# Supplementary material for: Structural screens identify candidate human homologs of insect chemoreceptors and cryptic Drosophila gustatory receptor-like proteins
Source: eLife. 2023 Feb 20;12:e85537. doi: 10.7554/eLife.85537 (PMC9998090; doi:10.7554/eLife.85537)
Supplement: Source data 2. — Individual text files represent the output of the Dali AF-DB search using A. bakeri Or co-receptor (Orco) chain A (PDB 6C70-A) as query and the structural proteome dataset of the indicated species (note the datasets are from version 1 of the AlphaFold Protein Structure Database; subsequent, improved models were used for the pairwise comparisons in Table 1). The four-letter codes in the file names and job titles are as described for Source data 1. [file elife-85537-data2.zip › Dmed_6C70A.txt]

# Job: Dmed_6C70A
# Query: 6c70A
# No:  Chain   Z    rmsd lali nres  %id PDB  Description
   1:  j1md-A  6.3  5.4  181  1059    7   DRAME/AFDB:AF-A0A0N4U4L3-F1 RING-type E3 ubiquitin transferase RING-T
   2:  j20q-A  5.9  3.3   63   296   11   DRAME/AFDB:AF-A0A0N4UNH1-F1 Uncharacterized protein UNCHARACTERIZED P
   3:  j0h7-A  5.7  4.3   61   203   10   DRAME/AFDB:AF-A0A3P7PRM4-F1 Uncharacterized protein UNCHARACTERIZED P
   4:  ivyl-A  5.6  9.8  156   291   10   DRAME/AFDB:AF-A0A0N4ULX8-F1 G_PROTEIN_RECEP_F1_2 domain-containing pr
   5:  ivn8-A  5.4  4.6   91   200   12   DRAME/AFDB:AF-A0A0N4U2I9-F1 Uncharacterized protein UNCHARACTERIZED P
   6:  iv3s-A  5.2  8.5  144   225    8   DRAME/AFDB:AF-A0A0N4UDV4-F1 G_PROTEIN_RECEP_F1_2 domain-containing pr
   7:  j16a-A  5.2  4.8  145   411    6   DRAME/AFDB:AF-A0A3P7S7V3-F1 Uncharacterized protein UNCHARACTERIZED P
   8:  iy58-A  5.2  5.0   67   456    4   DRAME/AFDB:AF-A0A0N4U869-F1 Seryl-tRNA synthetase SERYL-TRNA SYNTHETA
   9:  iy2x-A  5.1  7.3   78   314    6   DRAME/AFDB:AF-A0A0N4U318-F1 BHLH domain-containing protein BHLH DOMAI
  10:  iz8x-A  5.1 13.0   73   653   10   DRAME/AFDB:AF-A0A158Q564-F1 Uncharacterized protein UNCHARACTERIZED P
  11:  iyhj-A  5.1  4.3   66   276    9   DRAME/AFDB:AF-A0A3P7SYU2-F1 ER membrane protein complex subunit 2 ER 
  12:  j12e-A  5.1  4.7  154   250    6   DRAME/AFDB:AF-A0A3P7PJT3-F1 Uncharacterized protein UNCHARACTERIZED P
  13:  iw2f-A  5.1  3.8   67   233    7   DRAME/AFDB:AF-A0A0N4UNU8-F1 Mediator of RNA polymerase II transcripti
  14:  izd2-A  5.1  8.1  153   238    8   DRAME/AFDB:AF-A0A3P7PKE8-F1 G_PROTEIN_RECEP_F1_2 domain-containing pr
  15:  izom-A  5.0  9.6   79   169    9   DRAME/AFDB:AF-A0A158Q4Y7-F1 Uncharacterized protein UNCHARACTERIZED P
  16:  j0yt-A  5.0 13.0   81   493    5   DRAME/AFDB:AF-A0A158Q4W8-F1 Uncharacterized protein UNCHARACTERIZED P
  17:  j196-A  5.0  8.6  143   276   10   DRAME/AFDB:AF-A0A158Q355-F1 G_PROTEIN_RECEP_F1_2 domain-containing pr
  18:  iyxh-A  5.0  7.0  141   442    6   DRAME/AFDB:AF-A0A0N4U6X5-F1 Uncharacterized protein UNCHARACTERIZED P
  19:  j0n9-A  5.0  4.6   96   191    5   DRAME/AFDB:AF-A0A0N4U3F6-F1 Uncharacterized protein UNCHARACTERIZED P
  20:  iv5x-A  4.9 10.2   98  1165    9   DRAME/AFDB:AF-A0A158Q527-F1 Uncharacterized protein UNCHARACTERIZED P
  21:  ivrh-A  4.9 21.3   71   313    7   DRAME/AFDB:AF-A0A0N4UKK5-F1 Uncharacterized protein UNCHARACTERIZED P
  22:  j1hf-A  4.9  4.6   76   460    3   DRAME/AFDB:AF-A0A0N4U6C2-F1 Zinc finger CCCH-type with G patch domain
  23:  iyui-A  4.9 10.6   83   779    7   DRAME/AFDB:AF-A0A158Q2X0-F1 Uncharacterized protein UNCHARACTERIZED P
  24:  iziw-A  4.9  7.0  141   201    7   DRAME/AFDB:AF-A0A0N4UP09-F1 G_PROTEIN_RECEP_F1_2 domain-containing pr
  25:  ivnr-A  4.8  6.1   95   532    7   DRAME/AFDB:AF-A0A0N4UIL8-F1 Uncharacterized protein UNCHARACTERIZED P
  26:  j1fb-A  4.8 16.6  133   842    5   DRAME/AFDB:AF-A0A0N4U4L5-F1 Uncharacterized protein UNCHARACTERIZED P
  27:  iwuj-A  4.8 13.6  124   230    9   DRAME/AFDB:AF-A0A0N4UPY2-F1 Tetraspanin TETRASPANIN;
  28:  j02s-A  4.8  3.0   62   686    2   DRAME/AFDB:AF-A0A0N4U5F1-F1 Uncharacterized protein UNCHARACTERIZED P
  29:  j2aw-A  4.8  3.5   71   122    7   DRAME/AFDB:AF-A0A3P7SXQ9-F1 Uncharacterized protein UNCHARACTERIZED P
  30:  j0dx-A  4.8  7.9  143   213    7   DRAME/AFDB:AF-A0A0N4U7L6-F1 Uncharacterized protein UNCHARACTERIZED P
  31:  j2e5-A  4.7  8.6   70   216    6   DRAME/AFDB:AF-A0A0N4UET0-F1 Uncharacterized protein UNCHARACTERIZED P
  32:  j156-A  4.7  6.3  103  1064    7   DRAME/AFDB:AF-A0A0N4UK28-F1 USP domain-containing protein USP DOMAIN-
  33:  j0y5-A  4.7  9.3  149   320   13   DRAME/AFDB:AF-A0A0N4U5U8-F1 G_PROTEIN_RECEP_F1_2 domain-containing pr
  34:  iupr-A  4.7  4.4   88   868    6   DRAME/AFDB:AF-A0A0N4UCX3-F1 Importin N-terminal domain-containing pro
  35:  iu9n-A  4.7 13.9   82   535    4   DRAME/AFDB:AF-A0A0N4U0W5-F1 Uncharacterized protein UNCHARACTERIZED P
  36:  ixme-A  4.7  4.5   97   236    4   DRAME/AFDB:AF-A0A0N4UBI4-F1 Uncharacterized protein UNCHARACTERIZED P
  37:  iw88-A  4.7  8.4  140   209    9   DRAME/AFDB:AF-A0A3P7SWA0-F1 G_PROTEIN_RECEP_F1_2 domain-containing pr
  38:  j1ba-A  4.7  4.0   63   216   11   DRAME/AFDB:AF-A0A0N4UJP7-F1 Superoxide dismutase SUPEROXIDE DISMUTASE
  39:  iuwk-A  4.7  2.9   52    54    6   DRAME/AFDB:AF-A0A0N4UFW0-F1 Uncharacterized protein UNCHARACTERIZED P
  40:  ivyp-A  4.7 11.6   92  1573   12   DRAME/AFDB:AF-A0A0N4UAR8-F1 Uncharacterized protein UNCHARACTERIZED P
  41:  ixi5-A  4.7  5.0   77   213    9   DRAME/AFDB:AF-A0A0N4UAG5-F1 Uncharacterized protein UNCHARACTERIZED P
  42:  iz0w-A  4.7 14.7   88   238    3   DRAME/AFDB:AF-A0A0N4UCT0-F1 Inhibitor of growth protein INHIBITOR OF 
  43:  iv8g-A  4.6 10.0  115   834    9   DRAME/AFDB:AF-A0A158Q4R9-F1 Uncharacterized protein UNCHARACTERIZED P
  44:  j13i-A  4.6  7.3  143   342   12   DRAME/AFDB:AF-A0A0N4UJI3-F1 Uncharacterized protein UNCHARACTERIZED P
  45:  iwdz-A  4.6  4.1   69    69    7   DRAME/AFDB:AF-A0A0N4UIA4-F1 Immediate early response 3-interacting pr
  46:  iyxl-A  4.6  4.1   67   206    9   DRAME/AFDB:AF-A0A0N4U6L1-F1 Vesicle transport protein VESICLE TRANSPO
  47:  j073-A  4.6  4.7   96   765    4   DRAME/AFDB:AF-A0A0N4U1F4-F1 CUE domain-containing protein CUE DOMAIN-
  48:  ix5u-A  4.6  5.7  100   538    9   DRAME/AFDB:AF-A0A0N4UHL0-F1 Uncharacterized protein UNCHARACTERIZED P
  49:  iwja-A  4.6  6.1  129   307    9   DRAME/AFDB:AF-A0A0N4U9N5-F1 G_PROTEIN_RECEP_F1_2 domain-containing pr
  50:  ivjv-A  4.6  5.8  116   902    4   DRAME/AFDB:AF-A0A0N4UM63-F1 Ubiquitin-like domain-containing protein 
  51:  j0ul-A  4.6  2.6   60   385    5   DRAME/AFDB:AF-A0A0N4U421-F1 Uncharacterized protein UNCHARACTERIZED P
  52:  iwni-A  4.6  3.2   64   198    5   DRAME/AFDB:AF-A0A0N4UE07-F1 Mediator of RNA polymerase II transcripti
  53:  iy52-A  4.6 10.9   80   732    8   DRAME/AFDB:AF-A0A0N4U560-F1 Uncharacterized protein UNCHARACTERIZED P
  54:  iui1-A  4.6  6.0   75   239   12   DRAME/AFDB:AF-A0A0N4UFH4-F1 Uncharacterized protein UNCHARACTERIZED P
  55:  j0vc-A  4.6 10.9   78   333    6   DRAME/AFDB:AF-A0A0N4UMJ4-F1 Uncharacterized protein UNCHARACTERIZED P
  56:  ix7e-A  4.5  9.9  103   218    6   DRAME/AFDB:AF-A0A0N4U2Q8-F1 Uncharacterized protein UNCHARACTERIZED P
  57:  j02w-A  4.5 13.4  111   217   12   DRAME/AFDB:AF-A0A0N4UAE5-F1 Tetraspanin TETRASPANIN;
  58:  izj5-A  4.5  9.4   79   888    6   DRAME/AFDB:AF-A0A0N4UFK0-F1 Uncharacterized protein UNCHARACTERIZED P
  59:  ivo1-A  4.5  4.7   76   582    3   DRAME/AFDB:AF-A0A0N4UGC2-F1 Uncharacterized protein UNCHARACTERIZED P
  60:  j0qt-A  4.5  8.1  109   754    6   DRAME/AFDB:AF-A0A0N4UIC0-F1 Integrator complex subunit 7 INTEGRATOR C
  61:  iyw2-A  4.5  8.3   85   693   11   DRAME/AFDB:AF-A0A0N4UC11-F1 Vacuolar protein sorting-associated prote
  62:  j0xt-A  4.5  8.5  124   727    6   DRAME/AFDB:AF-A0A3P7SHF5-F1 Component of oligomeric Golgi complex 2 C
  63:  iwyt-A  4.5  9.2  171   919    4   DRAME/AFDB:AF-A0A0N4UJR5-F1 Uncharacterized protein UNCHARACTERIZED P
  64:  iyaq-A  4.5  3.8   98   191    4   DRAME/AFDB:AF-A0A3P7Q8N6-F1 Uncharacterized protein UNCHARACTERIZED P
  65:  iuvb-A  4.5  2.1   46   108   11   DRAME/AFDB:AF-A0A0N4U3N6-F1 Uncharacterized protein UNCHARACTERIZED P
  66:  ivqi-A  4.5  6.0   99   411    5   DRAME/AFDB:AF-A0A0N4UB90-F1 PHTB1_C domain-containing protein PHTB1_C
  67:  iuhv-A  4.5 12.4   87   795    5   DRAME/AFDB:AF-A0A0N4UMD0-F1 Uncharacterized protein UNCHARACTERIZED P
  68:  j25t-A  4.5  5.0  100   451    6   DRAME/AFDB:AF-A0A0N4U9F0-F1 t-SNARE coiled-coil homology domain-conta
  69:  ixz2-A  4.4  8.8   91   704    5   DRAME/AFDB:AF-A0A158Q6K1-F1 Uncharacterized protein UNCHARACTERIZED P
  70:  iyu2-A  4.4 10.8   94   768    4   DRAME/AFDB:AF-A0A158Q3R3-F1 Uncharacterized protein UNCHARACTERIZED P
  71:  j09t-A  4.4  7.4   80  1088    1   DRAME/AFDB:AF-A0A158Q4J3-F1 Tripeptidyl-peptidase 2 TRIPEPTIDYL-PEPTI
  72:  iwfu-A  4.4  4.0   76   207    9   DRAME/AFDB:AF-A0A0N4U4Y7-F1 Uncharacterized protein UNCHARACTERIZED P
  73:  j2ef-A  4.4  4.9   88  1634    8   DRAME/AFDB:AF-A0A158Q3F7-F1 Uncharacterized protein UNCHARACTERIZED P
  74:  iv9h-A  4.4  5.2  118  1096    6   DRAME/AFDB:AF-A0A3P7Q7H7-F1 Dynactin domain-containing protein DYNACT
  75:  iwc5-A  4.4  3.2   73   730    4   DRAME/AFDB:AF-A0A0N4U3R8-F1 Uncharacterized protein UNCHARACTERIZED P
  76:  iw8b-A  4.4  5.1  132   203    8   DRAME/AFDB:AF-A0A3P7PRA6-F1 Uncharacterized protein UNCHARACTERIZED P
  77:  iybz-A  4.4  9.0  150   318    5   DRAME/AFDB:AF-A0A158Q3H6-F1 G_PROTEIN_RECEP_F1_2 domain-containing pr
  78:  j1aw-A  4.4  5.4  139   377    7   DRAME/AFDB:AF-A0A0N4UA12-F1 t-SNARE coiled-coil homology domain-conta
  79:  izc7-A  4.4 12.6   75   376    3   DRAME/AFDB:AF-A0A0N4UMR4-F1 AIP3 domain-containing protein AIP3 DOMAI
  80:  j0da-A  4.4  7.5  105  1805    6   DRAME/AFDB:AF-A0A158Q409-F1 WD_REPEATS_REGION domain-containing prote
  81:  iyfd-A  4.4 11.7  125   532    3   DRAME/AFDB:AF-A0A0N4UBB9-F1 AMPK1_CBM domain-containing protein AMPK1
  82:  j1is-A  4.4  5.2   75   455    5   DRAME/AFDB:AF-A0A0N4UGD2-F1 Uncharacterized protein UNCHARACTERIZED P
  83:  iz3a-A  4.4  7.0   99   383    4   DRAME/AFDB:AF-A0A0N4UFS3-F1 EF-hand domain-containing protein EF-HAND
  84:  iuxm-A  4.4  2.9   64   102    6   DRAME/AFDB:AF-A0A0N4UQ28-F1 Uncharacterized protein UNCHARACTERIZED P
  85:  ixe4-A  4.4  5.7   79   224    8   DRAME/AFDB:AF-A0A0N4U3T6-F1 Uncharacterized protein UNCHARACTERIZED P
  86:  izic-A  4.3  4.4  150   213    7   DRAME/AFDB:AF-A0A0N4U4L6-F1 ER lumen protein-retaining receptor ER LU
  87:  iurr-A  4.3 10.2   71   354    3   DRAME/AFDB:AF-A0A158Q4Q4-F1 Uncharacterized protein UNCHARACTERIZED P
  88:  ixz6-A  4.3  4.4   63   517    8   DRAME/AFDB:AF-A0A158Q5A7-F1 Procollagen-proline 4-dioxygenase PROCOLL
  89:  iues-A  4.3  4.7   79   366   10   DRAME/AFDB:AF-A0A0N4UNR2-F1 Uncharacterized protein UNCHARACTERIZED P
  90:  ixew-A  4.3 13.5  115  1325    9   DRAME/AFDB:AF-A0A0N4UF76-F1 Uncharacterized protein UNCHARACTERIZED P
  91:  j1mo-A  4.3  8.8  122   673   11   DRAME/AFDB:AF-A0A0N4UDE7-F1 Kazal-like domain-containing protein KAZA
  92:  izng-A  4.3 12.0   75   160    8   DRAME/AFDB:AF-A0A0N4UH59-F1 Uncharacterized protein UNCHARACTERIZED P
  93:  j0kn-A  4.3  5.0   75   225    8   DRAME/AFDB:AF-A0A0N4UFZ7-F1 Uncharacterized protein UNCHARACTERIZED P
  94:  iz0h-A  4.3  6.9   55   518    7   DRAME/AFDB:AF-A0A0N4UHU8-F1 Threonylcarbamoyladenosine tRNA methylthi
  95:  iw9i-A  4.3  6.6   78   174    8   DRAME/AFDB:AF-A0A0N4UJF9-F1 Uncharacterized protein UNCHARACTERIZED P
  96:  iu96-A  4.3  3.6   61   476    5   DRAME/AFDB:AF-A0A0N4U172-F1 Kinesin light chain KINESIN LIGHT CHAIN;
  97:  ivxd-A  4.3  6.7   83   857    6   DRAME/AFDB:AF-A0A158Q361-F1 DDT domain-containing protein DDT DOMAIN-
  98:  ix6x-A  4.3  5.0   80   645    9   DRAME/AFDB:AF-A0A158Q5S2-F1 Dymeclin DYMECLIN;
  99:  ixby-A  4.3  4.9  133   205    8   DRAME/AFDB:AF-A0A0N4UQC7-F1 G_PROTEIN_RECEP_F1_2 domain-containing pr
 100:  iyus-A  4.3 11.5   81   172    6   DRAME/AFDB:AF-A0A0N4UE30-F1 Non-specific serine/threonine protein kin
 101:  j0k1-A  4.3  4.0   89  1085    8   DRAME/AFDB:AF-A0A0N4UPJ9-F1 JmjC domain-containing protein JMJC DOMAI
 102:  iwnk-A  4.3  3.7  130   331    8   DRAME/AFDB:AF-A0A0N4UIB8-F1 DUF1394 domain-containing protein DUF1394
 103:  j19k-A  4.3  8.9   74   315    7   DRAME/AFDB:AF-A0A0N4UNA4-F1 Uncharacterized protein UNCHARACTERIZED P
 104:  j1mh-A  4.3 11.5   67   126    4   DRAME/AFDB:AF-A0A0N4UB57-F1 Uncharacterized protein UNCHARACTERIZED P
 105:  izvj-A  4.3 15.0   86   572    7   DRAME/AFDB:AF-A0A0N4UIX6-F1 Uncharacterized protein UNCHARACTERIZED P
 106:  iufh-A  4.2  4.5   71   155    8   DRAME/AFDB:AF-A0A0N4UBZ8-F1 Nas2_N domain-containing protein NAS2_N D
 107:  iu6m-A  4.2  8.3  136   293    8   DRAME/AFDB:AF-A0A0N4UHS3-F1 Uncharacterized protein UNCHARACTERIZED P
 108:  ixca-A  4.2  3.0   61   233    3   DRAME/AFDB:AF-A0A0N4U7X5-F1 Uncharacterized protein UNCHARACTERIZED P
 109:  iuzq-A  4.2  9.4  119   522    9   DRAME/AFDB:AF-A0A0N4UJF2-F1 Uncharacterized protein UNCHARACTERIZED P
 110:  izoi-A  4.2  2.8   65   151    5   DRAME/AFDB:AF-A0A0N4U6L5-F1 Leucine zipper and CTNNBIP1 domain-contai
 111:  izkn-A  4.2  8.6  114   349    7   DRAME/AFDB:AF-A0A0N4UJK5-F1 Uncharacterized protein UNCHARACTERIZED P
 112:  ixuo-A  4.2  6.1   97   966    8   DRAME/AFDB:AF-A0A0N4U276-F1 Uncharacterized protein UNCHARACTERIZED P
 113:  iuj6-A  4.2  4.5   81   161    5   DRAME/AFDB:AF-A0A3P7PTB3-F1 Uncharacterized protein UNCHARACTERIZED P
 114:  iwt8-A  4.2  4.7   69   560    4   DRAME/AFDB:AF-A0A3P7QAE7-F1 Valyl-tRNA synthetase VALYL-TRNA SYNTHETA
 115:  iu4o-A  4.2 11.0   92   608    8   DRAME/AFDB:AF-A0A0N4U1W4-F1 Rab-GAP TBC domain-containing protein RAB
 116:  iwnf-A  4.2  4.9   84   583    7   DRAME/AFDB:AF-A0A0N4UBV7-F1 RNA helicase RNA HELICASE;
 117:  iujy-A  4.2  5.2   70   163    7   DRAME/AFDB:AF-A0A0N4U0R1-F1 Uncharacterized protein UNCHARACTERIZED P
 118:  izly-A  4.2  5.3  122   196    9   DRAME/AFDB:AF-A0A0N4U5B9-F1 Uncharacterized protein UNCHARACTERIZED P
 119:  iv7h-A  4.2  5.3   81   134    4   DRAME/AFDB:AF-A0A0N4U280-F1 Mediator of RNA polymerase II transcripti
 120:  iy4v-A  4.2  6.8  150   383    5   DRAME/AFDB:AF-A0A0N4UB28-F1 G_PROTEIN_RECEP_F1_2 domain-containing pr
 121:  j1qo-A  4.2  5.2   89   755   12   DRAME/AFDB:AF-A0A3P7PN98-F1 PWWP domain-containing protein PWWP DOMAI
 122:  j0j1-A  4.2  5.7   78   350   13   DRAME/AFDB:AF-A0A158Q6G0-F1 U-box domain-containing protein U-BOX DOM
 123:  iz93-A  4.2  4.1   87   417    7   DRAME/AFDB:AF-A0A3P7PNR9-F1 Nop domain-containing protein NOP DOMAIN-
 124:  iwza-A  4.2  4.8  143   353    8   DRAME/AFDB:AF-A0A0N4UCJ2-F1 Uncharacterized protein UNCHARACTERIZED P
 125:  iy83-A  4.1  4.6  138   222   10   DRAME/AFDB:AF-A0A0N4UCM0-F1 Uncharacterized protein UNCHARACTERIZED P
 126:  iwrx-A  4.1  4.1   69   480    9   DRAME/AFDB:AF-A0A0N4UNY2-F1 Uncharacterized protein UNCHARACTERIZED P
 127:  iy7d-A  4.1  5.2  103  1084    6   DRAME/AFDB:AF-A0A0N4UQM5-F1 DNA-directed RNA polymerase III subunit R
 128:  j1hm-A  4.1 10.7   71   369    8   DRAME/AFDB:AF-A0A0N4UCB0-F1 Eukaryotic translation initiation factor 
 129:  ixsj-A  4.1 11.6   54   383    4   DRAME/AFDB:AF-A0A0N4UI85-F1 Uncharacterized protein UNCHARACTERIZED P
 130:  izs6-A  4.1  6.6   65    91    8   DRAME/AFDB:AF-A0A3P7Q256-F1 Uncharacterized protein UNCHARACTERIZED P
 131:  iw2r-A  4.1  6.3   78    89    4   DRAME/AFDB:AF-A0A0N4U0F5-F1 Tubulin-specific chaperone A TUBULIN-SPEC
 132:  iz8y-A  4.1  3.8   61   250    7   DRAME/AFDB:AF-A0A0N4U536-F1 Ion_trans_2 domain-containing protein ION
 133:  iule-A  4.1  5.3  116   309    6   DRAME/AFDB:AF-A0A0N4UHZ9-F1 Uncharacterized protein UNCHARACTERIZED P
 134:  ivmw-A  4.1  5.1   97   641    9   DRAME/AFDB:AF-A0A158Q3U7-F1 Signal transducer and activator of transc
 135:  iykm-A  4.1  7.6  136   398   10   DRAME/AFDB:AF-A0A0N4UFB4-F1 Uncharacterized protein UNCHARACTERIZED P
 136:  iuvw-A  4.1  5.1   71   234    4   DRAME/AFDB:AF-A0A0N4U8R1-F1 Uncharacterized protein UNCHARACTERIZED P
 137:  ixo2-A  4.1  9.3   99   632    5   DRAME/AFDB:AF-A0A0N4UMP5-F1 Signal recognition particle subunit SRP72
 138:  izea-A  4.1 13.3  112  1102    4   DRAME/AFDB:AF-A0A0N4U128-F1 SCD domain-containing protein SCD DOMAIN-
 139:  iyxu-A  4.1  4.8  105   246    6   DRAME/AFDB:AF-A0A0N4U3G5-F1 G_PROTEIN_RECEP_F1_2 domain-containing pr
 140:  j1jj-A  4.0  7.5  103   138    7   DRAME/AFDB:AF-A0A3P7T930-F1 7TM_GPCR_Srx domain-containing protein 7T
 141:  iu8w-A  4.0  8.4   78   175    6   DRAME/AFDB:AF-A0A0N4ULR4-F1 ER membrane protein complex subunit 4 ER 
 142:  iv8y-A  4.0  5.0  129   545    7   DRAME/AFDB:AF-A0A0N4U751-F1 Uncharacterized protein UNCHARACTERIZED P
 143:  j11d-A  4.0  7.4   93   127    8   DRAME/AFDB:AF-A0A0N4UEW9-F1 Uncharacterized protein UNCHARACTERIZED P
 144:  ix0j-A  4.0  6.5   77   695    5   DRAME/AFDB:AF-A0A0N4UC56-F1 Uncharacterized protein UNCHARACTERIZED P
 145:  j1s2-A  4.0  4.7   77   197    6   DRAME/AFDB:AF-A0A158Q6F6-F1 Uncharacterized protein UNCHARACTERIZED P
 146:  iyvy-A  4.0  4.8   83   547    6   DRAME/AFDB:AF-A0A3P7Q2M5-F1 Uncharacterized protein UNCHARACTERIZED P
 147:  izsf-A  4.0  9.2   82   346    5   DRAME/AFDB:AF-A0A0N4UN33-F1 Uncharacterized protein UNCHARACTERIZED P
 148:  j1oe-A  4.0  5.5  102   297   11   DRAME/AFDB:AF-A0A158Q3J6-F1 Uncharacterized protein UNCHARACTERIZED P
 149:  izwp-A  4.0  2.5   50    53    6   DRAME/AFDB:AF-A0A3P7TD22-F1 Uncharacterized protein UNCHARACTERIZED P
 150:  j1yn-A  4.0  4.8  166  1107   10   DRAME/AFDB:AF-A0A0N4UE60-F1 Kinesin motor domain-containing protein K
 151:  iuou-A  4.0  9.0  106  1319    9   DRAME/AFDB:AF-A0A158Q4U4-F1 FANCI_HD2 domain-containing protein FANCI
 152:  iuuo-A  4.0  3.9   57   119   14   DRAME/AFDB:AF-A0A3P7Q2G4-F1 Uncharacterized protein UNCHARACTERIZED P
 153:  j0np-A  4.0 23.4   83   132    6   DRAME/AFDB:AF-A0A0N4UJY0-F1 Membrane magnesium transporter MEMBRANE M
 154:  iwft-A  4.0  4.0   62   258   10   DRAME/AFDB:AF-A0A0N4UJH1-F1 Uncharacterized protein UNCHARACTERIZED P
 155:  izry-A  4.0  6.9  152  1024    9   DRAME/AFDB:AF-A0A158Q4I0-F1 Uncharacterized protein UNCHARACTERIZED P
 156:  iv2w-A  4.0  7.0   63   161    6   DRAME/AFDB:AF-A0A158Q6D4-F1 Uncharacterized protein UNCHARACTERIZED P
 157:  izog-A  4.0  8.7   93   645    8   DRAME/AFDB:AF-A0A158Q6M4-F1 Uncharacterized protein UNCHARACTERIZED P
 158:  iuoa-A  4.0  4.5   82   771    9   DRAME/AFDB:AF-A0A0N4U3G6-F1 Uncharacterized protein UNCHARACTERIZED P
 159:  ivdl-A  4.0  3.6   58    60    5   DRAME/AFDB:AF-A0A3P7SE55-F1 Homeobox domain-containing protein HOMEOB
 160:  ix8l-A  4.0  4.4   90   659    8   DRAME/AFDB:AF-A0A158Q379-F1 Protein MAK10 homolog PROTEIN MAK10 HOMOL
 161:  ixzv-A  4.0  3.2   61   115   10   DRAME/AFDB:AF-A0A0N4U3P9-F1 Uncharacterized protein UNCHARACTERIZED P
 162:  j0vb-A  4.0  6.6  130   151    5   DRAME/AFDB:AF-A0A0N4UMC1-F1 Uncharacterized protein UNCHARACTERIZED P
 163:  j0to-A  4.0  9.2  134   233    8   DRAME/AFDB:AF-A0A0N4UNG6-F1 G_PROTEIN_RECEP_F1_2 domain-containing pr
 164:  j1uh-A  4.0  4.5   85   954    7   DRAME/AFDB:AF-A0A0N4UMG7-F1 RTP1_C1 domain-containing protein RTP1_C1
 165:  ix9p-A  4.0  4.4   75   234    8   DRAME/AFDB:AF-A0A158Q5E3-F1 RING-CH-type domain-containing protein RI
 166:  ivju-A  4.0  5.5   82   172   10   DRAME/AFDB:AF-A0A0N4UPN4-F1 t-SNARE coiled-coil homology domain-conta
 167:  iz3o-A  4.0  7.1   82   568    6   DRAME/AFDB:AF-A0A0N4UBC5-F1 Uncharacterized protein UNCHARACTERIZED P
 168:  j1kc-A  4.0  4.3   73   998   12   DRAME/AFDB:AF-A0A0N4U6X3-F1 Uncharacterized protein UNCHARACTERIZED P
 169:  j2dh-A  4.0 17.9  101  1765    8   DRAME/AFDB:AF-A0A158Q4H1-F1 Uncharacterized protein UNCHARACTERIZED P
 170:  iw6f-A  4.0  4.5   98   307    7   DRAME/AFDB:AF-A0A3P7PSC4-F1 Tetratricopeptide repeat protein 30 TETRA
 171:  ixus-A  4.0  8.2   72   297    6   DRAME/AFDB:AF-A0A3P7TA36-F1 Uncharacterized protein UNCHARACTERIZED P
 172:  iuqk-A  3.9  3.9  138   284    8   DRAME/AFDB:AF-A0A0N4U2Y6-F1 G_PROTEIN_RECEP_F1_2 domain-containing pr
 173:  ixzr-A  3.9  5.3  106   523    8   DRAME/AFDB:AF-A0A158Q697-F1 Uncharacterized protein UNCHARACTERIZED P
 174:  iu3h-A  3.9  9.7  157   504   10   DRAME/AFDB:AF-A0A0N4UA76-F1 Uncharacterized protein UNCHARACTERIZED P
 175:  j20v-A  3.9  7.5   95   162    8   DRAME/AFDB:AF-A0A0N4UIZ1-F1 BAR domain-containing protein BAR DOMAIN-
 176:  j28v-A  3.9  4.2   87   109    5   DRAME/AFDB:AF-A0A0N4U2K6-F1 Uncharacterized protein UNCHARACTERIZED P
 177:  ixjb-A  3.9  5.0   98   152    9   DRAME/AFDB:AF-A0A0N4U182-F1 G_PROTEIN_RECEP_F1_2 domain-containing pr
 178:  iupk-A  3.9  7.1  108   209    4   DRAME/AFDB:AF-A0A0N4U0H6-F1 G_PROTEIN_RECEP_F1_2 domain-containing pr
 179:  iw81-A  3.9  4.3   67   151    4   DRAME/AFDB:AF-A0A0N4UDG3-F1 Uncharacterized protein UNCHARACTERIZED P
 180:  ix40-A  3.9 11.5   92   306    8   DRAME/AFDB:AF-A0A0N4UJ64-F1 Uncharacterized protein UNCHARACTERIZED P
 181:  j21e-A  3.9  9.2  110   360    5   DRAME/AFDB:AF-A0A3P7Q197-F1 Uncharacterized protein UNCHARACTERIZED P
 182:  ixsq-A  3.9  6.2   71   176    6   DRAME/AFDB:AF-A0A0N4UEG6-F1 Partner of Y14 and mago PARTNER OF Y14 AN
 183:  ivqx-A  3.9  5.2   96   421    3   DRAME/AFDB:AF-A0A0N4U7C4-F1 BZIP domain-containing protein BZIP DOMAI
 184:  iyp3-A  3.9  9.0   90   269    8   DRAME/AFDB:AF-A0A0N4UEA4-F1 SURF1-like protein SURF1-LIKE PROTEIN;
 185:  j0tu-A  3.9  3.4   63   165    2   DRAME/AFDB:AF-A0A0N4UQ03-F1 Uncharacterized protein UNCHARACTERIZED P
 186:  j1yz-A  3.9 11.6   72   172    4   DRAME/AFDB:AF-A0A0N4UQN3-F1 Uncharacterized protein UNCHARACTERIZED P
 187:  iypv-A  3.9  4.6   61    85    5   DRAME/AFDB:AF-A0A0N4UD13-F1 V-type proton ATPase subunit V-TYPE PROTO
 188:  j2d8-A  3.9 13.8  129   255    3   DRAME/AFDB:AF-A0A0N4U561-F1 Tetraspanin TETRASPANIN;
 189:  izek-A  3.9  4.3   69   109    6   DRAME/AFDB:AF-A0A0N4UJZ9-F1 Uncharacterized protein UNCHARACTERIZED P
 190:  izz9-A  3.9  8.2  106   709   10   DRAME/AFDB:AF-A0A0N4UPT7-F1 Vacuolar protein sorting-associated prote
 191:  iybo-A  3.9  8.6   69    86    9   DRAME/AFDB:AF-A0A3P7SQ86-F1 G_PROTEIN_RECEP_F1_2 domain-containing pr
 192:  ivmz-A  3.9  6.1   71   355    7   DRAME/AFDB:AF-A0A0N4UNE1-F1 Uncharacterized protein UNCHARACTERIZED P
 193:  j0cz-A  3.9  4.9   97   722   10   DRAME/AFDB:AF-A0A158Q3I9-F1 Uncharacterized protein UNCHARACTERIZED P
 194:  izdd-A  3.9  4.1   84   351    8   DRAME/AFDB:AF-A0A158Q2T2-F1 Uncharacterized protein UNCHARACTERIZED P
 195:  j19l-A  3.9  5.8   91   339   10   DRAME/AFDB:AF-A0A0N4U6B7-F1 SGF29 C-terminal domain-containing protei
 196:  j1zb-A  3.9  5.3  110   152    7   DRAME/AFDB:AF-A0A0N4UM03-F1 MARVEL domain-containing protein MARVEL D
 197:  ixla-A  3.9  5.8   75   195    5   DRAME/AFDB:AF-A0A0N4U5U6-F1 Uncharacterized protein UNCHARACTERIZED P
 198:  j133-A  3.9  7.4   92   267    9   DRAME/AFDB:AF-A0A0N4UIG0-F1 Mediator of RNA polymerase II transcripti
 199:  j0ob-A  3.9  6.7   96   739    8   DRAME/AFDB:AF-A0A0N4UE86-F1 Uncharacterized protein UNCHARACTERIZED P
 200:  ivzv-A  3.9  5.3   79   205    4   DRAME/AFDB:AF-A0A0N4UP64-F1 Uncharacterized protein UNCHARACTERIZED P
 201:  iuhn-A  3.9  3.5   72   613    7   DRAME/AFDB:AF-A0A0N4ULM6-F1 Uncharacterized protein UNCHARACTERIZED P
 202:  j13a-A  3.8  4.4   90   260    7   DRAME/AFDB:AF-A0A0N4UJZ0-F1 MFS domain-containing protein MFS DOMAIN-
 203:  j0cx-A  3.8  5.3  104   778    5   DRAME/AFDB:AF-A0A0N4ULX5-F1 Vacuolar protein sorting-associated prote
 204:  ix9h-A  3.8  8.4   92   784    8   DRAME/AFDB:AF-A0A0N4U374-F1 Uncharacterized protein UNCHARACTERIZED P
 205:  ivnw-A  3.8  5.2  105   411    6   DRAME/AFDB:AF-A0A158Q2S2-F1 Uncharacterized protein UNCHARACTERIZED P
 206:  ixk9-A  3.8  5.5  103   286    8   DRAME/AFDB:AF-A0A0N4U8T1-F1 Uncharacterized protein UNCHARACTERIZED P
 207:  iykf-A  3.8  4.7  101   398    5   DRAME/AFDB:AF-A0A0N4U4K2-F1 PCI domain-containing protein PCI DOMAIN-
 208:  ivn0-A  3.8  7.3  105   319    8   DRAME/AFDB:AF-A0A0N4UJ88-F1 G_PROTEIN_RECEP_F1_2 domain-containing pr
 209:  iwjn-A  3.8  6.6   91   177    5   DRAME/AFDB:AF-A0A0N4UR63-F1 G_PROTEIN_RECEP_F1_2 domain-containing pr
 210:  iys7-A  3.8 14.5   85   448    5   DRAME/AFDB:AF-A0A0N4UE23-F1 Uncharacterized protein UNCHARACTERIZED P
 211:  iynq-A  3.8  6.0   72    91    6   DRAME/AFDB:AF-A0A0N4U9A1-F1 Uncharacterized protein UNCHARACTERIZED P
 212:  iyy3-A  3.8  4.4   68   110    9   DRAME/AFDB:AF-A0A0N4UHM1-F1 Uncharacterized protein UNCHARACTERIZED P
 213:  j1ye-A  3.8  4.4   68   122   12   DRAME/AFDB:AF-A0A0N4UIY8-F1 G_PROTEIN_RECEP_F1_2 domain-containing pr
 214:  iwah-A  3.8  4.2   93   152    6   DRAME/AFDB:AF-A0A0N4UK67-F1 Succinate dehydrogenase [ubiquinone] cyto
 215:  j1mr-A  3.8  4.0   73   166    8   DRAME/AFDB:AF-A0A0N4U0Y9-F1 Uncharacterized protein UNCHARACTERIZED P
 216:  j1c1-A  3.8  3.7   61   506   10   DRAME/AFDB:AF-A0A0N4U881-F1 ANK_REP_REGION domain-containing protein 
 217:  iy85-A  3.8  6.6  113   374    6   DRAME/AFDB:AF-A0A158Q3U5-F1 Uncharacterized protein UNCHARACTERIZED P
 218:  iy6q-A  3.8  6.2   70    80    3   DRAME/AFDB:AF-A0A3P7PV31-F1 Uncharacterized protein UNCHARACTERIZED P
 219:  ixcq-A  3.8  5.1  153  1082    6   DRAME/AFDB:AF-A0A0N4UAG0-F1 Uncharacterized protein UNCHARACTERIZED P
 220:  j25d-A  3.8  3.9   62    87    6   DRAME/AFDB:AF-A0A0N4UMR6-F1 Uncharacterized protein UNCHARACTERIZED P
 221:  izid-A  3.8  8.2   70   110   11   DRAME/AFDB:AF-A0A0N4U5N1-F1 Saposin B-type domain-containing protein 
 222:  ixhh-A  3.8  4.5   95   720    8   DRAME/AFDB:AF-A0A0N4U365-F1 Uncharacterized protein UNCHARACTERIZED P
 223:  j2ea-A  3.8  6.7   96   866    2   DRAME/AFDB:AF-A0A158Q2X3-F1 Uncharacterized protein UNCHARACTERIZED P
 224:  j0a1-A  3.8  3.1   67   145   15   DRAME/AFDB:AF-A0A3P7QBB5-F1 Protein YIPF PROTEIN YIPF;
 225:  j1r1-A  3.8  5.5   80   119   10   DRAME/AFDB:AF-A0A0N4U1I5-F1 Uncharacterized protein UNCHARACTERIZED P
 226:  j1g4-A  3.8  6.8   92   410    7   DRAME/AFDB:AF-A0A0N4UMY1-F1 Uncharacterized protein UNCHARACTERIZED P
 227:  iuuu-A  3.8  5.4  138   286    6   DRAME/AFDB:AF-A0A0N4UH19-F1 Uncharacterized protein UNCHARACTERIZED P
 228:  iwlq-A  3.8  5.8  130   199    5   DRAME/AFDB:AF-A0A3P7PQB2-F1 Uncharacterized protein UNCHARACTERIZED P
 229:  iyw6-A  3.8  5.7  130   672    8   DRAME/AFDB:AF-A0A0N4UHT7-F1 Exocyst complex component 8 EXOCYST COMPL
 230:  iyit-A  3.8  5.0  149   411    9   DRAME/AFDB:AF-A0A0N4U5W2-F1 PX domain-containing protein PX DOMAIN-CO
 231:  j0jg-A  3.8  5.3   83   238    5   DRAME/AFDB:AF-A0A158Q692-F1 Uncharacterized protein UNCHARACTERIZED P
 232:  iwgm-A  3.7  5.2   84   195    6   DRAME/AFDB:AF-A0A3P7SGQ7-F1 Uncharacterized protein UNCHARACTERIZED P
 233:  iwyr-A  3.7  5.3  113   440    8   DRAME/AFDB:AF-A0A3P7QJW1-F1 Uncharacterized protein UNCHARACTERIZED P
 234:  izsu-A  3.7  9.7  107   631   10   DRAME/AFDB:AF-A0A0N4U2X7-F1 GPI mannosyltransferase 1 GPI MANNOSYLTRA
 235:  iz5z-A  3.7  9.4   70   376    9   DRAME/AFDB:AF-A0A0N4U6G2-F1 Uncharacterized protein UNCHARACTERIZED P
 236:  iz06-A  3.7  4.7  121   392    3   DRAME/AFDB:AF-A0A3P7QME7-F1 Uncharacterized protein UNCHARACTERIZED P
 237:  iwqz-A  3.7  5.2  122   564    5   DRAME/AFDB:AF-A0A0N4UBK0-F1 E3 ubiquitin-protein ligase E3 UBIQUITIN-
 238:  iu6l-A  3.7  9.8  147   359    8   DRAME/AFDB:AF-A0A0N4URQ9-F1 Innexin INNEXIN;
 239:  iyhn-A  3.7  6.5  104   135    8   DRAME/AFDB:AF-A0A0N4U0S5-F1 Uncharacterized protein UNCHARACTERIZED P
 240:  iwoh-A  3.7  5.6  108   726    5   DRAME/AFDB:AF-A0A158Q2Z6-F1 Uncharacterized protein UNCHARACTERIZED P
 241:  izwj-A  3.7 18.7  104   663    8   DRAME/AFDB:AF-A0A0N4UEF5-F1 Uncharacterized protein UNCHARACTERIZED P
 242:  izpo-A  3.7  5.7   82   150    2   DRAME/AFDB:AF-A0A0N4UQR2-F1 Uncharacterized protein UNCHARACTERIZED P
 243:  j1av-A  3.7  4.1   65    82    9   DRAME/AFDB:AF-A0A0N4U6G9-F1 AcidPPc domain-containing protein ACIDPPC
 244:  iz49-A  3.7  9.2   86   384    7   DRAME/AFDB:AF-A0A3P7PAE4-F1 Uncharacterized protein UNCHARACTERIZED P
 245:  iwih-A  3.7 10.0   90   848    4   DRAME/AFDB:AF-A0A3P7QG06-F1 Uncharacterized protein UNCHARACTERIZED P
 246:  iv70-A  3.7  4.4   99   649    8   DRAME/AFDB:AF-A0A3P7Q159-F1 MICOS complex subunit MIC60 MICOS COMPLEX
 247:  iwe5-A  3.7  4.3  105   307    8   DRAME/AFDB:AF-A0A0N4U6E3-F1 14_3_3 domain-containing protein 14_3_3 D
 248:  ixp0-A  3.7 21.8   73   653    7   DRAME/AFDB:AF-A0A158Q3G9-F1 Uncharacterized protein UNCHARACTERIZED P
 249:  iz2p-A  3.7  3.8  115   281    3   DRAME/AFDB:AF-A0A158Q359-F1 Uncharacterized protein UNCHARACTERIZED P
 250:  iydm-A  3.7  5.2   74   178    9   DRAME/AFDB:AF-A0A0N4UBR5-F1 COX1 domain-containing protein COX1 DOMAI
 251:  j0is-A  3.7  5.4   91   288    9   DRAME/AFDB:AF-A0A0N4URV9-F1 Uncharacterized protein UNCHARACTERIZED P
 252:  iu5r-A  3.7  6.3   93   399    5   DRAME/AFDB:AF-A0A0N4U8P6-F1 Uncharacterized protein UNCHARACTERIZED P
 253:  j0gq-A  3.7  8.0   98   336    6   DRAME/AFDB:AF-A0A0N4UF98-F1 TPR_REGION domain-containing protein TPR_
 254:  ixi7-A  3.7  9.3   84   333    2   DRAME/AFDB:AF-A0A158Q5G1-F1 Uncharacterized protein UNCHARACTERIZED P
 255:  j1a3-A  3.7  3.9   67   413    6   DRAME/AFDB:AF-A0A0N4UBF2-F1 CaMBD domain-containing protein CAMBD DOM
 256:  iwka-A  3.7  9.1   81   262    6   DRAME/AFDB:AF-A0A0N4U695-F1 Uncharacterized protein UNCHARACTERIZED P
 257:  iwys-A  3.7  9.0   94   143   10   DRAME/AFDB:AF-A0A0N4UNB7-F1 Uncharacterized protein UNCHARACTERIZED P
 258:  j1pi-A  3.7  7.5   85   767    2   DRAME/AFDB:AF-A0A0N4U248-F1 PRKCSH domain-containing protein PRKCSH D
 259:  iuz5-A  3.7  4.9   77   230    4   DRAME/AFDB:AF-A0A0N4UE18-F1 Uncharacterized protein UNCHARACTERIZED P
 260:  iv3o-A  3.7  9.6  120  1125    3   DRAME/AFDB:AF-A0A3P7T6K0-F1 Uncharacterized protein UNCHARACTERIZED P
 261:  iuu5-A  3.7  9.6   74   136    5   DRAME/AFDB:AF-A0A0N4UFH5-F1 Uncharacterized protein UNCHARACTERIZED P
 262:  iz3f-A  3.7  4.6  101   532    7   DRAME/AFDB:AF-A0A0N4UF97-F1 Uncharacterized protein UNCHARACTERIZED P
 263:  j1f5-A  3.7  5.5   93   529    3   DRAME/AFDB:AF-A0A158Q2J2-F1 Protein kinase domain-containing protein 
 264:  ivpg-A  3.7  4.6  103  1058    8   DRAME/AFDB:AF-A0A0N4UCX0-F1 Ankyrin_rpt-contain_dom domain-containing
 265:  iyo2-A  3.7  8.2  132   502    8   DRAME/AFDB:AF-A0A3P7PUX9-F1 Neur_chan_LBD domain-containing protein N
 266:  iugh-A  3.7  4.7   67    84    1   DRAME/AFDB:AF-A0A0N4UGR9-F1 Uncharacterized protein UNCHARACTERIZED P
 267:  j1do-A  3.7  5.9  127   189    7   DRAME/AFDB:AF-A0A0N4U6T4-F1 G_PROTEIN_RECEP_F1_2 domain-containing pr
 268:  ixx8-A  3.7 15.2  116   578    5   DRAME/AFDB:AF-A0A158Q331-F1 FYVE-type domain-containing protein FYVE-
 269:  iu8c-A  3.7  6.8   79   181    5   DRAME/AFDB:AF-A0A0N4UPH6-F1 Uncharacterized protein UNCHARACTERIZED P
 270:  j1j4-A  3.7  5.5   86   117    7   DRAME/AFDB:AF-A0A0N4U7X0-F1 Uncharacterized protein UNCHARACTERIZED P
 271:  j1ki-A  3.7  4.9   76   329    4   DRAME/AFDB:AF-A0A0N4U554-F1 Uncharacterized protein UNCHARACTERIZED P
 272:  iucq-A  3.7  5.4   67   115    6   DRAME/AFDB:AF-A0A0N4U9Y2-F1 Uncharacterized protein UNCHARACTERIZED P
 273:  iwmp-A  3.7  4.0  103   694    3   DRAME/AFDB:AF-A0A0N4U5K7-F1 Exocyst complex component 5 EXOCYST COMPL
 274:  ixgx-A  3.7 11.4  112   298    9   DRAME/AFDB:AF-A0A0N4UBD9-F1 Uncharacterized protein UNCHARACTERIZED P
 275:  iy4o-A  3.7  3.7   72   114    4   DRAME/AFDB:AF-A0A0N4U2B3-F1 ATPase protein 9 ATPASE PROTEIN 9;
 276:  j1zg-A  3.7  7.3  138   478    9   DRAME/AFDB:AF-A0A3P7QPG8-F1 Uncharacterized protein UNCHARACTERIZED P
 277:  ixfa-A  3.6  5.0   90   421    9   DRAME/AFDB:AF-A0A0N4UL79-F1 PCI domain-containing protein PCI DOMAIN-
 278:  iyf5-A  3.6  5.3   64    94   14   DRAME/AFDB:AF-A0A0N4UQ78-F1 Uncharacterized protein UNCHARACTERIZED P
 279:  j0u5-A  3.6  5.3   56  1304    5   DRAME/AFDB:AF-A0A0N4UBZ1-F1 Mediator of RNA polymerase II transcripti
 280:  iw34-A  3.6  3.0   56    87    9   DRAME/AFDB:AF-A0A3P7PF12-F1 Uncharacterized protein UNCHARACTERIZED P
 281:  ixmo-A  3.6  4.4   93   117    8   DRAME/AFDB:AF-A0A158Q360-F1 G_PROTEIN_RECEP_F1_2 domain-containing pr
 282:  j1dt-A  3.6  4.4   76   218    8   DRAME/AFDB:AF-A0A0N4U0U7-F1 Uncharacterized protein UNCHARACTERIZED P
 283:  iuiv-A  3.6 14.9   94   334    2   DRAME/AFDB:AF-A0A0N4UCW1-F1 Metalloendopeptidase METALLOENDOPEPTIDASE
 284:  j25n-A  3.6 17.3  104   619    5   DRAME/AFDB:AF-A0A0N4UG18-F1 DDE_Tnp_IS1595 domain-containing protein 
 285:  j2dx-A  3.6  3.7   82   199    2   DRAME/AFDB:AF-A0A0N4UFV1-F1 Uncharacterized protein UNCHARACTERIZED P
 286:  ivzc-A  3.6 15.1   97   246    4   DRAME/AFDB:AF-A0A0N4U5P3-F1 t-SNARE coiled-coil homology domain-conta
 287:  ix2i-A  3.6  5.2   67   315    7   DRAME/AFDB:AF-A0A0N4UIL5-F1 26S proteasome regulatory subunit RPN11 2
 288:  ivk0-A  3.6  7.9   65   191    8   DRAME/AFDB:AF-A0A0N4UH03-F1 Uncharacterized protein UNCHARACTERIZED P
 289:  j0m2-A  3.6  6.8   74   379   12   DRAME/AFDB:AF-A0A0N4U965-F1 Metallophos domain-containing protein MET
 290:  izmv-A  3.6  3.8   62   359    2   DRAME/AFDB:AF-A0A0N4UP53-F1 Vesicle-fusing ATPase VESICLE-FUSING ATPA
 291:  iuy0-A  3.6  3.9   72   172   10   DRAME/AFDB:AF-A0A0N4UKL5-F1 Uncharacterized protein UNCHARACTERIZED P
 292:  j1er-A  3.6  4.9  115   309    6   DRAME/AFDB:AF-A0A158Q5U2-F1 Uncharacterized protein UNCHARACTERIZED P
 293:  iyh0-A  3.6 11.9   70   316    6   DRAME/AFDB:AF-A0A0N4ULA4-F1 Uncharacterized protein UNCHARACTERIZED P
 294:  j074-A  3.6  4.7   69   161   12   DRAME/AFDB:AF-A0A0N4U932-F1 YccV-like domain-containing protein YCCV-
 295:  iuqj-A  3.6  3.3   61    66    3   DRAME/AFDB:AF-A0A0N4U2N3-F1 Uncharacterized protein UNCHARACTERIZED P
 296:  j1cn-A  3.6 10.4   79   212    8   DRAME/AFDB:AF-A0A0N4UHM7-F1 Uncharacterized protein UNCHARACTERIZED P
 297:  ixcc-A  3.6  4.2   67   211    1   DRAME/AFDB:AF-A0A3P7P773-F1 TFIIE domain-containing protein TFIIE DOM
 298:  iuge-A  3.6  8.1  111   216    7   DRAME/AFDB:AF-A0A0N4UAT4-F1 Uncharacterized protein UNCHARACTERIZED P
 299:  iyob-A  3.6  2.2   44   148   11   DRAME/AFDB:AF-A0A0N4URE5-F1 Uncharacterized protein UNCHARACTERIZED P
 300:  iy68-A  3.6 11.2   99   442    9   DRAME/AFDB:AF-A0A0N4UBF7-F1 Neur_chan_LBD domain-containing protein N
 301:  iuco-A  3.6  4.1   85  1271    2   DRAME/AFDB:AF-A0A158Q6E0-F1 Uncharacterized protein UNCHARACTERIZED P
 302:  ixm1-A  3.6  5.6   85   506    7   DRAME/AFDB:AF-A0A0N4UMA2-F1 Uncharacterized protein UNCHARACTERIZED P
 303:  ixi6-A  3.6  5.0   49    66    8   DRAME/AFDB:AF-A0A3P7PLU7-F1 Uncharacterized protein UNCHARACTERIZED P
 304:  ivjz-A  3.6  7.7   91   203   11   DRAME/AFDB:AF-A0A0N4UR93-F1 Cytochrome c oxidase polypeptide I CYTOCH
 305:  ixly-A  3.6  5.5  142   414    8   DRAME/AFDB:AF-A0A0N4UDZ4-F1 G_PROTEIN_RECEP_F1_2 domain-containing pr
 306:  iz17-A  3.6  7.0  105   209    0   DRAME/AFDB:AF-A0A0N4UAM3-F1 Vacuolar protein sorting-associated prote
 307:  iuv0-A  3.6  6.5   88   222    8   DRAME/AFDB:AF-A0A0N4UQY2-F1 Uncharacterized protein UNCHARACTERIZED P
 308:  iwdq-A  3.6  4.1   50    50    8   DRAME/AFDB:AF-A0A0N4U5N9-F1 Uncharacterized protein UNCHARACTERIZED P
 309:  izr9-A  3.6  5.5   92   388    9   DRAME/AFDB:AF-A0A0N4U7S8-F1 Uncharacterized protein UNCHARACTERIZED P
 310:  j1qj-A  3.6  5.6  134   351    5   DRAME/AFDB:AF-A0A158Q4M1-F1 Uncharacterized protein UNCHARACTERIZED P
 311:  iwxu-A  3.6  5.5   92   182    5   DRAME/AFDB:AF-A0A0N4U2Y0-F1 Uncharacterized protein UNCHARACTERIZED P
 312:  ixib-A  3.6  7.2  108   705    6   DRAME/AFDB:AF-A0A0N4UQU8-F1 Mcl1_mid domain-containing protein MCL1_M
 313:  ivwt-A  3.6  9.1   85  1183    7   DRAME/AFDB:AF-A0A158Q672-F1 Vps8 domain-containing protein VPS8 DOMAI
 314:  iwko-A  3.5  2.5   49   193    6   DRAME/AFDB:AF-A0A3P7PD66-F1 Uncharacterized protein UNCHARACTERIZED P
 315:  iwvd-A  3.5 11.9   65   661    5   DRAME/AFDB:AF-A0A0N4UCW3-F1 Glycerol-3-phosphate dehydrogenase GLYCER
 316:  iwds-A  3.5  5.4   64   495    2   DRAME/AFDB:AF-A0A0N4UCD7-F1 Uncharacterized protein UNCHARACTERIZED P
 317:  iwy9-A  3.5  5.1   89   288    6   DRAME/AFDB:AF-A0A0N4UL62-F1 Anillin domain-containing protein ANILLIN
 318:  j1pk-A  3.5  4.2  101   156    9   DRAME/AFDB:AF-A0A0N4UQR3-F1 Uncharacterized protein UNCHARACTERIZED P
 319:  ix4f-A  3.5  3.4   66   411    5   DRAME/AFDB:AF-A0A0N4UEP0-F1 Uncharacterized protein UNCHARACTERIZED P
 320:  iu53-A  3.5  4.1  100   244   11   DRAME/AFDB:AF-A0A0N4UM95-F1 Transmembrane protein 98 TRANSMEMBRANE PR
 321:  iue3-A  3.5  5.4  132  1079    6   DRAME/AFDB:AF-A0A0N4UN32-F1 Uncharacterized protein UNCHARACTERIZED P
 322:  iwhl-A  3.5  6.5  100   290    6   DRAME/AFDB:AF-A0A0N4UJ08-F1 Uncharacterized protein UNCHARACTERIZED P
 323:  ix8v-A  3.5  8.0  139   932    8   DRAME/AFDB:AF-A0A0N4U7V6-F1 Uncharacterized protein UNCHARACTERIZED P
 324:  izrm-A  3.5  7.6  102   329    6   DRAME/AFDB:AF-A0A0N4UM72-F1 Uncharacterized protein UNCHARACTERIZED P
 325:  iuxw-A  3.5  6.6   89   177   11   DRAME/AFDB:AF-A0A0N4UM36-F1 Vps5 domain-containing protein VPS5 DOMAI
 326:  ivke-A  3.5  5.5   69    98    4   DRAME/AFDB:AF-A0A0N4UI50-F1 Uncharacterized protein UNCHARACTERIZED P
 327:  iwbk-A  3.5  5.5  113   462   10   DRAME/AFDB:AF-A0A0N4UDI4-F1 Uncharacterized protein UNCHARACTERIZED P
 328:  izm2-A  3.5  4.1   51    57    6   DRAME/AFDB:AF-A0A0N4U9Q6-F1 Uncharacterized protein UNCHARACTERIZED P
 329:  iz5l-A  3.5  7.3   73   235    5   DRAME/AFDB:AF-A0A0N4UP43-F1 TF_AP-2 domain-containing protein TF_AP-2
 330:  j03x-A  3.5  6.5   99   523    2   DRAME/AFDB:AF-A0A0N4U1J2-F1 PCI domain-containing protein PCI DOMAIN-
 331:  iz8t-A  3.5  5.7   70   148    6   DRAME/AFDB:AF-A0A0N4UJ71-F1 Uncharacterized protein UNCHARACTERIZED P
 332:  j17y-A  3.5  5.5  119   183   11   DRAME/AFDB:AF-A0A0N4UBU3-F1 G_PROTEIN_RECEP_F1_2 domain-containing pr
 333:  j0lv-A  3.5  6.4   75    97    3   DRAME/AFDB:AF-A0A0N4UKF4-F1 Uncharacterized protein UNCHARACTERIZED P
 334:  iu3t-A  3.5 11.3   80   348    6   DRAME/AFDB:AF-A0A0N4U5M7-F1 Uncharacterized protein UNCHARACTERIZED P
 335:  ixze-A  3.5  4.7  135   217    7   DRAME/AFDB:AF-A0A0N4UGM4-F1 Uncharacterized protein UNCHARACTERIZED P
 336:  iwfs-A  3.5  4.2   76    90    1   DRAME/AFDB:AF-A0A0N4UFP7-F1 Uncharacterized protein UNCHARACTERIZED P
 337:  iynx-A  3.5  5.5  157   934    4   DRAME/AFDB:AF-A0A0N4UND2-F1 Uncharacterized protein UNCHARACTERIZED P
 338:  j1zp-A  3.5  5.6   94   102    7   DRAME/AFDB:AF-A0A3P7T0B9-F1 Neur_chan_memb domain-containing protein 
 339:  j0we-A  3.5  6.0   92   392   13   DRAME/AFDB:AF-A0A0N4UH57-F1 Uncharacterized protein UNCHARACTERIZED P
 340:  j248-A  3.5 19.6   79   480    5   DRAME/AFDB:AF-A0A158Q584-F1 Aa_trans domain-containing protein AA_TRA
 341:  iwaz-A  3.5  4.5   66   231    5   DRAME/AFDB:AF-A0A0N4UM50-F1 Bestrophin homolog BESTROPHIN HOMOLOG;
 342:  iyvl-A  3.5  6.2  100   772    6   DRAME/AFDB:AF-A0A158Q405-F1 Cysteinyl-tRNA synthetase CYSTEINYL-TRNA 
 343:  iz7l-A  3.5  3.1   59   405    5   DRAME/AFDB:AF-A0A0N4UH98-F1 VPS37 C-terminal domain-containing protei
 344:  iy9n-A  3.5  5.7  107   528    3   DRAME/AFDB:AF-A0A0N4UIQ3-F1 Nuclear pore complex protein Nup85 NUCLEA
 345:  iws2-A  3.5  4.7  125   357   10   DRAME/AFDB:AF-A0A0N4UHX6-F1 Uncharacterized protein UNCHARACTERIZED P
 346:  iw41-A  3.5  4.9   87   487   11   DRAME/AFDB:AF-A0A0N4U8C2-F1 Uncharacterized protein UNCHARACTERIZED P
 347:  ivyi-A  3.5  3.4   69   250    7   DRAME/AFDB:AF-A0A0N4U9V7-F1 Uncharacterized protein UNCHARACTERIZED P
 348:  iy9z-A  3.5  6.1  101   295    6   DRAME/AFDB:AF-A0A0N4UP13-F1 Ion_trans_2 domain-containing protein ION
 349:  izy7-A  3.5  3.6   76   246   11   DRAME/AFDB:AF-A0A158Q558-F1 CS domain-containing protein CS DOMAIN-CO
 350:  j2bv-A  3.5  9.3   79   280    3   DRAME/AFDB:AF-A0A0N4U1W3-F1 Uncharacterized protein UNCHARACTERIZED P
 351:  ixmb-A  3.5  6.1   95   936    7   DRAME/AFDB:AF-A0A158Q5A0-F1 CNH domain-containing protein CNH DOMAIN-
 352:  j11j-A  3.5  7.9   72   256   10   DRAME/AFDB:AF-A0A158Q579-F1 Uncharacterized protein UNCHARACTERIZED P
 353:  iyre-A  3.5  9.0  140   393   13   DRAME/AFDB:AF-A0A0N4U9U2-F1 Innexin INNEXIN;
 354:  iwqs-A  3.5  7.5   85  1368    6   DRAME/AFDB:AF-A0A0N4U2Q1-F1 Uncharacterized protein UNCHARACTERIZED P
 355:  iw9g-A  3.5  3.1   70   223    7   DRAME/AFDB:AF-A0A0N4UL50-F1 Uncharacterized protein UNCHARACTERIZED P
 356:  j17s-A  3.5  4.0   63   213    6   DRAME/AFDB:AF-A0A0N4U3V3-F1 Uncharacterized protein UNCHARACTERIZED P
 357:  ixce-A  3.5  9.5   97   352    7   DRAME/AFDB:AF-A0A0N4U541-F1 Uncharacterized protein UNCHARACTERIZED P
 358:  j0n7-A  3.5  4.1   67   276    7   DRAME/AFDB:AF-A0A0N4UMF4-F1 Uncharacterized protein UNCHARACTERIZED P
 359:  iydl-A  3.5  4.9   80   234    6   DRAME/AFDB:AF-A0A3P7SQU5-F1 Uncharacterized protein UNCHARACTERIZED P
 360:  j16t-A  3.5  4.3   62   481    6   DRAME/AFDB:AF-A0A0N4U8L2-F1 Uncharacterized protein UNCHARACTERIZED P
 361:  iu8e-A  3.5  5.4   84   202    6   DRAME/AFDB:AF-A0A0N4UB93-F1 Uncharacterized protein UNCHARACTERIZED P
 362:  izxp-A  3.5  7.8   99   148    6   DRAME/AFDB:AF-A0A0N4U3U6-F1 Uncharacterized protein UNCHARACTERIZED P
 363:  iugn-A  3.5 10.1   71   628    1   DRAME/AFDB:AF-A0A3P7QZI3-F1 Uncharacterized protein UNCHARACTERIZED P
 364:  iywo-A  3.5  3.7   54    87    7   DRAME/AFDB:AF-A0A0N4U588-F1 Uncharacterized protein UNCHARACTERIZED P
 365:  iy6w-A  3.5 10.7   80   669    5   DRAME/AFDB:AF-A0A158Q3G2-F1 Non-specific serine/threonine protein kin
 366:  iuc1-A  3.5 13.0   74   864    4   DRAME/AFDB:AF-A0A0N4U9W4-F1 Uncharacterized protein UNCHARACTERIZED P
 367:  j13g-A  3.4  8.4   91   511    8   DRAME/AFDB:AF-A0A0N4UJE5-F1 Protein kinase domain-containing protein 
 368:  j1qs-A  3.4  5.2  110   269    8   DRAME/AFDB:AF-A0A0N4U4H6-F1 Alpha-2-MRAP_C domain-containing protein 
 369:  ivnl-A  3.4  7.8  109   946    7   DRAME/AFDB:AF-A0A158Q2Z0-F1 MHD domain-containing protein MHD DOMAIN-
 370:  j08g-A  3.4  8.8  149   733    8   DRAME/AFDB:AF-A0A3P7QF51-F1 AF4/FMR2 family member lilli AF4/FMR2 FAM
 371:  j00t-A  3.4  7.6  124   259    4   DRAME/AFDB:AF-A0A0N4UAM4-F1 Uncharacterized protein UNCHARACTERIZED P
 372:  ivtb-A  3.4  6.1  133   316    7   DRAME/AFDB:AF-A0A0N4U3V5-F1 G_PROTEIN_RECEP_F1_2 domain-containing pr
 373:  iw1w-A  3.4  5.6  128   315    6   DRAME/AFDB:AF-A0A3P7PMJ2-F1 G_PROTEIN_RECEP_F1_2 domain-containing pr
 374:  iw6v-A  3.4  4.0   93   131    4   DRAME/AFDB:AF-A0A0N4U0S6-F1 Uncharacterized protein UNCHARACTERIZED P
 375:  iwku-A  3.4  7.1   94   143    4   DRAME/AFDB:AF-A0A0N4UKV9-F1 p53 and DNA damage-regulated protein 1 P5
 376:  iwlk-A  3.4 11.7   82   148    1   DRAME/AFDB:AF-A0A0N4UQM0-F1 Uncharacterized protein UNCHARACTERIZED P
 377:  ivn4-A  3.4  7.9  131   281    7   DRAME/AFDB:AF-A0A0N4UD98-F1 RING-type domain-containing protein RING-
 378:  j0lf-A  3.4  6.0   70   627   13   DRAME/AFDB:AF-A0A0N4U9S0-F1 Uncharacterized protein UNCHARACTERIZED P
 379:  j1tq-A  3.4  6.1   67   337    4   DRAME/AFDB:AF-A0A0N4U0K2-F1 Pinin_SDK_memA domain-containing protein 
 380:  iu5v-A  3.4  3.8   85   588    8   DRAME/AFDB:AF-A0A0N4UAL1-F1 Uncharacterized protein UNCHARACTERIZED P
 381:  iul6-A  3.4  3.6   60   171   10   DRAME/AFDB:AF-A0A0N4U245-F1 Uncharacterized protein UNCHARACTERIZED P
 382:  iuk5-A  3.4  5.0   68   262    9   DRAME/AFDB:AF-A0A0N4UA24-F1 USE1-like protein USE1-LIKE PROTEIN;
 383:  iwx3-A  3.4 13.1   54   200   11   DRAME/AFDB:AF-A0A3P7PW19-F1 Cytochrome b5 heme-binding domain-contain
 384:  iyym-A  3.4  9.3   78   423    3   DRAME/AFDB:AF-A0A0N4U6S6-F1 Uncharacterized protein UNCHARACTERIZED P
 385:  iyzi-A  3.4 10.1  140   390    5   DRAME/AFDB:AF-A0A0N4U4A2-F1 Innexin INNEXIN;
 386:  iwzu-A  3.4  9.4   85   127    5   DRAME/AFDB:AF-A0A0N4ULB9-F1 Uncharacterized protein UNCHARACTERIZED P
 387:  izi7-A  3.4  6.1  105   915    5   DRAME/AFDB:AF-A0A3P7PWY1-F1 Uncharacterized protein UNCHARACTERIZED P
 388:  iusl-A  3.4  3.6   56   225    7   DRAME/AFDB:AF-A0A0N4U939-F1 PDZ domain-containing protein PDZ DOMAIN-
 389:  j1ra-A  3.4  4.2   50   510   18   DRAME/AFDB:AF-A0A158Q5A9-F1 Signal recognition particle 54 kDa protei
 390:  izp2-A  3.4  3.7   67   151   12   DRAME/AFDB:AF-A0A0N4UN27-F1 40S ribosomal protein S13 40S RIBOSOMAL P
 391:  iuel-A  3.4  8.7  127   550    6   DRAME/AFDB:AF-A0A158Q386-F1 Protein tweety homolog PROTEIN TWEETY HOM
 392:  iuye-A  3.4  5.7  116   442    5   DRAME/AFDB:AF-A0A0N4UJ35-F1 Uncharacterized protein UNCHARACTERIZED P
 393:  j09w-A  3.4  4.0   76   111    3   DRAME/AFDB:AF-A0A0N4UNH3-F1 Uncharacterized protein UNCHARACTERIZED P
 394:  iyna-A  3.4  4.5   63   150    8   DRAME/AFDB:AF-A0A3P7S9X0-F1 RING-type domain-containing protein RING-
 395:  j0ts-A  3.4  9.3   99   991    5   DRAME/AFDB:AF-A0A158Q2X8-F1 LIM zinc-binding domain-containing protei
 396:  j0rr-A  3.4  5.8   83   308    8   DRAME/AFDB:AF-A0A0N4UM16-F1 DIX domain-containing protein DIX DOMAIN-
 397:  iu2g-A  3.4  5.8  139   347    9   DRAME/AFDB:AF-A0A0N4UCV8-F1 G_PROTEIN_RECEP_F1_2 domain-containing pr
 398:  iuv7-A  3.4  9.9  145   403    6   DRAME/AFDB:AF-A0A0N4UAF7-F1 Innexin INNEXIN;
 399:  ixxj-A  3.4  4.1   78   706   12   DRAME/AFDB:AF-A0A0N4U3L2-F1 Exportin-T EXPORTIN-T;
 400:  j0t7-A  3.4  3.0   61   119   10   DRAME/AFDB:AF-A0A0N4UGB3-F1 Uncharacterized protein UNCHARACTERIZED P
 401:  j1f9-A  3.4 12.2   72   340    1   DRAME/AFDB:AF-A0A0N4ULL8-F1 SGTA_dimer domain-containing protein SGTA
 402:  iz9j-A  3.4 11.9   86   580    5   DRAME/AFDB:AF-A0A0N4UP30-F1 Glyco_hydro_38N domain-containing protein
 403:  ixbn-A  3.4  4.1  102   220   13   DRAME/AFDB:AF-A0A0N4U6A8-F1 Uncharacterized protein UNCHARACTERIZED P
 404:  ixzs-A  3.4  4.4   75   103    1   DRAME/AFDB:AF-A0A0N4U6P3-F1 Uncharacterized protein UNCHARACTERIZED P
 405:  ivrm-A  3.4  4.3  119   741    6   DRAME/AFDB:AF-A0A0N4UCV1-F1 Uncharacterized protein UNCHARACTERIZED P
 406:  iygb-A  3.4 10.5  105   302    8   DRAME/AFDB:AF-A0A0N4UGK2-F1 Vps53_N domain-containing protein VPS53_N
 407:  j0nx-A  3.4 25.5   84   563    5   DRAME/AFDB:AF-A0A0N4U7I1-F1 Moesin/ezrin/radixin homolog 1 MOESIN/EZR
 408:  ivsc-A  3.4  5.4   95   817    9   DRAME/AFDB:AF-A0A3P7P8J8-F1 FABD domain-containing protein FABD DOMAI
 409:  iybt-A  3.4  6.9   79   340    8   DRAME/AFDB:AF-A0A158Q587-F1 Endoplasmic reticulum junction formation 
 410:  ixjg-A  3.4  9.6   83   396    8   DRAME/AFDB:AF-A0A158Q5P6-F1 Neur_chan_LBD domain-containing protein N
 411:  j0l0-A  3.4  5.0  108   194    7   DRAME/AFDB:AF-A0A0N4U3U7-F1 Uncharacterized protein UNCHARACTERIZED P
 412:  j0xh-A  3.3  5.1   90   246    6   DRAME/AFDB:AF-A0A0N4U4C3-F1 Uncharacterized protein UNCHARACTERIZED P
 413:  iue9-A  3.3  3.8   66   267    9   DRAME/AFDB:AF-A0A158Q678-F1 Phosphatidylinositol-4,5-bisphosphate 4-p
 414:  izle-A  3.3 10.1   54   611    7   DRAME/AFDB:AF-A0A158Q628-F1 Uncharacterized protein UNCHARACTERIZED P
 415:  ixrb-A  3.3  8.0  123   973    7   DRAME/AFDB:AF-A0A158Q2P4-F1 Uncharacterized protein UNCHARACTERIZED P
 416:  ixtf-A  3.3  5.7  142   346   11   DRAME/AFDB:AF-A0A158Q389-F1 G_PROTEIN_RECEP_F1_2 domain-containing pr
 417:  ivop-A  3.3  5.1  124   279    7   DRAME/AFDB:AF-A0A0N4UGE2-F1 Uncharacterized protein UNCHARACTERIZED P
 418:  iy94-A  3.3  3.5   51    62    4   DRAME/AFDB:AF-A0A0N4U1F7-F1 Uncharacterized protein UNCHARACTERIZED P
 419:  iuy8-A  3.3  3.6   49    88    8   DRAME/AFDB:AF-A0A0N4UIV8-F1 Uncharacterized protein UNCHARACTERIZED P
 420:  iy05-A  3.3  8.4   73   529    8   DRAME/AFDB:AF-A0A0N4U118-F1 FERM domain-containing protein FERM DOMAI
 421:  iuaa-A  3.3  5.4   71    81    6   DRAME/AFDB:AF-A0A0N4U3H2-F1 G_PROTEIN_RECEP_F1_2 domain-containing pr
 422:  ixmp-A  3.3  7.7  142   372    6   DRAME/AFDB:AF-A0A0N4U5A8-F1 G_PROTEIN_RECEP_F1_2 domain-containing pr
 423:  iyds-A  3.3  3.4   55    88    5   DRAME/AFDB:AF-A0A0N4UN26-F1 Uncharacterized protein UNCHARACTERIZED P
 424:  iwtx-A  3.3 13.2  131   269    7   DRAME/AFDB:AF-A0A0N4UMH2-F1 Uncharacterized protein UNCHARACTERIZED P
 425:  j10y-A  3.3  5.8  111   284    3   DRAME/AFDB:AF-A0A3P7SDX6-F1 G_PROTEIN_RECEP_F2_4 domain-containing pr
 426:  izz5-A  3.3 10.9   97   568    6   DRAME/AFDB:AF-A0A0N4UMG4-F1 CULLIN_2 domain-containing protein CULLIN
 427:  j281-A  3.3 10.0   56   158    7   DRAME/AFDB:AF-A0A0N4UPL8-F1 SET domain-containing protein SET DOMAIN-
 428:  ix77-A  3.3  4.5   78   717   10   DRAME/AFDB:AF-A0A0N4U9I5-F1 CNH domain-containing protein CNH DOMAIN-
 429:  iudr-A  3.3  4.4  125   502    6   DRAME/AFDB:AF-A0A0N4UGA3-F1 Uncharacterized protein UNCHARACTERIZED P
 430:  j29y-A  3.3  4.3   64   308    5   DRAME/AFDB:AF-A0A0N4U1Q4-F1 Histone-lysine N-methyltransferase HISTON
 431:  ivr6-A  3.3  9.6   89   222    7   DRAME/AFDB:AF-A0A0N4UH50-F1 Tetraspanin TETRASPANIN;
 432:  ivip-A  3.3  5.3   64   386    8   DRAME/AFDB:AF-A0A158Q4P8-F1 Uncharacterized protein UNCHARACTERIZED P
 433:  iyjb-A  3.3  7.9   74   282    3   DRAME/AFDB:AF-A0A0N4UAQ6-F1 Uncharacterized protein UNCHARACTERIZED P
 434:  iu8n-A  3.3  4.8   76   937    7   DRAME/AFDB:AF-A0A0N4UFT2-F1 RNA helicase RNA HELICASE;
 435:  izy5-A  3.3  5.0   60   187    5   DRAME/AFDB:AF-A0A0N4U0H9-F1 Uncharacterized protein UNCHARACTERIZED P
 436:  iveb-A  3.3  3.5   56   123    4   DRAME/AFDB:AF-A0A0N4U6I3-F1 60S ribosomal protein L35 60S RIBOSOMAL P
 437:  ix15-A  3.3  7.0  145   864    5   DRAME/AFDB:AF-A0A3P7Q8I7-F1 SSD domain-containing protein SSD DOMAIN-
 438:  iw8w-A  3.3  4.9   81   149    1   DRAME/AFDB:AF-A0A0N4UNM5-F1 Uncharacterized protein UNCHARACTERIZED P
 439:  j273-A  3.3 10.4  101   882    9   DRAME/AFDB:AF-A0A158Q3Q6-F1 Uncharacterized protein UNCHARACTERIZED P
 440:  izww-A  3.3  3.2   56    99    5   DRAME/AFDB:AF-A0A0N4UC04-F1 Uncharacterized protein UNCHARACTERIZED P
 441:  iwy2-A  3.3  6.8   95   948    5   DRAME/AFDB:AF-A0A0N4U9D8-F1 Uncharacterized protein UNCHARACTERIZED P
 442:  ixad-A  3.3 17.1   89   205   12   DRAME/AFDB:AF-A0A0N4U547-F1 Uncharacterized protein UNCHARACTERIZED P
 443:  ixpm-A  3.3 10.2  106   175    7   DRAME/AFDB:AF-A0A0N4UA01-F1 Uncharacterized protein UNCHARACTERIZED P
 444:  iw1t-A  3.3 12.7   78   284   12   DRAME/AFDB:AF-A0A0N4UE03-F1 Uncharacterized protein UNCHARACTERIZED P
 445:  ivez-A  3.3  3.7   82   102    9   DRAME/AFDB:AF-A0A0N4UP97-F1 Uncharacterized protein UNCHARACTERIZED P
 446:  j0z1-A  3.3  8.7   81   342    7   DRAME/AFDB:AF-A0A0N4UGN1-F1 Uncharacterized protein UNCHARACTERIZED P
 447:  iyut-A  3.3 12.4   84   427   10   DRAME/AFDB:AF-A0A3P7S9J5-F1 Uncharacterized protein UNCHARACTERIZED P
 448:  j0zk-A  3.3  5.4  101   164   10   DRAME/AFDB:AF-A0A0N4UG56-F1 Tetratricopeptide repeat protein 30 TETRA
 449:  iu92-A  3.3  5.5   88   593    2   DRAME/AFDB:AF-A0A0N4UH94-F1 Uncharacterized protein UNCHARACTERIZED P
 450:  ix61-A  3.3  5.9   72   358    4   DRAME/AFDB:AF-A0A0N4UNW6-F1 Uncharacterized protein UNCHARACTERIZED P
 451:  j1un-A  3.3  3.4   58   121    7   DRAME/AFDB:AF-A0A0N4UFN4-F1 Uncharacterized protein UNCHARACTERIZED P
 452:  iwip-A  3.2  4.3  117   789    5   DRAME/AFDB:AF-A0A0N4UIA6-F1 Uncharacterized protein UNCHARACTERIZED P
 453:  j0df-A  3.2  4.9  138   450    7   DRAME/AFDB:AF-A0A0N4U6V5-F1 G_PROTEIN_RECEP_F1_2 domain-containing pr
 454:  izz2-A  3.2  5.1  143  1176    6   DRAME/AFDB:AF-A0A0N4UD72-F1 HEAT repeat-containing protein 1 HEAT REP
 455:  ixis-A  3.2  4.4  127   337    7   DRAME/AFDB:AF-A0A0N4U1M2-F1 G_PROTEIN_RECEP_F1_2 domain-containing pr
 456:  iv4i-A  3.2  6.7   80   122    8   DRAME/AFDB:AF-A0A0N4US77-F1 Uncharacterized protein UNCHARACTERIZED P
 457:  iw7x-A  3.2  9.4  141   375    6   DRAME/AFDB:AF-A0A0N4UQL8-F1 Uncharacterized protein UNCHARACTERIZED P
 458:  ivdh-A  3.2  3.6   75   205    7   DRAME/AFDB:AF-A0A0N4UFJ7-F1 Uncharacterized protein UNCHARACTERIZED P
 459:  iur9-A  3.2  4.6  104   543   11   DRAME/AFDB:AF-A0A158Q6M8-F1 Cyclic nucleotide-binding domain-containi
 460:  j1ph-A  3.2 13.0   75   381   11   DRAME/AFDB:AF-A0A158Q4X3-F1 Uncharacterized protein UNCHARACTERIZED P
 461:  j0vr-A  3.2  8.0  124   467    8   DRAME/AFDB:AF-A0A0N4U6Q8-F1 Uncharacterized protein UNCHARACTERIZED P
 462:  iye1-A  3.2 10.9  146   414   10   DRAME/AFDB:AF-A0A0N4UBN9-F1 Uncharacterized protein UNCHARACTERIZED P
 463:  iy92-A  3.2  3.3   60   133   12   DRAME/AFDB:AF-A0A0N4UAB2-F1 Uncharacterized protein UNCHARACTERIZED P
 464:  j09o-A  3.2  5.8   95   512    8   DRAME/AFDB:AF-A0A0N4U5W1-F1 alpha-1,2-Mannosidase ALPHA-1,2-MANNOSIDA
 465:  iwbl-A  3.2  7.0  157   360    7   DRAME/AFDB:AF-A0A0N4U850-F1 TLC domain-containing protein TLC DOMAIN-
 466:  j28h-A  3.2 10.9   77   269    0   DRAME/AFDB:AF-A0A158Q3J4-F1 Uncharacterized protein UNCHARACTERIZED P
 467:  iw99-A  3.2  9.7  138   458    7   DRAME/AFDB:AF-A0A0N4UD17-F1 Innexin INNEXIN;
 468:  iulg-A  3.2  6.6   85   636    4   DRAME/AFDB:AF-A0A3P7SWJ7-F1 Diadenosine tetraphosphate synthetase DIA
 469:  j1j1-A  3.2  4.8  118   238   10   DRAME/AFDB:AF-A0A0N4UF34-F1 Uncharacterized protein UNCHARACTERIZED P
 470:  ixxh-A  3.2 14.8   71   293    3   DRAME/AFDB:AF-A0A0N4ULF9-F1 F-box domain-containing protein F-BOX DOM
 471:  ix92-A  3.2  6.2  132   386   11   DRAME/AFDB:AF-A0A0N4UML9-F1 G_PROTEIN_RECEP_F1_2 domain-containing pr
 472:  iw40-A  3.2  7.0  109   151   12   DRAME/AFDB:AF-A0A3P7Q8U9-F1 G_PROTEIN_RECEP_F1_2 domain-containing pr
 473:  ixi8-A  3.2  7.0   79   146    5   DRAME/AFDB:AF-A0A0N4U737-F1 Uncharacterized protein UNCHARACTERIZED P
 474:  ixqr-A  3.2  6.3   96  1482    6   DRAME/AFDB:AF-A0A158Q554-F1 Uncharacterized protein UNCHARACTERIZED P
 475:  j0fd-A  3.2  3.1   69   264    4   DRAME/AFDB:AF-A0A0N4UHB7-F1 Neur_chan_LBD domain-containing protein N
 476:  j25o-A  3.2  8.9   90   404    7   DRAME/AFDB:AF-A0A0N4U430-F1 Uncharacterized protein UNCHARACTERIZED P
 477:  iuew-A  3.2  8.2  141   429   12   DRAME/AFDB:AF-A0A158Q5J6-F1 Innexin INNEXIN;
 478:  iz6e-A  3.2  3.7   91   732    7   DRAME/AFDB:AF-A0A0N4ULW6-F1 CCR4-NOT transcription complex subunit 11
 479:  j145-A  3.2 12.7  101   740    4   DRAME/AFDB:AF-A0A158Q3Y9-F1 TPR_REGION domain-containing protein TPR_
 480:  ivst-A  3.2  9.0   97   185    8   DRAME/AFDB:AF-A0A0N4U3C6-F1 Uncharacterized protein UNCHARACTERIZED P
 481:  iy78-A  3.2 12.6   84   534    7   DRAME/AFDB:AF-A0A0N4U7N3-F1 Tubulin alpha chain TUBULIN ALPHA CHAIN;
 482:  ixi3-A  3.2  3.9   48   108    6   DRAME/AFDB:AF-A0A0N4UQI2-F1 EGF-like domain-containing protein EGF-LI
 483:  iz11-A  3.2  5.5   74   797    4   DRAME/AFDB:AF-A0A0N4UDI6-F1 Suf domain-containing protein SUF DOMAIN-
 484:  j0ec-A  3.2  4.6  129   732    5   DRAME/AFDB:AF-A0A158Q2Y0-F1 Uncharacterized protein UNCHARACTERIZED P
 485:  iwwk-A  3.2  7.0   82   727    4   DRAME/AFDB:AF-A0A0N4U7S6-F1 TPR_REGION domain-containing protein TPR_
 486:  j1bo-A  3.2  5.9  117   166    7   DRAME/AFDB:AF-A0A0N4UM29-F1 G_PROTEIN_RECEP_F1_2 domain-containing pr
 487:  j0tt-A  3.2 12.9   72   549    6   DRAME/AFDB:AF-A0A0N4U2B0-F1 Procollagen-proline 4-dioxygenase PROCOLL
 488:  izbi-A  3.2  4.0   90   150   12   DRAME/AFDB:AF-A0A158Q3D7-F1 Uncharacterized protein UNCHARACTERIZED P
 489:  izra-A  3.2  3.5   63    98    8   DRAME/AFDB:AF-A0A0N4UQ95-F1 Uncharacterized protein UNCHARACTERIZED P
 490:  j2ay-A  3.2  5.7  108   518    5   DRAME/AFDB:AF-A0A3P7PP46-F1 Uncharacterized protein UNCHARACTERIZED P
 491:  j0my-A  3.2  3.8   56   634    7   DRAME/AFDB:AF-A0A158Q4K9-F1 SAC domain-containing protein SAC DOMAIN-
 492:  iulw-A  3.2  6.2  110   414   12   DRAME/AFDB:AF-A0A3P7Q7S1-F1 Uncharacterized protein UNCHARACTERIZED P
 493:  ixh9-A  3.2  5.0  101   402    9   DRAME/AFDB:AF-A0A0N4UI72-F1 EST1_DNA_bind domain-containing protein E
 494:  ivx1-A  3.2  7.2  114   314    5   DRAME/AFDB:AF-A0A0N4U0L1-F1 Uncharacterized protein UNCHARACTERIZED P
 495:  j2bk-A  3.2  5.6   82   192    9   DRAME/AFDB:AF-A0A0N4UAX2-F1 Uncharacterized protein UNCHARACTERIZED P
 496:  iulf-A  3.2 16.3   65   344    9   DRAME/AFDB:AF-A0A0N4U7W1-F1 Uncharacterized protein UNCHARACTERIZED P
 497:  j1b2-A  3.2  2.6   45    67    0   DRAME/AFDB:AF-A0A0N4UD86-F1 Uncharacterized protein UNCHARACTERIZED P
 498:  j06j-A  3.2  4.1   83   312    8   DRAME/AFDB:AF-A0A0N4UPN5-F1 Uncharacterized protein UNCHARACTERIZED P
 499:  j0ly-A  3.2  5.0   91   130    5   DRAME/AFDB:AF-A0A0N4UE44-F1 Uncharacterized protein UNCHARACTERIZED P
 500:  ixqu-A  3.2  6.3  122   210    6   DRAME/AFDB:AF-A0A0N4UQB7-F1 Uncharacterized protein UNCHARACTERIZED P
 501:  iv0q-A  3.2  5.9   73   863    5   DRAME/AFDB:AF-A0A158Q696-F1 RBR-type E3 ubiquitin transferase RBR-TYP
 502:  j0dp-A  3.2 11.5  168  1081    8   DRAME/AFDB:AF-A0A0N4U3H5-F1 Uncharacterized protein UNCHARACTERIZED P
 503:  j2a4-A  3.2  5.4   76   421    9   DRAME/AFDB:AF-A0A158Q3X0-F1 KH domain-containing protein KH DOMAIN-CO
 504:  iy6v-A  3.2  3.8   66    97   14   DRAME/AFDB:AF-A0A3P7SN48-F1 Uncharacterized protein UNCHARACTERIZED P
 505:  ivne-A  3.2 14.1  131   241    6   DRAME/AFDB:AF-A0A0N4UI68-F1 Uncharacterized protein UNCHARACTERIZED P
 506:  iv7r-A  3.2  6.8  136   232    7   DRAME/AFDB:AF-A0A0N4UQP9-F1 Uncharacterized protein UNCHARACTERIZED P
 507:  iuds-A  3.2  5.5   80   285    5   DRAME/AFDB:AF-A0A0N4UD22-F1 Uncharacterized protein UNCHARACTERIZED P
 508:  j24z-A  3.2  8.5   88   148   10   DRAME/AFDB:AF-A0A0N4U1X2-F1 G_PROTEIN_RECEP_F1_2 domain-containing pr
 509:  iz79-A  3.2  7.3   69   178   13   DRAME/AFDB:AF-A0A0N4U3V7-F1 Uncharacterized protein UNCHARACTERIZED P
 510:  ixm9-A  3.2  4.1   79    96    4   DRAME/AFDB:AF-A0A3P7Q508-F1 Uncharacterized protein UNCHARACTERIZED P
 511:  ivb5-A  3.2  6.8  146   569    8   DRAME/AFDB:AF-A0A0N4U0P0-F1 Uncharacterized protein UNCHARACTERIZED P
 512:  j000-A  3.2  9.8  102   289    4   DRAME/AFDB:AF-A0A158Q549-F1 Uncharacterized protein UNCHARACTERIZED P
 513:  ixs7-A  3.2  9.1  105   384   10   DRAME/AFDB:AF-A0A0N4U1A0-F1 IST1 homolog IST1 HOMOLOG;
 514:  ivp5-A  3.2 11.6   88   191   11   DRAME/AFDB:AF-A0A3P7P8V3-F1 Reticulon-like protein RETICULON-LIKE PRO
 515:  iz18-A  3.2  5.9  134   402    8   DRAME/AFDB:AF-A0A0N4U9M4-F1 G_PROTEIN_RECEP_F1_2 domain-containing pr
 516:  iyya-A  3.2  4.9   65   499    3   DRAME/AFDB:AF-A0A0N4UAW0-F1 Uncharacterized protein UNCHARACTERIZED P
 517:  iy6t-A  3.2  3.8   79   123    5   DRAME/AFDB:AF-A0A0N4UGU5-F1 Uncharacterized protein UNCHARACTERIZED P
 518:  j07r-A  3.2  2.9   55   544    2   DRAME/AFDB:AF-A0A0N4UG82-F1 Glycosyltransferase family 92 protein GLY
 519:  iv4x-A  3.2  9.7   79   512    6   DRAME/AFDB:AF-A0A0N4UB74-F1 Uncharacterized protein UNCHARACTERIZED P
 520:  j25y-A  3.2  5.7   65   200    8   DRAME/AFDB:AF-A0A0N4UQF7-F1 Uncharacterized protein UNCHARACTERIZED P
 521:  ixdd-A  3.2  8.9   78   221    5   DRAME/AFDB:AF-A0A158Q428-F1 Uncharacterized protein UNCHARACTERIZED P
 522:  izgj-A  3.2  6.0  115   496   10   DRAME/AFDB:AF-A0A0N4U820-F1 Pre-mRNA-processing factor 31 PRE-MRNA-PR
 523:  iyt8-A  3.2  8.1  119   667    6   DRAME/AFDB:AF-A0A3P7PXD4-F1 Uncharacterized protein UNCHARACTERIZED P
 524:  iwzr-A  3.2  4.3   84   254    8   DRAME/AFDB:AF-A0A158Q453-F1 Uncharacterized protein UNCHARACTERIZED P
 525:  iu9u-A  3.1  8.3   85   194    8   DRAME/AFDB:AF-A0A0N4UBD0-F1 E3 SUMO-protein ligase NSE2 E3 SUMO-PROTE
 526:  iuw9-A  3.1 12.7   97   343    5   DRAME/AFDB:AF-A0A0N4UEG7-F1 PHD-type domain-containing protein PHD-TY
 527:  ixr4-A  3.1  6.3  104   209    7   DRAME/AFDB:AF-A0A0N4UG83-F1 Ion_trans_2 domain-containing protein ION
 528:  j1x7-A  3.1  8.9   95   541    4   DRAME/AFDB:AF-A0A0N4UIY1-F1 Uncharacterized protein UNCHARACTERIZED P
 529:  ivcb-A  3.1  4.8  108   292    4   DRAME/AFDB:AF-A0A0N4UCV4-F1 Uncharacterized protein UNCHARACTERIZED P
 530:  iwwf-A  3.1  7.8  103   352    6   DRAME/AFDB:AF-A0A0N4UL65-F1 Uncharacterized protein UNCHARACTERIZED P
 531:  j0s4-A  3.1 15.3   94   651    5   DRAME/AFDB:AF-A0A3P7PP63-F1 Uncharacterized protein UNCHARACTERIZED P
 532:  j193-A  3.1  8.7  113   508   11   DRAME/AFDB:AF-A0A158Q4A6-F1 Uncharacterized protein UNCHARACTERIZED P
 533:  ixx1-A  3.1  3.0   60    97    5   DRAME/AFDB:AF-A0A0N4UIZ5-F1 Uncharacterized protein UNCHARACTERIZED P
 534:  j05q-A  3.1 10.9  147   416   10   DRAME/AFDB:AF-A0A0N4UHQ9-F1 Innexin INNEXIN;
 535:  iymd-A  3.1  4.8   80   263    6   DRAME/AFDB:AF-A0A0N4UA22-F1 Uncharacterized protein UNCHARACTERIZED P
 536:  j1mm-A  3.1  3.8   90   227    7   DRAME/AFDB:AF-A0A0N4UQA1-F1 Uncharacterized protein UNCHARACTERIZED P
 537:  iyov-A  3.1  3.2   50   142    2   DRAME/AFDB:AF-A0A0N4U3A3-F1 Uncharacterized protein UNCHARACTERIZED P
 538:  j24u-A  3.1  4.1  100   180   10   DRAME/AFDB:AF-A0A3P7S844-F1 Uncharacterized protein UNCHARACTERIZED P
 539:  j1i2-A  3.1  4.4  119   348    6   DRAME/AFDB:AF-A0A0N4UFJ9-F1 V-type proton ATPase subunit V-TYPE PROTO
 540:  iyc6-A  3.1  5.7  102   581    5   DRAME/AFDB:AF-A0A0N4UMY9-F1 Cyclic nucleotide-binding domain-containi
 541:  ivxm-A  3.1  6.5   86   339    7   DRAME/AFDB:AF-A0A0N4UKU6-F1 Homeobox domain-containing protein HOMEOB
 542:  iwch-A  3.1  4.9   79   595    6   DRAME/AFDB:AF-A0A0N4UDP3-F1 Uncharacterized protein UNCHARACTERIZED P
 543:  iz3n-A  3.1 15.2   85   159    5   DRAME/AFDB:AF-A0A0N4UD05-F1 Uncharacterized protein UNCHARACTERIZED P
 544:  iw1r-A  3.1  9.7   77   304    9   DRAME/AFDB:AF-A0A158Q3V5-F1 Cell cycle control protein 50A CELL CYCLE
 545:  ixse-A  3.1  4.7   84   111    6   DRAME/AFDB:AF-A0A3P7PKG9-F1 Uncharacterized protein UNCHARACTERIZED P
 546:  iz1y-A  3.1 12.5  100   943    8   DRAME/AFDB:AF-A0A0N4UQD1-F1 Vacuolar protein sorting-associated prote
 547:  ium4-A  3.1 16.3   87   635    7   DRAME/AFDB:AF-A0A0N4UKK9-F1 Uncharacterized protein UNCHARACTERIZED P
 548:  ivfg-A  3.1 21.8  106   950    7   DRAME/AFDB:AF-A0A0N4U7V7-F1 Uncharacterized protein UNCHARACTERIZED P
 549:  j05c-A  3.1  6.5  108   139    3   DRAME/AFDB:AF-A0A0N4UCN8-F1 Uncharacterized protein UNCHARACTERIZED P
 550:  ivk5-A  3.1 12.8  114   482    4   DRAME/AFDB:AF-A0A0N4U7N1-F1 RING-type domain-containing protein RING-
 551:  iuo8-A  3.1  9.5  135   481    7   DRAME/AFDB:AF-A0A0N4URD8-F1 Innexin INNEXIN;
 552:  ivwy-A  3.1  3.7   74   101    5   DRAME/AFDB:AF-A0A0N4U2H8-F1 Cytochrome c oxidase subunit 1 CYTOCHROME
 553:  iwd2-A  3.1 11.7  109   626    3   DRAME/AFDB:AF-A0A0N4UIU4-F1 Uncharacterized protein UNCHARACTERIZED P
 554:  j23v-A  3.1 10.0  160   444    6   DRAME/AFDB:AF-A0A0N4UJT0-F1 Innexin INNEXIN;
 555:  iz6a-A  3.1  6.5   99   302    6   DRAME/AFDB:AF-A0A0N4U474-F1 TPR_REGION domain-containing protein TPR_
 556:  ixq8-A  3.1  5.4   70   230    3   DRAME/AFDB:AF-A0A0N4UCT6-F1 Uncharacterized protein UNCHARACTERIZED P
 557:  ixaw-A  3.1 10.6  101   230    8   DRAME/AFDB:AF-A0A3P7QC84-F1 CUPID domain-containing protein CUPID DOM
 558:  j1bh-A  3.1  5.7  110   214    9   DRAME/AFDB:AF-A0A0N4UJ26-F1 Mitochondrial import inner membrane trans
 559:  ive9-A  3.1  4.4   74    97    3   DRAME/AFDB:AF-A0A0N4U4K1-F1 Uncharacterized protein UNCHARACTERIZED P
 560:  iyd2-A  3.1  7.5  133   573    7   DRAME/AFDB:AF-A0A158Q3P2-F1 Uncharacterized protein UNCHARACTERIZED P
 561:  ivc5-A  3.1  5.7   81   419    6   DRAME/AFDB:AF-A0A158Q381-F1 Tetraspanin TETRASPANIN;
 562:  iysy-A  3.1  6.1  132   475    6   DRAME/AFDB:AF-A0A0N4UD00-F1 G_PROTEIN_RECEP_F1_2 domain-containing pr
 563:  iym2-A  3.1  3.2   69   116   14   DRAME/AFDB:AF-A0A0N4U9P7-F1 Ras-GEF domain-containing protein RAS-GEF
 564:  j1ne-A  3.1  7.7  108   154    5   DRAME/AFDB:AF-A0A158Q5A4-F1 Uncharacterized protein UNCHARACTERIZED P
 565:  j0a3-A  3.1  7.6  141   357    6   DRAME/AFDB:AF-A0A158Q2I7-F1 Uncharacterized protein UNCHARACTERIZED P
 566:  j1o3-A  3.1  9.8   76   711    5   DRAME/AFDB:AF-A0A158Q303-F1 Uncharacterized protein UNCHARACTERIZED P
 567:  ivcd-A  3.1  4.5   89   682   11   DRAME/AFDB:AF-A0A158Q4U8-F1 CULLIN_2 domain-containing protein CULLIN
 568:  izfu-A  3.1  4.2   60    73   12   DRAME/AFDB:AF-A0A0N4UR92-F1 Uncharacterized protein UNCHARACTERIZED P
 569:  j1l7-A  3.1  8.6   83   375    7   DRAME/AFDB:AF-A0A0N4U2J6-F1 Metallophos domain-containing protein MET
 570:  j07v-A  3.1  5.3   70   366    7   DRAME/AFDB:AF-A0A0N4U2F7-F1 Hsp90 chaperone protein kinase-targeting 
 571:  j203-A  3.1  5.9  141  1121    7   DRAME/AFDB:AF-A0A0N4UDA5-F1 Uncharacterized protein UNCHARACTERIZED P
 572:  ivpt-A  3.1 10.9   74   323    1   DRAME/AFDB:AF-A0A0N4UAH6-F1 Uncharacterized protein UNCHARACTERIZED P
 573:  iwgr-A  3.1 17.2   94   269    1   DRAME/AFDB:AF-A0A0N4UK62-F1 Uncharacterized protein UNCHARACTERIZED P
 574:  iw8y-A  3.1  8.2   78    96    4   DRAME/AFDB:AF-A0A0N4UD14-F1 Uncharacterized protein UNCHARACTERIZED P
 575:  j049-A  3.1  4.2   75   131    3   DRAME/AFDB:AF-A0A0N4UJ79-F1 Uncharacterized protein UNCHARACTERIZED P
 576:  j0qr-A  3.1  8.4  105   323    8   DRAME/AFDB:AF-A0A0N4U7P5-F1 Uncharacterized protein UNCHARACTERIZED P
 577:  iyty-A  3.1  7.2  137   249    9   DRAME/AFDB:AF-A0A0N4U602-F1 Uncharacterized protein UNCHARACTERIZED P
 578:  ive4-A  3.1  8.5   84   204    6   DRAME/AFDB:AF-A0A0N4UG44-F1 RRF domain-containing protein RRF DOMAIN-
 579:  ivbf-A  3.1  7.6   78   170    5   DRAME/AFDB:AF-A0A0N4U4E4-F1 Uncharacterized protein UNCHARACTERIZED P
 580:  ixoq-A  3.1  7.3   64    83    5   DRAME/AFDB:AF-A0A0N4UKL4-F1 Mitochondrial import inner membrane trans
 581:  j15t-A  3.0  4.0  119   325    7   DRAME/AFDB:AF-A0A0N4U2Z6-F1 G_PROTEIN_RECEP_F1_2 domain-containing pr
 582:  iv0f-A  3.0  5.7   98   271    5   DRAME/AFDB:AF-A0A158Q600-F1 Uncharacterized protein UNCHARACTERIZED P
 583:  iywc-A  3.0  7.8   93   695   11   DRAME/AFDB:AF-A0A3P7PTU0-F1 Uncharacterized protein UNCHARACTERIZED P
 584:  iwbc-A  3.0  4.8   71   225    4   DRAME/AFDB:AF-A0A0N4UCS6-F1 DNA replication complex GINS protein SLD5
 585:  ivp4-A  3.0  5.7  110   325    7   DRAME/AFDB:AF-A0A3P7SH59-F1 Uncharacterized protein UNCHARACTERIZED P
 586:  ix3l-A  3.0  7.0   78   233   12   DRAME/AFDB:AF-A0A0N4UKS6-F1 Uncharacterized protein UNCHARACTERIZED P
 587:  j0uy-A  3.0 14.2   62   502    3   DRAME/AFDB:AF-A0A0N4UH96-F1 Uncharacterized protein UNCHARACTERIZED P
 588:  iucl-A  3.0  6.3  129   364    9   DRAME/AFDB:AF-A0A0N4U0L7-F1 G_PROTEIN_RECEP_F1_2 domain-containing pr
 589:  ivsd-A  3.0  4.6   45    88    7   DRAME/AFDB:AF-A0A0N4UEL1-F1 Uncharacterized protein UNCHARACTERIZED P
 590:  izk2-A  3.0  8.6  148   820    5   DRAME/AFDB:AF-A0A158Q3M9-F1 Uncharacterized protein UNCHARACTERIZED P
 591:  j1dj-A  3.0  4.3   84   293   10   DRAME/AFDB:AF-A0A0N4UQB6-F1 Uncharacterized protein UNCHARACTERIZED P
 592:  izuz-A  3.0  2.8   66   308   12   DRAME/AFDB:AF-A0A0N4UHI8-F1 Uncharacterized protein UNCHARACTERIZED P
 593:  iyas-A  3.0 10.8  127   202   10   DRAME/AFDB:AF-A0A0N4URD7-F1 Innexin INNEXIN;
 594:  j1u2-A  3.0  7.2  140   427    7   DRAME/AFDB:AF-A0A158Q3H2-F1 Uncharacterized protein UNCHARACTERIZED P
 595:  j0p5-A  3.0 10.3  158   378    4   DRAME/AFDB:AF-A0A0N4UQM8-F1 Innexin INNEXIN;
 596:  ivza-A  3.0 10.1   77   359    6   DRAME/AFDB:AF-A0A0N4UI54-F1 Uncharacterized protein UNCHARACTERIZED P
 597:  ixg1-A  3.0  3.9   65   177    9   DRAME/AFDB:AF-A0A0N4U6F5-F1 Signal peptidase complex subunit 2 SIGNAL
 598:  j0yv-A  3.0  4.2   95   416    7   DRAME/AFDB:AF-A0A0N4UQ43-F1 Peptidylprolyl isomerase PEPTIDYLPROLYL I
 599:  iven-A  3.0  5.9   58   226    2   DRAME/AFDB:AF-A0A158Q6L9-F1 Uncharacterized protein UNCHARACTERIZED P
 600:  ivzl-A  3.0  7.0   98   299    6   DRAME/AFDB:AF-A0A0N4U8K8-F1 TLC domain-containing protein TLC DOMAIN-
 601:  ivvo-A  3.0  5.4   66    97    6   DRAME/AFDB:AF-A0A3P7SY45-F1 Cytochrome c oxidase subunit 1 CYTOCHROME
 602:  ix68-A  3.0 11.8  123   819    7   DRAME/AFDB:AF-A0A0N4UC20-F1 Exocyst complex component EXOCYST COMPLEX
 603:  iz9v-A  3.0  5.9  130   279    8   DRAME/AFDB:AF-A0A0N4UGK9-F1 Uncharacterized protein UNCHARACTERIZED P
 604:  j20t-A  3.0  5.3  157   962    4   DRAME/AFDB:AF-A0A158Q3D8-F1 DH domain-containing protein DH DOMAIN-CO
 605:  iy1j-A  3.0 34.3  103   253    8   DRAME/AFDB:AF-A0A0N4U4U0-F1 Uncharacterized protein UNCHARACTERIZED P
 606:  ixbu-A  3.0  7.0   96   120    7   DRAME/AFDB:AF-A0A0N4UMZ5-F1 Uncharacterized protein UNCHARACTERIZED P
 607:  izq0-A  3.0  5.7   64   232    8   DRAME/AFDB:AF-A0A0N4U7S7-F1 Transcription initiation factor TFIID sub
 608:  iy33-A  3.0 10.4  154   422   11   DRAME/AFDB:AF-A0A0N4UNQ7-F1 Ion_trans_2 domain-containing protein ION
 609:  j1qh-A  3.0 16.7   98  2003    3   DRAME/AFDB:AF-A0A158Q2W7-F1 Uncharacterized protein UNCHARACTERIZED P
 610:  j15s-A  3.0  4.4  110   364    9   DRAME/AFDB:AF-A0A3P7SW30-F1 BRO1 domain-containing protein BRO1 DOMAI
 611:  j04s-A  3.0 10.5   80   236   10   DRAME/AFDB:AF-A0A0N4U3E9-F1 Uncharacterized protein UNCHARACTERIZED P
 612:  iyvh-A  3.0 10.1   77   391    5   DRAME/AFDB:AF-A0A0N4U225-F1 Uncharacterized protein UNCHARACTERIZED P
 613:  iv3x-A  3.0  4.2   73   247    7   DRAME/AFDB:AF-A0A0N4U3Q5-F1 Uncharacterized protein UNCHARACTERIZED P
 614:  j1jb-A  3.0  5.7  130   473    8   DRAME/AFDB:AF-A0A158Q332-F1 Uncharacterized protein UNCHARACTERIZED P
 615:  iwgp-A  3.0  3.9   86   215    9   DRAME/AFDB:AF-A0A3P7PZN5-F1 Uncharacterized protein UNCHARACTERIZED P
 616:  ivhn-A  3.0 11.6   96   161   10   DRAME/AFDB:AF-A0A3P7Q561-F1 Uncharacterized protein UNCHARACTERIZED P
 617:  iuet-A  3.0  8.9   82   355    6   DRAME/AFDB:AF-A0A158Q599-F1 Uncharacterized protein UNCHARACTERIZED P
 618:  ixsz-A  3.0  5.8   76   689    7   DRAME/AFDB:AF-A0A158Q4H2-F1 TRP_2 domain-containing protein TRP_2 DOM
 619:  ixt1-A  3.0  5.6   79   425    9   DRAME/AFDB:AF-A0A3P7PCG9-F1 Uncharacterized protein UNCHARACTERIZED P
 620:  iwt9-A  3.0  6.0   99   506    6   DRAME/AFDB:AF-A0A0N4U525-F1 FYVE-type domain-containing protein FYVE-
 621:  iy1x-A  3.0  6.4  116   147    7   DRAME/AFDB:AF-A0A0N4UBU2-F1 Uncharacterized protein UNCHARACTERIZED P
 622:  iwdl-A  3.0  4.9   53    76   13   DRAME/AFDB:AF-A0A0N4UBI3-F1 Uncharacterized protein UNCHARACTERIZED P
 623:  j0z0-A  3.0 12.2   82   455    5   DRAME/AFDB:AF-A0A158Q5D3-F1 CRC domain-containing protein CRC DOMAIN-
 624:  j1pl-A  3.0  6.6   78   208   12   DRAME/AFDB:AF-A0A0N4UG71-F1 GST_C_6 domain-containing protein GST_C_6
 625:  iz8d-A  3.0  5.0   87   425    6   DRAME/AFDB:AF-A0A0N4UIG2-F1 TFIIS N-terminal domain-containing protei
 626:  iya6-A  3.0  4.8   56  1028    7   DRAME/AFDB:AF-A0A158Q442-F1 Proteasome subunit alpha type-4 PROTEASOM
 627:  iyo1-A  3.0  8.7  109   406    6   DRAME/AFDB:AF-A0A0N4UP61-F1 Uncharacterized protein UNCHARACTERIZED P
 628:  j199-A  3.0 12.7   93   499    2   DRAME/AFDB:AF-A0A0N4UAQ2-F1 Katanin p60 ATPase-containing subunit A1 
 629:  iwzt-A  3.0  3.7  113   829    8   DRAME/AFDB:AF-A0A158Q6M6-F1 Exocyst complex component 2 EXOCYST COMPL
 630:  j1zz-A  3.0  7.7   68   106    7   DRAME/AFDB:AF-A0A0N4UGZ8-F1 MICOS complex subunit MIC10 MICOS COMPLEX
 631:  iw11-A  3.0  9.0   74   269    8   DRAME/AFDB:AF-A0A0N4UMI2-F1 Uncharacterized protein UNCHARACTERIZED P
 632:  j2dk-A  3.0  7.3  134   401    6   DRAME/AFDB:AF-A0A0N4U9S5-F1 G_PROTEIN_RECEP_F1_2 domain-containing pr
 633:  iz9l-A  3.0  5.3   50    91    8   DRAME/AFDB:AF-A0A0N4U381-F1 Uncharacterized protein UNCHARACTERIZED P
 634:  ixnv-A  3.0  7.1   80   196    3   DRAME/AFDB:AF-A0A3P7SCP1-F1 Uncharacterized protein UNCHARACTERIZED P
 635:  ixrm-A  3.0  8.6  105  2260   10   DRAME/AFDB:AF-A0A0N4U329-F1 Uncharacterized protein UNCHARACTERIZED P
 636:  j0ss-A  3.0  6.1  136   374   10   DRAME/AFDB:AF-A0A0N4UFV0-F1 Uncharacterized protein UNCHARACTERIZED P
 637:  j04t-A  3.0  5.1   97   727    5   DRAME/AFDB:AF-A0A0N4UDA7-F1 LIM zinc-binding domain-containing protei
 638:  j1qr-A  3.0  8.5   88   114    8   DRAME/AFDB:AF-A0A0N4UEV8-F1 Uncharacterized protein UNCHARACTERIZED P
 639:  j2be-A  3.0  4.4   66   766    3   DRAME/AFDB:AF-A0A0N4URS1-F1 Zinc finger CCCH domain-containing protei
 640:  iv2v-A  3.0  8.2   96   952    7   DRAME/AFDB:AF-A0A0N4UGU2-F1 Anion exchange protein ANION EXCHANGE PRO
 641:  j1cm-A  3.0  5.4   92   420    8   DRAME/AFDB:AF-A0A0N4U303-F1 Uncharacterized protein UNCHARACTERIZED P
 642:  izqm-A  3.0  5.7  131   313    8   DRAME/AFDB:AF-A0A3P7P9C8-F1 DUF155 domain-containing protein DUF155 D
 643:  ix5b-A  3.0  5.1  115   236   12   DRAME/AFDB:AF-A0A0N4U3T4-F1 Uncharacterized protein UNCHARACTERIZED P
 644:  j0be-A  3.0  7.0  105   245    6   DRAME/AFDB:AF-A0A0N4U1K0-F1 Uncharacterized protein UNCHARACTERIZED P
 645:  j0tb-A  3.0 12.2   51   161    2   DRAME/AFDB:AF-A0A3P7Q6Q2-F1 Uncharacterized protein UNCHARACTERIZED P
 646:  iubv-A  3.0  6.9   89   106    2   DRAME/AFDB:AF-A0A0N4UDK1-F1 Uncharacterized protein UNCHARACTERIZED P
 647:  j01l-A  3.0  4.1   58    78    5   DRAME/AFDB:AF-A0A0N4U802-F1 Uncharacterized protein UNCHARACTERIZED P
 648:  iwz0-A  3.0  5.3   48   123    2   DRAME/AFDB:AF-A0A0N4U589-F1 Uncharacterized protein UNCHARACTERIZED P
 649:  j0gc-A  3.0  4.8   79   470    5   DRAME/AFDB:AF-A0A0N4U4X8-F1 Uncharacterized protein UNCHARACTERIZED P
 650:  j0r4-A  2.9  7.2   98   583    7   DRAME/AFDB:AF-A0A0N4U4E7-F1 TTC5_OB domain-containing protein TTC5_OB
 651:  j1ls-A  2.9  4.0  108   157    8   DRAME/AFDB:AF-A0A0N4UH00-F1 Coiled-coil domain-containing protein 58 
 652:  j1m1-A  2.9  4.8   69   106    3   DRAME/AFDB:AF-A0A0N4ULU8-F1 Uncharacterized protein UNCHARACTERIZED P
 653:  ivtt-A  2.9  5.4  106   188   11   DRAME/AFDB:AF-A0A0N4UE91-F1 Component 3 of promoter of RISC COMPONENT
 654:  j023-A  2.9  6.6  106   622    5   DRAME/AFDB:AF-A0A0N4U9Y4-F1 MFS_1_like domain-containing protein MFS_
 655:  ivom-A  2.9  5.7  128   318    4   DRAME/AFDB:AF-A0A0N4U0L9-F1 G_PROTEIN_RECEP_F1_2 domain-containing pr
 656:  iw5k-A  2.9  3.7   52   179    6   DRAME/AFDB:AF-A0A0N4UA46-F1 Cyclin N-terminal domain-containing prote
 657:  iu46-A  2.9  8.8   61   587    2   DRAME/AFDB:AF-A0A3P7PCB1-F1 Reverse transcriptase domain-containing p
 658:  iw4c-A  2.9  7.0   86   483    1   DRAME/AFDB:AF-A0A158Q2U8-F1 Uncharacterized protein UNCHARACTERIZED P
 659:  iva5-A  2.9  4.9   77   465    6   DRAME/AFDB:AF-A0A0N4UFV9-F1 Inheritance of peroxisomes protein 1 INHE
 660:  iy09-A  2.9  4.8   95   484    4   DRAME/AFDB:AF-A0A0N4U445-F1 Uncharacterized protein UNCHARACTERIZED P
 661:  iz4j-A  2.9  8.2   89  2460    6   DRAME/AFDB:AF-A0A0N4UP00-F1 Uncharacterized protein UNCHARACTERIZED P
 662:  ivl0-A  2.9  9.6  100  1755    9   DRAME/AFDB:AF-A0A0N4U7R6-F1 Uncharacterized protein UNCHARACTERIZED P
 663:  ive6-A  2.9  7.8   56   310    5   DRAME/AFDB:AF-A0A0N4UKE8-F1 Uncharacterized protein UNCHARACTERIZED P
 664:  ix1j-A  2.9 10.3  124   537    4   DRAME/AFDB:AF-A0A3P7PT91-F1 Uncharacterized protein UNCHARACTERIZED P
 665:  ix2z-A  2.9 10.4   70   328    7   DRAME/AFDB:AF-A0A0N4U5Z1-F1 Uncharacterized protein UNCHARACTERIZED P
 666:  j12m-A  2.9  8.1   70   483    7   DRAME/AFDB:AF-A0A3P7SKQ1-F1 Uncharacterized protein UNCHARACTERIZED P
 667:  iyf6-A  2.9  7.2   83   162    7   DRAME/AFDB:AF-A0A0N4U1U9-F1 Erf4 domain-containing protein ERF4 DOMAI
 668:  izap-A  2.9  5.1  131  1605    2   DRAME/AFDB:AF-A0A158Q506-F1 Uncharacterized protein UNCHARACTERIZED P
 669:  iz97-A  2.9  5.6   85   202   12   DRAME/AFDB:AF-A0A0N4UQQ1-F1 Uncharacterized protein UNCHARACTERIZED P
 670:  iw8o-A  2.9  9.8   89   491    6   DRAME/AFDB:AF-A0A0N4UNV8-F1 Uncharacterized protein UNCHARACTERIZED P
 671:  iuxz-A  2.9  8.0  133   313    3   DRAME/AFDB:AF-A0A0N4U8V9-F1 G_PROTEIN_RECEP_F1_2 domain-containing pr
 672:  iyfq-A  2.9  4.8  148   525    7   DRAME/AFDB:AF-A0A0N4UC71-F1 MANF/CDNF-like protein MANF/CDNF-LIKE PRO
 673:  iylb-A  2.9  8.5   66    86    8   DRAME/AFDB:AF-A0A0N4UDN9-F1 Uncharacterized protein UNCHARACTERIZED P
 674:  iuvg-A  2.9  5.8  132   340    8   DRAME/AFDB:AF-A0A0N4U440-F1 G_PROTEIN_RECEP_F1_2 domain-containing pr
 675:  ix1h-A  2.9  8.7  158   837   10   DRAME/AFDB:AF-A0A3P7SPH9-F1 SSD domain-containing protein SSD DOMAIN-
 676:  izpi-A  2.9  4.9   81   381    9   DRAME/AFDB:AF-A0A0N4UH28-F1 Uncharacterized protein UNCHARACTERIZED P
 677:  j25w-A  2.9  9.0   71   178    4   DRAME/AFDB:AF-A0A0N4UG70-F1 Component of oligomeric Golgi complex 3 C
 678:  iz3u-A  2.9  4.2   79   247    9   DRAME/AFDB:AF-A0A3P7T083-F1 t-SNARE coiled-coil homology domain-conta
 679:  j0sq-A  2.9  6.6   83   481    8   DRAME/AFDB:AF-A0A0N4U5N0-F1 TF_AP-2 domain-containing protein TF_AP-2
 680:  ixko-A  2.9  6.9  140   406    6   DRAME/AFDB:AF-A0A0N4U6Z3-F1 Uncharacterized protein UNCHARACTERIZED P
 681:  iuka-A  2.9  5.5  113  1544    4   DRAME/AFDB:AF-A0A0N4UIP6-F1 DRIM domain-containing protein DRIM DOMAI
 682:  iyck-A  2.9  7.2   91   568    7   DRAME/AFDB:AF-A0A0N4U8W7-F1 Uncharacterized protein UNCHARACTERIZED P
 683:  j2cn-A  2.9  6.1  141   401    4   DRAME/AFDB:AF-A0A0N4U2A7-F1 Foie-gras_1 domain-containing protein FOI
 684:  iwzc-A  2.9 13.4   78   268    6   DRAME/AFDB:AF-A0A158Q5N3-F1 C3H1-type domain-containing protein C3H1-
 685:  iuma-A  2.9  3.3   58   187    7   DRAME/AFDB:AF-A0A0N4U506-F1 E3 ubiquitin-protein ligase CBL E3 UBIQUI
 686:  iwyx-A  2.9  6.8  112   158   11   DRAME/AFDB:AF-A0A0N4UC76-F1 G_PROTEIN_RECEP_F1_2 domain-containing pr
 687:  izjj-A  2.9  5.0  128   260    5   DRAME/AFDB:AF-A0A0N4UK91-F1 Uncharacterized protein UNCHARACTERIZED P
 688:  iymv-A  2.9  6.6   81   257    5   DRAME/AFDB:AF-A0A0N4UA36-F1 Uncharacterized protein UNCHARACTERIZED P
 689:  iv72-A  2.9  9.7   87   245    2   DRAME/AFDB:AF-A0A158Q4R7-F1 Uncharacterized protein UNCHARACTERIZED P
 690:  iw1a-A  2.9  2.5   46   137    7   DRAME/AFDB:AF-A0A158Q580-F1 Uncharacterized protein UNCHARACTERIZED P
 691:  j20n-A  2.9  8.7  178  1367    8   DRAME/AFDB:AF-A0A0N4UN85-F1 SSD domain-containing protein SSD DOMAIN-
 692:  j28b-A  2.9  4.9   73   156    3   DRAME/AFDB:AF-A0A0N4UEH2-F1 Uncharacterized protein UNCHARACTERIZED P
 693:  iwp6-A  2.9  8.0   66   143    6   DRAME/AFDB:AF-A0A0N4UAI2-F1 Uncharacterized protein UNCHARACTERIZED P
 694:  izey-A  2.9  5.4   84   766    6   DRAME/AFDB:AF-A0A158Q6I6-F1 DNA_MISMATCH_REPAIR_2 domain-containing p
 695:  ix0p-A  2.9 10.4   77   195   10   DRAME/AFDB:AF-A0A3P7QUN6-F1 acidPPc domain-containing protein ACIDPPC
 696:  izop-A  2.9  3.7   65   315    6   DRAME/AFDB:AF-A0A3P7PVB1-F1 RNA-dependent RNA polymerase RNA-DEPENDEN
 697:  iw3v-A  2.9  7.0   64   185    6   DRAME/AFDB:AF-A0A0N4UC05-F1 Uncharacterized protein UNCHARACTERIZED P
 698:  izbf-A  2.9  6.5  114  1571   10   DRAME/AFDB:AF-A0A158Q5A5-F1 Uncharacterized protein UNCHARACTERIZED P
 699:  iydw-A  2.9  7.4   84   118    4   DRAME/AFDB:AF-A0A0N4U1Y9-F1 Protein-serine/threonine kinase PROTEIN-S
 700:  j0ht-A  2.9 10.4  130  1277    7   DRAME/AFDB:AF-A0A0N4U9Y0-F1 TPR_REGION domain-containing protein TPR_
 701:  j1nk-A  2.9  4.9  156   794    7   DRAME/AFDB:AF-A0A0N4U7C2-F1 DH domain-containing protein DH DOMAIN-CO
 702:  ixyg-A  2.9  3.8   61    98    3   DRAME/AFDB:AF-A0A0N4UCF6-F1 Uncharacterized protein UNCHARACTERIZED P
 703:  iwin-A  2.9 11.2   64   399    9   DRAME/AFDB:AF-A0A3P7QZQ6-F1 MI domain-containing protein MI DOMAIN-CO
 704:  j0h1-A  2.9  6.0   91   369    9   DRAME/AFDB:AF-A0A0N4U0F3-F1 Uncharacterized protein UNCHARACTERIZED P
 705:  j15i-A  2.9  8.7  123   500    5   DRAME/AFDB:AF-A0A0N4U986-F1 Uncharacterized protein UNCHARACTERIZED P
 706:  iujb-A  2.9  3.6   51   103    8   DRAME/AFDB:AF-A0A0N4UGY3-F1 Uncharacterized protein UNCHARACTERIZED P
 707:  ixht-A  2.9  7.6  114   552    4   DRAME/AFDB:AF-A0A0N4U5X9-F1 Cohesin loading complex subunit SCC4 homo
 708:  iybn-A  2.9  7.0  121   423    6   DRAME/AFDB:AF-A0A0N4U956-F1 Uncharacterized protein UNCHARACTERIZED P
 709:  ivby-A  2.9  5.7  132   384    4   DRAME/AFDB:AF-A0A0N4U1D5-F1 MFS domain-containing protein MFS DOMAIN-
 710:  iyga-A  2.9  5.7  106   205    8   DRAME/AFDB:AF-A0A3P7Q0M3-F1 Xpo1 domain-containing protein XPO1 DOMAI
 711:  iyb1-A  2.9  4.5   79   782    9   DRAME/AFDB:AF-A0A3P7PYX0-F1 MMS19 nucleotide excision repair protein 
 712:  j1ci-A  2.9  7.3   91   248    8   DRAME/AFDB:AF-A0A0N4U8N8-F1 Uncharacterized protein UNCHARACTERIZED P
 713:  ixxd-A  2.9  5.0   62   255    6   DRAME/AFDB:AF-A0A0N4U9F4-F1 MgtE domain-containing protein MGTE DOMAI
 714:  j1y4-A  2.9  7.7   84   243    5   DRAME/AFDB:AF-A0A0N4UEI0-F1 Uncharacterized protein UNCHARACTERIZED P
 715:  iul2-A  2.9  8.0  108   164    5   DRAME/AFDB:AF-A0A0N4U2V2-F1 Signal sequence receptor subunit gamma SI
 716:  izk6-A  2.9  5.1   52    96    8   DRAME/AFDB:AF-A0A0N4U9R4-F1 Uncharacterized protein UNCHARACTERIZED P
 717:  iv2s-A  2.9  4.2  115   316   12   DRAME/AFDB:AF-A0A3P7Q0A9-F1 G_PROTEIN_RECEP_F1_2 domain-containing pr
 718:  j1b0-A  2.9 10.8  143   403    8   DRAME/AFDB:AF-A0A158Q694-F1 Innexin INNEXIN;
 719:  ix9s-A  2.9  6.2  127   287    9   DRAME/AFDB:AF-A0A0N4UDA4-F1 G_PROTEIN_RECEP_F1_2 domain-containing pr
 720:  ixb2-A  2.9 12.0   99   565    4   DRAME/AFDB:AF-A0A0N4UGV0-F1 Uncharacterized protein UNCHARACTERIZED P
 721:  izl0-A  2.9  7.1  122   305    7   DRAME/AFDB:AF-A0A3P7PLR1-F1 Uncharacterized protein UNCHARACTERIZED P
 722:  iuf0-A  2.9  4.6   73   247    7   DRAME/AFDB:AF-A0A0N4UGS6-F1 Uncharacterized protein UNCHARACTERIZED P
 723:  j0mg-A  2.9  5.6   69   305   12   DRAME/AFDB:AF-A0A0N4UEE6-F1 Uncharacterized protein UNCHARACTERIZED P
 724:  j0cl-A  2.9  5.0   65    98    9   DRAME/AFDB:AF-A0A0N4UIV1-F1 Uncharacterized protein UNCHARACTERIZED P
 725:  iv89-A  2.8  3.6   84   584   10   DRAME/AFDB:AF-A0A0N4U6F4-F1 TAF domain-containing protein TAF DOMAIN-
 726:  ivkv-A  2.8  5.3  120   372    7   DRAME/AFDB:AF-A0A0N4UH05-F1 Uncharacterized protein UNCHARACTERIZED P
 727:  j05j-A  2.8  3.4   59   316    5   DRAME/AFDB:AF-A0A0N4UCM1-F1 Uncharacterized protein UNCHARACTERIZED P
 728:  j0fp-A  2.8  5.9  109   143    7   DRAME/AFDB:AF-A0A0N4UR64-F1 Uncharacterized protein UNCHARACTERIZED P
 729:  j112-A  2.8  4.2  132   307   11   DRAME/AFDB:AF-A0A0N4UKM3-F1 Uncharacterized protein UNCHARACTERIZED P
 730:  iv5e-A  2.8  5.0   58    84    2   DRAME/AFDB:AF-A0A0N4UP92-F1 BHLH domain-containing protein BHLH DOMAI
 731:  iy5h-A  2.8  9.0  156   462    9   DRAME/AFDB:AF-A0A0N4UC25-F1 XK-related protein XK-RELATED PROTEIN;
 732:  iy6e-A  2.8  7.7  110   259    9   DRAME/AFDB:AF-A0A0N4UEN9-F1 Uncharacterized protein UNCHARACTERIZED P
 733:  j146-A  2.8  3.7   72   163    8   DRAME/AFDB:AF-A0A0N4UGG6-F1 Vitamin-K-epoxide reductase (warfarin-sen
 734:  j1bn-A  2.8  4.6   80   296    8   DRAME/AFDB:AF-A0A158Q463-F1 Uncharacterized protein UNCHARACTERIZED P
 735:  ivhj-A  2.8 10.4   81   724    4   DRAME/AFDB:AF-A0A0N4UA63-F1 Uncharacterized protein UNCHARACTERIZED P
 736:  ixd1-A  2.8 15.8   92   196    4   DRAME/AFDB:AF-A0A0N4U927-F1 Uncharacterized protein UNCHARACTERIZED P
 737:  ix30-A  2.8 25.0  103   209    3   DRAME/AFDB:AF-A0A3P7QFV8-F1 Uncharacterized protein UNCHARACTERIZED P
 738:  iyqj-A  2.8 10.8   77   663    8   DRAME/AFDB:AF-A0A0N4U6H7-F1 Uncharacterized protein UNCHARACTERIZED P
 739:  j12z-A  2.8  5.9   98   558    4   DRAME/AFDB:AF-A0A0N4UIZ8-F1 Uncharacterized protein UNCHARACTERIZED P
 740:  iukl-A  2.8  9.3   89   536    7   DRAME/AFDB:AF-A0A0N4UGQ0-F1 Uncharacterized protein UNCHARACTERIZED P
 741:  iye9-A  2.8  7.1  145  1108   10   DRAME/AFDB:AF-A0A0N4U7D5-F1 Uncharacterized protein UNCHARACTERIZED P
 742:  j1mb-A  2.8  5.4  104   432   13   DRAME/AFDB:AF-A0A0N4U125-F1 Uncharacterized protein UNCHARACTERIZED P
 743:  izpe-A  2.8 18.9  178  1509    6   DRAME/AFDB:AF-A0A0N4URS8-F1 Ig-like domain-containing protein IG-LIKE
 744:  j0b7-A  2.8  6.6  120   276    6   DRAME/AFDB:AF-A0A0N4U3I6-F1 Uncharacterized protein UNCHARACTERIZED P
 745:  ixam-A  2.8  5.6   66    79    5   DRAME/AFDB:AF-A0A0N4UF14-F1 Protein MGR2 homolog PROTEIN MGR2 HOMOLOG
 746:  ix1v-A  2.8 12.4   86   526    9   DRAME/AFDB:AF-A0A0N4UPF1-F1 Uncharacterized protein UNCHARACTERIZED P
 747:  iu48-A  2.8  4.5   67    93    1   DRAME/AFDB:AF-A0A0N4UQ57-F1 Uncharacterized protein UNCHARACTERIZED P
 748:  iw55-A  2.8  4.9  103   118    5   DRAME/AFDB:AF-A0A0N4UD01-F1 Uncharacterized protein UNCHARACTERIZED P
 749:  ivjh-A  2.8  7.7   78   615    3   DRAME/AFDB:AF-A0A0N4U1G7-F1 DNA_LIGASE_A3 domain-containing protein D
 750:  j21c-A  2.8 11.5  153   453   10   DRAME/AFDB:AF-A0A0N4UHF0-F1 Uncharacterized protein UNCHARACTERIZED P
 751:  iwfi-A  2.8  3.8   64    91   11   DRAME/AFDB:AF-A0A0N4ULY4-F1 Uncharacterized protein UNCHARACTERIZED P
 752:  j2bo-A  2.8 10.1   91   902    5   DRAME/AFDB:AF-A0A158Q4C8-F1 FHA domain-containing protein FHA DOMAIN-
 753:  iwp5-A  2.8  5.2   83   324   11   DRAME/AFDB:AF-A0A0N4U5G0-F1 Uncharacterized protein UNCHARACTERIZED P
 754:  ixr2-A  2.8 15.2  134   275   10   DRAME/AFDB:AF-A0A0N4U2P5-F1 Uncharacterized protein UNCHARACTERIZED P
 755:  ix2t-A  2.8  9.1  107   164    6   DRAME/AFDB:AF-A0A0N4UC75-F1 G_PROTEIN_RECEP_F1_2 domain-containing pr
 756:  iueb-A  2.8  9.6   89   129    6   DRAME/AFDB:AF-A0A0N4UQL5-F1 Uncharacterized protein UNCHARACTERIZED P
 757:  j09s-A  2.8  5.1   84   134    7   DRAME/AFDB:AF-A0A0N4UFQ6-F1 Uncharacterized protein UNCHARACTERIZED P
 758:  j07z-A  2.8  4.7  101   221    9   DRAME/AFDB:AF-A0A0N4UDP9-F1 Uncharacterized protein UNCHARACTERIZED P
 759:  j0yc-A  2.8 10.2  109   312   12   DRAME/AFDB:AF-A0A0N4U2S6-F1 Uncharacterized protein UNCHARACTERIZED P
 760:  iuz8-A  2.8  7.3  100   158    6   DRAME/AFDB:AF-A0A0N4UDM3-F1 Uncharacterized protein UNCHARACTERIZED P
 761:  j1u8-A  2.8  3.3   55   366    9   DRAME/AFDB:AF-A0A158Q5L1-F1 Uncharacterized protein UNCHARACTERIZED P
 762:  iued-A  2.8  7.2  117   201    3   DRAME/AFDB:AF-A0A3P7QBC4-F1 Meis_PKNOX_N domain-containing protein ME
 763:  j149-A  2.8  7.6   88   829    6   DRAME/AFDB:AF-A0A0N4U4V5-F1 Uncharacterized protein UNCHARACTERIZED P
 764:  j114-A  2.8  6.8  152  1236    6   DRAME/AFDB:AF-A0A158Q3M7-F1 Uncharacterized protein UNCHARACTERIZED P
 765:  j0ge-A  2.8 11.5   78   473   10   DRAME/AFDB:AF-A0A158Q2X7-F1 Uncharacterized protein UNCHARACTERIZED P
 766:  j2cu-A  2.8  9.5   93   188    9   DRAME/AFDB:AF-A0A0N4UBX0-F1 Copper transporter COPPER TRANSPORTER;
 767:  iwzi-A  2.8  5.3  141   359   11   DRAME/AFDB:AF-A0A3P7SWU6-F1 Uncharacterized protein UNCHARACTERIZED P
 768:  j1gc-A  2.8  5.0   86    89    7   DRAME/AFDB:AF-A0A0N4U196-F1 Uncharacterized protein UNCHARACTERIZED P
 769:  izfp-A  2.8  4.9  104   155   13   DRAME/AFDB:AF-A0A0N4U8X9-F1 Fatty-acid and retinol-binding protein 1 
 770:  ixgb-A  2.8  7.1   80    92    8   DRAME/AFDB:AF-A0A0N4ULR6-F1 Uncharacterized protein UNCHARACTERIZED P
 771:  iwwa-A  2.8  8.8   84   757    7   DRAME/AFDB:AF-A0A0N4U8G7-F1 BRO1 domain-containing protein BRO1 DOMAI
 772:  iye2-A  2.8 11.9   82   761    6   DRAME/AFDB:AF-A0A0N4U8B0-F1 Uncharacterized protein UNCHARACTERIZED P
 773:  iwlh-A  2.8  4.6   73   188   11   DRAME/AFDB:AF-A0A0N4UAB7-F1 Uncharacterized protein UNCHARACTERIZED P
 774:  iwkb-A  2.8  3.6   81   284    6   DRAME/AFDB:AF-A0A0N4U1L7-F1 Peptidase_M3 domain-containing protein PE
 775:  j0lw-A  2.8  6.4   98   499    6   DRAME/AFDB:AF-A0A0N4UDB6-F1 Matrin-type domain-containing protein MAT
 776:  iupx-A  2.8  5.6   67   403    6   DRAME/AFDB:AF-A0A0N4U8H4-F1 RRM domain-containing protein RRM DOMAIN-
 777:  iunq-A  2.8  9.5  110   444    8   DRAME/AFDB:AF-A0A0N4UB17-F1 Uncharacterized protein UNCHARACTERIZED P
 778:  j0sz-A  2.8 10.8  111   250    5   DRAME/AFDB:AF-A0A0N4U8E3-F1 Tetraspanin TETRASPANIN;
 779:  j27b-A  2.8 15.1  145   621    8   DRAME/AFDB:AF-A0A0N4UID8-F1 Uncharacterized protein UNCHARACTERIZED P
 780:  j0f0-A  2.8  6.5  112   668    9   DRAME/AFDB:AF-A0A158Q5R5-F1 Uncharacterized protein UNCHARACTERIZED P
 781:  iysn-A  2.8  5.0   89   933    6   DRAME/AFDB:AF-A0A0N4U969-F1 Uncharacterized protein UNCHARACTERIZED P
 782:  ixum-A  2.8  5.0   63   659    3   DRAME/AFDB:AF-A0A0N4UBJ4-F1 Glycogen [starch] synthase GLYCOGEN  SYNT
 783:  iu8x-A  2.8  9.1   81   330    5   DRAME/AFDB:AF-A0A0N4U5C4-F1 Uncharacterized protein UNCHARACTERIZED P
 784:  j16x-A  2.8 13.6   78   203    3   DRAME/AFDB:AF-A0A0N4UCQ2-F1 Uncharacterized protein UNCHARACTERIZED P
 785:  izl6-A  2.8  4.4   56   103    5   DRAME/AFDB:AF-A0A0N4U771-F1 Microsomal signal peptidase 12 kDa subuni
 786:  iypk-A  2.8  5.2  118   694    8   DRAME/AFDB:AF-A0A0N4U895-F1 Bromo domain-containing protein BROMO DOM
 787:  ixec-A  2.8  8.9   66   489    3   DRAME/AFDB:AF-A0A3P7Q4R7-F1 Uncharacterized protein UNCHARACTERIZED P
 788:  iz69-A  2.8  3.7   53   141    9   DRAME/AFDB:AF-A0A0N4UB92-F1 PB1 domain-containing protein PB1 DOMAIN-
 789:  iv5c-A  2.8  6.3   75   223    5   DRAME/AFDB:AF-A0A0N4UIM0-F1 Uncharacterized protein UNCHARACTERIZED P
 790:  iyan-A  2.8  9.7  133   414    5   DRAME/AFDB:AF-A0A0N4U0E9-F1 Innexin INNEXIN;
 791:  iupc-A  2.8 11.3  122   533    7   DRAME/AFDB:AF-A0A0N4U784-F1 EST1_DNA_bind domain-containing protein E
 792:  j0ry-A  2.8  6.6   95   424    9   DRAME/AFDB:AF-A0A0N4UGT1-F1 Uncharacterized protein UNCHARACTERIZED P
 793:  ix3d-A  2.8  4.8   74   574    4   DRAME/AFDB:AF-A0A0N4UIG6-F1 Uncharacterized protein UNCHARACTERIZED P
 794:  iyr9-A  2.8  8.0  133   971    7   DRAME/AFDB:AF-A0A0N4UPT9-F1 Mediator complex subunit 24 MEDIATOR COMP
 795:  izj0-A  2.8  5.6   67   112    4   DRAME/AFDB:AF-A0A3P7PI34-F1 Uncharacterized protein UNCHARACTERIZED P
 796:  ixcf-A  2.8  6.4   87   653    8   DRAME/AFDB:AF-A0A3P7SD37-F1 Uncharacterized protein UNCHARACTERIZED P
 797:  iy74-A  2.8  7.0  134   234    6   DRAME/AFDB:AF-A0A0N4U1T5-F1 Uncharacterized protein UNCHARACTERIZED P
 798:  j1r5-A  2.8  7.1  107  1701    6   DRAME/AFDB:AF-A0A158Q3E8-F1 Tubulin-specific chaperone D TUBULIN-SPEC
 799:  iusp-A  2.8  8.2  171  1116    7   DRAME/AFDB:AF-A0A3P7PW37-F1 Uncharacterized protein UNCHARACTERIZED P
 800:  iwiz-A  2.8  4.6   66    92    6   DRAME/AFDB:AF-A0A3P7SV29-F1 Uncharacterized protein UNCHARACTERIZED P
 801:  ixyi-A  2.8  6.1   69   187   10   DRAME/AFDB:AF-A0A0N4U830-F1 Uncharacterized protein UNCHARACTERIZED P
 802:  iwtv-A  2.8 13.4  140   433    7   DRAME/AFDB:AF-A0A0N4U703-F1 Uncharacterized protein UNCHARACTERIZED P
 803:  iyfg-A  2.8 16.2  103   827    5   DRAME/AFDB:AF-A0A0N4U9R6-F1 Uncharacterized protein UNCHARACTERIZED P
 804:  iy59-A  2.7  6.3  109   229    6   DRAME/AFDB:AF-A0A0N4UJE7-F1 Uncharacterized protein UNCHARACTERIZED P
 805:  iw9b-A  2.7  9.4  136   304    7   DRAME/AFDB:AF-A0A0N4UCS3-F1 G_PROTEIN_RECEP_F1_2 domain-containing pr
 806:  izv2-A  2.7  7.5  133   467    8   DRAME/AFDB:AF-A0A158Q4M7-F1 ATG_C domain-containing protein ATG_C DOM
 807:  iz7n-A  2.7  3.0   50    66    6   DRAME/AFDB:AF-A0A0N4UA91-F1 Uncharacterized protein UNCHARACTERIZED P
 808:  iu5f-A  2.7  6.4  142   240   12   DRAME/AFDB:AF-A0A0N4UC53-F1 Uncharacterized protein UNCHARACTERIZED P
 809:  j1kd-A  2.7  5.1   69    95    7   DRAME/AFDB:AF-A0A0N4ULM9-F1 Uncharacterized protein UNCHARACTERIZED P
 810:  ivbk-A  2.7 15.3   72   198    4   DRAME/AFDB:AF-A0A0N4U3Y5-F1 CNDH2_N domain-containing protein CNDH2_N
 811:  j00o-A  2.7  9.0  131   780   11   DRAME/AFDB:AF-A0A0N4UP12-F1 Uncharacterized protein UNCHARACTERIZED P
 812:  j1iq-A  2.7  8.0   98   166    8   DRAME/AFDB:AF-A0A0N4U4E1-F1 G_PROTEIN_RECEP_F1_2 domain-containing pr
 813:  ivey-A  2.7  8.5   70   103    4   DRAME/AFDB:AF-A0A0N4U491-F1 Uncharacterized protein UNCHARACTERIZED P
 814:  ixn9-A  2.7 11.1   61   926    5   DRAME/AFDB:AF-A0A0N4UBH2-F1 Uncharacterized protein UNCHARACTERIZED P
 815:  iubq-A  2.7  9.1  120   909   10   DRAME/AFDB:AF-A0A158Q6H7-F1 Phosphoinositide phospholipase C PHOSPHOI
 816:  iw8a-A  2.7  5.3   60   175    8   DRAME/AFDB:AF-A0A0N4U3J6-F1 J domain-containing protein J DOMAIN-CONT
 817:  iwj4-A  2.7  3.6   81   746    5   DRAME/AFDB:AF-A0A0N4U4E8-F1 Protein SDA1 PROTEIN SDA1;
 818:  j2cz-A  2.7  6.6  132   572    8   DRAME/AFDB:AF-A0A0N4UJI4-F1 Uncharacterized protein UNCHARACTERIZED P
 819:  iwuc-A  2.7  3.6   65   339    9   DRAME/AFDB:AF-A0A0N4UHJ3-F1 Uncharacterized protein UNCHARACTERIZED P
 820:  iv9i-A  2.7  4.8  102   468    6   DRAME/AFDB:AF-A0A0N4U9P4-F1 MFS domain-containing protein MFS DOMAIN-
 821:  iyk9-A  2.7  5.1   72   389    6   DRAME/AFDB:AF-A0A0N4URZ9-F1 DNA-directed RNA polymerase subunit DNA-D
 822:  j0jf-A  2.7  3.7  113   364    8   DRAME/AFDB:AF-A0A0N4UA14-F1 Phosphorylase b kinase regulatory subunit
 823:  ix7m-A  2.7  4.7  111   413   10   DRAME/AFDB:AF-A0A0N4UHK6-F1 Uncharacterized protein UNCHARACTERIZED P
 824:  iu9r-A  2.7  4.6  109   163    4   DRAME/AFDB:AF-A0A0N4U6K9-F1 DH domain-containing protein DH DOMAIN-CO
 825:  iz36-A  2.7  7.2   65   119    9   DRAME/AFDB:AF-A0A0N4UAT9-F1 Uncharacterized protein UNCHARACTERIZED P
 826:  ixvl-A  2.7  5.6   62    88    6   DRAME/AFDB:AF-A0A3P7QRR7-F1 Transmembrane protein 258 TRANSMEMBRANE P
 827:  iv5s-A  2.7  7.3   81   206    9   DRAME/AFDB:AF-A0A0N4UKS7-F1 Cyclin_C domain-containing protein CYCLIN
 828:  iv14-A  2.7  5.8  117   883   13   DRAME/AFDB:AF-A0A158Q624-F1 Uncharacterized protein UNCHARACTERIZED P
 829:  iypn-A  2.7  5.2  117   594    9   DRAME/AFDB:AF-A0A0N4U9E9-F1 Uncharacterized protein UNCHARACTERIZED P
 830:  iw9z-A  2.7  6.5   84   243    6   DRAME/AFDB:AF-A0A0N4UQ10-F1 Uncharacterized protein UNCHARACTERIZED P
 831:  ixxp-A  2.7  4.5  101   184    7   DRAME/AFDB:AF-A0A0N4UG87-F1 Uncharacterized protein UNCHARACTERIZED P
 832:  j0gk-A  2.7 10.4  115   474    6   DRAME/AFDB:AF-A0A0N4UKR0-F1 Uncharacterized protein UNCHARACTERIZED P
 833:  ix8f-A  2.7  7.0   97   129   10   DRAME/AFDB:AF-A0A0N4U912-F1 PRA1 family protein PRA1 FAMILY PROTEIN;
 834:  j1zw-A  2.7  1.4   42   164    2   DRAME/AFDB:AF-A0A0N4U314-F1 ATP-synt_DE_N domain-containing protein A
 835:  iyq6-A  2.7  9.3  101   582    6   DRAME/AFDB:AF-A0A158Q2J4-F1 Uncharacterized protein UNCHARACTERIZED P
 836:  ix98-A  2.7  5.9  102   815    5   DRAME/AFDB:AF-A0A0N4UFD0-F1 Dynamin-type G domain-containing protein 
 837:  j1k5-A  2.7  3.5   56   487    7   DRAME/AFDB:AF-A0A0N4U6H5-F1 Col_cuticle_N domain-containing protein C
 838:  izwb-A  2.7 10.5   56   658    5   DRAME/AFDB:AF-A0A0N4UDF0-F1 LisH domain-containing protein LISH DOMAI
 839:  izzd-A  2.7  7.3  141   382    9   DRAME/AFDB:AF-A0A3P7QN34-F1 Uncharacterized protein UNCHARACTERIZED P
 840:  ivye-A  2.7  5.2  131   891    4   DRAME/AFDB:AF-A0A0N4UPK9-F1 Cnd3 domain-containing protein CND3 DOMAI
 841:  j0am-A  2.7  6.6   91   479    3   DRAME/AFDB:AF-A0A0N4UKD0-F1 Uncharacterized protein UNCHARACTERIZED P
 842:  j29a-A  2.7  3.4   57   183    7   DRAME/AFDB:AF-A0A0N4U9K5-F1 Uncharacterized protein UNCHARACTERIZED P
 843:  iyg7-A  2.7  7.0   91   477    9   DRAME/AFDB:AF-A0A0N4UPD0-F1 HRDC domain-containing protein HRDC DOMAI
 844:  izam-A  2.7 10.3  110  1917    8   DRAME/AFDB:AF-A0A0N4UA33-F1 Uncharacterized protein UNCHARACTERIZED P
 845:  ixnb-A  2.7  5.8  103   969   12   DRAME/AFDB:AF-A0A158Q3H0-F1 Uncharacterized protein UNCHARACTERIZED P
 846:  iv92-A  2.7 18.8  118   566    7   DRAME/AFDB:AF-A0A158Q417-F1 Bromo domain-containing protein BROMO DOM
 847:  iv57-A  2.7  8.2   89   191    9   DRAME/AFDB:AF-A0A0N4U5S1-F1 Uncharacterized protein UNCHARACTERIZED P
 848:  j0o9-A  2.7  5.8  100   174    8   DRAME/AFDB:AF-A0A158Q5S5-F1 G_PROTEIN_RECEP_F1_2 domain-containing pr
 849:  j22p-A  2.7  6.1   73   574    4   DRAME/AFDB:AF-A0A0N4UIK2-F1 Uncharacterized protein UNCHARACTERIZED P
 850:  iuyq-A  2.7  5.6   90   256    4   DRAME/AFDB:AF-A0A0N4U819-F1 U3 small nucleolar RNA-associated protein
 851:  ivya-A  2.7  7.1  123   259   10   DRAME/AFDB:AF-A0A3P7PUU1-F1 Palmitoyltransferase PALMITOYLTRANSFERASE
 852:  ixkb-A  2.7 15.0  151  1025   11   DRAME/AFDB:AF-A0A158Q328-F1 Uncharacterized protein UNCHARACTERIZED P
 853:  iw5w-A  2.7  4.6   69   393    7   DRAME/AFDB:AF-A0A0N4UQK5-F1 Uncharacterized protein UNCHARACTERIZED P
 854:  j29f-A  2.7  4.6   79   392    8   DRAME/AFDB:AF-A0A0N4UND1-F1 Major sperm protein MAJOR SPERM PROTEIN;
 855:  j1mw-A  2.7  5.5  115   461    7   DRAME/AFDB:AF-A0A0N4U8D4-F1 Uncharacterized protein UNCHARACTERIZED P
 856:  ixy4-A  2.7  7.5   91   307   12   DRAME/AFDB:AF-A0A0N4UP29-F1 Alpha-mann_mid domain-containing protein 
 857:  iy2g-A  2.7  4.9   75   100    9   DRAME/AFDB:AF-A0A0N4UM55-F1 Uncharacterized protein UNCHARACTERIZED P
 858:  iwit-A  2.7  9.3  135   427   11   DRAME/AFDB:AF-A0A3P7Q265-F1 TMC domain-containing protein TMC DOMAIN-
 859:  ixx0-A  2.7  9.4   96   353    9   DRAME/AFDB:AF-A0A0N4UGA9-F1 Phosphatidylinositol 4-kinase type 2 PHOS
 860:  j0it-A  2.7  9.3  106   609    6   DRAME/AFDB:AF-A0A158Q443-F1 Uncharacterized protein UNCHARACTERIZED P
 861:  iwh0-A  2.7  5.9   81   123   10   DRAME/AFDB:AF-A0A0N4U5A1-F1 Prefoldin subunit 4 PREFOLDIN SUBUNIT 4;
 862:  iv8z-A  2.7  5.3   89   302    7   DRAME/AFDB:AF-A0A158Q2Q0-F1 AH domain-containing protein AH DOMAIN-CO
 863:  izgg-A  2.7 13.2   75   235    9   DRAME/AFDB:AF-A0A0N4U6S8-F1 Saposin B-type domain-containing protein 
 864:  iz5n-A  2.7  7.0   84   437   10   DRAME/AFDB:AF-A0A158Q2S0-F1 Uncharacterized protein UNCHARACTERIZED P
 865:  iw6b-A  2.7  5.5   91   162    7   DRAME/AFDB:AF-A0A0N4UEK3-F1 Uncharacterized protein UNCHARACTERIZED P
 866:  iyri-A  2.7  7.4   68   480    1   DRAME/AFDB:AF-A0A0N4U9V3-F1 Uncharacterized protein UNCHARACTERIZED P
 867:  j1fe-A  2.7 16.2   88   365    6   DRAME/AFDB:AF-A0A0N4U9H5-F1 Uncharacterized protein UNCHARACTERIZED P
 868:  ivho-A  2.7  9.0   62   105    6   DRAME/AFDB:AF-A0A3P7QFG2-F1 Uncharacterized protein UNCHARACTERIZED P
 869:  ivzd-A  2.7  7.6  102   479    6   DRAME/AFDB:AF-A0A0N4URK3-F1 SGNH domain-containing protein SGNH DOMAI
 870:  j1m5-A  2.7  4.3  135   372    7   DRAME/AFDB:AF-A0A0N4UEA7-F1 Uncharacterized protein UNCHARACTERIZED P
 871:  ix6s-A  2.7  5.2   86   104    2   DRAME/AFDB:AF-A0A0N4UHI2-F1 Uncharacterized protein UNCHARACTERIZED P
 872:  ivbo-A  2.7 13.0   66   247    5   DRAME/AFDB:AF-A0A0N4UQF5-F1 Uncharacterized protein UNCHARACTERIZED P
 873:  izux-A  2.7 11.2  110   654    2   DRAME/AFDB:AF-A0A158Q668-F1 Uncharacterized protein UNCHARACTERIZED P
 874:  iveo-A  2.7  5.0   53   206    8   DRAME/AFDB:AF-A0A0N4URD1-F1 Reverse transcriptase domain-containing p
 875:  iyjk-A  2.7  2.9   54   146    6   DRAME/AFDB:AF-A0A0N4UM76-F1 Uncharacterized protein UNCHARACTERIZED P
 876:  j2e3-A  2.7  9.2  134   280    7   DRAME/AFDB:AF-A0A158Q468-F1 Uncharacterized protein UNCHARACTERIZED P
 877:  iwy6-A  2.6 13.8   92   586    4   DRAME/AFDB:AF-A0A0N4UER1-F1 Uncharacterized protein UNCHARACTERIZED P
 878:  ix33-A  2.6  4.6  114   373    4   DRAME/AFDB:AF-A0A0N4UP74-F1 PRKCA-binding protein PRKCA-BINDING PROTE
 879:  iudf-A  2.6  5.4   95   288    8   DRAME/AFDB:AF-A0A158Q2T6-F1 Palmitoyltransferase PALMITOYLTRANSFERASE
 880:  ix5z-A  2.6  5.2   78   380    6   DRAME/AFDB:AF-A0A158Q4N7-F1 Two pore potassium channel protein sup-9 
 881:  iy3d-A  2.6  7.1  126   273    6   DRAME/AFDB:AF-A0A0N4U2T9-F1 Uncharacterized protein UNCHARACTERIZED P
 882:  j0rc-A  2.6  6.5   74   121    4   DRAME/AFDB:AF-A0A0N4UD35-F1 G_PROTEIN_RECEP_F1_2 domain-containing pr
 883:  iujs-A  2.6  7.9   61   103    7   DRAME/AFDB:AF-A0A0N4UCD1-F1 Translationally-controlled tumor protein 
 884:  iza1-A  2.6  8.0  123   215   11   DRAME/AFDB:AF-A0A0N4U395-F1 Very-long-chain (3R)-3-hydroxyacyl-CoA de
 885:  iute-A  2.6  8.4  142   386    9   DRAME/AFDB:AF-A0A0N4UAU5-F1 AcidPPc domain-containing protein ACIDPPC
 886:  ivxw-A  2.6  5.9  136   353    5   DRAME/AFDB:AF-A0A3P7Q016-F1 Uncharacterized protein UNCHARACTERIZED P
 887:  j1mj-A  2.6  5.3   56  1473    0   DRAME/AFDB:AF-A0A0N4UGT9-F1 Uncharacterized protein UNCHARACTERIZED P
 888:  iwut-A  2.6  4.3   62   707    6   DRAME/AFDB:AF-A0A0N4U600-F1 DNA topoisomerase I DNA TOPOISOMERASE I;
 889:  ivcn-A  2.6  7.2   93   500    4   DRAME/AFDB:AF-A0A158Q339-F1 Serine/threonine-protein phosphatase SERI
 890:  j0yl-A  2.6  5.0   88   454    9   DRAME/AFDB:AF-A0A0N4U0K1-F1 BTB domain-containing protein BTB DOMAIN-
 891:  ivgd-A  2.6  7.2   77   278    5   DRAME/AFDB:AF-A0A0N4UDG5-F1 Uncharacterized protein UNCHARACTERIZED P
 892:  j0xz-A  2.6  6.4  124   224    7   DRAME/AFDB:AF-A0A0N4UKQ0-F1 Uncharacterized protein UNCHARACTERIZED P
 893:  j0r3-A  2.6  5.3   97   205    6   DRAME/AFDB:AF-A0A3P7PZ06-F1 Uncharacterized protein UNCHARACTERIZED P
 894:  j1jg-A  2.6  7.5   69   274    4   DRAME/AFDB:AF-A0A0N4UJX4-F1 Uncharacterized protein UNCHARACTERIZED P
 895:  ix6r-A  2.6 11.7   67   359    7   DRAME/AFDB:AF-A0A0N4U8R3-F1 Endostatin domain-containing protein ENDO
 896:  j1c5-A  2.6  7.0   64   842    6   DRAME/AFDB:AF-A0A0N4U5H8-F1 C2 domain-containing protein C2 DOMAIN-CO
 897:  iuro-A  2.6 14.2   75   159    4   DRAME/AFDB:AF-A0A0N4US76-F1 Uncharacterized protein UNCHARACTERIZED P
 898:  iy0e-A  2.6  6.1   69   141   10   DRAME/AFDB:AF-A0A0N4UME6-F1 Uncharacterized protein UNCHARACTERIZED P
 899:  iuwx-A  2.6  5.3   76   115    8   DRAME/AFDB:AF-A0A0N4UKE9-F1 Uncharacterized protein UNCHARACTERIZED P
 900:  j1cs-A  2.6  3.4   75   666   16   DRAME/AFDB:AF-A0A158Q593-F1 Cnd3 domain-containing protein CND3 DOMAI
 901:  j1ij-A  2.6 11.0   70   378    6   DRAME/AFDB:AF-A0A0N4U892-F1 Uncharacterized protein UNCHARACTERIZED P
 902:  iwt4-A  2.6  4.7  120   416    8   DRAME/AFDB:AF-A0A0N4U4H9-F1 G_PROTEIN_RECEP_F1_2 domain-containing pr
 903:  iy9v-A  2.6  4.3   72   132    1   DRAME/AFDB:AF-A0A0N4U4D7-F1 Uncharacterized protein UNCHARACTERIZED P
 904:  j2d3-A  2.6  5.0   79   937    9   DRAME/AFDB:AF-A0A0N4U724-F1 26S proteasome non-ATPase regulatory subu
 905:  j17z-A  2.6 15.6  123   445    4   DRAME/AFDB:AF-A0A3P7QKP9-F1 AH domain-containing protein AH DOMAIN-CO
 906:  iz8r-A  2.6  4.7   91   388    5   DRAME/AFDB:AF-A0A3P7SZZ5-F1 DIRP domain-containing protein DIRP DOMAI
 907:  j1nu-A  2.6  6.8   85  1026    6   DRAME/AFDB:AF-A0A0N4UNI2-F1 Uncharacterized protein UNCHARACTERIZED P
 908:  iwnr-A  2.6 11.2  134   610    1   DRAME/AFDB:AF-A0A158Q470-F1 Uncharacterized protein UNCHARACTERIZED P
 909:  ivri-A  2.6  9.5  135   616    7   DRAME/AFDB:AF-A0A0N4UKG4-F1 Uncharacterized protein UNCHARACTERIZED P
 910:  j14i-A  2.6  6.3   98   239    6   DRAME/AFDB:AF-A0A0N4UCB2-F1 ABC transmembrane type-1 domain-containin
 911:  iuc0-A  2.6  4.6   69    74   10   DRAME/AFDB:AF-A0A3P7Q4F5-F1 Uncharacterized protein UNCHARACTERIZED P
 912:  ivsb-A  2.6 16.0   69   319    1   DRAME/AFDB:AF-A0A158Q2S6-F1 Uncharacterized protein UNCHARACTERIZED P
 913:  j0rx-A  2.6  7.9  117   828    7   DRAME/AFDB:AF-A0A158Q5C1-F1 Dynamin GTPase DYNAMIN GTPASE;
 914:  j21i-A  2.6  6.0   68   274    9   DRAME/AFDB:AF-A0A0N4U606-F1 Peroxin-19 PEROXIN-19;
 915:  izup-A  2.6  4.3   86   516    9   DRAME/AFDB:AF-A0A0N4UHA1-F1 CULLIN_2 domain-containing protein CULLIN
 916:  j1na-A  2.6  4.7  125   248    6   DRAME/AFDB:AF-A0A3P7QSY9-F1 GLOBIN domain-containing protein GLOBIN D
 917:  j24c-A  2.6  5.5  110   581    5   DRAME/AFDB:AF-A0A3P7TBA6-F1 Uncharacterized protein UNCHARACTERIZED P
 918:  iw06-A  2.6  4.8  105   366   10   DRAME/AFDB:AF-A0A0N4U666-F1 Uncharacterized protein UNCHARACTERIZED P
 919:  j1p0-A  2.6 11.8  103   788    9   DRAME/AFDB:AF-A0A0N4UR84-F1 Uncharacterized protein UNCHARACTERIZED P
 920:  j0pp-A  2.6  5.0  117   395    6   DRAME/AFDB:AF-A0A0N4UK14-F1 U-box domain-containing protein U-BOX DOM
 921:  j0ae-A  2.6  5.8   93   127   10   DRAME/AFDB:AF-A0A0N4UNK0-F1 Uncharacterized protein UNCHARACTERIZED P
 922:  iuvm-A  2.6 10.4  118   224    7   DRAME/AFDB:AF-A0A0N4U3U2-F1 Uncharacterized protein UNCHARACTERIZED P
 923:  iy9c-A  2.6  4.0   88   414    8   DRAME/AFDB:AF-A0A158Q3J7-F1 Uncharacterized protein UNCHARACTERIZED P
 924:  ixrd-A  2.6  8.8  106   275    5   DRAME/AFDB:AF-A0A0N4UCM3-F1 t-SNARE coiled-coil homology domain-conta
 925:  iuww-A  2.6 16.4   75   500    5   DRAME/AFDB:AF-A0A3P7PV98-F1 Uncharacterized protein UNCHARACTERIZED P
 926:  iylo-A  2.6  4.7   96   160    7   DRAME/AFDB:AF-A0A0N4UGB5-F1 Uncharacterized protein UNCHARACTERIZED P
 927:  izjf-A  2.6  3.7   65   291    6   DRAME/AFDB:AF-A0A0N4UP03-F1 Uncharacterized protein UNCHARACTERIZED P
 928:  j24a-A  2.6  5.5  110   547    9   DRAME/AFDB:AF-A0A0N4UAZ4-F1 Uncharacterized protein UNCHARACTERIZED P
 929:  iyed-A  2.6  4.7  113   996    8   DRAME/AFDB:AF-A0A0N4UBB3-F1 DH domain-containing protein DH DOMAIN-CO
 930:  ivjl-A  2.6  6.6   55    75    7   DRAME/AFDB:AF-A0A0N4UM93-F1 Cell cycle regulator Mat89Bb CELL CYCLE R
 931:  ixoo-A  2.6  6.8  117   259    4   DRAME/AFDB:AF-A0A0N4UP17-F1 Palmitoyltransferase PALMITOYLTRANSFERASE
 932:  ivob-A  2.6  4.1   90   223    6   DRAME/AFDB:AF-A0A0N4U0D6-F1 Uncharacterized protein UNCHARACTERIZED P
 933:  iyh4-A  2.6  3.4   63    85    6   DRAME/AFDB:AF-A0A0N4U0M0-F1 Uncharacterized protein UNCHARACTERIZED P
 934:  iwi2-A  2.6 10.9  108  1546    6   DRAME/AFDB:AF-A0A158Q6N6-F1 Uncharacterized protein UNCHARACTERIZED P
 935:  ix95-A  2.6  7.2   61    94    3   DRAME/AFDB:AF-A0A0N4U2Z5-F1 Uncharacterized protein UNCHARACTERIZED P
 936:  iyvq-A  2.6  5.1   87   505    5   DRAME/AFDB:AF-A0A158Q404-F1 Uncharacterized protein UNCHARACTERIZED P
 937:  iu7p-A  2.6 14.6  121   289    5   DRAME/AFDB:AF-A0A3P7PP49-F1 Tetraspanin TETRASPANIN;
 938:  ixpa-A  2.6  3.5   66   389    3   DRAME/AFDB:AF-A0A158Q3P5-F1 Uncharacterized protein UNCHARACTERIZED P
 939:  iy3m-A  2.6  6.0  116   299    9   DRAME/AFDB:AF-A0A3P7SX33-F1 G_PROTEIN_RECEP_F1_2 domain-containing pr
 940:  j1n2-A  2.6  9.4  105   692    9   DRAME/AFDB:AF-A0A0N4U4T2-F1 Branchpoint-bridging protein BRANCHPOINT-
 941:  j10s-A  2.6  3.2  104   289    2   DRAME/AFDB:AF-A0A0N4UKA1-F1 Palmitoyltransferase PALMITOYLTRANSFERASE
 942:  ixox-A  2.6  6.7   64   109    5   DRAME/AFDB:AF-A0A0N4U1A6-F1 Uncharacterized protein UNCHARACTERIZED P
 943:  j09v-A  2.6  5.7  105   178    5   DRAME/AFDB:AF-A0A0N4UK49-F1 Uncharacterized protein UNCHARACTERIZED P
 944:  ixx4-A  2.6  4.3   54    66    6   DRAME/AFDB:AF-A0A0N4U747-F1 Uncharacterized protein UNCHARACTERIZED P
 945:  j07t-A  2.6  6.9   85   247    4   DRAME/AFDB:AF-A0A158Q6D5-F1 Uncharacterized protein UNCHARACTERIZED P
 946:  j1sx-A  2.6 11.3   82   522    5   DRAME/AFDB:AF-A0A0N4UCT1-F1 DRMBL domain-containing protein DRMBL DOM
 947:  iyak-A  2.6  6.1   54    78   13   DRAME/AFDB:AF-A0A0N4UPZ0-F1 Uncharacterized protein UNCHARACTERIZED P
 948:  iwff-A  2.6  4.7   66    89    2   DRAME/AFDB:AF-A0A0N4UA47-F1 G_PROTEIN_RECEP_F1_2 domain-containing pr
 949:  ixdz-A  2.6  9.2  137   401    4   DRAME/AFDB:AF-A0A0N4UAF6-F1 Innexin INNEXIN;
 950:  iwlj-A  2.6 12.7   87   231    2   DRAME/AFDB:AF-A0A3P7P5R6-F1 J domain-containing protein J DOMAIN-CONT
 951:  j0mv-A  2.6  4.8   72    77    7   DRAME/AFDB:AF-A0A0N4U9F2-F1 Uncharacterized protein UNCHARACTERIZED P
 952:  iu7z-A  2.6 11.9   91   378    7   DRAME/AFDB:AF-A0A0N4U277-F1 Uncharacterized protein UNCHARACTERIZED P
 953:  iy4s-A  2.6  8.8   80   287    4   DRAME/AFDB:AF-A0A0N4UH79-F1 Dilute domain-containing protein DILUTE D
 954:  j0x1-A  2.6  6.8  117   302    8   DRAME/AFDB:AF-A0A0N4UBI7-F1 Uncharacterized protein UNCHARACTERIZED P
 955:  izi9-A  2.6 16.0  137   496    9   DRAME/AFDB:AF-A0A0N4UPE5-F1 Uncharacterized protein UNCHARACTERIZED P
 956:  iutm-A  2.6  3.9   58   111    5   DRAME/AFDB:AF-A0A0N4UHS4-F1 Uncharacterized protein UNCHARACTERIZED P
 957:  iwvg-A  2.6 10.6  122   194    7   DRAME/AFDB:AF-A0A0N4UB06-F1 Uncharacterized protein UNCHARACTERIZED P
 958:  iz4c-A  2.5  5.4   92   222    7   DRAME/AFDB:AF-A0A0N4UPW7-F1 Uncharacterized protein UNCHARACTERIZED P
 959:  iyye-A  2.5 11.5   73   397    3   DRAME/AFDB:AF-A0A0N4UDL3-F1 Geranylgeranyl transferase type-2 subunit
 960:  iy8p-A  2.5  5.4   75   138    9   DRAME/AFDB:AF-A0A0N4UP34-F1 Uncharacterized protein UNCHARACTERIZED P
 961:  j1pb-A  2.5  6.4  116   398    7   DRAME/AFDB:AF-A0A0N4UCX5-F1 CaMBD domain-containing protein CAMBD DOM
 962:  ixsf-A  2.5  7.3   75  1683    5   DRAME/AFDB:AF-A0A0N4U4Z5-F1 MIB/HERC2 domain-containing protein MIB/H
 963:  izzj-A  2.5  4.5  109   190    6   DRAME/AFDB:AF-A0A0N4UQM7-F1 Maleylacetoacetate isomerase MALEYLACETOA
 964:  ivj3-A  2.5  5.7  120   440    7   DRAME/AFDB:AF-A0A158Q2Y2-F1 Component of oligomeric Golgi complex 8 C
 965:  j084-A  2.5 11.1   58   195    5   DRAME/AFDB:AF-A0A3P7SAM1-F1 Ribosomal protein L19 RIBOSOMAL PROTEIN L
 966:  j0c3-A  2.5  4.1   92   393    3   DRAME/AFDB:AF-A0A0N4U5K2-F1 Uncharacterized protein UNCHARACTERIZED P
 967:  iy8l-A  2.5 10.0   82   123    6   DRAME/AFDB:AF-A0A0N4UH43-F1 Uncharacterized protein UNCHARACTERIZED P
 968:  j1mc-A  2.5  3.4   58    66    5   DRAME/AFDB:AF-A0A0N4U3I8-F1 Uncharacterized protein UNCHARACTERIZED P
 969:  iuw5-A  2.5  8.0   93  1119    8   DRAME/AFDB:AF-A0A0N4UKE2-F1 Uncharacterized protein UNCHARACTERIZED P
 970:  iu6p-A  2.5  4.9  104   523   12   DRAME/AFDB:AF-A0A0N4UP22-F1 MFS domain-containing protein MFS DOMAIN-
 971:  iuv2-A  2.5  8.1  119   287    7   DRAME/AFDB:AF-A0A0N4UBD1-F1 Uncharacterized protein UNCHARACTERIZED P
 972:  iz20-A  2.5  5.1  104   845   13   DRAME/AFDB:AF-A0A0N4U503-F1 Uncharacterized protein UNCHARACTERIZED P
 973:  iw66-A  2.5  7.2   68   329    7   DRAME/AFDB:AF-A0A3P7PTC6-F1 AAA domain-containing protein AAA DOMAIN-
 974:  j1sd-A  2.5 11.9  131   311    5   DRAME/AFDB:AF-A0A3P7QI52-F1 ZT_dimer domain-containing protein ZT_DIM
 975:  j05g-A  2.5 10.3  131   479    8   DRAME/AFDB:AF-A0A3P7Q652-F1 RUN domain-containing protein RUN DOMAIN-
 976:  iwvi-A  2.5  4.9  101   908    7   DRAME/AFDB:AF-A0A3P7Q616-F1 Uncharacterized protein UNCHARACTERIZED P
 977:  iwoe-A  2.5  7.1   81   364    5   DRAME/AFDB:AF-A0A0N4UQJ7-F1 Uncharacterized protein UNCHARACTERIZED P
 978:  iz8z-A  2.5  5.3   91   273    7   DRAME/AFDB:AF-A0A0N4UNY1-F1 CRIC domain-containing protein CRIC DOMAI
 979:  ivgz-A  2.5  4.3   91   115    4   DRAME/AFDB:AF-A0A0N4UH60-F1 Uncharacterized protein UNCHARACTERIZED P
 980:  izw6-A  2.5  8.7  132  1302    7   DRAME/AFDB:AF-A0A0N4U544-F1 Uncharacterized protein UNCHARACTERIZED P
 981:  j2a6-A  2.5 11.4   92   226    5   DRAME/AFDB:AF-A0A0N4U7G5-F1 Uncharacterized protein UNCHARACTERIZED P
 982:  j11r-A  2.5  5.0   65   189    6   DRAME/AFDB:AF-A0A0N4UBZ2-F1 Calcium channel flower CALCIUM CHANNEL FL
 983:  j28s-A  2.5  5.7  124   519   10   DRAME/AFDB:AF-A0A0N4UJ56-F1 SH2 domain-containing protein SH2 DOMAIN-
 984:  j00z-A  2.5  8.6  107   319    7   DRAME/AFDB:AF-A0A0N4U7R9-F1 Uncharacterized protein UNCHARACTERIZED P
 985:  iuca-A  2.5  8.2   90   485    2   DRAME/AFDB:AF-A0A0N4UDW0-F1 Uncharacterized protein UNCHARACTERIZED P
 986:  j0qb-A  2.5  3.5   55    70    9   DRAME/AFDB:AF-A0A3P7PF77-F1 Copper transporter COPPER TRANSPORTER;
 987:  ivrn-A  2.5 14.0  130   675    7   DRAME/AFDB:AF-A0A0N4UMK8-F1 FH2 domain-containing protein FH2 DOMAIN-
 988:  ixnc-A  2.5  9.4   75   192    5   DRAME/AFDB:AF-A0A0N4ULW2-F1 S5A_REDUCTASE domain-containing protein S
 989:  j1ht-A  2.5 11.0   86  1452    3   DRAME/AFDB:AF-A0A158Q410-F1 Uncharacterized protein UNCHARACTERIZED P
 990:  iu80-A  2.5  9.9  104   669    8   DRAME/AFDB:AF-A0A0N4UE77-F1 CULLIN_2 domain-containing protein CULLIN
 991:  iymk-A  2.5  9.3  139   750    6   DRAME/AFDB:AF-A0A0N4UCE7-F1 Uncharacterized protein UNCHARACTERIZED P
 992:  j1p4-A  2.5  4.3  111  1369    5   DRAME/AFDB:AF-A0A0N4UDS4-F1 Protein kinase domain-containing protein 
 993:  iymj-A  2.5  6.3   72   621    7   DRAME/AFDB:AF-A0A0N4UGN7-F1 Phorbol-ester/DAG-type domain-containing 
 994:  izew-A  2.5  9.0   89   419    9   DRAME/AFDB:AF-A0A0N4UJ44-F1 Uncharacterized protein UNCHARACTERIZED P
 995:  j0v4-A  2.5  6.4   69    95   10   DRAME/AFDB:AF-A0A0N4UNF4-F1 Uncharacterized protein UNCHARACTERIZED P
 996:  iwhq-A  2.5  9.2  130   753    7   DRAME/AFDB:AF-A0A0N4UDV6-F1 SH3 domain-containing protein SH3 DOMAIN-
 997:  j1la-A  2.5  9.5   81   182    5   DRAME/AFDB:AF-A0A0N4U543-F1 Uncharacterized protein UNCHARACTERIZED P
 998:  iw6a-A  2.5  4.0   76   109    4   DRAME/AFDB:AF-A0A0N4U3Q9-F1 Uncharacterized protein UNCHARACTERIZED P
 999:  iubw-A  2.5  4.8   59    92    7   DRAME/AFDB:AF-A0A0N4ULQ1-F1 ER membrane protein complex subunit 6 ER 
1000:  j1jh-A  2.5  8.3  129   374    9   DRAME/AFDB:AF-A0A0N4U6T2-F1 G_PROTEIN_RECEP_F1_2 domain-containing pr
1001:  ivlq-A  2.5 15.8  156   295    5   DRAME/AFDB:AF-A0A158Q3X4-F1 Uncharacterized protein UNCHARACTERIZED P
1002:  j00h-A  2.5  8.8   88   401    5   DRAME/AFDB:AF-A0A0N4U4Z3-F1 Neur_chan_LBD domain-containing protein N
1003:  ivdn-A  2.5  6.7   72   376    8   DRAME/AFDB:AF-A0A0N4UD37-F1 Seryl-tRNA synthetase SERYL-TRNA SYNTHETA
1004:  iw7s-A  2.5 10.2   43   113    5   DRAME/AFDB:AF-A0A0N4UFA4-F1 Uncharacterized protein UNCHARACTERIZED P
1005:  iuho-A  2.5  4.8  107   222    3   DRAME/AFDB:AF-A0A3P7PJ70-F1 Uncharacterized protein UNCHARACTERIZED P
1006:  ivts-A  2.5  8.4  134   341    7   DRAME/AFDB:AF-A0A0N4UQF9-F1 Uncharacterized protein UNCHARACTERIZED P
1007:  j1ia-A  2.5  8.0  144   555    8   DRAME/AFDB:AF-A0A0N4UFA0-F1 Uncharacterized protein UNCHARACTERIZED P
1008:  j182-A  2.5  8.6   75   209    4   DRAME/AFDB:AF-A0A3P7PDY7-F1 Protein YIPF PROTEIN YIPF;
1009:  ivk6-A  2.5  8.1  121   359    6   DRAME/AFDB:AF-A0A0N4UMK2-F1 G_PROTEIN_RECEP_F1_2 domain-containing pr
1010:  j28c-A  2.5  5.5  144  2210   10   DRAME/AFDB:AF-A0A0N4U6N6-F1 Uncharacterized protein UNCHARACTERIZED P
1011:  iw69-A  2.5  3.2   57   126    5   DRAME/AFDB:AF-A0A0N4U8D5-F1 ER lumen protein-retaining receptor ER LU
1012:  iz73-A  2.5  7.9   97   141    5   DRAME/AFDB:AF-A0A3P7STC3-F1 Uncharacterized protein UNCHARACTERIZED P
1013:  ivy3-A  2.5  7.0   56   332    4   DRAME/AFDB:AF-A0A0N4UM89-F1 Uncharacterized protein UNCHARACTERIZED P
1014:  iuax-A  2.5  6.8   81   342    6   DRAME/AFDB:AF-A0A0N4UPX5-F1 Uncharacterized protein UNCHARACTERIZED P
1015:  izes-A  2.5 11.3   77   355   10   DRAME/AFDB:AF-A0A158Q5W6-F1 Uncharacterized protein UNCHARACTERIZED P
1016:  j1we-A  2.5 12.5   95   158    7   DRAME/AFDB:AF-A0A0N4UB55-F1 Uncharacterized protein UNCHARACTERIZED P
1017:  iyt6-A  2.5 10.1  116  1103    3   DRAME/AFDB:AF-A0A0N4U2U4-F1 Uncharacterized protein UNCHARACTERIZED P
1018:  ivrs-A  2.5  5.2   80   137    3   DRAME/AFDB:AF-A0A0N4UMN0-F1 Uncharacterized protein UNCHARACTERIZED P
1019:  izu4-A  2.5  5.4  113   276    4   DRAME/AFDB:AF-A0A0N4U1N7-F1 26S proteasome non-ATPase regulatory subu
1020:  iwgn-A  2.5  5.1   91   495    5   DRAME/AFDB:AF-A0A0N4UK13-F1 Ufd2P_core domain-containing protein UFD2
1021:  iurn-A  2.5  4.1   71   103   11   DRAME/AFDB:AF-A0A0N4UR76-F1 Uncharacterized protein UNCHARACTERIZED P
1022:  ixeh-A  2.5  4.8  112   276    4   DRAME/AFDB:AF-A0A0N4UGD7-F1 Uncharacterized protein UNCHARACTERIZED P
1023:  ivbr-A  2.5  8.5  100   360    7   DRAME/AFDB:AF-A0A0N4U6J1-F1 J domain-containing protein J DOMAIN-CONT
1024:  ivo5-A  2.5  6.7   81   253    1   DRAME/AFDB:AF-A0A158Q4G2-F1 F-BAR domain-containing protein F-BAR DOM
1025:  j1wm-A  2.5 13.8   77   736    9   DRAME/AFDB:AF-A0A158Q5U9-F1 Oxysterol-binding protein OXYSTEROL-BINDI
1026:  izvm-A  2.5  5.9   74   143    1   DRAME/AFDB:AF-A0A0N4U8A3-F1 Uncharacterized protein UNCHARACTERIZED P
1027:  ix51-A  2.5  6.8   66   216    5   DRAME/AFDB:AF-A0A0N4U5L6-F1 Uncharacterized protein UNCHARACTERIZED P
1028:  j1xl-A  2.5  7.5   69   257    4   DRAME/AFDB:AF-A0A158Q568-F1 Uncharacterized protein UNCHARACTERIZED P
1029:  iwhd-A  2.4 13.6  143   850    8   DRAME/AFDB:AF-A0A158Q351-F1 Uncharacterized protein UNCHARACTERIZED P
1030:  izsy-A  2.4 14.0  124   420    6   DRAME/AFDB:AF-A0A0N4U6R3-F1 Uncharacterized protein UNCHARACTERIZED P
1031:  ixju-A  2.4 10.2   92   150    8   DRAME/AFDB:AF-A0A0N4UMH4-F1 Uncharacterized protein UNCHARACTERIZED P
1032:  iykg-A  2.4 12.0  123   728    5   DRAME/AFDB:AF-A0A0N4UIT4-F1 Uncharacterized protein UNCHARACTERIZED P
1033:  j03a-A  2.4  6.1   65   121    3   DRAME/AFDB:AF-A0A0N4UQ67-F1 Uncharacterized protein UNCHARACTERIZED P
1034:  j1p3-A  2.4  8.0   86   160    8   DRAME/AFDB:AF-A0A3P7SR89-F1 GLOBIN domain-containing protein GLOBIN D
1035:  iwnw-A  2.4  5.3  106   217    8   DRAME/AFDB:AF-A0A158Q3Q7-F1 Uncharacterized protein UNCHARACTERIZED P
1036:  iwne-A  2.4  4.8   70   147    3   DRAME/AFDB:AF-A0A0N4UMG0-F1 Uncharacterized protein UNCHARACTERIZED P
1037:  iymg-A  2.4  8.0   85   393    7   DRAME/AFDB:AF-A0A0N4UR37-F1 Metallophos domain-containing protein MET
1038:  j25l-A  2.4  6.3   60   285    3   DRAME/AFDB:AF-A0A0N4UKJ8-F1 Uncharacterized protein UNCHARACTERIZED P
1039:  j0wd-A  2.4  3.4   78    89    9   DRAME/AFDB:AF-A0A0N4U9G8-F1 Uncharacterized protein UNCHARACTERIZED P
1040:  iytm-A  2.4  2.9   57    89    7   DRAME/AFDB:AF-A0A0N4UJM0-F1 Uncharacterized protein UNCHARACTERIZED P
1041:  izff-A  2.4  5.8   96   561   11   DRAME/AFDB:AF-A0A0N4ULZ0-F1 Uncharacterized protein UNCHARACTERIZED P
1042:  iycs-A  2.4  7.8  141   818    7   DRAME/AFDB:AF-A0A3P7SUN2-F1 Uncharacterized protein UNCHARACTERIZED P
1043:  iw7b-A  2.4  8.5   83   801    6   DRAME/AFDB:AF-A0A0N4UB89-F1 Protein transport protein SEC23 PROTEIN T
1044:  j1cz-A  2.4  4.8  105   291    8   DRAME/AFDB:AF-A0A0N4URI9-F1 TLC domain-containing protein TLC DOMAIN-
1045:  ixl9-A  2.4  6.6   76   404    7   DRAME/AFDB:AF-A0A0N4ULT1-F1 Uncharacterized protein UNCHARACTERIZED P
1046:  j0x4-A  2.4  8.4   55   554    4   DRAME/AFDB:AF-A0A0N4U728-F1 Uncharacterized protein UNCHARACTERIZED P
1047:  iwfj-A  2.4  4.8  112   365    9   DRAME/AFDB:AF-A0A158Q4N3-F1 G_PROTEIN_RECEP_F1_2 domain-containing pr
1048:  j17q-A  2.4  8.8   77   298    1   DRAME/AFDB:AF-A0A0N4U610-F1 Sulfate_transp domain-containing protein 
1049:  iw0l-A  2.4  5.5   96   533    2   DRAME/AFDB:AF-A0A0N4UFM2-F1 TOG domain-containing protein TOG DOMAIN-
1050:  j1fh-A  2.4 13.3  100   463   10   DRAME/AFDB:AF-A0A3P7P9R5-F1 Uncharacterized protein UNCHARACTERIZED P
1051:  izjr-A  2.4  8.5   55    67    2   DRAME/AFDB:AF-A0A0N4UKK8-F1 Uncharacterized protein UNCHARACTERIZED P
1052:  iz4m-A  2.4  7.1   69   176    3   DRAME/AFDB:AF-A0A0N4UPJ7-F1 Uncharacterized protein UNCHARACTERIZED P
1053:  j1ai-A  2.4 15.1  136   536    5   DRAME/AFDB:AF-A0A0N4U5X4-F1 Uncharacterized protein UNCHARACTERIZED P
1054:  iv5j-A  2.4 13.4  149   466    6   DRAME/AFDB:AF-A0A0N4U0D4-F1 MFS domain-containing protein MFS DOMAIN-
1055:  ivuq-A  2.4  6.8   89   218    3   DRAME/AFDB:AF-A0A0N4U2V7-F1 Uncharacterized protein UNCHARACTERIZED P
1056:  iul7-A  2.4  5.1   94   156   10   DRAME/AFDB:AF-A0A0N4UB59-F1 Oligosaccharyltransferase complex subunit
1057:  iyn8-A  2.4  5.1   76   145    8   DRAME/AFDB:AF-A0A0N4U6A2-F1 Uncharacterized protein UNCHARACTERIZED P
1058:  iusk-A  2.4  8.0  149  1023    6   DRAME/AFDB:AF-A0A0N4UFJ0-F1 Phospholipid-transporting ATPase PHOSPHOL
1059:  ivq8-A  2.4  6.0   98   247   12   DRAME/AFDB:AF-A0A158Q4P7-F1 Uncharacterized protein UNCHARACTERIZED P
1060:  j1ej-A  2.4  5.8  101   431    5   DRAME/AFDB:AF-A0A0N4U9C2-F1 Uncharacterized protein UNCHARACTERIZED P
1061:  iwxk-A  2.4  7.5   99   141    9   DRAME/AFDB:AF-A0A0N4U2N8-F1 Uncharacterized protein UNCHARACTERIZED P
1062:  iwr9-A  2.4  4.2   61   319    2   DRAME/AFDB:AF-A0A0N4UBE1-F1 Cyclin N-terminal domain-containing prote
1063:  izni-A  2.4  4.5  106  1028    7   DRAME/AFDB:AF-A0A158Q3C7-F1 Uncharacterized protein UNCHARACTERIZED P
1064:  iz30-A  2.4  9.7   71   378   13   DRAME/AFDB:AF-A0A0N4UFC1-F1 Uncharacterized protein UNCHARACTERIZED P
1065:  iwj2-A  2.4 11.4   68   302    4   DRAME/AFDB:AF-A0A0N4UN94-F1 Uncharacterized protein UNCHARACTERIZED P
1066:  iz76-A  2.4  6.5   92   189    8   DRAME/AFDB:AF-A0A0N4UPG8-F1 PDEase domain-containing protein PDEASE D
1067:  iuzp-A  2.4  3.7   55   232    2   DRAME/AFDB:AF-A0A3P7QFS9-F1 Uncharacterized protein UNCHARACTERIZED P
1068:  iw0f-A  2.4  6.2   62   158    5   DRAME/AFDB:AF-A0A0N4UJ89-F1 Uncharacterized protein UNCHARACTERIZED P
1069:  j1k9-A  2.4  7.1  121   382    7   DRAME/AFDB:AF-A0A0N4UKJ5-F1 G_PROTEIN_RECEP_F1_2 domain-containing pr
1070:  ixx7-A  2.4 10.3   98  1382    5   DRAME/AFDB:AF-A0A0N4UJ73-F1 Uncharacterized protein UNCHARACTERIZED P
1071:  izbj-A  2.4  5.3   70   291    4   DRAME/AFDB:AF-A0A0N4UNL5-F1 Uncharacterized protein UNCHARACTERIZED P
1072:  ivo0-A  2.4  3.5   47    71    9   DRAME/AFDB:AF-A0A0N4UDA8-F1 Uncharacterized protein UNCHARACTERIZED P
1073:  iutr-A  2.4  7.2  105   547   10   DRAME/AFDB:AF-A0A158Q395-F1 Solute carrier organic anion transporter 
1074:  iw0a-A  2.4 14.0   71   531    6   DRAME/AFDB:AF-A0A0N4U7R4-F1 Uncharacterized protein UNCHARACTERIZED P
1075:  j0bs-A  2.4  8.9  125   494   15   DRAME/AFDB:AF-A0A0N4U6L6-F1 MFS domain-containing protein MFS DOMAIN-
1076:  iwcp-A  2.4  4.8   66   463    2   DRAME/AFDB:AF-A0A0N4U1M1-F1 P4Hc domain-containing protein P4HC DOMAI
1077:  j1at-A  2.4  6.9   94   453    7   DRAME/AFDB:AF-A0A0N4U6X7-F1 Uncharacterized protein UNCHARACTERIZED P
1078:  iz3h-A  2.4 19.0   57  1214    5   DRAME/AFDB:AF-A0A158Q3Y2-F1 CPSF_A domain-containing protein CPSF_A D
1079:  iu4z-A  2.4  3.6   70   267    7   DRAME/AFDB:AF-A0A0N4U1C4-F1 Uncharacterized protein UNCHARACTERIZED P
1080:  iucs-A  2.4 10.4   60   171    7   DRAME/AFDB:AF-A0A0N4UIV2-F1 Uncharacterized protein UNCHARACTERIZED P
1081:  iwlf-A  2.4  7.3  141  1154    9   DRAME/AFDB:AF-A0A0N4UD16-F1 Cation-transporting ATPase CATION-TRANSPO
1082:  iv37-A  2.4  6.3  101   788    7   DRAME/AFDB:AF-A0A0N4UAX9-F1 Uncharacterized protein UNCHARACTERIZED P
1083:  iw4s-A  2.4  4.6  111   252    2   DRAME/AFDB:AF-A0A0N4UQZ5-F1 BAR domain-containing protein BAR DOMAIN-
1084:  iwif-A  2.4  5.8   82   590    5   DRAME/AFDB:AF-A0A158Q3G7-F1 Uncharacterized protein UNCHARACTERIZED P
1085:  iuvk-A  2.4  6.8   64   299    3   DRAME/AFDB:AF-A0A0N4UFT8-F1 PWI domain-containing protein PWI DOMAIN-
1086:  iy2q-A  2.4  5.8  124   276    6   DRAME/AFDB:AF-A0A0N4U9H7-F1 Uncharacterized protein UNCHARACTERIZED P
1087:  j0rl-A  2.4  4.4   88   112    7   DRAME/AFDB:AF-A0A0N4UNS5-F1 Uncharacterized protein UNCHARACTERIZED P
1088:  iyn4-A  2.4  5.1   69    85    3   DRAME/AFDB:AF-A0A0N4UQ36-F1 Uncharacterized protein UNCHARACTERIZED P
1089:  iz1o-A  2.4  5.7   78   227    6   DRAME/AFDB:AF-A0A0N4U265-F1 Ion_trans_2 domain-containing protein ION
1090:  iu3m-A  2.4  5.7   81   142    4   DRAME/AFDB:AF-A0A0N4URR1-F1 Uncharacterized protein UNCHARACTERIZED P
1091:  ixri-A  2.4 11.0   89   817    7   DRAME/AFDB:AF-A0A0N4UIA9-F1 Uncharacterized protein UNCHARACTERIZED P
1092:  ix3v-A  2.4  4.7  135  1407    9   DRAME/AFDB:AF-A0A3P7QUL0-F1 SEC7 domain-containing protein SEC7 DOMAI
1093:  iyvs-A  2.4  5.7  120   905    8   DRAME/AFDB:AF-A0A158Q5C2-F1 Eukaryotic translation initiation factor 
1094:  iu8k-A  2.4  9.9   85   288    6   DRAME/AFDB:AF-A0A0N4UL77-F1 CRC domain-containing protein CRC DOMAIN-
1095:  j0zd-A  2.4  7.4   78   661    5   DRAME/AFDB:AF-A0A0N4UJ99-F1 UBIQUITIN_CONJUGAT_2 domain-containing pr
1096:  izfh-A  2.4  8.5  100   543    3   DRAME/AFDB:AF-A0A158Q2I0-F1 Serine/threonine protein phosphatase 2A r
1097:  iuyy-A  2.4 12.1  125   197    6   DRAME/AFDB:AF-A0A0N4UH44-F1 Uncharacterized protein UNCHARACTERIZED P
1098:  j0a9-A  2.4  2.8   49   332   10   DRAME/AFDB:AF-A0A158Q4W2-F1 Uncharacterized protein UNCHARACTERIZED P
1099:  iwph-A  2.4 11.1   75   196    9   DRAME/AFDB:AF-A0A0N4U0W3-F1 Sugar transporter SWEET1 SUGAR TRANSPORTE
1100:  iwzo-A  2.4 10.7   74   404    3   DRAME/AFDB:AF-A0A0N4UB37-F1 PDZ domain-containing protein PDZ DOMAIN-
1101:  j0rk-A  2.4  3.7   43   106    5   DRAME/AFDB:AF-A0A0N4UPZ4-F1 Uncharacterized protein UNCHARACTERIZED P
1102:  iuza-A  2.4  7.4   80   179    5   DRAME/AFDB:AF-A0A3P7SIJ3-F1 Cytochrome c oxidase polypeptide I CYTOCH
1103:  iz3b-A  2.4  5.9   66   360    8   DRAME/AFDB:AF-A0A3P7Q383-F1 N-acetylglucosaminylphosphatidylinositol 
1104:  j1yr-A  2.4 11.6   96   460    4   DRAME/AFDB:AF-A0A0N4UPU3-F1 PID domain-containing protein PID DOMAIN-
1105:  iyop-A  2.4  8.1  121   463    9   DRAME/AFDB:AF-A0A3P7SH02-F1 Uncharacterized protein UNCHARACTERIZED P
1106:  iz4i-A  2.4  4.5  108   305    3   DRAME/AFDB:AF-A0A0N4UB01-F1 Uncharacterized protein UNCHARACTERIZED P
1107:  iuz9-A  2.4  9.0  101   495    7   DRAME/AFDB:AF-A0A0N4U9H8-F1 PKD_channel domain-containing protein PKD
1108:  iuug-A  2.4  9.6  108   472    6   DRAME/AFDB:AF-A0A0N4UFY4-F1 T6PP_N domain-containing protein T6PP_N D
1109:  ixgu-A  2.4  5.2   82   141    6   DRAME/AFDB:AF-A0A0N4UJI8-F1 Uncharacterized protein UNCHARACTERIZED P
1110:  j1xi-A  2.4  4.2   57    92    7   DRAME/AFDB:AF-A0A0N4UCZ9-F1 Uncharacterized protein UNCHARACTERIZED P
1111:  j1ec-A  2.4  7.1   92   656    4   DRAME/AFDB:AF-A0A0N4UGG5-F1 Protein kinase domain-containing protein 
1112:  iz31-A  2.3  5.0   93   593    8   DRAME/AFDB:AF-A0A158Q3V1-F1 BK channel BK CHANNEL;
1113:  iups-A  2.3  8.4   55   221   11   DRAME/AFDB:AF-A0A0N4UJL0-F1 Uncharacterized protein UNCHARACTERIZED P
1114:  iuiu-A  2.3  5.4   62   316    6   DRAME/AFDB:AF-A0A0N4U262-F1 Uncharacterized protein UNCHARACTERIZED P
1115:  iz7g-A  2.3  4.7   73   206    8   DRAME/AFDB:AF-A0A0N4UK05-F1 Uncharacterized protein UNCHARACTERIZED P
1116:  ivde-A  2.3  3.9  108   269   10   DRAME/AFDB:AF-A0A0N4U2T0-F1 Aquaporin AQUAPORIN;
1117:  j0g7-A  2.3  5.9  136   417    8   DRAME/AFDB:AF-A0A0N4U988-F1 G_PROTEIN_RECEP_F1_2 domain-containing pr
1118:  iu9j-A  2.3  8.7  103   212    8   DRAME/AFDB:AF-A0A0N4UIY7-F1 G_PROTEIN_RECEP_F1_2 domain-containing pr
1119:  j24f-A  2.3 14.0  104   503    5   DRAME/AFDB:AF-A0A0N4UJI2-F1 Uncharacterized protein UNCHARACTERIZED P
1120:  iwk9-A  2.3  4.6   72   183   11   DRAME/AFDB:AF-A0A0N4UR29-F1 G_PROTEIN_RECEP_F1_2 domain-containing pr
1121:  iuht-A  2.3  7.1   90   689    7   DRAME/AFDB:AF-A0A158Q3X1-F1 Uncharacterized protein UNCHARACTERIZED P
1122:  iuno-A  2.3 10.4   54  1382    6   DRAME/AFDB:AF-A0A0N4UDS7-F1 Glutamyl-tRNA synthetase GLUTAMYL-TRNA SY
1123:  iv83-A  2.3  7.6  119   631    5   DRAME/AFDB:AF-A0A0N4UFC9-F1 Uncharacterized protein UNCHARACTERIZED P
1124:  j2ae-A  2.3  4.3   98   254    6   DRAME/AFDB:AF-A0A0N4UPG4-F1 Uncharacterized protein UNCHARACTERIZED P
1125:  iwfh-A  2.3  9.0   93   296    6   DRAME/AFDB:AF-A0A0N4U6E0-F1 Coatomer subunit epsilon COATOMER SUBUNIT
1126:  iv0k-A  2.3  7.8   89   250   11   DRAME/AFDB:AF-A0A0N4U7U5-F1 Uncharacterized protein UNCHARACTERIZED P
1127:  iv2e-A  2.3 12.3  144   848    6   DRAME/AFDB:AF-A0A0N4UCW7-F1 FH2 domain-containing protein FH2 DOMAIN-
1128:  iv5d-A  2.3  3.5   53   339    4   DRAME/AFDB:AF-A0A3P7SK18-F1 C2H2-type domain-containing protein C2H2-
1129:  iwbr-A  2.3  5.7   92   739    3   DRAME/AFDB:AF-A0A158Q3D0-F1 3HCDH domain-containing protein 3HCDH DOM
1130:  iusu-A  2.3  5.1   83   437    8   DRAME/AFDB:AF-A0A3P7R2U5-F1 ABC transporter domain-containing protein
1131:  iwrb-A  2.3  5.3  118   612   12   DRAME/AFDB:AF-A0A0N4UFE5-F1 AA_permease_C domain-containing protein A
1132:  iygy-A  2.3  4.0  110   357    7   DRAME/AFDB:AF-A0A0N4U3U0-F1 G_PROTEIN_RECEP_F1_2 domain-containing pr
1133:  iyzu-A  2.3  4.7  126   425    6   DRAME/AFDB:AF-A0A158Q3I5-F1 Uncharacterized protein UNCHARACTERIZED P
1134:  iy14-A  2.3  3.5   70   119    3   DRAME/AFDB:AF-A0A0N4UGS9-F1 Uncharacterized protein UNCHARACTERIZED P
1135:  iyou-A  2.3  7.2   85   450    6   DRAME/AFDB:AF-A0A158Q6A0-F1 Uncharacterized protein UNCHARACTERIZED P
1136:  j1tm-A  2.3  4.3   63   280    6   DRAME/AFDB:AF-A0A0N4UE68-F1 Glycerol-3-phosphate dehydrogenase [NAD(+
1137:  iyuf-A  2.3 11.5  117   779   10   DRAME/AFDB:AF-A0A0N4UE15-F1 Uncharacterized protein UNCHARACTERIZED P
1138:  iulr-A  2.3  5.9   72   182   13   DRAME/AFDB:AF-A0A0N4UK83-F1 Transmembrane protein 147 TRANSMEMBRANE P
1139:  j1ue-A  2.3  5.7  125   303    6   DRAME/AFDB:AF-A0A3P7Q7X4-F1 G_PROTEIN_RECEP_F1_2 domain-containing pr
1140:  ixsy-A  2.3  3.3   86   318    6   DRAME/AFDB:AF-A0A0N4U7P9-F1 Uncharacterized protein UNCHARACTERIZED P
1141:  iz6y-A  2.3  5.1   89   195    7   DRAME/AFDB:AF-A0A0N4UE17-F1 Uncharacterized protein UNCHARACTERIZED P
1142:  iwjt-A  2.3  7.8  111   708    5   DRAME/AFDB:AF-A0A0N4UJM7-F1 Kinesin-like protein KINESIN-LIKE PROTEIN
1143:  iui0-A  2.3  6.0  148   519    4   DRAME/AFDB:AF-A0A0N4UDI0-F1 Uncharacterized protein UNCHARACTERIZED P
1144:  izvp-A  2.3  6.7   68   207   10   DRAME/AFDB:AF-A0A0N4U6J5-F1 Uncharacterized protein UNCHARACTERIZED P
1145:  j1d4-A  2.3  6.5   83   440    7   DRAME/AFDB:AF-A0A0N4U443-F1 Uncharacterized protein UNCHARACTERIZED P
1146:  iu70-A  2.3  8.7  101   830    7   DRAME/AFDB:AF-A0A0N4UB12-F1 Uncharacterized protein UNCHARACTERIZED P
1147:  iux0-A  2.3  8.8  121   793    6   DRAME/AFDB:AF-A0A0N4UHE3-F1 Uncharacterized protein UNCHARACTERIZED P
1148:  iwhv-A  2.3  4.5   67   196    4   DRAME/AFDB:AF-A0A0N4UJY9-F1 MFS domain-containing protein MFS DOMAIN-
1149:  ivti-A  2.3  4.1   53    78    4   DRAME/AFDB:AF-A0A0N4U241-F1 Uncharacterized protein UNCHARACTERIZED P
1150:  izvx-A  2.3  6.8  130   586    5   DRAME/AFDB:AF-A0A0N4UG80-F1 Uncharacterized protein UNCHARACTERIZED P
1151:  j0vt-A  2.3  5.8   96   246    6   DRAME/AFDB:AF-A0A0N4ULU6-F1 Uncharacterized protein UNCHARACTERIZED P
1152:  j1y6-A  2.3  7.6  131   447    4   DRAME/AFDB:AF-A0A0N4U6Z0-F1 G_PROTEIN_RECEP_F1_2 domain-containing pr
1153:  iyl9-A  2.3  5.1  129  1301    5   DRAME/AFDB:AF-A0A158Q6H6-F1 DH domain-containing protein DH DOMAIN-CO
1154:  ivim-A  2.3  8.7   84   358    8   DRAME/AFDB:AF-A0A0N4UGQ4-F1 Uncharacterized protein UNCHARACTERIZED P
1155:  ixl4-A  2.3  8.5   62   142    3   DRAME/AFDB:AF-A0A0N4U3W5-F1 Homeobox domain-containing protein HOMEOB
1156:  j1jv-A  2.3  6.0  104   748    3   DRAME/AFDB:AF-A0A0N4ULC1-F1 Solute carrier organic anion transporter 
1157:  iyvw-A  2.3  7.4  102   207    5   DRAME/AFDB:AF-A0A0N4UNW9-F1 Uncharacterized protein UNCHARACTERIZED P
1158:  j04v-A  2.3  9.1  112   858    7   DRAME/AFDB:AF-A0A0N4UNM3-F1 Exocyst complex component Sec8 EXOCYST CO
1159:  j0wq-A  2.3  5.7   70   458    6   DRAME/AFDB:AF-A0A0N4UCA6-F1 EF-hand domain-containing protein EF-HAND
1160:  j0e7-A  2.3  4.7  165  1224    5   DRAME/AFDB:AF-A0A3P7P728-F1 Cytoplasmic FMR1-interacting protein CYTO
1161:  iurc-A  2.3  7.5   83   540    5   DRAME/AFDB:AF-A0A0N4UNW5-F1 T-complex protein 1 subunit gamma T-COMPL
1162:  izme-A  2.3 10.7   91   243    5   DRAME/AFDB:AF-A0A0N4U8G8-F1 Uncharacterized protein UNCHARACTERIZED P
1163:  j2ag-A  2.3  6.0  119   227    3   DRAME/AFDB:AF-A0A0N4UIL7-F1 Uncharacterized protein UNCHARACTERIZED P
1164:  ixnq-A  2.3  8.6  106   407    7   DRAME/AFDB:AF-A0A0N4UE45-F1 Uncharacterized protein UNCHARACTERIZED P
1165:  ivu2-A  2.3  6.3   93   222    6   DRAME/AFDB:AF-A0A0N4UGZ1-F1 Uncharacterized protein UNCHARACTERIZED P
1166:  ivbv-A  2.3  4.1   90   141    4   DRAME/AFDB:AF-A0A0N4U8F1-F1 Uncharacterized protein UNCHARACTERIZED P
1167:  j1hh-A  2.3  8.9  129   723   11   DRAME/AFDB:AF-A0A3P7QL21-F1 80 kDa nuclear cap-binding protein 80 KDA
1168:  iv73-A  2.3  3.8   99   449    5   DRAME/AFDB:AF-A0A0N4ULS3-F1 Uncharacterized protein UNCHARACTERIZED P
1169:  j0mj-A  2.3  4.8   91   194    5   DRAME/AFDB:AF-A0A0N4U5K3-F1 MARVEL domain-containing protein MARVEL D
1170:  ivoe-A  2.3  4.9   86   422    9   DRAME/AFDB:AF-A0A0N4U3S1-F1 RBR-type E3 ubiquitin transferase RBR-TYP
1171:  iyls-A  2.3  6.6  118   451    7   DRAME/AFDB:AF-A0A0N4U2J1-F1 Uncharacterized protein UNCHARACTERIZED P
1172:  j11c-A  2.3 12.1   71   211    6   DRAME/AFDB:AF-A0A0N4U7K7-F1 NIPSNAP domain-containing protein NIPSNAP
1173:  izem-A  2.3  5.8  118   628    4   DRAME/AFDB:AF-A0A0N4U4J3-F1 NOC3-like protein NOC3-LIKE PROTEIN;
1174:  j0ck-A  2.3  3.7   51   124   14   DRAME/AFDB:AF-A0A158Q4X6-F1 Uncharacterized protein UNCHARACTERIZED P
1175:  j2b3-A  2.3 15.1   89   655    7   DRAME/AFDB:AF-A0A0N4U2C8-F1 Kinesin-like protein KINESIN-LIKE PROTEIN
1176:  ixar-A  2.3  5.5   83   441   12   DRAME/AFDB:AF-A0A0N4U652-F1 Uncharacterized protein UNCHARACTERIZED P
1177:  iujw-A  2.3 10.6   89   235    6   DRAME/AFDB:AF-A0A0N4U9U9-F1 RING-type domain-containing protein RING-
1178:  iw59-A  2.3  4.1  103   198    3   DRAME/AFDB:AF-A0A0N4UMZ2-F1 Uncharacterized protein UNCHARACTERIZED P
1179:  izn7-A  2.3  4.5  129   440    8   DRAME/AFDB:AF-A0A0N4UG20-F1 Aa_trans domain-containing protein AA_TRA
1180:  ivs2-A  2.3 11.0   89   208    9   DRAME/AFDB:AF-A0A158Q3F2-F1 Uncharacterized protein UNCHARACTERIZED P
1181:  j20y-A  2.3  5.2  109   305    4   DRAME/AFDB:AF-A0A0N4UDM6-F1 Uncharacterized protein UNCHARACTERIZED P
1182:  izn6-A  2.3  5.2  127  1547    9   DRAME/AFDB:AF-A0A158Q4B1-F1 DUF1981 domain-containing protein DUF1981
1183:  j0pw-A  2.3  4.8   67   118    6   DRAME/AFDB:AF-A0A0N4UDI5-F1 Uncharacterized protein UNCHARACTERIZED P
1184:  iuia-A  2.3  3.7   91   904    2   DRAME/AFDB:AF-A0A0N4U3W8-F1 PL48 domain-containing protein PL48 DOMAI
1185:  iuvp-A  2.3  8.2  111   242    4   DRAME/AFDB:AF-A0A0N4UA49-F1 G_PROTEIN_RECEP_F1_2 domain-containing pr
1186:  iy9y-A  2.3  5.9   55   136    5   DRAME/AFDB:AF-A0A0N4UC01-F1 Uncharacterized protein UNCHARACTERIZED P
1187:  iyn7-A  2.3  7.1   57    83   11   DRAME/AFDB:AF-A0A0N4U8P2-F1 Uncharacterized protein UNCHARACTERIZED P
1188:  j111-A  2.3  3.9   70   428    4   DRAME/AFDB:AF-A0A0N4UCU9-F1 Beta-N-acetylhexosaminidase BETA-N-ACETYL
1189:  izdx-A  2.3  6.0  114   301    4   DRAME/AFDB:AF-A0A3P7SZN7-F1 Uncharacterized protein UNCHARACTERIZED P
1190:  j2dv-A  2.3  4.8  165   897    6   DRAME/AFDB:AF-A0A0N4U386-F1 SSD domain-containing protein SSD DOMAIN-
1191:  iz2j-A  2.3  6.2  132  1189    7   DRAME/AFDB:AF-A0A158Q4S8-F1 Structural maintenance of chromosomes pro
1192:  iw0y-A  2.3  2.7   46    46    4   DRAME/AFDB:AF-A0A0N4USC0-F1 Uncharacterized protein UNCHARACTERIZED P
1193:  ix9r-A  2.3  8.8   69   125    4   DRAME/AFDB:AF-A0A0N4U1K5-F1 Mitochondrial pyruvate carrier MITOCHONDR
1194:  iz9x-A  2.3  5.0   87   217    7   DRAME/AFDB:AF-A0A3P7QTC2-F1 Uncharacterized protein UNCHARACTERIZED P
1195:  j0za-A  2.3  5.9  121   563    7   DRAME/AFDB:AF-A0A0N4UC89-F1 Uncharacterized protein UNCHARACTERIZED P
1196:  j07d-A  2.3  5.7   85   116    9   DRAME/AFDB:AF-A0A3P7PWK5-F1 Uncharacterized protein UNCHARACTERIZED P
1197:  izij-A  2.3  9.1   82   420    6   DRAME/AFDB:AF-A0A158Q4S5-F1 ShKT domain-containing protein SHKT DOMAI
1198:  iz75-A  2.3  6.7   89   699    6   DRAME/AFDB:AF-A0A0N4UK38-F1 Rho-GAP domain-containing protein RHO-GAP
1199:  j0hp-A  2.3  5.9  103   216   10   DRAME/AFDB:AF-A0A158Q590-F1 Uncharacterized protein UNCHARACTERIZED P
1200:  j0p7-A  2.3  5.4   96   525    8   DRAME/AFDB:AF-A0A3P7PPK7-F1 C2 domain-containing protein C2 DOMAIN-CO
1201:  j1iy-A  2.3 11.0  131   317    8   DRAME/AFDB:AF-A0A158Q494-F1 G_PROTEIN_RECEP_F1_2 domain-containing pr
1202:  j05o-A  2.3  5.8  123  1042    4   DRAME/AFDB:AF-A0A0N4U3N1-F1 Uncharacterized protein UNCHARACTERIZED P
1203:  iuod-A  2.3 13.2   71   128    6   DRAME/AFDB:AF-A0A158Q343-F1 Uncharacterized protein UNCHARACTERIZED P
1204:  j25c-A  2.3 10.8  154   893    6   DRAME/AFDB:AF-A0A0N4UL74-F1 SSD domain-containing protein SSD DOMAIN-
1205:  iwma-A  2.3  6.9  112   147    9   DRAME/AFDB:AF-A0A158Q5V2-F1 Uncharacterized protein UNCHARACTERIZED P
1206:  ivlv-A  2.3  3.7   91   259    5   DRAME/AFDB:AF-A0A3P7Q625-F1 Uncharacterized protein UNCHARACTERIZED P
1207:  ivlk-A  2.3 13.2   96   253    7   DRAME/AFDB:AF-A0A0N4UG33-F1 Nuclear receptor domain-containing protei
1208:  izqb-A  2.3  5.2   94  1165    4   DRAME/AFDB:AF-A0A0N4U5N6-F1 Uncharacterized protein UNCHARACTERIZED P
1209:  izqo-A  2.3  9.2   97   642    5   DRAME/AFDB:AF-A0A3P7PPM9-F1 Uncharacterized protein UNCHARACTERIZED P
1210:  j27t-A  2.3  5.7  116   802    7   DRAME/AFDB:AF-A0A0N4U8H3-F1 Uncharacterized protein UNCHARACTERIZED P
1211:  ix1n-A  2.3 10.3  115   232    4   DRAME/AFDB:AF-A0A0N4UL11-F1 Uncharacterized protein UNCHARACTERIZED P
1212:  j0uk-A  2.3  4.9   65    87   12   DRAME/AFDB:AF-A0A0N4UAW8-F1 Uncharacterized protein UNCHARACTERIZED P
1213:  iyqx-A  2.3  9.3   68   168    1   DRAME/AFDB:AF-A0A0N4UAI9-F1 Uncharacterized protein UNCHARACTERIZED P
1214:  ixpc-A  2.3  9.2   79   583    4   DRAME/AFDB:AF-A0A0N4U6T5-F1 G protein-coupled receptor kinase G PROTE
1215:  ivvr-A  2.3  8.1   75   421    7   DRAME/AFDB:AF-A0A0N4UIU3-F1 FHA domain-containing protein FHA DOMAIN-
1216:  iube-A  2.3  7.6   65   544    8   DRAME/AFDB:AF-A0A0N4U464-F1 RRM domain-containing protein RRM DOMAIN-
1217:  izjs-A  2.3  9.9  110   502    5   DRAME/AFDB:AF-A0A0N4ULJ2-F1 L-serine-phosphatidylethanolamine phospha
1218:  iyai-A  2.3  9.9  144   844    9   DRAME/AFDB:AF-A0A0N4UMY5-F1 SSD domain-containing protein SSD DOMAIN-
1219:  ix6g-A  2.3  8.3  133   336    9   DRAME/AFDB:AF-A0A158Q2L1-F1 G_PROTEIN_RECEP_F1_2 domain-containing pr
1220:  j1qa-A  2.3  8.8   91    96    4   DRAME/AFDB:AF-A0A0N4U5J1-F1 Mitochondrial import inner membrane trans
1221:  iyw5-A  2.2  3.3   92   170    7   DRAME/AFDB:AF-A0A0N4UKI9-F1 Uncharacterized protein UNCHARACTERIZED P
1222:  j24d-A  2.2  8.1   82   422    9   DRAME/AFDB:AF-A0A0N4UHF7-F1 Uncharacterized protein UNCHARACTERIZED P
1223:  iznx-A  2.2  4.0  105   320    9   DRAME/AFDB:AF-A0A0N4UFS1-F1 G_PROTEIN_RECEP_F1_2 domain-containing pr
1224:  ivfo-A  2.2  8.3   92   713   14   DRAME/AFDB:AF-A0A0N4U7C6-F1 AP-1 complex subunit gamma AP-1 COMPLEX S
1225:  iwmr-A  2.2 11.6  146   360    7   DRAME/AFDB:AF-A0A0N4U0Q5-F1 Bestrophin homolog BESTROPHIN HOMOLOG;
1226:  ivpy-A  2.2  3.4   55   113    9   DRAME/AFDB:AF-A0A3P7PDF9-F1 Uncharacterized protein UNCHARACTERIZED P
1227:  iwdo-A  2.2  5.4  103   202    7   DRAME/AFDB:AF-A0A0N4UIN0-F1 GST class-pi GST CLASS-PI;
1228:  j19j-A  2.2  9.1   73   501    4   DRAME/AFDB:AF-A0A0N4UEK6-F1 Uncharacterized protein UNCHARACTERIZED P
1229:  j1bg-A  2.2  4.4   92   351   10   DRAME/AFDB:AF-A0A0N4UHD7-F1 Uncharacterized protein UNCHARACTERIZED P
1230:  ixv8-A  2.2  7.6  114   833    4   DRAME/AFDB:AF-A0A158Q646-F1 Uncharacterized protein UNCHARACTERIZED P
1231:  iynj-A  2.2 14.3  101  1261    7   DRAME/AFDB:AF-A0A0N4UBQ8-F1 AP-3 complex subunit delta AP-3 COMPLEX S
1232:  ix50-A  2.2  4.1   66   175   11   DRAME/AFDB:AF-A0A158Q2H4-F1 Uncharacterized protein UNCHARACTERIZED P
1233:  iu8q-A  2.2  8.1   84   172    6   DRAME/AFDB:AF-A0A0N4ULH5-F1 Uncharacterized protein UNCHARACTERIZED P
1234:  iv1b-A  2.2  7.3   77   155    4   DRAME/AFDB:AF-A0A0N4US99-F1 Uncharacterized protein UNCHARACTERIZED P
1235:  iy4n-A  2.2  9.3   90   304   12   DRAME/AFDB:AF-A0A0N4UF46-F1 Uncharacterized protein UNCHARACTERIZED P
1236:  j0qw-A  2.2  6.4  107   779   12   DRAME/AFDB:AF-A0A158Q5T1-F1 Uncharacterized protein UNCHARACTERIZED P
1237:  ixnl-A  2.2  5.6   82   197    5   DRAME/AFDB:AF-A0A0N4UA48-F1 G_PROTEIN_RECEP_F1_2 domain-containing pr
1238:  iw6o-A  2.2 10.5   91   234    4   DRAME/AFDB:AF-A0A0N4UKY5-F1 Uncharacterized protein UNCHARACTERIZED P
1239:  j157-A  2.2  9.9  135   985    7   DRAME/AFDB:AF-A0A3P7SML3-F1 Non-specific serine/threonine protein kin
1240:  iyf8-A  2.2  6.3   98   532    9   DRAME/AFDB:AF-A0A0N4UM57-F1 T-complex protein 1 subunit eta T-COMPLEX
1241:  iuwd-A  2.2  9.1  126   279    9   DRAME/AFDB:AF-A0A3P7PYP4-F1 Uncharacterized protein UNCHARACTERIZED P
1242:  iuie-A  2.2  6.8  109   454    7   DRAME/AFDB:AF-A0A158Q5A6-F1 Tetraspanin TETRASPANIN;
1243:  j0f7-A  2.2 10.1  117  1223    4   DRAME/AFDB:AF-A0A158Q2T4-F1 Uncharacterized protein UNCHARACTERIZED P
1244:  j1dp-A  2.2  4.8   88   822    6   DRAME/AFDB:AF-A0A158Q3W6-F1 Uncharacterized protein UNCHARACTERIZED P
1245:  iwri-A  2.2  5.2  120   378    8   DRAME/AFDB:AF-A0A0N4UQ74-F1 G_PROTEIN_RECEP_F1_2 domain-containing pr
1246:  iure-A  2.2 15.2   75   351    3   DRAME/AFDB:AF-A0A0N4U6L8-F1 Uncharacterized protein UNCHARACTERIZED P
1247:  j09b-A  2.2 15.7  141   567    6   DRAME/AFDB:AF-A0A0N4ULK9-F1 Nucleolar complex protein 2 homolog NUCLE
1248:  j13q-A  2.2  4.2  102   308    8   DRAME/AFDB:AF-A0A0N4U2H1-F1 Uncharacterized protein UNCHARACTERIZED P
1249:  j1aj-A  2.2  7.4   69  1123    6   DRAME/AFDB:AF-A0A158Q3M6-F1 VEFS-Box domain-containing protein VEFS-B
1250:  iu9x-A  2.2  6.3   76   426    5   DRAME/AFDB:AF-A0A0N4U5I2-F1 Uncharacterized protein UNCHARACTERIZED P
1251:  ixbe-A  2.2  5.1  108   480    6   DRAME/AFDB:AF-A0A0N4UCK7-F1 NR LBD domain-containing protein NR LBD D
1252:  iwqw-A  2.2  4.7   98   454   12   DRAME/AFDB:AF-A0A0N4UG84-F1 Ion_trans_2 domain-containing protein ION
1253:  iw8x-A  2.2 14.3   85   304    9   DRAME/AFDB:AF-A0A0N4UIA1-F1 Uncharacterized protein UNCHARACTERIZED P
1254:  iw5q-A  2.2  8.1   74   279    5   DRAME/AFDB:AF-A0A0N4U1J0-F1 DNTTIP1_dimer domain-containing protein D
1255:  iur5-A  2.2  4.8  136   459    7   DRAME/AFDB:AF-A0A158Q6I1-F1 Uncharacterized protein UNCHARACTERIZED P
1256:  iwed-A  2.2  4.5   59  1034    0   DRAME/AFDB:AF-A0A0N4U675-F1 Alpha-mannosidase ALPHA-MANNOSIDASE;
1257:  iwtz-A  2.2  7.1   71   212   11   DRAME/AFDB:AF-A0A0N4U121-F1 SAGA-associated factor 11 SAGA-ASSOCIATED
1258:  j26p-A  2.2  6.5  120   438    8   DRAME/AFDB:AF-A0A158Q3T7-F1 Palmitoyltransferase PALMITOYLTRANSFERASE
1259:  iwdf-A  2.2 19.3   81   704    5   DRAME/AFDB:AF-A0A0N4UGL4-F1 Uncharacterized protein UNCHARACTERIZED P
1260:  ivmq-A  2.2  3.5   69   350    6   DRAME/AFDB:AF-A0A0N4U6D0-F1 Uncharacterized protein UNCHARACTERIZED P
1261:  iztu-A  2.2 18.4   96   737    6   DRAME/AFDB:AF-A0A0N4U2Z3-F1 Protein KRI1 homolog PROTEIN KRI1 HOMOLOG
1262:  iyci-A  2.2  7.5  137   480    9   DRAME/AFDB:AF-A0A0N4UJS9-F1 G_PROTEIN_RECEP_F1_2 domain-containing pr
1263:  j06s-A  2.2 10.3   79   536    5   DRAME/AFDB:AF-A0A0N4URG7-F1 Uncharacterized protein UNCHARACTERIZED P
1264:  j2an-A  2.2  8.2   89   413    6   DRAME/AFDB:AF-A0A158Q618-F1 Innexin INNEXIN;
1265:  ivnc-A  2.2  7.0  106   610    4   DRAME/AFDB:AF-A0A158Q6C8-F1 Kinesin-like protein KINESIN-LIKE PROTEIN
1266:  j0eh-A  2.2  7.0   83   144    7   DRAME/AFDB:AF-A0A3P7SNE3-F1 CPG4 domain-containing protein CPG4 DOMAI
1267:  iyi3-A  2.2  9.8   64   184    8   DRAME/AFDB:AF-A0A158Q6J9-F1 Uncharacterized protein UNCHARACTERIZED P
1268:  iws9-A  2.2  5.7   69    76    4   DRAME/AFDB:AF-A0A0N4U9F1-F1 Uncharacterized protein UNCHARACTERIZED P
1269:  j1nc-A  2.2  3.8   62   182   11   DRAME/AFDB:AF-A0A0N4U4X7-F1 Tumor protein p53-inducible protein 11 TU
1270:  ivty-A  2.2 14.2  142   549    8   DRAME/AFDB:AF-A0A0N4UIQ5-F1 Uncharacterized protein UNCHARACTERIZED P
1271:  iy8f-A  2.2 12.0   81   374   10   DRAME/AFDB:AF-A0A158Q682-F1 ZZ-type domain-containing protein ZZ-TYPE
1272:  ixhd-A  2.2 15.4   99   213    4   DRAME/AFDB:AF-A0A0N4U2U2-F1 Uncharacterized protein UNCHARACTERIZED P
1273:  iy8q-A  2.2  7.4  112  1232    4   DRAME/AFDB:AF-A0A0N4U4N4-F1 Uncharacterized protein UNCHARACTERIZED P
1274:  iwjd-A  2.2 11.1   77   160    3   DRAME/AFDB:AF-A0A0N4U477-F1 Uncharacterized protein UNCHARACTERIZED P
1275:  j0fw-A  2.2  3.5   84   275    6   DRAME/AFDB:AF-A0A0N4UGK3-F1 Uncharacterized protein UNCHARACTERIZED P
1276:  j0p1-A  2.2  9.8  100   153    4   DRAME/AFDB:AF-A0A0N4UEM3-F1 Uncharacterized protein UNCHARACTERIZED P
1277:  j0bm-A  2.2  7.6   64   358    6   DRAME/AFDB:AF-A0A0N4U8H8-F1 Uncharacterized protein UNCHARACTERIZED P
1278:  iycg-A  2.2  7.6  127   494    5   DRAME/AFDB:AF-A0A158Q6K2-F1 Uncharacterized protein UNCHARACTERIZED P
1279:  j00i-A  2.2  6.2   97   679    3   DRAME/AFDB:AF-A0A0N4UQJ5-F1 Alpha-type protein kinase domain-containi
1280:  j1mq-A  2.2  4.9  104   590    6   DRAME/AFDB:AF-A0A3P7PXT6-F1 Uncharacterized protein UNCHARACTERIZED P
1281:  j0yh-A  2.2  6.9   95   178    6   DRAME/AFDB:AF-A0A0N4UJ58-F1 Uncharacterized protein UNCHARACTERIZED P
1282:  iucm-A  2.2 10.4  123   767    5   DRAME/AFDB:AF-A0A3P7PVF7-F1 SSD domain-containing protein SSD DOMAIN-
1283:  ivb8-A  2.2  5.8  123   550    7   DRAME/AFDB:AF-A0A0N4UKN4-F1 Eukaryotic translation initiation factor 
1284:  j0k5-A  2.2  6.2   92   327    5   DRAME/AFDB:AF-A0A0N4U2I3-F1 Uncharacterized protein UNCHARACTERIZED P
1285:  izjh-A  2.2  3.6   53   102    9   DRAME/AFDB:AF-A0A0N4U4R5-F1 Uncharacterized protein UNCHARACTERIZED P
1286:  iv6k-A  2.2  5.4  109   302   10   DRAME/AFDB:AF-A0A3P7SKF3-F1 G_PROTEIN_RECEP_F1_2 domain-containing pr
1287:  iwp8-A  2.2  7.2  134   341    9   DRAME/AFDB:AF-A0A0N4U301-F1 G_PROTEIN_RECEP_F1_2 domain-containing pr
1288:  iwz7-A  2.2  8.0  109   305   11   DRAME/AFDB:AF-A0A0N4UIS1-F1 Innexin INNEXIN;
1289:  j1eg-A  2.2 10.7  113   533    7   DRAME/AFDB:AF-A0A158Q4Z6-F1 Uncharacterized protein UNCHARACTERIZED P
1290:  j0fx-A  2.2  8.0   99  1096    7   DRAME/AFDB:AF-A0A0N4UAG3-F1 Uncharacterized protein UNCHARACTERIZED P
1291:  j02o-A  2.2  9.9  135   491    7   DRAME/AFDB:AF-A0A0N4UQR9-F1 Uncharacterized protein UNCHARACTERIZED P
1292:  izl3-A  2.2  7.7  146   592    7   DRAME/AFDB:AF-A0A158Q5D5-F1 Acyl-coenzyme A oxidase ACYL-COENZYME A O
1293:  izc3-A  2.2  8.1   81   276    4   DRAME/AFDB:AF-A0A0N4UAI8-F1 Prohibitin PROHIBITIN;
1294:  j0ej-A  2.2  9.2   96   964    5   DRAME/AFDB:AF-A0A158Q3T9-F1 Uncharacterized protein UNCHARACTERIZED P
1295:  j1ee-A  2.2 13.4  144   796    8   DRAME/AFDB:AF-A0A0N4U312-F1 Uncharacterized protein UNCHARACTERIZED P
1296:  izqa-A  2.2  6.5   78   211    5   DRAME/AFDB:AF-A0A0N4UNW3-F1 Uncharacterized protein UNCHARACTERIZED P
1297:  iyrm-A  2.2  8.9  108   278    8   DRAME/AFDB:AF-A0A0N4U6K3-F1 Sodium/potassium-transporting ATPase subu
1298:  ivo4-A  2.2  5.5  119   281    3   DRAME/AFDB:AF-A0A0N4U419-F1 Elongation of very long chain fatty acids
1299:  izm7-A  2.2  7.7   99   511    7   DRAME/AFDB:AF-A0A0N4U9C6-F1 Uncharacterized protein UNCHARACTERIZED P
1300:  j0mf-A  2.2  5.7  140   427   11   DRAME/AFDB:AF-A0A158Q5F7-F1 BRO1 domain-containing protein BRO1 DOMAI
1301:  ivpu-A  2.2 11.1  104   597    7   DRAME/AFDB:AF-A0A0N4U693-F1 Uncharacterized protein UNCHARACTERIZED P
1302:  iv8k-A  2.2  5.3   52    74    8   DRAME/AFDB:AF-A0A0N4UH51-F1 Uncharacterized protein UNCHARACTERIZED P
1303:  ix7f-A  2.2  9.7  102   185   13   DRAME/AFDB:AF-A0A0N4U2U3-F1 Golgi apparatus membrane protein TVP23 ho
1304:  iuct-A  2.2 17.0   92  1579   12   DRAME/AFDB:AF-A0A0N4U240-F1 Uncharacterized protein UNCHARACTERIZED P
1305:  ivsy-A  2.2 11.7  126   976   10   DRAME/AFDB:AF-A0A0N4UHB6-F1 Uncharacterized protein UNCHARACTERIZED P
1306:  iwvl-A  2.2  9.0  137   382    5   DRAME/AFDB:AF-A0A0N4U0S2-F1 Uncharacterized protein UNCHARACTERIZED P
1307:  j0i0-A  2.2  7.2   64   441    2   DRAME/AFDB:AF-A0A0N4UKM6-F1 RBR-type E3 ubiquitin transferase RBR-TYP
1308:  j1ox-A  2.2  7.0  124   523   10   DRAME/AFDB:AF-A0A158Q420-F1 Sodium/hydrogen exchanger SODIUM/HYDROGEN
1309:  j03y-A  2.2  8.2  124   328    6   DRAME/AFDB:AF-A0A0N4UBU8-F1 Peroxisomal assembly protein PEX3 PEROXIS
1310:  iuq8-A  2.2 11.6  103  1000   11   DRAME/AFDB:AF-A0A0N4UCS4-F1 Sodium/potassium-transporting ATPase subu
1311:  iu6h-A  2.2  4.7   55   113    9   DRAME/AFDB:AF-A0A3P7P4A5-F1 Uncharacterized protein UNCHARACTERIZED P
1312:  iymf-A  2.2  5.2  110   312    7   DRAME/AFDB:AF-A0A0N4UI42-F1 G_PROTEIN_RECEP_F1_2 domain-containing pr
1313:  ivla-A  2.2  5.1   57    95   12   DRAME/AFDB:AF-A0A0N4UPE0-F1 Uncharacterized protein UNCHARACTERIZED P
1314:  j1rv-A  2.2  8.6  114   879    4   DRAME/AFDB:AF-A0A0N4U6W5-F1 General vesicular transport factor p115 G
1315:  j099-A  2.2  9.4   92   196   11   DRAME/AFDB:AF-A0A0N4U603-F1 Uncharacterized protein UNCHARACTERIZED P
1316:  ivno-A  2.2  8.6   90   931    6   DRAME/AFDB:AF-A0A0N4U5I9-F1 CTLH domain-containing protein CTLH DOMAI
1317:  ivzq-A  2.2  8.4   88   241   13   DRAME/AFDB:AF-A0A0N4UQB8-F1 Uncharacterized protein UNCHARACTERIZED P
1318:  iyi9-A  2.2  6.2   90   236    8   DRAME/AFDB:AF-A0A0N4U3R7-F1 G_PROTEIN_RECEP_F1_2 domain-containing pr
1319:  iwn8-A  2.2  5.5   99   431    8   DRAME/AFDB:AF-A0A0N4UBJ9-F1 Uncharacterized protein UNCHARACTERIZED P
1320:  iz74-A  2.2  4.4   80   219   13   DRAME/AFDB:AF-A0A0N4U9I9-F1 Uncharacterized protein UNCHARACTERIZED P
1321:  j1o7-A  2.2  5.1   93   670    4   DRAME/AFDB:AF-A0A0N4U109-F1 Coiled-coil domain-containing protein 128
1322:  ix34-A  2.2  8.5   69   244    7   DRAME/AFDB:AF-A0A0N4UQB1-F1 Ubiquitin carboxyl-terminal hydrolase UBI
1323:  ixl3-A  2.2  4.5  108   281    7   DRAME/AFDB:AF-A0A0N4U342-F1 Uncharacterized protein UNCHARACTERIZED P
1324:  iz8e-A  2.2  9.0   94   816   13   DRAME/AFDB:AF-A0A0N4ULT0-F1 Uncharacterized protein UNCHARACTERIZED P
1325:  iu8f-A  2.2  5.7   60   107    3   DRAME/AFDB:AF-A0A0N4U4Z8-F1 Uncharacterized protein UNCHARACTERIZED P
1326:  ivru-A  2.2  5.5   53   109    8   DRAME/AFDB:AF-A0A0N4U2F0-F1 Uncharacterized protein UNCHARACTERIZED P
1327:  iu5h-A  2.2 10.1  102   157    5   DRAME/AFDB:AF-A0A0N4UIT3-F1 Uncharacterized protein UNCHARACTERIZED P
1328:  j0kj-A  2.2 13.1   95   341    3   DRAME/AFDB:AF-A0A0N4U452-F1 Uncharacterized protein UNCHARACTERIZED P
1329:  j0nw-A  2.2  3.9  107   175    6   DRAME/AFDB:AF-A0A0N4U915-F1 Ferritin FERRITIN;
1330:  iw8g-A  2.2  6.4   57   269    2   DRAME/AFDB:AF-A0A3P7PX50-F1 Uncharacterized protein UNCHARACTERIZED P
1331:  ixh1-A  2.1  5.0  127  1045    6   DRAME/AFDB:AF-A0A158Q5F3-F1 Xpo1 domain-containing protein XPO1 DOMAI
1332:  iwy1-A  2.1  6.6  109   502    7   DRAME/AFDB:AF-A0A0N4UEN7-F1 Uncharacterized protein UNCHARACTERIZED P
1333:  j0ks-A  2.1 11.3   71   172    7   DRAME/AFDB:AF-A0A0N4UFN1-F1 Cyclin N-terminal domain-containing prote
1334:  ivud-A  2.1  5.7  129   433    9   DRAME/AFDB:AF-A0A0N4U4K4-F1 G_PROTEIN_RECEP_F1_2 domain-containing pr
1335:  iyt2-A  2.1  4.3   69   352    6   DRAME/AFDB:AF-A0A0N4U9F6-F1 Uncharacterized protein UNCHARACTERIZED P
1336:  ixrf-A  2.1  6.0  112   828    7   DRAME/AFDB:AF-A0A3P7QU59-F1 Uncharacterized protein UNCHARACTERIZED P
1337:  j15u-A  2.1  5.1   98   535    5   DRAME/AFDB:AF-A0A0N4UFI3-F1 TPR_REGION domain-containing protein TPR_
1338:  ix0t-A  2.1  5.1  117   326    6   DRAME/AFDB:AF-A0A0N4UE75-F1 G_PROTEIN_RECEP_F1_2 domain-containing pr
1339:  izfw-A  2.1 12.5  117   231    4   DRAME/AFDB:AF-A0A0N4U845-F1 Tetraspanin TETRASPANIN;
1340:  ivjr-A  2.1 10.5   68   183   10   DRAME/AFDB:AF-A0A0N4UIK9-F1 Uncharacterized protein UNCHARACTERIZED P
1341:  iuqz-A  2.1 10.9  148   487    5   DRAME/AFDB:AF-A0A0N4UA60-F1 MFS domain-containing protein MFS DOMAIN-
1342:  izxr-A  2.1  6.0  105   338   13   DRAME/AFDB:AF-A0A3P7PWC9-F1 SSD domain-containing protein SSD DOMAIN-
1343:  izej-A  2.1  6.8   78   302    5   DRAME/AFDB:AF-A0A0N4U199-F1 Uncharacterized protein UNCHARACTERIZED P
1344:  j0no-A  2.1  4.2   76   407    5   DRAME/AFDB:AF-A0A0N4UM19-F1 Uncharacterized protein UNCHARACTERIZED P
1345:  ixwd-A  2.1  6.6   65   239    8   DRAME/AFDB:AF-A0A3P7SI87-F1 Uncharacterized protein UNCHARACTERIZED P
1346:  ixel-A  2.1  4.3   57    72    7   DRAME/AFDB:AF-A0A0N4U8K7-F1 Uncharacterized protein UNCHARACTERIZED P
1347:  ixc3-A  2.1  5.4  106   505    5   DRAME/AFDB:AF-A0A158Q406-F1 MFS domain-containing protein MFS DOMAIN-
1348:  iwh4-A  2.1 11.8   91   424   10   DRAME/AFDB:AF-A0A158Q5K5-F1 Uncharacterized protein UNCHARACTERIZED P
1349:  j0b6-A  2.1  6.5   79   273    6   DRAME/AFDB:AF-A0A158Q6J1-F1 Uncharacterized protein UNCHARACTERIZED P
1350:  iwzg-A  2.1  9.9  121   712    7   DRAME/AFDB:AF-A0A3P7PRB7-F1 Uncharacterized protein UNCHARACTERIZED P
1351:  iyox-A  2.1  4.4   55    93    5   DRAME/AFDB:AF-A0A0N4UQ31-F1 Uncharacterized protein UNCHARACTERIZED P
1352:  iw9k-A  2.1 15.8  134   445   10   DRAME/AFDB:AF-A0A0N4UL71-F1 Amino acid transporter AMINO ACID TRANSPO
1353:  ixhj-A  2.1  8.1  110   160    5   DRAME/AFDB:AF-A0A0N4UQA3-F1 Uncharacterized protein UNCHARACTERIZED P
1354:  iuxb-A  2.1  8.3  118   260    8   DRAME/AFDB:AF-A0A0N4UGQ7-F1 Bestrophin homolog BESTROPHIN HOMOLOG;
1355:  iupq-A  2.1  4.4  101   297    6   DRAME/AFDB:AF-A0A0N4UG16-F1 Elongation of very long chain fatty acids
1356:  ixke-A  2.1  7.3   76   641    9   DRAME/AFDB:AF-A0A0N4UQC2-F1 Succinate dehydrogenase [ubiquinone] flav
1357:  j1ak-A  2.1  2.6   48   138    6   DRAME/AFDB:AF-A0A0N4U6Q5-F1 Uncharacterized protein UNCHARACTERIZED P
1358:  j0ko-A  2.1  5.9   99   547   10   DRAME/AFDB:AF-A0A0N4UMD6-F1 alpha-1,2-Mannosidase ALPHA-1,2-MANNOSIDA
1359:  iyr5-A  2.1  5.1   69   411    4   DRAME/AFDB:AF-A0A0N4UNL1-F1 HTH CENPB-type domain-containing protein 
1360:  iuai-A  2.1 10.9   78   616   10   DRAME/AFDB:AF-A0A3P7PTT7-F1 STAS domain-containing protein STAS DOMAI
1361:  iyac-A  2.1  4.9  115   270    7   DRAME/AFDB:AF-A0A3P7SU04-F1 Uncharacterized protein UNCHARACTERIZED P
1362:  iucd-A  2.1  4.8   99   557    7   DRAME/AFDB:AF-A0A158Q4Z7-F1 Structural maintenance of chromosomes pro
1363:  iy0u-A  2.1 11.1  125   328    7   DRAME/AFDB:AF-A0A0N4UMJ0-F1 Uncharacterized protein UNCHARACTERIZED P
1364:  iv7d-A  2.1 12.2   92  1678    8   DRAME/AFDB:AF-A0A0N4UNR4-F1 Uncharacterized protein UNCHARACTERIZED P
1365:  ixsb-A  2.1  5.4  155   844    6   DRAME/AFDB:AF-A0A0N4UHK7-F1 Mon2_C domain-containing protein MON2_C D
1366:  izn3-A  2.1  4.4   76   314    4   DRAME/AFDB:AF-A0A3P7PTB1-F1 Protein kinase domain-containing protein 
1367:  ixrq-A  2.1  3.6   52   148    4   DRAME/AFDB:AF-A0A0N4UQ16-F1 RRM domain-containing protein RRM DOMAIN-
1368:  j2bg-A  2.1  7.3  131   303   10   DRAME/AFDB:AF-A0A0N4U0X7-F1 G_PROTEIN_RECEP_F1_2 domain-containing pr
1369:  j0z5-A  2.1  5.6   94   595    6   DRAME/AFDB:AF-A0A0N4UJF1-F1 Uncharacterized protein UNCHARACTERIZED P
1370:  j0rd-A  2.1  4.6   61   651    3   DRAME/AFDB:AF-A0A158Q353-F1 Uncharacterized protein UNCHARACTERIZED P
1371:  ivwi-A  2.1  8.4  134   302    7   DRAME/AFDB:AF-A0A0N4UQ90-F1 AcidPPc domain-containing protein ACIDPPC
1372:  j0sl-A  2.1  4.2  111   314    5   DRAME/AFDB:AF-A0A3P7Q387-F1 Uncharacterized protein UNCHARACTERIZED P
1373:  j29n-A  2.1  4.1   56    65   11   DRAME/AFDB:AF-A0A0N4USC2-F1 Uncharacterized protein UNCHARACTERIZED P
1374:  iv9m-A  2.1  5.6   72    93    7   DRAME/AFDB:AF-A0A0N4UKB8-F1 Cytochrome c oxidase assembly factor 5 CY
1375:  ixxo-A  2.1 12.8   61   263    3   DRAME/AFDB:AF-A0A0N4UR10-F1 Uncharacterized protein UNCHARACTERIZED P
1376:  ivw1-A  2.1  9.1  120  1444    5   DRAME/AFDB:AF-A0A0N4U4C2-F1 Uncharacterized protein UNCHARACTERIZED P
1377:  iyar-A  2.1  7.9   89   261    6   DRAME/AFDB:AF-A0A0N4UAX8-F1 Protein YIPF3 PROTEIN YIPF3;
1378:  ivc6-A  2.1  4.1   53   394   11   DRAME/AFDB:AF-A0A0N4UCT2-F1 Uncharacterized protein UNCHARACTERIZED P
1379:  ivf8-A  2.1  8.2  119   305    7   DRAME/AFDB:AF-A0A0N4UFV7-F1 Uncharacterized protein UNCHARACTERIZED P
1380:  ixre-A  2.1  6.7   93   398    8   DRAME/AFDB:AF-A0A158Q3A7-F1 Uncharacterized protein UNCHARACTERIZED P
1381:  iy6n-A  2.1  4.4  106   354    8   DRAME/AFDB:AF-A0A0N4U4Z2-F1 G_PROTEIN_RECEP_F1_2 domain-containing pr
1382:  j1lw-A  2.1  5.3   86   185    8   DRAME/AFDB:AF-A0A0N4UFK8-F1 Uncharacterized protein UNCHARACTERIZED P
1383:  iyv3-A  2.1  5.9   98   547    7   DRAME/AFDB:AF-A0A158Q2J8-F1 Uncharacterized protein UNCHARACTERIZED P
1384:  ixtk-A  2.1  4.4   80   173    9   DRAME/AFDB:AF-A0A0N4UB66-F1 Uncharacterized protein UNCHARACTERIZED P
1385:  ivot-A  2.1  5.3   64   233    2   DRAME/AFDB:AF-A0A158Q3M8-F1 Uncharacterized protein UNCHARACTERIZED P
1386:  iv85-A  2.1  5.1   97   483   11   DRAME/AFDB:AF-A0A0N4UKR7-F1 ABC1 domain-containing protein ABC1 DOMAI
1387:  iyej-A  2.1 22.1   75   521    3   DRAME/AFDB:AF-A0A0N4U1G0-F1 Uncharacterized protein UNCHARACTERIZED P
1388:  iukd-A  2.1  7.6   54   319    7   DRAME/AFDB:AF-A0A158Q4H7-F1 Uncharacterized protein UNCHARACTERIZED P
1389:  j1ap-A  2.1 12.0   70   383    6   DRAME/AFDB:AF-A0A0N4U4I0-F1 Uncharacterized protein UNCHARACTERIZED P
1390:  ixpo-A  2.1  7.1   85   325    5   DRAME/AFDB:AF-A0A0N4UEL8-F1 CID domain-containing protein CID DOMAIN-
1391:  iu4b-A  2.1 11.2  113   325    2   DRAME/AFDB:AF-A0A0N4U942-F1 PRP4 pre-mRNA-processing factor 4 homolog
1392:  j0w1-A  2.1  6.2  108   315   11   DRAME/AFDB:AF-A0A158Q402-F1 Uncharacterized protein UNCHARACTERIZED P
1393:  iu37-A  2.1  9.6  109   296    7   DRAME/AFDB:AF-A0A0N4UDY4-F1 Uncharacterized protein UNCHARACTERIZED P
1394:  j0xa-A  2.1 12.5  131   491   10   DRAME/AFDB:AF-A0A0N4U0U6-F1 Uncharacterized protein UNCHARACTERIZED P
1395:  j0rp-A  2.1  5.1   81   147   11   DRAME/AFDB:AF-A0A0N4UAI4-F1 Uncharacterized protein UNCHARACTERIZED P
1396:  j19f-A  2.1  6.1   82  1312    5   DRAME/AFDB:AF-A0A158Q5M8-F1 Uncharacterized protein UNCHARACTERIZED P
1397:  j0z9-A  2.1  6.4   77   683   12   DRAME/AFDB:AF-A0A0N4UHI5-F1 P-type phospholipid transporter P-TYPE PH
1398:  iyuu-A  2.1  5.2   96   380    7   DRAME/AFDB:AF-A0A0N4UED6-F1 ANK_REP_REGION domain-containing protein 
1399:  j0yw-A  2.1  7.9  104  1458    5   DRAME/AFDB:AF-A0A0N4U129-F1 ELYS-bb domain-containing protein ELYS-BB
1400:  iyug-A  2.1  7.2   85   192    5   DRAME/AFDB:AF-A0A0N4UAQ5-F1 Uncharacterized protein UNCHARACTERIZED P
1401:  j0jm-A  2.1  4.9  106   197    5   DRAME/AFDB:AF-A0A3P7QGP8-F1 Uncharacterized protein UNCHARACTERIZED P
1402:  iwb0-A  2.1 11.8   81   347    6   DRAME/AFDB:AF-A0A0N4UHJ6-F1 Endo/exonuclease/phosphatase domain-conta
1403:  iu42-A  2.1  4.0   58   658    5   DRAME/AFDB:AF-A0A0N4UHG2-F1 Uncharacterized protein UNCHARACTERIZED P
1404:  iwad-A  2.1  9.0  106   237    8   DRAME/AFDB:AF-A0A0N4U9J7-F1 Uncharacterized protein UNCHARACTERIZED P
1405:  iuf3-A  2.1  7.6   77   481   10   DRAME/AFDB:AF-A0A0N4U0T5-F1 Uncharacterized protein UNCHARACTERIZED P
1406:  j1ea-A  2.1  7.6   68   347    0   DRAME/AFDB:AF-A0A0N4U3F5-F1 Uncharacterized protein UNCHARACTERIZED P
1407:  j1du-A  2.1  6.0   66    79    6   DRAME/AFDB:AF-A0A0N4UKK6-F1 Uncharacterized protein UNCHARACTERIZED P
1408:  ivw3-A  2.1 12.9  144   309    4   DRAME/AFDB:AF-A0A0N4UEN2-F1 Uncharacterized protein UNCHARACTERIZED P
1409:  j2ab-A  2.1  9.7   57   347    5   DRAME/AFDB:AF-A0A0N4U689-F1 Uncharacterized protein UNCHARACTERIZED P
1410:  iwss-A  2.1 10.1  105   170    3   DRAME/AFDB:AF-A0A0N4UAU0-F1 Uncharacterized protein UNCHARACTERIZED P
1411:  j0zt-A  2.1  5.8   84   679    5   DRAME/AFDB:AF-A0A0N4UGI7-F1 Glutamine amidotransferase GLUTAMINE AMID
1412:  iwzj-A  2.1  5.5   83   780    4   DRAME/AFDB:AF-A0A0N4UBI6-F1 CULLIN_2 domain-containing protein CULLIN
1413:  j108-A  2.1  7.2  105   922    8   DRAME/AFDB:AF-A0A3P7PBI1-F1 Uncharacterized protein UNCHARACTERIZED P
1414:  izuu-A  2.1  4.6   89   360    7   DRAME/AFDB:AF-A0A0N4UP73-F1 MFS domain-containing protein MFS DOMAIN-
1415:  izmo-A  2.1  8.2   85   371    9   DRAME/AFDB:AF-A0A0N4UNJ9-F1 Ubiquinone biosynthesis O-methyltransfera
1416:  iuwz-A  2.1 10.7  103  1210    8   DRAME/AFDB:AF-A0A158Q3Z2-F1 Uncharacterized protein UNCHARACTERIZED P
1417:  iv2y-A  2.1  6.0  149   501    7   DRAME/AFDB:AF-A0A3P7Q0V9-F1 Uncharacterized protein UNCHARACTERIZED P
1418:  ixjs-A  2.1  4.6   92   195    8   DRAME/AFDB:AF-A0A0N4U6F3-F1 Uncharacterized protein UNCHARACTERIZED P
1419:  ix8p-A  2.1  4.9   87   493    6   DRAME/AFDB:AF-A0A0N4U2K7-F1 Uncharacterized protein UNCHARACTERIZED P
1420:  j0ya-A  2.1  4.5   99   414    4   DRAME/AFDB:AF-A0A0N4UQX9-F1 MFS domain-containing protein MFS DOMAIN-
1421:  j12k-A  2.1  8.8   72   303    6   DRAME/AFDB:AF-A0A0N4U4P9-F1 Transmembrane protein 231 TRANSMEMBRANE P
1422:  iyo4-A  2.1 16.3   53    70    2   DRAME/AFDB:AF-A0A0N4UDI9-F1 Uncharacterized protein UNCHARACTERIZED P
1423:  j29w-A  2.1  8.4  119   403    3   DRAME/AFDB:AF-A0A3P7QR14-F1 Phosphatidate cytidylyltransferase PHOSPH
1424:  iupu-A  2.1  6.1  130   371    6   DRAME/AFDB:AF-A0A0N4U8Z5-F1 G_PROTEIN_RECEP_F1_2 domain-containing pr
1425:  ixq5-A  2.1  4.2   85   205    9   DRAME/AFDB:AF-A0A0N4UIG8-F1 Uncharacterized protein UNCHARACTERIZED P
1426:  ixr0-A  2.1 14.3   92   210    8   DRAME/AFDB:AF-A0A0N4UND5-F1 Uncharacterized protein UNCHARACTERIZED P
1427:  izdw-A  2.1 26.9  114   208    9   DRAME/AFDB:AF-A0A0N4UGV1-F1 TMC domain-containing protein TMC DOMAIN-
1428:  iwob-A  2.1 11.8  108   210    6   DRAME/AFDB:AF-A0A0N4UKA7-F1 Uncharacterized protein UNCHARACTERIZED P
1429:  iw3t-A  2.1  4.9   93   507    6   DRAME/AFDB:AF-A0A158Q2K5-F1 CCR4-NOT transcription complex subunit 10
1430:  j1gz-A  2.1  4.6   79   219    8   DRAME/AFDB:AF-A0A0N4UM49-F1 Bestrophin homolog BESTROPHIN HOMOLOG;
1431:  j0ik-A  2.1  5.8   96   528    2   DRAME/AFDB:AF-A0A3P7SMK5-F1 Probable methylmalonate-semialdehyde dehy
1432:  ixa3-A  2.1  6.6  113   921    4   DRAME/AFDB:AF-A0A158Q4G6-F1 Uncharacterized protein UNCHARACTERIZED P
1433:  ivuw-A  2.1  6.7  115   330    7   DRAME/AFDB:AF-A0A158Q545-F1 G_PROTEIN_RECEP_F3_4 domain-containing pr
1434:  izu1-A  2.1 12.7  114   926    9   DRAME/AFDB:AF-A0A158Q6E9-F1 G_PROTEIN_RECEP_F3_4 domain-containing pr
1435:  j1ud-A  2.1 11.8  111   290    7   DRAME/AFDB:AF-A0A0N4UHC1-F1 Uncharacterized protein UNCHARACTERIZED P
1436:  j1e8-A  2.1 10.4   88   541    9   DRAME/AFDB:AF-A0A0N4UL27-F1 SAM_MT_RSMB_NOP domain-containing protein
1437:  j24e-A  2.1 13.3   62   594    6   DRAME/AFDB:AF-A0A0N4U1Y1-F1 PHD-type domain-containing protein PHD-TY
1438:  izq1-A  2.1  3.9   52   282    6   DRAME/AFDB:AF-A0A0N4UNY0-F1 Endo/exonuclease/phosphatase domain-conta
1439:  iwlu-A  2.1 10.3   75   372    8   DRAME/AFDB:AF-A0A0N4U3Y9-F1 SH2 domain-containing protein SH2 DOMAIN-
1440:  iuzw-A  2.1  7.3   96   657    1   DRAME/AFDB:AF-A0A158Q5R0-F1 Conserved oligomeric Golgi complex subuni
1441:  j0s7-A  2.1  4.7  121   385    7   DRAME/AFDB:AF-A0A0N4ULV2-F1 Uncharacterized protein UNCHARACTERIZED P
1442:  iv9f-A  2.0 13.8   78   397    8   DRAME/AFDB:AF-A0A0N4UAP1-F1 Obg-like ATPase 1 OBG-LIKE ATPASE 1;
1443:  ivdk-A  2.0  5.2   71   152    6   DRAME/AFDB:AF-A0A0N4UK63-F1 Uncharacterized protein UNCHARACTERIZED P
1444:  j29m-A  2.0  7.1  120   301    8   DRAME/AFDB:AF-A0A0N4UES5-F1 Uncharacterized protein UNCHARACTERIZED P
1445:  ix22-A  2.0  7.0   83   358   12   DRAME/AFDB:AF-A0A0N4UKV7-F1 Uncharacterized protein UNCHARACTERIZED P
1446:  iwjb-A  2.0  7.4   63   136   11   DRAME/AFDB:AF-A0A0N4U157-F1 Uncharacterized protein UNCHARACTERIZED P
1447:  ix3g-A  2.0 10.7   67   165    4   DRAME/AFDB:AF-A0A3P7SC45-F1 Protein RER1 PROTEIN RER1;
1448:  iwm0-A  2.0 13.2   72   181    7   DRAME/AFDB:AF-A0A0N4UNM7-F1 Complex I-B22 COMPLEX I-B22;
1449:  ixqv-A  2.0  6.7  118   307    5   DRAME/AFDB:AF-A0A0N4U918-F1 Uncharacterized protein UNCHARACTERIZED P
1450:  iwbz-A  2.0 10.0   88   213    5   DRAME/AFDB:AF-A0A0N4U142-F1 Uncharacterized protein UNCHARACTERIZED P
1451:  ixop-A  2.0  5.5   77   333    8   DRAME/AFDB:AF-A0A0N4UA00-F1 Guanylate cyclase domain-containing prote
1452:  j2cg-A  2.0 10.2  111   703   11   DRAME/AFDB:AF-A0A0N4UDX5-F1 GPI ethanolamine phosphate transferase 1 
1453:  iw70-A  2.0  7.9   69   171   12   DRAME/AFDB:AF-A0A0N4UEM1-F1 Uncharacterized protein UNCHARACTERIZED P
1454:  iumj-A  2.0  7.6  129   473    6   DRAME/AFDB:AF-A0A0N4U3T0-F1 Protein RFT1 homolog PROTEIN RFT1 HOMOLOG
1455:  ivm4-A  2.0  5.4   90   987    7   DRAME/AFDB:AF-A0A3P7SVI0-F1 Protein HIRA PROTEIN HIRA;
1456:  iz5t-A  2.0 15.7   95   507    7   DRAME/AFDB:AF-A0A0N4UG04-F1 Uncharacterized protein UNCHARACTERIZED P
1457:  iybl-A  2.0  4.5  105   760    6   DRAME/AFDB:AF-A0A0N4U626-F1 Component of oligomeric Golgi complex 3 C
1458:  ixbs-A  2.0  7.8   96   240    4   DRAME/AFDB:AF-A0A0N4U406-F1 Deubiquitinating enzyme A DEUBIQUITINATIN
1459:  ivox-A  2.0  7.6   96   184    6   DRAME/AFDB:AF-A0A0N4U1H2-F1 Uncharacterized protein UNCHARACTERIZED P
1460:  j2dl-A  2.0  7.9   84  1130   10   DRAME/AFDB:AF-A0A0N4UJK7-F1 Uncharacterized protein UNCHARACTERIZED P
1461:  iyaz-A  2.0  8.8   83   778   10   DRAME/AFDB:AF-A0A0N4UNI9-F1 Delta-1-pyrroline-5-carboxylate synthase 
1462:  iv4l-A  2.0  4.7   77   734    6   DRAME/AFDB:AF-A0A0N4UAA2-F1 Uncharacterized protein UNCHARACTERIZED P
1463:  ivqw-A  2.0  3.9   59   150    8   DRAME/AFDB:AF-A0A0N4UF24-F1 DUF3456 domain-containing protein DUF3456
1464:  j2b4-A  2.0  5.3   98   328    7   DRAME/AFDB:AF-A0A0N4U385-F1 Uncharacterized protein UNCHARACTERIZED P
1465:  j0sd-A  2.0  9.0  100   729    4   DRAME/AFDB:AF-A0A158Q688-F1 Suf domain-containing protein SUF DOMAIN-
1466:  iurl-A  2.0 13.6  143   389    4   DRAME/AFDB:AF-A0A0N4UGU1-F1 Uncharacterized protein UNCHARACTERIZED P
1467:  iz7x-A  2.0  4.9   61   100   13   DRAME/AFDB:AF-A0A0N4UCI8-F1 Uncharacterized protein UNCHARACTERIZED P
1468:  j26v-A  2.0 11.0   80   195    4   DRAME/AFDB:AF-A0A0N4U9Z8-F1 Costars domain-containing protein COSTARS
1469:  j16h-A  2.0  5.2  118   462    8   DRAME/AFDB:AF-A0A158Q6I7-F1 G_PROTEIN_RECEP_F1_2 domain-containing pr
1470:  j1tz-A  2.0  8.4   95   547    2   DRAME/AFDB:AF-A0A0N4UEX9-F1 Glutamate dehydrogenase (NAD(P)(+)) GLUTA
1471:  ixj0-A  2.0  4.4   46    68   13   DRAME/AFDB:AF-A0A0N4UF99-F1 Uncharacterized protein UNCHARACTERIZED P
1472:  iym1-A  2.0  8.5   85   522    8   DRAME/AFDB:AF-A0A0N4UD84-F1 Helicase ATP-binding domain-containing pr
1473:  iz01-A  2.0  8.0   75   790    8   DRAME/AFDB:AF-A0A0N4UFD7-F1 Piwi domain-containing protein PIWI DOMAI
1474:  ixni-A  2.0 13.3  137   321    4   DRAME/AFDB:AF-A0A0N4UJH8-F1 Uncharacterized protein UNCHARACTERIZED P
1475:  izt4-A  2.0  4.7   48    68    2   DRAME/AFDB:AF-A0A0N4U116-F1 Uncharacterized protein UNCHARACTERIZED P
1476:  j1lz-A  2.0  5.0  100   389    8   DRAME/AFDB:AF-A0A0N4U5P0-F1 Uncharacterized protein UNCHARACTERIZED P
1477:  iur0-A  2.0  5.3   94   310   10   DRAME/AFDB:AF-A0A0N4UIR1-F1 G_PROTEIN_RECEP_F1_2 domain-containing pr
1478:  iwfy-A  2.0  5.2   63    96    0   DRAME/AFDB:AF-A0A0N4UMX2-F1 Uncharacterized protein UNCHARACTERIZED P
1479:  j0dg-A  2.0 10.8   80   916    4   DRAME/AFDB:AF-A0A0N4U761-F1 LITAF domain-containing protein LITAF DOM
1480:  iur2-A  2.0  9.8  133   512   11   DRAME/AFDB:AF-A0A0N4UJF3-F1 Uncharacterized protein UNCHARACTERIZED P
1481:  iz2c-A  2.0 11.4  136   338    4   DRAME/AFDB:AF-A0A0N4U356-F1 Uncharacterized protein UNCHARACTERIZED P
1482:  iwt1-A  2.0  4.3   62   297    6   DRAME/AFDB:AF-A0A3P7PDH2-F1 Uncharacterized protein UNCHARACTERIZED P
1483:  ix3u-A  2.0  3.2   48    56    4   DRAME/AFDB:AF-A0A0N4UIP3-F1 Uncharacterized protein UNCHARACTERIZED P
1484:  j0xw-A  2.0  4.6   80   313    6   DRAME/AFDB:AF-A0A0N4UAQ0-F1 Uncharacterized protein UNCHARACTERIZED P
1485:  j1vd-A  2.0  4.2  113   430    6   DRAME/AFDB:AF-A0A3P7Q4J4-F1 Phosphodiesterase PHOSPHODIESTERASE;
1486:  iv53-A  2.0 13.5   85   400    5   DRAME/AFDB:AF-A0A0N4UE36-F1 SH3 domain-containing protein SH3 DOMAIN-
1487:  iw1l-A  2.0  6.7   61   313    5   DRAME/AFDB:AF-A0A0N4UBU5-F1 FBA domain-containing protein FBA DOMAIN-
1488:  j1wj-A  2.0  4.8   88   640   11   DRAME/AFDB:AF-A0A0N4UQ49-F1 Conserved oligomeric Golgi complex subuni
1489:  iy8w-A  2.0  5.8  103   214    6   DRAME/AFDB:AF-A0A0N4U7N8-F1 Uncharacterized protein UNCHARACTERIZED P
1490:  j250-A  2.0  6.9   96   176    7   DRAME/AFDB:AF-A0A0N4U907-F1 NR LBD domain-containing protein NR LBD D
1491:  iug1-A  2.0 10.0  105   188    5   DRAME/AFDB:AF-A0A0N4URI8-F1 Uncharacterized protein UNCHARACTERIZED P
1492:  ivs7-A  2.0  4.9   90   801    4   DRAME/AFDB:AF-A0A0N4U2U0-F1 Uncharacterized protein UNCHARACTERIZED P
1493:  ix6j-A  2.0  7.2  138   601    7   DRAME/AFDB:AF-A0A158Q2Q6-F1 Uncharacterized protein UNCHARACTERIZED P
1494:  iyq5-A  2.0  6.5  123   920    7   DRAME/AFDB:AF-A0A0N4UPK0-F1 Uncharacterized protein UNCHARACTERIZED P
1495:  ivlf-A  2.0  4.8  122   738    3   DRAME/AFDB:AF-A0A0N4U4I1-F1 Uncharacterized protein UNCHARACTERIZED P
1496:  iu78-A  2.0 12.0  109   858   10   DRAME/AFDB:AF-A0A0N4UEF4-F1 Uncharacterized protein UNCHARACTERIZED P
1497:  iuoi-A  2.0 14.3  100   274    8   DRAME/AFDB:AF-A0A0N4U4N1-F1 Uncharacterized protein UNCHARACTERIZED P

# Structural equivalences
   1: 6c70-A j1md-A    28 -  38 <=>  431 - 441   (TYR   30  - ILE   40  <=> SER  431  - ILE  441 )                          
   1: 6c70-A j1md-A    41 -  45 <=>  473 - 477   (ILE   43  - LEU   47  <=> VAL  473  - GLN  477 )                          
   1: 6c70-A j1md-A    85 -  88 <=>  482 - 485   (MET   87  - PHE   90  <=> ALA  482  - ILE  485 )                          
   1: 6c70-A j1md-A    92 - 101 <=>  487 - 496   (SER   94  - ILE  103  <=> GLN  487  - GLN  496 )                          
   1: 6c70-A j1md-A   119 - 146 <=>  498 - 525   (HIS  121  - GLY  148  <=> ARG  498  - ASP  525 )                          
   1: 6c70-A j1md-A   182 - 213 <=>  527 - 558   (PHE  199  - LEU  230  <=> PHE  527  - THR  558 )                          
   1: 6c70-A j1md-A   245 - 278 <=>  560 - 593   (GLU  331  - LEU  364  <=> LEU  560  - LEU  593 )                          
   1: 6c70-A j1md-A   280 - 283 <=>  594 - 597   (ALA  366  - ALA  369  <=> LYS  594  - SER  597 )                          
   1: 6c70-A j1md-A   296 - 333 <=>  598 - 635   (VAL  382  - TRP  419  <=> VAL  598  - PRO  635 )                          
   1: 6c70-A j1md-A   340 - 344 <=>  636 - 640   (ALA  426  - VAL  430  <=> TRP  636  - ALA  640 )                          
   1: 6c70-A j1md-A   366 - 375 <=>  655 - 664   (SER  452  - GLY  461  <=> THR  655  - ILE  664 )                          
   2: 6c70-A j20q-A    64 -  95 <=>    1 -  32   (ASP   66  - PHE   97  <=> MET    1  - GLU   32 )                          
   2: 6c70-A j20q-A   260 - 286 <=>   33 -  59   (ALA  346  - VAL  372  <=> PRO   33  - LYS   59 )                          
   2: 6c70-A j20q-A   287 - 290 <=>   62 -  65   (ASN  373  - ASN  376  <=> VAL   62  - GLN   65 )                          
   3: 6c70-A j0h7-A    63 -  91 <=>    3 -  31   (ASP   65  - ARG   93  <=> GLN    3  - PHE   31 )                          
   3: 6c70-A j0h7-A    92 -  95 <=>   33 -  36   (SER   94  - PHE   97  <=> LYS   33  - VAL   36 )                          
   3: 6c70-A j0h7-A   100 - 103 <=>   38 -  41   (ALA  102  - ASN  105  <=> THR   38  - GLY   41 )                          
   3: 6c70-A j0h7-A   252 - 255 <=>   43 -  46   (ARG  338  - THR  341  <=> GLU   43  - THR   46 )                          
   3: 6c70-A j0h7-A   261 - 280 <=>  184 - 203   (TYR  347  - ALA  366  <=> HIS  184  - LYS  203 )                          
   4: 6c70-A ivyl-A     1 -   4 <=>    6 -   9   (PHE    3  - GLN    6  <=> CYS    6  - ILE    9 )                          
   4: 6c70-A ivyl-A    27 -  63 <=>   28 -  64   (TYR   29  - ASP   65  <=> CYS   28  - THR   64 )                          
   4: 6c70-A ivyl-A    67 -  87 <=>   66 -  86   (ASP   69  - TYR   89  <=> HIS   66  - ILE   86 )                          
   4: 6c70-A ivyl-A    88 -  91 <=>   88 -  91   (PHE   90  - ARG   93  <=> LEU   88  - GLU   91 )                          
   4: 6c70-A ivyl-A    99 - 102 <=>  100 - 103   (LEU  101  - TRP  104  <=> TYR  100  - ARG  103 )                          
   4: 6c70-A ivyl-A   253 - 286 <=>  104 - 137   (LEU  339  - VAL  372  <=> PHE  104  - ALA  137 )                          
   4: 6c70-A ivyl-A   287 - 292 <=>  144 - 149   (ASN  373  - TYR  378  <=> SER  144  - LYS  149 )                          
   4: 6c70-A ivyl-A   294 - 310 <=>  151 - 167   (ALA  380  - PHE  396  <=> ASP  151  - ALA  167 )                          
   4: 6c70-A ivyl-A   358 - 362 <=>  170 - 174   (SER  444  - PHE  448  <=> PRO  170  - ILE  174 )                          
   4: 6c70-A ivyl-A   365 - 388 <=>  221 - 244   (VAL  451  - LYS  474  <=> ILE  221  - TRP  244 )                          
   5: 6c70-A ivn8-A     1 -   4 <=>   13 -  16   (PHE    3  - GLN    6  <=> PHE   13  - GLU   16 )                          
   5: 6c70-A ivn8-A     8 -  13 <=>   21 -  26   (ALA   10  - ASN   15  <=> ASN   21  - PHE   26 )                          
   5: 6c70-A ivn8-A    63 -  90 <=>   78 - 105   (ASP   65  - VAL   92  <=> GLY   78  - ILE  105 )                          
   5: 6c70-A ivn8-A    91 -  98 <=>  107 - 114   (ARG   93  - THR  100  <=> GLN  107  - TYR  114 )                          
   5: 6c70-A ivn8-A   101 - 104 <=>  115 - 118   (ILE  103  - ASN  106  <=> THR  115  - GLY  118 )                          
   5: 6c70-A ivn8-A   194 - 197 <=>  128 - 131   (SER  211  - VAL  214  <=> PRO  128  - PHE  131 )                          
   5: 6c70-A ivn8-A   261 - 287 <=>  136 - 162   (TYR  347  - ASN  373  <=> TRP  136  - LEU  162 )                          
   5: 6c70-A ivn8-A   290 - 299 <=>  163 - 172   (ASN  376  - TYR  385  <=> LEU  163  - VAL  172 )                          
   6: 6c70-A iv3s-A     3 -   7 <=>    1 -   5   (HIS    5  - VAL    9  <=> MET    1  - PRO    5 )                          
   6: 6c70-A iv3s-A    18 -  21 <=>   14 -  17   (GLN   20  - GLY   23  <=> GLU   14  - THR   17 )                          
   6: 6c70-A iv3s-A    41 -  80 <=>   19 -  58   (ILE   43  - HIS   82  <=> ILE   19  - LEU   58 )                          
   6: 6c70-A iv3s-A    81 -  92 <=>   60 -  71   (PRO   83  - SER   94  <=> LEU   60  - LEU   71 )                          
   6: 6c70-A iv3s-A    93 -  96 <=>   74 -  77   (LYS   95  - TYR   98  <=> TYR   74  - ARG   77 )                          
   6: 6c70-A iv3s-A   256 - 259 <=>   79 -  82   (ALA  342  - ASP  345  <=> GLY   79  - LEU   82 )                          
   6: 6c70-A iv3s-A   261 - 284 <=>   83 - 106   (TYR  347  - THR  370  <=> CYS   83  - LEU  106 )                          
   6: 6c70-A iv3s-A   285 - 288 <=>  108 - 111   (LYS  371  - GLY  374  <=> ARG  108  - SER  111 )                          
   6: 6c70-A iv3s-A   291 - 310 <=>  125 - 144   (VAL  377  - PHE  396  <=> ARG  125  - PRO  144 )                          
   6: 6c70-A iv3s-A   359 - 362 <=>  145 - 148   (GLY  445  - PHE  448  <=> GLN  145  - VAL  148 )                          
   6: 6c70-A iv3s-A   366 - 388 <=>  195 - 217   (SER  452  - LYS  474  <=> VAL  195  - PHE  217 )                          
   7: 6c70-A j16a-A    62 -  88 <=>  218 - 244   (SER   64  - PHE   90  <=> ASP  218  - SER  244 )                          
   7: 6c70-A j16a-A    90 -  93 <=>  245 - 248   (VAL   92  - LYS   95  <=> ASP  245  - TRP  248 )                          
   7: 6c70-A j16a-A    98 - 101 <=>  249 - 252   (THR  100  - ILE  103  <=> MET  249  - THR  252 )                          
   7: 6c70-A j16a-A   121 - 124 <=>  253 - 256   (LEU  123  - THR  126  <=> LYS  253  - GLN  256 )                          
   7: 6c70-A j16a-A   126 - 151 <=>  257 - 282   (MET  128  - GLU  153  <=> GLU  257  - ILE  282 )                          
   7: 6c70-A j16a-A   152 - 156 <=>  285 - 289   (ASP  154  - PRO  173  <=> THR  285  - ASN  289 )                          
   7: 6c70-A j16a-A   158 - 161 <=>  295 - 298   (LEU  175  - ARG  178  <=> LEU  295  - LYS  298 )                          
   7: 6c70-A j16a-A   184 - 202 <=>  301 - 319   (TYR  201  - TRP  219  <=> THR  301  - LEU  319 )                          
   7: 6c70-A j16a-A   259 - 285 <=>  331 - 357   (ASP  345  - LYS  371  <=> GLN  331  - SER  357 )                          
   7: 6c70-A j16a-A   289 - 293 <=>  374 - 378   (VAL  375  - ALA  379  <=> ILE  374  - ARG  378 )                          
   7: 6c70-A j16a-A   297 - 311 <=>  382 - 396   (ILE  383  - CYS  397  <=> PRO  382  - ALA  396 )                          
   7: 6c70-A j16a-A   321 - 325 <=>  405 - 409   (SER  407  - MET  411  <=> ILE  405  - ILE  409 )                          
   8: 6c70-A iy58-A    64 -  94 <=>   41 -  71   (ASP   66  - ILE   96  <=> VAL   41  - ARG   71 )                          
   8: 6c70-A iy58-A    96 -  99 <=>   72 -  75   (TYR   98  - LEU  101  <=> HIS   72  - PHE   75 )                          
   8: 6c70-A iy58-A   260 - 283 <=>   80 - 103   (ALA  346  - ALA  369  <=> THR   80  - ASP  103 )                          
   8: 6c70-A iy58-A   284 - 287 <=>  105 - 108   (THR  370  - ASN  373  <=> LEU  105  - ILE  108 )                          
   8: 6c70-A iy58-A   288 - 291 <=>  111 - 114   (GLY  374  - VAL  377  <=> ASP  111  - ILE  114 )                          
   9: 6c70-A iy2x-A    56 -  60 <=>    4 -   8   (VAL   58  - MET   62  <=> LEU    4  - ASP    8 )                          
   9: 6c70-A iy2x-A    64 -  94 <=>   99 - 129   (ASP   66  - ILE   96  <=> LEU   99  - PHE  129 )                          
   9: 6c70-A iy2x-A   256 - 289 <=>  131 - 164   (ALA  342  - VAL  375  <=> THR  131  - GLU  164 )                          
   9: 6c70-A iy2x-A   311 - 314 <=>  186 - 189   (CYS  397  - GLY  400  <=> MET  186  - VAL  189 )                          
   9: 6c70-A iy2x-A   317 - 320 <=>  190 - 193   (LEU  403  - GLU  406  <=> LYS  190  - GLN  193 )                          
  10: 6c70-A iz8x-A    63 -  87 <=>  381 - 405   (ASP   65  - TYR   89  <=> LYS  381  - PRO  405 )                          
  10: 6c70-A iz8x-A    91 -  94 <=>  406 - 409   (ARG   93  - ILE   96  <=> GLY  406  - SER  409 )                          
  10: 6c70-A iz8x-A   258 - 284 <=>  410 - 436   (GLY  344  - THR  370  <=> LEU  410  - ILE  436 )                          
  10: 6c70-A iz8x-A   285 - 290 <=>  438 - 443   (LYS  371  - ASN  376  <=> SER  438  - PHE  443 )                          
  10: 6c70-A iz8x-A   334 - 340 <=>  596 - 602   (TYR  420  - ALA  426  <=> THR  596  - GLU  602 )                          
  10: 6c70-A iz8x-A   346 - 349 <=>  605 - 608   (ILE  432  - GLN  435  <=> SER  605  - ASP  608 )                          
  11: 6c70-A iyhj-A    45 -  48 <=>  204 - 207   (LEU   47  - LEU   50  <=> ASN  204  - CYS  207 )                          
  11: 6c70-A iyhj-A    49 -  62 <=>  209 - 222   (LEU   51  - SER   64  <=> ARG  209  - SER  222 )                          
  11: 6c70-A iyhj-A    64 -  90 <=>  229 - 255   (ASP   66  - VAL   92  <=> LYS  229  - VAL  255 )                          
  11: 6c70-A iyhj-A   261 - 281 <=>  256 - 276   (TYR  347  - TYR  367  <=> ASN  256  - SER  276 )                          
  12: 6c70-A j12e-A    31 -  57 <=>   27 -  53   (GLY   33  - ASN   59  <=> ASN   27  - SER   53 )                          
  12: 6c70-A j12e-A    59 -  62 <=>   54 -  57   (MET   61  - SER   64  <=> ILE   54  - MET   57 )                          
  12: 6c70-A j12e-A    64 - 100 <=>  112 - 148   (ASP   66  - ALA  102  <=> GLU  112  - GLN  148 )                          
  12: 6c70-A j12e-A   194 - 197 <=>  156 - 159   (SER  211  - VAL  214  <=> VAL  156  - PHE  159 )                          
  12: 6c70-A j12e-A   199 - 202 <=>  160 - 163   (PHE  216  - TRP  219  <=> SER  160  - MET  163 )                          
  12: 6c70-A j12e-A   257 - 260 <=>  164 - 167   (VAL  343  - ALA  346  <=> PHE  164  - LEU  167 )                          
  12: 6c70-A j12e-A   262 - 287 <=>  168 - 193   (GLY  348  - ASN  373  <=> THR  168  - ARG  193 )                          
  12: 6c70-A j12e-A   289 - 323 <=>  200 - 234   (VAL  375  - SER  409  <=> GLN  200  - SER  234 )                          
  12: 6c70-A j12e-A   324 - 330 <=>  236 - 242   (VAL  410  - SER  416  <=> SER  236  - ILE  242 )                          
  12: 6c70-A j12e-A   331 - 336 <=>  244 - 249   (CYS  417  - GLY  422  <=> SER  244  - ALA  249 )                          
  13: 6c70-A iw2f-A    63 -  93 <=>   85 - 115   (ASP   65  - LYS   95  <=> ASP   85  - ASP  115 )                          
  13: 6c70-A iw2f-A    95 -  98 <=>  116 - 119   (PHE   97  - THR  100  <=> PHE  116  - ARG  119 )                          
  13: 6c70-A iw2f-A   258 - 289 <=>  121 - 152   (GLY  344  - VAL  375  <=> GLN  121  - LEU  152 )                          
  14: 6c70-A izd2-A     1 -   4 <=>    2 -   5   (PHE    3  - GLN    6  <=> GLN    2  - ILE    5 )                          
  14: 6c70-A izd2-A     8 -  22 <=>    7 -  21   (ALA   10  - HIS   24  <=> SER    7  - ILE   21 )                          
  14: 6c70-A izd2-A    43 -  60 <=>   23 -  40   (THR   45  - MET   62  <=> LEU   23  - CYS   40 )                          
  14: 6c70-A izd2-A    61 -  92 <=>   44 -  75   (GLU   63  - SER   94  <=> LEU   44  - LYS   75 )                          
  14: 6c70-A izd2-A    93 -  96 <=>   77 -  80   (LYS   95  - TYR   98  <=> TYR   77  - LYS   80 )                          
  14: 6c70-A izd2-A   256 - 285 <=>   83 - 112   (ALA  342  - LYS  371  <=> LEU   83  - ASP  112 )                          
  14: 6c70-A izd2-A   286 - 289 <=>  115 - 118   (VAL  372  - VAL  375  <=> PHE  115  - MET  118 )                          
  14: 6c70-A izd2-A   297 - 310 <=>  137 - 150   (ILE  383  - PHE  396  <=> ILE  137  - LEU  150 )                          
  14: 6c70-A izd2-A   355 - 358 <=>  154 - 157   (MET  441  - SER  444  <=> GLN  154  - ASP  157 )                          
  14: 6c70-A izd2-A   360 - 363 <=>  163 - 166   (ALA  446  - PHE  449  <=> TRP  163  - ASN  166 )                          
  14: 6c70-A izd2-A   365 - 388 <=>  169 - 192   (VAL  451  - LYS  474  <=> TYR  169  - ILE  192 )                          
  15: 6c70-A izom-A     1 -   4 <=>    3 -   6   (PHE    3  - GLN    6  <=> THR    3  - VAL    6 )                          
  15: 6c70-A izom-A     5 -  18 <=>    9 -  22   (GLY    7  - GLN   20  <=> LEU    9  - ASN   22 )                          
  15: 6c70-A izom-A    63 -  92 <=>   86 - 115   (ASP   65  - SER   94  <=> VAL   86  - ILE  115 )                          
  15: 6c70-A izom-A   260 - 286 <=>  117 - 143   (ALA  346  - VAL  372  <=> THR  117  - CYS  143 )                          
  15: 6c70-A izom-A   287 - 290 <=>  146 - 149   (ASN  373  - ASN  376  <=> ILE  146  - GLU  149 )                          
  16: 6c70-A j0yt-A    29 -  33 <=>   16 -  20   (SER   31  - LYS   35  <=> PHE   16  - ILE   20 )                          
  16: 6c70-A j0yt-A    36 -  39 <=>   21 -  24   (HIS   38  - TYR   41  <=> LYS   21  - GLU   24 )                          
  16: 6c70-A j0yt-A    64 -  96 <=>   88 - 120   (ASP   66  - TYR   98  <=> SER   88  - SER  120 )                          
  16: 6c70-A j0yt-A   259 - 286 <=>  122 - 149   (ASP  345  - VAL  372  <=> ALA  122  - TYR  149 )                          
  16: 6c70-A j0yt-A   287 - 290 <=>  152 - 155   (ASN  373  - ASN  376  <=> TYR  152  - ALA  155 )                          
  16: 6c70-A j0yt-A   327 - 333 <=>  487 - 493   (ALA  413  - TRP  419  <=> ASN  487  - LEU  493 )                          
  17: 6c70-A j196-A    28 -  51 <=>   18 -  41   (TYR   30  - TYR   53  <=> ILE   18  - GLY   41 )                          
  17: 6c70-A j196-A    52 -  62 <=>   43 -  53   (GLY   54  - SER   64  <=> ILE   43  - SER   53 )                          
  17: 6c70-A j196-A    64 -  91 <=>   60 -  87   (ASP   66  - ARG   93  <=> SER   60  - TYR   87 )                          
  17: 6c70-A j196-A    92 -  95 <=>   91 -  94   (SER   94  - PHE   97  <=> LYS   91  - GLN   94 )                          
  17: 6c70-A j196-A   256 - 259 <=>   96 -  99   (ALA  342  - ASP  345  <=> GLY   96  - MET   99 )                          
  17: 6c70-A j196-A   261 - 284 <=>  100 - 123   (TYR  347  - THR  370  <=> CYS  100  - LEU  123 )                          
  17: 6c70-A j196-A   285 - 288 <=>  125 - 128   (LYS  371  - GLY  374  <=> LYS  125  - HIS  128 )                          
  17: 6c70-A j196-A   289 - 292 <=>  134 - 137   (VAL  375  - TYR  378  <=> ARG  134  - ILE  137 )                          
  17: 6c70-A j196-A   298 - 309 <=>  145 - 156   (GLY  384  - LEU  395  <=> ILE  145  - ILE  156 )                          
  17: 6c70-A j196-A   358 - 362 <=>  159 - 163   (SER  444  - PHE  448  <=> PRO  159  - SER  163 )                          
  17: 6c70-A j196-A   366 - 373 <=>  199 - 206   (SER  452  - VAL  459  <=> TYR  199  - LEU  206 )                          
  17: 6c70-A j196-A   374 - 388 <=>  208 - 222   (LEU  460  - LYS  474  <=> PHE  208  - ILE  222 )                          
  18: 6c70-A iyxh-A     1 -   4 <=>   29 -  32   (PHE    3  - GLN    6  <=> LEU   29  - ARG   32 )                          
  18: 6c70-A iyxh-A     7 -  11 <=>   34 -  38   (VAL    9  - LEU   13  <=> ASN   34  - ASP   38 )                          
  18: 6c70-A iyxh-A    26 -  33 <=>   41 -  48   (ASN   28  - LYS   35  <=> SER   41  - ALA   48 )                          
  18: 6c70-A iyxh-A   141 - 149 <=>  188 - 196   (VAL  143  - PHE  151  <=> ALA  188  - SER  196 )                          
  18: 6c70-A iyxh-A   169 - 172 <=>  207 - 210   (MET  186  - ALA  189  <=> LYS  207  - ASP  210 )                          
  18: 6c70-A iyxh-A   173 - 216 <=>  212 - 255   (GLY  190  - ILE  233  <=> TYR  212  - CYS  255 )                          
  18: 6c70-A iyxh-A   218 - 221 <=>  256 - 259   (LYS  235  - MET  238  <=> SER  256  - ASN  259 )                          
  18: 6c70-A iyxh-A   239 - 259 <=>  261 - 281   (ALA  325  - ASP  345  <=> ARG  261  - PRO  281 )                          
  18: 6c70-A iyxh-A   261 - 268 <=>  282 - 289   (TYR  347  - HIS  354  <=> THR  282  - GLU  289 )                          
  18: 6c70-A iyxh-A   301 - 330 <=>  292 - 321   (LEU  387  - SER  416  <=> GLU  292  - ASN  321 )                          
  18: 6c70-A iyxh-A   333 - 336 <=>  325 - 328   (TRP  419  - GLY  422  <=> HIS  325  - ILE  328 )                          
  19: 6c70-A j0n9-A    56 -  60 <=>    8 -  12   (VAL   58  - MET   62  <=> ARG    8  - ARG   12 )                          
  19: 6c70-A j0n9-A    64 -  93 <=>   43 -  72   (ASP   66  - LYS   95  <=> PRO   43  - THR   72 )                          
  19: 6c70-A j0n9-A    95 -  98 <=>   73 -  76   (PHE   97  - THR  100  <=> ALA   73  - ASN   76 )                          
  19: 6c70-A j0n9-A   255 - 283 <=>   77 - 105   (THR  341  - ALA  369  <=> GLY   77  - GLU  105 )                          
  19: 6c70-A j0n9-A   284 - 287 <=>  107 - 110   (THR  370  - ASN  373  <=> GLU  107  - ALA  110 )                          
  19: 6c70-A j0n9-A   288 - 294 <=>  113 - 119   (GLY  374  - ALA  380  <=> PRO  113  - MET  119 )                          
  19: 6c70-A j0n9-A   297 - 309 <=>  120 - 132   (ILE  383  - LEU  395  <=> GLY  120  - CYS  132 )                          
  19: 6c70-A j0n9-A   363 - 366 <=>  138 - 141   (PHE  449  - SER  452  <=> LEU  138  - PHE  141 )                          
  20: 6c70-A iv5x-A     2 -  17 <=>  588 - 603   (LYS    4  - MET   19  <=> PRO  588  - ASP  603 )                          
  20: 6c70-A iv5x-A    49 -  53 <=>  633 - 637   (LEU   51  - MET   55  <=> ASN  633  - ASP  637 )                          
  20: 6c70-A iv5x-A    64 -  90 <=>  691 - 717   (ASP   66  - VAL   92  <=> ASN  691  - MET  717 )                          
  20: 6c70-A iv5x-A    91 -  94 <=>  719 - 722   (ARG   93  - ILE   96  <=> GLY  719  - LEU  722 )                          
  20: 6c70-A iv5x-A   257 - 286 <=>  723 - 752   (VAL  343  - VAL  372  <=> ASP  723  - LEU  752 )                          
  20: 6c70-A iv5x-A   288 - 293 <=>  809 - 814   (GLY  374  - ALA  379  <=> LEU  809  - GLN  814 )                          
  20: 6c70-A iv5x-A   299 - 302 <=>  824 - 827   (TYR  385  - TYR  388  <=> VAL  824  - HIS  827 )                          
  20: 6c70-A iv5x-A   383 - 388 <=>  833 - 838   (VAL  469  - LYS  474  <=> TRP  833  - VAL  838 )                          
  21: 6c70-A ivrh-A    63 -  81 <=>  121 - 139   (ASP   65  - PRO   83  <=> PHE  121  - ASN  139 )                          
  21: 6c70-A ivrh-A    83 -  95 <=>  140 - 152   (VAL   85  - PHE   97  <=> PHE  140  - LYS  152 )                          
  21: 6c70-A ivrh-A   260 - 285 <=>  155 - 180   (ALA  346  - LYS  371  <=> GLU  155  - SER  180 )                          
  21: 6c70-A ivrh-A   288 - 291 <=>  184 - 187   (GLY  374  - VAL  377  <=> SER  184  - ILE  187 )                          
  21: 6c70-A ivrh-A   331 - 335 <=>  276 - 280   (CYS  417  - ASP  421  <=> HIS  276  - ARG  280 )                          
  21: 6c70-A ivrh-A   336 - 339 <=>  283 - 286   (GLY  422  - GLU  425  <=> LYS  283  - LYS  286 )                          
  22: 6c70-A j1hf-A    64 -  89 <=>  382 - 407   (ASP   66  - PRO   91  <=> SER  382  - LYS  407 )                          
  22: 6c70-A j1hf-A    91 - 101 <=>  408 - 418   (ARG   93  - ILE  103  <=> LEU  408  - ASP  418 )                          
  22: 6c70-A j1hf-A   252 - 286 <=>  420 - 454   (ARG  338  - VAL  372  <=> THR  420  - ARG  454 )                          
  22: 6c70-A j1hf-A   287 - 290 <=>  457 - 460   (ASN  373  - ASN  376  <=> LYS  457  - PHE  460 )                          
  23: 6c70-A iyui-A    64 -  96 <=>  447 - 479   (ASP   66  - TYR   98  <=> VAL  447  - LEU  479 )                          
  23: 6c70-A iyui-A   259 - 283 <=>  481 - 505   (ASP  345  - ALA  369  <=> ALA  481  - GLY  505 )                          
  23: 6c70-A iyui-A   284 - 287 <=>  507 - 510   (THR  370  - ASN  373  <=> ALA  507  - VAL  510 )                          
  23: 6c70-A iyui-A   288 - 291 <=>  513 - 516   (GLY  374  - VAL  377  <=> THR  513  - THR  516 )                          
  23: 6c70-A iyui-A   327 - 331 <=>  706 - 710   (ALA  413  - CYS  417  <=> LYS  706  - SER  710 )                          
  23: 6c70-A iyui-A   332 - 335 <=>  713 - 716   (HIS  418  - ASP  421  <=> ARG  713  - TYR  716 )                          
  23: 6c70-A iyui-A   337 - 340 <=>  722 - 725   (SER  423  - ALA  426  <=> TYR  722  - ASP  725 )                          
  23: 6c70-A iyui-A   343 - 346 <=>  726 - 729   (PHE  429  - ILE  432  <=> ASP  726  - SER  729 )                          
  24: 6c70-A iziw-A     4 -  21 <=>   10 -  27   (GLN    6  - GLY   23  <=> LEU   10  - LEU   27 )                          
  24: 6c70-A iziw-A    46 -  61 <=>   32 -  47   (LEU   48  - GLU   63  <=> VAL   32  - PHE   47 )                          
  24: 6c70-A iziw-A    62 -  91 <=>   50 -  79   (SER   64  - ARG   93  <=> LEU   50  - ILE   79 )                          
  24: 6c70-A iziw-A    92 -  95 <=>   84 -  87   (SER   94  - PHE   97  <=> GLY   84  - PHE   87 )                          
  24: 6c70-A iziw-A   256 - 286 <=>   88 - 118   (ALA  342  - VAL  372  <=> LEU   88  - ARG  118 )                          
  24: 6c70-A iziw-A   287 - 290 <=>  121 - 124   (ASN  373  - ASN  376  <=> ALA  121  - GLN  124 )                          
  24: 6c70-A iziw-A   304 - 310 <=>  149 - 155   (LEU  390  - PHE  396  <=> SER  149  - PRO  155 )                          
  24: 6c70-A iziw-A   352 - 355 <=>  164 - 167   (GLN  438  - MET  441  <=> PRO  164  - SER  167 )                          
  24: 6c70-A iziw-A   361 - 364 <=>  173 - 176   (LYS  447  - THR  450  <=> ARG  173  - ASN  176 )                          
  24: 6c70-A iziw-A   365 - 387 <=>  179 - 201   (VAL  451  - LEU  473  <=> PHE  179  - ARG  201 )                          
  25: 6c70-A ivnr-A    63 -  77 <=>   46 -  60   (ASP   65  - PHE   79  <=> PRO   46  - ILE   60 )                          
  25: 6c70-A ivnr-A    78 - 101 <=>   66 -  89   (PHE   80  - ILE  103  <=> GLY   66  - ILE   89 )                          
  25: 6c70-A ivnr-A   102 - 105 <=>   91 -  94   (TRP  104  - PRO  107  <=> VAL   91  - PRO   94 )                          
  25: 6c70-A ivnr-A   106 - 109 <=>   97 - 100   (ASN  108  - PRO  111  <=> VAL   97  - ARG  100 )                          
  25: 6c70-A ivnr-A   256 - 259 <=>  196 - 199   (ALA  342  - ASP  345  <=> ARG  196  - ALA  199 )                          
  25: 6c70-A ivnr-A   261 - 287 <=>  202 - 228   (TYR  347  - ASN  373  <=> LEU  202  - ILE  228 )                          
  25: 6c70-A ivnr-A   289 - 295 <=>  449 - 455   (VAL  375  - THR  381  <=> GLU  449  - PHE  455 )                          
  25: 6c70-A ivnr-A   308 - 313 <=>  464 - 469   (PHE  394  - PHE  399  <=> ASP  464  - GLY  469 )                          
  25: 6c70-A ivnr-A   345 - 348 <=>  480 - 483   (GLN  431  - CYS  434  <=> ARG  480  - GLN  483 )                          
  26: 6c70-A j1fb-A    64 -  94 <=>   56 -  86   (ASP   66  - ILE   96  <=> LEU   56  - ASP   86 )                          
  26: 6c70-A j1fb-A    98 - 105 <=>   87 -  94   (THR  100  - PRO  107  <=> ASP   87  - ILE   94 )                          
  26: 6c70-A j1fb-A   107 - 110 <=>  107 - 110   (SER  109  - LEU  112  <=> PRO  107  - GLU  110 )                          
  26: 6c70-A j1fb-A   112 - 115 <=>  316 - 319   (ALA  114  - ASN  117  <=> ALA  316  - GLY  319 )                          
  26: 6c70-A j1fb-A   212 - 226 <=>  320 - 334   (HIS  229  - THR  243  <=> ASN  320  - SER  334 )                          
  26: 6c70-A j1fb-A   230 - 233 <=>  336 - 339   (LYS  316  - GLU  319  <=> PRO  336  - PRO  339 )                          
  26: 6c70-A j1fb-A   235 - 260 <=>  340 - 365   (LEU  321  - ALA  346  <=> GLN  340  - LEU  365 )                          
  26: 6c70-A j1fb-A   261 - 290 <=>  368 - 397   (TYR  347  - ASN  376  <=> ASN  368  - GLU  397 )                          
  26: 6c70-A j1fb-A   316 - 320 <=>  545 - 549   (ARG  402  - GLU  406  <=> CYS  545  - GLN  549 )                          
  26: 6c70-A j1fb-A   334 - 339 <=>  602 - 607   (TYR  420  - GLU  425  <=> PHE  602  - SER  607 )                          
  27: 6c70-A iwuj-A    45 -  58 <=>   70 -  83   (LEU   47  - LEU   60  <=> LEU   70  - LEU   83 )                          
  27: 6c70-A iwuj-A    63 -  88 <=>   90 - 115   (ASP   65  - PHE   90  <=> CYS   90  - ILE  115 )                          
  27: 6c70-A iwuj-A    90 -  93 <=>  116 - 119   (VAL   92  - LYS   95  <=> PHE  116  - THR  119 )                          
  27: 6c70-A iwuj-A    95 - 101 <=>  120 - 126   (PHE   97  - ILE  103  <=> SER  120  - GLU  126 )                          
  27: 6c70-A iwuj-A   102 - 105 <=>  128 - 131   (TRP  104  - PRO  107  <=> LEU  128  - LEU  131 )                          
  27: 6c70-A iwuj-A   112 - 115 <=>  142 - 145   (ALA  114  - ASN  117  <=> MET  142  - LEU  145 )                          
  27: 6c70-A iwuj-A   213 - 223 <=>  159 - 169   (LEU  230  - LEU  240  <=> VAL  159  - GLY  169 )                          
  27: 6c70-A iwuj-A   235 - 241 <=>  172 - 178   (LEU  321  - LYS  327  <=> GLU  172  - LYS  178 )                          
  27: 6c70-A iwuj-A   244 - 260 <=>  179 - 195   (VAL  330  - ALA  346  <=> ALA  179  - ILE  195 )                          
  27: 6c70-A iwuj-A   261 - 284 <=>  197 - 220   (TYR  347  - THR  370  <=> ILE  197  - ALA  220 )                          
  27: 6c70-A iwuj-A   285 - 290 <=>  222 - 227   (LYS  371  - ASN  376  <=> ARG  222  - TYR  227 )                          
  28: 6c70-A j02s-A    63 -  90 <=>  109 - 136   (ASP   65  - VAL   92  <=> LEU  109  - ASP  136 )                          
  28: 6c70-A j02s-A    92 -  95 <=>  137 - 140   (SER   94  - PHE   97  <=> GLN  137  - ALA  140 )                          
  28: 6c70-A j02s-A   256 - 277 <=>  141 - 162   (ALA  342  - THR  363  <=> GLU  141  - VAL  162 )                          
  28: 6c70-A j02s-A   373 - 376 <=>  163 - 166   (VAL  459  - ALA  462  <=> SER  163  - ASN  166 )                          
  28: 6c70-A j02s-A   385 - 388 <=>  341 - 344   (VAL  471  - LYS  474  <=> LEU  341  - VAL  344 )                          
  29: 6c70-A j2aw-A    63 -  94 <=>    1 -  32   (ASP   65  - ILE   96  <=> MET    1  - PHE   32 )                          
  29: 6c70-A j2aw-A    96 - 100 <=>   33 -  37   (TYR   98  - ALA  102  <=> LYS   33  - GLY   37 )                          
  29: 6c70-A j2aw-A   256 - 259 <=>   39 -  42   (ALA  342  - ASP  345  <=> LEU   39  - MET   42 )                          
  29: 6c70-A j2aw-A   261 - 286 <=>   44 -  69   (TYR  347  - VAL  372  <=> LEU   44  - ILE   69 )                          
  29: 6c70-A j2aw-A   287 - 290 <=>   72 -  75   (ASN  373  - ASN  376  <=> CYS   72  - LEU   75 )                          
  30: 6c70-A j0dx-A     8 -  18 <=>    3 -  13   (ALA   10  - GLN   20  <=> LEU    3  - GLY   13 )                          
  30: 6c70-A j0dx-A    46 -  60 <=>   21 -  35   (LEU   48  - MET   62  <=> THR   21  - ARG   35 )                          
  30: 6c70-A j0dx-A    61 -  64 <=>   39 -  42   (GLU   63  - ASP   66  <=> LEU   39  - LYS   42 )                          
  30: 6c70-A j0dx-A    67 -  97 <=>   43 -  73   (ASP   69  - LYS   99  <=> TYR   43  - VAL   73 )                          
  30: 6c70-A j0dx-A    99 - 102 <=>   74 -  77   (LEU  101  - TRP  104  <=> THR   74  - LYS   77 )                          
  30: 6c70-A j0dx-A   253 - 259 <=>   78 -  84   (LEU  339  - ASP  345  <=> PRO   78  - CYS   84 )                          
  30: 6c70-A j0dx-A   261 - 284 <=>   86 - 109   (TYR  347  - THR  370  <=> LEU   86  - THR  109 )                          
  30: 6c70-A j0dx-A   285 - 288 <=>  111 - 114   (LYS  371  - GLY  374  <=> ARG  111  - SER  114 )                          
  30: 6c70-A j0dx-A   294 - 310 <=>  131 - 147   (ALA  380  - PHE  396  <=> ILE  131  - LEU  147 )                          
  30: 6c70-A j0dx-A   363 - 366 <=>  169 - 172   (PHE  449  - SER  452  <=> MET  169  - ARG  172 )                          
  30: 6c70-A j0dx-A   367 - 377 <=>  174 - 184   (LEU  453  - VAL  463  <=> LYS  174  - VAL  184 )                          
  30: 6c70-A j0dx-A   378 - 388 <=>  186 - 196   (VAL  464  - LYS  474  <=> CYS  186  - VAL  196 )                          
  31: 6c70-A j2e5-A    63 -  92 <=>   24 -  53   (ASP   65  - SER   94  <=> LYS   24  - ASN   53 )                          
  31: 6c70-A j2e5-A   260 - 283 <=>   56 -  79   (ALA  346  - ALA  369  <=> LYS   56  - GLN   79 )                          
  31: 6c70-A j2e5-A   284 - 287 <=>   81 -  84   (THR  370  - ASN  373  <=> ILE   81  - SER   84 )                          
  31: 6c70-A j2e5-A   288 - 291 <=>   86 -  89   (GLY  374  - VAL  377  <=> SER   86  - ASN   89 )                          
  31: 6c70-A j2e5-A   305 - 312 <=>  207 - 214   (GLY  391  - ILE  398  <=> HIS  207  - ASP  214 )                          
  32: 6c70-A j156-A    64 -  97 <=>  526 - 559   (ASP   66  - LYS   99  <=> GLN  526  - LEU  559 )                          
  32: 6c70-A j156-A   100 - 111 <=>  564 - 575   (ALA  102  - PHE  113  <=> ILE  564  - SER  575 )                          
  32: 6c70-A j156-A   256 - 290 <=>  604 - 638   (ALA  342  - ASN  376  <=> PHE  604  - ASN  638 )                          
  32: 6c70-A j156-A   307 - 310 <=> 1041 -1044   (VAL  393  - PHE  396  <=> ASN 1041  - THR 1044 )                          
  32: 6c70-A j156-A   311 - 320 <=> 1047 -1056   (CYS  397  - GLU  406  <=> ASP 1047  - ILE 1056 )                          
  32: 6c70-A j156-A   322 - 325 <=> 1057 -1060   (SER  408  - MET  411  <=> LYS 1057  - SER 1060 )                          
  32: 6c70-A j156-A   347 - 350 <=> 1061 -1064   (VAL  433  - GLN  436  <=> VAL 1061  - SER 1064 )                          
  33: 6c70-A j0y5-A    28 -  63 <=>    2 -  37   (TYR   30  - ASP   65  <=> LEU    2  - ARG   37 )                          
  33: 6c70-A j0y5-A    64 -  88 <=>   43 -  67   (ASP   66  - PHE   90  <=> ASN   43  - LYS   67 )                          
  33: 6c70-A j0y5-A    90 -  93 <=>   68 -  71   (VAL   92  - LYS   95  <=> GLN   68  - ILE   71 )                          
  33: 6c70-A j0y5-A    95 -  98 <=>   75 -  78   (PHE   97  - THR  100  <=> TRP   75  - SER   78 )                          
  33: 6c70-A j0y5-A   255 - 283 <=>   79 - 107   (THR  341  - ALA  369  <=> TYR   79  - ALA  107 )                          
  33: 6c70-A j0y5-A   291 - 314 <=>  132 - 155   (VAL  377  - GLY  400  <=> ALA  132  - TYR  155 )                          
  33: 6c70-A j0y5-A   317 - 322 <=>  193 - 198   (LEU  403  - SER  408  <=> GLN  193  - ASN  198 )                          
  33: 6c70-A j0y5-A   368 - 373 <=>  207 - 212   (ASP  454  - VAL  459  <=> TRP  207  - VAL  212 )                          
  33: 6c70-A j0y5-A   374 - 388 <=>  214 - 228   (LEU  460  - LYS  474  <=> LYS  214  - LEU  228 )                          
  34: 6c70-A iupr-A    55 -  60 <=>  497 - 502   (ALA   57  - MET   62  <=> GLN  497  - GLU  502 )                          
  34: 6c70-A iupr-A    64 -  88 <=>  535 - 559   (ASP   66  - PHE   90  <=> ASP  535  - ASN  559 )                          
  34: 6c70-A iupr-A    90 -  94 <=>  560 - 564   (VAL   92  - ILE   96  <=> SER  560  - ALA  564 )                          
  34: 6c70-A iupr-A   259 - 282 <=>  565 - 588   (ASP  345  - GLN  368  <=> MET  565  - MET  588 )                          
  34: 6c70-A iupr-A   292 - 309 <=>  589 - 606   (TYR  378  - LEU  395  <=> ARG  589  - GLN  606 )                          
  34: 6c70-A iupr-A   311 - 320 <=>  645 - 654   (CYS  397  - GLU  406  <=> PHE  645  - SER  654 )                          
  35: 6c70-A iu9n-A    63 -  93 <=>  139 - 169   (ASP   65  - LYS   95  <=> ALA  139  - ALA  169 )                          
  35: 6c70-A iu9n-A    96 -  99 <=>  170 - 173   (TYR   98  - LEU  101  <=> ASN  170  - ALA  173 )                          
  35: 6c70-A iu9n-A   254 - 286 <=>  174 - 206   (VAL  340  - VAL  372  <=> SER  174  - ALA  206 )                          
  35: 6c70-A iu9n-A   288 - 292 <=>  352 - 356   (GLY  374  - TYR  378  <=> PHE  352  - GLN  356 )                          
  35: 6c70-A iu9n-A   328 - 332 <=>  418 - 422   (ALA  414  - HIS  418  <=> SER  418  - SER  422 )                          
  35: 6c70-A iu9n-A   339 - 342 <=>  461 - 464   (GLU  425  - THR  428  <=> THR  461  - TRP  464 )                          
  36: 6c70-A ixme-A    56 -  59 <=>   46 -  49   (VAL   58  - MET   61  <=> GLU   46  - ASN   49 )                          
  36: 6c70-A ixme-A    60 -  63 <=>   51 -  54   (MET   62  - ASP   65  <=> TYR   51  - GLU   54 )                          
  36: 6c70-A ixme-A    65 -  98 <=>   84 - 117   (VAL   67  - THR  100  <=> THR   84  - VAL  117 )                          
  36: 6c70-A ixme-A   255 - 279 <=>  119 - 143   (THR  341  - LEU  365  <=> HIS  119  - VAL  143 )                          
  36: 6c70-A ixme-A   282 - 288 <=>  144 - 150   (GLN  368  - GLY  374  <=> PRO  144  - PRO  150 )                          
  36: 6c70-A ixme-A   290 - 293 <=>  160 - 163   (ASN  376  - ALA  379  <=> ILE  160  - PHE  163 )                          
  36: 6c70-A ixme-A   298 - 312 <=>  164 - 178   (GLY  384  - ILE  398  <=> ARG  164  - LEU  178 )                          
  36: 6c70-A ixme-A   351 - 354 <=>  192 - 195   (CYS  437  - ALA  440  <=> ALA  192  - TYR  195 )                          
  37: 6c70-A iw88-A     4 -   7 <=>    2 -   5   (GLN    6  - VAL    9  <=> THR    2  - ARG    5 )                          
  37: 6c70-A iw88-A    10 -  22 <=>    6 -  18   (LEU   12  - HIS   24  <=> SER    6  - PHE   18 )                          
  37: 6c70-A iw88-A    46 -  61 <=>   23 -  38   (LEU   48  - GLU   63  <=> ILE   23  - ALA   38 )                          
  37: 6c70-A iw88-A    62 -  91 <=>   41 -  70   (SER   64  - ARG   93  <=> LEU   41  - LEU   70 )                          
  37: 6c70-A iw88-A    95 -  98 <=>   74 -  77   (PHE   97  - THR  100  <=> GLN   74  - PHE   77 )                          
  37: 6c70-A iw88-A   253 - 284 <=>   80 - 111   (LEU  339  - THR  370  <=> ASN   80  - ILE  111 )                          
  37: 6c70-A iw88-A   285 - 288 <=>  113 - 116   (LYS  371  - GLY  374  <=> ARG  113  - VAL  116 )                          
  37: 6c70-A iw88-A   289 - 294 <=>  123 - 128   (VAL  375  - ALA  380  <=> TYR  123  - ASP  128 )                          
  37: 6c70-A iw88-A   305 - 308 <=>  138 - 141   (GLY  391  - PHE  394  <=> LEU  138  - THR  141 )                          
  37: 6c70-A iw88-A   312 - 315 <=>  160 - 163   (ILE  398  - ASN  401  <=> LYS  160  - MET  163 )                          
  37: 6c70-A iw88-A   366 - 370 <=>  165 - 169   (SER  452  - PHE  456  <=> ILE  165  - PHE  169 )                          
  37: 6c70-A iw88-A   371 - 388 <=>  171 - 188   (ALA  457  - LYS  474  <=> PHE  171  - ILE  188 )                          
  38: 6c70-A j1ba-A    63 -  89 <=>    1 -  27   (ASP   65  - PRO   91  <=> MET    1  - LYS   27 )                          
  38: 6c70-A j1ba-A    91 -  94 <=>   28 -  31   (ARG   93  - ILE   96  <=> ASP   28  - GLU   31 )                          
  38: 6c70-A j1ba-A   258 - 289 <=>   33 -  64   (GLY  344  - VAL  375  <=> LYS   33  - VAL   64 )                          
  39: 6c70-A iuwk-A    63 -  92 <=>    2 -  31   (ASP   65  - SER   94  <=> LEU    2  - THR   31 )                          
  39: 6c70-A iuwk-A   260 - 281 <=>   33 -  54   (ALA  346  - TYR  367  <=> PRO   33  - ILE   54 )                          
  40: 6c70-A ivyp-A    57 -  61 <=> 1399 -1403   (ASN   59  - GLU   63  <=> LEU 1399  - GLN 1403 )                          
  40: 6c70-A ivyp-A    63 -  66 <=> 1404 -1407   (ASP   65  - ASP   68  <=> SER 1404  - ASP 1407 )                          
  40: 6c70-A ivyp-A    69 -  98 <=> 1408 -1437   (THR   71  - THR  100  <=> GLY 1408  - ASN 1437 )                          
  40: 6c70-A ivyp-A   256 - 280 <=> 1439 -1463   (ALA  342  - ALA  366  <=> ASN 1439  - SER 1463 )                          
  40: 6c70-A ivyp-A   282 - 285 <=> 1464 -1467   (GLN  368  - LYS  371  <=> ARG 1464  - ALA 1467 )                          
  40: 6c70-A ivyp-A   286 - 290 <=> 1469 -1473   (VAL  372  - ASN  376  <=> LEU 1469  - ARG 1473 )                          
  40: 6c70-A ivyp-A   321 - 339 <=> 1531 -1549   (SER  407  - GLU  425  <=> LYS 1531  - GLU 1549 )                          
  41: 6c70-A ixi5-A    64 -  89 <=>   15 -  40   (ASP   66  - PRO   91  <=> ALA   15  - GLU   40 )                          
  41: 6c70-A ixi5-A    91 - 102 <=>   41 -  52   (ARG   93  - TRP  104  <=> LEU   41  - ASN   52 )                          
  41: 6c70-A ixi5-A   252 - 260 <=>   53 -  61   (ARG  338  - ALA  346  <=> GLN   53  - ALA   61 )                          
  41: 6c70-A ixi5-A   261 - 284 <=>   64 -  87   (TYR  347  - THR  370  <=> LEU   64  - GLN   87 )                          
  41: 6c70-A ixi5-A   285 - 290 <=>   89 -  94   (LYS  371  - ASN  376  <=> LYS   89  - ALA   94 )                          
  42: 6c70-A iz0w-A    64 -  97 <=>   17 -  50   (ASP   66  - LYS   99  <=> VAL   17  - THR   50 )                          
  42: 6c70-A iz0w-A    99 - 102 <=>   51 -  54   (LEU  101  - TRP  104  <=> HIS   51  - GLN   54 )                          
  42: 6c70-A iz0w-A   250 - 285 <=>   55 -  90   (VAL  336  - LYS  371  <=> SER   55  - LEU   90 )                          
  42: 6c70-A iz0w-A   286 - 290 <=>   92 -  96   (VAL  372  - ASN  376  <=> ASP   92  - ARG   96 )                          
  42: 6c70-A iz0w-A   328 - 331 <=>  193 - 196   (ALA  414  - CYS  417  <=> MET  193  - ASN  196 )                          
  42: 6c70-A iz0w-A   333 - 337 <=>  224 - 228   (TRP  419  - SER  423  <=> CYS  224  - ARG  228 )                          
  43: 6c70-A iv8g-A     8 -  13 <=>   10 -  15   (ALA   10  - ASN   15  <=> ASP   10  - ALA   15 )                          
  43: 6c70-A iv8g-A    54 -  61 <=>   37 -  44   (MET   56  - GLU   63  <=> THR   37  - ALA   44 )                          
  43: 6c70-A iv8g-A    63 -  78 <=>   80 -  95   (ASP   65  - PHE   80  <=> CYS   80  - ILE   95 )                          
  43: 6c70-A iv8g-A    79 -  89 <=>   97 - 107   (LEU   81  - PRO   91  <=> SER   97  - ARG  107 )                          
  43: 6c70-A iv8g-A    91 - 101 <=>  108 - 118   (ARG   93  - ILE  103  <=> GLN  108  - ARG  118 )                          
  43: 6c70-A iv8g-A   102 - 105 <=>  120 - 123   (TRP  104  - PRO  107  <=> THR  120  - VAL  123 )                          
  43: 6c70-A iv8g-A   107 - 110 <=>  129 - 132   (SER  109  - LEU  112  <=> GLU  129  - ARG  132 )                          
  43: 6c70-A iv8g-A   228 - 244 <=>  182 - 198   (LEU  314  - VAL  330  <=> ALA  182  - LEU  198 )                          
  43: 6c70-A iv8g-A   245 - 248 <=>  200 - 203   (GLU  331  - LYS  334  <=> LEU  200  - ARG  203 )                          
  43: 6c70-A iv8g-A   261 - 290 <=>  222 - 251   (TYR  347  - ASN  376  <=> ILE  222  - TYR  251 )                          
  43: 6c70-A iv8g-A   367 - 370 <=>  831 - 834   (LEU  453  - PHE  456  <=> VAL  831  - ILE  834 )                          
  44: 6c70-A j13i-A     3 -   7 <=>   23 -  27   (HIS    5  - VAL    9  <=> ASP   23  - ILE   27 )                          
  44: 6c70-A j13i-A     9 -  12 <=>   28 -  31   (ASP   11  - PRO   14  <=> HIS   28  - PRO   31 )                          
  44: 6c70-A j13i-A    24 -  27 <=>   36 -  39   (MET   26  - TYR   29  <=> TYR   36  - ILE   39 )                          
  44: 6c70-A j13i-A    28 -  60 <=>   41 -  73   (TYR   30  - MET   62  <=> GLN   41  - TYR   73 )                          
  44: 6c70-A j13i-A    61 -  64 <=>   75 -  78   (GLU   63  - ASP   66  <=> LEU   75  - VAL   78 )                          
  44: 6c70-A j13i-A    65 -  92 <=>   82 - 109   (VAL   67  - SER   94  <=> TYR   82  - ARG  109 )                          
  44: 6c70-A j13i-A   262 - 284 <=>  112 - 134   (GLY  348  - THR  370  <=> PHE  112  - THR  134 )                          
  44: 6c70-A j13i-A   285 - 290 <=>  136 - 141   (LYS  371  - ASN  376  <=> ILE  136  - GLN  141 )                          
  44: 6c70-A j13i-A   307 - 314 <=>  192 - 199   (VAL  393  - GLY  400  <=> ARG  192  - SER  199 )                          
  44: 6c70-A j13i-A   355 - 358 <=>  212 - 215   (MET  441  - SER  444  <=> VAL  212  - LYS  215 )                          
  44: 6c70-A j13i-A   364 - 367 <=>  217 - 220   (THR  450  - LEU  453  <=> LEU  217  - ILE  220 )                          
  44: 6c70-A j13i-A   369 - 388 <=>  221 - 240   (LEU  455  - LYS  474  <=> SER  221  - SER  240 )                          
  45: 6c70-A iwdz-A    63 -  94 <=>    1 -  32   (ASP   65  - ILE   96  <=> MET    1  - PHE   32 )                          
  45: 6c70-A iwdz-A    96 -  99 <=>   33 -  36   (TYR   98  - LEU  101  <=> SER   33  - SER   36 )                          
  45: 6c70-A iwdz-A   252 - 255 <=>   37 -  40   (ARG  338  - THR  341  <=> LEU   37  - ILE   40 )                          
  45: 6c70-A iwdz-A   257 - 285 <=>   41 -  69   (VAL  343  - LYS  371  <=> LYS   41  - GLY   69 )                          
  46: 6c70-A iyxl-A    63 -  88 <=>  110 - 135   (ASP   65  - PHE   90  <=> ARG  110  - ILE  135 )                          
  46: 6c70-A iyxl-A    90 -  97 <=>  136 - 143   (VAL   92  - LYS   99  <=> VAL  136  - LEU  143 )                          
  46: 6c70-A iyxl-A   256 - 259 <=>  144 - 147   (ALA  342  - ASP  345  <=> GLN  144  - LYS  147 )                          
  46: 6c70-A iyxl-A   261 - 281 <=>  148 - 168   (TYR  347  - TYR  367  <=> PHE  148  - GLY  168 )                          
  46: 6c70-A iyxl-A   380 - 383 <=>  169 - 172   (TYR  466  - VAL  469  <=> PRO  169  - TYR  172 )                          
  46: 6c70-A iyxl-A   385 - 388 <=>  173 - 176   (VAL  471  - LYS  474  <=> VAL  173  - THR  176 )                          
  47: 6c70-A j073-A    64 -  86 <=>  212 - 234   (ASP   66  - ILE   88  <=> ASN  212  - ILE  234 )                          
  47: 6c70-A j073-A    88 -  92 <=>  235 - 239   (PHE   90  - SER   94  <=> SER  235  - ASP  239 )                          
  47: 6c70-A j073-A   260 - 287 <=>  240 - 267   (ALA  346  - ASN  373  <=> SER  240  - SER  267 )                          
  47: 6c70-A j073-A   290 - 310 <=>  278 - 298   (ASN  376  - PHE  396  <=> SER  278  - SER  298 )                          
  47: 6c70-A j073-A   313 - 316 <=>  402 - 405   (PHE  399  - ARG  402  <=> GLU  402  - ARG  405 )                          
  47: 6c70-A j073-A   317 - 322 <=>  408 - 413   (LEU  403  - SER  408  <=> GLY  408  - LEU  413 )                          
  47: 6c70-A j073-A   324 - 327 <=>  414 - 417   (VAL  410  - ALA  413  <=> GLY  414  - ASN  417 )                          
  47: 6c70-A j073-A   345 - 349 <=>  419 - 423   (GLN  431  - GLN  435  <=> GLU  419  - SER  423 )                          
  48: 6c70-A ix5u-A    39 -  42 <=>  158 - 161   (TYR   41  - VAL   44  <=> GLY  158  - ASP  161 )                          
  48: 6c70-A ix5u-A    45 -  48 <=>  187 - 190   (LEU   47  - LEU   50  <=> ILE  187  - GLU  190 )                          
  48: 6c70-A ix5u-A    55 -  58 <=>  200 - 203   (ALA   57  - LEU   60  <=> GLU  200  - CYS  203 )                          
  48: 6c70-A ix5u-A    67 -  92 <=>  204 - 229   (ASP   69  - SER   94  <=> GLU  204  - SER  229 )                          
  48: 6c70-A ix5u-A    95 -  98 <=>  230 - 233   (PHE   97  - THR  100  <=> HIS  230  - TYR  233 )                          
  48: 6c70-A ix5u-A   256 - 260 <=>  234 - 238   (ALA  342  - ALA  346  <=> ASP  234  - ASP  238 )                          
  48: 6c70-A ix5u-A   261 - 283 <=>  241 - 263   (TYR  347  - ALA  369  <=> HIS  241  - GLY  263 )                          
  48: 6c70-A ix5u-A   302 - 307 <=>  270 - 275   (TYR  388  - VAL  393  <=> LYS  270  - LEU  275 )                          
  48: 6c70-A ix5u-A   308 - 311 <=>  277 - 280   (PHE  394  - CYS  397  <=> LYS  277  - PRO  280 )                          
  48: 6c70-A ix5u-A   364 - 367 <=>  281 - 284   (THR  450  - LEU  453  <=> SER  281  - VAL  284 )                          
  48: 6c70-A ix5u-A   372 - 383 <=>  286 - 297   (SER  458  - VAL  469  <=> ASN  286  - GLU  297 )                          
  48: 6c70-A ix5u-A   385 - 388 <=>  401 - 404   (VAL  471  - LYS  474  <=> TRP  401  - GLN  404 )                          
  49: 6c70-A iwja-A     2 -   5 <=>   10 -  13   (LYS    4  - GLY    7  <=> SER   10  - CYS   13 )                          
  49: 6c70-A iwja-A     8 -  21 <=>   14 -  27   (ALA   10  - GLY   23  <=> ARG   14  - GLU   27 )                          
  49: 6c70-A iwja-A    46 -  59 <=>   32 -  45   (LEU   48  - MET   61  <=> THR   32  - VAL   45 )                          
  49: 6c70-A iwja-A    60 -  88 <=>   48 -  76   (MET   62  - PHE   90  <=> ASN   48  - PHE   76 )                          
  49: 6c70-A iwja-A    92 -  95 <=>   85 -  88   (SER   94  - PHE   97  <=> HIS   85  - SER   88 )                          
  49: 6c70-A iwja-A   259 - 286 <=>   90 - 117   (ASP  345  - VAL  372  <=> PHE   90  - ARG  117 )                          
  49: 6c70-A iwja-A   287 - 290 <=>  120 - 123   (ASN  373  - ASN  376  <=> ALA  120  - MET  123 )                          
  49: 6c70-A iwja-A   354 - 360 <=>  157 - 163   (ALA  440  - ALA  446  <=> PHE  157  - ILE  163 )                          
  49: 6c70-A iwja-A   364 - 388 <=>  183 - 207   (THR  450  - LYS  474  <=> ASN  183  - THR  207 )                          
  50: 6c70-A ivjv-A    64 -  89 <=>  163 - 188   (ASP   66  - PRO   91  <=> SER  163  - LYS  188 )                          
  50: 6c70-A ivjv-A    91 -  97 <=>  189 - 195   (ARG   93  - LYS   99  <=> LEU  189  - ASN  195 )                          
  50: 6c70-A ivjv-A   100 - 104 <=>  197 - 201   (ALA  102  - ASN  106  <=> CYS  197  - ILE  201 )                          
  50: 6c70-A ivjv-A   183 - 206 <=>  261 - 284   (TYR  200  - ALA  223  <=> VAL  261  - ILE  284 )                          
  50: 6c70-A ivjv-A   249 - 252 <=>  285 - 288   (HIS  335  - ARG  338  <=> LYS  285  - GLU  288 )                          
  50: 6c70-A ivjv-A   255 - 259 <=>  293 - 297   (THR  341  - ASP  345  <=> TYR  293  - ALA  297 )                          
  50: 6c70-A ivjv-A   261 - 282 <=>  298 - 319   (TYR  347  - GLN  368  <=> PHE  298  - ILE  319 )                          
  50: 6c70-A ivjv-A   285 - 290 <=>  320 - 325   (LYS  371  - ASN  376  <=> SER  320  - SER  325 )                          
  50: 6c70-A ivjv-A   308 - 312 <=>  558 - 562   (PHE  394  - ILE  398  <=> PRO  558  - MET  562 )                          
  50: 6c70-A ivjv-A   330 - 333 <=>  624 - 627   (SER  416  - TRP  419  <=> GLY  624  - PRO  627 )                          
  50: 6c70-A ivjv-A   344 - 347 <=>  629 - 632   (VAL  430  - VAL  433  <=> THR  629  - GLU  632 )                          
  50: 6c70-A ivjv-A   350 - 353 <=>  633 - 636   (GLN  436  - LYS  439  <=> SER  633  - PRO  636 )                          
  51: 6c70-A j0ul-A    64 -  91 <=>  323 - 350   (ASP   66  - ARG   93  <=> ARG  323  - ARG  350 )                          
  51: 6c70-A j0ul-A   260 - 286 <=>  352 - 378   (ALA  346  - VAL  372  <=> THR  352  - ARG  378 )                          
  51: 6c70-A j0ul-A   288 - 292 <=>  381 - 385   (GLY  374  - TYR  378  <=> ALA  381  - VAL  385 )                          
  52: 6c70-A iwni-A    65 -  96 <=>   78 - 109   (VAL   67  - TYR   98  <=> SER   78  - ASN  109 )                          
  52: 6c70-A iwni-A   259 - 286 <=>  111 - 138   (ASP  345  - VAL  372  <=> PRO  111  - GLN  138 )                          
  52: 6c70-A iwni-A   287 - 290 <=>  141 - 144   (ASN  373  - ASN  376  <=> ASP  141  - GLN  144 )                          
  53: 6c70-A iy52-A     1 -   5 <=>  241 - 245   (PHE    3  - GLY    7  <=> ASP  241  - ILE  245 )                          
  53: 6c70-A iy52-A    59 -  62 <=>  270 - 273   (MET   61  - SER   64  <=> VAL  270  - LEU  273 )                          
  53: 6c70-A iy52-A    64 -  87 <=>  300 - 323   (ASP   66  - TYR   89  <=> ASN  300  - GLY  323 )                          
  53: 6c70-A iy52-A    89 -  92 <=>  324 - 327   (PRO   91  - SER   94  <=> PRO  324  - LYS  327 )                          
  53: 6c70-A iy52-A   259 - 284 <=>  328 - 353   (ASP  345  - THR  370  <=> ASN  328  - GLN  353 )                          
  53: 6c70-A iy52-A   285 - 288 <=>  355 - 358   (LYS  371  - GLY  374  <=> LYS  355  - LEU  358 )                          
  53: 6c70-A iy52-A   291 - 294 <=>  688 - 691   (VAL  377  - ALA  380  <=> THR  688  - GLY  691 )                          
  53: 6c70-A iy52-A   328 - 332 <=>  710 - 714   (ALA  414  - HIS  418  <=> ALA  710  - GLY  714 )                          
  53: 6c70-A iy52-A   335 - 338 <=>  715 - 718   (ASP  421  - GLU  424  <=> ASP  715  - GLN  718 )                          
  54: 6c70-A iui1-A    63 -  93 <=>   33 -  63   (ASP   65  - LYS   95  <=> LEU   33  - GLN   63 )                          
  54: 6c70-A iui1-A    95 -  98 <=>   64 -  67   (PHE   97  - THR  100  <=> THR   64  - GLN   67 )                          
  54: 6c70-A iui1-A   257 - 286 <=>   68 -  97   (VAL  343  - VAL  372  <=> PHE   68  - THR   97 )                          
  54: 6c70-A iui1-A   300 - 305 <=>  104 - 109   (LEU  386  - GLY  391  <=> HIS  104  - VAL  109 )                          
  54: 6c70-A iui1-A   385 - 388 <=>  179 - 182   (VAL  471  - LYS  474  <=> GLN  179  - ALA  182 )                          
  55: 6c70-A j0vc-A    13 -  16 <=>   21 -  24   (ASN   15  - VAL   18  <=> PHE   21  - LYS   24 )                          
  55: 6c70-A j0vc-A    27 -  30 <=>   25 -  28   (TYR   29  - GLU   32  <=> LYS   25  - ARG   28 )                          
  55: 6c70-A j0vc-A    33 -  36 <=>   29 -  32   (LYS   35  - HIS   38  <=> SER   29  - ARG   32 )                          
  55: 6c70-A j0vc-A    63 -  90 <=>  265 - 292   (ASP   65  - VAL   92  <=> GLU  265  - LEU  292 )                          
  55: 6c70-A j0vc-A    92 -  95 <=>  293 - 296   (SER   94  - PHE   97  <=> GLU  293  - SER  296 )                          
  55: 6c70-A j0vc-A   257 - 278 <=>  297 - 318   (VAL  343  - LEU  364  <=> GLY  297  - LYS  318 )                          
  55: 6c70-A j0vc-A   303 - 314 <=>  322 - 333   (THR  389  - GLY  400  <=> LEU  322  - LYS  333 )                          
  56: 6c70-A ix7e-A    63 -  89 <=>    9 -  35   (ASP   65  - PRO   91  <=> LYS    9  - ARG   35 )                          
  56: 6c70-A ix7e-A    91 - 101 <=>   36 -  46   (ARG   93  - ILE  103  <=> LEU   36  - ASP   46 )                          
  56: 6c70-A ix7e-A   102 - 107 <=>   48 -  53   (TRP  104  - SER  109  <=> LYS   48  - MET   53 )                          
  56: 6c70-A ix7e-A   245 - 260 <=>   55 -  70   (GLU  331  - ALA  346  <=> GLN   55  - ARG   70 )                          
  56: 6c70-A ix7e-A   261 - 286 <=>   73 -  98   (TYR  347  - VAL  372  <=> VAL   73  - ALA   98 )                          
  56: 6c70-A ix7e-A   287 - 290 <=>  101 - 104   (ASN  373  - ASN  376  <=> GLN  101  - ARG  104 )                          
  56: 6c70-A ix7e-A   315 - 318 <=>  159 - 162   (ASN  401  - ILE  404  <=> GLU  159  - ALA  162 )                          
  56: 6c70-A ix7e-A   331 - 339 <=>  183 - 191   (CYS  417  - GLU  425  <=> PRO  183  - PRO  191 )                          
  57: 6c70-A j02w-A    44 -  58 <=>   38 -  52   (LEU   46  - LEU   60  <=> LEU   38  - LEU   52 )                          
  57: 6c70-A j02w-A    63 -  94 <=>   59 -  90   (ASP   65  - ILE   96  <=> ARG   59  - HIS   90 )                          
  57: 6c70-A j02w-A    96 - 103 <=>   92 -  99   (TYR   98  - ASN  105  <=> PRO   92  - LYS   99 )                          
  57: 6c70-A j02w-A   106 - 109 <=>  135 - 138   (ASN  108  - PRO  111  <=> ASP  135  - VAL  138 )                          
  57: 6c70-A j02w-A   111 - 116 <=>  139 - 144   (PHE  113  - ALA  118  <=> PRO  139  - CYS  144 )                          
  57: 6c70-A j02w-A   212 - 215 <=>  159 - 162   (HIS  229  - ALA  232  <=> TYR  159  - GLU  162 )                          
  57: 6c70-A j02w-A   247 - 258 <=>  166 - 177   (HIS  333  - GLY  344  <=> GLU  166  - ILE  177 )                          
  57: 6c70-A j02w-A   261 - 286 <=>  184 - 209   (TYR  347  - VAL  372  <=> GLY  184  - LEU  209 )                          
  57: 6c70-A j02w-A   287 - 290 <=>  212 - 215   (ASN  373  - ASN  376  <=> PHE  212  - PHE  215 )                          
  58: 6c70-A izj5-A     1 -   5 <=>    3 -   7   (PHE    3  - GLY    7  <=> ASN    3  - ILE    7 )                          
  58: 6c70-A izj5-A     6 -  11 <=>   21 -  26   (LEU    8  - LEU   13  <=> ARG   21  - THR   26 )                          
  58: 6c70-A izj5-A    64 -  88 <=>  809 - 833   (ASP   66  - PHE   90  <=> ARG  809  - LEU  833 )                          
  58: 6c70-A izj5-A    90 -  93 <=>  834 - 837   (VAL   92  - LYS   95  <=> ASN  834  - ASN  837 )                          
  58: 6c70-A izj5-A    95 -  98 <=>  838 - 841   (PHE   97  - THR  100  <=> THR  838  - ILE  841 )                          
  58: 6c70-A izj5-A   257 - 283 <=>  842 - 868   (VAL  343  - ALA  369  <=> ILE  842  - LEU  868 )                          
  58: 6c70-A izj5-A   284 - 287 <=>  870 - 873   (THR  370  - ASN  373  <=> SER  870  - SER  873 )                          
  58: 6c70-A izj5-A   288 - 291 <=>  876 - 879   (GLY  374  - VAL  377  <=> LEU  876  - GLN  879 )                          
  59: 6c70-A ivo1-A    64 - 102 <=>  351 - 389   (ASP   66  - TRP  104  <=> GLN  351  - LYS  389 )                          
  59: 6c70-A ivo1-A   253 - 259 <=>  392 - 398   (LEU  339  - ASP  345  <=> ASN  392  - SER  398 )                          
  59: 6c70-A ivo1-A   261 - 284 <=>  400 - 423   (TYR  347  - THR  370  <=> ILE  400  - GLU  423 )                          
  59: 6c70-A ivo1-A   285 - 290 <=>  425 - 430   (LYS  371  - ASN  376  <=> GLN  425  - VAL  430 )                          
  60: 6c70-A j0qt-A    57 -  60 <=>  460 - 463   (ASN   59  - MET   62  <=> HIS  460  - ARG  463 )                          
  60: 6c70-A j0qt-A    64 -  90 <=>  500 - 526   (ASP   66  - VAL   92  <=> GLU  500  - LEU  526 )                          
  60: 6c70-A j0qt-A    92 -  95 <=>  527 - 530   (SER   94  - PHE   97  <=> CYS  527  - LEU  530 )                          
  60: 6c70-A j0qt-A   257 - 287 <=>  531 - 561   (VAL  343  - ASN  373  <=> PRO  531  - ARG  561 )                          
  60: 6c70-A j0qt-A   289 - 309 <=>  570 - 590   (VAL  375  - LEU  395  <=> THR  570  - LEU  590 )                          
  60: 6c70-A j0qt-A   310 - 313 <=>  592 - 595   (PHE  396  - PHE  399  <=> CYS  592  - GLN  595 )                          
  60: 6c70-A j0qt-A   315 - 318 <=>  633 - 636   (ASN  401  - ILE  404  <=> ALA  633  - HIS  636 )                          
  60: 6c70-A j0qt-A   323 - 326 <=>  675 - 678   (SER  409  - GLU  412  <=> SER  675  - SER  678 )                          
  60: 6c70-A j0qt-A   329 - 332 <=>  679 - 682   (TYR  415  - HIS  418  <=> THR  679  - THR  682 )                          
  60: 6c70-A j0qt-A   341 - 346 <=>  708 - 713   (LYS  427  - ILE  432  <=> PRO  708  - PHE  713 )                          
  61: 6c70-A iyw2-A     1 -   4 <=>  343 - 346   (PHE    3  - GLN    6  <=> GLN  343  - ASN  346 )                          
  61: 6c70-A iyw2-A     5 -  12 <=>  409 - 416   (GLY    7  - PRO   14  <=> LEU  409  - CYS  416 )                          
  61: 6c70-A iyw2-A    52 -  55 <=>  468 - 471   (GLY   54  - ALA   57  <=> PRO  468  - ILE  471 )                          
  61: 6c70-A iyw2-A    67 -  92 <=>  525 - 550   (ASP   69  - SER   94  <=> ASN  525  - ASN  550 )                          
  61: 6c70-A iyw2-A   259 - 286 <=>  551 - 578   (ASP  345  - VAL  372  <=> PHE  551  - HIS  578 )                          
  61: 6c70-A iyw2-A   374 - 388 <=>  644 - 658   (LEU  460  - LYS  474  <=> LEU  644  - PHE  658 )                          
  62: 6c70-A j0xt-A     1 -   4 <=>  353 - 356   (PHE    3  - GLN    6  <=> SER  353  - GLU  356 )                          
  62: 6c70-A j0xt-A    29 -  33 <=>  380 - 384   (SER   31  - LYS   35  <=> LEU  380  - PHE  384 )                          
  62: 6c70-A j0xt-A    34 -  39 <=>  386 - 391   (PHE   36  - TYR   41  <=> LEU  386  - ILE  391 )                          
  62: 6c70-A j0xt-A    48 -  52 <=>  413 - 417   (LEU   50  - GLY   54  <=> ILE  413  - LYS  417 )                          
  62: 6c70-A j0xt-A    54 -  57 <=>  419 - 422   (MET   56  - ASN   59  <=> TYR  419  - TYR  422 )                          
  62: 6c70-A j0xt-A    63 - 103 <=>  480 - 520   (ASP   65  - ASN  105  <=> ILE  480  - ILE  520 )                          
  62: 6c70-A j0xt-A   104 - 107 <=>  522 - 525   (ASN  106  - SER  109  <=> TRP  522  - ILE  525 )                          
  62: 6c70-A j0xt-A   242 - 245 <=>  526 - 529   (TYR  328  - GLU  331  <=> PHE  526  - THR  529 )                          
  62: 6c70-A j0xt-A   250 - 253 <=>  530 - 533   (VAL  336  - LEU  339  <=> TYR  530  - LEU  533 )                          
  62: 6c70-A j0xt-A   256 - 285 <=>  534 - 563   (ALA  342  - LYS  371  <=> ASP  534  - LYS  563 )                          
  62: 6c70-A j0xt-A   288 - 294 <=>  603 - 609   (GLY  374  - ALA  380  <=> ALA  603  - ASN  609 )                          
  62: 6c70-A j0xt-A   299 - 302 <=>  616 - 619   (TYR  385  - TYR  388  <=> TRP  616  - GLU  619 )                          
  62: 6c70-A j0xt-A   383 - 388 <=>  627 - 632   (VAL  469  - LYS  474  <=> ASP  627  - ALA  632 )                          
  63: 6c70-A iwyt-A    60 -  63 <=>  223 - 226   (MET   62  - ASP   65  <=> SER  223  - ASP  226 )                          
  63: 6c70-A iwyt-A    67 -  79 <=>  233 - 245   (ASP   69  - LEU   81  <=> ARG  233  - ALA  245 )                          
  63: 6c70-A iwyt-A    82 -  88 <=>  246 - 252   (ILE   84  - PHE   90  <=> ASP  246  - ALA  252 )                          
  63: 6c70-A iwyt-A    92 - 103 <=>  254 - 265   (SER   94  - ASN  105  <=> ALA  254  - VAL  265 )                          
  63: 6c70-A iwyt-A   104 - 107 <=>  269 - 272   (ASN  106  - SER  109  <=> LEU  269  - PRO  272 )                          
  63: 6c70-A iwyt-A   114 - 117 <=>  273 - 276   (SER  116  - ARG  119  <=> ARG  273  - ALA  276 )                          
  63: 6c70-A iwyt-A   119 - 126 <=>  277 - 284   (HIS  121  - MET  128  <=> THR  277  - THR  284 )                          
  63: 6c70-A iwyt-A   179 - 188 <=>  299 - 308   (ILE  196  - SER  205  <=> TYR  299  - THR  308 )                          
  63: 6c70-A iwyt-A   189 - 212 <=>  312 - 335   (MET  206  - HIS  229  <=> PHE  312  - SER  335 )                          
  63: 6c70-A iwyt-A   215 - 218 <=>  336 - 339   (ALA  232  - LYS  235  <=> CYS  336  - ASN  339 )                          
  63: 6c70-A iwyt-A   221 - 224 <=>  340 - 343   (MET  238  - SER  241  <=> GLY  340  - LYS  343 )                          
  63: 6c70-A iwyt-A   236 - 239 <=>  345 - 348   (VAL  322  - ALA  325  <=> ASP  345  - SER  348 )                          
  63: 6c70-A iwyt-A   242 - 245 <=>  349 - 352   (TYR  328  - GLU  331  <=> GLU  349  - VAL  352 )                          
  63: 6c70-A iwyt-A   247 - 264 <=>  353 - 370   (HIS  333  - ALA  350  <=> VAL  353  - PHE  370 )                          
  63: 6c70-A iwyt-A   266 - 269 <=>  371 - 374   (LEU  352  - MET  355  <=> VAL  371  - SER  374 )                          
  63: 6c70-A iwyt-A   305 - 328 <=>  377 - 400   (GLY  391  - ALA  414  <=> ILE  377  - LEU  400 )                          
  63: 6c70-A iwyt-A   343 - 346 <=>  403 - 406   (PHE  429  - ILE  432  <=> SER  403  - GLN  406 )                          
  63: 6c70-A iwyt-A   349 - 354 <=>  413 - 418   (GLN  435  - ALA  440  <=> VAL  413  - LEU  418 )                          
  63: 6c70-A iwyt-A   360 - 363 <=>  428 - 431   (ALA  446  - PHE  449  <=> ILE  428  - GLN  431 )                          
  63: 6c70-A iwyt-A   380 - 388 <=>  449 - 457   (TYR  466  - LYS  474  <=> GLU  449  - GLU  457 )                          
  64: 6c70-A iyaq-A    40 -  43 <=>   16 -  19   (CYS   42  - THR   45  <=> ASP   16  - ASP   19 )                          
  64: 6c70-A iyaq-A    45 -  61 <=>   20 -  36   (LEU   47  - GLU   63  <=> SER   20  - ALA   36 )                          
  64: 6c70-A iyaq-A    62 -  65 <=>   38 -  41   (SER   64  - VAL   67  <=> ASN   38  - ASP   41 )                          
  64: 6c70-A iyaq-A    66 -  83 <=>   44 -  61   (ASP   68  - VAL   85  <=> PHE   44  - LEU   61 )                          
  64: 6c70-A iyaq-A   264 - 286 <=>   62 -  84   (ALA  350  - VAL  372  <=> SER   62  - LYS   84 )                          
  64: 6c70-A iyaq-A   292 - 309 <=>   86 - 103   (TYR  378  - LEU  395  <=> MET   86  - ASN  103 )                          
  64: 6c70-A iyaq-A   311 - 314 <=>  104 - 107   (CYS  397  - GLY  400  <=> LEU  104  - LEU  107 )                          
  64: 6c70-A iyaq-A   365 - 369 <=>  108 - 112   (VAL  451  - LEU  455  <=> GLU  108  - VAL  112 )                          
  64: 6c70-A iyaq-A   371 - 375 <=>  117 - 121   (ALA  457  - GLY  461  <=> PRO  117  - ALA  121 )                          
  65: 6c70-A iuvb-A    65 -  91 <=>   62 -  88   (VAL   67  - ARG   93  <=> SER   62  - SER   88 )                          
  65: 6c70-A iuvb-A   261 - 279 <=>   90 - 108   (TYR  347  - LEU  365  <=> SER   90  - ILE  108 )                          
  66: 6c70-A ivqi-A    64 -  89 <=>  221 - 246   (ASP   66  - PRO   91  <=> ASP  221  - ARG  246 )                          
  66: 6c70-A ivqi-A    91 - 103 <=>  247 - 259   (ARG   93  - ASN  105  <=> LEU  247  - LEU  259 )                          
  66: 6c70-A ivqi-A   104 - 108 <=>  262 - 266   (ASN  106  - HIS  110  <=> ILE  262  - ARG  266 )                          
  66: 6c70-A ivqi-A   248 - 260 <=>  269 - 281   (LYS  334  - ALA  346  <=> SER  269  - HIS  281 )                          
  66: 6c70-A ivqi-A   261 - 284 <=>  284 - 307   (TYR  347  - THR  370  <=> MET  284  - ALA  307 )                          
  66: 6c70-A ivqi-A   285 - 288 <=>  310 - 313   (LYS  371  - GLY  374  <=> ASN  310  - ASN  313 )                          
  66: 6c70-A ivqi-A   289 - 297 <=>  323 - 331   (VAL  375  - ILE  383  <=> MET  323  - HIS  331 )                          
  66: 6c70-A ivqi-A   301 - 305 <=>  332 - 336   (LEU  387  - GLY  391  <=> GLY  332  - GLU  336 )                          
  67: 6c70-A iuhv-A    59 -  62 <=>   80 -  83   (MET   61  - SER   64  <=> VAL   80  - LYS   83 )                          
  67: 6c70-A iuhv-A    64 -  95 <=>  142 - 173   (ASP   66  - PHE   97  <=> ASP  142  - GLY  173 )                          
  67: 6c70-A iuhv-A   261 - 283 <=>  176 - 198   (TYR  347  - ALA  369  <=> SER  176  - LEU  198 )                          
  67: 6c70-A iuhv-A   284 - 287 <=>  200 - 203   (THR  370  - ASN  373  <=> LEU  200  - VAL  203 )                          
  67: 6c70-A iuhv-A   292 - 295 <=>  206 - 209   (TYR  378  - THR  381  <=> VAL  206  - GLU  209 )                          
  67: 6c70-A iuhv-A   298 - 301 <=>  210 - 213   (GLY  384  - LEU  387  <=> GLN  210  - GLU  213 )                          
  67: 6c70-A iuhv-A   319 - 326 <=>  505 - 512   (GLU  405  - GLU  412  <=> MET  505  - ILE  512 )                          
  67: 6c70-A iuhv-A   328 - 331 <=>  513 - 516   (ALA  414  - CYS  417  <=> ASN  513  - ARG  516 )                          
  67: 6c70-A iuhv-A   335 - 338 <=>  553 - 556   (ASP  421  - GLU  424  <=> ILE  553  - ASN  556 )                          
  68: 6c70-A j25t-A    64 -  93 <=>  161 - 190   (ASP   66  - LYS   95  <=> LYS  161  - HIS  190 )                          
  68: 6c70-A j25t-A    95 -  98 <=>  191 - 194   (PHE   97  - THR  100  <=> LEU  191  - THR  194 )                          
  68: 6c70-A j25t-A   256 - 287 <=>  195 - 226   (ALA  342  - ASN  373  <=> GLU  195  - PRO  226 )                          
  68: 6c70-A j25t-A   288 - 311 <=>  289 - 312   (GLY  374  - CYS  397  <=> HIS  289  - ASP  312 )                          
  68: 6c70-A j25t-A   324 - 333 <=>  372 - 381   (VAL  410  - TRP  419  <=> THR  372  - GLN  381 )                          
  69: 6c70-A ixz2-A    62 -  90 <=>   81 - 109   (SER   64  - VAL   92  <=> ARG   81  - TYR  109 )                          
  69: 6c70-A ixz2-A    92 -  95 <=>  110 - 113   (SER   94  - PHE   97  <=> ARG  110  - ILE  113 )                          
  69: 6c70-A ixz2-A    98 - 101 <=>  452 - 455   (THR  100  - ILE  103  <=> ARG  452  - ALA  455 )                          
  69: 6c70-A ixz2-A   102 - 111 <=>  460 - 469   (TRP  104  - PHE  113  <=> CYS  460  - TYR  469 )                          
  69: 6c70-A ixz2-A   114 - 117 <=>  479 - 482   (SER  116  - ARG  119  <=> GLY  479  - ARG  482 )                          
  69: 6c70-A ixz2-A   218 - 221 <=>  501 - 504   (LYS  235  - MET  238  <=> PRO  501  - SER  504 )                          
  69: 6c70-A ixz2-A   223 - 226 <=>  505 - 508   (LEU  240  - THR  243  <=> ASP  505  - HIS  508 )                          
  69: 6c70-A ixz2-A   260 - 277 <=>  612 - 629   (ALA  346  - THR  363  <=> SER  612  - GLY  629 )                          
  69: 6c70-A ixz2-A   373 - 386 <=>  632 - 645   (VAL  459  - GLN  472  <=> ILE  632  - LEU  645 )                          
  70: 6c70-A iyu2-A    65 -  91 <=>  442 - 468   (VAL   67  - ARG   93  <=> LEU  442  - SER  468 )                          
  70: 6c70-A iyu2-A    93 -  96 <=>  469 - 472   (LYS   95  - TYR   98  <=> PRO  469  - TRP  472 )                          
  70: 6c70-A iyu2-A    99 - 102 <=>  473 - 476   (LEU  101  - TRP  104  <=> ARG  473  - GLU  476 )                          
  70: 6c70-A iyu2-A   104 - 107 <=>  477 - 480   (ASN  106  - SER  109  <=> ILE  477  - GLY  480 )                          
  70: 6c70-A iyu2-A   190 - 194 <=>  492 - 496   (ALA  207  - SER  211  <=> TYR  492  - TRP  496 )                          
  70: 6c70-A iyu2-A   196 - 199 <=>  507 - 510   (ASP  213  - PHE  216  <=> THR  507  - LEU  510 )                          
  70: 6c70-A iyu2-A   260 - 286 <=>  512 - 538   (ALA  346  - VAL  372  <=> ARG  512  - LEU  538 )                          
  70: 6c70-A iyu2-A   287 - 290 <=>  541 - 544   (ASN  373  - ASN  376  <=> PHE  541  - LEU  544 )                          
  70: 6c70-A iyu2-A   326 - 330 <=>  736 - 740   (GLU  412  - SER  416  <=> ARG  736  - ARG  740 )                          
  70: 6c70-A iyu2-A   331 - 340 <=>  742 - 751   (CYS  417  - ALA  426  <=> GLY  742  - LEU  751 )                          
  71: 6c70-A j09t-A    63 -  98 <=>  113 - 148   (ASP   65  - THR  100  <=> ARG  113  - SER  148 )                          
  71: 6c70-A j09t-A   253 - 277 <=>  149 - 173   (LEU  339  - THR  363  <=> ASP  149  - MET  173 )                          
  71: 6c70-A j09t-A   280 - 283 <=>  174 - 177   (ALA  366  - ALA  369  <=> GLU  174  - GLY  177 )                          
  71: 6c70-A j09t-A   286 - 289 <=>  178 - 181   (VAL  372  - VAL  375  <=> PRO  178  - ASP  181 )                          
  71: 6c70-A j09t-A   325 - 330 <=> 1065 -1070   (MET  411  - SER  416  <=> LYS 1065  - LEU 1070 )                          
  71: 6c70-A j09t-A   338 - 342 <=> 1082 -1086   (GLU  424  - THR  428  <=> ALA 1082  - GLN 1086 )                          
  72: 6c70-A iwfu-A    63 -  89 <=>   21 -  47   (ASP   65  - PRO   91  <=> CYS   21  - GLY   47 )                          
  72: 6c70-A iwfu-A    91 -  94 <=>   49 -  52   (ARG   93  - ILE   96  <=> THR   49  - CYS   52 )                          
  72: 6c70-A iwfu-A    96 -  99 <=>   53 -  56   (TYR   98  - LEU  101  <=> THR   53  - HIS   56 )                          
  72: 6c70-A iwfu-A   252 - 288 <=>   58 -  94   (ARG  338  - GLY  374  <=> TYR   58  - ARG   94 )                          
  72: 6c70-A iwfu-A   291 - 294 <=>  168 - 171   (VAL  377  - ALA  380  <=> LEU  168  - PRO  171 )                          
  73: 6c70-A j2ef-A    29 -  33 <=>  374 - 378   (SER   31  - LYS   35  <=> GLU  374  - ARG  378 )                          
  73: 6c70-A j2ef-A    63 -  88 <=> 1549 -1574   (ASP   65  - PHE   90  <=> ILE 1549  - THR 1574 )                          
  73: 6c70-A j2ef-A    90 - 102 <=> 1575 -1587   (VAL   92  - TRP  104  <=> LYS 1575  - ILE 1587 )                          
  73: 6c70-A j2ef-A   103 - 106 <=> 1589 -1592   (ASN  105  - ASN  108  <=> LYS 1589  - PHE 1592 )                          
  73: 6c70-A j2ef-A   248 - 260 <=> 1593 -1605   (LYS  334  - ALA  346  <=> LYS 1593  - ARG 1605 )                          
  73: 6c70-A j2ef-A   261 - 287 <=> 1608 -1634   (TYR  347  - ASN  373  <=> LEU 1608  - LEU 1634 )                          
  74: 6c70-A iv9h-A    14 -  17 <=>  463 - 466   (ILE   16  - MET   19  <=> VAL  463  - GLY  466 )                          
  74: 6c70-A iv9h-A    22 -  25 <=>  467 - 470   (HIS   24  - PHE   27  <=> MET  467  - GLU  470 )                          
  74: 6c70-A iv9h-A    37 -  63 <=>  475 - 501   (ARG   39  - ASP   65  <=> SER  475  - PHE  501 )                          
  74: 6c70-A iv9h-A    65 -  94 <=>  573 - 602   (VAL   67  - ILE   96  <=> VAL  573  - LEU  602 )                          
  74: 6c70-A iv9h-A    98 - 101 <=>  603 - 606   (THR  100  - ILE  103  <=> ILE  603  - SER  606 )                          
  74: 6c70-A iv9h-A   253 - 281 <=>  608 - 636   (LEU  339  - TYR  367  <=> GLU  608  - ILE  636 )                          
  74: 6c70-A iv9h-A   283 - 286 <=>  637 - 640   (ALA  369  - VAL  372  <=> PRO  637  - ALA  640 )                          
  74: 6c70-A iv9h-A   305 - 308 <=>  726 - 729   (GLY  391  - PHE  394  <=> ALA  726  - ASN  729 )                          
  74: 6c70-A iv9h-A   372 - 379 <=>  733 - 740   (SER  458  - THR  465  <=> HIS  733  - ARG  740 )                          
  74: 6c70-A iv9h-A   382 - 385 <=>  741 - 744   (MET  468  - VAL  471  <=> GLU  741  - GLU  744 )                          
  75: 6c70-A iwc5-A    64 -  91 <=>  474 - 501   (ASP   66  - ARG   93  <=> GLU  474  - ILE  501 )                          
  75: 6c70-A iwc5-A   190 - 193 <=>  505 - 508   (ALA  207  - ASN  210  <=> VAL  505  - ASP  508 )                          
  75: 6c70-A iwc5-A   200 - 203 <=>  519 - 522   (CYS  217  - LEU  220  <=> VAL  519  - LYS  522 )                          
  75: 6c70-A iwc5-A   254 - 263 <=>  524 - 533   (VAL  340  - VAL  349  <=> GLU  524  - ARG  533 )                          
  75: 6c70-A iwc5-A   264 - 285 <=>  546 - 567   (ALA  350  - LYS  371  <=> THR  546  - SER  567 )                          
  75: 6c70-A iwc5-A   286 - 290 <=>  569 - 573   (VAL  372  - ASN  376  <=> THR  569  - LYS  573 )                          
  76: 6c70-A iw8b-A     6 -  15 <=>    5 -  14   (LEU    8  - ARG   17  <=> PHE    5  - GLU   14 )                          
  76: 6c70-A iw8b-A    36 -  53 <=>   19 -  36   (HIS   38  - MET   55  <=> ASN   19  - ILE   36 )                          
  76: 6c70-A iw8b-A    54 -  58 <=>   38 -  42   (MET   56  - LEU   60  <=> GLY   38  - LEU   42 )                          
  76: 6c70-A iw8b-A    61 -  64 <=>   43 -  46   (GLU   63  - ASP   66  <=> ASP   43  - ALA   46 )                          
  76: 6c70-A iw8b-A    65 -  97 <=>   49 -  81   (VAL   67  - LYS   99  <=> LYS   49  - LYS   81 )                          
  76: 6c70-A iw8b-A   255 - 286 <=>   88 - 119   (THR  341  - VAL  372  <=> GLY   88  - SER  119 )                          
  76: 6c70-A iw8b-A   298 - 313 <=>  174 - 189   (GLY  384  - PHE  399  <=> TRP  174  - ALA  189 )                          
  76: 6c70-A iw8b-A   315 - 328 <=>  190 - 203   (ASN  401  - ALA  414  <=> PRO  190  - SER  203 )                          
  77: 6c70-A iybz-A    28 -  64 <=>    6 -  42   (TYR   30  - ASP   66  <=> SER    6  - LEU   42 )                          
  77: 6c70-A iybz-A    67 -  90 <=>   43 -  66   (ASP   69  - VAL   92  <=> HIS   43  - PRO   66 )                          
  77: 6c70-A iybz-A    93 -  99 <=>   78 -  84   (LYS   95  - LEU  101  <=> GLN   78  - SER   84 )                          
  77: 6c70-A iybz-A   259 - 285 <=>   88 - 114   (ASP  345  - LYS  371  <=> LYS   88  - ALA  114 )                          
  77: 6c70-A iybz-A   286 - 289 <=>  118 - 121   (VAL  372  - VAL  375  <=> LYS  118  - ARG  121 )                          
  77: 6c70-A iybz-A   290 - 293 <=>  124 - 127   (ASN  376  - ALA  379  <=> THR  124  - THR  127 )                          
  77: 6c70-A iybz-A   295 - 310 <=>  130 - 145   (THR  381  - PHE  396  <=> ARG  130  - LEU  145 )                          
  77: 6c70-A iybz-A   353 - 358 <=>  170 - 175   (LYS  439  - SER  444  <=> SER  170  - TYR  175 )                          
  77: 6c70-A iybz-A   364 - 388 <=>  177 - 201   (THR  450  - LYS  474  <=> MET  177  - ALA  201 )                          
  78: 6c70-A j1aw-A    63 -  81 <=>   71 -  89   (ASP   65  - PRO   83  <=> ILE   71  - LYS   89 )                          
  78: 6c70-A j1aw-A   192 - 202 <=>   91 - 101   (SER  209  - TRP  219  <=> ILE   91  - LYS  101 )                          
  78: 6c70-A j1aw-A   253 - 257 <=>  103 - 107   (LEU  339  - VAL  343  <=> CYS  103  - ASP  107 )                          
  78: 6c70-A j1aw-A   259 - 281 <=>  108 - 130   (ASP  345  - TYR  367  <=> SER  108  - ARG  130 )                          
  78: 6c70-A j1aw-A   290 - 324 <=>  155 - 189   (ASN  376  - VAL  410  <=> ASN  155  - ILE  189 )                          
  78: 6c70-A j1aw-A   326 - 333 <=>  190 - 197   (GLU  412  - TRP  419  <=> GLY  190  - VAL  197 )                          
  78: 6c70-A j1aw-A   335 - 349 <=>  198 - 212   (ASP  421  - GLN  435  <=> PRO  198  - ASN  212 )                          
  78: 6c70-A j1aw-A   354 - 357 <=>  286 - 289   (ALA  440  - ILE  443  <=> VAL  286  - ARG  289 )                          
  78: 6c70-A j1aw-A   364 - 367 <=>  291 - 294   (THR  450  - LEU  453  <=> LYS  291  - LEU  294 )                          
  78: 6c70-A j1aw-A   369 - 383 <=>  295 - 309   (LEU  455  - VAL  469  <=> SER  295  - ASP  309 )                          
  79: 6c70-A izc7-A    63 -  94 <=>  101 - 132   (ASP   65  - ILE   96  <=> GLY  101  - LEU  132 )                          
  79: 6c70-A izc7-A    96 -  99 <=>  135 - 138   (TYR   98  - LEU  101  <=> ARG  135  - ILE  138 )                          
  79: 6c70-A izc7-A   256 - 286 <=>  139 - 169   (ALA  342  - VAL  372  <=> ILE  139  - GLN  169 )                          
  79: 6c70-A izc7-A   287 - 290 <=>  172 - 175   (ASN  373  - ASN  376  <=> MET  172  - ILE  175 )                          
  79: 6c70-A izc7-A   332 - 335 <=>  373 - 376   (HIS  418  - ASP  421  <=> GLN  373  - ARG  376 )                          
  80: 6c70-A j0da-A     1 -   5 <=> 1006 -1010   (PHE    3  - GLY    7  <=> SER 1006  - LEU 1010 )                          
  80: 6c70-A j0da-A    23 -  33 <=> 1111 -1121   (PHE   25  - LYS   35  <=> PRO 1111  - VAL 1121 )                          
  80: 6c70-A j0da-A    48 -  52 <=> 1160 -1164   (LEU   50  - GLY   54  <=> TYR 1160  - ALA 1164 )                          
  80: 6c70-A j0da-A    61 -  64 <=> 1310 -1313   (GLU   63  - ASP   66  <=> ASN 1310  - PRO 1313 )                          
  80: 6c70-A j0da-A    65 -  92 <=> 1315 -1342   (VAL   67  - SER   94  <=> SER 1315  - PHE 1342 )                          
  80: 6c70-A j0da-A   196 - 199 <=> 1344 -1347   (ASP  213  - PHE  216  <=> LEU 1344  - LEU 1347 )                          
  80: 6c70-A j0da-A   258 - 288 <=> 1348 -1378   (GLY  344  - GLY  374  <=> PRO 1348  - SER 1378 )                          
  80: 6c70-A j0da-A   294 - 297 <=> 1442 -1445   (ALA  380  - ILE  383  <=> ILE 1442  - ILE 1445 )                          
  80: 6c70-A j0da-A   321 - 324 <=> 1586 -1589   (SER  407  - VAL  410  <=> ILE 1586  - SER 1589 )                          
  80: 6c70-A j0da-A   352 - 356 <=> 1594 -1598   (GLN  438  - SER  442  <=> ILE 1594  - GLU 1598 )                          
  80: 6c70-A j0da-A   364 - 367 <=> 1599 -1602   (THR  450  - LEU  453  <=> TRP 1599  - GLY 1602 )                          
  81: 6c70-A iyfd-A    29 -  32 <=>  100 - 103   (SER   31  - LYS   34  <=> GLU  100  - ILE  103 )                          
  81: 6c70-A iyfd-A    64 -  88 <=>  228 - 252   (ASP   66  - PHE   90  <=> LYS  228  - LYS  252 )                          
  81: 6c70-A iyfd-A    90 - 103 <=>  253 - 266   (VAL   92  - ASN  105  <=> SER  253  - LYS  266 )                          
  81: 6c70-A iyfd-A   104 - 107 <=>  269 - 272   (ASN  106  - SER  109  <=> SER  269  - ILE  272 )                          
  81: 6c70-A iyfd-A   108 - 111 <=>  275 - 278   (HIS  110  - PHE  113  <=> ALA  275  - ARG  278 )                          
  81: 6c70-A iyfd-A   222 - 226 <=>  284 - 288   (GLU  239  - THR  243  <=> ARG  284  - GLU  288 )                          
  81: 6c70-A iyfd-A   227 - 260 <=>  338 - 371   (GLY  313  - ALA  346  <=> HIS  338  - GLN  371 )                          
  81: 6c70-A iyfd-A   261 - 287 <=>  374 - 400   (TYR  347  - ASN  373  <=> LEU  374  - VAL  400 )                          
  81: 6c70-A iyfd-A   290 - 297 <=>  422 - 429   (ASN  376  - ILE  383  <=> ALA  422  - LEU  429 )                          
  82: 6c70-A j1is-A    64 -  94 <=>  192 - 222   (ASP   66  - ILE   96  <=> ARG  192  - GLN  222 )                          
  82: 6c70-A j1is-A    96 - 101 <=>  223 - 228   (TYR   98  - ILE  103  <=> GLU  223  - ARG  228 )                          
  82: 6c70-A j1is-A   252 - 255 <=>  230 - 233   (ARG  338  - THR  341  <=> TRP  230  - VAL  233 )                          
  82: 6c70-A j1is-A   258 - 283 <=>  234 - 259   (GLY  344  - ALA  369  <=> THR  234  - ARG  259 )                          
  82: 6c70-A j1is-A   284 - 287 <=>  261 - 264   (THR  370  - ASN  373  <=> LEU  261  - GLU  264 )                          
  82: 6c70-A j1is-A   288 - 291 <=>  267 - 270   (GLY  374  - VAL  377  <=> GLU  267  - ASN  270 )                          
  83: 6c70-A iz3a-A    64 - 103 <=>  172 - 211   (ASP   66  - ASN  105  <=> GLN  172  - ALA  211 )                          
  83: 6c70-A iz3a-A   104 - 107 <=>  214 - 217   (ASN  106  - SER  109  <=> GLN  214  - ALA  217 )                          
  83: 6c70-A iz3a-A   108 - 111 <=>  221 - 224   (HIS  110  - PHE  113  <=> PHE  221  - LEU  224 )                          
  83: 6c70-A iz3a-A   114 - 117 <=>  271 - 274   (SER  116  - ARG  119  <=> LEU  271  - GLN  274 )                          
  83: 6c70-A iz3a-A   130 - 133 <=>  303 - 306   (LEU  132  - VAL  135  <=> GLU  303  - LEU  306 )                          
  83: 6c70-A iz3a-A   247 - 250 <=>  337 - 340   (HIS  333  - VAL  336  <=> ASP  337  - ARG  340 )                          
  83: 6c70-A iz3a-A   252 - 260 <=>  341 - 349   (ARG  338  - ALA  346  <=> TYR  341  - ILE  349 )                          
  83: 6c70-A iz3a-A   261 - 284 <=>  352 - 375   (TYR  347  - THR  370  <=> ALA  352  - TYR  375 )                          
  83: 6c70-A iz3a-A   285 - 290 <=>  377 - 382   (LYS  371  - ASN  376  <=> PHE  377  - LEU  382 )                          
  84: 6c70-A iuxm-A    63 -  93 <=>   39 -  69   (ASP   65  - LYS   95  <=> LEU   39  - ASP   69 )                          
  84: 6c70-A iuxm-A    95 -  98 <=>   70 -  73   (PHE   97  - THR  100  <=> LEU   70  - GLU   73 )                          
  84: 6c70-A iuxm-A   256 - 259 <=>   74 -  77   (ALA  342  - ASP  345  <=> ASN   74  - ILE   77 )                          
  84: 6c70-A iuxm-A   261 - 285 <=>   78 - 102   (TYR  347  - LYS  371  <=> PHE   78  - SER  102 )                          
  85: 6c70-A ixe4-A    57 -  60 <=>   26 -  29   (ASN   59  - MET   62  <=> PRO   26  - ILE   29 )                          
  85: 6c70-A ixe4-A    65 -  89 <=>  141 - 165   (VAL   67  - PRO   91  <=> THR  141  - VAL  165 )                          
  85: 6c70-A ixe4-A    91 -  97 <=>  166 - 172   (ARG   93  - LYS   99  <=> LEU  166  - LEU  172 )                          
  85: 6c70-A ixe4-A    99 - 102 <=>  173 - 176   (LEU  101  - TRP  104  <=> VAL  173  - ARG  176 )                          
  85: 6c70-A ixe4-A   252 - 286 <=>  177 - 211   (ARG  338  - VAL  372  <=> LYS  177  - SER  211 )                          
  85: 6c70-A ixe4-A   287 - 290 <=>  214 - 217   (ASN  373  - ASN  376  <=> ASP  214  - GLN  217 )                          
  86: 6c70-A izic-A     6 -  19 <=>   36 -  49   (LEU    8  - GLY   21  <=> SER   36  - MET   49 )                          
  86: 6c70-A izic-A    38 -  41 <=>   52 -  55   (ILE   40  - ILE   43  <=> PHE   52  - PHE   55 )                          
  86: 6c70-A izic-A    89 -  92 <=>   60 -  63   (PRO   91  - SER   94  <=> ASN   60  - MET   63 )                          
  86: 6c70-A izic-A   100 - 105 <=>   73 -  78   (ALA  102  - PRO  107  <=> GLY   73  - MET   78 )                          
  86: 6c70-A izic-A   115 - 118 <=>   87 -  90   (ASN  117  - PHE  120  <=> ASP   87  - HIS   90 )                          
  86: 6c70-A izic-A   120 - 123 <=>   91 -  94   (ALA  122  - ILE  125  <=> ASP   91  - ARG   94 )                          
  86: 6c70-A izic-A   126 - 141 <=>   95 - 110   (MET  128  - VAL  143  <=> THR   95  - ASN  110 )                          
  86: 6c70-A izic-A   183 - 201 <=>  112 - 130   (TYR  200  - SER  218  <=> GLU  112  - ALA  130 )                          
  86: 6c70-A izic-A   203 - 215 <=>  131 - 143   (LEU  220  - ALA  232  <=> ILE  131  - SER  143 )                          
  86: 6c70-A izic-A   246 - 260 <=>  144 - 158   (ARG  332  - ALA  346  <=> ALA  144  - TYR  158 )                          
  86: 6c70-A izic-A   262 - 272 <=>  160 - 170   (GLY  348  - THR  358  <=> GLY  160  - TYR  170 )                          
  86: 6c70-A izic-A   273 - 276 <=>  172 - 175   (THR  359  - LEU  362  <=> THR  172  - PHE  175 )                          
  86: 6c70-A izic-A   303 - 331 <=>  177 - 205   (THR  389  - CYS  417  <=> ASP  177  - GLN  205 )                          
  86: 6c70-A izic-A   332 - 338 <=>  207 - 213   (HIS  418  - GLU  424  <=> ARG  207  - ALA  213 )                          
  87: 6c70-A iurr-A    63 -  93 <=>   21 -  51   (ASP   65  - LYS   95  <=> ARG   21  - SER   51 )                          
  87: 6c70-A iurr-A   117 - 120 <=>  302 - 305   (ARG  119  - ALA  122  <=> MET  302  - TYR  305 )                          
  87: 6c70-A iurr-A   256 - 283 <=>  311 - 338   (ALA  342  - ALA  369  <=> SER  311  - TYR  338 )                          
  87: 6c70-A iurr-A   284 - 287 <=>  340 - 343   (THR  370  - ASN  373  <=> SER  340  - VAL  343 )                          
  87: 6c70-A iurr-A   288 - 291 <=>  345 - 348   (GLY  374  - VAL  377  <=> GLN  345  - ILE  348 )                          
  88: 6c70-A ixz6-A    63 -  89 <=>   42 -  68   (ASP   65  - PRO   91  <=> ILE   42  - SER   68 )                          
  88: 6c70-A ixz6-A    92 -  95 <=>   69 -  72   (SER   94  - PHE   97  <=> GLY   69  - LYS   72 )                          
  88: 6c70-A ixz6-A   256 - 259 <=>   73 -  76   (ALA  342  - ASP  345  <=> ALA   73  - ILE   76 )                          
  88: 6c70-A ixz6-A   261 - 269 <=>   77 -  85   (TYR  347  - MET  355  <=> LYS   77  - LEU   85 )                          
  88: 6c70-A ixz6-A   270 - 282 <=>   87 -  99   (LEU  356  - GLN  368  <=> SER   87  - ASN   99 )                          
  88: 6c70-A ixz6-A   285 - 290 <=>  101 - 106   (LYS  371  - ASN  376  <=> VAL  101  - ARG  106 )                          
  89: 6c70-A iues-A    63 -  93 <=>   64 -  94   (ASP   65  - LYS   95  <=> ARG   64  - ASP   94 )                          
  89: 6c70-A iues-A    96 -  99 <=>   98 - 101   (TYR   98  - LEU  101  <=> LYS   98  - ASN  101 )                          
  89: 6c70-A iues-A   187 - 194 <=>  110 - 117   (ILE  204  - SER  211  <=> GLY  110  - PHE  117 )                          
  89: 6c70-A iues-A   197 - 200 <=>  130 - 133   (VAL  214  - CYS  217  <=> ARG  130  - THR  133 )                          
  89: 6c70-A iues-A   259 - 285 <=>  134 - 160   (ASP  345  - LYS  371  <=> ASP  134  - ILE  160 )                          
  89: 6c70-A iues-A   286 - 290 <=>  163 - 167   (VAL  372  - ASN  376  <=> ALA  163  - ARG  167 )                          
  90: 6c70-A ixew-A    42 -  45 <=>  941 - 944   (VAL   44  - LEU   47  <=> SER  941  - LEU  944 )                          
  90: 6c70-A ixew-A    50 -  61 <=>  973 - 984   (GLN   52  - GLU   63  <=> GLN  973  - ALA  984 )                          
  90: 6c70-A ixew-A    62 -  65 <=>  986 - 989   (SER   64  - VAL   67  <=> HIS  986  - SER  989 )                          
  90: 6c70-A ixew-A    66 -  88 <=>  992 -1014   (ASP   68  - PHE   90  <=> HIS  992  - GLN 1014 )                          
  90: 6c70-A ixew-A    90 -  95 <=> 1015 -1020   (VAL   92  - PHE   97  <=> GLN 1015  - ASP 1020 )                          
  90: 6c70-A ixew-A   259 - 309 <=> 1021 -1071   (ASP  345  - LEU  395  <=> TYR 1021  - GLU 1071 )                          
  90: 6c70-A ixew-A   315 - 318 <=> 1124 -1127   (ASN  401  - ILE  404  <=> GLU 1124  - ASN 1127 )                          
  90: 6c70-A ixew-A   326 - 330 <=> 1180 -1184   (GLU  412  - SER  416  <=> ASP 1180  - ARG 1184 )                          
  90: 6c70-A ixew-A   334 - 339 <=> 1243 -1248   (TYR  420  - GLU  425  <=> ARG 1243  - GLY 1248 )                          
  91: 6c70-A j1mo-A    14 -  21 <=>   21 -  28   (ILE   16  - GLY   23  <=> ILE   21  - SER   28 )                          
  91: 6c70-A j1mo-A    28 -  31 <=>  285 - 288   (TYR   30  - GLY   33  <=> ARG  285  - TYR  288 )                          
  91: 6c70-A j1mo-A    32 -  36 <=>  306 - 310   (LYS   34  - HIS   38  <=> ALA  306  - GLY  310 )                          
  91: 6c70-A j1mo-A    61 -  97 <=>  347 - 383   (GLU   63  - LYS   99  <=> ILE  347  - GLY  383 )                          
  91: 6c70-A j1mo-A   130 - 146 <=>  394 - 410   (LEU  132  - GLY  148  <=> ALA  394  - ILE  410 )                          
  91: 6c70-A j1mo-A   153 - 157 <=>  568 - 572   (SER  155  - ARG  174  <=> ALA  568  - SER  572 )                          
  91: 6c70-A j1mo-A   160 - 163 <=>  577 - 580   (ILE  177  - PHE  180  <=> LEU  577  - LEU  580 )                          
  91: 6c70-A j1mo-A   241 - 245 <=>  609 - 613   (LYS  327  - GLU  331  <=> CYS  609  - LYS  613 )                          
  91: 6c70-A j1mo-A   255 - 291 <=>  619 - 655   (THR  341  - VAL  377  <=> TYR  619  - LEU  655 )                          
  92: 6c70-A izng-A     1 -  12 <=>   13 -  24   (PHE    3  - PRO   14  <=> SER   13  - LEU   24 )                          
  92: 6c70-A izng-A    53 -  60 <=>   83 -  90   (MET   55  - MET   62  <=> GLN   83  - ILE   90 )                          
  92: 6c70-A izng-A    63 -  91 <=>  103 - 131   (ASP   65  - ARG   93  <=> LEU  103  - ILE  131 )                          
  92: 6c70-A izng-A   261 - 286 <=>  133 - 158   (TYR  347  - VAL  372  <=> PRO  133  - ILE  158 )                          
  93: 6c70-A j0kn-A    64 -  89 <=>   22 -  47   (ASP   66  - PRO   91  <=> GLU   22  - ALA   47 )                          
  93: 6c70-A j0kn-A    91 - 102 <=>   48 -  59   (ARG   93  - TRP  104  <=> GLU   48  - ASN   59 )                          
  93: 6c70-A j0kn-A   255 - 283 <=>   64 -  92   (THR  341  - ALA  369  <=> LEU   64  - GLU   92 )                          
  93: 6c70-A j0kn-A   284 - 287 <=>   94 -  97   (THR  370  - ASN  373  <=> LEU   94  - ALA   97 )                          
  93: 6c70-A j0kn-A   288 - 291 <=>  100 - 103   (GLY  374  - VAL  377  <=> ASN  100  - VAL  103 )                          
  94: 6c70-A iz0h-A    59 -  62 <=>  263 - 266   (MET   61  - SER   64  <=> PRO  263  - CYS  266 )                          
  94: 6c70-A iz0h-A   153 - 156 <=>  418 - 421   (SER  155  - PRO  173  <=> ILE  418  - VAL  421 )                          
  94: 6c70-A iz0h-A   165 - 169 <=>  432 - 436   (PRO  182  - MET  186  <=> HIS  432  - HIS  436 )                          
  94: 6c70-A iz0h-A   290 - 311 <=>  475 - 496   (ASN  376  - CYS  397  <=> LYS  475  - TYR  496 )                          
  94: 6c70-A iz0h-A   366 - 385 <=>  497 - 516   (SER  452  - VAL  471  <=> HIS  497  - PRO  516 )                          
  95: 6c70-A iw9i-A    64 -  99 <=>   72 - 107   (ASP   66  - LEU  101  <=> SER   72  - LYS  107 )                          
  95: 6c70-A iw9i-A   256 - 286 <=>  109 - 139   (ALA  342  - VAL  372  <=> TYR  109  - CYS  139 )                          
  95: 6c70-A iw9i-A   303 - 313 <=>  145 - 155   (THR  389  - PHE  399  <=> ARG  145  - ASN  155 )                          
  96: 6c70-A iu96-A    64 -  90 <=>   15 -  41   (ASP   66  - VAL   92  <=> THR   15  - LEU   41 )                          
  96: 6c70-A iu96-A   257 - 286 <=>   42 -  71   (VAL  343  - VAL  372  <=> SER   42  - GLN   71 )                          
  96: 6c70-A iu96-A   287 - 290 <=>   74 -  77   (ASN  373  - ASN  376  <=> MET   74  - ALA   77 )                          
  97: 6c70-A ivxd-A    31 -  35 <=>  184 - 188   (GLY   33  - PRO   37  <=> LYS  184  - ILE  188 )                          
  97: 6c70-A ivxd-A    64 -  93 <=>  543 - 572   (ASP   66  - LYS   95  <=> SER  543  - ALA  572 )                          
  97: 6c70-A ivxd-A    99 - 102 <=>  575 - 578   (LEU  101  - TRP  104  <=> VAL  575  - PHE  578 )                          
  97: 6c70-A ivxd-A   252 - 286 <=>  580 - 614   (ARG  338  - VAL  372  <=> ARG  580  - TRP  614 )                          
  97: 6c70-A ivxd-A   287 - 291 <=>  618 - 622   (ASN  373  - VAL  377  <=> ALA  618  - ARG  622 )                          
  97: 6c70-A ivxd-A   385 - 388 <=>  706 - 709   (VAL  471  - LYS  474  <=> ASN  706  - ASP  709 )                          
  98: 6c70-A ix6x-A    56 -  60 <=>  456 - 460   (VAL   58  - MET   62  <=> VAL  456  - THR  460 )                          
  98: 6c70-A ix6x-A    63 -  95 <=>  493 - 525   (ASP   65  - PHE   97  <=> PRO  493  - ILE  525 )                          
  98: 6c70-A ix6x-A   257 - 286 <=>  527 - 556   (VAL  343  - VAL  372  <=> GLN  527  - LEU  556 )                          
  98: 6c70-A ix6x-A   287 - 290 <=>  559 - 562   (ASN  373  - ASN  376  <=> ASN  559  - ASN  562 )                          
  98: 6c70-A ix6x-A   298 - 301 <=>  588 - 591   (GLY  384  - LEU  387  <=> ASP  588  - TRP  591 )                          
  98: 6c70-A ix6x-A   382 - 385 <=>  636 - 639   (MET  468  - VAL  471  <=> ASP  636  - LYS  639 )                          
  99: 6c70-A ixby-A   111 - 114 <=>   60 -  63   (PHE  113  - SER  116  <=> SER   60  - LEU   63 )                          
  99: 6c70-A ixby-A   117 - 121 <=>   64 -  68   (ARG  119  - LEU  123  <=> ASN   64  - ILE   68 )                          
  99: 6c70-A ixby-A   123 - 151 <=>   69 -  97   (ILE  125  - GLU  153  <=> THR   69  - VAL   97 )                          
  99: 6c70-A ixby-A   152 - 155 <=>  100 - 103   (ASP  154  - ILE  172  <=> PHE  100  - VAL  103 )                          
  99: 6c70-A ixby-A   169 - 172 <=>  108 - 111   (MET  186  - ALA  189  <=> LYS  108  - THR  111 )                          
  99: 6c70-A ixby-A   174 - 207 <=>  114 - 147   (HIS  191  - CYS  224  <=> ASP  114  - ASN  147 )                          
  99: 6c70-A ixby-A   249 - 252 <=>  149 - 152   (HIS  335  - ARG  338  <=> ASN  149  - TYR  152 )                          
  99: 6c70-A ixby-A   257 - 281 <=>  153 - 177   (VAL  343  - TYR  367  <=> THR  153  - THR  177 )                          
  99: 6c70-A ixby-A   282 - 288 <=>  179 - 185   (GLN  368  - GLY  374  <=> ILE  179  - THR  185 )                          
  99: 6c70-A ixby-A   289 - 305 <=>  189 - 205   (VAL  375  - GLY  391  <=> THR  189  - GLY  205 )                          
 100: 6c70-A iyus-A    63 -  92 <=>   12 -  41   (ASP   65  - SER   94  <=> GLU   12  - ARG   41 )                          
 100: 6c70-A iyus-A    96 -  99 <=>   48 -  51   (TYR   98  - LEU  101  <=> LEU   48  - SER   51 )                          
 100: 6c70-A iyus-A   255 - 282 <=>   52 -  79   (THR  341  - GLN  368  <=> SER   52  - GLY   79 )                          
 100: 6c70-A iyus-A   291 - 294 <=>   83 -  86   (VAL  377  - ALA  380  <=> HIS   83  - ALA   86 )                          
 100: 6c70-A iyus-A   318 - 328 <=>  154 - 164   (ILE  404  - ALA  414  <=> GLU  154  - GLY  164 )                          
 100: 6c70-A iyus-A   347 - 350 <=>  165 - 168   (VAL  433  - GLN  436  <=> HIS  165  - ALA  168 )                          
 101: 6c70-A j0k1-A    52 -  55 <=>    5 -   8   (GLY   54  - ALA   57  <=> VAL    5  - SER    8 )                          
 101: 6c70-A j0k1-A    58 -  62 <=>    9 -  13   (LEU   60  - SER   64  <=> LEU    9  - GLU   13 )                          
 101: 6c70-A j0k1-A    64 -  88 <=>   39 -  63   (ASP   66  - PHE   90  <=> ALA   39  - ALA   63 )                          
 101: 6c70-A j0k1-A   261 - 283 <=>   64 -  86   (TYR  347  - ALA  369  <=> GLY   64  - LYS   86 )                          
 101: 6c70-A j0k1-A   296 - 311 <=>   87 - 102   (VAL  382  - CYS  397  <=> ASP   87  - ASN  102 )                          
 101: 6c70-A j0k1-A   367 - 371 <=>  103 - 107   (LEU  453  - ALA  457  <=> ASN  103  - TRP  107 )                          
 101: 6c70-A j0k1-A   372 - 382 <=>  110 - 120   (SER  458  - MET  468  <=> PRO  110  - TYR  120 )                          
 102: 6c70-A iwnk-A    67 -  80 <=>   40 -  53   (ASP   69  - HIS   82  <=> SER   40  - ILE   53 )                          
 102: 6c70-A iwnk-A   192 - 206 <=>   56 -  70   (SER  209  - ALA  223  <=> GLN   56  - GLY   70 )                          
 102: 6c70-A iwnk-A   246 - 249 <=>   73 -  76   (ARG  332  - HIS  335  <=> ALA   73  - ARG   76 )                          
 102: 6c70-A iwnk-A   252 - 257 <=>   93 -  98   (ARG  338  - VAL  343  <=> GLU   93  - LEU   98 )                          
 102: 6c70-A iwnk-A   259 - 286 <=>   99 - 126   (ASP  345  - VAL  372  <=> ILE   99  - GLY  126 )                          
 102: 6c70-A iwnk-A   287 - 290 <=>  129 - 132   (ASN  373  - ASN  376  <=> PRO  129  - GLU  132 )                          
 102: 6c70-A iwnk-A   291 - 317 <=>  135 - 161   (VAL  377  - LEU  403  <=> GLU  135  - THR  161 )                          
 102: 6c70-A iwnk-A   354 - 357 <=>  162 - 165   (ALA  440  - ILE  443  <=> PRO  162  - GLN  165 )                          
 102: 6c70-A iwnk-A   360 - 364 <=>  193 - 197   (ALA  446  - THR  450  <=> ILE  193  - LEU  197 )                          
 102: 6c70-A iwnk-A   366 - 388 <=>  199 - 221   (SER  452  - LYS  474  <=> SER  199  - LEU  221 )                          
 103: 6c70-A j19k-A    56 -  59 <=>   28 -  31   (VAL   58  - MET   61  <=> ALA   28  - GLU   31 )                          
 103: 6c70-A j19k-A    64 -  90 <=>  143 - 169   (ASP   66  - VAL   92  <=> LYS  143  - GLY  169 )                          
 103: 6c70-A j19k-A    92 -  95 <=>  170 - 173   (SER   94  - PHE   97  <=> SER  170  - ALA  173 )                          
 103: 6c70-A j19k-A   257 - 286 <=>  175 - 204   (VAL  343  - VAL  372  <=> ASP  175  - TYR  204 )                          
 103: 6c70-A j19k-A   287 - 291 <=>  206 - 210   (ASN  373  - VAL  377  <=> SER  206  - CYS  210 )                          
 103: 6c70-A j19k-A   323 - 326 <=>  236 - 239   (SER  409  - GLU  412  <=> ASP  236  - CYS  239 )                          
 104: 6c70-A j1mh-A    63 -  95 <=>    3 -  35   (ASP   65  - PHE   97  <=> SER    3  - ASP   35 )                          
 104: 6c70-A j1mh-A   258 - 282 <=>   36 -  60   (GLY  344  - GLN  368  <=> LYS   36  - VAL   60 )                          
 104: 6c70-A j1mh-A   294 - 298 <=>   63 -  67   (ALA  380  - GLY  384  <=> ARG   63  - ALA   67 )                          
 104: 6c70-A j1mh-A   334 - 337 <=>  123 - 126   (TYR  420  - SER  423  <=> GLU  123  - ALA  126 )                          
 105: 6c70-A izvj-A    16 -  20 <=>   15 -  19   (VAL   18  - VAL   22  <=> THR   15  - LEU   19 )                          
 105: 6c70-A izvj-A    25 -  28 <=>   23 -  26   (PHE   27  - TYR   30  <=> ILE   23  - VAL   26 )                          
 105: 6c70-A izvj-A    29 -  32 <=>   29 -  32   (SER   31  - LYS   34  <=> ILE   29  - ILE   32 )                          
 105: 6c70-A izvj-A    60 -  63 <=>   93 -  96   (MET   62  - ASP   65  <=> PRO   93  - THR   96 )                          
 105: 6c70-A izvj-A    64 -  88 <=>  419 - 443   (ASP   66  - PHE   90  <=> LYS  419  - ALA  443 )                          
 105: 6c70-A izvj-A    89 -  94 <=>  445 - 450   (PRO   91  - ILE   96  <=> GLY  445  - PHE  450 )                          
 105: 6c70-A izvj-A   260 - 282 <=>  455 - 477   (ALA  346  - GLN  368  <=> GLN  455  - LEU  477 )                          
 105: 6c70-A izvj-A   284 - 289 <=>  478 - 483   (THR  370  - VAL  375  <=> LYS  478  - PRO  483 )                          
 105: 6c70-A izvj-A   329 - 333 <=>  539 - 543   (TYR  415  - TRP  419  <=> GLY  539  - SER  543 )                          
 105: 6c70-A izvj-A   336 - 339 <=>  544 - 547   (GLY  422  - GLU  425  <=> MET  544  - ILE  547 )                          
 106: 6c70-A iufh-A    64 -  91 <=>    5 -  32   (ASP   66  - ARG   93  <=> ASP    5  - GLY   32 )                          
 106: 6c70-A iufh-A   195 - 198 <=>   34 -  37   (LEU  212  - LEU  215  <=> ASP   34  - THR   37 )                          
 106: 6c70-A iufh-A   206 - 209 <=>   41 -  44   (ALA  223  - GLN  226  <=> ASP   41  - GLY   44 )                          
 106: 6c70-A iufh-A   253 - 256 <=>   46 -  49   (LEU  339  - ALA  342  <=> PRO   46  - SER   49 )                          
 106: 6c70-A iufh-A   261 - 283 <=>   55 -  77   (TYR  347  - ALA  369  <=> VAL   55  - GLU   77 )                          
 106: 6c70-A iufh-A   284 - 287 <=>   79 -  82   (THR  370  - ASN  373  <=> ALA   79  - GLU   82 )                          
 106: 6c70-A iufh-A   294 - 297 <=>  133 - 136   (ALA  380  - ILE  383  <=> PRO  133  - TRP  136 )                          
 107: 6c70-A iu6m-A     4 -  15 <=>   13 -  24   (GLN    6  - ARG   17  <=> ASN   13  - ALA   24 )                          
 107: 6c70-A iu6m-A    26 -  63 <=>   27 -  64   (ASN   28  - ASP   65  <=> LEU   27  - LYS   64 )                          
 107: 6c70-A iu6m-A    67 -  91 <=>   65 -  89   (ASP   69  - ARG   93  <=> GLU   65  - GLY   89 )                          
 107: 6c70-A iu6m-A    92 -  95 <=>   92 -  95   (SER   94  - PHE   97  <=> LEU   92  - THR   95 )                          
 107: 6c70-A iu6m-A   258 - 284 <=>   97 - 123   (GLY  344  - THR  370  <=> ASP   97  - GLY  123 )                          
 107: 6c70-A iu6m-A   288 - 293 <=>  190 - 195   (GLY  374  - ALA  379  <=> GLU  190  - ARG  195 )                          
 107: 6c70-A iu6m-A   294 - 317 <=>  197 - 220   (ALA  380  - LEU  403  <=> HIS  197  - PHE  220 )                          
 108: 6c70-A ixca-A    63 -  95 <=>  173 - 205   (ASP   65  - PHE   97  <=> TYR  173  - LEU  205 )                          
 108: 6c70-A ixca-A   257 - 284 <=>  206 - 233   (VAL  343  - THR  370  <=> PRO  206  - ASN  233 )                          
 109: 6c70-A iuzq-A    29 -  38 <=>  371 - 380   (SER   31  - ILE   40  <=> LEU  371  - MET  380 )                          
 109: 6c70-A iuzq-A   153 - 158 <=>  398 - 403   (SER  155  - LEU  175  <=> SER  398  - SER  403 )                          
 109: 6c70-A iuzq-A   177 - 220 <=>  404 - 447   (ALA  194  - LEU  237  <=> SER  404  - PHE  447 )                          
 109: 6c70-A iuzq-A   222 - 225 <=>  448 - 451   (GLU  239  - ALA  242  <=> SER  448  - ASN  451 )                          
 109: 6c70-A iuzq-A   232 - 279 <=>  452 - 499   (GLN  318  - LEU  365  <=> ARG  452  - SER  499 )                          
 109: 6c70-A iuzq-A   283 - 289 <=>  500 - 506   (ALA  369  - VAL  375  <=> ARG  500  - ILE  506 )                          
 110: 6c70-A izoi-A    63 -  89 <=>    4 -  30   (ASP   65  - PRO   91  <=> ALA    4  - SER   30 )                          
 110: 6c70-A izoi-A   260 - 288 <=>   32 -  60   (ALA  346  - GLY  374  <=> ASP   32  - THR   60 )                          
 110: 6c70-A izoi-A   290 - 294 <=>  130 - 134   (ASN  376  - ALA  380  <=> LEU  130  - GLU  134 )                          
 110: 6c70-A izoi-A   305 - 308 <=>  148 - 151   (GLY  391  - PHE  394  <=> ASN  148  - LEU  151 )                          
 111: 6c70-A izkn-A    63 -  67 <=>   19 -  23   (ASP   65  - ASP   69  <=> LYS   19  - SER   23 )                          
 111: 6c70-A izkn-A    70 -  96 <=>   24 -  50   (ALA   72  - TYR   98  <=> ASP   24  - GLY   50 )                          
 111: 6c70-A izkn-A   113 - 117 <=>   93 -  97   (GLU  115  - ARG  119  <=> GLU   93  - ALA   97 )                          
 111: 6c70-A izkn-A   158 - 162 <=>  129 - 133   (LEU  175  - THR  179  <=> THR  129  - LYS  133 )                          
 111: 6c70-A izkn-A   178 - 209 <=>  134 - 165   (LEU  195  - GLN  226  <=> GLY  134  - TYR  165 )                          
 111: 6c70-A izkn-A   215 - 221 <=>  173 - 179   (ALA  232  - MET  238  <=> THR  173  - HIS  179 )                          
 111: 6c70-A izkn-A   252 - 280 <=>  226 - 254   (ARG  338  - ALA  366  <=> LEU  226  - PRO  254 )                          
 111: 6c70-A izkn-A   290 - 293 <=>  269 - 272   (ASN  376  - ALA  379  <=> ARG  269  - GLU  272 )                          
 112: 6c70-A ixuo-A    36 -  39 <=>   33 -  36   (HIS   38  - TYR   41  <=> ILE   33  - GLY   36 )                          
 112: 6c70-A ixuo-A    41 -  44 <=>   37 -  40   (ILE   43  - LEU   46  <=> SER   37  - SER   40 )                          
 112: 6c70-A ixuo-A    64 -  67 <=>   56 -  59   (ASP   66  - ASP   69  <=> ASP   56  - PHE   59 )                          
 112: 6c70-A ixuo-A    69 -  89 <=>   60 -  80   (THR   71  - PRO   91  <=> TYR   60  - LEU   80 )                          
 112: 6c70-A ixuo-A   260 - 283 <=>   82 - 105   (ALA  346  - ALA  369  <=> LYS   82  - ASN  105 )                          
 112: 6c70-A ixuo-A   296 - 313 <=>  106 - 123   (VAL  382  - PHE  399  <=> LEU  106  - GLN  123 )                          
 112: 6c70-A ixuo-A   363 - 366 <=>  124 - 127   (PHE  449  - SER  452  <=> ILE  124  - ILE  127 )                          
 112: 6c70-A ixuo-A   368 - 385 <=>  128 - 145   (ASP  454  - VAL  471  <=> ARG  128  - ARG  145 )                          
 113: 6c70-A iuj6-A    63 -  88 <=>   21 -  46   (ASP   65  - PHE   90  <=> ASN   21  - LYS   46 )                          
 113: 6c70-A iuj6-A   130 - 133 <=>   51 -  54   (LEU  132  - VAL  135  <=> PHE   51  - ILE   54 )                          
 113: 6c70-A iuj6-A   196 - 199 <=>   56 -  59   (ASP  213  - PHE  216  <=> VAL   56  - VAL   59 )                          
 113: 6c70-A iuj6-A   257 - 279 <=>   61 -  83   (VAL  343  - LEU  365  <=> ASP   61  - GLY   83 )                          
 113: 6c70-A iuj6-A   302 - 305 <=>   85 -  88   (TYR  388  - GLY  391  <=> SER   85  - PHE   88 )                          
 113: 6c70-A iuj6-A   308 - 312 <=>   89 -  93   (PHE  394  - ILE  398  <=> ASN   89  - PHE   93 )                          
 113: 6c70-A iuj6-A   315 - 325 <=>  145 - 155   (ASN  401  - MET  411  <=> LYS  145  - ASP  155 )                          
 113: 6c70-A iuj6-A   347 - 350 <=>  157 - 160   (VAL  433  - GLN  436  <=> TYR  157  - GLN  160 )                          
 114: 6c70-A iwt8-A    63 -  93 <=>  490 - 520   (ASP   65  - LYS   95  <=> ILE  490  - MET  520 )                          
 114: 6c70-A iwt8-A    96 - 100 <=>  522 - 526   (TYR   98  - ALA  102  <=> ASP  522  - ARG  526 )                          
 114: 6c70-A iwt8-A   253 - 285 <=>  528 - 560   (LEU  339  - LYS  371  <=> PRO  528  - LYS  560 )                          
 115: 6c70-A iu4o-A    48 -  53 <=>  332 - 337   (LEU   50  - MET   55  <=> GLU  332  - ALA  337 )                          
 115: 6c70-A iu4o-A    64 -  89 <=>  463 - 488   (ASP   66  - PRO   91  <=> GLU  463  - SER  488 )                          
 115: 6c70-A iu4o-A    92 -  95 <=>  489 - 492   (SER   94  - PHE   97  <=> MET  489  - ASN  492 )                          
 115: 6c70-A iu4o-A   257 - 286 <=>  493 - 522   (VAL  343  - VAL  372  <=> VAL  493  - LYS  522 )                          
 115: 6c70-A iu4o-A   287 - 290 <=>  524 - 527   (ASN  373  - ASN  376  <=> ASP  524  - PRO  527 )                          
 115: 6c70-A iu4o-A   301 - 304 <=>  535 - 538   (LEU  387  - LEU  390  <=> LEU  535  - ASN  538 )                          
 115: 6c70-A iu4o-A   308 - 313 <=>  539 - 544   (PHE  394  - PHE  399  <=> ILE  539  - ILE  544 )                          
 115: 6c70-A iu4o-A   321 - 324 <=>  547 - 550   (SER  407  - VAL  410  <=> PRO  547  - THR  550 )                          
 115: 6c70-A iu4o-A   330 - 333 <=>  552 - 555   (SER  416  - TRP  419  <=> THR  552  - GLU  555 )                          
 115: 6c70-A iu4o-A   336 - 339 <=>  556 - 559   (GLY  422  - GLU  425  <=> GLY  556  - LEU  559 )                          
 116: 6c70-A iwnf-A     2 -   5 <=>   70 -  73   (LYS    4  - GLY    7  <=> TRP   70  - LEU   73 )                          
 116: 6c70-A iwnf-A     9 -  12 <=>  184 - 187   (ASP   11  - PRO   14  <=> TRP  184  - ALA  187 )                          
 116: 6c70-A iwnf-A    29 -  32 <=>  380 - 383   (SER   31  - LYS   34  <=> GLU  380  - GLU  383 )                          
 116: 6c70-A iwnf-A    34 -  44 <=>  432 - 442   (PHE   36  - LEU   46  <=> THR  432  - SER  442 )                          
 116: 6c70-A iwnf-A    50 -  53 <=>  447 - 450   (GLN   52  - MET   55  <=> GLU  447  - LEU  450 )                          
 116: 6c70-A iwnf-A    69 -  94 <=>  486 - 511   (THR   71  - ILE   96  <=> THR  486  - PRO  511 )                          
 116: 6c70-A iwnf-A   260 - 285 <=>  516 - 541   (ALA  346  - LYS  371  <=> ASP  516  - ASN  541 )                          
 116: 6c70-A iwnf-A   286 - 290 <=>  543 - 547   (VAL  372  - ASN  376  <=> ASP  543  - LYS  547 )                          
 117: 6c70-A iujy-A    63 -  94 <=>   50 -  81   (ASP   65  - ILE   96  <=> PRO   50  - MET   81 )                          
 117: 6c70-A iujy-A    96 -  99 <=>   82 -  85   (TYR   98  - LEU  101  <=> GLY   82  - MET   85 )                          
 117: 6c70-A iujy-A   198 - 203 <=>   86 -  91   (LEU  215  - LEU  220  <=> MET   86  - LYS   91 )                          
 117: 6c70-A iujy-A   262 - 285 <=>   99 - 122   (GLY  348  - LYS  371  <=> ILE   99  - ASN  122 )                          
 117: 6c70-A iujy-A   286 - 289 <=>  126 - 129   (VAL  372  - VAL  375  <=> TYR  126  - ASP  129 )                          
 118: 6c70-A izly-A     3 -   6 <=>    4 -   7   (HIS    5  - LEU    8  <=> VAL    4  - ALA    7 )                          
 118: 6c70-A izly-A    16 -  19 <=>   20 -  23   (VAL   18  - GLY   21  <=> ALA   20  - ASP   23 )                          
 118: 6c70-A izly-A    24 -  27 <=>   25 -  28   (MET   26  - TYR   29  <=> ALA   25  - TYR   28 )                          
 118: 6c70-A izly-A    28 -  60 <=>   30 -  62   (TYR   30  - MET   62  <=> GLU   30  - SER   62 )                          
 118: 6c70-A izly-A    61 -  68 <=>   66 -  73   (GLU   63  - LEU   70  <=> LEU   66  - LEU   73 )                          
 118: 6c70-A izly-A    70 -  94 <=>   74 -  98   (ALA   72  - ILE   96  <=> LEU   74  - THR   98 )                          
 118: 6c70-A izly-A   256 - 286 <=>  101 - 131   (ALA  342  - VAL  372  <=> SER  101  - SER  131 )                          
 118: 6c70-A izly-A   287 - 295 <=>  133 - 141   (ASN  373  - THR  381  <=> ILE  133  - LEU  141 )                          
 118: 6c70-A izly-A   298 - 301 <=>  142 - 145   (GLY  384  - LEU  387  <=> TYR  142  - SER  145 )                          
 119: 6c70-A iv7h-A    63 -  89 <=>   10 -  36   (ASP   65  - PRO   91  <=> SER   10  - ARG   36 )                          
 119: 6c70-A iv7h-A    91 - 100 <=>   37 -  46   (ARG   93  - ALA  102  <=> GLN   37  - SER   46 )                          
 119: 6c70-A iv7h-A   102 - 105 <=>   47 -  50   (TRP  104  - PRO  107  <=> LYS   47  - GLN   50 )                          
 119: 6c70-A iv7h-A   250 - 284 <=>   52 -  86   (VAL  336  - THR  370  <=> SER   52  - VAL   86 )                          
 119: 6c70-A iv7h-A   384 - 388 <=>   87 -  91   (LEU  470  - LYS  474  <=> GLY   87  - GLN   91 )                          
 120: 6c70-A iy4v-A     1 -   4 <=>   38 -  41   (PHE    3  - GLN    6  <=> SER   38  - PHE   41 )                          
 120: 6c70-A iy4v-A     5 -  21 <=>   47 -  63   (GLY    7  - GLY   23  <=> ILE   47  - LEU   63 )                          
 120: 6c70-A iy4v-A    47 -  58 <=>   66 -  77   (LEU   49  - LEU   60  <=> GLY   66  - TYR   77 )                          
 120: 6c70-A iy4v-A    61 -  64 <=>   78 -  81   (GLU   63  - ASP   66  <=> LYS   78  - SER   81 )                          
 120: 6c70-A iy4v-A   165 - 168 <=>  122 - 125   (PRO  182  - ALA  185  <=> LEU  122  - ILE  125 )                          
 120: 6c70-A iy4v-A   173 - 215 <=>  126 - 168   (GLY  190  - ALA  232  <=> GLY  126  - TYR  168 )                          
 120: 6c70-A iy4v-A   243 - 246 <=>  169 - 172   (TRP  329  - ARG  332  <=> PRO  169  - TYR  172 )                          
 120: 6c70-A iy4v-A   290 - 331 <=>  222 - 263   (ASN  376  - CYS  417  <=> VAL  222  - ILE  263 )                          
 120: 6c70-A iy4v-A   332 - 338 <=>  265 - 271   (HIS  418  - GLU  424  <=> LYS  265  - LYS  271 )                          
 120: 6c70-A iy4v-A   356 - 359 <=>  312 - 315   (SER  442  - GLY  445  <=> TYR  312  - TYR  315 )                          
 120: 6c70-A iy4v-A   377 - 380 <=>  331 - 334   (VAL  463  - TYR  466  <=> THR  331  - PHE  334 )                          
 120: 6c70-A iy4v-A   382 - 386 <=>  335 - 339   (MET  468  - GLN  472  <=> ARG  335  - SER  339 )                          
 121: 6c70-A j1qo-A     8 -  11 <=>  290 - 293   (ALA   10  - LEU   13  <=> PHE  290  - THR  293 )                          
 121: 6c70-A j1qo-A    28 -  31 <=>  296 - 299   (TYR   30  - GLY   33  <=> LYS  296  - VAL  299 )                          
 121: 6c70-A j1qo-A    49 -  53 <=>  337 - 341   (LEU   51  - MET   55  <=> GLY  337  - ASN  341 )                          
 121: 6c70-A j1qo-A    64 -  92 <=>  673 - 701   (ASP   66  - SER   94  <=> LYS  673  - ASN  701 )                          
 121: 6c70-A j1qo-A   261 - 291 <=>  703 - 733   (TYR  347  - VAL  377  <=> ASP  703  - SER  733 )                          
 121: 6c70-A j1qo-A   297 - 307 <=>  738 - 748   (ILE  383  - VAL  393  <=> GLU  738  - THR  748 )                          
 121: 6c70-A j1qo-A   310 - 314 <=>  749 - 753   (PHE  396  - GLY  400  <=> PRO  749  - GLN  753 )                          
 122: 6c70-A j0j1-A    63 -  94 <=>  188 - 219   (ASP   65  - ILE   96  <=> ARG  188  - SER  219 )                          
 122: 6c70-A j0j1-A   103 - 106 <=>  226 - 229   (ASN  105  - ASN  108  <=> SER  226  - LEU  229 )                          
 122: 6c70-A j0j1-A   245 - 248 <=>  230 - 233   (GLU  331  - LYS  334  <=> ILE  230  - ASP  233 )                          
 122: 6c70-A j0j1-A   251 - 254 <=>  234 - 237   (VAL  337  - VAL  340  <=> VAL  234  - VAL  237 )                          
 122: 6c70-A j0j1-A   256 - 285 <=>  238 - 267   (ALA  342  - LYS  371  <=> SER  238  - VAL  267 )                          
 122: 6c70-A j0j1-A   286 - 289 <=>  269 - 272   (VAL  372  - VAL  375  <=> ASP  269  - ARG  272 )                          
 123: 6c70-A iz93-A    64 -  94 <=>  141 - 171   (ASP   66  - ILE   96  <=> THR  141  - HIS  171 )                          
 123: 6c70-A iz93-A    96 -  99 <=>  172 - 175   (TYR   98  - LEU  101  <=> PHE  172  - LEU  175 )                          
 123: 6c70-A iz93-A   194 - 198 <=>  181 - 185   (SER  211  - LEU  215  <=> ASP  181  - TYR  185 )                          
 123: 6c70-A iz93-A   204 - 207 <=>  210 - 213   (LEU  221  - CYS  224  <=> ASP  210  - ALA  213 )                          
 123: 6c70-A iz93-A   250 - 256 <=>  216 - 222   (VAL  336  - ALA  342  <=> LYS  216  - SER  222 )                          
 123: 6c70-A iz93-A   261 - 286 <=>  235 - 260   (TYR  347  - VAL  372  <=> ILE  235  - MET  260 )                          
 123: 6c70-A iz93-A   287 - 292 <=>  263 - 268   (ASN  373  - TYR  378  <=> LEU  263  - THR  268 )                          
 123: 6c70-A iz93-A   294 - 297 <=>  272 - 275   (ALA  380  - ILE  383  <=> GLY  272  - VAL  275 )                          
 124: 6c70-A iwza-A     8 -  13 <=>    1 -   6   (ALA   10  - ASN   15  <=> MET    1  - CYS    6 )                          
 124: 6c70-A iwza-A    39 -  42 <=>   14 -  17   (TYR   41  - VAL   44  <=> ASN   14  - ASP   17 )                          
 124: 6c70-A iwza-A    50 -  56 <=>   87 -  93   (GLN   52  - VAL   58  <=> ASN   87  - ILE   93 )                          
 124: 6c70-A iwza-A    58 -  62 <=>   99 - 103   (LEU   60  - SER   64  <=> VAL   99  - TYR  103 )                          
 124: 6c70-A iwza-A    63 -  92 <=>  108 - 137   (ASP   65  - SER   94  <=> SER  108  - VAL  137 )                          
 124: 6c70-A iwza-A    93 -  96 <=>  139 - 142   (LYS   95  - TYR   98  <=> ASN  139  - TYR  142 )                          
 124: 6c70-A iwza-A   256 - 285 <=>  145 - 174   (ALA  342  - LYS  371  <=> LYS  145  - LEU  174 )                          
 124: 6c70-A iwza-A   286 - 289 <=>  176 - 179   (VAL  372  - VAL  375  <=> LEU  176  - ARG  179 )                          
 124: 6c70-A iwza-A   291 - 300 <=>  192 - 201   (VAL  377  - LEU  386  <=> SER  192  - SER  201 )                          
 124: 6c70-A iwza-A   302 - 316 <=>  202 - 216   (TYR  388  - ARG  402  <=> SER  202  - GLU  216 )                          
 124: 6c70-A iwza-A   356 - 359 <=>  232 - 235   (SER  442  - GLY  445  <=> GLN  232  - ALA  235 )                          
 124: 6c70-A iwza-A   364 - 370 <=>  236 - 242   (THR  450  - PHE  456  <=> SER  236  - ASN  242 )                          
 124: 6c70-A iwza-A   372 - 388 <=>  243 - 259   (SER  458  - LYS  474  <=> GLU  243  - HIS  259 )                          
 125: 6c70-A iy83-A     4 -  22 <=>   27 -  45   (GLN    6  - HIS   24  <=> ILE   27  - LEU   45 )                          
 125: 6c70-A iy83-A    43 -  62 <=>   47 -  66   (THR   45  - SER   64  <=> VAL   47  - SER   66 )                          
 125: 6c70-A iy83-A   169 - 174 <=>  107 - 112   (MET  186  - HIS  191  <=> CYS  107  - ASN  112 )                          
 125: 6c70-A iy83-A   176 - 210 <=>  113 - 147   (PHE  193  - LEU  227  <=> GLN  113  - PHE  147 )                          
 125: 6c70-A iy83-A   246 - 250 <=>  149 - 153   (ARG  332  - VAL  336  <=> LYS  149  - LYS  153 )                          
 125: 6c70-A iy83-A   252 - 287 <=>  154 - 189   (ARG  338  - ASN  373  <=> LYS  154  - LYS  189 )                          
 125: 6c70-A iy83-A   314 - 330 <=>  206 - 222   (GLY  400  - SER  416  <=> VAL  206  - GLU  222 )                          
 126: 6c70-A iwrx-A    64 -  90 <=>  392 - 418   (ASP   66  - VAL   92  <=> ASN  392  - ASP  418 )                          
 126: 6c70-A iwrx-A    92 -  95 <=>  419 - 422   (SER   94  - PHE   97  <=> GLU  419  - THR  422 )                          
 126: 6c70-A iwrx-A   187 - 193 <=>  426 - 432   (ILE  204  - ASN  210  <=> SER  426  - TRP  432 )                          
 126: 6c70-A iwrx-A   260 - 286 <=>  449 - 475   (ALA  346  - VAL  372  <=> GLN  449  - MET  475 )                          
 126: 6c70-A iwrx-A   287 - 290 <=>  477 - 480   (ASN  373  - ASN  376  <=> CYS  477  - LEU  480 )                          
 127: 6c70-A iy7d-A    66 -  92 <=>  386 - 412   (ASP   68  - SER   94  <=> SER  386  - GLU  412 )                          
 127: 6c70-A iy7d-A    93 -  96 <=>  414 - 417   (LYS   95  - TYR   98  <=> GLY  414  - LYS  417 )                          
 127: 6c70-A iy7d-A   253 - 256 <=>  420 - 423   (LEU  339  - ALA  342  <=> PRO  420  - THR  423 )                          
 127: 6c70-A iy7d-A   257 - 283 <=>  425 - 451   (VAL  343  - ALA  369  <=> ASN  425  - LEU  451 )                          
 127: 6c70-A iy7d-A   285 - 290 <=>  452 - 457   (LYS  371  - ASN  376  <=> SER  452  - PRO  457 )                          
 127: 6c70-A iy7d-A   297 - 300 <=>  475 - 478   (ILE  383  - LEU  386  <=> MET  475  - CYS  478 )                          
 127: 6c70-A iy7d-A   305 - 308 <=>  479 - 482   (GLY  391  - PHE  394  <=> VAL  479  - GLN  482 )                          
 127: 6c70-A iy7d-A   311 - 314 <=>  483 - 486   (CYS  397  - GLY  400  <=> SER  483  - GLY  486 )                          
 127: 6c70-A iy7d-A   316 - 319 <=>  747 - 750   (ARG  402  - GLU  405  <=> LYS  747  - HIS  750 )                          
 127: 6c70-A iy7d-A   320 - 323 <=>  758 - 761   (GLU  406  - SER  409  <=> ASN  758  - GLN  761 )                          
 127: 6c70-A iy7d-A   326 - 331 <=>  765 - 770   (GLU  412  - CYS  417  <=> ARG  765  - ILE  770 )                          
 127: 6c70-A iy7d-A   343 - 346 <=>  772 - 775   (PHE  429  - ILE  432  <=> GLY  772  - ASP  775 )                          
 127: 6c70-A iy7d-A   349 - 353 <=>  776 - 780   (GLN  435  - LYS  439  <=> ILE  776  - VAL  780 )                          
 128: 6c70-A j1hm-A     1 -   4 <=>  262 - 265   (PHE    3  - GLN    6  <=> PHE  262  - LYS  265 )                          
 128: 6c70-A j1hm-A     7 -  16 <=>  266 - 275   (VAL    9  - VAL   18  <=> ASN  266  - ASN  275 )                          
 128: 6c70-A j1hm-A    59 -  62 <=>  309 - 312   (MET   61  - SER   64  <=> LYS  309  - LYS  312 )                          
 128: 6c70-A j1hm-A    67 -  95 <=>  313 - 341   (ASP   69  - PHE   97  <=> SER  313  - THR  341 )                          
 128: 6c70-A j1hm-A   261 - 284 <=>  346 - 369   (TYR  347  - THR  370  <=> GLN  346  - ASN  369 )                          
 129: 6c70-A ixsj-A     1 -   5 <=>  133 - 137   (PHE    3  - GLY    7  <=> THR  133  - TYR  137 )                          
 129: 6c70-A ixsj-A    56 -  59 <=>  306 - 309   (VAL   58  - MET   61  <=> ALA  306  - GLU  309 )                          
 129: 6c70-A ixsj-A    63 -  84 <=>  337 - 358   (ASP   65  - LYS   86  <=> LYS  337  - THR  358 )                          
 129: 6c70-A ixsj-A    86 -  89 <=>  359 - 362   (ILE   88  - PRO   91  <=> THR  359  - GLU  362 )                          
 129: 6c70-A ixsj-A   264 - 282 <=>  364 - 382   (ALA  350  - GLN  368  <=> ASP  364  - LYS  382 )                          
 130: 6c70-A izs6-A    63 -  95 <=>    7 -  39   (ASP   65  - PHE   97  <=> CYS    7  - ARG   39 )                          
 130: 6c70-A izs6-A   259 - 283 <=>   40 -  64   (ASP  345  - ALA  369  <=> ASN   40  - ASN   64 )                          
 130: 6c70-A izs6-A   284 - 290 <=>   66 -  72   (THR  370  - ASN  376  <=> PHE   66  - PRO   72 )                          
 131: 6c70-A iw2r-A    64 -  89 <=>    1 -  26   (ASP   66  - PRO   91  <=> MET    1  - ALA   26 )                          
 131: 6c70-A iw2r-A    91 - 104 <=>   27 -  40   (ARG   93  - ASN  106  <=> TYR   27  - LYS   40 )                          
 131: 6c70-A iw2r-A   105 - 108 <=>   43 -  46   (PRO  107  - HIS  110  <=> THR   43  - SER   46 )                          
 131: 6c70-A iw2r-A   245 - 254 <=>   48 -  57   (GLU  331  - VAL  340  <=> ASP   48  - GLU   57 )                          
 131: 6c70-A iw2r-A   259 - 262 <=>   64 -  67   (ASP  345  - GLY  348  <=> SER   64  - ILE   67 )                          
 131: 6c70-A iw2r-A   263 - 282 <=>   70 -  89   (VAL  349  - GLN  368  <=> GLU   70  - ASN   89 )                          
 132: 6c70-A iz8y-A    63 -  94 <=>    2 -  33   (ASP   65  - ILE   96  <=> GLY    2  - GLN   33 )                          
 132: 6c70-A iz8y-A   256 - 280 <=>   34 -  58   (ALA  342  - ALA  366  <=> SER   34  - ARG   58 )                          
 132: 6c70-A iz8y-A   290 - 293 <=>  148 - 151   (ASN  376  - ALA  379  <=> LYS  148  - ASP  151 )                          
 133: 6c70-A iule-A    47 -  61 <=>  106 - 120   (LEU   49  - GLU   63  <=> ALA  106  - HIS  120 )                          
 133: 6c70-A iule-A    62 -  65 <=>  122 - 125   (SER   64  - VAL   67  <=> ARG  122  - ARG  125 )                          
 133: 6c70-A iule-A    66 -  93 <=>  134 - 161   (ASP   68  - LYS   95  <=> ALA  134  - SER  161 )                          
 133: 6c70-A iule-A    96 - 101 <=>  162 - 167   (TYR   98  - ILE  103  <=> THR  162  - ALA  167 )                          
 133: 6c70-A iule-A   250 - 286 <=>  168 - 204   (VAL  336  - VAL  372  <=> ASN  168  - ALA  204 )                          
 133: 6c70-A iule-A   287 - 308 <=>  207 - 228   (ASN  373  - PHE  394  <=> PHE  207  - SER  228 )                          
 133: 6c70-A iule-A   370 - 373 <=>  229 - 232   (PHE  456  - VAL  459  <=> GLU  229  - LYS  232 )                          
 134: 6c70-A ivmw-A    64 - 102 <=>   16 -  54   (ASP   66  - TRP  104  <=> GLU   16  - LYS   54 )                          
 134: 6c70-A ivmw-A   252 - 287 <=>   56 -  91   (ARG  338  - ASN  373  <=> GLU   56  - ASN   91 )                          
 134: 6c70-A ivmw-A   290 - 303 <=>  150 - 163   (ASN  376  - THR  389  <=> ARG  150  - GLY  163 )                          
 134: 6c70-A ivmw-A   305 - 308 <=>  164 - 167   (GLY  391  - PHE  394  <=> PRO  164  - ASN  167 )                          
 134: 6c70-A ivmw-A   373 - 376 <=>  169 - 172   (VAL  459  - ALA  462  <=> THR  169  - SER  172 )                          
 135: 6c70-A iykm-A     4 -  11 <=>   46 -  53   (GLN    6  - LEU   13  <=> GLU   46  - ALA   53 )                          
 135: 6c70-A iykm-A    13 -  19 <=>   56 -  62   (ASN   15  - GLY   21  <=> ASN   56  - ASN   62 )                          
 135: 6c70-A iykm-A    33 -  36 <=>   70 -  73   (LYS   35  - HIS   38  <=> ALA   70  - GLY   73 )                          
 135: 6c70-A iykm-A    40 -  44 <=>   84 -  88   (CYS   42  - LEU   46  <=> SER   84  - PRO   88 )                          
 135: 6c70-A iykm-A    50 -  63 <=>   94 - 107   (GLN   52  - ASP   65  <=> LEU   94  - ASN  107 )                          
 135: 6c70-A iykm-A    64 - 100 <=>  109 - 145   (ASP   66  - ALA  102  <=> SER  109  - ALA  145 )                          
 135: 6c70-A iykm-A   103 - 106 <=>  148 - 151   (ASN  105  - ASN  108  <=> LEU  148  - ASP  151 )                          
 135: 6c70-A iykm-A   107 - 110 <=>  156 - 159   (SER  109  - LEU  112  <=> ASN  156  - ARG  159 )                          
 135: 6c70-A iykm-A   111 - 118 <=>  195 - 202   (PHE  113  - PHE  120  <=> LEU  195  - ASN  202 )                          
 135: 6c70-A iykm-A   246 - 285 <=>  206 - 245   (ARG  332  - LYS  371  <=> ASN  206  - GLU  245 )                          
 135: 6c70-A iykm-A   286 - 290 <=>  247 - 251   (VAL  372  - ASN  376  <=> SER  247  - ARG  251 )                          
 136: 6c70-A iuvw-A    64 -  98 <=>   42 -  76   (ASP   66  - THR  100  <=> ALA   42  - ASP   76 )                          
 136: 6c70-A iuvw-A   256 - 259 <=>   80 -  83   (ALA  342  - ASP  345  <=> ASN   80  - GLY   83 )                          
 136: 6c70-A iuvw-A   261 - 283 <=>   84 - 106   (TYR  347  - ALA  369  <=> ASP   84  - TYR  106 )                          
 136: 6c70-A iuvw-A   284 - 287 <=>  108 - 111   (THR  370  - ASN  373  <=> ILE  108  - ASP  111 )                          
 136: 6c70-A iuvw-A   376 - 380 <=>  118 - 122   (ALA  462  - TYR  466  <=> PRO  118  - PHE  122 )                          
 137: 6c70-A ixo2-A     1 -   4 <=>    1 -   4   (PHE    3  - GLN    6  <=> MET    1  - THR    4 )                          
 137: 6c70-A ixo2-A     5 -   9 <=>   32 -  36   (GLY    7  - ASP   11  <=> LEU   32  - SER   36 )                          
 137: 6c70-A ixo2-A    35 -  38 <=>  117 - 120   (PRO   37  - ILE   40  <=> ASP  117  - ASP  120 )                          
 137: 6c70-A ixo2-A    49 -  52 <=>  145 - 148   (LEU   51  - GLY   54  <=> THR  145  - ASP  148 )                          
 137: 6c70-A ixo2-A    65 -  91 <=>  162 - 188   (VAL   67  - ARG   93  <=> GLU  162  - GLY  188 )                          
 137: 6c70-A ixo2-A   260 - 283 <=>  190 - 213   (ALA  346  - ALA  369  <=> THR  190  - GLY  213 )                          
 137: 6c70-A ixo2-A   299 - 311 <=>  217 - 229   (TYR  385  - CYS  397  <=> GLU  217  - ASN  229 )                          
 137: 6c70-A ixo2-A   365 - 378 <=>  231 - 244   (VAL  451  - VAL  464  <=> SER  231  - PRO  244 )                          
 137: 6c70-A ixo2-A   380 - 383 <=>  245 - 248   (TYR  466  - VAL  469  <=> SER  245  - GLN  248 )                          
 138: 6c70-A izea-A    32 -  35 <=>   82 -  85   (LYS   34  - PRO   37  <=> ASP   82  - SER   85 )                          
 138: 6c70-A izea-A    55 -  58 <=>  212 - 215   (ALA   57  - LEU   60  <=> ALA  212  - ILE  215 )                          
 138: 6c70-A izea-A    64 - 104 <=>  254 - 294   (ASP   66  - ASN  106  <=> THR  254  - GLN  294 )                          
 138: 6c70-A izea-A   252 - 260 <=>  296 - 304   (ARG  338  - ALA  346  <=> VAL  296  - ILE  304 )                          
 138: 6c70-A izea-A   261 - 280 <=>  307 - 326   (TYR  347  - ALA  366  <=> LYS  307  - LYS  326 )                          
 138: 6c70-A izea-A   281 - 287 <=>  328 - 334   (TYR  367  - ASN  373  <=> VAL  328  - ARG  334 )                          
 138: 6c70-A izea-A   290 - 299 <=>  342 - 351   (ASN  376  - TYR  385  <=> SER  342  - TRP  351 )                          
 138: 6c70-A izea-A   302 - 305 <=>  358 - 361   (TYR  388  - GLY  391  <=> HIS  358  - GLU  361 )                          
 138: 6c70-A izea-A   326 - 330 <=>  474 - 478   (GLU  412  - SER  416  <=> GLN  474  - ARG  478 )                          
 138: 6c70-A izea-A   331 - 338 <=>  480 - 487   (CYS  417  - GLU  424  <=> ARG  480  - SER  487 )                          
 139: 6c70-A iyxu-A    10 -  13 <=>   23 -  26   (LEU   12  - ASN   15  <=> MET   23  - SER   26 )                          
 139: 6c70-A iyxu-A    29 -  53 <=>   96 - 120   (SER   31  - MET   55  <=> LEU   96  - MET  120 )                          
 139: 6c70-A iyxu-A    54 -  62 <=>  122 - 130   (MET   56  - SER   64  <=> ASN  122  - HIS  130 )                          
 139: 6c70-A iyxu-A    64 -  92 <=>  151 - 179   (ASP   66  - SER   94  <=> PHE  151  - ASN  179 )                          
 139: 6c70-A iyxu-A    95 -  98 <=>  189 - 192   (PHE   97  - THR  100  <=> LEU  189  - THR  192 )                          
 139: 6c70-A iyxu-A   259 - 276 <=>  195 - 212   (ASP  345  - LEU  362  <=> PRO  195  - PHE  212 )                          
 139: 6c70-A iyxu-A   277 - 284 <=>  214 - 221   (THR  363  - THR  370  <=> ILE  214  - GLN  221 )                          
 139: 6c70-A iyxu-A   381 - 388 <=>  222 - 229   (PHE  467  - LYS  474  <=> LEU  222  - TYR  229 )                          
 140: 6c70-A j1jj-A    27 -  30 <=>   12 -  15   (TYR   29  - GLU   32  <=> ARG   12  - SER   15 )                          
 140: 6c70-A j1jj-A    32 -  36 <=>   16 -  20   (LYS   34  - HIS   38  <=> ASN   16  - GLY   20 )                          
 140: 6c70-A j1jj-A    38 -  47 <=>   22 -  31   (ILE   40  - LEU   49  <=> LYS   22  - VAL   31 )                          
 140: 6c70-A j1jj-A    50 -  55 <=>   32 -  37   (GLN   52  - ALA   57  <=> ASP   32  - ILE   37 )                          
 140: 6c70-A j1jj-A    59 -  92 <=>   38 -  71   (MET   61  - SER   94  <=> PRO   38  - ILE   71 )                          
 140: 6c70-A j1jj-A    95 -  98 <=>   73 -  76   (PHE   97  - THR  100  <=> ARG   73  - GLU   76 )                          
 140: 6c70-A j1jj-A   258 - 262 <=>   78 -  82   (GLY  344  - GLY  348  <=> THR   78  - GLY   82 )                          
 140: 6c70-A j1jj-A   263 - 286 <=>   85 - 108   (VAL  349  - VAL  372  <=> ARG   85  - VAL  108 )                          
 140: 6c70-A j1jj-A   287 - 290 <=>  111 - 114   (ASN  373  - ASN  376  <=> PHE  111  - PRO  114 )                          
 140: 6c70-A j1jj-A   382 - 388 <=>  122 - 128   (MET  468  - LYS  474  <=> ALA  122  - LEU  128 )                          
 141: 6c70-A iu8w-A     1 -   4 <=>   44 -  47   (PHE    3  - GLN    6  <=> SER   44  - GLU   47 )                          
 141: 6c70-A iu8w-A     7 -  10 <=>   50 -  53   (VAL    9  - LEU   12  <=> HIS   50  - MET   53 )                          
 141: 6c70-A iu8w-A    64 -  93 <=>   81 - 110   (ASP   66  - LYS   95  <=> THR   81  - PRO  110 )                          
 141: 6c70-A iu8w-A    95 - 101 <=>  111 - 117   (PHE   97  - ILE  103  <=> LEU  111  - GLY  117 )                          
 141: 6c70-A iu8w-A   256 - 283 <=>  119 - 146   (ALA  342  - ALA  369  <=> LEU  119  - LEU  146 )                          
 141: 6c70-A iu8w-A   286 - 290 <=>  150 - 154   (VAL  372  - ASN  376  <=> HIS  150  - TRP  154 )                          
 142: 6c70-A iv8y-A    16 -  19 <=>  147 - 150   (VAL   18  - GLY   21  <=> SER  147  - PRO  150 )                          
 142: 6c70-A iv8y-A    36 -  63 <=>  151 - 178   (HIS   38  - ASP   65  <=> SER  151  - TYR  178 )                          
 142: 6c70-A iv8y-A    64 -  89 <=>  188 - 213   (ASP   66  - PRO   91  <=> PHE  188  - PHE  213 )                          
 142: 6c70-A iv8y-A    90 -  96 <=>  216 - 222   (VAL   92  - TYR   98  <=> ILE  216  - SER  222 )                          
 142: 6c70-A iv8y-A   259 - 283 <=>  224 - 248   (ASP  345  - ALA  369  <=> ASN  224  - TYR  248 )                          
 142: 6c70-A iv8y-A   284 - 287 <=>  250 - 253   (THR  370  - ASN  373  <=> HIS  250  - ILE  253 )                          
 142: 6c70-A iv8y-A   288 - 294 <=>  262 - 268   (GLY  374  - ALA  380  <=> ALA  262  - MET  268 )                          
 142: 6c70-A iv8y-A   298 - 302 <=>  272 - 276   (GLY  384  - TYR  388  <=> TYR  272  - SER  276 )                          
 142: 6c70-A iv8y-A   304 - 320 <=>  277 - 293   (LEU  390  - GLU  406  <=> ILE  277  - HIS  293 )                          
 142: 6c70-A iv8y-A   349 - 354 <=>  351 - 356   (GLN  435  - ALA  440  <=> PHE  351  - ALA  356 )                          
 143: 6c70-A j11d-A    53 -  56 <=>    1 -   4   (MET   55  - VAL   58  <=> MET    1  - LEU    4 )                          
 143: 6c70-A j11d-A    62 - 100 <=>   11 -  49   (SER   64  - ALA  102  <=> ILE   11  - TYR   49 )                          
 143: 6c70-A j11d-A   102 - 105 <=>   52 -  55   (TRP  104  - PRO  107  <=> MET   52  - ASN   55 )                          
 143: 6c70-A j11d-A   243 - 246 <=>   61 -  64   (TRP  329  - ARG  332  <=> PHE   61  - THR   64 )                          
 143: 6c70-A j11d-A   249 - 286 <=>   65 - 102   (HIS  335  - VAL  372  <=> LYS   65  - ARG  102 )                          
 143: 6c70-A j11d-A   287 - 290 <=>  105 - 108   (ASN  373  - ASN  376  <=> PHE  105  - ARG  108 )                          
 144: 6c70-A ix0j-A     1 -   4 <=>   37 -  40   (PHE    3  - GLN    6  <=> GLY   37  - MET   40 )                          
 144: 6c70-A ix0j-A    22 -  25 <=>   54 -  57   (HIS   24  - PHE   27  <=> MET   54  - GLU   57 )                          
 144: 6c70-A ix0j-A    26 -  31 <=>   59 -  64   (ASN   28  - GLY   33  <=> LEU   59  - ALA   64 )                          
 144: 6c70-A ix0j-A    64 -  87 <=>  550 - 573   (ASP   66  - TYR   89  <=> GLN  550  - ALA  573 )                          
 144: 6c70-A ix0j-A    90 -  94 <=>  574 - 578   (VAL   92  - ILE   96  <=> PRO  574  - ALA  578 )                          
 144: 6c70-A ix0j-A   257 - 281 <=>  579 - 603   (VAL  343  - TYR  367  <=> LYS  579  - TYR  603 )                          
 144: 6c70-A ix0j-A   282 - 286 <=>  605 - 609   (GLN  368  - VAL  372  <=> LYS  605  - ASN  609 )                          
 144: 6c70-A ix0j-A   287 - 290 <=>  612 - 615   (ASN  373  - ASN  376  <=> SER  612  - PRO  615 )                          
 145: 6c70-A j1s2-A    63 -  93 <=>  110 - 140   (ASP   65  - LYS   95  <=> ASP  110  - GLU  140 )                          
 145: 6c70-A j1s2-A    95 -  99 <=>  141 - 145   (PHE   97  - LEU  101  <=> GLY  141  - ILE  145 )                          
 145: 6c70-A j1s2-A   245 - 248 <=>  153 - 156   (GLU  331  - LYS  334  <=> THR  153  - GLU  156 )                          
 145: 6c70-A j1s2-A   252 - 284 <=>  160 - 192   (ARG  338  - THR  370  <=> ARG  160  - LYS  192 )                          
 145: 6c70-A j1s2-A   285 - 288 <=>  194 - 197   (LYS  371  - GLY  374  <=> ASP  194  - ILE  197 )                          
 146: 6c70-A iyvy-A    64 - 100 <=>  202 - 238   (ASP   66  - ALA  102  <=> SER  202  - GLU  238 )                          
 146: 6c70-A iyvy-A   193 - 196 <=>  247 - 250   (ASN  210  - ASP  213  <=> LEU  247  - GLY  250 )                          
 146: 6c70-A iyvy-A   200 - 203 <=>  260 - 263   (CYS  217  - LEU  220  <=> GLY  260  - THR  263 )                          
 146: 6c70-A iyvy-A   253 - 286 <=>  265 - 298   (LEU  339  - VAL  372  <=> GLU  265  - LYS  298 )                          
 146: 6c70-A iyvy-A   287 - 290 <=>  301 - 304   (ASN  373  - ASN  376  <=> GLN  301  - ARG  304 )                          
 147: 6c70-A izsf-A     1 -   6 <=>  147 - 152   (PHE    3  - LEU    8  <=> ALA  147  - ASP  152 )                          
 147: 6c70-A izsf-A    12 -  19 <=>  227 - 234   (PRO   14  - GLY   21  <=> ARG  227  - PHE  234 )                          
 147: 6c70-A izsf-A    65 -  93 <=>  254 - 282   (VAL   67  - LYS   95  <=> ASP  254  - HIS  282 )                          
 147: 6c70-A izsf-A    95 -  98 <=>  283 - 286   (PHE   97  - THR  100  <=> LEU  283  - VAL  286 )                          
 147: 6c70-A izsf-A   256 - 286 <=>  288 - 318   (ALA  342  - VAL  372  <=> TYR  288  - ARG  318 )                          
 147: 6c70-A izsf-A   287 - 290 <=>  321 - 324   (ASN  373  - ASN  376  <=> ARG  321  - GLN  324 )                          
 148: 6c70-A j1oe-A    63 - 101 <=>   10 -  48   (ASP   65  - ILE  103  <=> ASN   10  - ASN   48 )                          
 148: 6c70-A j1oe-A   102 - 105 <=>   50 -  53   (TRP  104  - PRO  107  <=> ARG   50  - LEU   53 )                          
 148: 6c70-A j1oe-A   108 - 111 <=>   69 -  72   (HIS  110  - PHE  113  <=> PRO   69  - ILE   72 )                          
 148: 6c70-A j1oe-A   112 - 121 <=>   74 -  83   (ALA  114  - LEU  123  <=> ASN   74  - PHE   83 )                          
 148: 6c70-A j1oe-A   124 - 127 <=>   87 -  90   (THR  126  - ARG  129  <=> LEU   87  - THR   90 )                          
 148: 6c70-A j1oe-A   189 - 192 <=>  101 - 104   (MET  206  - SER  209  <=> LEU  101  - SER  104 )                          
 148: 6c70-A j1oe-A   260 - 285 <=>  128 - 153   (ALA  346  - LYS  371  <=> ILE  128  - SER  153 )                          
 148: 6c70-A j1oe-A   290 - 295 <=>  270 - 275   (ASN  376  - THR  381  <=> CYS  270  - LEU  275 )                          
 148: 6c70-A j1oe-A   384 - 388 <=>  279 - 283   (LEU  470  - LYS  474  <=> SER  279  - SER  283 )                          
 149: 6c70-A izwp-A    64 -  92 <=>    1 -  29   (ASP   66  - SER   94  <=> MET    1  - ILE   29 )                          
 149: 6c70-A izwp-A   260 - 280 <=>   30 -  50   (ALA  346  - ALA  366  <=> ASP   30  - ARG   50 )                          
 150: 6c70-A j1yn-A    30 -  36 <=>  236 - 242   (GLU   32  - HIS   38  <=> GLU  236  - GLN  242 )                          
 150: 6c70-A j1yn-A    39 -  42 <=>  243 - 246   (TYR   41  - VAL   44  <=> ALA  243  - GLU  246 )                          
 150: 6c70-A j1yn-A   169 - 172 <=>  641 - 644   (MET  186  - ALA  189  <=> ASP  641  - LEU  644 )                          
 150: 6c70-A j1yn-A   173 - 223 <=>  646 - 696   (GLY  190  - LEU  240  <=> GLN  646  - ARG  696 )                          
 150: 6c70-A j1yn-A   225 - 258 <=>  698 - 731   (ALA  242  - GLY  344  <=> ASN  698  - ASN  731 )                          
 150: 6c70-A j1yn-A   260 - 282 <=>  732 - 754   (ALA  346  - GLN  368  <=> GLU  732  - GLU  754 )                          
 150: 6c70-A j1yn-A   288 - 301 <=>  765 - 778   (GLY  374  - LEU  387  <=> GLY  765  - GLU  778 )                          
 150: 6c70-A j1yn-A   303 - 327 <=>  779 - 803   (THR  389  - ALA  413  <=> GLU  779  - LYS  803 )                          
 150: 6c70-A j1yn-A   342 - 345 <=>  808 - 811   (THR  428  - GLN  431  <=> ASP  808  - GLU  811 )                          
 151: 6c70-A iuou-A     1 -   4 <=>  787 - 790   (PHE    3  - GLN    6  <=> GLU  787  - VAL  790 )                          
 151: 6c70-A iuou-A    46 -  49 <=>  883 - 886   (LEU   48  - LEU   51  <=> PHE  883  - LYS  886 )                          
 151: 6c70-A iuou-A    56 -  60 <=>  935 - 939   (VAL   58  - MET   62  <=> GLU  935  - CYS  939 )                          
 151: 6c70-A iuou-A    63 -  77 <=>  950 - 964   (ASP   65  - PHE   79  <=> ILE  950  - LEU  964 )                          
 151: 6c70-A iuou-A    78 -  89 <=>  966 - 977   (PHE   80  - PRO   91  <=> VAL  966  - ASP  977 )                          
 151: 6c70-A iuou-A    91 -  94 <=>  978 - 981   (ARG   93  - ILE   96  <=> TYR  978  - HIS  981 )                          
 151: 6c70-A iuou-A   259 - 281 <=>  982 -1004   (ASP  345  - TYR  367  <=> LYS  982  - LEU 1004 )                          
 151: 6c70-A iuou-A   284 - 287 <=> 1005 -1008   (THR  370  - ASN  373  <=> ILE 1005  - SER 1008 )                          
 151: 6c70-A iuou-A   290 - 304 <=> 1010 -1024   (ASN  376  - LEU  390  <=> GLU 1010  - VAL 1024 )                          
 151: 6c70-A iuou-A   307 - 310 <=> 1039 -1042   (VAL  393  - PHE  396  <=> ILE 1039  - GLU 1042 )                          
 151: 6c70-A iuou-A   313 - 316 <=> 1095 -1098   (PHE  399  - ARG  402  <=> ILE 1095  - GLU 1098 )                          
 151: 6c70-A iuou-A   320 - 323 <=> 1157 -1160   (GLU  406  - SER  409  <=> LEU 1157  - GLU 1160 )                          
 151: 6c70-A iuou-A   328 - 331 <=> 1222 -1225   (ALA  414  - CYS  417  <=> PRO 1222  - GLN 1225 )                          
 151: 6c70-A iuou-A   341 - 344 <=> 1230 -1233   (LYS  427  - VAL  430  <=> HIS 1230  - LYS 1233 )                          
 152: 6c70-A iuuo-A    60 -  63 <=>   28 -  31   (MET   62  - ASP   65  <=> PHE   28  - TRP   31 )                          
 152: 6c70-A iuuo-A    64 -  91 <=>   67 -  94   (ASP   66  - ARG   93  <=> LYS   67  - GLU   94 )                          
 152: 6c70-A iuuo-A   260 - 284 <=>   95 - 119   (ALA  346  - THR  370  <=> ASN   95  - THR  119 )                          
 153: 6c70-A j0np-A    63 - 102 <=>    3 -  42   (ASP   65  - TRP  104  <=> SER    3  - THR   42 )                          
 153: 6c70-A j0np-A   252 - 255 <=>   44 -  47   (ARG  338  - THR  341  <=> GLN   44  - THR   47 )                          
 153: 6c70-A j0np-A   259 - 283 <=>   48 -  72   (ASP  345  - ALA  369  <=> HIS   48  - THR   72 )                          
 153: 6c70-A j0np-A   285 - 289 <=>   73 -  77   (LYS  371  - VAL  375  <=> GLY   73  - PRO   77 )                          
 153: 6c70-A j0np-A   330 - 334 <=>  107 - 111   (SER  416  - TYR  420  <=> ALA  107  - GLY  111 )                          
 153: 6c70-A j0np-A   336 - 339 <=>  114 - 117   (GLY  422  - GLU  425  <=> ILE  114  - GLN  117 )                          
 154: 6c70-A iwft-A    63 -  92 <=>  117 - 146   (ASP   65  - SER   94  <=> GLY  117  - GLN  146 )                          
 154: 6c70-A iwft-A   260 - 283 <=>  147 - 170   (ALA  346  - ALA  369  <=> ILE  147  - ILE  170 )                          
 154: 6c70-A iwft-A   284 - 287 <=>  172 - 175   (THR  370  - ASN  373  <=> ASN  172  - CYS  175 )                          
 154: 6c70-A iwft-A   288 - 291 <=>  178 - 181   (GLY  374  - VAL  377  <=> GLY  178  - LYS  181 )                          
 155: 6c70-A izry-A   108 - 111 <=>   21 -  24   (HIS  110  - PHE  113  <=> GLN   21  - THR   24 )                          
 155: 6c70-A izry-A   112 - 139 <=>   26 -  53   (ALA  114  - PHE  141  <=> ASN   26  - ALA   53 )                          
 155: 6c70-A izry-A   140 - 150 <=>   55 -  65   (SER  142  - ILE  152  <=> VAL   55  - ALA   65 )                          
 155: 6c70-A izry-A   152 - 155 <=>   69 -  72   (ASP  154  - ILE  172  <=> GLY   69  - ARG   72 )                          
 155: 6c70-A izry-A   160 - 163 <=>  526 - 529   (ILE  177  - PHE  180  <=> GLU  526  - SER  529 )                          
 155: 6c70-A izry-A   170 - 173 <=>  540 - 543   (SER  187  - GLY  190  <=> GLU  540  - GLN  543 )                          
 155: 6c70-A izry-A   174 - 220 <=>  545 - 591   (HIS  191  - LEU  237  <=> VAL  545  - ARG  591 )                          
 155: 6c70-A izry-A   222 - 225 <=>  592 - 595   (GLU  239  - ALA  242  <=> HIS  592  - ALA  595 )                          
 155: 6c70-A izry-A   245 - 257 <=>  610 - 622   (GLU  331  - VAL  343  <=> LYS  610  - LEU  622 )                          
 155: 6c70-A izry-A   258 - 261 <=>  624 - 627   (GLY  344  - TYR  347  <=> GLU  624  - ASP  627 )                          
 155: 6c70-A izry-A   265 - 277 <=>  628 - 640   (LEU  351  - THR  363  <=> LEU  628  - VAL  640 )                          
 155: 6c70-A izry-A   278 - 281 <=>  772 - 775   (LEU  364  - TYR  367  <=> LEU  772  - GLN  775 )                          
 155: 6c70-A izry-A   321 - 332 <=>  798 - 809   (SER  407  - HIS  418  <=> ALA  798  - ALA  809 )                          
 156: 6c70-A iv2w-A    63 -  68 <=>    3 -   8   (ASP   65  - LEU   70  <=> ILE    3  - PHE    8 )                          
 156: 6c70-A iv2w-A    70 -  91 <=>    9 -  30   (ALA   72  - ARG   93  <=> SER    9  - LYS   30 )                          
 156: 6c70-A iv2w-A   260 - 281 <=>   32 -  53   (ALA  346  - TYR  367  <=> ARG   32  - VAL   53 )                          
 156: 6c70-A iv2w-A   283 - 289 <=>   54 -  60   (ALA  369  - VAL  375  <=> ASP   54  - GLY   60 )                          
 156: 6c70-A iv2w-A   312 - 317 <=>   68 -  73   (ILE  398  - LEU  403  <=> GLU   68  - LYS   73 )                          
 157: 6c70-A izog-A    34 -  37 <=>   50 -  53   (PHE   36  - ARG   39  <=> SER   50  - ILE   53 )                          
 157: 6c70-A izog-A    64 -  88 <=>  521 - 545   (ASP   66  - PHE   90  <=> LEU  521  - THR  545 )                          
 157: 6c70-A izog-A    90 - 101 <=>  546 - 557   (VAL   92  - ILE  103  <=> GLY  546  - ASP  557 )                          
 157: 6c70-A izog-A   102 - 105 <=>  559 - 562   (TRP  104  - PRO  107  <=> ARG  559  - GLY  562 )                          
 157: 6c70-A izog-A   246 - 286 <=>  563 - 603   (ARG  332  - VAL  372  <=> GLN  563  - ASN  603 )                          
 157: 6c70-A izog-A   288 - 294 <=>  625 - 631   (GLY  374  - ALA  380  <=> LEU  625  - HIS  631 )                          
 158: 6c70-A iuoa-A     1 -   5 <=>  133 - 137   (PHE    3  - GLY    7  <=> ILE  133  - ASN  137 )                          
 158: 6c70-A iuoa-A     6 -   9 <=>  147 - 150   (LEU    8  - ASP   11  <=> ASN  147  - PHE  150 )                          
 158: 6c70-A iuoa-A    12 -  16 <=>  200 - 204   (PRO   14  - VAL   18  <=> ILE  200  - GLU  204 )                          
 158: 6c70-A iuoa-A    42 -  45 <=>  232 - 235   (VAL   44  - LEU   47  <=> PHE  232  - ILE  235 )                          
 158: 6c70-A iuoa-A    64 -  90 <=>  706 - 732   (ASP   66  - VAL   92  <=> ILE  706  - ASN  732 )                          
 158: 6c70-A iuoa-A    92 -  95 <=>  733 - 736   (SER   94  - PHE   97  <=> LEU  733  - PRO  736 )                          
 158: 6c70-A iuoa-A   258 - 286 <=>  737 - 765   (GLY  344  - VAL  372  <=> PRO  737  - GLN  765 )                          
 158: 6c70-A iuoa-A   287 - 290 <=>  768 - 771   (ASN  373  - ASN  376  <=> ASN  768  - LEU  771 )                          
 159: 6c70-A ivdl-A    63 -  93 <=>    1 -  31   (ASP   65  - LYS   95  <=> MET    1  - GLN   31 )                          
 159: 6c70-A ivdl-A    98 - 101 <=>   33 -  36   (THR  100  - ILE  103  <=> ALA   33  - ASN   36 )                          
 159: 6c70-A ivdl-A   259 - 263 <=>   38 -  42   (ASP  345  - VAL  349  <=> VAL   38  - VAL   42 )                          
 159: 6c70-A ivdl-A   265 - 282 <=>   43 -  60   (LEU  351  - GLN  368  <=> PRO   43  - THR   60 )                          
 160: 6c70-A ix8l-A    56 -  63 <=>  168 - 175   (VAL   58  - ASP   65  <=> THR  168  - PHE  175 )                          
 160: 6c70-A ix8l-A    68 - 102 <=>  376 - 410   (LEU   70  - TRP  104  <=> ASN  376  - THR  410 )                          
 160: 6c70-A ix8l-A   251 - 255 <=>  412 - 416   (VAL  337  - THR  341  <=> GLN  412  - GLY  416 )                          
 160: 6c70-A ix8l-A   258 - 282 <=>  417 - 441   (GLY  344  - GLN  368  <=> LEU  417  - LEU  441 )                          
 160: 6c70-A ix8l-A   283 - 286 <=>  443 - 446   (ALA  369  - VAL  372  <=> LEU  443  - PRO  446 )                          
 160: 6c70-A ix8l-A   300 - 303 <=>  556 - 559   (LEU  386  - THR  389  <=> ARG  556  - PRO  559 )                          
 160: 6c70-A ix8l-A   307 - 310 <=>  567 - 570   (VAL  393  - PHE  396  <=> LEU  567  - SER  570 )                          
 160: 6c70-A ix8l-A   379 - 383 <=>  650 - 654   (THR  465  - VAL  469  <=> VAL  650  - PRO  654 )                          
 161: 6c70-A ixzv-A    64 -  92 <=>   24 -  52   (ASP   66  - SER   94  <=> PRO   24  - ASP   52 )                          
 161: 6c70-A ixzv-A   259 - 284 <=>   53 -  78   (ASP  345  - THR  370  <=> ALA   53  - ILE   78 )                          
 161: 6c70-A ixzv-A   285 - 290 <=>   80 -  85   (LYS  371  - ASN  376  <=> TRP   80  - TYR   85 )                          
 162: 6c70-A j0vb-A   149 - 156 <=>    1 -   8   (PHE  151  - PRO  173  <=> MET    1  - LEU    8 )                          
 162: 6c70-A j0vb-A   169 - 174 <=>   12 -  17   (MET  186  - HIS  191  <=> ASN   12  - VAL   17 )                          
 162: 6c70-A j0vb-A   175 - 222 <=>   19 -  66   (VAL  192  - GLU  239  <=> GLU   19  - LYS   66 )                          
 162: 6c70-A j0vb-A   239 - 268 <=>   68 -  97   (ALA  325  - HIS  354  <=> THR   68  - GLU   97 )                          
 162: 6c70-A j0vb-A   302 - 326 <=>  101 - 125   (TYR  388  - GLU  412  <=> HIS  101  - HIS  125 )                          
 162: 6c70-A j0vb-A   347 - 350 <=>  126 - 129   (VAL  433  - GLN  436  <=> TYR  126  - SER  129 )                          
 162: 6c70-A j0vb-A   370 - 378 <=>  143 - 151   (PHE  456  - VAL  464  <=> ILE  143  - SER  151 )                          
 163: 6c70-A j0to-A     3 -   6 <=>    6 -   9   (HIS    5  - LEU    8  <=> ILE    6  - CYS    9 )                          
 163: 6c70-A j0to-A     9 -  12 <=>   10 -  13   (ASP   11  - PRO   14  <=> LEU   10  - ILE   13 )                          
 163: 6c70-A j0to-A    16 -  21 <=>   18 -  23   (VAL   18  - GLY   23  <=> GLN   18  - LEU   23 )                          
 163: 6c70-A j0to-A    39 -  60 <=>   25 -  46   (TYR   41  - MET   62  <=> GLY   25  - ASP   46 )                          
 163: 6c70-A j0to-A    61 -  86 <=>   49 -  74   (GLU   63  - ILE   88  <=> MET   49  - PHE   74 )                          
 163: 6c70-A j0to-A    87 -  90 <=>   76 -  79   (TYR   89  - VAL   92  <=> LEU   76  - PRO   79 )                          
 163: 6c70-A j0to-A    95 -  98 <=>   90 -  93   (PHE   97  - THR  100  <=> LEU   90  - LEU   93 )                          
 163: 6c70-A j0to-A   259 - 277 <=>   96 - 114   (ASP  345  - THR  363  <=> ILE   96  - TYR  114 )                          
 163: 6c70-A j0to-A   290 - 293 <=>  122 - 125   (ASN  376  - ALA  379  <=> GLN  122  - VAL  125 )                          
 163: 6c70-A j0to-A   294 - 307 <=>  127 - 140   (ALA  380  - VAL  393  <=> CYS  127  - ASN  140 )                          
 163: 6c70-A j0to-A   359 - 362 <=>  143 - 146   (GLY  445  - PHE  448  <=> THR  143  - GLU  146 )                          
 163: 6c70-A j0to-A   366 - 373 <=>  180 - 187   (SER  452  - VAL  459  <=> LYS  180  - VAL  187 )                          
 163: 6c70-A j0to-A   374 - 388 <=>  189 - 203   (LEU  460  - LYS  474  <=> PHE  189  - ILE  203 )                          
 164: 6c70-A j1uh-A    51 -  56 <=>  374 - 379   (TYR   53  - VAL   58  <=> TRP  374  - HIS  379 )                          
 164: 6c70-A j1uh-A    64 -  89 <=>  416 - 441   (ASP   66  - PRO   91  <=> ARG  416  - ILE  441 )                          
 164: 6c70-A j1uh-A    91 -  94 <=>  442 - 445   (ARG   93  - ILE   96  <=> ILE  442  - ASP  445 )                          
 164: 6c70-A j1uh-A   257 - 282 <=>  446 - 471   (VAL  343  - GLN  368  <=> ASN  446  - HIS  471 )                          
 164: 6c70-A j1uh-A   284 - 287 <=>  472 - 475   (THR  370  - ASN  373  <=> SER  472  - TYR  475 )                          
 164: 6c70-A j1uh-A   291 - 298 <=>  477 - 484   (VAL  377  - GLY  384  <=> GLU  477  - ASP  484 )                          
 164: 6c70-A j1uh-A   300 - 306 <=>  549 - 555   (LEU  386  - GLN  392  <=> VAL  549  - ARG  555 )                          
 164: 6c70-A j1uh-A   374 - 377 <=>  557 - 560   (LEU  460  - VAL  463  <=> GLU  557  - HIS  560 )                          
 165: 6c70-A ix9p-A    64 -  96 <=>  111 - 143   (ASP   66  - TYR   98  <=> ILE  111  - SER  143 )                          
 165: 6c70-A ix9p-A    99 - 102 <=>  144 - 147   (LEU  101  - TRP  104  <=> LEU  144  - TYR  147 )                          
 165: 6c70-A ix9p-A   252 - 255 <=>  148 - 151   (ARG  338  - THR  341  <=> ARG  148  - THR  151 )                          
 165: 6c70-A ix9p-A   257 - 286 <=>  152 - 181   (VAL  343  - VAL  372  <=> MET  152  - GLU  181 )                          
 165: 6c70-A ix9p-A   292 - 295 <=>  183 - 186   (TYR  378  - THR  381  <=> SER  183  - GLY  186 )                          
 166: 6c70-A ivju-A    64 -  96 <=>    2 -  34   (ASP   66  - TYR   98  <=> ALA    2  - SER   34 )                          
 166: 6c70-A ivju-A   196 - 203 <=>   46 -  53   (ASP  213  - LEU  220  <=> ASP   46  - GLN   53 )                          
 166: 6c70-A ivju-A   246 - 249 <=>   64 -  67   (ARG  332  - HIS  335  <=> ALA   64  - ASP   67 )                          
 166: 6c70-A ivju-A   254 - 286 <=>   72 - 104   (VAL  340  - VAL  372  <=> TYR   72  - LEU  104 )                          
 166: 6c70-A ivju-A   287 - 290 <=>  107 - 110   (ASN  373  - ASN  376  <=> ILE  107  - ASN  110 )                          
 167: 6c70-A iz3o-A     2 -   5 <=>  302 - 305   (LYS    4  - GLY    7  <=> PHE  302  - GLY  305 )                          
 167: 6c70-A iz3o-A    29 -  35 <=>  316 - 322   (SER   31  - PRO   37  <=> LEU  316  - SER  322 )                          
 167: 6c70-A iz3o-A    64 - 101 <=>  348 - 385   (ASP   66  - ILE  103  <=> SER  348  - ASN  385 )                          
 167: 6c70-A iz3o-A   194 - 197 <=>  394 - 397   (SER  211  - VAL  214  <=> HIS  394  - ILE  397 )                          
 167: 6c70-A iz3o-A   262 - 286 <=>  478 - 502   (GLY  348  - VAL  372  <=> HIS  478  - ILE  502 )                          
 167: 6c70-A iz3o-A   287 - 290 <=>  505 - 508   (ASN  373  - ASN  376  <=> ASP  505  - GLU  508 )                          
 168: 6c70-A j1kc-A    52 -  59 <=>   34 -  41   (GLY   54  - MET   61  <=> TYR   34  - LEU   41 )                          
 168: 6c70-A j1kc-A    64 -  92 <=>   71 -  99   (ASP   66  - SER   94  <=> LEU   71  - ILE   99 )                          
 168: 6c70-A j1kc-A   259 - 286 <=>  102 - 129   (ASP  345  - VAL  372  <=> ILE  102  - ALA  129 )                          
 168: 6c70-A j1kc-A   287 - 290 <=>  132 - 135   (ASN  373  - ASN  376  <=> TRP  132  - ASN  135 )                          
 168: 6c70-A j1kc-A   319 - 322 <=>  465 - 468   (GLU  405  - SER  408  <=> ILE  465  - TYR  468 )                          
 169: 6c70-A j2dh-A    13 -  16 <=>   24 -  27   (ASN   15  - VAL   18  <=> HIS   24  - VAL   27 )                          
 169: 6c70-A j2dh-A    28 -  31 <=>   30 -  33   (TYR   30  - GLY   33  <=> ILE   30  - GLU   33 )                          
 169: 6c70-A j2dh-A    41 -  44 <=>   55 -  58   (ILE   43  - LEU   46  <=> LEU   55  - TYR   58 )                          
 169: 6c70-A j2dh-A    59 -  62 <=>   98 - 101   (MET   61  - SER   64  <=> PRO   98  - TRP  101 )                          
 169: 6c70-A j2dh-A    64 -  91 <=>  102 - 129   (ASP   66  - ARG   93  <=> PRO  102  - TYR  129 )                          
 169: 6c70-A j2dh-A    92 -  95 <=>  131 - 134   (SER   94  - PHE   97  <=> LYS  131  - ARG  134 )                          
 169: 6c70-A j2dh-A   259 - 286 <=>  136 - 163   (ASP  345  - VAL  372  <=> GLY  136  - GLU  163 )                          
 169: 6c70-A j2dh-A   303 - 306 <=>  172 - 175   (THR  389  - GLN  392  <=> LEU  172  - LYS  175 )                          
 169: 6c70-A j2dh-A   312 - 315 <=>  221 - 224   (ILE  398  - ASN  401  <=> ASP  221  - PRO  224 )                          
 169: 6c70-A j2dh-A   318 - 321 <=>  225 - 228   (ILE  404  - SER  407  <=> SER  225  - ARG  228 )                          
 169: 6c70-A j2dh-A   324 - 327 <=>  300 - 303   (VAL  410  - ALA  413  <=> PHE  300  - SER  303 )                          
 169: 6c70-A j2dh-A   329 - 333 <=>  304 - 308   (TYR  415  - TRP  419  <=> THR  304  - ARG  308 )                          
 169: 6c70-A j2dh-A   334 - 337 <=> 1449 -1452   (TYR  420  - SER  423  <=> ILE 1449  - PHE 1452 )                          
 170: 6c70-A iw6f-A    63 -  93 <=>  181 - 211   (ASP   65  - LYS   95  <=> GLN  181  - ASP  211 )                          
 170: 6c70-A iw6f-A    95 -  99 <=>  212 - 216   (PHE   97  - LEU  101  <=> ILE  212  - ASN  216 )                          
 170: 6c70-A iw6f-A   253 - 286 <=>  217 - 250   (LEU  339  - VAL  372  <=> GLU  217  - SER  250 )                          
 170: 6c70-A iw6f-A   292 - 308 <=>  251 - 267   (TYR  378  - PHE  394  <=> ASN  251  - SER  267 )                          
 170: 6c70-A iw6f-A   370 - 380 <=>  268 - 278   (PHE  456  - TYR  466  <=> GLU  268  - HIS  278 )                          
 171: 6c70-A ixus-A     1 -   6 <=>  137 - 142   (PHE    3  - LEU    8  <=> GLN  137  - MET  142 )                          
 171: 6c70-A ixus-A    12 -  15 <=>  219 - 222   (PRO   14  - ARG   17  <=> ARG  219  - GLY  222 )                          
 171: 6c70-A ixus-A    17 -  21 <=>  223 - 227   (MET   19  - GLY   23  <=> PHE  223  - GLN  227 )                          
 171: 6c70-A ixus-A    67 -  93 <=>  239 - 265   (ASP   69  - LYS   95  <=> LYS  239  - SER  265 )                          
 171: 6c70-A ixus-A    95 -  98 <=>  266 - 269   (PHE   97  - THR  100  <=> LEU  266  - VAL  269 )                          
 171: 6c70-A ixus-A   256 - 259 <=>  271 - 274   (ALA  342  - ASP  345  <=> TYR  271  - SER  274 )                          
 171: 6c70-A ixus-A   261 - 282 <=>  276 - 297   (TYR  347  - GLN  368  <=> ASP  276  - TRP  297 )                          
 172: 6c70-A iuqk-A     3 -  18 <=>    6 -  21   (HIS    5  - GLN   20  <=> LEU    6  - SER   21 )                          
 172: 6c70-A iuqk-A    20 -  23 <=>   22 -  25   (VAL   22  - PHE   25  <=> LEU   22  - ILE   25 )                          
 172: 6c70-A iuqk-A    46 -  53 <=>   29 -  36   (LEU   48  - MET   55  <=> PHE   29  - HIS   36 )                          
 172: 6c70-A iuqk-A    55 -  58 <=>   37 -  40   (ALA   57  - LEU   60  <=> VAL   37  - ARG   40 )                          
 172: 6c70-A iuqk-A    71 - 100 <=>   41 -  70   (ASN   73  - ALA  102  <=> SER   41  - TYR   70 )                          
 172: 6c70-A iuqk-A   101 - 105 <=>   72 -  76   (ILE  103  - PRO  107  <=> THR   72  - GLY   76 )                          
 172: 6c70-A iuqk-A   255 - 284 <=>   86 - 115   (THR  341  - THR  370  <=> LEU   86  - SER  115 )                          
 172: 6c70-A iuqk-A   285 - 288 <=>  197 - 200   (LYS  371  - GLY  374  <=> LYS  197  - LYS  200 )                          
 172: 6c70-A iuqk-A   289 - 321 <=>  209 - 241   (VAL  375  - SER  407  <=> THR  209  - ALA  241 )                          
 172: 6c70-A iuqk-A   322 - 325 <=>  246 - 249   (SER  408  - MET  411  <=> LEU  246  - GLN  249 )                          
 173: 6c70-A ixzr-A    63 -  92 <=>   60 -  89   (ASP   65  - SER   94  <=> ILE   60  - GLU   89 )                          
 173: 6c70-A ixzr-A    95 - 103 <=>   90 -  98   (PHE   97  - ASN  105  <=> ILE   90  - ASN   98 )                          
 173: 6c70-A ixzr-A   104 - 107 <=>  101 - 104   (ASN  106  - SER  109  <=> PHE  101  - ARG  104 )                          
 173: 6c70-A ixzr-A   108 - 111 <=>  129 - 132   (HIS  110  - PHE  113  <=> GLY  129  - GLN  132 )                          
 173: 6c70-A ixzr-A   112 - 125 <=>  134 - 147   (ALA  114  - LYS  127  <=> TYR  134  - ARG  147 )                          
 173: 6c70-A ixzr-A   189 - 192 <=>  169 - 172   (MET  206  - SER  209  <=> TYR  169  - SER  172 )                          
 173: 6c70-A ixzr-A   196 - 199 <=>  186 - 189   (ASP  213  - PHE  216  <=> GLY  186  - VAL  189 )                          
 173: 6c70-A ixzr-A   260 - 286 <=>  191 - 217   (ALA  346  - VAL  372  <=> ALA  191  - ILE  217 )                          
 173: 6c70-A ixzr-A   294 - 297 <=>  348 - 351   (ALA  380  - ILE  383  <=> TYR  348  - PHE  351 )                          
 173: 6c70-A ixzr-A   383 - 388 <=>  356 - 361   (VAL  469  - LYS  474  <=> ALA  356  - ASP  361 )                          
 174: 6c70-A iu3h-A     4 -   9 <=>   84 -  89   (GLN    6  - ASP   11  <=> PRO   84  - LEU   89 )                          
 174: 6c70-A iu3h-A    29 -  64 <=>  145 - 180   (SER   31  - ASP   66  <=> ALA  145  - LEU  180 )                          
 174: 6c70-A iu3h-A    65 -  92 <=>  182 - 209   (VAL   67  - SER   94  <=> VAL  182  - LEU  209 )                          
 174: 6c70-A iu3h-A    94 -  97 <=>  226 - 229   (ILE   96  - LYS   99  <=> THR  226  - THR  229 )                          
 174: 6c70-A iu3h-A   256 - 283 <=>  230 - 257   (ALA  342  - ALA  369  <=> MET  230  - PHE  257 )                          
 174: 6c70-A iu3h-A   287 - 292 <=>  268 - 273   (ASN  373  - TYR  378  <=> PHE  268  - GLN  273 )                          
 174: 6c70-A iu3h-A   295 - 322 <=>  274 - 301   (THR  381  - SER  408  <=> LEU  274  - ARG  301 )                          
 174: 6c70-A iu3h-A   368 - 388 <=>  319 - 339   (ASP  454  - LYS  474  <=> ILE  319  - ILE  339 )                          
 175: 6c70-A j20v-A    63 - 103 <=>   36 -  76   (ASP   65  - ASN  105  <=> ASP   36  - THR   76 )                          
 175: 6c70-A j20v-A   104 - 108 <=>   79 -  83   (ASN  106  - HIS  110  <=> GLU   79  - PRO   83 )                          
 175: 6c70-A j20v-A   242 - 260 <=>   85 - 103   (TYR  328  - ALA  346  <=> TRP   85  - ASP  103 )                          
 175: 6c70-A j20v-A   261 - 264 <=>  106 - 109   (TYR  347  - ALA  350  <=> GLU  106  - VAL  109 )                          
 175: 6c70-A j20v-A   265 - 284 <=>  111 - 130   (LEU  351  - THR  370  <=> ASP  111  - LYS  130 )                          
 175: 6c70-A j20v-A   285 - 290 <=>  132 - 137   (LYS  371  - ASN  376  <=> ALA  132  - LYS  137 )                          
 176: 6c70-A j28v-A     4 -  16 <=>    4 -  16   (GLN    6  - VAL   18  <=> GLU    4  - LYS   16 )                          
 176: 6c70-A j28v-A    24 -  27 <=>   29 -  32   (MET   26  - TYR   29  <=> VAL   29  - ILE   32 )                          
 176: 6c70-A j28v-A    28 -  31 <=>   35 -  38   (TYR   30  - GLY   33  <=> THR   35  - SER   38 )                          
 176: 6c70-A j28v-A    32 -  62 <=>   40 -  70   (LYS   34  - SER   64  <=> VAL   40  - GLY   70 )                          
 176: 6c70-A j28v-A    67 -  84 <=>   71 -  88   (ASP   69  - LYS   86  <=> LEU   71  - MET   88 )                          
 176: 6c70-A j28v-A   263 - 279 <=>   91 - 107   (VAL  349  - LEU  365  <=> SER   91  - GLY  107 )                          
 177: 6c70-A ixjb-A    63 -  92 <=>    2 -  31   (ASP   65  - SER   94  <=> ARG    2  - SER   31 )                          
 177: 6c70-A ixjb-A    93 -  96 <=>   34 -  37   (LYS   95  - TYR   98  <=> TYR   34  - ILE   37 )                          
 177: 6c70-A ixjb-A   257 - 286 <=>   39 -  68   (VAL  343  - VAL  372  <=> GLY   39  - ARG   68 )                          
 177: 6c70-A ixjb-A   287 - 290 <=>   71 -  74   (ASN  373  - ASN  376  <=> ALA   71  - SER   74 )                          
 177: 6c70-A ixjb-A   304 - 307 <=>   98 - 101   (LEU  390  - VAL  393  <=> ALA   98  - ALA  101 )                          
 177: 6c70-A ixjb-A   359 - 362 <=>  105 - 108   (GLY  445  - PHE  448  <=> MET  105  - MET  108 )                          
 177: 6c70-A ixjb-A   365 - 386 <=>  131 - 152   (VAL  451  - GLN  472  <=> LEU  131  - ILE  152 )                          
 178: 6c70-A iupk-A    53 -  61 <=>    1 -   9   (MET   55  - GLU   63  <=> MET    1  - SER    9 )                          
 178: 6c70-A iupk-A    62 -  91 <=>   12 -  41   (SER   64  - ARG   93  <=> LEU   12  - LEU   41 )                          
 178: 6c70-A iupk-A    92 -  95 <=>   45 -  48   (SER   94  - PHE   97  <=> GLU   45  - THR   48 )                          
 178: 6c70-A iupk-A   256 - 259 <=>   50 -  53   (ALA  342  - ASP  345  <=> ASN   50  - ILE   53 )                          
 178: 6c70-A iupk-A   261 - 284 <=>   54 -  77   (TYR  347  - THR  370  <=> SER   54  - CYS   77 )                          
 178: 6c70-A iupk-A   285 - 288 <=>   79 -  82   (LYS  371  - GLY  374  <=> ARG   79  - ALA   82 )                          
 178: 6c70-A iupk-A   289 - 292 <=>   90 -  93   (VAL  375  - TYR  378  <=> SER   90  - PHE   93 )                          
 178: 6c70-A iupk-A   355 - 360 <=>  119 - 124   (MET  441  - ALA  446  <=> ASP  119  - CYS  124 )                          
 178: 6c70-A iupk-A   366 - 369 <=>  143 - 146   (SER  452  - LEU  455  <=> LEU  143  - TYR  146 )                          
 178: 6c70-A iupk-A   370 - 388 <=>  148 - 166   (PHE  456  - LYS  474  <=> ASP  148  - THR  166 )                          
 179: 6c70-A iw81-A    63 -  94 <=>   50 -  81   (ASP   65  - ILE   96  <=> PHE   50  - VAL   81 )                          
 179: 6c70-A iw81-A   256 - 285 <=>   83 - 112   (ALA  342  - LYS  371  <=> ASP   83  - ARG  112 )                          
 179: 6c70-A iw81-A   379 - 383 <=>  126 - 130   (THR  465  - VAL  469  <=> GLU  126  - GLN  130 )                          
 180: 6c70-A ix40-A    64 -  93 <=>   46 -  75   (ASP   66  - LYS   95  <=> TYR   46  - ASP   75 )                          
 180: 6c70-A ix40-A    95 -  99 <=>   76 -  80   (PHE   97  - LEU  101  <=> ASN   76  - CYS   80 )                          
 180: 6c70-A ix40-A   253 - 284 <=>   81 - 112   (LEU  339  - THR  370  <=> GLY   81  - ASN  112 )                          
 180: 6c70-A ix40-A   285 - 290 <=>  114 - 119   (LYS  371  - ASN  376  <=> MET  114  - SER  119 )                          
 180: 6c70-A ix40-A   305 - 309 <=>  268 - 272   (GLY  391  - LEU  395  <=> GLY  268  - SER  272 )                          
 180: 6c70-A ix40-A   323 - 326 <=>  284 - 287   (SER  409  - GLU  412  <=> LYS  284  - SER  287 )                          
 180: 6c70-A ix40-A   329 - 333 <=>  288 - 292   (TYR  415  - TRP  419  <=> PRO  288  - TYR  292 )                          
 180: 6c70-A ix40-A   335 - 339 <=>  293 - 297   (ASP  421  - GLU  425  <=> ARG  293  - THR  297 )                          
 181: 6c70-A j21e-A    29 -  33 <=>  152 - 156   (SER   31  - LYS   35  <=> GLU  152  - SER  156 )                          
 181: 6c70-A j21e-A    56 -  60 <=>  229 - 233   (VAL   58  - MET   62  <=> PHE  229  - LEU  233 )                          
 181: 6c70-A j21e-A    63 -  83 <=>  259 - 279   (ASP   65  - VAL   85  <=> GLU  259  - LEU  279 )                          
 181: 6c70-A j21e-A   264 - 286 <=>  280 - 302   (ALA  350  - VAL  372  <=> PRO  280  - PHE  302 )                          
 181: 6c70-A j21e-A   293 - 319 <=>  303 - 329   (ALA  379  - GLU  405  <=> PRO  303  - THR  329 )                          
 181: 6c70-A j21e-A   354 - 357 <=>  330 - 333   (ALA  440  - ILE  443  <=> ILE  330  - ARG  333 )                          
 181: 6c70-A j21e-A   362 - 365 <=>  334 - 337   (PHE  448  - VAL  451  <=> ARG  334  - LEU  337 )                          
 181: 6c70-A j21e-A   368 - 388 <=>  339 - 359   (ASP  454  - LYS  474  <=> ARG  339  - SER  359 )                          
 182: 6c70-A ixsq-A    60 -  64 <=>   22 -  26   (MET   62  - ASP   66  <=> ILE   22  - GLN   26 )                          
 182: 6c70-A ixsq-A    67 -  92 <=>  107 - 132   (ASP   69  - SER   94  <=> ILE  107  - LYS  132 )                          
 182: 6c70-A ixsq-A    93 - 103 <=>  134 - 144   (LYS   95  - ASN  105  <=> HIS  134  - GLU  144 )                          
 182: 6c70-A ixsq-A   252 - 259 <=>  147 - 154   (ARG  338  - ASP  345  <=> LYS  147  - GLU  154 )                          
 182: 6c70-A ixsq-A   261 - 281 <=>  156 - 176   (TYR  347  - TYR  367  <=> ILE  156  - LEU  176 )                          
 183: 6c70-A ivqx-A     8 -  21 <=>  104 - 117   (ALA   10  - GLY   23  <=> GLN  104  - ASN  117 )                          
 183: 6c70-A ivqx-A    39 -  52 <=>  118 - 131   (TYR   41  - GLY   54  <=> GLU  118  - LYS  131 )                          
 183: 6c70-A ivqx-A    63 -  67 <=>  151 - 155   (ASP   65  - ASP   69  <=> PHE  151  - SER  155 )                          
 183: 6c70-A ivqx-A    69 -  91 <=>  156 - 178   (THR   71  - ARG   93  <=> LEU  156  - MET  178 )                          
 183: 6c70-A ivqx-A    92 -  95 <=>  180 - 183   (SER   94  - PHE   97  <=> ARG  180  - SER  183 )                          
 183: 6c70-A ivqx-A   260 - 287 <=>  185 - 212   (ALA  346  - ASN  373  <=> GLN  185  - SER  212 )                          
 183: 6c70-A ivqx-A   288 - 291 <=>  215 - 218   (GLY  374  - VAL  377  <=> GLU  215  - PHE  218 )                          
 183: 6c70-A ivqx-A   383 - 386 <=>  274 - 277   (VAL  469  - GLN  472  <=> ASN  274  - GLU  277 )                          
 184: 6c70-A iyp3-A    63 -  89 <=>   36 -  62   (ASP   65  - PRO   91  <=> THR   36  - TRP   62 )                          
 184: 6c70-A iyp3-A    91 - 101 <=>   63 -  73   (ARG   93  - ILE  103  <=> LYS   63  - ARG   73 )                          
 184: 6c70-A iyp3-A   102 - 105 <=>   75 -  78   (TRP  104  - PRO  107  <=> GLU   75  - ALA   78 )                          
 184: 6c70-A iyp3-A   106 - 110 <=>   98 - 102   (ASN  108  - LEU  112  <=> LEU   98  - GLY  102 )                          
 184: 6c70-A iyp3-A   124 - 130 <=>  118 - 124   (THR  126  - LEU  132  <=> PHE  118  - ILE  124 )                          
 184: 6c70-A iyp3-A   208 - 211 <=>  224 - 227   (GLU  225  - GLN  228  <=> TYR  224  - THR  227 )                          
 184: 6c70-A iyp3-A   214 - 217 <=>  228 - 231   (LYS  231  - MET  234  <=> ILE  228  - GLY  231 )                          
 184: 6c70-A iyp3-A   260 - 283 <=>  241 - 264   (ALA  346  - ALA  369  <=> VAL  241  - ILE  264 )                          
 184: 6c70-A iyp3-A   284 - 287 <=>  266 - 269   (THR  370  - ASN  373  <=> LYS  266  - LYS  269 )                          
 185: 6c70-A j0tu-A    64 -  95 <=>   62 -  93   (ASP   66  - PHE   97  <=> GLN   62  - VAL   93 )                          
 185: 6c70-A j0tu-A   260 - 284 <=>   94 - 118   (ALA  346  - THR  370  <=> ILE   94  - LYS  118 )                          
 185: 6c70-A j0tu-A   285 - 290 <=>  120 - 125   (LYS  371  - ASN  376  <=> TYR  120  - ILE  125 )                          
 186: 6c70-A j1yz-A    63 -  93 <=>   55 -  85   (ASP   65  - LYS   95  <=> ASN   55  - MET   85 )                          
 186: 6c70-A j1yz-A    96 -  99 <=>   88 -  91   (TYR   98  - LEU  101  <=> ALA   88  - PRO   91 )                          
 186: 6c70-A j1yz-A   256 - 259 <=>   92 -  95   (ALA  342  - ASP  345  <=> ILE   92  - ASN   95 )                          
 186: 6c70-A j1yz-A   261 - 284 <=>   96 - 119   (TYR  347  - THR  370  <=> LEU   96  - LYS  119 )                          
 186: 6c70-A j1yz-A   296 - 299 <=>  122 - 125   (VAL  382  - TYR  385  <=> ALA  122  - ILE  125 )                          
 186: 6c70-A j1yz-A   325 - 329 <=>  168 - 172   (MET  411  - TYR  415  <=> ASP  168  - GLN  172 )                          
 187: 6c70-A iypv-A    63 -  87 <=>    1 -  25   (ASP   65  - TYR   89  <=> MET    1  - ALA   25 )                          
 187: 6c70-A iypv-A    91 -  94 <=>   26 -  29   (ARG   93  - ILE   96  <=> PRO   26  - VAL   29 )                          
 187: 6c70-A iypv-A   259 - 290 <=>   30 -  61   (ASP  345  - ASN  376  <=> ASN   30  - ILE   61 )                          
 188: 6c70-A j2d8-A     8 -  16 <=>   34 -  42   (ALA   10  - VAL   18  <=> ASP   34  - LEU   42 )                          
 188: 6c70-A j2d8-A    50 -  58 <=>   48 -  56   (GLN   52  - LEU   60  <=> ALA   48  - LEU   56 )                          
 188: 6c70-A j2d8-A    65 -  93 <=>   65 -  93   (VAL   67  - LYS   95  <=> ASN   65  - GLN   93 )                          
 188: 6c70-A j2d8-A   100 - 105 <=>  100 - 105   (ALA  102  - PRO  107  <=> TYR  100  - MET  105 )                          
 188: 6c70-A j2d8-A   119 - 122 <=>  119 - 122   (HIS  121  - ALA  124  <=> TYR  119  - THR  122 )                          
 188: 6c70-A j2d8-A   208 - 212 <=>  125 - 129   (GLU  225  - HIS  229  <=> ARG  125  - GLU  129 )                          
 188: 6c70-A j2d8-A   214 - 223 <=>  169 - 178   (LYS  231  - LEU  240  <=> SER  169  - ASP  178 )                          
 188: 6c70-A j2d8-A   228 - 231 <=>  188 - 191   (LEU  314  - LYS  317  <=> ASP  188  - GLU  191 )                          
 188: 6c70-A j2d8-A   233 - 237 <=>  192 - 196   (GLU  319  - ARG  323  <=> LEU  192  - GLU  196 )                          
 188: 6c70-A j2d8-A   243 - 262 <=>  201 - 220   (TRP  329  - GLY  348  <=> THR  201  - ILE  220 )                          
 188: 6c70-A j2d8-A   263 - 286 <=>  222 - 245   (VAL  349  - VAL  372  <=> ILE  222  - ASN  245 )                          
 188: 6c70-A j2d8-A   287 - 290 <=>  248 - 251   (ASN  373  - ASN  376  <=> SER  248  - LYS  251 )                          
 189: 6c70-A izek-A    63 -  93 <=>   13 -  43   (ASP   65  - LYS   95  <=> GLY   13  - LEU   43 )                          
 189: 6c70-A izek-A   253 - 286 <=>   57 -  90   (LEU  339  - VAL  372  <=> PRO   57  - ASN   90 )                          
 189: 6c70-A izek-A   287 - 290 <=>   92 -  95   (ASN  373  - ASN  376  <=> ASP   92  - GLU   95 )                          
 190: 6c70-A izz9-A    29 -  40 <=>  333 - 344   (SER   31  - CYS   42  <=> VAL  333  - ILE  344 )                          
 190: 6c70-A izz9-A    49 -  63 <=>  350 - 364   (LEU   51  - ASP   65  <=> ARG  350  - LYS  364 )                          
 190: 6c70-A izz9-A    64 -  80 <=>  457 - 473   (ASP   66  - HIS   82  <=> VAL  457  - GLY  473 )                          
 190: 6c70-A izz9-A    81 -  92 <=>  475 - 486   (PRO   83  - SER   94  <=> HIS  475  - GLU  486 )                          
 190: 6c70-A izz9-A    93 -  98 <=>  488 - 493   (LYS   95  - THR  100  <=> PHE  488  - GLU  493 )                          
 190: 6c70-A izz9-A   253 - 258 <=>  496 - 501   (LEU  339  - GLY  344  <=> LYS  496  - LEU  501 )                          
 190: 6c70-A izz9-A   262 - 286 <=>  502 - 526   (GLY  348  - VAL  372  <=> THR  502  - GLN  526 )                          
 190: 6c70-A izz9-A   289 - 292 <=>  563 - 566   (VAL  375  - TYR  378  <=> LEU  563  - LEU  566 )                          
 190: 6c70-A izz9-A   297 - 301 <=>  620 - 624   (ILE  383  - LEU  387  <=> ILE  620  - ARG  624 )                          
 190: 6c70-A izz9-A   385 - 388 <=>  632 - 635   (VAL  471  - LYS  474  <=> ALA  632  - VAL  635 )                          
 191: 6c70-A iybo-A    63 -  90 <=>    1 -  28   (ASP   65  - VAL   92  <=> MET    1  - SER   28 )                          
 191: 6c70-A iybo-A   261 - 284 <=>   30 -  53   (TYR  347  - THR  370  <=> SER   30  - SER   53 )                          
 191: 6c70-A iybo-A   285 - 288 <=>   55 -  58   (LYS  371  - GLY  374  <=> LEU   55  - ASP   58 )                          
 191: 6c70-A iybo-A   319 - 326 <=>   74 -  81   (GLU  405  - GLU  412  <=> SER   74  - ARG   81 )                          
 191: 6c70-A iybo-A   329 - 333 <=>   82 -  86   (TYR  415  - TRP  419  <=> PRO   82  - ARG   86 )                          
 192: 6c70-A ivmz-A    59 -  62 <=>  265 - 268   (MET   61  - SER   64  <=> ALA  265  - LEU  268 )                          
 192: 6c70-A ivmz-A    67 -  90 <=>  269 - 292   (ASP   69  - VAL   92  <=> ASP  269  - ILE  292 )                          
 192: 6c70-A ivmz-A    91 -  98 <=>  295 - 302   (ARG   93  - THR  100  <=> MET  295  - PHE  302 )                          
 192: 6c70-A ivmz-A   251 - 254 <=>  303 - 306   (VAL  337  - VAL  340  <=> VAL  303  - ASP  306 )                          
 192: 6c70-A ivmz-A   256 - 277 <=>  307 - 328   (ALA  342  - THR  363  <=> MET  307  - SER  328 )                          
 192: 6c70-A ivmz-A   279 - 282 <=>  329 - 332   (LEU  365  - GLN  368  <=> VAL  329  - THR  332 )                          
 192: 6c70-A ivmz-A   285 - 289 <=>  333 - 337   (LYS  371  - VAL  375  <=> PRO  333  - GLY  337 )                          
 193: 6c70-A j0cz-A     1 -   5 <=>  114 - 118   (PHE    3  - GLY    7  <=> LEU  114  - HIS  118 )                          
 193: 6c70-A j0cz-A    10 -  13 <=>  507 - 510   (LEU   12  - ASN   15  <=> PRO  507  - GLY  510 )                          
 193: 6c70-A j0cz-A    16 -  19 <=>  511 - 514   (VAL   18  - GLY   21  <=> TRP  511  - ASN  514 )                          
 193: 6c70-A j0cz-A    36 -  39 <=>  515 - 518   (HIS   38  - TYR   41  <=> PRO  515  - HIS  518 )                          
 193: 6c70-A j0cz-A    56 -  62 <=>  556 - 562   (VAL   58  - SER   64  <=> GLN  556  - CYS  562 )                          
 193: 6c70-A j0cz-A    64 - 101 <=>  601 - 638   (ASP   66  - ILE  103  <=> SER  601  - THR  638 )                          
 193: 6c70-A j0cz-A   252 - 256 <=>  640 - 644   (ARG  338  - ALA  342  <=> PRO  640  - ALA  644 )                          
 193: 6c70-A j0cz-A   261 - 286 <=>  654 - 679   (TYR  347  - VAL  372  <=> TYR  654  - ASN  679 )                          
 193: 6c70-A j0cz-A   287 - 290 <=>  682 - 685   (ASN  373  - ASN  376  <=> PHE  682  - LYS  685 )                          
 194: 6c70-A izdd-A    60 -  64 <=>   24 -  28   (MET   62  - ASP   66  <=> ARG   24  - PHE   28 )                          
 194: 6c70-A izdd-A    65 -  96 <=>   31 -  62   (VAL   67  - TYR   98  <=> SER   31  - GLN   62 )                          
 194: 6c70-A izdd-A    98 - 101 <=>  114 - 117   (THR  100  - ILE  103  <=> TYR  114  - LYS  117 )                          
 194: 6c70-A izdd-A   189 - 192 <=>  127 - 130   (MET  206  - SER  209  <=> PHE  127  - ALA  130 )                          
 194: 6c70-A izdd-A   196 - 199 <=>  144 - 147   (ASP  213  - PHE  216  <=> GLY  144  - SER  147 )                          
 194: 6c70-A izdd-A   260 - 285 <=>  149 - 174   (ALA  346  - LYS  371  <=> LYS  149  - ASN  174 )                          
 194: 6c70-A izdd-A   286 - 289 <=>  177 - 180   (VAL  372  - VAL  375  <=> ASP  177  - ALA  180 )                          
 194: 6c70-A izdd-A   293 - 297 <=>  335 - 339   (ALA  379  - ILE  383  <=> PHE  335  - LEU  339 )                          
 195: 6c70-A j19l-A    64 - 100 <=>   65 - 101   (ASP   66  - ALA  102  <=> GLU   65  - LYS  101 )                          
 195: 6c70-A j19l-A   101 - 106 <=>  104 - 109   (ILE  103  - ASN  108  <=> LEU  104  - LYS  109 )                          
 195: 6c70-A j19l-A   247 - 286 <=>  111 - 150   (HIS  333  - VAL  372  <=> SER  111  - GLN  150 )                          
 195: 6c70-A j19l-A   287 - 290 <=>  153 - 156   (ASN  373  - ASN  376  <=> ILE  153  - SER  156 )                          
 195: 6c70-A j19l-A   371 - 374 <=>  177 - 180   (ALA  457  - LEU  460  <=> LEU  177  - GLY  180 )                          
 196: 6c70-A j1zb-A    62 -  88 <=>   19 -  45   (SER   64  - PHE   90  <=> ALA   19  - TYR   45 )                          
 196: 6c70-A j1zb-A    90 -  93 <=>   46 -  49   (VAL   92  - LYS   95  <=> LEU   46  - ILE   49 )                          
 196: 6c70-A j1zb-A    95 -  99 <=>   50 -  54   (PHE   97  - LEU  101  <=> VAL   50  - THR   54 )                          
 196: 6c70-A j1zb-A   255 - 258 <=>   55 -  58   (THR  341  - GLY  344  <=> ARG   55  - TRP   58 )                          
 196: 6c70-A j1zb-A   261 - 287 <=>   59 -  85   (TYR  347  - ASN  373  <=> ILE   59  - VAL   85 )                          
 196: 6c70-A j1zb-A   288 - 320 <=>   89 - 121   (GLY  374  - GLU  406  <=> THR   89  - ASN  121 )                          
 196: 6c70-A j1zb-A   322 - 325 <=>  122 - 125   (SER  408  - MET  411  <=> GLU  122  - THR  125 )                          
 196: 6c70-A j1zb-A   327 - 332 <=>  126 - 131   (ALA  413  - HIS  418  <=> GLY  126  - THR  131 )                          
 197: 6c70-A ixla-A    39 -  42 <=>   34 -  37   (TYR   41  - VAL   44  <=> GLU   34  - VAL   37 )                          
 197: 6c70-A ixla-A    64 -  88 <=>  112 - 136   (ASP   66  - PHE   90  <=> ILE  112  - ILE  136 )                          
 197: 6c70-A ixla-A    90 -  96 <=>  137 - 143   (VAL   92  - TYR   98  <=> LYS  137  - VAL  143 )                          
 197: 6c70-A ixla-A    99 - 102 <=>  144 - 147   (LEU  101  - TRP  104  <=> PRO  144  - SER  147 )                          
 197: 6c70-A ixla-A   252 - 255 <=>  148 - 151   (ARG  338  - THR  341  <=> ALA  148  - ASP  151 )                          
 197: 6c70-A ixla-A   257 - 279 <=>  152 - 174   (VAL  343  - LEU  365  <=> ILE  152  - SER  174 )                          
 197: 6c70-A ixla-A   282 - 289 <=>  175 - 182   (GLN  368  - VAL  375  <=> PHE  175  - THR  182 )                          
 198: 6c70-A j133-A    63 -  94 <=>   30 -  61   (ASP   65  - ILE   96  <=> HIS   30  - MET   61 )                          
 198: 6c70-A j133-A    96 - 101 <=>   62 -  67   (TYR   98  - ILE  103  <=> LEU   62  - LYS   67 )                          
 198: 6c70-A j133-A   253 - 278 <=>   69 -  94   (LEU  339  - LEU  364  <=> SER   69  - SER   94 )                          
 198: 6c70-A j133-A   279 - 285 <=>  104 - 110   (LEU  365  - LYS  371  <=> GLY  104  - HIS  110 )                          
 198: 6c70-A j133-A   319 - 331 <=>  185 - 197   (GLU  405  - CYS  417  <=> THR  185  - GLN  197 )                          
 198: 6c70-A j133-A   332 - 339 <=>  199 - 206   (HIS  418  - GLU  425  <=> ASP  199  - THR  206 )                          
 199: 6c70-A j0ob-A     1 -   4 <=>   15 -  18   (PHE    3  - GLN    6  <=> ARG   15  - GLY   18 )                          
 199: 6c70-A j0ob-A     7 -  10 <=>   21 -  24   (VAL    9  - LEU   12  <=> LYS   21  - GLU   24 )                          
 199: 6c70-A j0ob-A    62 -  65 <=>   58 -  61   (SER   64  - VAL   67  <=> ILE   58  - LEU   61 )                          
 199: 6c70-A j0ob-A    67 - 101 <=>   62 -  96   (ASP   69  - ILE  103  <=> SER   62  - LEU   96 )                          
 199: 6c70-A j0ob-A   252 - 259 <=>   98 - 105   (ARG  338  - ASP  345  <=> SER   98  - ARG  105 )                          
 199: 6c70-A j0ob-A   261 - 286 <=>  106 - 131   (TYR  347  - VAL  372  <=> PHE  106  - LEU  131 )                          
 199: 6c70-A j0ob-A   287 - 290 <=>  134 - 137   (ASN  373  - ASN  376  <=> PHE  134  - ASN  137 )                          
 199: 6c70-A j0ob-A   375 - 379 <=>  146 - 150   (GLY  461  - THR  465  <=> ILE  146  - LYS  150 )                          
 199: 6c70-A j0ob-A   383 - 388 <=>  177 - 182   (VAL  469  - LYS  474  <=> ASP  177  - MET  182 )                          
 200: 6c70-A ivzv-A    64 -  89 <=>   21 -  46   (ASP   66  - PRO   91  <=> LEU   21  - ARG   46 )                          
 200: 6c70-A ivzv-A    91 - 102 <=>   47 -  58   (ARG   93  - TRP  104  <=> GLU   47  - GLY   58 )                          
 200: 6c70-A ivzv-A   250 - 286 <=>   59 -  95   (VAL  336  - VAL  372  <=> LYS   59  - GLU   95 )                          
 200: 6c70-A ivzv-A   287 - 290 <=>   98 - 101   (ASN  373  - ASN  376  <=> ALA   98  - LYS  101 )                          
 201: 6c70-A iuhn-A    66 -  91 <=>  353 - 378   (ASP   68  - ARG   93  <=> SER  353  - SER  378 )                          
 201: 6c70-A iuhn-A    93 -  96 <=>  379 - 382   (LYS   95  - TYR   98  <=> PRO  379  - SER  382 )                          
 201: 6c70-A iuhn-A   188 - 194 <=>  388 - 394   (SER  205  - SER  211  <=> ILE  388  - TYR  394 )                          
 201: 6c70-A iuhn-A   196 - 199 <=>  404 - 407   (ASP  213  - PHE  216  <=> SER  404  - ASN  407 )                          
 201: 6c70-A iuhn-A   260 - 286 <=>  409 - 435   (ALA  346  - VAL  372  <=> GLN  409  - PHE  435 )                          
 201: 6c70-A iuhn-A   287 - 290 <=>  438 - 441   (ASN  373  - ASN  376  <=> LEU  438  - VAL  441 )                          
 202: 6c70-A j13a-A    63 -  94 <=>   42 -  73   (ASP   65  - ILE   96  <=> ARG   42  - GLU   73 )                          
 202: 6c70-A j13a-A    97 - 100 <=>   74 -  77   (LYS   99  - ALA  102  <=> SER   74  - VAL   77 )                          
 202: 6c70-A j13a-A   101 - 105 <=>  131 - 135   (ILE  103  - PRO  107  <=> ALA  131  - ALA  135 )                          
 202: 6c70-A j13a-A   115 - 119 <=>  138 - 142   (ASN  117  - HIS  121  <=> SER  138  - ASN  142 )                          
 202: 6c70-A j13a-A   241 - 245 <=>  154 - 158   (LYS  327  - GLU  331  <=> LEU  154  - ASN  158 )                          
 202: 6c70-A j13a-A   247 - 250 <=>  159 - 162   (HIS  333  - VAL  336  <=> HIS  159  - ALA  162 )                          
 202: 6c70-A j13a-A   254 - 257 <=>  165 - 168   (VAL  340  - VAL  343  <=> TYR  165  - THR  168 )                          
 202: 6c70-A j13a-A   260 - 278 <=>  169 - 187   (ALA  346  - LEU  364  <=> LYS  169  - ILE  187 )                          
 202: 6c70-A j13a-A   279 - 285 <=>  189 - 195   (LEU  365  - LYS  371  <=> PHE  189  - ALA  195 )                          
 202: 6c70-A j13a-A   286 - 290 <=>  197 - 201   (VAL  372  - ASN  376  <=> ASN  197  - TYR  201 )                          
 203: 6c70-A j0cx-A    35 -  39 <=>  490 - 494   (PRO   37  - TYR   41  <=> GLU  490  - GLN  494 )                          
 203: 6c70-A j0cx-A    49 -  53 <=>  520 - 524   (LEU   51  - MET   55  <=> THR  520  - ALA  524 )                          
 203: 6c70-A j0cx-A    62 -  65 <=>  562 - 565   (SER   64  - VAL   67  <=> THR  562  - GLU  565 )                          
 203: 6c70-A j0cx-A    68 -  94 <=>  566 - 592   (LEU   70  - ILE   96  <=> MET  566  - THR  592 )                          
 203: 6c70-A j0cx-A    97 - 100 <=>  596 - 599   (LYS   99  - ALA  102  <=> ILE  596  - LYS  599 )                          
 203: 6c70-A j0cx-A   260 - 284 <=>  601 - 625   (ALA  346  - THR  370  <=> ASN  601  - PRO  625 )                          
 203: 6c70-A j0cx-A   292 - 309 <=>  626 - 643   (TYR  378  - LEU  395  <=> ASP  626  - LYS  643 )                          
 203: 6c70-A j0cx-A   362 - 365 <=>  648 - 651   (PHE  448  - VAL  451  <=> THR  648  - ASN  651 )                          
 203: 6c70-A j0cx-A   368 - 379 <=>  653 - 664   (ASP  454  - THR  465  <=> SER  653  - THR  664 )                          
 204: 6c70-A ix9h-A    29 -  32 <=>   48 -  51   (SER   31  - LYS   34  <=> GLY   48  - PHE   51 )                          
 204: 6c70-A ix9h-A    65 -  93 <=>  110 - 138   (VAL   67  - LYS   95  <=> ASP  110  - SER  138 )                          
 204: 6c70-A ix9h-A    96 -  99 <=>  326 - 329   (TYR   98  - LEU  101  <=> GLN  326  - ALA  329 )                          
 204: 6c70-A ix9h-A   258 - 286 <=>  332 - 360   (GLY  344  - VAL  372  <=> ARG  332  - MET  360 )                          
 204: 6c70-A ix9h-A   287 - 290 <=>  363 - 366   (ASN  373  - ASN  376  <=> GLN  363  - ALA  366 )                          
 204: 6c70-A ix9h-A   314 - 317 <=>  401 - 404   (GLY  400  - LEU  403  <=> GLU  401  - TYR  404 )                          
 204: 6c70-A ix9h-A   320 - 323 <=>  405 - 408   (GLU  406  - SER  409  <=> GLY  405  - PHE  408 )                          
 204: 6c70-A ix9h-A   329 - 332 <=>  410 - 413   (TYR  415  - HIS  418  <=> ALA  410  - SER  413 )                          
 204: 6c70-A ix9h-A   337 - 342 <=>  577 - 582   (SER  423  - THR  428  <=> SER  577  - GLY  582 )                          
 204: 6c70-A ix9h-A   360 - 363 <=>  769 - 772   (ALA  446  - PHE  449  <=> ARG  769  - MET  772 )                          
 205: 6c70-A ivnw-A    63 - 101 <=>   17 -  55   (ASP   65  - ILE  103  <=> ILE   17  - ASP   55 )                          
 205: 6c70-A ivnw-A   102 - 105 <=>   57 -  60   (TRP  104  - PRO  107  <=> ILE   57  - ARG   60 )                          
 205: 6c70-A ivnw-A   108 - 111 <=>   82 -  85   (HIS  110  - PHE  113  <=> TRP   82  - LEU   85 )                          
 205: 6c70-A ivnw-A   112 - 127 <=>   87 - 102   (ALA  114  - ARG  129  <=> HIS   87  - GLU  102 )                          
 205: 6c70-A ivnw-A   187 - 191 <=>  121 - 125   (ILE  204  - VAL  208  <=> SER  121  - SER  125 )                          
 205: 6c70-A ivnw-A   193 - 196 <=>  139 - 142   (ASN  210  - ASP  213  <=> GLY  139  - VAL  142 )                          
 205: 6c70-A ivnw-A   261 - 285 <=>  145 - 169   (TYR  347  - LYS  371  <=> THR  145  - ASP  169 )                          
 205: 6c70-A ivnw-A   286 - 289 <=>  172 - 175   (VAL  372  - VAL  375  <=> LYS  172  - SER  175 )                          
 205: 6c70-A ivnw-A   291 - 294 <=>  291 - 294   (VAL  377  - ALA  380  <=> GLY  291  - ILE  294 )                          
 206: 6c70-A ixk9-A    63 -  80 <=>   15 -  32   (ASP   65  - HIS   82  <=> LYS   15  - LEU   32 )                          
 206: 6c70-A ixk9-A    81 -  88 <=>   34 -  41   (PRO   83  - PHE   90  <=> ARG   34  - TYR   41 )                          
 206: 6c70-A ixk9-A   128 - 148 <=>   45 -  65   (ARG  130  - THR  150  <=> GLU   45  - GLY   65 )                          
 206: 6c70-A ixk9-A   291 - 313 <=>   66 -  88   (VAL  377  - PHE  399  <=> SER   66  - PRO   88 )                          
 206: 6c70-A ixk9-A   320 - 323 <=>   92 -  95   (GLU  406  - SER  409  <=> TYR   92  - ASP   95 )                          
 206: 6c70-A ixk9-A   354 - 357 <=>   96 -  99   (ALA  440  - ILE  443  <=> SER   96  - ASP   99 )                          
 206: 6c70-A ixk9-A   364 - 388 <=>  102 - 126   (THR  450  - LYS  474  <=> ILE  102  - ASP  126 )                          
 207: 6c70-A iykf-A    63 -  94 <=>   12 -  43   (ASP   65  - ILE   96  <=> LEU   12  - SER   43 )                          
 207: 6c70-A iykf-A    96 - 101 <=>   44 -  49   (TYR   98  - ILE  103  <=> ARG   44  - THR   49 )                          
 207: 6c70-A iykf-A   253 - 286 <=>   50 -  83   (LEU  339  - VAL  372  <=> ALA   50  - LYS   83 )                          
 207: 6c70-A iykf-A   292 - 303 <=>   84 -  95   (TYR  378  - THR  389  <=> ASN   84  - ILE   95 )                          
 207: 6c70-A iykf-A   307 - 310 <=>   96 -  99   (VAL  393  - PHE  396  <=> GLN   96  - ASN   99 )                          
 207: 6c70-A iykf-A   373 - 378 <=>  102 - 107   (VAL  459  - VAL  464  <=> TYR  102  - SER  107 )                          
 207: 6c70-A iykf-A   382 - 388 <=>  177 - 183   (MET  468  - LYS  474  <=> ASP  177  - ARG  183 )                          
 208: 6c70-A ivn0-A    60 -  63 <=>   37 -  40   (MET   62  - ASP   65  <=> ARG   37  - ASN   40 )                          
 208: 6c70-A ivn0-A    65 -  93 <=>   41 -  69   (VAL   67  - LYS   95  <=> GLY   41  - TYR   69 )                          
 208: 6c70-A ivn0-A    96 -  99 <=>   70 -  73   (TYR   98  - LEU  101  <=> SER   70  - ASP   73 )                          
 208: 6c70-A ivn0-A   253 - 284 <=>   75 - 106   (LEU  339  - THR  370  <=> ASP   75  - THR  106 )                          
 208: 6c70-A ivn0-A   285 - 288 <=>  108 - 111   (LYS  371  - GLY  374  <=> ARG  108  - ALA  111 )                          
 208: 6c70-A ivn0-A   289 - 292 <=>  118 - 121   (VAL  375  - TYR  378  <=> HIS  118  - LEU  121 )                          
 208: 6c70-A ivn0-A   358 - 362 <=>  207 - 211   (SER  444  - PHE  448  <=> TRP  207  - ALA  211 )                          
 208: 6c70-A ivn0-A   366 - 388 <=>  235 - 257   (SER  452  - LYS  474  <=> HIS  235  - VAL  257 )                          
 209: 6c70-A iwjn-A    40 -  63 <=>    1 -  24   (CYS   42  - ASP   65  <=> MET    1  - LEU   24 )                          
 209: 6c70-A iwjn-A    67 -  90 <=>   84 - 107   (ASP   69  - VAL   92  <=> LEU   84  - PHE  107 )                          
 209: 6c70-A iwjn-A    92 -  95 <=>  108 - 111   (SER   94  - PHE   97  <=> SER  108  - PHE  111 )                          
 209: 6c70-A iwjn-A   259 - 284 <=>  114 - 139   (ASP  345  - THR  370  <=> HIS  114  - CYS  139 )                          
 209: 6c70-A iwjn-A   285 - 290 <=>  141 - 146   (LYS  371  - ASN  376  <=> MET  141  - ARG  146 )                          
 209: 6c70-A iwjn-A   308 - 314 <=>  168 - 174   (PHE  394  - GLY  400  <=> TYR  168  - PRO  174 )                          
 210: 6c70-A iys7-A     2 -   6 <=>   61 -  65   (LYS    4  - LEU    8  <=> GLU   61  - ILE   65 )                          
 210: 6c70-A iys7-A     8 -  11 <=>  200 - 203   (ALA   10  - LEU   13  <=> LEU  200  - TYR  203 )                          
 210: 6c70-A iys7-A    12 -  17 <=>  232 - 237   (PRO   14  - MET   19  <=> LYS  232  - TRP  237 )                          
 210: 6c70-A iys7-A    65 -  94 <=>  263 - 292   (VAL   67  - ILE   96  <=> ALA  263  - VAL  292 )                          
 210: 6c70-A iys7-A   259 - 286 <=>  294 - 321   (ASP  345  - VAL  372  <=> TYR  294  - TYR  321 )                          
 210: 6c70-A iys7-A   287 - 290 <=>  324 - 327   (ASN  373  - ASN  376  <=> ARG  324  - ASP  327 )                          
 210: 6c70-A iys7-A   334 - 337 <=>  382 - 385   (TYR  420  - SER  423  <=> ASP  382  - TYR  385 )                          
 210: 6c70-A iys7-A   370 - 373 <=>  436 - 439   (PHE  456  - VAL  459  <=> ASN  436  - LEU  439 )                          
 211: 6c70-A iynq-A    63 -  96 <=>    1 -  34   (ASP   65  - TYR   98  <=> MET    1  - ARG   34 )                          
 211: 6c70-A iynq-A   103 - 111 <=>   38 -  46   (ASN  105  - PHE  113  <=> GLY   38  - PRO   46 )                          
 211: 6c70-A iynq-A   252 - 256 <=>   56 -  60   (ARG  338  - ALA  342  <=> GLU   56  - LYS   60 )                          
 211: 6c70-A iynq-A   262 - 285 <=>   65 -  88   (GLY  348  - LYS  371  <=> SER   65  - ALA   88 )                          
 212: 6c70-A iyy3-A    64 -  93 <=>   13 -  42   (ASP   66  - LYS   95  <=> TRP   13  - MET   42 )                          
 212: 6c70-A iyy3-A    99 - 102 <=>   44 -  47   (LEU  101  - TRP  104  <=> TRP   44  - GLY   47 )                          
 212: 6c70-A iyy3-A   256 - 269 <=>   50 -  63   (ALA  342  - MET  355  <=> PRO   50  - ILE   63 )                          
 212: 6c70-A iyy3-A   271 - 285 <=>   64 -  78   (THR  357  - LYS  371  <=> CYS   64  - LYS   78 )                          
 212: 6c70-A iyy3-A   384 - 388 <=>   79 -  83   (LEU  470  - LYS  474  <=> SER   79  - ALA   83 )                          
 213: 6c70-A j1ye-A    63 -  91 <=>   39 -  67   (ASP   65  - ARG   93  <=> GLU   39  - ARG   67 )                          
 213: 6c70-A j1ye-A    93 -  96 <=>   70 -  73   (LYS   95  - TYR   98  <=> CYS   70  - LYS   73 )                          
 213: 6c70-A j1ye-A   257 - 285 <=>   75 - 103   (VAL  343  - LYS  371  <=> PRO   75  - ASP  103 )                          
 213: 6c70-A j1ye-A   383 - 388 <=>  107 - 112   (VAL  469  - LYS  474  <=> ALA  107  - VAL  112 )                          
 214: 6c70-A iwah-A    30 -  33 <=>   46 -  49   (GLU   32  - LYS   35  <=> LYS   46  - HIS   49 )                          
 214: 6c70-A iwah-A    36 -  61 <=>   50 -  75   (HIS   38  - GLU   63  <=> SER   50  - ILE   75 )                          
 214: 6c70-A iwah-A    67 -  95 <=>   76 - 104   (ASP   69  - PHE   97  <=> HIS   76  - GLY  104 )                          
 214: 6c70-A iwah-A    98 - 101 <=>  105 - 108   (THR  100  - ILE  103  <=> ARG  105  - VAL  108 )                          
 214: 6c70-A iwah-A   253 - 263 <=>  110 - 120   (LEU  339  - VAL  349  <=> GLY  110  - GLY  120 )                          
 214: 6c70-A iwah-A   264 - 282 <=>  122 - 140   (ALA  350  - GLN  368  <=> TYR  122  - VAL  140 )                          
 215: 6c70-A j1mr-A    63 -  92 <=>   19 -  48   (ASP   65  - SER   94  <=> LYS   19  - PHE   48 )                          
 215: 6c70-A j1mr-A   128 - 139 <=>   55 -  66   (ARG  130  - PHE  141  <=> CYS   55  - GLY   66 )                          
 215: 6c70-A j1mr-A   186 - 193 <=>  122 - 129   (VAL  203  - ASN  210  <=> SER  122  - ASN  129 )                          
 215: 6c70-A j1mr-A   255 - 277 <=>  144 - 166   (THR  341  - THR  363  <=> LYS  144  - GLY  166 )                          
 216: 6c70-A j1c1-A    64 -  95 <=>  411 - 442   (ASP   66  - PHE   97  <=> PRO  411  - PHE  442 )                          
 216: 6c70-A j1c1-A   260 - 263 <=>  444 - 447   (ALA  346  - VAL  349  <=> GLY  444  - GLY  447 )                          
 216: 6c70-A j1c1-A   266 - 286 <=>  448 - 468   (LEU  352  - VAL  372  <=> PHE  448  - VAL  468 )                          
 216: 6c70-A j1c1-A   287 - 290 <=>  471 - 474   (ASN  373  - ASN  376  <=> LYS  471  - GLN  474 )                          
 217: 6c70-A iy85-A    63 -  89 <=>    5 -  31   (ASP   65  - PRO   91  <=> GLU    5  - PHE   31 )                          
 217: 6c70-A iy85-A    91 - 107 <=>   32 -  48   (ARG   93  - SER  109  <=> LYS   32  - ASN   48 )                          
 217: 6c70-A iy85-A   250 - 256 <=>   56 -  62   (VAL  336  - ALA  342  <=> LEU   56  - LEU   62 )                          
 217: 6c70-A iy85-A   259 - 287 <=>   63 -  91   (ASP  345  - ASN  373  <=> PRO   63  - ASP   91 )                          
 217: 6c70-A iy85-A   290 - 297 <=>   93 - 100   (ASN  376  - ILE  383  <=> LYS   93  - LYS  100 )                          
 217: 6c70-A iy85-A   300 - 319 <=>  101 - 120   (LEU  386  - GLU  405  <=> PRO  101  - LYS  120 )                          
 217: 6c70-A iy85-A   330 - 334 <=>  142 - 146   (SER  416  - TYR  420  <=> ASP  142  - THR  146 )                          
 218: 6c70-A iy6q-A    63 -  66 <=>    4 -   7   (ASP   65  - ASP   68  <=> SER    4  - PRO    7 )                          
 218: 6c70-A iy6q-A    68 -  91 <=>    8 -  31   (LEU   70  - ARG   93  <=> ASP    8  - TRP   31 )                          
 218: 6c70-A iy6q-A    92 -  95 <=>   33 -  36   (SER   94  - PHE   97  <=> ILE   33  - LEU   36 )                          
 218: 6c70-A iy6q-A   256 - 279 <=>   37 -  60   (ALA  342  - LEU  365  <=> HIS   37  - PHE   60 )                          
 218: 6c70-A iy6q-A   370 - 383 <=>   66 -  79   (PHE  456  - VAL  469  <=> SER   66  - TYR   79 )                          
 219: 6c70-A ixcq-A   114 - 135 <=>   26 -  47   (SER  116  - GLY  137  <=> PRO   26  - GLU   47 )                          
 219: 6c70-A ixcq-A   140 - 143 <=>   48 -  51   (SER  142  - SER  145  <=> GLU   48  - ASP   51 )                          
 219: 6c70-A ixcq-A   145 - 148 <=>   52 -  55   (THR  147  - THR  150  <=> TYR   52  - ILE   55 )                          
 219: 6c70-A ixcq-A   171 - 217 <=>   58 - 104   (GLY  188  - MET  234  <=> SER   58  - SER  104 )                          
 219: 6c70-A ixcq-A   241 - 244 <=>  105 - 108   (LYS  327  - VAL  330  <=> ASN  105  - SER  108 )                          
 219: 6c70-A ixcq-A   247 - 268 <=>  109 - 130   (HIS  333  - HIS  354  <=> THR  109  - GLU  130 )                          
 219: 6c70-A ixcq-A   305 - 308 <=>  134 - 137   (GLY  391  - PHE  394  <=> LYS  134  - ILE  137 )                          
 219: 6c70-A ixcq-A   309 - 325 <=>  140 - 156   (LEU  395  - MET  411  <=> GLY  140  - PHE  156 )                          
 219: 6c70-A ixcq-A   347 - 350 <=>  157 - 160   (VAL  433  - GLN  436  <=> GLY  157  - CYS  160 )                          
 219: 6c70-A ixcq-A   353 - 358 <=>  165 - 170   (LYS  439  - SER  444  <=> ARG  165  - LEU  170 )                          
 219: 6c70-A ixcq-A   363 - 366 <=>  172 - 175   (PHE  449  - SER  452  <=> ALA  172  - LEU  175 )                          
 219: 6c70-A ixcq-A   370 - 373 <=>  185 - 188   (PHE  456  - VAL  459  <=> CYS  185  - LYS  188 )                          
 219: 6c70-A ixcq-A   374 - 379 <=>  220 - 225   (LEU  460  - THR  465  <=> LEU  220  - ASP  225 )                          
 219: 6c70-A ixcq-A   384 - 388 <=>  468 - 472   (LEU  470  - LYS  474  <=> MET  468  - TYR  472 )                          
 220: 6c70-A j25d-A    63 -  94 <=>   21 -  52   (ASP   65  - ILE   96  <=> SER   21  - CYS   52 )                          
 220: 6c70-A j25d-A    99 - 102 <=>   56 -  59   (LEU  101  - TRP  104  <=> THR   56  - PRO   59 )                          
 220: 6c70-A j25d-A   252 - 255 <=>   61 -  64   (ARG  338  - THR  341  <=> ASN   61  - ASN   64 )                          
 220: 6c70-A j25d-A   257 - 262 <=>   65 -  70   (VAL  343  - GLY  348  <=> CYS   65  - GLN   70 )                          
 220: 6c70-A j25d-A   263 - 278 <=>   72 -  87   (VAL  349  - LEU  364  <=> ASN   72  - ILE   87 )                          
 221: 6c70-A izid-A    39 -  46 <=>    1 -   8   (TYR   41  - LEU   48  <=> MET    1  - PHE    8 )                          
 221: 6c70-A izid-A    63 -  95 <=>   33 -  65   (ASP   65  - PHE   97  <=> ASP   33  - PRO   65 )                          
 221: 6c70-A izid-A   261 - 283 <=>   69 -  91   (TYR  347  - ALA  369  <=> PRO   69  - LYS   91 )                          
 221: 6c70-A izid-A   285 - 290 <=>   95 - 100   (LYS  371  - ASN  376  <=> ILE   95  - LYS  100 )                          
 222: 6c70-A ixhh-A    56 -  59 <=>   11 -  14   (VAL   58  - MET   61  <=> ILE   11  - ASN   14 )                          
 222: 6c70-A ixhh-A    63 -  95 <=>   33 -  65   (ASP   65  - PHE   97  <=> THR   33  - PHE   65 )                          
 222: 6c70-A ixhh-A   257 - 282 <=>   66 -  91   (VAL  343  - GLN  368  <=> ASP   66  - ILE   91 )                          
 222: 6c70-A ixhh-A   283 - 286 <=>   93 -  96   (ALA  369  - VAL  372  <=> TRP   93  - GLU   96 )                          
 222: 6c70-A ixhh-A   298 - 309 <=>  108 - 119   (GLY  384  - LEU  395  <=> LYS  108  - ILE  119 )                          
 222: 6c70-A ixhh-A   311 - 314 <=>  120 - 123   (CYS  397  - GLY  400  <=> SER  120  - LYS  123 )                          
 222: 6c70-A ixhh-A   361 - 364 <=>  245 - 248   (LYS  447  - THR  450  <=> PRO  245  - ASP  248 )                          
 222: 6c70-A ixhh-A   366 - 369 <=>  251 - 254   (SER  452  - LEU  455  <=> GLU  251  - LYS  254 )                          
 222: 6c70-A ixhh-A   385 - 388 <=>  312 - 315   (VAL  471  - LYS  474  <=> TYR  312  - LYS  315 )                          
 223: 6c70-A j2ea-A    52 -  56 <=>  312 - 316   (GLY   54  - VAL   58  <=> ALA  312  - HIS  316 )                          
 223: 6c70-A j2ea-A    65 -  91 <=>  346 - 372   (VAL   67  - ARG   93  <=> ILE  346  - CYS  372 )                          
 223: 6c70-A j2ea-A   260 - 281 <=>  375 - 396   (ALA  346  - TYR  367  <=> SER  375  - ALA  396 )                          
 223: 6c70-A j2ea-A   283 - 286 <=>  397 - 400   (ALA  369  - VAL  372  <=> LEU  397  - TYR  400 )                          
 223: 6c70-A j2ea-A   292 - 300 <=>  401 - 409   (TYR  378  - LEU  386  <=> GLN  401  - THR  409 )                          
 223: 6c70-A j2ea-A   302 - 305 <=>  436 - 439   (TYR  388  - GLY  391  <=> LYS  436  - LEU  439 )                          
 223: 6c70-A j2ea-A   311 - 314 <=>  472 - 475   (CYS  397  - GLY  400  <=> ASN  472  - LEU  475 )                          
 223: 6c70-A j2ea-A   319 - 322 <=>  543 - 546   (GLU  405  - SER  408  <=> ASP  543  - PHE  546 )                          
 223: 6c70-A j2ea-A   328 - 332 <=>  649 - 653   (ALA  414  - HIS  418  <=> GLU  649  - LYS  653 )                          
 223: 6c70-A j2ea-A   333 - 336 <=>  655 - 658   (TRP  419  - GLY  422  <=> LYS  655  - ILE  658 )                          
 223: 6c70-A j2ea-A   337 - 340 <=>  660 - 663   (SER  423  - ALA  426  <=> VAL  660  - GLU  663 )                          
 223: 6c70-A j2ea-A   385 - 388 <=>  747 - 750   (VAL  471  - LYS  474  <=> TYR  747  - ILE  750 )                          
 224: 6c70-A j0a1-A    63 -  88 <=>    4 -  29   (ASP   65  - PHE   90  <=> GLN    4  - ALA   29 )                          
 224: 6c70-A j0a1-A    90 -  93 <=>   30 -  33   (VAL   92  - LYS   95  <=> VAL   30  - THR   33 )                          
 224: 6c70-A j0a1-A    96 -  99 <=>   34 -  37   (TYR   98  - LEU  101  <=> ARG   34  - TYR   37 )                          
 224: 6c70-A j0a1-A   257 - 280 <=>   38 -  61   (VAL  343  - ALA  366  <=> GLY   38  - ILE   61 )                          
 224: 6c70-A j0a1-A   380 - 388 <=>   62 -  70   (TYR  466  - LYS  474  <=> LEU   62  - LYS   70 )                          
 225: 6c70-A j1r1-A    63 -  93 <=>   14 -  44   (ASP   65  - LYS   95  <=> VAL   14  - THR   44 )                          
 225: 6c70-A j1r1-A    95 - 100 <=>   45 -  50   (PHE   97  - ALA  102  <=> PHE   45  - LEU   50 )                          
 225: 6c70-A j1r1-A   103 - 106 <=>   52 -  55   (ASN  105  - ASN  108  <=> SER   52  - SER   55 )                          
 225: 6c70-A j1r1-A   248 - 255 <=>   56 -  63   (LYS  334  - THR  341  <=> SER   56  - LYS   63 )                          
 225: 6c70-A j1r1-A   257 - 279 <=>   64 -  86   (VAL  343  - LEU  365  <=> ILE   64  - ASP   86 )                          
 225: 6c70-A j1r1-A   281 - 284 <=>   87 -  90   (TYR  367  - THR  370  <=> GLN   87  - TYR   90 )                          
 225: 6c70-A j1r1-A   286 - 289 <=>   91 -  94   (VAL  372  - VAL  375  <=> ALA   91  - GLN   94 )                          
 226: 6c70-A j1g4-A    63 -  89 <=>   19 -  45   (ASP   65  - PRO   91  <=> SER   19  - ARG   45 )                          
 226: 6c70-A j1g4-A    91 - 107 <=>   46 -  62   (ARG   93  - SER  109  <=> ILE   46  - ASN   62 )                          
 226: 6c70-A j1g4-A   248 - 263 <=>   67 -  82   (LYS  334  - VAL  349  <=> ARG   67  - GLU   82 )                          
 226: 6c70-A j1g4-A   264 - 281 <=>   86 - 103   (ALA  350  - TYR  367  <=> LEU   86  - GLY  103 )                          
 226: 6c70-A j1g4-A   283 - 286 <=>  104 - 107   (ALA  369  - VAL  372  <=> ILE  104  - GLN  107 )                          
 226: 6c70-A j1g4-A   323 - 328 <=>  301 - 306   (SER  409  - ALA  414  <=> ASN  301  - GLN  306 )                          
 226: 6c70-A j1g4-A   335 - 338 <=>  315 - 318   (ASP  421  - GLU  424  <=> ASN  315  - GLU  318 )                          
 227: 6c70-A iuuu-A     2 -   5 <=>   52 -  55   (LYS    4  - GLY    7  <=> GLN   52  - THR   55 )                          
 227: 6c70-A iuuu-A    27 -  30 <=>   57 -  60   (TYR   29  - GLU   32  <=> THR   57  - ASN   60 )                          
 227: 6c70-A iuuu-A    32 -  60 <=>   61 -  89   (LYS   34  - MET   62  <=> ILE   61  - ASP   89 )                          
 227: 6c70-A iuuu-A    64 -  67 <=>   90 -  93   (ASP   66  - ASP   69  <=> ASP   90  - SER   93 )                          
 227: 6c70-A iuuu-A    70 -  74 <=>   94 -  98   (ALA   72  - THR   76  <=> TYR   94  - THR   98 )                          
 227: 6c70-A iuuu-A   181 - 190 <=>  103 - 112   (GLN  198  - ALA  207  <=> TYR  103  - SER  112 )                          
 227: 6c70-A iuuu-A   193 - 200 <=>  144 - 151   (ASN  210  - CYS  217  <=> GLN  144  - PRO  151 )                          
 227: 6c70-A iuuu-A   253 - 256 <=>  153 - 156   (LEU  339  - ALA  342  <=> ASN  153  - HIS  156 )                          
 227: 6c70-A iuuu-A   260 - 281 <=>  191 - 212   (ALA  346  - TYR  367  <=> GLY  191  - THR  212 )                          
 227: 6c70-A iuuu-A   282 - 285 <=>  214 - 217   (GLN  368  - LYS  371  <=> ARG  214  - HIS  217 )                          
 227: 6c70-A iuuu-A   286 - 309 <=>  220 - 243   (VAL  372  - LEU  395  <=> PHE  220  - TRP  243 )                          
 227: 6c70-A iuuu-A   365 - 368 <=>  244 - 247   (VAL  451  - ASP  454  <=> LEU  244  - HIS  247 )                          
 227: 6c70-A iuuu-A   370 - 385 <=>  248 - 263   (PHE  456  - VAL  471  <=> GLY  248  - LYS  263 )                          
 228: 6c70-A iwlq-A    33 -  36 <=>    5 -   8   (LYS   35  - HIS   38  <=> THR    5  - GLU    8 )                          
 228: 6c70-A iwlq-A    42 -  48 <=>   27 -  33   (VAL   44  - LEU   50  <=> PHE   27  - GLU   33 )                          
 228: 6c70-A iwlq-A    82 -  88 <=>   37 -  43   (ILE   84  - PHE   90  <=> SER   37  - ILE   43 )                          
 228: 6c70-A iwlq-A    90 -  93 <=>   44 -  47   (VAL   92  - LYS   95  <=> LEU   44  - GLN   47 )                          
 228: 6c70-A iwlq-A   157 - 160 <=>   67 -  70   (ARG  174  - ILE  177  <=> ARG   67  - SER   70 )                          
 228: 6c70-A iwlq-A   179 - 210 <=>   74 - 105   (ILE  196  - LEU  227  <=> LYS   74  - LYS  105 )                          
 228: 6c70-A iwlq-A   250 - 253 <=>  106 - 109   (VAL  336  - LEU  339  <=> PHE  106  - VAL  109 )                          
 228: 6c70-A iwlq-A   255 - 278 <=>  110 - 133   (THR  341  - LEU  364  <=> GLU  110  - ARG  133 )                          
 228: 6c70-A iwlq-A   297 - 312 <=>  136 - 151   (ILE  383  - ILE  398  <=> MET  136  - ASP  151 )                          
 228: 6c70-A iwlq-A   314 - 317 <=>  152 - 155   (GLY  400  - LEU  403  <=> CYS  152  - CYS  155 )                          
 228: 6c70-A iwlq-A   355 - 359 <=>  156 - 160   (MET  441  - GLY  445  <=> ASN  156  - ALA  160 )                          
 228: 6c70-A iwlq-A   363 - 366 <=>  161 - 164   (PHE  449  - SER  452  <=> LYS  161  - LEU  164 )                          
 228: 6c70-A iwlq-A   368 - 378 <=>  165 - 175   (ASP  454  - VAL  464  <=> PHE  165  - THR  175 )                          
 228: 6c70-A iwlq-A   381 - 384 <=>  176 - 179   (PHE  467  - LEU  470  <=> HIS  176  - SER  179 )                          
 229: 6c70-A iyw6-A    29 -  35 <=>    7 -  13   (SER   31  - PRO   37  <=> LEU    7  - LYS   13 )                          
 229: 6c70-A iyw6-A    50 -  53 <=>  348 - 351   (GLN   52  - MET   55  <=> ARG  348  - ALA  351 )                          
 229: 6c70-A iyw6-A    56 -  64 <=>  358 - 366   (VAL   58  - ASP   66  <=> ALA  358  - LEU  366 )                          
 229: 6c70-A iyw6-A    65 -  88 <=>  372 - 395   (VAL   67  - PHE   90  <=> ALA  372  - THR  395 )                          
 229: 6c70-A iyw6-A    91 -  94 <=>  396 - 399   (ARG   93  - ILE   96  <=> MET  396  - GLU  399 )                          
 229: 6c70-A iyw6-A   257 - 280 <=>  400 - 423   (VAL  343  - ALA  366  <=> PRO  400  - THR  423 )                          
 229: 6c70-A iyw6-A   283 - 286 <=>  425 - 428   (ALA  369  - VAL  372  <=> GLN  425  - HIS  428 )                          
 229: 6c70-A iyw6-A   294 - 309 <=>  430 - 445   (ALA  380  - LEU  395  <=> SER  430  - SER  445 )                          
 229: 6c70-A iyw6-A   312 - 317 <=>  489 - 494   (ILE  398  - LEU  403  <=> LEU  489  - LEU  494 )                          
 229: 6c70-A iyw6-A   320 - 323 <=>  574 - 577   (GLU  406  - SER  409  <=> GLU  574  - ILE  577 )                          
 229: 6c70-A iyw6-A   326 - 331 <=>  590 - 595   (GLU  412  - CYS  417  <=> PHE  590  - TRP  595 )                          
 229: 6c70-A iyw6-A   332 - 336 <=>  598 - 602   (HIS  418  - GLY  422  <=> TYR  598  - LEU  602 )                          
 229: 6c70-A iyw6-A   337 - 342 <=>  614 - 619   (SER  423  - THR  428  <=> THR  614  - VAL  619 )                          
 229: 6c70-A iyw6-A   343 - 353 <=>  621 - 631   (PHE  429  - LYS  439  <=> GLN  621  - ASP  631 )                          
 230: 6c70-A iyit-A     2 -   5 <=>   93 -  96   (LYS    4  - GLY    7  <=> GLU   93  - ASN   96 )                          
 230: 6c70-A iyit-A     9 -  12 <=>  108 - 111   (ASP   11  - PRO   14  <=> ALA  108  - GLU  111 )                          
 230: 6c70-A iyit-A    18 -  21 <=>  129 - 132   (GLN   20  - GLY   23  <=> THR  129  - LYS  132 )                          
 230: 6c70-A iyit-A    22 -  25 <=>  134 - 137   (HIS   24  - PHE   27  <=> ARG  134  - GLN  137 )                          
 230: 6c70-A iyit-A    95 -  99 <=>  142 - 146   (PHE   97  - LEU  101  <=> ARG  142  - HIS  146 )                          
 230: 6c70-A iyit-A   128 - 146 <=>  218 - 236   (ARG  130  - GLY  148  <=> GLN  218  - GLU  236 )                          
 230: 6c70-A iyit-A   158 - 161 <=>  237 - 240   (LEU  175  - ARG  178  <=> LEU  237  - GLY  240 )                          
 230: 6c70-A iyit-A   164 - 167 <=>  246 - 249   (TYR  181  - ASN  184  <=> LYS  246  - SER  249 )                          
 230: 6c70-A iyit-A   170 - 173 <=>  266 - 269   (SER  187  - GLY  190  <=> HIS  266  - GLU  269 )                          
 230: 6c70-A iyit-A   174 - 186 <=>  271 - 283   (HIS  191  - VAL  203  <=> HIS  271  - GLU  283 )                          
 230: 6c70-A iyit-A   188 - 191 <=>  284 - 287   (SER  205  - VAL  208  <=> LYS  284  - SER  287 )                          
 230: 6c70-A iyit-A   192 - 224 <=>  289 - 321   (SER  209  - SER  241  <=> MET  289  - GLN  321 )                          
 230: 6c70-A iyit-A   225 - 228 <=>  325 - 328   (ALA  242  - LEU  314  <=> THR  325  - ARG  328 )                          
 230: 6c70-A iyit-A   229 - 271 <=>  340 - 382   (THR  315  - THR  357  <=> ASN  340  - GLN  382 )                          
 231: 6c70-A j0jg-A    63 -  93 <=>    2 -  32   (ASP   65  - LYS   95  <=> ILE    2  - CYS   32 )                          
 231: 6c70-A j0jg-A    97 - 111 <=>   41 -  55   (LYS   99  - PHE  113  <=> ASN   41  - SER   55 )                          
 231: 6c70-A j0jg-A   219 - 222 <=>   57 -  60   (PRO  236  - GLU  239  <=> ASN   57  - ASP   60 )                          
 231: 6c70-A j0jg-A   257 - 282 <=>  115 - 140   (VAL  343  - GLN  368  <=> ASP  115  - PHE  140 )                          
 231: 6c70-A j0jg-A   283 - 289 <=>  144 - 150   (ALA  369  - VAL  375  <=> SER  144  - GLY  150 )                          
 232: 6c70-A iwgm-A    63 - 100 <=>   37 -  74   (ASP   65  - ALA  102  <=> LEU   37  - GLU   74 )                          
 232: 6c70-A iwgm-A   253 - 272 <=>   75 -  94   (LEU  339  - THR  358  <=> GLU   75  - LEU   94 )                          
 232: 6c70-A iwgm-A   274 - 289 <=>   95 - 110   (ILE  360  - VAL  375  <=> THR   95  - ILE  110 )                          
 232: 6c70-A iwgm-A   296 - 299 <=>  124 - 127   (VAL  382  - TYR  385  <=> TYR  124  - PHE  127 )                          
 232: 6c70-A iwgm-A   382 - 387 <=>  154 - 159   (MET  468  - LEU  473  <=> PHE  154  - ALA  159 )                          
 233: 6c70-A iwyr-A    62 -  88 <=>    1 -  27   (SER   64  - PHE   90  <=> MET    1  - GLU   27 )                          
 233: 6c70-A iwyr-A    90 -  93 <=>   28 -  31   (VAL   92  - LYS   95  <=> ARG   28  - ILE   31 )                          
 233: 6c70-A iwyr-A    96 -  99 <=>   32 -  35   (TYR   98  - LEU  101  <=> SER   32  - LEU   35 )                          
 233: 6c70-A iwyr-A   256 - 287 <=>   36 -  67   (ALA  342  - ASN  373  <=> LEU   36  - GLY   67 )                          
 233: 6c70-A iwyr-A   296 - 310 <=>   87 - 101   (VAL  382  - PHE  396  <=> ALA   87  - HIS  101 )                          
 233: 6c70-A iwyr-A   353 - 359 <=>  121 - 127   (LYS  439  - GLY  445  <=> GLN  121  - VAL  127 )                          
 233: 6c70-A iwyr-A   364 - 387 <=>  128 - 151   (THR  450  - LEU  473  <=> GLU  128  - ARG  151 )                          
 234: 6c70-A izsu-A    63 -  94 <=>   61 -  92   (ASP   65  - ILE   96  <=> TRP   61  - ASP   92 )                          
 234: 6c70-A izsu-A   260 - 277 <=>   93 - 110   (ALA  346  - THR  363  <=> PHE   93  - ILE  110 )                          
 234: 6c70-A izsu-A   278 - 281 <=>  112 - 115   (LEU  364  - TYR  367  <=> TRP  112  - ASN  115 )                          
 234: 6c70-A izsu-A   282 - 285 <=>  118 - 121   (GLN  368  - LYS  371  <=> THR  118  - ILE  121 )                          
 234: 6c70-A izsu-A   288 - 295 <=>  303 - 310   (GLY  374  - THR  381  <=> CYS  303  - TRP  310 )                          
 234: 6c70-A izsu-A   297 - 301 <=>  311 - 315   (ILE  383  - LEU  387  <=> TYR  311  - LEU  315 )                          
 234: 6c70-A izsu-A   303 - 309 <=>  316 - 322   (THR  389  - LEU  395  <=> PRO  316  - LEU  322 )                          
 234: 6c70-A izsu-A   311 - 314 <=>  323 - 326   (CYS  397  - GLY  400  <=> ASN  323  - LYS  326 )                          
 234: 6c70-A izsu-A   320 - 324 <=>  379 - 383   (GLU  406  - VAL  410  <=> LYS  379  - VAL  383 )                          
 234: 6c70-A izsu-A   328 - 331 <=>  384 - 387   (ALA  414  - CYS  417  <=> TYR  384  - SER  387 )                          
 234: 6c70-A izsu-A   334 - 337 <=>  392 - 395   (TYR  420  - SER  423  <=> LEU  392  - GLY  395 )                          
 234: 6c70-A izsu-A   340 - 351 <=>  396 - 407   (ALA  426  - CYS  437  <=> LEU  396  - LYS  407 )                          
 235: 6c70-A iz5z-A    63 -  91 <=>    4 -  32   (ASP   65  - ARG   93  <=> SER    4  - THR   32 )                          
 235: 6c70-A iz5z-A   260 - 286 <=>   33 -  59   (ALA  346  - VAL  372  <=> ASN   33  - SER   59 )                          
 235: 6c70-A iz5z-A   287 - 290 <=>   62 -  65   (ASN  373  - ASN  376  <=> ASN   62  - SER   65 )                          
 235: 6c70-A iz5z-A   316 - 325 <=>  348 - 357   (ARG  402  - MET  411  <=> PRO  348  - GLU  357 )                          
 236: 6c70-A iz06-A    27 -  30 <=>   18 -  21   (TYR   29  - GLU   32  <=> LEU   18  - THR   21 )                          
 236: 6c70-A iz06-A    36 -  63 <=>   28 -  55   (HIS   38  - ASP   65  <=> THR   28  - ARG   55 )                          
 236: 6c70-A iz06-A    64 -  73 <=>   60 -  69   (ASP   66  - ILE   75  <=> PRO   60  - ILE   69 )                          
 236: 6c70-A iz06-A    75 -  78 <=>   70 -  73   (MET   77  - PHE   80  <=> LEU   70  - VAL   73 )                          
 236: 6c70-A iz06-A    79 -  89 <=>   75 -  85   (LEU   81  - PRO   91  <=> MET   75  - LEU   85 )                          
 236: 6c70-A iz06-A    91 -  95 <=>   86 -  90   (ARG   93  - PHE   97  <=> PHE   86  - ASN   90 )                          
 236: 6c70-A iz06-A   260 - 285 <=>   91 - 116   (ALA  346  - LYS  371  <=> VAL   91  - GLU  116 )                          
 236: 6c70-A iz06-A   287 - 319 <=>  225 - 257   (ASN  373  - GLU  405  <=> LEU  225  - THR  257 )                          
 237: 6c70-A iwqz-A    28 -  63 <=>  102 - 137   (TYR   30  - ASP   65  <=> HIS  102  - THR  137 )                          
 237: 6c70-A iwqz-A    69 -  90 <=>  220 - 241   (THR   71  - VAL   92  <=> PHE  220  - ASP  241 )                          
 237: 6c70-A iwqz-A    92 -  95 <=>  242 - 245   (SER   94  - PHE   97  <=> ILE  242  - SER  245 )                          
 237: 6c70-A iwqz-A   259 - 262 <=>  247 - 250   (ASP  345  - GLY  348  <=> GLN  247  - LYS  250 )                          
 237: 6c70-A iwqz-A   263 - 287 <=>  252 - 276   (VAL  349  - ASN  373  <=> LEU  252  - LEU  276 )                          
 237: 6c70-A iwqz-A   288 - 303 <=>  329 - 344   (GLY  374  - THR  389  <=> ASN  329  - ILE  344 )                          
 237: 6c70-A iwqz-A   306 - 314 <=>  374 - 382   (GLN  392  - GLY  400  <=> MET  374  - ALA  382 )                          
 237: 6c70-A iwqz-A   367 - 372 <=>  383 - 388   (LEU  453  - SER  458  <=> SER  383  - SER  388 )                          
 238: 6c70-A iu6l-A     1 -   4 <=>   16 -  19   (PHE    3  - GLN    6  <=> GLY   16  - PHE   19 )                          
 238: 6c70-A iu6l-A    96 - 101 <=>   25 -  30   (TYR   98  - ILE  103  <=> SER   25  - LEU   30 )                          
 238: 6c70-A iu6l-A   102 - 105 <=>   36 -  39   (TRP  104  - PRO  107  <=> VAL   36  - LEU   39 )                          
 238: 6c70-A iu6l-A   110 - 113 <=>  106 - 109   (LEU  112  - GLU  115  <=> GLN  106  - PRO  109 )                          
 238: 6c70-A iu6l-A   114 - 123 <=>  111 - 120   (SER  116  - ILE  125  <=> ILE  111  - TYR  120 )                          
 238: 6c70-A iu6l-A   125 - 138 <=>  121 - 134   (LYS  127  - ILE  140  <=> LEU  121  - GLY  134 )                          
 238: 6c70-A iu6l-A   169 - 172 <=>  163 - 166   (MET  186  - ALA  189  <=> ALA  163  - GLU  166 )                          
 238: 6c70-A iu6l-A   173 - 185 <=>  169 - 181   (GLY  190  - LEU  202  <=> SER  169  - ARG  181 )                          
 238: 6c70-A iu6l-A   186 - 219 <=>  183 - 216   (VAL  203  - PRO  236  <=> LYS  183  - SER  216 )                          
 238: 6c70-A iu6l-A   222 - 229 <=>  241 - 248   (GLU  239  - THR  315  <=> HIS  241  - CYS  248 )                          
 238: 6c70-A iu6l-A   237 - 276 <=>  271 - 310   (ARG  323  - LEU  362  <=> ILE  271  - SER  310 )                          
 238: 6c70-A iu6l-A   284 - 289 <=>  351 - 356   (THR  370  - VAL  375  <=> PRO  351  - ASN  356 )                          
 239: 6c70-A iyhn-A    42 -  53 <=>    5 -  16   (VAL   44  - MET   55  <=> GLY    5  - LYS   16 )                          
 239: 6c70-A iyhn-A    57 -  60 <=>   17 -  20   (ASN   59  - MET   62  <=> ARG   17  - PRO   20 )                          
 239: 6c70-A iyhn-A    64 -  89 <=>   37 -  62   (ASP   66  - PRO   91  <=> ASP   37  - ALA   62 )                          
 239: 6c70-A iyhn-A    91 - 100 <=>   63 -  72   (ARG   93  - ALA  102  <=> LYS   63  - GLY   72 )                          
 239: 6c70-A iyhn-A   102 - 105 <=>   73 -  76   (TRP  104  - PRO  107  <=> HIS   73  - ASP   76 )                          
 239: 6c70-A iyhn-A   253 - 285 <=>   85 - 117   (LEU  339  - LYS  371  <=> ASN   85  - ASP  117 )                          
 239: 6c70-A iyhn-A   288 - 302 <=>  121 - 135   (GLY  374  - TYR  388  <=> ARG  121  - PHE  135 )                          
 240: 6c70-A iwoh-A    63 - 102 <=>   29 -  68   (ASP   65  - TRP  104  <=> VAL   29  - LYS   68 )                          
 240: 6c70-A iwoh-A   104 - 107 <=>   73 -  76   (ASN  106  - SER  109  <=> ARG   73  - PHE   76 )                          
 240: 6c70-A iwoh-A   109 - 112 <=>   89 -  92   (PRO  111  - ALA  114  <=> SER   89  - ARG   92 )                          
 240: 6c70-A iwoh-A   113 - 123 <=>   94 - 104   (GLU  115  - ILE  125  <=> GLN   94  - PHE  104 )                          
 240: 6c70-A iwoh-A   126 - 129 <=>  109 - 112   (MET  128  - LEU  131  <=> VAL  109  - SER  112 )                          
 240: 6c70-A iwoh-A   187 - 191 <=>  124 - 128   (ILE  204  - VAL  208  <=> THR  124  - ALA  128 )                          
 240: 6c70-A iwoh-A   193 - 196 <=>  142 - 145   (ASN  210  - ASP  213  <=> GLY  142  - VAL  145 )                          
 240: 6c70-A iwoh-A   261 - 285 <=>  148 - 172   (TYR  347  - LYS  371  <=> THR  148  - ASP  172 )                          
 240: 6c70-A iwoh-A   292 - 297 <=>  277 - 282   (TYR  378  - ILE  383  <=> ILE  277  - GLY  282 )                          
 240: 6c70-A iwoh-A   384 - 388 <=>  287 - 291   (LEU  470  - LYS  474  <=> THR  287  - ASP  291 )                          
 241: 6c70-A izwj-A    64 - 105 <=>   19 -  60   (ASP   66  - PRO  107  <=> LEU   19  - ILE   60 )                          
 241: 6c70-A izwj-A   106 - 109 <=>   63 -  66   (ASN  108  - PRO  111  <=> ILE   63  - LEU   66 )                          
 241: 6c70-A izwj-A   241 - 286 <=>   68 - 113   (LYS  327  - VAL  372  <=> ASN   68  - LYS  113 )                          
 241: 6c70-A izwj-A   287 - 290 <=>  116 - 119   (ASN  373  - ASN  376  <=> MET  116  - ASN  119 )                          
 241: 6c70-A izwj-A   331 - 338 <=>  505 - 512   (CYS  417  - GLU  424  <=> CYS  505  - ASN  512 )                          
 242: 6c70-A izpo-A    31 -  35 <=>    1 -   5   (GLY   33  - PRO   37  <=> MET    1  - CYS    5 )                          
 242: 6c70-A izpo-A    42 -  46 <=>   15 -  19   (VAL   44  - LEU   48  <=> LEU   15  - MET   19 )                          
 242: 6c70-A izpo-A    56 -  60 <=>   29 -  33   (VAL   58  - MET   62  <=> VAL   29  - ASN   33 )                          
 242: 6c70-A izpo-A    63 -  90 <=>   75 - 102   (ASP   65  - VAL   92  <=> ASN   75  - ARG  102 )                          
 242: 6c70-A izpo-A    92 -  95 <=>  103 - 106   (SER   94  - PHE   97  <=> HIS  103  - ILE  106 )                          
 242: 6c70-A izpo-A   259 - 262 <=>  107 - 110   (ASP  345  - GLY  348  <=> THR  107  - THR  110 )                          
 242: 6c70-A izpo-A   263 - 277 <=>  112 - 126   (VAL  349  - THR  363  <=> ASP  112  - GLY  126 )                          
 242: 6c70-A izpo-A   304 - 310 <=>  129 - 135   (LEU  390  - PHE  396  <=> MET  129  - TRP  135 )                          
 242: 6c70-A izpo-A   313 - 317 <=>  136 - 140   (PHE  399  - LEU  403  <=> LYS  136  - SER  140 )                          
 242: 6c70-A izpo-A   320 - 323 <=>  141 - 144   (GLU  406  - SER  409  <=> ASP  141  - PHE  144 )                          
 243: 6c70-A j1av-A    63 -  71 <=>    2 -  10   (ASP   65  - ASN   73  <=> ASP    2  - SER   10 )                          
 243: 6c70-A j1av-A    74 -  93 <=>   11 -  30   (THR   76  - LYS   95  <=> PHE   11  - ARG   30 )                          
 243: 6c70-A j1av-A    96 -  99 <=>   31 -  34   (TYR   98  - LEU  101  <=> SER   31  - HIS   34 )                          
 243: 6c70-A j1av-A   255 - 277 <=>   36 -  58   (THR  341  - THR  363  <=> LYS   36  - ARG   58 )                          
 243: 6c70-A j1av-A   312 - 320 <=>   69 -  77   (ILE  398  - GLU  406  <=> PHE   69  - LEU   77 )                          
 244: 6c70-A iz49-A     1 -   5 <=>   35 -  39   (PHE    3  - GLY    7  <=> ILE   35  - ILE   39 )                          
 244: 6c70-A iz49-A     9 -  12 <=>  156 - 159   (ASP   11  - PRO   14  <=> LEU  156  - ARG  159 )                          
 244: 6c70-A iz49-A    15 -  22 <=>  160 - 167   (ARG   17  - HIS   24  <=> PRO  160  - LEU  167 )                          
 244: 6c70-A iz49-A    65 -  68 <=>  185 - 188   (VAL   67  - LEU   70  <=> PRO  185  - SER  188 )                          
 244: 6c70-A iz49-A    70 -  93 <=>  189 - 212   (ALA   72  - LYS   95  <=> GLY  189  - GLY  212 )                          
 244: 6c70-A iz49-A    95 -  98 <=>  213 - 216   (PHE   97  - THR  100  <=> MET  213  - THR  216 )                          
 244: 6c70-A iz49-A   253 - 258 <=>  217 - 222   (LEU  339  - GLY  344  <=> SER  217  - LEU  222 )                          
 244: 6c70-A iz49-A   261 - 286 <=>  224 - 249   (TYR  347  - VAL  372  <=> GLY  224  - HIS  249 )                          
 244: 6c70-A iz49-A   287 - 291 <=>  252 - 256   (ASN  373  - VAL  377  <=> VAL  252  - ARG  256 )                          
 245: 6c70-A iwih-A    65 -  91 <=>  525 - 551   (VAL   67  - ARG   93  <=> LEU  525  - SER  551 )                          
 245: 6c70-A iwih-A    93 -  96 <=>  552 - 555   (LYS   95  - TYR   98  <=> PRO  552  - ASN  555 )                          
 245: 6c70-A iwih-A    98 - 102 <=>  556 - 560   (THR  100  - TRP  104  <=> GLY  556  - SER  560 )                          
 245: 6c70-A iwih-A   190 - 194 <=>  567 - 571   (ALA  207  - SER  211  <=> TYR  567  - TRP  571 )                          
 245: 6c70-A iwih-A   196 - 199 <=>  582 - 585   (ASP  213  - PHE  216  <=> THR  582  - LEU  585 )                          
 245: 6c70-A iwih-A   260 - 286 <=>  587 - 613   (ALA  346  - VAL  372  <=> ARG  587  - LEU  613 )                          
 245: 6c70-A iwih-A   287 - 290 <=>  616 - 619   (ASN  373  - ASN  376  <=> PHE  616  - LEU  619 )                          
 245: 6c70-A iwih-A   325 - 331 <=>  823 - 829   (MET  411  - CYS  417  <=> ARG  823  - LEU  829 )                          
 245: 6c70-A iwih-A   332 - 338 <=>  832 - 838   (HIS  418  - GLU  424  <=> LYS  832  - GLU  838 )                          
 246: 6c70-A iv70-A    64 -  86 <=>  450 - 472   (ASP   66  - ILE   88  <=> LEU  450  - GLY  472 )                          
 246: 6c70-A iv70-A    92 - 103 <=>  523 - 534   (SER   94  - ASN  105  <=> ASP  523  - LYS  534 )                          
 246: 6c70-A iv70-A   104 - 107 <=>  538 - 541   (ASN  106  - SER  109  <=> ARG  538  - LYS  541 )                          
 246: 6c70-A iv70-A   110 - 113 <=>  560 - 563   (LEU  112  - GLU  115  <=> ALA  560  - LEU  563 )                          
 246: 6c70-A iv70-A   120 - 124 <=>  566 - 570   (ALA  122  - THR  126  <=> PRO  566  - SER  570 )                          
 246: 6c70-A iv70-A   197 - 206 <=>  596 - 605   (VAL  214  - ALA  223  <=> ASN  596  - ALA  605 )                          
 246: 6c70-A iv70-A   246 - 259 <=>  609 - 622   (ARG  332  - ASP  345  <=> LYS  609  - ASP  622 )                          
 246: 6c70-A iv70-A   261 - 287 <=>  623 - 649   (TYR  347  - ASN  373  <=> VAL  623  - TYR  649 )                          
 247: 6c70-A iwe5-A    63 -  66 <=>    1 -   4   (ASP   65  - ASP   68  <=> MET    1  - SER    4 )                          
 247: 6c70-A iwe5-A    67 -  80 <=>    6 -  19   (ASP   69  - HIS   82  <=> ASP    6  - GLU   19 )                          
 247: 6c70-A iwe5-A   271 - 287 <=>   20 -  36   (THR  357  - ASN  373  <=> ARG   20  - ALA   36 )                          
 247: 6c70-A iwe5-A   292 - 326 <=>   38 -  72   (TYR  378  - GLU  412  <=> LEU   38  - GLU   72 )                          
 247: 6c70-A iwe5-A   346 - 354 <=>   73 -  81   (ILE  432  - ALA  440  <=> GLY   73  - ALA   81 )                          
 247: 6c70-A iwe5-A   355 - 358 <=>   84 -  87   (MET  441  - SER  444  <=> TYR   84  - LYS   87 )                          
 247: 6c70-A iwe5-A   366 - 387 <=>   88 - 109   (SER  452  - LEU  473  <=> VAL   88  - PRO  109 )                          
 248: 6c70-A ixp0-A    67 -  92 <=>    3 -  28   (ASP   69  - SER   94  <=> ASN    3  - ARG   28 )                          
 248: 6c70-A ixp0-A    95 -  98 <=>   29 -  32   (PHE   97  - THR  100  <=> GLU   29  - ASN   32 )                          
 248: 6c70-A ixp0-A   256 - 259 <=>   33 -  36   (ALA  342  - ASP  345  <=> CYS   33  - ASP   36 )                          
 248: 6c70-A ixp0-A   261 - 286 <=>   37 -  62   (TYR  347  - VAL  372  <=> THR   37  - ARG   62 )                          
 248: 6c70-A ixp0-A   287 - 290 <=>   65 -  68   (ASN  373  - ASN  376  <=> LEU   65  - ALA   68 )                          
 248: 6c70-A ixp0-A   331 - 334 <=>  334 - 337   (CYS  417  - TYR  420  <=> VAL  334  - ARG  337 )                          
 248: 6c70-A ixp0-A   335 - 339 <=>  622 - 626   (ASP  421  - GLU  425  <=> THR  622  - GLY  626 )                          
 249: 6c70-A iz2p-A     4 -  10 <=>  106 - 112   (GLN    6  - LEU   12  <=> PRO  106  - ALA  112 )                          
 249: 6c70-A iz2p-A    11 -  20 <=>  114 - 123   (LEU   13  - VAL   22  <=> THR  114  - GLY  123 )                          
 249: 6c70-A iz2p-A    22 -  25 <=>  144 - 147   (HIS   24  - PHE   27  <=> TYR  144  - LEU  147 )                          
 249: 6c70-A iz2p-A    26 -  29 <=>  150 - 153   (ASN   28  - SER   31  <=> LYS  150  - HIS  153 )                          
 249: 6c70-A iz2p-A    34 -  62 <=>  176 - 204   (PHE   36  - SER   64  <=> LEU  176  - GLN  204 )                          
 249: 6c70-A iz2p-A    63 -  66 <=>  206 - 209   (ASP   65  - ASP   68  <=> GLU  206  - LYS  209 )                          
 249: 6c70-A iz2p-A    67 -  83 <=>  211 - 227   (ASP   69  - VAL   85  <=> SER  211  - GLY  227 )                          
 249: 6c70-A iz2p-A   268 - 284 <=>  229 - 245   (HIS  354  - THR  370  <=> LEU  229  - THR  245 )                          
 249: 6c70-A iz2p-A   292 - 309 <=>  246 - 263   (TYR  378  - LEU  395  <=> SER  246  - ILE  263 )                          
 249: 6c70-A iz2p-A   356 - 360 <=>  269 - 273   (SER  442  - ALA  446  <=> VAL  269  - LYS  273 )                          
 250: 6c70-A iydm-A    64 -  88 <=>    1 -  25   (ASP   66  - PHE   90  <=> MET    1  - ASN   25 )                          
 250: 6c70-A iydm-A   200 - 203 <=>   35 -  38   (CYS  217  - LEU  220  <=> SER   35  - ASN   38 )                          
 250: 6c70-A iydm-A   254 - 257 <=>   41 -  44   (VAL  340  - VAL  343  <=> GLY   41  - GLY   44 )                          
 250: 6c70-A iydm-A   260 - 286 <=>   45 -  71   (ALA  346  - VAL  372  <=> TYR   45  - CYS   71 )                          
 250: 6c70-A iydm-A   289 - 292 <=>   94 -  97   (VAL  375  - TYR  378  <=> CYS   94  - PHE   97 )                          
 250: 6c70-A iydm-A   301 - 304 <=>  132 - 135   (LEU  387  - LEU  390  <=> ILE  132  - SER  135 )                          
 250: 6c70-A iydm-A   383 - 388 <=>  144 - 149   (VAL  469  - LYS  474  <=> CYS  144  - CYS  149 )                          
 251: 6c70-A j0is-A     2 -  20 <=>  172 - 190   (LYS    4  - VAL   22  <=> VAL  172  - VAL  190 )                          
 251: 6c70-A j0is-A    56 -  59 <=>  204 - 207   (VAL   58  - MET   61  <=> VAL  204  - VAL  207 )                          
 251: 6c70-A j0is-A    63 -  97 <=>  215 - 249   (ASP   65  - LYS   99  <=> VAL  215  - VAL  249 )                          
 251: 6c70-A j0is-A   255 - 287 <=>  254 - 286   (THR  341  - ASN  373  <=> VAL  254  - ALA  286 )                          
 252: 6c70-A iu5r-A    59 -  62 <=>   20 -  23   (MET   61  - SER   64  <=> SER   20  - THR   23 )                          
 252: 6c70-A iu5r-A    64 - 103 <=>  166 - 205   (ASP   66  - ASN  105  <=> SER  166  - ASP  205 )                          
 252: 6c70-A iu5r-A   256 - 283 <=>  211 - 238   (ALA  342  - ALA  369  <=> TYR  211  - MET  238 )                          
 252: 6c70-A iu5r-A   284 - 291 <=>  240 - 247   (THR  370  - VAL  377  <=> ASN  240  - LEU  247 )                          
 252: 6c70-A iu5r-A   319 - 323 <=>  342 - 346   (GLU  405  - SER  409  <=> PRO  342  - ALA  346 )                          
 252: 6c70-A iu5r-A   326 - 329 <=>  391 - 394   (GLU  412  - TYR  415  <=> LEU  391  - LYS  394 )                          
 252: 6c70-A iu5r-A   331 - 334 <=>  396 - 399   (CYS  417  - TYR  420  <=> LEU  396  - GLY  399 )                          
 253: 6c70-A j0gq-A    30 -  34 <=>   46 -  50   (GLU   32  - PHE   36  <=> PRO   46  - LYS   50 )                          
 253: 6c70-A j0gq-A    37 -  44 <=>   51 -  58   (ARG   39  - LEU   46  <=> ILE   51  - THR   58 )                          
 253: 6c70-A j0gq-A    46 -  51 <=>  221 - 226   (LEU   48  - TYR   53  <=> LEU  221  - MET  226 )                          
 253: 6c70-A j0gq-A    62 -  65 <=>  239 - 242   (SER   64  - VAL   67  <=> SER  239  - GLY  242 )                          
 253: 6c70-A j0gq-A    67 -  87 <=>  243 - 263   (ASP   69  - TYR   89  <=> VAL  243  - ASN  263 )                          
 253: 6c70-A j0gq-A   264 - 283 <=>  264 - 283   (ALA  350  - ALA  369  <=> ASP  264  - GLY  283 )                          
 253: 6c70-A j0gq-A   300 - 315 <=>  286 - 301   (LEU  386  - ASN  401  <=> ALA  286  - ASN  301 )                          
 253: 6c70-A j0gq-A   366 - 379 <=>  302 - 315   (SER  452  - THR  465  <=> ARG  302  - PRO  315 )                          
 253: 6c70-A j0gq-A   383 - 386 <=>  333 - 336   (VAL  469  - GLN  472  <=> PHE  333  - HIS  336 )                          
 254: 6c70-A ixi7-A     1 -   4 <=>   73 -  76   (PHE    3  - GLN    6  <=> SER   73  - SER   76 )                          
 254: 6c70-A ixi7-A     9 -  12 <=>  228 - 231   (ASP   11  - PRO   14  <=> PHE  228  - LEU  231 )                          
 254: 6c70-A ixi7-A    15 -  22 <=>  232 - 239   (ARG   17  - HIS   24  <=> TYR  232  - VAL  239 )
[truncated: 1,635,529 more chars]
