# Supplementary material for: Structural screens identify candidate human homologs of insect chemoreceptors and cryptic Drosophila gustatory receptor-like proteins
Source: eLife. 2023 Feb 20;12:e85537. doi: 10.7554/eLife.85537 (PMC9998090; doi:10.7554/eLife.85537)
Supplement: Source data 2. — Individual text files represent the output of the Dali AF-DB search using A. bakeri Or co-receptor (Orco) chain A (PDB 6C70-A) as query and the structural proteome dataset of the indicated species (note the datasets are from version 1 of the AlphaFold Protein Structure Database; subsequent, improved models were used for the pairwise comparisons in Table 1). The four-letter codes in the file names and job titles are as described for Source data 1. [file elife-85537-data2.zip › Dmel_6C70A.txt]

# Job: Dmel_6C70A
# Query: 6c70A
# No:  Chain   Z    rmsd lali nres  %id PDB  Description
   1:  ejfj-A 46.1  0.9  387   486   69   DROME:AF-Q9VNB5-F1 ODORANT RECEPTOR CORECEPTOR;
   2:  elft-A 38.2  2.5  360   385   14   DROME:AF-P81921-F1 ODORANT RECEPTOR 47A;
   3:  ejx9-A 38.0  2.7  375   397   14   DROME:AF-O46077-F1 ODORANT RECEPTOR 2A;
   4:  ehy8-A 37.9  2.8  372   407   13   DROME:AF-Q9VT08-F1 ODORANT RECEPTOR 67A;
   5:  edxo-A 37.6  2.8  362   412   14   DROME:AF-P81922-F1 ODORANT RECEPTOR 47B;
   6:  ehc8-A 37.5  3.3  367   385   16   DROME:AF-P82986-F1 ODORANT RECEPTOR 82A;
   7:  efmx-A 37.3  2.9  366   389   14   DROME:AF-Q9VHQ6-F1 ODORANT RECEPTOR 85C;
   8:  ek22-A 37.3  2.9  367   390   16   DROME:AF-Q9VHQ7-F1 ODORANT RECEPTOR 85B;
   9:  eeqs-A 37.2  2.7  367   408   14   DROME:AF-Q9VDM1-F1 PUTATIVE ODORANT RECEPTOR 92A;
  10:  eeha-A 37.2  2.9  368   412   14   DROME:AF-Q9VHQ2-F1 PUTATIVE ODORANT RECEPTOR 85D;
  11:  elep-A 37.1  3.0  367   398   14   DROME:AF-P81913-F1 ODORANT RECEPTOR 24A;
  12:  eh6u-A 36.9  3.1  373   384   13   DROME:AF-Q9V3N2-F1 ODORANT RECEPTOR 46A, ISOFORM B;
  13:  elxa-A 36.7  3.1  369   410   12   DROME:AF-P82984-F1 PUTATIVE ODORANT RECEPTOR 65C;
  14:  em1q-A 36.7  2.7  367   396   14   DROME:AF-Q9V589-F1 ODORANT RECEPTOR 45B;
  15:  ei7y-A 36.5  3.1  368   406   12   DROME:AF-P82983-F1 PUTATIVE ODORANT RECEPTOR 65B;
  16:  efj8-A 36.4  3.3  375   420   17   DROME:AF-Q9VZW8-F1 ODORANT RECEPTOR 63A;
  17:  efrd-A 36.3  3.0  370   421   11   DROME:AF-Q9VT20-F1 ODORANT RECEPTOR 67B;
  18:  ejdt-A 36.3  2.8  360   377   14   DROME:AF-Q9VLE5-F1 ODORANT RECEPTOR 30A;
  19:  egeg-A 36.3  2.5  363   376   15   DROME:AF-P81917-F1 ODORANT RECEPTOR 43A;
  20:  egpc-A 36.2  2.7  368   387   13   DROME:AF-Q8IRZ5-F1 PUTATIVE ODORANT RECEPTOR 19B;
  21:  ee0h-A 36.1  3.3  361   384   14   DROME:AF-Q9VAW0-F1 PUTATIVE ODORANT RECEPTOR 98B;
  22:  ec06-A 36.1  3.2  372   392   15   DROME:AF-Q9W2U9-F1 ODORANT RECEPTOR 9A;
  23:  efb7-A 36.1  3.0  368   404   16   DROME:AF-Q9VT90-F1 ODORANT RECEPTOR 67C;
  24:  ehif-A 36.0  3.0  352   378   14   DROME:AF-Q9V568-F1 ODORANT RECEPTOR 45A;
  25:  ego8-A 36.0  3.1  366   418   16   DROME:AF-Q9VXL0-F1 ODORANT RECEPTOR 13A;
  26:  ed4v-A 36.0  3.2  373   406   13   DROME:AF-Q9VYZ1-F1 ODORANT RECEPTOR 10A;
  27:  ec6g-A 35.9  2.8  372   417   13   DROME:AF-P82982-F1 ODORANT RECEPTOR 65A;
  28:  edua-A 35.7  3.0  363   375   12   DROME:AF-Q9V6H2-F1 ODORANT RECEPTOR 49B;
  29:  egq9-A 35.6  3.0  368   383   14   DROME:AF-Q9VCS8-F1 ODORANT RECEPTOR 94B;
  30:  eh83-A 35.4  3.0  373   402   16   DROME:AF-P81911-F1 ODORANT RECEPTOR 22C;
  31:  edgo-A 35.4  2.9  368   387   13   DROME:AF-Q9I816-F1 ODORANT RECEPTOR 19A;
  32:  efj3-A 35.3  3.2  371   387   13   DROME:AF-Q9VCS9-F1 ODORANT RECEPTOR 94A;
  33:  el2g-A 35.3  3.1  362   393   16   DROME:AF-P82985-F1 PUTATIVE ODORANT RECEPTOR 69A, ISOFORM B;
  34:  ejsu-A 35.2  3.5  371   397   15   DROME:AF-P81923-F1 ODORANT RECEPTOR 59A;
  35:  elmc-A 35.2  3.0  366   397   13   DROME:AF-Q9VHS4-F1 ODORANT RECEPTOR 85A;
  36:  eeps-A 35.1  2.7  373   413   11   DROME:AF-Q9W3I5-F1 ODORANT RECEPTOR 7A;
  37:  ehyu-A 35.1  2.7  364   397   12   DROME:AF-P81910-F1 ODORANT RECEPTOR 22B;
  38:  embs-A 35.0  2.8  365   397   11   DROME:AF-P81909-F1 ODORANT RECEPTOR 22A;
  39:  ejwi-A 34.8  2.8  365   398   12   DROME:AF-Q9W1P8-F1 ODORANT RECEPTOR 59B;
  40:  emyi-A 34.8  2.8  364   397   12   DROME:AF-Q9VAZ3-F1 ODORANT RECEPTOR 98A;
  41:  ejx2-A 34.7  2.7  371   453   15   DROME:AF-Q9VNB3-F1 ODORANT RECEPTOR 83A;
  42:  eh7m-A 34.7  3.2  362   379   12   DROME:AF-P81915-F1 ODORANT RECEPTOR 33B;
  43:  ekwq-A 34.6  3.4  362   378   10   DROME:AF-P81914-F1 ODORANT RECEPTOR 33A;
  44:  eln0-A 34.4  3.6  364   379   11   DROME:AF-P81912-F1 ODORANT RECEPTOR 23A;
  45:  eeje-A 34.0  3.0  364   399   14   DROME:AF-Q9V9I4-F1 ODORANT RECEPTOR 42B;
  46:  emx7-A 34.0  3.0  368   411   11   DROME:AF-Q9W1P7-F1 PUTATIVE ODORANT RECEPTOR 59C;
  47:  ehao-A 34.0  3.3  365   396   17   DROME:AF-Q9V6A9-F1 ODORANT RECEPTOR 49A;
  48:  eiid-A 33.9  3.6  361   378   13   DROME:AF-Q9VUK5-F1 PUTATIVE ODORANT RECEPTOR 71A;
  49:  ec13-A 33.7  3.3  363   391   11   DROME:AF-Q9VT92-F1 ODORANT RECEPTOR 67D;
  50:  emik-A 33.6  3.2  364   406   12   DROME:AF-Q9V9I2-F1 ODORANT RECEPTOR 42A;
  51:  emlt-A 33.6  3.1  367   397   10   DROME:AF-Q9VNK9-F1 PUTATIVE ODORANT RECEPTOR 83C;
  52:  em2e-A 33.4  3.0  364   403   11   DROME:AF-P81918-F1 ODORANT RECEPTOR 43B;
  53:  ehji-A 33.4  3.3  355   392   10   DROME:AF-Q9W5G6-F1 ODORANT RECEPTOR 1A;
  54:  el1v-A 33.2  3.9  364   384   16   DROME:AF-P81916-F1 ODORANT RECEPTOR 33C;
  55:  ed3z-A 33.2  3.4  367   419   11   DROME:AF-Q9V8Y7-F1 ODORANT RECEPTOR 56A;
  56:  ekyd-A 33.0  3.3  362   392   15   DROME:AF-Q9VHE6-F1 ODORANT RECEPTOR 85F;
  57:  egn9-A 32.6  3.9  371   404   12   DROME:AF-Q9VVF3-F1 ODORANT RECEPTOR 74A;
  58:  ef4x-A 32.3  3.3  370   467   15   DROME:AF-A0A0B4KGT9-F1 ODORANT RECEPTOR 85E;
  59:  el7o-A 31.5  4.0  366   409   14   DROME:AF-Q9V3Q2-F1 ODORANT RECEPTOR 35A;
  60:  ei0r-A 31.0  3.5  351   401   13   DROME:AF-Q9VFN2-F1 ODORANT RECEPTOR 88A;
  61:  ee8p-A 29.6  3.3  351   456   13   DROME:AF-P83293-F1 GUSTATORY RECEPTOR FOR SUGAR TASTE 64A;
  62:  el65-A 29.6  3.0  341   454   10   DROME:AF-Q9VPT1-F1 GUSTATORY AND ODORANT RECEPTOR 21A;
  63:  eioz-A 29.5  3.3  351   417   11   DROME:AF-Q9VZJ6-F1 GUSTATORY RECEPTOR FOR SUGAR TASTE 64D;
  64:  ec2h-A 29.3  3.3  352   406   11   DROME:AF-P83294-F1 GUSTATORY RECEPTOR FOR SUGAR TASTE 64B;
  65:  ek3z-A 29.2  3.5  348   451   15   DROME:AF-P83296-F1 GUSTATORY RECEPTOR FOR SUGAR TASTE 64E;
  66:  ejc1-A 29.1  3.3  348   444   13   DROME:AF-Q9W497-F1 GUSTATORY RECEPTOR 5A FOR TREHALOSE;
  67:  eliv-A 29.0  2.8  337   512   14   DROME:AF-Q9VZL7-F1 GUSTATORY AND ODORANT RECEPTOR 63A;
  68:  ehu2-A 28.9  3.3  351   419    9   DROME:AF-P83295-F1 GUSTATORY RECEPTOR FOR SUGAR TASTE 64C;
  69:  eg6r-A 28.8  3.3  357   428   12   DROME:AF-Q9W594-F1 PUTATIVE GUSTATORY RECEPTOR 2A;
  70:  embr-A 28.8  3.2  341   450   11   DROME:AF-Q9VM09-F1 PUTATIVE GUSTATORY RECEPTOR 28A;
  71:  efru-A 28.7  3.2  343   527   13   DROME:AF-Q9VSH2-F1 GUSTATORY RECEPTOR FOR BITTER TASTE 66A;
  72:  effz-A 28.5  3.3  355   408   13   DROME:AF-Q8IMN6-F1 PUTATIVE GUSTATORY RECEPTOR 98C;
  73:  eiwv-A 28.5  3.3  351   469   10   DROME:AF-P83297-F1 GUSTATORY RECEPTOR FOR SUGAR TASTE 64F;
  74:  eh0n-A 28.4  3.4  341   414   11   DROME:AF-P58961-F1 PUTATIVE GUSTATORY RECEPTOR 47B;
  75:  ell6-A 28.4  3.3  357   412   13   DROME:AF-Q8IMN5-F1 PUTATIVE GUSTATORY RECEPTOR 98D;
  76:  ekmp-A 28.3  3.3  357   403   13   DROME:AF-Q9VB26-F1 PUTATIVE GUSTATORY RECEPTOR 98B;
  77:  emga-A 27.9  3.5  344   391   10   DROME:AF-Q9VB30-F1 PUTATIVE GUSTATORY RECEPTOR 98A;
  78:  ee2c-A 27.4  3.7  339   416   12   DROME:AF-Q9V969-F1 PUTATIVE GUSTATORY RECEPTOR 57A;
  79:  edln-A 27.0  3.4  350   436   15   DROME:AF-Q9W0M2-F1 GUSTATORY RECEPTOR FOR SUGAR TASTE 61A;
  80:  ef7l-A 26.7  3.3  342   427   11   DROME:AF-Q9V4K2-F1 GUSTATORY RECEPTOR FOR SUGAR TASTE 43A;
  81:  efkv-A 26.7  3.3  344   399    8   DROME:AF-Q9W1N6-F1 PUTATIVE GUSTATORY RECEPTOR 59E;
  82:  el78-A 26.6  3.7  333   378    9   DROME:AF-P58954-F1 PUTATIVE GUSTATORY RECEPTOR 22F;
  83:  emt3-A 26.6  3.8  338   381   12   DROME:AF-P58957-F1 GUSTATORY AND PHEROMONE RECEPTOR 39A, ISOFORM C;
  84:  elpf-A 26.6  3.3  347   470   14   DROME:AF-Q9VM08-F1 PUTATIVE GUSTATORY RECEPTOR 28B;
  85:  ehwi-A 26.5  3.4  328   389   10   DROME:AF-P58953-F1 GUSTATORY RECEPTOR FOR BITTER TASTE 22E;
  86:  el2r-A 26.5  3.5  346   423   10   DROME:AF-Q8IMQ6-F1 PUTATIVE GUSTATORY RECEPTOR 97A;
  87:  emye-A 26.4  3.6  346   461   10   DROME:AF-Q9VKJ7-F1 GUSTATORY AND PHEROMONE RECEPTOR 32A;
  88:  ehm4-A 26.3  3.5  336   397    9   DROME:AF-Q8INM9-F1 PUTATIVE GUSTATORY RECEPTOR 85A;
  89:  eku8-A 26.2  3.4  331   383   12   DROME:AF-P58952-F1 PUTATIVE GUSTATORY RECEPTOR 22C;
  90:  ekah-A 26.2  3.9  339   389   14   DROME:AF-Q9VTN0-F1 GUSTATORY RECEPTOR 68A;
  91:  emve-A 26.1  4.0  354   408   10   DROME:AF-P58950-F1 GUSTATORY RECEPTOR 10A;
  92:  ele6-A 26.0  3.9  342   390    9   DROME:AF-Q8INZ2-F1 PUTATIVE GUSTATORY RECEPTOR 36C;
  93:  emw6-A 25.9  3.8  349   404   11   DROME:AF-Q8IMZ5-F1 PUTATIVE GUSTATORY RECEPTOR 94A;
  94:  ejh0-A 25.9  3.4  333   371   11   DROME:AF-Q8IQ72-F1 UNCHARACTERIZED PROTEIN CG32395;
  95:  eidg-A 25.7  3.7  335   386   10   DROME:AF-P84180-F1 PUTATIVE GUSTATORY RECEPTOR 22B;
  96:  elct-A 25.7  3.5  341   406   12   DROME:AF-Q9W1N5-F1 PUTATIVE GUSTATORY RECEPTOR 59F;
  97:  edm9-A 25.6  3.9  349   395   11   DROME:AF-P58962-F1 PUTATIVE GUSTATORY RECEPTOR 58A;
  98:  emn9-A 25.6  3.8  331   391   10   DROME:AF-P58955-F1 PUTATIVE GUSTATORY RECEPTOR 36A;
  99:  edup-A 25.5  3.6  325   394   11   DROME:AF-P58951-F1 PUTATIVE GUSTATORY RECEPTOR 22A;
 100:  edkk-A 25.5  3.8  338   386    8   DROME:AF-Q8IN58-F1 PUTATIVE GUSTATORY RECEPTOR 92A;
 101:  ekkf-A 25.5  3.9  338   391   10   DROME:AF-Q9VJF2-F1 PUTATIVE GUSTATORY RECEPTOR 36B;
 102:  eepd-A 25.4  4.0  342   369   13   DROME:AF-P58960-F1 PUTATIVE GUSTATORY RECEPTOR 39B;
 103:  edbe-A 25.2  3.6  333   387   11   DROME:AF-P84181-F1 PUTATIVE GUSTATORY RECEPTOR 22D;
 104:  eknq-A 25.2  4.1  340   366   10   DROME:AF-Q8MLS6-F1 GUSTATORY RECEPTOR;
 105:  ec6b-A 25.0  3.6  315   341   10   DROME:AF-Q8IRL8-F1 PUTATIVE GUSTATORY RECEPTOR 9A;
 106:  eevn-A 24.8  3.8  346   412   13   DROME:AF-Q9W2B2-F1 PUTATIVE GUSTATORY RECEPTOR 58C;
 107:  egvr-A 24.8  3.8  339   390   10   DROME:AF-P58985-F1 PUTATIVE GUSTATORY RECEPTOR 59D;
 108:  edo9-A 24.6  4.0  342   397   11   DROME:AF-Q9VD74-F1 PUTATIVE GUSTATORY RECEPTOR 93C;
 109:  elra-A 24.4  3.9  330   367    9   DROME:AF-Q9W1V0-F1 GUSTATORY RECEPTOR;
 110:  ems3-A 24.3  4.1  326   361    9   DROME:AF-A1Z881-F1 GUSTATORY RECEPTOR;
 111:  edyb-A 24.2  3.7  337   397   12   DROME:AF-Q9W1U5-F1 PUTATIVE GUSTATORY RECEPTOR 59C;
 112:  eiql-A 24.1  3.9  308   362    9   DROME:AF-Q9VEU0-F1 PUTATIVE GUSTATORY RECEPTOR 89A;
 113:  ec7p-A 24.0  3.7  338   385   13   DROME:AF-Q9W367-F1 GUSTATORY RECEPTOR 8A;
 114:  eiw1-A 24.0  4.0  322   373   11   DROME:AF-Q9VYZ2-F1 PUTATIVE GUSTATORY RECEPTOR 10B;
 115:  eer4-A 23.9  4.1  336   395   12   DROME:AF-Q8IN23-F1 PUTATIVE GUSTATORY RECEPTOR 93B;
 116:  em4m-A 23.8  4.3  348   419   11   DROME:AF-Q9VD76-F1 GUSTATORY RECEPTOR FOR BITTER TASTE 93A;
 117:  ejek-A 23.8  3.8  327   374   11   DROME:AF-P83292-F1 GUSTATORY RECEPTOR 23A;
 118:  ei8b-A 23.5  4.1  345   408    9   DROME:AF-Q9W2B1-F1 PUTATIVE GUSTATORY RECEPTOR 58B;
 119:  emow-A 23.2  4.1  339   475   10   DROME:AF-Q9VKA5-F1 GUSTATORY AND PHEROMONE RECEPTOR 33A;
 120:  ehhh-A 22.8  4.3  335   381   13   DROME:AF-Q8IN22-F1 GUSTATORY RECEPTOR;
 121:  ej04-A 22.2  4.1  337   451    7   DROME:AF-A0A0B4KFG3-F1 UNCHARACTERIZED PROTEIN, ISOFORM C;
 122:  ehto-A 21.7  4.2  344   449   10   DROME:AF-Q8IPU5-F1 PUTATIVE GUSTATORY RECEPTOR 77A;
 123:  elfw-A 20.2  4.5  331   411    9   DROME:AF-M9PDY1-F1 UNCHARACTERIZED PROTEIN, ISOFORM C;
 124:  efqn-A 19.9  4.2  325   430   10   DROME:AF-Q9V4Q0-F1 UNCHARACTERIZED PROTEIN CG1339;
 125:  ejv8-A 19.5  4.5  322   410    9   DROME:AF-Q8INZ1-F1 UNCHARACTERIZED PROTEIN CG31750;
 126:  ednc-A 19.1  3.8  305   422   11   DROME:AF-B7Z0I1-F1 UNCHARACTERIZED PROTEIN;
 127:  edeq-A 19.0  4.3  320   449   10   DROME:AF-B7Z0I0-F1 UNCHARACTERIZED PROTEIN;
 128:  egvu-A 16.8  4.2  294   426   10   DROME:AF-Q6ILZ2-F1 HDC08032;
 129:  egjp-A 15.2  5.0  286   380    8   DROME:AF-Q8INY2-F1 UNCHARACTERIZED PROTEIN;
 130:  elkk-A 15.0  4.8  292   404    8   DROME:AF-Q9W2A4-F1 UNCHARACTERIZED PROTEIN;
 131:  ekzp-A  7.4  4.6  288   880    6   DROME:AF-Q9V9A8-F1 PROTEIN PHTF;
 132:  eh4y-A  7.2  3.7  180   333    7   DROME:AF-Q7KVY7-F1 SYNTAXIN-4;
 133:  eh66-A  6.2  4.7  167   626   12   DROME:AF-Q95SP2-F1 E3 UBIQUITIN-PROTEIN LIGASE HRD1;
 134:  ed7j-A  6.1  4.8  183   866   10   DROME:AF-Q9VF20-F1 HEAVY METAL TOLERANCE FACTOR 1;
 135:  eh5v-A  6.1  5.8  158   291    5   DROME:AF-Q24547-F1 SYNTAXIN-1A;
 136:  ele3-A  5.7  4.6  149   387   10   DROME:AF-Q9U1M2-F1 TRANSMEMBRANE PROTEIN 120 HOMOLOG;
 137:  el1i-A  5.5  6.2   97   619    6   DROME:AF-Q9VYV5-F1 ALPHA-(1,6)-FUCOSYLTRANSFERASE;
 138:  eh5a-A  5.5  9.4  174  1010    9   DROME:AF-Q9VU34-F1 LD45758P;
 139:  egp7-A  5.5  3.7  107   488    6   DROME:AF-Q5U179-F1 RE22408P;
 140:  emfx-A  5.4 13.3   73   420    5   DROME:AF-Q9VVI1-F1 LD04387P;
 141:  eh4i-A  5.4  9.1   88   508    8   DROME:AF-P46824-F1 KINESIN LIGHT CHAIN;
 142:  ej5x-A  5.4  4.7   74   250    4   DROME:AF-Q9VZL8-F1 FIRE EXIT, ISOFORM A;
 143:  ees6-A  5.3  6.8   88   132    1   DROME:AF-Q6GUR9-F1 ACP53C14B;
 144:  ee23-A  5.3  9.9   89  2263    8   DROME:AF-M9PHU0-F1 UNCHARACTERIZED PROTEIN, ISOFORM C;
 145:  egp6-A  5.3  6.6   77   562   10   DROME:AF-Q9VQI2-F1 LD08641P;
 146:  em65-A  5.2 17.5  100   726    5   DROME:AF-E2QCZ5-F1 FHA DOMAIN-CONTAINING PROTEIN;
 147:  eiuk-A  5.2  9.8   78   388    4   DROME:AF-Q6NMT8-F1 AT01712P;
 148:  ej8b-A  5.1  5.3  102   518    6   DROME:AF-Q9W133-F1 AARF DOMAIN-CONTAINING KINASE 1;
 149:  efbz-A  5.1  2.9   64   957    3   DROME:AF-B7YZM8-F1 BARDET-BIEDL SYNDROME 9;
 150:  ed57-A  5.1  8.3  153  1212    6   DROME:AF-Q9XZ29-F1 EG:BACR25B3.9 PROTEIN;
 151:  ee1w-A  5.1  7.4   87   548    2   DROME:AF-Q9VJD1-F1 GLUCOSIDASE 2 SUBUNIT BETA;
 152:  efvr-A  5.0  3.9  133   228    7   DROME:AF-Q9VIU6-F1 LD43293P;
 153:  ejy0-A  5.0  4.9   82   585    6   DROME:AF-Q9V3M9-F1 TEKTIN;
 154:  eec3-A  5.0  3.1   51  1071   10   DROME:AF-Q9VIG1-F1 FI12406P;
 155:  eg1d-A  5.0  5.9  159   948    9   DROME:AF-Q9VDQ7-F1 PHAGOCYTE SIGNALING-IMPAIRED PROTEIN;
 156:  ehmv-A  5.0  3.9   73   264    7   DROME:AF-Q9W528-F1 LD31238P;
 157:  ehub-A  5.0 14.1  111   513    6   DROME:AF-Q7JR73-F1 LD20239P;
 158:  efm9-A  4.9  6.0  171  2272    8   DROME:AF-M9PGK7-F1 KLARSICHT, ISOFORM E;
 159:  ehyz-A  4.9 10.4   99   731    5   DROME:AF-Q9W148-F1 UNCONVENTIONAL PREFOLDIN RPB5 INTERACTOR-LIKE PRO
 160:  ec89-A  4.9  4.4   74   498    1   DROME:AF-Q8T0G1-F1 LD05335P;
 161:  em6w-A  4.9 10.7   69   897    3   DROME:AF-Q4V516-F1 COILED-COIL DOMAIN-CONTAINING PROTEIN LOBO;
 162:  eibb-A  4.9  4.8  118  1101    6   DROME:AF-B7Z095-F1 UNCHARACTERIZED PROTEIN;
 163:  edtj-A  4.9  4.6   66   598    5   DROME:AF-Q9VWA6-F1 CILIA- AND FLAGELLA-ASSOCIATED PROTEIN 157;
 164:  ei2a-A  4.9  4.1  138   797    7   DROME:AF-Q9VQN3-F1 GH01206P;
 165:  eech-A  4.9  3.0   54   138    6   DROME:AF-A0A0B4LFY7-F1 UNCHARACTERIZED PROTEIN;
 166:  ejoe-A  4.8 15.3   92  1117    5   DROME:AF-Q9W3N0-F1 FI21262P1;
 167:  ekuw-A  4.8  8.1   89  1982    4   DROME:AF-O97159-F1 CHROMODOMAIN-HELICASE-DNA-BINDING PROTEIN MI-2 HO
 168:  eheo-A  4.8  4.8  110   230    5   DROME:AF-Q9W0N6-F1 LD27967P;
 169:  ej9k-A  4.8  4.3   64   204   11   DROME:AF-Q059A4-F1 TRANSMEMBRANE PROTEIN 186;
 170:  ej4p-A  4.8  3.7   97   966    5   DROME:AF-Q24171-F1 AT08303P;
 171:  emi0-A  4.8  6.8  133   341    7   DROME:AF-Q9VPB9-F1 PEROXISOMAL MEMBRANE PROTEIN PEX16;
 172:  ee9c-A  4.8  8.3  112   680    3   DROME:AF-A1Z9G7-F1 UNCHARACTERIZED PROTEIN, ISOFORM A;
 173:  ejcr-A  4.8  8.4   69   298   10   DROME:AF-Q9VYK9-F1 LP16520P;
 174:  ekd7-A  4.8  5.1   87   190    3   DROME:AF-Q9W0V5-F1 AT11049P;
 175:  ehx9-A  4.7  5.8  159   809    7   DROME:AF-Q7KRW1-F1 PROTEIN TRC8 HOMOLOG;
 176:  ek7g-A  4.7  3.9   62   698    3   DROME:AF-Q9VSG9-F1 GH24192P;
 177:  el8h-A  4.7  7.6  109   740    7   DROME:AF-Q8MSY4-F1 VACUOLAR PROTEIN SORTING-ASSOCIATED PROTEIN 51 HO
 178:  ejhe-A  4.7  4.2   67   258    9   DROME:AF-Q9VS38-F1 MEDIATOR OF RNA POLYMERASE II TRANSCRIPTION SUBUN
 179:  emgx-A  4.7  3.8   65   220    6   DROME:AF-Q9GYV9-F1 MEDIATOR OF RNA POLYMERASE II TRANSCRIPTION SUBUN
 180:  eikt-A  4.7  5.3  140  1001    9   DROME:AF-Q9VT41-F1 INTEGRATOR COMPLEX SUBUNIT 7;
 181:  edxt-A  4.7 13.1  111   222    5   DROME:AF-Q7K2V7-F1 TETRASPANIN;
 182:  em48-A  4.7  6.1   71   392    3   DROME:AF-Q8IR43-F1 FI08446P;
 183:  ehwv-A  4.7 16.3  102  1152    7   DROME:AF-Q0E8J0-F1 MEP-1, ISOFORM A;
 184:  elwt-A  4.7  4.5   80   391    3   DROME:AF-Q8IRI7-F1 CKII-ALPHA SUBUNIT INTERACTOR-3, ISOFORM B;
 185:  ely9-A  4.7 12.7  124   229    6   DROME:AF-Q7JZW3-F1 TETRASPANIN;
 186:  emn8-A  4.7 12.6  117   750   10   DROME:AF-X2JI61-F1 BRIVIDO-3, ISOFORM C;
 187:  ejr4-A  4.7  4.5   97   602    6   DROME:AF-Q9W397-F1 RE67794P;
 188:  em5f-A  4.7  3.7   63   832    3   DROME:AF-Q9V4M2-F1 PROTEIN WECH;
 189:  elcd-A  4.7  9.0   99   544    4   DROME:AF-Q9VHL2-F1 T-COMPLEX PROTEIN 1 SUBUNIT ETA;
 190:  el0k-A  4.7  5.4   59   197    8   DROME:AF-Q9W0C7-F1 PROTEIN OPI10 HOMOLOG;
 191:  ed7x-A  4.7  4.4  116   201    9   DROME:AF-A1Z891-F1 FI14123P;
 192:  eiso-A  4.7  6.1  172  1486    4   DROME:AF-Q9VNZ8-F1 ALSIN HOMOLOG;
 193:  einn-A  4.6 13.5   98   784    6   DROME:AF-A1Z814-F1 OXYSTEROL-BINDING PROTEIN;
 194:  ekpd-A  4.6  4.3   63   307    8   DROME:AF-Q9VZZ8-F1 AT01695P;
 195:  emkx-A  4.6 13.2  137   668    3   DROME:AF-A1YK02-F1 NUCLEAR PORE COMPLEX PROTEIN NUP75;
 196:  eepf-A  4.6  4.8   74   798    7   DROME:AF-Q0E938-F1 UNCHARACTERIZED PROTEIN, ISOFORM A;
 197:  em36-A  4.6  4.8   72   674    4   DROME:AF-Q4V5A7-F1 IP14655P;
 198:  ehiz-A  4.6  4.8  127  1953    5   DROME:AF-Q9VKD0-F1 GH12955P;
 199:  eewq-A  4.6  9.8  160   476    8   DROME:AF-E2QCM9-F1 DIURETIC HORMONE 44 RECEPTOR 2, ISOFORM B;
 200:  eig4-A  4.6 10.1   63   503    6   DROME:AF-Q9VSF7-F1 GH28769P;
 201:  ecya-A  4.6  5.1  104   718   10   DROME:AF-O18412-F1 TRANSMEMBRANE GTPASE FZO;
 202:  ei1i-A  4.6  4.7   61   173    7   DROME:AF-Q01071-F1 ENHANCER OF SPLIT MDELTA PROTEIN;
 203:  efka-A  4.6 10.3   82   535    4   DROME:AF-Q9VAU6-F1 LD27564P;
 204:  eir8-A  4.6  3.7  130   239   11   DROME:AF-Q9VIU0-F1 IP11805P;
 205:  ej23-A  4.6  4.9  149   991    9   DROME:AF-E1JJE6-F1 OTOPETRIN-LIKE A, ISOFORM C;
 206:  efc0-A  4.6  5.4   78   927   10   DROME:AF-Q7KVW5-F1 SMALL CONDUCTANCE CALCIUM-ACTIVATED POTASSIUM CHA
 207:  ejee-A  4.6  9.4   81   441    4   DROME:AF-O76896-F1 EG:65F1.1 PROTEIN;
 208:  efrv-A  4.5  6.0  101  2523    8   DROME:AF-Q9VSK6-F1 UNCHARACTERIZED PROTEIN, ISOFORM C;
 209:  ei72-A  4.5  4.7  124   390   10   DROME:AF-Q8SYD9-F1 ENDOPHILIN-A;
 210:  egnn-A  4.5  4.3   57   708    7   DROME:AF-Q9VW13-F1 FI01412P;
 211:  ef37-A  4.5  7.5   68   479    4   DROME:AF-Q9VHY5-F1 TRANSCRIPTION INITIATION FACTOR TFIID SUBUNIT 7;
 212:  ekll-A  4.5 13.9  131  2415    6   DROME:AF-P13395-F1 SPECTRIN ALPHA CHAIN;
 213:  el53-A  4.5  9.9   90   853    4   DROME:AF-Q9VDH5-F1 KAINATE-TYPE IONOTROPIC GLUTAMATE RECEPTOR SUBUNI
 214:  ej2r-A  4.5 14.8   94   686    7   DROME:AF-Q9VWS0-F1 INHIBITOR OF GROWTH PROTEIN;
 215:  ek8v-A  4.5 15.1   62   205    5   DROME:AF-Q01070-F1 ENHANCER OF SPLIT MGAMMA PROTEIN;
 216:  eiot-A  4.5 16.4   97   634    9   DROME:AF-Q961J0-F1 GH21160P;
 217:  eiq2-A  4.5 11.6   85   511    6   DROME:AF-Q9VM69-F1 CG10206-PA;
 218:  ehsj-A  4.5  4.8  101   216    5   DROME:AF-Q9VRL2-F1 PROBABLE GOLGI SNAP RECEPTOR COMPLEX MEMBER 2;
 219:  eim6-A  4.5  4.3   77   720    5   DROME:AF-Q7JRQ1-F1 AT21895P;
 220:  eh4k-A  4.5  4.2   78   270    9   DROME:AF-Q9VNB1-F1 AT23701P;
 221:  ehja-A  4.5  5.7  167   887    4   DROME:AF-P14599-F1 AMYLOID-BETA-LIKE PROTEIN;
 222:  ei62-A  4.5 10.9   81  1058    5   DROME:AF-Q9VKG0-F1 GH18077P;
 223:  egul-A  4.4 13.3  124   218    7   DROME:AF-Q7JWP5-F1 TETRASPANIN;
 224:  ec97-A  4.4  4.2   70   601    7   DROME:AF-Q9Y128-F1 CERAMIDE TRANSFER PROTEIN;
 225:  eiru-A  4.4 12.9  121   217    7   DROME:AF-Q7K527-F1 GH14950P;
 226:  efa7-A  4.4 11.2   95   550   12   DROME:AF-Q9VAJ7-F1 PICKPOCKET 21, ISOFORM A;
 227:  ej2f-A  4.4  3.0   52   234   12   DROME:AF-A8JQZ1-F1 UNCHARACTERIZED PROTEIN;
 228:  eicu-A  4.4  4.9  105  1383    6   DROME:AF-A8JUY3-F1 DNA-DIRECTED RNA POLYMERASE SUBUNIT;
 229:  egxj-A  4.4  6.7   80   376    6   DROME:AF-P40427-F1 HOMEOBOX PROTEIN EXTRADENTICLE;
 230:  ef36-A  4.4  5.9  102   834    4   DROME:AF-B7YZV4-F1 CALCIUM/CALMODULIN-DEPENDENT 3',5'-CYCLIC NUCLEOT
 231:  eli5-A  4.4  4.5   59    88    7   DROME:AF-Q9VEQ6-F1 V-TYPE PROTON ATPASE SUBUNIT;
 232:  efwy-A  4.4  6.4  116   232    5   DROME:AF-Q9VE50-F1 GOLGI SNAP RECEPTOR COMPLEX MEMBER 1;
 233:  ecus-A  4.4 11.9  116   540    7   DROME:AF-Q8SXQ1-F1 ALDEHYDE DEHYDROGENASE 7 FAMILY MEMBER A1;
 234:  elg7-A  4.4 11.0   61   972    7   DROME:AF-P30189-F1 DNA TOPOISOMERASE 1;
 235:  ei3k-A  4.4  6.4   97   196    4   DROME:AF-Q9VTA1-F1 UNCHARACTERIZED PROTEIN;
 236:  eeci-A  4.4  4.6   77   513    6   DROME:AF-Q9VL59-F1 ZINC FINGER CCCH-TYPE WITH G PATCH DOMAIN-CONTAIN
 237:  ek31-A  4.4  6.2   82   132    6   DROME:AF-Q4QQ01-F1 IP05962P;
 238:  eetj-A  4.4 20.2  153  1594    7   DROME:AF-Q9VU57-F1 CILIA- AND FLAGELLA-ASSOCIATED PROTEIN 43;
 239:  eh0p-A  4.4  7.3   97   237    2   DROME:AF-Q9W3C0-F1 PROBABLE U3 SMALL NUCLEOLAR RNA-ASSOCIATED PROTEI
 240:  ehdi-A  4.4  8.2  107   676    5   DROME:AF-Q9VQS0-F1 FI13205P;
 241:  ej4w-A  4.4  4.8   76   212   11   DROME:AF-Q9W236-F1 VACUOLAR PROTEIN SORTING 20, ISOFORM A;
 242:  eflm-A  4.4 12.1  107   505    6   DROME:AF-Q9VLS5-F1 LD29542P;
 243:  eggv-A  4.3 23.6   99  2148    5   DROME:AF-M9NFI9-F1 SPINOPHILIN, ISOFORM J;
 244:  empp-A  4.3  3.4  109   507    6   DROME:AF-Q9VKN9-F1 RE12806P;
 245:  eg6u-A  4.3 25.0  115  1916    8   DROME:AF-Q9VKG8-F1 DISCS LARGE 5, ISOFORM A;
 246:  eet6-A  4.3  5.0  159  1481    7   DROME:AF-A1Z7L1-F1 FANCONI ANEMIA COMPLEMENTATION GROUP I;
 247:  elz7-A  4.3  4.4   79   446    5   DROME:AF-B7YZX2-F1 INWARDLY RECTIFYING POTASSIUM CHANNEL 3, ISOFORM
 248:  emyh-A  4.3  7.5   79   471    6   DROME:AF-M9PIH9-F1 TRANSCRIPTION FACTOR AP-2, ISOFORM D;
 249:  ejwa-A  4.3  3.6   62   133    8   DROME:AF-Q9GYU7-F1 MEDIATOR OF RNA POLYMERASE II TRANSCRIPTION SUBUN
 250:  eev2-A  4.3  5.5   88   859   11   DROME:AF-Q9W2R4-F1 INSCUTEABLE;
 251:  emum-A  4.3 17.9  114   387    6   DROME:AF-Q7K2N0-F1 ENDOPLASMIC RETICULUM JUNCTION FORMATION PROTEIN
 252:  efi1-A  4.3  9.2   82   292    6   DROME:AF-Q9VWF7-F1 PHOSPHOSERYL TRNA KINASE, ISOFORM A;
 253:  eg1v-A  4.3 12.9   71   293    3   DROME:AF-Q9VNG0-F1 MEDIATOR OF RNA POLYMERASE II TRANSCRIPTION SUBUN
 254:  ekp1-A  4.3  5.2   72   868    4   DROME:AF-Q9VIY5-F1 UNCHARACTERIZED PROTEIN;
 255:  emw9-A  4.3  5.0   75   542    4   DROME:AF-Q9VVF4-F1 FI08815P;
 256:  eetg-A  4.3 11.3  105   208    6   DROME:AF-Q24188-F1 PROTEIN LATE BLOOMER;
 257:  ekkt-A  4.3 13.1   83   553    8   DROME:AF-Q9VEQ5-F1 ALPHA ACTININ 3;
 258:  eexs-A  4.3 10.4  114  1084    6   DROME:AF-Q9VXD4-F1 MAB-21 DOMAIN-CONTAINING PROTEIN;
 259:  em4n-A  4.3  7.1   92  1260    5   DROME:AF-Q9V468-F1 ZINC FINGER MATRIN-TYPE PROTEIN CG9776;
 260:  ecv2-A  4.3  6.8  165  1141    4   DROME:AF-A4UZL3-F1 EPS15 HOMOLOGY DOMAIN CONTAINING PROTEIN-BINDING
 261:  egts-A  4.3  8.2  133   581   11   DROME:AF-Q9VWE5-F1 IP19862P;
 262:  eko6-A  4.3  7.5   92   724   10   DROME:AF-Q9VS46-F1 RINT1-LIKE PROTEIN;
 263:  edde-A  4.3  4.7   71   567    7   DROME:AF-A1ZBM8-F1 IONOTROPIC RECEPTOR 56C;
 264:  eiw9-A  4.3  6.3  146   368   13   DROME:AF-Q9W5C2-F1 TRANSLOCATING CHAIN-ASSOCIATED MEMBRANE PROTEIN;
 265:  ekmb-A  4.3  5.5  100   527    9   DROME:AF-A1Z8H3-F1 UNCHARACTERIZED PROTEIN;
 266:  ekrq-A  4.3 13.7   82   363    9   DROME:AF-Q9VF25-F1 PSEA-BINDING PROTEIN 45KD;
 267:  ek62-A  4.2 14.9  106  2224    7   DROME:AF-P98081-F1 PROTEIN DISABLED;
 268:  edkp-A  4.2  9.2   89   543   10   DROME:AF-Q9VSZ1-F1 GH05942P;
 269:  ei6x-A  4.2  3.0   59   200    7   DROME:AF-O77259-F1 EG:115C2.5 PROTEIN;
 270:  ef5r-A  4.2  5.5   72   142    6   DROME:AF-Q9W5P1-F1 MEDIATOR OF RNA POLYMERASE II TRANSCRIPTION SUBUN
 271:  eeh6-A  4.2  4.3  158   711    6   DROME:AF-Q9VP36-F1 RE31086P;
 272:  ed79-A  4.2  7.3   50   687    8   DROME:AF-Q8SXR7-F1 FATTY ACID TRANSPORT PROTEIN 3, ISOFORM A;
 273:  ek2z-A  4.2 14.9  142  1059    4   DROME:AF-Q24120-F1 PROTEIN CAPPUCCINO;
 274:  edn1-A  4.2  5.1   88   224    6   DROME:AF-Q01068-F1 ENHANCER OF SPLIT M3 PROTEIN;
 275:  ecwm-A  4.2  7.2   93  1055    6   DROME:AF-Q9Y134-F1 L.2.35DF;
 276:  el5x-A  4.2 13.5   72  1676    8   DROME:AF-B7Z0D7-F1 UNCHARACTERIZED PROTEIN, ISOFORM B;
 277:  ef3y-A  4.2  4.7   73   392    4   DROME:AF-Q9VK20-F1 LD18447P;
 278:  ekm5-A  4.2  7.8  137   322    5   DROME:AF-Q9VZD1-F1 DOPAMINE/ECDYSTEROID RECEPTOR, ISOFORM A;
 279:  ejg5-A  4.2  4.5  163  2171    6   DROME:AF-Q9VL32-F1 ATP-BINDING CASSETTE SUB-FAMILY C MEMBER SUR;
 280:  elcp-A  4.2  5.9  108   195    6   DROME:AF-A1A701-F1 IP17336P;
 281:  ekhr-A  4.2  8.4   80   644    8   DROME:AF-A1Z714-F1 BLOWN FUSE, ISOFORM A;
 282:  ek1v-A  4.2  5.9  108   728   11   DROME:AF-Q9VVZ8-F1 BRIVIDO-1;
 283:  eg13-A  4.2  7.9   79   101    4   DROME:AF-Q9VYX1-F1 ENHANCER OF YELLOW 2 TRANSCRIPTION FACTOR;
 284:  egs9-A  4.2  8.4  121  1113   10   DROME:AF-Q9VW37-F1 LP12374P;
 285:  emw7-A  4.2  4.8  101   250    9   DROME:AF-Q9VLH6-F1 UNCHARACTERIZED PROTEIN;
 286:  ehiy-A  4.2  4.0   74   504    3   DROME:AF-A8DYR4-F1 PROCOLLAGEN-PROLINE 4-DIOXYGENASE;
 287:  emp6-A  4.1  8.2   69   950   12   DROME:AF-A1Z9E2-F1 PROTEIN LIN-54 HOMOLOG;
 288:  edo5-A  4.1  4.1   95   182    8   DROME:AF-Q9VCI5-F1 SUCCINATE DEHYDROGENASE  CYTOCHROME B
 289:  ei4z-A  4.1  6.5   89   212    8   DROME:AF-Q9VRJ5-F1 CHARGED MULTIVESICULAR BODY PROTEIN 2B;
 290:  efzy-A  4.1 10.2   70   373    6   DROME:AF-Q9VUM3-F1 GH25868P;
 291:  ej35-A  4.1  3.7   60   146   10   DROME:AF-Q9VU59-F1 GEO07864P1;
 292:  emd1-A  4.1  4.0  121   585    4   DROME:AF-Q960E8-F1 GENERAL TRANSCRIPTION FACTOR IIH SUBUNIT 1;
 293:  ed7z-A  4.1  9.2   95   452   11   DROME:AF-P48613-F1 PROTEIN TIPE;
 294:  eiwj-A  4.1  9.0   69   318    6   DROME:AF-Q9W0P3-F1 MEDIATOR OF RNA POLYMERASE II TRANSCRIPTION SUBUN
 295:  eliz-A  4.1  4.4   81   289    7   DROME:AF-Q9W2I4-F1 FI01566P;
 296:  ehlw-A  4.1 11.1   89   606    2   DROME:AF-Q7KT94-F1 AMILORIDE-SENSITIVE NA+ CHANNEL;
 297:  eei6-A  4.1  5.0   86   187    5   DROME:AF-E1JIB1-F1 UNCHARACTERIZED PROTEIN;
 298:  eequ-A  4.1  5.3   99   190    5   DROME:AF-A1A711-F1 IP17374P;
 299:  ek80-A  4.1  3.9   61   199   11   DROME:AF-Q9VYY2-F1 SIGNAL PEPTIDASE COMPLEX SUBUNIT 2;
 300:  emnr-A  4.1 14.8   80   206    5   DROME:AF-Q8MLQ8-F1 LP05237P;
 301:  eien-A  4.1  4.7   70    87    9   DROME:AF-A1A6N4-F1 GEO11018P1;
 302:  eena-A  4.1 11.8   83   652   12   DROME:AF-Q9V411-F1 NUCLEOLAR GTP-BINDING PROTEIN 1;
 303:  ekj6-A  4.1  4.7  127   340    9   DROME:AF-Q9I7U1-F1 LD36721P;
 304:  ei40-A  4.1  4.2   74   706    7   DROME:AF-Q9VD15-F1 UNCHARACTERIZED PROTEIN;
 305:  ekgt-A  4.1  5.6   92   567    8   DROME:AF-P09478-F1 ACETYLCHOLINE RECEPTOR SUBUNIT ALPHA-LIKE 1;
 306:  eg6t-A  4.1 10.9   83   531    6   DROME:AF-Q86LG7-F1 PICKPOCKET 16;
 307:  ejsj-A  4.1  5.5   76    88    7   DROME:AF-Q8IQ94-F1 FI09328P;
 308:  effo-A  4.1  5.4   87    96    8   DROME:AF-P18934-F1 NADH-UBIQUINONE OXIDOREDUCTASE CHAIN 4L;
 309:  eifj-A  4.1  4.3   74   226    7   DROME:AF-Q8T0Q4-F1 GH13992P;
 310:  emzi-A  4.1  7.6   68   801    9   DROME:AF-Q9W3K6-F1 LD35927P;
 311:  ehky-A  4.1  5.2   78  1190    8   DROME:AF-Q9VUM0-F1 PROBABLE DNA MISMATCH REPAIR PROTEIN MSH6;
 312:  ej7n-A  4.1  6.7  108   632    5   DROME:AF-Q9VFC0-F1 MAU2 CHROMATID COHESION FACTOR HOMOLOG;
 313:  eljt-A  4.1  9.2   87   143    7   DROME:AF-Q9VTE5-F1 PROBABLE PREFOLDIN SUBUNIT 2;
 314:  ekrj-A  4.1  7.4  134   845    6   DROME:AF-Q9V466-F1 NUCLEAR PORE COMPLEX PROTEIN NUP107;
 315:  eg69-A  4.1  5.9   87   198   13   DROME:AF-Q9VMV6-F1 THIOREDOXIN REDUCTASE-LIKE SELENOPROTEIN T HOMOLO
 316:  ei1j-A  4.1 10.2   90   425    4   DROME:AF-A8DYP1-F1 PICKPOCKET 29, ISOFORM D;
 317:  ehup-A  4.1 14.2  106   776    7   DROME:AF-Q95TN4-F1 CONSERVED OLIGOMERIC GOLGI COMPLEX SUBUNIT 4;
 318:  ehs0-A  4.1  8.4  100  1150    7   DROME:AF-Q7K0X3-F1 CTR9, ISOFORM A;
 319:  eexn-A  4.0  5.2  125   262    2   DROME:AF-Q8T421-F1 AT21561P;
 320:  ek0b-A  4.0  5.0  140   262    9   DROME:AF-Q9VH57-F1 ELONGATION OF VERY LONG CHAIN FATTY ACIDS PROTEIN
 321:  elwj-A  4.0 10.3   95  1386    4   DROME:AF-Q9VRF2-F1 UNCOORDINATED;
 322:  ej31-A  4.0  3.5   76   218    8   DROME:AF-Q9VVE8-F1 AT21490P;
 323:  el8u-A  4.0 13.4  112   448    9   DROME:AF-Q9VZG8-F1 RT03134P;
 324:  emph-A  4.0 11.5   88   776    9   DROME:AF-Q9VNW6-F1 DELTA-1-PYRROLINE-5-CARBOXYLATE SYNTHASE;
 325:  efc8-A  4.0  9.3   75   855    4   DROME:AF-Q8MQJ7-F1 NON-SPECIFIC SERINE/THREONINE PROTEIN KINASE;
 326:  ej2u-A  4.0 10.1  125  1346    4   DROME:AF-B7Z0D3-F1 BCL2-ASSOCIATED ATHANOGENE 6;
 327:  elsp-A  4.0  5.7   97   138   10   DROME:AF-Q6IGU9-F1 HDC05165;
 328:  elha-A  4.0  3.2   64   112    9   DROME:AF-Q9VLM5-F1 DOLICHYL-DIPHOSPHOOLIGOSACCHARIDE--PROTEIN
 329:  egr0-A  4.0  4.4  120  1746    9   DROME:AF-Q9VWB9-F1 THYROID ADENOMA-ASSOCIATED PROTEIN HOMOLOG;
 330:  ee7l-A  4.0 22.7  102  1761   13   DROME:AF-Q9VMR4-F1 NO MECHANORECEPTOR POTENTIAL C, ISOFORM H;
 331:  ee0v-A  4.0  4.0   65   317    6   DROME:AF-M9PB06-F1 UNCHARACTERIZED PROTEIN, ISOFORM D;
 332:  ehzo-A  4.0  4.9   59   178    3   DROME:AF-P13096-F1 ENHANCER OF SPLIT M5 PROTEIN;
 333:  edsa-A  4.0  5.2   60    84    8   DROME:AF-Q9VZG7-F1 V-TYPE PROTON ATPASE SUBUNIT;
 334:  eioy-A  4.0 11.0   99   573    3   DROME:AF-Q9VME9-F1 PICKPOCKET 7;
 335:  el4w-A  4.0  7.6   82   468    5   DROME:AF-Q9VX70-F1 IP12247P;
 336:  el46-A  4.0  6.9  131   168    5   DROME:AF-Q9VFY4-F1 UNCHARACTERIZED PROTEIN;
 337:  egbt-A  4.0  4.9  108   559    8   DROME:AF-Q8MYW9-F1 O-ACYLTRANSFERASE;
 338:  eilb-A  4.0  9.8   91   623    7   DROME:AF-Q9VVL2-F1 IONOTROPIC RECEPTOR 75C;
 339:  elof-A  4.0  5.7  130   369   12   DROME:AF-Q8T390-F1 ENDOPHILIN-A;
 340:  el3z-A  4.0  4.2   72   217    6   DROME:AF-M9NGJ4-F1 UNCHARACTERIZED PROTEIN, ISOFORM D;
 341:  ekun-A  4.0  8.3  148   755    9   DROME:AF-Q9VA10-F1 FI21270P1;
 342:  egw4-A  4.0  8.3   65   236   12   DROME:AF-Q95SS8-F1 TRANSMEMBRANE PROTEIN 70 HOMOLOG, MITOCHONDRIAL;
 343:  efqt-A  4.0  7.8  118   232    3   DROME:AF-Q9VV76-F1 SYNTAXIN 8;
 344:  ehtn-A  3.9  3.8   66   501    9   DROME:AF-Q9VQL1-F1 SERYL-TRNA SYNTHETASE;
 345:  efbo-A  3.9  9.3   92   663    7   DROME:AF-Q9W352-F1 CXXC-TYPE ZINC FINGER PROTEIN 1;
 346:  ehyy-A  3.9  7.6   79   360    6   DROME:AF-A1Z8V5-F1 DYNEIN REGULATORY COMPLEX PROTEIN 10;
 347:  efp3-A  3.9  5.8   67   272    6   DROME:AF-Q9W4D8-F1 UNCHARACTERIZED PROTEIN;
 348:  emxn-A  3.9  1.7   49   332   10   DROME:AF-Q9VG11-F1 IP10581P;
 349:  el7j-A  3.9  6.3  166   379    8   DROME:AF-P20351-F1 TRYPTOPHAN 2,3-DIOXYGENASE;
 350:  ec3b-A  3.9  9.6   68  1655    3   DROME:AF-A8JNI2-F1 SERINE-ARGININE REPETITIVE MATRIX 2/3/4, ISOFORM
 351:  ejp3-A  3.9  6.2  102   136   11   DROME:AF-Q9VHN0-F1 GEO07735P1;
 352:  eiw3-A  3.9  5.4   78   188    8   DROME:AF-Q7KBL8-F1 MEDIATOR OF RNA POLYMERASE II TRANSCRIPTION SUBUN
 353:  eltg-A  3.9  5.5  102   245    7   DROME:AF-Q9VSH3-F1 BAX INHIBITOR 1;
 354:  ecwa-A  3.9  5.1   99   530    6   DROME:AF-Q9VVV8-F1 SET AND MYND DOMAIN CONTAINING, ARTHROPOD-SPECIFI
 355:  em19-A  3.9  6.4  103   742    5   DROME:AF-Q9VAD6-F1 CONSERVED OLIGOMERIC GOLGI COMPLEX SUBUNIT 7;
 356:  ek4f-A  3.9  3.8   66   266   14   DROME:AF-Q9VT69-F1 PHOSPHATIDYLINOSITOL-4,5-BISPHOSPHATE 4-PHOSPHATA
 357:  ectn-A  3.9 11.4   81   213    5   DROME:AF-E1JHX0-F1 MIP29328P;
 358:  egdv-A  3.9  6.0   79   193    8   DROME:AF-A1ZB23-F1 IP19117P;
 359:  elq5-A  3.9  9.4   84   702    4   DROME:AF-P17886-F1 PROTEIN CROOKED NECK;
 360:  ehai-A  3.9  9.4   90   902    4   DROME:AF-Q9TVI0-F1 FI23915P1;
 361:  eeoq-A  3.9  9.9   96   253    5   DROME:AF-A1ZB21-F1 DUF725 DOMAIN-CONTAINING PROTEIN;
 362:  ek7o-A  3.9  5.2   72   578    1   DROME:AF-P46150-F1 MOESIN/EZRIN/RADIXIN HOMOLOG 1;
 363:  ehjr-A  3.9  5.1  141   604    9   DROME:AF-Q9VNP7-F1 LD37241P;
 364:  ecx2-A  3.9  3.6   71   221    7   DROME:AF-Q9VHX6-F1 IP07787P;
 365:  elem-A  3.9  4.9   71   308    6   DROME:AF-Q9V3H2-F1 26S PROTEASOME NON-ATPASE REGULATORY SUBUNIT 14;
 366:  ei70-A  3.9  7.0   59   638   10   DROME:AF-Q9VNX8-F1 EUKARYOTIC TRANSLATION INITIATION FACTOR 2A;
 367:  edly-A  3.9 12.5  108   524   11   DROME:AF-Q4V5U6-F1 IP11896P;
 368:  ek9a-A  3.9 18.1   95   513    8   DROME:AF-Q9VPE3-F1 FI23527P1;
 369:  eg2v-A  3.8  5.8  170  1200   10   DROME:AF-Q9VCW3-F1 NUCLEAR PORE COMPLEX PROTEIN NUP133;
 370:  emzk-A  3.8  5.0   88   568   10   DROME:AF-Q9VZW3-F1 ALWAYS EARLY, ISOFORM A;
 371:  eivk-A  3.8 16.7   77  1061    6   DROME:AF-P34739-F1 TRANSCRIPTION TERMINATION FACTOR 2;
 372:  emw5-A  3.8  5.1   77   890    6   DROME:AF-Q9VW97-F1 POSSIBLE LYSINE-SPECIFIC HISTONE DEMETHYLASE 1;
 373:  ed0w-A  3.8  8.0   79   425    8   DROME:AF-Q7KM13-F1 HAIRY/ENHANCER-OF-SPLIT RELATED WITH YRPW MOTIF P
 374:  ejj0-A  3.8  9.3  114   635    4   DROME:AF-Q9V3G6-F1 CCR4-NOT TRANSCRIPTION COMPLEX SUBUNIT 10;
 375:  ej5r-A  3.8  3.5   63   312    5   DROME:AF-Q8IP32-F1 UNCHARACTERIZED PROTEIN, ISOFORM A;
 376:  elyo-A  3.8  4.5   66   214   11   DROME:AF-Q9VN88-F1 LD45836P;
 377:  ehvz-A  3.8 13.6  114   267   11   DROME:AF-Q9V3E5-F1 TETRASPANIN;
 378:  ek61-A  3.8  6.7  138   328    7   DROME:AF-Q9VVV2-F1 ORGANIC SOLUTE TRANSPORTER ALPHA-LIKE PROTEIN;
 379:  ecvt-A  3.8  6.5   98   767    7   DROME:AF-Q8IRH3-F1 DC_STAMP DOMAIN-CONTAINING PROTEIN;
 380:  eh6v-A  3.8  4.3   72   138    7   DROME:AF-A8JQY7-F1 NINJURIN C, ISOFORM D;
 381:  egyp-A  3.8  6.4   96   176    9   DROME:AF-Q9W549-F1 COA8 FAMILY PROTEIN CG14806, MITOCHONDRIAL;
 382:  ek0p-A  3.8 17.0   98   602   10   DROME:AF-Q9VZ22-F1 L(3)MBT INTERACTING PROTEIN 1, ISOFORM A;
 383:  em0w-A  3.8  6.4   89   907    4   DROME:AF-Q9VMP4-F1 GLUTAMATE RECEPTOR IIA;
 384:  ejgi-A  3.8  5.7   82   341    7   DROME:AF-Q9VGQ6-F1 LD25880P;
 385:  em32-A  3.8  4.1   70   241    9   DROME:AF-Q9VZK1-F1 FI11682P;
 386:  ek51-A  3.8  7.2   87   433    5   DROME:AF-Q9VEF5-F1 INHIBITOR OF GROWTH PROTEIN;
 387:  ejqw-A  3.8  8.4  136   800   10   DROME:AF-Q0IGY6-F1 IP07646P;
 388:  ejdp-A  3.8  8.3   88   233    9   DROME:AF-Q9VVH7-F1 E3 SUMO-PROTEIN LIGASE NSE2;
 389:  ee1k-A  3.8 10.3   94   857    5   DROME:AF-Q7KRS6-F1 NO MECHANORECEPTOR POTENTIAL B, ISOFORM D;
 390:  eh06-A  3.8  4.3   68   428   16   DROME:AF-Q9I7W5-F1 SOMETHING ABOUT SILENCING PROTEIN 10;
 391:  ejug-A  3.8  7.8   68   371   12   DROME:AF-Q9W0M6-F1 LD06737P1;
 392:  ei59-A  3.8  5.4   83   176    8   DROME:AF-Q9VUE3-F1 IP04153P;
 393:  egss-A  3.8 17.4  112   887    7   DROME:AF-Q9VQY8-F1 VACUOLAR PROTEIN SORTING-ASSOCIATED PROTEIN 53 HO
 394:  ehms-A  3.8  6.5   82   313    5   DROME:AF-B6IDT8-F1 IP20336P;
 395:  edo7-A  3.8  5.5   79   513    8   DROME:AF-Q9W4D3-F1 TUDOR DOMAIN-CONTAINING PROTEIN;
 396:  eeip-A  3.8  6.1  101   503    5   DROME:AF-O46106-F1 SPLICING FACTOR 3A SUBUNIT 3;
 397:  ei6h-A  3.8  6.1  134   359    3   DROME:AF-M9PHA4-F1 XK-RELATED PROTEIN;
 398:  ejzc-A  3.7  4.9  100   580   10   DROME:AF-A1ZBP5-F1 FI19322P1;
 399:  egx2-A  3.7  4.9  143   290    9   DROME:AF-Q7JR72-F1 NO EXTENDED MEMORY, ISOFORM A;
 400:  embe-A  3.7  4.3  102   532    8   DROME:AF-Q9VZ41-F1 SET AND MYND DOMAIN CONTAINING, ARTHROPOD-SPECIFI
 401:  ejn1-A  3.7 13.1   80  1017    6   DROME:AF-Q9VPW5-F1 FI19356P1;
 402:  ed2b-A  3.7 16.0   88   537    5   DROME:AF-Q9VA64-F1 PROCOLLAGEN-PROLINE 4-DIOXYGENASE;
 403:  ee1y-A  3.7  5.0   98   710    6   DROME:AF-A1ZB47-F1 GUANYLATE CYCLASE;
 404:  eise-A  3.7  6.0  144   266    3   DROME:AF-Q8SXD1-F1 ELONGATION OF VERY LONG CHAIN FATTY ACIDS PROTEIN
 405:  el8v-A  3.7  3.8   66   142   15   DROME:AF-A2VER2-F1 IP18228P;
 406:  em4k-A  3.7  9.8   87   125    3   DROME:AF-Q9VW56-F1 PROBABLE PREFOLDIN SUBUNIT 6;
 407:  eeky-A  3.7  9.1   87   509    5   DROME:AF-Q9VVH4-F1 IP12572P;
 408:  edyw-A  3.7  4.9   80   363    3   DROME:AF-Q9VDV2-F1 AT06125P;
 409:  eldj-A  3.7  5.0   96   533    9   DROME:AF-Q9VXQ5-F1 CHAPERONIN CONTAINING TCP1 SUBUNIT 6;
 410:  eh3v-A  3.7  3.5   94   134    9   DROME:AF-Q9W5U9-F1 UNCHARACTERIZED PROTEIN;
 411:  eevr-A  3.7  5.7  142   655    9   DROME:AF-Q9W5A5-F1 PROTEIN TWEETY-2;
 412:  eilk-A  3.7  9.7  102  1162    6   DROME:AF-A8JUM9-F1 UNCHARACTERIZED PROTEIN, ISOFORM E;
 413:  elfi-A  3.7  6.4   83   145    5   DROME:AF-Q86BK9-F1 MEDIATOR COMPLEX SUBUNIT 22;
 414:  ed8m-A  3.7  4.0   69   246    6   DROME:AF-Q9V9U6-F1 LD39576P;
 415:  eh9r-A  3.7  5.5   99   165    7   DROME:AF-Q9VMK8-F1 TRANSMEMBRANE PROTEIN 138;
 416:  ehvd-A  3.7  4.5   61   312    7   DROME:AF-Q9VUN9-F1 FI09629P;
 417:  ej2b-A  3.7  4.8   80   813    9   DROME:AF-Q6NQY9-F1 RNA HELICASE;
 418:  ef5l-A  3.7  7.4   68   416    7   DROME:AF-Q9W254-F1 QUAKING RELATED 58E-2, ISOFORM A;
 419:  edjc-A  3.7  6.6   79   220    8   DROME:AF-Q9VFS8-F1 26S PROTEASOME NON-ATPASE REGULATORY SUBUNIT 9;
 420:  ek1p-A  3.7  8.2   96   558    8   DROME:AF-Q7K3P0-F1 CYSTEINYL-TRNA SYNTHETASE;
 421:  eh08-A  3.7 12.1   88  1553    3   DROME:AF-Q9W0P8-F1 MEDIATOR OF RNA POLYMERASE II TRANSCRIPTION SUBUN
 422:  ehjo-A  3.7  4.2   95   991    4   DROME:AF-A0A0B4KFS5-F1 ASPARTYL BETA-HYDROXYLASE, ISOFORM L;
 423:  el97-A  3.7 24.1   97   679    6   DROME:AF-E1JJ71-F1 DEMENTIN, ISOFORM H;
 424:  egif-A  3.7  7.6   84   205    4   DROME:AF-Q9VSZ0-F1 UNCHARACTERIZED PROTEIN, ISOFORM A;
 425:  ed0l-A  3.7  6.6   87   122    7   DROME:AF-M9PFD1-F1 UNCHARACTERIZED PROTEIN;
 426:  ekp2-A  3.7 10.0   79    90    6   DROME:AF-Q6IGM9-F1 GEO11086P1;
 427:  ei4y-A  3.7  8.3   75   183    8   DROME:AF-Q9VZW6-F1 LP16467P;
 428:  eftz-A  3.7  8.4   91   168    7   DROME:AF-Q9VCZ8-F1 PROBABLE PREFOLDIN SUBUNIT 5;
 429:  eiix-A  3.7 10.8   87   986    3   DROME:AF-Q9W542-F1 LD07342P;
 430:  eie7-A  3.7  7.2   70   206    1   DROME:AF-Q9VJC8-F1 UNCHARACTERIZED PROTEIN;
 431:  ekwo-A  3.7 16.8  105   660   10   DROME:AF-Q9W329-F1 GOLGI-LOCALIZED, GAMMA-ADAPTIN EAR CONTAINING, AR
 432:  ehqp-A  3.7  6.3  128   570    9   DROME:AF-Q9VKH0-F1 CONSERVED OLIGOMERIC GOLGI COMPLEX SUBUNIT 8;
 433:  eejz-A  3.7  4.3  117   841    5   DROME:AF-Q9V3Q9-F1 IP03705P;
 434:  elq7-A  3.7 13.9   87   783    7   DROME:AF-A1Z847-F1 UNCHARACTERIZED PROTEIN, ISOFORM B;
 435:  ehrr-A  3.7  4.7  111   942    6   DROME:AF-Q9VHM2-F1 VPS35 ENDOSOMAL PROTEIN SORTING FACTOR-LIKE;
 436:  eeh3-A  3.7 12.3   86   945    6   DROME:AF-Q9VHY2-F1 UNCHARACTERIZED PROTEIN, ISOFORM C;
 437:  ecyw-A  3.6  3.5   52   508   15   DROME:AF-Q9V3D9-F1 SIGNAL RECOGNITION PARTICLE 54 KDA PROTEIN;
 438:  efjm-A  3.6  5.3  103  1498    6   DROME:AF-M9PDR0-F1 THIOESTER-CONTAINING PROTEIN 4, ISOFORM C;
 439:  effk-A  3.6  8.6   72   231    7   DROME:AF-Q9VU04-F1 RE60105P;
 440:  egzu-A  3.6  4.3   86   290    6   DROME:AF-Q9VKV4-F1 NON-STRUCTURAL MAINTENANCE OF CHROMOSOMES ELEMENT
 441:  ehs4-A  3.6  5.0   90   379    3   DROME:AF-Q9VH64-F1 LD29322P;
 442:  ejp1-A  3.6  3.9   66   135    5   DROME:AF-Q9VG36-F1 FI08238P;
 443:  em0p-A  3.6  3.8   70  1240    6   DROME:AF-Q9W206-F1 DUF4821 DOMAIN-CONTAINING PROTEIN;
 444:  eini-A  3.6  5.1   65   250    8   DROME:AF-Q9VSS7-F1 UPF0193 PROTEIN EVG1 HOMOLOG;
 445:  eixp-A  3.6  5.9  133   362    2   DROME:AF-Q9VCX6-F1 AT09144P;
 446:  edgg-A  3.6  5.1   80   365   10   DROME:AF-Q9VZ54-F1 GH19655P;
 447:  ekl7-A  3.6  9.1  121  1155    2   DROME:AF-A1Z7A6-F1 ARFGAP WITH SH3 DOMAIN, ANK REPEAT AND PH DOMAIN-
 448:  ekx4-A  3.6  4.4   86   884    7   DROME:AF-O18388-F1 IMPORTIN SUBUNIT BETA;
 449:  ehlv-A  3.6 22.0  110   264    3   DROME:AF-Q9VPW6-F1 UNCHARACTERIZED PROTEIN;
 450:  ek0n-A  3.6  4.6   93   122    6   DROME:AF-A0A0B4K6B2-F1 UNCHARACTERIZED PROTEIN;
 451:  ee8r-A  3.6  4.7   80   765    4   DROME:AF-Q9VUK8-F1 GLYCINE--TRNA LIGASE;
 452:  ejwd-A  3.6  4.1   56   263    4   DROME:AF-Q7JXC4-F1 CG6459 PROTEIN;
 453:  eiqy-A  3.6 24.9  113  1319    5   DROME:AF-Q9VPV8-F1 IA-2 PROTEIN TYROSINE PHOSPHATASE, ISOFORM C;
 454:  eeqn-A  3.6  4.9   97   141    7   DROME:AF-F0JAT1-F1 MIP06308P;
 455:  egub-A  3.6 12.9  133   924    5   DROME:AF-Q9VK95-F1 MIP30126P;
 456:  elw0-A  3.6 13.5   85   649    7   DROME:AF-Q9VLP4-F1 PROTEIN MITOSHELL;
 457:  eh1a-A  3.6  4.8   60   186    5   DROME:AF-P13097-F1 ENHANCER OF SPLIT M7 PROTEIN;
 458:  eibd-A  3.6  3.2   58   731    9   DROME:AF-Q95RG8-F1 G PROTEIN-COUPLED RECEPTOR KINASE INTERACTING ARF
 459:  efx7-A  3.6  8.7   88  1929    5   DROME:AF-Q9VRM6-F1 LETHAL (3) PERSISTENT SALIVARY GLAND 2;
 460:  eezd-A  3.6 22.2  100  2291    7   DROME:AF-Q00963-F1 SPECTRIN BETA CHAIN;
 461:  eevy-A  3.6  4.2   69   176    7   DROME:AF-Q9VVS4-F1 MEDIATOR OF RNA POLYMERASE II TRANSCRIPTION SUBUN
 462:  ed9a-A  3.6  5.0  112   251    7   DROME:AF-Q9VKN4-F1 UNCHARACTERIZED PROTEIN, ISOFORM A;
 463:  emps-A  3.6  5.1   98   234   13   DROME:AF-A0A0B4K701-F1 UNCHARACTERIZED PROTEIN, ISOFORM B;
 464:  ege8-A  3.6  9.2   86   204   10   DROME:AF-Q6IGD9-F1 HDC06561;
 465:  ek3k-A  3.6  5.9  112   210    2   DROME:AF-Q9V359-F1 VACUOLAR PROTEIN SORTING-ASSOCIATED PROTEIN 28 HO
 466:  eh9k-A  3.6  4.7   66    76    9   DROME:AF-A1ZB62-F1 BOMANIN-836;
 467:  em67-A  3.6  9.3   74   122    3   DROME:AF-Q9VTT1-F1 IP04456P;
 468:  ekpn-A  3.6  6.4  116   293    6   DROME:AF-Q9VDZ2-F1 IP09474P;
 469:  eg5z-A  3.6  7.1   84   213    6   DROME:AF-M9NFK6-F1 UNCHARACTERIZED PROTEIN, ISOFORM A;
 470:  edpu-A  3.6 13.8  136  1304    4   DROME:AF-Q9VNC9-F1 LD36006P;
 471:  emwt-A  3.6  7.8   92   162    8   DROME:AF-Q9VJP9-F1 GEO12025P1;
 472:  ejkb-A  3.6  6.1   82   183    6   DROME:AF-X2JEK5-F1 UNCHARACTERIZED PROTEIN;
 473:  eme8-A  3.6 11.1  114   520    5   DROME:AF-Q7KW39-F1 PROBABLE METHYLMALONATE-SEMIALDEHYDE DEHYDROGENAS
 474:  eela-A  3.6  4.7  111   557    7   DROME:AF-Q9VTG5-F1 AARF DOMAIN CONTAINING KINASE 5, ISOFORM A;
 475:  eme6-A  3.5  5.1   99   324   11   DROME:AF-Q7K1H0-F1 GH09096P;
 476:  edub-A  3.5  5.8  123   670    8   DROME:AF-Q9W534-F1 G-PROTEIN COUPLED RECEPTOR MOODY;
 477:  eixa-A  3.5  5.9  150   674    9   DROME:AF-Q9W464-F1 GLYCOSYLPHOSPHATIDYLINOSITOL ANCHOR ATTACHMENT 1;
 478:  ehev-A  3.5  8.5  152  1167    8   DROME:AF-Q9V9R3-F1 ADENYLATE CYCLASE TYPE 3;
 479:  emy4-A  3.5  5.8  141   539    9   DROME:AF-Q24563-F1 DOPAMINE RECEPTOR 2;
 480:  ei16-A  3.5 17.5   73   316    7   DROME:AF-Q7KS11-F1 URACIL-DNA DEGRADING FACTOR, ISOFORM B;
 481:  emxq-A  3.5 12.0   83   197    7   DROME:AF-Q9VES1-F1 ADP-RIBOSYLATION FACTOR-LIKE PROTEIN 6-INTERACTIN
 482:  ehyo-A  3.5  6.6  102  1192    4   DROME:AF-Q8IMA8-F1 PROTEIN PANGOLIN, ISOFORM J;
 483:  egfc-A  3.5 15.9  105   338   10   DROME:AF-A1ZAR2-F1 PALMITOYLTRANSFERASE;
 484:  ejol-A  3.5  4.5   70   339    4   DROME:AF-Q7JY00-F1 HL02043P;
 485:  ehwk-A  3.5  8.7  103  1095    9   DROME:AF-P13217-F1 1-PHOSPHATIDYLINOSITOL 4,5-BISPHOSPHATE PHOSPHODI
 486:  ej7q-A  3.5  5.2  153   458    6   DROME:AF-Q9VQQ6-F1 FI18122P1;
 487:  ehxk-A  3.5  3.8  118   664    4   DROME:AF-Q9W3M4-F1 LD24308P;
 488:  eeyw-A  3.5  9.0   99   117    6   DROME:AF-Q9VZ99-F1 UNCHARACTERIZED PROTEIN;
 489:  elky-A  3.5 12.7  106   587    5   DROME:AF-Q9W2Z8-F1 UNCHARACTERIZED PROTEIN, ISOFORM C;
 490:  ed5q-A  3.5  5.8   92   137    8   DROME:AF-A0A0B4JCU2-F1 UNCHARACTERIZED PROTEIN, ISOFORM A;
 491:  egm6-A  3.5  5.0   65   361    3   DROME:AF-Q9VMU2-F1 UNCHARACTERIZED PROTEIN, ISOFORM A;
 492:  emtm-A  3.5 23.8   86   355    6   DROME:AF-Q9VGQ8-F1 ARFAPTIN;
 493:  elv4-A  3.5  4.2   62   327    6   DROME:AF-Q9XZ58-F1 COP9 SIGNALOSOME COMPLEX SUBUNIT 5;
 494:  ek6f-A  3.5  5.6  135   272   10   DROME:AF-Q9VCT3-F1 ELONGATION OF VERY LONG CHAIN FATTY ACIDS PROTEIN
 495:  emm5-A  3.5 18.3  113   831   12   DROME:AF-Q8SY25-F1 RE05944P;
 496:  edvq-A  3.5 11.2  143   603    9   DROME:AF-M9PJS6-F1 UNCHARACTERIZED PROTEIN, ISOFORM D;
 497:  ejn2-A  3.5  5.0   78   805    6   DROME:AF-Q960Z0-F1 KINESIN-LIKE PROTEIN KLP10A;
 498:  ehwl-A  3.5 11.4   67   331    3   DROME:AF-Q9VR31-F1 FARNESYL TRANSFERASE ALPHA, ISOFORM A;
 499:  elcc-A  3.5  9.6   87   504    2   DROME:AF-Q9VME8-F1 PICKPOCKET 14;
 500:  efh1-A  3.5  6.5   85   178    4   DROME:AF-Q8T481-F1 GUIDED ENTRY OF TAIL-ANCHORED PROTEINS FACTOR 1;
 501:  efan-A  3.5  9.3   67   619    7   DROME:AF-Q9VXW5-F1 LD21606P;
 502:  el9y-A  3.5  9.2  139   297    8   DROME:AF-O01666-F1 ATP SYNTHASE SUBUNIT GAMMA, MITOCHONDRIAL;
 503:  ejlv-A  3.5  3.5   62   207    8   DROME:AF-Q9VE78-F1 CORONA;
 504:  elbu-A  3.5  2.7   61   408    5   DROME:AF-Q9VVA7-F1 TUMOR SUPPRESSOR PROTEIN 101;
 505:  em4b-A  3.5  7.8   89   491    6   DROME:AF-Q8MSK0-F1 PROCOLLAGEN-PROLINE 4-DIOXYGENASE;
 506:  egb6-A  3.5  9.5  112   559    5   DROME:AF-Q7K581-F1 SD01637P;
 507:  elik-A  3.5  9.0   89   634    6   DROME:AF-Q9VRN6-F1 SEPARASE;
 508:  ehdv-A  3.5  4.7  109   147    8   DROME:AF-A0A0B4KEF0-F1 UNCHARACTERIZED PROTEIN;
 509:  efm0-A  3.5  8.3  109   421    7   DROME:AF-Q8T3Z0-F1 TEKTIN;
 510:  ekzs-A  3.5  6.0  112  1145    5   DROME:AF-Q27607-F1 DNA POLYMERASE SUBUNIT GAMMA-1, MITOCHONDRIAL;
 511:  elur-A  3.5 13.5   87   816    8   DROME:AF-Q9VKJ9-F1 COILED-COIL AND C2 DOMAIN-CONTAINING PROTEIN 1-LI
 512:  ehvb-A  3.5  5.1   94   515   12   DROME:AF-Q9VN77-F1 GERANYLGERANYL TRANSFERASE TYPE-2 SUBUNIT ALPHA;
 513:  ekvm-A  3.5  7.0   60   207    5   DROME:AF-P82804-F1 PARTNER OF Y14 AND MAGO;
 514:  ec59-A  3.5 12.4  131   501    5   DROME:AF-Q7K4X4-F1 GH24095P;
 515:  emd6-A  3.5  6.5   98   136    5   DROME:AF-Q9VKN5-F1 IP04277P;
 516:  ek2u-A  3.5  2.8   54   713   11   DROME:AF-Q8IPV8-F1 UNCHARACTERIZED PROTEIN;
 517:  eeh8-A  3.5  6.9   84   601   12   DROME:AF-P31368-F1 PROTEIN NUBBIN;
 518:  ejef-A  3.5  8.2   70   136    6   DROME:AF-A0A0B4KEI1-F1 UNCHARACTERIZED PROTEIN, ISOFORM C;
 519:  emev-A  3.5  9.0   78   682    9   DROME:AF-M9PBM5-F1 UNCHARACTERIZED PROTEIN, ISOFORM B;
 520:  eibh-A  3.5  6.8   88   138    5   DROME:AF-Q9VRL3-F1 PROBABLE PREFOLDIN SUBUNIT 4;
 521:  ek65-A  3.5  3.5   70   138    4   DROME:AF-Q6NN09-F1 ATPASE PROTEIN 9;
 522:  eecx-A  3.4  6.1  132   485    6   DROME:AF-Q9VNM1-F1 NEUROPEPTIDE F RECEPTOR;
 523:  el13-A  3.4  4.8  116   249   12   DROME:AF-Q9W4U9-F1 CYTOCHROME B561 DOMAIN-CONTAINING PROTEIN;
 524:  ecyu-A  3.4 15.2   74   366    8   DROME:AF-P52654-F1 TRANSCRIPTION INITIATION FACTOR IIA SUBUNIT 1;
 525:  efpp-A  3.4  4.9  135   329    9   DROME:AF-Q9VHX7-F1 ELONGATION OF VERY LONG CHAIN FATTY ACIDS PROTEIN
 526:  eh79-A  3.4  5.1  117  1145    3   DROME:AF-Q9VFB7-F1 TRAFFICKING PROTEIN PARTICLE COMPLEX SUBUNIT 10;
 527:  edyk-A  3.4  3.7   66   151   11   DROME:AF-Q03334-F1 40S RIBOSOMAL PROTEIN S13;
 528:  ej8e-A  3.4  4.2  103   778    7   DROME:AF-Q9VLL5-F1 LP03571P;
 529:  eh5h-A  3.4  5.2  127   823   11   DROME:AF-Q9XZ06-F1 NUCLEAR PORE COMPLEX PROTEIN NUP93-1;
 530:  ejpr-A  3.4 12.4   97   937    4   DROME:AF-A8DYR5-F1 SHAW-LIKE, ISOFORM C;
 531:  ehdm-A  3.4 13.0  113  1459   12   DROME:AF-Q9V4B6-F1 UNCHARACTERIZED PROTEIN, ISOFORM A;
 532:  ehv0-A  3.4  3.7   67   572    6   DROME:AF-Q9W155-F1 IONOTROPIC RECEPTOR 60E;
 533:  eh9j-A  3.4  5.7   98  1844    5   DROME:AF-A0A0B4JDC9-F1 RIM-BINDING PROTEIN, ISOFORM F;
 534:  ee0z-A  3.4  5.7   81   336    6   DROME:AF-Q7JWD3-F1 ATPASE ASNA1 HOMOLOG;
 535:  edvf-A  3.4  7.6  120   894    3   DROME:AF-Q9VQQ9-F1 EXOCYST COMPLEX COMPONENT 2;
 536:  ec83-A  3.4  5.5   72  1318    8   DROME:AF-B7Z150-F1 INACTIVATION NO AFTERPOTENTIAL E, ISOFORM E;
 537:  eeu5-A  3.4  4.1   57   302    5   DROME:AF-Q9VND7-F1 RNA-BINDING MOTIF PROTEIN 42;
 538:  eg7y-A  3.4  4.8   74   464    5   DROME:AF-Q95T19-F1 SERINE--TRNA SYNTHETASE-LIKE PROTEIN SLIMP;
 539:  efxp-A  3.4 10.4   82   612    1   DROME:AF-Q9VXL9-F1 IP12579P;
 540:  ej0z-A  3.4 14.6   98   952    5   DROME:AF-Q9VPC0-F1 SERINE/THREONINE-PROTEIN KINASE PITSLRE;
 541:  ekai-A  3.4  5.3   91   432    3   DROME:AF-Q9W2N5-F1 GH10162P;
 542:  eiea-A  3.4  7.1  140   970    7   DROME:AF-Q9U6L4-F1 PROTEIN TWEETY;
 543:  ef1q-A  3.4  5.6  103   845    8   DROME:AF-Q8INF7-F1 DYNEIN ASSEMBLY FACTOR 5, AXONEMAL;
 544:  emel-A  3.4  6.3   90   555   12   DROME:AF-B7Z031-F1 PROTEIN PESTE;
 545:  ehnl-A  3.4 12.3  117   602    4   DROME:AF-Q7KLE5-F1 ENDOPHILIN-A;
 546:  efos-A  3.4  5.6  128   332    3   DROME:AF-Q9VWS9-F1 UNCHARACTERIZED PROTEIN;
 547:  ec4l-A  3.4  9.5  136   556    4   DROME:AF-Q9Y123-F1 PROTEIN RFT1 HOMOLOG;
 548:  ec3w-A  3.4  8.2  122   831   10   DROME:AF-Q9VHB4-F1 UNCHARACTERIZED PROTEIN, ISOFORM A;
 549:  ela1-A  3.4 15.9   93   575    9   DROME:AF-Q9VIJ9-F1 LD10773P;
 550:  ef2c-A  3.4  4.2   57   213    4   DROME:AF-Q9VE08-F1 GH10002P;
 551:  eh1o-A  3.4 17.2   92   662    4   DROME:AF-Q9VRV6-F1 FI21277P1;
 552:  ee4b-A  3.4 14.4   84   225    5   DROME:AF-O77424-F1 EG:114D9.1 PROTEIN;
 553:  eli2-A  3.4  5.1   97   142    7   DROME:AF-E0R7Q3-F1 MIP06256P;
 554:  ei0l-A  3.4  6.6   98   203    9   DROME:AF-Q95SH2-F1 CHARGED MULTIVESICULAR BODY PROTEIN 1, ISOFORM A;
 555:  ejpm-A  3.4  5.2   79   652    9   DROME:AF-A0A0B4KH86-F1 INWARDLY RECTIFYING POTASSIUM CHANNEL 1, ISOFO
 556:  eeu0-A  3.4  8.4  115   432    5   DROME:AF-Q9W1V2-F1 TEKTIN;
 557:  ee0c-A  3.4  4.4   76   226    9   DROME:AF-Q9VVI9-F1 CHARGED MULTIVESICULAR BODY PROTEIN 5;
 558:  ejge-A  3.4 10.6   62   594    8   DROME:AF-Q9VVK8-F1 RNA HELICASE;
 559:  ei0x-A  3.4  5.7   72   634    6   DROME:AF-Q7K110-F1 DOLICHYL-DIPHOSPHOOLIGOSACCHARIDE--PROTEIN
 560:  ejeh-A  3.4  5.1   95   293    4   DROME:AF-Q9VGY0-F1 AT31162P;
 561:  ef3p-A  3.4  3.1   55    59    4   DROME:AF-Q8INX9-F1 IP19941P;
 562:  egu6-A  3.4  5.1   55   483    4   DROME:AF-Q9VBF6-F1 PICKPOCKET 15;
 563:  eguj-A  3.4  6.8   84  1659    5   DROME:AF-Q9VMD0-F1 DAXX-LIKE PROTEIN;
 564:  ej9m-A  3.4  6.0   80  1560   10   DROME:AF-Q9VFD3-F1 UNCHARACTERIZED PROTEIN, ISOFORM B;
 565:  ecty-A  3.4 12.1   83   709    4   DROME:AF-Q9VWV5-F1 UNCHARACTERIZED PROTEIN, ISOFORM G;
 566:  elts-A  3.4  6.7   89   557    8   DROME:AF-Q9VXP3-F1 GH05406P;
 567:  ee3h-A  3.4  4.0   52   176    4   DROME:AF-Q7JZ51-F1 INSENSIBLE, ISOFORM A;
 568:  eec9-A  3.4  4.2   94   234    4   DROME:AF-A0A0B4LH44-F1 UNCHARACTERIZED PROTEIN, ISOFORM C;
 569:  ei18-A  3.4  5.3   59    89   17   DROME:AF-Q9VP18-F1 V-TYPE PROTON ATPASE SUBUNIT;
 570:  edqf-A  3.4  5.7   77   239    5   DROME:AF-A1Z8K7-F1 TETRASPANIN;
 571:  elxt-A  3.4  4.5   71   199    3   DROME:AF-Q9VVF2-F1 UNCHARACTERIZED PROTEIN;
 572:  eejo-A  3.4  4.9   85   739    8   DROME:AF-P11346-F1 RAF HOMOLOG SERINE/THREONINE-PROTEIN KINASE RAF;
 573:  ee4q-A  3.4  6.7  137   483   10   DROME:AF-Q9VVQ1-F1 ALLATOSTATIN C RECEPTOR 1;
 574:  elhu-A  3.4  8.7   80   121    6   DROME:AF-Q9VKM9-F1 GEO11549P1;
 575:  ef8h-A  3.4  6.5  141   477    8   DROME:AF-Q8ITC7-F1 NEUROPEPTIDES CAPA RECEPTOR;
 576:  ekwu-A  3.4  6.8   93   491    9   DROME:AF-Q27367-F1 PROTEIN CROQUEMORT;
 577:  ekoq-A  3.4 24.3   89   605    6   DROME:AF-A0A0B4KFL3-F1 KATANIN P60 ATPASE-CONTAINING SUBUNIT A1;
 578:  eeuu-A  3.4  5.3   83   266   11   DROME:AF-Q9W3Y8-F1 UNCHARACTERIZED PROTEIN, ISOFORM A;
 579:  ejd1-A  3.4  6.4   81   524    2   DROME:AF-Q9VFQ3-F1 E5;
 580:  ei3q-A  3.4 14.3   60   123    7   DROME:AF-Q9W499-F1 60S RIBOSOMAL PROTEIN L35;
 581:  efah-A  3.3  8.1  117  1320    6   DROME:AF-Q8IRE3-F1 TRAFFICKING PROTEIN PARTICLE COMPLEX SUBUNIT 11;
 582:  egb2-A  3.3  8.8   91   537   10   DROME:AF-A0A0B4LGJ9-F1 GLYCEROL-3-PHOSPHATE ACYLTRANSFERASE 4, ISOFOR
 583:  egy7-A  3.3  9.4   74  1218    4   DROME:AF-Q5U0V7-F1 PHOSPHOINOSITIDE 5-PHOSPHATASE;
 584:  ef6j-A  3.3  6.2   95  1190    6   DROME:AF-A1Z7T0-F1 SERINE/THREONINE-PROTEIN KINASE N;
 585:  ek2h-A  3.3  8.1   65    85    9   DROME:AF-Q9VJG4-F1 GEO09352P1;
 586:  emgg-A  3.3  5.2   85   254    5   DROME:AF-Q9W012-F1 LP12691P;
 587:  ed61-A  3.3  4.4  105   844    9   DROME:AF-Q7K126-F1 CCR4-NOT TRANSCRIPTION COMPLEX SUBUNIT 3, ISOFORM
 588:  em4z-A  3.3 11.4   82   157    2   DROME:AF-Q9VQL3-F1 CORNICHON RELATED;
 589:  eltn-A  3.3  8.8   81   537    4   DROME:AF-Q9W3U1-F1 ACTIN-HISTIDINE N-METHYLTRANSFERASE;
 590:  eggl-A  3.3  5.5   93   155    8   DROME:AF-M9NEY2-F1 UNCHARACTERIZED PROTEIN;
 591:  ed3y-A  3.3  8.8   89  2139    8   DROME:AF-Q9VUQ9-F1 NON-SPECIFIC SERINE/THREONINE PROTEIN KINASE;
 592:  ekva-A  3.3  5.6   74   116    5   DROME:AF-Q8MKK8-F1 GEO07755P1;
 593:  efr0-A  3.3  5.7  126   600   10   DROME:AF-Q9VW75-F1 GH23382P;
 594:  ek9x-A  3.3  4.0   87   355    3   DROME:AF-Q95TP0-F1 TUBULIN-FOLDING COFACTOR C;
 595:  ek40-A  3.3  5.5  123   812    8   DROME:AF-Q9VWD3-F1 UNCHARACTERIZED PROTEIN, ISOFORM A;
 596:  els7-A  3.3  4.8   66    78    9   DROME:AF-Q9VVA8-F1 TRANSMEMBRANE PROTEIN 258;
 597:  ekor-A  3.3  6.7  125   395    5   DROME:AF-Q7JZM1-F1 RE21922P;
 598:  ekg6-A  3.3  3.8   79   368    5   DROME:AF-P32234-F1 GTP-BINDING PROTEIN 128UP;
 599:  ehpa-A  3.3 18.4   94   212    6   DROME:AF-A1ZA08-F1 UNCHARACTERIZED PROTEIN;
 600:  ee7j-A  3.3 20.7  100   206    7   DROME:AF-A8JNQ7-F1 UNCHARACTERIZED PROTEIN;
 601:  ee6h-A  3.3  4.6   62   179    3   DROME:AF-P13098-F1 ENHANCER OF SPLIT M8 PROTEIN;
 602:  elfy-A  3.3  6.2  124   896   10   DROME:AF-Q9VDD8-F1 UBIQUITIN CARBOXYL-TERMINAL HYDROLASE;
 603:  eh7j-A  3.3  6.2   96   136    4   DROME:AF-Q9VW41-F1 COILED-COIL DOMAIN-CONTAINING PROTEIN 58;
 604:  eeun-A  3.3  8.0   82   600   10   DROME:AF-Q9VMX1-F1 KIF-BINDING PROTEIN;
 605:  eh63-A  3.3  7.5  136   273    7   DROME:AF-A0A0B4LHK8-F1 UNCHARACTERIZED PROTEIN, ISOFORM D;
 606:  eh1b-A  3.3 10.5  111   536    5   DROME:AF-A1Z6W1-F1 FI21641P1;
 607:  ee1a-A  3.3  8.2  104   960    7   DROME:AF-Q59E33-F1 LD21442P;
 608:  ec0r-A  3.3  8.0  106   155    5   DROME:AF-Q9VND4-F1 GEO12035P1;
 609:  ehrb-A  3.3  4.9   72   109    6   DROME:AF-B7YZU6-F1 HALO;
 610:  eger-A  3.3 14.8  115   285    5   DROME:AF-Q9VJY8-F1 INHIBITOR OF GROWTH PROTEIN;
 611:  ekf8-A  3.3  9.2  105   696    6   DROME:AF-Q9W0H9-F1 RABAPTIN-5-ASSOCIATED EXCHANGE FACTOR FOR RAB5;
 612:  el0j-A  3.3  6.5   84   271    6   DROME:AF-Q7K1H9-F1 GH07575P;
 613:  eegs-A  3.3 20.5   73   109    8   DROME:AF-Q9VJ25-F1 MEMBRANE MAGNESIUM TRANSPORTER;
 614:  eedu-A  3.3  3.5   55   396    5   DROME:AF-Q9W255-F1 GH05812P;
 615:  emhe-A  3.3  8.6   81    94    2   DROME:AF-Q9VSP7-F1 GEO10181P1;
 616:  eji7-A  3.3  4.6   84   227    7   DROME:AF-Q9VNA4-F1 UNCHARACTERIZED PROTEIN CG1161;
 617:  ef2q-A  3.3  7.6  104   551    6   DROME:AF-Q9VDD3-F1 SENSORY NEURON MEMBRANE PROTEIN 1;
 618:  ehni-A  3.3  9.5  119  1238    8   DROME:AF-Q9VCD8-F1 STRUCTURAL MAINTENANCE OF CHROMOSOMES PROTEIN;
 619:  eil7-A  3.3  8.4   91   142   10   DROME:AF-E1JJ15-F1 UNCHARACTERIZED PROTEIN;
 620:  eier-A  3.3  6.7   83   143    6   DROME:AF-Q9V439-F1 MEDIATOR OF RNA POLYMERASE II TRANSCRIPTION SUBUN
 621:  ehzn-A  3.3  4.9   77   225    9   DROME:AF-Q8MTA6-F1 AT13932P;
 622:  egat-A  3.3  6.6  135   464    3   DROME:AF-P25931-F1 RYAMIDE RECEPTOR;
 623:  egit-A  3.3 12.9   95   230    5   DROME:AF-Q9VAK2-F1 UNCHARACTERIZED PROTEIN, ISOFORM A;
 624:  eitd-A  3.3 10.0   81   868    9   DROME:AF-Q9VDH6-F1 IONOTROPIC RECEPTOR 93A;
 625:  edp5-A  3.3 15.3  115   531    6   DROME:AF-Q9VPX0-F1 GH26159P;
 626:  ei4v-A  3.3  6.5   62   750    3   DROME:AF-A1ZB09-F1 UNCHARACTERIZED PROTEIN;
 627:  el74-A  3.3  6.8   96   418    9   DROME:AF-Q9W3S4-F1 LD46272P;
 628:  efif-A  3.3  8.4   68  1279    6   DROME:AF-O46099-F1 EG:8D8.2 PROTEIN;
 629:  eh1t-A  3.3  4.7  109  1377    4   DROME:AF-Q9I7Z8-F1 LD21943P;
 630:  ehed-A  3.3  9.5  104   527    5   DROME:AF-Q9I7H5-F1 PROCOLLAGEN-PROLINE 4-DIOXYGENASE;
 631:  eg27-A  3.3  4.9   58    72    9   DROME:AF-Q8SY69-F1 MICOS COMPLEX SUBUNIT MIC10;
 632:  eiqu-A  3.3  6.6  150  1063    4   DROME:AF-Q2PDY3-F1 UNCHARACTERIZED PROTEIN, ISOFORM F;
 633:  eefr-A  3.3 13.2  129  1207   11   DROME:AF-M9PI37-F1 SODIUM CHLORIDE COTRANSPORTER 69, ISOFORM E;
 634:  eejk-A  3.2  4.2   78   245    5   DROME:AF-Q8MPP0-F1 NINJURIN A ALPHA;
 635:  ejgj-A  3.2  5.8  107   523    9   DROME:AF-Q9VBE7-F1 UNCHARACTERIZED PROTEIN;
 636:  eib6-A  3.2  4.6   68   228    7   DROME:AF-Q9VBI1-F1 DNA REPLICATION COMPLEX GINS PROTEIN SLD5;
 637:  eecg-A  3.2 11.4  130   443    8   DROME:AF-A1Z9L5-F1 FI21814P1;
 638:  eewz-A  3.2  7.6   81   103    5   DROME:AF-E1JIX4-F1 UNCHARACTERIZED PROTEIN;
 639:  efey-A  3.2  8.6   99   256    7   DROME:AF-Q9VBI3-F1 RH72336P;
 640:  edtn-A  3.2  7.8   88   182    9   DROME:AF-Q8T965-F1 PREFOLDIN SUBUNIT 3;
 641:  emdb-A  3.2  5.8   92   140   10   DROME:AF-A0A0B4JD85-F1 UNCHARACTERIZED PROTEIN, ISOFORM A;
 642:  ehse-A  3.2  7.8   95   448    8   DROME:AF-Q9VB28-F1 DYNEIN REGULATORY COMPLEX PROTEIN 9;
 643:  ej1b-A  3.2  4.5   84   131    7   DROME:AF-Q9VRD7-F1 GEO12064P1;
 644:  ehxf-A  3.2  5.0   86   134    6   DROME:AF-E1JH38-F1 UNCHARACTERIZED PROTEIN, ISOFORM A;
 645:  ed6b-A  3.2  5.6   97   195    2   DROME:AF-A1Z9Q7-F1 IP07182P;
 646:  ej1i-A  3.2  8.7  112   604    9   DROME:AF-Q9VSS2-F1 SIGNAL RECOGNITION PARTICLE SUBUNIT SRP68;
 647:  ei81-A  3.2  7.7  120   581    5   DROME:AF-Q95TY8-F1 GH20963P;
 648:  eivs-A  3.2  6.6   70   254   13   DROME:AF-Q9VSW4-F1 FI06490P;
 649:  ec2p-A  3.2  5.5   73   139    8   DROME:AF-Q8T975-F1 AT18358P;
 650:  el51-A  3.2  9.0   95  1918    5   DROME:AF-Q0KHR2-F1 FORKED, ISOFORM F;
 651:  elb3-A  3.2  9.1   85  1714   11   DROME:AF-P28668-F1 BIFUNCTIONAL GLUTAMATE/PROLINE--TRNA LIGASE;
 652:  eldy-A  3.2  5.0  115   195    9   DROME:AF-Q9VP89-F1 UNCHARACTERIZED PROTEIN, ISOFORM A;
 653:  eg10-A  3.2 11.6  150   339    7   DROME:AF-Q9VC40-F1 GH22160P;
 654:  ec7u-A  3.2  3.4   63   152    6   DROME:AF-Q4V3Z6-F1 GEO02130P1;
 655:  ef8j-A  3.2  6.7   87   442   10   DROME:AF-Q9Y162-F1 VESICLE-FUSING ATPASE;
 656:  eh15-A  3.2  3.7   95   606    4   DROME:AF-Q7K4Y8-F1 GH22690P;
 657:  eftf-A  3.2  7.2  123   299    6   DROME:AF-Q9VBM8-F1 PALMITOYLTRANSFERASE;
 658:  eiyr-A  3.2  6.3  130   214    5   DROME:AF-Q9VX58-F1 LP09593P;
 659:  eknt-A  3.2  7.0  100  1200    4   DROME:AF-Q03720-F1 CALCIUM-ACTIVATED POTASSIUM CHANNEL SLOWPOKE;
 660:  emr4-A  3.2 10.1  126   249    8   DROME:AF-Q9NEF6-F1 PROBABLE V-TYPE PROTON ATPASE SUBUNIT D 2;
 661:  emr3-A  3.2  5.1  139  1019   11   DROME:AF-Q9VDC9-F1 O-GLCNACASE;
 662:  edt0-A  3.2 12.4  101  1264    6   DROME:AF-P52172-F1 BOX A-BINDING FACTOR;
 663:  eh4z-A  3.2  6.1   77   121    8   DROME:AF-Q6GUT7-F1 ACP53C14A;
 664:  emwa-A  3.2  6.5   92   544    5   DROME:AF-P48605-F1 T-COMPLEX PROTEIN 1 SUBUNIT GAMMA;
 665:  ehzg-A  3.2  9.1   64  1248    6   DROME:AF-M9PHU7-F1 UNCHARACTERIZED PROTEIN, ISOFORM G;
 666:  eex1-A  3.2  5.3   93   394    9   DROME:AF-Q8MSB1-F1 E3 UBIQUITIN-PROTEIN TRANSFERASE MAEA;
 667:  elqa-A  3.2  8.2   99   198    6   DROME:AF-Q8IMK8-F1 DUF725 DOMAIN-CONTAINING PROTEIN;
 668:  emf8-A  3.2  5.6   69   133   10   DROME:AF-Q8MZ67-F1 AT28918P;
 669:  eem4-A  3.2 11.8  102   359    9   DROME:AF-Q9V3R8-F1 UBIA PRENYLTRANSFERASE DOMAIN-CONTAINING PROTEIN
 670:  egp8-A  3.2  5.8  114  2263    8   DROME:AF-Q7KVD1-F1 TRIO, ISOFORM A;
 671:  efby-A  3.2  4.2   59   340    2   DROME:AF-Q9VYQ3-F1 UBIQUITIN CARBOXYL-TERMINAL HYDROLASE;
 672:  eiud-A  3.2 15.5   81  1555    7   DROME:AF-Q9VB40-F1 UNCHARACTERIZED PROTEIN, ISOFORM C;
 673:  ei0b-A  3.2  4.7  141   465    4   DROME:AF-Q9W4J6-F1 LD19190P;
 674:  ed8n-A  3.2  6.7   78   240    8   DROME:AF-A8JNT7-F1 HEAT SHOCK PROTEIN COGNATE 20;
 675:  edsy-A  3.2 17.7  133   888   10   DROME:AF-A1Z7Y7-F1 SPAGHETTI-SQUASH ACTIVATOR, ISOFORM C;
 676:  ejkl-A  3.2  4.4   94   214    6   DROME:AF-Q9VIQ4-F1 GH03980P;
 677:  ei4m-A  3.2  8.5  101  2028   11   DROME:AF-A0A0B4JCZ8-F1 MISSING-IN-METASTASIS, ISOFORM F;
 678:  ejvz-A  3.2  7.5   96   138    9   DROME:AF-G2J646-F1 MIP06567P1;
 679:  ed8w-A  3.2  7.5  112   162   11   DROME:AF-B7Z085-F1 GEO02576P1;
 680:  efv1-A  3.2  7.5  118   513    8   DROME:AF-Q9VCG6-F1 IP14417P1;
 681:  edgt-A  3.2 13.6  131   218    9   DROME:AF-Q7JYY8-F1 TETRASPANIN;
 682:  efzo-A  3.2 13.5   77   276    5   DROME:AF-Q9VM18-F1 TREHALOSE 6-PHOSPHATE PHOSPHATASE;
 683:  efb4-A  3.2  6.4   96   154    8   DROME:AF-M9MSL9-F1 UNCHARACTERIZED PROTEIN;
 684:  em39-A  3.2  8.0  107   417    6   DROME:AF-Q9VRY6-F1 IST1 HOMOLOG;
 685:  ehk3-A  3.2 10.7  139  1673    6   DROME:AF-Q9VQI9-F1 AF4/FMR2 FAMILY MEMBER LILLI;
 686:  edon-A  3.2  7.5  116  2232    3   DROME:AF-Q9VC96-F1 BRWD3;
 687:  ej4v-A  3.2  7.2  120   484    6   DROME:AF-Q8IPD2-F1 FUMARATE HYDRATASE;
 688:  ejr0-A  3.2  4.5   86   129   13   DROME:AF-A8DYA9-F1 UNCHARACTERIZED PROTEIN;
 689:  em28-A  3.2  3.7   70   160    6   DROME:AF-Q9VYX8-F1 LD04844P;
 690:  eilq-A  3.2 16.1   83  1234    4   DROME:AF-Q7KW14-F1 COILED-COIL DOMAIN-CONTAINING PROTEIN CG32809;
 691:  emcl-A  3.2  4.4   89   975   11   DROME:AF-Q9XZU1-F1 EXPORTIN-2;
 692:  eimv-A  3.2  4.6   97   599    7   DROME:AF-M9PER3-F1 UNCHARACTERIZED PROTEIN, ISOFORM D;
 693:  edmi-A  3.2  6.9   65   495    5   DROME:AF-Q8IMZ4-F1 P53 PROTEIN LONG FORM VARIANT 1;
 694:  efec-A  3.2  4.8   98   855    9   DROME:AF-Q7JPB9-F1 GH12235P;
 695:  ec7i-A  3.2  5.8   75   110    4   DROME:AF-Q9VVE9-F1 IP05279P;
 696:  eiqe-A  3.2 11.6   86   591    9   DROME:AF-X2JAL0-F1 UNCHARACTERIZED PROTEIN;
 697:  ed3x-A  3.2  6.3  153   917    8   DROME:AF-P35220-F1 CATENIN ALPHA;
 698:  edfv-A  3.2  4.8  112   710    5   DROME:AF-Q9XTM1-F1 EXOCYST COMPLEX COMPONENT 5;
 699:  elg3-A  3.2  4.5  139   596   11   DROME:AF-P49283-F1 PROTEIN MALVOLIO;
 700:  em2n-A  3.2 10.0   95   421    6   DROME:AF-Q9VHI6-F1 IP11728P;
 701:  eg26-A  3.1  9.2  117   898    9   DROME:AF-Q9VB32-F1 GPI ETHANOLAMINE PHOSPHATE TRANSFERASE 1;
 702:  ekgr-A  3.1 10.6   81   574    4   DROME:AF-O01939-F1 PROTEIN MISATO;
 703:  efap-A  3.1 15.7  110   828    5   DROME:AF-Q9VCQ6-F1 CENTAURIN BETA 1A;
 704:  ee36-A  3.1  4.0   74   699    3   DROME:AF-Q9I7M8-F1 ATP-DEPENDENT DNA HELICASE II SUBUNIT 2;
 705:  ekx5-A  3.1  4.9  141  1270    4   DROME:AF-Q9VRV2-F1 UNCHARACTERIZED PROTEIN, ISOFORM A;
 706:  ekwp-A  3.1 18.7  111  2072    6   DROME:AF-Q9VCH1-F1 EUKARYOTIC TRANSLATION INITIATION FACTOR 4G2, ISO
 707:  egeu-A  3.1 18.9  127   373    8   DROME:AF-A1Z8V7-F1 FI16532P1;
 708:  ecy6-A  3.1  5.2  128   357    5   DROME:AF-Q9NBC8-F1 ALLATOSTATIN A RECEPTOR 2, ISOFORM A;
 709:  em3o-A  3.1  8.3   59   554    8   DROME:AF-A8DYY1-F1 UNCHARACTERIZED PROTEIN, ISOFORM B;
 710:  eixy-A  3.1  7.7   80  1092    3   DROME:AF-P54358-F1 DNA POLYMERASE DELTA CATALYTIC SUBUNIT;
 711:  ef41-A  3.1  4.4  121  1075   11   DROME:AF-Q7K0Q2-F1 IMPORTIN BETA11;
 712:  eghk-A  3.1  4.7   84   139    5   DROME:AF-A0A0B4JCU6-F1 UNCHARACTERIZED PROTEIN;
 713:  eenm-A  3.1  4.8   75   124    8   DROME:AF-Q6IJR5-F1 HDC14388;
 714:  egk8-A  3.1 11.7  106   819    8   DROME:AF-Q9VVH9-F1 SOLUTE CARRIER ORGANIC ANION TRANSPORTER FAMILY M
 715:  eh9y-A  3.1  9.9  116   501    9   DROME:AF-Q9VUM1-F1 PRE-MRNA-PROCESSING FACTOR 31;
 716:  ektz-A  3.1 14.6  109   535   11   DROME:AF-Q9VJB3-F1 UNCHARACTERIZED PROTEIN;
 717:  ekfl-A  3.1  5.9  103   795    7   DROME:AF-Q9W3G6-F1 NICOTINIC ACETYLCHOLINE RECEPTOR ALPHA3, ISOFORM
 718:  eeqj-A  3.1  7.9   88   557    5   DROME:AF-P12613-F1 T-COMPLEX PROTEIN 1 SUBUNIT ALPHA;
 719:  eiyn-A  3.1  4.8   63    66    5   DROME:AF-M9NDN6-F1 UNCHARACTERIZED PROTEIN;
 720:  emwk-A  3.1  4.7  114   352    7   DROME:AF-Q9VR90-F1 SYNTAXIN 16;
 721:  eg5x-A  3.1  5.1   87   729    7   DROME:AF-Q9W0J0-F1 FI03418P;
 722:  egs8-A  3.1 24.7   81  2066    7   DROME:AF-A0A0B4K765-F1 SIN3A, ISOFORM G;
 723:  ek7x-A  3.1  8.0  143  1703    4   DROME:AF-Q9W179-F1 STERILE20-LIKE KINASE, ISOFORM B;
 724:  ejqv-A  3.1  5.6   81   517    5   DROME:AF-Q7K3T3-F1 FATTY ACYL-COA REDUCTASE;
 725:  eey7-A  3.1  5.3   84   140    6   DROME:AF-A8JRH2-F1 UNCHARACTERIZED PROTEIN, ISOFORM A;
 726:  ejys-A  3.1  5.7  100   145    7   DROME:AF-B7YZH0-F1 UNCHARACTERIZED PROTEIN;
 727:  eh6l-A  3.1 13.6   75   739    8   DROME:AF-Q9VKD9-F1 MIP16835P1;
 728:  ef2y-A  3.1  6.2   68   181    9   DROME:AF-Q9VS01-F1 MIS12;
 729:  emgp-A  3.1  7.5   97   655    8   DROME:AF-P08510-F1 POTASSIUM VOLTAGE-GATED CHANNEL PROTEIN SHAKER;
 730:  eja5-A  3.1  4.5  123  1797    9   DROME:AF-Q7KV24-F1 UNCHARACTERIZED PROTEIN;
 731:  edj7-A  3.1  4.4  107   674    5   DROME:AF-Q9VWZ2-F1 LD30826P;
 732:  eg67-A  3.1 10.5   79   626    8   DROME:AF-Q7KTA9-F1 GLYCEROL-3-PHOSPHATE DEHYDROGENASE;
 733:  egep-A  3.1  6.5   68   728    6   DROME:AF-A0A0B4LHY5-F1 LNK, ISOFORM D;
 734:  el1d-A  3.1  6.5   73   187    8   DROME:AF-X2JBL3-F1 UNCHARACTERIZED PROTEIN;
 735:  ejh8-A  3.1  3.6   78   643    3   DROME:AF-Q9VCP0-F1 TRANSCRIPTION ELONGATION FACTOR B POLYPEPTIDE 3;
 736:  edsv-A  3.1  9.9  127  1094    6   DROME:AF-Q0KHX7-F1 FI18193P1;
 737:  efqe-A  3.1  3.2   64   117    6   DROME:AF-P18930-F1 NADH-UBIQUINONE OXIDOREDUCTASE CHAIN 3;
 738:  efs8-A  3.1  8.2  143   340    6   DROME:AF-Q9VNT9-F1 FI20175P1;
 739:  emlv-A  3.1  4.9   64    97    9   DROME:AF-Q9VUT3-F1 EIG71EK;
 740:  eea3-A  3.1  3.6   71   152    4   DROME:AF-A1ZAJ5-F1 VITAMIN-K-EPOXIDE REDUCTASE (WARFARIN-SENSITIVE);
 741:  edtp-A  3.1  7.6   96   509    7   DROME:AF-Q9VBP6-F1 SUCCINATE-SEMIALDEHYDE DEHYDROGENASE;
 742:  eg3w-A  3.1  7.3   69   160    3   DROME:AF-Q9VKA2-F1 GEO12039P1;
 743:  edax-A  3.1  4.2   86   131    9   DROME:AF-Q8T0B1-F1 NUCLEAR ENVELOPE PHOSPHATASE-REGULATORY SUBUNIT 1
 744:  ek5l-A  3.1  7.6   99   185    6   DROME:AF-Q6IG80-F1 HDC07063;
 745:  ec2k-A  3.1  9.0   92   907    7   DROME:AF-A0A0B4KHJ0-F1 GRIK, ISOFORM C;
 746:  ekns-A  3.1  8.3  112  2059    4   DROME:AF-Q9VD07-F1 UNCHARACTERIZED PROTEIN;
 747:  emg1-A  3.1  3.9  109   276   10   DROME:AF-Q7KY01-F1 AQUAPORIN;
 748:  eetn-A  3.1  5.6  104  1342    9   DROME:AF-Q9VHH2-F1 VACUOLAR PROTEIN SORTING 15, ISOFORM A;
 749:  egyt-A  3.1  3.7   53   469   11   DROME:AF-A8JNC7-F1 DPR-INTERACTING PROTEIN DELTA, ISOFORM D;
 750:  el18-A  3.1  5.5  111   207    5   DROME:AF-Q9VHK9-F1 RH02303P;
 751:  emxr-A  3.1 12.7   84   525    4   DROME:AF-Q8T5S8-F1 PROCOLLAGEN-PROLINE 4-DIOXYGENASE;
 752:  ehq1-A  3.1  6.0   83   674    7   DROME:AF-A1Z9B0-F1 FI19336P1;
 753:  eeig-A  3.1  8.4   85  1096    5   DROME:AF-A0A0B4LGD0-F1 UNCHARACTERIZED PROTEIN, ISOFORM C;
 754:  ejr9-A  3.1  5.9  143  1447    8   DROME:AF-Q9NHE5-F1 CALCIUM-DEPENDENT SECRETION ACTIVATOR;
 755:  edb9-A  3.1  9.8   78   434    4   DROME:AF-O46070-F1 EG:25E8.4 PROTEIN;
 756:  ehex-A  3.1  5.2  103   149    4   DROME:AF-Q9VXY1-F1 TUBULIN-SPECIFIC CHAPERONE A;
 757:  eltx-A  3.1  5.2   71   435    4   DROME:AF-Q26263-F1 PROTEIN DEADPAN;
 758:  ek4e-A  3.1  7.6   78   268    4   DROME:AF-Q9VKY1-F1 PROTEIN LIMB EXPRESSION 1 HOMOLOG;
 759:  ej78-A  3.1 11.6  117   472    6   DROME:AF-Q9V471-F1 RE54080P;
 760:  eisr-A  3.1 13.5  114   227    9   DROME:AF-Q7JWV7-F1 TETRASPANIN;
 761:  ejuf-A  3.1  6.6  130   302    7   DROME:AF-Q9VBM4-F1 PALMITOYLTRANSFERASE;
 762:  el7m-A  3.1  5.0  126   350    7   DROME:AF-Q9VCQ3-F1 PROBABLE V-TYPE PROTON ATPASE SUBUNIT D 2;
 763:  elql-A  3.1  5.5   58   145    3   DROME:AF-Q8I0L0-F1 GH04494P;
 764:  ejei-A  3.1  4.3  101   484    9   DROME:AF-Q9VPB6-F1 RE19263P;
 765:  ekgq-A  3.1  4.9  146   397    6   DROME:AF-Q9VCR7-F1 CYSTINOSIN HOMOLOG;
 766:  ehv3-A  3.0  4.4  132   834    5   DROME:AF-P28285-F1 5-HYDROXYTRYPTAMINE RECEPTOR 2A;
 767:  eg97-A  3.0  4.6  127   930    9   DROME:AF-Q8IPN2-F1 5-HYDROXYTRYPTAMINE (SEROTONIN) RECEPTOR 2A, ISOF
 768:  ee0d-A  3.0  7.3  125  1265    4   DROME:AF-Q9VB25-F1 KINESIN-LIKE PROTEIN KLP98A;
 769:  ef3i-A  3.0  5.1  131   265    6   DROME:AF-Q9VH59-F1 ELONGATION OF VERY LONG CHAIN FATTY ACIDS PROTEIN
 770:  ef2b-A  3.0  9.9  105   191    5   DROME:AF-Q4V5L1-F1 IP07030P;
 771:  emfw-A  3.0 14.9   80   639    8   DROME:AF-Q8T051-F1 LD28458P;
 772:  eh5n-A  3.0 10.7  138  1718    9   DROME:AF-Q9VP76-F1 ADENYLYL CYCLASE 78C;
 773:  eia8-A  3.0  4.4   97   256    6   DROME:AF-O76899-F1 EG:80H7.2 PROTEIN;
 774:  ee90-A  3.0  3.8  106   248    8   DROME:AF-P29310-F1 14-3-3 PROTEIN ZETA;
 775:  ei8i-A  3.0  8.0   73   656    5   DROME:AF-P29844-F1 ENDOPLASMIC RETICULUM CHAPERONE BIP;
 776:  em2q-A  3.0  4.4  101   197    4   DROME:AF-Q8IPG8-F1 UNCHARACTERIZED PROTEIN;
 777:  eh52-A  3.0 11.9   99  2294    9   DROME:AF-Q9VUB7-F1 PAX TRANSCRIPTION ACTIVATION DOMAIN INTERACTING P
 778:  ejko-A  3.0 17.2  115   783    4   DROME:AF-Q9VPX6-F1 ADENYLYL CYCLASE-ASSOCIATED PROTEIN;
 779:  eh19-A  3.0  4.8  101   290   17   DROME:AF-Q86BM4-F1 IP10109P;
 780:  eks8-A  3.0  8.4   84    95    5   DROME:AF-Q8MSF5-F1 RIBONUCLEASE KAPPA;
 781:  ejj5-A  3.0  5.2  116  1013    3   DROME:AF-P91927-F1 MITOCHONDRIAL PROTON/CALCIUM EXCHANGER PROTEIN;
 782:  emvv-A  3.0  6.6  125   276    3   DROME:AF-Q9VBM6-F1 PALMITOYLTRANSFERASE;
 783:  ely2-A  3.0  6.0   92   144    2   DROME:AF-Q4V4P2-F1 IP04228P;
 784:  el34-A  3.0  4.8   89   142    4   DROME:AF-A8DY57-F1 GEO10349P1;
 785:  ehso-A  3.0 13.4  102   174    8   DROME:AF-A1ZA77-F1 TRANSMEMBRANE PROTEIN 208;
 786:  ej93-A  3.0  8.8   87   647    9   DROME:AF-Q9VS45-F1 LD03170P;
 787:  efwz-A  3.0  2.6   40    45   10   DROME:AF-X2JA25-F1 UNCHARACTERIZED PROTEIN;
 788:  edkc-A  3.0  6.6  155   341    7   DROME:AF-Q8SWW2-F1 CG13189 PROTEIN;
 789:  eikg-A  3.0  5.0   93   110    6   DROME:AF-Q9V9U7-F1 TUBULIN-SPECIFIC CHAPERONE A;
 790:  eid2-A  3.0  5.4  129   471    4   DROME:AF-Q0E960-F1 UNCHARACTERIZED PROTEIN, ISOFORM A;
 791:  el5l-A  3.0 11.6   92   874   11   DROME:AF-Q9VKP5-F1 UNCHARACTERIZED PROTEIN, ISOFORM A;
 792:  ekgz-A  3.0  4.3   67   535    7   DROME:AF-Q9VA65-F1 PROCOLLAGEN-PROLINE 4-DIOXYGENASE;
 793:  emyo-A  3.0  6.1   95   153    5   DROME:AF-A0A0B4LG35-F1 UNCHARACTERIZED PROTEIN;
 794:  ehyr-A  3.0  7.2  145  1114    8   DROME:AF-Q9VK52-F1 ADENYLYL CYCLASE X B;
 795:  ekx3-A  3.0  5.1   64  1137    6   DROME:AF-Q9VI80-F1 THAWB;
 796:  ekui-A  3.0  8.4   99   161    9   DROME:AF-M9MRW9-F1 UNCHARACTERIZED PROTEIN, ISOFORM C;
 797:  ekwc-A  3.0  4.5  104   383    2   DROME:AF-Q9VT21-F1 GH06403P;
 798:  el20-A  3.0  7.6  136   758    7   DROME:AF-Q8IN35-F1 NEUROPEPTIDE SIFAMIDE RECEPTOR;
 799:  eftw-A  3.0 16.5   90  1876    6   DROME:AF-Q7K3H0-F1 PHOSPHATIDYLINOSITOL-4-PHOSPHATE 3-KINASE;
 800:  eds3-A  3.0  9.1   87  1136    9   DROME:AF-Q9VD22-F1 LP02352P;
 801:  emei-A  3.0  5.3   64   151    8   DROME:AF-A1Z903-F1 TRANSMEMBRANE PROTEIN 18;
 802:  ecw6-A  3.0  8.0   88   234    5   DROME:AF-A1ZB17-F1 UNCHARACTERIZED PROTEIN, ISOFORM A;
 803:  ee49-A  3.0  6.3  114   284    7   DROME:AF-Q9VU45-F1 LD27581P;
 804:  ed6c-A  3.0  6.5  131   504    7   DROME:AF-P30974-F1 TACHYKININ-LIKE PEPTIDES RECEPTOR 86C;
 805:  em4v-A  3.0 11.2  103   529    9   DROME:AF-Q9V7S5-F1 PUTATIVE INORGANIC PHOSPHATE COTRANSPORTER;
 806:  eeoi-A  3.0  2.7   76   267    7   DROME:AF-Q9VVJ5-F1 NEDD4 FAMILY INTERACTING PROTEIN;
 807:  efr6-A  3.0 11.0   85   560    6   DROME:AF-B7YZK5-F1 JABBA, ISOFORM C;
 808:  eg5y-A  3.0 12.0   86   641    6   DROME:AF-Q8IQZ7-F1 FI19014P1;
 809:  eefe-A  3.0  8.1  139   652    5   DROME:AF-Q9VW35-F1 SD02261P;
 810:  ed20-A  3.0 10.2  109   876    6   DROME:AF-Q9VEA2-F1 GH10703P;
 811:  ejzx-A  3.0  7.0   67  1642    6   DROME:AF-P91875-F1 DNA-DIRECTED RNA POLYMERASE I SUBUNIT RPA1;
 812:  eljo-A  3.0  6.5  127   542    7   DROME:AF-Q9VRM0-F1 LEUCOKININ RECEPTOR;
 813:  efra-A  3.0 11.8  107   448    8   DROME:AF-Q9Y124-F1 BCDNA.GH08385;
 814:  ef5y-A  3.0  5.3   90   142    4   DROME:AF-A1Z998-F1 IP17185P2;
 815:  ecud-A  3.0  7.9   92   168    8   DROME:AF-Q9V492-F1 MPV17-LIKE PROTEIN;
 816:  elpn-A  3.0 10.6  104   672   11   DROME:AF-Q7KRZ3-F1 EXOCYST COMPLEX COMPONENT 8;
 817:  efv3-A  3.0  5.8   92   174    9   DROME:AF-A8DYC7-F1 UNCHARACTERIZED PROTEIN;
 818:  ee3p-A  3.0  4.4  105   132    6   DROME:AF-Q9VFU3-F1 IP05608P;
 819:  ej9w-A  3.0  4.1   72   224   10   DROME:AF-Q9W0K9-F1 LD10220P;
 820:  ei7k-A  3.0  6.9  139   549   10   DROME:AF-Q9VZW5-F1 FMRFAMIDE RECEPTOR;
 821:  efzm-A  3.0  4.3   91   477    9   DROME:AF-Q9V785-F1 SH3 DOMAIN-BINDING PROTEIN 5 HOMOLOG;
 822:  edto-A  3.0  9.7   88   631    9   DROME:AF-Q7KRR5-F1 PEPTIDE-N(4)-(N-ACETYL-BETA-GLUCOSAMINYL)ASPARAGI
 823:  ekiy-A  3.0 12.7   76   667    4   DROME:AF-Q9VPQ3-F1 RE51073P;
 824:  emlx-A  3.0 13.5   83   724   12   DROME:AF-Q7K569-F1 GLYCEROL-3-PHOSPHATE DEHYDROGENASE;
 825:  ec2f-A  3.0  9.6   60   548    3   DROME:AF-Q7PLL7-F1 DPR-INTERACTING PROTEIN LAMBDA;
 826:  efj6-A  3.0 17.6  123   282    7   DROME:AF-Q7K0X9-F1 LD23667P;
 827:  ej3w-A  3.0  7.6   78   316    4   DROME:AF-Q8IRK5-F1 PEPTIDASE S1 DOMAIN-CONTAINING PROTEIN;
 828:  ed1x-A  3.0 24.3  105  1647    3   DROME:AF-B7Z0E5-F1 MISFIRE, ISOFORM F;
 829:  egrk-A  2.9  4.8   96   926   11   DROME:AF-Q7K4B6-F1 PROTEIN O-MANNOSYL-TRANSFERASE TMTC3;
 830:  ellz-A  2.9 10.8  106   193    8   DROME:AF-Q9VN75-F1 IP08061P;
 831:  eese-A  2.9  4.9  101   669    5   DROME:AF-Q9VCD3-F1 LP20373P;
 832:  ek9s-A  2.9 14.6   64   230    6   DROME:AF-Q9W3Y3-F1 CALCYCLIN-BINDING PROTEIN;
 833:  eky0-A  2.9  3.4   56    60    5   DROME:AF-Q8STB0-F1 GEO09683P1;
 834:  ej27-A  2.9  6.0  136   489    5   DROME:AF-Q4V622-F1 NEUROPEPTIDE CCHAMIDE-2 RECEPTOR;
 835:  emx3-A  2.9  5.2   88  1900    3   DROME:AF-Q9VTS9-F1 ROLLING PEBBLES, ISOFORM B;
 836:  ef65-A  2.9  6.3   67   181   10   DROME:AF-Q9VDT4-F1 UNCHARACTERIZED PROTEIN, ISOFORM A;
 837:  egps-A  2.9  3.5   78  1062    3   DROME:AF-E8NHA2-F1 HECT AND RLD DOMAIN CONTAINING E3 UBIQUITIN LIGAS
 838:  elsa-A  2.9 13.7  123   363   10   DROME:AF-Q9VR17-F1 EARLY BOUNDARY ACTIVITY PROTEIN 1;
 839:  eg64-A  2.9  8.6  142   707    6   DROME:AF-Q8IQ80-F1 GH06117P;
 840:  eixx-A  2.9  5.0  129   371   10   DROME:AF-Q9W3V5-F1 LP14436P;
 841:  ejql-A  2.9  8.2  112   382    6   DROME:AF-Q7KMP8-F1 26S PROTEASOME NON-ATPASE REGULATORY SUBUNIT 13;
 842:  eles-A  2.9  5.2   87  1125   10   DROME:AF-A1Z8Z0-F1 UNCHARACTERIZED PROTEIN, ISOFORM C;
 843:  ekz6-A  2.9  5.0   63   173    3   DROME:AF-Q9VAD7-F1 RH37294P;
 844:  ef50-A  2.9  7.9  167  1307    4   DROME:AF-Q8MT77-F1 LD28489P;
 845:  ec6v-A  2.9 11.5  141   701    7   DROME:AF-Q9VKA3-F1 ZINC TRANSPORTER 33D, ISOFORM B;
 846:  ee02-A  2.9  5.6   70   271    3   DROME:AF-Q2PE11-F1 UNCHARACTERIZED PROTEIN, ISOFORM B;
 847:  eeyz-A  2.9  8.6  144   798    8   DROME:AF-Q9VBG4-F1 GH12381P;
 848:  ejez-A  2.9 13.8   87   922   10   DROME:AF-Q9W1T9-F1 TPR_REGION DOMAIN-CONTAINING PROTEIN;
 849:  ek4s-A  2.9  5.9   96   760    5   DROME:AF-Q960X8-F1 HEPATOCYTE GROWTH FACTOR-REGULATED TYROSINE KINAS
 850:  ejew-A  2.9  9.5  107   917    4   DROME:AF-Q9XYP8-F1 GAMMA-TUBULIN COMPLEX COMPONENT 3;
 851:  edo8-A  2.9  8.2  145   379    6   DROME:AF-Q9V576-F1 PUTATIVE PHOSPHATIDATE PHOSPHATASE;
 852:  emtx-A  2.9  6.7  133   810    6   DROME:AF-Q8IP90-F1 BRUNO 1, ISOFORM B;
 853:  efml-A  2.9  5.0   74   971    3   DROME:AF-Q94527-F1 NUCLEAR FACTOR NF-KAPPA-B P110 SUBUNIT;
 854:  eiof-A  2.9  7.5   90   866   16   DROME:AF-A1ZBK1-F1 FI23922P1;
 855:  eefm-A  2.9  8.3   93   672    8   DROME:AF-Q9W0V0-F1 UNCHARACTERIZED PROTEIN, ISOFORM C;
 856:  ell9-A  2.9 10.9   60   746    8   DROME:AF-Q9W4M9-F1 TRNA (CYTOSINE(34)-C(5))-METHYLTRANSFERASE;
 857:  elgk-A  2.9  5.9   88   498    8   DROME:AF-A1ZAP0-F1 SET AND MYND DOMAIN CONTAINING, ARTHROPOD-SPECIFI
 858:  ei9w-A  2.9  5.0  129  1265    8   DROME:AF-P13496-F1 DYNACTIN SUBUNIT 1;
 859:  eizy-A  2.9  6.9   99  2238    5   DROME:AF-A0A0B4K7K9-F1 BRUCHPILOT, ISOFORM J;
 860:  ehqc-A  2.9  6.1  136   295    4   DROME:AF-Q9VCY6-F1 ELONGATION OF VERY LONG CHAIN FATTY ACIDS PROTEIN
 861:  ecw7-A  2.9  3.8   77   581    3   DROME:AF-Q9VVD3-F1 LD31138P;
 862:  ehie-A  2.9  4.5   76   537   14   DROME:AF-Q9VPB1-F1 PROTEIN ST7 HOMOLOG;
 863:  eem7-A  2.9 13.4   69   778    9   DROME:AF-Q9VH90-F1 UBIQUITIN THIOESTERASE TRABID;
 864:  ee3j-A  2.9  4.4   57    98    5   DROME:AF-Q9VUT0-F1 ECDYSONE-INDUCED GENE 71EG;
 865:  emvc-A  2.9 14.6   90   238    4   DROME:AF-Q9VMP5-F1 CILIA- AND FLAGELLA-ASSOCIATED PROTEIN 299;
 866:  ek1s-A  2.9 17.4  102   427    7   DROME:AF-Q9VG80-F1 PALMITOYLTRANSFERASE;
 867:  ehj4-A  2.9 10.3  104   846    7   DROME:AF-Q9VR47-F1 FI04465P;
 868:  eegd-A  2.9  2.6   61   276   10   DROME:AF-Q6NR22-F1 RE27803P;
 869:  ehrj-A  2.9  6.4   69   182    3   DROME:AF-M9NDZ8-F1 UNCHARACTERIZED PROTEIN;
 870:  ef5p-A  2.9  5.0  100   523   10   DROME:AF-Q9VBR4-F1 COMPLEX I-49KD;
 871:  ejz8-A  2.9  6.2  107   351   12   DROME:AF-Q9U6B8-F1 CALCIUM RELEASE-ACTIVATED CALCIUM CHANNEL PROTEIN
 872:  eda6-A  2.9  7.0  110  1045   10   DROME:AF-Q9W5D3-F1 HEAT REPEAT-CONTAINING PROTEIN 6;
 873:  ekkw-A  2.9  9.4  100   625    7   DROME:AF-Q9VDG2-F1 RALA-BINDING PROTEIN 1;
 874:  eiv7-A  2.9 10.7   78   172   10   DROME:AF-Q9VYQ0-F1 MOONSHINER;
 875:  efg7-A  2.9 10.0  120  1183    8   DROME:AF-Q9VUC6-F1 FORMIN-LIKE PROTEIN;
 876:  eeug-A  2.9  4.7   80   278    4   DROME:AF-Q7JWE2-F1 GH09427P;
 877:  ej6x-A  2.9  5.1   84   563   10   DROME:AF-Q9VM10-F1 SCAVENGER RECEPTOR ACTING IN NEURAL TISSUE AND MA
 878:  eekq-A  2.9  6.4  148  1292    9   DROME:AF-Q7KT22-F1 UNCHARACTERIZED PROTEIN;
 879:  ejf8-A  2.9 12.9   83   994    5   DROME:AF-P35875-F1 POLY  POLYMERASE;
 880:  ehvc-A  2.9  9.7   77   545   12   DROME:AF-Q9VCM1-F1 IONOTROPIC RECEPTOR 94G;
 881:  ekms-A  2.9  8.3   88   407    8   DROME:AF-Q8MR82-F1 AT12644P;
 882:  emmb-A  2.9  6.7   72   564    8   DROME:AF-A0A0C4DHC8-F1 ALDEHYDE DEHYDROGENASE TYPE III, ISOFORM Q;
 883:  edcx-A  2.9  8.6   75    92    5   DROME:AF-A1Z793-F1 FI15285P1;
 884:  eixh-A  2.9  5.7   94   154    5   DROME:AF-E1JH37-F1 GEO02178P1;
 885:  efmf-A  2.9 10.2  130   834    6   DROME:AF-Q9VE75-F1 V-TYPE PROTON ATPASE SUBUNIT A;
 886:  eg6n-A  2.9  3.9   82  1360    6   DROME:AF-Q6IDD9-F1 NAD(+) HYDROLASE SARM1;
 887:  elfm-A  2.9 11.8   87   359    7   DROME:AF-Q9VM54-F1 J DOMAIN-CONTAINING PROTEIN;
 888:  efr9-A  2.9  6.9   92   212   11   DROME:AF-Q9VVY1-F1 UNCHARACTERIZED PROTEIN;
 889:  ei8x-A  2.9  7.4   63  1430    2   DROME:AF-Q9VC94-F1 LD41803P;
 890:  ee95-A  2.9  6.2  144  1112    6   DROME:AF-Q9VK51-F1 ADENYLYL CYCLASE X A, ISOFORM A;
 891:  edeh-A  2.9 16.5   87   495    1   DROME:AF-A0A0B4KH28-F1 SYNDAPIN, ISOFORM C;
 892:  eiol-A  2.9  9.5  127   312    9   DROME:AF-P18929-F1 NADH-UBIQUINONE OXIDOREDUCTASE CHAIN 1;
 893:  eevf-A  2.9 10.1  109   198    7   DROME:AF-Q9W1R8-F1 PROTEIN TEX261;
 894:  ekoc-A  2.9 14.8   74   296    7   DROME:AF-C9QPE7-F1 TREHALOSE 6-PHOSPHATE PHOSPHATASE;
 895:  ei19-A  2.9  8.9  109   174   11   DROME:AF-M9NF55-F1 UNCHARACTERIZED PROTEIN;
 896:  el5e-A  2.9  3.8   78   131    5   DROME:AF-Q9W0B7-F1 GEO11828P1;
 897:  eew5-A  2.9 13.0  122   235    8   DROME:AF-Q9VID1-F1 TETRASPANIN;
 898:  ej4r-A  2.8  4.3   91   658    7   DROME:AF-Q9VB22-F1 LD33695P;
 899:  efbl-A  2.8  5.8  131   517    9   DROME:AF-Q9VB75-F1 GH08870P;
 900:  ei5s-A  2.8  6.7  142  1513    6   DROME:AF-Q86B91-F1 PROTEIN TINCAR;
 901:  eicn-A  2.8  4.7   80   615   10   DROME:AF-Q9W3Y6-F1 ANAPHASE PROMOTING COMPLEX SUBUNIT 7, ISOFORM A;
 902:  ehwb-A  2.8 11.0   90   485    6   DROME:AF-Q86LH1-F1 PICKPOCKET 10;
 903:  em5e-A  2.8  8.9  114  1429    6   DROME:AF-Q9V3C5-F1 GUANINE NUCLEOTIDE EXCHANGE FACTOR SUBUNIT RICH;
 904:  ei4t-A  2.8  7.6   82   206   10   DROME:AF-Q8MRW1-F1 SD19278P;
 905:  ejqm-A  2.8  5.9  127   519    9   DROME:AF-P30975-F1 TACHYKININ-LIKE PEPTIDES RECEPTOR 99D;
 906:  eipp-A  2.8  6.0   90   142    8   DROME:AF-M9NFP0-F1 UNCHARACTERIZED PROTEIN;
 907:  eisg-A  2.8  7.8   79   520    0   DROME:AF-Q8IQS7-F1 PROCOLLAGEN-PROLINE 4-DIOXYGENASE;
 908:  ekxp-A  2.8  8.8  137  1130    9   DROME:AF-Q9VK53-F1 AT30656P;
 909:  egp4-A  2.8  7.5  132   508    6   DROME:AF-Q9VCZ3-F1 OCTOPAMINE RECEPTOR BETA-1R;
 910:  eff3-A  2.8  6.5   76   729   11   DROME:AF-Q9W1U1-F1 FI21273P1;
 911:  efzp-A  2.8  6.8  118   630    7   DROME:AF-Q9V564-F1 CONSERVED OLIGOMERIC GOLGI COMPLEX SUBUNIT 6;
 912:  ehin-A  2.8 16.4   79   625   11   DROME:AF-A1ZAI5-F1 PUTATIVE FATTY ACYL-COA REDUCTASE CG5065;
 913:  ed4b-A  2.8  9.5   83   658    6   DROME:AF-A6MHQ4-F1 SODIUM/POTASSIUM-TRANSPORTING ATPASE SUBUNIT
 914:  em6d-A  2.8 12.5   84   388    7   DROME:AF-Q9VMU8-F1 UDP-GALACTOSE TRANSPORTER SENJU;
 915:  edh3-A  2.8  5.0  110   217    5   DROME:AF-Q6IHY4-F1 HDC00336;
 916:  emt4-A  2.8  8.8  108   552    6   DROME:AF-Q9VET1-F1 FI07620P;
 917:  edhq-A  2.8 17.5   89   784    6   DROME:AF-Q9VC05-F1 OXYSTEROL-BINDING PROTEIN;
 918:  ehrw-A  2.8  5.0   86   148    2   DROME:AF-Q8SXX5-F1 GEO12594P1;
 919:  ee0q-A  2.8 10.2  144  1162    6   DROME:AF-Q9W038-F1 ADENYLATE CYCLASE;
 920:  eias-A  2.8 14.6   96  1509    9   DROME:AF-Q9W0C9-F1 UNCHARACTERIZED PROTEIN, ISOFORM A;
 921:  ehs7-A  2.8  4.8   69    79    3   DROME:AF-Q9VUM2-F1 PROTEIN MGR2 HOMOLOG;
 922:  ec87-A  2.8  5.8   95    99    9   DROME:AF-Q9VZ91-F1 UNCHARACTERIZED PROTEIN;
 923:  ekuq-A  2.8  6.4   64    80   11   DROME:AF-Q9VTE1-F1 IMMEDIATE EARLY RESPONSE 3-INTERACTING PROTEIN 1;
 924:  eekn-A  2.8 13.7  111  1122    5   DROME:AF-Q9W196-F1 LP03102P;
 925:  ehtx-A  2.8 10.9  115   338   15   DROME:AF-Q9VDD7-F1 SOLUTE CARRIER FAMILY 35 MEMBER B1 HOMOLOG;
 926:  eei7-A  2.8  8.3   87  1945    6   DROME:AF-Q9V491-F1 PLEXIN A, ISOFORM A;
 927:  ek56-A  2.8 12.7  150   362    7   DROME:AF-Q8IQK9-F1 TETRASPANIN 68C, ISOFORM A;
 928:  elvb-A  2.8 22.4   87   984    3   DROME:AF-M9MRJ1-F1 UNCHARACTERIZED PROTEIN, ISOFORM F;
 929:  ekxl-A  2.8  5.9   85   536    8   DROME:AF-Q9V431-F1 APOPTOSIS INHIBITOR 5 HOMOLOG;
 930:  el9h-A  2.8  8.1  112  1236    5   DROME:AF-Q4U2Q5-F1 FI23547P1;
 931:  eeh1-A  2.8  4.6   71   163    6   DROME:AF-Q9VZK5-F1 GEO11537P1;
 932:  ei0k-A  2.8  8.0   77   708    3   DROME:AF-Q9VEB8-F1 BCDNA.GH04120;
 933:  emoe-A  2.8  4.6   89   202    9   DROME:AF-Q9W1F0-F1 UNCHARACTERIZED PROTEIN;
 934:  edoz-A  2.8 10.1   85  2470    6   DROME:AF-Q9VK45-F1 SERINE/THREONINE-PROTEIN KINASE TOR;
 935:  ei2i-A  2.8 12.4  140   231    9   DROME:AF-A1Z6T8-F1 TETRASPANIN;
 936:  eg14-A  2.8  7.7   81   771    6   DROME:AF-Q9V9X7-F1 POLYRIBONUCLEOTIDE NUCLEOTIDYLTRANSFERASE;
 937:  eji8-A  2.8 19.8  109   366    8   DROME:AF-Q9VGS1-F1 LD23375P;
 938:  egtc-A  2.8  6.6   71   220    4   DROME:AF-Q7KSM4-F1 FI08021P;
 939:  ee1e-A  2.8  3.5   62   994    8   DROME:AF-Q9VSR7-F1 VALYL-TRNA SYNTHETASE;
 940:  eh4g-A  2.8  2.6   48    50    6   DROME:AF-M9NEV5-F1 UNCHARACTERIZED PROTEIN, ISOFORM A;
 941:  efpd-A  2.8 10.0   92   201    9   DROME:AF-Q9V3A3-F1 CG11379-PA;
 942:  ei2m-A  2.8  3.8   98   553    9   DROME:AF-Q8T3Z4-F1 AT24727P;
 943:  ek0x-A  2.8  9.3   82   563   12   DROME:AF-Q9VRI8-F1 IONOTROPIC RECEPTOR 20A;
 944:  ejwh-A  2.8  8.9   71   358   10   DROME:AF-Q8MRL6-F1 GH20547P;
 945:  eej2-A  2.8  9.4  107   540    5   DROME:AF-Q9I7N1-F1 MFS DOMAIN-CONTAINING PROTEIN;
 946:  el5z-A  2.8  7.0  142   705    4   DROME:AF-Q9NBW1-F1 FRIZZLED-4;
 947:  emwi-A  2.8 11.7   88   507   10   DROME:AF-Q9W0X1-F1 GH15894P;
 948:  emwj-A  2.8 19.9   96   471    8   DROME:AF-Q7K5N4-F1 UBIQUITIN CARBOXYL-TERMINAL HYDROLASE CALYPSO;
 949:  ee0i-A  2.8  8.2  143   414    8   DROME:AF-Q7JVS8-F1 AT19640P;
 950:  ei2j-A  2.8  5.9   70   124    6   DROME:AF-Q6IGA4-F1 ACP53C14C;
 951:  egqe-A  2.8  8.1  144  1327    5   DROME:AF-A1Z9N7-F1 I CHANNEL, ISOFORM E;
 952:  ee2r-A  2.8 12.8  112   226    4   DROME:AF-Q7K1I4-F1 TETRASPANIN;
 953:  ekf2-A  2.8 11.6   76   337    4   DROME:AF-Q9VU69-F1 ENKURIN DOMAIN-CONTAINING PROTEIN;
 954:  ecz5-A  2.8 10.0   85   511    4   DROME:AF-Q9VAJ3-F1 PICKPOCKET PROTEIN 19;
 955:  ehcw-A  2.8  5.0   88   498    9   DROME:AF-P17972-F1 POTASSIUM VOLTAGE-GATED CHANNEL PROTEIN SHAW;
 956:  ejto-A  2.8  7.6  111  1405    4   DROME:AF-Q9VSA4-F1 TONSOKU-LIKE PROTEIN;
 957:  ells-A  2.8  5.2   96  1760    3   DROME:AF-Q9VLT3-F1 LD23292P;
 958:  elnh-A  2.8  7.6   92   940    7   DROME:AF-Q9VPV3-F1 GLUTAMATE RECEPTOR IIC;
 959:  emmy-A  2.8 11.9  111  2559    8   DROME:AF-A1ZAN6-F1 RHO GUANINE NUCLEOTIDE EXCHANGE FACTOR 2, ISOFORM
 960:  ek9c-A  2.8 10.0   84   849   12   DROME:AF-Q9VZ04-F1 GLUCOSIDASE 1, ISOFORM B;
 961:  edlq-A  2.8 15.8  104   992    4   DROME:AF-Q9VBX1-F1 NUCLEAR EXPORT MEDIATOR FACTOR NEMF HOMOLOG;
 962:  ehd7-A  2.8 12.6  114   220    7   DROME:AF-Q7K010-F1 TETRASPANIN;
 963:  edmc-A  2.8  4.2   64   903    6   DROME:AF-Q9VCB7-F1 UNCHARACTERIZED PROTEIN;
 964:  eenl-A  2.8  6.6   60   214    5   DROME:AF-Q9VTZ2-F1 IP07673P;
 965:  ejec-A  2.8  5.6  123  1291    9   DROME:AF-Q9VF87-F1 CYTOPLASMIC FMR1-INTERACTING PROTEIN;
 966:  eddi-A  2.8 10.0  130   736    9   DROME:AF-Q8T8Z2-F1 AT14535P;
 967:  efma-A  2.8  7.5  134   761    7   DROME:AF-Q24151-F1 SIGNAL TRANSDUCER AND TRANSCRIPTION ACTIVATOR;
 968:  egdh-A  2.8 19.5  130  1732    6   DROME:AF-Q9VJ35-F1 LD01527P;
 969:  efjc-A  2.8  5.4   88   160    6   DROME:AF-A1Z9K9-F1 UNCHARACTERIZED PROTEIN, ISOFORM A;
 970:  ej1s-A  2.8  9.4   80   194    8   DROME:AF-Q9VGP6-F1 PREFOLDIN SUBUNIT 3;
 971:  ee3y-A  2.8  4.5   83   181    8   DROME:AF-Q9VVT9-F1 NINJURIN B;
 972:  ehpo-A  2.8  7.8   63   614   13   DROME:AF-Q9VBQ3-F1 FI08017P;
 973:  eecr-A  2.8  3.9   86   144    7   DROME:AF-P49858-F1 PROTEIN CORNICHON;
 974:  emz1-A  2.8  9.2   72   124    4   DROME:AF-Q7JZK1-F1 COMPLEX I-B14;
 975:  emf4-A  2.8  7.9   75   252    9   DROME:AF-A1ZBT5-F1 MEDIATOR OF RNA POLYMERASE II TRANSCRIPTION SUBUN
 976:  ekuf-A  2.8  6.4   88   398    7   DROME:AF-Q8T3P5-F1 AT26438P;
 977:  eedq-A  2.8  6.5   76   798    4   DROME:AF-Q9VVM8-F1 FI02004P;
 978:  efdp-A  2.8  4.8   59   684    3   DROME:AF-Q9VE51-F1 CLEAVAGE AND POLYADENYLATION SPECIFICITY FACTOR 7
 979:  ejff-A  2.8 11.6  162   359    7   DROME:AF-Q7PLK1-F1 MIP30541P;
 980:  ehg3-A  2.8 16.4  102   623    7   DROME:AF-P91659-F1 UNCHARACTERIZED PROTEIN D3-100EF;
 981:  ejvg-A  2.8 19.4   91   159    7   DROME:AF-Q8IR72-F1 FI19011P1;
 982:  ec1c-A  2.8 11.8  109   409    6   DROME:AF-Q9VN16-F1 RE35255P;
 983:  eeob-A  2.8  9.9   74   474    5   DROME:AF-Q7KTW2-F1 PICKPOCKET 5, ISOFORM B;
 984:  ee9f-A  2.7  8.5  105   237    9   DROME:AF-Q1ECC3-F1 IP01956P;
 985:  elks-A  2.7 15.4  112   338    4   DROME:AF-Q9W2J0-F1 UNCHARACTERIZED PROTEIN;
 986:  edvx-A  2.7 10.1   94   576    9   DROME:AF-P52304-F1 SERINE/THREONINE-PROTEIN KINASE POLO;
 987:  eksj-A  2.7  3.3   55   124    5   DROME:AF-Q9VKQ5-F1 GEO07393P1;
 988:  edko-A  2.7  9.0  102   650    2   DROME:AF-A1ZBY1-F1 PROTEIN FEM-1 HOMOLOG B;
 989:  ehcz-A  2.7  3.9  124   507    6   DROME:AF-A0A0B4KHK8-F1 UNCHARACTERIZED PROTEIN, ISOFORM C;
 990:  eeyj-A  2.7 10.0  105   738    8   DROME:AF-Q9V8K2-F1 EXOCYST COMPLEX COMPONENT 3;
 991:  elok-A  2.7 10.0  108   684   11   DROME:AF-Q9W271-F1 SOLUTE CARRIER ORGANIC ANION TRANSPORTER FAMILY M
 992:  ejxo-A  2.7  4.0  108   432    6   DROME:AF-Q7KGU6-F1 LYSOSOMAL-ASSOCIATED TRANSMEMBRANE PROTEIN;
 993:  eeyg-A  2.7 10.0  106   203    9   DROME:AF-A8DYY2-F1 UNCHARACTERIZED PROTEIN;
 994:  eigh-A  2.7  4.1   77   509    4   DROME:AF-O76924-F1 POTENTIAL E3 UBIQUITIN-PROTEIN LIGASE ARIADNE-2;
 995:  ed0x-A  2.7  4.5  100   141   11   DROME:AF-Q8INQ7-F1 PROTEIN KRTCAP2 HOMOLOG;
 996:  ejfh-A  2.7  4.3  101   476    3   DROME:AF-Q7KJP2-F1 FI08437P;
 997:  ehig-A  2.7  3.3   76   228    9   DROME:AF-Q8IQP0-F1 AT13484P;
 998:  emzf-A  2.7 12.7  101   196   10   DROME:AF-Q9W588-F1 IP10007P;
 999:  eg09-A  2.7 10.0   77  1885    5   DROME:AF-M9NGY4-F1 ZAP3, ISOFORM E;
1000:  ejwv-A  2.7  9.9   95   949    2   DROME:AF-Q9VWZ7-F1 FI21454P1;
1001:  ej3h-A  2.7 13.3   83   550    6   DROME:AF-Q9VA69-F1 PROCOLLAGEN-PROLINE 4-DIOXYGENASE;
1002:  ef77-A  2.7  4.6  106   312    5   DROME:AF-Q9V3I0-F1 EG:BACR42I17.2 PROTEIN;
1003:  edmp-A  2.7 11.5  123  1004    6   DROME:AF-M9PG98-F1 ALPHA-1,2-MANNOSIDASE;
1004:  em0s-A  2.7  6.5   90   960    8   DROME:AF-Q7K4L9-F1 LD33689P;
1005:  elk8-A  2.7  8.0  130   669    2   DROME:AF-Q9VML9-F1 TRISSIN RECEPTOR;
1006:  eg8t-A  2.7  4.4   68   304    3   DROME:AF-Q95T08-F1 LD29354P;
1007:  ec1p-A  2.7  5.5   87  1341    3   DROME:AF-Q9VKB9-F1 RAB3 GTPASE-ACTIVATING PROTEIN REGULATORY SUBUNIT
1008:  ehd8-A  2.7  5.3   99   180    9   DROME:AF-Q9VA85-F1 GH09039P;
1009:  eekz-A  2.7  4.9   82   907    9   DROME:AF-Q8MQS4-F1 GH06923P;
1010:  ec5b-A  2.7  6.5   73   970    4   DROME:AF-P31007-F1 DISKS LARGE 1 TUMOR SUPPRESSOR PROTEIN;
1011:  ec41-A  2.7  9.7  116   698    5   DROME:AF-Q8SXX4-F1 CAPON-LIKE PROTEIN;
1012:  el7n-A  2.7  8.2   72   743    4   DROME:AF-Q7JVY2-F1 DOUBLE PARKED, ISOFORM A;
1013:  egi1-A  2.7 11.4   79   481    3   DROME:AF-Q961I8-F1 PROCOLLAGEN-PROLINE 4-DIOXYGENASE;
1014:  elkb-A  2.7  3.9   70   149    6   DROME:AF-Q8INQ3-F1 GEO13292P1;
1015:  emlw-A  2.7  6.3  101   503    6   DROME:AF-Q9VAP6-F1 AUTOPHAGY-RELATED 14;
1016:  edqi-A  2.7  3.4   60   183    5   DROME:AF-Q9VNE8-F1 RE24848P;
1017:  elqm-A  2.7  9.9  106   393    7   DROME:AF-Q9VAY9-F1 GH07821P;
1018:  emho-A  2.7  7.7   66    92    8   DROME:AF-Q9W2D6-F1 MITOCHONDRIAL IMPORT INNER MEMBRANE TRANSLOCASE S
1019:  ejze-A  2.7  4.7   87   114    6   DROME:AF-A0A0B4K6Y3-F1 UNCHARACTERIZED PROTEIN;
1020:  ekim-A  2.7 16.0  107   671    4   DROME:AF-Q9VZ62-F1 FASCETTO;
1021:  elo2-A  2.7  6.8  121   322   12   DROME:AF-Q9VCY7-F1 ELONGATION OF VERY LONG CHAIN FATTY ACIDS PROTEIN
1022:  efkh-A  2.7  4.0   74   126    5   DROME:AF-Q8MMD0-F1 RH04491P;
1023:  egrj-A  2.7  7.5   95   257    2   DROME:AF-Q9VD50-F1 IP09356P;
1024:  ema3-A  2.7  5.6  121   542   14   DROME:AF-Q9VPE0-F1 MFS DOMAIN-CONTAINING PROTEIN;
1025:  emvo-A  2.7  9.0  101  1337    5   DROME:AF-Q9I7F7-F1 ACTIVATED CDC42 KINASE-LIKE;
1026:  emix-A  2.7  9.8   66   108    2   DROME:AF-Q9VRJ8-F1 PROTEIN ASTERIX;
1027:  elrk-A  2.7  5.2  132  1124    6   DROME:AF-Q8MQJ8-F1 HUNTINGTIN INTERACTING PROTEIN 1;
1028:  ed0h-A  2.7  6.5  101   585    8   DROME:AF-Q9W288-F1 NTR, ISOFORM A;
1029:  eilw-A  2.7 15.5   73   351    5   DROME:AF-Q9VTM4-F1 LD30288P;
1030:  ehty-A  2.7  5.0   87   184    6   DROME:AF-E1JIB0-F1 UNCHARACTERIZED PROTEIN;
1031:  eh2b-A  2.7  5.4   98  2118    9   DROME:AF-O76904-F1 EG:8D8.1 PROTEIN;
1032:  edwr-A  2.7  6.4  125  2519    8   DROME:AF-A0A0B4K6L3-F1 UNCHARACTERIZED PROTEIN, ISOFORM C;
1033:  ekbh-A  2.7 12.8  107  1252    5   DROME:AF-Q9V3V3-F1 PEZ, ISOFORM A;
1034:  emrj-A  2.7 12.4  115  1169    5   DROME:AF-Q9VGA4-F1 MBD-R2;
1035:  eldb-A  2.7 11.2  132   572    9   DROME:AF-P18932-F1 NADH-UBIQUINONE OXIDOREDUCTASE CHAIN 5;
1036:  eiyk-A  2.7  8.7  128   367    9   DROME:AF-Q9V427-F1 INNEXIN INX2;
1037:  elr5-A  2.7  7.6   97   197    3   DROME:AF-Q7K1V5-F1 PROTEIN JAGUNAL;
1038:  eisp-A  2.7  5.1  123   496    8   DROME:AF-Q9VTF5-F1 RE42071P;
1039:  ee8q-A  2.7 11.6   81   515    5   DROME:AF-Q9VVQ5-F1 PROCOLLAGEN-PROLINE 4-DIOXYGENASE;
1040:  egyx-A  2.7  6.1  136  1451    4   DROME:AF-A8DZ26-F1 CATION-TRANSPORTING ATPASE;
1041:  ecyz-A  2.7  7.3   72   134    4   DROME:AF-Q8IRF2-F1 GEO11850P1;
1042:  eedj-A  2.7 10.8   98  2326    7   DROME:AF-A0A126GUQ2-F1 PIEZO-TYPE MECHANOSENSITIVE ION CHANNEL COMPON
1043:  elhe-A  2.7  4.2  115   245    5   DROME:AF-A0A0B4KI27-F1 FERRITIN;
1044:  eehp-A  2.7  4.5   87   667    7   DROME:AF-P53624-F1 MANNOSYL-OLIGOSACCHARIDE ALPHA-1,2-MANNOSIDASE IA
1045:  ej2x-A  2.7  7.8   96   186    5   DROME:AF-Q9VYH1-F1 FERRITIN;
1046:  edh2-A  2.7  4.3   69   185    1   DROME:AF-A0A6M3Q7P0-F1 UNCHARACTERIZED PROTEIN;
1047:  eiwz-A  2.7 11.5  111   338    6   DROME:AF-Q9VZJ9-F1 MITOCHONDRIAL E3 UBIQUITIN PROTEIN LIGASE 1;
1048:  edds-A  2.7  4.4  131  1247   11   DROME:AF-Q9VX80-F1 KINESIN-LIKE PROTEIN UNC-104;
1049:  eijm-A  2.7  5.6   67   434    4   DROME:AF-Q9VMC0-F1 INTRAFLAGELLAR TRANSPORT 52;
1050:  edji-A  2.7  4.7   72   383    3   DROME:AF-Q9VHT7-F1 UNCHARACTERIZED PROTEIN;
1051:  eljb-A  2.7  4.0   79   208    9   DROME:AF-Q9VF70-F1 CEREBRAL CAVERNOUS MALFORMATION 3;
1052:  egsd-A  2.7  7.5   94   170    7   DROME:AF-Q8T8R7-F1 AT31812P;
1053:  eh49-A  2.7  9.3   87   526    8   DROME:AF-Q9V9Y4-F1 PH-SENSITIVE CHLORIDE CHANNEL 2;
1054:  edar-A  2.7  5.3   84   179    8   DROME:AF-B7Z137-F1 UNCHARACTERIZED PROTEIN;
1055:  ekrp-A  2.7  7.9   81   513    6   DROME:AF-Q8INY3-F1 FI02050P;
1056:  ef6u-A  2.7  1.6   43   157    2   DROME:AF-Q9W2X6-F1 ATP SYNTHASE, DELTA SUBUNIT, ISOFORM A;
1057:  eitn-A  2.7  8.7   74   395    9   DROME:AF-Q9VC58-F1 LD37002P;
1058:  eloz-A  2.7  5.2  154  1102    8   DROME:AF-Q9VXH9-F1 WASH COMPLEX SUBUNIT 4;
1059:  ef1f-A  2.7  7.4  131   363    9   DROME:AF-Q7KTW4-F1 RE38102P;
1060:  eftc-A  2.7  4.8   87   127    5   DROME:AF-Q9VZ87-F1 UNCHARACTERIZED PROTEIN;
1061:  ed3j-A  2.7  8.9   67   959    6   DROME:AF-Q9VXW7-F1 GERM CELL-EXPRESSED BHLH-PAS, ISOFORM C;
1062:  ej0u-A  2.7  4.7  127   511    7   DROME:AF-P00399-F1 CYTOCHROME C OXIDASE SUBUNIT 1;
1063:  elh6-A  2.7  5.0   90   454    4   DROME:AF-A0A0B4LHI9-F1 INWARDLY RECTIFYING POTASSIUM CHANNEL 2, ISOFO
1064:  eh60-A  2.7  3.1   83   292    2   DROME:AF-Q23983-F1 ALPHA-SOLUBLE NSF ATTACHMENT PROTEIN;
1065:  ema6-A  2.7  5.4   66    98   11   DROME:AF-M9MS63-F1 UNCHARACTERIZED PROTEIN, ISOFORM A;
1066:  el2e-A  2.7  5.3   74   168    4   DROME:AF-Q9VE26-F1 UNCHARACTERIZED PROTEIN;
1067:  ejps-A  2.7  3.2   84   179    4   DROME:AF-Q9VAM9-F1 GUANOSINE-3',5'-BIS(DIPHOSPHATE) 3'-PYROPHOSPHOHY
1068:  ems5-A  2.7  7.5   90   595    8   DROME:AF-Q9W4K2-F1 UNCHARACTERIZED PROTEIN CG3556;
1069:  elyq-A  2.7  4.8   84   223    7   DROME:AF-Q9VN02-F1 GH14561P;
1070:  elmm-A  2.7 10.2  127   283    5   DROME:AF-Q9VBN7-F1 S-ADENOSYLMETHIONINE MITOCHONDRIAL CARRIER PROTEI
1071:  ej5n-A  2.7 14.1   87   985    2   DROME:AF-P17970-F1 POTASSIUM VOLTAGE-GATED CHANNEL PROTEIN SHAB;
1072:  emt6-A  2.7 10.0  105   599    6   DROME:AF-Q9W2B5-F1 PICKPOCKET 9, ISOFORM A;
1073:  emyb-A  2.7  4.2   67   199    6   DROME:AF-Q6II06-F1 VESICLE TRANSPORT PROTEIN;
1074:  ejse-A  2.7  6.0   94   169   10   DROME:AF-Q9VDI6-F1 GM10285P;
1075:  elxf-A  2.7  6.7   92   421    9   DROME:AF-Q8SX76-F1 LD24646P;
1076:  ekcu-A  2.7 10.3  118   568    8   DROME:AF-Q2PDP5-F1 UNCHARACTERIZED PROTEIN, ISOFORM F;
1077:  ekh9-A  2.6  3.6   84   606   10   DROME:AF-P49847-F1 TRANSCRIPTION INITIATION FACTOR TFIID SUBUNIT 6;
1078:  ek9f-A  2.6  4.1   87   508    8   DROME:AF-Q7JZ56-F1 ENDOPEPTIDASE S2P;
1079:  ec93-A  2.6  9.0  100   658    8   DROME:AF-Q8IQI3-F1 UNCHARACTERIZED PROTEIN, ISOFORM B;
1080:  ekq1-A  2.6  5.8   83   224   11   DROME:AF-Q9VQZ0-F1 PROTEIN YIPF;
1081:  ekkv-A  2.6  4.5  135   455    3   DROME:AF-M9NDI3-F1 SORTING NEXIN 6, ISOFORM B;
1082:  efwc-A  2.6 11.4   79   501    5   DROME:AF-Q9VG86-F1 FATTY ACYL-COA REDUCTASE;
1083:  ec8v-A  2.6  9.0   86   507    5   DROME:AF-Q9VJ16-F1 GH26014P;
1084:  ehd4-A  2.6 11.2   77   269    8   DROME:AF-Q9VXB1-F1 FI24303P1;
1085:  edae-A  2.6  9.8   82   608    9   DROME:AF-B7Z0X5-F1 IONOTROPIC RECEPTOR 7E;
1086:  eekj-A  2.6  4.1   80   298   10   DROME:AF-Q9VF77-F1 FI16517P1;
1087:  elz2-A  2.6  3.2   72  1182   10   DROME:AF-Q9VQR8-F1 LEUCYL-TRNA SYNTHETASE;
1088:  egj0-A  2.6 12.3  121  1180    2   DROME:AF-Q9VYS3-F1 REGULATOR OF NONSENSE TRANSCRIPTS 1 HOMOLOG;
1089:  eihv-A  2.6  2.4   52   106   10   DROME:AF-A0A0B4K877-F1 UNCHARACTERIZED PROTEIN;
1090:  ekuz-A  2.6  4.7  101   942    6   DROME:AF-Q9VT91-F1 CANNONBALL;
1091:  efs1-A  2.6  5.6   86   439    6   DROME:AF-Q9I7X6-F1 CARNOSINE N-METHYLTRANSFERASE;
1092:  egrc-A  2.6  7.4  143  1111    9   DROME:AF-Q9W037-F1 UNCHARACTERIZED PROTEIN, ISOFORM C;
1093:  ehzx-A  2.6  9.6   69    95    6   DROME:AF-Q9VYD7-F1 MITOCHONDRIAL IMPORT INNER MEMBRANE TRANSLOCASE S
1094:  ely0-A  2.6  4.6  109  1197   11   DROME:AF-Q9VLB3-F1 ORGANIC ANION TRANSPORTING POLYPEPTIDE 30B, ISOFO
1095:  ee0o-A  2.6  5.7  124   277    6   DROME:AF-Q9VCZ0-F1 ELONGATION OF VERY LONG CHAIN FATTY ACIDS PROTEIN
1096:  elmu-A  2.6  9.5   95   531    6   DROME:AF-Q7K0E6-F1 ASPARTATE--TRNA LIGASE, CYTOPLASMIC;
1097:  ejo7-A  2.6  5.4   60   749    2   DROME:AF-Q9Y149-F1 MEDIATOR OF RNA POLYMERASE II TRANSCRIPTION SUBUN
1098:  empi-A  2.6  2.7   59   154    8   DROME:AF-Q9VY41-F1 UNCHARACTERIZED PROTEIN;
1099:  ehnq-A  2.6  6.3   64   340    9   DROME:AF-Q9W224-F1 NOVEL SPERMATOGENESIS REGULATOR, ISOFORM A;
1100:  ek6y-A  2.6  3.8   62   162    6   DROME:AF-Q9V3Z8-F1 AT18988P;
1101:  emdn-A  2.6  6.8  103   169    5   DROME:AF-M9NFY9-F1 UNCHARACTERIZED PROTEIN;
1102:  ejft-A  2.6  5.0   96   203   10   DROME:AF-Q9VLW3-F1 FI08020P;
1103:  eij3-A  2.6  6.5  123   775    7   DROME:AF-Q9W395-F1 ANAPHASE-PROMOTING COMPLEX SUBUNIT 4;
1104:  ekkn-A  2.6  7.9  135   605   10   DROME:AF-Q9VKU2-F1 LD46023P;
1105:  ef69-A  2.6 14.4  100   525    8   DROME:AF-Q9W3F7-F1 MITOGUARDIN;
1106:  ekyu-A  2.6  8.1  127  1360    6   DROME:AF-Q7KTA0-F1 RICKETS;
1107:  el4d-A  2.6  3.8  108   262    6   DROME:AF-P92177-F1 14-3-3 PROTEIN EPSILON;
1108:  ed6u-A  2.6 11.2  104   819    4   DROME:AF-Q9VV48-F1 RING-TYPE E3 UBIQUITIN TRANSFERASE;
1109:  eh8w-A  2.6  6.7  105  1048    3   DROME:AF-Q9VKW4-F1 KINESIN-LIKE PROTEIN AT 31E, ISOFORM A;
1110:  emzj-A  2.6  2.7   49    72    4   DROME:AF-X2JB67-F1 UNCHARACTERIZED PROTEIN, ISOFORM B;
1111:  em5l-A  2.6  8.6  101   473    8   DROME:AF-Q9VVQ4-F1 UNCHARACTERIZED PROTEIN, ISOFORM D;
1112:  emfl-A  2.6 11.7  101   405    7   DROME:AF-O01367-F1 PROTEIN HELD OUT WINGS;
1113:  ejbj-A  2.6  8.3  111   433    8   DROME:AF-Q9W0F5-F1 UNCHARACTERIZED PROTEIN;
1114:  eiel-A  2.6 13.7  104   273    6   DROME:AF-Q9VZM6-F1 GH12661P;
1115:  ee3n-A  2.6  3.7   56   157    4   DROME:AF-Q9VB09-F1 IP04131P;
1116:  emit-A  2.6 10.2   94   631    5   DROME:AF-Q23976-F1 ATP-DEPENDENT DNA HELICASE 2 SUBUNIT 1;
1117:  ehuv-A  2.6  8.8   92   233   11   DROME:AF-Q8IMF1-F1 IP08088P;
1118:  eeik-A  2.6  5.3   66   301   12   DROME:AF-Q9V458-F1 FI08601P;
1119:  ed94-A  2.6  5.8  134   709   13   DROME:AF-Q9VR70-F1 AT15442P;
1120:  edvl-A  2.6  6.9   90   152    3   DROME:AF-O96067-F1 DJTB-LIKE PROTEIN;
1121:  ehxh-A  2.6  6.4   79   195    8   DROME:AF-Q01069-F1 ENHANCER OF SPLIT MBETA PROTEIN;
1122:  ejak-A  2.6 11.0   91   182    5   DROME:AF-Q8IQ56-F1 TRANSMEMBRANE PROTEIN 11 HOMOLOG, MITOCHONDRIAL;
1123:  efzb-A  2.6  4.8  128   499    8   DROME:AF-Q9Y1A7-F1 LD25378P;
1124:  ed4p-A  2.6  9.5   88   460    5   DROME:AF-Q86LG9-F1 PICKPOCKET 13;
1125:  egl5-A  2.6  4.8   75   176   11   DROME:AF-Q9VXD1-F1 PROTEIN SINGLES BAR;
1126:  ef1s-A  2.6  5.6   90   524    4   DROME:AF-Q9W4G1-F1 LD07278P;
1127:  elsj-A  2.6  4.6   82   224   13   DROME:AF-Q9VZK9-F1 TRANSMEMBRANE PROTEIN 267;
1128:  eioc-A  2.6  4.7   94   671    7   DROME:AF-Q9VRR2-F1 GH26628P;
1129:  egyl-A  2.6  4.3   59   609    8   DROME:AF-Q9W2U4-F1 SERINE/THREONINE-PROTEIN PHOSPHATASE 4 REGULATORY
1130:  eibk-A  2.6 10.0   93  2167    3   DROME:AF-Q9V3Z6-F1 MYOSIN-VIIA;
1131:  eizo-A  2.6 10.4  157  1449    8   DROME:AF-Q9VQZ1-F1 LETHAL (2) K05819, ISOFORM A;
1132:  ei3z-A  2.6  5.9  105   436    5   DROME:AF-Q9VRE4-F1 LD23009P;
1133:  egwe-A  2.6  6.6   80   186   10   DROME:AF-Q4QQB9-F1 LP21121P;
1134:  elt6-A  2.6  9.8   82   519    5   DROME:AF-P25162-F1 ACETYLCHOLINE RECEPTOR SUBUNIT BETA-LIKE 2;
1135:  el44-A  2.6 11.8   85   561    7   DROME:AF-Q8IMV2-F1 PICKPOCKET 22, ISOFORM B;
1136:  em4e-A  2.6 14.4   95   869    8   DROME:AF-Q9VZ82-F1 LEUCYL-TRNA SYNTHETASE;
1137:  elpq-A  2.6  4.3  129   545    9   DROME:AF-Q9VMI4-F1 ORPHAN G PROTEIN-COUPLED RECEPTOR;
1138:  ego9-A  2.6  7.2  128   578    7   DROME:AF-Q9VCG4-F1 NUCLEOPORIN NDC1;
1139:  emab-A  2.6 10.5   73   141    4   DROME:AF-X2J4U0-F1 UNCHARACTERIZED PROTEIN;
1140:  el2m-A  2.6  5.1  112  1887    9   DROME:AF-P04052-F1 DNA-DIRECTED RNA POLYMERASE II SUBUNIT RPB1;
1141:  ekcy-A  2.6  6.2  125   765    6   DROME:AF-Q9VBP0-F1 FI21465P1;
1142:  eg82-A  2.6  4.6   75   163    4   DROME:AF-Q9VAZ2-F1 IP06517P;
1143:  ehq7-A  2.6  5.8   93   596    5   DROME:AF-Q7K3N1-F1 GH27401P;
1144:  emwl-A  2.6 15.5   85   850    6   DROME:AF-Q0E8V8-F1 MIP09469P;
1145:  ekml-A  2.6 10.9   90  1486    7   DROME:AF-A0A0B4KEE7-F1 LEUCINE-RICH REPEAT, ISOFORM F;
1146:  ec6r-A  2.6  6.3  114   648    4   DROME:AF-Q9VUC9-F1 UNCHARACTERIZED PROTEIN, ISOFORM A;
1147:  el0x-A  2.6  7.2   75   371    5   DROME:AF-O46052-F1 EG:152A3.3 PROTEIN;
1148:  emwq-A  2.6  4.5   78   272    5   DROME:AF-Q9VHV6-F1 RE31520P;
1149:  eh4h-A  2.6  6.4  114   976    4   DROME:AF-Q9VX63-F1 FI18001P1;
1150:  ec56-A  2.6 14.7   79   579    4   DROME:AF-Q9VB46-F1 ADIPOCYTE PLASMA MEMBRANE-ASSOCIATED PROTEIN;
1151:  eifp-A  2.6  5.4   68   387    7   DROME:AF-Q9VYE3-F1 FI21110P1;
1152:  ehhf-A  2.6  4.3   66   474    6   DROME:AF-Q9VJQ7-F1 LD27791P;
1153:  ejk1-A  2.6 13.2  118   248    5   DROME:AF-Q9VLH1-F1 TETRASPANIN;
1154:  eezn-A  2.6  5.1   83   138    8   DROME:AF-C0PV55-F1 MIP07212P;
1155:  emdv-A  2.6  8.6  117   481    7   DROME:AF-Q9VR82-F1 INNEXIN INX6;
1156:  ed80-A  2.6 10.7   90   902    6   DROME:AF-Q9W2E9-F1 KINASE;
1157:  ee7q-A  2.6  8.5  120   367    9   DROME:AF-Q9VRX6-F1 INNEXIN INX4;
1158:  edpf-A  2.6  6.9   77   169    9   DROME:AF-C4NAP3-F1 SEMINAL FLUID PROTEIN 38D;
1159:  eeni-A  2.6  6.4  120  1200    9   DROME:AF-Q9VXE9-F1 STRUCTURAL MAINTENANCE OF CHROMOSOMES PROTEIN;
1160:  eesm-A  2.6 12.0  100   610    8   DROME:AF-Q27324-F1 TYROSINE-PROTEIN KINASE DRL;
1161:  emhh-A  2.6  7.4  153   576    3   DROME:AF-A1ZBX0-F1 CILIA- AND FLAGELLA-ASSOCIATED PROTEIN 206;
1162:  efnm-A  2.6  4.6  113   262    6   DROME:AF-P00417-F1 CYTOCHROME C OXIDASE SUBUNIT 3;
1163:  elo8-A  2.6  6.2   83   818    2   DROME:AF-Q0E908-F1 HILLARIN;
1164:  ek7t-A  2.6  3.4   59   202   10   DROME:AF-Q9W0I7-F1 GINS COMPLEX SUBUNIT 1;
1165:  efs6-A  2.6  8.1  129   586    6   DROME:AF-Q9VEG2-F1 IP13425P;
1166:  el92-A  2.6 11.5  111   321    5   DROME:AF-Q9VX13-F1 FI05221P;
1167:  eg6e-A  2.6 12.0   75   252    7   DROME:AF-Q8IPS1-F1 UNCHARACTERIZED PROTEIN;
1168:  ecvs-A  2.6  7.7   89  1065    7   DROME:AF-M9MSL4-F1 CENTROSOMAL PROTEIN 135KDA, ISOFORM B;
1169:  eiss-A  2.5  4.1  105   676   10   DROME:AF-Q9VXD9-F1 PROBABLE G-PROTEIN COUPLED RECEPTOR MTH-LIKE 1;
1170:  eg6x-A  2.5  4.8   57   112    4   DROME:AF-Q9VUP6-F1 GEO12053P1;
1171:  ei9f-A  2.5  6.4  136  1355    7   DROME:AF-Q9VLN6-F1 FI20146P1;
1172:  eg5u-A  2.5  6.9   71   278    6   DROME:AF-Q8IPR4-F1 OSIRIS 16;
1173:  efsn-A  2.5  5.6   72   168   13   DROME:AF-Q9VW61-F1 MIP13743P;
1174:  ejth-A  2.5  6.8  150   401    7   DROME:AF-Q9VME1-F1 FI01864P;
1175:  el68-A  2.5 10.1  115   984    7   DROME:AF-Q9VXW9-F1 UNCHARACTERIZED PROTEIN, ISOFORM A;
1176:  ed6n-A  2.5  4.3   64   121    8   DROME:AF-M9ND94-F1 UNCHARACTERIZED PROTEIN, ISOFORM A;
1177:  ekmz-A  2.5  4.3   89  1012    8   DROME:AF-Q9VRJ1-F1 ALANINE--TRNA LIGASE, MITOCHONDRIAL;
1178:  egrg-A  2.5 10.3   89   611   13   DROME:AF-Q9VCM4-F1 IONOTROPIC RECEPTOR 94E;
1179:  el88-A  2.5  4.8   97   162    5   DROME:AF-Q9VW87-F1 PROTEIN SNAKESKIN;
1180:  ehfh-A  2.5 14.9  136   943    9   DROME:AF-Q9VR07-F1 SODIUM- AND CHLORIDE-DEPENDENT GABA TRANSPORTER I
1181:  ehns-A  2.5  6.2   60    74   10   DROME:AF-Q9VY65-F1 MICOS COMPLEX SUBUNIT MIC10;
1182:  ejhf-A  2.5  6.4   94   246   10   DROME:AF-O77262-F1 EG:22E5.9 PROTEIN;
1183:  eeft-A  2.5  5.4  108   460    5   DROME:AF-Q9VF39-F1 FI01459P;
1184:  ef1b-A  2.5 11.0  119   204    6   DROME:AF-A8JNT1-F1 UNCHARACTERIZED PROTEIN, ISOFORM B;
1185:  emka-A  2.5 12.2  150  1302    7   DROME:AF-Q00748-F1 MULTIDRUG RESISTANCE PROTEIN HOMOLOG 65;
1186:  ehld-A  2.5  7.3  113   162    4   DROME:AF-B7YZF1-F1 UNCHARACTERIZED PROTEIN, ISOFORM D;
1187:  efiz-A  2.5 12.8  113   228   10   DROME:AF-Q7KJ73-F1 TETRASPANIN;
1188:  em58-A  2.5  6.0   76   156    5   DROME:AF-A8DT49-F1 IP17185P3;
1189:  ec49-A  2.5 10.3  112   382    7   DROME:AF-Q9VDW9-F1 LP03867P;
1190:  ej80-A  2.5  5.9  128   729    9   DROME:AF-A0A0B4KEF7-F1 UNCHARACTERIZED PROTEIN, ISOFORM C;
1191:  eczd-A  2.5 19.1  101   978    4   DROME:AF-M9PI70-F1 PH-SENSITIVE CHLORIDE CHANNEL 1, ISOFORM N;
1192:  eiw4-A  2.5  4.3  117   728    8   DROME:AF-Q9VS91-F1 GAMMA-TUBULIN COMPLEX COMPONENT;
1193:  eeuc-A  2.5  7.2  148   563    2   DROME:AF-A8JUR0-F1 UNCHARACTERIZED PROTEIN, ISOFORM C;
1194:  ekqo-A  2.5  8.3   66   388    8   DROME:AF-Q7K3N4-F1 GH26015P;
1195:  elq0-A  2.5 12.2  106   713    8   DROME:AF-Q9VRE0-F1 DOLICHYL-DIPHOSPHOOLIGOSACCHARIDE--PROTEIN
1196:  ekk3-A  2.5  4.8   61    98   10   DROME:AF-Q9VAL0-F1 SIGNAL PEPTIDASE COMPLEX SUBUNIT 1;
1197:  emw0-A  2.5  5.9   55    56    5   DROME:AF-A0A6M3Q6E2-F1 UNCHARACTERIZED PROTEIN;
1198:  emxf-A  2.5 10.3   77   871   10   DROME:AF-Q9NB04-F1 PATJ HOMOLOG;
1199:  eiv4-A  2.5 13.9   87   763    6   DROME:AF-Q9VN03-F1 ATP-DEPENDENT RNA HELICASE SUV3 HOMOLOG, MITOCHON
1200:  efvo-A  2.5  9.0   75   228    4   DROME:AF-Q9W0M4-F1 ENDOPLASMIC RETICULUM TRANSMEMBRANE PROTEIN;
1201:  elsr-A  2.5  4.5  138   393    7   DROME:AF-P48592-F1 RIBONUCLEOSIDE-DIPHOSPHATE REDUCTASE SUBUNIT M2;
1202:  efly-A  2.5  7.1  100   715    8   DROME:AF-Q9VU52-F1 PROTEIN SNEAKY;
1203:  ejim-A  2.5  6.9  100   165   10   DROME:AF-Q9VEW3-F1 RE61190P;
1204:  elc0-A  2.5  4.2   76   455    8   DROME:AF-Q9W1I9-F1 INACTIVE PEPTIDYL-PROLYL CIS-TRANS ISOMERASE SHUT
1205:  ejso-A  2.5  7.2   69   175   10   DROME:AF-Q9VUF9-F1 GH08457P;
1206:  ekek-A  2.5  4.6   56   403    9   DROME:AF-Q9VFV9-F1 DNAJ-LIKE-2, ISOFORM A;
1207:  eggi-A  2.5  4.3  140   905    4   DROME:AF-Q9VI54-F1 LD29489P;
1208:  ejvc-A  2.5  7.0   59   141   14   DROME:AF-A0A0B4K7X0-F1 UNCHARACTERIZED PROTEIN;
1209:  el32-A  2.5  5.2   70   141   10   DROME:AF-A1Z8U7-F1 GEO13458P1;
1210:  emc3-A  2.5  6.2   86   168    2   DROME:AF-Q0KI06-F1 UNCHARACTERIZED PROTEIN, ISOFORM A;
1211:  eler-A  2.5 10.1   88   821    5   DROME:AF-Q5BI50-F1 CULLIN 4, ISOFORM A;
1212:  eju7-A  2.5  6.0  105   496    9   DROME:AF-Q9VGG8-F1 PROBABLE G-PROTEIN COUPLED RECEPTOR MTH-LIKE 5;
1213:  eg5w-A  2.5  4.7  101   497    4   DROME:AF-A1ZBD9-F1 FI23731P1;
1214:  ekyv-A  2.5 12.8  123   219    5   DROME:AF-Q7JZW7-F1 TETRASPANIN;
1215:  emdf-A  2.5  4.8   70   553    6   DROME:AF-E1JI03-F1 BRUMMER, ISOFORM B;
1216:  ei9r-A  2.5  5.2   66   616    3   DROME:AF-Q9W1F4-F1 THO COMPLEX SUBUNIT 5;
1217:  ee9q-A  2.5  6.3   71   120    6   DROME:AF-O46199-F1 ACCESSORY GLAND PROTEIN ACP53EA;
1218:  efgp-A  2.5  4.6   66   640    9   DROME:AF-Q9VBR1-F1 VACUOLAR PROTEIN SORTING 33B;
1219:  ec1s-A  2.5  8.2   86  1263   10   DROME:AF-A1ZA45-F1 UNCHARACTERIZED PROTEIN, ISOFORM A;
1220:  ed67-A  2.5  9.9   82   521    9   DROME:AF-P04755-F1 ACETYLCHOLINE RECEPTOR SUBUNIT BETA-LIKE 1;
1221:  ekbr-A  2.5  4.2   83   302    2   DROME:AF-Q9U6R9-F1 GH13039P;
1222:  ej98-A  2.5 11.5   68   138    4   DROME:AF-Q9VDH4-F1 PROTEIN TURANDOT B;
1223:  eemn-A  2.5  6.5   87   217    6   DROME:AF-Q9VED1-F1 IP07781P;
1224:  eej4-A  2.5 14.3   94   813    6   DROME:AF-Q7JZ25-F1 CHLORIDE CHANNEL PROTEIN;
1225:  ej32-A  2.5  5.0  119  1002    6   DROME:AF-Q24314-F1 VACUOLAR PROTEIN SORTING-ASSOCIATED PROTEIN 18 HO
1226:  edgc-A  2.5  4.7  121   268    3   DROME:AF-Q9VVE2-F1 PROTEIN ROGDI;
1227:  efh3-A  2.5  4.7  117   831    9   DROME:AF-Q9VEG4-F1 LP13728P;
1228:  el3h-A  2.5  5.4   74   181    8   DROME:AF-Q9VQQ4-F1 UNCHARACTERIZED PROTEIN, ISOFORM A;
1229:  egme-A  2.5  4.7   61   380   10   DROME:AF-Q7K2D2-F1 DYNACTIN SUBUNIT 2;
1230:  eky9-A  2.5 11.2  119   525    8   DROME:AF-Q9VWV9-F1 PROTEIN-SERINE O-PALMITOLEOYLTRANSFERASE PORCUPIN
1231:  edn2-A  2.5  2.9   55   523    4   DROME:AF-Q9VQN8-F1 FIDGETIN-LIKE PROTEIN 1;
1232:  elxy-A  2.5  4.4   99   654    7   DROME:AF-Q9VAP2-F1 AUGMIN COMPLEX SUBUNIT DGT6;
1233:  ekop-A  2.5 16.4   75   780    7   DROME:AF-A0A0B4KGY6-F1 PASILLA, ISOFORM R;
1234:  eh14-A  2.5  7.1  111   723   10   DROME:AF-Q9VI25-F1 NEUROCHONDRIN HOMOLOG;
1235:  edd3-A  2.5  8.1  117   419    8   DROME:AF-Q9VWL5-F1 INNEXIN INX5;
1236:  ekgo-A  2.5  6.8   78   422   12   DROME:AF-Q7KLV9-F1 26S PROTEASOME NON-ATPASE REGULATORY SUBUNIT 11;
1237:  efi2-A  2.5  9.1   87  2313    7   DROME:AF-Q9VYD1-F1 PROBABLE HISTONE-LYSINE N-METHYLTRANSFERASE CG171
1238:  elom-A  2.5  5.5   86   552    2   DROME:AF-O76861-F1 EG:100G10.1 PROTEIN;
1239:  egc9-A  2.5  7.2  111   578   11   DROME:AF-O17444-F1 VESICULAR ACETYLCHOLINE TRANSPORTER;
1240:  ej8c-A  2.5  6.9   67  1253    4   DROME:AF-Q01989-F1 MYOSIN HEAVY CHAIN 95F;
1241:  ejq1-A  2.5  7.1  109   343    6   DROME:AF-A0A0B4LFY9-F1 STIMULATOR OF INTERFERON GENES PROTEIN;
1242:  ejls-A  2.5  6.6  117   751   10   DROME:AF-Q9VJD3-F1 CONSERVED OLIGOMERIC GOLGI COMPLEX SUBUNIT 5;
1243:  ejgo-A  2.5  6.9   75   107    7   DROME:AF-Q9W286-F1 FI15737P1;
1244:  egsg-A  2.5  3.7   68   191    4   DROME:AF-Q9W4R8-F1 RE03721P;
1245:  ed30-A  2.5  8.8   95   407    4   DROME:AF-Q9V345-F1 COP9 SIGNALOSOME COMPLEX SUBUNIT 4;
1246:  ehjl-A  2.5  7.1  130   629    8   DROME:AF-A1Z8V9-F1 TRANSPORTER;
1247:  em33-A  2.5  3.1   79   142    6   DROME:AF-A1Z7W3-F1 GEO10290P1;
1248:  ed3h-A  2.5 16.0  101   334   11   DROME:AF-Q9VNU2-F1 HL01743P;
1249:  ei9i-A  2.5  8.8   92   170    4   DROME:AF-A0A0B4K7P2-F1 UNCHARACTERIZED PROTEIN;
1250:  ejh9-A  2.5  5.1  103   448   12   DROME:AF-Q9VP87-F1 DECAPRENYL DIPHOSPHATE SYNTHASE SUBUNIT 2, ISOFOR
1251:  eluu-A  2.5  7.7  113   766    9   DROME:AF-Q9VUI7-F1 UNCHARACTERIZED PROTEIN;
1252:  eha7-A  2.5  7.2  116   393    7   DROME:AF-Q9W1F5-F1 RE54691P;
1253:  ed22-A  2.5  5.3  107   712    9   DROME:AF-O46100-F1 EG:8D8.3 PROTEIN;
1254:  elt8-A  2.5  9.6   67   225    6   DROME:AF-Q7JR24-F1 CAG, ISOFORM A;
1255:  el8n-A  2.5  5.6   62   117    8   DROME:AF-Q9Y0V3-F1 MITOCHONDRIAL IMPORT INNER MEMBRANE TRANSLOCASE S
1256:  ec7c-A  2.5  5.7  101   159   10   DROME:AF-Q9VIL5-F1 GEO08953P1;
1257:  edbg-A  2.5  6.3  111   392    6   DROME:AF-Q9VHS7-F1 4-HYDROXYBENZOATE POLYPRENYLTRANSFERASE, MITOCHON
1258:  eht7-A  2.5  8.2  112   846    7   DROME:AF-Q9VR48-F1 HOEPEL2;
1259:  eh4o-A  2.5  4.5  121   446    6   DROME:AF-P18931-F1 NADH-UBIQUINONE OXIDOREDUCTASE CHAIN 4;
1260:  eg08-A  2.5  6.7  130   419    5   DROME:AF-Q9VSA3-F1 PROBABLE MEDIUM-CHAIN SPECIFIC ACYL-COA DEHYDROGE
1261:  egyj-A  2.5  7.8  104   149    5   DROME:AF-Q7JY26-F1 AT24188P;
1262:  ei1l-A  2.5  8.5   99   240    6   DROME:AF-Q9VYX3-F1 RECEPTOR EXPRESSION-ENHANCING PROTEIN;
1263:  elqu-A  2.5  3.8   53   277    0   DROME:AF-Q9W019-F1 IP09724P;
1264:  eeo7-A  2.5  4.3   67   820    9   DROME:AF-P11929-F1 BLASTODERM-SPECIFIC PROTEIN 25D;
1265:  elac-A  2.5  5.0   75   544    7   DROME:AF-Q9W413-F1 RIBONUCLEASE P;
1266:  ee6i-A  2.5  7.2  110   735    3   DROME:AF-O76912-F1 EG:95B7.9 PROTEIN;
1267:  eerr-A  2.5  4.3   54   102    6   DROME:AF-Q9VUT2-F1 EIG71EI, ISOFORM A;
1268:  eme5-A  2.5  4.8   99  1430    5   DROME:AF-Q7JVP4-F1 BROMODOMAIN-CONTAINING PROTEIN, 140KD, ISOFORM A;
1269:  eeai-A  2.4  4.4  106   148    6   DROME:AF-Q9W4B6-F1 RE01432P;
1270:  efge-A  2.4  8.0  114  2455    5   DROME:AF-Q9VE34-F1 ECTOPIC P GRANULES PROTEIN 5 HOMOLOG;
1271:  ecvg-A  2.4  8.8   98  1248    9   DROME:AF-Q9VKY2-F1 CULLIN-ASSOCIATED NEDD8-DISSOCIATED PROTEIN 1;
1272:  el1w-A  2.4  5.0  117  1788    7   DROME:AF-P11046-F1 LAMININ SUBUNIT BETA-1;
1273:  edsw-A  2.4 12.3   66   475    9   DROME:AF-Q9VIM0-F1 GH14278P;
1274:  eg20-A  2.4  6.3   86   155    6   DROME:AF-A1ZAL7-F1 V-TYPE PROTON ATPASE PROTEOLIPID SUBUNIT;
1275:  ekyi-A  2.4  5.6   89   810    6   DROME:AF-Q9VJ08-F1 LD29741P;
1276:  eluf-A  2.4  5.6   57    72    5   DROME:AF-Q9VWH8-F1 PROTEIN KISH;
1277:  eeez-A  2.4  5.4  107   300    7   DROME:AF-Q9I7L7-F1 PALMITOYLTRANSFERASE;
1278:  ecv9-A  2.4 11.6   69   137    9   DROME:AF-Q0KI15-F1 GEO11096P1;
1279:  ekzf-A  2.4  8.4  110   734   10   DROME:AF-A1ZAH1-F1 ATP SYNTHASE SUBUNIT D, MITOCHONDRIAL;
1280:  ehoi-A  2.4  5.6  114  1188    9   DROME:AF-Q9W1J0-F1 TRANSPORTER;
1281:  ec7f-A  2.4 11.1   75   447    9   DROME:AF-Q9VAG4-F1 VACUOLAR PROTEIN SORTING-ASSOCIATED PROTEIN 16B;
1282:  ek38-A  2.4 10.9  103   246    9   DROME:AF-Q8IMT8-F1 PROTEIN LIN-7 HOMOLOG;
1283:  emw1-A  2.4  4.2   83   149    5   DROME:AF-Q9VQP9-F1 PUTATIVE OLIGOSACCHARYLTRANSFERASE COMPLEX SUBUNI
1284:  ekx6-A  2.4  6.1   63   142    8   DROME:AF-Q8IN41-F1 PROTEIN TURANDOT X;
1285:  eggw-A  2.4  8.1  113   438    9   DROME:AF-Q9V3W6-F1 INNEXIN INX7;
1286:  egvw-A  2.4  6.4  110   198    7   DROME:AF-Q9VX57-F1 CG8661 PROTEIN;
1287:  eh7s-A  2.4  5.4   84   358    4   DROME:AF-Q9VWK7-F1 SD22372P;
1288:  edai-A  2.4  6.4   81   186    6   DROME:AF-A1ZAF4-F1 UNCHARACTERIZED PROTEIN, ISOFORM A;
1289:  efx0-A  2.4 10.4  110   227    4   DROME:AF-Q7K3Z2-F1 GH01773P;
1290:  eldk-A  2.4  5.9   61   355    5   DROME:AF-Q9VNQ6-F1 FI06051P;
1291:  ef02-A  2.4  5.2  122   521    5   DROME:AF-Q9VA14-F1 UNCHARACTERIZED PROTEIN;
1292:  egee-A  2.4  6.7  144  1225    8   DROME:AF-Q9VKJ6-F1 FI03653P;
1293:  ec8x-A  2.4  9.5   86   136    6   DROME:AF-Q8IQR9-F1 IP15629P;
1294:  ecu2-A  2.4 14.5   81   520    4   DROME:AF-Q27237-F1 PROTEIN TUMOROUS IMAGINAL DISCS, MITOCHONDRIAL;
1295:  ejky-A  2.4  5.8  113  1340    6   DROME:AF-A8DWJ8-F1 NADPH OXIDASE, ISOFORM C;
1296:  edq4-A  2.4  4.9  118   641    8   DROME:AF-Q9I7N9-F1 FI18149P1;
1297:  eezx-A  2.4  6.5  131   417    2   DROME:AF-A0A0B4K7Y4-F1 BB IN A BOXCAR, ISOFORM C;
1298:  ee9e-A  2.4 12.0  124  2528    6   DROME:AF-E1JI78-F1 FORMIN HOMOLOGY 2 DOMAIN CONTAINING, ISOFORM I;
1299:  ejhy-A  2.4  8.3  108   163    5   DROME:AF-Q9W0Q8-F1 UNCHARACTERIZED PROTEIN;
1300:  efu5-A  2.4  4.3   64    70    9   DROME:AF-Q9VFX9-F1 GEO11419P1;
1301:  eeqk-A  2.4  9.6  112   220   11   DROME:AF-Q9VR65-F1 UNCHARACTERIZED PROTEIN;
1302:  emy1-A  2.4 10.3  137   497   10   DROME:AF-Q9VR33-F1 IP13216P;
1303:  ehl5-A  2.4  6.2   86   212    5   DROME:AF-Q9VFE3-F1 GH03514P;
1304:  egd9-A  2.4 14.8  104   507    7   DROME:AF-Q961H2-F1 GH23453P;
1305:  eios-A  2.4  9.9   83   539    7   DROME:AF-A0A0S0WNY8-F1 NICOTINIC ACETYLCHOLINE RECEPTOR ALPHA4, ISOFO
1306:  egyb-A  2.4  5.1   87   623    3   DROME:AF-A1ZB18-F1 UNCHARACTERIZED PROTEIN;
1307:  emm0-A  2.4  3.3   82   212    5   DROME:AF-Q9VFE5-F1 VACUOLAR H ATPASE PPA1 SUBUNIT 2;
1308:  ejeu-A  2.4  4.8   96   199    7   DROME:AF-Q9I7M1-F1 OLFACTORY-SPECIFIC 9;
1309:  egs7-A  2.4 12.1   95  1034    8   DROME:AF-Q8IPT2-F1 STRUCTURAL MAINTENANCE OF CHROMOSOMES PROTEIN 5;
1310:  eibq-A  2.4  4.6   52   107    8   DROME:AF-Q9W5B9-F1 TRANSCRIPTION INITIATION FACTOR IIA SUBUNIT 2-2;
1311:  ek8l-A  2.4  5.4   89   710    4   DROME:AF-Q9VND3-F1 PHOSPHATIDYLINOSITOL 4-KINASE TYPE 2;
1312:  eluy-A  2.4  3.6   70   660    6   DROME:AF-A1Z935-F1 SOLUTE CARRIER FAMILY 30 MEMBER 9;
1313:  ee97-A  2.4 11.1  119   532    3   DROME:AF-P83118-F1 PROBABLE G-PROTEIN COUPLED RECEPTOR MTH-LIKE 11;
1314:  eg7j-A  2.4  5.2  125   519    8   DROME:AF-A1Z7R6-F1 UNCHARACTERIZED PROTEIN, ISOFORM A;
1315:  ef49-A  2.4  7.9   99  1247    5   DROME:AF-A8QI68-F1 POLYCYSTIN-RELATED Y PROTEIN;
1316:  ei7a-A  2.4  3.8   81   606   10   DROME:AF-M9PC61-F1 UNCHARACTERIZED PROTEIN, ISOFORM E;
1317:  elyu-A  2.4  5.4  106   635    6   DROME:AF-A8JNS4-F1 STARVIN, ISOFORM E;
1318:  ed5i-A  2.4  5.0  116   913    9   DROME:AF-Q9W0Y6-F1 TRANSIENT RECEPTOR POTENTIAL CATION CHANNEL PROTE
1319:  ek1a-A  2.4  7.0   64   332    5   DROME:AF-Q9VKW3-F1 REPLICATION FACTOR C SUBUNIT 3;
1320:  eeo9-A  2.4  6.7  111   503    9   DROME:AF-Q94981-F1 E3 UBIQUITIN-PROTEIN LIGASE ARIADNE-1;
1321:  ec1n-A  2.4  5.0   57   143   12   DROME:AF-Q9VA24-F1 UNCHARACTERIZED PROTEIN;
1322:  ef4w-A  2.4  5.4   88   755    1   DROME:AF-Q9VC61-F1 PROTEIN CREBRF HOMOLOG;
1323:  efo3-A  2.4  4.6   96   613    2   DROME:AF-A1ZBQ7-F1 UNCHARACTERIZED PROTEIN;
1324:  eejj-A  2.4  6.8   88   679    7   DROME:AF-A0A0B4LID7-F1 UNCHARACTERIZED PROTEIN, ISOFORM C;
1325:  ekts-A  2.4  6.4  104  1323    6   DROME:AF-Q9VJ21-F1 UNCHARACTERIZED PROTEIN, ISOFORM B;
1326:  ef7s-A  2.4 20.0   90   591    8   DROME:AF-A8JV41-F1 PICKPOCKET 23, ISOFORM C;
1327:  egp3-A  2.4 10.1  126  1487   10   DROME:AF-Q9VGI8-F1 BLOOM SYNDROME PROTEIN HOMOLOG;
1328:  ed4g-A  2.4 20.0  109   765    6   DROME:AF-P25991-F1 PROTEIN SUPPRESSOR OF FORKED;
1329:  ef2x-A  2.4  9.6   84   374    5   DROME:AF-Q9VT38-F1 GH03795P;
1330:  eijp-A  2.4  3.6   74   218    5   DROME:AF-Q9W3F5-F1 GH02722P;
1331:  efeq-A  2.4 12.7   84   681    5   DROME:AF-Q9VEA9-F1 LD24550P;
1332:  el9t-A  2.4  6.1   92   711    4   DROME:AF-Q9W5C1-F1 RE02292P;
1333:  eid4-A  2.4 13.2  111   614   11   DROME:AF-Q9VWK4-F1 IP12869P;
1334:  eg8o-A  2.4  4.1   71   603   10   DROME:AF-Q7K4A1-F1 SODIUM/NUCLEOSIDE COTRANSPORTER;
1335:  el8k-A  2.4 11.1   75   153    8   DROME:AF-Q6NP72-F1 GEO09659P1;
1336:  ema7-A  2.4  5.9  127   480    6   DROME:AF-Q9VS77-F1 PROBABLE G-PROTEIN COUPLED RECEPTOR MTH-LIKE 6;
1337:  eey0-A  2.4  4.5   99   227    6   DROME:AF-Q9VHD2-F1 PROBABLE MALEYLACETOACETATE ISOMERASE 2;
1338:  elbc-A  2.4  4.3  123   986    5   DROME:AF-Q9VHY7-F1 HL04706P;
1339:  ela3-A  2.4  8.7   95   879    7   DROME:AF-Q9VEP2-F1 UNCHARACTERIZED PROTEIN, ISOFORM B;
1340:  ejl9-A  2.4  7.3   67    81    3   DROME:AF-Q9W1B2-F1 MICOS COMPLEX SUBUNIT MIC10;
1341:  efco-A  2.4  4.9  124   677    9   DROME:AF-Q9W3U0-F1 ACYL-COENZYME A OXIDASE;
1342:  emso-A  2.4 10.4   91   632    7   DROME:AF-A1ZBM9-F1 IONOTROPIC RECEPTOR 56D;
1343:  ein7-A  2.4  4.8   64   299   19   DROME:AF-O46079-F1 EG:39E1.2 PROTEIN;
1344:  emwz-A  2.4  6.7   68   421    0   DROME:AF-Q9VEF3-F1 LD32088P;
1345:  eh1w-A  2.4  7.0  120   805    8   DROME:AF-P16395-F1 MUSCARINIC ACETYLCHOLINE RECEPTOR DM1;
1346:  ecvx-A  2.4  6.7   63    86    8   DROME:AF-Q4QPY6-F1 CYTOCHROME B-C1 COMPLEX SUBUNIT 6;
1347:  el2q-A  2.4 14.3  100   363   10   DROME:AF-Q8IGV3-F1 RE23632P;
1348:  eecc-A  2.4  5.2  104   497   10   DROME:AF-Q9W4R1-F1 LD21615P;
1349:  ehee-A  2.4  5.7  125   398    7   DROME:AF-Q9W501-F1 LD45906P;
1350:  eh8e-A  2.4 15.8   93   375    8   DROME:AF-Q8MRK8-F1 GH26280P;
1351:  edxq-A  2.4 10.4   88   135    6   DROME:AF-B7Z064-F1 MIP03067P;
1352:  ejdz-A  2.4  6.8  127   541    6   DROME:AF-Q9W533-F1 UNCHARACTERIZED PROTEIN, ISOFORM D;
1353:  ehsr-A  2.4  9.5   60  1069    8   DROME:AF-B4F7L9-F1 WD REPEAT-CONTAINING PROTEIN ON Y CHROMOSOME;
1354:  em5u-A  2.4  4.7   97   910   11   DROME:AF-A1ZAX1-F1 EUKARYOTIC TRANSLATION INITIATION FACTOR 3 SUBUNI
1355:  eesv-A  2.4 11.3   72   595   11   DROME:AF-A1Z8G0-F1 MENAGE A TROIS, ISOFORM A;
1356:  eh2x-A  2.4  4.1   50   106    8   DROME:AF-P52656-F1 TRANSCRIPTION INITIATION FACTOR IIA SUBUNIT 2;
1357:  ejtv-A  2.4 11.4  120   268    3   DROME:AF-Q9W1S2-F1 IP01291P;
1358:  ek0t-A  2.4  3.5   51    65    8   DROME:AF-M9MRU2-F1 UNCHARACTERIZED PROTEIN;
1359:  egle-A  2.4  8.4   73   583    3   DROME:AF-Q9VHN8-F1 LD37279P;
1360:  ej29-A  2.4  9.0   95   352    7   DROME:AF-A1Z6N3-F1 UNCHARACTERIZED PROTEIN;
1361:  eefu-A  2.4  5.2   65   874    8   DROME:AF-Q9VHB0-F1 PROTEIN SON;
1362:  emj7-A  2.4  5.3   78   747   13   DROME:AF-Q9W1H4-F1 DNA LIGASE 1;
1363:  edgd-A  2.4  8.6   77   346    4   DROME:AF-A8DYF7-F1 MRJ, ISOFORM E;
1364:  eg37-A  2.4  9.9  122   522   11   DROME:AF-Q7PLW4-F1 RE48874P;
1365:  ek3b-A  2.4  8.2  119   834    7   DROME:AF-Q8IGJ0-F1 PROTEIN EFR3 HOMOLOG CMP44E;
1366:  ek93-A  2.4  5.9  109   541    7   DROME:AF-Q8IR48-F1 SOBREMESA, ISOFORM B;
1367:  ek0r-A  2.4  3.4   89   185    8   DROME:AF-Q9VPR1-F1 GH02075P;
1368:  eenj-A  2.4  7.8  104  1638    7   DROME:AF-P25439-F1 ATP-DEPENDENT HELICASE BRM;
1369:  edws-A  2.4  8.4   77  1384   10   DROME:AF-Q8SY33-F1 PROTEIN GAWKY;
1370:  ee00-A  2.4  5.5  101   255    6   DROME:AF-Q86BM2-F1 LP15408P;
1371:  ejfs-A  2.4  5.1   83  1142    6   DROME:AF-Q0KI33-F1 UNCHARACTERIZED PROTEIN, ISOFORM F;
1372:  ed4y-A  2.4  3.7   88   704    6   DROME:AF-P49846-F1 TRANSCRIPTION INITIATION FACTOR TFIID SUBUNIT 5;
1373:  em6k-A  2.4  3.1   47   359   11   DROME:AF-A1ZAG4-F1 PROTEIN MONO-ADP-RIBOSYLTRANSFERASE PARP16;
1374:  eeie-A  2.4  8.6  103  1476    3   DROME:AF-Q9V9T4-F1 ATP-DEPENDENT CHROMATIN ASSEMBLY FACTOR LARGE SUB
1375:  emts-A  2.4  5.9  121   196    9   DROME:AF-M9NDP9-F1 UNCHARACTERIZED PROTEIN, ISOFORM E;
1376:  ec8f-A  2.4  7.5  131  1062    5   DROME:AF-M9PG15-F1 SECRETORY PATHWAY CALCIUM ATPASE, ISOFORM G;
1377:  eety-A  2.4  3.4   82   836   12   DROME:AF-Q9V7N5-F1 V-TYPE PROTON ATPASE SUBUNIT C;
1378:  eja3-A  2.4  7.0   88   128    6   DROME:AF-Q7JV61-F1 SD17342P;
1379:  efyy-A  2.4  5.6   84   366   11   DROME:AF-Q8IQ70-F1 CALCIUM UNIPORTER PROTEIN, MITOCHONDRIAL;
1380:  ef8w-A  2.4 13.3  107   615    8   DROME:AF-A8JNI3-F1 DEBRIS BUSTER, ISOFORM D;
1381:  emln-A  2.4  6.6  101   941    3   DROME:AF-Q9VIU5-F1 GH24474P;
1382:  ellr-A  2.4 12.8  100  1150    8   DROME:AF-Q9VBX4-F1 LD36051P;
1383:  ek17-A  2.4  5.8   93   213   12   DROME:AF-A8JRH4-F1 UNCHARACTERIZED PROTEIN;
1384:  ehmo-A  2.4 12.6  124  1503    6   DROME:AF-A1Z9C4-F1 UNCHARACTERIZED PROTEIN;
1385:  ee0g-A  2.3 10.8   80   484    8   DROME:AF-M9PI97-F1 MISEXPRESSION SUPPRESSOR OF RAS 6, ISOFORM B;
1386:  ehcd-A  2.3  7.3  106   568    9   DROME:AF-A0A0B4K691-F1 RIPPED POCKET, ISOFORM B;
1387:  eid0-A  2.3 20.9   88   485    6   DROME:AF-Q9VDU9-F1 HISTAMINE-GATED CHLORIDE CHANNEL ALPHA1 SUBUNIT;
1388:  ehdf-A  2.3  9.8  113   210    5   DROME:AF-Q9W5X6-F1 AT16669P;
1389:  elsd-A  2.3  6.4   63    70    5   DROME:AF-B8A3Y3-F1 MIP01424P;
1390:  eh7p-A  2.3  6.9  102   948   11   DROME:AF-Q9VBZ6-F1 GH14566P;
1391:  eemg-A  2.3  6.0  118   290    6   DROME:AF-Q9VBM7-F1 PALMITOYLTRANSFERASE;
1392:  ehiq-A  2.3 10.1   91  1574    2   DROME:AF-Q7KQM6-F1 GIGYF FAMILY PROTEIN GYF;
1393:  ej3a-A  2.3 14.3  113   993   14   DROME:AF-A1Z856-F1 KCNQ POTASSIUM CHANNEL, ISOFORM F;
1394:  eeg3-A  2.3  4.4   71   146   10   DROME:AF-Q9W398-F1 UNCHARACTERIZED PROTEIN, ISOFORM A;
1395:  ec2b-A  2.3  4.2   60   443    5   DROME:AF-Q9VHG8-F1 UNCHARACTERIZED PROTEIN;
1396:  efhd-A  2.3  8.1   72   209    7   DROME:AF-Q9VL94-F1 FI04446P;
1397:  ekpv-A  2.3  6.5   92   296   10   DROME:AF-Q9VFL9-F1 FI07901P;
1398:  ecup-A  2.3  7.0  127  1154    2   DROME:AF-A1Z9G8-F1 UNCHARACTERIZED PROTEIN;
1399:  ect2-A  2.3  9.9   99   245   10   DROME:AF-Q9VYD6-F1 GH06679P;
1400:  emzh-A  2.3 12.3  106   753    5   DROME:AF-Q9VS57-F1 RE14391P;
1401:  egru-A  2.3  4.1   80   359    1   DROME:AF-Q9V3V9-F1 ENDONUCLEASE G INHIBITOR, ISOFORM A;
1402:  efw9-A  2.3  9.9   73   282    7   DROME:AF-Q9VEQ2-F1 ER MEMBRANE PROTEIN COMPLEX SUBUNIT 2;
1403:  edjk-A  2.3  5.0  116   382    5   DROME:AF-Q9W3G7-F1 LD42063P;
1404:  em1l-A  2.3  4.3   59   129   14   DROME:AF-Q8IN43-F1 PROTEIN TURANDOT C;
1405:  ecym-A  2.3  6.6   89   235    4   DROME:AF-Q4ABI5-F1 UNCHARACTERIZED PROTEIN;
1406:  ecve-A  2.3  5.2   76   649    3   DROME:AF-Q24175-F1 DISCONTINUOUS ACTIN HEXAGON;
1407:  eknd-A  2.3  4.0   56   113   11   DROME:AF-Q9VBZ8-F1 ER MEMBRANE PROTEIN COMPLEX SUBUNIT 6;
1408:  elt5-A  2.3 13.1   96   399    6   DROME:AF-Q9VHM5-F1 RT10616P;
1409:  eh6n-A  2.3  7.7   94  1188   10   DROME:AF-Q9VUL6-F1 GH22749P;
1410:  egfr-A  2.3  6.0  137  1153    4   DROME:AF-Q9VBY8-F1 PROTEIN UNC-13 HOMOLOG 4B;
1411:  eiwh-A  2.3  6.0  133   581    7   DROME:AF-P18537-F1 FRIZZLED;
1412:  ejre-A  2.3  4.2   74   174    8   DROME:AF-P18933-F1 NADH-UBIQUINONE OXIDOREDUCTASE CHAIN 6;
1413:  edv8-A  2.3  5.0  103   492    8   DROME:AF-Q9V9S4-F1 FI21844P1;
1414:  ektu-A  2.3 14.0  154   636    6   DROME:AF-Q9V4E7-F1 TRANSPORTER;
1415:  ec40-A  2.3  9.0  100   716    5   DROME:AF-Q9W191-F1 IONOTROPIC RECEPTOR 60A;
1416:  egwt-A  2.3  9.9  118  1984    6   DROME:AF-Q9VZ85-F1 RHO GUANINE NUCLEOTIDE EXCHANGE FACTOR AT 64C, IS
1417:  ee5u-A  2.3 10.2   65   243    3   DROME:AF-Q9VMQ3-F1 RT06796P1;
1418:  emkb-A  2.3  8.1   70   457    9   DROME:AF-Q9VAJ5-F1 PICKPOCKET 30, ISOFORM A;
1419:  eluh-A  2.3  6.9   77   390    5   DROME:AF-Q7K2V9-F1 MEVALONATE KINASE;
1420:  ed9n-A  2.3  6.6   64   372    6   DROME:AF-Q9V9V8-F1 LP07209P;
1421:  eko3-A  2.3  8.9   93  1433    5   DROME:AF-A1ZAB3-F1 PROTEIN-TYROSINE-PHOSPHATASE;
1422:  efb9-A  2.3  7.9   87   750    3   DROME:AF-A0A0B4KGL7-F1 OSIRIS 17, ISOFORM C;
1423:  ei7i-A  2.3 11.7   89   589    9   DROME:AF-Q9VND0-F1 MEIOSIS I ARREST, ISOFORM A;
1424:  ekcz-A  2.3 11.6  105  1034   10   DROME:AF-P54362-F1 AP-3 COMPLEX SUBUNIT DELTA;
1425:  ejjm-A  2.3  5.7  111   276    5   DROME:AF-Q9V447-F1 KRUEPPEL HOMOLOG 2;
1426:  emzb-A  2.3  7.3   78  1325    5   DROME:AF-P22293-F1 PROTEIN SUPPRESSOR OF SABLE;
1427:  efcp-A  2.3  9.2  119   591    7   DROME:AF-Q8SYP8-F1 RE47911P;
1428:  eeek-A  2.3  6.4  127   976    6   DROME:AF-Q8IQQ7-F1 BLOATED TUBULES, ISOFORM B;
1429:  eh3m-A  2.3  5.1  105   497    6   DROME:AF-Q8MMD6-F1 MAJOR FACILITATOR SUPERFAMILY TRANSPORTER 1;
1430:  emv7-A  2.3  7.4   69   796    9   DROME:AF-Q9VFV0-F1 IONOTROPIC RECEPTOR 87A;
1431:  ejsm-A  2.3  5.8   87   211    7   DROME:AF-Q9VAK3-F1 RE47447P;
1432:  efi6-A  2.3 25.7   96  1315    5   DROME:AF-A0A0B4K682-F1 JAVELIN-LIKE, ISOFORM D;
1433:  ekba-A  2.3  6.8   84   931    5   DROME:AF-Q9VVU6-F1 PRP6 HOMOLOG;
1434:  eec4-A  2.3  8.7   90   365    3   DROME:AF-Q9VDL7-F1 DEPHOSPHOCOENZYME A CARRIER, ISOFORM A;
1435:  eew9-A  2.3 10.6  106   647    9   DROME:AF-Q8MSU3-F1 PUTATIVE FERRIC-CHELATE REDUCTASE 1 HOMOLOG;
1436:  ef07-A  2.3 13.5  119  1220    8   DROME:AF-Q6AWD5-F1 AT02057P;
1437:  ek6s-A  2.3  6.1   72   302    3   DROME:AF-Q9W138-F1 S-ADENOSYLMETHIONINE SENSOR UPSTREAM OF MTORC1;
1438:  edxx-A  2.3  9.5  111   863    7   DROME:AF-A8JNL9-F1 UNCHARACTERIZED PROTEIN;
1439:  eeby-A  2.3 10.5   89   675    4   DROME:AF-Q9VVU7-F1 IONOTROPIC RECEPTOR 75D;
1440:  ekxb-A  2.3  4.4   57   147    7   DROME:AF-Q9VI69-F1 UNCHARACTERIZED PROTEIN;
1441:  ej8r-A  2.3  6.7  113   474    9   DROME:AF-Q7K2W3-F1 GH04538P;
1442:  eeoz-A  2.3  6.3  105  1374    8   DROME:AF-P91660-F1 PROBABLE MULTIDRUG RESISTANCE-ASSOCIATED PROTEIN
1443:  el54-A  2.3 14.3   93   741    6   DROME:AF-Q7KN90-F1 CYSTEINE--TRNA LIGASE, CYTOPLASMIC;
1444:  ec5c-A  2.3  5.4   82   150   11   DROME:AF-Q7JYX3-F1 GEO08273P1;
1445:  egd5-A  2.3  3.4   55   125    2   DROME:AF-Q9VIR2-F1 PROTEIN TURANDOT F;
1446:  edgh-A  2.3  5.1   87  1205    2   DROME:AF-Q9W097-F1 WD REPEAT-CONTAINING PROTEIN 55 HOMOLOG;
1447:  ejkm-A  2.3 10.2   96  1815    6   DROME:AF-Q9W1Y8-F1 UNCHARACTERIZED PROTEIN, ISOFORM B;
1448:  eev5-A  2.3  8.3  116  1092    6   DROME:AF-Q9VXU8-F1 GAMMA-TUBULIN COMPLEX COMPONENT;
1449:  ekw3-A  2.3  5.3  125   341    5   DROME:AF-Q9VNU1-F1 RH32172P;
1450:  ejsd-A  2.3  4.1   66   665    5   DROME:AF-Q9VXN4-F1 PROBABLE ARGININE--TRNA LIGASE, CYTOPLASMIC;
1451:  ejmy-A  2.3  7.6  124  1294    6   DROME:AF-Q9W247-F1 FI03324P;
1452:  egyh-A  2.3  4.5   79   159    1   DROME:AF-Q9VQR2-F1 NADH DEHYDROGENASE  1 BETA SUBCOMPLEX
1453:  ec98-A  2.3  4.7   72   745    4   DROME:AF-Q9W164-F1 CALDESMON-RELATED PROTEIN;
1454:  eh87-A  2.3 13.5  129   846    9   DROME:AF-Q9VVN4-F1 ATR-INTERACTING PROTEIN MUS304;
1455:  efdb-A  2.3  4.0   79   692   14   DROME:AF-Q9VA78-F1 SPHINGOMYELIN PHOSPHODIESTERASE;
1456:  ekrx-A  2.3  3.3   76   193    5   DROME:AF-Q9VKQ8-F1 V-TYPE PROTON ATPASE PROTEOLIPID SUBUNIT;
1457:  ejem-A  2.3  7.5  119   399   11   DROME:AF-Q9VYR3-F1 LP03706P;
1458:  ef8l-A  2.3  3.7   57    85    9   DROME:AF-Q9VZE9-F1 V-TYPE PROTON ATPASE SUBUNIT;
1459:  ejyz-A  2.3  7.0  138   694    5   DROME:AF-Q9VVX3-F1 FRIZZLED-2;
1460:  eh96-A  2.3  4.8   98   254    3   DROME:AF-Q9VAJ0-F1 GH04784P;
1461:  eidt-A  2.3  6.4  128   682    5   DROME:AF-A1ZAQ3-F1 UNCHARACTERIZED PROTEIN, ISOFORM B;
1462:  eifb-A  2.3  6.1   68   105    9   DROME:AF-Q9VPE4-F1 VACUOLAR ATPASE ASSEMBLY INTEGRAL MEMBRANE PROTEI
1463:  elsl-A  2.3  9.2  126  1019    4   DROME:AF-Q9VHW1-F1 MUSCARINIC ACETYLCHOLINE RECEPTOR, B-TYPE, ISOFOR
1464:  ecxe-A  2.3  7.0  127   809    7   DROME:AF-X2JJX6-F1 LEUCINE-RICH REPEAT-CONTAINING G PROTEIN-COUPLED
1465:  ed87-A  2.3  8.6   80   183    8   DROME:AF-Q8IRN4-F1 UNCHARACTERIZED PROTEIN;
1466:  egd1-A  2.3 22.1  140   308    8   DROME:AF-Q9VLH0-F1 TETRASPANIN;
1467:  ecvk-A  2.3  4.4   70   170    1   DROME:AF-Q961T9-F1 GH07914P;
1468:  ee16-A  2.3  6.3  148  1316    9   DROME:AF-Q9VGM1-F1 MULTIDRUG RESISTANCE PROTEIN 4;
1469:  elfv-A  2.3  6.8  121   382    6   DROME:AF-P91657-F1 OPSIN RH5;
1470:  edsr-A  2.3  8.1   99   205    8   DROME:AF-Q9VXV1-F1 RH52220P;
1471:  ee4f-A  2.3  4.6  100   764    3   DROME:AF-A1ZAP7-F1 RNA HELICASE;
1472:  eie8-A  2.3 10.1  101   521    4   DROME:AF-Q9VA06-F1 ANKYRIN REPEAT AND SOCS BOX PROTEIN 17;
1473:  ed81-A  2.3  9.4   63   126   10   DROME:AF-A0A0B4K7V7-F1 UNCHARACTERIZED PROTEIN, ISOFORM A;
1474:  ejip-A  2.3  5.0   93   655   10   DROME:AF-Q9VK41-F1 TETRATRICOPEPTIDE REPEAT PROTEIN 30 HOMOLOG;
1475:  eiyi-A  2.3  8.3  123   219   11   DROME:AF-Q9W0X9-F1 FI21252P1;
1476:  eeux-A  2.3  9.8   69   644   14   DROME:AF-Q9VIA5-F1 IONOTROPIC RECEPTOR 84A;
1477:  effn-A  2.3  7.1   58   360    5   DROME:AF-Q9VPI8-F1 NET, ISOFORM B;
1478:  eibl-A  2.3  5.0  113   313    6   DROME:AF-Q9W3S5-F1 LD03007P;
1479:  ejcp-A  2.2  7.6  129   654    6   DROME:AF-Q7K330-F1 TRANSPORTER;
1480:  eh2g-A  2.2 12.8   99   268    5   DROME:AF-A8Y4V5-F1 FI20903P1;
1481:  el22-A  2.2  3.9   77   147    8   DROME:AF-Q8INU9-F1 UNCHARACTERIZED PROTEIN;
1482:  eido-A  2.2  4.9   49   101    8   DROME:AF-A0A0B4K8A4-F1 UNCHARACTERIZED PROTEIN, ISOFORM A;
1483:  ejfe-A  2.2 10.6   65   648    3   DROME:AF-A1Z6D6-F1 IONOTROPIC RECEPTOR 41A;
1484:  ejsc-A  2.2  3.3   51    95   12   DROME:AF-Q27364-F1 ECDYSONE-INDUCED GENE 71EB, ISOFORM A;
1485:  ed8r-A  2.2  5.8   78   469    9   DROME:AF-A1Z7D6-F1 FI11533P;
1486:  ejqh-A  2.2  5.6   90   263    8   DROME:AF-Q9I7W3-F1 UNCHARACTERIZED PROTEIN;
1487:  efr8-A  2.2 11.1  166  1302    7   DROME:AF-Q00449-F1 MULTIDRUG RESISTANCE PROTEIN HOMOLOG 49;
1488:  elsk-A  2.2 12.9   99  1276    8   DROME:AF-A1Z6J2-F1 STEROL REGULATORY ELEMENT-BINDING PROTEIN CLEAVAG
1489:  el3m-A  2.2 12.8  133   721    5   DROME:AF-Q7K2L1-F1 ORIGIN RECOGNITION COMPLEX SUBUNIT 3;
1490:  el37-A  2.2  6.8  114   862    9   DROME:AF-Q9W4P0-F1 LD22456P;
1491:  elmx-A  2.2  3.9   71   146    4   DROME:AF-Q7JVK8-F1 GEO08987P1;
1492:  ed3r-A  2.2  9.0   69   378    6   DROME:AF-Q9VGU3-F1 IP11331P;
1493:  elus-A  2.2 12.6   74   381   11   DROME:AF-M9NEA1-F1 STATHMIN, ISOFORM D;
1494:  egr4-A  2.2  6.2  128   905    5   DROME:AF-Q8IS44-F1 DOPAMINE D2-LIKE RECEPTOR;
1495:  ekkm-A  2.2 13.5  145   639    7   DROME:AF-Q9VJR4-F1 TRANSPORTER;
1496:  ej0p-A  2.2  4.5  122  2599   10   DROME:AF-A1ZBE8-F1 PROTEIN DOPEY-1 HOMOLOG;
1497:  ef0n-A  2.2 10.8   82  1366    7   DROME:AF-A1ZBM3-F1 OUTER SEGMENT 6;
1498:  ekph-A  2.2  4.9   84   152    5   DROME:AF-Q9VUE9-F1 IP08778P;
1499:  elr4-A  2.2  9.3  139  1351    6   DROME:AF-Q9VTS3-F1 GRIP163;
1500:  emli-A  2.2  5.9  104   688    3   DROME:AF-Q7KRS1-F1 UNCHARACTERIZED PROTEIN, ISOFORM A;
1501:  ef3h-A  2.2  9.6   83   557    6   DROME:AF-Q8IPJ9-F1 ZZ-TYPE DOMAIN-CONTAINING PROTEIN;
1502:  emem-A  2.2 11.7   89   341   12   DROME:AF-P03896-F1 NADH-UBIQUINONE OXIDOREDUCTASE CHAIN 2;
1503:  ejtm-A  2.2  4.5  110   377    5   DROME:AF-Q9VUN5-F1 FI08508P;
1504:  ekcn-A  2.2 10.2   99   258    7   DROME:AF-Q9VHF5-F1 LD42595P;
1505:  egkr-A  2.2  7.0  114   861    6   DROME:AF-Q9XZS9-F1 EG:33C11.2 PROTEIN;
1506:  elne-A  2.2  3.6  110  1093    8   DROME:AF-Q9VLS1-F1 PROBABLE PHOSPHORYLASE B KINASE REGULATORY SUBUNI
1507:  eh0c-A  2.2  6.3   74   373    9   DROME:AF-Q9VJ40-F1 RH30783P;
1508:  ek2e-A  2.2 10.2   70   315    7   DROME:AF-P29052-F1 TRANSCRIPTION INITIATION FACTOR IIB;
1509:  emb2-A  2.2  7.0   95   161   11   DROME:AF-A0A6M3QAV0-F1 UNCHARACTERIZED PROTEIN;
1510:  ef1g-A  2.2 10.5  101   210    9   DROME:AF-Q9VXZ7-F1 UNCHARACTERIZED PROTEIN;
1511:  egy0-A  2.2  6.1  107   695    5   DROME:AF-Q9VGR1-F1 GRIP AND COILED-COIL DOMAIN CONTAINING 88 KDA;
1512:  ef2i-A  2.2  5.2   62    98    5   DROME:AF-Q8MZ28-F1 GEO09656P1;
1513:  ek1u-A  2.2 12.6   96   300   11   DROME:AF-Q9VT87-F1 UNCHARACTERIZED PROTEIN, ISOFORM B;
1514:  ej82-A  2.2 19.8   74   429    8   DROME:AF-O96880-F1 TRANSCRIPTION INITIATION FACTOR IIE SUBUNIT ALPHA
1515:  elht-A  2.2  6.3   68    92    7   DROME:AF-Q9VTN3-F1 MITOCHONDRIAL IMPORT INNER MEMBRANE TRANSLOCASE S
1516:  effs-A  2.2 10.3  129   585    9   DROME:AF-Q9W0R5-F1 PROBABLE G-PROTEIN COUPLED RECEPTOR MTH-LIKE 10;
1517:  ek0g-A  2.2 11.6  119   219    7   DROME:AF-A1Z6U8-F1 FI23944P1;
1518:  edmk-A  2.2 10.8  123   368    7   DROME:AF-M9PGC0-F1 M6, ISOFORM F;
1519:  ed60-A  2.2  6.1  105   452    5   DROME:AF-A0A0B4LF16-F1 PALMITOYLTRANSFERASE;
1520:  ectq-A  2.2  5.3   85   340   12   DROME:AF-Q9VHE0-F1 IP11374P;
1521:  elqj-A  2.2  4.5  107   248    8   DROME:AF-Q9VPN0-F1 GH04039P;
1522:  ed76-A  2.2  8.1  115  1895    5   DROME:AF-A8JQ65-F1 DIACYLGLYCEROL KINASE ETA;
1523:  emwv-A  2.2  7.6  135   796   11   DROME:AF-Q9VAP3-F1 CHOLINE TRANSPORTER-LIKE 2;
1524:  ecxk-A  2.2  9.8   98  1307    6   DROME:AF-Q9VW60-F1 ADENYLATE CYCLASE TYPE 2;
1525:  ehrn-A  2.2  3.8   89   152    6   DROME:AF-Q9VIR7-F1 UNCHARACTERIZED PROTEIN, ISOFORM A;
1526:  em2u-A  2.2  8.8   74  2296    7   DROME:AF-Q9VNE0-F1 UNCHARACTERIZED PROTEIN, ISOFORM A;
1527:  efcv-A  2.2  3.8   85   582    8   DROME:AF-Q9VFL5-F1 METHIONINE--TRNA LIGASE, MITOCHONDRIAL;
1528:  efko-A  2.2  6.5   82   204    7   DROME:AF-Q8T8T9-F1 AT30094P;
1529:  ek30-A  2.2 10.1   87   134    6   DROME:AF-Q8INV7-F1 PROTEIN TURANDOT E;
1530:  eldn-A  2.2  4.9   87   556    7   DROME:AF-E1JI63-F1 SENSORY NEURON MEMBRANE PROTEIN 2;
1531:  eksx-A  2.2  9.2   66   242    9   DROME:AF-Q9VFY1-F1 J DOMAIN-CONTAINING PROTEIN;
1532:  ek6r-A  2.2  7.9  142  1339    5   DROME:AF-Q7JQV2-F1 DYNACTIN SUBUNIT 1;
1533:  efvd-A  2.2 14.5  108   509   12   DROME:AF-Q9VPF8-F1 TRANSMEMBRANE PROTEIN 104 HOMOLOG;
1534:  ekhd-A  2.2  9.6   70   726   13   DROME:AF-Q9VY06-F1 FI04917P;
1535:  edgy-A  2.2  8.0  159  1287    7   DROME:AF-Q9VL24-F1 NIEMANN-PICK TYPE C-1A, ISOFORM A;
1536:  egvs-A  2.2  5.4  116   358    6   DROME:AF-Q9VT59-F1 AT16804P;
1537:  eluq-A  2.2  7.3   89   178    3   DROME:AF-Q8IPY6-F1 IP07416P;
1538:  ek92-A  2.2 10.1  103   166    4   DROME:AF-E1JHP6-F1 UNCHARACTERIZED PROTEIN;
1539:  ek55-A  2.2 12.3   94   316    4   DROME:AF-Q9W0B3-F1 GH19706P;
1540:  eezj-A  2.2  5.1   61   183    7   DROME:AF-Q9VJ11-F1 CALCIUM LOAD-ACTIVATED CALCIUM CHANNEL;
1541:  ej8z-A  2.2  4.5  101  2111   11   DROME:AF-Q9VWE6-F1 PROTEIN ELYS HOMOLOG;
1542:  eidw-A  2.2  9.7  132   423    5   DROME:AF-Q9VRJ2-F1 ACYL-COENZYME A DIPHOSPHATASE FITM2;
1543:  egcn-A  2.2 22.3   83   528    1   DROME:AF-Q9W0N5-F1 FI18166P1;
1544:  eim8-A  2.2  8.8  114   498    4   DROME:AF-Q9VPD3-F1 PHOSPHATIDYLSERINE SYNTHASE;
1545:  emwf-A  2.2  5.6  103   399   10   DROME:AF-Q8SYC5-F1 RE68347P;
1546:  ed1b-A  2.2  8.5   98   240    8   DROME:AF-Q9VHT8-F1 RE26525P;
1547:  eh4u-A  2.2  4.9  129   630    8   DROME:AF-Q9VVM0-F1 UNCHARACTERIZED PROTEIN, ISOFORM C;
1548:  egqd-A  2.2  6.9   71   145    7   DROME:AF-A0A0B4K816-F1 UNCHARACTERIZED PROTEIN, ISOFORM A;
1549:  ek8p-A  2.2  3.5   63   143    8   DROME:AF-Q8INI3-F1 FI08055P;
1550:  ei71-A  2.2  5.4  104   718    8   DROME:AF-Q9XYY9-F1 LD12055P;
1551:  eg70-A  2.2  7.7  118  1066    9   DROME:AF-Q9VSB2-F1 UNCHARACTERIZED PROTEIN, ISOFORM A;
1552:  eltb-A  2.2  9.7   92   334    8   DROME:AF-Q9VYS5-F1 NADH DEHYDROGENASE (UBIQUINONE) COMPLEX I, ASSEMB
1553:  ekpo-A  2.2  5.6   93   253    2   DROME:AF-Q9W1W4-F1 RE45066P;
1554:  em4i-A  2.2  4.6   93   291    4   DROME:AF-Q9VCY2-F1 GH01248P;
1555:  eijf-A  2.2  4.8   94   610    5   DROME:AF-D0IQA3-F1 MIP06971P;
1556:  eh47-A  2.2 14.2   88  1118   10   DROME:AF-Q9VFI9-F1 CGMP-SPECIFIC 3',5'-CYCLIC PHOSPHODIESTERASE;
1557:  egla-A  2.2 10.6  110   597   12   DROME:AF-Q961K6-F1 GH19047P;
1558:  ehsw-A  2.2  6.9   97   743    6   DROME:AF-P91679-F1 PEPTIDE TRANSPORTER FAMILY 1;
1559:  eme0-A  2.2  7.1   75   186    5   DROME:AF-Q9VT67-F1 PROTEIN HEZRON;
1560:  eeud-A  2.2  6.5  103   347    3   DROME:AF-Q9VT39-F1 DUF4477 DOMAIN-CONTAINING PROTEIN;
1561:  em23-A  2.2  5.5   88   710    9   DROME:AF-Q9VF78-F1 CONSERVED OLIGOMERIC GOLGI COMPLEX SUBUNIT 2;
1562:  ejii-A  2.2  4.1   53   149    4   DROME:AF-Q9VWX7-F1 HES-RELATED;
1563:  emrc-A  2.2 10.5   99   852    6   DROME:AF-Q7JQI1-F1 DEUBIQUITINATING APOPTOTIC INHIBITOR, ISOFORM A;
1564:  eima-A  2.2  8.4   75   683    4   DROME:AF-A1Z6J6-F1 UNCHARACTERIZED PROTEIN;
1565:  edli-A  2.2  4.0   51   354    8   DROME:AF-Q9VPQ2-F1 DNAJ HOMOLOG SHV;
1566:  ehcn-A  2.2 11.1   75   198    4   DROME:AF-Q9VXX2-F1 IP07274P;
1567:  efkd-A  2.2 11.1  101   264   11   DROME:AF-A8DY63-F1 RT07360P;
1568:  eig7-A  2.2  6.3   98   160    8   DROME:AF-F7VJS7-F1 MIP31873P;
1569:  ej3i-A  2.2  8.1   99   159    7   DROME:AF-Q9VXL4-F1 NUCLEAR NUCLEIC ACID-BINDING PROTEIN C1D;
1570:  edrw-A  2.2 11.2   85   583    9   DROME:AF-Q9W145-F1 STEROIDOGENIC ACUTE REGULATORY PROTEIN-LIKE;
1571:  elwx-A  2.2  8.1   82   370    6   DROME:AF-Q9V3X4-F1 SEIPIN;
1572:  edbd-A  2.2  4.7  107   349    8   DROME:AF-Q9VSZ4-F1 UNCHARACTERIZED PROTEIN;
1573:  ei47-A  2.2  8.5  117  1131    7   DROME:AF-A0A0B4KF25-F1 REDUCTION IN CNN DOTS 1, ISOFORM E;
1574:  egpe-A  2.2  7.2  121   548    5   DROME:AF-F0JAI6-F1 KINETOCHORE AND EB1-ASSOCIATED BASIC PROTEIN;
1575:  edsx-A  2.2  4.3  114   396   10   DROME:AF-A1Z7X3-F1 G_PROTEIN_RECEP_F1_2 DOMAIN-CONTAINING PROTEIN;
1576:  eikd-A  2.2  4.5  134  1013    8   DROME:AF-P82295-F1 PROMININ-LIKE PROTEIN;
1577:  ej55-A  2.2  8.2   80   385    9   DROME:AF-E1JJF2-F1 UNCHARACTERIZED PROTEIN, ISOFORM B;
1578:  eh3p-A  2.1  5.3   63   463    3   DROME:AF-P13468-F1 DNA-BINDING PROTEIN K10;
1579:  ehx3-A  2.1  3.3   48   498   13   DROME:AF-Q9VHA8-F1 LD25575P;
1580:  ekbm-A  2.1 12.0   69   144    6   DROME:AF-Q9VJZ4-F1 NADH DEHYDROGENASE  1 BETA SUBCOMPLEX
1581:  eho1-A  2.1  6.5   87   877    8   DROME:AF-A0A0B4LHR8-F1 UNCHARACTERIZED PROTEIN, ISOFORM G;
1582:  eg5d-A  2.1  4.4   72   127    4   DROME:AF-Q8IPI2-F1 GEO12034P1;
1583:  eifx-A  2.1 13.7  111   483    8   DROME:AF-Q9VTU7-F1 GH14208P;
1584:  el1q-A  2.1  4.7   79   345    5   DROME:AF-Q9VXR2-F1 RE17665P;
1585:  ell3-A  2.1  6.3   87   702    5   DROME:AF-Q9VKV6-F1 FI04439P;
1586:  ej45-A  2.1 11.8   83   531   11   DROME:AF-Q9VCF6-F1 FATTY ACYL-COA REDUCTASE;
1587:  egdu-A  2.1 11.4   97   443    5   DROME:AF-Q9VPL8-F1 DUF4201 DOMAIN-CONTAINING PROTEIN;
1588:  eft9-A  2.1  9.8   92   249    7   DROME:AF-Q9I7K4-F1 LD18367P;
1589:  ejs0-A  2.1  6.4  109   238    8   DROME:AF-Q9VS07-F1 AT01876P;
1590:  ejx1-A  2.1 11.8   88   506    8   DROME:AF-Q8MMC6-F1 FATTY ACYL-COA REDUCTASE;
1591:  ej91-A  2.1  8.7  112   665    8   DROME:AF-Q7JX95-F1 RH42110P;
1592:  edrc-A  2.1  5.1  109   649    6   DROME:AF-Q9W4P9-F1 UNCHARACTERIZED PROTEIN;
1593:  eg0k-A  2.1 21.5   78   375    6   DROME:AF-Q7YZ91-F1 RT01013P;
1594:  efpa-A  2.1 11.7  127   531    8   DROME:AF-Q9VHH1-F1 LD42037P;
1595:  emhu-A  2.1  5.8   94  2531    6   DROME:AF-Q9VW47-F1 MEDIATOR OF RNA POLYMERASE II TRANSCRIPTION SUBUN
1596:  eg86-A  2.1  4.8   73   341   11   DROME:AF-P41374-F1 EUKARYOTIC TRANSLATION INITIATION FACTOR 2 SUBUNI
1597:  ei9a-A  2.1  5.0  103   223    4   DROME:AF-A1ZB72-F1 GLUTATHIONE S TRANSFERASE E7;
1598:  ekj2-A  2.1 12.6  159   665    8   DROME:AF-Q9VWC8-F1 LD11581P;
1599:  ee4r-A  2.1  6.3   84   159    4   DROME:AF-P23380-F1 V-TYPE PROTON ATPASE 16 KDA PROTEOLIPID SUBUNIT;
1600:  ef1l-A  2.1  4.6  102   246    7   DROME:AF-Q9VHD3-F1 PROBABLE MALEYLACETOACETATE ISOMERASE 1;
1601:  efek-A  2.1  6.2   74   648    9   DROME:AF-M9PCT4-F1 IONOTROPIC RECEPTOR 31A, ISOFORM C;
1602:  eg05-A  2.1  5.5  132   905    5   DROME:AF-Q961G1-F1 CONSERVED OLIGOMERIC GOLGI COMPLEX SUBUNIT 3;
1603:  ehb2-A  2.1  6.0  104  1249    9   DROME:AF-R9PY62-F1 GRAM DOMAIN CONTAINING 1B, ISOFORM E;
1604:  eelz-A  2.1  3.9   83   738    5   DROME:AF-Q9W0L8-F1 UNCHARACTERIZED PROTEIN, ISOFORM B;
1605:  eg9z-A  2.1  4.3  119  1062    9   DROME:AF-Q9VIV2-F1 ZINC FINGER PROTEIN SWM;
1606:  efdt-A  2.1  6.1  137  1311    7   DROME:AF-Q8IQ97-F1 PEBBLE, ISOFORM B;
1607:  ei8p-A  2.1  6.9  107   211    7   DROME:AF-Q9VCQ2-F1 UNCHARACTERIZED PROTEIN;
1608:  ef6q-A  2.1  8.8   83   635    5   DROME:AF-Q7KV34-F1 CHK DOMAIN-CONTAINING PROTEIN;
1609:  egvi-A  2.1 13.6   99   615    7   DROME:AF-Q9VZ84-F1 GH01279P;
1610:  ege1-A  2.1  9.9   89   289    3   DROME:AF-Q9XYW6-F1 CARBOXY TERMINUS OF HSP70-INTERACTING PROTEIN;
1611:  egg7-A  2.1 13.6   69   288    1   DROME:AF-Q4QQ93-F1 IP09963P;
1612:  eep6-A  2.1  7.7   48    81    8   DROME:AF-E1JIA5-F1 DOLICHOL PHOSPHATE-MANNOSE BIOSYNTHESIS REGULATOR
1613:  ee61-A  2.1  5.7   94   526    7   DROME:AF-Q8IMK0-F1 ALPHA-1,2-MANNOSIDASE;
1614:  edut-A  2.1 10.5   91   569   12   DROME:AF-Q0KHW3-F1 PICKPOCKET 8, ISOFORM H;
1615:  egm9-A  2.1  6.3  111   430    5   DROME:AF-Q8ITC9-F1 PYROKININ-1 RECEPTOR;
1616:  elox-A  2.1  7.7  130  1741    2   DROME:AF-Q9W517-F1 PROTEIN WINGS APART-LIKE;
1617:  edt8-A  2.1  5.9   89   233    3   DROME:AF-Q9VCF1-F1 GH22341P;
1618:  ekng-A  2.1  4.3   76   994   11   DROME:AF-Q9VS24-F1 PROTEIN MELTED;
1619:  egp1-A  2.1 11.1   85   504    5   DROME:AF-Q9W508-F1 FATTY ACYL-COA REDUCTASE;
1620:  ellt-A  2.1  8.4   98  2051    7   DROME:AF-Q9V4A7-F1 PLEXIN-B;
1621:  eia3-A  2.1 19.8  129   322    8   DROME:AF-Q9VAN9-F1 IP10585P;
1622:  ee5v-A  2.1  5.0  108  2021    5   DROME:AF-M9PC26-F1 UNCHARACTERIZED PROTEIN, ISOFORM E;
1623:  ed64-A  2.1  5.8  121  1126    9   DROME:AF-P55162-F1 MEMBRANE-ASSOCIATED PROTEIN HEM;
1624:  ejv6-A  2.1  3.8   71   183    4   DROME:AF-Q9VXV0-F1 IP07051P;
1625:  eg2q-A  2.1  7.1  117  1318    7   DROME:AF-P25455-F1 1-PHOSPHATIDYLINOSITOL 4,5-BISPHOSPHATE PHOSPHODI
1626:  eenw-A  2.1  9.3  128   542    9   DROME:AF-Q5LJX8-F1 ZYDECO, ISOFORM F;
1627:  eega-A  2.1  5.2   97  1025    8   DROME:AF-X2JDY8-F1 GTPASE REGULATOR ASSOCIATED WITH FAK, ISOFORM G;
1628:  eeor-A  2.1  7.6  123   511    5   DROME:AF-P41596-F1 DOPAMINE RECEPTOR 1;
1629:  em38-A  2.1 10.9   82   492    4   DROME:AF-Q9I7K6-F1 PROTEIN NASP HOMOLOG;
1630:  edso-A  2.1  8.6  122   718    7   DROME:AF-E2QCS3-F1 METHUSELAH-LIKE 15, ISOFORM C;
1631:  eemu-A  2.1  4.3   59   133    3   DROME:AF-Q9VLC8-F1 AT19071P;
1632:  ejb4-A  2.1  8.9   93   498    6   DROME:AF-Q8INX4-F1 MALE-SPECIFIC TRANSCRIPT 36FA;
1633:  el27-A  2.1  9.2  109   241    8   DROME:AF-Q9VLI3-F1 IP07829P;
1634:  ejrs-A  2.1  9.2   63   197    8   DROME:AF-A8DY52-F1 UNCHARACTERIZED PROTEIN;
1635:  efi8-A  2.1  7.4   92  1037    8   DROME:AF-Q8MQJ9-F1 BRAIN TUMOR PROTEIN;
1636:  ehx8-A  2.1 10.8  102   603    3   DROME:AF-Q9VR42-F1 SERINE/THREONINE-PROTEIN KINASE RIO3;
1637:  eiyb-A  2.1 10.7  144   691    7   DROME:AF-Q9VZE7-F1 CHOLINE TRANSPORTER-LIKE 1;
1638:  ejkw-A  2.1  5.5  102   219    4   DROME:AF-Q9W3W4-F1 5-DEMETHOXYUBIQUINONE HYDROXYLASE, MITOCHONDRIAL;
1639:  eegl-A  2.1  6.2   96   264    5   DROME:AF-Q9VFM3-F1 IP10175P;
1640:  ejlr-A  2.1  3.3   62   317    8   DROME:AF-Q8IR56-F1 GM07807P;
1641:  egns-A  2.1  9.3   59   144    7   DROME:AF-Q9VZS5-F1 60S RIBOSOMAL PROTEIN L28;
1642:  eduq-A  2.1  4.6  104   441    6   DROME:AF-Q9Y171-F1 BCDNA.GH02220;
1643:  eih2-A  2.1  6.5   83   148    7   DROME:AF-X2J8R6-F1 UNCHARACTERIZED PROTEIN, ISOFORM A;
1644:  eham-A  2.1  7.0  155   677    5   DROME:AF-Q9W2G9-F1 ACYL-COENZYME A OXIDASE;
1645:  ejra-A  2.1  9.0   87   173    5   DROME:AF-Q7PLT4-F1 TRANSLOCASE OF THE INNER MITOCHONDRIAL MEMBRANE 1
1646:  ed9r-A  2.1 14.4  127   962    3   DROME:AF-Q4Z8K6-F1 RAN-BINDING PROTEINS 9/10 HOMOLOG;
1647:  ek88-A  2.1 14.7  132   463    7   DROME:AF-Q9VA86-F1 RE19971P;
1648:  ec51-A  2.1  7.5   68   166    4   DROME:AF-Q0KI22-F1 UNCHARACTERIZED PROTEIN, ISOFORM B;
1649:  ei34-A  2.1 14.5  148   381    7   DROME:AF-Q9VGF5-F1 LP09696P;
1650:  efbe-A  2.1 14.3   83   570    6   DROME:AF-Q9VJL5-F1 CROSSOVER SUPPRESSOR ON 2 OF MANHEIM;
1651:  ej6l-A  2.1  5.0  103   222    4   DROME:AF-A1ZB71-F1 GLUTATHIONE S TRANSFERASE E6;
1652:  ecwh-A  2.1  7.5   63   440    5   DROME:AF-Q7K180-F1 LD02709P;
1653:  ehb9-A  2.1  8.3   81  1398    5   DROME:AF-Q9XZ32-F1 UNCHARACTERIZED PROTEIN, ISOFORM A;
1654:  ej8d-A  2.1  9.0   70   124    4   DROME:AF-Q9VTB4-F1 NADH DEHYDROGENASE (UBIQUINONE) 13 KDA B SUBUNIT;
1655:  el6e-A  2.1  5.5   53  1004    6   DROME:AF-Q9V3H9-F1 ZINC FINGER CCCH DOMAIN-CONTAINING PROTEIN 14;
1656:  ee8y-A  2.1 12.6   91   836   11   DROME:AF-Q9VB05-F1 ALG-2 INTERACTING PROTEIN X;
1657:  ejzz-A  2.1  6.1  114   571   10   DROME:AF-A0A1Z1CH18-F1 MITOCHONDRIA-EATING PROTEIN;
1658:  ehhn-A  2.1  8.6   59   116    8   DROME:AF-Q9VQM2-F1 NADH DEHYDROGENASE  1 SUBUNIT C2;
1659:  eg7d-A  2.1  8.5  105   566    7   DROME:AF-Q9VL65-F1 TBCMF46;
1660:  ei5o-A  2.1  7.4   86   339    8   DROME:AF-Q9VN19-F1 GOLGI TO ER TRAFFIC PROTEIN 4 HOMOLOG;
1661:  elev-A  2.1  7.4   78   497    5   DROME:AF-Q9VVX5-F1 LYSOPHOSPHOLIPID ACYLTRANSFERASE 5;
1662:  elgy-A  2.1  9.2   97   223    7   DROME:AF-Q8MLW4-F1 UNCHARACTERIZED PROTEIN, ISOFORM A;
1663:  eda7-A  2.1  4.2   89   126    7   DROME:AF-Q9VMH8-F1 GEO07746P1;
1664:  edfw-A  2.1  7.4   82   501    9   DROME:AF-Q9VCU8-F1 LD15939P;
1665:  efv7-A  2.1  5.9  103   706   13   DROME:AF-Q9VRR0-F1 UNCHARACTERIZED PROTEIN, ISOFORM B;
1666:  egun-A  2.1  6.1  115  1906    9   DROME:AF-Q9VZX7-F1 AUTOPHAGY-RELATED 2, ISOFORM A;
1667:  ekvx-A  2.1  5.8  112   521    6   DROME:AF-Q7K4H1-F1 LD40680P;
1668:  eg06-A  2.1  6.4  132   492    5   DROME:AF-Q9W0V7-F1 PROBABLE G-PROTEIN COUPLED RECEPTOR MTH-LIKE 8;
1669:  ejds-A  2.1  7.7  101   980    5   DROME:AF-Q9VFS5-F1 SERINE/THREONINE-PROTEIN PHOSPHATASE 4 REGULATORY
1670:  ehmp-A  2.1  7.8  128   822    7   DROME:AF-B7Z0K8-F1 COLLAGEN ALPHA CHAIN CG42342;
1671:  elgb-A  2.1  6.4  121  1073    4   DROME:AF-Q9VKT1-F1 GH11711P;
1672:  ekkq-A  2.1  5.5  119   427    8   DROME:AF-Q9VIU4-F1 FI05338P;
1673:  eg9r-A  2.1  8.5  118   372    6   DROME:AF-P33085-F1 INNEXIN SHAKING-B;
1674:  ek0y-A  2.1 11.1   96   436    5   DROME:AF-Q9VSM4-F1 GH26459P;
1675:  ehn2-A  2.1  7.2  121   255    5   DROME:AF-Q29QP5-F1 IP09539P;
1676:  emgl-A  2.1  7.9   79   220    5   DROME:AF-A0A0B4K7C5-F1 PEPTIDYLPROLYL ISOMERASE;
1677:  emtr-A  2.1 11.7  115   215    6   DROME:AF-A1Z6U3-F1 IP01824P;
1678:  eko4-A  2.1 10.5  137   510    7   DROME:AF-Q27333-F1 LETHAL(2)NEIGHBOUR OF TID PROTEIN;
1679:  emd8-A  2.1  4.9   93   244    6   DROME:AF-O46101-F1 TETRASPANIN-2A;
1680:  ej64-A  2.1  6.5   91   251   10   DROME:AF-Q7JZY1-F1 RE06389P;
1681:  eml4-A  2.1  4.2  101   241    3   DROME:AF-Q7JZE1-F1 PEROXIN 11;
1682:  eiob-A  2.1 13.8  126  1197   11   DROME:AF-Q7Z020-F1 TRANSIENT RECEPTOR POTENTIAL CATION CHANNEL SUBFA
1683:  edj8-A  2.1  5.1   83   352    7   DROME:AF-Q9W429-F1 UDP-XYLOSE AND UDP-N-ACETYLGLUCOSAMINE TRANSPORTE
1684:  eecz-A  2.1  5.2  120   369    3   DROME:AF-O01668-F1 OPSIN RH6;
1685:  ekct-A  2.1 15.5   68   718    7   DROME:AF-P51023-F1 ETS-LIKE PROTEIN POINTED;
1686:  eipq-A  2.1  9.5   88   224    3   DROME:AF-Q9VN97-F1 PROBABLE MITOCHONDRIAL IMPORT INNER MEMBRANE TRAN
1687:  emaj-A  2.1 10.6  131   485    8   DROME:AF-Q9W0E9-F1 STEM CELL TUMOR, ISOFORM B;
1688:  ej6r-A  2.1  7.2  103   193   12   DROME:AF-Q9W333-F1 IP06839P;
1689:  ed04-A  2.1  6.4   95   420    2   DROME:AF-Q9VSL9-F1 BUTYRYL-COA DEHYDROGENASE;
1690:  ek8f-A  2.1  8.7  106   404   10   DROME:AF-B5RJJ4-F1 LD14019P;
1691:  eh9z-A  2.1  6.0  112   709    6   DROME:AF-A1ZAU6-F1 FI05912P;
1692:  ej5c-A  2.1  4.5   97   852   10   DROME:AF-Q9VAQ0-F1 CULLIN 5;
1693:  edj5-A  2.1 11.5  120   843    8   DROME:AF-P18824-F1 ARMADILLO SEGMENT POLARITY PROTEIN;
1694:  ek4p-A  2.1  8.8  142   645    4   DROME:AF-Q7JQF1-F1 OCTOPAMINE RECEPTOR OAMB;
1695:  ehqi-A  2.1  9.2  118   708    8   DROME:AF-A1Z6W2-F1 UNCHARACTERIZED PROTEIN;
1696:  ehah-A  2.1 10.5   96  1857    4   DROME:AF-Q9VE55-F1 QIN;
1697:  ekvh-A  2.1  4.4   56   415   13   DROME:AF-Q7KSP9-F1 UNCHARACTERIZED PROTEIN;
1698:  el12-A  2.1  4.0  107   280    9   DROME:AF-Q9VEM1-F1 UDG DOMAIN-CONTAINING PROTEIN;
1699:  efpn-A  2.1 10.3  145  1327    3   DROME:AF-Q7KNF1-F1 DROSHA;
1700:  ecy5-A  2.0  9.9   83  1022    4   DROME:AF-Q9W3E1-F1 INTEGRATOR COMPLEX SUBUNIT 4;
1701:  efux-A  2.0 19.8   89   566    6   DROME:AF-Q95TJ9-F1 CYCLIN G;
1702:  eei1-A  2.0  5.9  106   658   11   DROME:AF-Q8MQZ8-F1 LP07906P;
1703:  eit0-A  2.0  4.4  101  1267    7   DROME:AF-Q9VMQ4-F1 CONDENSIN-2 COMPLEX SUBUNIT;
1704:  emh4-A  2.0 11.6  120   378    6   DROME:AF-Q9VMY2-F1 RE15880P;
1705:  egf9-A  2.0  9.3   69   629    7   DROME:AF-Q9VVL1-F1 IONOTROPIC RECEPTOR 75A;
1706:  eidu-A  2.0  3.9   53    80    6   DROME:AF-B7Z0J4-F1 COX ASSEMBLY MITOCHONDRIAL PROTEIN;
1707:  ej54-A  2.0 13.4   90   533    3   DROME:AF-Q0KHU5-F1 LYSOPHOSPHATIDYLCHOLINE ACYLTRANSFERASE;
1708:  eesu-A  2.0 10.6  105   512    6   DROME:AF-Q9VPX2-F1 MAJOR FACILITATOR SUPERFAMILY TRANSPORTER 3;
1709:  el0d-A  2.0  8.6   88   648    9   DROME:AF-Q9VEC3-F1 ACTIN-RELATED PROTEIN 5;
1710:  ee8i-A  2.0 10.9   85   169    5   DROME:AF-Q9VEF6-F1 PASIFLORA 1, ISOFORM A;
1711:  ehh7-A  2.0  5.6   59   438   12   DROME:AF-Q9VPH7-F1 EUKARYOTIC PEPTIDE CHAIN RELEASE FACTOR SUBUNIT 1
1712:  ehes-A  2.0  8.6  138   673    9   DROME:AF-A8JUP8-F1 CHOLECYSTOKININ-LIKE RECEPTOR AT 17D1;
1713:  ej5h-A  2.0  5.1  120   275    8   DROME:AF-O44252-F1 PROTEIN ROLLING STONE;
1714:  emvi-A  2.0 13.4  118   228    7   DROME:AF-Q9VB99-F1 LD03691P;
1715:  ek34-A  2.0 10.1   90   231    8   DROME:AF-Q9VKD6-F1 AUGMIN COMPLEX SUBUNIT DGT2;
1716:  elkv-A  2.0 12.3  115  1231    3   DROME:AF-Q7YZA2-F1 UNCHARACTERIZED PROTEIN CG7065;
1717:  ec5d-A  2.0  7.2  151   677    5   DROME:AF-Q9W2G8-F1 ACYL-COENZYME A OXIDASE;
1718:  ehdw-A  2.0  7.3  115  1036    5   DROME:AF-P91682-F1 PROTEIN SMOOTHENED;
1719:  edtc-A  2.0  8.3   78   435    9   DROME:AF-O77410-F1 EUKARYOTIC TRANSLATION INITIATION FACTOR 3 SUBUNI
1720:  emwp-A  2.0  7.6  129  1653    9   DROME:AF-Q9VJW1-F1 LD29171P;
1721:  elp8-A  2.0 10.6   98   689    4   DROME:AF-Q8SYC3-F1 RE68569P;
1722:  eevg-A  2.0  7.6  107   418    5   DROME:AF-Q95RI5-F1 FAILED AXON CONNECTIONS;
1723:  egbf-A  2.0 11.5   67   161    4   DROME:AF-M9MRL4-F1 UNCHARACTERIZED PROTEIN;
1724:  eeic-A  2.0  6.4   92   316    4   DROME:AF-Q9VV87-F1 ELONGATION OF VERY LONG CHAIN FATTY ACIDS PROTEIN
1725:  efke-A  2.0 13.2   64   703    3   DROME:AF-Q9VRJ7-F1 RE45108P;
1726:  eeb6-A  2.0  9.0   94   324    7   DROME:AF-Q9VQI6-F1 LD25952P;
1727:  ed4r-A  2.0  6.2   90   507   10   DROME:AF-Q8IMI4-F1 UNCHARACTERIZED PROTEIN, ISOFORM B;
1728:  ef9g-A  2.0 10.3  105   485    4   DROME:AF-A1ZB24-F1 MUCIN 55B, ISOFORM A;
1729:  elav-A  2.0  6.6  109   497    7   DROME:AF-Q8MRP7-F1 GH07529P;
1730:  ee1x-A  2.0  4.9  114   456    4   DROME:AF-Q7JV41-F1 CAAX PRENYL PROTEASE;
1731:  ejxz-A  2.0 11.7   83   518   10   DROME:AF-Q9VLU7-F1 GH07959P;
1732:  egqk-A  2.0  8.8  170  1320    5   DROME:AF-Q9VAN4-F1 UNCHARACTERIZED PROTEIN;
1733:  ec4z-A  2.0 10.7   99  1335    9   DROME:AF-P10351-F1 XANTHINE DEHYDROGENASE;
1734:  eh33-A  2.0 11.0  132  1252    8   DROME:AF-Q9VGK7-F1 PUTATIVE ELONGATOR COMPLEX PROTEIN 1;
1735:  ejlb-A  2.0  5.5  116  1379    8   DROME:AF-P42286-F1 PROTEIN THREE ROWS;
1736:  ejx5-A  2.0 13.7  121   413    6   DROME:AF-P91622-F1  KI
1737:  ejs9-A  2.0  6.0  100   941    2   DROME:AF-Q9W4D2-F1 RNA-BINDING PROTEIN 4F;
1738:  eilv-A  2.0  5.4  115   293    9   DROME:AF-Q7K3T4-F1 PALMITOYLTRANSFERASE;
1739:  ej4j-A  2.0 14.5  140   347    9   DROME:AF-Q9VGN6-F1 RH69884P;
1740:  ej8t-A  2.0  3.5   70   250    4   DROME:AF-A1Z6U7-F1 TETRASPANIN 42EP, ISOFORM A;
1741:  ehl7-A  2.0  6.4   98   926    6   DROME:AF-Q9VPB0-F1 FI23914P1;
1742:  emdo-A  2.0  7.4  143   774    9   DROME:AF-Q9VAA2-F1 ADENOSINE RECEPTOR, ISOFORM A;
1743:  edfd-A  2.0  5.3   64   647    5   DROME:AF-P20007-F1 PHOSPHOENOLPYRUVATE CARBOXYKINASE ;
1744:  emw2-A  2.0  4.7   92   890    5   DROME:AF-Q9V435-F1 YURI GAGARIN, ISOFORM B;
1745:  efgh-A  2.0 11.9   93   504    8   DROME:AF-Q9VLM3-F1 UNCHARACTERIZED PROTEIN, ISOFORM C;
1746:  eenu-A  2.0  8.5   86   842    5   DROME:AF-Q9W2G5-F1 LD41005P;
1747:  ej96-A  2.0  5.7   81   680    5   DROME:AF-B7YZH1-F1 FI20143P1;
1748:  ei52-A  2.0  5.4   74   264    4   DROME:AF-Q7KTJ2-F1 CMP/DCMP-TYPE DEAMINASE DOMAIN-CONTAINING PROTEIN
1749:  eeku-A  2.0 12.3  101   542    5   DROME:AF-Q7KKI0-F1 CCT-EPSILON;
1750:  elng-A  2.0  5.6  117   642    7   DROME:AF-Q9VRX1-F1 MIC1 DOMAIN-CONTAINING PROTEIN;
1751:  ejmi-A  2.0  7.2  113   276    3   DROME:AF-Q9VKN8-F1 PALMITOYLTRANSFERASE;
1752:  eimc-A  2.0  4.2  107   359    5   DROME:AF-Q9VX12-F1 LD38742P;
1753:  ehck-A  2.0  6.7  127   611    8   DROME:AF-Q9VM61-F1 UNCHARACTERIZED PROTEIN, ISOFORM A;
1754:  eefi-A  2.0  4.2  123   429    7   DROME:AF-Q9VBV5-F1 NUCLEOTIDE EXCHANGE FACTOR SIL1;
1755:  efck-A  2.0 17.0  125   311    5   DROME:AF-Q9VZ93-F1 CG18418 PROTEIN;
1756:  ee52-A  2.0  6.8   77   481    4   DROME:AF-A1Z9Z7-F1 NADH DEHYDROGENASE (UBIQUINONE) 51 KDA SUBUNIT-LI

# Structural equivalences
   1: 6c70-A ejfj-A     1 -  30 <=>    8 -  37   (PHE    3  - GLU   32  <=> SER    8  - GLY   37 )                          
   1: 6c70-A ejfj-A    32 - 154 <=>   38 - 160   (LYS   34  - PRO  171  <=> SER   38  - VAL  160 )                          
   1: 6c70-A ejfj-A   155 - 226 <=>  176 - 247   (ILE  172  - THR  243  <=> ILE  176  - SER  247 )                          
   1: 6c70-A ejfj-A   227 - 388 <=>  325 - 486   (GLY  313  - LYS  474  <=> GLY  325  - LYS  486 )                          
   2: 6c70-A elft-A     8 -  21 <=>    3 -  16   (ALA   10  - GLY   23  <=> SER    3  - GLY   16 )                          
   2: 6c70-A elft-A    24 -  34 <=>   17 -  27   (MET   26  - PHE   36  <=> PHE   17  - TRP   27 )                          
   2: 6c70-A elft-A    36 - 105 <=>   28 -  97   (HIS   38  - PRO  107  <=> LYS   28  - LEU   97 )                          
   2: 6c70-A elft-A   111 - 152 <=>  104 - 145   (PHE  113  - ASP  154  <=> GLN  104  - MET  145 )                          
   2: 6c70-A elft-A   154 - 168 <=>  155 - 169   (PRO  171  - ALA  185  <=> ALA  155  - ILE  169 )                          
   2: 6c70-A elft-A   170 - 173 <=>  170 - 173   (SER  187  - GLY  190  <=> HIS  170  - ARG  173 )                          
   2: 6c70-A elft-A   174 - 221 <=>  175 - 222   (HIS  191  - MET  238  <=> TYR  175  - LYS  222 )                          
   2: 6c70-A elft-A   231 - 290 <=>  224 - 283   (LYS  317  - ASN  376  <=> GLY  224  - THR  283 )                          
   2: 6c70-A elft-A   292 - 336 <=>  284 - 328   (TYR  378  - GLY  422  <=> GLU  284  - SER  328 )                          
   2: 6c70-A elft-A   337 - 359 <=>  335 - 357   (SER  423  - GLY  445  <=> SER  335  - GLY  357 )                          
   2: 6c70-A elft-A   361 - 388 <=>  358 - 385   (LYS  447  - LYS  474  <=> TYR  358  - SER  385 )                          
   3: 6c70-A ejx9-A     5 -  19 <=>   10 -  24   (GLY    7  - GLY   21  <=> ASN   10  - LEU   24 )                          
   3: 6c70-A ejx9-A    21 -  25 <=>   25 -  29   (GLY   23  - PHE   27  <=> THR   25  - ARG   29 )                          
   3: 6c70-A ejx9-A    28 -  47 <=>   30 -  49   (TYR   30  - LEU   49  <=> PRO   30  - VAL   49 )                          
   3: 6c70-A ejx9-A    48 -  61 <=>   51 -  64   (LEU   50  - GLU   63  <=> VAL   51  - THR   64 )                          
   3: 6c70-A ejx9-A    63 - 105 <=>   65 - 107   (ASP   65  - PRO  107  <=> THR   65  - MET  107 )                          
   3: 6c70-A ejx9-A   106 - 153 <=>  110 - 157   (ASN  108  - SER  155  <=> ARG  110  - ASP  157 )                          
   3: 6c70-A ejx9-A   156 - 173 <=>  158 - 175   (PRO  173  - GLY  190  <=> ARG  158  - ARG  175 )                          
   3: 6c70-A ejx9-A   174 - 223 <=>  177 - 226   (HIS  191  - LEU  240  <=> TYR  177  - ARG  226 )                          
   3: 6c70-A ejx9-A   227 - 286 <=>  234 - 293   (GLY  313  - VAL  372  <=> GLN  234  - VAL  293 )                          
   3: 6c70-A ejx9-A   287 - 388 <=>  296 - 397   (ASN  373  - LYS  474  <=> ASP  296  - LYS  397 )                          
   4: 6c70-A ehy8-A     5 -  30 <=>   14 -  39   (GLY    7  - GLU   32  <=> GLU   14  - LYS   39 )                          
   4: 6c70-A ehy8-A    32 -  63 <=>   40 -  71   (LYS   34  - ASP   65  <=> ARG   40  - ARG   71 )                          
   4: 6c70-A ehy8-A    64 - 105 <=>   75 - 116   (ASP   66  - PRO  107  <=> ASN   75  - CYS  116 )                          
   4: 6c70-A ehy8-A   113 - 118 <=>  123 - 128   (GLU  115  - PHE  120  <=> LYS  123  - TYR  128 )                          
   4: 6c70-A ehy8-A   119 - 152 <=>  130 - 163   (HIS  121  - ASP  154  <=> VAL  130  - TYR  163 )                          
   4: 6c70-A ehy8-A   154 - 219 <=>  175 - 240   (PRO  171  - PRO  236  <=> ALA  175  - GLU  240 )                          
   4: 6c70-A ehy8-A   221 - 230 <=>  241 - 250   (MET  238  - LYS  316  <=> PHE  241  - ASN  250 )                          
   4: 6c70-A ehy8-A   232 - 287 <=>  251 - 306   (GLN  318  - ASN  373  <=> GLY  251  - LEU  306 )                          
   4: 6c70-A ehy8-A   289 - 388 <=>  307 - 406   (VAL  375  - LYS  474  <=> SER  307  - TYR  406 )                          
   5: 6c70-A edxo-A     7 -  28 <=>   34 -  55   (VAL    9  - TYR   30  <=> ARG   34  - LEU   55 )                          
   5: 6c70-A edxo-A    32 -  61 <=>   57 -  86   (LYS   34  - GLU   63  <=> SER   57  - SER   86 )                          
   5: 6c70-A edxo-A    63 - 103 <=>   87 - 127   (ASP   65  - ASN  105  <=> LYS   87  - GLU  127 )                          
   5: 6c70-A edxo-A   104 - 107 <=>  131 - 134   (ASN  106  - SER  109  <=> ARG  131  - ARG  134 )                          
   5: 6c70-A edxo-A   112 - 152 <=>  139 - 179   (ALA  114  - ASP  154  <=> ASP  139  - GLU  179 )                          
   5: 6c70-A edxo-A   157 - 165 <=>  181 - 189   (ARG  174  - PRO  182  <=> LYS  181  - PRO  189 )                          
   5: 6c70-A edxo-A   166 - 169 <=>  191 - 194   (PHE  183  - MET  186  <=> GLN  191  - ARG  194 )                          
   5: 6c70-A edxo-A   170 - 173 <=>  197 - 200   (SER  187  - GLY  190  <=> LEU  197  - TYR  200 )                          
   5: 6c70-A edxo-A   174 - 223 <=>  202 - 251   (HIS  191  - LEU  240  <=> PHE  202  - MET  251 )                          
   5: 6c70-A edxo-A   232 - 285 <=>  254 - 307   (GLN  318  - LYS  371  <=> SER  254  - ALA  307 )                          
   5: 6c70-A edxo-A   286 - 332 <=>  309 - 355   (VAL  372  - HIS  418  <=> ALA  309  - ASN  355 )                          
   5: 6c70-A edxo-A   333 - 388 <=>  357 - 412   (TRP  419  - LYS  474  <=> TRP  357  - MET  412 )                          
   6: 6c70-A ehc8-A     8 -  21 <=>    3 -  16   (ALA   10  - GLY   23  <=> ARG    3  - GLY   16 )                          
   6: 6c70-A ehc8-A    24 - 105 <=>   17 -  98   (MET   26  - PRO  107  <=> HIS   17  - MET   98 )                          
   6: 6c70-A ehc8-A   109 - 152 <=>  106 - 149   (PRO  111  - ASP  154  <=> ILE  106  - ILE  149 )                          
   6: 6c70-A ehc8-A   154 - 219 <=>  159 - 224   (PRO  171  - PRO  236  <=> CYS  159  - ASN  224 )                          
   6: 6c70-A ehc8-A   221 - 224 <=>  225 - 228   (MET  238  - SER  241  <=> TRP  225  - PRO  228 )                          
   6: 6c70-A ehc8-A   231 - 359 <=>  229 - 357   (LYS  317  - GLY  445  <=> SER  229  - ALA  357 )                          
   6: 6c70-A ehc8-A   361 - 388 <=>  358 - 385   (LYS  447  - LYS  474  <=> GLY  358  - GLU  385 )                          
   7: 6c70-A efmx-A     7 -  27 <=>    1 -  21   (VAL    9  - TYR   29  <=> MET    1  - ILE   21 )                          
   7: 6c70-A efmx-A    28 -  31 <=>   23 -  26   (TYR   30  - GLY   33  <=> SER   23  - LYS   26 )                          
   7: 6c70-A efmx-A    32 -  62 <=>   28 -  58   (LYS   34  - SER   64  <=> ALA   28  - TYR   58 )                          
   7: 6c70-A efmx-A    63 - 105 <=>   61 - 103   (ASP   65  - PRO  107  <=> GLY   61  - ILE  103 )                          
   7: 6c70-A efmx-A   113 - 118 <=>  109 - 114   (GLU  115  - PHE  120  <=> ALA  109  - TYR  114 )                          
   7: 6c70-A efmx-A   119 - 152 <=>  116 - 149   (HIS  121  - ASP  154  <=> LEU  116  - PHE  149 )                          
   7: 6c70-A efmx-A   154 - 220 <=>  161 - 227   (PRO  171  - LEU  237  <=> VAL  161  - GLN  227 )                          
   7: 6c70-A efmx-A   222 - 225 <=>  228 - 231   (GLU  239  - ALA  242  <=> VAL  228  - ARG  231 )                          
   7: 6c70-A efmx-A   232 - 286 <=>  232 - 286   (GLN  318  - VAL  372  <=> ASP  232  - GLY  286 )                          
   7: 6c70-A efmx-A   288 - 388 <=>  287 - 387   (GLY  374  - LYS  474  <=> VAL  287  - TYR  387 )                          
   8: 6c70-A ek22-A     6 -  31 <=>    1 -  26   (LEU    8  - GLY   33  <=> MET    1  - SER   26 )                          
   8: 6c70-A ek22-A    32 -  62 <=>   29 -  59   (LYS   34  - SER   64  <=> ASN   29  - PHE   59 )                          
   8: 6c70-A ek22-A    63 - 105 <=>   62 - 104   (ASP   65  - PRO  107  <=> ASN   62  - ILE  104 )                          
   8: 6c70-A ek22-A   113 - 118 <=>  110 - 115   (GLU  115  - PHE  120  <=> ILE  110  - TYR  115 )                          
   8: 6c70-A ek22-A   119 - 152 <=>  117 - 150   (HIS  121  - ASP  154  <=> LEU  117  - TYR  150 )                          
   8: 6c70-A ek22-A   154 - 220 <=>  162 - 228   (PRO  171  - LEU  237  <=> VAL  162  - HIS  228 )                          
   8: 6c70-A ek22-A   222 - 225 <=>  229 - 232   (GLU  239  - ALA  242  <=> GLU  229  - GLY  232 )                          
   8: 6c70-A ek22-A   232 - 286 <=>  233 - 287   (GLN  318  - VAL  372  <=> ASP  233  - GLY  287 )                          
   8: 6c70-A ek22-A   288 - 388 <=>  288 - 388   (GLY  374  - LYS  474  <=> VAL  288  - TYR  388 )                          
   9: 6c70-A eeqs-A     5 -  24 <=>   16 -  35   (GLY    7  - MET   26  <=> THR   16  - LEU   35 )                          
   9: 6c70-A eeqs-A    25 -  31 <=>   37 -  43   (PHE   27  - GLY   33  <=> SER   37  - VAL   43 )                          
   9: 6c70-A eeqs-A    32 -  63 <=>   45 -  76   (LYS   34  - ASP   65  <=> ARG   45  - MET   76 )                          
   9: 6c70-A eeqs-A    64 - 105 <=>   80 - 121   (ASP   66  - PRO  107  <=> THR   80  - ILE  121 )                          
   9: 6c70-A eeqs-A   113 - 118 <=>  127 - 132   (GLU  115  - PHE  120  <=> GLU  127  - TYR  132 )                          
   9: 6c70-A eeqs-A   119 - 152 <=>  134 - 167   (HIS  121  - ASP  154  <=> VAL  134  - SER  167 )                          
   9: 6c70-A eeqs-A   154 - 172 <=>  179 - 197   (PRO  171  - ALA  189  <=> PHE  179  - LEU  197 )                          
   9: 6c70-A eeqs-A   173 - 220 <=>  199 - 246   (GLY  190  - LEU  237  <=> VAL  199  - TYR  246 )                          
   9: 6c70-A eeqs-A   222 - 225 <=>  247 - 250   (GLU  239  - ALA  242  <=> GLU  247  - ASP  250 )                          
   9: 6c70-A eeqs-A   232 - 286 <=>  252 - 306   (GLN  318  - VAL  372  <=> THR  252  - SER  306 )                          
   9: 6c70-A eeqs-A   289 - 388 <=>  307 - 406   (VAL  375  - LYS  474  <=> ASN  307  - TYR  406 )                          
  10: 6c70-A eeha-A     5 -  27 <=>   20 -  42   (GLY    7  - TYR   29  <=> PRO   20  - HIS   42 )                          
  10: 6c70-A eeha-A    28 -  31 <=>   44 -  47   (TYR   30  - GLY   33  <=> TYR   44  - LYS   47 )                          
  10: 6c70-A eeha-A    32 -  62 <=>   49 -  79   (LYS   34  - SER   64  <=> LYS   49  - ILE   79 )                          
  10: 6c70-A eeha-A    63 - 105 <=>   83 - 125   (ASP   65  - PRO  107  <=> SER   83  - LEU  125 )                          
  10: 6c70-A eeha-A   113 - 118 <=>  131 - 136   (GLU  115  - PHE  120  <=> ALA  131  - TYR  136 )                          
  10: 6c70-A eeha-A   119 - 152 <=>  138 - 171   (HIS  121  - ASP  154  <=> ILE  138  - TYR  171 )                          
  10: 6c70-A eeha-A   154 - 220 <=>  183 - 249   (PRO  171  - LEU  237  <=> PHE  183  - HIS  249 )                          
  10: 6c70-A eeha-A   222 - 226 <=>  250 - 254   (GLU  239  - THR  243  <=> VAL  250  - GLY  254 )                          
  10: 6c70-A eeha-A   232 - 286 <=>  255 - 309   (GLN  318  - VAL  372  <=> SER  255  - GLY  309 )                          
  10: 6c70-A eeha-A   289 - 388 <=>  311 - 410   (VAL  375  - LYS  474  <=> LYS  311  - TYR  410 )                          
  11: 6c70-A elep-A     6 -  22 <=>   13 -  29   (LEU    8  - HIS   24  <=> GLU   13  - PHE   29 )                          
  11: 6c70-A elep-A    24 -  28 <=>   30 -  34   (MET   26  - TYR   30  <=> TYR   30  - LYS   34 )                          
  11: 6c70-A elep-A    32 -  62 <=>   35 -  65   (LYS   34  - SER   64  <=> ARG   35  - ILE   65 )                          
  11: 6c70-A elep-A    63 - 105 <=>   67 - 109   (ASP   65  - PRO  107  <=> ILE   67  - LEU  109 )                          
  11: 6c70-A elep-A   112 - 152 <=>  115 - 155   (ALA  114  - ASP  154  <=> SER  115  - ASN  155 )                          
  11: 6c70-A elep-A   154 - 223 <=>  165 - 234   (PRO  171  - LEU  240  <=> TRP  165  - VAL  234 )                          
  11: 6c70-A elep-A   226 - 286 <=>  239 - 299   (THR  243  - VAL  372  <=> LYS  239  - PHE  299 )                          
  11: 6c70-A elep-A   289 - 359 <=>  300 - 370   (VAL  375  - GLY  445  <=> SER  300  - ILE  370 )                          
  11: 6c70-A elep-A   361 - 388 <=>  371 - 398   (LYS  447  - LYS  474  <=> PRO  371  - ILE  398 )                          
  12: 6c70-A eh6u-A     4 -  19 <=>    1 -  16   (GLN    6  - GLY   21  <=> MET    1  - ILE   16 )                          
  12: 6c70-A eh6u-A    21 -  31 <=>   17 -  27   (GLY   23  - GLY   33  <=> LEU   17  - ALA   27 )                          
  12: 6c70-A eh6u-A    32 - 102 <=>   30 - 100   (LYS   34  - TRP  104  <=> GLN   30  - MET  100 )                          
  12: 6c70-A eh6u-A   103 - 107 <=>  102 - 106   (ASN  105  - SER  109  <=> SER  102  - GLY  106 )                          
  12: 6c70-A eh6u-A   111 - 152 <=>  108 - 149   (PHE  113  - ASP  154  <=> LYS  108  - ASN  149 )                          
  12: 6c70-A eh6u-A   156 - 168 <=>  151 - 163   (PRO  173  - ALA  185  <=> GLY  151  - ILE  163 )                          
  12: 6c70-A eh6u-A   170 - 173 <=>  164 - 167   (SER  187  - GLY  190  <=> GLU  164  - ILE  167 )                          
  12: 6c70-A eh6u-A   174 - 220 <=>  169 - 215   (HIS  191  - LEU  237  <=> TYR  169  - LEU  215 )                          
  12: 6c70-A eh6u-A   223 - 228 <=>  216 - 221   (LEU  240  - LEU  314  <=> GLY  216  - PRO  221 )                          
  12: 6c70-A eh6u-A   231 - 288 <=>  222 - 279   (LYS  317  - GLY  374  <=> GLN  222  - ILE  279 )                          
  12: 6c70-A eh6u-A   289 - 360 <=>  283 - 354   (VAL  375  - ALA  446  <=> ASP  283  - PHE  354 )                          
  12: 6c70-A eh6u-A   361 - 388 <=>  356 - 383   (LYS  447  - LYS  474  <=> PRO  356  - ASN  383 )                          
  13: 6c70-A elxa-A     3 -   6 <=>   28 -  31   (HIS    5  - LEU    8  <=> SER   28  - SER   31 )                          
  13: 6c70-A elxa-A     9 -  18 <=>   32 -  41   (ASP   11  - GLN   20  <=> ALA   32  - LYS   41 )                          
  13: 6c70-A elxa-A    19 -  26 <=>   43 -  50   (GLY   21  - ASN   28  <=> MET   43  - LYS   50 )                          
  13: 6c70-A elxa-A    32 - 101 <=>   53 - 122   (LYS   34  - ILE  103  <=> GLN   53  - ALA  122 )                          
  13: 6c70-A elxa-A   102 - 107 <=>  124 - 129   (TRP  104  - SER  109  <=> GLU  124  - TRP  129 )                          
  13: 6c70-A elxa-A   108 - 153 <=>  132 - 177   (HIS  110  - SER  155  <=> LYS  132  - GLN  177 )                          
  13: 6c70-A elxa-A   157 - 165 <=>  179 - 187   (ARG  174  - PRO  182  <=> ILE  179  - PRO  187 )                          
  13: 6c70-A elxa-A   166 - 169 <=>  189 - 192   (PHE  183  - MET  186  <=> GLN  189  - GLU  192 )                          
  13: 6c70-A elxa-A   170 - 173 <=>  195 - 198   (SER  187  - GLY  190  <=> ILE  195  - ILE  198 )                          
  13: 6c70-A elxa-A   174 - 224 <=>  200 - 250   (HIS  191  - SER  241  <=> HIS  200  - CYS  250 )                          
  13: 6c70-A elxa-A   232 - 334 <=>  252 - 354   (GLN  318  - TYR  420  <=> GLY  252  - PRO  354 )                          
  13: 6c70-A elxa-A   335 - 388 <=>  356 - 409   (ASP  421  - LYS  474  <=> LYS  356  - LEU  409 )                          
  14: 6c70-A em1q-A     6 -  21 <=>   13 -  28   (LEU    8  - GLY   23  <=> ALA   13  - GLY   28 )                          
  14: 6c70-A em1q-A    23 -  28 <=>   29 -  34   (PHE   25  - TYR   30  <=> LEU   29  - GLU   34 )                          
  14: 6c70-A em1q-A    32 -  63 <=>   35 -  66   (LYS   34  - ASP   65  <=> GLN   35  - ARG   66 )                          
  14: 6c70-A em1q-A    64 - 105 <=>   68 - 109   (ASP   66  - PRO  107  <=> SER   68  - LEU  109 )                          
  14: 6c70-A em1q-A   112 - 152 <=>  118 - 158   (ALA  114  - ASP  154  <=> ASP  118  - MET  158 )                          
  14: 6c70-A em1q-A   154 - 222 <=>  166 - 234   (PRO  171  - GLU  239  <=> PHE  166  - LYS  234 )                          
  14: 6c70-A em1q-A   225 - 287 <=>  236 - 298   (ALA  242  - ASN  373  <=> ILE  236  - SER  298 )                          
  14: 6c70-A em1q-A   290 - 360 <=>  299 - 369   (ASN  376  - ALA  446  <=> GLY  299  - PRO  369 )                          
  14: 6c70-A em1q-A   362 - 388 <=>  370 - 396   (PHE  448  - LYS  474  <=> PHE  370  - LEU  396 )                          
  15: 6c70-A ei7y-A     3 -   6 <=>   24 -  27   (HIS    5  - LEU    8  <=> ALA   24  - SER   27 )                          
  15: 6c70-A ei7y-A     9 -  18 <=>   28 -  37   (ASP   11  - GLN   20  <=> SER   28  - LYS   37 )                          
  15: 6c70-A ei7y-A    19 -  26 <=>   39 -  46   (GLY   21  - ASN   28  <=> MET   39  - GLU   46 )                          
  15: 6c70-A ei7y-A    32 - 101 <=>   49 - 118   (LYS   34  - ILE  103  <=> LEU   49  - ASP  118 )                          
  15: 6c70-A ei7y-A   102 - 107 <=>  120 - 125   (TRP  104  - SER  109  <=> ASP  120  - TRP  125 )                          
  15: 6c70-A ei7y-A   108 - 153 <=>  128 - 173   (HIS  110  - SER  155  <=> LYS  128  - GLN  173 )                          
  15: 6c70-A ei7y-A   157 - 165 <=>  175 - 183   (ARG  174  - PRO  182  <=> ASN  175  - PRO  183 )                          
  15: 6c70-A ei7y-A   166 - 169 <=>  185 - 188   (PHE  183  - MET  186  <=> GLN  185  - GLU  188 )                          
  15: 6c70-A ei7y-A   170 - 173 <=>  191 - 194   (SER  187  - GLY  190  <=> LEU  191  - ILE  194 )                          
  15: 6c70-A ei7y-A   174 - 223 <=>  196 - 245   (HIS  191  - LEU  240  <=> HIS  196  - HIS  245 )                          
  15: 6c70-A ei7y-A   232 - 334 <=>  248 - 350   (GLN  318  - TYR  420  <=> GLY  248  - PRO  350 )                          
  15: 6c70-A ei7y-A   335 - 388 <=>  352 - 405   (ASP  421  - LYS  474  <=> LYS  352  - LEU  405 )                          
  16: 6c70-A efj8-A     3 -  21 <=>   11 -  29   (HIS    5  - GLY   23  <=> LYS   11  - GLY   29 )                          
  16: 6c70-A efj8-A    23 -  30 <=>   30 -  37   (PHE   25  - GLU   32  <=> PHE   30  - ARG   37 )                          
  16: 6c70-A efj8-A    32 - 101 <=>   38 - 107   (LYS   34  - ILE  103  <=> CYS   38  - LYS  107 )                          
  16: 6c70-A efj8-A   102 - 105 <=>  110 - 113   (TRP  104  - PRO  107  <=> CYS  110  - LEU  113 )                          
  16: 6c70-A efj8-A   106 - 109 <=>  117 - 120   (ASN  108  - PRO  111  <=> CYS  117  - PHE  120 )                          
  16: 6c70-A efj8-A   110 - 152 <=>  131 - 173   (LEU  112  - ASP  154  <=> GLU  131  - ASN  173 )                          
  16: 6c70-A efj8-A   154 - 172 <=>  185 - 203   (PRO  171  - ALA  189  <=> TYR  185  - LEU  203 )                          
  16: 6c70-A efj8-A   173 - 223 <=>  207 - 257   (GLY  190  - LEU  240  <=> TYR  207  - GLU  257 )                          
  16: 6c70-A efj8-A   232 - 286 <=>  260 - 314   (GLN  318  - VAL  372  <=> PRO  260  - GLY  314 )                          
  16: 6c70-A efj8-A   287 - 388 <=>  317 - 418   (ASN  373  - LYS  474  <=> ASN  317  - ASN  418 )                          
  17: 6c70-A efrd-A     2 -   5 <=>   10 -  13   (LYS    4  - GLY    7  <=> GLU   10  - ASP   13 )                          
  17: 6c70-A efrd-A    10 -  19 <=>   20 -  29   (LEU   12  - GLY   21  <=> LEU   20  - ALA   29 )                          
  17: 6c70-A efrd-A    21 -  24 <=>   30 -  33   (GLY   23  - MET   26  <=> LEU   30  - ASN   33 )                          
  17: 6c70-A efrd-A    25 -  29 <=>   35 -  39   (PHE   27  - SER   31  <=> ALA   35  - ARG   39 )                          
  17: 6c70-A efrd-A    32 -  65 <=>   40 -  73   (LYS   34  - VAL   67  <=> SER   40  - SER   73 )                          
  17: 6c70-A efrd-A    66 - 101 <=>   75 - 110   (ASP   68  - ILE  103  <=> GLU   75  - SER  110 )                          
  17: 6c70-A efrd-A   102 - 105 <=>  114 - 117   (TRP  104  - PRO  107  <=> GLY  114  - LEU  117 )                          
  17: 6c70-A efrd-A   106 - 110 <=>  120 - 124   (ASN  108  - LEU  112  <=> LEU  120  - GLN  124 )                          
  17: 6c70-A efrd-A   111 - 152 <=>  133 - 174   (PHE  113  - ASP  154  <=> LEU  133  - TYR  174 )                          
  17: 6c70-A efrd-A   154 - 163 <=>  186 - 195   (PRO  171  - PHE  180  <=> CYS  186  - ILE  195 )                          
  17: 6c70-A efrd-A   164 - 167 <=>  197 - 200   (TYR  181  - ASN  184  <=> PRO  197  - GLN  200 )                          
  17: 6c70-A efrd-A   169 - 173 <=>  203 - 207   (MET  186  - GLY  190  <=> ASN  203  - PRO  207 )                          
  17: 6c70-A efrd-A   174 - 223 <=>  209 - 258   (HIS  191  - LEU  240  <=> TYR  209  - ASP  258 )                          
  17: 6c70-A efrd-A   232 - 287 <=>  262 - 317   (GLN  318  - ASN  373  <=> PRO  262  - LEU  317 )                          
  17: 6c70-A efrd-A   288 - 388 <=>  319 - 419   (GLY  374  - LYS  474  <=> VAL  319  - ASN  419 )                          
  18: 6c70-A ejdt-A     1 -   4 <=>    5 -   8   (PHE    3  - GLN    6  <=> SER    5  - PRO    8 )                          
  18: 6c70-A ejdt-A     7 -  19 <=>   11 -  23   (VAL    9  - GLY   21  <=> MET   11  - PHE   23 )                          
  18: 6c70-A ejdt-A    21 -  26 <=>   24 -  29   (GLY   23  - ASN   28  <=> TRP   24  - VAL   29 )                          
  18: 6c70-A ejdt-A    36 - 105 <=>   30 -  99   (HIS   38  - PRO  107  <=> HIS   30  - PHE   99 )                          
  18: 6c70-A ejdt-A   111 - 153 <=>  107 - 149   (PHE  113  - SER  155  <=> ASP  107  - GLU  149 )                          
  18: 6c70-A ejdt-A   156 - 166 <=>  150 - 160   (PRO  173  - PHE  183  <=> ARG  150  - THR  160 )                          
  18: 6c70-A ejdt-A   167 - 223 <=>  164 - 220   (ASN  184  - LEU  240  <=> TYR  164  - LEU  220 )                          
  18: 6c70-A ejdt-A   232 - 287 <=>  221 - 276   (GLN  318  - ASN  373  <=> LYS  221  - GLN  276 )                          
  18: 6c70-A ejdt-A   289 - 388 <=>  277 - 376   (VAL  375  - LYS  474  <=> THR  277  - TYR  376 )                          
  19: 6c70-A egeg-A     2 -   5 <=>    1 -   4   (LYS    4  - GLY    7  <=> MET    1  - GLU    4 )                          
  19: 6c70-A egeg-A     7 -  10 <=>    5 -   8   (VAL    9  - LEU   12  <=> ASP    5  - LEU    8 )                          
  19: 6c70-A egeg-A    11 -  19 <=>   10 -  18   (LEU   13  - GLY   21  <=> GLY   10  - HIS   18 )                          
  19: 6c70-A egeg-A    21 -  25 <=>   19 -  23   (GLY   23  - PHE   27  <=> LEU   19  - TYR   23 )                          
  19: 6c70-A egeg-A    33 - 105 <=>   25 -  97   (LYS   35  - PRO  107  <=> THR   25  - LEU   97 )                          
  19: 6c70-A egeg-A   111 - 153 <=>  105 - 147   (PHE  113  - SER  155  <=> THR  105  - GLU  147 )                          
  19: 6c70-A egeg-A   156 - 165 <=>  148 - 157   (PRO  173  - PRO  182  <=> ARG  148  - PRO  157 )                          
  19: 6c70-A egeg-A   166 - 220 <=>  159 - 213   (PHE  183  - LEU  237  <=> VAL  159  - ILE  213 )                          
  19: 6c70-A egeg-A   223 - 226 <=>  214 - 217   (LEU  240  - THR  243  <=> GLY  214  - GLU  217 )                          
  19: 6c70-A egeg-A   232 - 287 <=>  219 - 274   (GLN  318  - ASN  373  <=> SER  219  - THR  274 )                          
  19: 6c70-A egeg-A   289 - 388 <=>  275 - 374   (VAL  375  - LYS  474  <=> SER  275  - THR  374 )                          
  20: 6c70-A egpc-A     5 -  19 <=>    7 -  21   (GLY    7  - GLY   21  <=> ASP    7  - ILE   21 )                          
  20: 6c70-A egpc-A    21 -  25 <=>   22 -  26   (GLY   23  - PHE   27  <=> MET   22  - PRO   26 )                          
  20: 6c70-A egpc-A    28 -  31 <=>   27 -  30   (TYR   30  - GLY   33  <=> PRO   27  - ARG   30 )                          
  20: 6c70-A egpc-A    32 -  46 <=>   33 -  47   (LYS   34  - LEU   48  <=> TRP   33  - THR   47 )                          
  20: 6c70-A egpc-A    47 -  61 <=>   49 -  63   (LEU   49  - GLU   63  <=> HIS   49  - SER   63 )                          
  20: 6c70-A egpc-A    63 - 104 <=>   64 - 105   (ASP   65  - ASN  106  <=> ASN   64  - LEU  105 )                          
  20: 6c70-A egpc-A   105 - 108 <=>  108 - 111   (PRO  107  - HIS  110  <=> LYS  108  - GLY  111 )                          
  20: 6c70-A egpc-A   112 - 153 <=>  112 - 153   (ALA  114  - SER  155  <=> CYS  112  - GLU  153 )                          
  20: 6c70-A egpc-A   156 - 172 <=>  154 - 170   (PRO  173  - ALA  189  <=> PRO  154  - THR  170 )                          
  20: 6c70-A egpc-A   173 - 223 <=>  172 - 222   (GLY  190  - LEU  240  <=> ALA  172  - GLY  222 )                          
  20: 6c70-A egpc-A   231 - 388 <=>  225 - 382   (LYS  317  - LYS  474  <=> LEU  225  - ARG  382 )                          
  21: 6c70-A ee0h-A     4 -  20 <=>    1 -  17   (GLN    6  - VAL   22  <=> MET    1  - LEU   17 )                          
  21: 6c70-A ee0h-A    23 -  28 <=>   18 -  23   (PHE   25  - TYR   30  <=> GLY   18  - HIS   23 )                          
  21: 6c70-A ee0h-A    29 -  33 <=>   26 -  30   (SER   31  - LYS   35  <=> ASP   26  - ARG   30 )                          
  21: 6c70-A ee0h-A    36 - 103 <=>   31 -  98   (HIS   38  - ASN  105  <=> TYR   31  - TYR   98 )                          
  21: 6c70-A ee0h-A   104 - 107 <=>  101 - 104   (ASN  106  - SER  109  <=> LEU  101  - GLU  104 )                          
  21: 6c70-A ee0h-A   112 - 152 <=>  107 - 147   (ALA  114  - ASP  154  <=> THR  107  - MET  147 )                          
  21: 6c70-A ee0h-A   154 - 168 <=>  157 - 171   (PRO  171  - ALA  185  <=> LEU  157  - ASN  171 )                          
  21: 6c70-A ee0h-A   170 - 173 <=>  172 - 175   (SER  187  - GLY  190  <=> MET  172  - SER  175 )                          
  21: 6c70-A ee0h-A   174 - 220 <=>  177 - 223   (HIS  191  - LEU  237  <=> TYR  177  - PHE  223 )                          
  21: 6c70-A ee0h-A   231 - 266 <=>  226 - 261   (LYS  317  - LEU  352  <=> ARG  226  - CYS  261 )                          
  21: 6c70-A ee0h-A   268 - 288 <=>  262 - 282   (HIS  354  - GLY  374  <=> GLN  262  - LEU  282 )                          
  21: 6c70-A ee0h-A   290 - 336 <=>  283 - 329   (ASN  376  - GLY  422  <=> GLN  283  - LEU  329 )                          
  21: 6c70-A ee0h-A   337 - 360 <=>  333 - 356   (SER  423  - ALA  446  <=> ASN  333  - TYR  356 )                          
  21: 6c70-A ee0h-A   362 - 383 <=>  357 - 378   (PHE  448  - VAL  469  <=> PHE  357  - LYS  378 )                          
  21: 6c70-A ee0h-A   385 - 388 <=>  379 - 382   (VAL  471  - LYS  474  <=> THR  379  - VAL  382 )                          
  22: 6c70-A ec06-A     2 -   5 <=>   10 -  13   (LYS    4  - GLY    7  <=> GLN   10  - LYS   13 )                          
  22: 6c70-A ec06-A     7 -  21 <=>   14 -  28   (VAL    9  - GLY   23  <=> ASP   14  - GLY   28 )                          
  22: 6c70-A ec06-A    23 -  33 <=>   29 -  39   (PHE   25  - LYS   35  <=> ILE   29  - ASP   39 )                          
  22: 6c70-A ec06-A    36 - 105 <=>   40 - 109   (HIS   38  - PRO  107  <=> ARG   40  - ILE  109 )                          
  22: 6c70-A ec06-A   106 - 109 <=>  112 - 115   (ASN  108  - PRO  111  <=> LYS  112  - GLU  115 )                          
  22: 6c70-A ec06-A   111 - 153 <=>  116 - 158   (PHE  113  - SER  155  <=> VAL  116  - ILE  158 )                          
  22: 6c70-A ec06-A   154 - 220 <=>  167 - 233   (PRO  171  - LEU  237  <=> ILE  167  - LEU  233 )                          
  22: 6c70-A ec06-A   222 - 225 <=>  234 - 237   (GLU  239  - ALA  242  <=> PRO  234  - GLY  237 )                          
  22: 6c70-A ec06-A   233 - 287 <=>  238 - 292   (GLU  319  - ASN  373  <=> GLY  238  - PHE  292 )                          
  22: 6c70-A ec06-A   289 - 360 <=>  293 - 364   (VAL  375  - ALA  446  <=> PRO  293  - TYR  364 )                          
  22: 6c70-A ec06-A   362 - 388 <=>  365 - 391   (PHE  448  - LYS  474  <=> PHE  365  - ASN  391 )                          
  23: 6c70-A efb7-A     5 -  24 <=>   11 -  30   (GLY    7  - MET   26  <=> THR   11  - ILE   30 )                          
  23: 6c70-A efb7-A    25 -  31 <=>   32 -  38   (PHE   27  - GLY   33  <=> ALA   32  - PRO   38 )                          
  23: 6c70-A efb7-A    32 -  63 <=>   40 -  71   (LYS   34  - ASP   65  <=> LYS   40  - GLN   71 )                          
  23: 6c70-A efb7-A    64 - 105 <=>   75 - 116   (ASP   66  - PRO  107  <=> THR   75  - MET  116 )                          
  23: 6c70-A efb7-A   113 - 118 <=>  122 - 127   (GLU  115  - PHE  120  <=> ALA  122  - TYR  127 )                          
  23: 6c70-A efb7-A   119 - 152 <=>  129 - 162   (HIS  121  - ASP  154  <=> LEU  129  - ALA  162 )                          
  23: 6c70-A efb7-A   154 - 172 <=>  174 - 192   (PRO  171  - ALA  189  <=> PHE  174  - ASN  192 )                          
  23: 6c70-A efb7-A   173 - 220 <=>  194 - 241   (GLY  190  - LEU  237  <=> ILE  194  - HIS  241 )                          
  23: 6c70-A efb7-A   222 - 226 <=>  242 - 246   (GLU  239  - THR  243  <=> PRO  242  - ASN  246 )                          
  23: 6c70-A efb7-A   232 - 286 <=>  247 - 301   (GLN  318  - VAL  372  <=> GLU  247  - SER  301 )                          
  23: 6c70-A efb7-A   289 - 388 <=>  302 - 401   (VAL  375  - LYS  474  <=> THR  302  - TYR  401 )                          
  24: 6c70-A ehif-A     7 -  21 <=>    3 -  17   (VAL    9  - GLY   23  <=> ALA    3  - GLY   17 )                          
  24: 6c70-A ehif-A    24 -  28 <=>   18 -  22   (MET   26  - TYR   30  <=> PHE   18  - THR   22 )                          
  24: 6c70-A ehif-A    36 - 105 <=>   29 -  98   (HIS   38  - PRO  107  <=> HIS   29  - LEU   98 )                          
  24: 6c70-A ehif-A   112 - 152 <=>  105 - 145   (ALA  114  - ASP  154  <=> THR  105  - GLY  145 )                          
  24: 6c70-A ehif-A   154 - 218 <=>  155 - 219   (PRO  171  - LYS  235  <=> PHE  155  - GLU  219 )                          
  24: 6c70-A ehif-A   219 - 223 <=>  221 - 225   (PRO  236  - LEU  240  <=> LYS  221  - GLY  225 )                          
  24: 6c70-A ehif-A   236 - 290 <=>  226 - 280   (VAL  322  - ASN  376  <=> GLY  226  - ALA  280 )                          
  24: 6c70-A ehif-A   292 - 334 <=>  281 - 323   (TYR  378  - TYR  420  <=> GLN  281  - TRP  323 )                          
  24: 6c70-A ehif-A   335 - 360 <=>  325 - 350   (ASP  421  - ALA  446  <=> GLU  325  - PHE  350 )                          
  24: 6c70-A ehif-A   362 - 388 <=>  351 - 377   (PHE  448  - LYS  474  <=> MET  351  - GLU  377 )                          
  25: 6c70-A ego8-A     1 -   4 <=>    4 -   7   (PHE    3  - GLN    6  <=> SER    4  - TYR    7 )                          
  25: 6c70-A ego8-A     8 -  22 <=>   10 -  24   (ALA   10  - HIS   24  <=> LEU   10  - SER   24 )                          
  25: 6c70-A ego8-A    24 -  27 <=>   25 -  28   (MET   26  - TYR   29  <=> TRP   25  - THR   28 )                          
  25: 6c70-A ego8-A    29 - 105 <=>   37 - 113   (SER   31  - PRO  107  <=> GLN   37  - GLU  113 )                          
  25: 6c70-A ego8-A   116 - 126 <=>  122 - 132   (ALA  118  - MET  128  <=> ASN  122  - MET  132 )                          
  25: 6c70-A ego8-A   128 - 152 <=>  133 - 157   (ARG  130  - ASP  154  <=> VAL  133  - ILE  157 )                          
  25: 6c70-A ego8-A   154 - 172 <=>  166 - 184   (PRO  171  - ALA  189  <=> GLN  166  - TRP  184 )                          
  25: 6c70-A ego8-A   173 - 222 <=>  186 - 235   (GLY  190  - GLU  239  <=> ARG  186  - ALA  235 )                          
  25: 6c70-A ego8-A   228 - 288 <=>  238 - 298   (LEU  314  - GLY  374  <=> ASN  238  - ASN  298 )                          
  25: 6c70-A ego8-A   289 - 335 <=>  300 - 346   (VAL  375  - ASP  421  <=> PHE  300  - GLY  346 )                          
  25: 6c70-A ego8-A   336 - 388 <=>  358 - 410   (GLY  422  - LYS  474  <=> THR  358  - TYR  410 )                          
  26: 6c70-A ed4v-A     6 -  22 <=>   15 -  31   (LEU    8  - HIS   24  <=> ASP   15  - TYR   31 )                          
  26: 6c70-A ed4v-A    24 -  28 <=>   32 -  36   (MET   26  - TYR   30  <=> TRP   32  - THR   36 )                          
  26: 6c70-A ed4v-A    32 -  35 <=>   37 -  40   (LYS   34  - PRO   37  <=> GLY   37  - TRP   40 )                          
  26: 6c70-A ed4v-A    37 -  62 <=>   41 -  66   (ARG   39  - SER   64  <=> PRO   41  - LEU   66 )                          
  26: 6c70-A ed4v-A    63 - 104 <=>   69 - 110   (ASP   65  - ASN  106  <=> GLN   69  - GLY  110 )                          
  26: 6c70-A ed4v-A   105 - 108 <=>  113 - 116   (PRO  107  - HIS  110  <=> PHE  113  - ASN  116 )                          
  26: 6c70-A ed4v-A   112 - 152 <=>  119 - 159   (ALA  114  - ASP  154  <=> ARG  119  - ALA  159 )                          
  26: 6c70-A ed4v-A   154 - 226 <=>  171 - 243   (PRO  171  - THR  243  <=> PHE  171  - ASP  243 )                          
  26: 6c70-A ed4v-A   227 - 359 <=>  246 - 378   (GLY  313  - GLY  445  <=> GLU  246  - VAL  378 )                          
  26: 6c70-A ed4v-A   361 - 388 <=>  379 - 406   (LYS  447  - LYS  474  <=> PRO  379  - GLN  406 )                          
  27: 6c70-A ec6g-A     3 -   6 <=>   34 -  37   (HIS    5  - LEU    8  <=> SER   34  - ILE   37 )                          
  27: 6c70-A ec6g-A     9 -  27 <=>   38 -  56   (ASP   11  - TYR   29  <=> ILE   38  - GLU   56 )                          
  27: 6c70-A ec6g-A    32 - 105 <=>   59 - 132   (LYS   34  - PRO  107  <=> ARG   59  - ILE  132 )                          
  27: 6c70-A ec6g-A   106 - 110 <=>  135 - 139   (ASN  108  - LEU  112  <=> TRP  135  - GLY  139 )                          
  27: 6c70-A ec6g-A   111 - 153 <=>  141 - 183   (PHE  113  - SER  155  <=> ALA  141  - SER  183 )                          
  27: 6c70-A ec6g-A   157 - 165 <=>  185 - 193   (ARG  174  - PRO  182  <=> THR  185  - PRO  193 )                          
  27: 6c70-A ec6g-A   166 - 169 <=>  195 - 198   (PHE  183  - MET  186  <=> GLN  195  - ASP  198 )                          
  27: 6c70-A ec6g-A   170 - 173 <=>  201 - 204   (SER  187  - GLY  190  <=> LYS  201  - ILE  204 )                          
  27: 6c70-A ec6g-A   174 - 226 <=>  206 - 258   (HIS  191  - THR  243  <=> TYR  206  - GLY  258 )                          
  27: 6c70-A ec6g-A   232 - 337 <=>  259 - 364   (GLN  318  - SER  423  <=> ASP  259  - GLY  364 )                          
  27: 6c70-A ec6g-A   338 - 388 <=>  366 - 416   (GLU  424  - LYS  474  <=> LYS  366  - LEU  416 )                          
  28: 6c70-A edua-A     2 -   5 <=>    1 -   4   (LYS    4  - GLY    7  <=> MET    1  - ASP    4 )                          
  28: 6c70-A edua-A     7 -  19 <=>    5 -  17   (VAL    9  - GLY   21  <=> ILE    5  - PHE   17 )                          
  28: 6c70-A edua-A    21 -  26 <=>   18 -  23   (GLY   23  - ASN   28  <=> TRP   18  - ASP   23 )                          
  28: 6c70-A edua-A    36 -  61 <=>   24 -  49   (HIS   38  - GLU   63  <=> LYS   24  - THR   49 )                          
  28: 6c70-A edua-A    63 -  66 <=>   50 -  53   (ASP   65  - ASP   68  <=> ASN   50  - LEU   53 )                          
  28: 6c70-A edua-A    67 - 105 <=>   55 -  93   (ASP   69  - PRO  107  <=> GLY   55  - ALA   93 )                          
  28: 6c70-A edua-A   112 - 153 <=>  102 - 143   (ALA  114  - SER  155  <=> ASP  102  - GLU  143 )                          
  28: 6c70-A edua-A   156 - 165 <=>  144 - 153   (PRO  173  - PRO  182  <=> ARG  144  - PRO  153 )                          
  28: 6c70-A edua-A   166 - 228 <=>  155 - 217   (PHE  183  - LEU  314  <=> LEU  155  - ASP  217 )                          
  28: 6c70-A edua-A   232 - 290 <=>  219 - 277   (GLN  318  - ASN  376  <=> ASP  219  - SER  277 )                          
  28: 6c70-A edua-A   292 - 388 <=>  278 - 374   (TYR  378  - LYS  474  <=> GLN  278  - TYR  374 )                          
  29: 6c70-A egq9-A     5 -  22 <=>    5 -  22   (GLY    7  - HIS   24  <=> ASN    5  - LEU   22 )                          
  29: 6c70-A egq9-A    24 -  31 <=>   23 -  30   (MET   26  - GLY   33  <=> LEU   23  - GLU   30 )                          
  29: 6c70-A egq9-A    32 -  46 <=>   34 -  48   (LYS   34  - LEU   48  <=> LEU   34  - PRO   48 )                          
  29: 6c70-A egq9-A    47 -  61 <=>   50 -  64   (LEU   49  - GLU   63  <=> THR   50  - SER   64 )                          
  29: 6c70-A egq9-A    63 - 102 <=>   65 - 104   (ASP   65  - TRP  104  <=> SER   65  - LEU  104 )                          
  29: 6c70-A egq9-A   103 - 106 <=>  106 - 109   (ASN  105  - ASN  108  <=> HIS  106  - ALA  109 )                          
  29: 6c70-A egq9-A   111 - 153 <=>  113 - 155   (PHE  113  - SER  155  <=> ARG  113  - ASP  155 )                          
  29: 6c70-A egq9-A   156 - 223 <=>  156 - 223   (PRO  173  - LEU  240  <=> TYR  156  - ALA  223 )                          
  29: 6c70-A egq9-A   232 - 289 <=>  224 - 281   (GLN  318  - VAL  375  <=> ALA  224  - LYS  281 )                          
  29: 6c70-A egq9-A   290 - 388 <=>  284 - 382   (ASN  376  - LYS  474  <=> PRO  284  - SER  382 )                          
  30: 6c70-A eh83-A     8 -  22 <=>   12 -  26   (ALA   10  - HIS   24  <=> HIS   12  - LEU   26 )                          
  30: 6c70-A eh83-A    24 -  28 <=>   27 -  31   (MET   26  - TYR   30  <=> TRP   27  - ILE   31 )                          
  30: 6c70-A eh83-A    30 - 104 <=>   35 - 109   (GLU   32  - ASN  106  <=> GLY   35  - ALA  109 )                          
  30: 6c70-A eh83-A   105 - 108 <=>  112 - 115   (PRO  107  - HIS  110  <=> TRP  112  - ARG  115 )                          
  30: 6c70-A eh83-A   112 - 152 <=>  116 - 156   (ALA  114  - ASP  154  <=> ARG  116  - GLY  156 )                          
  30: 6c70-A eh83-A   154 - 226 <=>  166 - 238   (PRO  171  - THR  243  <=> GLY  166  - GLY  238 )                          
  30: 6c70-A eh83-A   227 - 287 <=>  243 - 303   (GLY  313  - ASN  373  <=> VAL  243  - THR  303 )                          
  30: 6c70-A eh83-A   289 - 359 <=>  304 - 374   (VAL  375  - GLY  445  <=> SER  304  - VAL  374 )                          
  30: 6c70-A eh83-A   361 - 388 <=>  375 - 402   (LYS  447  - LYS  474  <=> PRO  375  - LEU  402 )                          
  31: 6c70-A edgo-A     5 -  19 <=>    7 -  21   (GLY    7  - GLY   21  <=> ASP    7  - ILE   21 )                          
  31: 6c70-A edgo-A    21 -  25 <=>   22 -  26   (GLY   23  - PHE   27  <=> MET   22  - PRO   26 )                          
  31: 6c70-A edgo-A    28 -  31 <=>   27 -  30   (TYR   30  - GLY   33  <=> PRO   27  - ARG   30 )                          
  31: 6c70-A edgo-A    32 -  46 <=>   33 -  47   (LYS   34  - LEU   48  <=> TRP   33  - THR   47 )                          
  31: 6c70-A edgo-A    47 -  61 <=>   49 -  63   (LEU   49  - GLU   63  <=> HIS   49  - SER   63 )                          
  31: 6c70-A edgo-A    63 - 104 <=>   64 - 105   (ASP   65  - ASN  106  <=> ASN   64  - LEU  105 )                          
  31: 6c70-A edgo-A   105 - 108 <=>  108 - 111   (PRO  107  - HIS  110  <=> LYS  108  - GLY  111 )                          
  31: 6c70-A edgo-A   112 - 153 <=>  112 - 153   (ALA  114  - SER  155  <=> CYS  112  - GLU  153 )                          
  31: 6c70-A edgo-A   156 - 172 <=>  154 - 170   (PRO  173  - ALA  189  <=> PRO  154  - THR  170 )                          
  31: 6c70-A edgo-A   173 - 223 <=>  172 - 222   (GLY  190  - LEU  240  <=> ALA  172  - GLY  222 )                          
  31: 6c70-A edgo-A   231 - 388 <=>  225 - 382   (LYS  317  - LYS  474  <=> LEU  225  - ARG  382 )                          
  32: 6c70-A efj3-A     4 -  27 <=>    5 -  28   (GLN    6  - TYR   29  <=> LYS    5  - LEU   28 )                          
  32: 6c70-A efj3-A    28 -  31 <=>   30 -  33   (TYR   30  - GLY   33  <=> SER   30  - GLU   33 )                          
  32: 6c70-A efj3-A    32 -  45 <=>   37 -  50   (LYS   34  - LEU   47  <=> THR   37  - LEU   50 )                          
  32: 6c70-A efj3-A    46 -  61 <=>   52 -  67   (LEU   48  - GLU   63  <=> ILE   52  - SER   67 )                          
  32: 6c70-A efj3-A    63 - 102 <=>   68 - 107   (ASP   65  - TRP  104  <=> SER   68  - LEU  107 )                          
  32: 6c70-A efj3-A   103 - 106 <=>  109 - 112   (ASN  105  - ASN  108  <=> HIS  109  - ASP  112 )                          
  32: 6c70-A efj3-A   111 - 152 <=>  116 - 157   (PHE  113  - ASP  154  <=> HIS  116  - GLU  157 )                          
  32: 6c70-A efj3-A   155 - 224 <=>  158 - 227   (ILE  172  - SER  241  <=> GLY  158  - LYS  227 )                          
  32: 6c70-A efj3-A   232 - 288 <=>  228 - 284   (GLN  318  - GLY  374  <=> ASN  228  - ILE  284 )                          
  32: 6c70-A efj3-A   289 - 388 <=>  287 - 386   (VAL  375  - LYS  474  <=> ASN  287  - SER  386 )                          
  33: 6c70-A el2g-A     5 -  26 <=>    2 -  23   (GLY    7  - ASN   28  <=> GLN    2  - THR   23 )                          
  33: 6c70-A el2g-A    27 -  30 <=>   29 -  32   (TYR   29  - GLU   32  <=> SER   29  - VAL   32 )                          
  33: 6c70-A el2g-A    32 -  35 <=>   33 -  36   (LYS   34  - PRO   37  <=> LYS   33  - LEU   36 )                          
  33: 6c70-A el2g-A    36 -  63 <=>   38 -  65   (HIS   38  - ASP   65  <=> LYS   38  - GLY   65 )                          
  33: 6c70-A el2g-A    64 - 105 <=>   73 - 114   (ASP   66  - PRO  107  <=> TYR   73  - LEU  114 )                          
  33: 6c70-A el2g-A   115 - 152 <=>  121 - 158   (ASN  117  - ASP  154  <=> ARG  121  - MET  158 )                          
  33: 6c70-A el2g-A   154 - 173 <=>  169 - 188   (PRO  171  - GLY  190  <=> LEU  169  - PRO  188 )                          
  33: 6c70-A el2g-A   174 - 220 <=>  190 - 236   (HIS  191  - LEU  237  <=> PHE  190  - ILE  236 )                          
  33: 6c70-A el2g-A   223 - 226 <=>  237 - 240   (LEU  240  - THR  243  <=> ASP  237  - ASN  240 )                          
  33: 6c70-A el2g-A   234 - 286 <=>  241 - 293   (MET  320  - VAL  372  <=> PRO  241  - PHE  293 )                          
  33: 6c70-A el2g-A   289 - 388 <=>  294 - 393   (VAL  375  - LYS  474  <=> ASP  294  - LYS  393 )                          
  34: 6c70-A ejsu-A     5 -  21 <=>    7 -  23   (GLY    7  - GLY   23  <=> ASP    7  - GLY   23 )                          
  34: 6c70-A ejsu-A    23 -  26 <=>   24 -  27   (PHE   25  - ASN   28  <=> VAL   24  - PHE   27 )                          
  34: 6c70-A ejsu-A    28 -  47 <=>   28 -  47   (TYR   30  - LEU   49  <=> ARG   28  - VAL   47 )                          
  34: 6c70-A ejsu-A    48 -  61 <=>   49 -  62   (LEU   50  - GLU   63  <=> LEU   49  - ASN   62 )                          
  34: 6c70-A ejsu-A    63 - 103 <=>   63 - 103   (ASP   65  - ASN  105  <=> ARG   63  - ARG  103 )                          
  34: 6c70-A ejsu-A   104 - 107 <=>  106 - 109   (ASN  106  - SER  109  <=> ASP  106  - VAL  109 )                          
  34: 6c70-A ejsu-A   111 - 153 <=>  110 - 152   (PHE  113  - SER  155  <=> VAL  110  - GLU  152 )                          
  34: 6c70-A ejsu-A   156 - 173 <=>  153 - 170   (PRO  173  - GLY  190  <=> ARG  153  - ARG  170 )                          
  34: 6c70-A ejsu-A   174 - 223 <=>  172 - 221   (HIS  191  - LEU  240  <=> TYR  172  - ASP  221 )                          
  34: 6c70-A ejsu-A   226 - 230 <=>  222 - 226   (THR  243  - LYS  316  <=> PRO  222  - ALA  226 )                          
  34: 6c70-A ejsu-A   234 - 388 <=>  242 - 396   (MET  320  - LYS  474  <=> GLU  242  - ARG  396 )                          
  35: 6c70-A elmc-A     5 -  21 <=>   16 -  32   (GLY    7  - GLY   23  <=> ARG   16  - GLY   32 )                          
  35: 6c70-A elmc-A    23 -  26 <=>   33 -  36   (PHE   25  - ASN   28  <=> TRP   33  - PRO   36 )                          
  35: 6c70-A elmc-A    28 -  31 <=>   37 -  40   (TYR   30  - GLY   33  <=> PRO   37  - LYS   40 )                          
  35: 6c70-A elmc-A    32 -  47 <=>   42 -  57   (LYS   34  - LEU   49  <=> TYR   42  - VAL   57 )                          
  35: 6c70-A elmc-A    48 -  62 <=>   59 -  73   (LEU   50  - SER   64  <=> ILE   59  - PHE   73 )                          
  35: 6c70-A elmc-A    63 -  66 <=>   75 -  78   (ASP   65  - ASP   68  <=> ASN   75  - THR   78 )                          
  35: 6c70-A elmc-A    67 - 104 <=>   80 - 117   (ASP   69  - ASN  106  <=> ASP   80  - ALA  117 )                          
  35: 6c70-A elmc-A   105 - 108 <=>  120 - 123   (PRO  107  - HIS  110  <=> ILE  120  - THR  123 )                          
  35: 6c70-A elmc-A   112 - 152 <=>  124 - 164   (ALA  114  - ASP  154  <=> LYS  124  - GLY  164 )                          
  35: 6c70-A elmc-A   157 - 165 <=>  165 - 173   (ARG  174  - PRO  182  <=> LYS  165  - PRO  173 )                          
  35: 6c70-A elmc-A   166 - 169 <=>  175 - 178   (PHE  183  - MET  186  <=> VAL  175  - ASP  178 )                          
  35: 6c70-A elmc-A   172 - 223 <=>  179 - 230   (ALA  189  - LEU  240  <=> ASP  179  - ASP  230 )                          
  35: 6c70-A elmc-A   230 - 290 <=>  232 - 292   (LYS  316  - ASN  376  <=> GLU  232  - MET  292 )                          
  35: 6c70-A elmc-A   292 - 388 <=>  293 - 389   (TYR  378  - LYS  474  <=> GLU  293  - ASP  389 )                          
  36: 6c70-A eeps-A     5 -  21 <=>   15 -  31   (GLY    7  - GLY   23  <=> GLU   15  - GLY   31 )                          
  36: 6c70-A eeps-A    23 -  27 <=>   32 -  36   (PHE   25  - TYR   29  <=> MET   32  - ASP   36 )                          
  36: 6c70-A eeps-A    28 -  31 <=>   38 -  41   (TYR   30  - GLY   33  <=> SER   38  - THR   41 )                          
  36: 6c70-A eeps-A    32 -  47 <=>   46 -  61   (LYS   34  - LEU   49  <=> TRP   46  - GLN   61 )                          
  36: 6c70-A eeps-A    48 -  66 <=>   63 -  81   (LEU   50  - ASP   68  <=> LEU   63  - ILE   81 )                          
  36: 6c70-A eeps-A    67 - 104 <=>   83 - 120   (ASP   69  - ASN  106  <=> GLN   83  - ALA  120 )                          
  36: 6c70-A eeps-A   105 - 108 <=>  123 - 126   (PRO  107  - HIS  110  <=> ALA  123  - ARG  126 )                          
  36: 6c70-A eeps-A   112 - 152 <=>  127 - 167   (ALA  114  - ASP  154  <=> GLU  127  - GLY  167 )                          
  36: 6c70-A eeps-A   157 - 166 <=>  168 - 177   (ARG  174  - PHE  183  <=> GLN  168  - GLY  177 )                          
  36: 6c70-A eeps-A   167 - 173 <=>  179 - 185   (ASN  184  - GLY  190  <=> ASP  179  - MET  185 )                          
  36: 6c70-A eeps-A   174 - 223 <=>  187 - 236   (HIS  191  - LEU  240  <=> PHE  187  - ASP  236 )                          
  36: 6c70-A eeps-A   225 - 283 <=>  242 - 300   (ALA  242  - ALA  369  <=> GLU  242  - ILE  300 )                          
  36: 6c70-A eeps-A   284 - 287 <=>  302 - 305   (THR  370  - ASN  373  <=> ILE  302  - ASN  305 )                          
  36: 6c70-A eeps-A   290 - 388 <=>  306 - 404   (ASN  376  - LYS  474  <=> THR  306  - ASN  404 )                          
  37: 6c70-A ehyu-A     5 -  19 <=>   19 -  33   (GLY    7  - GLY   21  <=> LYS   19  - SER   33 )                          
  37: 6c70-A ehyu-A    21 -  26 <=>   34 -  39   (GLY   23  - ASN   28  <=> PHE   34  - PRO   39 )                          
  37: 6c70-A ehyu-A    28 -  47 <=>   40 -  59   (TYR   30  - LEU   49  <=> GLU   40  - ILE   59 )                          
  37: 6c70-A ehyu-A    48 -  62 <=>   61 -  75   (LEU   50  - SER   64  <=> ILE   61  - PHE   75 )                          
  37: 6c70-A ehyu-A    63 -  66 <=>   77 -  80   (ASP   65  - ASP   68  <=> THR   77  - ALA   80 )                          
  37: 6c70-A ehyu-A    67 - 103 <=>   82 - 118   (ASP   69  - ASN  105  <=> GLU   82  - ASP  118 )                          
  37: 6c70-A ehyu-A   104 - 107 <=>  120 - 123   (ASN  106  - SER  109  <=> LEU  120  - ARG  123 )                          
  37: 6c70-A ehyu-A   112 - 152 <=>  126 - 166   (ALA  114  - ASP  154  <=> CYS  126  - ARG  166 )                          
  37: 6c70-A ehyu-A   157 - 165 <=>  167 - 175   (ARG  174  - PRO  182  <=> ILE  167  - PRO  175 )                          
  37: 6c70-A ehyu-A   166 - 169 <=>  177 - 180   (PHE  183  - MET  186  <=> VAL  177  - GLU  180 )                          
  37: 6c70-A ehyu-A   172 - 223 <=>  181 - 232   (ALA  189  - LEU  240  <=> LYS  181  - GLU  232 )                          
  37: 6c70-A ehyu-A   230 - 286 <=>  234 - 290   (LYS  316  - VAL  372  <=> GLY  234  - PHE  290 )                          
  37: 6c70-A ehyu-A   289 - 388 <=>  292 - 391   (VAL  375  - LYS  474  <=> THR  292  - ASN  391 )                          
  38: 6c70-A embs-A     5 -  19 <=>   19 -  33   (GLY    7  - GLY   21  <=> LYS   19  - SER   33 )                          
  38: 6c70-A embs-A    21 -  26 <=>   34 -  39   (GLY   23  - ASN   28  <=> PHE   34  - PRO   39 )                          
  38: 6c70-A embs-A    28 -  47 <=>   40 -  59   (TYR   30  - LEU   49  <=> GLU   40  - MET   59 )                          
  38: 6c70-A embs-A    48 -  62 <=>   61 -  75   (LEU   50  - SER   64  <=> ILE   61  - PHE   75 )                          
  38: 6c70-A embs-A    63 -  66 <=>   77 -  80   (ASP   65  - ASP   68  <=> THR   77  - ALA   80 )                          
  38: 6c70-A embs-A    67 - 104 <=>   82 - 119   (ASP   69  - ASN  106  <=> GLU   82  - GLN  119 )                          
  38: 6c70-A embs-A   105 - 108 <=>  122 - 125   (PRO  107  - HIS  110  <=> LYS  122  - LEU  125 )                          
  38: 6c70-A embs-A   112 - 152 <=>  126 - 166   (ALA  114  - ASP  154  <=> SER  126  - ARG  166 )                          
  38: 6c70-A embs-A   157 - 165 <=>  167 - 175   (ARG  174  - PRO  182  <=> ARG  167  - PRO  175 )                          
  38: 6c70-A embs-A   166 - 169 <=>  177 - 180   (PHE  183  - MET  186  <=> ILE  177  - ASP  180 )                          
  38: 6c70-A embs-A   172 - 223 <=>  181 - 232   (ALA  189  - LEU  240  <=> GLU  181  - LYS  232 )                          
  38: 6c70-A embs-A   230 - 286 <=>  234 - 290   (LYS  316  - VAL  372  <=> GLY  234  - PHE  290 )                          
  38: 6c70-A embs-A   289 - 388 <=>  292 - 391   (VAL  375  - LYS  474  <=> THR  292  - ASN  391 )                          
  39: 6c70-A ejwi-A     5 -  19 <=>   17 -  31   (GLY    7  - GLY   21  <=> GLN   17  - LEU   31 )                          
  39: 6c70-A ejwi-A    21 -  25 <=>   32 -  36   (GLY   23  - PHE   27  <=> ILE   32  - PRO   36 )                          
  39: 6c70-A ejwi-A    28 -  31 <=>   37 -  40   (TYR   30  - GLY   33  <=> PRO   37  - GLY   40 )                          
  39: 6c70-A ejwi-A    32 -  47 <=>   42 -  57   (LYS   34  - LEU   49  <=> LEU   42  - GLY   57 )                          
  39: 6c70-A ejwi-A    48 -  63 <=>   59 -  74   (LEU   50  - ASP   65  <=> PHE   59  - LYS   74 )                          
  39: 6c70-A ejwi-A    64 - 104 <=>   77 - 117   (ASP   66  - ASN  106  <=> THR   77  - SER  117 )                          
  39: 6c70-A ejwi-A   105 - 108 <=>  120 - 123   (PRO  107  - HIS  110  <=> LYS  120  - ALA  123 )                          
  39: 6c70-A ejwi-A   112 - 152 <=>  124 - 164   (ALA  114  - ASP  154  <=> ASN  124  - GLY  164 )                          
  39: 6c70-A ejwi-A   157 - 165 <=>  165 - 173   (ARG  174  - PRO  182  <=> ARG  165  - PRO  173 )                          
  39: 6c70-A ejwi-A   166 - 173 <=>  175 - 182   (PHE  183  - GLY  190  <=> ILE  175  - GLY  182 )                          
  39: 6c70-A ejwi-A   174 - 223 <=>  184 - 233   (HIS  191  - LEU  240  <=> LEU  184  - ASP  233 )                          
  39: 6c70-A ejwi-A   231 - 286 <=>  236 - 291   (LYS  317  - VAL  372  <=> ARG  236  - PHE  291 )                          
  39: 6c70-A ejwi-A   289 - 388 <=>  293 - 392   (VAL  375  - LYS  474  <=> ASN  293  - ASN  392 )                          
  40: 6c70-A emyi-A     5 -  20 <=>   16 -  31   (GLY    7  - VAL   22  <=> THR   16  - MET   31 )                          
  40: 6c70-A emyi-A    22 -  25 <=>   32 -  35   (HIS   24  - PHE   27  <=> GLY   32  - THR   35 )                          
  40: 6c70-A emyi-A    29 -  47 <=>   36 -  54   (SER   31  - LEU   49  <=> PRO   36  - CYS   54 )                          
  40: 6c70-A emyi-A    48 -  62 <=>   56 -  70   (LEU   50  - SER   64  <=> VAL   56  - ILE   70 )                          
  40: 6c70-A emyi-A    63 -  66 <=>   72 -  75   (ASP   65  - ASP   68  <=> THR   72  - PRO   75 )                          
  40: 6c70-A emyi-A    67 - 104 <=>   77 - 114   (ASP   69  - ASN  106  <=> GLU   77  - GLU  114 )                          
  40: 6c70-A emyi-A   105 - 108 <=>  117 - 120   (PRO  107  - HIS  110  <=> LYS  117  - THR  120 )                          
  40: 6c70-A emyi-A   112 - 152 <=>  121 - 161   (ALA  114  - ASP  154  <=> THR  121  - GLY  161 )                          
  40: 6c70-A emyi-A   157 - 165 <=>  162 - 170   (ARG  174  - PRO  182  <=> LYS  162  - PRO  170 )                          
  40: 6c70-A emyi-A   166 - 173 <=>  172 - 179   (PHE  183  - GLY  190  <=> VAL  172  - SER  179 )                          
  40: 6c70-A emyi-A   174 - 223 <=>  181 - 230   (HIS  191  - LEU  240  <=> PHE  181  - ASP  230 )                          
  40: 6c70-A emyi-A   231 - 286 <=>  233 - 288   (LYS  317  - VAL  372  <=> LYS  233  - PHE  288 )                          
  40: 6c70-A emyi-A   289 - 388 <=>  290 - 389   (VAL  375  - LYS  474  <=> ASP  290  - ASN  389 )                          
  41: 6c70-A ejx2-A     2 -   5 <=>   14 -  17   (LYS    4  - GLY    7  <=> SER   14  - ARG   17 )                          
  41: 6c70-A ejx2-A     8 -  30 <=>   18 -  40   (ALA   10  - GLU   32  <=> ASP   18  - ASN   40 )                          
  41: 6c70-A ejx2-A    31 -  63 <=>   48 -  80   (GLY   33  - ASP   65  <=> LEU   48  - GLY   80 )                          
  41: 6c70-A ejx2-A    64 -  89 <=>   83 - 108   (ASP   66  - PRO   91  <=> ASP   83  - ARG  108 )                          
  41: 6c70-A ejx2-A    90 - 102 <=>  110 - 122   (VAL   92  - TRP  104  <=> PHE  110  - ILE  122 )                          
  41: 6c70-A ejx2-A   103 - 106 <=>  124 - 127   (ASN  105  - ASN  108  <=> ASP  124  - GLU  127 )                          
  41: 6c70-A ejx2-A   113 - 116 <=>  135 - 138   (GLU  115  - ALA  118  <=> SER  135  - THR  138 )                          
  41: 6c70-A ejx2-A   119 - 152 <=>  139 - 172   (HIS  121  - ASP  154  <=> MET  139  - ARG  172 )                          
  41: 6c70-A ejx2-A   156 - 225 <=>  174 - 243   (PRO  173  - ALA  242  <=> ARG  174  - TYR  243 )                          
  41: 6c70-A ejx2-A   229 - 287 <=>  289 - 347   (THR  315  - ASN  373  <=> SER  289  - THR  347 )                          
  41: 6c70-A ejx2-A   288 - 388 <=>  350 - 450   (GLY  374  - LYS  474  <=> ASN  350  - ASP  450 )                          
  42: 6c70-A eh7m-A     5 -  19 <=>    9 -  23   (GLY    7  - GLY   21  <=> ARG    9  - LEU   23 )                          
  42: 6c70-A eh7m-A    21 -  25 <=>   24 -  28   (GLY   23  - PHE   27  <=> LEU   24  - SER   28 )                          
  42: 6c70-A eh7m-A    32 -  47 <=>   29 -  44   (LYS   34  - LEU   49  <=> ASN   29  - VAL   44 )                          
  42: 6c70-A eh7m-A    48 -  61 <=>   46 -  59   (LEU   50  - GLU   63  <=> ILE   46  - GLU   59 )                          
  42: 6c70-A eh7m-A    63 - 103 <=>   60 - 100   (ASP   65  - ASN  105  <=> ARG   60  - LYS  100 )                          
  42: 6c70-A eh7m-A   104 - 107 <=>  103 - 106   (ASN  106  - SER  109  <=> ASP  103  - ALA  106 )                          
  42: 6c70-A eh7m-A   112 - 120 <=>  108 - 116   (ALA  114  - ALA  122  <=> SER  108  - ASN  116 )                          
  42: 6c70-A eh7m-A   121 - 153 <=>  118 - 150   (LEU  123  - SER  155  <=> ASN  118  - GLY  150 )                          
  42: 6c70-A eh7m-A   156 - 172 <=>  151 - 167   (PRO  173  - ALA  189  <=> HIS  151  - GLU  167 )                          
  42: 6c70-A eh7m-A   173 - 223 <=>  169 - 219   (GLY  190  - LEU  240  <=> ILE  169  - GLY  219 )                          
  42: 6c70-A eh7m-A   232 - 388 <=>  223 - 379   (GLN  318  - LYS  474  <=> THR  223  - ARG  379 )                          
  43: 6c70-A ekwq-A     5 -  19 <=>    8 -  22   (GLY    7  - GLY   21  <=> ARG    8  - LEU   22 )                          
  43: 6c70-A ekwq-A    21 -  25 <=>   23 -  27   (GLY   23  - PHE   27  <=> LEU   23  - GLY   27 )                          
  43: 6c70-A ekwq-A    32 -  47 <=>   28 -  43   (LYS   34  - LEU   49  <=> ASP   28  - ILE   43 )                          
  43: 6c70-A ekwq-A    48 -  61 <=>   45 -  58   (LEU   50  - GLU   63  <=> ILE   45  - LYS   58 )                          
  43: 6c70-A ekwq-A    64 - 104 <=>   59 -  99   (ASP   66  - ASN  106  <=> PRO   59  - ASP   99 )                          
  43: 6c70-A ekwq-A   105 - 108 <=>  102 - 105   (PRO  107  - HIS  110  <=> SER  102  - GLU  105 )                          
  43: 6c70-A ekwq-A   112 - 120 <=>  106 - 114   (ALA  114  - ALA  122  <=> SER  106  - ASN  114 )                          
  43: 6c70-A ekwq-A   121 - 153 <=>  116 - 148   (LEU  123  - SER  155  <=> ASN  116  - GLY  148 )                          
  43: 6c70-A ekwq-A   156 - 172 <=>  149 - 165   (PRO  173  - ALA  189  <=> ARG  149  - ALA  165 )                          
  43: 6c70-A ekwq-A   173 - 223 <=>  167 - 217   (GLY  190  - LEU  240  <=> ILE  167  - ASP  217 )                          
  43: 6c70-A ekwq-A   231 - 286 <=>  220 - 275   (LYS  317  - VAL  372  <=> LEU  220  - PHE  275 )                          
  43: 6c70-A ekwq-A   288 - 388 <=>  277 - 377   (GLY  374  - LYS  474  <=> GLU  277  - ARG  377 )                          
  44: 6c70-A eln0-A     2 -   6 <=>    5 -   9   (LYS    4  - LEU    8  <=> GLU    5  - ILE    9 )                          
  44: 6c70-A eln0-A     8 -  19 <=>   10 -  21   (ALA   10  - GLY   21  <=> ASP   10  - ILE   21 )                          
  44: 6c70-A eln0-A    21 -  25 <=>   22 -  26   (GLY   23  - PHE   27  <=> CYS   22  - ASP   26 )                          
  44: 6c70-A eln0-A    33 -  59 <=>   29 -  55   (LYS   35  - MET   61  <=> GLU   29  - TYR   55 )                          
  44: 6c70-A eln0-A    61 - 104 <=>   56 -  99   (GLU   63  - ASN  106  <=> SER   56  - GLN   99 )                          
  44: 6c70-A eln0-A   105 - 108 <=>  102 - 105   (PRO  107  - HIS  110  <=> ALA  102  - SER  105 )                          
  44: 6c70-A eln0-A   112 - 153 <=>  106 - 147   (ALA  114  - SER  155  <=> GLY  106  - GLU  147 )                          
  44: 6c70-A eln0-A   156 - 173 <=>  148 - 165   (PRO  173  - GLY  190  <=> LEU  148  - VAL  165 )                          
  44: 6c70-A eln0-A   174 - 223 <=>  167 - 216   (HIS  191  - LEU  240  <=> TYR  167  - GLY  216 )                          
  44: 6c70-A eln0-A   232 - 388 <=>  219 - 375   (GLN  318  - LYS  474  <=> THR  219  - ASP  375 )                          
  45: 6c70-A eeje-A     5 -  19 <=>   16 -  30   (GLY    7  - GLY   21  <=> ARG   16  - PHE   30 )                          
  45: 6c70-A eeje-A    21 -  25 <=>   31 -  35   (GLY   23  - PHE   27  <=> ILE   31  - PRO   35 )                          
  45: 6c70-A eeje-A    28 -  31 <=>   36 -  39   (TYR   30  - GLY   33  <=> PRO   36  - GLY   39 )                          
  45: 6c70-A eeje-A    32 -  47 <=>   41 -  56   (LYS   34  - LEU   49  <=> LEU   41  - CYS   56 )                          
  45: 6c70-A eeje-A    48 -  60 <=>   58 -  70   (LEU   50  - MET   62  <=> THR   58  - THR   70 )                          
  45: 6c70-A eeje-A    61 -  66 <=>   72 -  77   (GLU   63  - ASP   68  <=> ILE   72  - PRO   77 )                          
  45: 6c70-A eeje-A    67 - 103 <=>   79 - 115   (ASP   69  - ASN  105  <=> GLU   79  - ASP  115 )                          
  45: 6c70-A eeje-A   104 - 107 <=>  117 - 120   (ASN  106  - SER  109  <=> LEU  117  - ARG  120 )                          
  45: 6c70-A eeje-A   112 - 152 <=>  123 - 163   (ALA  114  - ASP  154  <=> ALA  123  - GLY  163 )                          
  45: 6c70-A eeje-A   157 - 166 <=>  164 - 173   (ARG  174  - PHE  183  <=> ARG  164  - PHE  173 )                          
  45: 6c70-A eeje-A   167 - 174 <=>  175 - 182   (ASN  184  - HIS  191  <=> ASP  175  - LYS  182 )                          
  45: 6c70-A eeje-A   175 - 223 <=>  184 - 232   (VAL  192  - LEU  240  <=> TRP  184  - ASP  232 )                          
  45: 6c70-A eeje-A   231 - 286 <=>  235 - 290   (LYS  317  - VAL  372  <=> LEU  235  - PHE  290 )                          
  45: 6c70-A eeje-A   289 - 388 <=>  292 - 391   (VAL  375  - LYS  474  <=> ASP  292  - ASN  391 )                          
  46: 6c70-A emx7-A     5 -  19 <=>   19 -  33   (GLY    7  - GLY   21  <=> SER   19  - PHE   33 )                          
  46: 6c70-A emx7-A    21 -  25 <=>   34 -  38   (GLY   23  - PHE   27  <=> LEU   34  - PRO   38 )                          
  46: 6c70-A emx7-A    28 -  31 <=>   39 -  42   (TYR   30  - GLY   33  <=> PRO   39  - ALA   42 )                          
  46: 6c70-A emx7-A    32 -  47 <=>   44 -  59   (LYS   34  - LEU   49  <=> LEU   44  - GLY   59 )                          
  46: 6c70-A emx7-A    48 -  63 <=>   61 -  76   (LEU   50  - ASP   65  <=> VAL   61  - ASP   76 )                          
  46: 6c70-A emx7-A    64 - 105 <=>   79 - 120   (ASP   66  - PRO  107  <=> THR   79  - LEU  120 )                          
  46: 6c70-A emx7-A   106 - 109 <=>  122 - 125   (ASN  108  - PRO  111  <=> LYS  122  - VAL  125 )                          
  46: 6c70-A emx7-A   112 - 152 <=>  126 - 166   (ALA  114  - ASP  154  <=> THR  126  - GLY  166 )                          
  46: 6c70-A emx7-A   157 - 166 <=>  167 - 176   (ARG  174  - PHE  183  <=> LYS  167  - LEU  176 )                          
  46: 6c70-A emx7-A   167 - 173 <=>  178 - 184   (ASN  184  - GLY  190  <=> ASP  178  - TRP  184 )                          
  46: 6c70-A emx7-A   174 - 223 <=>  186 - 235   (HIS  191  - LEU  240  <=> LEU  186  - ASP  235 )                          
  46: 6c70-A emx7-A   231 - 388 <=>  238 - 395   (LYS  317  - LYS  474  <=> LEU  238  - ASN  395 )                          
  47: 6c70-A ehao-A     5 -  21 <=>    6 -  22   (GLY    7  - GLY   23  <=> SER    6  - GLY   22 )                          
  47: 6c70-A ehao-A    23 -  31 <=>   23 -  31   (PHE   25  - GLY   33  <=> TYR   23  - PRO   31 )                          
  47: 6c70-A ehao-A    32 -  60 <=>   34 -  62   (LYS   34  - MET   62  <=> ARG   34  - GLU   62 )                          
  47: 6c70-A ehao-A    61 -  65 <=>   65 -  69   (GLU   63  - VAL   67  <=> SER   65  - SER   69 )                          
  47: 6c70-A ehao-A    66 - 105 <=>   71 - 110   (ASP   68  - PRO  107  <=> SER   71  - LEU  110 )                          
  47: 6c70-A ehao-A   113 - 118 <=>  116 - 121   (GLU  115  - PHE  120  <=> GLN  116  - TYR  121 )                          
  47: 6c70-A ehao-A   119 - 122 <=>  123 - 126   (HIS  121  - ALA  124  <=> VAL  123  - TYR  126 )                          
  47: 6c70-A ehao-A   125 - 152 <=>  127 - 154   (LYS  127  - ASP  154  <=> TYR  127  - SER  154 )                          
  47: 6c70-A ehao-A   154 - 168 <=>  167 - 181   (PRO  171  - ALA  185  <=> PHE  167  - SER  181 )                          
  47: 6c70-A ehao-A   170 - 173 <=>  182 - 185   (SER  187  - GLY  190  <=> GLU  182  - LEU  185 )                          
  47: 6c70-A ehao-A   174 - 220 <=>  187 - 233   (HIS  191  - LEU  237  <=> TYR  187  - ILE  233 )                          
  47: 6c70-A ehao-A   222 - 226 <=>  234 - 238   (GLU  239  - THR  243  <=> ARG  234  - GLU  238 )                          
  47: 6c70-A ehao-A   232 - 287 <=>  239 - 294   (GLN  318  - ASN  373  <=> THR  239  - GLY  294 )                          
  47: 6c70-A ehao-A   289 - 388 <=>  295 - 394   (VAL  375  - LYS  474  <=> PHE  295  - VAL  394 )                          
  48: 6c70-A eiid-A     5 -  22 <=>    4 -  21   (GLY    7  - HIS   24  <=> ASP    4  - LEU   21 )                          
  48: 6c70-A eiid-A    24 -  28 <=>   22 -  26   (MET   26  - TYR   30  <=> TRP   22  - GLU   26 )                          
  48: 6c70-A eiid-A    33 -  36 <=>   32 -  35   (LYS   35  - HIS   38  <=> ASP   32  - ASN   35 )                          
  48: 6c70-A eiid-A    38 -  47 <=>   36 -  45   (ILE   40  - LEU   49  <=> TRP   36  - PHE   45 )                          
  48: 6c70-A eiid-A    48 -  61 <=>   47 -  60   (LEU   50  - GLU   63  <=> PHE   47  - SER   60 )                          
  48: 6c70-A eiid-A    63 - 102 <=>   61 - 100   (ASP   65  - TRP  104  <=> ARG   61  - TRP  100 )                          
  48: 6c70-A eiid-A   103 - 106 <=>  102 - 105   (ASN  105  - ASN  108  <=> THR  102  - LEU  105 )                          
  48: 6c70-A eiid-A   111 - 152 <=>  109 - 150   (PHE  113  - ASP  154  <=> ARG  109  - ILE  150 )                          
  48: 6c70-A eiid-A   156 - 224 <=>  152 - 220   (PRO  173  - SER  241  <=> ASN  152  - ASP  220 )                          
  48: 6c70-A eiid-A   234 - 288 <=>  221 - 275   (MET  320  - GLY  374  <=> LYS  221  - VAL  275 )                          
  48: 6c70-A eiid-A   289 - 388 <=>  278 - 377   (VAL  375  - LYS  474  <=> ASP  278  - ASN  377 )                          
  49: 6c70-A ec13-A     3 -  28 <=>   10 -  35   (HIS    5  - TYR   30  <=> VAL   10  - ASN   35 )                          
  49: 6c70-A ec13-A    36 -  62 <=>   38 -  64   (HIS   38  - SER   64  <=> MET   38  - VAL   64 )                          
  49: 6c70-A ec13-A    63 - 105 <=>   68 - 110   (ASP   65  - PRO  107  <=> GLY   68  - ILE  110 )                          
  49: 6c70-A ec13-A   112 - 152 <=>  118 - 158   (ALA  114  - ASP  154  <=> GLY  118  - LEU  158 )                          
  49: 6c70-A ec13-A   153 - 164 <=>  161 - 172   (SER  155  - TYR  181  <=> LEU  161  - ILE  172 )                          
  49: 6c70-A ec13-A   165 - 226 <=>  174 - 235   (PRO  182  - THR  243  <=> PHE  174  - LYS  235 )                          
  49: 6c70-A ec13-A   231 - 286 <=>  237 - 292   (LYS  317  - VAL  372  <=> ASN  237  - LYS  292 )                          
  49: 6c70-A ec13-A   293 - 329 <=>  294 - 330   (ALA  379  - TYR  415  <=> TRP  294  - TYR  330 )                          
  49: 6c70-A ec13-A   330 - 388 <=>  332 - 390   (SER  416  - LYS  474  <=> ASN  332  - LEU  390 )                          
  50: 6c70-A emik-A     5 -  19 <=>   20 -  34   (GLY    7  - GLY   21  <=> ARG   20  - LEU   34 )                          
  50: 6c70-A emik-A    21 -  25 <=>   35 -  39   (GLY   23  - PHE   27  <=> MET   35  - LYS   39 )                          
  50: 6c70-A emik-A    29 -  47 <=>   41 -  59   (SER   31  - LEU   49  <=> PRO   41  - SER   59 )                          
  50: 6c70-A emik-A    48 -  63 <=>   61 -  76   (LEU   50  - ASP   65  <=> PHE   61  - SER   76 )                          
  50: 6c70-A emik-A    64 - 103 <=>   79 - 118   (ASP   66  - ASN  105  <=> SER   79  - ASP  118 )                          
  50: 6c70-A emik-A   104 - 107 <=>  121 - 124   (ASN  106  - SER  109  <=> ASP  121  - ILE  124 )                          
  50: 6c70-A emik-A   112 - 152 <=>  126 - 166   (ALA  114  - ASP  154  <=> ASP  126  - GLY  166 )                          
  50: 6c70-A emik-A   157 - 166 <=>  167 - 176   (ARG  174  - PHE  183  <=> ARG  167  - PHE  176 )                          
  50: 6c70-A emik-A   167 - 174 <=>  178 - 185   (ASN  184  - HIS  191  <=> ASP  178  - HIS  185 )                          
  50: 6c70-A emik-A   175 - 223 <=>  187 - 235   (VAL  192  - LEU  240  <=> ALA  187  - TYR  235 )                          
  50: 6c70-A emik-A   230 - 286 <=>  237 - 293   (LYS  316  - VAL  372  <=> TYR  237  - PHE  293 )                          
  50: 6c70-A emik-A   289 - 388 <=>  295 - 394   (VAL  375  - LYS  474  <=> ASN  295  - ASN  394 )                          
  51: 6c70-A emlt-A     4 -  19 <=>    9 -  24   (GLN    6  - GLY   21  <=> SER    9  - LEU   24 )                          
  51: 6c70-A emlt-A    21 -  29 <=>   25 -  33   (GLY   23  - SER   31  <=> LEU   25  - LYS   33 )                          
  51: 6c70-A emlt-A    35 - 105 <=>   35 - 105   (PRO   37  - PRO  107  <=> LYS   35  - ILE  105 )                          
  51: 6c70-A emlt-A   111 - 152 <=>  112 - 153   (PHE  113  - ASP  154  <=> ARG  112  - LEU  153 )                          
  51: 6c70-A emlt-A   153 - 164 <=>  156 - 167   (SER  155  - TYR  181  <=> ASP  156  - ILE  167 )                          
  51: 6c70-A emlt-A   165 - 168 <=>  169 - 172   (PRO  182  - ALA  185  <=> GLY  169  - LEU  172 )                          
  51: 6c70-A emlt-A   170 - 173 <=>  173 - 176   (SER  187  - GLY  190  <=> GLU  173  - TYR  176 )                          
  51: 6c70-A emlt-A   174 - 224 <=>  178 - 228   (HIS  191  - SER  241  <=> TYR  178  - LEU  228 )                          
  51: 6c70-A emlt-A   225 - 228 <=>  231 - 234   (ALA  242  - LEU  314  <=> LYS  231  - TYR  234 )                          
  51: 6c70-A emlt-A   230 - 286 <=>  244 - 300   (LYS  316  - VAL  372  <=> ILE  244  - SER  300 )                          
  51: 6c70-A emlt-A   292 - 388 <=>  301 - 397   (TYR  378  - LYS  474  <=> PHE  301  - ALA  397 )                          
  52: 6c70-A em2e-A     4 -  21 <=>   17 -  34   (GLN    6  - GLY   23  <=> ILE   17  - GLY   34 )                          
  52: 6c70-A em2e-A    23 -  26 <=>   35 -  38   (PHE   25  - ASN   28  <=> LEU   35  - LYS   38 )                          
  52: 6c70-A em2e-A    29 -  32 <=>   39 -  42   (SER   31  - LYS   34  <=> ASN   39  - GLY   42 )                          
  52: 6c70-A em2e-A    34 -  47 <=>   43 -  56   (PHE   36  - LEU   49  <=> ILE   43  - ASN   56 )                          
  52: 6c70-A em2e-A    48 -  63 <=>   58 -  73   (LEU   50  - ASP   65  <=> VAL   58  - ALA   73 )                          
  52: 6c70-A em2e-A    64 - 104 <=>   76 - 116   (ASP   66  - ASN  106  <=> PRO   76  - GLU  116 )                          
  52: 6c70-A em2e-A   105 - 108 <=>  119 - 122   (PRO  107  - HIS  110  <=> LYS  119  - VAL  122 )                          
  52: 6c70-A em2e-A   112 - 152 <=>  123 - 163   (ALA  114  - ASP  154  <=> LYS  123  - HIS  163 )                          
  52: 6c70-A em2e-A   157 - 166 <=>  164 - 173   (ARG  174  - PHE  183  <=> ARG  164  - PHE  173 )                          
  52: 6c70-A em2e-A   167 - 174 <=>  175 - 182   (ASN  184  - HIS  191  <=> ASN  175  - GLN  182 )                          
  52: 6c70-A em2e-A   175 - 222 <=>  184 - 231   (VAL  192  - GLU  239  <=> TYR  184  - ASP  231 )                          
  52: 6c70-A em2e-A   231 - 286 <=>  238 - 293   (LYS  317  - VAL  372  <=> SER  238  - PHE  293 )                          
  52: 6c70-A em2e-A   289 - 388 <=>  295 - 394   (VAL  375  - LYS  474  <=> ASP  295  - ASN  394 )                          
  53: 6c70-A ehji-A     8 -  21 <=>   10 -  23   (ALA   10  - GLY   23  <=> GLY   10  - GLY   23 )                          
  53: 6c70-A ehji-A    23 -  30 <=>   24 -  31   (PHE   25  - GLU   32  <=> LEU   24  - LYS   31 )                          
  53: 6c70-A ehji-A    36 - 101 <=>   37 - 102   (HIS   38  - ILE  103  <=> SER   37  - GLN  102 )                          
  53: 6c70-A ehji-A   102 - 105 <=>  104 - 107   (TRP  104  - PRO  107  <=> GLN  104  - PHE  107 )                          
  53: 6c70-A ehji-A   113 - 152 <=>  111 - 150   (GLU  115  - ASP  154  <=> ASP  111  - THR  150 )                          
  53: 6c70-A ehji-A   154 - 168 <=>  160 - 174   (PRO  171  - ALA  185  <=> PHE  160  - VAL  174 )                          
  53: 6c70-A ehji-A   170 - 173 <=>  175 - 178   (SER  187  - GLY  190  <=> THR  175  - HIS  178 )                          
  53: 6c70-A ehji-A   174 - 224 <=>  180 - 230   (HIS  191  - SER  241  <=> TYR  180  - PHE  230 )                          
  53: 6c70-A ehji-A   231 - 236 <=>  232 - 237   (LYS  317  - VAL  322  <=> PRO  232  - PHE  237 )                          
  53: 6c70-A ehji-A   239 - 288 <=>  238 - 287   (ALA  325  - GLY  374  <=> GLY  238  - THR  287 )                          
  53: 6c70-A ehji-A   290 - 338 <=>  288 - 336   (ASN  376  - GLU  424  <=> ASN  288  - PRO  336 )                          
  53: 6c70-A ehji-A   339 - 343 <=>  339 - 343   (GLU  425  - PHE  429  <=> HIS  339  - PHE  343 )                          
  53: 6c70-A ehji-A   345 - 360 <=>  344 - 359   (GLN  431  - ALA  446  <=> LEU  344  - TYR  359 )                          
  53: 6c70-A ehji-A   362 - 388 <=>  360 - 386   (PHE  448  - LYS  474  <=> PHE  360  - TYR  386 )                          
  54: 6c70-A el1v-A     5 -   8 <=>    5 -   8   (GLY    7  - ALA   10  <=> ASP    5  - SER    8 )                          
  54: 6c70-A el1v-A    10 -  21 <=>    9 -  20   (LEU   12  - GLY   23  <=> PHE    9  - LEU   20 )                          
  54: 6c70-A el1v-A    23 -  27 <=>   21 -  25   (PHE   25  - TYR   29  <=> VAL   21  - PHE   25 )                          
  54: 6c70-A el1v-A    30 -  47 <=>   26 -  43   (GLU   32  - LEU   49  <=> LYS   26  - VAL   43 )                          
  54: 6c70-A el1v-A    48 -  62 <=>   45 -  59   (LEU   50  - SER   64  <=> LEU   45  - PRO   59 )                          
  54: 6c70-A el1v-A    64 - 104 <=>   60 - 100   (ASP   66  - ASN  106  <=> SER   60  - GLN  100 )                          
  54: 6c70-A el1v-A   105 - 108 <=>  103 - 106   (PRO  107  - HIS  110  <=> THR  103  - ALA  106 )                          
  54: 6c70-A el1v-A   112 - 120 <=>  107 - 115   (ALA  114  - ALA  122  <=> SER  107  - ARG  115 )                          
  54: 6c70-A el1v-A   121 - 151 <=>  117 - 147   (LEU  123  - GLU  153  <=> HIS  117  - GLN  147 )                          
  54: 6c70-A el1v-A   156 - 173 <=>  153 - 170   (PRO  173  - GLY  190  <=> TRP  153  - PHE  170 )                          
  54: 6c70-A el1v-A   174 - 223 <=>  172 - 221   (HIS  191  - LEU  240  <=> GLY  172  - PHE  221 )                          
  54: 6c70-A el1v-A   231 - 285 <=>  223 - 277   (LYS  317  - LYS  371  <=> ASP  223  - PHE  277 )                          
  54: 6c70-A el1v-A   286 - 290 <=>  279 - 283   (VAL  372  - ASN  376  <=> VAL  279  - ILE  283 )                          
  54: 6c70-A el1v-A   292 - 354 <=>  284 - 346   (TYR  378  - ALA  440  <=> SER  284  - ASN  346 )                          
  54: 6c70-A el1v-A   355 - 388 <=>  349 - 382   (MET  441  - LYS  474  <=> TRP  349  - LYS  382 )                          
  55: 6c70-A ed3z-A     1 -   4 <=>   10 -  13   (PHE    3  - GLN    6  <=> SER   10  - THR   13 )                          
  55: 6c70-A ed3z-A     7 -  19 <=>   16 -  28   (VAL    9  - GLY   21  <=> ASP   16  - TRP   28 )                          
  55: 6c70-A ed3z-A    21 -  26 <=>   29 -  34   (GLY   23  - ASN   28  <=> TYR   29  - SER   34 )                          
  55: 6c70-A ed3z-A    28 - 105 <=>   35 - 112   (TYR   30  - PRO  107  <=> LYS   35  - ASP  112 )                          
  55: 6c70-A ed3z-A   112 - 151 <=>  121 - 160   (ALA  114  - GLU  153  <=> ASP  121  - ARG  160 )                          
  55: 6c70-A ed3z-A   154 - 161 <=>  179 - 186   (PRO  171  - ARG  178  <=> GLU  179  - GLN  186 )                          
  55: 6c70-A ed3z-A   162 - 167 <=>  188 - 193   (THR  179  - ASN  184  <=> PHE  188  - LEU  193 )                          
  55: 6c70-A ed3z-A   171 - 221 <=>  194 - 244   (GLY  188  - MET  238  <=> CYS  194  - ASP  244 )                          
  55: 6c70-A ed3z-A   227 - 360 <=>  257 - 390   (GLY  313  - ALA  446  <=> LEU  257  - LEU  390 )                          
  55: 6c70-A ed3z-A   362 - 388 <=>  391 - 417   (PHE  448  - LYS  474  <=> LEU  391  - HIS  417 )                          
  56: 6c70-A ekyd-A     5 -  24 <=>    7 -  26   (GLY    7  - MET   26  <=> SER    7  - MET   26 )                          
  56: 6c70-A ekyd-A    26 -  31 <=>   27 -  32   (ASN   28  - GLY   33  <=> LEU   27  - THR   32 )                          
  56: 6c70-A ekyd-A    32 -  61 <=>   35 -  64   (LYS   34  - GLU   63  <=> ARG   35  - ALA   64 )                          
  56: 6c70-A ekyd-A    62 -  89 <=>   67 -  94   (SER   64  - PRO   91  <=> ILE   67  - LEU   94 )                          
  56: 6c70-A ekyd-A    91 - 105 <=>   95 - 109   (ARG   93  - PRO  107  <=> GLN   95  - LEU  109 )                          
  56: 6c70-A ekyd-A   113 - 118 <=>  115 - 120   (GLU  115  - PHE  120  <=> LEU  115  - HIS  120 )                          
  56: 6c70-A ekyd-A   119 - 123 <=>  122 - 126   (HIS  121  - ILE  125  <=> VAL  122  - TYR  126 )                          
  56: 6c70-A ekyd-A   126 - 152 <=>  127 - 153   (MET  128  - ASP  154  <=> TRP  127  - SER  153 )                          
  56: 6c70-A ekyd-A   154 - 163 <=>  163 - 172   (PRO  171  - PHE  180  <=> PHE  163  - PHE  172 )                          
  56: 6c70-A ekyd-A   167 - 170 <=>  173 - 176   (ASN  184  - SER  187  <=> LEU  173  - PRO  176 )                          
  56: 6c70-A ekyd-A   171 - 220 <=>  181 - 230   (GLY  188  - LEU  237  <=> VAL  181  - HIS  230 )                          
  56: 6c70-A ekyd-A   222 - 226 <=>  231 - 235   (GLU  239  - THR  243  <=> LYS  231  - LYS  235 )                          
  56: 6c70-A ekyd-A   232 - 287 <=>  236 - 291   (GLN  318  - ASN  373  <=> HIS  236  - GLY  291 )                          
  56: 6c70-A ekyd-A   289 - 388 <=>  292 - 391   (VAL  375  - LYS  474  <=> PRO  292  - ILE  391 )                          
  57: 6c70-A egn9-A     2 -   5 <=>    7 -  10   (LYS    4  - GLY    7  <=> ARG    7  - LEU   10 )                          
  57: 6c70-A egn9-A     8 -  19 <=>   16 -  27   (ALA   10  - GLY   21  <=> ALA   16  - VAL   27 )                          
  57: 6c70-A egn9-A    20 -  31 <=>   29 -  40   (VAL   22  - GLY   33  <=> ASN   29  - GLY   40 )                          
  57: 6c70-A egn9-A    32 - 105 <=>   43 - 116   (LYS   34  - PRO  107  <=> THR   43  - GLU  116 )                          
  57: 6c70-A egn9-A   115 - 126 <=>  124 - 135   (ASN  117  - MET  128  <=> GLU  124  - MET  135 )                          
  57: 6c70-A egn9-A   128 - 146 <=>  136 - 154   (ARG  130  - GLY  148  <=> LEU  136  - LEU  154 )                          
  57: 6c70-A egn9-A   148 - 152 <=>  155 - 159   (THR  150  - ASP  154  <=> VAL  155  - ASN  159 )                          
  57: 6c70-A egn9-A   153 - 226 <=>  162 - 235   (SER  155  - THR  243  <=> TYR  162  - LYS  235 )                          
  57: 6c70-A egn9-A   227 - 286 <=>  237 - 296   (GLY  313  - VAL  372  <=> SER  237  - ASN  296 )                          
  57: 6c70-A egn9-A   289 - 292 <=>  297 - 300   (VAL  375  - TYR  378  <=> PRO  297  - ASN  300 )                          
  57: 6c70-A egn9-A   294 - 336 <=>  301 - 343   (ALA  380  - GLY  422  <=> VAL  301  - VAL  343 )                          
  57: 6c70-A egn9-A   337 - 388 <=>  353 - 404   (SER  423  - LYS  474  <=> ASN  353  - ARG  404 )                          
  58: 6c70-A ef4x-A     8 -  29 <=>   27 -  48   (ALA   10  - SER   31  <=> ASN   27  - PRO   48 )                          
  58: 6c70-A ef4x-A    30 -  63 <=>   57 -  90   (GLU   32  - ASP   65  <=> MET   57  - PRO   90 )                          
  58: 6c70-A ef4x-A    64 - 102 <=>   93 - 131   (ASP   66  - TRP  104  <=> GLU   93  - MET  131 )                          
  58: 6c70-A ef4x-A   103 - 106 <=>  133 - 136   (ASN  105  - ASN  108  <=> ARG  133  - ARG  136 )                          
  58: 6c70-A ef4x-A   108 - 111 <=>  140 - 143   (HIS  110  - PHE  113  <=> LEU  140  - VAL  143 )                          
  58: 6c70-A ef4x-A   113 - 116 <=>  144 - 147   (GLU  115  - ALA  118  <=> THR  144  - SER  147 )                          
  58: 6c70-A ef4x-A   119 - 152 <=>  148 - 181   (HIS  121  - ASP  154  <=> SER  148  - GLY  181 )                          
  58: 6c70-A ef4x-A   156 - 224 <=>  183 - 251   (PRO  173  - SER  241  <=> ARG  183  - THR  251 )                          
  58: 6c70-A ef4x-A   229 - 388 <=>  300 - 459   (THR  315  - LYS  474  <=> CYS  300  - ALA  459 )                          
  59: 6c70-A el7o-A     2 -   5 <=>    5 -   8   (LYS    4  - GLY    7  <=> VAL    5  - PHE    8 )                          
  59: 6c70-A el7o-A     8 -  31 <=>   14 -  37   (ALA   10  - GLY   33  <=> VAL   14  - GLY   37 )                          
  59: 6c70-A el7o-A    32 -  62 <=>   40 -  70   (LYS   34  - SER   64  <=> GLY   40  - ALA   70 )                          
  59: 6c70-A el7o-A    63 - 100 <=>   73 - 110   (ASP   65  - ALA  102  <=> ARG   73  - GLU  110 )                          
  59: 6c70-A el7o-A   101 - 104 <=>  112 - 115   (ILE  103  - ASN  106  <=> PHE  112  - ASN  115 )                          
  59: 6c70-A el7o-A   115 - 126 <=>  123 - 134   (ASN  117  - MET  128  <=> GLU  123  - MET  134 )                          
  59: 6c70-A el7o-A   128 - 151 <=>  135 - 158   (ARG  130  - GLU  153  <=> ILE  135  - SER  158 )                          
  59: 6c70-A el7o-A   155 - 168 <=>  163 - 176   (ILE  172  - ALA  185  <=> SER  163  - SER  176 )                          
  59: 6c70-A el7o-A   170 - 173 <=>  177 - 180   (SER  187  - GLY  190  <=> ASP  177  - TYR  180 )                          
  59: 6c70-A el7o-A   174 - 226 <=>  182 - 234   (HIS  191  - THR  243  <=> PHE  182  - VAL  234 )                          
  59: 6c70-A el7o-A   227 - 286 <=>  236 - 295   (GLY  313  - VAL  372  <=> ARG  236  - ASN  295 )                          
  59: 6c70-A el7o-A   289 - 292 <=>  296 - 299   (VAL  375  - TYR  378  <=> PRO  296  - ASN  299 )                          
  59: 6c70-A el7o-A   294 - 335 <=>  300 - 341   (ALA  380  - ASP  421  <=> TYR  300  - GLN  341 )                          
  59: 6c70-A el7o-A   337 - 388 <=>  352 - 403   (SER  423  - LYS  474  <=> ASN  352  - GLN  403 )                          
  60: 6c70-A ei0r-A     6 -  10 <=>   11 -  15   (LEU    8  - LEU   12  <=> ARG   11  - PHE   15 )                          
  60: 6c70-A ei0r-A    13 -  16 <=>   16 -  19   (ASN   15  - VAL   18  <=> LEU   16  - GLN   19 )                          
  60: 6c70-A ei0r-A    19 -  22 <=>   26 -  29   (GLY   21  - HIS   24  <=> GLN   26  - HIS   29 )                          
  60: 6c70-A ei0r-A    24 -  30 <=>   30 -  36   (MET   26  - GLU   32  <=> PHE   30  - PRO   36 )                          
  60: 6c70-A ei0r-A    36 -  63 <=>   45 -  72   (HIS   38  - ASP   65  <=> SER   45  - TRP   72 )                          
  60: 6c70-A ei0r-A    71 - 105 <=>   80 - 114   (ASN   73  - PRO  107  <=> ASN   80  - GLU  114 )                          
  60: 6c70-A ei0r-A   113 - 118 <=>  120 - 125   (GLU  115  - PHE  120  <=> VAL  120  - MET  125 )                          
  60: 6c70-A ei0r-A   119 - 152 <=>  127 - 160   (HIS  121  - ASP  154  <=> MET  127  - PHE  160 )                          
  60: 6c70-A ei0r-A   154 - 157 <=>  169 - 172   (PRO  171  - ARG  174  <=> THR  169  - ALA  172 )                          
  60: 6c70-A ei0r-A   158 - 165 <=>  176 - 183   (LEU  175  - PRO  182  <=> GLN  176  - PRO  183 )                          
  60: 6c70-A ei0r-A   166 - 222 <=>  185 - 241   (PHE  183  - GLU  239  <=> GLY  185  - PRO  241 )                          
  60: 6c70-A ei0r-A   223 - 226 <=>  243 - 246   (LEU  240  - THR  243  <=> GLN  243  - THR  246 )                          
  60: 6c70-A ei0r-A   232 - 286 <=>  247 - 301   (GLN  318  - VAL  372  <=> ASP  247  - THR  301 )                          
  60: 6c70-A ei0r-A   288 - 387 <=>  302 - 401   (GLY  374  - LEU  473  <=> SER  302  - HIS  401 )                          
  61: 6c70-A ee8p-A     1 -  25 <=>   54 -  78   (PHE    3  - PHE   27  <=> THR   54  - LEU   78 )                          
  61: 6c70-A ee8p-A    26 -  29 <=>   80 -  83   (ASN   28  - SER   31  <=> GLY   80  - GLU   83 )                          
  61: 6c70-A ee8p-A    33 -  62 <=>   94 - 123   (LYS   35  - SER   64  <=> LYS   94  - GLY  123 )                          
  61: 6c70-A ee8p-A    67 - 103 <=>  124 - 160   (ASP   69  - ASN  105  <=> ILE  124  - THR  160 )                          
  61: 6c70-A ee8p-A   104 - 107 <=>  163 - 166   (ASN  106  - SER  109  <=> GLU  163  - PHE  166 )                          
  61: 6c70-A ee8p-A   112 - 117 <=>  169 - 174   (ALA  114  - ARG  119  <=> PRO  169  - PRO  174 )                          
  61: 6c70-A ee8p-A   120 - 152 <=>  176 - 208   (ALA  122  - ASP  154  <=> ARG  176  - TYR  208 )                          
  61: 6c70-A ee8p-A   155 - 158 <=>  228 - 231   (ILE  172  - LEU  175  <=> MET  228  - ASN  231 )                          
  61: 6c70-A ee8p-A   160 - 164 <=>  232 - 236   (ILE  177  - TYR  181  <=> TYR  232  - PHE  236 )                          
  61: 6c70-A ee8p-A   165 - 168 <=>  238 - 241   (PRO  182  - ALA  185  <=> LEU  238  - TYR  241 )                          
  61: 6c70-A ee8p-A   174 - 224 <=>  242 - 292   (HIS  191  - SER  241  <=> SER  242  - GLU  292 )                          
  61: 6c70-A ee8p-A   236 - 283 <=>  294 - 341   (VAL  322  - ALA  369  <=> CYS  294  - VAL  341 )                          
  61: 6c70-A ee8p-A   285 - 289 <=>  342 - 346   (LYS  371  - VAL  375  <=> PHE  342  - ARG  346 )                          
  61: 6c70-A ee8p-A   290 - 331 <=>  348 - 389   (ASN  376  - CYS  417  <=> PRO  348  - VAL  389 )                          
  61: 6c70-A ee8p-A   333 - 336 <=>  390 - 393   (TRP  419  - GLY  422  <=> SER  390  - SER  393 )                          
  61: 6c70-A ee8p-A   340 - 352 <=>  394 - 406   (ALA  426  - GLN  438  <=> TRP  394  - THR  406 )                          
  61: 6c70-A ee8p-A   353 - 388 <=>  408 - 443   (LYS  439  - LYS  474  <=> GLN  408  - ASP  443 )                          
  62: 6c70-A el65-A     4 -  29 <=>   75 - 100   (GLN    6  - SER   31  <=> ASP   75  - PRO  100 )                          
  62: 6c70-A el65-A    33 -  53 <=>  113 - 133   (LYS   35  - MET   55  <=> GLY  113  - LEU  133 )                          
  62: 6c70-A el65-A    54 -  62 <=>  135 - 143   (MET   56  - SER   64  <=> LEU  135  - VAL  143 )                          
  62: 6c70-A el65-A    63 -  66 <=>  147 - 150   (ASP   65  - ASP   68  <=> ASP  147  - PHE  150 )                          
  62: 6c70-A el65-A    67 - 105 <=>  152 - 190   (ASP   69  - PRO  107  <=> GLU  152  - TYR  190 )                          
  62: 6c70-A el65-A   106 - 109 <=>  194 - 197   (ASN  108  - PRO  111  <=> PHE  194  - THR  197 )                          
  62: 6c70-A el65-A   111 - 116 <=>  198 - 203   (PHE  113  - ALA  118  <=> THR  198  - VAL  203 )                          
  62: 6c70-A el65-A   119 - 149 <=>  204 - 234   (HIS  121  - PHE  151  <=> PHE  204  - PRO  234 )                          
  62: 6c70-A el65-A   157 - 160 <=>  237 - 240   (ARG  174  - ILE  177  <=> ARG  237  - TYR  240 )                          
  62: 6c70-A el65-A   182 - 223 <=>  241 - 282   (PHE  199  - LEU  240  <=> THR  241  - GLY  282 )                          
  62: 6c70-A el65-A   234 - 287 <=>  283 - 336   (MET  320  - ASN  373  <=> GLU  283  - ILE  336 )                          
  62: 6c70-A el65-A   288 - 320 <=>  340 - 372   (GLY  374  - GLU  406  <=> GLY  340  - LYS  372 )                          
  62: 6c70-A el65-A   321 - 352 <=>  374 - 405   (SER  407  - GLN  438  <=> GLY  374  - ASN  405 )                          
  62: 6c70-A el65-A   353 - 388 <=>  407 - 442   (LYS  439  - LYS  474  <=> ASN  407  - LYS  442 )                          
  63: 6c70-A eioz-A     5 -  22 <=>    9 -  26   (GLY    7  - HIS   24  <=> THR    9  - VAL   26 )                          
  63: 6c70-A eioz-A    23 -  28 <=>   28 -  33   (PHE   25  - TYR   30  <=> PRO   28  - ASN   33 )                          
  63: 6c70-A eioz-A    33 -  62 <=>   46 -  75   (LYS   35  - SER   64  <=> PHE   46  - GLY   75 )                          
  63: 6c70-A eioz-A    67 - 103 <=>   76 - 112   (ASP   69  - ASN  105  <=> LEU   76  - ALA  112 )                          
  63: 6c70-A eioz-A   104 - 107 <=>  115 - 118   (ASN  106  - SER  109  <=> GLU  115  - PHE  118 )                          
  63: 6c70-A eioz-A   112 - 116 <=>  120 - 124   (ALA  114  - ALA  118  <=> LYS  120  - ALA  124 )                          
  63: 6c70-A eioz-A   117 - 153 <=>  126 - 162   (ARG  119  - SER  155  <=> GLN  126  - TYR  162 )                          
  63: 6c70-A eioz-A   155 - 158 <=>  176 - 179   (ILE  172  - LEU  175  <=> GLU  176  - PHE  179 )                          
  63: 6c70-A eioz-A   159 - 162 <=>  182 - 185   (MET  176  - THR  179  <=> GLU  182  - GLU  185 )                          
  63: 6c70-A eioz-A   163 - 168 <=>  187 - 192   (PHE  180  - ALA  185  <=> PHE  187  - TYR  192 )                          
  63: 6c70-A eioz-A   173 - 177 <=>  193 - 197   (GLY  190  - ALA  194  <=> ARG  193  - VAL  197 )                          
  63: 6c70-A eioz-A   179 - 224 <=>  198 - 243   (ILE  196  - SER  241  <=> PHE  198  - PRO  243 )                          
  63: 6c70-A eioz-A   236 - 331 <=>  245 - 340   (VAL  322  - CYS  417  <=> ALA  245  - VAL  340 )                          
  63: 6c70-A eioz-A   333 - 336 <=>  341 - 344   (TRP  419  - GLY  422  <=> ARG  341  - PRO  344 )                          
  63: 6c70-A eioz-A   340 - 352 <=>  345 - 357   (ALA  426  - GLN  438  <=> TRP  345  - ARG  357 )                          
  63: 6c70-A eioz-A   353 - 388 <=>  359 - 394   (LYS  439  - LYS  474  <=> GLU  359  - MET  394 )                          
  64: 6c70-A ec2h-A     5 -  22 <=>    6 -  23   (GLY    7  - HIS   24  <=> THR    6  - LEU   23 )                          
  64: 6c70-A ec2h-A    23 -  28 <=>   25 -  30   (PHE   25  - TYR   30  <=> PRO   25  - ARG   30 )                          
  64: 6c70-A ec2h-A    33 -  62 <=>   42 -  71   (LYS   35  - SER   64  <=> CYS   42  - THR   71 )                          
  64: 6c70-A ec2h-A    67 - 103 <=>   72 - 108   (ASP   69  - ASN  105  <=> ILE   72  - HIS  108 )                          
  64: 6c70-A ec2h-A   104 - 114 <=>  111 - 121   (ASN  106  - SER  116  <=> GLU  111  - PHE  121 )                          
  64: 6c70-A ec2h-A   116 - 119 <=>  122 - 125   (ALA  118  - HIS  121  <=> TYR  122  - TYR  125 )                          
  64: 6c70-A ec2h-A   121 - 153 <=>  126 - 158   (LEU  123  - SER  155  <=> ARG  126  - ASN  158 )                          
  64: 6c70-A ec2h-A   156 - 164 <=>  175 - 183   (PRO  173  - TYR  181  <=> TYR  175  - TYR  183 )                          
  64: 6c70-A ec2h-A   165 - 168 <=>  185 - 188   (PRO  182  - ALA  185  <=> ILE  185  - TYR  188 )                          
  64: 6c70-A ec2h-A   173 - 177 <=>  189 - 193   (GLY  190  - ALA  194  <=> HIS  189  - LEU  193 )                          
  64: 6c70-A ec2h-A   179 - 224 <=>  194 - 239   (ILE  196  - SER  241  <=> PRO  194  - VAL  239 )                          
  64: 6c70-A ec2h-A   236 - 290 <=>  241 - 295   (VAL  322  - ASN  376  <=> PRO  241  - ASP  295 )                          
  64: 6c70-A ec2h-A   291 - 331 <=>  297 - 337   (VAL  377  - CYS  417  <=> LEU  297  - VAL  337 )                          
  64: 6c70-A ec2h-A   333 - 336 <=>  338 - 341   (TRP  419  - GLY  422  <=> PRO  338  - ALA  341 )                          
  64: 6c70-A ec2h-A   340 - 352 <=>  342 - 354   (ALA  426  - GLN  438  <=> TRP  342  - GLY  354 )                          
  64: 6c70-A ec2h-A   353 - 388 <=>  356 - 391   (LYS  439  - LYS  474  <=> ASP  356  - ILE  391 )                          
  65: 6c70-A ek3z-A     5 -  28 <=>   60 -  83   (GLY    7  - TYR   30  <=> SER   60  - VAL   83 )                          
  65: 6c70-A ek3z-A    33 -  62 <=>   96 - 125   (LYS   35  - SER   64  <=> PHE   96  - SER  125 )                          
  65: 6c70-A ek3z-A    67 - 103 <=>  126 - 162   (ASP   69  - ASN  105  <=> PHE  126  - GLN  162 )                          
  65: 6c70-A ek3z-A   104 - 107 <=>  166 - 169   (ASN  106  - SER  109  <=> ALA  166  - PRO  169 )                          
  65: 6c70-A ek3z-A   114 - 117 <=>  170 - 173   (SER  116  - ARG  119  <=> PRO  170  - LEU  173 )                          
  65: 6c70-A ek3z-A   118 - 151 <=>  176 - 209   (PHE  120  - GLU  153  <=> GLU  176  - TYR  209 )                          
  65: 6c70-A ek3z-A   152 - 155 <=>  212 - 215   (ASP  154  - ILE  172  <=> SER  212  - ARG  215 )                          
  65: 6c70-A ek3z-A   157 - 164 <=>  226 - 233   (ARG  174  - TYR  181  <=> TYR  226  - PHE  233 )                          
  65: 6c70-A ek3z-A   165 - 168 <=>  235 - 238   (PRO  182  - ALA  185  <=> PHE  235  - TYR  238 )                          
  65: 6c70-A ek3z-A   174 - 224 <=>  239 - 289   (HIS  191  - SER  241  <=> THR  239  - PRO  289 )                          
  65: 6c70-A ek3z-A   236 - 285 <=>  291 - 340   (VAL  322  - LYS  371  <=> THR  291  - GLN  340 )                          
  65: 6c70-A ek3z-A   287 - 290 <=>  341 - 344   (ASN  373  - ASN  376  <=> ALA  341  - SER  344 )                          
  65: 6c70-A ek3z-A   291 - 331 <=>  346 - 386   (VAL  377  - CYS  417  <=> TRP  346  - VAL  386 )                          
  65: 6c70-A ek3z-A   333 - 336 <=>  387 - 390   (TRP  419  - GLY  422  <=> PRO  387  - TYR  390 )                          
  65: 6c70-A ek3z-A   340 - 352 <=>  391 - 403   (ALA  426  - GLN  438  <=> TRP  391  - GLN  403 )                          
  65: 6c70-A ek3z-A   353 - 388 <=>  405 - 440   (LYS  439  - LYS  474  <=> ASP  405  - ASN  440 )                          
  66: 6c70-A ejc1-A     5 -  22 <=>   52 -  69   (GLY    7  - HIS   24  <=> SER   52  - LEU   69 )                          
  66: 6c70-A ejc1-A    23 -  28 <=>   71 -  76   (PHE   25  - TYR   30  <=> PRO   71  - SER   76 )                          
  66: 6c70-A ejc1-A    33 -  63 <=>   88 - 118   (LYS   35  - ASP   65  <=> ARG   88  - LEU  118 )                          
  66: 6c70-A ejc1-A    68 - 103 <=>  119 - 154   (LEU   70  - ASN  105  <=> ASP  119  - ALA  154 )                          
  66: 6c70-A ejc1-A   104 - 107 <=>  157 - 160   (ASN  106  - SER  109  <=> GLU  157  - LEU  160 )                          
  66: 6c70-A ejc1-A   114 - 117 <=>  161 - 164   (SER  116  - ARG  119  <=> PRO  161  - THR  164 )                          
  66: 6c70-A ejc1-A   118 - 150 <=>  168 - 200   (PHE  120  - ILE  152  <=> GLN  168  - TYR  200 )                          
  66: 6c70-A ejc1-A   151 - 155 <=>  202 - 206   (GLU  153  - ILE  172  <=> ASP  202  - ARG  206 )                          
  66: 6c70-A ejc1-A   157 - 164 <=>  216 - 223   (ARG  174  - TYR  181  <=> LEU  216  - PHE  223 )                          
  66: 6c70-A ejc1-A   165 - 168 <=>  225 - 228   (PRO  182  - ALA  185  <=> VAL  225  - TYR  228 )                          
  66: 6c70-A ejc1-A   174 - 224 <=>  229 - 279   (HIS  191  - SER  241  <=> SER  229  - PRO  279 )                          
  66: 6c70-A ejc1-A   236 - 285 <=>  281 - 330   (VAL  322  - LYS  371  <=> PRO  281  - ASN  330 )                          
  66: 6c70-A ejc1-A   287 - 290 <=>  331 - 334   (ASN  373  - ASN  376  <=> THR  331  - SER  334 )                          
  66: 6c70-A ejc1-A   291 - 331 <=>  336 - 376   (VAL  377  - CYS  417  <=> ALA  336  - VAL  376 )                          
  66: 6c70-A ejc1-A   333 - 336 <=>  377 - 380   (TRP  419  - GLY  422  <=> PRO  377  - GLY  380 )                          
  66: 6c70-A ejc1-A   340 - 352 <=>  381 - 393   (ALA  426  - GLN  438  <=> TYR  381  - ALA  393 )                          
  66: 6c70-A ejc1-A   353 - 388 <=>  395 - 430   (LYS  439  - LYS  474  <=> ASP  395  - HIS  430 )                          
  67: 6c70-A eliv-A     4 -  29 <=>   94 - 119   (GLN    6  - SER   31  <=> SER   94  - GLY  119 )                          
  67: 6c70-A eliv-A    33 -  53 <=>  128 - 148   (LYS   35  - MET   55  <=> ASN  128  - TYR  148 )                          
  67: 6c70-A eliv-A    54 -  64 <=>  150 - 160   (MET   56  - ASP   66  <=> ALA  150  - LEU  160 )                          
  67: 6c70-A eliv-A    65 -  80 <=>  164 - 179   (VAL   67  - HIS   82  <=> PHE  164  - PRO  179 )                          
  67: 6c70-A eliv-A    82 - 104 <=>  180 - 202   (ILE   84  - ASN  106  <=> ILE  180  - ASP  202 )                          
  67: 6c70-A eliv-A   105 - 108 <=>  206 - 209   (PRO  107  - HIS  110  <=> LEU  206  - GLN  209 )                          
  67: 6c70-A eliv-A   111 - 114 <=>  210 - 213   (PHE  113  - SER  116  <=> ILE  210  - HIS  213 )                          
  67: 6c70-A eliv-A   117 - 120 <=>  214 - 217   (ARG  119  - ALA  122  <=> SER  214  - LEU  217 )                          
  67: 6c70-A eliv-A   124 - 149 <=>  218 - 243   (THR  126  - PHE  151  <=> LYS  218  - VAL  243 )                          
  67: 6c70-A eliv-A   156 - 159 <=>  247 - 250   (PRO  173  - MET  176  <=> ASP  247  - ILE  250 )                          
  67: 6c70-A eliv-A   179 - 182 <=>  251 - 254   (ILE  196  - PHE  199  <=> ASN  251  - VAL  254 )                          
  67: 6c70-A eliv-A   184 - 224 <=>  255 - 295   (TYR  201  - SER  241  <=> PRO  255  - ILE  295 )                          
  67: 6c70-A eliv-A   236 - 287 <=>  297 - 348   (VAL  322  - ASN  373  <=> PRO  297  - LEU  348 )                          
  67: 6c70-A eliv-A   288 - 320 <=>  351 - 383   (GLY  374  - GLU  406  <=> GLY  351  - ASN  383 )                          
  67: 6c70-A eliv-A   321 - 352 <=>  385 - 416   (SER  407  - GLN  438  <=> ARG  385  - GLU  416 )                          
  67: 6c70-A eliv-A   353 - 388 <=>  418 - 453   (LYS  439  - LYS  474  <=> ASN  418  - GLN  453 )                          
  68: 6c70-A ehu2-A     5 -  28 <=>   12 -  35   (GLY    7  - TYR   30  <=> THR   12  - VAL   35 )                          
  68: 6c70-A ehu2-A    32 -  36 <=>   47 -  51   (LYS   34  - HIS   38  <=> ARG   47  - LEU   51 )                          
  68: 6c70-A ehu2-A    37 -  62 <=>   53 -  78   (ARG   39  - SER   64  <=> LEU   53  - GLY   78 )                          
  68: 6c70-A ehu2-A    67 - 103 <=>   79 - 115   (ASP   69  - ASN  105  <=> LEU   79  - ALA  115 )                          
  68: 6c70-A ehu2-A   104 - 107 <=>  118 - 121   (ASN  106  - SER  109  <=> GLU  118  - PHE  121 )                          
  68: 6c70-A ehu2-A   112 - 117 <=>  123 - 128   (ALA  114  - ARG  119  <=> GLU  123  - CYS  128 )                          
  68: 6c70-A ehu2-A   118 - 153 <=>  130 - 165   (PHE  120  - SER  155  <=> TYR  130  - HIS  165 )                          
  68: 6c70-A ehu2-A   155 - 158 <=>  179 - 182   (ILE  172  - LEU  175  <=> GLN  179  - PHE  182 )                          
  68: 6c70-A ehu2-A   159 - 162 <=>  185 - 188   (MET  176  - THR  179  <=> GLU  185  - GLN  188 )                          
  68: 6c70-A ehu2-A   163 - 168 <=>  190 - 195   (PHE  180  - ALA  185  <=> PHE  190  - PHE  195 )                          
  68: 6c70-A ehu2-A   173 - 177 <=>  196 - 200   (GLY  190  - ALA  194  <=> THR  196  - ILE  200 )                          
  68: 6c70-A ehu2-A   179 - 224 <=>  201 - 246   (ILE  196  - SER  241  <=> PRO  201  - GLN  246 )                          
  68: 6c70-A ehu2-A   236 - 285 <=>  248 - 297   (VAL  322  - LYS  371  <=> PRO  248  - GLN  297 )                          
  68: 6c70-A ehu2-A   287 - 290 <=>  298 - 301   (ASN  373  - ASN  376  <=> SER  298  - ASN  301 )                          
  68: 6c70-A ehu2-A   291 - 331 <=>  303 - 343   (VAL  377  - CYS  417  <=> ALA  303  - ILE  343 )                          
  68: 6c70-A ehu2-A   333 - 336 <=>  344 - 347   (TRP  419  - GLY  422  <=> PRO  344  - PHE  347 )                          
  68: 6c70-A ehu2-A   340 - 352 <=>  348 - 360   (ALA  426  - GLN  438  <=> TRP  348  - LEU  360 )                          
  68: 6c70-A ehu2-A   353 - 388 <=>  362 - 397   (LYS  439  - LYS  474  <=> ASP  362  - MET  397 )                          
  69: 6c70-A eg6r-A     4 -  29 <=>    1 -  26   (GLN    6  - SER   31  <=> MET    1  - PRO   26 )                          
  69: 6c70-A eg6r-A    33 -  63 <=>   38 -  68   (LYS   35  - ASP   65  <=> SER   38  - GLU   68 )                          
  69: 6c70-A eg6r-A    64 - 105 <=>   78 - 119   (ASP   66  - PRO  107  <=> SER   78  - ILE  119 )                          
  69: 6c70-A eg6r-A   106 - 109 <=>  122 - 125   (ASN  108  - PRO  111  <=> LEU  122  - LYS  125 )                          
  69: 6c70-A eg6r-A   111 - 153 <=>  127 - 169   (PHE  113  - SER  155  <=> LEU  127  - GLY  169 )                          
  69: 6c70-A eg6r-A   156 - 161 <=>  170 - 175   (PRO  173  - ARG  178  <=> ASP  170  - TYR  175 )                          
  69: 6c70-A eg6r-A   182 - 226 <=>  176 - 220   (PHE  199  - THR  243  <=> TRP  176  - GLY  220 )                          
  69: 6c70-A eg6r-A   228 - 288 <=>  229 - 289   (LEU  314  - GLY  374  <=> GLU  229  - ARG  289 )                          
  69: 6c70-A eg6r-A   289 - 331 <=>  297 - 339   (VAL  375  - CYS  417  <=> ASP  297  - VAL  339 )                          
  69: 6c70-A eg6r-A   332 - 335 <=>  341 - 344   (HIS  418  - ASP  421  <=> VAL  341  - ARG  344 )                          
  69: 6c70-A eg6r-A   337 - 352 <=>  363 - 378   (SER  423  - GLN  438  <=> ILE  363  - LEU  378 )                          
  69: 6c70-A eg6r-A   353 - 388 <=>  380 - 415   (LYS  439  - LYS  474  <=> GLN  380  - HIS  415 )                          
  70: 6c70-A embr-A     4 -  15 <=>   13 -  24   (GLN    6  - ARG   17  <=> ASP   13  - PHE   24 )                          
  70: 6c70-A embr-A    17 -  28 <=>   25 -  36   (MET   19  - TYR   30  <=> ILE   25  - ASN   36 )                          
  70: 6c70-A embr-A    33 -  58 <=>   46 -  71   (LYS   35  - LEU   60  <=> SER   46  - GLY   71 )                          
  70: 6c70-A embr-A    64 - 105 <=>   82 - 123   (ASP   66  - PRO  107  <=> ASN   82  - VAL  123 )                          
  70: 6c70-A embr-A   106 - 109 <=>  126 - 129   (ASN  108  - PRO  111  <=> ILE  126  - ARG  129 )                          
  70: 6c70-A embr-A   112 - 117 <=>  130 - 135   (ALA  114  - ARG  119  <=> LEU  130  - ASP  135 )                          
  70: 6c70-A embr-A   119 - 151 <=>  136 - 168   (HIS  121  - GLU  153  <=> TYR  136  - ALA  168 )                          
  70: 6c70-A embr-A   156 - 159 <=>  169 - 172   (PRO  173  - MET  176  <=> THR  169  - PRO  172 )                          
  70: 6c70-A embr-A   178 - 226 <=>  173 - 221   (LEU  195  - THR  243  <=> SER  173  - GLU  221 )                          
  70: 6c70-A embr-A   234 - 287 <=>  263 - 316   (MET  320  - ASN  373  <=> LEU  263  - ILE  316 )                          
  70: 6c70-A embr-A   289 - 331 <=>  327 - 369   (VAL  375  - CYS  417  <=> ALA  327  - ILE  369 )                          
  70: 6c70-A embr-A   333 - 336 <=>  370 - 373   (TRP  419  - GLY  422  <=> LEU  370  - THR  373 )                          
  70: 6c70-A embr-A   337 - 352 <=>  375 - 390   (SER  423  - GLN  438  <=> ASP  375  - SER  390 )                          
  70: 6c70-A embr-A   353 - 388 <=>  392 - 427   (LYS  439  - LYS  474  <=> ARG  392  - ARG  427 )                          
  71: 6c70-A efru-A     4 -  29 <=>    9 -  34   (GLN    6  - SER   31  <=> GLN    9  - LYS   34 )                          
  71: 6c70-A efru-A    33 -  60 <=>   44 -  71   (LYS   35  - MET   62  <=> SER   44  - GLU   71 )                          
  71: 6c70-A efru-A    61 -  64 <=>   73 -  76   (GLU   63  - ASP   66  <=> ASP   73  - LEU   76 )                          
  71: 6c70-A efru-A    65 - 104 <=>   83 - 122   (VAL   67  - ASN  106  <=> LEU   83  - LEU  122 )                          
  71: 6c70-A efru-A   105 - 108 <=>  125 - 128   (PRO  107  - HIS  110  <=> GLU  125  - TYR  128 )                          
  71: 6c70-A efru-A   112 - 115 <=>  129 - 132   (ALA  114  - ASN  117  <=> LYS  129  - CYS  132 )                          
  71: 6c70-A efru-A   118 - 121 <=>  133 - 136   (PHE  120  - LEU  123  <=> VAL  133  - ASN  136 )                          
  71: 6c70-A efru-A   124 - 147 <=>  137 - 160   (THR  126  - ILE  149  <=> SER  137  - SER  160 )                          
  71: 6c70-A efru-A   148 - 151 <=>  162 - 165   (THR  150  - GLU  153  <=> TYR  162  - LEU  165 )                          
  71: 6c70-A efru-A   173 - 178 <=>  169 - 174   (GLY  190  - LEU  195  <=> SER  169  - LEU  174 )                          
  71: 6c70-A efru-A   180 - 185 <=>  175 - 180   (TYR  197  - LEU  202  <=> LEU  175  - ALA  180 )                          
  71: 6c70-A efru-A   187 - 221 <=>  181 - 215   (ILE  204  - MET  238  <=> ILE  181  - VAL  215 )                          
  71: 6c70-A efru-A   222 - 225 <=>  309 - 312   (GLU  239  - ALA  242  <=> SER  309  - GLY  312 )                          
  71: 6c70-A efru-A   232 - 288 <=>  313 - 369   (GLN  318  - GLY  374  <=> ASN  313  - GLN  369 )                          
  71: 6c70-A efru-A   291 - 331 <=>  381 - 421   (VAL  377  - CYS  417  <=> LYS  381  - CYS  421 )                          
  71: 6c70-A efru-A   332 - 335 <=>  423 - 426   (HIS  418  - ASP  421  <=> VAL  423  - ASP  426 )                          
  71: 6c70-A efru-A   337 - 352 <=>  427 - 442   (SER  423  - GLN  438  <=> ASP  427  - LEU  442 )                          
  71: 6c70-A efru-A   353 - 388 <=>  444 - 479   (LYS  439  - LYS  474  <=> HIS  444  - ASN  479 )                          
  72: 6c70-A effz-A     3 -  28 <=>    7 -  32   (HIS    5  - TYR   30  <=> ARG    7  - PHE   32 )                          
  72: 6c70-A effz-A    29 -  60 <=>   42 -  73   (SER   31  - MET   62  <=> ARG   42  - LEU   73 )                          
  72: 6c70-A effz-A    61 -  64 <=>   75 -  78   (GLU   63  - ASP   66  <=> ILE   75  - PHE   78 )                          
  72: 6c70-A effz-A    65 -  69 <=>   80 -  84   (VAL   67  - THR   71  <=> VAL   80  - SER   84 )                          
  72: 6c70-A effz-A    71 -  92 <=>   85 - 106   (ASN   73  - SER   94  <=> LYS   85  - ILE  106 )                          
  72: 6c70-A effz-A    93 - 103 <=>  111 - 121   (LYS   95  - ASN  105  <=> GLY  111  - ALA  121 )                          
  72: 6c70-A effz-A   104 - 107 <=>  125 - 128   (ASN  106  - SER  109  <=> LEU  125  - ASP  128 )                          
  72: 6c70-A effz-A   108 - 113 <=>  131 - 136   (HIS  110  - GLU  115  <=> SER  131  - GLY  136 )                          
  72: 6c70-A effz-A   116 - 148 <=>  137 - 169   (ALA  118  - THR  150  <=> LYS  137  - ARG  169 )                          
  72: 6c70-A effz-A   160 - 163 <=>  170 - 173   (ILE  177  - PHE  180  <=> ALA  170  - PHE  173 )                          
  72: 6c70-A effz-A   177 - 189 <=>  175 - 187   (ALA  194  - MET  206  <=> HIS  175  - ILE  187 )                          
  72: 6c70-A effz-A   191 - 225 <=>  188 - 222   (VAL  208  - ALA  242  <=> MET  188  - GLU  222 )                          
  72: 6c70-A effz-A   226 - 230 <=>  224 - 228   (THR  243  - LYS  316  <=> PHE  224  - ALA  228 )                          
  72: 6c70-A effz-A   232 - 284 <=>  229 - 281   (GLN  318  - THR  370  <=> ARG  229  - ILE  281 )                          
  72: 6c70-A effz-A   285 - 288 <=>  283 - 286   (LYS  371  - GLY  374  <=> ARG  283  - ASP  286 )                          
  72: 6c70-A effz-A   289 - 330 <=>  288 - 329   (VAL  375  - SER  416  <=> ASN  288  - GLN  329 )                          
  72: 6c70-A effz-A   332 - 335 <=>  330 - 333   (HIS  418  - ASP  421  <=> ILE  330  - LEU  333 )                          
  72: 6c70-A effz-A   337 - 352 <=>  339 - 354   (SER  423  - GLN  438  <=> PHE  339  - GLN  354 )                          
  72: 6c70-A effz-A   353 - 388 <=>  356 - 391   (LYS  439  - LYS  474  <=> LEU  356  - LYS  391 )                          
  73: 6c70-A eiwv-A     5 -  28 <=>   76 -  99   (GLY    7  - TYR   30  <=> SER   76  - VAL   99 )                          
  73: 6c70-A eiwv-A    33 -  63 <=>  112 - 142   (LYS   35  - ASP   65  <=> ARG  112  - ILE  142 )                          
  73: 6c70-A eiwv-A    68 - 104 <=>  143 - 179   (LEU   70  - ASN  106  <=> SER  143  - THR  179 )                          
  73: 6c70-A eiwv-A   105 - 108 <=>  182 - 185   (PRO  107  - HIS  110  <=> LYS  182  - PRO  185 )                          
  73: 6c70-A eiwv-A   112 - 151 <=>  186 - 225   (ALA  114  - GLU  153  <=> GLN  186  - TYR  225 )                          
  73: 6c70-A eiwv-A   152 - 155 <=>  228 - 231   (ASP  154  - ILE  172  <=> PHE  228  - ARG  231 )                          
  73: 6c70-A eiwv-A   157 - 164 <=>  241 - 248   (ARG  174  - TYR  181  <=> LEU  241  - PHE  248 )                          
  73: 6c70-A eiwv-A   165 - 168 <=>  250 - 253   (PRO  182  - ALA  185  <=> VAL  250  - TYR  253 )                          
  73: 6c70-A eiwv-A   174 - 224 <=>  254 - 304   (HIS  191  - SER  241  <=> SER  254  - ASN  304 )                          
  73: 6c70-A eiwv-A   236 - 285 <=>  306 - 355   (VAL  322  - LYS  371  <=> ALA  306  - ASN  355 )                          
  73: 6c70-A eiwv-A   287 - 290 <=>  356 - 359   (ASN  373  - ASN  376  <=> THR  356  - SER  359 )                          
  73: 6c70-A eiwv-A   291 - 331 <=>  361 - 401   (VAL  377  - CYS  417  <=> ALA  361  - VAL  401 )                          
  73: 6c70-A eiwv-A   333 - 336 <=>  402 - 405   (TRP  419  - GLY  422  <=> PRO  402  - SER  405 )                          
  73: 6c70-A eiwv-A   340 - 352 <=>  406 - 418   (ALA  426  - GLN  438  <=> TRP  406  - ILE  418 )                          
  73: 6c70-A eiwv-A   353 - 388 <=>  420 - 455   (LYS  439  - LYS  474  <=> ASP  420  - HIS  455 )                          
  74: 6c70-A eh0n-A     4 -  28 <=>    5 -  29   (GLN    6  - TYR   30  <=> ASP    5  - ARG   29 )                          
  74: 6c70-A eh0n-A    33 -  56 <=>   39 -  62   (LYS   35  - VAL   58  <=> ASN   39  - MET   62 )                          
  74: 6c70-A eh0n-A    64 - 105 <=>   80 - 121   (ASP   66  - PRO  107  <=> PRO   80  - PHE  121 )                          
  74: 6c70-A eh0n-A   106 - 109 <=>  124 - 127   (ASN  108  - PRO  111  <=> SER  124  - MET  127 )                          
  74: 6c70-A eh0n-A   111 - 116 <=>  128 - 133   (PHE  113  - ALA  118  <=> VAL  128  - GLN  133 )                          
  74: 6c70-A eh0n-A   120 - 150 <=>  134 - 164   (ALA  122  - ILE  152  <=> TRP  134  - ASP  164 )                          
  74: 6c70-A eh0n-A   172 - 223 <=>  169 - 220   (ALA  189  - LEU  240  <=> THR  169  - ALA  220 )                          
  74: 6c70-A eh0n-A   232 - 287 <=>  222 - 277   (GLN  318  - ASN  373  <=> ASP  222  - LEU  277 )                          
  74: 6c70-A eh0n-A   288 - 331 <=>  282 - 325   (GLY  374  - CYS  417  <=> PRO  282  - TYR  325 )                          
  74: 6c70-A eh0n-A   332 - 352 <=>  327 - 347   (HIS  418  - GLN  438  <=> ARG  327  - MET  347 )                          
  74: 6c70-A eh0n-A   353 - 388 <=>  349 - 384   (LYS  439  - LYS  474  <=> ASN  349  - LEU  384 )                          
  75: 6c70-A ell6-A     1 -   5 <=>    2 -   6   (PHE    3  - GLY    7  <=> GLU    2  - SER    6 )                          
  75: 6c70-A ell6-A     6 -  22 <=>    8 -  24   (LEU    8  - HIS   24  <=> LEU    8  - LEU   24 )                          
  75: 6c70-A ell6-A    24 -  28 <=>   25 -  29   (MET   26  - TYR   30  <=> THR   25  - GLN   29 )                          
  75: 6c70-A ell6-A    29 -  61 <=>   40 -  72   (SER   31  - GLU   63  <=> ARG   40  - ASP   72 )                          
  75: 6c70-A ell6-A    62 -  92 <=>   74 - 104   (SER   64  - SER   94  <=> HIS   74  - ILE  104 )                          
  75: 6c70-A ell6-A    93 - 105 <=>  109 - 121   (LYS   95  - PRO  107  <=> ARG  109  - LEU  121 )                          
  75: 6c70-A ell6-A   106 - 113 <=>  126 - 133   (ASN  108  - GLU  115  <=> ASN  126  - VAL  133 )                          
  75: 6c70-A ell6-A   115 - 143 <=>  134 - 162   (ASN  117  - SER  145  <=> GLY  134  - ARG  162 )                          
  75: 6c70-A ell6-A   144 - 147 <=>  164 - 167   (TRP  146  - ILE  149  <=> THR  164  - ALA  167 )                          
  75: 6c70-A ell6-A   160 - 163 <=>  168 - 171   (ILE  177  - PHE  180  <=> LEU  168  - TYR  171 )                          
  75: 6c70-A ell6-A   177 - 189 <=>  173 - 185   (ALA  194  - MET  206  <=> HIS  173  - ILE  185 )                          
  75: 6c70-A ell6-A   191 - 226 <=>  186 - 221   (VAL  208  - THR  243  <=> MET  186  - GLY  221 )                          
  75: 6c70-A ell6-A   228 - 284 <=>  223 - 279   (LEU  314  - THR  370  <=> GLN  223  - LEU  279 )                          
  75: 6c70-A ell6-A   285 - 288 <=>  281 - 284   (LYS  371  - GLY  374  <=> LYS  281  - ASN  284 )                          
  75: 6c70-A ell6-A   289 - 330 <=>  286 - 327   (VAL  375  - SER  416  <=> ASN  286  - GLN  327 )                          
  75: 6c70-A ell6-A   332 - 335 <=>  328 - 331   (HIS  418  - ASP  421  <=> MET  328  - LEU  331 )                          
  75: 6c70-A ell6-A   337 - 352 <=>  337 - 352   (SER  423  - GLN  438  <=> TYR  337  - GLU  352 )                          
  75: 6c70-A ell6-A   353 - 388 <=>  354 - 389   (LYS  439  - LYS  474  <=> LEU  354  - LYS  389 )                          
  76: 6c70-A ekmp-A     1 -   4 <=>    1 -   4   (PHE    3  - GLN    6  <=> MET    1  - GLN    4 )                          
  76: 6c70-A ekmp-A     5 -  28 <=>    7 -  30   (GLY    7  - TYR   30  <=> ARG    7  - SER   30 )                          
  76: 6c70-A ekmp-A    29 -  63 <=>   40 -  74   (SER   31  - ASP   65  <=> ARG   40  - LEU   74 )                          
  76: 6c70-A ekmp-A    64 -  80 <=>   77 -  93   (ASP   66  - HIS   82  <=> ASN   77  - TYR   93 )                          
  76: 6c70-A ekmp-A    82 -  91 <=>   94 - 103   (ILE   84  - ARG   93  <=> SER   94  - ASN  103 )                          
  76: 6c70-A ekmp-A    92 - 103 <=>  108 - 119   (SER   94  - ASN  105  <=> TYR  108  - ALA  119 )                          
  76: 6c70-A ekmp-A   104 - 107 <=>  122 - 125   (ASN  106  - SER  109  <=> GLU  122  - MET  125 )                          
  76: 6c70-A ekmp-A   108 - 114 <=>  129 - 135   (HIS  110  - SER  116  <=> SER  129  - GLN  135 )                          
  76: 6c70-A ekmp-A   117 - 140 <=>  136 - 159   (ARG  119  - SER  142  <=> ARG  136  - SER  159 )                          
  76: 6c70-A ekmp-A   141 - 146 <=>  161 - 166   (VAL  143  - GLY  148  <=> PRO  161  - THR  166 )                          
  76: 6c70-A ekmp-A   160 - 163 <=>  168 - 171   (ILE  177  - PHE  180  <=> MET  168  - PHE  171 )                          
  76: 6c70-A ekmp-A   177 - 189 <=>  173 - 185   (ALA  194  - MET  206  <=> SER  173  - ILE  185 )                          
  76: 6c70-A ekmp-A   191 - 287 <=>  186 - 282   (VAL  208  - ASN  373  <=> MET  186  - LYS  282 )                          
  76: 6c70-A ekmp-A   288 - 331 <=>  285 - 328   (GLY  374  - CYS  417  <=> TYR  285  - ILE  328 )                          
  76: 6c70-A ekmp-A   333 - 336 <=>  329 - 332   (TRP  419  - GLY  422  <=> ARG  329  - SER  332 )                          
  76: 6c70-A ekmp-A   337 - 352 <=>  337 - 352   (SER  423  - GLN  438  <=> PHE  337  - GLU  352 )                          
  76: 6c70-A ekmp-A   353 - 388 <=>  354 - 389   (LYS  439  - LYS  474  <=> LEU  354  - LYS  389 )                          
  77: 6c70-A emga-A     3 -   9 <=>    5 -  11   (HIS    5  - ASP   11  <=> SER    5  - ALA   11 )                          
  77: 6c70-A emga-A    10 -  26 <=>   13 -  29   (LEU   12  - ASN   28  <=> LEU   13  - GLY   29 )                          
  77: 6c70-A emga-A    32 -  53 <=>   30 -  51   (LYS   34  - MET   55  <=> GLN   30  - TYR   51 )                          
  77: 6c70-A emga-A    54 -  57 <=>   53 -  56   (MET   56  - ASN   59  <=> ARG   53  - PHE   56 )                          
  77: 6c70-A emga-A    60 -  63 <=>   57 -  60   (MET   62  - ASP   65  <=> ASP   57  - PHE   60 )                          
  77: 6c70-A emga-A    64 -  92 <=>   68 -  96   (ASP   66  - SER   94  <=> ARG   68  - ASN   96 )                          
  77: 6c70-A emga-A    94 - 104 <=>   97 - 107   (ILE   96  - ASN  106  <=> CYS   97  - ALA  107 )                          
  77: 6c70-A emga-A   105 - 112 <=>  110 - 117   (PRO  107  - ALA  114  <=> SER  110  - GLY  117 )                          
  77: 6c70-A emga-A   114 - 117 <=>  118 - 121   (SER  116  - ARG  119  <=> THR  118  - SER  121 )                          
  77: 6c70-A emga-A   119 - 148 <=>  122 - 151   (HIS  121  - THR  150  <=> THR  122  - ASN  151 )                          
  77: 6c70-A emga-A   158 - 161 <=>  152 - 155   (LEU  175  - ARG  178  <=> ARG  152  - THR  155 )                          
  77: 6c70-A emga-A   182 - 185 <=>  156 - 159   (PHE  199  - LEU  202  <=> ILE  156  - THR  159 )                          
  77: 6c70-A emga-A   187 - 225 <=>  160 - 198   (ILE  204  - ALA  242  <=> TYR  160  - TYR  198 )                          
  77: 6c70-A emga-A   226 - 287 <=>  201 - 262   (THR  243  - ASN  373  <=> ARG  201  - ARG  262 )                          
  77: 6c70-A emga-A   288 - 334 <=>  266 - 312   (GLY  374  - TYR  420  <=> THR  266  - ASP  312 )                          
  77: 6c70-A emga-A   337 - 352 <=>  315 - 330   (SER  423  - GLN  438  <=> SER  315  - SER  330 )                          
  77: 6c70-A emga-A   353 - 388 <=>  332 - 367   (LYS  439  - LYS  474  <=> GLU  332  - SER  367 )                          
  78: 6c70-A ee2c-A     4 -  29 <=>   11 -  36   (GLN    6  - SER   31  <=> GLU   11  - ARG   36 )                          
  78: 6c70-A ee2c-A    33 -  53 <=>   42 -  62   (LYS   35  - MET   55  <=> SER   42  - GLY   62 )                          
  78: 6c70-A ee2c-A    60 - 103 <=>   78 - 121   (MET   62  - ASN  105  <=> ALA   78  - ALA  121 )                          
  78: 6c70-A ee2c-A   104 - 107 <=>  124 - 127   (ASN  106  - SER  109  <=> ASP  124  - LEU  127 )                          
  78: 6c70-A ee2c-A   110 - 113 <=>  129 - 132   (LEU  112  - GLU  115  <=> SER  129  - GLY  132 )                          
  78: 6c70-A ee2c-A   117 - 120 <=>  133 - 136   (ARG  119  - ALA  122  <=> ALA  133  - ASN  136 )                          
  78: 6c70-A ee2c-A   123 - 152 <=>  137 - 166   (ILE  125  - ASP  154  <=> TYR  137  - VAL  166 )                          
  78: 6c70-A ee2c-A   172 - 218 <=>  168 - 214   (ALA  189  - LYS  235  <=> SER  168  - GLN  214 )                          
  78: 6c70-A ee2c-A   219 - 222 <=>  217 - 220   (PRO  236  - GLU  239  <=> PHE  217  - TRP  220 )                          
  78: 6c70-A ee2c-A   232 - 287 <=>  224 - 279   (GLN  318  - ASN  373  <=> GLN  224  - SER  279 )                          
  78: 6c70-A ee2c-A   289 - 331 <=>  293 - 335   (VAL  375  - CYS  417  <=> CYS  293  - LEU  335 )                          
  78: 6c70-A ee2c-A   332 - 335 <=>  337 - 340   (HIS  418  - ASP  421  <=> ASP  337  - PRO  340 )                          
  78: 6c70-A ee2c-A   337 - 352 <=>  342 - 357   (SER  423  - GLN  438  <=> LYS  342  - ILE  357 )                          
  78: 6c70-A ee2c-A   353 - 388 <=>  359 - 394   (LYS  439  - LYS  474  <=> ALA  359  - ALA  394 )                          
  79: 6c70-A edln-A     1 -   4 <=>   36 -  39   (PHE    3  - GLN    6  <=> PHE   36  - LEU   39 )                          
  79: 6c70-A edln-A     5 -  25 <=>   41 -  61   (GLY    7  - PHE   27  <=> THR   41  - LEU   61 )                          
  79: 6c70-A edln-A    26 -  29 <=>   63 -  66   (ASN   28  - SER   31  <=> ASN   63  - SER   66 )                          
  79: 6c70-A edln-A    33 -  62 <=>   77 - 106   (LYS   35  - SER   64  <=> ARG   77  - GLY  106 )                          
  79: 6c70-A edln-A    68 - 105 <=>  108 - 145   (LEU   70  - PRO  107  <=> ASN  108  - VAL  145 )                          
  79: 6c70-A edln-A   112 - 115 <=>  152 - 155   (ALA  114  - ASN  117  <=> PRO  152  - LYS  155 )                          
  79: 6c70-A edln-A   117 - 153 <=>  156 - 192   (ARG  119  - SER  155  <=> ARG  156  - SER  192 )                          
  79: 6c70-A edln-A   155 - 158 <=>  208 - 211   (ILE  172  - LEU  175  <=> GLY  208  - LEU  211 )                          
  79: 6c70-A edln-A   159 - 162 <=>  214 - 217   (MET  176  - THR  179  <=> GLU  214  - ASP  217 )                          
  79: 6c70-A edln-A   164 - 168 <=>  220 - 224   (TYR  181  - ALA  185  <=> PHE  220  - PHE  224 )                          
  79: 6c70-A edln-A   174 - 224 <=>  225 - 275   (HIS  191  - SER  241  <=> ASN  225  - HIS  275 )                          
  79: 6c70-A edln-A   236 - 283 <=>  277 - 324   (VAL  322  - ALA  369  <=> PRO  277  - ILE  324 )                          
  79: 6c70-A edln-A   285 - 289 <=>  325 - 329   (LYS  371  - VAL  375  <=> PHE  325  - ARG  329 )                          
  79: 6c70-A edln-A   290 - 330 <=>  331 - 371   (ASN  376  - SER  416  <=> PRO  331  - LEU  371 )                          
  79: 6c70-A edln-A   333 - 338 <=>  372 - 377   (TRP  419  - GLU  424  <=> VAL  372  - TRP  377 )                          
  79: 6c70-A edln-A   341 - 352 <=>  378 - 389   (LYS  427  - GLN  438  <=> THR  378  - THR  389 )                          
  79: 6c70-A edln-A   353 - 388 <=>  391 - 426   (LYS  439  - LYS  474  <=> GLU  391  - ASP  426 )                          
  80: 6c70-A ef7l-A     6 -  22 <=>    3 -  19   (LEU    8  - HIS   24  <=> ILE    3  - LEU   19 )                          
  80: 6c70-A ef7l-A    24 -  29 <=>   20 -  25   (MET   26  - SER   31  <=> ALA   20  - VAL   25 )                          
  80: 6c70-A ef7l-A    33 -  53 <=>   37 -  57   (LYS   35  - MET   55  <=> SER   37  - ARG   57 )                          
  80: 6c70-A ef7l-A    54 -  60 <=>   59 -  65   (MET   56  - MET   62  <=> LEU   59  - SER   65 )                          
  80: 6c70-A ef7l-A    66 -  87 <=>   72 -  93   (ASP   68  - TYR   89  <=> LYS   72  - SER   93 )                          
  80: 6c70-A ef7l-A    88 -  94 <=>   95 - 101   (PHE   90  - ILE   96  <=> VAL   95  - SER  101 )                          
  80: 6c70-A ef7l-A    96 -  99 <=>  102 - 105   (TYR   98  - LEU  101  <=> LEU  102  - THR  105 )                          
  80: 6c70-A ef7l-A   100 - 103 <=>  107 - 110   (ALA  102  - ASN  105  <=> GLU  107  - ASP  110 )                          
  80: 6c70-A ef7l-A   104 - 107 <=>  113 - 116   (ASN  106  - SER  109  <=> ASN  113  - ASP  116 )                          
  80: 6c70-A ef7l-A   112 - 116 <=>  120 - 124   (ALA  114  - ALA  118  <=> ASN  120  - ASN  124 )                          
  80: 6c70-A ef7l-A   119 - 150 <=>  125 - 156   (HIS  121  - ILE  152  <=> PHE  125  - ARG  156 )                          
  80: 6c70-A ef7l-A   151 - 154 <=>  159 - 162   (GLU  153  - PRO  171  <=> GLN  159  - ASN  162 )                          
  80: 6c70-A ef7l-A   155 - 158 <=>  167 - 170   (ILE  172  - LEU  175  <=> ASP  167  - LEU  170 )                          
  80: 6c70-A ef7l-A   178 - 182 <=>  172 - 176   (LEU  195  - PHE  199  <=> VAL  172  - ILE  176 )                          
  80: 6c70-A ef7l-A   184 - 222 <=>  177 - 215   (TYR  201  - GLU  239  <=> PRO  177  - LEU  215 )                          
  80: 6c70-A ef7l-A   227 - 286 <=>  258 - 317   (GLY  313  - VAL  372  <=> LEU  258  - GLU  317 )                          
  80: 6c70-A ef7l-A   287 - 290 <=>  320 - 323   (ASN  373  - ASN  376  <=> SER  320  - ASP  323 )                          
  80: 6c70-A ef7l-A   291 - 331 <=>  325 - 365   (VAL  377  - CYS  417  <=> GLY  325  - ILE  365 )                          
  80: 6c70-A ef7l-A   333 - 336 <=>  366 - 369   (TRP  419  - GLY  422  <=> GLU  366  - VAL  369 )                          
  80: 6c70-A ef7l-A   337 - 352 <=>  371 - 386   (SER  423  - GLN  438  <=> GLU  371  - LEU  386 )                          
  80: 6c70-A ef7l-A   353 - 388 <=>  388 - 423   (LYS  439  - LYS  474  <=> VAL  388  - GLN  423 )                          
  81: 6c70-A efkv-A     8 -  26 <=>    5 -  23   (ALA   10  - ASN   28  <=> TYR    5  - GLY   23 )                          
  81: 6c70-A efkv-A    28 -  58 <=>   24 -  54   (TYR   30  - LEU   60  <=> ARG   24  - PHE   54 )                          
  81: 6c70-A efkv-A    61 -  66 <=>   55 -  60   (GLU   63  - ASP   68  <=> THR   55  - THR   60 )                          
  81: 6c70-A efkv-A    68 -  73 <=>   61 -  66   (LEU   70  - ILE   75  <=> ILE   61  - TYR   66 )                          
  81: 6c70-A efkv-A    75 -  91 <=>   67 -  83   (MET   77  - ARG   93  <=> LEU   67  - TYR   83 )                          
  81: 6c70-A efkv-A    92 - 104 <=>   88 - 100   (SER   94  - ASN  106  <=> ARG   88  - ARG  100 )                          
  81: 6c70-A efkv-A   105 - 108 <=>  103 - 106   (PRO  107  - HIS  110  <=> THR  103  - LYS  106 )                          
  81: 6c70-A efkv-A   112 - 149 <=>  107 - 144   (ALA  114  - PHE  151  <=> GLY  107  - ASP  144 )                          
  81: 6c70-A efkv-A   174 - 223 <=>  146 - 195   (HIS  191  - LEU  240  <=> GLU  146  - LEU  195 )                          
  81: 6c70-A efkv-A   226 - 229 <=>  213 - 216   (THR  243  - THR  315  <=> PHE  213  - LEU  216 )                          
  81: 6c70-A efkv-A   231 - 286 <=>  218 - 273   (LYS  317  - VAL  372  <=> ASP  218  - PHE  273 )                          
  81: 6c70-A efkv-A   287 - 290 <=>  276 - 279   (ASN  373  - ASN  376  <=> THR  276  - TRP  279 )                          
  81: 6c70-A efkv-A   291 - 333 <=>  283 - 325   (VAL  377  - TRP  419  <=> VAL  283  - VAL  325 )                          
  81: 6c70-A efkv-A   336 - 355 <=>  326 - 345   (GLY  422  - MET  441  <=> CYS  326  - ILE  345 )                          
  81: 6c70-A efkv-A   356 - 388 <=>  348 - 380   (SER  442  - LYS  474  <=> PRO  348  - GLY  380 )                          
  82: 6c70-A el78-A     2 -   5 <=>    1 -   4   (LYS    4  - GLY    7  <=> MET    1  - PHE    4 )                          
  82: 6c70-A el78-A    10 -  22 <=>   19 -  31   (LEU   12  - HIS   24  <=> LEU   19  - LEU   31 )                          
  82: 6c70-A el78-A    24 -  29 <=>   32 -  37   (MET   26  - SER   31  <=> PHE   32  - ASP   37 )                          
  82: 6c70-A el78-A    33 -  53 <=>   46 -  66   (LYS   35  - MET   55  <=> SER   46  - SER   66 )                          
  82: 6c70-A el78-A    54 -  61 <=>   68 -  75   (MET   56  - GLU   63  <=> HIS   68  - ARG   75 )                          
  82: 6c70-A el78-A    64 - 104 <=>   84 - 124   (ASP   66  - ASN  106  <=> PRO   84  - THR  124 )                          
  82: 6c70-A el78-A   105 - 108 <=>  128 - 131   (PRO  107  - HIS  110  <=> GLN  128  - ASP  131 )                          
  82: 6c70-A el78-A   112 - 118 <=>  132 - 138   (ALA  114  - PHE  120  <=> LEU  132  - CYS  138 )                          
  82: 6c70-A el78-A   120 - 130 <=>  139 - 149   (ALA  122  - LEU  132  <=> PRO  139  - HIS  149 )                          
  82: 6c70-A el78-A   132 - 149 <=>  150 - 167   (CYS  134  - PHE  151  <=> VAL  150  - GLU  167 )                          
  82: 6c70-A el78-A   175 - 185 <=>  169 - 179   (VAL  192  - LEU  202  <=> SER  169  - CYS  179 )                          
  82: 6c70-A el78-A   187 - 223 <=>  180 - 216   (ILE  204  - LEU  240  <=> LEU  180  - LEU  216 )                          
  82: 6c70-A el78-A   236 - 286 <=>  217 - 267   (VAL  322  - VAL  372  <=> SER  217  - LEU  267 )                          
  82: 6c70-A el78-A   287 - 331 <=>  271 - 315   (ASN  373  - CYS  417  <=> MET  271  - PHE  315 )                          
  82: 6c70-A el78-A   333 - 336 <=>  317 - 320   (TRP  419  - GLY  422  <=> ASP  317  - HIS  320 )                          
  82: 6c70-A el78-A   337 - 352 <=>  322 - 337   (SER  423  - GLN  438  <=> ASP  322  - THR  337 )                          
  82: 6c70-A el78-A   353 - 388 <=>  339 - 374   (LYS  439  - LYS  474  <=> ARG  339  - ASP  374 )                          
  83: 6c70-A emt3-A     8 -  22 <=>    6 -  20   (ALA   10  - HIS   24  <=> GLY    6  - ILE   20 )                          
  83: 6c70-A emt3-A    24 -  29 <=>   21 -  26   (MET   26  - SER   31  <=> PHE   21  - ASN   26 )                          
  83: 6c70-A emt3-A    32 -  62 <=>   36 -  66   (LYS   34  - SER   64  <=> ARG   36  - PHE   66 )                          
  83: 6c70-A emt3-A    64 - 105 <=>   72 - 113   (ASP   66  - PRO  107  <=> THR   72  - TYR  113 )                          
  83: 6c70-A emt3-A   116 - 120 <=>  115 - 119   (ALA  118  - ALA  122  <=> ARG  115  - ALA  119 )                          
  83: 6c70-A emt3-A   121 - 151 <=>  121 - 151   (LEU  123  - GLU  153  <=> VAL  121  - GLU  151 )                          
  83: 6c70-A emt3-A   155 - 158 <=>  154 - 157   (ILE  172  - LEU  175  <=> THR  154  - SER  157 )                          
  83: 6c70-A emt3-A   175 - 182 <=>  158 - 165   (VAL  192  - PHE  199  <=> ARG  158  - LEU  165 )                          
  83: 6c70-A emt3-A   184 - 226 <=>  166 - 208   (TYR  201  - THR  243  <=> GLY  166  - ASP  208 )                          
  83: 6c70-A emt3-A   232 - 255 <=>  211 - 234   (GLN  318  - THR  341  <=> MET  211  - ASN  234 )                          
  83: 6c70-A emt3-A   256 - 288 <=>  236 - 268   (ALA  342  - GLY  374  <=> GLU  236  - THR  268 )                          
  83: 6c70-A emt3-A   289 - 299 <=>  272 - 282   (VAL  375  - TYR  385  <=> ILE  272  - TRP  282 )                          
  83: 6c70-A emt3-A   301 - 334 <=>  283 - 316   (LEU  387  - TYR  420  <=> LEU  283  - THR  316 )                          
  83: 6c70-A emt3-A   338 - 354 <=>  318 - 334   (GLU  424  - ALA  440  <=> THR  318  - GLN  334 )                          
  83: 6c70-A emt3-A   355 - 388 <=>  336 - 369   (MET  441  - LYS  474  <=> PRO  336  - LYS  369 )                          
  84: 6c70-A elpf-A     5 -  29 <=>   40 -  64   (GLY    7  - SER   31  <=> GLN   40  - CYS   64 )                          
  84: 6c70-A elpf-A    33 -  55 <=>   76 -  98   (LYS   35  - ALA   57  <=> THR   76  - ILE   98 )                          
  84: 6c70-A elpf-A    56 -  59 <=>  100 - 103   (VAL   58  - MET   61  <=> ASN  100  - GLU  103 )                          
  84: 6c70-A elpf-A    63 -  78 <=>  111 - 126   (ASP   65  - PHE   80  <=> ARG  111  - GLY  126 )                          
  84: 6c70-A elpf-A    79 - 105 <=>  128 - 154   (LEU   81  - PRO  107  <=> ILE  128  - MET  154 )                          
  84: 6c70-A elpf-A   106 - 109 <=>  157 - 160   (ASN  108  - PRO  111  <=> GLN  157  - THR  160 )                          
  84: 6c70-A elpf-A   112 - 116 <=>  161 - 165   (ALA  114  - ALA  118  <=> VAL  161  - ILE  165 )                          
  84: 6c70-A elpf-A   118 - 151 <=>  166 - 199   (PHE  120  - GLU  153  <=> MET  166  - SER  199 )                          
  84: 6c70-A elpf-A   155 - 158 <=>  200 - 203   (ILE  172  - LEU  175  <=> GLU  200  - PRO  203 )                          
  84: 6c70-A elpf-A   178 - 225 <=>  204 - 251   (LEU  195  - ALA  242  <=> THR  204  - ASP  251 )                          
  84: 6c70-A elpf-A   226 - 229 <=>  254 - 257   (THR  243  - THR  315  <=> SER  254  - ALA  257 )                          
  84: 6c70-A elpf-A   234 - 287 <=>  279 - 332   (MET  320  - ASN  373  <=> LYS  279  - LEU  332 )                          
  84: 6c70-A elpf-A   289 - 331 <=>  344 - 386   (VAL  375  - CYS  417  <=> THR  344  - LEU  386 )                          
  84: 6c70-A elpf-A   333 - 336 <=>  387 - 390   (TRP  419  - GLY  422  <=> LEU  387  - THR  390 )                          
  84: 6c70-A elpf-A   337 - 352 <=>  392 - 407   (SER  423  - GLN  438  <=> SER  392  - MET  407 )                          
  84: 6c70-A elpf-A   353 - 388 <=>  409 - 444   (LYS  439  - LYS  474  <=> LEU  409  - THR  444 )                          
  85: 6c70-A ehwi-A    10 -  29 <=>   18 -  37   (LEU   12  - SER   31  <=> LEU   18  - SER   37 )                          
  85: 6c70-A ehwi-A    33 -  53 <=>   45 -  65   (LYS   35  - MET   55  <=> SER   45  - THR   65 )                          
  85: 6c70-A ehwi-A    64 - 103 <=>   83 - 122   (ASP   66  - ASN  105  <=> ALA   83  - GLU  122 )                          
  85: 6c70-A ehwi-A   104 - 107 <=>  126 - 129   (ASN  106  - SER  109  <=> HIS  126  - PHE  129 )                          
  85: 6c70-A ehwi-A   112 - 118 <=>  131 - 137   (ALA  114  - PHE  120  <=> ASN  131  - CYS  137 )                          
  85: 6c70-A ehwi-A   120 - 130 <=>  138 - 148   (ALA  122  - LEU  132  <=> ILE  138  - GLY  148 )                          
  85: 6c70-A ehwi-A   132 - 150 <=>  149 - 167   (CYS  134  - ILE  152  <=> PHE  149  - PRO  167 )                          
  85: 6c70-A ehwi-A   174 - 226 <=>  169 - 221   (HIS  191  - THR  243  <=> TYR  169  - ILE  221 )                          
  85: 6c70-A ehwi-A   235 - 287 <=>  225 - 277   (LEU  321  - ASN  373  <=> VAL  225  - SER  277 )                          
  85: 6c70-A ehwi-A   288 - 330 <=>  283 - 325   (GLY  374  - SER  416  <=> SER  283  - LEU  325 )                          
  85: 6c70-A ehwi-A   332 - 335 <=>  326 - 329   (HIS  418  - ASP  421  <=> PHE  326  - ILE  329 )                          
  85: 6c70-A ehwi-A   336 - 352 <=>  332 - 348   (GLY  422  - GLN  438  <=> ILE  332  - SER  348 )                          
  85: 6c70-A ehwi-A   353 - 388 <=>  350 - 385   (LYS  439  - LYS  474  <=> ARG  350  - ASP  385 )                          
  86: 6c70-A el2r-A     6 -  29 <=>   33 -  56   (LEU    8  - SER   31  <=> VAL   33  - PHE   56 )                          
  86: 6c70-A el2r-A    33 -  64 <=>   64 -  95   (LYS   35  - ASP   66  <=> SER   64  - ILE   95 )                          
  86: 6c70-A el2r-A    67 -  70 <=>   96 -  99   (ASP   69  - ALA   72  <=> ASN   96  - ASP   99 )                          
  86: 6c70-A el2r-A    71 -  96 <=>  102 - 127   (ASN   73  - TYR   98  <=> GLY  102  - ILE  127 )                          
  86: 6c70-A el2r-A    97 - 101 <=>  129 - 133   (LYS   99  - ILE  103  <=> PHE  129  - VAL  133 )                          
  86: 6c70-A el2r-A   102 - 105 <=>  135 - 138   (TRP  104  - PRO  107  <=> LEU  135  - VAL  138 )                          
  86: 6c70-A el2r-A   114 - 117 <=>  142 - 145   (SER  116  - ARG  119  <=> LEU  142  - SER  145 )                          
  86: 6c70-A el2r-A   119 - 153 <=>  146 - 180   (HIS  121  - SER  155  <=> ALA  146  - SER  180 )                          
  86: 6c70-A el2r-A   155 - 158 <=>  182 - 185   (ILE  172  - LEU  175  <=> SER  182  - THR  185 )                          
  86: 6c70-A el2r-A   178 - 186 <=>  186 - 194   (LEU  195  - VAL  203  <=> SER  186  - LEU  194 )                          
  86: 6c70-A el2r-A   188 - 226 <=>  195 - 233   (SER  205  - THR  243  <=> PRO  195  - MET  233 )                          
  86: 6c70-A el2r-A   227 - 287 <=>  246 - 306   (GLY  313  - ASN  373  <=> TYR  246  - ILE  306 )                          
  86: 6c70-A el2r-A   288 - 318 <=>  316 - 346   (GLY  374  - ILE  404  <=> PHE  316  - LEU  346 )                          
  86: 6c70-A el2r-A   321 - 352 <=>  347 - 378   (SER  407  - GLN  438  <=> THR  347  - VAL  378 )                          
  86: 6c70-A el2r-A   353 - 388 <=>  380 - 415   (LYS  439  - LYS  474  <=> ILE  380  - ASP  415 )                          
  87: 6c70-A emye-A     1 -  22 <=>   48 -  69   (PHE    3  - HIS   24  <=> ASN   48  - LEU   69 )                          
  87: 6c70-A emye-A    24 -  28 <=>   70 -  74   (MET   26  - TYR   30  <=> MET   70  - GLU   74 )                          
  87: 6c70-A emye-A    29 -  33 <=>   84 -  88   (SER   31  - LYS   35  <=> PRO   84  - ASN   88 )                          
  87: 6c70-A emye-A    34 -  57 <=>   90 - 113   (PHE   36  - ASN   59  <=> PHE   90  - PRO  113 )                          
  87: 6c70-A emye-A    64 - 103 <=>  124 - 163   (ASP   66  - ASN  105  <=> GLU  124  - LEU  163 )                          
  87: 6c70-A emye-A   104 - 107 <=>  166 - 169   (ASN  106  - SER  109  <=> ASP  166  - VAL  169 )                          
  87: 6c70-A emye-A   111 - 114 <=>  172 - 175   (PHE  113  - SER  116  <=> GLN  172  - ALA  175 )                          
  87: 6c70-A emye-A   118 - 121 <=>  176 - 179   (PHE  120  - LEU  123  <=> ASN  176  - GLN  179 )                          
  87: 6c70-A emye-A   125 - 133 <=>  180 - 188   (LYS  127  - VAL  135  <=> ASN  180  - LEU  188 )                          
  87: 6c70-A emye-A   135 - 153 <=>  189 - 207   (GLY  137  - SER  155  <=> VAL  189  - GLN  207 )                          
  87: 6c70-A emye-A   155 - 158 <=>  208 - 211   (ILE  172  - LEU  175  <=> GLY  208  - THR  211 )                          
  87: 6c70-A emye-A   176 - 222 <=>  212 - 258   (PHE  193  - GLU  239  <=> PRO  212  - TYR  258 )                          
  87: 6c70-A emye-A   227 - 230 <=>  282 - 285   (GLY  313  - LYS  316  <=> VAL  282  - ALA  285 )                          
  87: 6c70-A emye-A   232 - 287 <=>  286 - 341   (GLN  318  - ASN  373  <=> LEU  286  - ILE  341 )                          
  87: 6c70-A emye-A   288 - 333 <=>  347 - 392   (GLY  374  - TRP  419  <=> VAL  347  - ALA  392 )                          
  87: 6c70-A emye-A   336 - 352 <=>  393 - 409   (GLY  422  - GLN  438  <=> LYS  393  - ILE  409 )                          
  87: 6c70-A emye-A   353 - 388 <=>  411 - 446   (LYS  439  - LYS  474  <=> GLN  411  - LYS  446 )                          
  88: 6c70-A ehm4-A    10 -  22 <=>   27 -  39   (LEU   12  - HIS   24  <=> GLN   27  - ILE   39 )                          
  88: 6c70-A ehm4-A    24 -  27 <=>   40 -  43   (MET   26  - TYR   29  <=> LEU   40  - ASN   43 )                          
  88: 6c70-A ehm4-A    33 -  62 <=>   54 -  83   (LYS   35  - SER   64  <=> TYR   54  - PHE   83 )                          
  88: 6c70-A ehm4-A    63 -  79 <=>   88 - 104   (ASP   65  - LEU   81  <=> SER   88  - PHE  104 )                          
  88: 6c70-A ehm4-A    80 - 105 <=>  106 - 131   (HIS   82  - PRO  107  <=> ALA  106  - GLN  131 )                          
  88: 6c70-A ehm4-A   106 - 109 <=>  134 - 137   (ASN  108  - PRO  111  <=> LEU  134  - HIS  137 )                          
  88: 6c70-A ehm4-A   112 - 115 <=>  138 - 141   (ALA  114  - ASN  117  <=> MET  138  - ARG  141 )                          
  88: 6c70-A ehm4-A   118 - 151 <=>  142 - 175   (PHE  120  - GLU  153  <=> VAL  142  - SER  175 )                          
  88: 6c70-A ehm4-A   152 - 160 <=>  177 - 185   (ASP  154  - ILE  177  <=> ARG  177  - ASN  185 )                          
  88: 6c70-A ehm4-A   185 - 224 <=>  186 - 225   (LEU  202  - SER  241  <=> CYS  186  - ARG  225 )                          
  88: 6c70-A ehm4-A   231 - 287 <=>  228 - 284   (LYS  317  - ASN  373  <=> SER  228  - VAL  284 )                          
  88: 6c70-A ehm4-A   289 - 330 <=>  293 - 334   (VAL  375  - SER  416  <=> GLU  293  - ILE  334 )                          
  88: 6c70-A ehm4-A   332 - 335 <=>  335 - 338   (HIS  418  - ASP  421  <=> SER  335  - LYS  338 )                          
  88: 6c70-A ehm4-A   337 - 352 <=>  339 - 354   (SER  423  - GLN  438  <=> SER  339  - THR  354 )                          
  88: 6c70-A ehm4-A   353 - 388 <=>  356 - 391   (LYS  439  - LYS  474  <=> GLN  356  - ASP  391 )                          
  89: 6c70-A eku8-A    10 -  28 <=>   17 -  35   (LEU   12  - TYR   30  <=> LEU   17  - ASP   35 )                          
  89: 6c70-A eku8-A    33 -  57 <=>   44 -  68   (LYS   35  - ASN   59  <=> SER   44  - GLN   68 )                          
  89: 6c70-A eku8-A    64 - 103 <=>   80 - 119   (ASP   66  - ASN  105  <=> SER   80  - LEU  119 )                          
  89: 6c70-A eku8-A   104 - 107 <=>  123 - 126   (ASN  106  - SER  109  <=> TYR  123  - PHE  126 )                          
  89: 6c70-A eku8-A   114 - 118 <=>  128 - 132   (SER  116  - PHE  120  <=> SER  128  - THR  132 )                          
  89: 6c70-A eku8-A   121 - 126 <=>  133 - 138   (LEU  123  - MET  128  <=> LYS  133  - ASN  138 )                          
  89: 6c70-A eku8-A   128 - 152 <=>  139 - 163   (ARG  130  - ASP  154  <=> SER  139  - PRO  163 )                          
  89: 6c70-A eku8-A   155 - 158 <=>  164 - 167   (ILE  172  - LEU  175  <=> GLY  164  - PHE  167 )                          
  89: 6c70-A eku8-A   178 - 228 <=>  168 - 218   (LEU  195  - LEU  314  <=> SER  168  - CYS  218 )                          
  89: 6c70-A eku8-A   236 - 287 <=>  221 - 272   (VAL  322  - ASN  373  <=> ASP  221  - ASP  272 )                          
  89: 6c70-A eku8-A   288 - 294 <=>  278 - 284   (GLY  374  - ALA  380  <=> ASN  278  - ILE  284 )                          
  89: 6c70-A eku8-A   296 - 336 <=>  285 - 325   (VAL  382  - GLY  422  <=> PHE  285  - VAL  325 )                          
  89: 6c70-A eku8-A   337 - 352 <=>  327 - 342   (SER  423  - GLN  438  <=> ASP  327  - GLY  342 )                          
  89: 6c70-A eku8-A   353 - 388 <=>  344 - 379   (LYS  439  - LYS  474  <=> CYS  344  - ASP  379 )                          
  90: 6c70-A ekah-A     4 -  29 <=>    1 -  26   (GLN    6  - SER   31  <=> MET    1  - ASP   26 )                          
  90: 6c70-A ekah-A    33 -  53 <=>   34 -  54   (LYS   35  - MET   55  <=> GLY   34  - THR   54 )                          
  90: 6c70-A ekah-A    54 -  62 <=>   56 -  64   (MET   56  - SER   64  <=> GLY   56  - LYS   64 )                          
  90: 6c70-A ekah-A    64 - 105 <=>   75 - 116   (ASP   66  - PRO  107  <=> ASP   75  - ILE  116 )                          
  90: 6c70-A ekah-A   113 - 116 <=>  122 - 125   (GLU  115  - ALA  118  <=> ALA  122  - PHE  125 )                          
  90: 6c70-A ekah-A   120 - 123 <=>  126 - 129   (ALA  122  - ILE  125  <=> ARG  126  - TYR  129 )                          
  90: 6c70-A ekah-A   128 - 150 <=>  130 - 152   (ARG  130  - ILE  152  <=> SER  130  - TYR  152 )                          
  90: 6c70-A ekah-A   151 - 157 <=>  155 - 161   (GLU  153  - ARG  174  <=> TYR  155  - ALA  161 )                          
  90: 6c70-A ekah-A   158 - 161 <=>  164 - 167   (LEU  175  - ARG  178  <=> GLN  164  - LEU  167 )                          
  90: 6c70-A ekah-A   182 - 225 <=>  168 - 211   (PHE  199  - ALA  242  <=> LEU  168  - CYS  211 )                          
  90: 6c70-A ekah-A   232 - 287 <=>  212 - 267   (GLN  318  - ASN  373  <=> GLY  212  - LEU  267 )                          
  90: 6c70-A ekah-A   288 - 329 <=>  277 - 318   (GLY  374  - TYR  415  <=> GLU  277  - ALA  318 )                          
  90: 6c70-A ekah-A   331 - 334 <=>  319 - 322   (CYS  417  - TYR  420  <=> ARG  319  - GLY  322 )                          
  90: 6c70-A ekah-A   336 - 349 <=>  323 - 336   (GLY  422  - GLN  435  <=> LYS  323  - THR  336 )                          
  90: 6c70-A ekah-A   350 - 388 <=>  338 - 376   (GLN  436  - LYS  474  <=> SER  338  - LYS  376 )                          
  91: 6c70-A emve-A     8 -  11 <=>   16 -  19   (ALA   10  - LEU   13  <=> PHE   16  - TYR   19 )                          
  91: 6c70-A emve-A    12 -  24 <=>   21 -  33   (PRO   14  - MET   26  <=> TYR   21  - VAL   33 )                          
  91: 6c70-A emve-A    26 -  31 <=>   38 -  43   (ASN   28  - GLY   33  <=> PRO   38  - LYS   43 )                          
  91: 6c70-A emve-A    32 -  48 <=>   46 -  62   (LYS   34  - LEU   50  <=> VAL   46  - ILE   62 )                          
  91: 6c70-A emve-A    49 -  64 <=>   64 -  79   (LEU   51  - ASP   66  <=> VAL   64  - THR   79 )                          
  91: 6c70-A emve-A    65 -  80 <=>   83 -  98   (VAL   67  - HIS   82  <=> ARG   83  - LYS   98 )                          
  91: 6c70-A emve-A    81 -  96 <=>  102 - 117   (PRO   83  - TYR   98  <=> VAL  102  - ASN  117 )                          
  91: 6c70-A emve-A    97 - 103 <=>  119 - 125   (LYS   99  - ASN  105  <=> ARG  119  - THR  125 )                          
  91: 6c70-A emve-A   104 - 107 <=>  128 - 131   (ASN  106  - SER  109  <=> GLU  128  - PHE  131 )                          
  91: 6c70-A emve-A   112 - 133 <=>  132 - 153   (ALA  114  - VAL  135  <=> LYS  132  - ILE  153 )                          
  91: 6c70-A emve-A   135 - 152 <=>  154 - 171   (GLY  137  - ASP  154  <=> ASN  154  - VAL  171 )                          
  91: 6c70-A emve-A   153 - 157 <=>  173 - 177   (SER  155  - ARG  174  <=> LYS  173  - SER  177 )                          
  91: 6c70-A emve-A   158 - 161 <=>  180 - 183   (LEU  175  - ARG  178  <=> ARG  180  - PHE  183 )                          
  91: 6c70-A emve-A   182 - 224 <=>  184 - 226   (PHE  199  - SER  241  <=> ALA  184  - MET  226 )                          
  91: 6c70-A emve-A   225 - 228 <=>  228 - 231   (ALA  242  - LEU  314  <=> GLY  228  - PRO  231 )                          
  91: 6c70-A emve-A   229 - 287 <=>  235 - 293   (THR  315  - ASN  373  <=> LEU  235  - LEU  293 )                          
  91: 6c70-A emve-A   288 - 335 <=>  300 - 347   (GLY  374  - ASP  421  <=> GLU  300  - ARG  347 )                          
  91: 6c70-A emve-A   337 - 388 <=>  350 - 401   (SER  423  - LYS  474  <=> ASP  350  - ASP  401 )                          
  92: 6c70-A ele6-A     7 -  28 <=>    5 -  26   (VAL    9  - TYR   30  <=> SER    5  - ASP   26 )                          
  92: 6c70-A ele6-A    33 -  56 <=>   35 -  58   (LYS   35  - VAL   58  <=> LYS   35  - THR   58 )                          
  92: 6c70-A ele6-A    59 -  63 <=>   64 -  68   (MET   61  - ASP   65  <=> VAL   64  - PHE   68 )                          
  92: 6c70-A ele6-A    64 - 105 <=>   73 - 114   (ASP   66  - PRO  107  <=> MET   73  - MET  114 )                          
  92: 6c70-A ele6-A   115 - 150 <=>  118 - 153   (ASN  117  - ILE  152  <=> ARG  118  - SER  153 )                          
  92: 6c70-A ele6-A   155 - 158 <=>  154 - 157   (ILE  172  - LEU  175  <=> VAL  154  - GLN  157 )                          
  92: 6c70-A ele6-A   178 - 226 <=>  158 - 206   (LEU  195  - THR  243  <=> PHE  158  - ASP  206 )                          
  92: 6c70-A ele6-A   227 - 286 <=>  215 - 274   (GLY  313  - VAL  372  <=> GLY  215  - ILE  274 )                          
  92: 6c70-A ele6-A   287 - 290 <=>  277 - 280   (ASN  373  - ASN  376  <=> HIS  277  - GLU  280 )                          
  92: 6c70-A ele6-A   291 - 330 <=>  287 - 326   (VAL  377  - SER  416  <=> SER  287  - LYS  326 )                          
  92: 6c70-A ele6-A   332 - 335 <=>  327 - 330   (HIS  418  - ASP  421  <=> ARG  327  - PHE  330 )                          
  92: 6c70-A ele6-A   337 - 352 <=>  334 - 349   (SER  423  - GLN  438  <=> ASP  334  - ILE  349 )                          
  92: 6c70-A ele6-A   353 - 388 <=>  351 - 386   (LYS  439  - LYS  474  <=> ASN  351  - ASP  386 )                          
  93: 6c70-A emw6-A     4 -  29 <=>   11 -  36   (GLN    6  - SER   31  <=> ARG   11  - ALA   36 )                          
  93: 6c70-A emw6-A    33 -  63 <=>   45 -  75   (LYS   35  - ASP   65  <=> SER   45  - GLN   75 )                          
  93: 6c70-A emw6-A    67 -  70 <=>   77 -  80   (ASP   69  - ALA   72  <=> ASN   77  - ASP   80 )                          
  93: 6c70-A emw6-A    71 - 100 <=>   83 - 112   (ASN   73  - ALA  102  <=> THR   83  - SER  112 )                          
  93: 6c70-A emw6-A   101 - 106 <=>  114 - 119   (ILE  103  - ASN  108  <=> VAL  114  - THR  119 )                          
  93: 6c70-A emw6-A   114 - 152 <=>  122 - 160   (SER  116  - ASP  154  <=> GLU  122  - HIS  160 )                          
  93: 6c70-A emw6-A   175 - 179 <=>  162 - 166   (VAL  192  - ILE  196  <=> GLU  162  - ILE  166 )                          
  93: 6c70-A emw6-A   181 - 226 <=>  167 - 212   (GLN  198  - THR  243  <=> TRP  167  - LEU  212 )                          
  93: 6c70-A emw6-A   227 - 287 <=>  225 - 285   (GLY  313  - ASN  373  <=> TYR  225  - ILE  285 )                          
  93: 6c70-A emw6-A   288 - 352 <=>  295 - 359   (GLY  374  - GLN  438  <=> TYR  295  - THR  359 )                          
  93: 6c70-A emw6-A   353 - 388 <=>  361 - 396   (LYS  439  - LYS  474  <=> THR  361  - ASP  396 )                          
  94: 6c70-A ejh0-A     7 -  29 <=>   12 -  34   (VAL    9  - SER   31  <=> ARG   12  - SER   34 )                          
  94: 6c70-A ejh0-A    33 -  61 <=>   42 -  70   (LYS   35  - GLU   63  <=> SER   42  - ASN   70 )                          
  94: 6c70-A ejh0-A    68 - 103 <=>   71 - 106   (LEU   70  - ASN  105  <=> LEU   71  - LEU  106 )                          
  94: 6c70-A ejh0-A   104 - 107 <=>  109 - 112   (ASN  106  - SER  109  <=> MET  109  - VAL  112 )                          
  94: 6c70-A ejh0-A   111 - 114 <=>  115 - 118   (PHE  113  - SER  116  <=> MET  115  - HIS  118 )                          
  94: 6c70-A ejh0-A   116 - 148 <=>  119 - 151   (ALA  118  - THR  150  <=> PRO  119  - SER  151 )                          
  94: 6c70-A ejh0-A   155 - 158 <=>  152 - 155   (ILE  172  - LEU  175  <=> ALA  152  - TYR  155 )                          
  94: 6c70-A ejh0-A   174 - 226 <=>  156 - 208   (HIS  191  - THR  243  <=> ASP  156  - LYS  208 )                          
  94: 6c70-A ejh0-A   229 - 278 <=>  220 - 269   (THR  315  - LEU  364  <=> PHE  220  - SER  269 )                          
  94: 6c70-A ejh0-A   281 - 284 <=>  270 - 273   (TYR  367  - THR  370  <=> LEU  270  - LYS  273 )                          
  94: 6c70-A ejh0-A   293 - 322 <=>  274 - 303   (ALA  379  - SER  408  <=> ASP  274  - ARG  303 )                          
  94: 6c70-A ejh0-A   324 - 335 <=>  304 - 315   (VAL  410  - ASP  421  <=> ILE  304  - ASN  315 )                          
  94: 6c70-A ejh0-A   337 - 352 <=>  317 - 332   (SER  423  - GLN  438  <=> HIS  317  - ILE  332 )                          
  94: 6c70-A ejh0-A   353 - 359 <=>  334 - 340   (LYS  439  - GLY  445  <=> GLU  334  - ILE  340 )                          
  94: 6c70-A ejh0-A   361 - 388 <=>  341 - 368   (LYS  447  - LYS  474  <=> TYR  341  - TYR  368 )                          
  95: 6c70-A eidg-A    10 -  22 <=>   17 -  29   (LEU   12  - HIS   24  <=> LEU   17  - ILE   29 )                          
  95: 6c70-A eidg-A    24 -  29 <=>   30 -  35   (MET   26  - SER   31  <=> PHE   30  - ASP   35 )                          
  95: 6c70-A eidg-A    33 -  40 <=>   46 -  53   (LYS   35  - CYS   42  <=> SER   46  - GLY   53 )                          
  95: 6c70-A eidg-A    41 -  61 <=>   55 -  75   (ILE   43  - GLU   63  <=> VAL   55  - LYS   75 )                          
  95: 6c70-A eidg-A    64 - 103 <=>   83 - 122   (ASP   66  - ASN  105  <=> PRO   83  - LEU  122 )                          
  95: 6c70-A eidg-A   104 - 107 <=>  126 - 129   (ASN  106  - SER  109  <=> TYR  126  - PHE  129 )                          
  95: 6c70-A eidg-A   113 - 118 <=>  131 - 136   (GLU  115  - PHE  120  <=> GLY  131  - ASN  136 )                          
  95: 6c70-A eidg-A   120 - 149 <=>  137 - 166   (ALA  122  - PHE  151  <=> CYS  137  - PRO  166 )                          
  95: 6c70-A eidg-A   156 - 159 <=>  167 - 170   (PRO  173  - MET  176  <=> GLY  167  - PHE  170 )                          
  95: 6c70-A eidg-A   178 - 226 <=>  171 - 219   (LEU  195  - THR  243  <=> HIS  171  - LEU  219 )                          
  95: 6c70-A eidg-A   232 - 237 <=>  221 - 226   (GLN  318  - ARG  323  <=> PRO  221  - SER  226 )                          
  95: 6c70-A eidg-A   239 - 287 <=>  227 - 275   (ALA  325  - ASN  373  <=> ARG  227  - GLY  275 )                          
  95: 6c70-A eidg-A   288 - 330 <=>  280 - 322   (GLY  374  - SER  416  <=> THR  280  - ILE  322 )                          
  95: 6c70-A eidg-A   332 - 335 <=>  323 - 326   (HIS  418  - ASP  421  <=> PHE  323  - LEU  326 )                          
  95: 6c70-A eidg-A   337 - 352 <=>  330 - 345   (SER  423  - GLN  438  <=> ASP  330  - SER  345 )                          
  95: 6c70-A eidg-A   353 - 388 <=>  347 - 382   (LYS  439  - LYS  474  <=> ARG  347  - ASP  382 )                          
  96: 6c70-A elct-A     3 -  26 <=>   30 -  53   (HIS    5  - ASN   28  <=> TYR   30  - THR   53 )                          
  96: 6c70-A elct-A    27 -  30 <=>   55 -  58   (TYR   29  - GLU   32  <=> LEU   55  - CYS   58 )                          
  96: 6c70-A elct-A    31 -  56 <=>   62 -  87   (GLY   33  - VAL   58  <=> PHE   62  - VAL   87 )                          
  96: 6c70-A elct-A    57 -  61 <=>   89 -  93   (ASN   59  - GLU   63  <=> VAL   89  - ARG   93 )                          
  96: 6c70-A elct-A    64 -  79 <=>   94 - 109   (ASP   66  - LEU   81  <=> VAL   94  - VAL  109 )                          
  96: 6c70-A elct-A    80 - 105 <=>  111 - 136   (HIS   82  - PRO  107  <=> HIS  111  - SER  136 )                          
  96: 6c70-A elct-A   113 - 116 <=>  138 - 141   (GLU  115  - ALA  118  <=> LEU  138  - ALA  141 )                          
  96: 6c70-A elct-A   118 - 121 <=>  142 - 145   (PHE  120  - LEU  123  <=> TYR  142  - ASP  145 )                          
  96: 6c70-A elct-A   123 - 147 <=>  146 - 170   (ILE  125  - ILE  149  <=> CYS  146  - PHE  170 )                          
  96: 6c70-A elct-A   148 - 152 <=>  172 - 176   (THR  150  - ASP  154  <=> ILE  172  - LYS  176 )                          
  96: 6c70-A elct-A   155 - 160 <=>  178 - 183   (ILE  172  - ILE  177  <=> VAL  178  - ILE  183 )                          
  96: 6c70-A elct-A   181 - 221 <=>  185 - 225   (GLN  198  - MET  238  <=> SER  185  - LEU  225 )                          
  96: 6c70-A elct-A   222 - 225 <=>  227 - 230   (GLU  239  - ALA  242  <=> HIS  227  - SER  230 )                          
  96: 6c70-A elct-A   236 - 286 <=>  232 - 282   (VAL  322  - VAL  372  <=> ARG  232  - GLY  282 )                          
  96: 6c70-A elct-A   287 - 330 <=>  288 - 331   (ASN  373  - SER  416  <=> MET  288  - ARG  331 )                          
  96: 6c70-A elct-A   332 - 335 <=>  332 - 335   (HIS  418  - ASP  421  <=> VAL  332  - ALA  335 )                          
  96: 6c70-A elct-A   337 - 352 <=>  336 - 351   (SER  423  - GLN  438  <=> ARG  336  - ARG  351 )                          
  96: 6c70-A elct-A   353 - 388 <=>  353 - 388   (LYS  439  - LYS  474  <=> ASN  353  - ASP  388 )                          
  97: 6c70-A edm9-A     8 -  27 <=>    1 -  20   (ALA   10  - TYR   29  <=> MET    1  - LEU   20 )                          
  97: 6c70-A edm9-A    28 -  57 <=>   26 -  55   (TYR   30  - ASN   59  <=> LEU   26  - HIS   55 )                          
  97: 6c70-A edm9-A    62 -  79 <=>   64 -  81   (SER   64  - LEU   81  <=> SER   64  - ILE   81 )                          
  97: 6c70-A edm9-A    80 - 103 <=>   83 - 106   (HIS   82  - ASN  105  <=> ALA   83  - ILE  106 )                          
  97: 6c70-A edm9-A   104 - 107 <=>  110 - 113   (ASN  106  - SER  109  <=> LEU  110  - LYS  113 )                          
  97: 6c70-A edm9-A   110 - 113 <=>  114 - 117   (LEU  112  - GLU  115  <=> THR  114  - ASN  117 )                          
  97: 6c70-A edm9-A   114 - 149 <=>  121 - 156   (SER  116  - PHE  151  <=> LYS  121  - SER  156 )                          
  97: 6c70-A edm9-A   174 - 226 <=>  158 - 210   (HIS  191  - THR  243  <=> GLN  158  - HIS  210 )                          
  97: 6c70-A edm9-A   227 - 286 <=>  217 - 276   (GLY  313  - VAL  372  <=> THR  217  - PHE  276 )                          
  97: 6c70-A edm9-A   287 - 290 <=>  280 - 283   (ASN  373  - ASN  376  <=> THR  280  - THR  283 )                          
  97: 6c70-A edm9-A   291 - 295 <=>  287 - 291   (VAL  377  - THR  381  <=> THR  287  - GLY  291 )                          
  97: 6c70-A edm9-A   297 - 317 <=>  292 - 312   (ILE  383  - LEU  403  <=> GLN  292  - VAL  312 )                          
  97: 6c70-A edm9-A   318 - 330 <=>  314 - 326   (ILE  404  - SER  416  <=> ARG  314  - GLU  326 )                          
  97: 6c70-A edm9-A   332 - 335 <=>  327 - 330   (HIS  418  - ASP  421  <=> PHE  327  - LEU  330 )                          
  97: 6c70-A edm9-A   336 - 352 <=>  333 - 349   (GLY  422  - GLN  438  <=> VAL  333  - ARG  349 )                          
  97: 6c70-A edm9-A   353 - 388 <=>  351 - 386   (LYS  439  - LYS  474  <=> HIS  351  - ASP  386 )                          
  98: 6c70-A emn9-A     8 -  28 <=>    7 -  27   (ALA   10  - TYR   30  <=> LEU    7  - ASP   27 )                          
  98: 6c70-A emn9-A    33 -  57 <=>   36 -  60   (LYS   35  - ASN   59  <=> ALA   36  - LYS   60 )                          
  98: 6c70-A emn9-A    64 - 105 <=>   73 - 114   (ASP   66  - PRO  107  <=> GLN   73  - LEU  114 )                          
  98: 6c70-A emn9-A   115 - 150 <=>  118 - 153   (ASN  117  - ILE  152  <=> LYS  118  - ARG  153 )                          
  98: 6c70-A emn9-A   175 - 226 <=>  155 - 206   (VAL  192  - THR  243  <=> GLY  155  - MET  206 )                          
  98: 6c70-A emn9-A   227 - 287 <=>  215 - 275   (GLY  313  - ASN  373  <=> ALA  215  - ALA  275 )                          
  98: 6c70-A emn9-A   288 - 291 <=>  281 - 284   (GLY  374  - VAL  377  <=> GLU  281  - LEU  284 )                          
  98: 6c70-A emn9-A   297 - 330 <=>  293 - 326   (ILE  383  - SER  416  <=> PHE  293  - GLU  326 )                          
  98: 6c70-A emn9-A   332 - 335 <=>  327 - 330   (HIS  418  - ASP  421  <=> ARG  327  - PHE  330 )                          
  98: 6c70-A emn9-A   337 - 352 <=>  335 - 350   (SER  423  - GLN  438  <=> ASP  335  - ILE  350 )                          
  98: 6c70-A emn9-A   353 - 388 <=>  352 - 387   (LYS  439  - LYS  474  <=> ASN  352  - ASP  387 )                          
  99: 6c70-A edup-A    10 -  29 <=>   19 -  38   (LEU   12  - SER   31  <=> ILE   19  - SER   38 )                          
  99: 6c70-A edup-A    33 -  53 <=>   46 -  66   (LYS   35  - MET   55  <=> SER   46  - LEU   66 )                          
  99: 6c70-A edup-A    64 - 105 <=>   84 - 125   (ASP   66  - PRO  107  <=> PRO   84  - LEU  125 )                          
  99: 6c70-A edup-A   112 - 126 <=>  131 - 145   (ALA  114  - MET  128  <=> SER  131  - VAL  145 )                          
  99: 6c70-A edup-A   128 - 149 <=>  146 - 167   (ARG  130  - PHE  151  <=> ILE  146  - PRO  167 )                          
  99: 6c70-A edup-A   155 - 158 <=>  168 - 171   (ILE  172  - LEU  175  <=> ASN  168  - ILE  171 )                          
  99: 6c70-A edup-A   178 - 226 <=>  172 - 220   (LEU  195  - THR  243  <=> VAL  172  - ARG  220 )                          
  99: 6c70-A edup-A   236 - 288 <=>  225 - 277   (VAL  322  - GLY  374  <=> ASP  225  - ILE  277 )                          
  99: 6c70-A edup-A   289 - 330 <=>  284 - 325   (VAL  375  - SER  416  <=> LEU  284  - LEU  325 )                          
  99: 6c70-A edup-A   332 - 335 <=>  326 - 329   (HIS  418  - ASP  421  <=> PHE  326  - MET  329 )                          
  99: 6c70-A edup-A   336 - 352 <=>  332 - 348   (GLY  422  - GLN  438  <=> MET  332  - SER  348 )                          
  99: 6c70-A edup-A   353 - 388 <=>  350 - 385   (LYS  439  - LYS  474  <=> ARG  350  - ASP  385 )                          
 100: 6c70-A edkk-A    10 -  28 <=>   18 -  36   (LEU   12  - TYR   30  <=> LEU   18  - HIS   36 )                          
 100: 6c70-A edkk-A    33 -  53 <=>   47 -  67   (LYS   35  - MET   55  <=> ARG   47  - TRP   67 )                          
 100: 6c70-A edkk-A    54 -  61 <=>   69 -  76   (MET   56  - GLU   63  <=> TYR   69  - LYS   76 )                          
 100: 6c70-A edkk-A    63 -  89 <=>   77 - 103   (ASP   65  - PRO   91  <=> THR   77  - HIS  103 )                          
 100: 6c70-A edkk-A    90 - 103 <=>  105 - 118   (VAL   92  - ASN  105  <=> PHE  105  - LEU  118 )                          
 100: 6c70-A edkk-A   104 - 107 <=>  121 - 124   (ASN  106  - SER  109  <=> PHE  121  - VAL  124 )                          
 100: 6c70-A edkk-A   111 - 114 <=>  127 - 130   (PHE  113  - SER  116  <=> LEU  127  - THR  130 )                          
 100: 6c70-A edkk-A   117 - 122 <=>  132 - 137   (ARG  119  - ALA  124  <=> THR  132  - GLY  137 )                          
 100: 6c70-A edkk-A   123 - 144 <=>  140 - 161   (ILE  125  - TRP  146  <=> GLU  140  - THR  161 )                          
 100: 6c70-A edkk-A   146 - 149 <=>  162 - 165   (GLY  148  - PHE  151  <=> ILE  162  - GLY  165 )                          
 100: 6c70-A edkk-A   175 - 217 <=>  167 - 209   (VAL  192  - MET  234  <=> SER  167  - VAL  209 )                          
 100: 6c70-A edkk-A   218 - 226 <=>  211 - 219   (LYS  235  - THR  243  <=> THR  211  - LYS  219 )                          
 100: 6c70-A edkk-A   227 - 289 <=>  223 - 285   (GLY  313  - VAL  375  <=> SER  223  - LEU  285 )                          
 100: 6c70-A edkk-A   292 - 326 <=>  286 - 320   (TYR  378  - GLU  412  <=> ASN  286  - MET  320 )                          
 100: 6c70-A edkk-A   329 - 335 <=>  321 - 327   (TYR  415  - ASP  421  <=> GLN  321  - ASP  327 )                          
 100: 6c70-A edkk-A   337 - 352 <=>  328 - 343   (SER  423  - GLN  438  <=> LEU  328  - ARG  343 )                          
 100: 6c70-A edkk-A   353 - 388 <=>  345 - 380   (LYS  439  - LYS  474  <=> GLY  345  - ARG  380 )                          
 101: 6c70-A ekkf-A     8 -  28 <=>    7 -  27   (ALA   10  - TYR   30  <=> LEU    7  - ASP   27 )                          
 101: 6c70-A ekkf-A    33 -  56 <=>   36 -  59   (LYS   35  - VAL   58  <=> SER   36  - THR   59 )                          
 101: 6c70-A ekkf-A    59 -  62 <=>   62 -  65   (MET   61  - SER   64  <=> GLY   62  - ASN   65 )                          
 101: 6c70-A ekkf-A    64 - 105 <=>   73 - 114   (ASP   66  - PRO  107  <=> LYS   73  - LEU  114 )                          
 101: 6c70-A ekkf-A   115 - 122 <=>  118 - 125   (ASN  117  - ALA  124  <=> ASN  118  - ILE  125 )                          
 101: 6c70-A ekkf-A   124 - 151 <=>  126 - 153   (THR  126  - GLU  153  <=> ARG  126  - ARG  153 )                          
 101: 6c70-A ekkf-A   175 - 226 <=>  155 - 206   (VAL  192  - THR  243  <=> GLY  155  - ARG  206 )                          
 101: 6c70-A ekkf-A   227 - 286 <=>  215 - 274   (GLY  313  - VAL  372  <=> GLY  215  - ILE  274 )                          
 101: 6c70-A ekkf-A   287 - 290 <=>  277 - 280   (ASN  373  - ASN  376  <=> TYR  277  - HIS  280 )                          
 101: 6c70-A ekkf-A   291 - 295 <=>  288 - 292   (VAL  377  - THR  381  <=> THR  288  - VAL  292 )                          
 101: 6c70-A ekkf-A   297 - 330 <=>  293 - 326   (ILE  383  - SER  416  <=> CYS  293  - GLU  326 )                          
 101: 6c70-A ekkf-A   332 - 335 <=>  327 - 330   (HIS  418  - ASP  421  <=> ARG  327  - PHE  330 )                          
 101: 6c70-A ekkf-A   337 - 352 <=>  335 - 350   (SER  423  - GLN  438  <=> ASP  335  - ALA  350 )                          
 101: 6c70-A ekkf-A   353 - 388 <=>  352 - 387   (LYS  439  - LYS  474  <=> ASN  352  - ASP  387 )                          
 102: 6c70-A eepd-A     7 -  12 <=>    3 -   8   (VAL    9  - PRO   14  <=> TYR    3  - TYR    8 )                          
 102: 6c70-A eepd-A    14 -  57 <=>    9 -  52   (ILE   16  - ASN   59  <=> LEU    9  - PHE   52 )                          
 102: 6c70-A eepd-A    60 -  63 <=>   53 -  56   (MET   62  - ASP   65  <=> PRO   53  - ALA   56 )                          
 102: 6c70-A eepd-A    64 - 105 <=>   59 - 100   (ASP   66  - PRO  107  <=> PHE   59  - LEU  100 )                          
 102: 6c70-A eepd-A   106 - 109 <=>  103 - 106   (ASN  108  - PRO  111  <=> ARG  103  - CYS  106 )                          
 102: 6c70-A eepd-A   111 - 114 <=>  107 - 110   (PHE  113  - SER  116  <=> GLU  107  - ILE  110 )                          
 102: 6c70-A eepd-A   117 - 120 <=>  111 - 114   (ARG  119  - ALA  122  <=> HIS  111  - ARG  114 )                          
 102: 6c70-A eepd-A   122 - 151 <=>  115 - 144   (ALA  124  - GLU  153  <=> LEU  115  - GLY  144 )                          
 102: 6c70-A eepd-A   157 - 160 <=>  145 - 148   (ARG  174  - ILE  177  <=> SER  145  - TYR  148 )                          
 102: 6c70-A eepd-A   182 - 185 <=>  150 - 153   (PHE  199  - LEU  202  <=> TRP  150  - LEU  153 )                          
 102: 6c70-A eepd-A   187 - 226 <=>  154 - 193   (ILE  204  - THR  243  <=> LEU  154  - MET  193 )                          
 102: 6c70-A eepd-A   231 - 237 <=>  202 - 208   (LYS  317  - ARG  323  <=> ASN  202  - SER  208 )                          
 102: 6c70-A eepd-A   238 - 287 <=>  210 - 259   (SER  324  - ASN  373  <=> GLU  210  - LEU  259 )                          
 102: 6c70-A eepd-A   288 - 331 <=>  263 - 306   (GLY  374  - CYS  417  <=> TYR  263  - LEU  306 )                          
 102: 6c70-A eepd-A   332 - 335 <=>  308 - 311   (HIS  418  - ASP  421  <=> CYS  308  - SER  311 )                          
 102: 6c70-A eepd-A   338 - 352 <=>  316 - 330   (GLU  424  - GLN  438  <=> THR  316  - GLU  330 )                          
 102: 6c70-A eepd-A   353 - 388 <=>  332 - 367   (LYS  439  - LYS  474  <=> ASN  332  - SER  367 )                          
 103: 6c70-A edbe-A    10 -  28 <=>   17 -  35   (LEU   12  - TYR   30  <=> LEU   17  - GLU   35 )                          
 103: 6c70-A edbe-A    33 -  53 <=>   44 -  64   (LYS   35  - MET   55  <=> SER   44  - LYS   64 )                          
 103: 6c70-A edbe-A    54 -  60 <=>   66 -  72   (MET   56  - MET   62  <=> SER   66  - HIS   72 )                          
 103: 6c70-A edbe-A    64 - 105 <=>   83 - 124   (ASP   66  - PRO  107  <=> ALA   83  - LEU  124 )                          
 103: 6c70-A edbe-A   114 - 122 <=>  128 - 136   (SER  116  - ALA  124  <=> TYR  128  - CYS  136 )                          
 103: 6c70-A edbe-A   124 - 152 <=>  137 - 165   (THR  126  - ASP  154  <=> PRO  137  - PRO  165 )                          
 103: 6c70-A edbe-A   155 - 158 <=>  166 - 169   (ILE  172  - LEU  175  <=> ASP  166  - LEU  169 )                          
 103: 6c70-A edbe-A   178 - 228 <=>  170 - 220   (LEU  195  - LEU  314  <=> PRO  170  - HIS  220 )                          
 103: 6c70-A edbe-A   236 - 287 <=>  223 - 274   (VAL  322  - ASN  373  <=> SER  223  - ARG  274 )                          
 103: 6c70-A edbe-A   289 - 330 <=>  282 - 323   (VAL  375  - SER  416  <=> PHE  282  - LEU  323 )                          
 103: 6c70-A edbe-A   332 - 335 <=>  324 - 327   (HIS  418  - ASP  421  <=> PHE  324  - ILE  327 )                          
 103: 6c70-A edbe-A   336 - 352 <=>  330 - 346   (GLY  422  - GLN  438  <=> MET  330  - SER  346 )                          
 103: 6c70-A edbe-A   353 - 388 <=>  348 - 383   (LYS  439  - LYS  474  <=> ARG  348  - ASP  383 )                          
 104: 6c70-A eknq-A     7 -  26 <=>    3 -  22   (VAL    9  - ASN   28  <=> TYR    3  - GLN   22 )                          
 104: 6c70-A eknq-A    27 -  30 <=>   29 -  32   (TYR   29  - GLU   32  <=> PHE   29  - LEU   32 )                          
 104: 6c70-A eknq-A    32 -  36 <=>   33 -  37   (LYS   34  - HIS   38  <=> PHE   33  - TYR   37 )                          
 104: 6c70-A eknq-A    37 -  63 <=>   39 -  65   (ARG   39  - ASP   65  <=> LEU   39  - THR   65 )                          
 104: 6c70-A eknq-A    64 -  89 <=>   68 -  93   (ASP   66  - PRO   91  <=> LYS   68  - GLY   93 )                          
 104: 6c70-A eknq-A    91 - 105 <=>   94 - 108   (ARG   93  - PRO  107  <=> PHE   94  - THR  108 )                          
 104: 6c70-A eknq-A   106 - 109 <=>  111 - 114   (ASN  108  - PRO  111  <=> ARG  111  - LYS  114 )                          
 104: 6c70-A eknq-A   111 - 114 <=>  115 - 118   (PHE  113  - SER  116  <=> ARG  115  - PHE  118 )                          
 104: 6c70-A eknq-A   116 - 149 <=>  122 - 155   (ALA  118  - PHE  151  <=> GLY  122  - ASP  155 )                          
 104: 6c70-A eknq-A   174 - 224 <=>  157 - 207   (HIS  191  - SER  241  <=> LEU  157  - LYS  207 )                          
 104: 6c70-A eknq-A   232 - 235 <=>  208 - 211   (GLN  318  - LEU  321  <=> SER  208  - LYS  211 )                          
 104: 6c70-A eknq-A   237 - 287 <=>  212 - 262   (ARG  323  - ASN  373  <=> HIS  212  - THR  262 )                          
 104: 6c70-A eknq-A   288 - 321 <=>  267 - 300   (GLY  374  - SER  407  <=> THR  267  - HIS  300 )                          
 104: 6c70-A eknq-A   323 - 326 <=>  301 - 304   (SER  409  - GLU  412  <=> ASP  301  - LYS  304 )                          
 104: 6c70-A eknq-A   329 - 350 <=>  305 - 326   (TYR  415  - GLN  436  <=> HIS  305  - THR  326 )                          
 104: 6c70-A eknq-A   354 - 388 <=>  327 - 361   (ALA  440  - LYS  474  <=> LYS  327  - HIS  361 )                          
 105: 6c70-A ec6b-A     8 -  28 <=>    4 -  24   (ALA   10  - TYR   30  <=> TRP    4  - GLY   24 )                          
 105: 6c70-A ec6b-A    33 -  51 <=>   25 -  43   (LYS   35  - TYR   53  <=> SER   25  - LEU   43 )                          
 105: 6c70-A ec6b-A    52 -  63 <=>   45 -  56   (GLY   54  - ASP   65  <=> GLY   45  - PRO   56 )                          
 105: 6c70-A ec6b-A    64 - 103 <=>   63 - 102   (ASP   66  - ASN  105  <=> ALA   63  - PRO  102 )                          
 105: 6c70-A ec6b-A   122 - 125 <=>  104 - 107   (ALA  124  - LYS  127  <=> VAL  104  - THR  107 )                          
 105: 6c70-A ec6b-A   126 - 152 <=>  109 - 135   (MET  128  - ASP  154  <=> PHE  109  - ARG  135 )                          
 105: 6c70-A ec6b-A   178 - 217 <=>  137 - 176   (LEU  195  - MET  234  <=> ILE  137  - VAL  176 )                          
 105: 6c70-A ec6b-A   218 - 221 <=>  178 - 181   (LYS  235  - MET  238  <=> SER  178  - SER  181 )                          
 105: 6c70-A ec6b-A   239 - 286 <=>  182 - 229   (ALA  325  - VAL  372  <=> ASP  182  - VAL  229 )                          
 105: 6c70-A ec6b-A   287 - 333 <=>  236 - 282   (ASN  373  - TRP  419  <=> PRO  236  - GLY  282 )                          
 105: 6c70-A ec6b-A   336 - 352 <=>  283 - 299   (GLY  422  - GLN  438  <=> GLN  283  - MET  299 )                          
 105: 6c70-A ec6b-A   353 - 388 <=>  301 - 336   (LYS  439  - LYS  474  <=> ASP  301  - VAL  336 )                          
 106: 6c70-A eevn-A     8 -  22 <=>    5 -  19   (ALA   10  - HIS   24  <=> PHE    5  - LEU   19 )                          
 106: 6c70-A eevn-A    24 -  28 <=>   20 -  24   (MET   26  - TYR   30  <=> CYS   20  - TYR   24 )                          
 106: 6c70-A eevn-A    29 -  32 <=>   34 -  37   (SER   31  - LYS   34  <=> ASN   34  - PRO   37 )                          
 106: 6c70-A eevn-A    33 -  59 <=>   39 -  65   (LYS   35  - MET   61  <=> VAL   39  - TYR   65 )                          
 106: 6c70-A eevn-A    61 -  64 <=>   66 -  69   (GLU   63  - ASP   66  <=> HIS   66  - ASP   69 )                          
 106: 6c70-A eevn-A    67 -  92 <=>   70 -  95   (ASP   69  - SER   94  <=> ALA   70  - VAL   95 )                          
 106: 6c70-A eevn-A    93 - 105 <=>  100 - 112   (LYS   95  - PRO  107  <=> ARG  100  - MET  112 )                          
 106: 6c70-A eevn-A   114 - 117 <=>  115 - 118   (SER  116  - ARG  119  <=> LYS  115  - PHE  118 )                          
 106: 6c70-A eevn-A   120 - 125 <=>  119 - 124   (ALA  122  - LYS  127  <=> ASN  119  - CYS  124 )                          
 106: 6c70-A eevn-A   127 - 146 <=>  125 - 144   (ARG  129  - GLY  148  <=> ARG  125  - GLN  144 )                          
 106: 6c70-A eevn-A   161 - 164 <=>  151 - 154   (ARG  178  - TYR  181  <=> SER  151  - ASN  154 )                          
 106: 6c70-A eevn-A   167 - 170 <=>  161 - 164   (ASN  184  - SER  187  <=> LEU  161  - ALA  164 )                          
 106: 6c70-A eevn-A   174 - 226 <=>  165 - 217   (HIS  191  - THR  243  <=> MET  165  - VAL  217 )                          
 106: 6c70-A eevn-A   227 - 287 <=>  224 - 284   (GLY  313  - ASN  373  <=> ILE  224  - LEU  284 )                          
 106: 6c70-A eevn-A   288 - 331 <=>  290 - 333   (GLY  374  - CYS  417  <=> PHE  290  - LEU  333 )                          
 106: 6c70-A eevn-A   332 - 335 <=>  336 - 339   (HIS  418  - ASP  421  <=> ILE  336  - SER  339 )                          
 106: 6c70-A eevn-A   337 - 349 <=>  348 - 360   (SER  423  - GLN  435  <=> GLY  348  - LEU  360 )                          
 106: 6c70-A eevn-A   350 - 354 <=>  362 - 366   (GLN  436  - ALA  440  <=> MET  362  - LEU  366 )                          
 106: 6c70-A eevn-A   355 - 388 <=>  374 - 407   (MET  441  - LYS  474  <=> ARG  374  - ALA  407 )                          
 107: 6c70-A egvr-A    10 -  29 <=>    9 -  28   (LEU   12  - SER   31  <=> LEU    9  - LEU   28 )                          
 107: 6c70-A egvr-A    33 -  57 <=>   36 -  60   (LYS   35  - ASN   59  <=> THR   36  - ARG   60 )                          
 107: 6c70-A egvr-A    59 -  63 <=>   64 -  68   (MET   61  - ASP   65  <=> VAL   64  - TRP   68 )                          
 107: 6c70-A egvr-A    65 - 105 <=>   74 - 114   (VAL   67  - PRO  107  <=> LEU   74  - LEU  114 )                          
 107: 6c70-A egvr-A   115 - 150 <=>  118 - 153   (ASN  117  - ILE  152  <=> ASN  118  - ASN  153 )                          
 107: 6c70-A egvr-A   175 - 224 <=>  156 - 205   (VAL  192  - SER  241  <=> SER  156  - SER  205 )                          
 107: 6c70-A egvr-A   225 - 228 <=>  207 - 210   (ALA  242  - LEU  314  <=> SER  207  - PRO  210 )                          
 107: 6c70-A egvr-A   229 - 285 <=>  216 - 272   (THR  315  - LYS  371  <=> PHE  216  - SER  272 )                          
 107: 6c70-A egvr-A   286 - 289 <=>  274 - 277   (VAL  372  - VAL  375  <=> SER  274  - GLY  277 )                          
 107: 6c70-A egvr-A   290 - 330 <=>  285 - 325   (ASN  376  - SER  416  <=> VAL  285  - LYS  325 )                          
 107: 6c70-A egvr-A   332 - 335 <=>  326 - 329   (HIS  418  - ASP  421  <=> ARG  326  - PHE  329 )                          
 107: 6c70-A egvr-A   337 - 352 <=>  334 - 349   (SER  423  - GLN  438  <=> ASP  334  - VAL  349 )                          
 107: 6c70-A egvr-A   353 - 388 <=>  351 - 386   (LYS  439  - LYS  474  <=> ASN  351  - ASP  386 )                          
 108: 6c70-A edo9-A     8 -  28 <=>   16 -  36   (ALA   10  - TYR   30  <=> PHE   16  - GLY   36 )                          
 108: 6c70-A edo9-A    33 -  53 <=>   49 -  69   (LYS   35  - MET   55  <=> ARG   49  - CYS   69 )                          
 108: 6c70-A edo9-A    54 -  60 <=>   71 -  77   (MET   56  - MET   62  <=> CYS   71  - ASP   77 )                          
 108: 6c70-A edo9-A    62 -  89 <=>   78 - 105   (SER   64  - PRO   91  <=> ILE   78  - GLN  105 )                          
 108: 6c70-A edo9-A    90 - 104 <=>  107 - 121   (VAL   92  - ASN  106  <=> CYS  107  - ARG  121 )                          
 108: 6c70-A edo9-A   105 - 108 <=>  125 - 128   (PRO  107  - HIS  110  <=> ARG  125  - ARG  128 )                          
 108: 6c70-A edo9-A   111 - 116 <=>  129 - 134   (PHE  113  - ALA  118  <=> LEU  129  - ARG  134 )                          
 108: 6c70-A edo9-A   119 - 122 <=>  135 - 138   (HIS  121  - ALA  124  <=> ILE  135  - GLY  138 )                          
 108: 6c70-A edo9-A   123 - 148 <=>  142 - 167   (ILE  125  - THR  150  <=> GLU  142  - LEU  167 )                          
 108: 6c70-A edo9-A   174 - 217 <=>  168 - 211   (HIS  191  - MET  234  <=> PRO  168  - ALA  211 )                          
 108: 6c70-A edo9-A   218 - 226 <=>  213 - 221   (LYS  235  - THR  243  <=> ILE  213  - SER  221 )                          
 108: 6c70-A edo9-A   227 - 288 <=>  229 - 290   (GLY  313  - GLY  374  <=> PRO  229  - GLU  290 )                          
 108: 6c70-A edo9-A   290 - 330 <=>  292 - 332   (ASN  376  - SER  416  <=> TYR  292  - GLU  332 )                          
 108: 6c70-A edo9-A   332 - 335 <=>  333 - 336   (HIS  418  - ASP  421  <=> ASN  333  - ILE  336 )                          
 108: 6c70-A edo9-A   337 - 351 <=>  342 - 356   (SER  423  - CYS  437  <=> TRP  342  - PHE  356 )                          
 108: 6c70-A edo9-A   354 - 388 <=>  357 - 391   (ALA  440  - LYS  474  <=> GLU  357  - GLY  391 )                          
 109: 6c70-A elra-A     8 -  22 <=>    3 -  17   (ALA   10  - HIS   24  <=> ARG    3  - MET   17 )                          
 109: 6c70-A elra-A    24 -  27 <=>   18 -  21   (MET   26  - TYR   29  <=> THR   18  - GLU   21 )                          
 109: 6c70-A elra-A    28 -  53 <=>   29 -  54   (TYR   30  - MET   55  <=> GLN   29  - LYS   54 )                          
 109: 6c70-A elra-A    54 -  59 <=>   56 -  61   (MET   56  - MET   61  <=> ALA   56  - THR   61 )                          
 109: 6c70-A elra-A    64 -  67 <=>   63 -  66   (ASP   66  - ASP   69  <=> ASP   63  - PRO   66 )                          
 109: 6c70-A elra-A    69 -  72 <=>   69 -  72   (THR   71  - THR   74  <=> MET   69  - THR   72 )                          
 109: 6c70-A elra-A    74 - 101 <=>   73 - 100   (THR   76  - ILE  103  <=> PRO   73  - ASP  100 )                          
 109: 6c70-A elra-A   102 - 106 <=>  104 - 108   (TRP  104  - ASN  108  <=> ILE  104  - VAL  108 )                          
 109: 6c70-A elra-A   111 - 114 <=>  114 - 117   (PHE  113  - SER  116  <=> ARG  114  - LYS  117 )                          
 109: 6c70-A elra-A   117 - 150 <=>  118 - 151   (ARG  119  - ILE  152  <=> LYS  118  - LYS  151 )                          
 109: 6c70-A elra-A   174 - 223 <=>  153 - 202   (HIS  191  - LEU  240  <=> GLN  153  - CYS  202 )                          
 109: 6c70-A elra-A   232 - 284 <=>  206 - 258   (GLN  318  - THR  370  <=> ASP  206  - THR  258 )                          
 109: 6c70-A elra-A   285 - 288 <=>  260 - 263   (LYS  371  - GLY  374  <=> TYR  260  - THR  263 )                          
 109: 6c70-A elra-A   289 - 321 <=>  267 - 299   (VAL  375  - SER  407  <=> PRO  267  - GLN  299 )                          
 109: 6c70-A elra-A   323 - 326 <=>  300 - 303   (SER  409  - GLU  412  <=> MET  300  - LYS  303 )                          
 109: 6c70-A elra-A   329 - 332 <=>  304 - 307   (TYR  415  - HIS  418  <=> PHE  304  - PRO  307 )                          
 109: 6c70-A elra-A   334 - 350 <=>  309 - 325   (TYR  420  - GLN  436  <=> SER  309  - THR  325 )                          
 109: 6c70-A elra-A   354 - 388 <=>  326 - 360   (ALA  440  - LYS  474  <=> ARG  326  - HIS  360 )                          
 110: 6c70-A ems3-A     5 -  28 <=>    4 -  27   (GLY    7  - TYR   30  <=> THR    4  - ASP   27 )                          
 110: 6c70-A ems3-A    33 -  59 <=>   36 -  62   (LYS   35  - MET   61  <=> SER   36  - ALA   62 )                          
 110: 6c70-A ems3-A    67 -  79 <=>   63 -  75   (ASP   69  - LEU   81  <=> SER   63  - GLY   75 )                          
 110: 6c70-A ems3-A    80 - 103 <=>   77 - 100   (HIS   82  - ASN  105  <=> THR   77  - VAL  100 )                          
 110: 6c70-A ems3-A   104 - 107 <=>  104 - 107   (ASN  106  - SER  109  <=> GLN  104  - PHE  107 )                          
 110: 6c70-A ems3-A   116 - 149 <=>  110 - 143   (ALA  118  - PHE  151  <=> ARG  110  - ARG  143 )                          
 110: 6c70-A ems3-A   156 - 159 <=>  147 - 150   (PRO  173  - MET  176  <=> PRO  147  - PHE  150 )                          
 110: 6c70-A ems3-A   179 - 223 <=>  151 - 195   (ILE  196  - LEU  240  <=> TYR  151  - ARG  195 )                          
 110: 6c70-A ems3-A   232 - 286 <=>  197 - 251   (GLN  318  - VAL  372  <=> GLY  197  - MET  251 )                          
 110: 6c70-A ems3-A   287 - 290 <=>  258 - 261   (ASN  373  - ASN  376  <=> ILE  258  - THR  261 )                          
 110: 6c70-A ems3-A   291 - 333 <=>  263 - 305   (VAL  377  - TRP  419  <=> SER  263  - ARG  305 )                          
 110: 6c70-A ems3-A   340 - 352 <=>  306 - 318   (ALA  426  - GLN  438  <=> LEU  306  - ALA  318 )                          
 110: 6c70-A ems3-A   353 - 388 <=>  320 - 355   (LYS  439  - LYS  474  <=> HIS  320  - ASP  355 )                          
 111: 6c70-A edyb-A    10 -  28 <=>    9 -  27   (LEU   12  - TYR   30  <=> LEU    9  - ASP   27 )                          
 111: 6c70-A edyb-A    33 -  56 <=>   36 -  59   (LYS   35  - VAL   58  <=> THR   36  - LEU   59 )                          
 111: 6c70-A edyb-A    57 -  60 <=>   63 -  66   (ASN   59  - MET   62  <=> SER   63  - SER   66 )                          
 111: 6c70-A edyb-A    61 -  64 <=>   68 -  71   (GLU   63  - ASP   66  <=> PHE   68  - ALA   71 )                          
 111: 6c70-A edyb-A    65 - 105 <=>   74 - 114   (VAL   67  - PRO  107  <=> LEU   74  - LEU  114 )                          
 111: 6c70-A edyb-A   115 - 121 <=>  118 - 124   (ASN  117  - LEU  123  <=> ARG  118  - GLY  124 )                          
 111: 6c70-A edyb-A   122 - 151 <=>  127 - 156   (ALA  124  - GLU  153  <=> TYR  127  - ARG  156 )                          
 111: 6c70-A edyb-A   175 - 226 <=>  158 - 209   (VAL  192  - THR  243  <=> THR  158  - CYS  209 )                          
 111: 6c70-A edyb-A   228 - 285 <=>  220 - 277   (LEU  314  - LYS  371  <=> VAL  220  - CYS  277 )                          
 111: 6c70-A edyb-A   286 - 289 <=>  279 - 282   (VAL  372  - VAL  375  <=> ILE  279  - SER  282 )                          
 111: 6c70-A edyb-A   290 - 293 <=>  284 - 287   (ASN  376  - ALA  379  <=> THR  284  - GLY  287 )                          
 111: 6c70-A edyb-A   297 - 334 <=>  297 - 334   (ILE  383  - TYR  420  <=> VAL  297  - PHE  334 )                          
 111: 6c70-A edyb-A   337 - 352 <=>  339 - 354   (SER  423  - GLN  438  <=> ASP  339  - ALA  354 )                          
 111: 6c70-A edyb-A   353 - 388 <=>  356 - 391   (LYS  439  - LYS  474  <=> ASN  356  - GLU  391 )                          
 112: 6c70-A eiql-A     8 -  29 <=>    8 -  29   (ALA   10  - SER   31  <=> CYS    8  - GLU   29 )                          
 112: 6c70-A eiql-A    33 -  53 <=>   36 -  56   (LYS   35  - MET   55  <=> GLN   36  - PHE   56 )                          
 112: 6c70-A eiql-A    54 -  62 <=>   58 -  66   (MET   56  - SER   64  <=> LEU   58  - GLU   66 )                          
 112: 6c70-A eiql-A    64 - 101 <=>   74 - 111   (ASP   66  - ILE  103  <=> MET   74  - ASP  111 )                          
 112: 6c70-A eiql-A   102 - 105 <=>  115 - 118   (TRP  104  - PRO  107  <=> LEU  115  - ARG  118 )                          
 112: 6c70-A eiql-A   119 - 122 <=>  119 - 122   (HIS  121  - ALA  124  <=> ARG  119  - SER  122 )                          
 112: 6c70-A eiql-A   124 - 151 <=>  123 - 150   (THR  126  - GLU  153  <=> TRP  123  - ALA  150 )                          
 112: 6c70-A eiql-A   174 - 182 <=>  155 - 163   (HIS  191  - PHE  199  <=> PRO  155  - GLY  163 )                          
 112: 6c70-A eiql-A   184 - 219 <=>  164 - 199   (TYR  201  - PRO  236  <=> VAL  164  - THR  199 )                          
 112: 6c70-A eiql-A   239 - 286 <=>  200 - 247   (ALA  325  - VAL  372  <=> ASN  200  - TYR  247 )                          
 112: 6c70-A eiql-A   287 - 290 <=>  251 - 254   (ASN  373  - ASN  376  <=> LEU  251  - VAL  254 )                          
 112: 6c70-A eiql-A   293 - 331 <=>  255 - 293   (ALA  379  - CYS  417  <=> PRO  255  - LEU  293 )                          
 112: 6c70-A eiql-A   332 - 335 <=>  295 - 298   (HIS  418  - ASP  421  <=> TYR  295  - GLU  298 )                          
 112: 6c70-A eiql-A   345 - 350 <=>  312 - 317   (GLN  431  - GLN  436  <=> PRO  312  - THR  317 )                          
 112: 6c70-A eiql-A   353 - 388 <=>  318 - 353   (LYS  439  - LYS  474  <=> GLY  318  - SER  353 )                          
 113: 6c70-A ec7p-A     2 -   5 <=>    2 -   5   (LYS    4  - GLY    7  <=> SER    2  - LEU    5 )                          
 113: 6c70-A ec7p-A     7 -  28 <=>    6 -  27   (VAL    9  - TYR   30  <=> GLY    6  - PRO   27 )                          
 113: 6c70-A ec7p-A    29 -  57 <=>   32 -  60   (SER   31  - ASN   59  <=> PRO   32  - SER   60 )                          
 113: 6c70-A ec7p-A    62 -  79 <=>   67 -  84   (SER   64  - LEU   81  <=> ARG   67  - GLU   84 )                          
 113: 6c70-A ec7p-A    80 - 105 <=>   86 - 111   (HIS   82  - PRO  107  <=> GLY   86  - LEU  111 )                          
 113: 6c70-A ec7p-A   119 - 148 <=>  124 - 153   (HIS  121  - THR  150  <=> GLU  124  - GLN  153 )                          
 113: 6c70-A ec7p-A   150 - 153 <=>  154 - 157   (ILE  152  - SER  155  <=> ALA  154  - GLN  157 )                          
 113: 6c70-A ec7p-A   158 - 161 <=>  159 - 162   (LEU  175  - ARG  178  <=> MET  159  - PHE  162 )                          
 113: 6c70-A ec7p-A   182 - 186 <=>  164 - 168   (PHE  199  - VAL  203  <=> SER  164  - PRO  168 )                          
 113: 6c70-A ec7p-A   188 - 226 <=>  169 - 207   (SER  205  - THR  243  <=> LEU  169  - PHE  207 )                          
 113: 6c70-A ec7p-A   227 - 286 <=>  213 - 272   (GLY  313  - VAL  372  <=> ARG  213  - SER  272 )                          
 113: 6c70-A ec7p-A   287 - 290 <=>  275 - 278   (ASN  373  - ASN  376  <=> ASN  275  - ILE  278 )                          
 113: 6c70-A ec7p-A   293 - 296 <=>  279 - 282   (ALA  379  - VAL  382  <=> ASN  279  - TYR  282 )                          
 113: 6c70-A ec7p-A   298 - 329 <=>  283 - 314   (GLY  384  - TYR  415  <=> TYR  283  - HIS  314 )                          
 113: 6c70-A ec7p-A   331 - 335 <=>  315 - 319   (CYS  417  - ASP  421  <=> ASN  315  - ASP  319 )                          
 113: 6c70-A ec7p-A   337 - 352 <=>  325 - 340   (SER  423  - GLN  438  <=> CYS  325  - LEU  340 )                          
 113: 6c70-A ec7p-A   353 - 388 <=>  342 - 377   (LYS  439  - LYS  474  <=> GLN  342  - ILE  377 )                          
 114: 6c70-A eiw1-A    10 -  22 <=>   11 -  23   (LEU   12  - HIS   24  <=> LEU   11  - PHE   23 )                          
 114: 6c70-A eiw1-A    24 -  27 <=>   24 -  27   (MET   26  - TYR   29  <=> SER   24  - TYR   27 )                          
 114: 6c70-A eiw1-A    28 -  56 <=>   37 -  65   (TYR   30  - VAL   58  <=> TYR   37  - THR   65 )                          
 114: 6c70-A eiw1-A    57 -  64 <=>   67 -  74   (ASN   59  - ASP   66  <=> PHE   67  - ARG   74 )                          
 114: 6c70-A eiw1-A    67 -  91 <=>   75 -  99   (ASP   69  - ARG   93  <=> GLN   75  - LEU   99 )                          
 114: 6c70-A eiw1-A    92 - 105 <=>  104 - 117   (SER   94  - PRO  107  <=> GLU  104  - ILE  117 )                          
 114: 6c70-A eiw1-A   114 - 117 <=>  123 - 126   (SER  116  - ARG  119  <=> LYS  123  - GLU  126 )                          
 114: 6c70-A eiw1-A   119 - 149 <=>  127 - 157   (HIS  121  - PHE  151  <=> HIS  127  - GLY  157 )                          
 114: 6c70-A eiw1-A   155 - 158 <=>  158 - 161   (ILE  172  - LEU  175  <=> LEU  158  - PHE  161 )                          
 114: 6c70-A eiw1-A   175 - 216 <=>  162 - 203   (VAL  192  - ILE  233  <=> ASN  162  - GLN  203 )                          
 114: 6c70-A eiw1-A   235 - 287 <=>  206 - 258   (LEU  321  - ASN  373  <=> ASP  206  - PHE  258 )                          
 114: 6c70-A eiw1-A   289 - 326 <=>  270 - 307   (VAL  375  - GLU  412  <=> ARG  270  - ASP  307 )                          
 114: 6c70-A eiw1-A   329 - 332 <=>  308 - 311   (TYR  415  - HIS  418  <=> CYS  308  - ASP  311 )                          
 114: 6c70-A eiw1-A   335 - 352 <=>  316 - 333   (ASP  421  - GLN  438  <=> ARG  316  - ARG  333 )                          
 114: 6c70-A eiw1-A   353 - 356 <=>  335 - 338   (LYS  439  - SER  442  <=> SER  335  - ASN  338 )                          
 114: 6c70-A eiw1-A   358 - 388 <=>  339 - 369   (SER  444  - LYS  474  <=> ASN  339  - GLY  369 )                          
 115: 6c70-A eer4-A     8 -  22 <=>   22 -  36   (ALA   10  - HIS   24  <=> ILE   22  - VAL   36 )                          
 115: 6c70-A eer4-A    24 -  29 <=>   37 -  42   (MET   26  - SER   31  <=> ILE   37  - GLU   42 )                          
 115: 6c70-A eer4-A    32 -  62 <=>   53 -  83   (LYS   34  - SER   64  <=> ARG   53  - GLU   83 )                          
 115: 6c70-A eer4-A    67 -  91 <=>   84 - 108   (ASP   69  - ARG   93  <=> ASP   84  - MET  108 )                          
 115: 6c70-A eer4-A    92 - 104 <=>  113 - 125   (SER   94  - ASN  106  <=> GLY  113  - GLN  125 )                          
 115: 6c70-A eer4-A   105 - 108 <=>  129 - 132   (PRO  107  - HIS  110  <=> ARG  129  - SER  132 )                          
 115: 6c70-A eer4-A   111 - 114 <=>  133 - 136   (PHE  113  - SER  116  <=> LEU  133  - SER  136 )                          
 115: 6c70-A eer4-A   116 - 121 <=>  138 - 143   (ALA  118  - LEU  123  <=> LYS  138  - ASP  143 )                          
 115: 6c70-A eer4-A   124 - 146 <=>  144 - 166   (THR  126  - GLY  148  <=> ARG  144  - LEU  166 )                          
 115: 6c70-A eer4-A   174 - 217 <=>  168 - 211   (HIS  191  - MET  234  <=> LEU  168  - VAL  211 )                          
 115: 6c70-A eer4-A   218 - 224 <=>  213 - 219   (LYS  235  - SER  241  <=> CYS  213  - LEU  219 )                          
 115: 6c70-A eer4-A   225 - 228 <=>  222 - 225   (ALA  242  - LEU  314  <=> LEU  222  - GLU  225 )                          
 115: 6c70-A eer4-A   230 - 288 <=>  233 - 291   (LYS  316  - GLY  374  <=> PRO  233  - GLN  291 )                          
 115: 6c70-A eer4-A   292 - 335 <=>  292 - 335   (TYR  378  - ASP  421  <=> TYR  292  - THR  335 )                          
 115: 6c70-A eer4-A   338 - 388 <=>  339 - 389   (GLU  424  - LYS  474  <=> SER  339  - GLY  389 )                          
 116: 6c70-A em4m-A     8 -  22 <=>   19 -  33   (ALA   10  - HIS   24  <=> LEU   19  - VAL   33 )                          
 116: 6c70-A em4m-A    24 -  27 <=>   34 -  37   (MET   26  - TYR   29  <=> LEU   34  - SER   37 )                          
 116: 6c70-A em4m-A    28 -  31 <=>   48 -  51   (TYR   30  - GLY   33  <=> THR   48  - GLY   51 )                          
 116: 6c70-A em4m-A    32 -  57 <=>   54 -  79   (LYS   34  - ASN   59  <=> ASN   54  - ALA   79 )                          
 116: 6c70-A em4m-A    58 - 101 <=>   81 - 124   (LEU   60  - ILE  103  <=> ILE   81  - ARG  124 )                          
 116: 6c70-A em4m-A   102 - 107 <=>  126 - 131   (TRP  104  - SER  109  <=> LEU  126  - ARG  131 )                          
 116: 6c70-A em4m-A   111 - 114 <=>  135 - 138   (PHE  113  - SER  116  <=> THR  135  - LEU  138 )                          
 116: 6c70-A em4m-A   116 - 146 <=>  139 - 169   (ALA  118  - GLY  148  <=> ARG  139  - PHE  169 )                          
 116: 6c70-A em4m-A   155 - 158 <=>  170 - 173   (ILE  172  - LEU  175  <=> GLU  170  - HIS  173 )                          
 116: 6c70-A em4m-A   173 - 184 <=>  175 - 186   (GLY  190  - TYR  201  <=> ASP  175  - GLY  186 )                          
 116: 6c70-A em4m-A   186 - 226 <=>  187 - 227   (VAL  203  - THR  243  <=> ILE  187  - PRO  227 )                          
 116: 6c70-A em4m-A   227 - 286 <=>  240 - 299   (GLY  313  - VAL  372  <=> TYR  240  - HIS  299 )                          
 116: 6c70-A em4m-A   287 - 290 <=>  303 - 306   (ASN  373  - ASN  376  <=> ASP  303  - VAL  306 )                          
 116: 6c70-A em4m-A   293 - 325 <=>  307 - 339   (ALA  379  - MET  411  <=> VAL  307  - LYS  339 )                          
 116: 6c70-A em4m-A   327 - 330 <=>  340 - 343   (ALA  413  - SER  416  <=> LYS  340  - LEU  343 )                          
 116: 6c70-A em4m-A   332 - 335 <=>  345 - 348   (HIS  418  - ASP  421  <=> ILE  345  - SER  348 )                          
 116: 6c70-A em4m-A   337 - 352 <=>  351 - 366   (SER  423  - GLN  438  <=> ASP  351  - GLN  366 )                          
 116: 6c70-A em4m-A   353 - 388 <=>  368 - 403   (LYS  439  - LYS  474  <=> GLN  368  - GLY  403 )                          
 117: 6c70-A ejek-A     8 -  26 <=>   13 -  31   (ALA   10  - ASN   28  <=> VAL   13  - ARG   31 )                          
 117: 6c70-A ejek-A    32 -  60 <=>   33 -  61   (LYS   34  - MET   62  <=> SER   33  - THR   61 )                          
 117: 6c70-A ejek-A    62 -  65 <=>   62 -  65   (SER   64  - VAL   67  <=> ILE   62  - THR   65 )                          
 117: 6c70-A ejek-A    66 -  92 <=>   67 -  93   (ASP   68  - SER   94  <=> ASP   67  - GLY   93 )                          
 117: 6c70-A ejek-A   100 - 103 <=>  103 - 106   (ALA  102  - ASN  105  <=> GLU  103  - ALA  106 )                          
 117: 6c70-A ejek-A   120 - 152 <=>  108 - 140   (ALA  122  - ASP  154  <=> GLU  108  - ALA  140 )                          
 117: 6c70-A ejek-A   155 - 160 <=>  141 - 146   (ILE  172  - ILE  177  <=> PHE  141  - TYR  146 )                          
 117: 6c70-A ejek-A   181 - 185 <=>  147 - 151   (GLN  198  - LEU  202  <=> HIS  147  - LEU  151 )                          
 117: 6c70-A ejek-A   187 - 224 <=>  152 - 189   (ILE  204  - SER  241  <=> PRO  152  - LEU  189 )                          
 117: 6c70-A ejek-A   226 - 287 <=>  196 - 257   (THR  243  - ASN  373  <=> ARG  196  - ILE  257 )                          
 117: 6c70-A ejek-A   288 - 335 <=>  262 - 309   (GLY  374  - ASP  421  <=> TRP  262  - GLN  309 )                          
 117: 6c70-A ejek-A   337 - 352 <=>  311 - 326   (SER  423  - GLN  438  <=> SER  311  - LEU  326 )                          
 117: 6c70-A ejek-A   353 - 388 <=>  328 - 363   (LYS  439  - LYS  474  <=> GLN  328  - MET  363 )                          
 118: 6c70-A ei8b-A     7 -  29 <=>    7 -  29   (VAL    9  - SER   31  <=> GLY    7  - ILE   29 )                          
 118: 6c70-A ei8b-A    31 -  60 <=>   40 -  69   (GLY   33  - MET   62  <=> LYS   40  - GLU   69 )                          
 118: 6c70-A ei8b-A    62 -  79 <=>   74 -  91   (SER   64  - LEU   81  <=> LYS   74  - ALA   91 )                          
 118: 6c70-A ei8b-A    80 - 102 <=>   93 - 115   (HIS   82  - TRP  104  <=> ALA   93  - SER  115 )                          
 118: 6c70-A ei8b-A   103 - 106 <=>  119 - 122   (ASN  105  - ASN  108  <=> TRP  119  - PHE  122 )                          
 118: 6c70-A ei8b-A   107 - 113 <=>  125 - 131   (SER  109  - GLU  115  <=> ILE  125  - ASP  131 )                          
 118: 6c70-A ei8b-A   114 - 149 <=>  134 - 169   (SER  116  - PHE  151  <=> GLU  134  - SER  169 )                          
 118: 6c70-A ei8b-A   174 - 223 <=>  171 - 220   (HIS  191  - LEU  240  <=> ILE  171  - ARG  220 )                          
 118: 6c70-A ei8b-A   232 - 285 <=>  221 - 274   (GLN  318  - LYS  371  <=> LYS  221  - GLN  274 )                          
 118: 6c70-A ei8b-A   286 - 292 <=>  276 - 282   (VAL  372  - TYR  378  <=> SER  276  - SER  282 )                          
 118: 6c70-A ei8b-A   296 - 334 <=>  290 - 328   (VAL  382  - TYR  420  <=> GLY  290  - LEU  328 )                          
 118: 6c70-A ei8b-A   335 - 352 <=>  330 - 347   (ASP  421  - GLN  438  <=> LYS  330  - ARG  347 )                          
 118: 6c70-A ei8b-A   353 - 388 <=>  349 - 384   (LYS  439  - LYS  474  <=> ASN  349  - ASP  384 )                          
 119: 6c70-A emow-A    10 -  29 <=>    2 -  21   (LEU   12  - SER   31  <=> ILE    2  - GLN   21 )                          
 119: 6c70-A emow-A    30 -  57 <=>   23 -  50   (GLU   32  - ASN   59  <=> GLU   23  - SER   50 )                          
 119: 6c70-A emow-A    64 -  92 <=>   63 -  91   (ASP   66  - SER   94  <=> SER   63  - ARG   91 )                          
 119: 6c70-A emow-A    93 - 103 <=>   93 - 103   (LYS   95  - ASN  105  <=> GLU   93  - ASN  103 )                          
 119: 6c70-A emow-A   104 - 107 <=>  106 - 109   (ASN  106  - SER  109  <=> ASP  106  - ILE  109 )                          
 119: 6c70-A emow-A   108 - 113 <=>  113 - 118   (HIS  110  - GLU  115  <=> GLN  113  - MET  118 )                          
 119: 6c70-A emow-A   119 - 151 <=>  125 - 157   (HIS  121  - GLU  153  <=> ALA  125  - THR  157 )                          
 119: 6c70-A emow-A   175 - 225 <=>  159 - 209   (VAL  192  - ALA  242  <=> GLY  159  - ARG  209 )                          
 119: 6c70-A emow-A   229 - 232 <=>  290 - 293   (THR  315  - GLN  318  <=> ASN  290  - ASN  293 )                          
 119: 6c70-A emow-A   234 - 237 <=>  294 - 297   (MET  320  - ARG  323  <=> THR  294  - ALA  297 )                          
 119: 6c70-A emow-A   239 - 286 <=>  298 - 345   (ALA  325  - VAL  372  <=> ASN  298  - VAL  345 )                          
 119: 6c70-A emow-A   287 - 290 <=>  350 - 353   (ASN  373  - ASN  376  <=> GLY  350  - SER  353 )                          
 119: 6c70-A emow-A   291 - 299 <=>  355 - 363   (VAL  377  - TYR  385  <=> LEU  355  - TYR  363 )                          
 119: 6c70-A emow-A   300 - 331 <=>  367 - 398   (LEU  386  - CYS  417  <=> SER  367  - ILE  398 )                          
 119: 6c70-A emow-A   332 - 338 <=>  400 - 406   (HIS  418  - GLU  424  <=> GLN  400  - MET  406 )                          
 119: 6c70-A emow-A   340 - 349 <=>  412 - 421   (ALA  426  - GLN  435  <=> PHE  412  - LEU  421 )                          
 119: 6c70-A emow-A   350 - 354 <=>  423 - 427   (GLN  436  - ALA  440  <=> PHE  423  - GLU  427 )                          
 119: 6c70-A emow-A   355 - 388 <=>  430 - 463   (MET  441  - LYS  474  <=> PHE  430  - ASP  463 )                          
 120: 6c70-A ehhh-A    10 -  22 <=>   11 -  23   (LEU   12  - HIS   24  <=> LEU   11  - LEU   23 )                          
 120: 6c70-A ehhh-A    24 -  27 <=>   24 -  27   (MET   26  - TYR   29  <=> VAL   24  - ARG   27 )                          
 120: 6c70-A ehhh-A    28 -  61 <=>   41 -  74   (TYR   30  - GLU   63  <=> ILE   41  - ARG   74 )                          
 120: 6c70-A ehhh-A    63 -  79 <=>   75 -  91   (ASP   65  - LEU   81  <=> MET   75  - ILE   91 )                          
 120: 6c70-A ehhh-A    83 -  91 <=>   92 - 100   (VAL   85  - ARG   93  <=> PRO   92  - LEU  100 )                          
 120: 6c70-A ehhh-A    92 - 103 <=>  105 - 116   (SER   94  - ASN  105  <=> GLY  105  - LEU  116 )                          
 120: 6c70-A ehhh-A   104 - 107 <=>  119 - 122   (ASN  106  - SER  109  <=> PHE  119  - GLY  122 )                          
 120: 6c70-A ehhh-A   111 - 114 <=>  125 - 128   (PHE  113  - SER  116  <=> ASP  125  - ARG  128 )                          
 120: 6c70-A ehhh-A   117 - 121 <=>  129 - 133   (ARG  119  - LEU  123  <=> ARG  129  - GLY  133 )                          
 120: 6c70-A ehhh-A   123 - 148 <=>  137 - 162   (ILE  125  - THR  150  <=> GLU  137  - LEU  162 )                          
 120: 6c70-A ehhh-A   174 - 223 <=>  163 - 212   (HIS  191  - LEU  240  <=> CYS  163  - PHE  212 )                          
 120: 6c70-A ehhh-A   228 - 285 <=>  213 - 270   (LEU  314  - LYS  371  <=> GLN  213  - ILE  270 )                          
 120: 6c70-A ehhh-A   286 - 289 <=>  272 - 275   (VAL  372  - VAL  375  <=> LEU  272  - SER  275 )                          
 120: 6c70-A ehhh-A   293 - 331 <=>  276 - 314   (ALA  379  - CYS  417  <=> ASP  276  - ILE  314 )                          
 120: 6c70-A ehhh-A   333 - 338 <=>  315 - 320   (TRP  419  - GLU  424  <=> PHE  315  - SER  320 )                          
 120: 6c70-A ehhh-A   339 - 352 <=>  322 - 335   (GLU  425  - GLN  438  <=> HIS  322  - ASN  335 )                          
 120: 6c70-A ehhh-A   353 - 388 <=>  337 - 372   (LYS  439  - LYS  474  <=> SER  337  - VAL  372 )                          
 121: 6c70-A ej04-A     2 -   5 <=>   56 -  59   (LYS    4  - GLY    7  <=> ASP   56  - LYS   59 )                          
 121: 6c70-A ej04-A     8 -  22 <=>   61 -  75   (ALA   10  - HIS   24  <=> LYS   61  - LEU   75 )                          
 121: 6c70-A ej04-A    24 -  27 <=>   76 -  79   (MET   26  - TYR   29  <=> ASN   76  - SER   79 )                          
 121: 6c70-A ej04-A    28 -  56 <=>   82 - 110   (TYR   30  - VAL   58  <=> MET   82  - ILE  110 )                          
 121: 6c70-A ej04-A    60 -  63 <=>  139 - 142   (MET   62  - ASP   65  <=> PRO  139  - ILE  142 )                          
 121: 6c70-A ej04-A    68 -  92 <=>  143 - 167   (LEU   70  - SER   94  <=> GLY  143  - CYS  167 )                          
 121: 6c70-A ej04-A    93 - 104 <=>  170 - 181   (LYS   95  - ASN  106  <=> ILE  170  - ARG  181 )                          
 121: 6c70-A ej04-A   115 - 152 <=>  185 - 222   (ASN  117  - ASP  154  <=> MET  185  - PRO  222 )                          
 121: 6c70-A ej04-A   155 - 158 <=>  223 - 226   (ILE  172  - LEU  175  <=> SER  223  - VAL  226 )                          
 121: 6c70-A ej04-A   163 - 168 <=>  227 - 232   (PHE  180  - ALA  185  <=> LYS  227  - ALA  232 )                          
 121: 6c70-A ej04-A   170 - 220 <=>  235 - 285   (SER  187  - LEU  237  <=> LEU  235  - HIS  285 )                          
 121: 6c70-A ej04-A   239 - 288 <=>  288 - 337   (ALA  325  - GLY  374  <=> ASP  288  - ASP  337 )                          
 121: 6c70-A ej04-A   289 - 331 <=>  342 - 384   (VAL  375  - CYS  417  <=> ALA  342  - ILE  384 )                          
 121: 6c70-A ej04-A   332 - 335 <=>  386 - 389   (HIS  418  - ASP  421  <=> VAL  386  - PHE  389 )                          
 121: 6c70-A ej04-A   337 - 350 <=>  396 - 409   (SER  423  - GLN  436  <=> ALA  396  - LEU  409 )                          
 121: 6c70-A ej04-A   353 - 356 <=>  410 - 413   (LYS  439  - SER  442  <=> ASP  410  - ALA  413 )                          
 121: 6c70-A ej04-A   358 - 361 <=>  414 - 417   (SER  444  - LYS  447  <=> LYS  414  - ARG  417 )                          
 121: 6c70-A ej04-A   363 - 367 <=>  418 - 422   (PHE  449  - LEU  453  <=> MET  418  - PRO  422 )                          
 121: 6c70-A ej04-A   368 - 388 <=>  424 - 444   (ASP  454  - LYS  474  <=> TYR  424  - ASN  444 )                          
 122: 6c70-A ehto-A    19 -  24 <=>   40 -  45   (GLY   21  - MET   26  <=> LEU   40  - ARG   45 )                          
 122: 6c70-A ehto-A    25 -  28 <=>   47 -  50   (PHE   27  - TYR   30  <=> PHE   47  - MET   50 )                          
 122: 6c70-A ehto-A    32 -  53 <=>   65 -  86   (LYS   34  - MET   55  <=> GLN   65  - PHE   86 )                          
 122: 6c70-A ehto-A    54 -  59 <=>   88 -  93   (MET   56  - MET   61  <=> PHE   88  - GLN   93 )                          
 122: 6c70-A ehto-A    61 - 103 <=>   99 - 141   (GLU   63  - ASN  105  <=> ARG   99  - LEU  141 )                          
 122: 6c70-A ehto-A   104 - 107 <=>  144 - 147   (ASN  106  - SER  109  <=> ARG  144  - LEU  147 )                          
 122: 6c70-A ehto-A   108 - 150 <=>  150 - 192   (HIS  110  - ILE  152  <=> LEU  150  - ASP  192 )                          
 122: 6c70-A ehto-A   155 - 158 <=>  193 - 196   (ILE  172  - LEU  175  <=> ASP  193  - VAL  196 )                          
 122: 6c70-A ehto-A   174 - 224 <=>  198 - 248   (HIS  191  - SER  241  <=> ARG  198  - ALA  248 )                          
 122: 6c70-A ehto-A   225 - 228 <=>  251 - 254   (ALA  242  - LEU  314  <=> ILE  251  - SER  254 )                          
 122: 6c70-A ehto-A   229 - 287 <=>  268 - 326   (THR  315  - ASN  373  <=> TYR  268  - LYS  326 )                          
 122: 6c70-A ehto-A   288 - 291 <=>  338 - 341   (GLY  374  - VAL  377  <=> SER  338  - LEU  341 )                          
 122: 6c70-A ehto-A   293 - 335 <=>  342 - 384   (ALA  379  - ASP  421  <=> ASN  342  - PHE  384 )                          
 122: 6c70-A ehto-A   338 - 349 <=>  391 - 402   (GLU  424  - GLN  435  <=> LYS  391  - LEU  402 )                          
 122: 6c70-A ehto-A   350 - 354 <=>  404 - 408   (GLN  436  - ALA  440  <=> LEU  404  - GLU  408 )                          
 122: 6c70-A ehto-A   355 - 388 <=>  411 - 444   (MET  441  - LYS  474  <=> PHE  411  - ASP  444 )                          
 123: 6c70-A elfw-A     5 -  28 <=>    2 -  25   (GLY    7  - TYR   30  <=> ASN    2  - GLU   25 )                          
 123: 6c70-A elfw-A    33 -  56 <=>   34 -  57   (LYS   35  - VAL   58  <=> SER   34  - ASP   57 )                          
 123: 6c70-A elfw-A    57 -  65 <=>   62 -  70   (ASN   59  - VAL   67  <=> THR   62  - SER   70 )                          
 123: 6c70-A elfw-A    68 - 105 <=>   71 - 108   (LEU   70  - PRO  107  <=> PRO   71  - ALA  108 )                          
 123: 6c70-A elfw-A   120 - 151 <=>  117 - 148   (ALA  122  - GLU  153  <=> ASN  117  - GLU  148 )                          
 123: 6c70-A elfw-A   176 - 181 <=>  151 - 156   (PHE  193  - GLN  198  <=> PRO  151  - MET  156 )                          
 123: 6c70-A elfw-A   187 - 226 <=>  163 - 202   (ILE  204  - THR  243  <=> LEU  163  - THR  202 )                          
 123: 6c70-A elfw-A   227 - 284 <=>  207 - 264   (GLY  313  - THR  370  <=> ASN  207  - THR  264 )                          
 123: 6c70-A elfw-A   285 - 288 <=>  266 - 269   (LYS  371  - GLY  374  <=> TYR  266  - THR  269 )                          
 123: 6c70-A elfw-A   289 - 299 <=>  276 - 286   (VAL  375  - TYR  385  <=> ASP  276  - ASN  286 )                          
 123: 6c70-A elfw-A   301 - 305 <=>  287 - 291   (LEU  387  - GLY  391  <=> ALA  287  - ALA  291 )                          
 123: 6c70-A elfw-A   306 - 310 <=>  293 - 297   (GLN  392  - PHE  396  <=> ILE  293  - TYR  297 )                          
 123: 6c70-A elfw-A   311 - 334 <=>  301 - 324   (CYS  397  - TYR  420  <=> MET  301  - GLN  324 )                          
 123: 6c70-A elfw-A   335 - 354 <=>  327 - 346   (ASP  421  - ALA  440  <=> LEU  327  - LYS  346 )                          
 123: 6c70-A elfw-A   355 - 358 <=>  348 - 351   (MET  441  - SER  444  <=> PHE  348  - GLN  351 )                          
 123: 6c70-A elfw-A   360 - 363 <=>  352 - 355   (ALA  446  - PHE  449  <=> PRO  352  - ILE  355 )                          
 123: 6c70-A elfw-A   366 - 388 <=>  370 - 392   (SER  452  - LYS  474  <=> PHE  370  - HIS  392 )                          
 124: 6c70-A efqn-A     6 -  19 <=>   33 -  46   (LEU    8  - GLY   21  <=> PHE   33  - GLY   46 )                          
 124: 6c70-A efqn-A    23 -  27 <=>   49 -  53   (PHE   25  - TYR   29  <=> PHE   49  - HIS   53 )                          
 124: 6c70-A efqn-A    28 -  31 <=>   64 -  67   (TYR   30  - GLY   33  <=> SER   64  - HIS   67 )                          
 124: 6c70-A efqn-A    32 -  62 <=>   70 - 100   (LYS   34  - SER   64  <=> TRP   70  - ILE  100 )                          
 124: 6c70-A efqn-A    64 -  90 <=>  108 - 134   (ASP   66  - VAL   92  <=> ALA  108  - LEU  134 )                          
 124: 6c70-A efqn-A    91 - 103 <=>  137 - 149   (ARG   93  - ASN  105  <=> ASP  137  - LEU  149 )                          
 124: 6c70-A efqn-A   104 - 107 <=>  152 - 155   (ASN  106  - SER  109  <=> THR  152  - LEU  155 )                          
 124: 6c70-A efqn-A   112 - 115 <=>  158 - 161   (ALA  114  - ASN  117  <=> LYS  158  - MET  161 )                          
 124: 6c70-A efqn-A   118 - 121 <=>  162 - 165   (PHE  120  - LEU  123  <=> GLU  162  - CYS  165 )                          
 124: 6c70-A efqn-A   127 - 146 <=>  170 - 189   (ARG  129  - GLY  148  <=> LEU  170  - TYR  189 )                          
 124: 6c70-A efqn-A   178 - 229 <=>  190 - 241   (LEU  195  - THR  315  <=> LYS  190  - ASP  241 )                          
 124: 6c70-A efqn-A   232 - 269 <=>  242 - 279   (GLN  318  - MET  355  <=> ILE  242  - TYR  279 )                          
 124: 6c70-A efqn-A   271 - 287 <=>  280 - 296   (THR  357  - ASN  373  <=> LEU  280  - SER  296 )                          
 124: 6c70-A efqn-A   289 - 294 <=>  306 - 311   (VAL  375  - ALA  380  <=> LYS  306  - THR  311 )                          
 124: 6c70-A efqn-A   295 - 331 <=>  313 - 349   (THR  381  - CYS  417  <=> GLY  313  - VAL  349 )                          
 124: 6c70-A efqn-A   336 - 339 <=>  352 - 355   (GLY  422  - GLU  425  <=> LEU  352  - ARG  355 )                          
 124: 6c70-A efqn-A   342 - 350 <=>  371 - 379   (THR  428  - GLN  436  <=> HIS  371  - LYS  379 )                          
 124: 6c70-A efqn-A   352 - 355 <=>  380 - 383   (GLN  438  - MET  441  <=> LEU  380  - LEU  383 )                          
 124: 6c70-A efqn-A   356 - 359 <=>  385 - 388   (SER  442  - GLY  445  <=> ASN  385  - ILE  388 )                          
 124: 6c70-A efqn-A   361 - 388 <=>  389 - 416   (LYS  447  - LYS  474  <=> LEU  389  - THR  416 )                          
 125: 6c70-A ejv8-A    10 -  27 <=>   31 -  48   (LEU   12  - TYR   29  <=> CYS   31  - PHE   48 )                          
 125: 6c70-A ejv8-A    29 -  50 <=>   58 -  79   (SER   31  - GLN   52  <=> HIS   58  - ASP   79 )                          
 125: 6c70-A ejv8-A    51 -  63 <=>   82 -  94   (TYR   53  - ASP   65  <=> PHE   82  - PHE   94 )                          
 125: 6c70-A ejv8-A    64 -  90 <=>  101 - 127   (ASP   66  - VAL   92  <=> PHE  101  - SER  127 )                          
 125: 6c70-A ejv8-A    91 - 103 <=>  130 - 142   (ARG   93  - ASN  105  <=> TRP  130  - ILE  142 )                          
 125: 6c70-A ejv8-A   104 - 107 <=>  146 - 149   (ASN  106  - SER  109  <=> GLY  146  - LYS  149 )                          
 125: 6c70-A ejv8-A   115 - 119 <=>  152 - 156   (ASN  117  - HIS  121  <=> LEU  152  - SER  156 )                          
 125: 6c70-A ejv8-A   121 - 124 <=>  157 - 160   (LEU  123  - THR  126  <=> LEU  157  - ILE  160 )                          
 125: 6c70-A ejv8-A   127 - 145 <=>  163 - 181   (ARG  129  - THR  147  <=> LEU  163  - PRO  181 )                          
 125: 6c70-A ejv8-A   182 - 223 <=>  182 - 223   (PHE  199  - LEU  240  <=> TYR  182  - GLU  223 )                          
 125: 6c70-A ejv8-A   232 - 266 <=>  226 - 260   (GLN  318  - LEU  352  <=> PRO  226  - SER  260 )                          
 125: 6c70-A ejv8-A   268 - 287 <=>  261 - 280   (HIS  354  - ASN  373  <=> MET  261  - ILE  280 )                          
 125: 6c70-A ejv8-A   288 - 294 <=>  290 - 296   (GLY  374  - ALA  380  <=> GLN  290  - PHE  296 )                          
 125: 6c70-A ejv8-A   295 - 331 <=>  298 - 334   (THR  381  - CYS  417  <=> LYS  298  - ILE  334 )                          
 125: 6c70-A ejv8-A   332 - 335 <=>  336 - 339   (HIS  418  - ASP  421  <=> LEU  336  - THR  339 )                          
 125: 6c70-A ejv8-A   337 - 352 <=>  349 - 364   (SER  423  - GLN  438  <=> VAL  349  - ARG  364 )                          
 125: 6c70-A ejv8-A   353 - 359 <=>  366 - 372   (LYS  439  - GLY  445  <=> GLN  366  - ILE  372 )                          
 125: 6c70-A ejv8-A   360 - 388 <=>  374 - 402   (ALA  446  - LYS  474  <=> SER  374  - LYS  402 )                          
 126: 6c70-A ednc-A     6 -  19 <=>   15 -  28   (LEU    8  - GLY   21  <=> LEU   15  - TYR   28 )                          
 126: 6c70-A ednc-A    21 -  28 <=>   29 -  36   (GLY   23  - TYR   30  <=> LEU   29  - TYR   36 )                          
 126: 6c70-A ednc-A    29 -  58 <=>   44 -  73   (SER   31  - LEU   60  <=> VAL   44  - ILE   73 )                          
 126: 6c70-A ednc-A    74 - 104 <=>   75 - 105   (THR   76  - ASN  106  <=> ASP   75  - GLY  105 )                          
 126: 6c70-A ednc-A   105 - 108 <=>  109 - 112   (PRO  107  - HIS  110  <=> SER  109  - MET  112 )                          
 126: 6c70-A ednc-A   111 - 133 <=>  114 - 136   (PHE  113  - VAL  135  <=> MET  114  - SER  136 )                          
 126: 6c70-A ednc-A   135 - 145 <=>  137 - 147   (GLY  137  - THR  147  <=> ILE  137  - TYR  147 )                          
 126: 6c70-A ednc-A   178 - 219 <=>  148 - 189   (LEU  195  - PRO  236  <=> SER  148  - LYS  189 )                          
 126: 6c70-A ednc-A   221 - 224 <=>  190 - 193   (MET  238  - SER  241  <=> ASP  190  - SER  193 )                          
 126: 6c70-A ednc-A   235 - 270 <=>  194 - 229   (LEU  321  - LEU  356  <=> ASP  194  - ILE  229 )                          
 126: 6c70-A ednc-A   272 - 283 <=>  230 - 241   (THR  358  - ALA  369  <=> GLN  230  - CYS  241 )                          
 126: 6c70-A ednc-A   290 - 334 <=>  243 - 287   (ASN  376  - TYR  420  <=> GLY  243  - ASP  287 )                          
 126: 6c70-A ednc-A   335 - 339 <=>  289 - 293   (ASP  421  - GLU  425  <=> ASN  289  - LEU  293 )                          
 126: 6c70-A ednc-A   349 - 360 <=>  338 - 349   (GLN  435  - ALA  446  <=> HIS  338  - PHE  349 )                          
 126: 6c70-A ednc-A   361 - 365 <=>  356 - 360   (LYS  447  - VAL  451  <=> PHE  356  - LEU  360 )                          
 126: 6c70-A ednc-A   366 - 388 <=>  363 - 385   (SER  452  - LYS  474  <=> LEU  363  - ASN  385 )                          
 127: 6c70-A edeq-A     7 -  19 <=>    8 -  20   (VAL    9  - GLY   21  <=> VAL    8  - PHE   20 )                          
 127: 6c70-A edeq-A    21 -  26 <=>   21 -  26   (GLY   23  - ASN   28  <=> PHE   21  - LEU   26 )                          
 127: 6c70-A edeq-A    27 -  30 <=>   36 -  39   (TYR   29  - GLU   32  <=> GLN   36  - ALA   39 )                          
 127: 6c70-A edeq-A    33 -  62 <=>   40 -  69   (LYS   35  - SER   64  <=> ASN   40  - LYS   69 )                          
 127: 6c70-A edeq-A    63 - 103 <=>   79 - 119   (ASP   65  - ASN  105  <=> ARG   79  - GLN  119 )                          
 127: 6c70-A edeq-A   104 - 107 <=>  122 - 125   (ASN  106  - SER  109  <=> TYR  122  - LEU  125 )                          
 127: 6c70-A edeq-A   108 - 112 <=>  129 - 133   (HIS  110  - ALA  114  <=> LEU  129  - LEU  133 )                          
 127: 6c70-A edeq-A   115 - 118 <=>  134 - 137   (ASN  117  - PHE  120  <=> VAL  134  - CYS  137 )                          
 127: 6c70-A edeq-A   122 - 126 <=>  141 - 145   (ALA  124  - MET  128  <=> VAL  141  - GLY  145 )                          
 127: 6c70-A edeq-A   128 - 146 <=>  146 - 164   (ARG  130  - GLY  148  <=> LEU  146  - TRP  164 )                          
 127: 6c70-A edeq-A   168 - 172 <=>  167 - 171   (ALA  185  - ALA  189  <=> ALA  167  - ARG  171 )                          
 127: 6c70-A edeq-A   175 - 184 <=>  178 - 187   (VAL  192  - TYR  201  <=> GLU  178  - MET  187 )                          
 127: 6c70-A edeq-A   186 - 216 <=>  188 - 218   (VAL  203  - ILE  233  <=> GLY  188  - LEU  218 )                          
 127: 6c70-A edeq-A   219 - 223 <=>  219 - 223   (PRO  236  - LEU  240  <=> ARG  219  - ASN  223 )                          
 127: 6c70-A edeq-A   236 - 285 <=>  224 - 273   (VAL  322  - LYS  371  <=> LEU  224  - TYR  273 )                          
 127: 6c70-A edeq-A   288 - 330 <=>  304 - 346   (GLY  374  - SER  416  <=> ASN  304  - ASN  346 )                          
 127: 6c70-A edeq-A   332 - 335 <=>  347 - 350   (HIS  418  - ASP  421  <=> PHE  347  - ASP  350 )                          
 127: 6c70-A edeq-A   342 - 346 <=>  377 - 381   (THR  428  - ILE  432  <=> ASP  377  - LEU  381 )                          
 127: 6c70-A edeq-A   349 - 353 <=>  387 - 391   (GLN  435  - LYS  439  <=> CYS  387  - PRO  391 )                          
 127: 6c70-A edeq-A   354 - 357 <=>  393 - 396   (ALA  440  - ILE  443  <=> SER  393  - PHE  396 )                          
 127: 6c70-A edeq-A   361 - 364 <=>  408 - 411   (LYS  447  - THR  450  <=> TYR  408  - LEU  411 )                          
 127: 6c70-A edeq-A   366 - 388 <=>  414 - 436   (SER  452  - LYS  474  <=> ILE  414  - GLN  436 )                          
 128: 6c70-A egvu-A     6 -  22 <=>   16 -  32   (LEU    8  - HIS   24  <=> ILE   16  - LEU   32 )                          
 128: 6c70-A egvu-A    24 -  29 <=>   33 -  38   (MET   26  - SER   31  <=> TYR   33  - ASN   38 )                          
 128: 6c70-A egvu-A    32 -  57 <=>   47 -  72   (LYS   34  - ASN   59  <=> GLY   47  - GLY   72 )                          
 128: 6c70-A egvu-A    71 - 105 <=>   73 - 107   (ASN   73  - PRO  107  <=> PHE   73  - VAL  107 )                          
 128: 6c70-A egvu-A   106 - 133 <=>  110 - 137   (ASN  108  - VAL  135  <=> ARG  110  - LEU  137 )                          
 128: 6c70-A egvu-A   135 - 145 <=>  138 - 148   (GLY  137  - THR  147  <=> VAL  138  - LEU  148 )                          
 128: 6c70-A egvu-A   178 - 219 <=>  150 - 191   (LEU  195  - PRO  236  <=> ILE  150  - GLN  191 )                          
 128: 6c70-A egvu-A   232 - 283 <=>  195 - 246   (GLN  318  - ALA  369  <=> THR  195  - ALA  246 )                          
 128: 6c70-A egvu-A   292 - 333 <=>  260 - 301   (TYR  378  - TRP  419  <=> LEU  260  - ASP  301 )                          
 128: 6c70-A egvu-A   335 - 338 <=>  304 - 307   (ASP  421  - GLU  424  <=> GLN  304  - TRP  307 )                          
 128: 6c70-A egvu-A   342 - 347 <=>  321 - 326   (THR  428  - VAL  433  <=> VAL  321  - ILE  326 )                          
 128: 6c70-A egvu-A   361 - 364 <=>  354 - 357   (LYS  447  - THR  450  <=> ILE  354  - ALA  357 )                          
 128: 6c70-A egvu-A   368 - 388 <=>  359 - 379   (ASP  454  - LYS  474  <=> CYS  359  - ILE  379 )                          
 129: 6c70-A egjp-A     5 -  22 <=>    3 -  20   (GLY    7  - HIS   24  <=> CYS    3  - CYS   20 )                          
 129: 6c70-A egjp-A    24 -  28 <=>   21 -  25   (MET   26  - TYR   30  <=> ASN   21  - TYR   25 )                          
 129: 6c70-A egjp-A    33 -  45 <=>   35 -  47   (LYS   35  - LEU   47  <=> ASN   35  - ARG   47 )                          
 129: 6c70-A egjp-A    46 -  63 <=>   49 -  66   (LEU   48  - ASP   65  <=> TRP   49  - LEU   66 )                          
 129: 6c70-A egjp-A    64 - 103 <=>   86 - 125   (ASP   66  - ASN  105  <=> LEU   86  - ILE  125 )                          
 129: 6c70-A egjp-A   104 - 107 <=>  128 - 131   (ASN  106  - SER  109  <=> TYR  128  - TYR  131 )                          
 129: 6c70-A egjp-A   112 - 118 <=>  133 - 139   (ALA  114  - PHE  120  <=> ARG  133  - PRO  139 )                          
 129: 6c70-A egjp-A   121 - 124 <=>  140 - 143   (LEU  123  - THR  126  <=> LYS  140  - TRP  143 )                          
 129: 6c70-A egjp-A   125 - 138 <=>  145 - 158   (LYS  127  - ILE  140  <=> LEU  145  - MET  158 )                          
 129: 6c70-A egjp-A   140 - 149 <=>  159 - 168   (SER  142  - PHE  151  <=> ALA  159  - GLY  168 )                          
 129: 6c70-A egjp-A   174 - 188 <=>  172 - 186   (HIS  191  - SER  205  <=> SER  172  - PHE  186 )                          
 129: 6c70-A egjp-A   189 - 211 <=>  188 - 210   (MET  206  - GLN  228  <=> CYS  188  - ASP  210 )                          
 129: 6c70-A egjp-A   214 - 217 <=>  211 - 214   (LYS  231  - MET  234  <=> ILE  211  - PRO  214 )                          
 129: 6c70-A egjp-A   236 - 280 <=>  216 - 260   (VAL  322  - ALA  366  <=> ASN  216  - PHE  260 )                          
 129: 6c70-A egjp-A   311 - 324 <=>  284 - 297   (CYS  397  - VAL  410  <=> PRO  284  - ILE  297 )                          
 129: 6c70-A egjp-A   325 - 332 <=>  299 - 306   (MET  411  - HIS  418  <=> LYS  299  - ALA  306 )                          
 129: 6c70-A egjp-A   335 - 350 <=>  307 - 322   (ASP  421  - GLN  436  <=> SER  307  - HIS  322 )                          
 129: 6c70-A egjp-A   361 - 364 <=>  331 - 334   (LYS  447  - THR  450  <=> SER  331  - ASN  334 )                          
 129: 6c70-A egjp-A   365 - 388 <=>  338 - 361   (VAL  451  - LYS  474  <=> LEU  338  - LEU  361 )                          
 130: 6c70-A elkk-A     1 -   4 <=>    8 -  11   (PHE    3  - GLN    6  <=> ARG    8  - ASN   11 )                          
 130: 6c70-A elkk-A    10 -  22 <=>   22 -  34   (LEU   12  - HIS   24  <=> LEU   22  - LEU   34 )                          
 130: 6c70-A elkk-A    24 -  29 <=>   35 -  40   (MET   26  - SER   31  <=> MET   35  - ASP   40 )                          
 130: 6c70-A elkk-A    33 -  58 <=>   49 -  74   (LYS   35  - LEU   60  <=> THR   49  - PRO   74 )                          
 130: 6c70-A elkk-A    71 -  86 <=>   76 -  91   (ASN   73  - ILE   88  <=> PRO   76  - LEU   91 )                          
 130: 6c70-A elkk-A    89 - 101 <=>   95 - 107   (PRO   91  - ILE  103  <=> ARG   95  - ARG  107 )                          
 130: 6c70-A elkk-A   102 - 107 <=>  109 - 114   (TRP  104  - SER  109  <=> LEU  109  - GLN  114 )                          
 130: 6c70-A elkk-A   112 - 117 <=>  117 - 122   (ALA  114  - ARG  119  <=> ARG  117  - LYS  122 )                          
 130: 6c70-A elkk-A   121 - 124 <=>  123 - 126   (LEU  123  - THR  126  <=> VAL  123  - SER  126 )                          
 130: 6c70-A elkk-A   128 - 150 <=>  127 - 149   (ARG  130  - ILE  152  <=> TRP  127  - GLY  149 )                          
 130: 6c70-A elkk-A   169 - 226 <=>  151 - 208   (MET  186  - THR  243  <=> ILE  151  - LEU  208 )                          
 130: 6c70-A elkk-A   227 - 282 <=>  212 - 267   (GLY  313  - GLN  368  <=> ARG  212  - GLY  267 )                          
 130: 6c70-A elkk-A   292 - 295 <=>  268 - 271   (TYR  378  - THR  381  <=> VAL  268  - ARG  271 )                          
 130: 6c70-A elkk-A   297 - 325 <=>  272 - 300   (ILE  383  - MET  411  <=> ILE  272  - GLN  300 )                          
 130: 6c70-A elkk-A   343 - 346 <=>  302 - 305   (PHE  429  - ILE  432  <=> THR  302  - MET  305 )                          
 130: 6c70-A elkk-A   361 - 364 <=>  358 - 361   (LYS  447  - THR  450  <=> THR  358  - ARG  361 )                          
 130: 6c70-A elkk-A   369 - 388 <=>  367 - 386   (LEU  455  - LYS  474  <=> ILE  367  - LEU  386 )                          
 131: 6c70-A ekzp-A    10 -  15 <=>    4 -   9   (LEU   12  - ARG   17  <=> ASP    4  - TRP    9 )                          
 131: 6c70-A ekzp-A    24 -  27 <=>   89 -  92   (MET   26  - TYR   29  <=> TRP   89  - GLN   92 )                          
 131: 6c70-A ekzp-A    33 -  53 <=>   94 - 114   (LYS   35  - MET   55  <=> THR   94  - ILE  114 )                          
 131: 6c70-A ekzp-A    78 -  94 <=>  167 - 183   (PHE   80  - ILE   96  <=> CYS  167  - THR  183 )                          
 131: 6c70-A ekzp-A   108 - 111 <=>  558 - 561   (HIS  110  - PHE  113  <=> VAL  558  - ILE  561 )                          
 131: 6c70-A ekzp-A   112 - 121 <=>  563 - 572   (ALA  114  - LEU  123  <=> SER  563  - MET  572 )                          
 131: 6c70-A ekzp-A   124 - 153 <=>  573 - 602   (THR  126  - SER  155  <=> GLY  573  - THR  602 )                          
 131: 6c70-A ekzp-A   155 - 158 <=>  635 - 638   (ILE  172  - LEU  175  <=> GLY  635  - PHE  638 )                          
 131: 6c70-A ekzp-A   171 - 174 <=>  640 - 643   (GLY  188  - HIS  191  <=> ASP  640  - TRP  643 )                          
 131: 6c70-A ekzp-A   175 - 218 <=>  645 - 688   (VAL  192  - LYS  235  <=> ARG  645  - SER  688 )                          
 131: 6c70-A ekzp-A   220 - 223 <=>  700 - 703   (LEU  237  - LEU  240  <=> PHE  700  - ASN  703 )                          
 131: 6c70-A ekzp-A   236 - 254 <=>  704 - 722   (VAL  322  - VAL  340  <=> LYS  704  - GLY  722 )                          
 131: 6c70-A ekzp-A   257 - 288 <=>  723 - 754   (VAL  343  - GLY  374  <=> PRO  723  - ALA  754 )                          
 131: 6c70-A ekzp-A   290 - 326 <=>  755 - 791   (ASN  376  - GLU  412  <=> HIS  755  - SER  791 )                          
 131: 6c70-A ekzp-A   328 - 331 <=>  792 - 795   (ALA  414  - CYS  417  <=> VAL  792  - LEU  795 )                          
 131: 6c70-A ekzp-A   332 - 337 <=>  797 - 802   (HIS  418  - SER  423  <=> THR  797  - LEU  802 )                          
 131: 6c70-A ekzp-A   338 - 342 <=>  820 - 824   (GLU  424  - THR  428  <=> ASN  820  - LYS  824 )                          
 131: 6c70-A ekzp-A   343 - 350 <=>  826 - 833   (PHE  429  - GLN  436  <=> ALA  826  - LEU  833 )                          
 131: 6c70-A ekzp-A   352 - 355 <=>  834 - 837   (GLN  438  - MET  441  <=> GLU  834  - PHE  837 )                          
 131: 6c70-A ekzp-A   358 - 364 <=>  838 - 844   (SER  444  - THR  450  <=> LYS  838  - ALA  844 )                          
 131: 6c70-A ekzp-A   371 - 388 <=>  850 - 867   (ALA  457  - LYS  474  <=> THR  850  - VAL  867 )                          
 132: 6c70-A eh4y-A   126 - 129 <=>    1 -   4   (MET  128  - LEU  131  <=> MET    1  - ASP    4 )                          
 132: 6c70-A eh4y-A   132 - 143 <=>    5 -  16   (CYS  134  - SER  145  <=> ARG    5  - THR   16 )                          
 132: 6c70-A eh4y-A   145 - 148 <=>   17 -  20   (THR  147  - THR  150  <=> ASN   17  - ASN   20 )                          
 132: 6c70-A eh4y-A   152 - 155 <=>   63 -  66   (ASP  154  - ILE  172  <=> ASN   63  - SER   66 )                          
 132: 6c70-A eh4y-A   172 - 175 <=>   69 -  72   (ALA  189  - VAL  192  <=> PRO   69  - ARG   72 )                          
 132: 6c70-A eh4y-A   178 - 219 <=>   73 - 114   (LEU  195  - PRO  236  <=> SER   73  - THR  114 )                          
 132: 6c70-A eh4y-A   222 - 225 <=>  116 - 119   (GLU  239  - ALA  242  <=> ASN  116  - THR  119 )                          
 132: 6c70-A eh4y-A   239 - 259 <=>  121 - 141   (ALA  325  - ASP  345  <=> ASN  121  - THR  141 )                          
 132: 6c70-A eh4y-A   261 - 267 <=>  142 - 148   (TYR  347  - LEU  353  <=> ARG  142  - ALA  148 )                          
 132: 6c70-A eh4y-A   270 - 273 <=>  149 - 152   (LEU  356  - THR  359  <=> ASN  149  - ALA  152 )                          
 132: 6c70-A eh4y-A   276 - 279 <=>  153 - 156   (LEU  362  - LEU  365  <=> GLU  153  - TYR  156 )                          
 132: 6c70-A eh4y-A   299 - 331 <=>  159 - 191   (TYR  385  - CYS  417  <=> GLU  159  - LYS  191 )                          
 132: 6c70-A eh4y-A   332 - 335 <=>  194 - 197   (HIS  418  - ASP  421  <=> LYS  194  - ARG  197 )                          
 132: 6c70-A eh4y-A   337 - 352 <=>  242 - 257   (SER  423  - GLN  438  <=> MET  242  - GLU  257 )                          
 132: 6c70-A eh4y-A   353 - 356 <=>  260 - 263   (LYS  439  - SER  442  <=> HIS  260  - PHE  263 )                          
 132: 6c70-A eh4y-A   361 - 364 <=>  267 - 270   (LYS  447  - THR  450  <=> GLN  267  - VAL  270 )                          
 132: 6c70-A eh4y-A   371 - 379 <=>  274 - 282   (ALA  457  - THR  465  <=> SER  274  - PHE  282 )                          
 133: 6c70-A eh66-A    28 -  36 <=>    5 -  13   (TYR   30  - HIS   38  <=> LEU    5  - THR   13 )                          
 133: 6c70-A eh66-A    38 -  42 <=>   40 -  44   (ILE   40  - VAL   44  <=> SER   40  - ILE   44 )                          
 133: 6c70-A eh66-A    96 - 104 <=>   54 -  62   (TYR   98  - ASN  106  <=> MET   54  - ILE   62 )                          
 133: 6c70-A eh66-A   115 - 142 <=>   68 -  95   (ASN  117  - ILE  144  <=> ARG   68  - ASP   95 )                          
 133: 6c70-A eh66-A   185 - 217 <=>   97 - 129   (LEU  202  - MET  234  <=> PHE   97  - PRO  129 )                          
 133: 6c70-A eh66-A   242 - 276 <=>  131 - 165   (TYR  328  - LEU  362  <=> LEU  131  - GLY  165 )                          
 133: 6c70-A eh66-A   300 - 330 <=>  166 - 196   (LEU  386  - SER  416  <=> PRO  166  - GLU  196 )                          
 133: 6c70-A eh66-A   340 - 343 <=>  199 - 202   (ALA  426  - PHE  429  <=> THR  199  - PRO  202 )                          
 133: 6c70-A eh66-A   367 - 371 <=>  221 - 225   (LEU  453  - ALA  457  <=> LYS  221  - TYR  225 )                          
 133: 6c70-A eh66-A   372 - 379 <=>  227 - 234   (SER  458  - THR  465  <=> LEU  227  - LYS  234 )                          
 134: 6c70-A ed7j-A    56 -  59 <=>    8 -  11   (VAL   58  - MET   61  <=> VAL    8  - SER   11 )                          
 134: 6c70-A ed7j-A    61 -  64 <=>   12 -  15   (GLU   63  - ASP   66  <=> GLU   12  - THR   15 )                          
 134: 6c70-A ed7j-A    65 -  68 <=>   17 -  20   (VAL   67  - LEU   70  <=> HIS   17  - SER   20 )                          
 134: 6c70-A ed7j-A    70 -  74 <=>   21 -  25   (ALA   72  - THR   76  <=> HIS   21  - ASP   25 )                          
 134: 6c70-A ed7j-A    75 -  98 <=>   27 -  50   (MET   77  - THR  100  <=> VAL   27  - TYR   50 )                          
 134: 6c70-A ed7j-A   100 - 103 <=>   51 -  54   (ALA  102  - ASN  105  <=> ALA   51  - ILE   54 )                          
 134: 6c70-A ed7j-A   115 - 122 <=>   56 -  63   (ASN  117  - ALA  124  <=> ASP   56  - SER   63 )                          
 134: 6c70-A ed7j-A   124 - 153 <=>   64 -  93   (THR  126  - SER  155  <=> ARG   64  - ASP   93 )                          
 134: 6c70-A ed7j-A   157 - 160 <=>   95 -  98   (ARG  174  - ILE  177  <=> ALA   95  - GLY   98 )                          
 134: 6c70-A ed7j-A   181 - 204 <=>   99 - 122   (GLN  198  - LEU  221  <=> TYR   99  - ARG  122 )                          
 134: 6c70-A ed7j-A   252 - 255 <=>  127 - 130   (ARG  338  - THR  341  <=> PRO  127  - PRO  130 )                          
 134: 6c70-A ed7j-A   262 - 283 <=>  135 - 156   (GLY  348  - ALA  369  <=> GLY  135  - LEU  156 )                          
 134: 6c70-A ed7j-A   285 - 316 <=>  163 - 194   (LYS  371  - ARG  402  <=> PHE  163  - ALA  194 )                          
 134: 6c70-A ed7j-A   322 - 325 <=>  199 - 202   (SER  408  - MET  411  <=> ALA  199  - ASN  202 )                          
 134: 6c70-A ed7j-A   328 - 331 <=>  203 - 206   (ALA  414  - CYS  417  <=> PRO  203  - ARG  206 )                          
 134: 6c70-A ed7j-A   333 - 338 <=>  207 - 212   (TRP  419  - GLU  424  <=> LEU  207  - ALA  212 )                          
 135: 6c70-A eh5v-A    49 -  52 <=>   24 -  27   (LEU   51  - GLY   54  <=> VAL   24  - ASP   27 )                          
 135: 6c70-A eh5v-A    78 -  81 <=>   30 -  33   (PHE   80  - PRO   83  <=> ASP   30  - MET   33 )                          
 135: 6c70-A eh5v-A   192 - 223 <=>   36 -  67   (SER  209  - LEU  240  <=> PHE   36  - ALA   67 )                          
 135: 6c70-A eh5v-A   234 - 259 <=>   69 -  94   (MET  320  - ASP  345  <=> GLN   69  - GLY   94 )                          
 135: 6c70-A eh5v-A   261 - 274 <=>   95 - 108   (TYR  347  - ILE  360  <=> LYS   95  - GLN  108 )                          
 135: 6c70-A eh5v-A   296 - 336 <=>  112 - 152   (VAL  382  - GLY  422  <=> SER  112  - ILE  152 )                          
 135: 6c70-A eh5v-A   337 - 354 <=>  198 - 215   (SER  423  - ALA  440  <=> ILE  198  - LEU  215 )                          
 135: 6c70-A eh5v-A   362 - 365 <=>  220 - 223   (PHE  448  - VAL  451  <=> MET  220  - ALA  223 )                          
 135: 6c70-A eh5v-A   367 - 376 <=>  226 - 235   (LEU  453  - ALA  462  <=> VAL  226  - ARG  235 )                          
 135: 6c70-A eh5v-A   384 - 388 <=>  246 - 250   (LEU  470  - LYS  474  <=> TYR  246  - ALA  250 )                          
 136: 6c70-A ele3-A    31 -  61 <=>  119 - 149   (GLY   33  - GLU   63  <=> ASP  119  - ASN  149 )                          
 136: 6c70-A ele3-A    64 -  96 <=>  210 - 242   (ASP   66  - TYR   98  <=> GLN  210  - LYS  242 )                          
 136: 6c70-A ele3-A    97 - 100 <=>  245 - 248   (LYS   99  - ALA  102  <=> GLY  245  - HIS  248 )                          
 136: 6c70-A ele3-A   190 - 193 <=>  253 - 256   (ALA  207  - ASN  210  <=> THR  253  - GLY  256 )                          
 136: 6c70-A ele3-A   196 - 199 <=>  257 - 260   (ASP  213  - PHE  216  <=> PHE  257  - TRP  260 )                          
 136: 6c70-A ele3-A   258 - 287 <=>  262 - 291   (GLY  344  - ASN  373  <=> TRP  262  - TYR  291 )                          
 136: 6c70-A ele3-A   288 - 330 <=>  296 - 338   (GLY  374  - SER  416  <=> ALA  296  - SER  338 )                          
 137: 6c70-A el1i-A    64 -  99 <=>  154 - 189   (ASP   66  - LEU  101  <=> LEU  154  - HIS  189 )                          
 137: 6c70-A el1i-A   253 - 284 <=>  190 - 221   (LEU  339  - THR  370  <=> ALA  190  - GLN  221 )                          
 137: 6c70-A el1i-A   285 - 290 <=>  223 - 228   (LYS  371  - ASN  376  <=> ASP  223  - TRP  228 )                          
 137: 6c70-A el1i-A   322 - 330 <=>  411 - 419   (SER  408  - SER  416  <=> ARG  411  - GLU  419 )                          
 137: 6c70-A el1i-A   366 - 379 <=>  427 - 440   (SER  452  - THR  465  <=> GLU  427  - GLU  440 )                          
 138: 6c70-A eh5a-A     7 -  12 <=>  461 - 466   (VAL    9  - PRO   14  <=> PRO  461  - PRO  466 )                          
 138: 6c70-A eh5a-A    27 -  30 <=>  468 - 471   (TYR   29  - GLU   32  <=> LYS  468  - ASP  471 )                          
 138: 6c70-A eh5a-A    32 -  35 <=>  472 - 475   (LYS   34  - PRO   37  <=> SER  472  - GLY  475 )                          
 138: 6c70-A eh5a-A    59 -  62 <=>  666 - 669   (MET   61  - SER   64  <=> ASN  666  - ASP  669 )                          
 138: 6c70-A eh5a-A    88 -  91 <=>  710 - 713   (PHE   90  - ARG   93  <=> ARG  710  - LEU  713 )                          
 138: 6c70-A eh5a-A   113 - 116 <=>  771 - 774   (GLU  115  - ALA  118  <=> ARG  771  - LEU  774 )                          
 138: 6c70-A eh5a-A   120 - 148 <=>  776 - 804   (ALA  122  - THR  150  <=> ARG  776  - GLU  804 )                          
 138: 6c70-A eh5a-A   169 - 173 <=>  827 - 831   (MET  186  - GLY  190  <=> GLU  827  - ASN  831 )                          
 138: 6c70-A eh5a-A   174 - 226 <=>  833 - 885   (HIS  191  - THR  243  <=> LYS  833  - GLN  885 )                          
 138: 6c70-A eh5a-A   227 - 259 <=>  889 - 921   (GLY  313  - ASP  345  <=> ASN  889  - THR  921 )                          
 138: 6c70-A eh5a-A   261 - 288 <=>  922 - 949   (TYR  347  - GLY  374  <=> ASP  922  - ALA  949 )                          
 139: 6c70-A egp7-A    16 -  21 <=>  374 - 379   (VAL   18  - GLY   23  <=> ASN  374  - PRO  379 )                          
 139: 6c70-A egp7-A    43 -  64 <=>  380 - 401   (THR   45  - ASP   66  <=> CYS  380  - VAL  401 )                          
 139: 6c70-A egp7-A    65 -  91 <=>  406 - 432   (VAL   67  - ARG   93  <=> SER  406  - ASP  432 )                          
 139: 6c70-A egp7-A   260 - 283 <=>  434 - 457   (ALA  346  - ALA  369  <=> SER  434  - ARG  457 )                          
 139: 6c70-A egp7-A   285 - 312 <=>  458 - 485   (LYS  371  - ILE  398  <=> PHE  458  - LYS  485 )                          
 140: 6c70-A emfx-A    64 -  95 <=>  122 - 153   (ASP   66  - PHE   97  <=> ALA  122  - GLU  153 )                          
 140: 6c70-A emfx-A   259 - 291 <=>  155 - 187   (ASP  345  - VAL  377  <=> GLU  155  - TYR  187 )                          
 140: 6c70-A emfx-A   329 - 332 <=>  318 - 321   (TYR  415  - HIS  418  <=> ARG  318  - ARG  321 )                          
 140: 6c70-A emfx-A   335 - 338 <=>  322 - 325   (ASP  421  - GLU  424  <=> ALA  322  - ARG  325 )                          
 141: 6c70-A eh4i-A    64 -  91 <=>    8 -  35   (ASP   66  - ARG   93  <=> GLU    8  - ALA   35 )                          
 141: 6c70-A eh4i-A    92 -  95 <=>   37 -  40   (SER   94  - PHE   97  <=> VAL   37  - ASP   40 )                          
 141: 6c70-A eh4i-A   259 - 286 <=>   42 -  69   (ASP  345  - VAL  372  <=> GLU   42  - SER   69 )                          
 141: 6c70-A eh4i-A   287 - 290 <=>   72 -  75   (ASN  373  - ASN  376  <=> GLN   72  - GLU   75 )                          
 141: 6c70-A eh4i-A   316 - 320 <=>  393 - 397   (ARG  402  - GLU  406  <=> ASP  393  - LYS  397 )                          
 141: 6c70-A eh4i-A   323 - 331 <=>  401 - 409   (SER  409  - CYS  417  <=> GLN  401  - HIS  409 )                          
 141: 6c70-A eh4i-A   332 - 337 <=>  411 - 416   (HIS  418  - SER  423  <=> PHE  411  - ASN  416 )                          
 141: 6c70-A eh4i-A   344 - 347 <=>  455 - 458   (VAL  430  - VAL  433  <=> ALA  455  - THR  458 )                          
 142: 6c70-A ej5x-A    64 -  93 <=>   53 -  82   (ASP   66  - LYS   95  <=> CYS   53  - ASN   82 )                          
 142: 6c70-A ej5x-A    95 -  99 <=>   83 -  87   (PHE   97  - LEU  101  <=> GLY   83  - MET   87 )                          
 142: 6c70-A ej5x-A   256 - 284 <=>   88 - 116   (ALA  342  - THR  370  <=> SER   88  - ILE  116 )                          
 142: 6c70-A ej5x-A   285 - 290 <=>  119 - 124   (LYS  371  - ASN  376  <=> THR  119  - ALA  124 )                          
 142: 6c70-A ej5x-A   385 - 388 <=>  149 - 152   (VAL  471  - LYS  474  <=> LEU  149  - GLY  152 )                          
 143: 6c70-A ees6-A    63 - 101 <=>   28 -  66   (ASP   65  - ILE  103  <=> ILE   28  - TYR   66 )                          
 143: 6c70-A ees6-A   103 - 112 <=>   67 -  76   (ASN  105  - ALA  114  <=> VAL   67  - ASP   76 )                          
 143: 6c70-A ees6-A   202 - 205 <=>   93 -  96   (TRP  219  - PHE  222  <=> LEU   93  - ASP   96 )                          
 143: 6c70-A ees6-A   253 - 277 <=>   97 - 121   (LEU  339  - THR  363  <=> GLU   97  - GLY  121 )                          
 143: 6c70-A ees6-A   278 - 281 <=>  123 - 126   (LEU  364  - TYR  367  <=> GLY  123  - ASP  126 )                          
 143: 6c70-A ees6-A   283 - 288 <=>  127 - 132   (ALA  369  - GLY  374  <=> GLU  127  - ILE  132 )                          
 144: 6c70-A ee23-A    12 -  16 <=>  307 - 311   (PRO   14  - VAL   18  <=> SER  307  - LEU  311 )                          
 144: 6c70-A ee23-A    53 -  56 <=> 1291 -1294   (MET   55  - VAL   58  <=> ALA 1291  - ASN 1294 )                          
 144: 6c70-A ee23-A    63 -  92 <=> 1342 -1371   (ASP   65  - SER   94  <=> THR 1342  - SER 1371 )                          
 144: 6c70-A ee23-A    95 -  98 <=> 1372 -1375   (PHE   97  - THR  100  <=> LEU 1372  - SER 1375 )                          
 144: 6c70-A ee23-A   256 - 284 <=> 1376 -1404   (ALA  342  - THR  370  <=> TYR 1376  - TRP 1404 )                          
 144: 6c70-A ee23-A   285 - 290 <=> 1406 -1411   (LYS  371  - ASN  376  <=> ASP 1406  - GLN 1411 )                          
 144: 6c70-A ee23-A   328 - 334 <=> 1536 -1542   (ALA  414  - TYR  420  <=> THR 1536  - ALA 1542 )                          
 144: 6c70-A ee23-A   368 - 371 <=> 1995 -1998   (ASP  454  - ALA  457  <=> HIS 1995  - HIS 1998 )                          
 145: 6c70-A egp6-A     1 -   4 <=>   65 -  68   (PHE    3  - GLN    6  <=> ASP   65  - TYR   68 )                          
 145: 6c70-A egp6-A     5 -  10 <=>   77 -  82   (GLY    7  - LEU   12  <=> ASN   77  - ALA   82 )                          
 145: 6c70-A egp6-A    66 -  93 <=>  461 - 488   (ASP   68  - LYS   95  <=> THR  461  - MET  488 )                          
 145: 6c70-A egp6-A    95 -  98 <=>  489 - 492   (PHE   97  - THR  100  <=> TYR  489  - PRO  492 )                          
 145: 6c70-A egp6-A   256 - 286 <=>  494 - 524   (ALA  342  - VAL  372  <=> VAL  494  - ALA  524 )                          
 145: 6c70-A egp6-A   287 - 290 <=>  527 - 530   (ASN  373  - ASN  376  <=> SER  527  - ASN  530 )                          
 146: 6c70-A em65-A    62 -  89 <=>  389 - 416   (SER   64  - PRO   91  <=> VAL  389  - THR  416 )                          
 146: 6c70-A em65-A    91 - 103 <=>  417 - 429   (ARG   93  - ASN  105  <=> TYR  417  - ALA  429 )                          
 146: 6c70-A em65-A   104 - 107 <=>  432 - 435   (ASN  106  - SER  109  <=> GLN  432  - GLY  435 )                          
 146: 6c70-A em65-A   242 - 251 <=>  436 - 445   (TYR  328  - VAL  337  <=> ASP  436  - LEU  445 )                          
 146: 6c70-A em65-A   256 - 259 <=>  451 - 454   (ALA  342  - ASP  345  <=> GLN  451  - LYS  454 )                          
 146: 6c70-A em65-A   261 - 284 <=>  457 - 480   (TYR  347  - THR  370  <=> ILE  457  - ILE  480 )                          
 146: 6c70-A em65-A   285 - 289 <=>  482 - 486   (LYS  371  - VAL  375  <=> LYS  482  - LEU  486 )                          
 146: 6c70-A em65-A   330 - 333 <=>  521 - 524   (SER  416  - TRP  419  <=> PHE  521  - PHE  524 )                          
 146: 6c70-A em65-A   336 - 339 <=>  525 - 528   (GLY  422  - GLU  425  <=> LYS  525  - LYS  528 )                          
 146: 6c70-A em65-A   367 - 370 <=>  542 - 545   (LEU  453  - PHE  456  <=> PHE  542  - ASP  545 )                          
 147: 6c70-A eiuk-A    28 -  31 <=>  141 - 144   (TYR   30  - GLY   33  <=> ASP  141  - ARG  144 )                          
 147: 6c70-A eiuk-A    34 -  38 <=>  152 - 156   (PHE   36  - ILE   40  <=> ARG  152  - SER  156 )                          
 147: 6c70-A eiuk-A    65 -  88 <=>  318 - 341   (VAL   67  - PHE   90  <=> SER  318  - ASN  341 )                          
 147: 6c70-A eiuk-A    90 -  93 <=>  342 - 345   (VAL   92  - LYS   95  <=> HIS  342  - MET  345 )                          
 147: 6c70-A eiuk-A    96 -  99 <=>  346 - 349   (TYR   98  - LEU  101  <=> THR  346  - THR  349 )                          
 147: 6c70-A eiuk-A   255 - 284 <=>  350 - 379   (THR  341  - THR  370  <=> LEU  350  - PHE  379 )                          
 147: 6c70-A eiuk-A   289 - 295 <=>  382 - 388   (VAL  375  - THR  381  <=> ALA  382  - LEU  388 )                          
 148: 6c70-A ej8b-A    65 -  92 <=>   33 -  60   (VAL   67  - SER   94  <=> LEU   33  - GLU   60 )                          
 148: 6c70-A ej8b-A    95 -  99 <=>   61 -  65   (PHE   97  - LEU  101  <=> TRP   61  - THR   65 )                          
 148: 6c70-A ej8b-A   255 - 282 <=>   66 -  93   (THR  341  - GLN  368  <=> PRO   66  - VAL   93 )                          
 148: 6c70-A ej8b-A   285 - 288 <=>  182 - 185   (LYS  371  - GLY  374  <=> TYR  182  - GLY  185 )                          
 148: 6c70-A ej8b-A   292 - 303 <=>  187 - 198   (TYR  378  - THR  389  <=> SER  187  - VAL  198 )                          
 148: 6c70-A ej8b-A   321 - 329 <=>  385 - 393   (SER  407  - TYR  415  <=> ARG  385  - GLY  393 )                          
 148: 6c70-A ej8b-A   347 - 350 <=>  397 - 400   (VAL  433  - GLN  436  <=> VAL  397  - SER  400 )                          
 148: 6c70-A ej8b-A   354 - 357 <=>  406 - 409   (ALA  440  - ILE  443  <=> THR  406  - ASN  409 )                          
 148: 6c70-A ej8b-A   364 - 367 <=>  411 - 414   (THR  450  - LEU  453  <=> THR  411  - VAL  414 )                          
 148: 6c70-A ej8b-A   368 - 371 <=>  417 - 420   (ASP  454  - ALA  457  <=> HIS  417  - ASP  420 )                          
 149: 6c70-A efbz-A    64 -  89 <=>  673 - 698   (ASP   66  - PRO   91  <=> GLN  673  - GLU  698 )                          
 149: 6c70-A efbz-A    91 -  95 <=>  699 - 703   (ARG   93  - PHE   97  <=> GLN  699  - GLU  703 )                          
 149: 6c70-A efbz-A   260 - 284 <=>  704 - 728   (ALA  346  - THR  370  <=> PRO  704  - GLU  728 )                          
 149: 6c70-A efbz-A   285 - 288 <=>  730 - 733   (LYS  371  - GLY  374  <=> ARG  730  - GLU  733 )                          
 149: 6c70-A efbz-A   295 - 298 <=>  952 - 955   (THR  381  - GLY  384  <=> ASP  952  - ILE  955 )                          
 150: 6c70-A ed57-A    29 -  35 <=>  435 - 441   (SER   31  - PRO   37  <=> MET  435  - GLU  441 )                          
 150: 6c70-A ed57-A   169 - 173 <=>  698 - 702   (MET  186  - GLY  190  <=> ASP  698  - GLN  702 )                          
 150: 6c70-A ed57-A   174 - 225 <=>  704 - 755   (HIS  191  - ALA  242  <=> GLU  704  - GLY  755 )                          
 150: 6c70-A ed57-A   232 - 235 <=>  756 - 759   (GLN  318  - LEU  321  <=> SER  756  - GLY  759 )                          
 150: 6c70-A ed57-A   238 - 242 <=>  762 - 766   (SER  324  - TYR  328  <=> ASN  762  - LYS  766 )                          
 150: 6c70-A ed57-A   244 - 287 <=>  767 - 810   (VAL  330  - ASN  373  <=> THR  767  - THR  810 )                          
 150: 6c70-A ed57-A   288 - 301 <=>  815 - 828   (GLY  374  - LEU  387  <=> GLU  815  - GLU  828 )                          
 150: 6c70-A ed57-A   302 - 315 <=>  832 - 845   (TYR  388  - ASN  401  <=> MET  832  - CYS  845 )                          
 150: 6c70-A ed57-A   318 - 321 <=>  847 - 850   (ILE  404  - SER  407  <=> THR  847  - ASP  850 )                          
 150: 6c70-A ed57-A   347 - 350 <=>  856 - 859   (VAL  433  - GLN  436  <=> LEU  856  - GLY  859 )                          
 151: 6c70-A ee1w-A    64 - 101 <=>  164 - 201   (ASP   66  - ILE  103  <=> GLN  164  - GLU  201 )                          
 151: 6c70-A ee1w-A   220 - 223 <=>  334 - 337   (LEU  237  - LEU  240  <=> GLU  334  - ALA  337 )                          
 151: 6c70-A ee1w-A   227 - 230 <=>  339 - 342   (GLY  313  - LYS  316  <=> LEU  339  - ASP  342 )                          
 151: 6c70-A ee1w-A   253 - 260 <=>  388 - 395   (LEU  339  - ALA  346  <=> ILE  388  - ARG  395 )                          
 151: 6c70-A ee1w-A   261 - 289 <=>  398 - 426   (TYR  347  - VAL  375  <=> LEU  398  - THR  426 )                          
 151: 6c70-A ee1w-A   383 - 386 <=>  450 - 453   (VAL  469  - GLN  472  <=> PRO  450  - ARG  453 )                          
 152: 6c70-A efvr-A    29 -  60 <=>    4 -  35   (SER   31  - MET   62  <=> GLY    4  - ILE   35 )                          
 152: 6c70-A efvr-A    61 -  64 <=>   37 -  40   (GLU   63  - ASP   66  <=> ALA   37  - LEU   40 )                          
 152: 6c70-A efvr-A    65 -  78 <=>   44 -  57   (VAL   67  - PHE   80  <=> ASP   44  - HIS   57 )                          
 152: 6c70-A efvr-A    79 -  87 <=>   59 -  67   (LEU   81  - TYR   89  <=> LEU   59  - HIS   67 )                          
 152: 6c70-A efvr-A    88 -  95 <=>   74 -  81   (PHE   90  - PHE   97  <=> THR   74  - ASN   81 )                          
 152: 6c70-A efvr-A   261 - 288 <=>   83 - 110   (TYR  347  - GLY  374  <=> SER   83  - VAL  110 )
[truncated: 2,106,297 more chars]
