# Supplementary material for: Structural screens identify candidate human homologs of insect chemoreceptors and cryptic Drosophila gustatory receptor-like proteins
Source: eLife. 2023 Feb 20;12:e85537. doi: 10.7554/eLife.85537 (PMC9998090; doi:10.7554/eLife.85537)
Supplement: Source data 2. — Individual text files represent the output of the Dali AF-DB search using A. bakeri Or co-receptor (Orco) chain A (PDB 6C70-A) as query and the structural proteome dataset of the indicated species (note the datasets are from version 1 of the AlphaFold Protein Structure Database; subsequent, improved models were used for the pairwise comparisons in Table 1). The four-letter codes in the file names and job titles are as described for Source data 1. [file elife-85537-data2.zip › Drer_6C70A.txt]

# Job: Drer_6C70A
# Query: 6c70A
# No:  Chain   Z    rmsd lali nres  %id PDB  Description
   1:  c4f3-A 13.1  4.2  292   691    7   DANRE:AF-A9ULS8-F1 PUTATIVE HOMEODOMAIN TRANSCRIPTION FACTOR 1;
   2:  c2k6-A 10.3  4.8  233   635    8   DANRE:AF-A0A0R4IN84-F1 PUTATIVE HOMEODOMAIN TRANSCRIPTION FACTOR 2;
   3:  c0i6-A  7.6  4.2  190   741    8   DANRE:AF-A0A2R8Q947-F1 SIGNAL TRANSDUCER AND ACTIVATOR OF TRANSCRIPTI
   4:  cvw5-A  7.2  4.9  174   288    5   DANRE:AF-A5PMK2-F1 SYNTAXIN 11B, TANDEM DUPLICATE 2;
   5:  cnr6-A  7.1  4.2  168   620   10   DANRE:AF-F1QB30-F1 AUTOCRINE MOTILITY FACTOR RECEPTOR A;
   6:  c49s-A  7.0  4.4  171   725    8   DANRE:AF-B0S789-F1 SIGNAL TRANSDUCER AND ACTIVATOR OF TRANSCRIPTION;
   7:  c5ui-A  6.9  4.9  167   294    7   DANRE:AF-F1QX22-F1 SYNTAXIN 11A;
   8:  cnne-A  6.8  7.8  165   284    7   DANRE:AF-E9QCC0-F1 SYNTAXIN 2A;
   9:  cxni-A  6.8  4.5  177  1538    7   DANRE:AF-A0A0N4SUC0-F1 ATP-BINDING CASSETTE, SUB-FAMILY C (CFTR/MRP),
  10:  cp95-A  6.7  4.7  167   787   10   DANRE:AF-F1QWX2-F1 SIGNAL TRANSDUCER AND ACTIVATOR OF TRANSCRIPTION;
  11:  cxju-A  6.6  4.5  168   625    8   DANRE:AF-Q803I8-F1 E3 UBIQUITIN-PROTEIN LIGASE SYNOVIOLIN;
  12:  cxsy-A  6.6  5.0  166   295    7   DANRE:AF-Q5RGD4-F1 NOVEL PROTEIN (ZGC:77855);
  13:  crh3-A  6.5  4.6  183   785    5   DANRE:AF-Q68SP3-F1 SIGNAL TRANSDUCER AND ACTIVATOR OF TRANSCRIPTION;
  14:  c500-A  6.4  3.7  154   288    5   DANRE:AF-Q6PHV0-F1 SYNTAXIN 3A;
  15:  c5qx-A  6.3  4.2  163   806    7   DANRE:AF-O93599-F1 SIGNAL TRANSDUCER AND ACTIVATOR OF TRANSCRIPTION;
  16:  cznr-A  6.3  6.0  156   288    6   DANRE:AF-Q1MTI1-F1 SYNTAXIN 1B;
  17:  c4hz-A  6.2  5.6  177   325    5   DANRE:AF-A0A0R4ICQ9-F1 ZGC:165520;
  18:  c54q-A  6.2  4.7  179   851    8   DANRE:AF-F1QCK2-F1 ATP-BINDING CASSETTE, SUB-FAMILY B (MDR/TAP), MEM
  19:  c1lj-A  6.1  5.0  189   836    8   DANRE:AF-E7FBV9-F1 SIGNAL TRANSDUCER AND ACTIVATOR OF TRANSCRIPTION;
  20:  c0s6-A  6.1  4.9  177  1518    7   DANRE:AF-A0A0R4IC81-F1 ATP-BINDING CASSETTE, SUB-FAMILY C (CFTR/MRP),
  21:  cx32-A  6.0  4.5  165   758    6   DANRE:AF-A0A286Y960-F1 SIGNAL TRANSDUCER AND ACTIVATOR OF TRANSCRIPTI
  22:  cr1m-A  5.7  7.4  174   304    5   DANRE:AF-Q8JFD6-F1 GAP JUNCTION PROTEIN;
  23:  c2u2-A  5.7  4.8  176  1502    8   DANRE:AF-A0A140LGU2-F1 ATP-BINDING CASSETTE, SUB-FAMILY C (CFTR/MRP),
  24:  c5yq-A  5.5  4.4  149   859    7   DANRE:AF-A0A2R8Q515-F1 RHO GUANINE NUCLEOTIDE EXCHANGE FACTOR (GEF) 7
  25:  crz0-A  5.5  6.0  172  1136    9   DANRE:AF-F1QNV4-F1 NUCLEAR PORE COMPLEX PROTEIN NUP133;
  26:  cnt6-A  5.4  4.0  148   341   11   DANRE:AF-A3KNK1-F1 ION CHANNEL TACAN;
  27:  cugu-A  5.4  4.8  146   459    8   DANRE:AF-A0A1D5NS78-F1 AUTOCRINE MOTILITY FACTOR RECEPTOR B;
  28:  cx44-A  5.3  7.9  164  1994    9   DANRE:AF-F1QH17-F1 PROTEIN-METHIONINE SULFOXIDE OXIDASE MICAL3A;
  29:  cw6k-A  5.3 12.9  159  1183   12   DANRE:AF-X1WCN4-F1 EH DOMAIN-BINDING PROTEIN 1;
  30:  c01l-A  5.2  8.0   76   237    8   DANRE:AF-Q7ZV80-F1 SURVIVAL OF MOTOR NEURON-RELATED-SPLICING FACTOR
  31:  cs2q-A  5.2  8.9  146   731    8   DANRE:AF-A0A2R8Q5D8-F1 UNCHARACTERIZED PROTEIN;
  32:  crpu-A  5.2  3.5   66    67    8   DANRE:AF-A0A2R8PZN9-F1 UNCHARACTERIZED PROTEIN;
  33:  ctmt-A  5.2  7.2  161  2382    4   DANRE:AF-E7FDY6-F1 EH DOMAIN-BINDING PROTEIN 1-LIKE 1B;
  34:  c5wg-A  5.2  6.9  158   799    6   DANRE:AF-A0A0R4INF7-F1 MICAL-LIKE 2A;
  35:  c4nd-A  5.2  7.1   91   624    2   DANRE:AF-R4GDS2-F1 SI:DKEY-182I3.10;
  36:  c59c-A  5.2  3.7   63   287    6   DANRE:AF-F1Q8K3-F1 STIP1 HOMOLOGY AND U-BOX-CONTAINING PROTEIN 1;
  37:  c4o4-A  5.1  6.0   93   550    4   DANRE:AF-A0A0R4IWX6-F1 ABL-INTERACTOR 2A;
  38:  ctof-A  5.1  4.3   73   455    5   DANRE:AF-E7FB29-F1 SI:CH73-390B10.2;
  39:  c3s2-A  5.1 11.4   79   486   13   DANRE:AF-Q1LWI4-F1 NGFI-A-BINDING PROTEIN 1A (EGR1 BINDING PROTEIN 1
  40:  cz2u-A  5.1  8.1   89   216    6   DANRE:AF-A0A2R8PYZ7-F1 CHARGED MULTIVESICULAR BODY PROTEIN 2BA;
  41:  cp6e-A  5.1  9.0  148   371    8   DANRE:AF-F1QQU6-F1 OLFACTORY RECEPTOR;
  42:  cyhp-A  5.1  4.2   71   983    1   DANRE:AF-A0A0R4IL25-F1 ELKS/RAB6-INTERACTING/CAST FAMILY MEMBER 2;
  43:  cw36-A  5.1  8.3  177   476    2   DANRE:AF-Q6NYU5-F1 GAP JUNCTION PROTEIN;
  44:  czwi-A  5.1  4.5  175   826    5   DANRE:AF-Q9W735-F1 PROMININ-1-A;
  45:  cz67-A  5.1  5.4   81   541    7   DANRE:AF-A0A0G2KE28-F1 FERRIC-CHELATE REDUCTASE 1B;
  46:  cpa2-A  5.1 16.9  111  1534    3   DANRE:AF-A0A0R4IVQ1-F1 TRINUCLEOTIDE REPEAT-CONTAINING ADAPTOR 6C2;
  47:  c1ut-A  5.1 12.1   77   456    6   DANRE:AF-A0A0R4IYB5-F1 SI:CH211-194M7.5;
  48:  ct5q-A  5.0  3.4   68   201    1   DANRE:AF-Q5BJI9-F1 PROBABLE SIGNAL PEPTIDASE COMPLEX SUBUNIT 2;
  49:  cz38-A  5.0 11.2  116   463    9   DANRE:AF-F1R4Z4-F1 TETRATRICOPEPTIDE REPEAT DOMAIN 23;
  50:  csae-A  5.0  7.9  174   341    6   DANRE:AF-Q1LWG0-F1 GAP JUNCTION PROTEIN;
  51:  cq6h-A  5.0  4.2  149   337    7   DANRE:AF-Q1LY80-F1 TRANSMEMBRANE PROTEIN 120B;
  52:  cola-A  5.0  6.5   88   661   13   DANRE:AF-E7FEH0-F1 ADHESION G PROTEIN-COUPLED RECEPTOR A1A;
  53:  c00k-A  5.0  8.6   74   189    1   DANRE:AF-Q6P011-F1 ER MEMBRANE PROTEIN COMPLEX SUBUNIT 4;
  54:  cnti-A  5.0  3.9   80   224    3   DANRE:AF-A0A0G2KTD0-F1 FAMILY WITH SEQUENCE SIMILARITY 180 MEMBER A;
  55:  cx4n-A  5.0  5.6   90   239    8   DANRE:AF-F1QX75-F1 CHARGED MULTIVESICULAR BODY PROTEIN 4C;
  56:  c4gj-A  5.0 21.4   74   462    8   DANRE:AF-F1Q9F6-F1 LUC7-LIKE 3 PRE-MRNA-SPLICING FACTOR;
  57:  czae-A  5.0  7.6  146   235    8   DANRE:AF-A0A0G2KT85-F1 G_PROTEIN_RECEP_F1_2 DOMAIN-CONTAINING PROTEIN
  58:  crh6-A  5.0  6.9  140   749   10   DANRE:AF-Q6P943-F1 SIGNAL TRANSDUCER AND ACTIVATOR OF TRANSCRIPTION;
  59:  cvmg-A  4.9  3.9  135   222   11   DANRE:AF-Q1LXB7-F1 CYTOCHROME B561 FAMILY, MEMBER D2;
  60:  cn5t-A  4.9  3.5   60   296    7   DANRE:AF-X1WEV5-F1 SI:CH211-284F22.3;
  61:  cru9-A  4.9  4.7   75  1965    7   DANRE:AF-A0A0R4IMS9-F1 DNA-DIRECTED RNA POLYMERASE SUBUNIT;
  62:  cqlx-A  4.9  3.2   63   258   11   DANRE:AF-A0A0R4IRM4-F1 SI:CH211-147M6.2;
  63:  cye0-A  4.9  5.3   79  1953    6   DANRE:AF-F1RBT2-F1 DNA HELICASE;
  64:  cs37-A  4.9 14.5   88   416    6   DANRE:AF-Q6TEM2-F1 INHIBITOR OF GROWTH PROTEIN;
  65:  c3p7-A  4.9 13.6  118   211    6   DANRE:AF-Q503H8-F1 TETRASPANIN;
  66:  crir-A  4.9  5.5  106   683    5   DANRE:AF-Q6TNR1-F1 RHOPHILIN-2;
  67:  c13y-A  4.9  5.3   79  1143    9   DANRE:AF-A0A0G2KNE7-F1 1-PHOSPHATIDYLINOSITOL 4,5-BISPHOSPHATE PHOSPH
  68:  c2gj-A  4.9  4.4  173  1507   10   DANRE:AF-E7F118-F1 ATP-BINDING CASSETTE, SUB-FAMILY C (CFTR/MRP), ME
  69:  cx6a-A  4.9  3.1   65   270   11   DANRE:AF-B0S5D5-F1 PALMITOYLTRANSFERASE ZDHHC12-A;
  70:  cv0l-A  4.9  6.0   89   526    7   DANRE:AF-B0UXT0-F1 SI:DKEY-208K22.6;
  71:  czvg-A  4.9  6.7   76   530    8   DANRE:AF-F1RCZ5-F1 PROTEIN-TYROSINE-PHOSPHATASE;
  72:  cy05-A  4.9  3.4   79   301    5   DANRE:AF-Q7T2G0-F1 TETRASPANIN;
  73:  cr6p-A  4.9  9.2  151   598   10   DANRE:AF-F1R4K2-F1 CALCITONIN RECEPTOR;
  74:  cqtp-A  4.9  4.3  100   865    5   DANRE:AF-B7ZC77-F1 CATENIN ALPHA-2;
  75:  cwhl-A  4.9  8.6   87   421    1   DANRE:AF-Q0P496-F1 E3 UBIQUITIN-PROTEIN LIGASE MARCHF4;
  76:  czsu-A  4.8  4.6   94  1052    3   DANRE:AF-E7F700-F1 HECT AND RLD DOMAIN-CONTAINING E3 UBIQUITIN PROTE
  77:  c5i5-A  4.8  4.5   66   335    6   DANRE:AF-E7FA02-F1 AIG1-TYPE G DOMAIN-CONTAINING PROTEIN;
  78:  cvo8-A  4.8  6.3  170   400    5   DANRE:AF-F1QL21-F1 GAP JUNCTION PROTEIN;
  79:  cq37-A  4.8  3.6   63   270    6   DANRE:AF-Q32PR0-F1 TYPE I PHOSPHATIDYLINOSITOL 4,5-BISPHOSPHATE
  80:  cz6i-A  4.8  6.4   78   405    8   DANRE:AF-Q7T3H1-F1 DYNACTIN SUBUNIT 2;
  81:  c4fg-A  4.8  4.6   97   235    7   DANRE:AF-Q7T361-F1 STX8 PROTEIN;
  82:  crub-A  4.8  8.5  141   324    5   DANRE:AF-X1WH67-F1 SI:DKEY-117A8.1;
  83:  cv69-A  4.8  6.8  119   797    8   DANRE:AF-Q5PR93-F1 ANAPHASE-PROMOTING COMPLEX SUBUNIT 4;
  84:  cz6e-A  4.8  6.5  167   587    5   DANRE:AF-E7F5C1-F1 OTOPETRIN 1;
  85:  c1r8-A  4.8  9.1  153   315   10   DANRE:AF-Q2PRH1-F1 ODORANT RECEPTOR;
  86:  c3aq-A  4.8 10.1   75   768    7   DANRE:AF-E7F3T1-F1 SOLUTE CARRIER FAMILY 4 MEMBER 1 ADAPTOR PROTEIN;
  87:  cngg-A  4.8  8.5  146   336   10   DANRE:AF-F1R2Q0-F1 G_PROTEIN_RECEP_F1_2 DOMAIN-CONTAINING PROTEIN;
  88:  crqn-A  4.8  6.0   72   643    7   DANRE:AF-A0A2R8Q108-F1 DOLICHYL-DIPHOSPHOOLIGOSACCHARIDE--PROTEIN
  89:  cv5b-A  4.8  5.1  114   913    8   DANRE:AF-F1QIP8-F1 PROTEIN ZIP4 HOMOLOG;
  90:  c3ot-A  4.8  8.3  156  1214    8   DANRE:AF-E7F9T0-F1 -MONOOXYGENASE MICAL1;
  91:  cpzo-A  4.8  6.2   87   250    6   DANRE:AF-Q4VBS0-F1 INHIBITOR OF GROWTH PROTEIN;
  92:  cvsp-A  4.8  7.5   79  1030    4   DANRE:AF-A0A2R8RJ32-F1 PHOSPHOINOSITIDE PHOSPHOLIPASE C;
  93:  cop0-A  4.7  5.5   73   991    3   DANRE:AF-A0A2R8QE21-F1 LIPASE_3 DOMAIN-CONTAINING PROTEIN;
  94:  cz9o-A  4.7 10.2  138  1005    4   DANRE:AF-A0A2R8QFC7-F1 PROTEIN KINASE C;
  95:  c4ag-A  4.7  4.3   69   510   13   DANRE:AF-A3QJX4-F1 SERYL-TRNA SYNTHETASE;
  96:  c4os-A  4.7 34.2  116   490    5   DANRE:AF-A0A0R4ILX8-F1 OLFACTOMEDIN 2B;
  97:  c5zw-A  4.7  4.7   73   549    7   DANRE:AF-A0A0G2KFV1-F1 DNA TOPOISOMERASE I MITOCHONDRIAL;
  98:  cz1h-A  4.7 14.9   82  1980    9   DANRE:AF-A0A0R4IJ89-F1 DNA HELICASE;
  99:  cyh6-A  4.7  4.0   60   231    3   DANRE:AF-A0A0R4IIN4-F1 ZGC:114173;
 100:  ctgz-A  4.7  9.9  102   220    6   DANRE:AF-Q7ZW25-F1 CHARGED MULTIVESICULAR BODY PROTEIN 2A;
 101:  c36s-A  4.7  5.6   80   696   13   DANRE:AF-A3KPJ7-F1 HORMONE-SENSITIVE LIPASE;
 102:  cp5n-A  4.7  6.0  109   776    5   DANRE:AF-F1QYG6-F1 BONE MORPHOGENETIC PROTEIN/RETINOIC ACID-INDUCIBL
 103:  cq1e-A  4.7  2.6   52    74    6   DANRE:AF-A0A2R8PWI9-F1 UNCHARACTERIZED PROTEIN;
 104:  cq5s-A  4.7  9.6  158   340    5   DANRE:AF-F1R1W5-F1 OLFACTORY RECEPTOR;
 105:  c4pi-A  4.7 10.9   75   807    9   DANRE:AF-A0A2R8Q624-F1 RING FINGER PROTEIN 10;
 106:  cufn-A  4.7  6.9   93   553   10   DANRE:AF-Q6P6X6-F1 NOP58 RIBONUCLEOPROTEIN HOMOLOG (YEAST);
 107:  cqwz-A  4.7  8.5  124   471    7   DANRE:AF-A0A2R8QQD3-F1 UNCHARACTERIZED PROTEIN;
 108:  c54t-A  4.7  5.4  141   554    7   DANRE:AF-F1QJS5-F1 OTOPETRIN 2;
 109:  co3o-A  4.7  7.9  164   370    3   DANRE:AF-B3DID2-F1 GAP JUNCTION PROTEIN;
 110:  cy7c-A  4.6  4.6  126   932    6   DANRE:AF-E7EXW2-F1 GPI ETHANOLAMINE PHOSPHATE TRANSFERASE 1;
 111:  c1py-A  4.6  7.3   66   352    5   DANRE:AF-B0R196-F1 SI:CH211-220D9.3;
 112:  cxeu-A  4.6  4.6   89   224    9   DANRE:AF-A0A2R8Q5I2-F1 VESICLE TRANSPORT THROUGH INTERACTION WITH T-S
 113:  cxxk-A  4.6 10.4   67   112    4   DANRE:AF-E7F208-F1 PROTEIN FMC1 HOMOLOG;
 114:  c1bb-A  4.6  6.0  119   232    7   DANRE:AF-A0A0R4IG59-F1 BCL2-INTERACTING PROTEIN 1B;
 115:  csb0-A  4.6 13.0   87   494    7   DANRE:AF-Q5TZ43-F1 CENTROSOMAL PROTEIN 57,-LIKE 1;
 116:  c08o-A  4.6  4.3  101   225    5   DANRE:AF-Q7SY45-F1 VESICLE TRANSPORT THROUGH INTERACTION WITH T-SNAR
 117:  c5jg-A  4.6  7.1  137   485   11   DANRE:AF-E7FG90-F1 ADRENOCEPTOR ALPHA 1AA;
 118:  c1x8-A  4.6  4.7   91   589    8   DANRE:AF-Q1L8Y9-F1 SI:CH211-39A7.1;
 119:  co0t-A  4.6 14.1  131   271    5   DANRE:AF-Q5PR95-F1 TETRASPANIN;
 120:  coji-A  4.6  4.2   72   715    7   DANRE:AF-Q98SP7-F1 BARDET-BIEDL SYNDROME 2 PROTEIN HOMOLOG;
 121:  cttb-A  4.6 24.1  101  1817    5   DANRE:AF-I3IRW6-F1 TRINUCLEOTIDE REPEAT-CONTAINING ADAPTOR 6C1;
 122:  cth3-A  4.6 13.2  127   260    6   DANRE:AF-A0A2R8QD49-F1 TETRASPANIN;
 123:  c2z7-A  4.6  4.7  142   267    8   DANRE:AF-A5PMJ7-F1 SYNTAXIN 12;
 124:  co0k-A  4.6 13.0   90   523    7   DANRE:AF-A0A0R4IU86-F1 PROCOLLAGEN-PROLINE 4-DIOXYGENASE;
 125:  cp4g-A  4.6  3.7   66   241    8   DANRE:AF-Q7ZV35-F1 MEDIATOR OF RNA POLYMERASE II TRANSCRIPTION SUBUN
 126:  c3mb-A  4.6 10.0  109   860    5   DANRE:AF-A0A0R4IIR1-F1 DYNAMIN GTPASE;
 127:  c157-A  4.6  8.9   85   669    5   DANRE:AF-A0A2R8QLL1-F1 NEPHRONOPHTHISIS 1;
 128:  cx1b-A  4.6  7.8  110  1814    8   DANRE:AF-E7F981-F1 NUCLEAR PORE COMPLEX PROTEIN NUP96;
 129:  cvsb-A  4.6  2.4   50   150    8   DANRE:AF-B0V2G6-F1 HES FAMILY BHLH TRANSCRIPTION FACTOR 2, TANDEM DU
 130:  cn10-A  4.6  5.7  144   443    6   DANRE:AF-F6P1P1-F1 TRANSMEMBRANE PROTEIN 44;
 131:  c6ck-A  4.6  4.0   73   438   11   DANRE:AF-E7EXQ4-F1 DYNAMIN-TYPE G DOMAIN-CONTAINING PROTEIN;
 132:  cvnz-A  4.6 14.2   68   326   13   DANRE:AF-Q08BV2-F1 TRNA WYBUTOSINE-SYNTHESIZING PROTEIN 5;
 133:  c259-A  4.6 11.1  141   635    9   DANRE:AF-A0A2R8Q420-F1 GOLGI-ASSOCIATED, GAMMA ADAPTIN EAR-CONTAINING
 134:  c3s6-A  4.6  8.2  150   357   11   DANRE:AF-U3JAL2-F1 TRACE AMINE-ASSOCIATED RECEPTOR 14J;
 135:  c5pb-A  4.6  8.9  149   315    9   DANRE:AF-Q2PRE6-F1 ODORANT RECEPTOR;
 136:  c1ah-A  4.5  7.3  162   471    4   DANRE:AF-A0A140LFQ0-F1 ATPASE 13A3;
 137:  c3dt-A  4.5  4.0   58   421    7   DANRE:AF-Q2PGD2-F1 BHLH PROTEIN DEC2;
 138:  cylt-A  4.5  5.0   91   293    7   DANRE:AF-F1QQW7-F1 SAGA COMPLEX-ASSOCIATED FACTOR 29;
 139:  c2p8-A  4.5  6.1   92   330    4   DANRE:AF-A0A0G2L8E4-F1 UNCHARACTERIZED PROTEIN;
 140:  cztl-A  4.5 11.0   76   515    5   DANRE:AF-Q6DRC0-F1 SERINE--TRNA LIGASE, CYTOPLASMIC;
 141:  csnn-A  4.5 13.7   85  1008    6   DANRE:AF-E7F8G4-F1 PHOSPHOINOSITIDE PHOSPHOLIPASE C;
 142:  cqj9-A  4.5  5.5   69   839   12   DANRE:AF-K7DY99-F1 TETRATRICOPEPTIDE REPEAT PROTEIN 27;
 143:  csaf-A  4.5  6.5   63   607   10   DANRE:AF-F1RA30-F1 ECOTROPIC VIRAL INTEGRATION SITE 5A;
 144:  cxvf-A  4.5  3.8   60   401    2   DANRE:AF-A0A0R4IRY0-F1 BRAIN-SPECIFIC ANGIOGENESIS INHIBITOR 1-ASSOCI
 145:  cu7r-A  4.5  4.9   71   733    8   DANRE:AF-A0A0R4INR7-F1 SHC SH2-DOMAIN-BINDING PROTEIN 1;
 146:  cr09-A  4.5  4.3  144   664    6   DANRE:AF-B1H1M0-F1 RING FINGER PROTEIN 139;
 147:  cs2p-A  4.5  8.4  152   403    9   DANRE:AF-F1R288-F1 G_PROTEIN_RECEP_F1_2 DOMAIN-CONTAINING PROTEIN;
 148:  c6gv-A  4.5  7.6  161   362    7   DANRE:AF-F6P2X6-F1 GAP JUNCTION PROTEIN;
 149:  cqy6-A  4.5 14.1  120   227    7   DANRE:AF-A0A2R8RLM7-F1 TETRASPANIN;
 150:  cy9t-A  4.5  5.5   82   425    5   DANRE:AF-Q1L952-F1 TEKTIN;
 151:  cx6s-A  4.5 13.4  118   293    3   DANRE:AF-A0A2R8QSE1-F1 TETRASPANIN;
 152:  cnp9-A  4.5  5.6   88  2230    9   DANRE:AF-E7EYC3-F1 ZINC FINGER PROTEIN 318;
 153:  c03b-A  4.5  9.8   89   810    9   DANRE:AF-A0A2R8RQB0-F1 CONSERVED OLIGOMERIC GOLGI COMPLEX SUBUNIT 5;
 154:  cqut-A  4.5  5.7   94   331    4   DANRE:AF-A0A2R8RLC0-F1 STROMAL ANTIGEN 3;
 155:  cvk3-A  4.5  6.6  177   471    3   DANRE:AF-X1WFS7-F1 GAP JUNCTION PROTEIN;
 156:  cz4o-A  4.5  5.8  122   406    8   DANRE:AF-A0A2R8Q0C3-F1 SH3-DOMAIN GRB2-LIKE ENDOPHILIN B2B;
 157:  c0bc-A  4.5 12.8  101   543    3   DANRE:AF-Q5RHQ8-F1 PROTEIN LIN-9 HOMOLOG;
 158:  c1vu-A  4.5  3.9   96   799    8   DANRE:AF-A0A2R8RXW2-F1 KINASE SUPPRESSOR OF RAS 1A;
 159:  c4f5-A  4.5  4.1   53   112    0   DANRE:AF-A0A0R4IP18-F1 SI:CH211-191J22.3;
 160:  c5v2-A  4.5 10.5   94   735    7   DANRE:AF-A0A2R8Q8A5-F1 CYCLIC NUCLEOTIDE-BINDING DOMAIN-CONTAINING PR
 161:  cprk-A  4.5  9.2  112   712    6   DANRE:AF-E7FA94-F1 MTSS I-BAR DOMAIN-CONTAINING 2B;
 162:  cud4-A  4.5  5.1  133   326    8   DANRE:AF-Q66I08-F1 ORGANIC SOLUTE TRANSPORTER SUBUNIT ALPHA;
 163:  cqzo-A  4.5  6.8   85   816    6   DANRE:AF-B7ZD94-F1 BEN DOMAIN-CONTAINING 3;
 164:  cr8s-A  4.5  3.7   66   257    8   DANRE:AF-Q1LWC3-F1 PHOSPHATIDYLINOSITOL-4,5-BISPHOSPHATE 4-PHOSPHATA
 165:  c08x-A  4.5 10.0  141   764   11   DANRE:AF-Q1JPR9-F1 RHO GTPASE-ACTIVATING PROTEIN 10;
 166:  cppb-A  4.5  8.3   96  1742   10   DANRE:AF-F1QMN5-F1 UNC-13 HOMOLOG A (C. ELEGANS);
 167:  c3uv-A  4.5 24.4   84   991    4   DANRE:AF-F1QYT8-F1 ARFGAP WITH SH3 DOMAIN, ANKYRIN REPEAT AND PH DOM
 168:  cugv-A  4.4  5.5  124  1544    7   DANRE:AF-A0A0R4IZ84-F1 SMG6 NONSENSE MEDIATED MRNA DECAY FACTOR;
 169:  cwug-A  4.4  4.9  134  2046   11   DANRE:AF-X1WCD0-F1 TRIADIN;
 170:  cvi9-A  4.4  4.0   75   750    5   DANRE:AF-A0A2R8QNC3-F1 UBIQUITIN-LIKE DOMAIN-CONTAINING PROTEIN;
 171:  cnqd-A  4.4  8.0   73   462    5   DANRE:AF-Q68EL6-F1 NUCLEAR FACTOR INTERLEUKIN-3-REGULATED PROTEIN;
 172:  csyt-A  4.4  5.7  165   751    6   DANRE:AF-B0V0E5-F1 AMYLOID-BETA A4 PROTEIN;
 173:  cy7a-A  4.4  5.8   83   298    5   DANRE:AF-F1QV61-F1 PLECKSTRIN HOMOLOGY DOMAIN-CONTAINING, FAMILY A
 174:  cq99-A  4.4  5.2   79  1072    1   DANRE:AF-F1REK0-F1 SIN3A-ASSOCIATED PROTEIN A;
 175:  czoq-A  4.4  4.2   70    89   11   DANRE:AF-A0A2R8RJ57-F1 UNCHARACTERIZED PROTEIN;
 176:  cod6-A  4.4  5.3  105   940    7   DANRE:AF-E7F7I3-F1 PROTEIN KINASE C;
 177:  cwao-A  4.4 10.9  105  1038    7   DANRE:AF-A0A0G2KV16-F1 UNCHARACTERIZED PROTEIN;
 178:  c12w-A  4.4  5.2   67  1943    6   DANRE:AF-A0A2R8PX59-F1 UNCHARACTERIZED PROTEIN;
 179:  cts7-A  4.4  6.8   99   723    5   DANRE:AF-A0A0R4IXG2-F1 AMYLOID BETA (A4) PRECURSOR-LIKE PROTEIN 1;
 180:  c0mk-A  4.4  5.5   63   497   13   DANRE:AF-F1QG13-F1 ECTONUCLEOSIDE TRIPHOSPHATE DIPHOSPHOHYDROLASE 3;
 181:  c4mh-A  4.4  8.8  152   424    8   DANRE:AF-A0A0G2KM61-F1 G PROTEIN-COUPLED RECEPTOR 135;
 182:  c501-A  4.4  8.1  132   364    8   DANRE:AF-F1QZU4-F1 KISS1 RECEPTOR B;
 183:  cori-A  4.4  5.0   88   425    5   DANRE:AF-F1R9K7-F1 SH3-BINDING DOMAIN PROTEIN 5-LIKE, A;
 184:  co4e-A  4.4  4.8   72   508   11   DANRE:AF-F1QGK3-F1 PROGRAMMED CELL DEATH 7;
 185:  ctsg-A  4.4  6.8   67   259    4   DANRE:AF-F1Q677-F1 ENKURIN, TRPC CHANNEL-INTERACTING PROTEIN;
 186:  coie-A  4.4  5.4  101   184    5   DANRE:AF-A0A2R8QFT9-F1 G_PROTEIN_RECEP_F2_4 DOMAIN-CONTAINING PROTEIN
 187:  c5vw-A  4.4 24.7   97   501    6   DANRE:AF-Q708S7-F1 ACID-SENSING ION CHANNEL 1A;
 188:  cxoa-A  4.4  8.2  153   346    7   DANRE:AF-Q6DHQ8-F1 LYSOPHOSPHATIDIC ACID RECEPTOR 1;
 189:  c5ce-A  4.4  6.8   81   115   14   DANRE:AF-Q7SZ56-F1 TRANSMEMBRANE PROTEIN 218;
 190:  c5n0-A  4.4  3.4   63  1031    5   DANRE:AF-F8W2E8-F1 RNA-BINDING MOTIF PROTEIN 27;
 191:  c0no-A  4.4 19.3  116   463    4   DANRE:AF-E7EYW4-F1 SI:DKEYP-121D2.7;
 192:  cswv-A  4.4  3.9  121   550    5   DANRE:AF-Q66I03-F1 GENERAL TRANSCRIPTION FACTOR IIH, POLYPEPTIDE 1;
 193:  c5n8-A  4.4  7.0  114   766    7   DANRE:AF-F1Q6C6-F1 BONE MORPHOGENETIC PROTEIN/RETINOIC ACID-INDUCIBL
 194:  conc-A  4.4 11.9  106   457    5   DANRE:AF-Q6PBQ2-F1 CHARGED MULTIVESICULAR BODY PROTEIN 7;
 195:  ctbw-A  4.4  7.2   78   504    5   DANRE:AF-Q7SXW2-F1 ZINC FINGER CCCH-TYPE WITH G PATCH DOMAIN-CONTAIN
 196:  c5q9-A  4.4  3.8   68   114    9   DANRE:AF-A3KNK7-F1 MEDIATOR OF RNA POLYMERASE II TRANSCRIPTION SUBUN
 197:  c2y8-A  4.4  9.4  141   341   11   DANRE:AF-X1WHY8-F1 SI:DKEY-42L23.4;
 198:  c6cz-A  4.4  4.8  112   245    6   DANRE:AF-Q504F3-F1 REGULATOR OF G-PROTEIN SIGNALING 9-BINDING PROTEI
 199:  crn0-A  4.4  8.2  167  1594   11   DANRE:AF-F1QMZ9-F1 ATP-BINDING CASSETTE, SUB-FAMILY C (CFTR/MRP), ME
 200:  cn85-A  4.4  7.4  138   407    8   DANRE:AF-E7FF58-F1 G PROTEIN-COUPLED RECEPTOR 63;
 201:  c351-A  4.4  5.4   76  1069    0   DANRE:AF-A0A2R8QMN6-F1 SIN3A-ASSOCIATED PROTEIN B;
 202:  cnh8-A  4.4 18.8   90   627    3   DANRE:AF-B0UXI0-F1 FORMIN-BINDING PROTEIN 1A;
 203:  cpqc-A  4.4  4.3   98   148    8   DANRE:AF-Q5XJ97-F1 NUCLEAR NUCLEIC ACID-BINDING PROTEIN C1D;
 204:  c337-A  4.4 16.3   74   822    7   DANRE:AF-A0A0R4I9S3-F1 SI:CH73-100L22.3;
 205:  czy9-A  4.4  8.1  109   930    6   DANRE:AF-F6NV75-F1 PROTEIN KINASE C;
 206:  c41r-A  4.4  9.6  123   694    6   DANRE:AF-F1RE62-F1 PATATIN-LIKE PHOSPHOLIPASE DOMAIN-CONTAINING 8;
 207:  crcy-A  4.3  5.4  108   645    9   DANRE:AF-F8W579-F1 NA(+)-DEPENDENT PHOSPHATE COTRANSPORTER 2A;
 208:  cqcf-A  4.3 14.0  116   559    7   DANRE:AF-A0A0R4IB32-F1 BRAIN-SPECIFIC ANGIOGENESIS INHIBITOR 1-ASSOCI
 209:  cyu8-A  4.3  3.8   58   170    5   DANRE:AF-Q5TLE6-F1 INTERFERON GAMMA-RELATED;
 210:  cpg7-A  4.3  4.3  129   378    9   DANRE:AF-B0S6I2-F1 XK-RELATED PROTEIN;
 211:  c0m3-A  4.3  2.9   60    72    5   DANRE:AF-A0A2R8RLN6-F1 UNCHARACTERIZED PROTEIN;
 212:  c6dg-A  4.3  7.6   81   817    4   DANRE:AF-Q1LYG2-F1 B-RAF PROTO-ONCOGENE, SERINE/THREONINE KINASE;
 213:  c0fj-A  4.3  7.2  139   321    8   DANRE:AF-A0A286YB77-F1 UNCHARACTERIZED PROTEIN;
 214:  c5cj-A  4.3  7.5  137   398   11   DANRE:AF-D2Y177-F1 NEUROPEPTIDE FF RECEPTOR 1-LIKE 1;
 215:  ctv9-A  4.3  7.3  139   386    9   DANRE:AF-F1QAQ7-F1 5-HYDROXYTRYPTAMINE RECEPTOR 1D;
 216:  cwcx-A  4.3  6.3   77   642    9   DANRE:AF-R4GEB4-F1 SI:DKEY-182I3.8;
 217:  cpoy-A  4.3  5.3  153   304    5   DANRE:AF-F1QBT8-F1 CONNEXIN 35.4;
 218:  c6ex-A  4.3  7.2  142   314   13   DANRE:AF-Q2PRH3-F1 ODORANT RECEPTOR;
 219:  cxp2-A  4.3 13.5  130   346   12   DANRE:AF-E7F2G5-F1 TETRASPANIN;
 220:  c2k0-A  4.3  8.3  145   321    5   DANRE:AF-Q2PR94-F1 ODORANT RECEPTOR;
 221:  czfv-A  4.3  3.1   56    58    9   DANRE:AF-A0A2R8Q6C8-F1 UNCHARACTERIZED PROTEIN;
 222:  ctg8-A  4.3  6.1   64   197   13   DANRE:AF-Q568T4-F1 PROTEIN HIKESHI;
 223:  covp-A  4.3  4.1   97   968    9   DANRE:AF-X1WF34-F1 KINASE SUPPRESSOR OF RAS 1B;
 224:  cycm-A  4.3  5.3   81   501    9   DANRE:AF-A0A0R4ILH7-F1 SPLICING FACTOR 3A, SUBUNIT 3;
 225:  cso2-A  4.3  4.3   71   123    6   DANRE:AF-A0A2R8Q5C7-F1 G_PROTEIN_RECEP_F1_2 DOMAIN-CONTAINING PROTEIN
 226:  cv7b-A  4.3  7.1   79  1271    5   DANRE:AF-F1Q740-F1 VALYL-TRNA SYNTHETASE;
 227:  cuoj-A  4.3 10.0  113  1198    6   DANRE:AF-E7F211-F1 TETRATRICOPEPTIDE REPEAT PROTEIN 17;
 228:  c5fv-A  4.3  8.3  151   566    8   DANRE:AF-E7F2K6-F1 ADHESION G PROTEIN-COUPLED RECEPTOR E14;
 229:  cwyr-A  4.3  8.9  121   956    7   DANRE:AF-B0S6S9-F1 RNA-BINDING PROTEIN 44;
 230:  co34-A  4.3 13.6   72  1147    6   DANRE:AF-F1Q5P6-F1 REPLICATION FACTOR C SUBUNIT 1;
 231:  c08p-A  4.3  8.5  160   287    7   DANRE:AF-A0A2R8QMH5-F1 ADHESION G PROTEIN-COUPLED RECEPTOR G7, TANDEM
 232:  cu21-A  4.3  4.3  105   232    6   DANRE:AF-E7F2E9-F1 SI:CH73-167I17.6;
 233:  csms-A  4.3  6.8  106   463   11   DANRE:AF-E7FBA2-F1 UNCHARACTERIZED PROTEIN;
 234:  cygd-A  4.3  7.7  126   974    6   DANRE:AF-Q32SG8-F1 SODIUM CALCIUM EXCHANGER 1H;
 235:  c3l7-A  4.3  8.7  148   347    6   DANRE:AF-P51049-F1 MELATONIN RECEPTOR TYPE 1B-B;
 236:  cysl-A  4.2  4.6   74   592    9   DANRE:AF-B0UYH7-F1 GLOMULIN, FKBP-ASSOCIATED PROTEIN A;
 237:  c0h3-A  4.2 12.9   76   362    3   DANRE:AF-Q8JHG4-F1 TAF7 RNA POLYMERASE II, TATA BOX-BINDING PROTEIN
 238:  cp8w-A  4.2  8.5   75   256    3   DANRE:AF-Q5TYM8-F1 SI:DKEY-86E18.1;
 239:  c51y-A  4.2  4.0   60   288    2   DANRE:AF-A3KGZ5-F1 VPS37B SUBUNIT OF ESCRT-I;
 240:  c27n-A  4.2  4.7   76   245    7   DANRE:AF-A0A2R8RTM3-F1 PARALEMMIN 1B;
 241:  cyuz-A  4.2 14.2   98   549    4   DANRE:AF-Q5U3N0-F1 PLECKSTRIN HOMOLOGY DOMAIN-CONTAINING FAMILY A ME
 242:  cx1m-A  4.2  5.3   85   146    8   DANRE:AF-A0A0R4IDX9-F1 SI:CH1073-278O19.1;
 243:  cq3u-A  4.2  4.9  123   320    7   DANRE:AF-Q2PR98-F1 ODORANT RECEPTOR;
 244:  c1l9-A  4.2  8.6   95   991    3   DANRE:AF-Q5RG20-F1 ARFGAP WITH SH3 DOMAIN, ANKYRIN REPEAT AND PH DOM
 245:  csqt-A  4.2  9.7   60   580    8   DANRE:AF-Q4QRJ7-F1 EUKARYOTIC TRANSLATION INITIATION FACTOR 2A;
 246:  cvxv-A  4.2  6.4   87  1100   11   DANRE:AF-X1WGA9-F1 SPECTRIN REPEAT-CONTAINING, NUCLEAR ENVELOPE FAMI
 247:  c2ro-A  4.2  5.9  109   935    7   DANRE:AF-F1QU23-F1 PROTEIN UNC-45 HOMOLOG B;
 248:  c21p-A  4.2  2.8   86   295    3   DANRE:AF-A2CET2-F1 N-ETHYLMALEIMIDE-SENSITIVE FACTOR ATTACHMENT PROT
 249:  cx2v-A  4.2  7.5   71   328    4   DANRE:AF-F1QVT5-F1 CENTROSOMAL PROTEIN 57;
 250:  cpk2-A  4.2 14.0   96   459    6   DANRE:AF-F1Q5W4-F1 PALMDELPHIN A;
 251:  c1wz-A  4.2 16.8   98  1236    4   DANRE:AF-Q5TZ25-F1 PTPRF-INTERACTING PROTEIN ALPHA 2;
 252:  ctgn-A  4.2  4.1   71  1238    6   DANRE:AF-A0A286Y8Y8-F1 RNA HELICASE;
 253:  cx3n-A  4.2  9.9   90   903    3   DANRE:AF-F1R8X1-F1 PROTEIN TYROSINE PHOSPHATASE RECEPTOR TYPE NA;
 254:  cy5z-A  4.2 19.8   78   824    8   DANRE:AF-B0V2U3-F1 POTASSIUM VOLTAGE-GATED CHANNEL, SHAB-RELATED SUB
 255:  czgu-A  4.2  9.6  132  1056    8   DANRE:AF-A0A2R8QB02-F1 HUNTINGTIN-INTERACTING PROTEIN 1;
 256:  c421-A  4.2  8.1  106   613    8   DANRE:AF-F1RDH8-F1 TUMOR NECROSIS FACTOR, ALPHA-INDUCED PROTEIN 2B;
 257:  c4za-A  4.2  8.7  133   649    5   DANRE:AF-Q6DBY0-F1 NUCLEAR PORE COMPLEX PROTEIN NUP85;
 258:  co3w-A  4.2  5.2   83  1389    6   DANRE:AF-F1R294-F1 EXCISION REPAIR CROSS-COMPLEMENTATION GROUP 6;
 259:  c52q-A  4.2 12.1   66   670   11   DANRE:AF-R4GEK1-F1 SI:DKEY-182I3.9;
 260:  cwou-A  4.2  4.3   84   837    5   DANRE:AF-E7FDE3-F1 SI:CH211-266G18.9;
 261:  c1og-A  4.2  9.7   90   834    6   DANRE:AF-X1WDB4-F1 F-ACTIN MONOOXYGENASE;
 262:  cxk1-A  4.2 14.1   83   402    8   DANRE:AF-Q6PFM4-F1 ENDOPLASMIC RETICULUM JUNCTION FORMATION PROTEIN
 263:  cxzk-A  4.2  4.6   78   375    9   DANRE:AF-A5PLA5-F1 POTASSIUM INWARDLY RECTIFYING CHANNEL SUBFAMILY J
 264:  cqbr-A  4.2  5.2   99   997   12   DANRE:AF-A0A2R8QMX1-F1 IMMUNOGLOBULIN MU DNA-BINDING PROTEIN 2;
 265:  co1j-A  4.2  2.0   55   427   13   DANRE:AF-Q803H0-F1 UPF0415 PROTEIN C7ORF25 HOMOLOG;
 266:  cpdo-A  4.2 15.0  115   481   10   DANRE:AF-Q6PH58-F1 TRANSMEMBRANE PROTEIN 39A;
 267:  cw5e-A  4.2  5.5   82   275    5   DANRE:AF-A0A2R8PX34-F1 G_PROTEIN_RECEP_F3_4 DOMAIN-CONTAINING PROTEIN
 268:  cr8c-A  4.2  6.6   94   715    3   DANRE:AF-F1QYJ2-F1 RABENOSYN, RAB EFFECTOR;
 269:  c5jy-A  4.2  7.7   93  2003    8   DANRE:AF-E7EXL6-F1 MYOFERLIN-LIKE;
 270:  c1wr-A  4.2  7.8  124   638    7   DANRE:AF-A0A2R8RXD6-F1 NA(+)-DEPENDENT PHOSPHATE COTRANSPORTER 2A;
 271:  cyd6-A  4.2 10.4   89   496    7   DANRE:AF-E7FG27-F1 ECTONUCLEOSIDE TRIPHOSPHATE DIPHOSPHOHYDROLASE 1;
 272:  c1mn-A  4.2 12.5   85   261    7   DANRE:AF-E9QFM1-F1 SI:CH211-218D20.15;
 273:  c36q-A  4.2 10.6   99   554   10   DANRE:AF-F1QCC6-F1 GLYPICAN-1;
 274:  c1yo-A  4.2 14.1  106   256    8   DANRE:AF-F1Q6P4-F1 TETRASPANIN;
 275:  c18h-A  4.2  4.3   69   123    9   DANRE:AF-X1WFY9-F1 SI:DKEY-74H17.3;
 276:  cvvu-A  4.2  8.6   72   845   11   DANRE:AF-E7F5B9-F1 MDM2-BINDING PROTEIN;
 277:  cyc5-A  4.2 25.5   87   189    6   DANRE:AF-Q4V8V8-F1 MEDIATOR COMPLEX SUBUNIT 30;
 278:  cooa-A  4.2 10.1  122   684    7   DANRE:AF-F1QE13-F1 EXOCYST COMPLEX COMPONENT 8;
 279:  c1yb-A  4.2 14.0   80   396    4   DANRE:AF-Q7SXR3-F1 E3 UBIQUITIN-PROTEIN TRANSFERASE MAEA;
 280:  cr4a-A  4.2 10.4  110  1100    8   DANRE:AF-B0S6J3-F1 SLIT-ROBO RHO GTPASE-ACTIVATING PROTEIN 2;
 281:  c3nv-A  4.2  6.6   79  1180   11   DANRE:AF-E7F7C3-F1 PDZ DOMAIN-CONTAINING 8;
 282:  cr57-A  4.2  5.9   87   446    9   DANRE:AF-A0A0R4IGN6-F1 SH3-DOMAIN-BINDING PROTEIN 5B (BTK-ASSOCIATED)
 283:  c2qw-A  4.2  9.2  144   326   10   DANRE:AF-A0A1L1QZ93-F1 ODORANT RECEPTOR, FAMILY G, SUBFAMILY 106, MEM
 284:  c34s-A  4.2 15.5   80  1309    9   DANRE:AF-F1RCT7-F1 KINESIN FAMILY MEMBER 16BB;
 285:  cy2p-A  4.2  5.4   74   914    4   DANRE:AF-Q5RJ80-F1 CAPRIN-2;
 286:  c5fw-A  4.2 12.7   74  1451    5   DANRE:AF-A0A2R8QJ08-F1 MEDIATOR OF RNA POLYMERASE II TRANSCRIPTION SU
 287:  cpuj-A  4.2 19.8   68   291    7   DANRE:AF-Q9DF41-F1 BHLH-WRPW TRANSCRIPTION FACTOR;
 288:  crj7-A  4.2 15.3   77   324    9   DANRE:AF-Q9I9L0-F1 HAIRY/ENHANCER-OF-SPLIT RELATED WITH YRPW MOTIF P
 289:  c2wt-A  4.1  7.8  119   213    8   DANRE:AF-A0A0R4IAF9-F1 CKLF-LIKE MARVEL TRANSMEMBRANE DOMAIN-CONTAINI
 290:  cp6c-A  4.1  7.0   83   670    2   DANRE:AF-E7FDQ5-F1 CELL CYCLE-ASSOCIATED PROTEIN 1A;
 291:  cssa-A  4.1 10.1  163  1643    9   DANRE:AF-F1QPJ1-F1 LAMININ, GAMMA 3;
 292:  c1oa-A  4.1 10.5   75   759    1   DANRE:AF-F1QMR6-F1 NCK-INTERACTING PROTEIN WITH SH3 DOMAIN;
 293:  c2np-A  4.1  4.7   93   651   12   DANRE:AF-A7YE96-F1 TETRATRICOPEPTIDE REPEAT PROTEIN 30A;
 294:  c4zg-A  4.1  4.3  131   731    5   DANRE:AF-A6H8T2-F1 DYNEIN INTERMEDIATE CHAIN CFAP94, AXONEMAL;
 295:  cxz7-A  4.1  8.3   69   496   12   DANRE:AF-A0A0R4IK68-F1 PANTOTHENATE KINASE 4 (INACTIVE);
 296:  cpj4-A  4.1  8.6  136   241    8   DANRE:AF-E7F9D5-F1 CYTOCHROME B561 FAMILY, MEMBER A3B;
 297:  c0a5-A  4.1 14.0   88  1129    5   DANRE:AF-F1QB81-F1 SMC5-SMC6 COMPLEX LOCALIZATION FACTOR 2;
 298:  cpew-A  4.1  3.6   70   364    0   DANRE:AF-F1R8J8-F1 LUC7-LIKE (S. CEREVISIAE);
 299:  cso7-A  4.1  4.5   64    76    9   DANRE:AF-A0A2R8RZX6-F1 VERY-LONG-CHAIN (3R)-3-HYDROXYACYL-COA DEHYDRA
 300:  ctjd-A  4.1  5.1  112   730    4   DANRE:AF-Q6ZM82-F1 COMPONENT OF OLIGOMERIC GOLGI COMPLEX 2;
 301:  c4ez-A  4.1 11.7  107  1027    7   DANRE:AF-A3KPJ4-F1 PROTEIN TYROSINE PHOSPHATASE RECEPTOR TYPE N2;
 302:  c1d6-A  4.1  4.2  156  1248    6   DANRE:AF-F1QBD7-F1 KINESIN FAMILY MEMBER 4;
 303:  c6ej-A  4.1  5.9  148   641   12   DANRE:AF-A0A0R4ICV1-F1 PARIETOPSIN;
 304:  ctks-A  4.1 12.6   94   855    3   DANRE:AF-A0A2R8RL72-F1 UNCHARACTERIZED PROTEIN;
 305:  cpq2-A  4.1  7.1  150   299    4   DANRE:AF-B3DIR8-F1 GAP JUNCTION PROTEIN;
 306:  cplr-A  4.1  5.0   94   581    9   DANRE:AF-F1QW63-F1 ALPHA-(1,6)-FUCOSYLTRANSFERASE;
 307:  c1xs-A  4.1  4.1   91  1046    4   DANRE:AF-B8JLD4-F1 HECT AND RLD DOMAIN-CONTAINING E3 UBIQUITIN PROTE
 308:  czhg-A  4.1  4.8   76  1197    7   DANRE:AF-A0A2R8QNU4-F1 B30.2/SPRY DOMAIN-CONTAINING PROTEIN;
 309:  cq30-A  4.1  8.8   56   181    7   DANRE:AF-Q6DGV4-F1 PHOSPHATIDYLINOSITOL GLYCAN ANCHOR BIOSYNTHESIS,
 310:  co3e-A  4.1  8.4   80   100   10   DANRE:AF-A0A2R8QFU3-F1 UNCHARACTERIZED PROTEIN;
 311:  cyea-A  4.1  5.8  135   233    7   DANRE:AF-A0A140LGW8-F1 SI:DKEY-125E8.5;
 312:  cwoo-A  4.1  9.3  158   470    8   DANRE:AF-Q68EK2-F1 CALCITONIN GENE-RELATED PEPTIDE TYPE 1 RECEPTOR;
 313:  cvrl-A  4.1  6.7   91   476    9   DANRE:AF-F1REL7-F1 TRANSMEMBRANE AND COILED-COIL DOMAIN FAMILY 3;
 314:  cti7-A  4.1  3.3   60   512    3   DANRE:AF-Q08CF1-F1 KINESIN LIGHT CHAIN;
 315:  c0p5-A  4.1  8.0  148   384    5   DANRE:AF-A0A0R4IQ19-F1 NPY-Y2 RECEPTOR;
 316:  c0g0-A  4.1  7.9  100   956    6   DANRE:AF-Q7ZW40-F1 GENERAL VESICULAR TRANSPORT FACTOR P115;
 317:  c5ia-A  4.1  8.2   69   317    4   DANRE:AF-Q8AXV6-F1 HAIRY/ENHANCER-OF-SPLIT RELATED WITH YRPW MOTIF P
 318:  cuen-A  4.1  5.7   59   194   10   DANRE:AF-Q6PH11-F1 PARTNER OF Y14 AND MAGO;
 319:  c0al-A  4.1  7.8  104   402    8   DANRE:AF-A0A0R4IRF0-F1 TEKTIN;
 320:  czz1-A  4.1  5.7   83  1051    4   DANRE:AF-A0A286YAU5-F1 CAP-GLY DOMAIN-CONTAINING LINKER PROTEIN 2;
 321:  c0y1-A  4.1  4.0   65   445    6   DANRE:AF-X1WEA6-F1 SI:RP71-84D9.1;
 322:  ctgi-A  4.1  9.1  148   381    7   DANRE:AF-E7F8D2-F1 TELEOST MULTIPLE TISSUE OPSIN 2B;
 323:  ctvh-A  4.1  4.1   81   424   10   DANRE:AF-Q32LW7-F1 POTASSIUM VOLTAGE-GATED CHANNEL, DELAYED-RECTIFIE
 324:  cp3k-A  4.1  3.3   65   113    5   DANRE:AF-A7E2L0-F1 DOLICHYL-DIPHOSPHOOLIGOSACCHARIDE--PROTEIN
 325:  cw00-A  4.1 14.1   83   806    5   DANRE:AF-U3JAR6-F1 ACTIN FILAMENT-ASSOCIATED PROTEIN 1;
 326:  cuio-A  4.1  4.5   87   624   11   DANRE:AF-B0UXS3-F1 HMG BOX DOMAIN-CONTAINING 4A;
 327:  cs95-A  4.1  4.1   67    70   10   DANRE:AF-A0A0R4IM12-F1 SI:DKEY-234H16.7;
 328:  c4ne-A  4.0 10.9  117   611   10   DANRE:AF-E7F6Z8-F1 PHOSPHODIESTERASE;
 329:  c5aa-A  4.0  9.8   87   782    8   DANRE:AF-A4IGC8-F1 DELTA-1-PYRROLINE-5-CARBOXYLATE SYNTHASE;
 330:  cu79-A  4.0  9.1   87   840    5   DANRE:AF-E7FEC8-F1 POTASSIUM VOLTAGE-GATED CHANNEL, KQT-LIKE SUBFAMI
 331:  crc7-A  4.0 15.0   80   620   11   DANRE:AF-I3ITH2-F1 KINESIN LIGHT CHAIN;
 332:  c4v4-A  4.0  6.6  122   287    5   DANRE:AF-A0A0R4IK07-F1 SI:CH211-208K15.1;
 333:  crdz-A  4.0 10.3   77   208   10   DANRE:AF-B8A454-F1 BCL2-ASSOCIATED ATHANOGENE 2;
 334:  cz10-A  4.0  4.9   77   145    8   DANRE:AF-Q7ZTI5-F1 MEDIATOR OF RNA POLYMERASE II TRANSCRIPTION SUBUN
 335:  cx4b-A  4.0 10.1  150   406   11   DANRE:AF-A0A2R8Q5E9-F1 ADHESION G PROTEIN-COUPLED RECEPTOR G4B;
 336:  c11l-A  4.0  4.7   96   317   10   DANRE:AF-A2BIC9-F1 ZGC:101679;
 337:  cv1o-A  4.0  6.4   76   126    5   DANRE:AF-A0A2R8QIR5-F1 UNCHARACTERIZED PROTEIN;
 338:  cwpp-A  4.0 10.2   70   383    4   DANRE:AF-Q803I2-F1 ENDOPLASMIC RETICULUM-GOLGI INTERMEDIATE COMPARTM
 339:  c4rl-A  4.0  3.8   94   154    6   DANRE:AF-Q6DGM2-F1 SUCCINATE DEHYDROGENASE  CYTOCHROME B
 340:  cvnf-A  4.0  4.6   78   437    4   DANRE:AF-A0A0R4ICH9-F1 POTASSIUM INWARDLY RECTIFYING CHANNEL SUBFAMIL
 341:  c3e5-A  4.0  8.2  145   579    6   DANRE:AF-Q1LXE6-F1 TETRATRICOPEPTIDE REPEAT PROTEIN 39C;
 342:  crh8-A  4.0 10.2   88   703    8   DANRE:AF-F1QCS2-F1 OS9 ENDOPLASMIC RETICULUM LECTIN;
 343:  c16e-A  4.0  5.2  105   579    1   DANRE:AF-F1Q5S6-F1 AARF DOMAIN-CONTAINING KINASE 5;
 344:  czri-A  4.0  4.3   59   422    3   DANRE:AF-F1R0E4-F1 NUCLEOPORIN 50;
 345:  cu6j-A  4.0  5.2  136   363    7   DANRE:AF-Q7T3Q4-F1 KAPPA-TYPE 3 OPIOID RECEPTOR;
 346:  c0bi-A  4.0  7.9   91  1867    0   DANRE:AF-B8JID6-F1 DEDICATOR OF CYTOKINESIS 5;
 347:  cniz-A  4.0  8.7   94   859    6   DANRE:AF-E7FH23-F1 ACTIN FILAMENT-ASSOCIATED PROTEIN 1-LIKE 2;
 348:  c5st-A  4.0 10.2   80   270    5   DANRE:AF-Q6QB00-F1 HAIRY AND ENHANCER OF SPLIT-RELATED PROTEIN HELT;
 349:  c01r-A  4.0  4.3  110   344    4   DANRE:AF-A3KNI7-F1 CYCLIN-D1-BINDING PROTEIN 1 HOMOLOG;
 350:  cygt-A  4.0  6.2  126   208    7   DANRE:AF-A7YYE5-F1 CKLF-LIKE MARVEL TRANSMEMBRANE DOMAIN-CONTAINING
 351:  c28c-A  4.0  2.7   51   270    6   DANRE:AF-F1R2L7-F1 IMMUNOGLOBULIN LIGHT 4 VARIABLE 8;
 352:  cz6m-A  4.0  8.0  102   155   10   DANRE:AF-Q66IA7-F1 UBIQUITOUSLY-EXPRESSED, PREFOLDIN-LIKE CHAPERONE;
 353:  cz4a-A  4.0  9.4  143   437    4   DANRE:AF-F1QB79-F1 SI:CH211-213O11.11;
 354:  cwn6-A  4.0  4.9   84  1209    8   DANRE:AF-F1QIQ2-F1 BCL2-ASSOCIATED ATHANOGENE 6;
 355:  c3op-A  4.0  4.6   66  1003    5   DANRE:AF-F1QJY8-F1 NON-SMC CONDENSIN I COMPLEX, SUBUNIT G;
 356:  cvul-A  4.0  5.2   72  1157    6   DANRE:AF-A0A2R8QML1-F1 RNA HELICASE;
 357:  c19y-A  4.0 14.8  124   287    6   DANRE:AF-A0A2R8RUR1-F1 FH2 DOMAIN-CONTAINING PROTEIN;
 358:  c5re-A  4.0 10.6  100  1071    1   DANRE:AF-F1QL41-F1 ADENYLATE CYCLASE TYPE 3;
 359:  cp8c-A  4.0  9.1   89   656    6   DANRE:AF-Q08BC7-F1 TRANSMEMBRANE AND COILED-COIL DOMAIN FAMILY 1B;
 360:  c2nb-A  4.0  6.5   77  1105    6   DANRE:AF-B3DKJ9-F1 DNA POLYMERASE;
 361:  cpfc-A  4.0  4.9   82   883    5   DANRE:AF-B8JIR6-F1 POTASSIUM VOLTAGE-GATED CHANNEL, KQT-LIKE SUBFAMI
 362:  c46z-A  4.0  4.1   72   143   11   DANRE:AF-B8A490-F1 SI:DKEY-188I13.9;
 363:  cu3j-A  4.0 19.4   72   130   10   DANRE:AF-Q6TLE4-F1 ER MEMBRANE PROTEIN COMPLEX SUBUNIT 5;
 364:  cwe6-A  4.0  4.7   76   206    8   DANRE:AF-Q503V0-F1 CHARGED MULTIVESICULAR BODY PROTEIN 6;
 365:  c1g4-A  4.0 10.7   72   776    7   DANRE:AF-A0A2R8QER8-F1 UNCHARACTERIZED PROTEIN;
 366:  cx7s-A  4.0  9.7   97   126    4   DANRE:AF-Q7SX94-F1 PREFOLDIN SUBUNIT 6;
 367:  cxwb-A  3.9  4.9   81   248    9   DANRE:AF-E7FGK5-F1 TRANSMEMBRANE PROTEIN 70;
 368:  c0ki-A  3.9 11.8   99   239   10   DANRE:AF-Q6DHQ4-F1 TETRASPANIN;
 369:  cs4s-A  3.9 13.6  115   271   10   DANRE:AF-B8JL23-F1 TETRASPANIN;
 370:  c4zv-A  3.9  7.9   77   393    8   DANRE:AF-Q0P410-F1 S-ADENOSYLMETHIONINE SENSOR UPSTREAM OF MTORC1;
 371:  c50v-A  3.9 19.3   99  1034    5   DANRE:AF-F1QD61-F1 MTR4 EXOSOME RNA HELICASE;
 372:  c4jq-A  3.9  5.4  108  1125   11   DANRE:AF-A0A2R8QB85-F1 POTASSIUM CHANNEL, SUBFAMILY T, MEMBER 1;
 373:  cnhl-A  3.9  4.4   83    98   10   DANRE:AF-Q9MIY2-F1 NADH-UBIQUINONE OXIDOREDUCTASE CHAIN 4L;
 374:  cunf-A  3.9  6.2   89   443   10   DANRE:AF-U3JAZ2-F1 SI:DKEY-219E21.2;
 375:  cru1-A  3.9  4.7   95   539    3   DANRE:AF-Q7ZUX1-F1 DNA-DIRECTED RNA POLYMERASE III SUBUNIT RPC3;
 376:  c2ii-A  3.9  6.7   84  1145    6   DANRE:AF-A0A0R4IFG3-F1 TRANSCRIPTION TERMINATION FACTOR, RNA POLYMERA
 377:  c3je-A  3.9  4.9   95   432    2   DANRE:AF-A0A2R8QL31-F1 GLYCEROPHOSPHODIESTER PHOSPHODIESTERASE DOMAIN
 378:  cy5u-A  3.9  3.2   73   700   10   DANRE:AF-E7F675-F1 ZMP:0000000662;
 379:  cpo2-A  3.9  9.6  126   899    5   DANRE:AF-F1QET8-F1 KINESIN-LIKE PROTEIN;
 380:  cown-A  3.9  7.7  122   250    6   DANRE:AF-E9QCD0-F1 GOLGI SNAP RECEPTOR COMPLEX MEMBER 1;
 381:  cpv9-A  3.9  4.9   86   655    5   DANRE:AF-B0R0K2-F1 KQT-LIKE 1;
 382:  crxc-A  3.9  5.1  114   345    7   DANRE:AF-Q6PFS0-F1 SOLUTE CARRIER FAMILY 30 (ZINC TRANSPORTER), MEMB
 383:  cuf4-A  3.9  7.1  105   321    9   DANRE:AF-A0A0R4IHF7-F1 ZGC:158417;
 384:  c3bf-A  3.9  5.6  106   366    6   DANRE:AF-X1WBP0-F1 SI:CH211-256E16.6;
 385:  ctsi-A  3.9  6.9   83   124    6   DANRE:AF-Q0D285-F1 TRANSMEMBRANE PROTEIN 141;
 386:  cx3k-A  3.9  4.7  125   253    9   DANRE:AF-Q503V1-F1 PLASMA MEMBRANE ASCORBATE-DEPENDENT REDUCTASE CYB
 387:  cpx2-A  3.9  6.1   89   811    8   DANRE:AF-F1Q572-F1 SOGA FAMILY MEMBER 3B;
 388:  coqw-A  3.9 12.4  117   537    5   DANRE:AF-F1QBX4-F1 NITRIC OXIDE SYNTHASE-TRAFFICKING;
 389:  c1si-A  3.9 14.4  119   238    9   DANRE:AF-Q6AZB9-F1 TETRASPANIN;
 390:  cqkg-A  3.9 16.0   95   174    3   DANRE:AF-Q6PC45-F1 MEDIATOR OF RNA POLYMERASE II TRANSCRIPTION SUBUN
 391:  cqg0-A  3.9 15.0   90   659    9   DANRE:AF-E1AZA5-F1 POTASSIUM VOLTAGE-GATED CHANNEL, SHAW-RELATED SUB
 392:  c176-A  3.9  7.7  100   250    5   DANRE:AF-A2BGW6-F1 U3 SMALL NUCLEOLAR RNA-ASSOCIATED PROTEIN 11;
 393:  cwi7-A  3.9  5.2  123  1850    4   DANRE:AF-F6P6X1-F1 YLP MOTIF-CONTAINING 1;
 394:  cu5b-A  3.9 14.5  116  1112    4   DANRE:AF-E9QGC4-F1 WW AND C2 DOMAIN-CONTAINING 1;
 395:  cp2c-A  3.9  8.7  138   374    7   DANRE:AF-F1R2E8-F1 CHEMOKINE (C-X-C MOTIF) RECEPTOR 3, TANDEM DUPLIC
 396:  cxx1-A  3.9 14.6  132   249    7   DANRE:AF-B0VEQ2-F1 TETRASPANIN;
 397:  c49h-A  3.9  6.8   95   229    5   DANRE:AF-A0A2R8PZD0-F1 PROTEIN TWEETY HOMOLOG;
 398:  crc9-A  3.9  3.6   70   417    3   DANRE:AF-A3KMT0-F1 ZGC:158803;
 399:  cova-A  3.9  4.8   70   266    7   DANRE:AF-Q7SZN2-F1 E3 UBIQUITIN-PROTEIN LIGASE RNF170;
 400:  cx61-A  3.9  7.9   99   780    5   DANRE:AF-Q5RGZ9-F1 RAD50 INTERACTOR 1;
 401:  cnn0-A  3.9  6.0   71   140    7   DANRE:AF-A0A2R8QKW1-F1 CYTOCHROME C OXIDASE SUBUNIT 7B;
 402:  cqdd-A  3.9  9.3   93   512    4   DANRE:AF-A5WVN5-F1 URI1 PREFOLDIN-LIKE CHAPERONE;
 403:  c132-A  3.9  4.9  108   521    5   DANRE:AF-B1H1M5-F1 AARF DOMAIN-CONTAINING KINASE 1;
 404:  c0lh-A  3.9  5.2   66   219    6   DANRE:AF-F1Q903-F1 SI:DKEY-6I22.5;
 405:  cyz6-A  3.9  7.4   64   429    5   DANRE:AF-Q7SY21-F1 TRANSCRIPTIONAL ADAPTER 3;
 406:  czo2-A  3.9  8.6   89   131    3   DANRE:AF-Q566S5-F1 P53 AND DNA DAMAGE-REGULATED PROTEIN 1;
 407:  crgw-A  3.8 10.0  125   709    6   DANRE:AF-A0A0R4ISY9-F1 GOLGI-ASSOCIATED, GAMMA ADAPTIN EAR-CONTAINING
 408:  c3ea-A  3.8  9.0   97   968    3   DANRE:AF-A0A2R8Q548-F1 PH DOMAIN-CONTAINING PROTEIN;
 409:  cuqv-A  3.8  6.5   94   681    9   DANRE:AF-F1QGA0-F1 O-ACYLTRANSFERASE-LIKE;
 410:  cxwy-A  3.8 14.4   86   410    2   DANRE:AF-Q1JQE7-F1 HEMOCHROMATOSIS TYPE 2;
 411:  c1nr-A  3.8 18.9   62   134    6   DANRE:AF-Q0VIA1-F1 MEDIATOR OF RNA POLYMERASE II TRANSCRIPTION SUBUN
 412:  cz69-A  3.8  7.0   82   541    7   DANRE:AF-A0A0R4IF09-F1 SERINE/THREONINE-PROTEIN PHOSPHATASE;
 413:  cp3c-A  3.8  4.7  127   253    9   DANRE:AF-F6PCI4-F1 CYTOCHROME B-561;
 414:  c0tl-A  3.8  7.4   82  1114    2   DANRE:AF-A0A2R8QP98-F1 RHO FAMILY-INTERACTING CELL POLARIZATION REGUL
 415:  cygn-A  3.8  9.2   70   329    4   DANRE:AF-A0A0G2KPB1-F1 AIG1-TYPE G DOMAIN-CONTAINING PROTEIN;
 416:  c03n-A  3.8  3.4   63    81   10   DANRE:AF-Q504A1-F1 V-TYPE PROTON ATPASE SUBUNIT;
 417:  cs1i-A  3.8  7.5  131   194    8   DANRE:AF-X1WFQ3-F1 TRANSMEMBRANE PROTEIN 176L.3B;
 418:  csc7-A  3.8  6.8  109   626    6   DANRE:AF-B8A4F8-F1 LEUCINE-RICH REPEAT-CONTAINING 9;
 419:  cs21-A  3.8  4.6   76  1614    3   DANRE:AF-F1R7Q9-F1 ZINC FINGER PROTEIN 654;
 420:  c354-A  3.8 14.4   71   513    7   DANRE:AF-A7E2I7-F1 TRANSMEMBRANE PROTEIN 151B;
 421:  c0rm-A  3.8 25.1   77   254   10   DANRE:AF-Q561X3-F1 MEDIATOR OF RNA POLYMERASE II TRANSCRIPTION SUBUN
 422:  cxe4-A  3.8  5.2   96  2313    4   DANRE:AF-E7FBU0-F1 ZINC FINGER PROTEIN 292A;
 423:  cye9-A  3.8  8.5  138   694    7   DANRE:AF-A0A2R8Q349-F1 SH3-DOMAIN-BINDING PROTEIN 1;
 424:  c06c-A  3.8  7.0   88  1897   11   DANRE:AF-F1Q5U3-F1 SOLUTE CARRIER FAMILY 35 MEMBER C2;
 425:  ct3q-A  3.8  5.0   77  2021    5   DANRE:AF-F1RBQ7-F1 RLF ZINC FINGER;
 426:  c0ke-A  3.8  5.9   78   418    8   DANRE:AF-E7F9C5-F1 POTASSIUM TWO PORE DOMAIN CHANNEL SUBFAMILY K MEM
 427:  c10s-A  3.8  8.3  149   395   11   DANRE:AF-Q1LX14-F1 SPHINGOSINE-1-PHOSPHATE RECEPTOR 3A;
 428:  cngy-A  3.8  4.3   78   364    9   DANRE:AF-Q6TH20-F1 DEVELOPMENTALLY-REGULATED GTP-BINDING PROTEIN 2;
 429:  c098-A  3.8  4.9  112  1651    5   DANRE:AF-A0A286YB17-F1 MAESTRO HEAT-LIKE REPEAT FAMILY MEMBER 1;
 430:  c4kv-A  3.8 10.2   76   412    8   DANRE:AF-B8A5B9-F1 P2X PURINOCEPTOR;
 431:  crwr-A  3.8 20.0   93   483    8   DANRE:AF-F1R5K6-F1 OLFACTOMEDIN 2A;
 432:  cyhr-A  3.8  5.0   84   365    2   DANRE:AF-A0A2R8QTC8-F1 PARALEMMIN 1A;
 433:  c5z0-A  3.8 17.0  105   242   10   DANRE:AF-A5WVS7-F1 INHIBITOR OF GROWTH PROTEIN;
 434:  crg1-A  3.8 12.6   96  1561    8   DANRE:AF-F1QVS5-F1 SMALL NUCLEAR RNA-ACTIVATING COMPLEX, POLYPEPTIDE
 435:  co7c-A  3.8  5.6   85  1009    7   DANRE:AF-Q68Y21-F1 GLUTAMATE RECEPTOR IONOTROPIC, DELTA-2;
 436:  cpar-A  3.8  4.6   70    74    4   DANRE:AF-A0A2R8QFR2-F1 UNCHARACTERIZED PROTEIN;
 437:  ctl6-A  3.8  5.3   78   446    6   DANRE:AF-F1R383-F1 VASOACTIVE INTESTINAL PEPTIDE RECEPTOR 1B;
 438:  c21e-A  3.8  6.0   86   974    7   DANRE:AF-F1RB62-F1 POTASSIUM VOLTAGE-GATED CHANNEL, KQT-LIKE SUBFAMI
 439:  coeb-A  3.8  4.2   76   251    9   DANRE:AF-E7F143-F1 CHARGED MULTIVESICULAR BODY PROTEIN 5A;
 440:  cp5c-A  3.8  5.2   94   206    5   DANRE:AF-A5PLC6-F1 BAG FAMILY MOLECULAR CHAPERONE REGULATOR 1;
 441:  cyjp-A  3.8  4.0   86   820    9   DANRE:AF-Q7ZU29-F1 NUCLEAR PORE COMPLEX PROTEIN NUP93;
 442:  czrf-A  3.8  4.9   74   908   11   DANRE:AF-F1Q4L8-F1 CCR4-NOT TRANSCRIPTION COMPLEX, SUBUNIT 3A;
 443:  crv2-A  3.8  4.5   75   635    5   DANRE:AF-A0A2R8PVL4-F1 FORMIN-BINDING PROTEIN 1B;
 444:  cudx-A  3.8  6.5  107  1099   13   DANRE:AF-A3KNA7-F1 STEROL REGULATORY ELEMENT-BINDING PROTEIN 2;
 445:  c5md-A  3.8 21.2   92   695    8   DANRE:AF-A5WVQ1-F1 CELL CYCLE-ASSOCIATED PROTEIN 1B;
 446:  cypn-A  3.8  5.1   68    89   10   DANRE:AF-H0WEI4-F1 SI:DKEY-181M19.11;
 447:  c3gp-A  3.8  7.9   85  1060    6   DANRE:AF-A0A2R8QAE6-F1 ATPASE FAMILY AAA DOMAIN-CONTAINING 5B;
 448:  cymk-A  3.8  5.0  104   962   11   DANRE:AF-A0A0R4IHD1-F1 KINASE SUPPRESSOR OF RAS 2;
 449:  coxk-A  3.8  5.6   95   714    6   DANRE:AF-E7FAC4-F1 PAT1 HOMOLOG 2;
 450:  cznf-A  3.8  3.7   65   261    2   DANRE:AF-A0A0R4IER2-F1 LYS-63-SPECIFIC DEUBIQUITINASE;
 451:  cvlv-A  3.8  8.5   80   770    5   DANRE:AF-Q5MPX4-F1 TRANSFERRIN RECEPTOR PROTEIN 1;
 452:  c30y-A  3.7  4.1   99   150    8   DANRE:AF-A0A2R8QM24-F1 MARVEL DOMAIN-CONTAINING PROTEIN;
 453:  cvs0-A  3.7  7.7  135   386    9   DANRE:AF-Q6TGT7-F1 SH3-DOMAIN GRB2-LIKE 3;
 454:  czs2-A  3.7  4.6  128   298    4   DANRE:AF-A0A2R8RWS3-F1 SYNTAXIN 4;
 455:  cqpy-A  3.7  9.7   93   378    9   DANRE:AF-Q5RFW5-F1 MEMBRANE-ASSOCIATED RING FINGER (C3HC4) 4;
 456:  ctad-A  3.7  6.6   79   542   13   DANRE:AF-F1R7M8-F1 POTASSIUM INWARDLY RECTIFYING CHANNEL SUBFAMILY J
 457:  crn8-A  3.7  8.7  149   405   11   DANRE:AF-Q6DGU5-F1 SOLUTE CARRIER FAMILY 25 MEMBER 46;
 458:  ctaq-A  3.7  9.6  143   690    8   DANRE:AF-F1QAE5-F1 ADHESION G PROTEIN-COUPLED RECEPTOR E10;
 459:  crpa-A  3.7  6.5  128   297    5   DANRE:AF-A0A2R8PYQ0-F1 GAP JUNCTION PROTEIN;
 460:  c589-A  3.7 10.3  119   490   11   DANRE:AF-A4IG34-F1 PERILIPIN 6;
 461:  c1r0-A  3.7  8.8  101   784    8   DANRE:AF-F1QK94-F1 AMPHIPHYSIN;
 462:  cq96-A  3.7  8.2  116  1088    8   DANRE:AF-F1Q6A6-F1 COILED-COIL DOMAIN-CONTAINING 180;
 463:  cnww-A  3.7 10.8  100   916    4   DANRE:AF-X1WH84-F1 PROTEIN TYROSINE PHOSPHATASE RECEPTOR TYPE NB;
 464:  cvjm-A  3.7  2.6   51   464    6   DANRE:AF-A0A0G2KQJ9-F1 UNCHARACTERIZED PROTEIN;
 465:  c3qp-A  3.7  6.3   66   140    5   DANRE:AF-A8HAJ2-F1 SI:CH211-272H9.5;
 466:  cyjc-A  3.7  4.6  109   678    6   DANRE:AF-E7F7Y8-F1 SERINE/THREONINE KINASE 31;
 467:  ctfo-A  3.7 13.7  107  2069    3   DANRE:AF-B0S541-F1 MYOSIN X;
 468:  c4f9-A  3.7 13.2   91  1820   10   DANRE:AF-A0A2R8Q3B4-F1 DNA HELICASE;
 469:  czyj-A  3.7  5.7  102   212    5   DANRE:AF-Q7T366-F1 GOLGI SNAP RECEPTOR COMPLEX MEMBER 2;
 470:  ct43-A  3.7  3.5   70   418   10   DANRE:AF-A0A0G2L4W7-F1 UNCHARACTERIZED PROTEIN;
 471:  cvuy-A  3.7  5.8   95   533    7   DANRE:AF-Q6PH46-F1 T-COMPLEX PROTEIN 1 SUBUNIT DELTA;
 472:  cz18-A  3.7 11.5   84   224    6   DANRE:AF-Q6IQ73-F1 CHARGED MULTIVESICULAR BODY PROTEIN 4C;
 473:  cso6-A  3.7  3.4   59   221    2   DANRE:AF-F1QI81-F1 HAIRY-RELATED 8A;
 474:  c0u4-A  3.7  7.8   83   885   12   DANRE:AF-Q1LUD8-F1 CCR4-NOT TRANSCRIPTION COMPLEX, SUBUNIT 3B;
 475:  co85-A  3.7  4.9   78   370    8   DANRE:AF-Q1L8I9-F1 POTASSIUM INWARDLY RECTIFYING CHANNEL SUBFAMILY J
 476:  cxo3-A  3.7  5.0   82   451    5   DANRE:AF-B8A4G8-F1 TEKTIN;
 477:  c0id-A  3.7  8.9   92   622   10   DANRE:AF-F1QNE0-F1 NUCLEAR AUTOANTIGENIC SPERM PROTEIN (HISTONE-BIND
 478:  czn2-A  3.7  6.6   88   501    6   DANRE:AF-Q49GP5-F1 PHOSPHATIDYLINOSITOL 4-KINASE TYPE 2-BETA;
 479:  cowt-A  3.7  4.9   89   431    4   DANRE:AF-F1QCR3-F1 PARALEMMIN 3;
 480:  c1f9-A  3.7  6.3   77   437    8   DANRE:AF-F1R3Q1-F1 ZGC:92594;
 481:  cwhp-A  3.7  3.8  124   521    7   DANRE:AF-A0A2R8QU29-F1 SOLUTE CARRIER FAMILY 7 MEMBER 10B;
 482:  ctyj-A  3.7 20.5  121   483    7   DANRE:AF-F1QAX6-F1 BAR/IMD DOMAIN-CONTAINING ADAPTOR PROTEIN 2-LIKE
 483:  c4ua-A  3.7  7.4   71   100    4   DANRE:AF-Q1L8P9-F1 SI:DKEY-81H8.1;
 484:  cqq6-A  3.7  8.7  105   465    7   DANRE:AF-Q6DHC7-F1 GLYCOPROTEIN IIIB;
 485:  cwpw-A  3.7 15.7   85   598    8   DANRE:AF-E9QHN6-F1 TRANSMEMBRANE PROTEIN 151A;
 486:  c4et-A  3.7  6.8  127   196    6   DANRE:AF-E7FBS4-F1 TRANSMEMBRANE 4 L SIX FAMILY MEMBER 18;
 487:  cqq0-A  3.7  6.8   79   505   11   DANRE:AF-E7EYV5-F1 CHOLINERGIC RECEPTOR, NICOTINIC, BETA 5B;
 488:  c24y-A  3.7  5.0   80   425    5   DANRE:AF-A0A0R4IAD0-F1 POTASSIUM INWARDLY RECTIFYING CHANNEL SUBFAMIL
 489:  co5h-A  3.7  9.5   82   498    6   DANRE:AF-F1QH85-F1 UNCHARACTERIZED PROTEIN;
 490:  cxyb-A  3.7  4.9   78   199    6   DANRE:AF-A0A0R4IS77-F1 CHARGED MULTIVESICULAR BODY PROTEIN 6A;
 491:  cvvd-A  3.7  5.2  129   282   11   DANRE:AF-A0A0R4IG54-F1 ELONGATION OF VERY LONG CHAIN FATTY ACIDS PROT
 492:  c4r3-A  3.7  9.2   93   543    8   DANRE:AF-V5NF92-F1 GLYPICAN 6B;
 493:  c3x0-A  3.7 16.1  115   621    3   DANRE:AF-X1WCA2-F1 ECTO-NOX DISULFIDE-THIOL EXCHANGER 1;
 494:  c0he-A  3.7  7.1   98   496    4   DANRE:AF-F1QCU4-F1 ECTONUCLEOSIDE TRIPHOSPHATE DIPHOSPHOHYDROLASE 8;
 495:  cvoh-A  3.7  5.7   79   752    8   DANRE:AF-E7FE64-F1 OXYSTEROL-BINDING PROTEIN;
 496:  csga-A  3.7  5.2  120   243    5   DANRE:AF-D3YLD4-F1 MONOCYTE TO MACROPHAGE DIFFERENTIATION-ASSOCIATED
 497:  cvm9-A  3.7  8.7  121  2182    6   DANRE:AF-E7FDD8-F1 SEPARASE;
 498:  coj4-A  3.7 23.1  102  2357    7   DANRE:AF-F1QQE5-F1 SPECTRIN BETA CHAIN;
 499:  co13-A  3.7  6.4   77   619    5   DANRE:AF-F6NZ60-F1 GLUCURONOKINASE WITH PUTATIVE URIDYL PYROPHOSPHOR
 500:  cyhq-A  3.7  5.3  146   493    8   DANRE:AF-A0A0R4ILH4-F1 SORTING NEXIN 1B;
 501:  c4xi-A  3.7  6.8  161   253    8   DANRE:AF-Q5TYN9-F1 GAP JUNCTION PROTEIN;
 502:  cxhn-A  3.7  5.2  133   291    8   DANRE:AF-Q8AX86-F1 ELONGATION OF VERY LONG CHAIN FATTY ACIDS PROTEIN
 503:  c0gx-A  3.7  5.0  102   154    9   DANRE:AF-F1QHP6-F1 ZGC:153665;
 504:  cwx7-A  3.7 25.4  112   847    6   DANRE:AF-E9QGS1-F1 MCF.2 CELL LINE-DERIVED-TRANSFORMING SEQUENCE B;
 505:  cn00-A  3.7  7.1   94   509    7   DANRE:AF-F1RCQ6-F1 GLUCAGON RECEPTOR B;
 506:  cn8v-A  3.7  5.8  134   364    8   DANRE:AF-E7FE45-F1 PROSTAGLANDIN I2 RECEPTOR;
 507:  c5ee-A  3.7  7.5  142   327    8   DANRE:AF-Q5QNN2-F1 TRACE AMINE-ASSOCIATED RECEPTOR 11;
 508:  c4hq-A  3.7  3.5   63   209    5   DANRE:AF-A0A0R4IKW1-F1 RING FINGER PROTEIN 207A;
 509:  cvg8-A  3.7  3.8  100   128    5   DANRE:AF-A0A2R8QE07-F1 UNCHARACTERIZED PROTEIN;
 510:  c2mt-A  3.7  4.3  134   247    7   DANRE:AF-A3KPR5-F1 CYTOCHROME B ASCORBATE-DEPENDENT PROTEIN 3;
 511:  cyth-A  3.7  5.3   73   756    5   DANRE:AF-A0A0G2L4B6-F1 PHOSPHOINOSITIDE-3-KINASE, REGULATORY SUBUNIT 
 512:  crc0-A  3.7  4.1   80   642    4   DANRE:AF-Q5XIZ9-F1 RHOTEKIN-2;
 513:  cqz5-A  3.7  9.4   85   367    7   DANRE:AF-A0A2R8RHU6-F1 SOLUTE CARRIER FAMILY 10 MEMBER 1;
 514:  cpcy-A  3.7  7.5   83  1414   10   DANRE:AF-A0A2R8QQQ9-F1 WD_REPEATS_REGION DOMAIN-CONTAINING PROTEIN;
 515:  c4pl-A  3.7  5.2   79   432    6   DANRE:AF-F1R1B8-F1 ZGC:162160;
 516:  czl5-A  3.7  5.7   92  1824    7   DANRE:AF-Q6DRL4-F1 TRESLIN;
 517:  cnjz-A  3.6  5.8  109   381    5   DANRE:AF-A0A0R4IMR9-F1 FAMILY WITH SEQUENCE SIMILARITY 49 MEMBER A;
 518:  czz5-A  3.6  4.0  124   338    3   DANRE:AF-F1Q6X3-F1 G_PROTEIN_RECEP_F1_2 DOMAIN-CONTAINING PROTEIN;
 519:  cooj-A  3.6  5.0  137   410   10   DANRE:AF-A0A0G2L2K4-F1 5-HYDROXYTRYPTAMINE RECEPTOR 7;
 520:  cnxf-A  3.6  9.2  149   370    7   DANRE:AF-Q4FE81-F1 BRAIN PROLACTIN-RELEASING PEPTIDE RECEPTOR-LIKE P
 521:  cqsz-A  3.6 13.4   77   167    6   DANRE:AF-A0A2R8QBC1-F1 VESICLE TRANSPORT PROTEIN;
 522:  cyz4-A  3.6  6.0   77   113   10   DANRE:AF-A0A2R8S075-F1 UNCHARACTERIZED PROTEIN;
 523:  cxg3-A  3.6 14.0   96   605    4   DANRE:AF-F1QS14-F1 KINESIN LIGHT CHAIN;
 524:  c1fa-A  3.6  4.1   67    96    9   DANRE:AF-Q1A5K9-F1 CRUMBS HOMOLOG 3B;
 525:  cn83-A  3.6  6.9   76   130    3   DANRE:AF-E7FE82-F1 NINJURIN 2;
 526:  cqud-A  3.6 13.9   74   246    1   DANRE:AF-B0S8J9-F1 MIT, MICROTUBULE-INTERACTING AND TRANSPORT, DOMAI
 527:  c4jl-A  3.6  8.0  102   502   15   DANRE:AF-F1RDI7-F1 ECTONUCLEOSIDE TRIPHOSPHATE DIPHOSPHOHYDROLASE 2A
 528:  cvg5-A  3.6  5.9  135   347    7   DANRE:AF-A8E7S9-F1 RELAXIN FAMILY PEPTIDE RECEPTOR 3.3A3;
 529:  cvbq-A  3.6  5.3  120   498   13   DANRE:AF-Q6P3M0-F1 SOLUTE CARRIER FAMILY 30 (ZINC TRANSPORTER), MEMB
 530:  c3rq-A  3.6  6.0  102   469    2   DANRE:AF-E7F8D3-F1 INTERFERON-INDUCED PROTEIN WITH TETRATRICOPEPTIDE
 531:  c47e-A  3.6 12.7  114   313    4   DANRE:AF-F1QUH4-F1 RING FINGER PROTEIN 175;
 532:  c5o8-A  3.6  6.0  107   210    6   DANRE:AF-Q6PHH3-F1 PROGRAMMED CELL DEATH PROTEIN 10-A;
 533:  c1ep-A  3.6  9.7   86   627    8   DANRE:AF-Q0PJT8-F1 CHOLINERGIC RECEPTOR, NICOTINIC, ALPHA 4B;
 534:  cyf3-A  3.6  5.6  128   202    5   DANRE:AF-Q8JHH5-F1 UNCHARACTERIZED PROTEIN C1ORF109 HOMOLOG;
 535:  c033-A  3.6  9.0   83   321    6   DANRE:AF-Q0P483-F1 MITOCHONDRIAL COENZYME A TRANSPORTER SLC25A42;
 536:  czk3-A  3.6 11.7  124   910    3   DANRE:AF-E7F2M8-F1 OXYSTEROL-BINDING PROTEIN;
 537:  cyrv-A  3.6  4.3   75   834    8   DANRE:AF-A0A2R8Q685-F1 POTASSIUM VOLTAGE-GATED CHANNEL SUBFAMILY B ME
 538:  cyx8-A  3.6  8.6   89   833    8   DANRE:AF-E7F8W7-F1 FAST KINASE DOMAINS 1;
 539:  cprt-A  3.6 16.5   76   518    7   DANRE:AF-Q66I11-F1 5'-NUCLEOTIDASE, CYTOSOLIC II,-LIKE 1;
 540:  cz8q-A  3.6  6.3   88  1886    8   DANRE:AF-F1Q6L2-F1 PLEXIN B3;
 541:  cw6h-A  3.6  3.5   61   439    8   DANRE:AF-E7F4J8-F1 TRANSDUCIN BETA-LIKE 2;
 542:  c3oz-A  3.6  6.3   91   376    5   DANRE:AF-Q08BI9-F1 CALCIUM UNIPORTER PROTEIN, MITOCHONDRIAL;
 543:  cvv8-A  3.6  4.9   77   121   12   DANRE:AF-F8W5I9-F1 GROWTH HORMONE-RELEASING HORMONE RECEPTOR,-LIKE;
 544:  crjd-A  3.6  4.4  121   521    5   DANRE:AF-A0A2R8Q531-F1 SOLUTE CARRIER FAMILY 38 MEMBER 3A;
 545:  cy1e-A  3.6  8.5   85   503    4   DANRE:AF-F1Q546-F1 MEMBRANE-ASSOCIATED RING FINGER (C3HC4) 1;
 546:  c6ba-A  3.6 21.3   82   165    9   DANRE:AF-E7FFY4-F1 LARGE NEUROMEDIN N;
 547:  cpxt-A  3.6  4.6  120   279    3   DANRE:AF-A0A2R8QH11-F1 SYNTAXIN 1A (BRAIN);
 548:  cq3b-A  3.6  6.0  150   377    5   DANRE:AF-A0A0R4ISN1-F1 GONADOTROPIN-RELEASING HORMONE RECEPTOR 1;
 549:  c2yh-A  3.6 18.4   83  2534    8   DANRE:AF-A0A286YBH9-F1 APOLIPOPROTEIN BB, TANDEM DUPLICATE 2;
 550:  cz5d-A  3.6  7.4   80   224    5   DANRE:AF-X1WFG3-F1 VESICLE TRANSPORT PROTEIN;
 551:  cv7l-A  3.6  4.0   91   158    9   DANRE:AF-Q68FN7-F1 SUCCINATE DEHYDROGENASE  CYTOCHROME B
 552:  c0x9-A  3.6  4.2  128   420    9   DANRE:AF-A0A0R4IMB8-F1 TRANSMEMBRANE PROTEIN 184A;
 553:  cvx9-A  3.6  5.2   62   116   11   DANRE:AF-Q9MIY3-F1 NADH-UBIQUINONE OXIDOREDUCTASE CHAIN 3;
 554:  cofm-A  3.6  4.2   74   936    9   DANRE:AF-F1QEP5-F1 DNA MISMATCH REPAIR PROTEIN;
 555:  cymj-A  3.6 27.7  134  1374    5   DANRE:AF-A0A0R4IPD8-F1 ZINC FINGER, NFX1-TYPE-CONTAINING 1;
 556:  c2pm-A  3.6  5.7  106   598    6   DANRE:AF-F1QD50-F1 TETRATRICOPEPTIDE REPEAT PROTEIN 39A;
 557:  c1x5-A  3.6  9.8   86   543    6   DANRE:AF-A0A0R4IEE6-F1 CHOLINERGIC RECEPTOR, NICOTINIC, ALPHA 3;
 558:  co7f-A  3.6  7.1   58   234    5   DANRE:AF-A0A2R8RXK0-F1 ZINC RIBBON DOMAIN-CONTAINING 2;
 559:  cy07-A  3.6  7.9   90   536    7   DANRE:AF-Q9PVD3-F1 PTH/PTHRP TYPE I RECEPTOR;
 560:  cwvp-A  3.6  5.9   81   341    9   DANRE:AF-Q6IQE5-F1 ATPASE GET3;
 561:  csa0-A  3.6  3.4   50   152   10   DANRE:AF-F1QZD6-F1 IMMUNOGLOBULIN LIGHT 4 VARIABLE 9;
 562:  cztr-A  3.6  7.7   89  1770    9   DANRE:AF-F1QBV5-F1 KINESIN FAMILY MEMBER 1B;
 563:  c1nf-A  3.6 11.7  126  1085    7   DANRE:AF-I3ITQ8-F1 FORMIN-LIKE 1A;
 564:  cw2o-A  3.6  5.6  137   475    7   DANRE:AF-Q7T3Q3-F1 CANNABINOID RECEPTOR;
 565:  c1r4-A  3.6  8.9   74   135    4   DANRE:AF-F1R0Z8-F1 PREFOLDIN SUBUNIT 4;
 566:  co2s-A  3.6  9.3  102   583    4   DANRE:AF-A0A140LFX3-F1 ARYL HYDROCARBON RECEPTOR-INTERACTING PROTEIN-
 567:  cr6r-A  3.6  5.1  146   434    5   DANRE:AF-B0S5M0-F1 SORTING NEXIN 4;
 568:  c4mr-A  3.6 13.3  104   431    6   DANRE:AF-F1QA94-F1 MITOCHONDRIAL TRANSLATIONAL RELEASE FACTOR 1-LIKE
 569:  czr8-A  3.6  4.8   78   335   10   DANRE:AF-F1QQH0-F1 UNCHARACTERIZED PROTEIN;
 570:  cols-A  3.6  9.4   98   630    5   DANRE:AF-A2BI20-F1 SI:DKEY-40C11.1;
 571:  c0vt-A  3.6 10.7   87   265    7   DANRE:AF-F1Q4T4-F1 ZGC:66160;
 572:  c2ar-A  3.6  8.7   96   782    2   DANRE:AF-A0A0R4IN61-F1 V-TYPE PROTON ATPASE SUBUNIT A;
 573:  cxhu-A  3.6  6.9   77   994    3   DANRE:AF-F1QQ50-F1 DISC1 SCAFFOLD PROTEIN;
 574:  c3io-A  3.6  5.9   89   598    4   DANRE:AF-A0A2R8RR50-F1 ZGC:86764;
 575:  co5d-A  3.6 13.0  111   430   12   DANRE:AF-E7EZI4-F1 PALMITOYLTRANSFERASE ZDHHC11;
 576:  cqpi-A  3.6  5.9  131  2272    8   DANRE:AF-A0A0G2L1F5-F1 SPECTRIN BETA CHAIN;
 577:  cqge-A  3.6  5.5  112   506    7   DANRE:AF-Q1LVS8-F1 PUTATIVE TRANSPORTER SVOPL;
 578:  cn3k-A  3.6  4.0  129   486    8   DANRE:AF-F1QLK8-F1 ALPHA-1B ADRENERGIC RECEPTOR;
 579:  cxeg-A  3.6 15.7  111   757    5   DANRE:AF-A1L1F5-F1 ARFGAP WITH COILED-COIL, ANKYRIN REPEAT AND PH DO
 580:  cur8-A  3.5  4.4  133   505    9   DANRE:AF-A0A2R8RMF6-F1 MUSCARINIC ACETYLCHOLINE RECEPTOR;
 581:  cu2w-A  3.5  5.2  127   417    6   DANRE:AF-B7ZVS9-F1 XK-RELATED PROTEIN;
 582:  ct7c-A  3.5  3.6   61    82    8   DANRE:AF-Q567E9-F1 SS18,-LIKE 2;
 583:  csiu-A  3.5 10.8   87   376    5   DANRE:AF-B0R066-F1 DNAJ (HSP40) HOMOLOG, SUBFAMILY C, MEMBER 28;
 584:  cyt8-A  3.5  5.8  134   708   11   DANRE:AF-B8JME5-F1 LUTROPIN-CHORIOGONADOTROPIC HORMONE RECEPTOR;
 585:  c20w-A  3.5  7.9  164   495    7   DANRE:AF-Q0V947-F1 TRANSMEMBRANE PROTEIN 161A;
 586:  csgb-A  3.5  9.0   53   967    2   DANRE:AF-A0A286Y9J3-F1 SI:CH211-126C2.4;
 587:  csme-A  3.5  4.8  108   289    6   DANRE:AF-F1QYC0-F1 CLN8 TRANSMEMBRANE ER AND ERGIC PROTEIN;
 588:  c6fl-A  3.5  7.6  143   275    7   DANRE:AF-E7FF16-F1 GAP JUNCTION PROTEIN;
 589:  ctq3-A  3.5  9.7  103   415    3   DANRE:AF-B1Q006-F1 GHRELIN O-ACYLTRANSFERASE;
 590:  c4yy-A  3.5  4.7  157   685    9   DANRE:AF-Q7ZWF4-F1 RING FINGER PROTEIN 145;
 591:  cowx-A  3.5  6.0  112   711    5   DANRE:AF-F1QMW6-F1 CYCLIC NUCLEOTIDE-GATED CHANNEL SUBUNIT ALPHA 3A;
 592:  cway-A  3.5  5.2  134   360    8   DANRE:AF-A0A2R8PYR8-F1 ATYPICAL CHEMOKINE RECEPTOR 3A;
 593:  cunp-A  3.5  4.0   99   108    7   DANRE:AF-A0A2R8RY82-F1 G_PROTEIN_RECEP_F1_2 DOMAIN-CONTAINING PROTEIN
 594:  c4eo-A  3.5  6.1  138   634   10   DANRE:AF-F1R2K6-F1 CONSERVED OLIGOMERIC GOLGI COMPLEX SUBUNIT 8;
 595:  c5zj-A  3.5 11.5  112   388   10   DANRE:AF-A0A0R4IFM6-F1 SOLUTE CARRIER FAMILY 30 MEMBER 8;
 596:  cyp0-A  3.5  4.3   72   188   13   DANRE:AF-A0A2R8QTW6-F1 COPPER TRANSPORTER;
 597:  c47n-A  3.5  5.4  139   576    8   DANRE:AF-A0A2R8RWL0-F1 UNCHARACTERIZED PROTEIN;
 598:  cul3-A  3.5  5.5  106   452    5   DANRE:AF-E7F7J2-F1 SI:DKEY-84K17.2;
 599:  cpvn-A  3.5  5.7   93   189    8   DANRE:AF-F1QVQ3-F1 TUMOR PROTEIN P53-INDUCIBLE PROTEIN 11;
 600:  cuxl-A  3.5  9.1  114   612    2   DANRE:AF-A0A140LFW6-F1 SI:CH1073-365P7.2;
 601:  cuj4-A  3.5  5.6  127   370    9   DANRE:AF-A0A2R8QEE9-F1 NEUROMEDIN B RECEPTOR;
 602:  cxpi-A  3.5  4.9  100   188    4   DANRE:AF-E7F1I2-F1 ADP-RIBOSYLATION FACTOR-LIKE 6-INTERACTING PROTEI
 603:  cwrb-A  3.5  4.0   61   982    2   DANRE:AF-A0A286YB35-F1 WD REPEAT DOMAIN 59;
 604:  c5a2-A  3.5  8.1  153   375    8   DANRE:AF-A5PMC2-F1 G PROTEIN-COUPLED RECEPTOR 137;
 605:  conw-A  3.5 13.8   95   942    5   DANRE:AF-E7F7X5-F1 DISCS, LARGE (DROSOPHILA) HOMOLOG-ASSOCIATED PROT
 606:  cz12-A  3.5  5.0  103   546    6   DANRE:AF-A8WG10-F1 CNKSR FAMILY MEMBER 3;
 607:  c36f-A  3.5  5.3   84   529   10   DANRE:AF-F1RBW3-F1 GLUCOSIDASE 2 SUBUNIT BETA;
 608:  cyif-A  3.5  5.7  160  1138    7   DANRE:AF-E7F4W9-F1 DOP1 LEUCINE ZIPPER-LIKE PROTEIN B;
 609:  cp9w-A  3.5  6.1   85   237    8   DANRE:AF-Q6NYF1-F1 PROTEIN YIPF4;
 610:  c34g-A  3.5 14.1  134  1443    7   DANRE:AF-E7FAY9-F1 PLECKSTRIN HOMOLOGY-LIKE DOMAIN, FAMILY B, MEMBER
 611:  cn5a-A  3.5 13.4   92   436    8   DANRE:AF-Q6IYD1-F1 DRAGON;
 612:  curw-A  3.5  6.0   77   467    8   DANRE:AF-B7ZV20-F1 SIMILAR TO TRANSMEMBRANE AND COILED-COIL DOMAINS
 613:  cymh-A  3.5  5.7  138   305    9   DANRE:AF-E9QFZ4-F1 HYDROXYCARBOXYLIC ACID RECEPTOR 1-3;
 614:  c1mi-A  3.5  5.0   93  1160   12   DANRE:AF-A3KDM3-F1 CTR9 HOMOLOG, PAF1/RNA POLYMERASE II COMPLEX COMP
 615:  ct0i-A  3.5  4.7   70   369    9   DANRE:AF-Q5TYT6-F1 GENERAL TRANSCRIPTION FACTOR IIA, 1;
 616:  c1gk-A  3.5  4.1   89   825    6   DANRE:AF-F1QD06-F1 TETRATRICOPEPTIDE REPEAT DOMAIN 13;
 617:  cxko-A  3.5 11.6  111  1396    5   DANRE:AF-A0A0R4IHT4-F1 RHO-ASSOCIATED PROTEIN KINASE;
 618:  c0ak-A  3.5 23.0   88   702    9   DANRE:AF-B0S6V2-F1 MTSS I-BAR DOMAIN-CONTAINING 1;
 619:  cswy-A  3.5  5.4   69   951    9   DANRE:AF-F1QFL1-F1 METHIONINE--TRNA LIGASE, CYTOPLASMIC;
 620:  cxaq-A  3.5  6.5  105   350    3   DANRE:AF-F1QJC8-F1 TUBULIN-FOLDING COFACTOR C;
 621:  cwqj-A  3.5  5.6   75   512    5   DANRE:AF-A0A0R4IFM9-F1 SI:CH211-207I20.2;
 622:  cozz-A  3.5  5.3   74   199    7   DANRE:AF-Q7ZVB1-F1 CHARGED MULTIVESICULAR BODY PROTEIN 1B;
 623:  czty-A  3.5  3.6  116  1356    6   DANRE:AF-F1QKQ1-F1 HOMEOBOX PROTEIN CUT-LIKE;
 624:  cpdp-A  3.5  7.4  132   358   11   DANRE:AF-A0A0R4IZ95-F1 SH3-DOMAIN GRB2-LIKE 3A;
 625:  cxph-A  3.5  8.6   88   485    9   DANRE:AF-A0A0R4IJS1-F1 CERAMIDE TRANSPORTER 1B;
 626:  c3s9-A  3.5  9.2   85   525    8   DANRE:AF-A0A0R4ISQ3-F1 CHOLINERGIC RECEPTOR, NICOTINIC, BETA 4 (NEURO
 627:  co7j-A  3.5 16.0   98   887   11   DANRE:AF-A0A0R4IER5-F1 PROTEIN TYROSINE PHOSPHATASE NON-RECEPTOR TYPE
 628:  ctt4-A  3.5  4.5  132  1065    5   DANRE:AF-A0A0R4IKR8-F1 HUNTINGTIN-INTERACTING PROTEIN 1-RELATED B;
 629:  cxs6-A  3.5 12.7   99   478   10   DANRE:AF-A0A2R8Q6I1-F1 ION_TRANS DOMAIN-CONTAINING PROTEIN;
 630:  czim-A  3.5  5.8   64    84   11   DANRE:AF-Q9W762-F1 MITOCHONDRIAL IMPORT INNER MEMBRANE TRANSLOCASE S
 631:  co6i-A  3.5  4.3   99   159   12   DANRE:AF-A0A2R8Q241-F1 ZGC:101772;
 632:  crlg-A  3.5 12.3   72   599    6   DANRE:AF-A0A0R4ID82-F1 VPS33A CORE SUBUNIT OF CORVET AND HOPS COMPLEX
 633:  crwl-A  3.5 12.6   85   449    6   DANRE:AF-Q1LVM8-F1 REPULSIVE GUIDANCE MOLECULE BMP CO-RECEPTOR A;
 634:  cvs6-A  3.5  7.7  112   221    4   DANRE:AF-Q6NY88-F1 CHARGED MULTIVESICULAR BODY PROTEIN 3;
 635:  c3xc-A  3.5  7.5   75  1177    8   DANRE:AF-P0C928-F1 REGULATOR OF TELOMERE ELONGATION HELICASE 1;
 636:  cvnv-A  3.5  7.6  110   634    5   DANRE:AF-F1QMV4-F1 G PROTEIN-SIGNALING MODULATOR 1B;
 637:  c3i2-A  3.5  5.0   99   791    5   DANRE:AF-F1REP2-F1 ZGC:171426;
 638:  c4re-A  3.5  6.9  108   525    6   DANRE:AF-Q6DHT4-F1 ALDEHYDE DEHYDROGENASE 6 FAMILY, MEMBER A1;
 639:  c5tx-A  3.5  5.8  106   858    7   DANRE:AF-A0A2R8Q8P2-F1 LYSINE-SPECIFIC HISTONE DEMETHYLASE;
 640:  c6bc-A  3.5 10.9   92   849    7   DANRE:AF-A0A286Y8R2-F1 V-TYPE PROTON ATPASE SUBUNIT A;
 641:  cp0i-A  3.5 12.0   97   680    5   DANRE:AF-A0A0R4IR49-F1 SI:CH211-165E15.1;
 642:  csm9-A  3.5 11.9   71   617    3   DANRE:AF-Q58EN8-F1 VACUOLAR PROTEIN SORTING-ASSOCIATED PROTEIN 33B;
 643:  cq73-A  3.5  4.7   71   684    1   DANRE:AF-Q6NY52-F1 THO COMPLEX SUBUNIT 5 HOMOLOG;
 644:  c0w6-A  3.5 12.4   89  1683    7   DANRE:AF-F1QP23-F1 GLUTAMYL-TRNA SYNTHETASE;
 645:  cre5-A  3.5  6.2   76   851    5   DANRE:AF-Q1LY92-F1 SIMILAR TO XAB2 PROTEIN;
 646:  c39h-A  3.5  6.9  154   254    8   DANRE:AF-Q2VJ87-F1 GAP JUNCTION PROTEIN;
 647:  c6di-A  3.5  5.4   53   308    4   DANRE:AF-A2BIL9-F1 TRNA-SPLICING ENDONUCLEASE SUBUNIT SEN34;
 648:  cx93-A  3.5  4.4   64   227    5   DANRE:AF-B0S6K3-F1 CALCYCLIN-BINDING PROTEIN;
 649:  czis-A  3.5  8.8  101   631   10   DANRE:AF-Q6DEL2-F1 CLEFT LIP AND PALATE TRANSMEMBRANE PROTEIN 1 HOMO
 650:  c4j5-A  3.5 12.8  122   360    5   DANRE:AF-F1QGH8-F1 ENDOPHILIN-B1;
 651:  cptu-A  3.5  9.9   85   550    6   DANRE:AF-X1WDM5-F1 CHOLINERGIC RECEPTOR, NICOTINIC, ALPHA 4A;
 652:  c192-A  3.5  5.3  142   630    6   DANRE:AF-A0A2R8RLP7-F1 GLYPICAN 5B;
 653:  c2b2-A  3.5  6.2  101   507    9   DANRE:AF-F1Q9Z3-F1 O-ACYLTRANSFERASE;
 654:  co23-A  3.5  8.5  101  1412    3   DANRE:AF-A2BGE8-F1 SPECTRIN, BETA, NON-ERYTHROCYTIC 4A;
 655:  czrp-A  3.5  4.3   63   334    2   DANRE:AF-Q6PC30-F1 COP9 SIGNALOSOME COMPLEX SUBUNIT 5;
 656:  cued-A  3.5  8.5  146   357    8   DANRE:AF-A0A0N9NKH0-F1 TELEOST MULTIPLE TISSUE OPSIN 3B;
 657:  cs7v-A  3.5  6.3  138   418    7   DANRE:AF-A0A2R8Q5M2-F1 UNCHARACTERIZED PROTEIN;
 658:  cn6l-A  3.5  5.6  108   745    6   DANRE:AF-A0A0R4IXR0-F1 MITOFUSIN 1B;
 659:  cwbw-A  3.5  4.5   66   843    6   DANRE:AF-E7FF32-F1 COILED-COIL DOMAIN-CONTAINING PROTEIN 135;
 660:  cuk8-A  3.5  9.8   88   781    7   DANRE:AF-Q29RB1-F1 CONSERVED OLIGOMERIC GOLGI COMPLEX SUBUNIT 4;
 661:  c1nw-A  3.5  5.3  114   223    3   DANRE:AF-Q6PH25-F1 VACUOLAR PROTEIN SORTING-ASSOCIATED PROTEIN 28 HO
 662:  cp8n-A  3.5  5.5  110   725    5   DANRE:AF-F1QIN9-F1 UNCHARACTERIZED PROTEIN;
 663:  cy82-A  3.5  7.0   84   172   13   DANRE:AF-Q9MIX9-F1 NADH-UBIQUINONE OXIDOREDUCTASE CHAIN 6;
 664:  cp6j-A  3.5 10.4  121  1401    7   DANRE:AF-F6P4R0-F1 FORMIN HOMOLOGY 2 DOMAIN-CONTAINING 3A;
 665:  cuud-A  3.5  5.3  125   366    8   DANRE:AF-A0A0R4IV97-F1 SOMATOSTATIN RECEPTOR 1A;
 666:  ctta-A  3.5  4.2  155   830    8   DANRE:AF-F1Q8X9-F1 PROMININ 2;
 667:  c3nh-A  3.5  6.3  147   385    9   DANRE:AF-D3TZW3-F1 PROKINETICIN RECEPTOR;
 668:  c1ak-A  3.4  4.1  138   442    4   DANRE:AF-Q29ST6-F1 ADENOSINE RECEPTOR A2;
 669:  cp6u-A  3.4  4.3  129   450    9   DANRE:AF-X1WBR1-F1 DOPAMINE RECEPTOR D2-LIKE;
 670:  cqz8-A  3.4  3.8  129   355    9   DANRE:AF-F1R410-F1 5-HYDROXYTRYPTAMINE (SEROTONIN) RECEPTOR 2C, G PR
 671:  cwt4-A  3.4  5.7  132   389    8   DANRE:AF-F1QC10-F1 SPHINGOSINE-1-PHOSPHATE RECEPTOR 4;
 672:  cszv-A  3.4  6.0  140   971    6   DANRE:AF-E7FE13-F1 LEUCINE-RICH REPEAT-CONTAINING G-PROTEIN COUPLED
 673:  ct1j-A  3.4  4.5   89   115   10   DANRE:AF-A0A2R8Q9M9-F1 UNCHARACTERIZED PROTEIN;
 674:  cwiy-A  3.4 11.7   83   309    5   DANRE:AF-Q1RLQ9-F1 INHIBITOR OF GROWTH PROTEIN;
 675:  ct12-A  3.4  9.9   62   396    8   DANRE:AF-A0A2R8RKB9-F1 SI:CH211-225B10.3;
 676:  cte3-A  3.4  4.0   93   281    5   DANRE:AF-A0A2R8QG76-F1 TRANSLIN-ASSOCIATED FACTOR X;
 677:  c5kk-A  3.4  3.6   57   123    7   DANRE:AF-Q8JHJ1-F1 60S RIBOSOMAL PROTEIN L35;
 678:  ctua-A  3.4 10.4   85   655    8   DANRE:AF-F1R2K7-F1 ELONGATION FACTOR FOR RNA POLYMERASE II 2;
 679:  cs35-A  3.4  4.7   80   173   10   DANRE:AF-B0R125-F1 CYSTEINE-RICH HYDROPHOBIC DOMAIN 1;
 680:  cqvq-A  3.4 15.3   78   553    8   DANRE:AF-F6P528-F1 TRANSMEMBRANE PROTEIN 209;
 681:  czt3-A  3.4  5.9   78   961    3   DANRE:AF-E7FEF1-F1 FAMILY WITH SEQUENCE SIMILARITY 13 MEMBER B;
 682:  c1vl-A  3.4  5.9   99  2620    5   DANRE:AF-Q5SNS6-F1 ZINC FINGER PROTEIN 292B;
 683:  cnxk-A  3.4  8.7   66    85    9   DANRE:AF-Q503U1-F1 LYR MOTIF-CONTAINING PROTEIN 5A;
 684:  cz5g-A  3.4 11.6  108   352    8   DANRE:AF-F1QJY3-F1 RING-TYPE E3 UBIQUITIN TRANSFERASE;
 685:  cr1a-A  3.4  5.8  106   908    6   DANRE:AF-A0A0R4IRW0-F1 HYPERPOLARIZATION-ACTIVATED CYCLIC NUCLEOTIDE-
 686:  cvve-A  3.4  6.1   90   499    8   DANRE:AF-Q5RFW0-F1 SCAVENGER RECEPTOR CLASS A MEMBER 5;
 687:  cxws-A  3.4 14.2  130   398    7   DANRE:AF-E7FEE5-F1 NOVOPSIN-4;
 688:  c2pt-A  3.4 10.7   92   576    8   DANRE:AF-Q5SP67-F1 WD REPEAT-CONTAINING PROTEIN 26;
 689:  cprm-A  3.4  4.0   84   613    6   DANRE:AF-E7EXV9-F1 PHOSPHODIESTERASE;
 690:  cys1-A  3.4  8.2  134   209    7   DANRE:AF-Q1L8K8-F1 SI:DKEYP-122A9.1;
 691:  cr3s-A  3.4  5.6  160   560   11   DANRE:AF-Q5GH39-F1 XK-RELATED PROTEIN;
 692:  cw89-A  3.4  5.2   78   411   12   DANRE:AF-A0A0R4IHC1-F1 GLYCEROPHOSPHODIESTER PHOSPHODIESTERASE DOMAIN
 693:  c5cu-A  3.4  3.3   61   105   10   DANRE:AF-A0A0R4IWN9-F1 SI:DKEY-83K24.5;
 694:  cxva-A  3.4  6.4  145   538    9   DANRE:AF-Q5SPB0-F1 SOLUTE CARRIER FAMILY 38 MEMBER 4;
 695:  cxsa-A  3.4  4.9  118   732    7   DANRE:AF-F1QJK1-F1 CENTROMERE PROTEIN I;
 696:  cw7b-A  3.4  4.5   64    85    8   DANRE:AF-A0A2R8RU95-F1 UNCHARACTERIZED PROTEIN;
 697:  co27-A  3.4  5.4   99   162   11   DANRE:AF-E7FDE0-F1 TRANSMEMBRANE PROTEIN 138;
 698:  c48h-A  3.4  6.0  151   659    5   DANRE:AF-F1Q9I7-F1 SORTING NEXIN 1A;
 699:  cogp-A  3.4  8.7   67  1346    6   DANRE:AF-F1Q4V7-F1 WU:FJ59G11;
 700:  cy8v-A  3.4  6.9   84   440    4   DANRE:AF-A8E7F0-F1 SET DOMAIN-CONTAINING 4;
 701:  c17e-A  3.4 10.2   78   195    5   DANRE:AF-A4IGC3-F1 RILP-LIKE PROTEIN 2;
 702:  cza1-A  3.4 13.1   97   412    7   DANRE:AF-A0A2R8Q6P7-F1 DIACYLGLYCEROL KINASE DELTA;
 703:  c0xt-A  3.4  5.7  118   564   12   DANRE:AF-F1QV38-F1 TETRATRICOPEPTIDE REPEAT DOMAIN 22;
 704:  cq01-A  3.4 11.4   68   402   10   DANRE:AF-E9QIX7-F1 PLECKSTRIN HOMOLOGY DOMAIN-CONTAINING FAMILY O ME
 705:  c0rs-A  3.4  6.6   69   215   10   DANRE:AF-F1QY72-F1 PROTEIN MIS12 HOMOLOG;
 706:  coj5-A  3.4  8.7  106  2615    3   DANRE:AF-X1WG57-F1 HISTONE ACETYLTRANSFERASE;
 707:  c1lw-A  3.4  5.8  142   443    9   DANRE:AF-Q0GH74-F1 5-HYDROXYTRYPTAMINE RECEPTOR 2B;
 708:  c2bq-A  3.4  9.2  107   760    7   DANRE:AF-F1RE04-F1 TRAFFICKING PROTEIN PARTICLE COMPLEX 12;
 709:  cx4m-A  3.4 10.4   95   524   11   DANRE:AF-R4GEE3-F1 TARGET OF MYB1-LIKE 2 MEMBRANE-TRAFFICKING PROTEI
 710:  c1yx-A  3.4  8.2  110   730    7   DANRE:AF-B0V0Y5-F1 PHOSPHOLIPID PHOSPHATASE-RELATED 3A;
 711:  cpeg-A  3.4  9.2   68   103    3   DANRE:AF-E7F861-F1 CORNICHON FAMILY AMPA RECEPTOR AUXILIARY PROTEIN
 712:  csjk-A  3.4  5.4  101   527    6   DANRE:AF-F1QCF6-F1 UDP-GLUCURONOSYLTRANSFERASE;
 713:  cqtz-A  3.4  6.6   73   179    3   DANRE:AF-Q5RHV5-F1 INTERFERON GAMMA 1;
 714:  cwnj-A  3.4  4.7   78   416    9   DANRE:AF-Q5RH88-F1 KIR6.1 LIKE;
 715:  cpdm-A  3.4  5.5  107   170    2   DANRE:AF-B8JL57-F1 REQUIRED FOR EXCISION 1-B DOMAIN-CONTAINING;
 716:  cp98-A  3.4 11.3  119   504    3   DANRE:AF-A0A0R4IQS0-F1 ZGC:174680;
 717:  cwpd-A  3.4  4.8  102   789   12   DANRE:AF-B8JM83-F1 KINESIN-ASSOCIATED PROTEIN 3A;
 718:  c5mg-A  3.4  5.2   94   628    3   DANRE:AF-B8JIS3-F1 EPS8-LIKE 3B;
 719:  cvug-A  3.4 15.6   86   315    6   DANRE:AF-Q6PFJ1-F1 NEUROGUIDIN;
 720:  cvcb-A  3.4  6.8  140   326    6   DANRE:AF-A0A0R4IKX7-F1 APOLIPOPROTEIN L, 1;
 721:  csz9-A  3.4  4.9   78   808    4   DANRE:AF-A2BEG1-F1 OXYSTEROL-BINDING PROTEIN;
 722:  cp9q-A  3.4  6.6  133   239    8   DANRE:AF-D3YLD5-F1 MONOCYTE TO MACROPHAGE DIFFERENTIATION-ASSOCIATED
 723:  c0ro-A  3.4  9.3   90   520   10   DANRE:AF-Q1RLX8-F1 CHOLINERGIC RECEPTOR, NICOTINIC, ALPHA 2A (NEURON
 724:  cys5-A  3.4  6.9  137   426    7   DANRE:AF-Q9DGM2-F1 ENDOTHELIN RECEPTOR NON-SELECTIVE TYPE;
 725:  cqy0-A  3.4 13.0   90   293   11   DANRE:AF-Q7ZV00-F1 DEUBIQUITINASE OTUD6B;
 726:  c1ld-A  3.4 19.2  120   813    7   DANRE:AF-Q1LW95-F1 OXYSTEROL-BINDING PROTEIN;
 727:  cx2w-A  3.4  6.2  116   276    3   DANRE:AF-A8Y5U1-F1 UPF0600 PROTEIN C5ORF51 HOMOLOG;
 728:  crjn-A  3.4  3.8   67   151   13   DANRE:AF-Q6IMW6-F1 40S RIBOSOMAL PROTEIN S13;
 729:  cult-A  3.4 10.5  132   543    5   DANRE:AF-F1QCQ0-F1 SI:CH211-285C6.3;
 730:  cp9t-A  3.4  5.4   86   734    6   DANRE:AF-B0S681-F1 COILED-COIL DOMAIN-CONTAINING 87;
 731:  c0is-A  3.4  5.4  107   792    4   DANRE:AF-E7F333-F1 LEUCINE-RICH REPEAT-CONTAINING 8 VRAC SUBUNIT C;
 732:  co2b-A  3.4 12.3   92   291    7   DANRE:AF-E7EZH3-F1 CALCIUM CHANNEL, VOLTAGE-DEPENDENT, GAMMA SUBUNIT
 733:  cuv9-A  3.4  7.9   78   151   10   DANRE:AF-F1Q5W3-F1 TRANSMEMBRANE PROTEIN 170B;
 734:  cn5x-A  3.4  9.2   71   675    6   DANRE:AF-F1QPT1-F1 IMIDAZOLONEPROPIONATE HYDROLASE;
 735:  cygl-A  3.4  6.1   94   391    4   DANRE:AF-Q6PBS0-F1 RING-TYPE E3 UBIQUITIN TRANSFERASE;
 736:  crpb-A  3.4  4.1   70   145    9   DANRE:AF-A0A2R8QDU3-F1 UNCHARACTERIZED PROTEIN;
 737:  c5wj-A  3.4  5.0   95   301    4   DANRE:AF-Q08CE6-F1 TRANSMEMBRANE PROTEIN 178A;
 738:  c1lc-A  3.4  4.9   90  1067    3   DANRE:AF-A0A0R4IG83-F1 GLUTAMATE RECEPTOR;
 739:  csf2-A  3.4 11.4  126   583    4   DANRE:AF-A0A2R8Q6G1-F1 UNCHARACTERIZED PROTEIN;
 740:  cy1x-A  3.4  5.6  128   343    5   DANRE:AF-X1WGH4-F1 SI:DKEY-42L23.2;
 741:  c5im-A  3.4  5.5  147   441    7   DANRE:AF-F1QSJ4-F1 VASOACTIVE INTESTINAL PEPTIDE RECEPTOR 2;
 742:  csre-A  3.4  4.3   83   393    7   DANRE:AF-Q7ZU80-F1 ENDOPLASMIC RETICULUM JUNCTION FORMATION PROTEIN
 743:  cn43-A  3.4 18.2  111   598    5   DANRE:AF-Q6DI02-F1 PROTEIN REGULATOR OF CYTOKINESIS 1;
 744:  c38c-A  3.4  6.4  131   404    8   DANRE:AF-Q1LVD8-F1 NOVOPSIN-5;
 745:  cto8-A  3.4  9.8  125  2306    6   DANRE:AF-A0A2R8RHL8-F1 KALIRIN RHOGEF KINASE B;
 746:  cp4h-A  3.4  5.4  144  1187    9   DANRE:AF-Q5RHR2-F1 ADENYLATE CYCLASE;
 747:  c5yc-A  3.4  6.1  132   314    6   DANRE:AF-F1Q6L0-F1 G PROTEIN-COUPLED RECEPTOR 132A;
 748:  cunx-A  3.4  6.1   94   774    5   DANRE:AF-A0A0R4IPU2-F1 RNA HELICASE;
 749:  c39a-A  3.4 13.7   95   703    5   DANRE:AF-F1Q5E8-F1 PHOSPHODIESTERASE;
 750:  c4fk-A  3.4 12.3   97  2220   12   DANRE:AF-F1Q7U0-F1 PLEXIN B1B;
 751:  cx40-A  3.4  8.3   71  1840    6   DANRE:AF-A0A0R4IUA6-F1 DEDICATOR OF CYTOKINESIS 1;
 752:  crgt-A  3.4  9.5   85   505    7   DANRE:AF-E7F7K0-F1 G PROTEIN-ACTIVATED INWARD RECTIFIER POTASSIUM CH
 753:  c3q3-A  3.4  4.5   97   557    6   DANRE:AF-Q5PR66-F1 INTRAFLAGELLAR TRANSPORT PROTEIN 56;
 754:  ctzw-A  3.3  4.8  170  1346    7   DANRE:AF-U3JAC7-F1 TRANSMEMBRANE PROTEIN 94;
 755:  csij-A  3.3  5.3  132   362    6   DANRE:AF-A0A0R4IS61-F1 CERAMIDE SYNTHASE 1;
 756:  cnin-A  3.3  5.0  105   684    7   DANRE:AF-E7F5M2-F1 TRANSMEMBRANE PROTEIN 260;
 757:  cwse-A  3.3  6.0  136   398    5   DANRE:AF-F1QBH4-F1 RELAXIN FAMILY PEPTIDE RECEPTOR 3.2B;
 758:  cpe6-A  3.3  7.0  118   212    8   DANRE:AF-B0V158-F1 SI:DKEYP-100A1.6;
 759:  csw6-A  3.3  9.6   75   399   12   DANRE:AF-A0A2R8QJZ0-F1 P2X PURINOCEPTOR;
 760:  c339-A  3.3  4.7  132   441   11   DANRE:AF-F1QK49-F1 SOLUTE CARRIER FAMILY 38 MEMBER 8A;
 761:  c2x7-A  3.3  5.2  142   506    4   DANRE:AF-A0A0G2L9K3-F1 SORTING NEXIN 2;
 762:  coc4-A  3.3 13.0   92  1277    5   DANRE:AF-A0A2R8Q6L8-F1 SKI2 HOMOLOG, SUPERKILLER VIRALICIDIC ACTIVITY
 763:  cx7y-A  3.3  5.4  132   455    3   DANRE:AF-A0A0R4I9M2-F1 PYROGLUTAMYLATED RFAMIDE PEPTIDE RECEPTOR 4;
 764:  cxz4-A  3.3  5.5   73   211    5   DANRE:AF-F1R7L1-F1 26S PROTEASOME NON-ATPASE REGULATORY SUBUNIT 9;
 765:  cn66-A  3.3  4.4  139   298    6   DANRE:AF-A0A1D5NSU0-F1 CLN6 TRANSMEMBRANE ER PROTEIN A;
 766:  csra-A  3.3  9.4  125  1465    3   DANRE:AF-X1WC43-F1 FORMIN 2A;
 767:  c3q5-A  3.3 10.2  118  1303    6   DANRE:AF-F1R4U6-F1 SI:CH211-14A17.10;
 768:  co9k-A  3.3 11.5   83   631   13   DANRE:AF-Q6DRI5-F1 NUCLEOLAR GTP-BINDING PROTEIN 1;
 769:  c57w-A  3.3  8.1  129   251    2   DANRE:AF-Q4V9P3-F1 REGULATOR OF G-PROTEIN SIGNALING 7-BINDING PROTEI
 770:  cv95-A  3.3  4.2   55   144    9   DANRE:AF-F1QK38-F1 DNA-DIRECTED RNA POLYMERASE III SUBUNIT RPC9;
 771:  c3zy-A  3.3 13.7   74   196    8   DANRE:AF-Q503X9-F1 PROTEIN TEX261;
 772:  cvfb-A  3.3  2.6   63   393    8   DANRE:AF-E7F4Y8-F1 TUMOR SUSCEPTIBILITY 101B;
 773:  cqbj-A  3.3  4.2  117   274    7   DANRE:AF-A0A2R8QIE5-F1 UNCHARACTERIZED PROTEIN;
 774:  cxle-A  3.3  5.7  118   369    7   DANRE:AF-A0A2R8Q9U8-F1 HISTAMINE RECEPTOR H2A;
 775:  cq1m-A  3.3  6.8  122   800    9   DANRE:AF-E7F1E4-F1 G PROTEIN-COUPLED RECEPTOR 156;
 776:  czlu-A  3.3 17.6   94  1337    2   DANRE:AF-I3IS91-F1 CD109 MOLECULE;
 777:  cnt4-A  3.3  6.0  131   291    4   DANRE:AF-A0A1D5NSE2-F1 SI:CH73-367J5.3;
 778:  c5s6-A  3.3  7.5  100   492    8   DANRE:AF-Q7T355-F1 RBR-TYPE E3 UBIQUITIN TRANSFERASE;
 779:  cofj-A  3.3 15.6  105   600    6   DANRE:AF-F1Q975-F1 ZGC:162872;
 780:  c2p0-A  3.3 11.9   94   420    4   DANRE:AF-A0A0R4ID80-F1 DYNEIN ASSEMBLY FACTOR 4, AXONEMAL;
 781:  ctzm-A  3.3 11.3  130   790    5   DANRE:AF-F1R6X2-F1 POLYCYSTIC KIDNEY DISEASE 2-LIKE 1;
 782:  ctk9-A  3.3  6.4  138   493    4   DANRE:AF-E7F9F2-F1 TRANSMEMBRANE PROTEIN 104;
 783:  cvfh-A  3.3  6.6  121   365    8   DANRE:AF-Q1MT71-F1 NOVEL PROTEIN (ZGC:56637);
 784:  cx53-A  3.3  5.6   70   480    3   DANRE:AF-B0R182-F1 P2X PURINOCEPTOR;
 785:  c0s1-A  3.3 10.6  105   508   10   DANRE:AF-Q7SXM7-F1 U4/U6 SMALL NUCLEAR RIBONUCLEOPROTEIN PRP31;
 786:  cxnr-A  3.3 14.0   81   653    4   DANRE:AF-E7FCP9-F1 TNFAIP3-INTERACTING PROTEIN 1;
 787:  cp01-A  3.3  6.6   89   667    8   DANRE:AF-E7EY97-F1 DYMECLIN;
 788:  c1mk-A  3.3  9.6   90   122    4   DANRE:AF-Q5D016-F1 PREFOLDIN SUBUNIT 1;
 789:  cqhq-A  3.3  6.2  121   368    7   DANRE:AF-A0A2R8QNY2-F1 SH3-DOMAIN GRB2-LIKE 1B;
 790:  cycp-A  3.3  8.6   72   313    1   DANRE:AF-F1RDH6-F1 CYTOCHROME P450, FAMILY 4, SUBFAMILY F, POLYPEPTI
 791:  cv56-A  3.3 13.2  100  1001    7   DANRE:AF-A0A2R8QPA3-F1 DYSTROPHIN-RELATED PROTEIN 2;
 792:  cpdt-A  3.3  6.0  121   342    4   DANRE:AF-Q5QNP7-F1 TRACE AMINE-ASSOCIATED RECEPTOR 10;
 793:  c304-A  3.3  5.3   62   636    6   DANRE:AF-F1R9Y5-F1 PHOSPHOENOLPYRUVATE CARBOXYKINASE (GTP);
 794:  cugw-A  3.3  8.7   92  1355    9   DANRE:AF-A0A386CAB9-F1 NACHT, LRR AND PYD DOMAINS-CONTAINING PROTEIN 
 795:  c3sm-A  3.3  5.5   77   596    9   DANRE:AF-F1QAI0-F1 INNATE IMMUNITY ACTIVATOR A;
 796:  cpiz-A  3.3  4.1  127   461    7   DANRE:AF-A0A0G2KC93-F1 TIAM RAC1-ASSOCIATED GEF 2B;
 797:  c3mx-A  3.3  3.3   79   211    5   DANRE:AF-A0A2R8Q2J7-F1 NEDD4 FAMILY-INTERACTING PROTEIN 1;
 798:  crxo-A  3.3  6.6   80   288    6   DANRE:AF-F1QB57-F1 PEROXIN-19;
 799:  ctdw-A  3.3  6.1  124   357    6   DANRE:AF-Q9W6A7-F1 RED-SENSITIVE OPSIN-1;
 800:  c5o1-A  3.3  8.3  115   287   12   DANRE:AF-E7EXZ1-F1 SI:CH211-125M10.6;
 801:  crg0-A  3.3  4.5   63   268   10   DANRE:AF-Q6DI40-F1 TETRATRICOPEPTIDE REPEAT PROTEIN 33;
 802:  cx4f-A  3.3  4.8  127   367    7   DANRE:AF-F1QQR2-F1 COAGULATION FACTOR II (THROMBIN) RECEPTOR-LIKE 2;
 803:  cslv-A  3.3  4.8  111   298    5   DANRE:AF-A0A286YB45-F1 ADHESION G PROTEIN-COUPLED RECEPTOR B1B;
 804:  cqob-A  3.3 10.2  109   595    5   DANRE:AF-A0A2R8Q1V1-F1 SPECTRIN, BETA, NON-ERYTHROCYTIC 4B;
 805:  c0x6-A  3.3 12.1  106  1561    4   DANRE:AF-F1R1W9-F1 ZMP:0000000912;
 806:  cup7-A  3.3 10.5   75   391   11   DANRE:AF-F1QVA3-F1 P2X PURINOCEPTOR;
 807:  c4ay-A  3.3  4.2   63   310    6   DANRE:AF-F1QHE5-F1 26S PROTEASOME REGULATORY SUBUNIT RPN11;
 808:  cvue-A  3.3  7.8  123   954    8   DANRE:AF-Q5RG89-F1 SWT1 RNA ENDORIBONUCLEASE HOMOLOG;
 809:  cr3m-A  3.3  5.5  127   383    8   DANRE:AF-A0A0R4ID69-F1 SOMATOSTATIN RECEPTOR 5;
 810:  ctph-A  3.3 10.1  160   636    9   DANRE:AF-F1QXK9-F1 SOLUTE CARRIER FAMILY 24 MEMBER 4B;
 811:  cvt7-A  3.3  7.6   75   323    9   DANRE:AF-A0A2R8Q9V6-F1 AIG1-TYPE G DOMAIN-CONTAINING PROTEIN;
 812:  c3yf-A  3.3  4.1   95   572    5   DANRE:AF-Q7ZU79-F1 CDC45 CELL DIVISION CYCLE 45 HOMOLOG (S. CEREVISI
 813:  cywj-A  3.3  5.7  127   376    7   DANRE:AF-E7F6G4-F1 GASTRIN-RELEASING PEPTIDE RECEPTOR;
 814:  cwgt-A  3.3  4.4   63   153   10   DANRE:AF-A0A0R4IAX4-F1 TRANSMEMBRANE PROTEIN 42A;
 815:  cpri-A  3.3  4.7   66    79   11   DANRE:AF-Q6PBS6-F1 TRANSMEMBRANE PROTEIN 258;
 816:  c30h-A  3.3 10.1  146   300    6   DANRE:AF-Q9PUL9-F1 MITOCHONDRIAL CARRIER HOMOLOG 2;
 817:  cyy1-A  3.3  4.3   74   471    5   DANRE:AF-A2BDR7-F1 CILIA- AND FLAGELLA-ASSOCIATED PROTEIN 157;
 818:  ct6l-A  3.3  3.3   45    51    7   DANRE:AF-A0A2R8QFM0-F1 UNCHARACTERIZED PROTEIN;
 819:  cwub-A  3.3  4.7  135   541    6   DANRE:AF-A0A2R8Q3Y2-F1 MUCOLIPIN 3A;
 820:  c4mg-A  3.3  7.6  101   385    6   DANRE:AF-A0A2R8QIZ4-F1 UNCHARACTERIZED PROTEIN;
 821:  crkq-A  3.3  5.9  126   335   12   DANRE:AF-B8A4U3-F1 ZGC:171579;
 822:  cr2w-A  3.3  5.2   94   293    7   DANRE:AF-E7F7K7-F1 SI:CH211-150G13.3;
 823:  c6dj-A  3.3  4.2   89   914    7   DANRE:AF-B0S618-F1 FAS-ACTIVATED SERINE/THREONINE KINASE;
 824:  c42t-A  3.3  9.8   77  1445    6   DANRE:AF-F1QG20-F1 INTRAFLAGELLAR TRANSPORT 140 HOMOLOG (CHLAMYDOMON
 825:  co52-A  3.3  3.8   69   153    1   DANRE:AF-B3DFT1-F1 NEURITIN 1-LIKE B;
 826:  c2l0-A  3.3  6.8   88   444    8   DANRE:AF-A0A0G2L4V3-F1 SH3-DOMAIN-BINDING PROTEIN 5A (BTK-ASSOCIATED)
 827:  cp4t-A  3.3  5.0   62   281    6   DANRE:AF-F1QNC7-F1 ZGC:158398;
 828:  cq40-A  3.3 13.2  104   253    7   DANRE:AF-B1H1H2-F1 BRIDGING INTEGRATOR 3;
 829:  cvry-A  3.3  5.7   91   224    5   DANRE:AF-Q6P980-F1 SUPEROXIDE DISMUTASE;
 830:  cx04-A  3.3  7.1  115   556   12   DANRE:AF-Q7SY23-F1 DELTA-1-PYRROLINE-5-CARBOXYLATE DEHYDROGENASE,
 831:  cupz-A  3.3  4.7  120   292    7   DANRE:AF-F1QFP8-F1 SYNTAXIN 17;
 832:  cs6c-A  3.3  5.6  112   565    8   DANRE:AF-E7FEB1-F1 MAMMALIAN-LIKE MELANOPSIN-3;
 833:  ctq2-A  3.3  6.0  107   462    7   DANRE:AF-E7F4I7-F1 ARYL-HYDROCARBON-INTERACTING PROTEIN-LIKE 1;
 834:  cx39-A  3.3 10.0   65   290    6   DANRE:AF-Q4V8Y6-F1 ENDOPLASMIC RETICULUM-GOLGI INTERMEDIATE COMPARTM
 835:  c3yc-A  3.3  6.1  127   363    5   DANRE:AF-F1R332-F1 GALANIN RECEPTOR 2A;
 836:  c14y-A  3.3  4.3   85   161    2   DANRE:AF-F1QK42-F1 NEURITIN 1-LIKE A;
 837:  czve-A  3.3  3.0   57   692    9   DANRE:AF-B8A5M7-F1 POST-GLYCOSYLPHOSPHATIDYLINOSITOL ATTACHMENT TO P
 838:  cyas-A  3.3 11.4   69   678    6   DANRE:AF-E7F2R5-F1 CHROMATIN LICENSING AND DNA REPLICATION FACTOR 1;
 839:  cvzu-A  3.3  6.3   96   454    9   DANRE:AF-F1RE41-F1 ABI FAMILY, MEMBER 3A;
 840:  c0vr-A  3.3  6.3   68   257    6   DANRE:AF-A0A0R4IKF0-F1 APOLIPOPROTEIN A-IB;
 841:  cw38-A  3.3  3.2  105   225    9   DANRE:AF-F1QKP8-F1 RAPUNZEL 2;
 842:  cxdk-A  3.3  6.8   83   777   10   DANRE:AF-F1QUA6-F1 SI:DKEY-238O14.7;
 843:  cxxe-A  3.3  6.7  119   783    3   DANRE:AF-A0A0R4IYV3-F1 VEZATIN;
 844:  c5o4-A  3.3  6.8   74   690    4   DANRE:AF-E7FF70-F1 RIBOSOMAL PROTEIN S6 KINASE-LIKE 1;
 845:  c0cz-A  3.3  4.6   64   403    5   DANRE:AF-Q6NY50-F1 BHLH PROTEIN DEC1;
 846:  c5sh-A  3.3  4.8  109   144    6   DANRE:AF-Q6PBK1-F1 PROTEIN MIX23;
 847:  cxql-A  3.3  5.1   74   323    5   DANRE:AF-A0JPF7-F1 VPS37C SUBUNIT OF ESCRT-I;
 848:  c2sr-A  3.3  6.1   98   160    9   DANRE:AF-E7EYQ9-F1 TRANSMEMBRANE PROTEIN 216;
 849:  cuyt-A  3.3  3.8   63   329    3   DANRE:AF-A0A2R8QDN8-F1 UBIQUITIN CARBOXYL-TERMINAL HYDROLASE;
 850:  csr3-A  3.3  7.6   98   675    8   DANRE:AF-F8W407-F1 DC-STAMP DOMAIN-CONTAINING 1;
 851:  cvxd-A  3.3  5.3  129   410    9   DANRE:AF-F1Q7N9-F1 G PROTEIN-COUPLED RECEPTOR 84;
 852:  c30q-A  3.3  6.5  118   209    3   DANRE:AF-F1RDE3-F1 CYCLIN-DEPENDENT KINASE 2-INTERACTING PROTEIN;
 853:  ctbr-A  3.3  4.8  137   481   13   DANRE:AF-E7F9Y0-F1 STEAP FAMILY MEMBER 3, METALLOREDUCTASE;
 854:  c1jf-A  3.3  5.7   77  1914    4   DANRE:AF-A0A2R8QUA7-F1 PATJ CRUMBS CELL POLARITY COMPLEX COMPONENT;
 855:  crcd-A  3.3  5.4   92  1439   10   DANRE:AF-A0A2R8RUE4-F1 DNA HELICASE;
 856:  c439-A  3.2  5.7  129   510   14   DANRE:AF-Q90WY5-F1 ALPHA-2B ADRENERGIC RECEPTOR;
 857:  c0hs-A  3.2  4.8  128   377    9   DANRE:AF-Q5RHQ9-F1 ADENOSINE RECEPTOR A2C;
 858:  croh-A  3.2  4.2  124   341    3   DANRE:AF-B0V2S3-F1 ADENOSINE RECEPTOR A1;
 859:  cyjw-A  3.2  5.3  127   396    6   DANRE:AF-F1Q6J0-F1 G_PROTEIN_RECEP_F1_2 DOMAIN-CONTAINING PROTEIN;
 860:  cpet-A  3.2  4.0  131   432   11   DANRE:AF-Q90WY6-F1 ALPHA-2C ADRENERGIC RECEPTOR;
 861:  c224-A  3.2  5.0  133   458    6   DANRE:AF-I3ISY4-F1 5-HYDROXYTRYPTAMINE RECEPTOR 2A;
 862:  c0u9-A  3.2  6.3  132   362    8   DANRE:AF-Q7SZP9-F1 APELIN RECEPTOR A;
 863:  c21y-A  3.2  4.5  125   358    7   DANRE:AF-B0V116-F1 ANGIOTENSIN II RECEPTOR, TYPE 1A;
 864:  crkw-A  3.2  7.0  128   694    9   DANRE:AF-F1REB8-F1 TRANSPORTER;
 865:  cnxt-A  3.2 11.7  101  1569    3   DANRE:AF-A0A2R8QQ02-F1 VLIG-TYPE G DOMAIN-CONTAINING PROTEIN;
 866:  cs3h-A  3.2  7.8  116   357    8   DANRE:AF-F1Q7H8-F1 PALMITOYLTRANSFERASE ZDHHC20-A;
 867:  c1a4-A  3.2  5.7  128   472    9   DANRE:AF-E9QFU3-F1 5-HYDROXYTRYPTAMINE (SEROTONIN) RECEPTOR 6;
 868:  c1u4-A  3.2  4.7   90   448    7   DANRE:AF-Q5SP02-F1 TATA BOX-BINDING PROTEIN (TBP)-ASSOCIATED FACTOR,
 869:  c294-A  3.2 10.8  111   932    5   DANRE:AF-A8HAK1-F1 PHD FINGER PROTEIN 20, A;
 870:  c34v-A  3.2 16.5  118   685    4   DANRE:AF-E7EZB6-F1 ECTO-NOX DISULFIDE-THIOL EXCHANGER 2;
 871:  cvky-A  3.2  9.5   80   915    8   DANRE:AF-A0A0R4IT72-F1 ZGC:112265;
 872:  cn6f-A  3.2  4.9   77  1010    5   DANRE:AF-F1QJS3-F1 EXCISION REPAIR CROSS-COMPLEMENTATION GROUP 5;
 873:  c36k-A  3.2  4.7  127   399   11   DANRE:AF-F1Q7W7-F1 SPHINGOSINE-1-PHOSPHATE RECEPTOR 5A;
 874:  cqqv-A  3.2  6.3  126   378    5   DANRE:AF-E7F7V7-F1 GALANIN RECEPTOR 2B;
 875:  cx0y-A  3.2  4.6  165  1314    4   DANRE:AF-A0A0R4ITX4-F1 RHO GUANINE NUCLEOTIDE EXCHANGE FACTOR (GEF) 1
 876:  crxn-A  3.2  4.3  112  1497   11   DANRE:AF-A0A0R4IIH4-F1 FYVE AND COILED-COIL DOMAIN AUTOPHAGY ADAPTOR 
 877:  c4az-A  3.2  4.6   90   125    4   DANRE:AF-Q561X0-F1 NUCLEAR ENVELOPE PHOSPHATASE-REGULATORY SUBUNIT 1
 878:  couh-A  3.2  9.5  155   511    5   DANRE:AF-F1QGM6-F1 BCL2-ASSOCIATED ATHANOGENE 5;
 879:  c2su-A  3.2  6.7   48   219    8   DANRE:AF-F1R9R3-F1 MOTILE SPERM DOMAIN-CONTAINING PROTEIN 1;
 880:  cxbk-A  3.2 12.6   95  1892    7   DANRE:AF-B0S5N4-F1 PLEXIN A3;
 881:  cv8w-A  3.2  4.6   82   166   10   DANRE:AF-A0A2R8RK78-F1 UNCHARACTERIZED PROTEIN;
 882:  cqko-A  3.2 11.3  105   414    2   DANRE:AF-E7F8L5-F1 PLECKSTRIN HOMOLOGY DOMAIN-CONTAINING, FAMILY D (
 883:  cq2a-A  3.2  3.6   92   246    5   DANRE:AF-A3QJY9-F1 PEROXISOMAL BIOGENESIS FACTOR 11 ALPHA;
 884:  c4z5-A  3.2  8.8   94   261    6   DANRE:AF-E7FCW4-F1 SI:CH211-247N2.1;
 885:  cvba-A  3.2  5.6   96   255    8   DANRE:AF-B3DHC5-F1 APOLIPOPROTEIN A-IV B, TANDEM DUPLICATE 2;
 886:  cpai-A  3.2  4.0   73   220   14   DANRE:AF-F1Q635-F1 EPHRIN-A3A;
 887:  c5b3-A  3.2  8.0  159   434    6   DANRE:AF-Q8JFD2-F1 GAP JUNCTION PROTEIN;
 888:  c46j-A  3.2  5.4  124   321    6   DANRE:AF-A0A0R4IK53-F1 CHEMOKINE-LIKE RECEPTOR 1;
 889:  cqb1-A  3.2 14.0  141   466    4   DANRE:AF-A5PMY8-F1 CLUSTERIN;
 890:  cqk0-A  3.2  4.4  103  1537    2   DANRE:AF-E7FAE9-F1 SI:CH211-285F17.1;
 891:  cpfp-A  3.2  5.2  154  1558    7   DANRE:AF-Q5RH87-F1 ATP-BINDING CASSETTE, SUB-FAMILY C (CFTR/MRP), ME
 892:  c5nt-A  3.2 10.5   86   313    9   DANRE:AF-F1RBL0-F1 PEROXISOMAL BIOGENESIS FACTOR 26;
 893:  cyvk-A  3.2  7.5  101   342    6   DANRE:AF-E7FG89-F1 TRANSMEMBRANE PROTEIN 255A;
 894:  coxj-A  3.2 10.2  140   652   11   DANRE:AF-B3DG12-F1 ATP-BINDING CASSETTE, SUB-FAMILY G (WHITE), MEMBE
 895:  cz3k-A  3.2 13.2  101  1864    8   DANRE:AF-F1QBC0-F1 PLEXIN B2A;
 896:  c1e2-A  3.2  3.4   60   238    7   DANRE:AF-Q5RGS8-F1 NSL1 COMPONENT OF MIS12 KINETOCHORE COMPLEX;
 897:  cxvt-A  3.2  6.8   66   238    5   DANRE:AF-Q5TYX5-F1 LYSOSOMAL PROTEIN TRANSMEMBRANE 4 ALPHA;
 898:  cs2y-A  3.2  5.0  164  1599    6   DANRE:AF-A0A2R8QCY0-F1 UNCHARACTERIZED PROTEIN;
 899:  csr8-A  3.2 10.4   74   661    3   DANRE:AF-A0A0R4IQ14-F1 SI:DKEY-111E8.1;
 900:  c4w6-A  3.2 15.1   98   164    7   DANRE:AF-Q803R8-F1 TMEM50A PROTEIN;
 901:  csf7-A  3.2  8.3   66   127    5   DANRE:AF-D1YSM1-F1 INTERLEUKIN-4;
 902:  cork-A  3.2  9.2   94   402    5   DANRE:AF-X1WDY9-F1 VON WILLEBRAND FACTOR A DOMAIN-CONTAINING 3A;
 903:  cyb4-A  3.2  7.3  155  2153   10   DANRE:AF-A0A2R8PYH2-F1 ARFGEF FAMILY MEMBER 3;
 904:  crqg-A  3.2  8.6   86   618    7   DANRE:AF-Q1MT80-F1 GUANYLATE-BINDING PROTEIN 4;
 905:  cuu2-A  3.2 10.4   64   604   11   DANRE:AF-F1QRU0-F1 LINES HOMOLOG 1;
 906:  c1an-A  3.2  4.9   61   217    7   DANRE:AF-Q32PS5-F1 GRPE PROTEIN HOMOLOG;
 907:  curz-A  3.2  5.1   81   517    5   DANRE:AF-Q1LWG4-F1 LYSOPHOSPHATIDYLCHOLINE ACYLTRANSFERASE 1;
 908:  c34r-A  3.2  4.0   65   643    6   DANRE:AF-A0A2R8QAI6-F1 SI:DKEY-192J17.1;
 909:  cst8-A  3.2  8.5  115   185    4   DANRE:AF-Q7ZUR5-F1 SIGNAL SEQUENCE RECEPTOR SUBUNIT GAMMA;
 910:  czmk-A  3.2 12.9  116   177    2   DANRE:AF-Q5TZ51-F1 PROTEIN MPV17;
 911:  c0es-A  3.2  6.8  141   301    9   DANRE:AF-Q568F1-F1 CLAUDIN;
 912:  c3oh-A  3.2  4.3   63   483    6   DANRE:AF-A0A0R4IB74-F1 SI:DKEY-225N22.4;
 913:  cxcu-A  3.2  7.0  138   396    9   DANRE:AF-B8JI05-F1 NK-3 RECEPTOR;
 914:  cvwt-A  3.2  5.8  120   372    6   DANRE:AF-E7FCM2-F1 SOMATOSTATIN RECEPTOR 1B;
 915:  csih-A  3.2  9.3  101  1171    6   DANRE:AF-A0A286Y917-F1 ANILLIN, ACTIN-BINDING PROTEIN;
 916:  c05t-A  3.2  6.1   82   198   10   DANRE:AF-Q6PHF0-F1 CHARGED MULTIVESICULAR BODY PROTEIN 1A;
 917:  cwrt-A  3.2  9.6   98  1495    9   DANRE:AF-E7F4J9-F1 HOMEOBOX PROTEIN CUT-LIKE;
 918:  crrg-A  3.2 24.0   94   985    4   DANRE:AF-Q6PUR7-F1 GUANINE NUCLEOTIDE EXCHANGE PROTEIN SMCR8B;
 919:  cr04-A  3.2  4.4   85   440    6   DANRE:AF-A0A0R4IAU4-F1 G PROTEIN-ACTIVATED INWARD RECTIFIER POTASSIUM
 920:  cyuv-A  3.2  8.1   76   104    7   DANRE:AF-B8JLV7-F1 VACUOLAR ATPASE ASSEMBLY INTEGRAL MEMBRANE PROTEI
 921:  cq8j-A  3.2  4.0  119   338    8   DANRE:AF-F1QWZ8-F1 G_PROTEIN_RECEP_F1_2 DOMAIN-CONTAINING PROTEIN;
 922:  cupb-A  3.2  9.8  109   195    9   DANRE:AF-Q503D5-F1 PREFOLDIN SUBUNIT 3;
 923:  cy85-A  3.2  3.6   74   128    7   DANRE:AF-H0WE74-F1 SI:CH211-208G1.1;
 924:  cvev-A  3.2  6.3   86   202    2   DANRE:AF-A0A0G2KGA4-F1 THROMBOXANE A2 RECEPTOR;
 925:  cznc-A  3.2  5.5   80   278    6   DANRE:AF-Q6DHF1-F1 INHIBITOR OF GROWTH PROTEIN;
 926:  cp5p-A  3.2  8.7  130   582    9   DANRE:AF-F1QYX5-F1 BLOODTHIRSTY-RELATED GENE FAMILY, MEMBER 1;
 927:  cqyl-A  3.2  7.2   71    76    6   DANRE:AF-Q0P405-F1 MICOS COMPLEX SUBUNIT MIC10;
 928:  cqc3-A  3.2  5.4  100   300    8   DANRE:AF-E7FFU1-F1 SI:CH211-284O19.8;
 929:  c2mx-A  3.2  5.4   78   166    4   DANRE:AF-A0A2R8QRX1-F1 GOLGIN A7 FAMILY, MEMBER BB;
 930:  c47z-A  3.2  7.8   57   376   14   DANRE:AF-Q7T2D4-F1 ENDOPLASMIC RETICULUM-GOLGI INTERMEDIATE COMPARTM
 931:  crmz-A  3.2 11.8   60   130    8   DANRE:AF-A0A0R4IGM4-F1 SI:ZFOS-2372E4.1;
 932:  cz3w-A  3.2  6.5   97   757    4   DANRE:AF-A8WIN6-F1 MITOFUSIN 2;
 933:  c5qu-A  3.2  4.5  153  1239    6   DANRE:AF-E7F3Z6-F1 RHO GUANINE NUCLEOTIDE EXCHANGE FACTOR (GEF) 10;
 934:  cvxo-A  3.2  4.2   92   543    3   DANRE:AF-X1WE07-F1 GTP-BINDING PROTEIN 6 (PUTATIVE);
 935:  cy7z-A  3.2 10.0   77   427    6   DANRE:AF-A0A2R8Q758-F1 P2X PURINOCEPTOR;
 936:  cz1u-A  3.2  4.7   70   234    7   DANRE:AF-A0A2R8QB39-F1 UNCHARACTERIZED PROTEIN;
 937:  cntt-A  3.2  5.4  119   269    8   DANRE:AF-Q6DGJ8-F1 SURFEIT LOCUS PROTEIN 4;
 938:  cxky-A  3.2  6.1  130   347    5   DANRE:AF-A0A0G2KJF7-F1 G_PROTEIN_RECEP_F1_2 DOMAIN-CONTAINING PROTEIN
 939:  cwop-A  3.2  4.2  107   335    8   DANRE:AF-Q4QRH7-F1 PEROXISOMAL MEMBRANE PROTEIN PEX16;
 940:  cwek-A  3.2  5.6   98   482    9   DANRE:AF-E7FBH4-F1 INTERFERON-INDUCED PROTEIN WITH TETRATRICOPEPTIDE
 941:  czsv-A  3.2  4.5  104   440    4   DANRE:AF-E9QCZ1-F1 TETRATRICOPEPTIDE REPEAT DOMAIN 29;
 942:  c2pp-A  3.2  7.8   66   615    8   DANRE:AF-F1Q9N9-F1 RETINOL-BINDING PROTEIN 3;
 943:  cyn6-A  3.2  5.8  139   584    8   DANRE:AF-F1QHT3-F1 PHOSPHATIDYLINOSITOL GLYCAN ANCHOR BIOSYNTHESIS,
 944:  co3r-A  3.2  6.6   92   500    8   DANRE:AF-B0S788-F1 NGFI-A-BINDING PROTEIN 1B (EGR1 BINDING PROTEIN 1
 945:  cxve-A  3.2  6.8  130   439    8   DANRE:AF-A0A0R4IR74-F1 G PROTEIN-COUPLED RECEPTOR 39;
 946:  cs9b-A  3.2  3.6   74   143    5   DANRE:AF-B8JLP9-F1 NEURITIN 1B;
 947:  cp6k-A  3.2  4.4   77   321   10   DANRE:AF-F1Q6H1-F1 POTASSIUM INWARDLY RECTIFYING CHANNEL SUBFAMILY J
 948:  c2mn-A  3.2  4.3   77   366    5   DANRE:AF-Q7T340-F1 DEVELOPMENTALLY-REGULATED GTP-BINDING PROTEIN 1;
 949:  cong-A  3.2 12.1   84   403    6   DANRE:AF-Q9I9B4-F1 PBXY HOMEODOMAIN PROTEIN;
 950:  cqdt-A  3.2  3.9   72   181   10   DANRE:AF-A0A2R8QHE4-F1 UNCHARACTERIZED PROTEIN;
 951:  czok-A  3.2  4.6  113  1619   10   DANRE:AF-A0A2R8QKP7-F1 CYCLIC NUCLEOTIDE RAS GEF;
 952:  csgr-A  3.2  5.2   82   499    7   DANRE:AF-E7F528-F1 RHOTEKIN 2B;
 953:  cr33-A  3.2  5.2  110   558    8   DANRE:AF-F1QW16-F1 SOLUTE CARRIER FAMILY 16 MEMBER 4;
 954:  cx3i-A  3.2  4.9  106  1140    6   DANRE:AF-E7FH61-F1 CONDENSIN-2 COMPLEX SUBUNIT G2;
 955:  cz96-A  3.2  4.6   60   206    7   DANRE:AF-Q6DGA7-F1 CYTOCHROME B-245 CHAPERONE 1 HOMOLOG;
 956:  cv19-A  3.2  5.5  136   391   12   DANRE:AF-Q5XIZ7-F1 ADP-RIBOSYLATION FACTOR-INTERACTING PROTEIN 2A;
 957:  cw5l-A  3.2  4.6   83   758   10   DANRE:AF-A0A286Y8D7-F1 CULLIN 2;
 958:  cq2u-A  3.2 11.4  101   404    4   DANRE:AF-Q503I2-F1 TRIPARTITE MOTIF-CONTAINING 13;
 959:  cp1g-A  3.2  5.2  128   357    9   DANRE:AF-A0A2R8PZ54-F1 SI:DKEY-165A24.9;
 960:  c6he-A  3.2  8.2   88    91    8   DANRE:AF-A0A2R8QRA5-F1 UNCHARACTERIZED PROTEIN;
 961:  cpjb-A  3.1  4.4  114   240    9   DANRE:AF-Q5PR47-F1 ADHESION G PROTEIN-COUPLED RECEPTOR D1;
 962:  cnuj-A  3.1  6.0  122   353    2   DANRE:AF-A0A0R4IAQ2-F1 LYSOPHOSPHATIDIC ACID RECEPTOR 3;
 963:  c2i7-A  3.1  4.4  117   424    4   DANRE:AF-A0A0R4ICZ8-F1 HECT DOMAIN AND RLD 7;
 964:  c3gc-A  3.1  6.3  122   382   11   DANRE:AF-B8JHS2-F1 MU-TYPE OPIOID RECEPTOR;
 965:  cuux-A  3.1  4.4  102   878    6   DANRE:AF-X1WC30-F1 SI:DKEY-243I1.1;
 966:  ctm5-A  3.1  6.7  130   343   11   DANRE:AF-A0A0G2LAV7-F1 G_PROTEIN_RECEP_F1_2 DOMAIN-CONTAINING PROTEIN
 967:  c186-A  3.1  7.2  110   576    5   DANRE:AF-A0A2R8QMI5-F1 BRIDGING INTEGRATOR 1B;
 968:  cq3h-A  3.1  7.2  155   409    2   DANRE:AF-Q66HV7-F1 GAP JUNCTION PROTEIN;
 969:  ctw4-A  3.1  5.1  144  1998    3   DANRE:AF-A0A2R8QTU4-F1 NUCLEOPORIN 205;
 970:  c2om-A  3.1 13.8  146   418    7   DANRE:AF-Q8AW60-F1 BUTYRYL-COA DEHYDROGENASE;
 971:  c5p9-A  3.1  7.6   96   249   14   DANRE:AF-F1QUY4-F1 TRANSMEMBRANE PROTEIN 69;
 972:  cqcl-A  3.1  5.4  132   495    8   DANRE:AF-B3DKN8-F1 MUSCARINIC ACETYLCHOLINE RECEPTOR;
 973:  c2eg-A  3.1  6.3   66   314    9   DANRE:AF-A0A2R8QE83-F1 COILED-COIL DOMAIN-CONTAINING PROTEIN 69;
 974:  c4uy-A  3.1 12.6  123   640    5   DANRE:AF-Q6P0D5-F1 WW DOMAIN-BINDING PROTEIN 11;
 975:  co1f-A  3.1  4.3   75   814    7   DANRE:AF-Q1LX29-F1 TELOMERE REPEATS-BINDING BOUQUET FORMATION PROTEI
 976:  c3xf-A  3.1  6.7  122   276   11   DANRE:AF-X1WBB5-F1 PALMITOYLTRANSFERASE ZDHHC22;
 977:  co4x-A  3.1  7.9   99   663    5   DANRE:AF-A0A0R4IBT0-F1 BRANCHPOINT-BRIDGING PROTEIN;
 978:  cze1-A  3.1  7.4  107  2656    6   DANRE:AF-A0A2R8QR20-F1 PLECKSTRIN HOMOLOGY DOMAIN-CONTAINING, FAMILY 
 979:  cz3s-A  3.1  6.7  143  1668    6   DANRE:AF-A0A0R4ID71-F1 ENVOPLAKIN B;
 980:  cvdn-A  3.1 10.5  100   839    6   DANRE:AF-A0A2R8QG88-F1 TYROSINE-PROTEIN KINASE;
 981:  cyiw-A  3.1  6.8  131   353    5   DANRE:AF-E7FF75-F1 G_PROTEIN_RECEP_F1_2 DOMAIN-CONTAINING PROTEIN;
 982:  cqrn-A  3.1  6.0  106   796    5   DANRE:AF-A2BF98-F1 LEUCINE-RICH REPEAT-CONTAINING 8 VRAC SUBUNIT AB;
 983:  czcm-A  3.1  4.8   87   211    8   DANRE:AF-A0A0G2L377-F1 G_PROTEIN_RECEP_F1_2 DOMAIN-CONTAINING PROTEIN
 984:  cwk1-A  3.1 12.6  103   593    5   DANRE:AF-X1WEW2-F1 SOLUTE CARRIER FAMILY 2 MEMBER 13B;
 985:  cp8m-A  3.1 11.6   69   200    7   DANRE:AF-A0A2R8Q2M7-F1 UNCHARACTERIZED PROTEIN;
 986:  ctif-A  3.1  8.4  114  1624    2   DANRE:AF-F1QEQ5-F1 BROMODOMAIN AND WD REPEAT DOMAIN-CONTAINING 3;
 987:  cn9m-A  3.1  4.8   89   218    9   DANRE:AF-A0A2R8PYT1-F1 SI:CH211-259K16.3;
 988:  cv0z-A  3.1 18.8  105   634    1   DANRE:AF-E9QHE3-F1 RING FINGER PROTEIN 207;
 989:  c5id-A  3.1  4.9   71   682    4   DANRE:AF-E7F8P4-F1 PLECKSTRIN HOMOLOGY DOMAIN-CONTAINING, FAMILY O M
 990:  cwua-A  3.1  3.7   95   157    8   DANRE:AF-Q6P608-F1 PERIPHERAL MYELIN PROTEIN 22;
 991:  cu4m-A  3.1  5.1   91   281    8   DANRE:AF-O42364-F1 APOLIPOPROTEIN EB;
 992:  cqg7-A  3.1  5.9  120   162    4   DANRE:AF-F1RD97-F1 CKLF-LIKE MARVEL TRANSMEMBRANE DOMAIN-CONTAINING
 993:  cw93-A  3.1  6.0   80  1537    6   DANRE:AF-A0A2R8QGP7-F1 TALIN 2B;
 994:  c1ca-A  3.1  4.3   68   701    6   DANRE:AF-Q1L8L6-F1 E3 UBIQUITIN-PROTEIN LIGASE RNF19B;
 995:  cy1u-A  3.1  7.2   86  1000    6   DANRE:AF-E7FAN0-F1 C2 DOMAIN-CONTAINING PROTEIN;
 996:  coh0-A  3.1  4.2  121   266   12   DANRE:AF-Q0P453-F1 PEROXISOMAL BIOGENESIS FACTOR 11 BETA;
 997:  co1v-A  3.1  9.9  156   582    4   DANRE:AF-A0A0G2KP10-F1 AAA DOMAIN-CONTAINING PROTEIN;
 998:  crdv-A  3.1 14.0   89   644    6   DANRE:AF-Q503I8-F1 PEPTIDE-N(4)-(N-ACETYL-BETA-GLUCOSAMINYL)ASPARAGI
 999:  czyu-A  3.1  4.8   84   713    5   DANRE:AF-F1QWA8-F1 NAD(+) HYDROLASE SARM1;
1000:  c0gl-A  3.1  4.5   73  1369    8   DANRE:AF-A0A0R4IAE0-F1 DNA MISMATCH REPAIR PROTEIN;
1001:  czud-A  3.1  6.4  134   286   10   DANRE:AF-A0A2R8QI73-F1 LIPID PHOSPHATE PHOSPHOHYDROLASE 1;
1002:  cply-A  3.1  6.2   79   445    9   DANRE:AF-Q5PQZ4-F1 TRANSCRIPTION FACTOR AP-2 GAMMA (ACTIVATING ENHAN
1003:  cuav-A  3.1  5.4   86   668    7   DANRE:AF-A0A0R4IC35-F1 O-GLCNACASE-LIKE;
1004:  cvi6-A  3.1  5.3   86   510    7   DANRE:AF-A8KBZ9-F1 X-PROLYL AMINOPEPTIDASE (AMINOPEPTIDASE P) 3, PUT
1005:  cu7v-A  3.1  7.4  149   394    6   DANRE:AF-I3ITL1-F1 GAP JUNCTION PROTEIN;
1006:  cppw-A  3.1 11.5   93   918    8   DANRE:AF-Q5RGD7-F1 EXOCYST COMPLEX COMPONENT 2;
1007:  czea-A  3.1  6.2   97   860    6   DANRE:AF-A2AR69-F1 INTER-ALPHA-TRYPSIN INHIBITOR HEAVY CHAIN FAMILY
1008:  culv-A  3.1  5.1   82   469    6   DANRE:AF-F1R358-F1 TRIPARTITE MOTIF-CONTAINING 107;
1009:  cv98-A  3.1  7.9   68   169    7   DANRE:AF-A0A2R8RMQ2-F1 UNCHARACTERIZED PROTEIN;
1010:  ctyk-A  3.1  7.7  155   371    5   DANRE:AF-Q802X7-F1 TRANSLOCATING CHAIN-ASSOCIATED MEMBRANE PROTEIN;
1011:  cvyg-A  3.1  8.3   68  1171    9   DANRE:AF-E7F114-F1 SEC31 HOMOLOG B, COPII COAT COMPLEX COMPONENT;
1012:  cx9v-A  3.1 13.0  132   385    8   DANRE:AF-A0A0R4IEQ2-F1 SOLUTE CARRIER FAMILY 30 MEMBER 10;
1013:  cprr-A  3.1  5.6  117   608    5   DANRE:AF-A0A2R8PVX5-F1 SUPPRESSOR OF CANCER CELL INVASION;
1014:  csjj-A  3.1  3.7   91   161    4   DANRE:AF-F1QIK8-F1 EPITHELIAL MEMBRANE PROTEIN 2;
1015:  cpre-A  3.1  9.5  116   457   10   DANRE:AF-A0A2R8RZN1-F1 PHOSPHATIDATE CYTIDYLYLTRANSFERASE;
1016:  criy-A  3.1  6.2   96  1229    3   DANRE:AF-A0A2R8QCR7-F1 PROTEIN TYROSINE PHOSPHATASE, NON-RECEPTOR TYP
1017:  cyom-A  3.1 13.2  112   242    8   DANRE:AF-E7FE95-F1 TETRASPANIN;
1018:  cu9k-A  3.1  7.8  103   835    4   DANRE:AF-Q499B3-F1 KAT8 REGULATORY NSL COMPLEX SUBUNIT 3;
1019:  c4f1-A  3.1  6.0   95   263    8   DANRE:AF-A0A140LGC1-F1 FAS APOPTOTIC INHIBITORY MOLECULE 2B;
1020:  cowi-A  3.1 21.0  103  1018    2   DANRE:AF-E7FF53-F1 UN-NAMED SA1614;
1021:  cpfv-A  3.1  5.5   90  1133    6   DANRE:AF-F6NLH0-F1 HERMANSKY-PUDLAK SYNDROME 5 PROTEIN HOMOLOG;
1022:  c1mc-A  3.1  4.4  143   853    8   DANRE:AF-F1RCM2-F1 PROMININ 1 B;
1023:  c051-A  3.1  4.4   98   626    6   DANRE:AF-A0A2R8PY89-F1 FA COMPLEMENTATION GROUP G;
1024:  cnsf-A  3.1  6.6  129   429    8   DANRE:AF-F1QSY5-F1 PRE-B-CELL LEUKEMIA HOMEOBOX 1B;
1025:  cu0m-A  3.1  5.3  120   328    4   DANRE:AF-Q1L955-F1 SI:DKEY-211G8.6;
1026:  c45l-A  3.1  7.1   65   500    8   DANRE:AF-F1QYM7-F1 RETICULOPHAGY REGULATOR FAMILY MEMBER 3;
1027:  c4ep-A  3.1 13.8  130   455    7   DANRE:AF-F1RAF0-F1 NOVOPSIN-3;
1028:  cnzz-A  3.1  5.6   79   729    8   DANRE:AF-F1QCV5-F1 PHOSPHOINOSITIDE-3-KINASE, REGULATORY SUBUNIT 6B;
1029:  c1y0-A  3.1  5.0  120   341    8   DANRE:AF-Q5QNP9-F1 TRACE AMINE-ASSOCIATED RECEPTOR 13A;
1030:  cyei-A  3.1  6.3  124   526    8   DANRE:AF-Q90X46-F1 G-PROTEIN COUPLED RECEPTOR 161;
1031:  cutk-A  3.1  4.5   78   432    8   DANRE:AF-Q5R205-F1 KIR6.3 PROTEIN;
1032:  csfr-A  3.1  4.5   98   173    6   DANRE:AF-A0A2R8Q9D1-F1 SI:DKEY-264D12.4;
1033:  cpcl-A  3.1  4.5  123   710   11   DANRE:AF-B3DJD4-F1 SOLUTE CARRIER ORGANIC ANION TRANSPORTER FAMILY M
1034:  cnu8-A  3.1  4.5  123   361   11   DANRE:AF-A0A2R8QSZ4-F1 TRACE AMINE-ASSOCIATED RECEPTOR 19T;
1035:  c3ti-A  3.1  6.5   75   361    7   DANRE:AF-Q7ZZ27-F1 SERTA DOMAIN-CONTAINING 2B;
1036:  c1ya-A  3.1 14.7   89   156    4   DANRE:AF-Q1JPY6-F1 PREFOLDIN SUBUNIT 2;
1037:  cxsk-A  3.1  9.7  119   522    5   DANRE:AF-A0A0R4IIB7-F1 SUCCINATE-SEMIALDEHYDE DEHYDROGENASE;
1038:  c41y-A  3.1  5.1  113  1936    3   DANRE:AF-A0A2R8PWA9-F1 SET-BINDING FACTOR 1;
1039:  c5ns-A  3.1  5.5   95   543    9   DANRE:AF-Q7T2P2-F1 T-COMPLEX PROTEIN 1 SUBUNIT GAMMA;
1040:  c6gz-A  3.1  8.6  102   576    4   DANRE:AF-Q7T2A5-F1 EUKARYOTIC TRANSLATION INITIATION FACTOR 3 SUBUNI
1041:  c2v2-A  3.1  5.2  113   557    6   DANRE:AF-F1QKN6-F1 GLYPICAN 4;
1042:  ctk7-A  3.1 10.3   81   568    7   DANRE:AF-I3IT29-F1 SI:DKEY-151M15.5;
1043:  crlt-A  3.1  8.1   95   733    8   DANRE:AF-F1RBH5-F1 COMPONENT OF OLIGOMERIC GOLGI COMPLEX 7;
1044:  czlj-A  3.1 11.5  110  1427    6   DANRE:AF-A9JR78-F1 TONSOKU-LIKE PROTEIN;
1045:  czc4-A  3.1  4.3  105   622    3   DANRE:AF-A0A0G2KKE8-F1 SH3 DOMAIN-CONTAINING PROTEIN;
1046:  cvte-A  3.1  5.6   62   618    3   DANRE:AF-A0A2R8Q267-F1 CORONIN;
1047:  cwdn-A  3.1  4.7  119   473    4   DANRE:AF-Q6ZM33-F1 HISTAMINE RECEPTOR H3;
1048:  c2qn-A  3.1  6.6   87   114    8   DANRE:AF-Q568J8-F1 TRANSMEMBRANE PROTEIN 256;
1049:  c0z6-A  3.1  8.6  172  1476    7   DANRE:AF-Q6R5J1-F1 PROTEIN DISPATCHED HOMOLOG 2;
1050:  c4lg-A  3.1  8.5   81   526    7   DANRE:AF-E7F2I5-F1 OCCLUDIN;
1051:  cytj-A  3.1  4.6  116   215    4   DANRE:AF-Q6PFS5-F1 ER LUMEN PROTEIN-RETAINING RECEPTOR 3;
1052:  c1yp-A  3.1 16.3   99   914    9   DANRE:AF-A8WHX9-F1 POTASSIUM VOLTAGE-GATED CHANNEL, SUBFAMILY H (EAG
1053:  csa4-A  3.1  4.0   76   474    4   DANRE:AF-E7FAA4-F1 FAMILY WITH SEQUENCE SIMILARITY 13 MEMBER A;
1054:  crnp-A  3.1  6.1  122   341    6   DANRE:AF-F1QYV2-F1 SI:CH211-238P8.24;
1055:  cxx7-A  3.1  5.9  126   380   10   DANRE:AF-X1WF65-F1 LEUKOTRIENE B4 RECEPTOR;
1056:  c2r7-A  3.1  4.8  157  1099    8   DANRE:AF-F1R7R1-F1 SMG5 NONSENSE MEDIATED MRNA DECAY FACTOR;
1057:  cvl4-A  3.1  6.7  111   643    4   DANRE:AF-A0A0R4IBZ4-F1 SI:DKEYP-110C12.3;
1058:  cs4y-A  3.1  3.1   65   550   12   DANRE:AF-F1QFS4-F1 BCL6B TRANSCRIPTION REPRESSOR;
1059:  cvac-A  3.1  3.4   62   258    6   DANRE:AF-Q7ZTY7-F1 VESICLE TRANSPORT PROTEIN USE1;
1060:  c6ew-A  3.1 10.7   99  1119    6   DANRE:AF-E7FDV3-F1 ADENYLATE CYCLASE TYPE 3;
1061:  cxx8-A  3.1 12.7   86   516    7   DANRE:AF-E7F507-F1 PEROXISOMAL BIOGENESIS FACTOR 5-LIKE B;
1062:  cx2k-A  3.1  9.4   89   153    8   DANRE:AF-A9JT16-F1 PFDN5 PROTEIN;
1063:  cswc-A  3.1  1.4   43   159    2   DANRE:AF-Q1LVG7-F1 ATP SYNTHASE F1 SUBUNIT DELTA;
1064:  cq4i-A  3.1  6.0  129  1186   10   DANRE:AF-D2CFN3-F1 ADENYLATE CYCLASE TYPE 5;
1065:  cuii-A  3.1  7.1   91   152    5   DANRE:AF-B0R1E9-F1 GLUTATHIONE TRANSFERASE;
1066:  cqkh-A  3.1 12.1   73   179    4   DANRE:AF-Q5RKN3-F1 MEDIATOR OF RNA POLYMERASE II TRANSCRIPTION SUBUN
1067:  cygj-A  3.1  4.8  137   446    7   DANRE:AF-Q1LUA8-F1 EUKARYOTIC TRANSLATION INITIATION FACTOR 3 SUBUNI
1068:  c05j-A  3.1  6.5   84   450   10   DANRE:AF-A0A2R8QRQ5-F1 AP-2 TRANSCRIPTION FACTOR;
1069:  cnzv-A  3.1  9.0  145  1094   10   DANRE:AF-A0A0R4IAE2-F1 SLIT-ROBO RHO GTPASE-ACTIVATING PROTEIN 3;
1070:  csg3-A  3.1  5.7  118   804    4   DANRE:AF-A0A0R4IID9-F1 EPIDERMAL GROWTH FACTOR RECEPTOR PATHWAY SUBST
1071:  corp-A  3.0  4.0  132   451    7   DANRE:AF-X1WE62-F1 MUSCARINIC ACETYLCHOLINE RECEPTOR;
1072:  czx0-A  3.0  7.6  110  1848   12   DANRE:AF-A0A0R4IJI1-F1 SI:CH211-225B11.4;
1073:  cteg-A  3.0  4.2  112   357    7   DANRE:AF-A0PJS0-F1 SPHINGOSINE-1-PHOSPHATE RECEPTOR 5B;
1074:  crl1-A  3.0  3.9  119   360    8   DANRE:AF-F1QCB2-F1 CHEMOKINE (C-X-C MOTIF) RECEPTOR 4A;
1075:  czer-A  3.0  7.5  133   309    8   DANRE:AF-Q6PBM2-F1 ELONGATION OF VERY LONG CHAIN FATTY ACIDS PROTEIN
1076:  cqs3-A  3.0  5.5   56   217   14   DANRE:AF-A0A2R8Q9M1-F1 DNA REPLICATION COMPLEX GINS PROTEIN SLD5;
1077:  c26t-A  3.0  7.1   90   434    4   DANRE:AF-Q5RGL7-F1 N-LYSINE METHYLTRANSFERASE SMYD2-B;
1078:  c423-A  3.0  8.9   91   604    7   DANRE:AF-F6NJG8-F1 NIMA-RELATED KINASE 11;
1079:  co76-A  3.0  7.8   90   629    7   DANRE:AF-X1WGX5-F1 PUMILIO HOMOLOG 3;
1080:  cxc5-A  3.0  5.3   69   394    3   DANRE:AF-B0V1H9-F1 P2X PURINOCEPTOR;
1081:  cx8v-A  3.0  3.7  119   358    8   DANRE:AF-F1QYD4-F1 CHEMOKINE (C-C MOTIF) RECEPTOR 2;
1082:  cnpe-A  3.0  4.3   95   639    5   DANRE:AF-F6NQL8-F1 HYPERPOLARIZATION-ACTIVATED CYCLIC NUCLEOTIDE-GAT
1083:  cujy-A  3.0  7.4   60   220    2   DANRE:AF-Q6W9E1-F1 BHLH TRANSCRIPTION FACTOR FIG ALPHA;
1084:  ctr7-A  3.0  5.7  135  1114   12   DANRE:AF-F1QQH5-F1 ADENYLATE CYCLASE TYPE 1;
1085:  c5m6-A  3.0  5.1  128   377    9   DANRE:AF-B1NYI3-F1 PROLACTIN-RELEASING PEPTIDE RECEPTOR-LIKE PROTEIN
1086:  czja-A  3.0  6.3  104   518    7   DANRE:AF-Q802W2-F1 4-TRIMETHYLAMINOBUTYRALDEHYDE DEHYDROGENASE B;
1087:  cp5o-A  3.0  8.0  146  1073    8   DANRE:AF-F1Q4Y5-F1 SLIT-ROBO RHO GTPASE-ACTIVATING PROTEIN 1A;
1088:  cvwy-A  3.0 20.6   91   672    9   DANRE:AF-F1RBV9-F1 PROTEIN CASP;
1089:  cvdi-A  3.0  3.6   52   151    8   DANRE:AF-A0A140LG52-F1 SI:DKEY-31J3.11;
1090:  c2vy-A  3.0  5.3   66   335    2   DANRE:AF-Q6B337-F1 GAIP C-TERMINUS INTERACTING PROTEIN 1;
1091:  c5fk-A  3.0 10.5  103   756    8   DANRE:AF-Q90ZY6-F1 SERINE/THREONINE-PROTEIN KINASE TOUSLED-LIKE 1-B;
1092:  cud2-A  3.0  4.8  137   557    8   DANRE:AF-F1QDN5-F1 SQUALENE MONOOXYGENASE;
1093:  como-A  3.0  8.3  154   562   10   DANRE:AF-F1R466-F1 GLYPICAN 6A;
1094:  cubn-A  3.0  4.1  106   328   14   DANRE:AF-A9JTC7-F1 CYTOCHROME C OXIDASE ASSEMBLY FACTOR COX18;
1095:  c1ph-A  3.0  5.7  128   396    8   DANRE:AF-I3IS75-F1 XK-RELATED PROTEIN;
1096:  conu-A  3.0 19.0   81   330    6   DANRE:AF-E7FD92-F1 DSN1 COMPONENT OF MIS12 KINETOCHORE COMPLEX;
1097:  coge-A  3.0  4.9  145   964    3   DANRE:AF-Q8JGR7-F1 INTEGRATOR COMPLEX SUBUNIT 7;
1098:  c4po-A  3.0  5.7  139   479    4   DANRE:AF-E7FFG8-F1 5-HYDROXYTRYPTAMINE RECEPTOR 7;
1099:  coey-A  3.0  6.6   93   232    9   DANRE:AF-A5WVU1-F1 POTASSIUM LARGE CONDUCTANCE CALCIUM-ACTIVATED CHA
1100:  cw2w-A  3.0  6.0  113   860   11   DANRE:AF-Q5TYU2-F1 COILED-COIL DOMAIN-CONTAINING 146;
1101:  ct7a-A  3.0 10.5   77   597    9   DANRE:AF-A0A2R8QGJ4-F1 P2X PURINOCEPTOR;
1102:  cxtq-A  3.0  3.9   72   230    3   DANRE:AF-B3DIX8-F1 E3 SUMO-PROTEIN LIGASE NSE2;
1103:  co6x-A  3.0  6.0  126   469   14   DANRE:AF-A0A2R8QLB7-F1 UNCHARACTERIZED PROTEIN;
1104:  cswe-A  3.0  5.9  130   345    8   DANRE:AF-Q1L962-F1 SI:DKEY-211G8.1;
1105:  cphx-A  3.0  7.5   88   754    5   DANRE:AF-Q1LU92-F1 CATENIN (CADHERIN-ASSOCIATED PROTEIN), ALPHA-LIKE
1106:  cqsl-A  3.0  4.8   66   128   11   DANRE:AF-Q5TYP8-F1 PROTEIN STUM HOMOLOG;
1107:  co6s-A  3.0  9.2  117   540    7   DANRE:AF-E7F9V1-F1 CHOLINERGIC RECEPTOR, NICOTINIC, GAMMA;
1108:  cyfj-A  3.0  9.4   76   585    5   DANRE:AF-F1RAT1-F1 GLOMULIN, FKBP-ASSOCIATED PROTEIN B;
1109:  cs5p-A  3.0 13.7  110   398   10   DANRE:AF-F1QFA1-F1 SOLUTE CARRIER FAMILY 30 MEMBER 2;
1110:  cqxv-A  3.0  6.6  109   578    6   DANRE:AF-E7F4Z4-F1 PALMITOYLTRANSFERASE ZDHHC1;
1111:  czft-A  3.0  6.7   81   510    2   DANRE:AF-A0A0R4IBN4-F1 UTP--GLUCOSE-1-PHOSPHATE URIDYLYLTRANSFERASE;
1112:  c0op-A  3.0  9.2  118   178    8   DANRE:AF-F1QF66-F1 CKLF-LIKE MARVEL TRANSMEMBRANE DOMAIN-CONTAINING
1113:  c1b1-A  3.0  8.2   73   597    3   DANRE:AF-F1QZP2-F1 NUCLEAR FACTOR, INTERLEUKIN 3-REGULATED, MEMBER 5
1114:  c3mi-A  3.0  5.3   71   257   10   DANRE:AF-F1QJ48-F1 MITOCHONDRIAL RIBOSOME RECYCLING FACTOR;
1115:  c21s-A  3.0  4.0   67   231   10   DANRE:AF-E7F2C3-F1 SI:CH211-120K19.1;
1116:  cu3k-A  3.0 11.0   78   398   10   DANRE:AF-A0A2R8Q1T6-F1 P2X PURINOCEPTOR;
1117:  cr8z-A  3.0  3.0   46   560   13   DANRE:AF-Q90W33-F1 HYPERMETHYLATED IN CANCER 2 PROTEIN;
1118:  c0hb-A  3.0  5.1   68   614    3   DANRE:AF-A0A2R8QLP9-F1 DOPAMINE BETA-HYDROXYLASE (DOPAMINE BETA-MONOO
1119:  crr3-A  3.0  6.2  122   409    5   DANRE:AF-A0A2R8QNL3-F1 BETA-2 ADRENERGIC RECEPTOR;
1120:  c4mb-A  3.0  5.3  128   340    5   DANRE:AF-F1QPR0-F1 ADENOSINE A4 RECEPTOR A;
1121:  cyrp-A  3.0  4.2  120   861    3   DANRE:AF-E7EY52-F1 EXOCYST COMPLEX COMPONENT 3-LIKE 2B;
1122:  cq22-A  3.0 13.8  100   609    7   DANRE:AF-E0R7P5-F1 POTASSIUM VOLTAGE-GATED CHANNEL, SHAW-RELATED SUB
1123:  c30s-A  3.0 15.7  107   824    2   DANRE:AF-B8JLA1-F1 SI:CH211-168B3.1;
1124:  co3f-A  3.0  5.2  114   413    8   DANRE:AF-E9QHE0-F1 5-HYDROXYTRYPTAMINE (SEROTONIN) RECEPTOR 1A B;
1125:  coqp-A  3.0  5.3   90   269    4   DANRE:AF-Q503V2-F1 APOLIPOPROTEIN EA;
1126:  cykt-A  3.0  8.4  132  2621    6   DANRE:AF-F1Q6K1-F1 UBIQUITIN-SPECIFIC PEPTIDASE 24;
1127:  cqk3-A  3.0  4.6   94   661   12   DANRE:AF-F1QLT9-F1 ARGININE--TRNA LIGASE, CYTOPLASMIC;
1128:  coqs-A  3.0  7.1  121   222    7   DANRE:AF-A0A0R4IHH3-F1 VERY-LONG-CHAIN (3R)-3-HYDROXYACYL-COA DEHYDRA
1129:  c250-A  3.0  9.9  120   984    4   DANRE:AF-F1R6J0-F1 SI:CH211-234P6.5;
1130:  cp65-A  3.0  8.6   84   208    2   DANRE:AF-A0A2R8RUN9-F1 SODIUM/POTASSIUM-TRANSPORTING ATPASE-INTERACTI
1131:  cnvg-A  3.0  4.3   83   291    6   DANRE:AF-A0A0R4I9T0-F1 SI:DKEY-19B23.7;
1132:  cqt9-A  3.0 12.8  117  1116    2   DANRE:AF-E7F2Q3-F1 PHD FINGER PROTEIN 20-LIKE 1;
1133:  c5z5-A  3.0  6.6  114   348    9   DANRE:AF-Q1LU94-F1 TRANSMEMBRANE PROTEIN 64;
1134:  czmb-A  3.0  4.2   98   886    5   DANRE:AF-F1QK90-F1 EXCISION REPAIR CROSS-COMPLEMENTATION GROUP 4;
1135:  cpbl-A  3.0  5.5  144   492    7   DANRE:AF-E7FFL9-F1 STEAP FAMILY MEMBER 2, METALLOREDUCTASE;
1136:  cs75-A  3.0  4.4   77  1083    4   DANRE:AF-Q1LU99-F1 RHO FAMILY-INTERACTING CELL POLARIZATION REGULATO
1137:  c5ma-A  3.0  5.0   92   206    4   DANRE:AF-F1R120-F1 RECEPTOR (G PROTEIN-COUPLED) ACTIVITY-MODIFYING P
1138:  c2r3-A  3.0 13.9  106   281    8   DANRE:AF-Q5RH71-F1 TETRASPANIN-33;
1139:  cv7s-A  3.0  9.4   83   815    5   DANRE:AF-A0A0R4IA57-F1 CALPAIN 7;
1140:  cys3-A  3.0  7.4   92   316    2   DANRE:AF-K7DYH3-F1 SI:DKEYP-52C3.2;
1141:  cub1-A  3.0  5.2  134   346   10   DANRE:AF-Q7ZZ32-F1 5-HYDROXYTRYPTAMINE (SEROTONIN) RECEPTOR 5A LIKE;
1142:  c1er-A  3.0  3.6   87   180    2   DANRE:AF-Q568P1-F1 GUANOSINE-3',5'-BIS(DIPHOSPHATE) 3'-PYROPHOSPHOHY
1143:  c14n-A  3.0  5.0   60   460    7   DANRE:AF-Q6DHJ3-F1 CHOLESTEROL 7-DESATURASE NVD;
1144:  cvoy-A  3.0  7.7   74   612    3   DANRE:AF-A0JML5-F1 INNATE IMMUNITY ACTIVATOR B;
1145:  crey-A  3.0  3.5  110   275    5   DANRE:AF-A0A0R4IIL3-F1 AQUAPORIN;
1146:  cofw-A  3.0  6.6  111   518    8   DANRE:AF-Q90Y03-F1 ALDEHYDE DEHYDROGENASE 1 FAMILY, MEMBER A2;
1147:  c0u5-A  3.0  5.1   82   471   10   DANRE:AF-A2BGQ3-F1 OCCLUDIN B;
1148:  cwxp-A  3.0  6.5   65    88    6   DANRE:AF-Q6DI06-F1 MITOCHONDRIAL IMPORT INNER MEMBRANE TRANSLOCASE S
1149:  c56s-A  3.0  7.7  105   422    6   DANRE:AF-E7F680-F1 MAGNESIUM TRANSPORTER;
1150:  ctxb-A  3.0 15.1  124   583    5   DANRE:AF-E9QG14-F1 SI:DKEY-88J15.4;
1151:  cszk-A  3.0  8.1   86   159    6   DANRE:AF-Q5RIH0-F1 CORNICHON FAMILY AMPA RECEPTOR AUXILIARY PROTEIN
1152:  cnx0-A  3.0 19.2   86   722    6   DANRE:AF-F1QW07-F1 ADDUCIN 3 (GAMMA) B;
1153:  c26j-A  3.0  4.4  126   382    6   DANRE:AF-Q5DJ14-F1 DOPAMINE D4C RECEPTOR;
1154:  cs6u-A  3.0  5.7  120   369    6   DANRE:AF-B0V1K7-F1 CHEMOKINE (C-C MOTIF) RECEPTOR 9A;
1155:  ctmh-A  3.0  4.7   83   425    6   DANRE:AF-E7FD27-F1 POTASSIUM INWARDLY RECTIFYING CHANNEL SUBFAMILY J
1156:  c5ii-A  3.0 11.3  144   388   10   DANRE:AF-E7FD37-F1 G PROTEIN-COUPLED RECEPTOR 137BB;
1157:  cvjt-A  3.0  8.8   88   570    5   DANRE:AF-A0A0R4IGC5-F1 CXXC-TYPE ZINC FINGER PROTEIN 1;
1158:  c1oj-A  3.0  9.6  141  1678   11   DANRE:AF-A0A0R4IYK8-F1 ADAPTOR PROTEIN, PHOSPHOTYROSINE INTERACTION, 
1159:  cx3f-A  3.0  5.7   82   135    5   DANRE:AF-Q6NZZ4-F1 TRANSMEMBRANE PROTEIN 107;
1160:  cuqx-A  3.0  7.3  118   295   10   DANRE:AF-B3DJU8-F1 SIMILAR TO RCG22237;
1161:  c09t-A  3.0  7.6  112   277    4   DANRE:AF-A0A0G2KHZ9-F1 TLC DOMAIN-CONTAINING 3A;
1162:  cpb6-A  3.0  7.4  126   438    6   DANRE:AF-C5NS01-F1 ADRENOCEPTOR BETA 3A;
1163:  cqnj-A  3.0  9.7  153  1037    9   DANRE:AF-E7F4F2-F1 ADHESION G PROTEIN-COUPLED RECEPTOR G2A;
1164:  cvwq-A  3.0  9.5  109  1207    7   DANRE:AF-X1WFP5-F1 SFI1 CENTRIN-BINDING PROTEIN;
1165:  ctar-A  3.0 12.1   90   466    2   DANRE:AF-E7EY81-F1 SI:CH211-173A9.6;
1166:  cot5-A  3.0 14.3  151   625    9   DANRE:AF-B0V3R4-F1 TRANSPORTER;
1167:  cs32-A  3.0  5.7  129   580    4   DANRE:AF-A0A2R8QPS6-F1 CHOLINERGIC RECEPTOR, NICOTINIC, ALPHA 9;
1168:  cppf-A  3.0 12.2  105   828    6   DANRE:AF-E7F9C1-F1 SI:DKEY-33C9.6;
1169:  co3z-A  3.0  5.7   88   149    8   DANRE:AF-Q7ZWJ3-F1 OLIGOSACCHARYLTRANSFERASE COMPLEX SUBUNIT OSTC;
1170:  cr4i-A  3.0  4.4   97   505    6   DANRE:AF-E7F1L9-F1 EPS8-LIKE 1B;
1171:  c5f3-A  3.0  9.9  147  1232    6   DANRE:AF-F1Q5H3-F1 NON-SPECIFIC SERINE/THREONINE PROTEIN KINASE;
1172:  cw2s-A  3.0  8.3  109  1310    4   DANRE:AF-F1QXK1-F1 SI:CH211-207D6.2;
1173:  cowe-A  3.0  6.0  103   586    7   DANRE:AF-Q6Q413-F1 NEUROFIBROMIN 2B (MERLIN);
1174:  cuxh-A  3.0  8.7  131  1975    8   DANRE:AF-F1Q4X8-F1 ENVOPLAKIN A;
1175:  cnp1-A  3.0  5.1  131   418    6   DANRE:AF-Q5TYU0-F1 DOPAMINE RECEPTOR D4-RELATED SEQUENCE;
1176:  c0iq-A  3.0 18.6  106   606    4   DANRE:AF-F1Q733-F1 PROTEIN REGULATOR OF CYTOKINESIS 1B;
1177:  cqah-A  3.0  5.8  154   475    8   DANRE:AF-Q5U3R0-F1 XK-RELATED PROTEIN;
1178:  cuu0-A  3.0  7.5  131  1500    4   DANRE:AF-E7F6H4-F1 DNA (CYTOSINE-5-)-METHYLTRANSFERASE;
1179:  czmx-A  3.0  6.0  156   864    4   DANRE:AF-A0A2R8QA33-F1 UNCHARACTERIZED PROTEIN;
1180:  cyu6-A  3.0  9.4   94  1891   12   DANRE:AF-A0A140LGG1-F1 PLEXIN A1A;
1181:  cx7q-A  3.0  4.2   62   216    5   DANRE:AF-Q6PHE8-F1 COILED-COIL DOMAIN-CONTAINING PROTEIN 124;
1182:  cxw9-A  3.0  5.2  118   831    6   DANRE:AF-E7F186-F1 OUTER DENSE FIBER OF SPERM TAILS 2A;
1183:  cngx-A  3.0  4.4   99   176   10   DANRE:AF-B3DKG3-F1 MAL, T CELL DIFFERENTIATION PROTEIN 2;
1184:  cwcd-A  3.0  6.2  124   405    6   DANRE:AF-E7EYN4-F1 ADRENOCEPTOR BETA 2, SURFACE A;
1185:  c3i8-A  3.0  5.1  130   595    5   DANRE:AF-A0A2R8QEA7-F1 PKD_CHANNEL DOMAIN-CONTAINING PROTEIN;
1186:  cy3s-A  3.0  5.0  127   323    7   DANRE:AF-F1QZI3-F1 ZGC:194312;
1187:  cpou-A  3.0  5.0  122   771    8   DANRE:AF-Q66L58-F1 PROTEIN VAC14 HOMOLOG;
1188:  c04s-A  3.0 23.5  107  2207    6   DANRE:AF-F1QAU9-F1 DESMOPLAKIN B;
1189:  csfm-A  3.0 13.3   84   547    2   DANRE:AF-E7F7G2-F1 COILED-COIL DOMAIN-CONTAINING 78;
1190:  cpas-A  3.0  7.2   76   269    4   DANRE:AF-E7F016-F1 ZMP:0000000930;
1191:  cod0-A  3.0  6.9   92   192    5   DANRE:AF-A0A2R8QIZ1-F1 UNCHARACTERIZED PROTEIN;
1192:  c4hm-A  3.0  4.5  105  1007    7   DANRE:AF-A0A0R4IYE4-F1 RNA-BINDING MOTIF PROTEIN 26;
1193:  ctyp-A  3.0  3.5   79   755   14   DANRE:AF-A1L2G3-F1 UBIQUITIN CARBOXYL-TERMINAL HYDROLASE BAP1;
1194:  cxxu-A  3.0  8.7   68  2297    3   DANRE:AF-Q5PZ43-F1 XIN ACTIN-BINDING REPEAT-CONTAINING PROTEIN 1;
1195:  cxzy-A  3.0 13.3  125   254    8   DANRE:AF-Q6P031-F1 TETRASPANIN;
1196:  cvt1-A  3.0  5.0  124   380    6   DANRE:AF-E7F7E1-F1 G_PROTEIN_RECEP_F1_2 DOMAIN-CONTAINING PROTEIN;
1197:  cvcj-A  3.0 10.7  103   570    3   DANRE:AF-Q6NW58-F1 SPASTIN;
1198:  c26b-A  3.0  4.7  124   416    6   DANRE:AF-F1QSM8-F1 TRANSMEMBRANE PROTEIN 184BA;
1199:  cs7i-A  3.0  6.7  124   631   10   DANRE:AF-A8WE67-F1 KIF-BINDING PROTEIN;
1200:  cwph-A  3.0  5.0  113   961    6   DANRE:AF-A0A0G2KSV9-F1 MIF4G DOMAIN-CONTAINING PROTEIN;
1201:  cylf-A  3.0  6.6  135   402    8   DANRE:AF-A0A140LGL6-F1 LEUKOTRIENE B4 RECEPTOR 2A;
1202:  csfo-A  3.0  5.8   64   306    3   DANRE:AF-F1QTL0-F1 PHOSDUCIN-LIKE;
1203:  cu3u-A  3.0 13.7   60  1005   10   DANRE:AF-E7FDW7-F1 NLR FAMILY MEMBER X1;
1204:  c2tg-A  3.0  4.4  128   748   12   DANRE:AF-A0A0R4IMA2-F1 RELAXIN FAMILY PEPTIDE RECEPTOR 1;
1205:  cu1s-A  3.0  9.5   97   275    5   DANRE:AF-F1Q6W2-F1 DISCS, LARGE (DROSOPHILA) HOMOLOG-ASSOCIATED PROT
1206:  c1ou-A  3.0  4.9  109   253    6   DANRE:AF-A0A2R8QB32-F1 UNCHARACTERIZED PROTEIN;
1207:  cqjl-A  3.0  5.3   73   480   11   DANRE:AF-F1Q9J0-F1 BCL2-ASSOCIATED ATHANOGENE 3;
1208:  c2ob-A  3.0  6.8   94   759    7   DANRE:AF-E7FFP8-F1 BONE MORPHOGENETIC PROTEIN/RETINOIC ACID-INDUCIBL
1209:  c3of-A  3.0  4.2  120   352    8   DANRE:AF-E7FD01-F1 CHEMOKINE (C MOTIF) RECEPTOR 1B, DUPLICATE 1;
1210:  c08a-A  3.0  4.7   79   381   10   DANRE:AF-Q2HX26-F1 ATP-SENSITIVE INWARD RECTIFIER POTASSIUM CHANNEL
1211:  c0vs-A  3.0  5.1   70   758    6   DANRE:AF-Q1ED17-F1 DNA TOPOISOMERASE I;
1212:  c0xc-A  3.0  5.0  103   371    5   DANRE:AF-Q6IQL7-F1 PEPTIDYLPROLYL ISOMERASE D;
1213:  cn7x-A  2.9  4.3  132   242    6   DANRE:AF-F1QKG1-F1 ANDROGEN-DEPENDENT TFPI-REGULATING PROTEIN 1;
1214:  cv5f-A  2.9 13.3  110   979    5   DANRE:AF-A0A0R4IEU4-F1 ELKS/RAB6-INTERACTING/CAST FAMILY MEMBER 1A;
1215:  cofx-A  2.9  5.0   67   227   10   DANRE:AF-F1RE09-F1 STARD3 N-TERMINAL-LIKE;
1216:  csny-A  2.9  4.6  105   775    7   DANRE:AF-Q6DG36-F1 ZINC TRANSPORTER 5;
1217:  c1iz-A  2.9  5.5   98   747    6   DANRE:AF-B8A6I4-F1 FAMILY WITH SEQUENCE SIMILARITY 160 MEMBER B1;
1218:  cz8x-A  2.9  6.0  130   355   12   DANRE:AF-F1QLQ2-F1 SI:CH73-160I9.3;
1219:  c4yd-A  2.9  4.5   83   827    7   DANRE:AF-F1R254-F1 ARFGAP WITH GTPASE DOMAIN, ANKYRIN REPEAT AND PH
1220:  cn9c-A  2.9  8.6  116   316   11   DANRE:AF-F1RE57-F1 PALMITOYLTRANSFERASE ZDHHC3-A;
1221:  c6g2-A  2.9 13.9  151   481    5   DANRE:AF-A0A2R8Q850-F1 ALPHA-1B ADRENERGIC RECEPTOR;
1222:  c169-A  2.9  4.7   77   257    6   DANRE:AF-Q6P5I8-F1 PROTEIN YIPF5;
1223:  cru7-A  2.9 10.7   66   175    6   DANRE:AF-E7F4W6-F1 BARTTIN CLCNK TYPE ACCESSORY SUBUNIT BETA;
1224:  c4cj-A  2.9  5.1  100   572    9   DANRE:AF-A2BGQ4-F1 MARVEL DOMAIN-CONTAINING 2B;
1225:  cwlf-A  2.9  4.8  112   334   11   DANRE:AF-F6PAW1-F1 LYSOPHOSPHATIDIC ACID RECEPTOR 5B;
1226:  cqms-A  2.9  7.0   70   310    7   DANRE:AF-Q8AXV5-F1 HAIRY/ENHANCER-OF-SPLIT RELATED WITH YRPW MOTIF-L
1227:  cqw4-A  2.9 12.3  133   250    7   DANRE:AF-Q1RLU3-F1 TETRASPANIN;
1228:  c2yp-A  2.9  3.8   57   227    9   DANRE:AF-Q5TZ71-F1 SI:DKEY-183N20.15;
1229:  csfp-A  2.9 13.1   68   342    7   DANRE:AF-A0A2R8QCA7-F1 RNA POLYMERASE II SUBUNIT M;
1230:  cvrx-A  2.9 10.3  103  1018    6   DANRE:AF-E7F641-F1 CONNECTOR ENHANCER OF KINASE SUPPRESSOR OF RAS 2A
1231:  czow-A  2.9  5.1  115  1025    8   DANRE:AF-E9QIC8-F1 FERM, RHOGEF (ARHGEF) AND PLECKSTRIN DOMAIN PROTE
1232:  ctee-A  2.9 12.1   81   916   10   DANRE:AF-E7FBA3-F1 PROTEIN SMG8;
1233:  cxxr-A  2.9  5.9   99   157    6   DANRE:AF-A5PMI7-F1 SI:DKEY-238J22.1;
1234:  cob7-A  2.9  3.5   69   162    0   DANRE:AF-E7F159-F1 ZMP:0000001268;
1235:  cxbc-A  2.9  8.1   96   969    8   DANRE:AF-A0JMD2-F1 LATERAL SIGNALING TARGET PROTEIN 2 HOMOLOG;
1236:  cwjz-A  2.9  7.5  142   251    5   DANRE:AF-F1QZN0-F1 GAP JUNCTION PROTEIN;
1237:  cqsi-A  2.9  9.1  153  1249    5   DANRE:AF-A0A0R4IGI8-F1 MCF.2 CELL LINE-DERIVED-TRANSFORMING SEQUENCE-
1238:  cv74-A  2.9  5.4  114  1805    4   DANRE:AF-E9QJ97-F1 PLECKSTRIN HOMOLOGY DOMAIN-INTERACTING PROTEIN;
1239:  czgg-A  2.9 10.9   78   424    3   DANRE:AF-A9UH06-F1 MUSCLEBLIND-LIKE PROTEIN 1D;
1240:  cv9y-A  2.9  4.4   89   715    4   DANRE:AF-A0A2R8RTW7-F1 CYCLIC NUCLEOTIDE-GATED CHANNEL SUBUNIT BETA 3
1241:  cua5-A  2.9  6.3  106   252    7   DANRE:AF-A0A0G2L0T1-F1 UNCHARACTERIZED PROTEIN;
1242:  c02o-A  2.9  5.8   82   140    7   DANRE:AF-E7F1V6-F1 TRANSMEMBRANE PROTEIN 107;
1243:  c5v9-A  2.9  4.6  109   800    6   DANRE:AF-Q6DRN3-F1 NUCLEOLAR COMPLEX PROTEIN 3 HOMOLOG;
1244:  cu2g-A  2.9  8.2   74   160    8   DANRE:AF-Q5BL21-F1 PROTEIN CORNICHON HOMOLOG 2;
1245:  cwct-A  2.9  5.5   79   581    5   DANRE:AF-E7F6P0-F1 CHROMODOMAIN PROTEIN, Y-LIKE;
1246:  cus1-A  2.9  4.3  104   543   11   DANRE:AF-A0A0R4IBK1-F1 G PROTEIN-COUPLED RECEPTOR 107;
1247:  cs4n-A  2.9  6.4  110   407    5   DANRE:AF-F8W5C6-F1 SORTING NEXIN;
1248:  cw2x-A  2.9  9.1  103   385    4   DANRE:AF-F1QKR8-F1 TRIPARTITE MOTIF-CONTAINING 35-9;
1249:  czsx-A  2.9  2.9   46   283    4   DANRE:AF-F6PEI6-F1 SI:CH211-236G6.1;
1250:  coyk-A  2.9  4.0   90   343    2   DANRE:AF-A5PLI4-F1 LRP2-BINDING PROTEIN;
1251:  ct2f-A  2.9  8.9   62   273    5   DANRE:AF-Q6IMK3-F1 DNAJ HOMOLOG SUBFAMILY C MEMBER 27;
1252:  c0bt-A  2.9  4.2  108   247    6   DANRE:AF-Q6PC29-F1 14-3-3 PROTEIN GAMMA-1;
1253:  c3gt-A  2.9 14.6  158   646    9   DANRE:AF-Q1WGB5-F1 TRANSPORTER;
1254:  c39w-A  2.9  4.6   76   303    3   DANRE:AF-A0A0R4IUF6-F1 ZGC:91999;
1255:  c3nc-A  2.9  9.4  116   293    9   DANRE:AF-A0A2R8QPI7-F1 UNCHARACTERIZED PROTEIN;
1256:  c1df-A  2.9  5.9  137   363    7   DANRE:AF-A0A2R8QUF3-F1 5-HYDROXYTRYPTAMINE RECEPTOR 1F;
1257:  cp3f-A  2.9  5.8  122   428    3   DANRE:AF-B0R159-F1 PROTEIN-SERINE/THREONINE KINASE;
1258:  cp1c-A  2.9  7.3   84   539    7   DANRE:AF-E7F1N1-F1 G PROTEIN-ACTIVATED INWARD RECTIFIER POTASSIUM CH
1259:  coyv-A  2.9 18.6   97  1085    5   DANRE:AF-A0A0G2KNF5-F1 SSD DOMAIN-CONTAINING PROTEIN;
1260:  cpzg-A  2.9 15.2   93   322    5   DANRE:AF-Q4G5W2-F1 RETICULON;
1261:  czjp-A  2.9  9.1   98   252    6   DANRE:AF-B8JII8-F1 TRANSMEMBRANE PROTEIN 72;
1262:  czop-A  2.9 17.1  101   292    6   DANRE:AF-A0A0G2KI21-F1 UNCHARACTERIZED PROTEIN;
1263:  cvtp-A  2.9  5.4  107   284    5   DANRE:AF-Q7ZVT5-F1 PROTEIN ROGDI HOMOLOG;
1264:  csj9-A  2.9  8.6  100  1766    3   DANRE:AF-A0A0G2KK82-F1 TETRATRICOPEPTIDE REPEAT, ANKYRIN REPEAT AND C
1265:  c3ei-A  2.9  5.3   97  1212    6   DANRE:AF-F1RE30-F1 MODULATOR OF NON-GENOMIC ACTIVITY OF ESTROGEN REC
1266:  c4jz-A  2.9 18.7  113  1162    4   DANRE:AF-E7F0Y9-F1 SI:CH211-91P5.3;
1267:  csbs-A  2.9  6.0  119   258    6   DANRE:AF-A0A0G2L845-F1 G_PROTEIN_RECEP_F1_2 DOMAIN-CONTAINING PROTEIN
1268:  csrz-A  2.9  6.6   95   170    7   DANRE:AF-A0A0R4IZD8-F1 ANGIOTENSIN II RECEPTOR-ASSOCIATED PROTEIN;
1269:  c16f-A  2.9  3.1   48    57    6   DANRE:AF-A0A0R4IX69-F1 SI:CH211-142B24.2;
1270:  c6bf-A  2.9  6.3   66   377    5   DANRE:AF-F1R4C0-F1 SRC KINASE-ASSOCIATED PHOSPHOPROTEIN 1;
1271:  cvd3-A  2.9  5.0  110   930   12   DANRE:AF-A0A2R8Q7A1-F1 ANOCTAMIN;
1272:  c3sl-A  2.9  7.9   85   598    7   DANRE:AF-F1QTB5-F1 DOLICHYL-DIPHOSPHOOLIGOSACCHARIDE--PROTEIN
1273:  c3xl-A  2.9  6.4  130   222    8   DANRE:AF-Q7T2E7-F1 CLAUDIN;
1274:  crbj-A  2.9  4.2  119   326    9   DANRE:AF-B0V1P1-F1 MELANOCORTIN RECEPTOR 4;
1275:  c6dn-A  2.9  5.7  120   311    6   DANRE:AF-F2Z4W5-F1 ZGC:162608;
1276:  c5z8-A  2.9  7.6  140   917    4   DANRE:AF-F1QFY0-F1 RHO GTPASE-ACTIVATING PROTEIN 4A;
1277:  c0ru-A  2.9  7.0  140   355    9   DANRE:AF-Q567G5-F1 ADP-RIBOSYLATION FACTOR-INTERACTING PROTEIN 2B;
1278:  cs53-A  2.9  4.5   59   270   10   DANRE:AF-F1R3F7-F1 COMPLEMENT COMPONENT 1 Q SUBCOMPONENT-BINDING PRO
1279:  coxr-A  2.9 14.8  127   251    3   DANRE:AF-Q7SXT2-F1 TETRASPANIN;
1280:  cz6u-A  2.9 10.2   89   596   10   DANRE:AF-F1QPV9-F1 KINASE;
1281:  cxs0-A  2.9  8.1  122  1100    2   DANRE:AF-F1RCY6-F1 UPF1 RNA HELICASE AND ATPASE;
1282:  cn8e-A  2.9  6.1  129   362    7   DANRE:AF-A4IG54-F1 ATYPICAL CHEMOKINE RECEPTOR 3B;
1283:  c3tf-A  2.9  3.3   86   185   10   DANRE:AF-E9QHT9-F1 P53 APOPTOSIS EFFECTOR-RELATED TO PMP22;
1284:  cz7c-A  2.9 17.5  102   999    7   DANRE:AF-Q7ZYZ6-F1 DISKS LARGE-ASSOCIATED PROTEIN 1;
1285:  cuil-A  2.9  6.6  122   586    6   DANRE:AF-Q6NY32-F1 AMYLOID BETA PRECURSOR PROTEIN (CYTOPLASMIC TAIL)
1286:  cy1b-A  2.9  7.4   78   347    9   DANRE:AF-A0A2R8Q5U1-F1 PROTEIN QUAKING-B;
1287:  cvii-A  2.9  6.3  124   658    9   DANRE:AF-E7FBS9-F1 PALMITOYLTRANSFERASE ZDHHC5-B;
1288:  co9u-A  2.9  7.7  153  1007    5   DANRE:AF-A4QNW8-F1 AXONEMAL DYNEIN LIGHT CHAIN DOMAIN-CONTAINING 1;
1289:  c5no-A  2.9  5.8   84   978    5   DANRE:AF-Q5EB20-F1 RIPOR FAMILY MEMBER 3;
1290:  c06p-A  2.9  4.5   82   576    7   DANRE:AF-E7FFE8-F1 5'-NUCLEOTIDASE DOMAIN-CONTAINING 3;
1291:  cwiv-A  2.9 17.3   85   445    5   DANRE:AF-Q4V920-F1 PROTEIN KINASE C AND CASEIN KINASE SUBSTRATE IN N
1292:  cn1s-A  2.9 15.0   64   333    9   DANRE:AF-Q6P0H8-F1 GLYCEROPHOSPHODIESTER PHOSPHODIESTERASE 1;
1293:  cqib-A  2.9  4.2   62  1631   13   DANRE:AF-Q1MTC4-F1 PHOSVITIN;
1294:  cts0-A  2.9  9.2   86  1733    3   DANRE:AF-A0A2R8QKC2-F1 NEDD4-BINDING PROTEIN 2;
1295:  cy7u-A  2.9  8.6   88   411    3   DANRE:AF-A9Y366-F1 GROWTH HORMONE-RELEASING HORMONE RECEPTOR 2;
1296:  cqv9-A  2.9  8.9   83   207    4   DANRE:AF-Q6PHL4-F1 SODIUM/POTASSIUM-TRANSPORTING ATPASE SUBUNIT
1297:  cqmx-A  2.9  4.9   77   253    1   DANRE:AF-X1WE70-F1 MEMBRANE-SPANNING 4-DOMAINS, SUBFAMILY A, MEMBER
1298:  c2kw-A  2.9  6.5  127   347    9   DANRE:AF-Q803T6-F1 SH3 DOMAIN-CONTAINING GRB2-LIKE 2A, ENDOPHILIN A1
1299:  c4xa-A  2.9  9.0  134   651    4   DANRE:AF-F1QKJ1-F1 PANNEXIN;
1300:  c3jv-A  2.9  8.0   67   537    7   DANRE:AF-F8W3A6-F1 SI:ZFOS-223E1.2;
1301:  cw4f-A  2.9  3.6   95   165    4   DANRE:AF-Q4V8V3-F1 EPITHELIAL MEMBRANE PROTEIN 3B;
1302:  cwlb-A  2.9  4.8  134   490    7   DANRE:AF-B3DJA3-F1 MUSCARINIC ACETYLCHOLINE RECEPTOR;
1303:  c2c0-A  2.9  4.8  141  2283   12   DANRE:AF-A0A140LG29-F1 SI:DKEY-172H23.2;
1304:  cpmh-A  2.9  7.4  125   485    7   DANRE:AF-E7F8C7-F1 BAR/IMD DOMAIN-CONTAINING ADAPTOR PROTEIN 2-LIKE
1305:  c3la-A  2.9  5.6   81   375    4   DANRE:AF-E7FB26-F1 E74-LIKE FACTOR 3 (ETS DOMAIN TRANSCRIPTION FACTO
1306:  c4fy-A  2.9  5.0   65   122    5   DANRE:AF-A4QP76-F1 ZGC:162989;
1307:  cxos-A  2.9  8.2   97   138    4   DANRE:AF-Q6PBU0-F1 PROTEIN FAM136A;
1308:  cnt9-A  2.9 17.3   97  1034    4   DANRE:AF-X1WEA3-F1 NON-SPECIFIC SERINE/THREONINE PROTEIN KINASE;
1309:  c3iz-A  2.9  3.9   88   121    5   DANRE:AF-A0A0R4IZA3-F1 SI:DKEY-16L2.20;
1310:  c32o-A  2.9  6.7   95   212   11   DANRE:AF-Q1L8K7-F1 SI:DKEYP-122A9.2;
1311:  cvyo-A  2.9 13.2  106   468    6   DANRE:AF-A0A2R8Q5F6-F1 UNCHARACTERIZED PROTEIN;
1312:  crmw-A  2.9  5.2  114   328    7   DANRE:AF-Q6PHE1-F1 LYSOPHOSPHATIDIC ACID RECEPTOR 5A;
1313:  cwqo-A  2.9 17.9   89   352    9   DANRE:AF-Q5PQZ7-F1 BLOOD VESSEL EPICARDIAL SUBSTANCE;
1314:  c4uj-A  2.9  3.2   59   886   12   DANRE:AF-A0A0R4I9X3-F1 COILED-COIL DOMAIN-CONTAINING 14;
1315:  c0hn-A  2.9 19.3   91   754    9   DANRE:AF-E7F4J1-F1 KINESIN-LIKE PROTEIN;
1316:  cyeq-A  2.9  5.2   51   669    6   DANRE:AF-Q5TYQ8-F1 ZINC FINGER CCCH DOMAIN-CONTAINING PROTEIN 14;
1317:  cnu7-A  2.9 12.9  102  1846    7   DANRE:AF-E7FGY1-F1 PLEXIN B2B;
1318:  cw7j-A  2.9  5.6   96   952    3   DANRE:AF-F1RCT4-F1 ZINC FINGER CCCH-TYPE-CONTAINING 7BA;
1319:  cw9n-A  2.9  9.2  137   540    1   DANRE:AF-E7EXE6-F1 PROTEIN RFT1 HOMOLOG;
1320:  cuzj-A  2.9  7.7  117   897    8   DANRE:AF-E7FBF7-F1 F-BAR DOMAIN ONLY PROTEIN 1;
1321:  csa9-A  2.9  6.2  110   328   11   DANRE:AF-A0A0G2KLE8-F1 G PROTEIN-COUPLED RECEPTOR 35, TANDEM DUPLICAT
1322:  c5ez-A  2.9  8.6  131   771    5   DANRE:AF-E7FAT2-F1 POTASSIUM INTERMEDIATE/SMALL CONDUCTANCE CALCIUM-
1323:  cn2g-A  2.9  5.4  114   495    8   DANRE:AF-A9JTD2-F1 POTASSIUM VOLTAGE-GATED CHANNEL SUBFAMILY A MEMBE
1324:  cs6l-A  2.9  4.7   69   750    7   DANRE:AF-A2BG45-F1 G PROTEIN-COUPLED RECEPTOR KINASE-INTERACTING ARF
1325:  c3cz-A  2.9  5.2  150   469    9   DANRE:AF-A0A0R4IBS8-F1 SORTING NEXIN 7;
1326:  ctez-A  2.9  8.2   86   595    8   DANRE:AF-F1QDJ9-F1 SIGNAL RECOGNITION PARTICLE SUBUNIT SRP72;
1327:  cofk-A  2.9  3.1   48   504   13   DANRE:AF-Q7ZVN5-F1 SIGNAL RECOGNITION PARTICLE 54 KDA PROTEIN;
1328:  c04c-A  2.9 24.3   77   531    4   DANRE:AF-F1RAX6-F1 PENTRAXIN 4, LONG;
1329:  c0kn-A  2.9  4.3   68   315    9   DANRE:AF-Q6DGX3-F1 ANKYRIN REPEAT DOMAIN-CONTAINING PROTEIN 54;
1330:  cvks-A  2.9  5.2  114  1560    8   DANRE:AF-F1QXF4-F1 THO COMPLEX SUBUNIT 2;
1331:  cpmt-A  2.9  5.0  131   302   14   DANRE:AF-B0S5U0-F1 SOLUTE CARRIER FAMILY 66 MEMBER 1;
1332:  cxpc-A  2.9  7.4   70   154    7   DANRE:AF-A5WVM7-F1 TRANSMEMBRANE PROTEIN 243, MITOCHONDRIAL A;
1333:  ct0h-A  2.9 14.0   75   485    7   DANRE:AF-Q5RII9-F1 KATANIN P60 ATPASE-CONTAINING SUBUNIT A1;
1334:  c50c-A  2.9  9.3  157  1105    6   DANRE:AF-F6NFN1-F1 UNC-13 HOMOLOG D (C. ELEGANS);
1335:  co12-A  2.9  5.8   76   234    5   DANRE:AF-A0A2R8QUQ9-F1 TRANSMEMBRANE PROTEIN 134;
1336:  cw1o-A  2.9  6.3   57   336    9   DANRE:AF-E7FGK3-F1 CLOCK-INTERACTING PACEMAKER B;
1337:  cwsm-A  2.9  6.6  113  1060    9   DANRE:AF-A0A0R4IGD5-F1 SI:CH211-79L17.1;
1338:  crsx-A  2.9  6.0  162  2477    7   DANRE:AF-F1R226-F1 DOP1 LEUCINE ZIPPER-LIKE PROTEIN A;
1339:  c35b-A  2.8 14.4   92   826    3   DANRE:AF-A0A2R8Q7T0-F1 TYROSINE-PROTEIN KINASE;
1340:  cq7h-A  2.8  4.7  113   362    8   DANRE:AF-Q9DDK4-F1 SPHINGOSINE 1-PHOSPHATE RECEPTOR 1;
1341:  c1qe-A  2.8  4.1  129   513    7   DANRE:AF-E7F3U8-F1 MUSCARINIC ACETYLCHOLINE RECEPTOR;
1342:  c5mu-A  2.8  4.4  118   961    8   DANRE:AF-Q5SPJ8-F1 EXPORTIN-T;
1343:  c0pv-A  2.8  4.1  107  1540   10   DANRE:AF-A0A2R8QM07-F1 ADHESION G PROTEIN-COUPLED RECEPTOR L3.1;
1344:  c3ff-A  2.8 13.6  112   595    8   DANRE:AF-Q5XJS0-F1 MITOGUARDIN 1;
1345:  cyvs-A  2.8 16.7  102   596   10   DANRE:AF-Q7SXS7-F1 ACTIN-HISTIDINE N-METHYLTRANSFERASE;
1346:  cqb8-A  2.8  4.6  126   357    5   DANRE:AF-Q08BG4-F1 LYSOPHOSPHATIDIC ACID RECEPTOR 6A;
1347:  cz4k-A  2.8  8.6   67   564    4   DANRE:AF-A0A0R4IR18-F1 THYROID HORMONE RECEPTOR INTERACTOR 4;
1348:  c2b6-A  2.8 26.1   70  1293    6   DANRE:AF-E7FDQ1-F1 TRIPARTITE MOTIF-CONTAINING 33,-LIKE;
1349:  cro0-A  2.8  7.1   83   529    6   DANRE:AF-R4GDP5-F1 APOPTOSIS INHIBITOR 5;
1350:  cnn5-A  2.8 13.2   64  1302    9   DANRE:AF-E7F4K5-F1 UNCHARACTERIZED PROTEIN;
1351:  c5az-A  2.8  6.2   74   239    8   DANRE:AF-A0A2R8Q2S1-F1 OCIA DOMAIN-CONTAINING PROTEIN;
1352:  c6at-A  2.8  6.8   71   482    1   DANRE:AF-B0R1B2-F1 WD REPEAT DOMAIN 13;
1353:  c43d-A  2.8  4.9   63   152    2   DANRE:AF-Q641M3-F1 TRANSMEMBRANE PROTEIN 18;
1354:  c5ay-A  2.8 17.6  122   454    3   DANRE:AF-A0A2R8QBQ3-F1 TRANSMEMBRANE PROTEIN 184C;
1355:  c5t6-A  2.8  4.5   77   872    8   DANRE:AF-E7F1D4-F1 HORMONE-SENSITIVE LIPASE;
1356:  cpxo-A  2.8 10.0  129  1983    6   DANRE:AF-A0A0G2L6F5-F1 STRUCTURAL MAINTENANCE OF CHROMOSOMES FLEXIBLE
1357:  cwzn-A  2.8  4.4   90   715    2   DANRE:AF-F1REK2-F1 ZGC:112980;
1358:  cpne-A  2.8  3.5  120   599    5   DANRE:AF-A0A0R4IAX0-F1 FORMIN-BINDING PROTEIN 1-LIKE;
1359:  c6eb-A  2.8  4.8  128   384    5   DANRE:AF-F1QM07-F1 CYSTINOSIN, LYSOSOMAL CYSTINE TRANSPORTER;
1360:  cqyc-A  2.8  9.6  121   248   10   DANRE:AF-Q7ZVX8-F1 V-TYPE PROTON ATPASE SUBUNIT D;
1361:  cv3h-A  2.8  8.3   97  1269    6   DANRE:AF-Q6DRL5-F1 MYB-BINDING PROTEIN 1A-LIKE PROTEIN;
1362:  c07l-A  2.8  4.8  139   501    8   DANRE:AF-F1R8V8-F1 SOLUTE CARRIER FAMILY 7 MEMBER 7;
1363:  c3ug-A  2.8  4.3  118   241    5   DANRE:AF-A3KQM5-F1 SI:DKEY-246G23.2;
1364:  c4gh-A  2.8  3.5   62   315    8   DANRE:AF-Q5BKX0-F1 TRANSMEMBRANE PROTEIN 248;
1365:  cwx8-A  2.8  7.2   94   842    9   DANRE:AF-A0A2R8RRE9-F1 BARDET-BIEDL SYNDROME 9;
1366:  cqtx-A  2.8  6.1   65   321    3   DANRE:AF-Q1LXZ6-F1 ALPHA AND GAMMA ADAPTIN-BINDING PROTEIN;
1367:  cpnl-A  2.8  4.7  126   323    3   DANRE:AF-F1R283-F1 P2Y RECEPTOR FAMILY MEMBER 8;
1368:  cyat-A  2.8  4.3  116   365    9   DANRE:AF-F1QTY3-F1 G_PROTEIN_RECEP_F1_2 DOMAIN-CONTAINING PROTEIN;
1369:  c2r0-A  2.8  9.8  131   937    8   DANRE:AF-B0S737-F1 PHOSPHATIDYLINOSITOL-3,4-BISPHOSPHATE 4-PHOSPHATA
1370:  c6en-A  2.8  8.5   86   532    9   DANRE:AF-R4GF05-F1 CHOLINERGIC RECEPTOR, NICOTINIC, ALPHA 10A;
1371:  com3-A  2.8  7.2  144   354    6   DANRE:AF-E7FBZ4-F1 GAP JUNCTION PROTEIN;
1372:  cokg-A  2.8  4.5  107   256    7   DANRE:AF-A0A2R8RKH5-F1 SYNTAXIN 6;
1373:  cu1e-A  2.8  7.7   85  1059    7   DANRE:AF-Q1LXZ7-F1 IQ MOTIF-CONTAINING PROTEIN H;
1374:  c39p-A  2.8  5.0  103  1003    7   DANRE:AF-A2CGB3-F1 SI:CH211-220F12.1;
1375:  csn1-A  2.8  5.7   88   648    7   DANRE:AF-E7FAF7-F1 SI:DKEY-9K7.3;
1376:  cxrn-A  2.8 10.5   73   308   10   DANRE:AF-A0A0G2L877-F1 TRANSLATIONAL ACTIVATOR OF MITOCHONDRIALLY ENC
1377:  cwt8-A  2.8  6.0   73   362    5   DANRE:AF-F1QJF5-F1 LEUCINE-RICH REPEAT-CONTAINING 75BA;
1378:  cvtn-A  2.8  9.7   97   559    6   DANRE:AF-A0A2R8Q886-F1 GLYPICAN-1;
1379:  cqc9-A  2.8  7.4  116   583   11   DANRE:AF-A0A0R4IUW3-F1 SI:DKEY-171C9.3;
1380:  cxw6-A  2.8 10.0  133   486    8   DANRE:AF-Q6P0D1-F1 ZINC TRANSPORTER 6;
1381:  c2c4-A  2.8  6.4  134   519    7   DANRE:AF-F6NGW9-F1 SORTING NEXIN 8A;
1382:  c0p2-A  2.8 12.2   93   355    3   DANRE:AF-B8JM93-F1 IMMUNOGLOBULIN (CD79A)-BINDING PROTEIN 1;
1383:  cv86-A  2.8  5.2  109   247    7   DANRE:AF-E7EXN4-F1 SYNTAXIN 10;
1384:  c4mt-A  2.8  6.0  131   343    6   DANRE:AF-A0A2R8RHH7-F1 G_PROTEIN_RECEP_F1_2 DOMAIN-CONTAINING PROTEIN
1385:  c3fk-A  2.8  4.1   85   757    8   DANRE:AF-E9QCS7-F1 HEPATOCYTE GROWTH FACTOR-REGULATED TYROSINE KINAS
1386:  cn7e-A  2.8  5.4  117   420    8   DANRE:AF-A0A0G2L0V6-F1 THYROLIBERIN RECEPTOR;
1387:  c39x-A  2.8 15.5   92   686    3   DANRE:AF-A0A1D5NSS3-F1 PHD FINGER PROTEIN 21AA;
1388:  ctg1-A  2.8  8.4   96   184    6   DANRE:AF-B0UXQ3-F1 SI:DKEY-104N9.1;
1389:  co66-A  2.8  7.4  106   342    9   DANRE:AF-A0A0R4IW96-F1 PEPTIDYLPROLYL ISOMERASE;
1390:  cwvv-A  2.8  5.6  149   707    7   DANRE:AF-E7EZ90-F1 THIMET OLIGOPEPTIDASE 1;
1391:  cnzd-A  2.8  9.2   84   249    6   DANRE:AF-E7F6A5-F1 MITOCHONDRIAL RIBOSOMAL PROTEIN L47;
1392:  cpbu-A  2.8  6.5  111   802    6   DANRE:AF-X1WHJ5-F1 BONE MORPHOGENETIC PROTEIN/RETINOIC ACID-INDUCIBL
1393:  czdt-A  2.8  5.9   89   545    6   DANRE:AF-Q6NWC6-F1 CLEAVAGE AND POLYADENYLATION SPECIFICITY FACTOR S
1394:  cpcs-A  2.8  7.8   83   451    4   DANRE:AF-A0A2R8QAF5-F1 UNCHARACTERIZED PROTEIN;
1395:  cy5v-A  2.8  5.2  141  2286    8   DANRE:AF-E7F3F0-F1 UNCONVENTIONAL MYOSIN-IXAB;
1396:  c5dc-A  2.8  8.6   87   420    3   DANRE:AF-X1WFA6-F1 BAR/IMD DOMAIN-CONTAINING ADAPTOR PROTEIN 2-LIKE
1397:  cy6q-A  2.8  6.6  111   999    5   DANRE:AF-F1RD94-F1 FERM DOMAIN-CONTAINING 4BB;
1398:  csju-A  2.8  6.0  131   517    5   DANRE:AF-E7FG49-F1 AAA DOMAIN-CONTAINING PROTEIN;
1399:  cw3g-A  2.8  3.8   68    95   10   DANRE:AF-A0A2R8Q6F4-F1 NOTOCHORD FORMATION-RELATED;
1400:  c25y-A  2.8 14.5   74   804    9   DANRE:AF-F1QM17-F1 SNF-RELATED KINASE A;
1401:  crji-A  2.8  6.6   55   660    9   DANRE:AF-B0S6K2-F1 SERINE/THREONINE-PROTEIN KINASE PLK;
1402:  cuo9-A  2.8  4.6   72   194    7   DANRE:AF-B1WB52-F1 ZGC:171844;
1403:  cnjy-A  2.8  6.3  129   340    5   DANRE:AF-F1Q8T9-F1 CHEMOKINE (C-X-C MOTIF) RECEPTOR 2;
1404:  cze2-A  2.8 12.3   97   724    3   DANRE:AF-A0A2R8Q106-F1 C-MAF-INDUCING PROTEIN;
1405:  c5c7-A  2.8  9.2   72   128    4   DANRE:AF-F1RBK6-F1 NADH DEHYDROGENASE  1 ALPHA SUBCOMPLE
1406:  curv-A  2.8 23.0  128  1283   11   DANRE:AF-B8A4E7-F1 RIBOSOMAL RNA-PROCESSING 12 HOMOLOG;
1407:  cosg-A  2.8  6.1   71   185    7   DANRE:AF-A0A2R8Q4E3-F1 F-BAR DOMAIN-CONTAINING PROTEIN;
1408:  cuxm-A  2.8 12.8  106   243    3   DANRE:AF-Q6NWG0-F1 TETRASPANIN-36;
1409:  cum7-A  2.8  6.5  100   587    8   DANRE:AF-A0A0G2KFQ0-F1 UNCHARACTERIZED PROTEIN;
1410:  cu3y-A  2.8  9.8  141   409    4   DANRE:AF-F1Q8W5-F1 PLASMALEMMA VESICLE-ASSOCIATED PROTEIN B;
1411:  cwe0-A  2.8  4.1   79   120    8   DANRE:AF-A0A2R8PXT5-F1 UNCHARACTERIZED PROTEIN;
1412:  c30p-A  2.8  4.2   74   537    7   DANRE:AF-A0A2R8QRG1-F1 ATAXIN 10;
1413:  cqfi-A  2.8 10.8   87   478    8   DANRE:AF-A0A0G2L3H0-F1 UNCHARACTERIZED PROTEIN;
1414:  cq4x-A  2.8  9.0  136   667    5   DANRE:AF-F1QT45-F1 PININ;
1415:  ct24-A  2.8  5.3   46  1205   15   DANRE:AF-A0JMF1-F1 CST COMPLEX SUBUNIT CTC1;
1416:  cx2f-A  2.8 12.2  139   792    9   DANRE:AF-A0A140LGH1-F1 SI:DKEY-88J15.3;
1417:  c22r-A  2.8  8.1   98   177    5   DANRE:AF-Q66HX7-F1 FERRITIN;
1418:  cn2c-A  2.8 10.3  101  1338    9   DANRE:AF-F1Q5R8-F1 ALDEHYDE OXIDASE 6;
1419:  c267-A  2.8 19.7   88  1001    6   DANRE:AF-A0A0R4IVK0-F1 DISCS, LARGE (DROSOPHILA) HOMOLOG-ASSOCIATED P
1420:  crij-A  2.8 11.8  144   377    8   DANRE:AF-B3DIJ2-F1 NEUROPEPTIDE Y RECEPTOR TYPE 1;
1421:  coba-A  2.8  7.4  100   840    7   DANRE:AF-A0A2R8QCJ5-F1 UNCHARACTERIZED PROTEIN;
1422:  cxoo-A  2.8 25.7   87   312    7   DANRE:AF-E7F882-F1 REGULATION OF NUCLEAR PRE-MRNA DOMAIN-CONTAINING
1423:  c1xx-A  2.8  4.3   72   457    3   DANRE:AF-Q803V3-F1 SERINE/THREONINE-PROTEIN PHOSPHATASE 2A REGULATOR
1424:  c0ng-A  2.8 12.6  106  1028    6   DANRE:AF-F1Q4N1-F1 RING-TYPE E3 UBIQUITIN TRANSFERASE;
1425:  c1ka-A  2.8  5.5  122   937    2   DANRE:AF-E7F1T2-F1 SI:DKEY-38P12.3;
1426:  c0te-A  2.8  4.0  112   307    4   DANRE:AF-F1QCD0-F1 MOTILIN RECEPTOR;
1427:  cq4j-A  2.8 17.0  106   491    8   DANRE:AF-F1R799-F1 OCCLUDIN;
1428:  crkj-A  2.8  7.9   89  1031    6   DANRE:AF-F1RA47-F1 SI:CH211-26B3.4;
1429:  cz2f-A  2.8  4.5  118   203   13   DANRE:AF-F1QDV4-F1 GOLGI APPARATUS MEMBRANE PROTEIN TVP23 HOMOLOG;
1430:  cviq-A  2.8 11.1   68   432   10   DANRE:AF-A0A0R4IN78-F1 SERINE/THREONINE KINASE 24B (STE20 HOMOLOG, YE
1431:  czcb-A  2.8  7.9  118   228    4   DANRE:AF-Q503N6-F1 SYNAPTOGYRIN;
1432:  cnw4-A  2.8  4.7   77   231    9   DANRE:AF-F1QFG6-F1 ZGC:158785;
1433:  cvny-A  2.8  3.6   56   188    9   DANRE:AF-R4GDP3-F1 SI:DKEYP-51F12.3;
1434:  cnqk-A  2.8  5.5   66   192    5   DANRE:AF-A0A0R4IXF0-F1 FAS (TNFRSF6)-ASSOCIATED VIA DEATH DOMAIN;
1435:  cuwm-A  2.8  6.0  131  1315    8   DANRE:AF-Q5RH33-F1 FYVE, RHOGEF AND PH DOMAIN-CONTAINING 6;
1436:  c0ku-A  2.8  4.1   69   241    6   DANRE:AF-E9QBH0-F1 TRANSMEMBRANE PROTEIN 176L.2;
1437:  cu36-A  2.8  4.9  169  1254    6   DANRE:AF-A0A2R8PX02-F1 CYTOPLASMIC FMR1-INTERACTING PROTEIN;
1438:  cryo-A  2.8  5.3  108   332    8   DANRE:AF-F1QXD3-F1 PALMITOYLTRANSFERASE ZDHHC15B;
1439:  crj2-A  2.8  8.9  105   238    5   DANRE:AF-F1R6P8-F1 CYTOCHROME B561 FAMILY, MEMBER D1;
1440:  ctcy-A  2.8 10.3   97   519    6   DANRE:AF-A0A0R4IFG5-F1 CILIA- AND FLAGELLA-ASSOCIATED PROTEIN 53;
1441:  cz05-A  2.8  6.4   83   669    7   DANRE:AF-F1QTE3-F1 ADDUCIN 2 (BETA);
1442:  c4qd-A  2.8 14.0   90  1693    4   DANRE:AF-A0A0R4I9V4-F1 DNA-DIRECTED RNA POLYMERASE SUBUNIT;
1443:  c03s-A  2.8 21.0  101   381    6   DANRE:AF-F1RDJ4-F1 SH3-DOMAIN GRB2-LIKE ENDOPHILIN B2A;
1444:  cvxp-A  2.8  4.3   75   175    8   DANRE:AF-Q502B2-F1 VITAMIN-K-EPOXIDE REDUCTASE (WARFARIN-SENSITIVE);
1445:  crh2-A  2.8  5.2  121   367    9   DANRE:AF-A0A2R8Q225-F1 CHEMOKINE (C-C MOTIF) RECEPTOR 9B;
1446:  cpgz-A  2.8  7.5   75   248    4   DANRE:AF-E7F593-F1 UNCHARACTERIZED PROTEIN;
1447:  c0d2-A  2.8  9.3  110   289   10   DANRE:AF-Q8UUT0-F1 DMGAMMA1;
1448:  cwnd-A  2.8  6.4  137   312    8   DANRE:AF-F1Q6K0-F1 PHOSPHOLIPID PHOSPHATASE 3;
1449:  c0u7-A  2.8  6.9   80   146    6   DANRE:AF-Q5IHX7-F1 GLUTATHIONE TRANSFERASE;
1450:  c16o-A  2.8  4.7   76   247    8   DANRE:AF-B8A5A3-F1 ZGC:123321;
1451:  cxlk-A  2.8  4.6  105   168    7   DANRE:AF-E9QBK2-F1 DLEU7;
1452:  cujm-A  2.8  4.1  121   538    3   DANRE:AF-A0A0G2KF42-F1 UNCHARACTERIZED PROTEIN;
1453:  coqc-A  2.8  8.3   62    88    3   DANRE:AF-Q5RIM0-F1 LYR MOTIF-CONTAINING PROTEIN 2;
1454:  coqm-A  2.8  4.7   78   100   14   DANRE:AF-Q1LVM2-F1 TRANSMEMBRANE PROTEIN 91;
1455:  c6e9-A  2.8 13.3  107  1024    7   DANRE:AF-A5WW24-F1 IMPORTIN 8;
1456:  csb4-A  2.8  7.2  107   543    6   DANRE:AF-F1QVS3-F1 ZGC:172075;
1457:  c40y-A  2.8 11.5   94  1651   10   DANRE:AF-F1QX13-F1 COMPLEMENT COMPONENT C3A, DUPLICATE 3;
1458:  ct3k-A  2.8 14.9   79   374    5   DANRE:AF-A1L1V1-F1 FARNESYLTRANSFERASE, CAAX BOX, ALPHA;
1459:  crcw-A  2.8  5.0  120   356    8   DANRE:AF-A0A0R4IT98-F1 G PROTEIN-COUPLED RECEPTOR 1;
1460:  cr2g-A  2.8  8.0   73   164    5   DANRE:AF-A0A2R8RLI4-F1 DOCK_N DOMAIN-CONTAINING PROTEIN;
1461:  c5mp-A  2.8  3.6   56    76    4   DANRE:AF-A0A2R8PYD6-F1 UNCHARACTERIZED PROTEIN;
1462:  cnv1-A  2.8  7.9   62   103    8   DANRE:AF-A0A0R4INK7-F1 SI:CH211-11C3.12;
1463:  c3ga-A  2.7 11.3   89   249    6   DANRE:AF-Q1LVZ2-F1 E3 UBIQUITIN-PROTEIN LIGASE MARCHF2;
1464:  cop7-A  2.7  8.9   72   320    7   DANRE:AF-Q6NXA1-F1 SMALL GLUTAMINE-RICH TETRATRICOPEPTIDE REPEAT
1465:  cq0j-A  2.7 11.4  103   627    4   DANRE:AF-B1H1H9-F1 PSEUDOURIDINE SYNTHASE 7;
1466:  cxsj-A  2.7  6.3  120   472    6   DANRE:AF-F1QG18-F1 DOPAMINE RECEPTOR D3;
1467:  cq11-A  2.7  6.5  115   513    5   DANRE:AF-Q08C75-F1 PROBABLE VESICULAR ACETYLCHOLINE TRANSPORTER-A;
1468:  cqkx-A  2.7  6.7   89   502    6   DANRE:AF-F6PCP5-F1 E3 UBIQUITIN-PROTEIN LIGASE CBL;
1469:  c3ze-A  2.7  8.5  109  1030    8   DANRE:AF-E7F342-F1 ZINC FINGER PROTEIN 507;
1470:  c16w-A  2.7  6.5  126   397    6   DANRE:AF-E7F2E5-F1 XK-RELATED PROTEIN;
1471:  csb5-A  2.7  3.5   69   236    9   DANRE:AF-E9QBB2-F1 TRANSMEMBRANE PROTEIN 176L.1;
1472:  cucn-A  2.7  4.7  114   380    8   DANRE:AF-E7FCM3-F1 CERAMIDE SYNTHASE 4B;
1473:  cnt2-A  2.7  4.4  121   331   12   DANRE:AF-A0A0R4IIY1-F1 TRACE AMINE-ASSOCIATED RECEPTOR 16F;
1474:  cw45-A  2.7  8.3  118   513    8   DANRE:AF-Q0H2G3-F1 ALDEHYDE DEHYDROGENASE 1 FAMILY MEMBER A3;
1475:  cy1f-A  2.7  6.0  135   617    4   DANRE:AF-A0A0G2L696-F1 FRIZZLED-6;
1476:  cv9m-A  2.7  9.4  114   676    7   DANRE:AF-A0A2R8Q971-F1 RHO GTPASE-ACTIVATING PROTEIN 17B;
1477:  cp3j-A  2.7  7.1  140   484   11   DANRE:AF-Q7SY10-F1 TRANSMEMBRANE PROTEIN 161B;
1478:  c05w-A  2.7 18.7  108   655   11   DANRE:AF-F1QY90-F1 THO COMPLEX 1;
1479:  cp8y-A  2.7  9.4  104  1121    8   DANRE:AF-A0A0R4IQI7-F1 AP-4 COMPLEX SUBUNIT EPSILON;
1480:  c4au-A  2.7  5.1   75   311    4   DANRE:AF-Q6PFL0-F1 MEDIATOR OF RNA POLYMERASE II TRANSCRIPTION SUBUN
1481:  cxks-A  2.7  6.1  113   210    9   DANRE:AF-A3KQ62-F1 TETRASPANIN 13B;
1482:  c2x3-A  2.7  4.7  129   448    7   DANRE:AF-A8KBL5-F1 PUTATIVE SODIUM-COUPLED NEUTRAL AMINO ACID TRANSP
1483:  ctn6-A  2.7  7.2  157   897    7   DANRE:AF-Q5RIV7-F1 PATCHED DOMAIN-CONTAINING PROTEIN 1;
1484:  czvr-A  2.7  4.9  121   287    5   DANRE:AF-Q90456-F1 MELATONIN RECEPTOR TYPE 1B-A;
1485:  c18q-A  2.7  5.1  131   814    7   DANRE:AF-E7F259-F1 WOLFRAM SYNDROME 1A (WOLFRAMIN);
1486:  cq0w-A  2.7 14.2  129   253    5   DANRE:AF-Q4V915-F1 TETRASPANIN;
1487:  c4sf-A  2.7  4.5   62   224   10   DANRE:AF-B8ZHI7-F1 COLONY-STIMULATING FACTOR 3 (GRANULOCYTE) A;
1488:  c2cj-A  2.7  4.5  127   352    5   DANRE:AF-A0A2R8PXK8-F1 LYSOPHOSPHATIDIC ACID RECEPTOR 4;
1489:  cpmz-A  2.7 13.9  150   324    5   DANRE:AF-F1QAW1-F1 CALCIUM HOMEOSTASIS MODULATOR FAMILY MEMBER 6;
1490:  c2il-A  2.7 14.4  126   231    7   DANRE:AF-Q1L9G6-F1 TETRASPANIN;
1491:  c4hs-A  2.7  5.0   63   377    5   DANRE:AF-F1R936-F1 FATTY ACID 2-HYDROXYLASE;
1492:  con3-A  2.7  4.1   84   175    7   DANRE:AF-A3KQ76-F1 SI:DKEYP-46H3.5;
1493:  cpmy-A  2.7  8.5  109   577   11   DANRE:AF-E7F5M9-F1 TRANSMEMBRANE ANTERIOR POSTERIOR TRANSFORMATION 1
1494:  c6e6-A  2.7 21.0   69   295    3   DANRE:AF-Q5TYN4-F1 KLF7L PROTEIN;
1495:  cuys-A  2.7  5.5  105   537   10   DANRE:AF-F1Q8H2-F1 SOLUTE CARRIER FAMILY 45 MEMBER 3;
1496:  cq9k-A  2.7  8.5  153   338    7   DANRE:AF-A9JRC2-F1 LOC794123 PROTEIN;
1497:  c5me-A  2.7  4.3   73   219    5   DANRE:AF-Q502E0-F1 TRANSMEMBRANE PROTEIN 17A;
1498:  cno3-A  2.7  4.0   52    57    4   DANRE:AF-A0A2R8PZM3-F1 UNCHARACTERIZED PROTEIN;
1499:  cw1j-A  2.7  4.4  108   693    5   DANRE:AF-A8DZH4-F1 XENOTROPIC AND POLYTROPIC RETROVIRUS RECEPTOR 1 H
1500:  cyw4-A  2.7  5.8  138   575    5   DANRE:AF-F1QVT2-F1 SI:DKEY-192D15.2;
1501:  crur-A  2.7  5.8  121   393    7   DANRE:AF-F1QNS9-F1 RAPUNZEL 6;
1502:  c0i8-A  2.7  6.5   80   491    6   DANRE:AF-E7F2U0-F1 UNCHARACTERIZED PROTEIN;
1503:  cqyq-A  2.7 23.0  100   507    9   DANRE:AF-A0A286YAJ7-F1 ABL-INTERACTOR 1B;
1504:  cxwc-A  2.7  5.6   83   153    8   DANRE:AF-E7F8E5-F1 LEUKOTRIENE C4 SYNTHASE;
1505:  cuxa-A  2.7 10.7  113   662    4   DANRE:AF-A0A0N4SUD8-F1 SOLUTE CARRIER ORGANIC ANION TRANSPORTER FAMIL
1506:  cngq-A  2.7  6.4  115   429    9   DANRE:AF-A0A0R4IMS4-F1 LEUCINE-RICH REPEAT (IN FLII)-INTERACTING PROT
1507:  c0o3-A  2.7  8.9   89   152    2   DANRE:AF-B0V3D3-F1 HAIRY-RELATED 4, TANDEM DUPLICATE 4;
1508:  c44p-A  2.7  5.6   60   566    2   DANRE:AF-F1R2F2-F1 FERRIC-CHELATE REDUCTASE 1A;
1509:  cqpd-A  2.7  5.2  129   230    6   DANRE:AF-B8A642-F1 TRANSMEMBRANE PROTEIN 176;
1510:  c1cr-A  2.7  7.0   99  2024    2   DANRE:AF-A0A2R8PY91-F1 TETRATRICOPEPTIDE REPEAT, ANKYRIN REPEAT AND C
1511:  c2fu-A  2.7  8.7  124   387    4   DANRE:AF-X1WBH5-F1 SI:DKEY-6E2.2;
1512:  ct6t-A  2.7  6.6   85   165    1   DANRE:AF-Q5RHX2-F1 OCIA DOMAIN-CONTAINING 2;
1513:  cp91-A  2.7  6.4  108   297    9   DANRE:AF-Q6TGY8-F1 ER MEMBRANE PROTEIN COMPLEX SUBUNIT 2;
1514:  cpag-A  2.7  5.1   78   191    8   DANRE:AF-F1RB26-F1 THROMBOPOIETIN;
1515:  csif-A  2.7  6.5  135   287    6   DANRE:AF-E7F890-F1 PHOSPHOLIPID PHOSPHATASE 2A;
1516:  cnqw-A  2.7  6.8  130   336    5   DANRE:AF-Q9W6A9-F1 OPSIN-1, SHORT-WAVE-SENSITIVE 1;
1517:  cuzt-A  2.7  7.4  112  1258    8   DANRE:AF-F6PC33-F1 DYNACTIN SUBUNIT 1;
1518:  cu4w-A  2.7  7.6   75   198    5   DANRE:AF-E7F7C1-F1 SH2 DOMAIN-CONTAINING 4A;
1519:  c3lv-A  2.7  8.5  102   974    7   DANRE:AF-P59015-F1 VACUOLAR PROTEIN SORTING-ASSOCIATED PROTEIN 18 HO
1520:  c1l3-A  2.7  7.1  114   450    6   DANRE:AF-E7F0T8-F1 SI:CH211-11K18.4;
1521:  ct9a-A  2.7  4.2   97  1860    8   DANRE:AF-Q6NYU2-F1 PROBABLE HELICASE WITH ZINC FINGER DOMAIN;
1522:  c1zl-A  2.7  6.5  110   175    5   DANRE:AF-A0A1D5NS63-F1 SI:DKEY-19B23.14;
1523:  cpn7-A  2.7  9.6  114   522    4   DANRE:AF-A0A2R8QAT6-F1 EPS8-LIKE 1A;
1524:  czxp-A  2.7  4.8  138   487   12   DANRE:AF-A5PN01-F1 SI:DKEYP-120H9.1;
1525:  cpmw-A  2.7  5.8   72   246    4   DANRE:AF-E7F0M5-F1 SI:DKEY-77F5.10;
1526:  cr7g-A  2.7  8.4  110   911    6   DANRE:AF-X1WCM0-F1 RHO GUANINE NUCLEOTIDE EXCHANGE FACTOR (GEF) 28B;
1527:  c1zx-A  2.7 14.9  144   586    8   DANRE:AF-Q1LVJ1-F1 TRANSPORTER;
1528:  crtg-A  2.7  7.6  116  1454    7   DANRE:AF-E7F1D8-F1 SI:CH1073-186I23.1;
1529:  c2tj-A  2.7 10.6  132   466    5   DANRE:AF-Q567Y7-F1 CHOLINERGIC RECEPTOR, NICOTINIC, ALPHA 5;
1530:  c5cr-A  2.7 13.8   77   682    5   DANRE:AF-B0R1D5-F1 POLYCOMB PROTEIN SUZ12-B;
1531:  culr-A  2.7  8.0   89   183    2   DANRE:AF-Q5XJX0-F1 PROTEIN JAGUNAL HOMOLOG 1-A;
1532:  crg6-A  2.7 10.5  102   459    4   DANRE:AF-Q08BJ3-F1 GABA(A) RECEPTOR SUBUNIT ALPHA-1;
1533:  csp3-A  2.7  5.8  157  1264   11   DANRE:AF-E7F0R8-F1 SI:DKEY-32E23.6;
1534:  cwui-A  2.7  4.1   67   145    9   DANRE:AF-Q7SZP1-F1 TSC22 DOMAIN FAMILY, MEMBER 1;
1535:  c4vw-A  2.7  8.6  122   517    5   DANRE:AF-A2BG85-F1 CHOLINERGIC RECEPTOR, NICOTINIC, EPSILON;
1536:  cpku-A  2.7  5.8  120   692    8   DANRE:AF-B0S5B5-F1 RELAXIN FAMILY PEPTIDE RECEPTOR 2,-LIKE;
1537:  cq1p-A  2.7  4.2  113   352    7   DANRE:AF-A0A140LG78-F1 SI:CABZ01093077.1;
1538:  cpn2-A  2.7 10.1   88  1337    3   DANRE:AF-Q6PCS4-F1 RHO GTPASE-ACTIVATING PROTEIN 29;
1539:  cul1-A  2.7  9.3  116  1444    3   DANRE:AF-F1R5H6-F1 BROMODOMAIN-CONTAINING PROTEIN 4;
1540:  c1m0-A  2.7  8.8  102   697    6   DANRE:AF-A0A0R4IPY4-F1 PHOSPHATIDYLINOSITOL-4-PHOSPHATE 5-KINASE, TYP
1541:  cpdb-A  2.7  4.8   66   407    9   DANRE:AF-Q66HW4-F1 GLYCOSYLATED LYSOSOMAL MEMBRANE PROTEIN;
1542:  cx5i-A  2.7 13.9  129  1087    5   DANRE:AF-A0A0G2KI12-F1 REVERSE TRANSCRIPTASE DOMAIN-CONTAINING PROTEI
1543:  cvgj-A  2.7  9.5  142  1074    6   DANRE:AF-E7EYI2-F1 RBR-TYPE E3 UBIQUITIN TRANSFERASE;
1544:  c5lb-A  2.7 13.2   79   607    9   DANRE:AF-E7F9L1-F1 UNCHARACTERIZED PROTEIN;
1545:  cqv4-A  2.7  8.0  137   415    8   DANRE:AF-A0A2R8RVU6-F1 CHEMOKINE (C-C MOTIF) RECEPTOR 8.1;
1546:  c3i5-A  2.7  4.0   68   303    4   DANRE:AF-E9QFN4-F1 SEC22 HOMOLOG C, VESICLE-TRAFFICKING PROTEIN;
1547:  cq9i-A  2.7 12.9   86   402    7   DANRE:AF-F6P8U0-F1 DYNEIN REGULATORY COMPLEX PROTEIN 10;
1548:  cu4c-A  2.7  7.1   81   450    9   DANRE:AF-Q5RJ20-F1 TRANSCRIPTION FACTOR AP-2-DELTA;
1549:  c20b-A  2.7  5.8   85   716   11   DANRE:AF-Q1LUU4-F1 DAXX;
1550:  c2s3-A  2.7 15.7   88   305    3   DANRE:AF-A0A2R8Q8D5-F1 MEMBRANE-SPANNING 4-DOMAINS, SUBFAMILY A, MEMB
1551:  cwp9-A  2.7  8.5   97   179    9   DANRE:AF-F1QS22-F1 FERRITIN;
1552:  cx80-A  2.7  5.0  133   449    6   DANRE:AF-Q1L8F9-F1 KICSTOR COMPLEX PROTEIN C12ORF66 HOMOLOG;
1553:  cs0h-A  2.7  7.0  131   434   11   DANRE:AF-H9GX49-F1 MUCOLIPIN 2;
1554:  c3ht-A  2.7 14.7   80  1622    8   DANRE:AF-E7FFM2-F1 RB1-INDUCIBLE COILED-COIL 1;
1555:  cylx-A  2.7  6.1  135   593    9   DANRE:AF-Q2KNE5-F1 MELANOPSIN-A;
1556:  cwxt-A  2.7  6.5  129   373    9   DANRE:AF-E7FEL0-F1 G-PROTEIN COUPLED RECEPTOR 4;
1557:  cq1w-A  2.7  7.3  101   820    4   DANRE:AF-X1WES5-F1 MURINE RETROVIRUS INTEGRATION SITE 1 HOMOLOG;
1558:  co4j-A  2.7  9.0   99   369    5   DANRE:AF-A0A286YB53-F1 DOCKER DOMAIN-CONTAINING PROTEIN;
1559:  cx29-A  2.7  6.3   93   219    8   DANRE:AF-B0S513-F1 CILIARY NEUROTROPHIC FACTOR;
1560:  ctjh-A  2.7 14.4   92  1442    3   DANRE:AF-A0A0R4IDD1-F1 ALPHA-2-MACROGLOBULIN-LIKE;
1561:  c0ni-A  2.7  4.5   97   155   10   DANRE:AF-Q1RLQ8-F1 PERIPHERAL MYELIN PROTEIN 22;
1562:  cn20-A  2.7  5.5   91   681    9   DANRE:AF-F1QH51-F1 NA(+)-DEPENDENT PHOSPHATE COTRANSPORTER 2B;
1563:  cv4e-A  2.7 11.9   94   601    5   DANRE:AF-F1QIA7-F1 TAF5-LIKE RNA POLYMERASE II, P300/CBP-ASSOCIATED
1564:  cu99-A  2.7  6.2  124   294    6   DANRE:AF-A8WIT4-F1 SI:DKEY-29D8.3;
1565:  cvbp-A  2.7  8.9  134   412    7   DANRE:AF-A0A2R8QCG5-F1 SI:CH1073-185P12.2;
1566:  cu58-A  2.7  3.7  108   372    9   DANRE:AF-Q6PR57-F1 NPY-Y2 RECEPTOR;
1567:  c1na-A  2.7 20.5   99   643    4   DANRE:AF-E9QB82-F1 A KINASE (PRKA) ANCHOR PROTEIN 10;
1568:  cxeb-A  2.7  8.1  147   390    7   DANRE:AF-D0EXE2-F1 PROSTANOID TP RECEPTOR;
1569:  cv60-A  2.7 11.1   87   516    3   DANRE:AF-A0A2R8RUL8-F1 SI:CH73-380N15.2;
1570:  cvku-A  2.7 12.5  107  1098    5   DANRE:AF-A8DZI0-F1 RING-TYPE E3 UBIQUITIN TRANSFERASE;
1571:  cu5s-A  2.7 11.1  106  2031    8   DANRE:AF-A0A2R8QUR4-F1 UNCHARACTERIZED PROTEIN;
1572:  cybu-A  2.7  4.1   76   157    8   DANRE:AF-A0A0R4IEG7-F1 CLAUDIN;
1573:  co1q-A  2.7  5.5  117   252    6   DANRE:AF-Q803C2-F1 TRANSMEMBRANE PROTEIN 33;
1574:  cz2e-A  2.7  7.4  127   375    8   DANRE:AF-B0S7I8-F1 SI:DKEYP-118H3.5;
1575:  c321-A  2.7  6.4   69   167    9   DANRE:AF-B8A643-F1 SI:DKEY-9I23.16;
1576:  cyrz-A  2.7  4.9   71   179   10   DANRE:AF-Q8JHI6-F1 MEDIATOR OF RNA POLYMERASE II TRANSCRIPTION SUBUN
1577:  c0wd-A  2.7  8.9   95   403    2   DANRE:AF-F1QA31-F1 ACYL-COA-BINDING DOMAIN-CONTAINING 4;
1578:  c404-A  2.7  5.2   72   668   17   DANRE:AF-E7FDG8-F1 DIACYLGLYCEROL LIPASE, BETA;
1579:  cot4-A  2.7  5.1  127   229    7   DANRE:AF-X1WBR3-F1 SI:CH211-256A21.4;
1580:  c5z2-A  2.7 10.1   99  1100    3   DANRE:AF-E7FAC5-F1 DISCS, LARGE (DROSOPHILA) HOMOLOG-ASSOCIATED PROT
1581:  c0fh-A  2.7  8.1  106  1700    2   DANRE:AF-A0A286YA82-F1 EUKARYOTIC TRANSLATION INITIATION FACTOR 4 GAM
1582:  cn1o-A  2.7 11.2  108   842    7   DANRE:AF-A0A2R8QF96-F1 CITMHS DOMAIN-CONTAINING PROTEIN;
1583:  cnhn-A  2.7 15.3   88   280    6   DANRE:AF-A0A2R8Q002-F1 ZINC FINGER PROTEIN 653;
1584:  c0hq-A  2.7  4.6   90   795    9   DANRE:AF-F1QFY1-F1 CULLIN 5B;
1585:  c2wu-A  2.7  7.2   82   423    7   DANRE:AF-Q6P0E7-F1 TRANSCRIPTION FACTOR AP-2-EPSILON;
1586:  cra0-A  2.7  5.0   87   983    6   DANRE:AF-A0A0R4IWM4-F1 ZINC FINGER CCCH-TYPE-CONTAINING 7A;
1587:  c5qv-A  2.7  5.4  128   494    8   DANRE:AF-U3JAM0-F1 MUSCARINIC ACETYLCHOLINE RECEPTOR;
1588:  c5oh-A  2.7  4.4   80   796   11   DANRE:AF-F1RB34-F1 FA COMPLEMENTATION GROUP B;
1589:  cydb-A  2.7  4.7   83   362    7   DANRE:AF-Q0KIZ7-F1 INWARDLY RECTIFYING POTASSIUM CHANNEL 7.1;
1590:  c41o-A  2.7  8.6  134   349    4   DANRE:AF-E7FDC7-F1 G PROTEIN-COUPLED RECEPTOR 78A;
1591:  cvb5-A  2.7  5.0  104   263    7   DANRE:AF-Q6DGL8-F1 28S RIBOSOMAL PROTEIN S15, MITOCHONDRIAL;
1592:  ct8e-A  2.7 18.3  121   367    7   DANRE:AF-Q6P694-F1 NIPA MAGNESIUM TRANSPORTER 2;
1593:  cu63-A  2.7  6.4  139  1010    8   DANRE:AF-A0A2R8QGR3-F1 ANOCTAMIN;
1594:  cxdp-A  2.7  6.8   89   727   11   DANRE:AF-A0A140LH08-F1 DIACYLGLYCEROL KINASE;
1595:  comr-A  2.7  3.3   44  1577    2   DANRE:AF-Q6NVJ5-F1 DISCO-INTERACTING PROTEIN 2 HOMOLOG B-A;
1596:  c4dk-A  2.7  5.8   80   354   13   DANRE:AF-Q7ZVT1-F1 IST1 HOMOLOG;
1597:  cval-A  2.7  5.6  110   330    6   DANRE:AF-A0A2R8QR62-F1 G_PROTEIN_RECEP_F1_2 DOMAIN-CONTAINING PROTEIN
1598:  c5pw-A  2.7  5.1  112   316    6   DANRE:AF-A8WFS8-F1 POST-GPI ATTACHMENT TO PROTEINS FACTOR 3;
1599:  cvnl-A  2.7  8.4  134   305    3   DANRE:AF-Q58WW8-F1 TASTE RECEPTOR TYPE 2;
1600:  c534-A  2.7  5.5   83   206    5   DANRE:AF-Q5EAR6-F1 COILED-COIL DOMAIN-CONTAINING PROTEIN 115;
1601:  c54h-A  2.7  5.9  141  1186    6   DANRE:AF-F1R1X4-F1 ATPASE 13A1;
1602:  crr5-A  2.7 12.9  131  1100    3   DANRE:AF-F1R1C5-F1 ELASTIN MICROFIBRIL INTERFACER 2A;
1603:  cvfd-A  2.7  5.6  111   794    4   DANRE:AF-A0A2R8QFM9-F1 UNCHARACTERIZED PROTEIN;
1604:  coku-A  2.7  5.4   83   184    4   DANRE:AF-F1R6S0-F1 ZGC:114175;
1605:  cyxw-A  2.7  6.9   78   145    8   DANRE:AF-A3KPL7-F1 TRANSMEMBRANE PROTEIN 170A;
1606:  cv2l-A  2.6  7.7   80   229    5   DANRE:AF-E7F6N3-F1 SI:CH211-81N22.1;
1607:  c4pq-A  2.6  3.9  110   622    5   DANRE:AF-F1QFJ6-F1 ANKYRIN REPEAT AND STERILE ALPHA MOTIF DOMAIN-CON
1608:  c1s0-A  2.6  4.6  128   329    7   DANRE:AF-F1RBI8-F1 SI:CH211-149K23.9;
1609:  cuyj-A  2.6  4.9   55   272    9   DANRE:AF-A0A0R4IIQ1-F1 UBX DOMAIN PROTEIN 8;
1610:  c1j8-A  2.6  7.0   95   750    2   DANRE:AF-A0A0R4IBE3-F1 SPECTRIN REPEAT-CONTAINING, NUCLEAR ENVELOPE 2
1611:  cxx9-A  2.6  7.6  117   610    9   DANRE:AF-Q6NWF1-F1 SOLUTE CARRIER FAMILY 2, FACILITATED GLUCOSE TRAN
1612:  coom-A  2.6  5.4  101   857    8   DANRE:AF-E7FFH7-F1 SI:CH211-106H11.1;
1613:  cz9f-A  2.6  8.0   94   406    4   DANRE:AF-A0PJT0-F1 RILP-LIKE PROTEIN 1;
1614:  c5xj-A  2.6  8.3  122   626    9   DANRE:AF-F1Q8H0-F1 ADHESION G PROTEIN-COUPLED RECEPTOR B3;
1615:  c2ox-A  2.6  6.3  120   412    2   DANRE:AF-A0A2R8QQD9-F1 GONADOTROPIN-RELEASING HORMONE RECEPTOR 2;
1616:  c13a-A  2.6  5.2  120   295    7   DANRE:AF-F1QGD2-F1 PROBABLE PALMITOYLTRANSFERASE ZDHHC24;
1617:  cufk-A  2.6  5.3  106   215    8   DANRE:AF-F1R6J6-F1 TRANSMEMBRANE PROTEIN 204;
1618:  co0e-A  2.6  3.5   54   447    7   DANRE:AF-A0A0R4ILM0-F1 SI:CH211-194M7.8;
1619:  c0vd-A  2.6  4.7  108   303   11   DANRE:AF-F1R422-F1 TRANSMEMBRANE PROTEIN 26B;
1620:  c2qz-A  2.6  6.3   95  1090    6   DANRE:AF-A5PN27-F1 SI:DKEY-119F1.1;
1621:  crqu-A  2.6  5.8   79   911   10   DANRE:AF-Q5TYP4-F1 UNCHARACTERIZED PROTEIN C1ORF112 HOMOLOG;
1622:  cykx-A  2.6  5.7   78   343    6   DANRE:AF-F1QQD3-F1 CALCIUM-BINDING PROTEIN 39,-LIKE 1;
1623:  c1h0-A  2.6  6.9   84   763    7   DANRE:AF-A0A2R8RT44-F1 BARDET-BIEDL SYNDROME 12;
1624:  coco-A  2.6 10.8  107   309    7   DANRE:AF-F1QUE8-F1 SURF1-LIKE PROTEIN;
1625:  cpk7-A  2.6  6.8   76   309   11   DANRE:AF-Q7T316-F1 TRANSMEMBRANE PROTEIN 231;
1626:  cwsi-A  2.6  5.7  133   261    7   DANRE:AF-A0A2R8Q2C6-F1 EBP CHOLESTENOL DELTA-ISOMERASE;
1627:  c5od-A  2.6  8.9  134   349    8   DANRE:AF-E7FGY4-F1 G PROTEIN-COUPLED RECEPTOR 26;
1628:  cozc-A  2.6  9.6  119   536   13   DANRE:AF-A0A140LGA0-F1 TRANSMEMBRANE CHANNEL-LIKE PROTEIN;
1629:  c4a0-A  2.6  4.8  130   632    7   DANRE:AF-A0A0R4IIR8-F1 SI:DKEY-45K15.1;
1630:  cqjn-A  2.6 14.0   58   215    9   DANRE:AF-Q5BJC4-F1 UPF0488 PROTEIN C8ORF33 HOMOLOG;
1631:  cnr8-A  2.6  4.9  123   290   11   DANRE:AF-A0A0R4IDS1-F1 SOLUTE CARRIER FAMILY 39 MEMBER 3;
1632:  cwxq-A  2.6  4.7  129   258    7   DANRE:AF-A0A2R8QPV5-F1 MANNOSE-P-DOLICHOL UTILIZATION DEFECT 1 PROTEI
1633:  c0dj-A  2.6  4.8  121   371    5   DANRE:AF-A0A0R4IL33-F1 GLYPICAN 2;
1634:  cxgf-A  2.6  8.1   95   624    6   DANRE:AF-A0A0G2KJF1-F1 CASEINOLYTIC MITOCHONDRIAL MATRIX PEPTIDASE CH
1635:  cvyw-A  2.6  5.7  119  1120   10   DANRE:AF-F1QX00-F1 CENTLEIN, CENTROSOMAL PROTEIN;
1636:  c5gt-A  2.6  5.0  155   869    6   DANRE:AF-F1QRU8-F1 SI:CH211-250M6.7;
1637:  c4jj-A  2.6  9.6  109  1762    7   DANRE:AF-F1QP72-F1 KINESIN FAMILY MEMBER 26BB;
1638:  cus6-A  2.6  7.9  104   488    7   DANRE:AF-E7F7G5-F1 TEKTIN;
1639:  c6ab-A  2.6  7.4  148   380    3   DANRE:AF-Q92052-F1 GAP JUNCTION GAMMA-1 PROTEIN;
1640:  csva-A  2.6  8.3  150   455    7   DANRE:AF-A0A0G2KIS6-F1 G_PROTEIN_RECEP_F1_2 DOMAIN-CONTAINING PROTEIN
1641:  cytc-A  2.6  7.7   99  2134    8   DANRE:AF-B0S754-F1 ACTIVATING SIGNAL COINTEGRATOR 1 COMPLEX SUBUNIT
1642:  codi-A  2.6  4.8   96   379    7   DANRE:AF-Q1LY91-F1 IMMUNITY-RELATED GTPASE FAMILY, Q2;
1643:  c5zr-A  2.6  4.9   81   377    6   DANRE:AF-B8JKW1-F1 POTASSIUM INWARDLY RECTIFYING CHANNEL SUBFAMILY J
1644:  c4so-A  2.6  5.1  120   352    8   DANRE:AF-F1QHL7-F1 MELATONIN RECEPTOR 1A B;
1645:  cxeq-A  2.6  5.3  134   372    7   DANRE:AF-X1WFU5-F1 SI:DKEY-28N18.9;
1646:  cwb0-A  2.6  4.6  116   351    7   DANRE:AF-F1QVG1-F1 CERAMIDE SYNTHASE 3B;
1647:  czt1-A  2.6  8.3   70   251    3   DANRE:AF-E7EXS9-F1 CD302 MOLECULE;
1648:  cthx-A  2.6  3.5   54   102   13   DANRE:AF-Q499B2-F1 MICROSOMAL SIGNAL PEPTIDASE 12 KDA SUBUNIT;
1649:  c03o-A  2.6  6.6  110   533    8   DANRE:AF-Q6NW85-F1 E3 UBIQUITIN-PROTEIN LIGASE ARIH1L;
1650:  cwde-A  2.6  5.6  132   783    6   DANRE:AF-F1QAZ3-F1 MICAL-LIKE 2B;
1651:  co5p-A  2.6  6.1   84  1216    6   DANRE:AF-A5PMI2-F1 ZINC FINGER, FYVE DOMAIN-CONTAINING 9A;
1652:  cny5-A  2.6 10.0  104   795    7   DANRE:AF-F1QGP1-F1 ALDEHYDE DEHYDROGENASE 16 FAMILY, MEMBER A1;
1653:  c23v-A  2.6 16.7  111   765   10   DANRE:AF-Q6DRJ4-F1 PROTEIN KRI1 HOMOLOG;
1654:  crrs-A  2.6  6.5   75   191    4   DANRE:AF-A0A140LFP1-F1 SI:CH73-223F5.1;
1655:  c4mj-A  2.6  3.5   51    53    6   DANRE:AF-A0A2R8QJ97-F1 UNCHARACTERIZED PROTEIN;
1656:  c0sw-A  2.6  9.6  131  1057    6   DANRE:AF-A0A2R8QNY3-F1 GEM (NUCLEAR ORGANELLE)-ASSOCIATED PROTEIN 4;
1657:  c3n9-A  2.6 10.1   65  1610    5   DANRE:AF-A0A2R8QSH5-F1 DISCO-INTERACTING PROTEIN 2 HOMOLOG A;
1658:  cxkz-A  2.6  6.9  123   322    8   DANRE:AF-Q8JFR3-F1 NOVEL OPSIN;
1659:  cul9-A  2.6 13.0  110   476    4   DANRE:AF-F1QLH0-F1 CASPASE 8, APOPTOSIS-RELATED CYSTEINE PEPTIDASE;
1660:  cxgp-A  2.6  8.4   89   940    4   DANRE:AF-F1REH9-F1 RHO/RAC GUANINE NUCLEOTIDE EXCHANGE FACTOR (GEF)
1661:  cu9y-A  2.6 14.6  143   409    7   DANRE:AF-B3DIT9-F1 PROTEIN-SERINE/THREONINE KINASE;
1662:  cn1a-A  2.6  7.3   56   124   11   DANRE:AF-A0A2R8QAG5-F1 TRANSMEMBRANE PROTEIN 254;
1663:  cz7s-A  2.6  4.3  130   558   11   DANRE:AF-A0A1D5NSG7-F1 SOLUTE CARRIER FAMILY 38 MEMBER 8B;
1664:  c3rb-A  2.6  8.7   82   292    5   DANRE:AF-E7F6S9-F1 TRANSMEMBRANE PROTEIN 169A;
1665:  c1uq-A  2.6  4.0   88   227    6   DANRE:AF-F1QUP1-F1 PROTEIN RAPUNZEL;
1666:  cvz7-A  2.6  5.1   90   365    4   DANRE:AF-F1QDN6-F1 1-ACYLGLYCEROL-3-PHOSPHATE O-ACYLTRANSFERASE 5
1667:  cqrv-A  2.6  4.4   69   142    7   DANRE:AF-Q6DGP8-F1 NEURITIN;
1668:  c5ei-A  2.6  4.8   88   234    5   DANRE:AF-A0A0R4IU48-F1 APOLIPOPROTEIN A-IV A;
1669:  cupx-A  2.6  4.4   56   536    4   DANRE:AF-E7FFY6-F1 MITOCHONDRIAL CALCIUM UPTAKE FAMILY, MEMBER 3A;
1670:  coa5-A  2.6 14.0   76  1117    8   DANRE:AF-F6P4K3-F1 PHOSPHODIESTERASE;
1671:  cvud-A  2.6  7.2   67   719    7   DANRE:AF-F1Q610-F1 SODIUM/HYDROGEN EXCHANGER;
1672:  c55u-A  2.6 12.7  103   245    9   DANRE:AF-E9QH97-F1 TETRASPANIN;
1673:  c074-A  2.6  6.9   81  1903    5   DANRE:AF-Q6BEA0-F1 PLEXIN-A4;
1674:  crug-A  2.6  9.7   96   600    9   DANRE:AF-A0A2R8QJF6-F1 UN-NAMED HU7910;
1675:  cwqf-A  2.6  3.4   78   237    5   DANRE:AF-F1QYW5-F1 NEDD4 FAMILY-INTERACTING PROTEIN 2;
1676:  ctql-A  2.6 18.2  100   905   11   DANRE:AF-E7FCH6-F1 INTER-ALPHA-TRYPSIN INHIBITOR HEAVY CHAIN 1;
1677:  cphy-A  2.6  8.0   63   275   10   DANRE:AF-Q0P457-F1 PROTEIN KTI12 HOMOLOG;
1678:  c2ub-A  2.6  4.9  101   219    6   DANRE:AF-Q5EB14-F1 SUGAR TRANSPORTER SWEET1;
1679:  c2y6-A  2.6  9.6   92   720    7   DANRE:AF-E7FC72-F1 EXOCYST COMPLEX COMPONENT 7;
1680:  c03f-A  2.6  7.8  141  2200    6   DANRE:AF-F1Q598-F1 CALCINEURIN-BINDING PROTEIN 1;
1681:  c49m-A  2.6  6.8  112   254    5   DANRE:AF-A0A0R4IKD9-F1 TRANSMEMBRANE PROTEIN 176L.4;
1682:  c231-A  2.6  9.5   91   624    4   DANRE:AF-F6NJS4-F1 ATLASTIN GTPASE 2;
1683:  cn0m-A  2.6  5.6  104   418    6   DANRE:AF-A0A0R4IDN5-F1 SORTING NEXIN 8B;
1684:  cyd2-A  2.6  8.7   93   464    4   DANRE:AF-F1QS13-F1 PLEXIN C1;
1685:  cxdx-A  2.6  4.9  132   677    6   DANRE:AF-A4IG22-F1 SLC7A4 PROTEIN;
1686:  cvs1-A  2.6  4.1  119   253    8   DANRE:AF-A0A2R8QPC7-F1 UNCHARACTERIZED PROTEIN;
1687:  c5d3-A  2.6  7.7   98   593    8   DANRE:AF-B3DGL5-F1 NEUROFIBROMIN 2A (MERLIN);
1688:  cog0-A  2.6  8.8   81   761    2   DANRE:AF-A0A0R4IPR8-F1 G PROTEIN-COUPLED RECEPTOR KINASE-INTERACTING 
1689:  ctce-A  2.6  6.9  106   426    9   DANRE:AF-A0A0R4INE3-F1 PROLYL 3-HYDROXYLASE FAMILY MEMBER 4 (INACTIVE
1690:  cvij-A  2.6  3.7   65   303    3   DANRE:AF-F1QBW3-F1 SEC22 HOMOLOG A, VESICLE-TRAFFICKING PROTEIN;
1691:  crat-A  2.6 14.0   77   559    3   DANRE:AF-E7F725-F1 COPINE VII;
1692:  cxtf-A  2.6  6.3  123   426    7   DANRE:AF-F1QPK9-F1 DOPAMINE RECEPTOR D6B;
1693:  coxv-A  2.6 14.6  142   409    6   DANRE:AF-A0A2R8QBB6-F1 PROTEIN-SERINE/THREONINE KINASE;
1694:  c0cb-A  2.6  5.5   92   551    5   DANRE:AF-F1R4M7-F1 ZGC:77158;
1695:  c6c4-A  2.6  5.0   82   978    7   DANRE:AF-A0A2R8RW82-F1 FORMYLTETRAHYDROFOLATE SYNTHETASE;
1696:  cvja-A  2.6  5.1  111   377    9   DANRE:AF-E7F8C4-F1 G_PROTEIN_RECEP_F1_2 DOMAIN-CONTAINING PROTEIN;
1697:  c2gz-A  2.6  7.2  145   518    6   DANRE:AF-A0A0R4IGV0-F1 INO80 COMPLEX SUBUNIT E;
1698:  c2j1-A  2.6  5.8   92  1013    5   DANRE:AF-Q5RHR0-F1 POLY  POLYMERASE;
1699:  c049-A  2.6  7.4   84   890    6   DANRE:AF-A0A0G2KKC2-F1 UNCHARACTERIZED PROTEIN;
1700:  cxsf-A  2.6  5.7  103   248    4   DANRE:AF-Q0P447-F1 E3 UBIQUITIN-PROTEIN LIGASE RNF182;
1701:  cowo-A  2.6  5.7  107   231    7   DANRE:AF-A0A0R4IBM4-F1 SI:CH73-345F18.3;
1702:  cod5-A  2.6  7.6   85  1418   11   DANRE:AF-E7F1Y0-F1 SI:CH211-278A6.1;
1703:  cq1d-A  2.6  6.3  125   303    6   DANRE:AF-F1QNB6-F1 MYELOID-ASSOCIATED DIFFERENTIATION MARKER-LIKE 2;
1704:  ctkp-A  2.6  5.7   98   218    4   DANRE:AF-A0A2R8RKN1-F1 OXOGLUTARATE (ALPHA-KETOGLUTARATE) RECEPTOR 1B
1705:  cx3t-A  2.6  8.6  138   446    3   DANRE:AF-F1Q8M3-F1 ADP-RIBOSYLATION FACTOR-INTERACTING PROTEIN 1 (AR
1706:  cqpn-A  2.6  5.7   92   370   12   DANRE:AF-Q6JWV8-F1 POPEYE DOMAIN-CONTAINING 2;
1707:  cwzu-A  2.6  6.0   84   811   15   DANRE:AF-A2ATX7-F1 CYCLIN AND CBS DOMAIN DIVALENT METAL CATION TRANS
1708:  cshs-A  2.6  5.9  139   316    6   DANRE:AF-A0A2R8QBR5-F1 SOLUTE CARRIER FAMILY 39 MEMBER 11;
1709:  cuu3-A  2.6  8.7   70   235    7   DANRE:AF-F1R147-F1 PHOSPHOLIPASE A2, GROUP XIIB;
1710:  cpgr-A  2.6  5.6  111   339    9   DANRE:AF-I3IS68-F1 UROTENSIN II RECEPTOR;
1711:  c1r9-A  2.6  6.2  125  1439   13   DANRE:AF-A0A2R8QPS2-F1 RNA POLYMERASE II-ASSOCIATED PROTEIN 1;
1712:  cxrt-A  2.6  6.0  134   611    4   DANRE:AF-A0A286YA61-F1 SORTING NEXIN;
1713:  cx5c-A  2.6  4.5   99   162    9   DANRE:AF-B8JLV2-F1 EPITHELIAL MEMBRANE PROTEIN 1;
1714:  czif-A  2.6  6.2   77   519    8   DANRE:AF-A0A0G2KNR8-F1 UNCHARACTERIZED PROTEIN;
1715:  czyh-A  2.6  9.3   70   169    0   DANRE:AF-Q5BJI6-F1 RIBONUCLEASE P/MRP PROTEIN SUBUNIT POP5;
1716:  c1uw-A  2.6  5.1   92   397   12   DANRE:AF-F1QMQ4-F1 RELAXIN FAMILY PEPTIDE RECEPTOR 3.3A2;
1717:  cxbt-A  2.6  5.0   82   198   10   DANRE:AF-A5WUL3-F1 MEDIATOR OF RNA POLYMERASE II TRANSCRIPTION SUBUN
1718:  cuh6-A  2.6  5.3  121   392    8   DANRE:AF-A0A286YBK1-F1 NEUROMEDIN U RECEPTOR 3;
1719:  c1ea-A  2.6  3.5   65   471    3   DANRE:AF-A0A0R4IRP8-F1 SI:CH211-212K5.3;
1720:  c4w1-A  2.6  9.7  102   384    6   DANRE:AF-A0A0R4IV10-F1 SI:CH73-144L3.1;
1721:  cwsj-A  2.6  4.4   96   231    6   DANRE:AF-F1QP70-F1 SOMATOLACTIN BETA;
1722:  c4pg-A  2.6  5.0   73   195    3   DANRE:AF-F6PCP4-F1 SI:CH1073-291C23.2;
1723:  cw2k-A  2.6  9.5  110   290    7   DANRE:AF-A0A0R4IRB9-F1 SI:CH211-38M6.7;
1724:  croo-A  2.6  4.9   68   350    7   DANRE:AF-Q7ZUP7-F1 SMALL NUCLEAR RNA-ACTIVATING COMPLEX, POLYPEPTIDE
1725:  c3bs-A  2.6  5.9  108   995    6   DANRE:AF-A0A0R4ICR5-F1 SI:DKEY-218F9.10;
1726:  cqje-A  2.6  5.4  123   590    2   DANRE:AF-F1QB29-F1 TRANSPORTER;
1727:  c4s5-A  2.6  3.7  107   255    7   DANRE:AF-Q5CZQ1-F1 TYROSINE 3-MONOOXYGENASE/TRYPTOPHAN 5-MONOOXYGENA
1728:  cos2-A  2.6  4.7  118   328   12   DANRE:AF-A3KGQ1-F1 MELANOCORTIN RECEPTOR 5;
1729:  cvgs-A  2.6  6.0   97  1043    3   DANRE:AF-E7FBU4-F1 MMS19 NUCLEOTIDE EXCISION REPAIR PROTEIN HOMOLOG;
1730:  czhw-A  2.6  9.1  128   729    3   DANRE:AF-Q8AYJ5-F1 MKLN1 PROTEIN;
1731:  c453-A  2.6 12.4  103   711    7   DANRE:AF-A0A0R4IDN4-F1 SULFATE ANION TRANSPORTER 1;
1732:  crmp-A  2.6  5.9   87  1795    7   DANRE:AF-A0A2R8RUY6-F1 POLY  POLYMERASE;
1733:  cr7b-A  2.6 16.4  125  1251    7   DANRE:AF-A0A2R8QCL7-F1 STRUCTURAL MAINTENANCE OF CHROMOSOMES PROTEIN;
1734:  cuyq-A  2.6  9.1   99   734   10   DANRE:AF-A0A2R8RVQ2-F1 PHOSPHOLIPID PHOSPHATASE-RELATED 4B;
1735:  czsp-A  2.6 18.4  118   358   11   DANRE:AF-A0A2R8QKU4-F1 ZGC:101583;
1736:  cwsw-A  2.6  7.7  135   546    6   DANRE:AF-A0A286YBQ6-F1 FAMILY WITH SEQUENCE SIMILARITY 114 MEMBER A1;
1737:  c08g-A  2.6  5.4  111   539    9   DANRE:AF-Q708S4-F1 ACID-SENSING ION CHANNEL 4-A;
1738:  ctoq-A  2.6  7.1  134   578   11   DANRE:AF-F1R8C3-F1 XK-RELATED PROTEIN;
1739:  czgl-A  2.6  6.8   94   580    2   DANRE:AF-A0A2R8QLR0-F1 MOESIN B;
1740:  cupt-A  2.6  8.5   64   151   11   DANRE:AF-A1YYP5-F1 INTERLEUKIN-21;
1741:  c277-A  2.6  7.4  128   287    4   DANRE:AF-E7F5U7-F1 UNCHARACTERIZED PROTEIN;
1742:  c08u-A  2.6  5.6  126   437    6   DANRE:AF-E7FA10-F1 G PROTEIN-COUPLED RECEPTOR 101;
1743:  crp3-A  2.6  7.5  127   506    5   DANRE:AF-Q1MT42-F1 RHO GUANINE NUCLEOTIDE EXCHANGE FACTOR 3;
1744:  cvuz-A  2.6  5.0   99   267    4   DANRE:AF-F6P4G9-F1 ORAI CALCIUM RELEASE-ACTIVATED CALCIUM MODULATOR
1745:  cweu-A  2.6  7.8  120   915    6   DANRE:AF-A0A2R8PW20-F1 TRANSPORTIN 2 (IMPORTIN 3, KARYOPHERIN BETA 2B
1746:  cxy9-A  2.6  5.8   84  1057    1   DANRE:AF-X1WHG1-F1 DIACYLGLYCEROL KINASE;
1747:  cryf-A  2.6  5.2  111  1387    8   DANRE:AF-E7FE14-F1 ATPASE FAMILY AAA DOMAIN-CONTAINING 2B;
1748:  cy5j-A  2.6  6.1  116   405    8   DANRE:AF-A0A286YBG7-F1 UNCHARACTERIZED PROTEIN;
1749:  c1d2-A  2.6  5.5  131   523    5   DANRE:AF-A0A0R4IVK2-F1 FRIZZLED-4;
1750:  cou9-A  2.6  5.8   61   168    8   DANRE:AF-E7FCB2-F1 SI:DKEY-58F6.2;
1751:  cqil-A  2.6  4.2   65    99    8   DANRE:AF-F1QK04-F1 FXYD DOMAIN-CONTAINING ION TRANSPORT REGULATOR;
1752:  cxp3-A  2.6 12.0   65   421    8   DANRE:AF-F8W562-F1 SERINE/THREONINE KINASE 25A;
1753:  c1rz-A  2.6  4.8  140   386    6   DANRE:AF-P79733-F1 RIBONUCLEOSIDE-DIPHOSPHATE REDUCTASE SUBUNIT M2;
1754:  cn2l-A  2.6  8.2  116  1257    8   DANRE:AF-A0A2R8RP20-F1 DYNACTIN SUBUNIT 1;
1755:  c44l-A  2.6  4.7   81   706    9   DANRE:AF-A0A0R4IXA4-F1 RHO GTPASE-ACTIVATING PROTEIN 44;
1756:  cylj-A  2.6  6.4  112   240    5   DANRE:AF-Q5RIX5-F1 ENDOPLASMIC RETICULUM TRANSMEMBRANE PROTEIN;
1757:  c2js-A  2.6  6.6  128   254    7   DANRE:AF-Q5SNV2-F1 CONNEXIN 28.8;
1758:  c6d5-A  2.6  4.8   74   185    9   DANRE:AF-Q8AY12-F1 INTERFERON;
1759:  cozn-A  2.6  4.9  123   660    7   DANRE:AF-F1R071-F1 ACYL-COENZYME A OXIDASE;
1760:  cy0s-A  2.6  7.8   70   876   11   DANRE:AF-A0A0R4IL48-F1 RETICULON;
1761:  cnrn-A  2.6  4.3   73   191    4   DANRE:AF-A5D6V4-F1 TRANSMEMBRANE PROTEIN 17B;
1762:  czt7-A  2.6  5.1   66   130    3   DANRE:AF-Q0P4A9-F1 PROTEIN PHOSPHATASE 1, REGULATORY (INHIBITOR) SUB
1763:  cps2-A  2.6  4.9   92   966    5   DANRE:AF-E7FEI6-F1 RHO GTPASE-ACTIVATING PROTEIN 4B;
1764:  c3ex-A  2.5  3.7  107   727    7   DANRE:AF-Q7SY09-F1 ADHESION G PROTEIN-COUPLED RECEPTOR L4;
1765:  c3fn-A  2.5  7.4  138   506    5   DANRE:AF-F1RA41-F1 G_PROTEIN_RECEP_F1_2 DOMAIN-CONTAINING PROTEIN;
1766:  cn5k-A  2.5 11.7  108   270    8   DANRE:AF-A0A2R8Q6C7-F1 RING-TYPE E3 UBIQUITIN TRANSFERASE;
1767:  cnjl-A  2.5  5.7  124   754    9   DANRE:AF-A0A0R3P9B9-F1 RELAXIN FAMILY PEPTIDE RECEPTOR 2A;
1768:  cxvd-A  2.5  7.3   64   652    3   DANRE:AF-F1R469-F1 ANOSMIN 1A;
1769:  cxk0-A  2.5  9.6   82   531   13   DANRE:AF-E9QGU4-F1 CHAPERONIN-CONTAINING TCP1, SUBUNIT 6A (ZETA 1);
1770:  cr0z-A  2.5 28.2  123   826    9   DANRE:AF-F1QBQ0-F1 PPFIA-BINDING PROTEIN 2A;
1771:  cs09-A  2.5  5.2   95   810    6   DANRE:AF-B0S753-F1 OUTER DENSE FIBER OF SPERM TAILS 2B;
1772:  copu-A  2.5  5.1   55   761    7   DANRE:AF-F1Q5G9-F1 PHOSPHOINOSITIDE PHOSPHOLIPASE C;
1773:  cwt3-A  2.5 11.2   69   604    4   DANRE:AF-A0A2R8RZ26-F1 WD_REPEATS_REGION DOMAIN-CONTAINING PROTEIN;
1774:  cw6o-A  2.5  6.2  130   276   12   DANRE:AF-Q1LWG9-F1 PHOSPHOLIPID PHOSPHATASE 2B;
1775:  cnp0-A  2.5 10.8   87   559    9   DANRE:AF-A0A140LH92-F1 SI:DKEY-46I9.6;
1776:  cz3d-A  2.5  5.7  127   403    9   DANRE:AF-A9JRH6-F1 ATYPICAL CHEMOKINE RECEPTOR 4B;
1777:  cs02-A  2.5 11.0  116   514    3   DANRE:AF-Q6DHR3-F1 RAS-GEF DOMAIN-CONTAINING FAMILY MEMBER 1B-A;
1778:  c2h4-A  2.5  5.0   76   422   11   DANRE:AF-F1QGH9-F1 26S PROTEASOME NON-ATPASE REGULATORY SUBUNIT 11B;
1779:  cn47-A  2.5  6.7  136   487    7   DANRE:AF-F1R116-F1 G PROTEIN-COUPLED RECEPTOR 37-LIKE 1B;
1780:  czb1-A  2.5 10.6   92   566    5   DANRE:AF-E7FC09-F1 CYSTEINYL-TRNA SYNTHETASE;
1781:  ctkn-A  2.5  7.6  118  1746    7   DANRE:AF-E7FCI5-F1 MYOSIN VC;
1782:  cto7-A  2.5  5.2   88   200   13   DANRE:AF-E7F9H0-F1 TRANSMEMBRANE PROTEIN 235B;
1783:  cz57-A  2.5  4.8  103   492    7   DANRE:AF-F1R258-F1 SOLUTE CARRIER FAMILY 19 MEMBER 3B;
1784:  c1b6-A  2.5  5.3  123   341    9   DANRE:AF-A0A0N9NUD7-F1 PARAPINOPSIN A;
1785:  corl-A  2.5  5.2  123   339    5   DANRE:AF-F6P429-F1 CHEMOKINE (C-C MOTIF) RECEPTOR 12B, TANDEM DUPLIC
1786:  cnmd-A  2.5  4.3   75   196   13   DANRE:AF-E7F7J6-F1 UNCHARACTERIZED PROTEIN;
1787:  cyx4-A  2.5  9.1  109   638    4   DANRE:AF-E7F7Y4-F1 FEM-1 HOMOLOG B;
1788:  c6ca-A  2.5  5.6   86   152    6   DANRE:AF-A0A2R8QCL8-F1 UNCHARACTERIZED PROTEIN;
1789:  c5a1-A  2.5  6.7   70   398    0   DANRE:AF-A9JT54-F1 SORTING NEXIN 15;
1790:  cs1w-A  2.5  3.5   40    44    0   DANRE:AF-A0A2R8QA62-F1 UNCHARACTERIZED PROTEIN;
1791:  c2mu-A  2.5  9.0   88   282    9   DANRE:AF-E7EZZ8-F1 TRANSMEMBRANE PROTEIN 169B;
1792:  cvt6-A  2.5  5.6   83   235    8   DANRE:AF-E7F115-F1 TRANSMEMBRANE PROTEIN 88 B;
1793:  cycr-A  2.5  9.9  109  1271    5   DANRE:AF-A0A0G2KJS8-F1 REVERSE TRANSCRIPTASE DOMAIN-CONTAINING PROTEI
1794:  c4m7-A  2.5  6.0  105   298    7   DANRE:AF-F6P9T2-F1 SI:DKEY-94E7.1;
1795:  cyuh-A  2.5 18.1   86   628    5   DANRE:AF-E7F8S4-F1 TRANSKETOLASE A;
1796:  cpks-A  2.5  4.4  107   288    8   DANRE:AF-F1QAG0-F1 MARVEL DOMAIN-CONTAINING PROTEIN;
1797:  c3f3-A  2.5  4.5   88   700    3   DANRE:AF-B0S7G2-F1 KINESIN-LIKE PROTEIN;
1798:  c3e7-A  2.5  8.6  106   745    4   DANRE:AF-A2CF25-F1 SYNAPTIC VESICLE GLYCOPROTEIN 2CA;
1799:  c2vk-A  2.5  4.9  119  1344    6   DANRE:AF-A0A2R8QJT7-F1 CA2+-DEPENDENT ACTIVATOR PROTEIN FOR SECRETION
1800:  cr59-A  2.5  5.8  154   489    5   DANRE:AF-A0A2R8QD27-F1 MFS DOMAIN-CONTAINING PROTEIN;
1801:  c0n0-A  2.5  4.4   58   241    5   DANRE:AF-A0A140LH89-F1 SI:DKEY-85K15.11;
1802:  c06w-A  2.5  6.2   92   188    5   DANRE:AF-Q6DGW9-F1 CALCIUM LOAD-ACTIVATED CALCIUM CHANNEL;
1803:  csrj-A  2.5  9.6   85   277   11   DANRE:AF-F1R4K9-F1 CYCLIN D3;
1804:  ct4f-A  2.5  7.3  128   368    6   DANRE:AF-Q2MV23-F1 PROSTAGLANDIN E RECEPTOR 2A (SUBTYPE EP2);
1805:  cpbh-A  2.5  5.2   61    86    8   DANRE:AF-Q6ZM78-F1 SPLICING FACTOR 3B SUBUNIT 5;
1806:  cv9x-A  2.5  8.2  115   724    5   DANRE:AF-A0A2R8QIU7-F1 PHOSPHOINOSITIDE-3-KINASE, REGULATORY SUBUNIT 
1807:  cujo-A  2.5 10.7  100  2152    8   DANRE:AF-A0A2R8Q8N1-F1 RAL GTPASE-ACTIVATING PROTEIN CATALYTIC SUBUNI
1808:  c2yu-A  2.5 17.9   58   309    3   DANRE:AF-A4QNX3-F1 BOMBESIN RECEPTOR-ACTIVATED PROTEIN C6ORF89 HOMOL
1809:  c4n9-A  2.5  6.5  101   664    4   DANRE:AF-A5PN48-F1 BROMODOMAIN-CONTAINING 3B;
1810:  ctct-A  2.5  7.0  128   238    3   DANRE:AF-X1WHJ9-F1 SYNAPTOPHYSIN-LIKE 1;
1811:  cski-A  2.5  5.4   89  1004    7   DANRE:AF-Q7T2P8-F1 NON-SPECIFIC PROTEIN-TYROSINE KINASE;
1812:  c30g-A  2.5  8.2   90   135    4   DANRE:AF-Q0P494-F1 DOLICHYL-DIPHOSPHOOLIGOSACCHARIDE--PROTEIN
1813:  c3cj-A  2.5  5.2   96   364   14   DANRE:AF-A0A2R8Q048-F1 PERIPHERIN 2-LIKE A;
1814:  cx59-A  2.5  7.7   57   566    5   DANRE:AF-A2BIN5-F1 METHYLCROTONOYL-COA CARBOXYLASE 2 (BETA);
1815:  c3y8-A  2.5  6.9   60   289    8   DANRE:AF-A0PJR5-F1 ENOYL-COA HYDRATASE DOMAIN-CONTAINING PROTEIN 3,
1816:  c4qa-A  2.5  7.6  118   239    6   DANRE:AF-E7F142-F1 TLC DOMAIN-CONTAINING 5A;
1817:  c4ls-A  2.5  4.4   69   813    6   DANRE:AF-A2BID5-F1 VENTRICULAR ZONE-EXPRESSED PH DOMAIN-CONTAINING P
1818:  ct2c-A  2.5 11.6   89   768    8   DANRE:AF-A2CEX4-F1 ACTIVATING SIGNAL COINTEGRATOR 1 COMPLEX SUBUNIT
1819:  c34w-A  2.5 18.8  108  1554    6   DANRE:AF-H6D7E6-F1 PROTEIN TALPID3;
1820:  cwc3-A  2.5  6.9  149   477    3   DANRE:AF-Q503M4-F1 MONOCARBOXYLATE TRANSPORTER 12-B;
1821:  c4zu-A  2.5  3.6   56   412    5   DANRE:AF-A0A0R4IHS8-F1 DIFFERENTIALLY-EXPRESSED IN FDCP 8 HOMOLOG;
1822:  criz-A  2.5 13.5  123  1275    8   DANRE:AF-E7F1E3-F1 ATP-BINDING CASSETTE, SUB-FAMILY B (MDR/TAP), MEM
1823:  c2qu-A  2.5 11.7  115   986    3   DANRE:AF-B0V1K6-F1 PRP4 PRE-MRNA-PROCESSING FACTOR 4 HOMOLOG;
1824:  c58p-A  2.5  8.0  139   659    7   DANRE:AF-B0UY91-F1 ATP-BINDING CASSETTE, SUB-FAMILY D (ALD), MEMBER
1825:  ctqt-A  2.5 10.7  112   695    2   DANRE:AF-A0A0R4ICL4-F1 SOLUTE CARRIER ORGANIC ANION TRANSPORTER FAMIL
1826:  c4vf-A  2.5  3.9   88   511   11   DANRE:AF-F1QG29-F1 PHOSPHATIDYLINOSITOL-3,4,5-TRISPHOSPHATE 3-PHOSPH
1827:  cvtj-A  2.5  5.5   94  1621    9   DANRE:AF-E7FBR4-F1 TIAM RAC1-ASSOCIATED GEF 1A;
1828:  cvok-A  2.5 17.0   89  1120   10   DANRE:AF-F6NQ84-F1 SI:DKEY-121N8.7;
1829:  c4og-A  2.5 14.9   99  1163    3   DANRE:AF-Q6E2N3-F1 E3 UBIQUITIN-PROTEIN LIGASE TRIM33;
1830:  cy2z-A  2.5  7.7  122  1151   10   DANRE:AF-E7FEU6-F1 ADENYLATE CYCLASE TYPE 2;
1831:  c1kg-A  2.5 10.7  118   275    5   DANRE:AF-Q1L911-F1 NURIM;
1832:  cyy8-A  2.5  7.7   77   163    6   DANRE:AF-Q7T009-F1 DCTP PYROPHOSPHATASE 1;
1833:  c3wh-A  2.5  7.3   96   631    4   DANRE:AF-F6NHV1-F1 MYXOVIRUS (INFLUENZA VIRUS) RESISTANCE G;
1834:  cpa7-A  2.5  4.7  101   251    5   DANRE:AF-F1QSW8-F1 TLC DOMAIN-CONTAINING 1;
1835:  c1wn-A  2.5  6.8   75   526   11   DANRE:AF-Q8UVJ6-F1 VANG-LIKE PROTEIN 2;
1836:  c3gk-A  2.5  4.7   98  1176    9   DANRE:AF-A0A2R8QM68-F1 UNCHARACTERIZED PROTEIN;
1837:  cni6-A  2.5 20.9  108   258    8   DANRE:AF-A0A0A0MPL4-F1 SYNTAXIN 7-LIKE;
1838:  czom-A  2.5  8.8  103   859    8   DANRE:AF-E7F2I7-F1 SOLUTE CARRIER ORGANIC ANION TRANSPORTER FAMILY M
1839:  cy75-A  2.5  8.1  147   553   11   DANRE:AF-A0A0R4IPI9-F1 G PROTEIN-COUPLED RECEPTOR 75;
1840:  cs4o-A  2.5 11.3   97   646    8   DANRE:AF-F1R785-F1 MYXOVIRUS (INFLUENZA VIRUS) RESISTANCE F;
1841:  cplo-A  2.5 10.0   95   504    2   DANRE:AF-Q5RGE6-F1 HEAT SHOCK 70 KDA PROTEIN 14;
1842:  cybh-A  2.5 13.1   91   234   11   DANRE:AF-X1WD61-F1 SI:DKEY-206P8.1;
1843:  cry8-A  2.5  5.5   86   351    3   DANRE:AF-Q7SYC7-F1 TRANSMEMBRANE PROTEIN 185-LIKE;
1844:  c0k1-A  2.5  5.3   99   596   12   DANRE:AF-A0A0R4IV14-F1 TETRATRICOPEPTIDE REPEAT DOMAIN 16;
1845:  cqus-A  2.5  5.7  118   375   12   DANRE:AF-A5PMT9-F1 CHEMOKINE (C-C MOTIF) RECEPTOR 6A;
1846:  cq9t-A  2.5  7.2   84   477    6   DANRE:AF-F1RDP2-F1 GAMMA-AMINOBUTYRIC ACID TYPE A RECEPTOR SUBUNIT G
1847:  cyyd-A  2.5 10.4  113   593    8   DANRE:AF-A0A1D5NSV4-F1 CRESTIN;
1848:  cxxg-A  2.5  5.0   85   222    2   DANRE:AF-A0A0G2KG42-F1 UNCHARACTERIZED PROTEIN;
1849:  c4zx-A  2.5 16.0   81   421    5   DANRE:AF-F1QRW6-F1 COILED-COIL DOMAIN-CONTAINING 51;
1850:  c0kz-A  2.5 11.9   67   330    6   DANRE:AF-A0A2R8Q4T9-F1 SGT1 HOMOLOG, MIS12 KINETOCHORE COMPLEX ASSEMB
1851:  ctyf-A  2.5  8.1  112   427    5   DANRE:AF-F1QZ63-F1 RING FINGER PROTEIN 26;
1852:  c2er-A  2.5 20.4  106   230    5   DANRE:AF-F1R1Z1-F1 SECRETORY CARRIER-ASSOCIATED MEMBRANE PROTEIN;
1853:  cvkh-A  2.5 16.2   88   195    2   DANRE:AF-B8JKE1-F1 CILIARY NEUROTROPHIC FACTOR;
1854:  cntz-A  2.5  5.4   94   202    9   DANRE:AF-B1WB56-F1 FERRITIN;
1855:  cwpn-A  2.5  6.0  112   673    7   DANRE:AF-Q0GFG2-F1 CYCLIC NUCLEOTIDE-GATED CHANNEL CNGA5;
1856:  cxm9-A  2.5  4.4   92   487   12   DANRE:AF-E7FFD5-F1 SI:DKEY-43K4.5;
1857:  cs03-A  2.5  5.0   97   240    9   DANRE:AF-A0A2R8QCF7-F1 PEROXISOMAL BIOGENESIS FACTOR 11 GAMMA;
1858:  c07h-A  2.5 11.0  102   410    5   DANRE:AF-A0A0G2L559-F1 DYNAMIN-TYPE G DOMAIN-CONTAINING PROTEIN;
1859:  cw6d-A  2.5  4.1   98   499    6   DANRE:AF-Q6P3J0-F1 O-ACYLTRANSFERASE;
1860:  c1em-A  2.5 16.4   95   668    7   DANRE:AF-F6PFK5-F1 HPS1 BIOGENESIS OF LYSOSOMAL ORGANELLES COMPLEX 3
1861:  cqf1-A  2.5  6.5  128   426    5   DANRE:AF-B8JLM0-F1 CHOLINE/ETHANOLAMINE PHOSPHOTRANSFERASE 1A;
1862:  crtn-A  2.5  4.5   88   293   11   DANRE:AF-X1WCE8-F1 SI:DKEYP-66D1.7;
1863:  cysr-A  2.5  4.3   58   173    5   DANRE:AF-E7F6E6-F1 POTASSIUM VOLTAGE-GATED CHANNEL, KQT-LIKE SUBFAMI
1864:  cwwu-A  2.5  3.4  103   415    8   DANRE:AF-E7FBR2-F1 5-HYDROXYTRYPTAMINE RECEPTOR 4;
1865:  crpt-A  2.5  9.0   69   888   12   DANRE:AF-F1RCP2-F1 OXYSTEROL-BINDING PROTEIN;
1866:  c4qk-A  2.5  5.7  101   748    4   DANRE:AF-A0A0R4II12-F1 GLUCOSAMINE (UDP-N-ACETYL)-2-EPIMERASE/N-ACETY
1867:  c1cf-A  2.5  8.1  114   392    7   DANRE:AF-F1QST3-F1 SOLUTE CARRIER FAMILY 40 PROTEIN;
1868:  c0gp-A  2.5  5.2  108  1711    4   DANRE:AF-A0A140LGN9-F1 EUKARYOTIC TRANSLATION INITIATION FACTOR 4 GAM
1869:  cp5j-A  2.5  7.8  125   717    9   DANRE:AF-A0A0R4IJW4-F1 CREB3 REGULATORY FACTOR;
1870:  cwrx-A  2.5  5.2  111   848    6   DANRE:AF-Q502I9-F1 F-BAR DOMAIN ONLY PROTEIN 2;
1871:  c482-A  2.5 13.7   95   598    8   DANRE:AF-E7F0J5-F1 POTASSIUM VOLTAGE-GATED CHANNEL, SHAW-RELATED SUB
1872:  c2ig-A  2.5  3.8   96   227    8   DANRE:AF-Q4V9N1-F1 COMPONENT 3 OF PROMOTER OF RISC;
1873:  c04x-A  2.5 11.2  119  1092    5   DANRE:AF-E9QGL6-F1 NON-SPECIFIC SERINE/THREONINE PROTEIN KINASE;
1874:  c5mq-A  2.5  7.5   88   177    6   DANRE:AF-E7FGI6-F1 FERRITIN;
1875:  cz08-A  2.5  6.6  103   811    4   DANRE:AF-F8W3C9-F1 BROMODOMAIN-CONTAINING 2B;
1876:  c28g-A  2.5 13.1  146   494    6   DANRE:AF-A0A0R4INZ3-F1 SOLUTE CARRIER FAMILY 41 MEMBER 2A;
1877:  c0w3-A  2.5  4.6  145  1024    7   DANRE:AF-E7EYV9-F1 COILED-COIL DOMAIN-CONTAINING 142;
1878:  cx3m-A  2.5  6.3  101   592    2   DANRE:AF-A0A0R4IDJ2-F1 ACTIN-RELATED PROTEIN 5;
1879:  c2ks-A  2.5 11.2   64  1587    6   DANRE:AF-F1QWN6-F1 PHOSPHATIDYLINOSITOL-4-PHOSPHATE 3-KINASE;
1880:  cy90-A  2.5 10.2  116   502    5   DANRE:AF-Q6P6Y4-F1 RAB GUANINE NUCLEOTIDE EXCHANGE FACTOR (GEF) 1;
1881:  cokf-A  2.5  3.7   63   190    5   DANRE:AF-Q6DHH7-F1 PROTEIN LZIC;
1882:  cup1-A  2.5 11.8  106  2248    8   DANRE:AF-F1RET1-F1 PHOSPHOINOSITIDE PHOSPHOLIPASE C;
1883:  cpuv-A  2.5  4.7   86   362   10   DANRE:AF-A0A2R8Q157-F1 FARNESYL DIPHOSPHATE SYNTHASE (FARNESYL PYROPH
1884:  cq61-A  2.5  5.4   76   679    8   DANRE:AF-F1QUY3-F1 RNA HELICASE;
1885:  cpta-A  2.5  7.8   87   175   10   DANRE:AF-Q6NYP0-F1 TRANSMEMBRANE PROTEIN 208;
1886:  cz31-A  2.5  5.5   92   778    3   DANRE:AF-B0UXN0-F1 SULFHYDRYL OXIDASE;
1887:  cvjh-A  2.5  4.0   63   202    5   DANRE:AF-Q6DGZ3-F1 THO COMPLEX SUBUNIT 7 HOMOLOG;
1888:  c253-A  2.5  4.1   86   287    5   DANRE:AF-A0A0G2L3J0-F1 UNCHARACTERIZED PROTEIN;
1889:  csta-A  2.5 10.6   57   409    4   DANRE:AF-Q9DFS2-F1 BIKLF;
1890:  czuq-A  2.5  4.8   59   413    8   DANRE:AF-A5WVI9-F1 DNAJ HEAT SHOCK PROTEIN FAMILY (HSP40) MEMBER A2B
1891:  c22h-A  2.5  5.3  112  1947    5   DANRE:AF-Q1LYC2-F1 TRANSCRIPTION INITIATION FACTOR TFIID SUBUNIT;
1892:  cxaj-A  2.5  6.2  165   474    4   DANRE:AF-F6NP30-F1 GAP JUNCTION PROTEIN;
1893:  coye-A  2.5  8.8   98   160    7   DANRE:AF-Q58EL2-F1 TRANSMEMBRANE PROTEIN 35A;
1894:  ctwv-A  2.5  8.1  105   507    5   DANRE:AF-A0A0R4IPK7-F1 VESICLE-FUSING ATPASE;
1895:  c5t0-A  2.5  5.2  124   433    8   DANRE:AF-Q5U3S6-F1 G PROTEIN-COUPLED RECEPTOR 137BA;
1896:  cr2r-A  2.5  9.2  110  1188    5   DANRE:AF-E7F4B2-F1 RAP GUANINE NUCLEOTIDE EXCHANGE FACTOR (GEF) 1B;
1897:  c0ne-A  2.5 14.5  142   310    6   DANRE:AF-Q6DBR8-F1 CALCIUM HOMEOSTASIS MODULATOR 2;
1898:  c1xr-A  2.5 11.9   77   274    1   DANRE:AF-F1QJM0-F1 ZGC:162780;
1899:  cucp-A  2.5  8.4  104   807    4   DANRE:AF-A0A0R4IW29-F1 SI:CH73-170D6.2;
1900:  cxfw-A  2.5  6.0  118   341   11   DANRE:AF-E7FFG5-F1 G PROTEIN-COUPLED RECEPTOR 12;
1901:  c34j-A  2.5  3.2   48   175   10   DANRE:AF-Q567Y4-F1 COMPLEX I-B22;
1902:  cwx5-A  2.5  5.3   81   243    5   DANRE:AF-A0A2R8Q6I9-F1 AIG1-TYPE G DOMAIN-CONTAINING PROTEIN;
1903:  cvg4-A  2.5  5.1  124  1132    3   DANRE:AF-Q1RLX4-F1 TRAFFICKING PROTEIN PARTICLE COMPLEX SUBUNIT 11;
1904:  cri2-A  2.5  4.5  114   370   11   DANRE:AF-Q9I8K8-F1 SPHINGOSINE 1-PHOSPHATE RECEPTOR 2;
1905:  cnjk-A  2.5  6.3  145   445    7   DANRE:AF-A0A0G2L5R5-F1 UNCHARACTERIZED PROTEIN;
1906:  cnhd-A  2.5  9.1   93   992    6   DANRE:AF-E7FEY7-F1 TROMAL INTERACTION MOLECULE 2A;
1907:  cvph-A  2.5  9.5   98   722    8   DANRE:AF-F1Q636-F1 BUB1 MITOTIC CHECKPOINT SERINE/THREONINE KINASE B
1908:  cs60-A  2.5  4.0   92   769    9   DANRE:AF-A8HAL3-F1 PLECKSTRIN HOMOLOGY DOMAIN-CONTAINING, FAMILY G (
1909:  c210-A  2.5  6.6   89   136    9   DANRE:AF-F1QIS1-F1 MICROSOMAL GLUTATHIONE S-TRANSFERASE 2;
1910:  c21z-A  2.5  3.5   58   427   10   DANRE:AF-E7EYN2-F1 SI:CH211-286B5.4;
1911:  cwoj-A  2.5 12.6   83   755   11   DANRE:AF-A0A0R4IN87-F1 GATA ZINC FINGER DOMAIN-CONTAINING 2AB;
1912:  czf7-A  2.5  8.1   94   560    4   DANRE:AF-Q32LT7-F1 PROTEIN TWEETY HOMOLOG 3;
1913:  cp9f-A  2.5 11.9   96   309    5   DANRE:AF-F1R9P8-F1 JNK1/MAPK8-ASSOCIATED MEMBRANE PROTEIN;
1914:  cxzj-A  2.5  4.9   81   486   11   DANRE:AF-Q2MJQ9-F1 HISTONE METHYLTRANSFERASE SMYD1A;
1915:  cza0-A  2.5  9.5  135   791    7   DANRE:AF-A0A1D5NSC3-F1 SI:DKEY-183C6.8;
1916:  c2qf-A  2.5  4.7  113   324    6   DANRE:AF-A0A0G2KCW2-F1 G_PROTEIN_RECEP_F1_2 DOMAIN-CONTAINING PROTEIN
1917:  cysw-A  2.5  7.1  137   927    8   DANRE:AF-A0A2R8RWC3-F1 O-GLCNACASE;
1918:  c6gg-A  2.4 10.1  104  1097    5   DANRE:AF-A0A0R4IM47-F1 ARFGAP WITH SH3 DOMAIN, ANKYRIN REPEAT AND PH 
1919:  cqaz-A  2.4  5.7   93  1054    4   DANRE:AF-F1QU72-F1 RNA HELICASE;
1920:  c2wx-A  2.4  8.2  136  1313    8   DANRE:AF-A0A2R8QNN7-F1 PHOSPHOLIPID-TRANSPORTING ATPASE;
1921:  c5lj-A  2.4  7.0   55   320    4   DANRE:AF-F1R3U6-F1 N-ACETYLGLUCOSAMINE-1-PHOSPHATE TRANSFERASE SUBUN
1922:  cufd-A  2.4  4.2   59   840    2   DANRE:AF-Q5PQY6-F1 LON PROTEASE HOMOLOG 2, PEROXISOMAL;
1923:  cxu8-A  2.4  6.2  112   369    6   DANRE:AF-F1Q734-F1 LYSOPHOSPHATIDIC ACID RECEPTOR 2B;
1924:  c1mv-A  2.4  7.1  121   415    6   DANRE:AF-Q8JG69-F1 ALPHA-2DB ADRENERGIC RECEPTOR;
1925:  c4fx-A  2.4  6.6  160  1639    9   DANRE:AF-A0A0R4IPA7-F1 SPERM FLAGELLAR 2;
1926:  c1da-A  2.4  6.1  105   493   10   DANRE:AF-F1QH57-F1 HIPPOCAMPUS ABUNDANT TRANSCRIPT 1A;
1927:  cypj-A  2.4  6.0  126   206    9   DANRE:AF-F1QYM3-F1 ATPASE H+-TRANSPORTING V0 SUBUNIT B;
1928:  cpvi-A  2.4  4.5  102   220    5   DANRE:AF-Q6DGL3-F1 MALEYLACETOACETATE ISOMERASE;
1929:  cpsc-A  2.4  8.5  101   709    7   DANRE:AF-A0A0R4IZD4-F1 SI:DKEYP-72E1.9;
1930:  cu5i-A  2.4 28.2   92   868    5   DANRE:AF-A0A2R8QHE3-F1 SAM DOMAIN-CONTAINING PROTEIN;
1931:  csh8-A  2.4  4.5   55   225    4   DANRE:AF-F1R3P1-F1 TRANSMEMBRANE P24-TRAFFICKING PROTEIN 4;
1932:  c0hu-A  2.4  7.2   84   197    6   DANRE:AF-Q1L960-F1 LENS INTRINSIC MEMBRANE PROTEIN 2.4;
1933:  cxcz-A  2.4  5.1   85   849    4   DANRE:AF-F1R3Y5-F1 NIMA-RELATED KINASE 4;
1934:  c41q-A  2.4  7.1  138   353    9   DANRE:AF-B0R0X0-F1 GAP JUNCTION PROTEIN;
1935:  c0sq-A  2.4 10.8  131   580    5   DANRE:AF-B0UXS7-F1 PLASMALEMMA VESICLE-ASSOCIATED PROTEIN A;
1936:  cpa8-A  2.4 22.4   96  1247    7   DANRE:AF-B7ZUU8-F1 AP-3 COMPLEX SUBUNIT DELTA;
1937:  c37o-A  2.4 14.5  131   788   10   DANRE:AF-E7F503-F1 ANOCTAMIN;
1938:  cx3d-A  2.4 14.7   92   603   10   DANRE:AF-E0R7P9-F1 POTASSIUM VOLTAGE-GATED CHANNEL, SHAW-RELATED SUB
1939:  cre6-A  2.4  6.1  110   259    8   DANRE:AF-Q7ZUU1-F1 PROTEIN UNC-50 HOMOLOG;
1940:  c2ny-A  2.4  6.5   97   380    3   DANRE:AF-A0A140LFW4-F1 CERAMIDE SYNTHASE 3A;
1941:  cn11-A  2.4  4.0   79   228    4   DANRE:AF-E7EZ14-F1 UNCHARACTERIZED PROTEIN;
1942:  c5o9-A  2.4  4.1   79   520    5   DANRE:AF-Q08C53-F1 BASAL BODY-ORIENTATION FACTOR 1;
1943:  cz9t-A  2.4  6.0  120   313    8   DANRE:AF-Q90426-F1 ODORANT RECEPTOR;
1944:  cpc9-A  2.4 22.9   84   729    5   DANRE:AF-A0A2R8QJ93-F1 SI:CH73-162J3.4;
1945:  czj9-A  2.4  5.8   89   128    4   DANRE:AF-F1QAN5-F1 SI:CH73-334D15.2;
1946:  c5u5-A  2.4  8.7   79   648    4   DANRE:AF-F1QTK2-F1 DOUBLE C2-LIKE DOMAINS, BETA;
1947:  ctsa-A  2.4  6.0   93   618    8   DANRE:AF-Q5RHM7-F1 ALPHA-1,2-MANNOSIDASE;
1948:  c1zo-A  2.4  9.7  106   516    7   DANRE:AF-Q1LWE6-F1 BRAIN-SPECIFIC ANGIOGENESIS INHIBITOR 1-ASSOCIATE
1949:  ctbi-A  2.4  4.7  137  2031    8   DANRE:AF-A0A2R8S021-F1 HEAT REPEAT-CONTAINING PROTEIN 5A;
1950:  c4yc-A  2.4  5.2   81   546    9   DANRE:AF-E9QGV7-F1 EH-DOMAIN-CONTAINING 2A;
1951:  c42h-A  2.4  3.3   83   406    7   DANRE:AF-Q6P3J6-F1 PEPTIDYLPROLYL ISOMERASE;
1952:  cvth-A  2.4  6.6   73   204    7   DANRE:AF-X1WDL1-F1 SI:DKEY-7J14.5;
1953:  c15d-A  2.4 14.6  128   761    9   DANRE:AF-E7FFQ3-F1 KINESIN-LIKE PROTEIN;
1954:  c4ix-A  2.4  5.7  151  1419    6   DANRE:AF-A0A0R4IRY4-F1 RHO GUANINE NUCLEOTIDE EXCHANGE FACTOR (GEF) 1
1955:  czno-A  2.4  4.8   61   690    7   DANRE:AF-Q5U3T4-F1 CLEAVAGE AND POLYADENYLATION-SPECIFIC FACTOR 3;
1956:  cxhq-A  2.4  7.1  156  1465    4   DANRE:AF-A0A0R4IS21-F1 SI:DKEY-238I5.2;
1957:  cn3u-A  2.4 11.3   52   149    8   DANRE:AF-B0S5G4-F1 DNAJ (HSP40) HOMOLOG, SUBFAMILY C, MEMBER 15;
1958:  c6bs-A  2.4  4.0   72   156    6   DANRE:AF-A0A140LFX9-F1 SI:DKEY-9A6.4;
1959:  cq6r-A  2.4  6.8   70   288   11   DANRE:AF-A0A0R4IT40-F1 SI:CH211-286O17.1;
1960:  c2m5-A  2.4 13.2   88  2066    9   DANRE:AF-A0A0R4IXB7-F1 FER-1-LIKE FAMILY MEMBER 4;
1961:  cyj3-A  2.4  8.8   78   348   10   DANRE:AF-A0A0G2KH95-F1 RPN1_RPN2_N DOMAIN-CONTAINING PROTEIN;
1962:  cn7i-A  2.4  9.9   79   595   10   DANRE:AF-Q6DRK7-F1 SERINE/THREONINE-PROTEIN KINASE PLK;
1963:  csmt-A  2.4  5.3  133   213    6   DANRE:AF-A0A2R8QK57-F1 ZGC:100920;
1964:  cxmy-A  2.4  5.4   72    80    6   DANRE:AF-Q6NYD1-F1 REACTIVE OXYGEN SPECIES MODULATOR 1;
1965:  csrn-A  2.4  4.1   94   524    7   DANRE:AF-Q566T2-F1 ALPHA-1,3-GLUCOSYLTRANSFERASE;
1966:  c13g-A  2.4  4.3   89   238   11   DANRE:AF-A0A2R8QJ39-F1 UNCHARACTERIZED PROTEIN;
1967:  co0m-A  2.4  6.7   81   221    7   DANRE:AF-E7FD05-F1 SI:DKEY-7J14.6;
1968:  c3us-A  2.4  4.6  108   233    6   DANRE:AF-A0A2R8PYN3-F1 PEPTIDYLPROLYL ISOMERASE;
1969:  cpuy-A  2.4  5.4   81  1436    2   DANRE:AF-Q1L8U8-F1 HISTONE-LYSINE N-METHYLTRANSFERASE SETDB1-A;
1970:  cz3m-A  2.4  5.7   61   109    7   DANRE:AF-Q503H9-F1 TRANSCRIPTION INITIATION FACTOR IIA SUBUNIT 2;
1971:  cqaa-A  2.4  5.4  133   676    9   DANRE:AF-F1Q9B5-F1 TRANSPORTER;
1972:  cslc-A  2.4 14.0  154   612    6   DANRE:AF-A2BIG0-F1 TRANSPORTER;
1973:  cnus-A  2.4  9.0   90   322    7   DANRE:AF-F1R3Y3-F1 GUIDED ENTRY OF TAIL-ANCHORED PROTEINS FACTOR 4;
1974:  cvcs-A  2.4  3.3   64   719    3   DANRE:AF-U3JAV2-F1 NHL REPEAT-CONTAINING 2;
1975:  ct6e-A  2.4  5.7   76   717    5   DANRE:AF-A0A2R8QFI1-F1 ZGC:171422;
1976:  cv5a-A  2.4  6.8  109   359    4   DANRE:AF-Q7SY06-F1 VERY-LONG-CHAIN (3R)-3-HYDROXYACYL-COA DEHYDRATAS
1977:  cqhy-A  2.4  4.1   96   175    7   DANRE:AF-E7F690-F1 PHOSPHODIESTERASE 5A, CGMP-SPECIFIC, A;
1978:  c2xh-A  2.4  6.7  123   519    3   DANRE:AF-E7FGX6-F1 PHOSPHODIESTERASE;
1979:  c5pn-A  2.4  3.5   83   348    8   DANRE:AF-Q9MIY9-F1 NADH-UBIQUINONE OXIDOREDUCTASE CHAIN 2;
1980:  cqcr-A  2.4  7.1  135   382    4   DANRE:AF-Q7ZW02-F1 CHOLINEPHOSPHOTRANSFERASE 1;
1981:  cn19-A  2.4  5.9  131   962    5   DANRE:AF-P0DM44-F1 LEUCINE-RICH REPEAT-CONTAINING G-PROTEIN COUPLED
1982:  c5xf-A  2.4  8.7   62   208    8   DANRE:AF-Q66IF1-F1 RECEPTOR EXPRESSION-ENHANCING PROTEIN 6;
1983:  cq36-A  2.4  2.6   49   220    6   DANRE:AF-A0A2R8QEB8-F1 LRAT DOMAIN-CONTAINING PROTEIN;
1984:  cuib-A  2.4  6.0   79   389    3   DANRE:AF-F1R2D9-F1 SI:CH211-51C14.1;
1985:  c2lk-A  2.4  9.4   86   317    1   DANRE:AF-F1QXH6-F1 SI:CH211-245H14.1;
1986:  cq31-A  2.4 15.9   90  1231    3   DANRE:AF-K7DYM1-F1 SI:CH211-201O1.1;
1987:  c5db-A  2.4  5.3   72   267    1   DANRE:AF-B0V1J6-F1 SI:CH211-207K7.4;
1988:  coyr-A  2.4  4.9   95  1580    7   DANRE:AF-A0A0R4IDU6-F1 TIAM RAC1-ASSOCIATED GEF 1B;
1989:  c2oe-A  2.4  6.0  145  1479    8   DANRE:AF-A0A2R8QAK8-F1 FORMIN 2B;
1990:  cupo-A  2.4  5.9  105   917    7   DANRE:AF-E7F887-F1 TUBULIN TYROSINE LIGASE-LIKE FAMILY, MEMBER 7;
1991:  cp0q-A  2.4  9.6  121   298    4   DANRE:AF-Q7SY08-F1 STIM-ACTIVATING ENHANCE;
1992:  c0x8-A  2.4  7.8   86  1036    5   DANRE:AF-A5WUY4-F1 SWI/SNF-RELATED, MATRIX-ASSOCIATED, ACTIN-DEPENDE
1993:  cp4a-A  2.4 11.6  147   697    8   DANRE:AF-F6PFE9-F1 GAMMA-TUBULIN COMPLEX COMPONENT;
1994:  c2e3-A  2.4 14.7  104  2219    9   DANRE:AF-X1WB96-F1 SI:CH211-259G3.4;
1995:  cyja-A  2.4  7.0  116   565    5   DANRE:AF-E7FBN6-F1 MUCOLIPIN 1.2;
1996:  cyio-A  2.4  7.5  124   369    6   DANRE:AF-Q6P4U7-F1 TRANSLOCATING CHAIN-ASSOCIATED MEMBRANE PROTEIN;
1997:  cqza-A  2.4  9.7  111   199   11   DANRE:AF-A0A0R4IUD3-F1 SI:DKEYP-72E1.7;
1998:  c4ji-A  2.4  3.1   44   543    7   DANRE:AF-A0A2R8Q6T6-F1 CILIA AND FLAGELLA-ASSOCIATED PROTEIN 45;
1999:  c32w-A  2.4  7.2   80   897    9   DANRE:AF-A0A140LFM6-F1 MAJOR INTRINSICALLY DISORDERED NOTCH2-BINDING 
2000:  c0p9-A  2.4  6.9   79   885    6   DANRE:AF-F1QGB9-F1 CILIA AND FLAGELLA-ASSOCIATED PROTEIN 58;
2001:  c38f-A  2.4  7.4   63   188   10   DANRE:AF-A0A0R4IEN9-F1 ONCOSTATIN M;
2002:  c3hs-A  2.4  8.2  127   306    8   DANRE:AF-X1WDN6-F1 SI:CH211-261A10.5;
2003:  co56-A  2.4  5.2  127   341    6   DANRE:AF-Q2PR99-F1 OLFACTORY RECEPTOR;
2004:  cuo4-A  2.4  6.2  108   701   11   DANRE:AF-Q1LV73-F1 SOLUTE CARRIER ORGANIC ANION TRANSPORTER FAMILY M
2005:  c0pj-A  2.4  9.1   68   109    9   DANRE:AF-F1Q6Z3-F1 MITOCHONDRIAL PYRUVATE CARRIER;
2006:  cq6p-A  2.4  8.6   70   896    3   DANRE:AF-Q66I22-F1 SERRATE RNA EFFECTOR MOLECULE HOMOLOG;
2007:  c0tv-A  2.4 12.1   78   218    3   DANRE:AF-Q66IC9-F1 ROPPORIN-1-LIKE PROTEIN;
2008:  csj3-A  2.4  6.8  130   335    5   DANRE:AF-A0A2R8QC95-F1 HISTAMINE RECEPTOR H2B;
2009:  c0d0-A  2.4  6.0   81   694    9   DANRE:AF-E7F5Y6-F1 PHOSPHOINOSITIDE PHOSPHOLIPASE C;
2010:  cs4l-A  2.4  3.9   82   932   13   DANRE:AF-E7FG92-F1 DOLICHYL-PHOSPHATE-MANNOSE--PROTEIN MANNOSYLTRANS
2011:  ctwf-A  2.4  4.1   91   284    9   DANRE:AF-F2Z4R5-F1 TRANSMEMBRANE PROTEIN 163;
2012:  cnuk-A  2.4  7.3  124   461    7   DANRE:AF-E7F7B3-F1 MONOCARBOXYLATE TRANSPORTER 1;
2013:  c6bd-A  2.4  5.3  100   699    4   DANRE:AF-A0A0R4IQV0-F1 SI:CH211-211K8.4;
2014:  cu9j-A  2.4  4.2   99   262    6   DANRE:AF-A0A0R4IJ79-F1 TLC DOMAIN-CONTAINING 4A;
2015:  c5m1-A  2.4  7.1   85   441    9   DANRE:AF-E7EYM9-F1 SEIPIN;
2016:  c5k3-A  2.4 10.9  128   288    9   DANRE:AF-E7FGY3-F1 SI:DKEY-30J16.3;
2017:  cyan-A  2.4  4.1   72   874    6   DANRE:AF-A0A2R8Q6L7-F1 PHOSPHOINOSITIDE-3-KINASE, REGULATORY SUBUNIT 
2018:  c3tn-A  2.4  6.0  114   356    7   DANRE:AF-F1QFF1-F1 LYSOPHOSPHATIDIC ACID RECEPTOR 2A;
2019:  cpk9-A  2.4 10.6  129   573    7   DANRE:AF-Q5PQZ3-F1 ZINC TRANSPORTER 9;
2020:  coza-A  2.4  9.3  128   902    5   DANRE:AF-A0A2R8Q3N3-F1 RHO/RAC GUANINE NUCLEOTIDE EXCHANGE FACTOR (GE
2021:  coab-A  2.4  8.9  116  1322    9   DANRE:AF-A0A0G2L2B6-F1 REVERSE TRANSCRIPTASE DOMAIN-CONTAINING PROTEI
2022:  c0an-A  2.4 11.6   90   523    4   DANRE:AF-A0A2R8QJE3-F1 BEN DOMAIN-CONTAINING PROTEIN;
2023:  c2bp-A  2.4 13.0   97   751    6   DANRE:AF-F1QGI2-F1 SEC63 HOMOLOG, PROTEIN TRANSLOCATION REGULATOR;
2024:  cuiz-A  2.4  5.5  130   785    5   DANRE:AF-B0UYF2-F1 PROBABLE CATIONIC AMINO ACID TRANSPORTER;
2025:  cy0t-A  2.4  5.2   67   455    6   DANRE:AF-Q9I9E8-F1 E4TF1-60 TRANSCRIPTION FACTOR;
2026:  cvzl-A  2.4 14.8  125   500    8   DANRE:AF-E9QBG4-F1 POTASSIUM VOLTAGE-GATED CHANNEL SUBFAMILY V MEMBE
2027:  cuvi-A  2.4  9.9  144  1181    6   DANRE:AF-A0A286Y8A8-F1 PHOSPHOLIPID-TRANSPORTING ATPASE;
2028:  c5co-A  2.4 15.0  109  1898    3   DANRE:AF-E7F4G2-F1 SET-BINDING FACTOR 2;
2029:  cnx5-A  2.4  8.5  140  1673    5   DANRE:AF-E7F1U2-F1 DYNAMIN-BINDING PROTEIN;
2030:  cur9-A  2.4  9.0   77   573    8   DANRE:AF-Q6DEG0-F1 TNF RECEPTOR-ASSOCIATED FACTOR;
2031:  c4rj-A  2.4  8.2  130  2527    5   DANRE:AF-X1WE68-F1 AT HOOK-CONTAINING TRANSCRIPTION FACTOR 1;
2032:  crt5-A  2.4  8.9  132  1673    4   DANRE:AF-F1QWK4-F1 PROTEIN-METHIONINE SULFOXIDE OXIDASE MICAL3B;
2033:  csm4-A  2.4  8.0  135  1754    7   DANRE:AF-A0A0R4IAS2-F1 PERIPLAKIN;
2034:  cvob-A  2.4  9.8   99   537    6   DANRE:AF-E7F2C6-F1 SI:CH73-59P9.2;
2035:  cvwc-A  2.4 15.6   90   639    3   DANRE:AF-A0A2R8Q493-F1 DIMER_TNP_HAT DOMAIN-CONTAINING PROTEIN;
2036:  crwh-A  2.4  9.5   72   570   10   DANRE:AF-Q08BV5-F1 RAN GTPASE-ACTIVATING PROTEIN 1A;
2037:  cpoq-A  2.4  5.4   55   513   11   DANRE:AF-A0A2R8QPW9-F1 RING FINGER PROTEIN 25;
2038:  c4g7-A  2.4  2.7   66   380   11   DANRE:AF-F8W2M3-F1 CARDIOTROPHIN-LIKE CYTOKINE FACTOR 1;
2039:  c4t0-A  2.4 10.4  109  1323    6   DANRE:AF-A0A0G2L1S3-F1 REVERSE TRANSCRIPTASE DOMAIN-CONTAINING PROTEI
2040:  cslf-A  2.4  4.9   58   398    7   DANRE:AF-F1QTK7-F1 DNAJ HEAT SHOCK PROTEIN FAMILY (HSP40) MEMBER A1;
2041:  cwtg-A  2.4  6.9   86   485    6   DANRE:AF-Q803C1-F1 E3 UBIQUITIN-PROTEIN LIGASE RNF8;
2042:  col0-A  2.4 17.0   83   942    6   DANRE:AF-E9QFQ1-F1 P53-INDUCED DEATH DOMAIN PROTEIN 1;
2043:  c064-A  2.4 11.4   84   518    6   DANRE:AF-A0A0R4ICF6-F1 FATTY ACYL-COA REDUCTASE;
2044:  c2jc-A  2.4  5.8  138   551    9   DANRE:AF-B5RHZ3-F1 SORTING NEXIN;
2045:  czob-A  2.4  5.3  108   918    6   DANRE:AF-F1QW93-F1 BROMODOMAIN TESTIS-SPECIFIC PROTEIN;
2046:  cq8m-A  2.4  6.4   84   603    5   DANRE:AF-Q08C96-F1 5'-NUCLEOTIDASE DOMAIN-CONTAINING 2;
2047:  c5l7-A  2.4  6.4   93   338   12   DANRE:AF-A5PLK0-F1 POTASSIUM CHANNEL SUBFAMILY K MEMBER;
2048:  c417-A  2.4  5.8  131   345    7   DANRE:AF-A0A0R4II36-F1 TRANSMEMBRANE PROTEIN 265;
2049:  c0mx-A  2.4  5.8   81   412    4   DANRE:AF-A0A0R4IKP4-F1 ZINC FINGER, FYVE DOMAIN-CONTAINING 9B;
2050:  cqrw-A  2.4  3.6   57   384    4   DANRE:AF-Q0V967-F1 F-BOX ONLY PROTEIN 5;
2051:  crq1-A  2.4  7.3  122   907    6   DANRE:AF-Q9PVF8-F1 CATENIN (CADHERIN-ASSOCIATED PROTEIN), ALPHA;
2052:  cv73-A  2.4 11.1  113  1140    4   DANRE:AF-E9QHH4-F1 ARFGAP WITH SH3 DOMAIN, ANKYRIN REPEAT AND PH DOM
2053:  cuek-A  2.4 14.3   68   822   13   DANRE:AF-Q5RGA4-F1 HISTONE H2A DEUBIQUITINASE MYSM1;
2054:  c00l-A  2.4  8.3  129   906    7   DANRE:AF-F1QA15-F1 GAMMA-TUBULIN COMPLEX COMPONENT;
2055:  csjs-A  2.4  5.0   80   153    6   DANRE:AF-A0A2R8Q8G0-F1 MITOCHONDRIAL FISSION 1 PROTEIN;
2056:  c5df-A  2.4  6.3  144   408   11   DANRE:AF-F8W4W1-F1 ENDOTHELIN RECEPTOR TYPE A;
2057:  ctj6-A  2.4  2.8   54   141    2   DANRE:AF-A4FVI3-F1 LTO1 MATURATION FACTOR OF ABCE1;
2058:  cwlh-A  2.4  8.9  149  1170    6   DANRE:AF-A0A2R8QKM0-F1 CATION-TRANSPORTING ATPASE;
2059:  c6bz-A  2.4  8.8  132   719    5   DANRE:AF-F1RAK1-F1 KINESIN-LIKE PROTEIN;
2060:  c13l-A  2.4  7.5   78   489    6   DANRE:AF-F8W4S9-F1 CHOLINERGIC RECEPTOR, NICOTINIC, BETA 1 (MUSCLE)-
2061:  cxln-A  2.4  6.2   83   537    8   DANRE:AF-Q08BB8-F1 OCCLUDIN;
2062:  cqql-A  2.4 10.2  115   645    3   DANRE:AF-E7F998-F1 SERINE/THREONINE-PROTEIN KINASE RECEPTOR;
2063:  cpy7-A  2.4 11.3  116   532    8   DANRE:AF-Q5TZ76-F1 CYTOCHROME P450, FAMILY 2, SUBFAMILY P, POLYPEPTI
2064:  cyjq-A  2.4  6.3   94   217   10   DANRE:AF-A0A2R8Q812-F1 TRANSMEMBRANE PROTEIN 235;
2065:  c3rv-A  2.4  5.9  113   843    7   DANRE:AF-A0A2R8QGT7-F1 LEUCINE-RICH REPEAT-CONTAINING 8 VRAC SUBUNIT 
2066:  cn8m-A  2.4  9.1  115  1303    9   DANRE:AF-P0CI65-F1 NEPHROCYSTIN-3;
2067:  c53f-A  2.3  4.9   92   205    3   DANRE:AF-X1WFI1-F1 ADHESION G PROTEIN-COUPLED RECEPTOR E5A;
2068:  cxt5-A  2.3  5.4  144   482    5   DANRE:AF-A0AUR2-F1 SARCALUMENIN;
2069:  cvso-A  2.3  6.8  131   305    2   DANRE:AF-A0A0G2KD19-F1 G_PROTEIN_RECEP_F1_2 DOMAIN-CONTAINING PROTEIN
2070:  co9r-A  2.3  6.7  128   267   11   DANRE:AF-Q6DEG1-F1 GAP JUNCTION PROTEIN;
2071:  cr7r-A  2.3  6.3  125   504    4   DANRE:AF-A2SWM2-F1 PROTEIN SPINSTER HOMOLOG 2;
2072:  ctke-A  2.3  8.9  102   935    4   DANRE:AF-A0A0R4IJF7-F1 SEC16 HOMOLOG B, ENDOPLASMIC RETICULUM EXPORT 
2073:  czk7-A  2.3  6.0   82   396    4   DANRE:AF-A2BGN1-F1 MEVALONATE KINASE;
2074:  cwf8-A  2.3  8.0   99   175    5   DANRE:AF-B8JI27-F1 DIABLO HOMOLOG, MITOCHONDRIAL;
2075:  cxlq-A  2.3  6.3  126   506    6   DANRE:AF-Q7ZU13-F1 PROTEIN SPINSTER HOMOLOG 1;
2076:  c2a0-A  2.3 10.3  100   513    9   DANRE:AF-B8A5A2-F1 BASAL BODY-ORIENTATION FACTOR 1;
2077:  cz3j-A  2.3  6.2   69    98   13   DANRE:AF-A0A2R8QHD7-F1 FXYD DOMAIN-CONTAINING ION TRANSPORT REGULATOR
2078:  czyy-A  2.3  6.7  109  2349    3   DANRE:AF-A0A0R4IPF2-F1 HISTONE ACETYLTRANSFERASE;
2079:  c2ek-A  2.3  3.6   58   208    7   DANRE:AF-E7F0P7-F1 SI:DKEY-43K4.3;
2080:  c3af-A  2.3  4.8   85  2436    9   DANRE:AF-E7FD74-F1 PIEZO-TYPE MECHANOSENSITIVE ION CHANNEL COMPONENT
2081:  czjx-A  2.3 12.7   77  1126    3   DANRE:AF-A0A2R8PXG7-F1 RHO GTPASE-ACTIVATING PROTEIN 45B;
2082:  csin-A  2.3  5.5  117   929    8   DANRE:AF-A8E7K1-F1 VOMERONASAL 2, RECEPTOR 1;
2083:  c15g-A  2.3 12.0   91   518    9   DANRE:AF-Q75XT1-F1 ACETYLCHOLINE RECEPTOR DELTA SUBUNIT;
2084:  cslq-A  2.3  7.4  102  1995    6   DANRE:AF-F1QD18-F1 CASPASE 8-ASSOCIATED PROTEIN 2;
2085:  ctyc-A  2.3  6.1   94   987    4   DANRE:AF-A0A0R4IUM4-F1 ZINC FINGER, CCHC DOMAIN-CONTAINING 14;
2086:  c01y-A  2.3  5.5  106   509    8   DANRE:AF-E7F973-F1 ATP-BINDING CASSETTE, SUB-FAMILY D (ALD), MEMBER
2087:  cz4q-A  2.3  3.8   59   854    8   DANRE:AF-F1RBX3-F1 BICAUDAL D HOMOLOG 1A;
2088:  c0ek-A  2.3  4.3  107   346    7   DANRE:AF-P0C7U5-F1 C5A ANAPHYLATOXIN CHEMOTACTIC RECEPTOR 1;
2089:  c1xo-A  2.3 11.2   99  1160    6   DANRE:AF-A3KPW9-F1 LARGE PROLINE-RICH PROTEIN BAG6;
2090:  cx8m-A  2.3 12.0  105   202    4   DANRE:AF-Q7T3D0-F1 TUMOR NECROSIS FACTOR ALPHA-INDUCED PROTEIN 8-LIK
2091:  c5jo-A  2.3  5.7  107   173    5   DANRE:AF-A3KQ86-F1 NOVEL PROTEIN SIMILAR TO VERTEBRATE TRANSMEMBRANE
2092:  ctto-A  2.3  5.3  130  2003   11   DANRE:AF-F1Q653-F1 PROTEIN TYROSINE PHOSPHATASE, NON-RECEPTOR TYPE 2
2093:  c113-A  2.3  5.1   93   401   10   DANRE:AF-A0A0R4IU24-F1 SI:CH73-171O20.1;
2094:  conj-A  2.3  6.8   60   105    2   DANRE:AF-Q1LUD4-F1 SI:CH211-232M10.4;
2095:  cx0c-A  2.3  8.9  115   737   10   DANRE:AF-E7F9U8-F1 SOLUTE CARRIER FAMILY 44 MEMBER 1B;
2096:  cz0r-A  2.3  4.1   89   236    6   DANRE:AF-Q4G5W3-F1 RETICULON;
2097:  c4uw-A  2.3  6.0  101   691    8   DANRE:AF-A0A0R4IW35-F1 SOLUTE CARRIER ORGANIC ANION TRANSPORTER FAMIL
2098:  ctl3-A  2.3  6.0   94   507    9   DANRE:AF-Q1MTC0-F1 FAMILY WITH SEQUENCE SIMILARITY 20 MEMBER C,-LIKE
2099:  cyqe-A  2.3  4.9  133   492   11   DANRE:AF-F1QGJ2-F1 SOLUTE CARRIER FAMILY 7 MEMBER 9;
2100:  cu20-A  2.3  8.3  103   222    7   DANRE:AF-E7F498-F1 TRANSMEMBRANE PROTEIN 179B;
2101:  cs4t-A  2.3 13.7   59   155    8   DANRE:AF-U3JAY6-F1 SI:DKEY-16I5.8;
2102:  c2e0-A  2.3  7.0   80   166    5   DANRE:AF-A0A1B0GXA3-F1 OLFACTORY RECEPTOR CLASS A-RELATED 5;
2103:  cvpq-A  2.3  6.2   60   780   10   DANRE:AF-E7EYD4-F1 CARNITINE O-PALMITOYLTRANSFERASE;
2104:  cwyt-A  2.3  8.5  132   520    6   DANRE:AF-A0A2R8PWE5-F1 MICROTUBULE CROSSLINKING FACTOR 1;
2105:  cyw6-A  2.3  4.6  113   648    4   DANRE:AF-F1QZM9-F1 ADHESION G PROTEIN-COUPLED RECEPTOR G1;
2106:  c57z-A  2.3  7.3  113  1307    6   DANRE:AF-E9QIR4-F1 WD REPEAT DOMAIN 17;
2107:  c0rx-A  2.3  5.1  101   468    4   DANRE:AF-A0A0R4IXA9-F1 ADENYLYL CYCLASE-ASSOCIATED PROTEIN;
2108:  cwzv-A  2.3  5.6  102   643    2   DANRE:AF-Q1L8I0-F1 PSEUDOURIDYLATE SYNTHASE 7 HOMOLOG-LIKE PROTEIN;
2109:  cv7a-A  2.3 20.7   80   439    4   DANRE:AF-A0A286Y8U3-F1 TRANSCRIPTION FACTOR AP-2 BETA;
2110:  c5xw-A  2.3 13.6  124   406    8   DANRE:AF-A0A0R4IR80-F1 PROTEIN-SERINE/THREONINE KINASE;
2111:  cn8r-A  2.3 10.0  109   874    6   DANRE:AF-A0A2R8Q5V2-F1 ZGC:163098;
2112:  cxsq-A  2.3  9.0  122   472    7   DANRE:AF-A0A1D5NS86-F1 SI:CABZ01007807.1;
2113:  cq89-A  2.3  4.7   91   200    8   DANRE:AF-E7EXU5-F1 TRANSMEMBRANE PROTEIN 205;
2114:  cwep-A  2.3  8.0   76   188    8   DANRE:AF-F1QCI3-F1 IG DOMAIN-CONTAINING PROTEIN;
2115:  c17x-A  2.3  8.9   56   960    9   DANRE:AF-F1Q5F5-F1 PROLACTIN RECEPTOR;
2116:  cvl0-A  2.3  4.6   92   233    8   DANRE:AF-Q330L3-F1 SOMATOLACTIN ALPHA;
2117:  cqwi-A  2.3  7.2  130   315   10   DANRE:AF-Q5XJ87-F1 ELONGATION OF VERY LONG CHAIN FATTY ACIDS PROTEIN
2118:  c1s5-A  2.3 14.3  111   629    7   DANRE:AF-F1RE69-F1 FAST KINASE DOMAINS 2;
2119:  c4ec-A  2.3  4.7   84   346    7   DANRE:AF-Q6NYK2-F1 RETINAL OUTER SEGMENT MEMBRANE PROTEIN 1A;
2120:  c2w9-A  2.3  5.1  115   266    5   DANRE:AF-Q6PC64-F1 ELONGATION OF VERY LONG CHAIN FATTY ACIDS PROTEIN
2121:  cxv3-A  2.3  6.0  114   387    9   DANRE:AF-F1QWP5-F1 NIPA-LIKE DOMAIN-CONTAINING 3;
2122:  c6g4-A  2.3 12.7   76   488    7   DANRE:AF-Q5U3S1-F1 KATANIN P60 ATPASE-CONTAINING SUBUNIT A-LIKE 1;
2123:  c3sh-A  2.3 11.0  125  1168    5   DANRE:AF-E7FCL4-F1 WAPL COHESIN RELEASE FACTOR B;
2124:  csa5-A  2.3  5.2   94   725    7   DANRE:AF-A0A0R4IZW2-F1 SI:DKEY-7F3.9;
2125:  czn7-A  2.3  6.7  122   270    6   DANRE:AF-F1R613-F1 G_PROTEIN_RECEP_F1_2 DOMAIN-CONTAINING PROTEIN;
2126:  c4g8-A  2.3  4.8   52   143   10   DANRE:AF-Q6NTI0-F1 TSC22 DOMAIN FAMILY, MEMBER 3;
2127:  c34o-A  2.3  5.5   91   345    5   DANRE:AF-F1QTM9-F1 UNCHARACTERIZED PROTEIN;
2128:  ct35-A  2.3  5.5  103   341    6   DANRE:AF-E7FEY3-F1 P2Y PURINOCEPTOR 2;
2129:  c6hj-A  2.3  6.0  114   317    8   DANRE:AF-B8JLU5-F1 TRANSMEMBRANE PROTEIN 121AB;
2130:  cs8h-A  2.3  6.8  112   449    9   DANRE:AF-B3DHW7-F1 SI:DKEY-98F17.5;
2131:  c3c3-A  2.3  4.7   83   305    2   DANRE:AF-Q6ZM24-F1 TRANSLOCASE OF OUTER MITOCHONDRIAL MEMBRANE 34;
2132:  c3t8-A  2.3  5.6   95  1262    6   DANRE:AF-E7F049-F1 KINECTIN 1;
2133:  copd-A  2.3  6.6  121   467    3   DANRE:AF-E7FH11-F1 PALMITOYLTRANSFERASE ZDHHC18-A;
2134:  cw5u-A  2.3  9.4  127  1173   11   DANRE:AF-F1R8E9-F1 SI:CH211-106H4.9;
2135:  cnpd-A  2.3  9.6   93   221    5   DANRE:AF-E7EZI9-F1 SI:CH211-195E19.1;
2136:  cxg7-A  2.3  4.6   97   753    9   DANRE:AF-A0A0R4IHQ2-F1 FAMILY WITH SEQUENCE SIMILARITY 189 MEMBER A1;
2137:  ct4n-A  2.3  8.6  102   860   13   DANRE:AF-E7FFI6-F1 RAP GUANINE NUCLEOTIDE EXCHANGE FACTOR (GEF) 5B;
2138:  cqlj-A  2.3 13.4  109   237    6   DANRE:AF-Q6P2T9-F1 TETRASPANIN;
2139:  cxi9-A  2.3  4.2   65    83    6   DANRE:AF-X1WE12-F1 FXYD DOMAIN-CONTAINING ION TRANSPORT REGULATOR;
2140:  cx5y-A  2.3  5.9   82   828    9   DANRE:AF-A0A2R8RUQ1-F1 PHD FINGER PROTEIN 21AB;
2141:  cyow-A  2.3  3.9  109   757    7   DANRE:AF-Q1LY46-F1 MITOCHONDRIAL PROTON/CALCIUM EXCHANGER PROTEIN;
2142:  c1t2-A  2.3 13.4  128   405    9   DANRE:AF-E7F3U3-F1 PROTEIN-SERINE/THREONINE KINASE;
2143:  cqs4-A  2.3  9.3   82   550    9   DANRE:AF-F1R808-F1 CHOLINERGIC RECEPTOR, NICOTINIC, ALPHA 2B (NEURON
2144:  cstl-A  2.3  6.1  138   504   14   DANRE:AF-Q5SPB1-F1 SODIUM-COUPLED NEUTRAL AMINO ACID TRANSPORTER 2;
2145:  c3ak-A  2.3  5.4   74   248   11   DANRE:AF-F1QC56-F1 2-AMINOETHANETHIOL (CYSTEAMINE) DIOXYGENASE A;
2146:  cvs9-A  2.3  5.4  115  1004    4   DANRE:AF-E7F3Z3-F1 HYPERPOLARIZATION-ACTIVATED CYCLIC NUCLEOTIDE-GAT
2147:  c0qi-A  2.3  5.5   86   623    6   DANRE:AF-E7F683-F1 MITOGEN-ACTIVATED PROTEIN KINASE KINASE KINASE 2;
2148:  c55b-A  2.3  6.2  149  1413    3   DANRE:AF-F1RA39-F1 PROTEIN-METHIONINE SULFOXIDE OXIDASE MICAL2B;
2149:  cp7u-A  2.3  6.0  117   312    6   DANRE:AF-Q9DFC7-F1 ODORANT RECEPTOR;
2150:  c31w-A  2.3  9.4  114   341    9   DANRE:AF-X1WFB5-F1 SI:CH211-147K10.5;
2151:  cqwe-A  2.3 10.1   83   374   10   DANRE:AF-Q1LV23-F1 TRANSMEMBRANE 6 SUPERFAMILY MEMBER 2;
2152:  cn45-A  2.3  9.4  115  2532    4   DANRE:AF-A5WUT8-F1 ECTOPIC P GRANULES PROTEIN 5 HOMOLOG;
2153:  c17s-A  2.3  5.3  118   217    4   DANRE:AF-X1WC16-F1 TRANSMEMBRANE PROTEIN 125B;
2154:  cpq5-A  2.3  6.4   69   859    4   DANRE:AF-A0A0R4ILN1-F1 COILED-COIL AND C2 DOMAIN-CONTAINING 1B;
2155:  czwr-A  2.3 12.4  109   541    4   DANRE:AF-F1QR17-F1 ALDEHYDE DEHYDROGENASE 7 FAMILY, MEMBER A1;
2156:  cn65-A  2.3  6.7  108   219    3   DANRE:AF-A0A2R8Q1Z8-F1 MOB KINASE ACTIVATOR 1A;
2157:  cwt0-A  2.3  9.7   97   546    7   DANRE:AF-A0A0R4IB88-F1 TRIPARTITE MOTIF-CONTAINING 45;
2158:  cpa9-A  2.3  5.2   78   136    3   DANRE:AF-Q5TYX3-F1 NOVEL PROTEIN CONTAINING A TETRATRICOPEPTIDE REPE
2159:  c1qu-A  2.3  6.6  119   327    8   DANRE:AF-F1QXD7-F1 SI:CH73-113G13.2;
2160:  cql9-A  2.3  5.0   52   121    4   DANRE:AF-Q642J9-F1 SERUM AMYLOID A PROTEIN;
2161:  cnt0-A  2.3  5.6  130   520    8   DANRE:AF-E7FB43-F1 GLUCAGON RECEPTOR A;
2162:  cscd-A  2.3 14.5   95   439    2   DANRE:AF-Q7SZF1-F1 UPF0489 PROTEIN C5ORF22 HOMOLOG;
2163:  crvk-A  2.3  9.6  136   583    6   DANRE:AF-F1Q5U9-F1 ZGC:162698;
2164:  cvbl-A  2.3  4.6  109  1984   11   DANRE:AF-F1REE8-F1 THYROID HORMONE RECEPTOR INTERACTOR 11;
2165:  cu66-A  2.3  8.2   71   262   10   DANRE:AF-O42363-F1 APOLIPOPROTEIN A-I;
2166:  cxr8-A  2.3  5.8  105   327    8   DANRE:AF-A0A1D5NSD1-F1 ZGC:172079;
2167:  cst6-A  2.3  6.0  119   317    4   DANRE:AF-A0A1L1QZB8-F1 SI:CH211-218M3.16;
2168:  c391-A  2.3 11.5   93   966    9   DANRE:AF-E7F101-F1 GLUTAMATE RECEPTOR;
2169:  c1hb-A  2.3  8.4   85  2319    6   DANRE:AF-A0A0R4IFN9-F1 CALCIUM CHANNEL, VOLTAGE-DEPENDENT, P/Q TYPE, 
2170:  cxll-A  2.3  4.9  100   272    4   DANRE:AF-E9QGB9-F1 ZGC:154058;
2171:  czyb-A  2.3  5.7  118   413   11   DANRE:AF-Q7T3E9-F1 G PROTEIN-COUPLED RECEPTOR 19;
2172:  cw6f-A  2.3  4.9   79   891    4   DANRE:AF-F1RDR1-F1 TRANSPORTIN 1;
2173:  c4wr-A  2.3  5.1   78   174   12   DANRE:AF-F1R3S7-F1 NEUROMEDIN U;
2174:  cuhd-A  2.3  5.0   79   287    8   DANRE:AF-F1RDR4-F1 ADP-RIBOSYLATION FACTOR-LIKE 15B;
2175:  c5i4-A  2.3 12.3  111   752    5   DANRE:AF-F1QFC4-F1 NUCLEOLAR COMPLEX PROTEIN 2 HOMOLOG;
2176:  c0lr-A  2.3  7.2  120   242    8   DANRE:AF-Q1LXV8-F1 TLC DOMAIN-CONTAINING PROTEIN 5;
2177:  cquw-A  2.3  8.9  102   454    7   DANRE:AF-A0A2R8RJF5-F1 SI:DKEY-235D18.5;
2178:  c37r-A  2.3  8.8  108   640    4   DANRE:AF-F1R4W7-F1 ZINC FINGER, MYND-TYPE-CONTAINING 11;
2179:  cw0a-A  2.3  6.0   70    99   10   DANRE:AF-A0A2R8Q341-F1 UNCHARACTERIZED PROTEIN;
2180:  c5tv-A  2.3  5.4  101   225    9   DANRE:AF-Q801V1-F1 LYSOSOMAL-ASSOCIATED TRANSMEMBRANE PROTEIN 4B;
2181:  c37n-A  2.3  5.5  102   646    5   DANRE:AF-E7F362-F1 EPS8-LIKE 3A;
2182:  cq4e-A  2.3  4.9  106   935    4   DANRE:AF-A0A0G2KHN8-F1 UBC CORE DOMAIN-CONTAINING PROTEIN;
2183:  cx2j-A  2.3 10.1  100   151    7   DANRE:AF-A0A140LGE5-F1 SI:RP71-17I16.6;
2184:  coh5-A  2.3 11.6  142  1387    5   DANRE:AF-A0A1D5NSW9-F1 FORMIN HOMOLOGY 2 DOMAIN-CONTAINING 1;
2185:  c2k1-A  2.3  7.4  105   467    6   DANRE:AF-A0A0G2KCZ7-F1 UNCHARACTERIZED PROTEIN;
2186:  cr0e-A  2.3  8.2  101  1671   11   DANRE:AF-A0A286Y9S9-F1 TIAM RAC1-ASSOCIATED GEF 2A;
2187:  cwc9-A  2.3  5.4  128   233    9   DANRE:AF-E7FB82-F1 SI:RP71-1C10.10;
2188:  crb5-A  2.3  8.6   73  1638    4   DANRE:AF-A0A0R4IDJ5-F1 MESOTHELIN A;
2189:  cqgi-A  2.3  6.3   94   211    5   DANRE:AF-Q6DBQ8-F1 CERAMIDE-1-PHOSPHATE TRANSFER PROTEIN;
2190:  cxd5-A  2.3  7.4  114   277    5   DANRE:AF-F1QW92-F1 SI:CH211-210C8.6;
2191:  cw5b-A  2.3  7.6  128   297    6   DANRE:AF-B0S6H6-F1 SYNAPTOPHYSIN;
2192:  ctjw-A  2.3  4.1  128  1146    9   DANRE:AF-A0A2R8RX62-F1 SOLUTE CARRIER FAMILY 12 MEMBER 5B;
2193:  csbm-A  2.3  4.3   99   263    6   DANRE:AF-F1Q640-F1 SI:DKEY-10F21.4;
2194:  csan-A  2.3 17.8   70   454   11   DANRE:AF-A5PM92-F1 PEPTIDYL-PROLYL CIS-TRANS ISOMERASE;
2195:  c1yf-A  2.3  9.7   68   864    4   DANRE:AF-A0A286Y9G2-F1 SCM-LIKE WITH FOUR MBT DOMAINS 2;
2196:  cwzs-A  2.3  6.3   81   994    1   DANRE:AF-B8A4S6-F1 SOLUTE CARRIER FAMILY 47 MEMBER 2.2;
2197:  c21j-A  2.3  8.9   60   249    7   DANRE:AF-Q501X6-F1 INTERLEUKIN-1 RECEPTOR-ASSOCIATED KINASE 1-BINDIN
2198:  co3s-A  2.3  5.5  118  1173    7   DANRE:AF-E7F4L4-F1 WASH COMPLEX SUBUNIT 4;
2199:  c3gb-A  2.3  4.6  131   766    8   DANRE:AF-E7F836-F1 RAC/CDC42 GUANINE NUCLEOTIDE EXCHANGE FACTOR (GEF
2200:  c0qp-A  2.3 14.1  119   397    6   DANRE:AF-A0A0R4IS36-F1 ENDOPHILIN-B1;
2201:  c3pr-A  2.3  6.3   71   101    3   DANRE:AF-Q0P467-F1 RIBONUCLEASE KAPPA-A;
2202:  cx5n-A  2.3 10.9   84   164   10   DANRE:AF-Q5PNN0-F1 SI:DKEY-204F11.3;
2203:  cojb-A  2.3  4.7   81   238    9   DANRE:AF-A0A2R8RW76-F1 GBD/FH3 DOMAIN-CONTAINING PROTEIN;
2204:  c2hx-A  2.3  9.2  128  1359    6   DANRE:AF-A0A0R4IVY5-F1 RHO-ASSOCIATED PROTEIN KINASE;
2205:  c0t9-A  2.3  4.6  116   481    9   DANRE:AF-Q6DG19-F1 MOLYBDATE-ANION TRANSPORTER;
2206:  crmb-A  2.3  6.3   84   170    6   DANRE:AF-Q6DRM0-F1 GUIDED ENTRY OF TAIL-ANCHORED PROTEINS FACTOR 1;
2207:  cv4k-A  2.3  7.6   78   179    6   DANRE:AF-B7ZCX8-F1 SI:DKEYP-77C8.3;
2208:  cx64-A  2.3  4.7   88   835    7   DANRE:AF-Q1LY17-F1 NUCLEOLAR PROTEIN WITH MIF4G DOMAIN 1;
2209:  cz1s-A  2.3 12.8  106   986    6   DANRE:AF-F1QGJ6-F1 SI:DKEY-73N10.1;
2210:  c0qw-A  2.3  4.6  107   375    8   DANRE:AF-B3DH72-F1 OPIOID RECEPTOR, DELTA 1B;
2211:  c32x-A  2.3 11.3  113   696    7   DANRE:AF-B3DJK9-F1 FORKHEAD BOX P4;
2212:  c5nw-A  2.3  6.4  120  1629    5   DANRE:AF-A0A2R8QIG9-F1 POLYBROMO 1,-LIKE;
2213:  cpeb-A  2.3  5.7   57    68    5   DANRE:AF-F8W4I3-F1 NEUROGRANIN (PROTEIN KINASE C SUBSTRATE, RC3) A;
2214:  c3uu-A  2.3  4.2   81   193    4   DANRE:AF-A0A2R8RRQ2-F1 TPR_REGION DOMAIN-CONTAINING PROTEIN;
2215:  cwrj-A  2.3 11.6   70  1591    7   DANRE:AF-A0A2R8PY80-F1 CHROMATIN-REMODELING ATPASE INO80;
2216:  cts5-A  2.3  5.7  106   532   12   DANRE:AF-Q5U3U7-F1 SODIUM-DEPENDENT LYSOPHOSPHATIDYLCHOLINE SYMPORTE
2217:  cvwe-A  2.3 10.5  100   336    6   DANRE:AF-E7FB98-F1 UBIA PRENYLTRANSFERASE DOMAIN-CONTAINING PROTEIN
2218:  c6e3-A  2.3  7.4  116   361    8   DANRE:AF-B0S6Q0-F1 SI:DKEY-216E24.9;
2219:  cxaz-A  2.3  4.0   82   527    9   DANRE:AF-Q5RGT2-F1 FLVCR HEME TRANSPORTER 1;
2220:  crut-A  2.3  4.9   75   135    9   DANRE:AF-Q6NZS2-F1 ZGC:65895;
2221:  c19g-A  2.3 13.1   73   547    5   DANRE:AF-F1QV76-F1 MEMBRANE PROTEIN, PALMITOYLATED 2A (MAGUK P55 SUB
2222:  c0ox-A  2.3  3.9   49   214   10   DANRE:AF-F1R5G4-F1 SI:DKEY-49C17.4;
2223:  cq2e-A  2.3  9.7  126   543    5   DANRE:AF-E7F4S7-F1 CHOLINERGIC RECEPTOR, NICOTINIC, BETA 2;
2224:  cu8r-A  2.3  4.9  103   463    5   DANRE:AF-E7F7W6-F1 SI:DKEY-5G14.1;
2225:  ct56-A  2.3 11.0   77   939   10   DANRE:AF-F1QH90-F1 OTOCONIN 90;
2226:  c5mc-A  2.3  5.7  116   305    8   DANRE:AF-Q2PRI3-F1 ODORANT RECEPTOR;
2227:  cpl4-A  2.3  6.0   58    72    2   DANRE:AF-Q5BJC2-F1 PROTEIN KISH-A;
2228:  cpg2-A  2.3  8.8  131   833    4   DANRE:AF-E7F916-F1 RAS P21 PROTEIN ACTIVATOR 3;
2229:  c3zz-A  2.3  3.9   84   341    4   DANRE:AF-Q5M7X9-F1 MITOCHONDRIAL UBIQUITIN LIGASE ACTIVATOR OF NFKB
2230:  cxmv-A  2.3  5.7  128  1567    5   DANRE:AF-Q6PH26-F1 ATP-BINDING CASSETTE, SUB-FAMILY C (CFTR/MRP), ME
2231:  c0as-A  2.2  6.2  120   297    4   DANRE:AF-A0A2R8RJX0-F1 NEUROPEPTIDE FF RECEPTOR 1;
2232:  cznz-A  2.2  6.6   63   474    2   DANRE:AF-Q8AYN1-F1 PBX/KNOTTED 1 HOMEOBOX 2;
2233:  ctvy-A  2.2  9.2  112   817    5   DANRE:AF-F6PEY1-F1 IQ MOTIF-CONTAINING WITH AAA DOMAIN 1;
2234:  ct4l-A  2.2  9.2   74   345    7   DANRE:AF-A0A0R4IN69-F1 TRANSMEMBRANE PROTEIN 176L.3A;
2235:  c540-A  2.2 14.6  114   464    5   DANRE:AF-F1Q6Y8-F1 GAMMA-AMINOBUTYRIC ACID TYPE A RECEPTOR SUBUNIT P
2236:  cwr6-A  2.2  8.9   70   458    6   DANRE:AF-E7F4G1-F1 GDNF FAMILY RECEPTOR ALPHA 3;
2237:  cp4n-A  2.2  6.4  124   406   10   DANRE:AF-A2BFS6-F1 GLCNAC-1-P TRANSFERASE;
2238:  c2rq-A  2.2 14.2   79  1280    6   DANRE:AF-A5PMU4-F1 ANKYRIN REPEAT AND STERILE ALPHA MOTIF DOMAIN-CON
2239:  c42w-A  2.2  4.4   90   216    4   DANRE:AF-Q6DHB5-F1 LHFPL TETRASPAN SUBFAMILY MEMBER 3 PROTEIN;
2240:  ctae-A  2.2 25.7  109   208    3   DANRE:AF-E7F7I8-F1 SODIUM/POTASSIUM-TRANSPORTING ATPASE-INTERACTING
2241:  c1c7-A  2.2  8.1  115   465    4   DANRE:AF-Q803C9-F1 PHOSPHATIDYLSERINE SYNTHASE 1;
2242:  cnyr-A  2.2  5.3  117   580    8   DANRE:AF-Q9W6E3-F1 FRIZZLED CLASS RECEPTOR 10;
2243:  cspl-A  2.2  5.2   85   377    7   DANRE:AF-F1Q930-F1 TRANSMEMBRANE PROTEIN 237A;
2244:  czeq-A  2.2  8.8  119   280   10   DANRE:AF-E7F2H7-F1 SI:DKEY-125E8.1;
2245:  c46w-A  2.2  4.3   85   564    8   DANRE:AF-A0A2R8Q868-F1 COHESIN LOADING COMPLEX SUBUNIT SCC4 HOMOLOG;
2246:  c4ut-A  2.2  6.1  106   460    1   DANRE:AF-F1QZ62-F1 ZGC:171489;
2247:  cnxh-A  2.2  5.6   68   167   12   DANRE:AF-Q0D289-F1 MODULATOR OF SMOOTHENED PROTEIN;
2248:  c5da-A  2.2  9.4   92  1014    3   DANRE:AF-Q6DRC5-F1 SUMO-SPECIFIC ISOPEPTIDASE USPL1;
2249:  csq6-A  2.2 14.7  114   342    7   DANRE:AF-F1R399-F1 G PROTEIN-COUPLED RECEPTOR 55A;
2250:  ctxs-A  2.2  7.1  114  1448   10   DANRE:AF-A3QJV0-F1 DNA (CYTOSINE-5-)-METHYLTRANSFERASE;
2251:  cty4-A  2.2  7.9  133   404    6   DANRE:AF-A0A2R8QNR1-F1 MUSCARINIC ACETYLCHOLINE RECEPTOR;
2252:  czgx-A  2.2 14.5   58   406    2   DANRE:AF-Q6NYY9-F1 VACUOLE MEMBRANE PROTEIN 1;
2253:  csy5-A  2.2  4.0   82   325    5   DANRE:AF-Q7SXR6-F1 SECRETORY CARRIER-ASSOCIATED MEMBRANE PROTEIN;
2254:  cxhd-A  2.2  3.1   51   153   12   DANRE:AF-E7F694-F1 SI:DKEYP-72E1.6;
2255:  cnld-A  2.2 12.0   89  1059    3   DANRE:AF-Q1L8T7-F1 DISCS, LARGE (DROSOPHILA) HOMOLOG-ASSOCIATED PROT
2256:  cxm8-A  2.2  6.4  132  1572    5   DANRE:AF-A0A0G2L109-F1 UNCHARACTERIZED PROTEIN;
2257:  c0dh-A  2.2  4.0   67   228   10   DANRE:AF-P79728-F1 EPHRIN-A5B;
2258:  crb2-A  2.2  4.9  128   448    8   DANRE:AF-A0A2R8Q4C0-F1 TELEOST MULTIPLE TISSUE OPSIN B;
2259:  c5jt-A  2.2  6.4   71  1325    4   DANRE:AF-F1QJT2-F1 ZGC:158564;
2260:  c3p3-A  2.2  5.7   87   560    3   DANRE:AF-E9QEE6-F1 TELOMERASE-ASSOCIATED PROTEIN 1;
2261:  cq1n-A  2.2  6.5   58   120    9   DANRE:AF-A0A2R8Q5G3-F1 UNCHARACTERIZED PROTEIN;
2262:  cq9v-A  2.2  6.0  130   594    7   DANRE:AF-A0A0G2KQU3-F1 UNCHARACTERIZED PROTEIN;
2263:  c0ur-A  2.2  5.1   85   156    7   DANRE:AF-E7FBT7-F1 PROTEIN SYS1 HOMOLOG;
2264:  cyap-A  2.2 17.1  120  2544    5   DANRE:AF-A0A0R4IDZ8-F1 TALIN 1;
2265:  cp97-A  2.2  5.5  118   498    4   DANRE:AF-A2CER7-F1 PROTEIN SPINSTER HOMOLOG 3;
2266:  c0il-A  2.2 12.2   69   104    7   DANRE:AF-E7F835-F1 ZINC FINGER PROTEIN 1152;
2267:  czz6-A  2.2  5.2  117   316   11   DANRE:AF-Q90428-F1 ODORANT RECEPTOR 9.2;
2268:  cqc1-A  2.2  9.3   75   224    1   DANRE:AF-Q6DNI1-F1 SPERMATOGENESIS-ASSOCIATED 4;
2269:  cqlb-A  2.2  8.2  108   836    4   DANRE:AF-A8CYR1-F1 BROMODOMAIN-CONTAINING 2A;
2270:  c2gb-A  2.2  8.0  136   558   10   DANRE:AF-E7F3I2-F1 G PROTEIN-COUPLED RECEPTOR 37A;
2271:  c3dg-A  2.2  7.8  118   165    8   DANRE:AF-G1K2J9-F1 MITOCHONDRIAL 18 KDA PROTEIN;
2272:  c288-A  2.2  6.9  103   306    8   DANRE:AF-Q68EH1-F1 PROTEIN YIPF;
2273:  c1os-A  2.2  4.0   70   133    4   DANRE:AF-A0A2R8QE71-F1 UNCHARACTERIZED PROTEIN;
2274:  crv5-A  2.2  5.9  130   898    5   DANRE:AF-Q8AX99-F1 ACTININ ALPHA 3B;
2275:  c2xi-A  2.2  6.6   92   243    5   DANRE:AF-A0A2R8Q8K0-F1 DH DOMAIN-CONTAINING PROTEIN;
2276:  csdp-A  2.2 13.9  106   236    3   DANRE:AF-Q6PFU1-F1 TETRASPANIN;
2277:  cqtj-A  2.2  6.2  102   218    8   DANRE:AF-Q90XR2-F1 CLAUDIN-3;
2278:  c515-A  2.2  5.8  102   645    3   DANRE:AF-A0A2R8QNM8-F1 JANUS KINASE AND MICROTUBULE-INTERACTING PROTE
2279:  c430-A  2.2  5.1  105   697    9   DANRE:AF-B8JHY6-F1 CYCLIC NUCLEOTIDE-GATED CHANNEL SUBUNIT ALPHA 1A;
2280:  cqeu-A  2.2  5.8  117   406    4   DANRE:AF-F1Q8Q4-F1 PRKCA-BINDING PROTEIN;
2281:  cu3z-A  2.2  4.1   92   295    3   DANRE:AF-Q1LU86-F1 PROTEIN FAM92A;
2282:  cr2x-A  2.2  4.7   93   499    4   DANRE:AF-A0A0R4IIK5-F1 EXTRACELLULAR MATRIX PROTEIN 1B;
2283:  ct2l-A  2.2  7.9  121  2174    6   DANRE:AF-A0A2R8QFV3-F1 A KINASE (PRKA) ANCHOR PROTEIN 6;
2284:  czf5-A  2.2  7.5  129   580    2   DANRE:AF-Q5RHT9-F1 NEUROEPITHELIAL CELL-TRANSFORMING 1;
2285:  cwp1-A  2.2  6.4   91   374    8   DANRE:AF-E7FD55-F1 HUNTINGTIN-INTERACTING PROTEIN 1-RELATED A;
2286:  czjt-A  2.2  7.1   89   499   10   DANRE:AF-A0A2R8QRM1-F1 GLYCINE RECEPTOR, BETA A;
2287:  cray-A  2.2  5.0   89   508    7   DANRE:AF-F1QD35-F1 LYSOPHOSPHATIDYLCHOLINE ACYLTRANSFERASE 4;
2288:  c527-A  2.2  5.4  127   398   10   DANRE:AF-F1R302-F1 NOVOPSIN-9;
2289:  cxpq-A  2.2  7.0   76   448    4   DANRE:AF-B3DKE1-F1 BLOODTHIRSTY-RELATED GENE FAMILY, MEMBER 9;
2290:  c0q6-A  2.2  4.5   96   632    3   DANRE:AF-F1Q5Y7-F1 SI:CH211-137A8.2;
2291:  co4a-A  2.2  4.9   74   144    3   DANRE:AF-Q6ZM28-F1 HEME TRANSPORTER HRG1-B;
2292:  cnn1-A  2.2  6.5  129   310    5   DANRE:AF-A0A2R8RWM5-F1 CLN6 TRANSMEMBRANE ER PROTEIN B;
2293:  cs7z-A  2.2  6.7   69    77    6   DANRE:AF-A5PLC9-F1 SMALL INTEGRAL MEMBRANE PROTEIN 7;
2294:  czzh-A  2.2  4.2   69  1166    6   DANRE:AF-F1Q841-F1 MCF.2 CELL LINE-DERIVED-TRANSFORMING SEQUENCE-LIK
2295:  coub-A  2.2  5.1  105   399    9   DANRE:AF-Q5U3P0-F1 PCI DOMAIN-CONTAINING PROTEIN 2;
2296:  cy9n-A  2.2  4.7   67   207   12   DANRE:AF-Q5XIX8-F1 BLOC-1-RELATED COMPLEX SUBUNIT 5;
2297:  c0ig-A  2.2  5.3  108   256    6   DANRE:AF-X1WBL5-F1 SI:CH211-135N15.2;
2298:  c1n4-A  2.2  4.8  120   563   11   DANRE:AF-Q6P4V4-F1 CATENIN, BETA-LIKE 1;
2299:  c2u7-A  2.2  7.9  104   579    7   DANRE:AF-A0A0H2UKH6-F1 BLOODTHIRSTY-RELATED GENE FAMILY, MEMBER 30;
2300:  c44i-A  2.2 11.1   82  1230   13   DANRE:AF-Q5TYZ5-F1 CULLIN-ASSOCIATED AND NEDDYLATION-DISSOCIATED 1;
2301:  crr9-A  2.2 13.0  100   256   11   DANRE:AF-Q7T2E0-F1 TETRASPANIN;
2302:  cuzz-A  2.2  5.2   73   159    7   DANRE:AF-A0A0R4IB47-F1 SI:CH73-343G19.4;
2303:  co43-A  2.2  4.7   84   177   10   DANRE:AF-X1WC19-F1 SI:CH211-269K10.4;
2304:  cvn2-A  2.2  4.8  101  1412    5   DANRE:AF-F1QQ05-F1 VPS8 SUBUNIT OF CORVET COMPLEX;
2305:  csht-A  2.2  4.1   57   455    7   DANRE:AF-A0A0R4ICC3-F1 POP1 HOMOLOG, RIBONUCLEASE P/MRP SUBUNIT;
2306:  c2q7-A  2.2  5.2   88   846    7   DANRE:AF-A0A0R4IAC2-F1 ARFGAP WITH COILED-COIL, ANKYRIN REPEAT AND PH
2307:  ct8r-A  2.2  7.0   71   382    6   DANRE:AF-X1WE48-F1 COILED-COIL DOMAIN-CONTAINING 36;
2308:  czfm-A  2.2  9.4   79    98    4   DANRE:AF-A0A2R8RYL2-F1 VERY-LONG-CHAIN 3-OXOACYL-COA SYNTHASE;
2309:  cnh4-A  2.2  4.7  111   845    8   DANRE:AF-A0A0R4IZ73-F1 OLFACTORY RECEPTOR C FAMILY, G1;
2310:  crli-A  2.2  4.7  126   390    5   DANRE:AF-I3IRY7-F1 COAGULATION FACTOR II (THROMBIN) RECEPTOR-LIKE 1,
2311:  cvaa-A  2.2 11.1  103  1279    5   DANRE:AF-A0A0G2KTU9-F1 REVERSE TRANSCRIPTASE DOMAIN-CONTAINING PROTEI
2312:  cnrf-A  2.2  4.2   83   375    6   DANRE:AF-Q7T3B0-F1 EUKARYOTIC TRANSLATION INITIATION FACTOR 3 SUBUNI
2313:  cwwi-A  2.2  4.7  103   545   10   DANRE:AF-A0A0G2L879-F1 UNCHARACTERIZED PROTEIN;
2314:  cpws-A  2.2  7.3  113   316    4   DANRE:AF-A0A0G2L969-F1 TETRATRICOPEPTIDE REPEAT PROTEIN 39B;
2315:  czdr-A  2.2  9.5   81   547    6   DANRE:AF-B3DKJ0-F1 T-COMPLEX PROTEIN 1 SUBUNIT ETA;
2316:  c45s-A  2.2  5.0   63   161   10   DANRE:AF-F1QQJ6-F1 VESICLE TRANSPORT PROTEIN;
2317:  crwi-A  2.2  5.5  117   314    3   DANRE:AF-Q2PRG6-F1 OLFACTORY RECEPTOR;
2318:  c6hf-A  2.2  7.8  131  1568    8   DANRE:AF-E9QIG7-F1 CALCIUM CHANNEL, VOLTAGE-DEPENDENT, L TYPE, ALPHA
2319:  c32n-A  2.2  6.7  148  1833    9   DANRE:AF-F1QFR9-F1 PROTEASOME ACTIVATOR COMPLEX SUBUNIT 4A;
2320:  cwbg-A  2.2  4.8  133   545    4   DANRE:AF-A0A286Y9N9-F1 SYNAPTOSOME-ASSOCIATED PROTEIN 91B;
2321:  c1sa-A  2.2 12.3   98   590    5   DANRE:AF-Q1L8X9-F1 VESICULAR GLUTAMATE TRANSPORTER 3;
2322:  cnu9-A  2.2 12.0  111   257    8   DANRE:AF-A0A0R4IZ26-F1 SI:CH73-338D8.5;
2323:  c4op-A  2.2  8.2  112   509    6   DANRE:AF-E7FD40-F1 BRIDGING INTEGRATOR 1A;
2324:  cugp-A  2.2  4.9  127   472    7   DANRE:AF-Q6DG25-F1 SLC38A3 PROTEIN;
2325:  csai-A  2.2  9.1  109   592    6   DANRE:AF-A0A2R8QMJ9-F1 PHOSPHATIDYLINOSITOL-4-PHOSPHATE 5-KINASE, TYP
2326:  ctyx-A  2.2 15.4  111   552    4   DANRE:AF-X1WG98-F1 XK-RELATED PROTEIN;
2327:  c1dd-A  2.2  7.8   93   137   13   DANRE:AF-A0A2R8Q8Z9-F1 HAUS AUGMIN-LIKE COMPLEX, SUBUNIT 7;
2328:  cql3-A  2.2  8.7   91   581    8   DANRE:AF-F1QFP0-F1 SYNAPTOTAGMIN-LIKE 3;
2329:  cz1r-A  2.2  3.8   56   154    5   DANRE:AF-A0A2R8QSY3-F1 INTERLEUKIN;
2330:  cou8-A  2.2  5.7  103   832    7   DANRE:AF-F1QJM9-F1 VON WILLEBRAND FACTOR A DOMAIN-CONTAINING 10, TAN
2331:  cxzm-A  2.2 14.2  109   291    7   DANRE:AF-A0A2R8PVY4-F1 PALMITOYLTRANSFERASE;
2332:  c1ia-A  2.2  6.8  110   515    7   DANRE:AF-A0A0G2KDI2-F1 UNCHARACTERIZED PROTEIN;
2333:  c3lh-A  2.2 12.6  109  2105    9   DANRE:AF-E7F064-F1 APC REGULATOR OF WNT-SIGNALING PATHWAY 2;
2334:  c32q-A  2.2  5.9  115   867    5   DANRE:AF-F1QE25-F1 N-ALPHA-ACETYLTRANSFERASE 15, NATA AUXILIARY SUBU
2335:  c32g-A  2.2 13.2  115  1225    4   DANRE:AF-A2RUW7-F1 PECANEX-LIKE PROTEIN 4;
2336:  c5m0-A  2.2 15.5  163  1858    5   DANRE:AF-B8A5E7-F1 BTAF1 RNA POLYMERASE II, B-TFIID TRANSCRIPTION FA
2337:  cp9p-A  2.2  5.3  140   531   10   DANRE:AF-E7EXU6-F1 SOLUTE CARRIER FAMILY 7 MEMBER 8A;
2338:  c4sq-A  2.2  9.3   86  1187    7   DANRE:AF-Q6NYH1-F1 INTRAFLAGELLAR TRANSPORT PROTEIN 122 HOMOLOG;
2339:  c3lw-A  2.2  6.9  118  1258    3   DANRE:AF-A0A0G2KS01-F1 UNCHARACTERIZED PROTEIN;
2340:  c261-A  2.2 15.7  135   769    6   DANRE:AF-F1RE17-F1 ACYL-COA DEHYDROGENASE FAMILY, MEMBER 11;
2341:  c2qg-A  2.2  8.5  139   224    9   DANRE:AF-E7FAA5-F1 SI:DKEY-221L4.11;
2342:  cp5d-A  2.2  6.4  101   494    6   DANRE:AF-F1R4A6-F1 ENDOPEPTIDASE S2P;
2343:  cvpn-A  2.2  6.1  132   737   10   DANRE:AF-Q1LXB1-F1 ATR-INTERACTING PROTEIN;
2344:  cnyj-A  2.2  5.5  113   281   10   DANRE:AF-Q502G2-F1 TRANSMEMBRANE PROTEIN 41A-A;
2345:  c4iy-A  2.2  6.7  109   533    7   DANRE:AF-Q708S5-F1 ACID-SENSING ION CHANNEL 2;
2346:  c4a8-A  2.2  5.4   67   883    7   DANRE:AF-A2BFT9-F1 SORTING NEXIN 19A;
2347:  cur0-A  2.2  6.8  111   328    8   DANRE:AF-A0A0R4IDP3-F1 PALMITOYLTRANSFERASE ZDHHC15A;
2348:  c1md-A  2.2  6.2   95   263   11   DANRE:AF-B1H1H3-F1 PALMITOYLTRANSFERASE ZDHHC21;
2349:  csis-A  2.2 11.7  118   728   11   DANRE:AF-A0A0R4ILP5-F1 FYVE, RHOGEF AND PH DOMAIN-CONTAINING 4A;
2350:  cxfx-A  2.2  4.8   92   219    8   DANRE:AF-Q1ECV3-F1 MOB KINASE ACTIVATOR 2B;
2351:  cup4-A  2.2  5.5  126   387    6   DANRE:AF-A9NJI7-F1 ENCEPHALOPSIN;
2352:  cvuq-A  2.2  6.4   80   247    8   DANRE:AF-Q6DHJ4-F1 NUCLEAR RECEPTOR BINDING FACTOR 2;
2353:  c0xr-A  2.2  7.0   85   133   11   DANRE:AF-A0A2R8Q7Z1-F1 UNCHARACTERIZED PROTEIN;
2354:  cz9b-A  2.2  6.7  105   403   10   DANRE:AF-X1WG07-F1 RELAXIN FAMILY PEPTIDE RECEPTOR 3.3B;
2355:  ctd5-A  2.2  4.2  103   272    5   DANRE:AF-A0A2R8RRD6-F1 PEPTIDASE_M48_N DOMAIN-CONTAINING PROTEIN;
2356:  co1d-A  2.2  5.1   78   193    5   DANRE:AF-B0S6L8-F1 TRANSMEMBRANE PROTEIN 9;
2357:  cu67-A  2.2  5.4   93   704    9   DANRE:AF-H0WEY1-F1 SI:DKEY-51D8.9;
2358:  cuoy-A  2.2  5.0  132   344    4   DANRE:AF-A3KNM4-F1 UPF0575 PROTEIN C19ORF67 HOMOLOG;
2359:  cqi8-A  2.2  6.7  117   336    6   DANRE:AF-F1QZD9-F1 SOLUTE CARRIER FAMILY 35 MEMBER D1A;
2360:  cvjv-A  2.2  9.9   65   421    8   DANRE:AF-Q6P3K3-F1 F-BOX ONLY PROTEIN 9;
2361:  c10n-A  2.2 10.0  103   670    4   DANRE:AF-F1R646-F1 G PROTEIN-SIGNALING MODULATOR 2;
2362:  cutg-A  2.2  5.4   75   997    1   DANRE:AF-F1R4B9-F1 RNA HELICASE;
2363:  cs9f-A  2.2 19.9   65   873    5   DANRE:AF-Q5PYH6-F1 DISKS LARGE HOMOLOG 1;
2364:  cydn-A  2.2 11.5  109   535    4   DANRE:AF-A0A0R4I9Y4-F1 SERINE/THREONINE-PROTEIN KINASE RECEPTOR;
2365:  cz34-A  2.2  3.9  121   261    7   DANRE:AF-Q9MIY4-F1 CYTOCHROME C OXIDASE SUBUNIT 3;
2366:  cvup-A  2.2  6.0   75   393    9   DANRE:AF-E9QHN5-F1 TERMINAL NUCLEOTIDYLTRANSFERASE 5D;
2367:  cw88-A  2.2  5.5  106   181    8   DANRE:AF-Q6PFT6-F1 TRANSMEMBRANE PROTEIN 47;
2368:  cxcj-A  2.2  5.2   95   426    9   DANRE:AF-F1QAI2-F1 POTASSIUM CHANNEL, SUBFAMILY K, MEMBER 2A;
2369:  c0be-A  2.2  5.2  106   822    5   DANRE:AF-A0A2R8QM30-F1 CYCLIC NUCLEOTIDE-GATED CHANNEL SUBUNIT BETA 1
2370:  czh9-A  2.2  4.1   81   904    6   DANRE:AF-A0A2R8QDR4-F1 GLUTAMATE RECEPTOR;
2371:  cxuu-A  2.2  6.0  109   991    4   DANRE:AF-E7FEG9-F1 GLUTAMATE RECEPTOR;
2372:  c2wf-A  2.2  7.0  143   247    6   DANRE:AF-Q5TYN8-F1 CONNEXIN 28.1;
2373:  cy5q-A  2.2  4.5   90   800    7   DANRE:AF-F8WJN2-F1 OLIGOPHRENIN 1;
2374:  cw3t-A  2.2 12.6   85   956    4   DANRE:AF-A0A2R8Q663-F1 RUBICON AUTOPHAGY REGULATOR;
2375:  csjl-A  2.2  5.9  154  1357    5   DANRE:AF-E7FDV8-F1 RHO GUANINE NUCLEOTIDE EXCHANGE FACTOR (GEF) 12A;
2376:  c29o-A  2.2  9.2   65   116    6   DANRE:AF-Q5BJA2-F1 COMPLEX I SUBUNIT B13;
2377:  cvxk-A  2.2  4.3   94   831    6   DANRE:AF-Q6ZM34-F1 VACUOLAR PROTEIN SORTING-ASSOCIATED PROTEIN 35;
2378:  c1mo-A  2.2 13.8  122   228    4   DANRE:AF-E9QBC5-F1 TETRASPANIN;
2379:  cvp4-A  2.2  5.9   90   226    9   DANRE:AF-A0A0G2KPR1-F1 UNCHARACTERIZED PROTEIN;
2380:  crev-A  2.2  7.0   94   361    7   DANRE:AF-Q6PD82-F1 E3 UBIQUITIN-PROTEIN LIGASE TM129;
2381:  csm0-A  2.2 11.2  111   192    6   DANRE:AF-A0A0G2L232-F1 TRANSMEMBRANE PROTEIN 42B;
2382:  c281-A  2.2  4.4  103   406   10   DANRE:AF-B8A4H2-F1 G PROTEIN-COUPLED RECEPTOR, CLASS C, GROUP 5, MEM
2383:  csq1-A  2.2  5.3  118   334    8   DANRE:AF-A0A2R8QQ51-F1 TRACE AMINE-ASSOCIATED RECEPTOR 16A;
2384:  c4d2-A  2.2  6.1  133   559    8   DANRE:AF-Q6NV44-F1 FRIZZLED CLASS RECEPTOR 7A;
2385:  csn0-A  2.2  7.7  139   581    4   DANRE:AF-A2BGV1-F1 MUCOLIPIN 1A;
2386:  cuhn-A  2.2  5.6  114  1085    6   DANRE:AF-X1WE18-F1 KN MOTIF AND ANKYRIN REPEAT DOMAIN-CONTAINING PRO
2387:  cqp2-A  2.2  4.6  142   825    6   DANRE:AF-X1WEM4-F1 CALCIUM PERMEABLE STRESS-GATED CATION CHANNEL 1;
2388:  crlo-A  2.2  6.6  114   372    8   DANRE:AF-B8JII2-F1 5-HYDROXYTRYPTAMINE RECEPTOR 1F;
2389:  ctyy-A  2.2  6.0   94  1696   14   DANRE:AF-F1QKJ4-F1 FERM AND PDZ DOMAIN-CONTAINING 3;
2390:  comf-A  2.2  3.4   59   149   12   DANRE:AF-Q7SY41-F1 DNAJ (HSP40) HOMOLOG, SUBFAMILY C, MEMBER 24;
2391:  cy19-A  2.2  5.4   69   254    4   DANRE:AF-A0A2R8QQR6-F1 IG-LIKE DOMAIN-CONTAINING PROTEIN;
2392:  c58t-A  2.2  5.4   51   110   14   DANRE:AF-Q6P0F0-F1 ER MEMBRANE PROTEIN COMPLEX SUBUNIT 6;
2393:  c1qz-A  2.2  5.4   82   566    5   DANRE:AF-A9C3Q3-F1 ANAPHASE-PROMOTING COMPLEX SUBUNIT 7;
2394:  cyzf-A  2.2  5.4  102   617    9   DANRE:AF-A0A0R4IK42-F1 DH DOMAIN-CONTAINING PROTEIN;
2395:  cxuc-A  2.2  6.1   59   410    7   DANRE:AF-A5WV69-F1 ACYL-COA-BINDING DOMAIN-CONTAINING PROTEIN 5-B;
2396:  c1sz-A  2.2 21.5   92  1260    9   DANRE:AF-F6P9Q3-F1 LYSINE (K)-SPECIFIC DEMETHYLASE 2BB;
2397:  cwk6-A  2.2  7.7   81   180    1   DANRE:AF-A0A2R8QR54-F1 UNCHARACTERIZED PROTEIN;
2398:  crqy-A  2.2  5.0  117   332    8   DANRE:AF-A0A0G2KJG9-F1 GPCRRHOPSN4 DOMAIN-CONTAINING PROTEIN;
2399:  cs1u-A  2.2 11.6   96  1095    3   DANRE:AF-F1Q4R4-F1 REGULATION OF NUCLEAR PRE-MRNA DOMAIN-CONTAINING
2400:  cqhj-A  2.2  8.9  136   422   10   DANRE:AF-E9QDN2-F1 POTASSIUM CHANNEL, SUBFAMILY K, MEMBER 12-LIKE;
2401:  c37z-A  2.2  7.2   96   449    6   DANRE:AF-F1QKY3-F1 TETRATRICOPEPTIDE REPEAT DOMAIN 5;
2402:  c0hm-A  2.2  6.4  113   843    9   DANRE:AF-F1R4U2-F1 ATP-BINDING CASSETTE, SUB-FAMILY C (CFTR/MRP), ME
2403:  czj4-A  2.2  5.9   87   802    6   DANRE:AF-E7FE05-F1 RIBOSOMAL PROTEIN S6 KINASE;
2404:  cw1z-A  2.2  8.2  125   374   10   DANRE:AF-Q5SNR2-F1 SOLUTE CARRIER FAMILY 35 MEMBER F6;
2405:  crmg-A  2.2  9.1  102   711    6   DANRE:AF-A0A2R8QKJ7-F1 JUNCTION MEDIATING AND REGULATORY PROTEIN, P53
2406:  cojy-A  2.2  7.7  131   230    5   DANRE:AF-A0A0G2KJ86-F1 CLARIN 3;
2407:  cvtg-A  2.2  9.7   73   237    3   DANRE:AF-Q7ZUS6-F1 DNAJ (HSP40) HOMOLOG, SUBFAMILY C, MEMBER 4;
2408:  c162-A  2.2  5.1   86   206    5   DANRE:AF-A0A2R8QM83-F1 TRANSMEMBRANE PROTEIN 126A;
2409:  c0ef-A  2.2 14.8   80   365    8   DANRE:AF-A0A2R8QJ99-F1 F-BOX PROTEIN 25;
2410:  c18c-A  2.2  8.9   98  1179    6   DANRE:AF-E7F3U4-F1 KN MOTIF AND ANKYRIN REPEAT DOMAINS 4;
2411:  cz8c-A  2.2 15.3   95   724    5   DANRE:AF-A0A0R4IY52-F1 VACUOLAR PROTEIN SORTING-ASSOCIATED PROTEIN 52
2412:  co68-A  2.2  6.5  139  1806    7   DANRE:AF-E7FGT5-F1 FOCADHESIN;
2413:  cu94-A  2.2  5.5   64   573    5   DANRE:AF-A4QP81-F1 PUTATIVE FERRIC-CHELATE REDUCTASE 1;
2414:  c54l-A  2.2  6.2  131  1867    5   DANRE:AF-A0A2R8Q904-F1 ADP-RIBOSYLATION FACTOR GUANINE NUCLEOTIDE-EXC
2415:  com9-A  2.2  4.6   56   162    7   DANRE:AF-A0A0R4ILH0-F1 SI:DKEY-33I11.9;
2416:  cwb9-A  2.2  3.8  100   890    4   DANRE:AF-F1QPB6-F1 OLFACTORY RECEPTOR C FAMILY, B1;
2417:  cvd4-A  2.2  5.5  146   625    8   DANRE:AF-A0A2R8Q2V3-F1 UNCHARACTERIZED PROTEIN;
2418:  c166-A  2.2  8.3  141  1288    6   DANRE:AF-E7F1J4-F1 DENN/MADD DOMAIN-CONTAINING 5A;
2419:  cvk5-A  2.2  6.8   96   473   11   DANRE:AF-F1RA56-F1 OSTEOCLAST STIMULATORY TRANSMEMBRANE PROTEIN;
2420:  cor6-A  2.2 10.1   88   745    5   DANRE:AF-B6DUH7-F1 CHLORIDE ANION EXCHANGER;
2421:  cusl-A  2.2  3.1   67   214    6   DANRE:AF-A0A0R4IP88-F1 SI:DKEY-225F23.5;
2422:  c1qp-A  2.2 11.2  114   227    7   DANRE:AF-Q9MIY5-F1 ATP SYNTHASE SUBUNIT A;
2423:  ct0z-A  2.2  8.6  103   208   13   DANRE:AF-Q7T2P6-F1 MITOCHONDRIAL IMPORT INNER MEMBRANE TRANSLOCASE S
2424:  c02t-A  2.2  5.8   94   876    4   DANRE:AF-Q802U2-F1 GATOR COMPLEX PROTEIN MIOS;
2425:  co1r-A  2.2  5.1   61   341    7   DANRE:AF-Q7SXF6-F1 CYSTEINE-RICH WITH EGF-LIKE DOMAIN PROTEIN 2;
2426:  c4zz-A  2.2 10.3  131  1038    8   DANRE:AF-A0A286YAR8-F1 RHO/RAC GUANINE NUCLEOTIDE EXCHANGE FACTOR (GE
2427:  c2vt-A  2.2 13.9   75   679    7   DANRE:AF-A0A0R4IX64-F1 SI:CH73-132F6.5;
2428:  comi-A  2.2  5.1  119   681   11   DANRE:AF-Q1LUD1-F1 TRANSMEMBRANE PROTEIN 168-A;
2429:  cwff-A  2.2 12.7   87   649   13   DANRE:AF-F1QLV3-F1 POLY  POLYMERASE;
2430:  c6b1-A  2.2  5.7  130   361    9   DANRE:AF-E7F1C0-F1 SI:DKEY-178O16.4;
2431:  c5ep-A  2.2  3.0   41   264    7   DANRE:AF-A0A2R8QLV7-F1 SI:CH73-256J6.4;
2432:  cvbz-A  2.1 11.3   97  1745    8   DANRE:AF-Q5RHH4-F1 INTRAFLAGELLAR TRANSPORT PROTEIN 172 HOMOLOG;
2433:  c2tf-A  2.1  4.3   74   131   14   DANRE:AF-A0A0R4IX21-F1 ZGC:92045;
2434:  cqvm-A  2.1  9.0   83   557    6   DANRE:AF-E7FAB7-F1 FAM20C GOLGI-ASSOCIATED SECRETORY PATHWAY KINASE
2435:  cs0f-A  2.1  7.1   73   131    5   DANRE:AF-R4GE48-F1 SI:DKEY-119M7.8;
2436:  c4kp-A  2.1  6.8  125   277   13   DANRE:AF-Q7T047-F1 GAP JUNCTION CX32.2 PROTEIN;
2437:  cphw-A  2.1  8.0   98  1103   12   DANRE:AF-A0A1D5NSM7-F1 PHOSPHODIESTERASE;
2438:  c1e4-A  2.1 11.7  127  1059    6   DANRE:AF-F1Q9G3-F1 ELASTIN MICROFIBRIL INTERFACER 1B;
2439:  cpgb-A  2.1  7.3  114   509    6   DANRE:AF-Q7SX99-F1 FUMARATE HYDRATASE, MITOCHONDRIAL;
2440:  cxl7-A  2.1 11.7  102  1110    2   DANRE:AF-A0A0G2L933-F1 PLECKSTRIN HOMOLOGY DOMAIN-CONTAINING, FAMILY 
2441:  cz2g-A  2.1 10.7   87   660    6   DANRE:AF-A0A2R8RXT0-F1 ELONGATION FACTOR RNA POLYMERASE II;
2442:  cnl5-A  2.1  4.5  102   473    3   DANRE:AF-Q5RID7-F1 SORTING NEXIN-17;
2443:  cvgt-A  2.1 15.3  120   937   10   DANRE:AF-A0A0R4IXT6-F1 CONSERVED OLIGOMERIC GOLGI COMPLEX SUBUNIT 1;
2444:  cx4v-A  2.1  7.0  138  1024    8   DANRE:AF-A0A140LH23-F1 PLECKSTRIN HOMOLOGY DOMAIN-CONTAINING, FAMILY 
2445:  cxmr-A  2.1  5.5  114   334   11   DANRE:AF-A0A0R4IWV6-F1 G PROTEIN-COUPLED RECEPTOR 184;
2446:  c177-A  2.1  6.1  101   401   10   DANRE:AF-F1RE25-F1 POTASSIUM VOLTAGE-GATED CHANNEL, KQT-LIKE SUBFAMI
2447:  c4hr-A  2.1  4.1  113   373    8   DANRE:AF-A0A0R4IEK2-F1 G PROTEIN-COUPLED RECEPTOR 132B;
2448:  c2gu-A  2.1 11.6   83   171   12   DANRE:AF-E9QC64-F1 COPPER TRANSPORTER;
2449:  cz0g-A  2.1  6.4  118   333    8   DANRE:AF-A0A0G2L0R2-F1 G PROTEIN-COUPLED RECEPTOR 6;
2450:  c5gj-A  2.1 12.8   59  1313   14   DANRE:AF-E9QGL9-F1 MITOGEN-ACTIVATED PROTEIN KINASE 8-INTERACTING PR
2451:  cn7c-A  2.1  5.2  113   305    6   DANRE:AF-Q2PRF0-F1 ODORANT RECEPTOR;
2452:  crdl-A  2.1  6.7  119   315    7   DANRE:AF-B3DH97-F1 ODORANT RECEPTOR, FAMILY H, SUBFAMILY 136, MEMBER
2453:  cn7g-A  2.1  7.4   82   890    9   DANRE:AF-F1R345-F1 ATP-DEPENDENT DNA HELICASE DDX11;
2454:  cyoq-A  2.1  6.1  137   417   10   DANRE:AF-A0A1D5NSH0-F1 SI:DKEY-6N21.13;
2455:  cx5o-A  2.1  9.0   69  1802    6   DANRE:AF-F1Q750-F1 HOST CELL FACTOR C1A;
2456:  c472-A  2.1  9.7  126   619   10   DANRE:AF-E9QFG3-F1 SOLUTE CARRIER FAMILY 24 MEMBER 2;
2457:  cp1v-A  2.1  6.7   74   118    3   DANRE:AF-E7EZ53-F1 GALANIN PEPTIDES;
2458:  c3rz-A  2.1  8.5   74   630    3   DANRE:AF-F1Q6U7-F1 WASP ACTIN NUCLEATION-PROMOTING FACTOR A;
2459:  cz2x-A  2.1 12.1  114   383    7   DANRE:AF-Q7T385-F1 V-TYPE PROTON ATPASE SUBUNIT C 1-A;
2460:  c5qb-A  2.1  7.0   88   235    5   DANRE:AF-F1Q7F9-F1 SYNAPTOPHYSIN-LIKE 2A;
2461:  cxdv-A  2.1  5.5  120   357    6   DANRE:AF-F1QCL1-F1 NOVOPSIN-8;
2462:  cw57-A  2.1  5.7  110   312    5   DANRE:AF-Q6PC57-F1 PAQR3A PROTEIN;
2463:  cuar-A  2.1  5.1  113   306    9   DANRE:AF-Q2PRG0-F1 ODORANT RECEPTOR;
2464:  cxzr-A  2.1  9.4   83   574    5   DANRE:AF-I3ITI8-F1 ABL-INTERACTOR 2B;
2465:  cuha-A  2.1  6.3  103  1588    6   DANRE:AF-E7FCG7-F1 SI:DKEY-65J6.2;
2466:  c1or-A  2.1 12.8  129   814    5   DANRE:AF-E9QEQ9-F1 G PROTEIN-COUPLED RECEPTOR 155A;
2467:  c0r4-A  2.1 11.4  104   760    7   DANRE:AF-F1QM51-F1 MTSS I-BAR DOMAIN-CONTAINING 2A;
2468:  c02r-A  2.1  6.2  120   499    8   DANRE:AF-Q1RM03-F1 TRICHOPLEIN KERATIN FILAMENT-BINDING PROTEIN;
2469:  crp1-A  2.1  5.5   85   225    6   DANRE:AF-Q6P0C6-F1 LHFPL TETRASPAN SUBFAMILY MEMBER 2A PROTEIN;
2470:  cxxa-A  2.1  7.3   71   429   10   DANRE:AF-E7EZZ6-F1 SET AND MYND DOMAIN-CONTAINING 3;
2471:  c2fp-A  2.1  7.3   77   675    4   DANRE:AF-A0A0G2KRJ3-F1 ENGULFMENT AND CELL MOTILITY 2;
2472:  czjj-A  2.1  5.2  105   435   10   DANRE:AF-F1QF25-F1 ZGC:162613;
2473:  cydm-A  2.1  8.2  124   360    5   DANRE:AF-F1R3B8-F1 NEUROMEDIN U RECEPTOR 1A;
2474:  co6y-A  2.1 13.0  107   709    6   DANRE:AF-E7F3M3-F1 RHO GUANINE NUCLEOTIDE EXCHANGE FACTOR (GEF) 37;
2475:  cz2w-A  2.1  7.3   72   739    6   DANRE:AF-Q7T2C4-F1 SOLUTE CARRIER FAMILY 26 MEMBER 5;
2476:  c24l-A  2.1  7.3   75   413    1   DANRE:AF-A0A0R4IXV5-F1 PC4 AND SFRS1-INTERACTING PROTEIN 1A;
2477:  cppp-A  2.1  6.2   82   268    5   DANRE:AF-Q1L9F1-F1 TRANSMEMBRANE PROTEIN 54B;
2478:  c6br-A  2.1  4.9   90   362    3   DANRE:AF-A0A0R4IQJ4-F1 G-PROTEIN COUPLED RECEPTOR 142;
2479:  cssi-A  2.1  6.0  111   525    5   DANRE:AF-Q567G6-F1 NUCLEOLUS AND NEURAL PROGENITOR PROTEIN;
2480:  cqy4-A  2.1  3.6   49   100    6   DANRE:AF-Q1LUV5-F1 S100 CALCIUM-BINDING PROTEIN V2;
2481:  cxb5-A  2.1  6.2  121   283    9   DANRE:AF-Q801U9-F1 SYNAPTOPORIN;
2482:  c3ka-A  2.1  9.3   59   139   14   DANRE:AF-E9QD26-F1 SI:DKEY-40H20.1;
2483:  cq9m-A  2.1  7.0  115   388    6   DANRE:AF-Q90WY4-F1 ALPHA-2A ADRENERGIC RECEPTOR;
2484:  cvrp-A  2.1  8.2  103   599    4   DANRE:AF-A0A0R4ICF0-F1 CENTROSOMAL PROTEIN 97;
2485:  ct8n-A  2.1  4.5  133  1614    4   DANRE:AF-A0A2R8Q6A5-F1 MAP KINASE-ACTIVATING DEATH DOMAIN PROTEIN;
2486:  cqmw-A  2.1  4.3   55    82    9   DANRE:AF-A0A2R8RM42-F1 UNCHARACTERIZED PROTEIN;
2487:  cwbv-A  2.1  4.7   80   140    5   DANRE:AF-Q7ZVE5-F1 ATP SYNTHASE LIPID-BINDING PROTEIN;
2488:  cwc4-A  2.1  5.2   69   240    6   DANRE:AF-Q6IQ85-F1 PROTEIN YIPF6;
2489:  c4na-A  2.1  9.0   74   529    3   DANRE:AF-E7EZ29-F1 GENERAL TRANSCRIPTION FACTOR IIIC, POLYPEPTIDE 5;
2490:  c5n4-A  2.1  9.6  175  1277    6   DANRE:AF-A0A2R8Q2J0-F1 NIEMANN-PICK DISEASE, TYPE C1;
2491:  cvcf-A  2.1 12.8  136   989    6   DANRE:AF-E7F6P4-F1 RAS-INTERACTING PROTEIN 1;
2492:  cuuq-A  2.1  5.8   63   518    5   DANRE:AF-F8W413-F1 GLIS FAMILY ZINC FINGER 1A;
2493:  c4gx-A  2.1  7.3   95   135    8   DANRE:AF-Q7SXE9-F1 COMPLEX I-B14.7;
2494:  c2uo-A  2.1  2.9   60   217    5   DANRE:AF-A5PM84-F1 MEMBRANE-SPANNING 4-DOMAINS, SUBFAMILY A, MEMBER
2495:  cr6a-A  2.1  4.1   75   931    8   DANRE:AF-X1WBE0-F1 MUTS HOMOLOG 4;
2496:  cq1k-A  2.1  9.1  122   724   10   DANRE:AF-F1R8N3-F1 SOLUTE CARRIER FAMILY 24 MEMBER 1;
2497:  cpmn-A  2.1  5.4  122   524    7   DANRE:AF-A0A2R8RNG9-F1 UNCHARACTERIZED PROTEIN;
2498:  cwaa-A  2.1 20.1  127  1081    9   DANRE:AF-Q1LY19-F1 UBIQUITIN PROTEIN LIGASE E3C;
2499:  co0p-A  2.1  4.7   91   256    5   DANRE:AF-A4QNU3-F1 CLAUDIN;
2500:  cy0p-A  2.1  6.7  112   228    7   DANRE:AF-A0A2R8QEN4-F1 TRANSMEMBRANE PROTEIN 87B;
2501:  cxbb-A  2.1  7.3  114   832    5   DANRE:AF-E7FAG0-F1 VACUOLAR PROTEIN SORTING-ASSOCIATED PROTEIN 53 HO
2502:  cspm-A  2.1  9.7  100  1447   10   DANRE:AF-Q5RHB5-F1 INOSITOL 1,4,5-TRIPHOSPHATE RECEPTOR ASSOCIATED 2
2503:  c5h1-A  2.1  6.8  114   376    5   DANRE:AF-A0A2R8Q772-F1 PROSTANOID TP RECEPTOR;
2504:  csx1-A  2.1 12.7  111   331   11   DANRE:AF-E7EYE4-F1 RING FINGER PROTEIN 121;
2505:  cw7v-A  2.1 15.0   81  1700    9   DANRE:AF-F1Q4X5-F1 C4A ANAPHYLATOXIN;
2506:  cuvb-A  2.1  4.4  112   856    8   DANRE:AF-A2BG42-F1 TRANSIENT RECEPTOR POTENTIAL CATION CHANNEL, SUBF
2507:  c4v9-A  2.1  7.1  111  1203    6   DANRE:AF-F8W3Q2-F1 SPALT-LIKE TRANSCRIPTION FACTOR 1B;
2508:  c32y-A  2.1  4.1   66   327    8   DANRE:AF-E7FCE6-F1 SI:CH211-280C16.1;
2509:  cycn-A  2.1  9.3  130   418    8   DANRE:AF-Q1LX61-F1 PROLINE-SERINE-THREONINE PHOSPHATASE-INTERACTING
2510:  cw1q-A  2.1  5.6   68    82    9   DANRE:AF-Q4VBI2-F1 IMMEDIATE EARLY RESPONSE 3-INTERACTING PROTEIN 1;
2511:  cny7-A  2.1  4.0   91   253    5   DANRE:AF-A2CEY3-F1 SI:DKEYP-2E4.8;
2512:  cno8-A  2.1  5.1  107   619    5   DANRE:AF-F1R6N2-F1 SP110 NUCLEAR ANTIGEN, TANDEM DUPLICATE 1;
2513:  cwdh-A  2.1  7.2   74   467    7   DANRE:AF-A0A0G2KVI3-F1 RHODANESE DOMAIN-CONTAINING PROTEIN;
2514:  cnre-A  2.1 19.9   60   269    5   DANRE:AF-Q8JIY8-F1 MKI67 FHA DOMAIN-INTERACTING NUCLEOLAR PHOSPHOPRO
2515:  c48c-A  2.1  5.6  108   342    6   DANRE:AF-A0A0R4I9P3-F1 ZGC:85843;
2516:  co9j-A  2.1  5.0  140  1998    7   DANRE:AF-Q8JFV4-F1 HEAT REPEAT-CONTAINING PROTEIN 5A;
2517:  cpk4-A  2.1  4.6   79   285    4   DANRE:AF-A4FUN5-F1 ISY1-SPLICING FACTOR HOMOLOG;
2518:  cnw9-A  2.1  4.0   98   708    8   DANRE:AF-B0BLY0-F1 EXOCYST COMPLEX COMPONENT 5;
2519:  cp2a-A  2.1  7.6  149  1662    9   DANRE:AF-F1QS60-F1 ALSIN RHO GUANINE NUCLEOTIDE EXCHANGE FACTOR ALS2
2520:  c4i5-A  2.1 11.1   93   510    8   DANRE:AF-Q802C8-F1 SWI/SNF-RELATED, MATRIX-ASSOCIATED, ACTIN-DEPENDE
2521:  c1ru-A  2.1  4.9  129   492   12   DANRE:AF-F1QSV1-F1 SI:CH73-352P4.8;
2522:  cu0z-A  2.1  7.9   78   266    4   DANRE:AF-Q1LVA0-F1 COILED-COIL DOMAIN-CONTAINING 127B;
2523:  cq6u-A  2.1  6.6  115  1222    8   DANRE:AF-F6P390-F1 BROMODOMAIN AND PHD FINGER-CONTAINING, 3B;
2524:  cxq9-A  2.1  6.2   97   337    7   DANRE:AF-F1QKT7-F1 GLUTAMATE RECEPTOR, IONOTROPIC, N-METHYL D-ASPART
2525:  ct0m-A  2.1  4.8   69  1017    6   DANRE:AF-Q1LXC9-F1 INTEGRATOR COMPLEX SUBUNIT 3;
2526:  c06s-A  2.1 19.9   72   623    7   DANRE:AF-A0A2R8PXS2-F1 PROTEIN INHIBITOR OF-ACTIVATED STAT, 2;
2527:  czx6-A  2.1  5.2  109   934    6   DANRE:AF-Q6DGE9-F1 PROTEIN UNC-45 HOMOLOG B;
2528:  c1n9-A  2.1  9.4  117  1888    5   DANRE:AF-E7EZI7-F1 DISCS, LARGE HOMOLOG 5B (DROSOPHILA), TANDEM DUPL
2529:  cr44-A  2.1  5.6  123   327    8   DANRE:AF-F1QQG9-F1 MELANOCORTIN 3 RECEPTOR;
2530:  co49-A  2.1  6.5  106   412    6   DANRE:AF-E7F6D7-F1 PALMITOYLTRANSFERASE ZDHHC6;
2531:  cwvi-A  2.1  4.1   68   505    3   DANRE:AF-F1R4C4-F1 E3 SUMO-PROTEIN LIGASE PIAS4-A;
2532:  cxv9-A  2.1  7.4  136   730    7   DANRE:AF-G1K2Q4-F1 CHOLINE TRANSPORTER-LIKE PROTEIN 5-B;
2533:  cnv8-A  2.1  7.5  100   933    5   DANRE:AF-Q803M3-F1 TESTIS-EXPRESSED PROTEIN 10 HOMOLOG;
2534:  c5pf-A  2.1  5.6   98   981    4   DANRE:AF-O13146-F1 EPHRIN TYPE-A RECEPTOR 3;
2535:  coem-A  2.1  7.3  124   511    6   DANRE:AF-F1QA66-F1 RHO GUANINE NUCLEOTIDE EXCHANGE FACTOR 3;
2536:  crlf-A  2.1 10.4   85  1322    6   DANRE:AF-F1QHY2-F1 UNCHARACTERIZED PROTEIN;
2537:  c1zu-A  2.1  3.8   56    86    2   DANRE:AF-Q7SXM1-F1 CYTOCHROME C OXIDASE SUBUNIT;
2538:  cy89-A  2.1 13.9  136  1117    8   DANRE:AF-A0A2R8QSC8-F1 SOLUTE CARRIER FAMILY 12 MEMBER 7A;
2539:  c5f5-A  2.1  4.5   87   226    6   DANRE:AF-A0A2R8QN41-F1 LHFPL TETRASPAN SUBFAMILY MEMBER 5A;
2540:  cpfk-A  2.1  3.9   63   233    3   DANRE:AF-A2BGN0-F1 CORRINOID ADENOSYLTRANSFERASE;
2541:  ctzp-A  2.1  7.1  114   344    6   DANRE:AF-F1QN36-F1 SI:CH211-238P8.18;
2542:  c17c-A  2.1  9.4   69   134   10   DANRE:AF-A0A0R4IDA9-F1 SI:CH211-113D22.2;
2543:  crfd-A  2.1  6.5  145  1681   10   DANRE:AF-F8W4K3-F1 ALSIN RHO GUANINE NUCLEOTIDE EXCHANGE FACTOR ALS2
2544:  cy2l-A  2.1 11.8  101   149    8   DANRE:AF-Q499A2-F1 PLASMINOGEN RECEPTOR, C-TERMINAL LYSINE TRANSMEMB
2545:  cz0a-A  2.1  7.8  130   922    2   DANRE:AF-A0A2R8QFL1-F1 CALCIUM-TRANSPORTING ATPASE;
2546:  c3ba-A  2.1  6.3  123   253    9   DANRE:AF-Q6AXK7-F1 CLAUDIN DOMAIN-CONTAINING 1B;
2547:  cum0-A  2.1  4.1   91   323    5   DANRE:AF-A0A2R8Q5R8-F1 REVERSE TRANSCRIPTASE DOMAIN-CONTAINING PROTEI
2548:  cnsh-A  2.1  6.7  100   277    5   DANRE:AF-Q1L8R4-F1 CALCIUM CHANNEL, VOLTAGE-DEPENDENT, GAMMA SUBUNIT
2549:  cvxj-A  2.1  4.0   70   234    6   DANRE:AF-A0A0R4IX53-F1 SI:CH211-175M2.4;
2550:  cvec-A  2.1  4.6  133  2025    5   DANRE:AF-A0A0R4ISV1-F1 HEAT REPEAT-CONTAINING 5B;
2551:  cv5g-A  2.1 14.3   90   313    4   DANRE:AF-A7YY97-F1 HSP90 CO-CHAPERONE CDC37-LIKE 1;
2552:  c4pp-A  2.1 14.4   89   494    2   DANRE:AF-Q5SP96-F1 POTASSIUM VOLTAGE-GATED CHANNEL, SUBFAMILY F, MEM
2553:  c4lz-A  2.1 15.3  136   403    4   DANRE:AF-F1Q955-F1 PROSTAGLANDIN E2 RECEPTOR EP4 SUBTYPE;
2554:  c545-A  2.1  2.8   45   230    7   DANRE:AF-B8A4E9-F1 UBIQUITIN DOMAIN-CONTAINING 1A;
2555:  c0ev-A  2.1  8.2  137   460    8   DANRE:AF-A0A0R4ISV7-F1 OPSIN 4XB;
2556:  cv49-A  2.1  3.5   90   224    6   DANRE:AF-A0A1L1QZK9-F1 UNCHARACTERIZED PROTEIN;
2557:  cxjg-A  2.1 11.4   67    87    4   DANRE:AF-E9QHF6-F1 SI:DKEY-88P24.11;
2558:  cw1l-A  2.1  5.8   89   232    9   DANRE:AF-Q6AZD1-F1 TRANSMEMBRANE PROTEIN 179;
2559:  c3km-A  2.1  7.3  122   339    6   DANRE:AF-A0A0G2KIH3-F1 SI:DKEY-148A17.5;
2560:  cu5w-A  2.1  5.4   86   153    8   DANRE:AF-B0S6H4-F1 PROTEOLIPID PROTEIN 2;
2561:  cn8x-A  2.1  8.2  116  2551    8   DANRE:AF-Q4FE55-F1 UBIQUITINYL HYDROLASE 1;
2562:  crkb-A  2.1  5.0  112   209    4   DANRE:AF-A0A0G2KYS3-F1 CLAUDIN;
2563:  cuoq-A  2.1 13.0   96   665    3   DANRE:AF-Q5U3A8-F1 PROTEIN PHOSPHATASE 1 REGULATORY SUBUNIT 21;
2564:  czh5-A  2.1 12.2  114   718    9   DANRE:AF-F1QP47-F1 SOLUTE CARRIER FAMILY 15 MEMBER 1B;
2565:  cr0r-A  2.1  6.7  128   766    5   DANRE:AF-E7EYW1-F1 FYVE, RHOGEF AND PH DOMAIN-CONTAINING 4B;
2566:  cw5n-A  2.1  5.2   97   240    8   DANRE:AF-Q5RGJ7-F1 DNA-DAMAGE-REGULATED AUTOPHAGY MODULATOR 1;
2567:  col8-A  2.1 14.6   80   289   14   DANRE:AF-Q6NYK8-F1 E3 UBIQUITIN-PROTEIN LIGASE MARCHF5;
2568:  c2z5-A  2.1  8.1   86  1628    3   DANRE:AF-F1QNM8-F1 SI:DKEY-217F16.1;
2569:  cv6v-A  2.1  5.2   91   352    5   DANRE:AF-F1R4E0-F1 RETINAL OUTER SEGMENT MEMBRANE PROTEIN 1B;
2570:  cxqu-A  2.1  6.2  128   443    7   DANRE:AF-A3KPR9-F1 DOPAMINE RECEPTOR D7;
2571:  c48w-A  2.1 10.6   72  2190    4   DANRE:AF-E7F106-F1 MYOSIN VIIAB;
2572:  c5yl-A  2.1  8.9   78   762    4   DANRE:AF-Q1RLN9-F1 CHLORIDE ANION EXCHANGER;
2573:  cuzu-A  2.1 15.9  117  1199    7   DANRE:AF-B8A5K9-F1 STRUCTURAL MAINTENANCE OF CHROMOSOMES PROTEIN;
2574:  c3bv-A  2.1  6.4   83   407   11   DANRE:AF-A0A0R4IE18-F1 UNC-51-LIKE KINASE 3;
2575:  cv3e-A  2.1 10.5  123   677    3   DANRE:AF-F1Q5M5-F1 SOLUTE CARRIER ORGANIC ANION TRANSPORTER FAMILY M
2576:  cuhb-A  2.1  7.0  130  1043   10   DANRE:AF-A2VD24-F1 IMPORTIN 9;
2577:  cpkw-A  2.1  6.3   66    82    3   DANRE:AF-B3DFY4-F1 ZGC:193742;
2578:  cypi-A  2.1 11.4  102   229   11   DANRE:AF-A0A0R4ICV3-F1 PHOSPHATIDYLETHANOLAMINE N-METHYLTRANSFERASE;
2579:  cxs5-A  2.1  5.5  135  2537    8   DANRE:AF-E7F8Q5-F1 HECT-TYPE E3 UBIQUITIN TRANSFERASE;
2580:  csug-A  2.1  7.7   99   525    8   DANRE:AF-A0A0G2KSB4-F1 PHOSPHOLIPID-TRANSPORTING ATPASE;
2581:  cp85-A  2.1  6.1   89  1431    4   DANRE:AF-A0A2R8Q3V8-F1 UNCHARACTERIZED PROTEIN;
2582:  cyqc-A  2.1 19.9  100   313    9   DANRE:AF-A4IG76-F1 ZGC:162331;
2583:  czij-A  2.1  8.7  115   244    9   DANRE:AF-Q9PUC4-F1 PROTEASOME ACTIVATOR SUBUNIT 2;
2584:  cst3-A  2.1  7.8  116   313    9   DANRE:AF-Q2PRD8-F1 ODORANT RECEPTOR;
2585:  csxe-A  2.1  9.2  117  1112    6   DANRE:AF-A0A0R4J7S6-F1 WD REPEAT AND HMG-BOX DNA-BINDING PROTEIN 1;
2586:  cx8q-A  2.1 14.5  109  1093    3   DANRE:AF-B0UY55-F1 SI:DKEY-91I10.2;
2587:  c15b-A  2.1  5.1   97   210   11   DANRE:AF-F1QVR6-F1 CLAUDIN;
2588:  c2ou-A  2.1  7.9   71   182    6   DANRE:AF-A0A2R8Q8C3-F1 INTERFERON PHI 3;
2589:  cpvd-A  2.1  5.4   96   206    8   DANRE:AF-Q6P0U4-F1 CLAUDIN A;
2590:  czsb-A  2.1  8.2   94   542    5   DANRE:AF-Q5RKM3-F1 STRESS-INDUCED PHOSPHOPROTEIN 1;
2591:  czfk-A  2.1  6.6  137  2059    7   DANRE:AF-F8W4Q1-F1 DESMOPLAKIN A;
2592:  cnmx-A  2.1  7.0  110   294   11   DANRE:AF-B0S636-F1 SI:DKEYP-67A8.2;
2593:  cul7-A  2.1  4.1  111  1732    5   DANRE:AF-E7EXJ6-F1 NUCLEOPORIN 188;
2594:  csik-A  2.1  2.8   42   115    7   DANRE:AF-Q6PBT7-F1 MITOCHONDRIAL IMPORT INNER MEMBRANE TRANSLOCASE S
2595:  co5x-A  2.1  6.8  110   467   11   DANRE:AF-F1QKS3-F1 CHOLINERGIC RECEPTOR NICOTINIC BETA 3 SUBUNIT A;
2596:  ct1w-A  2.1  9.9  148   422    2   DANRE:AF-F1QSR7-F1 PANNEXIN;
2597:  c4b4-A  2.1  6.0  108   356    6   DANRE:AF-A0A2R8Q6D0-F1 UROTENSIN II RECEPTOR;
2598:  cs2b-A  2.1  4.9  112   558   10   DANRE:AF-Q708S3-F1 ACID-SENSING ION CHANNEL 4-B;
2599:  c6d7-A  2.1  9.5  130   857    5   DANRE:AF-F1R4B5-F1 UBIQUITIN-PROTEIN LIGASE E3A;
2600:  czg8-A  2.1  4.2   93   898    8   DANRE:AF-A3KQB2-F1 EUKARYOTIC TRANSLATION INITIATION FACTOR 4, GAMMA
2601:  cqxp-A  2.1  4.1   85   388    5   DANRE:AF-Q6NYV8-F1 LYSOCARDIOLIPIN ACYLTRANSFERASE 1;
2602:  c5mz-A  2.1  6.9   58   261    5   DANRE:AF-A0A2R8Q828-F1 GEM-ASSOCIATED PROTEIN 2;
2603:  ct5p-A  2.1  4.6   95   249    4   DANRE:AF-Q6PHV3-F1 CORPUSCLES OF STANNIUS PROTEIN;
2604:  c0wm-A  2.1  3.8   51   226    2   DANRE:AF-F1RBH3-F1 COILED-COIL-HELIX-COILED-COIL-HELIX DOMAIN-CONTAI
2605:  cwj7-A  2.1  6.5   99   236    7   DANRE:AF-Q5TZH2-F1 TRANSMEMBRANE BAX INHIBITOR MOTIF-CONTAINING 4;
2606:  c3v7-A  2.1 11.2  105  1381    5   DANRE:AF-A0A2R8Q1T4-F1 XANTHINE DEHYDROGENASE;
2607:  c386-A  2.1  8.0   84   505   11   DANRE:AF-F1QQ20-F1 SERINE/THREONINE-PROTEIN KINASE RECEPTOR;
2608:  cwc7-A  2.1  4.4  106   407    8   DANRE:AF-Q1L8N1-F1 CERAMIDE SYNTHASE 4A;
2609:  c0ew-A  2.1  5.7  109   697    8   DANRE:AF-A9C3V4-F1 SOLUTE CARRIER FAMILY 12 MEMBER 8;
2610:  c07a-A  2.1  5.3  105  1390    5   DANRE:AF-A0A0R4IV41-F1 DNA-DIRECTED RNA POLYMERASE SUBUNIT;
2611:  cw0j-A  2.1 12.0  133   355    8   DANRE:AF-F1Q9E3-F1 SI:DKEY-30C15.2;
2612:  cyoe-A  2.1 12.6   80   194    4   DANRE:AF-A7MCB7-F1 TRANSLATION MACHINERY-ASSOCIATED PROTEIN 16;
2613:  cugx-A  2.1  8.8   97   402    7   DANRE:AF-F1QHZ3-F1 TETRATRICOPEPTIDE REPEAT DOMAIN 4;
2614:  c2f3-A  2.1 15.9   87   518    6   DANRE:AF-A0A2R8RX84-F1 ATLASTIN 3;
2615:  cn9p-A  2.1  7.4  119   952    3   DANRE:AF-E9QJ74-F1 GPI INOSITOL-DEACYLASE;
2616:  ctpf-A  2.1  7.5  123  1245    6   DANRE:AF-A0A0R4IM96-F1 KINESIN FAMILY MEMBER 16BA;
2617:  c4il-A  2.1  5.6   59   452   12   DANRE:AF-A0A2R8QI78-F1 EUKARYOTIC PEPTIDE CHAIN RELEASE FACTOR SUBUNI
2618:  c2gp-A  2.1  8.1  127   345    9   DANRE:AF-F1QAM1-F1 PALMITOYLTRANSFERASE ZDHHC4;
2619:  cu00-A  2.1  5.6  116   355    6   DANRE:AF-A0A2R8QDF5-F1 G PROTEIN-COUPLED BILE ACID RECEPTOR 1;
2620:  cq0p-A  2.1  8.3  135  2690    6   DANRE:AF-E7F2U4-F1 CENTROMERE PROTEIN E;
2621:  cx5p-A  2.1  6.2  103   209    7   DANRE:AF-Q90XR9-F1 CLAUDIN;
2622:  c4r6-A  2.1  8.0   99   352    5   DANRE:AF-A0A286Y824-F1 UNCHARACTERIZED PROTEIN;
2623:  cpx9-A  2.1  2.4   40    44    8   DANRE:AF-A0A2R8QNL2-F1 UNCHARACTERIZED PROTEIN;
2624:  c0oq-A  2.1  5.0  124   998    5   DANRE:AF-Q1L963-F1 SOLUTE CARRIER FAMILY 12 MEMBER 10, TANDEM DUPLIC
2625:  c1lp-A  2.1 10.2  134   383    4   DANRE:AF-E7F9X7-F1 CERAMIDE SYNTHASE 2B;
2626:  csd6-A  2.1  6.6  132   371    8   DANRE:AF-B1NYI2-F1 PROLACTIN-RELEASING HORMONE 2 RECEPTOR;
2627:  cy6z-A  2.1 14.1   97   450    4   DANRE:AF-E7EXU4-F1 ISLET CELL AUTOANTIGEN 1;
2628:  czu5-A  2.1 21.3  106   641    7   DANRE:AF-E7FG77-F1 MULTIMERIN 2B;
2629:  ctq7-A  2.1 13.8  142   310    6   DANRE:AF-Q9W720-F1 MITOCHONDRIAL UNCOUPLING PROTEIN 2;
2630:  c3uh-A  2.1  6.3  128   351    9   DANRE:AF-E7FC87-F1 G_PROTEIN_RECEP_F1_2 DOMAIN-CONTAINING PROTEIN;
2631:  c5h8-A  2.1  5.3  102  1364    4   DANRE:AF-E7FE35-F1 G PROTEIN-COUPLED RECEPTOR 158A;
2632:  cqa8-A  2.1  7.8   86   798    9   DANRE:AF-F1QCT6-F1 PHOSPHOLIPASE A2-ACTIVATING PROTEIN;
2633:  cz26-A  2.1  9.1   97  1069    6   DANRE:AF-A2BGM8-F1 UBIQUITIN PROTEIN LIGASE E3B;
2634:  c2ay-A  2.1  5.4  112   335    7   DANRE:AF-E7FA08-F1 CHEMOKINE (C MOTIF) RECEPTOR 1A, DUPLICATE 1;
2635:  cs90-A  2.1  4.5   93   306    3   DANRE:AF-F1QZ65-F1 FAS APOPTOTIC INHIBITORY MOLECULE 2A;
2636:  cuto-A  2.1  6.1  119   390    6   DANRE:AF-E7F7H2-F1 PROSTAGLANDIN F2-ALPHA RECEPTOR;
2637:  c3bn-A  2.1  4.7   75   654    7   DANRE:AF-F1QJU6-F1 PROTEIN KINASE C;
2638:  cw14-A  2.1  7.3   97   824    3   DANRE:AF-E7FDV9-F1 CYSTEINYL-TRNA SYNTHETASE;
2639:  c4cq-A  2.1  5.8  123   422    5   DANRE:AF-B3DLG5-F1 ENDOTHELIN RECEPTOR TYPE A;
2640:  cvmf-A  2.1  4.2   56   198    5   DANRE:AF-A3KNJ5-F1 PHOSPHOLIPASE A2, GROUP XIIA;
2641:  c5xu-A  2.1  5.8   88   221   10   DANRE:AF-Q568B9-F1 LHFPL TETRASPAN SUBFAMILY MEMBER 2B;
2642:  cq92-A  2.1  3.8   83   326    2   DANRE:AF-Q7ZV08-F1 SECRETORY CARRIER-ASSOCIATED MEMBRANE PROTEIN;
2643:  c5yh-A  2.1 14.9  120   899    7   DANRE:AF-F1Q5Q7-F1 EXOSOME COMPONENT 10;
2644:  cpbd-A  2.1  5.2   97   210   10   DANRE:AF-Q561T6-F1 CLAUDIN;
2645:  ct1l-A  2.0  8.3  128   400   10   DANRE:AF-E7EZ19-F1 NEUROTENSIN RECEPTOR 1 (HIGH AFFINITY);
2646:  c6g3-A  2.0  5.3   82   449    7   DANRE:AF-A0A2R8Q0A4-F1 PH DOMAIN-CONTAINING PROTEIN;
2647:  cy5c-A  2.0  5.7   59   230    5   DANRE:AF-A0A0R4ILV3-F1 SI:CH1073-209H18.1;
2648:  cvgp-A  2.0  6.0  113  1598    7   DANRE:AF-F8W409-F1 KINESIN FAMILY MEMBER 21A;
2649:  cylb-A  2.0  3.9   53   165    9   DANRE:AF-E7F5S9-F1 DNAJ (HSP40) HOMOLOG, SUBFAMILY C, MEMBER 12;
2650:  cvxy-A  2.0  6.5   93   777    5   DANRE:AF-Q6NYS3-F1 CULLIN 1A;
2651:  ctnc-A  2.0  5.4  101   215   12   DANRE:AF-Q90XR8-F1 CLAUDIN B;
2652:  csx2-A  2.0  9.6  113   279   11   DANRE:AF-Q8UUT3-F1 DMALPHA2B;
2653:  c1bo-A  2.0  7.1  120   412    9   DANRE:AF-A0A2R8Q019-F1 5-HYDROXYTRYPTAMINE (SEROTONIN) RECEPTOR 3B;
2654:  ctnd-A  2.0  6.4  123   366    8   DANRE:AF-F1R5R4-F1 KISS1 RECEPTOR A;
2655:  c56r-A  2.0 13.6   87   237    5   DANRE:AF-A0A0R4IH69-F1 DOLICHYLDIPHOSPHATASE;
2656:  c452-A  2.0  7.9   88   412    8   DANRE:AF-Q8QGW4-F1 RAPSYN PROTEIN;
2657:  cqtr-A  2.0  8.2  115   299    8   DANRE:AF-Q6DHI1-F1 PALMITOYLTRANSFERASE ZDHHC7;
2658:  cvo9-A  2.0  7.6   53   779   11   DANRE:AF-Q7ZVL2-F1 GATOR COMPLEX PROTEIN WDR24;
2659:  cqu5-A  2.0  8.1   83   549    8   DANRE:AF-Q49HM9-F1 RHODOPSIN KINASE GRK7A;
2660:  cpo9-A  2.0  7.8   93   509    9   DANRE:AF-O42145-F1 AROMATASE;
2661:  cuvq-A  2.0  5.0   73   315    1   DANRE:AF-F1QFB8-F1 UBINUCLEIN 1;
2662:  c03i-A  2.0  7.0   56    74   13   DANRE:AF-Q6AZW1-F1 PROTEIN KISH-B;
2663:  cuqi-A  2.0  6.2  107   311    9   DANRE:AF-Q2PRA7-F1 ODORANT RECEPTOR;
2664:  cwys-A  2.0  4.8  101   427    2   DANRE:AF-B0R089-F1 RHO GUANINE NUCLEOTIDE EXCHANGE FACTOR (GEF) 39;
2665:  c6dd-A  2.0  7.3   60   518    8   DANRE:AF-Q1LWK5-F1 INTEGRATOR COMPLEX SUBUNIT 14;
2666:  cpsf-A  2.0  6.8  128  1067    2   DANRE:AF-I3IT16-F1 UBIQUITIN-SPECIFIC PEPTIDASE 8;
2667:  cxac-A  2.0  6.0  127  1111    6   DANRE:AF-F1Q4X6-F1 MCF.2 CELL LINE-DERIVED-TRANSFORMING SEQUENCE A;
2668:  ctst-A  2.0 11.4   99   747   14   DANRE:AF-B0UYT5-F1 MAJOR FACILITATOR SUPERFAMILY DOMAIN-CONTAINING P
2669:  c0s7-A  2.0 10.8  101   899    7   DANRE:AF-A2BFP5-F1 SOLUTE CARRIER FAMILY 12 MEMBER 9;
2670:  c4qu-A  2.0  6.8   54   258   11   DANRE:AF-A0A2R8Q6M4-F1 COILED-COIL DOMAIN-CONTAINING 90B;
2671:  cqks-A  2.0 17.0  138   598    7   DANRE:AF-A0A0R4IF61-F1 AMINO ACID TRANSPORTER;
2672:  cwc1-A  2.0  7.6  103   992    8   DANRE:AF-F1RDE7-F1 SI:CH73-190M4.1;
2673:  cske-A  2.0  5.8  115   750    3   DANRE:AF-F8W5N7-F1 RELAXIN FAMILY PEPTIDE RECEPTOR 2B;
2674:  c3eu-A  2.0  5.5  110   343    5   DANRE:AF-X1WDA3-F1 LYSOPHOSPHATIDIC ACID RECEPTOR 6B;
2675:  c2ut-A  2.0 10.8   98  1079   17   DANRE:AF-F1QGA2-F1 MORC FAMILY CW-TYPE ZINC FINGER 3A;
2676:  cp3t-A  2.0 12.5   68   595   12   DANRE:AF-F1RAE9-F1 SYNTAXIN-BINDING PROTEIN 2;
2677:  cx13-A  2.0  8.1  128  2055    8   DANRE:AF-F1QI87-F1 GON-4-LIKE (C. ELEGANS);
2678:  cwbs-A  2.0  5.6  104   356   10   DANRE:AF-X1WBF1-F1 UROTENSIN II RECEPTOR;
2679:  c2r4-A  2.0  6.6  113   524    3   DANRE:AF-F1QJB5-F1 BRIDGING INTEGRATOR 2B;
2680:  co1s-A  2.0  8.8  101   469    5   DANRE:AF-F1QFT8-F1 OXA1L MITOCHONDRIAL INNER MEMBRANE PROTEIN;
2681:  cnkj-A  2.0  5.3   92   188    7   DANRE:AF-A1L2F6-F1 TRANSMEMBRANE PROTEIN 205;
2682:  cytf-A  2.0  7.6  133  1076    6   DANRE:AF-E7F6E1-F1 UBIQUITINATION FACTOR E4A (UFD2 HOMOLOG, YEAST);
2683:  cx9j-A  2.0  5.8  125   567    7   DANRE:AF-A5PMM5-F1 SORTING NEXIN;
2684:  c190-A  2.0  5.6  129   426    7   DANRE:AF-E9QCW0-F1 NK-1 RECEPTOR;
2685:  cwid-A  2.0  7.1  121   207    6   DANRE:AF-U3JA75-F1 GAP JUNCTION EPSILON-1 PROTEIN;
2686:  cy3y-A  2.0  5.3   67   469   12   DANRE:AF-Q803M5-F1 PROTEIN SAAL1;
2687:  czvy-A  2.0 10.8  144   417    6   DANRE:AF-F1R791-F1 PANNEXIN;
2688:  cylz-A  2.0  6.1  117   312    8   DANRE:AF-Q2PRE1-F1 ODORANT RECEPTOR;
2689:  ctsk-A  2.0  5.4   66   771    8   DANRE:AF-Q08CM4-F1 PROTEIN LIN-54 HOMOLOG;
2690:  czv2-A  2.0  4.4   79   420    1   DANRE:AF-A0A0R4IGU3-F1 ZGC:172139;
2691:  c07k-A  2.0  5.3  100   781    8   DANRE:AF-F1QW15-F1 CENTROSOMAL PROTEIN 85,-LIKE;
2692:  curh-A  2.0  7.0  137   335    9   DANRE:AF-A0A2R8PYG6-F1 G_PROTEIN_RECEP_F1_2 DOMAIN-CONTAINING PROTEIN
2693:  cxbs-A  2.0  5.1   79   142    9   DANRE:AF-D3YGT6-F1 IFITM3;
2694:  c0j6-A  2.0  5.1  112   937    8   DANRE:AF-Q5RHM6-F1 ADHESION G PROTEIN-COUPLED RECEPTOR F6;
2695:  cw5y-A  2.0  8.1   87   182    2   DANRE:AF-A5PN42-F1 PIM PROTO-ONCOGENE, SERINE/THREONINE KINASE,-RELA
2696:  czyo-A  2.0  3.3   67   250    9   DANRE:AF-F1QWG5-F1 MEMBRANE-SPANNING 4-DOMAINS, SUBFAMILY A, MEMBER
2697:  c14p-A  2.0  6.5  106   338    7   DANRE:AF-E7FCG9-F1 G PROTEIN-COUPLED RECEPTOR 65;
2698:  c1zb-A  2.0  7.1   84   565    2   DANRE:AF-A0A2R8Q9C0-F1 UNCHARACTERIZED PROTEIN;
2699:  cszd-A  2.0 11.2  102   590   10   DANRE:AF-F1QAH4-F1 TGF-BETA RECEPTOR TYPE-2;
2700:  coud-A  2.0  4.3   52   377    6   DANRE:AF-E7FDL8-F1 J DOMAIN-CONTAINING PROTEIN;
2701:  c18e-A  2.0  4.6   48   103    4   DANRE:AF-A0A0R4IVA0-F1 S100 CALCIUM-BINDING PROTEIN W;
2702:  cqkz-A  2.0  3.3   81   200   10   DANRE:AF-Q5PRC1-F1 LHFPL TETRASPAN SUBFAMILY MEMBER 6 PROTEIN;
2703:  cv7d-A  2.0  5.6  114  2129    2   DANRE:AF-X1WGY4-F1 BROMODOMAIN AND WD REPEAT DOMAIN-CONTAINING 1;
2704:  c1fo-A  2.0  8.6  101  2400    3   DANRE:AF-A0A2R8Q220-F1 REPLICATION TIMING REGULATORY FACTOR 1;
2705:  c1eh-A  2.0  5.7  109   364    5   DANRE:AF-A0A2R8QBU5-F1 CHEMOKINE (C-X-C MOTIF) RECEPTOR 1;
2706:  cuiw-A  2.0  6.4  106   714    2   DANRE:AF-Q7SX85-F1 SEC14 DOMAIN AND SPECTRIN REPEAT-CONTAINING PROTE
2707:  czzu-A  2.0 16.6  141   462    9   DANRE:AF-A0A2R8RL91-F1 PROSTAGLANDIN E2 RECEPTOR EP4 SUBTYPE;
2708:  csc3-A  2.0  7.0  106  1202    4   DANRE:AF-A0A0R4IP09-F1 PLECKSTRIN HOMOLOGY DOMAIN-CONTAINING, FAMILY 
2709:  cr2b-A  2.0  8.5   98   413   14   DANRE:AF-Q501W9-F1 POLR1E PROTEIN;
2710:  cxwa-A  2.0 10.9   98   868    6   DANRE:AF-E7FFT8-F1 DISCOIDIN DOMAIN RECEPTOR TYROSINE KINASE 2A;
2711:  cn2t-A  2.0  5.7   57   770    7   DANRE:AF-F6P7Z9-F1 CARNITINE O-PALMITOYLTRANSFERASE;
2712:  c2s9-A  2.0  7.0  112   314    6   DANRE:AF-F1QLF4-F1 G-PROTEIN COUPLED RECEPTOR 18;
2713:  c3jt-A  2.0  5.2  110   224    6   DANRE:AF-A0A2R8Q0P2-F1 UNCHARACTERIZED PROTEIN;
2714:  cvk9-A  2.0  6.6  112   383   13   DANRE:AF-A0A0G2KFR1-F1 G_PROTEIN_RECEP_F1_2 DOMAIN-CONTAINING PROTEIN
2715:  cp7b-A  2.0  4.2   80   173    8   DANRE:AF-A0A0R4IMZ6-F1 EXTRACELLULAR MATRIX PROTEIN 1A;
2716:  c3ah-A  2.0  5.8  101   514    4   DANRE:AF-E7FCX8-F1 GASTRIC INHIBITORY POLYPEPTIDE RECEPTOR;
2717:  coi8-A  2.0  4.0  107   373    7   DANRE:AF-E7F6Y6-F1 SOMATOSTATIN RECEPTOR TYPE 2;
2718:  cz2q-A  2.0  6.1   81   444    6   DANRE:AF-A4IGH2-F1 RADICAL S-ADENOSYL METHIONINE DOMAIN-CONTAINING P
2719:  czps-A  2.0 21.5  108   386    4   DANRE:AF-F1R013-F1 PALMITOYLTRANSFERASE ZDHHC9;
2720:  coym-A  2.0 10.3   96   225    7   DANRE:AF-E7FE00-F1 CDK2-ASSOCIATED CULLIN DOMAIN 1;
2721:  cofd-A  2.0  5.3  130   437    7   DANRE:AF-Q5GH44-F1 XK-RELATED PROTEIN;
2722:  csps-A  2.0  6.3   89   420    9   DANRE:AF-E7EXK9-F1 N-ACYL-L-AMINO-ACID AMIDOHYDROLASE;
2723:  c0uj-A  2.0  7.0  115   545   10   DANRE:AF-F1QIE2-F1 MARVEL DOMAIN-CONTAINING 2A;
2724:  cq2h-A  2.0  5.5  156  1249    7   DANRE:AF-E7FFK0-F1 PHOSPHOLIPID-TRANSPORTING ATPASE;
2725:  c2gn-A  2.0 10.3  112  1354    5   DANRE:AF-E7F4S2-F1 CHLORIDE INTRACELLULAR CHANNEL 3;
2726:  cuzw-A  2.0 13.8  104   939    7   DANRE:AF-E7FCE4-F1 RECEPTOR TYROSINE KINASE-LIKE ORPHAN RECEPTOR 2;
2727:  co4o-A  2.0  6.1  108   213    2   DANRE:AF-B3DLJ8-F1 INTERLEUKIN 34;
2728:  c3j5-A  2.0 10.6  130   969    6   DANRE:AF-B8A4S3-F1 NON-SPECIFIC SERINE/THREONINE PROTEIN KINASE;
2729:  cnqr-A  2.0  7.3   61    78    5   DANRE:AF-B3DFV0-F1 LYR MOTIF-CONTAINING PROTEIN 9;
2730:  crcr-A  2.0  4.2   50   100   20   DANRE:AF-Q7ZVA4-F1 PROTEIN S100;
2731:  co71-A  2.0  4.6   54   426   17   DANRE:AF-F1QK28-F1 ETS TRANSCRIPTION FACTOR ERG;
2732:  cr2l-A  2.0  3.7   97   701    6   DANRE:AF-Q5RG40-F1 TUMOR NECROSIS FACTOR, ALPHA-INDUCED PROTEIN 2A;
2733:  csv0-A  2.0 10.5  133   373    5   DANRE:AF-F1QIS8-F1 PROSTANOID TP RECEPTOR;
2734:  ctvz-A  2.0  5.2  110   198    5   DANRE:AF-A0A2R8QMN5-F1 SOLUTE CARRIER FAMILY 39 MEMBER 8;
2735:  cntk-A  2.0  7.8  124   470    3   DANRE:AF-F1R8D3-F1 RAB GUANINE NUCLEOTIDE EXCHANGE FACTOR (GEF) 1,-L
2736:  c3pp-A  2.0  3.2   57   234    7   DANRE:AF-A0A2R8Q5E0-F1 CYSTEINE-RICH WITH EGF-LIKE DOMAINS 1A;
2737:  crk0-A  2.0 10.4  118  1320    7   DANRE:AF-F1QSX6-F1 ATP-BINDING CASSETTE, SUB-FAMILY B (MDR/TAP), MEM
2738:  c24b-A  2.0  3.3   58   118    2   DANRE:AF-A0A2R8QK54-F1 UNCHARACTERIZED PROTEIN;
2739:  cyqf-A  2.0  9.0   92  1256    4   DANRE:AF-E7F7V2-F1 SI:CH211-234P18.3;
2740:  c2ki-A  2.0  7.6  123  1015    5   DANRE:AF-Q1LXK5-F1 PUTATIVE HELICASE MOV-10-B.2;
2741:  cnv4-A  2.0 12.9   89   917    9   DANRE:AF-E7F1V8-F1 GLUTAMATE RECEPTOR, IONOTROPIC, AMPA 1B;
2742:  cqnr-A  2.0  5.0  113   546    7   DANRE:AF-A0A0R4IYN9-F1 SI:DKEY-196H17.9;
2743:  cxbh-A  2.0  4.1  109   220    5   DANRE:AF-A1L279-F1 TRANSMEMBRANE PROTEIN 98;
2744:  cnt3-A  2.0 14.7  105   432    6   DANRE:AF-Q6NW91-F1 NEURONAL PENTRAXIN 1-LIKE;
2745:  cznu-A  2.0 14.9  142   330    6   DANRE:AF-A0A2R8RNC9-F1 CALCIUM HOMEOSTASIS MODULATOR FAMILY MEMBER 2,
2746:  c07s-A  2.0  5.1   58   213    3   DANRE:AF-Q6PFL6-F1 COILED-COIL DOMAIN-CONTAINING PROTEIN 43;
2747:  cws1-A  2.0  5.7  112   411   12   DANRE:AF-F1QHP8-F1 NIPA-LIKE DOMAIN-CONTAINING 4;
2748:  cy47-A  2.0  5.9  116   360    6   DANRE:AF-A2BHL6-F1 ANGIOTENSIN II RECEPTOR, TYPE 2;
2749:  c456-A  2.0  5.9  120   304    3   DANRE:AF-F1Q9X5-F1 ADRENOCORTICOTROPIC HORMONE RECEPTOR;
2750:  c2bz-A  2.0 10.3  150   414    5   DANRE:AF-F8W4R2-F1 E3 UBIQUITIN-PROTEIN LIGASE;
2751:  c6ac-A  2.0  5.0   86   894    7   DANRE:AF-A0A0R4IBF6-F1 GEM-INTERACTING PROTEIN;
2752:  czml-A  2.0  5.0  137   421    8   DANRE:AF-F1Q8Y4-F1 TRANSMEMBRANE 7 SUPERFAMILY MEMBER 2;
2753:  c55y-A  2.0  4.2  118   645    7   DANRE:AF-X1WH66-F1 CYCLIC NUCLEOTIDE-GATED CHANNEL SUBUNIT ALPHA 1B;
2754:  c3m3-A  2.0  4.6  100   211    9   DANRE:AF-Q90XR6-F1 CLAUDIN;
2755:  cy3u-A  2.0  7.2  130   550    9   DANRE:AF-A0A2R8QCF3-F1 COLLYBISTIN;
2756:  colg-A  2.0  4.3  102   367    5   DANRE:AF-F1Q6R0-F1 C-X-C CHEMOKINE RECEPTOR TYPE 3;
2757:  cyzt-A  2.0  7.4   88   140    7   DANRE:AF-A1A5Y1-F1 MICROSOMAL GLUTATHIONE S-TRANSFERASE 3B;
2758:  c468-A  2.0  8.2   96   400    5   DANRE:AF-A0A0R4IUA3-F1 COILED-COIL DOMAIN-CONTAINING 33;
2759:  cye5-A  2.0 11.5  107  1307    4   DANRE:AF-A0A0G2KJV6-F1 REVERSE TRANSCRIPTASE DOMAIN-CONTAINING PROTEI
2760:  corb-A  2.0  5.9  118   245   10   DANRE:AF-Q8UUT6-F1 DMALPHA1;

# Structural equivalences
   1: 6c70-A c4f3-A    10 -  15 <=>    1 -   6   (LEU   12  - ARG   17  <=> MET    1  - TRP    6 )                          
   1: 6c70-A c4f3-A    24 -  27 <=>   86 -  89   (MET   26  - TYR   29  <=> TRP   86  - VAL   89 )                          
   1: 6c70-A c4f3-A    33 -  54 <=>   91 - 112   (LYS   35  - MET   56  <=> SER   91  - TYR  112 )                          
   1: 6c70-A c4f3-A    75 -  78 <=>  123 - 126   (MET   77  - PHE   80  <=> VAL  123  - PRO  126 )                          
   1: 6c70-A c4f3-A    79 -  94 <=>  128 - 143   (LEU   81  - ILE   96  <=> CYS  128  - THR  143 )                          
   1: 6c70-A c4f3-A   107 - 111 <=>  388 - 392   (SER  109  - PHE  113  <=> SER  388  - ILE  392 )                          
   1: 6c70-A c4f3-A   112 - 121 <=>  394 - 403   (ALA  114  - LEU  123  <=> GLY  394  - VAL  403 )                          
   1: 6c70-A c4f3-A   124 - 152 <=>  404 - 432   (THR  126  - ASP  154  <=> GLU  404  - LYS  432 )                          
   1: 6c70-A c4f3-A   155 - 158 <=>  445 - 448   (ILE  172  - LEU  175  <=> ALA  445  - ILE  448 )                          
   1: 6c70-A c4f3-A   170 - 173 <=>  450 - 453   (SER  187  - GLY  190  <=> SER  450  - ALA  453 )                          
   1: 6c70-A c4f3-A   174 - 218 <=>  455 - 499   (HIS  191  - LYS  235  <=> SER  455  - SER  499 )                          
   1: 6c70-A c4f3-A   219 - 223 <=>  510 - 514   (PRO  236  - LEU  240  <=> HIS  510  - LYS  514 )                          
   1: 6c70-A c4f3-A   236 - 253 <=>  515 - 532   (VAL  322  - LEU  339  <=> LYS  515  - ARG  532 )                          
   1: 6c70-A c4f3-A   256 - 284 <=>  533 - 561   (ALA  342  - THR  370  <=> GLY  533  - LEU  561 )                          
   1: 6c70-A c4f3-A   285 - 292 <=>  563 - 570   (LYS  371  - TYR  378  <=> SER  563  - SER  570 )                          
   1: 6c70-A c4f3-A   294 - 326 <=>  571 - 603   (ALA  380  - GLU  412  <=> GLU  571  - ASN  603 )                          
   1: 6c70-A c4f3-A   328 - 331 <=>  604 - 607   (ALA  414  - CYS  417  <=> ALA  604  - LEU  607 )                          
   1: 6c70-A c4f3-A   332 - 336 <=>  610 - 614   (HIS  418  - GLY  422  <=> GLU  610  - LEU  614 )                          
   1: 6c70-A c4f3-A   337 - 350 <=>  632 - 645   (SER  423  - GLN  436  <=> ASN  632  - LEU  645 )                          
   1: 6c70-A c4f3-A   352 - 358 <=>  646 - 652   (GLN  438  - SER  444  <=> ASP  646  - LEU  652 )                          
   1: 6c70-A c4f3-A   360 - 363 <=>  653 - 656   (ALA  446  - PHE  449  <=> GLY  653  - VAL  656 )                          
   1: 6c70-A c4f3-A   372 - 387 <=>  666 - 681   (SER  458  - LEU  473  <=> VAL  666  - GLY  681 )                          
   2: 6c70-A c2k6-A     1 -   4 <=>  157 - 160   (PHE    3  - GLN    6  <=> LEU  157  - SER  160 )                          
   2: 6c70-A c2k6-A    27 -  30 <=>  162 - 165   (TYR   29  - GLU   32  <=> LEU  162  - ASP  165 )                          
   2: 6c70-A c2k6-A   106 - 109 <=>  272 - 275   (ASN  108  - PRO  111  <=> VAL  272  - ILE  275 )                          
   2: 6c70-A c2k6-A   112 - 121 <=>  277 - 286   (ALA  114  - LEU  123  <=> GLY  277  - TYR  286 )                          
   2: 6c70-A c2k6-A   124 - 152 <=>  287 - 315   (THR  126  - ASP  154  <=> THR  287  - HIS  315 )                          
   2: 6c70-A c2k6-A   155 - 158 <=>  327 - 330   (ILE  172  - LEU  175  <=> LEU  327  - ALA  330 )                          
   2: 6c70-A c2k6-A   169 - 218 <=>  333 - 382   (MET  186  - LYS  235  <=> SER  333  - SER  382 )                          
   2: 6c70-A c2k6-A   219 - 222 <=>  393 - 396   (PRO  236  - GLU  239  <=> HIS  393  - LEU  396 )                          
   2: 6c70-A c2k6-A   236 - 254 <=>  398 - 416   (VAL  322  - VAL  340  <=> LYS  398  - GLY  416 )                          
   2: 6c70-A c2k6-A   257 - 284 <=>  417 - 444   (VAL  343  - THR  370  <=> PRO  417  - SER  444 )                          
   2: 6c70-A c2k6-A   287 - 292 <=>  481 - 486   (ASN  373  - TYR  378  <=> GLU  481  - PHE  486 )                          
   2: 6c70-A c2k6-A   294 - 326 <=>  487 - 519   (ALA  380  - GLU  412  <=> HIS  487  - ASN  519 )                          
   2: 6c70-A c2k6-A   328 - 331 <=>  520 - 523   (ALA  414  - CYS  417  <=> THR  520  - LEU  523 )                          
   2: 6c70-A c2k6-A   332 - 336 <=>  525 - 529   (HIS  418  - GLY  422  <=> THR  525  - ASN  529 )                          
   2: 6c70-A c2k6-A   337 - 352 <=>  548 - 563   (SER  423  - GLN  438  <=> ASN  548  - ALA  563 )                          
   2: 6c70-A c2k6-A   355 - 358 <=>  569 - 572   (MET  441  - SER  444  <=> GLY  569  - MET  572 )                          
   2: 6c70-A c2k6-A   360 - 363 <=>  573 - 576   (ALA  446  - PHE  449  <=> ASN  573  - LEU  576 )                          
   2: 6c70-A c2k6-A   383 - 387 <=>  603 - 607   (VAL  469  - LEU  473  <=> LEU  603  - HIS  607 )                          
   3: 6c70-A c0i6-A   145 - 151 <=>   11 -  17   (THR  147  - GLU  153  <=> ASP   11  - GLN   17 )                          
   3: 6c70-A c0i6-A   152 - 156 <=>  112 - 116   (ASP  154  - PRO  173  <=> ILE  112  - ALA  116 )                          
   3: 6c70-A c0i6-A   161 - 164 <=>  119 - 122   (ARG  178  - TYR  181  <=> GLN  119  - GLY  122 )                          
   3: 6c70-A c0i6-A   182 - 226 <=>  130 - 174   (PHE  199  - THR  243  <=> ASN  130  - THR  174 )                          
   3: 6c70-A c0i6-A   228 - 286 <=>  187 - 245   (LEU  314  - VAL  372  <=> SER  187  - GLY  245 )                          
   3: 6c70-A c0i6-A   294 - 297 <=>  247 - 250   (ALA  380  - ILE  383  <=> PRO  247  - ILE  250 )                          
   3: 6c70-A c0i6-A   299 - 330 <=>  251 - 282   (TYR  385  - SER  416  <=> GLY  251  - LYS  282 )                          
   3: 6c70-A c0i6-A   343 - 356 <=>  285 - 298   (PHE  429  - SER  442  <=> TYR  285  - GLU  298 )                          
   3: 6c70-A c0i6-A   364 - 374 <=>  302 - 312   (THR  450  - LEU  460  <=> LYS  302  - SER  312 )                          
   3: 6c70-A c0i6-A   376 - 379 <=>  313 - 316   (ALA  462  - THR  465  <=> PHE  313  - GLU  316 )                          
   3: 6c70-A c0i6-A   382 - 386 <=>  444 - 448   (MET  468  - GLN  472  <=> CYS  444  - LEU  448 )                          
   4: 6c70-A cvw5-A   170 - 175 <=>   33 -  38   (SER  187  - VAL  192  <=> THR   33  - LEU   38 )                          
   4: 6c70-A cvw5-A   178 - 181 <=>   39 -  42   (LEU  195  - GLN  198  <=> PRO   39  - SER   42 )                          
   4: 6c70-A cvw5-A   184 - 223 <=>   43 -  82   (TYR  201  - LEU  240  <=> SER   43  - SER   82 )                          
   4: 6c70-A cvw5-A   235 - 259 <=>   83 - 107   (LEU  321  - ASP  345  <=> SER   83  - THR  107 )                          
   4: 6c70-A cvw5-A   261 - 274 <=>  108 - 121   (TYR  347  - ILE  360  <=> HIS  108  - SER  121 )                          
   4: 6c70-A cvw5-A   275 - 278 <=>  124 - 127   (THR  361  - LEU  364  <=> GLY  124  - SER  127 )                          
   4: 6c70-A cvw5-A   302 - 331 <=>  132 - 161   (TYR  388  - CYS  417  <=> ILE  132  - SER  161 )                          
   4: 6c70-A cvw5-A   332 - 335 <=>  164 - 167   (HIS  418  - ASP  421  <=> ALA  164  - GLN  167 )                          
   4: 6c70-A cvw5-A   337 - 354 <=>  212 - 229   (SER  423  - ALA  440  <=> ILE  212  - LEU  229 )                          
   4: 6c70-A cvw5-A   355 - 358 <=>  232 - 235   (MET  441  - SER  444  <=> VAL  232  - ASP  235 )                          
   4: 6c70-A cvw5-A   363 - 366 <=>  237 - 240   (PHE  449  - SER  452  <=> ALA  237  - VAL  240 )                          
   4: 6c70-A cvw5-A   368 - 388 <=>  241 - 261   (ASP  454  - LYS  474  <=> GLU  241  - VAL  261 )                          
   5: 6c70-A cnr6-A    26 -  29 <=>   13 -  16   (ASN   28  - SER   31  <=> SER   13  - THR   16 )                          
   5: 6c70-A cnr6-A    30 -  39 <=>   19 -  28   (GLU   32  - TYR   41  <=> ALA   19  - THR   28 )                          
   5: 6c70-A cnr6-A    41 -  45 <=>   75 -  79   (ILE   43  - LEU   47  <=> LEU   75  - VAL   79 )                          
   5: 6c70-A cnr6-A    96 - 105 <=>   90 -  99   (TYR   98  - PRO  107  <=> LEU   90  - VAL   99 )                          
   5: 6c70-A cnr6-A   119 - 141 <=>  104 - 126   (HIS  121  - VAL  143  <=> ARG  104  - ILE  126 )                          
   5: 6c70-A cnr6-A   142 - 145 <=>  128 - 131   (ILE  144  - THR  147  <=> GLY  128  - ASN  131 )                          
   5: 6c70-A cnr6-A   181 - 218 <=>  133 - 170   (GLN  198  - LYS  235  <=> GLN  133  - THR  170 )                          
   5: 6c70-A cnr6-A   242 - 276 <=>  171 - 205   (TYR  328  - LEU  362  <=> THR  171  - GLY  205 )                          
   5: 6c70-A cnr6-A   299 - 326 <=>  208 - 235   (TYR  385  - GLU  412  <=> THR  208  - TRP  235 )                          
   5: 6c70-A cnr6-A   346 - 349 <=>  236 - 239   (ILE  432  - GLN  435  <=> ASP  236  - HIS  239 )                          
   5: 6c70-A cnr6-A   366 - 372 <=>  257 - 263   (SER  452  - SER  458  <=> MET  257  - SER  263 )                          
   6: 6c70-A c49s-A    59 -  62 <=>  129 - 132   (MET   61  - SER   64  <=> MET  129  - ASN  132 )                          
   6: 6c70-A c49s-A    71 -  81 <=>  136 - 146   (ASN   73  - PRO   83  <=> GLU  136  - ASN  146 )                          
   6: 6c70-A c49s-A   192 - 225 <=>  148 - 181   (SER  209  - ALA  242  <=> LEU  148  - GLU  181 )                          
   6: 6c70-A c49s-A   226 - 229 <=>  183 - 186   (THR  243  - THR  315  <=> GLU  183  - GLN  186 )                          
   6: 6c70-A c49s-A   230 - 281 <=>  189 - 240   (LYS  316  - TYR  367  <=> ASP  189  - PRO  240 )                          
   6: 6c70-A c49s-A   289 - 324 <=>  255 - 290   (VAL  375  - VAL  410  <=> PRO  255  - PHE  290 )                          
   6: 6c70-A c49s-A   350 - 356 <=>  291 - 297   (GLN  436  - SER  442  <=> THR  291  - LEU  297 )                          
   6: 6c70-A c49s-A   362 - 365 <=>  302 - 305   (PHE  448  - VAL  451  <=> GLY  302  - ASP  305 )                          
   6: 6c70-A c49s-A   368 - 382 <=>  306 - 320   (ASP  454  - MET  468  <=> GLU  306  - LEU  320 )                          
   6: 6c70-A c49s-A   385 - 388 <=>  449 - 452   (VAL  471  - LYS  474  <=> SER  449  - SER  452 )                          
   7: 6c70-A c5ui-A   170 - 174 <=>   32 -  36   (SER  187  - HIS  191  <=> ASP   32  - GLN   36 )                          
   7: 6c70-A c5ui-A   177 - 180 <=>   37 -  40   (ALA  194  - TYR  197  <=> HIS   37  - VAL   40 )                          
   7: 6c70-A c5ui-A   183 - 223 <=>   41 -  81   (TYR  200  - LEU  240  <=> PHE   41  - SER   81 )                          
   7: 6c70-A c5ui-A   234 - 259 <=>   83 - 108   (MET  320  - ASP  345  <=> ARG   83  - ALA  108 )                          
   7: 6c70-A c5ui-A   261 - 274 <=>  109 - 122   (TYR  347  - ILE  360  <=> ARG  109  - GLU  122 )                          
   7: 6c70-A c5ui-A   276 - 279 <=>  125 - 128   (LEU  362  - LEU  365  <=> GLY  125  - SER  128 )                          
   7: 6c70-A c5ui-A   301 - 336 <=>  132 - 167   (LEU  387  - GLY  422  <=> ARG  132  - ILE  167 )                          
   7: 6c70-A c5ui-A   337 - 354 <=>  213 - 230   (SER  423  - ALA  440  <=> ILE  213  - ILE  230 )                          
   7: 6c70-A c5ui-A   363 - 366 <=>  235 - 238   (PHE  449  - SER  452  <=> PHE  235  - ALA  238 )                          
   7: 6c70-A c5ui-A   368 - 376 <=>  239 - 247   (ASP  454  - ALA  462  <=> LEU  239  - MET  247 )                          
   7: 6c70-A c5ui-A   383 - 388 <=>  263 - 268   (VAL  469  - LYS  474  <=> ALA  263  - GLN  268 )                          
   8: 6c70-A cnne-A    62 -  66 <=>    1 -   5   (SER   64  - ASP   68  <=> MET    1  - LEU    5 )                          
   8: 6c70-A cnne-A   187 - 226 <=>   16 -  55   (ILE  204  - THR  243  <=> THR   16  - THR   55 )                          
   8: 6c70-A cnne-A   227 - 259 <=>   61 -  93   (GLY  313  - ASP  345  <=> ASN   61  - GLU   93 )                          
   8: 6c70-A cnne-A   261 - 267 <=>   94 - 100   (TYR  347  - LEU  353  <=> HIS   94  - ASN  100 )                          
   8: 6c70-A cnne-A   270 - 273 <=>  102 - 105   (LEU  356  - THR  359  <=> ASN  102  - SER  105 )                          
   8: 6c70-A cnne-A   303 - 331 <=>  106 - 134   (THR  389  - CYS  417  <=> SER  106  - GLU  134 )                          
   8: 6c70-A cnne-A   332 - 335 <=>  137 - 140   (HIS  418  - ASP  421  <=> TYR  137  - ALA  140 )                          
   8: 6c70-A cnne-A   337 - 352 <=>  199 - 214   (SER  423  - GLN  438  <=> ILE  199  - THR  214 )                          
   8: 6c70-A cnne-A   353 - 356 <=>  217 - 220   (LYS  439  - SER  442  <=> ALA  217  - VAL  220 )                          
   8: 6c70-A cnne-A   366 - 376 <=>  226 - 236   (SER  452  - ALA  462  <=> MET  226  - LYS  236 )                          
   8: 6c70-A cnne-A   377 - 388 <=>  238 - 249   (VAL  463  - LYS  474  <=> GLY  238  - LYS  249 )                          
   9: 6c70-A cxni-A    51 -  54 <=>    1 -   4   (TYR   53  - MET   56  <=> MET    1  - LEU    4 )                          
   9: 6c70-A cxni-A    57 -  64 <=>   10 -  17   (ASN   59  - ASP   66  <=> PRO   10  - THR   17 )                          
   9: 6c70-A cxni-A    65 -  68 <=>   23 -  26   (VAL   67  - LEU   70  <=> PRO   23  - PRO   26 )                          
   9: 6c70-A cxni-A    70 -  75 <=>   27 -  32   (ALA   72  - MET   77  <=> GLU   27  - SER   32 )                          
   9: 6c70-A cxni-A    76 -  98 <=>   34 -  56   (LEU   78  - THR  100  <=> LEU   34  - ASN   56 )                          
   9: 6c70-A cxni-A   100 - 103 <=>   57 -  60   (ALA  102  - ASN  105  <=> ASN   57  - TYR   60 )                          
   9: 6c70-A cxni-A   121 - 151 <=>   62 -  92   (LEU  123  - GLU  153  <=> MET   62  - MET   92 )                          
   9: 6c70-A cxni-A   155 - 160 <=>   96 - 101   (ILE  172  - ILE  177  <=> SER   96  - ILE  101 )                          
   9: 6c70-A cxni-A   184 - 205 <=>  104 - 125   (TYR  201  - PHE  222  <=> VAL  104  - LEU  125 )                          
   9: 6c70-A cxni-A   261 - 286 <=>  131 - 156   (TYR  347  - VAL  372  <=> SER  131  - ALA  156 )                          
   9: 6c70-A cxni-A   287 - 291 <=>  158 - 162   (ASN  373  - VAL  377  <=> THR  158  - ASP  162 )                          
   9: 6c70-A cxni-A   293 - 318 <=>  163 - 188   (ALA  379  - ILE  404  <=> LYS  163  - LYS  188 )                          
   9: 6c70-A cxni-A   345 - 348 <=>  197 - 200   (GLN  431  - CYS  434  <=> MET  197  - ASN  200 )                          
   9: 6c70-A cxni-A   351 - 354 <=>  201 - 204   (CYS  437  - ALA  440  <=> VAL  201  - GLU  204 )                          
   9: 6c70-A cxni-A   355 - 358 <=>  207 - 210   (MET  441  - SER  444  <=> ALA  207  - LEU  210 )                          
  10: 6c70-A cp95-A    62 -  65 <=>  135 - 138   (SER   64  - VAL   67  <=> ASP  135  - PRO  138 )                          
  10: 6c70-A cp95-A    71 -  81 <=>  142 - 152   (ASN   73  - PRO   83  <=> GLN  142  - ARG  152 )                          
  10: 6c70-A cp95-A   191 - 226 <=>  153 - 188   (VAL  208  - THR  243  <=> VAL  153  - SER  188 )                          
  10: 6c70-A cp95-A   228 - 282 <=>  196 - 250   (LEU  314  - GLN  368  <=> GLU  196  - ASP  250 )                          
  10: 6c70-A cp95-A   283 - 286 <=>  252 - 255   (ALA  369  - VAL  372  <=> LEU  252  - TRP  255 )                          
  10: 6c70-A cp95-A   287 - 322 <=>  269 - 304   (ASN  373  - SER  408  <=> GLU  269  - PRO  304 )                          
  10: 6c70-A cp95-A   363 - 366 <=>  311 - 314   (PHE  449  - SER  452  <=> GLU  311  - THR  314 )                          
  10: 6c70-A cp95-A   369 - 372 <=>  316 - 319   (LEU  455  - SER  458  <=> LEU  316  - ILE  319 )                          
  10: 6c70-A cp95-A   373 - 381 <=>  323 - 331   (VAL  459  - PHE  467  <=> ILE  323  - THR  331 )                          
  10: 6c70-A cp95-A   385 - 388 <=>  461 - 464   (VAL  471  - LYS  474  <=> LYS  461  - SER  464 )                          
  11: 6c70-A cxju-A    28 -  36 <=>    7 -  15   (TYR   30  - HIS   38  <=> VAL    7  - THR   15 )                          
  11: 6c70-A cxju-A    38 -  43 <=>   42 -  47   (ILE   40  - THR   45  <=> SER   42  - TYR   47 )                          
  11: 6c70-A cxju-A    96 - 104 <=>   56 -  64   (TYR   98  - ASN  106  <=> LEU   56  - VAL   64 )                          
  11: 6c70-A cxju-A   115 - 142 <=>   70 -  97   (ASN  117  - ILE  144  <=> ARG   70  - ASP   97 )                          
  11: 6c70-A cxju-A   185 - 212 <=>   99 - 126   (LEU  202  - HIS  229  <=> PHE   99  - PHE  126 )                          
  11: 6c70-A cxju-A   214 - 219 <=>  127 - 132   (LYS  231  - PRO  236  <=> MET  127  - ASN  132 )                          
  11: 6c70-A cxju-A   242 - 276 <=>  133 - 167   (TYR  328  - LEU  362  <=> ILE  133  - GLY  167 )                          
  11: 6c70-A cxju-A   300 - 330 <=>  168 - 198   (LEU  386  - SER  416  <=> ALA  168  - ASP  198 )                          
  11: 6c70-A cxju-A   340 - 343 <=>  201 - 204   (ALA  426  - PHE  429  <=> SER  201  - PRO  204 )                          
  11: 6c70-A cxju-A   366 - 377 <=>  222 - 233   (SER  452  - VAL  463  <=> ILE  222  - ILE  233 )                          
  12: 6c70-A cxsy-A    63 -  67 <=>   30 -  34   (ASP   65  - ASP   69  <=> ASP   30  - ASN   34 )                          
  12: 6c70-A cxsy-A    70 -  74 <=>   35 -  39   (ALA   72  - THR   76  <=> PHE   35  - ALA   39 )                          
  12: 6c70-A cxsy-A    78 -  81 <=>   40 -  43   (PHE   80  - PRO   83  <=> VAL   40  - ASP   43 )                          
  12: 6c70-A cxsy-A   192 - 226 <=>   44 -  78   (SER  209  - THR  243  <=> ASN   44  - ARG   78 )                          
  12: 6c70-A cxsy-A   227 - 266 <=>   84 - 123   (GLY  313  - LEU  352  <=> THR   84  - GLU  123 )                          
  12: 6c70-A cxsy-A   267 - 270 <=>  125 - 128   (LEU  353  - LEU  356  <=> HIS  125  - ASN  128 )                          
  12: 6c70-A cxsy-A   305 - 331 <=>  130 - 156   (GLY  391  - CYS  417  <=> ALA  130  - ALA  156 )                          
  12: 6c70-A cxsy-A   332 - 335 <=>  159 - 162   (HIS  418  - ASP  421  <=> ASN  159  - GLU  162 )                          
  12: 6c70-A cxsy-A   337 - 351 <=>  221 - 235   (SER  423  - CYS  437  <=> LEU  221  - PHE  235 )                          
  12: 6c70-A cxsy-A   352 - 355 <=>  238 - 241   (GLN  438  - MET  441  <=> VAL  238  - LEU  241 )                          
  12: 6c70-A cxsy-A   366 - 388 <=>  248 - 270   (SER  452  - LYS  474  <=> MET  248  - LEU  270 )                          
  13: 6c70-A crh3-A   155 - 162 <=>    7 -  14   (ILE  172  - THR  179  <=> ALA    7  - ALA   14 )                          
  13: 6c70-A crh3-A   172 - 175 <=>  121 - 124   (ALA  189  - VAL  192  <=> ARG  121  - THR  124 )                          
  13: 6c70-A crh3-A   179 - 226 <=>  131 - 178   (ILE  196  - THR  243  <=> GLY  131  - GLU  178 )                          
  13: 6c70-A crh3-A   228 - 259 <=>  207 - 238   (LEU  314  - ASP  345  <=> LYS  207  - ALA  238 )                          
  13: 6c70-A crh3-A   261 - 269 <=>  239 - 247   (TYR  347  - MET  355  <=> LEU  239  - ILE  247 )                          
  13: 6c70-A crh3-A   270 - 282 <=>  249 - 261   (LEU  356  - GLN  368  <=> ASP  249  - LEU  261 )                          
  13: 6c70-A crh3-A   285 - 288 <=>  263 - 266   (LYS  371  - GLY  374  <=> GLY  263  - GLY  266 )                          
  13: 6c70-A crh3-A   295 - 298 <=>  268 - 271   (THR  381  - GLY  384  <=> PRO  268  - GLY  271 )                          
  13: 6c70-A crh3-A   300 - 331 <=>  272 - 303   (LEU  386  - CYS  417  <=> LEU  272  - LEU  303 )                          
  13: 6c70-A crh3-A   343 - 346 <=>  304 - 307   (PHE  429  - ILE  432  <=> PRO  304  - GLY  307 )                          
  13: 6c70-A crh3-A   349 - 355 <=>  310 - 316   (GLN  435  - MET  441  <=> GLU  310  - LEU  316 )                          
  13: 6c70-A crh3-A   363 - 366 <=>  321 - 324   (PHE  449  - SER  452  <=> THR  321  - ILE  324 )                          
  13: 6c70-A crh3-A   368 - 376 <=>  325 - 333   (ASP  454  - ALA  462  <=> SER  325  - ILE  333 )                          
  13: 6c70-A crh3-A   379 - 383 <=>  334 - 338   (THR  465  - VAL  469  <=> ILE  334  - PRO  338 )                          
  14: 6c70-A c500-A    49 -  52 <=>   20 -  23   (LEU   51  - GLY   54  <=> GLU   20  - VAL   23 )                          
  14: 6c70-A c500-A    78 -  83 <=>   26 -  31   (PHE   80  - VAL   85  <=> ALA   26  - GLU   31 )                          
  14: 6c70-A c500-A   192 - 225 <=>   32 -  65   (SER  209  - ALA  242  <=> PHE   32  - THR   65 )                          
  14: 6c70-A c500-A   236 - 259 <=>   67 -  90   (VAL  322  - ASP  345  <=> ASP   67  - ASN   90 )                          
  14: 6c70-A c500-A   261 - 264 <=>   91 -  94   (TYR  347  - ALA  350  <=> LYS   91  - THR   94 )                          
  14: 6c70-A c500-A   268 - 275 <=>   95 - 102   (HIS  354  - THR  361  <=> ILE   95  - GLU  102 )                          
  14: 6c70-A c500-A   277 - 280 <=>  103 - 106   (THR  363  - ALA  366  <=> GLU  103  - ARG  106 )                          
  14: 6c70-A c500-A   296 - 335 <=>  107 - 146   (VAL  382  - ASP  421  <=> VAL  107  - ARG  146 )                          
  14: 6c70-A c500-A   337 - 354 <=>  192 - 209   (SER  423  - ALA  440  <=> ILE  192  - LEU  209 )                          
  14: 6c70-A c500-A   363 - 366 <=>  214 - 217   (PHE  449  - SER  452  <=> VAL  214  - ALA  217 )                          
  14: 6c70-A c500-A   368 - 375 <=>  218 - 225   (ASP  454  - GLY  461  <=> MET  218  - ASN  225 )                          
  15: 6c70-A c5qx-A    52 -  55 <=>  135 - 138   (GLY   54  - ALA   57  <=> VAL  135  - GLU  138 )                          
  15: 6c70-A c5qx-A    75 -  81 <=>  142 - 148   (MET   77  - PRO   83  <=> ILE  142  - GLN  148 )                          
  15: 6c70-A c5qx-A   191 - 226 <=>  149 - 184   (VAL  208  - THR  243  <=> ASP  149  - LEU  184 )                          
  15: 6c70-A c5qx-A   227 - 277 <=>  188 - 238   (GLY  313  - THR  363  <=> LEU  188  - ASP  238 )                          
  15: 6c70-A c5qx-A   285 - 288 <=>  245 - 248   (LYS  371  - GLY  374  <=> LYS  245  - GLN  248 )                          
  15: 6c70-A c5qx-A   292 - 324 <=>  260 - 292   (TYR  378  - VAL  410  <=> CYS  260  - VAL  292 )                          
  15: 6c70-A c5qx-A   350 - 356 <=>  293 - 299   (GLN  436  - SER  442  <=> SER  293  - ILE  299 )                          
  15: 6c70-A c5qx-A   363 - 366 <=>  304 - 307   (PHE  449  - SER  452  <=> PRO  304  - GLU  307 )                          
  15: 6c70-A c5qx-A   368 - 376 <=>  308 - 316   (ASP  454  - ALA  462  <=> GLU  308  - ASN  316 )                          
  15: 6c70-A c5qx-A   379 - 382 <=>  453 - 456   (THR  465  - MET  468  <=> ILE  453  - GLU  456 )                          
  15: 6c70-A c5qx-A   385 - 388 <=>  457 - 460   (VAL  471  - LYS  474  <=> THR  457  - LEU  460 )                          
  16: 6c70-A cznr-A    49 -  52 <=>   20 -  23   (LEU   51  - GLY   54  <=> VAL   20  - VAL   23 )                          
  16: 6c70-A cznr-A   189 - 225 <=>   29 -  65   (MET  206  - ALA  242  <=> MET   29  - ASN   65 )                          
  16: 6c70-A cznr-A   236 - 259 <=>   67 -  90   (VAL  322  - ASP  345  <=> ASP   67  - SER   90 )                          
  16: 6c70-A cznr-A   261 - 274 <=>   91 - 104   (TYR  347  - ILE  360  <=> LYS   91  - GLY  104 )                          
  16: 6c70-A cznr-A   298 - 335 <=>  110 - 147   (GLY  384  - ASP  421  <=> ALA  110  - ARG  147 )                          
  16: 6c70-A cznr-A   337 - 354 <=>  194 - 211   (SER  423  - ALA  440  <=> ILE  194  - LEU  211 )                          
  16: 6c70-A cznr-A   362 - 365 <=>  216 - 219   (PHE  448  - VAL  451  <=> VAL  216  - ALA  219 )                          
  16: 6c70-A cznr-A   367 - 379 <=>  222 - 234   (LEU  453  - THR  465  <=> VAL  222  - TYR  234 )                          
  16: 6c70-A cznr-A   385 - 388 <=>  241 - 244   (VAL  471  - LYS  474  <=> ASP  241  - GLU  244 )                          
  17: 6c70-A c4hz-A   152 - 155 <=>    9 -  12   (ASP  154  - ILE  172  <=> LYS    9  - SER   12 )                          
  17: 6c70-A c4hz-A   169 - 172 <=>   16 -  19   (MET  186  - ALA  189  <=> ALA   16  - VAL   19 )                          
  17: 6c70-A c4hz-A   174 - 177 <=>   20 -  23   (HIS  191  - ALA  194  <=> GLU   20  - MET   23 )                          
  17: 6c70-A c4hz-A   180 - 183 <=>   24 -  27   (TYR  197  - TYR  200  <=> GLU   24  - GLU   27 )                          
  17: 6c70-A c4hz-A   185 - 221 <=>   28 -  64   (LEU  202  - MET  238  <=> PHE   28  - PRO   64 )                          
  17: 6c70-A c4hz-A   239 - 275 <=>   66 - 102   (ALA  325  - THR  361  <=> SER   66  - ASN  102 )                          
  17: 6c70-A c4hz-A   278 - 282 <=>  103 - 107   (LEU  364  - GLN  368  <=> THR  103  - VAL  107 )                          
  17: 6c70-A c4hz-A   301 - 330 <=>  116 - 145   (LEU  387  - SER  416  <=> SER  116  - GLY  145 )                          
  17: 6c70-A c4hz-A   332 - 336 <=>  146 - 150   (HIS  418  - GLY  422  <=> ARG  146  - GLN  150 )                          
  17: 6c70-A c4hz-A   337 - 354 <=>  188 - 205   (SER  423  - ALA  440  <=> ALA  188  - SER  205 )                          
  17: 6c70-A c4hz-A   355 - 358 <=>  209 - 212   (MET  441  - SER  444  <=> LEU  209  - MET  212 )                          
  17: 6c70-A c4hz-A   363 - 366 <=>  214 - 217   (PHE  449  - SER  452  <=> VAL  214  - ALA  217 )                          
  17: 6c70-A c4hz-A   368 - 388 <=>  218 - 238   (ASP  454  - LYS  474  <=> VAL  218  - VAL  238 )                          
  18: 6c70-A c54q-A    56 -  59 <=>   12 -  15   (VAL   58  - MET   61  <=> VAL   12  - GLN   15 )                          
  18: 6c70-A c54q-A    61 -  64 <=>   16 -  19   (GLU   63  - ASP   66  <=> GLN   16  - VAL   19 )                          
  18: 6c70-A c54q-A    65 -  68 <=>   21 -  24   (VAL   67  - LEU   70  <=> GLY   21  - THR   24 )                          
  18: 6c70-A c54q-A    70 -  78 <=>   25 -  33   (ALA   72  - PHE   80  <=> LEU   25  - PRO   33 )                          
  18: 6c70-A c54q-A    79 -  97 <=>   35 -  53   (LEU   81  - LYS   99  <=> VAL   35  - ARG   53 )                          
  18: 6c70-A c54q-A    99 - 102 <=>   54 -  57   (LEU  101  - TRP  104  <=> TYR   54  - ASP   57 )                          
  18: 6c70-A c54q-A   116 - 122 <=>   60 -  66   (ALA  118  - ALA  124  <=> PRO   60  - SER   66 )                          
  18: 6c70-A c54q-A   124 - 137 <=>   67 -  80   (THR  126  - THR  139  <=> GLY   67  - ILE   80 )                          
  18: 6c70-A c54q-A   139 - 152 <=>   81 -  94   (PHE  141  - ASP  154  <=> LEU   81  - SER   94 )                          
  18: 6c70-A c54q-A   156 - 160 <=>   95 -  99   (PRO  173  - ILE  177  <=> ALA   95  - GLY   99 )                          
  18: 6c70-A c54q-A   182 - 205 <=>  101 - 124   (PHE  199  - PHE  222  <=> VAL  101  - ARG  124 )                          
  18: 6c70-A c54q-A   252 - 255 <=>  129 - 132   (ARG  338  - THR  341  <=> ARG  129  - THR  132 )                          
  18: 6c70-A c54q-A   261 - 278 <=>  136 - 153   (TYR  347  - LEU  364  <=> SER  136  - ALA  153 )                          
  18: 6c70-A c54q-A   280 - 283 <=>  154 - 157   (ALA  366  - ALA  369  <=> PHE  154  - TRP  157 )                          
  18: 6c70-A c54q-A   285 - 316 <=>  164 - 195   (LYS  371  - ARG  402  <=> TRP  164  - ALA  195 )                          
  18: 6c70-A c54q-A   320 - 323 <=>  199 - 202   (GLU  406  - SER  409  <=> PRO  199  - PRO  202 )                          
  18: 6c70-A c54q-A   335 - 339 <=>  214 - 218   (ASP  421  - GLU  425  <=> VAL  214  - ALA  218 )                          
  18: 6c70-A c54q-A   343 - 346 <=>  219 - 222   (PHE  429  - ILE  432  <=> PRO  219  - GLY  222 )                          
  19: 6c70-A c1lj-A   146 - 151 <=>   11 -  16   (GLY  148  - GLU  153  <=> ASP   11  - GLN   16 )                          
  19: 6c70-A c1lj-A   169 - 172 <=>  112 - 115   (MET  186  - ALA  189  <=> LYS  112  - GLU  115 )                          
  19: 6c70-A c1lj-A   174 - 184 <=>  118 - 128   (HIS  191  - TYR  201  <=> ASN  118  - THR  128 )                          
  19: 6c70-A c1lj-A   186 - 228 <=>  134 - 176   (VAL  203  - LEU  314  <=> ALA  134  - TYR  176 )                          
  19: 6c70-A c1lj-A   229 - 259 <=>  193 - 223   (THR  315  - ASP  345  <=> LEU  193  - THR  223 )                          
  19: 6c70-A c1lj-A   261 - 265 <=>  224 - 228   (TYR  347  - LEU  351  <=> LEU  224  - LEU  228 )                          
  19: 6c70-A c1lj-A   266 - 282 <=>  230 - 246   (LEU  352  - GLN  368  <=> ASP  230  - GLY  246 )                          
  19: 6c70-A c1lj-A   297 - 300 <=>  248 - 251   (ILE  383  - LEU  386  <=> PRO  248  - THR  251 )                          
  19: 6c70-A c1lj-A   303 - 331 <=>  252 - 280   (THR  389  - CYS  417  <=> SER  252  - LEU  280 )                          
  19: 6c70-A c1lj-A   333 - 339 <=>  281 - 287   (TRP  419  - GLU  425  <=> LEU  281  - ASP  287 )                          
  19: 6c70-A c1lj-A   342 - 355 <=>  289 - 302   (THR  428  - MET  441  <=> ASP  289  - VAL  302 )                          
  19: 6c70-A c1lj-A   364 - 371 <=>  307 - 314   (THR  450  - ALA  457  <=> THR  307  - PHE  314 )                          
  19: 6c70-A c1lj-A   374 - 379 <=>  315 - 320   (LEU  460  - THR  465  <=> VAL  315  - PRO  320 )                          
  19: 6c70-A c1lj-A   383 - 386 <=>  328 - 331   (VAL  469  - GLN  472  <=> PRO  328  - LEU  331 )                          
  20: 6c70-A c0s6-A    53 -  56 <=>    2 -   5   (MET   55  - VAL   58  <=> GLY    2  - SER    5 )                          
  20: 6c70-A c0s6-A    57 -  60 <=>   14 -  17   (ASN   59  - MET   62  <=> PRO   14  - ASP   17 )                          
  20: 6c70-A c0s6-A    68 -  88 <=>   30 -  50   (LEU   70  - PHE   90  <=> THR   30  - ALA   50 )                          
  20: 6c70-A c0s6-A    92 - 102 <=>   51 -  61   (SER   94  - TRP  104  <=> PRO   51  - ASP   61 )                          
  20: 6c70-A c0s6-A   121 - 151 <=>   66 -  96   (LEU  123  - GLU  153  <=> CYS   66  - ARG   96 )                          
  20: 6c70-A c0s6-A   154 - 160 <=>   99 - 105   (PRO  171  - ILE  177  <=> GLY   99  - VAL  105 )                          
  20: 6c70-A c0s6-A   184 - 207 <=>  108 - 131   (TYR  201  - CYS  224  <=> VAL  108  - GLY  131 )                          
  20: 6c70-A c0s6-A   261 - 286 <=>  135 - 160   (TYR  347  - VAL  372  <=> SER  135  - ALA  160 )                          
  20: 6c70-A c0s6-A   287 - 290 <=>  164 - 167   (ASN  373  - ASN  376  <=> PRO  164  - VAL  167 )                          
  20: 6c70-A c0s6-A   292 - 315 <=>  168 - 191   (TYR  378  - ASN  401  <=> GLY  168  - LEU  191 )                          
  20: 6c70-A c0s6-A   318 - 321 <=>  192 - 195   (ILE  404  - SER  407  <=> SER  192  - PRO  195 )                          
  20: 6c70-A c0s6-A   326 - 329 <=>  200 - 203   (GLU  412  - TYR  415  <=> GLU  200  - LYS  203 )                          
  20: 6c70-A c0s6-A   344 - 347 <=>  204 - 207   (VAL  430  - VAL  433  <=> ASP  204  - PRO  207 )                          
  20: 6c70-A c0s6-A   350 - 358 <=>  208 - 216   (GLN  436  - SER  444  <=> CYS  208  - LEU  216 )                          
  21: 6c70-A cx32-A   163 - 166 <=>    8 -  11   (PHE  180  - PHE  183  <=> THR    8  - ILE   11 )                          
  21: 6c70-A cx32-A   169 - 174 <=>   14 -  19   (MET  186  - HIS  191  <=> LEU   14  - LEU   19 )                          
  21: 6c70-A cx32-A   182 - 226 <=>  136 - 180   (PHE  199  - THR  243  <=> PRO  136  - GLY  180 )                          
  21: 6c70-A cx32-A   228 - 231 <=>  182 - 185   (LEU  314  - LYS  317  <=> SER  182  - ASP  185 )                          
  21: 6c70-A cx32-A   233 - 279 <=>  186 - 232   (GLU  319  - LEU  365  <=> THR  186  - TRP  232 )                          
  21: 6c70-A cx32-A   290 - 293 <=>  244 - 247   (ASN  376  - ALA  379  <=> PRO  244  - ASP  247 )                          
  21: 6c70-A cx32-A   296 - 324 <=>  248 - 276   (VAL  382  - VAL  410  <=> ILE  248  - ASP  276 )                          
  21: 6c70-A cx32-A   350 - 353 <=>  277 - 280   (GLN  436  - LYS  439  <=> HIS  277  - ALA  280 )                          
  21: 6c70-A cx32-A   363 - 366 <=>  288 - 291   (PHE  449  - SER  452  <=> GLU  288  - ALA  291 )                          
  21: 6c70-A cx32-A   369 - 378 <=>  293 - 302   (LEU  455  - VAL  464  <=> LEU  293  - LEU  302 )                          
  21: 6c70-A cx32-A   379 - 382 <=>  427 - 430   (THR  465  - MET  468  <=> SER  427  - SER  430 )                          
  21: 6c70-A cx32-A   385 - 388 <=>  431 - 434   (VAL  471  - LYS  474  <=> ILE  431  - PRO  434 )                          
  22: 6c70-A cr1m-A    89 - 105 <=>   18 -  34   (PRO   91  - PRO  107  <=> HIS   18  - ARG   34 )                          
  22: 6c70-A cr1m-A   107 - 110 <=>   41 -  44   (SER  109  - LEU  112  <=> VAL   41  - THR   44 )                          
  22: 6c70-A cr1m-A   111 - 140 <=>   74 - 103   (PHE  113  - SER  142  <=> SER   74  - LYS  103 )                          
  22: 6c70-A cr1m-A   145 - 152 <=>  108 - 115   (THR  147  - ASP  154  <=> ARG  108  - SER  115 )                          
  22: 6c70-A cr1m-A   170 - 214 <=>  157 - 201   (SER  187  - LYS  231  <=> VAL  157  - TYR  201 )                          
  22: 6c70-A cr1m-A   215 - 220 <=>  203 - 208   (ALA  232  - LEU  237  <=> LEU  203  - VAL  208 )                          
  22: 6c70-A cr1m-A   223 - 226 <=>  209 - 212   (LEU  240  - THR  243  <=> PRO  209  - TYR  212 )                          
  22: 6c70-A cr1m-A   227 - 230 <=>  223 - 226   (GLY  313  - LYS  316  <=> VAL  223  - TYR  226 )                          
  22: 6c70-A cr1m-A   233 - 284 <=>  227 - 278   (GLU  319  - THR  370  <=> VAL  227  - TYR  278 )                          
  22: 6c70-A cr1m-A   285 - 288 <=>  280 - 283   (LYS  371  - GLY  374  <=> ILE  280  - LYS  283 )                          
  23: 6c70-A c2u2-A    51 -  55 <=>    1 -   5   (TYR   53  - ALA   57  <=> MET    1  - CYS    5 )                          
  23: 6c70-A c2u2-A    56 -  59 <=>    9 -  12   (VAL   58  - MET   61  <=> GLY    9  - PRO   12 )                          
  23: 6c70-A c2u2-A    62 -  65 <=>   15 -  18   (SER   64  - VAL   67  <=> ASP   15  - VAL   18 )                          
  23: 6c70-A c2u2-A    69 -  72 <=>   26 -  29   (THR   71  - THR   74  <=> ASP   26  - LYS   29 )                          
  23: 6c70-A c2u2-A    75 -  78 <=>   31 -  34   (MET   77  - PHE   80  <=> PHE   31  - THR   34 )                          
  23: 6c70-A c2u2-A    79 -  89 <=>   36 -  46   (LEU   81  - PRO   91  <=> LEU   36  - ILE   46 )                          
  23: 6c70-A c2u2-A    91 - 103 <=>   47 -  59   (ARG   93  - ASN  105  <=> CYS   47  - TYR   59 )                          
  23: 6c70-A c2u2-A   121 - 124 <=>   64 -  67   (LEU  123  - THR  126  <=> SER   64  - SER   67 )                          
  23: 6c70-A c2u2-A   126 - 131 <=>   69 -  74   (MET  128  - PHE  133  <=> CYS   69  - GLY   74 )                          
  23: 6c70-A c2u2-A   132 - 150 <=>   78 -  96   (CYS  134  - ILE  152  <=> CYS   78  - ARG   96 )                          
  23: 6c70-A c2u2-A   157 - 160 <=>   99 - 102   (ARG  174  - ILE  177  <=> GLU   99  - MET  102 )                          
  23: 6c70-A c2u2-A   184 - 203 <=>  106 - 125   (TYR  201  - LEU  220  <=> LEU  106  - GLU  125 )                          
  23: 6c70-A c2u2-A   252 - 255 <=>  129 - 132   (ARG  338  - THR  341  <=> GLY  129  - SER  132 )                          
  23: 6c70-A c2u2-A   258 - 284 <=>  133 - 159   (GLY  344  - THR  370  <=> SER  133  - ILE  159 )                          
  23: 6c70-A c2u2-A   285 - 289 <=>  161 - 165   (LYS  371  - VAL  375  <=> GLU  161  - ALA  165 )                          
  23: 6c70-A c2u2-A   292 - 312 <=>  166 - 186   (TYR  378  - ILE  398  <=> ASP  166  - LEU  186 )                          
  23: 6c70-A c2u2-A   314 - 317 <=>  187 - 190   (GLY  400  - LEU  403  <=> SER  187  - ALA  190 )                          
  23: 6c70-A c2u2-A   326 - 329 <=>  198 - 201   (GLU  412  - TYR  415  <=> LYS  198  - TYR  201 )                          
  23: 6c70-A c2u2-A   344 - 347 <=>  202 - 205   (VAL  430  - VAL  433  <=> VAL  202  - PRO  205 )                          
  23: 6c70-A c2u2-A   350 - 358 <=>  206 - 214   (GLN  436  - SER  444  <=> CYS  206  - LEU  214 )                          
  24: 6c70-A c5yq-A     2 -  17 <=>  243 - 258   (LYS    4  - MET   19  <=> THR  243  - ILE  258 )                          
  24: 6c70-A c5yq-A    51 -  63 <=>  270 - 282   (TYR   53  - ASP   65  <=> GLN  270  - MET  282 )                          
  24: 6c70-A c5yq-A    64 -  94 <=>  288 - 318   (ASP   66  - ILE   96  <=> PRO  288  - LEU  318 )                          
  24: 6c70-A c5yq-A    96 -  99 <=>  320 - 323   (TYR   98  - LEU  101  <=> GLU  320  - GLN  323 )                          
  24: 6c70-A c5yq-A   256 - 285 <=>  324 - 353   (ALA  342  - LYS  371  <=> LYS  324  - VAL  353 )                          
  24: 6c70-A c5yq-A   286 - 290 <=>  355 - 359   (VAL  372  - ASN  376  <=> THR  355  - GLU  359 )                          
  24: 6c70-A c5yq-A   292 - 300 <=>  375 - 383   (TYR  378  - LEU  386  <=> ILE  375  - SER  383 )                          
  24: 6c70-A c5yq-A   302 - 313 <=>  384 - 395   (TYR  388  - PHE  399  <=> LYS  384  - LEU  395 )                          
  24: 6c70-A c5yq-A   356 - 359 <=>  414 - 417   (SER  442  - GLY  445  <=> GLN  414  - MET  417 )                          
  24: 6c70-A c5yq-A   364 - 388 <=>  418 - 442   (THR  450  - LYS  474  <=> THR  418  - ALA  442 )                          
  25: 6c70-A crz0-A    28 -  31 <=>  147 - 150   (TYR   30  - GLY   33  <=> LEU  147  - ILE  150 )                          
  25: 6c70-A crz0-A    34 -  37 <=>  568 - 571   (PHE   36  - ARG   39  <=> PHE  568  - THR  571 )                          
  25: 6c70-A crz0-A    40 -  63 <=>  572 - 595   (CYS   42  - ASP   65  <=> SER  572  - GLN  595 )                          
  25: 6c70-A crz0-A    66 -  93 <=>  613 - 640   (ASP   68  - LYS   95  <=> ALA  613  - GLU  640 )                          
  25: 6c70-A crz0-A   131 - 139 <=>  647 - 655   (PHE  133  - PHE  141  <=> GLN  647  - THR  655 )                          
  25: 6c70-A crz0-A   186 - 190 <=>  669 - 673   (VAL  203  - ALA  207  <=> ARG  669  - GLN  673 )                          
  25: 6c70-A crz0-A   192 - 209 <=>  674 - 691   (SER  209  - GLN  226  <=> ILE  674  - GLU  691 )                          
  25: 6c70-A crz0-A   249 - 277 <=>  693 - 721   (HIS  335  - THR  363  <=> PRO  693  - GLU  721 )                          
  25: 6c70-A crz0-A   285 - 290 <=>  729 - 734   (LYS  371  - ASN  376  <=> ALA  729  - SER  734 )                          
  25: 6c70-A crz0-A   300 - 305 <=>  740 - 745   (LEU  386  - GLY  391  <=> ILE  740  - SER  745 )                          
  25: 6c70-A crz0-A   306 - 321 <=>  750 - 765   (GLN  392  - SER  407  <=> GLY  750  - ALA  765 )                          
  25: 6c70-A crz0-A   361 - 364 <=>  779 - 782   (LYS  447  - THR  450  <=> CYS  779  - LEU  782 )                          
  25: 6c70-A crz0-A   368 - 382 <=>  787 - 801   (ASP  454  - MET  468  <=> ASP  787  - ARG  801 )                          
  25: 6c70-A crz0-A   385 - 388 <=>  802 - 805   (VAL  471  - LYS  474  <=> ARG  802  - GLN  805 )                          
  26: 6c70-A cnt6-A    31 -  63 <=>  124 - 156   (GLY   33  - ASP   65  <=> SER  124  - TYR  156 )                          
  26: 6c70-A cnt6-A    64 -  96 <=>  216 - 248   (ASP   66  - TYR   98  <=> GLN  216  - ARG  248 )                          
  26: 6c70-A cnt6-A    98 - 101 <=>  249 - 252   (THR  100  - ILE  103  <=> ALA  249  - GLU  252 )                          
  26: 6c70-A cnt6-A   190 - 193 <=>  259 - 262   (ALA  207  - ASN  210  <=> THR  259  - GLY  262 )                          
  26: 6c70-A cnt6-A   196 - 199 <=>  263 - 266   (ASP  213  - PHE  216  <=> PHE  263  - TRP  266 )                          
  26: 6c70-A cnt6-A   258 - 286 <=>  268 - 296   (GLY  344  - VAL  372  <=> TRP  268  - THR  296 )                          
  26: 6c70-A cnt6-A   287 - 327 <=>  301 - 341   (ASN  373  - ALA  413  <=> TRP  301  - LEU  341 )                          
  27: 6c70-A cugu-A    10 -  13 <=>  102 - 105   (LEU   12  - ASN   15  <=> ARG  102  - GLU  105 )                          
  27: 6c70-A cugu-A    17 -  20 <=>  158 - 161   (MET   19  - VAL   22  <=> ASP  158  - GLU  161 )                          
  27: 6c70-A cugu-A    24 -  30 <=>  163 - 169   (MET   26  - GLU   32  <=> LEU  163  - SER  169 )                          
  27: 6c70-A cugu-A    32 -  53 <=>  170 - 191   (LYS   34  - MET   55  <=> THR  170  - GLY  191 )                          
  27: 6c70-A cugu-A    54 -  62 <=>  193 - 201   (MET   56  - SER   64  <=> THR  193  - PHE  201 )                          
  27: 6c70-A cugu-A    63 -  92 <=>  203 - 232   (ASP   65  - SER   94  <=> PHE  203  - HIS  232 )                          
  27: 6c70-A cugu-A    99 - 102 <=>  240 - 243   (LEU  101  - TRP  104  <=> SER  240  - GLU  243 )                          
  27: 6c70-A cugu-A   257 - 287 <=>  246 - 276   (VAL  343  - ASN  373  <=> GLU  246  - ASN  276 )                          
  27: 6c70-A cugu-A   288 - 318 <=>  278 - 308   (GLY  374  - ILE  404  <=> TRP  278  - MET  308 )                          
  27: 6c70-A cugu-A   350 - 353 <=>  313 - 316   (GLN  436  - LYS  439  <=> VAL  313  - THR  316 )                          
  28: 6c70-A cx44-A     5 -  12 <=> 1276 -1283   (GLY    7  - PRO   14  <=> GLU 1276  - LEU 1283 )                          
  28: 6c70-A cx44-A    22 -  25 <=> 1286 -1289   (HIS   24  - PHE   27  <=> LEU 1286  - SER 1289 )                          
  28: 6c70-A cx44-A    32 -  35 <=> 1290 -1293   (LYS   34  - PRO   37  <=> LYS 1290  - VAL 1293 )                          
  28: 6c70-A cx44-A    59 -  62 <=> 1577 -1580   (MET   61  - SER   64  <=> ASP 1577  - ALA 1580 )                          
  28: 6c70-A cx44-A    63 -  66 <=> 1582 -1585   (ASP   65  - ASP   68  <=> GLN 1582  - LYS 1585 )                          
  28: 6c70-A cx44-A   116 - 146 <=> 1819 -1849   (ALA  118  - GLY  148  <=> GLU 1819  - ALA 1849 )                          
  28: 6c70-A cx44-A   150 - 153 <=> 1857 -1860   (ILE  152  - SER  155  <=> GLU 1857  - TYR 1860 )                          
  28: 6c70-A cx44-A   170 - 226 <=> 1876 -1932   (SER  187  - THR  243  <=> GLY 1876  - ILE 1932 )                          
  28: 6c70-A cx44-A   227 - 259 <=> 1936 -1968   (GLY  313  - ASP  345  <=> LEU 1936  - GLU 1968 )                          
  28: 6c70-A cx44-A   261 - 275 <=> 1969 -1983   (TYR  347  - THR  361  <=> GLN 1969  - VAL 1983 )                          
  29: 6c70-A cw6k-A    52 -  55 <=>    3 -   6   (GLY   54  - ALA   57  <=> SER    3  - LYS    6 )                          
  29: 6c70-A cw6k-A    62 -  65 <=>   85 -  88   (SER   64  - VAL   67  <=> PHE   85  - PRO   88 )                          
  29: 6c70-A cw6k-A    83 -  86 <=>  960 - 963   (VAL   85  - ILE   88  <=> PRO  960  - PHE  963 )                          
  29: 6c70-A cw6k-A    90 -  97 <=>  968 - 975   (VAL   92  - LYS   99  <=> ALA  968  - LYS  975 )                          
  29: 6c70-A cw6k-A    99 - 104 <=>  977 - 982   (LEU  101  - ASN  106  <=> PHE  977  - GLU  982 )                          
  29: 6c70-A cw6k-A   115 - 133 <=> 1019 -1037   (ASN  117  - VAL  135  <=> PHE 1019  - GLN 1037 )                          
  29: 6c70-A cw6k-A   135 - 149 <=> 1038 -1052   (GLY  137  - PHE  151  <=> ARG 1038  - ARG 1052 )                          
  29: 6c70-A cw6k-A   172 - 190 <=> 1057 -1075   (ALA  189  - ALA  207  <=> THR 1057  - VAL 1075 )                          
  29: 6c70-A cw6k-A   192 - 222 <=> 1076 -1106   (SER  209  - GLU  239  <=> ASN 1076  - ARG 1106 )                          
  29: 6c70-A cw6k-A   223 - 226 <=> 1108 -1111   (LEU  240  - THR  243  <=> LEU 1108  - MET 1111 )                          
  29: 6c70-A cw6k-A   228 - 258 <=> 1122 -1152   (LEU  314  - GLY  344  <=> ALA 1122  - GLU 1152 )                          
  29: 6c70-A cw6k-A   261 - 274 <=> 1155 -1168   (TYR  347  - ILE  360  <=> ALA 1155  - GLN 1168 )                          
  30: 6c70-A c01l-A    65 -  91 <=>    1 -  27   (VAL   67  - ARG   93  <=> MET    1  - PRO   27 )                          
  30: 6c70-A c01l-A   260 - 290 <=>   28 -  58   (ALA  346  - ASN  376  <=> ASP   28  - THR   58 )                          
  30: 6c70-A c01l-A   320 - 333 <=>  176 - 189   (GLU  406  - TRP  419  <=> LYS  176  - LYS  189 )                          
  30: 6c70-A c01l-A   340 - 343 <=>  191 - 194   (ALA  426  - PHE  429  <=> GLY  191  - LYS  194 )                          
  31: 6c70-A cs2q-A     1 -   4 <=>  354 - 357   (PHE    3  - GLN    6  <=> SER  354  - THR  357 )                          
  31: 6c70-A cs2q-A     8 -  12 <=>  441 - 445   (ALA   10  - PRO   14  <=> TYR  441  - ASP  445 )                          
  31: 6c70-A cs2q-A    14 -  21 <=>  446 - 453   (ILE   16  - GLY   23  <=> VAL  446  - SER  453 )                          
  31: 6c70-A cs2q-A    42 -  61 <=>  455 - 474   (VAL   44  - GLU   63  <=> VAL  455  - VAL  474 )                          
  31: 6c70-A cs2q-A    62 -  88 <=>  477 - 503   (SER   64  - PHE   90  <=> ILE  477  - ILE  503 )                          
  31: 6c70-A cs2q-A    90 -  94 <=>  504 - 508   (VAL   92  - ILE   96  <=> THR  504  - ASN  508 )                          
  31: 6c70-A cs2q-A   258 - 285 <=>  509 - 536   (GLY  344  - LYS  371  <=> LYS  509  - GLN  536 )                          
  31: 6c70-A cs2q-A   291 - 310 <=>  550 - 569   (VAL  377  - PHE  396  <=> ARG  550  - SER  569 )                          
  31: 6c70-A cs2q-A   356 - 361 <=>  574 - 579   (SER  442  - LYS  447  <=> ALA  574  - THR  579 )                          
  31: 6c70-A cs2q-A   366 - 388 <=>  591 - 613   (SER  452  - LYS  474  <=> PHE  591  - THR  613 )                          
  32: 6c70-A crpu-A    65 -  99 <=>    1 -  35   (VAL   67  - LEU  101  <=> THR    1  - MET   35 )                          
  32: 6c70-A crpu-A   255 - 285 <=>   37 -  67   (THR  341  - LYS  371  <=> SER   37  - ILE   67 )                          
  33: 6c70-A ctmt-A    23 -  28 <=> 1011 -1016   (PHE   25  - TYR   30  <=> VAL 1011  - ALA 1016 )                          
  33: 6c70-A ctmt-A    30 -  35 <=> 1823 -1828   (GLU   32  - PRO   37  <=> ARG 1823  - GLN 1828 )                          
  33: 6c70-A ctmt-A   120 - 148 <=> 2217 -2245   (ALA  122  - THR  150  <=> MET 2217  - ALA 2245 )                          
  33: 6c70-A ctmt-A   161 - 164 <=> 2250 -2253   (ARG  178  - TYR  181  <=> ARG 2250  - ARG 2253 )                          
  33: 6c70-A ctmt-A   169 - 173 <=> 2259 -2263   (MET  186  - GLY  190  <=> SER 2259  - GLU 2263 )                          
  33: 6c70-A ctmt-A   174 - 226 <=> 2265 -2317   (HIS  191  - THR  243  <=> GLU 2265  - TRP 2317 )                          
  33: 6c70-A ctmt-A   232 - 285 <=> 2319 -2372   (GLN  318  - LYS  371  <=> LYS 2319  - LYS 2372 )                          
  33: 6c70-A ctmt-A   286 - 289 <=> 2375 -2378   (VAL  372  - VAL  375  <=> ASN 2375  - LYS 2378 )                          
  34: 6c70-A c5wg-A    15 -  18 <=>  268 - 271   (ARG   17  - GLN   20  <=> TYR  268  - LEU  271 )                          
  34: 6c70-A c5wg-A    24 -  31 <=>  272 - 279   (MET   26  - GLY   33  <=> LYS  272  - GLY  279 )                          
  34: 6c70-A c5wg-A    87 - 104 <=>  356 - 373   (TYR   89  - ASN  106  <=> SER  356  - PRO  373 )                          
  34: 6c70-A c5wg-A   124 - 145 <=>  622 - 643   (THR  126  - THR  147  <=> TYR  622  - GLU  643 )                          
  34: 6c70-A c5wg-A   159 - 164 <=>  647 - 652   (MET  176  - TYR  181  <=> VAL  647  - LYS  652 )                          
  34: 6c70-A c5wg-A   186 - 226 <=>  679 - 719   (VAL  203  - THR  243  <=> LYS  679  - HIS  719 )                          
  34: 6c70-A c5wg-A   232 - 286 <=>  721 - 775   (GLN  318  - VAL  372  <=> LYS  721  - LYS  775 )                          
  34: 6c70-A c5wg-A   287 - 290 <=>  777 - 780   (ASN  373  - ASN  376  <=> LYS  777  - ARG  780 )                          
  35: 6c70-A c4nd-A    62 -  92 <=>    2 -  32   (SER   64  - SER   94  <=> MET    2  - THR   32 )                          
  35: 6c70-A c4nd-A    95 -  98 <=>   33 -  36   (PHE   97  - THR  100  <=> ALA   33  - SER   36 )                          
  35: 6c70-A c4nd-A   256 - 285 <=>   37 -  66   (ALA  342  - LYS  371  <=> VAL   37  - ALA   66 )                          
  35: 6c70-A c4nd-A   286 - 290 <=>   68 -  72   (VAL  372  - ASN  376  <=> LEU   68  - ILE   72 )                          
  35: 6c70-A c4nd-A   319 - 328 <=>  467 - 476   (GLU  405  - ALA  414  <=> ALA  467  - LEU  476 )                          
  35: 6c70-A c4nd-A   329 - 332 <=>  478 - 481   (TYR  415  - HIS  418  <=> SER  478  - ARG  481 )                          
  35: 6c70-A c4nd-A   333 - 339 <=>  483 - 489   (TRP  419  - GLU  425  <=> HIS  483  - PHE  489 )                          
  36: 6c70-A c59c-A    63 -  90 <=>  144 - 171   (ASP   65  - VAL   92  <=> SER  144  - GLN  171 )                          
  36: 6c70-A c59c-A    92 -  95 <=>  172 - 175   (SER   94  - PHE   97  <=> SER  172  - SER  175 )                          
  36: 6c70-A c59c-A   259 - 285 <=>  176 - 202   (ASP  345  - LYS  371  <=> GLN  176  - VAL  202 )                          
  36: 6c70-A c59c-A   286 - 289 <=>  204 - 207   (VAL  372  - VAL  375  <=> GLU  204  - LYS  207 )                          
  37: 6c70-A c4o4-A    64 -  70 <=>    2 -   8   (ASP   66  - ALA   72  <=> ALA    2  - LEU    8 )                          
  37: 6c70-A c4o4-A    71 - 102 <=>   10 -  41   (ASN   73  - TRP  104  <=> GLU   10  - PRO   41 )                          
  37: 6c70-A c4o4-A   249 - 286 <=>   42 -  79   (HIS  335  - VAL  372  <=> ASP   42  - GLN   79 )                          
  37: 6c70-A c4o4-A   287 - 290 <=>   82 -  85   (ASN  373  - ASN  376  <=> GLN   82  - ARG   85 )                          
  37: 6c70-A c4o4-A   330 - 333 <=>  399 - 402   (SER  416  - TRP  419  <=> PRO  399  - ASN  402 )                          
  37: 6c70-A c4o4-A   343 - 346 <=>  403 - 406   (PHE  429  - ILE  432  <=> GLN  403  - ALA  406 )                          
  37: 6c70-A c4o4-A   369 - 372 <=>  428 - 431   (LEU  455  - SER  458  <=> VAL  428  - VAL  431 )                          
  38: 6c70-A ctof-A    64 -  96 <=>  191 - 223   (ASP   66  - TYR   98  <=> ARG  191  - LYS  223 )                          
  38: 6c70-A ctof-A    99 - 102 <=>  224 - 227   (LEU  101  - TRP  104  <=> GLN  224  - PHE  227 )                          
  38: 6c70-A ctof-A   252 - 258 <=>  230 - 236   (ARG  338  - GLY  344  <=> MET  230  - SER  236 )                          
  38: 6c70-A ctof-A   262 - 286 <=>  238 - 262   (GLY  348  - VAL  372  <=> PRO  238  - PHE  262 )                          
  38: 6c70-A ctof-A   287 - 290 <=>  265 - 268   (ASN  373  - ASN  376  <=> THR  265  - LEU  268 )                          
  39: 6c70-A c3s2-A    60 -  95 <=>  320 - 355   (MET   62  - PHE   97  <=> ILE  320  - GLU  355 )                          
  39: 6c70-A c3s2-A   259 - 286 <=>  357 - 384   (ASP  345  - VAL  372  <=> THR  357  - GLU  384 )                          
  39: 6c70-A c3s2-A   287 - 290 <=>  387 - 390   (ASN  373  - ASN  376  <=> LYS  387  - ASP  390 )                          
  39: 6c70-A c3s2-A   330 - 336 <=>  427 - 433   (SER  416  - GLY  422  <=> ASP  427  - GLN  433 )                          
  39: 6c70-A c3s2-A   337 - 340 <=>  436 - 439   (SER  423  - ALA  426  <=> ASN  436  - LYS  439 )                          
  40: 6c70-A cz2u-A    64 - 101 <=>   16 -  53   (ASP   66  - ILE  103  <=> GLU   16  - GLY   53 )                          
  40: 6c70-A cz2u-A   253 - 260 <=>   55 -  62   (LEU  339  - ALA  346  <=> ARG   55  - ALA   62 )                          
  40: 6c70-A cz2u-A   261 - 286 <=>   65 -  90   (TYR  347  - VAL  372  <=> LEU   65  - LYS   90 )                          
  40: 6c70-A cz2u-A   287 - 290 <=>   93 -  96   (ASN  373  - ASN  376  <=> ASN   93  - MET   96 )                          
  40: 6c70-A cz2u-A   323 - 326 <=>  179 - 182   (SER  409  - GLU  412  <=> VAL  179  - PRO  182 )                          
  40: 6c70-A cz2u-A   329 - 333 <=>  183 - 187   (TYR  415  - TRP  419  <=> SER  183  - ILE  187 )                          
  40: 6c70-A cz2u-A   336 - 339 <=>  188 - 191   (GLY  422  - GLU  425  <=> LEU  188  - ALA  191 )                          
  41: 6c70-A cp6e-A    24 -  27 <=>   63 -  66   (MET   26  - TYR   29  <=> GLY   63  - GLU   66 )                          
  41: 6c70-A cp6e-A    32 -  62 <=>   67 -  97   (LYS   34  - SER   64  <=> ILE   67  - LYS   97 )                          
  41: 6c70-A cp6e-A    63 -  90 <=>  103 - 130   (ASP   65  - VAL   92  <=> HIS  103  - LEU  130 )                          
  41: 6c70-A cp6e-A    92 -  95 <=>  136 - 139   (SER   94  - PHE   97  <=> LEU  136  - ILE  139 )                          
  41: 6c70-A cp6e-A   257 - 286 <=>  140 - 169   (VAL  343  - VAL  372  <=> THR  140  - ARG  169 )                          
  41: 6c70-A cp6e-A   291 - 314 <=>  186 - 209   (VAL  377  - GLY  400  <=> SER  186  - LEU  209 )                          
  41: 6c70-A cp6e-A   353 - 356 <=>  237 - 240   (LYS  439  - SER  442  <=> ASP  237  - ALA  240 )                          
  41: 6c70-A cp6e-A   366 - 374 <=>  245 - 253   (SER  452  - LEU  460  <=> MET  245  - PHE  253 )                          
  41: 6c70-A cp6e-A   375 - 388 <=>  255 - 268   (GLY  461  - LYS  474  <=> GLY  255  - ILE  268 )                          
  42: 6c70-A cyhp-A    63 -  93 <=>  871 - 901   (ASP   65  - LYS   95  <=> LYS  871  - SER  901 )                          
  42: 6c70-A cyhp-A    96 -  99 <=>  902 - 905   (TYR   98  - LEU  101  <=> SER  902  - LYS  905 )                          
  42: 6c70-A cyhp-A   255 - 284 <=>  906 - 935   (THR  341  - THR  370  <=> LYS  906  - LYS  935 )                          
  42: 6c70-A cyhp-A   285 - 290 <=>  937 - 942   (LYS  371  - ASN  376  <=> ILE  937  - GLU  942 )                          
  43: 6c70-A cw36-A     1 -   4 <=>    5 -   8   (PHE    3  - GLN    6  <=> ASN    5  - GLY    8 )                          
  43: 6c70-A cw36-A    11 -  17 <=>   12 -  18   (LEU   13  - MET   19  <=> GLU   12  - SER   18 )                          
  43: 6c70-A cw36-A    92 - 103 <=>   20 -  31   (SER   94  - ASN  105  <=> MET   20  - ILE   31 )                          
  43: 6c70-A cw36-A   104 - 107 <=>   34 -  37   (ASN  106  - SER  109  <=> MET   34  - LEU   37 )                          
  43: 6c70-A cw36-A   110 - 149 <=>   73 - 112   (LEU  112  - PHE  151  <=> SER   73  - VAL  112 )                          
  43: 6c70-A cw36-A   152 - 155 <=>  119 - 122   (ASP  154  - ILE  172  <=> GLU  119  - GLU  122 )                          
  43: 6c70-A cw36-A   169 - 172 <=>  128 - 131   (MET  186  - ALA  189  <=> THR  128  - ARG  131 )                          
  43: 6c70-A cw36-A   173 - 183 <=>  133 - 143   (GLY  190  - TYR  200  <=> GLU  133  - LYS  143 )                          
  43: 6c70-A cw36-A   186 - 192 <=>  144 - 150   (VAL  203  - SER  209  <=> LEU  144  - ARG  150 )                          
  43: 6c70-A cw36-A   193 - 221 <=>  152 - 180   (ASN  210  - MET  238  <=> SER  152  - GLY  180 )                          
  43: 6c70-A cw36-A   224 - 229 <=>  185 - 190   (SER  241  - THR  315  <=> PRO  185  - ASP  190 )                          
  43: 6c70-A cw36-A   235 - 278 <=>  204 - 247   (LEU  321  - LEU  364  <=> ARG  204  - PRO  247 )                          
  43: 6c70-A cw36-A   287 - 291 <=>  444 - 448   (ASN  373  - VAL  377  <=> PRO  444  - PRO  448 )                          
  44: 6c70-A czwi-A    59 -  63 <=>   81 -  85   (MET   61  - ASP   65  <=> ILE   81  - LYS   85 )                          
  44: 6c70-A czwi-A   130 - 137 <=>  173 - 180   (LEU  132  - THR  139  <=> TYR  173  - SER  180 )                          
  44: 6c70-A czwi-A   139 - 151 <=>  181 - 193   (PHE  141  - GLU  153  <=> SER  181  - ASN  193 )                          
  44: 6c70-A czwi-A   152 - 155 <=>  196 - 199   (ASP  154  - ILE  172  <=> ASP  196  - THR  199 )                          
  44: 6c70-A czwi-A   169 - 172 <=>  406 - 409   (MET  186  - ALA  189  <=> THR  406  - ILE  409 )                          
  44: 6c70-A czwi-A   173 - 216 <=>  411 - 454   (GLY  190  - ILE  233  <=> HIS  411  - CYS  454 )                          
  44: 6c70-A czwi-A   217 - 224 <=>  456 - 463   (MET  234  - SER  241  <=> ILE  456  - ALA  463 )                          
  44: 6c70-A czwi-A   232 - 277 <=>  464 - 509   (GLN  318  - THR  363  <=> SER  464  - LYS  509 )                          
  44: 6c70-A czwi-A   278 - 285 <=>  511 - 518   (LEU  364  - LYS  371  <=> VAL  511  - ARG  518 )                          
  44: 6c70-A czwi-A   289 - 301 <=>  769 - 781   (VAL  375  - LEU  387  <=> SER  769  - GLY  781 )                          
  44: 6c70-A czwi-A   302 - 319 <=>  783 - 800   (TYR  388  - GLU  405  <=> LEU  783  - PHE  800 )                          
  44: 6c70-A czwi-A   352 - 355 <=>  802 - 805   (GLN  438  - MET  441  <=> LEU  802  - ILE  805 )                          
  45: 6c70-A cz67-A    10 -  13 <=>  370 - 373   (LEU   12  - ASN   15  <=> TRP  370  - GLN  373 )                          
  45: 6c70-A cz67-A    31 -  35 <=>  439 - 443   (GLY   33  - PRO   37  <=> PRO  439  - ALA  443 )                          
  45: 6c70-A cz67-A    48 -  60 <=>  458 - 470   (LEU   50  - MET   62  <=> THR  458  - LEU  470 )                          
  45: 6c70-A cz67-A    63 -  88 <=>  481 - 506   (ASP   65  - PHE   90  <=> SER  481  - ARG  506 )                          
  45: 6c70-A cz67-A    89 -  92 <=>  508 - 511   (PRO   91  - SER   94  <=> GLY  508  - PRO  511 )                          
  45: 6c70-A cz67-A   260 - 284 <=>  512 - 536   (ALA  346  - THR  370  <=> GLU  512  - TRP  536 )                          
  45: 6c70-A cz67-A   285 - 288 <=>  538 - 541   (LYS  371  - GLY  374  <=> ILE  538  - VAL  541 )                          
  46: 6c70-A cpa2-A    13 -  16 <=>  289 - 292   (ASN   15  - VAL   18  <=> GLN  289  - ASP  292 )                          
  46: 6c70-A cpa2-A    29 -  34 <=>  805 - 810   (SER   31  - PHE   36  <=> GLN  805  - GLY  810 )                          
  46: 6c70-A cpa2-A    53 -  59 <=>  982 - 988   (MET   55  - MET   61  <=> GLN  982  - ALA  988 )                          
  46: 6c70-A cpa2-A    64 -  93 <=> 1004 -1033   (ASP   66  - LYS   95  <=> PRO 1004  - GLN 1033 )                          
  46: 6c70-A cpa2-A    95 -  98 <=> 1034 -1037   (PHE   97  - THR  100  <=> ARG 1034  - SER 1037 )                          
  46: 6c70-A cpa2-A   255 - 284 <=> 1038 -1067   (THR  341  - THR  370  <=> GLY 1038  - GLN 1067 )                          
  46: 6c70-A cpa2-A   285 - 290 <=> 1069 -1074   (LYS  371  - ASN  376  <=> LEU 1069  - GLN 1074 )                          
  46: 6c70-A cpa2-A   327 - 332 <=> 1229 -1234   (ALA  413  - HIS  418  <=> ILE 1229  - ASP 1234 )                          
  46: 6c70-A cpa2-A   334 - 339 <=> 1235 -1240   (TYR  420  - GLU  425  <=> PRO 1235  - GLY 1240 )                          
  46: 6c70-A cpa2-A   342 - 345 <=> 1241 -1244   (THR  428  - GLN  431  <=> SER 1241  - ASN 1244 )                          
  46: 6c70-A cpa2-A   353 - 356 <=> 1514 -1517   (LYS  439  - SER  442  <=> ILE 1514  - PRO 1517 )                          
  46: 6c70-A cpa2-A   361 - 364 <=> 1519 -1522   (LYS  447  - THR  450  <=> PRO 1519  - THR 1522 )                          
  47: 6c70-A c1ut-A    63 -  88 <=>   61 -  86   (ASP   65  - PHE   90  <=> MET   61  - GLU   86 )                          
  47: 6c70-A c1ut-A    90 -  95 <=>   87 -  92   (VAL   92  - PHE   97  <=> ASN   87  - LYS   92 )                          
  47: 6c70-A c1ut-A   259 - 286 <=>   93 - 120   (ASP  345  - VAL  372  <=> LEU   93  - THR  120 )                          
  47: 6c70-A c1ut-A   287 - 290 <=>  123 - 126   (ASN  373  - ASN  376  <=> TYR  123  - LEU  126 )                          
  47: 6c70-A c1ut-A   323 - 326 <=>  301 - 304   (SER  409  - GLU  412  <=> MET  301  - LYS  304 )                          
  47: 6c70-A c1ut-A   329 - 332 <=>  305 - 308   (TYR  415  - HIS  418  <=> SER  305  - THR  308 )                          
  47: 6c70-A c1ut-A   334 - 338 <=>  367 - 371   (TYR  420  - GLU  424  <=> PRO  367  - GLY  371 )                          
  48: 6c70-A ct5q-A    63 -  66 <=>   50 -  53   (ASP   65  - ASP   68  <=> LEU   50  - PHE   53 )                          
  48: 6c70-A ct5q-A    68 -  94 <=>   54 -  80   (LEU   70  - ILE   96  <=> ASN   54  - HIS   80 )                          
  48: 6c70-A ct5q-A    96 -  99 <=>   81 -  84   (TYR   98  - LEU  101  <=> PRO   81  - GLU   84 )                          
  48: 6c70-A ct5q-A   258 - 280 <=>   86 - 108   (GLY  344  - ALA  366  <=> LYS   86  - SER  108 )                          
  48: 6c70-A ct5q-A   281 - 285 <=>  110 - 114   (TYR  367  - LYS  371  <=> LYS  110  - ILE  114 )                          
  48: 6c70-A ct5q-A   286 - 290 <=>  135 - 139   (VAL  372  - ASN  376  <=> SER  135  - LYS  139 )                          
  49: 6c70-A cz38-A     2 -  11 <=>   67 -  76   (LYS    4  - LEU   13  <=> LEU   67  - SER   76 )                          
  49: 6c70-A cz38-A    29 -  33 <=>  101 - 105   (SER   31  - LYS   35  <=> TYR  101  - HIS  105 )                          
  49: 6c70-A cz38-A    35 -  39 <=>  142 - 146   (PRO   37  - TYR   41  <=> LEU  142  - GLU  146 )                          
  49: 6c70-A cz38-A    42 -  48 <=>  147 - 153   (VAL   44  - LEU   50  <=> GLU  147  - ASN  153 )                          
  49: 6c70-A cz38-A    65 -  91 <=>  168 - 194   (VAL   67  - ARG   93  <=> HIS  168  - ALA  194 )                          
  49: 6c70-A cz38-A   260 - 283 <=>  196 - 219   (ALA  346  - ALA  369  <=> GLY  196  - GLY  219 )                          
  49: 6c70-A cz38-A   299 - 311 <=>  223 - 235   (TYR  385  - CYS  397  <=> LYS  223  - LEU  235 )                          
  49: 6c70-A cz38-A   313 - 316 <=>  236 - 239   (PHE  399  - ARG  402  <=> HIS  236  - GLU  239 )                          
  49: 6c70-A cz38-A   366 - 386 <=>  240 - 260   (SER  452  - GLN  472  <=> GLN  240  - HIS  260 )                          
  50: 6c70-A csae-A     1 -   4 <=>    7 -  10   (PHE    3  - GLN    6  <=> GLY    7  - GLU   10 )                          
  50: 6c70-A csae-A    91 - 105 <=>   21 -  35   (ARG   93  - PRO  107  <=> THR   21  - ARG   35 )                          
  50: 6c70-A csae-A   107 - 110 <=>   42 -  45   (SER  109  - LEU  112  <=> ALA   42  - SER   45 )                          
  50: 6c70-A csae-A   111 - 124 <=>   76 -  89   (PHE  113  - THR  126  <=> HIS   76  - THR   89 )                          
  50: 6c70-A csae-A   126 - 140 <=>   90 - 104   (MET  128  - SER  142  <=> PRO   90  - ASN  104 )                          
  50: 6c70-A csae-A   142 - 149 <=>  105 - 112   (ILE  144  - PHE  151  <=> GLU  105  - LEU  112 )                          
  50: 6c70-A csae-A   150 - 153 <=>  114 - 117   (ILE  152  - SER  155  <=> GLU  114  - ARG  117 )                          
  50: 6c70-A csae-A   170 - 174 <=>  142 - 146   (SER  187  - HIS  191  <=> THR  142  - ARG  146 )                          
  50: 6c70-A csae-A   177 - 180 <=>  147 - 150   (ALA  194  - TYR  197  <=> LYS  147  - GLU  150 )                          
  50: 6c70-A csae-A   184 - 217 <=>  151 - 184   (TYR  201  - MET  234  <=> PRO  151  - TYR  184 )                          
  50: 6c70-A csae-A   220 - 226 <=>  187 - 193   (LEU  237  - THR  243  <=> VAL  187  - VAL  193 )                          
  50: 6c70-A csae-A   227 - 230 <=>  203 - 206   (GLY  313  - LYS  316  <=> VAL  203  - PHE  206 )                          
  50: 6c70-A csae-A   233 - 284 <=>  207 - 258   (GLU  319  - THR  370  <=> VAL  207  - HIS  258 )                          
  50: 6c70-A csae-A   285 - 288 <=>  260 - 263   (LYS  371  - GLY  374  <=> ARG  260  - THR  263 )                          
  51: 6c70-A cq6h-A    31 -  59 <=>  119 - 147   (GLY   33  - MET   61  <=> ALA  119  - PHE  147 )                          
  51: 6c70-A cq6h-A    60 -  63 <=>  149 - 152   (MET   62  - ASP   65  <=> LEU  149  - ARG  152 )                          
  51: 6c70-A cq6h-A    64 -  96 <=>  211 - 243   (ASP   66  - TYR   98  <=> GLN  211  - ARG  243 )                          
  51: 6c70-A cq6h-A    97 - 100 <=>  246 - 249   (LYS   99  - ALA  102  <=> GLY  246  - ASN  249 )                          
  51: 6c70-A cq6h-A   190 - 193 <=>  254 - 257   (ALA  207  - ASN  210  <=> THR  254  - GLY  257 )                          
  51: 6c70-A cq6h-A   196 - 199 <=>  258 - 261   (ASP  213  - PHE  216  <=> PHE  258  - TRP  261 )                          
  51: 6c70-A cq6h-A   258 - 286 <=>  263 - 291   (GLY  344  - VAL  372  <=> TRP  263  - SER  291 )                          
  51: 6c70-A cq6h-A   287 - 328 <=>  296 - 337   (ASN  373  - ALA  414  <=> CYS  296  - ASN  337 )                          
  52: 6c70-A cola-A    63 -  91 <=>   30 -  58   (ASP   65  - ARG   93  <=> PRO   30  - ARG   58 )                          
  52: 6c70-A cola-A   260 - 282 <=>   60 -  82   (ALA  346  - GLN  368  <=> SER   60  - ALA   82 )                          
  52: 6c70-A cola-A   283 - 290 <=>   84 -  91   (ALA  369  - ASN  376  <=> GLY   84  - PRO   91 )                          
  52: 6c70-A cola-A   307 - 310 <=>  111 - 114   (VAL  393  - PHE  396  <=> TRP  111  - PHE  114 )                          
  52: 6c70-A cola-A   340 - 343 <=>  131 - 134   (ALA  426  - PHE  429  <=> GLN  131  - ASP  134 )                          
  52: 6c70-A cola-A   348 - 351 <=>  136 - 139   (CYS  434  - CYS  437  <=> PRO  136  - PRO  139 )                          
  52: 6c70-A cola-A   355 - 358 <=>  143 - 146   (MET  441  - SER  444  <=> ALA  143  - PHE  146 )                          
  52: 6c70-A cola-A   364 - 367 <=>  148 - 151   (THR  450  - LEU  453  <=> PHE  148  - VAL  151 )                          
  52: 6c70-A cola-A   369 - 372 <=>  153 - 156   (LEU  455  - SER  458  <=> GLY  153  - PRO  156 )                          
  52: 6c70-A cola-A   385 - 388 <=>  293 - 296   (VAL  471  - LYS  474  <=> ALA  293  - VAL  296 )                          
  53: 6c70-A c00k-A     1 -  10 <=>   58 -  67   (PHE    3  - LEU   12  <=> VAL   58  - ASP   67 )                          
  53: 6c70-A c00k-A    63 -  88 <=>  102 - 127   (ASP   65  - PHE   90  <=> ILE  102  - LYS  127 )                          
  53: 6c70-A c00k-A    90 -  95 <=>  128 - 133   (VAL   92  - PHE   97  <=> LEU  128  - SER  133 )                          
  53: 6c70-A c00k-A   259 - 284 <=>  134 - 159   (ASP  345  - THR  370  <=> GLN  134  - SER  159 )                          
  53: 6c70-A c00k-A   285 - 290 <=>  163 - 168   (LYS  371  - ASN  376  <=> LEU  163  - SER  168 )                          
  54: 6c70-A cnti-A    63 - 102 <=>    8 -  47   (ASP   65  - TRP  104  <=> PHE    8  - ALA   47 )                          
  54: 6c70-A cnti-A   252 - 286 <=>   49 -  83   (ARG  338  - VAL  372  <=> ALA   49  - TYR   83 )                          
  54: 6c70-A cnti-A   378 - 382 <=>   85 -  89   (VAL  464  - MET  468  <=> SER   85  - VAL   89 )                          
  55: 6c70-A cx4n-A    64 -  89 <=>   42 -  67   (ASP   66  - PRO   91  <=> GLU   42  - GLN   67 )                          
  55: 6c70-A cx4n-A    91 - 102 <=>   68 -  79   (ARG   93  - TRP  104  <=> GLU   68  - ASN   79 )                          
  55: 6c70-A cx4n-A   257 - 260 <=>   84 -  87   (VAL  343  - ALA  346  <=> LEU   84  - LEU   87 )                          
  55: 6c70-A cx4n-A   261 - 286 <=>   90 - 115   (TYR  347  - VAL  372  <=> LYS   90  - GLU  115 )                          
  55: 6c70-A cx4n-A   287 - 290 <=>  118 - 121   (ASN  373  - ASN  376  <=> THR  118  - THR  121 )                          
  55: 6c70-A cx4n-A   335 - 352 <=>  222 - 239   (ASP  421  - GLN  438  <=> LYS  222  - SER  239 )                          
  56: 6c70-A c4gj-A    63 -  66 <=>  118 - 121   (ASP   65  - ASP   68  <=> THR  118  - PRO  121 )                          
  56: 6c70-A c4gj-A    67 -  95 <=>  123 - 151   (ASP   69  - PHE   97  <=> GLY  123  - ARG  151 )                          
  56: 6c70-A c4gj-A   259 - 286 <=>  153 - 180   (ASP  345  - VAL  372  <=> GLU  153  - GLU  180 )                          
  56: 6c70-A c4gj-A   287 - 290 <=>  183 - 186   (ASN  373  - ASN  376  <=> ALA  183  - GLU  186 )                          
  56: 6c70-A c4gj-A   334 - 338 <=>  422 - 426   (TYR  420  - GLU  424  <=> LYS  422  - GLU  426 )                          
  56: 6c70-A c4gj-A   339 - 342 <=>  459 - 462   (GLU  425  - THR  428  <=> THR  459  - ASN  462 )                          
  57: 6c70-A czae-A     8 -  22 <=>   34 -  48   (ALA   10  - HIS   24  <=> THR   34  - GLY   48 )                          
  57: 6c70-A czae-A    43 -  61 <=>   50 -  68   (THR   45  - GLU   63  <=> ILE   50  - TYR   68 )                          
  57: 6c70-A czae-A    62 -  88 <=>   71 -  97   (SER   64  - PHE   90  <=> LEU   71  - SER   97 )                          
  57: 6c70-A czae-A    91 -  94 <=>  106 - 109   (ARG   93  - ILE   96  <=> TRP  106  - GLY  109 )                          
  57: 6c70-A czae-A   258 - 286 <=>  110 - 138   (GLY  344  - VAL  372  <=> ASP  110  - ARG  138 )                          
  57: 6c70-A czae-A   287 - 290 <=>  141 - 144   (ASN  373  - ASN  376  <=> THR  141  - GLY  144 )                          
  57: 6c70-A czae-A   298 - 310 <=>  162 - 174   (GLY  384  - PHE  396  <=> MET  162  - PRO  174 )                          
  57: 6c70-A czae-A   312 - 315 <=>  176 - 179   (ILE  398  - ASN  401  <=> PHE  176  - SER  179 )                          
  57: 6c70-A czae-A   358 - 361 <=>  180 - 183   (SER  444  - LYS  447  <=> ARG  180  - PRO  183 )                          
  57: 6c70-A czae-A   362 - 365 <=>  191 - 194   (PHE  448  - VAL  451  <=> SER  191  - TRP  194 )                          
  57: 6c70-A czae-A   366 - 376 <=>  201 - 211   (SER  452  - ALA  462  <=> ASN  201  - PHE  211 )                          
  57: 6c70-A czae-A   377 - 388 <=>  213 - 224   (VAL  463  - LYS  474  <=> LEU  213  - TYR  224 )                          
  58: 6c70-A crh6-A    63 - 103 <=>  140 - 180   (ASP   65  - ASN  105  <=> ASN  140  - SER  180 )                          
  58: 6c70-A crh6-A   104 - 108 <=>  183 - 187   (ASN  106  - HIS  110  <=> GLU  183  - THR  187 )                          
  58: 6c70-A crh6-A   242 - 287 <=>  188 - 233   (TYR  328  - ASN  373  <=> ILE  188  - ILE  233 )                          
  58: 6c70-A crh6-A   290 - 312 <=>  261 - 283   (ASN  376  - ILE  398  <=> GLN  261  - GLU  283 )                          
  58: 6c70-A crh6-A   361 - 366 <=>  291 - 296   (LYS  447  - SER  452  <=> SER  291  - THR  296 )                          
  58: 6c70-A crh6-A   369 - 387 <=>  298 - 316   (LEU  455  - LEU  473  <=> SER  298  - ASN  316 )                          
  59: 6c70-A cvmg-A    27 -  59 <=>    7 -  39   (TYR   29  - MET   61  <=> SER    7  - ARG   39 )                          
  59: 6c70-A cvmg-A    62 -  76 <=>   40 -  54   (SER   64  - LEU   78  <=> PRO   40  - LEU   54 )                          
  59: 6c70-A cvmg-A    77 -  88 <=>   56 -  67   (PHE   79  - PHE   90  <=> PHE   56  - PHE   67 )                          
  59: 6c70-A cvmg-A    89 -  95 <=>   72 -  78   (PRO   91  - PHE   97  <=> SER   72  - LYS   78 )                          
  59: 6c70-A cvmg-A   258 - 286 <=>   80 - 108   (GLY  344  - VAL  372  <=> LYS   80  - LYS  108 )                          
  59: 6c70-A cvmg-A   287 - 315 <=>  112 - 140   (ASN  373  - ASN  401  <=> ASP  112  - PRO  140 )                          
  59: 6c70-A cvmg-A   317 - 322 <=>  143 - 148   (LEU  403  - SER  408  <=> TYR  143  - LYS  148 )                          
  59: 6c70-A cvmg-A   353 - 356 <=>  149 - 152   (LYS  439  - SER  442  <=> ASN  149  - LEU  152 )                          
  60: 6c70-A cn5t-A    64 -  91 <=>  124 - 151   (ASP   66  - ARG   93  <=> THR  124  - HIS  151 )                          
  60: 6c70-A cn5t-A   260 - 283 <=>  153 - 176   (ALA  346  - ALA  369  <=> PRO  153  - GLU  176 )                          
  60: 6c70-A cn5t-A   284 - 287 <=>  178 - 181   (THR  370  - ASN  373  <=> LEU  178  - LEU  181 )                          
  60: 6c70-A cn5t-A   288 - 291 <=>  183 - 186   (GLY  374  - VAL  377  <=> ARG  183  - ARG  186 )                          
  61: 6c70-A cru9-A    63 -  88 <=>  693 - 718   (ASP   65  - PHE   90  <=> LYS  693  - HIS  718 )                          
  61: 6c70-A cru9-A    89 -  92 <=>  720 - 723   (PRO   91  - SER   94  <=> ASN  720  - GLU  723 )                          
  61: 6c70-A cru9-A   256 - 280 <=>  726 - 750   (ALA  342  - ALA  366  <=> PRO  726  - GLY  750 )                          
  61: 6c70-A cru9-A   281 - 284 <=>  779 - 782   (TYR  367  - THR  370  <=> SER  779  - ILE  782 )                          
  61: 6c70-A cru9-A   291 - 294 <=>  825 - 828   (VAL  377  - ALA  380  <=> LEU  825  - LEU  828 )                          
  61: 6c70-A cru9-A   307 - 310 <=> 1108 -1111   (VAL  393  - PHE  396  <=> GLY 1108  - ALA 1111 )                          
  61: 6c70-A cru9-A   313 - 316 <=> 1112 -1115   (PHE  399  - ARG  402  <=> LYS 1112  - THR 1115 )                          
  61: 6c70-A cru9-A   319 - 322 <=> 1116 -1119   (GLU  405  - SER  408  <=> LEU 1116  - PRO 1119 )                          
  62: 6c70-A cqlx-A    64 -  88 <=>   50 -  74   (ASP   66  - PHE   90  <=> THR   50  - GLU   74 )                          
  62: 6c70-A cqlx-A    90 -  94 <=>   75 -  79   (VAL   92  - ILE   96  <=> LYS   75  - GLY   79 )                          
  62: 6c70-A cqlx-A   258 - 286 <=>   80 - 108   (GLY  344  - VAL  372  <=> ASN   80  - THR  108 )                          
  62: 6c70-A cqlx-A   287 - 290 <=>  111 - 114   (ASN  373  - ASN  376  <=> TYR  111  - LEU  114 )                          
  63: 6c70-A cye0-A    16 -  19 <=> 1572 -1575   (VAL   18  - GLY   21  <=> LEU 1572  - THR 1575 )                          
  63: 6c70-A cye0-A    25 -  28 <=> 1577 -1580   (PHE   27  - TYR   30  <=> ASP 1577  - GLU 1580 )                          
  63: 6c70-A cye0-A    60 -  65 <=> 1849 -1854   (MET   62  - VAL   67  <=> ASN 1849  - PRO 1854 )                          
  63: 6c70-A cye0-A    67 -  88 <=> 1855 -1876   (ASP   69  - PHE   90  <=> SER 1855  - GLN 1876 )                          
  63: 6c70-A cye0-A    90 -  98 <=> 1877 -1885   (VAL   92  - THR  100  <=> HIS 1877  - GLY 1885 )                          
  63: 6c70-A cye0-A   255 - 288 <=> 1887 -1920   (THR  341  - GLY  374  <=> LYS 1887  - ARG 1920 )                          
  64: 6c70-A cs37-A    63 - 102 <=>   15 -  54   (ASP   65  - TRP  104  <=> PRO   15  - LYS   54 )                          
  64: 6c70-A cs37-A   250 - 259 <=>   55 -  64   (VAL  336  - ASP  345  <=> PRO   55  - ILE   64 )                          
  64: 6c70-A cs37-A   261 - 286 <=>   65 -  90   (TYR  347  - VAL  372  <=> ILE   65  - VAL   90 )                          
  64: 6c70-A cs37-A   287 - 290 <=>   93 -  96   (ASN  373  - ASN  376  <=> HIS   93  - LYS   96 )                          
  64: 6c70-A cs37-A   329 - 332 <=>  207 - 210   (TYR  415  - HIS  418  <=> THR  207  - TYR  210 )                          
  64: 6c70-A cs37-A   335 - 338 <=>  211 - 214   (ASP  421  - GLU  424  <=> ASN  211  - PRO  214 )                          
  65: 6c70-A c3p7-A    45 -  58 <=>   62 -  75   (LEU   47  - LEU   60  <=> LEU   62  - PHE   75 )                          
  65: 6c70-A c3p7-A    63 - 106 <=>   82 - 125   (ASP   65  - ASN  108  <=> ARG   82  - GLU  125 )                          
  65: 6c70-A c3p7-A   111 - 114 <=>  129 - 132   (PHE  113  - SER  116  <=> LYS  129  - ASN  132 )                          
  65: 6c70-A c3p7-A   116 - 119 <=>  133 - 136   (ALA  118  - HIS  121  <=> GLY  133  - ILE  136 )                          
  65: 6c70-A c3p7-A   208 - 211 <=>  139 - 142   (GLU  225  - GLN  228  <=> ALA  139  - SER  142 )                          
  65: 6c70-A c3p7-A   240 - 243 <=>  151 - 154   (ILE  326  - TRP  329  <=> SER  151  - ILE  154 )                          
  65: 6c70-A c3p7-A   247 - 260 <=>  163 - 176   (HIS  333  - ALA  346  <=> ASP  163  - LEU  176 )                          
  65: 6c70-A c3p7-A   261 - 284 <=>  180 - 203   (TYR  347  - THR  370  <=> GLY  180  - ALA  203 )                          
  65: 6c70-A c3p7-A   285 - 290 <=>  205 - 210   (LYS  371  - ASN  376  <=> ARG  205  - VAL  210 )                          
  66: 6c70-A crir-A    59 -  62 <=>   27 -  30   (MET   61  - SER   64  <=> PRO   27  - GLN   30 )                          
  66: 6c70-A crir-A    64 -  88 <=>   31 -  55   (ASP   66  - PHE   90  <=> THR   31  - ALA   55 )                          
  66: 6c70-A crir-A    90 -  97 <=>   56 -  63   (VAL   92  - LYS   99  <=> GLY   56  - ALA   63 )                          
  66: 6c70-A crir-A    99 - 102 <=>   64 -  67   (LEU  101  - TRP  104  <=> THR   64  - ASN   67 )                          
  66: 6c70-A crir-A   252 - 281 <=>   68 -  97   (ARG  338  - TYR  367  <=> LYS   68  - SER   97 )                          
  66: 6c70-A crir-A   283 - 288 <=>   98 - 103   (ALA  369  - GLY  374  <=> VAL   98  - ASN  103 )                          
  66: 6c70-A crir-A   295 - 298 <=>  115 - 118   (THR  381  - GLY  384  <=> LEU  115  - LYS  118 )                          
  66: 6c70-A crir-A   301 - 304 <=>  200 - 203   (LEU  387  - LEU  390  <=> ASP  200  - THR  203 )                          
  66: 6c70-A crir-A   368 - 378 <=>  331 - 341   (ASP  454  - VAL  464  <=> THR  331  - TRP  341 )                          
  66: 6c70-A crir-A   379 - 388 <=>  430 - 439   (THR  465  - LYS  474  <=> CYS  430  - LEU  439 )                          
  67: 6c70-A c13y-A    63 -  96 <=>  939 - 972   (ASP   65  - TYR   98  <=> ALA  939  - SER  972 )                          
  67: 6c70-A c13y-A    99 - 102 <=>  973 - 976   (LEU  101  - TRP  104  <=> ARG  973  - SER  976 )                          
  67: 6c70-A c13y-A   250 - 285 <=>  977 -1012   (VAL  336  - LYS  371  <=> GLU  977  - GLU 1012 )                          
  67: 6c70-A c13y-A   286 - 290 <=> 1014 -1018   (VAL  372  - ASN  376  <=> SER 1014  - ARG 1018 )                          
  68: 6c70-A c2gj-A    50 -  55 <=>    1 -   6   (GLN   52  - ALA   57  <=> MET    1  - SER    6 )                          
  68: 6c70-A c2gj-A    56 -  59 <=>    9 -  12   (VAL   58  - MET   61  <=> GLY    9  - PRO   12 )                          
  68: 6c70-A c2gj-A    62 -  65 <=>   15 -  18   (SER   64  - VAL   67  <=> ASP   15  - GLN   18 )                          
  68: 6c70-A c2gj-A    69 -  72 <=>   26 -  29   (THR   71  - THR   74  <=> GLU   26  - ASN   29 )                          
  68: 6c70-A c2gj-A    75 -  78 <=>   31 -  34   (MET   77  - PHE   80  <=> PHE   31  - THR   34 )                          
  68: 6c70-A c2gj-A    79 - 103 <=>   36 -  60   (LEU   81  - ASN  105  <=> LEU   36  - ARG   60 )                          
  68: 6c70-A c2gj-A   119 - 122 <=>   64 -  67   (HIS  121  - ALA  124  <=> PRO   64  - SER   67 )                          
  68: 6c70-A c2gj-A   127 - 150 <=>   73 -  96   (ARG  129  - ILE  152  <=> LEU   73  - LEU   96 )                          
  68: 6c70-A c2gj-A   157 - 160 <=>   99 - 102   (ARG  174  - ILE  177  <=> HIS   99  - LEU  102 )                          
  68: 6c70-A c2gj-A   184 - 203 <=>  106 - 125   (TYR  201  - LEU  220  <=> LEU  106  - GLU  125 )                          
  68: 6c70-A c2gj-A   258 - 290 <=>  133 - 165   (GLY  344  - ASN  376  <=> SER  133  - PRO  165 )                          
  68: 6c70-A c2gj-A   292 - 315 <=>  166 - 189   (TYR  378  - ASN  401  <=> ASP  166  - PHE  189 )                          
  68: 6c70-A c2gj-A   318 - 321 <=>  190 - 193   (ILE  404  - SER  407  <=> ALA  190  - ALA  193 )                          
  68: 6c70-A c2gj-A   344 - 347 <=>  200 - 203   (VAL  430  - VAL  433  <=> HIS  200  - ALA  203 )                          
  68: 6c70-A c2gj-A   350 - 358 <=>  204 - 212   (GLN  436  - SER  444  <=> CYS  204  - LEU  212 )                          
  69: 6c70-A cx6a-A    63 -  90 <=>    3 -  30   (ASP   65  - VAL   92  <=> LYS    3  - HIS   30 )                          
  69: 6c70-A cx6a-A    91 -  98 <=>   34 -  41   (ARG   93  - THR  100  <=> LEU   34  - GLY   41 )                          
  69: 6c70-A cx6a-A   256 - 280 <=>   42 -  66   (ALA  342  - ALA  366  <=> ASP   42  - MET   66 )                          
  69: 6c70-A cx6a-A   380 - 383 <=>   67 -  70   (TYR  466  - VAL  469  <=> ASP   67  - PHE   70 )                          
  70: 6c70-A cv0l-A    60 -  97 <=>  156 - 193   (MET   62  - LYS   99  <=> SER  156  - TRP  193 )                          
  70: 6c70-A cv0l-A    99 - 106 <=>  194 - 201   (LEU  101  - ASN  108  <=> SER  194  - ASN  201 )                          
  70: 6c70-A cv0l-A   246 - 250 <=>  202 - 206   (ARG  332  - VAL  336  <=> THR  202  - ARG  206 )                          
  70: 6c70-A cv0l-A   253 - 256 <=>  207 - 210   (LEU  339  - ALA  342  <=> TYR  207  - PRO  210 )                          
  70: 6c70-A cv0l-A   259 - 286 <=>  211 - 238   (ASP  345  - VAL  372  <=> MET  211  - TYR  238 )                          
  70: 6c70-A cv0l-A   383 - 388 <=>  241 - 246   (VAL  469  - LYS  474  <=> ILE  241  - LYS  246 )                          
  71: 6c70-A czvg-A    63 -  96 <=>   41 -  74   (ASP   65  - TYR   98  <=> TRP   41  - GLY   74 )                          
  71: 6c70-A czvg-A   124 - 127 <=>   97 - 100   (THR  126  - ARG  129  <=> ALA   97  - GLN  100 )                          
  71: 6c70-A czvg-A   253 - 290 <=>  105 - 142   (LEU  339  - ASN  376  <=> TRP  105  - CYS  142 )                          
  72: 6c70-A cy05-A    64 -  97 <=>   13 -  46   (ASP   66  - LYS   99  <=> LEU   13  - THR   46 )                          
  72: 6c70-A cy05-A    99 - 103 <=>   47 -  51   (LEU  101  - ASN  105  <=> ALA   47  - LEU   51 )                          
  72: 6c70-A cy05-A   252 - 255 <=>   53 -  56   (ARG  338  - THR  341  <=> GLU   53  - VAL   56 )                          
  72: 6c70-A cy05-A   257 - 283 <=>   57 -  83   (VAL  343  - ALA  369  <=> ARG   57  - CYS   83 )                          
  72: 6c70-A cy05-A   284 - 287 <=>   85 -  88   (THR  370  - ASN  373  <=> THR   85  - CYS   88 )                          
  72: 6c70-A cy05-A   379 - 383 <=>   94 -  98   (THR  465  - VAL  469  <=> SER   94  - GLY   98 )                          
  73: 6c70-A cr6p-A     5 -  11 <=>  166 - 172   (GLY    7  - LEU   13  <=> VAL  166  - GLU  172 )                          
  73: 6c70-A cr6p-A    29 -  32 <=>  265 - 268   (SER   31  - LYS   34  <=> HIS  265  - ASP  268 )                          
  73: 6c70-A cr6p-A    33 -  62 <=>  270 - 299   (LYS   35  - SER   64  <=> LEU  270  - PHE  299 )                          
  73: 6c70-A cr6p-A    64 -  96 <=>  309 - 341   (ASP   66  - TYR   98  <=> ILE  309  - GLN  341 )                          
  73: 6c70-A cr6p-A   259 - 276 <=>  342 - 359   (ASP  345  - LEU  362  <=> ARG  342  - GLY  359 )                          
  73: 6c70-A cr6p-A   277 - 285 <=>  362 - 370   (THR  363  - LYS  371  <=> TYR  362  - ILE  370 )                          
  73: 6c70-A cr6p-A   289 - 317 <=>  385 - 413   (VAL  375  - LEU  403  <=> GLN  385  - PHE  413 )                          
  73: 6c70-A cr6p-A   368 - 388 <=>  424 - 444   (ASP  454  - LYS  474  <=> HIS  424  - LEU  444 )                          
  74: 6c70-A cqtp-A    47 -  50 <=>  284 - 287   (LEU   49  - GLN   52  <=> ARG  284  - ARG  287 )                          
  74: 6c70-A cqtp-A    55 -  60 <=>  339 - 344   (ALA   57  - MET   62  <=> GLN  339  - VAL  344 )                          
  74: 6c70-A cqtp-A    65 -  95 <=>  462 - 492   (VAL   67  - PHE   97  <=> ASP  462  - ASP  492 )                          
  74: 6c70-A cqtp-A   258 - 287 <=>  493 - 522   (GLY  344  - ASN  373  <=> VAL  493  - GLU  522 )                          
  74: 6c70-A cqtp-A   289 - 304 <=>  523 - 538   (VAL  375  - LEU  390  <=> PRO  523  - SER  538 )                          
  74: 6c70-A cqtp-A   305 - 313 <=>  540 - 548   (GLY  391  - PHE  399  <=> THR  540  - GLN  548 )                          
  74: 6c70-A cqtp-A   385 - 388 <=>  840 - 843   (VAL  471  - LYS  474  <=> ARG  840  - ARG  843 )                          
  75: 6c70-A cwhl-A     4 -  16 <=>   29 -  41   (GLN    6  - VAL   18  <=> GLY   29  - PHE   41 )                          
  75: 6c70-A cwhl-A    63 -  93 <=>  211 - 241   (ASP   65  - LYS   95  <=> THR  211  - SER  241 )                          
  75: 6c70-A cwhl-A   253 - 285 <=>  249 - 281   (LEU  339  - LYS  371  <=> GLN  249  - ILE  281 )                          
  75: 6c70-A cwhl-A   286 - 291 <=>  284 - 289   (VAL  372  - VAL  377  <=> ARG  284  - ASN  289 )                          
  75: 6c70-A cwhl-A   330 - 333 <=>  359 - 362   (SER  416  - TRP  419  <=> VAL  359  - ALA  362 )                          
  76: 6c70-A czsu-A    60 -  63 <=>  459 - 462   (MET   62  - ASP   65  <=> VAL  459  - ASN  462 )                          
  76: 6c70-A czsu-A    65 -  94 <=>  553 - 582   (VAL   67  - ILE   96  <=> GLU  553  - SER  582 )                          
  76: 6c70-A czsu-A   260 - 286 <=>  583 - 609   (ALA  346  - VAL  372  <=> GLU  583  - GLY  609 )                          
  76: 6c70-A czsu-A   295 - 302 <=>  613 - 620   (THR  381  - TYR  388  <=> GLN  613  - HIS  620 )                          
  76: 6c70-A czsu-A   309 - 321 <=>  630 - 642   (LEU  395  - SER  407  <=> ASN  630  - SER  642 )                          
  76: 6c70-A czsu-A   354 - 359 <=>  643 - 648   (ALA  440  - GLY  445  <=> VAL  643  - GLN  648 )                          
  76: 6c70-A czsu-A   369 - 374 <=>  650 - 655   (LEU  455  - LEU  460  <=> THR  650  - PRO  655 )                          
  77: 6c70-A c5i5-A    64 -  94 <=>  245 - 275   (ASP   66  - ILE   96  <=> LEU  245  - GLY  275 )                          
  77: 6c70-A c5i5-A   256 - 285 <=>  277 - 306   (ALA  342  - LYS  371  <=> GLU  277  - LYS  306 )                          
  77: 6c70-A c5i5-A   286 - 290 <=>  308 - 312   (VAL  372  - ASN  376  <=> ARG  308  - GLN  312 )                          
  78: 6c70-A cvo8-A     1 -   4 <=>    5 -   8   (PHE    3  - GLN    6  <=> SER    5  - GLY    8 )                          
  78: 6c70-A cvo8-A    11 -  17 <=>   12 -  18   (LEU   13  - MET   19  <=> GLU   12  - SER   18 )                          
  78: 6c70-A cvo8-A    96 - 105 <=>   23 -  32   (TYR   98  - PRO  107  <=> LYS   23  - PHE   32 )                          
  78: 6c70-A cvo8-A   109 - 150 <=>   72 - 113   (PRO  111  - ILE  152  <=> ILE   72  - GLU  113 )                          
  78: 6c70-A cvo8-A   169 - 187 <=>  118 - 136   (MET  186  - ILE  204  <=> GLY  118  - THR  136 )                          
  78: 6c70-A cvo8-A   189 - 192 <=>  137 - 140   (MET  206  - SER  209  <=> LYS  137  - LEU  140 )                          
  78: 6c70-A cvo8-A   194 - 221 <=>  144 - 171   (SER  211  - MET  238  <=> LEU  144  - GLY  171 )                          
  78: 6c70-A cvo8-A   223 - 226 <=>  174 - 177   (LEU  240  - THR  243  <=> LEU  174  - LEU  177 )                          
  78: 6c70-A cvo8-A   228 - 231 <=>  179 - 182   (LEU  314  - LYS  317  <=> PRO  179  - MET  182 )                          
  78: 6c70-A cvo8-A   243 - 277 <=>  203 - 237   (TRP  329  - THR  363  <=> ILE  203  - ALA  237 )                          
  78: 6c70-A cvo8-A   376 - 388 <=>  238 - 250   (ALA  462  - LYS  474  <=> ASP  238  - ALA  250 )                          
  79: 6c70-A cq37-A    63 -  88 <=>  199 - 224   (ASP   65  - PHE   90  <=> ARG  199  - ALA  224 )                          
  79: 6c70-A cq37-A    90 -  98 <=>  225 - 233   (VAL   92  - THR  100  <=> GLY  225  - TYR  233 )                          
  79: 6c70-A cq37-A   259 - 281 <=>  235 - 257   (ASP  345  - TYR  367  <=> GLY  235  - TRP  257 )                          
  79: 6c70-A cq37-A   284 - 288 <=>  260 - 264   (THR  370  - GLY  374  <=> MET  260  - GLN  264 )                          
  80: 6c70-A cz6i-A    57 -  60 <=>   89 -  92   (ASN   59  - MET   62  <=> GLU   89  - ALA   92 )                          
  80: 6c70-A cz6i-A    63 -  95 <=>   99 - 131   (ASP   65  - PHE   97  <=> GLU   99  - ALA  131 )                          
  80: 6c70-A cz6i-A   259 - 283 <=>  132 - 156   (ASP  345  - ALA  369  <=> GLU  132  - LEU  156 )                          
  80: 6c70-A cz6i-A   284 - 289 <=>  158 - 163   (THR  370  - VAL  375  <=> SER  158  - ASP  163 )                          
  80: 6c70-A cz6i-A   378 - 381 <=>  166 - 169   (VAL  464  - PHE  467  <=> ILE  166  - THR  169 )                          
  80: 6c70-A cz6i-A   383 - 388 <=>  170 - 175   (VAL  469  - LYS  474  <=> ASP  170  - LEU  175 )                          
  81: 6c70-A c4fg-A    63 -  95 <=>    3 -  35   (ASP   65  - PHE   97  <=> LYS    3  - GLY   35 )                          
  81: 6c70-A c4fg-A   260 - 287 <=>   36 -  63   (ALA  346  - ASN  373  <=> ASN   36  - ASN   63 )                          
  81: 6c70-A c4fg-A   289 - 312 <=>   76 -  99   (VAL  375  - ILE  398  <=> ALA   76  - GLY   99 )                          
  81: 6c70-A c4fg-A   315 - 322 <=>  102 - 109   (ASN  401  - SER  408  <=> THR  102  - SER  109 )                          
  81: 6c70-A c4fg-A   361 - 364 <=>  182 - 185   (LYS  447  - THR  450  <=> GLU  182  - ASP  185 )                          
  82: 6c70-A crub-A    28 -  62 <=>   19 -  53   (TYR   30  - SER   64  <=> SER   19  - GLY   53 )                          
  82: 6c70-A crub-A    63 -  67 <=>   58 -  62   (ASP   65  - ASP   69  <=> THR   58  - SER   62 )                          
  82: 6c70-A crub-A    69 -  91 <=>   64 -  86   (THR   71  - ARG   93  <=> TRP   64  - ILE   86 )                          
  82: 6c70-A crub-A    92 -  95 <=>   88 -  91   (SER   94  - PHE   97  <=> SER   88  - HIS   91 )                          
  82: 6c70-A crub-A   257 - 285 <=>   92 - 120   (VAL  343  - LYS  371  <=> SER   92  - ASP  120 )                          
  82: 6c70-A crub-A   286 - 289 <=>  123 - 126   (VAL  372  - VAL  375  <=> LEU  123  - TRP  126 )                          
  82: 6c70-A crub-A   297 - 303 <=>  145 - 151   (ILE  383  - THR  389  <=> ILE  145  - SER  151 )                          
  82: 6c70-A crub-A   305 - 311 <=>  152 - 158   (GLY  391  - CYS  397  <=> ILE  152  - TYR  158 )                          
  82: 6c70-A crub-A   354 - 357 <=>  164 - 167   (ALA  440  - ILE  443  <=> LEU  164  - VAL  167 )                          
  82: 6c70-A crub-A   366 - 373 <=>  173 - 180   (SER  452  - VAL  459  <=> ASN  173  - MET  180 )                          
  82: 6c70-A crub-A   374 - 388 <=>  182 - 196   (LEU  460  - LYS  474  <=> PHE  182  - ILE  196 )                          
  83: 6c70-A cv69-A    15 -  21 <=>  126 - 132   (ARG   17  - GLY   23  <=> ASP  126  - LEU  132 )                          
  83: 6c70-A cv69-A    47 -  50 <=>  135 - 138   (LEU   49  - GLN   52  <=> LEU  135  - LEU  138 )                          
  83: 6c70-A cv69-A    54 -  63 <=>  256 - 265   (MET   56  - ASP   65  <=> CYS  256  - LEU  265 )                          
  83: 6c70-A cv69-A    64 -  78 <=>  321 - 335   (ASP   66  - PHE   80  <=> SER  321  - SER  335 )                          
  83: 6c70-A cv69-A    79 -  89 <=>  337 - 347   (LEU   81  - PRO   91  <=> LEU  337  - HIS  347 )                          
  83: 6c70-A cv69-A    91 - 101 <=>  348 - 358   (ARG   93  - ILE  103  <=> LEU  348  - LYS  358 )                          
  83: 6c70-A cv69-A   102 - 105 <=>  361 - 364   (TRP  104  - PRO  107  <=> PHE  361  - LEU  364 )                          
  83: 6c70-A cv69-A   256 - 283 <=>  370 - 397   (ALA  342  - ALA  369  <=> ASP  370  - LYS  397 )                          
  83: 6c70-A cv69-A   284 - 287 <=>  399 - 402   (THR  370  - ASN  373  <=> PHE  399  - PHE  402 )                          
  83: 6c70-A cv69-A   288 - 291 <=>  429 - 432   (GLY  374  - VAL  377  <=> ASP  429  - PHE  432 )                          
  83: 6c70-A cv69-A   312 - 320 <=>  481 - 489   (ILE  398  - GLU  406  <=> GLN  481  - SER  489 )                          
  83: 6c70-A cv69-A   353 - 356 <=>  490 - 493   (LYS  439  - SER  442  <=> THR  490  - LYS  493 )                          
  83: 6c70-A cv69-A   357 - 360 <=>  497 - 500   (ILE  443  - ALA  446  <=> LEU  497  - PRO  500 )                          
  83: 6c70-A cv69-A   369 - 372 <=>  502 - 505   (LEU  455  - SER  458  <=> TYR  502  - LYS  505 )                          
  84: 6c70-A cz6e-A    61 -  64 <=>  330 - 333   (GLU   63  - ASP   66  <=> SER  330  - SER  333 )                          
  84: 6c70-A cz6e-A    65 -  97 <=>  335 - 367   (VAL   67  - LYS   99  <=> LYS  335  - MET  367 )                          
  84: 6c70-A cz6e-A   100 - 106 <=>  370 - 376   (ALA  102  - ASN  108  <=> GLN  370  - SER  376 )                          
  84: 6c70-A cz6e-A   120 - 153 <=>  379 - 412   (ALA  122  - SER  155  <=> SER  379  - LYS  412 )                          
  84: 6c70-A cz6e-A   158 - 161 <=>  416 - 419   (LEU  175  - ARG  178  <=> PHE  416  - THR  419 )                          
  84: 6c70-A cz6e-A   184 - 207 <=>  422 - 445   (TYR  201  - CYS  224  <=> THR  422  - ARG  445 )                          
  84: 6c70-A cz6e-A   209 - 212 <=>  446 - 449   (GLN  226  - HIS  229  <=> HIS  446  - GLU  449 )                          
  84: 6c70-A cz6e-A   216 - 219 <=>  453 - 456   (ILE  233  - PRO  236  <=> ALA  453  - PRO  456 )                          
  84: 6c70-A cz6e-A   222 - 226 <=>  457 - 461   (GLU  239  - THR  243  <=> GLN  457  - VAL  461 )                          
  84: 6c70-A cz6e-A   255 - 280 <=>  516 - 541   (THR  341  - ALA  366  <=> GLN  516  - ARG  541 )                          
  84: 6c70-A cz6e-A   290 - 293 <=>  547 - 550   (ASN  376  - ALA  379  <=> PRO  547  - ASN  550 )                          
  84: 6c70-A cz6e-A   300 - 313 <=>  566 - 579   (LEU  386  - PHE  399  <=> ILE  566  - SER  579 )                          
  84: 6c70-A cz6e-A   356 - 359 <=>  582 - 585   (SER  442  - GLY  445  <=> GLU  582  - ARG  585 )                          
  85: 6c70-A c1r8-A     2 -   7 <=>    4 -   9   (LYS    4  - VAL    9  <=> THR    4  - LEU    9 )                          
  85: 6c70-A c1r8-A    32 -  64 <=>   14 -  46   (LYS   34  - ASP   66  <=> THR   14  - HIS   46 )                          
  85: 6c70-A c1r8-A    69 -  91 <=>   57 -  79   (THR   71  - ARG   93  <=> LEU   57  - SER   79 )                          
  85: 6c70-A c1r8-A    92 -  95 <=>   82 -  85   (SER   94  - PHE   97  <=> LEU   82  - ILE   85 )                          
  85: 6c70-A c1r8-A   256 - 259 <=>   86 -  89   (ALA  342  - ASP  345  <=> SER   86  - VAL   89 )                          
  85: 6c70-A c1r8-A   261 - 286 <=>   90 - 115   (TYR  347  - VAL  372  <=> CYS   90  - ARG  115 )                          
  85: 6c70-A c1r8-A   288 - 317 <=>  127 - 156   (GLY  374  - LEU  403  <=> GLN  127  - THR  156 )                          
  85: 6c70-A c1r8-A   354 - 357 <=>  180 - 183   (ALA  440  - ILE  443  <=> PRO  180  - LEU  183 )                          
  85: 6c70-A c1r8-A   366 - 388 <=>  186 - 208   (SER  452  - LYS  474  <=> ARG  186  - ILE  208 )                          
  86: 6c70-A c3aq-A    63 -  66 <=>  481 - 484   (ASP   65  - ASP   68  <=> ARG  481  - THR  484 )                          
  86: 6c70-A c3aq-A    67 -  93 <=>  486 - 512   (ASP   69  - LYS   95  <=> GLU  486  - GLY  512 )                          
  86: 6c70-A c3aq-A    99 - 102 <=>  527 - 530   (LEU  101  - TRP  104  <=> THR  527  - ARG  530 )                          
  86: 6c70-A c3aq-A   257 - 284 <=>  536 - 563   (VAL  343  - THR  370  <=> ASP  536  - LEU  563 )                          
  86: 6c70-A c3aq-A   285 - 289 <=>  565 - 569   (LYS  371  - VAL  375  <=> LYS  565  - LEU  569 )                          
  86: 6c70-A c3aq-A   327 - 333 <=>  762 - 768   (ALA  413  - TRP  419  <=> LEU  762  - TYR  768 )                          
  87: 6c70-A cngg-A     3 -   6 <=>   24 -  27   (HIS    5  - LEU    8  <=> PRO   24  - ASN   27 )                          
  87: 6c70-A cngg-A     8 -  11 <=>   28 -  31   (ALA   10  - LEU   13  <=> LEU   28  - THR   31 )                          
  87: 6c70-A cngg-A    26 -  29 <=>   32 -  35   (ASN   28  - SER   31  <=> LYS   32  - LYS   35 )                          
  87: 6c70-A cngg-A    32 -  62 <=>   36 -  66   (LYS   34  - SER   64  <=> PRO   36  - SER   66 )                          
  87: 6c70-A cngg-A    63 -  80 <=>   72 -  89   (ASP   65  - HIS   82  <=> HIS   72  - ALA   89 )                          
  87: 6c70-A cngg-A    81 -  90 <=>   91 - 100   (PRO   83  - VAL   92  <=> LEU   91  - LYS  100 )                          
  87: 6c70-A cngg-A    92 -  95 <=>  106 - 109   (SER   94  - PHE   97  <=> TRP  106  - GLY  109 )                          
  87: 6c70-A cngg-A   258 - 286 <=>  110 - 138   (GLY  344  - VAL  372  <=> GLU  110  - ARG  138 )                          
  87: 6c70-A cngg-A   294 - 312 <=>  159 - 177   (ALA  380  - ILE  398  <=> ILE  159  - TYR  177 )                          
  87: 6c70-A cngg-A   366 - 373 <=>  201 - 208   (SER  452  - VAL  459  <=> TYR  201  - VAL  208 )                          
  87: 6c70-A cngg-A   374 - 388 <=>  210 - 224   (LEU  460  - LYS  474  <=> PHE  210  - ILE  224 )                          
  88: 6c70-A crqn-A     1 -  14 <=>  535 - 548   (PHE    3  - ILE   16  <=> PRO  535  - LEU  548 )                          
  88: 6c70-A crqn-A    63 -  90 <=>  567 - 594   (ASP   65  - VAL   92  <=> ASN  567  - HIS  594 )                          
  88: 6c70-A crqn-A   261 - 281 <=>  597 - 617   (TYR  347  - TYR  367  <=> MET  597  - ARG  617 )                          
  88: 6c70-A crqn-A   282 - 286 <=>  619 - 623   (GLN  368  - VAL  372  <=> LEU  619  - ALA  623 )                          
  88: 6c70-A crqn-A   287 - 290 <=>  626 - 629   (ASN  373  - ASN  376  <=> ARG  626  - ILE  629 )                          
  89: 6c70-A cv5b-A    32 -  41 <=>  574 - 583   (LYS   34  - ILE   43  <=> SER  574  - ASP  583 )                          
  89: 6c70-A cv5b-A    46 -  49 <=>  624 - 627   (LEU   48  - LEU   51  <=> SER  624  - GLN  627 )                          
  89: 6c70-A cv5b-A    50 -  60 <=>  638 - 648   (GLN   52  - MET   62  <=> PHE  638  - LEU  648 )                          
  89: 6c70-A cv5b-A    62 -  88 <=>  649 - 675   (SER   64  - PHE   90  <=> CYS  649  - ARG  675 )                          
  89: 6c70-A cv5b-A    90 -  93 <=>  676 - 679   (VAL   92  - LYS   95  <=> SER  676  - HIS  679 )                          
  89: 6c70-A cv5b-A   259 - 286 <=>  681 - 708   (ASP  345  - VAL  372  <=> GLU  681  - GLY  708 )                          
  89: 6c70-A cv5b-A   292 - 295 <=>  710 - 713   (TYR  378  - THR  381  <=> SER  710  - ASP  713 )                          
  89: 6c70-A cv5b-A   298 - 309 <=>  714 - 725   (GLY  384  - LEU  395  <=> LYS  714  - GLU  725 )                          
  89: 6c70-A cv5b-A   363 - 376 <=>  731 - 744   (PHE  449  - ALA  462  <=> ASN  731  - GLU  744 )                          
  90: 6c70-A c3ot-A    32 -  35 <=>  687 - 690   (LYS   34  - PRO   37  <=> PRO  687  - PHE  690 )                          
  90: 6c70-A c3ot-A    36 -  39 <=>  706 - 709   (HIS   38  - TYR   41  <=> LYS  706  - HIS  709 )                          
  90: 6c70-A c3ot-A   116 - 145 <=> 1053 -1082   (ALA  118  - THR  147  <=> LYS 1053  - GLU 1082 )                          
  90: 6c70-A c3ot-A   164 - 167 <=> 1092 -1095   (TYR  181  - ASN  184  <=> ARG 1092  - THR 1095 )                          
  90: 6c70-A c3ot-A   170 - 226 <=> 1096 -1152   (SER  187  - THR  243  <=> GLY 1096  - SER 1152 )                          
  90: 6c70-A c3ot-A   232 - 259 <=> 1154 -1181   (GLN  318  - ASP  345  <=> LYS 1154  - ALA 1181 )                          
  90: 6c70-A c3ot-A   261 - 274 <=> 1182 -1195   (TYR  347  - ILE  360  <=> PHE 1182  - PHE 1195 )                          
  90: 6c70-A c3ot-A   276 - 290 <=> 1197 -1211   (LEU  362  - ASN  376  <=> SER 1197  - VAL 1211 )                          
  91: 6c70-A cpzo-A    63 -  89 <=>   18 -  44   (ASP   65  - PRO   91  <=> PRO   18  - SER   44 )                          
  91: 6c70-A cpzo-A    91 -  97 <=>   45 -  51   (ARG   93  - LYS   99  <=> LEU   45  - ALA   51 )                          
  91: 6c70-A cpzo-A    99 - 102 <=>   52 -  55   (LEU  101  - TRP  104  <=> ASN   52  - THR   55 )                          
  91: 6c70-A cpzo-A   250 - 286 <=>   57 -  93   (VAL  336  - VAL  372  <=> SER   57  - VAL   93 )                          
  91: 6c70-A cpzo-A   287 - 290 <=>   96 -  99   (ASN  373  - ASN  376  <=> HIS   96  - ARG   99 )                          
  91: 6c70-A cpzo-A   368 - 371 <=>  171 - 174   (ASP  454  - ALA  457  <=> GLU  171  - THR  174 )                          
  91: 6c70-A cpzo-A   383 - 386 <=>  188 - 191   (VAL  469  - GLN  472  <=> LEU  188  - PRO  191 )                          
  92: 6c70-A cvsp-A    31 -  35 <=>  465 - 469   (GLY   33  - PRO   37  <=> ARG  465  - LEU  469 )                          
  92: 6c70-A cvsp-A    64 -  87 <=>  920 - 943   (ASP   66  - TYR   89  <=> GLN  920  - HIS  943 )                          
  92: 6c70-A cvsp-A    89 -  99 <=>  944 - 954   (PRO   91  - LEU  101  <=> GLU  944  - ASN  954 )                          
  92: 6c70-A cvsp-A   253 - 287 <=>  956 - 990   (LEU  339  - ASN  373  <=> LYS  956  - ASP  990 )                          
  92: 6c70-A cvsp-A   289 - 292 <=> 1025 -1028   (VAL  375  - TYR  378  <=> HIS 1025  - GLY 1028 )                          
  93: 6c70-A cop0-A    65 -  90 <=>   18 -  43   (VAL   67  - VAL   92  <=> LEU   18  - LEU   43 )                          
  93: 6c70-A cop0-A    94 -  97 <=>   44 -  47   (ILE   96  - LYS   99  <=> PRO   44  - SER   47 )                          
  93: 6c70-A cop0-A   253 - 284 <=>   48 -  79   (LEU  339  - THR  370  <=> GLU   48  - LEU   79 )                          
  93: 6c70-A cop0-A   285 - 290 <=>   81 -  86   (LYS  371  - ASN  376  <=> MET   81  - LEU   86 )                          
  93: 6c70-A cop0-A   378 - 382 <=>   95 -  99   (VAL  464  - MET  468  <=> GLN   95  - TYR   99 )                          
  94: 6c70-A cz9o-A    29 -  48 <=>   73 -  92   (SER   31  - LEU   50  <=> LEU   73  - ALA   92 )                          
  94: 6c70-A cz9o-A    51 -  54 <=>   93 -  96   (TYR   53  - MET   56  <=> HIS   93  - VAL   96 )                          
  94: 6c70-A cz9o-A    57 -  61 <=>   97 - 101   (ASN   59  - GLU   63  <=> LYS   97  - ASP  101 )                          
  94: 6c70-A cz9o-A    63 -  88 <=>  116 - 141   (ASP   65  - PHE   90  <=> GLU  116  - GLN  141 )                          
  94: 6c70-A cz9o-A    90 - 104 <=>  142 - 156   (VAL   92  - ASN  106  <=> GLY  142  - LYS  156 )                          
  94: 6c70-A cz9o-A   259 - 289 <=>  166 - 196   (ASP  345  - VAL  375  <=> GLN  166  - ASN  196 )                          
  94: 6c70-A cz9o-A   314 - 330 <=>  677 - 693   (GLY  400  - SER  416  <=> GLY  677  - ARG  693 )                          
  94: 6c70-A cz9o-A   331 - 334 <=>  696 - 699   (CYS  417  - TYR  420  <=> GLU  696  - ASN  699 )                          
  94: 6c70-A cz9o-A   335 - 341 <=>  701 - 707   (ASP  421  - LYS  427  <=> VAL  701  - VAL  707 )                          
  94: 6c70-A cz9o-A   345 - 349 <=>  785 - 789   (GLN  431  - GLN  435  <=> ALA  785  - LEU  789 )                          
  94: 6c70-A cz9o-A   368 - 371 <=>  981 - 984   (ASP  454  - ALA  457  <=> PRO  981  - PRO  984 )                          
  95: 6c70-A c4ag-A    64 -  94 <=>   94 - 124   (ASP   66  - ILE   96  <=> LYS   94  - HIS  124 )                          
  95: 6c70-A c4ag-A    96 -  99 <=>  125 - 128   (TYR   98  - LEU  101  <=> ASP  125  - THR  128 )                          
  95: 6c70-A c4ag-A   256 - 259 <=>  130 - 133   (ALA  342  - ASP  345  <=> SER  130  - GLU  133 )                          
  95: 6c70-A c4ag-A   261 - 286 <=>  135 - 160   (TYR  347  - VAL  372  <=> TYR  135  - GLU  160 )                          
  95: 6c70-A c4ag-A   287 - 290 <=>  163 - 166   (ASN  373  - ASN  376  <=> HIS  163  - ARG  166 )                          
  96: 6c70-A c4os-A    64 -  89 <=>   83 - 108   (ASP   66  - PRO   91  <=> PRO   83  - ARG  108 )                          
  96: 6c70-A c4os-A    91 - 103 <=>  109 - 121   (ARG   93  - ASN  105  <=> THR  109  - THR  121 )                          
  96: 6c70-A c4os-A   104 - 107 <=>  124 - 127   (ASN  106  - SER  109  <=> ASP  124  - GLU  127 )                          
  96: 6c70-A c4os-A   108 - 113 <=>  130 - 135   (HIS  110  - GLU  115  <=> LEU  130  - GLN  135 )                          
  96: 6c70-A c4os-A   235 - 260 <=>  140 - 165   (LEU  321  - ALA  346  <=> LEU  140  - VAL  165 )                          
  96: 6c70-A c4os-A   261 - 283 <=>  169 - 191   (TYR  347  - ALA  369  <=> VAL  169  - GLU  191 )                          
  96: 6c70-A c4os-A   284 - 287 <=>  194 - 197   (THR  370  - ASN  373  <=> THR  194  - HIS  197 )                          
  96: 6c70-A c4os-A   288 - 291 <=>  199 - 202   (GLY  374  - VAL  377  <=> GLN  199  - GLN  202 )                          
  96: 6c70-A c4os-A   329 - 332 <=>  478 - 481   (TYR  415  - HIS  418  <=> THR  478  - THR  481 )                          
  96: 6c70-A c4os-A   334 - 339 <=>  482 - 487   (TYR  420  - GLU  425  <=> HIS  482  - ASP  487 )                          
  97: 6c70-A c5zw-A    64 -  98 <=>  426 - 460   (ASP   66  - THR  100  <=> LYS  426  - PRO  460 )                          
  97: 6c70-A c5zw-A   253 - 259 <=>  461 - 467   (LEU  339  - ASP  345  <=> SER  461  - LEU  467 )                          
  97: 6c70-A c5zw-A   261 - 284 <=>  468 - 491   (TYR  347  - THR  370  <=> VAL  468  - ASP  491 )                          
  97: 6c70-A c5zw-A   285 - 291 <=>  493 - 499   (LYS  371  - VAL  377  <=> GLU  493  - ALA  499 )                          
  98: 6c70-A cz1h-A    29 -  32 <=> 1676 -1679   (SER   31  - LYS   34  <=> VAL 1676  - GLU 1679 )                          
  98: 6c70-A cz1h-A    59 -  62 <=> 1812 -1815   (MET   61  - SER   64  <=> MET 1812  - ASP 1815 )                          
  98: 6c70-A cz1h-A    67 -  88 <=> 1817 -1838   (ASP   69  - PHE   90  <=> SER 1817  - GLN 1838 )                          
  98: 6c70-A cz1h-A    90 -  99 <=> 1839 -1848   (VAL   92  - LEU  101  <=> HIS 1839  - ASN 1848 )                          
  98: 6c70-A cz1h-A   256 - 285 <=> 1850 -1879   (ALA  342  - LYS  371  <=> PRO 1850  - MET 1879 )                          
  98: 6c70-A cz1h-A   286 - 289 <=> 1881 -1884   (VAL  372  - VAL  375  <=> SER 1881  - PRO 1884 )                          
  98: 6c70-A cz1h-A   329 - 332 <=> 1967 -1970   (TYR  415  - HIS  418  <=> LEU 1967  - LYS 1970 )                          
  98: 6c70-A cz1h-A   335 - 338 <=> 1971 -1974   (ASP  421  - GLU  424  <=> SER 1971  - VAL 1974 )                          
  99: 6c70-A cyh6-A    64 -  91 <=>  102 - 129   (ASP   66  - ARG   93  <=> THR  102  - SER  129 )                          
  99: 6c70-A cyh6-A   260 - 286 <=>  131 - 157   (ALA  346  - VAL  372  <=> PRO  131  - GLN  157 )                          
  99: 6c70-A cyh6-A   287 - 291 <=>  160 - 164   (ASN  373  - VAL  377  <=> LEU  160  - VAL  164 )                          
 100: 6c70-A ctgz-A    63 -  89 <=>    9 -  35   (ASP   65  - PRO   91  <=> LYS    9  - ARG   35 )                          
 100: 6c70-A ctgz-A    91 - 101 <=>   36 -  46   (ARG   93  - ILE  103  <=> LEU   36  - ASP   46 )                          
 100: 6c70-A ctgz-A   102 - 106 <=>   48 -  52   (TRP  104  - ASN  108  <=> LYS   48  - LYS   52 )                          
 100: 6c70-A ctgz-A   246 - 260 <=>   56 -  70   (ARG  332  - ALA  346  <=> MET   56  - ARG   70 )                          
 100: 6c70-A ctgz-A   261 - 286 <=>   73 -  98   (TYR  347  - VAL  372  <=> VAL   73  - SER   98 )                          
 100: 6c70-A ctgz-A   287 - 290 <=>  101 - 104   (ASN  373  - ASN  376  <=> GLN  101  - LYS  104 )                          
 100: 6c70-A ctgz-A   315 - 318 <=>  157 - 160   (ASN  401  - ILE  404  <=> GLU  157  - SER  160 )                          
 100: 6c70-A ctgz-A   337 - 346 <=>  211 - 220   (SER  423  - ILE  432  <=> GLU  211  - ASP  220 )                          
 101: 6c70-A c36s-A    63 -  85 <=>    1 -  23   (ASP   65  - MET   87  <=> MET    1  - GLY   23 )                          
 101: 6c70-A c36s-A    88 -  91 <=>   24 -  27   (PHE   90  - ARG   93  <=> SER   24  - ASN   27 )                          
 101: 6c70-A c36s-A   259 - 286 <=>   29 -  56   (ASP  345  - VAL  372  <=> SER   29  - THR   56 )                          
 101: 6c70-A c36s-A   287 - 290 <=>   59 -  62   (ASN  373  - ASN  376  <=> MET   59  - TYR   62 )                          
 101: 6c70-A c36s-A   360 - 363 <=>  108 - 111   (ALA  446  - PHE  449  <=> MET  108  - ASN  111 )                          
 101: 6c70-A c36s-A   372 - 388 <=>  117 - 133   (SER  458  - LYS  474  <=> ALA  117  - GLN  133 )                          
 102: 6c70-A cp5n-A    64 -  89 <=>  303 - 328   (ASP   66  - PRO   91  <=> ALA  303  - GLU  328 )                          
 102: 6c70-A cp5n-A    91 - 106 <=>  329 - 344   (ARG   93  - ASN  108  <=> SER  329  - PHE  344 )                          
 102: 6c70-A cp5n-A   247 - 255 <=>  347 - 355   (HIS  333  - THR  341  <=> THR  347  - THR  355 )                          
 102: 6c70-A cp5n-A   257 - 285 <=>  360 - 388   (VAL  343  - LYS  371  <=> LEU  360  - LEU  388 )                          
 102: 6c70-A cp5n-A   286 - 290 <=>  390 - 394   (VAL  372  - ASN  376  <=> LYS  390  - THR  394 )                          
 102: 6c70-A cp5n-A   293 - 296 <=>  395 - 398   (ALA  379  - VAL  382  <=> GLN  395  - ILE  398 )                          
 102: 6c70-A cp5n-A   303 - 306 <=>  400 - 403   (THR  389  - GLN  392  <=> LEU  400  - GLU  403 )                          
 102: 6c70-A cp5n-A   310 - 314 <=>  404 - 408   (PHE  396  - GLY  400  <=> ARG  404  - PHE  408 )                          
 102: 6c70-A cp5n-A   322 - 326 <=>  429 - 433   (SER  408  - GLU  412  <=> SER  429  - GLN  433 )                          
 102: 6c70-A cp5n-A   334 - 339 <=>  483 - 488   (TYR  420  - GLU  425  <=> PHE  483  - ILE  488 )                          
 103: 6c70-A cq1e-A    63 -  95 <=>   22 -  54   (ASP   65  - PHE   97  <=> ARG   22  - GLN   54 )                          
 103: 6c70-A cq1e-A   259 - 277 <=>   56 -  74   (ASP  345  - THR  363  <=> GLU   56  - ARG   74 )                          
 104: 6c70-A cq5s-A     4 -   7 <=>   28 -  31   (GLN    6  - VAL    9  <=> PHE   28  - ASP   31 )                          
 104: 6c70-A cq5s-A    13 -  16 <=>   33 -  36   (ASN   15  - VAL   18  <=> VAL   33  - GLY   36 )                          
 104: 6c70-A cq5s-A    28 -  64 <=>   40 -  76   (TYR   30  - ASP   66  <=> LEU   40  - LEU   76 )                          
 104: 6c70-A cq5s-A    67 -  89 <=>   77 -  99   (ASP   69  - PRO   91  <=> HIS   77  - LEU   99 )                          
 104: 6c70-A cq5s-A    96 -  99 <=>  112 - 115   (TYR   98  - LEU  101  <=> THR  112  - PHE  115 )                          
 104: 6c70-A cq5s-A   259 - 286 <=>  119 - 146   (ASP  345  - VAL  372  <=> PHE  119  - ALA  146 )                          
 104: 6c70-A cq5s-A   287 - 293 <=>  152 - 158   (ASN  373  - ALA  379  <=> GLN  152  - THR  158 )                          
 104: 6c70-A cq5s-A   294 - 310 <=>  160 - 176   (ALA  380  - PHE  396  <=> ARG  160  - GLY  176 )                          
 104: 6c70-A cq5s-A   350 - 354 <=>  211 - 215   (GLN  436  - ALA  440  <=> THR  211  - LEU  215 )                          
 104: 6c70-A cq5s-A   355 - 358 <=>  217 - 220   (MET  441  - SER  444  <=> SER  217  - ALA  220 )                          
 104: 6c70-A cq5s-A   364 - 388 <=>  222 - 246   (THR  450  - LYS  474  <=> ILE  222  - VAL  246 )                          
 105: 6c70-A c4pi-A    32 -  35 <=>   13 -  16   (LYS   34  - PRO   37  <=> GLY   13  - MET   16 )                          
 105: 6c70-A c4pi-A    50 -  53 <=>  302 - 305   (GLN   52  - MET   55  <=> LYS  302  - VAL  305 )                          
 105: 6c70-A c4pi-A    60 -  63 <=>  346 - 349   (MET   62  - ASP   65  <=> GLN  346  - ASP  349 )                          
 105: 6c70-A c4pi-A    67 -  92 <=>  361 - 386   (ASP   69  - SER   94  <=> ALA  361  - ASP  386 )                          
 105: 6c70-A c4pi-A   259 - 286 <=>  388 - 415   (ASP  345  - VAL  372  <=> PRO  388  - THR  415 )                          
 105: 6c70-A c4pi-A   287 - 290 <=>  417 - 420   (ASN  373  - ASN  376  <=> GLY  417  - ASP  420 )                          
 105: 6c70-A c4pi-A   330 - 334 <=>  803 - 807   (SER  416  - TYR  420  <=> MET  803  - LYS  807 )                          
 106: 6c70-A cufn-A    63 -  96 <=>  153 - 186   (ASP   65  - TYR   98  <=> LYS  153  - GLU  186 )                          
 106: 6c70-A cufn-A    99 - 102 <=>  196 - 199   (LEU  101  - TRP  104  <=> GLY  196  - ILE  199 )                          
 106: 6c70-A cufn-A   200 - 205 <=>  207 - 212   (CYS  217  - PHE  222  <=> LYS  207  - ILE  212 )                          
 106: 6c70-A cufn-A   207 - 210 <=>  221 - 224   (CYS  224  - LEU  227  <=> THR  221  - SER  224 )                          
 106: 6c70-A cufn-A   246 - 253 <=>  228 - 235   (ARG  332  - LEU  339  <=> PRO  228  - VAL  235 )                          
 106: 6c70-A cufn-A   259 - 284 <=>  260 - 285   (ASP  345  - THR  370  <=> ASP  260  - PRO  285 )                          
 106: 6c70-A cufn-A   297 - 302 <=>  291 - 296   (ILE  383  - TYR  388  <=> VAL  291  - GLY  296 )                          
 106: 6c70-A cufn-A   384 - 388 <=>  381 - 385   (LEU  470  - LYS  474  <=> ASN  381  - GLY  385 )                          
 107: 6c70-A cqwz-A    29 -  32 <=>   33 -  36   (SER   31  - LYS   34  <=> ARG   33  - TYR   36 )                          
 107: 6c70-A cqwz-A    45 -  48 <=>  205 - 208   (LEU   47  - LEU   50  <=> GLN  205  - ASP  208 )                          
 107: 6c70-A cqwz-A    65 -  89 <=>  222 - 246   (VAL   67  - PRO   91  <=> VAL  222  - TYR  246 )                          
 107: 6c70-A cqwz-A    91 -  97 <=>  247 - 253   (ARG   93  - LYS   99  <=> PHE  247  - GLU  253 )                          
 107: 6c70-A cqwz-A   100 - 104 <=>  254 - 258   (ALA  102  - ASN  106  <=> GLU  254  - ASN  258 )                          
 107: 6c70-A cqwz-A   164 - 167 <=>  278 - 281   (TYR  181  - ASN  184  <=> LEU  278  - PHE  281 )                          
 107: 6c70-A cqwz-A   170 - 173 <=>  282 - 285   (SER  187  - GLY  190  <=> GLN  282  - GLU  285 )                          
 107: 6c70-A cqwz-A   188 - 199 <=>  302 - 313   (SER  205  - PHE  216  <=> ALA  302  - HIS  313 )                          
 107: 6c70-A cqwz-A   259 - 283 <=>  315 - 339   (ASP  345  - ALA  369  <=> HIS  315  - GLY  339 )                          
 107: 6c70-A cqwz-A   296 - 312 <=>  340 - 356   (VAL  382  - ILE  398  <=> ARG  340  - PRO  356 )                          
 107: 6c70-A cqwz-A   369 - 385 <=>  357 - 373   (LEU  455  - VAL  471  <=> THR  357  - GLY  373 )                          
 108: 6c70-A c54t-A    64 -  93 <=>  327 - 356   (ASP   66  - LYS   95  <=> GLU  327  - MET  356 )                          
 108: 6c70-A c54t-A    96 -  99 <=>  357 - 360   (TYR   98  - LEU  101  <=> ASP  357  - GLU  360 )                          
 108: 6c70-A c54t-A   121 - 151 <=>  364 - 394   (LEU  123  - GLU  153  <=> GLY  364  - VAL  394 )                          
 108: 6c70-A c54t-A   152 - 156 <=>  398 - 402   (ASP  154  - PRO  173  <=> GLY  398  - HIS  402 )                          
 108: 6c70-A c54t-A   158 - 161 <=>  407 - 410   (LEU  175  - ARG  178  <=> ASN  407  - CYS  410 )                          
 108: 6c70-A c54t-A   184 - 202 <=>  413 - 431   (TYR  201  - TRP  219  <=> LEU  413  - ARG  431 )                          
 108: 6c70-A c54t-A   217 - 220 <=>  440 - 443   (MET  234  - LEU  237  <=> ALA  440  - PHE  443 )                          
 108: 6c70-A c54t-A   223 - 226 <=>  444 - 447   (LEU  240  - THR  243  <=> ALA  444  - MET  447 )                          
 108: 6c70-A c54t-A   259 - 274 <=>  483 - 498   (ASP  345  - ILE  360  <=> ARG  483  - THR  498 )                          
 108: 6c70-A c54t-A   280 - 283 <=>  505 - 508   (ALA  366  - ALA  369  <=> PHE  505  - ARG  508 )                          
 108: 6c70-A c54t-A   291 - 294 <=>  510 - 513   (VAL  377  - ALA  380  <=> GLN  510  - ASN  513 )                          
 108: 6c70-A c54t-A   300 - 315 <=>  537 - 552   (LEU  386  - ASN  401  <=> ILE  537  - LEU  552 )                          
 109: 6c70-A co3o-A     1 -   4 <=>    5 -   8   (PHE    3  - GLN    6  <=> SER    5  - GLY    8 )                          
 109: 6c70-A co3o-A    92 - 105 <=>   20 -  33   (SER   94  - PRO  107  <=> SER   20  - ARG   33 )                          
 109: 6c70-A co3o-A   107 - 110 <=>   39 -  42   (SER  109  - LEU  112  <=> THR   39  - GLU   42 )                          
 109: 6c70-A co3o-A   111 - 122 <=>   73 -  84   (PHE  113  - ALA  124  <=> ALA   73  - PHE   84 )                          
 109: 6c70-A co3o-A   125 - 149 <=>   87 - 111   (LYS  127  - PHE  151  <=> THR   87  - ASP  111 )                          
 109: 6c70-A co3o-A   150 - 153 <=>  113 - 116   (ILE  152  - SER  155  <=> GLU  113  - GLN  116 )                          
 109: 6c70-A co3o-A   169 - 176 <=>  124 - 131   (MET  186  - PHE  193  <=> GLU  124  - ASP  131 )                          
 109: 6c70-A co3o-A   188 - 217 <=>  141 - 170   (SER  205  - MET  234  <=> LYS  141  - TYR  170 )                          
 109: 6c70-A co3o-A   220 - 225 <=>  173 - 178   (LEU  237  - ALA  242  <=> PHE  173  - TYR  178 )                          
 109: 6c70-A co3o-A   227 - 230 <=>  189 - 192   (GLY  313  - LYS  316  <=> VAL  189  - TYR  192 )                          
 109: 6c70-A co3o-A   233 - 281 <=>  193 - 241   (GLU  319  - TYR  367  <=> ILE  193  - GLN  241 )                          
 109: 6c70-A co3o-A   384 - 387 <=>  243 - 246   (LEU  470  - LEU  473  <=> PRO  243  - PRO  246 )                          
 110: 6c70-A cy7c-A    33 -  53 <=>    2 -  22   (LYS   35  - MET   55  <=> LYS    2  - PHE   22 )                          
 110: 6c70-A cy7c-A    54 -  57 <=>   24 -  27   (MET   56  - ASN   59  <=> ILE   24  - THR   27 )                          
 110: 6c70-A cy7c-A    60 -  63 <=>   28 -  31   (MET   62  - ASP   65  <=> SER   28  - VAL   31 )                          
 110: 6c70-A cy7c-A    64 -  78 <=>  434 - 448   (ASP   66  - PHE   80  <=> LEU  434  - SER  448 )                          
 110: 6c70-A cy7c-A    79 -  96 <=>  450 - 467   (LEU   81  - TYR   98  <=> VAL  450  - THR  467 )                          
 110: 6c70-A cy7c-A    97 - 100 <=>  470 - 473   (LYS   99  - ALA  102  <=> SER  470  - LYS  473 )                          
 110: 6c70-A cy7c-A   119 - 148 <=>  476 - 505   (HIS  121  - THR  150  <=> THR  476  - SER  505 )                          
 110: 6c70-A cy7c-A   178 - 188 <=>  507 - 517   (LEU  195  - SER  205  <=> PRO  507  - PRO  517 )                          
 110: 6c70-A cy7c-A   190 - 200 <=>  518 - 528   (ALA  207  - CYS  217  <=> VAL  518  - PHE  528 )                          
 110: 6c70-A cy7c-A   253 - 256 <=>  534 - 537   (LEU  339  - ALA  342  <=> LEU  534  - SER  537 )                          
 110: 6c70-A cy7c-A   360 - 363 <=>  546 - 549   (ALA  446  - PHE  449  <=> CYS  546  - TYR  549 )                          
 111: 6c70-A c1py-A    65 -  88 <=>  286 - 309   (VAL   67  - PHE   90  <=> SER  286  - LEU  309 )                          
 111: 6c70-A c1py-A    90 -  93 <=>  310 - 313   (VAL   92  - LYS   95  <=> SER  310  - VAL  313 )                          
 111: 6c70-A c1py-A    96 -  99 <=>  314 - 317   (TYR   98  - LEU  101  <=> LYS  314  - THR  317 )                          
 111: 6c70-A c1py-A   255 - 284 <=>  318 - 347   (THR  341  - THR  370  <=> LEU  318  - TYR  347 )                          
 111: 6c70-A c1py-A   287 - 290 <=>  349 - 352   (ASN  373  - ASN  376  <=> LYS  349  - SER  352 )                          
 112: 6c70-A cxeu-A    64 -  91 <=>    3 -  30   (ASP   66  - ARG   93  <=> SER    3  - ALA   30 )                          
 112: 6c70-A cxeu-A   259 - 287 <=>   32 -  60   (ASP  345  - ASN  373  <=> GLU   32  - ARG   60 )                          
 112: 6c70-A cxeu-A   288 - 311 <=>   66 -  89   (GLY  374  - CYS  397  <=> SER   66  - LYS   89 )                          
 112: 6c70-A cxeu-A   320 - 327 <=>  120 - 127   (GLU  406  - ALA  413  <=> GLU  120  - ASP  127 )                          
 113: 6c70-A cxxk-A    68 -  94 <=>    1 -  27   (LEU   70  - ILE   96  <=> MET    1  - GLY   27 )                          
 113: 6c70-A cxxk-A   260 - 277 <=>   30 -  47   (ALA  346  - THR  363  <=> HIS   30  - THR   47 )                          
 113: 6c70-A cxxk-A   280 - 283 <=>   48 -  51   (ALA  366  - ALA  369  <=> GLY   48  - LEU   51 )                          
 113: 6c70-A cxxk-A   296 - 304 <=>   52 -  60   (VAL  382  - LEU  390  <=> CYS   52  - HIS   60 )                          
 113: 6c70-A cxxk-A   330 - 333 <=>   99 - 102   (SER  416  - TRP  419  <=> LEU   99  - PRO  102 )                          
 113: 6c70-A cxxk-A   335 - 339 <=>  103 - 107   (ASP  421  - GLU  425  <=> ASN  103  - GLY  107 )                          
 114: 6c70-A c1bb-A    64 -  89 <=>   11 -  36   (ASP   66  - PRO   91  <=> VAL   11  - GLU   36 )                          
 114: 6c70-A c1bb-A    91 -  94 <=>   37 -  40   (ARG   93  - ILE   96  <=> CYS   37  - PRO   40 )                          
 114: 6c70-A c1bb-A   259 - 287 <=>   42 -  70   (ASP  345  - ASN  373  <=> ALA   42  - LYS   70 )                          
 114: 6c70-A c1bb-A   288 - 309 <=>   77 -  98   (GLY  374  - LEU  395  <=> ASP   77  - ALA   98 )                          
 114: 6c70-A c1bb-A   335 - 353 <=>  126 - 144   (ASP  421  - LYS  439  <=> ARG  126  - GLU  144 )                          
 114: 6c70-A c1bb-A   354 - 357 <=>  146 - 149   (ALA  440  - ILE  443  <=> LEU  146  - ILE  149 )                          
 114: 6c70-A c1bb-A   364 - 367 <=>  152 - 155   (THR  450  - LEU  453  <=> MET  152  - GLN  155 )                          
 114: 6c70-A c1bb-A   368 - 378 <=>  157 - 167   (ASP  454  - VAL  464  <=> VAL  157  - LEU  167 )                          
 115: 6c70-A csb0-A    63 -  97 <=>  342 - 376   (ASP   65  - LYS   99  <=> ALA  342  - THR  376 )                          
 115: 6c70-A csb0-A    99 - 102 <=>  377 - 380   (LEU  101  - TRP  104  <=> SER  377  - GLU  380 )                          
 115: 6c70-A csb0-A   255 - 284 <=>  383 - 412   (THR  341  - THR  370  <=> ASP  383  - THR  412 )                          
 115: 6c70-A csb0-A   285 - 290 <=>  414 - 419   (LYS  371  - ASN  376  <=> GLN  414  - PRO  419 )                          
 115: 6c70-A csb0-A   327 - 330 <=>  477 - 480   (ALA  413  - SER  416  <=> GLU  477  - LYS  480 )                          
 115: 6c70-A csb0-A   331 - 334 <=>  482 - 485   (CYS  417  - TYR  420  <=> CYS  482  - LEU  485 )                          
 115: 6c70-A csb0-A   336 - 339 <=>  486 - 489   (GLY  422  - GLU  425  <=> ARG  486  - ASP  489 )                          
 116: 6c70-A c08o-A    64 -  89 <=>    4 -  29   (ASP   66  - PRO   91  <=> GLU    4  - LYS   29 )                          
 116: 6c70-A c08o-A   257 - 287 <=>   31 -  61   (VAL  343  - ASN  373  <=> GLN   31  - PHE   61 )                          
 116: 6c70-A c08o-A   288 - 315 <=>   67 -  94   (GLY  374  - ASN  401  <=> PHE   67  - THR   94 )                          
 116: 6c70-A c08o-A   317 - 320 <=>   95 -  98   (LEU  403  - GLU  406  <=> PRO   95  - THR   98 )                          
 116: 6c70-A c08o-A   323 - 326 <=>   99 - 102   (SER  409  - GLU  412  <=> GLY   99  - GLY  102 )                          
 116: 6c70-A c08o-A   330 - 333 <=>  103 - 106   (SER  416  - TRP  419  <=> ASP  103  - LEU  106 )                          
 116: 6c70-A c08o-A   336 - 339 <=>  107 - 110   (GLY  422  - GLU  425  <=> GLY  107  - ALA  110 )                          
 117: 6c70-A c5jg-A    27 -  30 <=>   32 -  35   (TYR   29  - GLU   32  <=> VAL   32  - LEU   35 )                          
 117: 6c70-A c5jg-A    32 -  62 <=>   36 -  66   (LYS   34  - SER   64  <=> ASN   36  - ALA   66 )                          
 117: 6c70-A c5jg-A    63 -  91 <=>   72 - 100   (ASP   65  - ARG   93  <=> ARG   72  - PHE  100 )                          
 117: 6c70-A c5jg-A    92 -  95 <=>  105 - 108   (SER   94  - PHE   97  <=> ARG  105  - PHE  108 )                          
 117: 6c70-A c5jg-A   256 - 259 <=>  109 - 112   (ALA  342  - ASP  345  <=> GLY  109  - PHE  112 )                          
 117: 6c70-A c5jg-A   261 - 286 <=>  113 - 138   (TYR  347  - VAL  372  <=> CYS  113  - ARG  138 )                          
 117: 6c70-A c5jg-A   301 - 311 <=>  164 - 174   (LEU  387  - CYS  397  <=> LEU  164  - GLY  174 )                          
 117: 6c70-A c5jg-A   313 - 317 <=>  177 - 181   (PHE  399  - LEU  403  <=> PHE  177  - GLU  181 )                          
 117: 6c70-A c5jg-A   366 - 373 <=>  198 - 205   (SER  452  - VAL  459  <=> TYR  198  - GLY  205 )                          
 117: 6c70-A c5jg-A   374 - 388 <=>  207 - 221   (LEU  460  - LYS  474  <=> PHE  207  - VAL  221 )                          
 118: 6c70-A c1x8-A    18 -  21 <=>  256 - 259   (GLN   20  - GLY   23  <=> ASP  256  - GLU  259 )                          
 118: 6c70-A c1x8-A    45 -  62 <=>  262 - 279   (LEU   47  - SER   64  <=> SER  262  - ALA  279 )                          
 118: 6c70-A c1x8-A    63 -  93 <=>  289 - 319   (ASP   65  - LYS   95  <=> ILE  289  - HIS  319 )                          
 118: 6c70-A c1x8-A    96 -  99 <=>  543 - 546   (TYR   98  - LEU  101  <=> VAL  543  - GLN  546 )                          
 118: 6c70-A c1x8-A   258 - 287 <=>  549 - 578   (GLY  344  - ASN  373  <=> PHE  549  - PRO  578 )                          
 118: 6c70-A c1x8-A   288 - 291 <=>  581 - 584   (GLY  374  - VAL  377  <=> VAL  581  - VAL  584 )                          
 119: 6c70-A co0t-A     1 -   4 <=>   55 -  58   (PHE    3  - GLN    6  <=> ASP   55  - GLY   58 )                          
 119: 6c70-A co0t-A    45 -  58 <=>   65 -  78   (LEU   47  - LEU   60  <=> PHE   65  - ALA   78 )                          
 119: 6c70-A co0t-A    63 -  93 <=>   85 - 115   (ASP   65  - LYS   95  <=> ARG   85  - PHE  115 )                          
 119: 6c70-A co0t-A   100 - 105 <=>  122 - 127   (ALA  102  - PRO  107  <=> GLN  122  - ILE  127 )                          
 119: 6c70-A co0t-A   116 - 119 <=>  141 - 144   (ALA  118  - HIS  121  <=> GLN  141  - ILE  144 )                          
 119: 6c70-A co0t-A   208 - 213 <=>  146 - 151   (GLU  225  - LEU  230  <=> PHE  146  - TRP  151 )                          
 119: 6c70-A co0t-A   218 - 225 <=>  199 - 206   (LYS  235  - ALA  242  <=> GLN  199  - GLY  206 )                          
 119: 6c70-A co0t-A   232 - 242 <=>  208 - 218   (GLN  318  - TYR  328  <=> GLY  208  - THR  218 )                          
 119: 6c70-A co0t-A   244 - 255 <=>  219 - 230   (VAL  330  - THR  341  <=> LYS  219  - GLN  230 )                          
 119: 6c70-A co0t-A   256 - 286 <=>  232 - 262   (ALA  342  - VAL  372  <=> ASN  232  - GLU  262 )                          
 119: 6c70-A co0t-A   287 - 290 <=>  265 - 268   (ASN  373  - ASN  376  <=> ARG  265  - CYS  268 )                          
 120: 6c70-A coji-A    64 -  99 <=>  595 - 630   (ASP   66  - LEU  101  <=> ASP  595  - ASP  630 )                          
 120: 6c70-A coji-A   255 - 286 <=>  632 - 663   (THR  341  - VAL  372  <=> ARG  632  - LEU  663 )                          
 120: 6c70-A coji-A   287 - 290 <=>  666 - 669   (ASN  373  - ASN  376  <=> LEU  666  - VAL  669 )                          
 121: 6c70-A cttb-A     8 -  11 <=>  274 - 277   (ALA   10  - LEU   13  <=> ASN  274  - LEU  277 )                          
 121: 6c70-A cttb-A    42 -  45 <=>  546 - 549   (VAL   44  - LEU   47  <=> GLY  546  - PRO  549 )                          
 121: 6c70-A cttb-A    54 -  60 <=> 1233 -1239   (MET   56  - MET   62  <=> VAL 1233  - GLN 1239 )                          
 121: 6c70-A cttb-A    64 -  92 <=> 1258 -1286   (ASP   66  - SER   94  <=> PRO 1258  - ALA 1286 )                          
 121: 6c70-A cttb-A    95 -  98 <=> 1287 -1290   (PHE   97  - THR  100  <=> GLN 1287  - VAL 1290 )                          
 121: 6c70-A cttb-A   254 - 285 <=> 1291 -1322   (VAL  340  - LYS  371  <=> SER 1291  - ALA 1322 )                          
 121: 6c70-A cttb-A   286 - 290 <=> 1324 -1328   (VAL  372  - ASN  376  <=> LEU 1324  - GLN 1328 )                          
 121: 6c70-A cttb-A   328 - 339 <=> 1496 -1507   (ALA  414  - GLU  425  <=> VAL 1496  - PRO 1507 )                          
 121: 6c70-A cttb-A   342 - 345 <=> 1814 -1817   (THR  428  - GLN  431  <=> GLY 1814  - MET 1817 )                          
 122: 6c70-A cth3-A     8 -  20 <=>   55 -  67   (ALA   10  - VAL   22  <=> SER   55  - LEU   67 )                          
 122: 6c70-A cth3-A    52 -  59 <=>   73 -  80   (GLY   54  - MET   61  <=> MET   73  - CYS   80 )                          
 122: 6c70-A cth3-A    63 -  66 <=>   84 -  87   (ASP   65  - ASP   68  <=> ILE   84  - GLN   87 )                          
 122: 6c70-A cth3-A    67 -  97 <=>   89 - 119   (ASP   69  - LYS   99  <=> SER   89  - LEU  119 )                          
 122: 6c70-A cth3-A   102 - 105 <=>  124 - 127   (TRP  104  - PRO  107  <=> LYS  124  - LEU  127 )                          
 122: 6c70-A cth3-A   112 - 115 <=>  132 - 135   (ALA  114  - ASN  117  <=> MET  132  - TYR  135 )                          
 122: 6c70-A cth3-A   119 - 122 <=>  147 - 150   (HIS  121  - ALA  124  <=> VAL  147  - LEU  150 )                          
 122: 6c70-A cth3-A   208 - 211 <=>  153 - 156   (GLU  225  - GLN  228  <=> ASP  153  - CYS  156 )                          
 122: 6c70-A cth3-A   218 - 223 <=>  174 - 179   (LYS  235  - LEU  240  <=> GLN  174  - ARG  179 )                          
 122: 6c70-A cth3-A   234 - 237 <=>  190 - 193   (MET  320  - ARG  323  <=> THR  190  - CYS  193 )                          
 122: 6c70-A cth3-A   246 - 286 <=>  210 - 250   (ARG  332  - VAL  372  <=> ILE  210  - TYR  250 )                          
 122: 6c70-A cth3-A   287 - 290 <=>  253 - 256   (ASN  373  - ASN  376  <=> GLU  253  - ASP  256 )                          
 123: 6c70-A c2z7-A    64 -  80 <=>   16 -  32   (ASP   66  - HIS   82  <=> SER   16  - ASN   32 )                          
 123: 6c70-A c2z7-A   192 - 197 <=>   36 -  41   (SER  209  - VAL  214  <=> ILE   36  - ASN   41 )                          
 123: 6c70-A c2z7-A   199 - 202 <=>   42 -  45   (PHE  216  - TRP  219  <=> GLN   42  - THR   45 )                          
 123: 6c70-A c2z7-A   256 - 287 <=>   47 -  78   (ALA  342  - ASN  373  <=> LEU   47  - GLY   78 )                          
 123: 6c70-A c2z7-A   290 - 332 <=>   97 - 139   (ASN  376  - HIS  418  <=> ASP   97  - GLY  139 )                          
 123: 6c70-A c2z7-A   334 - 337 <=>  140 - 143   (TYR  420  - SER  423  <=> GLY  140  - GLU  143 )                          
 123: 6c70-A c2z7-A   345 - 350 <=>  162 - 167   (GLN  431  - GLN  436  <=> GLU  162  - THR  167 )                          
 123: 6c70-A c2z7-A   352 - 356 <=>  170 - 174   (GLN  438  - SER  442  <=> ASP  170  - ILE  174 )                          
 123: 6c70-A c2z7-A   364 - 388 <=>  178 - 202   (THR  450  - LYS  474  <=> GLU  178  - ILE  202 )                          
 124: 6c70-A co0k-A    64 -  89 <=>   17 -  42   (ASP   66  - PRO   91  <=> ASN   17  - GLU   42 )                          
 124: 6c70-A co0k-A    91 -  99 <=>   43 -  51   (ARG   93  - LEU  101  <=> ASP   43  - VAL   51 )                          
 124: 6c70-A co0k-A   245 - 259 <=>   74 -  88   (GLU  331  - ASP  345  <=> LYS   74  - HIS   88 )                          
 124: 6c70-A co0k-A   261 - 282 <=>   89 - 110   (TYR  347  - GLN  368  <=> SER   89  - LEU  110 )                          
 124: 6c70-A co0k-A   284 - 287 <=>  111 - 114   (THR  370  - ASN  373  <=> PRO  111  - GLU  114 )                          
 124: 6c70-A co0k-A   288 - 291 <=>  116 - 119   (GLY  374  - VAL  377  <=> LEU  116  - ALA  119 )                          
 124: 6c70-A co0k-A   328 - 332 <=>  236 - 240   (ALA  414  - HIS  418  <=> ASP  236  - ARG  240 )                          
 124: 6c70-A co0k-A   333 - 337 <=>  242 - 246   (TRP  419  - SER  423  <=> VAL  242  - VAL  246 )                          
 125: 6c70-A cp4g-A    62 -  65 <=>   69 -  72   (SER   64  - VAL   67  <=> PRO   69  - PHE   72 )                          
 125: 6c70-A cp4g-A    68 -  95 <=>   73 - 100   (LEU   70  - PHE   97  <=> ASP   73  - PRO  100 )                          
 125: 6c70-A cp4g-A   256 - 259 <=>  101 - 104   (ALA  342  - ASP  345  <=> GLY  101  - LYS  104 )                          
 125: 6c70-A cp4g-A   261 - 286 <=>  105 - 130   (TYR  347  - VAL  372  <=> ARG  105  - GLN  130 )                          
 125: 6c70-A cp4g-A   287 - 290 <=>  133 - 136   (ASN  373  - ASN  376  <=> GLU  133  - ARG  136 )                          
 126: 6c70-A c3mb-A     1 -   4 <=>  316 - 319   (PHE    3  - GLN    6  <=> ASN  316  - PRO  319 )                          
 126: 6c70-A c3mb-A     8 -  11 <=>  324 - 327   (ALA   10  - LEU   13  <=> ARG  324  - LYS  327 )                          
 126: 6c70-A c3mb-A    36 -  39 <=>  349 - 352   (HIS   38  - TYR   41  <=> ASP  349  - ASP  352 )                          
 126: 6c70-A c3mb-A    41 -  44 <=>  354 - 357   (ILE   43  - LEU   46  <=> ALA  354  - SER  357 )                          
 126: 6c70-A c3mb-A    45 -  52 <=>  359 - 366   (LEU   47  - GLY   54  <=> GLY  359  - PHE  366 )                          
 126: 6c70-A c3mb-A    53 -  63 <=>  368 - 378   (MET   55  - ASP   65  <=> GLU  368  - VAL  378 )                          
 126: 6c70-A c3mb-A    64 -  93 <=>  416 - 445   (ASP   66  - LYS   95  <=> GLN  416  - LYS  445 )                          
 126: 6c70-A c3mb-A    95 -  98 <=>  446 - 449   (PHE   97  - THR  100  <=> LEU  446  - TYR  449 )                          
 126: 6c70-A c3mb-A   255 - 262 <=>  451 - 458   (THR  341  - GLY  348  <=> ARG  451  - ARG  458 )                          
 126: 6c70-A c3mb-A   263 - 285 <=>  460 - 482   (VAL  349  - LYS  371  <=> VAL  460  - GLU  482 )                          
 126: 6c70-A c3mb-A   286 - 290 <=>  484 - 488   (VAL  372  - ASN  376  <=> SER  484  - THR  488 )                          
 126: 6c70-A c3mb-A   310 - 313 <=>  689 - 692   (PHE  396  - PHE  399  <=> ILE  689  - GLU  692 )                          
 127: 6c70-A c157-A    11 -  14 <=>    2 -   5   (LEU   13  - ILE   16  <=> PRO    2  - ARG    5 )                          
 127: 6c70-A c157-A    64 -  86 <=>   40 -  62   (ASP   66  - ILE   88  <=> GLU   40  - LEU   62 )                          
 127: 6c70-A c157-A    88 -  92 <=>   63 -  67   (PHE   90  - SER   94  <=> SER   63  - GLU   67 )                          
 127: 6c70-A c157-A    93 -  96 <=>   69 -  72   (LYS   95  - TYR   98  <=> ALA   69  - GLY   72 )                          
 127: 6c70-A c157-A   259 - 290 <=>   73 - 104   (ASP  345  - ASN  376  <=> ASN   73  - GLU  104 )                          
 127: 6c70-A c157-A   330 - 333 <=>  256 - 259   (SER  416  - TRP  419  <=> LEU  256  - ASP  259 )                          
 127: 6c70-A c157-A   341 - 347 <=>  263 - 269   (LYS  427  - VAL  433  <=> VAL  263  - ALA  269 )                          
 127: 6c70-A c157-A   350 - 355 <=>  342 - 347   (GLN  436  - MET  441  <=> VAL  342  - LEU  347 )                          
 128: 6c70-A cx1b-A     1 -   5 <=>  523 - 527   (PHE    3  - GLY    7  <=> LEU  523  - PRO  527 )                          
 128: 6c70-A cx1b-A    31 -  34 <=> 1030 -1033   (GLY   33  - PHE   36  <=> ASP 1030  - SER 1033 )                          
 128: 6c70-A cx1b-A    40 -  44 <=> 1685 -1689   (CYS   42  - LEU   46  <=> ILE 1685  - ASP 1689 )                          
 128: 6c70-A cx1b-A    46 -  54 <=> 1692 -1700   (LEU   48  - MET   56  <=> GLY 1692  - HIS 1700 )                          
 128: 6c70-A cx1b-A    62 -  86 <=> 1711 -1735   (SER   64  - ILE   88  <=> MET 1711  - LEU 1735 )                          
 128: 6c70-A cx1b-A    90 -  93 <=> 1736 -1739   (VAL   92  - LYS   95  <=> PRO 1736  - LYS 1739 )                          
 128: 6c70-A cx1b-A   259 - 291 <=> 1741 -1773   (ASP  345  - VAL  377  <=> LYS 1741  - SER 1773 )                          
 128: 6c70-A cx1b-A   294 - 297 <=> 1774 -1777   (ALA  380  - ILE  383  <=> GLN 1774  - PRO 1777 )                          
 128: 6c70-A cx1b-A   300 - 308 <=> 1778 -1786   (LEU  386  - PHE  394  <=> LEU 1778  - GLY 1786 )                          
 128: 6c70-A cx1b-A   363 - 366 <=> 1792 -1795   (PHE  449  - SER  452  <=> GLU 1792  - ALA 1795 )                          
 128: 6c70-A cx1b-A   368 - 375 <=> 1797 -1804   (ASP  454  - GLY  461  <=> GLU 1797  - ASN 1804 )                          
 129: 6c70-A cvsb-A    63 -  83 <=>   93 - 113   (ASP   65  - VAL   85  <=> GLY   93  - LEU  113 )                          
 129: 6c70-A cvsb-A    85 -  88 <=>  114 - 117   (MET   87  - PHE   90  <=> PRO  114  - ASN  117 )                          
 129: 6c70-A cvsb-A   260 - 280 <=>  119 - 139   (ALA  346  - ALA  366  <=> GLU  119  - ARG  139 )                          
 129: 6c70-A cvsb-A   384 - 387 <=>  141 - 144   (LEU  470  - LEU  473  <=> ALA  141  - ALA  144 )                          
 130: 6c70-A cn10-A    56 -  63 <=>   12 -  19   (VAL   58  - ASP   65  <=> ARG   12  - LYS   19 )                          
 130: 6c70-A cn10-A    64 -  95 <=>   30 -  61   (ASP   66  - PHE   97  <=> CYS   30  - SER   61 )                          
 130: 6c70-A cn10-A    98 - 101 <=>   62 -  65   (THR  100  - ILE  103  <=> LYS   62  - GLY   65 )                          
 130: 6c70-A cn10-A   133 - 146 <=>   71 -  84   (VAL  135  - GLY  148  <=> ALA   71  - GLY   84 )                          
 130: 6c70-A cn10-A   148 - 152 <=>   86 -  90   (THR  150  - ASP  154  <=> PHE   86  - GLN   90 )                          
 130: 6c70-A cn10-A   184 - 195 <=>  100 - 111   (TYR  201  - LEU  212  <=> TYR  100  - SER  111 )                          
 130: 6c70-A cn10-A   255 - 258 <=>  209 - 212   (THR  341  - GLY  344  <=> ARG  209  - GLN  212 )                          
 130: 6c70-A cn10-A   261 - 275 <=>  213 - 227   (TYR  347  - THR  361  <=> GLY  213  - ALA  227 )                          
 130: 6c70-A cn10-A   276 - 284 <=>  229 - 237   (LEU  362  - THR  370  <=> ALA  229  - LEU  237 )                          
 130: 6c70-A cn10-A   285 - 288 <=>  239 - 242   (LYS  371  - GLY  374  <=> ASP  239  - LEU  242 )                          
 130: 6c70-A cn10-A   289 - 312 <=>  245 - 268   (VAL  375  - ILE  398  <=> VAL  245  - LEU  268 )                          
 130: 6c70-A cn10-A   314 - 322 <=>  270 - 278   (GLY  400  - SER  408  <=> CYS  270  - PRO  278 )                          
 130: 6c70-A cn10-A   339 - 342 <=>  381 - 384   (GLU  425  - THR  428  <=> SER  381  - SER  384 )                          
 131: 6c70-A c6ck-A    63 -  96 <=>   10 -  43   (ASP   65  - TYR   98  <=> GLN   10  - SER   43 )                          
 131: 6c70-A c6ck-A    98 - 101 <=>   44 -  47   (THR  100  - ILE  103  <=> GLU   44  - ASP   47 )                          
 131: 6c70-A c6ck-A   256 - 259 <=>   51 -  54   (ALA  342  - ASP  345  <=> GLU   51  - GLN   54 )                          
 131: 6c70-A c6ck-A   261 - 282 <=>   55 -  76   (TYR  347  - GLN  368  <=> CYS   55  - HIS   76 )                          
 131: 6c70-A c6ck-A   287 - 291 <=>  117 - 121   (ASN  373  - VAL  377  <=> GLU  117  - GLY  121 )                          
 131: 6c70-A c6ck-A   385 - 388 <=>  197 - 200   (VAL  471  - LYS  474  <=> CYS  197  - ALA  200 )                          
 132: 6c70-A cvnz-A    48 -  51 <=>   69 -  72   (LEU   50  - TYR   53  <=> MET   69  - LEU   72 )                          
 132: 6c70-A cvnz-A    55 -  58 <=>  159 - 162   (ALA   57  - LEU   60  <=> TRP  159  - TYR  162 )                          
 132: 6c70-A cvnz-A    63 -  69 <=>  180 - 186   (ASP   65  - THR   71  <=> LEU  180  - ALA  186 )                          
 132: 6c70-A cvnz-A   148 - 151 <=>  255 - 258   (THR  150  - GLU  153  <=> PRO  255  - SER  258 )                          
 132: 6c70-A cvnz-A   153 - 156 <=>  263 - 266   (SER  155  - PRO  173  <=> ASP  263  - GLY  266 )                          
 132: 6c70-A cvnz-A   289 - 306 <=>  269 - 286   (VAL  375  - GLN  392  <=> ASP  269  - ILE  286 )
[truncated: 3,533,180 more chars]
