# Supplementary material for: Structural screens identify candidate human homologs of insect chemoreceptors and cryptic Drosophila gustatory receptor-like proteins
Source: eLife. 2023 Feb 20;12:e85537. doi: 10.7554/eLife.85537 (PMC9998090; doi:10.7554/eLife.85537)
Supplement: Source data 2. — Individual text files represent the output of the Dali AF-DB search using A. bakeri Or co-receptor (Orco) chain A (PDB 6C70-A) as query and the structural proteome dataset of the indicated species (note the datasets are from version 1 of the AlphaFold Protein Structure Database; subsequent, improved models were used for the pairwise comparisons in Table 1). The four-letter codes in the file names and job titles are as described for Source data 1. [file elife-85537-data2.zip › Ecol_6C70A.txt]

 # Job: Ecol_6C70A
# Query: 6c70A
# No:  Chain   Z    rmsd lali nres  %id PDB  Description
   1:  esj3-A  5.4  3.2   65   342    9   ECOLI:AF-P77658-F1 PROTEIN YNAA;
   2:  et61-A  5.3  9.7   85   508   14   ECOLI:AF-P77698-F1 UNCHARACTERIZED PROTEIN YBCK;
   3:  et6k-A  5.1  4.6   98   475   12   ECOLI:AF-P52101-F1 SENSOR HISTIDINE KINASE GLRK;
   4:  etkq-A  5.0  4.9   87   175    6   ECOLI:AF-P23862-F1 PRIMOSOMAL REPLICATION PROTEIN N'';
   5:  ert1-A  4.9  4.4   77   430    8   ECOLI:AF-P0A8L1-F1 SERINE--TRNA LIGASE;
   6:  er1f-A  4.8  4.5   84   500    5   ECOLI:AF-P09835-F1 SIGNAL TRANSDUCTION HISTIDINE-PROTEIN KINASE/PHOS
   7:  es4r-A  4.7  8.1  151   303    9   ECOLI:AF-P77335-F1 HEMOLYSIN E, CHROMOSOMAL;
   8:  es6m-A  4.7  9.3   94   310    7   ECOLI:AF-P32129-F1 PROBABLE ACYLTRANSFERASE YIHG;
   9:  etem-A  4.7  4.9   83   566    6   ECOLI:AF-P27896-F1 NITRATE/NITRITE SENSOR PROTEIN NARQ;
  10:  esik-A  4.7  7.2   94   480    5   ECOLI:AF-P77485-F1 SENSOR HISTIDINE KINASE CUSS;
  11:  esal-A  4.7  8.7  115   343    0   ECOLI:AF-P32716-F1 MULTIDRUG RESISTANCE PROTEIN MDTN;
  12:  esyn-A  4.6  6.3  139   313   10   ECOLI:AF-P75757-F1 ZINC TRANSPORTER ZITB;
  13:  et3y-A  4.6  3.2   62   158   10   ECOLI:AF-P0A6W5-F1 TRANSCRIPTION ELONGATION FACTOR GREA;
  14:  etjl-A  4.6  3.3   63   158   10   ECOLI:AF-P30128-F1 TRANSCRIPTION ELONGATION FACTOR GREB;
  15:  esfl-A  4.6  4.4   66    81    3   ECOLI:AF-P76544-F1 UNCHARACTERIZED PROTEIN YFFM;
  16:  eso3-A  4.5  3.4   67   120   12   ECOLI:AF-P0ADK8-F1 UNCHARACTERIZED PROTEIN YIBL;
  17:  er6o-A  4.5  4.3   75   222    9   ECOLI:AF-P0AFM6-F1 PHAGE SHOCK PROTEIN A;
  18:  et8c-A  4.5  5.1   83   371   13   ECOLI:AF-P75830-F1 MACROLIDE EXPORT PROTEIN MACA;
  19:  es55-A  4.5 15.0   84  1342    5   ECOLI:AF-P0A8V2-F1 DNA-DIRECTED RNA POLYMERASE SUBUNIT BETA;
  20:  etua-A  4.5  5.7   88   564   14   ECOLI:AF-P76330-F1 PROBABLE DIGUANYLATE CYCLASE DGCQ;
  21:  eufp-A  4.4  7.5   70   635    3   ECOLI:AF-P43672-F1 ATP-BINDING PROTEIN UUP;
  22:  erqp-A  4.4 10.6   90   402    3   ECOLI:AF-P75937-F1 FLAGELLAR HOOK PROTEIN FLGE;
  23:  ermm-A  4.4  3.0   65    79    5   ECOLI:AF-P68699-F1 ATP SYNTHASE SUBUNIT C;
  24:  etq3-A  4.4  3.0   52  1407    4   ECOLI:AF-P0A8T7-F1 DNA-DIRECTED RNA POLYMERASE SUBUNIT BETA';
  25:  etaj-A  4.4  4.5   89   778    6   ECOLI:AF-P0AEC3-F1 AEROBIC RESPIRATION CONTROL SENSOR PROTEIN ARCB;
  26:  erle-A  4.3  6.3   97   355    8   ECOLI:AF-Q46841-F1 INNER MEMBRANE PROTEIN YGHQ;
  27:  etxk-A  4.3  2.3   43    46    9   ECOLI:AF-P0ADD9-F1 UNCHARACTERIZED PROTEIN YJJY;
  28:  era0-A  4.3 11.7   71   673    3   ECOLI:AF-P0A8F8-F1 UVRABC SYSTEM PROTEIN B;
  29:  eta2-A  4.3  5.1  104   238    9   ECOLI:AF-P0AE34-F1 ARGININE ABC TRANSPORTER PERMEASE PROTEIN ARTQ;
  30:  erfm-A  4.3  5.5   75   122   11   ECOLI:AF-P0DP70-F1 PUTATIVE CRYPTIC PHOSPHONATE TRANSPORT SYSTEM PER
  31:  esth-A  4.3  4.3   68   951    1   ECOLI:AF-P07118-F1 VALINE--TRNA LIGASE;
  32:  es13-A  4.2  4.6  120   164    8   ECOLI:AF-P67244-F1 UPF0114 PROTEIN YQHA;
  33:  erm6-A  4.2  9.7  105   498   11   ECOLI:AF-P04949-F1 FLAGELLIN;
  34:  esfq-A  4.2  6.2   73   543   15   ECOLI:AF-P0AEC8-F1 SENSOR HISTIDINE KINASE DCUS;
  35:  etkk-A  4.2  5.8   91   271    3   ECOLI:AF-P0AB98-F1 ATP SYNTHASE SUBUNIT A;
  36:  eshq-A  4.1  3.8   54   191    6   ECOLI:AF-P77163-F1 PROPHAGE TAIL FIBER ASSEMBLY PROTEIN HOMOLOG TFAR
  37:  etbk-A  4.1  6.7   68   137   10   ECOLI:AF-P09154-F1 UNCHARACTERIZED PROTEIN YMFS;
  38:  er36-A  4.1  5.8  102   299   11   ECOLI:AF-P75826-F1 LYSINE EXPORTER LYSO;
  39:  ert5-A  4.1  3.7   77   540    4   ECOLI:AF-P37627-F1 UNCHARACTERIZED PROTEIN YHIJ;
  40:  es1p-A  4.1  9.5   69   552    6   ECOLI:AF-P77510-F1 SENSOR HISTIDINE KINASE DPIB;
  41:  eruz-A  4.1  5.4  104   286    8   ECOLI:AF-P0C0S1-F1 SMALL-CONDUCTANCE MECHANOSENSITIVE CHANNEL;
  42:  etz0-A  4.1  6.0   59   152    3   ECOLI:AF-P67601-F1 UPF0266 MEMBRANE PROTEIN YOBD;
  43:  espg-A  4.1  3.9   66   319    5   ECOLI:AF-P0ABD5-F1 ACETYL-COENZYME A CARBOXYLASE CARBOXYL TRANSFERAS
  44:  esbk-A  4.0 14.1   88   247    3   ECOLI:AF-P36680-F1 CELL DIVISION PROTEIN ZAPD;
  45:  er9u-A  4.0  4.7   92   486    4   ECOLI:AF-P23837-F1 SENSOR PROTEIN PHOQ;
  46:  erpa-A  4.0  3.1   60   146    7   ECOLI:AF-P77656-F1 UNCHARACTERIZED PROTEIN YFDK;
  47:  eq8c-A  4.0  6.2   58   135    5   ECOLI:AF-Q46824-F1 INNER MEMBRANE PROTEIN YGFX;
  48:  esc0-A  4.0  4.2   82   378    5   ECOLI:AF-P0AFV0-F1 INNER MEMBRANE PROTEIN YIBH;
  49:  eq73-A  3.9  5.1   65   648    6   ECOLI:AF-P76393-F1 PROTEIN KINASE YEGI;
  50:  eryc-A  3.9 11.9   77   476    6   ECOLI:AF-P32128-F1 UNCHARACTERIZED PROTEIN YIHF;
  51:  eq8s-A  3.9  8.4   87   408    7   ECOLI:AF-P46139-F1 DIGUANYLATE CYCLASE DGCN;
  52:  eq7s-A  3.9  6.1   87   109    7   ECOLI:AF-P0ABJ6-F1 CYTOCHROME BO(3) UBIQUINOL OXIDASE SUBUNIT 4;
  53:  esbn-A  3.9  3.9   80    89    9   ECOLI:AF-P0ADZ4-F1 30S RIBOSOMAL PROTEIN S15;
  54:  etmv-A  3.9  2.8   66   349    8   ECOLI:AF-P0AFB5-F1 SENSORY HISTIDINE KINASE/PHOSPHATASE NTRB;
  55:  er12-A  3.9  7.8   86   528    9   ECOLI:AF-P32701-F1 PROBABLE CYCLIC DI-GMP PHOSPHODIESTERASE PDEC;
  56:  eswr-A  3.9 10.8   91   260    4   ECOLI:AF-P0ABX5-F1 FLAGELLAR BASAL-BODY ROD PROTEIN FLGG;
  57:  et4p-A  3.9  6.9   80   608    6   ECOLI:AF-Q06067-F1 SIGNAL TRANSDUCTION HISTIDINE-PROTEIN KINASE ATOS
  58:  etjj-A  3.9  4.1   78   111    6   ECOLI:AF-P0A8S5-F1 UNIVERSAL STRESS PROTEIN B;
  59:  esjp-A  3.9 16.1   81   415    4   ECOLI:AF-P76397-F1 MULTIDRUG RESISTANCE PROTEIN MDTA;
  60:  esad-A  3.9  5.2   80   598   10   ECOLI:AF-P0AFA2-F1 NITRATE/NITRITE SENSOR PROTEIN NARX;
  61:  esf4-A  3.8  5.4   93   343    8   ECOLI:AF-P0AEB5-F1 LOW CONDUCTANCE MECHANOSENSITIVE CHANNEL YNAI;
  62:  ets6-A  3.8  3.8   66   149    8   ECOLI:AF-P76111-F1 INNER MEMBRANE PROTEIN YDCZ;
  63:  et9s-A  3.8  5.7   78   171    4   ECOLI:AF-P0A6L9-F1 CO-CHAPERONE PROTEIN HSCB;
  64:  etqv-A  3.8  4.4   74   355    7   ECOLI:AF-P37626-F1 UNCHARACTERIZED PROTEIN YHII;
  65:  es10-A  3.8  2.6   54    63    7   ECOLI:AF-P0A7M6-F1 50S RIBOSOMAL PROTEIN L29;
  66:  euh6-A  3.8  3.5   57    57    7   ECOLI:AF-P64646-F1 TOXIN GHOT;
  67:  et85-A  3.8  6.8   99   308    8   ECOLI:AF-P32166-F1 1,4-DIHYDROXY-2-NAPHTHOATE OCTAPRENYLTRANSFERASE;
  68:  er80-A  3.8  4.3   61    74   10   ECOLI:AF-P0ACW6-F1 UNCHARACTERIZED PROTEIN YDCH;
  69:  esf2-A  3.7  9.0  131   287   11   ECOLI:AF-P0ABA6-F1 ATP SYNTHASE GAMMA CHAIN;
  70:  etfk-A  3.7 12.7  111   754    9   ECOLI:AF-P37443-F1 UNCHARACTERIZED PROTEIN YCAI;
  71:  etdo-A  3.7 13.1   85   810    4   ECOLI:AF-P00562-F1 BIFUNCTIONAL ASPARTOKINASE/HOMOSERINE DEHYDROGENA
  72:  etmf-A  3.7  4.9   73   185   10   ECOLI:AF-P0A805-F1 RIBOSOME-RECYCLING FACTOR;
  73:  erix-A  3.7  9.3   84   111    8   ECOLI:AF-P43667-F1 UNCHARACTERIZED PROTEIN YGAH;
  74:  etda-A  3.7  5.5   76   161    7   ECOLI:AF-P0AEU7-F1 CHAPERONE PROTEIN SKP;
  75:  ervy-A  3.7  4.2   70   200   11   ECOLI:AF-P09153-F1 PROPHAGE TAIL FIBER ASSEMBLY PROTEIN HOMOLOG TFAE
  76:  er5l-A  3.7  4.3   71    91    1   ECOLI:AF-P0AAP3-F1 TRANSCRIPTIONAL REPRESSOR FRMR;
  77:  eq7w-A  3.7  3.2   98   159   11   ECOLI:AF-A5A605-F1 UNCHARACTERIZED PROTEIN YKFM;
  78:  erb8-A  3.6  8.7   95   153    4   ECOLI:AF-P75962-F1 INNER MEMBRANE PROTEIN YMFA;
  79:  er3s-A  3.6 16.6   76   290    4   ECOLI:AF-P55140-F1 UPF0603 PROTEIN YGCG;
  80:  eua3-A  3.6  5.4   70   126   16   ECOLI:AF-P0ABC0-F1 ATP SYNTHASE PROTEIN I;
  81:  etv9-A  3.6  4.6   71   385    3   ECOLI:AF-P37636-F1 MULTIDRUG RESISTANCE PROTEIN MDTE;
  82:  et5x-A  3.6  7.3   92   236   11   ECOLI:AF-P76359-F1 PUTATIVE UNCHARACTERIZED PROTEIN YEEP;
  83:  es3r-A  3.6  4.2   67    92    6   ECOLI:AF-P0AB49-F1 UNCHARACTERIZED PROTEIN YCHH;
  84:  esfn-A  3.6 12.0   94   533    7   ECOLI:AF-P07018-F1 METHYL-ACCEPTING CHEMOTAXIS PROTEIN IV;
  85:  eufw-A  3.5  5.0  142   303    6   ECOLI:AF-P75799-F1 GLUTATHIONE TRANSPORT SYSTEM PERMEASE PROTEIN GSI
  86:  esen-A  3.5  4.3   88   457    6   ECOLI:AF-P0AE82-F1 SENSOR HISTIDINE KINASE CPXA;
  87:  etv1-A  3.5  6.1   72   338   10   ECOLI:AF-P16682-F1 PHOSPHONATES-BINDING PERIPLASMIC PROTEIN;
  88:  euep-A  3.5 10.0   72   170    7   ECOLI:AF-P62395-F1 SECRETION MONITOR;
  89:  et54-A  3.5  5.4   93   146    8   ECOLI:AF-P76180-F1 INNER MEMBRANE PROTEIN YDGK;
  90:  etsn-A  3.5  6.7  110   335    4   ECOLI:AF-P46142-F1 UNCHARACTERIZED PROTEIN YGGM;
  91:  erk1-A  3.5  5.5   80   637    9   ECOLI:AF-P63389-F1 PROBABLE ATP-BINDING PROTEIN YHES;
  92:  erpj-A  3.5 10.4  113   235    6   ECOLI:AF-P32694-F1 UNCHARACTERIZED PROTEIN YJBM;
  93:  er2q-A  3.5  5.5   67    72    6   ECOLI:AF-P58034-F1 INNER MEMBRANE PROTEIN YMGF;
  94:  et77-A  3.5  8.8   73   127   10   ECOLI:AF-P0AAY1-F1 BIOFILM REGULATOR BSSR;
  95:  estj-A  3.5  5.0   62   162    6   ECOLI:AF-P08550-F1 COLICIN V PRODUCTION PROTEIN;
  96:  euis-A  3.5  3.3   69   214    9   ECOLI:AF-P0AGC7-F1 PROBABLE INNER MEMBRANE PROTEIN SMP;
  97:  etyu-A  3.4  4.3  131   260    7   ECOLI:AF-P64606-F1 INTERMEMBRANE PHOSPHOLIPID TRANSPORT SYSTEM PERME
  98:  esr4-A  3.4  4.3   96   115    7   ECOLI:AF-P0AC44-F1 SUCCINATE DEHYDROGENASE HYDROPHOBIC MEMBRANE ANCH
  99:  etbp-A  3.4  8.4  103   352    7   ECOLI:AF-P76505-F1 UNCHARACTERIZED PROTEIN YFDF;
 100:  eug7-A  3.4  9.0   98   151    6   ECOLI:AF-P0ABS1-F1 RNA POLYMERASE-BINDING TRANSCRIPTION FACTOR DKSA;
 101:  et9r-A  3.4  4.3   68   332    7   ECOLI:AF-P75777-F1 UPF0194 MEMBRANE PROTEIN YBHG;
 102:  erzp-A  3.4  8.1   70   153    7   ECOLI:AF-P75719-F1 PROPHAGE RZ ENDOPEPTIDASE RZPD;
 103:  eq75-A  3.4  9.6   84   507    6   ECOLI:AF-P75995-F1 PROBABLE CYCLIC DI-GMP PHOSPHODIESTERASE PDEG;
 104:  etpk-A  3.4  4.1   70    80    9   ECOLI:AF-P45566-F1 UNCHARACTERIZED MEMBRANE PROTEIN YHDT;
 105:  etvc-A  3.4  3.3   88   428    8   ECOLI:AF-P37908-F1 UPF0053 INNER MEMBRANE PROTEIN YFJD;
 106:  et6u-A  3.4  9.2  123   232    9   ECOLI:AF-P0AF78-F1 UNCHARACTERIZED PROTEIN YJFJ;
 107:  esjr-A  3.4  3.6   65    93   11   ECOLI:AF-P32700-F1 UNCHARACTERIZED PROTEIN YJCB;
 108:  eri9-A  3.4  6.8   82   121    6   ECOLI:AF-P0ABY2-F1 FLAGELLAR PROTEIN FLIT;
 109:  etx2-A  3.4  6.0   95   565    4   ECOLI:AF-P36655-F1 THIOL:DISULFIDE INTERCHANGE PROTEIN DSBD;
 110:  er29-A  3.4 27.1   90   360    4   ECOLI:AF-P0A7I0-F1 PEPTIDE CHAIN RELEASE FACTOR RF1;
 111:  er9x-A  3.4  4.7   73   102    4   ECOLI:AF-P0AAP7-F1 INNER MEMBRANE PROTEIN YAIY;
 112:  etel-A  3.4  6.8  159  1047    6   ECOLI:AF-P38054-F1 CATION EFFLUX SYSTEM PROTEIN CUSA;
 113:  etvy-A  3.4  3.1   56   248   14   ECOLI:AF-P71239-F1 PUTATIVE COLANIC ACID BIOSYNTHESIS GLYCOSYL TRANS
 114:  esdr-A  3.4 14.5   84   872    7   ECOLI:AF-P37653-F1 CELLULOSE SYNTHASE CATALYTIC SUBUNIT [UDP-FORMING
 115:  etx7-A  3.4  4.5   69    90    3   ECOLI:AF-P64530-F1 TRANSCRIPTIONAL REPRESSOR RCNR;
 116:  eufg-A  3.4  2.9   54   546    4   ECOLI:AF-P0A6A0-F1 PROBABLE PROTEIN KINASE UBIB;
 117:  et5d-A  3.4  9.9   86   535    5   ECOLI:AF-P37629-F1 PUTATIVE UNCHARACTERIZED PROTEIN YHIL;
 118:  eri1-A  3.3  6.9   98   234    7   ECOLI:AF-P75968-F1 UNCHARACTERIZED PROTEIN YMFE;
 119:  estd-A  3.3  4.3  118   166    5   ECOLI:AF-P21362-F1 PROTEIN YCIF;
 120:  eraq-A  3.3  7.3   84   138    7   ECOLI:AF-P43533-F1 FLAGELLA SYNTHESIS PROTEIN FLGN;
 121:  er23-A  3.3 23.3   79   390    4   ECOLI:AF-P27303-F1 MULTIDRUG EXPORT PROTEIN EMRA;
 122:  er2f-A  3.3  9.8   90   149    3   ECOLI:AF-P64550-F1 L-ALANINE EXPORTER ALAE;
 123:  eroc-A  3.3  6.1   91   464   13   ECOLI:AF-P05719-F1 TYPE-1 RESTRICTION ENZYME ECOKI SPECIFICITY PROTE
 124:  eri8-A  3.3  6.5   67    85    4   ECOLI:AF-P64445-F1 UNCHARACTERIZED PROTEIN YNAJ;
 125:  eszu-A  3.3  4.7  109   415    5   ECOLI:AF-P0AAT4-F1 MINICONDUCTANCE MECHANOSENSITIVE CHANNEL YBDG;
 126:  er5f-A  3.2  6.4   88   339   11   ECOLI:AF-P0AEF8-F1 DIPEPTIDE TRANSPORT SYSTEM PERMEASE PROTEIN DPPB;
 127:  et3s-A  3.2  7.2   93   131    8   ECOLI:AF-P0ADR2-F1 UPF0382 INNER MEMBRANE PROTEIN YGDD;
 128:  euim-A  3.2  5.3   52    67    8   ECOLI:AF-P46478-F1 PROTEIN AAEX;
 129:  etwh-A  3.2 29.6   98   532    7   ECOLI:AF-P76261-F1 PROBABLE CYCLIC DI-GMP PHOSPHODIESTERASE PDED;
 130:  eryf-A  3.2 10.2   92   251    4   ECOLI:AF-P75938-F1 FLAGELLAR BASAL-BODY ROD PROTEIN FLGF;
 131:  es95-A  3.2  9.2   74   671   11   ECOLI:AF-P15042-F1 DNA LIGASE;
 132:  etsx-A  3.2  6.6   59    80    7   ECOLI:AF-P76521-F1 UNCHARACTERIZED PROTEIN YFDY;
 133:  esvp-A  3.2  8.7  112   741    5   ECOLI:AF-P75783-F1 MODERATE CONDUCTANCE MECHANOSENSITIVE CHANNEL YBI
 134:  esan-A  3.2  6.9  147   692    7   ECOLI:AF-P76298-F1 FLAGELLAR BIOSYNTHESIS PROTEIN FLHA;
 135:  erub-A  3.2  8.2  114   296    7   ECOLI:AF-P0AEA5-F1 PROTOHEME IX FARNESYLTRANSFERASE;
 136:  et70-A  3.2  3.7   62   327    8   ECOLI:AF-P08312-F1 PHENYLALANINE--TRNA LIGASE ALPHA SUBUNIT;
 137:  etl4-A  3.2 25.1   82   516    7   ECOLI:AF-P77473-F1 PROBABLE CYCLIC DI-GMP PHOSPHODIESTERASE PDEB;
 138:  es0p-A  3.2  4.3   61    80    3   ECOLI:AF-P0A8G9-F1 EXODEOXYRIBONUCLEASE 7 SMALL SUBUNIT;
 139:  ersm-A  3.2  4.8   80   418   11   ECOLI:AF-P36661-F1 UNCHARACTERIZED PROTEIN YCCE;
 140:  estv-A  3.2  9.8   98   807    3   ECOLI:AF-P69434-F1 POLY-BETA-1,6-N-ACETYL-D-GLUCOSAMINE EXPORT PROTE
 141:  ersu-A  3.1  6.3   67   108    1   ECOLI:AF-P0AAU5-F1 UNCHARACTERIZED PROTEIN YBFB;
 142:  et34-A  3.1  4.9  122   281    8   ECOLI:AF-P0AFL1-F1 PUTRESCINE TRANSPORT SYSTEM PERMEASE PROTEIN POTI
 143:  etaa-A  3.1  4.6  104   417    8   ECOLI:AF-P31069-F1 VOLTAGE-GATED POTASSIUM CHANNEL KCH;
 144:  eslh-A  3.1  6.9  152   804   15   ECOLI:AF-P77504-F1 UNCHARACTERIZED ABC TRANSPORTER PERMEASE YBBP;
 145:  erfq-A  3.1 10.6  114   553    4   ECOLI:AF-P07017-F1 METHYL-ACCEPTING CHEMOTAXIS PROTEIN II;
 146:  erkf-A  3.1  8.0  102  1329   10   ECOLI:AF-P46889-F1 DNA TRANSLOCASE FTSK;
 147:  es6u-A  3.1  9.2  170   682   13   ECOLI:AF-P03960-F1 POTASSIUM-TRANSPORTING ATPASE ATP-BINDING SUBUNIT
 148:  etks-A  3.1  7.6  110   636    6   ECOLI:AF-P76257-F1 PROBABLE ATP-DEPENDENT DNA HELICASE YOAA;
 149:  etzz-A  3.1  3.9   92   447    8   ECOLI:AF-P0AE45-F1 UPF0053 INNER MEMBRANE PROTEIN YTFL;
 150:  et9p-A  3.1 12.7  114   560    4   ECOLI:AF-Q46839-F1 GLYCOLATE PERMEASE GLCA;
 151:  esjf-A  3.0  5.9   82   100    7   ECOLI:AF-P76334-F1 CELL DIVISION PROTEIN DRPB;
 152:  eser-A  3.0  9.3   73   141    4   ECOLI:AF-P0AAA9-F1 ZINC RESISTANCE-ASSOCIATED PROTEIN;
 153:  et1g-A  3.0  7.3  138   613    7   ECOLI:AF-P00579-F1 RNA POLYMERASE SIGMA FACTOR RPOD;
 154:  er5q-A  3.0  9.5   69    79    4   ECOLI:AF-P64536-F1 UNCHARACTERIZED PROTEIN YEIS;
 155:  eski-A  3.0  7.2   66   189    3   ECOLI:AF-P31061-F1 PROPHAGE DNA-PACKING PROTEIN NOHA;
 156:  etn0-A  3.0  9.7   61   430    5   ECOLI:AF-P32704-F1 UNCHARACTERIZED PROTEIN YJCF;
 157:  ethy-A  3.0  3.8   67   105   10   ECOLI:AF-P69937-F1 GUANIDINIUM EXPORTER;
 158:  esix-A  3.0  6.1  104   300    8   ECOLI:AF-P69380-F1 FERROUS-IRON EFFLUX PUMP FIEF;
 159:  esm6-A  3.0  5.8   88   158    9   ECOLI:AF-P0ABD3-F1 BACTERIOFERRITIN;
 160:  euew-A  3.0  7.4  118   217    3   ECOLI:AF-P31547-F1 D-METHIONINE TRANSPORT SYSTEM PERMEASE PROTEIN ME
 161:  erjb-A  3.0  5.2   96   569    6   ECOLI:AF-P16431-F1 FORMATE HYDROGENLYASE SUBUNIT 5;
 162:  eth8-A  3.0  9.1  112   344    9   ECOLI:AF-P11290-F1 UNCHARACTERIZED GLYCOSYLTRANSFERASE YIBD;
 163:  etzu-A  3.0  3.2   64   125    6   ECOLI:AF-P0AAR5-F1 INNER MEMBRANE PROTEIN YBAN;
 164:  escp-A  3.0  9.5   73   127    4   ECOLI:AF-P0AG96-F1 PROTEIN TRANSLOCASE SUBUNIT SECE;
 165:  erta-A  3.0 21.7   72    95   10   ECOLI:AF-P46119-F1 UNCHARACTERIZED PROTEIN YBJC;
 166:  eukm-A  3.0  8.4   64    75    2   ECOLI:AF-P0AD24-F1 UPF0352 PROTEIN YEJL;
 167:  erd2-A  3.0  8.5   98   122    7   ECOLI:AF-P0ABN1-F1 DIACYLGLYCEROL KINASE;
 168:  esjb-A  3.0  4.8   56   109    7   ECOLI:AF-P0ADS2-F1 CELL DIVISION PROTEIN ZAPA;
 169:  etk3-A  3.0 14.3   74   397    5   ECOLI:AF-P0AE06-F1 MULTIDRUG EFFLUX PUMP SUBUNIT ACRA;
 170:  etc4-A  3.0  5.1   94   179    6   ECOLI:AF-P0A710-F1 PROBABLE INTRACELLULAR SEPTATION PROTEIN A;
 171:  esuh-A  3.0  5.5  151   489    9   ECOLI:AF-P36837-F1 DIPEPTIDE AND TRIPEPTIDE PERMEASE B;
 172:  era7-A  3.0  9.8  103   274    8   ECOLI:AF-P76425-F1 NICKEL/COBALT EFFLUX SYSTEM RCNA;
 173:  esu2-A  3.0 11.9  112   622    9   ECOLI:AF-P63183-F1 LOW AFFINITY POTASSIUM TRANSPORT SYSTEM PROTEIN K
 174:  esmz-A  3.0  8.8  110   275    9   ECOLI:AF-P0AFK4-F1 SPERMIDINE/PUTRESCINE TRANSPORT SYSTEM PERMEASE P
 175:  ercu-A  3.0  4.3   99   220    7   ECOLI:AF-P69506-F1 IRON-SULFUR CLUSTER REPAIR PROTEIN YTFE;
 176:  etpc-A  3.0  9.0  115   582    7   ECOLI:AF-P60752-F1 ATP-DEPENDENT LIPID A-CORE FLIPPASE;
 177:  errk-A  3.0  7.4  128   366    5   ECOLI:AF-P0AF98-F1 LIPOPOLYSACCHARIDE EXPORT SYSTEM PERMEASE PROTEIN
 178:  et79-A  2.9  6.0  108   467    9   ECOLI:AF-P05042-F1 FUMARATE HYDRATASE CLASS II;
 179:  euj9-A  2.9  5.7   80   147    0   ECOLI:AF-P52613-F1 FLAGELLAR FLIJ PROTEIN;
 180:  euf2-A  2.9 11.3  125   317    6   ECOLI:AF-P29744-F1 FLAGELLAR HOOK-ASSOCIATED PROTEIN 3;
 181:  er1y-A  2.9  4.9  138   467    9   ECOLI:AF-Q47689-F1 PROBABLE S-METHYLMETHIONINE PERMEASE;
 182:  ethf-A  2.9  3.0   51   156    8   ECOLI:AF-P0AAS0-F1 INNER MEMBRANE PROTEIN YLAC;
 183:  esht-A  2.9 11.3  145   230    5   ECOLI:AF-P0ABU9-F1 TOL-PAL SYSTEM PROTEIN TOLQ;
 184:  et7l-A  2.9  8.9  144   239    3   ECOLI:AF-P0ADS9-F1 UNCHARACTERIZED PROTEIN YGGN;
 185:  eucw-A  2.9  4.1   87   111    6   ECOLI:AF-Q47377-F1 PROBABLE 4-AMINO-4-DEOXY-L-ARABINOSE-PHOSPHOUNDEC
 186:  etei-A  2.9  3.7   91   127    7   ECOLI:AF-P37002-F1 PUTATIVE FLUORIDE ION TRANSPORTER CRCB;
 187:  eubd-A  2.9  7.7   81   138    4   ECOLI:AF-P0ABW9-F1 FLAGELLAR BASAL BODY ROD PROTEIN FLGB;
 188:  et4n-A  2.9  5.2  112   387    6   ECOLI:AF-P52599-F1 PROBABLE MULTIDRUG RESISTANCE PROTEIN EMRK;
 189:  esfz-A  2.9  6.3   71   158   10   ECOLI:AF-P37147-F1 UPF0716 PROTEIN FXSA;
 190:  eugj-A  2.9  6.8   97   227    8   ECOLI:AF-P39379-F1 UNCHARACTERIZED PROTEIN YJIH;
 191:  errr-A  2.9  5.7  112   238    9   ECOLI:AF-P0AEU3-F1 HISTIDINE TRANSPORT SYSTEM PERMEASE PROTEIN HISM;
 192:  esln-A  2.9  5.4  134   350    7   ECOLI:AF-P37630-F1 INNER MEMBRANE PROTEIN YHIM;
 193:  ery1-A  2.9  4.8   95   158    5   ECOLI:AF-P0AFX4-F1 REGULATOR OF SIGMA D;
 194:  eskr-A  2.9 13.6   86   460   14   ECOLI:AF-P0AA89-F1 DIGUANYLATE CYCLASE DOSC;
 195:  er2k-A  2.9  9.8   89   157    4   ECOLI:AF-P37674-F1 2,3-DIKETO-L-GULONATE TRAP TRANSPORTER SMALL PERM
 196:  eso4-A  2.9  7.9  114   214    5   ECOLI:AF-P0A9H9-F1 PROTEIN PHOSPHATASE CHEZ;
 197:  et05-A  2.9  4.2   97   352   12   ECOLI:AF-P33011-F1 INNER MEMBRANE PROTEIN YEEA;
 198:  eso6-A  2.9  4.4   54   225   13   ECOLI:AF-P75779-F1 PKHD-TYPE HYDROXYLASE YBIX;
 199:  escg-A  2.9  7.6   69   262    6   ECOLI:AF-P75961-F1 INNER MEMBRANE PROTEIN YCFZ;
 200:  esv8-A  2.8  6.4   96   658    7   ECOLI:AF-P21170-F1 BIOSYNTHETIC ARGININE DECARBOXYLASE;
 201:  eufv-A  2.8  8.5   73   111    7   ECOLI:AF-P0ACX0-F1 INNER MEMBRANE PROTEIN YDGC;
 202:  esw2-A  2.8  5.0  109   228    9   ECOLI:AF-P52094-F1 HISTIDINE TRANSPORT SYSTEM PERMEASE PROTEIN HISQ;
 203:  etdd-A  2.8  5.5   76   285    8   ECOLI:AF-P76185-F1 UNCHARACTERIZED PROTEIN YDHJ;
 204:  es8h-A  2.8  8.1   86   496    9   ECOLI:AF-P76237-F1 PROBABLE DIGUANYLATE CYCLASE DGCJ;
 205:  eska-A  2.8  4.1   97   742    3   ECOLI:AF-P0DM85-F1 CLAMP-BINDING PROTEIN CRFC;
 206:  esyb-A  2.8  9.0   66   116   11   ECOLI:AF-P0A8S9-F1 FLAGELLAR TRANSCRIPTIONAL REGULATOR FLHD;
 207:  etc2-A  2.8  5.4   66    82   14   ECOLI:AF-P77506-F1 UNCHARACTERIZED PROTEIN YBDJ;
 208:  etwd-A  2.8 14.8   77   255    6   ECOLI:AF-P0A9S7-F1 HIGH-AFFINITY BRANCHED-CHAIN AMINO ACID TRANSPORT
 209:  euhd-A  2.8  3.3   56   110    9   ECOLI:AF-P77609-F1 PROTEIN FLXA;
 210:  eto5-A  2.8  6.5   65   107   11   ECOLI:AF-P46141-F1 INNER MEMBRANE PROTEIN YGBE;
 211:  eruc-A  2.8  6.7  114   307    9   ECOLI:AF-P16430-F1 FORMATE HYDROGENLYASE SUBUNIT 4;
 212:  erng-A  2.8  4.3   65   185    3   ECOLI:AF-P75976-F1 UNCHARACTERIZED PROTEIN YMFL;
 213:  eszd-A  2.8  7.1   68   197   12   ECOLI:AF-P67143-F1 UPF0056 INNER MEMBRANE PROTEIN YHGN;
 214:  etan-A  2.8 14.4   75   310    4   ECOLI:AF-P46482-F1 P-HYDROXYBENZOIC ACID EFFLUX PUMP SUBUNIT AAEA;
 215:  er1s-A  2.8  7.0   83   168    7   ECOLI:AF-P21363-F1 PROTEIN YCIE;
 216:  erhb-A  2.8  5.3   82   860    7   ECOLI:AF-P07813-F1 LEUCINE--TRNA LIGASE;
 217:  euif-A  2.8  6.0   86   100    9   ECOLI:AF-P0AFE4-F1 NADH-QUINONE OXIDOREDUCTASE SUBUNIT K;
 218:  esqp-A  2.8  4.6   93   394    9   ECOLI:AF-P31442-F1 MULTIDRUG RESISTANCE PROTEIN D;
 219:  es7v-A  2.8  7.0  110   195    6   ECOLI:AF-P0AD17-F1 INNER MEMBRANE PROTEIN YOHC;
 220:  erff-A  2.8  4.5  124   287    4   ECOLI:AF-P18777-F1 ANAEROBIC DIMETHYL SULFOXIDE REDUCTASE CHAIN C;
 221:  er9z-A  2.8  8.0   89   602    7   ECOLI:AF-P00363-F1 FUMARATE REDUCTASE FLAVOPROTEIN SUBUNIT;
 222:  esz7-A  2.8  5.9   92   253    9   ECOLI:AF-P0A6J3-F1 SULFATE TRANSPORTER CYSZ;
 223:  etg8-A  2.8 11.3  165   547    4   ECOLI:AF-P33235-F1 FLAGELLAR HOOK-ASSOCIATED PROTEIN 1;
 224:  eufn-A  2.7 22.1  128   419    7   ECOLI:AF-P37690-F1 MUREIN HYDROLASE ACTIVATOR ENVC;
 225:  eq9r-A  2.7  6.3  131   504    9   ECOLI:AF-P31553-F1 L-CARNITINE/GAMMA-BUTYROBETAINE ANTIPORTER;
 226:  esnp-A  2.7  5.3  107   500   10   ECOLI:AF-P0C0L7-F1 PROLINE/BETAINE TRANSPORTER;
 227:  etbf-A  2.7  3.2   54    60    7   ECOLI:AF-P75979-F1 UNCHARACTERIZED PROTEIN YMFR;
 228:  eukf-A  2.7 11.3  105   575    8   ECOLI:AF-P08839-F1 PHOSPHOENOLPYRUVATE-PROTEIN PHOSPHOTRANSFERASE;
 229:  erky-A  2.7  6.9   79   654    8   ECOLI:AF-P07363-F1 CHEMOTAXIS PROTEIN CHEA;
 230:  err2-A  2.7  4.7   79   579    8   ECOLI:AF-Q47153-F1 PUTATIVE TRUNCATED FLAGELLAR EXPORT/ASSEMBLY PROT
 231:  er18-A  2.7  6.8   91   512    2   ECOLI:AF-P37685-F1 ALDEHYDE DEHYDROGENASE B;
 232:  euez-A  2.7  7.6   89   131   10   ECOLI:AF-P64515-F1 INNER MEMBRANE PROTEIN YECN;
 233:  er3n-A  2.7  9.9  102   385    6   ECOLI:AF-P75920-F1 GLUCANS BIOSYNTHESIS PROTEIN C;
 234:  er6k-A  2.7  8.1  108   475    5   ECOLI:AF-P0AG71-F1 DNA RECOMBINATION PROTEIN RMUC;
 235:  erse-A  2.7  7.1   95   901    6   ECOLI:AF-P10408-F1 PROTEIN TRANSLOCASE SUBUNIT SECA;
 236:  erai-A  2.7 16.1   76   385    3   ECOLI:AF-P24180-F1 MULTIDRUG EXPORT PROTEIN ACRE;
 237:  er4q-A  2.7  7.2  125   857    6   ECOLI:AF-P63284-F1 CHAPERONE PROTEIN CLPB;
 238:  esz9-A  2.7  4.8  105   205    5   ECOLI:AF-P76117-F1 UNCHARACTERIZED GST-LIKE PROTEIN YNCG;
 239:  erpf-A  2.7 10.5   61   728    3   ECOLI:AF-P23325-F1 ANKYRIN REPEAT PROTEIN A;
 240:  ermh-A  2.7  7.0  100   136   10   ECOLI:AF-P0AAW5-F1 INNER MEMBRANE PROTEIN YBHQ;
 241:  erkr-A  2.7  5.4  124   222    6   ECOLI:AF-P0AFT2-F1 L-CYSTINE TRANSPORT SYSTEM PERMEASE PROTEIN TCYL;
 242:  erwb-A  2.7  4.7   57   203    5   ECOLI:AF-P06989-F1 HISTIDINE BIOSYNTHESIS BIFUNCTIONAL PROTEIN HISIE
 243:  es73-A  2.7  4.9   77   457   12   ECOLI:AF-P77211-F1 CATION EFFLUX SYSTEM PROTEIN CUSC;
 244:  esay-A  2.7 27.9   93   518   10   ECOLI:AF-P76446-F1 PROBABLE CYCLIC DI-GMP PHOSPHODIESTERASE PDEN;
 245:  esgr-A  2.7  8.4  106   296   14   ECOLI:AF-P07654-F1 PHOSPHATE TRANSPORT SYSTEM PERMEASE PROTEIN PSTA;
 246:  etpl-A  2.7  9.8   68   136    4   ECOLI:AF-P26608-F1 FLAGELLAR SECRETION CHAPERONE FLIS;
 247:  erdi-A  2.7  5.6   58    70    2   ECOLI:AF-P0AAQ0-F1 UNCHARACTERIZED PROTEIN YAIZ;
 248:  erfj-A  2.7  5.5  112   450    4   ECOLI:AF-P0AEJ4-F1 SENSOR HISTIDINE KINASE ENVZ;
 249:  eri5-A  2.7  8.3   80   463    8   ECOLI:AF-P0A821-F1 L-SERYL-TRNA(SEC) SELENIUM TRANSFERASE;
 250:  esfs-A  2.7  3.3   52   139    4   ECOLI:AF-P0A6E6-F1 ATP SYNTHASE EPSILON CHAIN;
 251:  erj0-A  2.6  8.8   81   588   12   ECOLI:AF-P0AC41-F1 SUCCINATE DEHYDROGENASE FLAVOPROTEIN SUBUNIT;
 252:  etkx-A  2.6  8.5   98  1048    6   ECOLI:AF-P13458-F1 NUCLEASE SBCCD SUBUNIT C;
 253:  esb0-A  2.6  5.3   68   107    6   ECOLI:AF-P46126-F1 UNCHARACTERIZED PROTEIN YFIM;
 254:  esbl-A  2.6  7.0  105   246    3   ECOLI:AF-P0AER3-F1 GLUTAMATE/ASPARTATE IMPORT PERMEASE PROTEIN GLTJ;
 255:  esw8-A  2.6  9.2  100   220   12   ECOLI:AF-P0ABL8-F1 HEME EXPORTER PROTEIN B;
 256:  etz3-A  2.6  5.6   76   126    4   ECOLI:AF-P27843-F1 INNER MEMBRANE PROTEIN YIGG;
 257:  es2s-A  2.6  3.3   49   102    8   ECOLI:AF-P75973-F1 UNCHARACTERIZED PROTEIN YMFJ;
 258:  erx0-A  2.6  6.1   69   128    9   ECOLI:AF-P76474-F1 PROBABLE 4-AMINO-4-DEOXY-L-ARABINOSE-PHOSPHOUNDEC
 259:  er0f-A  2.6  6.1  110   290    7   ECOLI:AF-P0AGK1-F1 4-HYDROXYBENZOATE OCTAPRENYLTRANSFERASE;
 260:  es9c-A  2.6 10.3   79   210   10   ECOLI:AF-P64610-F1 UNCHARACTERIZED PROTEIN YRBL;
 261:  esxl-A  2.6  4.6   89   510   11   ECOLI:AF-P07001-F1 NAD(P) TRANSHYDROGENASE SUBUNIT ALPHA;
 262:  ersh-A  2.6  4.6  132   412   14   ECOLI:AF-P0A769-F1 DIVALENT METAL CATION TRANSPORTER MNTH;
 263:  etp2-A  2.6  8.2   74   205   11   ECOLI:AF-P60782-F1 PROBABLE GLYCEROL-3-PHOSPHATE ACYLTRANSFERASE;
 264:  erbt-A  2.6 13.4   96   820    6   ECOLI:AF-P00561-F1 BIFUNCTIONAL ASPARTOKINASE/HOMOSERINE DEHYDROGENA
 265:  er0c-A  2.6  3.7   58   110    7   ECOLI:AF-Q46867-F1 INNER MEMBRANE PROTEIN YGIZ;
 266:  euc9-A  2.6  5.8   87   254    6   ECOLI:AF-P30149-F1 INNER MEMBRANE PROTEIN YABI;
 267:  et1m-A  2.6  4.1  123   461   10   ECOLI:AF-P76037-F1 PUTRESCINE IMPORTER PUUP;
 268:  eud4-A  2.6  4.4   83   162    6   ECOLI:AF-P0AAZ0-F1 INNER MEMBRANE PROTEIN YBJO;
 269:  et9n-A  2.6  5.9   74    78   11   ECOLI:AF-P55914-F1 UNCHARACTERIZED PROTEIN YJJZ;
 270:  esd1-A  2.6  5.6  122   677    9   ECOLI:AF-P0ABC9-F1 HIGH-AFFINITY CHOLINE TRANSPORT PROTEIN;
 271:  erhe-A  2.6  8.1   44    61    5   ECOLI:AF-P77087-F1 PROTEIN TFAX;
 272:  es3l-A  2.6  5.1  144   443   11   ECOLI:AF-P0AAD8-F1 THREONINE/SERINE TRANSPORTER TDCC;
 273:  esis-A  2.5 10.3  136   258    7   ECOLI:AF-P69423-F1 SEC-INDEPENDENT PROTEIN TRANSLOCASE PROTEIN TATC;
 274:  etob-A  2.5  9.5  101   334    6   ECOLI:AF-P23876-F1 FERRIC ENTEROBACTIN TRANSPORT SYSTEM PERMEASE PRO
 275:  euei-A  2.5  5.2   66   362    3   ECOLI:AF-P45579-F1 HYDROXYCARBOXYLATE DEHYDROGENASE A;
 276:  erlw-A  2.5 10.7  119   149    8   ECOLI:AF-P31446-F1 INNER MEMBRANE PROTEIN YIDI;
 277:  eq9w-A  2.5 22.3  108  1107    6   ECOLI:AF-P39285-F1 MINICONDUCTANCE MECHANOSENSITIVE CHANNEL MSCM;
 278:  espt-A  2.5  4.8  104   290    8   ECOLI:AF-P76278-F1 INNER MEMBRANE PROTEIN YEBZ;
 279:  esvj-A  2.5  5.3   87   211    7   ECOLI:AF-P76343-F1 PROTEIN-METHIONINE-SULFOXIDE REDUCTASE HEME-BINDI
 280:  etkv-A  2.5  6.3   74   403    9   ECOLI:AF-P0AAD4-F1 TYROSINE-SPECIFIC TRANSPORT PROTEIN;
 281:  etbz-A  2.5  4.8  112   914    8   ECOLI:AF-P39453-F1 SENSOR PROTEIN TORS;
 282:  es39-A  2.5  5.8  124   317    5   ECOLI:AF-P31135-F1 PUTRESCINE TRANSPORT SYSTEM PERMEASE PROTEIN POTH
 283:  euc2-A  2.5  6.3   92   461   12   ECOLI:AF-P0ABP3-F1 ANAEROBIC C4-DICARBOXYLATE TRANSPORTER DCUC;
 284:  esk2-A  2.5 11.5  115   548    6   ECOLI:AF-P25714-F1 MEMBRANE PROTEIN INSERTASE YIDC;
 285:  eryr-A  2.5  4.3   58    74    9   ECOLI:AF-P0AD07-F1 UNCHARACTERIZED PROTEIN YECF;
 286:  er69-A  2.5  4.5   53    70    6   ECOLI:AF-P76118-F1 UNCHARACTERIZED PROTEIN YNCH;
 287:  et5n-A  2.5 10.7  103   527    6   ECOLI:AF-P75785-F1 PHOSPHOETHANOLAMINE TRANSFERASE OPGE;
 288:  es7z-A  2.5  2.8   38    46    8   ECOLI:AF-C1P612-F1 UNCHARACTERIZED PROTEIN YQCG;
 289:  es2b-A  2.5  7.6   92   188    7   ECOLI:AF-P64564-F1 UNCHARACTERIZED PROTEIN YGGT;
 290:  esxm-A  2.5 10.1   89   684    2   ECOLI:AF-P15038-F1 DNA HELICASE IV;
 291:  etx8-A  2.5  8.5   69   134    3   ECOLI:AF-P0ABX2-F1 FLAGELLAR BASAL-BODY ROD PROTEIN FLGC;
 292:  es4i-A  2.5 11.3  136   468    5   ECOLI:AF-P24216-F1 FLAGELLAR HOOK-ASSOCIATED PROTEIN 2;
 293:  esdl-A  2.5 10.0   85   283   14   ECOLI:AF-P69805-F1 PTS SYSTEM MANNOSE-SPECIFIC EIID COMPONENT;
 294:  esx3-A  2.5  3.9   45   228   16   ECOLI:AF-P37005-F1 UNCHARACTERIZED TRNA/RRNA METHYLTRANSFERASE LAST;
 295:  etai-A  2.5  8.1  131   353   11   ECOLI:AF-P0A8R7-F1 UPF0283 MEMBRANE PROTEIN YCJF;
 296:  escx-A  2.5  4.6  117   389   11   ECOLI:AF-P77389-F1 INNER MEMBRANE TRANSPORT PROTEIN YDHP;
 297:  eua6-A  2.5  3.2   82   208    6   ECOLI:AF-P0ADI9-F1 UNCHARACTERIZED MEMBRANE PROTEIN YHHN;
 298:  erzg-A  2.5  5.1   85   145    9   ECOLI:AF-P0ADJ8-F1 INNER MEMBRANE PROTEIN YIAA;
 299:  esma-A  2.5  4.2   70   110   17   ECOLI:AF-P23895-F1 MULTIDRUG TRANSPORTER EMRE;
 300:  erst-A  2.5  5.0   79   125    9   ECOLI:AF-P64439-F1 INNER MEMBRANE PROTEIN YBJM;
 301:  esak-A  2.5  5.8   92   167    8   ECOLI:AF-P0A9A2-F1 BACTERIAL NON-HEME FERRITIN-LIKE PROTEIN;
 302:  etxd-A  2.5  5.1  145   443    9   ECOLI:AF-P42628-F1 PROBABLE SERINE TRANSPORTER;
 303:  ervd-A  2.5  5.3  117   452    9   ECOLI:AF-P0AA47-F1 LOW-AFFINITY PUTRESCINE IMPORTER PLAP;
 304:  euae-A  2.5  7.4   82   115    7   ECOLI:AF-P0ADM0-F1 INNER MEMBRANE PROTEIN YIDH;
 305:  eucb-A  2.5 25.1   74   949   14   ECOLI:AF-P0DMC5-F1 SENSOR HISTIDINE KINASE RCSC;
 306:  erou-A  2.5  6.2   65   717    6   ECOLI:AF-P75870-F1 INNER MEMBRANE PROTEIN YCCS;
 307:  et71-A  2.5  5.3   61   241    5   ECOLI:AF-P0A7V0-F1 30S RIBOSOMAL PROTEIN S2;
 308:  erzj-A  2.5 11.7  102   763   10   ECOLI:AF-P39401-F1 PHOSPHOGLYCEROL TRANSFERASE I;
 309:  esiw-A  2.5  5.1   66    89   15   ECOLI:AF-P0AC07-F1 FLAGELLAR BIOSYNTHETIC PROTEIN FLIQ;
 310:  etn2-A  2.5  8.2  102   290    9   ECOLI:AF-P0A8K8-F1 UPF0761 MEMBRANE PROTEIN YIHY;
 311:  es0z-A  2.4  7.4  120   348    3   ECOLI:AF-P0AG00-F1 ECA POLYSACCHARIDE CHAIN LENGTH MODULATION PROTEI
 312:  esb8-A  2.4  5.7   91   165    7   ECOLI:AF-P0A998-F1 BACTERIAL NON-HEME FERRITIN;
 313:  erc4-A  2.4 12.8  109   212    6   ECOLI:AF-P76249-F1 LEUCINE EFFLUX PROTEIN;
 314:  esfg-A  2.4 10.0  105   235    8   ECOLI:AF-P76221-F1 TVP38/TMEM64 FAMILY INNER MEMBRANE PROTEIN YDJZ;
 315:  etnp-A  2.4  6.4  112   457    6   ECOLI:AF-P37340-F1 MULTIDRUG RESISTANCE PROTEIN MDTK;
 316:  esp2-A  2.4  5.2  119   327    4   ECOLI:AF-P64423-F1 ZINC TRANSPORT PROTEIN ZNTB;
 317:  esux-A  2.4  8.5  140   400    5   ECOLI:AF-P36646-F1 PROTEIN TRANSPORT PROTEIN HOFC HOMOLOG;
 318:  etyq-A  2.4  4.1   66   108    6   ECOLI:AF-P76169-F1 UPF0060 MEMBRANE PROTEIN YNFA;
 319:  esjj-A  2.4  5.6  111   302    9   ECOLI:AF-P0AFH6-F1 OLIGOPEPTIDE TRANSPORT SYSTEM PERMEASE PROTEIN OP
 320:  es7o-A  2.4  7.3  113   385   10   ECOLI:AF-P33361-F1 GLYCINE BETAINE UPTAKE SYSTEM PERMEASE PROTEIN YE
 321:  et19-A  2.4  6.0  100   415    9   ECOLI:AF-P77579-F1 FRUCTOSE-LIKE PERMEASE IIC COMPONENT 1;
 322:  esb9-A  2.4  4.9   56   218    5   ECOLI:AF-P0ADM6-F1 UNCHARACTERIZED PROTEIN YIDX;
 323:  eru5-A  2.4  8.2   84   199    2   ECOLI:AF-P76491-F1 5'-DEOXYNUCLEOTIDASE YFBR;
 324:  ete0-A  2.4  8.6   69   134    3   ECOLI:AF-P64585-F1 INNER MEMBRANE PROTEIN YQJE;
 325:  esm7-A  2.4  7.4  110   365    8   ECOLI:AF-P07012-F1 PEPTIDE CHAIN RELEASE FACTOR RF2;
 326:  eq8u-A  2.4  4.9   94   429    3   ECOLI:AF-P76470-F1 INNER MEMBRANE TRANSPORT PROTEIN RHMT;
 327:  es1l-A  2.4 10.6   62   350    2   ECOLI:AF-P0ABM9-F1 CYTOCHROME C-TYPE BIOGENESIS PROTEIN CCMH;
 328:  etes-A  2.4  4.9   91   176   10   ECOLI:AF-P76345-F1 CYTOCHROME B561 HOMOLOG 1;
 329:  esyo-A  2.4  5.1   89   219    9   ECOLI:AF-P0AAC6-F1 MODULATOR OF FTSH PROTEASE YCCA;
 330:  esz3-A  2.4 13.6   60   562    5   ECOLI:AF-P17994-F1 UNCHARACTERIZED PROTEIN YFAA;
 331:  eskt-A  2.4  2.5   54   122    4   ECOLI:AF-P36677-F1 UNCHARACTERIZED PROTEIN YHDN;
 332:  er1n-A  2.4  7.1  112   206    6   ECOLI:AF-P76226-F1 INNER MEMBRANE PROTEIN YNJF;
 333:  err0-A  2.4 15.2   57   317    4   ECOLI:AF-P23485-F1 PROTEIN FECR;
 334:  erk9-A  2.4  5.1  131   492    8   ECOLI:AF-P77377-F1 LIPOPOLYSACCHARIDE BIOSYNTHESIS PROTEIN WZXC;
 335:  etu9-A  2.4  7.8   69   230    4   ECOLI:AF-P75839-F1 UPF0702 TRANSMEMBRANE PROTEIN YCAP;
 336:  erk7-A  2.4  3.8   53    83    6   ECOLI:AF-P46879-F1 PROTEIN YQGD;
 337:  eruj-A  2.4  5.9   47   302    2   ECOLI:AF-P0A9I1-F1 CITRATE LYASE SUBUNIT BETA;
 338:  ethd-A  2.4  5.1  101   234    9   ECOLI:AF-P0AAC4-F1 INNER MEMBRANE PROTEIN YBHL;
 339:  eroy-A  2.4  7.4   68    78    4   ECOLI:AF-P52134-F1 UNCHARACTERIZED PROTEIN YPJK;
 340:  et8t-A  2.4  7.0   65   137   15   ECOLI:AF-P69432-F1 BIOFILM PGA SYNTHESIS PROTEIN PGAD;
 341:  erfn-A  2.4 10.2   91   483   12   ECOLI:AF-P32154-F1 FRUCTOSE-LIKE PTS SYSTEM EIIBC COMPONENT;
 342:  es6z-A  2.4  3.7   40    41    5   ECOLI:AF-C1P614-F1 UNCHARACTERIZED PROTEIN YQFG;
 343:  eq8z-A  2.4 11.3   97   452    6   ECOLI:AF-P76339-F1 SENSOR HISTIDINE KINASE HPRS;
 344:  er34-A  2.4  6.1   81   648    6   ECOLI:AF-P09323-F1 PTS SYSTEM N-ACETYLGLUCOSAMINE-SPECIFIC EIICBA CO
 345:  esgw-A  2.4  8.6   87   331   11   ECOLI:AF-P37772-F1 INNER MEMBRANE ABC TRANSPORTER PERMEASE PROTEIN Y
 346:  erju-A  2.4  9.2  105   313    8   ECOLI:AF-P77156-F1 INNER MEMBRANE ABC TRANSPORTER PERMEASE PROTEIN Y
 347:  ernj-A  2.4  5.1  130   352    6   ECOLI:AF-P76182-F1 ION-TRANSLOCATING OXIDOREDUCTASE COMPLEX SUBUNIT
 348:  ery3-A  2.4  3.2   80   124    6   ECOLI:AF-P0AAR0-F1 HHA TOXICITY MODULATOR TOMB;
 349:  etkl-A  2.4 11.7   99   700    6   ECOLI:AF-P45537-F1 UNCHARACTERIZED PROTEIN YHFK;
 350:  erqx-A  2.4  4.2   74   119    9   ECOLI:AF-P0A8Q3-F1 FUMARATE REDUCTASE SUBUNIT D;
 351:  erxe-A  2.3  5.0  128   476   11   ECOLI:AF-P30143-F1 UNCHARACTERIZED TRANSPORTER YAAJ;
 352:  eth5-A  2.3 11.3   73   164    8   ECOLI:AF-P00804-F1 LIPOPROTEIN SIGNAL PEPTIDASE;
 353:  euij-A  2.3  7.7  111   293    3   ECOLI:AF-P46136-F1 AROMATIC AMINO ACID EXPORTER YDDG;
 354:  eugy-A  2.3  4.8   75   393    7   ECOLI:AF-P09127-F1 PROTEIN HEMX;
 355:  ervp-A  2.3  3.3   84    87    4   ECOLI:AF-P0A7U7-F1 30S RIBOSOMAL PROTEIN S20;
 356:  esum-A  2.3  3.9   82   188   10   ECOLI:AF-P75925-F1 CYTOCHROME B561 HOMOLOG 2;
 357:  esxt-A  2.3 12.1   77   104   10   ECOLI:AF-P0A8T5-F1 FLAGELLAR HOOK-BASAL BODY COMPLEX PROTEIN FLIE;
 358:  erdl-A  2.3  9.6   98   670    8   ECOLI:AF-P76186-F1 UNCHARACTERIZED TRANSPORTER YDHK;
 359:  etzf-A  2.3  3.2   65   121    5   ECOLI:AF-P69212-F1 SPERMIDINE EXPORT PROTEIN MDTJ;
 360:  etbo-A  2.3  6.3   99   201   10   ECOLI:AF-P76090-F1 INNER MEMBRANE PROTEIN YNBA;
 361:  es1h-A  2.3  7.3  107   222   10   ECOLI:AF-P0AE30-F1 ARGININE ABC TRANSPORTER PERMEASE PROTEIN ARTM;
 362:  er8v-A  2.3  3.8   46    57    9   ECOLI:AF-P64453-F1 ORPHAN TOXIN ORTT;
 363:  ete1-A  2.3  4.4   94   291    4   ECOLI:AF-P45425-F1 N-ACETYLMANNOSAMINE KINASE;
 364:  etbd-A  2.3 11.1   56    83    5   ECOLI:AF-P0AD10-F1 UNCHARACTERIZED PROTEIN YECJ;
 365:  esy8-A  2.3 11.5   97  1367    9   ECOLI:AF-P76464-F1 PUTATIVE ALPHA-2-MACROGLOBULIN HOMOLOG;
 366:  essb-A  2.3  4.6   77   324    6   ECOLI:AF-P00803-F1 SIGNAL PEPTIDASE I;
 367:  esz6-A  2.3  4.6  135   439   10   ECOLI:AF-P0AD99-F1 BRANCHED-CHAIN AMINO ACID TRANSPORT SYSTEM 2 CARR
 368:  esxj-A  2.3  4.1   60   216    7   ECOLI:AF-P77625-F1 HEXITOL PHOSPHATASE A;
 369:  eth6-A  2.3 15.3   92   348    5   ECOLI:AF-P15006-F1 PROTEIN MCRC;
 370:  etz4-A  2.3  4.2  132   489    9   ECOLI:AF-P25737-F1 LYSINE-SPECIFIC PERMEASE;
 371:  eq9o-A  2.3  4.7   80   207    8   ECOLI:AF-P30866-F1 UNCHARACTERIZED PROTEIN YAFE;
 372:  erar-A  2.3  6.9  118   399    5   ECOLI:AF-P0ADC3-F1 LIPOPROTEIN-RELEASING SYSTEM TRANSMEMBRANE PROTEI
 373:  esri-A  2.3  6.8   83   222    8   ECOLI:AF-P77180-F1 UNCHARACTERIZED PROTEIN YKGH;
 374:  esbz-A  2.3  6.0   69   609    4   ECOLI:AF-P15043-F1 ATP-DEPENDENT DNA HELICASE RECQ;
 375:  et3i-A  2.3  4.2   87   211    7   ECOLI:AF-P0AEL0-F1 FORMATE DEHYDROGENASE, CYTOCHROME B556(FDO) SUBUN
 376:  et2c-A  2.3  7.2   43   108    2   ECOLI:AF-P0A881-F1 TRP OPERON REPRESSOR;
 377:  erwh-A  2.3  4.4   63    76    8   ECOLI:AF-P0ABS8-F1 DNA POLYMERASE III SUBUNIT THETA;
 378:  es3q-A  2.3  4.8  131   444    5   ECOLI:AF-P0AAE8-F1 PROBABLE CADAVERINE/LYSINE ANTIPORTER;
 379:  esco-A  2.3  8.5  101   293   11   ECOLI:AF-P0AFR7-F1 INNER MEMBRANE ABC TRANSPORTER PERMEASE PROTEIN Y
 380:  etrr-A  2.3  4.3   75   104    5   ECOLI:AF-P0AF54-F1 INNER MEMBRANE PROTEIN YJCH;
 381:  erxg-A  2.3  7.1  105   224    5   ECOLI:AF-P0AER5-F1 GLUTAMATE/ASPARTATE IMPORT PERMEASE PROTEIN GLTK;
 382:  errz-A  2.3  5.5  108   461    4   ECOLI:AF-P32137-F1 PUTATIVE 2,3-DIHYDROXYPROPANE-1-SULFONATE EXPORTE
 383:  er1t-A  2.2  4.3   88   302   10   ECOLI:AF-P23917-F1 FRUCTOKINASE;
 384:  esxg-A  2.2  9.1  118   547   14   ECOLI:AF-P33941-F1 ABC TRANSPORTER ATP-BINDING/PERMEASE PROTEIN YOJI
 385:  esiu-A  2.2  7.6   80   179    5   ECOLI:AF-P02359-F1 30S RIBOSOMAL PROTEIN S7;
 386:  eria-A  2.2  5.0   72   433    3   ECOLI:AF-P55135-F1 23S RRNA (URACIL(1939)-C(5))-METHYLTRANSFERASE RL
 387:  etw3-A  2.2  7.4   96   120    9   ECOLI:AF-P0ADL6-F1 INNER MEMBRANE PROTEIN YIDG;
 388:  eubr-A  2.2  7.5   56    78   11   ECOLI:AF-P64471-F1 UNCHARACTERIZED PROTEIN YDHI;
 389:  erec-A  2.2  6.9  107   306   11   ECOLI:AF-P0AFH2-F1 OLIGOPEPTIDE TRANSPORT SYSTEM PERMEASE PROTEIN OP
 390:  es9i-A  2.2  4.2   68   109    6   ECOLI:AF-P69210-F1 SPERMIDINE EXPORT PROTEIN MDTI;
 391:  eua8-A  2.2  8.2  118   352    6   ECOLI:AF-P0AC30-F1 CELL DIVISION PROTEIN FTSX;
 392:  eub0-A  2.2 10.1   95  1197   11   ECOLI:AF-P30855-F1 SENSOR PROTEIN EVGS;
 393:  essx-A  2.2  9.4   72   758    3   ECOLI:AF-P0ABH9-F1 ATP-DEPENDENT CLP PROTEASE ATP-BINDING SUBUNIT CL
 394:  esy1-A  2.2  4.2   72   130    8   ECOLI:AF-Q46755-F1 PROTEIN YCHQ;
 395:  esap-A  2.2  3.2   70   110   13   ECOLI:AF-P0AG99-F1 PROTEIN-EXPORT MEMBRANE PROTEIN SECG;
 396:  er96-A  2.2  7.8  109   543    7   ECOLI:AF-P0AF43-F1 UNCHARACTERIZED PROTEIN YJBB;
 397:  erpu-A  2.2 10.2  117   911    8   ECOLI:AF-P37624-F1 RIBOSOME-ASSOCIATED ATPASE;
 398:  erbp-A  2.2  3.7   50    57    6   ECOLI:AF-A5A614-F1 UPF0509 PROTEIN YCIZ;
 399:  esaw-A  2.2  4.1   51    71    4   ECOLI:AF-P68679-F1 30S RIBOSOMAL PROTEIN S21;
 400:  eq98-A  2.2  8.0   77   464    5   ECOLI:AF-P71241-F1 UDP-GLUCOSE:UNDECAPRENYL-PHOSPHATE GLUCOSE-1-PHOS
 401:  esw3-A  2.2  5.8  109   236    8   ECOLI:AF-P76219-F1 TVP38/TMEM64 FAMILY MEMBRANE PROTEIN YDJX;
 402:  esaq-A  2.2  4.9   56   169    4   ECOLI:AF-P0A8H6-F1 DER GTPASE-ACTIVATING PROTEIN YIHI;
 403:  etya-A  2.2  6.6  145   663    5   ECOLI:AF-P0ABI8-F1 CYTOCHROME BO(3) UBIQUINOL OXIDASE SUBUNIT 1;
 404:  erjt-A  2.2  5.2   80   414    6   ECOLI:AF-P75958-F1 LIPOPROTEIN-RELEASING SYSTEM TRANSMEMBRANE PROTEI
 405:  es6v-A  2.2  9.5  112   337    5   ECOLI:AF-P37642-F1 INNER MEMBRANE PROTEIN YHJD;
 406:  esxz-A  2.2 10.1   69   103   12   ECOLI:AF-P75971-F1 PUTATIVE PROTEIN YMFH;
 407:  es9s-A  2.2  2.3   40   306    8   ECOLI:AF-P03841-F1 MALTOSE OPERON PERIPLASMIC PROTEIN;
 408:  es16-A  2.2  5.1  115   404    8   ECOLI:AF-P76197-F1 INNER MEMBRANE TRANSPORT PROTEIN YDIM;
 409:  eswi-A  2.2 11.6   97   748   10   ECOLI:AF-P37177-F1 PHOSPHOENOLPYRUVATE-DEPENDENT PHOSPHOTRANSFERASE
 410:  etb8-A  2.2  5.3   92   406    3   ECOLI:AF-P0AF20-F1 N-ACETYLGLUCOSAMINE REPRESSOR;
 411:  es33-A  2.2  8.1  116   463    6   ECOLI:AF-P0AGC0-F1 HEXOSE-6-PHOSPHATE:PHOSPHATE ANTIPORTER;
 412:  esvo-A  2.2  4.4  130   500    6   ECOLI:AF-P39282-F1 INNER MEMBRANE TRANSPORTER YJEM;
 413:  etwp-A  2.2  4.8  119   430    8   ECOLI:AF-P77400-F1 INNER MEMBRANE TRANSPORT PROTEIN YBAT;
 414:  eug3-A  2.2  7.9   79   190   11   ECOLI:AF-P0AET5-F1 PROTEIN HDED;
 415:  es5b-A  2.2  5.8   87   405    6   ECOLI:AF-P71238-F1 PUTATIVE COLANIC ACID POLYMERASE;
 416:  ervi-A  2.2 14.2   91   643    3   ECOLI:AF-P06710-F1 DNA POLYMERASE III SUBUNIT TAU;
 417:  etsl-A  2.2  5.0   80   883    6   ECOLI:AF-P00864-F1 PHOSPHOENOLPYRUVATE CARBOXYLASE;
 418:  etjd-A  2.2  5.1   62   315    5   ECOLI:AF-P76147-F1 PROBABLE DIGUANYLATE CYCLASE DGCF;
 419:  erbh-A  2.2  7.0   73   167    8   ECOLI:AF-P0ABT2-F1 DNA PROTECTION DURING STARVATION PROTEIN;
 420:  er9j-A  2.2 13.6  133   511    5   ECOLI:AF-P63235-F1 GLUTAMATE/GAMMA-AMINOBUTYRATE ANTIPORTER;
 421:  euh2-A  2.1  5.1  113   257   12   ECOLI:AF-P0A8H3-F1 ZINC TRANSPORTER ZUPT;
 422:  etpd-A  2.1  3.7   49    77    6   ECOLI:AF-P64455-F1 UNCHARACTERIZED PROTEIN YDCY;
 423:  etck-A  2.1  4.3   75   151   13   ECOLI:AF-P0A8D9-F1 UPF0208 MEMBRANE PROTEIN YFBV;
 424:  etcm-A  2.1  5.3   64   278    0   ECOLI:AF-P11989-F1 CRYPTIC BETA-GLUCOSIDE BGL OPERON ANTITERMINATOR;
 425:  erbq-A  2.1 12.3   87   610    6   ECOLI:AF-P0AFU2-F1 UNCHARACTERIZED TRANSPORTER YFBS;
 426:  etjg-A  2.1  5.7   54    90    4   ECOLI:AF-P32685-F1 UNCHARACTERIZED PROTEIN YJBD;
 427:  et87-A  2.1 11.5   83   328   11   ECOLI:AF-P0AE26-F1 L-ARABINOSE TRANSPORT SYSTEM PERMEASE PROTEIN ARA
 428:  eras-A  2.1  9.0  119   488    5   ECOLI:AF-P32714-F1 MULTIDRUG RESISTANCE OUTER MEMBRANE PROTEIN MDTP;
 429:  erek-A  2.1 11.0   92   546    5   ECOLI:AF-P05704-F1 METHYL-ACCEPTING CHEMOTAXIS PROTEIN III;
 430:  erm3-A  2.1  4.0   65   616    5   ECOLI:AF-P0A6Z1-F1 CHAPERONE PROTEIN HSCA;
 431:  erxv-A  2.1  8.9  155   512    6   ECOLI:AF-P52600-F1 PROBABLE MULTIDRUG RESISTANCE PROTEIN EMRY;
 432:  etr2-A  2.1  3.7   83   318   11   ECOLI:AF-P75770-F1 INNER MEMBRANE PROTEIN YBHN;
 433:  erdf-A  2.1  5.4   79   136    9   ECOLI:AF-P0A7C8-F1 PROTEIN PSIE;
 434:  es6f-A  2.1  6.0  119   898    8   ECOLI:AF-P0ABB8-F1 MAGNESIUM-TRANSPORTING ATPASE, P-TYPE 1;
 435:  etjx-A  2.1  5.3  112   438    4   ECOLI:AF-P11551-F1 L-FUCOSE-PROTON SYMPORTER;
 436:  etw4-A  2.1 11.0  108   195   10   ECOLI:AF-P38101-F1 CYSTEINE/O-ACETYLSERINE EFFLUX PROTEIN;
 437:  es5p-A  2.1  5.0  129   483    9   ECOLI:AF-P16256-F1 SODIUM/PANTOTHENATE SYMPORTER;
 438:  er4p-A  2.1  9.1  104   266    8   ECOLI:AF-P69801-F1 PTS SYSTEM MANNOSE-SPECIFIC EIIC COMPONENT;
 439:  eswk-A  2.1  8.3   51    91    2   ECOLI:AF-P0A8P3-F1 PROBABLE FE(2+)-TRAFFICKING PROTEIN;
 440:  er8y-A  2.1  6.0   65   129    5   ECOLI:AF-P69054-F1 SUCCINATE DEHYDROGENASE CYTOCHROME B556 SUBUNIT;
 441:  er98-A  2.1 13.2  101   206    6   ECOLI:AF-P0AG34-F1 HOMOSERINE/HOMOSERINE LACTONE EFFLUX PROTEIN;
 442:  ethr-A  2.1 10.3   70   221    9   ECOLI:AF-P76114-F1 HTH-TYPE TRANSCRIPTIONAL REGULATOR MCBR;
 443:  et65-A  2.1 10.4  139   328    8   ECOLI:AF-P75910-F1 UNCHARACTERIZED PROTEIN YCDU;
 444:  ertt-A  2.1  7.6  100   473    6   ECOLI:AF-P36672-F1 PTS SYSTEM TREHALOSE-SPECIFIC EIIBC COMPONENT;
 445:  es7e-A  2.1  3.6   56   113    5   ECOLI:AF-P11286-F1 INNER MEMBRANE PROTEIN YIAB;
 446:  et97-A  2.1  4.2   91   198    8   ECOLI:AF-P0C093-F1 NUCLEOID OCCLUSION FACTOR SLMA;
 447:  etwz-A  2.1  5.0  126   502   10   ECOLI:AF-P07117-F1 SODIUM/PROLINE SYMPORTER;
 448:  eswl-A  2.1  5.0   93   229    8   ECOLI:AF-P0AF01-F1 MOLYBDENUM TRANSPORT SYSTEM PERMEASE PROTEIN MODB
 449:  es6w-A  2.1  9.1  143   512    7   ECOLI:AF-P0AEJ0-F1 MULTIDRUG EXPORT PROTEIN EMRB;
 450:  escl-A  2.1  5.2  133   445    8   ECOLI:AF-P45539-F1 PROBABLE FRUCTOSELYSINE/PSICOSELYSINE TRANSPORTER
 451:  esk7-A  2.1  7.0  118   590    8   ECOLI:AF-P77265-F1 MULTIDRUG RESISTANCE-LIKE ATP-BINDING PROTEIN MDL
 452:  esfd-A  2.1  7.5  104   296    9   ECOLI:AF-P68183-F1 MALTOSE/MALTODEXTRIN TRANSPORT SYSTEM PERMEASE PR
 453:  eq96-A  2.1  7.5   96   267   13   ECOLI:AF-P65643-F1 ETHANOLAMINE UTILIZATION COBALAMIN ADENOSYLTRANSF
 454:  erbw-A  2.1  4.5  119   392   10   ECOLI:AF-P39381-F1 UNCHARACTERIZED PROTEIN YJIJ;
 455:  etuo-A  2.1  9.0   87   199    9   ECOLI:AF-P36662-F1 CHAPERONE PROTEIN TORD;
 456:  esr6-A  2.1  8.9  107   291    8   ECOLI:AF-P0AEB0-F1 SULFATE TRANSPORT SYSTEM PERMEASE PROTEIN CYSW;
 457:  erj3-A  2.1  7.6   70   155    3   ECOLI:AF-P0A905-F1 OUTER MEMBRANE LIPOPROTEIN SLYB;
 458:  esfw-A  2.1  5.7   95   215    7   ECOLI:AF-P77526-F1 DISULFIDE-BOND OXIDOREDUCTASE YFCG;
 459:  erg8-A  2.1 12.0   99   421    9   ECOLI:AF-P76198-F1 INNER MEMBRANE TRANSPORT PROTEIN YDIN;
 460:  erha-A  2.1  3.5   59   109    8   ECOLI:AF-Q46919-F1 UNCHARACTERIZED PROTEIN YQCC;
 461:  erh1-A  2.1  4.2   73   116    7   ECOLI:AF-P69791-F1 PTS SYSTEM N,N'-DIACETYLCHITOBIOSE-SPECIFIC EIIA
 462:  esas-A  2.1 10.4   73   266   15   ECOLI:AF-P31678-F1 TREHALOSE-6-PHOSPHATE PHOSPHATASE;
 463:  es0k-A  2.1  7.4   94   131    9   ECOLI:AF-P0A8Q0-F1 FUMARATE REDUCTASE SUBUNIT C;
 464:  estf-A  2.1  6.1   99   299    7   ECOLI:AF-P22939-F1 FARNESYL DIPHOSPHATE SYNTHASE;
 465:  eq72-A  2.1  7.7  117   314    8   ECOLI:AF-P0AA49-F1 UNCHARACTERIZED TRANSPORTER YFDV;
 466:  esf9-A  2.1  4.8  133   461    7   ECOLI:AF-P27837-F1 PROBABLE TRANSPORT PROTEIN YIFK;
 467:  et1h-A  2.0  9.4  100   465    5   ECOLI:AF-P39301-F1 ASCORBATE-SPECIFIC PTS SYSTEM EIIC COMPONENT;
 468:  eseq-A  2.0  4.8   61   283    3   ECOLI:AF-P31663-F1 PANTOTHENATE SYNTHETASE;
 469:  errb-A  2.0  5.3  104   243    7   ECOLI:AF-P33359-F1 GLYCINE BETAINE UPTAKE SYSTEM PERMEASE PROTEIN YE
 470:  esy6-A  2.0 10.9   88   349    9   ECOLI:AF-P0AGM0-F1 PUTATIVE TRANSPORT PROTEIN YHHT;
 471:  etto-A  2.0 10.4   86   865    7   ECOLI:AF-P36683-F1 ACONITATE HYDRATASE B;
 472:  esid-A  2.0 10.8   97   357    6   ECOLI:AF-P52129-F1 MRNA ENDORIBONUCLEASE TOXIN LS;
 473:  et4i-A  2.0  6.8  106   219   10   ECOLI:AF-P0AEQ6-F1 GLUTAMINE TRANSPORT SYSTEM PERMEASE PROTEIN GLNP;
 474:  esdp-A  2.0  5.7  110   263   10   ECOLI:AF-P75851-F1 PUTATIVE ALIPHATIC SULFONATES TRANSPORT PERMEASE
 475:  euhn-A  2.0  8.2  103   336    7   ECOLI:AF-P23200-F1 GALACTOSIDE TRANSPORT SYSTEM PERMEASE PROTEIN MGL
 476:  etw8-A  2.0  8.0  126   367    7   ECOLI:AF-P45768-F1 INNER MEMBRANE AMINO-ACID ABC TRANSPORTER PERMEAS
 477:  etmp-A  2.0  7.6   83   191    4   ECOLI:AF-P0ACU7-F1 HTH-TYPE TRANSCRIPTIONAL REGULATOR YJDC;
 478:  erik-A  2.0  5.2  100   571    6   ECOLI:AF-P31448-F1 UNCHARACTERIZED SYMPORTER YIDK;
 479:  etz5-A  2.0  5.4  117   471    9   ECOLI:AF-P36554-F1 PUTATIVE MULTIDRUG RESISTANCE PROTEIN MDTD;
 480:  essd-A  2.0  5.2  134   423    7   ECOLI:AF-P37660-F1 INNER MEMBRANE TRANSPORT PROTEIN YHJV;
 481:  eta5-A  2.0 11.9   82   266    9   ECOLI:AF-P37028-F1 VITAMIN B12-BINDING PROTEIN;
 482:  euam-A  2.0  6.2   95   370   11   ECOLI:AF-P0ABG7-F1 PEPTIDOGLYCAN GLYCOSYLTRANSFERASE MRDB;
 483:  etof-A  2.0  8.1   52    72   12   ECOLI:AF-P0ACE3-F1 HEMOLYSIN EXPRESSION-MODULATING PROTEIN HHA;
 484:  et5w-A  2.0  4.7  105   275    5   ECOLI:AF-Q47539-F1 TAURINE TRANSPORT SYSTEM PERMEASE PROTEIN TAUC;
 485:  et73-A  2.0  4.7   80   140    5   ECOLI:AF-P0AD47-F1 INNER MEMBRANE PROTEIN YPHA;
 486:  etpt-A  2.0  5.6   96   288    6   ECOLI:AF-Q46845-F1 DISULFIDE-BOND OXIDOREDUCTASE YGHU;
 487:  es7m-A  2.0  3.6   82   217   15   ECOLI:AF-P0AEK7-F1 FORMATE DEHYDROGENASE, NITRATE-INDUCIBLE, CYTOCHR
 488:  esgf-A  2.0  5.3  124   452    7   ECOLI:AF-P75908-F1 PROBABLE DIGUANYLATE CYCLASE DGCT;
 489:  es8r-A  2.0  4.8  107   209    5   ECOLI:AF-P39270-F1 INNER MEMBRANE PROTEIN YJDF;
 490:  et0g-A  2.0  7.6  116   428    8   ECOLI:AF-P69681-F1 AMMONIA CHANNEL;
 491:  erpp-A  2.0  4.7   63   108    6   ECOLI:AF-P75734-F1 UNCHARACTERIZED LIPOPROTEIN CHIQ;
 492:  er2l-A  2.0  6.1   93   471    6   ECOLI:AF-P0ACB0-F1 REPLICATIVE DNA HELICASE;
 493:  etds-A  2.0  5.7   99   475   10   ECOLI:AF-P31474-F1 PROBABLE TRANSPORT PROTEIN HSRA;
 494:  es5h-A  2.0  6.1   52   761    8   ECOLI:AF-P00452-F1 RIBONUCLEOSIDE-DIPHOSPHATE REDUCTASE 1 SUBUNIT AL
 495:  etgc-A  2.0  8.9   84   334    7   ECOLI:AF-P28631-F1 DNA POLYMERASE III SUBUNIT DELTA';
 496:  esns-A  2.0 11.1  114  1486    7   ECOLI:AF-P22523-F1 CHROMOSOME PARTITION PROTEIN MUKB;

# Structural equivalences
   1: 6c70-A esj3-A    56 -  64 <=>   55 -  63   (VAL   58  - ASP   66  <=> ALA   55  - ILE   63 )                          
   1: 6c70-A esj3-A    67 -  91 <=>   64 -  88   (ASP   69  - ARG   93  <=> ASP   64  - LEU   88 )                          
   1: 6c70-A esj3-A   260 - 284 <=>   90 - 114   (ALA  346  - THR  370  <=> ASP   90  - ALA  114 )                          
   1: 6c70-A esj3-A   285 - 290 <=>  116 - 121   (LYS  371  - ASN  376  <=> ARG  116  - ALA  121 )                          
   2: 6c70-A et61-A     3 -  16 <=>  128 - 141   (HIS    5  - VAL   18  <=> PRO  128  - ALA  141 )                          
   2: 6c70-A et61-A    32 -  36 <=>  147 - 151   (LYS   34  - HIS   38  <=> ILE  147  - ARG  151 )                          
   2: 6c70-A et61-A    63 -  91 <=>  371 - 399   (ASP   65  - ARG   93  <=> LYS  371  - PRO  399 )                          
   2: 6c70-A et61-A   260 - 285 <=>  400 - 425   (ALA  346  - LYS  371  <=> GLU  400  - LEU  425 )                          
   2: 6c70-A et61-A   286 - 290 <=>  427 - 431   (VAL  372  - ASN  376  <=> SER  427  - ASN  431 )                          
   2: 6c70-A et61-A   382 - 387 <=>  454 - 459   (MET  468  - LEU  473  <=> ALA  454  - GLU  459 )                          
   3: 6c70-A et6k-A    62 - 100 <=>  240 - 278   (SER   64  - ALA  102  <=> SER  240  - GLN  278 )                          
   3: 6c70-A et6k-A   102 - 105 <=>  282 - 285   (TRP  104  - PRO  107  <=> PRO  282  - PRO  285 )                          
   3: 6c70-A et6k-A   252 - 278 <=>  290 - 316   (ARG  338  - LEU  364  <=> VAL  290  - ALA  316 )                          
   3: 6c70-A et6k-A   281 - 284 <=>  317 - 320   (TYR  367  - THR  370  <=> ASP  317  - VAL  320 )                          
   3: 6c70-A et6k-A   315 - 323 <=>  338 - 346   (ASN  401  - SER  409  <=> HIS  338  - MET  346 )                          
   3: 6c70-A et6k-A   368 - 371 <=>  369 - 372   (ASP  454  - ALA  457  <=> LEU  369  - LEU  372 )                          
   3: 6c70-A et6k-A   373 - 383 <=>  439 - 449   (VAL  459  - VAL  469  <=> SER  439  - GLN  449 )                          
   4: 6c70-A etkq-A    45 -  51 <=>   16 -  22   (LEU   47  - TYR   53  <=> THR   16  - ALA   22 )                          
   4: 6c70-A etkq-A    56 -  63 <=>   92 -  99   (VAL   58  - ASP   65  <=> ALA   92  - ASP   99 )                          
   4: 6c70-A etkq-A    64 -  97 <=>  103 - 136   (ASP   66  - LYS   99  <=> PRO  103  - VAL  136 )                          
   4: 6c70-A etkq-A   250 - 287 <=>  138 - 175   (VAL  336  - ASN  373  <=> ASP  138  - ARG  175 )                          
   5: 6c70-A ert1-A    63 - 101 <=>   27 -  65   (ASP   65  - ILE  103  <=> VAL   27  - GLY   65 )                          
   5: 6c70-A ert1-A   253 - 284 <=>   67 -  98   (LEU  339  - THR  370  <=> ASP   67  - ASP   98 )                          
   5: 6c70-A ert1-A   285 - 290 <=>  100 - 105   (LYS  371  - ASN  376  <=> ALA  100  - ASN  105 )                          
   6: 6c70-A er1f-A    63 -  78 <=>  299 - 314   (ASP   65  - PHE   80  <=> GLU  299  - ASP  314 )                          
   6: 6c70-A er1f-A    79 -  89 <=>  316 - 326   (LEU   81  - PRO   91  <=> ILE  316  - GLN  326 )                          
   6: 6c70-A er1f-A    91 - 101 <=>  327 - 337   (ARG   93  - ILE  103  <=> ALA  327  - ASN  337 )                          
   6: 6c70-A er1f-A   252 - 280 <=>  339 - 367   (ARG  338  - ALA  366  <=> SER  339  - PRO  367 )                          
   6: 6c70-A er1f-A   295 - 298 <=>  370 - 373   (THR  381  - GLY  384  <=> LEU  370  - LEU  373 )                          
   6: 6c70-A er1f-A   371 - 375 <=>  383 - 387   (ALA  457  - GLY  461  <=> MET  383  - GLU  387 )                          
   6: 6c70-A er1f-A   379 - 382 <=>  418 - 421   (THR  465  - MET  468  <=> CYS  418  - GLY  421 )                          
   6: 6c70-A er1f-A   385 - 388 <=>  466 - 469   (VAL  471  - LYS  474  <=> GLY  466  - GLY  469 )                          
   7: 6c70-A es4r-A    63 -  74 <=>    6 -  17   (ASP   65  - THR   76  <=> ALA    6  - ILE   17 )                          
   7: 6c70-A es4r-A    86 -  91 <=>   25 -  30   (ILE   88  - ARG   93  <=> ASP   25  - TYR   30 )                          
   7: 6c70-A es4r-A    92 -  95 <=>   32 -  35   (SER   94  - PHE   97  <=> ASP   32  - ILE   35 )                          
   7: 6c70-A es4r-A    98 - 105 <=>   36 -  43   (THR  100  - PRO  107  <=> PRO   36  - THR   43 )                          
   7: 6c70-A es4r-A   109 - 126 <=>   52 -  69   (PRO  111  - MET  128  <=> GLN   52  - LEU   69 )                          
   7: 6c70-A es4r-A   151 - 157 <=>   99 - 105   (GLU  153  - ARG  174  <=> LEU   99  - ASN  105 )                          
   7: 6c70-A es4r-A   186 - 221 <=>  125 - 160   (VAL  203  - MET  238  <=> THR  125  - SER  160 )                          
   7: 6c70-A es4r-A   222 - 225 <=>  165 - 168   (GLU  239  - ALA  242  <=> TYR  165  - SER  168 )                          
   7: 6c70-A es4r-A   229 - 258 <=>  205 - 234   (THR  315  - GLY  344  <=> GLY  205  - LYS  234 )                          
   7: 6c70-A es4r-A   260 - 285 <=>  235 - 260   (ALA  346  - LYS  371  <=> ASP  235  - THR  260 )                          
   8: 6c70-A es6m-A    63 -  91 <=>   20 -  48   (ASP   65  - ARG   93  <=> LEU   20  - PRO   48 )                          
   8: 6c70-A es6m-A   258 - 290 <=>   50 -  82   (GLY  344  - ASN  376  <=> PRO   50  - GLN   82 )                          
   8: 6c70-A es6m-A   297 - 302 <=>  108 - 113   (ILE  383  - TYR  388  <=> ASP  108  - CYS  113 )                          
   8: 6c70-A es6m-A   306 - 309 <=>  122 - 125   (GLN  392  - LEU  395  <=> MET  122  - TYR  125 )                          
   8: 6c70-A es6m-A   312 - 315 <=>  176 - 179   (ILE  398  - ASN  401  <=> GLU  176  - ARG  179 )                          
   8: 6c70-A es6m-A   318 - 321 <=>  223 - 226   (ILE  404  - SER  407  <=> VAL  223  - LYS  226 )                          
   8: 6c70-A es6m-A   326 - 329 <=>  267 - 270   (GLU  412  - TYR  415  <=> ALA  267  - LEU  270 )                          
   8: 6c70-A es6m-A   340 - 349 <=>  276 - 285   (ALA  426  - GLN  435  <=> ASN  276  - GLN  285 )                          
   9: 6c70-A etem-A    63 -  78 <=>  356 - 371   (ASP   65  - PHE   80  <=> LEU  356  - ASP  371 )                          
   9: 6c70-A etem-A    79 -  89 <=>  373 - 383   (LEU   81  - PRO   91  <=> LEU  373  - GLN  383 )                          
   9: 6c70-A etem-A    91 -  97 <=>  384 - 390   (ARG   93  - LYS   99  <=> LEU  384  - SER  390 )                          
   9: 6c70-A etem-A    99 - 102 <=>  391 - 394   (LEU  101  - TRP  104  <=> ILE  391  - ASP  394 )                          
   9: 6c70-A etem-A   250 - 285 <=>  395 - 430   (VAL  336  - LYS  371  <=> ASN  395  - ALA  430 )                          
   9: 6c70-A etem-A   378 - 386 <=>  432 - 440   (VAL  464  - GLN  472  <=> LEU  432  - LEU  440 )                          
  10: 6c70-A esik-A    63 -  96 <=>   15 -  48   (ASP   65  - TYR   98  <=> ARG   15  - ILE   48 )                          
  10: 6c70-A esik-A   100 - 103 <=>   85 -  88   (ALA  102  - ASN  105  <=> ASN   85  - ILE   88 )                          
  10: 6c70-A esik-A   104 - 107 <=>  100 - 103   (ASN  106  - SER  109  <=> HIS  100  - GLY  103 )                          
  10: 6c70-A esik-A   119 - 127 <=>  107 - 115   (HIS  121  - ARG  129  <=> ILE  107  - ILE  115 )                          
  10: 6c70-A esik-A   204 - 207 <=>  129 - 132   (LEU  221  - CYS  224  <=> SER  129  - THR  132 )                          
  10: 6c70-A esik-A   245 - 248 <=>  134 - 137   (GLU  331  - LYS  334  <=> MET  134  - GLY  137 )                          
  10: 6c70-A esik-A   256 - 277 <=>  172 - 193   (ALA  342  - THR  363  <=> SER  172  - VAL  193 )                          
  10: 6c70-A esik-A   278 - 286 <=>  195 - 203   (LEU  364  - VAL  372  <=> SER  195  - LEU  203 )                          
  10: 6c70-A esik-A   287 - 290 <=>  206 - 209   (ASN  373  - ASN  376  <=> VAL  206  - GLY  209 )                          
  11: 6c70-A esal-A    65 -  89 <=>   80 - 104   (VAL   67  - PRO   91  <=> ASP   80  - LEU  104 )                          
  11: 6c70-A esal-A    91 - 101 <=>  105 - 115   (ARG   93  - ILE  103  <=> THR  105  - GLY  115 )                          
  11: 6c70-A esal-A   102 - 105 <=>  117 - 120   (TRP  104  - PRO  107  <=> ASP  117  - ASN  120 )                          
  11: 6c70-A esal-A   107 - 110 <=>  126 - 129   (SER  109  - LEU  112  <=> ALA  126  - ALA  129 )                          
  11: 6c70-A esal-A   222 - 226 <=>  135 - 139   (GLU  239  - THR  243  <=> ASP  135  - ARG  139 )                          
  11: 6c70-A esal-A   227 - 256 <=>  153 - 182   (GLY  313  - ALA  342  <=> ASP  153  - VAL  182 )                          
  11: 6c70-A esal-A   259 - 290 <=>  183 - 214   (ASP  345  - ASN  376  <=> SER  183  - PRO  214 )                          
  11: 6c70-A esal-A   385 - 388 <=>  230 - 233   (VAL  471  - LYS  474  <=> ALA  230  - MET  233 )                          
  12: 6c70-A esyn-A    30 -  33 <=>    9 -  12   (GLU   32  - LYS   35  <=> SER    9  - LEU   12 )                          
  12: 6c70-A esyn-A    35 -  62 <=>   13 -  40   (PRO   37  - SER   64  <=> PRO   13  - PHE   40 )                          
  12: 6c70-A esyn-A    63 -  93 <=>   42 -  72   (ASP   65  - LYS   95  <=> SER   42  - ARG   72 )                          
  12: 6c70-A esyn-A    96 -  99 <=>   73 -  76   (TYR   98  - LEU  101  <=> ARG   73  - THR   76 )                          
  12: 6c70-A esyn-A   252 - 257 <=>   77 -  82   (ARG  338  - VAL  343  <=> ILE   77  - GLY   82 )                          
  12: 6c70-A esyn-A   260 - 287 <=>   83 - 110   (ALA  346  - ASN  373  <=> TRP   83  - ILE  110 )                          
  12: 6c70-A esyn-A   290 - 312 <=>  188 - 210   (ASN  376  - ILE  398  <=> ILE  188  - ASN  210 )                          
  12: 6c70-A esyn-A   313 - 316 <=>  213 - 216   (PHE  399  - ARG  402  <=> LEU  213  - ALA  216 )                          
  12: 6c70-A esyn-A   325 - 329 <=>  297 - 301   (MET  411  - TYR  415  <=> PRO  297  - LEU  301 )                          
  12: 6c70-A esyn-A   334 - 339 <=>  305 - 310   (TYR  420  - GLU  425  <=> VAL  305  - HIS  310 )                          
  13: 6c70-A et3y-A    63 -  77 <=>    8 -  22   (ASP   65  - PHE   79  <=> LEU    8  - LYS   22 )                          
  13: 6c70-A et3y-A    78 -  94 <=>   24 -  40   (PHE   80  - ILE   96  <=> VAL   24  - GLY   40 )                          
  13: 6c70-A et3y-A   255 - 258 <=>   43 -  46   (THR  341  - GLY  344  <=> LYS   43  - ALA   46 )                          
  13: 6c70-A et3y-A   261 - 286 <=>   48 -  73   (TYR  347  - VAL  372  <=> TYR   48  - GLN   73 )                          
  14: 6c70-A etjl-A    63 -  77 <=>    8 -  22   (ASP   65  - PHE   79  <=> ARG    8  - TRP   22 )                          
  14: 6c70-A etjl-A    78 -  95 <=>   24 -  41   (PHE   80  - PHE   97  <=> GLU   24  - ASP   41 )                          
  14: 6c70-A etjl-A   256 - 259 <=>   43 -  46   (ALA  342  - ASP  345  <=> SER   43  - ALA   46 )                          
  14: 6c70-A etjl-A   261 - 286 <=>   48 -  73   (TYR  347  - VAL  372  <=> TYR   48  - LYS   73 )                          
  15: 6c70-A esfl-A    63 -  93 <=>   11 -  41   (ASP   65  - LYS   95  <=> TYR   11  - GLY   41 )                          
  15: 6c70-A esfl-A    94 -  98 <=>   46 -  50   (ILE   96  - THR  100  <=> SER   46  - CYS   50 )                          
  15: 6c70-A esfl-A   254 - 279 <=>   51 -  76   (VAL  340  - LEU  365  <=> SER   51  - ASP   76 )                          
  15: 6c70-A esfl-A   299 - 302 <=>   78 -  81   (TYR  385  - TYR  388  <=> ASP   78  - GLU   81 )                          
  16: 6c70-A eso3-A    65 -  89 <=>    1 -  25   (VAL   67  - PRO   91  <=> MET    1  - ASP   25 )                          
  16: 6c70-A eso3-A    91 -  95 <=>   26 -  30   (ARG   93  - PHE   97  <=> LEU   26  - GLU   30 )                          
  16: 6c70-A eso3-A   258 - 286 <=>   32 -  60   (GLY  344  - VAL  372  <=> ALA   32  - LEU   60 )                          
  16: 6c70-A eso3-A   287 - 290 <=>   63 -  66   (ASN  373  - ASN  376  <=> GLU   63  - LYS   66 )                          
  16: 6c70-A eso3-A   291 - 294 <=>  101 - 104   (VAL  377  - ALA  380  <=> THR  101  - GLY  104 )                          
  17: 6c70-A er6o-A    64 - 102 <=>   45 -  83   (ASP   66  - TRP  104  <=> SER   45  - ARG   83 )                          
  17: 6c70-A er6o-A   255 - 286 <=>   88 - 119   (THR  341  - VAL  372  <=> ARG   88  - LYS  119 )                          
  17: 6c70-A er6o-A   287 - 290 <=>  122 - 125   (ASN  373  - ASN  376  <=> ILE  122  - LEU  125 )                          
  18: 6c70-A et8c-A    64 - 105 <=>   99 - 140   (ASP   66  - PRO  107  <=> ASN   99  - ALA  140 )                          
  18: 6c70-A et8c-A   249 - 259 <=>  142 - 152   (HIS  335  - ASP  345  <=> SER  142  - GLU  152 )                          
  18: 6c70-A et8c-A   261 - 284 <=>  153 - 176   (TYR  347  - THR  370  <=> MET  153  - THR  176 )                          
  18: 6c70-A et8c-A   285 - 290 <=>  178 - 183   (LYS  371  - ASN  376  <=> LYS  178  - TYR  183 )                          
  19: 6c70-A es55-A    50 -  53 <=>  734 - 737   (GLN   52  - MET   55  <=> ILE  734  - ASN  737 )                          
  19: 6c70-A es55-A    64 -  92 <=>  955 - 983   (ASP   66  - SER   94  <=> GLN  955  - GLY  983 )                          
  19: 6c70-A es55-A   190 - 199 <=>  992 -1001   (ALA  207  - PHE  216  <=> LEU  992  - GLY 1001 )                          
  19: 6c70-A es55-A   256 - 285 <=> 1003 -1032   (ALA  342  - LYS  371  <=> THR 1003  - LYS 1032 )                          
  19: 6c70-A es55-A   286 - 290 <=> 1034 -1038   (VAL  372  - ASN  376  <=> ARG 1034  - GLN 1038 )                          
  19: 6c70-A es55-A   334 - 339 <=> 1155 -1160   (TYR  420  - GLU  425  <=> VAL 1155  - ASP 1160 )                          
  20: 6c70-A etua-A    64 -  93 <=>   25 -  54   (ASP   66  - LYS   95  <=> VAL   25  - SER   54 )                          
  20: 6c70-A etua-A    99 - 103 <=>  275 - 279   (LEU  101  - ASN  105  <=> LEU  275  - TYR  279 )                          
  20: 6c70-A etua-A   104 - 107 <=>  292 - 295   (ASN  106  - SER  109  <=> SER  292  - ASP  295 )                          
  20: 6c70-A etua-A   115 - 121 <=>  297 - 303   (ASN  117  - LEU  123  <=> PRO  297  - ASP  303 )                          
  20: 6c70-A etua-A   127 - 130 <=>  323 - 326   (ARG  129  - LEU  132  <=> ARG  323  - SER  326 )                          
  20: 6c70-A etua-A   199 - 202 <=>  346 - 349   (PHE  216  - TRP  219  <=> THR  346  - GLU  349 )                          
  20: 6c70-A etua-A   257 - 286 <=>  352 - 381   (VAL  343  - VAL  372  <=> ARG  352  - ARG  381 )                          
  20: 6c70-A etua-A   287 - 290 <=>  384 - 387   (ASN  373  - ASN  376  <=> VAL  384  - MET  387 )                          
  21: 6c70-A eufp-A     1 -   5 <=>  304 - 308   (PHE    3  - GLY    7  <=> THR  304  - GLN  308 )                          
  21: 6c70-A eufp-A    64 -  90 <=>  568 - 594   (ASP   66  - VAL   92  <=> ARG  568  - ALA  594 )                          
  21: 6c70-A eufp-A    91 -  94 <=>  596 - 599   (ARG   93  - ILE   96  <=> PHE  596  - GLN  599 )                          
  21: 6c70-A eufp-A   257 - 284 <=>  600 - 627   (VAL  343  - THR  370  <=> PRO  600  - TYR  627 )                          
  21: 6c70-A eufp-A   285 - 290 <=>  629 - 634   (LYS  371  - ASN  376  <=> GLU  629  - GLY  634 )                          
  22: 6c70-A erqp-A    64 -  89 <=>    1 -  26   (ASP   66  - PRO   91  <=> MET    1  - ASN   26 )                          
  22: 6c70-A erqp-A    91 -  94 <=>   27 -  30   (ARG   93  - ILE   96  <=> SER   27  - TYR   30 )                          
  22: 6c70-A erqp-A    98 - 101 <=>   63 -  66   (THR  100  - ILE  103  <=> ASP   63  - THR   66 )                          
  22: 6c70-A erqp-A   108 - 111 <=>  127 - 130   (HIS  110  - PHE  113  <=> THR  127  - GLN  130 )                          
  22: 6c70-A erqp-A   116 - 119 <=>  314 - 317   (ALA  118  - HIS  121  <=> ILE  314  - ALA  317 )                          
  22: 6c70-A erqp-A   122 - 125 <=>  318 - 321   (ALA  124  - LYS  127  <=> ASN  318  - ASN  321 )                          
  22: 6c70-A erqp-A   127 - 131 <=>  322 - 326   (ARG  129  - PHE  133  <=> ASN  322  - ALA  326 )                          
  22: 6c70-A erqp-A   212 - 215 <=>  346 - 349   (HIS  229  - ALA  232  <=> THR  346  - THR  349 )                          
  22: 6c70-A erqp-A   249 - 252 <=>  356 - 359   (HIS  335  - ARG  338  <=> THR  356  - ALA  359 )                          
  22: 6c70-A erqp-A   260 - 286 <=>  366 - 392   (ALA  346  - VAL  372  <=> ASP  366  - ASP  392 )                          
  22: 6c70-A erqp-A   287 - 290 <=>  395 - 398   (ASN  373  - ASN  376  <=> LEU  395  - LEU  398 )                          
  23: 6c70-A ermm-A    64 -  78 <=>   11 -  25   (ASP   66  - PHE   80  <=> MET   11  - ALA   25 )                          
  23: 6c70-A ermm-A    79 -  93 <=>   27 -  41   (LEU   81  - LYS   95  <=> GLY   27  - ARG   41 )                          
  23: 6c70-A ermm-A    95 -  98 <=>   42 -  45   (PHE   97  - THR  100  <=> GLN   42  - LEU   45 )                          
  23: 6c70-A ermm-A   258 - 284 <=>   47 -  73   (GLY  344  - THR  370  <=> PRO   47  - TYR   73 )                          
  23: 6c70-A ermm-A   285 - 288 <=>   75 -  78   (LYS  371  - GLY  374  <=> MET   75  - VAL   78 )                          
  24: 6c70-A etq3-A    65 -  91 <=>  646 - 672   (VAL   67  - ARG   93  <=> ILE  646  - LEU  672 )                          
  24: 6c70-A etq3-A   260 - 278 <=>  674 - 692   (ALA  346  - LEU  364  <=> THR  674  - ARG  692 )                          
  24: 6c70-A etq3-A   282 - 287 <=>  761 - 766   (GLN  368  - ASN  373  <=> ALA  761  - GLY  766 )                          
  25: 6c70-A etaj-A    63 -  93 <=>  281 - 311   (ASP   65  - LYS   95  <=> ARG  281  - THR  311 )                          
  25: 6c70-A etaj-A    96 -  99 <=>  313 - 316   (TYR   98  - LEU  101  <=> LEU  313  - GLU  316 )                          
  25: 6c70-A etaj-A   258 - 287 <=>  319 - 348   (GLY  344  - ASN  373  <=> LYS  319  - LYS  348 )                          
  25: 6c70-A etaj-A   315 - 322 <=>  372 - 379   (ASN  401  - SER  408  <=> GLN  372  - ARG  379 )                          
  25: 6c70-A etaj-A   366 - 369 <=>  407 - 410   (SER  452  - LEU  455  <=> ILE  407  - ALA  410 )                          
  25: 6c70-A etaj-A   372 - 383 <=>  470 - 481   (SER  458  - VAL  469  <=> GLY  470  - LYS  481 )                          
  26: 6c70-A erle-A    28 -  41 <=>    6 -  19   (TYR   30  - ILE   43  <=> ILE    6  - ILE   19 )                          
  26: 6c70-A erle-A    42 -  62 <=>   21 -  41   (VAL   44  - SER   64  <=> ASN   21  - SER   41 )                          
  26: 6c70-A erle-A    65 -  93 <=>  274 - 302   (VAL   67  - LYS   95  <=> LEU  274  - ARG  302 )                          
  26: 6c70-A erle-A    96 -  99 <=>  303 - 306   (TYR   98  - LEU  101  <=> LEU  303  - ARG  306 )                          
  26: 6c70-A erle-A   255 - 283 <=>  308 - 336   (THR  341  - ALA  369  <=> THR  308  - GLY  336 )                          
  27: 6c70-A etxk-A    63 -  88 <=>    3 -  28   (ASP   65  - PHE   90  <=> LYS    3  - PRO   28 )                          
  27: 6c70-A etxk-A   261 - 277 <=>   30 -  46   (TYR  347  - THR  363  <=> ASP   30  - THR   46 )                          
  28: 6c70-A era0-A    10 -  13 <=>  103 - 106   (LEU   12  - ASN   15  <=> PRO  103  - ASP  106 )                          
  28: 6c70-A era0-A    64 -  91 <=>  251 - 278   (ASP   66  - ARG   93  <=> THR  251  - ASN  278 )                          
  28: 6c70-A era0-A   261 - 282 <=>  280 - 301   (TYR  347  - GLN  368  <=> LEU  280  - GLY  301 )                          
  28: 6c70-A era0-A   299 - 302 <=>  305 - 308   (TYR  385  - TYR  388  <=> GLY  305  - ASN  308 )                          
  28: 6c70-A era0-A   326 - 329 <=>  338 - 341   (GLU  412  - TYR  415  <=> ASP  338  - HIS  341 )                          
  28: 6c70-A era0-A   332 - 336 <=>  399 - 403   (HIS  418  - GLY  422  <=> TYR  399  - LYS  403 )                          
  28: 6c70-A era0-A   337 - 340 <=>  405 - 408   (SER  423  - ALA  426  <=> GLY  405  - VAL  408 )                          
  29: 6c70-A eta2-A    19 -  22 <=>   57 -  60   (GLY   21  - HIS   24  <=> LEU   57  - ILE   60 )                          
  29: 6c70-A eta2-A    37 -  40 <=>   64 -  67   (ARG   39  - CYS   42  <=> LEU   64  - TYR   67 )                          
  29: 6c70-A eta2-A    45 -  53 <=>  112 - 120   (LEU   47  - MET   55  <=> SER  112  - SER  120 )                          
  29: 6c70-A eta2-A    54 -  62 <=>  122 - 130   (MET   56  - SER   64  <=> THR  122  - VAL  130 )                          
  29: 6c70-A eta2-A    63 -  89 <=>  153 - 179   (ASP   65  - PRO   91  <=> VAL  153  - VAL  179 )                          
  29: 6c70-A eta2-A    90 - 102 <=>  186 - 198   (VAL   92  - TRP  104  <=> ASP  186  - THR  198 )                          
  29: 6c70-A eta2-A   252 - 285 <=>  200 - 233   (ARG  338  - LYS  371  <=> GLU  200  - PHE  233 )                          
  29: 6c70-A eta2-A   286 - 289 <=>  235 - 238   (VAL  372  - VAL  375  <=> ARG  235  - SER  238 )                          
  30: 6c70-A erfm-A    65 -  87 <=>    1 -  23   (VAL   67  - TYR   89  <=> MET    1  - ILE   23 )                          
  30: 6c70-A erfm-A    91 - 102 <=>   24 -  35   (ARG   93  - TRP  104  <=> GLU   24  - GLY   35 )                          
  30: 6c70-A erfm-A   256 - 260 <=>   41 -  45   (ALA  342  - ALA  346  <=> GLU   41  - GLY   45 )                          
  30: 6c70-A erfm-A   261 - 285 <=>   47 -  71   (TYR  347  - LYS  371  <=> LEU   47  - VAL   71 )                          
  30: 6c70-A erfm-A   286 - 289 <=>   73 -  76   (VAL  372  - VAL  375  <=> GLY   73  - GLY   76 )                          
  30: 6c70-A erfm-A   374 - 379 <=>  108 - 113   (LEU  460  - THR  465  <=> SER  108  - LEU  113 )                          
  31: 6c70-A esth-A    63 -  93 <=>  882 - 912   (ASP   65  - LYS   95  <=> LEU  882  - ASN  912 )                          
  31: 6c70-A esth-A    96 - 100 <=>  914 - 918   (TYR   98  - ALA  102  <=> GLY  914  - ARG  918 )                          
  31: 6c70-A esth-A   253 - 284 <=>  920 - 951   (LEU  339  - THR  370  <=> PRO  920  - LEU  951 )                          
  32: 6c70-A es13-A    29 -  38 <=>    6 -  15   (SER   31  - ILE   40  <=> GLU    6  - LEU   15 )                          
  32: 6c70-A es13-A    40 -  63 <=>   16 -  39   (CYS   42  - ASP   65  <=> LEU   16  - ILE   39 )                          
  32: 6c70-A es13-A    65 -  92 <=>   54 -  81   (VAL   67  - SER   94  <=> ILE   54  - PHE   81 )                          
  32: 6c70-A es13-A   260 - 283 <=>  101 - 124   (ALA  346  - ALA  369  <=> ASP  101  - VAL  124 )                          
  32: 6c70-A es13-A   284 - 287 <=>  126 - 129   (THR  370  - ASN  373  <=> MET  126  - LYS  129 )                          
  32: 6c70-A es13-A   288 - 294 <=>  131 - 137   (GLY  374  - ALA  380  <=> VAL  131  - MET  137 )                          
  32: 6c70-A es13-A   302 - 324 <=>  142 - 164   (TYR  388  - VAL  410  <=> ILE  142  - HIS  164 )                          
  33: 6c70-A erm6-A    64 -  89 <=>   49 -  74   (ASP   66  - PRO   91  <=> ALA   49  - VAL   74 )                          
  33: 6c70-A erm6-A    91 - 105 <=>   75 -  89   (ARG   93  - PRO  107  <=> ALA   75  - LEU   89 )                          
  33: 6c70-A erm6-A   106 - 113 <=>  168 - 175   (ASN  108  - GLU  115  <=> LEU  168  - VAL  175 )                          
  33: 6c70-A erm6-A   231 - 234 <=>  372 - 375   (LYS  317  - MET  320  <=> ASP  372  - GLY  375 )                          
  33: 6c70-A erm6-A   238 - 284 <=>  409 - 455   (SER  324  - THR  370  <=> ASP  409  - ARG  455 )                          
  33: 6c70-A erm6-A   285 - 289 <=>  457 - 461   (LYS  371  - VAL  375  <=> GLN  457  - TYR  461 )                          
  34: 6c70-A esfq-A    64 -  99 <=>   17 -  52   (ASP   66  - LEU  101  <=> LEU   17  - LEU   52 )                          
  34: 6c70-A esfq-A   255 - 283 <=>  174 - 202   (THR  341  - ALA  369  <=> GLN  174  - VAL  202 )                          
  34: 6c70-A esfq-A   284 - 287 <=>  204 - 207   (THR  370  - ASN  373  <=> VAL  204  - LYS  207 )                          
  34: 6c70-A esfq-A   288 - 291 <=>  211 - 214   (GLY  374  - VAL  377  <=> GLY  211  - PRO  214 )                          
  35: 6c70-A etkk-A     5 -  12 <=>  129 - 136   (GLY    7  - PRO   14  <=> ILE  129  - LEU  136 )                          
  35: 6c70-A etkk-A    14 -  18 <=>  137 - 141   (ILE   16  - GLN   20  <=> PRO  137  - VAL  141 )                          
  35: 6c70-A etkk-A    46 -  58 <=>  146 - 158   (LEU   48  - LEU   60  <=> ASP  146  - PHE  158 )                          
  35: 6c70-A etkk-A    63 -  94 <=>  201 - 232   (ASP   65  - ILE   96  <=> LEU  201  - TRP  232 )                          
  35: 6c70-A etkk-A   259 - 283 <=>  233 - 257   (ASP  345  - ALA  369  <=> SER  233  - MET  257 )                          
  35: 6c70-A etkk-A   284 - 287 <=>  259 - 262   (THR  370  - ASN  373  <=> LEU  259  - VAL  262 )                          
  35: 6c70-A etkk-A   288 - 291 <=>  265 - 268   (GLY  374  - VAL  377  <=> SER  265  - SER  268 )                          
  36: 6c70-A eshq-A    63 -  91 <=>  127 - 155   (ASP   65  - ARG   93  <=> ARG  127  - ILE  155 )                          
  36: 6c70-A eshq-A   261 - 281 <=>  157 - 177   (TYR  347  - TYR  367  <=> THR  157  - VAL  177 )                          
  36: 6c70-A eshq-A   284 - 287 <=>  178 - 181   (THR  370  - ASN  373  <=> ASP  178  - THR  181 )                          
  37: 6c70-A etbk-A    63 -  89 <=>   59 -  85   (ASP   65  - PRO   91  <=> ARG   59  - SER   85 )                          
  37: 6c70-A etbk-A    92 - 101 <=>   86 -  95   (SER   94  - ILE  103  <=> ARG   86  - GLY   95 )                          
  37: 6c70-A etbk-A   253 - 258 <=>   98 - 103   (LEU  339  - GLY  344  <=> LYS   98  - LYS  103 )                          
  37: 6c70-A etbk-A   261 - 274 <=>  105 - 118   (TYR  347  - ILE  360  <=> TYR  105  - VAL  118 )                          
  37: 6c70-A etbk-A   277 - 283 <=>  119 - 125   (THR  363  - ALA  369  <=> ASP  119  - ASP  125 )                          
  37: 6c70-A etbk-A   310 - 313 <=>  134 - 137   (PHE  396  - PHE  399  <=> VAL  134  - ARG  137 )                          
  38: 6c70-A er36-A    63 -  89 <=>   23 -  49   (ASP   65  - PRO   91  <=> GLN   23  - ALA   49 )                          
  38: 6c70-A er36-A    91 -  99 <=>   50 -  58   (ARG   93  - LEU  101  <=> PHE   50  - LEU   58 )                          
  38: 6c70-A er36-A   126 - 132 <=>   65 -  71   (MET  128  - CYS  134  <=> SER   65  - VAL   71 )                          
  38: 6c70-A er36-A   171 - 176 <=>   95 - 100   (GLY  188  - PHE  193  <=> GLN   95  - SER  100 )                          
  38: 6c70-A er36-A   178 - 194 <=>  101 - 117   (LEU  195  - SER  211  <=> ARG  101  - ILE  117 )                          
  38: 6c70-A er36-A   262 - 284 <=>  130 - 152   (GLY  348  - THR  370  <=> GLN  130  - ARG  152 )                          
  38: 6c70-A er36-A   285 - 289 <=>  154 - 158   (LYS  371  - VAL  375  <=> ASN  154  - LEU  158 )                          
  38: 6c70-A er36-A   316 - 319 <=>  191 - 194   (ARG  402  - GLU  405  <=> LEU  191  - ASN  194 )                          
  38: 6c70-A er36-A   368 - 371 <=>  293 - 296   (ASP  454  - ALA  457  <=> LEU  293  - PHE  296 )                          
  39: 6c70-A ert5-A    49 -  53 <=>  182 - 186   (LEU   51  - MET   55  <=> ARG  182  - SER  186 )                          
  39: 6c70-A ert5-A    64 -  86 <=>  225 - 247   (ASP   66  - ILE   88  <=> ALA  225  - ARG  247 )                          
  39: 6c70-A ert5-A    88 -  91 <=>  248 - 251   (PHE   90  - ARG   93  <=> GLU  248  - ASN  251 )                          
  39: 6c70-A ert5-A   259 - 290 <=>  252 - 283   (ASP  345  - ASN  376  <=> GLU  252  - LYS  283 )                          
  39: 6c70-A ert5-A   301 - 304 <=>  303 - 306   (LEU  387  - LEU  390  <=> ILE  303  - ASP  306 )                          
  39: 6c70-A ert5-A   308 - 312 <=>  337 - 341   (PHE  394  - ILE  398  <=> ASN  337  - ASN  341 )                          
  39: 6c70-A ert5-A   314 - 317 <=>  344 - 347   (GLY  400  - LEU  403  <=> ARG  344  - PRO  347 )                          
  40: 6c70-A es1p-A    64 -  93 <=>   22 -  51   (ASP   66  - LYS   95  <=> ILE   22  - LEU   51 )                          
  40: 6c70-A es1p-A   113 - 116 <=>  160 - 163   (GLU  115  - ALA  118  <=> ILE  160  - VAL  163 )                          
  40: 6c70-A es1p-A   255 - 262 <=>  170 - 177   (THR  341  - GLY  348  <=> SER  170  - ALA  177 )                          
  40: 6c70-A es1p-A   263 - 285 <=>  179 - 201   (VAL  349  - LYS  371  <=> PHE  179  - LEU  201 )                          
  40: 6c70-A es1p-A   286 - 289 <=>  204 - 207   (VAL  372  - VAL  375  <=> HIS  204  - ARG  207 )                          
  41: 6c70-A eruz-A    63 - 101 <=>   24 -  62   (ASP   65  - ILE  103  <=> LEU   24  - ASP   62 )                          
  41: 6c70-A eruz-A   255 - 280 <=>   65 -  90   (THR  341  - ALA  366  <=> VAL   65  - GLY   90 )                          
  41: 6c70-A eruz-A   299 - 308 <=>   92 - 101   (TYR  385  - PHE  394  <=> GLN   92  - GLY  101 )                          
  41: 6c70-A eruz-A   309 - 323 <=>  103 - 117   (LEU  395  - SER  409  <=> ALA  103  - ASN  117 )                          
  41: 6c70-A eruz-A   324 - 333 <=>  166 - 175   (VAL  410  - TRP  419  <=> PRO  166  - ILE  175 )                          
  41: 6c70-A eruz-A   336 - 339 <=>  176 - 179   (GLY  422  - GLU  425  <=> ILE  176  - SER  179 )                          
  42: 6c70-A etz0-A    69 -  72 <=>   41 -  44   (THR   71  - THR   74  <=> ARG   41  - ARG   44 )                          
  42: 6c70-A etz0-A    74 -  95 <=>   45 -  66   (THR   76  - PHE   97  <=> ILE   45  - GLY   66 )                          
  42: 6c70-A etz0-A   257 - 279 <=>   67 -  89   (VAL  343  - LEU  365  <=> ALA   67  - VAL   89 )                          
  42: 6c70-A etz0-A   282 - 285 <=>   90 -  93   (GLN  368  - LYS  371  <=> PRO   90  - ILE   93 )                          
  42: 6c70-A etz0-A   289 - 294 <=>  131 - 136   (VAL  375  - ALA  380  <=> LEU  131  - ARG  136 )                          
  43: 6c70-A espg-A    52 -  55 <=>    1 -   4   (GLY   54  - ALA   57  <=> MET    1  - ASN    4 )                          
  43: 6c70-A espg-A    67 -  91 <=>    6 -  30   (ASP   69  - ARG   93  <=> LEU    6  - GLU   30 )                          
  43: 6c70-A espg-A   260 - 288 <=>   32 -  60   (ALA  346  - GLY  374  <=> LEU   32  - ALA   60 )                          
  43: 6c70-A espg-A   289 - 292 <=>  220 - 223   (VAL  375  - TYR  378  <=> LEU  220  - SER  223 )                          
  43: 6c70-A espg-A   294 - 297 <=>  271 - 274   (ALA  380  - ILE  383  <=> PRO  271  - GLY  274 )                          
  44: 6c70-A esbk-A    54 -  60 <=>   14 -  20   (MET   56  - MET   62  <=> LYS   14  - ARG   20 )                          
  44: 6c70-A esbk-A    63 -  66 <=>   55 -  58   (ASP   65  - ASP   68  <=> GLU   55  - GLU   58 )                          
  44: 6c70-A esbk-A    68 -  84 <=>   59 -  75   (LEU   70  - LYS   86  <=> VAL   59  - GLN   75 )                          
  44: 6c70-A esbk-A    86 -  89 <=>   76 -  79   (ILE   88  - PRO   91  <=> THR   76  - GLY   79 )                          
  44: 6c70-A esbk-A    92 -  95 <=>   80 -  83   (SER   94  - PHE   97  <=> VAL   80  - VAL   83 )                          
  44: 6c70-A esbk-A   260 - 280 <=>   84 - 104   (ALA  346  - ALA  366  <=> ASP   84  - SER  104 )                          
  44: 6c70-A esbk-A   282 - 285 <=>  105 - 108   (GLN  368  - LYS  371  <=> ALA  105  - ILE  108 )                          
  44: 6c70-A esbk-A   286 - 289 <=>  110 - 113   (VAL  372  - VAL  375  <=> GLN  110  - ARG  113 )                          
  44: 6c70-A esbk-A   290 - 294 <=>  157 - 161   (ASN  376  - ALA  380  <=> TRP  157  - LEU  161 )                          
  44: 6c70-A esbk-A   324 - 329 <=>  205 - 210   (VAL  410  - TYR  415  <=> LEU  205  - GLN  210 )                          
  44: 6c70-A esbk-A   333 - 336 <=>  230 - 233   (TRP  419  - GLY  422  <=> ASP  230  - ASN  233 )                          
  44: 6c70-A esbk-A   340 - 343 <=>  234 - 237   (ALA  426  - PHE  429  <=> GLY  234  - PRO  237 )                          
  44: 6c70-A esbk-A   346 - 349 <=>  239 - 242   (ILE  432  - GLN  435  <=> ARG  239  - PHE  242 )                          
  45: 6c70-A er9u-A    63 -  78 <=>  261 - 276   (ASP   65  - PHE   80  <=> GLU  261  - THR  276 )                          
  45: 6c70-A er9u-A    79 -  94 <=>  278 - 293   (LEU   81  - ILE   96  <=> SER  278  - LEU  293 )                          
  45: 6c70-A er9u-A    96 -  99 <=>  298 - 301   (TYR   98  - LEU  101  <=> MET  298  - SER  301 )                          
  45: 6c70-A er9u-A   258 - 282 <=>  304 - 328   (GLY  344  - GLN  368  <=> GLU  304  - ARG  328 )                          
  45: 6c70-A er9u-A   285 - 290 <=>  329 - 334   (LYS  371  - ASN  376  <=> GLY  329  - SER  334 )                          
  45: 6c70-A er9u-A   313 - 323 <=>  350 - 360   (PHE  399  - SER  409  <=> ALA  350  - VAL  360 )                          
  45: 6c70-A er9u-A   372 - 375 <=>  380 - 383   (SER  458  - GLY  461  <=> VAL  380  - MET  383 )                          
  45: 6c70-A er9u-A   377 - 386 <=>  448 - 457   (VAL  463  - GLN  472  <=> VAL  448  - GLU  457 )                          
  46: 6c70-A erpa-A    63 -  88 <=>   71 -  96   (ASP   65  - PHE   90  <=> GLU   71  - GLN   96 )                          
  46: 6c70-A erpa-A   195 - 203 <=>   97 - 105   (LEU  212  - LEU  220  <=> TRP   97  - ARG  105 )                          
  46: 6c70-A erpa-A   257 - 277 <=>  107 - 127   (VAL  343  - THR  363  <=> LYS  107  - VAL  127 )                          
  46: 6c70-A erpa-A   280 - 283 <=>  128 - 131   (ALA  366  - ALA  369  <=> ASP  128  - SER  131 )                          
  47: 6c70-A eq8c-A    66 -  78 <=>   11 -  23   (ASP   68  - PHE   80  <=> SER   11  - GLY   23 )                          
  47: 6c70-A eq8c-A    79 -  86 <=>   25 -  32   (LEU   81  - ILE   88  <=> VAL   25  - MET   32 )                          
  47: 6c70-A eq8c-A    89 -  92 <=>   33 -  36   (PRO   91  - SER   94  <=> PRO   33  - LEU   36 )                          
  47: 6c70-A eq8c-A   259 - 287 <=>   37 -  65   (ASP  345  - ASN  373  <=> SER   37  - GLY   65 )                          
  47: 6c70-A eq8c-A   289 - 292 <=>  107 - 110   (VAL  375  - TYR  378  <=> GLN  107  - TRP  110 )                          
  48: 6c70-A esc0-A    63 - 105 <=>  114 - 156   (ASP   65  - PRO  107  <=> THR  114  - VAL  156 )                          
  48: 6c70-A esc0-A   250 - 284 <=>  160 - 194   (VAL  336  - THR  370  <=> SER  160  - SER  194 )                          
  48: 6c70-A esc0-A   286 - 289 <=>  195 - 198   (VAL  372  - VAL  375  <=> MET  195  - GLY  198 )                          
  49: 6c70-A eq73-A    64 -  93 <=>  477 - 506   (ASP   66  - LYS   95  <=> THR  477  - GLU  506 )                          
  49: 6c70-A eq73-A    96 -  99 <=>  577 - 580   (TYR   98  - LEU  101  <=> PHE  577  - ASN  580 )                          
  49: 6c70-A eq73-A   260 - 286 <=>  584 - 610   (ALA  346  - VAL  372  <=> THR  584  - ALA  610 )                          
  49: 6c70-A eq73-A   287 - 290 <=>  613 - 616   (ASN  373  - ASN  376  <=> LEU  613  - PHE  616 )                          
  50: 6c70-A eryc-A     9 -  12 <=>    1 -   4   (ASP   11  - PRO   14  <=> MET    1  - LYS    4 )                          
  50: 6c70-A eryc-A    49 -  53 <=>   45 -  49   (LEU   51  - MET   55  <=> LYS   45  - ALA   49 )                          
  50: 6c70-A eryc-A    65 -  88 <=>  295 - 318   (VAL   67  - PHE   90  <=> ASP  295  - PRO  318 )                          
  50: 6c70-A eryc-A   259 - 281 <=>  322 - 344   (ASP  345  - TYR  367  <=> ASN  322  - LYS  344 )                          
  50: 6c70-A eryc-A   283 - 289 <=>  345 - 351   (ALA  369  - VAL  375  <=> SER  345  - GLN  351 )                          
  50: 6c70-A eryc-A   333 - 338 <=>  357 - 362   (TRP  419  - GLU  424  <=> ASN  357  - LEU  362 )                          
  50: 6c70-A eryc-A   380 - 383 <=>  373 - 376   (TYR  466  - VAL  469  <=> PRO  373  - SER  376 )                          
  50: 6c70-A eryc-A   384 - 387 <=>  383 - 386   (LEU  470  - LEU  473  <=> ASP  383  - SER  386 )                          
  51: 6c70-A eq8s-A    63 -  78 <=>   20 -  35   (ASP   65  - PHE   80  <=> ASN   20  - LEU   35 )                          
  51: 6c70-A eq8s-A    79 -  96 <=>   37 -  54   (LEU   81  - TYR   98  <=> LEU   37  - ALA   54 )                          
  51: 6c70-A eq8s-A    99 - 108 <=>   88 -  97   (LEU  101  - HIS  110  <=> GLN   88  - LYS   97 )                          
  51: 6c70-A eq8s-A   121 - 124 <=>  109 - 112   (LEU  123  - THR  126  <=> ARG  109  - PRO  112 )                          
  51: 6c70-A eq8s-A   127 - 130 <=>  113 - 116   (ARG  129  - LEU  132  <=> GLY  113  - PHE  116 )                          
  51: 6c70-A eq8s-A   197 - 200 <=>  120 - 123   (VAL  214  - CYS  217  <=> ILE  120  - TRP  123 )                          
  51: 6c70-A eq8s-A   261 - 283 <=>  153 - 175   (TYR  347  - ALA  369  <=> SER  153  - ILE  175 )                          
  51: 6c70-A eq8s-A   284 - 287 <=>  177 - 180   (THR  370  - ASN  373  <=> LEU  177  - HIS  180 )                          
  51: 6c70-A eq8s-A   288 - 291 <=>  183 - 186   (GLY  374  - VAL  377  <=> ASN  183  - VAL  186 )                          
  52: 6c70-A eq7s-A    63 -  95 <=>   11 -  43   (ASP   65  - PHE   97  <=> SER   11  - PRO   43 )                          
  52: 6c70-A eq7s-A   259 - 277 <=>   44 -  62   (ASP  345  - THR  363  <=> ALA   44  - LEU   62 )                          
  52: 6c70-A eq7s-A   278 - 281 <=>   64 -  67   (LEU  364  - TYR  367  <=> CYS   64  - HIS   67 )                          
  52: 6c70-A eq7s-A   283 - 290 <=>   68 -  75   (ALA  369  - ASN  376  <=> MET   68  - GLY   75 )                          
  52: 6c70-A eq7s-A   305 - 327 <=>   87 - 109   (GLY  391  - ALA  413  <=> ILE   87  - HIS  109 )                          
  53: 6c70-A esbn-A    47 -  57 <=>    4 -  14   (LEU   49  - ASN   59  <=> SER    4  - GLU   14 )                          
  53: 6c70-A esbn-A    59 -  62 <=>   19 -  22   (MET   61  - SER   64  <=> ALA   19  - THR   22 )                          
  53: 6c70-A esbn-A    67 -  91 <=>   23 -  47   (ASP   69  - ARG   93  <=> GLY   23  - LYS   47 )                          
  53: 6c70-A esbn-A   260 - 286 <=>   48 -  74   (ALA  346  - VAL  372  <=> LYS   48  - ASP   74 )                          
  53: 6c70-A esbn-A   293 - 301 <=>   75 -  83   (ALA  379  - LEU  387  <=> VAL   75  - GLU   83 )                          
  53: 6c70-A esbn-A   302 - 305 <=>   86 -  89   (TYR  388  - GLY  391  <=> GLY   86  - ARG   89 )                          
  54: 6c70-A etmv-A    64 -  88 <=>  133 - 157   (ASP   66  - PHE   90  <=> LEU  133  - LYS  157 )                          
  54: 6c70-A etmv-A    90 -  94 <=>  158 - 162   (VAL   92  - ILE   96  <=> ALA  158  - PRO  162 )                          
  54: 6c70-A etmv-A   259 - 283 <=>  163 - 187   (ASP  345  - ALA  369  <=> SER  163  - GLY  187 )                          
  54: 6c70-A etmv-A   285 - 290 <=>  188 - 193   (LYS  371  - ASN  376  <=> PRO  188  - THR  193 )                          
  54: 6c70-A etmv-A   384 - 388 <=>  314 - 318   (LEU  470  - LYS  474  <=> LEU  314  - ILE  318 )                          
  55: 6c70-A er12-A   289 - 299 <=>    1 -  11   (VAL  375  - TYR  385  <=> MET    1  - ALA   11 )                          
  55: 6c70-A er12-A   301 - 315 <=>   12 -  26   (LEU  387  - ASN  401  <=> LEU   12  - SER   26 )                          
  55: 6c70-A er12-A   317 - 330 <=>   27 -  40   (LEU  403  - SER  416  <=> LEU   27  - ASN   40 )                          
  55: 6c70-A er12-A   331 - 334 <=>   42 -  45   (CYS  417  - TYR  420  <=> LEU   42  - PHE   45 )                          
  55: 6c70-A er12-A   338 - 341 <=>  169 - 172   (GLU  424  - LYS  427  <=> ASP  169  - LEU  172 )                          
  55: 6c70-A er12-A   343 - 351 <=>  230 - 238   (PHE  429  - CYS  437  <=> THR  230  - HIS  238 )                          
  55: 6c70-A er12-A   352 - 355 <=>  240 - 243   (GLN  438  - MET  441  <=> TYR  240  - LEU  243 )                          
  55: 6c70-A er12-A   364 - 388 <=>  248 - 272   (THR  450  - LYS  474  <=> PRO  248  - LYS  272 )                          
  56: 6c70-A eswr-A    63 -  89 <=>    2 -  28   (ASP   65  - PRO   91  <=> ILE    2  - ASN   28 )                          
  56: 6c70-A eswr-A    91 -  94 <=>   29 -  32   (ARG   93  - ILE   96  <=> VAL   29  - ASN   32 )                          
  56: 6c70-A eswr-A    98 - 101 <=>   84 -  87   (THR  100  - ILE  103  <=> GLY   84  - SER   87 )                          
  56: 6c70-A eswr-A   109 - 112 <=>  169 - 172   (PRO  111  - ALA  114  <=> GLN  169  - GLN  172 )                          
  56: 6c70-A eswr-A   115 - 118 <=>  173 - 176   (ASN  117  - PHE  120  <=> LEU  173  - THR  176 )                          
  56: 6c70-A eswr-A   122 - 125 <=>  177 - 180   (ALA  124  - LYS  127  <=> THR  177  - ASN  180 )                          
  56: 6c70-A eswr-A   127 - 131 <=>  181 - 185   (ARG  129  - PHE  133  <=> ASP  181  - GLU  185 )                          
  56: 6c70-A eswr-A   212 - 215 <=>  205 - 208   (HIS  229  - ALA  232  <=> THR  205  - LEU  208 )                          
  56: 6c70-A eswr-A   246 - 249 <=>  214 - 217   (ARG  332  - HIS  335  <=> LEU  214  - GLY  217 )                          
  56: 6c70-A eswr-A   260 - 284 <=>  225 - 249   (ALA  346  - THR  370  <=> ASN  225  - THR  249 )                          
  56: 6c70-A eswr-A   285 - 290 <=>  251 - 256   (LYS  371  - ASN  376  <=> ASP  251  - LYS  256 )                          
  57: 6c70-A et4p-A    60 -  65 <=>    7 -  12   (MET   62  - VAL   67  <=> ILE    7  - LEU   12 )                          
  57: 6c70-A et4p-A    66 -  99 <=>   14 -  47   (ASP   68  - LEU  101  <=> ASN   14  - LYS   47 )                          
  57: 6c70-A et4p-A   255 - 263 <=>  183 - 191   (THR  341  - VAL  349  <=> ARG  183  - ARG  191 )                          
  57: 6c70-A et4p-A   264 - 286 <=>  193 - 215   (ALA  350  - VAL  372  <=> ILE  193  - SER  215 )                          
  57: 6c70-A et4p-A   287 - 290 <=>  218 - 221   (ASN  373  - ASN  376  <=> ILE  218  - ILE  221 )                          
  57: 6c70-A et4p-A   385 - 388 <=>  240 - 243   (VAL  471  - LYS  474  <=> PRO  240  - MET  243 )                          
  58: 6c70-A etjj-A    64 -  97 <=>    6 -  39   (ASP   66  - LYS   99  <=> ALA    6  - LEU   39 )                          
  58: 6c70-A etjj-A   131 - 134 <=>   54 -  57   (PHE  133  - ALA  136  <=> GLY   54  - ASN   57 )                          
  58: 6c70-A etjj-A   193 - 198 <=>   60 -  65   (ASN  210  - LEU  215  <=> VAL   60  - TYR   65 )                          
  58: 6c70-A etjj-A   256 - 259 <=>   73 -  76   (ALA  342  - ASP  345  <=> ASP   73  - ASP   76 )                          
  58: 6c70-A etjj-A   261 - 285 <=>   79 - 103   (TYR  347  - LYS  371  <=> PHE   79  - SER  103 )                          
  58: 6c70-A etjj-A   286 - 290 <=>  106 - 110   (VAL  372  - ASN  376  <=> ALA  106  - TRP  110 )                          
  59: 6c70-A esjp-A    64 -  88 <=>  122 - 146   (ASP   66  - PHE   90  <=> GLN  122  - ARG  146 )                          
  59: 6c70-A esjp-A    90 - 102 <=>  147 - 159   (VAL   92  - TRP  104  <=> ASP  147  - LEU  159 )                          
  59: 6c70-A esjp-A   253 - 284 <=>  161 - 192   (LEU  339  - THR  370  <=> SER  161  - GLN  192 )                          
  59: 6c70-A esjp-A   285 - 289 <=>  194 - 198   (LYS  371  - VAL  375  <=> ASP  194  - ILE  198 )                          
  59: 6c70-A esjp-A   332 - 337 <=>  279 - 284   (HIS  418  - SER  423  <=> LEU  279  - ASP  284 )                          
  60: 6c70-A esad-A    63 -  88 <=>   12 -  37   (ASP   65  - PHE   90  <=> VAL   12  - VAL   37 )                          
  60: 6c70-A esad-A    90 -  93 <=>   38 -  41   (VAL   92  - LYS   95  <=> GLN   38  - GLN   41 )                          
  60: 6c70-A esad-A    96 -  99 <=>   42 -  45   (TYR   98  - LEU  101  <=> GLY   42  - HIS   45 )                          
  60: 6c70-A esad-A   245 - 286 <=>  133 - 174   (GLU  331  - VAL  372  <=> GLY  133  - LEU  174 )                          
  60: 6c70-A esad-A   287 - 290 <=>  178 - 181   (ASN  373  - ASN  376  <=> LEU  178  - PRO  181 )                          
  61: 6c70-A esf4-A    36 -  62 <=>    1 -  27   (HIS   38  - SER   64  <=> MET    1  - SER   27 )                          
  61: 6c70-A esf4-A    64 -  92 <=>   42 -  70   (ASP   66  - SER   94  <=> PHE   42  - LEU   70 )                          
  61: 6c70-A esf4-A   260 - 286 <=>   71 -  97   (ALA  346  - VAL  372  <=> LYS   71  - LEU   97 )                          
  61: 6c70-A esf4-A   287 - 290 <=>  100 - 103   (ASN  373  - ASN  376  <=> GLN  100  - LYS  103 )                          
  61: 6c70-A esf4-A   370 - 375 <=>  131 - 136   (PHE  456  - GLY  461  <=> VAL  131  - GLU  136 )                          
  62: 6c70-A ets6-A    52 -  63 <=>   12 -  23   (GLY   54  - ASP   65  <=> ALA   12  - LEU   23 )                          
  62: 6c70-A ets6-A    66 -  90 <=>   95 - 119   (ASP   68  - VAL   92  <=> GLY   95  - SER  119 )                          
  62: 6c70-A ets6-A    92 -  95 <=>  120 - 123   (SER   94  - PHE   97  <=> HIS  120  - PRO  123 )                          
  62: 6c70-A ets6-A   259 - 283 <=>  125 - 149   (ASP  345  - ALA  369  <=> ARG  125  - PHE  149 )                          
  63: 6c70-A et9s-A     4 -  11 <=>    1 -   8   (GLN    6  - LEU   13  <=> MET    1  - GLY    8 )                          
  63: 6c70-A et9s-A    23 -  29 <=>   13 -  19   (PHE   25  - SER   31  <=> TYR   13  - ALA   19 )                          
  63: 6c70-A et9s-A    63 -  94 <=>  108 - 139   (ASP   65  - ILE   96  <=> ALA  108  - GLU  139 )                          
  63: 6c70-A et9s-A   258 - 288 <=>  141 - 171   (GLY  344  - GLY  374  <=> TRP  141  - PHE  171 )                          
  64: 6c70-A etqv-A    64 -  88 <=>  110 - 134   (ASP   66  - PHE   90  <=> GLN  110  - LYS  134 )                          
  64: 6c70-A etqv-A    90 - 102 <=>  135 - 147   (VAL   92  - TRP  104  <=> ARG  135  - ALA  147 )                          
  64: 6c70-A etqv-A   253 - 284 <=>  149 - 180   (LEU  339  - THR  370  <=> SER  149  - ALA  180 )                          
  64: 6c70-A etqv-A   285 - 288 <=>  182 - 185   (LYS  371  - GLY  374  <=> GLU  182  - ARG  185 )                          
  65: 6c70-A es10-A    65 -  91 <=>   10 -  36   (VAL   67  - ARG   93  <=> SER   10  - GLN   36 )                          
  65: 6c70-A es10-A   261 - 264 <=>   37 -  40   (TYR  347  - ALA  350  <=> LEU   37  - SER   40 )                          
  65: 6c70-A es10-A   266 - 288 <=>   41 -  63   (LEU  352  - GLY  374  <=> HIS   41  - ALA   63 )                          
  66: 6c70-A euh6-A    63 -  91 <=>    1 -  29   (ASP   65  - ARG   93  <=> MET    1  - LYS   29 )                          
  66: 6c70-A euh6-A   261 - 288 <=>   30 -  57   (TYR  347  - GLY  374  <=> THR   30  - PHE   57 )                          
  67: 6c70-A et85-A     4 -   7 <=>    1 -   4   (GLN    6  - VAL    9  <=> MET    1  - GLN    4 )                          
  67: 6c70-A et85-A    47 -  63 <=>   17 -  33   (LEU   49  - ASP   65  <=> ARG   17  - ALA   33 )                          
  67: 6c70-A et85-A    64 -  90 <=>   43 -  69   (ASP   66  - VAL   92  <=> PRO   43  - ALA   69 )                          
  67: 6c70-A et85-A    91 -  95 <=>   85 -  89   (ARG   93  - PHE   97  <=> MET   85  - VAL   89 )                          
  67: 6c70-A et85-A   260 - 284 <=>   91 - 115   (ALA  346  - THR  370  <=> THR   91  - ALA  115 )                          
  67: 6c70-A et85-A   285 - 305 <=>  117 - 137   (LYS  371  - GLY  391  <=> ALA  117  - ALA  137 )                          
  68: 6c70-A er80-A    66 -  69 <=>    9 -  12   (ASP   68  - THR   71  <=> ILE    9  - LEU   12 )                          
  68: 6c70-A er80-A    70 -  96 <=>   16 -  42   (ALA   72  - TYR   98  <=> ASN   16  - ARG   42 )                          
  68: 6c70-A er80-A   258 - 287 <=>   45 -  74   (GLY  344  - ASN  373  <=> ASN   45  - VAL   74 )                          
  69: 6c70-A esf2-A    64 - 103 <=>    2 -  41   (ASP   66  - ASN  105  <=> ALA    2  - ALA   41 )                          
  69: 6c70-A esf2-A   104 - 107 <=>   43 -  46   (ASN  106  - SER  109  <=> ARG   43  - ALA   46 )                          
  69: 6c70-A esf2-A   108 - 111 <=>   50 -  53   (HIS  110  - PHE  113  <=> ARG   50  - ILE   53 )                          
  69: 6c70-A esf2-A   122 - 125 <=>   95 -  98   (ALA  124  - LYS  127  <=> LEU   95  - LYS   98 )                          
  69: 6c70-A esf2-A   199 - 205 <=>  178 - 184   (PHE  216  - PHE  222  <=> THR  178  - THR  184 )                          
  69: 6c70-A esf2-A   211 - 219 <=>  186 - 194   (GLN  228  - PRO  236  <=> SER  186  - SER  194 )                          
  69: 6c70-A esf2-A   228 - 262 <=>  209 - 243   (LEU  314  - GLY  348  <=> GLU  209  - ARG  243 )                          
  69: 6c70-A esf2-A   263 - 286 <=>  246 - 269   (VAL  349  - VAL  372  <=> ALA  246  - ARG  269 )                          
  69: 6c70-A esf2-A   287 - 290 <=>  272 - 275   (ASN  373  - ASN  376  <=> SER  272  - GLN  275 )                          
  70: 6c70-A etfk-A     7 -  11 <=>  177 - 181   (VAL    9  - LEU   13  <=> ARG  177  - LEU  181 )                          
  70: 6c70-A etfk-A    20 -  23 <=>  232 - 235   (VAL   22  - PHE   25  <=> ILE  232  - ALA  235 )                          
  70: 6c70-A etfk-A    29 -  42 <=>  256 - 269   (SER   31  - VAL   44  <=> HIS  256  - ALA  269 )                          
  70: 6c70-A etfk-A    49 -  61 <=>  356 - 368   (LEU   51  - GLU   63  <=> ARG  356  - ILE  368 )                          
  70: 6c70-A etfk-A    62 -  65 <=>  370 - 373   (SER   64  - VAL   67  <=> LEU  370  - MET  373 )                          
  70: 6c70-A etfk-A    69 -  80 <=>  386 - 397   (THR   71  - HIS   82  <=> THR  386  - LEU  397 )                          
  70: 6c70-A etfk-A    81 -  97 <=>  399 - 415   (PRO   83  - LYS   99  <=> THR  399  - SER  415 )                          
  70: 6c70-A etfk-A   253 - 278 <=>  417 - 442   (LEU  339  - LEU  364  <=> PRO  417  - LEU  442 )                          
  70: 6c70-A etfk-A   280 - 283 <=>  443 - 446   (ALA  366  - ALA  369  <=> PRO  443  - TRP  446 )                          
  70: 6c70-A etfk-A   285 - 288 <=>  447 - 450   (LYS  371  - GLY  374  <=> ILE  447  - ALA  450 )                          
  70: 6c70-A etfk-A   330 - 337 <=>  747 - 754   (SER  416  - SER  423  <=> PHE  747  - GLY  754 )                          
  71: 6c70-A etdo-A    19 -  24 <=>   21 -  26   (GLY   21  - MET   26  <=> SER   21  - LYS   26 )                          
  71: 6c70-A etdo-A    25 -  28 <=>   30 -  33   (PHE   27  - TYR   30  <=> ARG   30  - GLY   33 )                          
  71: 6c70-A etdo-A    29 -  32 <=>   36 -  39   (SER   31  - LYS   34  <=> ALA   36  - SER   39 )                          
  71: 6c70-A etdo-A    42 -  45 <=>   48 -  51   (VAL   44  - LEU   47  <=> SER   48  - GLY   51 )                          
  71: 6c70-A etdo-A    47 -  54 <=>   52 -  59   (LEU   49  - MET   56  <=> SER   52  - ASN   59 )                          
  71: 6c70-A etdo-A    66 -  91 <=>   65 -  90   (ASP   68  - ARG   93  <=> GLN   65  - LEU   90 )                          
  71: 6c70-A etdo-A   257 - 260 <=>   91 -  94   (VAL  343  - ALA  346  <=> PRO   91  - GLU   94 )                          
  71: 6c70-A etdo-A   261 - 281 <=>   96 - 116   (TYR  347  - TYR  367  <=> ASP   96  - GLY  116 )                          
  71: 6c70-A etdo-A   322 - 329 <=>  168 - 175   (SER  408  - TYR  415  <=> ASP  168  - LEU  175 )                          
  72: 6c70-A etmf-A    53 -  58 <=>   22 -  27   (MET   55  - LEU   60  <=> THR   22  - ILE   27 )                          
  72: 6c70-A etmf-A    63 -  94 <=>  108 - 139   (ASP   65  - ILE   96  <=> GLU  108  - VAL  139 )                          
  72: 6c70-A etmf-A   100 - 103 <=>  148 - 151   (ALA  102  - ASN  105  <=> ILE  148  - ASP  151 )                          
  72: 6c70-A etmf-A   255 - 285 <=>  155 - 185   (THR  341  - LYS  371  <=> ARG  155  - PHE  185 )                          
  73: 6c70-A erix-A    63 -  93 <=>    2 -  32   (ASP   65  - LYS   95  <=> SER    2  - ARG   32 )                          
  73: 6c70-A erix-A    96 -  99 <=>   33 -  36   (TYR   98  - LEU  101  <=> PRO   33  - ARG   36 )                          
  73: 6c70-A erix-A   263 - 302 <=>   41 -  80   (VAL  349  - TYR  388  <=> ILE   41  - LEU   80 )                          
  73: 6c70-A erix-A   361 - 364 <=>   89 -  92   (LYS  447  - THR  450  <=> SER   89  - ILE   92 )                          
  73: 6c70-A erix-A   368 - 372 <=>   95 -  99   (ASP  454  - SER  458  <=> LEU   95  - LEU   99 )                          
  74: 6c70-A etda-A    64 -  89 <=>   41 -  66   (ASP   66  - PRO   91  <=> GLY   41  - ALA   66 )                          
  74: 6c70-A etda-A    91 -  97 <=>   67 -  73   (ARG   93  - LYS   99  <=> LYS   67  - SER   73 )                          
  74: 6c70-A etda-A    99 - 102 <=>   74 -  77   (LEU  101  - TRP  104  <=> MET   74  - GLY   77 )                          
  74: 6c70-A etda-A   251 - 259 <=>   78 -  86   (VAL  337  - ASP  345  <=> SER   78  - ASP   86 )                          
  74: 6c70-A etda-A   261 - 280 <=>   87 - 106   (TYR  347  - ALA  366  <=> VAL   87  - ALA  106 )                          
  74: 6c70-A etda-A   281 - 286 <=>  108 - 113   (TYR  367  - VAL  372  <=> ARG  108  - ARG  113 )                          
  74: 6c70-A etda-A   287 - 290 <=>  116 - 119   (ASN  373  - ASN  376  <=> LEU  116  - ARG  119 )                          
  75: 6c70-A ervy-A    59 -  62 <=>  109 - 112   (MET   61  - SER   64  <=> LEU  109  - TYR  112 )                          
  75: 6c70-A ervy-A    63 - 103 <=>  122 - 162   (ASP   65  - ASN  105  <=> THR  122  - LYS  162 )                          
  75: 6c70-A ervy-A   252 - 259 <=>  166 - 173   (ARG  338  - ASP  345  <=> ALA  166  - ALA  173 )                          
  75: 6c70-A ervy-A   261 - 270 <=>  175 - 184   (TYR  347  - LEU  356  <=> LEU  175  - THR  184 )                          
  75: 6c70-A ervy-A   274 - 280 <=>  185 - 191   (ILE  360  - ALA  366  <=> ASP  185  - ASP  191 )                          
  76: 6c70-A er5l-A    65 -  95 <=>    3 -  33   (VAL   67  - PHE   97  <=> SER    3  - ALA   33 )                          
  76: 6c70-A er5l-A   257 - 286 <=>   34 -  63   (VAL  343  - VAL  372  <=> GLU   34  - GLU   63 )                          
  76: 6c70-A er5l-A   287 - 290 <=>   66 -  69   (ASN  373  - ASN  376  <=> ASP   66  - ASP   69 )                          
  76: 6c70-A er5l-A   374 - 379 <=>   84 -  89   (LEU  460  - THR  465  <=> GLU   84  - TYR   89 )                          
  77: 6c70-A eq7w-A    29 -  33 <=>    1 -   5   (SER   31  - LYS   35  <=> MET    1  - VAL    5 )                          
  77: 6c70-A eq7w-A    34 -  58 <=>    7 -  31   (PHE   36  - LEU   60  <=> LEU    7  - THR   31 )                          
  77: 6c70-A eq7w-A    59 -  62 <=>   33 -  36   (MET   61  - SER   64  <=> VAL   33  - LEU   36 )                          
  77: 6c70-A eq7w-A    63 -  93 <=>   48 -  78   (ASP   65  - LYS   95  <=> TYR   48  - PHE   78 )                          
  77: 6c70-A eq7w-A    95 -  98 <=>   79 -  82   (PHE   97  - THR  100  <=> LEU   79  - LYS   82 )                          
  77: 6c70-A eq7w-A   257 - 285 <=>   83 - 111   (VAL  343  - LYS  371  <=> THR   83  - ILE  111 )                          
  78: 6c70-A erb8-A    64 -  97 <=>    3 -  36   (ASP   66  - LYS   99  <=> GLN    3  - ASP   36 )                          
  78: 6c70-A erb8-A   100 - 108 <=>   37 -  45   (ALA  102  - HIS  110  <=> ALA   37  - VAL   45 )                          
  78: 6c70-A erb8-A   121 - 124 <=>   49 -  52   (LEU  123  - THR  126  <=> TRP   49  - SER   52 )                          
  78: 6c70-A erb8-A   205 - 208 <=>   82 -  85   (PHE  222  - GLU  225  <=> SER   82  - SER   85 )                          
  78: 6c70-A erb8-A   211 - 214 <=>   86 -  89   (GLN  228  - LYS  231  <=> ASP   86  - GLU   89 )                          
  78: 6c70-A erb8-A   243 - 246 <=>   92 -  95   (TRP  329  - ARG  332  <=> GLU   92  - LYS   95 )                          
  78: 6c70-A erb8-A   252 - 255 <=>  109 - 112   (ARG  338  - THR  341  <=> GLU  109  - ASN  112 )                          
  78: 6c70-A erb8-A   257 - 283 <=>  113 - 139   (VAL  343  - ALA  369  <=> PRO  113  - MET  139 )                          
  78: 6c70-A erb8-A   285 - 289 <=>  140 - 144   (LYS  371  - VAL  375  <=> PRO  140  - LYS  144 )                          
  79: 6c70-A er3s-A    47 -  58 <=>  186 - 197   (LEU   49  - LEU   60  <=> VAL  186  - GLY  197 )                          
  79: 6c70-A er3s-A    68 -  90 <=>  198 - 220   (LEU   70  - VAL   92  <=> SER  198  - LEU  220 )                          
  79: 6c70-A er3s-A    92 -  95 <=>  221 - 224   (SER   94  - PHE   97  <=> PHE  221  - LYS  224 )                          
  79: 6c70-A er3s-A   259 - 290 <=>  225 - 256   (ASP  345  - ASN  376  <=> ILE  225  - ARG  256 )                          
  79: 6c70-A er3s-A   334 - 338 <=>  284 - 288   (TYR  420  - GLU  424  <=> GLY  284  - GLY  288 )                          
  80: 6c70-A eua3-A    63 -  92 <=>    1 -  30   (ASP   65  - SER   94  <=> MET    1  - SER   30 )                          
  80: 6c70-A eua3-A    93 -  96 <=>   32 -  35   (LYS   95  - TYR   98  <=> LYS   32  - PHE   35 )                          
  80: 6c70-A eua3-A   198 - 206 <=>   89 -  97   (LEU  215  - ALA  223  <=> LEU   89  - LEU   97 )                          
  80: 6c70-A eua3-A   257 - 283 <=>  100 - 126   (VAL  343  - ALA  369  <=> VAL  100  - GLY  126 )                          
  81: 6c70-A etv9-A    63 -  88 <=>   95 - 120   (ASP   65  - PHE   90  <=> ALA   95  - ILE  120 )                          
  81: 6c70-A etv9-A    90 - 102 <=>  121 - 133   (VAL   92  - TRP  104  <=> THR  121  - TYR  133 )                          
  81: 6c70-A etv9-A   253 - 256 <=>  135 - 138   (LEU  339  - ALA  342  <=> SER  135  - ASP  138 )                          
  81: 6c70-A etv9-A   261 - 284 <=>  143 - 166   (TYR  347  - THR  370  <=> ARG  143  - ASN  166 )                          
  81: 6c70-A etv9-A   285 - 288 <=>  168 - 171   (LYS  371  - GLY  374  <=> GLN  168  - ASN  171 )                          
  82: 6c70-A et5x-A     3 -   6 <=>   32 -  35   (HIS    5  - LEU    8  <=> LEU   32  - SER   35 )                          
  82: 6c70-A et5x-A     9 -  12 <=>   36 -  39   (ASP   11  - PRO   14  <=> ARG   36  - TYR   39 )                          
  82: 6c70-A et5x-A    27 -  43 <=>   42 -  58   (TYR   29  - THR   45  <=> TRP   42  - LEU   58 )                          
  82: 6c70-A et5x-A    45 -  48 <=>   60 -  63   (LEU   47  - LEU   50  <=> GLU   60  - LEU   63 )                          
  82: 6c70-A et5x-A    53 -  63 <=>  170 - 180   (MET   55  - ASP   65  <=> PRO  170  - ARG  180 )                          
  82: 6c70-A et5x-A    64 -  88 <=>  184 - 208   (ASP   66  - PHE   90  <=> VAL  184  - ILE  208 )                          
  82: 6c70-A et5x-A   260 - 286 <=>  209 - 235   (ALA  346  - VAL  372  <=> ALA  209  - PHE  235 )                          
  83: 6c70-A es3r-A    64 -  88 <=>    5 -  29   (ASP   66  - PHE   90  <=> ASN    5  - ILE   29 )                          
  83: 6c70-A es3r-A    90 -  93 <=>   30 -  33   (VAL   92  - LYS   95  <=> LEU   30  - LEU   33 )                          
  83: 6c70-A es3r-A    96 -  99 <=>   34 -  37   (TYR   98  - LEU  101  <=> PRO   34  - ASN   37 )                          
  83: 6c70-A es3r-A   257 - 290 <=>   39 -  72   (VAL  343  - ASN  376  <=> PRO   39  - ARG   72 )                          
  84: 6c70-A esfn-A    64 - 101 <=>  293 - 330   (ASP   66  - ILE  103  <=> GLN  293  - ALA  330 )                          
  84: 6c70-A esfn-A   102 - 105 <=>  332 - 335   (TRP  104  - PRO  107  <=> THR  332  - ALA  335 )                          
  84: 6c70-A esfn-A   109 - 112 <=>  424 - 427   (PRO  111  - ALA  114  <=> VAL  424  - GLY  427 )                          
  84: 6c70-A esfn-A   113 - 121 <=>  429 - 437   (GLU  115  - LEU  123  <=> LYS  429  - THR  437 )                          
  84: 6c70-A esfn-A   250 - 254 <=>  443 - 447   (VAL  336  - VAL  340  <=> SER  443  - ARG  447 )                          
  84: 6c70-A esfn-A   257 - 260 <=>  450 - 453   (VAL  343  - ALA  346  <=> ASP  450  - GLY  453 )                          
  84: 6c70-A esfn-A   261 - 286 <=>  456 - 481   (TYR  347  - VAL  372  <=> ALA  456  - GLN  481 )                          
  84: 6c70-A esfn-A   287 - 290 <=>  484 - 487   (ASN  373  - ASN  376  <=> ALA  484  - VAL  487 )                          
  85: 6c70-A eufw-A    38 -  41 <=>   25 -  28   (ILE   40  - ILE   43  <=> THR   25  - HIS   28 )                          
  85: 6c70-A eufw-A    89 -  92 <=>   37 -  40   (PRO   91  - SER   94  <=> GLN   37  - ALA   40 )                          
  85: 6c70-A eufw-A    93 - 104 <=>   42 -  53   (LYS   95  - ASN  106  <=> THR   42  - VAL   53 )                          
  85: 6c70-A eufw-A   109 - 112 <=>   90 -  93   (PRO  111  - ALA  114  <=> GLY   90  - ILE   93 )                          
  85: 6c70-A eufw-A   119 - 147 <=>  102 - 130   (HIS  121  - ILE  149  <=> GLN  102  - GLU  130 )                          
  85: 6c70-A eufw-A   159 - 162 <=>  191 - 194   (MET  176  - THR  179  <=> LYS  191  - THR  194 )                          
  85: 6c70-A eufw-A   172 - 175 <=>  201 - 204   (ALA  189  - VAL  192  <=> SER  201  - ALA  204 )                          
  85: 6c70-A eufw-A   177 - 183 <=>  205 - 211   (ALA  194  - TYR  200  <=> SER  205  - LEU  211 )                          
  85: 6c70-A eufw-A   184 - 212 <=>  213 - 241   (TYR  201  - HIS  229  <=> HIS  213  - SER  241 )                          
  85: 6c70-A eufw-A   213 - 220 <=>  257 - 264   (LEU  230  - LEU  237  <=> MET  257  - ASP  264 )                          
  85: 6c70-A eufw-A   236 - 239 <=>  266 - 269   (VAL  322  - ALA  325  <=> VAL  266  - PRO  269 )                          
  85: 6c70-A eufw-A   241 - 269 <=>  270 - 298   (LYS  327  - MET  355  <=> HIS  270  - ASP  298 )                          
  85: 6c70-A eufw-A   271 - 274 <=>  299 - 302   (THR  357  - ILE  360  <=> PRO  299  - LYS  302 )                          
  86: 6c70-A esen-A    63 -  94 <=>  234 - 265   (ASP   65  - ILE   96  <=> ARG  234  - ARG  265 )                          
  86: 6c70-A esen-A    96 -  99 <=>  268 - 271   (TYR   98  - LEU  101  <=> SER  268  - SER  271 )                          
  86: 6c70-A esen-A   255 - 289 <=>  272 - 306   (THR  341  - VAL  375  <=> LYS  272  - GLU  306 )                          
  86: 6c70-A esen-A   319 - 323 <=>  326 - 330   (GLU  405  - SER  409  <=> GLU  326  - LYS  330 )                          
  86: 6c70-A esen-A   372 - 375 <=>  354 - 357   (SER  458  - GLY  461  <=> LEU  354  - ILE  357 )                          
  86: 6c70-A esen-A   380 - 387 <=>  425 - 432   (TYR  466  - LEU  473  <=> GLU  425  - ARG  432 )                          
  87: 6c70-A etv1-A    32 -  38 <=>  133 - 139   (LYS   34  - ILE   40  <=> ASN  133  - ALA  139 )                          
  87: 6c70-A etv1-A    43 -  46 <=>  168 - 171   (THR   45  - LEU   48  <=> ASN  168  - SER  171 )                          
  87: 6c70-A etv1-A    56 -  60 <=>  227 - 231   (VAL   58  - MET   62  <=> LEU  227  - ASP  231 )                          
  87: 6c70-A etv1-A    64 -  88 <=>  276 - 300   (ASP   66  - PHE   90  <=> SER  276  - GLY  300 )                          
  87: 6c70-A etv1-A   260 - 286 <=>  302 - 328   (ALA  346  - VAL  372  <=> ASN  302  - SER  328 )                          
  87: 6c70-A etv1-A   287 - 290 <=>  330 - 333   (ASN  373  - ASN  376  <=> MET  330  - VAL  333 )                          
  88: 6c70-A euep-A     1 -   4 <=>   49 -  52   (PHE    3  - GLN    6  <=> ARG   49  - GLU   52 )                          
  88: 6c70-A euep-A    11 -  14 <=>   53 -  56   (LEU   13  - ILE   16  <=> PRO   53  - LYS   56 )                          
  88: 6c70-A euep-A    62 -  66 <=>   73 -  77   (SER   64  - ASP   68  <=> ASN   73  - SER   77 )                          
  88: 6c70-A euep-A    68 -  90 <=>   78 - 100   (LEU   70  - VAL   92  <=> VAL   78  - GLN  100 )                          
  88: 6c70-A euep-A   251 - 254 <=>  104 - 107   (VAL  337  - VAL  340  <=> VAL  104  - GLU  107 )                          
  88: 6c70-A euep-A   257 - 280 <=>  108 - 131   (VAL  343  - ALA  366  <=> SER  108  - THR  131 )                          
  88: 6c70-A euep-A   283 - 290 <=>  132 - 139   (ALA  369  - ASN  376  <=> PRO  132  - ILE  139 )                          
  89: 6c70-A et54-A    27 -  30 <=>   43 -  46   (TYR   29  - GLU   32  <=> THR   43  - THR   46 )                          
  89: 6c70-A et54-A    31 -  62 <=>   48 -  79   (GLY   33  - SER   64  <=> GLY   48  - PHE   79 )                          
  89: 6c70-A et54-A    63 -  90 <=>   81 - 108   (ASP   65  - VAL   92  <=> LYS   81  - SER  108 )                          
  89: 6c70-A et54-A    92 -  95 <=>  109 - 112   (SER   94  - PHE   97  <=> PRO  109  - ASP  112 )                          
  89: 6c70-A et54-A   261 - 281 <=>  116 - 136   (TYR  347  - TYR  367  <=> VAL  116  - SER  136 )                          
  89: 6c70-A et54-A   282 - 285 <=>  139 - 142   (GLN  368  - LYS  371  <=> VAL  139  - THR  142 )                          
  90: 6c70-A etsn-A    63 -  89 <=>  149 - 175   (ASP   65  - PRO   91  <=> ASN  149  - ALA  175 )                          
  90: 6c70-A etsn-A    91 - 101 <=>  176 - 186   (ARG   93  - ILE  103  <=> LEU  176  - ALA  186 )                          
  90: 6c70-A etsn-A   102 - 105 <=>  188 - 191   (TRP  104  - PRO  107  <=> ASP  188  - TRP  191 )                          
  90: 6c70-A etsn-A   107 - 111 <=>  205 - 209   (SER  109  - PHE  113  <=> ALA  205  - ILE  209 )                          
  90: 6c70-A etsn-A   227 - 260 <=>  268 - 301   (GLY  313  - ALA  346  <=> THR  268  - ASN  301 )                          
  90: 6c70-A etsn-A   261 - 284 <=>  304 - 327   (TYR  347  - THR  370  <=> LYS  304  - GLN  327 )                          
  90: 6c70-A etsn-A   384 - 388 <=>  329 - 333   (LEU  470  - LYS  474  <=> ARG  329  - VAL  333 )                          
  91: 6c70-A erk1-A    64 -  88 <=>  555 - 579   (ASP   66  - PHE   90  <=> ALA  555  - ALA  579 )                          
  91: 6c70-A erk1-A    90 -  97 <=>  580 - 587   (VAL   92  - LYS   99  <=> GLN  580  - ASP  587 )                          
  91: 6c70-A erk1-A    99 - 102 <=>  588 - 591   (LEU  101  - TRP  104  <=> SER  588  - TYR  591 )                          
  91: 6c70-A erk1-A   248 - 284 <=>  593 - 629   (LYS  334  - THR  370  <=> GLN  593  - GLN  629 )                          
  91: 6c70-A erk1-A   285 - 290 <=>  631 - 636   (LYS  371  - ASN  376  <=> LEU  631  - SER  636 )                          
  92: 6c70-A erpj-A     1 -   4 <=>   13 -  16   (PHE    3  - GLN    6  <=> GLU   13  - ASN   16 )                          
  92: 6c70-A erpj-A     5 -  16 <=>   18 -  29   (GLY    7  - VAL   18  <=> ARG   18  - ILE   29 )                          
  92: 6c70-A erpj-A    40 -  45 <=>   58 -  63   (CYS   42  - LEU   47  <=> THR   58  - PRO   63 )                          
  92: 6c70-A erpj-A    47 -  61 <=>   87 - 101   (LEU   49  - GLU   63  <=> ILE   87  - HIS  101 )                          
  92: 6c70-A erpj-A    63 -  77 <=>  102 - 116   (ASP   65  - PHE   79  <=> ASP  102  - LEU  116 )                          
  92: 6c70-A erpj-A    79 -  90 <=>  117 - 128   (LEU   81  - VAL   92  <=> SER  117  - THR  128 )                          
  92: 6c70-A erpj-A    92 -  95 <=>  129 - 132   (SER   94  - PHE   97  <=> VAL  129  - ASN  132 )                          
  92: 6c70-A erpj-A   257 - 284 <=>  133 - 160   (VAL  343  - THR  370  <=> GLU  133  - ARG  160 )                          
  92: 6c70-A erpj-A   285 - 288 <=>  162 - 165   (LYS  371  - GLY  374  <=> ALA  162  - GLY  165 )                          
  92: 6c70-A erpj-A   290 - 298 <=>  198 - 206   (ASN  376  - GLY  384  <=> PRO  198  - SER  206 )                          
  92: 6c70-A erpj-A   377 - 380 <=>  209 - 212   (VAL  463  - TYR  466  <=> PRO  209  - LYS  212 )                          
  93: 6c70-A er2q-A    63 -  66 <=>    4 -   7   (ASP   65  - ASP   68  <=> SER    4  - LEU    7 )                          
  93: 6c70-A er2q-A    68 -  91 <=>    8 -  31   (LEU   70  - ARG   93  <=> ASP    8  - ALA   31 )                          
  93: 6c70-A er2q-A    95 -  98 <=>   32 -  35   (PHE   97  - THR  100  <=> LYS   32  - THR   35 )                          
  93: 6c70-A er2q-A   257 - 287 <=>   36 -  66   (VAL  343  - ASN  373  <=> GLY   36  - VAL   66 )                          
  93: 6c70-A er2q-A   288 - 291 <=>   69 -  72   (GLY  374  - VAL  377  <=> ARG   69  - GLN   72 )                          
  94: 6c70-A et77-A    63 -  93 <=>    1 -  31   (ASP   65  - LYS   95  <=> MET    1  - LYS   31 )                          
  94: 6c70-A et77-A   187 - 190 <=>   44 -  47   (ILE  204  - ALA  207  <=> ASP   44  - PHE   47 )                          
  94: 6c70-A et77-A   193 - 198 <=>   83 -  88   (ASN  210  - LEU  215  <=> ALA   83  - SER   88 )                          
  94: 6c70-A et77-A   200 - 203 <=>   89 -  92   (CYS  217  - LEU  220  <=> GLY   89  - ASP   92 )                          
  94: 6c70-A et77-A   260 - 287 <=>  100 - 127   (ALA  346  - ASN  373  <=> ASN  100  - ALA  127 )                          
  95: 6c70-A estj-A    65 -  79 <=>   22 -  36   (VAL   67  - LEU   81  <=> ARG   22  - CYS   36 )                          
  95: 6c70-A estj-A    80 -  94 <=>   38 -  52   (HIS   82  - ILE   96  <=> PHE   38  - PHE   52 )                          
  95: 6c70-A estj-A    96 -  99 <=>   53 -  56   (TYR   98  - LEU  101  <=> THR   53  - GLU   56 )                          
  95: 6c70-A estj-A   256 - 263 <=>   57 -  64   (ALA  342  - VAL  349  <=> ASP   57  - ILE   64 )                          
  95: 6c70-A estj-A   264 - 279 <=>   66 -  81   (ALA  350  - LEU  365  <=> ILE   66  - ASN   81 )                          
  95: 6c70-A estj-A   291 - 294 <=>  106 - 109   (VAL  377  - ALA  380  <=> ALA  106  - GLY  109 )                          
  96: 6c70-A euis-A    63 -  92 <=>    9 -  38   (ASP   65  - SER   94  <=> ARG    9  - GLN   38 )                          
  96: 6c70-A euis-A    96 -  99 <=>  152 - 155   (TYR   98  - LEU  101  <=> ALA  152  - ALA  155 )                          
  96: 6c70-A euis-A   256 - 290 <=>  156 - 190   (ALA  342  - ASN  376  <=> GLN  156  - ARG  190 )                          
  97: 6c70-A etyu-A   107 - 111 <=>   43 -  47   (SER  109  - PHE  113  <=> LEU   43  - GLN   47 )                          
  97: 6c70-A etyu-A   112 - 145 <=>   49 -  82   (ALA  114  - THR  147  <=> TYR   49  - SER   82 )                          
  97: 6c70-A etyu-A   185 - 198 <=>   83 -  96   (LEU  202  - LEU  215  <=> ALA   83  - LEU   96 )                          
  97: 6c70-A etyu-A   199 - 214 <=>   98 - 113   (PHE  216  - LYS  231  <=> GLU   98  - GLY  113 )                          
  97: 6c70-A etyu-A   215 - 226 <=>  115 - 126   (ALA  232  - THR  243  <=> ALA  115  - THR  126 )                          
  97: 6c70-A etyu-A   228 - 231 <=>  130 - 133   (LEU  314  - LYS  317  <=> SER  130  - GLU  133 )                          
  97: 6c70-A etyu-A   233 - 250 <=>  137 - 154   (GLU  319  - VAL  336  <=> VAL  137  - SER  154 )                          
  97: 6c70-A etyu-A   258 - 261 <=>  199 - 202   (GLY  344  - TYR  347  <=> LEU  199  - CYS  202 )                          
  97: 6c70-A etyu-A   321 - 331 <=>  211 - 221   (SER  407  - CYS  417  <=> ILE  211  - GLY  221 )                          
  97: 6c70-A etyu-A   332 - 336 <=>  223 - 227   (HIS  418  - GLY  422  <=> ASP  223  - THR  227 )                          
  97: 6c70-A etyu-A   355 - 358 <=>  248 - 251   (MET  441  - SER  444  <=> GLY  248  - PHE  251 )                          
  97: 6c70-A etyu-A   364 - 367 <=>  252 - 255   (THR  450  - LEU  453  <=> VAL  252  - ALA  255 )                          
  98: 6c70-A esr4-A    11 -  14 <=>    2 -   5   (LEU   13  - ILE   16  <=> VAL    2  - ALA    5 )                          
  98: 6c70-A esr4-A    16 -  19 <=>    7 -  10   (VAL   18  - GLY   21  <=> ALA    7  - ARG   10 )                          
  98: 6c70-A esr4-A    37 -  62 <=>   12 -  37   (ARG   39  - SER   64  <=> GLY   12  - PHE   37 )                          
  98: 6c70-A esr4-A    64 -  67 <=>   48 -  51   (ASP   66  - ASP   69  <=> TRP   48  - PHE   51 )                          
  98: 6c70-A esr4-A    69 -  79 <=>   55 -  65   (THR   71  - LEU   81  <=> ALA   55  - LEU   65 )                          
  98: 6c70-A esr4-A    80 -  94 <=>   69 -  83   (HIS   82  - ILE   96  <=> LEU   69  - TYR   83 )                          
  98: 6c70-A esr4-A    96 -  99 <=>   84 -  87   (TYR   98  - LEU  101  <=> VAL   84  - LEU   87 )                          
  98: 6c70-A esr4-A   254 - 281 <=>   88 - 115   (VAL  340  - TYR  367  <=> ALA   88  - VAL  115 )                          
  99: 6c70-A etbp-A     8 -  11 <=>   16 -  19   (ALA   10  - LEU   13  <=> GLU   16  - ASN   19 )                          
  99: 6c70-A etbp-A    13 -  16 <=>   20 -  23   (ASN   15  - VAL   18  <=> GLU   20  - ASN   23 )                          
  99: 6c70-A etbp-A    29 -  32 <=>   30 -  33   (SER   31  - LYS   34  <=> VAL   30  - PHE   33 )                          
  99: 6c70-A etbp-A    33 -  45 <=>   46 -  58   (LYS   35  - LEU   47  <=> CYS   46  - ILE   58 )                          
  99: 6c70-A etbp-A    53 -  62 <=>  124 - 133   (MET   55  - SER   64  <=> ILE  124  - ALA  133 )                          
  99: 6c70-A etbp-A    65 -  93 <=>  275 - 303   (VAL   67  - LYS   95  <=> ARG  275  - ASN  303 )                          
  99: 6c70-A etbp-A    95 -  98 <=>  304 - 307   (PHE   97  - THR  100  <=> LYS  304  - VAL  307 )                          
  99: 6c70-A etbp-A   255 - 284 <=>  308 - 337   (THR  341  - THR  370  <=> GLY  308  - ASN  337 )                          
  99: 6c70-A etbp-A   285 - 289 <=>  339 - 343   (LYS  371  - VAL  375  <=> ILE  339  - SER  343 )                          
 100: 6c70-A eug7-A    45 -  48 <=>    9 -  12   (LEU   47  - LEU   50  <=> THR    9  - LEU   12 )                          
 100: 6c70-A eug7-A    50 -  53 <=>   13 -  16   (GLN   52  - MET   55  <=> SER   13  - ALA   16 )                          
 100: 6c70-A eug7-A    54 -  57 <=>   19 -  22   (MET   56  - ASN   59  <=> GLY   19  - PRO   22 )                          
 100: 6c70-A eug7-A    60 -  63 <=>   23 -  26   (MET   62  - ASP   65  <=> TYR   23  - LYS   26 )                          
 100: 6c70-A eug7-A    65 -  89 <=>   33 -  57   (VAL   67  - PRO   91  <=> ASN   33  - ARG   57 )                          
 100: 6c70-A eug7-A    91 - 100 <=>   58 -  67   (ARG   93  - ALA  102  <=> THR   58  - ALA   67 )                          
 100: 6c70-A eug7-A   103 - 106 <=>   69 -  72   (ASN  105  - ASN  108  <=> PHE   69  - PRO   72 )                          
 100: 6c70-A eug7-A   245 - 282 <=>   73 - 110   (GLU  331  - GLN  368  <=> VAL   73  - ASP  110 )                          
 100: 6c70-A eug7-A   288 - 292 <=>  116 - 120   (GLY  374  - TYR  378  <=> SER  116  - GLU  120 )                          
 101: 6c70-A et9r-A    64 -  93 <=>  108 - 137   (ASP   66  - LYS   95  <=> GLU  108  - LEU  137 )                          
 101: 6c70-A et9r-A    95 -  99 <=>  138 - 142   (PHE   97  - LEU  101  <=> TRP  138  - THR  142 )                          
 101: 6c70-A et9r-A   256 - 265 <=>  144 - 153   (ALA  342  - LEU  351  <=> SER  144  - SER  153 )                          
 101: 6c70-A et9r-A   266 - 288 <=>  156 - 178   (LEU  352  - GLY  374  <=> ASP  156  - GLU  178 )                          
 102: 6c70-A erzp-A    63 -  90 <=>   62 -  89   (ASP   65  - VAL   92  <=> ALA   62  - GLY   89 )                          
 102: 6c70-A erzp-A   111 - 115 <=>  106 - 110   (PHE  113  - ASN  117  <=> THR  106  - GLY  110 )                          
 102: 6c70-A erzp-A   252 - 255 <=>  115 - 118   (ARG  338  - THR  341  <=> ALA  115  - ARG  118 )                          
 102: 6c70-A erzp-A   258 - 286 <=>  119 - 147   (GLY  344  - VAL  372  <=> LEU  119  - TYR  147 )                          
 102: 6c70-A erzp-A   287 - 290 <=>  150 - 153   (ASN  373  - ASN  376  <=> GLU  150  - ARG  153 )                          
 103: 6c70-A eq75-A    63 -  94 <=>    1 -  32   (ASP   65  - ILE   96  <=> MET    1  - ALA   32 )                          
 103: 6c70-A eq75-A    97 - 100 <=>  162 - 165   (LYS   99  - ALA  102  <=> LEU  162  - VAL  165 )                          
 103: 6c70-A eq75-A   102 - 108 <=>  166 - 172   (TRP  104  - HIS  110  <=> ARG  166  - ALA  172 )                          
 103: 6c70-A eq75-A   114 - 117 <=>  183 - 186   (SER  116  - ARG  119  <=> MET  183  - ASN  186 )                          
 103: 6c70-A eq75-A   120 - 123 <=>  187 - 190   (ALA  122  - ILE  125  <=> GLY  187  - PRO  190 )                          
 103: 6c70-A eq75-A   194 - 197 <=>  212 - 215   (SER  211  - VAL  214  <=> PHE  212  - TYR  215 )                          
 103: 6c70-A eq75-A   262 - 285 <=>  219 - 242   (GLY  348  - LYS  371  <=> ASP  219  - TYR  242 )                          
 103: 6c70-A eq75-A   286 - 290 <=>  244 - 248   (VAL  372  - ASN  376  <=> ASN  244  - THR  248 )                          
 104: 6c70-A etpk-A    63 -  97 <=>    1 -  35   (ASP   65  - LYS   99  <=> MET    1  - VAL   35 )                          
 104: 6c70-A etpk-A   252 - 255 <=>   37 -  40   (ARG  338  - THR  341  <=> PRO   37  - THR   40 )                          
 104: 6c70-A etpk-A   258 - 261 <=>   46 -  49   (GLY  344  - TYR  347  <=> PHE   46  - ALA   49 )                          
 104: 6c70-A etpk-A   262 - 276 <=>   51 -  65   (GLY  348  - LEU  362  <=> ILE   51  - VAL   65 )                          
 104: 6c70-A etpk-A   277 - 281 <=>   67 -  71   (THR  363  - TYR  367  <=> PHE   67  - ASP   71 )                          
 104: 6c70-A etpk-A   284 - 290 <=>   72 -  78   (THR  370  - ASN  376  <=> ILE   72  - ASP   78 )                          
 105: 6c70-A etvc-A   260 - 287 <=>    4 -  31   (ALA  346  - ASN  373  <=> ILE    4  - MET   31 )                          
 105: 6c70-A etvc-A   289 - 319 <=>   59 -  89   (VAL  375  - GLU  405  <=> PRO   59  - TYR   89 )                          
 105: 6c70-A etvc-A   354 - 357 <=>   91 -  94   (ALA  440  - ILE  443  <=> ASP   91  - VAL   94 )                          
 105: 6c70-A etvc-A   364 - 376 <=>   96 - 108   (THR  450  - ALA  462  <=> ILE   96  - PHE  108 )                          
 105: 6c70-A etvc-A   377 - 388 <=>  110 - 121   (VAL  463  - LYS  474  <=> GLU  110  - PRO  121 )                          
 106: 6c70-A et6u-A    63 - 103 <=>   18 -  58   (ASP   65  - ASN  105  <=> ALA   18  - LEU   58 )                          
 106: 6c70-A et6u-A   104 - 107 <=>   61 -  64   (ASN  106  - SER  109  <=> ASP   61  - LYS   64 )                          
 106: 6c70-A et6u-A   108 - 111 <=>   67 -  70   (HIS  110  - PHE  113  <=> ARG   67  - LYS   70 )                          
 106: 6c70-A et6u-A   222 - 225 <=>   75 -  78   (GLU  239  - ALA  242  <=> ALA   75  - LEU   78 )                          
 106: 6c70-A et6u-A   227 - 260 <=>   89 - 122   (GLY  313  - ALA  346  <=> LEU   89  - GLU  122 )                          
 106: 6c70-A et6u-A   261 - 286 <=>  125 - 150   (TYR  347  - VAL  372  <=> VAL  125  - ARG  150 )                          
 106: 6c70-A et6u-A   287 - 290 <=>  153 - 156   (ASN  373  - ASN  376  <=> GLN  153  - THR  156 )                          
 106: 6c70-A et6u-A   374 - 379 <=>  181 - 186   (LEU  460  - THR  465  <=> ALA  181  - ARG  186 )                          
 107: 6c70-A esjr-A    63 -  92 <=>    2 -  31   (ASP   65  - SER   94  <=> ALA    2  - PHE   31 )                          
 107: 6c70-A esjr-A    95 -  98 <=>   32 -  35   (PHE   97  - THR  100  <=> ARG   32  - ASP   35 )                          
 107: 6c70-A esjr-A   256 - 259 <=>   36 -  39   (ALA  342  - ASP  345  <=> TYR   36  - LEU   39 )                          
 107: 6c70-A esjr-A   261 - 280 <=>   41 -  60   (TYR  347  - ALA  366  <=> VAL   41  - GLY   60 )                          
 107: 6c70-A esjr-A   377 - 383 <=>   62 -  68   (VAL  463  - VAL  469  <=> THR   62  - ALA   68 )                          
 108: 6c70-A eri9-A    67 -  95 <=>    1 -  29   (ASP   69  - PHE   97  <=> MET    1  - GLN   29 )                          
 108: 6c70-A eri9-A   259 - 283 <=>   31 -  55   (ASP  345  - ALA  369  <=> ASP   31  - ASP   55 )                          
 108: 6c70-A eri9-A   292 - 299 <=>   57 -  64   (TYR  378  - TYR  385  <=> SER   57  - LEU   64 )                          
 108: 6c70-A eri9-A   320 - 331 <=>   91 - 102   (GLU  406  - CYS  417  <=> LYS   91  - VAL  102 )                          
 108: 6c70-A eri9-A   332 - 339 <=>  105 - 112   (HIS  418  - GLU  425  <=> ALA  105  - PHE  112 )                          
 109: 6c70-A etx2-A    28 -  35 <=>  346 - 353   (TYR   30  - PRO   37  <=> PHE  346  - LYS  353 )                          
 109: 6c70-A etx2-A    38 -  62 <=>  354 - 378   (ILE   40  - SER   64  <=> SER  354  - GLU  378 )                          
 109: 6c70-A etx2-A    63 -  79 <=>  381 - 397   (ASP   65  - LEU   81  <=> ILE  381  - PHE  397 )                          
 109: 6c70-A etx2-A    80 -  91 <=>  399 - 410   (HIS   82  - ARG   93  <=> GLY  399  - ARG  410 )                          
 109: 6c70-A etx2-A   259 - 283 <=>  411 - 435   (ASP  345  - ALA  369  <=> GLY  411  - ALA  435 )                          
 109: 6c70-A etx2-A   380 - 383 <=>  436 - 439   (TYR  466  - VAL  469  <=> PHE  436  - THR  439 )                          
 109: 6c70-A etx2-A   385 - 388 <=>  440 - 443   (VAL  471  - LYS  474  <=> HIS  440  - GLN  443 )                          
 110: 6c70-A er29-A    58 -  62 <=>   13 -  17   (LEU   60  - SER   64  <=> HIS   13  - GLU   17 )                          
 110: 6c70-A er29-A    63 -  95 <=>   42 -  74   (ASP   65  - PHE   97  <=> TYR   42  - MET   74 )                          
 110: 6c70-A er29-A   259 - 291 <=>   76 - 108   (ASP  345  - VAL  377  <=> GLU   76  - GLU  108 )                          
 110: 6c70-A er29-A   328 - 333 <=>  191 - 196   (ALA  414  - TRP  419  <=> GLU  191  - ILE  196 )                          
 110: 6c70-A er29-A   334 - 339 <=>  226 - 231   (TYR  420  - GLU  425  <=> THR  226  - GLY  231 )                          
 110: 6c70-A er29-A   382 - 388 <=>  347 - 353   (MET  468  - LYS  474  <=> GLU  347  - LEU  353 )                          
 111: 6c70-A er9x-A    63 -  87 <=>   24 -  48   (ASP   65  - TYR   89  <=> ASN   24  - ALA   48 )                          
 111: 6c70-A er9x-A    89 - 101 <=>   49 -  61   (PRO   91  - ILE  103  <=> PRO   49  - THR   61 )                          
 111: 6c70-A er9x-A   252 - 255 <=>   62 -  65   (ARG  338  - THR  341  <=> GLY   62  - ARG   65 )                          
 111: 6c70-A er9x-A   260 - 270 <=>   66 -  76   (ALA  346  - LEU  356  <=> VAL   66  - PHE   76 )                          
 111: 6c70-A er9x-A   271 - 286 <=>   78 -  93   (THR  357  - VAL  372  <=> LEU   78  - LEU   93 )                          
 111: 6c70-A er9x-A   287 - 290 <=>   96 -  99   (ASN  373  - ASN  376  <=> HIS   96  - HIS   99 )                          
 112: 6c70-A etel-A    35 -  42 <=>    1 -   8   (PRO   37  - VAL   44  <=> MET    1  - ARG    8 )                          
 112: 6c70-A etel-A    47 -  60 <=>  366 - 379   (LEU   49  - MET   62  <=> ALA  366  - ILE  379 )                          
 112: 6c70-A etel-A    63 -  93 <=>  388 - 418   (ASP   65  - LYS   95  <=> ALA  388  - LEU  418 )                          
 112: 6c70-A etel-A   141 - 145 <=>  458 - 462   (VAL  143  - THR  147  <=> THR  458  - ILE  462 )                          
 112: 6c70-A etel-A   147 - 154 <=>  463 - 470   (ILE  149  - PRO  171  <=> PRO  463  - GLN  470 )                          
 112: 6c70-A etel-A   159 - 162 <=>  482 - 485   (MET  176  - THR  179  <=> LYS  482  - ALA  485 )                          
 112: 6c70-A etel-A   192 - 205 <=>  940 - 953   (SER  209  - PHE  222  <=> PHE  940  - GLU  953 )                          
 112: 6c70-A etel-A   243 - 247 <=>  962 - 966   (TRP  329  - HIS  333  <=> GLN  962  - GLU  966 )                          
 112: 6c70-A etel-A   249 - 280 <=>  968 - 999   (HIS  335  - ALA  366  <=> LYS  968  - LEU  999 )                          
 112: 6c70-A etel-A   281 - 284 <=> 1008 -1011   (TYR  367  - THR  370  <=> VAL 1008  - ARG 1011 )                          
 112: 6c70-A etel-A   296 - 310 <=> 1013 -1027   (VAL  382  - PHE  396  <=> ALA 1013  - SER 1027 )                          
 112: 6c70-A etel-A   311 - 329 <=> 1029 -1047   (CYS  397  - TYR  415  <=> PHE 1029  - LYS 1047 )                          
 113: 6c70-A etvy-A    59 -  63 <=>   90 -  94   (MET   61  - ASP   65  <=> ASN   90  - ILE   94 )                          
 113: 6c70-A etvy-A    67 -  87 <=>  196 - 216   (ASP   69  - TYR   89  <=> SER  196  - GLN  216 )                          
 113: 6c70-A etvy-A    88 -  91 <=>  218 - 221   (PHE   90  - ARG   93  <=> GLN  218  - HIS  221 )                          
 113: 6c70-A etvy-A   260 - 285 <=>  223 - 248   (ALA  346  - LYS  371  <=> PRO  223  - VAL  248 )                          
 114: 6c70-A esdr-A     7 -  13 <=>  223 - 229   (VAL    9  - ASN   15  <=> ASN  223  - SER  229 )                          
 114: 6c70-A esdr-A    66 -  91 <=>  636 - 661   (ASP   68  - ARG   93  <=> SER  636  - PRO  661 )                          
 114: 6c70-A esdr-A   259 - 289 <=>  663 - 693   (ASP  345  - VAL  375  <=> THR  663  - LYS  693 )                          
 114: 6c70-A esdr-A   295 - 298 <=>  824 - 827   (THR  381  - GLY  384  <=> ARG  824  - ALA  827 )                          
 114: 6c70-A esdr-A   311 - 316 <=>  848 - 853   (CYS  397  - ARG  402  <=> VAL  848  - PRO  853 )                          
 114: 6c70-A esdr-A   322 - 325 <=>  855 - 858   (SER  408  - MET  411  <=> ARG  855  - ARG  858 )                          
 114: 6c70-A esdr-A   329 - 334 <=>  859 - 864   (TYR  415  - TYR  420  <=> SER  859  - PRO  864 )                          
 115: 6c70-A etx7-A    66 -  95 <=>    4 -  33   (ASP   68  - PHE   97  <=> THR    4  - HIS   33 )                          
 115: 6c70-A etx7-A   257 - 286 <=>   34 -  63   (VAL  343  - VAL  372  <=> GLU   34  - GLU   63 )                          
 115: 6c70-A etx7-A   287 - 290 <=>   67 -  70   (ASN  373  - ASN  376  <=> HIS   67  - ASP   70 )                          
 115: 6c70-A etx7-A   371 - 375 <=>   86 -  90   (ALA  457  - GLY  461  <=> ASP   86  - LYS   90 )                          
 116: 6c70-A eufg-A    63 -  79 <=>  492 - 508   (ASP   65  - LEU   81  <=> ASN  492  - THR  508 )                          
 116: 6c70-A eufg-A    80 -  92 <=>  510 - 522   (HIS   82  - SER   94  <=> VAL  510  - GLU  522 )                          
 116: 6c70-A eufg-A   260 - 283 <=>  523 - 546   (ALA  346  - ALA  369  <=> TRP  523  - ARG  546 )                          
 117: 6c70-A et5d-A     1 -   5 <=>   45 -  49   (PHE    3  - GLY    7  <=> LYS   45  - ASP   49 )                          
 117: 6c70-A et5d-A    49 -  53 <=>  191 - 195   (LEU   51  - MET   55  <=> LYS  191  - SER  195 )                          
 117: 6c70-A et5d-A    69 -  95 <=>  238 - 264   (THR   71  - PHE   97  <=> ILE  238  - ASN  264 )                          
 117: 6c70-A et5d-A   259 - 279 <=>  266 - 286   (ASP  345  - LEU  365  <=> LYS  266  - VAL  286 )                          
 117: 6c70-A et5d-A   282 - 291 <=>  287 - 296   (GLN  368  - VAL  377  <=> PHE  287  - CYS  296 )                          
 117: 6c70-A et5d-A   306 - 309 <=>  311 - 314   (GLN  392  - LEU  395  <=> PHE  311  - LYS  314 )                          
 117: 6c70-A et5d-A   313 - 316 <=>  346 - 349   (PHE  399  - ARG  402  <=> GLU  346  - PHE  349 )                          
 117: 6c70-A et5d-A   320 - 325 <=>  443 - 448   (GLU  406  - MET  411  <=> ARG  443  - LYS  448 )                          
 117: 6c70-A et5d-A   328 - 331 <=>  449 - 452   (ALA  414  - CYS  417  <=> PRO  449  - VAL  452 )                          
 118: 6c70-A eri1-A    16 -  19 <=>   28 -  31   (VAL   18  - GLY   21  <=> ILE   28  - ILE   31 )                          
 118: 6c70-A eri1-A    26 -  31 <=>   39 -  44   (ASN   28  - GLY   33  <=> ILE   39  - LEU   44 )                          
 118: 6c70-A eri1-A    35 -  51 <=>   67 -  83   (PRO   37  - TYR   53  <=> ILE   67  - LEU   83 )                          
 118: 6c70-A eri1-A    63 - 100 <=>  141 - 178   (ASP   65  - ALA  102  <=> LYS  141  - ASP  178 )                          
 118: 6c70-A eri1-A   256 - 259 <=>  185 - 188   (ALA  342  - ASP  345  <=> SER  185  - SER  188 )                          
 118: 6c70-A eri1-A   261 - 277 <=>  190 - 206   (TYR  347  - THR  363  <=> PHE  190  - LEU  206 )                          
 118: 6c70-A eri1-A   278 - 285 <=>  208 - 215   (LEU  364  - LYS  371  <=> VAL  208  - GLN  215 )                          
 118: 6c70-A eri1-A   384 - 387 <=>  217 - 220   (LEU  470  - LEU  473  <=> GLY  217  - PRO  220 )                          
 119: 6c70-A estd-A     4 -  18 <=>   11 -  25   (GLN    6  - GLN   20  <=> ILE   11  - THR   25 )                          
 119: 6c70-A estd-A    20 -  23 <=>   26 -  29   (VAL   22  - PHE   25  <=> ARG   26  - ALA   29 )                          
 119: 6c70-A estd-A    77 -  89 <=>   37 -  49   (PHE   79  - PRO   91  <=> ASN   37  - GLU   49 )                          
 119: 6c70-A estd-A    91 - 103 <=>   50 -  62   (ARG   93  - ASN  105  <=> GLU   50  - VAL   62 )                          
 119: 6c70-A estd-A   104 - 107 <=>   64 -  67   (ASN  106  - SER  109  <=> SER   64  - ASN   67 )                          
 119: 6c70-A estd-A   127 - 145 <=>   75 -  93   (ARG  129  - THR  147  <=> CYS   75  - GLU   93 )                          
 119: 6c70-A estd-A   195 - 204 <=>  110 - 119   (LEU  212  - LEU  221  <=> GLU  110  - THR  119 )                          
 119: 6c70-A estd-A   244 - 274 <=>  126 - 156   (VAL  330  - ILE  360  <=> GLN  126  - ASN  156 )                          
 119: 6c70-A estd-A   275 - 283 <=>  158 - 166   (THR  361  - ALA  369  <=> VAL  158  - ALA  166 )                          
 120: 6c70-A eraq-A    63 -  94 <=>    1 -  32   (ASP   65  - ILE   96  <=> MET    1  - GLY   32 )                          
 120: 6c70-A eraq-A   257 - 291 <=>   35 -  69   (VAL  343  - VAL  377  <=> ASN   35  - SER   69 )                          
 120: 6c70-A eraq-A   321 - 326 <=>  108 - 113   (SER  407  - GLU  412  <=> LEU  108  - PRO  113 )                          
 120: 6c70-A eraq-A   328 - 332 <=>  114 - 118   (ALA  414  - HIS  418  <=> HIS  114  - THR  118 )                          
 120: 6c70-A eraq-A   334 - 339 <=>  126 - 131   (TYR  420  - GLU  425  <=> THR  126  - ARG  131 )                          
 121: 6c70-A er23-A    63 - 101 <=>  116 - 154   (ASP   65  - ILE  103  <=> HIS  116  - LEU  154 )                          
 121: 6c70-A er23-A   253 - 259 <=>  156 - 162   (LEU  339  - ASP  345  <=> GLY  156  - HIS  162 )                          
 121: 6c70-A er23-A   261 - 283 <=>  164 - 186   (TYR  347  - ALA  369  <=> ARG  164  - ALA  186 )                          
 121: 6c70-A er23-A   284 - 287 <=>  189 - 192   (THR  370  - ASN  373  <=> LEU  189  - LYS  192 )                          
 121: 6c70-A er23-A   329 - 334 <=>  229 - 234   (TYR  415  - TYR  420  <=> ARG  229  - GLY  234 )                          
 122: 6c70-A er2f-A    37 -  62 <=>   49 -  74   (ARG   39  - SER   64  <=> ILE   49  - SER   74 )                          
 122: 6c70-A er2f-A    67 -  78 <=>   75 -  86   (ASP   69  - PHE   80  <=> PRO   75  - LEU   86 )                          
 122: 6c70-A er2f-A    79 -  92 <=>   88 - 101   (LEU   81  - SER   94  <=> TYR   88  - LEU  101 )                          
 122: 6c70-A er2f-A    93 -  96 <=>  103 - 106   (LYS   95  - TYR   98  <=> VAL  103  - ASP  106 )                          
 122: 6c70-A er2f-A   258 - 286 <=>  108 - 136   (GLY  344  - VAL  372  <=> HIS  108  - ARG  136 )                          
 122: 6c70-A er2f-A   287 - 291 <=>  140 - 144   (ASN  373  - VAL  377  <=> LYS  140  - TYR  144 )                          
 123: 6c70-A eroc-A    63 -  94 <=>  173 - 204   (ASP   65  - ILE   96  <=> ASP  173  - ALA  204 )                          
 123: 6c70-A eroc-A   108 - 111 <=>  245 - 248   (HIS  110  - PHE  113  <=> GLU  245  - VAL  248 )                          
 123: 6c70-A eroc-A   113 - 116 <=>  249 - 252   (GLU  115  - ALA  118  <=> GLY  249  - ILE  252 )                          
 123: 6c70-A eroc-A   121 - 126 <=>  253 - 258   (LEU  123  - MET  128  <=> LEU  253  - VAL  258 )                          
 123: 6c70-A eroc-A   201 - 205 <=>  260 - 264   (SER  218  - PHE  222  <=> ALA  260  - ASP  264 )                          
 123: 6c70-A eroc-A   210 - 213 <=>  309 - 312   (LEU  227  - LEU  230  <=> LEU  309  - GLN  312 )                          
 123: 6c70-A eroc-A   255 - 286 <=>  383 - 414   (THR  341  - VAL  372  <=> ARG  383  - LEU  414 )                          
 123: 6c70-A eroc-A   287 - 290 <=>  417 - 420   (ASN  373  - ASN  376  <=> ALA  417  - GLY  420 )                          
 124: 6c70-A eri8-A    63 -  92 <=>    9 -  38   (ASP   65  - SER   94  <=> ALA    9  - ILE   38 )                          
 124: 6c70-A eri8-A    93 -  96 <=>   43 -  46   (LYS   95  - TYR   98  <=> ILE   43  - SER   46 )                          
 124: 6c70-A eri8-A   256 - 259 <=>   49 -  52   (ALA  342  - ASP  345  <=> THR   49  - MET   52 )                          
 124: 6c70-A eri8-A   261 - 284 <=>   54 -  77   (TYR  347  - THR  370  <=> VAL   54  - ILE   77 )                          
 124: 6c70-A eri8-A   285 - 289 <=>   80 -  84   (LYS  371  - VAL  375  <=> LEU   80  - GLU   84 )                          
 125: 6c70-A eszu-A    35 -  46 <=>   54 -  65   (PRO   37  - LEU   48  <=> ALA   54  - GLN   65 )                          
 125: 6c70-A eszu-A    47 -  63 <=>   67 -  83   (LEU   49  - ASP   65  <=> LYS   67  - ILE   83 )                          
 125: 6c70-A eszu-A    64 -  78 <=>   99 - 113   (ASP   66  - PHE   80  <=> LEU   99  - LEU  113 )                          
 125: 6c70-A eszu-A    79 -  91 <=>  115 - 127   (LEU   81  - ARG   93  <=> VAL  115  - GLN  127 )                          
 125: 6c70-A eszu-A    92 -  95 <=>  132 - 135   (SER   94  - PHE   97  <=> ALA  132  - LEU  135 )                          
 125: 6c70-A eszu-A   259 - 286 <=>  136 - 163   (ASP  345  - VAL  372  <=> PRO  136  - GLN  163 )                          
 125: 6c70-A eszu-A   318 - 324 <=>  191 - 197   (ILE  404  - VAL  410  <=> VAL  191  - SER  197 )                          
 125: 6c70-A eszu-A   325 - 329 <=>  199 - 203   (MET  411  - TYR  415  <=> ASN  199  - LYS  203 )                          
 125: 6c70-A eszu-A   332 - 335 <=>  252 - 255   (HIS  418  - ASP  421  <=> TRP  252  - MET  255 )                          
 125: 6c70-A eszu-A   336 - 339 <=>  257 - 260   (GLY  422  - GLU  425  <=> ALA  257  - GLY  260 )                          
 126: 6c70-A er5f-A    63 -  91 <=>    2 -  30   (ASP   65  - ARG   93  <=> LEU    2  - ILE   30 )                          
 126: 6c70-A er5f-A    93 - 101 <=>   32 -  40   (LYS   95  - ILE  103  <=> GLY   32  - GLY   40 )                          
 126: 6c70-A er5f-A   102 - 106 <=>   43 -  47   (TRP  104  - ASN  108  <=> GLY   43  - GLU   47 )                          
 126: 6c70-A er5f-A   187 - 194 <=>   65 -  72   (ILE  204  - SER  211  <=> GLN   65  - GLY   72 )                          
 126: 6c70-A er5f-A   196 - 199 <=>   78 -  81   (ASP  213  - PHE  216  <=> LEU   78  - SER   81 )                          
 126: 6c70-A er5f-A   258 - 261 <=>  300 - 303   (GLY  344  - TYR  347  <=> ARG  300  - TYR  303 )                          
 126: 6c70-A er5f-A   262 - 285 <=>  305 - 328   (GLY  348  - LYS  371  <=> VAL  305  - TYR  328 )                          
 126: 6c70-A er5f-A   286 - 290 <=>  330 - 334   (VAL  372  - ASN  376  <=> VAL  330  - ARG  334 )                          
 127: 6c70-A et3s-A    64 -  88 <=>    1 -  25   (ASP   66  - PHE   90  <=> MET    1  - ALA   25 )                          
 127: 6c70-A et3s-A    89 -  95 <=>   27 -  33   (PRO   91  - PHE   97  <=> VAL   27  - GLY   33 )                          
 127: 6c70-A et3s-A   258 - 287 <=>   34 -  63   (GLY  344  - ASN  373  <=> ALA   34  - ARG   63 )                          
 127: 6c70-A et3s-A   304 - 307 <=>   80 -  83   (LEU  390  - VAL  393  <=> THR   80  - PHE   83 )                          
 127: 6c70-A et3s-A   312 - 315 <=>   97 - 100   (ILE  398  - ASN  401  <=> LEU   97  - PHE  100 )                          
 127: 6c70-A et3s-A   366 - 388 <=>  101 - 123   (SER  452  - LYS  474  <=> VAL  101  - LEU  123 )                          
 128: 6c70-A euim-A    62 -  65 <=>    4 -   7   (SER   64  - VAL   67  <=> PHE    4  - ILE    7 )                          
 128: 6c70-A euim-A    66 -  89 <=>   14 -  37   (ASP   68  - PRO   91  <=> PHE   14  - PRO   37 )                          
 128: 6c70-A euim-A    90 -  93 <=>   39 -  42   (VAL   92  - LYS   95  <=> GLY   39  - ASP   42 )                          
 128: 6c70-A euim-A   261 - 280 <=>   48 -  67   (TYR  347  - ALA  366  <=> ALA   48  - VAL   67 )                          
 129: 6c70-A etwh-A    63 -  79 <=>    9 -  25   (ASP   65  - LEU   81  <=> LYS    9  - VAL   25 )                          
 129: 6c70-A etwh-A    80 -  89 <=>   27 -  36   (HIS   82  - PRO   91  <=> LEU   27  - ILE   36 )                          
 129: 6c70-A etwh-A    91 - 100 <=>   37 -  46   (ARG   93  - ALA  102  <=> SER   37  - VAL   46 )                          
 129: 6c70-A etwh-A   101 - 104 <=>   48 -  51   (ILE  103  - ASN  106  <=> GLN   48  - ASN   51 )                          
 129: 6c70-A etwh-A   105 - 112 <=>  187 - 194   (PRO  107  - ALA  114  <=> ALA  187  - ARG  194 )                          
 129: 6c70-A etwh-A   113 - 116 <=>  203 - 206   (GLU  115  - ALA  118  <=> VAL  203  - LEU  206 )                          
 129: 6c70-A etwh-A   119 - 124 <=>  207 - 212   (HIS  121  - THR  126  <=> PRO  207  - ASN  212 )                          
 129: 6c70-A etwh-A   194 - 197 <=>  240 - 243   (SER  211  - VAL  214  <=> TYR  240  - THR  243 )                          
 129: 6c70-A etwh-A   265 - 290 <=>  246 - 271   (LEU  351  - ASN  376  <=> PRO  246  - ARG  271 )                          
 129: 6c70-A etwh-A   330 - 334 <=>  399 - 403   (SER  416  - TYR  420  <=> VAL  399  - ILE  403 )                          
 129: 6c70-A etwh-A   335 - 338 <=>  405 - 408   (ASP  421  - GLU  424  <=> ARG  405  - HIS  408 )                          
 130: 6c70-A eryf-A    64 -  88 <=>    3 -  27   (ASP   66  - PHE   90  <=> HIS    3  - ALA   27 )                          
 130: 6c70-A eryf-A    90 -  93 <=>   28 -  31   (VAL   92  - LYS   95  <=> ASN   28  - THR   31 )                          
 130: 6c70-A eryf-A    98 - 101 <=>   69 -  72   (THR  100  - ILE  103  <=> GLY   69  - ASP   72 )                          
 130: 6c70-A eryf-A   106 - 109 <=>  141 - 144   (ASN  108  - PRO  111  <=> GLY  141  - SER  144 )                          
 130: 6c70-A eryf-A   110 - 113 <=>  157 - 160   (LEU  112  - GLU  115  <=> PRO  157  - ARG  160 )                          
 130: 6c70-A eryf-A   121 - 124 <=>  164 - 167   (LEU  123  - THR  126  <=> VAL  164  - THR  167 )                          
 130: 6c70-A eryf-A   126 - 129 <=>  168 - 171   (MET  128  - LEU  131  <=> GLY  168  - VAL  171 )                          
 130: 6c70-A eryf-A   132 - 135 <=>  172 - 175   (CYS  134  - GLY  137  <=> GLN  172  - ASP  175 )                          
 130: 6c70-A eryf-A   209 - 212 <=>  196 - 199   (GLN  226  - HIS  229  <=> ASP  196  - LEU  199 )                          
 130: 6c70-A eryf-A   246 - 249 <=>  201 - 204   (ARG  332  - HIS  335  <=> VAL  201  - GLY  204 )                          
 130: 6c70-A eryf-A   260 - 284 <=>  212 - 236   (ALA  346  - THR  370  <=> ASN  212  - SER  236 )                          
 130: 6c70-A eryf-A   285 - 290 <=>  238 - 243   (LYS  371  - ASN  376  <=> ASP  238  - ARG  243 )                          
 131: 6c70-A es95-A    67 -  87 <=>    2 -  22   (ASP   69  - TYR   89  <=> GLU    2  - TYR   22 )                          
 131: 6c70-A es95-A    88 -  91 <=>   24 -  27   (PHE   90  - ARG   93  <=> VAL   24  - ALA   27 )                          
 131: 6c70-A es95-A   263 - 283 <=>   30 -  50   (VAL  349  - ALA  369  <=> ILE   30  - PRO   50 )                          
 131: 6c70-A es95-A   295 - 298 <=>   52 -  55   (THR  381  - GLY  384  <=> LEU   52  - PRO   55 )                          
 131: 6c70-A es95-A   303 - 306 <=>   59 -  62   (THR  389  - GLN  392  <=> THR   59  - VAL   62 )                          
 131: 6c70-A es95-A   311 - 316 <=>  213 - 218   (CYS  397  - ARG  402  <=> ARG  213  - ARG  218 )                          
 131: 6c70-A es95-A   329 - 332 <=>  334 - 337   (TYR  415  - HIS  418  <=> THR  334  - ILE  337 )                          
 131: 6c70-A es95-A   334 - 339 <=>  416 - 421   (TYR  420  - GLU  425  <=> GLU  416  - GLU  421 )                          
 131: 6c70-A es95-A   348 - 351 <=>  558 - 561   (CYS  434  - CYS  437  <=> SER  558  - HIS  561 )                          
 132: 6c70-A etsx-A    62 -  92 <=>   21 -  51   (SER   64  - SER   94  <=> GLN   21  - GLY   51 )                          
 132: 6c70-A etsx-A   260 - 287 <=>   53 -  80   (ALA  346  - ASN  373  <=> ASN   53  - ARG   80 )                          
 133: 6c70-A esvp-A     8 -  11 <=>  132 - 135   (ALA   10  - LEU   13  <=> GLN  132  - SER  135 )                          
 133: 6c70-A esvp-A    46 -  63 <=>  154 - 171   (LEU   48  - ASP   65  <=> LEU  154  - ARG  171 )                          
 133: 6c70-A esvp-A    65 -  99 <=>  183 - 217   (VAL   67  - LEU  101  <=> LEU  183  - ARG  217 )                          
 133: 6c70-A esvp-A   256 - 279 <=>  219 - 242   (ALA  342  - LEU  365  <=> ILE  219  - LEU  242 )                          
 133: 6c70-A esvp-A   289 - 292 <=>  255 - 258   (VAL  375  - TYR  378  <=> THR  255  - ASP  258 )                          
 133: 6c70-A esvp-A   358 - 362 <=>  279 - 283   (SER  444  - PHE  448  <=> LEU  279  - VAL  283 )                          
 133: 6c70-A esvp-A   366 - 376 <=>  367 - 377   (SER  452  - ALA  462  <=> GLY  367  - THR  377 )                          
 133: 6c70-A esvp-A   378 - 388 <=>  378 - 388   (VAL  464  - LYS  474  <=> VAL  378  - ALA  388 )                          
 134: 6c70-A esan-A    23 -  26 <=>   31 -  34   (PHE   25  - ASN   28  <=> ILE   31  - MET   34 )                          
 134: 6c70-A esan-A    69 -  89 <=>   67 -  87   (THR   71  - PRO   91  <=> ARG   67  - ALA   87 )                          
 134: 6c70-A esan-A    95 - 102 <=>   90 -  97   (PHE   97  - TRP  104  <=> VAL   90  - LEU   97 )                          
 134: 6c70-A esan-A   103 - 106 <=>   99 - 102   (ASN  105  - ASN  108  <=> GLU   99  - THR  102 )                          
 134: 6c70-A esan-A   130 - 133 <=>  138 - 141   (LEU  132  - VAL  135  <=> PHE  138  - ILE  141 )                          
 134: 6c70-A esan-A   134 - 151 <=>  143 - 160   (ALA  136  - GLU  153  <=> LYS  143  - MET  160 )                          
 134: 6c70-A esan-A   152 - 155 <=>  163 - 166   (ASP  154  - ILE  172  <=> LYS  163  - ALA  166 )                          
 134: 6c70-A esan-A   157 - 160 <=>  188 - 191   (ARG  174  - ILE  177  <=> VAL  188  - GLU  191 )                          
 134: 6c70-A esan-A   184 - 205 <=>  197 - 218   (TYR  201  - PHE  222  <=> SER  197  - ILE  218 )                          
 134: 6c70-A esan-A   206 - 212 <=>  220 - 226   (ALA  223  - HIS  229  <=> ILE  220  - VAL  226 )                          
 134: 6c70-A esan-A   213 - 217 <=>  228 - 232   (LEU  230  - MET  234  <=> VAL  228  - GLY  232 )                          
 134: 6c70-A esan-A   242 - 271 <=>  234 - 263   (TYR  328  - THR  357  <=> SER  234  - ALA  263 )                          
 134: 6c70-A esan-A   298 - 301 <=>  268 - 271   (GLY  384  - LEU  387  <=> VAL  268  - VAL  271 )                          
 134: 6c70-A esan-A   377 - 388 <=>  276 - 287   (VAL  463  - LYS  474  <=> ASP  276  - SER  287 )                          
 135: 6c70-A erub-A     1 -   4 <=>    1 -   4   (PHE    3  - GLN    6  <=> MET    1  - LYS    4 )                          
 135: 6c70-A erub-A    32 -  42 <=>   60 -  70   (LYS   34  - VAL   44  <=> ILE   60  - ARG   70 )                          
 135: 6c70-A erub-A    49 -  62 <=>  138 - 151   (LEU   51  - SER   64  <=> ILE  138  - TYR  151 )                          
 135: 6c70-A erub-A    63 -  90 <=>  158 - 185   (ASP   65  - VAL   92  <=> PHE  158  - PHE  185 )                          
 135: 6c70-A erub-A   259 - 286 <=>  200 - 227   (ASP  345  - VAL  372  <=> LYS  200  - GLY  227 )                          
 135: 6c70-A erub-A   292 - 312 <=>  230 - 250   (TYR  378  - ILE  398  <=> GLY  230  - ARG  250 )                          
 135: 6c70-A erub-A   314 - 317 <=>  252 - 255   (GLY  400  - LEU  403  <=> TYR  252  - ALA  255 )                          
 135: 6c70-A erub-A   385 - 388 <=>  288 - 291   (VAL  471  - LYS  474  <=> SER  288  - LEU  291 )                          
 136: 6c70-A et70-A    64 -  77 <=>   19 -  32   (ASP   66  - PHE   79  <=> SER   19  - LEU   32 )                          
 136: 6c70-A et70-A    78 -  88 <=>   36 -  46   (PHE   80  - PHE   90  <=> GLY   36  - ARG   46 )                          
 136: 6c70-A et70-A    90 -  94 <=>   47 -  51   (VAL   92  - ILE   96  <=> GLU   47  - GLU   51 )                          
 136: 6c70-A et70-A   259 - 284 <=>   52 -  77   (ASP  345  - THR  370  <=> GLU   52  - GLU   77 )                          
 136: 6c70-A et70-A   285 - 290 <=>   79 -  84   (LYS  371  - ASN  376  <=> GLU   79  - ASN   84 )                          
 137: 6c70-A etl4-A    63 -  80 <=>    4 -  21   (ASP   65  - HIS   82  <=> ARG    4  - PRO   21 )                          
 137: 6c70-A etl4-A    81 -  94 <=>   23 -  36   (PRO   83  - ILE   96  <=> GLY   23  - SER   36 )                          
 137: 6c70-A etl4-A    99 - 102 <=>  168 - 171   (LEU  101  - TRP  104  <=> SER  168  - GLN  171 )                          
 137: 6c70-A etl4-A   104 - 110 <=>  172 - 178   (ASN  106  - LEU  112  <=> ILE  172  - GLY  178 )                          
 137: 6c70-A etl4-A   115 - 118 <=>  191 - 194   (ASN  117  - PHE  120  <=> ILE  191  - GLY  194 )                          
 137: 6c70-A etl4-A   261 - 264 <=>  243 - 246   (TYR  347  - ALA  350  <=> VAL  243  - TRP  246 )                          
 137: 6c70-A etl4-A   265 - 290 <=>  248 - 273   (LEU  351  - ASN  376  <=> PRO  248  - HIS  273 )                          
 137: 6c70-A etl4-A   333 - 337 <=>  399 - 403   (TRP  419  - SER  423  <=> PHE  399  - LYS  403 )                          
 138: 6c70-A es0p-A    59 -  62 <=>    2 -   5   (MET   61  - SER   64  <=> PRO    2  - ASN    5 )                          
 138: 6c70-A es0p-A    68 -  91 <=>    6 -  29   (LEU   70  - ARG   93  <=> GLU    6  - ASP   29 )                          
 138: 6c70-A es0p-A   258 - 286 <=>   32 -  60   (GLY  344  - VAL  372  <=> LEU   32  - VAL   60 )                          
 138: 6c70-A es0p-A   287 - 290 <=>   63 -  66   (ASN  373  - ASN  376  <=> LEU   63  - ASP   66 )                          
 139: 6c70-A ersm-A    63 -  89 <=>  245 - 271   (ASP   65  - PRO   91  <=> MET  245  - GLY  271 )                          
 139: 6c70-A ersm-A   183 - 186 <=>  275 - 278   (TYR  200  - VAL  203  <=> GLN  275  - ASN  278 )                          
 139: 6c70-A ersm-A   196 - 201 <=>  313 - 318   (ASP  213  - SER  218  <=> PRO  313  - ASN  318 )                          
 139: 6c70-A ersm-A   203 - 206 <=>  322 - 325   (LEU  220  - ALA  223  <=> ASN  322  - ALA  325 )                          
 139: 6c70-A ersm-A   251 - 281 <=>  327 - 357   (VAL  337  - TYR  367  <=> ASP  327  - ASN  357 )                          
 139: 6c70-A ersm-A   371 - 374 <=>  366 - 369   (ALA  457  - LEU  460  <=> GLU  366  - SER  369 )                          
 139: 6c70-A ersm-A   380 - 383 <=>  378 - 381   (TYR  466  - VAL  469  <=> TYR  378  - ASN  381 )                          
 140: 6c70-A estv-A     2 -   5 <=>   11 -  14   (LYS    4  - GLY    7  <=> LYS   11  - TRP   14 )                          
 140: 6c70-A estv-A    31 -  35 <=>  196 - 200   (GLY   33  - PRO   37  <=> ALA  196  - GLN  200 )                          
 140: 6c70-A estv-A    39 -  42 <=>  220 - 223   (TYR   41  - VAL   44  <=> ASP  220  - LEU  223 )                          
 140: 6c70-A estv-A    62 -  68 <=>  243 - 249   (SER   64  - LEU   70  <=> THR  243  - ARG  249 )                          
 140: 6c70-A estv-A    70 -  88 <=>  250 - 268   (ALA   72  - PHE   90  <=> TYR  250  - HIS  268 )                          
 140: 6c70-A estv-A    90 -  93 <=>  269 - 272   (VAL   92  - LYS   95  <=> ASP  269  - ASP  272 )                          
 140: 6c70-A estv-A   260 - 279 <=>  273 - 292   (ALA  346  - LEU  365  <=> ARG  273  - ASP  292 )                          
 140: 6c70-A estv-A   300 - 313 <=>  294 - 307   (LEU  386  - PHE  399  <=> TYR  294  - THR  307 )                          
 140: 6c70-A estv-A   364 - 367 <=>  308 - 311   (THR  450  - LEU  453  <=> GLY  308  - ILE  311 )                          
 140: 6c70-A estv-A   371 - 382 <=>  316 - 327   (ALA  457  - MET  468  <=> GLN  316  - HIS  327 )                          
 140: 6c70-A estv-A   384 - 388 <=>  502 - 506   (LEU  470  - LYS  474  <=> ASP  502  - VAL  506 )                          
 141: 6c70-A ersu-A    63 -  90 <=>    3 -  30   (ASP   65  - VAL   92  <=> TYR    3  - LEU   30 )                          
 141: 6c70-A ersu-A    92 -  95 <=>   31 -  34   (SER   94  - PHE   97  <=> ASP   31  - ARG   34 )                          
 141: 6c70-A ersu-A   203 - 207 <=>   69 -  73   (LEU  220  - CYS  224  <=> SER   69  - GLY   73 )                          
 141: 6c70-A ersu-A   261 - 282 <=>   77 -  98   (TYR  347  - GLN  368  <=> ASP   77  - TRP   98 )                          
 141: 6c70-A ersu-A   283 - 286 <=>  100 - 103   (ALA  369  - VAL  372  <=> VAL  100  - LYS  103 )                          
 141: 6c70-A ersu-A   287 - 290 <=>  105 - 108   (ASN  373  - ASN  376  <=> ILE  105  - LYS  108 )                          
 142: 6c70-A et34-A     5 -   9 <=>   71 -  75   (GLY    7  - ASP   11  <=> ILE   71  - ALA   75 )                          
 142: 6c70-A et34-A    10 -  15 <=>   77 -  82   (LEU   12  - ARG   17  <=> THR   77  - LEU   82 )                          
 142: 6c70-A et34-A   118 - 141 <=>  143 - 166   (PHE  120  - VAL  143  <=> ILE  143  - LEU  166 )                          
 142: 6c70-A et34-A   143 - 146 <=>  167 - 170   (SER  145  - GLY  148  <=> ASP  167  - ILE  170 )                          
 142: 6c70-A et34-A   174 - 183 <=>  176 - 185   (HIS  191  - TYR  200  <=> ASP  176  - PHE  185 )                          
 142: 6c70-A et34-A   184 - 208 <=>  187 - 211   (TYR  201  - GLU  225  <=> VAL  187  - ASP  211 )                          
 142: 6c70-A et34-A   213 - 216 <=>  227 - 230   (LEU  230  - ILE  233  <=> PRO  227  - VAL  230 )                          
 142: 6c70-A et34-A   217 - 221 <=>  232 - 236   (MET  234  - MET  238  <=> SER  232  - MET  236 )                          
 142: 6c70-A et34-A   239 - 269 <=>  238 - 268   (ALA  325  - MET  355  <=> VAL  238  - GLU  268 )                          
 142: 6c70-A et34-A   275 - 282 <=>  274 - 281   (THR  361  - GLN  368  <=> ASP  274  - GLY  281 )                          
 143: 6c70-A etaa-A    18 -  21 <=>   51 -  54   (GLN   20  - GLY   23  <=> ILE   51  - PHE   54 )                          
 143: 6c70-A etaa-A    36 -  39 <=>   55 -  58   (HIS   38  - TYR   41  <=> SER   55  - ASP   58 )                          
 143: 6c70-A etaa-A    41 -  63 <=>   59 -  81   (ILE   43  - ASP   65  <=> LEU   59  - LEU   81 )                          
 143: 6c70-A etaa-A    64 -  93 <=>  138 - 167   (ASP   66  - LYS   95  <=> ALA  138  - PRO  167 )                          
 143: 6c70-A etaa-A   189 - 195 <=>  172 - 178   (MET  206  - LEU  212  <=> LEU  172  - PHE  178 )                          
 143: 6c70-A etaa-A   199 - 202 <=>  187 - 190   (PHE  216  - TRP  219  <=> GLY  187  - ASP  190 )                          
 143: 6c70-A etaa-A   259 - 277 <=>  196 - 214   (ASP  345  - THR  363  <=> GLU  196  - ALA  214 )                          
 143: 6c70-A etaa-A   278 - 286 <=>  216 - 224   (LEU  364  - VAL  372  <=> SER  216  - LEU  224 )                          
 143: 6c70-A etaa-A   287 - 290 <=>  227 - 230   (ASN  373  - ASN  376  <=> GLY  227  - ASN  230 )                          
 144: 6c70-A eslh-A    59 -  96 <=>    7 -  44   (MET   61  - TYR   98  <=> TRP    7  - SER   44 )                          
 144: 6c70-A eslh-A   103 - 106 <=>  230 - 233   (ASN  105  - ASN  108  <=> GLU  230  - LEU  233 )                          
 144: 6c70-A eslh-A   154 - 157 <=>  290 - 293   (PRO  171  - ARG  174  <=> LEU  290  - GLY  293 )                          
 144: 6c70-A eslh-A   158 - 162 <=>  296 - 300   (LEU  175  - THR  179  <=> LEU  296  - THR  300 )                          
 144: 6c70-A eslh-A   186 - 190 <=>  338 - 342   (VAL  203  - ALA  207  <=> LEU  338  - GLY  342 )                          
 144: 6c70-A eslh-A   197 - 211 <=>  472 - 486   (VAL  214  - GLN  228  <=> VAL  472  - PRO  486 )                          
 144: 6c70-A eslh-A   212 - 215 <=>  488 - 491   (HIS  229  - ALA  232  <=> GLU  488  - ASN  491 )                          
 144: 6c70-A eslh-A   218 - 221 <=>  515 - 518   (LYS  235  - MET  238  <=> VAL  515  - SER  518 )                          
 144: 6c70-A eslh-A   223 - 226 <=>  519 - 522   (LEU  240  - THR  243  <=> PHE  519  - VAL  522 )                          
 144: 6c70-A eslh-A   231 - 234 <=>  551 - 554   (LYS  317  - MET  320  <=> TRP  551  - THR  554 )                          
 144: 6c70-A eslh-A   244 - 247 <=>  611 - 614   (VAL  330  - HIS  333  <=> ASP  611  - SER  614 )                          
 144: 6c70-A eslh-A   251 - 285 <=>  671 - 705   (VAL  337  - LYS  371  <=> GLY  671  - ARG  705 )                          
 144: 6c70-A eslh-A   286 - 289 <=>  707 - 710   (VAL  372  - VAL  375  <=> ARG  707  - GLU  710 )                          
 144: 6c70-A eslh-A   367 - 388 <=>  771 - 792   (LEU  453  - LYS  474  <=> ILE  771  - LEU  792 )                          
 145: 6c70-A erfq-A    64 -  89 <=>  288 - 313   (ASP   66  - PRO   91  <=> ASP  288  - THR  313 )                          
 145: 6c70-A erfq-A    91 - 101 <=>  314 - 324   (ARG   93  - ILE  103  <=> VAL  314  - ALA  324 )                          
 145: 6c70-A erfq-A   102 - 105 <=>  326 - 329   (TRP  104  - PRO  107  <=> GLN  326  - GLN  329 )                          
 145: 6c70-A erfq-A   107 - 111 <=>  334 - 338   (SER  109  - PHE  113  <=> THR  334  - GLY  338 )                          
 145: 6c70-A erfq-A   222 - 225 <=>  344 - 347   (GLU  239  - ALA  242  <=> GLY  344  - LYS  347 )                          
 145: 6c70-A erfq-A   227 - 260 <=>  429 - 462   (GLY  313  - ALA  346  <=> GLY  429  - ASP  462 )                          
 145: 6c70-A erfq-A   261 - 284 <=>  465 - 488   (TYR  347  - THR  370  <=> SER  465  - LEU  488 )                          
 145: 6c70-A erfq-A   285 - 290 <=>  490 - 495   (LYS  371  - ASN  376  <=> GLN  490  - ALA  495 )                          
 146: 6c70-A erkf-A    63 -  93 <=>   14 -  44   (ASP   65  - LYS   95  <=> THR   14  - PHE   44 )                          
 146: 6c70-A erkf-A   100 - 104 <=>   50 -  54   (ALA  102  - ASN  106  <=> SER   50  - THR   54 )                          
 146: 6c70-A erkf-A   253 - 258 <=>   77 -  82   (LEU  339  - GLY  344  <=> PHE   77  - MET   82 )                          
 146: 6c70-A erkf-A   260 - 278 <=>   83 - 101   (ALA  346  - LEU  364  <=> ALA   83  - GLN  101 )                          
 146: 6c70-A erkf-A   280 - 283 <=>  102 - 105   (ALA  366  - ALA  369  <=> SER  102  - GLU  105 )                          
 146: 6c70-A erkf-A   308 - 317 <=>  116 - 125   (PHE  394  - LEU  403  <=> ILE  116  - THR  125 )                          
 146: 6c70-A erkf-A   321 - 328 <=>  150 - 157   (SER  407  - ALA  414  <=> LEU  150  - LEU  157 )                          
 146: 6c70-A erkf-A   347 - 354 <=>  159 - 166   (VAL  433  - ALA  440  <=> HIS  159  - ALA  166 )                          
 146: 6c70-A erkf-A   366 - 372 <=>  174 - 180   (SER  452  - SER  458  <=> GLY  174  - GLY  180 )                          
 146: 6c70-A erkf-A   385 - 388 <=>  234 - 237   (VAL  471  - LYS  474  <=> SER  234  - ALA  237 )                          
 147: 6c70-A es6u-A     4 -   7 <=>    4 -   7   (GLN    6  - VAL    9  <=> LYS    4  - ALA    7 )                          
 147: 6c70-A es6u-A     9 -  12 <=>    8 -  11   (ASP   11  - PRO   14  <=> LEU    8  - PRO   11 )                          
 147: 6c70-A es6u-A   125 - 139 <=>   12 -  26   (LYS  127  - PHE  141  <=> THR   12  - ASN   26 )                          
 147: 6c70-A es6u-A   142 - 146 <=>   40 -  44   (ILE  144  - GLY  148  <=> TRP   40  - LEU   44 )                          
 147: 6c70-A es6u-A   167 - 170 <=>   53 -  56   (ASN  184  - SER  187  <=> MET   53  - GLY   56 )                          
 147: 6c70-A es6u-A   171 - 212 <=>   58 -  99   (GLY  188  - HIS  229  <=> MET   58  - GLY   99 )                          
 147: 6c70-A es6u-A   214 - 218 <=>  100 - 104   (LYS  231  - LYS  235  <=> VAL  100  - ALA  104 )                          
 147: 6c70-A es6u-A   219 - 222 <=>  139 - 142   (PRO  236  - GLU  239  <=> ILE  139  - CYS  142 )                          
 147: 6c70-A es6u-A   227 - 230 <=>  147 - 150   (GLY  313  - LYS  316  <=> ILE  147  - GLY  150 )                          
 147: 6c70-A es6u-A   234 - 237 <=>  151 - 154   (MET  320  - ARG  323  <=> ALA  151  - ASP  154 )                          
 147: 6c70-A es6u-A   241 - 245 <=>  155 - 159   (LYS  327  - GLU  331  <=> GLU  155  - THR  159 )                          
 147: 6c70-A es6u-A   249 - 258 <=>  202 - 211   (HIS  335  - GLY  344  <=> ARG  202  - GLN  211 )                          
 147: 6c70-A es6u-A   262 - 265 <=>  212 - 215   (GLY  348  - LEU  351  <=> ARG  212  - THR  215 )                          
 147: 6c70-A es6u-A   269 - 286 <=>  218 - 235   (MET  355  - VAL  372  <=> GLU  218  - ALA  235 )                          
 147: 6c70-A es6u-A   288 - 291 <=>  237 - 240   (GLY  374  - VAL  377  <=> ALA  237  - TRP  240 )                          
 147: 6c70-A es6u-A   299 - 314 <=>  263 - 278   (TYR  385  - GLY  400  <=> ILE  263  - GLY  278 )                          
 147: 6c70-A es6u-A   353 - 363 <=>  286 - 296   (LYS  439  - PHE  449  <=> ASN  286  - GLU  296 )                          
 147: 6c70-A es6u-A   366 - 376 <=>  568 - 578   (SER  452  - ALA  462  <=> MET  568  - PHE  578 )                          
 148: 6c70-A etks-A    30 -  35 <=>  152 - 157   (GLU   32  - PRO   37  <=> ALA  152  - ALA  157 )                          
 148: 6c70-A etks-A    64 -  67 <=>  263 - 266   (ASP   66  - ASP   69  <=> LYS  263  - GLN  266 )                          
 148: 6c70-A etks-A    69 -  88 <=>  267 - 286   (THR   71  - PHE   90  <=> GLN  267  - LEU  286 )                          
 148: 6c70-A etks-A    90 -  94 <=>  287 - 291   (VAL   92  - ILE   96  <=> GLY  287  - TYR  291 )                          
 148: 6c70-A etks-A   198 - 202 <=>  293 - 297   (LEU  215  - TRP  219  <=> GLY  293  - GLU  297 )                          
 148: 6c70-A etks-A   261 - 311 <=>  301 - 351   (TYR  347  - CYS  397  <=> ASN  301  - GLU  351 )                          
 148: 6c70-A etks-A   314 - 319 <=>  352 - 357   (GLY  400  - GLU  405  <=> ILE  352  - TYR  357 )                          
 148: 6c70-A etks-A   322 - 329 <=>  555 - 562   (SER  408  - TYR  415  <=> GLU  555  - GLY  562 )                          
 148: 6c70-A etks-A   345 - 349 <=>  565 - 569   (GLN  431  - GLN  435  <=> PHE  565  - GLN  569 )                          
 149: 6c70-A etzz-A   262 - 287 <=>    1 -  26   (GLY  348  - ASN  373  <=> MET    1  - ALA   26 )                          
 149: 6c70-A etzz-A   289 - 327 <=>   54 -  92   (VAL  375  - ALA  413  <=> PRO   54  - MET   92 )                          
 149: 6c70-A etzz-A   350 - 353 <=>   93 -  96   (GLN  436  - LYS  439  <=> SER   93  - LEU   96 )                          
 149: 6c70-A etzz-A   366 - 377 <=>  105 - 116   (SER  452  - VAL  463  <=> SER  105  - PHE  116 )                          
 149: 6c70-A etzz-A   378 - 388 <=>  118 - 128   (VAL  464  - LYS  474  <=> ASP  118  - ALA  128 )                          
 150: 6c70-A et9p-A    65 -  79 <=>   61 -  75   (VAL   67  - LEU   81  <=> PRO   61  - TYR   75 )                          
 150: 6c70-A et9p-A    80 -  99 <=>   77 -  96   (HIS   82  - LEU  101  <=> LEU   77  - ALA   96 )                          
 150: 6c70-A et9p-A   100 - 103 <=>   99 - 102   (ALA  102  - ASN  105  <=> GLN   99  - ILE  102 )                          
 150: 6c70-A et9p-A   104 - 107 <=>  105 - 108   (ASN  106  - SER  109  <=> SER  105  - ILE  108 )                          
 150: 6c70-A et9p-A   109 - 121 <=>  111 - 123   (PRO  111  - LEU  123  <=> THR  111  - PHE  123 )                          
 150: 6c70-A et9p-A   133 - 136 <=>  188 - 191   (VAL  135  - ALA  138  <=> PRO  188  - ILE  191 )                          
 150: 6c70-A et9p-A   159 - 162 <=>  346 - 349   (MET  176  - THR  179  <=> PHE  346  - PRO  349 )                          
 150: 6c70-A et9p-A   184 - 187 <=>  373 - 376   (TYR  201  - ILE  204  <=> LYS  373  - PRO  376 )                          
 150: 6c70-A et9p-A   262 - 277 <=>  412 - 427   (GLY  348  - THR  363  <=> SER  412  - ALA  427 )                          
 150: 6c70-A et9p-A   278 - 282 <=>  429 - 433   (LEU  364  - GLN  368  <=> VAL  429  - SER  433 )                          
 150: 6c70-A et9p-A   283 - 286 <=>  435 - 438   (ALA  369  - VAL  372  <=> MET  435  - THR  438 )                          
 150: 6c70-A et9p-A   287 - 290 <=>  441 - 444   (ASN  373  - ASN  376  <=> LEU  441  - ALA  444 )                          
 150: 6c70-A et9p-A   301 - 304 <=>  471 - 474   (LEU  387  - LEU  390  <=> SER  471  - LEU  474 )                          
 150: 6c70-A et9p-A   312 - 324 <=>  509 - 521   (ILE  398  - VAL  410  <=> PRO  509  - MET  521 )                          
 151: 6c70-A esjf-A    63 -  97 <=>   12 -  46   (ASP   65  - LYS   99  <=> LEU   12  - ILE   46 )                          
 151: 6c70-A esjf-A   102 - 106 <=>   48 -  52   (TRP  104  - ASN  108  <=> ASP   48  - SER   52 )                          
 151: 6c70-A esjf-A   248 - 289 <=>   54 -  95   (LYS  334  - VAL  375  <=> PHE   54  - ARG   95 )                          
 152: 6c70-A eser-A    64 -  92 <=>   50 -  78   (ASP   66  - SER   94  <=> LYS   50  - ALA   78 )                          
 152: 6c70-A eser-A    95 -  98 <=>   79 -  82   (PHE   97  - THR  100  <=> ALA   79  - PRO   82 )                          
 152: 6c70-A eser-A   257 - 286 <=>   83 - 112   (VAL  343  - VAL  372  <=> ASP   83  - MET  112 )                          
 152: 6c70-A eser-A   287 - 292 <=>  117 - 122   (ASN  373  - TYR  378  <=> ILE  117  - GLY  122 )                          
 152: 6c70-A eser-A   345 - 348 <=>  134 - 137   (GLN  431  - CYS  434  <=> GLY  134  - GLY  137 )                          
 153: 6c70-A et1g-A    63 -  89 <=>  113 - 139   (ASP   65  - PRO   91  <=> ARG  113  - GLU  139 )                          
 153: 6c70-A et1g-A   135 - 138 <=>  159 - 162   (GLY  137  - ILE  140  <=> SER  159  - ILE  162 )                          
 153: 6c70-A et1g-A   164 - 168 <=>  169 - 173   (TYR  181  - ALA  185  <=> ASN  169  - ASP  173 )                          
 153: 6c70-A et1g-A   176 - 179 <=>  174 - 177   (PHE  193  - ILE  196  <=> LEU  174  - THR  177 )                          
 153: 6c70-A et1g-A   184 - 190 <=>  259 - 265   (TYR  201  - ALA  207  <=> PHE  259  - GLN  265 )                          
 153: 6c70-A et1g-A   192 - 195 <=>  266 - 269   (SER  209  - LEU  212  <=> PHE  266  - LEU  269 )                          
 153: 6c70-A et1g-A   196 - 214 <=>  273 - 291   (ASP  213  - LYS  231  <=> MET  273  - CYS  291 )                          
 153: 6c70-A et1g-A   215 - 218 <=>  293 - 296   (ALA  232  - LYS  235  <=> GLU  293  - LYS  296 )                          
 153: 6c70-A et1g-A   232 - 235 <=>  322 - 325   (GLN  318  - LEU  321  <=> MET  322  - PRO  325 )                          
 153: 6c70-A et1g-A   237 - 257 <=>  327 - 347   (ARG  323  - VAL  343  <=> SER  327  - ILE  347 )                          
 153: 6c70-A et1g-A   260 - 288 <=>  357 - 385   (ALA  346  - GLY  374  <=> GLN  357  - ARG  385 )                          
 153: 6c70-A et1g-A   289 - 298 <=>  409 - 418   (VAL  375  - GLY  384  <=> ASN  409  - LYS  418 )                          
 154: 6c70-A er5q-A    63 -  91 <=>    2 -  30   (ASP   65  - ARG   93  <=> ASP    2  - GLY   30 )                          
 154: 6c70-A er5q-A   129 - 132 <=>   38 -  41   (LEU  131  - CYS  134  <=> ASN   38  - GLU   41 )                          
 154: 6c70-A er5q-A   196 - 199 <=>   42 -  45   (ASP  213  - PHE  216  <=> PRO   42  - VAL   45 )                          
 154: 6c70-A er5q-A   255 - 286 <=>   48 -  79   (THR  341  - VAL  372  <=> ALA   48  - ARG   79 )                          
 155: 6c70-A eski-A    63 -  84 <=>  109 - 130   (ASP   65  - LYS   86  <=> VAL  109  - ASP  130 )                          
 155: 6c70-A eski-A    86 -  92 <=>  131 - 137   (ILE   88  - SER   94  <=> GLY  131  - GLN  137 )                          
 155: 6c70-A eski-A    96 -  99 <=>  143 - 146   (TYR   98  - LEU  101  <=> LEU  143  - ARG  146 )                          
 155: 6c70-A eski-A   258 - 286 <=>  149 - 177   (GLY  344  - VAL  372  <=> ASP  149  - ASN  177 )                          
 155: 6c70-A eski-A   287 - 290 <=>  180 - 183   (ASN  373  - ASN  376  <=> ASP  180  - TYR  183 )                          
 156: 6c70-A etn0-A     1 -   5 <=>  277 - 281   (PHE    3  - GLY    7  <=> SER  277  - LEU  281 )                          
 156: 6c70-A etn0-A    52 -  57 <=>  362 - 367   (GLY   54  - ASN   59  <=> VAL  362  - ALA  367 )                          
 156: 6c70-A etn0-A    60 -  65 <=>  368 - 373   (MET   62  - VAL   67  <=> SER  368  - GLY  373 )                          
 156: 6c70-A etn0-A    69 -  77 <=>  385 - 393   (THR   71  - PHE   79  <=> ILE  385  - LEU  393 )                          
 156: 6c70-A etn0-A    78 -  88 <=>  395 - 405   (PHE   80  - PHE   90  <=> LYS  395  - THR  405 )                          
 156: 6c70-A etn0-A   261 - 284 <=>  407 - 430   (TYR  347  - THR  370  <=> MET  407  - ASP  430 )                          
 157: 6c70-A ethy-A    44 -  47 <=>   18 -  21   (LEU   46  - LEU   49  <=> VAL   18  - LYS   21 )                          
 157: 6c70-A ethy-A    52 -  87 <=>   40 -  75   (GLY   54  - TYR   89  <=> ILE   40  - ILE   75 )                          
 157: 6c70-A ethy-A    88 -  91 <=>   78 -  81   (PHE   90  - ARG   93  <=> LEU   78  - SER   81 )                          
 157: 6c70-A ethy-A   261 - 283 <=>   83 - 105   (TYR  347  - ALA  369  <=> ASN   83  - HIS  105 )                          
 158: 6c70-A esix-A    11 -  20 <=>   35 -  44   (LEU   13  - VAL   22  <=> GLY   35  - VAL   44 )                          
 158: 6c70-A esix-A    25 -  28 <=>  111 - 114   (PHE   27  - TYR   30  <=> MET  111  - PRO  114 )                          
 158: 6c70-A esix-A    34 -  62 <=>  115 - 143   (PHE   36  - SER   64  <=> GLY  115  - GLN  143 )                          
 158: 6c70-A esix-A    68 -  91 <=>  144 - 167   (LEU   70  - ARG   93  <=> SER  144  - ALA  167 )                          
 158: 6c70-A esix-A    92 -  95 <=>  175 - 178   (SER   94  - PHE   97  <=> TRP  175  - ALA  178 )                          
 158: 6c70-A esix-A   259 - 291 <=>  181 - 213   (ASP  345  - VAL  377  <=> LEU  181  - GLU  213 )                          
 159: 6c70-A esm6-A    34 -  38 <=>    1 -   5   (PHE   36  - ILE   40  <=> MET    1  - THR    5 )                          
 159: 6c70-A esm6-A    42 -  54 <=>    9 -  21   (VAL   44  - MET   56  <=> ASN    9  - ALA   21 )                          
 159: 6c70-A esm6-A    55 -  58 <=>   75 -  78   (ALA   57  - LEU   60  <=> GLY   75  - ASN   78 )                          
 159: 6c70-A esm6-A    61 -  94 <=>   79 - 112   (GLU   63  - ILE   96  <=> ILE   79  - HIS  112 )                          
 159: 6c70-A esm6-A   261 - 288 <=>  117 - 144   (TYR  347  - GLY  374  <=> ARG  117  - MET  144 )                          
 159: 6c70-A esm6-A   385 - 388 <=>  150 - 153   (VAL  471  - LYS  474  <=> LEU  150  - GLN  153 )                          
 160: 6c70-A euew-A    20 -  23 <=>   37 -  40   (VAL   22  - PHE   25  <=> LEU   37  - VAL   40 )                          
 160: 6c70-A euew-A    24 -  27 <=>   42 -  45   (MET   26  - TYR   29  <=> ARG   42  - GLN   45 )                          
 160: 6c70-A euew-A    36 -  55 <=>   49 -  68   (HIS   38  - ALA   57  <=> ASN   49  - PHE   68 )                          
 160: 6c70-A euew-A    56 -  62 <=>   70 -  76   (VAL   58  - SER   64  <=> ILE   70  - ILE   76 )                          
 160: 6c70-A euew-A    63 -  66 <=>   86 -  89   (ASP   65  - ASP   68  <=> SER   86  - LEU   89 )                          
 160: 6c70-A euew-A    67 -  88 <=>   91 - 112   (ASP   69  - PHE   90  <=> ALA   91  - LEU  112 )                          
 160: 6c70-A euew-A    90 -  93 <=>  113 - 116   (VAL   92  - LYS   95  <=> LEU  113  - PRO  116 )                          
 160: 6c70-A euew-A    96 - 101 <=>  117 - 122   (TYR   98  - ILE  103  <=> THR  117  - ALA  122 )                          
 160: 6c70-A euew-A   102 - 105 <=>  124 - 127   (TRP  104  - PRO  107  <=> ARG  124  - GLY  127 )                          
 160: 6c70-A euew-A   198 - 202 <=>  133 - 137   (LEU  215  - TRP  219  <=> ILE  133  - VAL  137 )                          
 160: 6c70-A euew-A   259 - 263 <=>  140 - 144   (ASP  345  - VAL  349  <=> PRO  140  - PRO  144 )                          
 160: 6c70-A euew-A   264 - 280 <=>  146 - 162   (ALA  350  - ALA  366  <=> LEU  146  - ALA  162 )                          
 160: 6c70-A euew-A   281 - 286 <=>  171 - 176   (TYR  367  - VAL  372  <=> GLY  171  - GLY  176 )                          
 160: 6c70-A euew-A   287 - 290 <=>  180 - 183   (ASN  373  - ASN  376  <=> GLY  180  - GLY  183 )                          
 160: 6c70-A euew-A   358 - 363 <=>  209 - 214   (SER  444  - PHE  449  <=> ARG  209  - VAL  214 )                          
 161: 6c70-A erjb-A    31 -  41 <=>  183 - 193   (GLY   33  - ILE   43  <=> PRO  183  - GLU  193 )                          
 161: 6c70-A erjb-A    45 -  48 <=>  240 - 243   (LEU   47  - LEU   50  <=> VAL  240  - ILE  243 )                          
 161: 6c70-A erjb-A    51 -  61 <=>  244 - 254   (TYR   53  - GLU   63  <=> CYS  244  - THR  254 )                          
 161: 6c70-A erjb-A    63 -  92 <=>  264 - 293   (ASP   65  - SER   94  <=> VAL  264  - HIS  293 )                          
 161: 6c70-A erjb-A    93 -  96 <=>  296 - 299   (LYS   95  - TYR   98  <=> GLY  296  - SER  299 )                          
 161: 6c70-A erjb-A   159 - 163 <=>  325 - 329   (MET  176  - PHE  180  <=> TYR  325  - LEU  329 )                          
 161: 6c70-A erjb-A   193 - 201 <=>  354 - 362   (ASN  210  - SER  218  <=> ARG  354  - VAL  362 )                          
 161: 6c70-A erjb-A   261 - 282 <=>  431 - 452   (TYR  347  - GLN  368  <=> LEU  431  - LEU  452 )                          
 162: 6c70-A eth8-A     8 -  11 <=>  142 - 145   (ALA   10  - LEU   13  <=> ARG  142  - GLY  145 )                          
 162: 6c70-A eth8-A    14 -  17 <=>  146 - 149   (ILE   16  - MET   19  <=> VAL  146  - GLY  149 )                          
 162: 6c70-A eth8-A    36 -  45 <=>  171 - 180   (HIS   38  - LEU   47  <=> TYR  171  - ASN  180 )                          
 162: 6c70-A eth8-A    48 -  51 <=>  181 - 184   (LEU   50  - TYR   53  <=> ILE  181  - ILE  184 )                          
 162: 6c70-A eth8-A    55 -  58 <=>  185 - 188   (ALA   57  - LEU   60  <=> ALA  185  - HIS  188 )                          
 162: 6c70-A eth8-A    64 -  91 <=>  231 - 258   (ASP   66  - ARG   93  <=> LYS  231  - MET  258 )                          
 162: 6c70-A eth8-A   264 - 284 <=>  259 - 279   (ALA  350  - THR  370  <=> ILE  259  - ARG  279 )                          
 162: 6c70-A eth8-A   286 - 289 <=>  282 - 285   (VAL  372  - VAL  375  <=> PRO  282  - LEU  285 )                          
 162: 6c70-A eth8-A   294 - 297 <=>  292 - 295   (ALA  380  - ILE  383  <=> ALA  292  - PHE  295 )                          
 162: 6c70-A eth8-A   298 - 307 <=>  298 - 307   (GLY  384  - VAL  393  <=> GLY  298  - VAL  307 )                          
 162: 6c70-A eth8-A   367 - 385 <=>  309 - 327   (LEU  453  - VAL  471  <=> SER  309  - ARG  327 )                          
 163: 6c70-A etzu-A    49 -  52 <=>   23 -  26   (LEU   51  - GLY   54  <=> LEU   23  - LEU   26 )                          
 163: 6c70-A etzu-A    54 -  60 <=>   27 -  33   (MET   56  - MET   62  <=> PRO   27  - LEU   33 )                          
 163: 6c70-A etzu-A    63 -  66 <=>   66 -  69   (ASP   65  - ASP   68  <=> HIS   66  - MET   69 )                          
 163: 6c70-A etzu-A    69 -  92 <=>   70 -  93   (THR   71  - SER   94  <=> PRO   70  - GLN   93 )                          
 163: 6c70-A etzu-A   257 - 277 <=>   94 - 114   (VAL  343  - THR  363  <=> MET   94  - ARG  114 )                          
 163: 6c70-A etzu-A   279 - 282 <=>  115 - 118   (LEU  365  - GLN  368  <=> ILE  115  - ILE  118 )                          
 164: 6c70-A escp-A    63 -  90 <=>   12 -  39   (ASP   65  - VAL   92  <=> ARG   12  - ILE   39 )                          
 164: 6c70-A escp-A   260 - 282 <=>   40 -  62   (ALA  346  - GLN  368  <=> MET   40  - THR   62 )                          
 164: 6c70-A escp-A   283 - 286 <=>   65 -  68   (ALA  369  - VAL  372  <=> GLY   65  - THR   68 )                          
 164: 6c70-A escp-A   287 - 290 <=>   71 -  74   (ASN  373  - ASN  376  <=> PHE   71  - GLU   74 )                          
 164: 6c70-A escp-A   327 - 331 <=>   95 -  99   (ALA  413  - CYS  417  <=> LEU   95  - ALA   99 )                          
 164: 6c70-A escp-A   332 - 336 <=>  102 - 106   (HIS  418  - GLY  422  <=> ALA  102  - LEU  106 )                          
 164: 6c70-A escp-A   337 - 340 <=>  109 - 112   (SER  423  - ALA  426  <=> TRP  109  - ASP  112 )                          
 165: 6c70-A erta-A    63 -  67 <=>    2 -   6   (ASP   65  - ASP   69  <=> ARG    2  - LYS    6 )                          
 165: 6c70-A erta-A    69 -  93 <=>    7 -  31   (THR   71  - LYS   95  <=> LEU    7  - ASP   31 )                          
 165: 6c70-A erta-A    95 -  98 <=>   35 -  38   (PHE   97  - THR  100  <=> LEU   35  - PRO   38 )                          
 165: 6c70-A erta-A   257 - 283 <=>   41 -  67   (VAL  343  - ALA  369  <=> ARG   41  - VAL   67 )                          
 165: 6c70-A erta-A   284 - 287 <=>   69 -  72   (THR  370  - ASN  373  <=> LYS   69  - ALA   72 )                          
 165: 6c70-A erta-A   331 - 337 <=>   88 -  94   (CYS  417  - SER  423  <=> GLU   88  - ASN   94 )                          
 166: 6c70-A eukm-A    38 -  41 <=>    1 -   4   (ILE   40  - ILE   43  <=> MET    1  - ILE    4 )                          
 166: 6c70-A eukm-A    47 -  51 <=>    7 -  11   (LEU   49  - TYR   53  <=> TYR    7  - GLN   11 )                          
 166: 6c70-A eukm-A   141 - 151 <=>   17 -  27   (VAL  143  - GLU  153  <=> ALA   17  - LYS   27 )                          
 166: 6c70-A eukm-A   291 - 311 <=>   29 -  49   (VAL  377  - CYS  397  <=> PRO   29  - ILE   49 )                          
 166: 6c70-A eukm-A   366 - 388 <=>   50 -  72   (SER  452  - LYS  474  <=> ALA   50  - ASP   72 )                          
 167: 6c70-A erd2-A    28 -  31 <=>    1 -   4   (TYR   30  - GLY   33  <=> MET    1  - ASN    4 )                          
 167: 6c70-A erd2-A    35 -  48 <=>   13 -  26   (PRO   37  - LEU   50  <=> LYS   13  - TRP   26 )                          
 167: 6c70-A erd2-A    51 -  62 <=>   36 -  47   (TYR   53  - SER   64  <=> GLY   36  - CYS   47 )                          
 167: 6c70-A erd2-A    64 -  94 <=>   53 -  83   (ASP   66  - ILE   96  <=> ALA   53  - ILE   83 )                          
 167: 6c70-A erd2-A    96 -  99 <=>   84 -  87   (TYR   98  - LEU  101  <=> GLY   84  - TYR   87 )                          
 167: 6c70-A erd2-A   257 - 284 <=>   88 - 115   (VAL  343  - THR  370  <=> HIS   88  - ILE  115 )                          
 167: 6c70-A erd2-A   285 - 289 <=>  118 - 122   (LYS  371  - VAL  375  <=> TRP  118  - GLY  122 )                          
 168: 6c70-A esjb-A   136 - 139 <=>   12 -  15   (ALA  138  - PHE  141  <=> GLY   12  - LEU   15 )                          
 168: 6c70-A esjb-A   290 - 318 <=>   20 -  48   (ASN  376  - ILE  404  <=> PRO   20  - THR   48 )                          
 168: 6c70-A esjb-A   366 - 388 <=>   53 -  75   (SER  452  - LYS  474  <=> LEU   53  - TYR   75 )                          
 169: 6c70-A etk3-A    64 -  88 <=>  103 - 127   (ASP   66  - PHE   90  <=> ALA  103  - ASN  127 )                          
 169: 6c70-A etk3-A    90 -  99 <=>  128 - 137   (VAL   92  - LEU  101  <=> ARG  128  - TYR  137 )                          
 169: 6c70-A etk3-A   256 - 265 <=>  139 - 148   (ALA  342  - LEU  351  <=> SER  139  - ALA  148 )                          
 169: 6c70-A etk3-A   266 - 285 <=>  151 - 170   (LEU  352  - LYS  371  <=> GLN  151  - ASN  170 )                          
 169: 6c70-A etk3-A   286 - 290 <=>  172 - 176   (VAL  372  - ASN  376  <=> ALA  172  - VAL  176 )                          
 169: 6c70-A etk3-A   334 - 337 <=>  239 - 242   (TYR  420  - SER  423  <=> ASN  239  - ALA  242 )                          
 170: 6c70-A etc4-A     3 -  13 <=>   19 -  29   (HIS    5  - ASN   15  <=> ILE   19  - LEU   29 )                          
 170: 6c70-A etc4-A    20 -  23 <=>   76 -  79   (VAL   22  - PHE   25  <=> TRP   76  - THR   79 )                          
 170: 6c70-A etc4-A    45 -  48 <=>   84 -  87   (LEU   47  - LEU   50  <=> LEU   84  - GLY   87 )                          
 170: 6c70-A etc4-A    50 -  56 <=>   88 -  94   (GLN   52  - VAL   58  <=> ALA   88  - TRP   94 )                          
 170: 6c70-A etc4-A    58 -  61 <=>   95 -  98   (LEU   60  - GLU   63  <=> VAL   95  - LYS   98 )                          
 170: 6c70-A etc4-A    66 -  92 <=>  112 - 138   (ASP   68  - SER   94  <=> PRO  112  - ALA  138 )                          
 170: 6c70-A etc4-A    93 -  98 <=>  140 - 145   (LYS   95  - THR  100  <=> TRP  140  - ILE  145 )                          
 170: 6c70-A etc4-A   258 - 261 <=>  147 - 150   (GLY  344  - TYR  347  <=> VAL  147  - LYS  150 )                          
 170: 6c70-A etc4-A   262 - 283 <=>  152 - 173   (GLY  348  - ALA  369  <=> PHE  152  - MET  173 )                          
 170: 6c70-A etc4-A   285 - 289 <=>  174 - 178   (LYS  371  - VAL  375  <=> PRO  174  - LYS  178 )                          
 171: 6c70-A esuh-A     1 -   4 <=>   43 -  46   (PHE    3  - GLN    6  <=> LYS   43  - GLY   46 )                          
 171: 6c70-A esuh-A     7 -  10 <=>   47 -  50   (VAL    9  - LEU   12  <=> PHE   47  - GLU   50 )                          
 171: 6c70-A esuh-A    11 -  21 <=>   52 -  62   (LEU   13  - GLY   23  <=> ALA   52  - LEU   62 )                          
 171: 6c70-A esuh-A    33 -  36 <=>  228 - 231   (LYS   35  - HIS   38  <=> CYS  228  - LEU  231 )                          
 171: 6c70-A esuh-A    38 -  61 <=>  237 - 260   (ILE   40  - GLU   63  <=> VAL  237  - LEU  260 )                          
 171: 6c70-A esuh-A    64 -  85 <=>  261 - 282   (ASP   66  - MET   87  <=> ASP  261  - TYR  282 )                          
 171: 6c70-A esuh-A   115 - 118 <=>  301 - 304   (ASN  117  - PHE  120  <=> HIS  301  - ILE  304 )                          
 171: 6c70-A esuh-A   142 - 146 <=>  398 - 402   (ILE  144  - GLY  148  <=> ALA  398  - ALA  402 )                          
 171: 6c70-A esuh-A   156 - 159 <=>  410 - 413   (PRO  173  - MET  176  <=> GLN  410  - MET  413 )                          
 171: 6c70-A esuh-A   179 - 202 <=>  414 - 437   (ILE  196  - TRP  219  <=> GLY  414  - PHE  437 )                          
 171: 6c70-A esuh-A   245 - 289 <=>  445 - 489   (GLU  331  - VAL  375  <=> THR  445  - HIS  489 )                          
 172: 6c70-A era7-A    63 -  80 <=>   81 -  98   (ASP   65  - HIS   82  <=> PHE   81  - ILE   98 )                          
 172: 6c70-A era7-A    81 -  89 <=>  100 - 108   (PRO   83  - PRO   91  <=> SER  100  - ARG  108 )                          
 172: 6c70-A era7-A    91 - 105 <=>  109 - 123   (ARG   93  - PRO  107  <=> THR  109  - HIS  123 )                          
 172: 6c70-A era7-A   106 - 110 <=>  125 - 129   (ASN  108  - LEU  112  <=> TYR  125  - HIS  129 )                          
 172: 6c70-A era7-A   120 - 123 <=>  142 - 145   (ALA  122  - ILE  125  <=> HIS  142  - GLU  145 )                          
 172: 6c70-A era7-A   135 - 141 <=>  178 - 184   (GLY  137  - VAL  143  <=> PHE  178  - LEU  184 )                          
 172: 6c70-A era7-A   153 - 156 <=>  200 - 203   (SER  155  - PRO  173  <=> LEU  200  - LEU  203 )                          
 172: 6c70-A era7-A   168 - 171 <=>  205 - 208   (ALA  185  - GLY  188  <=> LEU  205  - THR  208 )                          
 172: 6c70-A era7-A   174 - 180 <=>  210 - 216   (HIS  191  - TYR  197  <=> VAL  210  - GLY  216 )                          
 172: 6c70-A era7-A   254 - 259 <=>  244 - 249   (VAL  340  - ASP  345  <=> THR  244  - ALA  249 )                          
 172: 6c70-A era7-A   261 - 284 <=>  251 - 274   (TYR  347  - THR  370  <=> TYR  251  - ARG  274 )                          
 173: 6c70-A esu2-A     1 -  15 <=>    6 -  20   (PHE    3  - ARG   17  <=> LYS    6  - VAL   20 )                          
 173: 6c70-A esu2-A    58 -  68 <=>  130 - 140   (LEU   60  - LEU   70  <=> GLU  130  - ASP  140 )                          
 173: 6c70-A esu2-A    70 -  90 <=>  141 - 161   (ALA   72  - VAL   92  <=> THR  141  - GLY  161 )                          
 173: 6c70-A esu2-A    93 -  96 <=>  327 - 330   (LYS   95  - TYR   98  <=> ILE  327  - SER  330 )                          
 173: 6c70-A esu2-A   260 - 263 <=>  339 - 342   (ALA  346  - VAL  349  <=> ILE  339  - VAL  342 )                          
 173: 6c70-A esu2-A   264 - 279 <=>  344 - 359   (ALA  350  - LEU  365  <=> TRP  344  - HIS  359 )                          
 173: 6c70-A esu2-A   299 - 302 <=>  360 - 363   (TYR  385  - TYR  388  <=> SER  360  - LEU  363 )                          
 173: 6c70-A esu2-A   311 - 331 <=>  369 - 389   (CYS  397  - CYS  417  <=> ILE  369  - ASN  389 )                          
 173: 6c70-A esu2-A   343 - 346 <=>  392 - 395   (PHE  429  - ILE  432  <=> TRP  392  - TYR  395 )                          
 173: 6c70-A esu2-A   350 - 355 <=>  400 - 405   (GLN  436  - MET  441  <=> ILE  400  - LEU  405 )                          
 173: 6c70-A esu2-A   368 - 373 <=>  424 - 429   (ASP  454  - VAL  459  <=> TRP  424  - LEU  429 )                          
 174: 6c70-A esmz-A     5 -   9 <=>   44 -  48   (GLY    7  - ASP   11  <=> THR   44  - ASP   48 )                          
 174: 6c70-A esmz-A    10 -  20 <=>   51 -  61   (LEU   12  - VAL   22  <=> TYR   51  - MET   61 )                          
 174: 6c70-A esmz-A    31 -  63 <=>  135 - 167   (GLY   33  - ASP   65  <=> ARG  135  - ASP  167 )                          
 174: 6c70-A esmz-A    64 -  89 <=>  186 - 211   (ASP   66  - PRO   91  <=> ILE  186  - LEU  211 )                          
 174: 6c70-A esmz-A    93 -  98 <=>  228 - 233   (LYS   95  - THR  100  <=> ASN  228  - GLN  233 )                          
 174: 6c70-A esmz-A   198 - 201 <=>  246 - 249   (LEU  215  - SER  218  <=> THR  246  - THR  249 )                          
 174: 6c70-A esmz-A   261 - 285 <=>  251 - 275   (TYR  347  - LYS  371  <=> THR  251  - GLU  275 )                          
 175: 6c70-A ercu-A     9 -  13 <=>   68 -  72   (ASP   11  - ASN   15  <=> ARG   68  - LEU   72 )                          
 175: 6c70-A ercu-A    15 -  18 <=>   74 -  77   (ARG   17  - GLN   20  <=> GLU   74  - ASP   77 )                          
 175: 6c70-A ercu-A    66 -  69 <=>  112 - 115   (ASP   68  - THR   71  <=> PRO  112  - LEU  115 )                          
 175: 6c70-A ercu-A    71 -  78 <=>  116 - 123   (ASN   73  - PHE   80  <=> THR  116  - HIS  123 )                          
 175: 6c70-A ercu-A    79 -  91 <=>  125 - 137   (LEU   81  - ARG   93  <=> GLU  125  - LEU  137 )                          
 175: 6c70-A ercu-A    92 -  98 <=>  139 - 145   (SER   94  - THR  100  <=> PRO  139  - MET  145 )                          
 175: 6c70-A ercu-A   255 - 283 <=>  147 - 175   (THR  341  - ALA  369  <=> SER  147  - ASN  175 )                          
 175: 6c70-A ercu-A   284 - 287 <=>  177 - 180   (THR  370  - ASN  373  <=> VAL  177  - PRO  180 )                          
 175: 6c70-A ercu-A   288 - 312 <=>  183 - 207   (GLY  374  - ILE  398  <=> ALA  183  - LEU  207 )                          
 176: 6c70-A etpc-A   113 - 116 <=>    1 -   4   (GLU  115  - ALA  118  <=> MET    1  - ASP    4 )                          
 176: 6c70-A etpc-A   253 - 259 <=>   12 -  18   (LEU  339  - ASP  345  <=> THR   12  - PRO   18 )                          
 176: 6c70-A etpc-A   262 - 286 <=>   20 -  44   (GLY  348  - VAL  372  <=> ILE   20  - MET   44 )                          
 176: 6c70-A etpc-A   288 - 327 <=>   70 - 109   (GLY  374  - ALA  413  <=> VAL   70  - MET  109 )                          
 176: 6c70-A etpc-A   329 - 333 <=>  110 - 114   (TYR  415  - TRP  419  <=> GLY  110  - SER  114 )                          
 176: 6c70-A etpc-A   343 - 347 <=>  117 - 121   (PHE  429  - VAL  433  <=> ASP  117  - THR  121 )                          
 176: 6c70-A etpc-A   351 - 355 <=>  125 - 129   (CYS  437  - MET  441  <=> LEU  125  - THR  129 )                          
 176: 6c70-A etpc-A   364 - 376 <=>  134 - 146   (THR  450  - ALA  462  <=> GLN  134  - VAL  146 )                          
 176: 6c70-A etpc-A   377 - 387 <=>  148 - 158   (VAL  463  - LEU  473  <=> ARG  148  - ILE  158 )                          
 177: 6c70-A errk-A    51 -  62 <=>   20 -  31   (TYR   53  - SER   64  <=> PHE   20  - LEU   31 )                          
 177: 6c70-A errk-A    63 -  92 <=>   51 -  80   (ASP   65  - SER   94  <=> LEU   51  - TYR   80 )                          
 177: 6c70-A errk-A    93 - 102 <=>   83 -  92   (LYS   95  - TRP  104  <=> SER   83  - GLY   92 )                          
 177: 6c70-A errk-A   256 - 279 <=>   94 - 117   (ALA  342  - LEU  365  <=> SER   94  - VAL  117 )                          
 177: 6c70-A errk-A   280 - 283 <=>  119 - 122   (ALA  366  - ALA  369  <=> TRP  119  - PRO  122 )                          
 177: 6c70-A errk-A   284 - 287 <=>  247 - 250   (THR  370  - ASN  373  <=> ASP  247  - ASP  250 )                          
 177: 6c70-A errk-A   288 - 306 <=>  261 - 279   (GLY  374  - GLN  392  <=> ARG  261  - MET  279 )                          
 177: 6c70-A errk-A   309 - 318 <=>  341 - 350   (LEU  395  - ILE  404  <=> LEU  341  - THR  350 )                          
 177: 6c70-A errk-A   319 - 333 <=>  352 - 366   (GLU  405  - TRP  419  <=> PRO  352  - VAL  366 )                          
 178: 6c70-A et79-A    16 -  19 <=>  187 - 190   (VAL   18  - GLY   21  <=> THR  187  - GLN  190 )                          
 178: 6c70-A et79-A    32 -  35 <=>  191 - 194   (LYS   34  - PRO   37  <=> ASP  191  - PRO  194 )                          
 178: 6c70-A et79-A    38 -  65 <=>  195 - 222   (ILE   40  - VAL   67  <=> LEU  195  - VAL  222 )                          
 178: 6c70-A et79-A    66 -  89 <=>  275 - 298   (ASP   68  - PRO   91  <=> VAL  275  - LEU  298 )                          
 178: 6c70-A et79-A    91 -  94 <=>  299 - 302   (ARG   93  - ILE   96  <=> ALA  299  - PRO  302 )                          
 178: 6c70-A et79-A   198 - 202 <=>  312 - 316   (LEU  215  - TRP  219  <=> PRO  312  - PRO  316 )                          
 178: 6c70-A et79-A   250 - 254 <=>  320 - 324   (VAL  336  - VAL  340  <=> ILE  320  - LYS  324 )                          
 178: 6c70-A et79-A   260 - 284 <=>  326 - 350   (ALA  346  - THR  370  <=> ASN  326  - GLY  350 )                          
 178: 6c70-A et79-A   285 - 289 <=>  352 - 356   (LYS  371  - VAL  375  <=> ALA  352  - PHE  356 )                          
 178: 6c70-A et79-A   381 - 384 <=>  361 - 364   (PHE  467  - LEU  470  <=> PHE  361  - MET  364 )                          
 179: 6c70-A euj9-A    64 -  89 <=>   23 -  48   (ASP   66  - PRO   91  <=> ARG   23  - GLU   48 )                          
 179: 6c70-A euj9-A    91 - 102 <=>   49 -  60   (ARG   93  - TRP  104  <=> TYR   49  - GLY   60 )                          
 179: 6c70-A euj9-A   250 - 283 <=>   62 -  95   (VAL  336  - ALA  369  <=> THR   62  - ASP   95 )                          
 179: 6c70-A euj9-A   284 - 287 <=>   97 - 100   (THR  370  - ASN  373  <=> ALA   97  - SER  100 )                          
 179: 6c70-A euj9-A   288 - 291 <=>  103 - 106   (GLY  374  - VAL  377  <=> GLU  103  - GLN  106 )                          
 180: 6c70-A euf2-A    64 -  89 <=>   47 -  72   (ASP   66  - PRO   91  <=> SER   47  - LYS   72 )                          
 180: 6c70-A euf2-A    91 - 105 <=>   73 -  87   (ARG   93  - PRO  107  <=> VAL   73  - ILE   87 )                          
 180: 6c70-A euf2-A   107 - 110 <=>   93 -  96   (SER  109  - LEU  112  <=> LYS   93  - TYR   96 )                          
 180: 6c70-A euf2-A   127 - 130 <=>  155 - 158   (ARG  129  - LEU  132  <=> GLY  155  - GLU  158 )                          
 180: 6c70-A euf2-A   193 - 196 <=>  168 - 171   (ASN  210  - ASP  213  <=> ARG  168  - VAL  171 )                          
 180: 6c70-A euf2-A   209 - 213 <=>  184 - 188   (GLN  226  - LEU  230  <=> THR  184  - VAL  188 )                          
 180: 6c70-A euf2-A   216 - 219 <=>  189 - 192   (ILE  233  - PRO  236  <=> ALA  189  - ASP  192 )                          
 180: 6c70-A euf2-A   227 - 260 <=>  218 - 251   (GLY  313  - ALA  346  <=> SER  218  - GLY  251 )                          
 180: 6c70-A euf2-A   261 - 284 <=>  254 - 277   (TYR  347  - THR  370  <=> LEU  254  - ASP  277 )                          
 180: 6c70-A euf2-A   285 - 289 <=>  279 - 283   (LYS  371  - VAL  375  <=> VAL  279  - TRP  283 )                          
 181: 6c70-A er1y-A    11 -  17 <=>   43 -  49   (LEU   13  - MET   19  <=> THR   43  - LEU   49 )                          
 181: 6c70-A er1y-A    64 -  90 <=>  147 - 173   (ASP   66  - VAL   92  <=> ARG  147  - ALA  173 )                          
 181: 6c70-A er1y-A    91 -  94 <=>  178 - 181   (ARG   93  - ILE   96  <=> PHE  178  - MET  181 )                          
 181: 6c70-A er1y-A    97 - 100 <=>  186 - 189   (LYS   99  - ALA  102  <=> PRO  186  - GLY  189 )                          
 181: 6c70-A er1y-A   122 - 125 <=>  195 - 198   (ALA  124  - LYS  127  <=> ALA  195  - TRP  198 )                          
 181: 6c70-A er1y-A   135 - 141 <=>  211 - 217   (GLY  137  - VAL  143  <=> VAL  211  - PHE  217 )                          
 181: 6c70-A er1y-A   143 - 156 <=>  218 - 231   (SER  145  - PRO  173  <=> SER  218  - GLU  231 )                          
 181: 6c70-A er1y-A   169 - 204 <=>  232 - 267   (MET  186  - LEU  221  <=> ASN  232  - GLN  267 )                          
 181: 6c70-A er1y-A   260 - 263 <=>  277 - 280   (ALA  346  - VAL  349  <=> LEU  277  - GLU  280 )                          
 181: 6c70-A er1y-A   264 - 285 <=>  287 - 308   (ALA  350  - LYS  371  <=> ALA  287  - TYR  308 )                          
 181: 6c70-A er1y-A   286 - 290 <=>  311 - 315   (VAL  372  - ASN  376  <=> GLY  311  - TRP  315 )                          
 181: 6c70-A er1y-A   385 - 388 <=>  344 - 347   (VAL  471  - LYS  474  <=> MET  344  - GLY  347 )                          
 182: 6c70-A ethf-A    65 -  68 <=>   32 -  35   (VAL   67  - LEU   70  <=> ILE   32  - HIS   35 )                          
 182: 6c70-A ethf-A    70 -  92 <=>   36 -  58   (ALA   72  - SER   94  <=> PRO   36  - THR   58 )                          
 182: 6c70-A ethf-A   261 - 280 <=>   60 -  79   (TYR  347  - ALA  366  <=> SER   60  - PHE   79 )                          
 182: 6c70-A ethf-A   384 - 387 <=>   81 -  84   (LEU  470  - LEU  473  <=> VAL   81  - ARG   84 )                          
 183: 6c70-A esht-A    64 -  93 <=>   15 -  44   (ASP   66  - LYS   95  <=> LEU   15  - ALA   44 )                          
 183: 6c70-A esht-A    95 - 100 <=>   45 -  50   (PHE   97  - ALA  102  <=> ALA   45  - GLU   50 )                          
 183: 6c70-A esht-A   113 - 123 <=>   61 -  71   (GLU  115  - ILE  125  <=> GLU   61  - GLY   71 )                          
 183: 6c70-A esht-A   205 - 215 <=>   81 -  91   (PHE  222  - ALA  232  <=> GLN   81  - VAL   91 )                          
 183: 6c70-A esht-A   216 - 222 <=>   93 -  99   (ILE  233  - GLU  239  <=> LEU   93  - HIS   99 )                          
 183: 6c70-A esht-A   243 - 260 <=>  106 - 123   (TRP  329  - ALA  346  <=> GLU  106  - LEU  123 )                          
 183: 6c70-A esht-A   262 - 287 <=>  124 - 149   (GLY  348  - ASN  373  <=> GLU  124  - ILE  149 )                          
 183: 6c70-A esht-A   288 - 301 <=>  169 - 182   (GLY  374  - LEU  387  <=> PRO  169  - LEU  182 )                          
 183: 6c70-A esht-A   303 - 307 <=>  185 - 189   (THR  389  - VAL  393  <=> ALA  185  - VAL  189 )                          
 183: 6c70-A esht-A   321 - 337 <=>  214 - 230   (SER  407  - SER  423  <=> THR  214  - GLY  230 )                          
 184: 6c70-A et7l-A     5 -   8 <=>   14 -  17   (GLY    7  - ALA   10  <=> THR   14  - THR   17 )                          
 184: 6c70-A et7l-A    50 -  54 <=>   34 -  38   (GLN   52  - MET   56  <=> VAL   34  - THR   38 )                          
 184: 6c70-A et7l-A    56 -  59 <=>   50 -  53   (VAL   58  - MET   61  <=> ILE   50  - ASP   53 )                          
 184: 6c70-A et7l-A    63 -  97 <=>   66 - 100   (ASP   65  - LYS   99  <=> ASN   66  - ILE  100 )                          
 184: 6c70-A et7l-A   181 - 185 <=>  138 - 142   (GLN  198  - LEU  202  <=> ARG  138  - LEU  142 )                          
 184: 6c70-A et7l-A   187 - 190 <=>  143 - 146   (ILE  204  - ALA  207  <=> THR  143  - TYR  146 )                          
 184: 6c70-A et7l-A   197 - 215 <=>  151 - 169   (VAL  214  - ALA  232  <=> GLN  151  - GLN  169 )                          
 184: 6c70-A et7l-A   216 - 226 <=>  171 - 181   (ILE  233  - THR  243  <=> SER  171  - LEU  181 )                          
 184: 6c70-A et7l-A   227 - 230 <=>  183 - 186   (GLY  313  - LYS  316  <=> SER  183  - ASN  186 )                          
 184: 6c70-A et7l-A   232 - 245 <=>  187 - 200   (GLN  318  - GLU  331  <=> PRO  187  - SER  200 )                          
 184: 6c70-A et7l-A   248 - 253 <=>  201 - 206   (LYS  334  - LEU  339  <=> SER  201  - TRP  206 )                          
 184: 6c70-A et7l-A   255 - 287 <=>  207 - 239   (THR  341  - ASN  373  <=> LYS  207  - LYS  239 )                          
 185: 6c70-A eucw-A    20 -  26 <=>   20 -  26   (VAL   22  - ASN   28  <=> GLN   20  - PHE   26 )                          
 185: 6c70-A eucw-A    28 -  62 <=>   27 -  61   (TYR   30  - SER   64  <=> VAL   27  - VAL   61 )                          
 185: 6c70-A eucw-A    67 -  75 <=>   62 -  70   (ASP   69  - MET   77  <=> PRO   62  - LEU   70 )                          
 185: 6c70-A eucw-A    77 -  80 <=>   71 -  74   (PHE   79  - HIS   82  <=> SER   71  - PHE   74 )                          
 185: 6c70-A eucw-A   192 - 197 <=>   78 -  83   (SER  209  - VAL  214  <=> THR   78  - LYS   83 )                          
 185: 6c70-A eucw-A   198 - 201 <=>   85 -  88   (LEU  215  - SER  218  <=> TRP   85  - PRO   88 )                          
 185: 6c70-A eucw-A   261 - 282 <=>   90 - 111   (TYR  347  - GLN  368  <=> SER   90  - VAL  111 )                          
 186: 6c70-A etei-A   145 - 148 <=>    2 -   5   (THR  147  - THR  150  <=> LEU    2  - LEU    5 )                          
 186: 6c70-A etei-A   262 - 265 <=>   24 -  27   (GLY  348  - LEU  351  <=> MET   24  - ASN   27 )                          
 186: 6c70-A etei-A   266 - 286 <=>   35 -  55   (LEU  352  - VAL  372  <=> LEU   35  - PHE   55 )                          
 186: 6c70-A etei-A   288 - 298 <=>   61 -  71   (GLY  374  - GLY  384  <=> ILE   61  - THR   71 )                          
 186: 6c70-A etei-A   299 - 304 <=>   73 -  78   (TYR  385  - LEU  390  <=> PHE   73  - THR   78 )                          
 186: 6c70-A etei-A   307 - 322 <=>   79 -  94   (VAL  393  - SER  408  <=> THR   79  - GLY   94 )                          
 186: 6c70-A etei-A   354 - 357 <=>   95 -  98   (ALA  440  - ILE  443  <=> ARG   95  - TRP   98 )                          
 186: 6c70-A etei-A   364 - 388 <=>  100 - 124   (THR  450  - LYS  474  <=> LEU  100  - SER  124 )                          
 187: 6c70-A eubd-A    65 -  89 <=>    1 -  25   (VAL   67  - PRO   91  <=> MET    1  - VAL   25 )                          
 187: 6c70-A eubd-A    91 -  97 <=>   26 -  32   (ARG   93  - LYS   99  <=> LEU   26  - ASN   32 )                          
 187: 6c70-A eubd-A    99 - 103 <=>   33 -  37   (LEU  101  - ASN  105  <=> ALA   33  - GLY   37 )                          
 187: 6c70-A eubd-A   180 - 183 <=>   58 -  61   (TYR  197  - TYR  200  <=> ASP   58  - SER   61 )                          
 187: 6c70-A eubd-A   186 - 189 <=>   80 -  83   (VAL  203  - MET  206  <=> PRO   80  - ALA   83 )                          
 187: 6c70-A eubd-A   204 - 207 <=>   89 -  92   (LEU  221  - CYS  224  <=> ILE   89  - GLN   92 )                          
 187: 6c70-A eubd-A   256 - 282 <=>  104 - 130   (ALA  342  - GLN  368  <=> ARG  104  - MET  130 )                          
 187: 6c70-A eubd-A   384 - 388 <=>  134 - 138   (LEU  470  - LYS  474  <=> LEU  134  - ASN  138 )                          
 188: 6c70-A et4n-A   165 - 168 <=>   60 -  63   (PRO  182  - ALA  185  <=> GLN   60  - GLY   63 )                          
 188: 6c70-A et4n-A   172 - 225 <=>   85 - 138   (ALA  189  - ALA  242  <=> LEU   85  - ARG  138 )                          
 188: 6c70-A et4n-A   227 - 265 <=>  147 - 185   (GLY  313  - LEU  351  <=> VAL  147  - PRO  185 )                          
 188: 6c70-A et4n-A   266 - 269 <=>  187 - 190   (LEU  352  - MET  355  <=> ASN  187  - PRO  190 )                          
 188: 6c70-A et4n-A   291 - 295 <=>  368 - 372   (VAL  377  - THR  381  <=> ILE  368  - PRO  372 )                          
 188: 6c70-A et4n-A   303 - 308 <=>  382 - 387   (THR  389  - PHE  394  <=> SER  382  - LEU  387 )                          
 189: 6c70-A esfz-A    63 -  95 <=>   34 -  66   (ASP   65  - PHE   97  <=> VAL   34  - GLU   66 )                          
 189: 6c70-A esfz-A   260 - 284 <=>   67 -  91   (ALA  346  - THR  370  <=> ASN   67  - PHE   91 )                          
 189: 6c70-A esfz-A   305 - 317 <=>  104 - 116   (GLY  391  - LEU  403  <=> VAL  104  - LEU  116 )                          
 190: 6c70-A eugj-A     6 -   9 <=>   36 -  39   (LEU    8  - ASP   11  <=> PHE   36  - THR   39 )                          
 190: 6c70-A eugj-A    18 -  21 <=>   95 -  98   (GLN   20  - GLY   23  <=> GLY   95  - SER   98 )                          
 190: 6c70-A eugj-A    36 -  39 <=>  102 - 105   (HIS   38  - TYR   41  <=> GLY  102  - GLY  105 )                          
 190: 6c70-A eugj-A    47 -  63 <=>  137 - 153   (LEU   49  - ASP   65  <=> ASN  137  - GLU  153 )                          
 190: 6c70-A eugj-A    67 -  79 <=>  155 - 167   (ASP   69  - LEU   81  <=> THR  155  - THR  167 )                          
 190: 6c70-A eugj-A    80 -  97 <=>  169 - 186   (HIS   82  - LYS   99  <=> GLY  169  - PHE  186 )                          
 190: 6c70-A eugj-A   256 - 285 <=>  187 - 216   (ALA  342  - LYS  371  <=> LEU  187  - GLU  216 )                          
 190: 6c70-A eugj-A   286 - 292 <=>  218 - 224   (VAL  372  - TYR  378  <=> ARG  218  - GLY  224 )                          
 191: 6c70-A errr-A    18 -  21 <=>   72 -  75   (GLN   20  - GLY   23  <=> TYR   72  - LEU   75 )                          
 191: 6c70-A errr-A    32 -  35 <=>   80 -  83   (LYS   34  - PRO   37  <=> SER   80  - TYR   83 )                          
 191: 6c70-A errr-A    37 -  53 <=>  102 - 118   (ARG   39  - MET   55  <=> LEU  102  - THR  118 )                          
 191: 6c70-A errr-A    54 -  62 <=>  120 - 128   (MET   56  - SER   64  <=> ILE  120  - VAL  128 )                          
 191: 6c70-A errr-A    63 -  87 <=>  151 - 175   (ASP   65  - TYR   89  <=> ILE  151  - ALA  175 )                          
 191: 6c70-A errr-A    89 - 102 <=>  184 - 197   (PRO   91  - TRP  104  <=> ASP  184  - TYR  197 )                          
 191: 6c70-A errr-A   252 - 280 <=>  198 - 226   (ARG  338  - ALA  366  <=> GLN  198  - LYS  226 )                          
 191: 6c70-A errr-A   281 - 290 <=>  228 - 237   (TYR  367  - ASN  376  <=> TRP  228  - THR  237 )                          
 192: 6c70-A esln-A   113 - 124 <=>    1 -  12   (GLU  115  - THR  126  <=> MET    1  - ILE   12 )                          
 192: 6c70-A esln-A   126 - 139 <=>   13 -  26   (MET  128  - PHE  141  <=> PRO   13  - PHE   26 )                          
 192: 6c70-A esln-A   145 - 148 <=>   32 -  35   (THR  147  - THR  150  <=> GLY   32  - GLU   35 )                          
 192: 6c70-A esln-A   196 - 213 <=>   48 -  65   (ASP  213  - LEU  230  <=> ALA   48  - THR   65 )                          
 192: 6c70-A esln-A   250 - 256 <=>   69 -  75   (VAL  336  - ALA  342  <=> ASN   69  - LEU   75 )                          
 192: 6c70-A esln-A   286 - 289 <=>   97 - 100   (VAL  372  - VAL  375  <=> GLY   97  - VAL  100 )                          
 192: 6c70-A esln-A   292 - 318 <=>  101 - 127   (TYR  378  - ILE  404  <=> MET  101  - SER  127 )                          
 192: 6c70-A esln-A   320 - 333 <=>  128 - 141   (GLU  406  - TRP  419  <=> SER  128  - SER  141 )                          
 192: 6c70-A esln-A   341 - 345 <=>  142 - 146   (LYS  427  - GLN  431  <=> LYS  142  - THR  146 )                          
 192: 6c70-A esln-A   348 - 353 <=>  147 - 152   (CYS  434  - LYS  439  <=> PRO  147  - SER  152 )                          
 192: 6c70-A esln-A   364 - 386 <=>  160 - 182   (THR  450  - GLN  472  <=> ILE  160  - ASP  182 )                          
 193: 6c70-A ery1-A     4 -  19 <=>   44 -  59   (GLN    6  - GLY   21  <=> GLU   44  - GLN   59 )                          
 193: 6c70-A ery1-A    50 -  53 <=>   68 -  71   (GLN   52  - MET   55  <=> GLY   68  - SER   71 )                          
 193: 6c70-A ery1-A    63 -  99 <=>   82 - 118   (ASP   65  - LEU  101  <=> GLY   82  - ASP  118 )                          
 193: 6c70-A ery1-A   253 - 286 <=>  119 - 152   (LEU  339  - VAL  372  <=> ASN  119  - ALA  152 )                          
 193: 6c70-A ery1-A   287 - 290 <=>  155 - 158   (ASN  373  - ASN  376  <=> LYS  155  - ALA  158 )                          
 194: 6c70-A eskr-A    16 -  20 <=>  205 - 209   (VAL   18  - VAL   22  <=> ASP  205  - SER  209 )                          
 194: 6c70-A eskr-A    54 -  57 <=>  221 - 224   (MET   56  - ASN   59  <=> PHE  221  - LYS  224 )                          
 194: 6c70-A eskr-A    64 -  67 <=>  230 - 233   (ASP   66  - ASP   69  <=> SER  230  - ALA  233 )                          
 194: 6c70-A eskr-A    69 -  92 <=>  234 - 257   (THR   71  - SER   94  <=> GLU  234  - ARG  257 )                          
 194: 6c70-A eskr-A   257 - 290 <=>  261 - 294   (VAL  343  - ASN  376  <=> ASN  261  - GLU  294 )                          
 194: 6c70-A eskr-A   324 - 330 <=>  438 - 444   (VAL  410  - SER  416  <=> ALA  438  - ILE  444 )                          
 194: 6c70-A eskr-A   331 - 334 <=>  446 - 449   (CYS  417  - TYR  420  <=> LYS  446  - GLY  449 )                          
 194: 6c70-A eskr-A   341 - 344 <=>  451 - 454   (LYS  427  - VAL  430  <=> ASN  451  - GLU  454 )                          
 195: 6c70-A er2k-A     8 -  16 <=>   41 -  49   (ALA   10  - VAL   18  <=> SER   41  - THR   49 )                          
 195: 6c70-A er2k-A    52 -  61 <=>   63 -  72   (GLY   54  - GLU   63  <=> VAL   63  - LEU   72 )                          
 195: 6c70-A er2k-A    64 -  89 <=>   73 -  98   (ASP   66  - PRO   91  <=> SER   73  - GLY   98 )                          
 195: 6c70-A er2k-A    91 - 105 <=>   99 - 113   (ARG   93  - PRO  107  <=> ALA   99  - ILE  113 )                          
 195: 6c70-A er2k-A   261 - 289 <=>  126 - 154   (TYR  347  - VAL  375  <=> LEU  126  - PRO  154 )                          
 196: 6c70-A eso4-A    64 -  89 <=>   42 -  67   (ASP   66  - PRO   91  <=> ALA   42  - GLU   67 )                          
 196: 6c70-A eso4-A    91 - 106 <=>   68 -  83   (ARG   93  - ASN  108  <=> ARG   68  - MET   83 )                          
 196: 6c70-A eso4-A   107 - 113 <=>   86 -  92   (SER  109  - GLU  115  <=> SER   86  - GLN   92 )                          
 196: 6c70-A eso4-A   226 - 252 <=>  101 - 127   (THR  243  - ARG  338  <=> PRO  101  - PHE  127 )                          
 196: 6c70-A eso4-A   253 - 286 <=>  130 - 163   (LEU  339  - VAL  372  <=> ALA  130  - LEU  163 )                          
 196: 6c70-A eso4-A   287 - 290 <=>  166 - 169   (ASN  373  - ASN  376  <=> VAL  166  - GLU  169 )                          
 197: 6c70-A et05-A     9 -  12 <=>  192 - 195   (ASP   11  - PRO   14  <=> ASN  192  - GLU  195 )                          
 197: 6c70-A et05-A    17 -  21 <=>  196 - 200   (MET   19  - GLY   23  <=> ARG  196  - GLU  200 )                          
 197: 6c70-A et05-A    42 -  63 <=>  201 - 222   (VAL   44  - ASP   65  <=> SER  201  - LYS  222 )                          
 197: 6c70-A et05-A    64 -  92 <=>  225 - 253   (ASP   66  - SER   94  <=> ARG  225  - TRP  253 )                          
 197: 6c70-A et05-A    94 -  99 <=>  258 - 263   (ILE   96  - LEU  101  <=> SER  258  - LEU  263 )                          
 197: 6c70-A et05-A   254 - 257 <=>  266 - 269   (VAL  340  - VAL  343  <=> GLN  266  - ARG  269 )                          
 197: 6c70-A et05-A   259 - 285 <=>  326 - 352   (ASP  345  - LYS  371  <=> TYR  326  - LYS  352 )                          
 198: 6c70-A eso6-A    50 -  54 <=>   67 -  71   (GLN   52  - MET   56  <=> HIS   67  - PHE   71 )                          
 198: 6c70-A eso6-A    60 -  63 <=>  151 - 154   (MET   62  - ASP   65  <=> LEU  151  - SER  154 )                          
 198: 6c70-A eso6-A    65 -  88 <=>  180 - 203   (VAL   67  - PHE   90  <=> ARG  180  - GLY  203 )                          
 198: 6c70-A eso6-A   264 - 284 <=>  205 - 225   (ALA  350  - THR  370  <=> SER  205  - ILE  225 )                          
 199: 6c70-A escg-A     1 -   6 <=>  163 - 168   (PHE    3  - LEU    8  <=> LEU  163  - HIS  168 )                          
 199: 6c70-A escg-A     9 -  13 <=>  171 - 175   (ASP   11  - ASN   15  <=> GLN  171  - ASN  175 )                          
 199: 6c70-A escg-A    64 -  91 <=>  201 - 228   (ASP   66  - ARG   93  <=> TYR  201  - LEU  228 )                          
 199: 6c70-A escg-A    92 -  95 <=>  231 - 234   (SER   94  - PHE   97  <=> ASP  231  - PHE  234 )                          
 199: 6c70-A escg-A   259 - 262 <=>  237 - 240   (ASP  345  - GLY  348  <=> THR  237  - SER  240 )                          
 199: 6c70-A escg-A   264 - 285 <=>  241 - 262   (ALA  350  - LYS  371  <=> PRO  241  - ARG  262 )                          
 200: 6c70-A esv8-A    61 -  65 <=>  410 - 414   (GLU   63  - VAL   67  <=> GLU  410  - ARG  414 )                          
 200: 6c70-A esv8-A    67 -  91 <=>  415 - 439   (ASP   69  - ARG   93  <=> ARG  415  - ILE  439 )                          
 200: 6c70-A esv8-A   261 - 282 <=>  442 - 463   (TYR  347  - GLN  368  <=> LEU  442  - LEU  463 )                          
 200: 6c70-A esv8-A   285 - 288 <=>  464 - 467   (LYS  371  - GLY  374  <=> ASP  464  - ASN  467 )                          
 200: 6c70-A esv8-A   291 - 305 <=>  468 - 482   (VAL  377  - GLY  391  <=> ARG  468  - ALA  482 )                          
 200: 6c70-A esv8-A   311 - 314 <=>  484 - 487   (CYS  397  - GLY  400  <=> LYS  484  - VAL  487 )                          
 200: 6c70-A esv8-A   316 - 319 <=>  524 - 527   (ARG  402  - GLU  405  <=> LEU  524  - THR  527 )                          
 200: 6c70-A esv8-A   327 - 331 <=>  616 - 620   (ALA  413  - CYS  417  <=> ASP  616  - LEU  620 )                          
 200: 6c70-A esv8-A   332 - 338 <=>  623 - 629   (HIS  418  - GLU  424  <=> GLN  623  - LYS  629 )                          
 200: 6c70-A esv8-A   349 - 353 <=>  650 - 654   (GLN  435  - LYS  439  <=> TYR  650  - TYR  654 )                          
 201: 6c70-A eufv-A     5 -  11 <=>   15 -  21   (GLY    7  - LEU   13  <=> LEU   15  - ALA   21 )                          
 201: 6c70-A eufv-A    12 -  18 <=>   25 -  31   (PRO   14  - GLN   20  <=> ASN   25  - LEU   31 )                          
 201: 6c70-A eufv-A    60 -  63 <=>   44 -  47   (MET   62  - ASP   65  <=> TYR   44  - ALA   47 )                          
 201: 6c70-A eufv-A    64 -  72 <=>   53 -  61   (ASP   66  - THR   74  <=> GLU   53  - PHE   61 )                          
 201: 6c70-A eufv-A    74 -  79 <=>   62 -  67   (THR   76  - LEU   81  <=> SER   62  - ILE   67 )                          
 201: 6c70-A eufv-A    80 -  94 <=>   69 -  83   (HIS   82  - ILE   96  <=> TYR   69  - MET   83 )                          
 201: 6c70-A eufv-A   258 - 277 <=>   86 - 105   (GLY  344  - THR  363  <=> PRO   86  - ILE  105 )                          
 201: 6c70-A eufv-A   278 - 282 <=>  107 - 111   (LEU  364  - GLN  368  <=> TRP  107  - HIS  111 )                          
 202: 6c70-A esw2-A    18 -  21 <=>   62 -  65   (GLN   20  - GLY   23  <=> LEU   62  - MET   65 )                          
 202: 6c70-A esw2-A    37 -  40 <=>   66 -  69   (ARG   39  - CYS   42  <=> LEU   66  - PHE   69 )                          
 202: 6c70-A esw2-A    42 -  46 <=>   98 - 102   (VAL   44  - LEU   48  <=> ILE   98  - PHE  102 )                          
 202: 6c70-A esw2-A    47 -  62 <=>  104 - 119   (LEU   49  - SER   64  <=> TYR  104  - VAL  119 )                          
 202: 6c70-A esw2-A    63 -  89 <=>  142 - 168   (ASP   65  - PRO   91  <=> MET  142  - VAL  168 )                          
 202: 6c70-A esw2-A    90 - 102 <=>  175 - 187   (VAL   92  - TRP  104  <=> ASP  175  - THR  187 )                          
 202: 6c70-A esw2-A   252 - 291 <=>  189 - 228   (ARG  338  - VAL  377  <=> GLU  189  - LEU  228 )                          
 203: 6c70-A etdd-A    65 -  89 <=>   76 - 100   (VAL   67  - PRO   91  <=> ASP   76  - LYS  100 )                          
 203: 6c70-A etdd-A    91 - 105 <=>  101 - 115   (ARG   93  - PRO  107  <=> ALA  101  - PHE  115 )                          
 203: 6c70-A etdd-A   249 - 253 <=>  117 - 121   (HIS  335  - LEU  339  <=> SER  117  - LEU  121 )                          
 203: 6c70-A etdd-A   258 - 265 <=>  126 - 133   (GLY  344  - LEU  351  <=> LEU  126  - ALA  133 )                          
 203: 6c70-A etdd-A   266 - 282 <=>  136 - 152   (LEU  352  - GLN  368  <=> ASP  136  - THR  152 )                          
 203: 6c70-A etdd-A   284 - 289 <=>  153 - 158   (THR  370  - VAL  375  <=> GLU  153  - VAL  158 )                          
 204: 6c70-A es8h-A    63 -  98 <=>    7 -  42   (ASP   65  - THR  100  <=> MET    7  - ILE   42 )                          
 204: 6c70-A es8h-A   102 - 105 <=>  245 - 248   (TRP  104  - PRO  107  <=> LEU  245  - ILE  248 )                          
 204: 6c70-A es8h-A   111 - 114 <=>  268 - 271   (PHE  113  - SER  116  <=> THR  268  - GLY  271 )                          
 204: 6c70-A es8h-A   117 - 120 <=>  272 - 275   (ARG  119  - ALA  122  <=> ARG  272  - ILE  275 )                          
 204: 6c70-A es8h-A   126 - 130 <=>  278 - 282   (MET  128  - LEU  132  <=> GLN  278  - ASN  282 )                          
 204: 6c70-A es8h-A   197 - 200 <=>  304 - 307   (VAL  214  - CYS  217  <=> ASP  304  - TYR  307 )                          
 204: 6c70-A es8h-A   262 - 286 <=>  310 - 334   (GLY  348  - VAL  372  <=> THR  310  - PHE  334 )                          
 204: 6c70-A es8h-A   287 - 290 <=>  337 - 340   (ASN  373  - ASN  376  <=> TYR  337  - VAL  340 )                          
 205: 6c70-A eska-A    65 -  92 <=>    1 -  28   (VAL   67  - SER   94  <=> MET    1  - GLU   28 )                          
 205: 6c70-A eska-A    95 -  98 <=>   29 -  32   (PHE   97  - THR  100  <=> LYS   29  - LEU   32 )                          
 205: 6c70-A eska-A   101 - 105 <=>   33 -  37   (ILE  103  - PRO  107  <=> SER   33  - ASP   37 )                          
 205: 6c70-A eska-A   120 - 123 <=>   40 -  43   (ALA  122  - ILE  125  <=> PRO   40  - ALA   43 )                          
 205: 6c70-A eska-A   131 - 138 <=>  251 - 258   (PHE  133  - ILE  140  <=> MET  251  - ARG  258 )                          
 205: 6c70-A eska-A   140 - 143 <=>  259 - 262   (SER  142  - SER  145  <=> ALA  259  - VAL  262 )                          
 205: 6c70-A eska-A   148 - 151 <=>  406 - 409   (THR  150  - GLU  153  <=> LEU  406  - ALA  409 )                          
 205: 6c70-A eska-A   207 - 210 <=>  685 - 688   (CYS  224  - LEU  227  <=> THR  685  - GLN  688 )                          
 205: 6c70-A eska-A   249 - 252 <=>  692 - 695   (HIS  335  - ARG  338  <=> ARG  692  - LEU  695 )                          
 205: 6c70-A eska-A   257 - 288 <=>  711 - 742   (VAL  343  - GLY  374  <=> GLN  711  - TYR  742 )                          
 206: 6c70-A esyb-A    63 -  92 <=>    1 -  30   (ASP   65  - SER   94  <=> MET    1  - ALA   30 )                          
 206: 6c70-A esyb-A   194 - 197 <=>   34 -  37   (SER  211  - VAL  214  <=> PHE   34  - GLY   37 )                          
 206: 6c70-A esyb-A   261 - 267 <=>   40 -  46   (TYR  347  - LEU  353  <=> GLU   40  - LEU   46 )                          
 206: 6c70-A esyb-A   270 - 279 <=>   53 -  62   (LEU  356  - LEU  365  <=> GLN   53  - GLN   62 )                          
 206: 6c70-A esyb-A   312 - 318 <=>  102 - 108   (ILE  398  - ILE  404  <=> ASN  102  - GLU  108 )                          
 206: 6c70-A esyb-A   320 - 327 <=>  109 - 116   (GLU  406  - ALA  413  <=> GLU  109  - ALA  116 )                          
 207: 6c70-A etc2-A   290 - 314 <=>    1 -  25   (ASN  376  - GLY  400  <=> MET    1  - LEU   25 )                          
 207: 6c70-A etc2-A   317 - 320 <=>   26 -  29   (LEU  403  - GLU  406  <=> PRO   26  - ALA   29 )                          
 207: 6c70-A etc2-A   323 - 330 <=>   30 -  37   (SER  409  - SER  416  <=> LEU   30  - LYS   37 )                          
 207: 6c70-A etc2-A   354 - 357 <=>   51 -  54   (ALA  440  - ILE  443  <=> TYR   51  - LEU   54 )                          
 207: 6c70-A etc2-A   364 - 388 <=>   57 -  81   (THR  450  - LYS  474  <=> LEU   57  - ALA   81 )                          
 208: 6c70-A etwd-A    25 -  28 <=>    1 -   4   (PHE   27  - TYR   30  <=> MET    1  - PRO    4 )                          
 208: 6c70-A etwd-A   108 - 112 <=>   15 -  19   (HIS  110  - ALA  114  <=> PHE   15  - LEU   19 )                          
 208: 6c70-A etwd-A   216 - 219 <=>   21 -  24   (ILE  233  - PRO  236  <=> VAL   21  - VAL   24 )                          
 208: 6c70-A etwd-A   244 - 247 <=>   39 -  42   (VAL  330  - HIS  333  <=> PRO   39  - ALA   42 )                          
 208: 6c70-A etwd-A   270 - 274 <=>   96 - 100   (LEU  356  - ILE  360  <=> THR   96  - ASN  100 )                          
 208: 6c70-A etwd-A   276 - 283 <=>  102 - 109   (LEU  362  - ALA  369  <=> LEU  102  - LEU  109 )                          
 208: 6c70-A etwd-A   285 - 288 <=>  110 - 113   (LYS  371  - GLY  374  <=> LYS  110  - LEU  113 )                          
 208: 6c70-A etwd-A   289 - 312 <=>  119 - 142   (VAL  375  - ILE  398  <=> LYS  119  - GLY  142 )                          
 208: 6c70-A etwd-A   361 - 364 <=>  152 - 155   (LYS  447  - THR  450  <=> SER  152  - ALA  155 )                          
 208: 6c70-A etwd-A   366 - 380 <=>  158 - 172   (SER  452  - TYR  466  <=> ASP  158  - PRO  172 )                          
 209: 6c70-A euhd-A    64 -  84 <=>   23 -  43   (ASP   66  - LYS   86  <=> SER   23  - SER   43 )                          
 209: 6c70-A euhd-A    86 -  89 <=>   44 -  47   (ILE   88  - PRO   91  <=> SER   44  - GLY   47 )                          
 209: 6c70-A euhd-A   260 - 286 <=>   49 -  75   (ALA  346  - VAL  372  <=> THR   49  - LEU   75 )                          
 209: 6c70-A euhd-A   287 - 290 <=>   78 -  81   (ASN  373  - ASN  376  <=> GLN   78  - LYS   81 )                          
 210: 6c70-A eto5-A     8 -  11 <=>   12 -  15   (ALA   10  - LEU   13  <=> ASN   12  - LEU   15 )                          
 210: 6c70-A eto5-A    13 -  17 <=>   16 -  20   (ASN   15  - MET   19  <=> THR   16  - GLU   20 )                          
 210: 6c70-A eto5-A    19 -  22 <=>   21 -  24   (GLY   21  - HIS   24  <=> THR   21  - SER   24 )                          
 210: 6c70-A eto5-A    63 -  94 <=>   51 -  82   (ASP   65  - ILE   96  <=> LEU   51  - LYS   82 )                          
 210: 6c70-A eto5-A   259 - 278 <=>   83 - 102   (ASP  345  - LEU  364  <=> LEU   83  - PHE  102 )                          
 211: 6c70-A eruc-A    14 -  17 <=>   57 -  60   (ILE   16  - MET   19  <=> PRO   57  - SER   60 )                          
 211: 6c70-A eruc-A    19 -  22 <=>   61 -  64   (GLY   21  - HIS   24  <=> GLY   61  - PHE   64 )                          
 211: 6c70-A eruc-A    43 -  59 <=>   66 -  82   (THR   45  - MET   61  <=> LEU   66  - LEU   82 )                          
 211: 6c70-A eruc-A    60 -  63 <=>   90 -  93   (MET   62  - ASP   65  <=> PRO   90  - GLN   93 )                          
 211: 6c70-A eruc-A    67 -  78 <=>   95 - 106   (ASP   69  - PHE   80  <=> GLY   95  - ILE  106 )                          
 211: 6c70-A eruc-A    79 -  92 <=>  108 - 121   (LEU   81  - SER   94  <=> ARG  108  - PRO  121 )                          
 211: 6c70-A eruc-A   263 - 284 <=>  126 - 147   (VAL  349  - THR  370  <=> GLY  126  - VAL  147 )                          
 211: 6c70-A eruc-A   285 - 288 <=>  149 - 152   (LYS  371  - GLY  374  <=> ALA  149  - ALA  152 )                          
 211: 6c70-A eruc-A   300 - 303 <=>  186 - 189   (LEU  386  - THR  389  <=> THR  186  - GLU  189 )                          
 211: 6c70-A eruc-A   307 - 310 <=>  194 - 197   (VAL  393  - PHE  396  <=> PRO  194  - LEU  197 )                          
 211: 6c70-A eruc-A   363 - 366 <=>  281 - 284   (PHE  449  - SER  452  <=> LEU  281  - ASP  284 )                          
 211: 6c70-A eruc-A   368 - 388 <=>  285 - 305   (ASP  454  - LYS  474  <=> ILE  285  - LEU  305 )                          
 212: 6c70-A erng-A    65 -  95 <=>   95 - 125   (VAL   67  - PHE   97  <=> ASP   95  - VAL  125 )                          
 212: 6c70-A erng-A   257 - 284 <=>  127 - 154   (VAL  343  - THR  370  <=> GLU  127  - LYS  154 )                          
 212: 6c70-A erng-A   285 - 290 <=>  156 - 161   (LYS  371  - ASN  376  <=> PHE  156  - SER  161 )                          
 213: 6c70-A eszd-A    57 -  61 <=>   27 -  31   (ASN   59  - GLU   63  <=> VAL   27  - THR   31 )                          
 213: 6c70-A eszd-A    64 -  89 <=>   32 -  57   (ASP   66  - PRO   91  <=> GLU   32  - ALA   57 )                          
 213: 6c70-A eszd-A    91 -  95 <=>  128 - 132   (ARG   93  - PHE   97  <=> SER  128  - PRO  132 )                          
 213: 6c70-A eszd-A   259 - 286 <=>  134 - 161   (ASP  345  - VAL  372  <=> GLN  134  - ARG  161 )                          
 213: 6c70-A eszd-A   287 - 290 <=>  163 - 166   (ASN  373  - ASN  376  <=> LEU  163  - LYS  166 )                          
 214: 6c70-A etan-A    64 -  93 <=>   85 - 114   (ASP   66  - LYS   95  <=> LYS   85  - LEU  114 )                          
 214: 6c70-A etan-A    96 -  99 <=>  115 - 118   (TYR   98  - LEU  101  <=> GLY  115  - ALA  118 )                          
 214: 6c70-A etan-A   256 - 262 <=>  120 - 126   (ALA  342  - GLY  348  <=> SER  120  - GLN  126 )                          
 214: 6c70-A etan-A   263 - 285 <=>  129 - 151   (VAL  349  - LYS  371  <=> ASN  129  - ASP  151 )                          
 214: 6c70-A etan-A   286 - 290 <=>  153 - 157   (VAL  372  - ASN  376  <=> GLU  153  - ILE  157 )                          
 214: 6c70-A etan-A   330 - 335 <=>  229 - 234   (SER  416  - ASP  421  <=> VAL  229  - THR  234 )                          
 215: 6c70-A er1s-A    13 -  16 <=>   64 -  67   (ASN   15  - VAL   18  <=> ASP   64  - ARG   67 )                          
 215: 6c70-A er1s-A    45 -  53 <=>   74 -  82   (LEU   47  - MET   55  <=> MET   74  - GLN   82 )                          
 215: 6c70-A er1s-A    54 -  57 <=>   84 -  87   (MET   56  - ASN   59  <=> ILE   84  - ILE   87 )                          
 215: 6c70-A er1s-A    60 -  95 <=>   88 - 123   (MET   62  - PHE   97  <=> PHE   88  - ASP  123 )                          
 215: 6c70-A er1s-A   259 - 284 <=>  125 - 150   (ASP  345  - THR  370  <=> ALA  125  - GLN  150 )                          
 215: 6c70-A er1s-A   285 - 288 <=>  152 - 155   (LYS  371  - GLY  374  <=> THR  152  - PHE  155 )                          
 216: 6c70-A erhb-A     1 -   4 <=>   28 -  31   (PHE    3  - GLN    6  <=> GLU   28  - SER   31 )                          
 216: 6c70-A erhb-A    15 -  21 <=>   63 -  69   (ARG   17  - GLY   23  <=> ALA   63  - LEU   69 )                          
 216: 6c70-A erhb-A    29 -  33 <=>  521 - 525   (SER   31  - LYS   35  <=> TRP  521  - ASP  525 )                          
 216: 6c70-A erhb-A    67 -  87 <=>  695 - 715   (ASP   69  - TYR   89  <=> THR  695  - ASP  715 )                          
 216: 6c70-A erhb-A    88 -  91 <=>  717 - 720   (PHE   90  - ARG   93  <=> GLY  717  - GLN  720 )                          
 216: 6c70-A erhb-A   261 - 278 <=>  722 - 739   (TYR  347  - LEU  364  <=> PHE  722  - ALA  739 )                          
 216: 6c70-A erhb-A   282 - 285 <=>  740 - 743   (GLN  368  - LYS  371  <=> PRO  740  - GLY  743 )                          
 216: 6c70-A erhb-A   294 - 308 <=>  744 - 758   (ALA  380  - PHE  394  <=> GLU  744  - VAL  758 )                          
 216: 6c70-A erhb-A   311 - 314 <=>  768 - 771   (CYS  397  - GLY  400  <=> ILE  768  - THR  771 )                          
 217: 6c70-A euif-A    15 -  18 <=>    1 -   4   (ARG   17  - GLN   20  <=> MET    1  - LEU    4 )                          
 217: 6c70-A euif-A    20 -  23 <=>    5 -   8   (VAL   22  - PHE   25  <=> GLN    5  - LEU    8 )                          
 217: 6c70-A euif-A    43 -  58 <=>   10 -  25   (THR   45  - LEU   60  <=> LEU   10  - ARG   25 )                          
 217: 6c70-A euif-A    67 -  92 <=>   26 -  51   (ASP   69  - SER   94  <=> ARG   26  - SER   51 )                          
 217: 6c70-A euif-A    93 -  96 <=>   53 -  56   (LYS   95  - TYR   98  <=> TRP   53  - THR   56 )                          
 217: 6c70-A euif-A   261 - 284 <=>   59 -  82   (TYR  347  - THR  370  <=> GLN   59  - GLN   82 )                          
 217: 6c70-A euif-A   285 - 288 <=>   84 -  87   (LYS  371  - GLY  374  <=> HIS   84  - ARG   87 )                          
 217: 6c70-A euif-A   291 - 294 <=>   93 -  96   (VAL  377  - ALA  380  <=> ASP   93  - SER   96 )                          
 218: 6c70-A esqp-A    65 -  68 <=>    1 -   4   (VAL   67  - LEU   70  <=> MET    1  - GLN    4 )                          
 218: 6c70-A esqp-A    70 - 100 <=>    5 -  35   (ALA   72  - ALA  102  <=> ARG    5  - ALA   35 )                          
 218: 6c70-A esqp-A   101 - 105 <=>   37 -  41   (ILE  103  - PRO  107  <=> ASP   37  - ARG   41 )                          
 218: 6c70-A esqp-A   135 - 145 <=>   61 -  71   (GLY  137  - THR  147  <=> LEU   61  - GLY   71 )                          
 218: 6c70-A esqp-A   194 - 206 <=>   82 -  94   (SER  211  - ALA  223  <=> ILE   82  - SER   94 )                          
 218: 6c70-A esqp-A   254 - 258 <=>  159 - 163   (VAL  340  - GLY  344  <=> TRP  159  - ALA  163 )                          
 218: 6c70-A esqp-A   260 - 279 <=>  164 - 183   (ALA  346  - LEU  365  <=> CYS  164  - MET  183 )                          
 218: 6c70-A esqp-A   295 - 298 <=>  184 - 187   (THR  381  - GLY  384  <=> PRO  184  - ARG  187 )                          
 219: 6c70-A es7v-A     8 -  16 <=>   10 -  18   (ALA   10  - VAL   18  <=> HIS   10  - ILE   18 )                          
 219: 6c70-A es7v-A    36 -  60 <=>   22 -  46   (HIS   38  - MET   62  <=> ASN   22  - ILE   46 )                          
 219: 6c70-A es7v-A    63 -  93 <=>   65 -  95   (ASP   65  - LYS   95  <=> TRP   65  - ARG   95 )                          
 219: 6c70-A es7v-A   191 - 194 <=>  110 - 113   (VAL  208  - SER  211  <=> ALA  110  - VAL  113 )                          
 219: 6c70-A es7v-A   198 - 201 <=>  146 - 149   (LEU  215  - SER  218  <=> LEU  146  - LEU  149 )                          
 219: 6c70-A es7v-A   250 - 286 <=>  158 - 194   (VAL  336  - VAL  372  <=> ASN  158  - LEU  194 )                          
 220: 6c70-A erff-A    20 -  24 <=>   24 -  28   (VAL   22  - MET   26  <=> PHE   24  - ALA   28 )                          
 220: 6c70-A erff-A    25 -  28 <=>   31 -  34   (PHE   27  - TYR   30  <=> LEU   31  - GLY   34 )                          
 220: 6c70-A erff-A    29 -  57 <=>  112 - 140   (SER   31  - ASN   59  <=> PRO  112  - ILE  140 )                          
 220: 6c70-A erff-A    59 -  62 <=>  141 - 144   (MET   61  - SER   64  <=> ASP  141  - PRO  144 )                          
 220: 6c70-A erff-A    71 -  83 <=>  148 - 160   (ASN   73  - VAL   85  <=> SER  148  - PHE  160 )                          
 220: 6c70-A erff-A   192 - 200 <=>  161 - 169   (SER  209  - CYS  217  <=> MET  161  - LEU  169 )                          
 220: 6c70-A erff-A   253 - 258 <=>  177 - 182   (LEU  339  - GLY  344  <=> ASP  177  - ARG  182 )                          
 220: 6c70-A erff-A   260 - 281 <=>  183 - 204   (ALA  346  - TYR  367  <=> LEU  183  - ALA  204 )                          
 220: 6c70-A erff-A   290 - 321 <=>  218 - 249   (ASN  376  - SER  407  <=> ALA  218  - TYR  249 )                          
 221: 6c70-A er9z-A     3 -  13 <=>  426 - 436   (HIS    5  - ASN   15  <=> ILE  426  - ARG  436 )                          
 221: 6c70-A er9z-A    66 -  88 <=>  466 - 488   (ASP   68  - PHE   90  <=> ILE  466  - LYS  488 )                          
 221: 6c70-A er9z-A    90 -  93 <=>  489 - 492   (VAL   92  - LYS   95  <=> ARG  489  - ILE  492 )                          
 221: 6c70-A er9z-A   249 - 253 <=>  496 - 500   (HIS  335  - LEU  339  <=> SER  496  - ASN  500 )                          
 221: 6c70-A er9z-A   255 - 280 <=>  501 - 526   (THR  341  - ALA  366  <=> THR  501  - ARG  526 )                          
 221: 6c70-A er9z-A   283 - 286 <=>  527 - 530   (ALA  369  - VAL  372  <=> LYS  527  - ARG  530 )                          
 221: 6c70-A er9z-A   287 - 290 <=>  543 - 546   (ASN  373  - ASN  376  <=> ARG  543  - VAL  546 )                          
 221: 6c70-A er9z-A   301 - 304 <=>  552 - 555   (LEU  387  - LEU  390  <=> THR  552  - PHE  555 )                          
 221: 6c70-A er9z-A   307 - 310 <=>  556 - 559   (VAL  393  - PHE  396  <=> ARG  556  - ASP  559 )                          
 221: 6c70-A er9z-A   373 - 376 <=>  563 - 566   (VAL  459  - ALA  462  <=> ARG  563  - TYR  566 )                          
 222: 6c70-A esz7-A     3 -   6 <=>   16 -  19   (HIS    5  - LEU    8  <=> PHE   16  - GLY   19 )                          
 222: 6c70-A esz7-A   119 - 126 <=>   25 -  32   (HIS  121  - MET  128  <=> GLN   25  - VAL   32 )                          
 222: 6c70-A esz7-A   128 - 151 <=>   33 -  56   (ARG  130  - GLU  153  <=> ILE   33  - VAL   56 )                          
 222: 6c70-A esz7-A   168 - 171 <=>   62 -  65   (ALA  185  - GLY  188  <=> MET   62  - VAL   65 )                          
 222: 6c70-A esz7-A   173 - 198 <=>   76 - 101   (GLY  190  - LEU  215  <=> LEU   76  - ALA  101 )                          
 222: 6c70-A esz7-A   200 - 216 <=>  102 - 118   (CYS  217  - ILE  233  <=> PRO  102  - ALA  118 )                          
 222: 6c70-A esz7-A   258 - 262 <=>  129 - 133   (GLY  344  - GLY  348  <=> MET  129  - PRO  133 )                          
 222: 6c70-A esz7-A   366 - 369 <=>  192 - 195   (SER  452  - LEU  455  <=> LYS  192  - PHE  195 )                          
 223: 6c70-A etg8-A    64 -  78 <=>   69 -  83   (ASP   66  - PHE   80  <=> ALA   69  - SER   83 )                          
 223: 6c70-A etg8-A    79 -  89 <=>   85 -  95   (LEU   81  - PRO   91  <=> LEU   85  - ILE   95 )                          
 223: 6c70-A etg8-A    91 -  97 <=>   96 - 102   (ARG   93  - LYS   99  <=> ASP   96  - SER  102 )                          
 223: 6c70-A etg8-A   100 - 103 <=>  105 - 108   (ALA  102  - ASN  105  <=> SER  105  - THR  108 )                          
 223: 6c70-A etg8-A   104 - 107 <=>  111 - 114   (ASN  106  - SER  109  <=> GLN  111  - PHE  114 )                          
 223: 6c70-A etg8-A   108 - 111 <=>  117 - 120   (HIS  110  - PHE  113  <=> LEU  117  - LEU  120 )                          
 223: 6c70-A etg8-A   134 - 144 <=>  158 - 168   (ALA  136  - TRP  146  <=> VAL  158  - GLN  168 )                          
 223: 6c70-A etg8-A   160 - 165 <=>  214 - 219   (ILE  177  - PRO  182  <=> GLY  214  - VAL  219 )                          
 223: 6c70-A etg8-A   168 - 175 <=>  236 - 243   (ALA  185  - VAL  192  <=> VAL  236  - GLN  243 )                          
 223: 6c70-A etg8-A   182 - 185 <=>  274 - 277   (PHE  199  - LEU  202  <=> LEU  274  - THR  277 )                          
 223: 6c70-A etg8-A   186 - 194 <=>  280 - 288   (VAL  203  - SER  211  <=> LEU  280  - SER  288 )                          
 223: 6c70-A etg8-A   205 - 222 <=>  300 - 317   (PHE  222  - GLU  239  <=> GLN  300  - PHE  317 )                          
 223: 6c70-A etg8-A   223 - 232 <=>  436 - 445   (LEU  240  - GLN  318  <=> ALA  436  - ASP  445 )                          
 223: 6c70-A etg8-A   235 - 248 <=>  446 - 459   (LEU  321  - LYS  334  <=> ASN  446  - SER  459 )                          
 223: 6c70-A etg8-A   249 - 252 <=>  467 - 470   (HIS  335  - ARG  338  <=> SER  467  - ASP  470 )                          
 223: 6c70-A etg8-A   253 - 256 <=>  472 - 475   (LEU  339  - ALA  342  <=> TYR  472  - LEU  475 )                          
 223: 6c70-A etg8-A   258 - 262 <=>  477 - 481   (GLY  344  - GLY  348  <=> SER  477  - ASN  481 )                          
 223: 6c70-A etg8-A   263 - 284 <=>  485 - 506   (VAL  349  - THR  370  <=> THR  485  - SER  506 )                          
 223: 6c70-A etg8-A   285 - 289 <=>  508 - 512   (LYS  371  - VAL  375  <=> SER  508  - LEU  512 )                          
 224: 6c70-A eufn-A    64 - 105 <=>   80 - 121   (ASP   66  - PRO  107  <=> ARG   80  - LEU  121 )                          
 224: 6c70-A eufn-A   113 - 117 <=>  127 - 131   (GLU  115  - ARG  119  <=> GLN  127  - THR  131 )                          
 224: 6c70-A eufn-A   217 - 224 <=>  133 - 140   (MET  234  - SER  241  <=> ILE  133  - GLU  140 )                          
 224: 6c70-A eufn-A   231 - 260 <=>  141 - 170   (LYS  317  - ALA  346  <=> GLU  141  - ARG  170 )                          
 224: 6c70-A eufn-A   261 - 284 <=>  173 - 196   (TYR  347  - THR  370  <=> VAL  173  - ALA  196 )                          
 224: 6c70-A eufn-A   285 - 290 <=>  198 - 203   (LYS  371  - ASN  376  <=> GLN  198  - GLN  203 )                          
 224: 6c70-A eufn-A   329 - 332 <=>  260 - 263   (TYR  415  - HIS  418  <=> ALA  260  - ASP  263 )                          
 224: 6c70-A eufn-A   333 - 337 <=>  265 - 269   (TRP  419  - SER  423  <=> GLN  265  - THR  269 )                          
 224: 6c70-A eufn-A   338 - 341 <=>  272 - 275   (GLU  424  - LYS  427  <=> GLY  272  - TYR  275 )                          
 225: 6c70-A eq9r-A     1 -   6 <=>  121 - 126   (PHE    3  - LEU    8  <=> PHE  121  - ASN  126 )                          
 225: 6c70-A eq9r-A     9 -  21 <=>  127 - 139   (ASP   11  - GLY   23  <=> SER  127  - LEU  139 )                          
 225: 6c70-A eq9r-A    63 -  89 <=>  252 - 278   (ASP   65  - PRO   91  <=> GLN  252  - GLY  278 )                          
 225: 6c70-A eq9r-A   146 - 151 <=>  329 - 334   (GLY  148  - GLU  153  <=> ILE  329  - PHE  334 )                          
 225: 6c70-A eq9r-A   168 - 172 <=>  339 - 343   (ALA  185  - ALA  189  <=> SER  339  - THR  343 )                          
 225: 6c70-A eq9r-A   173 - 202 <=>  346 - 375   (GLY  190  - TRP  219  <=> GLU  346  - ASP  375 )                          
 225: 6c70-A eq9r-A   203 - 212 <=>  379 - 388   (LEU  220  - HIS  229  <=> ILE  379  - TYR  388 )                          
 225: 6c70-A eq9r-A   261 - 286 <=>  400 - 425   (TYR  347  - VAL  372  <=> ALA  400  - ALA  425 )                          
 225: 6c70-A eq9r-A   287 - 290 <=>  428 - 431   (ASN  373  - ASN  376  <=> TYR  428  - ALA  431 )                          
 225: 6c70-A eq9r-A   385 - 388 <=>  453 - 456   (VAL  471  - LYS  474  <=> SER  453  - VAL  456 )                          
 226: 6c70-A esnp-A    63 - 104 <=>   19 -  60   (ASP   65  - ASN  106  <=> ASP   19  - ASP   60 )                          
 226: 6c70-A esnp-A   132 - 148 <=>   77 -  93   (CYS  134  - THR  150  <=> LEU   77  - TYR   93 )                          
 226: 6c70-A esnp-A   194 - 202 <=>  109 - 117   (SER  211  - TRP  219  <=> SER  109  - PRO  117 )                          
 226: 6c70-A esnp-A   206 - 209 <=>  121 - 124   (ALA  223  - GLN  226  <=> THR  121  - ILE  124 )                          
 226: 6c70-A esnp-A   255 - 266 <=>  195 - 206   (THR  341  - LEU  352  <=> PHE  195  - ILE  206 )                          
 226: 6c70-A esnp-A   268 - 282 <=>  207 - 221   (HIS  354  - GLN  368  <=> ALA  207  - LEU  221 )                          
 226: 6c70-A esnp-A   284 - 287 <=>  222 - 225   (THR  370  - ASN  373  <=> GLU  222  - PRO  225 )                          
 226: 6c70-A esnp-A   288 - 291 <=>  228 - 231   (GLY  374  - VAL  377  <=> GLN  228  - VAL  231 )                          
 227: 6c70-A etbf-A    66 -  92 <=>    1 -  27   (ASP   68  - SER   94  <=> MET    1  - PRO   27 )                          
 227: 6c70-A etbf-A   259 - 277 <=>   28 -  46   (ASP  345  - THR  363  <=> PRO   28  - ALA   46 )                          
 227: 6c70-A etbf-A   379 - 386 <=>   50 -  57   (THR  465  - GLN  472  <=> ASP   50  - GLY   57 )                          
 228: 6c70-A eukf-A     1 -   4 <=>    5 -   8   (PHE    3  - GLN    6  <=> ILE    5  - SER    8 )                          
 228: 6c70-A eukf-A    31 -  35 <=>   16 -  20   (GLY   33  - PRO   37  <=> ALA   16  - LYS   20 )                          
 228: 6c70-A eukf-A    65 -  98 <=>   32 -  65   (VAL   67  - THR  100  <=> SER   32  - PHE   65 )                          
 228: 6c70-A eukf-A   255 - 269 <=>   68 -  82   (THR  341  - MET  355  <=> GLU   68  - ASP   82 )                          
 228: 6c70-A eukf-A   270 - 282 <=>   85 -  97   (LEU  356  - GLN  368  <=> LEU   85  - HIS   97 )                          
 228: 6c70-A eukf-A   302 - 312 <=>  104 - 114   (TYR  388  - ILE  398  <=> ALA  104  - ALA  114 )                          
 228: 6c70-A eukf-A   317 - 320 <=>  304 - 307   (LEU  403  - GLU  406  <=> ARG  304  - LEU  307 )                          
 228: 6c70-A eukf-A   323 - 326 <=>  308 - 311   (SER  409  - GLU  412  <=> PRO  308  - GLU  311 )                          
 228: 6c70-A eukf-A   330 - 333 <=>  376 - 379   (SER  416  - TRP  419  <=> ALA  376  - ARG  379 )                          
 228: 6c70-A eukf-A   336 - 346 <=>  406 - 416   (GLY  422  - ILE  432  <=> ILE  406  - GLU  416 )                          
 229: 6c70-A erky-A    63 -  90 <=>    3 -  30   (ASP   65  - VAL   92  <=> MET    3  - LEU   30 )                          
 229: 6c70-A erky-A    93 -  96 <=>   31 -  34   (LYS   95  - TYR   98  <=> GLN   31  - ALA   34 )                          
 229: 6c70-A erky-A   249 - 253 <=>   78 -  82   (HIS  335  - LEU  339  <=> ARG   78  - GLN   82 )                          
 229: 6c70-A erky-A   256 - 280 <=>   84 - 108   (ALA  342  - ALA  366  <=> ASN   84  - SER  108 )                          
 229: 6c70-A erky-A   305 - 321 <=>  114 - 130   (GLY  391  - SER  407  <=> ALA  114  - ALA  130 )                          
 230: 6c70-A err2-A    63 -  93 <=>   69 -  99   (ASP   65  - LYS   95  <=> ALA   69  - GLY   99 )                          
 230: 6c70-A err2-A    95 -  98 <=>  100 - 103   (PHE   97  - THR  100  <=> GLY  100  - ILE  103 )                          
 230: 6c70-A err2-A   101 - 104 <=>  108 - 111   (ILE  103  - ASN  106  <=> TYR  108  - SER  111 )                          
 230: 6c70-A err2-A   255 - 288 <=>  118 - 151   (THR  341  - GLY  374  <=> GLN  118  - ASN  151 )                          
 230: 6c70-A err2-A   383 - 388 <=>  153 - 158   (VAL  469  - LYS  474  <=> ASP  153  - VAL  158 )                          
 231: 6c70-A er18-A    10 -  13 <=>    5 -   8   (LEU   12  - ASN   15  <=> PRO    5  - ALA    8 )                          
 231: 6c70-A er18-A    40 -  43 <=>   20 -  23   (CYS   42  - THR   45  <=> LYS   20  - ALA   23 )                          
 231: 6c70-A er18-A    64 -  83 <=>   85 - 104   (ASP   66  - VAL   85  <=> ASP   85  - LEU  104 )                          
 231: 6c70-A er18-A    84 -  91 <=>  106 - 113   (LYS   86  - ARG   93  <=> THR  106  - GLY  113 )                          
 231: 6c70-A er18-A   264 - 268 <=>  116 - 120   (ALA  350  - HIS  354  <=> ILE  116  - SER  120 )                          
 231: 6c70-A er18-A   269 - 285 <=>  122 - 138   (MET  355  - LYS  371  <=> ALA  122  - ILE  138 )                          
 231: 6c70-A er18-A   286 - 289 <=>  140 - 143   (VAL  372  - VAL  375  <=> ALA  140  - GLY  143 )                          
 231: 6c70-A er18-A   315 - 318 <=>  291 - 294   (ASN  401  - ILE  404  <=> LYS  291  - GLU  294 )                          
 231: 6c70-A er18-A   354 - 357 <=>  296 - 299   (ALA  440  - ILE  443  <=> PHE  296  - PHE  299 )                          
 231: 6c70-A er18-A   358 - 361 <=>  301 - 304   (SER  444  - LYS  447  <=> PHE  301  - GLY  304 )                          
 231: 6c70-A er18-A   367 - 370 <=>  464 - 467   (LEU  453  - PHE  456  <=> CYS  464  - ALA  467 )                          
 231: 6c70-A er18-A   376 - 379 <=>  469 - 472   (ALA  462  - THR  465  <=> PRO  469  - ALA  472 )                          
 231: 6c70-A er18-A   380 - 388 <=>  486 - 494   (TYR  466  - LYS  474  <=> THR  486  - TYR  494 )                          
 232: 6c70-A euez-A    63 -  91 <=>    1 -  29   (ASP   65  - ARG   93  <=> MET    1  - ARG   29 )                          
 232: 6c70-A euez-A   260 - 263 <=>   31 -  34   (ALA  346  - VAL  349  <=> ALA   31  - ASP   34 )                          
 232: 6c70-A euez-A   264 - 286 <=>   40 -  62   (ALA  350  - VAL  372  <=> LEU   40  - LEU   62 )                          
 232: 6c70-A euez-A   303 - 312 <=>   86 -  95   (THR  389  - ILE  398  <=> LEU   86  - ARG   95 )                          
 232: 6c70-A euez-A   366 - 388 <=>   96 - 118   (SER  452  - LYS  474  <=> LEU   96  - ASN  118 )                          
 233: 6c70-A er3n-A    27 -  32 <=>   39 -  44   (TYR   29  - LYS   34  <=> VAL   39  - SER   44 )                          
 233: 6c70-A er3n-A    63 -  66 <=>   77 -  80   (ASP   65  - ASP   68  <=> ARG   77  - LEU   80 )                          
 233: 6c70-A er3n-A    67 -  85 <=>   82 - 100   (ASP   69  - MET   87  <=> LYS   82  - PRO  100 )                          
 233: 6c70-A er3n-A    86 -  96 <=>  102 - 112   (ILE   88  - TYR   98  <=> LEU  102  - TYR  112 )                          
 233: 6c70-A er3n-A    97 - 101 <=>  115 - 119   (LYS   99  - ILE  103  <=> GLY  115  - SER  119 )                          
 233: 6c70-A er3n-A   197 - 200 <=>  127 - 130   (VAL  214  - CYS  217  <=> ASP  127  - ASN  130 )                          
 233: 6c70-A er3n-A   261 - 282 <=>  133 - 154   (TYR  347  - GLN  368  <=> ALA  133  - VAL  154 )                          
 233: 6c70-A er3n-A   283 - 286 <=>  156 - 159   (ALA  369  - VAL  372  <=> ILE  156  - ARG  159 )                          
 233: 6c70-A er3n-A   287 - 290 <=>  162 - 165   (ASN  373  - ASN  376  <=> ASN  162  - GLU  165 )                          
 233: 6c70-A er3n-A   311 - 314 <=>  204 - 207   (CYS  397  - GLY  400  <=> ILE  204  - ASN  207 )                          
 233: 6c70-A er3n-A   370 - 388 <=>  214 - 232   (PHE  456  - LYS  474  <=> VAL  214  - ILE  232 )                          
 234: 6c70-A er6k-A   169 - 173 <=>   77 -  81   (MET  186  - GLY  190  <=> THR   77  - ALA   81 )                          
 234: 6c70-A er6k-A   174 - 215 <=>   83 - 124   (HIS  191  - ALA  232  <=> LEU   83  - GLU  124 )                          
 234: 6c70-A er6k-A   216 - 220 <=>  126 - 130   (ILE  233  - LEU  237  <=> SER  126  - VAL  130 )                          
 234: 6c70-A er6k-A   239 - 286 <=>  131 - 178   (ALA  325  - VAL  372  <=> ASP  131  - GLN  178 )                          
 234: 6c70-A er6k-A   287 - 290 <=>  181 - 184   (ASN  373  - ASN  376  <=> ASN  181  - MET  184 )                          
 234: 6c70-A er6k-A   385 - 388 <=>  353 - 356   (VAL  471  - LYS  474  <=> ARG  353  - ALA  356 )                          
 235: 6c70-A erse-A    11 -  14 <=>  297 - 300   (LEU   13  - ILE   16  <=> SER  297  - SER  300 )                          
 235: 6c70-A erse-A    29 -  63 <=>  637 - 671   (SER   31  - ASP   65  <=> ARG  637  - ASP  671 )                          
 235: 6c70-A erse-A    64 -  94 <=>  761 - 791   (ASP   66  - ILE   96  <=> HIS  761  - LEU  791 )                          
 235: 6c70-A erse-A    96 - 100 <=>  792 - 796   (TYR   98  - ALA  102  <=> ARG  792  - GLN  796 )                          
 235: 6c70-A erse-A   185 - 190 <=>  808 - 813   (LEU  202  - ALA  207  <=> PHE  808  - ALA  813 )                          
 235: 6c70-A erse-A   275 - 288 <=>  819 - 832   (THR  361  - GLY  374  <=> LYS  819  - ARG  832 )                          
 236: 6c70-A erai-A    64 -  88 <=>  102 - 126   (ASP   66  - PHE   90  <=> ALA  102  - LYS  126 )                          
 236: 6c70-A erai-A    90 -  99 <=>  127 - 136   (VAL   92  - LEU  101  <=> ARG  127  - TYR  136 )                          
 236: 6c70-A erai-A   256 - 265 <=>  138 - 147   (ALA  342  - LEU  351  <=> SER  138  - ALA  147 )                          
 236: 6c70-A erai-A   266 - 285 <=>  150 - 169   (LEU  352  - LYS  371  <=> ARG  150  - ASN  169 )                          
 236: 6c70-A erai-A   286 - 290 <=>  171 - 175   (VAL  372  - ASN  376  <=> ALA  171  - VAL  175 )                          
 236: 6c70-A erai-A   332 - 337 <=>  238 - 243   (HIS  418  - SER  423  <=> ASN  238  - VAL  243 )                          
 237: 6c70-A er4q-A    73 -  78 <=>  359 - 364   (ILE   75  - PHE   80  <=> LEU  359  - GLN  364 )                          
 237: 6c70-A er4q-A   161 - 164 <=>  369 - 372   (ARG  178  - TYR  181  <=> ALA  369  - ALA  372 )                          
 237: 6c70-A er4q-A   166 - 171 <=>  375 - 380   (PHE  183  - GLY  188  <=> THR  375  - TYR  380 )                          
 237: 6c70-A er4q-A   172 - 220 <=>  385 - 433   (ALA  189  - LEU  237  <=> GLN  385  - SER  433 )                          
 237: 6c70-A er4q-A   236 - 286 <=>  434 - 484   (VAL  322  - VAL  372  <=> ASP  434  - ILE  484 )                          
 237: 6c70-A er4q-A   287 - 290 <=>  487 - 490   (ASN  373  - ASN  376  <=> GLU  487  - ARG  490 )                          
 237: 6c70-A er4q-A   378 - 382 <=>  507 - 511   (VAL  464  - MET  468  <=> PRO  507  - LYS  511 )                          
 238: 6c70-A esz9-A    18 -  21 <=>   33 -  36   (GLN   20  - GLY   23  <=> GLY   33  - HIS   36 )                          
 238: 6c70-A esz9-A    36 -  39 <=>   37 -  40   (HIS   38  - TYR   41  <=> GLU   37  - SER   40 )                          
 238: 6c70-A esz9-A    45 -  50 <=>   50 -  55   (LEU   47  - GLN   52  <=> LEU   50  - THR   55 )                          
 238: 6c70-A esz9-A    52 -  60 <=>   65 -  73   (GLY   54  - MET   62  <=> THR   65  - MET   73 )                          
 238: 6c70-A esz9-A    64 -  93 <=>   91 - 120   (ASP   66  - LYS   95  <=> GLN   91  - ASP  120 )                          
 238: 6c70-A esz9-A   261 - 281 <=>  123 - 143   (TYR  347  - TYR  367  <=> GLU  123  - GLN  143 )                          
 238: 6c70-A esz9-A   283 - 286 <=>  144 - 147   (ALA  369  - VAL  372  <=> LEU  144  - GLU  147 )                          
 238: 6c70-A esz9-A   287 - 291 <=>  152 - 156   (ASN  373  - VAL  377  <=> GLY  152  - THR  156 )                          
 238: 6c70-A esz9-A   294 - 302 <=>  159 - 167   (ALA  380  - TYR  388  <=> ASP  159  - THR  167 )                          
 238: 6c70-A esz9-A   305 - 308 <=>  168 - 171   (GLY  391  - PHE  394  <=> TRP  168  - GLY  171 )                          
 238: 6c70-A esz9-A   370 - 378 <=>  172 - 180   (PHE  456  - VAL  464  <=> HIS  172  - THR  180 )                          
 239: 6c70-A erpf-A     4 -  13 <=>  605 - 614   (GLN    6  - ASN   15  <=> LYS  605  - LEU  614 )                          
 239: 6c70-A erpf-A    53 -  58 <=>  629 - 634   (MET   55  - LEU   60  <=> ALA  629  - GLN  634 )                          
 239: 6c70-A erpf-A    68 -  71 <=>  679 - 682   (LEU   70  - ASN   73  <=> GLU  679  - HIS  682 )                          
 239: 6c70-A erpf-A    73 -  91 <=>  683 - 701   (ILE   75  - ARG   93  <=> ARG  683  - GLY  701 )                          
 239: 6c70-A erpf-A   260 - 277 <=>  704 - 721   (ALA  346  - THR  363  <=> ASP  704  - LYS  721 )                          
 239: 6c70-A erpf-A   280 - 283 <=>  722 - 725   (ALA  366  - ALA  369  <=> ALA  722  - HIS  725 )                          
 240: 6c70-A ermh-A     3 -  21 <=>   34 -  52   (HIS    5  - GLY   23  <=> SER   34  - VAL   52 )                          
 240: 6c70-A ermh-A    43 -  50 <=>   55 -  62   (THR   45  - GLN   52  <=> MET   55  - PRO   62 )                          
 240: 6c70-A ermh-A   177 - 210 <=>   63 -  96   (ALA  194  - LEU  227  <=> GLU   63  - LEU   96 )                          
 240: 6c70-A ermh-A   249 - 264 <=>   97 - 112   (HIS  335  - ALA  350  <=> GLU   97  - GLY  112 )                          
 240: 6c70-A ermh-A   268 - 286 <=>  113 - 131   (HIS  354  - VAL  372  <=> PRO  113  - LYS  131 )                          
 240: 6c70-A ermh-A   287 - 290 <=>  133 - 136   (ASN  373  - ASN  376  <=> ARG  133  - ARG  136 )                          
 241: 6c70-A erkr-A     5 -   9 <=>   21 -  25   (GLY    7  - ASP   11  <=> TYR   21  - LEU   25 )                          
 241: 6c70-A erkr-A    10 -  18 <=>   27 -  35   (LEU   12  - GLN   20  <=> ILE   27  - LEU   35 )                          
 241: 6c70-A erkr-A   118 - 121 <=>   68 -  71   (PHE  120  - LEU  123  <=> ILE   68  - LEU   71 )                          
 241: 6c70-A erkr-A   123 - 144 <=>   93 - 114   (ILE  125  - TRP  146  <=> ILE   93  - ILE  114 )                          
 241: 6c70-A erkr-A   146 - 149 <=>  115 - 118   (GLY  148  - PHE  151  <=> ASP  115  - GLN  118 )                          
 241: 6c70-A erkr-A   168 - 171 <=>  123 - 126   (ALA  185  - GLY  188  <=> ALA  123  - GLY  126 )                          
 241: 6c70-A erkr-A   174 - 180 <=>  128 - 134   (HIS  191  - TYR  197  <=> THR  128  - ARG  134 )                          
 241: 6c70-A erkr-A   181 - 205 <=>  136 - 160   (GLN  198  - PHE  222  <=> ALA  136  - THR  160 )                          
 241: 6c70-A erkr-A   207 - 213 <=>  161 - 167   (CYS  224  - LEU  230  <=> SER  161  - GLN  167 )                          
 241: 6c70-A erkr-A   237 - 242 <=>  180 - 185   (ARG  323  - TYR  328  <=> SER  180  - VAL  185 )                          
 241: 6c70-A erkr-A   250 - 276 <=>  192 - 218   (VAL  336  - LEU  362  <=> ALA  192  - GLU  218 )                          
 241: 6c70-A erkr-A   278 - 281 <=>  219 - 222   (LEU  364  - TYR  367  <=> ARG  219  - LYS  222 )                          
 242: 6c70-A erwb-A    61 -  64 <=>  129 - 132   (GLU   63  - ASP   66  <=> ASP  129  - THR  132 )                          
 242: 6c70-A erwb-A    69 -  95 <=>  139 - 165   (THR   71  - PHE   97  <=> TYR  139  - ASP  165 )                          
 242: 6c70-A erwb-A   259 - 280 <=>  167 - 188   (ASP  345  - ALA  366  <=> PHE  167  - GLY  188 )                          
 242: 6c70-A erwb-A   373 - 376 <=>  191 - 194   (VAL  459  - ALA  462  <=> LEU  191  - VAL  194 )                          
 243: 6c70-A es73-A    64 -  95 <=>  173 - 204   (ASP   66  - PHE   97  <=> TYR  173  - LEU  204 )                          
 243: 6c70-A es73-A    96 -  99 <=>  207 - 210   (TYR   98  - LEU  101  <=> GLY  207  - ASN  210 )                          
 243: 6c70-A es73-A   190 - 194 <=>  219 - 223   (ALA  207  - SER  211  <=> GLY  219  - SER  223 )                          
 243: 6c70-A es73-A   253 - 256 <=>  414 - 417   (LEU  339  - ALA  342  <=> HIS  414  - VAL  417 )                          
 243: 6c70-A es73-A   259 - 285 <=>  418 - 444   (ASP  345  - LYS  371  <=> SER  418  - GLN  444 )                          
 243: 6c70-A es73-A   286 - 290 <=>  446 - 450   (VAL  372  - ASN  376  <=> ASN  446  - LEU  450 )                          
 244: 6c70-A esay-A    63 -  79 <=>    6 -  22   (ASP   65  - LEU   81  <=> PRO    6  - MET   22 )                          
 244: 6c70-A esay-A    80 - 102 <=>   24 -  46   (HIS   82  - TRP  104  <=> ALA   24  - LEU   46 )                          
 244: 6c70-A esay-A   107 - 113 <=>  196 - 202   (SER  109  - GLU  115  <=> THR  196  - MET  202 )                          
 244: 6c70-A esay-A   117 - 120 <=>  206 - 209   (ARG  119  - ALA  122  <=> GLU  206  - ASP  209 )                          
 244: 6c70-A esay-A   194 - 197 <=>  234 - 237   (SER  211  - VAL  214  <=> ASN  234  - TRP  237 )                          
 244: 6c70-A esay-A   264 - 291 <=>  240 - 267   (ALA  350  - VAL  377  <=> PHE  240  - GLU  267 )                          
 244: 6c70-A esay-A   329 - 332 <=>  394 - 397   (TYR  415  - HIS  418  <=> LEU  394  - GLN  397 )                          
 244: 6c70-A esay-A   333 - 338 <=>  399 - 404   (TRP  419  - GLU  424  <=> ALA  399  - ALA  404 )                          
 245: 6c70-A esgr-A     4 -   8 <=>   62 -  66   (GLN    6  - ALA   10  <=> LEU   62  - THR   66 )                          
 245: 6c70-A esgr-A     9 -  22 <=>   78 -  91   (ASP   11  - HIS   24  <=> GLY   78  - LEU   91 )                          
 245: 6c70-A esgr-A    30 -  33 <=>  148 - 151   (GLU   32  - LYS   35  <=> MET  148  - PHE  151 )                          
 245: 6c70-A esgr-A    35 -  63 <=>  152 - 180   (PRO   37  - ASP   65  <=> SER  152  - PRO  180 )                          
 245: 6c70-A esgr-A    64 -  77 <=>  199 - 212   (ASP   66  - PHE   79  <=> SER  199  - THR  212 )                          
 245: 6c70-A esgr-A    78 -  89 <=>  214 - 225   (PHE   80  - PRO   91  <=> ILE  214  - THR  225 )                          
 245: 6c70-A esgr-A    95 -  98 <=>  253 - 256   (PHE   97  - THR  100  <=> ILE  253  - PHE  256 )                          
 245: 6c70-A esgr-A   198 - 201 <=>  271 - 274   (LEU  215  - SER  218  <=> GLY  271  - ILE  274 )                          
 245: 6c70-A esgr-A   261 - 276 <=>  276 - 291   (TYR  347  - LEU  362  <=> THR  276  - ALA  291 )                          
 245: 6c70-A esgr-A   278 - 281 <=>  292 - 295   (LEU  364  - TYR  367  <=> LYS  292  - HIS  295 )                          
 246: 6c70-A etpl-A    59 -  62 <=>   19 -  22   (MET   61  - SER   64  <=> VAL   19  - ALA   22 )                          
 246: 6c70-A etpl-A    64 -  92 <=>   23 -  51   (ASP   66  - SER   94  <=> SER   23  - GLN   51 )                          
 246: 6c70-A etpl-A   147 - 150 <=>   74 -  77   (ILE  149  - ILE  152  <=> ASP   74  - SER   77 )                          
 246: 6c70-A etpl-A   258 - 261 <=>  100 - 103   (GLY  344  - TYR  347  <=> ASN  100  - ASN  103 )                          
 246: 6c70-A etpl-A   263 - 285 <=>  104 - 126   (VAL  349  - LYS  371  <=> ASP  104  - LEU  126 )                          
 246: 6c70-A etpl-A   286 - 289 <=>  128 - 131   (VAL  372  - VAL  375  <=> SER  128  - LEU  131 )                          
 247: 6c70-A erdi-A    63 -  95 <=>    3 -  35   (ASP   65  - PHE   97  <=> LEU    3  - ALA   35 )                          
 247: 6c70-A erdi-A   197 - 200 <=>   38 -  41   (VAL  214  - CYS  217  <=> TRP   38  - TYR   41 )                          
 247: 6c70-A erdi-A   266 - 281 <=>   46 -  61   (LEU  352  - TYR  367  <=> VAL   46  - ARG   61 )                          
 247: 6c70-A erdi-A   283 - 287 <=>   62 -  66   (ALA  369  - ASN  373  <=> ARG   62  - THR   66 )                          
 248: 6c70-A erfj-A    53 -  60 <=>   10 -  17   (MET   55  - MET   62  <=> SER   10  - LEU   17 )                          
 248: 6c70-A erfj-A    63 -  92 <=>  171 - 200   (ASP   65  - SER   94  <=> ALA  171  - ILE  200 )                          
 248: 6c70-A erfj-A   181 - 191 <=>  210 - 220   (GLN  198  - VAL  208  <=> ALA  210  - PHE  220 )                          
 248: 6c70-A erfj-A   193 - 226 <=>  222 - 255   (ASN  210  - THR  243  <=> HIS  222  - ALA  255 )                          
 248: 6c70-A erfj-A   228 - 252 <=>  266 - 290   (LEU  314  - ARG  338  <=> LEU  266  - THR  290 )                          
 248: 6c70-A erfj-A   255 - 258 <=>  291 - 294   (THR  341  - GLY  344  <=> GLY  291  - MET  294 )                          
 249: 6c70-A eri5-A    65 -  75 <=>    1 -  11   (VAL   67  - MET   77  <=> MET    1  - GLN   11 )                          
 249: 6c70-A eri5-A    77 -  86 <=>   12 -  21   (PHE   79  - ILE   88  <=> LEU   12  - ASP   21 )                          
 249: 6c70-A eri5-A    88 -  91 <=>   24 -  27   (PHE   90  - ARG   93  <=> PHE   24  - LEU   27 )                          
 249: 6c70-A eri5-A   258 - 282 <=>   31 -  55   (GLY  344  - GLN  368  <=> TYR   31  - GLN   55 )                          
 249: 6c70-A eri5-A   299 - 303 <=>   57 -  61   (TYR  385  - THR  389  <=> LEU   57  - CYS   61 )                          
 249: 6c70-A eri5-A   309 - 316 <=>   70 -  77   (LEU  395  - ARG  402  <=> ALA   70  - GLN   77 )                          
 249: 6c70-A eri5-A   319 - 323 <=>   78 -  82   (GLU  405  - SER  409  <=> SER   78  - PRO   82 )                          
 249: 6c70-A eri5-A   327 - 330 <=>   95 -  98   (ALA  413  - SER  416  <=> LEU   95  - ALA   98 )                          
 249: 6c70-A eri5-A   332 - 339 <=>  395 - 402   (HIS  418  - GLU  425  <=> GLY  395  - ASP  402 )                          
 250: 6c70-A esfs-A    69 -  88 <=>   88 - 107   (THR   71  - PHE   90  <=> GLN   88  - SER  107 )                          
 250: 6c70-A esfs-A    90 -  93 <=>  108 - 111   (VAL   92  - LYS   95  <=> SER  108  - GLY  111 )                          
 250: 6c70-A esfs-A   258 - 285 <=>  112 - 139   (GLY  344  - LYS  371  <=> ASP  112  - MET  139 )                          
 251: 6c70-A erj0-A     1 -   5 <=>    1 -   5   (PHE    3  - GLY    7  <=> MET    1  - VAL    5 )                          
 251: 6c70-A erj0-A    10 -  14 <=>  436 - 440   (LEU   12  - ILE   16  <=> ASP  436  - SER  440 )                          
 251: 6c70-A erj0-A    65 -  86 <=>  476 - 497   (VAL   67  - ILE   88  <=> GLU  476  - ALA  497 )                          
 251: 6c70-A erj0-A    90 -  94 <=>  498 - 502   (VAL   92  - ILE   96  <=> ARG  498  - THR  502 )                          
 251: 6c70-A erj0-A   254 - 257 <=>  504 - 507   (VAL  340  - VAL  343  <=> SER  504  - ASN  507 )                          
 251: 6c70-A erj0-A   259 - 290 <=>  508 - 539   (ASP  345  - ASN  376  <=> THR  508  - ALA  539 )                          
 251: 6c70-A erj0-A   374 - 377 <=>  561 - 564   (LEU  460  - VAL  463  <=> PRO  561  - GLU  564 )                          
 251: 6c70-A erj0-A   380 - 383 <=>  565 - 568   (TYR  466  - VAL  469  <=> SER  565  - ARG  568 )                          
 252: 6c70-A etkx-A    62 -  65 <=>  203 - 206   (SER   64  - VAL   67  <=> LEU  203  - GLN  206 )                          
 252: 6c70-A etkx-A   170 - 216 <=>  212 - 258   (SER  187  - ILE  233  <=> LEU  212  - GLU  258 )                          
 252: 6c70-A etkx-A   217 - 224 <=>  260 - 267   (MET  234  - SER  241  <=> SER  260  - GLN  267 )                          
 252: 6c70-A etkx-A   225 - 228 <=>  270 - 273   (ALA  242  - LEU  314  <=> LEU  270  - GLU  273 )                          
 252: 6c70-A etkx-A   229 - 254 <=>  789 - 814   (THR  315  - VAL  340  <=> LEU  789  - ARG  814 )                          
 252: 6c70-A etkx-A   257 - 260 <=>  815 - 818   (VAL  343  - ALA  346  <=> PRO  815  - GLY  818 )                          
 252: 6c70-A etkx-A   311 - 315 <=>  826 - 830   (CYS  397  - ASN  401  <=> GLU  826  - GLN  830 )                          
 253: 6c70-A esb0-A    13 -  21 <=>    6 -  14   (ASN   15  - GLY   23  <=> VAL    6  - GLY   14 )                          
 253: 6c70-A esb0-A    57 -  91 <=>   45 -  79   (ASN   59  - ARG   93  <=> TYR   45  - GLU   79 )                          
 253: 6c70-A esb0-A   264 - 287 <=>   84 - 107   (ALA  350  - ASN  373  <=> SER   84  - HIS  107 )                          
 254: 6c70-A esbl-A     2 -  24 <=>   16 -  38   (LYS    4  - MET   26  <=> PHE   16  - CYS   38 )                          
 254: 6c70-A esbl-A    30 -  63 <=>  105 - 138   (GLU   32  - ASP   65  <=> ASP  105  - PRO  138 )                          
 254: 6c70-A esbl-A    64 -  84 <=>  157 - 177   (ASP   66  - LYS   86  <=> ARG  157  - MET  177 )                          
 254: 6c70-A esbl-A    85 -  88 <=>  179 - 182   (MET   87  - PHE   90  <=> LEU  179  - ASN  182 )                          
 254: 6c70-A esbl-A   197 - 200 <=>  214 - 217   (VAL  214  - CYS  217  <=> ALA  214  - LEU  217 )                          
 254: 6c70-A esbl-A   265 - 279 <=>  224 - 238   (LEU  351  - LEU  365  <=> ALA  224  - ARG  238 )                          
 254: 6c70-A esbl-A   281 - 284 <=>  239 - 242   (TYR  367  - THR  370  <=> LEU  239  - ASN  242 )                          
 255: 6c70-A esw8-A    22 -  25 <=>   69 -  72   (HIS   24  - PHE   27  <=> LEU   69  - ASP   72 )                          
 255: 6c70-A esw8-A    34 -  37 <=>   80 -  83   (PHE   36  - ARG   39  <=> GLU   80  - MET   83 )                          
 255: 6c70-A esw8-A    39 -  53 <=>   89 - 103   (TYR   41  - MET   55  <=> LEU   89  - VAL  103 )                          
 255: 6c70-A esw8-A    54 -  65 <=>  105 - 116   (MET   56  - VAL   67  <=> GLY  105  - ALA  116 )                          
 255: 6c70-A esw8-A    66 -  78 <=>  125 - 137   (ASP   68  - PHE   80  <=> GLY  125  - THR  137 )                          
 255: 6c70-A esw8-A    79 -  92 <=>  139 - 152   (LEU   81  - SER   94  <=> THR  139  - VAL  152 )                          
 255: 6c70-A esw8-A    95 -  98 <=>  153 - 156   (PHE   97  - THR  100  <=> GLY  153  - ARG  156 )                          
 255: 6c70-A esw8-A   261 - 286 <=>  162 - 187   (TYR  347  - VAL  372  <=> SER  162  - LEU  187 )                          
 255: 6c70-A esw8-A   296 - 303 <=>  189 - 196   (VAL  382  - THR  389  <=> VAL  189  - LEU  196 )                          
 256: 6c70-A etz3-A    65 -  91 <=>   14 -  40   (VAL   67  - ARG   93  <=> SER   14  - GLU   40 )                          
 256: 6c70-A etz3-A   261 - 287 <=>   42 -  68   (TYR  347  - ASN  373  <=> GLY   42  - GLY   68 )                          
 256: 6c70-A etz3-A   308 - 319 <=>   83 -  94   (PHE  394  - GLU  405  <=> TYR   83  - ASP   94 )                          
 256: 6c70-A etz3-A   366 - 375 <=>  101 - 110   (SER  452  - GLY  461  <=> GLY  101  - PHE  110 )                          
 257: 6c70-A es2s-A    71 -  95 <=>    1 -  25   (ASN   73  - PHE   97  <=> MET    1  - PRO   25 )                          
 257: 6c70-A es2s-A   258 - 273 <=>   27 -  42   (GLY  344  - THR  359  <=> ALA   27  - THR   42 )                          
 257: 6c70-A es2s-A   275 - 278 <=>   43 -  46   (THR  361  - LEU  364  <=> CYS   43  - GLN   46 )                          
 257: 6c70-A es2s-A   362 - 365 <=>   57 -  60   (PHE  448  - VAL  451  <=> MET   57  - THR   60 )                          
 258: 6c70-A erx0-A    65 -  91 <=>    1 -  27   (VAL   67  - ARG   93  <=> MET    1  - LEU   27 )                          
 258: 6c70-A erx0-A    93 -  99 <=>   28 -  34   (LYS   95  - LEU  101  <=> PRO   28  - TRP   34 )                          
 258: 6c70-A erx0-A   199 - 202 <=>   40 -  43   (PHE  216  - TRP  219  <=> LEU   40  - PHE   43 )                          
 258: 6c70-A erx0-A   264 - 278 <=>   49 -  63   (ALA  350  - LEU  364  <=> ILE   49  - CYS   63 )                          
 258: 6c70-A erx0-A   281 - 285 <=>   66 -  70   (TYR  367  - LYS  371  <=> LYS   66  - LYS   70 )                          
 258: 6c70-A erx0-A   292 - 302 <=>   72 -  82   (TYR  378  - TYR  388  <=> ALA   72  - MET   82 )                          
 259: 6c70-A er0f-A    10 -  13 <=>   18 -  21   (LEU   12  - ASN   15  <=> ARG   18  - LYS   21 )                          
 259: 6c70-A er0f-A    24 -  28 <=>   80 -  84   (MET   26  - TYR   30  <=> ARG   80  - ARG   84 )                          
 259: 6c70-A er0f-A    29 -  32 <=>   87 -  90   (SER   31  - LYS   34  <=> PRO   87  - ALA   90 )                          
 259: 6c70-A er0f-A    41 -  44 <=>  133 - 136   (ILE   43  - LEU   46  <=> PRO  133  - LYS  136 )                          
 259: 6c70-A er0f-A    48 -  51 <=>  144 - 147   (LEU   50  - TYR   53  <=> VAL  144  - GLY  147 )                          
 259: 6c70-A er0f-A    52 -  55 <=>  149 - 152   (GLY   54  - ALA   57  <=> ALA  149  - TRP  152 )                          
 259: 6c70-A er0f-A    57 -  62 <=>  153 - 158   (ASN   59  - SER   64  <=> SER  153  - PHE  158 )                          
 259: 6c70-A er0f-A    63 -  94 <=>  165 - 196   (ASP   65  - ILE   96  <=> VAL  165  - VAL  196 )                          
 259: 6c70-A er0f-A   261 - 287 <=>  208 - 234   (TYR  347  - ASN  373  <=> GLY  208  - GLY  234 )                          
 259: 6c70-A er0f-A   292 - 295 <=>  236 - 239   (TYR  378  - THR  381  <=> GLY  236  - TYR  239 )                          
 259: 6c70-A er0f-A   297 - 312 <=>  240 - 255   (ILE  383  - ILE  398  <=> TYR  240  - LYS  255 )                          
 260: 6c70-A es9c-A     3 -   6 <=>   33 -  36   (HIS    5  - LEU    8  <=> TYR   33  - GLY   36 )                          
 260: 6c70-A es9c-A    21 -  25 <=>   66 -  70   (GLY   23  - PHE   27  <=> TYR   66  - VAL   70 )                          
 260: 6c70-A es9c-A    27 -  30 <=>   71 -  74   (TYR   29  - GLU   32  <=> GLU   71  - CYS   74 )                          
 260: 6c70-A es9c-A    54 -  58 <=>   85 -  89   (MET   56  - LEU   60  <=> ASP   85  - LYS   89 )                          
 260: 6c70-A es9c-A    67 -  70 <=>   90 -  93   (ASP   69  - ALA   72  <=> PRO   90  - THR   93 )                          
 260: 6c70-A es9c-A   279 - 288 <=>   94 - 103   (LEU  365  - GLY  374  <=> LEU   94  - TYR  103 )                          
 260: 6c70-A es9c-A   290 - 312 <=>  104 - 126   (ASN  376  - ILE  398  <=> GLU  104  - ILE  126 )                          
 260: 6c70-A es9c-A   357 - 364 <=>  156 - 163   (ILE  443  - THR  450  <=> GLU  156  - ALA  163 )                          
 260: 6c70-A es9c-A   366 - 381 <=>  170 - 185   (SER  452  - PHE  467  <=> CYS  170  - PRO  185 )                          
 261: 6c70-A esxl-A    31 -  58 <=>  418 - 445   (GLY   33  - LEU   60  <=> SER  418  - VAL  445 )                          
 261: 6c70-A esxl-A    67 -  84 <=>  446 - 463   (ASP   69  - LYS   86  <=> SER  446  - ILE  463 )                          
 261: 6c70-A esxl-A    87 -  95 <=>  464 - 472   (TYR   89  - PHE   97  <=> ILE  464  - ILE  472 )                          
 261: 6c70-A esxl-A    98 - 101 <=>  473 - 476   (THR  100  - ILE  103  <=> GLY  473  - GLY  476 )                          
 261: 6c70-A esxl-A   256 - 281 <=>  481 - 506   (ALA  342  - TYR  367  <=> LEU  481  - MET  506 )                          
 261: 6c70-A esxl-A   283 - 286 <=>  507 - 510   (ALA  369  - VAL  372  <=> PHE  507  - ASN  510 )                          
 262: 6c70-A ersh-A    10 -  13 <=>   50 -  53   (LEU   12  - ASN   15  <=> TYR   50  - LEU   53 )                          
 262: 6c70-A ersh-A    15 -  19 <=>   54 -  58   (ARG   17  - GLY   21  <=> TRP   54  - TRP   58 )                          
 262: 6c70-A ersh-A    63 -  92 <=>  147 - 176   (ASP   65  - SER   94  <=> ARG  147  - GLN  176 )                          
 262: 6c70-A ersh-A    95 -  99 <=>  177 - 181   (PHE   97  - LEU  101  <=> PRO  177  - GLN  181 )                          
 262: 6c70-A ersh-A   122 - 139 <=>  192 - 209   (ALA  124  - PHE  141  <=> PRO  192  - MET  209 )                          
 262: 6c70-A ersh-A   142 - 148 <=>  211 - 217   (ILE  144  - THR  150  <=> HIS  211  - SER  217 )                          
 262: 6c70-A ersh-A   149 - 152 <=>  219 - 222   (PHE  151  - ASP  154  <=> LEU  219  - HIS  222 )                          
 262: 6c70-A ersh-A   169 - 173 <=>  225 - 229   (MET  186  - GLY  190  <=> GLY  225  - GLN  229 )                          
 262: 6c70-A ersh-A   174 - 199 <=>  231 - 256   (HIS  191  - PHE  216  <=> ARG  231  - THR  256 )                          
 262: 6c70-A ersh-A   253 - 256 <=>  263 - 266   (LEU  339  - ALA  342  <=> PHE  263  - HIS  266 )                          
 262: 6c70-A ersh-A   262 - 266 <=>  276 - 280   (GLY  348  - LEU  352  <=> TYR  276  - GLN  280 )                          
 262: 6c70-A ersh-A   269 - 279 <=>  291 - 301   (MET  355  - LEU  365  <=> PHE  291  - SER  301 )                          
 262: 6c70-A ersh-A   295 - 298 <=>  303 - 306   (THR  381  - GLY  384  <=> THR  303  - GLY  306 )                          
 262: 6c70-A ersh-A   367 - 370 <=>  343 - 346   (LEU  453  - PHE  456  <=> LEU  343  - THR  346 )                          
 263: 6c70-A etp2-A     7 -  10 <=>    1 -   4   (VAL    9  - LEU   12  <=> MET    1  - ILE    4 )                          
 263: 6c70-A etp2-A    14 -  17 <=>   75 -  78   (ILE   16  - MET   19  <=> GLU   75  - VAL   78 )                          
 263: 6c70-A etp2-A    44 -  62 <=>  119 - 137   (LEU   46  - SER   64  <=> GLY  119  - SER  137 )                          
 263: 6c70-A etp2-A    67 -  84 <=>  139 - 156   (ASP   69  - LYS   86  <=> TYR  139  - TRP  156 )                          
 263: 6c70-A etp2-A    85 -  88 <=>  158 - 161   (MET   87  - PHE   90  <=> PHE  158  - GLN  161 )                          
 263: 6c70-A etp2-A   264 - 284 <=>  163 - 183   (ALA  350  - THR  370  <=> THR  163  - ARG  183 )                          
 263: 6c70-A etp2-A   285 - 288 <=>  185 - 188   (LYS  371  - GLY  374  <=> TRP  185  - GLN  188 )                          
 264: 6c70-A erbt-A    19 -  24 <=>   10 -  15   (GLY   21  - MET   26  <=> SER   10  - GLU   15 )                          
 264: 6c70-A erbt-A    25 -  28 <=>   19 -  22   (PHE   27  - TYR   30  <=> ARG   19  - ASP   22 )                          
 264: 6c70-A erbt-A    29 -  32 <=>   25 -  28   (SER   31  - LYS   34  <=> GLU   25  - ALA   28 )                          
 264: 6c70-A erbt-A    47 -  51 <=>   42 -  46   (LEU   49  - TYR   53  <=> LYS   42  - HIS   46 )                          
 264: 6c70-A erbt-A    65 -  68 <=>   56 -  59   (VAL   67  - LEU   70  <=> SER   56  - ASP   59 )                          
 264: 6c70-A erbt-A    72 -  91 <=>   60 -  79   (THR   74  - ARG   93  <=> ALA   60  - ALA   79 )                          
 264: 6c70-A erbt-A    92 -  95 <=>   82 -  85   (SER   94  - PHE   97  <=> GLN   82  - PHE   85 )                          
 264: 6c70-A erbt-A   259 - 286 <=>   86 - 113   (ASP  345  - VAL  372  <=> PRO   86  - GLN  113 )                          
 264: 6c70-A erbt-A   315 - 322 <=>  149 - 156   (ASN  401  - SER  408  <=> ASP  149  - ALA  156 )                          
 264: 6c70-A erbt-A   323 - 326 <=>  165 - 168   (SER  409  - GLU  412  <=> VAL  165  - ALA  168 )                          
 264: 6c70-A erbt-A   331 - 335 <=>  275 - 279   (CYS  417  - ASP  421  <=> GLN  275  - PRO  279 )                          
 264: 6c70-A erbt-A   336 - 339 <=>  296 - 299   (GLY  422  - GLU  425  <=> GLY  296  - ARG  299 )                          
 265: 6c70-A er0c-A    63 -  91 <=>   51 -  79   (ASP   65  - ARG   93  <=> GLU   51  - ARG   79 )                          
 265: 6c70-A er0c-A   261 - 284 <=>   81 - 104   (TYR  347  - THR  370  <=> MET   81  - GLY  104 )                          
 265: 6c70-A er0c-A   384 - 388 <=>  106 - 110   (LEU  470  - LYS  474  <=> PHE  106  - TYR  110 )                          
 266: 6c70-A euc9-A     1 -   4 <=>  100 - 103   (PHE    3  - GLN    6  <=> LYS  100  - HIS  103 )                          
 266: 6c70-A euc9-A     5 -  20 <=>  106 - 121   (GLY    7  - VAL   22  <=> HIS  106  - PRO  121 )                          
 266: 6c70-A euc9-A    49 -  56 <=>  156 - 163   (LEU   51  - VAL   58  <=> PHE  156  - GLY  163 )                          
 266: 6c70-A euc9-A    61 -  79 <=>  168 - 186   (GLU   63  - LEU   81  <=> ILE  168  - VAL  186 )                          
 266: 6c70-A euc9-A    80 -  96 <=>  188 - 204   (HIS   82  - TYR   98  <=> LEU  188  - ALA  204 )                          
 266: 6c70-A euc9-A   261 - 271 <=>  218 - 228   (TYR  347  - THR  357  <=> LEU  218  - GLY  228 )                          
 266: 6c70-A euc9-A   273 - 278 <=>  230 - 235   (THR  359  - LEU  364  <=> VAL  230  - LEU  235 )                          
 266: 6c70-A euc9-A   279 - 284 <=>  237 - 242   (LEU  365  - THR  370  <=> ARG  237  - PRO  242 )                          
 267: 6c70-A et1m-A    10 -  13 <=>   51 -  54   (LEU   12  - ASN   15  <=> SER   51  - HIS   54 )                          
 267: 6c70-A et1m-A    65 -  91 <=>  155 - 181   (VAL   67  - ARG   93  <=> LEU  155  - GLY  181 )                          
 267: 6c70-A et1m-A    92 -  95 <=>  183 - 186   (SER   94  - PHE   97  <=> HIS  183  - GLU  186 )                          
 267: 6c70-A et1m-A   122 - 125 <=>  199 - 202   (ALA  124  - LYS  127  <=> SER  199  - ALA  202 )                          
 267: 6c70-A et1m-A   135 - 145 <=>  211 - 221   (GLY  137  - THR  147  <=> ALA  211  - PHE  221 )                          
 267: 6c70-A et1m-A   147 - 156 <=>  222 - 231   (ILE  149  - PRO  173  <=> ASP  222  - THR  231 )                          
 267: 6c70-A et1m-A   169 - 172 <=>  232 - 235   (MET  186  - ALA  189  <=> PRO  232  - ALA  235 )                          
 267: 6c70-A et1m-A   174 - 204 <=>  238 - 268   (HIS  191  - LEU  221  <=> ILE  238  - SER  268 )                          
 267: 6c70-A et1m-A   262 - 265 <=>  283 - 286   (GLY  348  - LEU  351  <=> TYR  283  - GLY  286 )                          
 267: 6c70-A et1m-A   266 - 284 <=>  288 - 306   (LEU  352  - THR  370  <=> LEU  288  - LEU  306 )                          
 267: 6c70-A et1m-A   285 - 289 <=>  308 - 312   (LYS  371  - VAL  375  <=> SER  308  - VAL  312 )                          
 268: 6c70-A eud4-A    37 -  62 <=>   61 -  86   (ARG   39  - SER   64  <=> GLN   61  - LEU   86 )                          
 268: 6c70-A eud4-A    63 -  89 <=>   88 - 114   (ASP   65  - PRO   91  <=> LYS   88  - GLY  114 )                          
 268: 6c70-A eud4-A   257 - 286 <=>  125 - 154   (VAL  343  - VAL  372  <=> GLY  125  - THR  154 )                          
 269: 6c70-A et9n-A    34 -  52 <=>    1 -  19   (PHE   36  - GLY   54  <=> MET    1  - ILE   19 )                          
 269: 6c70-A et9n-A    53 -  58 <=>   21 -  26   (MET   55  - LEU   60  <=> GLY   21  - ASP   26 )                          
 269: 6c70-A et9n-A    67 -  90 <=>   27 -  50   (ASP   69  - VAL   92  <=> LEU   27  - LYS   50 )                          
 269: 6c70-A et9n-A   260 - 284 <=>   54 -  78   (ALA  346  - THR  370  <=> HIS   54  - GLY   78 )                          
 270: 6c70-A esd1-A     1 -   4 <=>  125 - 128   (PHE    3  - GLN    6  <=> PRO  125  - ALA  128 )                          
 270: 6c70-A esd1-A     7 -  21 <=>  129 - 143   (VAL    9  - GLY   23  <=> GLY  129  - LEU  143 )                          
 270: 6c70-A esd1-A    62 -  90 <=>  253 - 281   (SER   64  - VAL   92  <=> VAL  253  - THR  281 )                          
 270: 6c70-A esd1-A   146 - 151 <=>  332 - 337   (GLY  148  - GLU  153  <=> PRO  332  - PHE  337 )                          
 270: 6c70-A esd1-A   168 - 172 <=>  342 - 346   (ALA  185  - ALA  189  <=> SER  342  - THR  346 )                          
 270: 6c70-A esd1-A   173 - 202 <=>  349 - 378   (GLY  190  - TRP  219  <=> GLN  349  - ILE  378 )                          
 270: 6c70-A esd1-A   203 - 206 <=>  380 - 383   (LEU  220  - ALA  223  <=> GLY  380  - ALA  383 )                          
 270: 6c70-A esd1-A   261 - 285 <=>  402 - 426   (TYR  347  - LYS  371  <=> GLN  402  - ASP  426 )                          
 270: 6c70-A esd1-A   287 - 290 <=>  455 - 458   (ASN  373  - ASN  376  <=> SER  455  - ILE  458 )                          
 271: 6c70-A erhe-A    11 -  14 <=>    1 -   4   (LEU   13  - ILE   16  <=> MET    1  - GLN    4 )                          
 271: 6c70-A erhe-A    75 -  92 <=>   20 -  37   (MET   77  - SER   94  <=> PRO   20  - GLU   37 )                          
 271: 6c70-A erhe-A   261 - 282 <=>   40 -  61   (TYR  347  - GLN  368  <=> ALA   40  - ALA   61 )                          
 272: 6c70-A es3l-A     6 -  16 <=>   48 -  58   (LEU    8  - VAL   18  <=> GLY   48  - LEU   58 )                          
 272: 6c70-A es3l-A    63 -  97 <=>  154 - 188   (ASP   65  - LYS   99  <=> TRP  154  - SER  188 )                          
 272: 6c70-A es3l-A   100 - 103 <=>  189 - 192   (ALA  102  - ASN  105  <=> ALA  189  - ASP  192 )                          
 272: 6c70-A es3l-A   115 - 121 <=>  196 - 202   (ASN  117  - LEU  123  <=> LEU  196  - THR  202 )                          
 272: 6c70-A es3l-A   122 - 134 <=>  206 - 218   (ALA  124  - ALA  136  <=> GLY  206  - MET  218 )                          
 272: 6c70-A es3l-A   154 - 157 <=>  236 - 239   (PRO  171  - ARG  174  <=> ARG  236  - TYR  239 )                          
 272: 6c70-A es3l-A   169 - 173 <=>  242 - 246   (MET  186  - GLY  190  <=> ASP  242  - ASP  246 )                          
 272: 6c70-A es3l-A   174 - 201 <=>  248 - 275   (HIS  191  - SER  218  <=> THR  248  - LEU  275 )                          
 272: 6c70-A es3l-A   253 - 257 <=>  279 - 283   (LEU  339  - VAL  343  <=> SER  279  - MET  283 )                          
 272: 6c70-A es3l-A   262 - 265 <=>  292 - 295   (GLY  348  - LEU  351  <=> PRO  292  - SER  295 )                          
 272: 6c70-A es3l-A   267 - 286 <=>  321 - 340   (LEU  353  - VAL  372  <=> ILE  321  - GLU  340 )                          
 272: 6c70-A es3l-A   287 - 290 <=>  343 - 346   (ASN  373  - ASN  376  <=> ASN  343  - VAL  346 )                          
 272: 6c70-A es3l-A   367 - 370 <=>  383 - 386   (LEU  453  - PHE  456  <=> PRO  383  - LEU  386 )                          
 273: 6c70-A esis-A   118 - 146 <=>    8 -  36   (PHE  120  - GLY  148  <=> PRO    8  - TYR   36 )                          
 273: 6c70-A esis-A   159 - 162 <=>   41 -  44   (MET  176  - THR  179  <=> ILE   41  - LEU   44 )                          
 273: 6c70-A esis-A   165 - 168 <=>   59 -  62   (PRO  182  - ALA  185  <=> MET   59  - THR   62 )                          
 273: 6c70-A esis-A   173 - 205 <=>   63 -  95   (GLY  190  - PHE  222  <=> ASP   63  - ILE   95 )                          
 273: 6c70-A esis-A   207 - 210 <=>   96 -  99   (CYS  224  - LEU  227  <=> ALA   96  - LEU   99 )                          
 273: 6c70-A esis-A   246 - 272 <=>  100 - 126   (ARG  332  - THR  358  <=> TYR  100  - TYR  126 )                          
 273: 6c70-A esis-A   273 - 284 <=>  128 - 139   (THR  359  - THR  370  <=> VAL  128  - ASN  139 )                          
 273: 6c70-A esis-A   315 - 322 <=>  175 - 182   (ASN  401  - SER  408  <=> ILE  175  - GLY  182 )                          
 273: 6c70-A esis-A   324 - 330 <=>  240 - 246   (VAL  410  - SER  416  <=> GLY  240  - GLU  246 )                          
 273: 6c70-A esis-A   331 - 338 <=>  248 - 255   (CYS  417  - GLU  424  <=> ASP  248  - LYS  255 )                          
 274: 6c70-A etob-A    63 -  66 <=>   53 -  56   (ASP   65  - ASP   68  <=> CYS   53  - VAL   56 )                          
 274: 6c70-A etob-A    67 -  79 <=>   58 -  70   (ASP   69  - LEU   81  <=> ASP   58  - ALA   70 )                          
 274: 6c70-A etob-A    80 -  94 <=>   72 -  86   (HIS   82  - ILE   96  <=> GLY   72  - ARG   86 )                          
 274: 6c70-A etob-A   155 - 158 <=>  115 - 118   (ILE  172  - LEU  175  <=> SER  115  - GLN  118 )                          
 274: 6c70-A etob-A   177 - 180 <=>  122 - 125   (ALA  194  - TYR  197  <=> ALA  122  - PHE  125 )                          
 274: 6c70-A etob-A   183 - 204 <=>  198 - 219   (TYR  200  - LEU  221  <=> VAL  198  - SER  219 )                          
 274: 6c70-A etob-A   207 - 211 <=>  227 - 231   (CYS  224  - GLN  228  <=> ALA  227  - GLY  231 )                          
 274: 6c70-A etob-A   258 - 261 <=>  275 - 278   (GLY  344  - TYR  347  <=> GLY  275  - HIS  278 )                          
 274: 6c70-A etob-A   262 - 270 <=>  280 - 288   (GLY  348  - LEU  356  <=> TRP  280  - ALA  288 )                          
 274: 6c70-A etob-A   271 - 287 <=>  290 - 306   (THR  357  - ASN  373  <=> PRO  290  - GLY  306 )                          
 274: 6c70-A etob-A   373 - 376 <=>  314 - 317   (VAL  459  - ALA  462  <=> SER  314  - ILE  317 )                          
 275: 6c70-A euei-A    64 -  88 <=>  162 - 186   (ASP   66  - PHE   90  <=> ALA  162  - PRO  186 )                          
 275: 6c70-A euei-A    90 -  95 <=>  187 - 192   (VAL   92  - PHE   97  <=> GLN  187  - PRO  192 )                          
 275: 6c70-A euei-A   258 - 284 <=>  193 - 219   (GLY  344  - THR  370  <=> LEU  193  - ASP  219 )                          
 275: 6c70-A euei-A   285 - 288 <=>  221 - 224   (LYS  371  - GLY  374  <=> GLN  221  - GLN  224 )                          
 275: 6c70-A euei-A   298 - 301 <=>  300 - 303   (GLY  384  - LEU  387  <=> GLY  300  - GLN  303 )                          
 276: 6c70-A erlw-A    59 -  62 <=>    1 -   4   (MET   61  - SER   64  <=> MET    1  - ILE    4 )                          
 276: 6c70-A erlw-A    64 -  67 <=>    5 -   8   (ASP   66  - ASP   69  <=> ALA    5  - LYS    8 )                          
 276: 6c70-A erlw-A    69 -  87 <=>    9 -  27   (THR   71  - TYR   89  <=> ILE    9  - HIS   27 )                          
 276: 6c70-A erlw-A    89 -  92 <=>   30 -  33   (PRO   91  - SER   94  <=> PHE   30  - PHE   33 )                          
 276: 6c70-A erlw-A    95 -  98 <=>   34 -  37   (PHE   97  - THR  100  <=> SER   34  - PRO   37 )                          
 276: 6c70-A erlw-A   101 - 105 <=>   38 -  42   (ILE  103  - PRO  107  <=> PRO   38  - SER   42 )                          
 276: 6c70-A erlw-A   107 - 110 <=>   49 -  52   (SER  109  - LEU  112  <=> ALA   49  - LYS   52 )                          
 276: 6c70-A erlw-A   231 - 234 <=>   59 -  62   (LYS  317  - MET  320  <=> ILE   59  - GLU   62 )                          
 276: 6c70-A erlw-A   259 - 286 <=>   74 - 101   (ASP  345  - VAL  372  <=> ASP   74  - LYS  101 )                          
 276: 6c70-A erlw-A   292 - 309 <=>  103 - 120   (TYR  378  - LEU  395  <=> ASN  103  - PHE  120 )                          
 276: 6c70-A erlw-A   310 - 330 <=>  122 - 142   (PHE  396  - SER  416  <=> THR  122  - PHE  142 )                          
 276: 6c70-A erlw-A   331 - 334 <=>  146 - 149   (CYS  417  - TYR  420  <=> GLY  146  - VAL  149 )                          
 277: 6c70-A eq9w-A     5 -  15 <=>   50 -  60   (GLY    7  - ARG   17  <=> GLN   50  - LYS   60 )                          
 277: 6c70-A eq9w-A    64 -  98 <=>  122 - 156   (ASP   66  - THR  100  <=> ARG  122  - GLU  156 )                          
 277: 6c70-A eq9w-A   113 - 123 <=>  165 - 175   (GLU  115  - ILE  125  <=> ASN  165  - ALA  175 )                          
 277: 6c70-A eq9w-A   261 - 285 <=>  187 - 211   (TYR  347  - LYS  371  <=> VAL  187  - ALA  211 )                          
 277: 6c70-A eq9w-A   288 - 291 <=>  291 - 294   (GLY  374  - VAL  377  <=> SER  291  - LEU  294 )                          
 277: 6c70-A eq9w-A   318 - 322 <=>  310 - 314   (ILE  404  - SER  408  <=> LEU  310  - ASN  314 )                          
 277: 6c70-A eq9w-A   328 - 335 <=>  437 - 444   (ALA  414  - ASP  421  <=> PRO  437  - LEU  444 )                          
 277: 6c70-A eq9w-A   336 - 339 <=>  446 - 449   (GLY  422  - GLU  425  <=> ILE  446  - ASP  449 )                          
 277: 6c70-A eq9w-A   345 - 349 <=>  686 - 690   (GLN  431  - GLN  435  <=> SER  686  - TYR  690 )                          
 278: 6c70-A espt-A     6 -  21 <=>  176 - 191   (LEU    8  - GLY   23  <=> LYS  176  - SER  191 )                          
 278: 6c70-A espt-A    42 -  59 <=>  193 - 210   (VAL   44  - MET   61  <=> CYS  193  - LEU  210 )                          
 278: 6c70-A espt-A    60 -  98 <=>  217 - 255   (MET   62  - THR  100  <=> PRO  217  - ASP  255 )                          
 278: 6c70-A espt-A   255 - 285 <=>  257 - 287   (THR  341  - LYS  371  <=> ASP  257  - LEU  287 )                          
 279: 6c70-A esvj-A    59 -  62 <=>   24 -  27   (MET   61  - SER   64  <=> LEU   24  - VAL   27 )                          
 279: 6c70-A esvj-A    64 -  91 <=>   42 -  69   (ASP   66  - ARG   93  <=> ASP   42  - LYS   69 )                          
 279: 6c70-A esvj-A   261 - 265 <=>   71 -  75   (TYR  347  - LEU  351  <=> PRO   71  - ARG   75 )                          
 279: 6c70-A esvj-A   267 - 285 <=>   76 -  94   (LEU  353  - LYS  371  <=> THR   76  - SER   94 )                          
 279: 6c70-A esvj-A   289 - 306 <=>  118 - 135   (VAL  375  - GLN  392  <=> LEU  118  - SER  135 )                          
 279: 6c70-A esvj-A   309 - 315 <=>  136 - 142   (LEU  395  - ASN  401  <=> THR  136  - LYS  142 )                          
 279: 6c70-A esvj-A   366 - 371 <=>  144 - 149   (SER  452  - ALA  457  <=> GLY  144  - GLN  149 )                          
 280: 6c70-A etkv-A     9 -  12 <=>   35 -  38   (ASP   11  - PRO   14  <=> VAL   35  - ILE   38 )                          
 280: 6c70-A etkv-A    63 -  88 <=>  140 - 165   (ASP   65  - PHE   90  <=> SER  140  - LEU  165 )                          
 280: 6c70-A etkv-A    90 -  93 <=>  166 - 169   (VAL   92  - LYS   95  <=> PRO  166  - HIS  169 )                          
 280: 6c70-A etkv-A    96 - 101 <=>  170 - 175   (TYR   98  - ILE  103  <=> LYS  170  - THR  175 )                          
 280: 6c70-A etkv-A   119 - 126 <=>  179 - 186   (HIS  121  - MET  128  <=> GLN  179  - ALA  186 )                          
 280: 6c70-A etkv-A   265 - 286 <=>  272 - 293   (LEU  351  - VAL  372  <=> GLU  272  - GLY  293 )                          
 280: 6c70-A etkv-A   385 - 388 <=>  295 - 298   (VAL  471  - LYS  474  <=> PHE  295  - LEU  298 )                          
 281: 6c70-A etbz-A   129 - 149 <=>   74 -  94   (LEU  131  - PHE  151  <=> ASN   74  - ALA   94 )                          
 281: 6c70-A etbz-A   150 - 153 <=>   96 -  99   (ILE  152  - SER  155  <=> LEU   96  - LEU   99 )                          
 281: 6c70-A etbz-A   154 - 157 <=>  102 - 105   (PRO  171  - ARG  174  <=> GLN  102  - ASP  105 )                          
 281: 6c70-A etbz-A   289 - 331 <=>  108 - 150   (VAL  375  - CYS  417  <=> ALA  108  - GLU  150 )                          
 281: 6c70-A etbz-A   332 - 335 <=>  153 - 156   (HIS  418  - ASP  421  <=> ARG  153  - GLN  156 )                          
 281: 6c70-A etbz-A   337 - 350 <=>  255 - 268   (SER  423  - GLN  436  <=> VAL  255  - GLN  268 )                          
 281: 6c70-A etbz-A   352 - 355 <=>  269 - 272   (GLN  438  - MET  441  <=> TYR  269  - LEU  272 )                          
 281: 6c70-A etbz-A   356 - 359 <=>  275 - 278   (SER  442  - GLY  445  <=> LEU  275  - GLN  278 )                          
 281: 6c70-A etbz-A   367 - 380 <=>  279 - 292   (LEU  453  - TYR  466  <=> ASP  279  - ASN  292 )                          
 282: 6c70-A es39-A     5 -  10 <=>  101 - 106   (GLY    7  - LEU   12  <=> GLN  101  - ALA  106 )                          
 282: 6c70-A es39-A    11 -  17 <=>  108 - 114   (LEU   13  - MET   19  <=> ILE  108  - LEU  114 )                          
 282: 6c70-A es39-A   116 - 145 <=>  181 - 210   (ALA  118  - THR  147  <=> LEU  181  - ILE  210 )                          
 282: 6c70-A es39-A   159 - 162 <=>  211 - 214   (MET  176  - THR  179  <=> ASP  211  - LEU  214 )                          
 282: 6c70-A es39-A   168 - 171 <=>  219 - 222   (ALA  185  - GLY  188  <=> LEU  219  - GLY  222 )                          
 282: 6c70-A es39-A   173 - 180 <=>  223 - 230   (GLY  190  - TYR  197  <=> ALA  223  - PHE  230 )                          
 282: 6c70-A es39-A   181 - 203 <=>  232 - 254   (GLN  198  - LEU  220  <=> VAL  232  - GLY  254 )                          
 282: 6c70-A es39-A   205 - 208 <=>  255 - 258   (PHE  222  - GLU  225  <=> GLU  255  - ILE  258 )                          
 282: 6c70-A es39-A   242 - 245 <=>  280 - 283   (TYR  328  - GLU  331  <=> ASN  280  - ASP  283 )                          
 282: 6c70-A es39-A   247 - 280 <=>  284 - 317   (HIS  333  - ALA  366  <=> TRP  284  - GLY  317 )                          
 283: 6c70-A euc2-A   273 - 286 <=>   33 -  46   (THR  359  - VAL  372  <=> VAL   33  - GLY   46 )                          
 283: 6c70-A euc2-A   294 - 312 <=>   58 -  76   (ALA  380  - ILE  398  <=> GLY   58  - GLY   76 )                          
 283: 6c70-A euc2-A   313 - 332 <=>   78 -  97   (PHE  399  - HIS  418  <=> ASP   78  - GLY   97 )                          
 283: 6c70-A euc2-A   334 - 337 <=>  240 - 243   (TYR  420  - SER  423  <=> THR  240  - PRO  243 )                          
 283: 6c70-A euc2-A   340 - 343 <=>  244 - 247   (ALA  426  - PHE  429  <=> ALA  244  - ALA  247 )                          
 283: 6c70-A euc2-A   345 - 350 <=>  248 - 253   (GLN  431  - GLN  436  <=> ILE  248  - PRO  253 )                          
 283: 6c70-A euc2-A   363 - 381 <=>  311 - 329   (PHE  449  - PHE  467  <=> ALA  311  - THR  329 )                          
 283: 6c70-A euc2-A   382 - 387 <=>  331 - 336   (MET  468  - LEU  473  <=> GLY  331  - LEU  336 )                          
 284: 6c70-A esk2-A    15 -  19 <=>   23 -  27   (ARG   17  - GLY   21  <=> TRP   23  - LYS   27 )                          
 284: 6c70-A esk2-A    28 -  31 <=>   30 -  33   (TYR   30  - GLY   33  <=> GLN   30  - ALA   33 )                          
 284: 6c70-A esk2-A   101 - 104 <=>   67 -  70   (ILE  103  - ASN  106  <=> VAL   67  - LEU   70 )                          
 284: 6c70-A esk2-A   106 - 109 <=>   79 -  82   (ASN  108  - PRO  111  <=> VAL   79  - ALA   82 )                          
 284: 6c70-A esk2-A   113 - 116 <=>  105 - 108   (GLU  115  - ALA  118  <=> GLN  105  - TYR  108 )                          
 284: 6c70-A esk2-A   117 - 120 <=>  197 - 200   (ARG  119  - ALA  122  <=> LYS  197  - ILE  200 )                          
 284: 6c70-A esk2-A   131 - 134 <=>  212 - 215   (PHE  133  - ALA  136  <=> ASN  212  - LEU  215 )                          
 284: 6c70-A esk2-A   202 - 206 <=>  257 - 261   (TRP  219  - ALA  223  <=> GLN  257  - ALA  261 )                          
 284: 6c70-A esk2-A   223 - 229 <=>  290 - 296   (LEU  240  - THR  315  <=> SER  290  - GLN  296 )                          
 284: 6c70-A esk2-A   247 - 250 <=>  307 - 310   (HIS  333  - VAL  336  <=> LEU  307  - GLY  310 )                          
 284: 6c70-A esk2-A   257 - 260 <=>  313 - 316   (VAL  343  - ALA  346  <=> ILE  313  - LYS  316 )                          
 284: 6c70-A esk2-A   265 - 268 <=>  341 - 344   (LEU  351  - HIS  354  <=> PHE  341  - LEU  344 )                          
 284: 6c70-A esk2-A   273 - 279 <=>  363 - 369   (THR  359  - LEU  365  <=> PHE  363  - MET  369 )                          
 284: 6c70-A esk2-A   281 - 284 <=>  371 - 374   (TYR  367  - THR  370  <=> PRO  371  - LYS  374 )                          
 284: 6c70-A esk2-A   285 - 288 <=>  377 - 380   (LYS  371  - GLY  374  <=> TYR  377  - MET  380 )                          
 284: 6c70-A esk2-A   289 - 314 <=>  418 - 443   (VAL  375  - GLY  400  <=> ASN  418  - SER  443 )                          
 284: 6c70-A esk2-A   368 - 388 <=>  511 - 531   (ASP  454  - LYS  474  <=> SER  511  - ILE  531 )                          
 285: 6c70-A eryr-A    52 -  55 <=>    2 -   5   (GLY   54  - ALA   57  <=> SER    2  - ASP    5 )                          
 285: 6c70-A eryr-A   274 - 286 <=>   21 -  33   (ILE  360  - VAL  372  <=> CYS   21  - MET   33 )                          
 285: 6c70-A eryr-A   292 - 305 <=>   34 -  47   (TYR  378  - GLY  391  <=> GLY   34  - LYS   47 )                          
 285: 6c70-A eryr-A   307 - 310 <=>   48 -  51   (VAL  393  - PHE  396  <=> GLN   48  - LEU   51 )                          
 285: 6c70-A eryr-A   312 - 315 <=>   52 -  55   (ILE  398  - ASN  401  <=> ILE   52  - GLU   55 )                          
 285: 6c70-A eryr-A   365 - 383 <=>   56 -  74   (VAL  451  - VAL  469  <=> THR   56  - GLN   74 )                          
 286: 6c70-A er69-A    65 -  88 <=>    1 -  24   (VAL   67  - PHE   90  <=> MET    1  - LYS   24 )                          
 286: 6c70-A er69-A   262 - 286 <=>   27 -  51   (GLY  348  - VAL  372  <=> ILE   27  - MET   51 )                          
 286: 6c70-A er69-A   287 - 290 <=>   54 -  57   (ASN  373  - ASN  376  <=> VAL   54  - ALA   57 )                          
 287: 6c70-A et5n-A    44 -  47 <=>   36 -  39   (LEU   46  - LEU   49  <=> TYR   36  - SER   39 )                          
 287: 6c70-A et5n-A    50 -  62 <=>   42 -  54   (GLN   52  - SER   64  <=> TYR   42  - TRP   54 )                          
 287: 6c70-A et5n-A    63 -  89 <=>   56 -  82   (ASP   65  - PRO   91  <=> THR   56  - TYR   82 )                          
 287: 6c70-A et5n-A   126 - 130 <=>   96 - 100   (MET  128  - LEU  132  <=> THR   96  - GLU  100 )                          
 287: 6c70-A et5n-A   197 - 200 <=>  103 - 106   (VAL  214  - CYS  217  <=> GLU  103  - THR  106 )                          
 287: 6c70-A et5n-A   261 - 281 <=>  109 - 129   (TYR  347  - TYR  367  <=> PRO  109  - ARG  129 )                          
 287: 6c70-A et5n-A   284 - 288 <=>  130 - 134   (THR  370  - GLY  374  <=> LYS  130  - GLU  134 )                          
 287: 6c70-A et5n-A   316 - 330 <=>  385 - 399   (ARG  402  - SER  416  <=> LYS  385  - ASP  399 )                          
 287: 6c70-A et5n-A   331 - 334 <=>  401 - 404   (CYS  417  - TYR  420  <=> LEU  401  - LEU  404 )                          
 287: 6c70-A et5n-A   335 - 339 <=>  406 - 410   (ASP  421  - GLU  425  <=> ASP  406  - ASN  410 )                          
 288: 6c70-A es7z-A    63 - 100 <=>    3 -  40   (ASP   65  - ALA  102  <=> GLU    3  - VAL   40 )                          
 289: 6c70-A es2b-A    37 -  42 <=>   33 -  38   (ARG   39  - VAL   44  <=> TYR   33  - GLN   38 )                          
 289: 6c70-A es2b-A    54 -  62 <=>   66 -  74   (MET   56  - SER   64  <=> LEU   66  - PHE   74 )                          
 289: 6c70-A es2b-A    64 -  92 <=>   91 - 119   (ASP   66  - SER   94  <=> TRP   91  - VAL  119 )                          
 289: 6c70-A es2b-A   190 - 194 <=>  132 - 136   (ALA  207  - SER  211  <=> GLN  132  - PRO  136 )                          
 289: 6c70-A es2b-A   199 - 203 <=>  142 - 146   (PHE  216  - LEU  220  <=> ARG  142  - PRO  146 )                          
 289: 6c70-A es2b-A   254 - 257 <=>  148 - 151   (VAL  340  - VAL  343  <=> MET  148  - ILE  151 )                          
 289: 6c70-A es2b-A   261 - 285 <=>  152 - 176   (TYR  347  - LYS  371  <=> ASP  152  - THR  176 )                          
 289: 6c70-A es2b-A   286 - 294 <=>  178 - 186   (VAL  372  - ALA  380  <=> ASN  178  - MET  186 )                          
 290: 6c70-A esxm-A    64 -  89 <=>   90 - 115   (ASP   66  - PRO   91  <=> ARG   90  - GLY  115 )                          
 290: 6c70-A esxm-A    92 -  95 <=>  118 - 121   (SER   94  - PHE   97  <=> LYS  118  - THR  121 )                          
 290: 6c70-A esxm-A   259 - 275 <=>  123 - 139   (ASP  345  - THR  361  <=> GLU  123  - LEU  139 )                          
 290: 6c70-A esxm-A   278 - 281 <=>  142 - 145   (LEU  364  - TYR  367  <=> PRO  142  - ARG  145 )                          
 290: 6c70-A esxm-A   295 - 298 <=>  147 - 150   (THR  381  - GLY  384  <=> GLU  147  - ASP  150 )                          
 290: 6c70-A esxm-A   301 - 312 <=>  157 - 168   (LEU  387  - ILE  398  <=> ARG  157  - SER  168 )                          
 290: 6c70-A esxm-A   329 - 350 <=>  370 - 391   (TYR  415  - GLN  436  <=> GLN  370  - LEU  391 )                          
 291: 6c70-A etx8-A    64 -  94 <=>    1 -  31   (ASP   66  - ILE   96  <=> MET    1  - ALA   31 )                          
 291: 6c70-A etx8-A   120 - 123 <=>   89 -  92   (ALA  122  - ILE  125  <=> GLY   89  - LYS   92 )                          
 291: 6c70-A etx8-A   256 - 259 <=>   97 - 100   (ALA  342  - ASP  345  <=> ASP   97  - GLY  100 )                          
 291: 6c70-A etx8-A   261 - 286 <=>  102 - 127   (TYR  347  - VAL  372  <=> MET  102  - LEU  127 )                          
 291: 6c70-A etx8-A   287 - 290 <=>  130 - 133   (ASN  373  - ASN  376  <=> LEU  130  - GLY  133 )                          
 292: 6c70-A es4i-A    64 -  89 <=>   28 -  53   (ASP   66  - PRO   91  <=> ALA   28  - ALA   53 )                          
 292: 6c70-A es4i-A    91 - 104 <=>   54 -  67   (ARG   93  - ASN  106  <=> LEU   54  - ALA   67 )                          
 292: 6c70-A es4i-A   140 - 143 <=>  294 - 297   (SER  142  - SER  145  <=> LYS  294  - ALA  297 )                          
 292: 6c70-A es4i-A   148 - 151 <=>  298 - 301   (THR  150  - GLU  153  <=> VAL  298  - GLY  301 )                          
 292: 6c70-A es4i-A   156 - 159 <=>  302 - 305   (PRO  173  - MET  176  <=> ALA  302  - GLN  305 )                          
 292: 6c70-A es4i-A   181 - 184 <=>  306 - 309   (GLN  198  - TYR  201  <=> SER  306  - ASN  309 )                          
 292: 6c70-A es4i-A   187 - 190 <=>  310 - 313   (ILE  204  - ALA  207  <=> GLY  310  - LEU  313 )                          
 292: 6c70-A es4i-A   193 - 210 <=>  315 - 332   (ASN  210  - LEU  227  <=> ASP  315  - THR  332 )                          
 292: 6c70-A es4i-A   212 - 217 <=>  340 - 345   (HIS  229  - MET  234  <=> THR  340  - GLY  345 )                          
 292: 6c70-A es4i-A   237 - 248 <=>  367 - 378   (ARG  323  - LYS  334  <=> LYS  367  - VAL  378 )                          
 292: 6c70-A es4i-A   249 - 262 <=>  385 - 398   (HIS  335  - GLY  348  <=> GLY  385  - LEU  398 )                          
 292: 6c70-A es4i-A   263 - 284 <=>  403 - 424   (VAL  349  - THR  370  <=> ILE  403  - ALA  424 )                          
 292: 6c70-A es4i-A   285 - 288 <=>  426 - 429   (LYS  371  - GLY  374  <=> SER  426  - ILE  429 )                          
 293: 6c70-A esdl-A    54 -  58 <=>   32 -  36   (MET   56  - LEU   60  <=> TRP   32  - ARG   36 )                          
 293: 6c70-A esdl-A    63 -  68 <=>   65 -  70   (ASP   65  - LEU   70  <=> ILE   65  - GLU   70 )                          
 293: 6c70-A esdl-A   275 - 278 <=>   76 -  79   (THR  361  - LEU  364  <=> PRO   76  - ALA   79 )                          
 293: 6c70-A esdl-A   280 - 285 <=>   80 -  85   (ALA  366  - LYS  371  <=> ALA   80  - VAL   85 )                          
 293: 6c70-A esdl-A   287 - 290 <=>  107 - 110   (ASN  373  - ASN  376  <=> ILE  107  - GLY  110 )                          
 293: 6c70-A esdl-A   292 - 305 <=>  111 - 124   (TYR  378  - GLY  391  <=> LEU  111  - TRP  124 )                          
 293: 6c70-A esdl-A   306 - 322 <=>  126 - 142   (GLN  392  - SER  408  <=> THR  126  - GLY  142 )                          
 293: 6c70-A esdl-A   354 - 357 <=>  143 - 146   (ALA  440  - ILE  443  <=> SER  143  - GLY  146 )                          
 293: 6c70-A esdl-A   364 - 388 <=>  148 - 172   (THR  450  - LYS  474  <=> LEU  148  - LYS  172 )                          
 294: 6c70-A esx3-A    63 -  66 <=>  164 - 167   (ASP   65  - ASP   68  <=> LYS  164  - ALA  167 )                          
 294: 6c70-A esx3-A    69 -  72 <=>  168 - 171   (THR   71  - THR   74  <=> THR  168  - GLN  171 )                          
 294: 6c70-A esx3-A    74 -  91 <=>  172 - 189   (THR   76  - ARG   93  <=> HIS  172  - ALA  189 )                          
 294: 6c70-A esx3-A   259 - 273 <=>  192 - 206   (ASP  345  - THR  359  <=> ASP  192  - LEU  206 )                          
 294: 6c70-A esx3-A   276 - 279 <=>  207 - 210   (LEU  362  - LEU  365  <=> LEU  207  - ARG  210 )                          
 295: 6c70-A etai-A    14 -  21 <=>   72 -  79   (ILE   16  - GLY   23  <=> MET   72  - GLY   79 )                          
 295: 6c70-A etai-A    39 -  49 <=>   81 -  91   (TYR   41  - LEU   51  <=> SER   81  - MET   91 )                          
 295: 6c70-A etai-A    85 - 101 <=>  112 - 128   (MET   87  - ILE  103  <=> ILE  112  - ARG  128 )                          
 295: 6c70-A etai-A   103 - 106 <=>  129 - 132   (ASN  105  - ASN  108  <=> LEU  129  - ARG  132 )                          
 295: 6c70-A etai-A   111 - 114 <=>  165 - 168   (PHE  113  - SER  116  <=> ASP  165  - HIS  168 )                          
 295: 6c70-A etai-A   127 - 151 <=>  260 - 284   (ARG  129  - GLU  153  <=> LYS  260  - SER  284 )                          
 295: 6c70-A etai-A   290 - 322 <=>  285 - 317   (ASN  376  - SER  408  <=> GLN  285  - ARG  317 )                          
 295: 6c70-A etai-A   351 - 354 <=>  318 - 321   (CYS  437  - ALA  440  <=> PRO  318  - TRP  321 )                          
 295: 6c70-A etai-A   364 - 388 <=>  327 - 351   (THR  450  - LYS  474  <=> PRO  327  - SER  351 )                          
 296: 6c70-A escx-A    33 -  36 <=>   29 -  32   (LYS   35  - HIS   38  <=> PRO   29  - ALA   32 )                          
 296: 6c70-A escx-A    41 -  52 <=>   44 -  55   (ILE   43  - GLY   54  <=> MET   44  - VAL   55 )                          
 296: 6c70-A escx-A    60 -  99 <=>  196 - 235   (MET   62  - LEU  101  <=> ALA  196  - THR  235 )                          
 296: 6c70-A escx-A   129 - 146 <=>  246 - 263   (LEU  131  - GLY  148  <=> ILE  246  - ARG  263 )                          
 296: 6c70-A escx-A   153 - 157 <=>  320 - 324   (SER  155  - ARG  174  <=> SER  320  - GLY  324 )                          
 296: 6c70-A escx-A   158 - 162 <=>  327 - 331   (LEU  175  - THR  179  <=> SER  327  - ILE  331 )                          
 296: 6c70-A escx-A   258 - 290 <=>  352 - 384   (GLY  344  - ASN  376  <=> GLY  352  - VAL  384 )                          
 297: 6c70-A eua6-A    11 -  21 <=>   70 -  80   (LEU   13  - GLY   23  <=> LEU   70  - ILE   80 )                          
 297: 6c70-A eua6-A    33 -  62 <=>  125 - 154   (LYS   35  - SER   64  <=> LEU  125  - PRO  154 )                          
 297: 6c70-A eua6-A    68 -  91 <=>  155 - 178   (LEU   70  - ARG   93  <=> THR  155  - SER  178 )                          
 297: 6c70-A eua6-A    92 -  95 <=>  181 - 184   (SER   94  - PHE   97  <=> ARG  181  - PHE  184 )                          
 297: 6c70-A eua6-A   259 - 271 <=>  185 - 197   (ASP  345  - THR  357  <=> ARG  185  - ALA  197 )                          
 298: 6c70-A erzg-A     8 -  16 <=>    7 -  15   (ALA   10  - VAL   18  <=> THR    7  - VAL   15 )                          
 298: 6c70-A erzg-A    65 -  97 <=>   36 -  68   (VAL   67  - LYS   99  <=> MET   36  - GLY   68 )                          
 298: 6c70-A erzg-A   256 - 259 <=>   71 -  74   (ALA  342  - ASP  345  <=> THR   71  - ILE   74 )                          
 298: 6c70-A erzg-A   261 - 284 <=>   76 -  99   (TYR  347  - THR  370  <=> TYR   76  - LEU   99 )                          
 298: 6c70-A erzg-A   292 - 306 <=>  100 - 114   (TYR  378  - GLN  392  <=> LEU  100  - SER  114 )                          
 299: 6c70-A esma-A    43 -  46 <=>   18 -  21   (THR   45  - LEU   48  <=> THR   18  - MET   21 )                          
 299: 6c70-A esma-A    53 -  87 <=>   42 -  76   (MET   55  - TYR   89  <=> ALA   42  - TRP   76 )                          
 299: 6c70-A esma-A    88 -  91 <=>   79 -  82   (PHE   90  - ARG   93  <=> PHE   79  - ARG   82 )                          
 299: 6c70-A esma-A   261 - 287 <=>   84 - 110   (TYR  347  - ASN  373  <=> ASP   84  - HIS  110 )                          
 300: 6c70-A erst-A    64 -  67 <=>    1 -   4   (ASP   66  - ASP   69  <=> MET    1  - LYS    4 )                          
 300: 6c70-A erst-A    69 -  77 <=>    5 -  13   (THR   71  - PHE   79  <=> GLN    5  - CYS   13 )                          
 300: 6c70-A erst-A    78 -  98 <=>   15 -  35   (PHE   80  - THR  100  <=> VAL   15  - ALA   35 )                          
 300: 6c70-A erst-A   260 - 277 <=>   37 -  54   (ALA  346  - THR  363  <=> HIS   37  - PHE   54 )                          
 300: 6c70-A erst-A   278 - 282 <=>   56 -  60   (LEU  364  - GLN  368  <=> SER   56  - GLU   60 )                          
 300: 6c70-A erst-A   299 - 303 <=>   64 -  68   (TYR  385  - THR  389  <=> PRO   64  - ALA   68 )                          
 300: 6c70-A erst-A   312 - 315 <=>   90 -  93   (ILE  398  - ASN  401  <=> TRP   90  - LEU   93 )                          
 300: 6c70-A erst-A   375 - 383 <=>  109 - 117   (GLY  461  - VAL  469  <=> CYS  109  - PHE  117 )                          
 300: 6c70-A erst-A   385 - 388 <=>  118 - 121   (VAL  471  - LYS  474  <=> LYS  118  - HIS  121 )                          
 301: 6c70-A esak-A    37 -  60 <=>    3 -  26   (ARG   39  - MET   62  <=> THR    3  - HIS   26 )                          
 301: 6c70-A esak-A    62 -  95 <=>   80 - 113   (SER   64  - PHE   97  <=> LEU   80  - ASP  113 )                          
 301: 6c70-A esak-A   261 - 284 <=>  117 - 140   (TYR  347  - THR  370  <=> VAL  117  - GLU  140 )                          
 301: 6c70-A esak-A   285 - 290 <=>  143 - 148   (LYS  371  - ASN  376  <=> SER  143  - GLY  148 )                          
 301: 6c70-A esak-A   377 - 380 <=>  162 - 165   (VAL  463  - TYR  466  <=> VAL  162  - GLN  165 )                          
 302: 6c70-A etxd-A     9 -  15 <=>   67 -  73   (ASP   11  - ARG   17  <=> VAL   67  - VAL   73 )                          
 302: 6c70-A etxd-A    64 -  95 <=>  172 - 203   (ASP   66  - PHE   97  <=> ARG  172  - TRP  203 )                          
 302: 6c70-A etxd-A    98 - 103 <=>  204 - 209   (THR  100  - ASN  105  <=> HIS  204  - GLY  209 )                          
 302: 6c70-A etxd-A   118 - 138 <=>  212 - 232   (PHE  120  - ILE  140  <=> PRO  212  - ILE  232 )                          
 302: 6c70-A etxd-A   140 - 151 <=>  233 - 244   (SER  142  - GLU  153  <=> LEU  233  - SER  244 )                          
 302: 6c70-A etxd-A   169 - 173 <=>  249 - 253   (MET  186  - GLY  190  <=> GLU  249  - GLU  253 )                          
 302: 6c70-A etxd-A   174 - 198 <=>  255 - 279   (HIS  191  - LEU  215  <=> ALA  255  - VAL  279 )                          
 302: 6c70-A etxd-A   253 - 257 <=>  286 - 290   (LEU  339  - VAL  343  <=> GLY  286  - ALA  290 )                          
 302: 6c70-A etxd-A   264 - 287 <=>  319 - 342   (ALA  350  - ASN  373  <=> VAL  319  - ALA  342 )                          
 302: 6c70-A etxd-A   288 - 291 <=>  345 - 348   (GLY  374  - VAL  377  <=> GLY  345  - MET  348 )                          
 302: 6c70-A etxd-A   367 - 370 <=>  384 - 387   (LEU  453  - PHE  456  <=> ASN  384  - VAL  387 )                          
 303: 6c70-A ervd-A    11 -  14 <=>   47 -  50   (LEU   13  - ILE   16  <=> THR   47  - HIS   50 )                          
 303: 6c70-A ervd-A    65 -  91 <=>  151 - 177   (VAL   67  - ARG   93  <=> SER  151  - GLY  177 )                          
 303: 6c70-A ervd-A    92 -  95 <=>  179 - 182   (SER   94  - PHE   97  <=> PHE  179  - GLU  182 )                          
 303: 6c70-A ervd-A   128 - 132 <=>  190 - 194   (ARG  130  - CYS  134  <=> THR  190  - TRP  194 )                          
 303: 6c70-A ervd-A   138 - 145 <=>  210 - 217   (ILE  140  - THR  147  <=> LEU  210  - PHE  217 )                          
 303: 6c70-A ervd-A   147 - 150 <=>  218 - 221   (ILE  149  - ILE  152  <=> ASP  218  - SER  221 )                          
 303: 6c70-A ervd-A   152 - 156 <=>  226 - 230   (ASP  154  - PRO  173  <=> GLU  226  - ALA  230 )                          
 303: 6c70-A ervd-A   175 - 204 <=>  235 - 264   (VAL  192  - LEU  221  <=> PRO  235  - SER  264 )                          
 303: 6c70-A ervd-A   263 - 266 <=>  275 - 278   (VAL  349  - LEU  352  <=> GLU  275  - LEU  278 )                          
 303: 6c70-A ervd-A   268 - 285 <=>  289 - 306   (HIS  354  - LYS  371  <=> ALA  289  - ALA  306 )                          
 303: 6c70-A ervd-A   286 - 289 <=>  309 - 312   (VAL  372  - VAL  375  <=> ALA  309  - MET  312 )                          
 303: 6c70-A ervd-A   385 - 388 <=>  344 - 347   (VAL  471  - LYS  474  <=> GLY  344  - ALA  347 )                          
 304: 6c70-A euae-A    65 -  96 <=>   10 -  41   (VAL   67  - TYR   98  <=> PRO   10  - GLN   41 )                          
 304: 6c70-A euae-A   249 - 256 <=>   47 -  54   (HIS  335  - ALA  342  <=> ALA   47  - LEU   54 )                          
 304: 6c70-A euae-A   259 - 286 <=>   58 -  85   (ASP  345  - VAL  372  <=> LEU   58  - GLU   85 )                          
 304: 6c70-A euae-A   295 - 298 <=>   86 -  89   (THR  381  - GLY  384  <=> ASP   86  - TYR   89 )                          
 304: 6c70-A euae-A   304 - 313 <=>   90 -  99   (LEU  390  - PHE  399  <=> THR   90  - ILE   99 )                          
 305: 6c70-A eucb-A    63 -  92 <=>   12 -  41   (ASP   65  - SER   94  <=> LYS   12  - LEU   41 )                          
 305: 6c70-A eucb-A    93 - 100 <=>   43 -  50   (LYS   95  - ALA  102  <=> GLN   43  - GLN   50 )                          
 305: 6c70-A eucb-A   257 - 260 <=>  309 - 312   (VAL  343  - ALA  346  <=> LEU  309  - ILE  312 )                          
 305: 6c70-A eucb-A   263 - 277 <=>  318 - 332   (VAL  349  - THR  363  <=> ASN  318  - THR  332 )                          
 305: 6c70-A eucb-A   278 - 286 <=>  334 - 342   (LEU  364  - VAL  372  <=> ALA  334  - PHE  342 )                          
 305: 6c70-A eucb-A   329 - 332 <=>  411 - 414   (TYR  415  - HIS  418  <=> VAL  411  - VAL  414 )                          
 305: 6c70-A eucb-A   335 - 338 <=>  415 - 418   (ASP  421  - GLU  424  <=> ASP  415  - THR  418 )                          
 306: 6c70-A erou-A    71 - 100 <=>   58 -  87   (ASN   73  - ALA  102  <=> ASP   58  - TRP   87 )                          
 306: 6c70-A erou-A   261 - 284 <=>  141 - 164   (TYR  347  - THR  370  <=> MET  141  - ARG  164 )                          
 306: 6c70-A erou-A   315 - 321 <=>  494 - 500   (ASN  401  - SER  407  <=> LEU  494  - ASN  500 )                          
 306: 6c70-A erou-A   322 - 325 <=>  504 - 507   (SER  408  - MET  411  <=> GLU  504  - GLU  507 )                          
 307: 6c70-A et71-A    65 -  86 <=>  103 - 124   (VAL   67  - ILE   88  <=> ASN  103  - GLY  124 )                          
 307: 6c70-A et71-A    87 -  90 <=>  126 - 129   (TYR   89  - VAL   92  <=> PHE  126  - LEU  129 )                          
 307: 6c70-A et71-A   258 - 261 <=>  130 - 133   (GLY  344  - TYR  347  <=> THR  130  - GLU  133 )                          
 307: 6c70-A et71-A   262 - 283 <=>  135 - 156   (GLY  348  - ALA  369  <=> LEU  135  - GLY  156 )                          
 307: 6c70-A et71-A   285 - 288 <=>  157 - 160   (LYS  371  - GLY  374  <=> LEU  157  - ALA  160 )                          
 307: 6c70-A et71-A   382 - 386 <=>  170 - 174   (MET  468  - GLN  472  <=> HIS  170  - LYS  174 )                          
 308: 6c70-A erzj-A    42 -  58 <=>    1 -  17   (VAL   44  - LEU   60  <=> MET    1  - TYR   17 )                          
 308: 6c70-A erzj-A    60 -  92 <=>   19 -  51   (MET   62  - SER   94  <=> TRP   19  - PHE   51 )                          
 308: 6c70-A erzj-A   100 - 103 <=>   67 -  70   (ALA  102  - ASN  105  <=> SER   67  - GLY   70 )                          
 308: 6c70-A erzj-A   252 - 255 <=>   72 -  75   (ARG  338  - THR  341  <=> GLY   72  - LYS   75 )                          
 308: 6c70-A erzj-A   257 - 280 <=>   76 -  99   (VAL  343  - ALA  366  <=> TYR   76  - ARG   99 )                          
 308: 6c70-A erzj-A   320 - 330 <=>  359 - 369   (GLU  406  - SER  416  <=> GLN  359  - GLU  369 )                          
 308: 6c70-A erzj-A   331 - 334 <=>  371 - 374   (CYS  417  - TYR  420  <=> ILE  371  - PHE  374 )                          
 308: 6c70-A erzj-A   335 - 339 <=>  376 - 380   (ASP  421  - GLU  425  <=> ASN  376  - ALA  380 )                          
 309: 6c70-A esiw-A    63 -  80 <=>    6 -  23   (ASP   65  - HIS   82  <=> VAL    6  - PRO   23 )                          
 309: 6c70-A esiw-A    81 -  92 <=>   25 -  36   (PRO   83  - SER   94  <=> LEU   25  - SER   36 )                          
 309: 6c70-A esiw-A    96 -  99 <=>   46 -  49   (TYR   98  - LEU  101  <=> GLU   46  - LEU   49 )                          
 309: 6c70-A esiw-A   259 - 264 <=>   52 -  57   (ASP  345  - ALA  350  <=> ILE   52  - ALA   57 )                          
 309: 6c70-A esiw-A   265 - 285 <=>   59 -  79   (LEU  351  - LYS  371  <=> PHE   59  - THR   79 )                          
 309: 6c70-A esiw-A   286 - 290 <=>   82 -  86   (VAL  372  - ASN  376  <=> THR   82  - TYR   86 )                          
 310: 6c70-A etn2-A     1 -   4 <=>   69 -  72   (PHE    3  - GLN    6  <=> ILE   69  - ARG   72 )                          
 310: 6c70-A etn2-A     7 -  10 <=>   75 -  78   (VAL    9  - LEU   12  <=> ILE   75  - ASN   78 )                          
 310: 6c70-A etn2-A    18 -  21 <=>  162 - 165   (GLN   20  - GLY   23  <=> SER  162  - LEU  165 )                          
 310: 6c70-A etn2-A    36 -  39 <=>  167 - 170   (HIS   38  - TYR   41  <=> LEU  167  - ALA  170 )                          
 310: 6c70-A etn2-A    45 -  53 <=>  180 - 188   (LEU   47  - MET   55  <=> VAL  180  - LEU  188 )                          
 310: 6c70-A etn2-A    63 -  94 <=>  204 - 235   (ASP   65  - ILE   96  <=> ARG  204  - PHE  235 )                          
 310: 6c70-A etn2-A    96 - 101 <=>  236 - 241   (TYR   98  - ILE  103  <=> PRO  236  - ILE  241 )                          
 310: 6c70-A etn2-A   252 - 286 <=>  242 - 276   (ARG  338  - VAL  372  <=> TYR  242  - ARG  276 )                          
 310: 6c70-A etn2-A   287 - 290 <=>  279 - 282   (ASN  373  - ASN  376  <=> LYS  279  - ALA  282 )                          
 311: 6c70-A es0z-A    71 -  92 <=>   66 -  87   (ASN   73  - SER   94  <=> VAL   66  - ASN   87 )                          
 311: 6c70-A es0z-A   144 - 151 <=>  103 - 110   (TRP  146  - GLU  153  <=> GLU  103  - SER  110 )                          
 311: 6c70-A es0z-A   153 - 156 <=>  175 - 178   (SER  155  - PRO  173  <=> LEU  175  - TYR  178 )                          
 311: 6c70-A es0z-A   157 - 160 <=>  181 - 184   (ARG  174  - ILE  177  <=> PHE  181  - GLN  184 )                          
 311: 6c70-A es0z-A   181 - 215 <=>  187 - 221   (GLN  198  - ALA  232  <=> ALA  187  - ASP  221 )                          
 311: 6c70-A es0z-A   216 - 226 <=>  223 - 233   (ILE  233  - THR  243  <=> ARG  223  - ILE  233 )                          
 311: 6c70-A es0z-A   227 - 230 <=>  238 - 241   (GLY  313  - LYS  316  <=> ASN  238  - ARG  241 )                          
 311: 6c70-A es0z-A   231 - 248 <=>  260 - 277   (LYS  317  - LYS  334  <=> GLY  260  - ALA  277 )                          
 311: 6c70-A es0z-A   250 - 263 <=>  278 - 291   (VAL  336  - VAL  349  <=> PHE  278  - THR  291 )                          
 312: 6c70-A esb8-A    38 -  60 <=>    4 -  26   (ILE   40  - MET   62  <=> PRO    4  - GLN   26 )                          
 312: 6c70-A esb8-A    61 -  64 <=>   77 -  80   (GLU   63  - ASP   66  <=> PHE   77  - TYR   80 )                          
 312: 6c70-A esb8-A    65 -  95 <=>   83 - 113   (VAL   67  - PHE   97  <=> LEU   83  - ASP  113 )                          
 312: 6c70-A esb8-A   262 - 284 <=>  118 - 140   (GLY  348  - THR  370  <=> ASN  118  - LYS  140 )                          
 312: 6c70-A esb8-A   285 - 290 <=>  142 - 147   (LYS  371  - ASN  376  <=> SER  142  - SER  147 )                          
 312: 6c70-A esb8-A   385 - 388 <=>  154 - 157   (VAL  471  - LYS  474  <=> ILE  154  - GLU  157 )                          
 313: 6c70-A erc4-A    66 - 103 <=>   37 -  74   (ASP   68  - ASN  105  <=> SER   37  - ILE   74 )                          
 313: 6c70-A erc4-A   124 - 138 <=>   81 -  95   (THR  126  - ILE  140  <=> TYR   81  - LEU   95 )                          
 313: 6c70-A erc4-A   145 - 148 <=>  104 - 107   (THR  147  - THR  150  <=> SER  104  - LYS  107 )                          
 313: 6c70-A erc4-A   157 - 160 <=>  108 - 111   (ARG  174  - ILE  177  <=> SER  108  - PRO  111 )                          
 313: 6c70-A erc4-A   161 - 164 <=>  113 - 116   (ARG  178  - TYR  181  <=> TYR  113  - ILE  116 )                          
 313: 6c70-A erc4-A   198 - 202 <=>  137 - 141   (LEU  215  - TRP  219  <=> PHE  137  - PHE  141 )                          
 313: 6c70-A erc4-A   252 - 282 <=>  145 - 175   (ARG  338  - GLN  368  <=> ASN  145  - GLY  175 )                          
 313: 6c70-A erc4-A   283 - 286 <=>  177 - 180   (ALA  369  - VAL  372  <=> PHE  177  - GLN  180 )                          
 313: 6c70-A erc4-A   287 - 290 <=>  183 - 186   (ASN  373  - ASN  376  <=> ARG  183  - LYS  186 )                          
 314: 6c70-A esfg-A     1 -   5 <=>   45 -  49   (PHE    3  - GLY    7  <=> ALA   45  - GLN   49 )                          
 314: 6c70-A esfg-A   122 - 148 <=>   91 - 117   (ALA  124  - THR  150  <=> SER   91  - ALA  117 )                          
 314: 6c70-A esfg-A   149 - 153 <=>  119 - 123   (PHE  151  - SER  155  <=> VAL  119  - GLU  123 )                          
 314: 6c70-A esfg-A   159 - 162 <=>  168 - 171   (MET  176  - THR  179  <=> GLY  168  - SER  171 )                          
 314: 6c70-A esfg-A   180 - 207 <=>  172 - 199   (TYR  197  - CYS  224  <=> ILE  172  - LEU  199 )                          
 314: 6c70-A esfg-A   250 - 281 <=>  200 - 231   (VAL  336  - TYR  367  <=> THR  200  - GLN  231 )                          
 314: 6c70-A esfg-A   380 - 383 <=>  232 - 235   (TYR  466  - VAL  469  <=> LYS  232  - ALA  235 )                          
 315: 6c70-A etnp-A    53 -  59 <=>    6 -  12   (MET   55  - MET   61  <=> SER    6  - LEU   12 )                          
 315: 6c70-A etnp-A    64 - 102 <=>  310 - 348   (ASP   66  - TRP  104  <=> ASP  310  - PRO  348 )                          
 315: 6c70-A etnp-A   259 - 285 <=>  357 - 383   (ASP  345  - LYS  371  <=> LEU  357  - ASP  383 )                          
 315: 6c70-A etnp-A   311 - 323 <=>  399 - 411   (CYS  397  - SER  409  <=> GLY  399  - LEU  411 )                          
 315: 6c70-A etnp-A   352 - 358 <=>  413 - 419   (GLN  438  - SER  444  <=> VAL  413  - ALA  419 )                          
 315: 6c70-A etnp-A   364 - 370 <=>  422 - 428   (THR  450  - PHE  456  <=> TRP  422  - GLY  428 )                          
 315: 6c70-A etnp-A   373 - 380 <=>  432 - 439   (VAL  459  - TYR  466  <=> ALA  432  - ARG  439 )                          
 315: 6c70-A etnp-A   385 - 388 <=>  451 - 454   (VAL  471  - LYS  474  <=> ILE  451  - ARG  454 )                          
 316: 6c70-A esp2-A    59 -  63 <=>   61 -  65   (MET   61  - ASP   65  <=> LEU   61  - ASN   65 )                          
 316: 6c70-A esp2-A    78 -  81 <=>   89 -  92   (PHE   80  - PRO   83  <=> THR   89  - CYS   92 )                          
 316: 6c70-A esp2-A    85 -  88 <=>   93 -  96   (MET   87  - PHE   90  <=> ILE   93  - SER   96 )                          
 316: 6c70-A esp2-A    92 -  95 <=>   97 - 100   (SER   94  - PHE   97  <=> THR   97  - ARG  100 )                          
 316: 6c70-A esp2-A   160 - 165 <=>  109 - 114   (ILE  177  - PRO  182  <=> VAL  109  - ARG  114 )                          
 316: 6c70-A esp2-A   175 - 213 <=>  141 - 179   (VAL  192  - LEU  230  <=> THR  141  - GLN  179 )                          
 316: 6c70-A esp2-A   246 - 249 <=>  181 - 184   (ARG  332  - HIS  335  <=> ILE  181  - ARG  184 )                          
 316: 6c70-A esp2-A   252 - 260 <=>  185 - 193   (ARG  338  - ALA  346  <=> GLY  185  - GLN  193 )                          
 316: 6c70-A esp2-A   263 - 271 <=>  195 - 203   (VAL  349  - THR  357  <=> ILE  195  - PRO  203 )                          
 316: 6c70-A esp2-A   304 - 331 <=>  235 - 262   (LEU  390  - CYS  417  <=> GLY  235  - ASN  262 )                          
 316: 6c70-A esp2-A   332 - 338 <=>  265 - 271   (HIS  418  - GLU  424  <=> ARG  265  - SER  271 )                          
 317: 6c70-A esux-A    31 -  34 <=>   48 -  51   (GLY   33  - PHE   36  <=> ILE   48  - ASN   51 )                          
 317: 6c70-A esux-A    37 -  41 <=>   52 -  56   (ARG   39  - ILE   43  <=> SER   52  - ARG   56 )                          
 317: 6c70-A esux-A    43 -  50 <=>   57 -  64   (THR   45  - GLN   52  <=> GLY   57  - ILE   64 )                          
 317: 6c70-A esux-A   162 - 167 <=>   69 -  74   (THR  179  - ASN  184  <=> THR   69  - GLY   74 )                          
 317: 6c70-A esux-A   171 - 218 <=>  134 - 181   (GLY  188  - LYS  235  <=> LEU  134  - LEU  181 )                          
 317: 6c70-A esux-A   219 - 226 <=>  183 - 190   (PRO  236  - THR  243  <=> PHE  183  - ALA  190 )                          
 317: 6c70-A esux-A   227 - 231 <=>  194 - 198   (GLY  313  - LYS  317  <=> THR  194  - PRO  198 )                          
 317: 6c70-A esux-A   240 - 243 <=>  207 - 210   (ILE  326  - TRP  329  <=> MET  207  - ALA  210 )                          
 317: 6c70-A esux-A   262 - 271 <=>  251 - 260   (GLY  348  - THR  357  <=> ILE  251  - GLY  260 )                          
 317: 6c70-A esux-A   280 - 286 <=>  324 - 330   (ALA  366  - VAL  372  <=> SER  324  - LEU  330 )                          
 317: 6c70-A esux-A   300 - 322 <=>  353 - 375   (LEU  386  - SER  408  <=> GLU  353  - GLY  375 )                          
 317: 6c70-A esux-A   323 - 334 <=>  377 - 388   (SER  409  - TYR  420  <=> ILE  377  - PRO  388 )                          
 318: 6c70-A etyq-A    47 -  50 <=>   16 -  19   (LEU   49  - GLN   52  <=> ILE   16  - CYS   19 )                          
 318: 6c70-A etyq-A    53 -  58 <=>   44 -  49   (MET   55  - LEU   60  <=> LEU   44  - LEU   49 )                          
 318: 6c70-A etyq-A    60 -  63 <=>   50 -  53   (MET   62  - ASP   65  <=> THR   50  - PRO   53 )                          
 318: 6c70-A etyq-A    65 -  87 <=>   54 -  76   (VAL   67  - TYR   89  <=> ALA   54  - ARG   76 )                          
 318: 6c70-A etyq-A    88 -  91 <=>   79 -  82   (PHE   90  - ARG   93  <=> ASP   79  - LYS   82 )                          
 318: 6c70-A etyq-A   261 - 285 <=>   84 - 108   (TYR  347  - LYS  371  <=> THR   84  - THR  108 )                          
 319: 6c70-A esjj-A    16 -  21 <=>  148 - 153   (VAL   18  - GLY   23  <=> PRO  148  - VAL  153 )                          
 319: 6c70-A esjj-A    30 -  34 <=>  158 - 162   (GLU   32  - PHE   36  <=> THR  158  - GLN  162 )                          
 319: 6c70-A esjj-A    36 -  48 <=>  163 - 175   (HIS   38  - LEU   50  <=> ASN  163  - SER  175 )                          
 319: 6c70-A esjj-A    51 -  61 <=>  176 - 186   (TYR   53  - GLU   63  <=> TRP  176  - GLN  186 )                          
 319: 6c70-A esjj-A    63 -  89 <=>  214 - 240   (ASP   65  - PRO   91  <=> ILE  214  - LEU  240 )                          
 319: 6c70-A esjj-A    90 - 101 <=>  253 - 264   (VAL   92  - ILE  103  <=> SER  253  - SER  264 )                          
 319: 6c70-A esjj-A   250 - 253 <=>  266 - 269   (VAL  336  - LEU  339  <=> GLU  266  - PRO  269 )                          
 319: 6c70-A esjj-A   255 - 287 <=>  270 - 302   (THR  341  - ASN  373  <=> TRP  270  - ARG  302 )                          
 320: 6c70-A es7o-A     4 -  23 <=>  168 - 187   (GLN    6  - PHE   25  <=> ASN  168  - ALA  187 )                          
 320: 6c70-A es7o-A    30 -  34 <=>  247 - 251   (GLU   32  - PHE   36  <=> THR  247  - ALA  251 )                          
 320: 6c70-A es7o-A    35 -  63 <=>  254 - 282   (PRO   37  - ASP   65  <=> GLY  254  - PRO  282 )                          
 320: 6c70-A es7o-A    64 -  85 <=>  301 - 322   (ASP   66  - MET   87  <=> LEU  301  - GLN  322 )                          
 320: 6c70-A es7o-A   116 - 119 <=>  347 - 350   (ALA  118  - HIS  121  <=> LEU  347  - ALA  350 )                          
 320: 6c70-A es7o-A   121 - 137 <=>  351 - 367   (LEU  123  - THR  139  <=> ILE  351  - LEU  367 )                          
 320: 6c70-A es7o-A   269 - 284 <=>  370 - 385   (MET  355  - THR  370  <=> ALA  370  - ASP  385 )                          
 321: 6c70-A et19-A    31 -  34 <=>    1 -   4   (GLY   33  - PHE   36  <=> MET    1  - LYS    4 )                          
 321: 6c70-A et19-A    37 -  40 <=>    5 -   8   (ARG   39  - CYS   42  <=> LYS    5  - ALA    8 )                          
 321: 6c70-A et19-A   154 - 160 <=>   21 -  27   (PRO  171  - ILE  177  <=> VAL   21  - SER   27 )                          
 321: 6c70-A et19-A   294 - 329 <=>   29 -  64   (ALA  380  - TYR  415  <=> THR   29  - ALA   64 )                          
 321: 6c70-A et19-A   330 - 333 <=>   66 -  69   (SER  416  - TRP  419  <=> SER   66  - LYS   69 )                          
 321: 6c70-A et19-A   338 - 353 <=>   86 - 101   (GLU  424  - LYS  439  <=> SER   86  - SER  101 )                          
 321: 6c70-A et19-A   354 - 357 <=>  103 - 106   (ALA  440  - ILE  443  <=> GLY  103  - LEU  106 )                          
 321: 6c70-A et19-A   364 - 372 <=>  108 - 116   (THR  450  - SER  458  <=> GLY  108  - ALA  116 )                          
 321: 6c70-A et19-A   373 - 376 <=>  167 - 170   (VAL  459  - ALA  462  <=> ALA  167  - ILE  170 )                          
 321: 6c70-A et19-A   377 - 388 <=>  172 - 183   (VAL  463  - LYS  474  <=> ILE  172  - GLN  183 )                          
 322: 6c70-A esb9-A    63 -  92 <=>    4 -  33   (ASP   65  - SER   94  <=> ASN    4  - THR   33 )                          
 322: 6c70-A esb9-A    94 -  99 <=>  185 - 190   (ILE   96  - LEU  101  <=> GLY  185  - VAL  190 )                          
 322: 6c70-A esb9-A   194 - 197 <=>  197 - 200   (SER  211  - VAL  214  <=> VAL  197  - THR  200 )                          
 322: 6c70-A esb9-A   265 - 280 <=>  203 - 218   (LEU  351  - ALA  366  <=> ILE  203  - GLN  218 )                          
 323: 6c70-A eru5-A    19 -  23 <=>   21 -  25   (GLY   21  - PHE   25  <=> LEU   21  - VAL   25 )                          
 323: 6c70-A eru5-A    43 -  46 <=>   26 -  29   (THR   45  - LEU   48  <=> ARG   26  - ASN   29 )                          
 323: 6c70-A eru5-A    48 -  53 <=>   30 -  35   (LEU   50  - MET   55  <=> VAL   30  - LEU   35 )                          
 323: 6c70-A eru5-A    54 -  57 <=>   65 -  68   (MET   56  - ASN   59  <=> ALA   65  - HIS   68 )                          
 323: 6c70-A eru5-A    59 -  63 <=>  119 - 123   (MET   61  - ASP   65  <=> LEU  119  - HIS  123 )                          
 323: 6c70-A eru5-A    64 -  90 <=>  126 - 152   (ASP   66  - VAL   92  <=> SER  126  - GLY  152 )                          
 323: 6c70-A eru5-A   264 - 279 <=>  156 - 171   (ALA  350  - LEU  365  <=> PHE  156  - ARG  171 )                          
 323: 6c70-A eru5-A   296 - 306 <=>  172 - 182   (VAL  382  - GLN  392  <=> SER  172  - PHE  182 )                          
 323: 6c70-A eru5-A   313 - 318 <=>  194 - 199   (PHE  399  - ILE  404  <=> SER  194  - LEU  199 )                          
 324: 6c70-A ete0-A   167 - 172 <=>   31 -  36   (ASN  184  - ALA  189  <=> THR   31  - ALA   36 )                          
 324: 6c70-A ete0-A   288 - 317 <=>   46 -  75   (GLY  374  - LEU  403  <=> ASN   46  - ALA   75 )                          
 324: 6c70-A ete0-A   319 - 322 <=>   76 -  79   (GLU  405  - SER  408  <=> VAL   76  - GLN   79 )                          
 324: 6c70-A ete0-A   354 - 357 <=>   81 -  84   (ALA  440  - ILE  443  <=> ARG   81  - ALA   84 )                          
 324: 6c70-A ete0-A   363 - 366 <=>   86 -  89   (PHE  449  - SER  452  <=> ILE   86  - THR   89 )                          
 324: 6c70-A ete0-A   368 - 388 <=>   90 - 110   (ASP  454  - LYS  474  <=> VAL   90  - SER  110 )                          
 325: 6c70-A esm7-A    97 - 100 <=>   10 -  13   (LYS   99  - ALA  102  <=> ARG   10  - ASP   13 )                          
 325: 6c70-A esm7-A   133 - 146 <=>   26 -  39   (VAL  135  - GLY  148  <=> ASP   26  - ALA   39 )                          
 325: 6c70-A esm7-A   174 - 217 <=>   48 -  91   (HIS  191  - MET  234  <=> ASN   48  - ASP   91 )                          
 325: 6c70-A esm7-A   243 - 271 <=>   92 - 120   (TRP  329  - THR  357  <=> ASP   92  - SER  120 )                          
 325: 6c70-A esm7-A   274 - 279 <=>  121 - 126   (ILE  360  - LEU  365  <=> GLY  121  - ALA  126 )                          
 325: 6c70-A esm7-A   372 - 376 <=>  192 - 196   (SER  458  - ALA  462  <=> LEU  192  - THR  196 )                          
 325: 6c70-A esm7-A   378 - 381 <=>  221 - 224   (VAL  464  - PHE  467  <=> PHE  221  - PRO  224 )                          
 325: 6c70-A esm7-A   385 - 388 <=>  306 - 309   (VAL  471  - LYS  474  <=> GLU  306  - ALA  309 )                          
 326: 6c70-A eq8u-A    63 - 100 <=>   10 -  47   (ASP   65  - ALA  102  <=> VAL   10  - GLY   47 )                          
 326: 6c70-A eq8u-A   131 - 135 <=>   61 -  65   (PHE  133  - GLY  137  <=> PHE   61  - ALA   65 )                          
 326: 6c70-A eq8u-A   136 - 148 <=>   67 -  79   (ALA  138  - THR  150  <=> LEU   67  - GLY   79 )                          
 326: 6c70-A eq8u-A   198 - 202 <=>   98 - 102   (LEU  215  - TRP  219  <=> MET   98  - ASP  102 )                          
 326: 6c70-A eq8u-A   254 - 257 <=>  170 - 173   (VAL  340  - VAL  343  <=> MET  170  - PRO  173 )                          
 326: 6c70-A eq8u-A   259 - 283 <=>  174 - 198   (ASP  345  - ALA  369  <=> GLY  174  - ASP  198 )                          
 326: 6c70-A eq8u-A   284 - 287 <=>  203 - 206   (THR  370  - ASN  373  <=> GLN  203  - PHE  206 )                          
 327: 6c70-A es1l-A     2 -   5 <=>  192 - 195   (LYS    4  - GLY    7  <=> LEU  192  - LYS  195 )                          
 327: 6c70-A es1l-A    27 -  31 <=>  198 - 202   (TYR   29  - GLY   33  <=> PRO  198  - GLU  202 )                          
 327: 6c70-A es1l-A    35 -  38 <=>  230 - 233   (PRO   37  - ILE   40  <=> ARG  230  - MET  233 )                          
 327: 6c70-A es1l-A    49 -  52 <=>  289 - 292   (LEU   51  - GLY   54  <=> ASP  289  - ASN  292 )                          
 327: 6c70-A es1l-A    64 -  67 <=>  305 - 308   (ASP   66  - ASP   69  <=> GLU  305  - ARG  308 )                          
 327: 6c70-A es1l-A    69 -  84 <=>  309 - 324   (THR   71  - LYS   86  <=> PHE  309  - PRO  324 )                          
 327: 6c70-A es1l-A   264 - 282 <=>  326 - 344   (ALA  350  - GLN  368  <=> ASN  326  - LEU  344 )                          
 327: 6c70-A es1l-A   292 - 297 <=>  345 - 350   (TYR  378  - ILE  383  <=> SER  345  - LYS  350 )                          
 328: 6c70-A etes-A     7 -  21 <=>   33 -  47   (VAL    9  - GLY   23  <=> PRO   33  - TYR   47 )                          
 328: 6c70-A etes-A    48 -  57 <=>   54 -  63   (LEU   50  - ASN   59  <=> TRP   54  - ILE   63 )                          
 328: 6c70-A etes-A    64 -  93 <=>   82 - 111   (ASP   66  - LYS   95  <=> LYS   82  - LYS  111 )                          
 328: 6c70-A etes-A   258 - 285 <=>  128 - 155   (GLY  344  - LYS  371  <=> SER  128  - ALA  155 )                          
 328: 6c70-A etes-A   286 - 289 <=>  158 - 161   (VAL  372  - VAL  375  <=> PHE  158  - TYR  161 )                          
 328: 6c70-A etes-A   290 - 293 <=>  165 - 168   (ASN  376  - ALA  379  <=> ASP  165  - LEU  168 )                          
 329: 6c70-A esyo-A     2 -  11 <=>    3 -  12   (LYS    4  - LEU   13  <=> ARG    3  - THR   12 )                          
 329: 6c70-A esyo-A    20 -  23 <=>  126 - 129   (VAL   22  - PHE   25  <=> THR  126  - LYS  129 )                          
 329: 6c70-A esyo-A    46 -  63 <=>  133 - 150   (LEU   48  - ASP   65  <=> PHE  133  - VAL  150 )                          
 329: 6c70-A esyo-A    64 -  91 <=>  160 - 187   (ASP   66  - ARG   93  <=> LEU  160  - GLY  187 )                          
 329: 6c70-A esyo-A   260 - 284 <=>  190 - 214   (ALA  346  - THR  370  <=> ASN  190  - GLY  214 )                          
 329: 6c70-A esyo-A   285 - 288 <=>  216 - 219   (LYS  371  - GLY  374  <=> ALA  216  - ASP  219 )                          
 330: 6c70-A esz3-A     1 -   5 <=>  194 - 198   (PHE    3  - GLY    7  <=> GLY  194  - LEU  198 )                          
 330: 6c70-A esz3-A    50 -  54 <=>  363 - 367   (GLN   52  - MET   56  <=> SER  363  - THR  367 )                          
 330: 6c70-A esz3-A    63 -  66 <=>  491 - 494   (ASP   65  - ASP   68  <=> LEU  491  - ASN  494 )                          
 330: 6c70-A esz3-A    69 -  84 <=>  495 - 510   (THR   71  - LYS   86  <=> PRO  495  - LEU  510 )                          
 330: 6c70-A esz3-A    86 -  89 <=>  511 - 514   (ILE   88  - PRO   91  <=> PRO  511  - LEU  514 )                          
 330: 6c70-A esz3-A   261 - 282 <=>  516 - 537   (TYR  347  - GLN  368  <=> PRO  516  - PRO  537 )                          
 330: 6c70-A esz3-A   289 - 292 <=>  558 - 561   (VAL  375  - TYR  378  <=> THR  558  - PRO  561 )                          
 331: 6c70-A eskt-A    60 -  63 <=>   54 -  57   (MET   62  - ASP   65  <=> GLY   54  - PRO   57 )                          
 331: 6c70-A eskt-A    65 -  84 <=>   58 -  77   (VAL   67  - LYS   86  <=> PRO   58  - ARG   77 )                          
 331: 6c70-A eskt-A   264 - 286 <=>   79 - 101   (ALA  350  - VAL  372  <=> ASP   79  - GLY  101 )                          
 331: 6c70-A eskt-A   295 - 301 <=>  103 - 109   (THR  381  - LEU  387  <=> SER  103  - GLY  109 )                          
 332: 6c70-A er1n-A    19 -  22 <=>   37 -  40   (GLY   21  - HIS   24  <=> ALA   37  - VAL   40 )                          
 332: 6c70-A er1n-A    23 -  26 <=>   42 -  45   (PHE   25  - ASN   28  <=> ALA   42  - PHE   45 )                          
 332: 6c70-A er1n-A    32 -  58 <=>   50 -  76   (LYS   34  - LEU   60  <=> TRP   50  - GLU   76 )                          
 332: 6c70-A er1n-A    72 -  76 <=>   79 -  83   (THR   74  - LEU   78  <=> ASP   79  - PHE   83 )                          
 332: 6c70-A er1n-A    78 -  94 <=>   85 - 101   (PHE   80  - ILE   96  <=> ASP   85  - ILE  101 )                          
 332: 6c70-A er1n-A    96 -  99 <=>  108 - 111   (TYR   98  - LEU  101  <=> ASN  108  - ALA  111 )                          
 332: 6c70-A er1n-A   259 - 284 <=>  114 - 139   (ASP  345  - THR  370  <=> TRP  114  - ASP  139 )                          
 332: 6c70-A er1n-A   308 - 311 <=>  151 - 154   (PHE  394  - CYS  397  <=> LEU  151  - LEU  154 )                          
 332: 6c70-A er1n-A   357 - 360 <=>  183 - 186   (ILE  443  - ALA  446  <=> ALA  183  - TRP  186 )                          
 332: 6c70-A er1n-A   364 - 380 <=>  187 - 203   (THR  450  - TYR  466  <=> MET  187  - LEU  203 )                          
 333: 6c70-A err0-A    63 -  88 <=>    2 -  27   (ASP   65  - PHE   90  <=> ASN    2  - ARG   27 )                          
 333: 6c70-A err0-A   261 - 273 <=>   29 -  41   (TYR  347  - THR  359  <=> SER   29  - GLU   41 )                          
 333: 6c70-A err0-A   275 - 278 <=>   42 -  45   (THR  361  - LEU  364  <=> GLN   42  - ASP   45 )                          
 333: 6c70-A err0-A   299 - 302 <=>   50 -  53   (TYR  385  - TYR  388  <=> TRP   50  - VAL   53 )                          
 333: 6c70-A err0-A   327 - 332 <=>  208 - 213   (ALA  413  - HIS  418  <=> SER  208  - LYS  213 )                          
 333: 6c70-A err0-A   335 - 338 <=>  214 - 217   (ASP  421  - GLU  424  <=> ARG  214  - ASN  217 )                          
 334: 6c70-A erk9-A    30 -  63 <=>    1 -  34   (GLU   32  - ASP   65  <=> MET    1  - ARG   34 )                          
 334: 6c70-A erk9-A    64 -  77 <=>  241 - 254   (ASP   66  - PHE   79  <=> GLY  241  - VAL  254 )                          
 334: 6c70-A erk9-A    78 -  89 <=>  256 - 267   (PHE   80  - PRO   91  <=> PRO  256  - VAL  267 )                          
 334: 6c70-A erk9-A    91 -  99 <=>  268 - 276   (ARG   93  - LEU  101  <=> LEU  268  - GLN  276 )                          
 334: 6c70-A erk9-A   252 - 270 <=>  277 - 295   (ARG  338  - LEU  356  <=> ASP  277  - ILE  295 )                          
 334: 6c70-A erk9-A   274 - 277 <=>  331 - 334   (ILE  360  - THR  363  <=> CYS  331  - GLY  334 )                          
 334: 6c70-A erk9-A   286 - 290 <=>  375 - 379   (VAL  372  - ASN  376  <=> GLY  375  - GLY  379 )                          
 334: 6c70-A erk9-A   292 - 317 <=>  381 - 406   (TYR  378  - LEU  403  <=> ILE  381  - VAL  406 )                          
 334: 6c70-A erk9-A   355 - 358 <=>  408 - 411   (MET  441  - SER  444  <=> GLY  408  - TYR  411 )                          
 334: 6c70-A erk9-A   360 - 363 <=>  413 - 416   (ALA  446  - PHE  449  <=> GLN  413  - LEU  416 )                          
 335: 6c70-A etu9-A    28 -  32 <=>    4 -   8   (TYR   30  - LYS   34  <=> PHE    4  - ARG    8 )                          
 335: 6c70-A etu9-A    33 -  38 <=>   10 -  15   (LYS   35  - ILE   40  <=> ALA   10  - PRO   15 )                          
 335: 6c70-A etu9-A    56 -  59 <=>   44 -  47   (VAL   58  - MET   61  <=> GLY   44  - GLN   47 )                          
 335: 6c70-A etu9-A    70 -  92 <=>   49 -  71   (ALA   72  - SER   94  <=> SER   49  - ASP   71 )                          
 335: 6c70-A etu9-A   260 - 286 <=>   73 -  99   (ALA  346  - VAL  372  <=> PRO   73  - GLU   99 )                          
 335: 6c70-A etu9-A   292 - 295 <=>  102 - 105   (TYR  378  - THR  381  <=> GLU  102  - LEU  105 )                          
 336: 6c70-A erk7-A    61 -  91 <=>   28 -  58   (GLU   63  - ARG   93  <=> TRP   28  - PRO   58 )                          
 336: 6c70-A erk7-A   260 - 277 <=>   60 -  77   (ALA  346  - THR  363  <=> ASN   60  - TYR   77 )                          
 336: 6c70-A erk7-A   380 - 383 <=>   79 -  82   (TYR  466  - VAL  469  <=> THR   79  - ALA   82 )                          
 337: 6c70-A eruj-A    69 -  92 <=>  247 - 270   (THR   71  - SER   94  <=> THR  247  - GLY  270 )                          
 337: 6c70-A eruj-A   188 - 191 <=>  274 - 277   (SER  205  - VAL  208  <=> LEU  274  - LYS  277 )                          
 337: 6c70-A eruj-A   264 - 282 <=>  280 - 298   (ALA  350  - GLN  368  <=> ASP  280  - GLY  298 )                          
 338: 6c70-A ethd-A     1 -   4 <=>    6 -   9   (PHE    3  - GLN    6  <=> ARG    6  - SER    9 )                          
 338: 6c70-A ethd-A     7 -  10 <=>   10 -  13   (VAL    9  - LEU   12  <=> ILE   10  - PRO   13 )                          
 338: 6c70-A ethd-A    20 -  23 <=>  131 - 134   (VAL   22  - PHE   25  <=> TYR  131  - LYS  134 )                          
 338: 6c70-A ethd-A    43 -  62 <=>  136 - 155   (THR   45  - SER   64  <=> ASP  136  - SER  155 )                          
 338: 6c70-A ethd-A    64 -  93 <=>  166 - 195   (ASP   66  - LYS   95  <=> LEU  166  - GLN  195 )                          
 338: 6c70-A ethd-A    96 -  99 <=>  196 - 199   (TYR   98  - LEU  101  <=> ILE  196  - ARG  199 )                          
 338: 6c70-A ethd-A   253 - 287 <=>  200 - 234   (LEU  339  - ASN  373  <=> ASP  200  - ARG  234 )                          
 339: 6c70-A eroy-A    72 -  91 <=>    1 -  20   (THR   74  - ARG   93  <=> MET    1  - GLY   20 )                          
 339: 6c70-A eroy-A   260 - 277 <=>   22 -  39   (ALA  346  - THR  363  <=> SER   22  - GLY   39 )                          
 339: 6c70-A eroy-A   308 - 329 <=>   47 -  68   (PHE  394  - TYR  415  <=> SER   47  - ALA   68 )                          
 339: 6c70-A eroy-A   330 - 333 <=>   70 -  73   (SER  416  - TRP  419  <=> VAL   70  - LEU   73 )                          
 339: 6c70-A eroy-A   334 - 337 <=>   75 -  78   (TYR  420  - SER  423  <=> SER   75  - LYS   78 )                          
 340: 6c70-A et8t-A   166 - 170 <=>    1 -   5   (PHE  183  - SER  187  <=> MET    1  - ILE    5 )                          
 340: 6c70-A et8t-A   289 - 326 <=>   10 -  47   (VAL  375  - GLU  412  <=> GLN   10  - GLN   47 )                          
 340: 6c70-A et8t-A   367 - 388 <=>   57 -  78   (LEU  453  - LYS  474  <=> TYR   57  - ARG   78 )                          
 341: 6c70-A erfn-A    57 -  62 <=>  330 - 335   (ASN   59  - SER   64  <=> PHE  330  - LEU  335 )                          
 341: 6c70-A erfn-A    63 -  70 <=>  337 - 344   (ASP   65  - ALA   72  <=> LYS  337  - ALA  344 )                          
 341: 6c70-A erfn-A    72 -  95 <=>  345 - 368   (THR   74  - PHE   97  <=> ILE  345  - PHE  368 )                          
 341: 6c70-A erfn-A   186 - 189 <=>  381 - 384   (VAL  203  - MET  206  <=> VAL  381  - ALA  384 )                          
 341: 6c70-A erfn-A   190 - 199 <=>  389 - 398   (ALA  207  - PHE  216  <=> GLU  389  - ALA  398 )                          
 341: 6c70-A erfn-A   261 - 283 <=>  399 - 421   (TYR  347  - ALA  369  <=> PRO  399  - GLY  421 )                          
 341: 6c70-A erfn-A   292 - 299 <=>  441 - 448   (TYR  378  - TYR  385  <=> PRO  441  - VAL  448 )                          
 341: 6c70-A erfn-A   314 - 321 <=>  468 - 475   (GLY  400  - SER  407  <=> LEU  468  - ALA  475 )                          
 342: 6c70-A es6z-A    63 - 102 <=>    2 -  41   (ASP   65  - TRP  104  <=> ASN    2  - PHE   41 )                          
 343: 6c70-A eq8z-A    62 -  97 <=>    4 -  39   (SER   64  - LYS   99  <=> LEU    4  - TRP   39 )                          
 343: 6c70-A eq8z-A   103 - 107 <=>   94 -  98   (ASN  105  - SER  109  <=> THR   94  - ASP   98 )                          
 343: 6c70-A eq8z-A   114 - 117 <=>  102 - 105   (SER  116  - ARG  119  <=> ASN  102  - PRO  105 )                          
 343: 6c70-A eq8z-A   204 - 207 <=>  118 - 121   (LEU  221  - CYS  224  <=> SER  118  - ASN  121 )                          
 343: 6c70-A eq8z-A   220 - 226 <=>  131 - 137   (LEU  237  - THR  243  <=> ASN  131  - PRO  137 )                          
 343: 6c70-A eq8z-A   247 - 250 <=>  143 - 146   (HIS  333  - VAL  336  <=> VAL  143  - LEU  146 )                          
 343: 6c70-A eq8z-A   253 - 285 <=>  147 - 179   (LEU  339  - LYS  371  <=> ALA  147  - LEU  179 )                          
 343: 6c70-A eq8z-A   286 - 289 <=>  182 - 185   (VAL  372  - VAL  375  <=> THR  182  - ARG  185 )                          
 344: 6c70-A er34-A    38 -  45 <=>  164 - 171   (ILE   40  - LEU   47  <=> GLU  164  - ALA  171 )                          
 344: 6c70-A er34-A    51 -  57 <=>  179 - 185   (TYR   53  - ASN   59  <=> PHE  179  - ILE  185 )                          
 344: 6c70-A er34-A    64 -  88 <=>  286 - 310   (ASP   66  - PHE   90  <=> PHE  286  - GLY  310 )                          
 344: 6c70-A er34-A   195 - 198 <=>  312 - 315   (LEU  212  - LEU  215  <=> HIS  312  - PHE  315 )                          
 344: 6c70-A er34-A   199 - 203 <=>  324 - 328   (PHE  216  - LEU  220  <=> TYR  324  - TYR  328 )                          
 344: 6c70-A er34-A   259 - 286 <=>  335 - 362   (ASP  345  - VAL  372  <=> GLN  335  - PHE  362 )                          
 344: 6c70-A er34-A   287 - 290 <=>  368 - 371   (ASN  373  - ASN  376  <=> GLY  368  - ASP  371 )                          
 345: 6c70-A esgw-A    65 -  78 <=>   30 -  43   (VAL   67  - PHE   80  <=> ALA   30  - ALA   43 )                          
 345: 6c70-A esgw-A    79 -  93 <=>   45 -  59   (LEU   81  - LYS   95  <=> LEU   45  - GLY   59 )                          
 345: 6c70-A esgw-A   145 - 148 <=>  146 - 149   (THR  147  - THR  150  <=> TYR  146  - LEU  149 )                          
 345: 6c70-A esgw-A   158 - 163 <=>  151 - 156   (LEU  175  - PHE  180  <=> SER  151  - ILE  156 )                          
 345: 6c70-A esgw-A   188 - 203 <=>  169 - 184   (SER  205  - LEU  220  <=> MET  169  - ARG  184 )                          
 345: 6c70-A esgw-A   257 - 260 <=>  187 - 190   (VAL  343  - ALA  346  <=> ASN  187  - TYR  190 )                          
 345: 6c70-A esgw-A   263 - 286 <=>  264 - 287   (VAL  349  - VAL  372  <=> THR  264  - THR  287 )                          
 345: 6c70-A esgw-A   373 - 376 <=>  297 - 300   (VAL  459  - ALA  462  <=> ILE  297  - LEU  300 )                          
 346: 6c70-A erju-A     5 -   9 <=>   76 -  80   (GLY    7  - ASP   11  <=> ARG   76  - ASN   80 )                          
 346: 6c70-A erju-A    10 -  20 <=>   83 -  93   (LEU   12  - VAL   22  <=> ASN   83  - MET   93 )                          
 346: 6c70-A erju-A    30 -  33 <=>  177 - 180   (GLU   32  - LYS   35  <=> GLY  177  - LEU  180 )                          
 346: 6c70-A erju-A    34 -  63 <=>  182 - 211   (PHE   36  - ASP   65  <=> THR  182  - PRO  211 )                          
 346: 6c70-A erju-A    65 -  89 <=>  231 - 255   (VAL   67  - PRO   91  <=> TYR  231  - ASP  255 )                          
 346: 6c70-A erju-A    92 -  98 <=>  270 - 276   (SER   94  - THR  100  <=> GLY  270  - GLN  276 )                          
 346: 6c70-A erju-A   252 - 258 <=>  281 - 287   (ARG  338  - GLY  344  <=> GLY  281  - ALA  287 )                          
 346: 6c70-A erju-A   264 - 274 <=>  297 - 307   (ALA  350  - ILE  360  <=> ILE  297  - LEU  307 )                          
 346: 6c70-A erju-A   275 - 279 <=>  309 - 313   (THR  361  - LEU  365  <=> ALA  309  - LEU  313 )                          
 347: 6c70-A ernj-A    56 -  59 <=>    9 -  12   (VAL   58  - MET   61  <=> PRO    9  - HIS   12 )                          
 347: 6c70-A ernj-A    79 - 103 <=>   16 -  40   (LEU   81  - ASN  105  <=> GLN   16  - GLY   40 )                          
 347: 6c70-A ernj-A   124 - 145 <=>   45 -  66   (THR  126  - THR  147  <=> VAL   45  - LYS   66 )                          
 347: 6c70-A ernj-A   182 - 188 <=>   69 -  75   (PHE  199  - SER  205  <=> VAL   69  - ASP   75 )                          
 347: 6c70-A ernj-A   191 - 205 <=>   76 -  90   (VAL  208  - PHE  222  <=> ASN   76  - PRO   90 )                          
 347: 6c70-A ernj-A   207 - 210 <=>  139 - 142   (CYS  224  - LEU  227  <=> MET  139  - TRP  142 )                          
 347: 6c70-A ernj-A   214 - 217 <=>  173 - 176   (LYS  231  - MET  234  <=> MET  173  - LEU  176 )                          
 347: 6c70-A ernj-A   239 - 243 <=>  180 - 184   (ALA  325  - TRP  329  <=> ILE  180  - SER  184 )                          
 347: 6c70-A ernj-A   246 - 249 <=>  185 - 188   (ARG  332  - HIS  335  <=> GLN  185  - PRO  188 )                          
 347: 6c70-A ernj-A   262 - 268 <=>  283 - 289   (GLY  348  - HIS  354  <=> ALA  283  - ASP  289 )                          
 347: 6c70-A ernj-A   270 - 273 <=>  290 - 293   (LEU  356  - THR  359  <=> PRO  290  - ALA  293 )                          
 347: 6c70-A ernj-A   276 - 279 <=>  294 - 297   (LEU  362  - LEU  365  <=> SER  294  - ASN  297 )                          
 347: 6c70-A ernj-A   352 - 356 <=>  318 - 322   (GLN  438  - SER  442  <=> GLY  318  - ASP  322 )                          
 347: 6c70-A ernj-A   364 - 367 <=>  324 - 327   (THR  450  - LEU  453  <=> VAL  324  - ALA  327 )                          
 347: 6c70-A ernj-A   369 - 384 <=>  328 - 343   (LEU  455  - LEU  470  <=> VAL  328  - ARG  343 )                          
 348: 6c70-A ery3-A    59 -  62 <=>    1 -   4   (MET   61  - SER   64  <=> MET    1  - TYR    4 )                          
 348: 6c70-A ery3-A    68 -  79 <=>    5 -  16   (LEU   70  - LEU   81  <=> SER    5  - PHE   16 )                          
 348: 6c70-A ery3-A    80 -  93 <=>   18 -  31   (HIS   82  - LYS   95  <=> CYS   18  - GLU   31 )                          
 348: 6c70-A ery3-A    95 -  98 <=>   32 -  35   (PHE   97  - THR  100  <=> SER   32  - GLY   35 )                          
 348: 6c70-A ery3-A   256 - 259 <=>   37 -  40   (ALA  342  - ASP  345  <=> VAL   37  - PRO   40 )                          
 348: 6c70-A ery3-A   261 - 284 <=>   45 -  68   (TYR  347  - THR  370  <=> ASN   45  - GLU   68 )                          
 348: 6c70-A ery3-A   296 - 313 <=>   69 -  86   (VAL  382  - PHE  399  <=> ASP   69  - LEU   86 )                          
 349: 6c70-A etkl-A     4 -  20 <=>  227 - 243   (GLN    6  - VAL   22  <=> THR  227  - GLN  243 )                          
 349: 6c70-A etkl-A    31 -  62 <=>  536 - 567   (GLY   33  - SER   64  <=> LEU  536  - MET  567 )                          
 349: 6c70-A etkl-A    63 -  84 <=>  572 - 593   (ASP   65  - LYS   86  <=> PHE  572  - HIS  593 )                          
 349: 6c70-A etkl-A    85 -  90 <=>  595 - 600   (MET   87  - VAL   92  <=> ASN  595  - LEU  600 )                          
 349: 6c70-A etkl-A   138 - 147 <=>  620 - 629   (ILE  140  - ILE  149  <=> GLU  620  - ARG  629 )                          
 349: 6c70-A etkl-A   148 - 151 <=>  631 - 634   (THR  150  - GLU  153  <=> GLU  631  - GLU  634 )                          
 349: 6c70-A etkl-A   153 - 156 <=>  687 - 690   (SER  155  - PRO  173  <=> HIS  687  - TRP  690 )                          
 349: 6c70-A etkl-A   173 - 176 <=>  694 - 697   (GLY  190  - PHE  193  <=> LYS  694  - ASP  697 )                          
 350: 6c70-A erqx-A     1 -   4 <=>    1 -   4   (PHE    3  - GLN    6  <=> MET    1  - PRO    4 )                          
 350: 6c70-A erqx-A    10 -  13 <=>    6 -   9   (LEU   12  - ASN   15  <=> PRO    6  - SER    9 )                          
 350: 6c70-A erqx-A    51 -  61 <=>   22 -  32   (TYR   53  - GLU   63  <=> GLY   22  - MET   32 )                          
 350: 6c70-A erqx-A    64 -  92 <=>   64 -  92   (ASP   66  - SER   94  <=> GLY   64  - ILE   92 )                          
 350: 6c70-A erqx-A   260 - 268 <=>   93 - 101   (ALA  346  - HIS  354  <=> HIS   93  - PHE  101 )                          
 350: 6c70-A erqx-A   269 - 285 <=>  103 - 119   (MET  355  - LYS  371  <=> GLY  103  - ILE  119 )                          
 351: 6c70-A erxe-A     9 -  14 <=>   88 -  93   (ASP   11  - ILE   16  <=> GLY   88  - PHE   93 )                          
 351: 6c70-A erxe-A    64 - 101 <=>  195 - 232   (ASP   66  - ILE  103  <=> ARG  195  - HIS  232 )                          
 351: 6c70-A erxe-A   115 - 118 <=>  244 - 247   (ASN  117  - PHE  120  <=> TRP  244  - ALA  247 )                          
 351: 6c70-A erxe-A   127 - 137 <=>  260 - 270   (ARG  129  - THR  139  <=> ILE  260  - SER  270 )                          
 351: 6c70-A erxe-A   173 - 177 <=>  290 - 294   (GLY  190  - ALA  194  <=> PRO  290  - ALA  294 )                          
 351: 6c70-A erxe-A   180 - 190 <=>  297 - 307   (TYR  197  - ALA  207  <=> ILE  297  - THR  307 )                          
 351: 6c70-A erxe-A   191 - 201 <=>  309 - 319   (VAL  208  - SER  218  <=> VAL  309  - LEU  319 )                          
 351: 6c70-A erxe-A   252 - 255 <=>  323 - 326   (ARG  338  - THR  341  <=> ASN  323  - THR  326 )                          
 351: 6c70-A erxe-A   258 - 261 <=>  337 - 340   (GLY  344  - TYR  347  <=> GLN  337  - MET  340 )                          
 351: 6c70-A erxe-A   262 - 286 <=>  349 - 373   (GLY  348  - VAL  372  <=> ALA  349  - ASN  373 )                          
 351: 6c70-A erxe-A   287 - 290 <=>  376 - 379   (ASN  373  - ASN  376  <=> PHE  376  - ARG  379 )                          
 351: 6c70-A erxe-A   368 - 372 <=>  404 - 408   (ASP  454  - SER  458  <=> SER  404  - MET  408 )                          
 352: 6c70-A eth5-A    11 -  14 <=>    1 -   4   (LEU   13  - ILE   16  <=> MET    1  - SER    4 )                          
 352: 6c70-A eth5-A    59 -  90 <=>   59 -  90   (MET   61  - VAL   92  <=> SER   59  - SER   90 )                          
 352: 6c70-A eth5-A    92 -  95 <=>   91 -  94   (SER   94  - PHE   97  <=> LYS   91  - GLN   94 )                          
 352: 6c70-A eth5-A   259 - 282 <=>   96 - 119   (ASP  345  - GLN  368  <=> LEU   96  - GLY  119 )                          
 352: 6c70-A eth5-A   322 - 326 <=>  128 - 132   (SER  408  - GLU  412  <=> TYR  128  - TRP  132 )                          
 352: 6c70-A eth5-A   358 - 361 <=>  146 - 149   (SER  444  - LYS  447  <=> VAL  146  - ALA  149 )                          
 353: 6c70-A euij-A    30 -  58 <=>   58 -  86   (GLU   32  - LEU   60  <=> ARG   58  - ALA   86 )                          
 353: 6c70-A euij-A    67 -  92 <=>   87 - 112   (ASP   69  - SER   94  <=> ALA   87  - LEU  112 )                          
 353: 6c70-A euij-A    93 -  96 <=>  114 - 117   (LYS   95  - TYR   98  <=> ASN  114  - LYS  117 )                          
 353: 6c70-A euij-A   142 - 148 <=>  141 - 147   (ILE  144  - THR  150  <=> ASN  141  - GLU  147 )                          
 353: 6c70-A euij-A   158 - 161 <=>  149 - 152   (LEU  175  - ARG  178  <=> ILE  149  - ILE  152 )                          
 353: 6c70-A euij-A   255 - 258 <=>  239 - 242   (THR  341  - GLY  344  <=> HIS  239  - VAL  242 )                          
 353: 6c70-A euij-A   261 - 283 <=>  243 - 265   (TYR  347  - ALA  369  <=> THR  243  - SER  265 )                          
 353: 6c70-A euij-A   296 - 309 <=>  269 - 282   (VAL  382  - LEU  395  <=> SER  269  - GLY  282 )                          
 354: 6c70-A eugy-A    22 -  30 <=>  219 - 227   (HIS   24  - GLU   32  <=> ALA  219  - PRO  227 )                          
 354: 6c70-A eugy-A    39 -  42 <=>  270 - 273   (TYR   41  - VAL   44  <=> LEU  270  - PRO  273 )                          
 354: 6c70-A eugy-A    43 -  54 <=>  275 - 286   (THR   45  - MET   56  <=> GLN  275  - ARG  286 )                          
 354: 6c70-A eugy-A    64 -  67 <=>  295 - 298   (ASP   66  - ASP   69  <=> PRO  295  - GLN  298 )                          
 354: 6c70-A eugy-A    69 -  88 <=>  299 - 318   (THR   71  - PHE   90  <=> GLU  299  - ASP  318 )                          
 354: 6c70-A eugy-A   260 - 276 <=>  320 - 336   (ALA  346  - LEU  362  <=> ASP  320  - GLN  336 )                          
 354: 6c70-A eugy-A   279 - 282 <=>  337 - 340   (LEU  365  - GLN  368  <=> GLN  337  - SER  340 )                          
 354: 6c70-A eugy-A   285 - 289 <=>  341 - 345   (LYS  371  - VAL  375  <=> MET  341  - GLU  345 )                          
 355: 6c70-A ervp-A   174 - 213 <=>    3 -  42   (HIS  191  - LEU  230  <=> ASN    3  - GLY   42 )                          
 355: 6c70-A ervp-A   246 - 258 <=>   43 -  55   (ARG  332  - GLY  344  <=> ASP   43  - GLN   55 )                          
 355: 6c70-A ervp-A   260 - 270 <=>   56 -  66   (ALA  346  - LEU  356  <=> PRO   56  - LEU   66 )                          
 355: 6c70-A ervp-A   306 - 325 <=>   68 -  87   (GLN  392  - MET  411  <=> HIS   68  - ALA   87 )                          
 356: 6c70-A esum-A    64 -  88 <=>   12 -  36   (ASP   66  - PHE   90  <=> VAL   12  - VAL   36 )                          
 356: 6c70-A esum-A    90 -  95 <=>   37 -  42   (VAL   92  - PHE   97  <=> THR   37  - ASP   42 )                          
 356: 6c70-A esum-A   259 - 286 <=>   43 -  70   (ASP  345  - VAL  372  <=> GLY   43  - ARG   70 )                          
 356: 6c70-A esum-A   287 - 290 <=>   73 -  76   (ASN  373  - ASN  376  <=> SER   73  - PRO   76 )                          
 356: 6c70-A esum-A   297 - 311 <=>   95 - 109   (ILE  383  - CYS  397  <=> LEU   95  - TYR  109 )                          
 356: 6c70-A esum-A   365 - 368 <=>  112 - 115   (VAL  451  - ASP  454  <=> SER  112  - ASP  115 )                          
 357: 6c70-A esxt-A    32 -  35 <=>    1 -   4   (LYS   34  - PRO   37  <=> MET    1  - ILE    4 )                          
 357: 6c70-A esxt-A   169 - 178 <=>   18 -  27   (MET  186  - LEU  195  <=> ALA   18  - LEU   27 )                          
 357: 6c70-A esxt-A   291 - 294 <=>   30 -  33   (VAL  377  - ALA  380  <=> PRO   30  - SER   33 )                          
 357: 6c70-A esxt-A   296 - 324 <=>   34 -  62   (VAL  382  - VAL  410  <=> PHE   34  - GLY   62 )                          
 357: 6c70-A esxt-A   351 - 354 <=>   63 -  66   (CYS  437  - ALA  440  <=> GLU   63  - VAL   66 )                          
 357: 6c70-A esxt-A   355 - 358 <=>   70 -  73   (MET  441  - SER  444  <=> ASP   70  - THR   73 )                          
 357: 6c70-A esxt-A   367 - 388 <=>   78 -  99   (LEU  453  - LYS  474  <=> ALA   78  - VAL   99 )                          
 358: 6c70-A erdl-A    67 - 105 <=>  400 - 438   (ASP   69  - PRO  107  <=> SER  400  - TRP  438 )                          
 358: 6c70-A erdl-A   128 - 136 <=>  449 - 457   (ARG  130  - ALA  138  <=> ALA  449  - GLN  457 )                          
 358: 6c70-A erdl-A   138 - 141 <=>  458 - 461   (ILE  140  - VAL  143  <=> MET  458  - PHE  461 )                          
 358: 6c70-A erdl-A   186 - 191 <=>  462 - 467   (VAL  203  - VAL  208  <=> ALA  462  - GLN  467 )                          
 358: 6c70-A erdl-A   250 - 253 <=>  480 - 483   (VAL  336  - LEU  339  <=> ASN  480  - VAL  483 )                          
 358: 6c70-A erdl-A   255 - 286 <=>  484 - 515   (THR  341  - VAL  372  <=> TYR  484  - ASP  515 )                          
 358: 6c70-A erdl-A   287 - 290 <=>  518 - 521   (ASN  373  - ASN  376  <=> LYS  518  - ARG  521 )                          
 359: 6c70-A etzf-A    64 -  91 <=>    2 -  29   (ASP   66  - ARG   93  <=> TYR    2  - GLU   29 )                          
 359: 6c70-A etzf-A   261 - 286 <=>   30 -  55   (TYR  347  - VAL  372  <=> GLY   30  - ILE   55 )                          
 359: 6c70-A etzf-A   292 - 302 <=>   56 -  66   (TYR  378  - TYR  388  <=> ALA   56  - GLY   66 )                          
 360: 6c70-A etbo-A    21 -  25 <=>   44 -  48   (GLY   23  - PHE   27  <=> LEU   44  - LEU   48 )                          
 360: 6c70-A etbo-A    36 -  62 <=>   51 -  77   (HIS   38  - SER   64  <=> GLN   51  - ARG   77 )                          
 360: 6c70-A etbo-A    63 -  66 <=>   80 -  83   (ASP   65  - ASP   68  <=> ASN   80  - THR   83 )                          
 360: 6c70-A etbo-A    69 -  91 <=>   84 - 106   (THR   71  - ARG   93  <=> ARG   84  - LEU  106 )                          
 360: 6c70-A etbo-A    93 -  96 <=>  111 - 114   (LYS   95  - TYR   98  <=> SER  111  - SER  114 )                          
 360: 6c70-A etbo-A   259 - 278 <=>  115 - 134   (ASP  345  - LEU  364  <=> LEU  115  - GLN  134 )                          
 360: 6c70-A etbo-A   358 - 362 <=>  178 - 182   (SER  444  - PHE  448  <=> ILE  178  - LEU  182 )                          
 360: 6c70-A etbo-A   372 - 377 <=>  189 - 194   (SER  458  - VAL  463  <=> ASN  189  - VAL  194 )                          
 360: 6c70-A etbo-A   379 - 383 <=>  195 - 199   (THR  465  - VAL  469  <=> LEU  195  - ALA  199 )                          
 361: 6c70-A es1h-A     6 -  22 <=>    5 -  21   (LEU    8  - HIS   24  <=> LEU    5  - ALA   21 )                          
 361: 6c70-A es1h-A    33 -  63 <=>   88 - 118   (LYS   35  - ASP   65  <=> SER   88  - PRO  118 )                          
 361: 6c70-A es1h-A    65 -  86 <=>  137 - 158   (VAL   67  - ILE   88  <=> ALA  137  - VAL  158 )                          
 361: 6c70-A es1h-A   115 - 118 <=>  183 - 186   (ASN  117  - PHE  120  <=> ARG  183  - ASP  186 )                          
 361: 6c70-A es1h-A   121 - 137 <=>  187 - 203   (LEU  123  - THR  139  <=> VAL  187  - LEU  203 )                          
 361: 6c70-A es1h-A   266 - 281 <=>  206 - 221   (LEU  352  - TYR  367  <=> LEU  206  - ARG  221 )                          
 362: 6c70-A er8v-A    66 -  95 <=>    1 -  30   (ASP   68  - PHE   97  <=> MET    1  - LYS   30 )                          
 362: 6c70-A er8v-A   258 - 263 <=>   31 -  36   (GLY  344  - VAL  349  <=> ARG   31  - SER   36 )                          
 362: 6c70-A er8v-A   264 - 273 <=>   38 -  47   (ALA  350  - THR  359  <=> PHE   38  - SER   47 )                          
 363: 6c70-A ete1-A    56 -  60 <=>   73 -  77   (VAL   58  - MET   62  <=> LEU   73  - PRO   77 )                          
 363: 6c70-A ete1-A    63 -  66 <=>  148 - 151   (ASP   65  - ASP   68  <=> GLY  148  - ALA  151 )                          
 363: 6c70-A ete1-A    70 -  75 <=>  152 - 157   (ALA   72  - MET   77  <=> GLY  152  - THR  157 )                          
 363: 6c70-A ete1-A    76 -  79 <=>  173 - 176   (LEU   78  - LEU   81  <=> CYS  173  - ALA  176 )                          
 363: 6c70-A ete1-A    80 -  88 <=>  179 - 187   (HIS   82  - PHE   90  <=> SER  179  - ALA  187 )                          
 363: 6c70-A ete1-A    92 -  95 <=>  188 - 191   (SER   94  - PHE   97  <=> GLN  188  - LEU  191 )                          
 363: 6c70-A ete1-A   191 - 202 <=>  195 - 206   (VAL  208  - TRP  219  <=> ASP  195  - GLY  206 )                          
 363: 6c70-A ete1-A   258 - 286 <=>  207 - 235   (GLY  344  - VAL  372  <=> ASP  207  - GLN  235 )                          
 363: 6c70-A ete1-A   300 - 303 <=>  237 - 240   (LEU  386  - THR  389  <=> VAL  237  - GLY  240 )                          
 363: 6c70-A ete1-A   306 - 311 <=>  243 - 248   (GLN  392  - CYS  397  <=> VAL  243  - GLY  248 )                          
 363: 6c70-A ete1-A   372 - 382 <=>  255 - 265   (SER  458  - MET  468  <=> THR  255  - HIS  265 )                          
 364: 6c70-A etbd-A     1 -   6 <=>    1 -   6   (PHE    3  - LEU    8  <=> MET    1  - ASN    6 )                          
 364: 6c70-A etbd-A    63 -  79 <=>   32 -  48   (ASP   65  - LEU   81  <=> ILE   32  - ILE   48 )                          
 364: 6c70-A etbd-A    82 -  88 <=>   49 -  55   (ILE   84  - PHE   90  <=> ASP   49  - ALA   55 )                          
 364: 6c70-A etbd-A   260 - 279 <=>   58 -  77   (ALA  346  - LEU  365  <=> ASP   58  - THR   77 )                          
 364: 6c70-A etbd-A   282 - 287 <=>   78 -  83   (GLN  368  - ASN  373  <=> PRO   78  - HIS   83 )                          
 365: 6c70-A esy8-A     1 -   6 <=>  376 - 381   (PHE    3  - LEU    8  <=> SER  376  - ALA  381 )                          
 365: 6c70-A esy8-A    28 -  31 <=> 1029 -1032   (TYR   30  - GLY   33  <=> GLY 1029  - ASN 1032 )                          
 365: 6c70-A esy8-A    39 -  54 <=> 1047 -1062   (TYR   41  - MET   56  <=> SER 1047  - LEU 1062 )                          
 365: 6c70-A esy8-A    67 -  70 <=> 1067 -1070   (ASP   69  - ALA   72  <=> TRP 1067  - VAL 1070 )                          
 365: 6c70-A esy8-A    71 -  82 <=> 1072 -1083   (ASN   73  - ILE   84  <=> ASN 1072  - ALA 1083 )                          
 365: 6c70-A esy8-A   192 - 195 <=> 1085 -1088   (SER  209  - LEU  212  <=> ARG 1085  - ALA 1088 )                          
 365: 6c70-A esy8-A   261 - 282 <=> 1091 -1112   (TYR  347  - GLN  368  <=> GLN 1091  - LEU 1112 )                          
 365: 6c70-A esy8-A   284 - 287 <=> 1113 -1116   (THR  370  - ASN  373  <=> ALA 1113  - GLY 1116 )                          
 365: 6c70-A esy8-A   288 - 308 <=> 1128 -1148   (GLY  374  - PHE  394  <=> GLY 1128  - GLY 1148 )                          
 365: 6c70-A esy8-A   373 - 376 <=> 1149 -1152   (VAL  459  - ALA  462  <=> VAL 1149  - GLN 1152 )                          
 366: 6c70-A essb-A    64 -  86 <=>    4 -  26   (ASP   66  - ILE   88  <=> MET    4  - PHE   26 )                          
 366: 6c70-A essb-A    87 - 102 <=>   28 -  43   (TYR   89  - TRP  104  <=> ALA   28  - GLY   43 )                          
 366: 6c70-A essb-A   252 - 263 <=>   46 -  57   (ARG  338  - VAL  349  <=> LEU   46  - LYS   57 )                          
 366: 6c70-A essb-A   268 - 284 <=>   65 -  81   (HIS  354  - THR  370  <=> ALA   65  - ILE   81 )                          
 366: 6c70-A essb-A   286 - 290 <=>  106 - 110   (VAL  372  - ASN  376  <=> LYS  106  - GLY  110 )                          
 366: 6c70-A essb-A   292 - 295 <=>  111 - 114   (TYR  378  - THR  381  <=> ILE  111  - PRO  114 )                          
 367: 6c70-A esz6-A    10 -  17 <=>   38 -  45   (LEU   12  - MET   19  <=> GLY   38  - ALA   45 )                          
 367: 6c70-A esz6-A    63 -  92 <=>  141 - 170   (ASP   65  - SER   94  <=> GLY  141  - PRO  170 )                          
 367: 6c70-A esz6-A    95 -  98 <=>  171 - 174   (PHE   97  - THR  100  <=> ALA  171  - ILE  174 )                          
 367: 6c70-A esz6-A   123 - 126 <=>  178 - 181   (ILE  125  - MET  128  <=> THR  178  - TYR  181 )                          
 367: 6c70-A esz6-A   129 - 133 <=>  188 - 192   (LEU  131  - VAL  135  <=> ASN  188  - ASN  192 )                          
 367: 6c70-A esz6-A   135 - 140 <=>  193 - 198   (GLY  137  - SER  142  <=> GLY  193  - ASP  198 )                          
 367: 6c70-A esz6-A   142 - 151 <=>  199 - 208   (ILE  144  - GLU  153  <=> THR  199  - VAL  208 )                          
 367: 6c70-A esz6-A   153 - 156 <=>  213 - 216   (SER  155  - PRO  173  <=> ALA  213  - ARG  216 )                          
 367: 6c70-A esz6-A   169 - 172 <=>  221 - 224   (MET  186  - ALA  189  <=> ALA  221  - LEU  224 )                          
 367: 6c70-A esz6-A   173 - 198 <=>  226 - 251   (GLY  190  - LEU  215  <=> ARG  226  - SER  251 )                          
 367: 6c70-A esz6-A   203 - 206 <=>  257 - 260   (LEU  220  - ALA  223  <=> VAL  257  - SER  260 )                          
 367: 6c70-A esz6-A   260 - 263 <=>  269 - 272   (ALA  346  - VAL  349  <=> ALA  269  - GLN  272 )                          
 367: 6c70-A esz6-A   265 - 282 <=>  280 - 297   (LEU  351  - GLN  368  <=> SER  280  - GLY  297 )                          
 367: 6c70-A esz6-A   286 - 289 <=>  318 - 321   (VAL  372  - VAL  375  <=> VAL  318  - LEU  321 )                          
 367: 6c70-A esz6-A   368 - 371 <=>  332 - 335   (ASP  454  - ALA  457  <=> GLY  332  - GLN  335 )                          
 368: 6c70-A esxj-A    69 -  78 <=>   17 -  26   (THR   71  - PHE   80  <=> SER   17  - SER   26 )                          
 368: 6c70-A esxj-A    80 -  89 <=>   49 -  58   (HIS   82  - PRO   91  <=> ILE   49  - GLY   58 )                          
 368: 6c70-A esxj-A   260 - 279 <=>   60 -  79   (ALA  346  - LEU  365  <=> SER   60  - THR   79 )                          
 368: 6c70-A esxj-A   281 - 290 <=>   80 -  89   (TYR  367  - ASN  376  <=> GLU   80  - ILE   89 )                          
 368: 6c70-A esxj-A   301 - 305 <=>  106 - 110   (LEU  387  - GLY  391  <=> THR  106  - MET  110 )                          
 368: 6c70-A esxj-A   308 - 312 <=>  131 - 135   (PHE  394  - ILE  398  <=> ALA  131  - LYS  135 )                          
 369: 6c70-A eth6-A    56 -  59 <=>    7 -  10   (VAL   58  - MET   61  <=> PRO    7  - ASN   10 )                          
 369: 6c70-A eth6-A    71 -  92 <=>   37 -  58   (ASN   73  - SER   94  <=> ASN   37  - LEU   58 )                          
 369: 6c70-A eth6-A    98 - 101 <=>   60 -  63   (THR  100  - ILE  103  <=> LEU   60  - ASN   63 )                          
 369: 6c70-A eth6-A   103 - 108 <=>   64 -  69   (ASN  105  - HIS  110  <=> PRO   64  - ILE   69 )                          
 369: 6c70-A eth6-A   109 - 112 <=>   89 -  92   (PRO  111  - ALA  114  <=> HIS   89  - THR   92 )                          
 369: 6c70-A eth6-A   182 - 191 <=>  124 - 133   (PHE  199  - VAL  208  <=> SER  124  - LEU  133 )                          
 369: 6c70-A eth6-A   193 - 196 <=>  134 - 137   (ASN  210  - ASP  213  <=> TYR  134  - LEU  137 )                          
 369: 6c70-A eth6-A   198 - 201 <=>  138 - 141   (LEU  215  - SER  218  <=> PRO  138  - SER  141 )                          
 369: 6c70-A eth6-A   262 - 280 <=>  159 - 177   (GLY  348  - ALA  366  <=> THR  159  - ILE  177 )                          
 369: 6c70-A eth6-A   291 - 297 <=>  180 - 186   (VAL  377  - ILE  383  <=> GLN  180  - ARG  186 )                          
 369: 6c70-A eth6-A   321 - 324 <=>  213 - 216   (SER  407  - VAL  410  <=> LEU  213  - ALA  216 )                          
 369: 6c70-A eth6-A   327 - 330 <=>  249 - 252   (ALA  413  - SER  416  <=> SER  249  - LYS  252 )                          
 370: 6c70-A etz4-A    12 -  17 <=>   47 -  52   (PRO   14  - MET   19  <=> GLY   47  - LEU   52 )                          
 370: 6c70-A etz4-A    64 -  91 <=>  150 - 177   (ASP   66  - ARG   93  <=> ARG  150  - MET  177 )                          
 370: 6c70-A etz4-A    92 -  99 <=>  180 - 187   (SER   94  - LEU  101  <=> GLY  180  - PRO  187 )                          
 370: 6c70-A etz4-A   123 - 127 <=>  195 - 199   (ILE  125  - ARG  129  <=> ILE  195  - PRO  199 )                          
 370: 6c70-A etz4-A   135 - 141 <=>  212 - 218   (GLY  137  - VAL  143  <=> MET  212  - PHE  218 )                          
 370: 6c70-A etz4-A   143 - 150 <=>  219 - 226   (SER  145  - ILE  152  <=> GLN  219  - ILE  226 )                          
 370: 6c70-A etz4-A   152 - 156 <=>  228 - 232   (ASP  154  - PRO  173  <=> ALA  228  - GLU  232 )                          
 370: 6c70-A etz4-A   169 - 172 <=>  233 - 236   (MET  186  - ALA  189  <=> ASP  233  - LYS  236 )                          
 370: 6c70-A etz4-A   174 - 201 <=>  238 - 265   (HIS  191  - SER  218  <=> ILE  238  - PRO  265 )                          
 370: 6c70-A etz4-A   204 - 207 <=>  267 - 270   (LEU  221  - CYS  224  <=> THR  267  - SER  270 )                          
 370: 6c70-A etz4-A   257 - 260 <=>  290 - 293   (VAL  343  - ALA  346  <=> HIS  290  - LEU  293 )                          
 370: 6c70-A etz4-A   262 - 282 <=>  294 - 314   (GLY  348  - GLN  368  <=> LEU  294  - SER  314 )                          
 370: 6c70-A etz4-A   286 - 289 <=>  349 - 352   (VAL  372  - VAL  375  <=> LEU  349  - THR  352 )                          
 371: 6c70-A eq9o-A     8 -  12 <=>    1 -   5   (ALA   10  - PRO   14  <=> MET    1  - PRO    5 )                          
 371: 6c70-A eq9o-A    25 -  28 <=>   28 -  31   (PHE   27  - TYR   30  <=> HIS   28  - ASP   31 )                          
 371: 6c70-A eq9o-A    29 -  32 <=>   34 -  37   (SER   31  - LYS   34  <=> ALA   34  - ALA   37 )                          
 371: 6c70-A eq9o-A    41 -  46 <=>   70 -  75   (ILE   43  - LEU   48  <=> SER   70  - HIS   75 )                          
 371: 6c70-A eq9o-A    70 -  86 <=>  104 - 120   (ALA   72  - ILE   88  <=> HIS  104  - THR  120 )                          
 371: 6c70-A eq9o-A   160 - 163 <=>  126 - 129   (ILE  177  - PHE  180  <=> TYR  126  - GLY  129 )                          
 371: 6c70-A eq9o-A   176 - 179 <=>  132 - 135   (PHE  193  - ILE  196  <=> LEU  132  - ILE  135 )                          
 371: 6c70-A eq9o-A   193 - 200 <=>  155 - 162   (ASN  210  - CYS  217  <=> SER  155  - ARG  162 )                          
 371: 6c70-A eq9o-A   261 - 274 <=>  164 - 177   (TYR  347  - ILE  360  <=> PRO  164  - SER  177 )                          
 371: 6c70-A eq9o-A   276 - 279 <=>  178 - 181   (LEU  362  - LEU  365  <=> ALA  178  - GLU  181 )                          
 371: 6c70-A eq9o-A   297 - 300 <=>  184 - 187   (ILE  383  - LEU  386  <=> THR  184  - ALA  187 )                          
 371: 6c70-A eq9o-A   303 - 308 <=>  188 - 193   (THR  389  - PHE  394  <=> LEU  188  - PHE  193 )                          
 372: 6c70-A erar-A    76 -  79 <=>   43 -  46   (LEU   78  - LEU   81  <=> THR   43  - SER   46 )                          
 372: 6c70-A erar-A   160 - 163 <=>   52 -  55   (ILE  177  - PHE  180  <=> GLU   52  - LEU   55 )                          
 372: 6c70-A erar-A   164 - 167 <=>   57 -  60   (TYR  181  - ASN  184  <=> ASN   57  - LEU   60 )                          
 372: 6c70-A erar-A   170 - 173 <=>  248 - 251   (SER  187  - GLY  190  <=> ASP  248  - ASP  251 )                          
 372: 6c70-A erar-A   174 - 215 <=>  253 - 294   (HIS  191  - ALA  232  <=> LYS  253  - GLN  294 )                          
 372: 6c70-A erar-A   216 - 224 <=>  296 - 304   (ILE  233  - SER  241  <=> GLU  296  - GLY  304 )                          
 372: 6c70-A erar-A   262 - 272 <=>  323 - 333   (GLY  348  - THR  358  <=> ILE  323  - GLY  333 )                          
 372: 6c70-A erar-A   273 - 278 <=>  335 - 340   (THR  359  - LEU  364  <=> LEU  335  - LEU  340 )                          
 372: 6c70-A erar-A   296 - 314 <=>  361 - 379   (VAL  382  - GLY  400  <=> GLU  361  - SER  379 )                          
 372: 6c70-A erar-A   317 - 327 <=>  380 - 390   (LEU  403  - ALA  413  <=> THR  380  - THR  390 )                          
 372: 6c70-A erar-A   330 - 333 <=>  391 - 394   (SER  416  - TRP  419  <=> GLN  391  - GLU  394 )                          
 373: 6c70-A esri-A   288 - 330 <=>    5 -  47   (GLY  374  - SER  416  <=> ILE    5  - ILE   47 )                          
 373: 6c70-A esri-A   331 - 339 <=>  108 - 116   (CYS  417  - GLU  425  <=> ASP  108  - GLU  116 )                          
 373: 6c70-A esri-A   350 - 355 <=>  187 - 192   (GLN  436  - MET  441  <=> PRO  187  - LEU  192 )                          
 373: 6c70-A esri-A   364 - 374 <=>  197 - 207   (THR  450  - LEU  460  <=> PHE  197  - CYS  207 )                          
 373: 6c70-A esri-A   375 - 388 <=>  209 - 222   (GLY  461  - LYS  474  <=> VAL  209  - GLN  222 )                          
 374: 6c70-A esbz-A     3 -   6 <=>   91 -  94   (HIS    5  - LEU    8  <=> ALA   91  - CYS   94 )                          
 374: 6c70-A esbz-A    29 -  39 <=>  272 - 282   (SER   31  - TYR   41  <=> ASN  272  - PHE  282 )                          
 374: 6c70-A esbz-A    40 -  43 <=>  285 - 288   (CYS   42  - THR   45  <=> ASP  285  - GLN  288 )                          
 374: 6c70-A esbz-A    56 -  59 <=>  527 - 530   (VAL   58  - MET   61  <=> PHE  527  - ASN  530 )                          
 374: 6c70-A esbz-A    73 -  92 <=>  532 - 551   (ILE   75  - SER   94  <=> ASP  532  - ASN  551 )                          
 374: 6c70-A esbz-A   193 - 196 <=>  555 - 558   (ASN  210  - ASP  213  <=> TYR  555  - PHE  558 )                          
 374: 6c70-A esbz-A   199 - 202 <=>  582 - 585   (PHE  216  - TRP  219  <=> GLY  582  - MET  585 )                          
 374: 6c70-A esbz-A   262 - 279 <=>  589 - 606   (GLY  348  - LEU  365  <=> GLU  589  - ASP  606 )                          
 375: 6c70-A et3i-A    63 -  92 <=>   11 -  40   (ASP   65  - SER   94  <=> THR   11  - PHE   40 )                          
 375: 6c70-A et3i-A   261 - 284 <=>   50 -  73   (TYR  347  - THR  370  <=> PRO   50  - PHE   73 )                          
 375: 6c70-A et3i-A   285 - 289 <=>   75 -  79   (LYS  371  - VAL  375  <=> TYR   75  - ASN   79 )                          
 375: 6c70-A et3i-A   290 - 312 <=>  109 - 131   (ASN  376  - ILE  398  <=> PHE  109  - ILE  131 )                          
 375: 6c70-A et3i-A   362 - 366 <=>  134 - 138   (PHE  448  - SER  452  <=> ARG  134  - ALA  138 )                          
 376: 6c70-A et2c-A   288 - 315 <=>    6 -  33   (GLY  374  - ASN  401  <=> PRO    6  - ASP   33 )                          
 376: 6c70-A et2c-A   366 - 376 <=>   34 -  44   (SER  452  - ALA  462  <=> LEU   34  - THR   44 )                          
 376: 6c70-A et2c-A   385 - 388 <=>   88 -  91   (VAL  471  - LYS  474  <=> SER   88  - ALA   91 )                          
 377: 6c70-A erwh-A    82 -  85 <=>    4 -   7   (ILE   84  - MET   87  <=> ASN    4  - LYS    7 )                          
 377: 6c70-A erwh-A   263 - 285 <=>    9 -  31   (VAL  349  - LYS  371  <=> ASP    9  - TYR   31 )                          
 377: 6c70-A erwh-A   293 - 296 <=>   32 -  35   (ALA  379  - VAL  382  <=> ASN   32  - VAL   35 )                          
 377: 6c70-A erwh-A   299 - 310 <=>   36 -  47   (TYR  385  - PHE  396  <=> ILE   36  - HIS   47 )                          
 377: 6c70-A erwh-A   369 - 388 <=>   48 -  67   (LEU  455  - LYS  474  <=> LEU   48  - SER   67 )                          
 378: 6c70-A es3q-A    10 -  13 <=>   37 -  40   (LEU   12  - ASN   15  <=> GLY   37  - ILE   40 )                          
 378: 6c70-A es3q-A    64 -  97 <=>  138 - 171   (ASP   66  - LYS   99  <=> LEU  138  - ALA  171 )                          
 378: 6c70-A es3q-A    99 - 102 <=>  173 - 176   (LEU  101  - TRP  104  <=> THR  173  - ALA  176 )                          
 378: 6c70-A es3q-A   119 - 133 <=>  182 - 196   (HIS  121  - VAL  135  <=> ASP  182  - CYS  196 )                          
 378: 6c70-A es3q-A   135 - 139 <=>  197 - 201   (GLY  137  - PHE  141  <=> LEU  197  - VAL  201 )                          
 378: 6c70-A es3q-A   142 - 145 <=>  202 - 205   (ILE  144  - THR  147  <=> GLY  202  - SER  205 )                          
 378: 6c70-A es3q-A   155 - 158 <=>  214 - 217   (ILE  172  - LEU  175  <=> LYS  214  - LYS  217 )                          
 378: 6c70-A es3q-A   177 - 195 <=>  219 - 237   (ALA  194  - LEU  212  <=> THR  219  - ALA  237 )                          
 378: 6c70-A es3q-A   253 - 258 <=>  247 - 252   (LEU  339  - GLY  344  <=> PRO  247  - ALA  252 )                          
 378: 6c70-A es3q-A   262 - 265 <=>  256 - 259   (GLY  348  - LEU  351  <=> ALA  256  - ALA  259 )                          
 378: 6c70-A es3q-A   266 - 286 <=>  275 - 295   (LEU  352  - VAL  372  <=> SER  275  - GLN  295 )                          
 378: 6c70-A es3q-A   287 - 290 <=>  298 - 301   (ASN  373  - ASN  376  <=> VAL  298  - ALA  301 )                          
 378: 6c70-A es3q-A   382 - 388 <=>  324 - 330   (MET  468  - LYS  474  <=> LEU  324  - MET  330 )                          
 379: 6c70-A esco-A     8 -  22 <=>   65 -  79   (ALA   10  - HIS   24  <=> SER   65  - TYR   79 )                          
 379: 6c70-A esco-A    30 -  63 <=>  157 - 190   (GLU   32  - ASP   65  <=> ASP  157  - ASP  190 )                          
 379: 6c70-A esco-A    64 -  90 <=>  209 - 235   (ASP   66  - VAL   92  <=> ARG  209  - PHE  235 )                          
 379: 6c70-A esco-A    95 -  99 <=>  252 - 256   (PHE   97  - LEU  101  <=> LEU  252  - ALA  256 )                          
 379: 6c70-A esco-A   100 - 103 <=>  258 - 261   (ALA  102  - ASN  105  <=> ALA  258  - ASP  261 )                          
 379: 6c70-A esco-A   266 - 281 <=>  278 - 293   (LEU  352  - TYR  367  <=> ALA  278  - LYS  293 )                          
 380: 6c70-A etrr-A   287 - 290 <=>    5 -   8   (ASN  373  - ASN  376  <=> ILE    5  - ARG    8 )                          
 380: 6c70-A etrr-A   292 - 329 <=>   10 -  47   (TYR  378  - TYR  415  <=> GLU   10  - ALA   47 )                          
 380: 6c70-A etrr-A   344 - 347 <=>   48 -  51   (VAL  430  - VAL  433  <=> PRO   48  - LEU   51 )                          
 380: 6c70-A etrr-A   352 - 355 <=>   68 -  71   (GLN  438  - MET  441  <=> GLY   68  - VAL   71 )                          
 380: 6c70-A etrr-A   363 - 366 <=>   76 -  79   (PHE  449  - SER  452  <=> PHE   76  - THR   79 )                          
 380: 6c70-A etrr-A   368 - 388 <=>   80 - 100   (ASP  454  - LYS  474  <=> GLY   80  - GLU  100 )                          
 381: 6c70-A erxg-A     5 -   8 <=>   10 -  13   (GLY    7  - ALA   10  <=> VAL   10  - LEU   13 )                          
 381: 6c70-A erxg-A    10 -  22 <=>   14 -  26   (LEU   12  - HIS   24  <=> PRO   14  - ILE   26 )                          
 381: 6c70-A erxg-A    30 -  63 <=>   91 - 124   (GLU   32  - ASP   65  <=> PRO   91  - SER  124 )                          
 381: 6c70-A erxg-A    64 -  84 <=>  146 - 166   (ASP   66  - LYS   86  <=> ILE  146  - PHE  166 )                          
 381: 6c70-A erxg-A   118 - 144 <=>  189 - 215   (PHE  120  - TRP  146  <=> GLU  189  - LEU  215 )                          
 381: 6c70-A erxg-A   274 - 279 <=>  219 - 224   (ILE  360  - LEU  365  <=> LEU  219  - ALA  224 )                          
 382: 6c70-A errz-A    35 -  38 <=>   36 -  39   (PRO   37  - ILE   40  <=> GLY   36  - TYR   39 )                          
 382: 6c70-A errz-A    61 -  97 <=>  238 - 274   (GLU   63  - LYS   99  <=> ILE  238  - ASN  274 )                          
 382: 6c70-A errz-A   128 - 145 <=>  284 - 301   (ARG  130  - THR  147  <=> PHE  284  - VAL  301 )                          
 382: 6c70-A errz-A   153 - 157 <=>  370 - 374   (SER  155  - ARG  174  <=> ARG  370  - THR  374 )                          
 382: 6c70-A errz-A   158 - 162 <=>  377 - 381   (LEU  175  - THR  179  <=> THR  377  - PHE  381 )                          
 382: 6c70-A errz-A   252 - 290 <=>  409 - 447   (ARG  338  - ASN  376  <=> GLN  409  - TYR  447 )                          
 383: 6c70-A er1t-A    49 -  52 <=>  172 - 175   (LEU   51  - GLY   54  <=> GLU  172  - PRO  175 )                          
 383: 6c70-A er1t-A    54 -  58 <=>  176 - 180   (MET   56  - LEU   60  <=> CYS  176  - LYS  180 )                          
 383: 6c70-A er1t-A    71 -  78 <=>  182 - 189   (ASN   73  - PHE   80  <=> GLY  182  - SER  189 )                          
 383: 6c70-A er1t-A    79 -  90 <=>  192 - 203   (LEU   81  - VAL   92  <=> GLY  192  - HIS  203 )                          
 383: 6c70-A er1t-A   191 - 201 <=>  206 - 216   (VAL  208  - SER  218  <=> LYS  206  - GLU  216 )                          
 383: 6c70-A er1t-A   261 - 286 <=>  218 - 243   (TYR  347  - VAL  372  <=> ASP  218  - LEU  243 )                          
 383: 6c70-A er1t-A   293 - 296 <=>  245 - 248   (ALA  379  - VAL  382  <=> PRO  245  - ILE  248 )                          
 383: 6c70-A er1t-A   305 - 309 <=>  255 - 259   (GLY  391  - LEU  395  <=> SER  255  - ARG  259 )                          
 383: 6c70-A er1t-A   373 - 385 <=>  264 - 276   (VAL  459  - VAL  471  <=> VAL  264  - GLU  276 )                          
 384: 6c70-A esxg-A    59 -  62 <=>  101 - 104   (MET   61  - SER   64  <=> GLN  101  - SER  104 )                          
 384: 6c70-A esxg-A    68 -  76 <=>  106 - 114   (LEU   70  - LEU   78  <=> SER  106  - ASP  114 )                          
 384: 6c70-A esxg-A    80 -  83 <=>  173 - 176   (HIS   82  - VAL   85  <=> LYS  173  - ALA  176 )                          
 384: 6c70-A esxg-A   159 - 162 <=>  184 - 187   (MET  176  - THR  179  <=> LYS  184  - THR  187 )                          
 384: 6c70-A esxg-A   163 - 166 <=>  190 - 193   (PHE  180  - PHE  183  <=> GLN  190  - LEU  193 )                          
 384: 6c70-A esxg-A   171 - 174 <=>  206 - 209   (GLY  188  - HIS  191  <=> ALA  206  - VAL  209 )                          
 384: 6c70-A esxg-A   175 - 217 <=>  211 - 253   (VAL  192  - MET  234  <=> ASN  211  - MET  253 )                          
 384: 6c70-A esxg-A   218 - 221 <=>  255 - 258   (LYS  235  - MET  238  <=> ASN  255  - GLY  258 )                          
 384: 6c70-A esxg-A   245 - 262 <=>  267 - 284   (GLU  331  - GLY  348  <=> THR  267  - GLY  284 )                          
 384: 6c70-A esxg-A   265 - 282 <=>  285 - 302   (LEU  351  - GLN  368  <=> ALA  285  - PHE  302 )                          
 384: 6c70-A esxg-A   284 - 289 <=>  303 - 308   (THR  370  - VAL  375  <=> ALA  303  - LYS  308 )                          
 385: 6c70-A esiu-A    54 -  57 <=>    1 -   4   (MET   56  - ASN   59  <=> MET    1  - ARG    4 )                          
 385: 6c70-A esiu-A   157 - 160 <=>    6 -   9   (ARG  174  - ILE  177  <=> VAL    6  - GLN    9 )                          
 385: 6c70-A esiu-A   184 - 188 <=>   10 -  14   (TYR  201  - SER  205  <=> ARG   10  - PRO   14 )                          
 385: 6c70-A esiu-A   191 - 198 <=>   24 -  31   (VAL  208  - LEU  215  <=> ALA   24  - MET   31 )                          
 385: 6c70-A esiu-A   253 - 260 <=>   45 -  52   (LEU  339  - ALA  346  <=> SER   45  - GLN   52 )                          
 385: 6c70-A esiu-A   276 - 281 <=>   71 -  76   (LEU  362  - TYR  367  <=> PRO   71  - LYS   76 )                          
 385: 6c70-A esiu-A   296 - 315 <=>   92 - 111   (VAL  382  - ASN  401  <=> ARG   92  - ARG  111 )                          
 385: 6c70-A esiu-A   318 - 321 <=>  112 - 115   (ILE  404  - SER  407  <=> GLY  112  - SER  115 )                          
 385: 6c70-A esiu-A   368 - 388 <=>  132 - 152   (ASP  454  - LYS  474  <=> GLY  132  - ALA  152 )                          
 386: 6c70-A eria-A    40 -  44 <=>  139 - 143   (CYS   42  - LEU   46  <=> PRO  139  - GLN  143 )                          
 386: 6c70-A eria-A    47 -  50 <=>  144 - 147   (LEU   49  - GLN   52  <=> LEU  144  - GLY  147 )                          
 386: 6c70-A eria-A    52 -  55 <=>  158 - 161   (GLY   54  - ALA   57  <=> ASP  158  - GLN  161 )                          
 386: 6c70-A eria-A    59 -  62 <=>  162 - 165   (MET   61  - SER   64  <=> CYS  162  - LEU  165 )                          
 386: 6c70-A eria-A    67 -  84 <=>  166 - 183   (ASP   69  - LYS   86  <=> ALA  166  - LEU  183 )                          
 386: 6c70-A eria-A   192 - 195 <=>  186 - 189   (SER  209  - LEU  212  <=> MET  186  - LEU  189 )                          
 386: 6c70-A eria-A   196 - 199 <=>  207 - 210   (ASP  213  - PHE  216  <=> HIS  207  - PRO  210 )                          
 386: 6c70-A eria-A   261 - 277 <=>  212 - 228   (TYR  347  - THR  363  <=> SER  212  - LEU  228 )                          
 386: 6c70-A eria-A   307 - 310 <=>  231 - 234   (VAL  393  - PHE  396  <=> TYR  231  - PRO  234 )                          
 386: 6c70-A eria-A   373 - 376 <=>  243 - 246   (VAL  459  - ALA  462  <=> SER  243  - MET  246 )                          
 386: 6c70-A eria-A   383 - 386 <=>  248 - 251   (VAL  469  - GLN  472  <=> TRP  248  - SER  251 )                          
 387: 6c70-A etw3-A   107 - 113 <=>    8 -  14   (SER  109  - GLU  115  <=> ARG    8  - GLY   14 )                          
 387: 6c70-A etw3-A   116 - 144 <=>   15 -  43   (ALA  118  - TRP  146  <=> LEU   15  - TRP   43 )                          
 387: 6c70-A etw3-A   294 - 297 <=>   44 -  47   (ALA  380  - ILE  383  <=> HIS   44  - GLY   47 )                          
 387: 6c70-A etw3-A   299 - 325 <=>   48 -  74   (TYR  385  - MET  411  <=> MET   48  - MET   74 )                          
 387: 6c70-A etw3-A   327 - 330 <=>   75 -  78   (ALA  413  - SER  416  <=> ASP   75  - ASN   78 )                          
 387: 6c70-A etw3-A   362 - 365 <=>   90 -  93   (PHE  448  - VAL  451  <=> LYS   90  - ILE   93 )                          
 387: 6c70-A etw3-A   368 - 388 <=>   94 - 114   (ASP  454  - LYS  474  <=> SER   94  - VAL  114 )                          
 388: 6c70-A eubr-A    62 -  90 <=>   19 -  47   (SER   64  - VAL   92  <=> ALA   19  - TRP   47 )                          
 388: 6c70-A eubr-A   256 - 259 <=>   51 -  54   (ALA  342  - ASP  345  <=> GLY   51  - TRP   54 )                          
 388: 6c70-A eubr-A   262 - 277 <=>   55 -  70   (GLY  348  - THR  363  <=> HIS   55  - LEU   70 )                          
 388: 6c70-A eubr-A   278 - 284 <=>   72 -  78   (LEU  364  - THR  370  <=> LEU   72  - TRP   78 )                          
 389: 6c70-A erec-A     8 -  23 <=>   88 - 103   (ALA   10  - PHE   25  <=> ASP   88  - ALA  103 )                          
 389: 6c70-A erec-A    26 -  29 <=>  165 - 168   (ASN   28  - SER   31  <=> GLY  165  - GLY  168 )                          
 389: 6c70-A erec-A    32 -  63 <=>  170 - 201   (LYS   34  - ASP   65  <=> ALA  170  - LEU  201 )                          
 389: 6c70-A erec-A    65 -  86 <=>  222 - 243   (VAL   67  - ILE   88  <=> ARG  222  - ILE  243 )                          
 389: 6c70-A erec-A   119 - 122 <=>  268 - 271   (HIS  121  - ALA  124  <=> LEU  268  - ASP  271 )                          
 389: 6c70-A erec-A   124 - 138 <=>  272 - 286   (THR  126  - ILE  140  <=> TYR  272  - THR  286 )                          
 389: 6c70-A erec-A   268 - 281 <=>  290 - 303   (HIS  354  - TYR  367  <=> ASN  290  - LYS  303 )                          
 390: 6c70-A es9i-A    63 -  95 <=>    1 -  33   (ASP   65  - PHE   97  <=> MET    1  - ARG   33 )                          
 390: 6c70-A es9i-A   258 - 282 <=>   35 -  59   (GLY  344  - GLN  368  <=> LYS   35  - ILE   59 )                          
 390: 6c70-A es9i-A   295 - 304 <=>   60 -  69   (THR  381  - LEU  390  <=> ASP   60  - GLY   69 )                          
 391: 6c70-A eua8-A    76 -  79 <=>   90 -  93   (LEU   78  - LEU   81  <=> VAL   90  - MET   93 )                          
 391: 6c70-A eua8-A   159 - 162 <=>   98 - 101   (MET  176  - THR  179  <=> VAL   98  - ALA  101 )                          
 391: 6c70-A eua8-A   163 - 167 <=>  105 - 109   (PHE  180  - ASN  184  <=> TYR  105  - PRO  109 )                          
 391: 6c70-A eua8-A   171 - 215 <=>  208 - 252   (GLY  188  - ALA  232  <=> ASP  208  - ARG  252 )                          
 391: 6c70-A eua8-A   216 - 224 <=>  254 - 262   (ILE  233  - SER  241  <=> SER  254  - GLY  262 )                          
 391: 6c70-A eua8-A   239 - 243 <=>  264 - 268   (ALA  325  - TRP  329  <=> THR  264  - ILE  268 )                          
 391: 6c70-A eua8-A   263 - 276 <=>  282 - 295   (VAL  349  - LEU  362  <=> SER  282  - VAL  295 )                          
 391: 6c70-A eua8-A   299 - 312 <=>  319 - 332   (TYR  385  - ILE  398  <=> SER  319  - MET  332 )                          
 391: 6c70-A eua8-A   313 - 330 <=>  334 - 351   (PHE  399  - SER  416  <=> GLY  334  - PRO  351 )                          
 392: 6c70-A eub0-A   169 - 172 <=>  695 - 698   (MET  186  - ALA  189  <=> ILE  695  - LEU  698 )                          
 392: 6c70-A eub0-A   173 - 210 <=>  700 - 737   (GLY  190  - LEU  227  <=> VAL  700  - LEU  737 )                          
 392: 6c70-A eub0-A   212 - 215 <=>  738 - 741   (HIS  229  - ALA  232  <=> SER  738  - GLY  741 )                          
 392: 6c70-A eub0-A   243 - 278 <=>  743 - 778   (TRP  329  - LEU  364  <=> SER  743  - ASN  778 )                          
 392: 6c70-A eub0-A   282 - 290 <=>  912 - 920   (GLN  368  - ASN  376  <=> LYS  912  - LEU  920 )                          
 392: 6c70-A eub0-A   361 - 364 <=> 1058 -1061   (LYS  447  - THR  450  <=> PHE 1058  - LEU 1061 )                          
 393: 6c70-A essx-A    57 -  65 <=>  426 - 434   (ASN   59  - VAL   67  <=> ILE  426  - ALA  434 )                          
 393: 6c70-A essx-A    69 -  72 <=>  437 - 440   (THR   71  - THR   74  <=> PRO  437  - SER  440 )                          
 393: 6c70-A essx-A    74 -  92 <=>  443 - 461   (THR   76  - SER   94  <=> GLN  443  - PHE  461 )                          
 393: 6c70-A essx-A   259 - 277 <=>  462 - 480   (ASP  345  - THR  363  <=> GLY  462  - GLY  480 )                          
 393: 6c70-A essx-A   288 - 292 <=>  591 - 595   (GLY  374  - TYR  378  <=> GLY  591  - ASP  595 )                          
 393: 6c70-A essx-A   316 - 323 <=>  624 - 631   (ARG  402  - SER  409  <=> ASN  624  - GLU  631 )                          
 393: 6c70-A essx-A   351 - 354 <=>  633 - 636   (CYS  437  - ALA  440  <=> LYS  633  - PHE  636 )                          
 393: 6c70-A essx-A   362 - 365 <=>  645 - 648   (PHE  448  - VAL  451  <=> ASP  645  - ILE  648 )                          
 394: 6c70-A esy1-A     9 -  21 <=>   34 -  46   (ASP   11  - GLY   23  <=> PRO   34  - PRO   46 )                          
 394: 6c70-A esy1-A    59 -  65 <=>   65 -  71   (MET   61  - VAL   67  <=> ILE   65  - GLN   71 )                          
 394: 6c70-A esy1-A    67 -  86 <=>   72 -  91   (ASP   69  - ILE   88  <=> ALA   72  - ILE   91 )                          
 394: 6c70-A esy1-A    87 -  90 <=>   93 -  96   (TYR   89  - VAL   92  <=> LEU   93  - ARG   96 )                          
 394: 6c70-A esy1-A    92 -  95 <=>   97 - 100   (SER   94  - PHE   97  <=> ARG   97  - SER  100 )                          
 394: 6c70-A esy1-A   259 - 282 <=>  102 - 125   (ASP  345  - GLN  368  <=> GLN  102  - LYS  125 )                          
 395: 6c70-A esap-A   291 - 314 <=>    1 -  24   (VAL  377  - GLY  400  <=> MET    1  - GLN   24 )                          
 395: 6c70-A esap-A   316 - 329 <=>   25 -  38   (ARG  402  - TYR  415  <=> GLY   25  - ALA   38 )                          
 395: 6c70-A esap-A   344 - 347 <=>   41 -  44   (VAL  430  - VAL  433  <=> THR   41  - GLY   44 )                          
 395: 6c70-A esap-A   356 - 359 <=>   52 -  55   (SER  442  - GLY  445  <=> MET   52  - MET   55 )                          
 395: 6c70-A esap-A   365 - 388 <=>   58 -  81   (VAL  451  - LYS  474  <=> LEU   58  - GLY   81 )                          
 396: 6c70-A er96-A    45 -  48 <=>  313 - 316   (LEU   47  - LEU   50  <=> THR  313  - ARG  316 )
[truncated: 231,027 more chars]
