# Supplementary material for: Structural screens identify candidate human homologs of insect chemoreceptors and cryptic Drosophila gustatory receptor-like proteins
Source: eLife. 2023 Feb 20;12:e85537. doi: 10.7554/eLife.85537 (PMC9998090; doi:10.7554/eLife.85537)
Supplement: Source data 2. — Individual text files represent the output of the Dali AF-DB search using A. bakeri Or co-receptor (Orco) chain A (PDB 6C70-A) as query and the structural proteome dataset of the indicated species (note the datasets are from version 1 of the AlphaFold Protein Structure Database; subsequent, improved models were used for the pairwise comparisons in Table 1). The four-letter codes in the file names and job titles are as described for Source data 1. [file elife-85537-data2.zip › Efae_6C70A.txt]

# Job: Efae_6C70A
# Query: 6c70A
# No:  Chain   Z    rmsd lali nres  %id PDB  Description
   1:  uvg4-A  4.0  5.8  139   888   10   ENTFC/AFDB:AF-A0A132Z4K2-F1 ATPase ATPASE;

# Structural equivalences
   1: 6c70-A uvg4-A     4 -   9 <=>  683 - 688   (GLN    6  - ASP   11  <=> ILE  683  - SER  688 )                          
   1: 6c70-A uvg4-A    10 -  14 <=>  690 - 694   (LEU   12  - ILE   16  <=> LEU  690  - ASN  694 )                          
   1: 6c70-A uvg4-A    21 -  24 <=>  717 - 720   (GLY   23  - MET   26  <=> GLN  717  - PHE  720 )                          
   1: 6c70-A uvg4-A    94 - 102 <=>  728 - 736   (ILE   96  - TRP  104  <=> LEU  728  - GLU  736 )                          
   1: 6c70-A uvg4-A   104 - 107 <=>  737 - 740   (ASN  106  - SER  109  <=> LYS  737  - PRO  740 )                          
   1: 6c70-A uvg4-A   108 - 111 <=>  742 - 745   (HIS  110  - PHE  113  <=> THR  742  - ARG  745 )                          
   1: 6c70-A uvg4-A   116 - 144 <=>  756 - 784   (ALA  118  - TRP  146  <=> THR  756  - HIS  784 )                          
   1: 6c70-A uvg4-A   182 - 206 <=>  785 - 809   (PHE  199  - ALA  223  <=> SER  785  - ARG  809 )                          
   1: 6c70-A uvg4-A   208 - 211 <=>  810 - 813   (GLU  225  - GLN  228  <=> SER  810  - GLN  813 )                          
   1: 6c70-A uvg4-A   247 - 253 <=>  817 - 823   (HIS  333  - LEU  339  <=> GLN  817  - ASN  823 )                          
   1: 6c70-A uvg4-A   255 - 274 <=>  824 - 843   (THR  341  - ILE  360  <=> ARG  824  - PRO  843 )                          
   1: 6c70-A uvg4-A   299 - 308 <=>  856 - 865   (TYR  385  - PHE  394  <=> GLY  856  - GLY  865 )                          
   1: 6c70-A uvg4-A   309 - 316 <=>  867 - 874   (LEU  395  - ARG  402  <=> ALA  867  - MET  874 )                          
   1: 6c70-A uvg4-A   327 - 330 <=>  885 - 888   (ALA  413  - SER  416  <=> GLN  885  - LYS  888 )                          

# Translation-rotation matrices
-matrix  "6c70-A uvg4-A  U(1,.)   0.557671 -0.103180  0.823624          233.233353"
-matrix  "6c70-A uvg4-A  U(2,.)   0.388486 -0.844420 -0.368827          202.120392"
-matrix  "6c70-A uvg4-A  U(3,.)   0.733541  0.525650 -0.430824          220.860748"
