# Supplementary material for: Structural screens identify candidate human homologs of insect chemoreceptors and cryptic Drosophila gustatory receptor-like proteins
Source: eLife. 2023 Feb 20;12:e85537. doi: 10.7554/eLife.85537 (PMC9998090; doi:10.7554/eLife.85537)
Supplement: Source data 2. — Individual text files represent the output of the Dali AF-DB search using A. bakeri Or co-receptor (Orco) chain A (PDB 6C70-A) as query and the structural proteome dataset of the indicated species (note the datasets are from version 1 of the AlphaFold Protein Structure Database; subsequent, improved models were used for the pairwise comparisons in Table 1). The four-letter codes in the file names and job titles are as described for Source data 1. [file elife-85537-data2.zip › Fped_6c70A.txt]

# Job: Fped_6C70A
# Query: 6c70A
# No:  Chain   Z    rmsd lali nres  %id PDB  Description
   1:  j2sz-A  6.7  4.0  141   413    9   9EURO2/AFDB:AF-A0A0D2GDL6-F1 Unplaced genomic scaffold supercont1.6, 
   2:  j2je-A  6.5  4.7  178   978    9   9EURO2/AFDB:AF-A0A0D2DUF5-F1 Unplaced genomic scaffold supercont1.3, 
   3:  ja11-A  6.1  5.4  155   750    6   9EURO2/AFDB:AF-A0A0D2F4P0-F1 Unplaced genomic scaffold supercont1.3, 
   4:  j6hx-A  5.8  5.1  153   258    5   9EURO2/AFDB:AF-A0A0D2E8N4-F1 Unplaced genomic scaffold supercont1.1, 
   5:  j3f4-A  5.6  5.2  128   549    6   9EURO2/AFDB:AF-A0A0D2GEA4-F1 Unplaced genomic scaffold supercont1.5, 
   6:  j8lc-A  5.6  8.4  105   689   11   9EURO2/AFDB:AF-A0A0D2G714-F1 Unplaced genomic scaffold supercont1.9, 
   7:  j88r-A  5.5  4.8  130   625    6   9EURO2/AFDB:AF-A0A0D2GNN2-F1 Unplaced genomic scaffold supercont1.3, 
   8:  j98b-A  5.4  4.7  171  1332    5   9EURO2/AFDB:AF-A0A0D2FF98-F1 Unplaced genomic scaffold supercont1.1, 
   9:  j5gx-A  5.3 15.9   84   880   10   9EURO2/AFDB:AF-A0A0D2E5W4-F1 Unplaced genomic scaffold supercont1.1, 
  10:  j7j9-A  5.3  5.5  167  1684    5   9EURO2/AFDB:AF-A0A0D2DF32-F1 Unplaced genomic scaffold supercont1.7, 
  11:  j5fh-A  5.3  5.8  134   572    4   9EURO2/AFDB:AF-A0A0D2GW04-F1 Unplaced genomic scaffold supercont1.1, 
  12:  j581-A  5.2  6.9  136   654    6   9EURO2/AFDB:AF-A0A0D2FF21-F1 Unplaced genomic scaffold supercont1.1, 
  13:  j784-A  5.2  7.7   88   543    6   9EURO2/AFDB:AF-A0A0D2EP46-F1 Unplaced genomic scaffold supercont1.7, 
  14:  j50c-A  5.1  6.2  124   456    3   9EURO2/AFDB:AF-A0A0D2GBG5-F1 Unplaced genomic scaffold supercont1.5, 
  15:  j5is-A  5.1  8.3   85  1119    5   9EURO2/AFDB:AF-A0A0D2GXK8-F1 Unplaced genomic scaffold supercont1.6, 
  16:  jbdh-A  5.1  8.3   95  1157    7   9EURO2/AFDB:AF-A0A0D2FD91-F1 Unplaced genomic scaffold supercont1.2, 
  17:  j9ho-A  5.1  4.4   80   859    5   9EURO2/AFDB:AF-A0A0D2F2Y3-F1 Unplaced genomic scaffold supercont1.3, 
  18:  j67z-A  5.0  3.4   63   487    8   9EURO2/AFDB:AF-A0A0D2G9N5-F1 Seryl-tRNA synthetase SERYL-TRNA SYNTHET
  19:  j6rh-A  5.0  8.6  100   674    4   9EURO2/AFDB:AF-A0A0D2GFA7-F1 Unplaced genomic scaffold supercont1.6, 
  20:  j81g-A  5.0  5.1   83   257    8   9EURO2/AFDB:AF-A0A0D2E8W1-F1 Unplaced genomic scaffold supercont1.1, 
  21:  jbyu-A  5.0  4.9  142   263    6   9EURO2/AFDB:AF-A0A0D2E6C0-F1 Unplaced genomic scaffold supercont1.1, 
  22:  jbuc-A  5.0  4.9  163  1557    7   9EURO2/AFDB:AF-A0A0D2ENV1-F1 Unplaced genomic scaffold supercont1.7, 
  23:  jb46-A  5.0 11.6   70   703    4   9EURO2/AFDB:AF-A0A0D2DPE5-F1 Unplaced genomic scaffold supercont1.4, 
  24:  jazd-A  5.0  5.5  163   824    7   9EURO2/AFDB:AF-A0A0D2GYH0-F1 Unplaced genomic scaffold supercont1.2, 
  25:  j5yn-A  5.0  6.4   88   892    7   9EURO2/AFDB:AF-A0A0D2DRK1-F1 Unplaced genomic scaffold supercont1.4, 
  26:  j54d-A  4.9  6.0  107   726    7   9EURO2/AFDB:AF-A0A0D2D9L7-F1 Unplaced genomic scaffold supercont1.9, 
  27:  j415-A  4.9  6.5   92   942    3   9EURO2/AFDB:AF-A0A0D2EJX7-F1 Unplaced genomic scaffold supercont1.8, 
  28:  j67q-A  4.9  5.1  140   230    4   9EURO2/AFDB:AF-A0A0D2GYK5-F1 Unplaced genomic scaffold supercont1.6, 
  29:  j31u-A  4.9  7.1   84   432    2   9EURO2/AFDB:AF-A0A0D2GAC8-F1 Unplaced genomic scaffold supercont1.6, 
  30:  ja3x-A  4.9  8.4   85  1165    9   9EURO2/AFDB:AF-A0A0D2HAQ0-F1 Unplaced genomic scaffold supercont1.3, 
  31:  j884-A  4.9  6.0  133   841    8   9EURO2/AFDB:AF-A0A0D2EYI8-F1 Unplaced genomic scaffold supercont1.4, 
  32:  j743-A  4.9  5.3  131   673    6   9EURO2/AFDB:AF-A0A0D2DB52-F1 Unplaced genomic scaffold supercont1.8, 
  33:  j6yj-A  4.9  8.3  125   753    7   9EURO2/AFDB:AF-A0A0D2DHT6-F1 Chromatin modification-related protein C
  34:  j43q-A  4.9 12.1   78   234    3   9EURO2/AFDB:AF-A0A0D2EWL4-F1 Unplaced genomic scaffold supercont1.5, 
  35:  j7hl-A  4.9  4.2   88   138    5   9EURO2/AFDB:AF-A0A0D2G7Y4-F1 Unplaced genomic scaffold supercont1.6, 
  36:  j9et-A  4.9  5.4  161   307    4   9EURO2/AFDB:AF-A0A0D2GDB5-F1 Unplaced genomic scaffold supercont1.6, 
  37:  j9k2-A  4.9 14.5   66   310    8   9EURO2/AFDB:AF-A0A0D2GZ35-F1 Unplaced genomic scaffold supercont1.2, 
  38:  jbzj-A  4.8  7.4  101   121    2   9EURO2/AFDB:AF-A0A0D2GU99-F1 Unplaced genomic scaffold supercont1.3, 
  39:  j60k-A  4.8  4.6   67   284    4   9EURO2/AFDB:AF-A0A0D2H8P5-F1 Unplaced genomic scaffold supercont1.3, 
  40:  j9p7-A  4.8  6.2  102   220   10   9EURO2/AFDB:AF-A0A0D2G793-F1 Succinate dehydrogenase [ubiquinone] cyt
  41:  j3al-A  4.8  4.0  142  1476    7   9EURO2/AFDB:AF-A0A0D2G2P5-F1 Unplaced genomic scaffold supercont1.8, 
  42:  j3zr-A  4.8  5.5   80   595   13   9EURO2/AFDB:AF-A0A0D2H9F5-F1 Unplaced genomic scaffold supercont1.3, 
  43:  jat6-A  4.8  8.6  114   560   10   9EURO2/AFDB:AF-A0A0D2HAM5-F1 Methylmalonate-semialdehyde dehydrogenas
  44:  ja8e-A  4.8  4.5  121   458    7   9EURO2/AFDB:AF-A0A0D2F149-F1 Unplaced genomic scaffold supercont1.4, 
  45:  j3na-A  4.7  6.2  158  1332   10   9EURO2/AFDB:AF-A0A0D2GSQ0-F1 Cation-transporting ATPase CATION-TRANSP
  46:  j4y3-A  4.7 12.3   78   690    6   9EURO2/AFDB:AF-A0A0D2DEA5-F1 Unplaced genomic scaffold supercont1.7, 
  47:  j4eb-A  4.7 12.7   83   717    5   9EURO2/AFDB:AF-A0A0D2G6J9-F1 Unplaced genomic scaffold supercont1.9, 
  48:  j6n6-A  4.7  9.2  114   242    9   9EURO2/AFDB:AF-A0A0D2FHC9-F1 Unplaced genomic scaffold supercont1.1, 
  49:  j620-A  4.7  4.1   72   394    4   9EURO2/AFDB:AF-A0A0D2GZX3-F1 Unplaced genomic scaffold supercont1.5, 
  50:  j685-A  4.7  5.7   70   889   14   9EURO2/AFDB:AF-A0A0D2HJG5-F1 Unplaced genomic scaffold supercont1.2, 
  51:  j72k-A  4.7  7.6  109   428    5   9EURO2/AFDB:AF-A0A0D2GNS3-F1 Unplaced genomic scaffold supercont1.4, 
  52:  j4c4-A  4.7  8.5   85   453    7   9EURO2/AFDB:AF-A0A0D2H9V1-F1 Chromatin modification-related protein C
  53:  jbn1-A  4.7  3.4   66   732    5   9EURO2/AFDB:AF-A0A0D2GTV7-F1 Unplaced genomic scaffold supercont1.3, 
  54:  j9hw-A  4.7  3.9   87   619    3   9EURO2/AFDB:AF-A0A0D2GEE0-F1 Unplaced genomic scaffold supercont1.6, 
  55:  jc1z-A  4.7 10.4  109   395    7   9EURO2/AFDB:AF-A0A0D2ERW3-F1 Unplaced genomic scaffold supercont1.6, 
  56:  jatg-A  4.7  5.7  159   831    9   9EURO2/AFDB:AF-A0A0D2E0S2-F1 Unplaced genomic scaffold supercont1.2, 
  57:  jaqr-A  4.6  9.7  135  1197    7   9EURO2/AFDB:AF-A0A0D2GDQ1-F1 Unplaced genomic scaffold supercont1.6, 
  58:  j5dy-A  4.6  7.1   96   734    6   9EURO2/AFDB:AF-A0A0D2DH89-F1 Unplaced genomic scaffold supercont1.6, 
  59:  j9u6-A  4.6  2.9   63   272   13   9EURO2/AFDB:AF-A0A0D2GUW3-F1 Unplaced genomic scaffold supercont1.1, 
  60:  jaiq-A  4.6  5.3   80  1272   14   9EURO2/AFDB:AF-A0A0D2FA99-F1 Unplaced genomic scaffold supercont1.2, 
  61:  j2f7-A  4.6  5.8  111   807    6   9EURO2/AFDB:AF-A0A0D2DLW8-F1 Unplaced genomic scaffold supercont1.5, 
  62:  j42o-A  4.6  6.1   89  1226    7   9EURO2/AFDB:AF-A0A0D2FFU7-F1 Unplaced genomic scaffold supercont1.1, 
  63:  j43d-A  4.6  5.1  139   198   12   9EURO2/AFDB:AF-A0A0D2DGC1-F1 Unplaced genomic scaffold supercont1.6, 
  64:  j3cr-A  4.6 10.1   77   293    5   9EURO2/AFDB:AF-A0A0D2EQI8-F1 Unplaced genomic scaffold supercont1.6, 
  65:  ja9s-A  4.6  4.2   70   282    7   9EURO2/AFDB:AF-A0A0D2GIG9-F1 Unplaced genomic scaffold supercont1.5, 
  66:  jbwe-A  4.6 10.3   80   436    6   9EURO2/AFDB:AF-A0A0D2E3M2-F1 Unplaced genomic scaffold supercont1.1, 
  67:  j2zr-A  4.6 12.4   83   390   12   9EURO2/AFDB:AF-A0A0D2GIN9-F1 Unplaced genomic scaffold supercont1.4, 
  68:  j3e7-A  4.6  7.8  115   725    5   9EURO2/AFDB:AF-A0A0D2GRP8-F1 Patatin-like phospholipase domain-contai
  69:  j52t-A  4.5  5.2   86   312    2   9EURO2/AFDB:AF-A0A0D2EMD9-F1 Unplaced genomic scaffold supercont1.7, 
  70:  j9wn-A  4.5  4.5   81   453    1   9EURO2/AFDB:AF-A0A0D2GHD5-F1 Unplaced genomic scaffold supercont1.5, 
  71:  j7y2-A  4.5  4.8   70   421    7   9EURO2/AFDB:AF-A0A0D2DEX2-F1 Unplaced genomic scaffold supercont1.7, 
  72:  j50a-A  4.5  9.3   79   548   10   9EURO2/AFDB:AF-A0A0D2H1I4-F1 CCT-epsilon CCT-EPSILON;
  73:  j56b-A  4.5  4.9  110   446    7   9EURO2/AFDB:AF-A0A0D2DR43-F1 Unplaced genomic scaffold supercont1.4, 
  74:  j5su-A  4.5 10.1   92   622    8   9EURO2/AFDB:AF-A0A0D2G5D3-F1 Unplaced genomic scaffold supercont1.7, 
  75:  j7mp-A  4.5  6.5  154   847    6   9EURO2/AFDB:AF-A0A0D2GA75-F1 Unplaced genomic scaffold supercont1.7, 
  76:  j5zu-A  4.5  4.9  162   817    6   9EURO2/AFDB:AF-A0A0D2F560-F1 Unplaced genomic scaffold supercont1.3, 
  77:  j2zc-A  4.4  3.8   63   511    6   9EURO2/AFDB:AF-A0A0D2EII4-F1 Unplaced genomic scaffold supercont1.9, 
  78:  j90q-A  4.4  5.2   90   318    8   9EURO2/AFDB:AF-A0A0D2E301-F1 Unplaced genomic scaffold supercont1.2, 
  79:  j9dx-A  4.4  7.7   87   460    9   9EURO2/AFDB:AF-A0A0D2GJD3-F1 Unplaced genomic scaffold supercont1.5, 
  80:  j6h2-A  4.4 11.5   65   569    3   9EURO2/AFDB:AF-A0A0D2GRA9-F1 Unplaced genomic scaffold supercont1.8, 
  81:  j59b-A  4.4  7.7   93  1339    4   9EURO2/AFDB:AF-A0A0D2FDB6-F1 Histidine kinase HISTIDINE KINASE;
  82:  j8pe-A  4.4 14.4  118   572   10   9EURO2/AFDB:AF-A0A0D2GQL6-F1 Unplaced genomic scaffold supercont1.3, 
  83:  j9e6-A  4.4  7.7  104   257    6   9EURO2/AFDB:AF-A0A0D2E7V1-F1 Unplaced genomic scaffold supercont1.1, 
  84:  jain-A  4.4 13.6   95  1162    4   9EURO2/AFDB:AF-A0A0D2GM82-F1 Protein kinase C PROTEIN KINASE C;
  85:  j2ts-A  4.4  8.0   61   183    3   9EURO2/AFDB:AF-A0A0D2G3S6-F1 Unplaced genomic scaffold supercont1.7, 
  86:  j6qb-A  4.4 13.5  121   795    4   9EURO2/AFDB:AF-A0A0D2GK38-F1 Unplaced genomic scaffold supercont1.3, 
  87:  j2y0-A  4.4  5.2   73   275    7   9EURO2/AFDB:AF-A0A0D2H7I3-F1 Unplaced genomic scaffold supercont1.4, 
  88:  j84x-A  4.4  6.1  122   260    7   9EURO2/AFDB:AF-A0A0D2GQ37-F1 Unplaced genomic scaffold supercont1.4, 
  89:  j45p-A  4.4  4.7   82  1301    6   9EURO2/AFDB:AF-A0A0D2GW13-F1 Unplaced genomic scaffold supercont1.1, 
  90:  j2ok-A  4.4  5.6   65   152   11   9EURO2/AFDB:AF-A0A0D2H1Y4-F1 Succinate dehydrogenase assembly factor 
  91:  j6qd-A  4.4  8.7  102   443    7   9EURO2/AFDB:AF-A0A0D2E3G4-F1 Unplaced genomic scaffold supercont1.2, 
  92:  j5t8-A  4.4  4.9   94  1453    2   9EURO2/AFDB:AF-A0A0D2DR06-F1 Unplaced genomic scaffold supercont1.4, 
  93:  j2w9-A  4.4  4.7   86   879    5   9EURO2/AFDB:AF-A0A0D2HIH7-F1 Unplaced genomic scaffold supercont1.2, 
  94:  j2vp-A  4.3 12.2   79   302    8   9EURO2/AFDB:AF-A0A0D2F0I3-F1 Unplaced genomic scaffold supercont1.4, 
  95:  j2j7-A  4.3 11.2  116   815    3   9EURO2/AFDB:AF-A0A0D2DCT7-F1 Unplaced genomic scaffold supercont1.7, 
  96:  j8c1-A  4.3 10.1   80   122    6   9EURO2/AFDB:AF-A0A0D2DGZ1-F1 Unplaced genomic scaffold supercont1.6, 
  97:  j5yv-A  4.3  7.5  109   595    7   9EURO2/AFDB:AF-A0A0D2E144-F1 Unplaced genomic scaffold supercont1.2, 
  98:  j7m3-A  4.3  3.4   66   294    9   9EURO2/AFDB:AF-A0A0D2GXH2-F1 Unplaced genomic scaffold supercont1.1, 
  99:  j7no-A  4.3  7.3   78   552   10   9EURO2/AFDB:AF-A0A0D2H396-F1 Unplaced genomic scaffold supercont1.5, 
 100:  j3nn-A  4.3  4.4  159  1087   13   9EURO2/AFDB:AF-A0A0D2H1J4-F1 Unplaced genomic scaffold supercont1.5, 
 101:  j8u2-A  4.3  6.6  116  1891    3   9EURO2/AFDB:AF-A0A0D2GA86-F1 Protein transport protein sec16 PROTEIN 
 102:  j4sn-A  4.3  4.8  132   687    4   9EURO2/AFDB:AF-A0A0D2GKU6-F1 Unplaced genomic scaffold supercont1.5, 
 103:  j7mu-A  4.3  4.8   77   213    8   9EURO2/AFDB:AF-A0A0D2FH05-F1 Unplaced genomic scaffold supercont1.1, 
 104:  j6dd-A  4.3  6.3   92  1038    4   9EURO2/AFDB:AF-A0A0D2G461-F1 Unplaced genomic scaffold supercont1.7, 
 105:  j3bl-A  4.3  4.0   82   241    5   9EURO2/AFDB:AF-A0A0D2GV58-F1 Vacuolar protein sorting-associated prot
 106:  j42n-A  4.2  9.4   96  1025    6   9EURO2/AFDB:AF-A0A0D2H785-F1 AP-3 complex subunit delta AP-3 COMPLEX 
 107:  j85v-A  4.2  3.9   74   265    7   9EURO2/AFDB:AF-A0A0D2DVE1-F1 Unplaced genomic scaffold supercont1.3, 
 108:  jahi-A  4.2 14.4  118   328    3   9EURO2/AFDB:AF-A0A0D2DWD7-F1 Unplaced genomic scaffold supercont1.3, 
 109:  j6em-A  4.2 13.5   79   547    4   9EURO2/AFDB:AF-A0A0D2GQA7-F1 Unplaced genomic scaffold supercont1.8, 
 110:  ja3a-A  4.2  6.6  103   417    3   9EURO2/AFDB:AF-A0A0D2HPF5-F1 Unplaced genomic scaffold supercont1.1, 
 111:  jb3a-A  4.2  4.1   74   309    4   9EURO2/AFDB:AF-A0A0D2FHE9-F1 Unplaced genomic scaffold supercont1.1, 
 112:  j3ga-A  4.2 21.8  101   648    8   9EURO2/AFDB:AF-A0A0D2GSW0-F1 Nucleolar protein 58 NUCLEOLAR PROTEIN 5
 113:  j9pn-A  4.2 10.2   71   438    4   9EURO2/AFDB:AF-A0A0D2DZN9-F1 Unplaced genomic scaffold supercont1.2, 
 114:  j8s1-A  4.2  6.1  121   633    1   9EURO2/AFDB:AF-A0A0D2DKZ4-F1 Unplaced genomic scaffold supercont1.5, 
 115:  j2mq-A  4.2  9.2   93   592    4   9EURO2/AFDB:AF-A0A0D2GD91-F1 Unplaced genomic scaffold supercont1.6, 
 116:  j77a-A  4.2  5.2   89  1301    4   9EURO2/AFDB:AF-A0A0D2G2Q6-F1 Urea amidohydrolase UREA AMIDOHYDROLASE;
 117:  jbjc-A  4.2  9.2   99  1633    8   9EURO2/AFDB:AF-A0A0D2H667-F1 Unplaced genomic scaffold supercont1.4, 
 118:  j9r8-A  4.2  4.4  145   697    5   9EURO2/AFDB:AF-A0A0D2HMZ2-F1 Unplaced genomic scaffold supercont1.1, 
 119:  j57h-A  4.2  6.3  138   596    3   9EURO2/AFDB:AF-A0A0D2G8T0-F1 Unplaced genomic scaffold supercont1.6, 
 120:  j3kt-A  4.2  6.4  112   190   11   9EURO2/AFDB:AF-A0A0D2GLV4-F1 Unplaced genomic scaffold supercont1.4, 
 121:  j7t1-A  4.2  5.7   81   536    2   9EURO2/AFDB:AF-A0A0D2F4K2-F1 Unplaced genomic scaffold supercont1.3, 
 122:  j2x1-A  4.1  6.1  106   523    8   9EURO2/AFDB:AF-A0A0D2DFQ5-F1 Unplaced genomic scaffold supercont1.7, 
 123:  j790-A  4.1  4.8  118   614    8   9EURO2/AFDB:AF-A0A0D2GYA9-F1 Unplaced genomic scaffold supercont1.2, 
 124:  jc1w-A  4.1  6.0   71    77    8   9EURO2/AFDB:AF-A0A0D2GKQ1-F1 Unplaced genomic scaffold supercont1.5, 
 125:  jb1x-A  4.1  5.1  102  1241    3   9EURO2/AFDB:AF-A0A0D2EP36-F1 Unplaced genomic scaffold supercont1.7, 
 126:  j2vo-A  4.1 14.4   65   353    2   9EURO2/AFDB:AF-A0A0D2DS33-F1 Mediator of RNA polymerase II transcript
 127:  j387-A  4.1  3.8   69   327    7   9EURO2/AFDB:AF-A0A0D2GF18-F1 Unplaced genomic scaffold supercont1.4, 
 128:  j4ca-A  4.1  5.5  171   656    4   9EURO2/AFDB:AF-A0A0D2DEB6-F1 Unplaced genomic scaffold supercont1.7, 
 129:  jbsr-A  4.1  3.6  122   701    5   9EURO2/AFDB:AF-A0A0D2EJV1-F1 Unplaced genomic scaffold supercont1.8, 
 130:  j61a-A  4.1  9.5  125  1032    6   9EURO2/AFDB:AF-A0A0D2DUD6-F1 Unplaced genomic scaffold supercont1.3, 
 131:  j7bp-A  4.1  4.6  122   707    4   9EURO2/AFDB:AF-A0A0D2DWL3-F1 Sorting nexin MVP1 SORTING NEXIN MVP1;
 132:  j2om-A  4.1  3.1   61   192    7   9EURO2/AFDB:AF-A0A0D2G272-F1 Unplaced genomic scaffold supercont1.8, 
 133:  jbi0-A  4.1 10.4   99   190    4   9EURO2/AFDB:AF-A0A0D2F6F0-F1 Unplaced genomic scaffold supercont1.3, 
 134:  j4ul-A  4.1  5.6   83   206   12   9EURO2/AFDB:AF-A0A0D2E5M1-F1 Unplaced genomic scaffold supercont1.1, 
 135:  j771-A  4.1  4.4   68   126   12   9EURO2/AFDB:AF-A0A0D2GDJ3-F1 Unplaced genomic scaffold supercont1.5, 
 136:  j74d-A  4.1  6.0   96   543    3   9EURO2/AFDB:AF-A0A0D2EJB9-F1 Unplaced genomic scaffold supercont1.9, 
 137:  ja79-A  4.1  4.6   77   441    3   9EURO2/AFDB:AF-A0A0D2F4P5-F1 Unplaced genomic scaffold supercont1.3, 
 138:  j9wo-A  4.1  7.4  149   743    8   9EURO2/AFDB:AF-A0A0D2DV99-F1 Unplaced genomic scaffold supercont1.3, 
 139:  j9m4-A  4.1  9.7  102   973    5   9EURO2/AFDB:AF-A0A0D2F638-F1 Unplaced genomic scaffold supercont1.3, 
 140:  jabc-A  4.1  6.5  135   248    9   9EURO2/AFDB:AF-A0A0D2GNG6-F1 Unplaced genomic scaffold supercont1.3, 
 141:  jb59-A  4.1  4.2   84   514   10   9EURO2/AFDB:AF-A0A0D2DSM7-F1 Nucleolar protein 58 NUCLEOLAR PROTEIN 5
 142:  j53g-A  4.1 15.1   96   730    4   9EURO2/AFDB:AF-A0A0D2HKR4-F1 Protein CASP PROTEIN CASP;
 143:  j6lr-A  4.1 11.6   74   225    9   9EURO2/AFDB:AF-A0A0D2EPW3-F1 Unplaced genomic scaffold supercont1.7, 
 144:  j2gq-A  4.1  4.4  138   448    7   9EURO2/AFDB:AF-A0A0D2GSM2-F1 Unplaced genomic scaffold supercont1.3, 
 145:  j8ti-A  4.1  7.6  119   383    7   9EURO2/AFDB:AF-A0A0D2GPB0-F1 Unplaced genomic scaffold supercont1.2, 
 146:  j5q6-A  4.1  6.8   68   689    3   9EURO2/AFDB:AF-A0A0D2DQX6-F1 Unplaced genomic scaffold supercont1.4, 
 147:  j3hk-A  4.1  7.4   83   497    6   9EURO2/AFDB:AF-A0A0D2GTW2-F1 Unplaced genomic scaffold supercont1.3, 
 148:  jb57-A  4.1  6.7   87   536    3   9EURO2/AFDB:AF-A0A0D2DZK3-F1 T-complex protein 1 subunit delta T-COMP
 149:  j8tj-A  4.1  4.5  137   694    8   9EURO2/AFDB:AF-A0A0D2F3Y4-F1 Unplaced genomic scaffold supercont1.3, 
 150:  j3cd-A  4.0  8.4  126   597    9   9EURO2/AFDB:AF-A0A0D2H1U7-F1 Unplaced genomic scaffold supercont1.5, 
 151:  j3s6-A  4.0  4.6  116   779    6   9EURO2/AFDB:AF-A0A0D2FBP4-F1 Unplaced genomic scaffold supercont1.2, 
 152:  j42w-A  4.0  6.0  106   436    8   9EURO2/AFDB:AF-A0A0D2FBH9-F1 Unplaced genomic scaffold supercont1.2, 
 153:  j9v4-A  4.0  7.7  103   556    9   9EURO2/AFDB:AF-A0A0D2HBU0-F1 Unplaced genomic scaffold supercont1.3, 
 154:  jaed-A  4.0  4.6   77   166    3   9EURO2/AFDB:AF-A0A0D2DGM4-F1 Unplaced genomic scaffold supercont1.6, 
 155:  j5b5-A  4.0  6.5   92   505    7   9EURO2/AFDB:AF-A0A0D2G012-F1 Unplaced genomic scaffold supercont1.10,
 156:  j7rt-A  4.0  4.5   67   580    6   9EURO2/AFDB:AF-A0A0D2ENE0-F1 Unplaced genomic scaffold supercont1.7, 
 157:  j3md-A  4.0 10.1   90   124    4   9EURO2/AFDB:AF-A0A0D2G773-F1 Unplaced genomic scaffold supercont1.7, 
 158:  j8u8-A  4.0  4.5   63    71    2   9EURO2/AFDB:AF-A0A0D2GHS0-F1 Unplaced genomic scaffold supercont1.5, 
 159:  jbtp-A  4.0  5.0  105   261   10   9EURO2/AFDB:AF-A0A0D2GN62-F1 Unplaced genomic scaffold supercont1.3, 
 160:  jamd-A  4.0  4.8   74  1579   12   9EURO2/AFDB:AF-A0A0D2EQ20-F1 DNA-directed RNA polymerase subunit DNA-
 161:  j3my-A  4.0  8.6  106   502    6   9EURO2/AFDB:AF-A0A0D2GX81-F1 Unplaced genomic scaffold supercont1.1, 
 162:  jauc-A  4.0 17.0  112   619    4   9EURO2/AFDB:AF-A0A0D2GZ72-F1 Unplaced genomic scaffold supercont1.2, 
 163:  j5as-A  4.0 11.3  118   656    6   9EURO2/AFDB:AF-A0A0D2FIQ7-F1 Unplaced genomic scaffold supercont1.1, 
 164:  j67n-A  4.0  4.3  127   271    7   9EURO2/AFDB:AF-A0A0D2GX96-F1 Unplaced genomic scaffold supercont1.1, 
 165:  j8lp-A  4.0  8.9  128   767    7   9EURO2/AFDB:AF-A0A0D2GCT7-F1 Unplaced genomic scaffold supercont1.5, 
 166:  j3ic-A  4.0  6.1   90   142    8   9EURO2/AFDB:AF-A0A0D2DXY0-F1 Unplaced genomic scaffold supercont1.3, 
 167:  jbco-A  4.0  3.4   64   211   11   9EURO2/AFDB:AF-A0A0D2GW27-F1 Unplaced genomic scaffold supercont1.2, 
 168:  j5ob-A  4.0  5.2  132   746   11   9EURO2/AFDB:AF-A0A0D2E4U1-F1 Unplaced genomic scaffold supercont1.1, 
 169:  j3l9-A  4.0  5.0  109   467   11   9EURO2/AFDB:AF-A0A0D2DNM5-F1 Unplaced genomic scaffold supercont1.4, 
 170:  j5f2-A  4.0  6.0  138   792    9   9EURO2/AFDB:AF-A0A0D2EKK4-F1 Unplaced genomic scaffold supercont1.8, 
 171:  j6ul-A  3.9  5.2  111   557    7   9EURO2/AFDB:AF-A0A0D2EY78-F1 Unplaced genomic scaffold supercont1.5, 
 172:  j7gi-A  3.9  5.7   86   341    7   9EURO2/AFDB:AF-A0A0D2G7T0-F1 ATPase GET3 ATPASE GET3;
 173:  jamc-A  3.9  5.7   67   751    3   9EURO2/AFDB:AF-A0A0D2F486-F1 E3 ubiquitin-protein ligase E3 UBIQUITIN
 174:  jaka-A  3.9  4.0   96   596    5   9EURO2/AFDB:AF-A0A0D2E3B7-F1 Unplaced genomic scaffold supercont1.2, 
 175:  jbr7-A  3.9  5.2   78   196    5   9EURO2/AFDB:AF-A0A0D2EVC9-F1 Unplaced genomic scaffold supercont1.5, 
 176:  j46c-A  3.9  8.5   95   349    6   9EURO2/AFDB:AF-A0A0D2H968-F1 Unplaced genomic scaffold supercont1.3, 
 177:  j85f-A  3.9 11.8   91   591   11   9EURO2/AFDB:AF-A0A0D2DB68-F1 Unplaced genomic scaffold supercont1.8, 
 178:  j4lx-A  3.9  6.6   58   132    5   9EURO2/AFDB:AF-A0A0D2HD49-F1 Unplaced genomic scaffold supercont1.3, 
 179:  j4ob-A  3.9  9.7   64   631    9   9EURO2/AFDB:AF-A0A0D2E489-F1 Unplaced genomic scaffold supercont1.1, 
 180:  jbaf-A  3.9  3.0   66   195    9   9EURO2/AFDB:AF-A0A0D2DUA4-F1 Unplaced genomic scaffold supercont1.3, 
 181:  j2y2-A  3.9 15.9  112   539    9   9EURO2/AFDB:AF-A0A0D2G1L9-F1 Unplaced genomic scaffold supercont1.8, 
 182:  jauv-A  3.9  5.6   97   763    4   9EURO2/AFDB:AF-A0A0D2GS50-F1 Unplaced genomic scaffold supercont1.8, 
 183:  j6b7-A  3.9  3.6   68   106    6   9EURO2/AFDB:AF-A0A0D2HBI4-F1 Unplaced genomic scaffold supercont1.3, 
 184:  j3gu-A  3.9  5.2   76   245   11   9EURO2/AFDB:AF-A0A0D2GAW5-F1 Unplaced genomic scaffold supercont1.7, 
 185:  j9su-A  3.9  5.8  124   744    6   9EURO2/AFDB:AF-A0A0D2GX11-F1 Unplaced genomic scaffold supercont1.1, 
 186:  jb8w-A  3.9  6.3  147   600    6   9EURO2/AFDB:AF-A0A0D2GZA2-F1 Component of oligomeric Golgi complex 8 
 187:  j2ve-A  3.9  6.1   82   697    9   9EURO2/AFDB:AF-A0A0D2EX77-F1 Unplaced genomic scaffold supercont1.5, 
 188:  j52u-A  3.9  5.6  110  1558    9   9EURO2/AFDB:AF-A0A0D2GX26-F1 Unplaced genomic scaffold supercont1.2, 
 189:  jbln-A  3.9  3.5   61   230    7   9EURO2/AFDB:AF-A0A0D2GG48-F1 Unplaced genomic scaffold supercont1.6, 
 190:  j812-A  3.9  6.0   90   650   10   9EURO2/AFDB:AF-A0A0D2E141-F1 Unplaced genomic scaffold supercont1.2, 
 191:  j7cf-A  3.9  8.6  101  1867    5   9EURO2/AFDB:AF-A0A0D2HLU5-F1 3-oxoacyl-[acyl-carrier-protein] reducta
 192:  j2gy-A  3.9  4.9  127   639    4   9EURO2/AFDB:AF-A0A0D2GQN9-F1 Unplaced genomic scaffold supercont1.3, 
 193:  jb8u-A  3.9  9.8   86   342    6   9EURO2/AFDB:AF-A0A0D2DHL7-F1 Unplaced genomic scaffold supercont1.6, 
 194:  j4ri-A  3.9 22.8  114   575    9   9EURO2/AFDB:AF-A0A0D2EK01-F1 Unplaced genomic scaffold supercont1.8, 
 195:  j4wd-A  3.9  3.3   65    89    9   9EURO2/AFDB:AF-A0A0D2GVH5-F1 Unplaced genomic scaffold supercont1.7, 
 196:  j45i-A  3.9  7.4  105   971    5   9EURO2/AFDB:AF-A0A0D2DNN2-F1 Unplaced genomic scaffold supercont1.4, 
 197:  j9z9-A  3.8 26.9  105  1088    9   9EURO2/AFDB:AF-A0A0D2DFS4-F1 Unplaced genomic scaffold supercont1.7, 
 198:  ja34-A  3.8  5.9  141   951    8   9EURO2/AFDB:AF-A0A0D2GQ06-F1 Unplaced genomic scaffold supercont1.2, 
 199:  j6tb-A  3.8  3.9   86   619    6   9EURO2/AFDB:AF-A0A0D2FBC6-F1 Unplaced genomic scaffold supercont1.2, 
 200:  jc0k-A  3.8 10.7  113   661    9   9EURO2/AFDB:AF-A0A0D2HLL4-F1 Nucleolar GTP-binding protein 1 NUCLEOLA
 201:  j2gr-A  3.8  5.8  127   893    4   9EURO2/AFDB:AF-A0A0D2H119-F1 Unplaced genomic scaffold supercont1.5, 
 202:  jaxb-A  3.8  8.2   78   762    6   9EURO2/AFDB:AF-A0A0D2E3J0-F1 Unplaced genomic scaffold supercont1.1, 
 203:  j3kv-A  3.8  9.4   65  1018    8   9EURO2/AFDB:AF-A0A0D2DKD4-F1 Unplaced genomic scaffold supercont1.5, 
 204:  jad9-A  3.8 14.8   87   176    6   9EURO2/AFDB:AF-A0A0D2GJB0-F1 Unplaced genomic scaffold supercont1.5, 
 205:  jbwr-A  3.8 23.7  103   827    8   9EURO2/AFDB:AF-A0A0D2DUY1-F1 Unplaced genomic scaffold supercont1.3, 
 206:  j5kw-A  3.8  4.1   80  1241   15   9EURO2/AFDB:AF-A0A0D2FDC6-F1 Unplaced genomic scaffold supercont1.1, 
 207:  jb92-A  3.8  4.8   77   120    8   9EURO2/AFDB:AF-A0A0D2DJC2-F1 Unplaced genomic scaffold supercont1.5, 
 208:  jbj8-A  3.8  4.6  128   634    5   9EURO2/AFDB:AF-A0A0D2FEQ9-F1 Unplaced genomic scaffold supercont1.1, 
 209:  j3bd-A  3.8  6.6  144   714    9   9EURO2/AFDB:AF-A0A0D2GP46-F1 Unplaced genomic scaffold supercont1.2, 
 210:  j3zu-A  3.8  5.2   79   343    8   9EURO2/AFDB:AF-A0A0D2FET1-F1 Unplaced genomic scaffold supercont1.1, 
 211:  j7bo-A  3.8  7.5  105   619    8   9EURO2/AFDB:AF-A0A0D2E718-F1 Unplaced genomic scaffold supercont1.1, 
 212:  jbfk-A  3.8  4.6  124   720    7   9EURO2/AFDB:AF-A0A0D2G9Q7-F1 Unplaced genomic scaffold supercont1.6, 
 213:  j4lq-A  3.8 18.0  110   589    6   9EURO2/AFDB:AF-A0A0D2F8G0-F1 Unplaced genomic scaffold supercont1.2, 
 214:  j9hg-A  3.8  6.4  140   424    6   9EURO2/AFDB:AF-A0A0D2GXV4-F1 Unplaced genomic scaffold supercont1.2, 
 215:  j9jl-A  3.8  4.3   70   965    7   9EURO2/AFDB:AF-A0A0D2DFK9-F1 Unplaced genomic scaffold supercont1.7, 
 216:  j9zq-A  3.8  5.8   78   848    9   9EURO2/AFDB:AF-A0A0D2H5R9-F1 Unplaced genomic scaffold supercont1.1, 
 217:  j9s3-A  3.8  6.5  155   711    3   9EURO2/AFDB:AF-A0A0D2GWD1-F1 Unplaced genomic scaffold supercont1.2, 
 218:  jb7h-A  3.8  4.9   66   566    6   9EURO2/AFDB:AF-A0A0D2DIT6-F1 Unplaced genomic scaffold supercont1.6, 
 219:  j6ic-A  3.8  5.3   79   519    6   9EURO2/AFDB:AF-A0A0D2HI39-F1 Cysteine proteinase 1, mitochondrial CYS
 220:  j2pj-A  3.8  8.4   95   304    4   9EURO2/AFDB:AF-A0A0D2G903-F1 Unplaced genomic scaffold supercont1.8, 
 221:  j54e-A  3.8  6.1   77   352    8   9EURO2/AFDB:AF-A0A0D2GWE0-F1 Unplaced genomic scaffold supercont1.2, 
 222:  j2gl-A  3.8  4.7  110   565   12   9EURO2/AFDB:AF-A0A0D2GFN1-F1 Unplaced genomic scaffold supercont1.4, 
 223:  j84p-A  3.8  6.9  102   394    5   9EURO2/AFDB:AF-A0A0D2GRR9-F1 Endoplasmic reticulum junction formation
 224:  j6bl-A  3.8  7.1  104   765    8   9EURO2/AFDB:AF-A0A0D2FBJ9-F1 Spindle assembly checkpoint component MA
 225:  j88h-A  3.8 10.8   91   160    3   9EURO2/AFDB:AF-A0A0D2DE94-F1 Unplaced genomic scaffold supercont1.7, 
 226:  j8ss-A  3.8 13.7  145   722    6   9EURO2/AFDB:AF-A0A0D2F3R4-F1 Unplaced genomic scaffold supercont1.3, 
 227:  j5vh-A  3.8  4.0   73   666    3   9EURO2/AFDB:AF-A0A0D2DG05-F1 Unplaced genomic scaffold supercont1.6, 
 228:  j8ul-A  3.8  3.7   67   330    6   9EURO2/AFDB:AF-A0A0D2GGC0-F1 Unplaced genomic scaffold supercont1.5, 
 229:  j9kz-A  3.7  4.8  129   551    3   9EURO2/AFDB:AF-A0A0D2HAI5-F1 Unplaced genomic scaffold supercont1.3, 
 230:  jawf-A  3.7 14.3   98   518    4   9EURO2/AFDB:AF-A0A0D2GY50-F1 Unplaced genomic scaffold supercont1.2, 
 231:  j2td-A  3.7 13.8   72   159    6   9EURO2/AFDB:AF-A0A0D2GHG7-F1 Unplaced genomic scaffold supercont1.4, 
 232:  jbld-A  3.7 13.1   82  1344    9   9EURO2/AFDB:AF-A0A0D2HF84-F1 Unplaced genomic scaffold supercont1.2, 
 233:  j8fs-A  3.7  4.6   79   558    6   9EURO2/AFDB:AF-A0A0D2E4W6-F1 Unplaced genomic scaffold supercont1.1, 
 234:  j3ae-A  3.7 12.4   82   204   10   9EURO2/AFDB:AF-A0A0D2GR92-F1 Protein GET1 PROTEIN GET1;
 235:  j4wq-A  3.7  4.5   69   102    9   9EURO2/AFDB:AF-A0A0D2FEP3-F1 Unplaced genomic scaffold supercont1.1, 
 236:  j3st-A  3.7  8.4   80   526   10   9EURO2/AFDB:AF-A0A0D2FBL1-F1 Unplaced genomic scaffold supercont1.2, 
 237:  j69o-A  3.7 17.8   79   524    5   9EURO2/AFDB:AF-A0A0D2G0H0-F1 Adenylyl cyclase-associated protein ADEN
 238:  j3r9-A  3.7  5.0  147   453    7   9EURO2/AFDB:AF-A0A0D2HH92-F1 Unplaced genomic scaffold supercont1.2, 
 239:  j7su-A  3.7  4.9   67   437   12   9EURO2/AFDB:AF-A0A0D2DJP4-F1 Unplaced genomic scaffold supercont1.5, 
 240:  ja2w-A  3.7  6.3   72   282    4   9EURO2/AFDB:AF-A0A0D2DW68-F1 Unplaced genomic scaffold supercont1.3, 
 241:  j655-A  3.7  8.0  107   632    9   9EURO2/AFDB:AF-A0A0D2EKV0-F1 Unplaced genomic scaffold supercont1.8, 
 242:  jahr-A  3.7  5.1  113   570   11   9EURO2/AFDB:AF-A0A0D2HNB5-F1 Unplaced genomic scaffold supercont1.1, 
 243:  j3jp-A  3.7  8.3  124   577    7   9EURO2/AFDB:AF-A0A0D2F6M7-F1 Unplaced genomic scaffold supercont1.3, 
 244:  j63h-A  3.7  4.4   61    98    8   9EURO2/AFDB:AF-A0A0D2ETX3-F1 Unplaced genomic scaffold supercont1.5, 
 245:  j925-A  3.7  4.7   76   510    7   9EURO2/AFDB:AF-A0A0D2GIV6-F1 Unplaced genomic scaffold supercont1.4, 
 246:  j9px-A  3.7  5.4   98   374    6   9EURO2/AFDB:AF-A0A0D2GR02-F1 Unplaced genomic scaffold supercont1.8, 
 247:  j8fw-A  3.7 10.3  101   411    8   9EURO2/AFDB:AF-A0A0D2DFR9-F1 Tubulin-folding cofactor C TUBULIN-FOLDI
 248:  j49d-A  3.7 10.9   99   764   11   9EURO2/AFDB:AF-A0A0D2GLZ4-F1 Unplaced genomic scaffold supercont1.4, 
 249:  j6pj-A  3.7 13.5   68  2029    6   9EURO2/AFDB:AF-A0A0D2GDZ8-F1 Unplaced genomic scaffold supercont1.5, 
 250:  j6ya-A  3.7  6.5  122   558    5   9EURO2/AFDB:AF-A0A0D2DPZ8-F1 Unplaced genomic scaffold supercont1.4, 
 251:  j3el-A  3.7  6.6  101   848    6   9EURO2/AFDB:AF-A0A0D2HCD4-F1 Unplaced genomic scaffold supercont1.3, 
 252:  j7mq-A  3.7  3.2   67   184    3   9EURO2/AFDB:AF-A0A0D2DD62-F1 Unplaced genomic scaffold supercont1.7, 
 253:  j8p2-A  3.7  3.8   97   493    5   9EURO2/AFDB:AF-A0A0D2GF92-F1 Unplaced genomic scaffold supercont1.6, 
 254:  jbe7-A  3.7  7.6   98   236    3   9EURO2/AFDB:AF-A0A0D2DGW9-F1 Unplaced genomic scaffold supercont1.6, 
 255:  j4s3-A  3.7 13.7   90   164    3   9EURO2/AFDB:AF-A0A0D2GTB9-F1 Unplaced genomic scaffold supercont1.3, 
 256:  j58c-A  3.7  4.8  147   768    5   9EURO2/AFDB:AF-A0A0D2G3K7-F1 Unplaced genomic scaffold supercont1.7, 
 257:  jax3-A  3.7  6.5   66   183   12   9EURO2/AFDB:AF-A0A0D2GY42-F1 Unplaced genomic scaffold supercont1.6, 
 258:  j9vl-A  3.7  3.7   67   340    4   9EURO2/AFDB:AF-A0A0D2GH12-F1 Unplaced genomic scaffold supercont1.4, 
 259:  j36k-A  3.7 12.4   91   495    5   9EURO2/AFDB:AF-A0A0D2G6F6-F1 Unplaced genomic scaffold supercont1.9, 
 260:  j84a-A  3.7  9.7  109   225    7   9EURO2/AFDB:AF-A0A0D2H3Z1-F1 Golgi SNAP receptor complex member 1 GOL
 261:  jafi-A  3.7  7.1   79   254    6   9EURO2/AFDB:AF-A0A0D2DWP2-F1 Unplaced genomic scaffold supercont1.3, 
 262:  j4tk-A  3.7  6.9  137   936    9   9EURO2/AFDB:AF-A0A0D2FBE4-F1 Unplaced genomic scaffold supercont1.2, 
 263:  jbyq-A  3.7  7.4  155   768    6   9EURO2/AFDB:AF-A0A0D2GUL4-F1 Spindle pole body component SPINDLE POLE
 264:  j9zr-A  3.7  3.6   96   595    6   9EURO2/AFDB:AF-A0A0D2EKX1-F1 Unplaced genomic scaffold supercont1.8, 
 265:  j3xe-A  3.7 10.7  112   538    3   9EURO2/AFDB:AF-A0A0D2GTJ6-F1 Unplaced genomic scaffold supercont1.7, 
 266:  j4o6-A  3.7  4.4  132   771    9   9EURO2/AFDB:AF-A0A0D2GCW3-F1 Unplaced genomic scaffold supercont1.5, 
 267:  j6jt-A  3.7  7.0   97   135    9   9EURO2/AFDB:AF-A0A0D2GVU3-F1 Prefoldin subunit 4 PREFOLDIN SUBUNIT 4;
 268:  j7vz-A  3.7  3.6  139   714    6   9EURO2/AFDB:AF-A0A0D2E343-F1 Unplaced genomic scaffold supercont1.2, 
 269:  j8po-A  3.7 19.3   74   119    5   9EURO2/AFDB:AF-A0A0D2FG37-F1 Unplaced genomic scaffold supercont1.1, 
 270:  j63e-A  3.7  4.4  129   240    8   9EURO2/AFDB:AF-A0A0D2DZT2-F1 Unplaced genomic scaffold supercont1.2, 
 271:  jbwn-A  3.7  4.0   50   527   10   9EURO2/AFDB:AF-A0A0D2DPL4-F1 Signal recognition particle 54 kDa prote
 272:  jbuv-A  3.7 10.3   89   310    6   9EURO2/AFDB:AF-A0A0D2DVB2-F1 SURF1-like protein SURF1-LIKE PROTEIN;
 273:  j2qg-A  3.6  9.5  138   605    8   9EURO2/AFDB:AF-A0A0D2DCL4-F1 Unplaced genomic scaffold supercont1.7, 
 274:  j5oj-A  3.6 12.3   71   410    6   9EURO2/AFDB:AF-A0A0D2G8F4-F1 Protein FYV10 PROTEIN FYV10;
 275:  j2sg-A  3.6  6.7   82   198   11   9EURO2/AFDB:AF-A0A0D2DD31-F1 Unplaced genomic scaffold supercont1.7, 
 276:  j32t-A  3.6  3.8   68    82    6   9EURO2/AFDB:AF-A0A0D2GDN6-F1 Unplaced genomic scaffold supercont1.6, 
 277:  j3gn-A  3.6 16.3   85   356    8   9EURO2/AFDB:AF-A0A0D2EZ82-F1 Unplaced genomic scaffold supercont1.4, 
 278:  j8s4-A  3.6  5.2  125  1300    3   9EURO2/AFDB:AF-A0A0D2H4Y1-F1 Unplaced genomic scaffold supercont1.1, 
 279:  jc1a-A  3.6  5.2   63   426    5   9EURO2/AFDB:AF-A0A0D2HGH8-F1 Unplaced genomic scaffold supercont1.2, 
 280:  j48g-A  3.6 10.3  109   873    6   9EURO2/AFDB:AF-A0A0D2GSG1-F1 Unplaced genomic scaffold supercont1.2, 
 281:  j845-A  3.6  8.9   89   518    6   9EURO2/AFDB:AF-A0A0D2H8H2-F1 Unplaced genomic scaffold supercont1.3, 
 282:  j45m-A  3.6  6.9  131  1480    5   9EURO2/AFDB:AF-A0A0D2DUN6-F1 Unplaced genomic scaffold supercont1.3, 
 283:  j6nd-A  3.6  9.6   99   869    6   9EURO2/AFDB:AF-A0A0D2GEV2-F1 Vacuolar protein sorting-associated prot
 284:  j72o-A  3.6 14.5  110   637    1   9EURO2/AFDB:AF-A0A0D2E205-F1 Unplaced genomic scaffold supercont1.2, 
 285:  j3hq-A  3.6  6.4  123  1005    3   9EURO2/AFDB:AF-A0A0D2GYJ6-F1 Unplaced genomic scaffold supercont1.2, 
 286:  j2m3-A  3.6  5.7  149   674    7   9EURO2/AFDB:AF-A0A0D2EZZ1-F1 Unplaced genomic scaffold supercont1.4, 
 287:  j97t-A  3.6  8.1   87   748    5   9EURO2/AFDB:AF-A0A0D2EZI9-F1 Terpene cyclase/mutase family member TER
 288:  ja5e-A  3.6  5.0   94   189    9   9EURO2/AFDB:AF-A0A0D2DGF7-F1 Unplaced genomic scaffold supercont1.6, 
 289:  j8l1-A  3.6 12.7   85   196    6   9EURO2/AFDB:AF-A0A0D2GLP6-F1 Unplaced genomic scaffold supercont1.4, 
 290:  j5ue-A  3.6 12.8   89  1126    3   9EURO2/AFDB:AF-A0A0D2GRB5-F1 Unplaced genomic scaffold supercont1.8, 
 291:  j39m-A  3.6  9.5  113   512    7   9EURO2/AFDB:AF-A0A0D2DP61-F1 Unplaced genomic scaffold supercont1.4, 
 292:  jark-A  3.6  6.3  152  1090    8   9EURO2/AFDB:AF-A0A0D2GYD3-F1 Unplaced genomic scaffold supercont1.6, 
 293:  j88l-A  3.6 15.2   81  1332    4   9EURO2/AFDB:AF-A0A0D2DZI0-F1 Unplaced genomic scaffold supercont1.2, 
 294:  j4q4-A  3.6  5.6  156   563    9   9EURO2/AFDB:AF-A0A0D2GY14-F1 Unplaced genomic scaffold supercont1.6, 
 295:  j90e-A  3.6  6.3  109   600    8   9EURO2/AFDB:AF-A0A0D2DIF3-F1 Unplaced genomic scaffold supercont1.6, 
 296:  jazk-A  3.6  8.8  103  1508    8   9EURO2/AFDB:AF-A0A0D2GXJ4-F1 Unplaced genomic scaffold supercont1.6, 
 297:  j43k-A  3.6  8.2   63   390    8   9EURO2/AFDB:AF-A0A0D2GD35-F1 Unplaced genomic scaffold supercont1.6, 
 298:  jb86-A  3.6  4.1  122   497    6   9EURO2/AFDB:AF-A0A0D2GQ33-F1 Unplaced genomic scaffold supercont1.4, 
 299:  j5ea-A  3.6  4.6  139   245    8   9EURO2/AFDB:AF-A0A0D2H086-F1 Unplaced genomic scaffold supercont1.5, 
 300:  j61b-A  3.6  4.2  150   628    8   9EURO2/AFDB:AF-A0A0D2GXQ8-F1 Unplaced genomic scaffold supercont1.2, 
 301:  j2hx-A  3.6  4.7   74   279    4   9EURO2/AFDB:AF-A0A0D2HMM5-F1 Unplaced genomic scaffold supercont1.1, 
 302:  j86f-A  3.6  4.8  100   172    6   9EURO2/AFDB:AF-A0A0D2G9W1-F1 Unplaced genomic scaffold supercont1.7, 
 303:  j622-A  3.6  8.9  137   929    7   9EURO2/AFDB:AF-A0A0D2GK64-F1 Mechanosensitive ion channel protein MEC
 304:  j7ow-A  3.6  7.1  107   396    7   9EURO2/AFDB:AF-A0A0D2HN71-F1 Unplaced genomic scaffold supercont1.1, 
 305:  j3s7-A  3.6  6.0  145   691   12   9EURO2/AFDB:AF-A0A0D2FAD8-F1 Unplaced genomic scaffold supercont1.2, 
 306:  j6ky-A  3.6  5.0  129   705   12   9EURO2/AFDB:AF-A0A0D2F5L2-F1 Unplaced genomic scaffold supercont1.3, 
 307:  j3vl-A  3.6  9.0   80   369    8   9EURO2/AFDB:AF-A0A0D2H268-F1 Unplaced genomic scaffold supercont1.5, 
 308:  j7p3-A  3.5  9.4  114   691   11   9EURO2/AFDB:AF-A0A0D2E690-F1 Unplaced genomic scaffold supercont1.1, 
 309:  j9sd-A  3.5  5.6  117   792    8   9EURO2/AFDB:AF-A0A0D2HAT9-F1 Unplaced genomic scaffold supercont1.3, 
 310:  j53n-A  3.5  4.4  111   585    5   9EURO2/AFDB:AF-A0A0D2DLA9-F1 Unplaced genomic scaffold supercont1.5, 
 311:  j5me-A  3.5  8.5  142   594    8   9EURO2/AFDB:AF-A0A0D2GX41-F1 Unplaced genomic scaffold supercont1.1, 
 312:  j64z-A  3.5  7.2   77   596   10   9EURO2/AFDB:AF-A0A0D2HLM9-F1 Unplaced genomic scaffold supercont1.1, 
 313:  jbtr-A  3.5  6.3  150   694    7   9EURO2/AFDB:AF-A0A0D2FCB8-F1 Unplaced genomic scaffold supercont1.2, 
 314:  ja1x-A  3.5  3.8   62   513    8   9EURO2/AFDB:AF-A0A0D2GHP2-F1 Unplaced genomic scaffold supercont1.4, 
 315:  j7hq-A  3.5  3.9  122   418    8   9EURO2/AFDB:AF-A0A0D2EMC5-F1 Unplaced genomic scaffold supercont1.7, 
 316:  j7d5-A  3.5  6.9  158  1490    4   9EURO2/AFDB:AF-A0A0D2DZ04-F1 Unplaced genomic scaffold supercont1.2, 
 317:  j5k2-A  3.5 13.1   83   669    4   9EURO2/AFDB:AF-A0A0D2GTN9-F1 Unplaced genomic scaffold supercont1.2, 
 318:  j8is-A  3.5  7.7  153   550    9   9EURO2/AFDB:AF-A0A0D2EQJ3-F1 Unplaced genomic scaffold supercont1.6, 
 319:  j6pb-A  3.5  8.9   79   149    8   9EURO2/AFDB:AF-A0A0D2H0F1-F1 Unplaced genomic scaffold supercont1.5, 
 320:  j3su-A  3.5 14.5  114   679    6   9EURO2/AFDB:AF-A0A0D2G490-F1 Unplaced genomic scaffold supercont1.7, 
 321:  jbg6-A  3.5  4.7   84   717    1   9EURO2/AFDB:AF-A0A0D2GI30-F1 Unplaced genomic scaffold supercont1.5, 
 322:  jasn-A  3.5  8.2   75   182    4   9EURO2/AFDB:AF-A0A0D2F368-F1 ER membrane protein complex subunit 4 ER
 323:  jahu-A  3.5  5.2  126   596    8   9EURO2/AFDB:AF-A0A0D2EP75-F1 Unplaced genomic scaffold supercont1.7, 
 324:  j8h7-A  3.5  2.8   53    97    6   9EURO2/AFDB:AF-A0A0D2DJD3-F1 Unplaced genomic scaffold supercont1.5, 
 325:  j9nx-A  3.5  7.3   80  1170    9   9EURO2/AFDB:AF-A0A0D2GXB3-F1 Unplaced genomic scaffold supercont1.2, 
 326:  j4nb-A  3.5  9.1  135   606    5   9EURO2/AFDB:AF-A0A0D2GR57-F1 Unplaced genomic scaffold supercont1.3, 
 327:  j8dz-A  3.5  3.6   64   753    6   9EURO2/AFDB:AF-A0A0D2F884-F1 Unplaced genomic scaffold supercont1.2, 
 328:  j946-A  3.5  7.1   88  1683    6   9EURO2/AFDB:AF-A0A0D2DWA9-F1 Non-specific serine/threonine protein ki
 329:  j32p-A  3.5  9.2  139   687    5   9EURO2/AFDB:AF-A0A0D2DEP3-F1 Conserved oligomeric Golgi complex subun
 330:  j6am-A  3.5  3.6   84   244    6   9EURO2/AFDB:AF-A0A0D2DXB3-F1 Hydrogen voltage-gated channel 1 HYDROGE
 331:  j90b-A  3.5  5.9   95   858    7   9EURO2/AFDB:AF-A0A0D2HLH3-F1 Unplaced genomic scaffold supercont1.1, 
 332:  j5kc-A  3.5 12.9  141   453    2   9EURO2/AFDB:AF-A0A0D2FAB2-F1 Unplaced genomic scaffold supercont1.2, 
 333:  j3ta-A  3.5  8.4  112   230    9   9EURO2/AFDB:AF-A0A0D2F1B0-F1 Unplaced genomic scaffold supercont1.4, 
 334:  j6zj-A  3.5  9.7  116   725    6   9EURO2/AFDB:AF-A0A0D2GPG6-F1 Unplaced genomic scaffold supercont1.4, 
 335:  j92c-A  3.5  3.2   61   217    5   9EURO2/AFDB:AF-A0A0D2GJA0-F1 Unplaced genomic scaffold supercont1.5, 
 336:  j32v-A  3.5  6.9  164   615    7   9EURO2/AFDB:AF-A0A0D2GBY1-F1 Vacuolar protein sorting-associated prot
 337:  j9xx-A  3.5  6.7   65   109    8   9EURO2/AFDB:AF-A0A0D2G7W1-F1 Unplaced genomic scaffold supercont1.8, 
 338:  j4ct-A  3.5  4.5  107   433    4   9EURO2/AFDB:AF-A0A0D2F9B9-F1 Unplaced genomic scaffold supercont1.2, 
 339:  j4y1-A  3.5 10.5   97  1195    5   9EURO2/AFDB:AF-A0A0D2GW39-F1 Unplaced genomic scaffold supercont1.1, 
 340:  j9vq-A  3.5 12.5   84   789    7   9EURO2/AFDB:AF-A0A0D2DAL1-F1 Unplaced genomic scaffold supercont1.8, 
 341:  jbvl-A  3.5  5.7  138   732    8   9EURO2/AFDB:AF-A0A0D2GYY1-F1 Unplaced genomic scaffold supercont1.6, 
 342:  j72l-A  3.5  6.8   84   298    6   9EURO2/AFDB:AF-A0A0D2ELE1-F1 Unplaced genomic scaffold supercont1.8, 
 343:  j8b9-A  3.5  5.1   79   658    4   9EURO2/AFDB:AF-A0A0D2H074-F1 Unplaced genomic scaffold supercont1.5, 
 344:  j3ho-A  3.4 10.0  115   578    7   9EURO2/AFDB:AF-A0A0D2HAF5-F1 Unplaced genomic scaffold supercont1.3, 
 345:  jb9y-A  3.4  9.5  157   877    7   9EURO2/AFDB:AF-A0A0D2EY87-F1 Unplaced genomic scaffold supercont1.5, 
 346:  j9nn-A  3.4  7.6   99   252    7   9EURO2/AFDB:AF-A0A0D2DVB8-F1 Unplaced genomic scaffold supercont1.3, 
 347:  j8jg-A  3.4  4.3   71   438    7   9EURO2/AFDB:AF-A0A0D2G9W0-F1 Unplaced genomic scaffold supercont1.7, 
 348:  j5s9-A  3.4  9.2  114   681    4   9EURO2/AFDB:AF-A0A0D2HPP6-F1 Unplaced genomic scaffold supercont1.1, 
 349:  j9tn-A  3.4  3.7   72  1590    4   9EURO2/AFDB:AF-A0A0D2DE11-F1 Unplaced genomic scaffold supercont1.7, 
 350:  j9ic-A  3.4  5.7   99   607    7   9EURO2/AFDB:AF-A0A0D2EV47-F1 Unplaced genomic scaffold supercont1.5, 
 351:  jbnw-A  3.4  5.1  124   660    8   9EURO2/AFDB:AF-A0A0D2FB56-F1 Unplaced genomic scaffold supercont1.2, 
 352:  j76t-A  3.4  4.4  121   349    5   9EURO2/AFDB:AF-A0A0D2GXX3-F1 Unplaced genomic scaffold supercont1.6, 
 353:  jbbz-A  3.4  8.1  143   604    3   9EURO2/AFDB:AF-A0A0D2DK97-F1 Unplaced genomic scaffold supercont1.5, 
 354:  ja61-A  3.4  5.4   97   592    5   9EURO2/AFDB:AF-A0A0D2GBS6-F1 CCT-theta CCT-THETA;
 355:  j5ia-A  3.4  8.8  114  1091    4   9EURO2/AFDB:AF-A0A0D2GX67-F1 Unplaced genomic scaffold supercont1.1, 
 356:  j7qa-A  3.4  5.1  116   451    9   9EURO2/AFDB:AF-A0A0D2GK69-F1 Unplaced genomic scaffold supercont1.5, 
 357:  j800-A  3.4  5.2  135   506   11   9EURO2/AFDB:AF-A0A0D2E3L8-F1 Unplaced genomic scaffold supercont1.1, 
 358:  jafq-A  3.4  5.9  101   875    3   9EURO2/AFDB:AF-A0A0D2GW74-F1 Unplaced genomic scaffold supercont1.6, 
 359:  j68l-A  3.4  7.9  106   227    6   9EURO2/AFDB:AF-A0A0D2H4P2-F1 Unplaced genomic scaffold supercont1.4, 
 360:  jbjo-A  3.4  6.9  132   544    5   9EURO2/AFDB:AF-A0A0D2G709-F1 Unplaced genomic scaffold supercont1.9, 
 361:  j5cb-A  3.4  3.9   71   499    7   9EURO2/AFDB:AF-A0A0D2DSA8-F1 Unplaced genomic scaffold supercont1.4, 
 362:  j2jh-A  3.4  6.5  111   557   14   9EURO2/AFDB:AF-A0A0D2H6B3-F1 Unplaced genomic scaffold supercont1.4, 
 363:  j3fs-A  3.4  6.4  152   687    5   9EURO2/AFDB:AF-A0A0D2HPW1-F1 Unplaced genomic scaffold supercont1.1, 
 364:  j9dz-A  3.4 11.0  112   529   10   9EURO2/AFDB:AF-A0A0D2DF35-F1 Palmitoyltransferase PALMITOYLTRANSFERAS
 365:  j4z6-A  3.4  4.0  130   188    8   9EURO2/AFDB:AF-A0A0D2FB19-F1 Golgi apparatus membrane protein TVP23 G
 366:  j99e-A  3.4  7.0  113   584    6   9EURO2/AFDB:AF-A0A0D2DEN3-F1 Unplaced genomic scaffold supercont1.7, 
 367:  jahd-A  3.4 13.6   77   184   12   9EURO2/AFDB:AF-A0A0D2FAV9-F1 Unplaced genomic scaffold supercont1.2, 
 368:  j3cl-A  3.4  5.6   85  1431    7   9EURO2/AFDB:AF-A0A0D2G7E5-F1 Unplaced genomic scaffold supercont1.8, 
 369:  j58t-A  3.4  6.1   75   367   13   9EURO2/AFDB:AF-A0A0D2FBK5-F1 Unplaced genomic scaffold supercont1.2, 
 370:  j66w-A  3.4  4.2   68   247    1   9EURO2/AFDB:AF-A0A0D2E2A7-F1 Mediator of RNA polymerase II transcript
 371:  j81h-A  3.4 23.0  106   365    1   9EURO2/AFDB:AF-A0A0D2GPS4-F1 Unplaced genomic scaffold supercont1.9, 
 372:  j6hs-A  3.4  7.5   68   419    9   9EURO2/AFDB:AF-A0A0D2H381-F1 Mediator of RNA polymerase II transcript
 373:  j6c0-A  3.4  4.0   75   605    8   9EURO2/AFDB:AF-A0A0D2EJ52-F1 Unplaced genomic scaffold supercont1.9, 
 374:  jc0s-A  3.4  4.8  139   721   12   9EURO2/AFDB:AF-A0A0D2HE21-F1 Unplaced genomic scaffold supercont1.2, 
 375:  j9uj-A  3.4  4.3   73   221   10   9EURO2/AFDB:AF-A0A0D2G1G6-F1 Unplaced genomic scaffold supercont1.8, 
 376:  j8bu-A  3.4  8.7   59  2007    5   9EURO2/AFDB:AF-A0A0D2DJI1-F1 Unplaced genomic scaffold supercont1.5, 
 377:  j6tq-A  3.4  4.2   64   236    6   9EURO2/AFDB:AF-A0A0D2H2I4-F1 Unplaced genomic scaffold supercont1.1, 
 378:  jakw-A  3.4  3.6   57   127    7   9EURO2/AFDB:AF-A0A0D2HMB9-F1 Unplaced genomic scaffold supercont1.1, 
 379:  j61m-A  3.4  5.0   75   594    4   9EURO2/AFDB:AF-A0A0D2GJN4-F1 Unplaced genomic scaffold supercont1.5, 
 380:  j3ya-A  3.4  5.4  111   271    3   9EURO2/AFDB:AF-A0A0D2EKD2-F1 5-demethoxyubiquinone hydroxylase, mitoc
 381:  jafa-A  3.4 13.4   81   501    9   9EURO2/AFDB:AF-A0A0D2GFK4-F1 General transcription and DNA repair fac
 382:  j94i-A  3.4  5.7   75   206    3   9EURO2/AFDB:AF-A0A0D2FD48-F1 Unplaced genomic scaffold supercont1.2, 
 383:  jc0u-A  3.4 14.2   84   393   10   9EURO2/AFDB:AF-A0A0D2HD13-F1 Obg-like ATPase 1 OBG-LIKE ATPASE 1;
 384:  j839-A  3.4  4.9   81   289    6   9EURO2/AFDB:AF-A0A0D2F1S8-F1 Unplaced genomic scaffold supercont1.4, 
 385:  j2jt-A  3.4 11.9   92   176    9   9EURO2/AFDB:AF-A0A0D2GFB8-F1 Mediator of RNA polymerase II transcript
 386:  j3l7-A  3.4 11.1   82   142    4   9EURO2/AFDB:AF-A0A0D2DSM2-F1 Unplaced genomic scaffold supercont1.3, 
 387:  j95e-A  3.4  5.7   98   613    6   9EURO2/AFDB:AF-A0A0D2GHB8-F1 Unplaced genomic scaffold supercont1.4, 
 388:  j5fy-A  3.4  7.8   69   226   10   9EURO2/AFDB:AF-A0A0D2HI22-F1 Unplaced genomic scaffold supercont1.2, 
 389:  j8jk-A  3.4  4.9  130   555    7   9EURO2/AFDB:AF-A0A0D2H3P9-F1 Unplaced genomic scaffold supercont1.4, 
 390:  ja25-A  3.4  5.2   75   257    9   9EURO2/AFDB:AF-A0A0D2GHT5-F1 Unplaced genomic scaffold supercont1.5, 
 391:  j4ug-A  3.4  3.7   45   203   11   9EURO2/AFDB:AF-A0A0D2GXG7-F1 Unplaced genomic scaffold supercont1.6, 
 392:  jb5e-A  3.4  6.8  114   468    3   9EURO2/AFDB:AF-A0A0D2GPF5-F1 Phosphatidate cytidylyltransferase PHOSP
 393:  j83z-A  3.4  4.2  137   621    9   9EURO2/AFDB:AF-A0A0D2G7S4-F1 Unplaced genomic scaffold supercont1.8, 
 394:  j43x-A  3.4 11.6   87   569    7   9EURO2/AFDB:AF-A0A0D2GVV8-F1 Unplaced genomic scaffold supercont1.1, 
 395:  j9rs-A  3.4  7.4   60   435    8   9EURO2/AFDB:AF-A0A0D2EIW6-F1 Unplaced genomic scaffold supercont1.9, 
 396:  j9au-A  3.3  3.5   87   984    5   9EURO2/AFDB:AF-A0A0D2ET86-F1 Unplaced genomic scaffold supercont1.6, 
 397:  jay4-A  3.3  5.3  145   521    8   9EURO2/AFDB:AF-A0A0D2ET37-F1 Unplaced genomic scaffold supercont1.6, 
 398:  jbt1-A  3.3  5.1  149   349    7   9EURO2/AFDB:AF-A0A0D2DE07-F1 Unplaced genomic scaffold supercont1.7, 
 399:  j81p-A  3.3  4.2   68   182    9   9EURO2/AFDB:AF-A0A0D2EKN1-F1 Unplaced genomic scaffold supercont1.8, 
 400:  j9nk-A  3.3  7.4  134  1131    4   9EURO2/AFDB:AF-A0A0D2E4G9-F1 Unplaced genomic scaffold supercont1.1, 
 401:  jba5-A  3.3  5.9  130  1005    4   9EURO2/AFDB:AF-A0A0D2H660-F1 Unplaced genomic scaffold supercont1.4, 
 402:  j82n-A  3.3  6.5   98   229    5   9EURO2/AFDB:AF-A0A0D2ETY7-F1 Unplaced genomic scaffold supercont1.5, 
 403:  j2gc-A  3.3 13.8  126   607    7   9EURO2/AFDB:AF-A0A0D2GNY2-F1 Unplaced genomic scaffold supercont1.3, 
 404:  j565-A  3.3  8.7  135   444    7   9EURO2/AFDB:AF-A0A0D2EYG1-F1 Peroxisomal membrane protein PEX16 PEROX
 405:  j3qk-A  3.3  9.2  112   902    7   9EURO2/AFDB:AF-A0A0D2GMQ0-F1 Unplaced genomic scaffold supercont1.4, 
 406:  j84w-A  3.3  5.1   87   571    7   9EURO2/AFDB:AF-A0A0D2GCZ0-F1 rRNA adenine N(6)-methyltransferase RRNA
 407:  j7pu-A  3.3  4.1  133   665    4   9EURO2/AFDB:AF-A0A0D2FHM5-F1 Unplaced genomic scaffold supercont1.1, 
 408:  j4yp-A  3.3  5.2  130   642   10   9EURO2/AFDB:AF-A0A0D2DMN8-F1 Unplaced genomic scaffold supercont1.5, 
 409:  j4b2-A  3.3  7.8  108   606    7   9EURO2/AFDB:AF-A0A0D2G963-F1 Unplaced genomic scaffold supercont1.7, 
 410:  j8ei-A  3.3  8.9   96   652    3   9EURO2/AFDB:AF-A0A0D2GJ66-F1 Unplaced genomic scaffold supercont1.3, 
 411:  j5pm-A  3.3  6.4  121   376    8   9EURO2/AFDB:AF-A0A0D2GNT9-F1 Mitochondrial zinc maintenance protein 1
 412:  j5ts-A  3.3  9.9   76   650    9   9EURO2/AFDB:AF-A0A0D2DAX1-F1 Unplaced genomic scaffold supercont1.8, 
 413:  j2na-A  3.3  8.3  101  1073    7   9EURO2/AFDB:AF-A0A0D2GJ73-F1 Unplaced genomic scaffold supercont1.3, 
 414:  j6o4-A  3.3  9.5  109   953    3   9EURO2/AFDB:AF-A0A0D2G0Z7-F1 Unplaced genomic scaffold supercont1.9, 
 415:  j7ek-A  3.3  7.0  107   720    7   9EURO2/AFDB:AF-A0A0D2GTS9-F1 Unplaced genomic scaffold supercont1.7, 
 416:  j7a6-A  3.3  4.8   83   134    5   9EURO2/AFDB:AF-A0A0D2GWG4-F1 Unplaced genomic scaffold supercont1.6, 
 417:  j9mh-A  3.3  6.4  120   994    5   9EURO2/AFDB:AF-A0A0D2GZ90-F1 Unplaced genomic scaffold supercont1.2, 
 418:  j8m0-A  3.3  6.8  163   788    6   9EURO2/AFDB:AF-A0A0D2GYK1-F1 Unplaced genomic scaffold supercont1.2, 
 419:  j320-A  3.3  9.8  158   534    9   9EURO2/AFDB:AF-A0A0D2GZH5-F1 Unplaced genomic scaffold supercont1.1, 
 420:  j65k-A  3.3  9.5  143   297    5   9EURO2/AFDB:AF-A0A0D2GL02-F1 Unplaced genomic scaffold supercont1.4, 
 421:  j3tj-A  3.3 19.7   76   980    8   9EURO2/AFDB:AF-A0A0D2DIF9-F1 Unplaced genomic scaffold supercont1.6, 
 422:  ja15-A  3.3  4.9   94   485    7   9EURO2/AFDB:AF-A0A0D2GVG4-F1 Unplaced genomic scaffold supercont1.1, 
 423:  j4gf-A  3.3  3.7   73   185    8   9EURO2/AFDB:AF-A0A0D2DD57-F1 Copper transporter COPPER TRANSPORTER;
 424:  jc2h-A  3.3  6.1   90   251   12   9EURO2/AFDB:AF-A0A0D2GQ70-F1 Unplaced genomic scaffold supercont1.4, 
 425:  jbwo-A  3.3  6.6   71   750   10   9EURO2/AFDB:AF-A0A0D2H7U3-F1 Unplaced genomic scaffold supercont1.4, 
 426:  j9t1-A  3.3  7.8   78   804    5   9EURO2/AFDB:AF-A0A0D2F7J8-F1 Unplaced genomic scaffold supercont1.3, 
 427:  j6sm-A  3.3 19.2   87   698    5   9EURO2/AFDB:AF-A0A0D2GNZ3-F1 Glycerol-3-phosphate dehydrogenase GLYCE
 428:  jb63-A  3.3  5.3  109   823    7   9EURO2/AFDB:AF-A0A0D2GK39-F1 Unplaced genomic scaffold supercont1.5, 
 429:  ja2k-A  3.3  5.3   78   506    4   9EURO2/AFDB:AF-A0A0D2EV77-F1 Unplaced genomic scaffold supercont1.5, 
 430:  j4wg-A  3.3  5.8  143   532    3   9EURO2/AFDB:AF-A0A0D2GWJ9-F1 Unplaced genomic scaffold supercont1.1, 
 431:  j498-A  3.3  8.2  122   805    7   9EURO2/AFDB:AF-A0A0D2DA48-F1 Unplaced genomic scaffold supercont1.9, 
 432:  jaen-A  3.3  4.3   90   508    4   9EURO2/AFDB:AF-A0A0D2H6B9-F1 Unplaced genomic scaffold supercont1.1, 
 433:  j2x9-A  3.3 21.8  101   721    6   9EURO2/AFDB:AF-A0A0D2GF48-F1 Unplaced genomic scaffold supercont1.6, 
 434:  j2g0-A  3.3  4.4  120   453    8   9EURO2/AFDB:AF-A0A0D2GBB1-F1 Unplaced genomic scaffold supercont1.5, 
 435:  j6po-A  3.3  7.9  144   533    6   9EURO2/AFDB:AF-A0A0D2HB60-F1 Unplaced genomic scaffold supercont1.3, 
 436:  j98g-A  3.3  6.3  121  1559    7   9EURO2/AFDB:AF-A0A0D2DJX9-F1 Unplaced genomic scaffold supercont1.5, 
 437:  jakm-A  3.3 11.6  132   409   13   9EURO2/AFDB:AF-A0A0D2G4J4-F1 Unplaced genomic scaffold supercont1.7, 
 438:  j3ze-A  3.3  4.3   77   378   12   9EURO2/AFDB:AF-A0A0D2G7B2-F1 Unplaced genomic scaffold supercont1.8, 
 439:  jbor-A  3.3  4.1   86   131    7   9EURO2/AFDB:AF-A0A0D2GM37-F1 Unplaced genomic scaffold supercont1.4, 
 440:  j5p4-A  3.3  6.3  106   397    5   9EURO2/AFDB:AF-A0A0D2GR66-F1 Unplaced genomic scaffold supercont1.2, 
 441:  j8iu-A  3.3  3.9   97   822    3   9EURO2/AFDB:AF-A0A0D2GLY3-F1 Unplaced genomic scaffold supercont1.4, 
 442:  j2r0-A  3.3  5.3  123   905    7   9EURO2/AFDB:AF-A0A0D2H1C4-F1 Unplaced genomic scaffold supercont1.5, 
 443:  j7ln-A  3.3  5.6  119   495    7   9EURO2/AFDB:AF-A0A0D2GSM4-F1 Unplaced genomic scaffold supercont1.3, 
 444:  j492-A  3.3  8.7   99   190    9   9EURO2/AFDB:AF-A0A0D2HAJ6-F1 Unplaced genomic scaffold supercont1.3, 
 445:  j8l7-A  3.3  5.2   68    85    6   9EURO2/AFDB:AF-A0A0D2ERA0-F1 Unplaced genomic scaffold supercont1.6, 
 446:  j8yc-A  3.3  5.8  128   730    8   9EURO2/AFDB:AF-A0A0D2G6E6-F1 Unplaced genomic scaffold supercont1.9, 
 447:  j2mm-A  3.3  3.1   59   234    5   9EURO2/AFDB:AF-A0A0D2EVZ5-F1 Mediator of RNA polymerase II transcript
 448:  jby5-A  3.3  7.7  130   348    6   9EURO2/AFDB:AF-A0A0D2GP48-F1 Unplaced genomic scaffold supercont1.9, 
 449:  j4fy-A  3.3 10.0   96   620    7   9EURO2/AFDB:AF-A0A0D2GW52-F1 Serine/threonine-protein kinase RIO1 SER
 450:  j32y-A  3.2  6.4  133  1226    7   9EURO2/AFDB:AF-A0A0D2G8D5-F1 Condensin complex subunit 1 CONDENSIN CO
 451:  jbmg-A  3.2  7.4   71   607    3   9EURO2/AFDB:AF-A0A0D2GBJ8-F1 Unplaced genomic scaffold supercont1.7, 
 452:  jby8-A  3.2  4.1   96   465    6   9EURO2/AFDB:AF-A0A0D2FGY7-F1 Unplaced genomic scaffold supercont1.1, 
 453:  ja39-A  3.2  2.6   67   233    4   9EURO2/AFDB:AF-A0A0D2HFW6-F1 Unplaced genomic scaffold supercont1.2, 
 454:  jb50-A  3.2  5.2  104   502    7   9EURO2/AFDB:AF-A0A0D2F832-F1 Unplaced genomic scaffold supercont1.2, 
 455:  j7i3-A  3.2  6.3   88   143    5   9EURO2/AFDB:AF-A0A0D2DFE4-F1 Unplaced genomic scaffold supercont1.7, 
 456:  j8kn-A  3.2  5.2  110   517    5   9EURO2/AFDB:AF-A0A0D2E2X9-F1 Unplaced genomic scaffold supercont1.2, 
 457:  j84c-A  3.2  5.4  123   614    4   9EURO2/AFDB:AF-A0A0D2EJ64-F1 Unplaced genomic scaffold supercont1.9, 
 458:  j477-A  3.2 14.1   58   277    3   9EURO2/AFDB:AF-A0A0D2DHY6-F1 Unplaced genomic scaffold supercont1.6, 
 459:  j4wv-A  3.2 13.9  100   522    7   9EURO2/AFDB:AF-A0A0D2H4A4-F1 Unplaced genomic scaffold supercont1.1, 
 460:  jaj3-A  3.2  6.6  104   537    8   9EURO2/AFDB:AF-A0A0D2GVX9-F1 Serine/threonine-protein phosphatase SER
 461:  j3s3-A  3.2  3.7   66   347    9   9EURO2/AFDB:AF-A0A0D2GE04-F1 Unplaced genomic scaffold supercont1.5, 
 462:  jaij-A  3.2  4.5  149   579    8   9EURO2/AFDB:AF-A0A0D2DX05-F1 Unplaced genomic scaffold supercont1.3, 
 463:  j7m9-A  3.2 12.5   78   462    6   9EURO2/AFDB:AF-A0A0D2G5T1-F1 25S rRNA adenine-N(1) methyltransferase 
 464:  j7lk-A  3.2  4.1  123   326    8   9EURO2/AFDB:AF-A0A0D2G4G5-F1 Unplaced genomic scaffold supercont1.7, 
 465:  jb74-A  3.2  6.2  134   341    7   9EURO2/AFDB:AF-A0A0D2GPL9-F1 Unplaced genomic scaffold supercont1.9, 
 466:  j649-A  3.2 13.5  109   725    6   9EURO2/AFDB:AF-A0A0D2FEE1-F1 Unplaced genomic scaffold supercont1.1, 
 467:  j32i-A  3.2  7.0  132   518    7   9EURO2/AFDB:AF-A0A0D2GYH5-F1 Unplaced genomic scaffold supercont1.2, 
 468:  j4er-A  3.2  4.4  106  1038    6   9EURO2/AFDB:AF-A0A0D2GWW8-F1 Unplaced genomic scaffold supercont1.2, 
 469:  j4vk-A  3.2  5.4   82   497   11   9EURO2/AFDB:AF-A0A0D2G6G9-F1 Unplaced genomic scaffold supercont1.9, 
 470:  j3ka-A  3.2 11.8  129   507    8   9EURO2/AFDB:AF-A0A0D2H6A5-F1 Sensitive to high expression protein 9, 
 471:  j71q-A  3.2 10.0  116   327    8   9EURO2/AFDB:AF-A0A0D2ENJ0-F1 Unplaced genomic scaffold supercont1.7, 
 472:  j2yu-A  3.2  9.1   88   525    3   9EURO2/AFDB:AF-A0A0D2GDH6-F1 Unplaced genomic scaffold supercont1.5, 
 473:  j7bx-A  3.2  5.3  130   283    3   9EURO2/AFDB:AF-A0A0D2HHF1-F1 Unplaced genomic scaffold supercont1.2, 
 474:  j7ba-A  3.2  7.7  155   611    8   9EURO2/AFDB:AF-A0A0D2H486-F1 Unplaced genomic scaffold supercont1.1, 
 475:  j3rx-A  3.2  3.7  106   267    6   9EURO2/AFDB:AF-A0A0D2G1P7-F1 Unplaced genomic scaffold supercont1.8, 
 476:  j4hv-A  3.2  8.8  112  1229    4   9EURO2/AFDB:AF-A0A0D2EPM3-F1 Unplaced genomic scaffold supercont1.7, 
 477:  j72v-A  3.2  7.0   76   268    3   9EURO2/AFDB:AF-A0A0D2GCQ6-F1 Unplaced genomic scaffold supercont1.5, 
 478:  j7fy-A  3.2  6.0  134   576    7   9EURO2/AFDB:AF-A0A0D2GG82-F1 Unplaced genomic scaffold supercont1.6, 
 479:  j8p3-A  3.2  6.6  143  1408    5   9EURO2/AFDB:AF-A0A0D2GPA6-F1 Unplaced genomic scaffold supercont1.2, 
 480:  j49h-A  3.2  7.1   89   720   10   9EURO2/AFDB:AF-A0A0D2DP69-F1 Unplaced genomic scaffold supercont1.4, 
 481:  j7bk-A  3.2  9.1   71   377   10   9EURO2/AFDB:AF-A0A0D2HK17-F1 ADP-ribose 1''-phosphate phosphatase ADP
 482:  j83e-A  3.2 13.5   92   239   10   9EURO2/AFDB:AF-A0A0D2G7R7-F1 Unplaced genomic scaffold supercont1.6, 
 483:  j5w6-A  3.2  8.3  113   522    5   9EURO2/AFDB:AF-A0A0D2E6T7-F1 Unplaced genomic scaffold supercont1.1, 
 484:  jc1l-A  3.2 12.5   94   582   10   9EURO2/AFDB:AF-A0A0D2DZ54-F1 Unplaced genomic scaffold supercont1.2, 
 485:  j4at-A  3.2  6.1   62   222    6   9EURO2/AFDB:AF-A0A0D2DLQ2-F1 Unplaced genomic scaffold supercont1.5, 
 486:  j55o-A  3.2 19.6   93   816   11   9EURO2/AFDB:AF-A0A0D2DN38-F1 Unplaced genomic scaffold supercont1.5, 
 487:  j6h9-A  3.2  5.4  127   172    4   9EURO2/AFDB:AF-A0A0D2DPX8-F1 Unplaced genomic scaffold supercont1.4, 
 488:  j9e1-A  3.2  4.7  112   246    4   9EURO2/AFDB:AF-A0A0D2GWW2-F1 Unplaced genomic scaffold supercont1.2, 
 489:  j4id-A  3.2  6.1  108   274    4   9EURO2/AFDB:AF-A0A0D2ETJ8-F1 Unplaced genomic scaffold supercont1.6, 
 490:  j66g-A  3.2 11.7  136   497    7   9EURO2/AFDB:AF-A0A0D2GQK4-F1 Unplaced genomic scaffold supercont1.2, 
 491:  jb02-A  3.2  7.3  104   239    8   9EURO2/AFDB:AF-A0A0D2GVM6-F1 Unplaced genomic scaffold supercont1.3, 
 492:  j5p6-A  3.2  6.2  130   654   10   9EURO2/AFDB:AF-A0A0D2DBB8-F1 Unplaced genomic scaffold supercont1.8, 
 493:  j2mx-A  3.2  5.3   75  1139    7   9EURO2/AFDB:AF-A0A0D2EJN0-F1 Unplaced genomic scaffold supercont1.8, 
 494:  j9y7-A  3.2  6.5   92   766    3   9EURO2/AFDB:AF-A0A0D2H218-F1 Unplaced genomic scaffold supercont1.5, 
 495:  jbw2-A  3.2  3.9   83   192    7   9EURO2/AFDB:AF-A0A0D2FAS9-F1 Unplaced genomic scaffold supercont1.2, 
 496:  j6qo-A  3.2  9.7  118   501    9   9EURO2/AFDB:AF-A0A0D2DLU5-F1 Unplaced genomic scaffold supercont1.5, 
 497:  j6ec-A  3.2  6.2   71   108    4   9EURO2/AFDB:AF-A0A0D2H522-F1 Unplaced genomic scaffold supercont1.1, 
 498:  j6e9-A  3.2  4.8  129  1009    5   9EURO2/AFDB:AF-A0A0D2GE79-F1 Unplaced genomic scaffold supercont1.5, 
 499:  j2go-A  3.2 12.3   61   640   11   9EURO2/AFDB:AF-A0A0D2HBS3-F1 Unplaced genomic scaffold supercont1.3, 
 500:  j5na-A  3.2  7.5  156   904    8   9EURO2/AFDB:AF-A0A0D2GPB4-F1 Unplaced genomic scaffold supercont1.2, 
 501:  j2ni-A  3.2  9.3  102   402    6   9EURO2/AFDB:AF-A0A0D2H693-F1 Unplaced genomic scaffold supercont1.4, 
 502:  j9lf-A  3.2 10.9  101  1148    7   9EURO2/AFDB:AF-A0A0D2DLX2-F1 Unplaced genomic scaffold supercont1.5, 
 503:  j7bz-A  3.2  3.9   56   108    2   9EURO2/AFDB:AF-A0A0D2DHB7-F1 Unplaced genomic scaffold supercont1.6, 
 504:  j7qc-A  3.2  8.0  106  1614    7   9EURO2/AFDB:AF-A0A0D2GBA6-F1 Unplaced genomic scaffold supercont1.7, 
 505:  j4kk-A  3.2  5.6   82   510    9   9EURO2/AFDB:AF-A0A0D2HJP7-F1 Unplaced genomic scaffold supercont1.1, 
 506:  j4om-A  3.2  8.7   98   620   12   9EURO2/AFDB:AF-A0A0D2GZE4-F1 Unplaced genomic scaffold supercont1.5, 
 507:  jbbg-A  3.2  3.0   57   100    9   9EURO2/AFDB:AF-A0A0D2GUC5-F1 Dolichol-phosphate mannosyltransferase s
 508:  j7f3-A  3.2  4.7  138   771    8   9EURO2/AFDB:AF-A0A0D2GX51-F1 Unplaced genomic scaffold supercont1.1, 
 509:  j75d-A  3.2  7.5   88   191    9   9EURO2/AFDB:AF-A0A0D2DVT3-F1 Unplaced genomic scaffold supercont1.3, 
 510:  j347-A  3.2  5.0  143   673    8   9EURO2/AFDB:AF-A0A0D2HAI9-F1 Unplaced genomic scaffold supercont1.3, 
 511:  j4ks-A  3.2  8.7   83   360    6   9EURO2/AFDB:AF-A0A0D2GNR9-F1 Unplaced genomic scaffold supercont1.4, 
 512:  j7gu-A  3.2  5.2   84   436    5   9EURO2/AFDB:AF-A0A0D2EQA6-F1 Unplaced genomic scaffold supercont1.7, 
 513:  j8rr-A  3.2  4.6  134   578    7   9EURO2/AFDB:AF-A0A0D2EKB7-F1 Unplaced genomic scaffold supercont1.8, 
 514:  j8gt-A  3.2  7.0  129   593   10   9EURO2/AFDB:AF-A0A0D2GM78-F1 Unplaced genomic scaffold supercont1.4, 
 515:  j41n-A  3.1  4.5  115   609    9   9EURO2/AFDB:AF-A0A0D2GN56-F1 Unplaced genomic scaffold supercont1.3, 
 516:  j2j4-A  3.1  4.2  102   958    4   9EURO2/AFDB:AF-A0A0D2GVJ9-F1 Coatomer subunit beta COATOMER SUBUNIT B
 517:  jau8-A  3.1  5.1  133   365    7   9EURO2/AFDB:AF-A0A0D2GAI1-F1 Unplaced genomic scaffold supercont1.5, 
 518:  jazm-A  3.1  3.7   86   274    8   9EURO2/AFDB:AF-A0A0D2HF46-F1 Unplaced genomic scaffold supercont1.2, 
 519:  j7nv-A  3.1  8.8  106   525    4   9EURO2/AFDB:AF-A0A0D2GHS6-F1 Unplaced genomic scaffold supercont1.5, 
 520:  j3fd-A  3.1  5.4  150   563    7   9EURO2/AFDB:AF-A0A0D2GWF4-F1 Unplaced genomic scaffold supercont1.6, 
 521:  j91m-A  3.1 28.5  117   527    9   9EURO2/AFDB:AF-A0A0D2DM03-F1 Hsp90 chaperone protein kinase-targeting
 522:  j5ly-A  3.1  3.3   52   259   12   9EURO2/AFDB:AF-A0A0D2GC92-F1 Unplaced genomic scaffold supercont1.7, 
 523:  j68q-A  3.1  6.0   86   853   10   9EURO2/AFDB:AF-A0A0D2EQI7-F1 Unplaced genomic scaffold supercont1.7, 
 524:  j77y-A  3.1  5.6  110   618    6   9EURO2/AFDB:AF-A0A0D2GMK4-F1 Unplaced genomic scaffold supercont1.3, 
 525:  j5fb-A  3.1  6.4   56   541    2   9EURO2/AFDB:AF-A0A0D2GJZ7-F1 Unplaced genomic scaffold supercont1.3, 
 526:  j3wz-A  3.1  7.1  121   830    5   9EURO2/AFDB:AF-A0A0D2F1G5-F1 Unplaced genomic scaffold supercont1.4, 
 527:  j9k9-A  3.1  6.2   88  1814    5   9EURO2/AFDB:AF-A0A0D2GU22-F1 Unplaced genomic scaffold supercont1.7, 
 528:  j3jr-A  3.1  8.4   90   680    3   9EURO2/AFDB:AF-A0A0D2F7U7-F1 Unplaced genomic scaffold supercont1.3, 
 529:  j6oq-A  3.1 10.4  140  1308    4   9EURO2/AFDB:AF-A0A0D2D951-F1 Unplaced genomic scaffold supercont1.10,
 530:  jbu7-A  3.1  7.2   76   758    8   9EURO2/AFDB:AF-A0A0D2G8J8-F1 Eukaryotic translation initiation factor
 531:  j85z-A  3.1  9.3  116  1343    9   9EURO2/AFDB:AF-A0A0D2GX57-F1 Elongator complex protein 1 ELONGATOR CO
 532:  j5ps-A  3.1  3.6   67   614    6   9EURO2/AFDB:AF-A0A0D2GZ42-F1 Kinesin-like protein KINESIN-LIKE PROTEI
 533:  j93u-A  3.1  5.1   76  1221    1   9EURO2/AFDB:AF-A0A0D2GH01-F1 DNA mismatch repair protein DNA MISMATCH
 534:  j6xc-A  3.1  5.8  125   370    6   9EURO2/AFDB:AF-A0A0D2GZN5-F1 Unplaced genomic scaffold supercont1.2, 
 535:  j528-A  3.1  5.6   90   419    8   9EURO2/AFDB:AF-A0A0D2DBU0-F1 Unplaced genomic scaffold supercont1.8, 
 536:  jb4y-A  3.1  6.0  115   502   14   9EURO2/AFDB:AF-A0A0D2H225-F1 O-acyltransferase O-ACYLTRANSFERASE;
 537:  jbq6-A  3.1  3.8   82   574    7   9EURO2/AFDB:AF-A0A0D2FEK0-F1 Unplaced genomic scaffold supercont1.1, 
 538:  jasj-A  3.1  7.9  115   182    5   9EURO2/AFDB:AF-A0A0D2HHX9-F1 Unplaced genomic scaffold supercont1.2, 
 539:  j7ky-A  3.1  4.5   97   588   10   9EURO2/AFDB:AF-A0A0D2EK56-F1 Unplaced genomic scaffold supercont1.8, 
 540:  j2w8-A  3.1  5.2   89   469   10   9EURO2/AFDB:AF-A0A0D2GSE0-F1 Unplaced genomic scaffold supercont1.2, 
 541:  jba1-A  3.1  3.3   62   102    8   9EURO2/AFDB:AF-A0A0D2GWT3-F1 Unplaced genomic scaffold supercont1.6, 
 542:  j8n4-A  3.1  8.2  118   220    9   9EURO2/AFDB:AF-A0A0D2G721-F1 Unplaced genomic scaffold supercont1.9, 
 543:  jb4h-A  3.1  5.2  136   324   11   9EURO2/AFDB:AF-A0A0D2GCN4-F1 Unplaced genomic scaffold supercont1.5, 
 544:  j8t0-A  3.1  5.3   91   434    8   9EURO2/AFDB:AF-A0A0D2ENE6-F1 Protein FYV10 PROTEIN FYV10;
 545:  j9c6-A  3.1  6.1  141   651    6   9EURO2/AFDB:AF-A0A0D2DSV9-F1 Unplaced genomic scaffold supercont1.3, 
 546:  j3ok-A  3.1  4.4   80   488    4   9EURO2/AFDB:AF-A0A0D2DYV7-F1 Unplaced genomic scaffold supercont1.2, 
 547:  j4ht-A  3.1 12.9   80  1164    5   9EURO2/AFDB:AF-A0A0D2GHF8-F1 Mediator of RNA polymerase II transcript
 548:  j7qx-A  3.1  3.2   76   353    5   9EURO2/AFDB:AF-A0A0D2HM42-F1 Unplaced genomic scaffold supercont1.1, 
 549:  j9w2-A  3.1  9.6   81   802    5   9EURO2/AFDB:AF-A0A0D2GXW1-F1 Unplaced genomic scaffold supercont1.1, 
 550:  j5l6-A  3.1 12.8   97   532    5   9EURO2/AFDB:AF-A0A0D2DCY4-F1 Aspartokinase ASPARTOKINASE;
 551:  j3ln-A  3.1  8.4  124   859    7   9EURO2/AFDB:AF-A0A0D2G5Y8-F1 Unplaced genomic scaffold supercont1.9, 
 552:  jb60-A  3.1  8.7   78   202    5   9EURO2/AFDB:AF-A0A0D2H8W1-F1 Altered inheritance of mitochondria prot
 553:  j54v-A  3.1  5.7  117   788    3   9EURO2/AFDB:AF-A0A0D2HLV1-F1 Unplaced genomic scaffold supercont1.1, 
 554:  jbuu-A  3.1  5.9  107   345    6   9EURO2/AFDB:AF-A0A0D2GNA4-F1 Protein-serine/threonine kinase PROTEIN-
 555:  jaa7-A  3.1  4.9   96  1043    6   9EURO2/AFDB:AF-A0A0D2G603-F1 Unplaced genomic scaffold supercont1.7, 
 556:  j5hb-A  3.1  6.1  149   856    7   9EURO2/AFDB:AF-A0A0D2GH08-F1 Unplaced genomic scaffold supercont1.4, 
 557:  j6k1-A  3.1  4.3   50   186   12   9EURO2/AFDB:AF-A0A0D2F8I2-F1 Unplaced genomic scaffold supercont1.2, 
 558:  j590-A  3.1  4.5  106   903    6   9EURO2/AFDB:AF-A0A0D2HJJ1-F1 Unplaced genomic scaffold supercont1.1, 
 559:  j32h-A  3.1 17.5   93   280    2   9EURO2/AFDB:AF-A0A0D2F5I3-F1 Unplaced genomic scaffold supercont1.3, 
 560:  j4go-A  3.1  5.4  125   755    3   9EURO2/AFDB:AF-A0A0D2F388-F1 Unplaced genomic scaffold supercont1.3, 
 561:  j82g-A  3.1  4.5   92   174   10   9EURO2/AFDB:AF-A0A0D2GXS4-F1 Unplaced genomic scaffold supercont1.6, 
 562:  jbns-A  3.1  4.1   99   527    4   9EURO2/AFDB:AF-A0A0D2GI33-F1 Unplaced genomic scaffold supercont1.5, 
 563:  j5sm-A  3.1  5.1   78  1468    5   9EURO2/AFDB:AF-A0A0D2GKM6-F1 Unplaced genomic scaffold supercont1.3, 
 564:  j5lb-A  3.1  7.0   74   562    3   9EURO2/AFDB:AF-A0A0D2GAE7-F1 Unplaced genomic scaffold supercont1.6, 
 565:  j9pu-A  3.1  6.7   98   270    7   9EURO2/AFDB:AF-A0A0D2DG94-F1 Unplaced genomic scaffold supercont1.6, 
 566:  j6su-A  3.1  8.5   76   140    7   9EURO2/AFDB:AF-A0A0D2G9W8-F1 Unplaced genomic scaffold supercont1.7, 
 567:  j5rq-A  3.1  5.0   86   478    1   9EURO2/AFDB:AF-A0A0D2GVE7-F1 Unplaced genomic scaffold supercont1.7, 
 568:  jb2k-A  3.1  9.2  158   543    6   9EURO2/AFDB:AF-A0A0D2GUB4-F1 Unplaced genomic scaffold supercont1.2, 
 569:  j9kh-A  3.1  5.5  119   553    6   9EURO2/AFDB:AF-A0A0D2EUG7-F1 Unplaced genomic scaffold supercont1.5, 
 570:  j2lw-A  3.1  7.7  106   612    9   9EURO2/AFDB:AF-A0A0D2GSR4-F1 Unplaced genomic scaffold supercont1.2, 
 571:  j4n3-A  3.1  8.1  124   856    6   9EURO2/AFDB:AF-A0A0D2DCJ7-F1 Unplaced genomic scaffold supercont1.7, 
 572:  jacf-A  3.1  9.2  106   226    9   9EURO2/AFDB:AF-A0A0D2HNY6-F1 Unplaced genomic scaffold supercont1.1, 
 573:  j54x-A  3.1  6.2   67    90    6   9EURO2/AFDB:AF-A0A0D2G104-F1 Unplaced genomic scaffold supercont1.9, 
 574:  j9si-A  3.0  9.7   68   645    9   9EURO2/AFDB:AF-A0A0D2HPG6-F1 Unplaced genomic scaffold supercont1.1, 
 575:  j4n4-A  3.0  4.7  147   741   10   9EURO2/AFDB:AF-A0A0D2DZF1-F1 Unplaced genomic scaffold supercont1.2, 
 576:  ja4q-A  3.0  4.7   64   917    5   9EURO2/AFDB:AF-A0A0D2F0C1-F1 Unplaced genomic scaffold supercont1.4, 
 577:  jamt-A  3.0  5.7   80   740    6   9EURO2/AFDB:AF-A0A0D2GL52-F1 Unplaced genomic scaffold supercont1.4, 
 578:  j77q-A  3.0  5.2  139  1069   10   9EURO2/AFDB:AF-A0A0D2F0L3-F1 NAD-specific glutamate dehydrogenase NAD
 579:  j6wn-A  3.0  4.9  101   532    9   9EURO2/AFDB:AF-A0A0D2GVZ0-F1 Unplaced genomic scaffold supercont1.1, 
 580:  j2no-A  3.0  5.8   93   261   11   9EURO2/AFDB:AF-A0A0D2GKS5-F1 Unplaced genomic scaffold supercont1.3, 
 581:  jbgp-A  3.0  4.6  135   563    9   9EURO2/AFDB:AF-A0A0D2GXH0-F1 Unplaced genomic scaffold supercont1.6, 
 582:  j8fc-A  3.0  7.5  142   753    6   9EURO2/AFDB:AF-A0A0D2HDY7-F1 Inclusion body clearance protein IML2 IN
 583:  jb9z-A  3.0  7.6   90   128    3   9EURO2/AFDB:AF-A0A0D2E195-F1 Unplaced genomic scaffold supercont1.2, 
 584:  jarr-A  3.0  5.9  149   795    7   9EURO2/AFDB:AF-A0A0D2DRH0-F1 Unplaced genomic scaffold supercont1.4, 
 585:  j4dz-A  3.0  5.3  112   881    8   9EURO2/AFDB:AF-A0A0D2DCD8-F1 Unplaced genomic scaffold supercont1.8, 
 586:  j7it-A  3.0  4.3  117   904   10   9EURO2/AFDB:AF-A0A0D2GR43-F1 Spindle pole body component SPINDLE POLE
 587:  j2r7-A  3.0  5.6  138   411    6   9EURO2/AFDB:AF-A0A0D2HP79-F1 Unplaced genomic scaffold supercont1.1, 
 588:  j7ru-A  3.0  5.6   99   439    8   9EURO2/AFDB:AF-A0A0D2GNV2-F1 Unplaced genomic scaffold supercont1.4, 
 589:  j37g-A  3.0  5.1  123   657    7   9EURO2/AFDB:AF-A0A0D2DXR0-F1 Unplaced genomic scaffold supercont1.3, 
 590:  j318-A  3.0  8.3  144   951    9   9EURO2/AFDB:AF-A0A0D2EKE7-F1 Spindle pole body component SPINDLE POLE
 591:  j7b8-A  3.0  9.0   81   370    7   9EURO2/AFDB:AF-A0A0D2HLY7-F1 Unplaced genomic scaffold supercont1.1, 
 592:  j6u8-A  3.0 14.6   96   748    8   9EURO2/AFDB:AF-A0A0D2DM61-F1 Unplaced genomic scaffold supercont1.5, 
 593:  j7b6-A  3.0  5.2   79   234    6   9EURO2/AFDB:AF-A0A0D2GUM6-F1 Unplaced genomic scaffold supercont1.1, 
 594:  j85c-A  3.0  9.4  138   946    7   9EURO2/AFDB:AF-A0A0D2GER8-F1 Unplaced genomic scaffold supercont1.6, 
 595:  jblt-A  3.0  4.6  127   478    6   9EURO2/AFDB:AF-A0A0D2G746-F1 pH-response regulator protein palC PH-RE
 596:  ja9h-A  3.0  4.6   77   320   13   9EURO2/AFDB:AF-A0A0D2GYJ2-F1 Unplaced genomic scaffold supercont1.6, 
 597:  j30t-A  3.0  3.9   60   106    5   9EURO2/AFDB:AF-A0A0D2GPG2-F1 Mitochondrial pyruvate carrier MITOCHOND
 598:  j7d9-A  3.0  5.1  119   654    9   9EURO2/AFDB:AF-A0A0D2FIE1-F1 Unplaced genomic scaffold supercont1.1, 
 599:  j60e-A  3.0  7.6   78   232    6   9EURO2/AFDB:AF-A0A0D2HD63-F1 Unplaced genomic scaffold supercont1.3, 
 600:  j8yx-A  3.0  4.2  127   399    9   9EURO2/AFDB:AF-A0A0D2H5U2-F1 Unplaced genomic scaffold supercont1.1, 
 601:  j8o2-A  3.0  8.7   72   191    7   9EURO2/AFDB:AF-A0A0D2DJ82-F1 Actin-related protein 2/3 complex subuni
 602:  j6ns-A  3.0  5.1  124   382    6   9EURO2/AFDB:AF-A0A0D2FBR5-F1 V-type proton ATPase subunit V-TYPE PROT
 603:  ja6k-A  3.0  4.5   80   445    4   9EURO2/AFDB:AF-A0A0D2EN81-F1 Unplaced genomic scaffold supercont1.7, 
 604:  jae1-A  3.0  4.0   98   237    7   9EURO2/AFDB:AF-A0A0D2GIR7-F1 Unplaced genomic scaffold supercont1.5, 
 605:  j3pb-A  3.0  5.6  132   958    5   9EURO2/AFDB:AF-A0A0D2GDH1-F1 Unplaced genomic scaffold supercont1.5, 
 606:  j9xb-A  3.0  4.9  139   537    7   9EURO2/AFDB:AF-A0A0D2GGS5-F1 Unplaced genomic scaffold supercont1.5, 
 607:  j733-A  3.0  9.5  102   735    3   9EURO2/AFDB:AF-A0A0D2GKL3-F1 Unplaced genomic scaffold supercont1.5, 
 608:  j7s1-A  3.0  6.1   84   375    7   9EURO2/AFDB:AF-A0A0D2G8A6-F1 Unplaced genomic scaffold supercont1.8, 
 609:  j4qt-A  3.0  7.7   91   200    2   9EURO2/AFDB:AF-A0A0D2GHZ6-F1 Altered inheritance of mitochondria prot
 610:  j34s-A  3.0  8.3   78   908    8   9EURO2/AFDB:AF-A0A0D2DQ87-F1 Unplaced genomic scaffold supercont1.4, 
 611:  jbeg-A  3.0  4.1   92   174    8   9EURO2/AFDB:AF-A0A0D2E0A5-F1 Unplaced genomic scaffold supercont1.2, 
 612:  j690-A  3.0 11.0  110   635    7   9EURO2/AFDB:AF-A0A0D2HJD2-F1 Unplaced genomic scaffold supercont1.2, 
 613:  j7lj-A  3.0  5.0  126   680    7   9EURO2/AFDB:AF-A0A0D2EVK7-F1 Unplaced genomic scaffold supercont1.5, 
 614:  j5ej-A  3.0  9.0  101   609    4   9EURO2/AFDB:AF-A0A0D2HJT7-F1 Unplaced genomic scaffold supercont1.1, 
 615:  j6jp-A  3.0 10.0  129   837    5   9EURO2/AFDB:AF-A0A0D2H1H0-F1 Unplaced genomic scaffold supercont1.1, 
 616:  javt-A  3.0 13.2  112  1436   12   9EURO2/AFDB:AF-A0A0D2GZG1-F1 Autophagy-related protein 11 AUTOPHAGY-R
 617:  j4p0-A  3.0  4.3   80   261    8   9EURO2/AFDB:AF-A0A0D2HGB7-F1 Unplaced genomic scaffold supercont1.2, 
 618:  j6sy-A  3.0 12.4  109   575   11   9EURO2/AFDB:AF-A0A0D2GYM4-F1 Unplaced genomic scaffold supercont1.1, 
 619:  j41a-A  3.0 13.5  107   791   10   9EURO2/AFDB:AF-A0A0D2G851-F1 Unplaced genomic scaffold supercont1.8, 
 620:  japb-A  3.0 11.2  104   534    6   9EURO2/AFDB:AF-A0A0D2GUP8-F1 Unplaced genomic scaffold supercont1.1, 
 621:  j2tw-A  3.0  6.6   96  1224    3   9EURO2/AFDB:AF-A0A0D2GPU8-F1 Unplaced genomic scaffold supercont1.4, 
 622:  j9bq-A  3.0 23.8  102  1236    7   9EURO2/AFDB:AF-A0A0D2GL46-F1 Unplaced genomic scaffold supercont1.3, 
 623:  j9xn-A  3.0 10.8   94   798    9   9EURO2/AFDB:AF-A0A0D2EYM4-F1 Unplaced genomic scaffold supercont1.4, 
 624:  ja7h-A  3.0 13.9   91  1069    4   9EURO2/AFDB:AF-A0A0D2GEJ7-F1 Unplaced genomic scaffold supercont1.6, 
 625:  j40h-A  3.0  5.8  157   373    6   9EURO2/AFDB:AF-A0A0D2FGG8-F1 Unplaced genomic scaffold supercont1.1, 
 626:  j760-A  3.0  8.4   82   258    4   9EURO2/AFDB:AF-A0A0D2EZL2-F1 Unplaced genomic scaffold supercont1.4, 
 627:  ja6w-A  3.0  8.4  112   588    5   9EURO2/AFDB:AF-A0A0D2GVT3-F1 Unplaced genomic scaffold supercont1.1, 
 628:  j6lu-A  3.0 10.5  119   511    8   9EURO2/AFDB:AF-A0A0D2GD15-F1 Autophagy-related protein 17 AUTOPHAGY-R
 629:  j3gs-A  3.0  8.3   80   147    8   9EURO2/AFDB:AF-A0A0D2GIF2-F1 Unplaced genomic scaffold supercont1.4, 
 630:  j47t-A  3.0  3.7   78   120    1   9EURO2/AFDB:AF-A0A0D2G9Z2-F1 Tubulin-specific chaperone A TUBULIN-SPE
 631:  jbcc-A  3.0  8.9  131   298    8   9EURO2/AFDB:AF-A0A0D2GG55-F1 ATP synthase subunit gamma ATP SYNTHASE 
 632:  jacx-A  2.9 13.3  124   384    7   9EURO2/AFDB:AF-A0A0D2GUA3-F1 Unplaced genomic scaffold supercont1.3, 
 633:  j98v-A  2.9  6.5  118   604    5   9EURO2/AFDB:AF-A0A0D2GWC9-F1 Unplaced genomic scaffold supercont1.1, 
 634:  j2r6-A  2.9 11.0   72   157    6   9EURO2/AFDB:AF-A0A0D2E0B5-F1 Unplaced genomic scaffold supercont1.2, 
 635:  j58o-A  2.9  7.1  142   751    8   9EURO2/AFDB:AF-A0A0D2EJW2-F1 Unplaced genomic scaffold supercont1.8, 
 636:  j4j8-A  2.9  6.3   87   460    6   9EURO2/AFDB:AF-A0A0D2DDH2-F1 Unplaced genomic scaffold supercont1.7, 
 637:  jbvc-A  2.9  6.4  108   794    6   9EURO2/AFDB:AF-A0A0D2G610-F1 Unplaced genomic scaffold supercont1.7, 
 638:  j7ip-A  2.9  6.4  123   691    6   9EURO2/AFDB:AF-A0A0D2E109-F1 Unplaced genomic scaffold supercont1.2, 
 639:  j9ec-A  2.9  5.6  140   582    7   9EURO2/AFDB:AF-A0A0D2GX97-F1 Unplaced genomic scaffold supercont1.2, 
 640:  j6fy-A  2.9  6.2   59   486   10   9EURO2/AFDB:AF-A0A0D2HAP0-F1 Unplaced genomic scaffold supercont1.3, 
 641:  j6cl-A  2.9 11.7  104  1089    5   9EURO2/AFDB:AF-A0A0D2GSZ9-F1 Unplaced genomic scaffold supercont1.7, 
 642:  jb37-A  2.9  4.1  143   574    8   9EURO2/AFDB:AF-A0A0D2H1Y5-F1 Unplaced genomic scaffold supercont1.1, 
 643:  ja3d-A  2.9  6.5  129   270   10   9EURO2/AFDB:AF-A0A0D2DYN8-F1 Unplaced genomic scaffold supercont1.2, 
 644:  jah2-A  2.9  5.7   83   225    4   9EURO2/AFDB:AF-A0A0D2GHD3-F1 Unplaced genomic scaffold supercont1.4, 
 645:  j6zx-A  2.9  6.6  109   213    7   9EURO2/AFDB:AF-A0A0D2HMX9-F1 Unplaced genomic scaffold supercont1.1, 
 646:  jacy-A  2.9  5.2   98   137    5   9EURO2/AFDB:AF-A0A0D2GL59-F1 Unplaced genomic scaffold supercont1.4, 
 647:  j4y8-A  2.9  5.0  139  1262    9   9EURO2/AFDB:AF-A0A0D2E6C8-F1 Unplaced genomic scaffold supercont1.1, 
 648:  j8ow-A  2.9 10.6   98   619    9   9EURO2/AFDB:AF-A0A0D2EMK5-F1 Ras modification protein ERF4 RAS MODIFI
 649:  j6fg-A  2.9 12.5  114  1280    8   9EURO2/AFDB:AF-A0A0D2GXI9-F1 Unplaced genomic scaffold supercont1.6, 
 650:  j5w0-A  2.9 13.3  108  1152    6   9EURO2/AFDB:AF-A0A0D2GN48-F1 Unplaced genomic scaffold supercont1.4, 
 651:  j4va-A  2.9  5.1   68   218    6   9EURO2/AFDB:AF-A0A0D2HGJ7-F1 Unplaced genomic scaffold supercont1.2, 
 652:  ja60-A  2.9  3.4   75   156    5   9EURO2/AFDB:AF-A0A0D2HF71-F1 Unplaced genomic scaffold supercont1.2, 
 653:  j92s-A  2.9  5.2  145   587    9   9EURO2/AFDB:AF-A0A0D2H7W8-F1 Unplaced genomic scaffold supercont1.4, 
 654:  j7dg-A  2.9  8.5  109   517    6   9EURO2/AFDB:AF-A0A0D2GQH3-F1 Unplaced genomic scaffold supercont1.8, 
 655:  jacw-A  2.9 16.3   87  1109    5   9EURO2/AFDB:AF-A0A0D2GVL6-F1 Unplaced genomic scaffold supercont1.3, 
 656:  jay8-A  2.9  7.0   94   510    9   9EURO2/AFDB:AF-A0A0D2DDF9-F1 Unplaced genomic scaffold supercont1.7, 
 657:  j7fs-A  2.9  6.2   93   581    5   9EURO2/AFDB:AF-A0A0D2GBP4-F1 Unplaced genomic scaffold supercont1.5, 
 658:  j2rc-A  2.9  5.7   88   340    3   9EURO2/AFDB:AF-A0A0D2F072-F1 Unplaced genomic scaffold supercont1.4, 
 659:  jc1b-A  2.9  4.7   70   347   11   9EURO2/AFDB:AF-A0A0D2H3Q2-F1 Unplaced genomic scaffold supercont1.1, 
 660:  j6rb-A  2.9  5.9  104   736    8   9EURO2/AFDB:AF-A0A0D2G7Q4-F1 Unplaced genomic scaffold supercont1.6, 
 661:  j91a-A  2.9  3.7   74   154    4   9EURO2/AFDB:AF-A0A0D2DT86-F1 Unplaced genomic scaffold supercont1.3, 
 662:  jakk-A  2.9 11.9  116   830    4   9EURO2/AFDB:AF-A0A0D2DWR0-F1 Unplaced genomic scaffold supercont1.3, 
 663:  j4v9-A  2.9  4.1   94   238    3   9EURO2/AFDB:AF-A0A0D2GYE8-F1 Unplaced genomic scaffold supercont1.6, 
 664:  j68o-A  2.9  7.0  156  1381    4   9EURO2/AFDB:AF-A0A0D2GS59-F1 Unplaced genomic scaffold supercont1.3, 
 665:  j67d-A  2.9  5.3   73   276   12   9EURO2/AFDB:AF-A0A0D2DKR8-F1 Unplaced genomic scaffold supercont1.5, 
 666:  j844-A  2.9  8.2   93   717    9   9EURO2/AFDB:AF-A0A0D2DPB9-F1 Unplaced genomic scaffold supercont1.4, 
 667:  j92d-A  2.9  3.9   63   566   13   9EURO2/AFDB:AF-A0A0D2G9I2-F1 Unplaced genomic scaffold supercont1.7, 
 668:  janq-A  2.9  5.2  122   675    2   9EURO2/AFDB:AF-A0A0D2DTL6-F1 Unplaced genomic scaffold supercont1.3, 
 669:  j399-A  2.9  6.5  113   868    4   9EURO2/AFDB:AF-A0A0D2E532-F1 Eukaryotic translation initiation factor
 670:  j9y4-A  2.9  4.9  126   506    6   9EURO2/AFDB:AF-A0A0D2GQ11-F1 Unplaced genomic scaffold supercont1.9, 
 671:  j3i2-A  2.9  6.3   95   171    8   9EURO2/AFDB:AF-A0A0D2GH94-F1 Unplaced genomic scaffold supercont1.4, 
 672:  j8xz-A  2.9  9.7  146   618    4   9EURO2/AFDB:AF-A0A0D2ESF3-F1 Unplaced genomic scaffold supercont1.6, 
 673:  j7g5-A  2.9  7.6  143   934    8   9EURO2/AFDB:AF-A0A0D2FF08-F1 Unplaced genomic scaffold supercont1.1, 
 674:  jakh-A  2.9 18.9  106   306    7   9EURO2/AFDB:AF-A0A0D2GU14-F1 Unplaced genomic scaffold supercont1.3, 
 675:  jaqf-A  2.9  7.0  106   526    8   9EURO2/AFDB:AF-A0A0D2F6X5-F1 Unplaced genomic scaffold supercont1.3, 
 676:  jbpj-A  2.9 15.8   94   535   10   9EURO2/AFDB:AF-A0A0D2G501-F1 Unplaced genomic scaffold supercont1.7, 
 677:  j4lc-A  2.9  4.0  101   234    5   9EURO2/AFDB:AF-A0A0D2GP36-F1 Unplaced genomic scaffold supercont1.9, 
 678:  j480-A  2.9  4.5   75   959    1   9EURO2/AFDB:AF-A0A0D2GPT8-F1 Unplaced genomic scaffold supercont1.4, 
 679:  j9mg-A  2.9  5.0  106   552    5   9EURO2/AFDB:AF-A0A0D2GVC0-F1 Unplaced genomic scaffold supercont1.7, 
 680:  j8dd-A  2.9  4.8  119  1674    8   9EURO2/AFDB:AF-A0A0D2H7P4-F1 DNA topoisomerase 2 DNA TOPOISOMERASE 2;
 681:  j6gw-A  2.9 10.7  106   742    8   9EURO2/AFDB:AF-A0A0D2GAM0-F1 Plasma membrane fusion protein PRM1 PLAS
 682:  j2hp-A  2.9  7.6  127   401    4   9EURO2/AFDB:AF-A0A0D2EQ88-F1 Unplaced genomic scaffold supercont1.7, 
 683:  j9d2-A  2.9  4.6  151   509    1   9EURO2/AFDB:AF-A0A0D2GPR8-F1 Unplaced genomic scaffold supercont1.9, 
 684:  j8gz-A  2.9  6.9  137   656    9   9EURO2/AFDB:AF-A0A0D2GHV8-F1 Unplaced genomic scaffold supercont1.4, 
 685:  ja5h-A  2.9  6.2   91   155    8   9EURO2/AFDB:AF-A0A0D2DKK8-F1 Unplaced genomic scaffold supercont1.5, 
 686:  j8b1-A  2.9  3.7   53   622    8   9EURO2/AFDB:AF-A0A0D2FFC7-F1 Dihydroorotate dehydrogenase (quinone), 
 687:  j5a8-A  2.9  9.6   60  1277   12   9EURO2/AFDB:AF-A0A0D2ESZ9-F1 Protein transport protein SEC31 PROTEIN 
 688:  j9u3-A  2.9 17.9   68   205   10   9EURO2/AFDB:AF-A0A0D2DC47-F1 Unplaced genomic scaffold supercont1.8, 
 689:  j4p3-A  2.9  8.8   96   557    7   9EURO2/AFDB:AF-A0A0D2H6W8-F1 Unplaced genomic scaffold supercont1.4, 
 690:  j8li-A  2.9  4.1  119  1059   10   9EURO2/AFDB:AF-A0A0D2DLM0-F1 Unplaced genomic scaffold supercont1.5, 
 691:  j3wj-A  2.9 10.6   99   514    4   9EURO2/AFDB:AF-A0A0D2GXZ0-F1 Unplaced genomic scaffold supercont1.6, 
 692:  j39v-A  2.9  4.7   67   120    9   9EURO2/AFDB:AF-A0A0D2FH81-F1 Unplaced genomic scaffold supercont1.1, 
 693:  j8ar-A  2.9  8.5  159   602    4   9EURO2/AFDB:AF-A0A0D2DFH2-F1 Unplaced genomic scaffold supercont1.7, 
 694:  j93v-A  2.9  4.5   70   348   11   9EURO2/AFDB:AF-A0A0D2G032-F1 Unplaced genomic scaffold supercont1.10,
 695:  j4u9-A  2.9  5.0  115   705    3   9EURO2/AFDB:AF-A0A0D2GXW0-F1 Unplaced genomic scaffold supercont1.6, 
 696:  j7z1-A  2.9  8.0   71   848    1   9EURO2/AFDB:AF-A0A0D2FHF3-F1 Unplaced genomic scaffold supercont1.1, 
 697:  j7cx-A  2.9 10.0  148   540    9   9EURO2/AFDB:AF-A0A0D2GML6-F1 Unplaced genomic scaffold supercont1.4, 
 698:  j834-A  2.9  7.1   94   254    5   9EURO2/AFDB:AF-A0A0D2GLG6-F1 Unplaced genomic scaffold supercont1.3, 
 699:  j9sr-A  2.9  8.7   78   132    8   9EURO2/AFDB:AF-A0A0D2GSD4-F1 Unplaced genomic scaffold supercont1.2, 
 700:  j4s5-A  2.9  7.8   56   752    5   9EURO2/AFDB:AF-A0A0D2DNQ8-F1 Unplaced genomic scaffold supercont1.4, 
 701:  jarh-A  2.9 13.4  114  1496    9   9EURO2/AFDB:AF-A0A0D2GZQ0-F1 Unplaced genomic scaffold supercont1.2, 
 702:  j8ks-A  2.9  7.5   72   128    6   9EURO2/AFDB:AF-A0A0D2F7J5-F1 Unplaced genomic scaffold supercont1.3, 
 703:  j6nx-A  2.9 13.2  101   588    8   9EURO2/AFDB:AF-A0A0D2GVB8-F1 Unplaced genomic scaffold supercont1.3, 
 704:  j8bt-A  2.9 10.5  105   576    3   9EURO2/AFDB:AF-A0A0D2GPX1-F1 Unplaced genomic scaffold supercont1.4, 
 705:  j9ac-A  2.9  8.0  112   642    3   9EURO2/AFDB:AF-A0A0D2EIW0-F1 Signal recognition particle subunit SRP6
 706:  j91n-A  2.9  4.3   78   462    6   9EURO2/AFDB:AF-A0A0D2EYH1-F1 DNA-directed RNA polymerase III subunit 
 707:  j30i-A  2.9  6.1   72   543    6   9EURO2/AFDB:AF-A0A0D2DSU6-F1 Unplaced genomic scaffold supercont1.3, 
 708:  j3ec-A  2.9  7.7   79   306   13   9EURO2/AFDB:AF-A0A0D2GBH2-F1 Unplaced genomic scaffold supercont1.7, 
 709:  j7gq-A  2.9  6.7   78  1367    5   9EURO2/AFDB:AF-A0A0D2H404-F1 Tethering factor for nuclear proteasome 
 710:  j3op-A  2.9  8.6  100   215    4   9EURO2/AFDB:AF-A0A0D2FGA4-F1 Protein transport protein SFT2 PROTEIN T
 711:  j7id-A  2.9 10.6  143   430    8   9EURO2/AFDB:AF-A0A0D2EMM0-F1 Unplaced genomic scaffold supercont1.7, 
 712:  jbil-A  2.9  9.6  154   480   12   9EURO2/AFDB:AF-A0A0D2GRR6-F1 Unplaced genomic scaffold supercont1.2, 
 713:  j65h-A  2.9  6.2   98   795    4   9EURO2/AFDB:AF-A0A0D2F696-F1 Unplaced genomic scaffold supercont1.3, 
 714:  j6kn-A  2.9  4.3   78   269    0   9EURO2/AFDB:AF-A0A0D2HNQ2-F1 Unplaced genomic scaffold supercont1.1, 
 715:  j576-A  2.9  5.5   69  1000    6   9EURO2/AFDB:AF-A0A0D2HBC9-F1 Unplaced genomic scaffold supercont1.3, 
 716:  j8xs-A  2.9  6.2  113  1062    4   9EURO2/AFDB:AF-A0A0D2DBT7-F1 Unplaced genomic scaffold supercont1.8, 
 717:  j4t5-A  2.9  8.3  110  1037   11   9EURO2/AFDB:AF-A0A0D2E7Z4-F1 Unplaced genomic scaffold supercont1.1, 
 718:  j92y-A  2.9 15.3   88   199    5   9EURO2/AFDB:AF-A0A0D2GGN6-F1 Unplaced genomic scaffold supercont1.4, 
 719:  j5tr-A  2.9  8.1  105   815    4   9EURO2/AFDB:AF-A0A0D2E819-F1 Unplaced genomic scaffold supercont1.1, 
 720:  j5nc-A  2.8  5.7  105   574    4   9EURO2/AFDB:AF-A0A0D2DNE2-F1 Unplaced genomic scaffold supercont1.4, 
 721:  ja8k-A  2.8  5.6   94   432    1   9EURO2/AFDB:AF-A0A0D2DUS8-F1 Unplaced genomic scaffold supercont1.3, 
 722:  jc0b-A  2.8  6.6  139   503    6   9EURO2/AFDB:AF-A0A0D2EVA9-F1 Unplaced genomic scaffold supercont1.5, 
 723:  j3r8-A  2.8  5.0  104   662    4   9EURO2/AFDB:AF-A0A0D2F6X3-F1 Unplaced genomic scaffold supercont1.3, 
 724:  j6lx-A  2.8  4.9  117   512   11   9EURO2/AFDB:AF-A0A0D2H4T2-F1 Unplaced genomic scaffold supercont1.4, 
 725:  j9j1-A  2.8  5.1  107   546    7   9EURO2/AFDB:AF-A0A0D2H6T3-F1 Unplaced genomic scaffold supercont1.1, 
 726:  j5ce-A  2.8  4.9   72   242   15   9EURO2/AFDB:AF-A0A0D2GEJ2-F1 Unplaced genomic scaffold supercont1.4, 
 727:  ja0o-A  2.8  6.3   90   137    7   9EURO2/AFDB:AF-A0A0D2H551-F1 Unplaced genomic scaffold supercont1.4, 
 728:  jasv-A  2.8  5.8   86   593    5   9EURO2/AFDB:AF-A0A0D2H9N7-F1 Unplaced genomic scaffold supercont1.3, 
 729:  j59r-A  2.8  8.5  149   594    7   9EURO2/AFDB:AF-A0A0D2G8X9-F1 Unplaced genomic scaffold supercont1.6, 
 730:  j41f-A  2.8  6.0   76   765    4   9EURO2/AFDB:AF-A0A0D2E7P1-F1 Carboxypeptidase CARBOXYPEPTIDASE;
 731:  j9l2-A  2.8  5.8   71   876    4   9EURO2/AFDB:AF-A0A0D2HFH1-F1 Unplaced genomic scaffold supercont1.2, 
 732:  j38d-A  2.8  5.0  109   972    6   9EURO2/AFDB:AF-A0A0D2H6R2-F1 Unplaced genomic scaffold supercont1.1, 
 733:  jau9-A  2.8  7.7  117   393    9   9EURO2/AFDB:AF-A0A0D2DDC5-F1 Unplaced genomic scaffold supercont1.7, 
 734:  jb56-A  2.8  7.6   67   224    6   9EURO2/AFDB:AF-A0A0D2EZQ7-F1 Unplaced genomic scaffold supercont1.4, 
 735:  j6t3-A  2.8  8.0  125  1611    6   9EURO2/AFDB:AF-A0A0D2GTK7-F1 Unplaced genomic scaffold supercont1.7, 
 736:  j2qb-A  2.8  4.9  102   169   13   9EURO2/AFDB:AF-A0A0D2DM01-F1 Unplaced genomic scaffold supercont1.5, 
 737:  j4zo-A  2.8  9.5   83  1356    6   9EURO2/AFDB:AF-A0A0D2H034-F1 Unplaced genomic scaffold supercont1.2, 
 738:  jaqe-A  2.8  5.1   62    85    3   9EURO2/AFDB:AF-A0A0D2G6X8-F1 Splicing factor subunit SPLICING FACTOR 
 739:  jbua-A  2.8  4.5  100   700    5   9EURO2/AFDB:AF-A0A0D2E386-F1 Unplaced genomic scaffold supercont1.2, 
 740:  j9bv-A  2.8  6.0   81   883    5   9EURO2/AFDB:AF-A0A0D2GDB6-F1 Unplaced genomic scaffold supercont1.5, 
 741:  j5ul-A  2.8  5.9   72   119    6   9EURO2/AFDB:AF-A0A0D2FCQ1-F1 Unplaced genomic scaffold supercont1.2, 
 742:  j54m-A  2.8  5.2  140   478    2   9EURO2/AFDB:AF-A0A0D2HPS2-F1 Unplaced genomic scaffold supercont1.1, 
 743:  ja8v-A  2.8  6.8  145   472    6   9EURO2/AFDB:AF-A0A0D2DAM1-F1 Unplaced genomic scaffold supercont1.8, 
 744:  j6vr-A  2.8  5.8  107   678    7   9EURO2/AFDB:AF-A0A0D2HML9-F1 Unplaced genomic scaffold supercont1.1, 
 745:  jaxi-A  2.8  7.5  120   495    6   9EURO2/AFDB:AF-A0A0D2E056-F1 Unplaced genomic scaffold supercont1.2, 
 746:  j8ot-A  2.8 11.2  142  1921    7   9EURO2/AFDB:AF-A0A0D2GZ29-F1 Unplaced genomic scaffold supercont1.5, 
 747:  j35j-A  2.8  6.6  114   376    8   9EURO2/AFDB:AF-A0A0D2GV80-F1 Unplaced genomic scaffold supercont1.1, 
 748:  jaw3-A  2.8  8.8   90   365    3   9EURO2/AFDB:AF-A0A0D2GPI6-F1 Unplaced genomic scaffold supercont1.9, 
 749:  j333-A  2.8 11.8  128   267    6   9EURO2/AFDB:AF-A0A0D2DHU3-F1 Unplaced genomic scaffold supercont1.6, 
 750:  j4tc-A  2.8 18.8   61   579    5   9EURO2/AFDB:AF-A0A0D2GS27-F1 Ubiquitin carboxyl-terminal hydrolase UB
 751:  j8rz-A  2.8  4.0   77   313    5   9EURO2/AFDB:AF-A0A0D2GAG5-F1 Unplaced genomic scaffold supercont1.7, 
 752:  j7tz-A  2.8 11.5  118   392    5   9EURO2/AFDB:AF-A0A0D2DH29-F1 Unplaced genomic scaffold supercont1.6, 
 753:  j7t2-A  2.8  5.5  118   685    8   9EURO2/AFDB:AF-A0A0D2EY95-F1 Unplaced genomic scaffold supercont1.4, 
 754:  j5uy-A  2.8  7.5  102   216    8   9EURO2/AFDB:AF-A0A0D2HNX5-F1 Unplaced genomic scaffold supercont1.1, 
 755:  j46f-A  2.8  4.8  121   673    4   9EURO2/AFDB:AF-A0A0D2H3P4-F1 Unplaced genomic scaffold supercont1.4, 
 756:  j8q4-A  2.8  6.1  133   683    9   9EURO2/AFDB:AF-A0A0D2HD03-F1 Unplaced genomic scaffold supercont1.3, 
 757:  jas0-A  2.8  7.0  107   435   10   9EURO2/AFDB:AF-A0A0D2GXI5-F1 Palmitoyltransferase PFA4 PALMITOYLTRANS
 758:  j8ms-A  2.8  7.8   95   386    8   9EURO2/AFDB:AF-A0A0D2DBX9-F1 Unplaced genomic scaffold supercont1.8, 
 759:  jafj-A  2.8 10.6   87   561    3   9EURO2/AFDB:AF-A0A0D2GI19-F1 Unplaced genomic scaffold supercont1.4, 
 760:  j4gh-A  2.8  3.7   89   316    9   9EURO2/AFDB:AF-A0A0D2FBG4-F1 Unplaced genomic scaffold supercont1.2, 
 761:  j3z3-A  2.8  5.2  105   846    5   9EURO2/AFDB:AF-A0A0D2F8D6-F1 Unplaced genomic scaffold supercont1.2, 
 762:  j38b-A  2.8  6.8  140   534    5   9EURO2/AFDB:AF-A0A0D2GW58-F1 Unplaced genomic scaffold supercont1.2, 
 763:  j6q4-A  2.8 11.4   88   650    7   9EURO2/AFDB:AF-A0A0D2HJC6-F1 Unplaced genomic scaffold supercont1.2, 
 764:  ja76-A  2.8  4.1   96   398   11   9EURO2/AFDB:AF-A0A0D2EIL6-F1 Unplaced genomic scaffold supercont1.9, 
 765:  j4p1-A  2.8  7.9   79   259    4   9EURO2/AFDB:AF-A0A0D2GA73-F1 Unplaced genomic scaffold supercont1.6, 
 766:  j68g-A  2.8  5.2  128   529    5   9EURO2/AFDB:AF-A0A0D2F1H5-F1 Unplaced genomic scaffold supercont1.4, 
 767:  j836-A  2.8  8.5   91   466    4   9EURO2/AFDB:AF-A0A0D2GZ31-F1 Anaphase-promoting complex subunit 13 AN
 768:  j56o-A  2.8  7.8  137   733    9   9EURO2/AFDB:AF-A0A0D2HM66-F1 Unplaced genomic scaffold supercont1.1, 
 769:  j8um-A  2.8  7.4  124  1186    7   9EURO2/AFDB:AF-A0A0D2E1C7-F1 Unplaced genomic scaffold supercont1.2, 
 770:  j3kb-A  2.8 10.7  117   514    5   9EURO2/AFDB:AF-A0A0D2EXD1-F1 Unplaced genomic scaffold supercont1.5, 
 771:  jaid-A  2.8  7.2  107   610    4   9EURO2/AFDB:AF-A0A0D2FH65-F1 Unplaced genomic scaffold supercont1.1, 
 772:  j4ie-A  2.8  8.8  112   538    4   9EURO2/AFDB:AF-A0A0D2GUJ3-F1 Unplaced genomic scaffold supercont1.1, 
 773:  j9fd-A  2.8 14.4  121   585    3   9EURO2/AFDB:AF-A0A0D2GQS8-F1 Unplaced genomic scaffold supercont1.8, 
 774:  j4kg-A  2.8 13.8  165  1321    5   9EURO2/AFDB:AF-A0A0D2DIY6-F1 Unplaced genomic scaffold supercont1.6, 
 775:  j9l5-A  2.8 20.7   98   515    9   9EURO2/AFDB:AF-A0A0D2EW11-F1 Unplaced genomic scaffold supercont1.5, 
 776:  j3m8-A  2.8 11.6   82   674    6   9EURO2/AFDB:AF-A0A0D2EUZ7-F1 Unplaced genomic scaffold supercont1.5, 
 777:  j5qm-A  2.8  6.9  127   720    7   9EURO2/AFDB:AF-A0A0D2GGG2-F1 Unplaced genomic scaffold supercont1.4, 
 778:  jb97-A  2.8  6.0   96   611    5   9EURO2/AFDB:AF-A0A0D2H1C8-F1 Unplaced genomic scaffold supercont1.1, 
 779:  jbk7-A  2.8  9.2   88   701   13   9EURO2/AFDB:AF-A0A0D2HL44-F1 Unplaced genomic scaffold supercont1.1, 
 780:  j2wf-A  2.8  5.6  101   728    6   9EURO2/AFDB:AF-A0A0D2HP31-F1 Unplaced genomic scaffold supercont1.1, 
 781:  j2p6-A  2.8  7.1  165   644    8   9EURO2/AFDB:AF-A0A0D2H990-F1 Unplaced genomic scaffold supercont1.3, 
 782:  j3h5-A  2.8  8.9  162   595    7   9EURO2/AFDB:AF-A0A0D2GES1-F1 Unplaced genomic scaffold supercont1.4, 
 783:  j3of-A  2.8  4.8   78   505    5   9EURO2/AFDB:AF-A0A0D2GTW5-F1 Unplaced genomic scaffold supercont1.3, 
 784:  j67m-A  2.7  7.3  129   609    9   9EURO2/AFDB:AF-A0A0D2GIY2-F1 Unplaced genomic scaffold supercont1.5, 
 785:  j5lc-A  2.7  6.4   94   923    9   9EURO2/AFDB:AF-A0A0D2GYS3-F1 Coatomer subunit gamma COATOMER SUBUNIT 
 786:  j2qw-A  2.7  6.7  108   894    1   9EURO2/AFDB:AF-A0A0D2H7M0-F1 Unplaced genomic scaffold supercont1.4, 
 787:  j3o2-A  2.7  7.4  117   469    5   9EURO2/AFDB:AF-A0A0D2GWK5-F1 Unplaced genomic scaffold supercont1.1, 
 788:  j9lb-A  2.7  3.7   65    76    3   9EURO2/AFDB:AF-A0A0D2HJI2-F1 Unplaced genomic scaffold supercont1.1, 
 789:  j2ga-A  2.7 16.1   76   305    9   9EURO2/AFDB:AF-A0A0D2E4S3-F1 Unplaced genomic scaffold supercont1.1, 
 790:  j9ts-A  2.7  8.2   68   360    3   9EURO2/AFDB:AF-A0A0D2GQ15-F1 Unplaced genomic scaffold supercont1.2, 
 791:  j6f7-A  2.7 12.5  101   509   12   9EURO2/AFDB:AF-A0A0D2DTG8-F1 Unplaced genomic scaffold supercont1.3, 
 792:  j30h-A  2.7  5.0   74   932    7   9EURO2/AFDB:AF-A0A0D2GQB7-F1 Unplaced genomic scaffold supercont1.8, 
 793:  j4zj-A  2.7 11.4  107  1602    7   9EURO2/AFDB:AF-A0A0D2DSG0-F1 E3 ubiquitin-protein ligase listerin E3 
 794:  j7sb-A  2.7  4.7   91  1155    5   9EURO2/AFDB:AF-A0A0D2HPZ9-F1 Unplaced genomic scaffold supercont1.1, 
 795:  j5sq-A  2.7  7.8   63   112    5   9EURO2/AFDB:AF-A0A0D2GVS8-F1 Unplaced genomic scaffold supercont1.7, 
 796:  jbvv-A  2.7  8.5  137   490    7   9EURO2/AFDB:AF-A0A0D2E473-F1 Unplaced genomic scaffold supercont1.1, 
 797:  j66j-A  2.7  8.2   84   322    5   9EURO2/AFDB:AF-A0A0D2G629-F1 Pre-mRNA-splicing factor CWC24 PRE-MRNA-
 798:  j2im-A  2.7 16.7   54    79    2   9EURO2/AFDB:AF-A0A0D2GVZ3-F1 Unplaced genomic scaffold supercont1.2, 
 799:  j9du-A  2.7  6.5   79   365    6   9EURO2/AFDB:AF-A0A0D2DX11-F1 Unplaced genomic scaffold supercont1.3, 
 800:  ja06-A  2.7  6.0  139   744    8   9EURO2/AFDB:AF-A0A0D2H5F6-F1 Unplaced genomic scaffold supercont1.1, 
 801:  jc22-A  2.7  4.0  102   299    3   9EURO2/AFDB:AF-A0A0D2GSC2-F1 Unplaced genomic scaffold supercont1.2, 
 802:  j4u8-A  2.7  6.1  148   701   11   9EURO2/AFDB:AF-A0A0D2DA57-F1 Unplaced genomic scaffold supercont1.9, 
 803:  j8rp-A  2.7  5.8  132   381    4   9EURO2/AFDB:AF-A0A0D2GF19-F1 Unplaced genomic scaffold supercont1.6, 
 804:  j4h1-A  2.7  6.7  102   264    5   9EURO2/AFDB:AF-A0A0D2H2J4-F1 Unplaced genomic scaffold supercont1.1, 
 805:  jbsg-A  2.7  4.7   65   551    8   9EURO2/AFDB:AF-A0A0D2FI60-F1 Unplaced genomic scaffold supercont1.1, 
 806:  j46w-A  2.7  5.9  112   504    4   9EURO2/AFDB:AF-A0A0D2FBQ6-F1 Unplaced genomic scaffold supercont1.2, 
 807:  j93t-A  2.7  5.4  137   459    6   9EURO2/AFDB:AF-A0A0D2EM70-F1 Unplaced genomic scaffold supercont1.7, 
 808:  jbso-A  2.7 17.8   94   455    3   9EURO2/AFDB:AF-A0A0D2GSC9-F1 Unplaced genomic scaffold supercont1.2, 
 809:  jamr-A  2.7  5.6  124   612    8   9EURO2/AFDB:AF-A0A0D2DL27-F1 Unplaced genomic scaffold supercont1.5, 
 810:  j2ki-A  2.7  7.0   65   825    5   9EURO2/AFDB:AF-A0A0D2HMR0-F1 tRNA ligase TRNA LIGASE;
 811:  j6mq-A  2.7  9.2  143   620    8   9EURO2/AFDB:AF-A0A0D2H6Q3-F1 Unplaced genomic scaffold supercont1.4, 
 812:  j5qy-A  2.7  5.8  117   542    5   9EURO2/AFDB:AF-A0A0D2DK02-F1 Unplaced genomic scaffold supercont1.5, 
 813:  j3du-A  2.7  6.7  118   520    8   9EURO2/AFDB:AF-A0A0D2HJY4-F1 Unplaced genomic scaffold supercont1.1, 
 814:  j5m9-A  2.7  4.2  117   525    6   9EURO2/AFDB:AF-A0A0D2GR78-F1 Unplaced genomic scaffold supercont1.8, 
 815:  j5a4-A  2.7  4.6  153   786   12   9EURO2/AFDB:AF-A0A0D2E670-F1 Unplaced genomic scaffold supercont1.1, 
 816:  j4t1-A  2.7  4.4   80   951   10   9EURO2/AFDB:AF-A0A0D2E6D1-F1 Unplaced genomic scaffold supercont1.1, 
 817:  j81s-A  2.7 10.6  104   236    7   9EURO2/AFDB:AF-A0A0D2DGN1-F1 Unplaced genomic scaffold supercont1.6, 
 818:  j679-A  2.7  5.8   96   209    7   9EURO2/AFDB:AF-A0A0D2GJU3-F1 Unplaced genomic scaffold supercont1.3, 
 819:  j61o-A  2.7  5.2  114   292    8   9EURO2/AFDB:AF-A0A0D2HL75-F1 Unplaced genomic scaffold supercont1.1, 
 820:  j517-A  2.7 11.2  136   548    7   9EURO2/AFDB:AF-A0A0D2FF92-F1 Unplaced genomic scaffold supercont1.1, 
 821:  j4b8-A  2.7  4.9  118   375    4   9EURO2/AFDB:AF-A0A0D2EL04-F1 Unplaced genomic scaffold supercont1.8, 
 822:  j9gf-A  2.7  9.7   73   381    5   9EURO2/AFDB:AF-A0A0D2DG45-F1 Unplaced genomic scaffold supercont1.6, 
 823:  j49l-A  2.7  6.5   94  1793    5   9EURO2/AFDB:AF-A0A0D2H5P7-F1 Unplaced genomic scaffold supercont1.1, 
 824:  j7mc-A  2.7  6.4  121  1104   12   9EURO2/AFDB:AF-A0A0D2F1W6-F1 Unplaced genomic scaffold supercont1.4, 
 825:  j8si-A  2.7  3.2   57   995    4   9EURO2/AFDB:AF-A0A0D2F667-F1 Unplaced genomic scaffold supercont1.3, 
 826:  j7ki-A  2.7  6.1  116   501    7   9EURO2/AFDB:AF-A0A0D2E7K5-F1 Unplaced genomic scaffold supercont1.1, 
 827:  jael-A  2.7 10.3  114   370    8   9EURO2/AFDB:AF-A0A0D2GQC4-F1 Unplaced genomic scaffold supercont1.8, 
 828:  jawj-A  2.7 10.8  109   522    6   9EURO2/AFDB:AF-A0A0D2EXR6-F1 Unplaced genomic scaffold supercont1.5, 
 829:  jbsh-A  2.7  5.6   80   544    6   9EURO2/AFDB:AF-A0A0D2H9A7-F1 Unplaced genomic scaffold supercont1.3, 
 830:  j7gc-A  2.7 19.4  104   298    5   9EURO2/AFDB:AF-A0A0D2H0H7-F1 Unplaced genomic scaffold supercont1.5, 
 831:  j71d-A  2.7  5.6   83   180    4   9EURO2/AFDB:AF-A0A0D2GE56-F1 Unplaced genomic scaffold supercont1.6, 
 832:  jaos-A  2.7  6.3   96   864    8   9EURO2/AFDB:AF-A0A0D2EL84-F1 Unplaced genomic scaffold supercont1.8, 
 833:  j3xg-A  2.7 20.9  109  1537    8   9EURO2/AFDB:AF-A0A0D2HNM5-F1 Unplaced genomic scaffold supercont1.1, 
 834:  jbgw-A  2.7 20.0  137   386    4   9EURO2/AFDB:AF-A0A0D2G5V6-F1 GDP-mannose transporter GDP-MANNOSE TRAN
 835:  jb72-A  2.7  5.4   86   502   10   9EURO2/AFDB:AF-A0A0D2HLX9-F1 Unplaced genomic scaffold supercont1.1, 
 836:  jabu-A  2.7  6.1  127   225    9   9EURO2/AFDB:AF-A0A0D2GD37-F1 Unplaced genomic scaffold supercont1.5, 
 837:  j63r-A  2.7  7.9  119   786    5   9EURO2/AFDB:AF-A0A0D2HDJ9-F1 Unplaced genomic scaffold supercont1.3, 
 838:  jbqq-A  2.7 14.7  119   534   11   9EURO2/AFDB:AF-A0A0D2DMP3-F1 Unplaced genomic scaffold supercont1.5, 
 839:  jaqi-A  2.7 10.6  114   810    5   9EURO2/AFDB:AF-A0A0D2HNQ5-F1 Unplaced genomic scaffold supercont1.1, 
 840:  j4bk-A  2.7  9.0   58   550   12   9EURO2/AFDB:AF-A0A0D2GE90-F1 Unplaced genomic scaffold supercont1.5, 
 841:  j5wt-A  2.7 10.3  136  1061    9   9EURO2/AFDB:AF-A0A0D2ERQ5-F1 Unplaced genomic scaffold supercont1.6, 
 842:  j5t5-A  2.7  9.9   82   117    7   9EURO2/AFDB:AF-A0A0D2F3T3-F1 Unplaced genomic scaffold supercont1.3, 
 843:  j5pi-A  2.7 11.0  137   535    4   9EURO2/AFDB:AF-A0A0D2GLU6-F1 Unplaced genomic scaffold supercont1.4, 
 844:  jbci-A  2.7  9.8  111   601    7   9EURO2/AFDB:AF-A0A0D2GUZ5-F1 Unplaced genomic scaffold supercont1.7, 
 845:  j6r4-A  2.7  4.9   81   325    6   9EURO2/AFDB:AF-A0A0D2HA21-F1 Unplaced genomic scaffold supercont1.3, 
 846:  j4u2-A  2.7  9.1  114   580    5   9EURO2/AFDB:AF-A0A0D2GWD0-F1 Branchpoint-bridging protein BRANCHPOINT
 847:  j705-A  2.7  9.1   90   173    3   9EURO2/AFDB:AF-A0A0D2F1J4-F1 Unplaced genomic scaffold supercont1.4, 
 848:  j9th-A  2.7  5.1  153   541    4   9EURO2/AFDB:AF-A0A0D2DDG3-F1 Unplaced genomic scaffold supercont1.7, 
 849:  j7xi-A  2.7  4.1   61   356    7   9EURO2/AFDB:AF-A0A0D2G4U9-F1 Unplaced genomic scaffold supercont1.7, 
 850:  j74c-A  2.7 24.4   83   520    5   9EURO2/AFDB:AF-A0A0D2E089-F1 Unplaced genomic scaffold supercont1.2, 
 851:  j3bx-A  2.7 14.0  146   444    6   9EURO2/AFDB:AF-A0A0D2HJK4-F1 Unplaced genomic scaffold supercont1.1, 
 852:  japg-A  2.7  9.2  120  2544    4   9EURO2/AFDB:AF-A0A0D2GDE4-F1 Ubiquitinyl hydrolase 1 UBIQUITINYL HYDR
 853:  j6wy-A  2.7  6.8  117   731    6   9EURO2/AFDB:AF-A0A0D2H4D1-F1 Unplaced genomic scaffold supercont1.1, 
 854:  jaih-A  2.7  9.6  104   652   10   9EURO2/AFDB:AF-A0A0D2HJL9-F1 Signal recognition particle subunit SRP7
 855:  jagz-A  2.7 11.1  124   602    6   9EURO2/AFDB:AF-A0A0D2DNU6-F1 Unplaced genomic scaffold supercont1.4, 
 856:  j7ux-A  2.7  7.3  101   529    9   9EURO2/AFDB:AF-A0A0D2DF09-F1 Unplaced genomic scaffold supercont1.7, 
 857:  j2gu-A  2.7 16.0   84   461   10   9EURO2/AFDB:AF-A0A0D2GL32-F1 Unplaced genomic scaffold supercont1.4, 
 858:  j9qo-A  2.7  4.1   84   424    7   9EURO2/AFDB:AF-A0A0D2H7Q6-F1 Unplaced genomic scaffold supercont1.4, 
 859:  jbl4-A  2.7 13.3  149   432    8   9EURO2/AFDB:AF-A0A0D2F5J2-F1 Unplaced genomic scaffold supercont1.3, 
 860:  jb3l-A  2.7  9.5  146   795    5   9EURO2/AFDB:AF-A0A0D2HB42-F1 Unplaced genomic scaffold supercont1.3, 
 861:  j5lj-A  2.7  3.4   75   666    7   9EURO2/AFDB:AF-A0A0D2DKE2-F1 Unplaced genomic scaffold supercont1.5, 
 862:  j99r-A  2.7  5.8  117   783    2   9EURO2/AFDB:AF-A0A0D2H2M4-F1 Manganese lipoxygenase MANGANESE LIPOXYG
 863:  j4gi-A  2.7 12.4   99   534    5   9EURO2/AFDB:AF-A0A0D2FG02-F1 Unplaced genomic scaffold supercont1.1, 
 864:  j7js-A  2.7  7.4  120   617   12   9EURO2/AFDB:AF-A0A0D2GGP5-F1 Unplaced genomic scaffold supercont1.4, 
 865:  j5ex-A  2.7  4.3   65   305   11   9EURO2/AFDB:AF-A0A0D2GTE5-F1 High osmolarity signaling protein SHO1 H
 866:  jbe3-A  2.7 10.1   94   627    7   9EURO2/AFDB:AF-A0A0D2GQL2-F1 Unplaced genomic scaffold supercont1.8, 
 867:  j2ry-A  2.7  7.3  120   347    8   9EURO2/AFDB:AF-A0A0D2EVA5-F1 Unplaced genomic scaffold supercont1.5, 
 868:  j5uf-A  2.7  4.4   73   190    4   9EURO2/AFDB:AF-A0A0D2GKF9-F1 Unplaced genomic scaffold supercont1.3, 
 869:  j3hx-A  2.7  8.0  125   875    4   9EURO2/AFDB:AF-A0A0D2EYP2-F1 Exocyst complex component Sec10 EXOCYST 
 870:  j8mj-A  2.6  5.8  113   674   10   9EURO2/AFDB:AF-A0A0D2GNX9-F1 Unplaced genomic scaffold supercont1.4, 
 871:  j9zo-A  2.6 13.3  121   491    5   9EURO2/AFDB:AF-A0A0D2E7S5-F1 Unplaced genomic scaffold supercont1.1, 
 872:  j7y4-A  2.6  3.8   81  1340    5   9EURO2/AFDB:AF-A0A0D2GYS9-F1 Unplaced genomic scaffold supercont1.1, 
 873:  j44w-A  2.6  8.5   87   382    6   9EURO2/AFDB:AF-A0A0D2GPQ0-F1 Unplaced genomic scaffold supercont1.9, 
 874:  j4l0-A  2.6  7.9   99   774    4   9EURO2/AFDB:AF-A0A0D2GMZ6-F1 Unplaced genomic scaffold supercont1.3, 
 875:  j9gk-A  2.6  4.6  121   675   12   9EURO2/AFDB:AF-A0A0D2H7R7-F1 Unplaced genomic scaffold supercont1.4, 
 876:  j5tc-A  2.6  6.0  121   501    6   9EURO2/AFDB:AF-A0A0D2HI47-F1 tRNA wybutosine-synthesizing protein 4 T
 877:  j5wp-A  2.6  8.9  139   601    9   9EURO2/AFDB:AF-A0A0D2H3C3-F1 Unplaced genomic scaffold supercont1.1, 
 878:  j7zi-A  2.6  5.3  135  1675    7   9EURO2/AFDB:AF-A0A0D2H103-F1 Unplaced genomic scaffold supercont1.5, 
 879:  j8zn-A  2.6  6.5  123   574    7   9EURO2/AFDB:AF-A0A0D2GFD9-F1 Unplaced genomic scaffold supercont1.6, 
 880:  j438-A  2.6  4.6  124   898   10   9EURO2/AFDB:AF-A0A0D2GR97-F1 Unplaced genomic scaffold supercont1.2, 
 881:  j61e-A  2.6  5.3  117   350    5   9EURO2/AFDB:AF-A0A0D2GMV8-F1 Unplaced genomic scaffold supercont1.4, 
 882:  j9fl-A  2.6 12.2  110   232    5   9EURO2/AFDB:AF-A0A0D2DQM9-F1 Unplaced genomic scaffold supercont1.4, 
 883:  j4ji-A  2.6  1.9   45   167    4   9EURO2/AFDB:AF-A0A0D2HFN8-F1 ATP synthase subunit delta, mitochondria
 884:  j62k-A  2.6  8.5   90   537    9   9EURO2/AFDB:AF-A0A0D2ENQ3-F1 Unplaced genomic scaffold supercont1.7, 
 885:  j3x7-A  2.6  4.2   45   140    4   9EURO2/AFDB:AF-A0A0D2GTF7-F1 Unplaced genomic scaffold supercont1.3, 
 886:  j3m1-A  2.6  5.1  100   514    8   9EURO2/AFDB:AF-A0A0D2H314-F1 Unplaced genomic scaffold supercont1.1, 
 887:  jbpa-A  2.6  8.9  113  1024    6   9EURO2/AFDB:AF-A0A0D2EVM9-F1 Unplaced genomic scaffold supercont1.5, 
 888:  j74w-A  2.6  5.5   85   157    8   9EURO2/AFDB:AF-A0A0D2FH97-F1 Unplaced genomic scaffold supercont1.1, 
 889:  j4e3-A  2.6  4.7   51   111    8   9EURO2/AFDB:AF-A0A0D2F5H8-F1 Transcription initiation factor IIA subu
 890:  j7e9-A  2.6  5.0  113   263    8   9EURO2/AFDB:AF-A0A0D2DPI6-F1 Unplaced genomic scaffold supercont1.4, 
 891:  jbt2-A  2.6 11.6   96   689    5   9EURO2/AFDB:AF-A0A0D2GFT6-F1 Unplaced genomic scaffold supercont1.4, 
 892:  j8c2-A  2.6  4.5   78   175    5   9EURO2/AFDB:AF-A0A0D2H445-F1 Unplaced genomic scaffold supercont1.1, 
 893:  j3gh-A  2.6  9.0  135   606    6   9EURO2/AFDB:AF-A0A0D2E8Z5-F1 Unplaced genomic scaffold supercont1.1, 
 894:  j6pf-A  2.6  5.3  100   521    7   9EURO2/AFDB:AF-A0A0D2GN36-F1 Unplaced genomic scaffold supercont1.3, 
 895:  j8v6-A  2.6 11.0  119   514    8   9EURO2/AFDB:AF-A0A0D2EPN5-F1 Unplaced genomic scaffold supercont1.7, 
 896:  jbw1-A  2.6  9.9  165   991    8   9EURO2/AFDB:AF-A0A0D2DYX6-F1 Autophagy-related protein 1 AUTOPHAGY-RE
 897:  j463-A  2.6  5.5   79   272   10   9EURO2/AFDB:AF-A0A0D2DB01-F1 Unplaced genomic scaffold supercont1.8, 
 898:  j6eo-A  2.6 13.0  155   337    7   9EURO2/AFDB:AF-A0A0D2GKT3-F1 Sidoreflexin SIDOREFLEXIN;
 899:  j3rj-A  2.6 11.7  105   337    8   9EURO2/AFDB:AF-A0A0D2F2B9-F1 Unplaced genomic scaffold supercont1.4, 
 900:  j4o5-A  2.6  9.8  119   966    7   9EURO2/AFDB:AF-A0A0D2HNQ9-F1 Unplaced genomic scaffold supercont1.1, 
 901:  j3fz-A  2.6 18.7   80  1464    5   9EURO2/AFDB:AF-A0A0D2GAH1-F1 Unplaced genomic scaffold supercont1.7, 
 902:  j3ks-A  2.6  8.2   90   681    4   9EURO2/AFDB:AF-A0A0D2G9G4-F1 Unplaced genomic scaffold supercont1.6, 
 903:  j92f-A  2.6  7.4  115   277   10   9EURO2/AFDB:AF-A0A0D2GHI8-F1 Unplaced genomic scaffold supercont1.4, 
 904:  j7uk-A  2.6 11.2  128   412    5   9EURO2/AFDB:AF-A0A0D2G9E5-F1 Unplaced genomic scaffold supercont1.7, 
 905:  j6rd-A  2.6  7.5  127  1081    5   9EURO2/AFDB:AF-A0A0D2EIX3-F1 Unplaced genomic scaffold supercont1.9, 
 906:  j95w-A  2.6  4.5   97   575    5   9EURO2/AFDB:AF-A0A0D2HCK2-F1 Unplaced genomic scaffold supercont1.3, 
 907:  jaxp-A  2.6  4.8   77   332    3   9EURO2/AFDB:AF-A0A0D2GTY6-F1 Unplaced genomic scaffold supercont1.2, 
 908:  j8zs-A  2.6  5.9   87   551    5   9EURO2/AFDB:AF-A0A0D2HET4-F1 Unplaced genomic scaffold supercont1.2, 
 909:  j57z-A  2.6  5.2   79   552    8   9EURO2/AFDB:AF-A0A0D2FEY5-F1 Glucose-6-phosphate isomerase GLUCOSE-6-
 910:  j8sl-A  2.6  8.3  107   893    6   9EURO2/AFDB:AF-A0A0D2HPU6-F1 Unplaced genomic scaffold supercont1.1, 
 911:  jadl-A  2.6  6.6   90   646    8   9EURO2/AFDB:AF-A0A0D2H3I3-F1 Unplaced genomic scaffold supercont1.4, 
 912:  j9z5-A  2.6  4.8   96   471    7   9EURO2/AFDB:AF-A0A0D2DUZ2-F1 Unplaced genomic scaffold supercont1.3, 
 913:  jb2b-A  2.6 21.1  144   618    8   9EURO2/AFDB:AF-A0A0D2EXR0-F1 Unplaced genomic scaffold supercont1.5, 
 914:  jato-A  2.6 13.5  109   579    8   9EURO2/AFDB:AF-A0A0D2GJ79-F1 Unplaced genomic scaffold supercont1.5, 
 915:  j3um-A  2.6 10.7   64   539    3   9EURO2/AFDB:AF-A0A0D2G8B0-F1 Unplaced genomic scaffold supercont1.8, 
 916:  j3fe-A  2.6 17.4  115   672    9   9EURO2/AFDB:AF-A0A0D2H9Q6-F1 Protein FYV10 PROTEIN FYV10;
 917:  j35v-A  2.6  5.9   76   116    5   9EURO2/AFDB:AF-A0A0D2GBT7-F1 Unplaced genomic scaffold supercont1.5, 
 918:  jae9-A  2.6  7.0  110   538    6   9EURO2/AFDB:AF-A0A0D2GWX1-F1 Unplaced genomic scaffold supercont1.2, 
 919:  j8hu-A  2.6  4.2   73   128   10   9EURO2/AFDB:AF-A0A0D2GT54-F1 Unplaced genomic scaffold supercont1.7, 
 920:  jas3-A  2.6  5.1  138   550    7   9EURO2/AFDB:AF-A0A0D2GUV2-F1 Unplaced genomic scaffold supercont1.1, 
 921:  j3ld-A  2.6  5.0  133   871    8   9EURO2/AFDB:AF-A0A0D2FFK9-F1 Unplaced genomic scaffold supercont1.1, 
 922:  j8fo-A  2.6 24.5   96   594    8   9EURO2/AFDB:AF-A0A0D2F4U7-F1 Unplaced genomic scaffold supercont1.3, 
 923:  j9cj-A  2.6 11.7   87  1278    7   9EURO2/AFDB:AF-A0A0D2EKM6-F1 Unplaced genomic scaffold supercont1.8, 
 924:  j3ts-A  2.6 11.3   94   543    5   9EURO2/AFDB:AF-A0A0D2F4G1-F1 Unplaced genomic scaffold supercont1.3, 
 925:  j3zd-A  2.6 20.1  104  1331    8   9EURO2/AFDB:AF-A0A0D2EWG9-F1 Unplaced genomic scaffold supercont1.5, 
 926:  j6ze-A  2.6 10.1  102   788    6   9EURO2/AFDB:AF-A0A0D2H6N4-F1 Component of oligomeric Golgi complex 4 
 927:  j4ke-A  2.6  4.9  132   672    9   9EURO2/AFDB:AF-A0A0D2H862-F1 Unplaced genomic scaffold supercont1.4, 
 928:  j6qn-A  2.6  9.1  126   567   11   9EURO2/AFDB:AF-A0A0D2E1Z7-F1 Unplaced genomic scaffold supercont1.2, 
 929:  jat4-A  2.6  5.9  132   671    8   9EURO2/AFDB:AF-A0A0D2HAS7-F1 Unplaced genomic scaffold supercont1.3, 
 930:  jbrd-A  2.6 10.5   96   445    9   9EURO2/AFDB:AF-A0A0D2G7I0-F1 Unplaced genomic scaffold supercont1.8, 
 931:  jbno-A  2.6  2.7   50   225    6   9EURO2/AFDB:AF-A0A0D2EPY4-F1 Unplaced genomic scaffold supercont1.7, 
 932:  j9bf-A  2.6 13.9  109   697    4   9EURO2/AFDB:AF-A0A0D2GFM0-F1 Unplaced genomic scaffold supercont1.6, 
 933:  j3cj-A  2.6  8.4   94   820    4   9EURO2/AFDB:AF-A0A0D2GEZ9-F1 Unplaced genomic scaffold supercont1.6, 
 934:  j7ku-A  2.6  8.0  162  1542    6   9EURO2/AFDB:AF-A0A0D2GUV1-F1 Phospholipid-transporting ATPase PHOSPHO
 935:  jacz-A  2.6  5.4  129   701    5   9EURO2/AFDB:AF-A0A0D2H7E7-F1 Unplaced genomic scaffold supercont1.4, 
 936:  jbk3-A  2.6  4.7  106   571    9   9EURO2/AFDB:AF-A0A0D2FDN1-F1 Unplaced genomic scaffold supercont1.1, 
 937:  j6i3-A  2.6  6.0  123   930    7   9EURO2/AFDB:AF-A0A0D2FEK6-F1 Unplaced genomic scaffold supercont1.1, 
 938:  jab6-A  2.6 15.8   57   561    7   9EURO2/AFDB:AF-A0A0D2GSS7-F1 Unplaced genomic scaffold supercont1.3, 
 939:  ja2p-A  2.6  7.5  111   857    5   9EURO2/AFDB:AF-A0A0D2H1Z3-F1 Unplaced genomic scaffold supercont1.5, 
 940:  j5pz-A  2.6  2.6   50   163   12   9EURO2/AFDB:AF-A0A0D2GLS4-F1 Unplaced genomic scaffold supercont1.3, 
 941:  j5kx-A  2.6  5.1  113  1305   14   9EURO2/AFDB:AF-A0A0D2HA75-F1 Unplaced genomic scaffold supercont1.3, 
 942:  jc1i-A  2.6  6.8   89   513    2   9EURO2/AFDB:AF-A0A0D2GXY8-F1 Unplaced genomic scaffold supercont1.1, 
 943:  j8gf-A  2.6  3.8   83   433    6   9EURO2/AFDB:AF-A0A0D2E080-F1 COP9 signalosome complex subunit 4 COP9 
 944:  j3dq-A  2.6  4.7   95   516    7   9EURO2/AFDB:AF-A0A0D2GI52-F1 Unplaced genomic scaffold supercont1.5, 
 945:  jacr-A  2.6  4.3  123   286   11   9EURO2/AFDB:AF-A0A0D2GDC0-F1 Unplaced genomic scaffold supercont1.6, 
 946:  j4az-A  2.6  9.4  120  1079    7   9EURO2/AFDB:AF-A0A0D2GEH2-F1 Unplaced genomic scaffold supercont1.4, 
 947:  j7q2-A  2.6  5.8   93   359    3   9EURO2/AFDB:AF-A0A0D2GFP0-F1 Unplaced genomic scaffold supercont1.4, 
 948:  j2n5-A  2.6 15.0  141  1015    4   9EURO2/AFDB:AF-A0A0D2H3Z9-F1 Unplaced genomic scaffold supercont1.1, 
 949:  j7pv-A  2.6  4.4   90   209    7   9EURO2/AFDB:AF-A0A0D2DXD7-F1 Phosphatidyl-N-methylethanolamine N-meth
 950:  j553-A  2.6  5.3  131   513    6   9EURO2/AFDB:AF-A0A0D2ETK1-F1 Unplaced genomic scaffold supercont1.6, 
 951:  j8w5-A  2.6  7.4   88   733   10   9EURO2/AFDB:AF-A0A0D2GA44-F1 Unplaced genomic scaffold supercont1.7, 
 952:  j64e-A  2.6 11.6  109   648   13   9EURO2/AFDB:AF-A0A0D2GQ27-F1 Unplaced genomic scaffold supercont1.2, 
 953:  j5iu-A  2.6  8.9  136   471    9   9EURO2/AFDB:AF-A0A0D2H4N2-F1 Unplaced genomic scaffold supercont1.4, 
 954:  j2xz-A  2.6  5.2  115  1013    1   9EURO2/AFDB:AF-A0A0D2GV27-F1 Nuclear pore complex protein NUCLEAR POR
 955:  j47s-A  2.6  6.5   68   200    4   9EURO2/AFDB:AF-A0A0D2DJ99-F1 Unplaced genomic scaffold supercont1.5, 
 956:  jao4-A  2.6  6.3   61   111    5   9EURO2/AFDB:AF-A0A0D2F5V6-F1 Unplaced genomic scaffold supercont1.3, 
 957:  j772-A  2.6  8.6  103  1365    4   9EURO2/AFDB:AF-A0A0D2GR11-F1 Unplaced genomic scaffold supercont1.3, 
 958:  jbqr-A  2.6  5.6   78   295    8   9EURO2/AFDB:AF-A0A0D2GXJ1-F1 Unplaced genomic scaffold supercont1.2, 
 959:  jaaj-A  2.6  6.2  142   688    6   9EURO2/AFDB:AF-A0A0D2FIM8-F1 Unplaced genomic scaffold supercont1.1, 
 960:  j7wy-A  2.6  5.2  144   596   10   9EURO2/AFDB:AF-A0A0D2GFQ0-F1 Unplaced genomic scaffold supercont1.6, 
 961:  jaev-A  2.6 10.5  132   360    4   9EURO2/AFDB:AF-A0A0D2HBV7-F1 Unplaced genomic scaffold supercont1.3, 
 962:  j78u-A  2.6  5.2  105   551    4   9EURO2/AFDB:AF-A0A0D2GTJ8-F1 Unplaced genomic scaffold supercont1.2, 
 963:  jawk-A  2.6 11.9  101   345    4   9EURO2/AFDB:AF-A0A0D2F214-F1 Unplaced genomic scaffold supercont1.4, 
 964:  j5g3-A  2.6  6.2  101   471    3   9EURO2/AFDB:AF-A0A0D2GKW1-F1 Unplaced genomic scaffold supercont1.4, 
 965:  j4fu-A  2.6  4.4   92   546    4   9EURO2/AFDB:AF-A0A0D2HIQ0-F1 Unplaced genomic scaffold supercont1.2, 
 966:  jbji-A  2.6 16.5   89   634    4   9EURO2/AFDB:AF-A0A0D2GR68-F1 Cysteine protease CYSTEINE PROTEASE;
 967:  j4jr-A  2.6  5.5  115   461    8   9EURO2/AFDB:AF-A0A0D2E507-F1 Unplaced genomic scaffold supercont1.1, 
 968:  j9pz-A  2.6  4.5   95   272    6   9EURO2/AFDB:AF-A0A0D2GKS3-F1 Exosome complex protein EXOSOME COMPLEX 
 969:  jbzb-A  2.6  3.2   71   123   10   9EURO2/AFDB:AF-A0A0D2GRU6-F1 Unplaced genomic scaffold supercont1.3, 
 970:  j4nm-A  2.6  8.2  100   806    5   9EURO2/AFDB:AF-A0A0D2GF36-F1 Unplaced genomic scaffold supercont1.4, 
 971:  j6wi-A  2.5  8.8  106   283    7   9EURO2/AFDB:AF-A0A0D2ERM0-F1 Unplaced genomic scaffold supercont1.6, 
 972:  ja1u-A  2.5  6.8   79   624   10   9EURO2/AFDB:AF-A0A0D2H3A3-F1 Unplaced genomic scaffold supercont1.5, 
 973:  jbsk-A  2.5  6.6   96   247   16   9EURO2/AFDB:AF-A0A0D2ERB2-F1 Unplaced genomic scaffold supercont1.6, 
 974:  j5xg-A  2.5  5.9  144   781    6   9EURO2/AFDB:AF-A0A0D2ETQ2-F1 Unplaced genomic scaffold supercont1.6, 
 975:  jaj1-A  2.5  5.2  124   526    5   9EURO2/AFDB:AF-A0A0D2GFQ8-F1 Unplaced genomic scaffold supercont1.4, 
 976:  j8ba-A  2.5  4.4  148   558    8   9EURO2/AFDB:AF-A0A0D2FFM4-F1 Unplaced genomic scaffold supercont1.1, 
 977:  j50w-A  2.5  7.9   99   325    4   9EURO2/AFDB:AF-A0A0D2GJ21-F1 Mitochondrial thiamine pyrophosphate car
 978:  j346-A  2.5  5.8  121   764    8   9EURO2/AFDB:AF-A0A0D2DCU1-F1 Unplaced genomic scaffold supercont1.7, 
 979:  j73p-A  2.5  9.2   92  1161    7   9EURO2/AFDB:AF-A0A0D2E7P9-F1 Unplaced genomic scaffold supercont1.1, 
 980:  ja73-A  2.5  5.5   68   412    7   9EURO2/AFDB:AF-A0A0D2FI38-F1 Unplaced genomic scaffold supercont1.1, 
 981:  j5u9-A  2.5  9.0  127   818    7   9EURO2/AFDB:AF-A0A0D2DPM1-F1 Unplaced genomic scaffold supercont1.4, 
 982:  jbyg-A  2.5  4.8  112   945    7   9EURO2/AFDB:AF-A0A0D2GI18-F1 Unplaced genomic scaffold supercont1.5, 
 983:  j9az-A  2.5  4.2   67  1086    4   9EURO2/AFDB:AF-A0A0D2GJM8-F1 Alpha-mannosidase ALPHA-MANNOSIDASE;
 984:  j7au-A  2.5  4.0   54   278    6   9EURO2/AFDB:AF-A0A0D2HKW1-F1 Component of oligomeric Golgi complex 2 
 985:  j5ru-A  2.5  9.2  142   594    8   9EURO2/AFDB:AF-A0A0D2GM62-F1 Unplaced genomic scaffold supercont1.4, 
 986:  j6re-A  2.5  4.5  147   566   12   9EURO2/AFDB:AF-A0A0D2F952-F1 Unplaced genomic scaffold supercont1.2, 
 987:  j9fz-A  2.5  6.7   95   792    6   9EURO2/AFDB:AF-A0A0D2GUJ2-F1 Unplaced genomic scaffold supercont1.7, 
 988:  jb12-A  2.5 11.3  153   797    8   9EURO2/AFDB:AF-A0A0D2HBK7-F1 Unplaced genomic scaffold supercont1.3, 
 989:  j7t6-A  2.5  6.5  117  1086    7   9EURO2/AFDB:AF-A0A0D2HAM4-F1 Unplaced genomic scaffold supercont1.3, 
 990:  jawg-A  2.5  3.9  134   652    7   9EURO2/AFDB:AF-A0A0D2H4F6-F1 Unplaced genomic scaffold supercont1.4, 
 991:  j5v1-A  2.5  4.9   73   236    7   9EURO2/AFDB:AF-A0A0D2G9S5-F1 Unplaced genomic scaffold supercont1.6, 
 992:  j5q4-A  2.5  6.3  112   637    6   9EURO2/AFDB:AF-A0A0D2H1X8-F1 Unplaced genomic scaffold supercont1.1, 
 993:  j934-A  2.5  8.4  109   396    5   9EURO2/AFDB:AF-A0A0D2GNC4-F1 Unplaced genomic scaffold supercont1.4, 
 994:  j4d0-A  2.5  8.1  125   245    6   9EURO2/AFDB:AF-A0A0D2F7P5-F1 Unplaced genomic scaffold supercont1.3, 
 995:  j8yz-A  2.5  6.4  126   682    8   9EURO2/AFDB:AF-A0A0D2GRD4-F1 Unplaced genomic scaffold supercont1.3, 
 996:  ja1f-A  2.5 11.2   92   536   11   9EURO2/AFDB:AF-A0A0D2GHQ1-F1 Unplaced genomic scaffold supercont1.5, 
 997:  j4ze-A  2.5  5.3  149   492    9   9EURO2/AFDB:AF-A0A0D2EWA5-F1 Unplaced genomic scaffold supercont1.5, 
 998:  j2ma-A  2.5  9.7  105   276    8   9EURO2/AFDB:AF-A0A0D2HMK4-F1 Unplaced genomic scaffold supercont1.1, 
 999:  j3bm-A  2.5  8.6  159   572    6   9EURO2/AFDB:AF-A0A0D2GU57-F1 Unplaced genomic scaffold supercont1.3, 
1000:  jaqm-A  2.5  3.5   54    79    6   9EURO2/AFDB:AF-A0A0D2HC75-F1 Unplaced genomic scaffold supercont1.3, 
1001:  j6ke-A  2.5 13.2  132   600    7   9EURO2/AFDB:AF-A0A0D2GLD9-F1 Unplaced genomic scaffold supercont1.3, 
1002:  j9av-A  2.5  6.8  101   562   15   9EURO2/AFDB:AF-A0A0D2HCU2-F1 Unplaced genomic scaffold supercont1.3, 
1003:  jbvg-A  2.5  6.4   88   168    5   9EURO2/AFDB:AF-A0A0D2EM19-F1 V-type proton ATPase proteolipid subunit
1004:  jaca-A  2.5  9.3   95   218    8   9EURO2/AFDB:AF-A0A0D2GXL8-F1 Mediator of RNA polymerase II transcript
1005:  j372-A  2.5 20.4  101  1241    5   9EURO2/AFDB:AF-A0A0D2GP40-F1 Unplaced genomic scaffold supercont1.4, 
1006:  j3sf-A  2.5  7.7  107   543   13   9EURO2/AFDB:AF-A0A0D2GZG3-F1 Unplaced genomic scaffold supercont1.1, 
1007:  j9py-A  2.5 12.2   88   249    3   9EURO2/AFDB:AF-A0A0D2EUX9-F1 MICOS complex subunit MICOS COMPLEX SUBU
1008:  jbca-A  2.5  6.1  129  1386   10   9EURO2/AFDB:AF-A0A0D2DZD1-F1 Unplaced genomic scaffold supercont1.2, 
1009:  jawv-A  2.5  9.6   77  1107    5   9EURO2/AFDB:AF-A0A0D2FIM0-F1 DNA polymerase DNA POLYMERASE;
1010:  j5wi-A  2.5 13.1   84   610    5   9EURO2/AFDB:AF-A0A0D2GSY5-F1 Unplaced genomic scaffold supercont1.2, 
1011:  ja8p-A  2.5  8.4  114   351    3   9EURO2/AFDB:AF-A0A0D2DLK4-F1 Unplaced genomic scaffold supercont1.5, 
1012:  j695-A  2.5  5.0  122   516    8   9EURO2/AFDB:AF-A0A0D2H9A1-F1 Unplaced genomic scaffold supercont1.3, 
1013:  jbiv-A  2.5  9.4  104   382    4   9EURO2/AFDB:AF-A0A0D2GVH3-F1 Unplaced genomic scaffold supercont1.3, 
1014:  j3tt-A  2.5 12.3  122   419   11   9EURO2/AFDB:AF-A0A0D2EJA9-F1 Unplaced genomic scaffold supercont1.9, 
1015:  j6w1-A  2.5  7.8   72   174    4   9EURO2/AFDB:AF-A0A0D2DFS7-F1 Unplaced genomic scaffold supercont1.6, 
1016:  j5pd-A  2.5  8.3   75   569    9   9EURO2/AFDB:AF-A0A0D2EMG3-F1 Unplaced genomic scaffold supercont1.7, 
1017:  j5t1-A  2.5 11.8   81   765   15   9EURO2/AFDB:AF-A0A0D2F931-F1 Unplaced genomic scaffold supercont1.2, 
1018:  j4ew-A  2.5  5.4  140   591    9   9EURO2/AFDB:AF-A0A0D2G905-F1 Unplaced genomic scaffold supercont1.6, 
1019:  j2o5-A  2.5  5.0   86   447    3   9EURO2/AFDB:AF-A0A0D2GQX1-F1 Unplaced genomic scaffold supercont1.8, 
1020:  j5cy-A  2.5  5.6  138   892    5   9EURO2/AFDB:AF-A0A0D2G581-F1 Unplaced genomic scaffold supercont1.7, 
1021:  jc0m-A  2.5  3.8   97  1605    6   9EURO2/AFDB:AF-A0A0D2EJM8-F1 Unplaced genomic scaffold supercont1.8, 
1022:  jbqy-A  2.5  5.1  121   566   11   9EURO2/AFDB:AF-A0A0D2GI27-F1 Unplaced genomic scaffold supercont1.4, 
1023:  j8ej-A  2.5  5.7  138   931    9   9EURO2/AFDB:AF-A0A0D2GX49-F1 Mediator of RNA polymerase II transcript
1024:  jaeo-A  2.5  7.3  117   831    4   9EURO2/AFDB:AF-A0A0D2F7P2-F1 Unplaced genomic scaffold supercont1.3, 
1025:  j9l8-A  2.5  5.7  122   447    5   9EURO2/AFDB:AF-A0A0D2DAU7-F1 Magnesium transporter MAGNESIUM TRANSPOR
1026:  jbnh-A  2.5  3.9   70  1098    6   9EURO2/AFDB:AF-A0A0D2F1R8-F1 DNA mismatch repair protein DNA MISMATCH
1027:  j8d2-A  2.5  5.8   96   347    8   9EURO2/AFDB:AF-A0A0D2GPB2-F1 Unplaced genomic scaffold supercont1.4, 
1028:  j9t6-A  2.5  4.1  127   561   11   9EURO2/AFDB:AF-A0A0D2GEB0-F1 Unplaced genomic scaffold supercont1.5, 
1029:  j7zv-A  2.5  7.2  140   600    8   9EURO2/AFDB:AF-A0A0D2GU23-F1 Unplaced genomic scaffold supercont1.3, 
1030:  j8us-A  2.5  6.3  119   386    4   9EURO2/AFDB:AF-A0A0D2GRM4-F1 Unplaced genomic scaffold supercont1.2, 
1031:  j79h-A  2.5  5.6   99   880    9   9EURO2/AFDB:AF-A0A0D2FFC0-F1 Unplaced genomic scaffold supercont1.1, 
1032:  ja1g-A  2.5  5.7   84   531    2   9EURO2/AFDB:AF-A0A0D2G0C5-F1 Unplaced genomic scaffold supercont1.9, 
1033:  j93e-A  2.5 11.8  106   577    9   9EURO2/AFDB:AF-A0A0D2DEH4-F1 Unplaced genomic scaffold supercont1.7, 
1034:  j6bc-A  2.5  9.0  136   609    9   9EURO2/AFDB:AF-A0A0D2HNJ7-F1 Unplaced genomic scaffold supercont1.1, 
1035:  j9ij-A  2.5  4.5   95   514    7   9EURO2/AFDB:AF-A0A0D2H2R2-F1 Unplaced genomic scaffold supercont1.1, 
1036:  jaik-A  2.5 10.0   79   664    4   9EURO2/AFDB:AF-A0A0D2G9T3-F1 Unplaced genomic scaffold supercont1.7, 
1037:  j9bb-A  2.5 11.9  138   643    8   9EURO2/AFDB:AF-A0A0D2H3T3-F1 Unplaced genomic scaffold supercont1.1, 
1038:  j6nc-A  2.5  6.9  135   561   10   9EURO2/AFDB:AF-A0A0D2DCI8-F1 Unplaced genomic scaffold supercont1.7, 
1039:  j56y-A  2.5  8.6  118   452    8   9EURO2/AFDB:AF-A0A0D2GR85-F1 Unplaced genomic scaffold supercont1.8, 
1040:  j87i-A  2.5  4.2   75   730    0   9EURO2/AFDB:AF-A0A0D2DWJ0-F1 Unplaced genomic scaffold supercont1.3, 
1041:  jalb-A  2.5 10.8   76   317    3   9EURO2/AFDB:AF-A0A0D2GY96-F1 Unplaced genomic scaffold supercont1.6, 
1042:  j5co-A  2.5  5.0   82   564    6   9EURO2/AFDB:AF-A0A0D2GCY0-F1 Amidase AMIDASE;
1043:  j608-A  2.5  6.2   88   533    7   9EURO2/AFDB:AF-A0A0D2F0K6-F1 Unplaced genomic scaffold supercont1.4, 
1044:  ja9w-A  2.5  4.9  102   549    8   9EURO2/AFDB:AF-A0A0D2GWI9-F1 Unplaced genomic scaffold supercont1.6, 
1045:  j4hl-A  2.5  4.3   54  1236   13   9EURO2/AFDB:AF-A0A0D2ETW7-F1 Unplaced genomic scaffold supercont1.5, 
1046:  j8rs-A  2.5  5.2  147   520   12   9EURO2/AFDB:AF-A0A0D2DWL4-F1 Unplaced genomic scaffold supercont1.3, 
1047:  j2mk-A  2.5  9.5  114   743    8   9EURO2/AFDB:AF-A0A0D2DZL9-F1 Unplaced genomic scaffold supercont1.2, 
1048:  jb9d-A  2.5  7.0  109   515    5   9EURO2/AFDB:AF-A0A0D2E3R1-F1 Unplaced genomic scaffold supercont1.1, 
1049:  j7a1-A  2.5  5.6  104   528    6   9EURO2/AFDB:AF-A0A0D2HGR1-F1 Unplaced genomic scaffold supercont1.2, 
1050:  j80x-A  2.5  5.1  121   431    5   9EURO2/AFDB:AF-A0A0D2HI27-F1 Unplaced genomic scaffold supercont1.2, 
1051:  j6ut-A  2.5 10.8   93   425    3   9EURO2/AFDB:AF-A0A0D2GW25-F1 Unplaced genomic scaffold supercont1.7, 
1052:  jbkw-A  2.5  6.8   94   485    6   9EURO2/AFDB:AF-A0A0D2GZU8-F1 Unplaced genomic scaffold supercont1.1, 
1053:  j420-A  2.5  4.5   93   512    9   9EURO2/AFDB:AF-A0A0D2HED2-F1 Unplaced genomic scaffold supercont1.2, 
1054:  j78t-A  2.5 10.6  117   796    7   9EURO2/AFDB:AF-A0A0D2GT95-F1 Unplaced genomic scaffold supercont1.2, 
1055:  j4rh-A  2.5  8.8   78   490    5   9EURO2/AFDB:AF-A0A0D2D9A0-F1 Unplaced genomic scaffold supercont1.10,
1056:  j5iq-A  2.5  4.7   78   342   12   9EURO2/AFDB:AF-A0A0D2GPV6-F1 Unplaced genomic scaffold supercont1.4, 
1057:  j6l6-A  2.5 10.7  134   900    6   9EURO2/AFDB:AF-A0A0D2HFI6-F1 Unplaced genomic scaffold supercont1.2, 
1058:  jagk-A  2.5 11.4   70   239    4   9EURO2/AFDB:AF-A0A0D2H3A7-F1 Unplaced genomic scaffold supercont1.1, 
1059:  j6ep-A  2.5  4.5   73   214    8   9EURO2/AFDB:AF-A0A0D2GVM5-F1 Endoplasmic reticulum transmembrane prot
1060:  j6dg-A  2.5  5.7  141   322   11   9EURO2/AFDB:AF-A0A0D2GID8-F1 Unplaced genomic scaffold supercont1.4, 
1061:  jaux-A  2.5  4.4   61   247    7   9EURO2/AFDB:AF-A0A0D2GEP3-F1 Unplaced genomic scaffold supercont1.6, 
1062:  j4dc-A  2.5  5.5   96   571    8   9EURO2/AFDB:AF-A0A0D2H0A3-F1 Unplaced genomic scaffold supercont1.2, 
1063:  j4hn-A  2.5  5.6  102   281   10   9EURO2/AFDB:AF-A0A0D2H434-F1 Unplaced genomic scaffold supercont1.4, 
1064:  j5f7-A  2.5 11.3   90   343    3   9EURO2/AFDB:AF-A0A0D2GYI5-F1 Unplaced genomic scaffold supercont1.6, 
1065:  j8i4-A  2.5  6.0   77  1701    9   9EURO2/AFDB:AF-A0A0D2ESJ4-F1 DNA polymerase DNA POLYMERASE;
1066:  j825-A  2.5  7.8  115   590    3   9EURO2/AFDB:AF-A0A0D2DWZ7-F1 Unplaced genomic scaffold supercont1.3, 
1067:  j2mz-A  2.5  4.6   75   143    5   9EURO2/AFDB:AF-A0A0D2E7Z9-F1 Unplaced genomic scaffold supercont1.1, 
1068:  j94b-A  2.5  7.4  114   685    8   9EURO2/AFDB:AF-A0A0D2H072-F1 Nucleolar complex-associated protein 3 N
1069:  j48b-A  2.5  3.4   56   584    4   9EURO2/AFDB:AF-A0A0D2FIN5-F1 Unplaced genomic scaffold supercont1.1, 
1070:  j5rb-A  2.5  5.1  136   690   10   9EURO2/AFDB:AF-A0A0D2G5I1-F1 Unplaced genomic scaffold supercont1.7, 
1071:  j8p4-A  2.5  4.5   81   205    6   9EURO2/AFDB:AF-A0A0D2FAY2-F1 Unplaced genomic scaffold supercont1.2, 
1072:  ja1e-A  2.5  5.6   77   281    6   9EURO2/AFDB:AF-A0A0D2H9H5-F1 Unplaced genomic scaffold supercont1.3, 
1073:  j532-A  2.5  4.9  101   498    6   9EURO2/AFDB:AF-A0A0D2H7T3-F1 Unplaced genomic scaffold supercont1.4, 
1074:  j79a-A  2.5  4.6  113   338    5   9EURO2/AFDB:AF-A0A0D2E3W3-F1 Unplaced genomic scaffold supercont1.1, 
1075:  jbys-A  2.4  4.6   87   137    6   9EURO2/AFDB:AF-A0A0D2GDY6-F1 Unplaced genomic scaffold supercont1.6, 
1076:  jagb-A  2.4  4.1  119   821    9   9EURO2/AFDB:AF-A0A0D2G6D4-F1 Unplaced genomic scaffold supercont1.9, 
1077:  j2hb-A  2.4  5.9   90   261    6   9EURO2/AFDB:AF-A0A0D2GEL9-F1 Unplaced genomic scaffold supercont1.4, 
1078:  j5db-A  2.4  9.6   96   949    8   9EURO2/AFDB:AF-A0A0D2G6U7-F1 Unplaced genomic scaffold supercont1.7, 
1079:  j5t0-A  2.4  3.1   82   588   12   9EURO2/AFDB:AF-A0A0D2FIJ4-F1 Palmitoyltransferase PALMITOYLTRANSFERAS
1080:  j84r-A  2.4  5.1  104   531    9   9EURO2/AFDB:AF-A0A0D2GZI1-F1 Unplaced genomic scaffold supercont1.5, 
1081:  j8f8-A  2.4  4.8   74   546    3   9EURO2/AFDB:AF-A0A0D2H383-F1 Unplaced genomic scaffold supercont1.5, 
1082:  j9co-A  2.4  8.9   77   139    1   9EURO2/AFDB:AF-A0A0D2GW85-F1 Unplaced genomic scaffold supercont1.6, 
1083:  j4e5-A  2.4  4.5   92   578    2   9EURO2/AFDB:AF-A0A0D2GTW3-F1 Unplaced genomic scaffold supercont1.2, 
1084:  j5ol-A  2.4  7.7  111   738    6   9EURO2/AFDB:AF-A0A0D2G7I4-F1 Unplaced genomic scaffold supercont1.6, 
1085:  j3aa-A  2.4  7.9   92   827    3   9EURO2/AFDB:AF-A0A0D2HPN1-F1 Unplaced genomic scaffold supercont1.1, 
1086:  ja6v-A  2.4  5.1   91   191    8   9EURO2/AFDB:AF-A0A0D2ER38-F1 Unplaced genomic scaffold supercont1.6, 
1087:  j88z-A  2.4  4.6  106   303    8   9EURO2/AFDB:AF-A0A0D2GL24-F1 Unplaced genomic scaffold supercont1.4, 
1088:  j3to-A  2.4  9.4  144   602    7   9EURO2/AFDB:AF-A0A0D2GMJ6-F1 Unplaced genomic scaffold supercont1.4, 
1089:  j7yi-A  2.4  5.1  132   540    5   9EURO2/AFDB:AF-A0A0D2E1X5-F1 Unplaced genomic scaffold supercont1.2, 
1090:  j3mt-A  2.4  8.3  104   634   10   9EURO2/AFDB:AF-A0A0D2DWS9-F1 Unplaced genomic scaffold supercont1.3, 
1091:  j9u0-A  2.4  5.1   99   545    6   9EURO2/AFDB:AF-A0A0D2GXU2-F1 Unplaced genomic scaffold supercont1.2, 
1092:  j7jz-A  2.4  9.3   87   220    7   9EURO2/AFDB:AF-A0A0D2DAT3-F1 Prefoldin subunit 3 PREFOLDIN SUBUNIT 3;
1093:  j2qp-A  2.4  3.8   66   492    5   9EURO2/AFDB:AF-A0A0D2D9M5-F1 Defect at low temperature protein 1 DEFE
1094:  j3ca-A  2.4  7.3   86   746    3   9EURO2/AFDB:AF-A0A0D2HG74-F1 Unplaced genomic scaffold supercont1.2, 
1095:  ja51-A  2.4  9.4  122   553    7   9EURO2/AFDB:AF-A0A0D2H2I6-F1 Unplaced genomic scaffold supercont1.1, 
1096:  j584-A  2.4 14.0   97   261    7   9EURO2/AFDB:AF-A0A0D2GUR6-F1 Unplaced genomic scaffold supercont1.7, 
1097:  j8df-A  2.4  4.9  133   625    6   9EURO2/AFDB:AF-A0A0D2G5W1-F1 Unplaced genomic scaffold supercont1.10,
1098:  j2x3-A  2.4  4.9  121   514    7   9EURO2/AFDB:AF-A0A0D2H5S8-F1 Unplaced genomic scaffold supercont1.1, 
1099:  j9am-A  2.4 10.9   82   320    4   9EURO2/AFDB:AF-A0A0D2DP90-F1 Unplaced genomic scaffold supercont1.4, 
1100:  j4cc-A  2.4  4.7  106   400    6   9EURO2/AFDB:AF-A0A0D2GNC7-F1 Unplaced genomic scaffold supercont1.3, 
1101:  j5l4-A  2.4  9.4   74   274    3   9EURO2/AFDB:AF-A0A0D2GYR1-F1 Unplaced genomic scaffold supercont1.1, 
1102:  j2gj-A  2.4  6.4  117   432    3   9EURO2/AFDB:AF-A0A0D2DUM0-F1 Unplaced genomic scaffold supercont1.3, 
1103:  jbzk-A  2.4  6.9  121   859    2   9EURO2/AFDB:AF-A0A0D2GVC4-F1 Unplaced genomic scaffold supercont1.1, 
1104:  j2wa-A  2.4 20.9  100   975    9   9EURO2/AFDB:AF-A0A0D2G1J6-F1 Unplaced genomic scaffold supercont1.8, 
1105:  jbok-A  2.4  4.9  109   573   10   9EURO2/AFDB:AF-A0A0D2H0T2-F1 Unplaced genomic scaffold supercont1.2, 
1106:  j2r2-A  2.4  4.8   99   756    5   9EURO2/AFDB:AF-A0A0D2E0V5-F1 Unplaced genomic scaffold supercont1.2, 
1107:  j51s-A  2.4 14.2   95   660    8   9EURO2/AFDB:AF-A0A0D2H6R5-F1 Unplaced genomic scaffold supercont1.1, 
1108:  j66e-A  2.4  8.9  116   594    3   9EURO2/AFDB:AF-A0A0D2E4Y1-F1 Unplaced genomic scaffold supercont1.1, 
1109:  j6w8-A  2.4  4.6   93   272    8   9EURO2/AFDB:AF-A0A0D2GQN2-F1 Unplaced genomic scaffold supercont1.8, 
1110:  j796-A  2.4  3.8   88   156   11   9EURO2/AFDB:AF-A0A0D2GUF8-F1 Unplaced genomic scaffold supercont1.7, 
1111:  j41t-A  2.4  5.8  131   462    4   9EURO2/AFDB:AF-A0A0D2G8J0-F1 Calcium uniporter protein CALCIUM UNIPOR
1112:  j8b4-A  2.4  7.0   62   102    6   9EURO2/AFDB:AF-A0A0D2GP64-F1 Unplaced genomic scaffold supercont1.2, 
1113:  j47q-A  2.4  6.6   72   520    1   9EURO2/AFDB:AF-A0A0D2FB06-F1 Unplaced genomic scaffold supercont1.2, 
1114:  jai3-A  2.4  5.5  101   512    8   9EURO2/AFDB:AF-A0A0D2DWR6-F1 Unplaced genomic scaffold supercont1.3, 
1115:  j6w7-A  2.4  7.1  130   657    5   9EURO2/AFDB:AF-A0A0D2GLL5-F1 Unplaced genomic scaffold supercont1.4, 
1116:  j3dw-A  2.4  5.0   65   387    3   9EURO2/AFDB:AF-A0A0D2GRS0-F1 Unplaced genomic scaffold supercont1.8, 
1117:  jbeq-A  2.4 13.7  127   516    9   9EURO2/AFDB:AF-A0A0D2FIK0-F1 Unplaced genomic scaffold supercont1.1, 
1118:  j454-A  2.4 11.8  129   464   11   9EURO2/AFDB:AF-A0A0D2E2J1-F1 Unplaced genomic scaffold supercont1.2, 
1119:  j8gb-A  2.4 13.6  105   525    4   9EURO2/AFDB:AF-A0A0D2DDF4-F1 Unplaced genomic scaffold supercont1.7, 
1120:  j374-A  2.4  7.7  150  1362    2   9EURO2/AFDB:AF-A0A0D2EPT8-F1 Unplaced genomic scaffold supercont1.7, 
1121:  j2k6-A  2.4 10.7  109   432    8   9EURO2/AFDB:AF-A0A0D2GVZ8-F1 Unplaced genomic scaffold supercont1.1, 
1122:  j5yf-A  2.4  4.4   90   152    9   9EURO2/AFDB:AF-A0A0D2G6S8-F1 Unplaced genomic scaffold supercont1.7, 
1123:  j6uw-A  2.4  5.1   90   420    9   9EURO2/AFDB:AF-A0A0D2GA81-F1 Unplaced genomic scaffold supercont1.6, 
1124:  j621-A  2.4  7.6  147   934    7   9EURO2/AFDB:AF-A0A0D2GBG6-F1 Unplaced genomic scaffold supercont1.7, 
1125:  j331-A  2.4  5.0  125   249    5   9EURO2/AFDB:AF-A0A0D2GXK7-F1 Unplaced genomic scaffold supercont1.2, 
1126:  j5e5-A  2.4  4.9   70   189    7   9EURO2/AFDB:AF-A0A0D2HJH9-F1 Unplaced genomic scaffold supercont1.2, 
1127:  j661-A  2.4  3.8   60   180    8   9EURO2/AFDB:AF-A0A0D2GN83-F1 Unplaced genomic scaffold supercont1.3, 
1128:  jabn-A  2.4  5.3  129   542    8   9EURO2/AFDB:AF-A0A0D2ERH4-F1 Unplaced genomic scaffold supercont1.6, 
1129:  j5fs-A  2.4  7.6   77   288    6   9EURO2/AFDB:AF-A0A0D2HA05-F1 Unplaced genomic scaffold supercont1.3, 
1130:  j5gb-A  2.4  4.1  106  1534    6   9EURO2/AFDB:AF-A0A0D2H1H5-F1 Unplaced genomic scaffold supercont1.1, 
1131:  j7mf-A  2.4  6.3   98   685    9   9EURO2/AFDB:AF-A0A0D2FFY3-F1 Unplaced genomic scaffold supercont1.1, 
1132:  j73w-A  2.4  4.6  121   460    7   9EURO2/AFDB:AF-A0A0D2DUJ8-F1 Unplaced genomic scaffold supercont1.3, 
1133:  jas6-A  2.4  9.1   88   781    9   9EURO2/AFDB:AF-A0A0D2GU61-F1 Unplaced genomic scaffold supercont1.7, 
1134:  j929-A  2.4  7.6  113   744    5   9EURO2/AFDB:AF-A0A0D2GW81-F1 Unplaced genomic scaffold supercont1.1, 
1135:  j6i1-A  2.4  8.0  103   341    2   9EURO2/AFDB:AF-A0A0D2GU83-F1 Unplaced genomic scaffold supercont1.2, 
1136:  j5jr-A  2.4 11.1   98   654    6   9EURO2/AFDB:AF-A0A0D2E583-F1 Unplaced genomic scaffold supercont1.1, 
1137:  j56x-A  2.4  7.1  124   675   12   9EURO2/AFDB:AF-A0A0D2GFZ6-F1 Unplaced genomic scaffold supercont1.4, 
1138:  j5uz-A  2.4  4.2   79  1062    5   9EURO2/AFDB:AF-A0A0D2FAC0-F1 Unplaced genomic scaffold supercont1.2, 
1139:  j782-A  2.4  5.0  104   760    8   9EURO2/AFDB:AF-A0A0D2FC07-F1 Unplaced genomic scaffold supercont1.2, 
1140:  j57q-A  2.4  4.4   93   508    8   9EURO2/AFDB:AF-A0A0D2HGS7-F1 Unplaced genomic scaffold supercont1.2, 
1141:  j6zu-A  2.4  4.8  111   598    5   9EURO2/AFDB:AF-A0A0D2FE59-F1 Unplaced genomic scaffold supercont1.1, 
1142:  j60n-A  2.4  3.4   71   288    4   9EURO2/AFDB:AF-A0A0D2GRZ4-F1 Unplaced genomic scaffold supercont1.3, 
1143:  ja09-A  2.4  8.8   84   926    2   9EURO2/AFDB:AF-A0A0D2H289-F1 Unplaced genomic scaffold supercont1.5, 
1144:  j52z-A  2.4  5.4  108   175    7   9EURO2/AFDB:AF-A0A0D2EZ92-F1 Mitochondrial import inner membrane tran
1145:  j9vb-A  2.4  4.4  116   364    9   9EURO2/AFDB:AF-A0A0D2DE21-F1 Unplaced genomic scaffold supercont1.7, 
1146:  j3tk-A  2.4  8.5  153   617   10   9EURO2/AFDB:AF-A0A0D2GYW6-F1 Unplaced genomic scaffold supercont1.2, 
1147:  jbk5-A  2.4  7.6  111   795    8   9EURO2/AFDB:AF-A0A0D2ETH2-F1 Unplaced genomic scaffold supercont1.6, 
1148:  j7pd-A  2.4  5.7  106   843    6   9EURO2/AFDB:AF-A0A0D2DG84-F1 Unplaced genomic scaffold supercont1.6, 
1149:  j4u3-A  2.4  4.9  102  1122   15   9EURO2/AFDB:AF-A0A0D2ELC5-F1 Chitin synthase CHITIN SYNTHASE;
1150:  j9qq-A  2.4 12.2  114   389    9   9EURO2/AFDB:AF-A0A0D2EKA7-F1 Unplaced genomic scaffold supercont1.8, 
1151:  j50l-A  2.4  9.2  150   595    9   9EURO2/AFDB:AF-A0A0D2DUW2-F1 Unplaced genomic scaffold supercont1.3, 
1152:  j9bc-A  2.4  4.3   94   262    6   9EURO2/AFDB:AF-A0A0D2FCY8-F1 Unplaced genomic scaffold supercont1.2, 
1153:  j39d-A  2.4  6.5   97   158    8   9EURO2/AFDB:AF-A0A0D2DJ67-F1 Unplaced genomic scaffold supercont1.5, 
1154:  j49u-A  2.4  6.6   62   286   11   9EURO2/AFDB:AF-A0A0D2DC11-F1 Unplaced genomic scaffold supercont1.8, 
1155:  j6up-A  2.4  4.8  131   495    6   9EURO2/AFDB:AF-A0A0D2G4R9-F1 Squalene monooxygenase SQUALENE MONOOXYG
1156:  j6za-A  2.4  9.0  137   324    9   9EURO2/AFDB:AF-A0A0D2DL78-F1 Unplaced genomic scaffold supercont1.5, 
1157:  jaal-A  2.4 16.7  103   780    6   9EURO2/AFDB:AF-A0A0D2GC71-F1 Unplaced genomic scaffold supercont1.5, 
1158:  j3cq-A  2.4  5.2   96   230    9   9EURO2/AFDB:AF-A0A0D2H071-F1 Unplaced genomic scaffold supercont1.2, 
1159:  j72p-A  2.4  3.4   83   189    6   9EURO2/AFDB:AF-A0A0D2DSP9-F1 Unplaced genomic scaffold supercont1.3, 
1160:  j8y7-A  2.4  4.6   83   265   10   9EURO2/AFDB:AF-A0A0D2EVN4-F1 Unplaced genomic scaffold supercont1.5, 
1161:  jbrl-A  2.4  6.9  124   585    4   9EURO2/AFDB:AF-A0A0D2GGB0-F1 Unplaced genomic scaffold supercont1.6, 
1162:  j6pe-A  2.4  4.5  128   569    4   9EURO2/AFDB:AF-A0A0D2H7Q1-F1 Unplaced genomic scaffold supercont1.4, 
1163:  jbcl-A  2.4  5.5   66   614    5   9EURO2/AFDB:AF-A0A0D2GZ39-F1 Unplaced genomic scaffold supercont1.2, 
1164:  j3lk-A  2.4  6.2  138  1161    8   9EURO2/AFDB:AF-A0A0D2EP59-F1 Unplaced genomic scaffold supercont1.7, 
1165:  j3cy-A  2.4  7.1  112   605    6   9EURO2/AFDB:AF-A0A0D2G036-F1 Unplaced genomic scaffold supercont1.10,
1166:  j3ru-A  2.4  8.6  127   672    9   9EURO2/AFDB:AF-A0A0D2EZ18-F1 Unplaced genomic scaffold supercont1.4, 
1167:  j2l9-A  2.4  7.2  129   577    8   9EURO2/AFDB:AF-A0A0D2GJF9-F1 Unplaced genomic scaffold supercont1.3, 
1168:  j2tf-A  2.4  4.5   93   496    5   9EURO2/AFDB:AF-A0A0D2GGZ7-F1 Unplaced genomic scaffold supercont1.5, 
1169:  j51n-A  2.4 13.1   66   144    8   9EURO2/AFDB:AF-A0A0D2DLK6-F1 Mitochondrial import inner membrane tran
1170:  j3rf-A  2.4  8.8  108   564   13   9EURO2/AFDB:AF-A0A0D2FFS4-F1 Unplaced genomic scaffold supercont1.1, 
1171:  j5ui-A  2.4  6.4   61   550   10   9EURO2/AFDB:AF-A0A0D2DJH1-F1 Unplaced genomic scaffold supercont1.5, 
1172:  j6m4-A  2.4  4.0   66   292    6   9EURO2/AFDB:AF-A0A0D2GT56-F1 U3 small nucleolar RNA-associated protei
1173:  j87e-A  2.4  4.2  133   521    5   9EURO2/AFDB:AF-A0A0D2GK18-F1 Unplaced genomic scaffold supercont1.3, 
1174:  j41k-A  2.4  5.7  150   616    9   9EURO2/AFDB:AF-A0A0D2GZ36-F1 Unplaced genomic scaffold supercont1.1, 
1175:  j3e8-A  2.4  5.7   61   709    5   9EURO2/AFDB:AF-A0A0D2ETU5-F1 Unplaced genomic scaffold supercont1.5, 
1176:  jask-A  2.4  4.8  117   460    6   9EURO2/AFDB:AF-A0A0D2G919-F1 Unplaced genomic scaffold supercont1.6, 
1177:  j6z6-A  2.4 14.1  107   829    6   9EURO2/AFDB:AF-A0A0D2DZL1-F1 Unplaced genomic scaffold supercont1.2, 
1178:  j37o-A  2.4  7.5  117   289    3   9EURO2/AFDB:AF-A0A0D2E6A3-F1 Unplaced genomic scaffold supercont1.1, 
1179:  j4td-A  2.4  4.9   69   432    4   9EURO2/AFDB:AF-A0A0D2GKD8-F1 Unplaced genomic scaffold supercont1.3, 
1180:  j7sy-A  2.4  9.6  127   537    8   9EURO2/AFDB:AF-A0A0D2GK60-F1 Unplaced genomic scaffold supercont1.3, 
1181:  j630-A  2.4  5.8   95   438    2   9EURO2/AFDB:AF-A0A0D2DA92-F1 Unplaced genomic scaffold supercont1.9, 
1182:  jb6y-A  2.4  5.3  107   716    7   9EURO2/AFDB:AF-A0A0D2H477-F1 Unplaced genomic scaffold supercont1.1, 
1183:  jatv-A  2.4 10.8   89   317    7   9EURO2/AFDB:AF-A0A0D2H010-F1 Unplaced genomic scaffold supercont1.5, 
1184:  j7v9-A  2.4  8.7   85   895    7   9EURO2/AFDB:AF-A0A0D2GNM8-F1 Unplaced genomic scaffold supercont1.3, 
1185:  j4s2-A  2.4  6.5  135  1423    6   9EURO2/AFDB:AF-A0A0D2D9S4-F1 Unplaced genomic scaffold supercont1.9, 
1186:  j7ey-A  2.4 22.9   86   670    5   9EURO2/AFDB:AF-A0A0D2H9E8-F1 Unplaced genomic scaffold supercont1.3, 
1187:  j3d3-A  2.4  6.5  100   692    8   9EURO2/AFDB:AF-A0A0D2HDC7-F1 Unplaced genomic scaffold supercont1.3, 
1188:  j9p0-A  2.4  8.8  131  1121    4   9EURO2/AFDB:AF-A0A0D2F632-F1 Unplaced genomic scaffold supercont1.3, 
1189:  j4x5-A  2.4  8.2   63   503    8   9EURO2/AFDB:AF-A0A0D2HK34-F1 Unplaced genomic scaffold supercont1.1, 
1190:  j8pw-A  2.4  5.4  124   459    5   9EURO2/AFDB:AF-A0A0D2EZN0-F1 Unplaced genomic scaffold supercont1.4, 
1191:  jabe-A  2.4  8.8   99   569    2   9EURO2/AFDB:AF-A0A0D2GAK1-F1 Methylmalonate-semialdehyde dehydrogenas
1192:  j36u-A  2.4  8.3   63   651    8   9EURO2/AFDB:AF-A0A0D2GE84-F1 Unplaced genomic scaffold supercont1.5, 
1193:  ja1n-A  2.4  5.9  128   534    8   9EURO2/AFDB:AF-A0A0D2F653-F1 Unplaced genomic scaffold supercont1.3, 
1194:  jb9s-A  2.4  5.5   96   601    9   9EURO2/AFDB:AF-A0A0D2GWN8-F1 Unplaced genomic scaffold supercont1.1, 
1195:  ja5q-A  2.4  5.1   72  1180    8   9EURO2/AFDB:AF-A0A0D2DZX5-F1 Unplaced genomic scaffold supercont1.2, 
1196:  j45f-A  2.3  6.1   90   606    6   9EURO2/AFDB:AF-A0A0D2GDX5-F1 Unplaced genomic scaffold supercont1.5, 
1197:  j5wq-A  2.3  4.8  121   631    7   9EURO2/AFDB:AF-A0A0D2GPC1-F1 Exocyst complex protein EXO70 EXOCYST CO
1198:  jb85-A  2.3  4.8   81   534    4   9EURO2/AFDB:AF-A0A0D2G5R1-F1 Amidase AMIDASE;
1199:  jb4z-A  2.3 13.6  123   919    4   9EURO2/AFDB:AF-A0A0D2GE19-F1 Unplaced genomic scaffold supercont1.5, 
1200:  j6zg-A  2.3  7.3  115   519   10   9EURO2/AFDB:AF-A0A0D2G912-F1 Unplaced genomic scaffold supercont1.8, 
1201:  j3h8-A  2.3  3.8  124   540    6   9EURO2/AFDB:AF-A0A0D2GCS0-F1 Unplaced genomic scaffold supercont1.5, 
1202:  ja5l-A  2.3  6.2   88   707    7   9EURO2/AFDB:AF-A0A0D2GVC1-F1 Unplaced genomic scaffold supercont1.3, 
1203:  j457-A  2.3  9.0  109   603   10   9EURO2/AFDB:AF-A0A0D2H0M5-F1 Unplaced genomic scaffold supercont1.5, 
1204:  j98c-A  2.3 11.2  106  1065    5   9EURO2/AFDB:AF-A0A0D2GZ62-F1 Unplaced genomic scaffold supercont1.1, 
1205:  j66x-A  2.3  5.2   68   179    4   9EURO2/AFDB:AF-A0A0D2E7Y8-F1 Unplaced genomic scaffold supercont1.1, 
1206:  j7dq-A  2.3  6.8  115   386    7   9EURO2/AFDB:AF-A0A0D2HM53-F1 Unplaced genomic scaffold supercont1.1, 
1207:  j4fx-A  2.3  4.9   56   213    5   9EURO2/AFDB:AF-A0A0D2DD20-F1 Ribosomal protein L19 RIBOSOMAL PROTEIN 
1208:  j5in-A  2.3  6.7   63   408    3   9EURO2/AFDB:AF-A0A0D2F064-F1 Unplaced genomic scaffold supercont1.4, 
1209:  jblp-A  2.3 11.7  117   587    9   9EURO2/AFDB:AF-A0A0D2DHQ8-F1 Unplaced genomic scaffold supercont1.6, 
1210:  jbt8-A  2.3 11.5   60   500    8   9EURO2/AFDB:AF-A0A0D2D9G7-F1 Homocitrate synthase HOMOCITRATE SYNTHAS
1211:  j79i-A  2.3  7.0   99   634    5   9EURO2/AFDB:AF-A0A0D2FDX2-F1 Unplaced genomic scaffold supercont1.1, 
1212:  j3cu-A  2.3  5.2   80   199    9   9EURO2/AFDB:AF-A0A0D2G5E0-F1 Unplaced genomic scaffold supercont1.7, 
1213:  j2wh-A  2.3  7.4  117  1334    8   9EURO2/AFDB:AF-A0A0D2GWJ7-F1 Unplaced genomic scaffold supercont1.2, 
1214:  j3tq-A  2.3  8.6  161   614    6   9EURO2/AFDB:AF-A0A0D2ESE8-F1 Unplaced genomic scaffold supercont1.6, 
1215:  jakp-A  2.3  5.2  120   535    9   9EURO2/AFDB:AF-A0A0D2GYW0-F1 Unplaced genomic scaffold supercont1.2, 
1216:  j4yr-A  2.3  5.1   78   304   10   9EURO2/AFDB:AF-A0A0D2G3F2-F1 Unplaced genomic scaffold supercont1.8, 
1217:  j9kl-A  2.3  6.6   67   543    6   9EURO2/AFDB:AF-A0A0D2H8D0-F1 Unplaced genomic scaffold supercont1.3, 
1218:  j35o-A  2.3 11.2  100   312    4   9EURO2/AFDB:AF-A0A0D2GNM6-F1 Unplaced genomic scaffold supercont1.3, 
1219:  j69v-A  2.3  6.8   88   664    9   9EURO2/AFDB:AF-A0A0D2H1R3-F1 Poly [ADP-ribose] polymerase POLY  POLYM
1220:  j6r5-A  2.3  9.7  145   584    7   9EURO2/AFDB:AF-A0A0D2H5L9-F1 Unplaced genomic scaffold supercont1.1, 
1221:  j8rw-A  2.3  9.2  154   607    8   9EURO2/AFDB:AF-A0A0D2GNF3-F1 Unplaced genomic scaffold supercont1.4, 
1222:  j6s0-A  2.3  5.3  142   688    6   9EURO2/AFDB:AF-A0A0D2DIU5-F1 Unplaced genomic scaffold supercont1.6, 
1223:  jbkv-A  2.3  9.0   75   307    1   9EURO2/AFDB:AF-A0A0D2GJU5-F1 Prohibitin PROHIBITIN;
1224:  j5xk-A  2.3  9.7   88   901    5   9EURO2/AFDB:AF-A0A0D2GQ82-F1 Unplaced genomic scaffold supercont1.4, 
1225:  j52y-A  2.3  7.4   70   415    9   9EURO2/AFDB:AF-A0A0D2G2G4-F1 Unplaced genomic scaffold supercont1.8, 
1226:  j86h-A  2.3  5.0  122   399    5   9EURO2/AFDB:AF-A0A0D2GV52-F1 Unplaced genomic scaffold supercont1.7, 
1227:  jbjr-A  2.3 10.8  140   493    6   9EURO2/AFDB:AF-A0A0D2GG12-F1 Unplaced genomic scaffold supercont1.4, 
1228:  j4m9-A  2.3 16.7  104  1124    5   9EURO2/AFDB:AF-A0A0D2GQU1-F1 Unplaced genomic scaffold supercont1.8, 
1229:  j523-A  2.3 11.2   68   682    3   9EURO2/AFDB:AF-A0A0D2HID5-F1 Unplaced genomic scaffold supercont1.2, 
1230:  j58a-A  2.3  5.3  146   587    6   9EURO2/AFDB:AF-A0A0D2E369-F1 Unplaced genomic scaffold supercont1.2, 
1231:  j5lo-A  2.3  5.1  119   409    6   9EURO2/AFDB:AF-A0A0D2GKD6-F1 Unplaced genomic scaffold supercont1.3, 
1232:  j86v-A  2.3  4.6  113   404   10   9EURO2/AFDB:AF-A0A0D2GHW0-F1 Unplaced genomic scaffold supercont1.5, 
1233:  j7wa-A  2.3  4.1   83   146   10   9EURO2/AFDB:AF-A0A0D2F520-F1 V-type proton ATPase proteolipid subunit
1234:  j3ci-A  2.3 10.8   77   397    1   9EURO2/AFDB:AF-A0A0D2DPV0-F1 Unplaced genomic scaffold supercont1.4, 
1235:  j3zv-A  2.3  5.4  143   317    7   9EURO2/AFDB:AF-A0A0D2GKJ7-F1 Polyprenol reductase POLYPRENOL REDUCTAS
1236:  j385-A  2.3  8.6  171  1084    4   9EURO2/AFDB:AF-A0A0D2DNI2-F1 Unplaced genomic scaffold supercont1.4, 
1237:  jag2-A  2.3 12.6  109   166    6   9EURO2/AFDB:AF-A0A0D2DQC3-F1 Unplaced genomic scaffold supercont1.4, 
1238:  j5rj-A  2.3  4.4  121   398   12   9EURO2/AFDB:AF-A0A0D2G2F9-F1 Unplaced genomic scaffold supercont1.8, 
1239:  j48v-A  2.3 12.2  129   769    5   9EURO2/AFDB:AF-A0A0D2HMS8-F1 Unplaced genomic scaffold supercont1.1, 
1240:  j8hl-A  2.3  5.9  144   682    6   9EURO2/AFDB:AF-A0A0D2GPM7-F1 Unplaced genomic scaffold supercont1.4, 
1241:  j7xn-A  2.3  9.5   85   417    7   9EURO2/AFDB:AF-A0A0D2DGJ6-F1 Unplaced genomic scaffold supercont1.6, 
1242:  j67h-A  2.3  5.1   76   329    1   9EURO2/AFDB:AF-A0A0D2GKM3-F1 Unplaced genomic scaffold supercont1.3, 
1243:  j6pu-A  2.3  5.6  127   285   10   9EURO2/AFDB:AF-A0A0D2DNH1-F1 Unplaced genomic scaffold supercont1.4, 
1244:  j945-A  2.3 10.8  142   660    8   9EURO2/AFDB:AF-A0A0D2DZ92-F1 Unplaced genomic scaffold supercont1.2, 
1245:  j6sw-A  2.3  5.4  102   814    5   9EURO2/AFDB:AF-A0A0D2ER23-F1 Unplaced genomic scaffold supercont1.6, 
1246:  j2ur-A  2.3  6.2  135  1662    4   9EURO2/AFDB:AF-A0A0D2EWP3-F1 Protein SSH4 PROTEIN SSH4;
1247:  j96x-A  2.3  6.2   97   527   10   9EURO2/AFDB:AF-A0A0D2GRQ1-F1 Unplaced genomic scaffold supercont1.3, 
1248:  j3yn-A  2.3  6.1  102   689    2   9EURO2/AFDB:AF-A0A0D2GLJ1-F1 Unplaced genomic scaffold supercont1.3, 
1249:  jaxm-A  2.3 11.3   93   419    3   9EURO2/AFDB:AF-A0A0D2EVM5-F1 Unplaced genomic scaffold supercont1.5, 
1250:  j9a0-A  2.3  5.6   74   293    3   9EURO2/AFDB:AF-A0A0D2G638-F1 Unplaced genomic scaffold supercont1.7, 
1251:  j6va-A  2.3 10.7  134   903    9   9EURO2/AFDB:AF-A0A0D2EZE6-F1 Spindle pole body component SPINDLE POLE
1252:  j936-A  2.3  7.1  134   748    7   9EURO2/AFDB:AF-A0A0D2F156-F1 Unplaced genomic scaffold supercont1.4, 
1253:  j5fw-A  2.3  5.9  100   554    8   9EURO2/AFDB:AF-A0A0D2DTX4-F1 Unplaced genomic scaffold supercont1.3, 
1254:  jbjd-A  2.3  5.4   75   564    7   9EURO2/AFDB:AF-A0A0D2EXX3-F1 Unplaced genomic scaffold supercont1.5, 
1255:  j37z-A  2.3  3.4   60   259   13   9EURO2/AFDB:AF-A0A0D2H7J6-F1 Unplaced genomic scaffold supercont1.4, 
1256:  j3me-A  2.3  9.5  128   579   10   9EURO2/AFDB:AF-A0A0D2DP85-F1 Unplaced genomic scaffold supercont1.4, 
1257:  j7ks-A  2.3  7.6  165   697    8   9EURO2/AFDB:AF-A0A0D2EK22-F1 Acyl-coenzyme A oxidase ACYL-COENZYME A 
1258:  j6j1-A  2.3  8.2  112   490    7   9EURO2/AFDB:AF-A0A0D2GUH0-F1 Unplaced genomic scaffold supercont1.3, 
1259:  j3px-A  2.3  4.1   71   209    4   9EURO2/AFDB:AF-A0A0D2F557-F1 Copper transporter COPPER TRANSPORTER;
1260:  j70z-A  2.3  4.8   98   510    7   9EURO2/AFDB:AF-A0A0D2H0W9-F1 Unplaced genomic scaffold supercont1.2, 
1261:  j5am-A  2.3  4.7  123   775    4   9EURO2/AFDB:AF-A0A0D2EL61-F1 Unplaced genomic scaffold supercont1.8, 
1262:  j4xg-A  2.3  4.5  146   558    9   9EURO2/AFDB:AF-A0A0D2F0C3-F1 Unplaced genomic scaffold supercont1.4, 
1263:  jbsq-A  2.3 12.0  125   409   10   9EURO2/AFDB:AF-A0A0D2G3A4-F1 Unplaced genomic scaffold supercont1.8, 
1264:  j3kf-A  2.3  6.5  130   537    8   9EURO2/AFDB:AF-A0A0D2GVG0-F1 Unplaced genomic scaffold supercont1.3, 
1265:  j88o-A  2.3  9.5   93   386    5   9EURO2/AFDB:AF-A0A0D2GZP2-F1 Unplaced genomic scaffold supercont1.2, 
1266:  j852-A  2.3  5.4   95   147    1   9EURO2/AFDB:AF-A0A0D2EVQ9-F1 Unplaced genomic scaffold supercont1.5, 
1267:  j2rq-A  2.3  4.7  116   801    6   9EURO2/AFDB:AF-A0A0D2G6V3-F1 Unplaced genomic scaffold supercont1.7, 
1268:  j6xx-A  2.3  5.4   67   657   13   9EURO2/AFDB:AF-A0A0D2ESR2-F1 Unplaced genomic scaffold supercont1.6, 
1269:  j6m1-A  2.3  6.6   97   238    6   9EURO2/AFDB:AF-A0A0D2EVX0-F1 Unplaced genomic scaffold supercont1.5, 
1270:  j6qt-A  2.3 10.3   88   755    7   9EURO2/AFDB:AF-A0A0D2GBJ5-F1 Unplaced genomic scaffold supercont1.7, 
1271:  j2tt-A  2.3  8.3  136   493    7   9EURO2/AFDB:AF-A0A0D2ETJ2-F1 Unplaced genomic scaffold supercont1.6, 
1272:  j9wd-A  2.3  4.1   87   352    3   9EURO2/AFDB:AF-A0A0D2H4E8-F1 Unplaced genomic scaffold supercont1.1, 
1273:  jbfc-A  2.3  7.4  129   552    8   9EURO2/AFDB:AF-A0A0D2HIC7-F1 Unplaced genomic scaffold supercont1.2, 
1274:  jbpg-A  2.3  6.1  132   407   11   9EURO2/AFDB:AF-A0A0D2HD08-F1 Unplaced genomic scaffold supercont1.3, 
1275:  jbi2-A  2.3  8.2   97   449    7   9EURO2/AFDB:AF-A0A0D2GY81-F1 Unplaced genomic scaffold supercont1.2, 
1276:  j9ch-A  2.3  8.0  122   575   10   9EURO2/AFDB:AF-A0A0D2ET67-F1 Unplaced genomic scaffold supercont1.6, 
1277:  j8mx-A  2.3  5.3   93   171    6   9EURO2/AFDB:AF-A0A0D2GLQ5-F1 Unplaced genomic scaffold supercont1.3, 
1278:  j2fw-A  2.3  6.5   61   540    2   9EURO2/AFDB:AF-A0A0D2GWV6-F1 Unplaced genomic scaffold supercont1.2, 
1279:  j5oz-A  2.3  6.4  103   232    6   9EURO2/AFDB:AF-A0A0D2FHU3-F1 Very-long-chain (3R)-3-hydroxyacyl-CoA d
1280:  j42r-A  2.3  6.4  133   340   11   9EURO2/AFDB:AF-A0A0D2DKD6-F1 Unplaced genomic scaffold supercont1.5, 
1281:  jb1s-A  2.3  4.8  132   560   11   9EURO2/AFDB:AF-A0A0D2GPM4-F1 Unplaced genomic scaffold supercont1.2, 
1282:  j6wf-A  2.3  7.4  127   559    8   9EURO2/AFDB:AF-A0A0D2ESU2-F1 Unplaced genomic scaffold supercont1.6, 
1283:  j7cz-A  2.3 10.4   72   133    8   9EURO2/AFDB:AF-A0A0D2G7J7-F1 Unplaced genomic scaffold supercont1.8, 
1284:  j5wk-A  2.3  5.1  136   539    7   9EURO2/AFDB:AF-A0A0D2GWM9-F1 Unplaced genomic scaffold supercont1.1, 
1285:  jbey-A  2.3 14.2   73   412    4   9EURO2/AFDB:AF-A0A0D2GW60-F1 Unplaced genomic scaffold supercont1.6, 
1286:  j6x7-A  2.3  7.2   58   137    5   9EURO2/AFDB:AF-A0A0D2DUV4-F1 Unplaced genomic scaffold supercont1.3, 
1287:  jbbt-A  2.3  3.1   47    94   11   9EURO2/AFDB:AF-A0A0D2F017-F1 Unplaced genomic scaffold supercont1.4, 
1288:  j7jr-A  2.3  7.0  141   402    6   9EURO2/AFDB:AF-A0A0D2DXH8-F1 Unplaced genomic scaffold supercont1.3, 
1289:  j3aq-A  2.3  7.0  105   608    6   9EURO2/AFDB:AF-A0A0D2HIW8-F1 Unplaced genomic scaffold supercont1.2, 
1290:  jbtf-A  2.3  4.4   99   696    6   9EURO2/AFDB:AF-A0A0D2H081-F1 Unplaced genomic scaffold supercont1.5, 
1291:  j6ct-A  2.3  5.3   83   313    8   9EURO2/AFDB:AF-A0A0D2GI40-F1 ER membrane protein complex subunit 2 ER
1292:  j30q-A  2.3  7.2  107  1333    5   9EURO2/AFDB:AF-A0A0D2GIS6-F1 Unplaced genomic scaffold supercont1.5, 
1293:  j397-A  2.3  7.0   79   286    9   9EURO2/AFDB:AF-A0A0D2DTJ8-F1 Protein YIP PROTEIN YIP;
1294:  jahb-A  2.3  5.6   79   487    5   9EURO2/AFDB:AF-A0A0D2GH81-F1 Unplaced genomic scaffold supercont1.5, 
1295:  j9ta-A  2.3  5.8   90   700    7   9EURO2/AFDB:AF-A0A0D2DTH1-F1 AP complex subunit beta AP COMPLEX SUBUN
1296:  jaoq-A  2.3  4.7  135   421    4   9EURO2/AFDB:AF-A0A0D2H5A5-F1 Unplaced genomic scaffold supercont1.1, 
1297:  j6kc-A  2.3  4.8  144   677    7   9EURO2/AFDB:AF-A0A0D2FFT7-F1 Unplaced genomic scaffold supercont1.1, 
1298:  j4vl-A  2.3  9.2  117   598    3   9EURO2/AFDB:AF-A0A0D2GDJ0-F1 Unplaced genomic scaffold supercont1.6, 
1299:  jaol-A  2.3  9.5   92   905    4   9EURO2/AFDB:AF-A0A0D2H337-F1 Unplaced genomic scaffold supercont1.1, 
1300:  j9sz-A  2.3 11.9   70   440    4   9EURO2/AFDB:AF-A0A0D2GCX8-F1 Unplaced genomic scaffold supercont1.7, 
1301:  jax4-A  2.3  6.3   86  1087    7   9EURO2/AFDB:AF-A0A0D2GBW4-F1 Unplaced genomic scaffold supercont1.5, 
1302:  j5kn-A  2.3  8.1  147   595    7   9EURO2/AFDB:AF-A0A0D2H9P9-F1 Unplaced genomic scaffold supercont1.3, 
1303:  jbj9-A  2.3 10.1   73   166    5   9EURO2/AFDB:AF-A0A0D2EIT4-F1 Unplaced genomic scaffold supercont1.9, 
1304:  j875-A  2.3  4.3  127   685    7   9EURO2/AFDB:AF-A0A0D2DKL2-F1 Unplaced genomic scaffold supercont1.5, 
1305:  j8ev-A  2.3  5.5  101   350    7   9EURO2/AFDB:AF-A0A0D2E4R8-F1 Unplaced genomic scaffold supercont1.1, 
1306:  j41m-A  2.3 16.2   95   789    5   9EURO2/AFDB:AF-A0A0D2GW47-F1 Unplaced genomic scaffold supercont1.1, 
1307:  j9c4-A  2.3 15.7  117   567    3   9EURO2/AFDB:AF-A0A0D2DZY2-F1 Unplaced genomic scaffold supercont1.2, 
1308:  j4it-A  2.3  5.4  130   762   12   9EURO2/AFDB:AF-A0A0D2FCM2-F1 Unplaced genomic scaffold supercont1.2, 
1309:  j78c-A  2.3  5.2  138   620    7   9EURO2/AFDB:AF-A0A0D2F4V1-F1 Unplaced genomic scaffold supercont1.3, 
1310:  j4oc-A  2.3  6.2  111   964    4   9EURO2/AFDB:AF-A0A0D2EIQ7-F1 Unplaced genomic scaffold supercont1.9, 
1311:  j7wf-A  2.3  5.7  134   525    8   9EURO2/AFDB:AF-A0A0D2GLA4-F1 Unplaced genomic scaffold supercont1.3, 
1312:  j3d4-A  2.3  9.0  145   497    5   9EURO2/AFDB:AF-A0A0D2E697-F1 Unplaced genomic scaffold supercont1.1, 
1313:  j8ha-A  2.3  8.4   96   602    6   9EURO2/AFDB:AF-A0A0D2F4X5-F1 Unplaced genomic scaffold supercont1.3, 
1314:  j5cr-A  2.3  7.5   79   352   10   9EURO2/AFDB:AF-A0A0D2GLK9-F1 Unplaced genomic scaffold supercont1.3, 
1315:  j6xt-A  2.3  4.9  129   560    9   9EURO2/AFDB:AF-A0A0D2DJ86-F1 Unplaced genomic scaffold supercont1.5, 
1316:  j2qu-A  2.3  5.1  117  1227    8   9EURO2/AFDB:AF-A0A0D2G3X6-F1 Unplaced genomic scaffold supercont1.7, 
1317:  j7qf-A  2.3  7.8  154   578    5   9EURO2/AFDB:AF-A0A0D2ETR6-F1 Unplaced genomic scaffold supercont1.6, 
1318:  j9m3-A  2.3  8.2  122   712   11   9EURO2/AFDB:AF-A0A0D2H6J0-F1 Unplaced genomic scaffold supercont1.4, 
1319:  j3z6-A  2.3  9.2  127   589    8   9EURO2/AFDB:AF-A0A0D2GYL6-F1 Unplaced genomic scaffold supercont1.6, 
1320:  j2ss-A  2.3  6.5  136   915    8   9EURO2/AFDB:AF-A0A0D2ESX2-F1 Unplaced genomic scaffold supercont1.6, 
1321:  j8cz-A  2.3  5.0  152   624    7   9EURO2/AFDB:AF-A0A0D2GBE1-F1 Unplaced genomic scaffold supercont1.5, 
1322:  j59s-A  2.3  5.3   79   176    5   9EURO2/AFDB:AF-A0A0D2GVL1-F1 Unplaced genomic scaffold supercont1.1, 
1323:  j7t9-A  2.3  7.8   98   187    5   9EURO2/AFDB:AF-A0A0D2GPY2-F1 Unplaced genomic scaffold supercont1.2, 
1324:  ja6n-A  2.2  4.8  128   549    5   9EURO2/AFDB:AF-A0A0D2HJR7-F1 Unplaced genomic scaffold supercont1.1, 
1325:  j5yk-A  2.2 11.9  111  1464    9   9EURO2/AFDB:AF-A0A0D2H0B6-F1 Actin cytoskeleton-regulatory complex pr
1326:  j70l-A  2.2  5.9   71   837    3   9EURO2/AFDB:AF-A0A0D2F1F2-F1 RNA helicase RNA HELICASE;
1327:  j68a-A  2.2  4.8  123   521    6   9EURO2/AFDB:AF-A0A0D2GN00-F1 Unplaced genomic scaffold supercont1.3, 
1328:  j8en-A  2.2  4.6   76   385    8   9EURO2/AFDB:AF-A0A0D2GVF0-F1 Unplaced genomic scaffold supercont1.1, 
1329:  j5se-A  2.2  7.4  110   413    6   9EURO2/AFDB:AF-A0A0D2G2I1-F1 Unplaced genomic scaffold supercont1.8, 
1330:  j2s3-A  2.2 19.2   97   655    6   9EURO2/AFDB:AF-A0A0D2GZ43-F1 Unplaced genomic scaffold supercont1.2, 
1331:  j8xi-A  2.2  5.4   69   140    3   9EURO2/AFDB:AF-A0A0D2GAM7-F1 Unplaced genomic scaffold supercont1.7, 
1332:  jbe6-A  2.2  6.9  134  1989    6   9EURO2/AFDB:AF-A0A0D2HAC1-F1 Autophagy-related protein 2 AUTOPHAGY-RE
1333:  j2zw-A  2.2  4.7  100   502   11   9EURO2/AFDB:AF-A0A0D2F8A5-F1 Unplaced genomic scaffold supercont1.2, 
1334:  ja13-A  2.2  5.2   73   634    5   9EURO2/AFDB:AF-A0A0D2DKS1-F1 Unplaced genomic scaffold supercont1.5, 
1335:  jbh4-A  2.2  5.9  149   594    9   9EURO2/AFDB:AF-A0A0D2HEU1-F1 Unplaced genomic scaffold supercont1.2, 
1336:  j4cy-A  2.2  4.5  112   530    4   9EURO2/AFDB:AF-A0A0D2DX34-F1 Unplaced genomic scaffold supercont1.3, 
1337:  jbmz-A  2.2  9.0  147   601   13   9EURO2/AFDB:AF-A0A0D2GTH6-F1 Unplaced genomic scaffold supercont1.2, 
1338:  j9qh-A  2.2 12.3   78  1124   12   9EURO2/AFDB:AF-A0A0D2GMA2-F1 Unplaced genomic scaffold supercont1.3, 
1339:  jat2-A  2.2  6.5   98  2170    4   9EURO2/AFDB:AF-A0A0D2GYB0-F1 Unplaced genomic scaffold supercont1.6, 
1340:  jb1u-A  2.2  4.5   68   570    7   9EURO2/AFDB:AF-A0A0D2DC75-F1 Unplaced genomic scaffold supercont1.8, 
1341:  j3kc-A  2.2 11.2  105   564    5   9EURO2/AFDB:AF-A0A0D2F3P1-F1 Unplaced genomic scaffold supercont1.3, 
1342:  j2o1-A  2.2  9.1  150   585    5   9EURO2/AFDB:AF-A0A0D2DTK9-F1 Unplaced genomic scaffold supercont1.3, 
1343:  ja5n-A  2.2  7.1   65   408    3   9EURO2/AFDB:AF-A0A0D2FA38-F1 Unplaced genomic scaffold supercont1.2, 
1344:  j6ue-A  2.2  5.2   83   247    7   9EURO2/AFDB:AF-A0A0D2GYW3-F1 Unplaced genomic scaffold supercont1.6, 
1345:  j563-A  2.2  4.5  114   548    9   9EURO2/AFDB:AF-A0A0D2GW92-F1 Unplaced genomic scaffold supercont1.1, 
1346:  j69n-A  2.2  9.1   89   156    6   9EURO2/AFDB:AF-A0A0D2H202-F1 Unplaced genomic scaffold supercont1.5, 
1347:  j3uo-A  2.2  7.7  103   312    8   9EURO2/AFDB:AF-A0A0D2GH71-F1 Unplaced genomic scaffold supercont1.5, 
1348:  jb2j-A  2.2  5.2   68   230    6   9EURO2/AFDB:AF-A0A0D2DNY7-F1 Unplaced genomic scaffold supercont1.4, 
1349:  j7r7-A  2.2 11.0   81   924   11   9EURO2/AFDB:AF-A0A0D2DD83-F1 Unplaced genomic scaffold supercont1.7, 
1350:  j4kq-A  2.2  5.2   81   305    7   9EURO2/AFDB:AF-A0A0D2G177-F1 Unplaced genomic scaffold supercont1.9, 
1351:  jb8y-A  2.2  3.6   59   175    7   9EURO2/AFDB:AF-A0A0D2GDM3-F1 Unplaced genomic scaffold supercont1.6, 
1352:  j7e0-A  2.2  9.5  127   587    6   9EURO2/AFDB:AF-A0A0D2HJC1-F1 Unplaced genomic scaffold supercont1.2, 
1353:  jba9-A  2.2  6.1  110   468    3   9EURO2/AFDB:AF-A0A0D2GD07-F1 Arginosuccinase ARGINOSUCCINASE;
1354:  j778-A  2.2  4.7   90   194    4   9EURO2/AFDB:AF-A0A0D2HNF3-F1 Unplaced genomic scaffold supercont1.1, 
1355:  j33j-A  2.2  7.7  133   599   10   9EURO2/AFDB:AF-A0A0D2GMP5-F1 Unplaced genomic scaffold supercont1.4, 
1356:  j9j0-A  2.2  7.8   57   256    5   9EURO2/AFDB:AF-A0A0D2F917-F1 Precorrin-2 dehydrogenase PRECORRIN-2 DE
1357:  ja5t-A  2.2  6.0  125   527    5   9EURO2/AFDB:AF-A0A0D2EY21-F1 Unplaced genomic scaffold supercont1.5, 
1358:  jatq-A  2.2 11.3  100   169    6   9EURO2/AFDB:AF-A0A0D2HB09-F1 COX assembly mitochondrial protein COX A
1359:  j75n-A  2.2  9.0  120   754    7   9EURO2/AFDB:AF-A0A0D2DM51-F1 Unplaced genomic scaffold supercont1.5, 
1360:  j75a-A  2.2  7.2  109   398    7   9EURO2/AFDB:AF-A0A0D2DQE9-F1 Unplaced genomic scaffold supercont1.4, 
1361:  j6sp-A  2.2  6.1   70   583    4   9EURO2/AFDB:AF-A0A0D2DU80-F1 Unplaced genomic scaffold supercont1.3, 
1362:  j4b3-A  2.2  9.8  127   557    6   9EURO2/AFDB:AF-A0A0D2GET8-F1 Unplaced genomic scaffold supercont1.6, 
1363:  j9d5-A  2.2  4.8  105   820    7   9EURO2/AFDB:AF-A0A0D2GV37-F1 Unplaced genomic scaffold supercont1.3, 
1364:  j2v2-A  2.2 11.6   97   539    6   9EURO2/AFDB:AF-A0A0D2GYX6-F1 Unplaced genomic scaffold supercont1.1, 
1365:  jbur-A  2.2  5.9   55   226    4   9EURO2/AFDB:AF-A0A0D2GXD4-F1 Unplaced genomic scaffold supercont1.1, 
1366:  j80m-A  2.2 14.2   86   504    8   9EURO2/AFDB:AF-A0A0D2HAR5-F1 Unplaced genomic scaffold supercont1.3, 
1367:  j6z0-A  2.2 12.2  122   956    5   9EURO2/AFDB:AF-A0A0D2GU58-F1 Unplaced genomic scaffold supercont1.2, 
1368:  j62c-A  2.2  9.0   99   394    7   9EURO2/AFDB:AF-A0A0D2DTJ3-F1 Unplaced genomic scaffold supercont1.3, 
1369:  j6nl-A  2.2  3.9  115   338   10   9EURO2/AFDB:AF-A0A0D2GFA3-F1 Unplaced genomic scaffold supercont1.4, 
1370:  j2xm-A  2.2  4.5  126   326    6   9EURO2/AFDB:AF-A0A0D2GE98-F1 Unplaced genomic scaffold supercont1.5, 
1371:  jb81-A  2.2  4.8   65   247    3   9EURO2/AFDB:AF-A0A0D2DXU9-F1 Ribosomal RNA-processing protein 40 RIBO
1372:  j699-A  2.2  4.7   97   333    7   9EURO2/AFDB:AF-A0A0D2H3V4-F1 Unplaced genomic scaffold supercont1.4, 
1373:  j9lr-A  2.2  6.7   58   134    9   9EURO2/AFDB:AF-A0A0D2ERX7-F1 Unplaced genomic scaffold supercont1.6, 
1374:  j3wr-A  2.2  4.8  106   501    6   9EURO2/AFDB:AF-A0A0D2GXZ6-F1 Unplaced genomic scaffold supercont1.1, 
1375:  j9h2-A  2.2  5.1  102   525   10   9EURO2/AFDB:AF-A0A0D2DV20-F1 Unplaced genomic scaffold supercont1.3, 
1376:  j6z2-A  2.2  5.2  103   782    6   9EURO2/AFDB:AF-A0A0D2EMD7-F1 Unplaced genomic scaffold supercont1.7, 
1377:  jbz8-A  2.2  5.7   82   601   11   9EURO2/AFDB:AF-A0A0D2GU00-F1 Unplaced genomic scaffold supercont1.2, 
1378:  j39t-A  2.2  6.2  103   169    8   9EURO2/AFDB:AF-A0A0D2EQT0-F1 Unplaced genomic scaffold supercont1.6, 
1379:  j4v1-A  2.2 14.3  115   404    7   9EURO2/AFDB:AF-A0A0D2GUE7-F1 Unplaced genomic scaffold supercont1.3, 
1380:  j9h3-A  2.2  5.6  106   749    6   9EURO2/AFDB:AF-A0A0D2F7T6-F1 Unplaced genomic scaffold supercont1.3, 
1381:  j5j0-A  2.2  5.0  121   608    5   9EURO2/AFDB:AF-A0A0D2GTT7-F1 Unplaced genomic scaffold supercont1.2, 
1382:  j44z-A  2.2  6.4  123   583    7   9EURO2/AFDB:AF-A0A0D2FHQ7-F1 Unplaced genomic scaffold supercont1.1, 
1383:  j39k-A  2.2  7.8  129   575   11   9EURO2/AFDB:AF-A0A0D2GWY7-F1 Unplaced genomic scaffold supercont1.2, 
1384:  j88e-A  2.2  7.8   70   424   13   9EURO2/AFDB:AF-A0A0D2DDW7-F1 Unplaced genomic scaffold supercont1.7, 
1385:  j95m-A  2.2  8.2   84  1102    4   9EURO2/AFDB:AF-A0A0D2GNW9-F1 Unplaced genomic scaffold supercont1.10,
1386:  j7te-A  2.2  3.1   47   253    4   9EURO2/AFDB:AF-A0A0D2GEQ1-F1 Unplaced genomic scaffold supercont1.4, 
1387:  j73a-A  2.2  4.7  116   772    6   9EURO2/AFDB:AF-A0A0D2DRS9-F1 Unplaced genomic scaffold supercont1.4, 
1388:  j391-A  2.2  5.9   95   182   12   9EURO2/AFDB:AF-A0A0D2GPC3-F1 Unplaced genomic scaffold supercont1.4, 
1389:  j9jg-A  2.2  4.2   58   595    5   9EURO2/AFDB:AF-A0A0D2GQ48-F1 Unplaced genomic scaffold supercont1.4, 
1390:  j35i-A  2.2  5.5  158   622    4   9EURO2/AFDB:AF-A0A0D2FE81-F1 Unplaced genomic scaffold supercont1.1, 
1391:  j878-A  2.2  8.8  138   693    3   9EURO2/AFDB:AF-A0A0D2GRT5-F1 Unplaced genomic scaffold supercont1.2, 
1392:  j687-A  2.2  5.8  126   844    5   9EURO2/AFDB:AF-A0A0D2GL01-F1 Unplaced genomic scaffold supercont1.3, 
1393:  j85m-A  2.2 13.5  110  1539    5   9EURO2/AFDB:AF-A0A0D2GRV5-F1 Unplaced genomic scaffold supercont1.3, 
1394:  j5n8-A  2.2  9.3  101   263    7   9EURO2/AFDB:AF-A0A0D2F7Y0-F1 Unplaced genomic scaffold supercont1.3, 
1395:  jbdt-A  2.2  5.9  108   562    6   9EURO2/AFDB:AF-A0A0D2E6J0-F1 Unplaced genomic scaffold supercont1.1, 
1396:  j9vc-A  2.2  6.1  125   568    6   9EURO2/AFDB:AF-A0A0D2GVA7-F1 Unplaced genomic scaffold supercont1.1, 
1397:  j7ld-A  2.2  8.6  122   608    7   9EURO2/AFDB:AF-A0A0D2HPI2-F1 Unplaced genomic scaffold supercont1.1, 
1398:  j8wy-A  2.2  5.7  120   619    8   9EURO2/AFDB:AF-A0A0D2GQW2-F1 Unplaced genomic scaffold supercont1.8, 
1399:  jb8a-A  2.2  7.7  106   173    7   9EURO2/AFDB:AF-A0A0D2G7T3-F1 Unplaced genomic scaffold supercont1.8, 
1400:  jbnq-A  2.2 18.0  110   573    5   9EURO2/AFDB:AF-A0A0D2GT36-F1 Unplaced genomic scaffold supercont1.2, 
1401:  j9na-A  2.2  6.1   96   888    8   9EURO2/AFDB:AF-A0A0D2H511-F1 Protein SEY1 PROTEIN SEY1;
1402:  jbxe-A  2.2  6.4   90   349    8   9EURO2/AFDB:AF-A0A0D2GIN2-F1 Unplaced genomic scaffold supercont1.5, 
1403:  jau1-A  2.2  9.6   75  1256    5   9EURO2/AFDB:AF-A0A0D2GUR0-F1 Unplaced genomic scaffold supercont1.7, 
1404:  j928-A  2.2  8.0  114   940    8   9EURO2/AFDB:AF-A0A0D2G4D5-F1 Unplaced genomic scaffold supercont1.7, 
1405:  jbs3-A  2.2 13.5   74   963    7   9EURO2/AFDB:AF-A0A0D2GHA5-F1 Unplaced genomic scaffold supercont1.5, 
1406:  j5h5-A  2.2 13.5   85  1371   12   9EURO2/AFDB:AF-A0A0D2FEQ5-F1 RNA-dependent RNA polymerase RNA-DEPENDE
1407:  j7hc-A  2.2  4.9   75   201    8   9EURO2/AFDB:AF-A0A0D2H4U1-F1 Unplaced genomic scaffold supercont1.1, 
1408:  j6mw-A  2.2 18.6  130   327   12   9EURO2/AFDB:AF-A0A0D2GGQ4-F1 Unplaced genomic scaffold supercont1.5, 
1409:  j2sk-A  2.2 13.0  125   508    5   9EURO2/AFDB:AF-A0A0D2E2F4-F1 Unplaced genomic scaffold supercont1.2, 
1410:  j4q8-A  2.2  8.8  134   598    6   9EURO2/AFDB:AF-A0A0D2F808-F1 Unplaced genomic scaffold supercont1.3, 
1411:  j7nz-A  2.2  5.7   92   206    4   9EURO2/AFDB:AF-A0A0D2FET7-F1 Unplaced genomic scaffold supercont1.1, 
1412:  j6qe-A  2.2  4.8  120   712    9   9EURO2/AFDB:AF-A0A0D2HMA0-F1 Unplaced genomic scaffold supercont1.1, 
1413:  j2sq-A  2.2  4.3  112   476    9   9EURO2/AFDB:AF-A0A0D2DHF0-F1 Unplaced genomic scaffold supercont1.6, 
1414:  j57u-A  2.2  5.6  112   547    3   9EURO2/AFDB:AF-A0A0D2HDD2-F1 Unplaced genomic scaffold supercont1.3, 
1415:  j98m-A  2.2  5.2   68  1005    9   9EURO2/AFDB:AF-A0A0D2H587-F1 Unplaced genomic scaffold supercont1.4, 
1416:  jayd-A  2.2  8.6  108   536    8   9EURO2/AFDB:AF-A0A0D2HBQ1-F1 Unplaced genomic scaffold supercont1.3, 
1417:  j604-A  2.2  7.0   96   174    8   9EURO2/AFDB:AF-A0A0D2F944-F1 Unplaced genomic scaffold supercont1.2, 
1418:  j5z9-A  2.2  7.8   77   336    6   9EURO2/AFDB:AF-A0A0D2DU06-F1 Unplaced genomic scaffold supercont1.3, 
1419:  j2yc-A  2.2  7.9  131   428    5   9EURO2/AFDB:AF-A0A0D2FE86-F1 Unplaced genomic scaffold supercont1.1, 
1420:  j6ob-A  2.2 10.2   72   106    0   9EURO2/AFDB:AF-A0A0D2DBF8-F1 Complex I-B22 COMPLEX I-B22;
1421:  j6z3-A  2.2  5.5  148  1733    9   9EURO2/AFDB:AF-A0A0D2H5E1-F1 Sister chromatid cohesion protein SISTER
1422:  j6ds-A  2.2  4.3  105   300   10   9EURO2/AFDB:AF-A0A0D2H7D9-F1 Unplaced genomic scaffold supercont1.4, 
1423:  j3dj-A  2.2  4.8   58   136    7   9EURO2/AFDB:AF-A0A0D2GWW1-F1 Unplaced genomic scaffold supercont1.6, 
1424:  jadu-A  2.2  5.4  134   609    7   9EURO2/AFDB:AF-A0A0D2HAH0-F1 Palmitoyltransferase PALMITOYLTRANSFERAS
1425:  j70e-A  2.2 11.0   93   390   10   9EURO2/AFDB:AF-A0A0D2FAK8-F1 Unplaced genomic scaffold supercont1.2, 
1426:  j6lz-A  2.2  6.3  119   391    6   9EURO2/AFDB:AF-A0A0D2GUG3-F1 Unplaced genomic scaffold supercont1.3, 
1427:  j8sg-A  2.2  5.4  100   549    8   9EURO2/AFDB:AF-A0A0D2GXM1-F1 Unplaced genomic scaffold supercont1.6, 
1428:  j9se-A  2.2  8.6   67   109    9   9EURO2/AFDB:AF-A0A0D2EZA6-F1 Unplaced genomic scaffold supercont1.4, 
1429:  jao6-A  2.2  5.3  127   517    6   9EURO2/AFDB:AF-A0A0D2GVZ2-F1 Unplaced genomic scaffold supercont1.1, 
1430:  j5z0-A  2.2  4.8  108   870    3   9EURO2/AFDB:AF-A0A0D2ELT6-F1 Unplaced genomic scaffold supercont1.7, 
1431:  jb3h-A  2.2  8.2  135   769    7   9EURO2/AFDB:AF-A0A0D2GM81-F1 Unplaced genomic scaffold supercont1.4, 
1432:  j665-A  2.2  5.3  107   713   11   9EURO2/AFDB:AF-A0A0D2GV46-F1 Unplaced genomic scaffold supercont1.1, 
1433:  j5a7-A  2.2  7.0   65  1002    6   9EURO2/AFDB:AF-A0A0D2GMU4-F1 Unplaced genomic scaffold supercont1.4, 
1434:  jb1q-A  2.2  3.3   79   262    5   9EURO2/AFDB:AF-A0A0D2GVM1-F1 Unplaced genomic scaffold supercont1.3, 
1435:  jaia-A  2.2  9.3  102   284    4   9EURO2/AFDB:AF-A0A0D2GKA5-F1 Unplaced genomic scaffold supercont1.3, 
1436:  jbg3-A  2.2  3.6   65   147    8   9EURO2/AFDB:AF-A0A0D2HAN6-F1 Unplaced genomic scaffold supercont1.3, 
1437:  j7hp-A  2.2  7.3  100   171    8   9EURO2/AFDB:AF-A0A0D2GZC6-F1 Unplaced genomic scaffold supercont1.5, 
1438:  j8q7-A  2.2  6.2   78   256   13   9EURO2/AFDB:AF-A0A0D2DW87-F1 Unplaced genomic scaffold supercont1.3, 
1439:  j8h8-A  2.2  4.6  104   502    4   9EURO2/AFDB:AF-A0A0D2H143-F1 Unplaced genomic scaffold supercont1.5, 
1440:  j6w5-A  2.2 12.2  106   502    8   9EURO2/AFDB:AF-A0A0D2DH73-F1 Unplaced genomic scaffold supercont1.6, 
1441:  j7tr-A  2.2  7.2  108   523    6   9EURO2/AFDB:AF-A0A0D2F2X6-F1 Phosphotransferase PHOSPHOTRANSFERASE;
1442:  j362-A  2.1  9.3  101  1012    5   9EURO2/AFDB:AF-A0A0D2G9B9-F1 Unplaced genomic scaffold supercont1.7, 
1443:  j68b-A  2.1  5.5  128   591    7   9EURO2/AFDB:AF-A0A0D2ESM1-F1 Unplaced genomic scaffold supercont1.6, 
1444:  j5ib-A  2.1 12.2   74   435    3   9EURO2/AFDB:AF-A0A0D2GTT3-F1 Unplaced genomic scaffold supercont1.3, 
1445:  j7an-A  2.1 11.4  100   521    5   9EURO2/AFDB:AF-A0A0D2GTY4-F1 Unplaced genomic scaffold supercont1.7, 
1446:  jb5l-A  2.1  4.9  119   338    5   9EURO2/AFDB:AF-A0A0D2F245-F1 Unplaced genomic scaffold supercont1.4, 
1447:  j3tw-A  2.1  5.8   82   127    9   9EURO2/AFDB:AF-A0A0D2G7J3-F1 Unplaced genomic scaffold supercont1.8, 
1448:  jabg-A  2.1  6.5  132   379    8   9EURO2/AFDB:AF-A0A0D2GHP3-F1 Unplaced genomic scaffold supercont1.5, 
1449:  jafc-A  2.1  8.2  100   333    4   9EURO2/AFDB:AF-A0A0D2GX27-F1 Unplaced genomic scaffold supercont1.1, 
1450:  jbxz-A  2.1 10.9  117   907    7   9EURO2/AFDB:AF-A0A0D2GC33-F1 Unplaced genomic scaffold supercont1.5, 
1451:  j3pv-A  2.1  6.3  118   766    7   9EURO2/AFDB:AF-A0A0D2F8Z6-F1 Unplaced genomic scaffold supercont1.2, 
1452:  j6as-A  2.1  6.1  104   500    6   9EURO2/AFDB:AF-A0A0D2GU04-F1 Unplaced genomic scaffold supercont1.3, 
1453:  j3rh-A  2.1 13.5   75   500    3   9EURO2/AFDB:AF-A0A0D2G6B6-F1 Unplaced genomic scaffold supercont1.7, 
1454:  j5s4-A  2.1  4.4  103   779    4   9EURO2/AFDB:AF-A0A0D2G6H7-F1 Unplaced genomic scaffold supercont1.9, 
1455:  j3tg-A  2.1 12.1   88   532    5   9EURO2/AFDB:AF-A0A0D2G3L2-F1 Unplaced genomic scaffold supercont1.7, 
1456:  j5kv-A  2.1  4.1  112   580    5   9EURO2/AFDB:AF-A0A0D2DET6-F1 Unplaced genomic scaffold supercont1.7, 
1457:  j6ot-A  2.1  5.5  115   528    2   9EURO2/AFDB:AF-A0A0D2GQD3-F1 Unplaced genomic scaffold supercont1.8, 
1458:  j9gl-A  2.1 10.3  127   625    9   9EURO2/AFDB:AF-A0A0D2H6E2-F1 Unplaced genomic scaffold supercont1.4, 
1459:  j4ij-A  2.1  6.2  143   487    8   9EURO2/AFDB:AF-A0A0D2GRD7-F1 Unplaced genomic scaffold supercont1.2, 
1460:  j8gg-A  2.1  4.3   85   702    7   9EURO2/AFDB:AF-A0A0D2HE86-F1 MICOS complex subunit MIC60 MICOS COMPLE
1461:  j88p-A  2.1 10.5  121   404    5   9EURO2/AFDB:AF-A0A0D2GYV2-F1 Unplaced genomic scaffold supercont1.1, 
1462:  j31q-A  2.1 10.0   64   255    3   9EURO2/AFDB:AF-A0A0D2DPV6-F1 Unplaced genomic scaffold supercont1.4, 
1463:  jc0p-A  2.1  5.9   91   560    4   9EURO2/AFDB:AF-A0A0D2EXS5-F1 Unplaced genomic scaffold supercont1.5, 
1464:  j9un-A  2.1  5.5   67   190   12   9EURO2/AFDB:AF-A0A0D2H0K4-F1 Unplaced genomic scaffold supercont1.5, 
1465:  j3l1-A  2.1  5.5  126   581    7   9EURO2/AFDB:AF-A0A0D2GMA8-F1 Unplaced genomic scaffold supercont1.3, 
1466:  jadm-A  2.1  7.6  139   614    6   9EURO2/AFDB:AF-A0A0D2GY45-F1 Mannosyltransferase MANNOSYLTRANSFERASE;
1467:  j93g-A  2.1  9.8   83   945   11   9EURO2/AFDB:AF-A0A0D2GG57-F1 Unplaced genomic scaffold supercont1.6, 
1468:  j9t9-A  2.1  5.5  133   587    8   9EURO2/AFDB:AF-A0A0D2F5Z7-F1 Unplaced genomic scaffold supercont1.3, 
1469:  j5mv-A  2.1  4.9   58   507    2   9EURO2/AFDB:AF-A0A0D2EXI4-F1 NADH dehydrogenase [ubiquinone] flavopro
1470:  jah0-A  2.1  3.1   66   385    5   9EURO2/AFDB:AF-A0A0D2GGN8-F1 Unplaced genomic scaffold supercont1.5, 
1471:  jb5q-A  2.1 12.6  100   491    7   9EURO2/AFDB:AF-A0A0D2E248-F1 Unplaced genomic scaffold supercont1.2, 
1472:  j6v7-A  2.1  8.5   65   975    3   9EURO2/AFDB:AF-A0A0D2G7K7-F1 Unplaced genomic scaffold supercont1.8, 
1473:  j917-A  2.1 10.7  116   295    5   9EURO2/AFDB:AF-A0A0D2HLL8-F1 Unplaced genomic scaffold supercont1.1, 
1474:  j9xc-A  2.1  7.7  103   288   13   9EURO2/AFDB:AF-A0A0D2DQB8-F1 Unplaced genomic scaffold supercont1.4, 
1475:  j7ff-A  2.1  6.5   93   424    8   9EURO2/AFDB:AF-A0A0D2H4A8-F1 Unplaced genomic scaffold supercont1.4, 
1476:  jbjq-A  2.1  6.0  113   977    8   9EURO2/AFDB:AF-A0A0D2GZW4-F1 Unplaced genomic scaffold supercont1.5, 
1477:  j50j-A  2.1 10.3  123  1195    7   9EURO2/AFDB:AF-A0A0D2H112-F1 Unplaced genomic scaffold supercont1.5, 
1478:  jb8m-A  2.1  6.6   97  1606   10   9EURO2/AFDB:AF-A0A0D2H9I5-F1 Unplaced genomic scaffold supercont1.3, 
1479:  j2xe-A  2.1  6.4   99   162    6   9EURO2/AFDB:AF-A0A0D2FGI2-F1 Unplaced genomic scaffold supercont1.1, 
1480:  j4p7-A  2.1  7.6   97   777    3   9EURO2/AFDB:AF-A0A0D2GZ86-F1 Unplaced genomic scaffold supercont1.5, 
1481:  j7fo-A  2.1  9.5  127   517    9   9EURO2/AFDB:AF-A0A0D2DAD9-F1 Unplaced genomic scaffold supercont1.9, 
1482:  javs-A  2.1  5.3   97   191    7   9EURO2/AFDB:AF-A0A0D2F1Z6-F1 Unplaced genomic scaffold supercont1.4, 
1483:  j67f-A  2.1  7.6  117   485    9   9EURO2/AFDB:AF-A0A0D2GH72-F1 Unplaced genomic scaffold supercont1.4, 
1484:  j7sm-A  2.1  5.6  135   621   10   9EURO2/AFDB:AF-A0A0D2GW41-F1 Unplaced genomic scaffold supercont1.2, 
1485:  jbmt-A  2.1 12.6   82   666    7   9EURO2/AFDB:AF-A0A0D2EKV9-F1 Unplaced genomic scaffold supercont1.8, 
1486:  j3w4-A  2.1 12.5   95  1049    5   9EURO2/AFDB:AF-A0A0D2HJM4-F1 Nuclear pore complex protein Nup85 NUCLE
1487:  j7me-A  2.1 14.9  132   970    8   9EURO2/AFDB:AF-A0A0D2GF74-F1 Unplaced genomic scaffold supercont1.4, 
1488:  j887-A  2.1 10.5  149   535    3   9EURO2/AFDB:AF-A0A0D2GX03-F1 Unplaced genomic scaffold supercont1.2, 
1489:  j309-A  2.1  4.6   96   270    8   9EURO2/AFDB:AF-A0A0D2FEL0-F1 Unplaced genomic scaffold supercont1.1, 
1490:  jabi-A  2.1  7.5  132   351    5   9EURO2/AFDB:AF-A0A0D2E658-F1 Unplaced genomic scaffold supercont1.1, 
1491:  j47x-A  2.1  7.2  116   516    9   9EURO2/AFDB:AF-A0A0D2GZY0-F1 Galactokinase GALACTOKINASE;
1492:  j3d2-A  2.1 13.4   84   817    7   9EURO2/AFDB:AF-A0A0D2F1T4-F1 Unplaced genomic scaffold supercont1.4, 
1493:  jb2t-A  2.1  7.1  118   613    7   9EURO2/AFDB:AF-A0A0D2ETS3-F1 Unplaced genomic scaffold supercont1.5, 
1494:  j39o-A  2.1  6.7  130   567    4   9EURO2/AFDB:AF-A0A0D2F0C7-F1 Unplaced genomic scaffold supercont1.4, 
1495:  j5dd-A  2.1  6.1  131   598    8   9EURO2/AFDB:AF-A0A0D2H6C5-F1 Unplaced genomic scaffold supercont1.1, 
1496:  j7uz-A  2.1  7.6   55   126    5   9EURO2/AFDB:AF-A0A0D2DGI9-F1 Unplaced genomic scaffold supercont1.6, 
1497:  j9lg-A  2.1  6.1  120   545    8   9EURO2/AFDB:AF-A0A0D2DFT1-F1 Unplaced genomic scaffold supercont1.6, 
1498:  j7u5-A  2.1  6.8   98   244    3   9EURO2/AFDB:AF-A0A0D2E4M1-F1 Unplaced genomic scaffold supercont1.1, 
1499:  j3ao-A  2.1 15.6  104   502    5   9EURO2/AFDB:AF-A0A0D2E3D8-F1 Unplaced genomic scaffold supercont1.2, 
1500:  jbds-A  2.1 12.3   79   229    5   9EURO2/AFDB:AF-A0A0D2GAX2-F1 Unplaced genomic scaffold supercont1.7, 
1501:  j2w5-A  2.1  6.8   91   149    9   9EURO2/AFDB:AF-A0A0D2GCP5-F1 Unplaced genomic scaffold supercont1.5, 
1502:  j7u4-A  2.1  9.1  153  1225    3   9EURO2/AFDB:AF-A0A0D2GBY3-F1 Calcium-transporting ATPase CALCIUM-TRAN
1503:  j3t3-A  2.1  4.8   99   305   10   9EURO2/AFDB:AF-A0A0D2F5A4-F1 Unplaced genomic scaffold supercont1.3, 
1504:  j42u-A  2.1  4.6  104   235    6   9EURO2/AFDB:AF-A0A0D2HMG7-F1 Unplaced genomic scaffold supercont1.1, 
1505:  ja4t-A  2.1 11.5  167  1263    5   9EURO2/AFDB:AF-A0A0D2GR15-F1 Unplaced genomic scaffold supercont1.2, 
1506:  jber-A  2.1  4.8   79   604    9   9EURO2/AFDB:AF-A0A0D2DU00-F1 Unplaced genomic scaffold supercont1.3, 
1507:  jb5y-A  2.1  8.5  142   567    8   9EURO2/AFDB:AF-A0A0D2HCQ3-F1 Unplaced genomic scaffold supercont1.3, 
1508:  j2zy-A  2.1  6.1  141  1027    6   9EURO2/AFDB:AF-A0A0D2F8I7-F1 Calcium-transporting ATPase CALCIUM-TRAN
1509:  j8p0-A  2.1  5.8   72   280    3   9EURO2/AFDB:AF-A0A0D2DNN5-F1 Unplaced genomic scaffold supercont1.4, 
1510:  j5po-A  2.1  5.6  150  1063    3   9EURO2/AFDB:AF-A0A0D2G7C6-F1 Unplaced genomic scaffold supercont1.8, 
1511:  j61d-A  2.1  7.2  105   776    5   9EURO2/AFDB:AF-A0A0D2GDC5-F1 Unplaced genomic scaffold supercont1.5, 
1512:  j89q-A  2.1  5.7   77   196    5   9EURO2/AFDB:AF-A0A0D2HIW1-F1 Unplaced genomic scaffold supercont1.2, 
1513:  j4nc-A  2.1  4.0  100   213   10   9EURO2/AFDB:AF-A0A0D2DGL9-F1 Unplaced genomic scaffold supercont1.6, 
1514:  j71j-A  2.1  5.9   96   427    4   9EURO2/AFDB:AF-A0A0D2GVL2-F1 Unplaced genomic scaffold supercont1.7, 
1515:  j3l3-A  2.1  8.7  136   410    7   9EURO2/AFDB:AF-A0A0D2GDT2-F1 Unplaced genomic scaffold supercont1.5, 
1516:  j8ho-A  2.1  4.2  126   418    2   9EURO2/AFDB:AF-A0A0D2GWK9-F1 Unplaced genomic scaffold supercont1.2, 
1517:  j7z3-A  2.1  7.1  105   660    3   9EURO2/AFDB:AF-A0A0D2GRT1-F1 Methionyl-tRNA synthetase METHIONYL-TRNA
1518:  j3ni-A  2.1  6.2  115   260    4   9EURO2/AFDB:AF-A0A0D2H0A4-F1 Unplaced genomic scaffold supercont1.5, 
1519:  j3vo-A  2.1  6.7  127   390    7   9EURO2/AFDB:AF-A0A0D2DXN5-F1 Unplaced genomic scaffold supercont1.3, 
1520:  j3mn-A  2.1  8.4  138   617    7   9EURO2/AFDB:AF-A0A0D2DHH8-F1 Unplaced genomic scaffold supercont1.6, 
1521:  j2t3-A  2.1  8.9   73   124    5   9EURO2/AFDB:AF-A0A0D2GMH4-F1 Unplaced genomic scaffold supercont1.4, 
1522:  j73j-A  2.1  6.8  121   651   10   9EURO2/AFDB:AF-A0A0D2GC27-F1 Unplaced genomic scaffold supercont1.7, 
1523:  jabb-A  2.1 18.1   88   485   10   9EURO2/AFDB:AF-A0A0D2D9A8-F1 Unplaced genomic scaffold supercont1.9, 
1524:  j9cm-A  2.1  6.8   59   410    8   9EURO2/AFDB:AF-A0A0D2G1S2-F1 Unplaced genomic scaffold supercont1.8, 
1525:  j5wm-A  2.1  5.1   68   360   10   9EURO2/AFDB:AF-A0A0D2GYT1-F1 Fructose-bisphosphate aldolase FRUCTOSE-
1526:  j9z0-A  2.1  9.1   87   531    2   9EURO2/AFDB:AF-A0A0D2GQ39-F1 CCT-beta CCT-BETA;
1527:  j7zx-A  2.1  7.0   86   501    7   9EURO2/AFDB:AF-A0A0D2GV05-F1 Unplaced genomic scaffold supercont1.3, 
1528:  j7r6-A  2.1  8.3  110  1401    5   9EURO2/AFDB:AF-A0A0D2EL39-F1 Unplaced genomic scaffold supercont1.8, 
1529:  jbof-A  2.1 11.7  108  1049    5   9EURO2/AFDB:AF-A0A0D2ETV4-F1 Unplaced genomic scaffold supercont1.5, 
1530:  j7qi-A  2.1  7.6   93   742   13   9EURO2/AFDB:AF-A0A0D2H089-F1 Unplaced genomic scaffold supercont1.5, 
1531:  jabq-A  2.1  5.2  104   867    4   9EURO2/AFDB:AF-A0A0D2GXL5-F1 Unplaced genomic scaffold supercont1.6, 
1532:  j74i-A  2.1  5.2   77   533    8   9EURO2/AFDB:AF-A0A0D2H5Z9-F1 Unplaced genomic scaffold supercont1.4, 
1533:  j9n5-A  2.1 14.2   75   994    8   9EURO2/AFDB:AF-A0A0D2GQL5-F1 Histone-lysine N-methyltransferase, H3 l
1534:  j8z0-A  2.1  5.1  120   484    8   9EURO2/AFDB:AF-A0A0D2DM71-F1 Unplaced genomic scaffold supercont1.5, 
1535:  j8it-A  2.1 12.4  142   703    4   9EURO2/AFDB:AF-A0A0D2H0U6-F1 Probable lysosomal cobalamin transporter
1536:  jbu3-A  2.1  6.7  111   514    9   9EURO2/AFDB:AF-A0A0D2G075-F1 Unplaced genomic scaffold supercont1.9, 
1537:  j9gs-A  2.1  4.8   98   417    5   9EURO2/AFDB:AF-A0A0D2F0E5-F1 Unplaced genomic scaffold supercont1.4, 
1538:  j6j5-A  2.1  6.9   94   298    9   9EURO2/AFDB:AF-A0A0D2GBW1-F1 Coatomer subunit epsilon COATOMER SUBUNI
1539:  j33q-A  2.1 14.6   65   367    5   9EURO2/AFDB:AF-A0A0D2DU32-F1 Unplaced genomic scaffold supercont1.3, 
1540:  j6oc-A  2.1 10.0   79   806   11   9EURO2/AFDB:AF-A0A0D2H0R0-F1 Unplaced genomic scaffold supercont1.5, 
1541:  ja2z-A  2.1  7.4  143   585    4   9EURO2/AFDB:AF-A0A0D2E5X8-F1 Unplaced genomic scaffold supercont1.1, 
1542:  j4x8-A  2.1  8.7   99   517    3   9EURO2/AFDB:AF-A0A0D2FBS0-F1 Unplaced genomic scaffold supercont1.2, 
1543:  j4vf-A  2.1  4.4   96   939    4   9EURO2/AFDB:AF-A0A0D2GZV6-F1 MYND-type zinc finger protein samB MYND-
1544:  j359-A  2.1  5.9   72   755    4   9EURO2/AFDB:AF-A0A0D2ENU5-F1 Unplaced genomic scaffold supercont1.7, 
1545:  j7fh-A  2.1  5.2  117   633    9   9EURO2/AFDB:AF-A0A0D2GRW2-F1 Unplaced genomic scaffold supercont1.2, 
1546:  javm-A  2.1  9.3   99   523    5   9EURO2/AFDB:AF-A0A0D2HIG7-F1 Unplaced genomic scaffold supercont1.2, 
1547:  j3y2-A  2.1 10.4   69   163    6   9EURO2/AFDB:AF-A0A0D2DMG3-F1 Unplaced genomic scaffold supercont1.5, 
1548:  j8w9-A  2.1  6.2  112   754    8   9EURO2/AFDB:AF-A0A0D2GZL8-F1 Unplaced genomic scaffold supercont1.5, 
1549:  j6ui-A  2.1  8.9   87   311    7   9EURO2/AFDB:AF-A0A0D2GPB8-F1 Unplaced genomic scaffold supercont1.4, 
1550:  j7my-A  2.1  6.6  111   858    7   9EURO2/AFDB:AF-A0A0D2E0N2-F1 Unplaced genomic scaffold supercont1.2, 
1551:  j8kf-A  2.1  5.2   66   143   14   9EURO2/AFDB:AF-A0A0D2FD44-F1 Unplaced genomic scaffold supercont1.2, 
1552:  j6wh-A  2.1  7.3   85   191   11   9EURO2/AFDB:AF-A0A0D2GI05-F1 Unplaced genomic scaffold supercont1.5, 
1553:  j3u4-A  2.1  5.0  114   518   10   9EURO2/AFDB:AF-A0A0D2DBD3-F1 Unplaced genomic scaffold supercont1.8, 
1554:  j7iy-A  2.1  4.7   96   205    5   9EURO2/AFDB:AF-A0A0D2F5U3-F1 Unplaced genomic scaffold supercont1.3, 
1555:  j5mb-A  2.1  5.7  120   408    8   9EURO2/AFDB:AF-A0A0D2HMY9-F1 Unplaced genomic scaffold supercont1.1, 
1556:  j383-A  2.1  5.7   59   434   12   9EURO2/AFDB:AF-A0A0D2DCM7-F1 Unplaced genomic scaffold supercont1.7, 
1557:  jbeb-A  2.1  4.1  113   794    9   9EURO2/AFDB:AF-A0A0D2G9R3-F1 Component of oligomeric Golgi complex 3 
1558:  j2sj-A  2.1 11.1   84   314    4   9EURO2/AFDB:AF-A0A0D2GAH2-F1 Inositol-1-monophosphatase INOSITOL-1-MO
1559:  ja2l-A  2.1 13.7   95   431    4   9EURO2/AFDB:AF-A0A0D2F0J6-F1 Unplaced genomic scaffold supercont1.4, 
1560:  jbxk-A  2.1  6.7   79   354    9   9EURO2/AFDB:AF-A0A0D2HDL0-F1 Unplaced genomic scaffold supercont1.3, 
1561:  j74a-A  2.1  3.2   78   178    6   9EURO2/AFDB:AF-A0A0D2DQ02-F1 Unplaced genomic scaffold supercont1.4, 
1562:  j8y9-A  2.1 10.6  119   513    9   9EURO2/AFDB:AF-A0A0D2GYQ4-F1 Unplaced genomic scaffold supercont1.2, 
1563:  j9hs-A  2.1  5.0  124   452    5   9EURO2/AFDB:AF-A0A0D2H526-F1 Unplaced genomic scaffold supercont1.4, 
1564:  j4cw-A  2.1  5.4  101   379    6   9EURO2/AFDB:AF-A0A0D2GLX6-F1 Unplaced genomic scaffold supercont1.3, 
1565:  j6mr-A  2.1  8.2   92   666    8   9EURO2/AFDB:AF-A0A0D2DBE9-F1 Unplaced genomic scaffold supercont1.8, 
1566:  j2id-A  2.1 26.4  135  1024    8   9EURO2/AFDB:AF-A0A0D2E4R1-F1 Unplaced genomic scaffold supercont1.1, 
1567:  j8b6-A  2.1  5.7  108   597    6   9EURO2/AFDB:AF-A0A0D2ESK5-F1 Unplaced genomic scaffold supercont1.6, 
1568:  ja2h-A  2.1 16.5  108   647    6   9EURO2/AFDB:AF-A0A0D2GH54-F1 Unplaced genomic scaffold supercont1.5, 
1569:  j7h8-A  2.1  6.3  124   797    2   9EURO2/AFDB:AF-A0A0D2GJE3-F1 Unplaced genomic scaffold supercont1.3, 
1570:  j8n6-A  2.1  8.5  140   966    7   9EURO2/AFDB:AF-A0A0D2GCV5-F1 Unplaced genomic scaffold supercont1.5, 
1571:  j8dq-A  2.1 10.5  172  1509    3   9EURO2/AFDB:AF-A0A0D2FHA4-F1 Unplaced genomic scaffold supercont1.1, 
1572:  j95u-A  2.1  8.3  101  1193    8   9EURO2/AFDB:AF-A0A0D2HFJ2-F1 Structural maintenance of chromosomes pr
1573:  jbmx-A  2.1 11.6  103   331    6   9EURO2/AFDB:AF-A0A0D2GBD6-F1 Pre-mRNA-splicing factor SYF2 PRE-MRNA-S
1574:  j8mc-A  2.1  5.7  100   485   10   9EURO2/AFDB:AF-A0A0D2E323-F1 Unplaced genomic scaffold supercont1.2, 
1575:  jake-A  2.1 14.7  118   974    4   9EURO2/AFDB:AF-A0A0D2FDL5-F1 Unplaced genomic scaffold supercont1.1, 
1576:  j7h7-A  2.1  5.4  136   627    9   9EURO2/AFDB:AF-A0A0D2EPA5-F1 Unplaced genomic scaffold supercont1.7, 
1577:  j8kg-A  2.1  4.8  100   547    6   9EURO2/AFDB:AF-A0A0D2G355-F1 Unplaced genomic scaffold supercont1.8, 
1578:  j2og-A  2.1 11.3   92   637   11   9EURO2/AFDB:AF-A0A0D2DTU7-F1 Unplaced genomic scaffold supercont1.3, 
1579:  j8qx-A  2.1  8.9  117   465    9   9EURO2/AFDB:AF-A0A0D2GPN7-F1 Unplaced genomic scaffold supercont1.4, 
1580:  jaio-A  2.1  7.8  105  1208    9   9EURO2/AFDB:AF-A0A0D2ENW8-F1 Unplaced genomic scaffold supercont1.7, 
1581:  j5v7-A  2.1  7.4  106   251    4   9EURO2/AFDB:AF-A0A0D2E5T1-F1 Unplaced genomic scaffold supercont1.1, 
1582:  j350-A  2.1  5.2   80   505    4   9EURO2/AFDB:AF-A0A0D2GL82-F1 Unplaced genomic scaffold supercont1.3, 
1583:  j8mr-A  2.1 10.1   79   735    1   9EURO2/AFDB:AF-A0A0D2E842-F1 Unplaced genomic scaffold supercont1.1, 
1584:  j69g-A  2.1  3.8   67   150    3   9EURO2/AFDB:AF-A0A0D2GMA0-F1 Unplaced genomic scaffold supercont1.3, 
1585:  jbby-A  2.0 10.2   79   350   11   9EURO2/AFDB:AF-A0A0D2GZF2-F1 tRNA N6-adenosine threonylcarbamoyltrans
1586:  jbqp-A  2.0  9.3   98  1032   10   9EURO2/AFDB:AF-A0A0D2DMD3-F1 Unplaced genomic scaffold supercont1.5, 
1587:  j3ng-A  2.0 20.1   96   610    5   9EURO2/AFDB:AF-A0A0D2EXX8-F1 Unplaced genomic scaffold supercont1.5, 
1588:  j6qm-A  2.0  7.1  116   809    7   9EURO2/AFDB:AF-A0A0D2GJF5-F1 Unplaced genomic scaffold supercont1.5, 
1589:  jbwk-A  2.0  8.2   58   117    2   9EURO2/AFDB:AF-A0A0D2F0E7-F1 Mitochondrial zinc maintenance protein 1
1590:  j4re-A  2.0  5.6   96  1312    9   9EURO2/AFDB:AF-A0A0D2GCP1-F1 Unplaced genomic scaffold supercont1.7, 
1591:  j6na-A  2.0 13.0  115   390   11   9EURO2/AFDB:AF-A0A0D2H6E5-F1 Unplaced genomic scaffold supercont1.4, 
1592:  j8s6-A  2.0  4.1   94   350    9   9EURO2/AFDB:AF-A0A0D2HN20-F1 Unplaced genomic scaffold supercont1.1, 
1593:  jbs4-A  2.0 10.7  155  1374    6   9EURO2/AFDB:AF-A0A0D2DF15-F1 Unplaced genomic scaffold supercont1.7, 
1594:  j5d0-A  2.0 10.6   93   673    6   9EURO2/AFDB:AF-A0A0D2G2Y6-F1 Unplaced genomic scaffold supercont1.8, 
1595:  j6mm-A  2.0  5.7  116   576    7   9EURO2/AFDB:AF-A0A0D2DEX8-F1 Unplaced genomic scaffold supercont1.7, 
1596:  jb75-A  2.0  4.7  101   318    6   9EURO2/AFDB:AF-A0A0D2F2K4-F1 Unplaced genomic scaffold supercont1.3, 
1597:  j6rp-A  2.0 10.2  122   365    9   9EURO2/AFDB:AF-A0A0D2GGG9-F1 Unplaced genomic scaffold supercont1.4, 
1598:  j3g0-A  2.0  8.8  127  1292    7   9EURO2/AFDB:AF-A0A0D2G6R8-F1 Unplaced genomic scaffold supercont1.7, 
1599:  jawb-A  2.0  5.1  132  1978    9   9EURO2/AFDB:AF-A0A0D2FBQ8-F1 Histone transcription regulator 3 homolo
1600:  j8f3-A  2.0  7.5  100   715    6   9EURO2/AFDB:AF-A0A0D2HD77-F1 Unplaced genomic scaffold supercont1.3, 
1601:  j2y6-A  2.0  4.1   90   206    9   9EURO2/AFDB:AF-A0A0D2HGK0-F1 Unplaced genomic scaffold supercont1.2, 
1602:  j6s8-A  2.0  3.6   77   474    8   9EURO2/AFDB:AF-A0A0D2GXQ0-F1 Unplaced genomic scaffold supercont1.1, 
1603:  jbgj-A  2.0  4.5   80   248    4   9EURO2/AFDB:AF-A0A0D2GJA5-F1 Unplaced genomic scaffold supercont1.3, 
1604:  j2s2-A  2.0  9.1  121   578    8   9EURO2/AFDB:AF-A0A0D2DVP9-F1 Unplaced genomic scaffold supercont1.3, 
1605:  j9uk-A  2.0  4.2  142   558    9   9EURO2/AFDB:AF-A0A0D2H5D8-F1 Unplaced genomic scaffold supercont1.4, 
1606:  j3ky-A  2.0  6.5   78   364    5   9EURO2/AFDB:AF-A0A0D2EYW6-F1 Unplaced genomic scaffold supercont1.4, 
1607:  jc00-A  2.0  5.0  113  1089   10   9EURO2/AFDB:AF-A0A0D2GRP3-F1 Eukaryotic translation initiation factor
1608:  j40o-A  2.0  2.5   43    81    2   9EURO2/AFDB:AF-A0A0D2HH87-F1 Mitochondrial zinc maintenance protein 1
1609:  j3tm-A  2.0 13.6  106   525    9   9EURO2/AFDB:AF-A0A0D2H212-F1 Unplaced genomic scaffold supercont1.5, 
1610:  j98n-A  2.0  5.5  112   210   12   9EURO2/AFDB:AF-A0A0D2GM15-F1 Unplaced genomic scaffold supercont1.4, 
1611:  ja0v-A  2.0  5.3  128   551   10   9EURO2/AFDB:AF-A0A0D2GEU0-F1 Unplaced genomic scaffold supercont1.4, 
1612:  j6zr-A  2.0  6.7  113   470    5   9EURO2/AFDB:AF-A0A0D2EMN3-F1 Fumarate hydratase FUMARATE HYDRATASE;
1613:  j7nf-A  2.0 11.0   83   542    7   9EURO2/AFDB:AF-A0A0D2GQL1-F1 Unplaced genomic scaffold supercont1.3, 
1614:  j70g-A  2.0  4.5   67   178    6   9EURO2/AFDB:AF-A0A0D2G7D3-F1 Unplaced genomic scaffold supercont1.7, 
1615:  j43l-A  2.0  8.0  120   443    7   9EURO2/AFDB:AF-A0A0D2H494-F1 Unplaced genomic scaffold supercont1.1, 
1616:  j59l-A  2.0  8.1  124   579    3   9EURO2/AFDB:AF-A0A0D2GSU2-F1 Unplaced genomic scaffold supercont1.3, 
1617:  ja9i-A  2.0  5.2  117   898    5   9EURO2/AFDB:AF-A0A0D2GLH5-F1 Unplaced genomic scaffold supercont1.3, 
1618:  jbxf-A  2.0  4.0   91   690    2   9EURO2/AFDB:AF-A0A0D2GUL5-F1 Unplaced genomic scaffold supercont1.7, 
1619:  j3jw-A  2.0  8.4  112   332    6   9EURO2/AFDB:AF-A0A0D2E1E6-F1 Unplaced genomic scaffold supercont1.2, 
1620:  j9vm-A  2.0  6.0   79   441    5   9EURO2/AFDB:AF-A0A0D2DWD9-F1 Unplaced genomic scaffold supercont1.3, 
1621:  javp-A  2.0  6.7   61   208    5   9EURO2/AFDB:AF-A0A0D2GCM9-F1 Unplaced genomic scaffold supercont1.5, 
1622:  jayk-A  2.0  7.8  120   594    5   9EURO2/AFDB:AF-A0A0D2GQY0-F1 Unplaced genomic scaffold supercont1.3, 
1623:  j8rv-A  2.0  6.8   69    87    3   9EURO2/AFDB:AF-A0A0D2GPY6-F1 Unplaced genomic scaffold supercont1.2, 
1624:  j5xh-A  2.0  4.3   77   392    5   9EURO2/AFDB:AF-A0A0D2GV32-F1 V-type proton ATPase subunit C V-TYPE PR
1625:  j7nm-A  2.0  6.6  131   806    8   9EURO2/AFDB:AF-A0A0D2G173-F1 Unplaced genomic scaffold supercont1.9, 
1626:  j53f-A  2.0 12.6   72   700    8   9EURO2/AFDB:AF-A0A0D2GWH6-F1 Unplaced genomic scaffold supercont1.2, 
1627:  j71l-A  2.0  6.2   97  1448    7   9EURO2/AFDB:AF-A0A0D2F8E8-F1 Unplaced genomic scaffold supercont1.2, 
1628:  jb3b-A  2.0  5.6   99   838    6   9EURO2/AFDB:AF-A0A0D2ESG9-F1 Unplaced genomic scaffold supercont1.6, 
1629:  j937-A  2.0  5.2  132   555    7   9EURO2/AFDB:AF-A0A0D2FAU7-F1 Unplaced genomic scaffold supercont1.2, 
1630:  j2v9-A  2.0  5.5  129  1134    8   9EURO2/AFDB:AF-A0A0D2E684-F1 Unplaced genomic scaffold supercont1.1, 
1631:  j88b-A  2.0 11.4   68   505    7   9EURO2/AFDB:AF-A0A0D2G995-F1 ATP-dependent DNA helicase ATP-DEPENDENT
1632:  j2l0-A  2.0  5.1   84   280    8   9EURO2/AFDB:AF-A0A0D2EJR0-F1 Unplaced genomic scaffold supercont1.8, 
1633:  j2wm-A  2.0 16.8   97   504    5   9EURO2/AFDB:AF-A0A0D2F9F0-F1 Unplaced genomic scaffold supercont1.2, 
1634:  j7rc-A  2.0  6.1  125   825    9   9EURO2/AFDB:AF-A0A0D2DUM6-F1 Unplaced genomic scaffold supercont1.3, 
1635:  jb55-A  2.0  5.7  133   547    3   9EURO2/AFDB:AF-A0A0D2H6S6-F1 Unplaced genomic scaffold supercont1.1, 
1636:  j6ip-A  2.0 10.2   94   353    6   9EURO2/AFDB:AF-A0A0D2FE25-F1 Unplaced genomic scaffold supercont1.1, 
1637:  j7jn-A  2.0  9.5   84   235    4   9EURO2/AFDB:AF-A0A0D2DZ14-F1 Unplaced genomic scaffold supercont1.2, 
1638:  jaui-A  2.0 11.2   87   190    6   9EURO2/AFDB:AF-A0A0D2F973-F1 Unplaced genomic scaffold supercont1.2, 
1639:  j4n0-A  2.0  7.3   67   109    6   9EURO2/AFDB:AF-A0A0D2FA47-F1 Vacuolar ATPase assembly integral membra
1640:  j7ik-A  2.0  4.6   88  2240    5   9EURO2/AFDB:AF-A0A0D2H2F6-F1 Unplaced genomic scaffold supercont1.5, 
1641:  ja04-A  2.0  5.1  141   717    6   9EURO2/AFDB:AF-A0A0D2H8Z6-F1 Mitochondrial intermediate peptidase MIT
1642:  j6fq-A  2.0  9.8  118   360    6   9EURO2/AFDB:AF-A0A0D2EWD9-F1 Unplaced genomic scaffold supercont1.5, 
1643:  jali-A  2.0  4.1  103   647    7   9EURO2/AFDB:AF-A0A0D2GA64-F1 Unplaced genomic scaffold supercont1.7, 
1644:  j5ss-A  2.0  5.8  119   771    4   9EURO2/AFDB:AF-A0A0D2G2V9-F1 Unplaced genomic scaffold supercont1.8, 
1645:  j48i-A  2.0  9.7  127   501    6   9EURO2/AFDB:AF-A0A0D2H2S7-F1 Unplaced genomic scaffold supercont1.5, 
1646:  jaeq-A  2.0  6.0   73   130   11   9EURO2/AFDB:AF-A0A0D2H2K1-F1 Unplaced genomic scaffold supercont1.5, 

# Structural equivalences
   1: 6c70-A j2sz-A   119 - 145 <=>   16 -  42   (HIS  121  - THR  147  <=> ASP   16  - GLY   42 )                          
   1: 6c70-A j2sz-A   181 - 185 <=>   44 -  48   (GLN  198  - LEU  202  <=> LYS   44  - ILE   48 )                          
   1: 6c70-A j2sz-A   187 - 206 <=>   49 -  68   (ILE  204  - ALA  223  <=> ALA   49  - THR   68 )                          
   1: 6c70-A j2sz-A   246 - 249 <=>   73 -  76   (ARG  332  - HIS  335  <=> ASP   73  - LEU   76 )                          
   1: 6c70-A j2sz-A   252 - 274 <=>   77 -  99   (ARG  338  - ILE  360  <=> PRO   77  - ARG   99 )                          
   1: 6c70-A j2sz-A   289 - 325 <=>  104 - 140   (VAL  375  - MET  411  <=> THR  104  - HIS  140 )                          
   1: 6c70-A j2sz-A   351 - 354 <=>  141 - 144   (CYS  437  - ALA  440  <=> PRO  141  - TRP  144 )                          
   1: 6c70-A j2sz-A   366 - 386 <=>  150 - 170   (SER  452  - GLN  472  <=> ILE  150  - ILE  170 )                          
   2: 6c70-A j2je-A    63 - 100 <=>    7 -  44   (ASP   65  - ALA  102  <=> LEU    7  - ALA   44 )                          
   2: 6c70-A j2je-A   103 - 106 <=>   78 -  81   (ASN  105  - ASN  108  <=> ALA   78  - LYS   81 )                          
   2: 6c70-A j2je-A   119 - 153 <=>   84 - 118   (HIS  121  - SER  155  <=> SER   84  - LYS  118 )                          
   2: 6c70-A j2je-A   155 - 160 <=>  119 - 124   (ILE  172  - ILE  177  <=> ASP  119  - GLY  124 )                          
   2: 6c70-A j2je-A   183 - 201 <=>  128 - 146   (TYR  200  - SER  218  <=> VAL  128  - LEU  146 )                          
   2: 6c70-A j2je-A   258 - 286 <=>  153 - 181   (GLY  344  - VAL  372  <=> ASN  153  - PRO  181 )                          
   2: 6c70-A j2je-A   287 - 290 <=>  196 - 199   (ASN  373  - ASN  376  <=> ARG  196  - ILE  199 )                          
   2: 6c70-A j2je-A   293 - 309 <=>  200 - 216   (ALA  379  - LEU  395  <=> THR  200  - PHE  216 )                          
   2: 6c70-A j2je-A   310 - 325 <=>  218 - 233   (PHE  396  - MET  411  <=> LEU  218  - ARG  233 )                          
   2: 6c70-A j2je-A   327 - 331 <=>  234 - 238   (ALA  413  - CYS  417  <=> PRO  234  - ALA  238 )                          
   2: 6c70-A j2je-A   333 - 337 <=>  239 - 243   (TRP  419  - SER  423  <=> SER  239  - ASP  243 )                          
   3: 6c70-A ja11-A    13 -  19 <=>  446 - 452   (ASN   15  - GLY   21  <=> GLY  446  - GLN  452 )                          
   3: 6c70-A ja11-A    22 -  25 <=>  453 - 456   (HIS   24  - PHE   27  <=> MET  453  - MET  456 )                          
   3: 6c70-A ja11-A    39 -  55 <=>  458 - 474   (TYR   41  - ALA   57  <=> ASP  458  - ASN  474 )                          
   3: 6c70-A ja11-A    56 -  59 <=>  476 - 479   (VAL   58  - MET   61  <=> THR  476  - LYS  479 )                          
   3: 6c70-A ja11-A    61 -  97 <=>  480 - 516   (GLU   63  - LYS   99  <=> LEU  480  - SER  516 )                          
   3: 6c70-A ja11-A   100 - 103 <=>  517 - 520   (ALA  102  - ASN  105  <=> LYS  517  - SER  520 )                          
   3: 6c70-A ja11-A   250 - 263 <=>  522 - 535   (VAL  336  - VAL  349  <=> ALA  522  - ASN  535 )                          
   3: 6c70-A ja11-A   266 - 280 <=>  546 - 560   (LEU  352  - ALA  366  <=> TRP  546  - SER  560 )                          
   3: 6c70-A ja11-A   281 - 286 <=>  562 - 567   (TYR  367  - VAL  372  <=> GLN  562  - LYS  567 )                          
   3: 6c70-A ja11-A   292 - 309 <=>  572 - 589   (TYR  378  - LEU  395  <=> MET  572  - LYS  589 )                          
   3: 6c70-A ja11-A   356 - 359 <=>  592 - 595   (SER  442  - GLY  445  <=> SER  592  - VAL  595 )                          
   3: 6c70-A ja11-A   363 - 366 <=>  596 - 599   (PHE  449  - SER  452  <=> MET  596  - MET  599 )                          
   3: 6c70-A ja11-A   367 - 387 <=>  601 - 621   (LEU  453  - LEU  473  <=> GLU  601  - SER  621 )                          
   4: 6c70-A j6hx-A   109 - 113 <=>   89 -  93   (PRO  111  - GLU  115  <=> LEU   89  - SER   93 )                          
   4: 6c70-A j6hx-A   121 - 151 <=>  107 - 137   (LEU  123  - GLU  153  <=> GLU  107  - TYR  137 )                          
   4: 6c70-A j6hx-A   156 - 159 <=>  138 - 141   (PRO  173  - MET  176  <=> ALA  138  - VAL  141 )                          
   4: 6c70-A j6hx-A   178 - 187 <=>  142 - 151   (LEU  195  - ILE  204  <=> HIS  142  - VAL  151 )                          
   4: 6c70-A j6hx-A   188 - 202 <=>  153 - 167   (SER  205  - TRP  219  <=> VAL  153  - GLY  167 )                          
   4: 6c70-A j6hx-A   204 - 210 <=>  168 - 174   (LEU  221  - LEU  227  <=> HIS  168  - LEU  174 )                          
   4: 6c70-A j6hx-A   246 - 249 <=>  175 - 178   (ARG  332  - HIS  335  <=> THR  175  - PRO  178 )                          
   4: 6c70-A j6hx-A   251 - 258 <=>  179 - 186   (VAL  337  - GLY  344  <=> PRO  179  - VAL  186 )                          
   4: 6c70-A j6hx-A   262 - 286 <=>  187 - 211   (GLY  348  - VAL  372  <=> LEU  187  - LYS  211 )                          
   4: 6c70-A j6hx-A   289 - 303 <=>  212 - 226   (VAL  375  - THR  389  <=> GLY  212  - LEU  226 )                          
   4: 6c70-A j6hx-A   304 - 308 <=>  228 - 232   (LEU  390  - PHE  394  <=> VAL  228  - LEU  232 )                          
   4: 6c70-A j6hx-A   365 - 384 <=>  234 - 253   (VAL  451  - LEU  470  <=> MET  234  - TYR  253 )                          
   4: 6c70-A j6hx-A   385 - 388 <=>  255 - 258   (VAL  471  - LYS  474  <=> TYR  255  - LEU  258 )                          
   5: 6c70-A j3f4-A     1 -   5 <=>  103 - 107   (PHE    3  - GLY    7  <=> ALA  103  - SER  107 )                          
   5: 6c70-A j3f4-A    16 -  19 <=>  369 - 372   (VAL   18  - GLY   21  <=> LYS  369  - GLU  372 )                          
   5: 6c70-A j3f4-A    37 -  57 <=>  374 - 394   (ARG   39  - ASN   59  <=> GLY  374  - ASP  394 )                          
   5: 6c70-A j3f4-A    59 -  62 <=>  395 - 398   (MET   61  - SER   64  <=> LYS  395  - THR  398 )                          
   5: 6c70-A j3f4-A    64 -  86 <=>  430 - 452   (ASP   66  - ILE   88  <=> LEU  430  - ASP  452 )                          
   5: 6c70-A j3f4-A    88 -  94 <=>  455 - 461   (PHE   90  - ILE   96  <=> ASN  455  - GLY  461 )                          
   5: 6c70-A j3f4-A   256 - 284 <=>  463 - 491   (ALA  342  - THR  370  <=> GLU  463  - HIS  491 )                          
   5: 6c70-A j3f4-A   295 - 311 <=>  494 - 510   (THR  381  - CYS  397  <=> ALA  494  - LEU  510 )                          
   5: 6c70-A j3f4-A   365 - 382 <=>  511 - 528   (VAL  451  - MET  468  <=> ASN  511  - VAL  528 )                          
   6: 6c70-A j8lc-A    63 -  97 <=>   40 -  74   (ASP   65  - LYS   99  <=> SER   40  - VAL   74 )                          
   6: 6c70-A j8lc-A   194 - 217 <=>   92 - 115   (SER  211  - MET  234  <=> SER   92  - ARG  115 )                          
   6: 6c70-A j8lc-A   235 - 238 <=>  131 - 134   (LEU  321  - SER  324  <=> GLU  131  - GLN  134 )                          
   6: 6c70-A j8lc-A   251 - 254 <=>  139 - 142   (VAL  337  - VAL  340  <=> ASP  139  - ALA  142 )                          
   6: 6c70-A j8lc-A   257 - 261 <=>  143 - 147   (VAL  343  - TYR  347  <=> THR  143  - PHE  147 )                          
   6: 6c70-A j8lc-A   262 - 284 <=>  149 - 171   (GLY  348  - THR  370  <=> ILE  149  - PHE  171 )                          
   6: 6c70-A j8lc-A   292 - 301 <=>  582 - 591   (TYR  378  - LEU  387  <=> ASN  582  - THR  591 )                          
   7: 6c70-A j88r-A    19 -  22 <=>  404 - 407   (GLY   21  - HIS   24  <=> GLU  404  - PHE  407 )                          
   7: 6c70-A j88r-A    23 -  26 <=>  410 - 413   (PHE   25  - ASN   28  <=> LYS  410  - ASN  413 )                          
   7: 6c70-A j88r-A    36 -  57 <=>  414 - 435   (HIS   38  - ASN   59  <=> GLU  414  - HIS  435 )                          
   7: 6c70-A j88r-A    59 -  62 <=>  436 - 439   (MET   61  - SER   64  <=> LEU  436  - CYS  439 )                          
   7: 6c70-A j88r-A    64 -  88 <=>  446 - 470   (ASP   66  - PHE   90  <=> ALA  446  - GLY  470 )                          
   7: 6c70-A j88r-A   190 - 193 <=>  474 - 477   (ALA  207  - ASN  210  <=> ARG  474  - LEU  477 )                          
   7: 6c70-A j88r-A   196 - 199 <=>  479 - 482   (ASP  213  - PHE  216  <=> ARG  479  - LYS  482 )                          
   7: 6c70-A j88r-A   259 - 284 <=>  484 - 509   (ASP  345  - THR  370  <=> SER  484  - LEU  509 )                          
   7: 6c70-A j88r-A   285 - 288 <=>  512 - 515   (LYS  371  - GLY  374  <=> GLY  512  - HIS  515 )                          
   7: 6c70-A j88r-A   292 - 312 <=>  516 - 536   (TYR  378  - ILE  398  <=> PHE  516  - ASN  536 )                          
   7: 6c70-A j88r-A   365 - 368 <=>  537 - 540   (VAL  451  - ASP  454  <=> ASP  537  - GLU  540 )                          
   7: 6c70-A j88r-A   370 - 377 <=>  541 - 548   (PHE  456  - VAL  463  <=> SER  541  - LEU  548 )                          
   8: 6c70-A j98b-A    39 -  62 <=>  601 - 624   (TYR   41  - SER   64  <=> SER  601  - ILE  624 )                          
   8: 6c70-A j98b-A    63 -  94 <=>  631 - 662   (ASP   65  - ILE   96  <=> VAL  631  - LYS  662 )                          
   8: 6c70-A j98b-A   100 - 103 <=>  666 - 669   (ALA  102  - ASN  105  <=> PRO  666  - GLU  669 )                          
   8: 6c70-A j98b-A   128 - 131 <=>  678 - 681   (ARG  130  - PHE  133  <=> ARG  678  - HIS  681 )                          
   8: 6c70-A j98b-A   135 - 139 <=>  682 - 686   (GLY  137  - PHE  141  <=> GLU  682  - LYS  686 )                          
   8: 6c70-A j98b-A   185 - 190 <=>  703 - 708   (LEU  202  - ALA  207  <=> VAL  703  - ASN  708 )                          
   8: 6c70-A j98b-A   194 - 202 <=>  712 - 720   (SER  211  - TRP  219  <=> LEU  712  - ILE  720 )                          
   8: 6c70-A j98b-A   204 - 210 <=>  721 - 727   (LEU  221  - LEU  227  <=> PRO  721  - ASP  727 )                          
   8: 6c70-A j98b-A   249 - 270 <=>  729 - 750   (HIS  335  - LEU  356  <=> THR  729  - SER  750 )                          
   8: 6c70-A j98b-A   271 - 275 <=>  752 - 756   (THR  357  - THR  361  <=> ALA  752  - ARG  756 )                          
   8: 6c70-A j98b-A   280 - 283 <=>  778 - 781   (ALA  366  - ALA  369  <=> GLY  778  - ILE  781 )                          
   8: 6c70-A j98b-A   296 - 299 <=>  783 - 786   (VAL  382  - TYR  385  <=> ILE  783  - PRO  786 )                          
   8: 6c70-A j98b-A   302 - 305 <=>  787 - 790   (TYR  388  - GLY  391  <=> TRP  787  - THR  790 )                          
   8: 6c70-A j98b-A   306 - 317 <=>  792 - 803   (GLN  392  - LEU  403  <=> GLU  792  - ASP  803 )                          
   8: 6c70-A j98b-A   350 - 353 <=>  809 - 812   (GLN  436  - LYS  439  <=> ASN  809  - TRP  812 )                          
   8: 6c70-A j98b-A   360 - 365 <=>  847 - 852   (ALA  446  - VAL  451  <=> ARG  847  - LEU  852 )                          
   8: 6c70-A j98b-A   369 - 378 <=>  854 - 863   (LEU  455  - VAL  464  <=> LEU  854  - ALA  863 )                          
   8: 6c70-A j98b-A   380 - 388 <=>  864 - 872   (TYR  466  - LYS  474  <=> ILE  864  - ALA  872 )                          
   9: 6c70-A j5gx-A    63 -  91 <=>    1 -  29   (ASP   65  - ARG   93  <=> MET    1  - THR   29 )                          
   9: 6c70-A j5gx-A    92 -  95 <=>   32 -  35   (SER   94  - PHE   97  <=> ASN   32  - GLN   35 )                          
   9: 6c70-A j5gx-A   260 - 285 <=>   37 -  62   (ALA  346  - LYS  371  <=> PRO   37  - ASP   62 )                          
   9: 6c70-A j5gx-A   286 - 292 <=>   64 -  70   (VAL  372  - TYR  378  <=> LYS   64  - TYR   70 )                          
   9: 6c70-A j5gx-A   306 - 309 <=>  111 - 114   (GLN  392  - LEU  395  <=> LEU  111  - ALA  114 )                          
   9: 6c70-A j5gx-A   334 - 339 <=>  232 - 237   (TYR  420  - GLU  425  <=> ALA  232  - VAL  237 )                          
   9: 6c70-A j5gx-A   345 - 348 <=>  335 - 338   (GLN  431  - CYS  434  <=> TYR  335  - ARG  338 )                          
   9: 6c70-A j5gx-A   383 - 386 <=>  348 - 351   (VAL  469  - GLN  472  <=> THR  348  - ASP  351 )                          
  10: 6c70-A j7j9-A    52 -  55 <=>    1 -   4   (GLY   54  - ALA   57  <=> MET    1  - HIS    4 )                          
  10: 6c70-A j7j9-A    58 -  64 <=>    5 -  11   (LEU   60  - ASP   66  <=> CYS    5  - ARG   11 )                          
  10: 6c70-A j7j9-A    65 -  68 <=>   13 -  16   (VAL   67  - LEU   70  <=> ASP   13  - SER   16 )                          
  10: 6c70-A j7j9-A    70 -  74 <=>   17 -  21   (ALA   72  - THR   76  <=> PRO   17  - SER   21 )                          
  10: 6c70-A j7j9-A    75 -  78 <=>   23 -  26   (MET   77  - PHE   80  <=> TYR   23  - ALA   26 )                          
  10: 6c70-A j7j9-A    79 -  94 <=>   28 -  43   (LEU   81  - ILE   96  <=> PHE   28  - GLN   43 )                          
  10: 6c70-A j7j9-A   107 - 110 <=>   58 -  61   (SER  109  - LEU  112  <=> ASP   58  - VAL   61 )                          
  10: 6c70-A j7j9-A   121 - 148 <=>  102 - 129   (LEU  123  - THR  150  <=> GLY  102  - SER  129 )                          
  10: 6c70-A j7j9-A   157 - 160 <=>  130 - 133   (ARG  174  - ILE  177  <=> HIS  130  - ARG  133 )                          
  10: 6c70-A j7j9-A   184 - 201 <=>  134 - 151   (TYR  201  - SER  218  <=> ARG  134  - GLY  151 )                          
  10: 6c70-A j7j9-A   259 - 263 <=>  167 - 171   (ASP  345  - VAL  349  <=> GLY  167  - HIS  171 )                          
  10: 6c70-A j7j9-A   266 - 286 <=>  174 - 194   (LEU  352  - VAL  372  <=> THR  174  - ARG  194 )                          
  10: 6c70-A j7j9-A   291 - 318 <=>  195 - 222   (VAL  377  - ILE  404  <=> PRO  195  - LYS  222 )                          
  10: 6c70-A j7j9-A   326 - 329 <=>  228 - 231   (GLU  412  - TYR  415  <=> LEU  228  - TYR  231 )                          
  10: 6c70-A j7j9-A   345 - 348 <=>  235 - 238   (GLN  431  - CYS  434  <=> ILE  235  - SER  238 )                          
  10: 6c70-A j7j9-A   351 - 357 <=>  239 - 245   (CYS  437  - ILE  443  <=> ARG  239  - VAL  245 )                          
  10: 6c70-A j7j9-A   385 - 388 <=>  345 - 348   (VAL  471  - LYS  474  <=> SER  345  - TRP  348 )                          
  11: 6c70-A j5fh-A    20 -  23 <=>  292 - 295   (VAL   22  - PHE   25  <=> THR  292  - LEU  295 )                          
  11: 6c70-A j5fh-A    46 -  63 <=>  310 - 327   (LEU   48  - ASP   65  <=> GLU  310  - ALA  327 )                          
  11: 6c70-A j5fh-A    64 -  93 <=>  343 - 372   (ASP   66  - LYS   95  <=> GLN  343  - SER  372 )                          
  11: 6c70-A j5fh-A    96 -  99 <=>  373 - 376   (TYR   98  - LEU  101  <=> GLN  373  - ASP  376 )                          
  11: 6c70-A j5fh-A   255 - 286 <=>  377 - 408   (THR  341  - VAL  372  <=> ALA  377  - ASP  408 )                          
  11: 6c70-A j5fh-A   292 - 313 <=>  413 - 434   (TYR  378  - PHE  399  <=> SER  413  - GLU  434 )                          
  11: 6c70-A j5fh-A   315 - 318 <=>  435 - 438   (ASN  401  - ILE  404  <=> ALA  435  - LYS  438 )                          
  11: 6c70-A j5fh-A   366 - 385 <=>  441 - 460   (SER  452  - VAL  471  <=> VAL  441  - GLU  460 )                          
  12: 6c70-A j581-A     1 -   4 <=>   79 -  82   (PHE    3  - GLN    6  <=> TYR   79  - ASP   82 )                          
  12: 6c70-A j581-A    20 -  25 <=>  398 - 403   (VAL   22  - PHE   27  <=> THR  398  - HIS  403 )                          
  12: 6c70-A j581-A    37 -  40 <=>  407 - 410   (ARG   39  - CYS   42  <=> GLU  407  - LEU  410 )                          
  12: 6c70-A j581-A    45 -  54 <=>  415 - 424   (LEU   47  - MET   56  <=> ILE  415  - MET  424 )                          
  12: 6c70-A j581-A    57 -  64 <=>  425 - 432   (ASN   59  - ASP   66  <=> ASP  425  - THR  432 )                          
  12: 6c70-A j581-A    65 -  94 <=>  445 - 474   (VAL   67  - ILE   96  <=> SER  445  - ASP  474 )                          
  12: 6c70-A j581-A   260 - 286 <=>  482 - 508   (ALA  346  - VAL  372  <=> THR  482  - ASP  508 )                          
  12: 6c70-A j581-A   292 - 318 <=>  513 - 539   (TYR  378  - ILE  404  <=> SER  513  - SER  539 )                          
  12: 6c70-A j581-A   366 - 385 <=>  541 - 560   (SER  452  - VAL  471  <=> ARG  541  - ARG  560 )                          
  13: 6c70-A j784-A    32 -  39 <=>  281 - 288   (LYS   34  - TYR   41  <=> ALA  281  - LYS  288 )                          
  13: 6c70-A j784-A    63 -  94 <=>  314 - 345   (ASP   65  - ILE   96  <=> ALA  314  - ASN  345 )                          
  13: 6c70-A j784-A    96 - 102 <=>  346 - 352   (TYR   98  - TRP  104  <=> PRO  346  - VAL  352 )                          
  13: 6c70-A j784-A   242 - 247 <=>  358 - 363   (TYR  328  - HIS  333  <=> PRO  358  - ILE  363 )                          
  13: 6c70-A j784-A   258 - 280 <=>  382 - 404   (GLY  344  - ALA  366  <=> ALA  382  - PRO  404 )                          
  13: 6c70-A j784-A   358 - 361 <=>  435 - 438   (SER  444  - LYS  447  <=> VAL  435  - CYS  438 )                          
  13: 6c70-A j784-A   365 - 368 <=>  468 - 471   (VAL  451  - ASP  454  <=> ALA  468  - ASP  471 )                          
  13: 6c70-A j784-A   373 - 376 <=>  510 - 513   (VAL  459  - ALA  462  <=> ARG  510  - ARG  513 )                          
  14: 6c70-A j50c-A     1 -   5 <=>  102 - 106   (PHE    3  - GLY    7  <=> SER  102  - CYS  106 )                          
  14: 6c70-A j50c-A    53 -  63 <=>  120 - 130   (MET   55  - ASP   65  <=> SER  120  - GLU  130 )                          
  14: 6c70-A j50c-A    64 -  83 <=>  159 - 178   (ASP   66  - VAL   85  <=> ASN  159  - ILE  178 )                          
  14: 6c70-A j50c-A   192 - 199 <=>  179 - 186   (SER  209  - PHE  216  <=> CYS  179  - PRO  186 )                          
  14: 6c70-A j50c-A   260 - 263 <=>  189 - 192   (ALA  346  - VAL  349  <=> PRO  189  - ASP  192 )                          
  14: 6c70-A j50c-A   264 - 284 <=>  194 - 214   (ALA  350  - THR  370  <=> GLN  194  - LEU  214 )                          
  14: 6c70-A j50c-A   285 - 288 <=>  216 - 219   (LYS  371  - GLY  374  <=> THR  216  - PRO  219 )                          
  14: 6c70-A j50c-A   290 - 293 <=>  227 - 230   (ASN  376  - ALA  379  <=> ARG  227  - ILE  230 )                          
  14: 6c70-A j50c-A   294 - 302 <=>  232 - 240   (ALA  380  - TYR  388  <=> TYR  232  - ARG  240 )                          
  14: 6c70-A j50c-A   303 - 317 <=>  242 - 256   (THR  389  - LEU  403  <=> SER  242  - ASN  256 )                          
  14: 6c70-A j50c-A   364 - 386 <=>  258 - 280   (THR  450  - GLN  472  <=> LEU  258  - PRO  280 )                          
  15: 6c70-A j5is-A     1 -   4 <=>   94 -  97   (PHE    3  - GLN    6  <=> ILE   94  - LEU   97 )                          
  15: 6c70-A j5is-A    64 -  88 <=>  345 - 369   (ASP   66  - PHE   90  <=> GLU  345  - PRO  369 )                          
  15: 6c70-A j5is-A    90 -  95 <=>  370 - 375   (VAL   92  - PHE   97  <=> GLN  370  - SER  375 )                          
  15: 6c70-A j5is-A   259 - 287 <=>  376 - 404   (ASP  345  - ASN  373  <=> ALA  376  - HIS  404 )                          
  15: 6c70-A j5is-A   292 - 295 <=>  406 - 409   (TYR  378  - THR  381  <=> SER  406  - ASP  409 )                          
  15: 6c70-A j5is-A   318 - 321 <=>  850 - 853   (ILE  404  - SER  407  <=> HIS  850  - THR  853 )                          
  15: 6c70-A j5is-A   325 - 328 <=>  862 - 865   (MET  411  - ALA  414  <=> GLY  862  - LEU  865 )                          
  15: 6c70-A j5is-A   330 - 334 <=>  892 - 896   (SER  416  - TYR  420  <=> GLY  892  - VAL  896 )                          
  15: 6c70-A j5is-A   345 - 348 <=>  905 - 908   (GLN  431  - CYS  434  <=> ILE  905  - VAL  908 )                          
  16: 6c70-A jbdh-A     9 -  12 <=>  344 - 347   (ASP   11  - PRO   14  <=> GLN  344  - SER  347 )                          
  16: 6c70-A jbdh-A    15 -  22 <=>  348 - 355   (ARG   17  - HIS   24  <=> ASN  348  - ASN  355 )                          
  16: 6c70-A jbdh-A    50 -  60 <=>  363 - 373   (GLN   52  - MET   62  <=> THR  363  - MET  373 )                          
  16: 6c70-A jbdh-A    62 -  93 <=>  374 - 405   (SER   64  - LYS   95  <=> GLN  374  - ARG  405 )                          
  16: 6c70-A jbdh-A    95 -  98 <=>  406 - 409   (PHE   97  - THR  100  <=> ASP  406  - THR  409 )                          
  16: 6c70-A jbdh-A   257 - 282 <=>  410 - 435   (VAL  343  - GLN  368  <=> SER  410  - PHE  435 )                          
  16: 6c70-A jbdh-A   285 - 290 <=>  436 - 441   (LYS  371  - ASN  376  <=> LYS  436  - MET  441 )                          
  16: 6c70-A jbdh-A   381 - 384 <=>  448 - 451   (PHE  467  - LEU  470  <=> SER  448  - GLU  451 )                          
  17: 6c70-A j9ho-A    64 - 102 <=>  420 - 458   (ASP   66  - TRP  104  <=> ARG  420  - GLY  458 )                          
  17: 6c70-A j9ho-A   252 - 258 <=>  460 - 466   (ARG  338  - GLY  344  <=> GLY  460  - SER  466 )                          
  17: 6c70-A j9ho-A   261 - 284 <=>  468 - 491   (TYR  347  - THR  370  <=> VAL  468  - ASN  491 )                          
  17: 6c70-A j9ho-A   285 - 290 <=>  493 - 498   (LYS  371  - ASN  376  <=> ASN  493  - LYS  498 )                          
  17: 6c70-A j9ho-A   385 - 388 <=>  505 - 508   (VAL  471  - LYS  474  <=> VAL  505  - GLY  508 )                          
  18: 6c70-A j67z-A    64 -  95 <=>   40 -  71   (ASP   66  - PHE   97  <=> ASN   40  - GLN   71 )                          
  18: 6c70-A j67z-A   260 - 285 <=>   72 -  97   (ALA  346  - LYS  371  <=> ASP   72  - LYS   97 )                          
  18: 6c70-A j67z-A   286 - 290 <=>  100 - 104   (VAL  372  - ASN  376  <=> LEU  100  - LYS  104 )                          
  19: 6c70-A j6rh-A    63 -  90 <=>  126 - 153   (ASP   65  - VAL   92  <=> LEU  126  - ILE  153 )                          
  19: 6c70-A j6rh-A    92 -  95 <=>  154 - 157   (SER   94  - PHE   97  <=> LYS  154  - LEU  157 )                          
  19: 6c70-A j6rh-A   257 - 287 <=>  158 - 188   (VAL  343  - ASN  373  <=> SER  158  - ALA  188 )                          
  19: 6c70-A j6rh-A   289 - 310 <=>  240 - 261   (VAL  375  - PHE  396  <=> ALA  240  - TYR  261 )                          
  19: 6c70-A j6rh-A   326 - 329 <=>  325 - 328   (GLU  412  - TYR  415  <=> SER  325  - SER  328 )                          
  19: 6c70-A j6rh-A   336 - 346 <=>  521 - 531   (GLY  422  - ILE  432  <=> GLU  521  - LEU  531 )                          
  20: 6c70-A j81g-A    64 -  89 <=>   40 -  65   (ASP   66  - PRO   91  <=> LYS   40  - LYS   65 )                          
  20: 6c70-A j81g-A    91 - 102 <=>   66 -  77   (ARG   93  - TRP  104  <=> LEU   66  - GLY   77 )                          
  20: 6c70-A j81g-A   251 - 286 <=>   79 - 114   (VAL  337  - VAL  372  <=> ILE   79  - GLN  114 )                          
  20: 6c70-A j81g-A   287 - 290 <=>  117 - 120   (ASN  373  - ASN  376  <=> ARG  117  - GLU  120 )                          
  20: 6c70-A j81g-A   371 - 375 <=>  171 - 175   (ALA  457  - GLY  461  <=> ASP  171  - GLY  175 )                          
  21: 6c70-A jbyu-A    63 -  81 <=>   31 -  49   (ASP   65  - PRO   83  <=> GLN   31  - SER   49 )                          
  21: 6c70-A jbyu-A   193 - 199 <=>   52 -  58   (ASN  210  - PHE  216  <=> SER   52  - LYS   58 )                          
  21: 6c70-A jbyu-A   257 - 287 <=>   59 -  89   (VAL  343  - ASN  373  <=> ASP   59  - GLN   89 )                          
  21: 6c70-A jbyu-A   290 - 327 <=>  103 - 140   (ASN  376  - ALA  413  <=> GLN  103  - GLY  140 )                          
  21: 6c70-A jbyu-A   329 - 332 <=>  141 - 144   (TYR  415  - HIS  418  <=> GLN  141  - SER  144 )                          
  21: 6c70-A jbyu-A   334 - 337 <=>  145 - 148   (TYR  420  - SER  423  <=> ALA  145  - GLY  148 )                          
  21: 6c70-A jbyu-A   342 - 353 <=>  159 - 170   (THR  428  - LYS  439  <=> LEU  159  - ASN  170 )                          
  21: 6c70-A jbyu-A   354 - 357 <=>  172 - 175   (ALA  440  - ILE  443  <=> ILE  172  - ARG  175 )                          
  21: 6c70-A jbyu-A   363 - 366 <=>  176 - 179   (PHE  449  - SER  452  <=> GLU  176  - ILE  179 )                          
  21: 6c70-A jbyu-A   368 - 386 <=>  180 - 198   (ASP  454  - GLN  472  <=> ARG  180  - HIS  198 )                          
  22: 6c70-A jbuc-A    48 -  51 <=>   33 -  36   (LEU   50  - TYR   53  <=> GLN   33  - CYS   36 )                          
  22: 6c70-A jbuc-A    54 -  58 <=>   41 -  45   (MET   56  - LEU   60  <=> GLY   41  - VAL   45 )                          
  22: 6c70-A jbuc-A    64 -  68 <=>   47 -  51   (ASP   66  - LEU   70  <=> SER   47  - ASP   51 )                          
  22: 6c70-A jbuc-A    71 - 106 <=>   52 -  87   (ASN   73  - ASN  108  <=> LEU   52  - ASP   87 )                          
  22: 6c70-A jbuc-A   117 - 126 <=>   89 -  98   (ARG  119  - MET  128  <=> PRO   89  - LEU   98 )                          
  22: 6c70-A jbuc-A   132 - 146 <=>  106 - 120   (CYS  134  - GLY  148  <=> LEU  106  - PRO  120 )                          
  22: 6c70-A jbuc-A   179 - 182 <=>  121 - 124   (ILE  196  - PHE  199  <=> GLY  121  - PHE  124 )                          
  22: 6c70-A jbuc-A   183 - 204 <=>  126 - 147   (TYR  200  - LEU  221  <=> ASP  126  - TYR  147 )                          
  22: 6c70-A jbuc-A   249 - 252 <=>  152 - 155   (HIS  335  - ARG  338  <=> ARG  152  - ASN  155 )                          
  22: 6c70-A jbuc-A   258 - 283 <=>  157 - 182   (GLY  344  - ALA  369  <=> ASN  157  - GLU  182 )                          
  22: 6c70-A jbuc-A   293 - 296 <=>  185 - 188   (ALA  379  - VAL  382  <=> LYS  185  - LEU  188 )                          
  22: 6c70-A jbuc-A   298 - 321 <=>  189 - 212   (GLY  384  - SER  407  <=> PRO  189  - PRO  212 )                          
  22: 6c70-A jbuc-A   347 - 350 <=>  220 - 223   (VAL  433  - GLN  436  <=> ALA  220  - ALA  223 )                          
  23: 6c70-A jb46-A    63 -  66 <=>  148 - 151   (ASP   65  - ASP   68  <=> PHE  148  - ARG  151 )                          
  23: 6c70-A jb46-A    67 -  95 <=>  311 - 339   (ASP   69  - PHE   97  <=> GLY  311  - GLY  339 )                          
  23: 6c70-A jb46-A   260 - 278 <=>  341 - 359   (ALA  346  - LEU  364  <=> GLU  341  - LEU  359 )                          
  23: 6c70-A jb46-A   280 - 283 <=>  360 - 363   (ALA  366  - ALA  369  <=> SER  360  - GLY  363 )                          
  23: 6c70-A jb46-A   287 - 290 <=>  366 - 369   (ASN  373  - ASN  376  <=> PRO  366  - ALA  369 )                          
  23: 6c70-A jb46-A   323 - 326 <=>  603 - 606   (SER  409  - GLU  412  <=> ALA  603  - THR  606 )                          
  23: 6c70-A jb46-A   329 - 334 <=>  607 - 612   (TYR  415  - TYR  420  <=> LEU  607  - THR  612 )                          
  24: 6c70-A jazd-A     5 -  10 <=>  438 - 443   (GLY    7  - LEU   12  <=> PRO  438  - ASP  443 )                          
  24: 6c70-A jazd-A    12 -  15 <=>  444 - 447   (PRO   14  - ARG   17  <=> SER  444  - GLN  447 )                          
  24: 6c70-A jazd-A    18 -  21 <=>  448 - 451   (GLN   20  - GLY   23  <=> VAL  448  - PRO  451 )                          
  24: 6c70-A jazd-A    47 -  53 <=>  453 - 459   (LEU   49  - MET   55  <=> GLU  453  - GLY  459 )                          
  24: 6c70-A jazd-A   157 - 160 <=>  462 - 465   (ARG  174  - ILE  177  <=> THR  462  - ASP  465 )                          
  24: 6c70-A jazd-A   184 - 209 <=>  469 - 494   (TYR  201  - GLN  226  <=> SER  469  - GLY  494 )                          
  24: 6c70-A jazd-A   244 - 268 <=>  502 - 526   (VAL  330  - HIS  354  <=> LYS  502  - LEU  526 )                          
  24: 6c70-A jazd-A   272 - 278 <=>  534 - 540   (THR  358  - LEU  364  <=> ALA  534  - PRO  540 )                          
  24: 6c70-A jazd-A   281 - 285 <=>  542 - 546   (TYR  367  - LYS  371  <=> ARG  542  - VAL  546 )                          
  24: 6c70-A jazd-A   290 - 333 <=>  547 - 590   (ASN  376  - TRP  419  <=> GLU  547  - ALA  590 )                          
  24: 6c70-A jazd-A   343 - 350 <=>  591 - 598   (PHE  429  - GLN  436  <=> SER  591  - LEU  598 )                          
  24: 6c70-A jazd-A   352 - 355 <=>  602 - 605   (GLN  438  - MET  441  <=> GLY  602  - HIS  605 )                          
  24: 6c70-A jazd-A   364 - 382 <=>  610 - 628   (THR  450  - MET  468  <=> ILE  610  - THR  628 )                          
  25: 6c70-A j5yn-A    29 -  32 <=>  256 - 259   (SER   31  - LYS   34  <=> GLU  256  - GLY  259 )                          
  25: 6c70-A j5yn-A    35 -  38 <=>  531 - 534   (PRO   37  - ILE   40  <=> PRO  531  - HIS  534 )                          
  25: 6c70-A j5yn-A    40 -  43 <=>  535 - 538   (CYS   42  - THR   45  <=> THR  535  - PHE  538 )                          
  25: 6c70-A j5yn-A    45 -  50 <=>  565 - 570   (LEU   47  - GLN   52  <=> ALA  565  - ARG  570 )                          
  25: 6c70-A j5yn-A    56 -  59 <=>  697 - 700   (VAL   58  - MET   61  <=> LEU  697  - ARG  700 )                          
  25: 6c70-A j5yn-A    63 -  91 <=>  769 - 797   (ASP   65  - ARG   93  <=> ARG  769  - ALA  797 )                          
  25: 6c70-A j5yn-A    92 -  95 <=>  799 - 802   (SER   94  - PHE   97  <=> LYS  799  - ALA  802 )                          
  25: 6c70-A j5yn-A   256 - 283 <=>  803 - 830   (ALA  342  - ALA  369  <=> SER  803  - GLU  830 )                          
  25: 6c70-A j5yn-A   285 - 289 <=>  831 - 835   (LYS  371  - VAL  375  <=> PRO  831  - VAL  835 )                          
  26: 6c70-A j54d-A     1 -   5 <=>  377 - 381   (PHE    3  - GLY    7  <=> ASN  377  - LYS  381 )                          
  26: 6c70-A j54d-A    19 -  24 <=>  454 - 459   (GLY   21  - MET   26  <=> ASN  454  - ASN  459 )                          
  26: 6c70-A j54d-A    60 -  83 <=>  507 - 530   (MET   62  - VAL   85  <=> SER  507  - PHE  530 )                          
  26: 6c70-A j54d-A   192 - 196 <=>  531 - 535   (SER  209  - ASP  213  <=> TRP  531  - THR  535 )                          
  26: 6c70-A j54d-A   261 - 283 <=>  537 - 559   (TYR  347  - ALA  369  <=> THR  537  - LEU  559 )                          
  26: 6c70-A j54d-A   284 - 287 <=>  561 - 564   (THR  370  - ASN  373  <=> ARG  561  - ASN  564 )                          
  26: 6c70-A j54d-A   290 - 311 <=>  565 - 586   (ASN  376  - CYS  397  <=> HIS  565  - ASN  586 )                          
  26: 6c70-A j54d-A   364 - 367 <=>  587 - 590   (THR  450  - LEU  453  <=> ASP  587  - PRO  590 )                          
  26: 6c70-A j54d-A   369 - 382 <=>  591 - 604   (LEU  455  - MET  468  <=> SER  591  - GLY  604 )                          
  27: 6c70-A j415-A     1 -   4 <=>  148 - 151   (PHE    3  - GLN    6  <=> PRO  148  - GLU  151 )                          
  27: 6c70-A j415-A     6 -   9 <=>  213 - 216   (LEU    8  - ASP   11  <=> ARG  213  - SER  216 )                          
  27: 6c70-A j415-A    32 -  35 <=>  254 - 257   (LYS   34  - PRO   37  <=> PRO  254  - LEU  257 )                          
  27: 6c70-A j415-A    66 -  86 <=>  597 - 617   (ASP   68  - ILE   88  <=> SER  597  - GLU  617 )                          
  27: 6c70-A j415-A    88 -  91 <=>  618 - 621   (PHE   90  - ARG   93  <=> ALA  618  - VAL  621 )                          
  27: 6c70-A j415-A   260 - 281 <=>  622 - 643   (ALA  346  - TYR  367  <=> GLN  622  - ASP  643 )                          
  27: 6c70-A j415-A   283 - 288 <=>  755 - 760   (ALA  369  - GLY  374  <=> LYS  755  - THR  760 )                          
  27: 6c70-A j415-A   294 - 299 <=>  881 - 886   (ALA  380  - TYR  385  <=> TYR  881  - SER  886 )                          
  27: 6c70-A j415-A   300 - 303 <=>  888 - 891   (LEU  386  - THR  389  <=> GLU  888  - ILE  891 )                          
  27: 6c70-A j415-A   344 - 347 <=>  914 - 917   (VAL  430  - VAL  433  <=> SER  914  - GLY  917 )                          
  27: 6c70-A j415-A   350 - 354 <=>  918 - 922   (GLN  436  - ALA  440  <=> ARG  918  - ARG  922 )                          
  27: 6c70-A j415-A   355 - 358 <=>  924 - 927   (MET  441  - SER  444  <=> GLN  924  - GLU  927 )                          
  27: 6c70-A j415-A   364 - 367 <=>  929 - 932   (THR  450  - LEU  453  <=> LYS  929  - ASP  932 )                          
  28: 6c70-A j67q-A    52 -  55 <=>    4 -   7   (GLY   54  - ALA   57  <=> LEU    4  - ASP    7 )                          
  28: 6c70-A j67q-A    81 -  88 <=>   12 -  19   (PRO   83  - PHE   90  <=> VAL   12  - TYR   19 )                          
  28: 6c70-A j67q-A    92 - 105 <=>   21 -  34   (SER   94  - PRO  107  <=> GLY   21  - VAL   34 )                          
  28: 6c70-A j67q-A   106 - 109 <=>   37 -  40   (ASN  108  - PRO  111  <=> SER   37  - ALA   40 )                          
  28: 6c70-A j67q-A   170 - 174 <=>  109 - 113   (SER  187  - HIS  191  <=> GLY  109  - ARG  113 )                          
  28: 6c70-A j67q-A   177 - 180 <=>  114 - 117   (ALA  194  - TYR  197  <=> SER  114  - LYS  117 )                          
  28: 6c70-A j67q-A   183 - 216 <=>  118 - 151   (TYR  200  - ILE  233  <=> THR  118  - GLN  151 )                          
  28: 6c70-A j67q-A   242 - 245 <=>  152 - 155   (TYR  328  - GLU  331  <=> ASN  152  - SER  155 )                          
  28: 6c70-A j67q-A   247 - 278 <=>  156 - 187   (HIS  333  - LEU  364  <=> ILE  156  - GLY  187 )                          
  28: 6c70-A j67q-A   296 - 299 <=>  200 - 203   (VAL  382  - TYR  385  <=> LYS  200  - ARG  203 )                          
  28: 6c70-A j67q-A   302 - 328 <=>  204 - 230   (TYR  388  - ALA  414  <=> PRO  204  - PRO  230 )                          
  29: 6c70-A j31u-A    59 -  62 <=>    5 -   8   (MET   61  - SER   64  <=> ASP    5  - LEU    8 )                          
  29: 6c70-A j31u-A    64 -  89 <=>    9 -  34   (ASP   66  - PRO   91  <=> SER    9  - LEU   34 )                          
  29: 6c70-A j31u-A    91 -  94 <=>   35 -  38   (ARG   93  - ILE   96  <=> VAL   35  - HIS   38 )                          
  29: 6c70-A j31u-A   259 - 284 <=>   40 -  65   (ASP  345  - THR  370  <=> LYS   40  - LEU   65 )                          
  29: 6c70-A j31u-A   285 - 290 <=>   67 -  72   (LYS  371  - ASN  376  <=> VAL   67  - TYR   72 )                          
  29: 6c70-A j31u-A   311 - 316 <=>  146 - 151   (CYS  397  - ARG  402  <=> GLU  146  - LEU  151 )                          
  29: 6c70-A j31u-A   318 - 321 <=>  152 - 155   (ILE  404  - SER  407  <=> LEU  152  - GLY  155 )                          
  29: 6c70-A j31u-A   327 - 330 <=>  165 - 168   (ALA  413  - SER  416  <=> ASP  165  - TRP  168 )                          
  29: 6c70-A j31u-A   377 - 380 <=>  365 - 368   (VAL  463  - TYR  466  <=> GLY  365  - ARG  368 )                          
  30: 6c70-A ja3x-A    65 -  93 <=>    5 -  33   (VAL   67  - LYS   95  <=> THR    5  - ASN   33 )                          
  30: 6c70-A ja3x-A    96 -  99 <=>   34 -  37   (TYR   98  - LEU  101  <=> ASN   34  - ASN   37 )                          
  30: 6c70-A ja3x-A   255 - 290 <=>   38 -  73   (THR  341  - ASN  376  <=> SER   38  - LEU   73 )                          
  30: 6c70-A ja3x-A   315 - 318 <=>  110 - 113   (ASN  401  - ILE  404  <=> MET  110  - PRO  113 )                          
  30: 6c70-A ja3x-A   321 - 324 <=>  114 - 117   (SER  407  - VAL  410  <=> HIS  114  - LEU  117 )                          
  30: 6c70-A ja3x-A   330 - 333 <=>  119 - 122   (SER  416  - TRP  419  <=> ASN  119  - ARG  122 )                          
  30: 6c70-A ja3x-A   336 - 339 <=>  123 - 126   (GLY  422  - GLU  425  <=> TYR  123  - ASP  126 )                          
  31: 6c70-A j884-A     9 -  12 <=>  558 - 561   (ASP   11  - PRO   14  <=> GLY  558  - VAL  561 )                          
  31: 6c70-A j884-A    16 -  19 <=>  621 - 624   (VAL   18  - GLY   21  <=> GLY  621  - CYS  624 )                          
  31: 6c70-A j884-A    21 -  29 <=>  634 - 642   (GLY   23  - SER   31  <=> THR  634  - GLY  642 )                          
  31: 6c70-A j884-A    37 -  40 <=>  644 - 647   (ARG   39  - CYS   42  <=> ALA  644  - VAL  647 )                          
  31: 6c70-A j884-A    43 -  46 <=>  648 - 651   (THR   45  - LEU   48  <=> PRO  648  - ASP  651 )                          
  31: 6c70-A j884-A    50 -  54 <=>  704 - 708   (GLN   52  - MET   56  <=> PRO  704  - ALA  708 )                          
  31: 6c70-A j884-A    57 -  60 <=>  709 - 712   (ASN   59  - MET   62  <=> VAL  709  - SER  712 )                          
  31: 6c70-A j884-A    63 -  66 <=>  719 - 722   (ASP   65  - ASP   68  <=> GLU  719  - GLU  722 )                          
  31: 6c70-A j884-A    68 -  96 <=>  723 - 751   (LEU   70  - TYR   98  <=> SER  723  - SER  751 )                          
  31: 6c70-A j884-A    98 - 101 <=>  752 - 755   (THR  100  - ILE  103  <=> LEU  752  - LYS  755 )                          
  31: 6c70-A j884-A   254 - 285 <=>  757 - 788   (VAL  340  - LYS  371  <=> SER  757  - GLU  788 )                          
  31: 6c70-A j884-A   296 - 307 <=>  789 - 800   (VAL  382  - VAL  393  <=> ARG  789  - LEU  800 )                          
  31: 6c70-A j884-A   364 - 367 <=>  802 - 805   (THR  450  - LEU  453  <=> ASP  802  - GLY  805 )                          
  31: 6c70-A j884-A   369 - 382 <=>  806 - 819   (LEU  455  - MET  468  <=> LYS  806  - GLY  819 )                          
  32: 6c70-A j743-A    16 -  21 <=>  395 - 400   (VAL   18  - GLY   23  <=> ALA  395  - ASN  400 )                          
  32: 6c70-A j743-A    25 -  35 <=>  404 - 414   (PHE   27  - PRO   37  <=> ILE  404  - LYS  414 )                          
  32: 6c70-A j743-A    38 -  63 <=>  417 - 442   (ILE   40  - ASP   65  <=> GLN  417  - SER  442 )                          
  32: 6c70-A j743-A    64 -  93 <=>  459 - 488   (ASP   66  - LYS   95  <=> LEU  459  - ALA  488 )                          
  32: 6c70-A j743-A   261 - 286 <=>  492 - 517   (TYR  347  - VAL  372  <=> ILE  492  - ASP  517 )                          
  32: 6c70-A j743-A   291 - 294 <=>  520 - 523   (VAL  377  - ALA  380  <=> ARG  520  - LEU  523 )                          
  32: 6c70-A j743-A   297 - 310 <=>  527 - 540   (ILE  383  - PHE  396  <=> LEU  527  - SER  540 )                          
  32: 6c70-A j743-A   366 - 369 <=>  543 - 546   (SER  452  - LEU  455  <=> LEU  543  - ALA  546 )                          
  32: 6c70-A j743-A   371 - 380 <=>  547 - 556   (ALA  457  - TYR  466  <=> SER  547  - LEU  556 )                          
  33: 6c70-A j6yj-A    31 -  35 <=>   19 -  23   (GLY   33  - PRO   37  <=> ARG   19  - ALA   23 )                          
  33: 6c70-A j6yj-A    59 -  66 <=>   61 -  68   (MET   61  - ASP   68  <=> ASN   61  - TYR   68 )                          
  33: 6c70-A j6yj-A    68 -  89 <=>   69 -  90   (LEU   70  - PRO   91  <=> PRO   69  - SER   90 )                          
  33: 6c70-A j6yj-A    91 - 101 <=>   91 - 101   (ARG   93  - ILE  103  <=> LEU   91  - GLY  101 )                          
  33: 6c70-A j6yj-A   102 - 105 <=>  103 - 106   (TRP  104  - PRO  107  <=> GLU  103  - LEU  106 )                          
  33: 6c70-A j6yj-A   107 - 112 <=>  112 - 117   (SER  109  - ALA  114  <=> GLN  112  - SER  117 )                          
  33: 6c70-A j6yj-A   228 - 254 <=>  162 - 188   (LEU  314  - VAL  340  <=> ALA  162  - VAL  188 )                          
  33: 6c70-A j6yj-A   255 - 284 <=>  191 - 220   (THR  341  - THR  370  <=> ASP  191  - ASP  220 )                          
  33: 6c70-A j6yj-A   285 - 291 <=>  222 - 228   (LYS  371  - VAL  377  <=> ILE  222  - LEU  228 )                          
  33: 6c70-A j6yj-A   318 - 322 <=>  601 - 605   (ILE  404  - SER  408  <=> HIS  601  - SER  605 )                          
  34: 6c70-A j43q-A    64 -  94 <=>  114 - 144   (ASP   66  - ILE   96  <=> PHE  114  - PRO  144 )                          
  34: 6c70-A j43q-A   202 - 205 <=>  149 - 152   (TRP  219  - PHE  222  <=> TYR  149  - TRP  152 )                          
  34: 6c70-A j43q-A   256 - 280 <=>  155 - 179   (ALA  342  - ALA  366  <=> GLY  155  - PHE  179 )                          
  34: 6c70-A j43q-A   284 - 290 <=>  180 - 186   (THR  370  - ASN  376  <=> PRO  180  - LEU  186 )                          
  34: 6c70-A j43q-A   296 - 300 <=>  195 - 199   (VAL  382  - LEU  386  <=> CYS  195  - GLY  199 )                          
  34: 6c70-A j43q-A   321 - 326 <=>  229 - 234   (SER  407  - GLU  412  <=> GLN  229  - VAL  234 )                          
  35: 6c70-A j7hl-A    65 -  95 <=>    1 -  31   (VAL   67  - PHE   97  <=> MET    1  - ALA   31 )                          
  35: 6c70-A j7hl-A   260 - 285 <=>   32 -  57   (ALA  346  - LYS  371  <=> TRP   32  - ALA   57 )                          
  35: 6c70-A j7hl-A   286 - 294 <=>   60 -  68   (VAL  372  - ALA  380  <=> PRO   60  - GLU   68 )                          
  35: 6c70-A j7hl-A   301 - 305 <=>   95 -  99   (LEU  387  - GLY  391  <=> SER   95  - THR   99 )                          
  35: 6c70-A j7hl-A   366 - 372 <=>  108 - 114   (SER  452  - SER  458  <=> SER  108  - ALA  114 )                          
  35: 6c70-A j7hl-A   378 - 387 <=>  124 - 133   (VAL  464  - LEU  473  <=> CYS  124  - THR  133 )                          
  36: 6c70-A j9et-A    25 -  28 <=>   24 -  27   (PHE   27  - TYR   30  <=> LEU   24  - ALA   27 )                          
  36: 6c70-A j9et-A    41 -  60 <=>   34 -  53   (ILE   43  - MET   62  <=> ALA   34  - THR   53 )                          
  36: 6c70-A j9et-A    63 - 105 <=>   90 - 132   (ASP   65  - PRO  107  <=> LEU   90  - LEU  132 )                          
  36: 6c70-A j9et-A   134 - 142 <=>  155 - 163   (ALA  136  - ILE  144  <=> LEU  155  - ALA  163 )                          
  36: 6c70-A j9et-A   157 - 160 <=>  165 - 168   (ARG  174  - ILE  177  <=> GLU  165  - LEU  168 )                          
  36: 6c70-A j9et-A   182 - 213 <=>  169 - 200   (PHE  199  - LEU  230  <=> LEU  169  - ASP  200 )                          
  36: 6c70-A j9et-A   242 - 245 <=>  201 - 204   (TYR  328  - GLU  331  <=> HIS  201  - ARG  204 )                          
  36: 6c70-A j9et-A   248 - 286 <=>  205 - 243   (LYS  334  - VAL  372  <=> ASP  205  - GLY  243 )                          
  36: 6c70-A j9et-A   378 - 383 <=>  246 - 251   (VAL  464  - VAL  469  <=> LEU  246  - ALA  251 )                          
  37: 6c70-A j9k2-A    63 -  66 <=>    1 -   4   (ASP   65  - ASP   68  <=> MET    1  - ILE    4 )                          
  37: 6c70-A j9k2-A    68 -  90 <=>    5 -  27   (LEU   70  - VAL   92  <=> ASP    5  - SER   27 )                          
  37: 6c70-A j9k2-A   257 - 286 <=>   29 -  58   (VAL  343  - VAL  372  <=> SER   29  - ALA   58 )                          
  37: 6c70-A j9k2-A   287 - 290 <=>   61 -  64   (ASN  373  - ASN  376  <=> ARG   61  - GLN   64 )                          
  37: 6c70-A j9k2-A   331 - 335 <=>  243 - 247   (CYS  417  - ASP  421  <=> ASP  243  - ASP  247 )                          
  38: 6c70-A jbzj-A    64 - 103 <=>    3 -  42   (ASP   66  - ASN  105  <=> ILE    3  - LEU   42 )                          
  38: 6c70-A jbzj-A   104 - 107 <=>   45 -  48   (ASN  106  - SER  109  <=> LEU   45  - ASN   48 )                          
  38: 6c70-A jbzj-A   108 - 111 <=>   50 -  53   (HIS  110  - PHE  113  <=> LEU   50  - LEU   53 )                          
  38: 6c70-A jbzj-A   232 - 235 <=>   56 -  59   (GLN  318  - LEU  321  <=> ASP   56  - VAL   59 )                          
  38: 6c70-A jbzj-A   237 - 260 <=>   71 -  94   (ARG  323  - ALA  346  <=> PRO   71  - GLU   94 )                          
  38: 6c70-A jbzj-A   261 - 285 <=>   97 - 121   (TYR  347  - LYS  371  <=> LEU   97  - SER  121 )                          
  39: 6c70-A j60k-A    63 -  95 <=>  136 - 168   (ASP   65  - PHE   97  <=> ARG  136  - GLU  168 )                          
  39: 6c70-A j60k-A   256 - 283 <=>  170 - 197   (ALA  342  - ALA  369  <=> GLY  170  - GLU  197 )                          
  39: 6c70-A j60k-A   285 - 290 <=>  198 - 203   (LYS  371  - ASN  376  <=> ASP  198  - ASP  203 )                          
  40: 6c70-A j9p7-A     4 -   9 <=>   69 -  74   (GLN    6  - ASP   11  <=> PRO   69  - VAL   74 )                          
  40: 6c70-A j9p7-A    29 -  33 <=>   83 -  87   (SER   31  - LYS   35  <=> ALA   83  - LYS   87 )                          
  40: 6c70-A j9p7-A    36 -  62 <=>   88 - 114   (HIS   38  - SER   64  <=> PRO   88  - PRO  114 )                          
  40: 6c70-A j9p7-A    63 -  91 <=>  120 - 148   (ASP   65  - ARG   93  <=> VAL  120  - ILE  148 )                          
  40: 6c70-A j9p7-A    94 -  97 <=>  149 - 152   (ILE   96  - LYS   99  <=> PRO  149  - ARG  152 )                          
  40: 6c70-A j9p7-A   256 - 286 <=>  153 - 183   (ALA  342  - VAL  372  <=> HIS  153  - VAL  183 )                          
  41: 6c70-A j3al-A    53 -  59 <=>   12 -  18   (MET   55  - MET   61  <=> LEU   12  - GLU   18 )                          
  41: 6c70-A j3al-A    64 -  68 <=>   19 -  23   (ASP   66  - LEU   70  <=> GLY   19  - SER   23 )                          
  41: 6c70-A j3al-A    70 -  78 <=>   25 -  33   (ALA   72  - PHE   80  <=> ASP   25  - THR   33 )                          
  41: 6c70-A j3al-A    79 -  97 <=>   35 -  53   (LEU   81  - LYS   99  <=> LEU   35  - TRP   53 )                          
  41: 6c70-A j3al-A    99 - 103 <=>   54 -  58   (LEU  101  - ASN  105  <=> LEU   54  - PRO   58 )                          
  41: 6c70-A j3al-A   132 - 146 <=>   79 -  93   (CYS  134  - GLY  148  <=> THR   79  - GLU   93 )                          
  41: 6c70-A j3al-A   183 - 204 <=>   97 - 118   (TYR  200  - LEU  221  <=> LYS   97  - CYS  118 )                          
  41: 6c70-A j3al-A   250 - 255 <=>  122 - 127   (VAL  336  - THR  341  <=> SER  122  - PRO  127 )                          
  41: 6c70-A j3al-A   258 - 282 <=>  128 - 152   (GLY  344  - GLN  368  <=> SER  128  - LEU  152 )                          
  41: 6c70-A j3al-A   292 - 316 <=>  153 - 177   (TYR  378  - ARG  402  <=> ARG  153  - THR  177 )                          
  41: 6c70-A j3al-A   351 - 354 <=>  183 - 186   (CYS  437  - ALA  440  <=> ARG  183  - LEU  186 )                          
  42: 6c70-A j3zr-A    64 -  91 <=>    9 -  36   (ASP   66  - ARG   93  <=> SER    9  - ARG   36 )                          
  42: 6c70-A j3zr-A   260 - 284 <=>   38 -  62   (ALA  346  - THR  370  <=> ALA   38  - TRP   62 )                          
  42: 6c70-A j3zr-A   285 - 290 <=>   64 -  69   (LYS  371  - ASN  376  <=> GLU   64  - ASP   69 )                          
  42: 6c70-A j3zr-A   361 - 365 <=>  123 - 127   (LYS  447  - VAL  451  <=> ALA  123  - CYS  127 )                          
  42: 6c70-A j3zr-A   371 - 386 <=>  132 - 147   (ALA  457  - GLN  472  <=> ASP  132  - CYS  147 )                          
  43: 6c70-A jat6-A    19 -  30 <=>   74 -  85   (GLY   21  - GLU   32  <=> THR   74  - THR   85 )                          
  43: 6c70-A jat6-A    59 -  64 <=>  136 - 141   (MET   61  - ASP   66  <=> GLN  136  - SER  141 )                          
  43: 6c70-A jat6-A    67 -  99 <=>  142 - 174   (ASP   69  - LEU  101  <=> LEU  142  - GLY  174 )                          
  43: 6c70-A jat6-A   256 - 276 <=>  176 - 196   (ALA  342  - LEU  362  <=> THR  176  - SER  196 )                          
  43: 6c70-A jat6-A   278 - 282 <=>  197 - 201   (LEU  364  - GLN  368  <=> ALA  197  - MET  201 )                          
  43: 6c70-A jat6-A   285 - 289 <=>  202 - 206   (LYS  371  - VAL  375  <=> ASN  202  - TRP  206 )                          
  43: 6c70-A jat6-A   326 - 329 <=>  336 - 339   (GLU  412  - TYR  415  <=> VAL  336  - ASP  339 )                          
  43: 6c70-A jat6-A   347 - 352 <=>  341 - 346   (VAL  433  - GLN  438  <=> SER  341  - LEU  346 )                          
  43: 6c70-A jat6-A   353 - 356 <=>  349 - 352   (LYS  439  - SER  442  <=> ILE  349  - SER  352 )                          
  43: 6c70-A jat6-A   366 - 369 <=>  519 - 522   (SER  452  - LEU  455  <=> VAL  519  - ALA  522 )                          
  43: 6c70-A jat6-A   373 - 376 <=>  525 - 528   (VAL  459  - ALA  462  <=> PRO  525  - ARG  528 )                          
  43: 6c70-A jat6-A   378 - 387 <=>  543 - 552   (VAL  464  - LEU  473  <=> ARG  543  - PRO  552 )                          
  44: 6c70-A ja8e-A    17 -  21 <=>  292 - 296   (MET   19  - GLY   23  <=> GLY  292  - PRO  296 )                          
  44: 6c70-A ja8e-A    40 -  57 <=>  297 - 314   (CYS   42  - ASN   59  <=> ASP  297  - ASN  314 )                          
  44: 6c70-A ja8e-A    59 -  62 <=>  315 - 318   (MET   61  - SER   64  <=> LYS  315  - SER  318 )                          
  44: 6c70-A ja8e-A    64 -  86 <=>  341 - 363   (ASP   66  - ILE   88  <=> SER  341  - ASN  363 )                          
  44: 6c70-A ja8e-A    88 -  92 <=>  364 - 368   (PHE   90  - SER   94  <=> PRO  364  - ARG  368 )                          
  44: 6c70-A ja8e-A    95 -  98 <=>  369 - 372   (PHE   97  - THR  100  <=> PRO  369  - GLY  372 )                          
  44: 6c70-A ja8e-A   255 - 282 <=>  373 - 400   (THR  341  - GLN  368  <=> LEU  373  - ASN  400 )                          
  44: 6c70-A ja8e-A   295 - 310 <=>  404 - 419   (THR  381  - PHE  396  <=> THR  404  - TRP  419 )                          
  44: 6c70-A ja8e-A   369 - 386 <=>  421 - 438   (LEU  455  - GLN  472  <=> ARG  421  - LYS  438 )                          
  45: 6c70-A j3na-A     1 -   4 <=>  593 - 596   (PHE    3  - GLN    6  <=> PRO  593  - PRO  596 )                          
  45: 6c70-A j3na-A     5 -  10 <=> 1092 -1097   (GLY    7  - LEU   12  <=> PHE 1092  - LEU 1097 )                          
  45: 6c70-A j3na-A    11 -  19 <=> 1099 -1107   (LEU   13  - GLY   21  <=> SER 1099  - SER 1107 )                          
  45: 6c70-A j3na-A    20 -  23 <=> 1115 -1118   (VAL   22  - PHE   25  <=> ASN 1115  - ASP 1118 )                          
  45: 6c70-A j3na-A    85 -  88 <=> 1120 -1123   (MET   87  - PHE   90  <=> GLN 1120  - PHE 1123 )                          
  45: 6c70-A j3na-A    92 - 103 <=> 1126 -1137   (SER   94  - ASN  105  <=> LEU 1126  - GLY 1137 )                          
  45: 6c70-A j3na-A   109 - 117 <=> 1148 -1156   (PRO  111  - ARG  119  <=> LYS 1148  - SER 1156 )                          
  45: 6c70-A j3na-A   118 - 145 <=> 1158 -1185   (PHE  120  - THR  147  <=> LYS 1158  - PRO 1185 )                          
  45: 6c70-A j3na-A   180 - 183 <=> 1187 -1190   (TYR  197  - TYR  200  <=> TYR 1187  - PRO 1190 )                          
  45: 6c70-A j3na-A   184 - 206 <=> 1201 -1223   (TYR  201  - ALA  223  <=> ASN 1201  - SER 1223 )                          
  45: 6c70-A j3na-A   243 - 246 <=> 1226 -1229   (TRP  329  - ARG  332  <=> PRO 1226  - ARG 1229 )                          
  45: 6c70-A j3na-A   248 - 252 <=> 1230 -1234   (LYS  334  - ARG  338  <=> GLN 1230  - THR 1234 )                          
  45: 6c70-A j3na-A   255 - 271 <=> 1236 -1252   (THR  341  - THR  357  <=> VAL 1236  - MET 1252 )                          
  45: 6c70-A j3na-A   272 - 275 <=> 1254 -1257   (THR  358  - THR  361  <=> LEU 1254  - ALA 1257 )                          
  45: 6c70-A j3na-A   299 - 312 <=> 1270 -1283   (TYR  385  - ILE  398  <=> THR 1270  - ALA 1283 )                          
  45: 6c70-A j3na-A   313 - 317 <=> 1285 -1289   (PHE  399  - LEU  403  <=> PHE 1285  - TYR 1289 )                          
  45: 6c70-A j3na-A   332 - 337 <=> 1321 -1326   (HIS  418  - SER  423  <=> TYR 1321  - GLU 1326 )                          
  46: 6c70-A j4y3-A    63 -  91 <=>    2 -  30   (ASP   65  - ARG   93  <=> THR    2  - ALA   30 )                          
  46: 6c70-A j4y3-A   263 - 285 <=>   33 -  55   (VAL  349  - LYS  371  <=> PRO   33  - TYR   55 )                          
  46: 6c70-A j4y3-A   286 - 289 <=>   57 -  60   (VAL  372  - VAL  375  <=> ARG   57  - ARG   60 )                          
  46: 6c70-A j4y3-A   299 - 302 <=>  113 - 116   (TYR  385  - TYR  388  <=> GLU  113  - GLU  116 )                          
  46: 6c70-A j4y3-A   323 - 331 <=>  547 - 555   (SER  409  - CYS  417  <=> THR  547  - ILE  555 )                          
  46: 6c70-A j4y3-A   332 - 335 <=>  558 - 561   (HIS  418  - ASP  421  <=> ASP  558  - ASP  561 )                          
  46: 6c70-A j4y3-A   337 - 341 <=>  589 - 593   (SER  423  - LYS  427  <=> GLY  589  - SER  593 )                          
  47: 6c70-A j4eb-A     1 -   5 <=>   73 -  77   (PHE    3  - GLY    7  <=> GLY   73  - ALA   77 )                          
  47: 6c70-A j4eb-A    12 -  15 <=>  150 - 153   (PRO   14  - ARG   17  <=> VAL  150  - GLY  153 )                          
  47: 6c70-A j4eb-A    65 -  68 <=>  311 - 314   (VAL   67  - LEU   70  <=> THR  311  - ALA  314 )                          
  47: 6c70-A j4eb-A    70 -  88 <=>  315 - 333   (ALA   72  - PHE   90  <=> ALA  315  - ARG  333 )                          
  47: 6c70-A j4eb-A    90 -  93 <=>  334 - 337   (VAL   92  - LYS   95  <=> LYS  334  - ASN  337 )                          
  47: 6c70-A j4eb-A   258 - 283 <=>  338 - 363   (GLY  344  - ALA  369  <=> ALA  338  - ILE  363 )                          
  47: 6c70-A j4eb-A   284 - 287 <=>  365 - 368   (THR  370  - ASN  373  <=> GLY  365  - THR  368 )                          
  47: 6c70-A j4eb-A   288 - 291 <=>  370 - 373   (GLY  374  - VAL  377  <=> SER  370  - VAL  373 )                          
  47: 6c70-A j4eb-A   332 - 335 <=>  580 - 583   (HIS  418  - ASP  421  <=> ASN  580  - GLU  583 )                          
  47: 6c70-A j4eb-A   337 - 345 <=>  612 - 620   (SER  423  - GLN  431  <=> ALA  612  - LEU  620 )                          
  48: 6c70-A j6n6-A    60 -  63 <=>   57 -  60   (MET   62  - ASP   65  <=> ALA   57  - ARG   60 )                          
  48: 6c70-A j6n6-A    64 -  92 <=>   62 -  90   (ASP   66  - SER   94  <=> PRO   62  - THR   90 )                          
  48: 6c70-A j6n6-A    93 - 103 <=>   92 - 102   (LYS   95  - ASN  105  <=> ASN   92  - SER  102 )                          
  48: 6c70-A j6n6-A   252 - 285 <=>  106 - 139   (ARG  338  - LYS  371  <=> SER  106  - ARG  139 )                          
  48: 6c70-A j6n6-A   288 - 291 <=>  200 - 203   (GLY  374  - VAL  377  <=> ASN  200  - LEU  203 )                          
  48: 6c70-A j6n6-A   293 - 306 <=>  204 - 217   (ALA  379  - GLN  392  <=> ASP  204  - GLU  217 )                          
  48: 6c70-A j6n6-A   308 - 312 <=>  218 - 222   (PHE  394  - ILE  398  <=> GLU  218  - GLY  222 )                          
  48: 6c70-A j6n6-A   323 - 326 <=>  228 - 231   (SER  409  - GLU  412  <=> LEU  228  - LEU  231 )                          
  48: 6c70-A j6n6-A   329 - 332 <=>  232 - 235   (TYR  415  - HIS  418  <=> HIS  232  - PRO  235 )                          
  48: 6c70-A j6n6-A   335 - 339 <=>  236 - 240   (ASP  421  - GLU  425  <=> GLY  236  - ARG  240 )                          
  49: 6c70-A j620-A    60 -  63 <=>  152 - 155   (MET   62  - ASP   65  <=> THR  152  - VAL  155 )                          
  49: 6c70-A j620-A    65 -  93 <=>  264 - 292   (VAL   67  - LYS   95  <=> LEU  264  - ASP  292 )                          
  49: 6c70-A j620-A    96 -  99 <=>  293 - 296   (TYR   98  - LEU  101  <=> ASN  293  - THR  296 )                          
  49: 6c70-A j620-A   255 - 289 <=>  298 - 332   (THR  341  - VAL  375  <=> GLN  298  - ARG  332 )                          
  50: 6c70-A j685-A    64 -  88 <=>  271 - 295   (ASP   66  - PHE   90  <=> GLU  271  - GLU  295 )                          
  50: 6c70-A j685-A    90 -  93 <=>  296 - 299   (VAL   92  - LYS   95  <=> GLY  296  - ASP  299 )                          
  50: 6c70-A j685-A   258 - 286 <=>  300 - 328   (GLY  344  - VAL  372  <=> ILE  300  - ASP  328 )                          
  50: 6c70-A j685-A   287 - 290 <=>  331 - 334   (ASN  373  - ASN  376  <=> VAL  331  - TYR  334 )                          
  50: 6c70-A j685-A   322 - 325 <=>  386 - 389   (SER  408  - MET  411  <=> SER  386  - PHE  389 )                          
  50: 6c70-A j685-A   329 - 332 <=>  390 - 393   (TYR  415  - HIS  418  <=> GLY  390  - THR  393 )                          
  51: 6c70-A j72k-A     1 -   7 <=>  141 - 147   (PHE    3  - VAL    9  <=> THR  141  - PRO  147 )                          
  51: 6c70-A j72k-A    65 -  98 <=>  179 - 212   (VAL   67  - THR  100  <=> ASP  179  - LEU  212 )                          
  51: 6c70-A j72k-A   253 - 283 <=>  213 - 243   (LEU  339  - ALA  369  <=> ALA  213  - PRO  243 )                          
  51: 6c70-A j72k-A   295 - 316 <=>  244 - 265   (THR  381  - ARG  402  <=> ARG  244  - SER  265 )                          
  51: 6c70-A j72k-A   360 - 364 <=>  272 - 276   (ALA  446  - THR  450  <=> ALA  272  - VAL  276 )                          
  51: 6c70-A j72k-A   368 - 371 <=>  313 - 316   (ASP  454  - ALA  457  <=> GLU  313  - PRO  316 )                          
  51: 6c70-A j72k-A   382 - 387 <=>  371 - 376   (MET  468  - LEU  473  <=> TRP  371  - SER  376 )                          
  52: 6c70-A j4c4-A    64 - 104 <=>   23 -  63   (ASP   66  - ASN  106  <=> ALA   23  - LEU   63 )                          
  52: 6c70-A j4c4-A   261 - 286 <=>   76 - 101   (TYR  347  - VAL  372  <=> VAL   76  - LEU  101 )                          
  52: 6c70-A j4c4-A   287 - 290 <=>  104 - 107   (ASN  373  - ASN  376  <=> GLN  104  - LYS  107 )                          
  52: 6c70-A j4c4-A   335 - 338 <=>  148 - 151   (ASP  421  - GLU  424  <=> LEU  148  - GLN  151 )                          
  52: 6c70-A j4c4-A   343 - 346 <=>  152 - 155   (PHE  429  - ILE  432  <=> ASN  152  - ILE  155 )                          
  52: 6c70-A j4c4-A   351 - 356 <=>  157 - 162   (CYS  437  - SER  442  <=> ALA  157  - ALA  162 )                          
  53: 6c70-A jbn1-A    64 -  88 <=>  350 - 374   (ASP   66  - PHE   90  <=> ILE  350  - ALA  374 )                          
  53: 6c70-A jbn1-A    89 -  93 <=>  522 - 526   (PRO   91  - LYS   95  <=> LEU  522  - PRO  526 )                          
  53: 6c70-A jbn1-A    96 -  99 <=>  695 - 698   (TYR   98  - LEU  101  <=> VAL  695  - ARG  698 )                          
  53: 6c70-A jbn1-A   257 - 288 <=>  701 - 732   (VAL  343  - GLY  374  <=> ASP  701  - ILE  732 )                          
  54: 6c70-A j9hw-A    63 -  95 <=>    1 -  33   (ASP   65  - PHE   97  <=> MET    1  - PRO   33 )                          
  54: 6c70-A j9hw-A   260 - 263 <=>   34 -  37   (ALA  346  - VAL  349  <=> HIS   34  - ASN   37 )                          
  54: 6c70-A j9hw-A   265 - 285 <=>   38 -  58   (LEU  351  - LYS  371  <=> TRP   38  - ARG   58 )                          
  54: 6c70-A j9hw-A   287 - 290 <=>  527 - 530   (ASN  373  - ASN  376  <=> LEU  527  - GLU  530 )                          
  54: 6c70-A j9hw-A   292 - 305 <=>  577 - 590   (TYR  378  - GLY  391  <=> THR  577  - SER  590 )                          
  54: 6c70-A j9hw-A   306 - 312 <=>  592 - 598   (GLN  392  - ILE  398  <=> ALA  592  - LYS  598 )                          
  54: 6c70-A j9hw-A   353 - 356 <=>  608 - 611   (LYS  439  - SER  442  <=> LEU  608  - LEU  611 )                          
  55: 6c70-A jc1z-A     1 -   4 <=>   10 -  13   (PHE    3  - GLN    6  <=> ALA   10  - PRO   13 )                          
  55: 6c70-A jc1z-A     9 -  13 <=>   48 -  52   (ASP   11  - ASN   15  <=> SER   48  - LEU   52 )                          
  55: 6c70-A jc1z-A    61 -  88 <=>   75 - 102   (GLU   63  - PHE   90  <=> HIS   75  - GLU  102 )                          
  55: 6c70-A jc1z-A    90 -  95 <=>  103 - 108   (VAL   92  - PHE   97  <=> ASN  103  - PRO  108 )                          
  55: 6c70-A jc1z-A   259 - 284 <=>  109 - 134   (ASP  345  - THR  370  <=> GLU  109  - SER  134 )                          
  55: 6c70-A jc1z-A   295 - 315 <=>  135 - 155   (THR  381  - ASN  401  <=> ARG  135  - ALA  155 )                          
  55: 6c70-A jc1z-A   362 - 365 <=>  160 - 163   (PHE  448  - VAL  451  <=> CYS  160  - ARG  163 )                          
  55: 6c70-A jc1z-A   368 - 377 <=>  164 - 173   (ASP  454  - VAL  463  <=> GLY  164  - THR  173 )                          
  55: 6c70-A jc1z-A   382 - 386 <=>  210 - 214   (MET  468  - GLN  472  <=> PRO  210  - ALA  214 )                          
  56: 6c70-A jatg-A     5 -   8 <=>  369 - 372   (GLY    7  - ALA   10  <=> ARG  369  - ILE  372 )                          
  56: 6c70-A jatg-A    11 -  16 <=>  373 - 378   (LEU   13  - VAL   18  <=> ILE  373  - ALA  378 )                          
  56: 6c70-A jatg-A    18 -  22 <=>  379 - 383   (GLN   20  - HIS   24  <=> ALA  379  - ARG  383 )                          
  56: 6c70-A jatg-A    47 -  52 <=>  387 - 392   (LEU   49  - GLY   54  <=> HIS  387  - GLU  392 )                          
  56: 6c70-A jatg-A    72 -  75 <=>  398 - 401   (THR   74  - MET   77  <=> ASP  398  - VAL  401 )                          
  56: 6c70-A jatg-A   159 - 162 <=>  403 - 406   (MET  176  - THR  179  <=> GLU  403  - ALA  406 )                          
  56: 6c70-A jatg-A   187 - 209 <=>  409 - 431   (ILE  204  - GLN  226  <=> LEU  409  - ASN  431 )                          
  56: 6c70-A jatg-A   241 - 244 <=>  440 - 443   (LYS  327  - VAL  330  <=> PRO  440  - SER  443 )                          
  56: 6c70-A jatg-A   245 - 268 <=>  451 - 474   (GLU  331  - HIS  354  <=> SER  451  - LEU  474 )                          
  56: 6c70-A jatg-A   271 - 274 <=>  479 - 482   (THR  357  - ILE  360  <=> GLN  479  - PRO  482 )                          
  56: 6c70-A jatg-A   294 - 336 <=>  488 - 530   (ALA  380  - GLY  422  <=> CYS  488  - SER  530 )                          
  56: 6c70-A jatg-A   339 - 342 <=>  531 - 534   (GLU  425  - THR  428  <=> ALA  531  - ASP  534 )                          
  56: 6c70-A jatg-A   345 - 354 <=>  535 - 544   (GLN  431  - ALA  440  <=> GLY  535  - CYS  544 )                          
  56: 6c70-A jatg-A   366 - 383 <=>  551 - 568   (SER  452  - VAL  469  <=> SER  551  - LEU  568 )                          
  57: 6c70-A jaqr-A    31 -  34 <=>   66 -  69   (GLY   33  - PHE   36  <=> THR   66  - GLU   69 )                          
  57: 6c70-A jaqr-A    64 -  83 <=>  118 - 137   (ASP   66  - VAL   85  <=> ASP  118  - LEU  137 )                          
  57: 6c70-A jaqr-A   129 - 132 <=>  143 - 146   (LEU  131  - CYS  134  <=> PRO  143  - ASP  146 )                          
  57: 6c70-A jaqr-A   138 - 145 <=>  151 - 158   (ILE  140  - THR  147  <=> ILE  151  - ILE  158 )                          
  57: 6c70-A jaqr-A   147 - 153 <=>  163 - 169   (ILE  149  - SER  155  <=> LEU  163  - SER  169 )                          
  57: 6c70-A jaqr-A   168 - 173 <=>  179 - 184   (ALA  185  - GLY  190  <=> THR  179  - VAL  184 )                          
  57: 6c70-A jaqr-A   202 - 206 <=>  321 - 325   (TRP  219  - ALA  223  <=> LEU  321  - GLN  325 )                          
  57: 6c70-A jaqr-A   259 - 262 <=>  328 - 331   (ASP  345  - GLY  348  <=> PRO  328  - ASN  331 )                          
  57: 6c70-A jaqr-A   263 - 286 <=>  333 - 356   (VAL  349  - VAL  372  <=> GLU  333  - SER  356 )                          
  57: 6c70-A jaqr-A   287 - 290 <=>  365 - 368   (ASN  373  - ASN  376  <=> LEU  365  - LEU  368 )                          
  57: 6c70-A jaqr-A   292 - 302 <=>  370 - 380   (TYR  378  - TYR  388  <=> ALA  370  - ARG  380 )                          
  57: 6c70-A jaqr-A   303 - 316 <=>  382 - 395   (THR  389  - ARG  402  <=> GLY  382  - VAL  395 )                          
  57: 6c70-A jaqr-A   364 - 387 <=>  398 - 421   (THR  450  - LEU  473  <=> GLY  398  - ARG  421 )                          
  58: 6c70-A j5dy-A    31 -  39 <=>  119 - 127   (GLY   33  - TYR   41  <=> GLU  119  - TRP  127 )                          
  58: 6c70-A j5dy-A    63 - 101 <=>  611 - 649   (ASP   65  - ILE  103  <=> SER  611  - ARG  649 )                          
  58: 6c70-A j5dy-A   252 - 286 <=>  652 - 686   (ARG  338  - VAL  372  <=> ASP  652  - TYR  686 )                          
  58: 6c70-A j5dy-A   287 - 290 <=>  688 - 691   (ASN  373  - ASN  376  <=> THR  688  - LEU  691 )                          
  58: 6c70-A j5dy-A   335 - 339 <=>  720 - 724   (ASP  421  - GLU  425  <=> GLY  720  - GLY  724 )                          
  58: 6c70-A j5dy-A   346 - 349 <=>  726 - 729   (ILE  432  - GLN  435  <=> GLY  726  - LYS  729 )                          
  59: 6c70-A j9u6-A    62 -  90 <=>  207 - 235   (SER   64  - VAL   92  <=> ASN  207  - LEU  235 )                          
  59: 6c70-A j9u6-A   260 - 286 <=>  236 - 262   (ALA  346  - VAL  372  <=> ASP  236  - LYS  262 )                          
  59: 6c70-A j9u6-A   296 - 302 <=>  266 - 272   (VAL  382  - TYR  388  <=> ILE  266  - ALA  272 )                          
  60: 6c70-A jaiq-A    64 -  93 <=>    1 -  30   (ASP   66  - LYS   95  <=> MET    1  - SER   30 )                          
  60: 6c70-A jaiq-A    95 -  98 <=>   31 -  34   (PHE   97  - THR  100  <=> ILE   31  - ARG   34 )                          
  60: 6c70-A jaiq-A   257 - 280 <=>   35 -  58   (VAL  343  - ALA  366  <=> ALA   35  - PHE   58 )                          
  60: 6c70-A jaiq-A   283 - 286 <=>   63 -  66   (ALA  369  - VAL  372  <=> LYS   63  - GLY   66 )                          
  60: 6c70-A jaiq-A   305 - 308 <=>  123 - 126   (GLY  391  - PHE  394  <=> ASN  123  - ARG  126 )                          
  60: 6c70-A jaiq-A   373 - 379 <=>  130 - 136   (VAL  459  - THR  465  <=> THR  130  - THR  136 )                          
  60: 6c70-A jaiq-A   380 - 386 <=>  139 - 145   (TYR  466  - GLN  472  <=> GLY  139  - LYS  145 )                          
  61: 6c70-A j2f7-A    64 -  99 <=>   65 - 100   (ASP   66  - LEU  101  <=> THR   65  - SER  100 )                          
  61: 6c70-A j2f7-A   256 - 259 <=>  102 - 105   (ALA  342  - ASP  345  <=> PRO  102  - GLU  105 )                          
  61: 6c70-A j2f7-A   261 - 287 <=>  106 - 132   (TYR  347  - ASN  373  <=> LEU  106  - GLN  132 )                          
  61: 6c70-A j2f7-A   289 - 292 <=>  166 - 169   (VAL  375  - TYR  378  <=> PHE  166  - ASP  169 )                          
  61: 6c70-A j2f7-A   295 - 309 <=>  170 - 184   (THR  381  - LEU  395  <=> ASN  170  - LEU  184 )                          
  61: 6c70-A j2f7-A   313 - 316 <=>  190 - 193   (PHE  399  - ARG  402  <=> ASN  190  - LYS  193 )                          
  61: 6c70-A j2f7-A   319 - 327 <=>  194 - 202   (GLU  405  - ALA  413  <=> GLY  194  - GLN  202 )                          
  61: 6c70-A j2f7-A   329 - 332 <=>  203 - 206   (TYR  415  - HIS  418  <=> GLN  203  - VAL  206 )                          
  61: 6c70-A j2f7-A   372 - 375 <=>  226 - 229   (SER  458  - GLY  461  <=> ILE  226  - HIS  229 )                          
  61: 6c70-A j2f7-A   379 - 382 <=>  506 - 509   (THR  465  - MET  468  <=> GLY  506  - ARG  509 )                          
  62: 6c70-A j42o-A     1 -   4 <=>  455 - 458   (PHE    3  - GLN    6  <=> ARG  455  - LEU  458 )                          
  62: 6c70-A j42o-A    13 -  16 <=>  594 - 597   (ASN   15  - VAL   18  <=> THR  594  - SER  597 )                          
  62: 6c70-A j42o-A    64 -  67 <=>  791 - 794   (ASP   66  - ASP   69  <=> GLY  791  - GLY  794 )                          
  62: 6c70-A j42o-A    69 - 101 <=>  795 - 827   (THR   71  - ILE  103  <=> LEU  795  - ASN  827 )                          
  62: 6c70-A j42o-A   253 - 260 <=>  829 - 836   (LEU  339  - ALA  346  <=> VAL  829  - ASN  836 )                          
  62: 6c70-A j42o-A   261 - 289 <=>  839 - 867   (TYR  347  - VAL  375  <=> LYS  839  - GLY  867 )                          
  62: 6c70-A j42o-A   382 - 388 <=>  899 - 905   (MET  468  - LYS  474  <=> GLY  899  - ALA  905 )                          
  63: 6c70-A j43d-A    66 -  97 <=>    1 -  32   (ASP   68  - LYS   99  <=> MET    1  - GLN   32 )                          
  63: 6c70-A j43d-A   100 - 103 <=>   33 -  36   (ALA  102  - ASN  105  <=> THR   33  - ARG   36 )                          
  63: 6c70-A j43d-A   132 - 149 <=>   50 -  67   (CYS  134  - PHE  151  <=> PHE   50  - ILE   67 )                          
  63: 6c70-A j43d-A   184 - 204 <=>   71 -  91   (TYR  201  - LEU  221  <=> GLN   71  - LEU   91 )                          
  63: 6c70-A j43d-A   206 - 210 <=>   92 -  96   (ALA  223  - LEU  227  <=> PRO   92  - GLN   96 )                          
  63: 6c70-A j43d-A   246 - 249 <=>   98 - 101   (ARG  332  - HIS  335  <=> ASN   98  - LYS  101 )                          
  63: 6c70-A j43d-A   252 - 255 <=>  102 - 105   (ARG  338  - THR  341  <=> THR  102  - SER  105 )                          
  63: 6c70-A j43d-A   258 - 283 <=>  106 - 131   (GLY  344  - ALA  369  <=> TRP  106  - PRO  131 )                          
  63: 6c70-A j43d-A   292 - 312 <=>  133 - 153   (TYR  378  - ILE  398  <=> SER  133  - ALA  153 )                          
  63: 6c70-A j43d-A   364 - 367 <=>  154 - 157   (THR  450  - LEU  453  <=> SER  154  - THR  157 )                          
  64: 6c70-A j3cr-A    64 -  91 <=>    4 -  31   (ASP   66  - ARG   93  <=> ALA    4  - PRO   31 )                          
  64: 6c70-A j3cr-A   260 - 284 <=>   32 -  56   (ALA  346  - THR  370  <=> ASP   32  - GLU   56 )                          
  64: 6c70-A j3cr-A   285 - 289 <=>   58 -  62   (LYS  371  - VAL  375  <=> LYS   58  - ALA   62 )                          
  64: 6c70-A j3cr-A   316 - 320 <=>  117 - 121   (ARG  402  - GLU  406  <=> LYS  117  - GLY  121 )                          
  64: 6c70-A j3cr-A   323 - 326 <=>  122 - 125   (SER  409  - GLU  412  <=> GLY  122  - PRO  125 )                          
  64: 6c70-A j3cr-A   330 - 333 <=>  161 - 164   (SER  416  - TRP  419  <=> LEU  161  - GLU  164 )                          
  64: 6c70-A j3cr-A   334 - 339 <=>  166 - 171   (TYR  420  - GLU  425  <=> ARG  166  - ASP  171 )                          
  65: 6c70-A ja9s-A    63 -  88 <=>  203 - 228   (ASP   65  - PHE   90  <=> ALA  203  - THR  228 )                          
  65: 6c70-A ja9s-A   261 - 285 <=>  230 - 254   (TYR  347  - LYS  371  <=> SER  230  - ALA  254 )                          
  65: 6c70-A ja9s-A   292 - 310 <=>  255 - 273   (TYR  378  - PHE  396  <=> GLU  255  - PHE  273 )                          
  66: 6c70-A jbwe-A    29 -  32 <=>   49 -  52   (SER   31  - LYS   34  <=> ALA   49  - GLY   52 )                          
  66: 6c70-A jbwe-A    64 -  89 <=>  154 - 179   (ASP   66  - PRO   91  <=> SER  154  - LYS  179 )                          
  66: 6c70-A jbwe-A    91 -  99 <=>  180 - 188   (ARG   93  - LEU  101  <=> ILE  180  - GLY  188 )                          
  66: 6c70-A jbwe-A   255 - 284 <=>  190 - 219   (THR  341  - THR  370  <=> ASN  190  - GLN  219 )                          
  66: 6c70-A jbwe-A   285 - 290 <=>  221 - 226   (LYS  371  - ASN  376  <=> TYR  221  - GLN  226 )                          
  66: 6c70-A jbwe-A   328 - 332 <=>  351 - 355   (ALA  414  - HIS  418  <=> PRO  351  - GLN  355 )                          
  67: 6c70-A j2zr-A    11 -  21 <=>    1 -  11   (LEU   13  - GLY   23  <=> MET    1  - LEU   11 )                          
  67: 6c70-A j2zr-A    43 -  51 <=>   13 -  21   (THR   45  - TYR   53  <=> THR   13  - ALA   21 )                          
  67: 6c70-A j2zr-A    63 -  89 <=>   42 -  68   (ASP   65  - PRO   91  <=> LEU   42  - LEU   68 )                          
  67: 6c70-A j2zr-A   260 - 285 <=>   69 -  94   (ALA  346  - LYS  371  <=> THR   69  - GLY   94 )                          
  67: 6c70-A j2zr-A   286 - 290 <=>   97 - 101   (VAL  372  - ASN  376  <=> SER   97  - LYS  101 )                          
  67: 6c70-A j2zr-A   332 - 336 <=>  260 - 264   (HIS  418  - GLY  422  <=> VAL  260  - ARG  264 )                          
  68: 6c70-A j3e7-A    63 -  92 <=>   95 - 124   (ASP   65  - SER   94  <=> TYR   95  - HIS  124 )                          
  68: 6c70-A j3e7-A    93 -  96 <=>  126 - 129   (LYS   95  - TYR   98  <=> PHE  126  - THR  129 )                          
  68: 6c70-A j3e7-A    99 - 102 <=>  132 - 135   (LEU  101  - TRP  104  <=> ARG  132  - LEU  135 )                          
  68: 6c70-A j3e7-A   119 - 122 <=>  142 - 145   (HIS  121  - ALA  124  <=> ALA  142  - TYR  145 )                          
  68: 6c70-A j3e7-A   248 - 251 <=>  153 - 156   (LYS  334  - VAL  337  <=> HIS  153  - ASP  156 )                          
  68: 6c70-A j3e7-A   257 - 260 <=>  507 - 510   (VAL  343  - ALA  346  <=> PRO  507  - HIS  510 )                          
  68: 6c70-A j3e7-A   261 - 285 <=>  519 - 543   (TYR  347  - LYS  371  <=> GLY  519  - LEU  543 )                          
  68: 6c70-A j3e7-A   286 - 289 <=>  546 - 549   (VAL  372  - VAL  375  <=> LEU  546  - PRO  549 )                          
  68: 6c70-A j3e7-A   290 - 293 <=>  551 - 554   (ASN  376  - ALA  379  <=> GLY  551  - TRP  554 )                          
  68: 6c70-A j3e7-A   296 - 301 <=>  555 - 560   (VAL  382  - LEU  387  <=> SER  555  - GLN  560 )                          
  68: 6c70-A j3e7-A   314 - 331 <=>  599 - 616   (GLY  400  - CYS  417  <=> SER  599  - VAL  616 )                          
  68: 6c70-A j3e7-A   332 - 339 <=>  618 - 625   (HIS  418  - GLU  425  <=> LEU  618  - GLY  625 )                          
  69: 6c70-A j52t-A    29 -  33 <=>    4 -   8   (SER   31  - LYS   35  <=> PHE    4  - ALA    8 )                          
  69: 6c70-A j52t-A    36 -  39 <=>    9 -  12   (HIS   38  - TYR   41  <=> ARG    9  - LEU   12 )                          
  69: 6c70-A j52t-A    64 -  93 <=>  116 - 145   (ASP   66  - LYS   95  <=> GLY  116  - GLY  145 )                          
  69: 6c70-A j52t-A    95 -  98 <=>  146 - 149   (PHE   97  - THR  100  <=> ASP  146  - LEU  149 )                          
  69: 6c70-A j52t-A   256 - 259 <=>  150 - 153   (ALA  342  - ASP  345  <=> PRO  150  - VAL  153 )                          
  69: 6c70-A j52t-A   261 - 283 <=>  154 - 176   (TYR  347  - ALA  369  <=> PRO  154  - ILE  176 )                          
  69: 6c70-A j52t-A   285 - 288 <=>  177 - 180   (LYS  371  - GLY  374  <=> ARG  177  - LYS  180 )                          
  69: 6c70-A j52t-A   289 - 295 <=>  197 - 203   (VAL  375  - THR  381  <=> VAL  197  - PHE  203 )                          
  69: 6c70-A j52t-A   384 - 388 <=>  273 - 277   (LEU  470  - LYS  474  <=> THR  273  - ILE  277 )                          
  70: 6c70-A j9wn-A    55 -  63 <=>  104 - 112   (ALA   57  - ASP   65  <=> SER  104  - PHE  112 )                          
  70: 6c70-A j9wn-A    65 -  98 <=>  210 - 243   (VAL   67  - THR  100  <=> ALA  210  - ASP  243 )                          
  70: 6c70-A j9wn-A   254 - 280 <=>  245 - 271   (VAL  340  - ALA  366  <=> GLN  245  - SER  271 )                          
  70: 6c70-A j9wn-A   282 - 285 <=>  272 - 275   (GLN  368  - LYS  371  <=> LEU  272  - ASP  275 )                          
  70: 6c70-A j9wn-A   382 - 388 <=>  277 - 283   (MET  468  - LYS  474  <=> ARG  277  - GLN  283 )                          
  71: 6c70-A j7y2-A    63 -  87 <=>    3 -  27   (ASP   65  - TYR   89  <=> PRO    3  - CYS   27 )                          
  71: 6c70-A j7y2-A   257 - 280 <=>   31 -  54   (VAL  343  - ALA  366  <=> PRO   31  - MET   54 )                          
  71: 6c70-A j7y2-A   283 - 286 <=>   55 -  58   (ALA  369  - VAL  372  <=> ALA   55  - ASP   58 )                          
  71: 6c70-A j7y2-A   316 - 324 <=>  131 - 139   (ARG  402  - VAL  410  <=> THR  131  - GLN  139 )                          
  71: 6c70-A j7y2-A   350 - 353 <=>  141 - 144   (GLN  436  - LYS  439  <=> PRO  141  - GLY  144 )                          
  71: 6c70-A j7y2-A   369 - 372 <=>  359 - 362   (LEU  455  - SER  458  <=> ASP  359  - ALA  362 )                          
  72: 6c70-A j50a-A    59 -  62 <=>  126 - 129   (MET   61  - SER   64  <=> ALA  126  - ILE  129 )                          
  72: 6c70-A j50a-A    63 -  87 <=>  133 - 157   (ASP   65  - TYR   89  <=> ILE  133  - SER  157 )                          
  72: 6c70-A j50a-A    90 -  93 <=>  158 - 161   (VAL   92  - LYS   95  <=> ASP  158  - ALA  161 )                          
  72: 6c70-A j50a-A    99 - 103 <=>  162 - 166   (LEU  101  - ASN  105  <=> PHE  162  - LYS  166 )                          
  72: 6c70-A j50a-A   129 - 132 <=>  178 - 181   (LEU  131  - CYS  134  <=> LEU  178  - LYS  181 )                          
  72: 6c70-A j50a-A   249 - 253 <=>  200 - 204   (HIS  335  - LEU  339  <=> SER  200  - LEU  204 )                          
  72: 6c70-A j50a-A   257 - 261 <=>  418 - 422   (VAL  343  - TYR  347  <=> VAL  418  - ARG  422 )                          
  72: 6c70-A j50a-A   263 - 289 <=>  514 - 540   (VAL  349  - VAL  375  <=> PRO  514  - VAL  540 )                          
  73: 6c70-A j56b-A    52 -  55 <=>  153 - 156   (GLY   54  - ALA   57  <=> MET  153  - TYR  156 )                          
  73: 6c70-A j56b-A    57 -  65 <=>  160 - 168   (ASN   59  - VAL   67  <=> THR  160  - SER  168 )                          
  73: 6c70-A j56b-A    66 -  90 <=>  181 - 205   (ASP   68  - VAL   92  <=> ILE  181  - LYS  205 )                          
  73: 6c70-A j56b-A    92 -  95 <=>  206 - 209   (SER   94  - PHE   97  <=> SER  206  - PRO  209 )                          
  73: 6c70-A j56b-A   259 - 263 <=>  210 - 214   (ASP  345  - VAL  349  <=> SER  210  - PRO  214 )                          
  73: 6c70-A j56b-A   264 - 286 <=>  216 - 238   (ALA  350  - VAL  372  <=> THR  216  - TYR  238 )                          
  73: 6c70-A j56b-A   287 - 308 <=>  243 - 264   (ASN  373  - PHE  394  <=> LEU  243  - THR  264 )                          
  73: 6c70-A j56b-A   310 - 315 <=>  265 - 270   (PHE  396  - ASN  401  <=> LYS  265  - ASN  270 )                          
  73: 6c70-A j56b-A   367 - 370 <=>  273 - 276   (LEU  453  - PHE  456  <=> THR  273  - ASN  276 )                          
  73: 6c70-A j56b-A   373 - 380 <=>  281 - 288   (VAL  459  - TYR  466  <=> THR  281  - MET  288 )                          
  74: 6c70-A j5su-A     6 -  11 <=>  173 - 178   (LEU    8  - LEU   13  <=> HIS  173  - VAL  178 )                          
  74: 6c70-A j5su-A    48 -  53 <=>  328 - 333   (LEU   50  - MET   55  <=> PRO  328  - GLU  333 )                          
  74: 6c70-A j5su-A    62 -  65 <=>  378 - 381   (SER   64  - VAL   67  <=> ALA  378  - LEU  381 )                          
  74: 6c70-A j5su-A    68 -  94 <=>  382 - 408   (LEU   70  - ILE   96  <=> SER  382  - MET  408 )                          
  74: 6c70-A j5su-A   257 - 281 <=>  409 - 433   (VAL  343  - TYR  367  <=> ASN  409  - LEU  433 )                          
  74: 6c70-A j5su-A   283 - 286 <=>  434 - 437   (ALA  369  - VAL  372  <=> PHE  434  - GLY  437 )                          
  74: 6c70-A j5su-A   298 - 309 <=>  442 - 453   (GLY  384  - LEU  395  <=> ASP  442  - GLN  453 )                          
  74: 6c70-A j5su-A   363 - 366 <=>  456 - 459   (PHE  449  - SER  452  <=> LEU  456  - ARG  459 )                          
  74: 6c70-A j5su-A   385 - 388 <=>  584 - 587   (VAL  471  - LYS  474  <=> ALA  584  - GLU  587 )                          
  75: 6c70-A j7mp-A     1 -   4 <=>  537 - 540   (PHE    3  - GLN    6  <=> ASP  537  - ASP  540 )                          
  75: 6c70-A j7mp-A    29 -  33 <=>  557 - 561   (SER   31  - LYS   35  <=> VAL  557  - ILE  561 )                          
  75: 6c70-A j7mp-A    37 -  48 <=>  617 - 628   (ARG   39  - LEU   50  <=> GLU  617  - ALA  628 )                          
  75: 6c70-A j7mp-A    83 -  86 <=>  660 - 663   (VAL   85  - ILE   88  <=> LEU  660  - GLN  663 )                          
  75: 6c70-A j7mp-A   194 - 202 <=>  665 - 673   (SER  211  - TRP  219  <=> LEU  665  - TRP  673 )                          
  75: 6c70-A j7mp-A   203 - 208 <=>  675 - 680   (LEU  220  - GLU  225  <=> LEU  675  - SER  680 )                          
  75: 6c70-A j7mp-A   250 - 253 <=>  684 - 687   (VAL  336  - LEU  339  <=> LEU  684  - THR  687 )                          
  75: 6c70-A j7mp-A   255 - 281 <=>  688 - 714   (THR  341  - TYR  367  <=> THR  688  - SER  714 )                          
  75: 6c70-A j7mp-A   284 - 287 <=>  715 - 718   (THR  370  - ASN  373  <=> PRO  715  - SER  718 )                          
  75: 6c70-A j7mp-A   290 - 324 <=>  719 - 753   (ASN  376  - VAL  410  <=> ASP  719  - GLY  753 )                          
  75: 6c70-A j7mp-A   327 - 333 <=>  758 - 764   (ALA  413  - TRP  419  <=> MET  758  - ALA  764 )                          
  75: 6c70-A j7mp-A   343 - 353 <=>  766 - 776   (PHE  429  - LYS  439  <=> ARG  766  - TRP  776 )                          
  75: 6c70-A j7mp-A   354 - 357 <=>  778 - 781   (ALA  440  - ILE  443  <=> GLY  778  - ALA  781 )                          
  75: 6c70-A j7mp-A   363 - 366 <=>  782 - 785   (PHE  449  - SER  452  <=> ARG  782  - HIS  785 )                          
  75: 6c70-A j7mp-A   368 - 385 <=>  786 - 803   (ASP  454  - VAL  471  <=> ARG  786  - LEU  803 )                          
  76: 6c70-A j5zu-A     1 -   5 <=>  128 - 132   (PHE    3  - GLY    7  <=> SER  128  - ILE  132 )                          
  76: 6c70-A j5zu-A     9 -  12 <=>  425 - 428   (ASP   11  - PRO   14  <=> ARG  425  - ASP  428 )                          
  76: 6c70-A j5zu-A    18 -  22 <=>  429 - 433   (GLN   20  - HIS   24  <=> PHE  429  - PRO  433 )                          
  76: 6c70-A j5zu-A    47 -  53 <=>  436 - 442   (LEU   49  - MET   55  <=> LEU  436  - SER  442 )                          
  76: 6c70-A j5zu-A    59 -  62 <=>  448 - 451   (MET   61  - SER   64  <=> ALA  448  - PRO  451 )                          
  76: 6c70-A j5zu-A    67 -  82 <=>  452 - 467   (ASP   69  - ILE   84  <=> PRO  452  - ILE  467 )                          
  76: 6c70-A j5zu-A   192 - 209 <=>  468 - 485   (SER  209  - GLN  226  <=> ALA  468  - ALA  485 )                          
  76: 6c70-A j5zu-A   214 - 217 <=>  498 - 501   (LYS  231  - MET  234  <=> LYS  498  - ASN  501 )                          
  76: 6c70-A j5zu-A   235 - 238 <=>  506 - 509   (LEU  321  - SER  324  <=> GLU  506  - GLY  509 )                          
  76: 6c70-A j5zu-A   241 - 244 <=>  510 - 513   (LYS  327  - VAL  330  <=> GLN  510  - PRO  513 )                          
  76: 6c70-A j5zu-A   247 - 272 <=>  514 - 539   (HIS  333  - THR  358  <=> ILE  514  - LEU  539 )                          
  76: 6c70-A j5zu-A   280 - 283 <=>  545 - 548   (ALA  366  - ALA  369  <=> VAL  545  - THR  548 )                          
  76: 6c70-A j5zu-A   292 - 324 <=>  549 - 581   (TYR  378  - VAL  410  <=> ALA  549  - ALA  581 )                          
  76: 6c70-A j5zu-A   327 - 330 <=>  582 - 585   (ALA  413  - SER  416  <=> ASP  582  - SER  585 )                          
  76: 6c70-A j5zu-A   347 - 354 <=>  590 - 597   (VAL  433  - ALA  440  <=> ASP  590  - SER  597 )                          
  76: 6c70-A j5zu-A   366 - 381 <=>  604 - 619   (SER  452  - PHE  467  <=> ALA  604  - ASP  619 )                          
  77: 6c70-A j2zc-A    63 -  89 <=>  380 - 406   (ASP   65  - PRO   91  <=> ALA  380  - ASP  406 )                          
  77: 6c70-A j2zc-A    95 -  98 <=>  408 - 411   (PHE   97  - THR  100  <=> PRO  408  - ALA  411 )                          
  77: 6c70-A j2zc-A   259 - 286 <=>  413 - 440   (ASP  345  - VAL  372  <=> ARG  413  - TRP  440 )                          
  77: 6c70-A j2zc-A   287 - 290 <=>  443 - 446   (ASN  373  - ASN  376  <=> LEU  443  - ALA  446 )                          
  78: 6c70-A j90q-A    64 -  88 <=>    1 -  25   (ASP   66  - PHE   90  <=> MET    1  - ASN   25 )                          
  78: 6c70-A j90q-A    90 -  93 <=>   26 -  29   (VAL   92  - LYS   95  <=> TYR   26  - LEU   29 )                          
  78: 6c70-A j90q-A    96 -  99 <=>   30 -  33   (TYR   98  - LEU  101  <=> ASP   30  - HIS   33 )                          
  78: 6c70-A j90q-A   257 - 291 <=>   34 -  68   (VAL  343  - VAL  377  <=> GLY   34  - PRO   68 )                          
  78: 6c70-A j90q-A   307 - 316 <=>   81 -  90   (VAL  393  - ARG  402  <=> VAL   81  - ARG   90 )                          
  78: 6c70-A j90q-A   373 - 380 <=>  181 - 188   (VAL  459  - TYR  466  <=> ASP  181  - GLY  188 )                          
  78: 6c70-A j90q-A   384 - 387 <=>  190 - 193   (LEU  470  - LEU  473  <=> VAL  190  - ASP  193 )                          
  79: 6c70-A j9dx-A    28 -  33 <=>   34 -  39   (TYR   30  - LYS   35  <=> ALA   34  - LYS   39 )                          
  79: 6c70-A j9dx-A    63 -  88 <=>  207 - 232   (ASP   65  - PHE   90  <=> LYS  207  - ASN  232 )                          
  79: 6c70-A j9dx-A   193 - 198 <=>  239 - 244   (ASN  210  - LEU  215  <=> ARG  239  - HIS  244 )                          
  79: 6c70-A j9dx-A   260 - 282 <=>  247 - 269   (ALA  346  - GLN  368  <=> THR  247  - MET  269 )                          
  79: 6c70-A j9dx-A   292 - 300 <=>  270 - 278   (TYR  378  - LEU  386  <=> THR  270  - LYS  278 )                          
  79: 6c70-A j9dx-A   301 - 309 <=>  282 - 290   (LEU  387  - LEU  395  <=> PRO  282  - ALA  290 )                          
  79: 6c70-A j9dx-A   311 - 314 <=>  292 - 295   (CYS  397  - GLY  400  <=> GLU  292  - ILE  295 )                          
  79: 6c70-A j9dx-A   361 - 364 <=>  311 - 314   (LYS  447  - THR  450  <=> TYR  311  - ILE  314 )                          
  80: 6c70-A j6h2-A    64 -  92 <=>  331 - 359   (ASP   66  - SER   94  <=> ARG  331  - VAL  359 )                          
  80: 6c70-A j6h2-A   261 - 284 <=>  361 - 384   (TYR  347  - THR  370  <=> SER  361  - GLU  384 )                          
  80: 6c70-A j6h2-A   285 - 290 <=>  386 - 391   (LYS  371  - ASN  376  <=> GLU  386  - PRO  391 )                          
  80: 6c70-A j6h2-A   328 - 333 <=>  447 - 452   (ALA  414  - TRP  419  <=> HIS  447  - SER  452 )                          
  81: 6c70-A j59b-A    63 -  97 <=>  731 - 765   (ASP   65  - LYS   99  <=> GLU  731  - THR  765 )                          
  81: 6c70-A j59b-A    99 - 105 <=>  766 - 772   (LEU  101  - PRO  107  <=> LEU  766  - LYS  772 )                          
  81: 6c70-A j59b-A   256 - 279 <=>  782 - 805   (ALA  342  - LEU  365  <=> VAL  782  - ASN  805 )                          
  81: 6c70-A j59b-A   299 - 302 <=>  806 - 809   (TYR  385  - TYR  388  <=> ARG  806  - ILE  809 )                          
  81: 6c70-A j59b-A   313 - 319 <=>  822 - 828   (PHE  399  - GLU  405  <=> ASN  822  - ALA  828 )                          
  81: 6c70-A j59b-A   330 - 333 <=>  993 - 996   (SER  416  - TRP  419  <=> VAL  993  - VAL  996 )                          
  81: 6c70-A j59b-A   334 - 337 <=> 1021 -1024   (TYR  420  - SER  423  <=> VAL 1021  - GLU 1024 )                          
  81: 6c70-A j59b-A   348 - 351 <=> 1088 -1091   (CYS  434  - CYS  437  <=> LEU 1088  - SER 1091 )                          
  81: 6c70-A j59b-A   385 - 388 <=> 1300 -1303   (VAL  471  - LYS  474  <=> VAL 1300  - SER 1303 )                          
  82: 6c70-A j8pe-A     4 -   9 <=>   34 -  39   (GLN    6  - ASP   11  <=> PRO   34  - GLN   39 )                          
  82: 6c70-A j8pe-A    29 -  32 <=>   51 -  54   (SER   31  - LYS   34  <=> LEU   51  - THR   54 )                          
  82: 6c70-A j8pe-A    92 -  95 <=>   72 -  75   (SER   94  - PHE   97  <=> SER   72  - LEU   75 )                          
  82: 6c70-A j8pe-A   170 - 174 <=>  132 - 136   (SER  187  - HIS  191  <=> ALA  132  - ALA  136 )                          
  82: 6c70-A j8pe-A   178 - 181 <=>  137 - 140   (LEU  195  - GLN  198  <=> GLY  137  - GLN  140 )                          
  82: 6c70-A j8pe-A   186 - 189 <=>  141 - 144   (VAL  203  - MET  206  <=> SER  141  - SER  144 )                          
  82: 6c70-A j8pe-A   271 - 275 <=>  158 - 162   (THR  357  - THR  361  <=> LYS  158  - GLN  162 )                          
  82: 6c70-A j8pe-A   278 - 281 <=>  163 - 166   (LEU  364  - TYR  367  <=> HIS  163  - TYR  166 )                          
  82: 6c70-A j8pe-A   283 - 331 <=>  167 - 215   (ALA  369  - CYS  417  <=> PRO  167  - ALA  215 )                          
  82: 6c70-A j8pe-A   347 - 350 <=>  218 - 221   (VAL  433  - GLN  436  <=> PRO  218  - ALA  221 )                          
  82: 6c70-A j8pe-A   355 - 358 <=>  230 - 233   (MET  441  - SER  444  <=> LYS  230  - GLN  233 )                          
  82: 6c70-A j8pe-A   364 - 388 <=>  235 - 259   (THR  450  - LYS  474  <=> ASP  235  - GLN  259 )                          
  83: 6c70-A j9e6-A    64 - 102 <=>   36 -  74   (ASP   66  - TRP  104  <=> ARG   36  - SER   74 )                          
  83: 6c70-A j9e6-A   103 - 106 <=>   77 -  80   (ASN  105  - ASN  108  <=> VAL   77  - ASP   80 )                          
  83: 6c70-A j9e6-A   119 - 123 <=>   85 -  89   (HIS  121  - ILE  125  <=> ILE   85  - VAL   89 )                          
  83: 6c70-A j9e6-A   126 - 129 <=>   90 -  93   (MET  128  - LEU  131  <=> LYS   90  - ARG   93 )                          
  83: 6c70-A j9e6-A   204 - 209 <=>  120 - 125   (LEU  221  - GLN  226  <=> ASN  120  - THR  125 )                          
  83: 6c70-A j9e6-A   246 - 260 <=>  127 - 141   (ARG  332  - ALA  346  <=> LEU  127  - TYR  141 )                          
  83: 6c70-A j9e6-A   261 - 283 <=>  144 - 166   (TYR  347  - ALA  369  <=> ALA  144  - LYS  166 )                          
  83: 6c70-A j9e6-A   284 - 287 <=>  168 - 171   (THR  370  - ASN  373  <=> VAL  168  - ARG  171 )                          
  83: 6c70-A j9e6-A   288 - 291 <=>  174 - 177   (GLY  374  - VAL  377  <=> ALA  174  - HIS  177 )                          
  84: 6c70-A jain-A    59 -  62 <=>  163 - 166   (MET   61  - SER   64  <=> LYS  163  - LEU  166 )                          
  84: 6c70-A jain-A    63 - 101 <=>  172 - 210   (ASP   65  - ILE  103  <=> PRO  172  - GLY  210 )                          
  84: 6c70-A jain-A   252 - 260 <=>  211 - 219   (ARG  338  - ALA  346  <=> ASP  211  - GLU  219 )                          
  84: 6c70-A jain-A   261 - 282 <=>  222 - 243   (TYR  347  - GLN  368  <=> ARG  222  - HIS  243 )                          
  84: 6c70-A jain-A   284 - 288 <=>  244 - 248   (THR  370  - GLY  374  <=> VAL  244  - THR  248 )                          
  84: 6c70-A jain-A   294 - 297 <=>  565 - 568   (ALA  380  - ILE  383  <=> LEU  565  - GLY  568 )                          
  84: 6c70-A jain-A   319 - 322 <=>  750 - 753   (GLU  405  - SER  408  <=> ARG  750  - ALA  753 )                          
  84: 6c70-A jain-A   330 - 333 <=>  758 - 761   (SER  416  - TRP  419  <=> HIS  758  - TYR  761 )                          
  84: 6c70-A jain-A   336 - 339 <=>  762 - 765   (GLY  422  - GLU  425  <=> ASP  762  - ALA  765 )                          
  85: 6c70-A j2ts-A    63 -  91 <=>   51 -  79   (ASP   65  - ARG   93  <=> PRO   51  - GLU   79 )                          
  85: 6c70-A j2ts-A   260 - 286 <=>   81 - 107   (ALA  346  - VAL  372  <=> GLU   81  - ASP  107 )                          
  85: 6c70-A j2ts-A   287 - 291 <=>  109 - 113   (ASN  373  - VAL  377  <=> GLY  109  - GLY  113 )                          
  86: 6c70-A j6qb-A     1 -   4 <=>    8 -  11   (PHE    3  - GLN    6  <=> LEU    8  - ALA   11 )                          
  86: 6c70-A j6qb-A    16 -  19 <=>  166 - 169   (VAL   18  - GLY   21  <=> SER  166  - GLU  169 )                          
  86: 6c70-A j6qb-A    40 -  43 <=>  172 - 175   (CYS   42  - THR   45  <=> ILE  172  - GLY  175 )                          
  86: 6c70-A j6qb-A    45 -  50 <=>  176 - 181   (LEU   47  - GLN   52  <=> LEU  176  - THR  181 )                          
  86: 6c70-A j6qb-A    63 -  89 <=>  202 - 228   (ASP   65  - PRO   91  <=> THR  202  - SER  228 )                          
  86: 6c70-A j6qb-A    91 -  98 <=>  229 - 236   (ARG   93  - THR  100  <=> LEU  229  - ALA  236 )                          
  86: 6c70-A j6qb-A   252 - 287 <=>  239 - 274   (ARG  338  - ASN  373  <=> THR  239  - GLY  274 )                          
  86: 6c70-A j6qb-A   289 - 294 <=>  280 - 285   (VAL  375  - ALA  380  <=> PRO  280  - SER  285 )                          
  86: 6c70-A j6qb-A   300 - 305 <=>  291 - 296   (LEU  386  - GLY  391  <=> ILE  291  - THR  296 )                          
  86: 6c70-A j6qb-A   307 - 310 <=>  297 - 300   (VAL  393  - PHE  396  <=> THR  297  - ILE  300 )                          
  86: 6c70-A j6qb-A   317 - 320 <=>  303 - 306   (LEU  403  - GLU  406  <=> THR  303  - ASP  306 )                          
  86: 6c70-A j6qb-A   323 - 326 <=>  307 - 310   (SER  409  - GLU  412  <=> ILE  307  - PRO  310 )                          
  86: 6c70-A j6qb-A   330 - 333 <=>  311 - 314   (SER  416  - TRP  419  <=> THR  311  - PRO  314 )                          
  86: 6c70-A j6qb-A   336 - 339 <=>  315 - 318   (GLY  422  - GLU  425  <=> THR  315  - PRO  318 )                          
  87: 6c70-A j2y0-A    65 -  92 <=>   23 -  50   (VAL   67  - SER   94  <=> PHE   23  - LYS   50 )                          
  87: 6c70-A j2y0-A    93 -  96 <=>   53 -  56   (LYS   95  - TYR   98  <=> GLY   53  - SER   56 )                          
  87: 6c70-A j2y0-A   200 - 203 <=>   61 -  64   (CYS  217  - LEU  220  <=> TRP   61  - ASN   64 )                          
  87: 6c70-A j2y0-A   253 - 256 <=>   66 -  69   (LEU  339  - ALA  342  <=> GLU   66  - SER   69 )                          
  87: 6c70-A j2y0-A   258 - 284 <=>   70 -  96   (GLY  344  - THR  370  <=> GLU   70  - ARG   96 )                          
  87: 6c70-A j2y0-A   285 - 290 <=>   98 - 103   (LYS  371  - ASN  376  <=> ASN   98  - PRO  103 )                          
  88: 6c70-A j84x-A     8 -  11 <=>   97 - 100   (ALA   10  - LEU   13  <=> LYS   97  - ALA  100 )                          
  88: 6c70-A j84x-A   113 - 142 <=>  140 - 169   (GLU  115  - ILE  144  <=> ALA  140  - LYS  169 )                          
  88: 6c70-A j84x-A   178 - 181 <=>  172 - 175   (LEU  195  - GLN  198  <=> THR  172  - GLU  175 )                          
  88: 6c70-A j84x-A   184 - 216 <=>  176 - 208   (TYR  201  - ILE  233  <=> THR  176  - ALA  208 )                          
  88: 6c70-A j84x-A   217 - 223 <=>  210 - 216   (MET  234  - LEU  240  <=> LEU  210  - SER  216 )                          
  88: 6c70-A j84x-A   236 - 279 <=>  217 - 260   (VAL  322  - LEU  365  <=> VAL  217  - VAL  260 )                          
  89: 6c70-A j45p-A    64 -  93 <=>  112 - 141   (ASP   66  - LYS   95  <=> GLN  112  - LYS  141 )                          
  89: 6c70-A j45p-A    96 -  99 <=>  142 - 145   (TYR   98  - LEU  101  <=> ASN  142  - GLN  145 )                          
  89: 6c70-A j45p-A   259 - 284 <=>  148 - 173   (ASP  345  - THR  370  <=> GLU  148  - GLN  173 )                          
  89: 6c70-A j45p-A   285 - 290 <=>  175 - 180   (LYS  371  - ASN  376  <=> ILE  175  - THR  180 )                          
  89: 6c70-A j45p-A   318 - 322 <=>  738 - 742   (ILE  404  - SER  408  <=> PHE  738  - PHE  742 )                          
  89: 6c70-A j45p-A   353 - 356 <=>  743 - 746   (LYS  439  - SER  442  <=> LYS  743  - PHE  746 )                          
  89: 6c70-A j45p-A   367 - 373 <=>  808 - 814   (LEU  453  - VAL  459  <=> PHE  808  - ALA  814 )                          
  90: 6c70-A j2ok-A    52 -  55 <=>    4 -   7   (GLY   54  - ALA   57  <=> SER    4  - LEU    7 )                          
  90: 6c70-A j2ok-A    75 -  78 <=>    9 -  12   (MET   77  - PHE   80  <=> ALA    9  - ILE   12 )                          
  90: 6c70-A j2ok-A   276 - 283 <=>   34 -  41   (LEU  362  - ALA  369  <=> TYR   34  - HIS   41 )                          
  90: 6c70-A j2ok-A   284 - 287 <=>   43 -  46   (THR  370  - ASN  373  <=> LYS   43  - ASN   46 )                          
  90: 6c70-A j2ok-A   290 - 307 <=>   47 -  64   (ASN  376  - VAL  393  <=> PRO   47  - HIS   64 )                          
  90: 6c70-A j2ok-A   309 - 312 <=>   65 -  68   (LEU  395  - ILE  398  <=> ARG   65  - GLU   68 )                          
  90: 6c70-A j2ok-A   366 - 388 <=>   69 -  91   (SER  452  - LYS  474  <=> ASN   69  - ASP   91 )                          
  91: 6c70-A j6qd-A     1 -   4 <=>   12 -  15   (PHE    3  - GLN    6  <=> ASN   12  - TYR   15 )                          
  91: 6c70-A j6qd-A     8 -  16 <=>   16 -  24   (ALA   10  - VAL   18  <=> SER   16  - PHE   24 )                          
  91: 6c70-A j6qd-A    29 -  32 <=>   34 -  37   (SER   31  - LYS   34  <=> PRO   34  - THR   37 )                          
  91: 6c70-A j6qd-A    45 -  48 <=>  336 - 339   (LEU   47  - LEU   50  <=> GLU  336  - ASP  339 )                          
  91: 6c70-A j6qd-A    50 -  53 <=>  340 - 343   (GLN   52  - MET   55  <=> PHE  340  - GLN  343 )                          
  91: 6c70-A j6qd-A    63 -  88 <=>  362 - 387   (ASP   65  - PHE   90  <=> ILE  362  - ALA  387 )                          
  91: 6c70-A j6qd-A    90 -  98 <=>  388 - 396   (VAL   92  - THR  100  <=> GLN  388  - ILE  396 )                          
  91: 6c70-A j6qd-A   249 - 286 <=>  400 - 437   (HIS  335  - VAL  372  <=> LEU  400  - LYS  437 )                          
  91: 6c70-A j6qd-A   287 - 290 <=>  440 - 443   (ASN  373  - ASN  376  <=> GLU  440  - ILE  443 )                          
  92: 6c70-A j5t8-A    62 -  88 <=>  788 - 814   (SER   64  - PHE   90  <=> LEU  788  - ASN  814 )                          
  92: 6c70-A j5t8-A    90 -  96 <=>  815 - 821   (VAL   92  - TYR   98  <=> TYR  815  - GLU  821 )                          
  92: 6c70-A j5t8-A    99 - 102 <=>  822 - 825   (LEU  101  - TRP  104  <=> GLY  822  - ASP  825 )                          
  92: 6c70-A j5t8-A   256 - 284 <=>  831 - 859   (ALA  342  - THR  370  <=> ASN  831  - GLN  859 )                          
  92: 6c70-A j5t8-A   319 - 326 <=>  878 - 885   (GLU  405  - GLU  412  <=> ASP  878  - LYS  885 )                          
  92: 6c70-A j5t8-A   347 - 350 <=>  888 - 891   (VAL  433  - GLN  436  <=> ASN  888  - TYR  891 )                          
  92: 6c70-A j5t8-A   362 - 366 <=> 1001 -1005   (PHE  448  - SER  452  <=> THR 1001  - GLY 1005 )                          
  92: 6c70-A j5t8-A   368 - 377 <=> 1006 -1015   (ASP  454  - VAL  463  <=> LEU 1006  - ASN 1015 )                          
  93: 6c70-A j2w9-A    28 -  35 <=>  488 - 495   (TYR   30  - PRO   37  <=> GLU  488  - ARG  495 )                          
  93: 6c70-A j2w9-A    64 -  98 <=>  791 - 825   (ASP   66  - THR  100  <=> ASP  791  - ASN  825 )                          
  93: 6c70-A j2w9-A   254 - 286 <=>  827 - 859   (VAL  340  - VAL  372  <=> ASP  827  - LEU  859 )                          
  93: 6c70-A j2w9-A   287 - 291 <=>  862 - 866   (ASN  373  - VAL  377  <=> GLU  862  - GLY  866 )                          
  93: 6c70-A j2w9-A   375 - 379 <=>  873 - 877   (GLY  461  - THR  465  <=> ARG  873  - ILE  877 )                          
  94: 6c70-A j2vp-A    65 - 101 <=>  114 - 150   (VAL   67  - ILE  103  <=> LYS  114  - GLY  150 )                          
  94: 6c70-A j2vp-A   253 - 260 <=>  152 - 159   (LEU  339  - ALA  346  <=> VAL  152  - PHE  159 )                          
  94: 6c70-A j2vp-A   261 - 284 <=>  162 - 185   (TYR  347  - THR  370  <=> VAL  162  - PRO  185 )                          
  94: 6c70-A j2vp-A   285 - 290 <=>  188 - 193   (LYS  371  - ASN  376  <=> HIS  188  - VAL  193 )                          
  94: 6c70-A j2vp-A   329 - 332 <=>  299 - 302   (TYR  415  - HIS  418  <=> ARG  299  - TRP  302 )                          
  95: 6c70-A j2j7-A    52 -  55 <=>  369 - 372   (GLY   54  - ALA   57  <=> GLU  369  - ASN  372 )                          
  95: 6c70-A j2j7-A    58 -  61 <=>  373 - 376   (LEU   60  - GLU   63  <=> ILE  373  - VAL  376 )                          
  95: 6c70-A j2j7-A    63 -  93 <=>  417 - 447   (ASP   65  - LYS   95  <=> ARG  417  - TYR  447 )                          
  95: 6c70-A j2j7-A    94 - 102 <=>  456 - 464   (ILE   96  - TRP  104  <=> ASP  456  - ALA  464 )                          
  95: 6c70-A j2j7-A   103 - 106 <=>  466 - 469   (ASN  105  - ASN  108  <=> LYS  466  - THR  469 )                          
  95: 6c70-A j2j7-A   107 - 111 <=>  472 - 476   (SER  109  - PHE  113  <=> LEU  472  - SER  476 )                          
  95: 6c70-A j2j7-A   226 - 231 <=>  483 - 488   (THR  243  - LYS  317  <=> ASN  483  - GLU  488 )                          
  95: 6c70-A j2j7-A   235 - 238 <=>  489 - 492   (LEU  321  - SER  324  <=> ALA  489  - THR  492 )                          
  95: 6c70-A j2j7-A   241 - 260 <=>  493 - 512   (LYS  327  - ALA  346  <=> VAL  493  - ILE  512 )                          
  95: 6c70-A j2j7-A   261 - 281 <=>  516 - 536   (TYR  347  - TYR  367  <=> LEU  516  - ARG  536 )                          
  95: 6c70-A j2j7-A   283 - 286 <=>  537 - 540   (ALA  369  - VAL  372  <=> LEU  537  - PRO  540 )                          
  95: 6c70-A j2j7-A   385 - 388 <=>  541 - 544   (VAL  471  - LYS  474  <=> THR  541  - MET  544 )                          
  96: 6c70-A j8c1-A    12 -  17 <=>    1 -   6   (PRO   14  - MET   19  <=> MET    1  - ILE    6 )                          
  96: 6c70-A j8c1-A    63 -  95 <=>   30 -  62   (ASP   65  - PHE   97  <=> VAL   30  - ARG   62 )                          
  96: 6c70-A j8c1-A   260 - 280 <=>   64 -  84   (ALA  346  - ALA  366  <=> ASN   64  - GLY   84 )                          
  96: 6c70-A j8c1-A   283 - 290 <=>   85 -  92   (ALA  369  - ASN  376  <=> PRO   85  - VAL   92 )                          
  96: 6c70-A j8c1-A   315 - 318 <=>  107 - 110   (ASN  401  - ILE  404  <=> CYS  107  - SER  110 )                          
  96: 6c70-A j8c1-A   355 - 358 <=>  111 - 114   (MET  441  - SER  444  <=> GLY  111  - ALA  114 )                          
  96: 6c70-A j8c1-A   369 - 372 <=>  116 - 119   (LEU  455  - SER  458  <=> VAL  116  - LEU  119 )                          
  97: 6c70-A j5yv-A     1 -   6 <=>  157 - 162   (PHE    3  - LEU    8  <=> ARG  157  - PHE  162 )                          
  97: 6c70-A j5yv-A    20 -  23 <=>  393 - 396   (VAL   22  - PHE   25  <=> GLU  393  - SER  396 )                          
  97: 6c70-A j5yv-A    44 -  47 <=>  397 - 400   (LEU   46  - LEU   49  <=> GLN  397  - PHE  400 )                          
  97: 6c70-A j5yv-A    50 -  53 <=>  401 - 404   (GLN   52  - MET   55  <=> GLN  401  - SER  404 )                          
  97: 6c70-A j5yv-A    54 -  59 <=>  406 - 411   (MET   56  - MET   61  <=> LEU  406  - ASP  411 )                          
  97: 6c70-A j5yv-A    64 -  67 <=>  414 - 417   (ASP   66  - ASP   69  <=> SER  414  - GLN  417 )                          
  97: 6c70-A j5yv-A    69 -  92 <=>  418 - 441   (THR   71  - SER   94  <=> ILE  418  - HIS  441 )                          
  97: 6c70-A j5yv-A   260 - 309 <=>  442 - 491   (ALA  346  - LEU  395  <=> TYR  442  - PRO  491 )                          
  97: 6c70-A j5yv-A   369 - 375 <=>  493 - 499   (LEU  455  - GLY  461  <=> MET  493  - CYS  499 )                          
  98: 6c70-A j7m3-A    63 -  93 <=>  213 - 243   (ASP   65  - LYS   95  <=> ARG  213  - ASP  243 )                          
  98: 6c70-A j7m3-A   257 - 287 <=>  257 - 287   (VAL  343  - ASN  373  <=> SER  257  - GLU  287 )                          
  98: 6c70-A j7m3-A   385 - 388 <=>  290 - 293   (VAL  471  - LYS  474  <=> VAL  290  - TRP  293 )                          
  99: 6c70-A j7no-A    36 -  39 <=>   25 -  28   (HIS   38  - TYR   41  <=> HIS   25  - PHE   28 )                          
  99: 6c70-A j7no-A    64 -  94 <=>  323 - 353   (ASP   66  - ILE   96  <=> LYS  323  - VAL  353 )                          
  99: 6c70-A j7no-A   100 - 106 <=>  355 - 361   (ALA  102  - ASN  108  <=> ILE  355  - SER  361 )                          
  99: 6c70-A j7no-A   200 - 203 <=>  368 - 371   (CYS  217  - LEU  220  <=> PHE  368  - THR  371 )                          
  99: 6c70-A j7no-A   261 - 284 <=>  375 - 398   (TYR  347  - THR  370  <=> GLU  375  - ARG  398 )                          
  99: 6c70-A j7no-A   285 - 288 <=>  400 - 403   (LYS  371  - GLY  374  <=> VAL  400  - ILE  403 )                          
  99: 6c70-A j7no-A   385 - 388 <=>  522 - 525   (VAL  471  - LYS  474  <=> VAL  522  - ILE  525 )                          
 100: 6c70-A j3nn-A    14 -  17 <=>   44 -  47   (ILE   16  - MET   19  <=> VAL   44  - ASP   47 )                          
 100: 6c70-A j3nn-A    95 - 100 <=>   53 -  58   (PHE   97  - ALA  102  <=> THR   53  - ALA   58 )                          
 100: 6c70-A j3nn-A   159 - 162 <=>   86 -  89   (MET  176  - THR  179  <=> GLN   86  - PHE   89 )                          
 100: 6c70-A j3nn-A   164 - 168 <=>   95 -  99   (TYR  181  - ALA  185  <=> SER   95  - ALA   99 )                          
 100: 6c70-A j3nn-A   172 - 219 <=>  100 - 147   (ALA  189  - PRO  236  <=> ILE  100  - HIS  147 )                          
 100: 6c70-A j3nn-A   220 - 223 <=>  151 - 154   (LEU  237  - LEU  240  <=> PHE  151  - MET  154 )                          
 100: 6c70-A j3nn-A   236 - 276 <=>  157 - 197   (VAL  322  - LEU  362  <=> ASP  157  - ASN  197 )                          
 100: 6c70-A j3nn-A   294 - 328 <=>  226 - 260   (ALA  380  - ALA  414  <=> GLY  226  - GLU  260 )                          
 100: 6c70-A j3nn-A   339 - 342 <=>  265 - 268   (GLU  425  - THR  428  <=> ALA  265  - ARG  268 )                          
 100: 6c70-A j3nn-A   361 - 364 <=>  845 - 848   (LYS  447  - THR  450  <=> ALA  845  - PHE  848 )                          
 100: 6c70-A j3nn-A   369 - 372 <=>  849 - 852   (LEU  455  - SER  458  <=> LYS  849  - SER  852 )                          
 101: 6c70-A j8u2-A    10 -  13 <=>  105 - 108   (LEU   12  - ASN   15  <=> GLY  105  - ALA  108 )                          
 101: 6c70-A j8u2-A    29 -  32 <=>  304 - 307   (SER   31  - LYS   34  <=> LEU  304  - LEU  307 )                          
 101: 6c70-A j8u2-A    49 -  55 <=>  944 - 950   (LEU   51  - ALA   57  <=> ALA  944  - PHE  950 )                          
 101: 6c70-A j8u2-A    58 -  61 <=>  951 - 954   (LEU   60  - GLU   63  <=> PRO  951  - LEU  954 )                          
 101: 6c70-A j8u2-A    63 -  66 <=>  955 - 958   (ASP   65  - ASP   68  <=> ARG  955  - SER  958 )                          
 101: 6c70-A j8u2-A    68 -  87 <=>  959 - 978   (LEU   70  - TYR   89  <=> LYS  959  - THR  978 )                          
 101: 6c70-A j8u2-A    90 -  93 <=>  979 - 982   (VAL   92  - LYS   95  <=> PRO  979  - VAL  982 )                          
 101: 6c70-A j8u2-A    96 -  99 <=>  983 - 986   (TYR   98  - LEU  101  <=> HIS  983  - SER  986 )                          
 101: 6c70-A j8u2-A   259 - 283 <=>  989 -1013   (ASP  345  - ALA  369  <=> ASP  989  - SER 1013 )                          
 101: 6c70-A j8u2-A   304 - 309 <=> 1023 -1028   (LEU  390  - LEU  395  <=> ASN 1023  - PRO 1028 )                          
 101: 6c70-A j8u2-A   326 - 333 <=> 1052 -1059   (GLU  412  - TRP  419  <=> ARG 1052  - ARG 1059 )                          
 101: 6c70-A j8u2-A   335 - 338 <=> 1060 -1063   (ASP  421  - GLU  424  <=> PRO 1060  - VAL 1063 )                          
 101: 6c70-A j8u2-A   351 - 354 <=> 1124 -1127   (CYS  437  - ALA  440  <=> GLY 1124  - THR 1127 )                          
 101: 6c70-A j8u2-A   355 - 358 <=> 1174 -1177   (MET  441  - SER  444  <=> ASP 1174  - ASN 1177 )                          
 101: 6c70-A j8u2-A   364 - 372 <=> 1178 -1186   (THR  450  - SER  458  <=> ARG 1178  - VAL 1186 )                          
 101: 6c70-A j8u2-A   384 - 388 <=> 1275 -1279   (LEU  470  - LYS  474  <=> ALA 1275  - SER 1279 )                          
 102: 6c70-A j4sn-A    17 -  20 <=>  469 - 472   (MET   19  - VAL   22  <=> ARG  469  - MET  472 )                          
 102: 6c70-A j4sn-A    38 -  43 <=>  473 - 478   (ILE   40  - THR   45  <=> ASP  473  - ASP  478 )                          
 102: 6c70-A j4sn-A    45 -  61 <=>  479 - 495   (LEU   47  - GLU   63  <=> ALA  479  - LEU  495 )                          
 102: 6c70-A j4sn-A    63 -  68 <=>  499 - 504   (ASP   65  - LEU   70  <=> LEU  499  - LEU  504 )                          
 102: 6c70-A j4sn-A    69 -  92 <=>  518 - 541   (THR   71  - SER   94  <=> ARG  518  - GLN  541 )                          
 102: 6c70-A j4sn-A   261 - 282 <=>  546 - 567   (TYR  347  - GLN  368  <=> ASP  546  - LEU  567 )                          
 102: 6c70-A j4sn-A   285 - 288 <=>  571 - 574   (LYS  371  - GLY  374  <=> HIS  571  - ASP  574 )                          
 102: 6c70-A j4sn-A   290 - 293 <=>  575 - 578   (ASN  376  - ALA  379  <=> PHE  575  - PRO  578 )                          
 102: 6c70-A j4sn-A   295 - 314 <=>  579 - 598   (THR  381  - GLY  400  <=> PHE  579  - SER  598 )                          
 102: 6c70-A j4sn-A   363 - 366 <=>  600 - 603   (PHE  449  - SER  452  <=> GLY  600  - ARG  603 )                          
 102: 6c70-A j4sn-A   368 - 388 <=>  604 - 624   (ASP  454  - LYS  474  <=> LYS  604  - TYR  624 )                          
 103: 6c70-A j7mu-A    64 - 101 <=>   15 -  52   (ASP   66  - ILE  103  <=> ARG   15  - GLY   52 )                          
 103: 6c70-A j7mu-A   252 - 286 <=>   55 -  89   (ARG  338  - VAL  372  <=> ALA   55  - GLU   89 )                          
 103: 6c70-A j7mu-A   287 - 290 <=>   92 -  95   (ASN  373  - ASN  376  <=> LEU   92  - LYS   95 )                          
 104: 6c70-A j6dd-A    29 -  32 <=>  219 - 222   (SER   31  - LYS   34  <=> HIS  219  - ALA  222 )                          
 104: 6c70-A j6dd-A    35 -  38 <=>  223 - 226   (PRO   37  - ILE   40  <=> SER  223  - PRO  226 )                          
 104: 6c70-A j6dd-A    43 -  46 <=>  228 - 231   (THR   45  - LEU   48  <=> LEU  228  - SER  231 )                          
 104: 6c70-A j6dd-A    53 -  56 <=>  246 - 249   (MET   55  - VAL   58  <=> LYS  246  - PRO  249 )                          
 104: 6c70-A j6dd-A    59 -  62 <=>  250 - 253   (MET   61  - SER   64  <=> ARG  250  - ILE  253 )                          
 104: 6c70-A j6dd-A    66 -  88 <=>  604 - 626   (ASP   68  - PHE   90  <=> TYR  604  - ALA  626 )                          
 104: 6c70-A j6dd-A    90 -  93 <=>  627 - 630   (VAL   92  - LYS   95  <=> GLY  627  - GLY  630 )                          
 104: 6c70-A j6dd-A   247 - 250 <=>  635 - 638   (HIS  333  - VAL  336  <=> ASP  635  - ILE  638 )                          
 104: 6c70-A j6dd-A   253 - 284 <=>  639 - 670   (LEU  339  - THR  370  <=> ASN  639  - ARG  670 )                          
 104: 6c70-A j6dd-A   288 - 292 <=>  707 - 711   (GLY  374  - TYR  378  <=> ALA  707  - GLY  711 )                          
 104: 6c70-A j6dd-A   385 - 388 <=>  714 - 717   (VAL  471  - LYS  474  <=> THR  714  - PHE  717 )                          
 105: 6c70-A j3bl-A    63 -  91 <=>   42 -  70   (ASP   65  - ARG   93  <=> GLU   42  - ALA   70 )                          
 105: 6c70-A j3bl-A   260 - 281 <=>   72 -  93   (ALA  346  - TYR  367  <=> PRO   72  - ASP   93 )                          
 105: 6c70-A j3bl-A   282 - 285 <=>   96 -  99   (GLN  368  - LYS  371  <=> VAL   96  - GLU   99 )                          
 105: 6c70-A j3bl-A   296 - 299 <=>  100 - 103   (VAL  382  - TYR  385  <=> PHE  100  - LEU  103 )                          
 105: 6c70-A j3bl-A   303 - 309 <=>  121 - 127   (THR  389  - LEU  395  <=> LEU  121  - SER  127 )                          
 105: 6c70-A j3bl-A   311 - 314 <=>  129 - 132   (CYS  397  - GLY  400  <=> GLU  129  - THR  132 )                          
 105: 6c70-A j3bl-A   316 - 319 <=>  184 - 187   (ARG  402  - GLU  405  <=> ILE  184  - VAL  187 )                          
 105: 6c70-A j3bl-A   324 - 327 <=>  232 - 235   (VAL  410  - ALA  413  <=> ALA  232  - GLY  235 )                          
 105: 6c70-A j3bl-A   349 - 352 <=>  237 - 240   (GLN  435  - GLN  438  <=> LYS  237  - ILE  240 )                          
 106: 6c70-A j42n-A     1 -   6 <=>  461 - 466   (PHE    3  - LEU    8  <=> ASN  461  - THR  466 )                          
 106: 6c70-A j42n-A     9 -  12 <=>  467 - 470   (ASP   11  - PRO   14  <=> LEU  467  - ASP  470 )                          
 106: 6c70-A j42n-A    30 -  33 <=>  514 - 517   (GLU   32  - LYS   35  <=> LYS  514  - THR  517 )                          
 106: 6c70-A j42n-A    35 -  39 <=>  518 - 522   (PRO   37  - TYR   41  <=> GLY  518  - VAL  522 )                          
 106: 6c70-A j42n-A    48 -  51 <=>  542 - 545   (LEU   50  - TYR   53  <=> GLU  542  - ASN  545 )                          
 106: 6c70-A j42n-A    53 -  62 <=>  570 - 579   (MET   55  - SER   64  <=> ILE  570  - ASP  579 )                          
 106: 6c70-A j42n-A    63 -  88 <=>  581 - 606   (ASP   65  - PHE   90  <=> GLU  581  - SER  606 )                          
 106: 6c70-A j42n-A    91 -  94 <=>  607 - 610   (ARG   93  - ILE   96  <=> HIS  607  - LEU  610 )                          
 106: 6c70-A j42n-A   259 - 281 <=>  611 - 633   (ASP  345  - TYR  367  <=> GLU  611  - GLN  633 )                          
 106: 6c70-A j42n-A   283 - 286 <=>  634 - 637   (ALA  369  - VAL  372  <=> ASP  634  - SER  637 )                          
 106: 6c70-A j42n-A   343 - 348 <=>  729 - 734   (PHE  429  - CYS  434  <=> LEU  729  - ALA  734 )                          
 107: 6c70-A j85v-A    63 -  97 <=>   21 -  55   (ASP   65  - LYS   99  <=> LEU   21  - ALA   55 )                          
 107: 6c70-A j85v-A    99 - 102 <=>   56 -  59   (LEU  101  - TRP  104  <=> PRO   56  - ASP   59 )                          
 107: 6c70-A j85v-A   253 - 258 <=>   66 -  71   (LEU  339  - GLY  344  <=> ASP   66  - ALA   71 )                          
 107: 6c70-A j85v-A   261 - 284 <=>   83 - 106   (TYR  347  - THR  370  <=> GLN   83  - GLN  106 )                          
 107: 6c70-A j85v-A   285 - 289 <=>  108 - 112   (LYS  371  - VAL  375  <=> SER  108  - LYS  112 )                          
 108: 6c70-A jahi-A     3 -   6 <=>   13 -  16   (HIS    5  - LEU    8  <=> ALA   13  - PRO   16 )                          
 108: 6c70-A jahi-A     9 -  12 <=>   17 -  20   (ASP   11  - PRO   14  <=> ALA   17  - ALA   20 )                          
 108: 6c70-A jahi-A    28 -  57 <=>  118 - 147   (TYR   30  - ASN   59  <=> THR  118  - GLN  147 )                          
 108: 6c70-A jahi-A    59 -  62 <=>  148 - 151   (MET   61  - SER   64  <=> ASN  148  - ASP  151 )                          
 108: 6c70-A jahi-A    64 -  67 <=>  152 - 155   (ASP   66  - ASP   69  <=> ALA  152  - GLY  155 )                          
 108: 6c70-A jahi-A    69 -  98 <=>  156 - 185   (THR   71  - THR  100  <=> PRO  156  - ALA  185 )                          
 108: 6c70-A jahi-A   262 - 290 <=>  198 - 226   (GLY  348  - ASN  376  <=> ASP  198  - ARG  226 )                          
 108: 6c70-A jahi-A   322 - 325 <=>  277 - 280   (SER  408  - MET  411  <=> TYR  277  - HIS  280 )                          
 108: 6c70-A jahi-A   329 - 332 <=>  312 - 315   (TYR  415  - HIS  418  <=> GLY  312  - HIS  315 )                          
 108: 6c70-A jahi-A   335 - 339 <=>  316 - 320   (ASP  421  - GLU  425  <=> GLN  316  - ASP  320 )                          
 109: 6c70-A j6em-A    55 -  60 <=>  340 - 345   (ALA   57  - MET   62  <=> ARG  340  - VAL  345 )                          
 109: 6c70-A j6em-A    64 -  95 <=>  372 - 403   (ASP   66  - PHE   97  <=> VAL  372  - LYS  403 )                          
 109: 6c70-A j6em-A   259 - 285 <=>  404 - 430   (ASP  345  - LYS  371  <=> PRO  404  - LEU  430 )                          
 109: 6c70-A j6em-A   286 - 290 <=>  434 - 438   (VAL  372  - ASN  376  <=> SER  434  - HIS  438 )                          
 109: 6c70-A j6em-A   329 - 333 <=>  464 - 468   (TYR  415  - TRP  419  <=> PRO  464  - ASP  468 )                          
 109: 6c70-A j6em-A   336 - 339 <=>  469 - 472   (GLY  422  - GLU  425  <=> ASN  469  - GLU  472 )                          
 110: 6c70-A ja3a-A    63 -  93 <=>  101 - 131   (ASP   65  - LYS   95  <=> GLN  101  - VAL  131 )                          
 110: 6c70-A ja3a-A    96 - 101 <=>  132 - 137   (TYR   98  - ILE  103  <=> ASP  132  - PRO  137 )                          
 110: 6c70-A ja3a-A   255 - 279 <=>  141 - 165   (THR  341  - LEU  365  <=> VAL  141  - ASP  165 )                          
 110: 6c70-A ja3a-A   281 - 286 <=>  166 - 171   (TYR  367  - VAL  372  <=> PRO  166  - ARG  171 )                          
 110: 6c70-A ja3a-A   304 - 307 <=>  179 - 182   (LEU  390  - VAL  393  <=> LEU  179  - PRO  182 )                          
 110: 6c70-A ja3a-A   309 - 312 <=>  254 - 257   (LEU  395  - ILE  398  <=> TYR  254  - GLY  257 )                          
 110: 6c70-A ja3a-A   316 - 319 <=>  258 - 261   (ARG  402  - GLU  405  <=> GLU  258  - VAL  261 )                          
 110: 6c70-A ja3a-A   320 - 323 <=>  336 - 339   (GLU  406  - SER  409  <=> ASP  336  - PRO  339 )                          
 110: 6c70-A ja3a-A   326 - 334 <=>  340 - 348   (GLU  412  - TYR  420  <=> ILE  340  - LYS  348 )                          
 110: 6c70-A ja3a-A   336 - 340 <=>  350 - 354   (GLY  422  - ALA  426  <=> GLN  350  - PHE  354 )                          
 110: 6c70-A ja3a-A   349 - 353 <=>  362 - 366   (GLN  435  - LYS  439  <=> ARG  362  - SER  366 )                          
 111: 6c70-A jb3a-A    64 -  94 <=>   30 -  60   (ASP   66  - ILE   96  <=> ILE   30  - SER   60 )                          
 111: 6c70-A jb3a-A    96 -  99 <=>   61 -  64   (TYR   98  - LEU  101  <=> GLY   61  - LEU   64 )                          
 111: 6c70-A jb3a-A   197 - 202 <=>   69 -  74   (VAL  214  - TRP  219  <=> GLU   69  - ALA   74 )                          
 111: 6c70-A jb3a-A   258 - 284 <=>   81 - 107   (GLY  344  - THR  370  <=> HIS   81  - GLN  107 )                          
 111: 6c70-A jb3a-A   285 - 290 <=>  109 - 114   (LYS  371  - ASN  376  <=> ALA  109  - LEU  114 )                          
 112: 6c70-A j3ga-A    64 -  96 <=>  163 - 195   (ASP   66  - TYR   98  <=> VAL  163  - PRO  195 )                          
 112: 6c70-A j3ga-A   190 - 196 <=>  202 - 208   (ALA  207  - ASP  213  <=> ASN  202  - ALA  208 )                          
 112: 6c70-A j3ga-A   203 - 206 <=>  233 - 236   (LEU  220  - ALA  223  <=> ILE  233  - ALA  236 )                          
 112: 6c70-A j3ga-A   259 - 286 <=>  255 - 282   (ASP  345  - VAL  372  <=> GLU  255  - MET  282 )                          
 112: 6c70-A j3ga-A   287 - 291 <=>  286 - 290   (ASN  373  - VAL  377  <=> ALA  286  - THR  290 )                          
 112: 6c70-A j3ga-A   294 - 297 <=>  294 - 297   (ALA  380  - ILE  383  <=> GLY  294  - VAL  297 )                          
 112: 6c70-A j3ga-A   330 - 334 <=>  480 - 484   (SER  416  - TYR  420  <=> ASP  480  - VAL  484 )                          
 112: 6c70-A j3ga-A   335 - 349 <=>  595 - 609   (ASP  421  - GLN  435  <=> ALA  595  - GLU  609 )                          
 113: 6c70-A j9pn-A    63 -  93 <=>   21 -  51   (ASP   65  - LYS   95  <=> ARG   21  - LYS   51 )                          
 113: 6c70-A j9pn-A   113 - 116 <=>  388 - 391   (GLU  115  - ALA  118  <=> MET  388  - ILE  391 )                          
 113: 6c70-A j9pn-A   256 - 283 <=>  399 - 426   (ALA  342  - ALA  369  <=> THR  399  - TYR  426 )                          
 113: 6c70-A j9pn-A   284 - 287 <=>  428 - 431   (THR  370  - ASN  373  <=> GLY  428  - ARG  431 )                          
 113: 6c70-A j9pn-A   288 - 291 <=>  433 - 436   (GLY  374  - VAL  377  <=> LYS  433  - HIS  436 )                          
 114: 6c70-A j8s1-A     6 -  11 <=>   95 - 100   (LEU    8  - LEU   13  <=> CYS   95  - ILE  100 )                          
 114: 6c70-A j8s1-A    19 -  22 <=>  319 - 322   (GLY   21  - HIS   24  <=> SER  319  - PRO  322 )                          
 114: 6c70-A j8s1-A    44 -  50 <=>  323 - 329   (LEU   46  - GLN   52  <=> SER  323  - GLU  329 )                          
 114: 6c70-A j8s1-A    55 -  58 <=>  331 - 334   (ALA   57  - LEU   60  <=> ASN  331  - ILE  334 )                          
 114: 6c70-A j8s1-A    61 -  65 <=>  335 - 339   (GLU   63  - VAL   67  <=> PRO  335  - LEU  339 )                          
 114: 6c70-A j8s1-A    66 -  90 <=>  344 - 368   (ASP   68  - VAL   92  <=> ALA  344  - SER  368 )                          
 114: 6c70-A j8s1-A    91 -  95 <=>  371 - 375   (ARG   93  - PHE   97  <=> ALA  371  - ILE  375 )                          
 114: 6c70-A j8s1-A   259 - 262 <=>  377 - 380   (ASP  345  - GLY  348  <=> GLN  377  - ILE  380 )                          
 114: 6c70-A j8s1-A   263 - 278 <=>  382 - 397   (VAL  349  - LEU  364  <=> GLU  382  - LYS  397 )                          
 114: 6c70-A j8s1-A   280 - 283 <=>  398 - 401   (ALA  366  - ALA  369  <=> GLU  398  - PHE  401 )                          
 114: 6c70-A j8s1-A   287 - 290 <=>  410 - 413   (ASN  373  - ASN  376  <=> VAL  410  - LEU  413 )                          
 114: 6c70-A j8s1-A   292 - 306 <=>  417 - 431   (TYR  378  - GLN  392  <=> SER  417  - THR  431 )                          
 114: 6c70-A j8s1-A   309 - 312 <=>  466 - 469   (LEU  395  - ILE  398  <=> LYS  466  - SER  469 )                          
 114: 6c70-A j8s1-A   318 - 321 <=>  509 - 512   (ILE  404  - SER  407  <=> ARG  509  - ASN  512 )                          
 114: 6c70-A j8s1-A   323 - 327 <=>  557 - 561   (SER  409  - ALA  413  <=> ALA  557  - ARG  561 )                          
 114: 6c70-A j8s1-A   329 - 332 <=>  562 - 565   (TYR  415  - HIS  418  <=> PRO  562  - PRO  565 )                          
 114: 6c70-A j8s1-A   334 - 338 <=>  566 - 570   (TYR  420  - GLU  424  <=> LEU  566  - SER  570 )                          
 115: 6c70-A j2mq-A    41 -  48 <=>  199 - 206   (ILE   43  - LEU   50  <=> GLN  199  - ARG  206 )                          
 115: 6c70-A j2mq-A    63 -  89 <=>  388 - 414   (ASP   65  - PRO   91  <=> LYS  388  - LEU  414 )                          
 115: 6c70-A j2mq-A    91 - 102 <=>  415 - 426   (ARG   93  - TRP  104  <=> LEU  415  - ASP  426 )                          
 115: 6c70-A j2mq-A   250 - 286 <=>  427 - 463   (VAL  336  - VAL  372  <=> ASP  427  - VAL  463 )                          
 115: 6c70-A j2mq-A   287 - 290 <=>  465 - 468   (ASN  373  - ASN  376  <=> THR  465  - ASP  468 )                          
 115: 6c70-A j2mq-A   325 - 329 <=>  545 - 549   (MET  411  - TYR  415  <=> LYS  545  - LEU  549 )                          
 116: 6c70-A j77a-A    63 -  93 <=>   15 -  45   (ASP   65  - LYS   95  <=> ILE   15  - GLU   45 )                          
 116: 6c70-A j77a-A    95 -  98 <=>   46 -  49   (PHE   97  - THR  100  <=> VAL   46  - GLU   49 )                          
 116: 6c70-A j77a-A   255 - 284 <=>   51 -  80   (THR  341  - THR  370  <=> VAL   51  - GLN   80 )                          
 116: 6c70-A j77a-A   285 - 290 <=>   82 -  87   (LYS  371  - ASN  376  <=> ALA   82  - THR   87 )                          
 116: 6c70-A j77a-A   313 - 320 <=>  509 - 516   (PHE  399  - GLU  406  <=> GLN  509  - ASN  516 )                          
 116: 6c70-A j77a-A   322 - 326 <=>  517 - 521   (SER  408  - GLU  412  <=> HIS  517  - ASP  521 )                          
 116: 6c70-A j77a-A   368 - 372 <=>  577 - 581   (ASP  454  - SER  458  <=> TYR  577  - LEU  581 )                          
 117: 6c70-A jbjc-A     6 -  11 <=>    6 -  11   (LEU    8  - LEU   13  <=> LEU    6  - SER   11 )                          
 117: 6c70-A jbjc-A    60 -  63 <=>  397 - 400   (MET   62  - ASP   65  <=> ASN  397  - ASP  400 )                          
 117: 6c70-A jbjc-A    64 -  95 <=>  449 - 480   (ASP   66  - PHE   97  <=> THR  449  - HIS  480 )                          
 117: 6c70-A jbjc-A   259 - 286 <=>  489 - 516   (ASP  345  - VAL  372  <=> ASP  489  - LEU  516 )                          
 117: 6c70-A jbjc-A   287 - 290 <=>  521 - 524   (ASN  373  - ASN  376  <=> VAL  521  - SER  524 )                          
 117: 6c70-A jbjc-A   316 - 319 <=>  662 - 665   (ARG  402  - GLU  405  <=> ASP  662  - PHE  665 )                          
 117: 6c70-A jbjc-A   323 - 330 <=>  867 - 874   (SER  409  - SER  416  <=> LYS  867  - VAL  874 )                          
 117: 6c70-A jbjc-A   331 - 334 <=>  876 - 879   (CYS  417  - TYR  420  <=> LEU  876  - ASN  879 )                          
 117: 6c70-A jbjc-A   335 - 339 <=>  883 - 887   (ASP  421  - GLU  425  <=> ARG  883  - ILE  887 )                          
 117: 6c70-A jbjc-A   344 - 347 <=>  912 - 915   (VAL  430  - VAL  433  <=> VAL  912  - ARG  915 )                          
 118: 6c70-A j9r8-A     5 -  21 <=>  408 - 424   (GLY    7  - GLY   23  <=> SER  408  - GLN  424 )                          
 118: 6c70-A j9r8-A    43 -  47 <=>  426 - 430   (THR   45  - LEU   49  <=> LEU  426  - VAL  430 )                          
 118: 6c70-A j9r8-A    52 -  55 <=>  447 - 450   (GLY   54  - ALA   57  <=> SER  447  - ASP  450 )                          
 118: 6c70-A j9r8-A    74 -  81 <=>  452 - 459   (THR   76  - PRO   83  <=> MET  452  - LEU  459 )                          
 118: 6c70-A j9r8-A   190 - 203 <=>  460 - 473   (ALA  207  - LEU  220  <=> LEU  460  - ARG  473 )                          
 118: 6c70-A j9r8-A   205 - 211 <=>  474 - 480   (PHE  222  - GLN  228  <=> PRO  474  - GLN  480 )                          
 118: 6c70-A j9r8-A   248 - 259 <=>  483 - 494   (LYS  334  - ASP  345  <=> ARG  483  - SER  494 )                          
 118: 6c70-A j9r8-A   261 - 274 <=>  496 - 509   (TYR  347  - ILE  360  <=> ALA  496  - ASP  509 )                          
 118: 6c70-A j9r8-A   275 - 278 <=>  512 - 515   (THR  361  - LEU  364  <=> PHE  512  - THR  515 )                          
 118: 6c70-A j9r8-A   299 - 330 <=>  516 - 547   (TYR  385  - SER  416  <=> ARG  516  - GLY  547 )                          
 118: 6c70-A j9r8-A   344 - 347 <=>  548 - 551   (VAL  430  - VAL  433  <=> SER  548  - SER  551 )                          
 118: 6c70-A j9r8-A   352 - 356 <=>  552 - 556   (GLN  438  - SER  442  <=> ALA  552  - LEU  556 )                          
 118: 6c70-A j9r8-A   362 - 365 <=>  560 - 563   (PHE  448  - VAL  451  <=> THR  560  - LEU  563 )                          
 118: 6c70-A j9r8-A   368 - 382 <=>  564 - 578   (ASP  454  - MET  468  <=> GLN  564  - HIS  578 )                          
 119: 6c70-A j57h-A    26 -  36 <=>  244 - 254   (ASN   28  - HIS   38  <=> PHE  244  - ARG  254 )                          
 119: 6c70-A j57h-A    65 -  90 <=>  296 - 321   (VAL   67  - VAL   92  <=> HIS  296  - LEU  321 )                          
 119: 6c70-A j57h-A    95 -  98 <=>  322 - 325   (PHE   97  - THR  100  <=> PRO  322  - MET  325 )                          
 119: 6c70-A j57h-A   202 - 205 <=>  327 - 330   (TRP  219  - PHE  222  <=> TRP  327  - TRP  330 )                          
 119: 6c70-A j57h-A   208 - 211 <=>  331 - 334   (GLU  225  - GLN  228  <=> SER  331  - LEU  334 )                          
 119: 6c70-A j57h-A   250 - 253 <=>  335 - 338   (VAL  336  - LEU  339  <=> GLU  335  - GLU  338 )                          
 119: 6c70-A j57h-A   255 - 278 <=>  339 - 362   (THR  341  - LEU  364  <=> PRO  339  - ALA  362 )                          
 119: 6c70-A j57h-A   282 - 285 <=>  363 - 366   (GLN  368  - LYS  371  <=> ASP  363  - GLY  366 )                          
 119: 6c70-A j57h-A   292 - 323 <=>  367 - 398   (TYR  378  - SER  409  <=> THR  367  - ALA  398 )                          
 119: 6c70-A j57h-A   351 - 354 <=>  399 - 402   (CYS  437  - ALA  440  <=> GLN  399  - LEU  402 )                          
 119: 6c70-A j57h-A   361 - 364 <=>  410 - 413   (LYS  447  - THR  450  <=> VAL  410  - ALA  413 )                          
 119: 6c70-A j57h-A   367 - 383 <=>  416 - 432   (LEU  453  - VAL  469  <=> ALA  416  - HIS  432 )                          
 120: 6c70-A j3kt-A    63 -  96 <=>    2 -  35   (ASP   65  - TYR   98  <=> PRO    2  - ALA   35 )                          
 120: 6c70-A j3kt-A    99 - 102 <=>   37 -  40   (LEU  101  - TRP  104  <=> LEU   37  - ALA   40 )                          
 120: 6c70-A j3kt-A   255 - 287 <=>   45 -  77   (THR  341  - ASN  373  <=> ARG   45  - SER   77 )                          
 120: 6c70-A j3kt-A   288 - 291 <=>   79 -  82   (GLY  374  - VAL  377  <=> ARG   79  - HIS   82 )                          
 120: 6c70-A j3kt-A   294 - 307 <=>   83 -  96   (ALA  380  - VAL  393  <=> PRO   83  - GLY   96 )                          
 120: 6c70-A j3kt-A   308 - 316 <=>   98 - 106   (PHE  394  - ARG  402  <=> GLY   98  - LEU  106 )                          
 120: 6c70-A j3kt-A   319 - 323 <=>  107 - 111   (GLU  405  - SER  409  <=> SER  107  - SER  111 )                          
 120: 6c70-A j3kt-A   329 - 333 <=>  115 - 119   (TYR  415  - TRP  419  <=> SER  115  - SER  119 )                          
 120: 6c70-A j3kt-A   340 - 343 <=>  120 - 123   (ALA  426  - PHE  429  <=> GLY  120  - LYS  123 )                          
 121: 6c70-A j7t1-A    64 -  96 <=>   18 -  50   (ASP   66  - TYR   98  <=> PRO   18  - THR   50 )                          
 121: 6c70-A j7t1-A    99 - 102 <=>   51 -  54   (LEU  101  - TRP  104  <=> THR   51  - SER   54 )                          
 121: 6c70-A j7t1-A   251 - 284 <=>   55 -  88   (VAL  337  - THR  370  <=> ALA   55  - LYS   88 )                          
 121: 6c70-A j7t1-A   285 - 290 <=>   90 -  95   (LYS  371  - ASN  376  <=> ARG   90  - THR   95 )                          
 121: 6c70-A j7t1-A   366 - 369 <=>  533 - 536   (SER  452  - LEU  455  <=> ASP  533  - ASN  536 )                          
 122: 6c70-A j2x1-A     4 -   8 <=>  129 - 133   (GLN    6  - ALA   10  <=> SER  129  - ASP  133 )                          
 122: 6c70-A j2x1-A    35 -  38 <=>  346 - 349   (PRO   37  - ILE   40  <=> SER  346  - SER  349 )                          
 122: 6c70-A j2x1-A    41 -  44 <=>  350 - 353   (ILE   43  - LEU   46  <=> THR  350  - ILE  353 )                          
 122: 6c70-A j2x1-A    66 -  80 <=>  386 - 400   (ASP   68  - HIS   82  <=> SER  386  - LEU  400 )                          
 122: 6c70-A j2x1-A   190 - 193 <=>  401 - 404   (ALA  207  - ASN  210  <=> ASP  401  - ASP  404 )                          
 122: 6c70-A j2x1-A   196 - 199 <=>  406 - 409   (ASP  213  - PHE  216  <=> THR  406  - CYS  409 )                          
 122: 6c70-A j2x1-A   265 - 280 <=>  410 - 425   (LEU  351  - ALA  366  <=> GLY  410  - CYS  425 )                          
 122: 6c70-A j2x1-A   283 - 287 <=>  426 - 430   (ALA  369  - ASN  373  <=> PRO  426  - VAL  430 )                          
 122: 6c70-A j2x1-A   288 - 292 <=>  436 - 440   (GLY  374  - TYR  378  <=> HIS  436  - ILE  440 )                          
 122: 6c70-A j2x1-A   293 - 314 <=>  442 - 463   (ALA  379  - GLY  400  <=> ALA  442  - SER  463 )                          
 122: 6c70-A j2x1-A   366 - 382 <=>  464 - 480   (SER  452  - MET  468  <=> TYR  464  - GLN  480 )                          
 122: 6c70-A j2x1-A   384 - 388 <=>  481 - 485   (LEU  470  - LYS  474  <=> LEU  481  - LEU  485 )                          
 123: 6c70-A j790-A     2 -  13 <=>   54 -  65   (LYS    4  - ASN   15  <=> VAL   54  - ARG   65 )                          
 123: 6c70-A j790-A    16 -  20 <=>  335 - 339   (VAL   18  - VAL   22  <=> ASP  335  - ALA  339 )                          
 123: 6c70-A j790-A    60 -  82 <=>  376 - 398   (MET   62  - ILE   84  <=> THR  376  - ALA  398 )                          
 123: 6c70-A j790-A   188 - 191 <=>  399 - 402   (SER  205  - VAL  208  <=> ALA  399  - VAL  402 )                          
 123: 6c70-A j790-A   194 - 197 <=>  404 - 407   (SER  211  - VAL  214  <=> PHE  404  - SER  407 )                          
 123: 6c70-A j790-A   265 - 287 <=>  408 - 430   (LEU  351  - ASN  373  <=> THR  408  - ASN  430 )                          
 123: 6c70-A j790-A   290 - 315 <=>  431 - 456   (ASN  376  - ASN  401  <=> VAL  431  - ASN  456 )                          
 123: 6c70-A j790-A   365 - 379 <=>  457 - 471   (VAL  451  - THR  465  <=> ASN  457  - ILE  471 )                          
 123: 6c70-A j790-A   381 - 386 <=>  472 - 477   (PHE  467  - GLN  472  <=> SER  472  - GLY  477 )                          
 124: 6c70-A jc1w-A    64 -  92 <=>    5 -  33   (ASP   66  - SER   94  <=> VAL    5  - ARG   33 )                          
 124: 6c70-A jc1w-A    94 -  97 <=>   34 -  37   (ILE   96  - LYS   99  <=> ASP   34  - MET   37 )                          
 124: 6c70-A jc1w-A    99 - 102 <=>   39 -  42   (LEU  101  - TRP  104  <=> MET   39  - GLU   42 )                          
 124: 6c70-A jc1w-A   253 - 286 <=>   44 -  77   (LEU  339  - VAL  372  <=> ASP   44  - TYR   77 )                          
 125: 6c70-A jb1x-A    36 -  42 <=>  532 - 538   (HIS   38  - VAL   44  <=> ILE  532  - PRO  538 )                          
 125: 6c70-A jb1x-A    48 -  52 <=>  546 - 550   (LEU   50  - GLY   54  <=> THR  546  - GLN  550 )                          
 125: 6c70-A jb1x-A    65 - 101 <=>  569 - 605   (VAL   67  - ILE  103  <=> GLY  569  - LYS  605 )                          
 125: 6c70-A jb1x-A   262 - 283 <=>  614 - 635   (GLY  348  - ALA  369  <=> SER  614  - GLY  635 )                          
 125: 6c70-A jb1x-A   296 - 312 <=>  636 - 652   (VAL  382  - ILE  398  <=> LEU  636  - ALA  652 )                          
 125: 6c70-A jb1x-A   369 - 382 <=>  653 - 666   (LEU  455  - MET  468  <=> ASP  653  - LEU  666 )                          
 126: 6c70-A j2vo-A    69 -  96 <=>    1 -  28   (THR   71  - TYR   98  <=> MET    1  - THR   28 )                          
 126: 6c70-A j2vo-A   259 - 286 <=>   30 -  57   (ASP  345  - VAL  372  <=> ALA   30  - GLN   57 )                          
 126: 6c70-A j2vo-A   287 - 290 <=>   60 -  63   (ASN  373  - ASN  376  <=> TYR   60  - ILE   63 )                          
 126: 6c70-A j2vo-A   334 - 338 <=>  334 - 338   (TYR  420  - GLU  424  <=> PRO  334  - ARG  338 )                          
 127: 6c70-A j387-A    65 -  92 <=>   58 -  85   (VAL   67  - SER   94  <=> PHE   58  - ASN   85 )                          
 127: 6c70-A j387-A    94 -  98 <=>   94 -  98   (ILE   96  - THR  100  <=> LYS   94  - ALA   98 )                          
 127: 6c70-A j387-A   253 - 258 <=>  101 - 106   (LEU  339  - GLY  344  <=> ASN  101  - SER  106 )                          
 127: 6c70-A j387-A   261 - 284 <=>  118 - 141   (TYR  347  - THR  370  <=> GLN  118  - GLU  141 )                          
 127: 6c70-A j387-A   285 - 290 <=>  143 - 148   (LYS  371  - ASN  376  <=> CYS  143  - PRO  148 )                          
 128: 6c70-A j4ca-A     1 -   4 <=>  242 - 245   (PHE    3  - GLN    6  <=> ASP  242  - THR  245 )                          
 128: 6c70-A j4ca-A    11 -  15 <=>  247 - 251   (LEU   13  - ARG   17  <=> VAL  247  - HIS  251 )                          
 128: 6c70-A j4ca-A    34 -  37 <=>  300 - 303   (PHE   36  - ARG   39  <=> ARG  300  - VAL  303 )                          
 128: 6c70-A j4ca-A   102 - 105 <=>  352 - 355   (TRP  104  - PRO  107  <=> TRP  352  - VAL  355 )                          
 128: 6c70-A j4ca-A   109 - 121 <=>  370 - 382   (PRO  111  - LEU  123  <=> PHE  370  - THR  382 )                          
 128: 6c70-A j4ca-A   123 - 126 <=>  383 - 386   (ILE  125  - MET  128  <=> GLN  383  - ARG  386 )                          
 128: 6c70-A j4ca-A   188 - 191 <=>  407 - 410   (SER  205  - VAL  208  <=> LYS  407  - GLU  410 )                          
 128: 6c70-A j4ca-A   194 - 197 <=>  411 - 414   (SER  211  - VAL  214  <=> ASP  411  - ASP  414 )                          
 128: 6c70-A j4ca-A   200 - 203 <=>  415 - 418   (CYS  217  - LEU  220  <=> PRO  415  - ILE  418 )                          
 128: 6c70-A j4ca-A   242 - 245 <=>  421 - 424   (TYR  328  - GLU  331  <=> VAL  421  - ALA  424 )                          
 128: 6c70-A j4ca-A   246 - 260 <=>  456 - 470   (ARG  332  - ALA  346  <=> PRO  456  - SER  470 )                          
 128: 6c70-A j4ca-A   265 - 289 <=>  471 - 495   (LEU  351  - VAL  375  <=> PHE  471  - ASP  495 )                          
 128: 6c70-A j4ca-A   292 - 331 <=>  496 - 535   (TYR  378  - CYS  417  <=> ASP  496  - GLN  535 )                          
 128: 6c70-A j4ca-A   342 - 347 <=>  537 - 542   (THR  428  - VAL  433  <=> GLN  537  - GLY  542 )                          
 128: 6c70-A j4ca-A   349 - 354 <=>  543 - 548   (GLN  435  - ALA  440  <=> ASP  543  - LEU  548 )                          
 128: 6c70-A j4ca-A   355 - 358 <=>  552 - 555   (MET  441  - SER  444  <=> GLN  552  - VAL  555 )                          
 128: 6c70-A j4ca-A   363 - 366 <=>  556 - 559   (PHE  449  - SER  452  <=> VAL  556  - MET  559 )                          
 128: 6c70-A j4ca-A   368 - 388 <=>  560 - 580   (ASP  454  - LYS  474  <=> SER  560  - LEU  580 )                          
 129: 6c70-A jbsr-A    28 -  60 <=>    2 -  34   (TYR   30  - MET   62  <=> SER    2  - ALA   34 )                          
 129: 6c70-A jbsr-A    63 -  86 <=>   40 -  63   (ASP   65  - ILE   88  <=> ASP   40  - GLY   63 )                          
 129: 6c70-A jbsr-A    87 -  90 <=>   65 -  68   (TYR   89  - VAL   92  <=> PHE   65  - PRO   68 )                          
 129: 6c70-A jbsr-A   162 - 171 <=>   92 - 101   (THR  179  - GLY  188  <=> LEU   92  - ARG  101 )                          
 129: 6c70-A jbsr-A   184 - 191 <=>  166 - 173   (TYR  201  - VAL  208  <=> LEU  166  - PHE  173 )                          
 129: 6c70-A jbsr-A   194 - 197 <=>  174 - 177   (SER  211  - VAL  214  <=> LEU  174  - GLU  177 )                          
 129: 6c70-A jbsr-A   265 - 279 <=>  180 - 194   (LEU  351  - LEU  365  <=> VAL  180  - VAL  194 )                          
 129: 6c70-A jbsr-A   280 - 283 <=>  203 - 206   (ALA  366  - ALA  369  <=> LEU  203  - ILE  206 )                          
 129: 6c70-A jbsr-A   301 - 304 <=>  211 - 214   (LEU  387  - LEU  390  <=> ASN  211  - PHE  214 )                          
 129: 6c70-A jbsr-A   373 - 377 <=>  215 - 219   (VAL  459  - VAL  463  <=> SER  215  - ILE  219 )                          
 129: 6c70-A jbsr-A   378 - 388 <=>  221 - 231   (VAL  464  - LYS  474  <=> ALA  221  - LEU  231 )                          
 130: 6c70-A j61a-A    28 -  36 <=>  295 - 303   (TYR   30  - HIS   38  <=> ARG  295  - ALA  303 )                          
 130: 6c70-A j61a-A   228 - 232 <=>  408 - 412   (LEU  314  - GLN  318  <=> ASN  408  - ALA  412 )                          
 130: 6c70-A j61a-A   234 - 258 <=>  413 - 437   (MET  320  - GLY  344  <=> GLN  413  - ARG  437 )                          
 130: 6c70-A j61a-A   264 - 286 <=>  442 - 464   (ALA  350  - VAL  372  <=> ARG  442  - LEU  464 )                          
 130: 6c70-A j61a-A   288 - 299 <=>  514 - 525   (GLY  374  - TYR  385  <=> GLY  514  - SER  525 )                          
 130: 6c70-A j61a-A   302 - 320 <=>  526 - 544   (TYR  388  - GLU  406  <=> SER  526  - ASP  544 )                          
 130: 6c70-A j61a-A   351 - 357 <=>  547 - 553   (CYS  437  - ILE  443  <=> THR  547  - SER  553 )                          
 130: 6c70-A j61a-A   363 - 366 <=>  554 - 557   (PHE  449  - SER  452  <=> GLU  554  - ARG  557 )                          
 130: 6c70-A j61a-A   368 - 388 <=>  558 - 578   (ASP  454  - LYS  474  <=> ARG  558  - GLN  578 )                          
 131: 6c70-A j7bp-A     1 -   4 <=>  205 - 208   (PHE    3  - GLN    6  <=> SER  205  - TRP  208 )                          
 131: 6c70-A j7bp-A     5 -  18 <=>  491 - 504   (GLY    7  - GLN   20  <=> VAL  491  - LYS  504 )                          
 131: 6c70-A j7bp-A    20 -  23 <=>  505 - 508   (VAL   22  - PHE   25  <=> ARG  505  - GLY  508 )                          
 131: 6c70-A j7bp-A    48 -  61 <=>  514 - 527   (LEU   50  - GLU   63  <=> LEU  514  - SER  527 )                          
 131: 6c70-A j7bp-A    63 -  90 <=>  538 - 565   (ASP   65  - VAL   92  <=> VAL  538  - ALA  565 )                          
 131: 6c70-A j7bp-A    92 - 103 <=>  567 - 578   (SER   94  - ASN  105  <=> ASP  567  - ARG  578 )                          
 131: 6c70-A j7bp-A   240 - 243 <=>  662 - 665   (ILE  326  - TRP  329  <=> VAL  662  - GLN  665 )                          
 131: 6c70-A j7bp-A   245 - 282 <=>  666 - 703   (GLU  331  - GLN  368  <=> THR  666  - MET  703 )                          
 131: 6c70-A j7bp-A   284 - 287 <=>  704 - 707   (THR  370  - ASN  373  <=> PRO  704  - GLU  707 )                          
 132: 6c70-A j2om-A    63 -  78 <=>  131 - 146   (ASP   65  - PHE   80  <=> VAL  131  - VAL  146 )                          
 132: 6c70-A j2om-A    79 -  89 <=>  148 - 158   (LEU   81  - PRO   91  <=> GLY  148  - ASN  158 )                          
 132: 6c70-A j2om-A    91 -  94 <=>  159 - 162   (ARG   93  - ILE   96  <=> GLY  159  - ASN  162 )                          
 132: 6c70-A j2om-A   256 - 285 <=>  163 - 192   (ALA  342  - LYS  371  <=> ASP  163  - GLY  192 )                          
 133: 6c70-A jbi0-A    64 - 101 <=>   21 -  58   (ASP   66  - ILE  103  <=> ALA   21  - VAL   58 )                          
 133: 6c70-A jbi0-A   103 - 107 <=>   81 -  85   (ASN  105  - SER  109  <=> LEU   81  - LYS   85 )                          
 133: 6c70-A jbi0-A   108 - 111 <=>   87 -  90   (HIS  110  - PHE  113  <=> SER   87  - ALA   90 )                          
 133: 6c70-A jbi0-A   234 - 237 <=>   91 -  94   (MET  320  - ARG  323  <=> SER   91  - THR   94 )                          
 133: 6c70-A jbi0-A   240 - 243 <=>   95 -  98   (ILE  326  - TRP  329  <=> LYS   95  - LYS   98 )                          
 133: 6c70-A jbi0-A   247 - 250 <=>   99 - 102   (HIS  333  - VAL  336  <=> PRO   99  - VAL  102 )                          
 133: 6c70-A jbi0-A   251 - 255 <=>  114 - 118   (VAL  337  - THR  341  <=> LYS  114  - ASP  118 )                          
 133: 6c70-A jbi0-A   256 - 260 <=>  120 - 124   (ALA  342  - ALA  346  <=> THR  120  - GLN  124 )                          
 133: 6c70-A jbi0-A   261 - 286 <=>  127 - 152   (TYR  347  - VAL  372  <=> VAL  127  - GLU  152 )                          
 133: 6c70-A jbi0-A   287 - 290 <=>  155 - 158   (ASN  373  - ASN  376  <=> LEU  155  - LYS  158 )                          
 134: 6c70-A j4ul-A    64 -  88 <=>    6 -  30   (ASP   66  - PHE   90  <=> LYS    6  - ARG   30 )                          
 134: 6c70-A j4ul-A    90 - 103 <=>   31 -  44   (VAL   92  - ASN  105  <=> ALA   31  - PRO   44 )                          
 134: 6c70-A j4ul-A   252 - 262 <=>   46 -  56   (ARG  338  - GLY  348  <=> GLN   46  - ASN   56 )                          
 134: 6c70-A j4ul-A   263 - 284 <=>   59 -  80   (VAL  349  - THR  370  <=> ARG   59  - ARG   80 )                          
 134: 6c70-A j4ul-A   285 - 290 <=>   82 -  87   (LYS  371  - ASN  376  <=> GLN   82  - MET   87 )                          
 134: 6c70-A j4ul-A   376 - 380 <=>  140 - 144   (ALA  462  - TYR  466  <=> GLY  140  - GLN  144 )                          
 135: 6c70-A j771-A    62 -  65 <=>   46 -  49   (SER   64  - VAL   67  <=> SER   46  - ASP   49 )                          
 135: 6c70-A j771-A    67 -  96 <=>   50 -  79   (ASP   69  - TYR   98  <=> CYS   50  - ARG   79 )                          
 135: 6c70-A j771-A   258 - 283 <=>   81 - 106   (GLY  344  - ALA  369  <=> THR   81  - PRO  106 )                          
 135: 6c70-A j771-A   284 - 287 <=>  108 - 111   (THR  370  - ASN  373  <=> MET  108  - ARG  111 )                          
 135: 6c70-A j771-A   288 - 291 <=>  113 - 116   (GLY  374  - VAL  377  <=> ARG  113  - TRP  116 )                          
 136: 6c70-A j74d-A    65 -  88 <=>    1 -  24   (VAL   67  - PHE   90  <=> MET    1  - VAL   24 )                          
 136: 6c70-A j74d-A    90 -  93 <=>   25 -  28   (VAL   92  - LYS   95  <=> ALA   25  - PRO   28 )                          
 136: 6c70-A j74d-A    96 -  99 <=>   29 -  32   (TYR   98  - LEU  101  <=> LYS   29  - LYS   32 )                          
 136: 6c70-A j74d-A   259 - 287 <=>   36 -  64   (ASP  345  - ASN  373  <=> THR   36  - GLY   64 )                          
 136: 6c70-A j74d-A   326 - 329 <=>  164 - 167   (GLU  412  - TYR  415  <=> PHE  164  - PHE  167 )                          
 136: 6c70-A j74d-A   331 - 334 <=>  171 - 174   (CYS  417  - TYR  420  <=> ARG  171  - ILE  174 )                          
 136: 6c70-A j74d-A   336 - 340 <=>  175 - 179   (GLY  422  - ALA  426  <=> LYS  175  - LYS  179 )                          
 136: 6c70-A j74d-A   344 - 353 <=>  184 - 193   (VAL  430  - LYS  439  <=> TYR  184  - SER  193 )                          
 136: 6c70-A j74d-A   354 - 357 <=>  197 - 200   (ALA  440  - ILE  443  <=> SER  197  - ARG  200 )                          
 136: 6c70-A j74d-A   358 - 361 <=>  203 - 206   (SER  444  - LYS  447  <=> ARG  203  - GLU  206 )                          
 136: 6c70-A j74d-A   365 - 368 <=>  207 - 210   (VAL  451  - ASP  454  <=> ASP  207  - LYS  210 )                          
 137: 6c70-A ja79-A    31 -  35 <=>    6 -  10   (GLY   33  - PRO   37  <=> SER    6  - ASP   10 )                          
 137: 6c70-A ja79-A    64 -  98 <=>  346 - 380   (ASP   66  - THR  100  <=> LYS  346  - ASN  380 )                          
 137: 6c70-A ja79-A   254 - 284 <=>  382 - 412   (VAL  340  - THR  370  <=> SER  382  - LYS  412 )                          
 137: 6c70-A ja79-A   285 - 290 <=>  414 - 419   (LYS  371  - ASN  376  <=> MET  414  - LYS  419 )                          
 138: 6c70-A j9wo-A    29 -  35 <=>   63 -  69   (SER   31  - PRO   37  <=> VAL   63  - SER   69 )                          
 138: 6c70-A j9wo-A    59 -  62 <=>   87 -  90   (MET   61  - SER   64  <=> ASP   87  - ASP   90 )                          
 138: 6c70-A j9wo-A    74 -  78 <=>   93 -  97   (THR   76  - PHE   80  <=> VAL   93  - GLY   97 )                          
 138: 6c70-A j9wo-A   139 - 146 <=>  187 - 194   (PHE  141  - GLY  148  <=> PHE  187  - GLU  194 )                          
 138: 6c70-A j9wo-A   169 - 177 <=>  314 - 322   (MET  186  - ALA  194  <=> LYS  314  - PRO  322 )                          
 138: 6c70-A j9wo-A   180 - 183 <=>  323 - 326   (TYR  197  - TYR  200  <=> ASP  323  - ALA  326 )                          
 138: 6c70-A j9wo-A   191 - 209 <=>  361 - 379   (VAL  208  - GLN  226  <=> THR  361  - ILE  379 )                          
 138: 6c70-A j9wo-A   246 - 268 <=>  381 - 403   (ARG  332  - HIS  354  <=> ASP  381  - LEU  403 )                          
 138: 6c70-A j9wo-A   270 - 274 <=>  405 - 409   (LEU  356  - ILE  360  <=> SER  405  - ARG  409 )                          
 138: 6c70-A j9wo-A   278 - 284 <=>  412 - 418   (LEU  364  - THR  370  <=> THR  412  - SER  418 )                          
 138: 6c70-A j9wo-A   293 - 325 <=>  419 - 451   (ALA  379  - MET  411  <=> ASP  419  - SER  451 )                          
 138: 6c70-A j9wo-A   347 - 354 <=>  453 - 460   (VAL  433  - ALA  440  <=> ASP  453  - SER  460 )                          
 138: 6c70-A j9wo-A   366 - 382 <=>  467 - 483   (SER  452  - MET  468  <=> ALA  467  - SER  483 )                          
 139: 6c70-A j9m4-A     1 -   5 <=>  615 - 619   (PHE    3  - GLY    7  <=> ALA  615  - ASN  619 )                          
 139: 6c70-A j9m4-A    48 -  52 <=>  702 - 706   (LEU   50  - GLY   54  <=> THR  702  - GLU  706 )                          
 139: 6c70-A j9m4-A    63 -  91 <=>  733 - 761   (ASP   65  - ARG   93  <=> PHE  733  - GLN  761 )                          
 139: 6c70-A j9m4-A   259 - 280 <=>  763 - 784   (ASP  345  - ALA  366  <=> THR  763  - PRO  784 )                          
 139: 6c70-A j9m4-A   297 - 301 <=>  785 - 789   (ILE  383  - LEU  387  <=> ARG  785  - THR  789 )                          
 139: 6c70-A j9m4-A   302 - 305 <=>  791 - 794   (TYR  388  - GLY  391  <=> ASN  791  - LEU  794 )                          
 139: 6c70-A j9m4-A   309 - 317 <=>  855 - 863   (LEU  395  - LEU  403  <=> GLN  855  - GLU  863 )                          
 139: 6c70-A j9m4-A   319 - 327 <=>  901 - 909   (GLU  405  - ALA  413  <=> GLN  901  - ALA  909 )                          
 139: 6c70-A j9m4-A   329 - 333 <=>  910 - 914   (TYR  415  - TRP  419  <=> LEU  910  - THR  914 )                          
 139: 6c70-A j9m4-A   343 - 351 <=>  916 - 924   (PHE  429  - CYS  437  <=> LYS  916  - MET  924 )                          
 140: 6c70-A jabc-A    60 -  63 <=>   25 -  28   (MET   62  - ASP   65  <=> MET   25  - ALA   28 )                          
 140: 6c70-A jabc-A    77 -  82 <=>   32 -  37   (PHE   79  - ILE   84  <=> SER   32  - PRO   37 )                          
 140: 6c70-A jabc-A    87 - 106 <=>   38 -  57   (TYR   89  - ASN  108  <=> MET   38  - LEU   57 )                          
 140: 6c70-A jabc-A   109 - 119 <=>   65 -  75   (PRO  111  - HIS  121  <=> GLY   65  - ILE   75 )                          
 140: 6c70-A jabc-A   184 - 187 <=>   97 - 100   (TYR  201  - ILE  204  <=> LYS   97  - LEU  100 )                          
 140: 6c70-A jabc-A   190 - 216 <=>  101 - 127   (ALA  207  - ILE  233  <=> TYR  101  - TRP  127 )                          
 140: 6c70-A jabc-A   217 - 226 <=>  129 - 138   (MET  234  - THR  243  <=> SER  129  - ARG  138 )                          
 140: 6c70-A jabc-A   237 - 284 <=>  170 - 217   (ARG  323  - THR  370  <=> ARG  170  - ALA  217 )                          
 140: 6c70-A jabc-A   286 - 290 <=>  218 - 222   (VAL  372  - ASN  376  <=> PRO  218  - PRO  222 )                          
 141: 6c70-A jb59-A    64 -  96 <=>  172 - 204   (ASP   66  - TYR   98  <=> ASN  172  - PRO  204 )                          
 141: 6c70-A jb59-A   191 - 195 <=>  212 - 216   (VAL  208  - LEU  212  <=> ASP  212  - TYR  216 )                          
 141: 6c70-A jb59-A   203 - 206 <=>  247 - 250   (LEU  220  - ALA  223  <=> ILE  247  - SER  250 )                          
 141: 6c70-A jb59-A   250 - 256 <=>  252 - 258   (VAL  336  - ALA  342  <=> ILE  252  - SER  258 )                          
 141: 6c70-A jb59-A   261 - 286 <=>  271 - 296   (TYR  347  - VAL  372  <=> VAL  271  - MET  296 )                          
 141: 6c70-A jb59-A   287 - 291 <=>  300 - 304   (ASN  373  - VAL  377  <=> ALA  300  - ALA  304 )                          
 141: 6c70-A jb59-A   294 - 297 <=>  308 - 311   (ALA  380  - ILE  383  <=> GLY  308  - VAL  311 )                          
 142: 6c70-A j53g-A    64 - 102 <=>   49 -  87   (ASP   66  - TRP  104  <=> SER   49  - GLU   87 )                          
 142: 6c70-A j53g-A   249 - 286 <=>   90 - 127   (HIS  335  - VAL  372  <=> ALA   90  - LEU  127 )                          
 142: 6c70-A j53g-A   287 - 290 <=>  129 - 132   (ASN  373  - ASN  376  <=> GLU  129  - ASP  132 )                          
 142: 6c70-A j53g-A   332 - 346 <=>  401 - 415   (HIS  418  - ILE  432  <=> ALA  401  - ASN  415 )                          
 143: 6c70-A j6lr-A     2 -   6 <=>   30 -  34   (LYS    4  - LEU    8  <=> LEU   30  - PRO   34 )                          
 143: 6c70-A j6lr-A     9 -  17 <=>   35 -  43   (ASP   11  - MET   19  <=> LEU   35  - LEU   43 )                          
 143: 6c70-A j6lr-A    63 -  93 <=>  162 - 192   (ASP   65  - LYS   95  <=> GLU  162  - GLY  192 )                          
 143: 6c70-A j6lr-A   256 - 280 <=>  197 - 221   (ALA  342  - ALA  366  <=> SER  197  - VAL  221 )                          
 143: 6c70-A j6lr-A   282 - 285 <=>  222 - 225   (GLN  368  - LYS  371  <=> HIS  222  - GLY  225 )                          
 144: 6c70-A j2gq-A     1 -   4 <=>  135 - 138   (PHE    3  - GLN    6  <=> LYS  135  - ASP  138 )                          
 144: 6c70-A j2gq-A    28 -  60 <=>  143 - 175   (TYR   30  - MET   62  <=> GLU  143  - TYR  175 )                          
 144: 6c70-A j2gq-A    61 -  64 <=>  177 - 180   (GLU   63  - ASP   66  <=> ALA  177  - SER  180 )                          
 144: 6c70-A j2gq-A    65 -  78 <=>  182 - 195   (VAL   67  - PHE   80  <=> SER  182  - ASP  195 )                          
 144: 6c70-A j2gq-A    79 -  94 <=>  197 - 212   (LEU   81  - ILE   96  <=> LEU  197  - VAL  212 )                          
 144: 6c70-A j2gq-A   252 - 256 <=>  215 - 219   (ARG  338  - ALA  342  <=> ARG  215  - ALA  219 )                          
 144: 6c70-A j2gq-A   259 - 287 <=>  220 - 248   (ASP  345  - ASN  373  <=> GLY  220  - VAL  248 )                          
 144: 6c70-A j2gq-A   290 - 313 <=>  328 - 351   (ASN  376  - PHE  399  <=> ALA  328  - LEU  351 )                          
 144: 6c70-A j2gq-A   314 - 317 <=>  353 - 356   (GLY  400  - LEU  403  <=> ILE  353  - SER  356 )                          
 144: 6c70-A j2gq-A   324 - 328 <=>  444 - 448   (VAL  410  - ALA  414  <=> LEU  444  - LEU  448 )                          
 145: 6c70-A j8ti-A    29 -  34 <=>  137 - 142   (SER   31  - PHE   36  <=> THR  137  - PRO  142 )                          
 145: 6c70-A j8ti-A    63 -  93 <=>  173 - 203   (ASP   65  - LYS   95  <=> SER  173  - GLU  203 )                          
 145: 6c70-A j8ti-A    96 -  99 <=>  204 - 207   (TYR   98  - LEU  101  <=> VAL  204  - ARG  207 )                          
 145: 6c70-A j8ti-A   206 - 209 <=>  210 - 213   (ALA  223  - GLN  226  <=> GLU  210  - LEU  213 )                          
 145: 6c70-A j8ti-A   212 - 215 <=>  214 - 217   (HIS  229  - ALA  232  <=> SER  214  - GLU  217 )                          
 145: 6c70-A j8ti-A   253 - 256 <=>  228 - 231   (LEU  339  - ALA  342  <=> VAL  228  - ASN  231 )                          
 145: 6c70-A j8ti-A   257 - 288 <=>  235 - 266   (VAL  343  - GLY  374  <=> ILE  235  - LYS  266 )                          
 145: 6c70-A j8ti-A   298 - 314 <=>  297 - 313   (GLY  384  - GLY  400  <=> THR  297  - ILE  313 )                          
 145: 6c70-A j8ti-A   350 - 353 <=>  322 - 325   (GLN  436  - LYS  439  <=> MET  322  - GLY  325 )                          
 145: 6c70-A j8ti-A   361 - 364 <=>  334 - 337   (LYS  447  - THR  450  <=> VAL  334  - ILE  337 )                          
 145: 6c70-A j8ti-A   367 - 375 <=>  340 - 348   (LEU  453  - GLY  461  <=> ALA  340  - GLY  348 )                          
 146: 6c70-A j5q6-A     2 -   5 <=>  193 - 196   (LYS    4  - GLY    7  <=> ARG  193  - LYS  196 )                          
 146: 6c70-A j5q6-A    66 -  92 <=>  293 - 319   (ASP   68  - SER   94  <=> ASN  293  - GLN  319 )                          
 146: 6c70-A j5q6-A   260 - 282 <=>  321 - 343   (ALA  346  - GLN  368  <=> PRO  321  - GLY  343 )                          
 146: 6c70-A j5q6-A   284 - 288 <=>  517 - 521   (THR  370  - GLY  374  <=> LYS  517  - LEU  521 )                          
 146: 6c70-A j5q6-A   295 - 299 <=>  639 - 643   (THR  381  - TYR  385  <=> VAL  639  - THR  643 )                          
 146: 6c70-A j5q6-A   300 - 303 <=>  645 - 648   (LEU  386  - THR  389  <=> GLU  645  - ILE  648 )                          
 147: 6c70-A j3hk-A    63 -  94 <=>    3 -  34   (ASP   65  - ILE   96  <=> PRO    3  - SER   34 )                          
 147: 6c70-A j3hk-A    96 - 102 <=>   35 -  41   (TYR   98  - TRP  104  <=> PRO   35  - VAL   41 )                          
 147: 6c70-A j3hk-A   104 - 108 <=>   42 -  46   (ASN  106  - HIS  110  <=> ASP   42  - GLU   46 )                          
 147: 6c70-A j3hk-A   261 - 280 <=>   59 -  78   (TYR  347  - ALA  366  <=> GLU   59  - LEU   78 )                          
 147: 6c70-A j3hk-A   283 - 286 <=>   79 -  82   (ALA  369  - VAL  372  <=> ASP   79  - THR   82 )                          
 147: 6c70-A j3hk-A   319 - 325 <=>  108 - 114   (GLU  405  - MET  411  <=> LEU  108  - ASN  114 )                          
 147: 6c70-A j3hk-A   327 - 330 <=>  115 - 118   (ALA  413  - SER  416  <=> LYS  115  - ALA  118 )                          
 147: 6c70-A j3hk-A   367 - 370 <=>  145 - 148   (LEU  453  - PHE  456  <=> THR  145  - HIS  148 )                          
 148: 6c70-A jb57-A    59 -  62 <=>  113 - 116   (MET   61  - SER   64  <=> ASP  113  - LEU  116 )                          
 148: 6c70-A jb57-A    63 -  87 <=>  120 - 144   (ASP   65  - TYR   89  <=> ILE  120  - SER  144 )                          
 148: 6c70-A jb57-A    90 -  93 <=>  145 - 148   (VAL   92  - LYS   95  <=> GLN  145  - SER  148 )                          
 148: 6c70-A jb57-A    96 - 100 <=>  149 - 153   (TYR   98  - ALA  102  <=> LEU  149  - THR  153 )                          
 148: 6c70-A jb57-A   201 - 205 <=>  193 - 197   (SER  218  - PHE  222  <=> GLU  193  - LEU  197 )                          
 148: 6c70-A jb57-A   235 - 238 <=>  369 - 372   (LEU  321  - SER  324  <=> VAL  369  - ILE  372 )                          
 148: 6c70-A jb57-A   241 - 244 <=>  373 - 376   (LYS  327  - VAL  330  <=> ARG  373  - SER  376 )                          
 148: 6c70-A jb57-A   246 - 249 <=>  377 - 380   (ARG  332  - HIS  335  <=> PRO  377  - GLN  380 )                          
 148: 6c70-A jb57-A   257 - 260 <=>  408 - 411   (VAL  343  - ALA  346  <=> ILE  408  - LEU  411 )                          
 148: 6c70-A jb57-A   262 - 284 <=>  507 - 529   (GLY  348  - THR  370  <=> GLN  507  - ILE  529 )                          
 148: 6c70-A jb57-A   286 - 290 <=>  530 - 534   (VAL  372  - ASN  376  <=> ASP  530  - LEU  534 )                          
 149: 6c70-A j8tj-A    11 -  14 <=>  362 - 365   (LEU   13  - ILE   16  <=> ALA  362  - THR  365 )                          
 149: 6c70-A j8tj-A    18 -  23 <=>  369 - 374   (GLN   20  - PHE   25  <=> VAL  369  - GLN  374 )                          
 149: 6c70-A j8tj-A    45 -  53 <=>  380 - 388   (LEU   47  - MET   55  <=> GLN  380  - HIS  388 )                          
 149: 6c70-A j8tj-A    55 -  58 <=>  389 - 392   (ALA   57  - LEU   60  <=> ALA  389  - ASP  392 )                          
 149: 6c70-A j8tj-A    67 -  82 <=>  394 - 409   (ASP   69  - ILE   84  <=> SER  394  - ILE  409 )                          
 149: 6c70-A j8tj-A   192 - 198 <=>  410 - 416   (SER  209  - LEU  215  <=> HIS  410  - PRO  416 )                          
 149: 6c70-A j8tj-A   202 - 205 <=>  444 - 447   (TRP  219  - PHE  222  <=> LYS  444  - ASP  447 )                          
 149: 6c70-A j8tj-A   257 - 260 <=>  449 - 452   (VAL  343  - ALA  346  <=> HIS  449  - PRO  452 )                          
 149: 6c70-A j8tj-A   261 - 282 <=>  454 - 475   (TYR  347  - GLN  368  <=> ARG  454  - MET  475 )                          
 149: 6c70-A j8tj-A   285 - 288 <=>  479 - 482   (LYS  371  - GLY  374  <=> ILE  479  - SER  482 )                          
 149: 6c70-A j8tj-A   292 - 321 <=>  483 - 512   (TYR  378  - SER  407  <=> LEU  483  - GLU  512 )                          
 149: 6c70-A j8tj-A   354 - 357 <=>  513 - 516   (ALA  440  - ILE  443  <=> GLY  513  - HIS  516 )                          
 149: 6c70-A j8tj-A   365 - 370 <=>  517 - 522   (VAL  451  - PHE  456  <=> ILE  517  - LEU  522 )                          
 149: 6c70-A j8tj-A   372 - 388 <=>  523 - 539   (SER  458  - LYS  474  <=> LYS  523  - TYR  539 )                          
 150: 6c70-A j3cd-A     1 -   4 <=>  143 - 146   (PHE    3  - GLN    6  <=> SER  143  - PHE  146 )                          
 150: 6c70-A j3cd-A    24 -  27 <=>  307 - 310   (MET   26  - TYR   29  <=> ALA  307  - ASP  310 )                          
 150: 6c70-A j3cd-A    31 -  34 <=>  318 - 321   (GLY   33  - PHE   36  <=> LEU  318  - GLU  321 )                          
 150: 6c70-A j3cd-A    64 -  82 <=>  358 - 376   (ASP   66  - ILE   84  <=> ILE  358  - ARG  376 )                          
 150: 6c70-A j3cd-A    85 -  88 <=>  377 - 380   (MET   87  - PHE   90  <=> PHE  377  - HIS  380 )                          
 150: 6c70-A j3cd-A   195 - 199 <=>  383 - 387   (LEU  212  - PHE  216  <=> TRP  383  - LEU  387 )                          
 150: 6c70-A j3cd-A   202 - 205 <=>  388 - 391   (TRP  219  - PHE  222  <=> SER  388  - PRO  391 )                          
 150: 6c70-A j3cd-A   256 - 287 <=>  396 - 427   (ALA  342  - ASN  373  <=> THR  396  - ASP  427 )                          
 150: 6c70-A j3cd-A   293 - 317 <=>  429 - 453   (ALA  379  - LEU  403  <=> ARG  429  - SER  453 )                          
 150: 6c70-A j3cd-A   355 - 358 <=>  454 - 457   (MET  441  - SER  444  <=> SER  454  - GLN  457 )                          
 150: 6c70-A j3cd-A   361 - 364 <=>  458 - 461   (LYS  447  - THR  450  <=> GLU  458  - ARG  461 )                          
 150: 6c70-A j3cd-A   367 - 379 <=>  464 - 476   (LEU  453  - THR  465  <=> SER  464  - ALA  476 )                          
 150: 6c70-A j3cd-A   385 - 388 <=>  569 - 572   (VAL  471  - LYS  474  <=> MET  569  - LEU  572 )                          
 151: 6c70-A j3s6-A     2 -   6 <=>  170 - 174   (LYS    4  - LEU    8  <=> PRO  170  - GLY  174 )                          
 151: 6c70-A j3s6-A    12 -  15 <=>  426 - 429   (PRO   14  - ARG   17  <=> SER  426  - THR  429 )                          
 151: 6c70-A j3s6-A    17 -  20 <=>  479 - 482   (MET   19  - VAL   22  <=> MET  479  - MET  482 )                          
 151: 6c70-A j3s6-A    33 -  36 <=>  497 - 500   (LYS   35  - HIS   38  <=> CYS  497  - SER  500 )                          
 151: 6c70-A j3s6-A    37 -  59 <=>  502 - 524   (ARG   39  - MET   61  <=> GLN  502  - SER  524 )                          
 151: 6c70-A j3s6-A    67 -  92 <=>  526 - 551   (ASP   69  - SER   94  <=> SER  526  - PRO  551 )                          
 151: 6c70-A j3s6-A    95 -  98 <=>  552 - 555   (PHE   97  - THR  100  <=> LEU  552  - HIS  555 )                          
 151: 6c70-A j3s6-A   261 - 276 <=>  566 - 581   (TYR  347  - LEU  362  <=> LEU  566  - ARG  581 )                          
 151: 6c70-A j3s6-A   279 - 282 <=>  582 - 585   (LEU  365  - GLN  368  <=> THR  582  - ARG  585 )                          
 151: 6c70-A j3s6-A   296 - 307 <=>  586 - 597   (VAL  382  - VAL  393  <=> THR  586  - ASN  597 )                          
 151: 6c70-A j3s6-A   312 - 320 <=>  644 - 652   (ILE  398  - GLU  406  <=> ALA  644  - ARG  652 )                          
 151: 6c70-A j3s6-A   382 - 386 <=>  729 - 733   (MET  468  - GLN  472  <=> ASP  729  - MET  733 )                          
 152: 6c70-A j42w-A     9 -  12 <=>  273 - 276   (ASP   11  - PRO   14  <=> SER  273  - SER  276 )                          
 152: 6c70-A j42w-A    16 -  19 <=>  308 - 311   (VAL   18  - GLY   21  <=> ARG  308  - ILE  311 )                          
 152: 6c70-A j42w-A    27 -  32 <=>  325 - 330   (TYR   29  - LYS   34  <=> ALA  325  - MET  330 )                          
 152: 6c70-A j42w-A    33 -  48 <=>  332 - 347   (LYS   35  - LEU   50  <=> ILE  332  - ASP  347 )                          
 152: 6c70-A j42w-A    51 -  54 <=>  348 - 351   (TYR   53  - MET   56  <=> LEU  348  - GLU  351 )                          
 152: 6c70-A j42w-A    57 -  60 <=>  354 - 357   (ASN   59  - MET   62  <=> SER  354  - SER  357 )                          
 152: 6c70-A j42w-A    62 -  91 <=>  362 - 391   (SER   64  - ARG   93  <=> ALA  362  - THR  391 )                          
 152: 6c70-A j42w-A    92 -  95 <=>  395 - 398   (SER   94  - PHE   97  <=> PRO  395  - HIS  398 )                          
 152: 6c70-A j42w-A   257 - 276 <=>  400 - 419   (VAL  343  - LEU  362  <=> ASN  400  - THR  419 )                          
 152: 6c70-A j42w-A   277 - 280 <=>  421 - 424   (THR  363  - ALA  366  <=> THR  421  - CYS  424 )                          
 152: 6c70-A j42w-A   294 - 298 <=>  427 - 431   (ALA  380  - GLY  384  <=> ARG  427  - TYR  431 )                          
 152: 6c70-A j42w-A   301 - 305 <=>  432 - 436   (LEU  387  - GLY  391  <=> PRO  432  - LEU  436 )                          
 153: 6c70-A j9v4-A    16 -  19 <=>   34 -  37   (VAL   18  - GLY   21  <=> GLU   34  - LYS   37 )                          
 153: 6c70-A j9v4-A    28 -  34 <=>   49 -  55   (TYR   30  - PHE   36  <=> TRP   49  - SER   55 )                          
 153: 6c70-A j9v4-A    35 -  38 <=>   57 -  60   (PRO   37  - ILE   40  <=> GLN   57  - LEU   60 )                          
 153: 6c70-A j9v4-A    41 -  50 <=>   91 - 100   (ILE   43  - GLN   52  <=> ILE   91  - VAL  100 )                          
 153: 6c70-A j9v4-A    65 -  68 <=>  152 - 155   (VAL   67  - LEU   70  <=> LYS  152  - SER  155 )                          
 153: 6c70-A j9v4-A    70 -  97 <=>  156 - 183   (ALA   72  - LYS   99  <=> PRO  156  - LYS  183 )                          
 153: 6c70-A j9v4-A    99 - 106 <=>  184 - 191   (LEU  101  - ASN  108  <=> SER  184  - LYS  191 )                          
 153: 6c70-A j9v4-A   245 - 248 <=>  192 - 195   (GLU  331  - LYS  334  <=> SER  192  - GLU  195 )                          
 153: 6c70-A j9v4-A   254 - 257 <=>  196 - 199   (VAL  340  - VAL  343  <=> PRO  196  - ILE  199 )                          
 153: 6c70-A j9v4-A   261 - 286 <=>  201 - 226   (TYR  347  - VAL  372  <=> TYR  201  - GLU  226 )                          
 153: 6c70-A j9v4-A   287 - 290 <=>  229 - 232   (ASN  373  - ASN  376  <=> GLY  229  - LEU  232 )                          
 154: 6c70-A jaed-A     2 -   7 <=>   25 -  30   (LYS    4  - VAL    9  <=> SER   25  - SER   30 )                          
 154: 6c70-A jaed-A    14 -  19 <=>   33 -  38   (ILE   16  - GLY   21  <=> THR   33  - TYR   38 )                          
 154: 6c70-A jaed-A    63 -  91 <=>  101 - 129   (ASP   65  - ARG   93  <=> SER  101  - SER  129 )                          
 154: 6c70-A jaed-A   259 - 278 <=>  131 - 150   (ASP  345  - LEU  364  <=> SER  131  - SER  150 )                          
 154: 6c70-A jaed-A   280 - 283 <=>  151 - 154   (ALA  366  - ALA  369  <=> HIS  151  - GLU  154 )                          
 154: 6c70-A jaed-A   294 - 305 <=>  155 - 166   (ALA  380  - GLY  391  <=> ASP  155  - LYS  166 )                          
 155: 6c70-A j5b5-A     1 -   4 <=>  122 - 125   (PHE    3  - GLN    6  <=> ALA  122  - SER  125 )                          
 155: 6c70-A j5b5-A    11 -  14 <=>  126 - 129   (LEU   13  - ILE   16  <=> SER  126  - MET  129 )                          
 155: 6c70-A j5b5-A    18 -  21 <=>  130 - 133   (GLN   20  - GLY   23  <=> ASP  130  - PRO  133 )                          
 155: 6c70-A j5b5-A    46 -  50 <=>  135 - 139   (LEU   48  - GLN   52  <=> GLU  135  - ASN  139 )                          
 155: 6c70-A j5b5-A    59 -  62 <=>  268 - 271   (MET   61  - SER   64  <=> VAL  268  - LEU  271 )                          
 155: 6c70-A j5b5-A    66 -  93 <=>  323 - 350   (ASP   68  - LYS   95  <=> TRP  323  - ALA  350 )                          
 155: 6c70-A j5b5-A    95 -  98 <=>  351 - 354   (PHE   97  - THR  100  <=> LEU  351  - LEU  354 )                          
 155: 6c70-A j5b5-A   250 - 279 <=>  356 - 385   (VAL  336  - LEU  365  <=> ALA  356  - ARG  385 )                          
 155: 6c70-A j5b5-A   281 - 284 <=>  386 - 389   (TYR  367  - THR  370  <=> LYS  386  - VAL  389 )                          
 155: 6c70-A j5b5-A   384 - 388 <=>  390 - 394   (LEU  470  - LYS  474  <=> SER  390  - GLU  394 )                          
 156: 6c70-A j7rt-A     1 -   5 <=>   56 -  60   (PHE    3  - GLY    7  <=> GLN   56  - ALA   60 )                          
 156: 6c70-A j7rt-A     9 -  12 <=>   61 -  64   (ASP   11  - PRO   14  <=> SER   61  - LEU   64 )                          
 156: 6c70-A j7rt-A    64 -  85 <=>  423 - 444   (ASP   66  - MET   87  <=> ARG  423  - ASN  444 )                          
 156: 6c70-A j7rt-A    88 -  91 <=>  445 - 448   (PHE   90  - ARG   93  <=> PRO  445  - PRO  448 )                          
 156: 6c70-A j7rt-A   260 - 283 <=>  450 - 473   (ALA  346  - ALA  369  <=> ASN  450  - ASP  473 )                          
 156: 6c70-A j7rt-A   284 - 287 <=>  475 - 478   (THR  370  - ASN  373  <=> LEU  475  - THR  478 )                          
 156: 6c70-A j7rt-A   288 - 291 <=>  481 - 484   (GLY  374  - VAL  377  <=> LYS  481  - ALA  484 )                          
 157: 6c70-A j3md-A    64 -  89 <=>   13 -  38   (ASP   66  - PRO   91  <=> GLU   13  - GLU   38 )                          
 157: 6c70-A j3md-A    91 - 106 <=>   39 -  54   (ARG   93  - ASN  108  <=> ASN   39  - GLY   54 )                          
 157: 6c70-A j3md-A   122 - 126 <=>   59 -  63   (ALA  124  - MET  128  <=> VAL   59  - LEU   63 )                          
 157: 6c70-A j3md-A   248 - 286 <=>   66 - 104   (LYS  334  - VAL  372  <=> GLN   66  - ARG  104 )                          
 157: 6c70-A j3md-A   287 - 290 <=>  107 - 110   (ASN  373  - ASN  376  <=> LEU  107  - LEU  110 )                          
 158: 6c70-A j8u8-A    64 -  96 <=>    1 -  33   (ASP   66  - TYR   98  <=> MET    1  - ASP   33 )                          
 158: 6c70-A j8u8-A    99 - 102 <=>   36 -  39   (LEU  101  - TRP  104  <=> ALA   36  - THR   39 )                          
 158: 6c70-A j8u8-A   259 - 284 <=>   46 -  71   (ASP  345  - THR  370  <=> GLY   46  - HIS   71 )                          
 159: 6c70-A jbtp-A     9 -  12 <=>   73 -  76   (ASP   11  - PRO   14  <=> LEU   73  - VAL   76 )                          
 159: 6c70-A jbtp-A    15 -  21 <=>   77 -  83   (ARG   17  - GLY   23  <=> ARG   77  - HIS   83 )                          
 159: 6c70-A jbtp-A    48 -  62 <=>   92 - 106   (LEU   50  - SER   64  <=> ALA   92  - ASP  106 )                          
 159: 6c70-A jbtp-A    63 -  66 <=>  116 - 119   (ASP   65  - ASP   68  <=> THR  116  - LYS  119 )                          
 159: 6c70-A jbtp-A    69 -  99 <=>  121 - 151   (THR   71  - LEU  101  <=> HIS  121  - GLY  151 )                          
 159: 6c70-A jbtp-A   256 - 287 <=>  152 - 183   (ALA  342  - ASN  373  <=> LYS  152  - PRO  183 )                          
 159: 6c70-A jbtp-A   288 - 291 <=>  186 - 189   (GLY  374  - VAL  377  <=> LEU  186  - THR  189 )                          
 159: 6c70-A jbtp-A   308 - 315 <=>  207 - 214   (PHE  394  - ASN  401  <=> PHE  207  - GLY  214 )                          
 160: 6c70-A jamd-A    63 -  91 <=>  713 - 741   (ASP   65  - ARG   93  <=> GLU  713  - LYS  741 )                          
 160: 6c70-A jamd-A   256 - 280 <=>  746 - 770   (ALA  342  - ALA  366  <=> ALA  746  - ALA  770 )                          
 160: 6c70-A jamd-A   281 - 284 <=>  799 - 802   (TYR  367  - THR  370  <=> ALA  799  - ALA  802 )                          
 160: 6c70-A jamd-A   291 - 294 <=>  845 - 848   (VAL  377  - ALA  380  <=> PHE  845  - LEU  848 )                          
 160: 6c70-A jamd-A   312 - 315 <=> 1143 -1146   (ILE  398  - ASN  401  <=> PHE 1143  - ALA 1146 )                          
 160: 6c70-A jamd-A   317 - 320 <=> 1152 -1155   (LEU  403  - GLU  406  <=> SER 1152  - ALA 1155 )                          
 160: 6c70-A jamd-A   322 - 325 <=> 1158 -1161   (SER  408  - MET  411  <=> PRO 1158  - LYS 1161 )                          
 161: 6c70-A j3my-A    25 -  28 <=>    1 -   4   (PHE   27  - TYR   30  <=> MET    1  - ASP    4 )                          
 161: 6c70-A j3my-A    36 -  39 <=>    7 -  10   (HIS   38  - TYR   41  <=> GLU    7  - LEU   10 )                          
 161: 6c70-A j3my-A    60 -  64 <=>   56 -  60   (MET   62  - ASP   66  <=> ALA   56  - GLN   60 )                          
 161: 6c70-A j3my-A    65 -  99 <=>   62 -  96   (VAL   67  - LEU  101  <=> SER   62  - GLY   96 )                          
 161: 6c70-A j3my-A   256 - 262 <=>   98 - 104   (ALA  342  - GLY  348  <=> PRO   98  - LYS  104 )                          
 161: 6c70-A j3my-A   263 - 278 <=>  106 - 121   (VAL  349  - LEU  364  <=> ASP  106  - GLY  121 )                          
 161: 6c70-A j3my-A   281 - 284 <=>  122 - 125   (TYR  367  - THR  370  <=> TYR  122  - LEU  125 )                          
 161: 6c70-A j3my-A   286 - 289 <=>  126 - 129   (VAL  372  - VAL  375  <=> GLY  126  - SER  129 )                          
 161: 6c70-A j3my-A   319 - 322 <=>  274 - 277   (GLU  405  - SER  408  <=> TYR  274  - TYR  277 )                          
 161: 6c70-A j3my-A   354 - 357 <=>  279 - 282   (ALA  440  - ILE  443  <=> ILE  279  - ASN  282 )                          
 161: 6c70-A j3my-A   367 - 370 <=>  442 - 445   (LEU  453  - PHE  456  <=> PRO  442  - ALA  445 )                          
 161: 6c70-A j3my-A   373 - 376 <=>  446 - 449   (VAL  459  - ALA  462  <=> VAL  446  - PRO  449 )                          
 161: 6c70-A j3my-A   377 - 387 <=>  463 - 473   (VAL  463  - LEU  473  <=> SER  463  - LEU  473 )                          
 162: 6c70-A jauc-A    20 -  29 <=>   12 -  21   (VAL   22  - SER   31  <=> LEU   12  - HIS   21 )                          
 162: 6c70-A jauc-A    52 -  55 <=>   66 -  69   (GLY   54  - ALA   57  <=> LYS   66  - ARG   69 )                          
 162: 6c70-A jauc-A    57 -  60 <=>   70 -  73   (ASN   59  - MET   62  <=> LEU   70  - ASP   73 )                          
 162: 6c70-A jauc-A    64 -  97 <=>  193 - 226   (ASP   66  - LYS   99  <=> THR  193  - ALA  226 )                          
 162: 6c70-A jauc-A   104 - 107 <=>  239 - 242   (ASN  106  - SER  109  <=> ASP  239  - ALA  242 )                          
 162: 6c70-A jauc-A   245 - 259 <=>  243 - 257   (GLU  331  - ASP  345  <=> TYR  243  - ASN  257 )                          
 162: 6c70-A jauc-A   261 - 284 <=>  258 - 281   (TYR  347  - THR  370  <=> VAL  258  - TRP  281 )                          
 162: 6c70-A jauc-A   285 - 290 <=>  283 - 288   (LYS  371  - ASN  376  <=> ILE  283  - LEU  288 )                          
 162: 6c70-A jauc-A   328 - 333 <=>  475 - 480   (ALA  414  - TRP  419  <=> SER  475  - SER  480 )                          
 162: 6c70-A jauc-A   335 - 339 <=>  481 - 485   (ASP  421  - GLU  425  <=> ALA  481  - ALA  485 )                          
 163: 6c70-A j5as-A     6 -  11 <=>  209 - 214   (LEU    8  - LEU   13  <=> ALA  209  - LEU  214 )                          
 163: 6c70-A j5as-A    27 -  31 <=>  216 - 220   (TYR   29  - GLY   33  <=> LYS  216  - GLU  220 )                          
 163: 6c70-A j5as-A    60 -  64 <=>  239 - 243   (MET   62  - ASP   66  <=> THR  239  - HIS  243 )                          
 163: 6c70-A j5as-A    67 -  99 <=>  244 - 276   (ASP   69  - LEU  101  <=> ARG  244  - GLY  276 )                          
 163: 6c70-A j5as-A   256 - 275 <=>  278 - 297   (ALA  342  - THR  361  <=> LEU  278  - ALA  297 )                          
 163: 6c70-A j5as-A   276 - 282 <=>  299 - 305   (LEU  362  - GLN  368  <=> HIS  299  - LYS  305 )                          
 163: 6c70-A j5as-A   285 - 289 <=>  306 - 310   (LYS  371  - VAL  375  <=> PRO  306  - ASP  310 )                          
 163: 6c70-A j5as-A   305 - 308 <=>  338 - 341   (GLY  391  - PHE  394  <=> LEU  338  - VAL  341 )                          
 163: 6c70-A j5as-A   341 - 344 <=>  439 - 442   (LYS  427  - VAL  430  <=> LEU  439  - ALA  442 )                          
 163: 6c70-A j5as-A   346 - 352 <=>  443 - 449   (ILE  432  - GLN  438  <=> ASP  443  - LYS  449 )                          
 163: 6c70-A j5as-A   353 - 356 <=>  451 - 454   (LYS  439  - SER  442  <=> GLY  451  - GLY  454 )                          
 163: 6c70-A j5as-A   363 - 366 <=>  618 - 621   (PHE  449  - SER  452  <=> ALA  618  - GLY  621 )                          
 163: 6c70-A j5as-A   369 - 372 <=>  624 - 627   (LEU  455  - SER  458  <=> VAL  624  - GLY  627 )                          
 163: 6c70-A j5as-A   374 - 379 <=>  640 - 645   (LEU  460  - THR  465  <=> GLU  640  - GLU  645 )                          
 163: 6c70-A j5as-A   383 - 386 <=>  647 - 650   (VAL  469  - GLN  472  <=> VAL  647  - LYS  650 )                          
 164: 6c70-A j67n-A     3 -  18 <=>   41 -  56   (HIS    5  - GLN   20  <=> ALA   41  - PHE   56 )                          
 164: 6c70-A j67n-A    20 -  23 <=>   57 -  60   (VAL   22  - PHE   25  <=> LEU   57  - PHE   60 )                          
 164: 6c70-A j67n-A    46 -  60 <=>   64 -  78   (LEU   48  - MET   62  <=> ASP   64  - SER   78 )                          
 164: 6c70-A j67n-A    63 -  98 <=>   93 - 128   (ASP   65  - THR  100  <=> SER   93  - GLY  128 )                          
 164: 6c70-A j67n-A   258 - 284 <=>  135 - 161   (GLY  344  - THR  370  <=> VAL  135  - LEU  161 )                          
 164: 6c70-A j67n-A   285 - 288 <=>  163 - 166   (LYS  371  - GLY  374  <=> VAL  163  - ASP  166 )                          
 164: 6c70-A j67n-A   289 - 309 <=>  215 - 235   (VAL  375  - LEU  395  <=> PRO  215  - ILE  235 )                          
 164: 6c70-A j67n-A   363 - 366 <=>  240 - 243   (PHE  449  - SER  452  <=> VAL  240  - PHE  243 )                          
 165: 6c70-A j8lp-A    29 -  37 <=>  390 - 398   (SER   31  - ARG   39  <=> PRO  390  - ASN  398 )                          
 165: 6c70-A j8lp-A    38 -  41 <=>  430 - 433   (ILE   40  - ILE   43  <=> PRO  430  - VAL  433 )                          
 165: 6c70-A j8lp-A    64 -  94 <=>  468 - 498   (ASP   66  - ILE   96  <=> THR  468  - GLN  498 )                          
 165: 6c70-A j8lp-A    99 - 102 <=>  503 - 506   (LEU  101  - TRP  104  <=> VAL  503  - SER  506 )                          
 165: 6c70-A j8lp-A   256 - 284 <=>  510 - 538   (ALA  342  - THR  370  <=> GLY  510  - CYS  538 )                          
 165: 6c70-A j8lp-A   285 - 288 <=>  541 - 544   (LYS  371  - GLY  374  <=> LEU  541  - ALA  544 )                          
 165: 6c70-A j8lp-A   292 - 313 <=>  545 - 566   (TYR  378  - PHE  399  <=> ALA  545  - GLU  566 )                          
 165: 6c70-A j8lp-A   315 - 318 <=>  567 - 570   (ASN  401  - ILE  404  <=> LEU  567  - SER  570 )                          
 165: 6c70-A j8lp-A   355 - 358 <=>  571 - 574   (MET  441  - SER  444  <=> GLY  571  - TYR  574 )                          
 165: 6c70-A j8lp-A   361 - 364 <=>  576 - 579   (LYS  447  - THR  450  <=> PHE  576  - ALA  579 )                          
 165: 6c70-A j8lp-A   368 - 380 <=>  582 - 594   (ASP  454  - TYR  466  <=> ASN  582  - PHE  594 )                          
 166: 6c70-A j3ic-A    28 -  41 <=>   21 -  34   (TYR   30  - ILE   43  <=> LEU   21  - ALA   34 )                          
 166: 6c70-A j3ic-A    49 -  63 <=>   39 -  53   (LEU   51  - ASP   65  <=> ILE   39  - ALA   53 )                          
 166: 6c70-A j3ic-A    64 -  83 <=>   63 -  82   (ASP   66  - VAL   85  <=> ALA   63  - TRP   82 )                          
 166: 6c70-A j3ic-A    85 -  95 <=>   83 -  93   (MET   87  - PHE   97  <=> ILE   83  - GLY   93 )                          
 166: 6c70-A j3ic-A   256 - 259 <=>   94 -  97   (ALA  342  - ASP  345  <=> ARG   94  - SER   97 )                          
 166: 6c70-A j3ic-A   261 - 280 <=>   98 - 117   (TYR  347  - ALA  366  <=> LEU   98  - LYS  117 )                          
 166: 6c70-A j3ic-A   371 - 376 <=>  125 - 130   (ALA  457  - ALA  462  <=> LYS  125  - PHE  130 )                          
 167: 6c70-A jbco-A    60 -  63 <=>    2 -   5   (MET   62  - ASP   65  <=> ALA    2  - ASP    5 )                          
 167: 6c70-A jbco-A    64 -  88 <=>   13 -  37   (ASP   66  - PHE   90  <=> GLN   13  - ALA   37 )                          
 167: 6c70-A jbco-A    90 -  93 <=>   38 -  41   (VAL   92  - LYS   95  <=> ALA   38  - THR   41 )                          
 167: 6c70-A jbco-A   260 - 286 <=>   42 -  68   (ALA  346  - VAL  372  <=> PRO   42  - HIS   68 )                          
 167: 6c70-A jbco-A   287 - 290 <=>   71 -  74   (ASN  373  - ASN  376  <=> ALA   71  - GLY   74 )                          
 168: 6c70-A j5ob-A    10 -  13 <=>  378 - 381   (LEU   12  - ASN   15  <=> SER  378  - ALA  381 )                          
 168: 6c70-A j5ob-A    19 -  22 <=>  432 - 435   (GLY   21  - HIS   24  <=> HIS  432  - THR  435 )                          
 168: 6c70-A j5ob-A    31 -  38 <=>  443 - 450   (GLY   33  - ILE   40  <=> ALA  443  - THR  450 )                          
 168: 6c70-A j5ob-A    41 -  55 <=>  456 - 470   (ILE   43  - ALA   57  <=> GLU  456  - GLU  470 )                          
 168: 6c70-A j5ob-A    56 -  79 <=>  472 - 495   (VAL   58  - LEU   81  <=> ARG  472  - LEU  495 )                          
 168: 6c70-A j5ob-A    80 -  88 <=>  497 - 505   (HIS   82  - PHE   90  <=> LYS  497  - SER  505 )                          
 168: 6c70-A j5ob-A    90 -  93 <=>  506 - 509   (VAL   92  - LYS   95  <=> ARG  506  - GLY  509 )                          
 168: 6c70-A j5ob-A    95 -  98 <=>  510 - 513   (PHE   97  - THR  100  <=> SER  510  - ARG  513 )                          
 168: 6c70-A j5ob-A   257 - 283 <=>  514 - 540   (VAL  343  - ALA  369  <=> GLN  514  - PRO  540 )                          
 168: 6c70-A j5ob-A   293 - 307 <=>  543 - 557   (ALA  379  - VAL  393  <=> LYS  543  - ALA  557 )                          
 168: 6c70-A j5ob-A   355 - 358 <=>  566 - 569   (MET  441  - SER  444  <=> ARG  566  - PRO  569 )                          
 168: 6c70-A j5ob-A   361 - 364 <=>  571 - 574   (LYS  447  - THR  450  <=> SER  571  - ALA  574 )                          
 168: 6c70-A j5ob-A   371 - 380 <=>  581 - 590   (ALA  457  - TYR  466  <=> MET  581  - GLY  590 )                          
 169: 6c70-A j3l9-A     6 -   9 <=>   36 -  39   (LEU    8  - ASP   11  <=> THR   36  - VAL   39 )                          
 169: 6c70-A j3l9-A    34 -  37 <=>  216 - 219   (PHE   36  - ARG   39  <=> ASP  216  - GLY  219 )                          
 169: 6c70-A j3l9-A    40 -  44 <=>  220 - 224   (CYS   42  - LEU   46  <=> PRO  220  - PRO  224 )                          
 169: 6c70-A j3l9-A    47 -  50 <=>  225 - 228   (LEU   49  - GLN   52  <=> SER  225  - MET  228 )                          
 169: 6c70-A j3l9-A    56 -  62 <=>  239 - 245   (VAL   58  - SER   64  <=> LEU  239  - SER  245 )                          
 169: 6c70-A j3l9-A    68 -  88 <=>  246 - 266   (LEU   70  - PHE   90  <=> ASP  246  - SER  266 )                          
 169: 6c70-A j3l9-A    89 -  92 <=>  268 - 271   (PRO   91  - SER   94  <=> PRO  268  - SER  271 )                          
 169: 6c70-A j3l9-A   259 - 283 <=>  273 - 297   (ASP  345  - ALA  369  <=> GLU  273  - GLY  297 )                          
 169: 6c70-A j3l9-A   296 - 308 <=>  298 - 310   (VAL  382  - PHE  394  <=> ASP  298  - LYS  310 )                          
 169: 6c70-A j3l9-A   311 - 315 <=>  311 - 315   (CYS  397  - ASN  401  <=> PRO  311  - ASP  315 )                          
 169: 6c70-A j3l9-A   366 - 382 <=>  316 - 332   (SER  452  - MET  468  <=> HIS  316  - GLY  332 )                          
 170: 6c70-A j5f2-A    30 -  94 <=>    1 -  65   (GLU   32  - ILE   96  <=> MET    1  - TRP   65 )                          
 170: 6c70-A j5f2-A    96 -  99 <=>   66 -  69   (TYR   98  - LEU  101  <=> ARG   66  - GLU   69 )                          
 170: 6c70-A j5f2-A   154 - 157 <=>  121 - 124   (PRO  171  - ARG  174  <=> LYS  121  - THR  124 )                          
 170: 6c70-A j5f2-A   158 - 161 <=>  126 - 129   (LEU  175  - ARG  178  <=> GLU  126  - GLY  129 )                          
 170: 6c70-A j5f2-A   185 - 214 <=>  133 - 162   (LEU  202  - LYS  231  <=> SER  133  - ASN  162 )                          
 170: 6c70-A j5f2-A   215 - 223 <=>  164 - 172   (ALA  232  - LEU  240  <=> ILE  164  - SER  172 )                          
 170: 6c70-A j5f2-A   252 - 256 <=>  197 - 201   (ARG  338  - ALA  342  <=> ARG  197  - THR  201 )                          
 170: 6c70-A j5f2-A   358 - 362 <=>  400 - 404   (SER  444  - PHE  448  <=> VAL  400  - VAL  404 )                          
 170: 6c70-A j5f2-A   363 - 366 <=>  406 - 409   (PHE  449  - SER  452  <=> TYR  406  - GLU  409 )                          
 170: 6c70-A j5f2-A   375 - 382 <=>  447 - 454   (GLY  461  - MET  468  <=> LEU  447  - GLU  454 )                          
 171: 6c70-A j6ul-A     1 -   4 <=>   51 -  54   (PHE    3  - GLN    6  <=> SER   51  - TRP   54 )                          
 171: 6c70-A j6ul-A     6 -   9 <=>  134 - 137   (LEU    8  - ASP   11  <=> ARG  134  - PRO  137 )                          
 171: 6c70-A j6ul-A    11 -  14 <=>  363 - 366   (LEU   13  - ILE   16  <=> PRO  363  - PRO  366 )                          
 171: 6c70-A j6ul-A    17 -  20 <=>  368 - 371   (MET   19  - VAL   22  <=> THR  368  - ASN  371 )                          
 171: 6c70-A j6ul-A    64 -  81 <=>  418 - 435   (ASP   66  - PRO   83  <=> SER  418  - GLU  435 )                          
 171: 6c70-A j6ul-A   189 - 196 <=>  436 - 443   (MET  206  - ASP  213  <=> GLN  436  - THR  443 )                          
 171: 6c70-A j6ul-A   265 - 279 <=>  444 - 458   (LEU  351  - LEU  365  <=> ARG  444  - LEU  458 )                          
 171: 6c70-A j6ul-A   282 - 288 <=>  459 - 465   (GLN  368  - GLY  374  <=> SER  459  - PRO  465 )                          
 171: 6c70-A j6ul-A   289 - 292 <=>  469 - 472   (VAL  375  - TYR  378  <=> GLU  469  - ILE  472 )                          
 171: 6c70-A j6ul-A   295 - 313 <=>  497 - 515   (THR  381  - PHE  399  <=> THR  497  - ILE  515 )                          
 171: 6c70-A j6ul-A   365 - 388 <=>  516 - 539   (VAL  451  - LYS  474  <=> LEU  516  - SER  539 )                          
 172: 6c70-A j7gi-A    40 -  54 <=>  118 - 132   (CYS   42  - MET   56  <=> LEU  118  - ILE  132 )                          
 172: 6c70-A j7gi-A    56 -  60 <=>  133 - 137   (VAL   58  - MET   62  <=> PRO  133  - GLU  137 )                          
 172: 6c70-A j7gi-A    63 -  93 <=>  167 - 197   (ASP   65  - LYS   95  <=> LEU  167  - VAL  197 )                          
 172: 6c70-A j7gi-A    95 -  98 <=>  199 - 202   (PHE   97  - THR  100  <=> GLY  199  - GLY  202 )                          
 172: 6c70-A j7gi-A   262 - 284 <=>  208 - 230   (GLY  348  - THR  370  <=> ALA  208  - GLN  230 )                          
 172: 6c70-A j7gi-A   285 - 288 <=>  232 - 235   (LYS  371  - GLY  374  <=> LYS  232  - ASP  235 )                          
 172: 6c70-A j7gi-A   290 - 293 <=>  261 - 264   (ASN  376  - ALA  379  <=> ALA  261  - HIS  264 )                          
 173: 6c70-A jamc-A     1 -   5 <=>   90 -  94   (PHE    3  - GLY    7  <=> ASP   90  - THR   94 )                          
 173: 6c70-A jamc-A    64 -  89 <=>  672 - 697   (ASP   66  - PRO   91  <=> ALA  672  - GLN  697 )                          
 173: 6c70-A jamc-A    91 -  95 <=>  698 - 702   (ARG   93  - PHE   97  <=> VAL  698  - GLU  702 )                          
 173: 6c70-A jamc-A   260 - 286 <=>  703 - 729   (ALA  346  - VAL  372  <=> ARG  703  - TRP  729 )                          
 173: 6c70-A jamc-A   287 - 290 <=>  732 - 735   (ASN  373  - ASN  376  <=> ILE  732  - LEU  735 )                          
 174: 6c70-A jaka-A    50 -  53 <=>  262 - 265   (GLN   52  - MET   55  <=> PRO  262  - PRO  265 )                          
 174: 6c70-A jaka-A    60 -  64 <=>  277 - 281   (MET   62  - ASP   66  <=> LEU  277  - LEU  281 )                          
 174: 6c70-A jaka-A    65 -  88 <=>  283 - 306   (VAL   67  - PHE   90  <=> PRO  283  - LEU  306 )                          
 174: 6c70-A jaka-A    90 -  94 <=>  307 - 311   (VAL   92  - ILE   96  <=> ASN  307  - SER  311 )                          
 174: 6c70-A jaka-A   258 - 282 <=>  312 - 336   (GLY  344  - GLN  368  <=> ASP  312  - SER  336 )                          
 174: 6c70-A jaka-A   292 - 310 <=>  338 - 356   (TYR  378  - PHE  396  <=> SER  338  - HIS  356 )                          
 174: 6c70-A jaka-A   313 - 316 <=>  364 - 367   (PHE  399  - ARG  402  <=> LEU  364  - GLU  367 )                          
 174: 6c70-A jaka-A   366 - 375 <=>  368 - 377   (SER  452  - GLY  461  <=> THR  368  - VAL  377 )                          
 175: 6c70-A jbr7-A    64 -  89 <=>  113 - 138   (ASP   66  - PRO   91  <=> ARG  113  - ILE  138 )                          
 175: 6c70-A jbr7-A    91 - 102 <=>  139 - 150   (ARG   93  - TRP  104  <=> LEU  139  - LYS  150 )                          
 175: 6c70-A jbr7-A   249 - 260 <=>  152 - 163   (HIS  335  - ALA  346  <=> ALA  152  - ILE  163 )                          
 175: 6c70-A jbr7-A   261 - 284 <=>  167 - 190   (TYR  347  - THR  370  <=> ILE  167  - ILE  190 )                          
 175: 6c70-A jbr7-A   285 - 288 <=>  193 - 196   (LYS  371  - GLY  374  <=> ALA  193  - ALA  196 )                          
 176: 6c70-A j46c-A    64 -  92 <=>   11 -  39   (ASP   66  - SER   94  <=> GLY   11  - ALA   39 )                          
 176: 6c70-A j46c-A   260 - 277 <=>   42 -  59   (ALA  346  - THR  363  <=> LEU   42  - PHE   59 )                          
 176: 6c70-A j46c-A   278 - 282 <=>   61 -  65   (LEU  364  - GLN  368  <=> LYS   61  - PHE   65 )                          
 176: 6c70-A j46c-A   285 - 290 <=>   68 -  73   (LYS  371  - ASN  376  <=> SER   68  - ALA   73 )                          
 176: 6c70-A j46c-A   302 - 305 <=>  236 - 239   (TYR  388  - GLY  391  <=> TYR  236  - GLY  239 )                          
 176: 6c70-A j46c-A   310 - 313 <=>  284 - 287   (PHE  396  - PHE  399  <=> ALA  284  - TYR  287 )                          
 176: 6c70-A j46c-A   315 - 328 <=>  288 - 301   (ASN  401  - ALA  414  <=> GLN  288  - ASP  301 )                          
 176: 6c70-A j46c-A   347 - 350 <=>  302 - 305   (VAL  433  - GLN  436  <=> GLY  302  - VAL  305 )                          
 176: 6c70-A j46c-A   353 - 359 <=>  306 - 312   (LYS  439  - GLY  445  <=> THR  306  - GLY  312 )                          
 176: 6c70-A j46c-A   369 - 372 <=>  316 - 319   (LEU  455  - SER  458  <=> THR  316  - LEU  319 )                          
 177: 6c70-A j85f-A    65 -  90 <=>  264 - 289   (VAL   67  - VAL   92  <=> PRO  264  - ASP  289 )                          
 177: 6c70-A j85f-A    95 - 103 <=>  291 - 299   (PHE   97  - ASN  105  <=> PRO  291  - ALA  299 )                          
 177: 6c70-A j85f-A   129 - 132 <=>  308 - 311   (LEU  131  - CYS  134  <=> ILE  308  - ILE  311 )                          
 177: 6c70-A j85f-A   189 - 194 <=>  329 - 334   (MET  206  - SER  211  <=> ALA  329  - ILE  334 )                          
 177: 6c70-A j85f-A   259 - 286 <=>  420 - 447   (ASP  345  - VAL  372  <=> ASP  420  - GLN  447 )                          
 177: 6c70-A j85f-A   291 - 294 <=>  448 - 451   (VAL  377  - ALA  380  <=> MET  448  - ILE  451 )                          
 177: 6c70-A j85f-A   297 - 300 <=>  452 - 455   (ILE  383  - LEU  386  <=> ILE  452  - THR  455 )                          
 177: 6c70-A j85f-A   322 - 325 <=>  478 - 481   (SER  408  - MET  411  <=> TYR  478  - ASP  481 )                          
 177: 6c70-A j85f-A   328 - 333 <=>  482 - 487   (ALA  414  - TRP  419  <=> GLU  482  - PRO  487 )                          
 178: 6c70-A j4lx-A    63 -  67 <=>    2 -   6   (ASP   65  - ASP   69  <=> SER    2  - PRO    6 )                          
 178: 6c70-A j4lx-A    69 -  88 <=>    7 -  26   (THR   71  - PHE   90  <=> LYS    7  - LYS   26 )                          
 178: 6c70-A j4lx-A   261 - 278 <=>   29 -  46   (TYR  347  - LEU  364  <=> ARG   29  - SER   46 )                          
 178: 6c70-A j4lx-A   280 - 283 <=>   47 -  50   (ALA  366  - ALA  369  <=> SER   47  - ASN   50 )                          
 178: 6c70-A j4lx-A   357 - 363 <=>   82 -  88   (ILE  443  - PHE  449  <=> HIS   82  - ILE   88 )                          
 178: 6c70-A j4lx-A   366 - 369 <=>  116 - 119   (SER  452  - LEU  455  <=> ARG  116  - LEU  119 )                          
 179: 6c70-A j4ob-A     1 -   4 <=>   41 -  44   (PHE    3  - GLN    6  <=> GLY   41  - ARG   44 )                          
 179: 6c70-A j4ob-A    60 -  63 <=>   82 -  85   (MET   62  - ASP   65  <=> ALA   82  - GLN   85 )                          
 179: 6c70-A j4ob-A    64 -  77 <=>  141 - 154   (ASP   66  - PHE   79  <=> SER  141  - GLY  154 )                          
 179: 6c70-A j4ob-A    78 -  88 <=>  174 - 184   (PHE   80  - PHE   90  <=> GLY  174  - ALA  184 )                          
 179: 6c70-A j4ob-A    90 -  93 <=>  185 - 188   (VAL   92  - LYS   95  <=> ALA  185  - THR  188 )                          
 179: 6c70-A j4ob-A   258 - 280 <=>  189 - 211   (GLY  344  - ALA  366  <=> PRO  189  - SER  211 )                          
 179: 6c70-A j4ob-A   380 - 383 <=>  212 - 215   (TYR  466  - VAL  469  <=> GLY  212  - GLN  215 )                          
 180: 6c70-A jbaf-A    63 -  91 <=>   60 -  88   (ASP   65  - ARG   93  <=> ASN   60  - CYS   88 )                          
 180: 6c70-A jbaf-A    95 -  98 <=>   89 -  92   (PHE   97  - THR  100  <=> THR   89  - GLY   92 )                          
 180: 6c70-A jbaf-A   257 - 280 <=>   93 - 116   (VAL  343  - ALA  366  <=> ARG   93  - CYS  116 )                          
 180: 6c70-A jbaf-A   380 - 388 <=>  117 - 125   (TYR  466  - LYS  474  <=> ARG  117  - GLN  125 )                          
 181: 6c70-A j2y2-A    64 -  89 <=>  128 - 153   (ASP   66  - PRO   91  <=> CYS  128  - LEU  153 )                          
 181: 6c70-A j2y2-A    91 - 101 <=>  154 - 164   (ARG   93  - ILE  103  <=> ARG  154  - ALA  164 )                          
 181: 6c70-A j2y2-A   102 - 111 <=>  166 - 175   (TRP  104  - PHE  113  <=> ALA  166  - ALA  175 )                          
 181: 6c70-A j2y2-A   238 - 241 <=>  177 - 180   (SER  324  - LYS  327  <=> ALA  177  - HIS  180 )                          
 181: 6c70-A j2y2-A   243 - 284 <=>  181 - 222   (TRP  329  - THR  370  <=> ASP  181  - LYS  222 )                          
 181: 6c70-A j2y2-A   285 - 288 <=>  224 - 227   (LYS  371  - GLY  374  <=> TRP  224  - GLY  227 )                          
 181: 6c70-A j2y2-A   290 - 294 <=>  243 - 247   (ASN  376  - ALA  380  <=> ARG  243  - VAL  247 )                          
 181: 6c70-A j2y2-A   298 - 301 <=>  248 - 251   (GLY  384  - LEU  387  <=> VAL  248  - GLU  251 )                          
 181: 6c70-A j2y2-A   334 - 339 <=>  312 - 317   (TYR  420  - GLU  425  <=> LEU  312  - PHE  317 )                          
 182: 6c70-A jauv-A     4 -   7 <=>  252 - 255   (GLN    6  - VAL    9  <=> LYS  252  - ASP  255 )                          
 182: 6c70-A jauv-A    26 -  29 <=>  257 - 260   (ASN   28  - SER   31  <=> PRO  257  - ALA  260 )                          
 182: 6c70-A jauv-A    30 -  33 <=>  264 - 267   (GLU   32  - LYS   35  <=> ALA  264  - ASN  267 )                          
 182: 6c70-A jauv-A    36 -  39 <=>  321 - 324   (HIS   38  - TYR   41  <=> ASN  321  - PHE  324 )                          
 182: 6c70-A jauv-A    63 -  95 <=>  431 - 463   (ASP   65  - PHE   97  <=> GLU  431  - GLY  463 )                          
 182: 6c70-A jauv-A   260 - 290 <=>  464 - 494   (ALA  346  - ASN  376  <=> ALA  464  - ALA  494 )                          
 182: 6c70-A jauv-A   321 - 324 <=>  515 - 518   (SER  407  - VAL  410  <=> GLU  515  - ASP  518 )                          
 182: 6c70-A jauv-A   329 - 332 <=>  520 - 523   (TYR  415  - HIS  418  <=> PRO  520  - GLY  523 )                          
 182: 6c70-A jauv-A   335 - 343 <=>  524 - 532   (ASP  421  - PHE  429  <=> GLN  524  - ARG  532 )                          
 183: 6c70-A j6b7-A    63 -  91 <=>    2 -  30   (ASP   65  - ARG   93  <=> LEU    2  - GLY   30 )                          
 183: 6c70-A j6b7-A    95 -  98 <=>   31 -  34   (PHE   97  - THR  100  <=> SER   31  - VAL   34 )                          
 183: 6c70-A j6b7-A   256 - 286 <=>   35 -  65   (ALA  342  - VAL  372  <=> LEU   35  - GLU   65 )                          
 183: 6c70-A j6b7-A   287 - 290 <=>   67 -  70   (ASN  373  - ASN  376  <=> ARG   67  - ILE   70 )                          
 184: 6c70-A j3gu-A     1 -  13 <=>   49 -  61   (PHE    3  - ASN   15  <=> PRO   49  - PHE   61 )                          
 184: 6c70-A j3gu-A    65 -  94 <=>  143 - 172   (VAL   67  - ILE   96  <=> ASP  143  - TYR  172 )                          
 184: 6c70-A j3gu-A   255 - 283 <=>  180 - 208   (THR  341  - ALA  369  <=> VAL  180  - GLY  208 )                          
 184: 6c70-A j3gu-A   295 - 298 <=>  211 - 214   (THR  381  - GLY  384  <=> GLN  211  - LEU  214 )                          
 185: 6c70-A j9su-A     1 -   4 <=>  398 - 401   (PHE    3  - GLN    6  <=> SER  398  - LEU  401 )                          
 185: 6c70-A j9su-A    31 -  37 <=>  415 - 421   (GLY   33  - ARG   39  <=> ALA  415  - GLY  421 )                          
 185: 6c70-A j9su-A    39 -  57 <=>  422 - 440   (TYR   41  - ASN   59  <=> PRO  422  - GLU  440 )                          
 185: 6c70-A j9su-A    59 -  62 <=>  441 - 444   (MET   61  - SER   64  <=> LEU  441  - ASP  444 )                          
 185: 6c70-A j9su-A    67 -  86 <=>  447 - 466   (ASP   69  - ILE   88  <=> ASN  447  - THR  466 )                          
 185: 6c70-A j9su-A   263 - 279 <=>  490 - 506   (VAL  349  - LEU  365  <=> ARG  490  - LEU  506 )                          
 185: 6c70-A j9su-A   282 - 286 <=>  510 - 514   (GLN  368  - VAL  372  <=> ALA  510  - MET  514 )                          
 185: 6c70-A j9su-A   293 - 316 <=>  515 - 538   (ALA  379  - ARG  402  <=> SER  515  - ASP  538 )                          
 185: 6c70-A j9su-A   361 - 364 <=>  547 - 550   (LYS  447  - THR  450  <=> ALA  547  - ARG  550 )                          
 185: 6c70-A j9su-A   369 - 388 <=>  552 - 571   (LEU  455  - LYS  474  <=> ASP  552  - ARG  571 )                          
 186: 6c70-A jb8w-A    49 -  54 <=>  223 - 228   (LEU   51  - MET   56  <=> ASN  223  - LEU  228 )                          
 186: 6c70-A jb8w-A    56 -  63 <=>  240 - 247   (VAL   58  - ASP   65  <=> ARG  240  - ARG  247 )                          
 186: 6c70-A jb8w-A    65 -  89 <=>  293 - 317   (VAL   67  - PRO   91  <=> GLU  293  - PRO  317 )                          
 186: 6c70-A jb8w-A    91 - 105 <=>  318 - 332   (ARG   93  - PRO  107  <=> LEU  318  - ALA  332 )                          
 186: 6c70-A jb8w-A   108 - 111 <=>  338 - 341   (HIS  110  - PHE  113  <=> SER  338  - LYS  341 )                          
 186: 6c70-A jb8w-A   223 - 230 <=>  344 - 351   (LEU  240  - LYS  316  <=> THR  344  - PRO  351 )                          
 186: 6c70-A jb8w-A   246 - 250 <=>  362 - 366   (ARG  332  - VAL  336  <=> GLY  362  - SER  366 )                          
 186: 6c70-A jb8w-A   252 - 257 <=>  367 - 372   (ARG  338  - VAL  343  <=> LEU  367  - THR  372 )                          
 186: 6c70-A jb8w-A   259 - 262 <=>  373 - 376   (ASP  345  - GLY  348  <=> GLU  373  - LEU  376 )                          
 186: 6c70-A jb8w-A   263 - 281 <=>  378 - 396   (VAL  349  - TYR  367  <=> ARG  378  - ASN  396 )                          
 186: 6c70-A jb8w-A   284 - 288 <=>  399 - 403   (THR  370  - GLY  374  <=> PRO  399  - GLN  403 )                          
 186: 6c70-A jb8w-A   290 - 293 <=>  425 - 428   (ASN  376  - ALA  379  <=> THR  425  - SER  428 )                          
 186: 6c70-A jb8w-A   295 - 312 <=>  429 - 446   (THR  381  - ILE  398  <=> ALA  429  - LYS  446 )                          
 186: 6c70-A jb8w-A   354 - 357 <=>  455 - 458   (ALA  440  - ILE  443  <=> THR  455  - ARG  458 )                          
 186: 6c70-A jb8w-A   363 - 366 <=>  460 - 463   (PHE  449  - SER  452  <=> SER  460  - MET  463 )                          
 186: 6c70-A jb8w-A   367 - 378 <=>  465 - 476   (LEU  453  - VAL  464  <=> VAL  465  - GLY  476 )                          
 187: 6c70-A j2ve-A    63 -  84 <=>    2 -  23   (ASP   65  - LYS   86  <=> ALA    2  - PHE   23 )                          
 187: 6c70-A j2ve-A   192 - 196 <=>   24 -  28   (SER  209  - ASP  213  <=> SER   24  - SER   28 )                          
 187: 6c70-A j2ve-A   261 - 285 <=>   30 -  54   (TYR  347  - LYS  371  <=> GLN   30  - VAL   54 )                          
 187: 6c70-A j2ve-A   286 - 290 <=>   56 -  60   (VAL  372  - ASN  376  <=> TYR   56  - GLN   60 )                          
 187: 6c70-A j2ve-A   355 - 358 <=>  116 - 119   (MET  441  - SER  444  <=> SER  116  - GLY  119 )                          
 187: 6c70-A j2ve-A   361 - 364 <=>  121 - 124   (LYS  447  - THR  450  <=> TYR  121  - TYR  124 )                          
 187: 6c70-A j2ve-A   372 - 388 <=>  131 - 147   (SER  458  - LYS  474  <=> PHE  131  - LEU  147 )                          
 188: 6c70-A j52u-A    48 -  53 <=> 1197 -1202   (LEU   50  - MET   55  <=> PRO 1197  - ASN 1202 )                          
 188: 6c70-A j52u-A    65 -  88 <=> 1214 -1237   (VAL   67  - PHE   90  <=> ARG 1214  - LYS 1237 )                          
 188: 6c70-A j52u-A    90 -  97 <=> 1238 -1245   (VAL   92  - LYS   99  <=> SER 1238  - ASP 1245 )                          
 188: 6c70-A j52u-A    99 - 102 <=> 1246 -1249   (LEU  101  - TRP  104  <=> GLN 1246  - ASP 1249 )                          
 188: 6c70-A j52u-A   254 - 257 <=> 1250 -1253   (VAL  340  - VAL  343  <=> SER 1250  - ILE 1253 )                          
 188: 6c70-A j52u-A   259 - 289 <=> 1254 -1284   (ASP  345  - VAL  375  <=> HIS 1254  - SER 1284 )                          
 188: 6c70-A j52u-A   294 - 309 <=> 1302 -1317   (ALA  380  - LEU  395  <=> SER 1302  - SER 1317 )                          
 188: 6c70-A j52u-A   358 - 361 <=> 1340 -1343   (SER  444  - LYS  447  <=> GLU 1340  - GLN 1343 )                          
 188: 6c70-A j52u-A   371 - 383 <=> 1350 -1362   (ALA  457  - VAL  469  <=> GLN 1350  - SER 1362 )                          
 189: 6c70-A jbln-A    63 -  90 <=>   42 -  69   (ASP   65  - VAL   92  <=> HIS   42  - LEU   69 )                          
 189: 6c70-A jbln-A    92 -  95 <=>   70 -  73   (SER   94  - PHE   97  <=> GLY   70  - ALA   73 )                          
 189: 6c70-A jbln-A   259 - 281 <=>   75 -  97   (ASP  345  - TYR  367  <=> LYS   75  - TRP   97 )                          
 189: 6c70-A jbln-A   282 - 287 <=>   99 - 104   (GLN  368  - ASN  373  <=> VAL   99  - VAL  104 )                          
 190: 6c70-A j812-A    52 -  59 <=>  543 - 550   (GLY   54  - MET   61  <=> LEU  543  - LEU  550 )                          
 190: 6c70-A j812-A    61 -  89 <=>  551 - 579   (GLU   63  - PRO   91  <=> GLN  551  - GLU  579 )                          
 190: 6c70-A j812-A    91 -  97 <=>  580 - 586   (ARG   93  - LYS   99  <=> LEU  580  - LYS  586 )                          
 190: 6c70-A j812-A    99 - 102 <=>  587 - 590   (LEU  101  - TRP  104  <=> ASN  587  - VAL  590 )                          
 190: 6c70-A j812-A   250 - 287 <=>  592 - 629   (VAL  336  - ASN  373  <=> ASP  592  - LYS  629 )                          
 190: 6c70-A j812-A   288 - 291 <=>  632 - 635   (GLY  374  - VAL  377  <=> ASP  632  - ASP  635 )                          
 191: 6c70-A j7cf-A    62 -  98 <=> 1419 -1455   (SER   64  - THR  100  <=> PRO 1419  - MET 1455 )                          
 191: 6c70-A j7cf-A   101 - 105 <=> 1458 -1462   (ILE  103  - PRO  107  <=> GLN 1458  - GLY 1462 )                          
 191: 6c70-A j7cf-A   253 - 277 <=> 1465 -1489   (LEU  339  - THR  363  <=> GLU 1465  - PHE 1489 )                          
 191: 6c70-A j7cf-A   278 - 281 <=> 1491 -1494   (LEU  364  - TYR  367  <=> LEU 1491  - ASN 1494 )                          
 191: 6c70-A j7cf-A   284 - 287 <=> 1511 -1514   (THR  370  - ASN  373  <=> THR 1511  - LEU 1514 )                          
 191: 6c70-A j7cf-A   288 - 297 <=> 1639 -1648   (GLY  374  - ILE  383  <=> ILE 1639  - LEU 1648 )                          
 191: 6c70-A j7cf-A   341 - 344 <=> 1713 -1716   (LYS  427  - VAL  430  <=> GLU 1713  - TYR 1716 )                          
 191: 6c70-A j7cf-A   347 - 350 <=> 1717 -1720   (VAL  433  - GLN  436  <=> HIS 1717  - GLN 1720 )                          
 191: 6c70-A j7cf-A   352 - 359 <=> 1721 -1728   (GLN  438  - GLY  445  <=> PRO 1721  - ASN 1728 )                          
 192: 6c70-A j2gy-A     1 -   4 <=>  385 - 388   (PHE    3  - GLN    6  <=> GLU  385  - SER  388 )                          
 192: 6c70-A j2gy-A    37 -  42 <=>  431 - 436   (ARG   39  - VAL   44  <=> LYS  431  - SER  436 )                          
 192: 6c70-A j2gy-A    82 -  86 <=>  451 - 455   (ILE   84  - ILE   88  <=> THR  451  - TYR  455 )                          
 192: 6c70-A j2gy-A   155 - 161 <=>  466 - 472   (ILE  172  - ARG  178  <=> PRO  466  - HIS  472 )                          
 192: 6c70-A j2gy-A   187 - 202 <=>  479 - 494   (ILE  204  - TRP  219  <=> LYS  479  - ILE  494 )                          
 192: 6c70-A j2gy-A   205 - 208 <=>  495 - 498   (PHE  222  - GLU  225  <=> PRO  495  - CYS  498 )                          
 192: 6c70-A j2gy-A   254 - 257 <=>  500 - 503   (VAL  340  - VAL  343  <=> PRO  500  - THR  503 )                          
 192: 6c70-A j2gy-A   259 - 278 <=>  504 - 523   (ASP  345  - LEU  364  <=> PHE  504  - LEU  523 )                          
 192: 6c70-A j2gy-A   295 - 301 <=>  529 - 535   (THR  381  - LEU  387  <=> ASP  529  - GLY  535 )                          
 192: 6c70-A j2gy-A   302 - 321 <=>  539 - 558   (TYR  388  - SER  407  <=> SER  539  - SER  558 )                          
 192: 6c70-A j2gy-A   323 - 327 <=>  559 - 563   (SER  409  - ALA  413  <=> LEU  559  - ASP  563 )                          
 192: 6c70-A j2gy-A   350 - 355 <=>  566 - 571   (GLN  436  - MET  441  <=> SER  566  - ALA  571 )                          
 192: 6c70-A j2gy-A   366 - 388 <=>  577 - 599   (SER  452  - LYS  474  <=> PHE  577  - VAL  599 )                          
 193: 6c70-A jb8u-A    68 -  90 <=>   15 -  37   (LEU   70  - VAL   92  <=> ASN   15  - THR   37 )                          
 193: 6c70-A jb8u-A    92 -  95 <=>   38 -  41   (SER   94  - PHE   97  <=> CYS   38  - PRO   41 )                          
 193: 6c70-A jb8u-A   259 - 281 <=>   42 -  64   (ASP  345  - TYR  367  <=> LEU   42  - PRO   64 )                          
 193: 6c70-A jb8u-A   287 - 290 <=>  147 - 150   (ASN  373  - ASN  376  <=> LEU  147  - GLU  150 )                          
 193: 6c70-A jb8u-A   310 - 313 <=>  282 - 285   (PHE  396  - PHE  399  <=> GLU  282  - GLN  285 )                          
 193: 6c70-A jb8u-A   315 - 328 <=>  286 - 299   (ASN  401  - ALA  414  <=> ASP  286  - GLY  299 )                          
 193: 6c70-A jb8u-A   350 - 353 <=>  301 - 304   (GLN  436  - LYS  439  <=> PRO  301  - VAL  304 )                          
 193: 6c70-A jb8u-A   356 - 359 <=>  306 - 309   (SER  442  - GLY  445  <=> THR  306  - GLY  309 )                          
 193: 6c70-A jb8u-A   368 - 373 <=>  313 - 318   (ASP  454  - VAL  459  <=> GLY  313  - GLY  318 )                          
 194: 6c70-A j4ri-A    65 -  96 <=>  172 - 203   (VAL   67  - TYR   98  <=> PRO  172  - GLY  203 )                          
 194: 6c70-A j4ri-A    99 - 104 <=>  205 - 210   (LEU  101  - ASN  106  <=> GLU  205  - PRO  210 )                          
 194: 6c70-A j4ri-A   107 - 114 <=>  214 - 221   (SER  109  - SER  116  <=> MET  214  - ASP  221 )                          
 194: 6c70-A j4ri-A   215 - 218 <=>  222 - 225   (ALA  232  - LYS  235  <=> THR  222  - ASP  225 )                          
 194: 6c70-A j4ri-A   243 - 277 <=>  247 - 281   (TRP  329  - THR  363  <=> THR  247  - THR  281 )                          
 194: 6c70-A j4ri-A   280 - 283 <=>  282 - 285   (ALA  366  - ALA  369  <=> SER  282  - ALA  285 )                          
 194: 6c70-A j4ri-A   285 - 289 <=>  288 - 292   (LYS  371  - VAL  375  <=> LEU  288  - ARG  292 )                          
 194: 6c70-A j4ri-A   290 - 293 <=>  296 - 299   (ASN  376  - ALA  379  <=> GLN  296  - ASN  299 )                          
 194: 6c70-A j4ri-A   330 - 333 <=>  369 - 372   (SER  416  - TRP  419  <=> THR  369  - VAL  372 )                          
 194: 6c70-A j4ri-A   336 - 339 <=>  373 - 376   (GLY  422  - GLU  425  <=> LEU  373  - LEU  376 )                          
 194: 6c70-A j4ri-A   351 - 354 <=>  496 - 499   (CYS  437  - ALA  440  <=> GLY  496  - ALA  499 )                          
 194: 6c70-A j4ri-A   385 - 388 <=>  556 - 559   (VAL  471  - LYS  474  <=> GLU  556  - CYS  559 )                          
 195: 6c70-A j4wd-A    63 -  79 <=>   24 -  40   (ASP   65  - LEU   81  <=> LEU   24  - TYR   40 )                          
 195: 6c70-A j4wd-A    80 -  98 <=>   42 -  60   (HIS   82  - THR  100  <=> TYR   42  - LYS   60 )                          
 195: 6c70-A j4wd-A   256 - 284 <=>   61 -  89   (ALA  342  - THR  370  <=> SER   61  - ILE   89 )                          
 196: 6c70-A j45i-A     1 -   7 <=>   63 -  69   (PHE    3  - VAL    9  <=> LEU   63  - PHE   69 )                          
 196: 6c70-A j45i-A    20 -  23 <=>  103 - 106   (VAL   22  - PHE   25  <=> TRP  103  - LEU  106 )                          
 196: 6c70-A j45i-A    25 -  28 <=>  112 - 115   (PHE   27  - TYR   30  <=> ILE  112  - LYS  115 )                          
 196: 6c70-A j45i-A    65 -  94 <=>  142 - 171   (VAL   67  - ILE   96  <=> VAL  142  - PHE  171 )                          
 196: 6c70-A j45i-A   255 - 286 <=>  186 - 217   (THR  341  - VAL  372  <=> LYS  186  - GLU  217 )                          
 196: 6c70-A j45i-A   287 - 290 <=>  220 - 223   (ASN  373  - ASN  376  <=> LEU  220  - LYS  223 )                          
 196: 6c70-A j45i-A   319 - 331 <=>  589 - 601   (GLU  405  - CYS  417  <=> ASN  589  - LEU  601 )                          
 196: 6c70-A j45i-A   337 - 342 <=>  630 - 635   (SER  423  - THR  428  <=> SER  630  - HIS  635 )                          
 196: 6c70-A j45i-A   367 - 371 <=>  718 - 722   (LEU  453  - ALA  457  <=> LYS  718  - ARG  722 )                          
 197: 6c70-A j9z9-A    31 -  37 <=>  155 - 161   (GLY   33  - ARG   39  <=> CYS  155  - ARG  161 )                          
 197: 6c70-A j9z9-A    52 -  60 <=>  176 - 184   (GLY   54  - MET   62  <=> VAL  176  - VAL  184 )                          
 197: 6c70-A j9z9-A    63 -  97 <=>  189 - 223   (ASP   65  - LYS   99  <=> MET  189  - SER  223 )                          
 197: 6c70-A j9z9-A    99 - 106 <=>  224 - 231   (LEU  101  - ASN  108  <=> LEU  224  - ILE  231 )                          
 197: 6c70-A j9z9-A   246 - 260 <=>  232 - 246   (ARG  332  - ALA  346  <=> SER  232  - LEU  246 )                          
 197: 6c70-A j9z9-A   261 - 287 <=>  250 - 276   (TYR  347  - ASN  373  <=> ILE  250  - PRO  276 )                          
 197: 6c70-A j9z9-A   334 - 337 <=> 1043 -1046   (TYR  420  - SER  423  <=> LEU 1043  - PRO 1046 )                          
 198: 6c70-A ja34-A     4 -   7 <=>  517 - 520   (GLN    6  - VAL    9  <=> ALA  517  - SER  520 )                          
 198: 6c70-A ja34-A    10 -  13 <=>  521 - 524   (LEU   12  - ASN   15  <=> ARG  521  - ALA  524 )                          
 198: 6c70-A ja34-A    19 -  22 <=>  700 - 703   (GLY   21  - HIS   24  <=> THR  700  - HIS  703 )                          
 198: 6c70-A ja34-A    23 -  26 <=>  706 - 709   (PHE   25  - ASN   28  <=> LEU  706  - GLU  709 )                          
 198: 6c70-A ja34-A    36 -  55 <=>  711 - 730   (HIS   38  - ALA   57  <=> PRO  711  - GLN  730 )                          
 198: 6c70-A ja34-A    56 -  60 <=>  732 - 736   (VAL   58  - MET   62  <=> HIS  732  - PHE  736 )                          
 198: 6c70-A ja34-A    64 -  93 <=>  751 - 780   (ASP   66  - LYS   95  <=> ILE  751  - LEU  780 )                          
 198: 6c70-A ja34-A   262 - 283 <=>  794 - 815   (GLY  348  - ALA  369  <=> ALA  794  - LYS  815 )                          
 198: 6c70-A ja34-A   285 - 288 <=>  816 - 819   (LYS  371  - GLY  374  <=> PRO  816  - SER  819 )                          
 198: 6c70-A ja34-A   290 - 293 <=>  832 - 835   (ASN  376  - ALA  379  <=> THR  832  - GLY  835 )                          
 198: 6c70-A ja34-A   301 - 319 <=>  851 - 869   (LEU  387  - GLU  405  <=> ALA  851  - ALA  869 )                          
 198: 6c70-A ja34-A   358 - 364 <=>  879 - 885   (SER  444  - THR  450  <=> SER  879  - SER  885 )                          
 198: 6c70-A ja34-A   365 - 378 <=>  888 - 901   (VAL  451  - VAL  464  <=> THR  888  - ILE  901 )                          
 199: 6c70-A j6tb-A    63 -  68 <=>  313 - 318   (ASP   65  - LEU   70  <=> ARG  313  - ALA  318 )                          
 199: 6c70-A j6tb-A    70 -  89 <=>  330 - 349   (ALA   72  - PRO   91  <=> SER  330  - THR  349 )                          
 199: 6c70-A j6tb-A    91 -  94 <=>  350 - 353   (ARG   93  - ILE   96  <=> LEU  350  - ALA  353 )                          
 199: 6c70-A j6tb-A   259 - 283 <=>  354 - 378   (ASP  345  - ALA  369  <=> THR  354  - ASP  378 )                          
 199: 6c70-A j6tb-A   295 - 309 <=>  380 - 394   (THR  381  - LEU  395  <=> LEU  380  - PHE  394 )                          
 199: 6c70-A j6tb-A   320 - 324 <=>  407 - 411   (GLU  406  - VAL  410  <=> SER  407  - GLY  411 )                          
 199: 6c70-A j6tb-A   366 - 376 <=>  416 - 426   (SER  452  - ALA  462  <=> GLN  416  - LEU  426 )                          
 200: 6c70-A jc0k-A     8 -  11 <=>    3 -   6   (ALA   10  - LEU   13  <=> THR    3  - LYS    6 )                          
 200: 6c70-A jc0k-A    13 -  16 <=>    7 -  10   (ASN   15  - VAL   18  <=> ASP    7  - PRO   10 )                          
 200: 6c70-A jc0k-A    39 -  42 <=>   13 -  16   (TYR   41  - VAL   44  <=> THR   13  - GLU   16 )                          
 200: 6c70-A jc0k-A    48 -  52 <=>   22 -  26   (LEU   50  - GLY   54  <=> LEU   22  - GLN   26 )                          
 200: 6c70-A jc0k-A    53 -  56 <=>   28 -  31   (MET   55  - VAL   58  <=> ARG   28  - THR   31 )                          
 200: 6c70-A jc0k-A    60 -  63 <=>   32 -  35   (MET   62  - ASP   65  <=> GLN   32  - ALA   35 )                          
 200: 6c70-A jc0k-A    64 -  92 <=>   38 -  66   (ASP   66  - SER   94  <=> LYS   38  - GLU   66 )                          
 200: 6c70-A jc0k-A    99 - 102 <=>   69 -  72   (LEU  101  - TRP  104  <=> PRO   69  - GLN   72 )                          
 200: 6c70-A jc0k-A   103 - 106 <=>   74 -  77   (ASN  105  - ASN  108  <=> ILE   74  - PHE   77 )                          
 200: 6c70-A jc0k-A   206 - 209 <=>   83 -  86   (ALA  223  - GLN  226  <=> ASN   83  - TYR   86 )                          
 200: 6c70-A jc0k-A   250 - 282 <=>   88 - 120   (VAL  336  - GLN  368  <=> ALA   88  - GLN  120 )                          
 200: 6c70-A jc0k-A   325 - 328 <=>  229 - 232   (MET  411  - ALA  414  <=> LEU  229  - MET  232 )                          
 200: 6c70-A jc0k-A   334 - 343 <=>  267 - 276   (TYR  420  - PHE  429  <=> GLN  267  - PRO  276 )                          
 201: 6c70-A j2gr-A    17 -  20 <=>  598 - 601   (MET   19  - VAL   22  <=> GLN  598  - GLY  601 )                          
 201: 6c70-A j2gr-A    37 -  40 <=>  602 - 605   (ARG   39  - CYS   42  <=> VAL  602  - HIS  605 )                          
 201: 6c70-A j2gr-A    43 -  59 <=>  613 - 629   (THR   45  - MET   61  <=> GLU  613  - GLU  629 )                          
 201: 6c70-A j2gr-A    63 -  84 <=>  651 - 672   (ASP   65  - LYS   86  <=> ALA  651  - HIS  672 )                          
 201: 6c70-A j2gr-A    86 -  92 <=>  675 - 681   (ILE   88  - SER   94  <=> LEU  675  - ALA  681 )                          
 201: 6c70-A j2gr-A    93 -  96 <=>  685 - 688   (LYS   95  - TYR   98  <=> ARG  685  - SER  688 )                          
 201: 6c70-A j2gr-A   258 - 286 <=>  689 - 717   (GLY  344  - VAL  372  <=> GLY  689  - GLY  717 )                          
 201: 6c70-A j2gr-A   292 - 316 <=>  721 - 745   (TYR  378  - ARG  402  <=> HIS  721  - GLY  745 )                          
 201: 6c70-A j2gr-A   366 - 380 <=>  747 - 761   (SER  452  - TYR  466  <=> VAL  747  - PHE  761 )
[truncated: 2,133,077 more chars]
