# Supplementary material for: Structural screens identify candidate human homologs of insect chemoreceptors and cryptic Drosophila gustatory receptor-like proteins
Source: eLife. 2023 Feb 20;12:e85537. doi: 10.7554/eLife.85537 (PMC9998090; doi:10.7554/eLife.85537)
Supplement: Source data 2. — Individual text files represent the output of the Dali AF-DB search using A. bakeri Or co-receptor (Orco) chain A (PDB 6C70-A) as query and the structural proteome dataset of the indicated species (note the datasets are from version 1 of the AlphaFold Protein Structure Database; subsequent, improved models were used for the pairwise comparisons in Table 1). The four-letter codes in the file names and job titles are as described for Source data 1. [file elife-85537-data2.zip › Gmax_6C70A.txt]

# Job: Gmax_6C70A
# Query: 6c70A
# No:  Chain   Z    rmsd lali nres  %id PDB  Description
   1:  hfyd-A 24.0  3.5  327   435    9   SOYBN:AF-I1KZX3-F1 UNCHARACTERIZED PROTEIN;
   2:  hpio-A 23.9  3.7  331   435    9   SOYBN:AF-C6TJA3-F1 UNCHARACTERIZED PROTEIN;
   3:  g021-A 23.8  3.7  332   480    9   SOYBN:AF-I1N0J7-F1 UNCHARACTERIZED PROTEIN;
   4:  hstg-A 23.6  3.9  322   466   11   SOYBN:AF-I1KS00-F1 UNCHARACTERIZED PROTEIN;
   5:  hvqu-A 23.6  3.9  321   492   12   SOYBN:AF-K7MPA4-F1 UNCHARACTERIZED PROTEIN;
   6:  gxkk-A 23.3  3.4  327   437    9   SOYBN:AF-I1K962-F1 UNCHARACTERIZED PROTEIN;
   7:  hmhl-A 23.0  4.1  336   441    9   SOYBN:AF-I1KYC8-F1 UNCHARACTERIZED PROTEIN;
   8:  hfdv-A 22.4  3.8  318   458   11   SOYBN:AF-I1K3K2-F1 UNCHARACTERIZED PROTEIN;
   9:  hx7k-A 22.3  3.5  335   455    9   SOYBN:AF-K7M6N2-F1 UNCHARACTERIZED PROTEIN;
  10:  g3ao-A 21.6  3.4  314   454   10   SOYBN:AF-I1MWC8-F1 UNCHARACTERIZED PROTEIN;
  11:  ht6l-A 16.9  4.3  283   514   10   SOYBN:AF-A0A0R0HLX2-F1 UNCHARACTERIZED PROTEIN;
  12:  hisc-A  8.3  4.4  204   301    9   SOYBN:AF-K7KIS3-F1 UNCHARACTERIZED PROTEIN;
  13:  g7ag-A  8.2  4.9  195   318    8   SOYBN:AF-I1JD32-F1 T-SNARE COILED-COIL HOMOLOGY DOMAIN-CONTAINING PR
  14:  gz22-A  7.8  3.9  190   304    7   SOYBN:AF-I1M2C2-F1 T-SNARE COILED-COIL HOMOLOGY DOMAIN-CONTAINING PR
  15:  hyzh-A  7.6  4.1  191   304    7   SOYBN:AF-I1MEA9-F1 T-SNARE COILED-COIL HOMOLOGY DOMAIN-CONTAINING PR
  16:  g4po-A  7.1  3.8  171   322   10   SOYBN:AF-I1MNS3-F1 T-SNARE COILED-COIL HOMOLOGY DOMAIN-CONTAINING PR
  17:  hz3y-A  7.0  3.7  158   294    8   SOYBN:AF-I1JQ97-F1 T-SNARE COILED-COIL HOMOLOGY DOMAIN-CONTAINING PR
  18:  hi6p-A  7.0  4.5  167   306   10   SOYBN:AF-I1LU69-F1 T-SNARE COILED-COIL HOMOLOGY DOMAIN-CONTAINING PR
  19:  hyq6-A  6.8  3.7  166   306    8   SOYBN:AF-C6THU9-F1 T-SNARE COILED-COIL HOMOLOGY DOMAIN-CONTAINING PR
  20:  g4i7-A  6.7  3.7  163   306    7   SOYBN:AF-I1L9L3-F1 T-SNARE COILED-COIL HOMOLOGY DOMAIN-CONTAINING PR
  21:  g3be-A  6.6  4.3  169   299    9   SOYBN:AF-I1LHU2-F1 T-SNARE COILED-COIL HOMOLOGY DOMAIN-CONTAINING PR
  22:  hqqn-A  6.4  4.7  173   308   10   SOYBN:AF-I1MNV4-F1 T-SNARE COILED-COIL HOMOLOGY DOMAIN-CONTAINING PR
  23:  hfrd-A  6.4  4.8  169   301    9   SOYBN:AF-I1NAV2-F1 T-SNARE COILED-COIL HOMOLOGY DOMAIN-CONTAINING PR
  24:  hx2m-A  6.1  5.9  164   257    7   SOYBN:AF-A0A0R0ILG9-F1 T-SNARE COILED-COIL HOMOLOGY DOMAIN-CONTAINING
  25:  hwcd-A  6.1  3.9  163   299   10   SOYBN:AF-I1J8T7-F1 T-SNARE COILED-COIL HOMOLOGY DOMAIN-CONTAINING PR
  26:  g3d5-A  5.8  7.2  161  1031   12   SOYBN:AF-K7KP30-F1 KINESIN MOTOR DOMAIN-CONTAINING PROTEIN;
  27:  hzdr-A  5.8  4.4  166   335    8   SOYBN:AF-I1JGG9-F1 T-SNARE COILED-COIL HOMOLOGY DOMAIN-CONTAINING PR
  28:  hcub-A  5.7  4.9  172  1437    4   SOYBN:AF-A0A0R0G0M2-F1 UNCHARACTERIZED PROTEIN;
  29:  hebd-A  5.7  6.6  160   554    7   SOYBN:AF-I1LG05-F1 RING-TYPE DOMAIN-CONTAINING PROTEIN;
  30:  hus0-A  5.7  5.3  168   332    8   SOYBN:AF-I1L9L2-F1 T-SNARE COILED-COIL HOMOLOGY DOMAIN-CONTAINING PR
  31:  hs7p-A  5.6  4.9  154   434    4   SOYBN:AF-I1L3M6-F1 ENTH DOMAIN-CONTAINING PROTEIN;
  32:  houj-A  5.5  7.4  163  1297    9   SOYBN:AF-I1JH02-F1 KINESIN MOTOR DOMAIN-CONTAINING PROTEIN;
  33:  g5l4-A  5.5  4.5   86   831    7   SOYBN:AF-K7KGP3-F1 KINESIN-LIKE PROTEIN;
  34:  hk4m-A  5.5  2.5   53    64    2   SOYBN:AF-A0A0R0IVA3-F1 UNCHARACTERIZED PROTEIN;
  35:  hiok-A  5.5  5.3   72   322   10   SOYBN:AF-I1JAC7-F1 WRKY DOMAIN-CONTAINING PROTEIN;
  36:  hb4w-A  5.5  3.5  158   305    8   SOYBN:AF-I1JGG8-F1 T-SNARE COILED-COIL HOMOLOGY DOMAIN-CONTAINING PR
  37:  g3bh-A  5.4  5.4  130   977    6   SOYBN:AF-K7K2J4-F1 GPI ETHANOLAMINE PHOSPHATE TRANSFERASE 1;
  38:  hh95-A  5.4  2.5   51    51    2   SOYBN:AF-I1KF41-F1 UNCHARACTERIZED PROTEIN;
  39:  hx7s-A  5.3  4.4   65    87    5   SOYBN:AF-A0A0R0KE68-F1 UNCHARACTERIZED PROTEIN;
  40:  g34m-A  5.3  4.9  163  1017    6   SOYBN:AF-K7MQ57-F1 UNCHARACTERIZED PROTEIN;
  41:  h2nq-A  5.3  9.1   78   866    8   SOYBN:AF-I1K1Q8-F1 NB-ARC DOMAIN-CONTAINING PROTEIN;
  42:  gw8k-A  5.2  6.4   77   167    1   SOYBN:AF-I1J972-F1 UNCHARACTERIZED PROTEIN;
  43:  gz34-A  5.2  9.3   77   725    3   SOYBN:AF-I1KZJ9-F1 DIADENOSINE TETRAPHOSPHATE SYNTHETASE;
  44:  hknp-A  5.2  2.8   58   162    5   SOYBN:AF-A0A0R0GNX9-F1 VPS37 C-TERMINAL DOMAIN-CONTAINING PROTEIN;
  45:  hcuw-A  5.2  3.5   75   967   13   SOYBN:AF-I1MD68-F1 UNCHARACTERIZED PROTEIN;
  46:  hmi0-A  5.2 15.2   95   710    6   SOYBN:AF-K7LE00-F1 UNCHARACTERIZED PROTEIN;
  47:  hcr1-A  5.2  5.0  175   466    9   SOYBN:AF-I1M7W2-F1 UNCHARACTERIZED PROTEIN;
  48:  g7bc-A  5.1  4.5   87   653    0   SOYBN:AF-K7KNP7-F1 CRM DOMAIN-CONTAINING PROTEIN;
  49:  g3xh-A  5.1  4.4  136   776    7   SOYBN:AF-I1MR20-F1 UNCHARACTERIZED PROTEIN;
  50:  hh6o-A  5.1  6.4  170  1506    6   SOYBN:AF-I1L0Z7-F1 UNCHARACTERIZED PROTEIN;
  51:  g6pu-A  5.1  2.6   58   192    5   SOYBN:AF-K7LHR2-F1 VPS37 C-TERMINAL DOMAIN-CONTAINING PROTEIN;
  52:  hj04-A  5.1  6.5   73   370    5   SOYBN:AF-I1J4S3-F1 PAP_FIBRILLIN DOMAIN-CONTAINING PROTEIN;
  53:  gzc6-A  5.1 14.1   86   887    3   SOYBN:AF-A0A368UHM1-F1 PROTEIN CLP1 HOMOLOG;
  54:  hy0q-A  5.1  7.4  155   950    9   SOYBN:AF-I1LYA3-F1 KINESIN-LIKE PROTEIN;
  55:  g31e-A  5.0  5.9   67   531   10   SOYBN:AF-K7KQU4-F1 UNCHARACTERIZED PROTEIN;
  56:  h2lw-A  5.0  5.8  164   382   10   SOYBN:AF-I1J8Z0-F1 UNCHARACTERIZED PROTEIN;
  57:  g8ea-A  5.0  4.0   64   229    6   SOYBN:AF-I1KVJ8-F1 UNCHARACTERIZED PROTEIN;
  58:  gxfo-A  5.0  2.6   58    69   12   SOYBN:AF-A0A0R0J2A2-F1 UNCHARACTERIZED PROTEIN;
  59:  hf99-A  5.0  7.5   78   521    5   SOYBN:AF-I1MNY2-F1 C2H2-TYPE DOMAIN-CONTAINING PROTEIN;
  60:  hm4g-A  5.0  5.5  156  1461    7   SOYBN:AF-A0A0R0J0B4-F1 UNCHARACTERIZED PROTEIN;
  61:  hqhg-A  5.0  5.9   96   536    9   SOYBN:AF-A0A0R0EYZ8-F1 UNCHARACTERIZED PROTEIN;
  62:  hkjy-A  5.0 19.2   82  1411    2   SOYBN:AF-K7N4H1-F1 UNCHARACTERIZED PROTEIN;
  63:  g3fn-A  5.0  5.0  142   265    9   SOYBN:AF-K7K7U9-F1 UNCHARACTERIZED PROTEIN;
  64:  hlgt-A  5.0  3.7   64   454    3   SOYBN:AF-A0A0R0JK56-F1 PROTEIN KINASE DOMAIN-CONTAINING PROTEIN;
  65:  hz0l-A  5.0  6.2   80   287    8   SOYBN:AF-I1LIX6-F1 UNCHARACTERIZED PROTEIN;
  66:  gy28-A  5.0  6.1   77   535    9   SOYBN:AF-K7KZL1-F1 UNCHARACTERIZED PROTEIN;
  67:  g3uk-A  5.0  9.5   66  1097    3   SOYBN:AF-K7MVS3-F1 PWWP DOMAIN-CONTAINING PROTEIN;
  68:  hrze-A  5.0  3.1   66    74   12   SOYBN:AF-A0A0R0H301-F1 UNCHARACTERIZED PROTEIN;
  69:  he8y-A  5.0  3.9   72   262    4   SOYBN:AF-I1MXU8-F1 UNCHARACTERIZED PROTEIN;
  70:  g6dy-A  5.0 10.1   73   509    5   SOYBN:AF-K7L6K9-F1 CID DOMAIN-CONTAINING PROTEIN;
  71:  hlwo-A  5.0  7.4   92   747   11   SOYBN:AF-K7KNJ8-F1 UNCHARACTERIZED PROTEIN;
  72:  hm4r-A  5.0  4.2   78   534    8   SOYBN:AF-K7LFL7-F1 PECTINESTERASE;
  73:  h0dv-A  5.0  7.8   74   220    9   SOYBN:AF-I1M998-F1 ER MEMBRANE PROTEIN COMPLEX SUBUNIT 4;
  74:  hgil-A  4.9 12.8   99   604    6   SOYBN:AF-A0A0R0F6T6-F1 TPT DOMAIN-CONTAINING PROTEIN;
  75:  hegd-A  4.9  3.7   73   496    4   SOYBN:AF-A0A0R0EXZ4-F1 UNCHARACTERIZED PROTEIN;
  76:  hf6q-A  4.9  4.5  145   231    6   SOYBN:AF-A0A0R0LDF0-F1 UNCHARACTERIZED PROTEIN;
  77:  hj4o-A  4.9  3.4   64   392    3   SOYBN:AF-A0A0R0JPJ6-F1 PROTEIN KINASE DOMAIN-CONTAINING PROTEIN;
  78:  g4xc-A  4.9  4.7  147   354   10   SOYBN:AF-C6TE84-F1 UNCHARACTERIZED PROTEIN;
  79:  gzs1-A  4.9  4.5  162   323    5   SOYBN:AF-I1KUN2-F1 UNCHARACTERIZED PROTEIN;
  80:  habz-A  4.9  8.7  119   597    7   SOYBN:AF-I1MGF2-F1 ALDEDH DOMAIN-CONTAINING PROTEIN;
  81:  g1oo-A  4.9  3.4   66   362    6   SOYBN:AF-I1NCK2-F1 WRKY DOMAIN-CONTAINING PROTEIN;
  82:  hepo-A  4.9  2.5   50    80    6   SOYBN:AF-K7K618-F1 UNCHARACTERIZED PROTEIN;
  83:  hamt-A  4.9  5.0  167   455   10   SOYBN:AF-I1LMP7-F1 UNCHARACTERIZED PROTEIN;
  84:  h0lm-A  4.9  3.2   59   588    5   SOYBN:AF-A0A0R0GIF3-F1 UNCHARACTERIZED PROTEIN;
  85:  h2jv-A  4.9  4.1   97   543    2   SOYBN:AF-A0A0R0F3V9-F1 ABC1 DOMAIN-CONTAINING PROTEIN;
  86:  g0m1-A  4.9  5.0   72    76    6   SOYBN:AF-A0A0R0HJH7-F1 UNCHARACTERIZED PROTEIN;
  87:  hh75-A  4.9 12.0   87   681    7   SOYBN:AF-A0A0R0L1Q9-F1 PROTEIN KINASE DOMAIN-CONTAINING PROTEIN;
  88:  hrek-A  4.9  6.6  110   662    7   SOYBN:AF-K7KHH8-F1 HOMEOBOX DOMAIN-CONTAINING PROTEIN;
  89:  hwhc-A  4.9  5.8   90   528    4   SOYBN:AF-I1MZJ7-F1 DUF1716 DOMAIN-CONTAINING PROTEIN;
  90:  g64x-A  4.8  7.9   78   507    6   SOYBN:AF-K7MIU1-F1 DUF1308 DOMAIN-CONTAINING PROTEIN;
  91:  hbog-A  4.8  9.5   74   337    8   SOYBN:AF-A0A0R0EXR2-F1 UNCHARACTERIZED PROTEIN;
  92:  hoz3-A  4.8  6.5  143   187    4   SOYBN:AF-K7MUQ7-F1 UNCHARACTERIZED PROTEIN;
  93:  h0qu-A  4.8  6.8  102   622    5   SOYBN:AF-A0A0R0IRM2-F1 ABHYDRO_LIPASE DOMAIN-CONTAINING PROTEIN;
  94:  h3bd-A  4.8  5.0   73   708    7   SOYBN:AF-I1LXM9-F1 ABC1 DOMAIN-CONTAINING PROTEIN;
  95:  h18h-A  4.8  3.4   66    74   11   SOYBN:AF-A0A0R0H0Q1-F1 UNCHARACTERIZED PROTEIN;
  96:  hni9-A  4.8 14.3   67   473    3   SOYBN:AF-I1NIC0-F1 UNCHARACTERIZED PROTEIN;
  97:  hccm-A  4.8  2.8   67    71    7   SOYBN:AF-K7K9I1-F1 UNCHARACTERIZED PROTEIN;
  98:  gzzs-A  4.8  2.9   57    66    7   SOYBN:AF-K7LER3-F1 UNCHARACTERIZED PROTEIN;
  99:  g1ve-A  4.8 12.9   78  2638    4   SOYBN:AF-A0A0R0JPV3-F1 FMP27_GFWDK DOMAIN-CONTAINING PROTEIN;
 100:  hbio-A  4.8  6.0  101   741    8   SOYBN:AF-K7LTX2-F1 HOMEOBOX DOMAIN-CONTAINING PROTEIN;
 101:  hdnh-A  4.8  4.8  112   227    7   SOYBN:AF-K7LFP0-F1 V-SNARE DOMAIN-CONTAINING PROTEIN;
 102:  g7tg-A  4.8 16.4   95   929    3   SOYBN:AF-I1LP02-F1 UNCHARACTERIZED PROTEIN;
 103:  hdqf-A  4.8  6.8   88   849   13   SOYBN:AF-K7KT30-F1 CUE DOMAIN-CONTAINING PROTEIN;
 104:  hy26-A  4.8  7.4  131   167    8   SOYBN:AF-K7M846-F1 EXOCYST SUBUNIT EXO70 FAMILY PROTEIN;
 105:  g8fx-A  4.7 12.7   90   271    3   SOYBN:AF-A0A368UH03-F1 SGF29 C-TERMINAL DOMAIN-CONTAINING PROTEIN;
 106:  hzr5-A  4.7  7.3  121   908    6   SOYBN:AF-I1KKL0-F1 UNCHARACTERIZED PROTEIN;
 107:  hc38-A  4.7  3.5   69   689    6   SOYBN:AF-I1L8E9-F1 DOLICHYL-DIPHOSPHOOLIGOSACCHARIDE--PROTEIN
 108:  hboq-A  4.7  5.9   89   191    6   SOYBN:AF-K7K1A6-F1 UNCHARACTERIZED PROTEIN;
 109:  h01k-A  4.7 20.8   91   268    7   SOYBN:AF-C6TJE0-F1 PHD FINGER PROTEIN ING;
 110:  g13r-A  4.7 10.9   69   345    6   SOYBN:AF-A0A0R0L372-F1 GRPE PROTEIN HOMOLOG;
 111:  hxxp-A  4.7  3.3   57    59    9   SOYBN:AF-K7KIY1-F1 UNCHARACTERIZED PROTEIN;
 112:  g2j1-A  4.7  4.3   71    80    4   SOYBN:AF-A0A0R0G8W4-F1 UNCHARACTERIZED PROTEIN;
 113:  hu9u-A  4.7  6.2   79   559    5   SOYBN:AF-I1L7T9-F1 PECTINESTERASE;
 114:  gyp2-A  4.7  5.8   82   373    7   SOYBN:AF-I1MKL2-F1 WRKY TRANSCRIPTION FACTOR;
 115:  hvdr-A  4.7  7.7   91   702    4   SOYBN:AF-I1M493-F1 HOMEOBOX DOMAIN-CONTAINING PROTEIN;
 116:  gzbr-A  4.7  4.2   66   407    3   SOYBN:AF-A0A0R0FQB9-F1 VALYL-TRNA SYNTHETASE;
 117:  g50c-A  4.7 11.4   96   931   15   SOYBN:AF-K7N1D2-F1 UNCHARACTERIZED PROTEIN;
 118:  hc6c-A  4.7  7.1   74   261    3   SOYBN:AF-I1M0P2-F1 RIBOSOME-RECYCLING FACTOR, CHLOROPLASTIC;
 119:  hk10-A  4.7  5.9   68   250   12   SOYBN:AF-K7L1S1-F1 UNCHARACTERIZED PROTEIN;
 120:  hyf0-A  4.7  7.0   80   209   10   SOYBN:AF-K7K7Z0-F1 UNCHARACTERIZED PROTEIN;
 121:  g53g-A  4.7  2.0   48    56    8   SOYBN:AF-K7N3X0-F1 UNCHARACTERIZED PROTEIN;
 122:  hm4l-A  4.7  3.6   61    71   18   SOYBN:AF-A0A0R0IXG5-F1 UNCHARACTERIZED PROTEIN;
 123:  g1v8-A  4.7  6.5   84   363    8   SOYBN:AF-I1K6A3-F1 WRKY DOMAIN-CONTAINING PROTEIN;
 124:  gxhy-A  4.7  9.7   83   823    4   SOYBN:AF-I1JN29-F1 UNCHARACTERIZED PROTEIN;
 125:  g9j7-A  4.7 15.2  105   684    6   SOYBN:AF-A0A0R0FQR1-F1 UNCHARACTERIZED PROTEIN;
 126:  huyo-A  4.7  7.0   68   746    3   SOYBN:AF-A0A0R0GU51-F1 UNCHARACTERIZED PROTEIN;
 127:  hims-A  4.7  4.0   69   248    4   SOYBN:AF-I1JLR6-F1 UNCHARACTERIZED PROTEIN;
 128:  hk55-A  4.7  9.1  129   994    5   SOYBN:AF-I1JWL5-F1 WD_REPEATS_REGION DOMAIN-CONTAINING PROTEIN;
 129:  his2-A  4.6  3.9   75    76    7   SOYBN:AF-K7L427-F1 UNCHARACTERIZED PROTEIN;
 130:  hp5o-A  4.6  7.0  127   565    6   SOYBN:AF-I1JBB4-F1 PECTINESTERASE;
 131:  h16y-A  4.6  3.1   63   730    6   SOYBN:AF-K7MWJ4-F1 DDT DOMAIN-CONTAINING PROTEIN;
 132:  g0w8-A  4.6 11.9   70   117    7   SOYBN:AF-K7LJ72-F1 UNCHARACTERIZED PROTEIN;
 133:  g2q6-A  4.6  4.2   82   197    5   SOYBN:AF-I1L3Q6-F1 UNCHARACTERIZED PROTEIN;
 134:  hb2g-A  4.6  3.9   67   476    4   SOYBN:AF-A0A368UJ29-F1 S5 DRBM DOMAIN-CONTAINING PROTEIN;
 135:  hucz-A  4.6  4.5   75   327    8   SOYBN:AF-K7KQX4-F1 C2H2-TYPE DOMAIN-CONTAINING PROTEIN;
 136:  h25r-A  4.6  3.2   53    82    4   SOYBN:AF-A0A0R0IH57-F1 UNCHARACTERIZED PROTEIN;
 137:  gzor-A  4.6  6.8   99   646    2   SOYBN:AF-I1KPE2-F1 HOMEOBOX DOMAIN-CONTAINING PROTEIN;
 138:  h19a-A  4.6  8.2   89  1128    9   SOYBN:AF-K7K8V3-F1 KINESIN MOTOR DOMAIN-CONTAINING PROTEIN;
 139:  hdda-A  4.6  4.8   65   206    6   SOYBN:AF-K7K9F6-F1 MADS-BOX DOMAIN-CONTAINING PROTEIN;
 140:  hnig-A  4.6  8.8  119   273    8   SOYBN:AF-A0A0R0F3U4-F1 UNCHARACTERIZED PROTEIN;
 141:  h15x-A  4.6 11.5  118   660    6   SOYBN:AF-I1K9Q2-F1 UNCHARACTERIZED PROTEIN;
 142:  hpdl-A  4.6  3.5   64    66    8   SOYBN:AF-I1KRG2-F1 UNCHARACTERIZED PROTEIN;
 143:  hc3k-A  4.6  3.5   60  1088    5   SOYBN:AF-A0A0R0I5G1-F1 VALYL-TRNA SYNTHETASE;
 144:  hcpn-A  4.6  3.9   66   334    5   SOYBN:AF-I1LBV4-F1 UBIQUITIN CARBOXYL-TERMINAL HYDROLASE;
 145:  hifu-A  4.6 12.6   87   912    9   SOYBN:AF-I1LHW7-F1 UNCHARACTERIZED PROTEIN;
 146:  hs7j-A  4.6  3.9   99   172    5   SOYBN:AF-A0A0R0KAW3-F1 UNCHARACTERIZED PROTEIN;
 147:  hq5h-A  4.6  4.8  167  1539    6   SOYBN:AF-I1JP84-F1 UNCHARACTERIZED PROTEIN;
 148:  higm-A  4.6  4.9   79  1773    6   SOYBN:AF-K7MYL8-F1 NAB DOMAIN-CONTAINING PROTEIN;
 149:  hv8g-A  4.6  5.7   92   427    2   SOYBN:AF-A0A0R0H1U4-F1 CRM DOMAIN-CONTAINING PROTEIN;
 150:  hbxd-A  4.6  4.7  148  1522    8   SOYBN:AF-I1JMH6-F1 UNCHARACTERIZED PROTEIN;
 151:  ha03-A  4.6  5.1  143   796   10   SOYBN:AF-I1KZC9-F1 UNCHARACTERIZED PROTEIN;
 152:  hjhc-A  4.6  2.8   61    62    7   SOYBN:AF-K7LUD3-F1 UNCHARACTERIZED PROTEIN;
 153:  hore-A  4.6  8.0   79   513    3   SOYBN:AF-I1JXB6-F1 UNCHARACTERIZED PROTEIN;
 154:  hdxq-A  4.6  6.9   58   604   10   SOYBN:AF-K7N1U8-F1 WLM DOMAIN-CONTAINING PROTEIN;
 155:  he73-A  4.5 12.8   87  1197    5   SOYBN:AF-K7KCM0-F1 UNCHARACTERIZED PROTEIN;
 156:  h1py-A  4.5 10.1   99   269    5   SOYBN:AF-K7LP86-F1 UNCHARACTERIZED PROTEIN;
 157:  hfp5-A  4.5  3.7   90   122    4   SOYBN:AF-K7MM24-F1 UNCHARACTERIZED PROTEIN;
 158:  gzzv-A  4.5  9.5   97   680    3   SOYBN:AF-I1NAU4-F1 HOMEOBOX DOMAIN-CONTAINING PROTEIN;
 159:  g6s9-A  4.5  4.4   85   157   11   SOYBN:AF-C6T2U5-F1 UNCHARACTERIZED PROTEIN;
 160:  hpe2-A  4.5  4.9  144  1455    8   SOYBN:AF-I1KRY8-F1 UNCHARACTERIZED PROTEIN;
 161:  h0y1-A  4.5  3.9  155   451    9   SOYBN:AF-I1K496-F1 MAGNESIUM TRANSPORTER;
 162:  g7o4-A  4.5 16.2   96   531    3   SOYBN:AF-K7K5L4-F1 UNCHARACTERIZED PROTEIN;
 163:  h3w6-A  4.5  3.1   66   106   12   SOYBN:AF-A0A0R0J4U3-F1 VPS37 C-TERMINAL DOMAIN-CONTAINING PROTEIN;
 164:  hohj-A  4.5  9.2   87   611    5   SOYBN:AF-I1MXZ4-F1 HOMEOBOX DOMAIN-CONTAINING PROTEIN;
 165:  h1x1-A  4.5 10.0   67   770    4   SOYBN:AF-K7N1V9-F1 UNCHARACTERIZED PROTEIN;
 166:  g8md-A  4.5  3.6   62   626    6   SOYBN:AF-I1LYF7-F1 UNCHARACTERIZED PROTEIN;
 167:  g1pf-A  4.5  8.4   68   250    7   SOYBN:AF-A0A0R0F2S3-F1 UNCHARACTERIZED PROTEIN;
 168:  hbvs-A  4.5  6.6   68   251    4   SOYBN:AF-A0A0R0LGE6-F1 UNCHARACTERIZED PROTEIN;
 169:  hpae-A  4.5  5.6  103   221    9   SOYBN:AF-I1KCV4-F1 V-SNARE DOMAIN-CONTAINING PROTEIN;
 170:  hz16-A  4.5  6.2  130   228    7   SOYBN:AF-I1KXX2-F1 MEMBRIN;
 171:  hhk0-A  4.5 14.6  100   794    6   SOYBN:AF-K7LVK3-F1 HOMEOBOX DOMAIN-CONTAINING PROTEIN;
 172:  hyb3-A  4.5  3.4   63   309    6   SOYBN:AF-I1MSW2-F1 UNCHARACTERIZED PROTEIN;
 173:  g6bk-A  4.5  4.4   69    78   12   SOYBN:AF-C6T663-F1 UNCHARACTERIZED PROTEIN;
 174:  g6qx-A  4.5  6.9   70   194    6   SOYBN:AF-I1J8X6-F1 HVA22-LIKE PROTEIN;
 175:  hr3t-A  4.5 12.2   92   460    4   SOYBN:AF-A0A0R0EU45-F1 UNCHARACTERIZED PROTEIN;
 176:  g2mt-A  4.5  2.4   53    53    4   SOYBN:AF-A0A0R0KXP4-F1 UNCHARACTERIZED PROTEIN;
 177:  hv3i-A  4.5  2.5   49    50    4   SOYBN:AF-K7L686-F1 UNCHARACTERIZED PROTEIN;
 178:  hup9-A  4.5  4.5   68    69    9   SOYBN:AF-K7KM49-F1 UNCHARACTERIZED PROTEIN;
 179:  hd0y-A  4.5  3.3   65    68    9   SOYBN:AF-A0A0R0KJ24-F1 UNCHARACTERIZED PROTEIN;
 180:  h2fz-A  4.5  4.0   77  1018    3   SOYBN:AF-K7MHJ1-F1 UNCHARACTERIZED PROTEIN;
 181:  hafp-A  4.5  3.4   60    65    3   SOYBN:AF-K7N1F4-F1 V-TYPE PROTON ATPASE SUBUNIT A;
 182:  ho2j-A  4.5  5.8   67   186   10   SOYBN:AF-C6SYF0-F1 E3 UBIQUITIN-PROTEIN LIGASE RNF170;
 183:  h0bs-A  4.5 11.8  172   317    5   SOYBN:AF-A0A0R0L428-F1 UNCHARACTERIZED PROTEIN;
 184:  hi9q-A  4.5  5.5   91   277    5   SOYBN:AF-A0A0R0KZZ6-F1 UNCHARACTERIZED PROTEIN;
 185:  g71j-A  4.5  4.7   91   145    7   SOYBN:AF-K7MTP0-F1 UNCHARACTERIZED PROTEIN;
 186:  g0b8-A  4.5  6.9   63   937    5   SOYBN:AF-K7MFP9-F1 PWWP DOMAIN-CONTAINING PROTEIN;
 187:  hgy9-A  4.5  9.9   80   648    5   SOYBN:AF-I1JNF0-F1 UNCHARACTERIZED PROTEIN;
 188:  g0yq-A  4.5  4.9  111   127    4   SOYBN:AF-A0A0R0I361-F1 UNCHARACTERIZED PROTEIN;
 189:  h1mc-A  4.5  4.9   72   644    6   SOYBN:AF-A0A0R0JG80-F1 UNCHARACTERIZED PROTEIN;
 190:  hhho-A  4.5  4.7   66   316    8   SOYBN:AF-I1M8K6-F1 26S PROTEASOME REGULATORY SUBUNIT RPN11;
 191:  hwpx-A  4.5 10.3   87   446    5   SOYBN:AF-I1J5J5-F1 UNCHARACTERIZED PROTEIN;
 192:  hs3m-A  4.5  9.6   88   986   10   SOYBN:AF-I1LJQ5-F1 UNCHARACTERIZED PROTEIN;
 193:  hfih-A  4.5 12.7  117  1208    8   SOYBN:AF-K7KM72-F1 UNCHARACTERIZED PROTEIN;
 194:  gy07-A  4.5 13.4  118   274    8   SOYBN:AF-A0A0R0FK61-F1 UNCHARACTERIZED PROTEIN;
 195:  hybc-A  4.4  6.3   74   296    4   SOYBN:AF-K7MAH1-F1 UNCHARACTERIZED PROTEIN;
 196:  hwm2-A  4.4 14.9   95   836    8   SOYBN:AF-A0A0R0F5H7-F1 UNCHARACTERIZED PROTEIN;
 197:  g965-A  4.4  7.2  112   219    6   SOYBN:AF-I1L219-F1 UNCHARACTERIZED PROTEIN;
 198:  h3c7-A  4.4 11.7  109   685    6   SOYBN:AF-I1MHK8-F1 J DOMAIN-CONTAINING PROTEIN;
 199:  hapy-A  4.4  5.7   63   108    8   SOYBN:AF-A0A0R0GAZ7-F1 UNCHARACTERIZED PROTEIN;
 200:  gyvh-A  4.4  6.6   73   860    7   SOYBN:AF-I1NBD9-F1 UNCHARACTERIZED PROTEIN;
 201:  hwe3-A  4.4 10.3  101   695    9   SOYBN:AF-K7MEN6-F1 PROTEIN KINASE DOMAIN-CONTAINING PROTEIN;
 202:  huyr-A  4.4  4.6  110   251    5   SOYBN:AF-I1N0I7-F1 T-SNARE COILED-COIL HOMOLOGY DOMAIN-CONTAINING PR
 203:  hwzi-A  4.4  6.7   59   104    5   SOYBN:AF-K7L0M5-F1 UNCHARACTERIZED PROTEIN;
 204:  hsdd-A  4.4 10.6   94   822    5   SOYBN:AF-I1J939-F1 RPW8 DOMAIN-CONTAINING PROTEIN;
 205:  htok-A  4.4  6.8   73   174    5   SOYBN:AF-C6SX27-F1 UNCHARACTERIZED PROTEIN;
 206:  heln-A  4.4 12.0   75   571    5   SOYBN:AF-K7MNH9-F1 HOMEOBOX DOMAIN-CONTAINING PROTEIN;
 207:  hhjg-A  4.4  4.2   69   300    7   SOYBN:AF-K7M257-F1 WRKY DOMAIN-CONTAINING PROTEIN;
 208:  g0os-A  4.4  4.8   69   574    4   SOYBN:AF-I1J8A7-F1 UNCHARACTERIZED PROTEIN;
 209:  hk3v-A  4.4 15.2   68   551   12   SOYBN:AF-I1KSX1-F1 UNCHARACTERIZED PROTEIN;
 210:  hf3u-A  4.4 14.0  148   896    3   SOYBN:AF-A0A0R0J5V5-F1 FORMIN-LIKE PROTEIN;
 211:  hmpb-A  4.4 15.1   91   877    9   SOYBN:AF-I1MBG6-F1 UNCHARACTERIZED PROTEIN;
 212:  hm7e-A  4.4  6.8  129   304    3   SOYBN:AF-K7KXA8-F1 UNCHARACTERIZED PROTEIN;
 213:  g4kk-A  4.4  4.4   83   545   10   SOYBN:AF-A0A0R0FJW7-F1 METALLOPHOS DOMAIN-CONTAINING PROTEIN;
 214:  hops-A  4.4  4.1   62    63   11   SOYBN:AF-K7KF83-F1 UNCHARACTERIZED PROTEIN;
 215:  g1mh-A  4.4  3.5   60   802    5   SOYBN:AF-I1JTK1-F1 UNCHARACTERIZED PROTEIN;
 216:  g7vy-A  4.4  4.5  140  1620    7   SOYBN:AF-I1M1I0-F1 UNCHARACTERIZED PROTEIN;
 217:  hjo7-A  4.4  3.3   60    60   13   SOYBN:AF-K7MKE0-F1 UNCHARACTERIZED PROTEIN;
 218:  hwj2-A  4.4  3.3   65   108    5   SOYBN:AF-K7N2C5-F1 UNCHARACTERIZED PROTEIN;
 219:  gza0-A  4.4  4.9   70    77    7   SOYBN:AF-K7MP82-F1 UNCHARACTERIZED PROTEIN;
 220:  h3sg-A  4.4  3.6  100   673    9   SOYBN:AF-I1KVR8-F1 EXOCYST SUBUNIT EXO70 FAMILY PROTEIN;
 221:  hret-A  4.4  3.3   56   126    9   SOYBN:AF-A0A0R0E6S4-F1 UNCHARACTERIZED PROTEIN;
 222:  hrqc-A  4.3  7.3   96   508    8   SOYBN:AF-K7M1G0-F1 MLO-LIKE PROTEIN;
 223:  hkf0-A  4.3 12.9   79   688    3   SOYBN:AF-K7M3M0-F1 SERINE/THREONINE-PROTEIN PHOSPHATASE;
 224:  hjpt-A  4.3  6.4   69   131   13   SOYBN:AF-K7K2S5-F1 UNCHARACTERIZED PROTEIN;
 225:  g6ia-A  4.3  7.8  111   734   11   SOYBN:AF-I1L091-F1 FAD-BINDING FR-TYPE DOMAIN-CONTAINING PROTEIN;
 226:  hmb6-A  4.3  5.7  104   211   10   SOYBN:AF-A0A0R0JMR1-F1 UNCHARACTERIZED PROTEIN;
 227:  h12m-A  4.3  3.4   63   112    8   SOYBN:AF-I1NAA6-F1 MEMBRANE MAGNESIUM TRANSPORTER;
 228:  h2yg-A  4.3  8.5   89   242    8   SOYBN:AF-A0A0R0GJ24-F1 UNCHARACTERIZED PROTEIN;
 229:  g83d-A  4.3  5.6  150   612    8   SOYBN:AF-I1LZP6-F1 ENTH DOMAIN-CONTAINING PROTEIN;
 230:  hnn8-A  4.3  5.3   73   163   11   SOYBN:AF-A0A0R0IEN6-F1 UNCHARACTERIZED PROTEIN;
 231:  hg1o-A  4.3  6.4   76   329    4   SOYBN:AF-K7M7W5-F1 WRKY DOMAIN-CONTAINING PROTEIN;
 232:  hk47-A  4.3  5.4   60   124    7   SOYBN:AF-K7MMD7-F1 UNCHARACTERIZED PROTEIN;
 233:  g93m-A  4.3  9.9   88   733   11   SOYBN:AF-K7L8U3-F1 FHA DOMAIN-CONTAINING PROTEIN;
 234:  hdoe-A  4.3  9.9  127   750   10   SOYBN:AF-I1JBT8-F1 EXO84_C DOMAIN-CONTAINING PROTEIN;
 235:  hpro-A  4.3 17.3   90  1291   10   SOYBN:AF-A0A368UJR5-F1 UNCHARACTERIZED PROTEIN;
 236:  hctw-A  4.3  6.5   84   617    8   SOYBN:AF-A0A0R0KMH2-F1 HOMEOBOX DOMAIN-CONTAINING PROTEIN;
 237:  ht7w-A  4.3 10.5   70   351    6   SOYBN:AF-I1LXL0-F1 UNCHARACTERIZED PROTEIN;
 238:  hexn-A  4.3  3.9   60   572    3   SOYBN:AF-A0A0R0FA90-F1 UNCHARACTERIZED PROTEIN;
 239:  h3l1-A  4.3  3.2   62   563   11   SOYBN:AF-Q0H950-F1 LETHAL LEAF SPOT 1-LIKE PROTEIN;
 240:  hwbg-A  4.3 11.7  104   538    4   SOYBN:AF-I1K5U0-F1 ALDEDH DOMAIN-CONTAINING PROTEIN;
 241:  hu1l-A  4.3  7.1  139   291    8   SOYBN:AF-A0A0R0EVH2-F1 UNCHARACTERIZED PROTEIN;
 242:  hpd8-A  4.3  7.6  122   700    5   SOYBN:AF-A0A0R0LAY0-F1 UNCHARACTERIZED PROTEIN;
 243:  hgi7-A  4.3  5.7   84   863    5   SOYBN:AF-I1MLB1-F1 MIF4G DOMAIN-CONTAINING PROTEIN;
 244:  hjxt-A  4.3  6.2   91   410    5   SOYBN:AF-K7LVM1-F1 C2H2-TYPE DOMAIN-CONTAINING PROTEIN;
 245:  g10z-A  4.3  5.7  123   777    6   SOYBN:AF-K7N5I9-F1 LIPASE_3 DOMAIN-CONTAINING PROTEIN;
 246:  g730-A  4.3 10.8   85   340    9   SOYBN:AF-A0A0R0H6H4-F1 PROTEIN FAR1-RELATED SEQUENCE;
 247:  g1za-A  4.3  6.3  116   828    8   SOYBN:AF-I1MJ65-F1 UNCHARACTERIZED PROTEIN;
 248:  g4kw-A  4.3 15.6  102   768    3   SOYBN:AF-K7LKG4-F1 GLYCO_TRANSF_64 DOMAIN-CONTAINING PROTEIN;
 249:  hp96-A  4.3  4.8   94   219    6   SOYBN:AF-I1MNZ6-F1 UNCHARACTERIZED PROTEIN;
 250:  g6ui-A  4.3  7.5   93  1162    8   SOYBN:AF-K7K1N0-F1 UNCHARACTERIZED PROTEIN;
 251:  g8q5-A  4.3 12.6   91   311    7   SOYBN:AF-I1KI18-F1 UNCHARACTERIZED PROTEIN;
 252:  g2jz-A  4.3  7.6  114   205    3   SOYBN:AF-K7KU92-F1 UNCHARACTERIZED PROTEIN;
 253:  hr5u-A  4.3  4.3  110   528    7   SOYBN:AF-I1L7U8-F1 UNCHARACTERIZED PROTEIN;
 254:  h1ga-A  4.3 14.2   92   865    2   SOYBN:AF-K7KKB6-F1 UNCHARACTERIZED PROTEIN;
 255:  hz47-A  4.3  5.3   84   567    7   SOYBN:AF-I1KLC6-F1 UNCHARACTERIZED PROTEIN;
 256:  hy8j-A  4.3  3.6   51    53    2   SOYBN:AF-K7MLT5-F1 UNCHARACTERIZED PROTEIN;
 257:  hlnm-A  4.3  4.0  122   259    9   SOYBN:AF-I1L354-F1 UNCHARACTERIZED PROTEIN;
 258:  hmfn-A  4.3  3.1   63   107   10   SOYBN:AF-A0A0R0GTK0-F1 UNCHARACTERIZED PROTEIN;
 259:  gw5s-A  4.3 25.3   66   525    2   SOYBN:AF-I1MLE5-F1 CID DOMAIN-CONTAINING PROTEIN;
 260:  hbkz-A  4.3 14.6  101   526    4   SOYBN:AF-A0A0R0KGZ9-F1 DUF659 DOMAIN-CONTAINING PROTEIN;
 261:  hv5e-A  4.3  4.6   81   376    4   SOYBN:AF-A0A0R0J672-F1 UNCHARACTERIZED PROTEIN;
 262:  hzki-A  4.3  4.0  127   147    7   SOYBN:AF-A0A0R0KZ25-F1 SYNN DOMAIN-CONTAINING PROTEIN;
 263:  g1al-A  4.2  4.3  160   443   10   SOYBN:AF-I1MC99-F1 MAGNESIUM TRANSPORTER;
 264:  h0td-A  4.2  4.3   79    85    4   SOYBN:AF-A0A0R0FTP7-F1 UNCHARACTERIZED PROTEIN;
 265:  hkz3-A  4.2 10.0  132   693    8   SOYBN:AF-A0A0R0FBI3-F1 NAB DOMAIN-CONTAINING PROTEIN;
 266:  hgf9-A  4.2  7.8  102   747   10   SOYBN:AF-K7MVH3-F1 UNCHARACTERIZED PROTEIN;
 267:  hwtp-A  4.2  4.6  126   686   12   SOYBN:AF-I1LCL7-F1 DUF4220 DOMAIN-CONTAINING PROTEIN;
 268:  hjd9-A  4.2  4.4  103   151    8   SOYBN:AF-K7L1W2-F1 UNCHARACTERIZED PROTEIN;
 269:  h1xc-A  4.2  7.4  108   562    6   SOYBN:AF-K7MEX3-F1 UNCHARACTERIZED PROTEIN;
 270:  hfab-A  4.2  2.7   56    56    4   SOYBN:AF-K7LBP8-F1 UNCHARACTERIZED PROTEIN;
 271:  hkkb-A  4.2  9.2   79   196    5   SOYBN:AF-K7LFV2-F1 PRA1 FAMILY PROTEIN;
 272:  g9am-A  4.2  6.5  100  1660    7   SOYBN:AF-K7LL70-F1 UNCHARACTERIZED PROTEIN;
 273:  gzf3-A  4.2  5.0   67    86    9   SOYBN:AF-K7MV66-F1 UNCHARACTERIZED PROTEIN;
 274:  ho2t-A  4.2 12.2  157   656    4   SOYBN:AF-K7N1E9-F1 ABC TRANSPORTER DOMAIN-CONTAINING PROTEIN;
 275:  h306-A  4.2  8.0  146   396    7   SOYBN:AF-I1N523-F1 ZT_DIMER DOMAIN-CONTAINING PROTEIN;
 276:  gzd6-A  4.2  5.3   94   293    4   SOYBN:AF-A0A0R0KFP7-F1 S-ACYLTRANSFERASE;
 277:  hy1g-A  4.2  5.0  111   664    7   SOYBN:AF-I1KHM7-F1 PROTEIN KINASE DOMAIN-CONTAINING PROTEIN;
 278:  hwcn-A  4.2  3.5   83   966    5   SOYBN:AF-K7MMH8-F1 UNCHARACTERIZED PROTEIN;
 279:  g90y-A  4.2  6.8  104   505    5   SOYBN:AF-A0A0R0KN67-F1 PECTINESTERASE;
 280:  h3f8-A  4.2  9.5  152   591    4   SOYBN:AF-K7KJW6-F1 RING-TYPE DOMAIN-CONTAINING PROTEIN;
 281:  h2e5-A  4.2  5.6  180   545    7   SOYBN:AF-I1K8S0-F1 UNCHARACTERIZED PROTEIN;
 282:  hnmw-A  4.2 12.8  165  1223    5   SOYBN:AF-A0A0R0KKS8-F1 UNCHARACTERIZED PROTEIN;
 283:  hjsu-A  4.2  5.3   66   835   11   SOYBN:AF-I1J940-F1 RPW8 DOMAIN-CONTAINING PROTEIN;
 284:  h05o-A  4.2  3.2   64   336    6   SOYBN:AF-I1KT06-F1 TUBULIN-FOLDING COFACTOR C;
 285:  ha4j-A  4.2  4.4   70   404    6   SOYBN:AF-I1LCZ2-F1 ARSA_ATPASE DOMAIN-CONTAINING PROTEIN;
 286:  h3v9-A  4.2  7.0  103   222    8   SOYBN:AF-I1JE83-F1 T-SNARE COILED-COIL HOMOLOGY DOMAIN-CONTAINING PR
 287:  gx8w-A  4.2 13.0   92  1184    9   SOYBN:AF-I1M0J3-F1 UNCHARACTERIZED PROTEIN;
 288:  hmy3-A  4.2 11.0   71   892    6   SOYBN:AF-A0A0R0GWV0-F1 UNCHARACTERIZED PROTEIN;
 289:  g0k9-A  4.2  5.2   70   285    7   SOYBN:AF-A0A0R0KFR5-F1 UNCHARACTERIZED PROTEIN;
 290:  g92s-A  4.2  4.5   86   878    8   SOYBN:AF-K7KQS0-F1 UNCHARACTERIZED PROTEIN;
 291:  hs2n-A  4.2 12.9   77   894    1   SOYBN:AF-K7L8X4-F1 UNCHARACTERIZED PROTEIN;
 292:  hdln-A  4.2  3.7   61    68    8   SOYBN:AF-K7LZ42-F1 UNCHARACTERIZED PROTEIN;
 293:  hs11-A  4.2  2.6   56    57    5   SOYBN:AF-K7LBR1-F1 UNCHARACTERIZED PROTEIN;
 294:  h2xs-A  4.2 11.2   92   417    3   SOYBN:AF-A0A0R0LDV3-F1 UNCHARACTERIZED PROTEIN;
 295:  hp5y-A  4.2  4.7   77   215    6   SOYBN:AF-I1KBM3-F1 UNCHARACTERIZED PROTEIN;
 296:  g13o-A  4.2 17.8   78   563    5   SOYBN:AF-A0A0R0HJP9-F1 NAB DOMAIN-CONTAINING PROTEIN;
 297:  g7ze-A  4.2  5.9  157   334    8   SOYBN:AF-K7L7G1-F1 UNCHARACTERIZED PROTEIN;
 298:  hcjo-A  4.2  3.7   76   138    7   SOYBN:AF-A0A0R0IDC9-F1 UNCHARACTERIZED PROTEIN;
 299:  hmyd-A  4.2  7.0  116   969    7   SOYBN:AF-A0A0R0IGR1-F1 NOP DOMAIN-CONTAINING PROTEIN;
 300:  hl1l-A  4.2  4.1   81   157    6   SOYBN:AF-C6T1Z3-F1 UNCHARACTERIZED PROTEIN;
 301:  hmjr-A  4.2  6.8   98   203   10   SOYBN:AF-I1M5E2-F1 UNCHARACTERIZED PROTEIN;
 302:  hiep-A  4.2  6.3   90   518    6   SOYBN:AF-A0A0R0I373-F1 UNCHARACTERIZED PROTEIN;
 303:  hlxg-A  4.2  3.5   65    74    9   SOYBN:AF-A0A0R0EUD3-F1 UNCHARACTERIZED PROTEIN;
 304:  hq7s-A  4.2  4.3  125   602    7   SOYBN:AF-K7L6C1-F1 AA_PERMEASE_C DOMAIN-CONTAINING PROTEIN;
 305:  hz96-A  4.2  5.3  105   922    4   SOYBN:AF-A0A0R0IUQ7-F1 1,4-ALPHA-D-GLUCAN GLUCANOHYDROLASE;
 306:  halq-A  4.2 11.4   75   123   12   SOYBN:AF-A0A0R0FB20-F1 UNCHARACTERIZED PROTEIN;
 307:  he1q-A  4.2  5.8   60    71   10   SOYBN:AF-K7L227-F1 UNCHARACTERIZED PROTEIN;
 308:  g75m-A  4.2  4.3   66   131    8   SOYBN:AF-K7LAH3-F1 UNCHARACTERIZED PROTEIN;
 309:  g9pg-A  4.2  6.2   81   981    9   SOYBN:AF-I1KZI0-F1 UNCHARACTERIZED PROTEIN;
 310:  g7z8-A  4.2  3.5   64    77    8   SOYBN:AF-A0A0R0J1X2-F1 UNCHARACTERIZED PROTEIN;
 311:  hlwu-A  4.1  4.0   67    80    7   SOYBN:AF-K7L9V6-F1 UNCHARACTERIZED PROTEIN;
 312:  hl47-A  4.1  3.0   70   518    7   SOYBN:AF-I1MVE1-F1 UNCHARACTERIZED PROTEIN;
 313:  hzkr-A  4.1  2.9   58    59    7   SOYBN:AF-K7MND1-F1 UNCHARACTERIZED PROTEIN;
 314:  hbde-A  4.1 11.4   88  1389    3   SOYBN:AF-K7LH02-F1 UNCHARACTERIZED PROTEIN;
 315:  hpqw-A  4.1  7.0   90   618    4   SOYBN:AF-K7MCA1-F1 UNCHARACTERIZED PROTEIN;
 316:  gxvq-A  4.1  4.8  108   384    8   SOYBN:AF-A0A0R0FLR3-F1 DUF547 DOMAIN-CONTAINING PROTEIN;
 317:  hqbt-A  4.1  9.9   81   730    2   SOYBN:AF-A0A0R0JZE7-F1 NAB DOMAIN-CONTAINING PROTEIN;
 318:  gxqn-A  4.1  5.0   75   346    7   SOYBN:AF-I1NHU7-F1 5'-NUCLEOTIDASE;
 319:  g2hi-A  4.1 13.8   75   298   15   SOYBN:AF-I1KNR4-F1 TUDOR DOMAIN-CONTAINING PROTEIN;
 320:  gzyk-A  4.1  8.6   84   631    7   SOYBN:AF-A0A0R0J319-F1 DUF659 DOMAIN-CONTAINING PROTEIN;
 321:  hc44-A  4.1  3.8   62   463    0   SOYBN:AF-K7K806-F1 UNCHARACTERIZED PROTEIN;
 322:  hhof-A  4.1  5.2   72   253    8   SOYBN:AF-I1LXM6-F1 UNCHARACTERIZED PROTEIN;
 323:  gxrp-A  4.1  6.6   90   112    8   SOYBN:AF-K7LZM9-F1 UNCHARACTERIZED PROTEIN;
 324:  g5jw-A  4.1 13.1   89  1241    6   SOYBN:AF-C6ZS24-F1 NB-LRR TYPE DISEASE RESISTANCE PROTEIN;
 325:  g0qi-A  4.1  6.4   97   139    2   SOYBN:AF-A0A368UHT7-F1 CASP-LIKE PROTEIN;
 326:  hbdb-A  4.1  7.4  126   974    7   SOYBN:AF-I1KMI5-F1 UNCHARACTERIZED PROTEIN;
 327:  hpya-A  4.1  4.2   62    77    8   SOYBN:AF-K7KY07-F1 UNCHARACTERIZED PROTEIN;
 328:  g4lr-A  4.1  6.8  134   296    9   SOYBN:AF-I1M2B9-F1 UNCHARACTERIZED PROTEIN;
 329:  hat1-A  4.1  3.3   60    62    7   SOYBN:AF-K7L9L4-F1 UNCHARACTERIZED PROTEIN;
 330:  huq8-A  4.1  5.0   77   623    4   SOYBN:AF-I1MBL4-F1 NAB DOMAIN-CONTAINING PROTEIN;
 331:  g8yy-A  4.1  9.3   73   785    7   SOYBN:AF-A0A0R0FPC6-F1 CWF21 DOMAIN-CONTAINING PROTEIN;
 332:  gxcf-A  4.1  3.9  151   414    5   SOYBN:AF-I1JEF4-F1 MAGNESIUM TRANSPORTER;
 333:  hhi2-A  4.1 11.5   83   478    7   SOYBN:AF-I1M050-F1 UNCHARACTERIZED PROTEIN;
 334:  hzgs-A  4.1  3.5   60   263    5   SOYBN:AF-A0A0R0L8B3-F1 UNCHARACTERIZED PROTEIN;
 335:  hw22-A  4.1  8.2  122   284    7   SOYBN:AF-I1NFX4-F1 UNCHARACTERIZED PROTEIN;
 336:  g91f-A  4.1  8.3   96   314    3   SOYBN:AF-K7M3T7-F1 UNCHARACTERIZED PROTEIN;
 337:  g73s-A  4.1  4.4   74   218    7   SOYBN:AF-I1KJT5-F1 UNCHARACTERIZED PROTEIN;
 338:  hqsv-A  4.1  5.7  114   801    4   SOYBN:AF-A0A0R0FQS7-F1 UNCHARACTERIZED PROTEIN;
 339:  hv3h-A  4.1  3.4   61   131   10   SOYBN:AF-K7KWA0-F1 UNCHARACTERIZED PROTEIN;
 340:  hyl9-A  4.1  3.7  118   307    4   SOYBN:AF-I1MQ20-F1 UBIQUITIN-LIKE DOMAIN-CONTAINING PROTEIN;
 341:  ht9b-A  4.1  8.8   90   365    2   SOYBN:AF-A0A0R0FMS0-F1 HTH MYB-TYPE DOMAIN-CONTAINING PROTEIN;
 342:  hhxb-A  4.1  6.5  113  1249    5   SOYBN:AF-A0A0R0KQK7-F1 UNCHARACTERIZED PROTEIN;
 343:  hcz5-A  4.1 13.8   86   605    3   SOYBN:AF-I1K7J3-F1 UNCHARACTERIZED PROTEIN;
 344:  hquo-A  4.1  3.0   63   208    6   SOYBN:AF-A0A0R0ISS5-F1 UNCHARACTERIZED PROTEIN;
 345:  hhb2-A  4.1  5.2   81   577    6   SOYBN:AF-A0A0R0HR66-F1 UNCHARACTERIZED PROTEIN;
 346:  hpyi-A  4.1  9.5   76   566    9   SOYBN:AF-I1M1L5-F1 BROMO DOMAIN-CONTAINING PROTEIN;
 347:  hacq-A  4.1 20.9   75   827    8   SOYBN:AF-K7M6I8-F1 CWF21 DOMAIN-CONTAINING PROTEIN;
 348:  g1em-A  4.1 17.4   70   804    9   SOYBN:AF-K7MMB0-F1 RPW8 DOMAIN-CONTAINING PROTEIN;
 349:  hajj-A  4.1  6.5   74   241    5   SOYBN:AF-A0A0R0LAN4-F1 UNCHARACTERIZED PROTEIN;
 350:  g8ul-A  4.1  9.8  142   610   10   SOYBN:AF-I1K4F7-F1 UNCHARACTERIZED PROTEIN;
 351:  g8c0-A  4.1  6.9   87   732    9   SOYBN:AF-I1JB16-F1 UVR DOMAIN-CONTAINING PROTEIN;
 352:  hyx2-A  4.1 20.9   84   216    7   SOYBN:AF-I1J7N2-F1 UNCHARACTERIZED PROTEIN;
 353:  g4ga-A  4.1  7.8   77   215    3   SOYBN:AF-I1LD31-F1 UNCHARACTERIZED PROTEIN;
 354:  hb4q-A  4.1  9.3   82   145   15   SOYBN:AF-I1LV06-F1 UNCHARACTERIZED PROTEIN;
 355:  g8ik-A  4.1 11.7   67   687    3   SOYBN:AF-Q8HVY4-F1 DNA-DIRECTED RNA POLYMERASE SUBUNIT BETA';
 356:  hku8-A  4.1  5.0  164  1344    5   SOYBN:AF-I1L7A5-F1 UNCHARACTERIZED PROTEIN;
 357:  g1wq-A  4.1  3.3   58   374    2   SOYBN:AF-I1KDA6-F1 UNCHARACTERIZED PROTEIN;
 358:  g9k6-A  4.1  6.6   93   223   10   SOYBN:AF-I1L1N3-F1 UNCHARACTERIZED PROTEIN;
 359:  g6s5-A  4.1  3.9   64   265    9   SOYBN:AF-K7MJ24-F1 WRKY DOMAIN-CONTAINING PROTEIN;
 360:  hwrk-A  4.1  3.1   58    60    5   SOYBN:AF-K7M8Y0-F1 UNCHARACTERIZED PROTEIN;
 361:  hn7b-A  4.1  9.5   63   190    6   SOYBN:AF-K7K8X9-F1 MATH DOMAIN-CONTAINING PROTEIN;
 362:  hlwf-A  4.1  7.1   96   646    7   SOYBN:AF-I1K7A4-F1 S-ACYLTRANSFERASE;
 363:  g4wo-A  4.1  3.9   69   490    1   SOYBN:AF-A0A0R0KXU3-F1 GTD-BINDING DOMAIN-CONTAINING PROTEIN;
 364:  g1us-A  4.1  3.7   55    59    5   SOYBN:AF-K7MF46-F1 UNCHARACTERIZED PROTEIN;
 365:  gw3h-A  4.1  9.0   89   367    8   SOYBN:AF-A0A0R0JG66-F1 UNCHARACTERIZED PROTEIN;
 366:  g05h-A  4.1  2.9   57    62   12   SOYBN:AF-I1J6B5-F1 PHOTOSYSTEM II REACTION CENTER PROTEIN Z;
 367:  g53p-A  4.1  3.3   63   573    8   SOYBN:AF-A0A0R0HAM2-F1 SUN DOMAIN-CONTAINING PROTEIN;
 368:  g2d0-A  4.1  5.3   64   105    8   SOYBN:AF-I1M025-F1 VACUOLAR ATPASE ASSEMBLY INTEGRAL MEMBRANE PROTEI
 369:  hh4b-A  4.1 12.9  139   296    4   SOYBN:AF-A0A0R0JAR5-F1 DUF1084 DOMAIN-CONTAINING PROTEIN;
 370:  hjb3-A  4.1 29.5  113   152    8   SOYBN:AF-K7KQY1-F1 SYNN DOMAIN-CONTAINING PROTEIN;
 371:  g6bm-A  4.0  5.6  127   421    7   SOYBN:AF-I1JR00-F1 UNCHARACTERIZED PROTEIN;
 372:  hxcv-A  4.0  7.6  137   485    7   SOYBN:AF-K7KUP2-F1 UNCHARACTERIZED PROTEIN;
 373:  hnwa-A  4.0  5.3   65   107    9   SOYBN:AF-I1M092-F1 UNCHARACTERIZED PROTEIN;
 374:  h0pi-A  4.0 12.0   81   531    6   SOYBN:AF-K7MRB3-F1 UNCHARACTERIZED PROTEIN;
 375:  hlkk-A  4.0 11.1  175   721    7   SOYBN:AF-I1LB52-F1 H(+)-EXPORTING DIPHOSPHATASE;
 376:  h2gt-A  4.0  8.0  112   190    9   SOYBN:AF-A0A0R0EU63-F1 UNCHARACTERIZED PROTEIN;
 377:  hesf-A  4.0  5.3   72   330    3   SOYBN:AF-I1LC42-F1 RRNA-PROCESSING PROTEIN EFG1;
 378:  hc66-A  4.0  3.6   61   259    3   SOYBN:AF-I1JNT6-F1 UNCHARACTERIZED PROTEIN;
 379:  g9ct-A  4.0  4.1   64   297    8   SOYBN:AF-I1MZE0-F1 AMPK1_CBM DOMAIN-CONTAINING PROTEIN;
 380:  hpku-A  4.0  4.0   67    68    7   SOYBN:AF-K7MLC0-F1 UNCHARACTERIZED PROTEIN;
 381:  g3kn-A  4.0  3.2   65   138    6   SOYBN:AF-A0A0R0GLW1-F1 UNCHARACTERIZED PROTEIN;
 382:  hiqb-A  4.0  7.4   85   300    7   SOYBN:AF-I1L6Z7-F1 WRKY TRANSCRIPTION FACTOR;
 383:  g0kx-A  4.0 12.7   98   766    7   SOYBN:AF-K7MY82-F1 UNCHARACTERIZED PROTEIN;
 384:  hzvg-A  4.0  4.9   88   798    7   SOYBN:AF-K7MLH5-F1 UNCHARACTERIZED PROTEIN;
 385:  hyb1-A  4.0  3.7   67   660    9   SOYBN:AF-I1JQ59-F1 UNCHARACTERIZED PROTEIN;
 386:  hwap-A  4.0  5.1   64   843    9   SOYBN:AF-K7MTG8-F1 PROTEIN-SERINE/THREONINE PHOSPHATASE;
 387:  hkd6-A  4.0  9.6   75   801    5   SOYBN:AF-K7KN57-F1 UNCHARACTERIZED PROTEIN;
 388:  gznd-A  4.0  3.9   71   268    4   SOYBN:AF-I1JHF6-F1 UNCHARACTERIZED PROTEIN;
 389:  hpdm-A  4.0  2.0   50    71    2   SOYBN:AF-A0A0R0L4U6-F1 UNCHARACTERIZED PROTEIN;
 390:  hh65-A  4.0 10.5   68   621   12   SOYBN:AF-A0A0R0ID18-F1 TF-B3 DOMAIN-CONTAINING PROTEIN;
 391:  g9ll-A  4.0  4.2   80    84    8   SOYBN:AF-A0A0R0JW39-F1 UNCHARACTERIZED PROTEIN;
 392:  hj6x-A  4.0  7.2   69   838    4   SOYBN:AF-A0A0R0L385-F1 PHD-TYPE DOMAIN-CONTAINING PROTEIN;
 393:  h3t8-A  4.0  8.4   68    83    7   SOYBN:AF-A0A0R0IF12-F1 UNCHARACTERIZED PROTEIN;
 394:  g65h-A  4.0  9.5   69  1080    9   SOYBN:AF-K7MF37-F1 ANK_REP_REGION DOMAIN-CONTAINING PROTEIN;
 395:  hz1q-A  4.0  3.4   65    85    8   SOYBN:AF-A0A0R0JU40-F1 UNCHARACTERIZED PROTEIN;
 396:  gyr3-A  4.0  5.3   71   889   14   SOYBN:AF-K7MK48-F1 RAB-GAP TBC DOMAIN-CONTAINING PROTEIN;
 397:  http-A  4.0 11.6  105   832    7   SOYBN:AF-A0A0R0K0B7-F1 UNCHARACTERIZED PROTEIN;
 398:  hbpg-A  4.0  9.0   69   289    6   SOYBN:AF-I1LJI0-F1 UNCHARACTERIZED PROTEIN;
 399:  hpd1-A  4.0  2.8   45   115    7   SOYBN:AF-K7MP04-F1 UNCHARACTERIZED PROTEIN;
 400:  hez2-A  4.0  3.5   56    65    5   SOYBN:AF-A0A0R0GVD3-F1 UNCHARACTERIZED PROTEIN;
 401:  hy0c-A  4.0 10.4   84   146    4   SOYBN:AF-A0A0R0JUV9-F1 UNCHARACTERIZED PROTEIN;
 402:  ht42-A  4.0  5.5   91   835    8   SOYBN:AF-K7N4Q3-F1 UNCHARACTERIZED PROTEIN;
 403:  g6cw-A  4.0  6.7   96   509    6   SOYBN:AF-I1JYT2-F1 MATRIN-TYPE DOMAIN-CONTAINING PROTEIN;
 404:  hztq-A  4.0  3.3   63   234   10   SOYBN:AF-A0A0R0EW29-F1 UNCHARACTERIZED PROTEIN;
 405:  hc1o-A  4.0  4.8   71   777    4   SOYBN:AF-K7MK34-F1 BIFUNCTIONAL LYSINE-SPECIFIC DEMETHYLASE AND HIST
 406:  h21s-A  4.0  5.9  146  1277    6   SOYBN:AF-I1NCF6-F1 UNCHARACTERIZED PROTEIN;
 407:  g32m-A  4.0  5.9   78   336    1   SOYBN:AF-A0A0R4J4G5-F1 AIG1-TYPE G DOMAIN-CONTAINING PROTEIN;
 408:  hvmc-A  4.0  5.9   98   718    8   SOYBN:AF-K7ML24-F1 UNCHARACTERIZED PROTEIN;
 409:  hln2-A  4.0  3.8   73   104    7   SOYBN:AF-I1N515-F1 UNCHARACTERIZED PROTEIN;
 410:  g77v-A  4.0  5.0  106   265    7   SOYBN:AF-I1L8U0-F1 T-SNARE COILED-COIL HOMOLOGY DOMAIN-CONTAINING PR
 411:  h0wx-A  4.0 12.1   70   182    7   SOYBN:AF-K7MKT5-F1 UNCHARACTERIZED PROTEIN;
 412:  hc18-A  4.0 10.3  104   391    9   SOYBN:AF-I1KGW6-F1 30S RIBOSOMAL PROTEIN S15, CHLOROPLASTIC;
 413:  gznf-A  4.0  5.0   84   167   10   SOYBN:AF-A0A0R0EY84-F1 UNCHARACTERIZED PROTEIN;
 414:  hkwt-A  4.0  6.1   78   949    6   SOYBN:AF-I1L7B1-F1 UNCHARACTERIZED PROTEIN;
 415:  g0p7-A  4.0  3.5   62   892    3   SOYBN:AF-A0A0R0HV32-F1 UNCHARACTERIZED PROTEIN;
 416:  h20n-A  4.0  7.4   83   343    6   SOYBN:AF-A0A0R0FB51-F1 UNCHARACTERIZED PROTEIN;
 417:  g2by-A  4.0  4.0   74   175    5   SOYBN:AF-A0A0R0E619-F1 PMEI DOMAIN-CONTAINING PROTEIN;
 418:  hy3k-A  4.0 11.7   77   290    8   SOYBN:AF-C6TCW7-F1 GRPE PROTEIN HOMOLOG;
 419:  hzv4-A  4.0  4.1   90   341    8   SOYBN:AF-I1LI78-F1 S-ACYLTRANSFERASE;
 420:  g75r-A  4.0  4.6   86   740    8   SOYBN:AF-K7MTR3-F1 UNCHARACTERIZED PROTEIN;
 421:  hob0-A  4.0  4.7  131   785    6   SOYBN:AF-I1KM98-F1 EXO84_C DOMAIN-CONTAINING PROTEIN;
 422:  hrpy-A  4.0 13.4  101   700    5   SOYBN:AF-A0A0R0HRH7-F1 UNCHARACTERIZED PROTEIN;
 423:  hbz2-A  4.0 10.2   96   333    2   SOYBN:AF-I1JM12-F1 UNCHARACTERIZED PROTEIN;
 424:  hduh-A  4.0  4.7   91   791   11   SOYBN:AF-I1KIX7-F1 UNCHARACTERIZED PROTEIN;
 425:  g643-A  3.9  4.2  153   322    9   SOYBN:AF-K7KHR5-F1 UNCHARACTERIZED PROTEIN;
 426:  hcqv-A  3.9  4.7   85   448   11   SOYBN:AF-K7LZ12-F1 N-ACETYLTRANSFERASE DOMAIN-CONTAINING PROTEIN;
 427:  g3kv-A  3.9  3.5   53   125    6   SOYBN:AF-A0A0R0JL83-F1 UNCHARACTERIZED PROTEIN;
 428:  hfbb-A  3.9  5.8   71    83    7   SOYBN:AF-K7LS44-F1 PHOSPHORIBOSYL-ATP DIPHOSPHATASE;
 429:  hyve-A  3.9  5.0   71   894    4   SOYBN:AF-I1LP26-F1 DNA TOPOISOMERASE I;
 430:  hik5-A  3.9 11.0  116   665    3   SOYBN:AF-A0A0R0JV14-F1 UNCHARACTERIZED PROTEIN;
 431:  hg6d-A  3.9  7.2   81   593    9   SOYBN:AF-K7LEW4-F1 3-HYDROXY-3-METHYLGLUTARYL COENZYME A REDUCTASE;
 432:  hcfp-A  3.9  5.0   89   159    6   SOYBN:AF-A0A0R0FS69-F1 14_3_3 DOMAIN-CONTAINING PROTEIN;
 433:  hjo9-A  3.9  3.2   63   158    6   SOYBN:AF-A0A0R0GCY8-F1 UNCHARACTERIZED PROTEIN;
 434:  g5fn-A  3.9  4.6  118   649    4   SOYBN:AF-A0A368UI00-F1 TPR_REGION DOMAIN-CONTAINING PROTEIN;
 435:  hkmz-A  3.9 16.6   99  1430    8   SOYBN:AF-K7K633-F1 HDAC_INTERACT DOMAIN-CONTAINING PROTEIN;
 436:  hnyo-A  3.9  3.9   59    74    8   SOYBN:AF-A0A0R0HEN4-F1 UNCHARACTERIZED PROTEIN;
 437:  hxdm-A  3.9  4.1  103   239    5   SOYBN:AF-A0A0R0I8I3-F1 AA_TRANS DOMAIN-CONTAINING PROTEIN;
 438:  g9l7-A  3.9 11.3   78   156    6   SOYBN:AF-I1K1V3-F1 UNCHARACTERIZED PROTEIN;
 439:  g06a-A  3.9  5.9  150   314    5   SOYBN:AF-I1JSM4-F1 UNCHARACTERIZED PROTEIN;
 440:  h2op-A  3.9  9.1  134   175    6   SOYBN:AF-I1M3S4-F1 UNCHARACTERIZED PROTEIN;
 441:  hv0w-A  3.9  4.7   65   104    5   SOYBN:AF-A0A0R0JH21-F1 UNCHARACTERIZED PROTEIN;
 442:  huu9-A  3.9  4.8   77   251    8   SOYBN:AF-A0A0R0GKF0-F1 UNCHARACTERIZED PROTEIN;
 443:  hqp5-A  3.9  4.6   65   202   11   SOYBN:AF-A0A0R0K4W3-F1 MAGO-BIND DOMAIN-CONTAINING PROTEIN;
 444:  hnqk-A  3.9  6.1   83   294   11   SOYBN:AF-K7M255-F1 WRKY DOMAIN-CONTAINING PROTEIN;
 445:  hgzo-A  3.9  2.3   47    68   15   SOYBN:AF-A0A0R0HUQ6-F1 UNCHARACTERIZED PROTEIN;
 446:  htxm-A  3.9  3.0   63    67    5   SOYBN:AF-A0A0R0FXS8-F1 UNCHARACTERIZED PROTEIN;
 447:  g49t-A  3.9  3.5   58    61    9   SOYBN:AF-K7LI40-F1 UNCHARACTERIZED PROTEIN;
 448:  hcf5-A  3.9  4.2   78  1259   10   SOYBN:AF-K7MV68-F1 ULP_PROTEASE DOMAIN-CONTAINING PROTEIN;
 449:  h0gn-A  3.9  4.8   69   214   10   SOYBN:AF-C6T175-F1 UNCHARACTERIZED PROTEIN;
 450:  hnt8-A  3.9  4.1  115   689    9   SOYBN:AF-A0A0R0IL26-F1 ANK_REP_REGION DOMAIN-CONTAINING PROTEIN;
 451:  hv1z-A  3.9 12.5  161   728    7   SOYBN:AF-A0A0R0IAX1-F1 MECHANOSENSITIVE ION CHANNEL PROTEIN;
 452:  g35h-A  3.9  7.9   54   136    7   SOYBN:AF-A0A0R0KW75-F1 UNCHARACTERIZED PROTEIN;
 453:  hnb0-A  3.9  9.3  104   762   13   SOYBN:AF-K7K4C9-F1 RING-TYPE E3 UBIQUITIN TRANSFERASE;
 454:  hjs8-A  3.9 10.2   71   186    4   SOYBN:AF-A0A0R0IX67-F1 UNCHARACTERIZED PROTEIN;
 455:  hhqm-A  3.9  6.8  119   243    5   SOYBN:AF-I1J7S6-F1 GOLGI SNAP RECEPTOR COMPLEX MEMBER 1;
 456:  hijt-A  3.9  3.5   73    97   14   SOYBN:AF-A0A0R0EKH7-F1 UNCHARACTERIZED PROTEIN;
 457:  h1nx-A  3.9  6.7   91   652    2   SOYBN:AF-K7MDV0-F1 UBIQUITIN CARBOXYL-TERMINAL HYDROLASE;
 458:  g039-A  3.9  6.0  106   324    5   SOYBN:AF-A0A0R0F290-F1 OTU DOMAIN-CONTAINING PROTEIN;
 459:  hw8w-A  3.9 13.2   59   473    2   SOYBN:AF-A0A0R0INV5-F1 TELO_BIND DOMAIN-CONTAINING PROTEIN;
 460:  hbq3-A  3.9 11.2  125   388    6   SOYBN:AF-I1JSK2-F1 SH3 DOMAIN-CONTAINING PROTEIN;
 461:  g4es-A  3.9  4.9  112   715    3   SOYBN:AF-K7KJJ4-F1 PEPTIDASE_M3 DOMAIN-CONTAINING PROTEIN;
 462:  g8oa-A  3.9 14.9   83  1201   10   SOYBN:AF-A0A0R0GXQ9-F1 UNCHARACTERIZED PROTEIN;
 463:  g70f-A  3.9  5.9   77  1374    1   SOYBN:AF-K7MYJ3-F1 UNCHARACTERIZED PROTEIN;
 464:  hvxj-A  3.9 10.2   93   839    3   SOYBN:AF-I1L4J6-F1 UNCHARACTERIZED PROTEIN;
 465:  gzhf-A  3.9  3.8   90   119    7   SOYBN:AF-I1M6T8-F1 UNCHARACTERIZED PROTEIN;
 466:  hwai-A  3.9  3.7   74   216    0   SOYBN:AF-I1L947-F1 DUF1992 DOMAIN-CONTAINING PROTEIN;
 467:  hb2e-A  3.9  5.7   67   848    9   SOYBN:AF-A0A0R0JW24-F1 NB-ARC DOMAIN-CONTAINING PROTEIN;
 468:  hh08-A  3.9  8.3   87   864    6   SOYBN:AF-I1LTC9-F1 UNCHARACTERIZED PROTEIN;
 469:  hqfy-A  3.9  7.0   73   126    5   SOYBN:AF-C6SXC9-F1 PREFOLDIN SUBUNIT 4;
 470:  g8d6-A  3.9  8.6  133   777    6   SOYBN:AF-K7L2M1-F1 ANAPHASE-PROMOTING COMPLEX SUBUNIT 4;
 471:  g5mt-A  3.9  4.3   69    77    4   SOYBN:AF-C6T1P1-F1 HIG1 DOMAIN-CONTAINING PROTEIN;
 472:  hxok-A  3.9  6.4   77   672    4   SOYBN:AF-Q2V732-F1 VHS AND GAT DOMAIN PROTEIN;
 473:  hlr1-A  3.9  7.0   85   609    7   SOYBN:AF-K7K3H9-F1 RX_N DOMAIN-CONTAINING PROTEIN;
 474:  hb8z-A  3.9  9.1   76   122    8   SOYBN:AF-I1K725-F1 COMPLEX I-B22;
 475:  h1nk-A  3.9 17.5   70   192    6   SOYBN:AF-A0A0R0JTU9-F1 DOG1 DOMAIN-CONTAINING PROTEIN;
 476:  hqu8-A  3.9  5.8  117   301   12   SOYBN:AF-I1N838-F1 UNCHARACTERIZED PROTEIN;
 477:  hpmw-A  3.9  3.5   63    68    5   SOYBN:AF-A0A0R0HQM4-F1 UNCHARACTERIZED PROTEIN;
 478:  gymi-A  3.9  5.4  160  1493    8   SOYBN:AF-I1KYH1-F1 UNCHARACTERIZED PROTEIN;
 479:  hvzi-A  3.9  4.7   59   118   12   SOYBN:AF-K7N1G7-F1 UNCHARACTERIZED PROTEIN;
 480:  hlpg-A  3.9  6.1   87  1350    9   SOYBN:AF-K7M891-F1 AAA DOMAIN-CONTAINING PROTEIN;
 481:  g3wm-A  3.9  7.4   88   156   11   SOYBN:AF-I1KH10-F1 HPT DOMAIN-CONTAINING PROTEIN;
 482:  g3iw-A  3.9  9.3  114   615    5   SOYBN:AF-I1M1V0-F1 UNCHARACTERIZED PROTEIN;
 483:  g96f-A  3.9  4.6   72   290    7   SOYBN:AF-A0A0R0JYQ1-F1 CCHC-TYPE DOMAIN-CONTAINING PROTEIN;
 484:  hq04-A  3.9  2.7   48    89    8   SOYBN:AF-A0A0R0EVU9-F1 UNCHARACTERIZED PROTEIN;
 485:  g87s-A  3.9 12.2   79   431    1   SOYBN:AF-K7KPQ8-F1 UNCHARACTERIZED PROTEIN;
 486:  g23m-A  3.9  4.5  124   589    7   SOYBN:AF-I1L147-F1 AA_PERMEASE_C DOMAIN-CONTAINING PROTEIN;
 487:  huv6-A  3.9  7.7  101   635   13   SOYBN:AF-I1JPF3-F1 EXOCYST SUBUNIT EXO70 FAMILY PROTEIN;
 488:  homq-A  3.9  3.6   69    70   12   SOYBN:AF-K7KEQ0-F1 UNCHARACTERIZED PROTEIN;
 489:  hfsw-A  3.9  3.9   68   192    9   SOYBN:AF-I1KXQ2-F1 MEDIATOR OF RNA POLYMERASE II TRANSCRIPTION SUBUN
 490:  hg2i-A  3.9  5.6   52   123   13   SOYBN:AF-I1K0I7-F1 UNCHARACTERIZED PROTEIN;
 491:  g45c-A  3.8  4.0  103   433    6   SOYBN:AF-A0A0R0JRI3-F1 ANK_REP_REGION DOMAIN-CONTAINING PROTEIN;
 492:  hbyt-A  3.8  5.5  113   202    8   SOYBN:AF-I1LM28-F1 UNCHARACTERIZED PROTEIN;
 493:  g9g4-A  3.8  9.3   91   499    5   SOYBN:AF-A0A0R0GH45-F1 SET DOMAIN-CONTAINING PROTEIN;
 494:  ht72-A  3.8  4.1   80   275    8   SOYBN:AF-I1K0D4-F1 UNCHARACTERIZED PROTEIN;
 495:  g559-A  3.8  6.7   58   540    5   SOYBN:AF-K7LA10-F1 SERINE/THREONINE-PROTEIN PHOSPHATASE 5;
 496:  hi0z-A  3.8  6.2   75   779    3   SOYBN:AF-A0A0R0L5L0-F1 DUF4283 DOMAIN-CONTAINING PROTEIN;
 497:  g4gz-A  3.8 11.5   87   445    5   SOYBN:AF-I1M017-F1 PEPTIDYLPROLYL ISOMERASE;
 498:  g90z-A  3.8  8.2   70   167   14   SOYBN:AF-K7KU33-F1 DOG1 DOMAIN-CONTAINING PROTEIN;
 499:  hy7b-A  3.8  7.4   97   410    5   SOYBN:AF-I1LKY9-F1 C2H2-TYPE DOMAIN-CONTAINING PROTEIN;
 500:  g4cs-A  3.8  5.8  112   557    5   SOYBN:AF-K7LXQ5-F1 UNCHARACTERIZED PROTEIN;
 501:  g476-A  3.8  4.3   72   235    7   SOYBN:AF-A0A0R0KI04-F1 WRKY DOMAIN-CONTAINING PROTEIN;
 502:  hkid-A  3.8 12.8  106   269    6   SOYBN:AF-A0A0R0ILC2-F1 UNCHARACTERIZED PROTEIN;
 503:  gzv7-A  3.8  6.3   62   121    2   SOYBN:AF-A0A0R0F0N6-F1 UNCHARACTERIZED PROTEIN;
 504:  g0gr-A  3.8 21.1  102   413    3   SOYBN:AF-K7KEJ5-F1 S-ACYLTRANSFERASE;
 505:  hj1i-A  3.8  8.0  139   175    9   SOYBN:AF-I1LS28-F1 UNCHARACTERIZED PROTEIN;
 506:  h2ru-A  3.8  4.2   74   478    8   SOYBN:AF-I1JHL2-F1 DUF641 DOMAIN-CONTAINING PROTEIN;
 507:  hbxu-A  3.8  5.2  130   583   13   SOYBN:AF-A0A0R0HZ90-F1 AA_TRANS DOMAIN-CONTAINING PROTEIN;
 508:  htmw-A  3.8  6.9  159  1615    7   SOYBN:AF-A0A368UI70-F1 UNCHARACTERIZED PROTEIN;
 509:  h2pz-A  3.8  2.5   56   420    4   SOYBN:AF-I1KZX8-F1 UNCHARACTERIZED PROTEIN;
 510:  hhoe-A  3.8  7.6   93   227    5   SOYBN:AF-A0A0R0GDG9-F1 UNCHARACTERIZED PROTEIN;
 511:  h1u1-A  3.8  5.9   73   224    5   SOYBN:AF-A0A0R4J389-F1 PSI-F;
 512:  g6t2-A  3.8  3.4   48   109    8   SOYBN:AF-K7MFG1-F1 UNCHARACTERIZED PROTEIN;
 513:  gxau-A  3.8  4.4   86   277    6   SOYBN:AF-I1N3U3-F1 UNCHARACTERIZED PROTEIN;
 514:  hsub-A  3.8  7.9  126   510    9   SOYBN:AF-I1LLP9-F1 UNCHARACTERIZED PROTEIN;
 515:  g73l-A  3.8  9.4   95   129    2   SOYBN:AF-C6SW11-F1 UNCHARACTERIZED PROTEIN;
 516:  hect-A  3.8 22.1   80   330    4   SOYBN:AF-A0A0R0EZV4-F1 PCRF DOMAIN-CONTAINING PROTEIN;
 517:  hss2-A  3.8  3.5   64   374   11   SOYBN:AF-A0A0R0IXV2-F1 RRM DOMAIN-CONTAINING PROTEIN;
 518:  hz80-A  3.8  3.9   62    86    6   SOYBN:AF-K7MG97-F1 UNCHARACTERIZED PROTEIN;
 519:  g2pi-A  3.8  8.2  113   719    4   SOYBN:AF-I1J510-F1 UNCHARACTERIZED PROTEIN;
 520:  h0o5-A  3.8 23.1   81  1395    5   SOYBN:AF-K7L9N1-F1 HDAC_INTERACT DOMAIN-CONTAINING PROTEIN;
 521:  hnnu-A  3.8  6.2   93   340    8   SOYBN:AF-K7N102-F1 REMORIN_C DOMAIN-CONTAINING PROTEIN;
 522:  g3fq-A  3.8  6.6   94   343    6   SOYBN:AF-A0A0R0HV49-F1 AAA DOMAIN-CONTAINING PROTEIN;
 523:  hief-A  3.8 22.1   80   954    5   SOYBN:AF-K7LGR1-F1 UNCHARACTERIZED PROTEIN;
 524:  g2uo-A  3.8  8.4   76   163    5   SOYBN:AF-K7LCN9-F1 PROTEIN FAR1-RELATED SEQUENCE;
 525:  hkwh-A  3.8  9.5  105   296    9   SOYBN:AF-I1M6X9-F1 UNCHARACTERIZED PROTEIN;
 526:  hijw-A  3.8  7.1  140  1246    5   SOYBN:AF-K7K4Q6-F1 UNCHARACTERIZED PROTEIN;
 527:  hzg9-A  3.8 10.3   90   367    7   SOYBN:AF-I1J945-F1 HTH MYB-TYPE DOMAIN-CONTAINING PROTEIN;
 528:  g4cj-A  3.8  5.5   95  1253    3   SOYBN:AF-K7M209-F1 AAA DOMAIN-CONTAINING PROTEIN;
 529:  hwfv-A  3.8  5.9   64   178    6   SOYBN:AF-K7MFK2-F1 UNCHARACTERIZED PROTEIN;
 530:  hmjf-A  3.8  3.3   55    59    7   SOYBN:AF-A0A0R0KPZ0-F1 UNCHARACTERIZED PROTEIN;
 531:  h1gs-A  3.8  8.5   96  1346    4   SOYBN:AF-I1MCD1-F1 KIX_2 DOMAIN-CONTAINING PROTEIN;
 532:  hdlq-A  3.8  5.8  108   496    5   SOYBN:AF-A0A0R0H0V0-F1 UNCHARACTERIZED PROTEIN;
 533:  husl-A  3.8  5.1   64   147    6   SOYBN:AF-A0A0R0FPU3-F1 TRNA-SYNT_2 DOMAIN-CONTAINING PROTEIN;
 534:  gywk-A  3.8  9.2   89   926    3   SOYBN:AF-A0A0R0GSR6-F1 GLUTAMATE RECEPTOR;
 535:  hmqz-A  3.8  5.6   79   145    3   SOYBN:AF-A0A0R0FNZ1-F1 UNCHARACTERIZED PROTEIN;
 536:  g528-A  3.8  4.6   68    78    7   SOYBN:AF-K7MYF7-F1 UNCHARACTERIZED PROTEIN;
 537:  hcpq-A  3.8  3.9   92   740    5   SOYBN:AF-K7LB30-F1 ETHYLENE RECEPTOR;
 538:  hiww-A  3.8  3.4   57   104    7   SOYBN:AF-A0A0R0GTG5-F1 UNCHARACTERIZED PROTEIN;
 539:  gzpz-A  3.8  4.8   75   827    9   SOYBN:AF-I1KI77-F1 UNCHARACTERIZED PROTEIN;
 540:  hphu-A  3.8  3.5   65    67    2   SOYBN:AF-A0A0R0FVQ7-F1 UNCHARACTERIZED PROTEIN;
 541:  hm5z-A  3.8  5.8   73   319    4   SOYBN:AF-I1JGM1-F1 UNCHARACTERIZED PROTEIN;
 542:  hyuk-A  3.8  3.5   67    75   12   SOYBN:AF-K7K4A5-F1 UNCHARACTERIZED PROTEIN;
 543:  hhd8-A  3.8  7.1  102   743    9   SOYBN:AF-K7LK66-F1 TPR_REGION DOMAIN-CONTAINING PROTEIN;
 544:  g56s-A  3.8  6.9   68   503   12   SOYBN:AF-I1KYC3-F1 UNCHARACTERIZED PROTEIN;
 545:  hnjp-A  3.8  7.4  111   887    6   SOYBN:AF-A0A0R0KLY1-F1 TIR DOMAIN-CONTAINING PROTEIN;
 546:  hf2s-A  3.8 11.1   65   716    8   SOYBN:AF-K7M6I1-F1 LISH DOMAIN-CONTAINING PROTEIN;
 547:  h2i6-A  3.8 12.3  132   833    9   SOYBN:AF-I1M166-F1 UNCHARACTERIZED PROTEIN;
 548:  hywu-A  3.8  7.6   69   221   10   SOYBN:AF-A0A0R0H1G4-F1 UNCHARACTERIZED PROTEIN;
 549:  hrnw-A  3.8 12.2   85   897    8   SOYBN:AF-K7LRE8-F1 UNCHARACTERIZED PROTEIN;
 550:  ho2h-A  3.8  6.9   61    66   13   SOYBN:AF-A0A0R0GTW8-F1 UNCHARACTERIZED PROTEIN;
 551:  hsx5-A  3.8 15.6   92   423    7   SOYBN:AF-I1KAT4-F1 UNCHARACTERIZED PROTEIN;
 552:  g7aw-A  3.8  5.1   73   115    4   SOYBN:AF-C6SYN4-F1 MEDIATOR OF RNA POLYMERASE II TRANSCRIPTION SUBUN
 553:  hl89-A  3.8  8.5  125   424    2   SOYBN:AF-I1NI71-F1 PHOSPHATIDATE CYTIDYLYLTRANSFERASE;
 554:  hy3z-A  3.8  7.0   70    77    7   SOYBN:AF-K7K232-F1 UNCHARACTERIZED PROTEIN;
 555:  g9p7-A  3.8  9.5   96   175    5   SOYBN:AF-K7LSA3-F1 UNCHARACTERIZED PROTEIN;
 556:  hblc-A  3.8 12.3   69   506    7   SOYBN:AF-I1JVB5-F1 SERYL-TRNA SYNTHETASE;
 557:  hvdq-A  3.8  8.0   67   148    7   SOYBN:AF-K7LJV3-F1 UNCHARACTERIZED PROTEIN;
 558:  gx4w-A  3.8 12.4   91   287    3   SOYBN:AF-A0A0R0J3R4-F1 H(+)-EXPORTING DIPHOSPHATASE;
 559:  hdvv-A  3.8  5.6   67   190    7   SOYBN:AF-C6SYV1-F1 UNCHARACTERIZED PROTEIN;
 560:  g2yh-A  3.8  6.5   95   323   12   SOYBN:AF-A0A0R0J5A1-F1 FAR1 DOMAIN-CONTAINING PROTEIN;
 561:  g3dg-A  3.8  4.8   94   105    5   SOYBN:AF-A0A0R0EQA6-F1 UNCHARACTERIZED PROTEIN;
 562:  hfg5-A  3.8  3.9   68    89    6   SOYBN:AF-K7KT85-F1 UNCHARACTERIZED PROTEIN;
 563:  hx0x-A  3.8 10.3   86   256    3   SOYBN:AF-K7L0F9-F1 UNCHARACTERIZED PROTEIN;
 564:  g2ax-A  3.8  6.7  129   580   11   SOYBN:AF-I1JCC5-F1 CONSERVED OLIGOMERIC GOLGI COMPLEX SUBUNIT 8;
 565:  g6sr-A  3.8  5.1   98   529    4   SOYBN:AF-I1MXZ3-F1 HFLX-TYPE G DOMAIN-CONTAINING PROTEIN;
 566:  g69g-A  3.8  5.8  120   267    3   SOYBN:AF-K7KBD4-F1 PMEI DOMAIN-CONTAINING PROTEIN;
 567:  hscw-A  3.8 14.1   95   474    4   SOYBN:AF-K7L1I2-F1 UNCHARACTERIZED PROTEIN;
 568:  h3s9-A  3.8 11.7  104  1180   12   SOYBN:AF-A0A0R0GH36-F1 UNCHARACTERIZED PROTEIN;
 569:  huxi-A  3.8  5.7  108   114   10   SOYBN:AF-C6T107-F1 TUBULIN-SPECIFIC CHAPERONE A;
 570:  g97g-A  3.8  3.5   66   283    6   SOYBN:AF-K7MSJ4-F1 DNA POLYMERASE EPSILON CATALYTIC SUBUNIT;
 571:  gxfu-A  3.8  7.8  141   752    6   SOYBN:AF-A0A0R0GJJ0-F1 UNCHARACTERIZED PROTEIN;
 572:  g09a-A  3.7  5.9   82   511   11   SOYBN:AF-K7N0N4-F1 UNCHARACTERIZED PROTEIN;
 573:  g88p-A  3.7  3.9   57    59   12   SOYBN:AF-K7LEN6-F1 UNCHARACTERIZED PROTEIN;
 574:  hla1-A  3.7 22.1   82   388   10   SOYBN:AF-I1KXG2-F1 MEDIATOR OF RNA POLYMERASE II TRANSCRIPTION SUBUN
 575:  g01t-A  3.7  4.0  114   187    6   SOYBN:AF-A0A0R0JVJ2-F1 AA_TRANS DOMAIN-CONTAINING PROTEIN;
 576:  hkrr-A  3.7  4.7   60   225    5   SOYBN:AF-A0A0R0G226-F1 UNCHARACTERIZED PROTEIN;
 577:  hq8v-A  3.7 10.4   63   204    5   SOYBN:AF-C6T096-F1 UNCHARACTERIZED PROTEIN;
 578:  hd4c-A  3.7  4.1   56   258    4   SOYBN:AF-A0A0R0GFI3-F1 UNCHARACTERIZED PROTEIN;
 579:  hxxj-A  3.7  5.5   92   768    2   SOYBN:AF-A0A0R0KVT4-F1 ETHYLENE RECEPTOR;
 580:  hgk3-A  3.7  8.1  109   351    9   SOYBN:AF-A0A368UGH6-F1 UNCHARACTERIZED PROTEIN;
 581:  han9-A  3.7  8.0   80   136    6   SOYBN:AF-C6SYL0-F1 UNCHARACTERIZED PROTEIN;
 582:  hh36-A  3.7  6.2   81   505    6   SOYBN:AF-Q9TKS6-F1 MATURASE K;
 583:  hc2e-A  3.7 10.8   63   164    3   SOYBN:AF-A0A0R0IF55-F1 UNCHARACTERIZED PROTEIN;
 584:  hyu3-A  3.7  4.5   72   240    8   SOYBN:AF-A0A0R0G4G2-F1 UNCHARACTERIZED PROTEIN;
 585:  hfnl-A  3.7  7.9   87   603    6   SOYBN:AF-K7N2E2-F1 UNCHARACTERIZED PROTEIN;
 586:  hemj-A  3.7  5.3  133   284    9   SOYBN:AF-A0A0R0K8T2-F1 UNCHARACTERIZED PROTEIN;
 587:  hzqa-A  3.7  7.5   92   517    7   SOYBN:AF-K7K1Q1-F1 AMPK1_CBM DOMAIN-CONTAINING PROTEIN;
 588:  h3fj-A  3.7 10.2  117   349    4   SOYBN:AF-A0A0R0GAG4-F1 UNCHARACTERIZED PROTEIN;
 589:  g9os-A  3.7  4.2   66   114    3   SOYBN:AF-C6T0K3-F1 ELF4 DOMAIN-CONTAINING PROTEIN;
 590:  hviz-A  3.7  9.5  124   443   10   SOYBN:AF-K7M849-F1 EXOCYST SUBUNIT EXO70 FAMILY PROTEIN;
 591:  hfm6-A  3.7  4.8   92   371    3   SOYBN:AF-K7L4Y2-F1 CRM DOMAIN-CONTAINING PROTEIN;
 592:  hxe8-A  3.7  4.9   89   794    8   SOYBN:AF-I1MSG5-F1 UNCHARACTERIZED PROTEIN;
 593:  g8fp-A  3.7  6.6  109   574    7   SOYBN:AF-I1L7K4-F1 PECTINESTERASE;
 594:  h0xz-A  3.7  4.7  101   512    7   SOYBN:AF-I1KT33-F1 MFS DOMAIN-CONTAINING PROTEIN;
 595:  g5lo-A  3.7 12.0  121   206    6   SOYBN:AF-A0A0R0F9Q7-F1 UNCHARACTERIZED PROTEIN;
 596:  g6m7-A  3.7  9.2  106   674    6   SOYBN:AF-K7M7W3-F1 UNCHARACTERIZED PROTEIN;
 597:  hljk-A  3.7 11.0   82   501    4   SOYBN:AF-K7LG65-F1 UNCHARACTERIZED PROTEIN;
 598:  hahe-A  3.7 10.6   72   136    3   SOYBN:AF-A0A0R0GBR6-F1 UNCHARACTERIZED PROTEIN;
 599:  hr6z-A  3.7  8.9   91   374    5   SOYBN:AF-I1LS52-F1 UNCHARACTERIZED PROTEIN;
 600:  g5b5-A  3.7  8.4   76   587    4   SOYBN:AF-K7KHX0-F1 UNCHARACTERIZED PROTEIN;
 601:  g9ty-A  3.7  9.9  121   704   10   SOYBN:AF-I1MUF4-F1 UNCHARACTERIZED PROTEIN;
 602:  hz6h-A  3.7  5.5  127  1200    8   SOYBN:AF-A0A0R0GNM9-F1 UNCHARACTERIZED PROTEIN;
 603:  hknb-A  3.7  9.1   90   662    7   SOYBN:AF-I1K3J0-F1 SIGNAL RECOGNITION PARTICLE SUBUNIT SRP72;
 604:  hqmf-A  3.7  8.2  121   567    7   SOYBN:AF-A0A0R0FAJ6-F1 ALDEDH DOMAIN-CONTAINING PROTEIN;
 605:  hu6u-A  3.7  6.6  111   541    6   SOYBN:AF-I1KQX0-F1 METHYLMALONATE-SEMIALDEHYDE DEHYDROGENASE (COA AC
 606:  hlm4-A  3.7  6.2   88   511    7   SOYBN:AF-I1L1W7-F1 PECTINESTERASE;
 607:  g4yv-A  3.7  9.1   82   246    2   SOYBN:AF-I1N0N7-F1 T-SNARE COILED-COIL HOMOLOGY DOMAIN-CONTAINING PR
 608:  hpsq-A  3.7  6.2  120   415    8   SOYBN:AF-K7KEB5-F1 UNCHARACTERIZED PROTEIN;
 609:  hnb3-A  3.7  3.8   73   167   11   SOYBN:AF-K7MXG5-F1 PMEI DOMAIN-CONTAINING PROTEIN;
 610:  h1zw-A  3.7  3.3   62    80   10   SOYBN:AF-A0A0R0HA41-F1 UNCHARACTERIZED PROTEIN;
 611:  gz29-A  3.7  6.2  110   681    5   SOYBN:AF-I1JV65-F1 UNCHARACTERIZED PROTEIN;
 612:  g96i-A  3.7  4.7   60    72   10   SOYBN:AF-K7LFJ7-F1 UNCHARACTERIZED PROTEIN;
 613:  g9ju-A  3.7  5.8  138   378    7   SOYBN:AF-K7LGK1-F1 S-ACYLTRANSFERASE;
 614:  h17o-A  3.7  7.9  141  1880    6   SOYBN:AF-K7KAA3-F1 E3 UBIQUITIN-PROTEIN LIGASE LISTERIN;
 615:  g3yd-A  3.7  7.1  152   440    7   SOYBN:AF-I1N3C3-F1 RING-TYPE DOMAIN-CONTAINING PROTEIN;
 616:  gzbv-A  3.7  6.6   96   664    7   SOYBN:AF-K7K801-F1 CYTH DOMAIN-CONTAINING PROTEIN;
 617:  hc9q-A  3.7  4.4  109   265    6   SOYBN:AF-A0A0R0H6G9-F1 T-SNARE COILED-COIL HOMOLOGY DOMAIN-CONTAINING
 618:  g3bp-A  3.7  2.9   51    52    8   SOYBN:AF-K7LLI5-F1 UNCHARACTERIZED PROTEIN;
 619:  hws9-A  3.7  5.5  110   398    5   SOYBN:AF-A0A0R0IEW4-F1 PGG DOMAIN-CONTAINING PROTEIN;
 620:  hk80-A  3.7  5.0  134   398   10   SOYBN:AF-K7KF36-F1 ZT_DIMER DOMAIN-CONTAINING PROTEIN;
 621:  gysu-A  3.7  6.7   84   354    5   SOYBN:AF-I1JKG5-F1 ATPASE 100788968;
 622:  g74j-A  3.7  4.3   59   426    5   SOYBN:AF-A0A0R0HGG0-F1 UNCHARACTERIZED PROTEIN;
 623:  g3p7-A  3.7  4.4  116   644    5   SOYBN:AF-I1LBH1-F1 KINESIN MOTOR DOMAIN-CONTAINING PROTEIN;
 624:  hj2l-A  3.7  7.7   86   608    6   SOYBN:AF-I1N831-F1 UNCHARACTERIZED PROTEIN;
 625:  hxly-A  3.7 12.2   74   913    4   SOYBN:AF-I1NHV2-F1 UNCHARACTERIZED PROTEIN;
 626:  hmm3-A  3.7  4.9  121  1181    6   SOYBN:AF-K7M6V1-F1 UNCHARACTERIZED PROTEIN;
 627:  hg0o-A  3.7  4.7   79   800    5   SOYBN:AF-I1K6T3-F1 UNCHARACTERIZED PROTEIN;
 628:  hgc0-A  3.7  5.5   79   553    3   SOYBN:AF-K7KH98-F1 ANK_REP_REGION DOMAIN-CONTAINING PROTEIN;
 629:  hf70-A  3.7  5.7  125   367    6   SOYBN:AF-K7L905-F1 UNCHARACTERIZED PROTEIN;
 630:  hr5c-A  3.7  5.0   79   837    5   SOYBN:AF-A0A0R0GSZ2-F1 NA_H_EXCHANGER DOMAIN-CONTAINING PROTEIN;
 631:  hvtz-A  3.7  8.8   91   935   13   SOYBN:AF-K7MA29-F1 UNCHARACTERIZED PROTEIN;
 632:  hag6-A  3.7  4.3   83  1085    4   SOYBN:AF-K7MDP8-F1 AAA DOMAIN-CONTAINING PROTEIN;
 633:  hkju-A  3.7 12.5  114   377    5   SOYBN:AF-A0A0R0LH10-F1 UNCHARACTERIZED PROTEIN;
 634:  hpex-A  3.7  7.8   72   189    4   SOYBN:AF-A0A0R0I1W1-F1 BAG DOMAIN-CONTAINING PROTEIN;
 635:  hpu8-A  3.7  7.3  102   214   10   SOYBN:AF-I1NCL7-F1 UNCHARACTERIZED PROTEIN;
 636:  g0q6-A  3.7 19.8  119   735    6   SOYBN:AF-K7KDC2-F1 PROTEIN KINASE DOMAIN-CONTAINING PROTEIN;
 637:  hn3w-A  3.7  3.6   72    73    7   SOYBN:AF-K7L851-F1 UNCHARACTERIZED PROTEIN;
 638:  gyl8-A  3.7  8.0   81   137    7   SOYBN:AF-I1K0I4-F1 UNCHARACTERIZED PROTEIN;
 639:  h10x-A  3.7  9.2  101   516    8   SOYBN:AF-I1K9A0-F1 EUKARYOTIC TRANSLATION INITIATION FACTOR 3 SUBUNI
 640:  haas-A  3.7  6.2   73   260    8   SOYBN:AF-A0A0R0ID02-F1 UNCHARACTERIZED PROTEIN;
 641:  ho0f-A  3.7  4.8   86   541    7   SOYBN:AF-K7MEY9-F1 UNCHARACTERIZED PROTEIN;
 642:  g4bh-A  3.7  9.0  100   573    8   SOYBN:AF-I1N2N9-F1 HOMEOBOX DOMAIN-CONTAINING PROTEIN;
 643:  g5lc-A  3.7  2.6   53    64    6   SOYBN:AF-I1JZW3-F1 UNCHARACTERIZED PROTEIN;
 644:  hsdh-A  3.7  3.2   57   109    9   SOYBN:AF-A0A0R0F7R1-F1 UNCHARACTERIZED PROTEIN;
 645:  hqr7-A  3.7  9.2  111   588    5   SOYBN:AF-I1J5A3-F1 UNCHARACTERIZED PROTEIN;
 646:  gygc-A  3.6  3.5   86   422   14   SOYBN:AF-I1K970-F1 PCI DOMAIN-CONTAINING PROTEIN;
 647:  gya7-A  3.6  5.3  147   385    7   SOYBN:AF-A0A0R0HS82-F1 UNCHARACTERIZED PROTEIN;
 648:  gzs7-A  3.6  5.1  115  1067   10   SOYBN:AF-K7KAJ6-F1 GTD-BINDING DOMAIN-CONTAINING PROTEIN;
 649:  h1r3-A  3.6  8.1   77   316    8   SOYBN:AF-A0A0R0HG91-F1 UNCHARACTERIZED PROTEIN;
 650:  hxvh-A  3.6  4.3   79   409    5   SOYBN:AF-A0A0R0H530-F1 UNCHARACTERIZED PROTEIN;
 651:  g3aa-A  3.6  5.1   60   383    7   SOYBN:AF-K7KYF6-F1 AIG1-TYPE G DOMAIN-CONTAINING PROTEIN;
 652:  gzpd-A  3.6 13.4   93  1189    8   SOYBN:AF-I1M3B6-F1 UNCHARACTERIZED PROTEIN;
 653:  hqe3-A  3.6 21.6   68    96   13   SOYBN:AF-K7MTA6-F1 UNCHARACTERIZED PROTEIN;
 654:  hli2-A  3.6 15.6   77   950   10   SOYBN:AF-I1KG56-F1 COATOMER SUBUNIT BETA;
 655:  g0x9-A  3.6 10.8  111   709    6   SOYBN:AF-A0A0R0F1N7-F1 ACETYL-COA CARBOXYTRANSFERASE;
 656:  hqb1-A  3.6  6.3  159   470    5   SOYBN:AF-K7N5K2-F1 EXOCYST SUBUNIT EXO70 FAMILY PROTEIN;
 657:  g33c-A  3.6  5.5   84   702    6   SOYBN:AF-K7M0K0-F1 UNCHARACTERIZED PROTEIN;
 658:  g4pd-A  3.6  5.1  109   138    8   SOYBN:AF-K7KM02-F1 UNCHARACTERIZED PROTEIN;
 659:  hkof-A  3.6  6.3   74   784    8   SOYBN:AF-K7K6E2-F1 TIR DOMAIN-CONTAINING PROTEIN;
 660:  hyf6-A  3.6  5.2   94   589    7   SOYBN:AF-I1KRU0-F1 UNCHARACTERIZED PROTEIN;
 661:  hd4w-A  3.6  5.3   92   154    4   SOYBN:AF-A0A0R0KFT9-F1 UNCHARACTERIZED PROTEIN;
 662:  gzv8-A  3.6  5.5  130   408    5   SOYBN:AF-I1NJA2-F1 PRENYLTRANSFERASE 7;
 663:  h2zi-A  3.6  7.5   86   359    5   SOYBN:AF-I1LGI3-F1 RANBD1 DOMAIN-CONTAINING PROTEIN;
 664:  gyqz-A  3.6  8.1  121   575    4   SOYBN:AF-K7KI69-F1 HOMEOBOX DOMAIN-CONTAINING PROTEIN;
 665:  hzlm-A  3.6  9.9   70   343    6   SOYBN:AF-A0A0R0GUU5-F1 UNCHARACTERIZED PROTEIN;
 666:  g41v-A  3.6  4.4   92   135    4   SOYBN:AF-C6T022-F1 UNCHARACTERIZED PROTEIN;
 667:  h2me-A  3.6  5.5  118   617    8   SOYBN:AF-I1KLS9-F1 UNCHARACTERIZED PROTEIN;
 668:  hdvt-A  3.6 17.3  107   408    4   SOYBN:AF-I1JUL5-F1 ZINC_RIBBON_10 DOMAIN-CONTAINING PROTEIN;
 669:  hclo-A  3.6  3.6   59    74    3   SOYBN:AF-P69421-F1 ATP SYNTHASE SUBUNIT 9, MITOCHONDRIAL;
 670:  hzsp-A  3.6  5.2  147  1011    9   SOYBN:AF-A0A0R0HVR0-F1 UNCHARACTERIZED PROTEIN;
 671:  hxlv-A  3.6  7.7  157  1808    6   SOYBN:AF-I1J7Y4-F1 SEC7 DOMAIN-CONTAINING PROTEIN;
 672:  gxqq-A  3.6  7.0   94   247    9   SOYBN:AF-I1N7F6-F1 TLC DOMAIN-CONTAINING PROTEIN;
 673:  g404-A  3.6 12.5   90   803    4   SOYBN:AF-A0A0R0GMI8-F1 UNCHARACTERIZED PROTEIN;
 674:  hj4r-A  3.6  3.8   66    78    8   SOYBN:AF-K7M654-F1 UNCHARACTERIZED PROTEIN;
 675:  houo-A  3.6  4.7   67    91    9   SOYBN:AF-A0A0R0GVG4-F1 UNCHARACTERIZED PROTEIN;
 676:  gzby-A  3.6 10.4   70   480    4   SOYBN:AF-I1KEH2-F1 THIOREDOXIN DOMAIN-CONTAINING PROTEIN;
 677:  g89v-A  3.6  4.8   69    79    9   SOYBN:AF-C6SZV3-F1 UNCHARACTERIZED PROTEIN;
 678:  g008-A  3.6  4.2   90   176    9   SOYBN:AF-A0A0R0GDB9-F1 AA_TRANS DOMAIN-CONTAINING PROTEIN;
 679:  hq9v-A  3.6  4.3   79   682    3   SOYBN:AF-A0A368UG86-F1 RESPONSE REGULATORY DOMAIN-CONTAINING PROTEIN;
 680:  hakd-A  3.6  3.3   59    82    5   SOYBN:AF-K7MW92-F1 UNCHARACTERIZED PROTEIN;
 681:  g8wq-A  3.6  7.2  112   537    6   SOYBN:AF-I1JI54-F1 ADENYLOSUCCINATE LYASE;
 682:  hubs-A  3.6  4.6   80   521    5   SOYBN:AF-K7M801-F1 UNCHARACTERIZED PROTEIN;
 683:  g1w2-A  3.6  4.9   82   228    4   SOYBN:AF-C6TD23-F1 UNCHARACTERIZED PROTEIN;
 684:  gx7j-A  3.6  8.4   97   421    9   SOYBN:AF-A0A0R0EAG2-F1 UNCHARACTERIZED PROTEIN;
 685:  h0uf-A  3.6  4.4   63    64    8   SOYBN:AF-A0A0R0KXQ6-F1 UNCHARACTERIZED PROTEIN;
 686:  hpnp-A  3.6  4.3   73   345   12   SOYBN:AF-A0A0R0IAE0-F1 UNCHARACTERIZED PROTEIN;
 687:  h1da-A  3.6 15.2   72   402    4   SOYBN:AF-A0A0R0IGL3-F1 UNCHARACTERIZED PROTEIN;
 688:  g6mi-A  3.6  4.4   76   237    8   SOYBN:AF-I1NHU3-F1 UNCHARACTERIZED PROTEIN;
 689:  hvg9-A  3.6  7.4  153   303    8   SOYBN:AF-I1LI87-F1 UNCHARACTERIZED PROTEIN;
 690:  g8l3-A  3.6 10.9   78   268    9   SOYBN:AF-A0A0R0J2W9-F1 DUF641 DOMAIN-CONTAINING PROTEIN;
 691:  hm0h-A  3.6 10.5   71   303    4   SOYBN:AF-I1KA34-F1 GRPE PROTEIN HOMOLOG;
 692:  g9it-A  3.6  3.1   59    71    7   SOYBN:AF-K7MVS4-F1 UNCHARACTERIZED PROTEIN;
 693:  hzhe-A  3.6  6.7   70   242    4   SOYBN:AF-A0A0R0G4D2-F1 UNCHARACTERIZED PROTEIN;
 694:  hmnd-A  3.6  4.8  123   181    8   SOYBN:AF-K7LCU9-F1 SPX DOMAIN-CONTAINING PROTEIN;
 695:  hh47-A  3.6 12.5  147  1209    5   SOYBN:AF-K7K9Q8-F1 FORMIN-LIKE PROTEIN;
 696:  gxuj-A  3.6  3.9   61    61    3   SOYBN:AF-A0A0R0HBY2-F1 UNCHARACTERIZED PROTEIN;
 697:  hnu9-A  3.6 12.2   93   960    3   SOYBN:AF-K7LP44-F1 FRIGIDA-LIKE PROTEIN;
 698:  htsg-A  3.6  8.6   96   915    7   SOYBN:AF-I1M634-F1 GLUTAMATE RECEPTOR;
 699:  hf73-A  3.6  3.9  116   220   12   SOYBN:AF-I1ND59-F1 CYTOCHROME B561 DOMAIN-CONTAINING PROTEIN;
 700:  g7a5-A  3.6  3.6   68    78    7   SOYBN:AF-A0A0R0G5A8-F1 PSI-J;
 701:  hwg0-A  3.6 13.3  101  1215    0   SOYBN:AF-K7KW92-F1 UNCHARACTERIZED PROTEIN;
 702:  hl57-A  3.6  7.9   91   349    4   SOYBN:AF-I1NCV2-F1 UNCHARACTERIZED PROTEIN;
 703:  hj4d-A  3.6  8.8   85   598    5   SOYBN:AF-A0A0R0JPJ2-F1 UDENN DOMAIN-CONTAINING PROTEIN;
 704:  h2ds-A  3.6  4.2   73   195    3   SOYBN:AF-I1KAZ4-F1 UNCHARACTERIZED PROTEIN;
 705:  hk4p-A  3.6  9.5   75  1287    3   SOYBN:AF-A0A0R0IZL9-F1 UNCHARACTERIZED PROTEIN;
 706:  gyjt-A  3.6  2.9   77   216    8   SOYBN:AF-A0A0R0EN07-F1 FA_DESATURASE DOMAIN-CONTAINING PROTEIN;
 707:  hc5q-A  3.6  4.8   78   713    9   SOYBN:AF-A0A0R0KCI9-F1 PROTEIN KINASE DOMAIN-CONTAINING PROTEIN;
 708:  h2tw-A  3.6  8.8  101   504    7   SOYBN:AF-I1MMJ5-F1 UNCHARACTERIZED PROTEIN;
 709:  hpkv-A  3.6  7.8  120   824    8   SOYBN:AF-K7M5R3-F1 KINESIN-LIKE PROTEIN;
 710:  h2q7-A  3.6  5.2   89   518    2   SOYBN:AF-A0A0R0KY77-F1 CRM DOMAIN-CONTAINING PROTEIN;
 711:  hejw-A  3.6  4.6  154   457    6   SOYBN:AF-K7LVN0-F1 MAGNESIUM TRANSPORTER;
 712:  hlln-A  3.6  5.0   72   730    8   SOYBN:AF-I1LW41-F1 PROTEIN KINASE DOMAIN-CONTAINING PROTEIN;
 713:  hync-A  3.6  6.1   97   527    5   SOYBN:AF-A0A0R0JEA7-F1 SET DOMAIN-CONTAINING PROTEIN;
 714:  h3o2-A  3.6  7.3  121   455    7   SOYBN:AF-K7KA77-F1 UNCHARACTERIZED PROTEIN;
 715:  g5t6-A  3.6  4.8   78   379    5   SOYBN:AF-I1KBB9-F1 OBG-TYPE G DOMAIN-CONTAINING PROTEIN;
 716:  h0sa-A  3.6  2.7   49   115    8   SOYBN:AF-K7KDU3-F1 UNCHARACTERIZED PROTEIN;
 717:  g8na-A  3.6 11.3  137   889    8   SOYBN:AF-K7KPG1-F1 FORMIN-LIKE PROTEIN;
 718:  g1wr-A  3.6  7.5   86   223    8   SOYBN:AF-K7MD29-F1 UNCHARACTERIZED PROTEIN;
 719:  hdzh-A  3.6  7.7  109   979    6   SOYBN:AF-K7N4B5-F1 UNCHARACTERIZED PROTEIN;
 720:  hye7-A  3.6  5.8   82   163    9   SOYBN:AF-A0A0R0HFP9-F1 UNCHARACTERIZED PROTEIN;
 721:  h2hk-A  3.6  7.3  122  1681    5   SOYBN:AF-A0A0R0F1Y3-F1 CW-TYPE DOMAIN-CONTAINING PROTEIN;
 722:  h1xk-A  3.6  7.8   96   399    9   SOYBN:AF-A0A0R0EJH0-F1 UNCHARACTERIZED PROTEIN;
 723:  hl1r-A  3.6  5.1   74   861    3   SOYBN:AF-I1NI07-F1 AMINO_OXIDASE DOMAIN-CONTAINING PROTEIN;
 724:  g3fp-A  3.6  3.6   81   174    4   SOYBN:AF-I1MI22-F1 PMEI DOMAIN-CONTAINING PROTEIN;
 725:  hj1m-A  3.6  5.6   83   139   11   SOYBN:AF-I1JZ21-F1 DOLICHYL-DIPHOSPHOOLIGOSACCHARIDE--PROTEIN
 726:  hy96-A  3.6  3.0   55    61    9   SOYBN:AF-K7LHP4-F1 UNCHARACTERIZED PROTEIN;
 727:  g375-A  3.6  2.9   78   290    8   SOYBN:AF-I1L753-F1 UNCHARACTERIZED PROTEIN;
 728:  hdz1-A  3.6  4.9   70    74    6   SOYBN:AF-K7KZR7-F1 UNCHARACTERIZED PROTEIN;
 729:  hhw3-A  3.6  8.1   92   334    7   SOYBN:AF-B0LUS5-F1 TRANSCRIPTION FACTOR;
 730:  hrtu-A  3.6  9.1  129   280    6   SOYBN:AF-K7L3V0-F1 UNCHARACTERIZED PROTEIN;
 731:  hr0s-A  3.6 16.1   88   392    5   SOYBN:AF-I1L8A8-F1 WRKY TRANSCRIPTION FACTOR;
 732:  hfz7-A  3.6  8.4   89   547    9   SOYBN:AF-A0A0R0GPJ1-F1 UNCHARACTERIZED PROTEIN;
 733:  htc3-A  3.6  6.5   69    76    7   SOYBN:AF-A0A0R0HKL1-F1 UNCHARACTERIZED PROTEIN;
 734:  hte4-A  3.6  8.5  136   324   10   SOYBN:AF-I1KD09-F1 ATP SYNTHASE SUBUNIT GAMMA;
 735:  h3pe-A  3.6  7.4  152   410    9   SOYBN:AF-I1L2E9-F1 ZT_DIMER DOMAIN-CONTAINING PROTEIN;
 736:  hr65-A  3.6  9.3   68    92    4   SOYBN:AF-A0A0R0I2X7-F1 UNCHARACTERIZED PROTEIN;
 737:  hb5r-A  3.6  4.1   70    71    4   SOYBN:AF-A0A0R0K4A3-F1 UNCHARACTERIZED PROTEIN;
 738:  g3g2-A  3.6  4.9  107   150    3   SOYBN:AF-A0A0R0HIR4-F1 UNCHARACTERIZED PROTEIN;
 739:  gz5m-A  3.6  5.3  114   356    7   SOYBN:AF-K7KHW3-F1 UNCHARACTERIZED PROTEIN;
 740:  hy3d-A  3.6  4.8   53    58    2   SOYBN:AF-A0A0R0H9G7-F1 UNCHARACTERIZED PROTEIN;
 741:  h1wi-A  3.6 10.0  120   632    7   SOYBN:AF-A0A0R0EBC6-F1 SULFATASE DOMAIN-CONTAINING PROTEIN;
 742:  h3ha-A  3.6  9.0   91   534   12   SOYBN:AF-I1LBX9-F1 UNCHARACTERIZED PROTEIN;
 743:  hqwg-A  3.5  5.3   94   145    5   SOYBN:AF-M1FPB9-F1 UNCHARACTERIZED PROTEIN;
 744:  gz4p-A  3.5 11.6   69   998    9   SOYBN:AF-K7M3U8-F1 DNA HELICASE;
 745:  hjan-A  3.5  4.5   78   447    8   SOYBN:AF-I1NIY6-F1 SERYL-TRNA SYNTHETASE;
 746:  g5zf-A  3.5  4.5   72   405   13   SOYBN:AF-C6TGU6-F1 UNCHARACTERIZED PROTEIN;
 747:  hecs-A  3.5 17.2   90   623    8   SOYBN:AF-I1K539-F1 UNCHARACTERIZED PROTEIN;
 748:  hd8i-A  3.5  7.5  105   715    7   SOYBN:AF-I1JTR1-F1 TPR_REGION DOMAIN-CONTAINING PROTEIN;
 749:  hltb-A  3.5  5.1  115  1316    3   SOYBN:AF-I1MYA5-F1 ZINC-HOOK DOMAIN-CONTAINING PROTEIN;
 750:  gxbo-A  3.5  7.8  128  1453    7   SOYBN:AF-K7K1I4-F1 TIR DOMAIN-CONTAINING PROTEIN;
 751:  hilo-A  3.5  7.3  107   234    4   SOYBN:AF-K7KEB3-F1 UNCHARACTERIZED PROTEIN;
 752:  h0rv-A  3.5  6.3   86   848   10   SOYBN:AF-I1N414-F1 UNCHARACTERIZED PROTEIN;
 753:  g9rj-A  3.5  4.0   77   116   12   SOYBN:AF-I1MKE3-F1 UNCHARACTERIZED PROTEIN;
 754:  hnfy-A  3.5  6.0   59   193    3   SOYBN:AF-K7MQ78-F1 SAGA-ASSOCIATED FACTOR 11;
 755:  hxoi-A  3.5 11.5  151   919    5   SOYBN:AF-K7LJI9-F1 FORMIN-LIKE PROTEIN;
 756:  hkau-A  3.5 13.5   71   424    7   SOYBN:AF-K7N4U8-F1 DUF89 DOMAIN-CONTAINING PROTEIN;
 757:  hdck-A  3.5  2.9   54    65    2   SOYBN:AF-K7LQ80-F1 UNCHARACTERIZED PROTEIN;
 758:  hu9j-A  3.5  5.8   85   315    9   SOYBN:AF-A0A0R0KR89-F1 UNCHARACTERIZED PROTEIN;
 759:  hjer-A  3.5  4.7   62    68   10   SOYBN:AF-K7MGH7-F1 UNCHARACTERIZED PROTEIN;
 760:  g1ip-A  3.5  3.5   65   662    9   SOYBN:AF-I1LKN8-F1 UNCHARACTERIZED PROTEIN;
 761:  g921-A  3.5  6.7   86   543    7   SOYBN:AF-I1MK83-F1 O-FUCOSYLTRANSFERASE FAMILY PROTEIN;
 762:  hfc7-A  3.5  7.4  104   730    7   SOYBN:AF-I1L282-F1 UNCHARACTERIZED PROTEIN;
 763:  hkei-A  3.5  6.4  100   229    4   SOYBN:AF-I1KC24-F1 CBFD_NFYB_HMF DOMAIN-CONTAINING PROTEIN;
 764:  hvgl-A  3.5  3.9   58   215    3   SOYBN:AF-K7LLV8-F1 TYR_PHOSPHATASE_2 DOMAIN-CONTAINING PROTEIN;
 765:  g31m-A  3.5 11.1   90   541    2   SOYBN:AF-A0A0R0HWK0-F1 NAB DOMAIN-CONTAINING PROTEIN;
 766:  hgah-A  3.5  4.0   72    83    8   SOYBN:AF-A0A0R0JZY7-F1 ATP SYNTHASE F0 SECTOR SUBUNIT C;
 767:  g9gv-A  3.5  4.6   64   110   13   SOYBN:AF-A0A0R0G1E2-F1 UNCHARACTERIZED PROTEIN;
 768:  hz97-A  3.5  6.9   91   185   10   SOYBN:AF-I1JQL0-F1 UNCHARACTERIZED PROTEIN;
 769:  hjo1-A  3.5  3.9  104   212    8   SOYBN:AF-I1KLE1-F1 VACUOLAR PROTEIN SORTING-ASSOCIATED PROTEIN 28 HO
 770:  hmbd-A  3.5  8.8   79   113    6   SOYBN:AF-K7MSJ7-F1 UNCHARACTERIZED PROTEIN;
 771:  hm4h-A  3.5  3.7   47   152    9   SOYBN:AF-I1L9X8-F1 DUF3453 DOMAIN-CONTAINING PROTEIN;
 772:  g56v-A  3.5 11.3   74   213   12   SOYBN:AF-A0A0R0HJ80-F1 UNCHARACTERIZED PROTEIN;
 773:  h0ng-A  3.5  8.9  130   787    8   SOYBN:AF-I1KN71-F1 UNCHARACTERIZED PROTEIN;
 774:  hl72-A  3.5  2.6   58    82    3   SOYBN:AF-A0A0R0F2P1-F1 UNCHARACTERIZED PROTEIN;
 775:  g890-A  3.5  2.9   62   124    5   SOYBN:AF-A0A0R0HSL5-F1 UNCHARACTERIZED PROTEIN;
 776:  hras-A  3.5  6.6  165   270    2   SOYBN:AF-K7KWZ0-F1 PGG DOMAIN-CONTAINING PROTEIN;
 777:  hzbh-A  3.5  3.7   92   290    7   SOYBN:AF-A0A0R0FXZ8-F1 DOG1 DOMAIN-CONTAINING PROTEIN;
 778:  g90a-A  3.5  4.8   79   122    4   SOYBN:AF-A0A0R0GUC7-F1 UNCHARACTERIZED PROTEIN;
 779:  ho1n-A  3.5  7.0  126   571    7   SOYBN:AF-I1KPK3-F1 UNCHARACTERIZED PROTEIN;
 780:  hxtg-A  3.5  5.3  119   455    8   SOYBN:AF-I1JU42-F1 ANK_REP_REGION DOMAIN-CONTAINING PROTEIN;
 781:  h2j7-A  3.5  9.3   85  2081    5   SOYBN:AF-A0A0R0F2W8-F1 AAA DOMAIN-CONTAINING PROTEIN;
 782:  hid9-A  3.5  3.7   64   278    2   SOYBN:AF-A0A0R0GXF0-F1 UNCHARACTERIZED PROTEIN;
 783:  g2h5-A  3.5 10.9  134   974    4   SOYBN:AF-I1JU82-F1 CLP R DOMAIN-CONTAINING PROTEIN;
 784:  g6zs-A  3.5 11.9   93   197    4   SOYBN:AF-I1LWI2-F1 UNCHARACTERIZED PROTEIN;
 785:  g88w-A  3.5 15.0   86   456    6   SOYBN:AF-A0A0R0EUA2-F1 UNCHARACTERIZED PROTEIN;
 786:  g0bi-A  3.5  2.7   52    79    6   SOYBN:AF-A0A0R0JRT2-F1 UNCHARACTERIZED PROTEIN;
 787:  hyze-A  3.5  5.2   78   302   13   SOYBN:AF-K7MXM1-F1 NAB DOMAIN-CONTAINING PROTEIN;
 788:  g6y1-A  3.5  7.2  104  2202    5   SOYBN:AF-I1M022-F1 UNCHARACTERIZED PROTEIN;
 789:  hzuy-A  3.5  9.2   81   117    4   SOYBN:AF-A0A0R0G3I0-F1 NA_H_EXCHANGER DOMAIN-CONTAINING PROTEIN;
 790:  heq2-A  3.5  5.4  143   456    6   SOYBN:AF-K7K9Q0-F1 PX DOMAIN-CONTAINING PROTEIN;
 791:  g7ij-A  3.5  8.2   85   374    9   SOYBN:AF-A0A0R0FY16-F1 NPH3 DOMAIN-CONTAINING PROTEIN;
 792:  g1ds-A  3.5  7.0  111  1184    8   SOYBN:AF-K7K780-F1 UNCHARACTERIZED PROTEIN;
 793:  hoo2-A  3.5  3.9  102   626    9   SOYBN:AF-I1LV43-F1 UNCHARACTERIZED PROTEIN;
 794:  h00p-A  3.5  6.7  128   432    4   SOYBN:AF-A0A0R0J4F5-F1 UNCHARACTERIZED PROTEIN;
 795:  hrmm-A  3.5  6.3  154   552    6   SOYBN:AF-K7M841-F1 EXOCYST SUBUNIT EXO70 FAMILY PROTEIN;
 796:  hw0j-A  3.5  4.8   81   251    5   SOYBN:AF-I1KQ12-F1 UNCHARACTERIZED PROTEIN;
 797:  hhpb-A  3.5  4.3  136   748   10   SOYBN:AF-A0A368UJQ0-F1 UNCHARACTERIZED PROTEIN;
 798:  hk13-A  3.5  7.3  116   539    8   SOYBN:AF-K7L032-F1 UNCHARACTERIZED PROTEIN;
 799:  hdhx-A  3.5  4.3  122   593    9   SOYBN:AF-A0A0R0I7B0-F1 AA_PERMEASE_C DOMAIN-CONTAINING PROTEIN;
 800:  hm2z-A  3.5 12.8  108   543    6   SOYBN:AF-I1LNE2-F1 UNCHARACTERIZED PROTEIN;
 801:  hjwn-A  3.5  7.7   95   259    5   SOYBN:AF-A0A0R0LMP0-F1 AAI DOMAIN-CONTAINING PROTEIN;
 802:  hv9f-A  3.5  6.0   70   120    4   SOYBN:AF-K7LD79-F1 UNCHARACTERIZED PROTEIN;
 803:  g1fg-A  3.5 10.0   75  1078    7   SOYBN:AF-I1J988-F1 UNCHARACTERIZED PROTEIN;
 804:  hn7j-A  3.5  6.7   95   105    3   SOYBN:AF-I1JPP2-F1 UNCHARACTERIZED PROTEIN;
 805:  hgde-A  3.5  4.4   61    66    8   SOYBN:AF-A0A0R0HTS0-F1 UNCHARACTERIZED PROTEIN;
 806:  hpzt-A  3.5  6.2   88   240    3   SOYBN:AF-K7L4J3-F1 UNCHARACTERIZED PROTEIN;
 807:  hgf2-A  3.5  5.1  142   245    8   SOYBN:AF-I1K521-F1 UNCHARACTERIZED PROTEIN;
 808:  hhn0-A  3.5  4.1   62    73    2   SOYBN:AF-K7MUN5-F1 UNCHARACTERIZED PROTEIN;
 809:  g7wh-A  3.5  3.0   59   123    5   SOYBN:AF-A0A0R0IX15-F1 UNCHARACTERIZED PROTEIN;
 810:  hd2j-A  3.5  2.7   47    48    4   SOYBN:AF-A0A0R0FWU4-F1 UNCHARACTERIZED PROTEIN;
 811:  hoaz-A  3.5  6.3  145   699    9   SOYBN:AF-A0A0R0KCQ0-F1 UNCHARACTERIZED PROTEIN;
 812:  hmn8-A  3.5  9.5  106   680    6   SOYBN:AF-I1J4W4-F1 UNCHARACTERIZED PROTEIN;
 813:  hjpb-A  3.5  8.3  115   593    9   SOYBN:AF-K7LZ66-F1 UNCHARACTERIZED PROTEIN;
 814:  g2pw-A  3.5  7.9   73   249    4   SOYBN:AF-I1K176-F1 UNCHARACTERIZED PROTEIN;
 815:  hpte-A  3.5  5.0  126   426   10   SOYBN:AF-A0A0R0L0L4-F1 ZT_DIMER DOMAIN-CONTAINING PROTEIN;
 816:  hn2t-A  3.5  3.5   56    62    5   SOYBN:AF-K7K7H9-F1 UNCHARACTERIZED PROTEIN;
 817:  hywm-A  3.5  5.0   79    99    5   SOYBN:AF-K7M6V2-F1 UNCHARACTERIZED PROTEIN;
 818:  hue6-A  3.5  5.6  115   161    6   SOYBN:AF-A0A0R0EYV3-F1 PROBABLE MAGNESIUM TRANSPORTER;
 819:  g70v-A  3.5  4.2   73   754    7   SOYBN:AF-I1KKL9-F1 UNCHARACTERIZED PROTEIN;
 820:  gzyd-A  3.5 15.8   97  1225    7   SOYBN:AF-I1LYM1-F1 UNCHARACTERIZED PROTEIN;
 821:  hym1-A  3.5  5.1  136   400    7   SOYBN:AF-I1L2V9-F1 ZT_DIMER DOMAIN-CONTAINING PROTEIN;
 822:  hrti-A  3.5  4.9   68   371    4   SOYBN:AF-A0A0R0FXE9-F1 UNCHARACTERIZED PROTEIN;
 823:  hfx8-A  3.5  6.3   70   651    7   SOYBN:AF-A0A0R0KIN8-F1 RX_N DOMAIN-CONTAINING PROTEIN;
 824:  hxiw-A  3.5  3.9  145   415    8   SOYBN:AF-I1M5X5-F1 MAGNESIUM TRANSPORTER;
 825:  hgvq-A  3.5  3.4   60    84   10   SOYBN:AF-A0A0R0GX73-F1 UNCHARACTERIZED PROTEIN;
 826:  hty2-A  3.5  7.2   80   346    8   SOYBN:AF-K7K6R3-F1 UNCHARACTERIZED PROTEIN;
 827:  g1ox-A  3.5  9.2  112  1144    7   SOYBN:AF-A0A0R0J4C3-F1 KINESIN MOTOR DOMAIN-CONTAINING PROTEIN;
 828:  hmp1-A  3.5  7.6   77   148    4   SOYBN:AF-C6T106-F1 DCTP PYROPHOSPHATASE 1;
 829:  hxf3-A  3.5  4.7   83   156    7   SOYBN:AF-K7MMD1-F1 PHOSPHOTRANSFERASE;
 830:  h1zx-A  3.5  5.3   70   755   10   SOYBN:AF-K7KUG3-F1 PROTEIN KINASE DOMAIN-CONTAINING PROTEIN;
 831:  g7mf-A  3.5  8.7   97  1019    3   SOYBN:AF-I1M3W8-F1 PEP3_VPS18 DOMAIN-CONTAINING PROTEIN;
 832:  hn8k-A  3.5 13.4   71   195   10   SOYBN:AF-I1NAS8-F1 HVA22-LIKE PROTEIN;
 833:  hdt9-A  3.5  3.1   54    90    7   SOYBN:AF-I1MGK1-F1 UNCHARACTERIZED PROTEIN;
 834:  gyj3-A  3.5  4.5   67    73   10   SOYBN:AF-A0A0R0JIK8-F1 UNCHARACTERIZED PROTEIN;
 835:  hx3j-A  3.5  8.9   81   592    7   SOYBN:AF-I1JVS1-F1 UNCHARACTERIZED PROTEIN;
 836:  g3dd-A  3.5  5.3   92  2489    8   SOYBN:AF-A0A0R0J9A4-F1 AAA DOMAIN-CONTAINING PROTEIN;
 837:  hmvd-A  3.5  9.2  103   361   11   SOYBN:AF-I1LN00-F1 TPR_REGION DOMAIN-CONTAINING PROTEIN;
 838:  gyhk-A  3.5  4.3   69   108    4   SOYBN:AF-A0A0R0KE20-F1 UNCHARACTERIZED PROTEIN;
 839:  g21u-A  3.5  3.2   51    63   12   SOYBN:AF-I1MAA4-F1 UNCHARACTERIZED PROTEIN;
 840:  ha8p-A  3.5  6.7   97   510    6   SOYBN:AF-I1KFQ4-F1 MFS DOMAIN-CONTAINING PROTEIN;
 841:  h120-A  3.5  7.6   95   220    9   SOYBN:AF-I1KYP1-F1 VESICLE TRANSPORT PROTEIN;
 842:  h1va-A  3.5  5.0   74    78    8   SOYBN:AF-A0A0R0GQH2-F1 UNCHARACTERIZED PROTEIN;
 843:  huuu-A  3.5 11.5   58   235    5   SOYBN:AF-I1NE42-F1 UNCHARACTERIZED PROTEIN;
 844:  g3z0-A  3.5 12.0   69   161    7   SOYBN:AF-C6SWH0-F1 UNCHARACTERIZED PROTEIN;
 845:  gxff-A  3.5  7.1   93   267    4   SOYBN:AF-I1N8G1-F1 UNCHARACTERIZED PROTEIN;
 846:  hfnt-A  3.5  6.0   65   163    5   SOYBN:AF-C6T4J9-F1 TRANSMEMBRANE PROTEIN 18;
 847:  hgh6-A  3.5  5.7   71   184    6   SOYBN:AF-A0A0R0K1Q6-F1 UNCHARACTERIZED PROTEIN;
 848:  hyyc-A  3.5  5.1  131   304    5   SOYBN:AF-I1KQP4-F1 T-SNARE COILED-COIL HOMOLOGY DOMAIN-CONTAINING PR
 849:  hkk2-A  3.4  6.0  106  1464   14   SOYBN:AF-A0A0R0FQ13-F1 FORMIN-LIKE PROTEIN;
 850:  hgcc-A  3.4  5.4   67   110    6   SOYBN:AF-A0A0R0E818-F1 UNCHARACTERIZED PROTEIN;
 851:  hevv-A  3.4  5.3   79   999    5   SOYBN:AF-A0A0R0I1L4-F1 UNCHARACTERIZED PROTEIN;
 852:  hkal-A  3.4  4.5   52    77    4   SOYBN:AF-C6TM00-F1 UNCHARACTERIZED PROTEIN;
 853:  g4yb-A  3.4 13.1   74  1097    8   SOYBN:AF-I1KTE1-F1 CELLULOSE SYNTHASE;
 854:  hxp4-A  3.4  4.9   76   808   11   SOYBN:AF-A0A0R0JFH4-F1 GLUTAMATE RECEPTOR;
 855:  g4de-A  3.4  5.5  104   986    4   SOYBN:AF-I1JZ18-F1 UNCHARACTERIZED PROTEIN;
 856:  hw7k-A  3.4  8.2   95   218   12   SOYBN:AF-A0A0R0IZ09-F1 UNCHARACTERIZED PROTEIN;
 857:  hfc4-A  3.4  6.4  126   616    6   SOYBN:AF-A0A0R0J6N9-F1 WD_REPEATS_REGION DOMAIN-CONTAINING PROTEIN;
 858:  g9hb-A  3.4  3.6   63    93    3   SOYBN:AF-K7M5Y6-F1 UNCHARACTERIZED PROTEIN;
 859:  hgp7-A  3.4  3.6   64    67    8   SOYBN:AF-I1N936-F1 UNCHARACTERIZED PROTEIN;
 860:  g95w-A  3.4 11.4   70   151    7   SOYBN:AF-K7MQE4-F1 UNCHARACTERIZED PROTEIN;
 861:  g03e-A  3.4  4.9   62    62    5   SOYBN:AF-K7KI61-F1 UNCHARACTERIZED PROTEIN;
 862:  g3bx-A  3.4  8.6   91   768    3   SOYBN:AF-K7LQD5-F1 HOMEOBOX DOMAIN-CONTAINING PROTEIN;
 863:  g720-A  3.4  4.4   89   374    8   SOYBN:AF-I1MT12-F1 UNCHARACTERIZED PROTEIN;
 864:  gyj7-A  3.4  3.6   65    70   14   SOYBN:AF-A0A0R0IDF5-F1 UNCHARACTERIZED PROTEIN;
 865:  hesw-A  3.4  7.2   99   113    3   SOYBN:AF-A0A0R0K4C5-F1 UNCHARACTERIZED PROTEIN;
 866:  g8o0-A  3.4  5.6   67   134    6   SOYBN:AF-A0A0R0HSA0-F1 SYNTAXIN-6_N DOMAIN-CONTAINING PROTEIN;
 867:  g16a-A  3.4  7.6  123   490   11   SOYBN:AF-I1JN25-F1 UNCHARACTERIZED PROTEIN;
 868:  hcn2-A  3.4  6.6  132   619    8   SOYBN:AF-A0A0R0HRA1-F1 UNCHARACTERIZED PROTEIN;
 869:  hasw-A  3.4  7.6   62    72   10   SOYBN:AF-A0A0R0EUK8-F1 UNCHARACTERIZED PROTEIN;
 870:  h3tj-A  3.4  7.0  105   357    7   SOYBN:AF-I1JZM3-F1 UNCHARACTERIZED PROTEIN;
 871:  g9pu-A  3.4 11.4   64   142    2   SOYBN:AF-A0A0R0LDJ0-F1 UNCHARACTERIZED PROTEIN;
 872:  hjlh-A  3.4  9.1  109  1296    6   SOYBN:AF-I1KKN0-F1 UNCHARACTERIZED PROTEIN;
 873:  gyrv-A  3.4  4.2   64    82    8   SOYBN:AF-A0A0R0GP46-F1 UNCHARACTERIZED PROTEIN;
 874:  hf4v-A  3.4  7.7   82   643    5   SOYBN:AF-I1MX16-F1 UNCHARACTERIZED PROTEIN;
 875:  g04x-A  3.4 11.4   67   443   13   SOYBN:AF-A0A0R0KQP4-F1 NA_H_EXCHANGER DOMAIN-CONTAINING PROTEIN;
 876:  h2eu-A  3.4  4.8   80   102    6   SOYBN:AF-K7L6V1-F1 UNCHARACTERIZED PROTEIN;
 877:  hbr8-A  3.4 10.6   71   193    8   SOYBN:AF-K7LAZ4-F1 PROTEIN KINASE DOMAIN-CONTAINING PROTEIN;
 878:  g4iy-A  3.4  3.4   56   123    9   SOYBN:AF-C6SW56-F1 UNCHARACTERIZED PROTEIN;
 879:  hzt9-A  3.4  6.3   97   987    4   SOYBN:AF-K7LMX5-F1 ERCC4 DOMAIN-CONTAINING PROTEIN;
 880:  hc7k-A  3.4  5.3  135   534    6   SOYBN:AF-I1KL88-F1 SQUALENE MONOOXYGENASE;
 881:  hvue-A  3.4  3.2   50   687    8   SOYBN:AF-K7LTB4-F1 GRAS DOMAIN-CONTAINING PROTEIN;
 882:  ha6z-A  3.4  3.8   72   139    4   SOYBN:AF-C6SZL0-F1 MEDIATOR OF RNA POLYMERASE II TRANSCRIPTION SUBUN
 883:  htr9-A  3.4  3.8   95   338    3   SOYBN:AF-K7K7D5-F1 BAG DOMAIN-CONTAINING PROTEIN;
 884:  hrhe-A  3.4  5.1   79  1674   10   SOYBN:AF-K7KIB7-F1 UNCHARACTERIZED PROTEIN;
 885:  hcyt-A  3.4  6.4   60    64    5   SOYBN:AF-C6T1K7-F1 UNCHARACTERIZED PROTEIN;
 886:  hbv4-A  3.4  3.5   69   294    9   SOYBN:AF-K7MLL3-F1 WAT1-RELATED PROTEIN;
 887:  gx15-A  3.4  5.8   80   257    1   SOYBN:AF-A0A0R0KF98-F1 UNCHARACTERIZED PROTEIN;
 888:  hbg2-A  3.4  5.3   76   399    8   SOYBN:AF-I1JZR9-F1 UNCHARACTERIZED PROTEIN;
 889:  ham6-A  3.4  4.4   83   537    4   SOYBN:AF-A0A0R0IZP8-F1 UNCHARACTERIZED PROTEIN;
 890:  h117-A  3.4  4.2   87   179    3   SOYBN:AF-C6SZH9-F1 PMEI DOMAIN-CONTAINING PROTEIN;
 891:  harf-A  3.4  9.3  105   517    4   SOYBN:AF-K7LC65-F1 DIACYLGLYCEROL O-ACYLTRANSFERASE 1C;
 892:  g2r9-A  3.4  3.2   60    92    2   SOYBN:AF-K7LGT7-F1 UNCHARACTERIZED PROTEIN;
 893:  h3g2-A  3.4 11.4   72   462    3   SOYBN:AF-I1KSG6-F1 DUF641 DOMAIN-CONTAINING PROTEIN;
 894:  hxjk-A  3.4  5.6   72    94   10   SOYBN:AF-A0A0R0EVD4-F1 UNCHARACTERIZED PROTEIN;
 895:  gy58-A  3.4  9.5   97   251    4   SOYBN:AF-K7M7W9-F1 UNCHARACTERIZED PROTEIN;
 896:  hhf8-A  3.4 10.6  110  1567    3   SOYBN:AF-A0A368UIE2-F1 UNCHARACTERIZED PROTEIN;
 897:  hgqf-A  3.4  3.7   69   166    7   SOYBN:AF-K7MD39-F1 UBIQUITIN-LIKE DOMAIN-CONTAINING PROTEIN;
 898:  gw5k-A  3.4  4.8   79   399    3   SOYBN:AF-I1MJZ5-F1 UNCHARACTERIZED PROTEIN;
 899:  g4xa-A  3.4  6.9  120   292    6   SOYBN:AF-Q2N2K2-F1 PROBABLE PHYTOL KINASE 2, CHLOROPLASTIC;
 900:  hchq-A  3.4  5.7   63   115   11   SOYBN:AF-I1MTC7-F1 UNCHARACTERIZED PROTEIN;
 901:  gxxx-A  3.4  3.3   56    66    4   SOYBN:AF-K7K629-F1 UNCHARACTERIZED PROTEIN;
 902:  gyxt-A  3.4 10.3   71   160    7   SOYBN:AF-A0A0R0H5Y3-F1 RNASE H DOMAIN-CONTAINING PROTEIN;
 903:  hky5-A  3.4  6.2   94   303    7   SOYBN:AF-A0A0R0F5K2-F1 BAG DOMAIN-CONTAINING PROTEIN;
 904:  g8zu-A  3.4  3.1   58    79   14   SOYBN:AF-K7LCI8-F1 DUF1084 DOMAIN-CONTAINING PROTEIN;
 905:  hc6d-A  3.4 12.8   71   183   10   SOYBN:AF-C6TCP5-F1 UNCHARACTERIZED PROTEIN;
 906:  g8qg-A  3.4 15.8  106   445    8   SOYBN:AF-I1N3Z2-F1 UNCHARACTERIZED PROTEIN;
 907:  g02y-A  3.4 11.5   88  1835    8   SOYBN:AF-A0A0R0L7N9-F1 AAA DOMAIN-CONTAINING PROTEIN;
 908:  htah-A  3.4  8.9   72   204   10   SOYBN:AF-I1KVT3-F1 UNCHARACTERIZED PROTEIN;
 909:  g6un-A  3.4  4.5   68    85    3   SOYBN:AF-A0A0R0HRT6-F1 UNCHARACTERIZED PROTEIN;
 910:  h3hz-A  3.4  8.2   79   156    6   SOYBN:AF-I1NF56-F1 UNCHARACTERIZED PROTEIN;
 911:  hv5f-A  3.4  7.6   80   321    9   SOYBN:AF-A0A0R0IUI9-F1 ZT_DIMER DOMAIN-CONTAINING PROTEIN;
 912:  he4j-A  3.4  6.4  123   412    9   SOYBN:AF-A0A368UID1-F1 UNCHARACTERIZED PROTEIN;
 913:  hgv2-A  3.4  9.1   75   640    7   SOYBN:AF-I1MGP9-F1 UNCHARACTERIZED PROTEIN;
 914:  hjbe-A  3.4 11.7   85  1402    5   SOYBN:AF-I1N5Z6-F1 HDAC_INTERACT DOMAIN-CONTAINING PROTEIN;
 915:  h3vz-A  3.4  7.8   57   102    7   SOYBN:AF-A0A0R0FG38-F1 UNCHARACTERIZED PROTEIN;
 916:  g42b-A  3.4  9.6  104   283    4   SOYBN:AF-A0A0R0HWS0-F1 UNCHARACTERIZED PROTEIN;
 917:  hfa8-A  3.4  4.8   87   914    3   SOYBN:AF-I1KLI9-F1 SMR DOMAIN-CONTAINING PROTEIN;
 918:  h0um-A  3.4  4.5   63    94    6   SOYBN:AF-A0A0R0JZA1-F1 UNCHARACTERIZED PROTEIN;
 919:  h2hd-A  3.4 20.0   77   329    3   SOYBN:AF-I1MC48-F1 HVA22-LIKE PROTEIN;
 920:  g77l-A  3.4  4.6   67   168    3   SOYBN:AF-C6TKC3-F1 MEDIATOR OF RNA POLYMERASE II TRANSCRIPTION SUBUN
 921:  hxfp-A  3.4  7.0   80   481    6   SOYBN:AF-I1N7G8-F1 PECTINESTERASE;
 922:  hycd-A  3.4  6.0  105   122    5   SOYBN:AF-K7KNG5-F1 UNCHARACTERIZED PROTEIN;
 923:  hgs2-A  3.4  5.0   74   171    8   SOYBN:AF-A0A0R0IZQ0-F1 UNCHARACTERIZED PROTEIN;
 924:  hls1-A  3.4  8.5   81   755    7   SOYBN:AF-K7LW88-F1 PPR_LONG DOMAIN-CONTAINING PROTEIN;
 925:  hdbd-A  3.4  9.0   67  1084    3   SOYBN:AF-I1K8W4-F1 CELLULOSE SYNTHASE;
 926:  hvc2-A  3.4  5.7   63    87    2   SOYBN:AF-A0A0R0F952-F1 UNCHARACTERIZED PROTEIN;
 927:  g5l5-A  3.4 16.2   82   272    4   SOYBN:AF-A0A0R0LD18-F1 UNCHARACTERIZED PROTEIN;
 928:  g67o-A  3.4  9.7   55    76    4   SOYBN:AF-A0A0R0G014-F1 UNCHARACTERIZED PROTEIN;
 929:  hizq-A  3.4  4.4   98   242    6   SOYBN:AF-K7MJ75-F1 UNCHARACTERIZED PROTEIN;
 930:  hg4q-A  3.4  8.9   91   986    7   SOYBN:AF-I1M5Z7-F1 PROTEIN KINASE DOMAIN-CONTAINING PROTEIN;
 931:  hk5e-A  3.4  3.3   59    65    5   SOYBN:AF-A0A0R0IUQ5-F1 UNCHARACTERIZED PROTEIN;
 932:  hz1o-A  3.4  4.4   65   112    5   SOYBN:AF-A0A0R0HZN2-F1 UNCHARACTERIZED PROTEIN;
 933:  gzhu-A  3.4 21.0   70   487    6   SOYBN:AF-I1M6L7-F1 UNCHARACTERIZED PROTEIN;
 934:  hstw-A  3.4  4.7   70   552    3   SOYBN:AF-K7N1Z6-F1 UNCHARACTERIZED PROTEIN;
 935:  g0pq-A  3.4  2.8   50    51   12   SOYBN:AF-A0A0R0F432-F1 UNCHARACTERIZED PROTEIN;
 936:  g3i8-A  3.4 11.4   74  1124    7   SOYBN:AF-K7MWR8-F1 TIR DOMAIN-CONTAINING PROTEIN;
 937:  g1fy-A  3.4  5.9  123   787    7   SOYBN:AF-A0A0R0IJU7-F1 UNCHARACTERIZED PROTEIN;
 938:  g57t-A  3.4 11.4   90   121    7   SOYBN:AF-A0A0R0FQP5-F1 UNCHARACTERIZED PROTEIN;
 939:  gxb0-A  3.4 13.5   86   533    8   SOYBN:AF-I1KV99-F1 KATANIN P60 ATPASE-CONTAINING SUBUNIT A1;
 940:  g6o3-A  3.4  4.8  119   158   10   SOYBN:AF-K7KKP7-F1 UNCHARACTERIZED PROTEIN;
 941:  g0op-A  3.4  3.6   66   231    5   SOYBN:AF-A0A0R0JHB3-F1 UNCHARACTERIZED PROTEIN;
 942:  hhgm-A  3.4  3.7   78   140    5   SOYBN:AF-A0A0R0K870-F1 UNCHARACTERIZED PROTEIN;
 943:  h3o6-A  3.4  3.8   72   926    1   SOYBN:AF-I1KQJ6-F1 EUKARYOTIC TRANSLATION INITIATION FACTOR 3 SUBUNI
 944:  g6as-A  3.4 13.1   80   355    4   SOYBN:AF-A0A0R0F3I6-F1 UNCHARACTERIZED PROTEIN;
 945:  gxk3-A  3.4  4.3   80  1863    4   SOYBN:AF-K7M492-F1 NB-ARC DOMAIN-CONTAINING PROTEIN;
 946:  hxbb-A  3.4  5.1  123   730   10   SOYBN:AF-K7LYR1-F1 ENTH DOMAIN-CONTAINING PROTEIN;
 947:  h1vc-A  3.4  5.3  102   565   14   SOYBN:AF-I1KEI7-F1 UNCHARACTERIZED PROTEIN;
 948:  g76k-A  3.4 10.7   81   608    5   SOYBN:AF-I1NDS3-F1 3-HYDROXY-3-METHYLGLUTARYL COENZYME A REDUCTASE;
 949:  hmls-A  3.4  4.1   66    68    6   SOYBN:AF-K7MWS4-F1 UNCHARACTERIZED PROTEIN;
 950:  g028-A  3.4  4.6   66    85    6   SOYBN:AF-A0A0R0H157-F1 UNCHARACTERIZED PROTEIN;
 951:  hcky-A  3.4  3.4   83   120    8   SOYBN:AF-A0A0R0HHV4-F1 UNCHARACTERIZED PROTEIN;
 952:  ho3q-A  3.4  4.3   73    77    5   SOYBN:AF-K7N4A8-F1 UNCHARACTERIZED PROTEIN;
 953:  g4xe-A  3.3  3.9  103  1059    4   SOYBN:AF-I1LCR1-F1 CONSERVED OLIGOMERIC GOLGI COMPLEX SUBUNIT 1;
 954:  g4bp-A  3.3  3.4   65   101    5   SOYBN:AF-A0A0R0L0V2-F1 UNCHARACTERIZED PROTEIN;
 955:  gxee-A  3.3  9.0   70   620    9   SOYBN:AF-A0A0R0KCT6-F1 MINDY_DUB DOMAIN-CONTAINING PROTEIN;
 956:  g9m4-A  3.3  5.4  133   374    8   SOYBN:AF-I1LJG7-F1 UNCHARACTERIZED PROTEIN;
 957:  g750-A  3.3  4.0   59    79    3   SOYBN:AF-A0A0R0L493-F1 UNCHARACTERIZED PROTEIN;
 958:  g9lf-A  3.3  7.8   63   710    8   SOYBN:AF-K7KVZ9-F1 J DOMAIN-CONTAINING PROTEIN;
 959:  hov5-A  3.3  5.6   84   121   11   SOYBN:AF-K7L2V0-F1 UNCHARACTERIZED PROTEIN;
 960:  g4l2-A  3.3  6.9   62   282    5   SOYBN:AF-A0A0R0GGV2-F1 UNCHARACTERIZED PROTEIN;
 961:  g3xi-A  3.3  9.7  105   508    3   SOYBN:AF-Q2PMQ9-F1 PHOTOSYSTEM II CP47 REACTION CENTER PROTEIN;
 962:  hoyv-A  3.3  4.3   73   103    4   SOYBN:AF-K7KJP4-F1 UNCHARACTERIZED PROTEIN;
 963:  hn4k-A  3.3  7.0  104   701    8   SOYBN:AF-I1KIU5-F1 ABHYDRO_LIPASE DOMAIN-CONTAINING PROTEIN;
 964:  hn8u-A  3.3  7.5   96  1485    5   SOYBN:AF-A0A0R0EFC2-F1 ATP-DEPENDENT HELICASE ATRX;
 965:  h21f-A  3.3  4.9   80   234    9   SOYBN:AF-A0A0R0HKE1-F1 UNCHARACTERIZED PROTEIN;
 966:  gx0a-A  3.3 15.0  103   450    5   SOYBN:AF-I1LQR5-F1 UNCHARACTERIZED PROTEIN;
 967:  hu6l-A  3.3  2.9   62   667    8   SOYBN:AF-A0A0R0ISK6-F1 WD_REPEATS_REGION DOMAIN-CONTAINING PROTEIN;
 968:  gzej-A  3.3  5.3   91   267    9   SOYBN:AF-A0A0R0EY43-F1 UNCHARACTERIZED PROTEIN;
 969:  hbv1-A  3.3  9.2  104   276    7   SOYBN:AF-K7K2X0-F1 UNCHARACTERIZED PROTEIN;
 970:  hc3w-A  3.3 16.4  102   768    8   SOYBN:AF-K7MPA0-F1 RING-TYPE E3 UBIQUITIN TRANSFERASE;
 971:  hf5h-A  3.3  8.6  114   427    7   SOYBN:AF-A0A0R0LBB8-F1 CONSERVED OLIGOMERIC GOLGI COMPLEX SUBUNIT 6;
 972:  hbj9-A  3.3  6.8   89   481    3   SOYBN:AF-A0A0R0KN35-F1 PCRF DOMAIN-CONTAINING PROTEIN;
 973:  hm98-A  3.3  5.6  140   864    6   SOYBN:AF-K7LML2-F1 PROTEIN KINASE DOMAIN-CONTAINING PROTEIN;
 974:  haz4-A  3.3  8.3  110   211    5   SOYBN:AF-A0A0R0JFB9-F1 UNCHARACTERIZED PROTEIN;
 975:  hons-A  3.3  3.5   60    65   12   SOYBN:AF-A0A0R0KFX4-F1 UNCHARACTERIZED PROTEIN;
 976:  gx4a-A  3.3  4.9   87   645    5   SOYBN:AF-A0A0R0EEX3-F1 UNCHARACTERIZED PROTEIN;
 977:  hfjj-A  3.3 24.9   74   683    8   SOYBN:AF-I1KRR5-F1 UNCHARACTERIZED PROTEIN;
 978:  hrvy-A  3.3 13.9  151  1039    5   SOYBN:AF-I1N433-F1 FORMIN-LIKE PROTEIN;
 979:  ha8i-A  3.3  6.0   87  1263    6   SOYBN:AF-A0A0R0GFM5-F1 NB-ARC DOMAIN-CONTAINING PROTEIN;
 980:  hqhh-A  3.3  3.9   49    50    8   SOYBN:AF-I1K7X6-F1 UNCHARACTERIZED PROTEIN;
 981:  gxv5-A  3.3  3.3   56    76   11   SOYBN:AF-A0A0R0EQ05-F1 UNCHARACTERIZED PROTEIN;
 982:  g7f8-A  3.3  3.7   55    98   15   SOYBN:AF-A0A0R0HLF2-F1 UNCHARACTERIZED PROTEIN;
 983:  hvzq-A  3.3  3.8   73   182    7   SOYBN:AF-C6T0K6-F1 PMEI DOMAIN-CONTAINING PROTEIN;
 984:  h3td-A  3.3  6.2   83   111    8   SOYBN:AF-I1K8G5-F1 UNCHARACTERIZED PROTEIN;
 985:  g0il-A  3.3  6.7   78   333    8   SOYBN:AF-I1NH02-F1 GLYCO_HYDRO_18 DOMAIN-CONTAINING PROTEIN;
 986:  harl-A  3.3 14.7  107   247    7   SOYBN:AF-K7LIZ8-F1 UNCHARACTERIZED PROTEIN;
 987:  hagr-A  3.3 22.0  127   990    5   SOYBN:AF-K7L5I8-F1 STARCH SYNTHASE, CHLOROPLASTIC/AMYLOPLASTIC;
 988:  g6hg-A  3.3  5.2   64   133    8   SOYBN:AF-A0A0R0HRW9-F1 NADH DEHYDROGENASE SUBUNIT 3;
 989:  htxs-A  3.3 11.9  142   812    3   SOYBN:AF-I1J5F7-F1 FORMIN-LIKE PROTEIN;
 990:  h0jg-A  3.3 10.2   55    95    5   SOYBN:AF-K7M9A6-F1 UNCHARACTERIZED PROTEIN;
 991:  hgly-A  3.3 10.8  121   288    6   SOYBN:AF-K7KM14-F1 UNCHARACTERIZED PROTEIN;
 992:  g90j-A  3.3 12.7   85   909    7   SOYBN:AF-C6FF78-F1 NBS-LRR DISEASE RESISTANCE PROTEIN;
 993:  hv3w-A  3.3  6.2   78   478    6   SOYBN:AF-I1MCK1-F1 KATANIN P60 ATPASE-CONTAINING SUBUNIT A1;
 994:  gz0z-A  3.3  3.1   56    68   11   SOYBN:AF-A0A0R0K144-F1 UNCHARACTERIZED PROTEIN;
 995:  hhui-A  3.3  3.6   51    61    6   SOYBN:AF-A0A0R0I0M7-F1 UNCHARACTERIZED PROTEIN;
 996:  gzpg-A  3.3 11.2   77   595    8   SOYBN:AF-I1LMC8-F1 DELLA PROTEIN;
 997:  g8jt-A  3.3  4.1   59    81    7   SOYBN:AF-K7L608-F1 UNCHARACTERIZED PROTEIN;
 998:  gx2f-A  3.3  5.0  100   211   10   SOYBN:AF-A0A0R0FNW6-F1 DOG1 DOMAIN-CONTAINING PROTEIN;
 999:  g4ah-A  3.3  3.7   58   327   14   SOYBN:AF-I1JEB0-F1 UVR DOMAIN-CONTAINING PROTEIN;
1000:  hk50-A  3.3 12.2  121   997    4   SOYBN:AF-I1J507-F1 NAB DOMAIN-CONTAINING PROTEIN;
1001:  g8di-A  3.3  4.3   66   101    6   SOYBN:AF-K7KY50-F1 UNCHARACTERIZED PROTEIN;
1002:  ht8w-A  3.3  5.3   94   525    4   SOYBN:AF-A0A0R0H4X6-F1 DUF1771 DOMAIN-CONTAINING PROTEIN;
1003:  hhnn-A  3.3  4.7   51   133   10   SOYBN:AF-A0A0R0K9E0-F1 UNCHARACTERIZED PROTEIN;
1004:  g7k7-A  3.3  8.4   74   565    5   SOYBN:AF-I1JQ35-F1 SRP54 DOMAIN-CONTAINING PROTEIN;
1005:  heb0-A  3.3  6.1  120   987    3   SOYBN:AF-I1MLS9-F1 UNCHARACTERIZED PROTEIN;
1006:  g8p4-A  3.3  3.8   65    75    5   SOYBN:AF-K7LTI6-F1 UNCHARACTERIZED PROTEIN;
1007:  hlhu-A  3.3  4.2   83  1002    6   SOYBN:AF-K7KSM9-F1 TFIIS N-TERMINAL DOMAIN-CONTAINING PROTEIN;
1008:  h3hc-A  3.3  4.5   92   777    4   SOYBN:AF-K7M132-F1 UNCHARACTERIZED PROTEIN;
1009:  hpc2-A  3.3 18.2   91  1866    7   SOYBN:AF-I1M344-F1 PHD-TYPE DOMAIN-CONTAINING PROTEIN;
1010:  g4f3-A  3.3  4.9   61   226   11   SOYBN:AF-I1KUV6-F1 DNA REPLICATION COMPLEX GINS PROTEIN SLD5;
1011:  gxss-A  3.3 11.9  118   432   10   SOYBN:AF-I1KZU1-F1 UNCHARACTERIZED PROTEIN;
1012:  hi8b-A  3.3  5.9   59   243    8   SOYBN:AF-K7MWB0-F1 RETICULON DOMAIN-CONTAINING PROTEIN;
1013:  hohf-A  3.3  4.5   73   285   11   SOYBN:AF-A0A0R0HCI1-F1 UNCHARACTERIZED PROTEIN;
1014:  g065-A  3.3  4.8   61    74    5   SOYBN:AF-A0A0R0JLG7-F1 UNCHARACTERIZED PROTEIN;
1015:  hrzt-A  3.3 13.1   73   189   15   SOYBN:AF-A0A0R0EHV3-F1 UNCHARACTERIZED PROTEIN;
1016:  hvld-A  3.3  4.5   94   204    5   SOYBN:AF-I1M189-F1 UNCHARACTERIZED PROTEIN;
1017:  hn6r-A  3.3  4.8   65   164    9   SOYBN:AF-A0A0R0GI58-F1 UNCHARACTERIZED PROTEIN;
1018:  h2vt-A  3.3  6.2   67    85    1   SOYBN:AF-A0A0R0GUK8-F1 UNCHARACTERIZED PROTEIN;
1019:  ha50-A  3.3  2.8   49   122   10   SOYBN:AF-A0A0R0FQZ5-F1 TFIIS-TYPE DOMAIN-CONTAINING PROTEIN;
1020:  heam-A  3.3  7.4   82  1039    2   SOYBN:AF-A0A368UHX9-F1 AAA DOMAIN-CONTAINING PROTEIN;
1021:  hq79-A  3.3  8.5  124  1556   13   SOYBN:AF-I1MFA7-F1 PCI DOMAIN-CONTAINING PROTEIN;
1022:  hek8-A  3.3  4.1   80   551    4   SOYBN:AF-I1L4P0-F1 UNCHARACTERIZED PROTEIN;
1023:  ha8v-A  3.3  7.0  118   311    9   SOYBN:AF-I1M870-F1 UNCHARACTERIZED PROTEIN;
1024:  g0wz-A  3.3  4.5   66   111    3   SOYBN:AF-A0A0R0KZA4-F1 UNCHARACTERIZED PROTEIN;
1025:  hn14-A  3.3  7.3  125   283    8   SOYBN:AF-K7L503-F1 ANTH DOMAIN-CONTAINING PROTEIN;
1026:  hryf-A  3.3  5.7   80   137    8   SOYBN:AF-A0A0R0EV61-F1 ELF4 DOMAIN-CONTAINING PROTEIN;
1027:  ho7q-A  3.3  3.6   74   177   11   SOYBN:AF-K7MFC6-F1 PMEI DOMAIN-CONTAINING PROTEIN;
1028:  g12d-A  3.3  6.0   77   307    4   SOYBN:AF-K7KZ88-F1 UNCHARACTERIZED PROTEIN;
1029:  hsoj-A  3.3  4.5   66    78    5   SOYBN:AF-A0A0R0FI10-F1 DOLICHYL-DIPHOSPHOOLIGOSACCHARIDE-PROTEIN
1030:  h00e-A  3.3  6.1   87   719    5   SOYBN:AF-A0A0R0I0V7-F1 TTF-TYPE DOMAIN-CONTAINING PROTEIN;
1031:  g7vh-A  3.3 15.3   89   897    6   SOYBN:AF-A0A0R0JNL9-F1 UNCHARACTERIZED PROTEIN;
1032:  gxip-A  3.3  6.5  116  1086    9   SOYBN:AF-A0A0R0GG46-F1 GTD-BINDING DOMAIN-CONTAINING PROTEIN;
1033:  hfx2-A  3.3  7.6   86   159    7   SOYBN:AF-K7N276-F1 PHYTOCYANIN DOMAIN-CONTAINING PROTEIN;
1034:  h04c-A  3.3  4.9  150   524    7   SOYBN:AF-I1JID1-F1 PX DOMAIN-CONTAINING PROTEIN;
1035:  g7lw-A  3.3  7.2   70    94   10   SOYBN:AF-A0A0R0HGL7-F1 UNCHARACTERIZED PROTEIN;
1036:  how4-A  3.3 10.7   76   361    8   SOYBN:AF-I1KZZ3-F1 MBOAT_2 DOMAIN-CONTAINING PROTEIN;
1037:  ha2b-A  3.3  3.2   66   467    8   SOYBN:AF-K7KWE5-F1 HTH MYB-TYPE DOMAIN-CONTAINING PROTEIN;
1038:  g4vs-A  3.3  4.5   71    94    8   SOYBN:AF-K7MPR4-F1 UNCHARACTERIZED PROTEIN;
1039:  hirs-A  3.3  3.8  112   745   11   SOYBN:AF-I1JS72-F1 UNCHARACTERIZED PROTEIN;
1040:  htcz-A  3.3  6.3   85   899    5   SOYBN:AF-K7L2U8-F1 GLUTAMATE RECEPTOR;
1041:  g6a6-A  3.3  3.8   80    90    6   SOYBN:AF-A0A0R0J465-F1 UNCHARACTERIZED PROTEIN;
1042:  hrqs-A  3.3  4.5   92   279   10   SOYBN:AF-A0A0R0GJK6-F1 UNCHARACTERIZED PROTEIN;
1043:  gzm2-A  3.3  9.1  112   601    6   SOYBN:AF-K7KLA6-F1 FRIGIDA-LIKE PROTEIN;
1044:  g0ca-A  3.3  4.9   56   143    2   SOYBN:AF-A0A0R0JR64-F1 DCTP PYROPHOSPHATASE 1;
1045:  hrvd-A  3.3  5.2  141  1126   10   SOYBN:AF-I1JQF2-F1 SCD DOMAIN-CONTAINING PROTEIN;
1046:  hai6-A  3.3  5.4  101   367   12   SOYBN:AF-Q402G4-F1 UNCHARACTERIZED PROTEIN GMTDF-5;
1047:  hen0-A  3.3  2.9   47   125    9   SOYBN:AF-A0A0R0GP21-F1 UNCHARACTERIZED PROTEIN;
1048:  hp86-A  3.3  4.9  104   351    8   SOYBN:AF-I1L5Z7-F1 V-TYPE PROTON ATPASE SUBUNIT;
1049:  heuf-A  3.3  3.7   98   341    4   SOYBN:AF-K7KRZ7-F1 UNCHARACTERIZED PROTEIN;
1050:  hdox-A  3.3  5.9  120   389    7   SOYBN:AF-I1JFW4-F1 UNCHARACTERIZED PROTEIN;
1051:  g915-A  3.3 27.8   86   739    8   SOYBN:AF-I1N761-F1 TPR_REGION DOMAIN-CONTAINING PROTEIN;
1052:  g4df-A  3.3  4.4   97   315    5   SOYBN:AF-K7LA84-F1 UNCHARACTERIZED PROTEIN;
1053:  g7fm-A  3.3 18.1   74   388    4   SOYBN:AF-A0A0R0KFJ1-F1 UNCHARACTERIZED PROTEIN;
1054:  hv7x-A  3.3  3.6   63   120    5   SOYBN:AF-A0A0R0EBB6-F1 UNCHARACTERIZED PROTEIN;
1055:  hwff-A  3.3  4.9   69   118    6   SOYBN:AF-M1FN31-F1 NADH-UBIQUINONE OXIDOREDUCTASE CHAIN 3;
1056:  g6v6-A  3.3  4.6  112   731    8   SOYBN:AF-A0A0R0KL81-F1 UNCHARACTERIZED PROTEIN;
1057:  hruc-A  3.3  4.0   49    53    2   SOYBN:AF-K7LN39-F1 UNCHARACTERIZED PROTEIN;
1058:  gzz9-A  3.3  6.3   74   170    4   SOYBN:AF-C6SYY3-F1 HVA22-LIKE PROTEIN;
1059:  g1s4-A  3.3  5.5  126   391    7   SOYBN:AF-A0A0R0HMJ0-F1 MFS DOMAIN-CONTAINING PROTEIN;
1060:  g8tb-A  3.3  5.6  100   399    4   SOYBN:AF-I1MM12-F1 SENESCENCE DOMAIN-CONTAINING PROTEIN;
1061:  g0tm-A  3.3 12.3   58    93    5   SOYBN:AF-I1MYG5-F1 UNCHARACTERIZED PROTEIN;
1062:  g617-A  3.3  6.3   72   142    6   SOYBN:AF-A0A0R0E9N6-F1 UNCHARACTERIZED PROTEIN;
1063:  hhe9-A  3.3  3.7  106   259    5   SOYBN:AF-I1KMD3-F1 14_3_3 DOMAIN-CONTAINING PROTEIN;
1064:  hb4o-A  3.3  3.7   51    58    0   SOYBN:AF-K7KRZ4-F1 UNCHARACTERIZED PROTEIN;
1065:  hnhz-A  3.3  9.8   68   605    6   SOYBN:AF-K7KYQ1-F1 SUN DOMAIN-CONTAINING PROTEIN;
1066:  g11s-A  3.3  5.5  134   395    7   SOYBN:AF-I1NIA1-F1 MAGNESIUM TRANSPORTER;
1067:  hsif-A  3.3  5.2   88   565    9   SOYBN:AF-A0A368UHI3-F1 DUF659 DOMAIN-CONTAINING PROTEIN;
1068:  h0jm-A  3.3  9.1   95   323    3   SOYBN:AF-A0A0R0KGT7-F1 UNCHARACTERIZED PROTEIN;
1069:  haqx-A  3.3  5.0   94   780    6   SOYBN:AF-I1LVH1-F1 NA_H_EXCHANGER DOMAIN-CONTAINING PROTEIN;
1070:  hjra-A  3.3  7.8   90   890   10   SOYBN:AF-K7MXS5-F1 UNCHARACTERIZED PROTEIN;
1071:  hu3m-A  3.3  7.4   80   440    5   SOYBN:AF-K7MTI8-F1 RING-TYPE DOMAIN-CONTAINING PROTEIN;
1072:  g7gt-A  3.2  7.1   77   219    6   SOYBN:AF-K7L9U2-F1 NADH-UBIQUINONE OXIDOREDUCTASE CHAIN 6;
1073:  hj2g-A  3.2  5.0  103   755    8   SOYBN:AF-I1MUP1-F1 COMPONENT OF OLIGOMERIC GOLGI COMPLEX 2;
1074:  hm0c-A  3.2 10.6  137  1273    7   SOYBN:AF-A0A0R0I854-F1 TRIPEPTIDYL-PEPTIDASE II;
1075:  hjps-A  3.2  8.7  116   858    9   SOYBN:AF-A0A0R0IQT8-F1 EXO84_C DOMAIN-CONTAINING PROTEIN;
1076:  gzms-A  3.2  4.3   72   125   13   SOYBN:AF-A0A0R0GKF6-F1 UNCHARACTERIZED PROTEIN;
1077:  g323-A  3.2  4.4   46   109   13   SOYBN:AF-A0A0R0JRX8-F1 UNCHARACTERIZED PROTEIN;
1078:  gybd-A  3.2 11.4  119   429    4   SOYBN:AF-I1KZU0-F1 UNCHARACTERIZED PROTEIN;
1079:  hdll-A  3.2  5.8   76  1019    8   SOYBN:AF-K7K767-F1 HISTIDINE KINASE;
1080:  hn9a-A  3.2  3.2   67   879    3   SOYBN:AF-I1MQ16-F1 UNCHARACTERIZED PROTEIN;
1081:  g2yq-A  3.2  5.5  134   358    5   SOYBN:AF-I1MWD4-F1 UNCHARACTERIZED PROTEIN;
1082:  hyas-A  3.2  5.3   71   416    4   SOYBN:AF-I1NEY5-F1 SOLUTE CARRIER FAMILY 40 PROTEIN;
1083:  h1aq-A  3.2 11.9   81   491   10   SOYBN:AF-I1MY69-F1 3BETA_HSD DOMAIN-CONTAINING PROTEIN;
1084:  g79r-A  3.2  4.3   68    96   10   SOYBN:AF-A0A0R0J1Q4-F1 TPR_REGION DOMAIN-CONTAINING PROTEIN;
1085:  hgxa-A  3.2  6.9   72   122    3   SOYBN:AF-K7L235-F1 UNCHARACTERIZED PROTEIN;
1086:  hpan-A  3.2  7.8  103   217    8   SOYBN:AF-A0A0R0EU31-F1 TPR_REGION DOMAIN-CONTAINING PROTEIN;
1087:  hepk-A  3.2  5.0   82    90    5   SOYBN:AF-Q2PMN9-F1 30S RIBOSOMAL PROTEIN S15, CHLOROPLASTIC;
1088:  g2bg-A  3.2  3.8   60    92    7   SOYBN:AF-A0A0R0FP93-F1 UNCHARACTERIZED PROTEIN;
1089:  hue5-A  3.2 10.0   77   524    6   SOYBN:AF-K7LCD5-F1 PECTINESTERASE;
1090:  hdz0-A  3.2  7.9   98   126    9   SOYBN:AF-A0A0R0KNA9-F1 UNCHARACTERIZED PROTEIN;
1091:  g9vj-A  3.2  4.1   74    93   11   SOYBN:AF-A0A0R0FUD8-F1 UNCHARACTERIZED PROTEIN;
1092:  g675-A  3.2  7.1  104  1015   11   SOYBN:AF-A0A0R0LJG6-F1 CNH DOMAIN-CONTAINING PROTEIN;
1093:  g6st-A  3.2  4.5  130   437    8   SOYBN:AF-I1MZW6-F1 AA_TRANS DOMAIN-CONTAINING PROTEIN;
1094:  hfzt-A  3.2  5.6   79   124    8   SOYBN:AF-K7KHT2-F1 UNCHARACTERIZED PROTEIN;
1095:  h3f6-A  3.2  3.5   74   189    3   SOYBN:AF-C6T5K9-F1 PMEI DOMAIN-CONTAINING PROTEIN;
1096:  htf1-A  3.2  3.6   80   680    8   SOYBN:AF-A0A0R0L2M6-F1 UNCHARACTERIZED PROTEIN;
1097:  g0h7-A  3.2  6.8  124   651    6   SOYBN:AF-A0A0R0JI83-F1 UNCHARACTERIZED PROTEIN;
1098:  g8f4-A  3.2  4.1   63   140    3   SOYBN:AF-K7MYK1-F1 UNCHARACTERIZED PROTEIN;
1099:  hlrl-A  3.2 12.2   80   414    3   SOYBN:AF-K7KPF6-F1 UNCHARACTERIZED PROTEIN;
1100:  gxm4-A  3.2  3.2   56    61    7   SOYBN:AF-A0A0R0EWK8-F1 UNCHARACTERIZED PROTEIN;
1101:  hg1y-A  3.2  7.7  102   258    9   SOYBN:AF-K7L827-F1 UNCHARACTERIZED PROTEIN;
1102:  h09i-A  3.2  7.9   81   230    6   SOYBN:AF-I1KDE1-F1 NAS2_N DOMAIN-CONTAINING PROTEIN;
1103:  hs7l-A  3.2  7.8   98   837    3   SOYBN:AF-I1LR27-F1 PROTEIN KINASE DOMAIN-CONTAINING PROTEIN;
1104:  hdiu-A  3.2 15.8   88   884    6   SOYBN:AF-K7MVB7-F1 UNCHARACTERIZED PROTEIN;
1105:  g648-A  3.2  7.3   89   539    8   SOYBN:AF-I1KZV8-F1 UNCHARACTERIZED PROTEIN;
1106:  hyzm-A  3.2  7.8  148   767    8   SOYBN:AF-K7KTA0-F1 MECHANOSENSITIVE ION CHANNEL PROTEIN;
1107:  h3wg-A  3.2  8.5  126   605    6   SOYBN:AF-A0A0R0I8B1-F1 EXOCYST SUBUNIT EXO70 FAMILY PROTEIN;
1108:  huyx-A  3.2 18.9   92  1476    7   SOYBN:AF-I1K728-F1 UNCHARACTERIZED PROTEIN;
1109:  gyq7-A  3.2  5.0   72   189    7   SOYBN:AF-I1N5I8-F1 OLEOSIN;
1110:  g11l-A  3.2  5.0   90   113    3   SOYBN:AF-A0A0R0GQD2-F1 UNCHARACTERIZED PROTEIN;
1111:  g0f2-A  3.2 11.6  102  1090   10   SOYBN:AF-K7KZI3-F1 TIR DOMAIN-CONTAINING PROTEIN;
1112:  hr48-A  3.2  5.3   69   322    3   SOYBN:AF-I1L5S1-F1 UNCHARACTERIZED PROTEIN;
1113:  g95g-A  3.2  5.2   77   437    3   SOYBN:AF-I1NB45-F1 TPR_REGION DOMAIN-CONTAINING PROTEIN;
1114:  g5on-A  3.2  5.3  104   269    9   SOYBN:AF-I1MRY0-F1 T-SNARE COILED-COIL HOMOLOGY DOMAIN-CONTAINING PR
1115:  g13s-A  3.2  6.2   92   277    9   SOYBN:AF-I1LV38-F1 UNCHARACTERIZED PROTEIN;
1116:  gxo1-A  3.2  4.3   72   509    6   SOYBN:AF-K7M1J7-F1 3-KETOACYL-COA SYNTHASE;
1117:  hewc-A  3.2  8.0   77   354    6   SOYBN:AF-A0A0R0FL09-F1 ALA-INTERACTING SUBUNIT;
1118:  g0bc-A  3.2 23.4   68   409    6   SOYBN:AF-I1M4Z1-F1 UNCHARACTERIZED PROTEIN;
1119:  hujn-A  3.2  5.8   82   787   10   SOYBN:AF-K7LRX0-F1 KH DOMAIN-CONTAINING PROTEIN;
1120:  g3gw-A  3.2  6.6  151   736    9   SOYBN:AF-I1M6F4-F1 UNCHARACTERIZED PROTEIN;
1121:  hc2a-A  3.2  4.5  122   193    9   SOYBN:AF-A0A0R0LJC5-F1 UNCHARACTERIZED PROTEIN;
1122:  g2du-A  3.2 10.5   99  1162    6   SOYBN:AF-K7KZY7-F1 BAG DOMAIN-CONTAINING PROTEIN;
1123:  hoae-A  3.2  7.4  139   765    8   SOYBN:AF-A0A0R0HMT6-F1 VACUOLAR PROTEIN SORTING-ASSOCIATED PROTEIN 51
1124:  hlxz-A  3.2 14.8  148   406    4   SOYBN:AF-K7KTL9-F1 RING-TYPE DOMAIN-CONTAINING PROTEIN;
1125:  h3s4-A  3.2  4.0   78   173    8   SOYBN:AF-A0A0R0K3J4-F1 UNCHARACTERIZED PROTEIN;
1126:  g715-A  3.2  8.3   54    97    7   SOYBN:AF-A0A0R0F660-F1 UNCHARACTERIZED PROTEIN;
1127:  hqf4-A  3.2  8.9  122   284    6   SOYBN:AF-K7K2W5-F1 UNCHARACTERIZED PROTEIN;
1128:  g1tg-A  3.2 14.6   97   948    5   SOYBN:AF-K7LF59-F1 UNCHARACTERIZED PROTEIN;
1129:  hedx-A  3.2  5.3  139   510    9   SOYBN:AF-P0CC62-F1 NAD(P)H-QUINONE OXIDOREDUCTASE SUBUNIT 2 A, CHLOR
1130:  hq7d-A  3.2  3.5   63    73   10   SOYBN:AF-I1L9W7-F1 UNCHARACTERIZED PROTEIN;
1131:  gyhy-A  3.2  4.0   86   503    6   SOYBN:AF-I1LR24-F1 UNCHARACTERIZED PROTEIN;
1132:  g03n-A  3.2 21.5   84   747    1   SOYBN:AF-K7MXM8-F1 RING-TYPE DOMAIN-CONTAINING PROTEIN;
1133:  h0wl-A  3.2  9.0   79  1054    6   SOYBN:AF-K7L4W1-F1 KINESIN MOTOR DOMAIN-CONTAINING PROTEIN;
1134:  g41k-A  3.2  3.7   61    78    5   SOYBN:AF-A0A0R0F1J8-F1 UNCHARACTERIZED PROTEIN;
1135:  g99d-A  3.2  5.5   59   275    3   SOYBN:AF-C6TGB6-F1 KH DOMAIN-CONTAINING PROTEIN;
1136:  g02z-A  3.2  7.0   53    63    8   SOYBN:AF-K7MYL2-F1 UNCHARACTERIZED PROTEIN;
1137:  hcq6-A  3.2 10.2   85   556    5   SOYBN:AF-I1LQ02-F1 WBB225L1.16 PROTEIN;
1138:  hf0n-A  3.2  4.2   58   323    9   SOYBN:AF-A0A0R0G7C6-F1 UNCHARACTERIZED PROTEIN;
1139:  hmdl-A  3.2 11.5   76   367    8   SOYBN:AF-K7KUR9-F1 TREHALOSE 6-PHOSPHATE PHOSPHATASE;
1140:  hwt7-A  3.2  4.9   92  1710    4   SOYBN:AF-A0A0R0JQ05-F1 SCAPER_N DOMAIN-CONTAINING PROTEIN;
1141:  hg6h-A  3.2 15.3   90   946    4   SOYBN:AF-K7L9X5-F1 UNCHARACTERIZED PROTEIN;
1142:  hws3-A  3.2  9.0   69    82    6   SOYBN:AF-A0A0R0G8L0-F1 UNCHARACTERIZED PROTEIN;
1143:  hnkj-A  3.2  6.9  148   395    7   SOYBN:AF-I1LJX9-F1 UNCHARACTERIZED PROTEIN;
1144:  h1y9-A  3.2  5.4   67   142    3   SOYBN:AF-A0A0R0EZE8-F1 GST N-TERMINAL DOMAIN-CONTAINING PROTEIN;
1145:  hlsg-A  3.2  6.4  102   126    8   SOYBN:AF-K7LWB4-F1 UNCHARACTERIZED PROTEIN;
1146:  hs10-A  3.2 10.1  109   881    6   SOYBN:AF-I1MRP7-F1 SMK-1 DOMAIN-CONTAINING PROTEIN;
1147:  hm15-A  3.2  7.0   92   681    7   SOYBN:AF-A0A0R0GF09-F1 UNCHARACTERIZED PROTEIN;
1148:  hjnz-A  3.2  7.6  132   260    8   SOYBN:AF-A0A0R0KNB0-F1 UNCHARACTERIZED PROTEIN;
1149:  hdup-A  3.2  8.5  123   646    6   SOYBN:AF-I1LUL1-F1 UNCHARACTERIZED PROTEIN;
1150:  heok-A  3.2 19.5   74   110    8   SOYBN:AF-K7KH51-F1 UNCHARACTERIZED PROTEIN;
1151:  hu04-A  3.2 11.0   83   674   14   SOYBN:AF-A0A0R0H2V0-F1 NUCLEOLAR GTP-BINDING PROTEIN 1;
1152:  g7sg-A  3.2 11.1   74   489    5   SOYBN:AF-I1LWR6-F1 TPX2 DOMAIN-CONTAINING PROTEIN;
1153:  hrry-A  3.2 25.5  100   596    4   SOYBN:AF-A0A368UI52-F1 UNCHARACTERIZED PROTEIN;
1154:  g0ly-A  3.2  6.0   66    88   15   SOYBN:AF-A0A0R0EAN9-F1 UNCHARACTERIZED PROTEIN;
1155:  h3xj-A  3.2 15.6  112  1006   11   SOYBN:AF-K7LMP6-F1 UNCHARACTERIZED PROTEIN;
1156:  hhm9-A  3.2  5.5   88   317    3   SOYBN:AF-K7KQB7-F1 CHLOROPHYLL A-B BINDING PROTEIN, CHLOROPLASTIC;
1157:  gxgh-A  3.2 11.6   72   234   10   SOYBN:AF-A0A0R0HT91-F1 PMEI DOMAIN-CONTAINING PROTEIN;
1158:  g8b0-A  3.2  4.3   85   179    2   SOYBN:AF-K7K831-F1 PMEI DOMAIN-CONTAINING PROTEIN;
1159:  hm6z-A  3.2  6.5   63   394    6   SOYBN:AF-A0A0R4J410-F1 OBG-LIKE ATPASE 1;
1160:  hiui-A  3.2  9.6  130   897    5   SOYBN:AF-K7MQQ6-F1 UNCHARACTERIZED PROTEIN;
1161:  g3y9-A  3.2 12.7  143  1226    7   SOYBN:AF-A0A0R0IHF5-F1 FORMIN-LIKE PROTEIN;
1162:  ht30-A  3.2  6.5   94   112    2   SOYBN:AF-A0A0R0HGE7-F1 UNCHARACTERIZED PROTEIN;
1163:  hdx4-A  3.2  6.4  107   567    3   SOYBN:AF-A0A0R0JQM2-F1 DUF4042 DOMAIN-CONTAINING PROTEIN;
1164:  hrd2-A  3.2  3.9   72    89    6   SOYBN:AF-K7KFB1-F1 UNCHARACTERIZED PROTEIN;
1165:  gzjc-A  3.2  5.7   98   762    7   SOYBN:AF-K7N4P0-F1 ETHYLENE RECEPTOR;
1166:  hpu6-A  3.2  3.8   87   485    8   SOYBN:AF-I1JZ98-F1 UNCHARACTERIZED PROTEIN;
1167:  gyjw-A  3.2  9.1  101   695    9   SOYBN:AF-I1LGA1-F1 UNCHARACTERIZED PROTEIN;
1168:  gy6d-A  3.2 10.7   84   691    7   SOYBN:AF-I1JV81-F1 UNCHARACTERIZED PROTEIN;
1169:  hz09-A  3.2  9.4   96   685    4   SOYBN:AF-A0A0R0J5U9-F1 UNCHARACTERIZED PROTEIN;
1170:  hbvt-A  3.2  4.3   61    72   11   SOYBN:AF-K7LPJ5-F1 UNCHARACTERIZED PROTEIN;
1171:  ho8g-A  3.2 11.3   87   460    7   SOYBN:AF-I1JN50-F1 UNCHARACTERIZED PROTEIN;
1172:  hh7e-A  3.2  6.2   72   203   15   SOYBN:AF-A0A0R0LFP1-F1 UNCHARACTERIZED PROTEIN;
1173:  hkp1-A  3.2 11.7   94   987   11   SOYBN:AF-I1MVS7-F1 UNCHARACTERIZED PROTEIN;
1174:  hnqg-A  3.2 10.0  113   509    3   SOYBN:AF-I1L1Q8-F1 ALDEDH DOMAIN-CONTAINING PROTEIN;
1175:  hifa-A  3.2  6.1   79   143   10   SOYBN:AF-K7L5H7-F1 UNCHARACTERIZED PROTEIN;
1176:  hko9-A  3.2  7.7   64    77   14   SOYBN:AF-A0A0R0J272-F1 UNCHARACTERIZED PROTEIN;
1177:  hytx-A  3.2  5.2   63    81    6   SOYBN:AF-K7KT90-F1 UNCHARACTERIZED PROTEIN;
1178:  g7ml-A  3.2  3.7   57    71    5   SOYBN:AF-K7KA95-F1 UNCHARACTERIZED PROTEIN;
1179:  hktl-A  3.2  8.2   71   147    4   SOYBN:AF-A0A0R0HSG4-F1 UNCHARACTERIZED PROTEIN;
1180:  hdi1-A  3.2  5.8  158   561    7   SOYBN:AF-K7M844-F1 PX DOMAIN-CONTAINING PROTEIN;
1181:  hgjz-A  3.2  8.6  150   628    7   SOYBN:AF-K7MCG3-F1 UNCHARACTERIZED PROTEIN;
1182:  g06q-A  3.2 11.5   93   278   12   SOYBN:AF-I1M5K6-F1 PROTEIN KINASE DOMAIN-CONTAINING PROTEIN;
1183:  h2ab-A  3.2  6.4  112   604    7   SOYBN:AF-K7L837-F1 UNCHARACTERIZED PROTEIN;
1184:  g7vq-A  3.2  3.6   44    49    7   SOYBN:AF-K7LQG1-F1 UNCHARACTERIZED PROTEIN;
1185:  gzr2-A  3.2  4.0   54   163    6   SOYBN:AF-K7N1P4-F1 PHYTOCYANIN DOMAIN-CONTAINING PROTEIN;
1186:  g5kt-A  3.2 12.0   78   549   10   SOYBN:AF-A0A0R0F8D9-F1 FRIGIDA-LIKE PROTEIN;
1187:  h16c-A  3.2  6.2   59    73    3   SOYBN:AF-A0A0R0KDW2-F1 UNCHARACTERIZED PROTEIN;
1188:  hor9-A  3.2  4.2   62    64   11   SOYBN:AF-A0A0R0JS88-F1 UNCHARACTERIZED PROTEIN;
1189:  htzo-A  3.2  8.5   81    99    6   SOYBN:AF-K7MY59-F1 UNCHARACTERIZED PROTEIN;
1190:  gxc7-A  3.2  4.3  116   469    6   SOYBN:AF-A0A0R0H159-F1 UNCHARACTERIZED PROTEIN;
1191:  gyc2-A  3.2  4.4  100   233    9   SOYBN:AF-A0A0B5EC52-F1 ZETA CLASS GLUTATHIONE S-TRANSFERASE;
1192:  hw33-A  3.2  4.7   58   494    2   SOYBN:AF-I1LKT9-F1 FATTY ACYL-COA REDUCTASE;
1193:  hj0x-A  3.2 14.2  107   174   11   SOYBN:AF-K7KL68-F1 UNCHARACTERIZED PROTEIN;
1194:  hjyz-A  3.2  2.7   49    53    8   SOYBN:AF-K7LXI2-F1 UNCHARACTERIZED PROTEIN;
1195:  hfr3-A  3.2  5.5  148   379    7   SOYBN:AF-I1MNI7-F1 UNCHARACTERIZED PROTEIN;
1196:  g1c0-A  3.2  7.3   87  1553    8   SOYBN:AF-I1MPU8-F1 UNCHARACTERIZED PROTEIN;
1197:  hzzx-A  3.2  8.8   65    98   11   SOYBN:AF-C6TFX7-F1 UNCHARACTERIZED PROTEIN;
1198:  hgb8-A  3.1  4.6  123   596    7   SOYBN:AF-I1MDU2-F1 ENTH DOMAIN-CONTAINING PROTEIN;
1199:  g1yo-A  3.1  4.0   65    99    8   SOYBN:AF-K7LHU4-F1 PROTON_ANTIPO_M DOMAIN-CONTAINING PROTEIN;
1200:  g447-A  3.1  4.5   90   402    3   SOYBN:AF-A0A0R4J460-F1 BAG DOMAIN-CONTAINING PROTEIN;
1201:  hh5h-A  3.1  3.7   54   369    6   SOYBN:AF-A0A0R0IPC1-F1 UNCHARACTERIZED PROTEIN;
1202:  g8is-A  3.1  3.7   65   531    9   SOYBN:AF-I1KSC2-F1 RIESKE DOMAIN-CONTAINING PROTEIN;
1203:  he8n-A  3.1  3.9  127   542    8   SOYBN:AF-K7LIG5-F1 AA_TRANS DOMAIN-CONTAINING PROTEIN;
1204:  hd7g-A  3.1  5.4   92   211    4   SOYBN:AF-I1M1Z2-F1 UNCHARACTERIZED PROTEIN;
1205:  g2aj-A  3.1  4.5   63   341    8   SOYBN:AF-I1JP03-F1 WRKY DOMAIN-CONTAINING PROTEIN;
1206:  hap8-A  3.1  3.6   76   875   11   SOYBN:AF-I1KQR5-F1 UNCHARACTERIZED PROTEIN;
1207:  hixi-A  3.1  7.6  140   878    7   SOYBN:AF-K7L1V4-F1 IPI1_N DOMAIN-CONTAINING PROTEIN;
1208:  hggf-A  3.1 11.2   85   389    7   SOYBN:AF-I1K847-F1 SYNTAXIN-6_N DOMAIN-CONTAINING PROTEIN;
1209:  h1n1-A  3.1  3.9  100   478    7   SOYBN:AF-A0A0R0JG46-F1 TPR_REGION DOMAIN-CONTAINING PROTEIN;
1210:  g5v6-A  3.1  5.1   60    92    0   SOYBN:AF-A0A0R0GIU7-F1 UNCHARACTERIZED PROTEIN;
1211:  hpci-A  3.1  5.4   92   543   10   SOYBN:AF-I1MPG4-F1 UNCHARACTERIZED PROTEIN;
1212:  g0fw-A  3.1  2.5   46    70   11   SOYBN:AF-A0A0R0KVM5-F1 UNCHARACTERIZED PROTEIN;
1213:  g8r2-A  3.1  6.0   83   646    1   SOYBN:AF-K7L6K7-F1 UNCHARACTERIZED PROTEIN;
1214:  hwc5-A  3.1  9.1  104   195    6   SOYBN:AF-C6T5K5-F1 PREFOLDIN SUBUNIT 3;
1215:  hyya-A  3.1  5.0  165   915    6   SOYBN:AF-K7KX50-F1 UNCHARACTERIZED PROTEIN;
1216:  hktr-A  3.1  5.6   68   106    6   SOYBN:AF-K7KR41-F1 UNCHARACTERIZED PROTEIN;
1217:  hjfg-A  3.1  5.2  101   577   12   SOYBN:AF-I1NAH9-F1 UNCHARACTERIZED PROTEIN;
1218:  g5vs-A  3.1  5.9  135   362    4   SOYBN:AF-K7KSB2-F1 PROBABLE MAGNESIUM TRANSPORTER;
1219:  h2ti-A  3.1  4.3   87   270    8   SOYBN:AF-K7M2L1-F1 UNCHARACTERIZED PROTEIN;
1220:  g0qq-A  3.1  5.3   74    76    4   SOYBN:AF-K7LN77-F1 UNCHARACTERIZED PROTEIN;
1221:  g6ct-A  3.1  6.8  148   461    9   SOYBN:AF-I1JCF6-F1 SENESCENCE DOMAIN-CONTAINING PROTEIN;
1222:  g7fc-A  3.1  3.9   65   120   11   SOYBN:AF-I1LVK3-F1 TRANSMEMBRANE PROTEIN 230;
1223:  h3zx-A  3.1  9.9   91   509    4   SOYBN:AF-I1LBM1-F1 UNCHARACTERIZED PROTEIN;
1224:  hs62-A  3.1  6.3  143   358    3   SOYBN:AF-I1JT03-F1 UNCHARACTERIZED PROTEIN;
1225:  h1r4-A  3.1 12.2   72   162    6   SOYBN:AF-A0A0R0K3S9-F1 UNCHARACTERIZED PROTEIN;
1226:  hxec-A  3.1  4.5   86   141    8   SOYBN:AF-I1MBJ2-F1 DOLICHYL-DIPHOSPHOOLIGOSACCHARIDE--PROTEIN
1227:  hvfx-A  3.1  7.5   98   210    5   SOYBN:AF-C6TH93-F1 CASPARIAN STRIP MEMBRANE PROTEIN 4;
1228:  g39i-A  3.1  7.8   99  1027    9   SOYBN:AF-K7N2N9-F1 UNCHARACTERIZED PROTEIN;
1229:  hcmd-A  3.1  3.9   62    92    5   SOYBN:AF-A0A0R0G616-F1 UNCHARACTERIZED PROTEIN;
1230:  hdvs-A  3.1  6.9   63   117    6   SOYBN:AF-K7MHU0-F1 UNCHARACTERIZED PROTEIN;
1231:  g4p1-A  3.1 11.6   75   522    3   SOYBN:AF-A0A0R0IIQ0-F1 DYW_DEAMINASE DOMAIN-CONTAINING PROTEIN;
1232:  hw74-A  3.1 12.4   72   626   10   SOYBN:AF-K7MKC7-F1 SRP54 DOMAIN-CONTAINING PROTEIN;
1233:  g8lz-A  3.1 10.1   73   109   11   SOYBN:AF-K7KTQ2-F1 UNCHARACTERIZED PROTEIN;
1234:  hpwu-A  3.1  5.1  106   516    7   SOYBN:AF-I1JHA3-F1 MFS DOMAIN-CONTAINING PROTEIN;
1235:  hr41-A  3.1  4.2   50    52    8   SOYBN:AF-K7K4T6-F1 UNCHARACTERIZED PROTEIN;
1236:  g9x0-A  3.1  3.2   67    86    4   SOYBN:AF-A0A0R0HGG6-F1 UNCHARACTERIZED PROTEIN;
1237:  hpc7-A  3.1  7.1   96   550    6   SOYBN:AF-I1N832-F1 CCHC-TYPE DOMAIN-CONTAINING PROTEIN;
1238:  g8b5-A  3.1  5.0   86   235    3   SOYBN:AF-I1NHU8-F1 DOG1 DOMAIN-CONTAINING PROTEIN;
1239:  hnqs-A  3.1  6.1   83   184    8   SOYBN:AF-I1JQN4-F1 PMEI DOMAIN-CONTAINING PROTEIN;
1240:  gzsw-A  3.1  4.3   60   194    8   SOYBN:AF-A0A0R0JJ40-F1 UNCHARACTERIZED PROTEIN;
1241:  hf4q-A  3.1 14.3   87   926    9   SOYBN:AF-I1KYI9-F1 UNCHARACTERIZED PROTEIN;
1242:  g4uq-A  3.1 12.0   85   334    9   SOYBN:AF-I1MXJ2-F1 SYNTAXIN-6_N DOMAIN-CONTAINING PROTEIN;
1243:  h2bq-A  3.1  5.5   82  1622    4   SOYBN:AF-I1K1T0-F1 WD_REPEATS_REGION DOMAIN-CONTAINING PROTEIN;
1244:  hylp-A  3.1 12.4  111  1025   14   SOYBN:AF-I1JZS2-F1 UNCHARACTERIZED PROTEIN;
1245:  h1no-A  3.1  4.1  106  1870   10   SOYBN:AF-I1K5H3-F1 THO COMPLEX SUBUNIT 2;
1246:  hbm2-A  3.1  7.8   66   254   11   SOYBN:AF-I1KKI1-F1 UNCHARACTERIZED PROTEIN;
1247:  htnn-A  3.1  3.5   60   241    8   SOYBN:AF-I1J8C4-F1 PIG-H DOMAIN-CONTAINING PROTEIN;
1248:  hfp0-A  3.1  2.8   96   250    6   SOYBN:AF-K7MQW6-F1 RING-TYPE DOMAIN-CONTAINING PROTEIN;
1249:  g8l5-A  3.1 10.0   89   182    9   SOYBN:AF-A0A0R0JSZ7-F1 UNCHARACTERIZED PROTEIN;
1250:  hjte-A  3.1  4.6   73   436    4   SOYBN:AF-I1LTU5-F1 UNCHARACTERIZED PROTEIN;
1251:  hba1-A  3.1 14.5   87   896    9   SOYBN:AF-K7MVB6-F1 UNCHARACTERIZED PROTEIN;
1252:  h1f4-A  3.1  5.8   67    69    6   SOYBN:AF-K7MW00-F1 UNCHARACTERIZED PROTEIN;
1253:  hfm8-A  3.1  4.7   81    85    2   SOYBN:AF-A0A0R0F1T9-F1 UNCHARACTERIZED PROTEIN;
1254:  hp7u-A  3.1  4.3   68    83   10   SOYBN:AF-A0A0R0KHA1-F1 UNCHARACTERIZED PROTEIN;
1255:  hmxt-A  3.1  9.2  118   518    6   SOYBN:AF-K7L1E5-F1 UNCHARACTERIZED PROTEIN;
1256:  g2mi-A  3.1  3.1   57    64    5   SOYBN:AF-K7K4D7-F1 UNCHARACTERIZED PROTEIN;
1257:  ha17-A  3.1  6.3  134   321    7   SOYBN:AF-I1KA32-F1 UNCHARACTERIZED PROTEIN;
1258:  hx9d-A  3.1  9.6  125   657    6   SOYBN:AF-A0A0R0EYM5-F1 UNCHARACTERIZED PROTEIN;
1259:  hsel-A  3.1  8.8   77   458    4   SOYBN:AF-A0A0R0I675-F1 UNCHARACTERIZED PROTEIN;
1260:  gz0n-A  3.1  3.9   61   239    7   SOYBN:AF-A0A0R0EA51-F1 UNCHARACTERIZED PROTEIN;
1261:  hbq5-A  3.1  4.5   69   389    6   SOYBN:AF-K7MBH9-F1 UNCHARACTERIZED PROTEIN;
1262:  haf3-A  3.1  5.7   58    78    3   SOYBN:AF-K7MRN4-F1 UNCHARACTERIZED PROTEIN;
1263:  g4x1-A  3.1  5.8   94   273    7   SOYBN:AF-A0A0R0J2I7-F1 UNCHARACTERIZED PROTEIN;
1264:  gxib-A  3.1  6.8  118   647    9   SOYBN:AF-A0A0R0L828-F1 EXOCYST SUBUNIT EXO70 FAMILY PROTEIN;
1265:  hwll-A  3.1  4.3  117  1077    8   SOYBN:AF-K7LSJ2-F1 IMPORTIN N-TERMINAL DOMAIN-CONTAINING PROTEIN;
1266:  hlmx-A  3.1  4.6   68   176   10   SOYBN:AF-Q2PMN5-F1 NAD(P)H-QUINONE OXIDOREDUCTASE SUBUNIT 6, CHLOROP
1267:  h0d3-A  3.1  3.4   59    92   10   SOYBN:AF-K7L1I0-F1 UNCHARACTERIZED PROTEIN;
1268:  g72z-A  3.1  5.6   96   533    5   SOYBN:AF-I1K5G1-F1 T-COMPLEX PROTEIN 1 SUBUNIT DELTA;
1269:  gzjl-A  3.1  5.4  103   697    9   SOYBN:AF-K7N3U7-F1 SPX DOMAIN-CONTAINING PROTEIN;
1270:  g5oc-A  3.1 10.9  103   337    6   SOYBN:AF-I1KJ64-F1 SURF1-LIKE PROTEIN;
1271:  g52t-A  3.1  6.8   69   446    6   SOYBN:AF-A0A0R0FCG9-F1 UNCHARACTERIZED PROTEIN;
1272:  hggc-A  3.1 12.6   81  1249    4   SOYBN:AF-I1JKZ0-F1 UNCHARACTERIZED PROTEIN;
1273:  hr9t-A  3.1  7.3  152   561    5   SOYBN:AF-K7M583-F1 PRONE DOMAIN-CONTAINING PROTEIN;
1274:  g1jx-A  3.1 11.0   73   282    1   SOYBN:AF-I1L6X0-F1 KH DOMAIN-CONTAINING PROTEIN;
1275:  hety-A  3.1  5.1   82   183    7   SOYBN:AF-I1K0Z4-F1 PMEI DOMAIN-CONTAINING PROTEIN;
1276:  hoe9-A  3.1  6.2  120   566    9   SOYBN:AF-A0A0R0GPF7-F1 DUF659 DOMAIN-CONTAINING PROTEIN;
1277:  hs85-A  3.1  9.5  159   499    7   SOYBN:AF-A0A0R0JU53-F1 UNCHARACTERIZED PROTEIN;
1278:  h1j4-A  3.1  5.2   98  1056    6   SOYBN:AF-K7K2T5-F1 PHOSPHOENOLPYRUVATE CARBOXYLASE;
1279:  hgv0-A  3.1  4.4   81   205    7   SOYBN:AF-I1JNP4-F1 UNCHARACTERIZED PROTEIN;
1280:  g090-A  3.1 19.9  108   813    6   SOYBN:AF-K7LM09-F1 UNCHARACTERIZED PROTEIN;
1281:  hkbi-A  3.1  5.3  139   513   13   SOYBN:AF-A0A0R0HBC9-F1 AA_TRANS DOMAIN-CONTAINING PROTEIN;
1282:  hirj-A  3.1  4.8   71   518    8   SOYBN:AF-K7LL22-F1 DNA-DIRECTED RNA POLYMERASE III SUBUNIT RPC3;
1283:  hqrx-A  3.1  8.6   61    67    8   SOYBN:AF-K7KK73-F1 UNCHARACTERIZED PROTEIN;
1284:  hk5o-A  3.1  6.5   70   174    9   SOYBN:AF-I1L507-F1 DOLICHYL-DIPHOSPHOOLIGOSACCHARIDE--PROTEIN
1285:  hdok-A  3.1  4.7   59    74    3   SOYBN:AF-K7L426-F1 UNCHARACTERIZED PROTEIN;
1286:  hvy0-A  3.1 10.2   86   354    7   SOYBN:AF-I1MQ22-F1 UNCHARACTERIZED PROTEIN;
1287:  h20f-A  3.1  9.5  130   320   11   SOYBN:AF-K7N136-F1 UNCHARACTERIZED PROTEIN;
1288:  hs3q-A  3.1 10.2   58   166    9   SOYBN:AF-K7KF98-F1 UNCHARACTERIZED PROTEIN;
1289:  g0ai-A  3.1  5.0   52    67    8   SOYBN:AF-A0A0R0JJ49-F1 UNCHARACTERIZED PROTEIN;
1290:  g4vj-A  3.1 19.5   91   524    7   SOYBN:AF-K7M5C2-F1 UNCHARACTERIZED PROTEIN;
1291:  h212-A  3.1  9.3   63   215    5   SOYBN:AF-A0A0R0KIN5-F1 UNCHARACTERIZED PROTEIN;
1292:  htts-A  3.1  6.9   74    86    5   SOYBN:AF-A0A0R0KCW2-F1 UNCHARACTERIZED PROTEIN;
1293:  haa1-A  3.1  6.3   95   810    1   SOYBN:AF-A0A0R0E7B9-F1 UNCHARACTERIZED PROTEIN;
1294:  g1wf-A  3.1  5.3   67   540    4   SOYBN:AF-K7KFZ8-F1 UNCHARACTERIZED PROTEIN;
1295:  hzyt-A  3.1  7.9  134  2185   10   SOYBN:AF-K7MW25-F1 DUF2428 DOMAIN-CONTAINING PROTEIN;
1296:  htmd-A  3.1  7.8  100   130   11   SOYBN:AF-I1K5Q5-F1 ENDOPLASMIC RETICULUM TRANSMEMBRANE PROTEIN;
1297:  hg2r-A  3.1  4.0  115   183   11   SOYBN:AF-K7N2J4-F1 GOLGI APPARATUS MEMBRANE PROTEIN TVP23;
1298:  hr5e-A  3.1  6.3  118   317    5   SOYBN:AF-I1JZK1-F1 UNCHARACTERIZED PROTEIN;
1299:  hmxy-A  3.1  4.4  115   561   10   SOYBN:AF-I1LCY5-F1 AA_TRANS DOMAIN-CONTAINING PROTEIN;
1300:  g9g6-A  3.1  9.5   96   355   10   SOYBN:AF-K7LGE3-F1 UNCHARACTERIZED PROTEIN;
1301:  hu1a-A  3.1  7.1  103   323    9   SOYBN:AF-A0A0R0H2I0-F1 UNCHARACTERIZED PROTEIN;
1302:  g1vx-A  3.1  3.6   72   184    1   SOYBN:AF-I1MRT8-F1 PMEI DOMAIN-CONTAINING PROTEIN;
1303:  hpwg-A  3.1  5.3   70   607    6   SOYBN:AF-K7L9I7-F1 UNCHARACTERIZED PROTEIN;
1304:  g111-A  3.1  7.5   90   329    3   SOYBN:AF-A0A0R0F9H9-F1 SYNTAXIN-6_N DOMAIN-CONTAINING PROTEIN;
1305:  h0sv-A  3.1  4.1   81   101    7   SOYBN:AF-Q2PMN4-F1 NAD(P)H-QUINONE OXIDOREDUCTASE SUBUNIT 4L, CHLORO
1306:  hwsr-A  3.1  5.3  141   723    8   SOYBN:AF-K7KZ32-F1 LETM1 DOMAIN-CONTAINING PROTEIN;
1307:  hd1l-A  3.1 11.9   99   314    7   SOYBN:AF-I1KI22-F1 RETICULON-LIKE PROTEIN;
1308:  gy68-A  3.1 21.3  103   385    3   SOYBN:AF-I1ME36-F1 UNCHARACTERIZED PROTEIN;
1309:  h0be-A  3.1  4.6  141   932    4   SOYBN:AF-I1LV03-F1 UNCHARACTERIZED PROTEIN;
1310:  g6e3-A  3.1  4.6   81   170    6   SOYBN:AF-I1LGK2-F1 UNCHARACTERIZED PROTEIN;
1311:  g3pb-A  3.1  7.4   82   108    9   SOYBN:AF-K7M236-F1 UNCHARACTERIZED PROTEIN;
1312:  ho6r-A  3.1 10.5  128   552    4   SOYBN:AF-I1N6I1-F1 HEXOSYLTRANSFERASE;
1313:  hjt0-A  3.1  4.7   87   336    8   SOYBN:AF-I1NGA5-F1 UNCHARACTERIZED PROTEIN;
1314:  hj4y-A  3.1  7.7   71   223    3   SOYBN:AF-I1JZM9-F1 RING-TYPE DOMAIN-CONTAINING PROTEIN;
1315:  h1tu-A  3.1  7.9   83   475   12   SOYBN:AF-I1MAP2-F1 UNCHARACTERIZED PROTEIN;
1316:  g16t-A  3.1  3.7   83   269    7   SOYBN:AF-A0A0R4J2H9-F1 UNCHARACTERIZED PROTEIN;
1317:  g17v-A  3.1  6.2   72   301    7   SOYBN:AF-C6T713-F1 UNCHARACTERIZED PROTEIN;
1318:  h0xq-A  3.1 28.6  132   388    6   SOYBN:AF-I1JLP1-F1 RING-TYPE E3 UBIQUITIN TRANSFERASE;
1319:  helb-A  3.1  2.4   42    44    7   SOYBN:AF-A0A0R0K516-F1 UNCHARACTERIZED PROTEIN;
1320:  h265-A  3.1 10.9  102   251    4   SOYBN:AF-A0A0R0FD98-F1 UNCHARACTERIZED PROTEIN;
1321:  hdhc-A  3.1  5.4  101   938    7   SOYBN:AF-K7L787-F1 UNCHARACTERIZED PROTEIN;
1322:  g44e-A  3.1  6.1  110  1083    4   SOYBN:AF-K7M700-F1 UNCHARACTERIZED PROTEIN;
1323:  hqek-A  3.1  7.2   78   115   10   SOYBN:AF-A0A0R0EAK0-F1 UNCHARACTERIZED PROTEIN;
1324:  ht6x-A  3.1  8.4   64   150   13   SOYBN:AF-I1L280-F1 UNCHARACTERIZED PROTEIN;
1325:  g2ke-A  3.1  5.3   90   535    3   SOYBN:AF-I1KZK2-F1 UNCHARACTERIZED PROTEIN;
1326:  g6mn-A  3.1  9.7   94  1070    6   SOYBN:AF-K7KUK2-F1 PROTEIN TRANSLOCASE SUBUNIT SECA;
1327:  g5k4-A  3.1 11.9   83   552    6   SOYBN:AF-K7LRU4-F1 CID DOMAIN-CONTAINING PROTEIN;
1328:  g53f-A  3.1  5.3   91   151    8   SOYBN:AF-A0A0R0GET6-F1 PMEI DOMAIN-CONTAINING PROTEIN;
1329:  hi8h-A  3.1 10.5   99   166    9   SOYBN:AF-A0A0R0FXK3-F1 UNCHARACTERIZED PROTEIN;
1330:  hr76-A  3.1  4.7   59   191    7   SOYBN:AF-A0A0R0LES0-F1 DNA-DIRECTED RNA POLYMERASE;
1331:  gzxi-A  3.1  7.7   82   590   10   SOYBN:AF-I1KL57-F1 UNCHARACTERIZED PROTEIN;
1332:  hmsc-A  3.1  4.5   62    81   11   SOYBN:AF-A0A0R0IF18-F1 UNCHARACTERIZED PROTEIN;
1333:  hca6-A  3.1  4.3   54   469    0   SOYBN:AF-I1K220-F1 3-KETOACYL-COA SYNTHASE;
1334:  hymq-A  3.1  7.8  116   456   10   SOYBN:AF-I1M6C9-F1 UNCHARACTERIZED PROTEIN;
1335:  hwjr-A  3.1  5.0   72   532    4   SOYBN:AF-I1M616-F1 UNCHARACTERIZED PROTEIN;
1336:  h1jr-A  3.1  3.9  100  1041    8   SOYBN:AF-K7LW22-F1 UBIQUITIN-LIKE DOMAIN-CONTAINING PROTEIN;
1337:  h1tn-A  3.1  7.6   96   475    6   SOYBN:AF-I1J919-F1 SHNI-TPR DOMAIN-CONTAINING PROTEIN;
1338:  hqrq-A  3.0 11.0   86  1314    9   SOYBN:AF-I1LFC4-F1 ELONGATOR COMPLEX PROTEIN 1;
1339:  gxnp-A  3.0  5.5   89   416    9   SOYBN:AF-A0A0R0L4J4-F1 FPL DOMAIN-CONTAINING PROTEIN;
1340:  htfg-A  3.0  4.7  137   368    5   SOYBN:AF-A0A0R0EAF6-F1 UNCHARACTERIZED PROTEIN;
1341:  g0ka-A  3.0  9.4   53   116    6   SOYBN:AF-A0A0R0JCC1-F1 UNCHARACTERIZED PROTEIN;
1342:  hj0z-A  3.0  4.5   77   243    4   SOYBN:AF-A0A0R0JXS9-F1 UNCHARACTERIZED PROTEIN;
1343:  gzjt-A  3.0  8.5  130  1831    4   SOYBN:AF-A0A0R0HJ96-F1 HELICASE C-TERMINAL DOMAIN-CONTAINING PROTEIN;
1344:  hyt8-A  3.0  5.5   58    90    9   SOYBN:AF-K7KRS6-F1 CLAT_ADAPTOR_S DOMAIN-CONTAINING PROTEIN;
1345:  gyo9-A  3.0 10.5  102   185    6   SOYBN:AF-I1KZU3-F1 UNCHARACTERIZED PROTEIN;
1346:  g8kw-A  3.0  4.8   73   113    7   SOYBN:AF-A0A0R0KM57-F1 UNCHARACTERIZED PROTEIN;
1347:  g85w-A  3.0  4.3  136   506    9   SOYBN:AF-I1JLI8-F1 AA_TRANS DOMAIN-CONTAINING PROTEIN;
1348:  gxku-A  3.0  5.1   57    84    4   SOYBN:AF-A0A0R0L6Q0-F1 UNCHARACTERIZED PROTEIN;
1349:  huy3-A  3.0  4.9   63    71   11   SOYBN:AF-A0A0R0JAT8-F1 UNCHARACTERIZED PROTEIN;
1350:  g3e9-A  3.0  9.8   63   121    5   SOYBN:AF-A0A0R0IWW8-F1 UNCHARACTERIZED PROTEIN;
1351:  hpz9-A  3.0 10.9  130   543    8   SOYBN:AF-A0A0R0ENK3-F1 UNCHARACTERIZED PROTEIN;
1352:  g0z2-A  3.0  7.0   87   261    3   SOYBN:AF-C6TBN8-F1 T-SNARE COILED-COIL HOMOLOGY DOMAIN-CONTAINING PR
1353:  g3sz-A  3.0  4.9  135   820    6   SOYBN:AF-I1MFX1-F1 VPS53_N DOMAIN-CONTAINING PROTEIN;
1354:  h2ol-A  3.0  5.4  108   882    4   SOYBN:AF-A0A0R0HP44-F1 EXO84_C DOMAIN-CONTAINING PROTEIN;
1355:  g6nw-A  3.0  7.9   64   140    8   SOYBN:AF-A0A0R0JXA6-F1 UNCHARACTERIZED PROTEIN;
1356:  h067-A  3.0 10.0  113   456    5   SOYBN:AF-I1L681-F1 RF_PROK_I DOMAIN-CONTAINING PROTEIN;
1357:  hp2i-A  3.0  4.7   98   584    9   SOYBN:AF-K7KE29-F1 UNCHARACTERIZED PROTEIN;
1358:  he4y-A  3.0 13.0  101   296    7   SOYBN:AF-I1LVX1-F1 UNCHARACTERIZED PROTEIN;
1359:  hjnb-A  3.0  5.4   81   399    6   SOYBN:AF-A0A0R0H5J8-F1 UNCHARACTERIZED PROTEIN;
1360:  hv02-A  3.0 10.6   60   139    2   SOYBN:AF-K7KHJ0-F1 UNCHARACTERIZED PROTEIN;
1361:  ht5i-A  3.0  4.9   78    84    4   SOYBN:AF-A0A0R0IRL7-F1 UNCHARACTERIZED PROTEIN;
1362:  htcc-A  3.0  3.2   63    75   16   SOYBN:AF-A0A368UH91-F1 UNCHARACTERIZED PROTEIN;
1363:  hj62-A  3.0  5.6   52    70   13   SOYBN:AF-I1KHW9-F1 UNCHARACTERIZED PROTEIN;
1364:  g5xs-A  3.0  7.5   52   224   12   SOYBN:AF-I1MVD3-F1 UBIQUITIN-LIKE DOMAIN-CONTAINING PROTEIN;
1365:  g06u-A  3.0 14.8   78   542    6   SOYBN:AF-A0A0R0KK58-F1 UNCHARACTERIZED PROTEIN;
1366:  hg4p-A  3.0  5.5   75   194    7   SOYBN:AF-A0A0R0JS70-F1 UNCHARACTERIZED PROTEIN;
1367:  hgcg-A  3.0  5.0   62   542    5   SOYBN:AF-A0A0R0GWV9-F1 FATTY ACYL-COA REDUCTASE;
1368:  hrjv-A  3.0  6.1   82   206    5   SOYBN:AF-M1FP81-F1 CYTOCHROME C BIOGENESIS B;
1369:  g26k-A  3.0  6.8  127   397    6   SOYBN:AF-K7LT54-F1 BZIP DOMAIN-CONTAINING PROTEIN;
1370:  hl5v-A  3.0 11.9   79   525    9   SOYBN:AF-A0A0R0JYL3-F1 GRAS DOMAIN-CONTAINING PROTEIN;
1371:  g6ti-A  3.0  6.5   87   184    8   SOYBN:AF-K7LH67-F1 PRA1 FAMILY PROTEIN;
1372:  g2l5-A  3.0  6.0  103   617    6   SOYBN:AF-A0A0R0F179-F1 RING-TYPE E3 UBIQUITIN TRANSFERASE;
1373:  gzj7-A  3.0  4.7   98   604    6   SOYBN:AF-I1K4H1-F1 UNCHARACTERIZED PROTEIN;
1374:  g86z-A  3.0  4.7   71    82    8   SOYBN:AF-A0A0R0EP41-F1 UNCHARACTERIZED PROTEIN;
1375:  gzc7-A  3.0  4.6   46   119    2   SOYBN:AF-I1LVX6-F1 UNCHARACTERIZED PROTEIN;
1376:  huq4-A  3.0 24.1  113   669    7   SOYBN:AF-I1M9T4-F1 EXOCYST SUBUNIT EXO70 FAMILY PROTEIN;
1377:  h2kq-A  3.0  4.4   72   730    7   SOYBN:AF-K7MBM8-F1 ANK_REP_REGION DOMAIN-CONTAINING PROTEIN;
1378:  hfc5-A  3.0 19.7  115   812    8   SOYBN:AF-K7M4I0-F1 DNA_MISMATCH_REPAIR_2 DOMAIN-CONTAINING PROTEIN;
1379:  hr4v-A  3.0  5.3   67   109   13   SOYBN:AF-I1K7J1-F1 UNCHARACTERIZED PROTEIN;
1380:  g42a-A  3.0  5.5  104   940   10   SOYBN:AF-K7MP42-F1 UBIQUITIN-LIKE DOMAIN-CONTAINING PROTEIN;
1381:  hvq5-A  3.0  4.3   70   127    3   SOYBN:AF-K7MRL5-F1 UNCHARACTERIZED PROTEIN;
1382:  hrw6-A  3.0 13.8   74   229   14   SOYBN:AF-I1K9N2-F1 UNCHARACTERIZED PROTEIN;
1383:  hy74-A  3.0  7.6   91   651    5   SOYBN:AF-I1JS03-F1 UNCHARACTERIZED PROTEIN;
1384:  hn1a-A  3.0  3.8  141   317    8   SOYBN:AF-I1LST3-F1 UNCHARACTERIZED PROTEIN;
1385:  g85m-A  3.0 15.8   80   870    4   SOYBN:AF-K7K1K9-F1 UNCHARACTERIZED PROTEIN;
1386:  hi3q-A  3.0  4.2   44    52   14   SOYBN:AF-K7M4R0-F1 UNCHARACTERIZED PROTEIN;
1387:  g3je-A  3.0  8.0  146   812    5   SOYBN:AF-I1MCZ2-F1 PROTEIN ROOT HAIR DEFECTIVE 3 HOMOLOG;
1388:  h21u-A  3.0 19.4   95   419    3   SOYBN:AF-K7KVI2-F1 S-ACYLTRANSFERASE;
1389:  hwkj-A  3.0  4.7   46   120    2   SOYBN:AF-K7LBY6-F1 UNCHARACTERIZED PROTEIN;
1390:  hd5y-A  3.0  5.6  135   356    7   SOYBN:AF-I1LDF4-F1 UNCHARACTERIZED PROTEIN;
1391:  hmh7-A  3.0  4.6  133   548    8   SOYBN:AF-K7MRG5-F1 SQUALENE MONOOXYGENASE;
1392:  hf3s-A  3.0  9.4  101   581    9   SOYBN:AF-A0A368UHZ2-F1 UNCHARACTERIZED PROTEIN;
1393:  h0sd-A  3.0  7.9   82   443    6   SOYBN:AF-I1NIK5-F1 RING-TYPE E3 UBIQUITIN TRANSFERASE;
1394:  h26h-A  3.0  4.6   96   292    5   SOYBN:AF-K7LH22-F1 RIBOSOME-RECYCLING FACTOR, CHLOROPLASTIC;
1395:  hoir-A  3.0  6.4   67    78    9   SOYBN:AF-K7KS68-F1 MITOCHONDRIAL IMPORT INNER MEMBRANE TRANSLOCASE S
1396:  gyzg-A  3.0  9.6   89   533    8   SOYBN:AF-K7LLB1-F1 WPP DOMAIN-CONTAINING PROTEIN;
1397:  hazz-A  3.0  4.6  102   597    7   SOYBN:AF-K7N0J0-F1 MFS DOMAIN-CONTAINING PROTEIN;
1398:  hg6s-A  3.0  8.9   86   140    6   SOYBN:AF-A0A0R0JKS0-F1 UNCHARACTERIZED PROTEIN;
1399:  hjxc-A  3.0  3.2   68    91    1   SOYBN:AF-A0A0R0KZA1-F1 UNCHARACTERIZED PROTEIN;
1400:  h23k-A  3.0  8.8   59    78   10   SOYBN:AF-K7MSL2-F1 UNCHARACTERIZED PROTEIN;
1401:  h2ut-A  3.0 20.7  114  1342    4   SOYBN:AF-I1N032-F1 UNCHARACTERIZED PROTEIN;
1402:  hz1f-A  3.0 12.6  134   895    6   SOYBN:AF-I1LH70-F1 FORMIN-LIKE PROTEIN;
1403:  hfpq-A  3.0  4.2   76   290    8   SOYBN:AF-I1NDL9-F1 UNCHARACTERIZED PROTEIN;
1404:  h1n7-A  3.0  7.1   75  1007    5   SOYBN:AF-K7KUU8-F1 RING-TYPE E3 UBIQUITIN TRANSFERASE;
1405:  g4wn-A  3.0  8.8  138   383    7   SOYBN:AF-I1JDV7-F1 BRO1 DOMAIN-CONTAINING PROTEIN;
1406:  h3ie-A  3.0 10.9   84  1293   10   SOYBN:AF-K7LK56-F1 UNCHARACTERIZED PROTEIN;
1407:  hanx-A  3.0 12.4   95  1230    5   SOYBN:AF-K7LTS9-F1 UNCHARACTERIZED PROTEIN;
1408:  g33a-A  3.0  6.9  128   756    5   SOYBN:AF-A0A367GJ73-F1 UNCHARACTERIZED PROTEIN;
1409:  hlk4-A  3.0  3.1   54   251    7   SOYBN:AF-I1MTB8-F1 UNCHARACTERIZED PROTEIN;
1410:  hvy1-A  3.0 11.6   75   342   11   SOYBN:AF-I1JNK0-F1 NON-STRUCTURAL MAINTENANCE OF CHROMOSOMES ELEMENT
1411:  hiip-A  3.0  4.1   68    86    6   SOYBN:AF-A0A0R0E8Q1-F1 UNCHARACTERIZED PROTEIN;
1412:  hrut-A  3.0  5.7   75   110    5   SOYBN:AF-A0A0R0H3S8-F1 UNCHARACTERIZED PROTEIN YCF68;
1413:  g33o-A  3.0  6.8  156  1504    6   SOYBN:AF-I1NB55-F1 UNCHARACTERIZED PROTEIN;
1414:  hzpo-A  3.0  7.1  107   948    6   SOYBN:AF-A0A0R0EYI5-F1 UNCHARACTERIZED PROTEIN;
1415:  hbym-A  3.0 19.2  101   896    7   SOYBN:AF-A0A0R0EKG7-F1 BRO1 DOMAIN-CONTAINING PROTEIN;
1416:  hyc4-A  3.0  4.4  127   429    8   SOYBN:AF-I1N4D6-F1 AA_TRANS DOMAIN-CONTAINING PROTEIN;
1417:  h1jw-A  3.0  7.4  102   218   10   SOYBN:AF-C6T4V3-F1 VERY-LONG-CHAIN (3R)-3-HYDROXYACYL-COA DEHYDRATAS
1418:  hfqn-A  3.0  7.3   77    79    9   SOYBN:AF-A0A0R0EGL3-F1 UNCHARACTERIZED PROTEIN;
1419:  hf61-A  3.0  8.1   66   210   14   SOYBN:AF-A0A0R0KYZ1-F1 UNCHARACTERIZED PROTEIN;
1420:  h3tr-A  3.0 18.1   76   450    4   SOYBN:AF-K7MMV5-F1 RING-TYPE DOMAIN-CONTAINING PROTEIN;
1421:  g8qa-A  3.0  5.5  153   834    5   SOYBN:AF-I1L5H6-F1 COMPONENT OF OLIGOMERIC GOLGI COMPLEX 7;
1422:  hgnz-A  3.0  5.0   77  1207    5   SOYBN:AF-K7MDB4-F1 UNCHARACTERIZED PROTEIN;
1423:  g2s1-A  3.0  7.6   64   241    8   SOYBN:AF-I1JG10-F1 J DOMAIN-CONTAINING PROTEIN;
1424:  gy3m-A  3.0  9.1  140   269    9   SOYBN:AF-I1N7I1-F1 UNCHARACTERIZED PROTEIN;
1425:  hook-A  3.0 15.7   68  1014    3   SOYBN:AF-K7LWN7-F1 TIR DOMAIN-CONTAINING PROTEIN;
1426:  hprh-A  3.0 20.0  100   401   13   SOYBN:AF-A0A0R0KRH5-F1 UNCHARACTERIZED PROTEIN;
1427:  g9oq-A  3.0  6.4  128   492    8   SOYBN:AF-I1K6V7-F1 UNCHARACTERIZED PROTEIN;
1428:  gzhw-A  3.0 13.3   97   316    2   SOYBN:AF-K7MTU1-F1 UNCHARACTERIZED PROTEIN;
1429:  g8o2-A  3.0  3.2   56    57   11   SOYBN:AF-K7LKW5-F1 UNCHARACTERIZED PROTEIN;
1430:  hclt-A  3.0  7.9  120   659    6   SOYBN:AF-K7LKS1-F1 UNCHARACTERIZED PROTEIN;
1431:  hz8n-A  3.0  6.6  105  1099    5   SOYBN:AF-A0A0R0JQ72-F1 UNCHARACTERIZED PROTEIN;
1432:  hpq2-A  3.0  6.1  106  1204    8   SOYBN:AF-I1M7D7-F1 STRUCTURAL MAINTENANCE OF CHROMOSOMES PROTEIN;
1433:  g26q-A  3.0  5.1  158  1055    9   SOYBN:AF-I1KVA4-F1 UNCHARACTERIZED PROTEIN;
1434:  hcd4-A  3.0  7.5   97   187    5   SOYBN:AF-A0A0R0E5W9-F1 CYTOCHROME B561 DOMAIN-CONTAINING PROTEIN;
1435:  hnyp-A  3.0  6.9   63   129    0   SOYBN:AF-A0A0R0HT35-F1 CP12 DOMAIN-CONTAINING PROTEIN;
1436:  hafx-A  3.0 10.4   52   830   12   SOYBN:AF-I1L1A2-F1 UNCHARACTERIZED PROTEIN;
1437:  hez1-A  3.0  7.0  115   306    9   SOYBN:AF-I1K5D4-F1 S5A_REDUCTASE DOMAIN-CONTAINING PROTEIN;
1438:  hin6-A  3.0  4.4   57   108    5   SOYBN:AF-K7MZ03-F1 UNCHARACTERIZED PROTEIN;
1439:  hkmy-A  3.0 12.1   93   730    5   SOYBN:AF-I1MY92-F1 PROTEIN TRANSPORT PROTEIN SEC23;
1440:  hdo6-A  3.0  4.6   72   415    4   SOYBN:AF-I1LIR0-F1 UNCHARACTERIZED PROTEIN;
1441:  hs01-A  3.0 10.4  105  1267   11   SOYBN:AF-I1NFD2-F1 TFCD_C DOMAIN-CONTAINING PROTEIN;
1442:  hw6s-A  3.0  7.1   72   165    6   SOYBN:AF-I1NBC5-F1 CP12 DOMAIN-CONTAINING PROTEIN;
1443:  gywj-A  3.0  4.2   59    85    2   SOYBN:AF-A0A0R0HRC6-F1 UNCHARACTERIZED PROTEIN;
1444:  g1xv-A  3.0 12.6   72  1128    6   SOYBN:AF-K7KDI2-F1 TIR DOMAIN-CONTAINING PROTEIN;
1445:  hm3f-A  3.0  4.7   67    88   10   SOYBN:AF-A0A0R0GJT4-F1 UNCHARACTERIZED PROTEIN;
1446:  h0ho-A  3.0  6.3  117   491    3   SOYBN:AF-K7K8J1-F1 ZT_DIMER DOMAIN-CONTAINING PROTEIN;
1447:  hyc0-A  3.0  3.1   51   500   10   SOYBN:AF-I1M5V2-F1 SIGNAL RECOGNITION PARTICLE 54 KDA PROTEIN;
1448:  hjxd-A  3.0  3.6   50   211    2   SOYBN:AF-A0A0R0GQB8-F1 UNCHARACTERIZED PROTEIN;
1449:  hem0-A  3.0 22.0  100   719    5   SOYBN:AF-K7MYE3-F1 UNCHARACTERIZED PROTEIN;
1450:  hc4v-A  3.0  2.7   54    78    6   SOYBN:AF-A0A0R0HNY6-F1 UNCHARACTERIZED PROTEIN;
1451:  gxeo-A  3.0  4.4   73   106    8   SOYBN:AF-A0A0R0FPQ1-F1 UNCHARACTERIZED PROTEIN;
1452:  hcvf-A  3.0  4.0   78   161    8   SOYBN:AF-K7L3L9-F1 UNCHARACTERIZED PROTEIN;
1453:  g94p-A  3.0 14.0   70   563   13   SOYBN:AF-I1JK06-F1 RETICULON-LIKE PROTEIN;
1454:  g8pm-A  3.0  7.7   76   738    4   SOYBN:AF-I1KYK7-F1 UNCHARACTERIZED PROTEIN;
1455:  g03z-A  3.0  7.7  106   528   11   SOYBN:AF-I1MHL7-F1 PECTINESTERASE;
1456:  g79e-A  3.0 10.6   79   865    3   SOYBN:AF-I1LCL0-F1 CLP R DOMAIN-CONTAINING PROTEIN;
1457:  hy8i-A  3.0  5.5   94   886    9   SOYBN:AF-A0A368UGA6-F1 C2 NT-TYPE DOMAIN-CONTAINING PROTEIN;
1458:  hkkz-A  3.0  4.9   99   713    7   SOYBN:AF-I1JC18-F1 RING-TYPE E3 UBIQUITIN TRANSFERASE;
1459:  h25o-A  3.0  6.1  101   274   10   SOYBN:AF-I1LGU5-F1 UNCHARACTERIZED PROTEIN;
1460:  g01b-A  3.0 12.1  127   231    6   SOYBN:AF-C6T3S9-F1 CYTOCHROME B561 DOMAIN-CONTAINING PROTEIN;
1461:  g2na-A  3.0  4.6  122   592   11   SOYBN:AF-I1KZY5-F1 AA_PERMEASE_C DOMAIN-CONTAINING PROTEIN;
1462:  h1lq-A  3.0  9.6  103   861    4   SOYBN:AF-I1M5S3-F1 NUCLEAR PORE PROTEIN;
1463:  g1x3-A  3.0  3.9   96   260    4   SOYBN:AF-A0A0R0FJ92-F1 PGG DOMAIN-CONTAINING PROTEIN;
1464:  hhmc-A  3.0 11.0  139   324    8   SOYBN:AF-I1NDL8-F1 UNCHARACTERIZED PROTEIN;
1465:  hg8s-A  3.0 11.7   85   565    5   SOYBN:AF-K7M2G2-F1 UNCHARACTERIZED PROTEIN;
1466:  g0jg-A  3.0  3.5   46    49    4   SOYBN:AF-K7LKK3-F1 UNCHARACTERIZED PROTEIN;
1467:  g85d-A  3.0 23.9  108   322    9   SOYBN:AF-I1N404-F1 UNCHARACTERIZED PROTEIN;
1468:  hm2h-A  3.0  6.1   65    83   11   SOYBN:AF-C6TFX5-F1 UNCHARACTERIZED PROTEIN;
1469:  hzox-A  3.0  2.9   47    74    9   SOYBN:AF-A0A0R0EUW4-F1 UNCHARACTERIZED PROTEIN;
1470:  hexi-A  3.0  6.3  105   258    4   SOYBN:AF-A0A0R0ISR0-F1 UNCHARACTERIZED PROTEIN;
1471:  h13c-A  3.0  6.5   45   118    4   SOYBN:AF-I1LVX7-F1 UNCHARACTERIZED PROTEIN;
1472:  gyhq-A  3.0  7.9  116   900    8   SOYBN:AF-I1L6I8-F1 NB-ARC DOMAIN-CONTAINING PROTEIN;
1473:  hqny-A  3.0  4.5   83   460    6   SOYBN:AF-A0A0R0E7L6-F1 UNCHARACTERIZED PROTEIN;
1474:  g5bq-A  2.9  6.4   83   618    6   SOYBN:AF-A0A0R0FVX7-F1 ELECTRON TRANSFER FLAVOPROTEIN-UBIQUINONE OXID
1475:  htrv-A  2.9  5.2   47   487    9   SOYBN:AF-K7LE90-F1 DUF1308 DOMAIN-CONTAINING PROTEIN;
1476:  hqiu-A  2.9 10.8   79   263    6   SOYBN:AF-A0A0R0HJM5-F1 UNCHARACTERIZED PROTEIN;
1477:  hfai-A  2.9  8.4   90   880    6   SOYBN:AF-K7K2G2-F1 E3 UBIQUITIN PROTEIN LIGASE;
1478:  g6il-A  2.9  4.6  129   621    8   SOYBN:AF-I1JG18-F1 UNCHARACTERIZED PROTEIN;
1479:  hu8h-A  2.9  5.0  133   488    9   SOYBN:AF-M1FPG4-F1 NADH DEHYDROGENASE SUBUNIT 2;
1480:  hssi-A  2.9  9.4   75   399    0   SOYBN:AF-K7KSA7-F1 UNCHARACTERIZED PROTEIN;
1481:  hwx0-A  2.9 11.1   69   274    3   SOYBN:AF-A0A0R0K980-F1 RWP-RK DOMAIN-CONTAINING PROTEIN;
1482:  hq8k-A  2.9  4.0   70   226    7   SOYBN:AF-A0A0R0H507-F1 PRKCSH-LIKE DOMAIN-CONTAINING PROTEIN;
1483:  g96c-A  2.9  5.4   76  1250    7   SOYBN:AF-I1MK39-F1 UNCHARACTERIZED PROTEIN;
1484:  g1a1-A  2.9  6.4  133   291    9   SOYBN:AF-I1MNI5-F1 UNCHARACTERIZED PROTEIN;
1485:  hck2-A  2.9  4.9   68   113    4   SOYBN:AF-I1MC30-F1 UNCHARACTERIZED PROTEIN;
1486:  hel7-A  2.9  7.0   74   425    8   SOYBN:AF-I1KY86-F1 UNCHARACTERIZED PROTEIN;
1487:  hg9e-A  2.9  3.8   74   272    7   SOYBN:AF-K7K7X9-F1 UNCHARACTERIZED PROTEIN;
1488:  hny1-A  2.9  5.7   94   371   16   SOYBN:AF-A0A0R0LI24-F1 UNCHARACTERIZED PROTEIN;
1489:  htr3-A  2.9  3.8   51   111    8   SOYBN:AF-A0A0R0G3F0-F1 UNCHARACTERIZED PROTEIN;
1490:  gyyj-A  2.9  3.2   51    68    6   SOYBN:AF-K7KPG7-F1 UNCHARACTERIZED PROTEIN;
1491:  hgin-A  2.9  6.2   69   114    6   SOYBN:AF-A0A368UH34-F1 UNCHARACTERIZED PROTEIN;
1492:  hodl-A  2.9  3.3   59    80    5   SOYBN:AF-K7LDQ3-F1 UNCHARACTERIZED PROTEIN;
1493:  h3xk-A  2.9  5.1  133   485   11   SOYBN:AF-A0A0R0H8B2-F1 AA_TRANS DOMAIN-CONTAINING PROTEIN;
1494:  g3bn-A  2.9 11.9   94   822    2   SOYBN:AF-K7L9V7-F1 DUF4208 DOMAIN-CONTAINING PROTEIN;
1495:  hkkm-A  2.9  4.0   75    87   13   SOYBN:AF-K7KWB5-F1 UNCHARACTERIZED PROTEIN;
1496:  hq09-A  2.9  4.7   57   111   11   SOYBN:AF-C6TKH4-F1 UNCHARACTERIZED PROTEIN;
1497:  huof-A  2.9  3.4   57    75    4   SOYBN:AF-K7KJ79-F1 UNCHARACTERIZED PROTEIN;
1498:  hfl9-A  2.9  7.1  112   360    8   SOYBN:AF-I1M155-F1 UNCHARACTERIZED PROTEIN;
1499:  h16o-A  2.9 10.4  139   320   11   SOYBN:AF-I1K353-F1 UNCHARACTERIZED PROTEIN;
1500:  g1u7-A  2.9  4.2  102  1154    7   SOYBN:AF-K7M5B9-F1 UNCHARACTERIZED PROTEIN;
1501:  hnr7-A  2.9  7.4   75   116    8   SOYBN:AF-C6T1X7-F1 UNCHARACTERIZED PROTEIN;
1502:  h0b6-A  2.9  5.9  154  1503    6   SOYBN:AF-I1KYH2-F1 UNCHARACTERIZED PROTEIN;
1503:  hgxz-A  2.9  4.8   59    60   12   SOYBN:AF-A0A0R0GB70-F1 UNCHARACTERIZED PROTEIN;
1504:  hfvi-A  2.9 17.7   65  1076    8   SOYBN:AF-K7LUI6-F1 TIR DOMAIN-CONTAINING PROTEIN;
1505:  g5gf-A  2.9  3.2   50   262    6   SOYBN:AF-I1LZQ5-F1 CUE DOMAIN-CONTAINING PROTEIN;
1506:  h0ax-A  2.9  7.2   68    76    6   SOYBN:AF-K7MKI6-F1 UNCHARACTERIZED PROTEIN;
1507:  g9g5-A  2.9  4.5   67    77   10   SOYBN:AF-K7LSH0-F1 UNCHARACTERIZED PROTEIN;
1508:  g5o2-A  2.9  4.6   68   398   10   SOYBN:AF-K7KH34-F1 CYCLIC NUCLEOTIDE-BINDING DOMAIN-CONTAINING PROTE
1509:  gxce-A  2.9  8.3  101   519    2   SOYBN:AF-I1JJG6-F1 FRIGIDA-LIKE PROTEIN;
1510:  g2mk-A  2.9 10.4  134   462    5   SOYBN:AF-A0A0R0I2I3-F1 UNCHARACTERIZED PROTEIN;
1511:  g3li-A  2.9  8.3  114   469    9   SOYBN:AF-I1LQ43-F1 ADENYLYL CYCLASE-ASSOCIATED PROTEIN;
1512:  hmt0-A  2.9  7.0   85   669    7   SOYBN:AF-I1MVX7-F1 ZEAXANTHIN EPOXIDASE, CHLOROPLASTIC;
1513:  g0ac-A  2.9  4.6  119  1344    3   SOYBN:AF-K7KU37-F1 UNCHARACTERIZED PROTEIN;
1514:  hrd8-A  2.9  2.7   54    62    9   SOYBN:AF-K7M253-F1 UNCHARACTERIZED PROTEIN;
1515:  g7v7-A  2.9 16.3  122  1156    3   SOYBN:AF-P42499-F1 PHYTOCHROME B;
1516:  hrd7-A  2.9  9.9   89   581   10   SOYBN:AF-I1KXX0-F1 UNCHARACTERIZED PROTEIN;
1517:  hqiw-A  2.9  6.5  153   754   10   SOYBN:AF-I1LU32-F1 UNCHARACTERIZED PROTEIN;
1518:  htui-A  2.9  5.4   82   909    9   SOYBN:AF-I1JXU5-F1 TPR_REGION DOMAIN-CONTAINING PROTEIN;
1519:  gzko-A  2.9  4.9  146   424    8   SOYBN:AF-I1N8L0-F1 MAGNESIUM-PROTOPORPHYRIN IX MONOMETHYL ESTER (OXI
1520:  hscj-A  2.9  5.5   61    69   10   SOYBN:AF-A0A0R0KZ50-F1 UNCHARACTERIZED PROTEIN;
1521:  g9ik-A  2.9  5.4   80   169    6   SOYBN:AF-A0A0R0JBL2-F1 UNCHARACTERIZED PROTEIN;
1522:  gzc2-A  2.9  7.7  100   270    6   SOYBN:AF-A0A0R0L5T0-F1 RX_N DOMAIN-CONTAINING PROTEIN;
1523:  hc9c-A  2.9 10.4   93   344    6   SOYBN:AF-I1MCS8-F1 ALA-INTERACTING SUBUNIT;
1524:  hlnx-A  2.9  4.0  109   150    6   SOYBN:AF-I1N1Z4-F1 UNCHARACTERIZED PROTEIN;
1525:  g7bk-A  2.9  5.9  136   542    8   SOYBN:AF-K7KBC6-F1 UNCHARACTERIZED PROTEIN;
1526:  hu82-A  2.9  2.9   55    67   11   SOYBN:AF-A0A0R0LHM2-F1 UNCHARACTERIZED PROTEIN;
1527:  huzq-A  2.9  3.5   55   582    2   SOYBN:AF-K7K657-F1 UNCHARACTERIZED PROTEIN;
1528:  hpnb-A  2.9  7.0   79   108    4   SOYBN:AF-A0A0R0KGT3-F1 UNCHARACTERIZED PROTEIN;
1529:  hrw2-A  2.9  9.3   77   106    1   SOYBN:AF-A0A0R0JWS7-F1 UNCHARACTERIZED PROTEIN;
1530:  g5js-A  2.9  4.0   67   108    4   SOYBN:AF-K7MWA0-F1 UNCHARACTERIZED PROTEIN;
1531:  g0n9-A  2.9  3.8   58    80    3   SOYBN:AF-A0A0R0L3X9-F1 UNCHARACTERIZED PROTEIN;
1532:  hh6z-A  2.9  5.3  105   815    6   SOYBN:AF-K7MPG8-F1 NA_H_EXCHANGER DOMAIN-CONTAINING PROTEIN;
1533:  hnz0-A  2.9  5.4  138   756    8   SOYBN:AF-I1JNS0-F1 UNCHARACTERIZED PROTEIN;
1534:  hbxf-A  2.9  4.4   76   222    7   SOYBN:AF-I1KZU5-F1 ENDOPLASMIC RETICULUM TRANSMEMBRANE PROTEIN;
1535:  hbcg-A  2.9  9.4  122   641    7   SOYBN:AF-I1KDG1-F1 DUF4220 DOMAIN-CONTAINING PROTEIN;
1536:  ht4b-A  2.9  4.5   82   672    9   SOYBN:AF-K7LCW2-F1 BED-TYPE DOMAIN-CONTAINING PROTEIN;
1537:  hhkn-A  2.9 11.5   70   146    9   SOYBN:AF-I1JVU8-F1 UNCHARACTERIZED PROTEIN;
1538:  hn7l-A  2.9  4.5  117  1188    5   SOYBN:AF-I1L252-F1 UNCHARACTERIZED PROTEIN;
1539:  g3ga-A  2.9  4.0   56    96    5   SOYBN:AF-A0A0R0HLD8-F1 UNCHARACTERIZED PROTEIN;
1540:  h0q4-A  2.9  5.7  103   910    7   SOYBN:AF-I1KLK0-F1 LIPOXYGENASE;
1541:  g6py-A  2.9  8.9  150  1205    7   SOYBN:AF-K7K5M8-F1 UNCHARACTERIZED PROTEIN;
1542:  gx7u-A  2.9 11.3  125  2017    6   SOYBN:AF-A0A368ULD4-F1 UNCHARACTERIZED PROTEIN;
1543:  hozb-A  2.9  5.0   78   136   12   SOYBN:AF-A0A0R0FEW8-F1 UNCHARACTERIZED PROTEIN;
1544:  hfza-A  2.9  4.5   54   264    2   SOYBN:AF-A0A0R0KI49-F1 GERMIN-LIKE PROTEIN;
1545:  hofv-A  2.9  7.7   72   523   11   SOYBN:AF-I1N9X6-F1 UNCHARACTERIZED PROTEIN;
1546:  ht4y-A  2.9  9.2   74    91    7   SOYBN:AF-A0A0R0J7H4-F1 UNCHARACTERIZED PROTEIN;
1547:  hl8p-A  2.9  3.4   51    90    6   SOYBN:AF-A0A0R0JQI0-F1 UNCHARACTERIZED PROTEIN;
1548:  hrn6-A  2.9  6.0   75   163    4   SOYBN:AF-K7L846-F1 UNCHARACTERIZED PROTEIN;
1549:  gxj1-A  2.9  5.3  146   803   10   SOYBN:AF-A0A0R0L4V8-F1 UNCHARACTERIZED PROTEIN;
1550:  hh83-A  2.9 11.8   97   584    8   SOYBN:AF-I1KAS1-F1 PECTINESTERASE;
1551:  gw1k-A  2.9  6.2   67   145    1   SOYBN:AF-A0A0R0JIQ6-F1 UNCHARACTERIZED PROTEIN;
1552:  g004-A  2.9 10.7  120   639    6   SOYBN:AF-A0A0R0GRC9-F1 NUDIX HYDROLASE DOMAIN-CONTAINING PROTEIN;
1553:  g11c-A  2.9  9.2  116   986    9   SOYBN:AF-K7KH93-F1 EXPORTIN-T;
1554:  hp4q-A  2.9  8.1   77   331    8   SOYBN:AF-I1LPY7-F1 WBB225L1.3 PROTEIN;
1555:  h3ns-A  2.9  5.2   74   335    9   SOYBN:AF-I1L5W9-F1 DEFECTIVE IN CULLIN NEDDYLATION PROTEIN;
1556:  hunx-A  2.9  9.2   82   437    4   SOYBN:AF-I1LF44-F1 UNCHARACTERIZED PROTEIN;
1557:  h27c-A  2.9  5.6   89   264    9   SOYBN:AF-K7K412-F1 UNCHARACTERIZED PROTEIN;
1558:  g6fy-A  2.9  6.6   91   129    5   SOYBN:AF-C6SWX3-F1 UNCHARACTERIZED PROTEIN;
1559:  hh5m-A  2.9  5.3  108   332   12   SOYBN:AF-I1MBG9-F1 WRKY DOMAIN-CONTAINING PROTEIN;
1560:  g36p-A  2.9  4.0   92   632    5   SOYBN:AF-I1LCX7-F1 RING-TYPE E3 UBIQUITIN TRANSFERASE;
1561:  hed0-A  2.9  9.3   80   247    6   SOYBN:AF-A0A0R0GUT5-F1 SP-RING-TYPE DOMAIN-CONTAINING PROTEIN;
1562:  hd5i-A  2.9 12.5   66   333    6   SOYBN:AF-A0A0R0I2F4-F1 UNCHARACTERIZED PROTEIN;
1563:  g32o-A  2.9  7.3   68   213    1   SOYBN:AF-I1N9K9-F1 UNCHARACTERIZED PROTEIN;
1564:  hyxb-A  2.9  4.6   95   115    4   SOYBN:AF-A0A0R0HJ67-F1 UNCHARACTERIZED PROTEIN;
1565:  g5ac-A  2.9  4.0  126   505   13   SOYBN:AF-I1MNV9-F1 UNCHARACTERIZED PROTEIN;
1566:  hmsw-A  2.9  5.0   65   104    0   SOYBN:AF-K7LQU0-F1 UNCHARACTERIZED PROTEIN;
1567:  g6zy-A  2.9  5.1   87   194    7   SOYBN:AF-A0A368UGN3-F1 UNCHARACTERIZED PROTEIN;
1568:  hxo3-A  2.9 10.8   54   734    4   SOYBN:AF-I1MHV4-F1 UNCHARACTERIZED PROTEIN;
1569:  hkyg-A  2.9  2.7   58   163   12   SOYBN:AF-I1KI10-F1 UNCHARACTERIZED PROTEIN;
1570:  g6qw-A  2.9  6.1  133   568    4   SOYBN:AF-I1LPF7-F1 PRONE DOMAIN-CONTAINING PROTEIN;
1571:  g9w0-A  2.9  7.0  111   257   10   SOYBN:AF-I1M917-F1 UNCHARACTERIZED PROTEIN;
1572:  gxtb-A  2.9  4.5   83   193    8   SOYBN:AF-I1KPU1-F1 UNCHARACTERIZED PROTEIN;
1573:  gy7i-A  2.9  7.1   73   103    7   SOYBN:AF-A0A0R0HCJ3-F1 UNCHARACTERIZED PROTEIN;
1574:  gyru-A  2.9  2.7   58   123    3   SOYBN:AF-A0A0R0JST7-F1 UNCHARACTERIZED PROTEIN;
1575:  htf5-A  2.9  4.2   73   790    4   SOYBN:AF-I1JH75-F1 DNA_MISMATCH_REPAIR_2 DOMAIN-CONTAINING PROTEIN;
1576:  gw7w-A  2.9  9.3  106   531    5   SOYBN:AF-I1LB84-F1 PECTINESTERASE;
1577:  g7r5-A  2.9  4.4   63    69    3   SOYBN:AF-A0A0R0G949-F1 UNCHARACTERIZED PROTEIN;
1578:  hu9e-A  2.9  9.2   54   759    7   SOYBN:AF-K7KNR2-F1 KATANIN P80 WD40 REPEAT-CONTAINING SUBUNIT B1 HOM
1579:  hb9p-A  2.9  8.4   96   546    9   SOYBN:AF-K7MFT7-F1 FRIGIDA-LIKE PROTEIN;
1580:  hvpg-A  2.9  8.3   88   220    3   SOYBN:AF-I1JQR3-F1 RING-CH-TYPE DOMAIN-CONTAINING PROTEIN;
1581:  g9br-A  2.9  4.1   93   525    4   SOYBN:AF-K7LJ18-F1 UNCHARACTERIZED PROTEIN;
1582:  g8eb-A  2.9  9.3  158  1291   11   SOYBN:AF-I1K7C8-F1 SSD DOMAIN-CONTAINING PROTEIN;
1583:  hb2l-A  2.9  6.6   72   259    4   SOYBN:AF-A0A0R0KEV5-F1 UNCHARACTERIZED PROTEIN;
1584:  hqpt-A  2.9  5.0   66   125    8   SOYBN:AF-K7KKA8-F1 UNCHARACTERIZED PROTEIN;
1585:  g9ev-A  2.9 12.7   96   500    7   SOYBN:AF-K7MJY0-F1 PECTINESTERASE;
1586:  hdrt-A  2.9  4.4   80   681    9   SOYBN:AF-A0A0R0ELW6-F1 UNCHARACTERIZED PROTEIN;
1587:  g8fo-A  2.9  3.2   54   497    6   SOYBN:AF-I1JUR5-F1 S5 DRBM DOMAIN-CONTAINING PROTEIN;
1588:  hgc8-A  2.9  5.4  145   713    6   SOYBN:AF-K7MUV4-F1 UNCHARACTERIZED PROTEIN;
1589:  g04z-A  2.9  7.9   70   118   10   SOYBN:AF-K7KEU6-F1 ACONITASE DOMAIN-CONTAINING PROTEIN;
1590:  hq2c-A  2.9  6.4  125   356    5   SOYBN:AF-I1LNN8-F1 DUF4149 DOMAIN-CONTAINING PROTEIN;
1591:  g6xq-A  2.9  4.4  143   928    8   SOYBN:AF-I1MEJ1-F1 UNCHARACTERIZED PROTEIN;
1592:  hnmp-A  2.9  9.0   77   697    4   SOYBN:AF-I1J8Q7-F1 UNCHARACTERIZED PROTEIN;
1593:  hr9v-A  2.9 14.6  107   181    5   SOYBN:AF-C6T2F3-F1 NUCLEAR NUCLEIC ACID-BINDING PROTEIN C1D;
1594:  hx68-A  2.9  6.9   90   503    3   SOYBN:AF-B0M1A6-F1 BETAINE ALDEHYDE DEHYDROGENASE;
1595:  hm2j-A  2.9  4.5   52    70   12   SOYBN:AF-K7MIH5-F1 UNCHARACTERIZED PROTEIN;
1596:  h2n2-A  2.9  7.7  102   379    5   SOYBN:AF-A0A0R0FEY3-F1 UNCHARACTERIZED PROTEIN;
1597:  hiw5-A  2.9 20.5  123   326    7   SOYBN:AF-I1LN24-F1 PROBABLE MAGNESIUM TRANSPORTER;
1598:  g5eu-A  2.9  7.5   67   153    6   SOYBN:AF-A0A0R0K417-F1 PMEI DOMAIN-CONTAINING PROTEIN;
1599:  h226-A  2.9  2.9   42    55    2   SOYBN:AF-K7MJV6-F1 UNCHARACTERIZED PROTEIN;
1600:  g0k6-A  2.9  4.7   66  1037    3   SOYBN:AF-A0A0R0J5W3-F1 UNCHARACTERIZED PROTEIN;
1601:  g2p7-A  2.9  9.8   78   225    9   SOYBN:AF-A0A0R0FJJ2-F1 HVA22-LIKE PROTEIN;
1602:  g7kt-A  2.9  7.0   62   139   10   SOYBN:AF-K7KTC0-F1 UNCHARACTERIZED PROTEIN;
1603:  hyn1-A  2.9  5.6   87   120   13   SOYBN:AF-K7N317-F1 UNCHARACTERIZED PROTEIN;
1604:  g910-A  2.9  3.0   60    62   15   SOYBN:AF-K7KWX7-F1 UNCHARACTERIZED PROTEIN;
1605:  hyet-A  2.9  4.7   94   540    7   SOYBN:AF-K7KEL5-F1 PEPTIDYLPROLYL ISOMERASE;
1606:  g2gk-A  2.9  4.0   50    85    2   SOYBN:AF-A0A0R0GCX6-F1 UNCHARACTERIZED PROTEIN;
1607:  hhn2-A  2.9  5.3   51    93    8   SOYBN:AF-A0A0R0GJV3-F1 UNCHARACTERIZED PROTEIN;
1608:  hwby-A  2.9  6.6   96   493    7   SOYBN:AF-A0A368UHQ4-F1 UNCHARACTERIZED PROTEIN;
1609:  g62e-A  2.9 10.3  133  1207   11   SOYBN:AF-K7KMH8-F1 FORMIN-LIKE PROTEIN;
1610:  h17s-A  2.9  4.3  108   568    5   SOYBN:AF-K7KAH0-F1 ABC1 DOMAIN-CONTAINING PROTEIN;
1611:  hjl8-A  2.9  4.8  127   460    6   SOYBN:AF-I1K3P2-F1 AA_TRANS DOMAIN-CONTAINING PROTEIN;
1612:  hi3o-A  2.9  7.4   98   694    5   SOYBN:AF-K7K3Y9-F1 UNCHARACTERIZED PROTEIN;
1613:  gyhc-A  2.9  8.2  131   336    9   SOYBN:AF-A0A0R0GRV4-F1 UNCHARACTERIZED PROTEIN;
1614:  hlqy-A  2.9  3.8   63   132    6   SOYBN:AF-A0A0R0EZ21-F1 UNCHARACTERIZED PROTEIN;
1615:  gywf-A  2.9 15.0   87   886    2   SOYBN:AF-I1J657-F1 UNCHARACTERIZED PROTEIN;
1616:  hzrv-A  2.9  4.9   63    71   14   SOYBN:AF-A0A0R0ISF5-F1 UNCHARACTERIZED PROTEIN;
1617:  hiop-A  2.9 12.8  119   481    7   SOYBN:AF-A0A0R4J3Y4-F1 UNCHARACTERIZED PROTEIN;
1618:  g8aq-A  2.9  4.8   92   215   11   SOYBN:AF-K7LG32-F1 UNCHARACTERIZED PROTEIN;
1619:  g8d7-A  2.9  5.0   85   299    8   SOYBN:AF-A0A0R0EEJ5-F1 UNCHARACTERIZED PROTEIN;
1620:  hs4r-A  2.9  4.5   99   503    6   SOYBN:AF-I1MAS9-F1 MFS DOMAIN-CONTAINING PROTEIN;
1621:  hsog-A  2.9  5.1   87   734    8   SOYBN:AF-A0A368UH09-F1 UNCHARACTERIZED PROTEIN;
1622:  hf16-A  2.9  7.1   79    96   10   SOYBN:AF-K7MX70-F1 UNCHARACTERIZED PROTEIN;
1623:  hmiz-A  2.9  3.4   52    73   10   SOYBN:AF-A0A0R0F759-F1 UNCHARACTERIZED PROTEIN;
1624:  g46h-A  2.9 12.5   95   243    3   SOYBN:AF-C6T3M9-F1 RING-TYPE DOMAIN-CONTAINING PROTEIN;
1625:  hm55-A  2.9  4.9  103   609    7   SOYBN:AF-I1MWX4-F1 UNCHARACTERIZED PROTEIN;
1626:  hd9n-A  2.9  3.6   57   241    9   SOYBN:AF-I1NFD3-F1 TYR_PHOSPHATASE_2 DOMAIN-CONTAINING PROTEIN;
1627:  hqww-A  2.9 10.9   88   293    6   SOYBN:AF-I1L097-F1 UNCHARACTERIZED PROTEIN;
1628:  hv8s-A  2.8  5.5  126  1736    5   SOYBN:AF-I1LNH6-F1 UNCHARACTERIZED PROTEIN;
1629:  g356-A  2.8  3.1   69   106   10   SOYBN:AF-K7KA26-F1 UNCHARACTERIZED PROTEIN;
1630:  g2tr-A  2.8 17.1   99   862    6   SOYBN:AF-K7KEW3-F1 UNCHARACTERIZED PROTEIN;
1631:  g909-A  2.8  6.1   68   123    7   SOYBN:AF-K7LYF4-F1 UNCHARACTERIZED PROTEIN;
1632:  hya7-A  2.8 13.9   87  1010    1   SOYBN:AF-A0A0R0G3M0-F1 UNCHARACTERIZED PROTEIN;
1633:  hjcf-A  2.8 16.2  114   373   10   SOYBN:AF-A0A0R0HA45-F1 PROBABLE MAGNESIUM TRANSPORTER;
1634:  hesg-A  2.8 15.9   95  1091    3   SOYBN:AF-K7K166-F1 NB-ARC DOMAIN-CONTAINING PROTEIN;
1635:  hmd8-A  2.8  7.1   74   268    5   SOYBN:AF-K7M272-F1 DOG1 DOMAIN-CONTAINING PROTEIN;
1636:  gzta-A  2.8 18.8   95   208    4   SOYBN:AF-K7MQJ1-F1 RX_N DOMAIN-CONTAINING PROTEIN;
1637:  g3mr-A  2.8  8.2   81   563   12   SOYBN:AF-K7K8Z9-F1 DEAD DOMAIN-CONTAINING PROTEIN;
1638:  hi6o-A  2.8  4.1   72   151    8   SOYBN:AF-I1M9A4-F1 PROTEIN FAM33A;
1639:  hd3a-A  2.8  3.7   70   665   11   SOYBN:AF-K7LI37-F1 UNCHARACTERIZED PROTEIN;
1640:  hcqz-A  2.8  8.9   70   636   10   SOYBN:AF-K7MZR6-F1 NON-SPECIFIC SERINE/THREONINE PROTEIN KINASE;
1641:  g3ol-A  2.8  9.9   56   375    7   SOYBN:AF-I1M1I8-F1 UNCHARACTERIZED PROTEIN;
1642:  hi1k-A  2.8  4.9   64   568    8   SOYBN:AF-I1JXP0-F1 UNCHARACTERIZED PROTEIN;
1643:  g7gk-A  2.8  5.5  102   173    3   SOYBN:AF-A0A0R0KQM1-F1 UNCHARACTERIZED PROTEIN;
1644:  g0vh-A  2.8  5.4   60    78   13   SOYBN:AF-K7MPP8-F1 UNCHARACTERIZED PROTEIN;
1645:  hlcr-A  2.8  9.4   57   342    7   SOYBN:AF-A0A0R0HGB8-F1 DUF1336 DOMAIN-CONTAINING PROTEIN;
1646:  g7ww-A  2.8  6.6   90   491    7   SOYBN:AF-K7K4Q9-F1 UNCHARACTERIZED PROTEIN;
1647:  g0q0-A  2.8  7.4  125   205    8   SOYBN:AF-A0A0R0EUB5-F1 TRANSMEMBRANE PROTEIN 147;
1648:  gyef-A  2.8  4.9   80   116    5   SOYBN:AF-K7K7Z1-F1 UNCHARACTERIZED PROTEIN;
1649:  h1g4-A  2.8  6.4  139  1533    6   SOYBN:AF-I1NIS2-F1 UNCHARACTERIZED PROTEIN;
1650:  hy0x-A  2.8  4.3   58    61    7   SOYBN:AF-K7KIX4-F1 UNCHARACTERIZED PROTEIN;
1651:  g8ad-A  2.8 13.9  156   401    7   SOYBN:AF-I1JYV4-F1 UNCHARACTERIZED PROTEIN;
1652:  ho41-A  2.8 22.8  103   701    7   SOYBN:AF-I1MXH2-F1 EXOCYST SUBUNIT EXO70 FAMILY PROTEIN;
1653:  g878-A  2.8  7.9  113   181    4   SOYBN:AF-A0A0R0J044-F1 UNCHARACTERIZED PROTEIN;
1654:  hml5-A  2.8  5.2  100   236    9   SOYBN:AF-I1N057-F1 UNCHARACTERIZED PROTEIN;
1655:  ho20-A  2.8  3.5   60    91   12   SOYBN:AF-C6TI27-F1 UNCHARACTERIZED PROTEIN;
1656:  hd72-A  2.8  5.4  105  1038    6   SOYBN:AF-K7MQ92-F1 RING-TYPE E3 UBIQUITIN TRANSFERASE;
1657:  hgi8-A  2.8  2.9   66   163    5   SOYBN:AF-A0A0R0IX96-F1 HPT DOMAIN-CONTAINING PROTEIN;
1658:  gxlf-A  2.8  7.9   71   520    4   SOYBN:AF-I1L4B5-F1 MPN DOMAIN-CONTAINING PROTEIN;
1659:  g2vf-A  2.8  4.5   69   386    9   SOYBN:AF-I1KX38-F1 UNCHARACTERIZED PROTEIN;
1660:  huqb-A  2.8  6.5   78   155    6   SOYBN:AF-A0A0R0GJA6-F1 UNCHARACTERIZED PROTEIN;
1661:  hx8l-A  2.8  5.4   57    86    4   SOYBN:AF-A0A0R0LAF6-F1 UNCHARACTERIZED PROTEIN;
1662:  gzrh-A  2.8  5.6   63    68   11   SOYBN:AF-I1LGA5-F1 UNCHARACTERIZED PROTEIN;
1663:  g9t6-A  2.8  7.8   88   637    6   SOYBN:AF-K7N0Y5-F1 GLUCOSIDASE 2 SUBUNIT BETA;
1664:  haja-A  2.8  5.6   99   803    4   SOYBN:AF-I1KMG0-F1 UNCHARACTERIZED PROTEIN;
1665:  g95e-A  2.8  3.9  107   167    8   SOYBN:AF-K7MR98-F1 UNCHARACTERIZED PROTEIN;
1666:  hctj-A  2.8  5.6   86   115    9   SOYBN:AF-A0A0R0I111-F1 UNCHARACTERIZED PROTEIN;
1667:  g6l3-A  2.8 11.1  152   785    7   SOYBN:AF-I1ML79-F1 POTASSIUM TRANSPORTER;
1668:  g5b6-A  2.8  5.5   84   548    7   SOYBN:AF-A0A0R0GSE8-F1 ANK_REP_REGION DOMAIN-CONTAINING PROTEIN;
1669:  huwg-A  2.8  8.1  104  1023    6   SOYBN:AF-A0A0R0FX75-F1 UNCHARACTERIZED PROTEIN;
1670:  g64z-A  2.8  5.0  126   684    8   SOYBN:AF-K7LM31-F1 UNCHARACTERIZED PROTEIN;
1671:  hmwr-A  2.8  6.0   71   271    8   SOYBN:AF-I1KYA5-F1 C2H2-TYPE DOMAIN-CONTAINING PROTEIN;
1672:  h2kh-A  2.8  5.1   82   169    9   SOYBN:AF-C6T1Z6-F1 CASP-LIKE PROTEIN 4D1;
1673:  hovs-A  2.8  7.0   84   184    8   SOYBN:AF-I1K6A5-F1 UNCHARACTERIZED PROTEIN;
1674:  h28q-A  2.8  8.7  105  1030    8   SOYBN:AF-I1LGS7-F1 ELYS DOMAIN-CONTAINING PROTEIN;
1675:  g97j-A  2.8  5.4  144   640    6   SOYBN:AF-I1K1U1-F1 AA_PERMEASE_C DOMAIN-CONTAINING PROTEIN;
1676:  h2xp-A  2.8  7.3   56    78    5   SOYBN:AF-K7MP39-F1 UNCHARACTERIZED PROTEIN;
1677:  gxfj-A  2.8  5.4  136   367    2   SOYBN:AF-K7MXN9-F1 UNCHARACTERIZED PROTEIN;
1678:  hfn2-A  2.8  3.7   68   132    6   SOYBN:AF-I1KNW4-F1 UNCHARACTERIZED PROTEIN;
1679:  hgoi-A  2.8  5.4  100  1031    7   SOYBN:AF-A0A0R0FZ83-F1 IMPORTIN N-TERMINAL DOMAIN-CONTAINING PROTEIN;
1680:  ha7n-A  2.8  8.2  112   324    6   SOYBN:AF-I1LEW2-F1 UNCHARACTERIZED PROTEIN;
1681:  h1ho-A  2.8  7.7   87   372    6   SOYBN:AF-A0A0R0ITC5-F1 DIMER_TNP_HAT DOMAIN-CONTAINING PROTEIN;
1682:  hupy-A  2.8  3.8   51    54   10   SOYBN:AF-K7M8E8-F1 UNCHARACTERIZED PROTEIN;
1683:  hl3f-A  2.8  4.9   81   111    6   SOYBN:AF-I1K9Z0-F1 UNCHARACTERIZED PROTEIN;
1684:  hasy-A  2.8 14.8   76   556    8   SOYBN:AF-A0A0R0LHU8-F1 UNCHARACTERIZED PROTEIN;
1685:  h0dq-A  2.8  7.5  101   653    3   SOYBN:AF-I1JAY2-F1 UNCHARACTERIZED PROTEIN;
1686:  gz1y-A  2.8  3.7  100   448    6   SOYBN:AF-A0A0R0GH19-F1 UNCHARACTERIZED PROTEIN;
1687:  h2ou-A  2.8  7.0   93   928    3   SOYBN:AF-A0A0R0KR39-F1 1,4-ALPHA-D-GLUCAN GLUCANOHYDROLASE;
1688:  gxgi-A  2.8 10.7  120   301    5   SOYBN:AF-K7MS51-F1 UNCHARACTERIZED PROTEIN;
1689:  hp0y-A  2.8  5.5   97   314   11   SOYBN:AF-I1JS28-F1 S-ACYLTRANSFERASE;
1690:  hrwz-A  2.8  6.1   95   542    8   SOYBN:AF-I1L1W5-F1 PECTINESTERASE;
1691:  hhw9-A  2.8 23.8   99   931    4   SOYBN:AF-K7MQG1-F1 UNCHARACTERIZED PROTEIN;
1692:  gzw5-A  2.8  8.9  102   724    5   SOYBN:AF-I1JUB5-F1 PX DOMAIN-CONTAINING PROTEIN;
1693:  haup-A  2.8  5.8  101   361    6   SOYBN:AF-I1KLX5-F1 PEPTIDYLPROLYL ISOMERASE;
1694:  g2rb-A  2.8  4.2   51    51    8   SOYBN:AF-K7L5T6-F1 UNCHARACTERIZED PROTEIN;
1695:  gz0o-A  2.8  8.7  152   892    7   SOYBN:AF-I1NJ11-F1 FORMIN-LIKE PROTEIN;
1696:  ho7k-A  2.8  2.9   53   262    6   SOYBN:AF-K7MAU5-F1 UNCHARACTERIZED PROTEIN;
1697:  hlwv-A  2.8  5.3   86   294    8   SOYBN:AF-K7K4H0-F1 UNCHARACTERIZED PROTEIN;
1698:  hmi1-A  2.8  8.9   89   159    6   SOYBN:AF-A0A0R0F407-F1 PGG DOMAIN-CONTAINING PROTEIN;
1699:  hqux-A  2.8 10.6   76   386    8   SOYBN:AF-I1KQX1-F1 HVA22-LIKE PROTEIN;
1700:  hwuh-A  2.8  5.8  118   314    5   SOYBN:AF-A0A0R0GRY6-F1 14_3_3 DOMAIN-CONTAINING PROTEIN;
1701:  hxv7-A  2.8  7.4  120   760    8   SOYBN:AF-A0A0R0FL47-F1 UNCHARACTERIZED PROTEIN;
1702:  hvji-A  2.8  4.9   56    72    5   SOYBN:AF-A0A0R0KYD1-F1 UNCHARACTERIZED PROTEIN;
1703:  hro9-A  2.8  7.9  125  1318    6   SOYBN:AF-I1KTF7-F1 UNCHARACTERIZED PROTEIN;
1704:  hmzr-A  2.8 10.6   80   362    5   SOYBN:AF-A0A0R0GFL3-F1 EXOCYST SUBUNIT EXO70 FAMILY PROTEIN;
1705:  hbdc-A  2.8  4.6   47    51   11   SOYBN:AF-A0A0R0IVS2-F1 UNCHARACTERIZED PROTEIN;
1706:  gyym-A  2.8 10.6  122   553    6   SOYBN:AF-K7MM08-F1 FRIGIDA-LIKE PROTEIN;
1707:  g71a-A  2.8 12.3   61  1149    3   SOYBN:AF-K7MHM2-F1 TIR DOMAIN-CONTAINING PROTEIN;
1708:  h1al-A  2.8  5.9  129   399    8   SOYBN:AF-I1LFQ3-F1 MAGNESIUM TRANSPORTER;
1709:  hnci-A  2.8  3.9   91   106    5   SOYBN:AF-A0A0R0FJ76-F1 UNCHARACTERIZED PROTEIN;
1710:  g1h6-A  2.8 21.5   79  1371    5   SOYBN:AF-A0A0R0GJY0-F1 UNCHARACTERIZED PROTEIN;
1711:  g7o9-A  2.8  4.1   71    92    6   SOYBN:AF-K7MA35-F1 UNCHARACTERIZED PROTEIN;
1712:  hwza-A  2.8  4.4   89   712    9   SOYBN:AF-K7M290-F1 UNCHARACTERIZED PROTEIN;
1713:  g1tc-A  2.8  4.1   88   234    3   SOYBN:AF-K7LT42-F1 UNCHARACTERIZED PROTEIN;
1714:  g36m-A  2.8  3.4   58   132    5   SOYBN:AF-I1MCF7-F1 EPIDERMAL PATTERNING FACTOR-LIKE PROTEIN;
1715:  hr4p-A  2.8  4.9   84   175    7   SOYBN:AF-K7MJI8-F1 UNCHARACTERIZED PROTEIN;
1716:  hvhh-A  2.8  8.1   95   833    5   SOYBN:AF-I1M6Y5-F1 CONSERVED OLIGOMERIC GOLGI COMPLEX SUBUNIT 5;
1717:  hse2-A  2.8  3.8   70   197   10   SOYBN:AF-A0A0R0FDV5-F1 PMEI DOMAIN-CONTAINING PROTEIN;
1718:  gw4v-A  2.8 12.8   90  1064    7   SOYBN:AF-K7MPX5-F1 UNCHARACTERIZED PROTEIN;
1719:  hikd-A  2.8  6.0   81   874   10   SOYBN:AF-A0A0R0KNC6-F1 UNCHARACTERIZED PROTEIN;
1720:  hva4-A  2.8 11.2   91   393    8   SOYBN:AF-K7KJK8-F1 PECTINESTERASE;
1721:  g1fr-A  2.8  2.8   54    87    7   SOYBN:AF-A0A0R0E7C0-F1 UNCHARACTERIZED PROTEIN;
1722:  halh-A  2.8  3.8   95   622    7   SOYBN:AF-I1J730-F1 PEPTIDYLPROLYL ISOMERASE;
1723:  g8zm-A  2.8  5.9  105   406    9   SOYBN:AF-I1MFP5-F1 CYTOCHROME B561 AND DOMON DOMAIN-CONTAINING PROTE
1724:  hapd-A  2.8  3.7   58   133    9   SOYBN:AF-A0A0R0IW76-F1 UNCHARACTERIZED PROTEIN;
1725:  hypb-A  2.8 14.8   65   174    9   SOYBN:AF-A0A0R0KKL3-F1 UNCHARACTERIZED PROTEIN;
1726:  hmqc-A  2.8  5.9   83   261    6   SOYBN:AF-K7LCD3-F1 UNCHARACTERIZED PROTEIN;
1727:  hb6s-A  2.8  8.2   97   273    4   SOYBN:AF-A0A0R0GZA9-F1 RING-CH-TYPE DOMAIN-CONTAINING PROTEIN;
1728:  gy0d-A  2.8  8.6   86   108    3   SOYBN:AF-A0A0R0GF05-F1 UNCHARACTERIZED PROTEIN;
1729:  hkpm-A  2.8  4.7   76   100    4   SOYBN:AF-A0A0R0IYH3-F1 UNCHARACTERIZED PROTEIN;
1730:  g37f-A  2.8  6.0   81   183    0   SOYBN:AF-K7LJC2-F1 UNCHARACTERIZED PROTEIN;
1731:  h04d-A  2.8 11.3   61    82    5   SOYBN:AF-A0A0R0GR38-F1 UNCHARACTERIZED PROTEIN;
1732:  hwm0-A  2.8 10.0  101   689    4   SOYBN:AF-I1MJU7-F1 UNCHARACTERIZED PROTEIN;
1733:  hq0p-A  2.8  5.7   95   124    7   SOYBN:AF-A0A0R0IT40-F1 UNCHARACTERIZED PROTEIN;
1734:  hic0-A  2.8 10.0  100   245    5   SOYBN:AF-A0A0R0C7N6-F1 UNCHARACTERIZED PROTEIN;
1735:  g8kh-A  2.8 13.3  133   617   10   SOYBN:AF-I1N3X4-F1 UNCHARACTERIZED PROTEIN;
1736:  gyuk-A  2.8  9.1  139   353    6   SOYBN:AF-Q2PMT8-F1 PHOTOSYSTEM II D2 PROTEIN;
1737:  h06v-A  2.8 11.1   99   339    8   SOYBN:AF-I1JFC9-F1 RING-TYPE E3 UBIQUITIN TRANSFERASE;
1738:  hyw8-A  2.8  5.6  115   292    5   SOYBN:AF-K7N109-F1 UNCHARACTERIZED PROTEIN;
1739:  h0ga-A  2.8  3.2   54    58    2   SOYBN:AF-K7LT73-F1 UNCHARACTERIZED PROTEIN;
1740:  g6gp-A  2.8 10.4  100   185    3   SOYBN:AF-I1NI68-F1 UNCHARACTERIZED PROTEIN;
1741:  g3xk-A  2.8  4.4  100   214    9   SOYBN:AF-I1N0Q0-F1 UNCHARACTERIZED PROTEIN;
1742:  htwd-A  2.8 12.3  106   941   12   SOYBN:AF-I1KPG0-F1 UNCHARACTERIZED PROTEIN;
1743:  g8e0-A  2.8  4.4   65    97    3   SOYBN:AF-K7K0S9-F1 UNCHARACTERIZED PROTEIN;
1744:  hiyd-A  2.8 11.6  112   739    6   SOYBN:AF-I1LPE3-F1 S-ACYLTRANSFERASE;
1745:  g58u-A  2.8 16.8   67   905    4   SOYBN:AF-A0A0R0J6E0-F1 TIR DOMAIN-CONTAINING PROTEIN;
1746:  hzes-A  2.8  6.4   58    95   10   SOYBN:AF-K7LMD7-F1 UNCHARACTERIZED PROTEIN;
1747:  h0el-A  2.8  7.0  103   699    6   SOYBN:AF-I1LVM1-F1 UNCHARACTERIZED PROTEIN;
1748:  haki-A  2.8  5.5   76   163    7   SOYBN:AF-I1K198-F1 UNCHARACTERIZED PROTEIN;
1749:  hrwt-A  2.8  5.8   80   403    8   SOYBN:AF-C6TEJ2-F1 UNCHARACTERIZED PROTEIN;
1750:  g45n-A  2.8 14.8  103   635    6   SOYBN:AF-I1L6G8-F1 RING-TYPE E3 UBIQUITIN TRANSFERASE;
1751:  g0mf-A  2.8  7.2   59    71   12   SOYBN:AF-K7K495-F1 UNCHARACTERIZED PROTEIN;
1752:  g3u0-A  2.8  3.8   56   281    5   SOYBN:AF-I1JCJ8-F1 UNCHARACTERIZED PROTEIN;
1753:  h143-A  2.8  2.1   44    83    7   SOYBN:AF-A0A0R0J3M4-F1 UNCHARACTERIZED PROTEIN;
1754:  hkys-A  2.8  8.5  140   604    4   SOYBN:AF-I1JLY9-F1 PRONE DOMAIN-CONTAINING PROTEIN;
1755:  g04v-A  2.8  5.1   89  1161   11   SOYBN:AF-I1KVZ2-F1 UNCHARACTERIZED PROTEIN;
1756:  hae3-A  2.8  3.7   57   226    7   SOYBN:AF-I1JTT6-F1 J DOMAIN-CONTAINING PROTEIN;
1757:  hs97-A  2.8  6.1   83   324   11   SOYBN:AF-K7M7G6-F1 UNCHARACTERIZED PROTEIN;
1758:  g1ko-A  2.8  4.6  135   477    7   SOYBN:AF-I1JJN1-F1 AA_TRANS DOMAIN-CONTAINING PROTEIN;
1759:  gysp-A  2.8  6.8   95   580    6   SOYBN:AF-A0A0R0HMZ4-F1 PECTINESTERASE;
1760:  hkcg-A  2.8  4.4   89   131   11   SOYBN:AF-K7KUP4-F1 UNCHARACTERIZED PROTEIN;
1761:  gx5q-A  2.8 15.4  102   932    6   SOYBN:AF-I1NDY1-F1 UNCHARACTERIZED PROTEIN;
1762:  hdn3-A  2.8  9.8   91   552   11   SOYBN:AF-I1KJ56-F1 NOP DOMAIN-CONTAINING PROTEIN;
1763:  h0jo-A  2.8  7.0   68   119    7   SOYBN:AF-K7MV01-F1 UNCHARACTERIZED PROTEIN;
1764:  hyp8-A  2.8  9.8   94   813    2   SOYBN:AF-K7KAB1-F1 RING-TYPE E3 UBIQUITIN TRANSFERASE;
1765:  hdnp-A  2.8  3.2   60    83    2   SOYBN:AF-K7M881-F1 UNCHARACTERIZED PROTEIN;
1766:  g8rt-A  2.8  6.2  106   683    6   SOYBN:AF-I1KCH7-F1 RING-TYPE E3 UBIQUITIN TRANSFERASE;
1767:  hx83-A  2.8  5.3   64    66    9   SOYBN:AF-A0A0R0L615-F1 UNCHARACTERIZED PROTEIN;
1768:  gyvz-A  2.8 12.3  119   430    4   SOYBN:AF-I1JDC7-F1 S-ACYLTRANSFERASE;
1769:  hae9-A  2.8 12.3  105   525    7   SOYBN:AF-I1LZU0-F1 MFS DOMAIN-CONTAINING PROTEIN;
1770:  hj4h-A  2.8  4.5   66   168    2   SOYBN:AF-K7M812-F1 ELF4 DOMAIN-CONTAINING PROTEIN;
1771:  hr2v-A  2.8  6.6   63   103   11   SOYBN:AF-I1K6N1-F1 UNCHARACTERIZED PROTEIN;
1772:  g6lb-A  2.8 15.4   69  1106   10   SOYBN:AF-K7LMX3-F1 UNCHARACTERIZED PROTEIN;
1773:  gz3q-A  2.8  9.7   94   536    7   SOYBN:AF-A0A0R0FBE4-F1 UNCHARACTERIZED PROTEIN;
1774:  h01m-A  2.8  9.9   95  1012    3   SOYBN:AF-A0A0R0EW82-F1 XPO1 DOMAIN-CONTAINING PROTEIN;
1775:  hru1-A  2.8  7.0   99   544    8   SOYBN:AF-A0A0R0ERS6-F1 PECTINESTERASE;
1776:  g82p-A  2.8  6.9  140   381    5   SOYBN:AF-I1MC16-F1 UNCHARACTERIZED PROTEIN;
1777:  hndu-A  2.8 11.5  123   207   13   SOYBN:AF-K7LPL3-F1 UNCHARACTERIZED PROTEIN;
1778:  hep1-A  2.8  9.5   66   208    8   SOYBN:AF-I1L7B8-F1 UNCHARACTERIZED PROTEIN;
1779:  hxw2-A  2.8  7.7  102  1089    9   SOYBN:AF-I1JYW5-F1 PROTEIN KINASE DOMAIN-CONTAINING PROTEIN;
1780:  hb1h-A  2.8  5.9   56    68    9   SOYBN:AF-K7K6D0-F1 UNCHARACTERIZED PROTEIN;
1781:  g474-A  2.8  4.3   62   414   16   SOYBN:AF-I1JEX5-F1 HTH MYB-TYPE DOMAIN-CONTAINING PROTEIN;
1782:  hj7b-A  2.8  7.4  111  1501    8   SOYBN:AF-I1ND04-F1 UNCHARACTERIZED PROTEIN;
1783:  g9mj-A  2.8  7.7  100   801   11   SOYBN:AF-K7KUT2-F1 UNCHARACTERIZED PROTEIN;
1784:  hir1-A  2.8  3.2   61   521    8   SOYBN:AF-A0A0R0KR32-F1 UNCHARACTERIZED PROTEIN;
1785:  g20x-A  2.8 10.2   89   253    6   SOYBN:AF-I1M1I6-F1 UBIQUITIN-LIKE DOMAIN-CONTAINING PROTEIN;
1786:  hv38-A  2.8 13.0   87  1419    8   SOYBN:AF-K7MD70-F1 UNCHARACTERIZED PROTEIN;
1787:  hakv-A  2.8  7.8  105   600    4   SOYBN:AF-K7LKG7-F1 UNCHARACTERIZED PROTEIN;
1788:  hzhq-A  2.8  4.4  133   339    4   SOYBN:AF-Q9XE60-F1 RIBONUCLEOTIDE REDUCTASE SMALL SUBUNIT;
1789:  hc2n-A  2.8  4.7   82    93   10   SOYBN:AF-A0A0R0EQ03-F1 UNCHARACTERIZED PROTEIN;
1790:  g8oe-A  2.8  7.9  112   355   13   SOYBN:AF-K7MM63-F1 UNCHARACTERIZED PROTEIN;
1791:  hrd1-A  2.8  7.0   73   167    5   SOYBN:AF-I1MBD6-F1 CASP-LIKE PROTEIN;
1792:  hzbj-A  2.8  7.3   66   142    8   SOYBN:AF-A0A0R0EME6-F1 UNCHARACTERIZED PROTEIN;
1793:  ho00-A  2.8 12.5   70  1238    6   SOYBN:AF-K7KXM9-F1 UNCHARACTERIZED PROTEIN;
1794:  h1tm-A  2.8  5.7   67   922    3   SOYBN:AF-A0A0R0G8H3-F1 ANAPHASE-PROMOTING COMPLEX SUBUNIT 5;
1795:  hotr-A  2.8  5.1   87   196   10   SOYBN:AF-I1L9F9-F1 CASP-LIKE PROTEIN;
1796:  g2hu-A  2.8 10.6   80   482    1   SOYBN:AF-K7KAR0-F1 UNCHARACTERIZED PROTEIN;
1797:  hxl5-A  2.8  5.1  119   530    8   SOYBN:AF-K7K6V5-F1 UNCHARACTERIZED PROTEIN;
1798:  hmb3-A  2.8 10.3   91   807    4   SOYBN:AF-I1MZU5-F1 NA_H_EXCHANGER DOMAIN-CONTAINING PROTEIN;
1799:  hj58-A  2.8  7.1   77   479    8   SOYBN:AF-K7LUC5-F1 UNCHARACTERIZED PROTEIN;
1800:  hyn6-A  2.8 12.2  125   240    6   SOYBN:AF-A0A0R0HRE0-F1 UNCHARACTERIZED PROTEIN;
1801:  hmha-A  2.8  8.6  127   522    6   SOYBN:AF-I1LPJ5-F1 UNCHARACTERIZED PROTEIN;
1802:  h03n-A  2.8  5.1   94   232   10   SOYBN:AF-I1NAF3-F1 VPS37 C-TERMINAL DOMAIN-CONTAINING PROTEIN;
1803:  hdno-A  2.8  3.7   61    71    7   SOYBN:AF-K7MWA2-F1 UNCHARACTERIZED PROTEIN;
1804:  hm5n-A  2.8  3.8   68    86    6   SOYBN:AF-A0A0R0KSD7-F1 UNCHARACTERIZED PROTEIN;
1805:  hzxs-A  2.8  7.0  104   355    6   SOYBN:AF-K7KMR6-F1 UNCHARACTERIZED PROTEIN;
1806:  g4qm-A  2.8  5.4  106   789    8   SOYBN:AF-I1MT11-F1 MI DOMAIN-CONTAINING PROTEIN;
1807:  hcp7-A  2.7 14.2   93   240    8   SOYBN:AF-K7LGH7-F1 UNCHARACTERIZED PROTEIN;
1808:  h0m5-A  2.7  6.0   71    88    6   SOYBN:AF-A0A0R0IKZ5-F1 UNCHARACTERIZED PROTEIN;
1809:  g154-A  2.7  6.5  121   978    5   SOYBN:AF-I1N6A2-F1 CLP R DOMAIN-CONTAINING PROTEIN;
1810:  hguv-A  2.7 12.4   98   418   11   SOYBN:AF-I1JCE8-F1 UNCHARACTERIZED PROTEIN;
1811:  ht6u-A  2.7  6.1   90  1225    9   SOYBN:AF-K7M476-F1 HISTIDINE KINASE;
1812:  g6ku-A  2.7  6.6   96   436    6   SOYBN:AF-I1JYR2-F1 UNCHARACTERIZED PROTEIN;
1813:  h17r-A  2.7 12.1   84   645    7   SOYBN:AF-A0A0R0HCG8-F1 UNCHARACTERIZED PROTEIN;
1814:  gz2r-A  2.7  4.7  140   471    7   SOYBN:AF-A0A0R4J3H8-F1 AA_TRANS DOMAIN-CONTAINING PROTEIN;
1815:  g9kb-A  2.7  3.4   49    86   10   SOYBN:AF-A0A0R0H361-F1 UNCHARACTERIZED PROTEIN;
1816:  h02s-A  2.7  5.4   77   180    4   SOYBN:AF-A0A0R0F6P2-F1 CYTOCHROME B561 DOMAIN-CONTAINING PROTEIN;
1817:  g4sw-A  2.7  4.2   60   189   13   SOYBN:AF-I1JCE5-F1 UNCHARACTERIZED PROTEIN;
1818:  g2tw-A  2.7  6.3   92   400   13   SOYBN:AF-A0A0R0KW91-F1 UNCHARACTERIZED PROTEIN;
1819:  hucr-A  2.7  3.7   69   123   10   SOYBN:AF-I1MIH9-F1 UNCHARACTERIZED PROTEIN;
1820:  hi0v-A  2.7  3.5   59    77    3   SOYBN:AF-A0A0R0HAP7-F1 UNCHARACTERIZED PROTEIN;
1821:  hpi3-A  2.7  5.1   71   504    8   SOYBN:AF-A0A0R0JA09-F1 UNCHARACTERIZED PROTEIN;
1822:  hqnt-A  2.7  5.3   76   509    1   SOYBN:AF-I1KKE6-F1 UNCHARACTERIZED PROTEIN;
1823:  hs7d-A  2.7  4.0   83   101    6   SOYBN:AF-K7LC68-F1 UNCHARACTERIZED PROTEIN;
1824:  g6cm-A  2.7  6.9   74   319    8   SOYBN:AF-A0A0R0E6P2-F1 UNCHARACTERIZED PROTEIN;
1825:  hcmo-A  2.7  7.8   84   581    6   SOYBN:AF-K7KRT6-F1 UNCHARACTERIZED PROTEIN;
1826:  g9vf-A  2.7  3.9   85   170    6   SOYBN:AF-A0A0R0KXI8-F1 UNCHARACTERIZED PROTEIN;
1827:  g1ry-A  2.7 13.4   55   120    7   SOYBN:AF-K7K666-F1 UNCHARACTERIZED PROTEIN;
1828:  hioo-A  2.7  7.2  105   448    8   SOYBN:AF-A0A0R0LHC6-F1 DUF659 DOMAIN-CONTAINING PROTEIN;
1829:  g2xd-A  2.7  9.0   62   261    8   SOYBN:AF-A0A0R0L8T2-F1 UNCHARACTERIZED PROTEIN;
1830:  h3z0-A  2.7 10.5   80   102    5   SOYBN:AF-A0A0R0FVF9-F1 UNCHARACTERIZED PROTEIN;
1831:  hozg-A  2.7  6.3  120   579    9   SOYBN:AF-K7M182-F1 ANK_REP_REGION DOMAIN-CONTAINING PROTEIN;
1832:  hcvd-A  2.7  4.8   96   211    9   SOYBN:AF-I1K8L9-F1 NUCLEAR NUCLEIC ACID-BINDING PROTEIN C1D;
1833:  hcl4-A  2.7  4.5   53    76    6   SOYBN:AF-K7LX17-F1 UNCHARACTERIZED PROTEIN;
1834:  hawg-A  2.7  7.0   89   155    7   SOYBN:AF-C6SYC7-F1 CASP-LIKE PROTEIN;
1835:  hier-A  2.7  8.5   74    87    5   SOYBN:AF-A0A0R0GS12-F1 UNCHARACTERIZED PROTEIN;
1836:  hyaa-A  2.7  9.1   86   180    7   SOYBN:AF-A0A0R0JU55-F1 UNCHARACTERIZED PROTEIN;
1837:  g55q-A  2.7  4.4   64   295    6   SOYBN:AF-A0A0R0L8L4-F1 UNCHARACTERIZED PROTEIN;
1838:  gymk-A  2.7  4.9   68   403    1   SOYBN:AF-I1JIE4-F1 UNCHARACTERIZED PROTEIN;
1839:  h179-A  2.7  4.9  116   265    8   SOYBN:AF-A0A0R0H600-F1 CYTOCHROME C OXIDASE SUBUNIT 3;
1840:  g03q-A  2.7  3.6   60    92    5   SOYBN:AF-A0A0R0JFU7-F1 UNCHARACTERIZED PROTEIN;
1841:  hdpb-A  2.7  5.8   58    69    7   SOYBN:AF-A0A0R0H729-F1 UNCHARACTERIZED PROTEIN;
1842:  h29t-A  2.7 12.1   81  1001    5   SOYBN:AF-K7MDB7-F1 UNCHARACTERIZED PROTEIN;
1843:  he9f-A  2.7  4.2   56    70   11   SOYBN:AF-K7LT86-F1 UNCHARACTERIZED PROTEIN;
1844:  htk7-A  2.7  5.3  109   143   10   SOYBN:AF-I1JT30-F1 UNCHARACTERIZED PROTEIN;
1845:  g3zx-A  2.7  4.6   90  1010    9   SOYBN:AF-K7MTG6-F1 PROTEIN KINASE DOMAIN-CONTAINING PROTEIN;
1846:  hyzy-A  2.7 13.7  103  1233    3   SOYBN:AF-I1MIJ9-F1 UNCHARACTERIZED PROTEIN;
1847:  hsa3-A  2.7 20.6  101   698    9   SOYBN:AF-E2FKH7-F1 SIEVE ELEMENT OCCLUSION F;
1848:  g8tm-A  2.7 14.3   68  1040    7   SOYBN:AF-K7MHM7-F1 TIR DOMAIN-CONTAINING PROTEIN;
1849:  h3de-A  2.7  2.7   53    68    4   SOYBN:AF-A0A0R0EYH6-F1 UNCHARACTERIZED PROTEIN;
1850:  g7zb-A  2.7  4.0  144   994    7   SOYBN:AF-K7KWD9-F1 UNCHARACTERIZED PROTEIN;
1851:  h13n-A  2.7  4.7  111   949    6   SOYBN:AF-A0A0R0GV98-F1 GPI ETHANOLAMINE PHOSPHATE TRANSFERASE 3;
1852:  hnps-A  2.7  8.1   95   213    1   SOYBN:AF-A0A0R0JDC3-F1 CYTOCHROME B561 DOMAIN-CONTAINING PROTEIN;
1853:  h0di-A  2.7  7.3   98   707    7   SOYBN:AF-K7LHL8-F1 CYCLIC NUCLEOTIDE-BINDING DOMAIN-CONTAINING PROTE
1854:  hkbj-A  2.7  9.7   62   727    3   SOYBN:AF-I1MT53-F1 DIACYLGLYCEROL KINASE;
1855:  g7a3-A  2.7  9.3  131   445   11   SOYBN:AF-K7L5I6-F1 UNCHARACTERIZED PROTEIN;
1856:  hea3-A  2.7  6.8   64    84    8   SOYBN:AF-A0A0R0FR47-F1 UNCHARACTERIZED PROTEIN;
1857:  g0ft-A  2.7  8.2  100  1246    7   SOYBN:AF-I1LN45-F1 KINESIN MOTOR DOMAIN-CONTAINING PROTEIN;
1858:  hwd0-A  2.7  8.7  121   272    7   SOYBN:AF-K7MR97-F1 CYTOCHROME B561 DOMAIN-CONTAINING PROTEIN;
1859:  hm9s-A  2.7  8.8   85   186    7   SOYBN:AF-A0A0R0IIJ6-F1 UNCHARACTERIZED PROTEIN;
1860:  h2na-A  2.7  6.4  119   968    9   SOYBN:AF-I1LFX1-F1 UNCHARACTERIZED PROTEIN;
1861:  g2zh-A  2.7  5.3  100   591    6   SOYBN:AF-A0A0R0HZ02-F1 DYW_DEAMINASE DOMAIN-CONTAINING PROTEIN;
1862:  g7hb-A  2.7  6.1   99   527   10   SOYBN:AF-P07506-F1 CYTOCHROME C OXIDASE SUBUNIT 1;
1863:  hl0l-A  2.7  6.9  115   507    5   SOYBN:AF-K7K6B6-F1 PROTEIN DETOXIFICATION;
1864:  g1fc-A  2.7 10.1  116   556    7   SOYBN:AF-I1N201-F1 HEXOSYLTRANSFERASE;
1865:  hgc9-A  2.7  5.3   75   320    8   SOYBN:AF-A0A0R0KX45-F1 UNCHARACTERIZED PROTEIN;
1866:  hqeq-A  2.7  5.9   97   520    6   SOYBN:AF-I1K5U3-F1 FRIGIDA-LIKE PROTEIN;
1867:  h1w4-A  2.7  8.4   87  1444    5   SOYBN:AF-I1N9Y3-F1 UNCHARACTERIZED PROTEIN;
1868:  g8hu-A  2.7  3.9   48    60    2   SOYBN:AF-A0A0R0JWY3-F1 UNCHARACTERIZED PROTEIN;
1869:  hyxn-A  2.7  9.2   70   120    9   SOYBN:AF-K7MHE6-F1 UNCHARACTERIZED PROTEIN;
1870:  hhjy-A  2.7  6.0   82   442    9   SOYBN:AF-I1N5C7-F1 UNCHARACTERIZED PROTEIN;
1871:  hnst-A  2.7  8.7   81   120    4   SOYBN:AF-K7K2P6-F1 UNCHARACTERIZED PROTEIN;
1872:  hrg0-A  2.7  7.5   96  1228    7   SOYBN:AF-K7KYZ7-F1 OCCLUDIN_ELL DOMAIN-CONTAINING PROTEIN;
1873:  hndh-A  2.7  4.4   51   109   10   SOYBN:AF-A0A0R0HMC6-F1 UNCHARACTERIZED PROTEIN;
1874:  gw02-A  2.7  4.0   99   625    7   SOYBN:AF-I1J8J5-F1 UNCHARACTERIZED PROTEIN;
1875:  g6n1-A  2.7  6.0  117   868    5   SOYBN:AF-I1KH70-F1 LIPOXYGENASE;
1876:  hlv1-A  2.7  5.1   68   216   10   SOYBN:AF-A0A0R0GJP9-F1 UNCHARACTERIZED PROTEIN;
1877:  hwd3-A  2.7  5.2   84  1308    8   SOYBN:AF-K7MKM4-F1 AMINE OXIDASE;
1878:  hbxn-A  2.7  3.9  105   225    4   SOYBN:AF-I1KGV3-F1 GOLGI SNAP RECEPTOR COMPLEX MEMBER 1;
1879:  gw25-A  2.7 10.2  138   428    7   SOYBN:AF-I1KZV6-F1 UNCHARACTERIZED PROTEIN;
1880:  gzau-A  2.7  6.9  129   375    9   SOYBN:AF-I1N3I6-F1 RING-TYPE DOMAIN-CONTAINING PROTEIN;
1881:  g4bb-A  2.7 13.0   74   285    5   SOYBN:AF-I1JT40-F1 HVA22-LIKE PROTEIN;
1882:  hb74-A  2.7  5.2  126   326   10   SOYBN:AF-I1MNP6-F1 UNCHARACTERIZED PROTEIN;
1883:  gxa1-A  2.7  6.0  103   130    5   SOYBN:AF-C6TCC8-F1 UNCHARACTERIZED PROTEIN;
1884:  htc9-A  2.7  4.1   82   644   11   SOYBN:AF-K7KL29-F1 UNCHARACTERIZED PROTEIN;
1885:  hbyy-A  2.7  9.2   70    87    6   SOYBN:AF-K7MYU4-F1 UNCHARACTERIZED PROTEIN;
1886:  hh8i-A  2.7  8.3   94   561    7   SOYBN:AF-A0A0R0LEU8-F1 UNCHARACTERIZED PROTEIN;
1887:  gxpu-A  2.7  3.8  108   192    7   SOYBN:AF-A0A0R0FMN3-F1 UNCHARACTERIZED PROTEIN;
1888:  hdww-A  2.7 18.5   74   364   12   SOYBN:AF-I1KAM9-F1 WRKY TRANSCRIPTION FACTOR;
1889:  hf30-A  2.7  8.6   71  1557    6   SOYBN:AF-K7L3W3-F1 UNCHARACTERIZED PROTEIN;
1890:  g9z5-A  2.7  4.4   79   401   14   SOYBN:AF-A0A0R0KVX6-F1 UNCHARACTERIZED PROTEIN;
1891:  g2iu-A  2.7  6.3   57   254    9   SOYBN:AF-C6T9H2-F1 J DOMAIN-CONTAINING PROTEIN;
1892:  hzu3-A  2.7  8.4   68   362    6   SOYBN:AF-I1MUY1-F1 TREHALOSE 6-PHOSPHATE PHOSPHATASE;
1893:  g1hl-A  2.7  5.4   98   409    7   SOYBN:AF-A0A0R0IJT3-F1 UNCHARACTERIZED PROTEIN;
1894:  g1ls-A  2.7 14.0  114   273    4   SOYBN:AF-C6TA84-F1 T-SNARE COILED-COIL HOMOLOGY DOMAIN-CONTAINING PR
1895:  hx75-A  2.7  9.2   70   140    4   SOYBN:AF-A0A0R0L2H1-F1 H(+)-EXPORTING DIPHOSPHATASE;
1896:  hst6-A  2.7  9.1   82   149   10   SOYBN:AF-I1N581-F1 UNCHARACTERIZED PROTEIN;
1897:  g1dr-A  2.7 14.4   64  1201    6   SOYBN:AF-A0A0R0L5W8-F1 TIR DOMAIN-CONTAINING PROTEIN;
1898:  g9fp-A  2.7  3.1   64   111   11   SOYBN:AF-A0A0R0H033-F1 UNCHARACTERIZED PROTEIN;
1899:  ha14-A  2.7  3.5   58   124    3   SOYBN:AF-A0A0R0GW28-F1 UNCHARACTERIZED PROTEIN;
1900:  g4z5-A  2.7  9.0   96   593    9   SOYBN:AF-I1J9X8-F1 UNCHARACTERIZED PROTEIN;
1901:  hwym-A  2.7  2.9   49   185    2   SOYBN:AF-C6TFB5-F1 UNCHARACTERIZED PROTEIN;
1902:  hott-A  2.7  7.9  115   232    9   SOYBN:AF-A0A0R4J5Z6-F1 CYTOCHROME B561 DOMAIN-CONTAINING PROTEIN;
1903:  hyll-A  2.7  5.3   93   217    4   SOYBN:AF-K7M0C0-F1 UNCHARACTERIZED PROTEIN;
1904:  g550-A  2.7  4.7   53   328   11   SOYBN:AF-A0A0R0ILX5-F1 UNCHARACTERIZED PROTEIN;
1905:  hz9j-A  2.7  5.0  124   588    8   SOYBN:AF-A0A0R0IWZ1-F1 UNCHARACTERIZED PROTEIN;
1906:  hv7h-A  2.7  5.5   81   159    5   SOYBN:AF-I1KB66-F1 UNCHARACTERIZED PROTEIN;
1907:  hbn2-A  2.7  4.9   53   535    2   SOYBN:AF-I1LCP5-F1 WD_REPEATS_REGION DOMAIN-CONTAINING PROTEIN;
1908:  h2y5-A  2.7  4.4   63    74    8   SOYBN:AF-C6T436-F1 UNCHARACTERIZED PROTEIN;
1909:  hikh-A  2.7  4.3   56    81    4   SOYBN:AF-A0A0R0IH43-F1 UNCHARACTERIZED PROTEIN;
1910:  g7cq-A  2.7  2.8   57   113    7   SOYBN:AF-A0A0R0HRZ7-F1 UNCHARACTERIZED PROTEIN;
1911:  hdtf-A  2.7  6.8  104   582    4   SOYBN:AF-A0A0R0KGG4-F1 PEPTIDYLPROLYL ISOMERASE;
1912:  g3oc-A  2.7 11.2  117  1625    5   SOYBN:AF-I1JZT8-F1 USP DOMAIN-CONTAINING PROTEIN;
1913:  hdg8-A  2.7  6.5   62   299    5   SOYBN:AF-A0A0R0JQB7-F1 RWP-RK DOMAIN-CONTAINING PROTEIN;
1914:  hqws-A  2.7  5.2   91   540    8   SOYBN:AF-K7MKA7-F1 UNCHARACTERIZED PROTEIN;
1915:  g6cg-A  2.7 15.8   68  1036    4   SOYBN:AF-A0A0R0L6J4-F1 TIR DOMAIN-CONTAINING PROTEIN;
1916:  hhyd-A  2.7  4.5   59    81    7   SOYBN:AF-K7KGZ2-F1 UNCHARACTERIZED PROTEIN;
1917:  hnyh-A  2.7  9.9   70   182    9   SOYBN:AF-I1N762-F1 J DOMAIN-CONTAINING PROTEIN;
1918:  g2yb-A  2.7  8.3  118   534    5   SOYBN:AF-A0A0R0GPF9-F1 UNCHARACTERIZED PROTEIN;
1919:  g3v3-A  2.7  4.8   49   623    6   SOYBN:AF-I1KCM0-F1 TOG DOMAIN-CONTAINING PROTEIN;
1920:  hvov-A  2.7  5.2  120   597    6   SOYBN:AF-K7KEN1-F1 AUXIN EFFLUX CARRIER COMPONENT;
1921:  g0fq-A  2.7  9.0   75   222    4   SOYBN:AF-I1L496-F1 RETICULON-LIKE PROTEIN;
1922:  hpda-A  2.7  5.0  111   360    7   SOYBN:AF-A0A0R0IQQ0-F1 RING-TYPE DOMAIN-CONTAINING PROTEIN;
1923:  htmh-A  2.7  6.0   80   441   11   SOYBN:AF-I1MMY9-F1 UNCHARACTERIZED PROTEIN;
1924:  gxms-A  2.7 10.4   98   555    7   SOYBN:AF-I1KTG6-F1 PECTINESTERASE;
1925:  hbdm-A  2.7  6.3   83   106    8   SOYBN:AF-A0A0R0ESE5-F1 UNCHARACTERIZED PROTEIN;
1926:  gywp-A  2.7  5.4   49    93   10   SOYBN:AF-K7M237-F1 UNCHARACTERIZED PROTEIN;
1927:  hnde-A  2.7  3.9  121   360    7   SOYBN:AF-A0A0R0HQI1-F1 AA_TRANS DOMAIN-CONTAINING PROTEIN;
1928:  gxhg-A  2.7  4.4   57    63    2   SOYBN:AF-A0A0R0IMD4-F1 UNCHARACTERIZED PROTEIN;
1929:  hskv-A  2.7  3.9   67   189    6   SOYBN:AF-A0A0R0KDQ2-F1 UNCHARACTERIZED PROTEIN;
1930:  hayt-A  2.7 16.1   66   153    5   SOYBN:AF-A0A0R4J2Y2-F1 J DOMAIN-CONTAINING PROTEIN;
1931:  hh4x-A  2.7  7.7   76   577    5   SOYBN:AF-A0A0R0ELN4-F1 BHLH DOMAIN-CONTAINING PROTEIN;
1932:  h0xy-A  2.7  7.6   89   287    4   SOYBN:AF-K7L2G8-F1 UNCHARACTERIZED PROTEIN;
1933:  hfq6-A  2.7  6.7   70    91    1   SOYBN:AF-A0A0R0KD95-F1 UNCHARACTERIZED PROTEIN;
1934:  haf7-A  2.7  7.4  133  1262    5   SOYBN:AF-I1MTQ0-F1 UNCHARACTERIZED PROTEIN;
1935:  gxrd-A  2.7  8.8   87   155    2   SOYBN:AF-K7K150-F1 UNCHARACTERIZED PROTEIN;
1936:  hssn-A  2.7 12.2   72   578    8   SOYBN:AF-I1KPM9-F1 TPR_REGION DOMAIN-CONTAINING PROTEIN;
1937:  g6ur-A  2.7  5.1   78   698   10   SOYBN:AF-I1MWB9-F1 NUCLEAR PORE COMPLEX PROTEIN NUP85;
1938:  hff8-A  2.7  3.3   57   124    5   SOYBN:AF-A0A0R0HZ39-F1 UNCHARACTERIZED PROTEIN;
1939:  hnzo-A  2.7  8.9  136   589    4   SOYBN:AF-I1KC22-F1 NODULIN-LIKE DOMAIN-CONTAINING PROTEIN;
1940:  g8bl-A  2.7 14.7   69   572    3   SOYBN:AF-A0A0R0JLQ8-F1 TIR DOMAIN-CONTAINING PROTEIN;
1941:  g043-A  2.7  8.2  153   801    4   SOYBN:AF-I1KG22-F1 H(+)-EXPORTING DIPHOSPHATASE;
1942:  g8nk-A  2.7  4.6  101   392    5   SOYBN:AF-K7M897-F1 ZT_DIMER DOMAIN-CONTAINING PROTEIN;
1943:  hokr-A  2.7  3.7   61    71   10   SOYBN:AF-K7MXS9-F1 ATP-SYNT_C DOMAIN-CONTAINING PROTEIN;
1944:  ht68-A  2.7  5.8   96  1261   10   SOYBN:AF-I1KWR8-F1 PROTEIN-SERINE/THREONINE PHOSPHATASE;
1945:  hpd0-A  2.7  4.7   77   331    9   SOYBN:AF-K7K5G4-F1 UNCHARACTERIZED PROTEIN;
1946:  hu8a-A  2.7  5.5   72   531    4   SOYBN:AF-K7L0V0-F1 METHYLTRANSF_11 DOMAIN-CONTAINING PROTEIN;
1947:  hka5-A  2.7  5.4   85   956    5   SOYBN:AF-K7LAV5-F1 UNCHARACTERIZED PROTEIN;
1948:  hc6m-A  2.7  5.1   71  1079    4   SOYBN:AF-I1KSK4-F1 UNCHARACTERIZED PROTEIN;
1949:  hx5l-A  2.7  5.8  141   466    9   SOYBN:AF-I1KWM4-F1 AA_TRANS DOMAIN-CONTAINING PROTEIN;
1950:  hh4m-A  2.7 15.2   75   265    5   SOYBN:AF-A0A0R0F783-F1 UNCHARACTERIZED PROTEIN;
1951:  g7w1-A  2.7  4.7  103   517    8   SOYBN:AF-A0A0R0HIH7-F1 MFS DOMAIN-CONTAINING PROTEIN;
1952:  hc4b-A  2.7 12.1   85   173    8   SOYBN:AF-K7KYS8-F1 RETICULON DOMAIN-CONTAINING PROTEIN;
1953:  h0b0-A  2.7  6.4  130   389    9   SOYBN:AF-K7K808-F1 UNCHARACTERIZED PROTEIN;
1954:  hyjr-A  2.7  5.7   85   146    9   SOYBN:AF-I1KC07-F1 HVA22-LIKE PROTEIN;
1955:  htp7-A  2.7  9.8  118   595    8   SOYBN:AF-I1MVY6-F1 UNCHARACTERIZED PROTEIN;
1956:  g86j-A  2.7  7.3  113   349    8   SOYBN:AF-A0A0R0IJV1-F1 UNCHARACTERIZED PROTEIN;
1957:  hd61-A  2.7 13.2  142   304    7   SOYBN:AF-K7KPP5-F1 DUF1084 DOMAIN-CONTAINING PROTEIN;
1958:  gybc-A  2.7  3.1   58   928   14   SOYBN:AF-A0A0R0GQA3-F1 UNCHARACTERIZED PROTEIN;
1959:  ht3f-A  2.7  3.9   57   101   18   SOYBN:AF-A0A0R0KB22-F1 UNCHARACTERIZED PROTEIN;
1960:  hie4-A  2.7  2.8   47    96   15   SOYBN:AF-A0A0R0G943-F1 UNCHARACTERIZED PROTEIN;
1961:  g58l-A  2.7 13.6  136   303    7   SOYBN:AF-I1KG70-F1 UNCHARACTERIZED PROTEIN;
1962:  g8mq-A  2.7  8.2   70   236    6   SOYBN:AF-A0A0R0LCQ0-F1 RING-TYPE DOMAIN-CONTAINING PROTEIN;
1963:  g2rz-A  2.7  4.7   69   342    4   SOYBN:AF-I1KY89-F1 UNCHARACTERIZED PROTEIN;
1964:  h3zy-A  2.7 10.9   89   455    9   SOYBN:AF-A0A0R0IXL0-F1 UNCHARACTERIZED PROTEIN;
1965:  hvyz-A  2.7  4.8   94   661   12   SOYBN:AF-A0A0R0ER14-F1 UNCHARACTERIZED PROTEIN;
1966:  h1g0-A  2.7 17.2   65  1190    5   SOYBN:AF-K7LW75-F1 TIR DOMAIN-CONTAINING PROTEIN;
1967:  hmu7-A  2.7 10.6   71   101    6   SOYBN:AF-A0A0R0FV76-F1 UNCHARACTERIZED PROTEIN;
1968:  hkvz-A  2.7  8.5   70   196    4   SOYBN:AF-A0A0R0GTW7-F1 UNCHARACTERIZED PROTEIN;
1969:  hiny-A  2.7  4.6   79   154    4   SOYBN:AF-K7KBG8-F1 ENDOPLASMIC RETICULUM TRANSMEMBRANE PROTEIN;
1970:  hgb5-A  2.7  3.2   44    61    5   SOYBN:AF-I1NDZ3-F1 UNCHARACTERIZED PROTEIN;
1971:  g55e-A  2.7  8.0  138   507    5   SOYBN:AF-K7LSM4-F1 AA_TRANS DOMAIN-CONTAINING PROTEIN;
1972:  hjkk-A  2.7 16.2   75  1227    5   SOYBN:AF-A0A0R0GDK9-F1 NB-ARC DOMAIN-CONTAINING PROTEIN;
1973:  g1k9-A  2.7  5.8   74   205    5   SOYBN:AF-I1KTG9-F1 CBFD_NFYB_HMF DOMAIN-CONTAINING PROTEIN;
1974:  g9w6-A  2.7  5.2  112  1376    5   SOYBN:AF-K7L0V1-F1 UNCHARACTERIZED PROTEIN;
1975:  hwgf-A  2.7  5.1   96   841    9   SOYBN:AF-K7MQ50-F1 RING-TYPE E3 UBIQUITIN TRANSFERASE;
1976:  hqyy-A  2.7  5.1   89   558    8   SOYBN:AF-A0A0R0LGS9-F1 UNCHARACTERIZED PROTEIN;
1977:  hmx3-A  2.7 10.3   71   130    6   SOYBN:AF-K7MCL8-F1 UNCHARACTERIZED PROTEIN;
1978:  hwka-A  2.7  5.2   68   138   13   SOYBN:AF-A0A0R0I4M8-F1 UNCHARACTERIZED PROTEIN;
1979:  gxqi-A  2.7 12.6   61   366    3   SOYBN:AF-I1M3W6-F1 UNCHARACTERIZED PROTEIN;
1980:  hq1v-A  2.6  9.3   96   537    8   SOYBN:AF-I1JIL3-F1 SERINE/THREONINE PROTEIN PHOSPHATASE 2A REGULATOR
1981:  g6kj-A  2.6  4.0   60    73    5   SOYBN:AF-K7K196-F1 UNCHARACTERIZED PROTEIN;
1982:  hjx8-A  2.6  5.0  107   400    6   SOYBN:AF-I1M704-F1 UNCHARACTERIZED PROTEIN;
1983:  hlw0-A  2.6 11.4  118   423    4   SOYBN:AF-I1MR39-F1 UNCHARACTERIZED PROTEIN;
1984:  g6gn-A  2.6  4.6   80   182    5   SOYBN:AF-I1LDE6-F1 PMEI DOMAIN-CONTAINING PROTEIN;
1985:  hf6h-A  2.6  4.1   56  1814    5   SOYBN:AF-I1JRN1-F1 MEDIATOR OF RNA POLYMERASE II TRANSCRIPTION SUBUN
1986:  g0mg-A  2.6 12.6   79   313    6   SOYBN:AF-A0A0R0FKG3-F1 TREHALOSE 6-PHOSPHATE PHOSPHATASE;
1987:  gzpt-A  2.6  4.3   55    66    2   SOYBN:AF-K7KB31-F1 UNCHARACTERIZED PROTEIN;
1988:  hiwa-A  2.6  8.3   57    82    4   SOYBN:AF-A0A0R0K821-F1 PROTEIN KINASE DOMAIN-CONTAINING PROTEIN;
1989:  g7e4-A  2.6  2.9   46    51    4   SOYBN:AF-K7KT86-F1 UNCHARACTERIZED PROTEIN;
1990:  hcp1-A  2.6 13.6   73  1113    5   SOYBN:AF-I1MM78-F1 TIR DOMAIN-CONTAINING PROTEIN;
1991:  gy19-A  2.6  4.8   69    83    4   SOYBN:AF-A0A0R0F347-F1 UNCHARACTERIZED PROTEIN;
1992:  hh34-A  2.6  5.7   73  1326    1   SOYBN:AF-K7K7V3-F1 J DOMAIN-CONTAINING PROTEIN;
1993:  h32h-A  2.6  4.2   59   769   20   SOYBN:AF-I1M2S6-F1 UNCHARACTERIZED PROTEIN;
1994:  g1rr-A  2.6 16.5   84   242    4   SOYBN:AF-K7KDZ8-F1 DYW_DEAMINASE DOMAIN-CONTAINING PROTEIN;
1995:  g69n-A  2.6  9.5  118  1098    7   SOYBN:AF-K7LQD3-F1 ABC TRANSPORTER DOMAIN-CONTAINING PROTEIN;
1996:  g1ex-A  2.6  4.5   84   227    5   SOYBN:AF-I1NHI6-F1 UNCHARACTERIZED PROTEIN;
1997:  hrum-A  2.6  8.4   82   742    6   SOYBN:AF-K7KQ04-F1 UNCHARACTERIZED PROTEIN;
1998:  hh59-A  2.6 12.0  155   790   10   SOYBN:AF-K7KLN1-F1 POTASSIUM TRANSPORTER;
1999:  hq5f-A  2.6  4.2  130   483    4   SOYBN:AF-A0A0R0HSN9-F1 UNCHARACTERIZED PROTEIN;
2000:  h0a9-A  2.6  4.1   67   436    7   SOYBN:AF-K7KK02-F1 TRANSGLUT_CORE2 DOMAIN-CONTAINING PROTEIN;
2001:  hon8-A  2.6  9.9   67   616    6   SOYBN:AF-A0A0R0GJU4-F1 UNCHARACTERIZED PROTEIN;
2002:  g862-A  2.6 11.1  110   242    4   SOYBN:AF-A0A0R0GJN2-F1 GLTP DOMAIN-CONTAINING PROTEIN;
2003:  h193-A  2.6  6.2   66   239   11   SOYBN:AF-I1JNQ5-F1 UNCHARACTERIZED PROTEIN;
2004:  hwo6-A  2.6  4.3  115   528    3   SOYBN:AF-I1KFS6-F1 PECTINESTERASE;
2005:  gzj8-A  2.6  8.8  105   223   10   SOYBN:AF-K7MVE8-F1 RING-CH-TYPE DOMAIN-CONTAINING PROTEIN;
2006:  gzsn-A  2.6 18.9  116   349    9   SOYBN:AF-I1JIY8-F1 PROBABLE MAGNESIUM TRANSPORTER;
2007:  h2o8-A  2.6  9.9   78   412    8   SOYBN:AF-K7KW17-F1 RWP-RK DOMAIN-CONTAINING PROTEIN;
2008:  g4zc-A  2.6  7.7   92   224    7   SOYBN:AF-A0A0R0ETJ6-F1 UNCHARACTERIZED PROTEIN;
2009:  g018-A  2.6  7.4   77   278   10   SOYBN:AF-K7KCJ2-F1 GNK2-HOMOLOGOUS DOMAIN-CONTAINING PROTEIN;
2010:  gxcz-A  2.6  8.8   86   225    7   SOYBN:AF-A0A0R0H1Z0-F1 UNCHARACTERIZED PROTEIN;
2011:  g2hc-A  2.6 14.3  104   235    9   SOYBN:AF-K7MQC1-F1 UNCHARACTERIZED PROTEIN;
2012:  hiel-A  2.6  5.5  104   716    8   SOYBN:AF-I1MEV7-F1 RING-TYPE E3 UBIQUITIN TRANSFERASE;
2013:  g5ih-A  2.6  6.7  142   488    6   SOYBN:AF-I1K6X1-F1 MLO-LIKE PROTEIN;
2014:  ht9w-A  2.6 10.9   81  1208    2   SOYBN:AF-I1KQ47-F1 UNCHARACTERIZED PROTEIN;
2015:  g5a5-A  2.6  9.7   63    84    6   SOYBN:AF-I1MDB5-F1 ZF-TIM10_DDP DOMAIN-CONTAINING PROTEIN;
2016:  hdcs-A  2.6  4.7  115   270    6   SOYBN:AF-I1NFX3-F1 SPX DOMAIN-CONTAINING PROTEIN;
2017:  gxag-A  2.6  5.3   86   209    9   SOYBN:AF-K7MJI9-F1 UNCHARACTERIZED PROTEIN;
2018:  hcz7-A  2.6  8.2  115   923    5   SOYBN:AF-A0A0R0F9N6-F1 UNCHARACTERIZED PROTEIN;
2019:  g7z6-A  2.6  4.6   60    69    0   SOYBN:AF-K7KGG6-F1 UNCHARACTERIZED PROTEIN;
2020:  g7yh-A  2.6  6.0  127   318    2   SOYBN:AF-I1MX10-F1 G_PROTEIN_RECEP_F2_4 DOMAIN-CONTAINING PROTEIN;
2021:  h1u4-A  2.6  6.4   91   265    7   SOYBN:AF-K7M833-F1 FERRITIN;
2022:  h16r-A  2.6  7.8   79   218    5   SOYBN:AF-K7MAP8-F1 UNCHARACTERIZED PROTEIN;
2023:  hlxt-A  2.6 13.7  129   187    5   SOYBN:AF-A0A0R0H713-F1 UNCHARACTERIZED PROTEIN;
2024:  hg0l-A  2.6  6.7  115   667   10   SOYBN:AF-I1K0A9-F1 EXOCYST SUBUNIT EXO70 FAMILY PROTEIN;
2025:  h004-A  2.6  5.5   84   194    8   SOYBN:AF-K7LM20-F1 CASP-LIKE PROTEIN;
2026:  hqio-A  2.6  4.2   65   653    0   SOYBN:AF-K7MRP3-F1 REVERSE TRANSCRIPTASE DOMAIN-CONTAINING PROTEIN;
2027:  gxlw-A  2.6  5.7   56   120    7   SOYBN:AF-Q2PMU8-F1 NAD(P)H-QUINONE OXIDOREDUCTASE SUBUNIT 3, CHLOROP
2028:  gym1-A  2.6  4.4   92   189   10   SOYBN:AF-I1M1C5-F1 CASP-LIKE PROTEIN;
2029:  hwfe-A  2.6  8.8   88  1012    7   SOYBN:AF-A0A0R0HSV6-F1 PROTEIN TRANSLOCASE SUBUNIT SECA;
2030:  hcgx-A  2.6  5.0  135   927    8   SOYBN:AF-K7M2C5-F1 UNCHARACTERIZED PROTEIN;
2031:  hujl-A  2.6  4.5   74   460    5   SOYBN:AF-A0A0R0HML7-F1 HELICASE C-TERMINAL DOMAIN-CONTAINING PROTEIN;
2032:  g9nn-A  2.6  8.9   61    74    5   SOYBN:AF-A0A0R0EIB9-F1 UNCHARACTERIZED PROTEIN;
2033:  h1qx-A  2.6  3.1   66    67    8   SOYBN:AF-A0A0R0JKH3-F1 UNCHARACTERIZED PROTEIN;
2034:  hpj8-A  2.6  9.9   84   429   10   SOYBN:AF-I1KBS3-F1 UNCHARACTERIZED PROTEIN;
2035:  hj5e-A  2.6  5.7  107   504    8   SOYBN:AF-I1N6P4-F1 RHOMBOID DOMAIN-CONTAINING PROTEIN;
2036:  hk1m-A  2.6  7.5   60    89    7   SOYBN:AF-K7MGP2-F1 UNCHARACTERIZED PROTEIN;
2037:  hyov-A  2.6  6.7   84   490    7   SOYBN:AF-I1JKR6-F1 PECTINESTERASE;
2038:  h1xp-A  2.6  9.3  132   300   10   SOYBN:AF-I1LI89-F1 UNCHARACTERIZED PROTEIN;
2039:  h3yb-A  2.6 10.1   76   110    8   SOYBN:AF-I1K101-F1 UNCHARACTERIZED PROTEIN;
2040:  hba8-A  2.6  3.6   69    82    6   SOYBN:AF-K7LKM8-F1 UNCHARACTERIZED PROTEIN;
2041:  g92q-A  2.6  6.0   87   487    9   SOYBN:AF-I1JTB5-F1 UNCHARACTERIZED PROTEIN;
2042:  hjaq-A  2.6  8.5   79  1180    8   SOYBN:AF-K7LWN4-F1 UNCHARACTERIZED PROTEIN;
2043:  g5nb-A  2.6  9.8   87   780    1   SOYBN:AF-I1LNT7-F1 UNCHARACTERIZED PROTEIN;
2044:  h2bg-A  2.6  5.7  113   739    4   SOYBN:AF-K7KMV6-F1 UNCHARACTERIZED PROTEIN;
2045:  g80e-A  2.6 14.9   98   497    6   SOYBN:AF-I1JRG9-F1 MFS DOMAIN-CONTAINING PROTEIN;
2046:  gw27-A  2.6  5.3   63    79    5   SOYBN:AF-A0A0R0KJ13-F1 UNCHARACTERIZED PROTEIN;
2047:  hply-A  2.6  3.9   71   490    1   SOYBN:AF-K7MKY1-F1 UNCHARACTERIZED PROTEIN;
2048:  hwsq-A  2.6  6.5  119   582    8   SOYBN:AF-I1NBU9-F1 PECTINESTERASE;
2049:  hqo8-A  2.6  5.1   50    90    8   SOYBN:AF-A0A0R0K356-F1 UNCHARACTERIZED PROTEIN;
2050:  hnrx-A  2.6 11.7   95   584    8   SOYBN:AF-A0A0R0HN12-F1 POLY  POLYMERASE;
2051:  ho3h-A  2.6 15.7   68   383   10   SOYBN:AF-I1LCS9-F1 MYB/HD-LIKE TRANSCRIPTION FACTOR;
2052:  htj3-A  2.6  4.7  135   390    6   SOYBN:AF-K7KEJ1-F1 UNCHARACTERIZED PROTEIN;
2053:  hkee-A  2.6  7.1  121  1533    7   SOYBN:AF-I1KJQ8-F1 NON-SPECIFIC SERINE/THREONINE PROTEIN KINASE;
2054:  gzy2-A  2.6  6.8  129   430    9   SOYBN:AF-I1L8N5-F1 UNCHARACTERIZED PROTEIN;
2055:  hs0s-A  2.6 10.9   97   562    3   SOYBN:AF-I1MDY6-F1 UNCHARACTERIZED PROTEIN;
2056:  g7eq-A  2.6 10.8   80   182    8   SOYBN:AF-A0A0R0FWC8-F1 UNCHARACTERIZED PROTEIN;
2057:  hcb4-A  2.6 10.8  125   193    9   SOYBN:AF-K7MRL2-F1 UNCHARACTERIZED PROTEIN;
2058:  hweq-A  2.6  4.5   76   363    7   SOYBN:AF-I1LFK1-F1 NON-STRUCTURAL MAINTENANCE OF CHROMOSOMES ELEMENT
2059:  g8x6-A  2.6  7.3   87   183    8   SOYBN:AF-I1LR40-F1 CASP-LIKE PROTEIN;
2060:  hi3b-A  2.6  7.4  102   453    5   SOYBN:AF-A0A0R0JQG7-F1 UNCHARACTERIZED PROTEIN;
2061:  gxne-A  2.6  4.6   60    73    5   SOYBN:AF-A0A0R0FAZ6-F1 UNCHARACTERIZED PROTEIN;
2062:  g56q-A  2.6  4.7   48   236    8   SOYBN:AF-Q2PMT2-F1 30S RIBOSOMAL PROTEIN S2, CHLOROPLASTIC;
2063:  hivh-A  2.6  3.8   92   111    8   SOYBN:AF-A0A0R0EEV4-F1 UNCHARACTERIZED PROTEIN;
2064:  h154-A  2.6  9.2   93   176   10   SOYBN:AF-K7M633-F1 UNCHARACTERIZED PROTEIN;
2065:  g8t3-A  2.6  5.0   62   444    6   SOYBN:AF-K7L6V6-F1 UNCHARACTERIZED PROTEIN;
2066:  g6gc-A  2.6  4.7  140  1089    7   SOYBN:AF-I1NH98-F1 EXOCYST COMPLEX COMPONENT SEC5;
2067:  hl14-A  2.6 10.3  115   296    3   SOYBN:AF-I1JSM5-F1 UNCHARACTERIZED PROTEIN;
2068:  g44t-A  2.6  4.5   64   436    5   SOYBN:AF-I1M5R8-F1 MPN DOMAIN-CONTAINING PROTEIN;
2069:  hrnu-A  2.6  7.9   74   620    5   SOYBN:AF-I1N087-F1 SAM_MT_RSMB_NOP DOMAIN-CONTAINING PROTEIN;
2070:  gzgj-A  2.6 13.2   84   937    1   SOYBN:AF-K7LF60-F1 UNCHARACTERIZED PROTEIN;
2071:  hna2-A  2.6 11.1  109   217    4   SOYBN:AF-K7LNN0-F1 UNCHARACTERIZED PROTEIN;
2072:  hmvq-A  2.6  6.2   83   423   10   SOYBN:AF-K7KTW6-F1 UNCHARACTERIZED PROTEIN;
2073:  hir4-A  2.6  5.7   86   608    2   SOYBN:AF-I1KAQ6-F1 UNCHARACTERIZED PROTEIN;
2074:  g5bu-A  2.6  6.2   58    63   16   SOYBN:AF-K7LBD6-F1 UNCHARACTERIZED PROTEIN;
2075:  g7rs-A  2.6 12.7   94   884    2   SOYBN:AF-A0A0R0KW53-F1 UNCHARACTERIZED PROTEIN;
2076:  hq7g-A  2.6  9.7  100   299    6   SOYBN:AF-K7MHL5-F1 UNCHARACTERIZED PROTEIN;
2077:  hh2w-A  2.6  9.6   99  1004    8   SOYBN:AF-K7L130-F1 CNH DOMAIN-CONTAINING PROTEIN;
2078:  g06m-A  2.6  8.2  111   732   11   SOYBN:AF-I1JP58-F1 TPR_REGION DOMAIN-CONTAINING PROTEIN;
2079:  h2x5-A  2.6  3.2   52   124    2   SOYBN:AF-A0A0R0JJ98-F1 UNCHARACTERIZED PROTEIN;
2080:  h0ur-A  2.6  7.0  137   486    4   SOYBN:AF-I1K536-F1 AMMONIUM TRANSPORTER;
2081:  hupj-A  2.6  5.5   86   182    7   SOYBN:AF-C6SXQ6-F1 CASP-LIKE PROTEIN;
2082:  hxvn-A  2.6  4.7   79    90    5   SOYBN:AF-A0A0R0JYR8-F1 UNCHARACTERIZED PROTEIN;
2083:  hakr-A  2.6  6.7   91   151    9   SOYBN:AF-A0A0R0HS50-F1 UNCHARACTERIZED PROTEIN;
2084:  hkur-A  2.6  9.3   89  1079    7   SOYBN:AF-K7MEX0-F1 FORMIN-LIKE PROTEIN;
2085:  hiuo-A  2.6  6.5   89   103    7   SOYBN:AF-M1FQS1-F1 UNCHARACTERIZED PROTEIN;
2086:  ho15-A  2.6 11.9   96   399    8   SOYBN:AF-A0A0R0FJ27-F1 TPR_REGION DOMAIN-CONTAINING PROTEIN;
2087:  g7yw-A  2.6  6.3   98   693    6   SOYBN:AF-E2FKI7-F1 SIEVE ELEMENT OCCLUSION P;
2088:  hqly-A  2.6  3.0   64    84    6   SOYBN:AF-K7MS19-F1 UNCHARACTERIZED PROTEIN;
2089:  h1nz-A  2.6  5.4   79   686    5   SOYBN:AF-I1N630-F1 UNCHARACTERIZED PROTEIN;
2090:  hwq0-A  2.6  4.5  104   219    7   SOYBN:AF-Q9FQD3-F1 GLUTATHIONE TRANSFERASE;
2091:  hy4i-A  2.6  5.7   45    69    4   SOYBN:AF-A0A0R0EVH8-F1 UNCHARACTERIZED PROTEIN;
2092:  gw18-A  2.6  3.6   94   497    5   SOYBN:AF-A0A0R0G544-F1 UNCHARACTERIZED PROTEIN;
2093:  h3kf-A  2.6  4.8   92   631   11   SOYBN:AF-K7MVM2-F1 UNCHARACTERIZED PROTEIN;
2094:  ho4l-A  2.6 14.4  118   383    4   SOYBN:AF-A0A0R0GBL4-F1 PROTON_ANTIPO_M DOMAIN-CONTAINING PROTEIN;
2095:  hp6j-A  2.6  2.6   51    80   14   SOYBN:AF-K7L693-F1 UNCHARACTERIZED PROTEIN;
2096:  hrss-A  2.6  9.3  142   371    8   SOYBN:AF-K7LX23-F1 UNCHARACTERIZED PROTEIN;
2097:  g3zd-A  2.6  6.5  122   715    8   SOYBN:AF-K7L1L5-F1 PRONE DOMAIN-CONTAINING PROTEIN;
2098:  h2r9-A  2.6 15.6   77   516    5   SOYBN:AF-A0A0R0KI91-F1 PROTEIN KINASE DOMAIN-CONTAINING PROTEIN;
2099:  hshk-A  2.6 10.7  119   641    7   SOYBN:AF-K7L959-F1 UNCHARACTERIZED PROTEIN;
2100:  hohs-A  2.6  2.2   42    74   14   SOYBN:AF-K7M529-F1 UNCHARACTERIZED PROTEIN;
2101:  hnjf-A  2.6  5.5   67    72    6   SOYBN:AF-A0A0R0G8L7-F1 UNCHARACTERIZED PROTEIN;
2102:  hned-A  2.6 13.3  150   717    5   SOYBN:AF-A0A0R0KNQ6-F1 UNCHARACTERIZED PROTEIN;
2103:  g10l-A  2.6 10.2  140   766    8   SOYBN:AF-A0A0R0EKH4-F1 UNCHARACTERIZED PROTEIN;
2104:  g76l-A  2.6  2.1   40    63    8   SOYBN:AF-A0A0R0JKF8-F1 UNCHARACTERIZED PROTEIN;
2105:  g076-A  2.6 11.7   73   190    8   SOYBN:AF-A0A0R0F4F3-F1 UNCHARACTERIZED PROTEIN;
2106:  hmwv-A  2.6  7.9   89   518    6   SOYBN:AF-I1JEC3-F1 UNCHARACTERIZED PROTEIN;
2107:  g6eb-A  2.6  9.1  146   664    8   SOYBN:AF-A0A0R0FN05-F1 GAMMA-TUBULIN COMPLEX COMPONENT;
2108:  hcun-A  2.6  5.1  137   437    9   SOYBN:AF-I1J6N5-F1 AA_TRANS DOMAIN-CONTAINING PROTEIN;
2109:  g2h6-A  2.6  5.9   86   170    8   SOYBN:AF-I1JIY6-F1 MITOCHONDRIAL FISSION 1 PROTEIN;
2110:  hh9v-A  2.6 13.6   73   331    5   SOYBN:AF-A0A0R0HMB1-F1 RWP-RK DOMAIN-CONTAINING PROTEIN;
2111:  hyc8-A  2.6  7.6  134   337    9   SOYBN:AF-A0A0R0GU86-F1 SPX DOMAIN-CONTAINING PROTEIN;
2112:  hclj-A  2.6  4.0   64    79    9   SOYBN:AF-A0A0R0GT64-F1 UNCHARACTERIZED PROTEIN;
2113:  gyri-A  2.6  5.2  104   504    8   SOYBN:AF-I1KKA3-F1 MFS DOMAIN-CONTAINING PROTEIN;
2114:  hqse-A  2.6  7.2   60   267    8   SOYBN:AF-I1JHD7-F1 UNCHARACTERIZED PROTEIN;
2115:  hg7d-A  2.6 13.1   75   508    7   SOYBN:AF-I1L9W8-F1 PDZ DOMAIN-CONTAINING PROTEIN;
2116:  hc5y-A  2.6  4.4   94   624   11   SOYBN:AF-K7MXI5-F1 UNCHARACTERIZED PROTEIN;
2117:  hh3h-A  2.6  7.3   90   507   12   SOYBN:AF-K7LT44-F1 UNCHARACTERIZED PROTEIN;
2118:  g34s-A  2.6  5.3  125   470    6   SOYBN:AF-K7KWL2-F1 AA_TRANS DOMAIN-CONTAINING PROTEIN;
2119:  hb0k-A  2.6  5.5   95   238    6   SOYBN:AF-I1NIF3-F1 UNCHARACTERIZED PROTEIN;
2120:  hgy0-A  2.6  5.7   93   491   10   SOYBN:AF-I1N3G3-F1 UNCHARACTERIZED PROTEIN;
2121:  hnif-A  2.6  5.5   94   888    2   SOYBN:AF-K7KZ74-F1 UNCHARACTERIZED PROTEIN;
2122:  htva-A  2.6  7.0  147   396    8   SOYBN:AF-K7K4H2-F1 UNCHARACTERIZED PROTEIN;
2123:  high-A  2.6 16.8   96   165   10   SOYBN:AF-I1J6F6-F1 UNCHARACTERIZED PROTEIN;
2124:  gy6q-A  2.6  3.7   70   209    1   SOYBN:AF-I1LT16-F1 UNCHARACTERIZED PROTEIN;
2125:  hotg-A  2.6  3.2   66   131    8   SOYBN:AF-K7KV89-F1 UNCHARACTERIZED PROTEIN;
2126:  g1to-A  2.6  4.9   53   120    9   SOYBN:AF-A0A0R0EIK8-F1 UNCHARACTERIZED PROTEIN;
2127:  ho08-A  2.6  6.5   64    78    8   SOYBN:AF-C6T074-F1 MITOCHONDRIAL IMPORT INNER MEMBRANE TRANSLOCASE S
2128:  hikr-A  2.6  5.4   75    91    5   SOYBN:AF-K7MZL4-F1 UNCHARACTERIZED PROTEIN;
2129:  hatw-A  2.6  7.2   90   165    9   SOYBN:AF-C6SYG4-F1 CASP-LIKE PROTEIN;
2130:  hsae-A  2.6  6.2   50   105    8   SOYBN:AF-K7KF87-F1 UNCHARACTERIZED PROTEIN;
2131:  hft5-A  2.6  7.0  139   750   12   SOYBN:AF-I1KFG0-F1 UNCHARACTERIZED PROTEIN;
2132:  h2la-A  2.6  6.6   94   567    7   SOYBN:AF-I1M0K4-F1 UNCHARACTERIZED PROTEIN;
2133:  hqpy-A  2.6  5.1   56   561    4   SOYBN:AF-A0A0R0FTP5-F1 DNA POLYMERASE EPSILON SUBUNIT;
2134:  hpcp-A  2.6  9.5   70   108    6   SOYBN:AF-K7L1Z1-F1 MITOCHONDRIAL PYRUVATE CARRIER;
2135:  h2iv-A  2.6  5.9   82   425    7   SOYBN:AF-I1KL90-F1 UNCHARACTERIZED PROTEIN;
2136:  hmt3-A  2.6  2.5   44   120    5   SOYBN:AF-A0A0R0FFA0-F1 UNCHARACTERIZED PROTEIN;
2137:  hs3r-A  2.6  3.0   60    63    8   SOYBN:AF-K7L6X3-F1 UNCHARACTERIZED PROTEIN;
2138:  hric-A  2.6  8.5  110   236   10   SOYBN:AF-K7MTS2-F1 UNCHARACTERIZED PROTEIN;
2139:  hj5u-A  2.5  4.2   96  1020    8   SOYBN:AF-K7MDX5-F1 UNCHARACTERIZED PROTEIN;
2140:  g61m-A  2.5  5.2   77   102    5   SOYBN:AF-K7K4E0-F1 UNCHARACTERIZED PROTEIN;
2141:  hkea-A  2.5 10.6  127   652    6   SOYBN:AF-I1KH49-F1 AB HYDROLASE-1 DOMAIN-CONTAINING PROTEIN;
2142:  hymp-A  2.5  7.0   88   223    6   SOYBN:AF-I1JQT2-F1 PMEI DOMAIN-CONTAINING PROTEIN;
2143:  gxr9-A  2.5  3.7   52   118   10   SOYBN:AF-I1LWC8-F1 UNCHARACTERIZED PROTEIN;
2144:  hnnl-A  2.5  4.2   68   389    4   SOYBN:AF-I1LD97-F1 UNCHARACTERIZED PROTEIN;
2145:  hkm2-A  2.5  9.0   94   348    6   SOYBN:AF-K7LCP7-F1 ALA-INTERACTING SUBUNIT;
2146:  ht5c-A  2.5  3.5   56   346    5   SOYBN:AF-I1JBH4-F1 J DOMAIN-CONTAINING PROTEIN;
2147:  hfqm-A  2.5  2.5   41   172   10   SOYBN:AF-I1N5T7-F1 UNCHARACTERIZED PROTEIN;
2148:  huhm-A  2.5 11.2   80   175   10   SOYBN:AF-K7M2U3-F1 TERPENE_SYNTH_C DOMAIN-CONTAINING PROTEIN;
2149:  g4xd-A  2.5  6.3  101  1220    4   SOYBN:AF-K7M4E9-F1 KINESIN MOTOR DOMAIN-CONTAINING PROTEIN;
2150:  g1aw-A  2.5  7.2  109   589    3   SOYBN:AF-I1MD76-F1 RBR-TYPE E3 UBIQUITIN TRANSFERASE;
2151:  hsfq-A  2.5 15.3  120   906    5   SOYBN:AF-K7K9P4-F1 LETM1 DOMAIN-CONTAINING PROTEIN;
2152:  hqjn-A  2.5 11.0   60    83    7   SOYBN:AF-A0A0R0FWM6-F1 MYB_DNA-BIND_3 DOMAIN-CONTAINING PROTEIN;
2153:  hgqq-A  2.5  9.9  105   215    7   SOYBN:AF-I1LWB2-F1 UNCHARACTERIZED PROTEIN;
2154:  g2mf-A  2.5  3.6   79   289    3   SOYBN:AF-I1MYX8-F1 ALPHA-SNAP PROTEIN;
2155:  h0qj-A  2.5  7.2   70   192    7   SOYBN:AF-C6T347-F1 UNCHARACTERIZED PROTEIN;
2156:  g8ae-A  2.5 11.8  131   366    8   SOYBN:AF-I1JKG7-F1 PEROXISOMAL MEMBRANE PROTEIN PEX16;
2157:  hwld-A  2.5  6.9   89   195   16   SOYBN:AF-I1LET5-F1 UNCHARACTERIZED PROTEIN;
2158:  g2tl-A  2.5  7.6  100   843    5   SOYBN:AF-I1KY00-F1 PROTEIN VACUOLELESS1;
2159:  gy8g-A  2.5 10.6   63   540   14   SOYBN:AF-I1MNH6-F1 GRAS FAMILY PROTEIN;
2160:  gzt0-A  2.5  9.5  107   393    6   SOYBN:AF-K7MQB6-F1 TPT DOMAIN-CONTAINING PROTEIN;
2161:  hyf4-A  2.5  7.5  160  1107    7   SOYBN:AF-I1LUH9-F1 PHOSPHOLIPID-TRANSPORTING ATPASE;
2162:  hkng-A  2.5  4.7   84   495   11   SOYBN:AF-A0A0R0FEN6-F1 PROTEIN ZIP4 HOMOLOG;
2163:  g502-A  2.5  4.8   58   156    2   SOYBN:AF-A0A0R0IAV0-F1 UNCHARACTERIZED PROTEIN;
2164:  g1b4-A  2.5  8.1   61   600    2   SOYBN:AF-K7KUM7-F1 GRAS DOMAIN-CONTAINING PROTEIN;
2165:  g7gg-A  2.5  4.5   97   157    8   SOYBN:AF-A0A0R0K818-F1 UNCHARACTERIZED PROTEIN;
2166:  g7i3-A  2.5  5.9   64    75    0   SOYBN:AF-A0A0R0FJF3-F1 UNCHARACTERIZED PROTEIN;
2167:  g1yv-A  2.5 10.2   80   861    8   SOYBN:AF-I1N1F3-F1 GLYCO_TRANSF_20 DOMAIN-CONTAINING PROTEIN;
2168:  hurt-A  2.5  7.5   83   168    7   SOYBN:AF-A0A0R0JUF4-F1 UNCHARACTERIZED PROTEIN;
2169:  g9gj-A  2.5 12.6   63  1095    3   SOYBN:AF-I1M0P9-F1 TIR DOMAIN-CONTAINING PROTEIN;
2170:  hnwp-A  2.5  7.4   70   200    6   SOYBN:AF-A0A0R0HBW1-F1 PHYTOCYANIN DOMAIN-CONTAINING PROTEIN;
2171:  hrsv-A  2.5  6.5   87   324    7   SOYBN:AF-I1LVK7-F1 WRKY DOMAIN-CONTAINING PROTEIN;
2172:  g7wx-A  2.5  6.8  114   615   11   SOYBN:AF-I1J530-F1 NPH3 DOMAIN-CONTAINING PROTEIN;
2173:  h1fg-A  2.5 10.1  117   554    3   SOYBN:AF-K7MEC9-F1 BROMO DOMAIN-CONTAINING PROTEIN;
2174:  hzbs-A  2.5  6.1  132   495    8   SOYBN:AF-I1LEY5-F1 UNCHARACTERIZED PROTEIN;
2175:  hyi8-A  2.5  5.3  130   227    6   SOYBN:AF-A0A0R0K6T2-F1 CND1 DOMAIN-CONTAINING PROTEIN;
2176:  hqc7-A  2.5  7.4  105   543    5   SOYBN:AF-K7KP05-F1 SWIB DOMAIN-CONTAINING PROTEIN;
2177:  hx6f-A  2.5  5.0  141   423    5   SOYBN:AF-A0A0R0HNR6-F1 AA_TRANS DOMAIN-CONTAINING PROTEIN;
2178:  hz2q-A  2.5 10.1  119   825    7   SOYBN:AF-I1LD20-F1 PROTEIN KINASE DOMAIN-CONTAINING PROTEIN;
2179:  hw7c-A  2.5  5.0  110   414    9   SOYBN:AF-A0A0R0KSR9-F1 UNCHARACTERIZED PROTEIN;
2180:  hbc6-A  2.5  8.1   70   117    9   SOYBN:AF-A0A0R0KKA8-F1 UNCHARACTERIZED PROTEIN;
2181:  g9y6-A  2.5  4.3   52    68    6   SOYBN:AF-K7LNH9-F1 UNCHARACTERIZED PROTEIN;
2182:  g1d8-A  2.5  4.3   88   167    8   SOYBN:AF-K7L3U1-F1 UNCHARACTERIZED PROTEIN;
2183:  hez8-A  2.5 17.5  100  1096    9   SOYBN:AF-I1MZF2-F1 CND3 DOMAIN-CONTAINING PROTEIN;
2184:  gyl5-A  2.5  4.0   80   309    5   SOYBN:AF-A0A368UHB0-F1 UNCHARACTERIZED PROTEIN;
2185:  h3jd-A  2.5  6.7   86   189    8   SOYBN:AF-K7MJS6-F1 PMEI DOMAIN-CONTAINING PROTEIN;
2186:  hrcf-A  2.5  8.2  116   265    9   SOYBN:AF-I1ML76-F1 T-SNARE COILED-COIL HOMOLOGY DOMAIN-CONTAINING PR
2187:  hx30-A  2.5  8.7   75   482    7   SOYBN:AF-K7LWX1-F1 PBPE DOMAIN-CONTAINING PROTEIN;
2188:  hbux-A  2.5  7.4   73   209    8   SOYBN:AF-K7MR95-F1 UNCHARACTERIZED PROTEIN;
2189:  ho8c-A  2.5  7.0   60   558    5   SOYBN:AF-I1JET4-F1 UNCHARACTERIZED PROTEIN;
2190:  g0l0-A  2.5  4.5   62   111   10   SOYBN:AF-I1JIJ6-F1 UNCHARACTERIZED PROTEIN;
2191:  hrzx-A  2.5  5.9   89   185    6   SOYBN:AF-C6SZI3-F1 HVA22-LIKE PROTEIN;
2192:  hzlr-A  2.5  6.7  128  1117    9   SOYBN:AF-K7MX81-F1 UNCHARACTERIZED PROTEIN;
2193:  hsy2-A  2.5  4.1   61   564    5   SOYBN:AF-I1M7J9-F1 UNCHARACTERIZED PROTEIN;
2194:  hxm5-A  2.5  6.5   58   891    5   SOYBN:AF-K7K441-F1 UNCHARACTERIZED PROTEIN;
2195:  g76v-A  2.5  6.9   58    71    9   SOYBN:AF-K7L1E0-F1 UNCHARACTERIZED PROTEIN;
2196:  hh3t-A  2.5  8.2   92   107   14   SOYBN:AF-K7KSK3-F1 UNCHARACTERIZED PROTEIN;
2197:  hc5u-A  2.5  9.6  132   309   15   SOYBN:AF-I1KNS8-F1 UNCHARACTERIZED PROTEIN;
2198:  g573-A  2.5  4.1   74   105   14   SOYBN:AF-K7KSD2-F1 UNCHARACTERIZED PROTEIN;
2199:  hh71-A  2.5 10.8  127   820    3   SOYBN:AF-K7L5K7-F1 POTASSIUM TRANSPORTER;
2200:  h1z0-A  2.5  5.1   70   231    4   SOYBN:AF-C6T0L9-F1 UNCHARACTERIZED PROTEIN;
2201:  hwqn-A  2.5  8.7  135   588   10   SOYBN:AF-I1LZA1-F1 NODULIN-LIKE DOMAIN-CONTAINING PROTEIN;
2202:  hsh6-A  2.5  6.4   63   126    5   SOYBN:AF-A0A0R0FCU0-F1 UNCHARACTERIZED PROTEIN;
2203:  hdsb-A  2.5  9.5  109   629    6   SOYBN:AF-I1L0X1-F1 PECTINESTERASE;
2204:  hoxa-A  2.5  9.7   93   290    6   SOYBN:AF-A0A0R0ENH2-F1 F-BOX DOMAIN-CONTAINING PROTEIN;
2205:  g9eh-A  2.5  4.7   95   316    8   SOYBN:AF-A0A0R0KXL7-F1 BIDIRECTIONAL SUGAR TRANSPORTER SWEET;
2206:  hsdo-A  2.5  4.9  112   254    6   SOYBN:AF-I1KAN3-F1 BIDIRECTIONAL SUGAR TRANSPORTER SWEET;
2207:  hhd4-A  2.5 10.6  119   398    8   SOYBN:AF-A0A0R0FZT1-F1 DUF4371 DOMAIN-CONTAINING PROTEIN;
2208:  g364-A  2.5  3.7   57    67    9   SOYBN:AF-A0A0R0INH8-F1 UNCHARACTERIZED PROTEIN;
2209:  ho8e-A  2.5  8.1   50   228    8   SOYBN:AF-I1KBJ7-F1 GERMIN-LIKE PROTEIN;
2210:  gx4r-A  2.5  7.0  122   580    6   SOYBN:AF-I1LJH6-F1 UNCHARACTERIZED PROTEIN;
2211:  g314-A  2.5 10.3   83   239    4   SOYBN:AF-I1N2Y0-F1 PHD-TYPE DOMAIN-CONTAINING PROTEIN;
2212:  g8xz-A  2.5  4.1   69   186   13   SOYBN:AF-A0A0R0GYL3-F1 UNCHARACTERIZED PROTEIN;
2213:  g6sy-A  2.5  7.5   98   149   10   SOYBN:AF-A0A0R0L5E9-F1 UNCHARACTERIZED PROTEIN;
2214:  hbt2-A  2.5  9.2  106   334    7   SOYBN:AF-A0A0R0G3R9-F1 UNCHARACTERIZED PROTEIN;
2215:  hwqd-A  2.5  4.5  116   280    7   SOYBN:AF-C6T950-F1 BIDIRECTIONAL SUGAR TRANSPORTER SWEET;
2216:  g2w3-A  2.5  6.6   94   377    5   SOYBN:AF-A0A0R0FE42-F1 BAG DOMAIN-CONTAINING PROTEIN;
2217:  hyj3-A  2.5  4.6   62    93    8   SOYBN:AF-C6SZL5-F1 UNCHARACTERIZED PROTEIN;
2218:  hj7c-A  2.5 10.9  108   705    9   SOYBN:AF-E2FKH4-F1 SIEVE ELEMENT OCCLUSION D;
2219:  g7xj-A  2.5  3.6   54   286    7   SOYBN:AF-I1K7I4-F1 UNCHARACTERIZED PROTEIN;
2220:  g0je-A  2.5 11.2   98   353    8   SOYBN:AF-A0A0R0IDN1-F1 CNNM TRANSMEMBRANE DOMAIN-CONTAINING PROTEIN;
2221:  g1kl-A  2.5  3.4   66   172    6   SOYBN:AF-K7LI26-F1 UNCHARACTERIZED PROTEIN;
2222:  h0qs-A  2.5  8.0   75   118    9   SOYBN:AF-K7MTW6-F1 UNCHARACTERIZED PROTEIN;
2223:  hne3-A  2.5  6.1  102   715    5   SOYBN:AF-I1MU01-F1 UBIQUITIN-LIKE DOMAIN-CONTAINING PROTEIN;
2224:  hsrt-A  2.5 19.7   82  1362    5   SOYBN:AF-I1JFC3-F1 UNCHARACTERIZED PROTEIN;
2225:  g523-A  2.5  3.5   72   210    6   SOYBN:AF-A0A0R0I8X6-F1 PMEI DOMAIN-CONTAINING PROTEIN;
2226:  hr4a-A  2.5  7.1   60   329    7   SOYBN:AF-K7KY76-F1 B-LIKE CYCLIN;
2227:  g47i-A  2.5  1.5   44   197    7   SOYBN:AF-I1KJH7-F1 ATP-SYNT_DE_N DOMAIN-CONTAINING PROTEIN;
2228:  hkwn-A  2.5 10.1  100   501    4   SOYBN:AF-A0A0R4J3X7-F1 MFS DOMAIN-CONTAINING PROTEIN;
2229:  gx97-A  2.5 16.7   85   972    1   SOYBN:AF-I1KNG6-F1 LEUCYL-TRNA SYNTHETASE;
2230:  hrv9-A  2.5  4.8   64   195    6   SOYBN:AF-K7KYY0-F1 UNCHARACTERIZED PROTEIN;
2231:  g33q-A  2.5 19.0   98   671    8   SOYBN:AF-A0A0R0EDY2-F1 UNCHARACTERIZED PROTEIN;
2232:  hk81-A  2.5 16.0   79   700    3   SOYBN:AF-K7LQZ3-F1 PROTEIN KINASE DOMAIN-CONTAINING PROTEIN;
2233:  hn13-A  2.5  6.1  102   708    8   SOYBN:AF-A0A0R0KVA8-F1 UNCHARACTERIZED PROTEIN;
2234:  hs9f-A  2.5  7.2   78   307   15   SOYBN:AF-I1N887-F1 J DOMAIN-CONTAINING PROTEIN;
2235:  hneu-A  2.5  7.9   90   470   10   SOYBN:AF-A0A368UH58-F1 UNCHARACTERIZED PROTEIN;
2236:  h1eg-A  2.5  7.8  112   311   13   SOYBN:AF-I1LH85-F1 UNCHARACTERIZED PROTEIN;
2237:  gzjf-A  2.5 10.4  106   356    8   SOYBN:AF-I1K448-F1 SH3 DOMAIN-CONTAINING PROTEIN;
2238:  g9tf-A  2.5  3.9   95   170    8   SOYBN:AF-K7K2H6-F1 GLYCO_HYDRO81C DOMAIN-CONTAINING PROTEIN;
2239:  hb9a-A  2.5  2.7   66   138    8   SOYBN:AF-A0A0R0KFF0-F1 UNCHARACTERIZED PROTEIN;
2240:  hu59-A  2.5  9.3  116   623    4   SOYBN:AF-A0A368UH32-F1 BROMO DOMAIN-CONTAINING PROTEIN;
2241:  hizf-A  2.5  5.2   88   370    7   SOYBN:AF-K7KIH7-F1 UNCHARACTERIZED PROTEIN;
2242:  g2mb-A  2.5  8.2  131   451    8   SOYBN:AF-K7M8X1-F1 RING-TYPE DOMAIN-CONTAINING PROTEIN;
2243:  g6b8-A  2.5  4.5   51   100    2   SOYBN:AF-Q2PMU1-F1 30S RIBOSOMAL PROTEIN S14, CHLOROPLASTIC;
2244:  hqmi-A  2.5  5.8   65    87    5   SOYBN:AF-I1KXK6-F1 SPLICING FACTOR SUBUNIT;
2245:  g2tm-A  2.5 10.8  134   539    6   SOYBN:AF-I1MYX9-F1 UNCHARACTERIZED PROTEIN;
2246:  g895-A  2.5 11.9   79   366    3   SOYBN:AF-I1KT40-F1 TREHALOSE 6-PHOSPHATE PHOSPHATASE;
2247:  hmrw-A  2.5  5.0   93   211    9   SOYBN:AF-C6TJF4-F1 GLTP DOMAIN-CONTAINING PROTEIN;
2248:  h262-A  2.5 15.4  121  1003    8   SOYBN:AF-I1JKA3-F1 UNCHARACTERIZED PROTEIN;
2249:  gzue-A  2.5 11.9   98   530    2   SOYBN:AF-I1MN90-F1 ALDEHYDE DEHYDROGENASE;
2250:  g4ld-A  2.5  6.1   69   309    6   SOYBN:AF-A0A0R0ID96-F1 WAT1-RELATED PROTEIN;
2251:  g7yk-A  2.5 11.5   65    98   12   SOYBN:AF-K7L1A9-F1 UNCHARACTERIZED PROTEIN;
2252:  g633-A  2.5 16.3   78   966    4   SOYBN:AF-A0A0R0FT79-F1 TIR DOMAIN-CONTAINING PROTEIN;
2253:  htbt-A  2.5  4.4  114   517    5   SOYBN:AF-I1JKR8-F1 PECTINESTERASE;
2254:  hy12-A  2.5  5.6   78   138   10   SOYBN:AF-A0A0R0HNP3-F1 UNCHARACTERIZED PROTEIN;
2255:  g7jn-A  2.5  4.8   95   266    4   SOYBN:AF-K7MEA1-F1 UNCHARACTERIZED PROTEIN;
2256:  hzsg-A  2.5 10.9   86   370    5   SOYBN:AF-A0A0R0LDB9-F1 UNCHARACTERIZED PROTEIN;
2257:  g9yf-A  2.5  3.9   72   212    4   SOYBN:AF-I1K7G9-F1 UNCHARACTERIZED PROTEIN;
2258:  htkr-A  2.5  4.1   54    82    7   SOYBN:AF-A0A0R0EMB9-F1 UNCHARACTERIZED PROTEIN;
2259:  h2gg-A  2.5  4.0   86   162    9   SOYBN:AF-C6T477-F1 UNCHARACTERIZED PROTEIN;
2260:  hk6p-A  2.5 11.5   77   245    3   SOYBN:AF-I1JJ04-F1 RETICULON-LIKE PROTEIN;
2261:  gzyh-A  2.5 11.5   99   565   10   SOYBN:AF-I1M7E5-F1 3-HYDROXY-3-METHYLGLUTARYL COENZYME A REDUCTASE;
2262:  h2h1-A  2.5  9.8  132   844    5   SOYBN:AF-I1JNM3-F1 GAMMA-TUBULIN COMPLEX COMPONENT;
2263:  hhsg-A  2.5 17.4  100   681    6   SOYBN:AF-A0A0R0K2V9-F1 V-TYPE PROTON ATPASE SUBUNIT A;
2264:  g2ij-A  2.5  4.8   75   481    4   SOYBN:AF-K7M485-F1 UNCHARACTERIZED PROTEIN;
2265:  g5ge-A  2.5  8.0  110  1002    6   SOYBN:AF-I1K7W7-F1 GAMMA-TUBULIN COMPLEX COMPONENT;
2266:  g22v-A  2.5  5.3   67    91    3   SOYBN:AF-A0A0R0GC04-F1 UNCHARACTERIZED PROTEIN;
2267:  g5cv-A  2.5 11.9  136   339    8   SOYBN:AF-I1M0V9-F1 J DOMAIN-CONTAINING PROTEIN;
2268:  hmmn-A  2.5  8.1   88   548    5   SOYBN:AF-K7K7C1-F1 UNCHARACTERIZED PROTEIN;
2269:  hdcv-A  2.5  4.0   85   493    6   SOYBN:AF-K7M076-F1 UNCHARACTERIZED PROTEIN;
2270:  h2ra-A  2.5  8.5   76   302    5   SOYBN:AF-K7KN09-F1 UNCHARACTERIZED PROTEIN;
2271:  hfgp-A  2.5 11.2   54   262    9   SOYBN:AF-I1KH00-F1 CUE DOMAIN-CONTAINING PROTEIN;
2272:  g7pc-A  2.5  3.9   90   758    9   SOYBN:AF-K7M7V6-F1 DYW_DEAMINASE DOMAIN-CONTAINING PROTEIN;
2273:  g37i-A  2.5 16.8  103   731    7   SOYBN:AF-K7MLU1-F1 TLDC DOMAIN-CONTAINING PROTEIN;
2274:  hmog-A  2.5  3.5   72   110    8   SOYBN:AF-A0A0R0KDK7-F1 UNCHARACTERIZED PROTEIN;
2275:  hssr-A  2.5  5.8   84   414    7   SOYBN:AF-I1L420-F1 UNCHARACTERIZED PROTEIN;
2276:  g5ff-A  2.5 12.2  101   524    9   SOYBN:AF-I1JYR4-F1 UNCHARACTERIZED PROTEIN;
2277:  h0hv-A  2.5  5.0  101   506    5   SOYBN:AF-A0A0R0KFS1-F1 UNCHARACTERIZED PROTEIN;
2278:  hu45-A  2.5  6.0   62    74    6   SOYBN:AF-K7LGY9-F1 UNCHARACTERIZED PROTEIN;
2279:  hsy7-A  2.5  8.0  102   124    6   SOYBN:AF-K7KDU8-F1 UNCHARACTERIZED PROTEIN;
2280:  hbvp-A  2.5  4.1   70   116    6   SOYBN:AF-I1L740-F1 NON-SPECIFIC LIPID-TRANSFER PROTEIN;
2281:  hqt7-A  2.5  5.6   88   273    6   SOYBN:AF-K7KKU0-F1 UNCHARACTERIZED PROTEIN;
2282:  g1qt-A  2.5  4.8   93   718    2   SOYBN:AF-I1MAJ1-F1 CYCLIC NUCLEOTIDE-BINDING DOMAIN-CONTAINING PROTE
2283:  hp9x-A  2.5  5.5  144  1018    3   SOYBN:AF-I1LCE0-F1 UNCHARACTERIZED PROTEIN;
2284:  her7-A  2.5  3.8   95   215    7   SOYBN:AF-Q2PMQ5-F1 CYTOCHROME B6;
2285:  huxy-A  2.5  9.3   81   290    4   SOYBN:AF-A0A0R0EWB7-F1 UNCHARACTERIZED PROTEIN;
2286:  hmir-A  2.5  8.0   90   129    6   SOYBN:AF-K7M581-F1 UNCHARACTERIZED PROTEIN;
2287:  hgaa-A  2.5 10.4   63   142    3   SOYBN:AF-K7KQ67-F1 UNCHARACTERIZED PROTEIN;
2288:  g1ic-A  2.5  6.2  107   324    8   SOYBN:AF-I1L796-F1 UNCHARACTERIZED PROTEIN;
2289:  g1o0-A  2.5  4.7   50   100    8   SOYBN:AF-M1FQJ9-F1 RIBOSOMAL PROTEIN SUBUNIT S14;
2290:  hkr1-A  2.5  3.2   76   504    4   SOYBN:AF-I1KMT7-F1 MPN DOMAIN-CONTAINING PROTEIN;
2291:  g5q5-A  2.5  6.0   85   307    8   SOYBN:AF-A0A0R0GFT7-F1 UNCHARACTERIZED PROTEIN;
2292:  g79c-A  2.5  5.4  115   396    4   SOYBN:AF-I1LX03-F1 UNCHARACTERIZED PROTEIN;
2293:  gy9p-A  2.5  4.4   79   339    8   SOYBN:AF-I1LUP3-F1 UNCHARACTERIZED PROTEIN;
2294:  hxpk-A  2.5  5.2  100   407    8   SOYBN:AF-I1M6P3-F1 CYTOCHROME B561 AND DOMON DOMAIN-CONTAINING PROTE
2295:  hhtb-A  2.5  4.7   94   197    7   SOYBN:AF-K7MXL0-F1 CASP-LIKE PROTEIN;
2296:  g8ga-A  2.5  5.3  125  1139    4   SOYBN:AF-A0A0R0HCX2-F1 UNCHARACTERIZED PROTEIN;
2297:  gx6x-A  2.5 15.5  143   454    4   SOYBN:AF-I1N8L1-F1 S-ACYLTRANSFERASE;
2298:  hfwl-A  2.5  5.6  101   425   10   SOYBN:AF-I1JAU3-F1 UNCHARACTERIZED PROTEIN;
2299:  g1ia-A  2.5  8.7  132   589    8   SOYBN:AF-K7LTP0-F1 NODULIN-LIKE DOMAIN-CONTAINING PROTEIN;
2300:  h1wh-A  2.5 12.6  125   791    9   SOYBN:AF-I1KPG5-F1 POTASSIUM TRANSPORTER;
2301:  hdzu-A  2.5  3.9   94   235    6   SOYBN:AF-I1L6Q5-F1 UNCHARACTERIZED PROTEIN;
2302:  hnmz-A  2.5  4.2   74   589    4   SOYBN:AF-K7L7E1-F1 UNCHARACTERIZED PROTEIN;
2303:  hbgf-A  2.5  7.7  105   473    7   SOYBN:AF-Q2PMT9-F1 PHOTOSYSTEM II CP43 REACTION CENTER PROTEIN;
2304:  hb3x-A  2.5  8.9  114   198    4   SOYBN:AF-K7MDJ7-F1 ABC TRANSMEMBRANE TYPE-1 DOMAIN-CONTAINING PROTEI
2305:  hafe-A  2.5  4.1   79   722    5   SOYBN:AF-K7M315-F1 UNCHARACTERIZED PROTEIN;
2306:  hrru-A  2.5  6.7   79   197    9   SOYBN:AF-I1JQM3-F1 PMEI DOMAIN-CONTAINING PROTEIN;
2307:  hsy9-A  2.5  9.3  141   473    6   SOYBN:AF-I1KB54-F1 RING-TYPE DOMAIN-CONTAINING PROTEIN;
2308:  htd0-A  2.5  9.5   98   242    4   SOYBN:AF-I1JDY3-F1 CYTOCHROME B561 DOMAIN-CONTAINING PROTEIN;
2309:  g6vn-A  2.5  5.2   78   193   12   SOYBN:AF-C6SXZ3-F1 CASP-LIKE PROTEIN 1D1;
2310:  g6sb-A  2.5  3.6   75   218    7   SOYBN:AF-A0A368UM86-F1 ENDOPLASMIC RETICULUM TRANSMEMBRANE PROTEIN;
2311:  he7v-A  2.5  4.9  132   436    6   SOYBN:AF-I1LMW8-F1 AA_TRANS DOMAIN-CONTAINING PROTEIN;
2312:  g0x7-A  2.5  5.4   51    69   14   SOYBN:AF-I1N7T6-F1 UNCHARACTERIZED PROTEIN;
2313:  h1d3-A  2.5  2.6   44    69    9   SOYBN:AF-A0A0R0K5U2-F1 UNCHARACTERIZED PROTEIN;
2314:  hg1n-A  2.5  9.2  102   252   10   SOYBN:AF-K7MUH1-F1 RING-CH-TYPE DOMAIN-CONTAINING PROTEIN;
2315:  hbdp-A  2.5  9.0   73   121    7   SOYBN:AF-K7K9U0-F1 UNCHARACTERIZED PROTEIN;
2316:  gywd-A  2.5 10.0   96   211    6   SOYBN:AF-A0A0R0GPH9-F1 UNCHARACTERIZED PROTEIN;
2317:  ha0i-A  2.5  7.3   96   671   13   SOYBN:AF-K7MZT1-F1 ALKALINE/NEUTRAL INVERTASE;
2318:  h3zm-A  2.5  9.6  131   587    5   SOYBN:AF-I1N7S9-F1 NODULIN-LIKE DOMAIN-CONTAINING PROTEIN;
2319:  h237-A  2.5 10.8   66   656    8   SOYBN:AF-K7L2P2-F1 PLUS3 DOMAIN-CONTAINING PROTEIN;
2320:  hm2s-A  2.5  5.0   61   363    8   SOYBN:AF-I1JZ54-F1 AAA DOMAIN-CONTAINING PROTEIN;
2321:  hjk4-A  2.5  5.6  124  1311   10   SOYBN:AF-A0A0R0GBV5-F1 SPOC DOMAIN-CONTAINING PROTEIN;
2322:  g46j-A  2.5 17.9   98   487   10   SOYBN:AF-I1N151-F1 PHD_OBERON DOMAIN-CONTAINING PROTEIN;
2323:  hgbu-A  2.5  6.5   54    61   11   SOYBN:AF-A0A0R0KD04-F1 UNCHARACTERIZED PROTEIN;
2324:  hlf8-A  2.5  5.7   73   657    5   SOYBN:AF-K7N1P6-F1 UNCHARACTERIZED PROTEIN;
2325:  h19p-A  2.5  8.6  101  1179    4   SOYBN:AF-K7MJ17-F1 PROTEIN KINASE DOMAIN-CONTAINING PROTEIN;
2326:  hrsu-A  2.5  7.9  121   276    4   SOYBN:AF-I1MCZ0-F1 UNCHARACTERIZED PROTEIN;
2327:  hqvf-A  2.5  8.0   74   270    3   SOYBN:AF-K7KVZ0-F1 RING-CH-TYPE DOMAIN-CONTAINING PROTEIN;
2328:  h1hx-A  2.5  5.7   54    78    6   SOYBN:AF-A0A0R0GNB9-F1 UNCHARACTERIZED PROTEIN;
2329:  gw93-A  2.5  6.0   76   259    9   SOYBN:AF-I1JAJ4-F1 UNCHARACTERIZED PROTEIN;
2330:  hho0-A  2.5  6.2   71   541    4   SOYBN:AF-I1KNX5-F1 ALDEHYDE DEHYDROGENASE;
2331:  hm4b-A  2.5  8.8  104   477    5   SOYBN:AF-I1MRF9-F1 UNCHARACTERIZED PROTEIN;
2332:  g6eu-A  2.5 11.0   95   356    4   SOYBN:AF-A0A0R0IB04-F1 UNCHARACTERIZED PROTEIN;
2333:  hfm3-A  2.5  8.3   72   110    8   SOYBN:AF-A0A0R0FH43-F1 UNCHARACTERIZED PROTEIN;
2334:  hlbg-A  2.5  3.9   71   151    8   SOYBN:AF-A0A0R0FMG9-F1 PMEI DOMAIN-CONTAINING PROTEIN;
2335:  hrgx-A  2.5 11.5  117   238    7   SOYBN:AF-I1KLK8-F1 UNCHARACTERIZED PROTEIN;
2336:  ho4h-A  2.5  7.0  139   453    6   SOYBN:AF-K7M5T1-F1 AA_TRANS DOMAIN-CONTAINING PROTEIN;
2337:  gxgq-A  2.5  5.8   55    88   11   SOYBN:AF-A0A0R0JKZ4-F1 UNCHARACTERIZED PROTEIN;
2338:  he8o-A  2.5  5.7   55    70    9   SOYBN:AF-I1MYH1-F1 PROTEIN KISH;
2339:  hco0-A  2.5  8.0   74   834    5   SOYBN:AF-K7L7I9-F1 UNCHARACTERIZED PROTEIN;
2340:  gxnm-A  2.5  8.6  132   885    8   SOYBN:AF-G8GVE0-F1 HEAVY METAL ATPASE 3W;
2341:  hli6-A  2.5  6.6  107   562    7   SOYBN:AF-A0A0R0G2T3-F1 PECTINESTERASE;
2342:  hrgr-A  2.5  6.5   89   214    6   SOYBN:AF-I1LNR9-F1 PMEI DOMAIN-CONTAINING PROTEIN;
2343:  gywi-A  2.4  4.7   69   202    7   SOYBN:AF-I1MNK1-F1 UNCHARACTERIZED PROTEIN;
2344:  g3wl-A  2.4  6.0   51    70   27   SOYBN:AF-I1N7T5-F1 UNCHARACTERIZED PROTEIN;
2345:  hy6c-A  2.4  4.4  112   952   12   SOYBN:AF-A0A368UIV4-F1 UNCHARACTERIZED PROTEIN;
2346:  hyko-A  2.4 11.1   76   723    3   SOYBN:AF-A0A0R0EJF1-F1 TIR DOMAIN-CONTAINING PROTEIN;
2347:  g7im-A  2.4  8.5  149   481    5   SOYBN:AF-I1JKB4-F1 PRONE DOMAIN-CONTAINING PROTEIN;
2348:  g6d1-A  2.4 11.8   87   862    1   SOYBN:AF-I1LSH8-F1 GLYCO_TRANSF_20 DOMAIN-CONTAINING PROTEIN;
2349:  g3f6-A  2.4  9.4   71    90   10   SOYBN:AF-A0A0R0LN55-F1 UNCHARACTERIZED PROTEIN;
2350:  g7f6-A  2.4  1.5   36    60    3   SOYBN:AF-A0A0R0E3I5-F1 UNCHARACTERIZED PROTEIN;
2351:  g0w7-A  2.4  3.9   91   265   11   SOYBN:AF-E9KNA3-F1 SGF14N;
2352:  hhlk-A  2.4  8.8   80   681    6   SOYBN:AF-I1KTL3-F1 RRM DOMAIN-CONTAINING PROTEIN;
2353:  hynv-A  2.4 10.7   79  1325    6   SOYBN:AF-A0A0R0K9P1-F1 ATP-DEPENDENT DNA HELICASE;
2354:  hv27-A  2.4  4.2   56    70   11   SOYBN:AF-A0A0R0FG97-F1 UNCHARACTERIZED PROTEIN;
2355:  hve4-A  2.4 23.1  123   491    7   SOYBN:AF-A0A0R0K9Y8-F1 NA_H_EXCHANGER DOMAIN-CONTAINING PROTEIN;
2356:  hg9u-A  2.4 14.3   88   199    2   SOYBN:AF-A0A0R0GAI4-F1 UNCHARACTERIZED PROTEIN;
2357:  hmuf-A  2.4  5.0   90   206    3   SOYBN:AF-C6TCJ2-F1 CASP-LIKE PROTEIN 2A2;
2358:  g9ep-A  2.4  3.1   52   137   12   SOYBN:AF-K7LW57-F1 UNCHARACTERIZED PROTEIN;
2359:  hvpw-A  2.4 11.1   84   525    1   SOYBN:AF-I1J8X5-F1 GRAS DOMAIN-CONTAINING PROTEIN;
2360:  g04c-A  2.4  6.1  106   592   10   SOYBN:AF-I1LHJ7-F1 UNCHARACTERIZED PROTEIN;
2361:  habh-A  2.4  4.8  122   443   11   SOYBN:AF-I1M7N7-F1 AA_TRANS DOMAIN-CONTAINING PROTEIN;
2362:  hhno-A  2.4  5.2  142   450    8   SOYBN:AF-K7KMU6-F1 AA_TRANS DOMAIN-CONTAINING PROTEIN;
2363:  g9dl-A  2.4  4.9   80   152    9   SOYBN:AF-C6T7B9-F1 UNCHARACTERIZED PROTEIN;
2364:  hdzy-A  2.4  6.4  115   498    3   SOYBN:AF-A0A0R0HN40-F1 UNCHARACTERIZED PROTEIN;
2365:  g13y-A  2.4  7.8  102   116    3   SOYBN:AF-A0A0R0KC75-F1 UNCHARACTERIZED PROTEIN;
2366:  gyh7-A  2.4  6.2   77   129    6   SOYBN:AF-I1KJ86-F1 ENDOPLASMIC RETICULUM TRANSMEMBRANE PROTEIN;
2367:  g56t-A  2.4  5.3   60   159   10   SOYBN:AF-A0A368UGK6-F1 PHYTOCYANIN DOMAIN-CONTAINING PROTEIN;
2368:  hw1r-A  2.4 11.7   87   482    5   SOYBN:AF-I1N615-F1 AAA DOMAIN-CONTAINING PROTEIN;
2369:  hhlt-A  2.4 11.1  104   779   12   SOYBN:AF-A0A0R0H5G6-F1 UNCHARACTERIZED PROTEIN;
2370:  h3hl-A  2.4  9.2  127  2185    6   SOYBN:AF-K7KUE0-F1 C2 NT-TYPE DOMAIN-CONTAINING PROTEIN;
2371:  g3bm-A  2.4  9.0   84   253   10   SOYBN:AF-I1J7G7-F1 UNCHARACTERIZED PROTEIN;
2372:  h24l-A  2.4 14.3  105   317    7   SOYBN:AF-I1K9T1-F1 UNCHARACTERIZED PROTEIN;
2373:  ha9j-A  2.4  3.5   56   576    9   SOYBN:AF-K7MYF5-F1 UNCHARACTERIZED PROTEIN;
2374:  gyim-A  2.4 11.1   66    78    2   SOYBN:AF-C6TJQ7-F1 UNCHARACTERIZED PROTEIN;
2375:  h153-A  2.4  4.5   59   227    8   SOYBN:AF-K7N4I1-F1 PHYTOCYANIN DOMAIN-CONTAINING PROTEIN;
2376:  g3hs-A  2.4  5.2   97   509    7   SOYBN:AF-K7KAW8-F1 RING-TYPE E3 UBIQUITIN TRANSFERASE;
2377:  gw6l-A  2.4  6.4   92   413    8   SOYBN:AF-A0A0R0HW54-F1 UNCHARACTERIZED PROTEIN;
2378:  hc5k-A  2.4  5.4   73   556   10   SOYBN:AF-K7L1A8-F1 UNCHARACTERIZED PROTEIN;
2379:  hpgh-A  2.4  6.9   92   180   11   SOYBN:AF-I1MSS5-F1 CASP-LIKE PROTEIN;
2380:  hyks-A  2.4  4.0   58    94    9   SOYBN:AF-K7M392-F1 UNCHARACTERIZED PROTEIN;
2381:  g7e6-A  2.4  9.7   88   291    8   SOYBN:AF-I1JCB8-F1 UNCHARACTERIZED PROTEIN;
2382:  h3qw-A  2.4  7.2  127   386    7   SOYBN:AF-K7LC81-F1 GLYCEROPHOSPHOCHOLINE ACYLTRANSFERASE 1;
2383:  hkf5-A  2.4  4.4  122   411    7   SOYBN:AF-Q42807-F1 STEAROYL- 9-DESATURASE,
2384:  gzst-A  2.4  4.4   85   962    8   SOYBN:AF-K7MET7-F1 IMPORTIN N-TERMINAL DOMAIN-CONTAINING PROTEIN;
2385:  g86b-A  2.4  9.6  115   310   11   SOYBN:AF-I1NFD1-F1 UNCHARACTERIZED PROTEIN;
2386:  hmh6-A  2.4  4.5   94   603   12   SOYBN:AF-K7MAX8-F1 UNCHARACTERIZED PROTEIN;
2387:  hh11-A  2.4 10.4   84   518    5   SOYBN:AF-I1NAK1-F1 UNCHARACTERIZED PROTEIN;
2388:  hh0v-A  2.4  9.7   71   594   10   SOYBN:AF-A0A0R0L4Q8-F1 FATTY ACYL-COA REDUCTASE;
2389:  hghr-A  2.4  5.9  116   191    7   SOYBN:AF-I1ML54-F1 CALCIUM LOAD-ACTIVATED CALCIUM CHANNEL;
2390:  hfvo-A  2.4 22.1   89  1220    4   SOYBN:AF-A0A0R0LIK1-F1 UNCHARACTERIZED PROTEIN;
2391:  g0kp-A  2.4 14.0  136   718    7   SOYBN:AF-I1NHV3-F1 DUF4220 DOMAIN-CONTAINING PROTEIN;
2392:  g4x8-A  2.4  9.0   84   290   10   SOYBN:AF-K7MT64-F1 UNCHARACTERIZED PROTEIN;
2393:  g55j-A  2.4  7.9   58    67    5   SOYBN:AF-A0A0R0H421-F1 UNCHARACTERIZED PROTEIN;
2394:  hfhl-A  2.4 17.7   66  1085    5   SOYBN:AF-K7LQJ9-F1 TIR DOMAIN-CONTAINING PROTEIN;
2395:  g4nz-A  2.4  3.3   56    80    7   SOYBN:AF-K7LK46-F1 UNCHARACTERIZED PROTEIN;
2396:  g3gr-A  2.4  8.3   72   530    3   SOYBN:AF-A0A0R0EL68-F1 J DOMAIN-CONTAINING PROTEIN;
2397:  h3ob-A  2.4  8.4   88   697    2   SOYBN:AF-I1JSI5-F1 ARGININE DECARBOXYLASE;
2398:  g5dn-A  2.4  8.3   88   332    3   SOYBN:AF-K7K4Q5-F1 B-LIKE CYCLIN;
2399:  h2cz-A  2.4 13.9  143   386    7   SOYBN:AF-K7MVI9-F1 WAT1-RELATED PROTEIN;
2400:  hjjh-A  2.4  7.6   82   364    1   SOYBN:AF-K7LS56-F1 C2H2-TYPE DOMAIN-CONTAINING PROTEIN;
2401:  hc91-A  2.4  9.0   73    96    3   SOYBN:AF-A0A0R0GST8-F1 UNCHARACTERIZED PROTEIN;
2402:  g350-A  2.4 13.9   85  1020    7   SOYBN:AF-I1KW96-F1 UNCHARACTERIZED PROTEIN;
2403:  gz93-A  2.4  4.0   66   131    6   SOYBN:AF-I1M0N9-F1 UNCHARACTERIZED PROTEIN;
2404:  g9hd-A  2.4  7.7   59    67    5   SOYBN:AF-A0A0R0KW00-F1 UNCHARACTERIZED PROTEIN;
2405:  g2pj-A  2.4  5.9   91   178   14   SOYBN:AF-K7LEE6-F1 CASP-LIKE PROTEIN;
2406:  hos8-A  2.4  4.7   74   160    7   SOYBN:AF-K7KK96-F1 UNCHARACTERIZED PROTEIN;
2407:  hkjt-A  2.4  7.6   90   688   10   SOYBN:AF-A0A0R0LFE1-F1 DUF659 DOMAIN-CONTAINING PROTEIN;
2408:  hvjh-A  2.4  6.4   53    66    4   SOYBN:AF-A0A0R0GVF2-F1 UNCHARACTERIZED PROTEIN;
2409:  h191-A  2.4 11.0  129   319    8   SOYBN:AF-K7N4W1-F1 UNCHARACTERIZED PROTEIN;
2410:  gzhb-A  2.4 13.8   96   584   13   SOYBN:AF-K7LVZ2-F1 UNCHARACTERIZED PROTEIN;
2411:  hz7u-A  2.4 17.5  124   340    9   SOYBN:AF-A0A0R0EM90-F1 RETICULON-LIKE PROTEIN;
2412:  gy17-A  2.4  5.8   67   303   13   SOYBN:AF-I1LPA0-F1 UNCHARACTERIZED PROTEIN;
2413:  h2jn-A  2.4  7.1  140   350    7   SOYBN:AF-I1LTD7-F1 PROBABLE MAGNESIUM TRANSPORTER;
2414:  hprn-A  2.4  4.8   83   119   10   SOYBN:AF-K7K3W2-F1 UNCHARACTERIZED PROTEIN;
2415:  hf5u-A  2.4  6.1  105   323    7   SOYBN:AF-A0A0R0I9W2-F1 UNCHARACTERIZED PROTEIN;
2416:  hatq-A  2.4  5.8   66    74    8   SOYBN:AF-I1JDW1-F1 UNCHARACTERIZED PROTEIN;
2417:  haab-A  2.4  5.6   90   300    6   SOYBN:AF-K7MZF8-F1 NAB DOMAIN-CONTAINING PROTEIN;
2418:  hgwf-A  2.4  9.0   88   798    5   SOYBN:AF-I1MN56-F1 SANT DOMAIN-CONTAINING PROTEIN;
2419:  hstj-A  2.4  4.2   65   113    2   SOYBN:AF-I1MXQ1-F1 UNCHARACTERIZED PROTEIN;
2420:  hmsa-A  2.4 11.0  107  1006    4   SOYBN:AF-I1JQ39-F1 KINESIN MOTOR DOMAIN-CONTAINING PROTEIN;
2421:  h0y7-A  2.4  4.2   86   242    6   SOYBN:AF-I1LAL2-F1 PHD FINGER PROTEIN ING;
2422:  hf8a-A  2.4  3.7   79   310   10   SOYBN:AF-I1MEC0-F1 SECRETORY CARRIER-ASSOCIATED MEMBRANE PROTEIN;
2423:  hbak-A  2.4  7.2   49   300    2   SOYBN:AF-A0A0R0LDY9-F1 UNCHARACTERIZED PROTEIN;
2424:  hp1e-A  2.4 12.8   71   229    7   SOYBN:AF-I1K8G2-F1 UNCHARACTERIZED PROTEIN;
2425:  hywl-A  2.4 14.8   84   737    4   SOYBN:AF-I1J7R8-F1 GRAS DOMAIN-CONTAINING PROTEIN;
2426:  g6wk-A  2.4  5.0  107   519    5   SOYBN:AF-I1KUJ7-F1 UNCHARACTERIZED PROTEIN;
2427:  h11w-A  2.4  4.9  104   741    8   SOYBN:AF-K7L6J8-F1 UNCHARACTERIZED PROTEIN;
2428:  hhz4-A  2.4  4.1   81   292    4   SOYBN:AF-K7M2R4-F1 SECRETORY CARRIER-ASSOCIATED MEMBRANE PROTEIN;
2429:  g67y-A  2.4  4.8  111   673    5   SOYBN:AF-I1N541-F1 UNCHARACTERIZED PROTEIN;
2430:  hmqd-A  2.4  4.8   72   948    4   SOYBN:AF-K7M1Q8-F1 UNCHARACTERIZED PROTEIN;
2431:  g4un-A  2.4  6.1  103   774   11   SOYBN:AF-K7N4R2-F1 UNCHARACTERIZED PROTEIN;
2432:  hxys-A  2.4  6.3  102   173    6   SOYBN:AF-K7L8M4-F1 UNCHARACTERIZED PROTEIN;
2433:  hcof-A  2.4 12.8   85   865    8   SOYBN:AF-I1KCI1-F1 GLYCO_TRANSF_20 DOMAIN-CONTAINING PROTEIN;
2434:  g59x-A  2.4  5.9   74   881    5   SOYBN:AF-K7KAZ7-F1 E3 UBIQUITIN PROTEIN LIGASE;
2435:  g4ee-A  2.4  7.3   66   115   12   SOYBN:AF-K7K750-F1 UNCHARACTERIZED PROTEIN;
2436:  g84c-A  2.4  3.7   74   334    4   SOYBN:AF-A0A0R0L352-F1 UNCHARACTERIZED PROTEIN;
2437:  hfu0-A  2.4  8.7   97   256    5   SOYBN:AF-Q948P6-F1 FERRITIN-3, CHLOROPLASTIC;
2438:  hmfh-A  2.4  4.7   94   186   11   SOYBN:AF-C6T1G0-F1 CASP-LIKE PROTEIN 7;
2439:  hd67-A  2.4  3.8  107   166    7   SOYBN:AF-A0A0R0F1I6-F1 UNCHARACTERIZED PROTEIN;
2440:  g0ea-A  2.4  4.8   88   431    2   SOYBN:AF-I1KPR8-F1 UNCHARACTERIZED PROTEIN;
2441:  hw5c-A  2.4  6.9   79   532    8   SOYBN:AF-I1NFK5-F1 UNCHARACTERIZED PROTEIN;
2442:  hm3o-A  2.4  4.6   97   399    5   SOYBN:AF-I1KZ04-F1 CYTOCHROME B561 AND DOMON DOMAIN-CONTAINING PROTE
2443:  hn4i-A  2.4  8.1   85   364    9   SOYBN:AF-A0A0R0IV74-F1 UNCHARACTERIZED PROTEIN;
2444:  h057-A  2.4  5.3  134   442    4   SOYBN:AF-I1MYI5-F1 AA_TRANS DOMAIN-CONTAINING PROTEIN;
2445:  hwom-A  2.4  8.6  144  1389    6   SOYBN:AF-A0A368UGR4-F1 FORMIN-LIKE PROTEIN;
2446:  hict-A  2.4  5.6   89   427    9   SOYBN:AF-I1JK72-F1 PCRF DOMAIN-CONTAINING PROTEIN;
2447:  g5pd-A  2.4  4.5   57   400    4   SOYBN:AF-I1JYC9-F1 UNCHARACTERIZED PROTEIN;
2448:  h2iq-A  2.4  7.4  112   330    6   SOYBN:AF-K7K504-F1 UNCHARACTERIZED PROTEIN;
2449:  g0sq-A  2.4  7.8   85   744    2   SOYBN:AF-I1MLM9-F1 UNCHARACTERIZED PROTEIN;
2450:  gw29-A  2.4  7.2  109   962   13   SOYBN:AF-K7LEM5-F1 KINESIN-LIKE PROTEIN;
2451:  hd6i-A  2.4 10.6  115   613    4   SOYBN:AF-A0A0R0ELT1-F1 PROTEIN KINASE DOMAIN-CONTAINING PROTEIN;
2452:  hhba-A  2.4 10.2  154  1402    5   SOYBN:AF-I1JDS0-F1 UNCHARACTERIZED PROTEIN;
2453:  h2ai-A  2.4 13.3   86  1403    6   SOYBN:AF-K7MDD5-F1 UNCHARACTERIZED PROTEIN;
2454:  hf7g-A  2.4  9.3   81   296    5   SOYBN:AF-I1L1G0-F1 WRKY DOMAIN-CONTAINING PROTEIN;
2455:  hv9o-A  2.4  5.4   94   367   11   SOYBN:AF-I1JNL3-F1 UNCHARACTERIZED PROTEIN;
2456:  hopn-A  2.4 11.7  138   745    7   SOYBN:AF-A0A0R0IAX6-F1 PROTEIN KINASE DOMAIN-CONTAINING PROTEIN;
2457:  g09n-A  2.4  5.6   92   235    4   SOYBN:AF-C6T188-F1 TAU CLASS GLUTATHIONE S-TRANSFERASE;
2458:  ht7s-A  2.4  6.9  115   650    4   SOYBN:AF-K7MV43-F1 UNCHARACTERIZED PROTEIN;
2459:  g5c7-A  2.4  6.3  110   592    5   SOYBN:AF-K7L0K1-F1 UNCHARACTERIZED PROTEIN;
2460:  hn8f-A  2.4  5.1  124   435    3   SOYBN:AF-I1KP46-F1 S-ACYLTRANSFERASE;
2461:  hj83-A  2.4  8.6   81   191    6   SOYBN:AF-I1J867-F1 UNCHARACTERIZED PROTEIN;
2462:  g0fc-A  2.4  4.7   94   508    6   SOYBN:AF-K7KLY3-F1 PHOSPHOMEVALONATE KINASE;
2463:  hd0k-A  2.4  3.9  110   818   11   SOYBN:AF-K7N184-F1 UNCHARACTERIZED PROTEIN;
2464:  hw3r-A  2.4  4.5   63    79    6   SOYBN:AF-A0A0R0HZT7-F1 UNCHARACTERIZED PROTEIN;
2465:  hkl9-A  2.4  3.6  111   208    7   SOYBN:AF-C6SXE8-F1 DUF4149 DOMAIN-CONTAINING PROTEIN;
2466:  hbjr-A  2.4  5.3  112   512    7   SOYBN:AF-A0A368UGP4-F1 UNCHARACTERIZED PROTEIN;
2467:  hye3-A  2.4  4.5  104   250    5   SOYBN:AF-I1NG15-F1 UNCHARACTERIZED PROTEIN;
2468:  hskl-A  2.4  3.5   38    89    3   SOYBN:AF-A0A0R0J4D9-F1 UNCHARACTERIZED PROTEIN;
2469:  g0jl-A  2.4  8.2   84   367    5   SOYBN:AF-K7KJR6-F1 RING-TYPE DOMAIN-CONTAINING PROTEIN;
2470:  hvne-A  2.4  6.4  135   809    6   SOYBN:AF-A0A0R0IJL1-F1 ANK_REP_REGION DOMAIN-CONTAINING PROTEIN;
2471:  hbho-A  2.4  8.6   61   455   13   SOYBN:AF-A0A0R0JTG6-F1 PROTEIN KINASE DOMAIN-CONTAINING PROTEIN;
2472:  haq2-A  2.4 20.9   84   446    7   SOYBN:AF-A0A0R0IK06-F1 UNCHARACTERIZED PROTEIN;
2473:  g4eh-A  2.4  9.7   70    98    9   SOYBN:AF-K7MSV3-F1 UNCHARACTERIZED PROTEIN;
2474:  haeo-A  2.4  3.7   59    65    5   SOYBN:AF-A0A0R0K1F8-F1 UNCHARACTERIZED PROTEIN;
2475:  hm2a-A  2.4  5.4  114   832   10   SOYBN:AF-A0A0R0E6T9-F1 UNCHARACTERIZED PROTEIN;
2476:  g97x-A  2.4  5.8   98   544    7   SOYBN:AF-I1JDP3-F1 TAF DOMAIN-CONTAINING PROTEIN;
2477:  gyfa-A  2.4  7.5   75   985    5   SOYBN:AF-A0A0R0JUQ7-F1 UNCHARACTERIZED PROTEIN;
2478:  g32b-A  2.4 16.1   89   504   16   SOYBN:AF-K7MXX1-F1 UNCHARACTERIZED PROTEIN;
2479:  hzj3-A  2.4  7.3   73   855   11   SOYBN:AF-K7L884-F1 PROTEIN FAR1-RELATED SEQUENCE;
2480:  hfgj-A  2.4  9.1   78   177    4   SOYBN:AF-I1KZY7-F1 PHYTOCYANIN DOMAIN-CONTAINING PROTEIN;
2481:  hrqz-A  2.4 12.4   64   180   11   SOYBN:AF-K7KA56-F1 ENTH DOMAIN-CONTAINING PROTEIN;
2482:  he5p-A  2.4  5.1   62   253    5   SOYBN:AF-I1JI24-F1 UNCHARACTERIZED PROTEIN;
2483:  hlcd-A  2.4  3.9   60   119    7   SOYBN:AF-K7LU45-F1 UNCHARACTERIZED PROTEIN;
2484:  huaz-A  2.4  6.2   74   106    7   SOYBN:AF-A0A0R0GGW9-F1 UNCHARACTERIZED PROTEIN;
2485:  g2ea-A  2.4  6.3  112   239    8   SOYBN:AF-M1FN39-F1 ATP SYNTHASE SUBUNIT A;
2486:  g1yk-A  2.4  3.7   71   276    4   SOYBN:AF-A0A0R0JXX2-F1 PAP_FIBRILLIN DOMAIN-CONTAINING PROTEIN;
2487:  g5d7-A  2.4  3.3   58   164   12   SOYBN:AF-A0A0R0E3S3-F1 RETROTRAN_GAG_3 DOMAIN-CONTAINING PROTEIN;
2488:  hxrv-A  2.4  9.4  122   426    8   SOYBN:AF-I1MDR5-F1 PININ_SDK_MEMA DOMAIN-CONTAINING PROTEIN;
2489:  g7lj-A  2.4  7.1  109   345   11   SOYBN:AF-K7N0R7-F1 UNCHARACTERIZED PROTEIN;
2490:  g3pl-A  2.4  8.1   73   275    3   SOYBN:AF-A0A0R0J393-F1 UNCHARACTERIZED PROTEIN;
2491:  hms7-A  2.4 12.2   68  1046    7   SOYBN:AF-K7KCR2-F1 BRX DOMAIN-CONTAINING PROTEIN;
2492:  g4xk-A  2.4  9.2  123   380    7   SOYBN:AF-K7LC36-F1 TPT DOMAIN-CONTAINING PROTEIN;
2493:  hjw1-A  2.4  4.9   89   210    9   SOYBN:AF-I1M236-F1 UNCHARACTERIZED PROTEIN;
2494:  hzjw-A  2.4  6.5  100   216    6   SOYBN:AF-I1KFN6-F1 UNCHARACTERIZED PROTEIN;
2495:  hcft-A  2.4  4.1   84   454    5   SOYBN:AF-I1JNT4-F1 UNCHARACTERIZED PROTEIN;
2496:  hega-A  2.4 11.2  109  1131    9   SOYBN:AF-K7ML30-F1 RIF1_N DOMAIN-CONTAINING PROTEIN;
2497:  hi0w-A  2.4  4.0   93   524   10   SOYBN:AF-A0A0R0K6H1-F1 PROTEIN DETOXIFICATION;
2498:  gzi3-A  2.4  4.9   79   113    8   SOYBN:AF-K7MCH6-F1 UNCHARACTERIZED PROTEIN;
2499:  hjkn-A  2.4 10.0   67   203    4   SOYBN:AF-I1N1V4-F1 UNCHARACTERIZED PROTEIN;
2500:  huvi-A  2.4  5.3  128   782    7   SOYBN:AF-K7LZ48-F1 COMPONENT OF OLIGOMERIC GOLGI COMPLEX 3;
2501:  hdcu-A  2.4  6.9   80   101    8   SOYBN:AF-K7LU76-F1 UNCHARACTERIZED PROTEIN;
2502:  hi1m-A  2.4  5.4   72  2358    4   SOYBN:AF-I1M5U8-F1 MPN DOMAIN-CONTAINING PROTEIN;
2503:  gx25-A  2.4  4.9  108   468    3   SOYBN:AF-A0A0R0KFW7-F1 UNCHARACTERIZED PROTEIN;
2504:  hloh-A  2.4 10.3   96   760    4   SOYBN:AF-I1JCP2-F1 RING-TYPE E3 UBIQUITIN TRANSFERASE;
2505:  g6np-A  2.4  6.4  125   512    7   SOYBN:AF-K7MU90-F1 PRONE DOMAIN-CONTAINING PROTEIN;
2506:  gyid-A  2.4  5.1   80   564    9   SOYBN:AF-A0A0R0EV67-F1 UNCHARACTERIZED PROTEIN;
2507:  hb0n-A  2.4  5.4   63   327    5   SOYBN:AF-I1KA77-F1 TRNA_EDIT DOMAIN-CONTAINING PROTEIN;
2508:  ht1b-A  2.4  9.4   79   573    3   SOYBN:AF-I1JEH3-F1 PFKB DOMAIN-CONTAINING PROTEIN;
2509:  gy2a-A  2.4  9.0   63   106    6   SOYBN:AF-I1JBL5-F1 UNCHARACTERIZED PROTEIN;
2510:  g03p-A  2.4 10.3  101   183    2   SOYBN:AF-K7M0E6-F1 UNCHARACTERIZED PROTEIN;
2511:  hxt1-A  2.4  5.0  141   544    8   SOYBN:AF-I1KAC9-F1 UNCHARACTERIZED PROTEIN;
2512:  hutq-A  2.4  4.0  115  1360    6   SOYBN:AF-K7K3E3-F1 UNCHARACTERIZED PROTEIN;
2513:  hjzt-A  2.4  8.8  107  1427    5   SOYBN:AF-I1MTJ9-F1 TFIIS N-TERMINAL DOMAIN-CONTAINING PROTEIN;
2514:  gxpx-A  2.4  6.2   88   208    9   SOYBN:AF-C6SYW3-F1 CASP-LIKE PROTEIN 2A1;
2515:  h2ki-A  2.4 14.5   65   357    6   SOYBN:AF-K7M3Y8-F1 J DOMAIN-CONTAINING PROTEIN;
2516:  heui-A  2.4  5.4   71   227    7   SOYBN:AF-I1KCR5-F1 PMEI DOMAIN-CONTAINING PROTEIN;
2517:  gx2s-A  2.4  3.3   45    67    7   SOYBN:AF-A0A0R0IC69-F1 UNCHARACTERIZED PROTEIN;
2518:  hfv9-A  2.4  9.4  133  1978   11   SOYBN:AF-K7L2Z3-F1 AUTOPHAGY-RELATED PROTEIN 2;
2519:  h1v5-A  2.4 11.6   91   178    9   SOYBN:AF-A0A0R0J1E8-F1 UNCHARACTERIZED PROTEIN;
2520:  he0u-A  2.4  5.3   99   601    6   SOYBN:AF-I1JS00-F1 1-PHOSPHATIDYLINOSITOL 4-KINASE;
2521:  htu0-A  2.4  4.4   68    86    4   SOYBN:AF-A0A0R0LDI8-F1 UNCHARACTERIZED PROTEIN;
2522:  hf9q-A  2.4  4.2   83   217    6   SOYBN:AF-I1KUG4-F1 UNCHARACTERIZED PROTEIN;
2523:  hhes-A  2.4 18.2   97   625    2   SOYBN:AF-A0A0R0E7X6-F1 UNCHARACTERIZED PROTEIN;
2524:  hzyf-A  2.4  8.2   56    76    7   SOYBN:AF-K7LD74-F1 UNCHARACTERIZED PROTEIN;
2525:  g5cx-A  2.4 14.2  155   373    4   SOYBN:AF-I1LWD5-F1 WAT1-RELATED PROTEIN;
2526:  g2u8-A  2.4 19.5   98   540    5   SOYBN:AF-A0A0R0KFC7-F1 BAG DOMAIN-CONTAINING PROTEIN;
2527:  hwb1-A  2.4  7.0   89   523    8   SOYBN:AF-K7M982-F1 UNCHARACTERIZED PROTEIN;
2528:  hq47-A  2.4  2.8   52    76    4   SOYBN:AF-K7LTY9-F1 UNCHARACTERIZED PROTEIN;
2529:  hw0e-A  2.4  4.3   69   190    6   SOYBN:AF-A0A0R0JCB8-F1 LRRNT_2 DOMAIN-CONTAINING PROTEIN;
2530:  hbnp-A  2.4 14.8   74   544    4   SOYBN:AF-I1LZV0-F1 UNCHARACTERIZED PROTEIN;
2531:  hbc1-A  2.4  5.9   77   307    9   SOYBN:AF-C6TCG5-F1 UNCHARACTERIZED PROTEIN;
2532:  g9gl-A  2.4  4.0   70   204    6   SOYBN:AF-K7LV55-F1 UNCHARACTERIZED PROTEIN;
2533:  hjim-A  2.4  9.4   86   251    9   SOYBN:AF-I1JH74-F1 UNCHARACTERIZED PROTEIN;
2534:  gyxl-A  2.4  2.8   54    67    4   SOYBN:AF-K7MF47-F1 UNCHARACTERIZED PROTEIN;
2535:  hfwd-A  2.4  6.1   98  1193   10   SOYBN:AF-A0A0R0JXX8-F1 RNA-DEPENDENT RNA POLYMERASE;
2536:  g2o3-A  2.4 10.9   60   368    8   SOYBN:AF-A0A0R0F243-F1 UNCHARACTERIZED PROTEIN;
2537:  g40q-A  2.4 15.7   72  1202    3   SOYBN:AF-A0A0R0JLQ6-F1 TIR DOMAIN-CONTAINING PROTEIN;
2538:  h0xn-A  2.4 13.8  138   369    6   SOYBN:AF-Q6PP99-F1 PROTEIN-SERINE/THREONINE KINASE;
2539:  g4gx-A  2.4  9.9  122   659    5   SOYBN:AF-I1L8N3-F1 UNCHARACTERIZED PROTEIN;
2540:  hlxj-A  2.4  5.5  114  1671    5   SOYBN:AF-I1JH54-F1 UNCHARACTERIZED PROTEIN;
2541:  g6sc-A  2.4  8.9   62   201   13   SOYBN:AF-I1KDE7-F1 PHYTOCYANIN DOMAIN-CONTAINING PROTEIN;
2542:  g1gg-A  2.4  4.3   68   103    7   SOYBN:AF-K7KY85-F1 UNCHARACTERIZED PROTEIN;
2543:  hs80-A  2.4  5.0   81   222    5   SOYBN:AF-A0A0R0JZ95-F1 BETA-AMYLASE;
2544:  hwy7-A  2.4  4.7   82   390    2   SOYBN:AF-I1JM96-F1 UNCHARACTERIZED PROTEIN;
2545:  g2ei-A  2.4 10.4  155  1254    6   SOYBN:AF-A0A0R0JN77-F1 UNCHARACTERIZED PROTEIN;
2546:  gxfb-A  2.4  7.6  108   308    4   SOYBN:AF-A0A0R0EH51-F1 UNCHARACTERIZED PROTEIN;
2547:  hxnd-A  2.4  7.6  155   543    5   SOYBN:AF-I1MV38-F1 ACYL-COA_OX_N DOMAIN-CONTAINING PROTEIN;
2548:  hff9-A  2.4  3.5   69   157    6   SOYBN:AF-K7M321-F1 UNCHARACTERIZED PROTEIN;
2549:  g5hh-A  2.4 16.7   93  2227    4   SOYBN:AF-K7KC24-F1 MED12 DOMAIN-CONTAINING PROTEIN;
2550:  hnwc-A  2.4  6.1   62    82    6   SOYBN:AF-A0A0R0F7Z1-F1 UNCHARACTERIZED PROTEIN;
2551:  g5e4-A  2.4  5.0   78   326   10   SOYBN:AF-I1LYR9-F1 UNCHARACTERIZED PROTEIN;
2552:  h2s0-A  2.4  7.0   57   224    5   SOYBN:AF-K7MDA3-F1 SANT DOMAIN-CONTAINING PROTEIN;
2553:  h3fo-A  2.4 24.4  128   920    5   SOYBN:AF-A0A0R0L1F3-F1 ACIDPPC DOMAIN-CONTAINING PROTEIN;
2554:  hx4y-A  2.4  3.3   61   289   11   SOYBN:AF-I1MQ17-F1 UNCHARACTERIZED PROTEIN;
2555:  hoxb-A  2.4  7.6   76   161    7   SOYBN:AF-K7K2Y6-F1 SUCC_DH_FLAV_C DOMAIN-CONTAINING PROTEIN;
2556:  hok8-A  2.4  8.5   89   501   12   SOYBN:AF-K7LDP7-F1 CITMHS DOMAIN-CONTAINING PROTEIN;
2557:  g006-A  2.4  7.8  108   160    6   SOYBN:AF-M1FQP2-F1 UNCHARACTERIZED PROTEIN;
2558:  g4ol-A  2.4  7.0  112   558    2   SOYBN:AF-K7LGW1-F1 FUMARATE HYDRATASE;
2559:  heii-A  2.4  7.6  100   504    4   SOYBN:AF-I1L425-F1 PPR_LONG DOMAIN-CONTAINING PROTEIN;
2560:  g7xs-A  2.4  4.9   95  1502    2   SOYBN:AF-I1L8X8-F1 DUF5311 DOMAIN-CONTAINING PROTEIN;
2561:  g0kh-A  2.4  8.4   81   236   11   SOYBN:AF-I1MT19-F1 PHYTOCYANIN DOMAIN-CONTAINING PROTEIN;
2562:  h0v9-A  2.4  3.5   53    66    6   SOYBN:AF-K7M893-F1 UNCHARACTERIZED PROTEIN;
2563:  hw6z-A  2.4  5.3   88   143    8   SOYBN:AF-C6TFG9-F1 UNCHARACTERIZED PROTEIN;
2564:  hsbm-A  2.4  5.1   83   202   11   SOYBN:AF-I1MF62-F1 CASP-LIKE PROTEIN;
2565:  heft-A  2.4  9.7   98   208    5   SOYBN:AF-A0A0R4J580-F1 GLTP DOMAIN-CONTAINING PROTEIN;
2566:  h15d-A  2.4  6.5  143  1103    6   SOYBN:AF-A0A0R0H8K5-F1 CALCIUM-TRANSPORTING ATPASE;
2567:  hkiz-A  2.4  4.8  126   531    6   SOYBN:AF-I1KFS7-F1 PECTINESTERASE;
2568:  hyvy-A  2.4 10.0   77   119    6   SOYBN:AF-K7L4C3-F1 HVA22-LIKE PROTEIN;
2569:  hgt4-A  2.4  6.1   80   189    5   SOYBN:AF-K7LKV5-F1 PMEI DOMAIN-CONTAINING PROTEIN;
2570:  haij-A  2.4  5.0  130   452    8   SOYBN:AF-I1KWC8-F1 UNCHARACTERIZED PROTEIN;
2571:  gxmx-A  2.4 13.0  129   717   12   SOYBN:AF-A0A0R0F360-F1 TTF-TYPE DOMAIN-CONTAINING PROTEIN;
2572:  h1q2-A  2.4  3.6   43    53   12   SOYBN:AF-K7LGE0-F1 UNCHARACTERIZED PROTEIN;
2573:  hyz6-A  2.4  5.6   80   666    9   SOYBN:AF-K7M2Q2-F1 UNCHARACTERIZED PROTEIN;
2574:  hg15-A  2.4  4.5   50    71   12   SOYBN:AF-A0A0R0J7Z1-F1 UNCHARACTERIZED PROTEIN;
2575:  g2jl-A  2.4  8.2   92   115    9   SOYBN:AF-A0A0R0GD25-F1 UNCHARACTERIZED PROTEIN;
2576:  hegj-A  2.4  7.2   96  1027    7   SOYBN:AF-I1N5X8-F1 UNCHARACTERIZED PROTEIN;
2577:  hxyx-A  2.4  3.1   66   175    5   SOYBN:AF-I1MP45-F1 PMEI DOMAIN-CONTAINING PROTEIN;
2578:  hc9h-A  2.4  7.9   88   553    9   SOYBN:AF-I1N1A3-F1 DYW_DEAMINASE DOMAIN-CONTAINING PROTEIN;
2579:  h2oq-A  2.4  6.9  102  1030   11   SOYBN:AF-I1K3M7-F1 HISTIDINE KINASE;
2580:  he3y-A  2.3  7.2   77   993   10   SOYBN:AF-I1KRS7-F1 GTD-BINDING DOMAIN-CONTAINING PROTEIN;
2581:  hsg0-A  2.3 10.7   90   451    9   SOYBN:AF-K7M5Q0-F1 UNCHARACTERIZED PROTEIN;
2582:  g6ez-A  2.3 13.7  155   374    9   SOYBN:AF-I1LZF1-F1 UNCHARACTERIZED PROTEIN;
2583:  g2rd-A  2.3  7.2   81   569    9   SOYBN:AF-I1JAE9-F1 1-PHOSPHATIDYLINOSITOL 4-KINASE;
2584:  hxoy-A  2.3  6.6   84   113   11   SOYBN:AF-A0A0R0HQQ6-F1 UNCHARACTERIZED PROTEIN;
2585:  hyht-A  2.3 19.3  105   306    8   SOYBN:AF-I1LY75-F1 UBIQUINONE BIOSYNTHESIS PROTEIN;
2586:  g45e-A  2.3  8.1  104   549    5   SOYBN:AF-I1JJC9-F1 UNCHARACTERIZED PROTEIN;
2587:  hbhv-A  2.3  7.3  146   729    3   SOYBN:AF-I1J9T7-F1 ACYL-COENZYME A OXIDASE;
2588:  gxn2-A  2.3 10.4   83   185    8   SOYBN:AF-A0A0R0FAC4-F1 RHOMBOID DOMAIN-CONTAINING PROTEIN;
2589:  hjaw-A  2.3 10.5  135  1257    3   SOYBN:AF-A0A0R0G7E0-F1 TELOMERASE REVERSE TRANSCRIPTASE;
2590:  g204-A  2.3  4.5   67   152    1   SOYBN:AF-I1JFE3-F1 HPT DOMAIN-CONTAINING PROTEIN;
2591:  hssm-A  2.3  8.8   90   817    1   SOYBN:AF-K7M2F0-F1 RECEPTOR-LIKE SERINE/THREONINE-PROTEIN KINASE;
2592:  he7c-A  2.3  3.2   62   179    8   SOYBN:AF-I1K3M2-F1 AAI DOMAIN-CONTAINING PROTEIN;
2593:  hb1a-A  2.3  6.5  106   612    7   SOYBN:AF-I1LT88-F1 UNCHARACTERIZED PROTEIN;
2594:  h3qz-A  2.3  3.8   87   255    7   SOYBN:AF-K7LS99-F1 UNCHARACTERIZED PROTEIN;
2595:  gy1l-A  2.3 10.7   94   537    6   SOYBN:AF-I1JX00-F1 MFS DOMAIN-CONTAINING PROTEIN;
2596:  h1d6-A  2.3  6.0   83   249    5   SOYBN:AF-C6SVE8-F1 UNCHARACTERIZED PROTEIN;
2597:  hxa0-A  2.3  5.9   83   199   10   SOYBN:AF-A0A0R0JTI9-F1 UNCHARACTERIZED PROTEIN;
2598:  g4l9-A  2.3  6.1   73   393    7   SOYBN:AF-K7LRY3-F1 C2H2-TYPE DOMAIN-CONTAINING PROTEIN;
2599:  g2vj-A  2.3  4.7   76   152    4   SOYBN:AF-I1KFT5-F1 UNCHARACTERIZED PROTEIN;
2600:  h28j-A  2.3  3.3   67   184    6   SOYBN:AF-I1JI59-F1 UNCHARACTERIZED PROTEIN;
2601:  gyrr-A  2.3  7.0   98   535   12   SOYBN:AF-I1MYL7-F1 CCT-EPSILON;
2602:  hznn-A  2.3 16.8   54   258    9   SOYBN:AF-A0A0R0KGU2-F1 OBG-TYPE G DOMAIN-CONTAINING PROTEIN;
2603:  he96-A  2.3  7.7   86   196    6   SOYBN:AF-I1NB15-F1 CASP-LIKE PROTEIN;
2604:  hoic-A  2.3  5.2  125   419   11   SOYBN:AF-I1J8B4-F1 UNCHARACTERIZED PROTEIN;
2605:  h3dx-A  2.3  4.7   97   402    7   SOYBN:AF-I1KNJ6-F1 CYTOCHROME B561 AND DOMON DOMAIN-CONTAINING PROTE
2606:  h294-A  2.3  5.0   95   151    9   SOYBN:AF-A0A0R0HTI5-F1 RHO-GAP DOMAIN-CONTAINING PROTEIN;
2607:  h1p3-A  2.3  3.6   71    73    8   SOYBN:AF-A0A0R0FX48-F1 UNCHARACTERIZED PROTEIN;
2608:  hicq-A  2.3  5.3   89   539   11   SOYBN:AF-I1MQT4-F1 UNCHARACTERIZED PROTEIN;
2609:  hv19-A  2.3 11.3  112   285    5   SOYBN:AF-A0A0R0K7J6-F1 PROTEIN KINASE DOMAIN-CONTAINING PROTEIN;
2610:  ho2f-A  2.3  4.7   66   136    9   SOYBN:AF-K7M8S8-F1 UNCHARACTERIZED PROTEIN;
2611:  gz6v-A  2.3 12.6  104   536   10   SOYBN:AF-I1J669-F1 MFS DOMAIN-CONTAINING PROTEIN;
2612:  hxpt-A  2.3  5.0  119   593    7   SOYBN:AF-I1J890-F1 UNCHARACTERIZED PROTEIN;
2613:  gyi6-A  2.3  7.8  102   571    4   SOYBN:AF-K7M070-F1 NODULIN-LIKE DOMAIN-CONTAINING PROTEIN;
2614:  g5pf-A  2.3  8.4   93   679    5   SOYBN:AF-A0A0R0K8D4-F1 UNCHARACTERIZED PROTEIN;
2615:  gy6m-A  2.3  5.9  117   319    9   SOYBN:AF-I1JSK5-F1 UNCHARACTERIZED PROTEIN;
2616:  hik0-A  2.3  7.1   69   880    7   SOYBN:AF-I1NE48-F1 PROTEIN FAR1-RELATED SEQUENCE;
2617:  g6p4-A  2.3 11.8   82   446    5   SOYBN:AF-A0A0R0J7Z4-F1 RIBOSOMAL_L2 DOMAIN-CONTAINING PROTEIN;
2618:  hacy-A  2.3  7.5  113   281    5   SOYBN:AF-K7MIQ7-F1 RING-TYPE DOMAIN-CONTAINING PROTEIN;
2619:  hylx-A  2.3  8.8   69    78    6   SOYBN:AF-A0A0R0GLW7-F1 UNCHARACTERIZED PROTEIN;
2620:  hu0t-A  2.3  6.8   54    98   13   SOYBN:AF-K7L0C7-F1 UNCHARACTERIZED PROTEIN;
2621:  hazc-A  2.3  5.3  125   432   10   SOYBN:AF-K7KSK8-F1 MFS DOMAIN-CONTAINING PROTEIN;
2622:  hwzu-A  2.3 11.0   60   570    7   SOYBN:AF-I1JRS8-F1 UNCHARACTERIZED PROTEIN;
2623:  hllq-A  2.3 15.0   61   183    7   SOYBN:AF-K7MDK8-F1 FE2OG DIOXYGENASE DOMAIN-CONTAINING PROTEIN;
2624:  he22-A  2.3 10.5  112   970    7   SOYBN:AF-I1JKW5-F1 PROTEIN KINASE DOMAIN-CONTAINING PROTEIN;
2625:  g8z3-A  2.3  4.3   85   108    7   SOYBN:AF-K7LR57-F1 UNCHARACTERIZED PROTEIN;
2626:  hjmd-A  2.3  6.4  134   300    8   SOYBN:AF-I1K760-F1 UNCHARACTERIZED PROTEIN;
2627:  hbjn-A  2.3  9.0  103   339   10   SOYBN:AF-I1K912-F1 T-SNARE COILED-COIL HOMOLOGY DOMAIN-CONTAINING PR
2628:  hcmr-A  2.3  4.7  150   916    6   SOYBN:AF-I1NDJ9-F1 GCFC DOMAIN-CONTAINING PROTEIN;
2629:  g2xl-A  2.3 13.1   84   200    6   SOYBN:AF-I1M253-F1 UNCHARACTERIZED PROTEIN;
2630:  hkqv-A  2.3 10.0   82   379   10   SOYBN:AF-P46608-F1 HOMEOBOX PROTEIN SBH1;
2631:  hzzf-A  2.3  5.5   64   283    6   SOYBN:AF-I1JHV7-F1 UNCHARACTERIZED PROTEIN;
2632:  g1mz-A  2.3 21.4  102   429    4   SOYBN:AF-I1JQI6-F1 RF_PROK_I DOMAIN-CONTAINING PROTEIN;
2633:  g2gb-A  2.3  8.5   99   179    8   SOYBN:AF-K7MKR0-F1 PROTEIN KINASE DOMAIN-CONTAINING PROTEIN;
2634:  g1xa-A  2.3 12.8   59   182    5   SOYBN:AF-K7L2E6-F1 SER_THR_PHOSPHATASE DOMAIN-CONTAINING PROTEIN;
2635:  hib0-A  2.3  6.6  106   581    8   SOYBN:AF-K7MGB0-F1 RING-TYPE DOMAIN-CONTAINING PROTEIN;
2636:  hgck-A  2.3  7.9  116   216   11   SOYBN:AF-A0A0R0L3B1-F1 TLC DOMAIN-CONTAINING PROTEIN;
2637:  gzwo-A  2.3  9.2  127   818    5   SOYBN:AF-I1M0E4-F1 UNCHARACTERIZED PROTEIN;
2638:  gy72-A  2.3 10.3   70   157    6   SOYBN:AF-A0A0R0LA89-F1 UNCHARACTERIZED PROTEIN;
2639:  hm0n-A  2.3  4.8   64   567    2   SOYBN:AF-I1KPU2-F1 ASPARAGINE--TRNA LIGASE;
2640:  g7ig-A  2.3  9.5  105   767    6   SOYBN:AF-I1J4A4-F1 TERPENE CYCLASE/MUTASE FAMILY MEMBER;
2641:  ht8x-A  2.3  6.7   74  1027   12   SOYBN:AF-K7LWL6-F1 NB-ARC DOMAIN-CONTAINING PROTEIN;
2642:  g178-A  2.3  3.7   57   216    2   SOYBN:AF-Q2PMP7-F1 30S RIBOSOMAL PROTEIN S3, CHLOROPLASTIC;
2643:  hx77-A  2.3  4.1   77   480    3   SOYBN:AF-I1KTD4-F1 PCI DOMAIN-CONTAINING PROTEIN;
2644:  hni8-A  2.3  7.8  126   534    6   SOYBN:AF-K7MQK0-F1 PGG DOMAIN-CONTAINING PROTEIN;
2645:  hpja-A  2.3  4.5   97   571   14   SOYBN:AF-I1KBB0-F1 UNCHARACTERIZED PROTEIN;
2646:  hnno-A  2.3 15.9   91   511    8   SOYBN:AF-A0A0R0I7U7-F1 MFS DOMAIN-CONTAINING PROTEIN;
2647:  huq9-A  2.3  8.7  115   363   11   SOYBN:AF-K7MLV7-F1 AUXIN EFFLUX CARRIER COMPONENT;
2648:  h10d-A  2.3  9.0   57    82    4   SOYBN:AF-K7L6E0-F1 UNCHARACTERIZED PROTEIN;
2649:  hje1-A  2.3  7.4  112   343    4   SOYBN:AF-A0A0R0HTK3-F1 UNCHARACTERIZED PROTEIN;
2650:  hvy7-A  2.3 10.1  109   740   12   SOYBN:AF-I1LAB6-F1 RECEPTOR-LIKE SERINE/THREONINE-PROTEIN KINASE;
2651:  hfcf-A  2.3  3.9   57    86    4   SOYBN:AF-K7K4D4-F1 UNCHARACTERIZED PROTEIN;
2652:  harz-A  2.3  8.3   80   499    5   SOYBN:AF-A0A0R0I3Y4-F1 SET DOMAIN-CONTAINING PROTEIN;
2653:  hyca-A  2.3  3.8   58   234    9   SOYBN:AF-I1MK47-F1 J DOMAIN-CONTAINING PROTEIN;
2654:  h230-A  2.3  3.4   74   186    5   SOYBN:AF-A0A0R0JSZ4-F1 UNCHARACTERIZED PROTEIN;
2655:  hclv-A  2.3  7.3  127   724    4   SOYBN:AF-K7LBY2-F1 UNCHARACTERIZED PROTEIN;
2656:  hyok-A  2.3  8.4  116   549    6   SOYBN:AF-I1LK84-F1 ANK_REP_REGION DOMAIN-CONTAINING PROTEIN;
2657:  g5d3-A  2.3 19.3   76   359    3   SOYBN:AF-B6EBD5-F1 SGT1-2;
2658:  hagv-A  2.3 10.7   72   212    4   SOYBN:AF-C6SZ82-F1 RETICULON-LIKE PROTEIN;
2659:  hw1p-A  2.3  7.0   76   112   11   SOYBN:AF-K7K345-F1 UNCHARACTERIZED PROTEIN;
2660:  hxab-A  2.3  6.7  136  1078    7   SOYBN:AF-A0A0R0FIK0-F1 CALCIUM-TRANSPORTING ATPASE;
2661:  hfts-A  2.3  5.6   81   131   12   SOYBN:AF-A0A0R0EI88-F1 PROLAMIN_LIKE DOMAIN-CONTAINING PROTEIN;
2662:  hwyx-A  2.3  9.5  117   300    6   SOYBN:AF-I1KT43-F1 UNCHARACTERIZED PROTEIN;
2663:  hg6i-A  2.3  5.7  139   723    4   SOYBN:AF-I1KCL5-F1 FORMIN-LIKE PROTEIN;
2664:  gz7b-A  2.3  9.1   74   191    3   SOYBN:AF-I1LHA9-F1 PROTEIN RER1;
2665:  hvsd-A  2.3  5.1  101   693    5   SOYBN:AF-I1J6Y9-F1 DUF4220 DOMAIN-CONTAINING PROTEIN;
2666:  hrxx-A  2.3 11.6   92   246    8   SOYBN:AF-I1MF32-F1 UNCHARACTERIZED PROTEIN;
2667:  hzui-A  2.3  6.4  114   323    7   SOYBN:AF-I1LHM3-F1 UNCHARACTERIZED PROTEIN;
2668:  hyfb-A  2.3  7.1  142   386    5   SOYBN:AF-I1JRR9-F1 PEROXISOME BIOGENESIS PROTEIN 12;
2669:  hkij-A  2.3  5.3   72   309    3   SOYBN:AF-A0A0R0KHL4-F1 CCHC-TYPE DOMAIN-CONTAINING PROTEIN;
2670:  g267-A  2.3  4.2   64    83    5   SOYBN:AF-A0A0R0K5X1-F1 UNCHARACTERIZED PROTEIN;
2671:  g31p-A  2.3  6.0  117   448    4   SOYBN:AF-I1J8J9-F1 SENESCENCE DOMAIN-CONTAINING PROTEIN;
2672:  g0di-A  2.3  9.1  117  1346    7   SOYBN:AF-A0A0R0IW79-F1 UNCHARACTERIZED PROTEIN;
2673:  h00u-A  2.3  3.4   49    65    8   SOYBN:AF-K7MAR4-F1 UNCHARACTERIZED PROTEIN;
2674:  hlb5-A  2.3  4.5   85   157    9   SOYBN:AF-A0A0R0FAX0-F1 UNCHARACTERIZED PROTEIN;
2675:  h0jq-A  2.3  5.7   80   203   10   SOYBN:AF-A0A0R0LDR1-F1 PMEI DOMAIN-CONTAINING PROTEIN;
2676:  g8ka-A  2.3  5.4  102   206    4   SOYBN:AF-K7MG27-F1 UNCHARACTERIZED PROTEIN;
2677:  gx2m-A  2.3 12.5   79  1082    4   SOYBN:AF-K7MCJ4-F1 ATP-DEPENDENT DNA HELICASE;
2678:  g2u2-A  2.3 17.2   86   828    7   SOYBN:AF-K7KFI9-F1 UNCHARACTERIZED PROTEIN;
2679:  gywv-A  2.3  6.6   98  1104    6   SOYBN:AF-K7KW76-F1 UNCHARACTERIZED PROTEIN;
2680:  hqj5-A  2.3  5.6   63   108    6   SOYBN:AF-A0A0R0H0H4-F1 UNCHARACTERIZED PROTEIN;
2681:  hy1c-A  2.3 10.7  108   284    6   SOYBN:AF-I1LQ17-F1 UNCHARACTERIZED PROTEIN;
2682:  hmo6-A  2.3  8.3   78   215    6   SOYBN:AF-K7LCA6-F1 UNCHARACTERIZED PROTEIN;
2683:  g4or-A  2.3  6.0   47    57    0   SOYBN:AF-K7KLZ7-F1 UNCHARACTERIZED PROTEIN;
2684:  g2cu-A  2.3  5.4   51    58    4   SOYBN:AF-A0A0R0H2E3-F1 UNCHARACTERIZED PROTEIN;
2685:  g6wj-A  2.3  5.3   74   420    1   SOYBN:AF-I1L9K7-F1 RING-TYPE E3 UBIQUITIN TRANSFERASE;
2686:  g7tu-A  2.3  3.7   68   355    6   SOYBN:AF-A0A0R0K2W7-F1 UNCHARACTERIZED PROTEIN;
2687:  g0rh-A  2.3 14.1  102   556    6   SOYBN:AF-I1L286-F1 UNCHARACTERIZED PROTEIN;
2688:  hzkq-A  2.3 17.6  100  1373    8   SOYBN:AF-I1L744-F1 WD_REPEATS_REGION DOMAIN-CONTAINING PROTEIN;
2689:  hjgq-A  2.3  7.4   82   463    6   SOYBN:AF-I1K0D2-F1 UNCHARACTERIZED PROTEIN;
2690:  h3lj-A  2.3  4.7   76    94    9   SOYBN:AF-K7K5W2-F1 UNCHARACTERIZED PROTEIN;
2691:  hutc-A  2.3  4.4   56   123    7   SOYBN:AF-A0A0R0JLK2-F1 ACC_CENTRAL DOMAIN-CONTAINING PROTEIN;
2692:  gzdr-A  2.3  8.2  129   360    8   SOYBN:AF-I1N0B5-F1 UNCHARACTERIZED PROTEIN;
2693:  hlg0-A  2.3 23.1   96   348    7   SOYBN:AF-A0A0R0EI89-F1 UNCHARACTERIZED PROTEIN;
2694:  howd-A  2.3  7.3  109   859    4   SOYBN:AF-K7M042-F1 UNCHARACTERIZED PROTEIN;
2695:  h3a7-A  2.3  6.3   99   542    6   SOYBN:AF-I1LPM1-F1 NPH3 DOMAIN-CONTAINING PROTEIN;
2696:  hhgh-A  2.3  9.3   90   252    6   SOYBN:AF-K7MVM8-F1 UNCHARACTERIZED PROTEIN;
2697:  g0zu-A  2.3  7.7   66   190    6   SOYBN:AF-A0A0R0K4E6-F1 UNCHARACTERIZED PROTEIN;
2698:  g94f-A  2.3 12.6   98   266    8   SOYBN:AF-K7K9I2-F1 J DOMAIN-CONTAINING PROTEIN;
2699:  g5x3-A  2.3  4.2   90   153    7   SOYBN:AF-K7MLS9-F1 UNCHARACTERIZED PROTEIN;
2700:  g8yl-A  2.3  4.0   70   228   11   SOYBN:AF-A0A0R0H9M6-F1 ENDOPLASMIC RETICULUM TRANSMEMBRANE PROTEIN;
2701:  hycq-A  2.3  5.2   63    76   14   SOYBN:AF-A0A0R0LD08-F1 UNCHARACTERIZED PROTEIN;
2702:  htsk-A  2.3 14.1   64   166    8   SOYBN:AF-C6T2Y2-F1 UNCHARACTERIZED PROTEIN;
2703:  hu3k-A  2.3  3.8  100   813    5   SOYBN:AF-A0A0R0IJY1-F1 UNCHARACTERIZED PROTEIN;
2704:  g8t2-A  2.3  9.0   83   541    6   SOYBN:AF-A0A0R0I2I9-F1 UNCHARACTERIZED PROTEIN;
2705:  hu61-A  2.3  6.8   62    93    5   SOYBN:AF-K7KYP3-F1 UNCHARACTERIZED PROTEIN;
2706:  hke8-A  2.3 10.3   70   947    4   SOYBN:AF-I1L4P7-F1 GLUTAMATE RECEPTOR;
2707:  g5ip-A  2.3  6.4   61   506    8   SOYBN:AF-I1M4H1-F1 CARBOXYPEPTIDASE;
2708:  g66c-A  2.3 18.1   82   595    6   SOYBN:AF-K7LBN1-F1 GRAS DOMAIN-CONTAINING PROTEIN;
2709:  hrmv-A  2.3  7.5  109   250   10   SOYBN:AF-A0A0R0JFR1-F1 UNCHARACTERIZED PROTEIN;
2710:  hbi2-A  2.3  9.2   95   230    5   SOYBN:AF-I1N8W8-F1 UNCHARACTERIZED PROTEIN;
2711:  hl7q-A  2.3  6.1   84   274    2   SOYBN:AF-I1KHK2-F1 UNCHARACTERIZED PROTEIN;
2712:  hwjc-A  2.3  6.1   84   469    8   SOYBN:AF-I1MQ83-F1 UNCHARACTERIZED PROTEIN;
2713:  g6ew-A  2.3  4.2   78   133    8   SOYBN:AF-A0A0R0EX60-F1 UNCHARACTERIZED PROTEIN;
2714:  hy2a-A  2.3  5.7   51   269    6   SOYBN:AF-I1MVJ2-F1 UNCHARACTERIZED PROTEIN;
2715:  hp1q-A  2.3 10.2  125   446   11   SOYBN:AF-A0A0R0G7U3-F1 UNCHARACTERIZED PROTEIN;
2716:  hvbn-A  2.3  5.8  101   437    6   SOYBN:AF-A0A0R0KF64-F1 UNCHARACTERIZED PROTEIN;
2717:  hhfz-A  2.3 13.1  119   661    6   SOYBN:AF-K7N306-F1 PROTEIN KINASE DOMAIN-CONTAINING PROTEIN;
2718:  hn1k-A  2.3  5.3   61    87    3   SOYBN:AF-A0A0R0JPE8-F1 UNCHARACTERIZED PROTEIN;
2719:  hh3i-A  2.3  5.4  125  1254   10   SOYBN:AF-I1NGZ9-F1 TIMELESS DOMAIN-CONTAINING PROTEIN;
2720:  hbbv-A  2.3 23.8   83   548    7   SOYBN:AF-A0A0R0JQA6-F1 TRME-TYPE G DOMAIN-CONTAINING PROTEIN;
2721:  h3r1-A  2.3  5.1   74   182    9   SOYBN:AF-A0A0R0J0A5-F1 UNCHARACTERIZED PROTEIN;
2722:  g48a-A  2.3 24.0  101   264    2   SOYBN:AF-A0A0R0ENQ2-F1 UNCHARACTERIZED PROTEIN;
2723:  huo2-A  2.3  6.5   48    68    8   SOYBN:AF-K7KDM1-F1 UNCHARACTERIZED PROTEIN;
2724:  hvvo-A  2.3  9.9  117   615    4   SOYBN:AF-K7MZI8-F1 PECTINESTERASE;
2725:  hwab-A  2.3  9.2   80   270    3   SOYBN:AF-K7M5N5-F1 B-LIKE CYCLIN;
2726:  howh-A  2.3  7.0   91   258    9   SOYBN:AF-A0A0R0K016-F1 LIPOXYGENASE DOMAIN-CONTAINING PROTEIN;
2727:  hipv-A  2.3  3.7   73   196    7   SOYBN:AF-K7KPT2-F1 UNCHARACTERIZED PROTEIN;
2728:  hrbr-A  2.3 16.6   70  1079    3   SOYBN:AF-A0A0R0G1Y1-F1 TIR DOMAIN-CONTAINING PROTEIN;
2729:  hu6g-A  2.3  4.4   77   281    4   SOYBN:AF-I1KU07-F1 TPR_REGION DOMAIN-CONTAINING PROTEIN;
2730:  g99b-A  2.3 14.2   55    98    9   SOYBN:AF-A0A0R0FPJ5-F1 UNCHARACTERIZED PROTEIN;
2731:  gx5j-A  2.3 11.6   92   609   10   SOYBN:AF-K7N2B8-F1 BED-TYPE DOMAIN-CONTAINING PROTEIN;
2732:  g1t7-A  2.3  4.3   58   123    7   SOYBN:AF-I1LTH3-F1 UNCHARACTERIZED PROTEIN;
2733:  hvb3-A  2.3  7.2  123   525    9   SOYBN:AF-I1LBS7-F1 AMMONIUM TRANSPORTER;
2734:  hshw-A  2.3  6.9  147   611    7   SOYBN:AF-A0A0R0F9N8-F1 UNCHARACTERIZED PROTEIN;
2735:  g2zt-A  2.3  5.5   62    78   10   SOYBN:AF-A0A0R0HBX0-F1 UNCHARACTERIZED PROTEIN;
2736:  hnv8-A  2.3  8.6  154   480    8   SOYBN:AF-I1KFS3-F1 PROTEIN DETOXIFICATION;
2737:  h0rj-A  2.3 10.1   66   104    6   SOYBN:AF-A0A0R0IGY4-F1 UNCHARACTERIZED PROTEIN;
2738:  g7wg-A  2.3 17.8  120   390    6   SOYBN:AF-K7KNA2-F1 UNCHARACTERIZED PROTEIN;
2739:  hbgg-A  2.3 10.2  118   558    7   SOYBN:AF-A0A0R0J477-F1 TAF DOMAIN-CONTAINING PROTEIN;
2740:  hs7u-A  2.3 15.5   73   241    7   SOYBN:AF-I1LF37-F1 UNCHARACTERIZED PROTEIN;
2741:  g1d2-A  2.3 10.1   75   302    8   SOYBN:AF-I1KIA5-F1 UNCHARACTERIZED PROTEIN;
2742:  hb39-A  2.3  4.4  103   227    8   SOYBN:AF-A0A0R0HET1-F1 PGG DOMAIN-CONTAINING PROTEIN;
2743:  g5pe-A  2.3 20.7   90   676    8   SOYBN:AF-I1KC60-F1 S1 MOTIF DOMAIN-CONTAINING PROTEIN;
2744:  hw7j-A  2.3  3.9  110   302    5   SOYBN:AF-A0A0R0HBH7-F1 RING-TYPE DOMAIN-CONTAINING PROTEIN;
2745:  g1l8-A  2.3  5.1   94   759    2   SOYBN:AF-I1L1R5-F1 VWFA DOMAIN-CONTAINING PROTEIN;
2746:  hkte-A  2.3  5.8   94   458    4   SOYBN:AF-K7KLF2-F1 UNCHARACTERIZED PROTEIN;
2747:  gx53-A  2.3  6.4   86   744    7   SOYBN:AF-I1MRG8-F1 CULLIN_2 DOMAIN-CONTAINING PROTEIN;
2748:  hyn8-A  2.3  5.4   74   387    9   SOYBN:AF-I1LVW2-F1 UNCHARACTERIZED PROTEIN;
2749:  g16j-A  2.3  5.1   85   161    6   SOYBN:AF-A0A0R0GYX0-F1 UNCHARACTERIZED PROTEIN;
2750:  hm0d-A  2.3  5.9   62   173    8   SOYBN:AF-I1JB18-F1 DNAJ-X DOMAIN-CONTAINING PROTEIN;
2751:  h3xz-A  2.3 13.1  139   641    8   SOYBN:AF-A0A0R0IM35-F1 ABC TRANSPORTER DOMAIN-CONTAINING PROTEIN;
2752:  hq7h-A  2.3  4.5   73    79   10   SOYBN:AF-A0A0R0LHJ5-F1 UNCHARACTERIZED PROTEIN;
2753:  hlwz-A  2.3  9.3   87   503    6   SOYBN:AF-I1J8V2-F1 UNCHARACTERIZED PROTEIN;
2754:  hqzp-A  2.3  4.3   92   161    2   SOYBN:AF-A0A0R0EGG1-F1 UNCHARACTERIZED PROTEIN;
2755:  g0hy-A  2.3  6.1  107   228    7   SOYBN:AF-I1LP17-F1 UNCHARACTERIZED PROTEIN;
2756:  g73a-A  2.3  8.6   73   159   11   SOYBN:AF-K7LD29-F1 UNCHARACTERIZED PROTEIN;
2757:  hiqx-A  2.3  6.9   53    77    8   SOYBN:AF-A0A0R0K4G8-F1 UNCHARACTERIZED PROTEIN;
2758:  hk5y-A  2.3  3.0   51   104    6   SOYBN:AF-A0A0R0HLH0-F1 UNCHARACTERIZED PROTEIN;
2759:  g9oo-A  2.3 11.9  120   313    6   SOYBN:AF-A0A0R0I0D7-F1 UNCHARACTERIZED PROTEIN;
2760:  h0y6-A  2.3  5.0  116   273   10   SOYBN:AF-I1JM56-F1 UNCHARACTERIZED PROTEIN;
2761:  hl42-A  2.3  4.0   53   180    4   SOYBN:AF-I1N0L0-F1 UNCHARACTERIZED PROTEIN;
2762:  hr8t-A  2.3  4.4   57    76   12   SOYBN:AF-K7LTG3-F1 UNCHARACTERIZED PROTEIN;
2763:  g5jl-A  2.3  5.5  113  1007   10   SOYBN:AF-K7K1U7-F1 UNCHARACTERIZED PROTEIN;
2764:  h21q-A  2.3 11.2  175   768    7   SOYBN:AF-I1KGY6-F1 H(+)-EXPORTING DIPHOSPHATASE;
2765:  g67a-A  2.3  6.5  139  1019    6   SOYBN:AF-I1JTQ7-F1 CALCIUM-TRANSPORTING ATPASE;
2766:  hhcl-A  2.3  6.5  133   562    4   SOYBN:AF-I1KIP8-F1 PRONE DOMAIN-CONTAINING PROTEIN;
2767:  g43r-A  2.3  6.7   49    72    4   SOYBN:AF-K7MNL6-F1 UNCHARACTERIZED PROTEIN;
2768:  hh4f-A  2.3  5.2   79   499    8   SOYBN:AF-I1N491-F1 AAA DOMAIN-CONTAINING PROTEIN;
2769:  hfgd-A  2.3  4.4   72   112    4   SOYBN:AF-K7MH84-F1 UNCHARACTERIZED PROTEIN;
2770:  hk0i-A  2.3  4.0   96   254    5   SOYBN:AF-I1MLN2-F1 TLC DOMAIN-CONTAINING PROTEIN;
2771:  hbxi-A  2.3  6.2   79   155    6   SOYBN:AF-I1LJI7-F1 CASP-LIKE PROTEIN;
2772:  h1b9-A  2.3 13.9   81   543    6   SOYBN:AF-A0A0R0FGA5-F1 UNCHARACTERIZED PROTEIN;
2773:  hvep-A  2.3  5.8  103   248    9   SOYBN:AF-K7K1E6-F1 UNCHARACTERIZED PROTEIN;
2774:  hz90-A  2.3  5.7  103   450    7   SOYBN:AF-A0A0R0EWR2-F1 PCI DOMAIN-CONTAINING PROTEIN;
2775:  h06x-A  2.3  8.9  129   750    9   SOYBN:AF-A0A368UH87-F1 PECTINESTERASE;
2776:  hzku-A  2.3  8.9   73   355   10   SOYBN:AF-K7MRP4-F1 DYW_DEAMINASE DOMAIN-CONTAINING PROTEIN;
2777:  hcva-A  2.3  4.8  153   998    7   SOYBN:AF-K7LA34-F1 DUF4220 DOMAIN-CONTAINING PROTEIN;
2778:  hvbm-A  2.3  6.4   94   267    7   SOYBN:AF-A0A0R0GIS2-F1 UNCHARACTERIZED PROTEIN;
2779:  hf5l-A  2.3  6.0   98   246   10   SOYBN:AF-I1M177-F1 UNCHARACTERIZED PROTEIN;
2780:  g5zh-A  2.3 10.4   98   410    7   SOYBN:AF-K7MZE1-F1 MATH DOMAIN-CONTAINING PROTEIN;
2781:  hadm-A  2.3  5.3   79    93    8   SOYBN:AF-A0A0R0EHR5-F1 UNCHARACTERIZED PROTEIN;
2782:  ha4w-A  2.3  6.2   96   410    8   SOYBN:AF-I1LWT5-F1 EUKARYOTIC TRANSLATION INITIATION FACTOR 3 SUBUNI
2783:  g2x1-A  2.3  5.9  110   542    7   SOYBN:AF-K7KH86-F1 UNCHARACTERIZED PROTEIN;
2784:  hvbt-A  2.3 14.0  107   466    6   SOYBN:AF-K7MZU2-F1 RF_PROK_I DOMAIN-CONTAINING PROTEIN;
2785:  hwch-A  2.3  6.0   81   755    2   SOYBN:AF-K7LA14-F1 PMD DOMAIN-CONTAINING PROTEIN;
2786:  hvi3-A  2.3  7.7   52   177    6   SOYBN:AF-K7LVK9-F1 KINESIN MOTOR DOMAIN-CONTAINING PROTEIN;
2787:  hr5t-A  2.3 10.2   92   408    7   SOYBN:AF-K7LRN7-F1 TPT DOMAIN-CONTAINING PROTEIN;
2788:  he2z-A  2.3  6.0  131   865    8   SOYBN:AF-I1M0C9-F1 WAPL DOMAIN-CONTAINING PROTEIN;
2789:  hraz-A  2.3 10.9   71   727    7   SOYBN:AF-A0A0R0G6M7-F1 UNCHARACTERIZED PROTEIN;
2790:  hsz8-A  2.3  4.3   71   532    6   SOYBN:AF-A0A0R0JRB2-F1 UNCHARACTERIZED PROTEIN;
2791:  hxqv-A  2.3  4.7  104   295    5   SOYBN:AF-I1NAA0-F1 UNCHARACTERIZED PROTEIN;
2792:  g6vx-A  2.3  4.9   87   768    3   SOYBN:AF-K7M738-F1 UNCHARACTERIZED PROTEIN;
2793:  h06d-A  2.3  3.8   75    77    5   SOYBN:AF-A0A0R0FIP1-F1 UNCHARACTERIZED PROTEIN;
2794:  hvhs-A  2.3  3.6   54   431    2   SOYBN:AF-I1MTT1-F1 ZF-C2HC5 DOMAIN-CONTAINING PROTEIN;
2795:  hxz4-A  2.3  4.6   68    96   10   SOYBN:AF-A0A0R0KD28-F1 UNCHARACTERIZED PROTEIN;
2796:  g70r-A  2.3  5.4  111   469    9   SOYBN:AF-A0A0R0F4Z5-F1 RGS DOMAIN-CONTAINING PROTEIN;
2797:  hjs0-A  2.3 10.1  105   564   13   SOYBN:AF-K7LHS1-F1 UNCHARACTERIZED PROTEIN;
2798:  hl5y-A  2.3 11.4   56    74    9   SOYBN:AF-K7K7N7-F1 UNCHARACTERIZED PROTEIN;
2799:  hfwh-A  2.3  6.3   62    77    6   SOYBN:AF-K7KLC7-F1 UNCHARACTERIZED PROTEIN;
2800:  gy79-A  2.3  2.9   55   116    2   SOYBN:AF-K7N355-F1 UNCHARACTERIZED PROTEIN;
2801:  hvjl-A  2.3 10.7   81   174    6   SOYBN:AF-K7MJS2-F1 UNCHARACTERIZED PROTEIN;
2802:  hnhm-A  2.3 10.5   78   625    6   SOYBN:AF-K7KIP4-F1 UNCHARACTERIZED PROTEIN;
2803:  hofk-A  2.3 11.6  120   530    7   SOYBN:AF-I1NA20-F1 ANK_REP_REGION DOMAIN-CONTAINING PROTEIN;
2804:  h150-A  2.3  5.4   65    83    8   SOYBN:AF-A0A0R0EUR3-F1 UNCHARACTERIZED PROTEIN;
2805:  hvjw-A  2.3  4.2   86   182   12   SOYBN:AF-A0A0R0I594-F1 UNCHARACTERIZED PROTEIN;
2806:  g8wo-A  2.3 17.5  100   776    8   SOYBN:AF-I1LIX1-F1 UNCHARACTERIZED PROTEIN;
2807:  h2wh-A  2.3  5.7   85   704    7   SOYBN:AF-A0A0R0HQG7-F1 UNCHARACTERIZED PROTEIN;
2808:  ht4l-A  2.3 11.4   90   482    3   SOYBN:AF-I1LH59-F1 GRAS DOMAIN-CONTAINING PROTEIN;
2809:  hoq0-A  2.3  9.0  125   837    6   SOYBN:AF-A0A0R0HAI4-F1 UNCHARACTERIZED PROTEIN;
2810:  hxqt-A  2.3 11.0  102   802    5   SOYBN:AF-I1NEN3-F1 UNCHARACTERIZED PROTEIN;
2811:  hxxe-A  2.3 10.9   93   299    6   SOYBN:AF-I1K763-F1 UNCHARACTERIZED PROTEIN;
2812:  g3y6-A  2.3  7.7   63    99    6   SOYBN:AF-A0A0R0EM74-F1 UNCHARACTERIZED PROTEIN;
2813:  g6km-A  2.3  4.9   79   102    9   SOYBN:AF-A0A0R0JMU1-F1 UNCHARACTERIZED PROTEIN;
2814:  hux3-A  2.3 14.6   69   294    4   SOYBN:AF-A0A0R0KM72-F1 UNCHARACTERIZED PROTEIN;
2815:  hcqq-A  2.3  5.6  107   511    9   SOYBN:AF-E8Z9A7-F1 PHOSPHATE TRANSPORTER1-9;
2816:  has3-A  2.3  7.0   92   216    9   SOYBN:AF-I1L7N8-F1 PMEI DOMAIN-CONTAINING PROTEIN;
2817:  g5ct-A  2.3  6.6  126   585    5   SOYBN:AF-K7LBX5-F1 ANK_REP_REGION DOMAIN-CONTAINING PROTEIN;
2818:  hs06-A  2.3  3.5   60   178    3   SOYBN:AF-I1LIU2-F1 UNCHARACTERIZED PROTEIN;
2819:  hsfe-A  2.3  5.8  114   911   10   SOYBN:AF-A0A0R0K0U9-F1 CLP R DOMAIN-CONTAINING PROTEIN;
2820:  g924-A  2.3  9.5   90   344    8   SOYBN:AF-I1MI68-F1 ALA-INTERACTING SUBUNIT;
2821:  gzlm-A  2.3 16.2  139   342    7   SOYBN:AF-K7MUL2-F1 UNCHARACTERIZED PROTEIN;
2822:  gz64-A  2.3  5.5   95   663    7   SOYBN:AF-K7MR51-F1 BED-TYPE DOMAIN-CONTAINING PROTEIN;
2823:  g8gi-A  2.3  3.2   53    67    8   SOYBN:AF-A0A0R0E696-F1 UNCHARACTERIZED PROTEIN;
2824:  hynt-A  2.3  7.4   96   117    9   SOYBN:AF-K7MGR3-F1 EXS DOMAIN-CONTAINING PROTEIN;
2825:  g8ei-A  2.2 10.9   83   240   10   SOYBN:AF-I1LVK5-F1 UNCHARACTERIZED PROTEIN;
2826:  hig5-A  2.2  4.8   98   242    6   SOYBN:AF-I1NFL0-F1 UNCHARACTERIZED PROTEIN;
2827:  hl63-A  2.2  4.4   66   778    5   SOYBN:AF-A0A0R0FWY4-F1 PROTEIN PHOSPHATASE;
2828:  hjrk-A  2.2  6.1   63   381    8   SOYBN:AF-I1MF48-F1 UNCHARACTERIZED PROTEIN;
2829:  hwx8-A  2.2  9.8   95   329    3   SOYBN:AF-I1LYW5-F1 TPR_REGION DOMAIN-CONTAINING PROTEIN;
2830:  hghk-A  2.2  5.9   71   132    7   SOYBN:AF-A0A0R0EP76-F1 UNCHARACTERIZED PROTEIN;
2831:  gxuu-A  2.2 11.1   85   276    8   SOYBN:AF-I1N1N4-F1 UNCHARACTERIZED PROTEIN;
2832:  hpxt-A  2.2 16.5   94   647   11   SOYBN:AF-K7KUU1-F1 UNCHARACTERIZED PROTEIN;
2833:  g958-A  2.2  8.1   88   209    2   SOYBN:AF-I1MG17-F1 PMEI DOMAIN-CONTAINING PROTEIN;
2834:  hlmz-A  2.2  7.9  129   698    7   SOYBN:AF-K7M113-F1 ANK_REP_REGION DOMAIN-CONTAINING PROTEIN;
2835:  gyjj-A  2.2  5.9  114   184    7   SOYBN:AF-I1NIP2-F1 UNCHARACTERIZED PROTEIN;
2836:  gy2w-A  2.2 18.2   70   224    6   SOYBN:AF-K7KY29-F1 BHLH DOMAIN-CONTAINING PROTEIN;
2837:  hv6i-A  2.2  6.3   87   304    6   SOYBN:AF-A0A0R0HBH8-F1 GUB_WAK_BIND DOMAIN-CONTAINING PROTEIN;
2838:  hf3l-A  2.2  3.9   64    71    9   SOYBN:AF-A0A0R0J2T5-F1 UNCHARACTERIZED PROTEIN;
2839:  hd36-A  2.2  7.6  115   339    8   SOYBN:AF-A0A0R0JUA6-F1 TPT DOMAIN-CONTAINING PROTEIN;
2840:  hfra-A  2.2  5.2   94   207    9   SOYBN:AF-I1KEY1-F1 UNCHARACTERIZED PROTEIN;
2841:  hg0d-A  2.2  9.2   84   155    7   SOYBN:AF-P07135-F1 30S RIBOSOMAL PROTEIN S7, CHLOROPLASTIC;
2842:  hi2f-A  2.2  9.3   89   737    4   SOYBN:AF-I1MSQ1-F1 FIBRONECTIN TYPE-III DOMAIN-CONTAINING PROTEIN;
2843:  gzz7-A  2.2 10.8   94   962   10   SOYBN:AF-A0A0R0HRF0-F1 ATP-DEPENDENT DNA HELICASE;
2844:  g2z7-A  2.2 12.1  124   382    9   SOYBN:AF-A0A0R0F1R3-F1 UNCHARACTERIZED PROTEIN;
2845:  hwuo-A  2.2  7.4   64    95   11   SOYBN:AF-A0A0R0EDA0-F1 UNCHARACTERIZED PROTEIN;
2846:  hpw7-A  2.2  4.5   51    61    6   SOYBN:AF-A0A0R0GG26-F1 UNCHARACTERIZED PROTEIN;
2847:  g5fh-A  2.2  4.2   55    81    5   SOYBN:AF-A0A0R0GC86-F1 UNCHARACTERIZED PROTEIN;
2848:  hw5g-A  2.2  5.0   90   168   12   SOYBN:AF-C6SVH0-F1 UNCHARACTERIZED PROTEIN;
2849:  hk3l-A  2.2  9.0   97   565    6   SOYBN:AF-I1KVQ7-F1 UNCHARACTERIZED PROTEIN;
2850:  hrk1-A  2.2  8.2   70   125    7   SOYBN:AF-K7L343-F1 TRANSCRIPTION REPRESSOR;
2851:  hqzq-A  2.2  8.9  117  1322    6   SOYBN:AF-K7KCE6-F1 UNCHARACTERIZED PROTEIN;
2852:  hu23-A  2.2  6.7   96   158    8   SOYBN:AF-I1KTS9-F1 UNCHARACTERIZED PROTEIN;
2853:  g7o1-A  2.2  3.8   76   806    7   SOYBN:AF-K7MEV8-F1 UNCHARACTERIZED PROTEIN;
2854:  hp7c-A  2.2  8.0  109   784    8   SOYBN:AF-I1JH50-F1 NA_H_EXCHANGER DOMAIN-CONTAINING PROTEIN;
2855:  g8fb-A  2.2  2.9   46    55    0   SOYBN:AF-K7KKP0-F1 UNCHARACTERIZED PROTEIN;
2856:  hhsz-A  2.2 12.9   88  1111    6   SOYBN:AF-A0A0R0GG04-F1 UNCHARACTERIZED PROTEIN;
2857:  hrvp-A  2.2 11.1   72   155    6   SOYBN:AF-C6SXB3-F1 J DOMAIN-CONTAINING PROTEIN;
2858:  hwgo-A  2.2  4.0   57    70    5   SOYBN:AF-K7M6H7-F1 UNCHARACTERIZED PROTEIN;
2859:  hwkx-A  2.2  3.5   63   148    6   SOYBN:AF-A0A0R0KEY2-F1 UNCHARACTERIZED PROTEIN;
2860:  hahl-A  2.2  4.3   57    67    9   SOYBN:AF-K7KK50-F1 UNCHARACTERIZED PROTEIN;
2861:  ht7l-A  2.2  8.5   65   133    6   SOYBN:AF-Q9ZTZ2-F1 LATE-EMBRYOGENESIS ABUNDANT PROTEIN;
2862:  hrmo-A  2.2  6.5   68   152    7   SOYBN:AF-K7N005-F1 HPT DOMAIN-CONTAINING PROTEIN;
2863:  g9f8-A  2.2  6.2   90   296    9   SOYBN:AF-A0A0R0EGA8-F1 UNCHARACTERIZED PROTEIN;
2864:  g43b-A  2.2 13.6  114   486    7   SOYBN:AF-I1MLN7-F1 NOP DOMAIN-CONTAINING PROTEIN;
2865:  h045-A  2.2 13.3   81   274   10   SOYBN:AF-C6TIH8-F1 UNCHARACTERIZED PROTEIN;
2866:  g0bx-A  2.2  4.8  129   516   11   SOYBN:AF-I1K299-F1 UNCHARACTERIZED PROTEIN;
2867:  g9lv-A  2.2  2.6   57   107    2   SOYBN:AF-A0A0R0FYQ1-F1 UNCHARACTERIZED PROTEIN;
2868:  h27m-A  2.2  4.4  121   339    9   SOYBN:AF-K7LDA4-F1 SEC3_C DOMAIN-CONTAINING PROTEIN;
2869:  hdiw-A  2.2  7.2   78   228    5   SOYBN:AF-K7KDX3-F1 PEPTIDASE_M41 DOMAIN-CONTAINING PROTEIN;
2870:  hnn3-A  2.2  8.8  136   795    5   SOYBN:AF-I1JRB2-F1 FORMIN-LIKE PROTEIN;
2871:  ho8u-A  2.2 11.0  123   516    4   SOYBN:AF-A0A0R0IK57-F1 UNCHARACTERIZED PROTEIN;
2872:  hhoi-A  2.2  4.7  102   298    9   SOYBN:AF-C6TIX5-F1 CASP-LIKE PROTEIN;
2873:  g84h-A  2.2  7.7   75    94    1   SOYBN:AF-K7M0S9-F1 UNCHARACTERIZED PROTEIN;
2874:  g083-A  2.2  4.3  111   575    7   SOYBN:AF-I1LS53-F1 RING-TYPE DOMAIN-CONTAINING PROTEIN;
2875:  hlxh-A  2.2  8.7   84   340    5   SOYBN:AF-I1MX72-F1 UNCHARACTERIZED PROTEIN;
2876:  hxx9-A  2.2  9.9   79   102    5   SOYBN:AF-K7LB20-F1 UNCHARACTERIZED PROTEIN;
2877:  g5gw-A  2.2  9.8   97   346   11   SOYBN:AF-K7KC20-F1 POST-GPI ATTACHMENT TO PROTEINS FACTOR 3;
2878:  hh7x-A  2.2 11.7   84   320    2   SOYBN:AF-A0A0R0J7P2-F1 LIPASE_3 DOMAIN-CONTAINING PROTEIN;
2879:  g7kw-A  2.2 13.8  106   962    6   SOYBN:AF-I1LLR1-F1 RAB3 GTPASE-ACTIVATING PROTEIN CATALYTIC SUBUNIT;
2880:  g7z1-A  2.2  5.6  126   834    5   SOYBN:AF-A0A0R0FSS2-F1 UNCHARACTERIZED PROTEIN;
2881:  hm47-A  2.2 14.0   76   804    5   SOYBN:AF-I1KHF1-F1 POTASSIUM TRANSPORTER;
2882:  g6rc-A  2.2  3.0   61   101    7   SOYBN:AF-A0A0R0G0G8-F1 UNCHARACTERIZED PROTEIN;
2883:  hc2j-A  2.2  6.8   92   216   10   SOYBN:AF-K7MX96-F1 CASP-LIKE PROTEIN;
2884:  g6t5-A  2.2  8.4   92  1437    5   SOYBN:AF-K7KB94-F1 UNCHARACTERIZED PROTEIN;
2885:  h2ig-A  2.2  7.8   75   270    9   SOYBN:AF-A0A0R0F6C6-F1 CASP-LIKE PROTEIN;
2886:  g2e1-A  2.2  9.9  102   312    7   SOYBN:AF-I1J8F1-F1 UNCHARACTERIZED PROTEIN;
2887:  ha2c-A  2.2  4.3   95   498    7   SOYBN:AF-A0A0R0G8U3-F1 UNCHARACTERIZED PROTEIN;
2888:  gzm0-A  2.2  7.1   63   446    5   SOYBN:AF-K7MR82-F1 UNCHARACTERIZED PROTEIN;
2889:  h2va-A  2.2  6.3   95   332   11   SOYBN:AF-C6T941-F1 UNCHARACTERIZED PROTEIN;
2890:  hw3p-A  2.2 12.4   82   666    5   SOYBN:AF-K7KCB5-F1 HEXOSYLTRANSFERASE;
2891:  hwgq-A  2.2  5.2  121  1316    7   SOYBN:AF-I1MYS8-F1 UNCHARACTERIZED PROTEIN;
2892:  g8d3-A  2.2  7.2  130  1887   11   SOYBN:AF-K7KWK9-F1 UNCHARACTERIZED PROTEIN;
2893:  hvyp-A  2.2  6.0   74   769    1   SOYBN:AF-C6ZRU3-F1 CYTOKININ-REGULATED KINASE;
2894:  h3tg-A  2.2  9.8   95   328    7   SOYBN:AF-A0A0R0HQD8-F1 UNCHARACTERIZED PROTEIN;
2895:  hhv6-A  2.2 12.2   80   451    4   SOYBN:AF-K7LGU1-F1 GRAS DOMAIN-CONTAINING PROTEIN;
2896:  hvez-A  2.2  6.9   86  1367    9   SOYBN:AF-I1LIY4-F1 AIG1-TYPE G DOMAIN-CONTAINING PROTEIN;
2897:  hnv6-A  2.2  3.9   48    66    2   SOYBN:AF-A0A0R0I7I8-F1 UNCHARACTERIZED PROTEIN;
2898:  hmit-A  2.2  9.8  113   284    5   SOYBN:AF-I1LJB9-F1 UNCHARACTERIZED PROTEIN;
2899:  hbmr-A  2.2  9.8  109   580    3   SOYBN:AF-I1NDU1-F1 UNCHARACTERIZED PROTEIN;
2900:  hbps-A  2.2  4.7   74   471    4   SOYBN:AF-K7MW33-F1 UNCHARACTERIZED PROTEIN;
2901:  g3m3-A  2.2 15.8   74   304    1   SOYBN:AF-A0A0R0EK66-F1 UNCHARACTERIZED PROTEIN;
2902:  g98p-A  2.2  4.5  103   288   10   SOYBN:AF-I1JZ62-F1 TLC DOMAIN-CONTAINING PROTEIN;
2903:  hxkw-A  2.2 11.6   78  1417    4   SOYBN:AF-A0A0R0LCQ5-F1 TIR DOMAIN-CONTAINING PROTEIN;
2904:  h1a0-A  2.2  7.6   79   167    3   SOYBN:AF-K7KD53-F1 UNCHARACTERIZED PROTEIN;
2905:  g1ay-A  2.2 10.6   72   264   10   SOYBN:AF-I1KQE6-F1 UNCHARACTERIZED PROTEIN;
2906:  hxso-A  2.2  5.5   68   668   16   SOYBN:AF-I1MN48-F1 UNCHARACTERIZED PROTEIN;
2907:  h1wg-A  2.2 10.0   86   292   12   SOYBN:AF-I1J8E6-F1 UNCHARACTERIZED PROTEIN;
2908:  h0jn-A  2.2  9.6   92   359    4   SOYBN:AF-A0A368UHK8-F1 UNCHARACTERIZED PROTEIN;
2909:  hsks-A  2.2  4.8   72   122   11   SOYBN:AF-I1KSB6-F1 UNCHARACTERIZED PROTEIN;
2910:  hkiv-A  2.2 13.2   98  1104    7   SOYBN:AF-A0A0R0JVS6-F1 PROTEIN KINASE DOMAIN-CONTAINING PROTEIN;
2911:  gznt-A  2.2 10.6   92   538    2   SOYBN:AF-I1MPK4-F1 CITMHS DOMAIN-CONTAINING PROTEIN;
2912:  hq07-A  2.2 11.6   60    91    5   SOYBN:AF-A0A0R0FHV0-F1 UNCHARACTERIZED PROTEIN;
2913:  hox7-A  2.2  5.2   71   138    4   SOYBN:AF-A0A0R0FC57-F1 UNCHARACTERIZED PROTEIN;
2914:  hqkc-A  2.2  4.5   98   181    8   SOYBN:AF-K7M6L6-F1 UNCHARACTERIZED PROTEIN;
2915:  h3ap-A  2.2  7.2   54   200    6   SOYBN:AF-A0A0R0KWW5-F1 UNCHARACTERIZED PROTEIN;
2916:  g7fw-A  2.2  6.8   91   615    9   SOYBN:AF-I1JHV1-F1 UNCHARACTERIZED PROTEIN;
2917:  hccu-A  2.2  4.8  118   336    5   SOYBN:AF-C6T7U8-F1 UNCHARACTERIZED PROTEIN;
2918:  g43q-A  2.2  4.0   56    79    2   SOYBN:AF-A0A0R0HW73-F1 UNCHARACTERIZED PROTEIN;
2919:  hmnh-A  2.2  7.0  121   784    5   SOYBN:AF-K7M174-F1 UNCHARACTERIZED PROTEIN;
2920:  hvcp-A  2.2  9.3  102  1534    8   SOYBN:AF-K7MDR5-F1 AAA DOMAIN-CONTAINING PROTEIN;
2921:  htd2-A  2.2  5.3   49   425   12   SOYBN:AF-I1KD31-F1 WD_REPEATS_REGION DOMAIN-CONTAINING PROTEIN;
2922:  gysx-A  2.2  8.9   83   394   10   SOYBN:AF-K7M2V4-F1 MYND-TYPE DOMAIN-CONTAINING PROTEIN;
2923:  hqtn-A  2.2  5.7   96  1206    4   SOYBN:AF-A0A0R0GVJ3-F1 UNCHARACTERIZED PROTEIN;
2924:  hfz3-A  2.2  7.3  118   407    8   SOYBN:AF-I1NCL5-F1 UNCHARACTERIZED PROTEIN;
2925:  gxli-A  2.2 13.7   76   493    9   SOYBN:AF-A0A0R0FJ58-F1 UNCHARACTERIZED PROTEIN;
2926:  hear-A  2.2  3.1   74   479    4   SOYBN:AF-A0A0R0JR69-F1 ABC1 DOMAIN-CONTAINING PROTEIN;
2927:  hbcd-A  2.2 14.2   98   228    7   SOYBN:AF-I1LYC8-F1 UNCHARACTERIZED PROTEIN;
2928:  hin0-A  2.2  4.9   96   397   10   SOYBN:AF-I1JJR6-F1 CYTOCHROME B561 AND DOMON DOMAIN-CONTAINING PROTE
2929:  hp0n-A  2.2  5.1   74   121    5   SOYBN:AF-A0A0R0KTW7-F1 UNCHARACTERIZED PROTEIN;
2930:  hvqh-A  2.2  3.6   60    78   12   SOYBN:AF-K7KUV5-F1 UNCHARACTERIZED PROTEIN;
2931:  g634-A  2.2  5.2   54    66    6   SOYBN:AF-A0A0R0GI27-F1 UNCHARACTERIZED PROTEIN;
2932:  hm9z-A  2.2 12.2  103   327    7   SOYBN:AF-K7MY22-F1 RING-TYPE DOMAIN-CONTAINING PROTEIN;
2933:  hhly-A  2.2  7.0  117   594   11   SOYBN:AF-I1MS09-F1 UNCHARACTERIZED PROTEIN;
2934:  g309-A  2.2  2.8   55   142   16   SOYBN:AF-I1KM37-F1 UNCHARACTERIZED PROTEIN;
2935:  hmbj-A  2.2  5.9   78   113    8   SOYBN:AF-K7LYA1-F1 CBFD_NFYB_HMF DOMAIN-CONTAINING PROTEIN;
2936:  hsmw-A  2.2  9.3  109   637    9   SOYBN:AF-K7KI21-F1 UNCHARACTERIZED PROTEIN;
2937:  h0z6-A  2.2  5.6  120   452    3   SOYBN:AF-K7LRY6-F1 AA_TRANS DOMAIN-CONTAINING PROTEIN;
2938:  h106-A  2.2  8.1  130   341    7   SOYBN:AF-C6TDH4-F1 ACIDPPC DOMAIN-CONTAINING PROTEIN;
2939:  gz5v-A  2.2  8.8  120  1051    7   SOYBN:AF-I1M4Q5-F1 KINESIN MOTOR DOMAIN-CONTAINING PROTEIN;
2940:  h2o5-A  2.2  9.2   83   234    6   SOYBN:AF-I1M1Y0-F1 UNCHARACTERIZED PROTEIN;
2941:  g0hx-A  2.2 14.1   96   585    4   SOYBN:AF-K7KIV6-F1 CRC DOMAIN-CONTAINING PROTEIN;
2942:  hb4u-A  2.2  9.2  132   382    7   SOYBN:AF-I1MAC8-F1 J DOMAIN-CONTAINING PROTEIN;
2943:  g7m8-A  2.2  5.9   87   658    9   SOYBN:AF-K7M3Z1-F1 BED-TYPE DOMAIN-CONTAINING PROTEIN;
2944:  hg3t-A  2.2  9.7  105   565    7   SOYBN:AF-A0A0R0EX61-F1 DUF641 DOMAIN-CONTAINING PROTEIN;
2945:  hb7e-A  2.2 22.7   74   611   14   SOYBN:AF-K7L603-F1 UNCHARACTERIZED PROTEIN;
2946:  g3op-A  2.2 11.0   72   137    6   SOYBN:AF-A0A0R0FD21-F1 UNCHARACTERIZED PROTEIN;
2947:  g4a1-A  2.2  6.6  135   958    6   SOYBN:AF-A0A0R0L4U4-F1 UNCHARACTERIZED PROTEIN;
2948:  hc25-A  2.2  7.6   85   497    9   SOYBN:AF-I1MBQ7-F1 SET DOMAIN-CONTAINING PROTEIN;
2949:  g6pf-A  2.2  4.9   88   227   11   SOYBN:AF-I1M8X7-F1 UNCHARACTERIZED PROTEIN;
2950:  gx7a-A  2.2  4.5   73   115    5   SOYBN:AF-I1KRU8-F1 UNCHARACTERIZED PROTEIN;
2951:  h03c-A  2.2  8.1  148  1242    4   SOYBN:AF-I1N651-F1 STRUCTURAL MAINTENANCE OF CHROMOSOMES PROTEIN;
2952:  g6e9-A  2.2  6.8   88   522    6   SOYBN:AF-A0A0R0EPH1-F1 UNCHARACTERIZED PROTEIN;
2953:  g7yi-A  2.2  7.5  114   320    4   SOYBN:AF-K7MSY5-F1 BROMO DOMAIN-CONTAINING PROTEIN;
2954:  h2cj-A  2.2  6.0  131   498    7   SOYBN:AF-I1LIJ7-F1 UNCHARACTERIZED PROTEIN;
2955:  hhlv-A  2.2 11.8   76   267   12   SOYBN:AF-A0A0R0KIC1-F1 AA_TRANS DOMAIN-CONTAINING PROTEIN;
2956:  g8wk-A  2.2  3.9   75   196    9   SOYBN:AF-A0A0R0JCN8-F1 PROTEIN KINASE DOMAIN-CONTAINING PROTEIN;
2957:  hkvv-A  2.2 10.0  120   576   13   SOYBN:AF-I1L3J4-F1 NA_H_EXCHANGER DOMAIN-CONTAINING PROTEIN;
2958:  g1lb-A  2.2  3.7   59    64    5   SOYBN:AF-K7LWM9-F1 UNCHARACTERIZED PROTEIN;
2959:  g50w-A  2.2  9.7   86   353    9   SOYBN:AF-I1JJR7-F1 UNCHARACTERIZED PROTEIN;
2960:  h0wf-A  2.2  4.5   69   634    7   SOYBN:AF-I1LEH2-F1 UNCHARACTERIZED PROTEIN;
2961:  hxzp-A  2.2  4.4   49    90    4   SOYBN:AF-K7MIL3-F1 UNCHARACTERIZED PROTEIN;
2962:  gy7x-A  2.2  5.6   54   836    2   SOYBN:AF-K7KLH6-F1 UNCHARACTERIZED PROTEIN;
2963:  h3ne-A  2.2 10.9  118  1082    6   SOYBN:AF-K7L3X0-F1 UNCHARACTERIZED PROTEIN;
2964:  haex-A  2.2  5.2   89   274    7   SOYBN:AF-I1K2Z9-F1 PCI DOMAIN-CONTAINING PROTEIN;
2965:  g1sb-A  2.2  3.4   77   207    3   SOYBN:AF-K7KZ37-F1 UNCHARACTERIZED PROTEIN;
2966:  hw42-A  2.2  7.3  117   368    6   SOYBN:AF-I1LIJ9-F1 UNCHARACTERIZED PROTEIN;
2967:  hjik-A  2.2 10.8  137   475   12   SOYBN:AF-A0A0R0HQ29-F1 UNCHARACTERIZED PROTEIN;
2968:  gxwd-A  2.2  6.4   61   101    3   SOYBN:AF-K7KIM7-F1 UNCHARACTERIZED PROTEIN;
2969:  gy2c-A  2.2  4.6   78   194    4   SOYBN:AF-A0A0R0I7K2-F1 HEME O SYNTHASE;
2970:  g2we-A  2.2  6.3   67   129    6   SOYBN:AF-K7M737-F1 UNCHARACTERIZED PROTEIN;
2971:  hzgr-A  2.2  6.7  100   430    4   SOYBN:AF-I1MZ59-F1 UNCHARACTERIZED PROTEIN;
2972:  hatn-A  2.2  8.6   81   186    4   SOYBN:AF-A0A0R0JR96-F1 UNCHARACTERIZED PROTEIN;
2973:  g317-A  2.2  6.8  113   990    6   SOYBN:AF-I1KEX7-F1 PROTEIN KINASE DOMAIN-CONTAINING PROTEIN;
2974:  haai-A  2.2  4.8  103   262    7   SOYBN:AF-K7KCK4-F1 SPX DOMAIN-CONTAINING PROTEIN;
2975:  hctm-A  2.2  4.5   84   873   10   SOYBN:AF-I1K8E3-F1 AMINOPEPTIDASE;
2976:  hso8-A  2.2  8.6   77   402    5   SOYBN:AF-I1LEK8-F1 B-LIKE CYCLIN;
2977:  h0dd-A  2.2  6.1  103  1519   10   SOYBN:AF-I1LYR2-F1 UNCHARACTERIZED PROTEIN;
2978:  g0tx-A  2.2  8.1  117  1406    8   SOYBN:AF-I1M102-F1 UNCHARACTERIZED PROTEIN;
2979:  htv4-A  2.2 11.8  107  1185    5   SOYBN:AF-A0A0R0IQQ6-F1 KINESIN MOTOR DOMAIN-CONTAINING PROTEIN;
2980:  g4pj-A  2.2  4.3   94   185   10   SOYBN:AF-C6SW14-F1 UNCHARACTERIZED PROTEIN;
2981:  hqts-A  2.2  7.6  133   638   12   SOYBN:AF-I1KWL2-F1 1-PHOSPHATIDYLINOSITOL 4-KINASE;
2982:  g48x-A  2.2  5.8   59    81    3   SOYBN:AF-K7K2D5-F1 UNCHARACTERIZED PROTEIN;
2983:  hixs-A  2.2  5.3   82   131    5   SOYBN:AF-K7LX55-F1 UNCHARACTERIZED PROTEIN;
2984:  hj3m-A  2.2  8.0   74   159    5   SOYBN:AF-K7KEP4-F1 UNCHARACTERIZED PROTEIN;
2985:  hcge-A  2.2  5.9   41    55    2   SOYBN:AF-K7MUZ2-F1 UNCHARACTERIZED PROTEIN;
2986:  hhm2-A  2.2  9.2  108  1006    9   SOYBN:AF-I1K9E0-F1 UNCHARACTERIZED PROTEIN;
2987:  hv3f-A  2.2  5.2  109   933    6   SOYBN:AF-I1M0A8-F1 UBC CORE DOMAIN-CONTAINING PROTEIN;
2988:  gzzn-A  2.2  4.4   98   522    7   SOYBN:AF-A0A0R0LF34-F1 MFS DOMAIN-CONTAINING PROTEIN;
2989:  g97h-A  2.2  7.3  140   582    5   SOYBN:AF-I1KGU8-F1 PECTINESTERASE;
2990:  g9j8-A  2.2  3.8   82   176    6   SOYBN:AF-C6T3I8-F1 UNCHARACTERIZED PROTEIN;
2991:  hhgi-A  2.2  5.2  112   383    8   SOYBN:AF-I1MTI0-F1 RING-TYPE DOMAIN-CONTAINING PROTEIN;
2992:  h1ow-A  2.2  5.4   52   116   12   SOYBN:AF-I1K3N2-F1 UNCHARACTERIZED PROTEIN;
2993:  hi27-A  2.2  9.0   95   623    4   SOYBN:AF-I1MAD5-F1 PROTEIN KINASE DOMAIN-CONTAINING PROTEIN;
2994:  gzqz-A  2.2  7.2   65   162    8   SOYBN:AF-C6SWY3-F1 PHYTOCYANIN DOMAIN-CONTAINING PROTEIN;
2995:  hifp-A  2.2  5.1   56    92    7   SOYBN:AF-A0A0R0GWW0-F1 UNCHARACTERIZED PROTEIN;
2996:  hujx-A  2.2 16.0  100   317    6   SOYBN:AF-A0A0R0F1Z4-F1 UNCHARACTERIZED PROTEIN;
2997:  hzff-A  2.2  7.6   75   160    8   SOYBN:AF-K7LVY5-F1 GNK2-HOMOLOGOUS DOMAIN-CONTAINING PROTEIN;
2998:  h3zv-A  2.2 13.3   80   169    6   SOYBN:AF-K7LT09-F1 UNCHARACTERIZED PROTEIN;
2999:  hawi-A  2.2 11.1  109   246    4   SOYBN:AF-A0A0R0KNH4-F1 UNCHARACTERIZED PROTEIN;
3000:  hr1q-A  2.2  7.6  126   709    5   SOYBN:AF-I1JCY6-F1 EXOCYST SUBUNIT EXO70 FAMILY PROTEIN;
3001:  hp11-A  2.2  8.9  101   702    7   SOYBN:AF-I1J7N4-F1 RING-TYPE E3 UBIQUITIN TRANSFERASE;
3002:  hz5v-A  2.2  8.4  103   212    6   SOYBN:AF-K7KMW0-F1 PROTEIN KINASE DOMAIN-CONTAINING PROTEIN;
3003:  hdkb-A  2.2  3.8   72   108   10   SOYBN:AF-A0A0R0I635-F1 UNCHARACTERIZED PROTEIN;
3004:  gy80-A  2.2  4.4   67    69    6   SOYBN:AF-K7M2H5-F1 UNCHARACTERIZED PROTEIN;
3005:  hj8i-A  2.2  8.6  132   826    8   SOYBN:AF-I1M2M2-F1 UNCHARACTERIZED PROTEIN;
3006:  hzhd-A  2.2 13.7  121   704    5   SOYBN:AF-K7MMG2-F1 UNCHARACTERIZED PROTEIN;
3007:  g6d6-A  2.2  5.7   89   400    8   SOYBN:AF-I1MD46-F1 ASCH DOMAIN-CONTAINING PROTEIN;
3008:  h27z-A  2.2 17.2   80   648    3   SOYBN:AF-I1J6W3-F1 UNCHARACTERIZED PROTEIN;
3009:  h2l3-A  2.2  4.8   71   106    8   SOYBN:AF-A0A0R0J3I0-F1 UNCHARACTERIZED PROTEIN;
3010:  g0mp-A  2.2  8.2   89   323    4   SOYBN:AF-I1NHC9-F1 UNCHARACTERIZED PROTEIN;
3011:  g9tx-A  2.2  4.8   68   100    3   SOYBN:AF-K7KD97-F1 UNCHARACTERIZED PROTEIN;
3012:  hj0s-A  2.2  5.8  101   403    6   SOYBN:AF-K7L1W0-F1 UNCHARACTERIZED PROTEIN;
3013:  gy04-A  2.2  7.7  122  1164    5   SOYBN:AF-K7M4P5-F1 UNCHARACTERIZED PROTEIN;
3014:  hrvg-A  2.2  5.9  123   530    6   SOYBN:AF-K7MPT4-F1 TPR_REGION DOMAIN-CONTAINING PROTEIN;
3015:  hves-A  2.2  3.2   44    77    2   SOYBN:AF-K7MJV1-F1 UNCHARACTERIZED PROTEIN;
3016:  hez5-A  2.2 10.3  116   541    8   SOYBN:AF-I1L295-F1 UNCHARACTERIZED PROTEIN;
3017:  hyoh-A  2.2  5.6  126   645    2   SOYBN:AF-I1L4S0-F1 UNCHARACTERIZED PROTEIN;
3018:  h3fu-A  2.2  7.0   90   294    4   SOYBN:AF-A0A0R0F5S2-F1 UNCHARACTERIZED PROTEIN;
3019:  hvhd-A  2.2  5.7   69   178    6   SOYBN:AF-K7KWL9-F1 HELICASE C-TERMINAL DOMAIN-CONTAINING PROTEIN;
3020:  h061-A  2.2 13.6  152   354    4   SOYBN:AF-I1LCC6-F1 WAT1-RELATED PROTEIN;
3021:  g65r-A  2.2  4.1   74   881    3   SOYBN:AF-A0A0R0JIT8-F1 TPT DOMAIN-CONTAINING PROTEIN;
3022:  h3j7-A  2.2  7.2  112   958    4   SOYBN:AF-K7M040-F1 RIF1_N DOMAIN-CONTAINING PROTEIN;
3023:  hwxl-A  2.2  7.0   88   313    7   SOYBN:AF-A0A0R0EI26-F1 SANT DOMAIN-CONTAINING PROTEIN;
3024:  g26w-A  2.2 10.6  104  1112    7   SOYBN:AF-I1KTP1-F1 UNCHARACTERIZED PROTEIN;
3025:  gxjn-A  2.2  5.1   82   227    4   SOYBN:AF-I1LIG9-F1 CDP-DIACYLGLYCEROL--INOSITOL 3-PHOSPHATIDYLTRANSF
3026:  g7it-A  2.2  4.0   74   302    4   SOYBN:AF-I1JRL7-F1 ER MEMBRANE PROTEIN COMPLEX SUBUNIT 2;
3027:  g748-A  2.2  7.9   52    81   12   SOYBN:AF-K7M5T0-F1 UNCHARACTERIZED PROTEIN;
3028:  gy3h-A  2.2  3.6   66   128    3   SOYBN:AF-K7K5J0-F1 UNCHARACTERIZED PROTEIN;
3029:  g0u8-A  2.2  5.8   71   375    7   SOYBN:AF-A0A0R0KRE0-F1 PROT_ATP_ID_OB DOMAIN-CONTAINING PROTEIN;
3030:  gz9l-A  2.2  4.8   75   317    5   SOYBN:AF-A0A0R0EYN7-F1 UNCHARACTERIZED PROTEIN;
3031:  g5i0-A  2.2 15.2   89   201    8   SOYBN:AF-I1NCR6-F1 CAAD DOMAIN-CONTAINING PROTEIN;
3032:  hsf2-A  2.2  5.6   59    72    8   SOYBN:AF-K7MQR7-F1 UNCHARACTERIZED PROTEIN;
3033:  g27i-A  2.2 10.8   83   540    8   SOYBN:AF-I1KCH8-F1 ALDEDH DOMAIN-CONTAINING PROTEIN;
3034:  g7ow-A  2.2 10.0   77   494   12   SOYBN:AF-I1MDB2-F1 ALDEHYDE DEHYDROGENASE;
3035:  hbmq-A  2.2  3.2   66   267    5   SOYBN:AF-K7MSY7-F1 UNCHARACTERIZED PROTEIN;
3036:  hs71-A  2.2  7.7   88   297    8   SOYBN:AF-I1KZB5-F1 UNCHARACTERIZED PROTEIN;
3037:  g1mt-A  2.2  6.1  112   600    4   SOYBN:AF-K7KN47-F1 UNCHARACTERIZED PROTEIN;
3038:  hqen-A  2.2  4.6   94   478   10   SOYBN:AF-K7KJQ6-F1 MFS DOMAIN-CONTAINING PROTEIN;
3039:  htho-A  2.2 13.7  136   675    6   SOYBN:AF-K7KQK4-F1 UNCHARACTERIZED PROTEIN;
3040:  hybt-A  2.2  9.2   80  1036    5   SOYBN:AF-I1LVV2-F1 CLP R DOMAIN-CONTAINING PROTEIN;
3041:  gyb3-A  2.2  8.2  102   422    7   SOYBN:AF-I1MF85-F1 RING-CH-TYPE DOMAIN-CONTAINING PROTEIN;
3042:  hjil-A  2.2 13.1  123   329    5   SOYBN:AF-A0A0R0HE34-F1 UNCHARACTERIZED PROTEIN;
3043:  hk2t-A  2.2  6.0   84   256    6   SOYBN:AF-A0A0R0JYF2-F1 PROTEIN KINASE DOMAIN-CONTAINING PROTEIN;
3044:  g7s2-A  2.2  4.7   50    75    6   SOYBN:AF-A0A0R0H3G1-F1 UNCHARACTERIZED PROTEIN;
3045:  hhig-A  2.2  9.9  100   854    7   SOYBN:AF-I1MG40-F1 UNCHARACTERIZED PROTEIN;
3046:  humh-A  2.2  5.6   85   159    5   SOYBN:AF-A0A0R0GTR1-F1 UNCHARACTERIZED PROTEIN;
3047:  hkic-A  2.2 10.6  118  1109    7   SOYBN:AF-I1MN79-F1 PROTEIN KINASE DOMAIN-CONTAINING PROTEIN;
3048:  hlpv-A  2.2  6.3   93   160   11   SOYBN:AF-I1LRU0-F1 UNCHARACTERIZED PROTEIN;
3049:  hfif-A  2.2  6.2   63   109    6   SOYBN:AF-K7LV11-F1 UNCHARACTERIZED PROTEIN;
3050:  hror-A  2.2  7.9   98  1608    6   SOYBN:AF-A0A0R0EH31-F1 UVRD-LIKE HELICASE ATP-BINDING DOMAIN-CONTAINI
3051:  hejc-A  2.2  5.3  100   411    6   SOYBN:AF-I1NJ83-F1 HEME O SYNTHASE;
3052:  hd6a-A  2.2  7.4   66   168    8   SOYBN:AF-K7LUC2-F1 UNCHARACTERIZED PROTEIN;
3053:  hec4-A  2.2  9.3  102   752    6   SOYBN:AF-A0A0R0L5N9-F1 PROTEIN KINASE DOMAIN-CONTAINING PROTEIN;
3054:  h0vv-A  2.2  5.0   51   136   14   SOYBN:AF-A0A0R0KI80-F1 UNCHARACTERIZED PROTEIN;
3055:  he28-A  2.2  5.5   91  1008    5   SOYBN:AF-A0A0R0LCA6-F1 PROTEIN KINASE DOMAIN-CONTAINING PROTEIN;
3056:  hu7s-A  2.2  5.1  116   260    8   SOYBN:AF-K7M7B8-F1 BIDIRECTIONAL SUGAR TRANSPORTER SWEET;
3057:  he43-A  2.2  5.3  141   765    6   SOYBN:AF-K7LFX6-F1 METALLOPHOS DOMAIN-CONTAINING PROTEIN;
3058:  hxap-A  2.2  5.1   74   119    4   SOYBN:AF-K7MD87-F1 UNCHARACTERIZED PROTEIN;
3059:  hgxf-A  2.2 10.5  121   433    2   SOYBN:AF-I1M4Z3-F1 UNCHARACTERIZED PROTEIN;
3060:  hqyd-A  2.2  5.8   61    75    2   SOYBN:AF-K7KZR9-F1 UNCHARACTERIZED PROTEIN;
3061:  g5yc-A  2.2  5.2   73   108    5   SOYBN:AF-K7K9D2-F1 UNCHARACTERIZED PROTEIN;
3062:  g1pb-A  2.2  9.3   79   131    8   SOYBN:AF-K7MX25-F1 PROLAMIN_LIKE DOMAIN-CONTAINING PROTEIN;
3063:  hmk6-A  2.2  6.6   96   781    8   SOYBN:AF-K7KQE5-F1 NA_H_EXCHANGER DOMAIN-CONTAINING PROTEIN;
3064:  hb5d-A  2.2  4.6   89  1111   11   SOYBN:AF-I1LIU7-F1 AP-5 COMPLEX SUBUNIT BETA-1;
3065:  hyy1-A  2.2  6.5   54   174    7   SOYBN:AF-K7KCU2-F1 PROTEIN KINASE DOMAIN-CONTAINING PROTEIN;
3066:  hupi-A  2.2  9.0   68   514    4   SOYBN:AF-A0A0R0H2F6-F1 AB HYDROLASE-1 DOMAIN-CONTAINING PROTEIN;
3067:  g6pe-A  2.2  6.6   68  1099    7   SOYBN:AF-A0A368UIE1-F1 GLYCINE--TRNA LIGASE;
3068:  g43p-A  2.2  4.7   75    90    7   SOYBN:AF-K7ML40-F1 UNCHARACTERIZED PROTEIN;
3069:  h0g0-A  2.2  6.1  125   871    4   SOYBN:AF-I1KAV1-F1 IMPORTIN N-TERMINAL DOMAIN-CONTAINING PROTEIN;
3070:  hcsu-A  2.1  5.6  115  1096    7   SOYBN:AF-K7LWU0-F1 HMA DOMAIN-CONTAINING PROTEIN;
3071:  hxx1-A  2.1  7.7   85  1158    9   SOYBN:AF-I1LIL7-F1 UNCHARACTERIZED PROTEIN;
3072:  h23e-A  2.1  8.1  124   859    5   SOYBN:AF-I1KJX2-F1 UNCHARACTERIZED PROTEIN;
3073:  g753-A  2.1  8.9   95   202    5   SOYBN:AF-A0A0R0L819-F1 UNCHARACTERIZED PROTEIN;
3074:  g9uz-A  2.1  4.1   83   432    4   SOYBN:AF-A0A0R0G556-F1 UNCHARACTERIZED PROTEIN;
3075:  g98n-A  2.1  3.1   36    44    8   SOYBN:AF-A0A0R0K7R6-F1 UNCHARACTERIZED PROTEIN;
3076:  hyq8-A  2.1 11.9   79   717    3   SOYBN:AF-K7KHF0-F1 UNCHARACTERIZED PROTEIN;
3077:  h0d7-A  2.1  5.5  128   324    5   SOYBN:AF-I1NB57-F1 RING-TYPE E3 UBIQUITIN TRANSFERASE;
3078:  hr1s-A  2.1  8.0  117   244   13   SOYBN:AF-I1K5G5-F1 UNCHARACTERIZED PROTEIN;
3079:  hio4-A  2.1  4.6   65   141    9   SOYBN:AF-A0A0R0GRX3-F1 UNCHARACTERIZED PROTEIN;
3080:  h081-A  2.1  6.4   96   416    8   SOYBN:AF-A0A0R0HWP4-F1 UNCHARACTERIZED PROTEIN;
3081:  g2w1-A  2.1  6.6   95   722    7   SOYBN:AF-A0A0R0G1P4-F1 C2H2-TYPE DOMAIN-CONTAINING PROTEIN;
3082:  hl8t-A  2.1  4.3  120  1234    8   SOYBN:AF-K7K9W4-F1 UNCHARACTERIZED PROTEIN;
3083:  hrdk-A  2.1  7.5  113   477    5   SOYBN:AF-I1K0Q0-F1 UNCHARACTERIZED PROTEIN;
3084:  hd2g-A  2.1 11.5   64   101    9   SOYBN:AF-C6SWQ1-F1 J DOMAIN-CONTAINING PROTEIN;
3085:  h00q-A  2.1  9.3   53    59    6   SOYBN:AF-A0A0R0GEZ0-F1 UNCHARACTERIZED PROTEIN;
3086:  g188-A  2.1 14.0   88   294    7   SOYBN:AF-A0A0R0JD77-F1 TENA_THI-4 DOMAIN-CONTAINING PROTEIN;
3087:  g1j8-A  2.1  4.9  121  1185    7   SOYBN:AF-K7KZN7-F1 PECTINESTERASE;
3088:  h1he-A  2.1  5.2  137  1464    1   SOYBN:AF-K7KYE4-F1 TIR DOMAIN-CONTAINING PROTEIN;
3089:  hm6v-A  2.1  5.4   56    76    9   SOYBN:AF-A0A0R0G631-F1 UNCHARACTERIZED PROTEIN;
3090:  ht6w-A  2.1 11.3   65   173   12   SOYBN:AF-A0A0R0KEM4-F1 UNCHARACTERIZED PROTEIN;
3091:  hhdx-A  2.1  7.8   82   533    5   SOYBN:AF-A0A0R0IPU2-F1 M20_DIMER DOMAIN-CONTAINING PROTEIN;
3092:  hz5n-A  2.1  7.7   82   316    9   SOYBN:AF-K7MMN4-F1 MYB-LIKE DOMAIN-CONTAINING PROTEIN;
3093:  hw5m-A  2.1  7.2  136   484   10   SOYBN:AF-A0A0R0GVV5-F1 EXOCYST SUBUNIT EXO70 FAMILY PROTEIN;
3094:  hoh9-A  2.1 15.5   92   676    4   SOYBN:AF-A0A0R0ECE5-F1 UNCHARACTERIZED PROTEIN;
3095:  hg9o-A  2.1  7.4   77   118    6   SOYBN:AF-K7M055-F1 UNCHARACTERIZED PROTEIN;
3096:  g7g6-A  2.1  9.8  140   992    7   SOYBN:AF-I1J516-F1 GPI ETHANOLAMINE PHOSPHATE TRANSFERASE 2;
3097:  h3h1-A  2.1  5.1   68   172    4   SOYBN:AF-A0A0R0IZX2-F1 UNCHARACTERIZED PROTEIN;
3098:  hilt-A  2.1  6.8   75   548    4   SOYBN:AF-K7M367-F1 VACUOLAR FUSION PROTEIN MON1 HOMOLOG;
3099:  hcfm-A  2.1  8.4   88   608    9   SOYBN:AF-A0A0R0JXI8-F1 DYW_DEAMINASE DOMAIN-CONTAINING PROTEIN;
3100:  hb7b-A  2.1  6.4   68   155    7   SOYBN:AF-C6T018-F1 HPT DOMAIN-CONTAINING PROTEIN;
3101:  hqx0-A  2.1  5.1   56   329    7   SOYBN:AF-A0A0R0J2I6-F1 UNCHARACTERIZED PROTEIN;
3102:  hwpb-A  2.1  4.2   76   227    4   SOYBN:AF-I1J6M0-F1 HOMOLOGOUS-PAIRING PROTEIN 2 HOMOLOG;
3103:  g08j-A  2.1  7.1   87   202    5   SOYBN:AF-C6T3E3-F1 GLTP DOMAIN-CONTAINING PROTEIN;
3104:  h09c-A  2.1  6.9  106   299    6   SOYBN:AF-C6ZS22-F1 TIR-NBS-LRR TYPE DISEASE RESISTANCE PROTEIN;
3105:  hl9y-A  2.1  4.3   85   187    6   SOYBN:AF-I1KU57-F1 BIOGENESIS OF LYSOSOME-RELATED ORGANELLES COMPLEX
3106:  hsxo-A  2.1  7.1   82   316   11   SOYBN:AF-A0A0R0K2F0-F1 UBIQUITIN CARBOXYL-TERMINAL HYDROLASE;
3107:  g791-A  2.1  3.1   54   115    7   SOYBN:AF-I1LVL7-F1 UNCHARACTERIZED PROTEIN;
3108:  g3zc-A  2.1  6.5   80   568    6   SOYBN:AF-A0A0R0L3Z7-F1 UNCHARACTERIZED PROTEIN;
3109:  h3pm-A  2.1  5.5  131   527    6   SOYBN:AF-I1KBM8-F1 UNCHARACTERIZED PROTEIN;
3110:  g8fa-A  2.1  3.2   44    47    5   SOYBN:AF-A0A0R0KS91-F1 UNCHARACTERIZED PROTEIN;
3111:  gz1g-A  2.1  4.8   78   305    4   SOYBN:AF-I1NG96-F1 J DOMAIN-CONTAINING PROTEIN;
3112:  hwqm-A  2.1 10.1   63   155    8   SOYBN:AF-A0A0R0E6F7-F1 UNCHARACTERIZED PROTEIN;
3113:  g7cl-A  2.1  7.8   85   276    8   SOYBN:AF-I1N7R3-F1 NUCLEOTID_TRANS DOMAIN-CONTAINING PROTEIN;
3114:  g1j5-A  2.1  7.2  118   551    8   SOYBN:AF-I1NBU8-F1 PECTINESTERASE;
3115:  h2p4-A  2.1  6.7  112   390    5   SOYBN:AF-K7MLS8-F1 UNCHARACTERIZED PROTEIN;
3116:  g9o5-A  2.1  3.7   66   269    3   SOYBN:AF-C6TGL4-F1 SECRETORY CARRIER-ASSOCIATED MEMBRANE PROTEIN;
3117:  g595-A  2.1  9.8   89   551    7   SOYBN:AF-A0A0R0H5T0-F1 UNCHARACTERIZED PROTEIN;
3118:  hzu5-A  2.1  5.0  160  1313    5   SOYBN:AF-K7LZS3-F1 UNCHARACTERIZED PROTEIN;
3119:  hxg3-A  2.1  8.2  151   563   13   SOYBN:AF-A0A0R0KCS5-F1 UNCHARACTERIZED PROTEIN;
3120:  hkon-A  2.1  6.6  113  1233    4   SOYBN:AF-I1LYK3-F1 STRUCTURAL MAINTENANCE OF CHROMOSOMES PROTEIN;
3121:  hr2u-A  2.1 11.3   84   215   12   SOYBN:AF-I1J9Q8-F1 UNCHARACTERIZED PROTEIN;
3122:  hf4t-A  2.1  6.0   66    97    8   SOYBN:AF-K7KKW6-F1 UNCHARACTERIZED PROTEIN;
3123:  h3wi-A  2.1  5.5  139   530    4   SOYBN:AF-I1NFQ3-F1 UNCHARACTERIZED PROTEIN;
3124:  g47w-A  2.1  4.5   64    83    5   SOYBN:AF-K7LHQ4-F1 UNCHARACTERIZED PROTEIN;
3125:  g6al-A  2.1  9.0  101   259    4   SOYBN:AF-A0A0R0G197-F1 PMEI DOMAIN-CONTAINING PROTEIN;
3126:  g69r-A  2.1  3.7   58    92    9   SOYBN:AF-A0A0R0JX38-F1 UNCHARACTERIZED PROTEIN;
3127:  g2u0-A  2.1  6.5  112   273    8   SOYBN:AF-I1LCY2-F1 S-ACYLTRANSFERASE;
3128:  hs4i-A  2.1  6.6  121   751    6   SOYBN:AF-A0A0R0KVF9-F1 UNCHARACTERIZED PROTEIN;
3129:  g5z8-A  2.1  6.8  117  1350    4   SOYBN:AF-A0A0R0J6W9-F1 NB-ARC DOMAIN-CONTAINING PROTEIN;
3130:  h0cw-A  2.1  8.3   79   619    9   SOYBN:AF-I1JSS2-F1 DOLICHYL-DIPHOSPHOOLIGOSACCHARIDE--PROTEIN
3131:  hgz1-A  2.1 14.2   69   244    6   SOYBN:AF-I1MV13-F1 UNCHARACTERIZED PROTEIN;
3132:  hyjo-A  2.1  4.9   83   728    1   SOYBN:AF-K7KNC8-F1 SMR DOMAIN-CONTAINING PROTEIN;
3133:  hnhe-A  2.1  5.4   75   515   11   SOYBN:AF-A0A0R0I0N7-F1 UNCHARACTERIZED PROTEIN;
3134:  hyle-A  2.1  3.6   47   168    2   SOYBN:AF-C6SXN1-F1 UNCHARACTERIZED PROTEIN;
3135:  g2ce-A  2.1 10.3   77   523    5   SOYBN:AF-K7KCY7-F1 GRAS DOMAIN-CONTAINING PROTEIN;
3136:  hvfp-A  2.1  6.8   74   120    3   SOYBN:AF-K7L832-F1 UNCHARACTERIZED PROTEIN;
3137:  hw2n-A  2.1  5.7   98   324    8   SOYBN:AF-K7MZD8-F1 RING-TYPE E3 UBIQUITIN TRANSFERASE;
3138:  hqh2-A  2.1  4.6   68   148    7   SOYBN:AF-I1KIW8-F1 UNCHARACTERIZED PROTEIN;
3139:  g1vb-A  2.1  5.2   69   197    4   SOYBN:AF-I1MS32-F1 PMEI DOMAIN-CONTAINING PROTEIN;
3140:  hwlk-A  2.1  4.9  122   501    5   SOYBN:AF-K7LWF7-F1 UNCHARACTERIZED PROTEIN;
3141:  g1zg-A  2.1 10.0  104   699    7   SOYBN:AF-I1M0F4-F1 PROTEIN KINASE DOMAIN-CONTAINING PROTEIN;
3142:  g0ui-A  2.1 12.0  106   887    7   SOYBN:AF-I1LJE2-F1 COATOMER SUBUNIT GAMMA;
3143:  hhmt-A  2.1  7.4   65   101    6   SOYBN:AF-A0A0R0IQH8-F1 UNCHARACTERIZED PROTEIN;
3144:  g7zv-A  2.1  6.9  115   733    7   SOYBN:AF-K7LIA7-F1 TTF-TYPE DOMAIN-CONTAINING PROTEIN;
3145:  g6of-A  2.1  5.1   55    66    5   SOYBN:AF-A0A0R0HMG0-F1 UNCHARACTERIZED PROTEIN;
3146:  hicd-A  2.1  5.2   59    87    7   SOYBN:AF-K7M8E5-F1 UNCHARACTERIZED PROTEIN;
3147:  hozf-A  2.1  9.3   79   332    3   SOYBN:AF-I1KMN7-F1 PEROXIDASE;
3148:  hl6s-A  2.1  9.3  105  1006    6   SOYBN:AF-I1KHS7-F1 RING-TYPE E3 UBIQUITIN TRANSFERASE;
3149:  hqd3-A  2.1 10.5   81   506    5   SOYBN:AF-K7K2K1-F1 DUF641 DOMAIN-CONTAINING PROTEIN;
3150:  h3k7-A  2.1  8.6  105   596    9   SOYBN:AF-K7M4F5-F1 UNCHARACTERIZED PROTEIN;
3151:  ht7y-A  2.1  9.4   94   288   13   SOYBN:AF-A0A0R0HUA9-F1 ACIDPPC DOMAIN-CONTAINING PROTEIN;
3152:  h2sb-A  2.1  4.0   78   532    9   SOYBN:AF-K7LSL1-F1 UNCHARACTERIZED PROTEIN;
3153:  hhj7-A  2.1  5.4   93   594    4   SOYBN:AF-A0A0R0HLY8-F1 UNCHARACTERIZED PROTEIN;
3154:  gzg1-A  2.1  8.0   82   460    5   SOYBN:AF-K7MCL9-F1 UNCHARACTERIZED PROTEIN;
3155:  hj91-A  2.1  5.8   95   289    9   SOYBN:AF-K7MPZ5-F1 TLC DOMAIN-CONTAINING PROTEIN;
3156:  hjvt-A  2.1  4.0   68  1651   10   SOYBN:AF-I1L9X1-F1 DNA-DIRECTED RNA POLYMERASE SUBUNIT;
3157:  hscv-A  2.1  6.6   75   633    5   SOYBN:AF-K7KHW0-F1 UNCHARACTERIZED PROTEIN;
3158:  g7m1-A  2.1 13.2   77   390    6   SOYBN:AF-I1KRS3-F1 MRP-S28 DOMAIN-CONTAINING PROTEIN;
3159:  hvc9-A  2.1  6.4  104   293    6   SOYBN:AF-K7LFV3-F1 UNCHARACTERIZED PROTEIN;
3160:  hswv-A  2.1  4.4   75   494    8   SOYBN:AF-A0A0R0I9S5-F1 UNCHARACTERIZED PROTEIN;
3161:  hguf-A  2.1  5.6   64   444    8   SOYBN:AF-A0A0R0IQC6-F1 UNCHARACTERIZED PROTEIN;
3162:  htom-A  2.1  4.6  106   996    6   SOYBN:AF-I1MGV5-F1 UNCHARACTERIZED PROTEIN;
3163:  g0qm-A  2.1 12.2   95   519    7   SOYBN:AF-I1L5J6-F1 AB HYDROLASE-1 DOMAIN-CONTAINING PROTEIN;
3164:  hyhp-A  2.1  6.9   87   292    9   SOYBN:AF-K7MEX1-F1 UNCHARACTERIZED PROTEIN;
3165:  g7z3-A  2.1  9.0   63    94    6   SOYBN:AF-I1MFM5-F1 MITOCHONDRIAL PYRUVATE CARRIER;
3166:  g1nl-A  2.1  7.1  136  1338    7   SOYBN:AF-K7L6I7-F1 UNCHARACTERIZED PROTEIN;
3167:  g4pq-A  2.1  3.0   41    64    5   SOYBN:AF-A0A0R0GX42-F1 UNCHARACTERIZED PROTEIN;
3168:  gyjs-A  2.1  4.3   75   177    5   SOYBN:AF-I1L1F7-F1 UNCHARACTERIZED PROTEIN;
3169:  gxmo-A  2.1  5.5  109   318   13   SOYBN:AF-A0A0R0ES24-F1 BIDIRECTIONAL SUGAR TRANSPORTER SWEET;
3170:  g4fy-A  2.1  5.9  159  1652    9   SOYBN:AF-A0A0R0EF73-F1 UNCHARACTERIZED PROTEIN;
3171:  gzsd-A  2.1 12.4   67   653   10   SOYBN:AF-K7LRA3-F1 UNCHARACTERIZED PROTEIN;
3172:  g4tk-A  2.1  9.2   85   720    4   SOYBN:AF-A0A0R0FUI7-F1 UNCHARACTERIZED PROTEIN;
3173:  g0li-A  2.1  3.8   76   714   11   SOYBN:AF-K7KSZ8-F1 UNCHARACTERIZED PROTEIN;
3174:  g491-A  2.1  5.2   96   553    2   SOYBN:AF-I1MKP3-F1 BTB DOMAIN-CONTAINING PROTEIN;
3175:  gzg9-A  2.1  5.2  108   571    7   SOYBN:AF-I1NBN0-F1 PECTINESTERASE;
3176:  g78j-A  2.1  4.0   88   199    8   SOYBN:AF-I1KJ81-F1 SLD5 DOMAIN-CONTAINING PROTEIN;
3177:  g29b-A  2.1  6.9  108   413    9   SOYBN:AF-I1MSH6-F1 PCI DOMAIN-CONTAINING PROTEIN;
3178:  hj7p-A  2.1  7.7  101   665    2   SOYBN:AF-I1K7C3-F1 BROMO DOMAIN-CONTAINING PROTEIN;
3179:  hkri-A  2.1  2.3   36    84    6   SOYBN:AF-A0A0R0EJU5-F1 UNCHARACTERIZED PROTEIN;
3180:  h3qk-A  2.1  5.3   87   282    9   SOYBN:AF-I1JXM9-F1 BIDIRECTIONAL SUGAR TRANSPORTER SWEET;
3181:  h1rz-A  2.1  7.8   86   565    5   SOYBN:AF-K7KC87-F1 UNCHARACTERIZED PROTEIN;
3182:  hayr-A  2.1  6.5   58    82    5   SOYBN:AF-A0A0R0L8C9-F1 UNCHARACTERIZED PROTEIN;
3183:  hii3-A  2.1 14.0   69    96    6   SOYBN:AF-K7LPJ6-F1 UNCHARACTERIZED PROTEIN;
3184:  hken-A  2.1 10.7  123   575    7   SOYBN:AF-K7KN88-F1 AA_PERMEASE_C DOMAIN-CONTAINING PROTEIN;
3185:  hwas-A  2.1  6.0   97   393    5   SOYBN:AF-I1KVV0-F1 TPR_REGION DOMAIN-CONTAINING PROTEIN;
3186:  hjz7-A  2.1  7.5   65    70   11   SOYBN:AF-I1M6K9-F1 UNCHARACTERIZED PROTEIN;
3187:  htz2-A  2.1  5.0  125   531    9   SOYBN:AF-I1KBN3-F1 AA_TRANS DOMAIN-CONTAINING PROTEIN;
3188:  g8a3-A  2.1  4.9   96   281   10   SOYBN:AF-K7M5W1-F1 UNCHARACTERIZED PROTEIN;
3189:  gxsm-A  2.1  6.8  113  2047    6   SOYBN:AF-A0A0R0II66-F1 UNCHARACTERIZED PROTEIN;
3190:  h1mv-A  2.1  4.1   71   481    4   SOYBN:AF-A0A0R0KZM7-F1 AAA DOMAIN-CONTAINING PROTEIN;
3191:  hb4g-A  2.1  8.4   98   784    8   SOYBN:AF-K7MXN2-F1 UNCHARACTERIZED PROTEIN;
3192:  hbls-A  2.1  6.8  110   534    8   SOYBN:AF-I1MA46-F1 RIESKE DOMAIN-CONTAINING PROTEIN;
3193:  hkyt-A  2.1  6.9   64   118    9   SOYBN:AF-A0A0R0JDF2-F1 UNCHARACTERIZED PROTEIN;
3194:  hu29-A  2.1  8.3   75    79    3   SOYBN:AF-K7L9S6-F1 UNCHARACTERIZED PROTEIN;
3195:  hqjx-A  2.1  4.3  150  1782   10   SOYBN:AF-I1MS24-F1 SEC7 DOMAIN-CONTAINING PROTEIN;
3196:  hqky-A  2.1  8.1  105   654    6   SOYBN:AF-I1KM32-F1 RING-TYPE E3 UBIQUITIN TRANSFERASE;
3197:  hpn7-A  2.1  6.7  111   529    9   SOYBN:AF-E8Z9B1-F1 PHOSPHATE TRANSPORTER1-13;
3198:  hvkf-A  2.1  6.6   68   131    9   SOYBN:AF-K7MYI1-F1 HPT DOMAIN-CONTAINING PROTEIN;
3199:  hbbc-A  2.1  8.0   88   133    3   SOYBN:AF-K7LIZ3-F1 UNCHARACTERIZED PROTEIN;
3200:  g2mn-A  2.1  6.9  115   389    5   SOYBN:AF-K7L2G1-F1 ENTH DOMAIN-CONTAINING PROTEIN;
3201:  g1rh-A  2.1  3.4   54   173    6   SOYBN:AF-I1LUF0-F1 UNCHARACTERIZED PROTEIN;
3202:  hvpc-A  2.1 12.2   78   231   10   SOYBN:AF-A0A0R0IYR3-F1 UNCHARACTERIZED PROTEIN;
3203:  hg3w-A  2.1 10.2   79   629    5   SOYBN:AF-I1JFY8-F1 GLYCEROL-3-PHOSPHATE DEHYDROGENASE;
3204:  he9a-A  2.1 13.7   84   168    5   SOYBN:AF-K7KAT3-F1 UNCHARACTERIZED PROTEIN;
3205:  gzv5-A  2.1  9.2  117   331    4   SOYBN:AF-C6TH00-F1 UNCHARACTERIZED PROTEIN;
3206:  g01w-A  2.1  8.1  112   669    6   SOYBN:AF-I1NG59-F1 UNCHARACTERIZED PROTEIN;
3207:  hol1-A  2.1  8.7   66   637   11   SOYBN:AF-I1KYY2-F1 UNCHARACTERIZED PROTEIN;
3208:  ha24-A  2.1  4.1   51   174    8   SOYBN:AF-I1J975-F1 UNCHARACTERIZED PROTEIN;
3209:  g7tk-A  2.1  6.2   88   216    6   SOYBN:AF-A0A0R4J5C2-F1 PMEI DOMAIN-CONTAINING PROTEIN;
3210:  g707-A  2.1  9.1   98   951    6   SOYBN:AF-A0A0R0J790-F1 ABC TRANSPORTER DOMAIN-CONTAINING PROTEIN;
3211:  hhve-A  2.1  3.0   48    49   10   SOYBN:AF-K7MU05-F1 UNCHARACTERIZED PROTEIN;
3212:  g44n-A  2.1  7.7  110  1120    5   SOYBN:AF-I1KU79-F1 PROTEIN KINASE DOMAIN-CONTAINING PROTEIN;
3213:  g6g3-A  2.1  6.7  116  1201    7   SOYBN:AF-K7LT69-F1 BROMO DOMAIN-CONTAINING PROTEIN;
3214:  hpcr-A  2.1 14.2   60   232   12   SOYBN:AF-A0A0R0I909-F1 UNCHARACTERIZED PROTEIN;
3215:  hwr6-A  2.1  8.0  101   440    8   SOYBN:AF-I1JIV0-F1 B-LIKE CYCLIN;
3216:  h2oo-A  2.1  5.5  106   473    8   SOYBN:AF-Q39801-F1 51 KDA SEED MATURATION PROTEIN;
3217:  gxve-A  2.1  7.0   85   459    9   SOYBN:AF-K7KJY6-F1 BED-TYPE DOMAIN-CONTAINING PROTEIN;
3218:  hqzw-A  2.1 11.8  162  1261   10   SOYBN:AF-I1M1K8-F1 UNCHARACTERIZED PROTEIN;
3219:  ht0b-A  2.1  5.5  105   337   14   SOYBN:AF-A0A0R0L5L3-F1 UNCHARACTERIZED PROTEIN;
3220:  g1l4-A  2.1 11.5  116   542    4   SOYBN:AF-K7L0N3-F1 PROTEIN KINASE DOMAIN-CONTAINING PROTEIN;
3221:  g1vh-A  2.1  3.3   46   124    2   SOYBN:AF-A0A0R0IAH6-F1 B-LIKE CYCLIN;
3222:  hnzl-A  2.1  9.0  118   767    5   SOYBN:AF-A0A0R0F868-F1 UNCHARACTERIZED PROTEIN;
3223:  hc6n-A  2.1  5.1   56    71    4   SOYBN:AF-A0A0R0EFI5-F1 UNCHARACTERIZED PROTEIN;
3224:  g196-A  2.1  7.3  101   701   10   SOYBN:AF-I1L6U3-F1 UNCHARACTERIZED PROTEIN;
3225:  g30b-A  2.1  6.6   86   432    9   SOYBN:AF-I1JH49-F1 GLYCEROL-3-PHOSPHATE DEHYDROGENASE ;
3226:  hq01-A  2.1  5.0   70   331    9   SOYBN:AF-A0A0R0EE57-F1 AUXIN-INDUCED PROTEIN;
3227:  hjqe-A  2.1 11.4   76   570    7   SOYBN:AF-I1K4S1-F1 VDE DOMAIN-CONTAINING PROTEIN;
3228:  hk28-A  2.1  5.2   64   314    9   SOYBN:AF-K7MP23-F1 UNCHARACTERIZED PROTEIN;
3229:  hbo6-A  2.1  9.0  110  1459    6   SOYBN:AF-I1KXC2-F1 PPDK_N DOMAIN-CONTAINING PROTEIN;
3230:  g9ql-A  2.1  8.5   75   181    3   SOYBN:AF-K7M4E0-F1 UNCHARACTERIZED PROTEIN;
3231:  g338-A  2.1 15.5   67   529    7   SOYBN:AF-A0A0R0FFL6-F1 UNCHARACTERIZED PROTEIN;
3232:  hxq8-A  2.1 11.5   65   154    5   SOYBN:AF-K7MM05-F1 UNCHARACTERIZED PROTEIN;
3233:  hjek-A  2.1  7.7  120   498    7   SOYBN:AF-A0A0R0KR90-F1 AMMONIUM_TRANSP DOMAIN-CONTAINING PROTEIN;
3234:  h2dh-A  2.1  5.9   94   111    9   SOYBN:AF-I1MX79-F1 UNCHARACTERIZED PROTEIN;
3235:  g7vd-A  2.1  4.1  100   637    6   SOYBN:AF-I1JIW0-F1 UNCHARACTERIZED PROTEIN;
3236:  hqq3-A  2.1 15.6   88  1181    8   SOYBN:AF-A0A0R0KNB4-F1 ATP-DEPENDENT DNA HELICASE;
3237:  gy7l-A  2.1  6.5   94   419   11   SOYBN:AF-K7MA02-F1 UNCHARACTERIZED PROTEIN;
3238:  hmj7-A  2.1  7.2   62   265    8   SOYBN:AF-A0A0R0EV19-F1 BIDIRECTIONAL SUGAR TRANSPORTER SWEET;
3239:  h1rc-A  2.1  3.9   58    82    3   SOYBN:AF-I1MZJ5-F1 COX ASSEMBLY MITOCHONDRIAL PROTEIN;
3240:  heds-A  2.1 14.4   84   351   14   SOYBN:AF-K7LSM6-F1 UNCHARACTERIZED PROTEIN;
3241:  hqkv-A  2.1  7.5  121   582    7   SOYBN:AF-I1LWE5-F1 UNCHARACTERIZED PROTEIN;
3242:  g2zd-A  2.1 13.7   79   673   10   SOYBN:AF-I1MII9-F1 UNCHARACTERIZED PROTEIN;
3243:  h1m8-A  2.1  4.4   52    66    8   SOYBN:AF-A0A0R0J453-F1 UNCHARACTERIZED PROTEIN;
3244:  gy5s-A  2.1  8.9  103  1906    6   SOYBN:AF-I1LFH9-F1 1,3-BETA-GLUCAN SYNTHASE;
3245:  g72c-A  2.1  3.2   45   113   11   SOYBN:AF-A0A0R0HUM3-F1 J DOMAIN-CONTAINING PROTEIN;
3246:  hwyr-A  2.1  3.2   67   109    7   SOYBN:AF-K7KJZ3-F1 CHLOROPLAST ENVELOPE MEMBRANE PROTEIN;
3247:  g79a-A  2.1  7.8  122   521    9   SOYBN:AF-K7KQK3-F1 SEIPIN 2A;
3248:  g1a2-A  2.1  9.8   82   104    1   SOYBN:AF-A0A0R0HS60-F1 UNCHARACTERIZED PROTEIN;
3249:  gxk0-A  2.1  7.2  129   419    2   SOYBN:AF-I1M5N3-F1 RING-TYPE DOMAIN-CONTAINING PROTEIN;
3250:  g332-A  2.1  5.0   89  1438    4   SOYBN:AF-A0A0R0F600-F1 UNCHARACTERIZED PROTEIN;
3251:  hid3-A  2.1  5.6   69   160    3   SOYBN:AF-I1N3K8-F1 UNCHARACTERIZED PROTEIN;
3252:  g6lw-A  2.1 15.7  125   458    4   SOYBN:AF-A0A0R0JSW9-F1 ANK_REP_REGION DOMAIN-CONTAINING PROTEIN;
3253:  g7tn-A  2.1  6.2   72   186    4   SOYBN:AF-I1N1D7-F1 AD DOMAIN-CONTAINING PROTEIN;
3254:  han0-A  2.1  5.0  121   375   10   SOYBN:AF-I1KNF9-F1 UNCHARACTERIZED PROTEIN;
3255:  hw24-A  2.1  3.6   56   113    7   SOYBN:AF-A0A0R0KCZ2-F1 GST C-TERMINAL DOMAIN-CONTAINING PROTEIN;
3256:  hn8b-A  2.1  6.1   98   349   10   SOYBN:AF-C6TIN0-F1 VKC DOMAIN-CONTAINING PROTEIN;
3257:  g9ow-A  2.1  8.5   77   776    4   SOYBN:AF-A0A0R0G275-F1 UNCHARACTERIZED PROTEIN;
3258:  hg04-A  2.1  9.6  111   704    8   SOYBN:AF-K7MEI3-F1 PROTEIN KINASE DOMAIN-CONTAINING PROTEIN;
3259:  g1bn-A  2.1  4.2   56  1161    7   SOYBN:AF-A0A0R0G1P5-F1 TIR DOMAIN-CONTAINING PROTEIN;
3260:  hao1-A  2.1  5.0  124   366    9   SOYBN:AF-I1NG95-F1 FE2OG DIOXYGENASE DOMAIN-CONTAINING PROTEIN;
3261:  h1e1-A  2.1  6.9   88   219    1   SOYBN:AF-K7KSG3-F1 UNCHARACTERIZED PROTEIN;
3262:  hdlo-A  2.1  7.2   77   383    5   SOYBN:AF-I1K271-F1 B-LIKE CYCLIN;
3263:  g360-A  2.1  4.8   77   239   14   SOYBN:AF-C6TF06-F1 UNCHARACTERIZED PROTEIN;
3264:  hoaq-A  2.1  7.4  100   326    5   SOYBN:AF-I1NJ45-F1 T-SNARE COILED-COIL HOMOLOGY DOMAIN-CONTAINING PR
3265:  hnff-A  2.1  5.6  120   241    5   SOYBN:AF-A0A0R0GBS6-F1 DUF4413 DOMAIN-CONTAINING PROTEIN;
3266:  hw2o-A  2.1  9.4   82   988    4   SOYBN:AF-K7K152-F1 RNA-DEPENDENT RNA POLYMERASE;
3267:  h0ih-A  2.1 13.8   74   472    5   SOYBN:AF-I1LW54-F1 GRAS DOMAIN-CONTAINING PROTEIN;
3268:  hjap-A  2.1  6.4  124   514    6   SOYBN:AF-K7MSW6-F1 UNCHARACTERIZED PROTEIN;
3269:  hdse-A  2.1  3.0   47    83   11   SOYBN:AF-K7MW78-F1 UNCHARACTERIZED PROTEIN;
3270:  hurn-A  2.1 11.6   67    98    7   SOYBN:AF-A0A0R0GN31-F1 UNCHARACTERIZED PROTEIN;
3271:  huwt-A  2.1  4.7   61   281    7   SOYBN:AF-I1L9W4-F1 J DOMAIN-CONTAINING PROTEIN;
3272:  h1lz-A  2.1  4.5   89   131    3   SOYBN:AF-A0A0R0FQZ3-F1 UNCHARACTERIZED PROTEIN;
3273:  gxo9-A  2.1  4.9  107   345    8   SOYBN:AF-I1MJ87-F1 POST-GPI ATTACHMENT TO PROTEINS FACTOR 3;
3274:  gz85-A  2.1  7.0   80    95    8   SOYBN:AF-C6T5B7-F1 UNCHARACTERIZED PROTEIN;
3275:  hs7r-A  2.1  6.5  101   199   10   SOYBN:AF-A0A0R0LAY8-F1 PROTON_ANTIPO_M DOMAIN-CONTAINING PROTEIN;
3276:  hf00-A  2.1  8.2   72   455    7   SOYBN:AF-A0A0R0FAV9-F1 UNCHARACTERIZED PROTEIN;
3277:  hbyf-A  2.1 23.0   94   605    2   SOYBN:AF-A0A0R4J354-F1 UNCHARACTERIZED PROTEIN;
3278:  g7z5-A  2.1  7.2   70    79   10   SOYBN:AF-A0A0R0FVP1-F1 UNCHARACTERIZED PROTEIN;
3279:  hw2g-A  2.1  4.8   98   272    5   SOYBN:AF-A0A0R0GUC5-F1 MFS DOMAIN-CONTAINING PROTEIN;
3280:  huch-A  2.1  8.4  122   488    9   SOYBN:AF-K7K3F5-F1 AMMONIUM TRANSPORTER;
3281:  g8c3-A  2.1 10.4  108  1325    5   SOYBN:AF-K7N4H3-F1 NB-ARC DOMAIN-CONTAINING PROTEIN;
3282:  g5yn-A  2.1  4.7  119   365    3   SOYBN:AF-A0A0R0GND9-F1 CULLIN_2 DOMAIN-CONTAINING PROTEIN;
3283:  hnv4-A  2.1  9.0   87   233    5   SOYBN:AF-I1KKG2-F1 DOG1 DOMAIN-CONTAINING PROTEIN;
3284:  hcql-A  2.1  3.7   85   370    4   SOYBN:AF-K7LX18-F1 UNCHARACTERIZED PROTEIN;
3285:  hvup-A  2.1  6.0  103   996    7   SOYBN:AF-I1MBI6-F1 UNCHARACTERIZED PROTEIN;
3286:  g75s-A  2.1  5.6   87   181    8   SOYBN:AF-C6T0K9-F1 UNCHARACTERIZED PROTEIN;
3287:  hz1c-A  2.1  7.9   62    97    6   SOYBN:AF-A0A0R0GDH5-F1 UNCHARACTERIZED PROTEIN;
3288:  g4tl-A  2.1 12.7   78   204    5   SOYBN:AF-I1NFX2-F1 RETICULON-LIKE PROTEIN;
3289:  g4uu-A  2.1  8.0   92   301    9   SOYBN:AF-A0A0R0JL42-F1 UNCHARACTERIZED PROTEIN;
3290:  hy92-A  2.1 12.0  104   195    3   SOYBN:AF-C6TMC7-F1 J DOMAIN-CONTAINING PROTEIN;
3291:  h3rz-A  2.1  9.6   73  1030    7   SOYBN:AF-K7L475-F1 UNCHARACTERIZED PROTEIN;
3292:  ha6u-A  2.1 12.3   64   118    9   SOYBN:AF-A0A0R0HED2-F1 UNCHARACTERIZED PROTEIN;
3293:  g4nc-A  2.1  5.4   79   711    5   SOYBN:AF-I1JL75-F1 PROTEIN KINASE DOMAIN-CONTAINING PROTEIN;
3294:  gw34-A  2.1  7.0   57   523    7   SOYBN:AF-A0A0R0LKS5-F1 UNCHARACTERIZED PROTEIN;
3295:  hgh5-A  2.1  4.4   65    67    6   SOYBN:AF-A0A0R0KUL8-F1 UNCHARACTERIZED PROTEIN;
3296:  g6ya-A  2.1  5.1  120   396    4   SOYBN:AF-A0A0R0L123-F1 DUF547 DOMAIN-CONTAINING PROTEIN;
3297:  hb3h-A  2.1  6.6  107   495   11   SOYBN:AF-I1M1I7-F1 UNCHARACTERIZED PROTEIN;
3298:  g0zi-A  2.1  9.9  121   576    8   SOYBN:AF-K7M758-F1 UNCHARACTERIZED PROTEIN;
3299:  g3oi-A  2.1  4.3   62   887    3   SOYBN:AF-I1NIL0-F1 SAP DOMAIN-CONTAINING PROTEIN;
3300:  hloo-A  2.1 10.0  130   317    5   SOYBN:AF-I1K7E7-F1 UNCHARACTERIZED PROTEIN;
3301:  hasc-A  2.1  9.3   49    65   10   SOYBN:AF-K7M1Y9-F1 UNCHARACTERIZED PROTEIN;
3302:  g1he-A  2.1 25.3  105   907    5   SOYBN:AF-K7LE20-F1 UNCHARACTERIZED PROTEIN;
3303:  hby6-A  2.1 12.8   84  1244    6   SOYBN:AF-A0A0R0H2A4-F1 UNCHARACTERIZED PROTEIN;
3304:  g3i4-A  2.1  5.7  134   625   12   SOYBN:AF-I1JE91-F1 S-ACYLTRANSFERASE;
3305:  h17k-A  2.1 14.9  102   727    2   SOYBN:AF-A0A0R0IGR6-F1 UNCHARACTERIZED PROTEIN;
3306:  h1a1-A  2.1  4.9   70   238   10   SOYBN:AF-A0A0R0GC01-F1 PPM-TYPE PHOSPHATASE DOMAIN-CONTAINING PROTEIN
3307:  g23k-A  2.1  8.5   87   294   10   SOYBN:AF-I1JA06-F1 UNCHARACTERIZED PROTEIN;
3308:  hbf7-A  2.1  7.0   82   434    6   SOYBN:AF-I1JZ88-F1 UNCHARACTERIZED PROTEIN;
3309:  hmnt-A  2.1  5.9  136   538    4   SOYBN:AF-I1KGN8-F1 PRONE DOMAIN-CONTAINING PROTEIN;
3310:  hvln-A  2.1  9.4  127   388   12   SOYBN:AF-K7KMR7-F1 UNCHARACTERIZED PROTEIN;
3311:  hq7j-A  2.1  5.3  124   444    9   SOYBN:AF-I1LMM0-F1 AA_TRANS DOMAIN-CONTAINING PROTEIN;
3312:  hkgh-A  2.1  5.2   59   512    5   SOYBN:AF-Q6YGT9-F1 PURPLE ACID PHOSPHATASE;
3313:  gzsk-A  2.1  5.3   59   351   10   SOYBN:AF-A0A0R0K7Z5-F1 UNCHARACTERIZED PROTEIN;
3314:  ha0e-A  2.1 10.1  103   704   10   SOYBN:AF-A0A0R0EUA9-F1 TTF-TYPE DOMAIN-CONTAINING PROTEIN;
3315:  heel-A  2.1  6.5   97   520    9   SOYBN:AF-K7KYG9-F1 MFS DOMAIN-CONTAINING PROTEIN;
3316:  g5vq-A  2.1  4.5   70   862   10   SOYBN:AF-K7MAT1-F1 UNCHARACTERIZED PROTEIN;
3317:  g44y-A  2.1  5.1   81   387    2   SOYBN:AF-I1JRE0-F1 MEVALONATE KINASE;
3318:  hhyf-A  2.1  3.8   53   181   15   SOYBN:AF-K7M4H8-F1 UNCHARACTERIZED PROTEIN;
3319:  hv5a-A  2.1  8.1   57   179    7   SOYBN:AF-K7L2B6-F1 UNCHARACTERIZED PROTEIN;
3320:  hy9i-A  2.1  7.8  101   515    7   SOYBN:AF-I1L4I7-F1 UNCHARACTERIZED PROTEIN;
3321:  g782-A  2.1  7.0  116   978    8   SOYBN:AF-I1KEE7-F1 FORMIN-LIKE PROTEIN;
3322:  g82z-A  2.1 12.0  100   618    5   SOYBN:AF-A0A0R0HWP0-F1 UNCHARACTERIZED PROTEIN;
3323:  gyge-A  2.1  5.6   92   115   14   SOYBN:AF-A0A0R0IQZ0-F1 UNCHARACTERIZED PROTEIN;
3324:  hzpi-A  2.1  4.2   65    74   14   SOYBN:AF-A0A0R0ETA8-F1 UNCHARACTERIZED PROTEIN;
3325:  hf02-A  2.1  5.0   55   253   11   SOYBN:AF-K7K8T6-F1 DYW_DEAMINASE DOMAIN-CONTAINING PROTEIN;
3326:  herq-A  2.1  5.9  104   350    7   SOYBN:AF-K7MY96-F1 TPT DOMAIN-CONTAINING PROTEIN;
3327:  hvdb-A  2.1 10.8   71   667   13   SOYBN:AF-K7KNM1-F1 UNCHARACTERIZED PROTEIN;
3328:  hkl0-A  2.1  6.0  122   444    7   SOYBN:AF-I1JPF9-F1 UNCHARACTERIZED PROTEIN;
3329:  h0qe-A  2.1  5.0  118   436    6   SOYBN:AF-K7KAF9-F1 UNCHARACTERIZED PROTEIN;
3330:  hq2s-A  2.1  6.8  109   654    4   SOYBN:AF-I1MHL2-F1 PECTINESTERASE;
3331:  hads-A  2.1 10.6  114   290   11   SOYBN:AF-A0A0R0KZR8-F1 UNCHARACTERIZED PROTEIN;
3332:  hh9l-A  2.0  7.0  115   420    9   SOYBN:AF-K7M219-F1 UNCHARACTERIZED PROTEIN;
3333:  hej3-A  2.0  4.7  102   391   10   SOYBN:AF-I1KYI2-F1 CYTOCHROME B561 AND DOMON DOMAIN-CONTAINING PROTE
3334:  g4z9-A  2.0  6.4   88   123   11   SOYBN:AF-K7K916-F1 UNCHARACTERIZED PROTEIN;
3335:  h3w8-A  2.0  4.9  129   640    7   SOYBN:AF-I1MKW7-F1 AA_PERMEASE_C DOMAIN-CONTAINING PROTEIN;
3336:  hebc-A  2.0  4.5   59   120   12   SOYBN:AF-C6T2Y4-F1 ER MEMBRANE PROTEIN COMPLEX SUBUNIT 6;
3337:  hjmr-A  2.0  4.0   81   357    9   SOYBN:AF-K7L4R6-F1 AUXIN-INDUCED PROTEIN;
3338:  hzfg-A  2.0  9.3  101   659   11   SOYBN:AF-I1JUP0-F1 PROTEIN KINASE DOMAIN-CONTAINING PROTEIN;
3339:  has7-A  2.0  8.7   76   168    8   SOYBN:AF-C6SZQ8-F1 PHYTOCYANIN DOMAIN-CONTAINING PROTEIN;
3340:  huyd-A  2.0  4.2   61    62    3   SOYBN:AF-K7MXU6-F1 UNCHARACTERIZED PROTEIN;
3341:  g32w-A  2.0  4.6  113   750   11   SOYBN:AF-K7MW28-F1 UNCHARACTERIZED PROTEIN;
3342:  hdxs-A  2.0  4.3   51   105    2   SOYBN:AF-A0A0R0FUU5-F1 UNCHARACTERIZED PROTEIN;
3343:  gzeh-A  2.0  8.7   75   630    5   SOYBN:AF-I1MSR1-F1 MHD DOMAIN-CONTAINING PROTEIN;
3344:  hdkl-A  2.0  6.0   81  1064    7   SOYBN:AF-K7K129-F1 UNCHARACTERIZED PROTEIN;
3345:  hol3-A  2.0  9.7   70   643    4   SOYBN:AF-I1LL89-F1 ERCC4 DOMAIN-CONTAINING PROTEIN;
3346:  hhmp-A  2.0  8.8  120   291    9   SOYBN:AF-K7MQ68-F1 ACIDPPC DOMAIN-CONTAINING PROTEIN;
3347:  hpqz-A  2.0  9.1  100   259    7   SOYBN:AF-I1JL80-F1 FERRITIN;
3348:  hwih-A  2.0  5.3   66   571    6   SOYBN:AF-A0A0R0L2T2-F1 UNCHARACTERIZED PROTEIN;
3349:  gxe0-A  2.0  5.5   85   229    7   SOYBN:AF-K7KPT1-F1 UNCHARACTERIZED PROTEIN;
3350:  hujv-A  2.0  9.0   75   127    3   SOYBN:AF-A0A0R0HZT2-F1 PROTEIN KINASE DOMAIN-CONTAINING PROTEIN;
3351:  g3rj-A  2.0  4.8   47   155    2   SOYBN:AF-A0A0R0EHX2-F1 UNCHARACTERIZED PROTEIN;
3352:  g8hw-A  2.0 11.0   97   370    5   SOYBN:AF-A0A0R4J4P0-F1 PEPTIDYLPROLYL ISOMERASE;
3353:  gw3u-A  2.0  6.3   56    83    4   SOYBN:AF-A0A0R0KGP4-F1 UNCHARACTERIZED PROTEIN;
3354:  h23l-A  2.0 10.6  108   717    3   SOYBN:AF-A0A0R0HBP3-F1 RECEPTOR-LIKE SERINE/THREONINE-PROTEIN KINASE;
3355:  hagk-A  2.0  5.5   79   115    6   SOYBN:AF-K7KF91-F1 UNCHARACTERIZED PROTEIN;
3356:  hl9x-A  2.0  6.5   54    86    6   SOYBN:AF-K7M7W0-F1 UNCHARACTERIZED PROTEIN;
3357:  hivz-A  2.0  2.8   52   116   12   SOYBN:AF-C6TFW0-F1 UNCHARACTERIZED PROTEIN;
3358:  gze6-A  2.0  5.0   59   327   10   SOYBN:AF-A0A0R0FK15-F1 UNCHARACTERIZED PROTEIN;
3359:  hn8d-A  2.0 11.5  145   799    8   SOYBN:AF-K7KRE6-F1 ABC TRANSPORTER DOMAIN-CONTAINING PROTEIN;
3360:  hjwu-A  2.0  6.5   74   239    3   SOYBN:AF-K7LH88-F1 LOB DOMAIN-CONTAINING PROTEIN;
3361:  he1x-A  2.0  8.3  101   784    4   SOYBN:AF-K7LKC7-F1 C2H2-TYPE DOMAIN-CONTAINING PROTEIN;
3362:  g49l-A  2.0 11.5   91   511    5   SOYBN:AF-I1LHW1-F1 AAA DOMAIN-CONTAINING PROTEIN;
3363:  gxil-A  2.0  6.3   88   605    3   SOYBN:AF-I1J687-F1 UNCHARACTERIZED PROTEIN;
3364:  hzuf-A  2.0 10.1   80   245    9   SOYBN:AF-K7M2U5-F1 UNCHARACTERIZED PROTEIN;
3365:  h3mz-A  2.0  8.4  108   686    7   SOYBN:AF-I1M6E5-F1 ABC TRANSPORTER DOMAIN-CONTAINING PROTEIN;
3366:  hfzq-A  2.0  7.7   55   155    5   SOYBN:AF-A0A0R0KDG6-F1 UNCHARACTERIZED PROTEIN;
3367:  h0e1-A  2.0 12.4  110   269   11   SOYBN:AF-A0A0R0I764-F1 UNCHARACTERIZED PROTEIN;
3368:  g428-A  2.0 10.9  142   611   10   SOYBN:AF-I1M323-F1 ABC TRANSPORTER DOMAIN-CONTAINING PROTEIN;
3369:  hlqn-A  2.0 10.2  106   299    5   SOYBN:AF-I1LJB8-F1 UNCHARACTERIZED PROTEIN;
3370:  hlow-A  2.0  6.7  114   365    4   SOYBN:AF-K7MUJ0-F1 UNCHARACTERIZED PROTEIN;
3371:  hco9-A  2.0  6.8   95   121    6   SOYBN:AF-I1MVT4-F1 UNCHARACTERIZED PROTEIN;
3372:  h0vu-A  2.0 13.0  125  1032    7   SOYBN:AF-A0A368UGP3-F1 IMPORTIN N-TERMINAL DOMAIN-CONTAINING PROTEIN;
3373:  g757-A  2.0  9.7  121  1056    7   SOYBN:AF-K7L5Z0-F1 UNCHARACTERIZED PROTEIN;
3374:  hl91-A  2.0  6.1   75   319    9   SOYBN:AF-K7LTB2-F1 FTSH_EXT DOMAIN-CONTAINING PROTEIN;
3375:  g47a-A  2.0  5.9   63    74    3   SOYBN:AF-K7K652-F1 UNCHARACTERIZED PROTEIN;
3376:  hy9v-A  2.0 11.1   69   246    9   SOYBN:AF-I1JV61-F1 J DOMAIN-CONTAINING PROTEIN;
3377:  h2gw-A  2.0 14.6  125   768    8   SOYBN:AF-A0A0R0KZT8-F1 TTF-TYPE DOMAIN-CONTAINING PROTEIN;
3378:  g8h9-A  2.0  8.0   61   113    3   SOYBN:AF-K7MKB7-F1 UNCHARACTERIZED PROTEIN;
3379:  hc62-A  2.0  4.1  105   496    4   SOYBN:AF-A0A0R0HUN7-F1 UNCHARACTERIZED PROTEIN;
3380:  hnl0-A  2.0  4.4  101   486    4   SOYBN:AF-A0A0R0LE00-F1 UNCHARACTERIZED PROTEIN;
3381:  huc9-A  2.0  2.9   45    59    7   SOYBN:AF-K7LSC7-F1 UNCHARACTERIZED PROTEIN;
3382:  g7c7-A  2.0 10.2  106  1052    5   SOYBN:AF-I1NHX5-F1 STRUCTURAL MAINTENANCE OF CHROMOSOMES PROTEIN 5;
3383:  g18l-A  2.0  8.8  105   241   10   SOYBN:AF-K7KP25-F1 UNCHARACTERIZED PROTEIN;
3384:  g6gb-A  2.0  5.9  105   276    7   SOYBN:AF-I1M515-F1 UNCHARACTERIZED PROTEIN;
3385:  g1ww-A  2.0  4.1   79   581    8   SOYBN:AF-K7MK43-F1 ALPHA-1,2-MANNOSIDASE;
3386:  hp1b-A  2.0 10.9   63    71   14   SOYBN:AF-K7N367-F1 UNCHARACTERIZED PROTEIN;
3387:  h3t9-A  2.0  9.9   86   298    5   SOYBN:AF-A0A0R0L798-F1 UNCHARACTERIZED PROTEIN;
3388:  hvll-A  2.0  7.2   57    67    0   SOYBN:AF-A0A0R0GLM2-F1 UNCHARACTERIZED PROTEIN;
3389:  hkkf-A  2.0 11.3  115   686    5   SOYBN:AF-I1JH80-F1 PROTEIN KINASE DOMAIN-CONTAINING PROTEIN;
3390:  h03b-A  2.0  5.5  113   791    9   SOYBN:AF-K7KPZ9-F1 POTASSIUM TRANSPORTER;
3391:  hv83-A  2.0 11.4   69   202   12   SOYBN:AF-I1LU85-F1 UNCHARACTERIZED PROTEIN;
3392:  h216-A  2.0  5.2   73   102    4   SOYBN:AF-K7KF72-F1 UNCHARACTERIZED PROTEIN;
3393:  hsww-A  2.0  9.4  169  1283    8   SOYBN:AF-I1JQW9-F1 UNCHARACTERIZED PROTEIN;
3394:  g7xw-A  2.0  6.7   86   293    9   SOYBN:AF-A0A0R0E2X8-F1 UNCHARACTERIZED PROTEIN;
3395:  hwus-A  2.0  2.7   48    82    4   SOYBN:AF-K7MJT0-F1 UNCHARACTERIZED PROTEIN;
3396:  hfnb-A  2.0  7.5   99   633    6   SOYBN:AF-A0A0R0JNC2-F1 PROTEIN KINASE DOMAIN-CONTAINING PROTEIN;
3397:  gw6x-A  2.0  7.5   69   290    1   SOYBN:AF-I1L780-F1 UNCHARACTERIZED PROTEIN;
3398:  h1w9-A  2.0 13.0   77   700    8   SOYBN:AF-C6ZRS1-F1 CYSTEINE-RICH RECEPTOR-LIKE PROTEIN KINASE;
3399:  hlpr-A  2.0 12.6  102   627    9   SOYBN:AF-I1KT31-F1 UNCHARACTERIZED PROTEIN;
3400:  hirp-A  2.0  8.4  123   542    7   SOYBN:AF-K7KYK3-F1 UNCHARACTERIZED PROTEIN;
3401:  hgp1-A  2.0  4.8   55    71    2   SOYBN:AF-K7K740-F1 UNCHARACTERIZED PROTEIN;
3402:  huox-A  2.0 11.0  121   366    5   SOYBN:AF-I1MP63-F1 UNCHARACTERIZED PROTEIN;
3403:  hos6-A  2.0 14.2   97   715   10   SOYBN:AF-K7KER6-F1 UNCHARACTERIZED PROTEIN;
3404:  g2zv-A  2.0  5.1   86   248   13   SOYBN:AF-I1N854-F1 UNCHARACTERIZED PROTEIN;
3405:  hlj1-A  2.0  8.3   93   442    9   SOYBN:AF-A0A0R0J382-F1 DUF659 DOMAIN-CONTAINING PROTEIN;
3406:  h3cr-A  2.0  4.9  144   783    3   SOYBN:AF-I1JJV6-F1 UNCHARACTERIZED PROTEIN;
3407:  gy1c-A  2.0  3.8   60   177    8   SOYBN:AF-A0A0R0HQE5-F1 GLYCO_HYDRO_19_CAT DOMAIN-CONTAINING PROTEIN;
3408:  hnbo-A  2.0  7.5  150   559   11   SOYBN:AF-K7M452-F1 PROTEIN DETOXIFICATION;
3409:  hf4h-A  2.0  4.7  110   767    5   SOYBN:AF-K7MUS9-F1 UNCHARACTERIZED PROTEIN;
3410:  hl4j-A  2.0  6.4   59    79   10   SOYBN:AF-K7M355-F1 UNCHARACTERIZED PROTEIN;
3411:  g6yb-A  2.0  7.1   97   267    8   SOYBN:AF-I1NJ75-F1 NFU_N DOMAIN-CONTAINING PROTEIN;
3412:  hjp5-A  2.0  7.8  105   152    6   SOYBN:AF-K7KJK2-F1 UNCHARACTERIZED PROTEIN;
3413:  hruf-A  2.0  3.6   75   544    4   SOYBN:AF-I1MSA3-F1 UNCHARACTERIZED PROTEIN;
3414:  hhk1-A  2.0 10.9   87   292   10   SOYBN:AF-I1LQ18-F1 UNCHARACTERIZED PROTEIN;
3415:  hqoc-A  2.0  5.0   82   195   13   SOYBN:AF-I1JUL1-F1 UNCHARACTERIZED PROTEIN;
3416:  g1dv-A  2.0  5.7   77   191    3   SOYBN:AF-A0A0R0GRF4-F1 UNCHARACTERIZED PROTEIN;
3417:  hd8n-A  2.0  5.8   58    71    7   SOYBN:AF-A0A0R0JP19-F1 UNCHARACTERIZED PROTEIN;
3418:  hocf-A  2.0 10.1   80   658    5   SOYBN:AF-K7LNC7-F1 UNCHARACTERIZED PROTEIN;
3419:  g38i-A  2.0  7.3  139   591    5   SOYBN:AF-K7MBN6-F1 ANK_REP_REGION DOMAIN-CONTAINING PROTEIN;
3420:  hdpz-A  2.0  4.2   85   301    7   SOYBN:AF-I1NC44-F1 UNCHARACTERIZED PROTEIN;
3421:  gz84-A  2.0  8.1   93   290   12   SOYBN:AF-A0A0R0L1U7-F1 RING-CH-TYPE DOMAIN-CONTAINING PROTEIN;
3422:  g0eo-A  2.0  7.2   69   150    6   SOYBN:AF-A0A0R0K768-F1 UNCHARACTERIZED PROTEIN;
3423:  hghe-A  2.0  4.4   54    63   13   SOYBN:AF-C6SY49-F1 UNCHARACTERIZED PROTEIN;
3424:  h0nr-A  2.0  9.1  119   369    7   SOYBN:AF-I1KQI1-F1 UNCHARACTERIZED PROTEIN;
3425:  hfwn-A  2.0  5.8   67   124    4   SOYBN:AF-A0A0R0G9Z6-F1 UNCHARACTERIZED PROTEIN;
3426:  gw1x-A  2.0 11.7   71   165   10   SOYBN:AF-K7N2D3-F1 ALDEDH DOMAIN-CONTAINING PROTEIN;
3427:  g20g-A  2.0  4.3   99   319    9   SOYBN:AF-A0A0R0FMA3-F1 NET DOMAIN-CONTAINING PROTEIN;
3428:  hxw6-A  2.0  4.3   85   655    4   SOYBN:AF-I1KNF0-F1 UNCHARACTERIZED PROTEIN;
3429:  gw3x-A  2.0  5.9   71   327    7   SOYBN:AF-A0A0R0EGQ4-F1 RWP-RK DOMAIN-CONTAINING PROTEIN;
3430:  gy8b-A  2.0  6.5   67   176    7   SOYBN:AF-A0A0R0F1U0-F1 UNCHARACTERIZED PROTEIN;
3431:  hutv-A  2.0  7.1   88   424    7   SOYBN:AF-I1MH26-F1 UNCHARACTERIZED PROTEIN;
3432:  hppi-A  2.0 11.2   77   455    8   SOYBN:AF-A0A0R0FUK3-F1 BRCT DOMAIN-CONTAINING PROTEIN;
3433:  hz4t-A  2.0  5.2  150  1460   11   SOYBN:AF-K7L7K5-F1 UNCHARACTERIZED PROTEIN;
3434:  hgwm-A  2.0  9.0  133   255    5   SOYBN:AF-A0A0R0GVB3-F1 TERPENE_SYNTH_C DOMAIN-CONTAINING PROTEIN;
3435:  hwp8-A  2.0  7.5   74   385    8   SOYBN:AF-I1KN17-F1 UNCHARACTERIZED PROTEIN;
3436:  gyra-A  2.0  4.9   85   230    8   SOYBN:AF-I1N8Y3-F1 UNCHARACTERIZED PROTEIN;
3437:  g4dz-A  2.0  5.1   66   835   11   SOYBN:AF-I1JEG8-F1 PROTEIN KINASE DOMAIN-CONTAINING PROTEIN;
3438:  he1w-A  2.0  5.3  126   215    3   SOYBN:AF-I1L1P4-F1 UNCHARACTERIZED PROTEIN;
3439:  hh3k-A  2.0  4.3  113   345    6   SOYBN:AF-K7MY69-F1 FE2OG DIOXYGENASE DOMAIN-CONTAINING PROTEIN;
3440:  gy0z-A  2.0  8.9   93   545    4   SOYBN:AF-I1KSL6-F1 CCT-ALPHA;
3441:  hxjv-A  2.0  5.6   66   209    5   SOYBN:AF-I1M1L9-F1 UNCHARACTERIZED PROTEIN;
3442:  hb1e-A  2.0  4.7  112   737    9   SOYBN:AF-A0A0R0GN46-F1 UNCHARACTERIZED PROTEIN;
3443:  hk5d-A  2.0  6.8  121   479    8   SOYBN:AF-I1NC92-F1 AMMONIUM_TRANSP DOMAIN-CONTAINING PROTEIN;
3444:  gyhz-A  2.0  3.3   59   257    5   SOYBN:AF-A0A0R0EX16-F1 WHEP-TRS DOMAIN-CONTAINING PROTEIN;
3445:  g106-A  2.0  9.2   98   415    8   SOYBN:AF-I1KT11-F1 UNCHARACTERIZED PROTEIN;
3446:  hf9r-A  2.0  5.4   79  1644    4   SOYBN:AF-K7LTR1-F1 UNCHARACTERIZED PROTEIN;
3447:  g15c-A  2.0  6.3  124   752    6   SOYBN:AF-I1J4N4-F1 ANK_REP_REGION DOMAIN-CONTAINING PROTEIN;
3448:  g32n-A  2.0 16.0   95   419    6   SOYBN:AF-A0A0R0HSW1-F1 UNCHARACTERIZED PROTEIN;
3449:  hdp3-A  2.0  7.2   66   192    6   SOYBN:AF-I1LN18-F1 X8 DOMAIN-CONTAINING PROTEIN;
3450:  hoin-A  2.0  2.7   54    80    4   SOYBN:AF-K7K5M4-F1 UNCHARACTERIZED PROTEIN;
3451:  hys2-A  2.0  6.0   65   222   14   SOYBN:AF-E3SXU2-F1 NDR1A PROTEIN;
3452:  hyyi-A  2.0  5.8  112   543    8   SOYBN:AF-I1L3X2-F1 MFS DOMAIN-CONTAINING PROTEIN;
3453:  hoiv-A  2.0  6.7  122   816    7   SOYBN:AF-K7KB08-F1 ANK_REP_REGION DOMAIN-CONTAINING PROTEIN;
3454:  hcu1-A  2.0  3.3   53   102    6   SOYBN:AF-K7MV12-F1 UNCHARACTERIZED PROTEIN;
3455:  hq8j-A  2.0  3.1   39    39   13   SOYBN:AF-A0A0R0G3P7-F1 UNCHARACTERIZED PROTEIN;
3456:  gyi2-A  2.0  5.1  120   309    3   SOYBN:AF-C6TKZ4-F1 UNCHARACTERIZED PROTEIN;
3457:  g0j2-A  2.0 13.1  107   422    7   SOYBN:AF-A0A0R0FK13-F1 UNCHARACTERIZED PROTEIN;
3458:  hlhk-A  2.0  3.3   47    98   11   SOYBN:AF-A0A0R0K625-F1 UNCHARACTERIZED PROTEIN;
3459:  hhp4-A  2.0  6.2  113   373    4   SOYBN:AF-K7K277-F1 S-ACYLTRANSFERASE;
3460:  h0c2-A  2.0  9.9  116   457   11   SOYBN:AF-K7L8C1-F1 AAA_34 DOMAIN-CONTAINING PROTEIN;
3461:  g949-A  2.0  9.7   95   397    5   SOYBN:AF-I1L5P9-F1 PCI DOMAIN-CONTAINING PROTEIN;
3462:  hvfy-A  2.0 10.0  115   292    5   SOYBN:AF-I1LJB5-F1 UNCHARACTERIZED PROTEIN;
3463:  hbbr-A  2.0  6.0   93   301    9   SOYBN:AF-A0A0R0K2Q3-F1 UNCHARACTERIZED PROTEIN;
3464:  hn7p-A  2.0  4.5   57   278    5   SOYBN:AF-C6T7J8-F1 UNCHARACTERIZED PROTEIN;
3465:  hjp9-A  2.0  8.1   47   583    6   SOYBN:AF-A0A368UKN3-F1 UNCHARACTERIZED PROTEIN;
3466:  hjgb-A  2.0  7.7   93   166   12   SOYBN:AF-A0A0R0FN57-F1 UNCHARACTERIZED PROTEIN;
3467:  hy15-A  2.0  5.0   53    96    6   SOYBN:AF-I1MDS8-F1 UNCHARACTERIZED PROTEIN;
3468:  hwph-A  2.0  6.1   89   149    8   SOYBN:AF-A0A0R0L3V4-F1 UNCHARACTERIZED PROTEIN;
3469:  g592-A  2.0  8.3  134   435   10   SOYBN:AF-A0A368UN22-F1 UNCHARACTERIZED PROTEIN;
3470:  hwm7-A  2.0  8.5  102   821    8   SOYBN:AF-A0A0R0GEX6-F1 UNCHARACTERIZED PROTEIN;
3471:  hsa2-A  2.0 15.7  119   490    5   SOYBN:AF-A0A0R0JST2-F1 UNCHARACTERIZED PROTEIN;
3472:  hpd2-A  2.0  9.1   92   611    9   SOYBN:AF-I1KXP0-F1 DYW_DEAMINASE DOMAIN-CONTAINING PROTEIN;
3473:  hlxq-A  2.0 11.8  122   552    5   SOYBN:AF-A0A0R0KS97-F1 PROTEIN KINASE DOMAIN-CONTAINING PROTEIN;
3474:  hdhf-A  2.0  6.0   88   191    5   SOYBN:AF-K7M4G7-F1 PMEI DOMAIN-CONTAINING PROTEIN;
3475:  h2vr-A  2.0  4.1   84   349    7   SOYBN:AF-A0A0R0GBE4-F1 PROBABLE MAGNESIUM TRANSPORTER;
3476:  hxhx-A  2.0  5.7   76   236    8   SOYBN:AF-I1KJL7-F1 OXYGEN-EVOLVING ENHANCER PROTEIN 3;
3477:  hlzs-A  2.0  8.2  142   559   10   SOYBN:AF-I1NHE8-F1 MLO-LIKE PROTEIN;
3478:  hs1p-A  2.0 13.0  126   489    6   SOYBN:AF-K7M0E7-F1 UNCHARACTERIZED PROTEIN;
3479:  g2nc-A  2.0  4.0   74   222    7   SOYBN:AF-I1K9S1-F1 TPR_REGION DOMAIN-CONTAINING PROTEIN;
3480:  hjqc-A  2.0  8.1  119   495    5   SOYBN:AF-A0A0R0KWA5-F1 DUF659 DOMAIN-CONTAINING PROTEIN;
3481:  hthz-A  2.0 14.2   74   611    8   SOYBN:AF-I1KPA5-F1 UNCHARACTERIZED PROTEIN;
3482:  h19c-A  2.0  4.1   59   206    5   SOYBN:AF-K7KPL1-F1 ATP-DEPENDENT DNA HELICASE;
3483:  g4t0-A  2.0  7.0   51   106    8   SOYBN:AF-A0A0R0JM76-F1 UNCHARACTERIZED PROTEIN;
3484:  h2i3-A  2.0  6.0   78   136    5   SOYBN:AF-K7M6Y6-F1 PROLAMIN_LIKE DOMAIN-CONTAINING PROTEIN;
3485:  hvgv-A  2.0  4.5  120   405    6   SOYBN:AF-A0A0R0HA10-F1 FE2OG DIOXYGENASE DOMAIN-CONTAINING PROTEIN;
3486:  ht4a-A  2.0  3.7   99   913    5   SOYBN:AF-A0A0R0FZY9-F1 UNCHARACTERIZED PROTEIN;
3487:  hqqg-A  2.0  7.2  124   518    6   SOYBN:AF-K7LFK0-F1 PROTEIN RFT1 HOMOLOG;
3488:  hp7n-A  2.0 10.2   73   238    8   SOYBN:AF-I1J6H0-F1 UNCHARACTERIZED PROTEIN;
3489:  hpmq-A  2.0 13.3   58   116    3   SOYBN:AF-A0A0R0E7W4-F1 UNCHARACTERIZED PROTEIN;
3490:  hg5g-A  2.0  8.3  118   631    4   SOYBN:AF-I1JXW3-F1 UNCHARACTERIZED PROTEIN;

# Structural equivalences
   1: 6c70-A hfyd-A     8 -  20 <=>   26 -  38   (ALA   10  - VAL   22  <=> THR   26  - VAL   38 )                          
   1: 6c70-A hfyd-A    22 -  26 <=>   39 -  43   (HIS   24  - ASN   28  <=> TYR   39  - SER   43 )                          
   1: 6c70-A hfyd-A    33 -  47 <=>   44 -  58   (LYS   35  - LEU   49  <=> ASN   44  - LEU   58 )                          
   1: 6c70-A hfyd-A    48 -  57 <=>   60 -  69   (LEU   50  - ASN   59  <=> PHE   60  - LEU   69 )                          
   1: 6c70-A hfyd-A    67 -  92 <=>   81 - 106   (ASP   69  - SER   94  <=> ARG   81  - ASP  106 )                          
   1: 6c70-A hfyd-A    93 - 100 <=>  109 - 116   (LYS   95  - ALA  102  <=> TYR  109  - PHE  116 )                          
   1: 6c70-A hfyd-A   101 - 105 <=>  118 - 122   (ILE  103  - PRO  107  <=> ASP  118  - ASP  122 )                          
   1: 6c70-A hfyd-A   115 - 151 <=>  124 - 160   (ASN  117  - GLU  153  <=> SER  124  - TRP  160 )                          
   1: 6c70-A hfyd-A   152 - 156 <=>  164 - 168   (ASP  154  - PRO  173  <=> GLY  164  - ILE  168 )                          
   1: 6c70-A hfyd-A   167 - 174 <=>  170 - 177   (ASN  184  - HIS  191  <=> HIS  170  - SER  177 )                          
   1: 6c70-A hfyd-A   175 - 220 <=>  179 - 224   (VAL  192  - LEU  237  <=> ILE  179  - GLU  224 )                          
   1: 6c70-A hfyd-A   239 - 285 <=>  226 - 272   (ALA  325  - LYS  371  <=> GLU  226  - LYS  272 )                          
   1: 6c70-A hfyd-A   286 - 331 <=>  275 - 320   (VAL  372  - CYS  417  <=> ALA  275  - TRP  320 )                          
   1: 6c70-A hfyd-A   332 - 335 <=>  323 - 326   (HIS  418  - ASP  421  <=> CYS  323  - ILE  326 )                          
   1: 6c70-A hfyd-A   336 - 341 <=>  380 - 385   (GLY  422  - LYS  427  <=> THR  380  - PHE  385 )                          
   1: 6c70-A hfyd-A   342 - 359 <=>  387 - 404   (THR  428  - GLY  445  <=> LYS  387  - VAL  404 )                          
   1: 6c70-A hfyd-A   361 - 388 <=>  405 - 432   (LYS  447  - LYS  474  <=> PHE  405  - THR  432 )                          
   2: 6c70-A hpio-A     8 -  20 <=>   27 -  39   (ALA   10  - VAL   22  <=> THR   27  - VAL   39 )                          
   2: 6c70-A hpio-A    22 -  26 <=>   40 -  44   (HIS   24  - ASN   28  <=> TYR   40  - SER   44 )                          
   2: 6c70-A hpio-A    33 -  47 <=>   45 -  59   (LYS   35  - LEU   49  <=> ASN   45  - LEU   59 )                          
   2: 6c70-A hpio-A    48 -  57 <=>   61 -  70   (LEU   50  - ASN   59  <=> PHE   61  - LEU   70 )                          
   2: 6c70-A hpio-A    60 -  63 <=>   72 -  75   (MET   62  - ASP   65  <=> ASP   72  - THR   75 )                          
   2: 6c70-A hpio-A    67 -  92 <=>   82 - 107   (ASP   69  - SER   94  <=> ARG   82  - ASP  107 )                          
   2: 6c70-A hpio-A    93 - 100 <=>  110 - 117   (LYS   95  - ALA  102  <=> TYR  110  - PHE  117 )                          
   2: 6c70-A hpio-A   101 - 105 <=>  119 - 123   (ILE  103  - PRO  107  <=> ASP  119  - ASP  123 )                          
   2: 6c70-A hpio-A   115 - 151 <=>  125 - 161   (ASN  117  - GLU  153  <=> SER  125  - TRP  161 )                          
   2: 6c70-A hpio-A   152 - 155 <=>  164 - 167   (ASP  154  - ILE  172  <=> SER  164  - SER  167 )                          
   2: 6c70-A hpio-A   166 - 174 <=>  170 - 178   (PHE  183  - HIS  191  <=> PRO  170  - SER  178 )                          
   2: 6c70-A hpio-A   175 - 221 <=>  180 - 226   (VAL  192  - MET  238  <=> ILE  180  - THR  226 )                          
   2: 6c70-A hpio-A   239 - 285 <=>  227 - 273   (ALA  325  - LYS  371  <=> GLU  227  - LYS  273 )                          
   2: 6c70-A hpio-A   286 - 331 <=>  276 - 321   (VAL  372  - CYS  417  <=> ALA  276  - TRP  321 )                          
   2: 6c70-A hpio-A   332 - 335 <=>  324 - 327   (HIS  418  - ASP  421  <=> CYS  324  - ILE  327 )                          
   2: 6c70-A hpio-A   337 - 359 <=>  382 - 404   (SER  423  - GLY  445  <=> THR  382  - VAL  404 )                          
   2: 6c70-A hpio-A   361 - 388 <=>  405 - 432   (LYS  447  - LYS  474  <=> PHE  405  - THR  432 )                          
   3: 6c70-A g021-A     1 -   4 <=>   65 -  68   (PHE    3  - GLN    6  <=> SER   65  - ASN   68 )                          
   3: 6c70-A g021-A    11 -  25 <=>   72 -  86   (LEU   13  - PHE   27  <=> HIS   72  - SER   86 )                          
   3: 6c70-A g021-A    33 -  47 <=>   87 - 101   (LYS   35  - LEU   49  <=> ASN   87  - LEU  101 )                          
   3: 6c70-A g021-A    48 -  57 <=>  103 - 112   (LEU   50  - ASN   59  <=> VAL  103  - LEU  112 )                          
   3: 6c70-A g021-A    60 -  63 <=>  114 - 117   (MET   62  - ASP   65  <=> ALA  114  - ASP  117 )                          
   3: 6c70-A g021-A    67 -  92 <=>  124 - 149   (ASP   69  - SER   94  <=> ARG  124  - VAL  149 )                          
   3: 6c70-A g021-A    93 - 100 <=>  152 - 159   (LYS   95  - ALA  102  <=> TYR  152  - PHE  159 )                          
   3: 6c70-A g021-A   101 - 105 <=>  161 - 165   (ILE  103  - PRO  107  <=> ASP  161  - ASP  165 )                          
   3: 6c70-A g021-A   115 - 151 <=>  167 - 203   (ASN  117  - GLU  153  <=> SER  167  - TRP  203 )                          
   3: 6c70-A g021-A   152 - 155 <=>  206 - 209   (ASP  154  - ILE  172  <=> SER  206  - PRO  209 )                          
   3: 6c70-A g021-A   166 - 174 <=>  212 - 220   (PHE  183  - HIS  191  <=> PRO  212  - SER  220 )                          
   3: 6c70-A g021-A   175 - 221 <=>  222 - 268   (VAL  192  - MET  238  <=> ALA  222  - SER  268 )                          
   3: 6c70-A g021-A   239 - 286 <=>  269 - 316   (ALA  325  - VAL  372  <=> ASP  269  - HIS  316 )                          
   3: 6c70-A g021-A   287 - 331 <=>  319 - 363   (ASN  373  - CYS  417  <=> ASP  319  - TRP  363 )                          
   3: 6c70-A g021-A   332 - 339 <=>  421 - 428   (HIS  418  - GLU  425  <=> SER  421  - SER  428 )                          
   3: 6c70-A g021-A   341 - 352 <=>  429 - 440   (LYS  427  - GLN  438  <=> TYR  429  - GLU  440 )                          
   3: 6c70-A g021-A   353 - 359 <=>  442 - 448   (LYS  439  - GLY  445  <=> ASN  442  - VAL  448 )                          
   3: 6c70-A g021-A   361 - 388 <=>  449 - 476   (LYS  447  - LYS  474  <=> TYR  449  - THR  476 )                          
   4: 6c70-A hstg-A     7 -  25 <=>   65 -  83   (VAL    9  - PHE   27  <=> GLU   65  - ASP   83 )                          
   4: 6c70-A hstg-A    33 -  47 <=>   84 -  98   (LYS   35  - LEU   49  <=> SER   84  - VAL   98 )                          
   4: 6c70-A hstg-A    48 -  57 <=>  100 - 109   (LEU   50  - ASN   59  <=> VAL  100  - MET  109 )                          
   4: 6c70-A hstg-A    63 -  91 <=>  117 - 145   (ASP   65  - ARG   93  <=> ARG  117  - ASN  145 )                          
   4: 6c70-A hstg-A    92 -  95 <=>  147 - 150   (SER   94  - PHE   97  <=> ARG  147  - GLY  150 )                          
   4: 6c70-A hstg-A    96 -  99 <=>  152 - 155   (TYR   98  - LEU  101  <=> ARG  152  - LEU  155 )                          
   4: 6c70-A hstg-A   101 - 105 <=>  156 - 160   (ILE  103  - PRO  107  <=> PHE  156  - TYR  160 )                          
   4: 6c70-A hstg-A   114 - 151 <=>  163 - 200   (SER  116  - GLU  153  <=> LYS  163  - ARG  200 )                          
   4: 6c70-A hstg-A   152 - 155 <=>  202 - 205   (ASP  154  - ILE  172  <=> PHE  202  - GLN  205 )                          
   4: 6c70-A hstg-A   169 - 174 <=>  206 - 211   (MET  186  - HIS  191  <=> HIS  206  - LEU  211 )                          
   4: 6c70-A hstg-A   175 - 221 <=>  213 - 259   (VAL  192  - MET  238  <=> LEU  213  - SER  259 )                          
   4: 6c70-A hstg-A   239 - 284 <=>  260 - 305   (ALA  325  - THR  370  <=> ASP  260  - THR  305 )                          
   4: 6c70-A hstg-A   285 - 291 <=>  307 - 313   (LYS  371  - VAL  377  <=> TYR  307  - PHE  313 )                          
   4: 6c70-A hstg-A   292 - 331 <=>  315 - 354   (TYR  378  - CYS  417  <=> ASN  315  - TRP  354 )                          
   4: 6c70-A hstg-A   332 - 335 <=>  356 - 359   (HIS  418  - ASP  421  <=> ALA  356  - THR  359 )                          
   4: 6c70-A hstg-A   337 - 350 <=>  417 - 430   (SER  423  - GLN  436  <=> HIS  417  - ASN  430 )                          
   4: 6c70-A hstg-A   353 - 358 <=>  431 - 436   (LYS  439  - SER  444  <=> PRO  431  - ILE  436 )                          
   4: 6c70-A hstg-A   361 - 366 <=>  437 - 442   (LYS  447  - SER  452  <=> PHE  437  - ASP  442 )                          
   4: 6c70-A hstg-A   367 - 384 <=>  446 - 463   (LEU  453  - LEU  470  <=> VAL  446  - GLN  463 )                          
   5: 6c70-A hvqu-A     1 -   4 <=>   91 -  94   (PHE    3  - GLN    6  <=> THR   91  - PRO   94 )                          
   5: 6c70-A hvqu-A     8 -  25 <=>   97 - 114   (ALA   10  - PHE   27  <=> ASP   97  - SER  114 )                          
   5: 6c70-A hvqu-A    36 -  50 <=>  115 - 129   (HIS   38  - GLN   52  <=> SER  115  - VAL  129 )                          
   5: 6c70-A hvqu-A    51 -  60 <=>  131 - 140   (TYR   53  - MET   62  <=> VAL  131  - VAL  140 )                          
   5: 6c70-A hvqu-A    63 -  92 <=>  145 - 174   (ASP   65  - SER   94  <=> LYS  145  - LEU  174 )                          
   5: 6c70-A hvqu-A    93 -  96 <=>  176 - 179   (LYS   95  - TYR   98  <=> LYS  176  - LEU  179 )                          
   5: 6c70-A hvqu-A    97 - 105 <=>  181 - 189   (LYS   99  - PRO  107  <=> ARG  181  - ALA  189 )                          
   5: 6c70-A hvqu-A   116 - 151 <=>  193 - 228   (ALA  118  - GLU  153  <=> PRO  193  - ARG  228 )                          
   5: 6c70-A hvqu-A   152 - 155 <=>  231 - 234   (ASP  154  - ILE  172  <=> LEU  231  - HIS  234 )                          
   5: 6c70-A hvqu-A   170 - 174 <=>  235 - 239   (SER  187  - HIS  191  <=> GLY  235  - LEU  239 )                          
   5: 6c70-A hvqu-A   175 - 221 <=>  241 - 287   (VAL  192  - MET  238  <=> ILE  241  - ASN  287 )                          
   5: 6c70-A hvqu-A   239 - 286 <=>  288 - 335   (ALA  325  - VAL  372  <=> ASP  288  - PHE  335 )                          
   5: 6c70-A hvqu-A   287 - 291 <=>  337 - 341   (ASN  373  - VAL  377  <=> GLY  337  - PHE  341 )                          
   5: 6c70-A hvqu-A   292 - 331 <=>  343 - 382   (TYR  378  - CYS  417  <=> SER  343  - TRP  382 )                          
   5: 6c70-A hvqu-A   332 - 335 <=>  384 - 387   (HIS  418  - ASP  421  <=> ALA  384  - THR  387 )                          
   5: 6c70-A hvqu-A   337 - 350 <=>  443 - 456   (SER  423  - GLN  436  <=> HIS  443  - ASN  456 )                          
   5: 6c70-A hvqu-A   353 - 358 <=>  457 - 462   (LYS  439  - SER  444  <=> ALA  457  - ILE  462 )                          
   5: 6c70-A hvqu-A   361 - 365 <=>  463 - 467   (LYS  447  - VAL  451  <=> PHE  463  - VAL  467 )                          
   5: 6c70-A hvqu-A   366 - 382 <=>  472 - 488   (SER  452  - MET  468  <=> VAL  472  - SER  488 )                          
   6: 6c70-A gxkk-A     8 -  21 <=>   49 -  62   (ALA   10  - GLY   23  <=> HIS   49  - ALA   62 )                          
   6: 6c70-A gxkk-A    23 -  26 <=>   63 -  66   (PHE   25  - ASN   28  <=> LEU   63  - SER   66 )                          
   6: 6c70-A gxkk-A    33 -  47 <=>   67 -  81   (LYS   35  - LEU   49  <=> SER   67  - LEU   81 )                          
   6: 6c70-A gxkk-A    48 -  57 <=>   83 -  92   (LEU   50  - ASN   59  <=> ILE   83  - PHE   92 )                          
   6: 6c70-A gxkk-A    64 -  92 <=>  102 - 130   (ASP   66  - SER   94  <=> LEU  102  - PHE  130 )                          
   6: 6c70-A gxkk-A    93 -  96 <=>  132 - 135   (LYS   95  - TYR   98  <=> ARG  132  - LEU  135 )                          
   6: 6c70-A gxkk-A    97 - 100 <=>  137 - 140   (LYS   99  - ALA  102  <=> GLN  137  - PHE  140 )                          
   6: 6c70-A gxkk-A   102 - 105 <=>  141 - 144   (TRP  104  - PRO  107  <=> LEU  141  - LEU  144 )                          
   6: 6c70-A gxkk-A   114 - 151 <=>  147 - 184   (SER  116  - GLU  153  <=> ASP  147  - PHE  184 )                          
   6: 6c70-A gxkk-A   152 - 156 <=>  187 - 191   (ASP  154  - PRO  173  <=> SER  187  - SER  191 )                          
   6: 6c70-A gxkk-A   167 - 220 <=>  192 - 245   (ASN  184  - LEU  237  <=> ILE  192  - CYS  245 )                          
   6: 6c70-A gxkk-A   238 - 286 <=>  247 - 295   (SER  324  - VAL  372  <=> SER  247  - SER  295 )                          
   6: 6c70-A gxkk-A   287 - 331 <=>  298 - 342   (ASN  373  - CYS  417  <=> ALA  298  - TRP  342 )                          
   6: 6c70-A gxkk-A   332 - 335 <=>  345 - 348   (HIS  418  - ASP  421  <=> VAL  345  - ASN  348 )                          
   6: 6c70-A gxkk-A   337 - 351 <=>  388 - 402   (SER  423  - CYS  437  <=> PHE  388  - TYR  402 )                          
   6: 6c70-A gxkk-A   354 - 358 <=>  403 - 407   (ALA  440  - SER  444  <=> GLY  403  - LEU  407 )                          
   6: 6c70-A gxkk-A   361 - 388 <=>  408 - 435   (LYS  447  - LYS  474  <=> PHE  408  - VAL  435 )                          
   7: 6c70-A hmhl-A     1 -   4 <=>   25 -  28   (PHE    3  - GLN    6  <=> SER   25  - ASN   28 )                          
   7: 6c70-A hmhl-A     8 -  25 <=>   29 -  46   (ALA   10  - PHE   27  <=> ASP   29  - SER   46 )                          
   7: 6c70-A hmhl-A    33 -  47 <=>   47 -  61   (LYS   35  - LEU   49  <=> ASN   47  - LEU   61 )                          
   7: 6c70-A hmhl-A    48 -  57 <=>   63 -  72   (LEU   50  - ASN   59  <=> LEU   63  - LEU   72 )                          
   7: 6c70-A hmhl-A    60 -  63 <=>   74 -  77   (MET   62  - ASP   65  <=> ALA   74  - ASP   77 )                          
   7: 6c70-A hmhl-A    67 -  92 <=>   84 - 109   (ASP   69  - SER   94  <=> ARG   84  - VAL  109 )                          
   7: 6c70-A hmhl-A    93 -  99 <=>  112 - 118   (LYS   95  - LEU  101  <=> TYR  112  - LEU  118 )                          
   7: 6c70-A hmhl-A   100 - 105 <=>  121 - 126   (ALA  102  - PRO  107  <=> ASP  121  - GLU  126 )                          
   7: 6c70-A hmhl-A   115 - 151 <=>  127 - 163   (ASN  117  - GLU  153  <=> SER  127  - TRP  163 )                          
   7: 6c70-A hmhl-A   152 - 156 <=>  165 - 169   (ASP  154  - PRO  173  <=> ALA  165  - SER  169 )                          
   7: 6c70-A hmhl-A   166 - 169 <=>  171 - 174   (PHE  183  - MET  186  <=> ILE  171  - LEU  174 )                          
   7: 6c70-A hmhl-A   170 - 174 <=>  176 - 180   (SER  187  - HIS  191  <=> ASN  176  - SER  180 )                          
   7: 6c70-A hmhl-A   175 - 221 <=>  182 - 228   (VAL  192  - MET  238  <=> ALA  182  - SER  228 )                          
   7: 6c70-A hmhl-A   239 - 284 <=>  229 - 274   (ALA  325  - THR  370  <=> ASP  229  - THR  274 )                          
   7: 6c70-A hmhl-A   285 - 288 <=>  276 - 279   (LYS  371  - GLY  374  <=> HIS  276  - ASP  279 )                          
   7: 6c70-A hmhl-A   289 - 331 <=>  281 - 323   (VAL  375  - CYS  417  <=> ASN  281  - TRP  323 )                          
   7: 6c70-A hmhl-A   332 - 359 <=>  382 - 409   (HIS  418  - GLY  445  <=> SER  382  - VAL  409 )                          
   7: 6c70-A hmhl-A   361 - 366 <=>  410 - 415   (LYS  447  - SER  452  <=> TYR  410  - ASP  415 )                          
   7: 6c70-A hmhl-A   367 - 387 <=>  419 - 439   (LEU  453  - LEU  473  <=> LEU  419  - GLY  439 )                          
   8: 6c70-A hfdv-A     7 -  25 <=>   57 -  75   (VAL    9  - PHE   27  <=> GLU   57  - ASP   75 )                          
   8: 6c70-A hfdv-A    33 -  47 <=>   76 -  90   (LYS   35  - LEU   49  <=> SER   76  - VAL   90 )                          
   8: 6c70-A hfdv-A    48 -  57 <=>   92 - 101   (LEU   50  - ASN   59  <=> VAL   92  - MET  101 )                          
   8: 6c70-A hfdv-A    66 -  92 <=>  112 - 138   (ASP   68  - SER   94  <=> ILE  112  - LEU  138 )                          
   8: 6c70-A hfdv-A    93 -  96 <=>  140 - 143   (LYS   95  - TYR   98  <=> LYS  140  - LEU  143 )                          
   8: 6c70-A hfdv-A    97 - 100 <=>  145 - 148   (LYS   99  - ALA  102  <=> ARG  145  - PHE  148 )                          
   8: 6c70-A hfdv-A   102 - 105 <=>  149 - 152   (TRP  104  - PRO  107  <=> VAL  149  - TYR  152 )                          
   8: 6c70-A hfdv-A   114 - 151 <=>  155 - 192   (SER  116  - GLU  153  <=> LYS  155  - ARG  192 )                          
   8: 6c70-A hfdv-A   152 - 155 <=>  194 - 197   (ASP  154  - ILE  172  <=> PHE  194  - GLN  197 )                          
   8: 6c70-A hfdv-A   169 - 174 <=>  198 - 203   (MET  186  - HIS  191  <=> HIS  198  - LEU  203 )                          
   8: 6c70-A hfdv-A   175 - 221 <=>  205 - 251   (VAL  192  - MET  238  <=> LEU  205  - SER  251 )                          
   8: 6c70-A hfdv-A   239 - 286 <=>  252 - 299   (ALA  325  - VAL  372  <=> ASP  252  - TYR  299 )                          
   8: 6c70-A hfdv-A   287 - 291 <=>  301 - 305   (ASN  373  - VAL  377  <=> GLN  301  - PHE  305 )                          
   8: 6c70-A hfdv-A   292 - 331 <=>  307 - 346   (TYR  378  - CYS  417  <=> ASN  307  - TRP  346 )                          
   8: 6c70-A hfdv-A   332 - 335 <=>  348 - 351   (HIS  418  - ASP  421  <=> ALA  348  - THR  351 )                          
   8: 6c70-A hfdv-A   337 - 342 <=>  408 - 413   (SER  423  - THR  428  <=> SER  408  - GLN  413 )                          
   8: 6c70-A hfdv-A   343 - 350 <=>  415 - 422   (PHE  429  - GLN  436  <=> PHE  415  - ASN  422 )                          
   8: 6c70-A hfdv-A   353 - 358 <=>  423 - 428   (LYS  439  - SER  444  <=> PRO  423  - ILE  428 )                          
   8: 6c70-A hfdv-A   361 - 383 <=>  429 - 451   (LYS  447  - VAL  469  <=> PHE  429  - PHE  451 )                          
   9: 6c70-A hx7k-A     1 -   4 <=>   56 -  59   (PHE    3  - GLN    6  <=> SER   56  - PHE   59 )                          
   9: 6c70-A hx7k-A     8 -  25 <=>   60 -  77   (ALA   10  - PHE   27  <=> ASP   60  - SER   77 )                          
   9: 6c70-A hx7k-A    33 -  47 <=>   78 -  92   (LYS   35  - LEU   49  <=> SER   78  - PHE   92 )                          
   9: 6c70-A hx7k-A    48 -  57 <=>   94 - 103   (LEU   50  - ASN   59  <=> ILE   94  - PHE  103 )                          
   9: 6c70-A hx7k-A    64 -  92 <=>  113 - 141   (ASP   66  - SER   94  <=> ASP  113  - PHE  141 )                          
   9: 6c70-A hx7k-A    93 -  96 <=>  143 - 146   (LYS   95  - TYR   98  <=> ARG  143  - LEU  146 )                          
   9: 6c70-A hx7k-A    97 - 100 <=>  148 - 151   (LYS   99  - ALA  102  <=> GLN  148  - PHE  151 )                          
   9: 6c70-A hx7k-A   101 - 105 <=>  153 - 157   (ILE  103  - PRO  107  <=> ASP  153  - GLU  157 )                          
   9: 6c70-A hx7k-A   115 - 151 <=>  159 - 195   (ASN  117  - GLU  153  <=> THR  159  - PHE  195 )                          
   9: 6c70-A hx7k-A   152 - 156 <=>  197 - 201   (ASP  154  - PRO  173  <=> SER  197  - ILE  201 )                          
   9: 6c70-A hx7k-A   164 - 167 <=>  203 - 206   (TYR  181  - ASN  184  <=> ALA  203  - ILE  206 )                          
   9: 6c70-A hx7k-A   170 - 221 <=>  209 - 260   (SER  187  - MET  238  <=> GLY  209  - GLY  260 )                          
   9: 6c70-A hx7k-A   239 - 286 <=>  262 - 309   (ALA  325  - VAL  372  <=> GLU  262  - SER  309 )                          
   9: 6c70-A hx7k-A   287 - 291 <=>  311 - 315   (ASN  373  - VAL  377  <=> SER  311  - PHE  315 )                          
   9: 6c70-A hx7k-A   292 - 331 <=>  317 - 356   (TYR  378  - CYS  417  <=> ASN  317  - TRP  356 )                          
   9: 6c70-A hx7k-A   332 - 335 <=>  359 - 362   (HIS  418  - ASP  421  <=> LEU  359  - THR  362 )                          
   9: 6c70-A hx7k-A   337 - 352 <=>  400 - 415   (SER  423  - GLN  438  <=> GLN  400  - GLN  415 )                          
   9: 6c70-A hx7k-A   353 - 359 <=>  417 - 423   (LYS  439  - GLY  445  <=> ASN  417  - VAL  423 )                          
   9: 6c70-A hx7k-A   361 - 388 <=>  424 - 451   (LYS  447  - LYS  474  <=> TYR  424  - VAL  451 )                          
  10: 6c70-A g3ao-A     8 -  11 <=>   60 -  63   (ALA   10  - LEU   13  <=> PHE   60  - LEU   63 )                          
  10: 6c70-A g3ao-A    12 -  25 <=>   65 -  78   (PRO   14  - PHE   27  <=> ASN   65  - SER   78 )                          
  10: 6c70-A g3ao-A    33 -  47 <=>   79 -  93   (LYS   35  - LEU   49  <=> SER   79  - PHE   93 )                          
  10: 6c70-A g3ao-A    48 -  57 <=>   95 - 104   (LEU   50  - ASN   59  <=> ILE   95  - PHE  104 )                          
  10: 6c70-A g3ao-A    63 -  92 <=>  113 - 142   (ASP   65  - SER   94  <=> GLU  113  - PHE  142 )                          
  10: 6c70-A g3ao-A    93 -  96 <=>  144 - 147   (LYS   95  - TYR   98  <=> ARG  144  - LEU  147 )                          
  10: 6c70-A g3ao-A    97 - 100 <=>  149 - 152   (LYS   99  - ALA  102  <=> GLN  149  - PHE  152 )                          
  10: 6c70-A g3ao-A   101 - 105 <=>  154 - 158   (ILE  103  - PRO  107  <=> ASP  154  - GLU  158 )                          
  10: 6c70-A g3ao-A   115 - 151 <=>  160 - 196   (ASN  117  - GLU  153  <=> THR  160  - PHE  196 )                          
  10: 6c70-A g3ao-A   152 - 155 <=>  199 - 202   (ASP  154  - ILE  172  <=> ALA  199  - PHE  202 )                          
  10: 6c70-A g3ao-A   170 - 220 <=>  210 - 260   (SER  187  - LEU  237  <=> GLY  210  - CYS  260 )                          
  10: 6c70-A g3ao-A   238 - 285 <=>  262 - 309   (SER  324  - LYS  371  <=> SER  262  - ALA  309 )                          
  10: 6c70-A g3ao-A   287 - 331 <=>  313 - 357   (ASN  373  - CYS  417  <=> ASP  313  - TRP  357 )                          
  10: 6c70-A g3ao-A   332 - 335 <=>  360 - 363   (HIS  418  - ASP  421  <=> LEU  360  - GLU  363 )                          
  10: 6c70-A g3ao-A   337 - 350 <=>  403 - 416   (SER  423  - GLN  436  <=> PHE  403  - ASN  416 )                          
  10: 6c70-A g3ao-A   352 - 358 <=>  417 - 423   (GLN  438  - SER  444  <=> GLN  417  - TYR  423 )                          
  10: 6c70-A g3ao-A   366 - 383 <=>  432 - 449   (SER  452  - VAL  469  <=> LEU  432  - ARG  449 )                          
  11: 6c70-A ht6l-A     1 -   4 <=>   39 -  42   (PHE    3  - GLN    6  <=> THR   39  - ASP   42 )                          
  11: 6c70-A ht6l-A     8 -  25 <=>   43 -  60   (ALA   10  - PHE   27  <=> ASP   43  - SER   60 )                          
  11: 6c70-A ht6l-A    33 -  47 <=>   61 -  75   (LYS   35  - LEU   49  <=> SER   61  - VAL   75 )                          
  11: 6c70-A ht6l-A    48 -  56 <=>   77 -  85   (LEU   50  - VAL   58  <=> VAL   77  - GLN   85 )                          
  11: 6c70-A ht6l-A    63 -  92 <=>   91 - 120   (ASP   65  - SER   94  <=> LYS   91  - LEU  120 )                          
  11: 6c70-A ht6l-A    93 -  96 <=>  122 - 125   (LYS   95  - TYR   98  <=> LYS  122  - LEU  125 )                          
  11: 6c70-A ht6l-A    97 - 105 <=>  127 - 135   (LYS   99  - PRO  107  <=> ARG  127  - ALA  135 )                          
  11: 6c70-A ht6l-A   119 - 122 <=>  138 - 141   (HIS  121  - ALA  124  <=> MET  138  - PHE  141 )                          
  11: 6c70-A ht6l-A   170 - 220 <=>  168 - 218   (SER  187  - LEU  237  <=> SER  168  - GLU  218 )                          
  11: 6c70-A ht6l-A   238 - 285 <=>  219 - 266   (SER  324  - LYS  371  <=> TYR  219  - GLY  266 )                          
  11: 6c70-A ht6l-A   290 - 331 <=>  273 - 314   (ASN  376  - CYS  417  <=> PHE  273  - TRP  314 )                          
  11: 6c70-A ht6l-A   332 - 335 <=>  316 - 319   (HIS  418  - ASP  421  <=> ALA  316  - THR  319 )                          
  11: 6c70-A ht6l-A   337 - 350 <=>  375 - 388   (SER  423  - GLN  436  <=> HIS  375  - ASN  388 )                          
  11: 6c70-A ht6l-A   353 - 358 <=>  389 - 394   (LYS  439  - SER  444  <=> ALA  389  - ILE  394 )                          
  11: 6c70-A ht6l-A   361 - 364 <=>  395 - 398   (LYS  447  - THR  450  <=> PHE  395  - THR  398 )                          
  11: 6c70-A ht6l-A   367 - 383 <=>  418 - 434   (LEU  453  - VAL  469  <=> ASP  418  - PHE  434 )                          
  11: 6c70-A ht6l-A   385 - 388 <=>  435 - 438   (VAL  471  - LYS  474  <=> PRO  435  - HIS  438 )                          
  12: 6c70-A hisc-A    48 -  61 <=>   63 -  76   (LEU   50  - GLU   63  <=> LEU   63  - ASN   76 )                          
  12: 6c70-A hisc-A    96 - 102 <=>  100 - 106   (TYR   98  - TRP  104  <=> GLY  100  - PHE  106 )                          
  12: 6c70-A hisc-A   103 - 106 <=>  108 - 111   (ASN  105  - ASN  108  <=> ASP  108  - GLN  111 )                          
  12: 6c70-A hisc-A   107 - 150 <=>  113 - 156   (SER  109  - ILE  152  <=> ASP  113  - ILE  156 )                          
  12: 6c70-A hisc-A   174 - 177 <=>  159 - 162   (HIS  191  - ALA  194  <=> PRO  159  - THR  162 )                          
  12: 6c70-A hisc-A   179 - 224 <=>  163 - 208   (ILE  196  - SER  241  <=> PRO  163  - PHE  208 )                          
  12: 6c70-A hisc-A   225 - 228 <=>  211 - 214   (ALA  242  - LEU  314  <=> CYS  211  - ASP  214 )                          
  12: 6c70-A hisc-A   232 - 259 <=>  215 - 242   (GLN  318  - ASP  345  <=> ALA  215  - SER  242 )                          
  12: 6c70-A hisc-A   261 - 282 <=>  243 - 264   (TYR  347  - GLN  368  <=> CYS  243  - ASP  264 )                          
  12: 6c70-A hisc-A   296 - 322 <=>  265 - 291   (VAL  382  - SER  408  <=> THR  265  - VAL  291 )                          
  12: 6c70-A hisc-A   350 - 353 <=>  292 - 295   (GLN  436  - LYS  439  <=> ARG  292  - SER  295 )                          
  13: 6c70-A g7ag-A   125 - 152 <=>    1 -  28   (LYS  127  - ASP  154  <=> MET    1  - ALA   28 )                          
  13: 6c70-A g7ag-A   172 - 175 <=>   30 -  33   (ALA  189  - VAL  192  <=> GLY   30  - ASP   33 )                          
  13: 6c70-A g7ag-A   177 - 185 <=>   34 -  42   (ALA  194  - LEU  202  <=> ARG   34  - THR   42 )                          
  13: 6c70-A g7ag-A   187 - 275 <=>   43 - 131   (ILE  204  - THR  361  <=> THR   43  - LYS  131 )                          
  13: 6c70-A g7ag-A   300 - 331 <=>  135 - 166   (LEU  386  - CYS  417  <=> PRO  135  - MET  166 )                          
  13: 6c70-A g7ag-A   332 - 335 <=>  168 - 171   (HIS  418  - ASP  421  <=> THR  168  - LYS  171 )                          
  13: 6c70-A g7ag-A   337 - 355 <=>  226 - 244   (SER  423  - MET  441  <=> ARG  226  - PHE  244 )                          
  13: 6c70-A g7ag-A   366 - 369 <=>  251 - 254   (SER  452  - LEU  455  <=> VAL  251  - GLN  254 )                          
  13: 6c70-A g7ag-A   371 - 376 <=>  255 - 260   (ALA  457  - ALA  462  <=> GLY  255  - ASP  260 )                          
  14: 6c70-A gz22-A   126 - 152 <=>    1 -  27   (MET  128  - ASP  154  <=> MET    1  - GLY   27 )                          
  14: 6c70-A gz22-A   157 - 160 <=>   28 -  31   (ARG  174  - ILE  177  <=> LYS   28  - VAL   31 )                          
  14: 6c70-A gz22-A   187 - 221 <=>   34 -  68   (ILE  204  - MET  238  <=> ASP   34  - HIS   68 )                          
  14: 6c70-A gz22-A   236 - 275 <=>   69 - 108   (VAL  322  - THR  361  <=> ASN   69  - ASN  108 )                          
  14: 6c70-A gz22-A   293 - 331 <=>  118 - 156   (ALA  379  - CYS  417  <=> SER  118  - THR  156 )                          
  14: 6c70-A gz22-A   332 - 335 <=>  158 - 161   (HIS  418  - ASP  421  <=> GLU  158  - TYR  161 )                          
  14: 6c70-A gz22-A   337 - 353 <=>  202 - 218   (SER  423  - LYS  439  <=> THR  202  - LYS  218 )                          
  14: 6c70-A gz22-A   354 - 357 <=>  220 - 223   (ALA  440  - ILE  443  <=> LEU  220  - LEU  223 )                          
  14: 6c70-A gz22-A   363 - 366 <=>  225 - 228   (PHE  449  - SER  452  <=> GLN  225  - LEU  228 )                          
  14: 6c70-A gz22-A   367 - 382 <=>  231 - 246   (LEU  453  - MET  468  <=> ALA  231  - SER  246 )                          
  15: 6c70-A hyzh-A   126 - 152 <=>    1 -  27   (MET  128  - ASP  154  <=> MET    1  - GLY   27 )                          
  15: 6c70-A hyzh-A   157 - 160 <=>   28 -  31   (ARG  174  - ILE  177  <=> LYS   28  - VAL   31 )                          
  15: 6c70-A hyzh-A   187 - 221 <=>   34 -  68   (ILE  204  - MET  238  <=> ASP   34  - HIS   68 )                          
  15: 6c70-A hyzh-A   236 - 275 <=>   69 - 108   (VAL  322  - THR  361  <=> ASN   69  - ASN  108 )                          
  15: 6c70-A hyzh-A   293 - 331 <=>  118 - 156   (ALA  379  - CYS  417  <=> SER  118  - THR  156 )                          
  15: 6c70-A hyzh-A   332 - 335 <=>  158 - 161   (HIS  418  - ASP  421  <=> GLU  158  - TYR  161 )                          
  15: 6c70-A hyzh-A   337 - 353 <=>  202 - 218   (SER  423  - LYS  439  <=> THR  202  - LYS  218 )                          
  15: 6c70-A hyzh-A   354 - 357 <=>  220 - 223   (ALA  440  - ILE  443  <=> LEU  220  - LEU  223 )                          
  15: 6c70-A hyzh-A   363 - 366 <=>  225 - 228   (PHE  449  - SER  452  <=> GLN  225  - LEU  228 )                          
  15: 6c70-A hyzh-A   367 - 383 <=>  230 - 246   (LEU  453  - VAL  469  <=> MET  230  - SER  246 )                          
  16: 6c70-A g4po-A    65 -  68 <=>   31 -  34   (VAL   67  - LEU   70  <=> VAL   31  - SER   34 )                          
  16: 6c70-A g4po-A   156 - 160 <=>   36 -  40   (PRO  173  - ILE  177  <=> THR   36  - VAL   40 )                          
  16: 6c70-A g4po-A   181 - 271 <=>   41 - 131   (GLN  198  - THR  357  <=> GLU   41  - LEU  131 )                          
  16: 6c70-A g4po-A   298 - 331 <=>  137 - 170   (GLY  384  - CYS  417  <=> GLY  137  - MET  170 )                          
  16: 6c70-A g4po-A   332 - 335 <=>  172 - 175   (HIS  418  - ASP  421  <=> SER  172  - LYS  175 )                          
  16: 6c70-A g4po-A   337 - 355 <=>  230 - 248   (SER  423  - MET  441  <=> ARG  230  - PHE  248 )                          
  16: 6c70-A g4po-A   363 - 366 <=>  253 - 256   (PHE  449  - SER  452  <=> VAL  253  - GLU  256 )                          
  16: 6c70-A g4po-A   368 - 377 <=>  259 - 268   (ASP  454  - VAL  463  <=> GLY  259  - HIS  268 )                          
  17: 6c70-A hz3y-A   145 - 148 <=>   15 -  18   (THR  147  - THR  150  <=> GLU   15  - VAL   18 )                          
  17: 6c70-A hz3y-A   181 - 223 <=>   22 -  64   (GLN  198  - LEU  240  <=> THR   22  - LEU   64 )                          
  17: 6c70-A hz3y-A   232 - 259 <=>   66 -  93   (GLN  318  - ASP  345  <=> SER   66  - GLY   93 )                          
  17: 6c70-A hz3y-A   261 - 271 <=>   94 - 104   (TYR  347  - THR  357  <=> ARG   94  - ALA  104 )                          
  17: 6c70-A hz3y-A   275 - 278 <=>  112 - 115   (THR  361  - LEU  364  <=> GLY  112  - SER  115 )                          
  17: 6c70-A hz3y-A   298 - 331 <=>  116 - 149   (GLY  384  - CYS  417  <=> TYR  116  - GLU  149 )                          
  17: 6c70-A hz3y-A   332 - 335 <=>  151 - 154   (HIS  418  - ASP  421  <=> ARG  151  - VAL  154 )                          
  17: 6c70-A hz3y-A   337 - 352 <=>  203 - 218   (SER  423  - GLN  438  <=> ILE  203  - HIS  218 )                          
  17: 6c70-A hz3y-A   353 - 356 <=>  221 - 224   (LYS  439  - SER  442  <=> HIS  221  - PHE  224 )                          
  17: 6c70-A hz3y-A   361 - 364 <=>  228 - 231   (LYS  447  - THR  450  <=> ALA  228  - ILE  231 )                          
  17: 6c70-A hz3y-A   370 - 375 <=>  234 - 239   (PHE  456  - GLY  461  <=> GLN  234  - ASP  239 )                          
  18: 6c70-A hi6p-A   153 - 158 <=>   23 -  28   (SER  155  - LEU  175  <=> ASP   23  - GLN   28 )                          
  18: 6c70-A hi6p-A   177 - 180 <=>   29 -  32   (ALA  194  - TYR  197  <=> VAL   29  - SER   32 )                          
  18: 6c70-A hi6p-A   183 - 186 <=>   33 -  36   (TYR  200  - VAL  203  <=> ASN   33  - MET   36 )                          
  18: 6c70-A hi6p-A   188 - 224 <=>   37 -  73   (SER  205  - SER  241  <=> GLY   37  - THR   73 )                          
  18: 6c70-A hi6p-A   232 - 271 <=>   74 - 113   (GLN  318  - THR  357  <=> LYS   74  - ASN  113 )                          
  18: 6c70-A hi6p-A   274 - 277 <=>  120 - 123   (ILE  360  - THR  363  <=> GLU  120  - THR  123 )                          
  18: 6c70-A hi6p-A   298 - 331 <=>  124 - 157   (GLY  384  - CYS  417  <=> GLY  124  - GLU  157 )                          
  18: 6c70-A hi6p-A   332 - 335 <=>  159 - 162   (HIS  418  - ASP  421  <=> ARG  159  - VAL  162 )                          
  18: 6c70-A hi6p-A   337 - 352 <=>  211 - 226   (SER  423  - GLN  438  <=> ILE  211  - LEU  226 )                          
  18: 6c70-A hi6p-A   353 - 356 <=>  228 - 231   (LYS  439  - SER  442  <=> LEU  228  - ILE  231 )                          
  18: 6c70-A hi6p-A   363 - 366 <=>  233 - 236   (PHE  449  - SER  452  <=> LEU  233  - ALA  236 )                          
  18: 6c70-A hi6p-A   367 - 376 <=>  239 - 248   (LEU  453  - ALA  462  <=> VAL  239  - ASN  248 )                          
  19: 6c70-A hyq6-A   170 - 176 <=>   25 -  31   (SER  187  - PHE  193  <=> GLU   25  - ARG   31 )                          
  19: 6c70-A hyq6-A   179 - 182 <=>   32 -  35   (ILE  196  - PHE  199  <=> SER   32  - ASP   35 )                          
  19: 6c70-A hyq6-A   185 - 221 <=>   37 -  73   (LEU  202  - MET  238  <=> GLY   37  - THR   73 )                          
  19: 6c70-A hyq6-A   236 - 258 <=>   74 -  96   (VAL  322  - GLY  344  <=> LYS   74  - ALA   96 )                          
  19: 6c70-A hyq6-A   262 - 276 <=>   97 - 111   (GLY  348  - LEU  362  <=> HIS   97  - LEU  111 )                          
  19: 6c70-A hyq6-A   292 - 331 <=>  122 - 161   (TYR  378  - CYS  417  <=> GLY  122  - VAL  161 )                          
  19: 6c70-A hyq6-A   332 - 335 <=>  163 - 166   (HIS  418  - ASP  421  <=> GLU  163  - VAL  166 )                          
  19: 6c70-A hyq6-A   337 - 353 <=>  207 - 223   (SER  423  - LYS  439  <=> THR  207  - LYS  223 )                          
  19: 6c70-A hyq6-A   354 - 357 <=>  225 - 228   (ALA  440  - ILE  443  <=> LEU  225  - LEU  228 )                          
  19: 6c70-A hyq6-A   363 - 366 <=>  229 - 232   (PHE  449  - SER  452  <=> HIS  229  - TYR  232 )                          
  19: 6c70-A hyq6-A   368 - 378 <=>  233 - 243   (ASP  454  - VAL  464  <=> LEU  233  - GLY  243 )                          
  20: 6c70-A g4i7-A   153 - 160 <=>   25 -  32   (SER  155  - ILE  177  <=> ILE   25  - SER   32 )                          
  20: 6c70-A g4i7-A   181 - 223 <=>   33 -  75   (GLN  198  - LEU  240  <=> PRO   33  - LEU   75 )                          
  20: 6c70-A g4i7-A   232 - 258 <=>   77 - 103   (GLN  318  - GLY  344  <=> SER   77  - LYS  103 )                          
  20: 6c70-A g4i7-A   260 - 271 <=>  104 - 115   (ALA  346  - THR  357  <=> VAL  104  - VAL  115 )                          
  20: 6c70-A g4i7-A   297 - 331 <=>  126 - 160   (ILE  383  - CYS  417  <=> SER  126  - GLU  160 )                          
  20: 6c70-A g4i7-A   332 - 335 <=>  162 - 165   (HIS  418  - ASP  421  <=> ARG  162  - VAL  165 )                          
  20: 6c70-A g4i7-A   337 - 352 <=>  214 - 229   (SER  423  - GLN  438  <=> ILE  214  - ASN  229 )                          
  20: 6c70-A g4i7-A   353 - 356 <=>  232 - 235   (LYS  439  - SER  442  <=> HIS  232  - PHE  235 )                          
  20: 6c70-A g4i7-A   363 - 366 <=>  237 - 240   (PHE  449  - SER  452  <=> ASP  237  - VAL  240 )                          
  20: 6c70-A g4i7-A   367 - 376 <=>  242 - 251   (LEU  453  - ALA  462  <=> VAL  242  - ASP  251 )                          
  21: 6c70-A g3be-A   153 - 156 <=>   25 -  28   (SER  155  - PRO  173  <=> ASP   25  - LEU   28 )                          
  21: 6c70-A g3be-A   157 - 160 <=>   31 -  34   (ARG  174  - ILE  177  <=> GLU   31  - LYS   34 )                          
  21: 6c70-A g3be-A   181 - 223 <=>   35 -  77   (GLN  198  - LEU  240  <=> LEU   35  - THR   77 )                          
  21: 6c70-A g3be-A   232 - 259 <=>   79 - 106   (GLN  318  - ASP  345  <=> GLY   79  - ALA  106 )                          
  21: 6c70-A g3be-A   261 - 271 <=>  107 - 117   (TYR  347  - THR  357  <=> MET  107  - ASP  117 )                          
  21: 6c70-A g3be-A   297 - 335 <=>  129 - 167   (ILE  383  - ASP  421  <=> SER  129  - ASP  167 )                          
  21: 6c70-A g3be-A   337 - 355 <=>  211 - 229   (SER  423  - MET  441  <=> ARG  211  - PHE  229 )                          
  21: 6c70-A g3be-A   363 - 366 <=>  234 - 237   (PHE  449  - SER  452  <=> ILE  234  - GLU  237 )                          
  21: 6c70-A g3be-A   368 - 376 <=>  238 - 246   (ASP  454  - ALA  462  <=> THR  238  - ILE  246 )                          
  21: 6c70-A g3be-A   377 - 384 <=>  248 - 255   (VAL  463  - LEU  470  <=> ASP  248  - ASN  255 )                          
  22: 6c70-A hqqn-A   151 - 155 <=>    9 -  13   (GLU  153  - ILE  172  <=> PHE    9  - ARG   13 )                          
  22: 6c70-A hqqn-A   170 - 174 <=>   16 -  20   (SER  187  - HIS  191  <=> GLY   16  - GLY   20 )                          
  22: 6c70-A hqqn-A   176 - 181 <=>   21 -  26   (PHE  193  - GLN  198  <=> GLY   21  - GLY   26 )                          
  22: 6c70-A hqqn-A   183 - 186 <=>   27 -  30   (TYR  200  - VAL  203  <=> GLU   27  - ARG   30 )                          
  22: 6c70-A hqqn-A   188 - 191 <=>   31 -  34   (SER  205  - VAL  208  <=> ASN   31  - ASP   34 )                          
  22: 6c70-A hqqn-A   192 - 226 <=>   36 -  70   (SER  209  - THR  243  <=> GLY   36  - ALA   70 )                          
  22: 6c70-A hqqn-A   228 - 269 <=>   72 - 113   (LEU  314  - MET  355  <=> THR   72  - ARG  113 )                          
  22: 6c70-A hqqn-A   271 - 274 <=>  118 - 121   (THR  357  - ILE  360  <=> CYS  118  - GLY  121 )                          
  22: 6c70-A hqqn-A   301 - 331 <=>  123 - 153   (LEU  387  - CYS  417  <=> GLY  123  - ILE  153 )                          
  22: 6c70-A hqqn-A   332 - 335 <=>  155 - 158   (HIS  418  - ASP  421  <=> GLN  155  - ARG  158 )                          
  22: 6c70-A hqqn-A   337 - 355 <=>  213 - 231   (SER  423  - MET  441  <=> ARG  213  - PHE  231 )                          
  22: 6c70-A hqqn-A   364 - 369 <=>  236 - 241   (THR  450  - LEU  455  <=> VAL  236  - GLN  241 )                          
  22: 6c70-A hqqn-A   371 - 378 <=>  242 - 249   (ALA  457  - VAL  464  <=> GLY  242  - GLU  249 )                          
  23: 6c70-A hfrd-A    63 -  66 <=>   26 -  29   (ASP   65  - ASP   68  <=> VAL   26  - ILE   29 )                          
  23: 6c70-A hfrd-A    70 -  83 <=>   33 -  46   (ALA   72  - VAL   85  <=> GLY   33  - SER   46 )                          
  23: 6c70-A hfrd-A   192 - 216 <=>   47 -  71   (SER  209  - ILE  233  <=> VAL   47  - LEU   71 )                          
  23: 6c70-A hfrd-A   239 - 258 <=>   73 -  92   (ALA  325  - GLY  344  <=> SER   73  - LEU   92 )                          
  23: 6c70-A hfrd-A   260 - 281 <=>   93 - 114   (ALA  346  - TYR  367  <=> THR   93  - SER  114 )                          
  23: 6c70-A hfrd-A   282 - 285 <=>  118 - 121   (GLN  368  - LYS  371  <=> CYS  118  - GLY  121 )                          
  23: 6c70-A hfrd-A   293 - 331 <=>  122 - 160   (ALA  379  - CYS  417  <=> SER  122  - THR  160 )                          
  23: 6c70-A hfrd-A   332 - 336 <=>  163 - 167   (HIS  418  - GLY  422  <=> ARG  163  - ALA  167 )                          
  23: 6c70-A hfrd-A   337 - 353 <=>  203 - 219   (SER  423  - LYS  439  <=> ILE  203  - GLU  219 )                          
  23: 6c70-A hfrd-A   355 - 358 <=>  224 - 227   (MET  441  - SER  444  <=> LEU  224  - LEU  227 )                          
  23: 6c70-A hfrd-A   363 - 366 <=>  228 - 231   (PHE  449  - SER  452  <=> HIS  228  - PHE  231 )                          
  23: 6c70-A hfrd-A   368 - 378 <=>  232 - 242   (ASP  454  - VAL  464  <=> MET  232  - GLY  242 )                          
  24: 6c70-A hx2m-A    59 -  66 <=>   16 -  23   (MET   61  - ASP   68  <=> GLU   16  - SER   23 )                          
  24: 6c70-A hx2m-A    70 -  74 <=>   24 -  28   (ALA   72  - THR   76  <=> HIS   24  - ALA   28 )                          
  24: 6c70-A hx2m-A    76 -  79 <=>   29 -  32   (LEU   78  - LEU   81  <=> GLY   29  - ASP   32 )                          
  24: 6c70-A hx2m-A   189 - 223 <=>   34 -  68   (MET  206  - LEU  240  <=> PRO   34  - LEU   68 )                          
  24: 6c70-A hx2m-A   232 - 265 <=>   70 - 103   (GLN  318  - LEU  351  <=> GLU   70  - ARG  103 )                          
  24: 6c70-A hx2m-A   266 - 269 <=>  107 - 110   (LEU  352  - MET  355  <=> GLU  107  - ILE  110 )                          
  24: 6c70-A hx2m-A   305 - 331 <=>  111 - 137   (GLY  391  - CYS  417  <=> GLU  111  - SER  137 )                          
  24: 6c70-A hx2m-A   332 - 335 <=>  140 - 143   (HIS  418  - ASP  421  <=> ASP  140  - LEU  143 )                          
  24: 6c70-A hx2m-A   337 - 352 <=>  179 - 194   (SER  423  - GLN  438  <=> ILE  179  - VAL  194 )                          
  24: 6c70-A hx2m-A   353 - 356 <=>  197 - 200   (LYS  439  - SER  442  <=> ALA  197  - VAL  200 )                          
  24: 6c70-A hx2m-A   366 - 388 <=>  206 - 228   (SER  452  - LYS  474  <=> ASN  206  - ASN  228 )                          
  25: 6c70-A hwcd-A   144 - 147 <=>   29 -  32   (TRP  146  - ILE  149  <=> ASP   29  - ALA   32 )                          
  25: 6c70-A hwcd-A   185 - 226 <=>   35 -  76   (LEU  202  - THR  243  <=> LEU   35  - CYS   76 )                          
  25: 6c70-A hwcd-A   228 - 268 <=>   78 - 118   (LEU  314  - HIS  354  <=> HIS   78  - ASN  118 )                          
  25: 6c70-A hwcd-A   300 - 331 <=>  129 - 160   (LEU  386  - CYS  417  <=> SER  129  - ILE  160 )                          
  25: 6c70-A hwcd-A   332 - 335 <=>  162 - 165   (HIS  418  - ASP  421  <=> SER  162  - LYS  165 )                          
  25: 6c70-A hwcd-A   337 - 352 <=>  211 - 226   (SER  423  - GLN  438  <=> ARG  211  - HIS  226 )                          
  25: 6c70-A hwcd-A   353 - 356 <=>  229 - 232   (LYS  439  - SER  442  <=> PHE  229  - MET  232 )                          
  25: 6c70-A hwcd-A   363 - 366 <=>  234 - 237   (PHE  449  - SER  452  <=> ILE  234  - GLU  237 )                          
  25: 6c70-A hwcd-A   367 - 382 <=>  239 - 254   (LEU  453  - MET  468  <=> GLN  239  - GLY  254 )                          
  26: 6c70-A g3d5-A    29 -  35 <=>  307 - 313   (SER   31  - PRO   37  <=> ASP  307  - GLU  313 )                          
  26: 6c70-A g3d5-A   169 - 172 <=>  653 - 656   (MET  186  - ALA  189  <=> LYS  653  - GLY  656 )                          
  26: 6c70-A g3d5-A   173 - 216 <=>  658 - 701   (GLY  190  - ILE  233  <=> LYS  658  - SER  701 )                          
  26: 6c70-A g3d5-A   219 - 222 <=>  702 - 705   (PRO  236  - GLU  239  <=> PRO  702  - ASN  705 )                          
  26: 6c70-A g3d5-A   225 - 228 <=>  706 - 709   (ALA  242  - LEU  314  <=> SER  706  - SER  709 )                          
  26: 6c70-A g3d5-A   229 - 232 <=>  713 - 716   (THR  315  - GLN  318  <=> LEU  713  - ALA  716 )                          
  26: 6c70-A g3d5-A   234 - 258 <=>  717 - 741   (MET  320  - GLY  344  <=> LEU  717  - HIS  741 )                          
  26: 6c70-A g3d5-A   260 - 281 <=>  742 - 763   (ALA  346  - TYR  367  <=> ALA  742  - GLN  763 )                          
  26: 6c70-A g3d5-A   284 - 287 <=>  764 - 767   (THR  370  - ASN  373  <=> ASP  764  - SER  767 )                          
  26: 6c70-A g3d5-A   290 - 328 <=>  787 - 825   (ASN  376  - ALA  414  <=> PRO  787  - LEU  825 )                          
  26: 6c70-A g3d5-A   344 - 347 <=>  828 - 831   (VAL  430  - VAL  433  <=> ARG  828  - TRP  831 )                          
  27: 6c70-A hzdr-A     1 -   4 <=>    1 -   4   (PHE    3  - GLN    6  <=> MET    1  - LEU    4 )                          
  27: 6c70-A hzdr-A    35 -  39 <=>    7 -  11   (PRO   37  - TYR   41  <=> GLY    7  - ARG   11 )                          
  27: 6c70-A hzdr-A   153 - 160 <=>   31 -  38   (SER  155  - ILE  177  <=> ALA   31  - GLY   38 )                          
  27: 6c70-A hzdr-A   185 - 220 <=>   41 -  76   (LEU  202  - LEU  237  <=> ASN   41  - LEU   76 )                          
  27: 6c70-A hzdr-A   236 - 278 <=>   78 - 120   (VAL  322  - LEU  364  <=> ASN   78  - MET  120 )                          
  27: 6c70-A hzdr-A   297 - 331 <=>  127 - 161   (ILE  383  - CYS  417  <=> SER  127  - GLU  161 )                          
  27: 6c70-A hzdr-A   332 - 335 <=>  164 - 167   (HIS  418  - ASP  421  <=> GLU  164  - GLN  167 )                          
  27: 6c70-A hzdr-A   337 - 355 <=>  215 - 233   (SER  423  - MET  441  <=> ILE  215  - HIS  233 )                          
  27: 6c70-A hzdr-A   363 - 366 <=>  237 - 240   (PHE  449  - SER  452  <=> LEU  237  - THR  240 )                          
  27: 6c70-A hzdr-A   368 - 375 <=>  241 - 248   (ASP  454  - GLY  461  <=> VAL  241  - GLU  248 )                          
  28: 6c70-A hcub-A    59 -  62 <=>   23 -  26   (MET   61  - SER   64  <=> CYS   23  - LEU   26 )                          
  28: 6c70-A hcub-A    67 -  70 <=>   27 -  30   (ASP   69  - ALA   72  <=> LYS   27  - LYS   30 )                          
  28: 6c70-A hcub-A    72 -  75 <=>   31 -  34   (THR   74  - MET   77  <=> ASP   31  - THR   34 )                          
  28: 6c70-A hcub-A    76 -  89 <=>   37 -  50   (LEU   78  - PRO   91  <=> ASN   37  - VAL   50 )                          
  28: 6c70-A hcub-A    95 - 102 <=>   53 -  60   (PHE   97  - TRP  104  <=> GLY   53  - SER   60 )                          
  28: 6c70-A hcub-A   103 - 108 <=>   62 -  67   (ASN  105  - HIS  110  <=> PHE   62  - GLY   67 )                          
  28: 6c70-A hcub-A   114 - 118 <=>   68 -  72   (SER  116  - PHE  120  <=> GLN   68  - GLU   72 )                          
  28: 6c70-A hcub-A   127 - 130 <=>   83 -  86   (ARG  129  - LEU  132  <=> VAL   83  - GLY   86 )                          
  28: 6c70-A hcub-A   132 - 147 <=>   87 - 102   (CYS  134  - ILE  149  <=> SER   87  - ASN  102 )                          
  28: 6c70-A hcub-A   175 - 181 <=>  106 - 112   (VAL  192  - GLN  198  <=> SER  106  - LEU  112 )                          
  28: 6c70-A hcub-A   184 - 207 <=>  113 - 136   (TYR  201  - CYS  224  <=> ASN  113  - LEU  136 )                          
  28: 6c70-A hcub-A   250 - 283 <=>  137 - 170   (VAL  336  - ALA  369  <=> LYS  137  - ARG  170 )                          
  28: 6c70-A hcub-A   296 - 324 <=>  172 - 200   (VAL  382  - VAL  410  <=> LEU  172  - GLU  200 )                          
  28: 6c70-A hcub-A   326 - 329 <=>  201 - 204   (GLU  412  - TYR  415  <=> ASP  201  - ARG  204 )                          
  28: 6c70-A hcub-A   331 - 335 <=>  205 - 209   (CYS  417  - ASP  421  <=> ASP  205  - GLY  209 )                          
  28: 6c70-A hcub-A   382 - 385 <=>  338 - 341   (MET  468  - VAL  471  <=> ASN  338  - PHE  341 )                          
  29: 6c70-A hebd-A    19 -  22 <=>  121 - 124   (GLY   21  - HIS   24  <=> LYS  121  - GLU  124 )                          
  29: 6c70-A hebd-A    23 -  27 <=>  127 - 131   (PHE   25  - TYR   29  <=> GLU  127  - SER  131 )                          
  29: 6c70-A hebd-A    36 -  63 <=>  133 - 160   (HIS   38  - ASP   65  <=> PRO  133  - LYS  160 )                          
  29: 6c70-A hebd-A    64 -  92 <=>  171 - 199   (ASP   66  - SER   94  <=> SER  171  - MET  199 )                          
  29: 6c70-A hebd-A    93 -  98 <=>  201 - 206   (LYS   95  - THR  100  <=> MET  201  - GLU  206 )                          
  29: 6c70-A hebd-A   259 - 285 <=>  207 - 233   (ASP  345  - LYS  371  <=> LYS  207  - VAL  233 )                          
  29: 6c70-A hebd-A   286 - 289 <=>  235 - 238   (VAL  372  - VAL  375  <=> PHE  235  - TYR  238 )                          
  29: 6c70-A hebd-A   291 - 294 <=>  240 - 243   (VAL  377  - ALA  380  <=> ILE  240  - HIS  243 )                          
  29: 6c70-A hebd-A   296 - 316 <=>  244 - 264   (VAL  382  - ARG  402  <=> LEU  244  - ARG  264 )                          
  29: 6c70-A hebd-A   317 - 320 <=>  322 - 325   (LEU  403  - GLU  406  <=> GLN  322  - CYS  325 )                          
  29: 6c70-A hebd-A   321 - 324 <=>  331 - 334   (SER  407  - VAL  410  <=> LEU  331  - PRO  334 )                          
  29: 6c70-A hebd-A   329 - 332 <=>  337 - 340   (TYR  415  - HIS  418  <=> ASN  337  - THR  340 )                          
  29: 6c70-A hebd-A   337 - 352 <=>  369 - 384   (SER  423  - GLN  438  <=> GLU  369  - ALA  384 )                          
  29: 6c70-A hebd-A   367 - 370 <=>  393 - 396   (LEU  453  - PHE  456  <=> LYS  393  - VAL  396 )                          
  30: 6c70-A hus0-A     1 -   4 <=>    1 -   4   (PHE    3  - GLN    6  <=> MET    1  - LEU    4 )                          
  30: 6c70-A hus0-A    26 -  29 <=>    5 -   8   (ASN   28  - SER   31  <=> PHE    5  - SER    8 )                          
  30: 6c70-A hus0-A    32 -  35 <=>    9 -  12   (LYS   34  - PRO   37  <=> PHE    9  - PHE   12 )                          
  30: 6c70-A hus0-A    62 -  66 <=>   32 -  36   (SER   64  - ASP   68  <=> GLY   32  - GLY   36 )                          
  30: 6c70-A hus0-A    72 -  75 <=>   38 -  41   (THR   74  - MET   77  <=> GLU   38  - LEU   41 )                          
  30: 6c70-A hus0-A    78 -  81 <=>   42 -  45   (PHE   80  - PRO   83  <=> ASP   42  - PHE   45 )                          
  30: 6c70-A hus0-A   191 - 220 <=>   46 -  75   (VAL  208  - LEU  237  <=> GLU   46  - LEU   75 )                          
  30: 6c70-A hus0-A   235 - 241 <=>   77 -  83   (LEU  321  - LYS  327  <=> ASN   77  - ASP   83 )                          
  30: 6c70-A hus0-A   243 - 278 <=>   84 - 119   (TRP  329  - LEU  364  <=> LEU   84  - LEU  119 )                          
  30: 6c70-A hus0-A   297 - 331 <=>  126 - 160   (ILE  383  - CYS  417  <=> SER  126  - GLU  160 )                          
  30: 6c70-A hus0-A   332 - 335 <=>  163 - 166   (HIS  418  - ASP  421  <=> GLU  163  - GLN  166 )                          
  30: 6c70-A hus0-A   337 - 355 <=>  214 - 232   (SER  423  - MET  441  <=> ILE  214  - HIS  232 )                          
  30: 6c70-A hus0-A   363 - 366 <=>  236 - 239   (PHE  449  - SER  452  <=> LEU  236  - THR  239 )                          
  30: 6c70-A hus0-A   368 - 375 <=>  240 - 247   (ASP  454  - GLY  461  <=> VAL  240  - GLU  247 )                          
  31: 6c70-A hs7p-A     1 -   4 <=>  114 - 117   (PHE    3  - GLN    6  <=> GLU  114  - LYS  117 )                          
  31: 6c70-A hs7p-A     5 -  11 <=>  152 - 158   (GLY    7  - LEU   13  <=> GLU  152  - LEU  158 )                          
  31: 6c70-A hs7p-A    12 -  15 <=>  166 - 169   (PRO   14  - ARG   17  <=> GLU  166  - MET  169 )                          
  31: 6c70-A hs7p-A    18 -  21 <=>  170 - 173   (GLN   20  - GLY   23  <=> SER  170  - LEU  173 )                          
  31: 6c70-A hs7p-A    43 -  46 <=>  174 - 177   (THR   45  - LEU   48  <=> GLU  174  - ARG  177 )                          
  31: 6c70-A hs7p-A    81 -  85 <=>  180 - 184   (PRO   83  - MET   87  <=> GLU  180  - ASP  184 )                          
  31: 6c70-A hs7p-A   193 - 210 <=>  187 - 204   (ASN  210  - LEU  227  <=> PHE  187  - SER  204 )                          
  31: 6c70-A hs7p-A   213 - 219 <=>  205 - 211   (LEU  230  - PRO  236  <=> PRO  205  - SER  211 )                          
  31: 6c70-A hs7p-A   239 - 275 <=>  212 - 248   (ALA  325  - THR  361  <=> ASP  212  - LEU  248 )                          
  31: 6c70-A hs7p-A   297 - 328 <=>  250 - 281   (ILE  383  - ALA  414  <=> ALA  250  - VAL  281 )                          
  31: 6c70-A hs7p-A   346 - 350 <=>  282 - 286   (ILE  432  - GLN  436  <=> GLU  282  - LEU  286 )                          
  31: 6c70-A hs7p-A   353 - 356 <=>  288 - 291   (LYS  439  - SER  442  <=> TYR  288  - VAL  291 )                          
  31: 6c70-A hs7p-A   364 - 367 <=>  292 - 295   (THR  450  - LEU  453  <=> LYS  292  - SER  295 )                          
  31: 6c70-A hs7p-A   370 - 379 <=>  296 - 305   (PHE  456  - THR  465  <=> MET  296  - LEU  305 )                          
  31: 6c70-A hs7p-A   380 - 388 <=>  307 - 315   (TYR  466  - LYS  474  <=> SER  307  - SER  315 )                          
  32: 6c70-A houj-A    34 -  42 <=>  286 - 294   (PHE   36  - VAL   44  <=> GLY  286  - GLY  294 )                          
  32: 6c70-A houj-A    60 -  63 <=>  518 - 521   (MET   62  - ASP   65  <=> ALA  518  - VAL  521 )                          
  32: 6c70-A houj-A   170 - 173 <=>  694 - 697   (SER  187  - GLY  190  <=> LEU  694  - LYS  697 )                          
  32: 6c70-A houj-A   174 - 229 <=>  699 - 754   (HIS  191  - THR  315  <=> GLU  699  - GLY  754 )                          
  32: 6c70-A houj-A   232 - 288 <=>  755 - 811   (GLN  318  - GLY  374  <=> PRO  755  - SER  811 )                          
  32: 6c70-A houj-A   298 - 326 <=>  824 - 852   (GLY  384  - GLU  412  <=> SER  824  - GLU  852 )                          
  32: 6c70-A houj-A   347 - 350 <=>  853 - 856   (VAL  433  - GLN  436  <=> ARG  853  - VAL  856 )                          
  33: 6c70-A g5l4-A    53 -  56 <=>   53 -  56   (MET   55  - VAL   58  <=> SER   53  - MET   56 )                          
  33: 6c70-A g5l4-A    64 -  93 <=>   80 - 109   (ASP   66  - LYS   95  <=> LYS   80  - SER  109 )                          
  33: 6c70-A g5l4-A    96 -  99 <=>  110 - 113   (TYR   98  - LEU  101  <=> PHE  110  - LEU  113 )                          
  33: 6c70-A g5l4-A   256 - 283 <=>  114 - 141   (ALA  342  - ALA  369  <=> ASP  114  - ARG  141 )                          
  33: 6c70-A g5l4-A   284 - 287 <=>  143 - 146   (THR  370  - ASN  373  <=> LEU  143  - LYS  146 )                          
  33: 6c70-A g5l4-A   288 - 294 <=>  219 - 225   (GLY  374  - ALA  380  <=> PRO  219  - LEU  225 )                          
  33: 6c70-A g5l4-A   301 - 305 <=>  270 - 274   (LEU  387  - GLY  391  <=> ARG  270  - ILE  274 )                          
  33: 6c70-A g5l4-A   351 - 354 <=>  774 - 777   (CYS  437  - ALA  440  <=> ALA  774  - SER  777 )                          
  34: 6c70-A hk4m-A    63 -  95 <=>   11 -  43   (ASP   65  - PHE   97  <=> LEU   11  - GLY   43 )                          
  34: 6c70-A hk4m-A   260 - 279 <=>   45 -  64   (ALA  346  - LEU  365  <=> LYS   45  - PHE   64 )                          
  35: 6c70-A hiok-A    63 -  92 <=>    3 -  32   (ASP   65  - SER   94  <=> SER    3  - SER   32 )                          
  35: 6c70-A hiok-A    95 -  98 <=>   33 -  36   (PHE   97  - THR  100  <=> ALA   33  - VAL   36 )                          
  35: 6c70-A hiok-A   256 - 289 <=>   37 -  70   (ALA  342  - VAL  375  <=> ASP   37  - PRO   70 )                          
  35: 6c70-A hiok-A   382 - 385 <=>  111 - 114   (MET  468  - VAL  471  <=> TRP  111  - HIS  114 )                          
  36: 6c70-A hb4w-A   153 - 160 <=>   24 -  31   (SER  155  - ILE  177  <=> ILE   24  - SER   31 )                          
  36: 6c70-A hb4w-A   181 - 223 <=>   32 -  74   (GLN  198  - LEU  240  <=> PRO   32  - LEU   74 )                          
  36: 6c70-A hb4w-A   232 - 258 <=>   76 - 102   (GLN  318  - GLY  344  <=> SER   76  - LYS  102 )                          
  36: 6c70-A hb4w-A   260 - 274 <=>  103 - 117   (ALA  346  - ILE  360  <=> VAL  103  - SER  117 )                          
  36: 6c70-A hb4w-A   300 - 331 <=>  125 - 156   (LEU  386  - CYS  417  <=> SER  125  - ILE  156 )                          
  36: 6c70-A hb4w-A   332 - 336 <=>  159 - 163   (HIS  418  - GLY  422  <=> GLU  159  - THR  163 )                          
  36: 6c70-A hb4w-A   337 - 352 <=>  213 - 228   (SER  423  - GLN  438  <=> ILE  213  - ASN  228 )                          
  36: 6c70-A hb4w-A   353 - 356 <=>  231 - 234   (LYS  439  - SER  442  <=> HIS  231  - PHE  234 )                          
  36: 6c70-A hb4w-A   366 - 373 <=>  240 - 247   (SER  452  - VAL  459  <=> LEU  240  - GLN  247 )                          
  37: 6c70-A g3bh-A    29 -  61 <=>   14 -  46   (SER   31  - GLU   63  <=> GLY   14  - LYS   46 )                          
  37: 6c70-A g3bh-A    64 -  95 <=>  459 - 490   (ASP   66  - PHE   97  <=> HIS  459  - GLN  490 )                          
  37: 6c70-A g3bh-A   100 - 103 <=>  499 - 502   (ALA  102  - ASN  105  <=> ALA  499  - MET  502 )                          
  37: 6c70-A g3bh-A   123 - 148 <=>  508 - 533   (ILE  125  - THR  150  <=> LYS  508  - GLN  533 )                          
  37: 6c70-A g3bh-A   158 - 161 <=>  535 - 538   (LEU  175  - ARG  178  <=> PRO  535  - TYR  538 )                          
  37: 6c70-A g3bh-A   182 - 199 <=>  539 - 556   (PHE  199  - PHE  216  <=> HIS  539  - TYR  556 )                          
  37: 6c70-A g3bh-A   256 - 259 <=>  561 - 564   (ALA  342  - ASP  345  <=> THR  561  - LYS  564 )                          
  37: 6c70-A g3bh-A   351 - 355 <=>  570 - 574   (CYS  437  - MET  441  <=> ARG  570  - ILE  574 )                          
  37: 6c70-A g3bh-A   360 - 363 <=>  581 - 584   (ALA  446  - PHE  449  <=> THR  581  - SER  584 )                          
  38: 6c70-A hh95-A    63 -  95 <=>    1 -  33   (ASP   65  - PHE   97  <=> MET    1  - LEU   33 )                          
  38: 6c70-A hh95-A   259 - 276 <=>   34 -  51   (ASP  345  - LEU  362  <=> ASN   34  - SER   51 )                          
  39: 6c70-A hx7s-A    63 -  91 <=>   11 -  39   (ASP   65  - ARG   93  <=> LEU   11  - PHE   39 )                          
  39: 6c70-A hx7s-A    92 -  95 <=>   41 -  44   (SER   94  - PHE   97  <=> CYS   41  - GLU   44 )                          
  39: 6c70-A hx7s-A   259 - 286 <=>   45 -  72   (ASP  345  - VAL  372  <=> PRO   45  - GLN   72 )                          
  39: 6c70-A hx7s-A   287 - 290 <=>   75 -  78   (ASN  373  - ASN  376  <=> ARG   75  - ILE   78 )                          
  40: 6c70-A g34m-A    11 -  18 <=>  770 - 777   (LEU   13  - GLN   20  <=> GLU  770  - ASN  777 )                          
  40: 6c70-A g34m-A    24 -  27 <=>  780 - 783   (MET   26  - TYR   29  <=> ARG  780  - VAL  783 )                          
  40: 6c70-A g34m-A    96 -  99 <=>  788 - 791   (TYR   98  - LEU  101  <=> ASN  788  - ASP  791 )                          
  40: 6c70-A g34m-A   179 - 182 <=>  812 - 815   (ILE  196  - PHE  199  <=> PRO  812  - ASN  815 )                          
  40: 6c70-A g34m-A   187 - 209 <=>  817 - 839   (ILE  204  - GLN  226  <=> CYS  817  - PHE  839 )                          
  40: 6c70-A g34m-A   212 - 215 <=>  840 - 843   (HIS  229  - ALA  232  <=> GLN  840  - GLN  843 )                          
  40: 6c70-A g34m-A   243 - 246 <=>  844 - 847   (TRP  329  - ARG  332  <=> LEU  844  - PRO  847 )                          
  40: 6c70-A g34m-A   248 - 278 <=>  848 - 878   (LYS  334  - LEU  364  <=> TRP  848  - PRO  878 )                          
  40: 6c70-A g34m-A   287 - 326 <=>  884 - 923   (ASN  373  - GLU  412  <=> LYS  884  - LYS  923 )                          
  40: 6c70-A g34m-A   329 - 332 <=>  924 - 927   (TYR  415  - HIS  418  <=> ARG  924  - ASP  927 )                          
  40: 6c70-A g34m-A   333 - 337 <=>  930 - 934   (TRP  419  - SER  423  <=> LEU  930  - LEU  934 )                          
  40: 6c70-A g34m-A   341 - 355 <=>  983 - 997   (LYS  427  - MET  441  <=> ARG  983  - SER  997 )                          
  40: 6c70-A g34m-A   363 - 366 <=> 1001 -1004   (PHE  449  - SER  452  <=> GLU 1001  - LEU 1004 )                          
  40: 6c70-A g34m-A   368 - 380 <=> 1005 -1017   (ASP  454  - TYR  466  <=> LYS 1005  - LEU 1017 )                          
  41: 6c70-A h2nq-A     4 -   7 <=>   35 -  38   (GLN    6  - VAL    9  <=> PRO   35  - VAL   38 )                          
  41: 6c70-A h2nq-A    10 -  20 <=>   39 -  49   (LEU   12  - VAL   22  <=> ILE   39  - LEU   49 )                          
  41: 6c70-A h2nq-A    64 -  95 <=>   69 - 100   (ASP   66  - PHE   97  <=> SER   69  - PRO  100 )                          
  41: 6c70-A h2nq-A   260 - 282 <=>  101 - 123   (ALA  346  - GLN  368  <=> PRO  101  - CYS  123 )                          
  41: 6c70-A h2nq-A   284 - 287 <=>  124 - 127   (THR  370  - ASN  373  <=> SER  124  - ILE  127 )                          
  41: 6c70-A h2nq-A   385 - 388 <=>  129 - 132   (VAL  471  - LYS  474  <=> TRP  129  - PHE  132 )                          
  42: 6c70-A gw8k-A    63 -  93 <=>   18 -  48   (ASP   65  - LYS   95  <=> ARG   18  - THR   48 )                          
  42: 6c70-A gw8k-A    95 -  98 <=>   51 -  54   (PHE   97  - THR  100  <=> GLY   51  - LEU   54 )                          
  42: 6c70-A gw8k-A   256 - 280 <=>   58 -  82   (ALA  342  - ALA  366  <=> HIS   58  - LEU   82 )                          
  42: 6c70-A gw8k-A   283 - 286 <=>   83 -  86   (ALA  369  - VAL  372  <=> PRO   83  - SER   86 )                          
  42: 6c70-A gw8k-A   304 - 312 <=>   94 - 102   (LEU  390  - ILE  398  <=> VAL   94  - SER  102 )                          
  42: 6c70-A gw8k-A   318 - 321 <=>  113 - 116   (ILE  404  - SER  407  <=> SER  113  - LEU  116 )                          
  43: 6c70-A gz34-A    63 -  95 <=>   44 -  76   (ASP   65  - PHE   97  <=> ALA   44  - ALA   76 )                          
  43: 6c70-A gz34-A   257 - 286 <=>   77 - 106   (VAL  343  - VAL  372  <=> ALA   77  - SER  106 )                          
  43: 6c70-A gz34-A   288 - 296 <=>  214 - 222   (GLY  374  - VAL  382  <=> CYS  214  - LEU  222 )                          
  43: 6c70-A gz34-A   330 - 334 <=>  721 - 725   (SER  416  - TYR  420  <=> THR  721  - GLU  725 )                          
  44: 6c70-A hknp-A    64 -  91 <=>  103 - 130   (ASP   66  - ARG   93  <=> TYR  103  - ASP  130 )                          
  44: 6c70-A hknp-A   260 - 284 <=>  132 - 156   (ALA  346  - THR  370  <=> ASP  132  - ALA  156 )                          
  44: 6c70-A hknp-A   285 - 289 <=>  158 - 162   (LYS  371  - VAL  375  <=> ARG  158  - ILE  162 )                          
  45: 6c70-A hcuw-A    66 -  89 <=>  363 - 386   (ASP   68  - PRO   91  <=> SER  363  - GLU  386 )                          
  45: 6c70-A hcuw-A    91 -  95 <=>  387 - 391   (ARG   93  - PHE   97  <=> ALA  387  - GLY  391 )                          
  45: 6c70-A hcuw-A   258 - 284 <=>  392 - 418   (GLY  344  - THR  370  <=> ASN  392  - ASP  418 )                          
  45: 6c70-A hcuw-A   293 - 298 <=>  419 - 424   (ALA  379  - GLY  384  <=> ILE  419  - ASP  424 )                          
  45: 6c70-A hcuw-A   302 - 305 <=>  449 - 452   (TYR  388  - GLY  391  <=> GLN  449  - LYS  452 )                          
  45: 6c70-A hcuw-A   367 - 375 <=>  504 - 512   (LEU  453  - GLY  461  <=> SER  504  - LYS  512 )                          
  46: 6c70-A hmi0-A    35 -  41 <=>  190 - 196   (PRO   37  - ILE   43  <=> ILE  190  - TYR  196 )                          
  46: 6c70-A hmi0-A    44 -  50 <=>  197 - 203   (LEU   46  - GLN   52  <=> LYS  197  - GLY  203 )                          
  46: 6c70-A hmi0-A    64 -  97 <=>  266 - 299   (ASP   66  - LYS   99  <=> ARG  266  - PHE  299 )                          
  46: 6c70-A hmi0-A   259 - 284 <=>  300 - 325   (ASP  345  - THR  370  <=> GLY  300  - THR  325 )                          
  46: 6c70-A hmi0-A   285 - 288 <=>  327 - 330   (LYS  371  - GLY  374  <=> LYS  327  - ASN  330 )                          
  46: 6c70-A hmi0-A   289 - 292 <=>  382 - 385   (VAL  375  - TYR  378  <=> ASN  382  - GLY  385 )                          
  46: 6c70-A hmi0-A   329 - 332 <=>  662 - 665   (TYR  415  - HIS  418  <=> ALA  662  - LEU  665 )                          
  46: 6c70-A hmi0-A   336 - 344 <=>  702 - 710   (GLY  422  - VAL  430  <=> VAL  702  - GLU  710 )                          
  47: 6c70-A hcr1-A     1 -   4 <=>   89 -  92   (PHE    3  - GLN    6  <=> ASP   89  - ASN   92 )                          
  47: 6c70-A hcr1-A     8 -  22 <=>   93 - 107   (ALA   10  - HIS   24  <=> TRP   93  - GLU  107 )                          
  47: 6c70-A hcr1-A    43 -  50 <=>  111 - 118   (THR   45  - GLN   52  <=> ARG  111  - SER  118 )                          
  47: 6c70-A hcr1-A    52 -  57 <=>  119 - 124   (GLY   54  - ASN   59  <=> ASP  119  - ILE  124 )                          
  47: 6c70-A hcr1-A    86 - 107 <=>  135 - 156   (ILE   88  - SER  109  <=> SER  135  - GLU  156 )                          
  47: 6c70-A hcr1-A   142 - 145 <=>  244 - 247   (ILE  144  - THR  147  <=> THR  244  - ASP  247 )                          
  47: 6c70-A hcr1-A   175 - 178 <=>  248 - 251   (VAL  192  - LEU  195  <=> TYR  248  - ASN  251 )                          
  47: 6c70-A hcr1-A   180 - 213 <=>  252 - 285   (TYR  197  - LEU  230  <=> CYS  252  - LYS  285 )                          
  47: 6c70-A hcr1-A   246 - 259 <=>  286 - 299   (ARG  332  - ASP  345  <=> THR  286  - ARG  299 )                          
  47: 6c70-A hcr1-A   261 - 267 <=>  300 - 306   (TYR  347  - LEU  353  <=> ILE  300  - GLU  306 )                          
  47: 6c70-A hcr1-A   291 - 296 <=>  330 - 335   (VAL  377  - VAL  382  <=> ARG  330  - MET  335 )                          
  47: 6c70-A hcr1-A   300 - 307 <=>  336 - 343   (LEU  386  - VAL  393  <=> VAL  336  - ARG  343 )                          
  47: 6c70-A hcr1-A   308 - 327 <=>  346 - 365   (PHE  394  - ALA  413  <=> VAL  346  - VAL  365 )                          
  47: 6c70-A hcr1-A   341 - 351 <=>  384 - 394   (LYS  427  - CYS  437  <=> SER  384  - LYS  394 )                          
  47: 6c70-A hcr1-A   355 - 358 <=>  401 - 404   (MET  441  - SER  444  <=> MET  401  - ILE  404 )                          
  47: 6c70-A hcr1-A   359 - 362 <=>  407 - 410   (GLY  445  - PHE  448  <=> ALA  407  - ARG  410 )                          
  47: 6c70-A hcr1-A   373 - 376 <=>  431 - 434   (VAL  459  - ALA  462  <=> GLY  431  - GLN  434 )                          
  48: 6c70-A g7bc-A    59 -  62 <=>  106 - 109   (MET   61  - SER   64  <=> LYS  106  - MET  109 )                          
  48: 6c70-A g7bc-A    64 -  88 <=>  110 - 134   (ASP   66  - PHE   90  <=> THR  110  - LYS  134 )                          
  48: 6c70-A g7bc-A    90 -  93 <=>  135 - 138   (VAL   92  - LYS   95  <=> LYS  135  - LEU  138 )                          
  48: 6c70-A g7bc-A    99 - 102 <=>  140 - 143   (LEU  101  - TRP  104  <=> GLU  140  - PRO  143 )                          
  48: 6c70-A g7bc-A   104 - 107 <=>  144 - 147   (ASN  106  - SER  109  <=> PRO  144  - ASP  147 )                          
  48: 6c70-A g7bc-A   216 - 225 <=>  151 - 160   (ILE  233  - ALA  242  <=> LEU  151  - LYS  160 )                          
  48: 6c70-A g7bc-A   251 - 254 <=>  211 - 214   (VAL  337  - VAL  340  <=> ALA  211  - LEU  214 )                          
  48: 6c70-A g7bc-A   259 - 286 <=>  257 - 284   (ASP  345  - VAL  372  <=> LEU  257  - GLY  284 )                          
  48: 6c70-A g7bc-A   295 - 298 <=>  286 - 289   (THR  381  - GLY  384  <=> ASN  286  - ASP  289 )                          
  49: 6c70-A g3xh-A    16 -  19 <=>  531 - 534   (VAL   18  - GLY   21  <=> LYS  531  - PRO  534 )                          
  49: 6c70-A g3xh-A    26 -  33 <=>  537 - 544   (ASN   28  - LYS   35  <=> GLU  537  - VAL  544 )                          
  49: 6c70-A g3xh-A    34 -  62 <=>  546 - 574   (PHE   36  - SER   64  <=> GLU  546  - PRO  574 )                          
  49: 6c70-A g3xh-A    67 -  91 <=>  575 - 599   (ASP   69  - ARG   93  <=> ASP  575  - LEU  599 )                          
  49: 6c70-A g3xh-A    93 -  97 <=>  603 - 607   (LYS   95  - LYS   99  <=> ILE  603  - GLY  607 )                          
  49: 6c70-A g3xh-A   260 - 287 <=>  609 - 636   (ALA  346  - ASN  373  <=> ASP  609  - GLU  636 )                          
  49: 6c70-A g3xh-A   288 - 311 <=>  681 - 704   (GLY  374  - CYS  397  <=> ALA  681  - SER  704 )                          
  49: 6c70-A g3xh-A   363 - 375 <=>  712 - 724   (PHE  449  - GLY  461  <=> MET  712  - GLU  724 )                          
  50: 6c70-A hh6o-A    54 -  57 <=>   14 -  17   (MET   56  - ASN   59  <=> SER   14  - ALA   17 )                          
  50: 6c70-A hh6o-A    60 -  63 <=>   18 -  21   (MET   62  - ASP   65  <=> LEU   18  - ASP   21 )                          
  50: 6c70-A hh6o-A    64 -  97 <=>   32 -  65   (ASP   66  - LYS   99  <=> GLN   32  - VAL   65 )                          
  50: 6c70-A hh6o-A   104 - 108 <=>   84 -  88   (ASN  106  - HIS  110  <=> PRO   84  - GLU   88 )                          
  50: 6c70-A hh6o-A   128 - 146 <=>  104 - 122   (ARG  130  - GLY  148  <=> LEU  104  - THR  122 )                          
  50: 6c70-A hh6o-A   175 - 178 <=>  124 - 127   (VAL  192  - LEU  195  <=> THR  124  - SER  127 )                          
  50: 6c70-A hh6o-A   180 - 210 <=>  128 - 158   (TYR  197  - LEU  227  <=> SER  128  - LYS  158 )                          
  50: 6c70-A hh6o-A   258 - 289 <=>  163 - 194   (GLY  344  - VAL  375  <=> PRO  163  - ALA  194 )                          
  50: 6c70-A hh6o-A   293 - 301 <=>  201 - 209   (ALA  379  - LEU  387  <=> ARG  201  - VAL  209 )                          
  50: 6c70-A hh6o-A   303 - 312 <=>  210 - 219   (THR  389  - ILE  398  <=> ASN  210  - LEU  219 )                          
  50: 6c70-A hh6o-A   314 - 317 <=>  223 - 226   (GLY  400  - LEU  403  <=> LYS  223  - THR  226 )                          
  50: 6c70-A hh6o-A   320 - 323 <=>  227 - 230   (GLU  406  - SER  409  <=> GLY  227  - VAL  230 )                          
  50: 6c70-A hh6o-A   327 - 332 <=>  231 - 236   (ALA  413  - HIS  418  <=> ILE  231  - VAL  236 )                          
  50: 6c70-A hh6o-A   337 - 340 <=>  287 - 290   (SER  423  - ALA  426  <=> PRO  287  - PHE  290 )                          
  51: 6c70-A g6pu-A    64 -  91 <=>  133 - 160   (ASP   66  - ARG   93  <=> TYR  133  - GLU  160 )                          
  51: 6c70-A g6pu-A   260 - 284 <=>  162 - 186   (ALA  346  - THR  370  <=> ASP  162  - ALA  186 )                          
  51: 6c70-A g6pu-A   285 - 289 <=>  188 - 192   (LYS  371  - VAL  375  <=> ARG  188  - ILE  192 )                          
  52: 6c70-A hj04-A     1 -   5 <=>    4 -   8   (PHE    3  - GLY    7  <=> ILE    4  - VAL    8 )                          
  52: 6c70-A hj04-A    62 -  86 <=>  133 - 157   (SER   64  - ILE   88  <=> GLU  133  - GLY  157 )                          
  52: 6c70-A hj04-A   194 - 198 <=>  159 - 163   (SER  211  - LEU  215  <=> GLU  159  - ARG  163 )                          
  52: 6c70-A hj04-A   261 - 278 <=>  165 - 182   (TYR  347  - LEU  364  <=> GLY  165  - ALA  182 )                          
  52: 6c70-A hj04-A   280 - 283 <=>  183 - 186   (ALA  366  - ALA  369  <=> ASN  183  - LEU  186 )                          
  52: 6c70-A hj04-A   288 - 293 <=>  190 - 195   (GLY  374  - ALA  379  <=> GLU  190  - LEU  195 )                          
  52: 6c70-A hj04-A   298 - 302 <=>  346 - 350   (GLY  384  - TYR  388  <=> LYS  346  - ILE  350 )                          
  52: 6c70-A hj04-A   366 - 370 <=>  353 - 357   (SER  452  - PHE  456  <=> GLY  353  - LEU  357 )                          
  53: 6c70-A gzc6-A    34 -  38 <=>    1 -   5   (PHE   36  - ILE   40  <=> MET    1  - GLY    5 )                          
  53: 6c70-A gzc6-A    45 -  48 <=>  442 - 445   (LEU   47  - LEU   50  <=> LEU  442  - LEU  445 )                          
  53: 6c70-A gzc6-A    64 -  93 <=>  525 - 554   (ASP   66  - LYS   95  <=> GLU  525  - ALA  554 )                          
  53: 6c70-A gzc6-A    96 -  99 <=>  555 - 558   (TYR   98  - LEU  101  <=> THR  555  - SER  558 )                          
  53: 6c70-A gzc6-A   254 - 284 <=>  559 - 589   (VAL  340  - THR  370  <=> PRO  559  - LEU  589 )                          
  53: 6c70-A gzc6-A   285 - 290 <=>  591 - 596   (LYS  371  - ASN  376  <=> ALA  591  - VAL  596 )                          
  53: 6c70-A gzc6-A   331 - 336 <=>  703 - 708   (CYS  417  - GLY  422  <=> ALA  703  - ARG  708 )                          
  54: 6c70-A hy0q-A    55 -  59 <=>  476 - 480   (ALA   57  - MET   61  <=> ALA  476  - ASN  480 )                          
  54: 6c70-A hy0q-A    85 - 101 <=>  491 - 507   (MET   87  - ILE  103  <=> VAL  491  - ASP  507 )                          
  54: 6c70-A hy0q-A   102 - 105 <=>  509 - 512   (TRP  104  - PRO  107  <=> ASN  509  - LEU  512 )                          
  54: 6c70-A hy0q-A   109 - 113 <=>  522 - 526   (PRO  111  - GLU  115  <=> HIS  522  - ASN  526 )                          
  54: 6c70-A hy0q-A   115 - 129 <=>  529 - 543   (ASN  117  - LEU  131  <=> THR  529  - LEU  543 )                          
  54: 6c70-A hy0q-A   187 - 222 <=>  563 - 598   (ILE  204  - GLU  239  <=> GLU  563  - ALA  598 )                          
  54: 6c70-A hy0q-A   224 - 228 <=>  599 - 603   (SER  241  - LEU  314  <=> GLU  599  - GLU  603 )                          
  54: 6c70-A hy0q-A   229 - 291 <=>  700 - 762   (THR  315  - VAL  377  <=> MET  700  - PRO  762 )                          
  54: 6c70-A hy0q-A   322 - 326 <=>  830 - 834   (SER  408  - GLU  412  <=> ALA  830  - ASP  834 )                          
  55: 6c70-A g31e-A     5 -  11 <=>   23 -  29   (GLY    7  - LEU   13  <=> ALA   23  - ALA   29 )                          
  55: 6c70-A g31e-A    64 -  91 <=>  384 - 411   (ASP   66  - ARG   93  <=> MET  384  - GLU  411 )                          
  55: 6c70-A g31e-A   259 - 262 <=>  412 - 415   (ASP  345  - GLY  348  <=> SER  412  - GLU  415 )                          
  55: 6c70-A g31e-A   264 - 283 <=>  416 - 435   (ALA  350  - ALA  369  <=> ALA  416  - GLU  435 )                          
  55: 6c70-A g31e-A   284 - 287 <=>  437 - 440   (THR  370  - ASN  373  <=> LEU  437  - ASP  440 )                          
  55: 6c70-A g31e-A   288 - 291 <=>  443 - 446   (GLY  374  - VAL  377  <=> ASP  443  - ARG  446 )                          
  56: 6c70-A h2lw-A    29 -  34 <=>   67 -  72   (SER   31  - PHE   36  <=> GLU   67  - SER   72 )                          
  56: 6c70-A h2lw-A    37 -  63 <=>   74 - 100   (ARG   39  - ASP   65  <=> GLU   74  - ASP  100 )                          
  56: 6c70-A h2lw-A    64 -  67 <=>  104 - 107   (ASP   66  - ASP   69  <=> LYS  104  - ARG  107 )                          
  56: 6c70-A h2lw-A    69 - 103 <=>  108 - 142   (THR   71  - ASN  105  <=> GLU  108  - VAL  142 )                          
  56: 6c70-A h2lw-A   104 - 107 <=>  145 - 148   (ASN  106  - SER  109  <=> LYS  145  - ILE  148 )                          
  56: 6c70-A h2lw-A   108 - 111 <=>  151 - 154   (HIS  110  - PHE  113  <=> PHE  151  - GLU  154 )                          
  56: 6c70-A h2lw-A   232 - 236 <=>  159 - 163   (GLN  318  - VAL  322  <=> VAL  159  - THR  163 )                          
  56: 6c70-A h2lw-A   239 - 253 <=>  164 - 178   (ALA  325  - LEU  339  <=> TYR  164  - GLY  178 )                          
  56: 6c70-A h2lw-A   255 - 287 <=>  179 - 211   (THR  341  - ASN  373  <=> ASP  179  - ASP  211 )                          
  56: 6c70-A h2lw-A   289 - 319 <=>  280 - 310   (VAL  375  - GLU  405  <=> LEU  280  - GLN  310 )                          
  57: 6c70-A g8ea-A    63 -  92 <=>   33 -  62   (ASP   65  - SER   94  <=> TYR   33  - PRO   62 )                          
  57: 6c70-A g8ea-A    95 -  98 <=>   63 -  66   (PHE   97  - THR  100  <=> PRO   63  - PRO   66 )                          
  57: 6c70-A g8ea-A   244 - 250 <=>   70 -  76   (VAL  330  - VAL  336  <=> PHE   70  - ASP   76 )                          
  57: 6c70-A g8ea-A   255 - 277 <=>  207 - 229   (THR  341  - THR  363  <=> MET  207  - LYS  229 )                          
  58: 6c70-A gxfo-A    63 -  93 <=>   11 -  41   (ASP   65  - LYS   95  <=> PHE   11  - LEU   41 )                          
  58: 6c70-A gxfo-A   259 - 262 <=>   42 -  45   (ASP  345  - GLY  348  <=> GLY   42  - LEU   45 )                          
  58: 6c70-A gxfo-A   264 - 286 <=>   46 -  68   (ALA  350  - VAL  372  <=> LEU   46  - CYS   68 )                          
  59: 6c70-A hf99-A     1 -   4 <=>   44 -  47   (PHE    3  - GLN    6  <=> TRP   44  - PRO   47 )                          
  59: 6c70-A hf99-A    32 -  35 <=>   50 -  53   (LYS   34  - PRO   37  <=> SER   50  - GLY   53 )                          
  59: 6c70-A hf99-A    63 -  93 <=>  105 - 135   (ASP   65  - LYS   95  <=> PRO  105  - ILE  135 )                          
  59: 6c70-A hf99-A    96 -  99 <=>  136 - 139   (TYR   98  - LEU  101  <=> GLY  136  - ASN  139 )                          
  59: 6c70-A hf99-A   255 - 283 <=>  140 - 168   (THR  341  - ALA  369  <=> GLU  140  - LEU  168 )                          
  59: 6c70-A hf99-A   285 - 290 <=>  169 - 174   (LYS  371  - ASN  376  <=> PRO  169  - ASN  174 )                          
  60: 6c70-A hm4g-A    71 -  89 <=>    1 -  19   (ASN   73  - PRO   91  <=> MET    1  - ALA   19 )                          
  60: 6c70-A hm4g-A    91 -  97 <=>   20 -  26   (ARG   93  - LYS   99  <=> ALA   20  - LEU   26 )                          
  60: 6c70-A hm4g-A   100 - 110 <=>   28 -  38   (ALA  102  - LEU  112  <=> ASN   28  - GLU   38 )                          
  60: 6c70-A hm4g-A   132 - 148 <=>   67 -  83   (CYS  134  - THR  150  <=> VAL   67  - SER   83 )                          
  60: 6c70-A hm4g-A   157 - 160 <=>   84 -  87   (ARG  174  - ILE  177  <=> GLY   84  - GLU   87 )                          
  60: 6c70-A hm4g-A   181 - 211 <=>   88 - 118   (GLN  198  - GLN  228  <=> GLN   88  - LEU  118 )                          
  60: 6c70-A hm4g-A   213 - 217 <=>  119 - 123   (LEU  230  - MET  234  <=> PHE  119  - GLU  123 )                          
  60: 6c70-A hm4g-A   254 - 257 <=>  127 - 130   (VAL  340  - VAL  343  <=> PHE  127  - SER  130 )                          
  60: 6c70-A hm4g-A   259 - 283 <=>  131 - 155   (ASP  345  - ALA  369  <=> PHE  131  - LEU  155 )                          
  60: 6c70-A hm4g-A   292 - 295 <=>  156 - 159   (TYR  378  - THR  381  <=> SER  156  - PRO  159 )                          
  60: 6c70-A hm4g-A   297 - 312 <=>  160 - 175   (ILE  383  - ILE  398  <=> ILE  160  - PHE  175 )                          
  60: 6c70-A hm4g-A   363 - 366 <=>  178 - 181   (PHE  449  - SER  452  <=> PHE  178  - TYR  181 )                          
  60: 6c70-A hm4g-A   380 - 388 <=>  325 - 333   (TYR  466  - LYS  474  <=> ASN  325  - VAL  333 )                          
  61: 6c70-A hqhg-A    63 -  97 <=>    8 -  42   (ASP   65  - LYS   99  <=> ALA    8  - GLN   42 )                          
  61: 6c70-A hqhg-A   259 - 283 <=>   43 -  67   (ASP  345  - ALA  369  <=> ALA   43  - LEU   67 )                          
  61: 6c70-A hqhg-A   284 - 287 <=>   69 -  72   (THR  370  - ASN  373  <=> GLY   69  - ILE   72 )                          
  61: 6c70-A hqhg-A   289 - 312 <=>  480 - 503   (VAL  375  - ILE  398  <=> ALA  480  - CYS  503 )                          
  61: 6c70-A hqhg-A   315 - 318 <=>  529 - 532   (ASN  401  - ILE  404  <=> LEU  529  - HIS  532 )                          
  61: 6c70-A hqhg-A   322 - 325 <=>  533 - 536   (SER  408  - MET  411  <=> HIS  533  - ARG  536 )                          
  62: 6c70-A hkjy-A    29 -  32 <=>  521 - 524   (SER   31  - LYS   34  <=> TYR  521  - SER  524 )                          
  62: 6c70-A hkjy-A    63 -  92 <=>  561 - 590   (ASP   65  - SER   94  <=> GLU  561  - GLU  590 )                          
  62: 6c70-A hkjy-A    95 -  98 <=>  591 - 594   (PHE   97  - THR  100  <=> SER  591  - TYR  594 )                          
  62: 6c70-A hkjy-A   255 - 282 <=>  595 - 622   (THR  341  - GLN  368  <=> PHE  595  - ARG  622 )                          
  62: 6c70-A hkjy-A   285 - 290 <=>  629 - 634   (LYS  371  - ASN  376  <=> GLN  629  - ASP  634 )                          
  62: 6c70-A hkjy-A   328 - 333 <=> 1362 -1367   (ALA  414  - TRP  419  <=> CYS 1362  - LYS 1367 )                          
  62: 6c70-A hkjy-A   336 - 339 <=> 1368 -1371   (GLY  422  - GLU  425  <=> LEU 1368  - GLY 1371 )                          
  63: 6c70-A g3fn-A    63 -  71 <=>    6 -  14   (ASP   65  - ASN   73  <=> GLY    6  - PHE   14 )                          
  63: 6c70-A g3fn-A   127 - 152 <=>   38 -  63   (ARG  129  - ASP  154  <=> ASN   38  - LEU   63 )                          
  63: 6c70-A g3fn-A   170 - 173 <=>   85 -  88   (SER  187  - GLY  190  <=> ASP   85  - TRP   88 )                          
  63: 6c70-A g3fn-A   174 - 214 <=>   90 - 130   (HIS  191  - LYS  231  <=> ALA   90  - LYS  130 )                          
  63: 6c70-A g3fn-A   216 - 219 <=>  131 - 134   (ILE  233  - PRO  236  <=> PRO  131  - ASN  134 )                          
  63: 6c70-A g3fn-A   245 - 249 <=>  145 - 149   (GLU  331  - HIS  335  <=> ALA  145  - LEU  149 )                          
  63: 6c70-A g3fn-A   254 - 283 <=>  163 - 192   (VAL  340  - ALA  369  <=> PHE  163  - GLY  192 )                          
  63: 6c70-A g3fn-A   301 - 323 <=>  203 - 225   (LEU  387  - SER  409  <=> ILE  203  - GLY  225 )                          
  64: 6c70-A hlgt-A    64 -  94 <=>    1 -  31   (ASP   66  - ILE   96  <=> MET    1  - SER   31 )
[truncated: 4,176,140 more chars]
