# Supplementary material for: Structural screens identify candidate human homologs of insect chemoreceptors and cryptic Drosophila gustatory receptor-like proteins
Source: eLife. 2023 Feb 20;12:e85537. doi: 10.7554/eLife.85537 (PMC9998090; doi:10.7554/eLife.85537)
Supplement: Source data 2. — Individual text files represent the output of the Dali AF-DB search using A. bakeri Or co-receptor (Orco) chain A (PDB 6C70-A) as query and the structural proteome dataset of the indicated species (note the datasets are from version 1 of the AlphaFold Protein Structure Database; subsequent, improved models were used for the pairwise comparisons in Table 1). The four-letter codes in the file names and job titles are as described for Source data 1. [file elife-85537-data2.zip › Hsap_6C70A.txt]

 # Job: Hsap_6C70A
# Query: 6c70A
# No:  Chain   Z    rmsd lali nres  %id PDB  Description
   1:  fcek-A 12.0  4.2  274   785    8   HUMAN:AF-Q8N3S3-F1 PROTEIN PHTF2;
   2:  e3s7-A 11.1  4.3  290   762    7   HUMAN:AF-Q9UMS5-F1 PROTEIN PHTF1;
   3:  e0q5-A  6.4  4.2  190   794    4   HUMAN:AF-P42229-F1 SIGNAL TRANSDUCER AND ACTIVATOR OF TRANSCRIPTION
   4:  ez8v-A  6.3  4.8  183   851   10   HUMAN:AF-P52630-F1 SIGNAL TRANSDUCER AND ACTIVATOR OF TRANSCRIPTION
   5:  e22j-A  6.3  4.2  176   770    7   HUMAN:AF-P40763-F1 SIGNAL TRANSDUCER AND ACTIVATOR OF TRANSCRIPTION
   6:  e84q-A  6.0 12.6   72  1400    7   HUMAN:AF-Q4G0P3-F2 HYDROCEPHALUS-INDUCING PROTEIN HOMOLOG;
   7:  fec9-A  6.0  9.6   92  1400    8   HUMAN:AF-Q4G0P3-F1 HYDROCEPHALUS-INDUCING PROTEIN HOMOLOG;
   8:  e1ph-A  5.9  4.8  161  1531   10   HUMAN:AF-P33527-F1 MULTIDRUG RESISTANCE-ASSOCIATED PROTEIN 1;
   9:  ez2u-A  5.7  4.8  171  1527    5   HUMAN:AF-O15438-F1 ATP-BINDING CASSETTE SUB-FAMILY C MEMBER 3;
  10:  fdso-A  5.7 10.8  138   639    9   HUMAN:AF-Q9UJY5-F1 ADP-RIBOSYLATION FACTOR-BINDING PROTEIN GGA1;
  11:  e249-A  5.7  4.1   67   166    4   HUMAN:AF-A0A1B0GUA7-F1 TESTIS-EXPRESSED PROTEIN 51;
  12:  e039-A  5.6 10.2  159   823   12   HUMAN:AF-Q9UHX3-F1 ADHESION G PROTEIN-COUPLED RECEPTOR E2;
  13:  e2gk-A  5.6  5.2  145   617   10   HUMAN:AF-Q86TM6-F1 E3 UBIQUITIN-PROTEIN LIGASE SYNOVIOLIN;
  14:  ezcg-A  5.4  9.8  135   723    8   HUMAN:AF-Q9NZ52-F1 ADP-RIBOSYLATION FACTOR-BINDING PROTEIN GGA3;
  15:  e5k3-A  5.4  6.0   77   874    6   HUMAN:AF-Q8IY82-F1 DYNEIN REGULATORY COMPLEX SUBUNIT 7;
  16:  fde5-A  5.4  4.5  188   787    3   HUMAN:AF-P51692-F1 SIGNAL TRANSDUCER AND ACTIVATOR OF TRANSCRIPTION
  17:  e234-A  5.3  3.6   99   972    2   HUMAN:AF-Q8N612-F1 FTS AND HOOK-INTERACTING PROTEIN;
  18:  fc7b-A  5.3  6.1   95   575    7   HUMAN:AF-Q9BYC5-F1 ALPHA-(1,6)-FUCOSYLTRANSFERASE;
  19:  fbz5-A  5.3  8.5  149   326   13   HUMAN:AF-Q8NH07-F1 OLFACTORY RECEPTOR 11H2;
  20:  e1x9-A  5.3 20.2   92  2677    2   HUMAN:AF-Q7Z333-F1 PROBABLE HELICASE SENATAXIN;
  21:  e60g-A  5.3  8.0  172   321    3   HUMAN:AF-Q9UKL4-F1 GAP JUNCTION DELTA-2 PROTEIN;
  22:  e44u-A  5.2  8.7  150   208    3   HUMAN:AF-Q8TDU5-F1 PUTATIVE VOMERONASAL RECEPTOR-LIKE PROTEIN 4;
  23:  e461-A  5.2  5.6   96   351    7   HUMAN:AF-Q8NE86-F1 CALCIUM UNIPORTER PROTEIN, MITOCHONDRIAL;
  24:  e47h-A  5.2  5.5  168   543    3   HUMAN:AF-Q969M2-F1 GAP JUNCTION ALPHA-10 PROTEIN;
  25:  fblk-A  5.1  4.5  139   612    8   HUMAN:AF-Q7RTM1-F1 PROTON CHANNEL OTOP1;
  26:  e9e1-A  5.1  5.3   73   268    4   HUMAN:AF-Q96G25-F1 MEDIATOR OF RNA POLYMERASE II TRANSCRIPTION SUBUN
  27:  fahr-A  5.1  3.8   66   303    2   HUMAN:AF-Q9UNE7-F1 E3 UBIQUITIN-PROTEIN LIGASE CHIP;
  28:  fadw-A  5.1  5.2  165  1156    6   HUMAN:AF-Q8WUM0-F1 NUCLEAR PORE COMPLEX PROTEIN NUP133;
  29:  e6wo-A  5.1  4.8   75   144    8   HUMAN:AF-Q13503-F1 MEDIATOR OF RNA POLYMERASE II TRANSCRIPTION SUBUN
  30:  e6m2-A  5.1  8.2  152   261    5   HUMAN:AF-O95452-F1 GAP JUNCTION BETA-6 PROTEIN;
  31:  e1gm-A  5.0 10.6   98   535    6   HUMAN:AF-O94763-F1 UNCONVENTIONAL PREFOLDIN RPB5 INTERACTOR 1;
  32:  e6eq-A  5.0 11.0   76   514    8   HUMAN:AF-P49591-F1 SERINE--TRNA LIGASE, CYTOPLASMIC;
  33:  e8i0-A  5.0  7.7  141   298    8   HUMAN:AF-P0C646-F1 OLFACTORY RECEPTOR 52Z1;
  34:  e59d-A  5.0  8.3   91   722    7   HUMAN:AF-Q9NZQ3-F1 NCK-INTERACTING PROTEIN WITH SH3 DOMAIN;
  35:  e5ku-A  5.0  4.3  126   235   10   HUMAN:AF-Q6ZS82-F1 REGULATOR OF G-PROTEIN SIGNALING 9-BINDING PROTEI
  36:  fbdf-A  5.0 13.8   84  2000    6   HUMAN:AF-Q12873-F1 CHROMODOMAIN-HELICASE-DNA-BINDING PROTEIN 3;
  37:  e2f9-A  5.0  6.1   69   432   10   HUMAN:AF-O95232-F1 LUC7-LIKE PROTEIN 3;
  38:  e3nj-A  5.0  7.8   99   474    8   HUMAN:AF-Q5T764-F1 INTERFERON-INDUCED PROTEIN WITH TETRATRICOPEPTIDE
  39:  e7c1-A  4.9  8.7  147   319   10   HUMAN:AF-Q8NGG5-F1 OLFACTORY RECEPTOR 8K1;
  40:  fbuh-A  4.9  7.2  171   515    5   HUMAN:AF-P57773-F1 GAP JUNCTION ALPHA-9 PROTEIN;
  41:  ffsq-A  4.9  5.3   82   213    6   HUMAN:AF-Q9UQN3-F1 CHARGED MULTIVESICULAR BODY PROTEIN 2B;
  42:  fgfd-A  4.9  8.2  151  1400    4   HUMAN:AF-Q9NRC6-F5 SPECTRIN BETA CHAIN, NON-ERYTHROCYTIC 5;
  43:  e9e7-A  4.9  8.4  101   222    7   HUMAN:AF-O43633-F1 CHARGED MULTIVESICULAR BODY PROTEIN 2A;
  44:  fai6-A  4.9  7.5   92   670    3   HUMAN:AF-Q8TCX5-F1 RHOPHILIN-1;
  45:  e90y-A  4.9  4.7   98  1400    9   HUMAN:AF-Q96Q15-F1 SERINE/THREONINE-PROTEIN KINASE SMG1;
  46:  ezfi-A  4.9  6.6  160  1253    4   HUMAN:AF-Q7L576-F1 CYTOPLASMIC FMR1-INTERACTING PROTEIN 1;
  47:  e076-A  4.9  8.3  143   335    7   HUMAN:AF-Q8NG84-F1 OLFACTORY RECEPTOR 2AK2;
  48:  ffnn-A  4.9  8.1  146   325   12   HUMAN:AF-Q8NGV6-F1 OLFACTORY RECEPTOR 5H6;
  49:  e2jc-A  4.9  3.8   89   274    4   HUMAN:AF-Q8IWP9-F1 COILED-COIL DOMAIN-CONTAINING PROTEIN 28A;
  50:  e28u-A  4.9  4.5  152   663    9   HUMAN:AF-Q96MT1-F1 RING FINGER PROTEIN 145;
  51:  ezfe-A  4.9  6.4   83   984    6   HUMAN:AF-Q16513-F1 SERINE/THREONINE-PROTEIN KINASE N2;
  52:  e3eq-A  4.8  5.8  136  1068    4   HUMAN:AF-O75146-F1 HUNTINGTIN-INTERACTING PROTEIN 1-RELATED PROTEIN;
  53:  e80s-A  4.8 10.9   65   199   17   HUMAN:AF-O60232-F1 PROTEIN ZNRD2;
  54:  e2iy-A  4.8  7.7  143   318   13   HUMAN:AF-Q8NH03-F1 OLFACTORY RECEPTOR 2T3;
  55:  e841-A  4.8  6.1   83   249    8   HUMAN:AF-Q9UNL4-F1 INHIBITOR OF GROWTH PROTEIN 4;
  56:  fg7v-A  4.8  7.2  172   863    5   HUMAN:AF-Q8N3F8-F1 MICAL-LIKE PROTEIN 1;
  57:  e4b3-A  4.8  6.4   85  1400    6   HUMAN:AF-Q8WXX0-F7 DYNEIN HEAVY CHAIN 7, AXONEMAL;
  58:  e7b6-A  4.8  3.9   65   267    9   HUMAN:AF-Q96GR4-F1 PALMITOYLTRANSFERASE ZDHHC12;
  59:  e3gm-A  4.8  9.3   73   795    7   HUMAN:AF-Q92609-F1 TBC1 DOMAIN FAMILY MEMBER 5;
  60:  e7mp-A  4.8  6.4  150  2002   10   HUMAN:AF-Q7RTP6-F1 -MONOOXYGENASE MICAL3;
  61:  e923-A  4.8 12.1  101  1905    6   HUMAN:AF-Q9Y4B5-F1 MICROTUBULE CROSS-LINKING FACTOR 1;
  62:  e5sy-A  4.8 10.1  110  1400    7   HUMAN:AF-Q9BXT5-F2 TESTIS-EXPRESSED PROTEIN 15;
  63:  e9en-A  4.8  6.2   67   811    4   HUMAN:AF-Q8N5U6-F1 RING FINGER PROTEIN 10;
  64:  e1mc-A  4.8 10.4   91   387    7   HUMAN:AF-O75781-F1 PARALEMMIN-1;
  65:  ffcf-A  4.8  9.7  134   613    9   HUMAN:AF-Q9UJY4-F1 ADP-RIBOSYLATION FACTOR-BINDING PROTEIN GGA2;
  66:  ffxz-A  4.8  9.9   77  1264    3   HUMAN:AF-P26640-F1 VALINE--TRNA LIGASE;
  67:  fdrl-A  4.8  4.7  147   257    7   HUMAN:AF-Q6MZT1-F1 REGULATOR OF G-PROTEIN SIGNALING 7-BINDING PROTEI
  68:  fd5i-A  4.8  7.0   96   381    6   HUMAN:AF-P26022-F1 PENTRAXIN-RELATED PROTEIN PTX3;
  69:  fer0-A  4.7  4.5  121   931    6   HUMAN:AF-O95427-F1 GPI ETHANOLAMINE PHOSPHATE TRANSFERASE 1;
  70:  e9an-A  4.7  8.3  148   325   14   HUMAN:AF-Q8NGX8-F1 OLFACTORY RECEPTOR 6Y1;
  71:  e5gh-A  4.7  7.9  145   320   10   HUMAN:AF-A6NND4-F1 OLFACTORY RECEPTOR 2AT4;
  72:  e3sw-A  4.7 10.2  151   540   13   HUMAN:AF-O95800-F1 PROBABLE G-PROTEIN COUPLED RECEPTOR 75;
  73:  e3ta-A  4.7  9.1  148   314    3   HUMAN:AF-Q8NGD2-F1 OLFACTORY RECEPTOR 4K2;
  74:  e1bc-A  4.7  6.9   89   142   10   HUMAN:AF-Q9NZG7-F1 NINJURIN-2;
  75:  fb5e-A  4.7 13.7  129   236    9   HUMAN:AF-P60033-F1 CD81 ANTIGEN;
  76:  e6mo-A  4.7 14.3  132   355   11   HUMAN:AF-Q9H1Z9-F1 TETRASPANIN-10;
  77:  famt-A  4.7  5.5   84   300    4   HUMAN:AF-Q9HB20-F1 PLECKSTRIN HOMOLOGY DOMAIN-CONTAINING FAMILY A ME
  78:  fesd-A  4.7  7.5  100  1400    9   HUMAN:AF-P15924-F1 DESMOPLAKIN;
  79:  fgvd-A  4.7  3.4  103  1137    9   HUMAN:AF-Q92540-F1 PROTEIN SMG7;
  80:  e6i4-A  4.7  8.6  144   340    4   HUMAN:AF-Q8NGG3-F1 OLFACTORY RECEPTOR 5T3;
  81:  fach-A  4.7  5.4  157  1400    7   HUMAN:AF-Q5TBA9-F9 PROTEIN FURRY HOMOLOG;
  82:  fcgc-A  4.7  7.8  134   355    7   HUMAN:AF-Q13190-F1 SYNTAXIN-5;
  83:  fgmv-A  4.7  4.5  145   541    6   HUMAN:AF-O95954-F1 FORMIMIDOYLTRANSFERASE-CYCLODEAMINASE;
  84:  e5bm-A  4.7  7.2  137   327   13   HUMAN:AF-Q8NGQ1-F1 OLFACTORY RECEPTOR 9G4;
  85:  ff0v-A  4.7  8.5  155   353   10   HUMAN:AF-O95136-F1 SPHINGOSINE 1-PHOSPHATE RECEPTOR 2;
  86:  ffuo-A  4.7 19.0   87   709    6   HUMAN:AF-O75069-F1 TRANSMEMBRANE AND COILED-COIL DOMAINS PROTEIN 2;
  87:  e5fd-A  4.7  6.0   86  1186   10   HUMAN:AF-P28715-F1 DNA REPAIR PROTEIN COMPLEMENTING XP-G CELLS;
  88:  e4u9-A  4.7 10.6  149   415    8   HUMAN:AF-Q15760-F1 PROBABLE G-PROTEIN COUPLED RECEPTOR 19;
  89:  e113-A  4.7  7.9  144   314   10   HUMAN:AF-Q8NGK0-F1 OLFACTORY RECEPTOR 51G2;
  90:  fbvq-A  4.7 11.6   96   542    3   HUMAN:AF-Q5TKA1-F1 PROTEIN LIN-9 HOMOLOG;
  91:  e5nz-A  4.7  5.5   68   859    9   HUMAN:AF-Q8NB91-F1 FANCONI ANEMIA GROUP B PROTEIN;
  92:  fg8z-A  4.7 12.3   86   544    5   HUMAN:AF-Q7Z4N8-F1 PROLYL 4-HYDROXYLASE SUBUNIT ALPHA-3;
  93:  e3uz-A  4.7  6.7   87   152    8   HUMAN:AF-Q92982-F1 NINJURIN-1;
  94:  e3mv-A  4.6 11.1   77   937    3   HUMAN:AF-Q8TEV9-F1 GUANINE NUCLEOTIDE EXCHANGE PROTEIN SMCR8;
  95:  e4k6-A  4.6  5.3  132  1451    8   HUMAN:AF-Q9BXW9-F1 FANCONI ANEMIA GROUP D2 PROTEIN;
  96:  e6sj-A  4.6  4.7  160  1400    3   HUMAN:AF-Q9P225-F4 DYNEIN HEAVY CHAIN 2, AXONEMAL;
  97:  e6cw-A  4.6  4.6   78   531    5   HUMAN:AF-Q8N5A5-F1 ZINC FINGER CCCH-TYPE WITH G PATCH DOMAIN-CONTAIN
  98:  e2hr-A  4.6  5.8  102   575    4   HUMAN:AF-Q8TDW4-F1 SUPPRESSOR OF TUMORIGENICITY 7 PROTEIN-LIKE;
  99:  fgt1-A  4.6  4.5   76   777   11   HUMAN:AF-Q8TC20-F1 CANCER-ASSOCIATED GENE 1 PROTEIN;
 100:  e4m4-A  4.6  7.6  147   316   10   HUMAN:AF-Q8NGF4-F1 OLFACTORY RECEPTOR 5AP2;
 101:  e0r3-A  4.6  9.2  151   451   11   HUMAN:AF-Q9BZJ8-F1 G-PROTEIN COUPLED RECEPTOR 61;
 102:  e7hu-A  4.6  7.7  137   317    9   HUMAN:AF-Q6IFG1-F1 OLFACTORY RECEPTOR 52E8;
 103:  fgyr-A  4.6  5.4  181   842    8   HUMAN:AF-Q9NP58-F1 ATP-BINDING CASSETTE SUB-FAMILY B MEMBER 6, MITOC
 104:  e7eu-A  4.6  6.2   89   201    8   HUMAN:AF-Q96FZ7-F1 CHARGED MULTIVESICULAR BODY PROTEIN 6;
 105:  e239-A  4.6  4.3   67  1265    4   HUMAN:AF-P16885-F1 1-PHOSPHATIDYLINOSITOL 4,5-BISPHOSPHATE PHOSPHODI
 106:  e3j5-A  4.6  8.6   77  1400    5   HUMAN:AF-A4UGR9-F2 XIN ACTIN-BINDING REPEAT-CONTAINING PROTEIN 2;
 107:  e4h3-A  4.6  4.1  101   212    5   HUMAN:AF-O14653-F1 GOLGI SNAP RECEPTOR COMPLEX MEMBER 2;
 108:  fftd-A  4.6  6.1  133   380    6   HUMAN:AF-Q96K31-F1 UNCHARACTERIZED PROTEIN C8ORF76;
 109:  e45a-A  4.6 18.4   86   916    9   HUMAN:AF-Q8IWX8-F1 CALCIUM HOMEOSTASIS ENDOPLASMIC RETICULUM PROTEIN
 110:  e372-A  4.6 12.1  101  1400    8   HUMAN:AF-Q9C0G6-F6 DYNEIN HEAVY CHAIN 6, AXONEMAL;
 111:  e5vb-A  4.6 20.2  109  1400    2   HUMAN:AF-Q8TE73-F17 DYNEIN HEAVY CHAIN 5, AXONEMAL;
 112:  feu7-A  4.6  3.8   66   233    8   HUMAN:AF-O43513-F1 MEDIATOR OF RNA POLYMERASE II TRANSCRIPTION SUBUN
 113:  ezl4-A  4.6  4.2   97   665    7   HUMAN:AF-Q8N4P2-F1 TETRATRICOPEPTIDE REPEAT PROTEIN 30B;
 114:  e6ck-A  4.6  9.0  154   314   10   HUMAN:AF-Q8NGU2-F1 OLFACTORY RECEPTOR 9A4;
 115:  e4vj-A  4.6  3.7   64   270    3   HUMAN:AF-Q9NPJ6-F1 MEDIATOR OF RNA POLYMERASE II TRANSCRIPTION SUBUN
 116:  e7wy-A  4.6  7.0   85   993    6   HUMAN:AF-P38935-F1 DNA-BINDING PROTEIN SMUBP-2;
 117:  e4e8-A  4.6  7.6  136   445    8   HUMAN:AF-Q15761-F1 NEUROPEPTIDE Y RECEPTOR TYPE 5;
 118:  fehx-A  4.6  9.0  157   301    7   HUMAN:AF-Q8NH19-F1 OLFACTORY RECEPTOR 10AG1;
 119:  e1m3-A  4.6 13.2   79  1400    9   HUMAN:AF-Q9NR09-F12 BACULOVIRAL IAP REPEAT-CONTAINING PROTEIN 6;
 120:  fd62-A  4.6  3.8   85   530    4   HUMAN:AF-Q86TW2-F1 AARF DOMAIN-CONTAINING PROTEIN KINASE 1;
 121:  fety-A  4.6  9.7   77   238    6   HUMAN:AF-O75940-F1 SURVIVAL OF MOTOR NEURON-RELATED-SPLICING FACTOR
 122:  e6co-A  4.6  8.8  151   308    7   HUMAN:AF-Q8NGZ6-F1 OLFACTORY RECEPTOR 6F1;
 123:  e35o-A  4.6  8.6  143   307   14   HUMAN:AF-P59536-F1 TASTE RECEPTOR TYPE 2 MEMBER 41;
 124:  e8c4-A  4.6  8.6  150   317    5   HUMAN:AF-Q9H207-F1 OLFACTORY RECEPTOR 10A5;
 125:  fbjc-A  4.6  8.6  143   560    9   HUMAN:AF-Q86SQ6-F1 ADHESION G PROTEIN-COUPLED RECEPTOR A1;
 126:  e7c7-A  4.6 12.0   79  1012    8   HUMAN:AF-O43303-F1 CENTRIOLAR COILED-COIL PROTEIN OF 110 KDA;
 127:  e8ed-A  4.6  3.2   57   482    9   HUMAN:AF-Q9C0J9-F1 CLASS E BASIC HELIX-LOOP-HELIX PROTEIN 41;
 128:  fdwg-A  4.5  3.7   64   257    8   HUMAN:AF-Q8N4L2-F1 TYPE 2 PHOSPHATIDYLINOSITOL 4,5-BISPHOSPHATE 4-PH
 129:  fek7-A  4.5  9.6  157   444    6   HUMAN:AF-P34998-F1 CORTICOTROPIN-RELEASING FACTOR RECEPTOR 1;
 130:  e1mf-A  4.5  7.7  145   335   11   HUMAN:AF-Q8NGE7-F1 OLFACTORY RECEPTOR 9K2;
 131:  fb3h-A  4.5  2.5   54   221    7   HUMAN:AF-Q9HCC6-F1 TRANSCRIPTION FACTOR HES-4;
 132:  e7p8-A  4.5  7.7   89   343    9   HUMAN:AF-Q1HG43-F1 DUAL OXIDASE MATURATION FACTOR 1;
 133:  e0qh-A  4.5  9.0   90   947    6   HUMAN:AF-Q5TF21-F1 PROTEIN SOGA3;
 134:  e8kn-A  4.5 14.3   81  1068    2   HUMAN:AF-Q9Y4F9-F1 RHO FAMILY-INTERACTING CELL POLARIZATION REGULATO
 135:  e3zk-A  4.5  5.5   71  1493    6   HUMAN:AF-Q03468-F1 DNA EXCISION REPAIR PROTEIN ERCC-6;
 136:  fe7y-A  4.5  7.7  149   345    7   HUMAN:AF-Q8NGC1-F1 OLFACTORY RECEPTOR 11G2;
 137:  e86a-A  4.5  4.3  121  1400    6   HUMAN:AF-Q5VST9-F26 OBSCURIN;
 138:  e488-A  4.5 16.6   71  1400    6   HUMAN:AF-Q9UQ35-F1 SERINE/ARGININE REPETITIVE MATRIX PROTEIN 2;
 139:  e0tz-A  4.5  5.8  148   664    3   HUMAN:AF-Q8WU17-F1 E3 UBIQUITIN-PROTEIN LIGASE RNF139;
 140:  e3t2-A  4.5  8.0  105   821    4   HUMAN:AF-Q14156-F1 PROTEIN EFR3 HOMOLOG A;
 141:  fduk-A  4.5 13.6   84   573   12   HUMAN:AF-Q07866-F1 KINESIN LIGHT CHAIN 1;
 142:  fel0-A  4.5  8.4  154  1231   12   HUMAN:AF-Q8NDI1-F1 EH DOMAIN-BINDING PROTEIN 1;
 143:  ffyg-A  4.5  9.5   91   425   13   HUMAN:AF-Q96A09-F1 TERMINAL NUCLEOTIDYLTRANSFERASE 5B;
 144:  e877-A  4.5 20.6  105  1400    7   HUMAN:AF-Q9P225-F14 DYNEIN HEAVY CHAIN 2, AXONEMAL;
 145:  fbrj-A  4.4  3.7   64   520    9   HUMAN:AF-Q9H857-F1 5'-NUCLEOTIDASE DOMAIN-CONTAINING PROTEIN 2;
 146:  e895-A  4.4 12.5   93   632    5   HUMAN:AF-Q9UN88-F1 GAMMA-AMINOBUTYRIC ACID RECEPTOR SUBUNIT THETA;
 147:  e0m8-A  4.4  9.4  144   371    8   HUMAN:AF-P30518-F1 VASOPRESSIN V2 RECEPTOR;
 148:  e1sh-A  4.4  5.0   88   524    8   HUMAN:AF-Q643R3-F1 LYSOPHOSPHOLIPID ACYLTRANSFERASE LPCAT4;
 149:  fbqs-A  4.4  7.2  127   621    6   HUMAN:AF-Q96EK5-F1 KIF-BINDING PROTEIN;
 150:  e8of-A  4.4  4.0   72   721    6   HUMAN:AF-Q9BXC9-F1 BARDET-BIEDL SYNDROME 2 PROTEIN;
 151:  e5bo-A  4.4  5.5   76   241    9   HUMAN:AF-O60635-F1 TETRASPANIN-1;
 152:  e758-A  4.4  4.6  137   370    8   HUMAN:AF-Q15035-F1 TRANSLOCATING CHAIN-ASSOCIATED MEMBRANE PROTEIN 2
 153:  ezs9-A  4.4  9.3  149   320   11   HUMAN:AF-A6NFC9-F1 PUTATIVE OLFACTORY RECEPTOR 2W5 PSEUDOGENE;
 154:  fekf-A  4.4  4.4   70   518   10   HUMAN:AF-Q9NP81-F1 SERINE--TRNA LIGASE, MITOCHONDRIAL;
 155:  e1sx-A  4.4  4.6  141  1213    9   HUMAN:AF-O94915-F10 PROTEIN FURRY HOMOLOG-LIKE;
 156:  e1sj-A  4.4  7.0  116   761    8   HUMAN:AF-O60477-F1 BMP/RETINOIC ACID-INDUCIBLE NEURAL-SPECIFIC PROTE
 157:  fe34-A  4.4  6.6   98  1038   14   HUMAN:AF-O95373-F1 IMPORTIN-7;
 158:  e4ko-A  4.4  5.2   59   197   15   HUMAN:AF-Q53FT3-F1 PROTEIN HIKESHI;
 159:  e994-A  4.4  6.9  142   314    8   HUMAN:AF-A0A286YEU6-F1 OLFACTORY RECEPTOR FAMILY 1 SUBFAMILY R MEMBER
 160:  e0y5-A  4.4  7.1   88   504    7   HUMAN:AF-Q6P597-F1 KINESIN LIGHT CHAIN 3;
 161:  fbyl-A  4.4 11.4  127   365    6   HUMAN:AF-Q9Y371-F1 ENDOPHILIN-B1;
 162:  ezzv-A  4.4 15.3   85   619    9   HUMAN:AF-Q9NSK0-F1 KINESIN LIGHT CHAIN 4;
 163:  fdwk-A  4.4  7.6   76   529    9   HUMAN:AF-Q9Y2X3-F1 NUCLEOLAR PROTEIN 58;
 164:  fgre-A  4.4  4.1   63   843    8   HUMAN:AF-Q6P3X3-F1 TETRATRICOPEPTIDE REPEAT PROTEIN 27;
 165:  e0jw-A  4.4  7.9   92  2302   10   HUMAN:AF-Q9P212-F1 1-PHOSPHATIDYLINOSITOL 4,5-BISPHOSPHATE PHOSPHODI
 166:  e3ny-A  4.4  9.7  154   411    5   HUMAN:AF-Q13324-F1 CORTICOTROPIN-RELEASING FACTOR RECEPTOR 2;
 167:  fbaj-A  4.4  8.7  145   313    6   HUMAN:AF-Q8NGE3-F1 OLFACTORY RECEPTOR 10P1;
 168:  fgyn-A  4.4  9.0   81   796    5   HUMAN:AF-Q9BWU0-F1 KANADAPTIN;
 169:  e06d-A  4.4  6.7  130   346   10   HUMAN:AF-Q8NG78-F1 OLFACTORY RECEPTOR 8G5;
 170:  e5fi-A  4.4 22.8  103  1261   11   HUMAN:AF-Q96Q15-F13 SERINE/THREONINE-PROTEIN KINASE SMG1;
 171:  e4ki-A  4.4 22.8   88   241    6   HUMAN:AF-Q9BXL8-F1 CELL DIVISION CYCLE-ASSOCIATED PROTEIN 4;
 172:  ez16-A  4.4  7.1   69   205    4   HUMAN:AF-Q9H081-F1 PROTEIN MIS12 HOMOLOG;
 173:  e3nt-A  4.4 15.9   81   703    5   HUMAN:AF-Q8ND24-F1 RING FINGER PROTEIN 214;
 174:  e0p6-A  4.4  6.8  119   849    7   HUMAN:AF-Q5MIZ7-F1 SERINE/THREONINE-PROTEIN PHOSPHATASE 4 REGULATORY
 175:  e08h-A  4.4  6.3  116   153    5   HUMAN:AF-Q1A5X7-F1 PUTATIVE WASP HOMOLOG-ASSOCIATED PROTEIN WITH ACT
 176:  e8sh-A  4.4  5.2  102   923    5   HUMAN:AF-Q8IVT5-F1 KINASE SUPPRESSOR OF RAS 1;
 177:  e37v-A  4.4  6.2   86  1400    9   HUMAN:AF-Q8NCM8-F8 CYTOPLASMIC DYNEIN 2 HEAVY CHAIN 1;
 178:  e9nr-A  4.4  9.8  174   316   10   HUMAN:AF-Q9NYW6-F1 TASTE RECEPTOR TYPE 2 MEMBER 3;
 179:  fdh6-A  4.4  7.2  130   675    8   HUMAN:AF-Q86YR5-F1 G-PROTEIN-SIGNALING MODULATOR 1;
 180:  fejg-A  4.3  6.9  140   340    6   HUMAN:AF-Q86UW1-F1 ORGANIC SOLUTE TRANSPORTER SUBUNIT ALPHA;
 181:  fgm1-A  4.3  9.8  104   282    7   HUMAN:AF-Q07021-F1 COMPLEMENT COMPONENT 1 Q SUBCOMPONENT-BINDING PRO
 182:  e1yv-A  4.3  4.7  163   834    9   HUMAN:AF-Q8N271-F1 PROMININ-2;
 183:  fcf6-A  4.3  7.0  163  1399    6   HUMAN:AF-O95071-F8 E3 UBIQUITIN-PROTEIN LIGASE UBR5;
 184:  e0o4-A  4.3  8.1  113  1400    7   HUMAN:AF-Q8IVF4-F16 DYNEIN HEAVY CHAIN 10, AXONEMAL;
 185:  fdg6-A  4.3  4.7  130  1071    5   HUMAN:AF-O75044-F1 SLIT-ROBO RHO GTPASE-ACTIVATING PROTEIN 2;
 186:  e39r-A  4.3  9.4   84   493    7   HUMAN:AF-Q04844-F1 ACETYLCHOLINE RECEPTOR SUBUNIT EPSILON;
 187:  feqk-A  4.3  5.2   66   529   11   HUMAN:AF-O75355-F1 ECTONUCLEOSIDE TRIPHOSPHATE DIPHOSPHOHYDROLASE 3;
 188:  fgvf-A  4.3  3.6   60   280    7   HUMAN:AF-Q14469-F1 TRANSCRIPTION FACTOR HES-1;
 189:  fe4j-A  4.3 14.1  124   221    6   HUMAN:AF-O60636-F1 TETRASPANIN-2;
 190:  fg9g-A  4.3  5.4   91   860    4   HUMAN:AF-Q8NBP0-F1 TETRATRICOPEPTIDE REPEAT PROTEIN 13;
 191:  fa9j-A  4.3 12.0   75   449    5   HUMAN:AF-Q96DY2-F1 DYNEIN REGULATORY COMPLEX PROTEIN 10;
 192:  e8d6-A  4.3  3.2   74   132    7   HUMAN:AF-Q96PG1-F1 PUTATIVE MEMBRANE-SPANNING 4-DOMAINS SUBFAMILY A
 193:  e6uy-A  4.3 10.1   75   634    8   HUMAN:AF-Q6ZRF8-F1 RING FINGER PROTEIN 207;
 194:  fe23-A  4.3 15.4   91  2346    4   HUMAN:AF-Q5VU43-F1 MYOMEGALIN;
 195:  e1ev-A  4.3  9.0  152   322    3   HUMAN:AF-Q8NGX0-F1 OLFACTORY RECEPTOR 11L1;
 196:  fdfm-A  4.3  8.4  117  2644    8   HUMAN:AF-Q13535-F1 SERINE/THREONINE-PROTEIN KINASE ATR;
 197:  ffkh-A  4.3  7.6  137   381    7   HUMAN:AF-P49146-F1 NEUROPEPTIDE Y RECEPTOR TYPE 2;
 198:  e29o-A  4.3  8.9  141   290   10   HUMAN:AF-Q99463-F1 PUTATIVE NEUROPEPTIDE Y RECEPTOR TYPE 6;
 199:  e1wm-A  4.3  3.5   66  1400    2   HUMAN:AF-Q9BXT5-F5 TESTIS-EXPRESSED PROTEIN 15;
 200:  e07n-A  4.3 18.6   86   866    7   HUMAN:AF-P02671-F1 FIBRINOGEN ALPHA CHAIN;
 201:  e70n-A  4.3  4.2   98   550    8   HUMAN:AF-P35610-F1 STEROL O-ACYLTRANSFERASE 1;
 202:  fg2c-A  4.3 16.5   88   346    8   HUMAN:AF-Q86YJ5-F1 E3 UBIQUITIN-PROTEIN LIGASE MARCHF9;
 203:  e8m4-A  4.3  7.7  147  1400    6   HUMAN:AF-P46939-F3 UTROPHIN;
 204:  e45y-A  4.3 18.2  104   477    6   HUMAN:AF-Q9ULS5-F1 TRANSMEMBRANE AND COILED-COIL DOMAIN PROTEIN 3;
 205:  e2hq-A  4.3  7.6   96  2214    8   HUMAN:AF-Q8NB66-F1 PROTEIN UNC-13 HOMOLOG C;
 206:  e2pu-A  4.3  8.4   75  1063   11   HUMAN:AF-Q5ST30-F1 VALINE--TRNA LIGASE, MITOCHONDRIAL;
 207:  fgc0-A  4.3  9.6  158   461    9   HUMAN:AF-Q16602-F1 CALCITONIN GENE-RELATED PEPTIDE TYPE 1 RECEPTOR;
 208:  fgkw-A  4.3 11.1  124   398    6   HUMAN:AF-O14791-F1 APOLIPOPROTEIN L1;
 209:  e0k8-A  4.3  3.7   65   131   11   HUMAN:AF-Q8N4V1-F1 ER MEMBRANE PROTEIN COMPLEX SUBUNIT 5;
 210:  ezyk-A  4.3  3.8   93   141    8   HUMAN:AF-Q13901-F1 NUCLEAR NUCLEIC ACID-BINDING PROTEIN C1D;
 211:  e77t-A  4.3  8.6   98  1400    4   HUMAN:AF-Q8NF91-F19 NESPRIN-1;
 212:  fdgr-A  4.3  5.8  165   396    7   HUMAN:AF-P36383-F1 GAP JUNCTION GAMMA-1 PROTEIN;
 213:  ez3e-A  4.3 12.2   94  1172    7   HUMAN:AF-Q63HM2-F1 PECANEX-LIKE PROTEIN 4;
 214:  e6y8-A  4.3  4.6  112   940    8   HUMAN:AF-Q8IYF3-F1 TESTIS-EXPRESSED PROTEIN 11;
 215:  e828-A  4.3  5.4   97  2033   10   HUMAN:AF-Q92817-F1 ENVOPLAKIN;
 216:  e7h8-A  4.3 14.0   80   396    4   HUMAN:AF-Q7L5Y9-F1 E3 UBIQUITIN-PROTEIN TRANSFERASE MAEA;
 217:  e2tt-A  4.2  5.4  152   919    9   HUMAN:AF-P98194-F1 CALCIUM-TRANSPORTING ATPASE TYPE 2C MEMBER 1;
 218:  fboe-A  4.2  5.1   65   763    0   HUMAN:AF-Q8N957-F1 ANKYRIN REPEAT AND FIBRONECTIN TYPE-III DOMAIN-CO
 219:  ezgm-A  4.2  6.8  136   330    9   HUMAN:AF-Q8NGH3-F1 OLFACTORY RECEPTOR 2D3;
 220:  e4wz-A  4.2  5.8  154   294    6   HUMAN:AF-Q8N144-F1 GAP JUNCTION DELTA-3 PROTEIN;
 221:  e941-A  4.2  5.1  126   384    7   HUMAN:AF-Q7Z418-F1 POTASSIUM CHANNEL SUBFAMILY K MEMBER 18;
 222:  fgr8-A  4.2  7.5  138  1756    5   HUMAN:AF-O60437-F1 PERIPLAKIN;
 223:  e4r5-A  4.2 18.3   96   551    6   HUMAN:AF-Q9NP74-F1 PALMDELPHIN;
 224:  e5ty-A  4.2  9.1  156   323   10   HUMAN:AF-Q8NGJ8-F1 OLFACTORY RECEPTOR 51S1;
 225:  fb5p-A  4.2 10.4   71   383    4   HUMAN:AF-Q9Y282-F1 ENDOPLASMIC RETICULUM-GOLGI INTERMEDIATE COMPARTM
 226:  fciv-A  4.2  5.0   88   293    7   HUMAN:AF-Q96ES7-F1 SAGA-ASSOCIATED FACTOR 29;
 227:  e22r-A  4.2  5.5   77   622    6   HUMAN:AF-Q9H0B6-F1 KINESIN LIGHT CHAIN 2;
 228:  fdyn-A  4.2 18.8   84   626    7   HUMAN:AF-Q9H0I9-F1 TRANSKETOLASE-LIKE PROTEIN 2;
 229:  fffk-A  4.2  3.5  132   245   10   HUMAN:AF-Q5U649-F1 UNCHARACTERIZED PROTEIN C12ORF60;
 230:  e860-A  4.2  4.1   76   544    7   HUMAN:AF-Q7L5N7-F1 LYSOPHOSPHATIDYLCHOLINE ACYLTRANSFERASE 2;
 231:  fe9a-A  4.2  4.9   70   469    4   HUMAN:AF-Q5T5N4-F1 UNCHARACTERIZED PROTEIN C6ORF118;
 232:  fah3-A  4.2  4.4   89  1057    4   HUMAN:AF-Q5GLZ8-F1 PROBABLE E3 UBIQUITIN-PROTEIN LIGASE HERC4;
 233:  e01e-A  4.2  9.6  119  1400    8   HUMAN:AF-Q8NF91-F35 NESPRIN-1;
 234:  fe65-A  4.2 13.4  112   219    6   HUMAN:AF-P19397-F1 LEUKOCYTE SURFACE ANTIGEN CD53;
 235:  e38w-A  4.2  9.8  100   460    8   HUMAN:AF-Q8IYX8-F1 CENTROSOMAL PROTEIN CEP57L1;
 236:  fg6o-A  4.2 11.0   91   418    3   HUMAN:AF-Q9NXR8-F1 INHIBITOR OF GROWTH PROTEIN 3;
 237:  e088-A  4.2  5.2   93  1400    4   HUMAN:AF-Q8NF91-F23 NESPRIN-1;
 238:  fa9z-A  4.2  3.8   83   305    5   HUMAN:AF-O95859-F1 TETRASPANIN-12;
 239:  e4ez-A  4.2  6.4  100  1400    4   HUMAN:AF-Q8WXX0-F10 DYNEIN HEAVY CHAIN 7, AXONEMAL;
 240:  e7vy-A  4.2  7.0  103   501    3   HUMAN:AF-Q12874-F1 SPLICING FACTOR 3A SUBUNIT 3;
 241:  e09k-A  4.2 12.6  101   452    4   HUMAN:AF-C9J1S8-F1 TRIPARTITE MOTIF-CONTAINING PROTEIN 49D;
 242:  e8q1-A  4.2  4.8   88  1400    3   HUMAN:AF-Q9P225-F7 DYNEIN HEAVY CHAIN 2, AXONEMAL;
 243:  fg9k-A  4.2  7.3   95   771    3   HUMAN:AF-Q9BQI7-F1 PH AND SEC7 DOMAIN-CONTAINING PROTEIN 2;
 244:  fa7w-A  4.2  4.6   99   914    6   HUMAN:AF-B5ME19-F1 EUKARYOTIC TRANSLATION INITIATION FACTOR 3 SUBUNI
 245:  e42r-A  4.2  4.0   70  1116    1   HUMAN:AF-Q8IUD2-F1 ELKS/RAB6-INTERACTING/CAST FAMILY MEMBER 1;
 246:  e3o7-A  4.2  9.3   79  1400    6   HUMAN:AF-O95613-F10 PERICENTRIN;
 247:  e681-A  4.2  4.0   87  1050    3   HUMAN:AF-Q15034-F1 PROBABLE E3 UBIQUITIN-PROTEIN LIGASE HERC3;
 248:  e5t1-A  4.2 10.1   97  1400    7   HUMAN:AF-Q8TD57-F3 DYNEIN HEAVY CHAIN 3, AXONEMAL;
 249:  e7b9-A  4.2  6.6   98   428    4   HUMAN:AF-Q9C0E8-F1 ENDOPLASMIC RETICULUM JUNCTION FORMATION PROTEIN
 250:  e6z0-A  4.2  4.2   61   316    3   HUMAN:AF-P46736-F1 LYS-63-SPECIFIC DEUBIQUITINASE BRCC36;
 251:  fbxu-A  4.2  3.5   66    76    8   HUMAN:AF-A0A1W2PQU2-F1 KDM5C ADJACENT TRANSCRIPT;
 252:  e8qo-A  4.2  4.3   66   117    3   HUMAN:AF-Q9P086-F1 MEDIATOR OF RNA POLYMERASE II TRANSCRIPTION SUBUN
 253:  fbpu-A  4.2 15.2   54   709    9   HUMAN:AF-Q9NUQ8-F1 ATP-BINDING CASSETTE SUB-FAMILY F MEMBER 3;
 254:  e7u7-A  4.2  5.6  128   297    5   HUMAN:AF-Q12846-F1 SYNTAXIN-4;
 255:  e5hd-A  4.2 11.5  113   612   12   HUMAN:AF-Q96MW5-F1 CONSERVED OLIGOMERIC GOLGI COMPLEX SUBUNIT 8;
 256:  ezir-A  4.1  3.5   92   674    8   HUMAN:AF-Q6PIW4-F1 FIDGETIN-LIKE PROTEIN 1;
 257:  fggg-A  4.1 11.4   78   356    6   HUMAN:AF-Q9NUC0-F1 SERTA DOMAIN-CONTAINING PROTEIN 4;
 258:  e382-A  4.1  4.5   69  1912    7   HUMAN:AF-Q14839-F1 CHROMODOMAIN-HELICASE-DNA-BINDING PROTEIN 4;
 259:  ezn9-A  4.1  3.4   58   277    9   HUMAN:AF-Q86T03-F1 TYPE 1 PHOSPHATIDYLINOSITOL 4,5-BISPHOSPHATE 4-PH
 260:  e54s-A  4.1  4.5   67   223    4   HUMAN:AF-Q9BRT9-F1 DNA REPLICATION COMPLEX GINS PROTEIN SLD5;
 261:  e2el-A  4.1 10.3   94  1400    5   HUMAN:AF-Q8TD57-F6 DYNEIN HEAVY CHAIN 3, AXONEMAL;
 262:  e0cr-A  4.1  5.3   70   293    6   HUMAN:AF-Q8N6M0-F1 DEUBIQUITINASE OTUD6B;
 263:  e6b5-A  4.1  9.1   80  1462    4   HUMAN:AF-Q96RY7-F1 INTRAFLAGELLAR TRANSPORT PROTEIN 140 HOMOLOG;
 264:  e9id-A  4.1  8.4   97  1400    4   HUMAN:AF-Q0VDD8-F5 DYNEIN HEAVY CHAIN 14, AXONEMAL;
 265:  fcqj-A  4.1  7.4   79   442   10   HUMAN:AF-Q6VUC0-F1 TRANSCRIPTION FACTOR AP-2-EPSILON;
 266:  fbkb-A  4.1  5.1  169  1400    7   HUMAN:AF-Q5CZC0-F13 FIBROUS SHEATH-INTERACTING PROTEIN 2;
 267:  e802-A  4.1  3.2   65  1015    5   HUMAN:AF-Q9BPX3-F1 CONDENSIN COMPLEX SUBUNIT 3;
 268:  e12b-A  4.1  3.7   57   583    5   HUMAN:AF-P08842-F1 STERYL-SULFATASE;
 269:  fdfx-A  4.1  4.9  147   343   10   HUMAN:AF-Q9BXJ8-F1 ION CHANNEL TACAN;
 270:  ezci-A  4.1  4.1   67   285   10   HUMAN:AF-Q9H9H4-F1 VACUOLAR PROTEIN SORTING-ASSOCIATED PROTEIN 37B;
 271:  e0n6-A  4.1  4.8   73  1220    8   HUMAN:AF-Q14562-F1 ATP-DEPENDENT RNA HELICASE DHX8;
 272:  e27w-A  4.1  9.2  101  1400    4   HUMAN:AF-Q9NYC9-F9 DYNEIN HEAVY CHAIN 9, AXONEMAL;
 273:  fbud-A  4.1  5.3   89  1048    9   HUMAN:AF-Q9H0E3-F1 HISTONE DEACETYLASE COMPLEX SUBUNIT SAP130;
 274:  e0te-A  4.1  5.1  160  1400    6   HUMAN:AF-Q5CZC0-F10 FIBROUS SHEATH-INTERACTING PROTEIN 2;
 275:  ez7q-A  4.1  6.0   92   410    3   HUMAN:AF-Q9P2E8-F1 E3 UBIQUITIN-PROTEIN LIGASE MARCHF4;
 276:  ffgr-A  4.1  5.7   91   175    5   HUMAN:AF-O60895-F1 RECEPTOR ACTIVITY-MODIFYING PROTEIN 2;
 277:  e3rf-A  4.1  6.0   82   402    7   HUMAN:AF-A6NNE9-F1 E3 UBIQUITIN-PROTEIN LIGASE MARCHF11;
 278:  e8iw-A  4.1  8.2  117  1400    3   HUMAN:AF-Q8WXX0-F14 DYNEIN HEAVY CHAIN 7, AXONEMAL;
 279:  e58d-A  4.1  7.1  151   273    5   HUMAN:AF-O95377-F1 GAP JUNCTION BETA-5 PROTEIN;
 280:  e0qk-A  4.1  5.4  111   429    5   HUMAN:AF-Q8N3F9-F1 INTEGRAL MEMBRANE PROTEIN GPR137C;
 281:  fd2h-A  4.1  8.9  151   319    5   HUMAN:AF-Q9NQN1-F1 OLFACTORY RECEPTOR 2S2;
 282:  fe9f-A  4.1  4.0  124   548    6   HUMAN:AF-P32780-F1 GENERAL TRANSCRIPTION FACTOR IIH SUBUNIT 1;
 283:  fdib-A  4.1  9.6  141   375    6   HUMAN:AF-Q99527-F1 G-PROTEIN COUPLED ESTROGEN RECEPTOR 1;
 284:  fg9m-A  4.1  3.7   55   593    7   HUMAN:AF-P51689-F1 ARYLSULFATASE D;
 285:  ezh7-A  4.1  6.8   87  1208    5   HUMAN:AF-Q86Y13-F1 E3 UBIQUITIN-PROTEIN LIGASE DZIP3;
 286:  ezmj-A  4.1 11.7  101   853   11   HUMAN:AF-Q9NSG2-F1 UNCHARACTERIZED PROTEIN C1ORF112;
 287:  e1mi-A  4.1  8.8  149   590    8   HUMAN:AF-P20309-F1 MUSCARINIC ACETYLCHOLINE RECEPTOR M3;
 288:  faa6-A  4.1  4.1  142   953    6   HUMAN:AF-Q60I27-F1 ALS2 C-TERMINAL-LIKE PROTEIN;
 289:  fbut-A  4.1  4.9  153  1400   10   HUMAN:AF-Q8N2C7-F8 PROTEIN UNC-80 HOMOLOG;
 290:  e6al-A  4.1 13.5  117   238    6   HUMAN:AF-P08962-F1 CD63 ANTIGEN;
 291:  e5ge-A  4.1  5.8   96   534    2   HUMAN:AF-Q9BUI4-F1 DNA-DIRECTED RNA POLYMERASE III SUBUNIT RPC3;
 292:  e0ps-A  4.1  5.6  116   304    5   HUMAN:AF-Q6ZTR7-F1 CBY1-INTERACTING BAR DOMAIN-CONTAINING PROTEIN 2;
 293:  e20d-A  4.1  7.5  142   398   10   HUMAN:AF-P21452-F1 SUBSTANCE-K RECEPTOR;
 294:  e05o-A  4.1  4.8  118   271    7   HUMAN:AF-Q8N2U9-F1 SOLUTE CARRIER FAMILY 66 MEMBER 2;
 295:  e63c-A  4.1 12.3  117   535    8   HUMAN:AF-P54750-F1 CALCIUM/CALMODULIN-DEPENDENT 3',5'-CYCLIC NUCLEOT
 296:  fa46-A  4.1 10.5   83   512    6   HUMAN:AF-Q16515-F1 ACID-SENSING ION CHANNEL 2;
 297:  e1xs-A  4.1  5.0   64   115   13   HUMAN:AF-A2RU14-F1 TRANSMEMBRANE PROTEIN 218;
 298:  fe9q-A  4.1  5.8  121   946    6   HUMAN:AF-P98171-F1 RHO GTPASE-ACTIVATING PROTEIN 4;
 299:  e88i-A  4.1 11.3   95   946    5   HUMAN:AF-Q96MK2-F1 RIPOR FAMILY MEMBER 3;
 300:  e2ws-A  4.0  7.6  152  1012    5   HUMAN:AF-Q9BVI0-F1 PHD FINGER PROTEIN 20;
 301:  e7xo-A  4.0 11.4  111   270    6   HUMAN:AF-Q96FV3-F1 TETRASPANIN-17;
 302:  e2xf-A  4.0  8.1  116   889    7   HUMAN:AF-O14526-F1 F-BAR DOMAIN ONLY PROTEIN 1;
 303:  fbkq-A  4.0 13.9   94   379    9   HUMAN:AF-Q86WV6-F1 STIMULATOR OF INTERFERON GENES PROTEIN;
 304:  farw-A  4.0  8.7  115   485    8   HUMAN:AF-Q96M29-F1 TEKTIN-5;
 305:  e5r5-A  4.0 10.2   97  1400   11   HUMAN:AF-Q9UPN3-F25 MICROTUBULE-ACTIN CROSS-LINKING FACTOR 1, ISOFORM
 306:  e7k3-A  4.0  3.4   65   113    5   HUMAN:AF-P61803-F1 DOLICHYL-DIPHOSPHOOLIGOSACCHARIDE--PROTEIN
 307:  e7td-A  4.0  9.3  104  1397    7   HUMAN:AF-Q8NF91-F38 NESPRIN-1;
 308:  e8b9-A  4.0 10.6   93   311    8   HUMAN:AF-Q6P2C8-F1 MEDIATOR OF RNA POLYMERASE II TRANSCRIPTION SUBUN
 309:  e69z-A  4.0 21.3   66   135    6   HUMAN:AF-Q9BTT4-F1 MEDIATOR OF RNA POLYMERASE II TRANSCRIPTION SUBUN
 310:  e65k-A  4.0  3.7   95   755    6   HUMAN:AF-Q9UJX4-F1 ANAPHASE-PROMOTING COMPLEX SUBUNIT 5;
 311:  e3tu-A  4.0  6.7   78   592    1   HUMAN:AF-Q6ZNA5-F1 FERRIC-CHELATE REDUCTASE 1;
 312:  ey95-A  4.0  5.2  109  1135    9   HUMAN:AF-Q6UVM3-F1 POTASSIUM CHANNEL SUBFAMILY T MEMBER 2;
 313:  faq8-A  4.0  6.1   74   609    8   HUMAN:AF-Q8IZC4-F1 RHOTEKIN-2;
 314:  ff7f-A  4.0  4.1   72  1720    1   HUMAN:AF-O95602-F1 DNA-DIRECTED RNA POLYMERASE I SUBUNIT RPA1;
 315:  fglu-A  4.0  6.9   94   925   10   HUMAN:AF-P10911-F1 PROTO-ONCOGENE DBL;
 316:  e3hx-A  4.0  5.4   99   950    4   HUMAN:AF-Q6VAB6-F1 KINASE SUPPRESSOR OF RAS 2;
 317:  fggd-A  4.0  3.1   59   246    8   HUMAN:AF-Q9P0N8-F1 E3 UBIQUITIN-PROTEIN LIGASE MARCHF2;
 318:  ffhn-A  4.0  8.2  130  1450    5   HUMAN:AF-Q6ZP82-F1 COILED-COIL DOMAIN-CONTAINING PROTEIN 141;
 319:  e2j9-A  4.0  3.2   87   298    6   HUMAN:AF-Q9H115-F1 BETA-SOLUBLE NSF ATTACHMENT PROTEIN;
 320:  e11s-A  4.0  8.1   92  1400    5   HUMAN:AF-Q96M86-F4 DYNEIN HEAVY CHAIN DOMAIN-CONTAINING PROTEIN 1;
 321:  fg69-A  4.0 15.7   82   288    9   HUMAN:AF-Q7L8S5-F1 OTU DOMAIN-CONTAINING PROTEIN 6A;
 322:  e395-A  4.0 15.7  108   536    8   HUMAN:AF-Q01064-F1 CALCIUM/CALMODULIN-DEPENDENT 3',5'-CYCLIC NUCLEOT
 323:  e65d-A  4.0  5.2   97   232    7   HUMAN:AF-Q9UEU0-F1 VESICLE TRANSPORT THROUGH INTERACTION WITH T-SNAR
 324:  ez6c-A  4.0  7.6   91   191    9   HUMAN:AF-Q16558-F1 CALCIUM-ACTIVATED POTASSIUM CHANNEL SUBUNIT BETA-
 325:  e09y-A  4.0  4.0  105   600    8   HUMAN:AF-Q5VW38-F1 PROTEIN GPR107;
 326:  e9w0-A  4.0  5.5  106   706    7   HUMAN:AF-O00139-F1 KINESIN-LIKE PROTEIN KIF2A;
 327:  e2hw-A  4.0  5.8   76   137    7   HUMAN:AF-P0C851-F1 PHOSPHOINOSITIDE-INTERACTING PROTEIN;
 328:  faqd-A  4.0  9.4   92  1124    9   HUMAN:AF-Q9NQW6-F1 ANILLIN;
 329:  e2xb-A  4.0  4.7   83    98    6   HUMAN:AF-P03901-F1 NADH-UBIQUINONE OXIDOREDUCTASE CHAIN 4L;
 330:  e6rw-A  4.0  9.9   98   129    3   HUMAN:AF-O15212-F1 PREFOLDIN SUBUNIT 6;
 331:  e5ej-A  4.0  9.2  115   593   10   HUMAN:AF-O00499-F1 MYC BOX-DEPENDENT-INTERACTING PROTEIN 1;
 332:  e09a-A  4.0 11.5  103   924    8   HUMAN:AF-Q96KP1-F1 EXOCYST COMPLEX COMPONENT 2;
 333:  e07v-A  4.0  4.8   92   516    4   HUMAN:AF-O43824-F1 PUTATIVE GTP-BINDING PROTEIN 6;
 334:  e5lx-A  4.0  5.9  163   763    9   HUMAN:AF-Q06481-F1 AMYLOID-LIKE PROTEIN 2;
 335:  e3i3-A  3.9  4.0  138   229   12   HUMAN:AF-Q8N8Q1-F1 CYTOCHROME B561 DOMAIN-CONTAINING PROTEIN 1;
 336:  ffb3-A  3.9  4.6  132   242    7   HUMAN:AF-Q8NBI2-F1 CYTOCHROME B ASCORBATE-DEPENDENT PROTEIN 3;
 337:  ffrm-A  3.9  3.1   53   236    4   HUMAN:AF-Q9UHV2-F1 SERTA DOMAIN-CONTAINING PROTEIN 1;
 338:  e1c4-A  3.9 16.0  100  1400    6   HUMAN:AF-P49792-F2 E3 SUMO-PROTEIN LIGASE RANBP2;
 339:  e0aj-A  3.9 18.9  104   784    6   HUMAN:AF-Q9H1K0-F1 RABENOSYN-5;
 340:  ffie-A  3.9 11.2  100   580    9   HUMAN:AF-Q9H930-F1 NUCLEAR BODY PROTEIN SP140-LIKE PROTEIN;
 341:  fcke-A  3.9  4.7   83   213    6   HUMAN:AF-Q96B77-F1 TRANSMEMBRANE PROTEIN 186;
 342:  e7n7-A  3.9  4.8   75   541    4   HUMAN:AF-Q9Y6F7-F1 TESTIS-SPECIFIC CHROMODOMAIN PROTEIN Y 2;
 343:  e7qa-A  3.9  7.7  100   253    4   HUMAN:AF-Q9Y3A2-F1 PROBABLE U3 SMALL NUCLEOLAR RNA-ASSOCIATED PROTEI
 344:  facl-A  3.9  4.7   84  1007    5   HUMAN:AF-O43424-F1 GLUTAMATE RECEPTOR IONOTROPIC, DELTA-2;
 345:  ezso-A  3.9  3.1   48   150    6   HUMAN:AF-Q8TBR4-F1 PUTATIVE STAG3-LIKE PROTEIN 4;
 346:  e8iv-A  3.9  5.0  159  1400    6   HUMAN:AF-Q99698-F1 LYSOSOMAL-TRAFFICKING REGULATOR;
 347:  fbxx-A  3.9  8.1  103   380    7   HUMAN:AF-Q6DKK2-F1 TETRATRICOPEPTIDE REPEAT PROTEIN 19, MITOCHONDRIA
 348:  e41j-A  3.9  3.1   59   320    5   HUMAN:AF-Q8WZ55-F1 BARTTIN;
 349:  fc6f-A  3.9  7.5  105   534    4   HUMAN:AF-Q5T8D3-F1 ACYL-COA-BINDING DOMAIN-CONTAINING PROTEIN 5;
 350:  fgba-A  3.9  5.8  126   368   10   HUMAN:AF-Q99961-F1 ENDOPHILIN-A2;
 351:  e065-A  3.9 11.1   98  1194    6   HUMAN:AF-O75145-F1 LIPRIN-ALPHA-3;
 352:  e3ul-A  3.9  4.8  134   314    9   HUMAN:AF-Q8NGJ1-F1 OLFACTORY RECEPTOR 4D6;
 353:  e6xv-A  3.9 10.0   90   374    6   HUMAN:AF-Q15629-F1 TRANSLOCATING CHAIN-ASSOCIATED MEMBRANE PROTEIN 1
 354:  e1li-A  3.9  5.2   73   112    1   HUMAN:AF-Q7Z4B0-F1 PUTATIVE UNCHARACTERIZED PROTEIN ENCODED BY LINC0
 355:  e9kc-A  3.9  6.0  152   519    6   HUMAN:AF-O60749-F1 SORTING NEXIN-2;
 356:  fc8t-A  3.9  8.0  140   357    6   HUMAN:AF-P47898-F1 5-HYDROXYTRYPTAMINE RECEPTOR 5A;
 357:  e6zt-A  3.9  6.0  129   343    7   HUMAN:AF-A6NFE2-F1 SINGLE-PASS MEMBRANE AND COILED-COIL DOMAIN-CONTA
 358:  e9zw-A  3.9  9.1   89   887    2   HUMAN:AF-Q9H4L5-F1 OXYSTEROL-BINDING PROTEIN-RELATED PROTEIN 3;
 359:  e2u8-A  3.9 21.0   84  1262    5   HUMAN:AF-Q9UFH2-F17 DYNEIN HEAVY CHAIN 17, AXONEMAL;
 360:  e6ic-A  3.9  6.0   86   133    2   HUMAN:AF-Q9NUG6-F1 P53 AND DNA DAMAGE-REGULATED PROTEIN 1;
 361:  e5cg-A  3.9  9.9  136   286    6   HUMAN:AF-Q53TN4-F1 PLASMA MEMBRANE ASCORBATE-DEPENDENT REDUCTASE CYB
 362:  fc6b-A  3.9  1.9   55   421   11   HUMAN:AF-Q9BPX7-F1 UPF0415 PROTEIN C7ORF25;
 363:  ffwc-A  3.9  4.1  127   379    6   HUMAN:AF-Q6ZR37-F1 PLECKSTRIN HOMOLOGY DOMAIN-CONTAINING FAMILY G ME
 364:  few6-A  3.9 15.8   98  1129    7   HUMAN:AF-Q9ULH1-F1 ARF-GAP WITH SH3 DOMAIN, ANK REPEAT AND PH DOMAIN
 365:  e3ag-A  3.9 14.5  102   773    5   HUMAN:AF-Q5T1A1-F1 DC-STAMP DOMAIN-CONTAINING PROTEIN 2;
 366:  e1ge-A  3.9  7.4   64    78    2   HUMAN:AF-A8MSI8-F1 LYR MOTIF-CONTAINING PROTEIN 9;
 367:  ffsk-A  3.9 11.6   85   485    7   HUMAN:AF-Q6AZZ1-F1 E3 UBIQUITIN-PROTEIN LIGASE TRIM68;
 368:  e0vx-A  3.9  4.3  107   201    3   HUMAN:AF-Q96EN9-F1 REQUIRED FOR EXCISION 1-B DOMAIN-CONTAINING PROTE
 369:  ezhk-A  3.9  5.2   83   764   10   HUMAN:AF-Q9BXB5-F1 OXYSTEROL-BINDING PROTEIN-RELATED PROTEIN 10;
 370:  e3x2-A  3.9  4.4  120   360    6   HUMAN:AF-O95273-F1 CYCLIN-D1-BINDING PROTEIN 1;
 371:  e134-A  3.9 15.9  109   352    8   HUMAN:AF-Q969V5-F1 MITOCHONDRIAL UBIQUITIN LIGASE ACTIVATOR OF NFKB
 372:  fd5f-A  3.9  9.5  126  1419    3   HUMAN:AF-Q68DA7-F1 FORMIN-1;
 373:  fetd-A  3.9 10.0   66   211    8   HUMAN:AF-O95816-F1 BAG FAMILY MOLECULAR CHAPERONE REGULATOR 2;
 374:  e4ad-A  3.9  7.5  100  2419    7   HUMAN:AF-P02549-F1 SPECTRIN ALPHA CHAIN, ERYTHROCYTIC 1;
 375:  fbzu-A  3.9 11.7   70   344    4   HUMAN:AF-Q96DX7-F1 TRIPARTITE MOTIF-CONTAINING PROTEIN 44;
 376:  e1vd-A  3.9 18.1  102  1400    5   HUMAN:AF-Q9NYC9-F16 DYNEIN HEAVY CHAIN 9, AXONEMAL;
 377:  fb49-A  3.9  5.2   96  1857    5   HUMAN:AF-Q2WGJ9-F1 FER-1-LIKE PROTEIN 6;
 378:  fcmp-A  3.9  5.5   54   512    7   HUMAN:AF-Q6ZN54-F1 DIFFERENTIALLY EXPRESSED IN FDCP 8 HOMOLOG;
 379:  e8ig-A  3.9 10.0   79   521    5   HUMAN:AF-Q6NUJ1-F1 PROACTIVATOR POLYPEPTIDE-LIKE 1;
 380:  e0w2-A  3.9  6.8  172  1400    2   HUMAN:AF-Q9P225-F1 DYNEIN HEAVY CHAIN 2, AXONEMAL;
 381:  ezys-A  3.9  9.9   83   505    6   HUMAN:AF-P32297-F1 NEURONAL ACETYLCHOLINE RECEPTOR SUBUNIT ALPHA-3;
 382:  e44f-A  3.9  9.3  104   580    3   HUMAN:AF-Q3MIX3-F1 UNCHARACTERIZED AARF DOMAIN-CONTAINING PROTEIN KI
 383:  e7mx-A  3.9 11.7   85   634   13   HUMAN:AF-Q9BZE4-F1 NUCLEOLAR GTP-BINDING PROTEIN 1;
 384:  fb7x-A  3.9  8.1   70   304    7   HUMAN:AF-Q9Y5J3-F1 HAIRY/ENHANCER-OF-SPLIT RELATED WITH YRPW MOTIF P
 385:  ey85-A  3.9  9.1   84   504    7   HUMAN:AF-Q7Z7B1-F1 PHOSPHATIDYLINOSITOL-GLYCAN BIOSYNTHESIS CLASS W
 386:  fe9l-A  3.9 11.3   74   392    1   HUMAN:AF-Q9Y383-F1 PUTATIVE RNA-BINDING PROTEIN LUC7-LIKE 2;
 387:  fbuc-A  3.9  4.7  129   375    9   HUMAN:AF-Q9NS67-F1 PROBABLE G-PROTEIN COUPLED RECEPTOR 27;
 388:  fg3u-A  3.9  5.7   80   453    5   HUMAN:AF-Q8WUX9-F1 CHARGED MULTIVESICULAR BODY PROTEIN 7;
 389:  ez5u-A  3.8  5.4  145   390    7   HUMAN:AF-Q9H3N8-F1 HISTAMINE H4 RECEPTOR;
 390:  ff3l-A  3.8  4.3  150  1581    7   HUMAN:AF-Q09428-F1 ATP-BINDING CASSETTE SUB-FAMILY C MEMBER 8;
 391:  e7nn-A  3.8 19.3   75   680    5   HUMAN:AF-Q96BD5-F1 PHD FINGER PROTEIN 21A;
 392:  e7tv-A  3.8  8.8  160   378    8   HUMAN:AF-Q99500-F1 SPHINGOSINE 1-PHOSPHATE RECEPTOR 3;
 393:  fa01-A  3.8  4.0   97   133    7   HUMAN:AF-Q9H2L4-F1 TRANSMEMBRANE PROTEIN 60;
 394:  fg0m-A  3.8 10.4   88   707    9   HUMAN:AF-Q9BU23-F1 LIPASE MATURATION FACTOR 2;
 395:  e2i3-A  3.8 10.0   79   222    8   HUMAN:AF-Q9BY43-F1 CHARGED MULTIVESICULAR BODY PROTEIN 4A;
 396:  e49e-A  3.8  6.9   93  1400    5   HUMAN:AF-Q9UPN3-F21 MICROTUBULE-ACTIN CROSS-LINKING FACTOR 1, ISOFORM
 397:  fcgd-A  3.8  7.0   87   299    2   HUMAN:AF-P40855-F1 PEROXISOMAL BIOGENESIS FACTOR 19;
 398:  e1ca-A  3.8  7.9  100   198    7   HUMAN:AF-Q6UXH0-F1 ANGIOPOIETIN-LIKE PROTEIN 8;
 399:  fbrl-A  3.8  9.0  142  1312   10   HUMAN:AF-Q9NYQ7-F11 CADHERIN EGF LAG SEVEN-PASS G-TYPE RECEPTOR 3;
 400:  e0l7-A  3.8  6.6  107   166    8   HUMAN:AF-Q9UDX5-F1 MITOCHONDRIAL FISSION PROCESS PROTEIN 1;
 401:  fetq-A  3.8 12.8  141  1722    3   HUMAN:AF-Q9NZ56-F1 FORMIN-2;
 402:  e81u-A  3.8  6.6  125   336   12   HUMAN:AF-Q9Y5Y5-F1 PEROXISOMAL MEMBRANE PROTEIN PEX16;
 403:  e6xu-A  3.8 12.9   83   178    4   HUMAN:AF-Q96HR3-F1 MEDIATOR OF RNA POLYMERASE II TRANSCRIPTION SUBUN
 404:  fcmq-A  3.8  5.7   91   410    5   HUMAN:AF-O15482-F1 TESTIS-SPECIFIC PROTEIN TEX28;
 405:  fegy-A  3.8  6.9   92   942   10   HUMAN:AF-Q16512-F1 SERINE/THREONINE-PROTEIN KINASE N1;
 406:  e3kz-A  3.8  3.0   57   771    7   HUMAN:AF-Q9HCN3-F1 POST-GPI ATTACHMENT TO PROTEINS FACTOR 6;
 407:  e2au-A  3.8  4.5   78   391    4   HUMAN:AF-P48048-F1 ATP-SENSITIVE INWARD RECTIFIER POTASSIUM CHANNEL
 408:  e2ve-A  3.8  4.3   85  1043   11   HUMAN:AF-O60391-F1 GLUTAMATE RECEPTOR IONOTROPIC, NMDA 3B;
 409:  fbhm-A  3.8  4.8  105   153    7   HUMAN:AF-P21145-F1 MYELIN AND LYMPHOCYTE PROTEIN;
 410:  fbvs-A  3.8  4.5   69   334    9   HUMAN:AF-Q92905-F1 COP9 SIGNALOSOME COMPLEX SUBUNIT 5;
 411:  ffg0-A  3.8 11.1   80   802    9   HUMAN:AF-Q8IZ83-F1 ALDEHYDE DEHYDROGENASE FAMILY 16 MEMBER A1;
 412:  e8h7-A  3.8  7.5   97  1400    4   HUMAN:AF-Q8NF91-F10 NESPRIN-1;
 413:  e0nv-A  3.8  5.4  146  2012    3   HUMAN:AF-Q92621-F1 NUCLEAR PORE COMPLEX PROTEIN NUP205;
 414:  e76h-A  3.8  6.7  134  2364    7   HUMAN:AF-Q01082-F1 SPECTRIN BETA CHAIN, NON-ERYTHROCYTIC 1;
 415:  e1bk-A  3.8 10.0  104  1400    8   HUMAN:AF-Q8NF91-F31 NESPRIN-1;
 416:  fa9c-A  3.8  6.1   62  1954    8   HUMAN:AF-Q8TDI0-F1 CHROMODOMAIN-HELICASE-DNA-BINDING PROTEIN 5;
 417:  fdxw-A  3.8 12.2   94  1400    4   HUMAN:AF-A4UGR9-F10 XIN ACTIN-BINDING REPEAT-CONTAINING PROTEIN 2;
 418:  fa2r-A  3.8  4.9  128  1400    5   HUMAN:AF-P21817-F16 RYANODINE RECEPTOR 1;
 419:  e72h-A  3.8  5.2   78   534    6   HUMAN:AF-Q8NF37-F1 LYSOPHOSPHATIDYLCHOLINE ACYLTRANSFERASE 1;
 420:  e43q-A  3.8 24.1  114  1400   10   HUMAN:AF-O75962-F3 TRIPLE FUNCTIONAL DOMAIN PROTEIN;
 421:  fga8-A  3.8 11.5   74  1203    3   HUMAN:AF-P29474-F1 NITRIC OXIDE SYNTHASE, ENDOTHELIAL;
 422:  e299-A  3.8  7.8   93   770    5   HUMAN:AF-P83436-F1 CONSERVED OLIGOMERIC GOLGI COMPLEX SUBUNIT 7;
 423:  e9mb-A  3.8  4.2  100   607    6   HUMAN:AF-P04843-F1 DOLICHYL-DIPHOSPHOOLIGOSACCHARIDE--PROTEIN
 424:  e7b1-A  3.8  5.6  110  1606    6   HUMAN:AF-Q70Z35-F1 PHOSPHATIDYLINOSITOL 3,4,5-TRISPHOSPHATE-DEPENDEN
 425:  fgu4-A  3.8  4.3   63   407    2   HUMAN:AF-O60858-F1 E3 UBIQUITIN-PROTEIN LIGASE TRIM13;
 426:  fg7h-A  3.8  4.8   74   404    4   HUMAN:AF-Q9NNX6-F1 CD209 ANTIGEN;
 427:  fcmu-A  3.8  8.7   90   508    3   HUMAN:AF-Q8IZP0-F1 ABL INTERACTOR 1;
 428:  e19s-A  3.8  9.9  122   725    7   HUMAN:AF-Q8IYI6-F1 EXOCYST COMPLEX COMPONENT 8;
 429:  fbuk-A  3.8  6.6   88   452    8   HUMAN:AF-Q7Z6R9-F1 TRANSCRIPTION FACTOR AP-2-DELTA;
 430:  e5zg-A  3.8  4.0   62   204    6   HUMAN:AF-Q6I9Y2-F1 THO COMPLEX SUBUNIT 7 HOMOLOG;
 431:  e3n1-A  3.8 13.9  112  1400    6   HUMAN:AF-Q14204-F17 CYTOPLASMIC DYNEIN 1 HEAVY CHAIN 1;
 432:  e2eh-A  3.8  5.7  108   967    5   HUMAN:AF-Q2KHM9-F1 PROTEIN MOONRAKER;
 433:  fgbj-A  3.8 10.1   77   399    8   HUMAN:AF-P51575-F1 P2X PURINOCEPTOR 1;
 434:  e7cu-A  3.8  5.9  157  1400    5   HUMAN:AF-O95071-F5 E3 UBIQUITIN-PROTEIN LIGASE UBR5;
 435:  e82n-A  3.8 10.8  116   418    3   HUMAN:AF-Q969V4-F1 TEKTIN-1;
 436:  e89i-A  3.8 10.9  131   658    8   HUMAN:AF-P52569-F1 CATIONIC AMINO ACID TRANSPORTER 2;
 437:  e2yr-A  3.8 11.2  142  1400   11   HUMAN:AF-Q8WXH0-F25 NESPRIN-2;
 438:  e36u-A  3.8 10.2   71  1400    4   HUMAN:AF-Q8NF91-F16 NESPRIN-1;
 439:  ffp6-A  3.8  8.4   71    78    4   HUMAN:AF-Q5TGZ0-F1 MICOS COMPLEX SUBUNIT MIC10;
 440:  fav9-A  3.8  4.3   74   725    4   HUMAN:AF-Q99661-F1 KINESIN-LIKE PROTEIN KIF2C;
 441:  e6gf-A  3.8 22.0  116  2279    3   HUMAN:AF-Q5VUA4-F1 ZINC FINGER PROTEIN 318;
 442:  fekp-A  3.8 17.2   68   672    1   HUMAN:AF-Q8NEM2-F1 SHC SH2 DOMAIN-BINDING PROTEIN 1;
 443:  fbc8-A  3.8  5.3   79   621    5   HUMAN:AF-P55199-F1 RNA POLYMERASE II ELONGATION FACTOR ELL;
 444:  fc46-A  3.8  6.7  157  1545    6   HUMAN:AF-Q92887-F1 ATP-BINDING CASSETTE SUB-FAMILY C MEMBER 2;
 445:  e2a7-A  3.8  5.2  150  1400    5   HUMAN:AF-Q03001-F1 DYSTONIN;
 446:  fc4p-A  3.8  5.6  122   234    7   HUMAN:AF-Q8IZR5-F1 CKLF-LIKE MARVEL TRANSMEMBRANE DOMAIN-CONTAINING
 447:  fdxt-A  3.8  9.7  150   481   10   HUMAN:AF-P41595-F1 5-HYDROXYTRYPTAMINE RECEPTOR 2B;
 448:  fd1o-A  3.8  8.3   86   500    6   HUMAN:AF-Q86XR8-F1 CENTROSOMAL PROTEIN OF 57 KDA;
 449:  e0v1-A  3.8  4.9   71   672   10   HUMAN:AF-Q8NCG7-F1 DIACYLGLYCEROL LIPASE-BETA;
 450:  e58q-A  3.8 14.8  113  1400    4   HUMAN:AF-Q99996-F12 A-KINASE ANCHOR PROTEIN 9;
 451:  ez0i-A  3.8  8.6  142   569    2   HUMAN:AF-Q8N370-F1 LARGE NEUTRAL AMINO ACIDS TRANSPORTER SMALL SUBUN
 452:  fdi5-A  3.8  5.7   81   199    9   HUMAN:AF-Q7LBR1-F1 CHARGED MULTIVESICULAR BODY PROTEIN 1B;
 453:  e1nz-A  3.8  8.4   65   159    3   HUMAN:AF-Q6W0C5-F1 DEVELOPMENTAL PLURIPOTENCY-ASSOCIATED PROTEIN 3;
 454:  e7u2-A  3.8  2.4   61   390    8   HUMAN:AF-Q99816-F1 TUMOR SUSCEPTIBILITY GENE 101 PROTEIN;
 455:  fchy-A  3.8 15.3  180  1503    6   HUMAN:AF-O95255-F1 ATP-BINDING CASSETTE SUB-FAMILY C MEMBER 6;
 456:  e1m4-A  3.7  6.6  124   939    7   HUMAN:AF-Q14149-F1 MORC FAMILY CW-TYPE ZINC FINGER PROTEIN 3;
 457:  e22q-A  3.7 12.2  100   893    7   HUMAN:AF-Q8IYM0-F1 PROTEIN FAM186B;
 458:  e8gu-A  3.7  5.4  101   686    4   HUMAN:AF-Q8IUC4-F1 RHOPHILIN-2;
 459:  e60h-A  3.7  5.3   90   971    7   HUMAN:AF-Q8IWR0-F1 ZINC FINGER CCCH DOMAIN-CONTAINING PROTEIN 7A;
 460:  ff4r-A  3.7  6.0  119   205    8   HUMAN:AF-A6NN92-F1 PUTATIVE GAP JUNCTION EPSILON-1 PROTEIN;
 461:  e7qt-A  3.7 21.1  115  1316    6   HUMAN:AF-Q96DT5-F17 DYNEIN HEAVY CHAIN 11, AXONEMAL;
 462:  e8vn-A  3.7 11.4   97   598   13   HUMAN:AF-Q15051-F1 IQ CALMODULIN-BINDING MOTIF-CONTAINING PROTEIN 1;
 463:  e229-A  3.7  6.2  103   257   10   HUMAN:AF-P82914-F1 28S RIBOSOMAL PROTEIN S15, MITOCHONDRIAL;
 464:  e29a-A  3.7  9.9   80   157    6   HUMAN:AF-Q9UBK9-F1 PROTEIN UXT;
 465:  e8s3-A  3.7 16.8  103  1353    6   HUMAN:AF-Q96M86-F18 DYNEIN HEAVY CHAIN DOMAIN-CONTAINING PROTEIN 1;
 466:  e068-A  3.7 15.7   82   712    9   HUMAN:AF-Q08493-F1 CAMP-SPECIFIC 3',5'-CYCLIC PHOSPHODIESTERASE 4C;
 467:  e673-A  3.7  5.8   98   397    6   HUMAN:AF-Q9HB65-F1 RNA POLYMERASE II ELONGATION FACTOR ELL3;
 468:  e4r1-A  3.7  5.0   92   590    2   HUMAN:AF-Q6UWP8-F1 SUPRABASIN;
 469:  e0ja-A  3.7  4.8   78   433    6   HUMAN:AF-B7U540-F1 INWARD RECTIFIER POTASSIUM CHANNEL 18;
 470:  e0q2-A  3.7  4.8   78   418    6   HUMAN:AF-Q9NPI9-F1 INWARD RECTIFIER POTASSIUM CHANNEL 16;
 471:  e419-A  3.7  6.4  148   393   10   HUMAN:AF-Q8TCW9-F1 PROKINETICIN RECEPTOR 1;
 472:  fdt8-A  3.7  7.7  140   334    6   HUMAN:AF-P47775-F1 G-PROTEIN COUPLED RECEPTOR 12;
 473:  e85b-A  3.7  4.5   68   631    7   HUMAN:AF-P04844-F1 DOLICHYL-DIPHOSPHOOLIGOSACCHARIDE--PROTEIN
 474:  e6hi-A  3.7  8.2  138   326    9   HUMAN:AF-P30542-F1 ADENOSINE RECEPTOR A1;
 475:  e7up-A  3.7  6.4   84   135    8   HUMAN:AF-Q9GZY1-F1 PROSTATE AND BREAST CANCER OVEREXPRESSED GENE 1 P
 476:  ezpz-A  3.7 10.3  159   485    4   HUMAN:AF-Q6XR72-F1 ZINC TRANSPORTER 10;
 477:  e90x-A  3.7  3.4   63    97    5   HUMAN:AF-Q9P0B6-F1 COILED-COIL DOMAIN-CONTAINING PROTEIN 167;
 478:  e807-A  3.7  8.1  107  1564    9   HUMAN:AF-Q6PGP7-F1 TETRATRICOPEPTIDE REPEAT PROTEIN 37;
 479:  e3jj-A  3.7 11.5   96  1400    6   HUMAN:AF-Q99996-F8 A-KINASE ANCHOR PROTEIN 9;
 480:  e8b4-A  3.7  4.7  139   427    6   HUMAN:AF-P25101-F1 ENDOTHELIN-1 RECEPTOR;
 481:  fczj-A  3.7  5.5  116  1400    8   HUMAN:AF-O60281-F1 ZINC FINGER PROTEIN 292;
 482:  faou-A  3.7 11.0   95   899    2   HUMAN:AF-G9CGD6-F1 CNK3/IPCEF1 FUSION PROTEIN;
 483:  e7wp-A  3.7  6.3  107   371   12   HUMAN:AF-P23610-F1 40-KDA HUNTINGTIN-ASSOCIATED PROTEIN;
 484:  e1di-A  3.7  4.9   71   683    8   HUMAN:AF-Q13769-F1 THO COMPLEX SUBUNIT 5 HOMOLOG;
 485:  fa7i-A  3.7 17.5   99  1400    5   HUMAN:AF-Q96JB1-F1 DYNEIN HEAVY CHAIN 8, AXONEMAL;
 486:  e915-A  3.7  6.6   82   753   12   HUMAN:AF-O75175-F1 CCR4-NOT TRANSCRIPTION COMPLEX SUBUNIT 3;
 487:  e67l-A  3.7  3.3   63    81    8   HUMAN:AF-Q8NHE4-F1 V-TYPE PROTON ATPASE SUBUNIT E 2;
 488:  e12l-A  3.7  6.6   95  1400    7   HUMAN:AF-Q9UPN3-F18 MICROTUBULE-ACTIN CROSS-LINKING FACTOR 1, ISOFORM
 489:  e7ey-A  3.7 11.1   87   224    5   HUMAN:AF-Q9H444-F1 CHARGED MULTIVESICULAR BODY PROTEIN 4B;
 490:  ezsp-A  3.7  4.8   65   589   11   HUMAN:AF-P51690-F1 ARYLSULFATASE L;
 491:  e1p1-A  3.7 13.1   88   872    5   HUMAN:AF-O43526-F1 POTASSIUM VOLTAGE-GATED CHANNEL SUBFAMILY KQT MEM
 492:  e2rt-A  3.7  9.0   90   190    9   HUMAN:AF-Q8WZA0-F1 PROTEIN LZIC;
 493:  ezy8-A  3.7  5.1   75   294   12   HUMAN:AF-Q6P047-F1 UNCHARACTERIZED PROTEIN C8ORF74;
 494:  e940-A  3.7  5.7  165  1302    7   HUMAN:AF-O95155-F1 UBIQUITIN CONJUGATION FACTOR E4 B;
 495:  e79p-A  3.7  5.7   67  1072    7   HUMAN:AF-Q96EP0-F1 E3 UBIQUITIN-PROTEIN LIGASE RNF31;
 496:  fawk-A  3.7 13.2  142  1422    8   HUMAN:AF-Q2V2M9-F1 FH1/FH2 DOMAIN-CONTAINING PROTEIN 3;
 497:  fcyd-A  3.7 16.7  100   379    8   HUMAN:AF-Q8IXS6-F1 PARALEMMIN-2;
 498:  e8lf-A  3.7  4.1  119  1297    3   HUMAN:AF-O75962-F10 TRIPLE FUNCTIONAL DOMAIN PROTEIN;
 499:  ffjm-A  3.7  6.3   97   499    8   HUMAN:AF-Q8IYK2-F1 COILED-COIL DOMAIN-CONTAINING PROTEIN 105;
 500:  e8am-A  3.7  3.7   63   447    3   HUMAN:AF-Q9Y4P3-F1 TRANSDUCIN BETA-LIKE PROTEIN 2;
 501:  faq4-A  3.7 17.2  109  1154    7   HUMAN:AF-Q96JN2-F1 COILED-COIL DOMAIN-CONTAINING PROTEIN 136;
 502:  e5i5-A  3.7  5.5   82   977    4   HUMAN:AF-Q96PE3-F1 INOSITOL POLYPHOSPHATE-4-PHOSPHATASE TYPE I A;
 503:  fc3k-A  3.7  8.8   93   809   11   HUMAN:AF-Q9NQW8-F1 CYCLIC NUCLEOTIDE-GATED CATION CHANNEL BETA-3;
 504:  e58v-A  3.7  4.3   69   432    9   HUMAN:AF-O75528-F1 TRANSCRIPTIONAL ADAPTER 3;
 505:  fah8-A  3.7  9.0   75   902    5   HUMAN:AF-B4DH59-F1 NEUROBLASTOMA BREAKPOINT FAMILY MEMBER 26;
 506:  e4ld-A  3.7  9.6   93   732    9   HUMAN:AF-O15259-F1 NEPHROCYSTIN-1;
 507:  e5sl-A  3.7  6.7   96   393    2   HUMAN:AF-Q96G75-F1 E3 UBIQUITIN-PROTEIN TRANSFERASE RMND5B;
 508:  e2as-A  3.7  6.5   68   251    9   HUMAN:AF-Q8WY22-F1 BRI3-BINDING PROTEIN;
 509:  e8z7-A  3.7  4.7   60   187    8   HUMAN:AF-Q9BQA9-F1 CYTOCHROME B-245 CHAPERONE 1;
 510:  e5k4-A  3.7  5.2  151  1400    9   HUMAN:AF-Q12802-F6 A-KINASE ANCHOR PROTEIN 13;
 511:  e7se-A  3.7 13.3   96   980    6   HUMAN:AF-Q16478-F1 GLUTAMATE RECEPTOR IONOTROPIC, KAINATE 5;
 512:  e66q-A  3.7  4.6  102  1357    5   HUMAN:AF-Q96Q06-F1 PERILIPIN-4;
 513:  e3lw-A  3.7 10.1  119   709    4   HUMAN:AF-Q14123-F1 CALCIUM/CALMODULIN-DEPENDENT 3',5'-CYCLIC NUCLEOT
 514:  e2zq-A  3.7  6.3   88  1113    6   HUMAN:AF-Q8IX03-F1 PROTEIN KIBRA;
 515:  fd3s-A  3.7  8.3   97   280   11   HUMAN:AF-Q9H160-F1 INHIBITOR OF GROWTH PROTEIN 2;
 516:  e369-A  3.7  6.4  158  1213    8   HUMAN:AF-Q12802-F9 A-KINASE ANCHOR PROTEIN 13;
 517:  e5gy-A  3.7  6.5  100  1318    4   HUMAN:AF-Q6P2S7-F1 PUTATIVE TETRATRICOPEPTIDE REPEAT PROTEIN 41;
 518:  e7vd-A  3.7  7.7   88   132    6   HUMAN:AF-Q5T4T1-F1 TRANSMEMBRANE PROTEIN 170B;
 519:  e5im-A  3.7 10.4  108  1192    8   HUMAN:AF-Q6AWC2-F1 PROTEIN WWC2;
 520:  e5ff-A  3.7  6.3  119   779    8   HUMAN:AF-Q9Y2J4-F1 ANGIOMOTIN-LIKE PROTEIN 2;
 521:  e70w-A  3.7 10.1   92   704    3   HUMAN:AF-Q96EF0-F1 MYOTUBULARIN-RELATED PROTEIN 8;
 522:  ezct-A  3.7 12.4  105   777    6   HUMAN:AF-Q9NXL2-F1 RHO GUANINE NUCLEOTIDE EXCHANGE FACTOR 38;
 523:  e4xe-A  3.7  8.9  137  1400    7   HUMAN:AF-Q92736-F12 RYANODINE RECEPTOR 2;
 524:  ffg8-A  3.7  6.7   75  1166    5   HUMAN:AF-Q8TF40-F1 FOLLICULIN-INTERACTING PROTEIN 1;
 525:  fc61-A  3.7  4.5   68   443    6   HUMAN:AF-Q9H095-F1 DYNEIN REGULATORY COMPLEX PROTEIN 9;
 526:  fg3f-A  3.7  3.0   59   590    8   HUMAN:AF-P54793-F1 ARYLSULFATASE F;
 527:  e734-A  3.7  3.1   59   586    5   HUMAN:AF-P15311-F1 EZRIN;
 528:  e4xt-A  3.7  5.3  133   847    8   HUMAN:AF-P42226-F1 SIGNAL TRANSDUCER AND ACTIVATOR OF TRANSCRIPTION
 529:  fciu-A  3.6  5.6  127   400    7   HUMAN:AF-P35462-F1 D(3) DOPAMINE RECEPTOR;
 530:  feem-A  3.6  5.0  140   471    6   HUMAN:AF-P28223-F1 5-HYDROXYTRYPTAMINE RECEPTOR 2A;
 531:  fffl-A  3.6  5.0  138   460    8   HUMAN:AF-P11229-F1 MUSCARINIC ACETYLCHOLINE RECEPTOR M1;
 532:  ffje-A  3.6  7.1  145   791    9   HUMAN:AF-Q8WXE1-F1 ATR-INTERACTING PROTEIN;
 533:  fgls-A  3.6  5.1   71   310    8   HUMAN:AF-O00487-F1 26S PROTEASOME NON-ATPASE REGULATORY SUBUNIT 14;
 534:  e2xn-A  3.6 16.8   77   571    9   HUMAN:AF-P0CG20-F1 PROLINE-RICH PROTEIN 35;
 535:  e8re-A  3.6  6.0  136   333    7   HUMAN:AF-P48146-F1 NEUROPEPTIDES B/W RECEPTOR TYPE 2;
 536:  fe8k-A  3.6  3.9   61    77    8   HUMAN:AF-Q9UHA2-F1 SS18-LIKE PROTEIN 2;
 537:  e53g-A  3.6  3.2   74   819   12   HUMAN:AF-Q8N1F7-F1 NUCLEAR PORE COMPLEX PROTEIN NUP93;
 538:  fdnn-A  3.6  6.3  121  1519    7   HUMAN:AF-Q8TER5-F1 RHO GUANINE NUCLEOTIDE EXCHANGE FACTOR 40;
 539:  e5cv-A  3.6  5.4  125   355    6   HUMAN:AF-P51685-F1 C-C CHEMOKINE RECEPTOR TYPE 8;
 540:  e2ny-A  3.6 15.4  112  1017    3   HUMAN:AF-A8MW92-F1 PHD FINGER PROTEIN 20-LIKE PROTEIN 1;
 541:  fci5-A  3.6  5.0  131   326    6   HUMAN:AF-Q8NGB2-F1 OLFACTORY RECEPTOR 4C5;
 542:  e1bx-A  3.6  8.6   80   260    3   HUMAN:AF-Q96BQ5-F1 COILED-COIL DOMAIN-CONTAINING PROTEIN 127;
 543:  fav8-A  3.6  8.9   98   949    7   HUMAN:AF-Q9H8L6-F1 MULTIMERIN-2;
 544:  e4fa-A  3.6  6.6   96   159    5   HUMAN:AF-O14521-F1 SUCCINATE DEHYDROGENASE  CYTOCHROME B
 545:  fapv-A  3.6  4.7   90   911    8   HUMAN:AF-Q92953-F1 POTASSIUM VOLTAGE-GATED CHANNEL SUBFAMILY B MEMBE
 546:  e585-A  3.6  9.6  114  1400    7   HUMAN:AF-Q8TDJ6-F9 DMX-LIKE PROTEIN 2;
 547:  ffh8-A  3.6  5.9   86   506    2   HUMAN:AF-A6NEE1-F1 PLECKSTRIN HOMOLOGY DOMAIN-CONTAINING FAMILY D ME
 548:  e106-A  3.6  9.1   86   305    9   HUMAN:AF-Q7Z412-F1 PEROXISOME ASSEMBLY PROTEIN 26;
 549:  e81w-A  3.6  8.7  144   701    6   HUMAN:AF-Q9Y3L3-F1 SH3 DOMAIN-BINDING PROTEIN 1;
 550:  e5ps-A  3.6  9.5  150   315    5   HUMAN:AF-Q96R72-F1 OLFACTORY RECEPTOR 4K3;
 551:  fepf-A  3.6  6.8   73   134    3   HUMAN:AF-Q9NQP4-F1 PREFOLDIN SUBUNIT 4;
 552:  e3as-A  3.6 15.0   70   173    4   HUMAN:AF-Q9Y543-F1 TRANSCRIPTION FACTOR HES-2;
 553:  fgou-A  3.6 12.9   88  1066    6   HUMAN:AF-Q96S38-F1 RIBOSOMAL PROTEIN S6 KINASE DELTA-1;
 554:  e5gp-A  3.6 10.9   99   837   12   HUMAN:AF-Q92830-F1 HISTONE ACETYLTRANSFERASE KAT2A;
 555:  feao-A  3.6 12.5   99  1838    7   HUMAN:AF-O15031-F1 PLEXIN-B2;
 556:  e58z-A  3.6 13.7   72   216    8   HUMAN:AF-Q8IV31-F1 TRANSMEMBRANE PROTEIN 139;
 557:  e8f4-A  3.6  6.1  132   510    6   HUMAN:AF-P49257-F1 PROTEIN ERGIC-53;
 558:  e9aa-A  3.6  5.2   79   393    8   HUMAN:AF-Q92806-F1 G PROTEIN-ACTIVATED INWARD RECTIFIER POTASSIUM CH
 559:  ez72-A  3.6 10.9   94   374    6   HUMAN:AF-Q9BYU1-F1 PRE-B-CELL LEUKEMIA TRANSCRIPTION FACTOR 4;
 560:  fe6b-A  3.6  3.7   80   153    4   HUMAN:AF-Q9UJ94-F1 PUTATIVE UNCHARACTERIZED PROTEIN ENCODED BY LINC0
 561:  e8z1-A  3.6 12.0   98   975    5   HUMAN:AF-Q6ZMZ3-F1 NESPRIN-3;
 562:  e9m7-A  3.6 10.9   69  1893    9   HUMAN:AF-Q96SN8-F1 CDK5 REGULATORY SUBUNIT-ASSOCIATED PROTEIN 2;
 563:  feno-A  3.6  5.9  135   695   11   HUMAN:AF-P23945-F1 FOLLICLE-STIMULATING HORMONE RECEPTOR;
 564:  fftx-A  3.6  8.2   95  1943   12   HUMAN:AF-Q5T5P2-F1 SICKLE TAIL PROTEIN HOMOLOG;
 565:  e80d-A  3.6  7.6  132   204   11   HUMAN:AF-Q96MC5-F1 BMERB DOMAIN-CONTAINING PROTEIN 1;
 566:  ezjf-A  3.6  5.5   80  1346   13   HUMAN:AF-Q70CQ2-F12 UBIQUITIN CARBOXYL-TERMINAL HYDROLASE 34;
 567:  e256-A  3.6  4.9   53    83    9   HUMAN:AF-Q96HG1-F1 SMALL INTEGRAL MEMBRANE PROTEIN 10;
 568:  e8rw-A  3.6  3.1   93   573    3   HUMAN:AF-Q5TGP6-F1 MAESTRO HEAT-LIKE REPEAT-CONTAINING PROTEIN FAMIL
 569:  e1b9-A  3.6 14.9   72   462    8   HUMAN:AF-Q16649-F1 NUCLEAR FACTOR INTERLEUKIN-3-REGULATED PROTEIN;
 570:  e8wc-A  3.6  6.3   68   329    6   HUMAN:AF-Q9NUV9-F1 GTPASE IMAP FAMILY MEMBER 4;
 571:  ezga-A  3.6  4.5   89   108    6   HUMAN:AF-O75347-F1 TUBULIN-SPECIFIC CHAPERONE A;
 572:  e1mu-A  3.6  8.2  125   250    5   HUMAN:AF-O95249-F1 GOLGI SNAP RECEPTOR COMPLEX MEMBER 1;
 573:  fdv9-A  3.6  4.1   59   647    7   HUMAN:AF-Q8NI60-F1 ATYPICAL KINASE COQ8A, MITOCHONDRIAL;
 574:  fcp5-A  3.6  4.5   81   575   10   HUMAN:AF-Q8IV77-F1 CYCLIC NUCLEOTIDE-GATED CATION CHANNEL ALPHA-4;
 575:  e4kd-A  3.6  5.2   85   508    8   HUMAN:AF-Q16851-F1 UTP--GLUCOSE-1-PHOSPHATE URIDYLYLTRANSFERASE;
 576:  e44z-A  3.6  5.6  127   281   12   HUMAN:AF-A1L3X0-F1 ELONGATION OF VERY LONG CHAIN FATTY ACIDS PROTEIN
 577:  feyr-A  3.6  5.3  137   363    8   HUMAN:AF-P50052-F1 TYPE-2 ANGIOTENSIN II RECEPTOR;
 578:  e61t-A  3.6  4.6  126  1522    8   HUMAN:AF-O15085-F1 RHO GUANINE NUCLEOTIDE EXCHANGE FACTOR 11;
 579:  e7zj-A  3.6 12.0  122  1100    9   HUMAN:AF-O95466-F1 FORMIN-LIKE PROTEIN 1;
 580:  e59a-A  3.6  4.3  121   348   13   HUMAN:AF-P47883-F1 PUTATIVE OLFACTORY RECEPTOR 3A4;
 581:  e5yo-A  3.6  9.2   91   555    9   HUMAN:AF-Q12912-F1 INOSITOL 1,4,5-TRIPHOSPHATE RECEPTOR ASSOCIATED 2
 582:  e3cc-A  3.6  6.9  165   449    8   HUMAN:AF-Q6PP77-F1 XK-RELATED PROTEIN 2;
 583:  e3rs-A  3.6 20.5  114  1400    6   HUMAN:AF-Q5CZC0-F16 FIBROUS SHEATH-INTERACTING PROTEIN 2;
 584:  ezxs-A  3.6 12.1  118   197    6   HUMAN:AF-Q8N8D7-F1 SODIUM/POTASSIUM-TRANSPORTING ATPASE SUBUNIT
 585:  fbv3-A  3.6  6.1   80   603    4   HUMAN:AF-P0CW18-F1 SERINE PROTEASE 56;
 586:  fd8t-A  3.6  4.9   96  1910    8   HUMAN:AF-Q7Z2Z1-F1 TRESLIN;
 587:  ff5x-A  3.6  8.9   78   183    5   HUMAN:AF-Q5J8M3-F1 ER MEMBRANE PROTEIN COMPLEX SUBUNIT 4;
 588:  ey9d-A  3.6  4.3   76   296    5   HUMAN:AF-P49069-F1 CALCIUM SIGNAL-MODULATING CYCLOPHILIN LIGAND;
 589:  e27t-A  3.6 13.6  105  1301    9   HUMAN:AF-Q14571-F8 INOSITOL 1,4,5-TRISPHOSPHATE RECEPTOR TYPE 2;
 590:  e9kl-A  3.6  5.5  133   355    5   HUMAN:AF-P46091-F1 G-PROTEIN COUPLED RECEPTOR 1;
 591:  e9tf-A  3.6  9.9   94   925    7   HUMAN:AF-O60308-F1 CENTROSOMAL PROTEIN OF 104 KDA;
 592:  e9h8-A  3.6  6.9   83   242    4   HUMAN:AF-A6NFD8-F1 HAIRY AND ENHANCER OF SPLIT-RELATED PROTEIN HELT;
 593:  e93i-A  3.6 12.3   80  1670    9   HUMAN:AF-Q9UK61-F1 PROTEIN TASOR;
 594:  e8xp-A  3.6  3.9   63   329    2   HUMAN:AF-Q9Y5K5-F1 UBIQUITIN CARBOXYL-TERMINAL HYDROLASE ISOZYME L5;
 595:  e9wv-A  3.6 16.6   68   509    4   HUMAN:AF-P12081-F1 HISTIDINE--TRNA LIGASE, CYTOPLASMIC;
 596:  fb3p-A  3.6  7.5   97   171    9   HUMAN:AF-Q5JX69-F1 PROTEIN FAM209B;
 597:  fg80-A  3.6  4.8  141   522    6   HUMAN:AF-Q13596-F1 SORTING NEXIN-1;
 598:  fg5z-A  3.6  4.8   84   982    7   HUMAN:AF-Q13191-F1 E3 UBIQUITIN-PROTEIN LIGASE CBL-B;
 599:  fa8q-A  3.6  9.1   85   468    4   HUMAN:AF-P30532-F1 NEURONAL ACETYLCHOLINE RECEPTOR SUBUNIT ALPHA-5;
 600:  e6f0-A  3.6  6.9   92   153    9   HUMAN:AF-A0A6I8PU40-F1 TAURINE UP-REGULATED 1;
 601:  fbx1-A  3.6  9.9   83   510    6   HUMAN:AF-P49961-F1 ECTONUCLEOSIDE TRIPHOSPHATE DIPHOSPHOHYDROLASE 1;
 602:  e5i2-A  3.6  6.0   73   102    5   HUMAN:AF-Q9HD87-F1 PUTATIVE UNCHARACTERIZED PROTEIN C6ORF50;
 603:  feli-A  3.5  8.7   99   385    4   HUMAN:AF-A0A286YF58-F1 TRANSMEMBRANE PROTEIN 271;
 604:  e6ur-A  3.5  6.5  131   384    7   HUMAN:AF-P25929-F1 NEUROPEPTIDE Y RECEPTOR TYPE 1;
 605:  e0y1-A  3.5  5.3  134  1400    6   HUMAN:AF-Q5T4S7-F17 E3 UBIQUITIN-PROTEIN LIGASE UBR4;
 606:  ezuh-A  3.5  6.6  140   413    8   HUMAN:AF-Q6ZMB5-F1 TRANSMEMBRANE PROTEIN 184A;
 607:  fga3-A  3.5  9.4  140   277    6   HUMAN:AF-P60201-F1 MYELIN PROTEOLIPID PROTEIN;
 608:  e07j-A  3.5  3.4  114  1400    4   HUMAN:AF-Q5VST9-F29 OBSCURIN;
 609:  e2ic-A  3.5 17.5  108  2036   12   HUMAN:AF-Q6GYQ0-F1 RAL GTPASE-ACTIVATING PROTEIN SUBUNIT ALPHA-1;
 610:  fdgq-A  3.5  8.8   94   380    7   HUMAN:AF-Q9UGC7-F1 PEPTIDE CHAIN RELEASE FACTOR 1-LIKE, MITOCHONDRIA
 611:  fa1v-A  3.5 16.8  113   740    5   HUMAN:AF-Q15027-F1 ARF-GAP WITH COILED-COIL, ANK REPEAT AND PH DOMAI
 612:  fg4s-A  3.5  3.3   90   472    7   HUMAN:AF-P09913-F1 INTERFERON-INDUCED PROTEIN WITH TETRATRICOPEPTIDE
 613:  e2h6-A  3.5  4.7  116   462    3   HUMAN:AF-Q5H9L4-F1 TRANSCRIPTION INITIATION FACTOR TFIID SUBUNIT 7-L
 614:  fern-A  3.5 17.1  110   318    7   HUMAN:AF-Q9BVV2-F1 FIBRONECTIN TYPE III DOMAIN-CONTAINING PROTEIN 11
 615:  fezt-A  3.5  6.5   92   196    8   HUMAN:AF-Q9HD42-F1 CHARGED MULTIVESICULAR BODY PROTEIN 1A;
 616:  e4fh-A  3.5  3.1  100   195    3   HUMAN:AF-Q6P4D5-F1 PABIR FAMILY MEMBER 1;
 617:  e3we-A  3.5 11.1   76  1400    8   HUMAN:AF-O60673-F8 DNA POLYMERASE ZETA CATALYTIC SUBUNIT;
 618:  e6ix-A  3.5 10.6  153   330    7   HUMAN:AF-Q8TDU6-F1 G-PROTEIN COUPLED BILE ACID RECEPTOR 1;
 619:  e5w3-A  3.5  8.6   87  1400    3   HUMAN:AF-Q8TE73-F10 DYNEIN HEAVY CHAIN 5, AXONEMAL;
 620:  e26c-A  3.5  6.1   96   189   10   HUMAN:AF-O14683-F1 TUMOR PROTEIN P53-INDUCIBLE PROTEIN 11;
 621:  ff2z-A  3.5  5.9   61   153   15   HUMAN:AF-P60568-F1 INTERLEUKIN-2;
 622:  fci1-A  3.5  6.4   85   755    6   HUMAN:AF-O43312-F1 PROTEIN MTSS 1;
 623:  faht-A  3.5 11.1   95  1015    3   HUMAN:AF-Q92932-F1 RECEPTOR-TYPE TYROSINE-PROTEIN PHOSPHATASE N2;
 624:  e3sq-A  3.5 15.3  105   937    6   HUMAN:AF-Q01973-F1 INACTIVE TYROSINE-PROTEIN KINASE TRANSMEMBRANE RE
 625:  fbyj-A  3.5 22.6  102  1227    6   HUMAN:AF-Q9P225-F17 DYNEIN HEAVY CHAIN 2, AXONEMAL;
 626:  e0gq-A  3.5  3.7   67   151   15   HUMAN:AF-P62277-F1 40S RIBOSOMAL PROTEIN S13;
 627:  e8q3-A  3.5  9.5  132   881    4   HUMAN:AF-Q68EM7-F1 RHO GTPASE-ACTIVATING PROTEIN 17;
 628:  fe36-A  3.5  8.5   83   697   10   HUMAN:AF-O43167-F1 ZINC FINGER AND BTB DOMAIN-CONTAINING PROTEIN 24;
 629:  fal7-A  3.5  4.8  142   311    8   HUMAN:AF-Q9NWW5-F1 CEROID-LIPOFUSCINOSIS NEURONAL PROTEIN 6;
 630:  e09v-A  3.5  7.7  101   384    3   HUMAN:AF-Q9NZN9-F1 ARYL-HYDROCARBON-INTERACTING PROTEIN-LIKE 1;
 631:  faya-A  3.5  4.3   83  1390   10   HUMAN:AF-O14802-F1 DNA-DIRECTED RNA POLYMERASE III SUBUNIT RPC1;
 632:  ffq1-A  3.5  6.7   93   490    8   HUMAN:AF-Q9BXF9-F1 TEKTIN-3;
 633:  e8z4-A  3.5  4.5   74   530    8   HUMAN:AF-Q9C0I9-F1 LEUCINE-RICH REPEAT-CONTAINING PROTEIN 27;
 634:  fdgj-A  3.5 20.0   99  1042    4   HUMAN:AF-P42285-F1 EXOSOME RNA HELICASE MTR4;
 635:  e5y4-A  3.5  7.6  102  1400    6   HUMAN:AF-Q8WXH0-F7 NESPRIN-2;
 636:  fa8u-A  3.5  4.9  124   780   10   HUMAN:AF-Q6ZMI0-F1 PROTEIN PHOSPHATASE 1 REGULATORY SUBUNIT 21;
 637:  ezws-A  3.5  4.9  141   677    7   HUMAN:AF-Q6UWJ1-F1 TRANSMEMBRANE AND COILED-COIL DOMAIN-CONTAINING P
 638:  e0dr-A  3.5  5.3  139   404    6   HUMAN:AF-P51810-F1 G-PROTEIN COUPLED RECEPTOR 143;
 639:  e9qf-A  3.5  7.0  134   572    8   HUMAN:AF-P25100-F1 ALPHA-1D ADRENERGIC RECEPTOR;
 640:  e5re-A  3.5  5.6   79   579   10   HUMAN:AF-Q9H2S1-F1 SMALL CONDUCTANCE CALCIUM-ACTIVATED POTASSIUM CHA
 641:  e0qq-A  3.5  4.3   64    79    9   HUMAN:AF-P61165-F1 TRANSMEMBRANE PROTEIN 258;
 642:  fb4k-A  3.5  6.9   96   706   10   HUMAN:AF-Q5T197-F1 E3 UBIQUITIN-PROTEIN LIGASE DCST1;
 643:  e5bf-A  3.5  6.9   84  1486    4   HUMAN:AF-O14529-F1 HOMEOBOX PROTEIN CUT-LIKE 2;
 644:  e26n-A  3.5  4.6   82  1400    5   HUMAN:AF-P11532-F9 DYSTROPHIN;
 645:  fcx5-A  3.5  4.9   69   950    7   HUMAN:AF-Q9BXW6-F1 OXYSTEROL-BINDING PROTEIN-RELATED PROTEIN 1;
 646:  e8br-A  3.5  5.0  116  2320    3   HUMAN:AF-Q9NSI6-F1 BROMODOMAIN AND WD REPEAT-CONTAINING PROTEIN 1;
 647:  ffcq-A  3.5 13.1   62  1050    3   HUMAN:AF-O15164-F1 TRANSCRIPTION INTERMEDIARY FACTOR 1-ALPHA;
 648:  e203-A  3.5 11.0   92  1400    3   HUMAN:AF-Q8WXH0-F18 NESPRIN-2;
 649:  e8o2-A  3.5  5.3  133   836    4   HUMAN:AF-Q5T1N1-F1 PROTEIN AKNAD1;
 650:  feht-A  3.5  4.4   76   219    8   HUMAN:AF-Q9NZZ3-F1 CHARGED MULTIVESICULAR BODY PROTEIN 5;
 651:  e22t-A  3.5  7.0  137   335    4   HUMAN:AF-Q9H2F9-F1 COILED-COIL DOMAIN-CONTAINING PROTEIN 68;
 652:  e5nm-A  3.5  5.9   62   346    6   HUMAN:AF-Q9H0I2-F1 ENKURIN DOMAIN-CONTAINING PROTEIN 1;
 653:  fcvr-A  3.5  3.3   62   562    5   HUMAN:AF-Q5FYA8-F1 ARYLSULFATASE H;
 654:  fdnk-A  3.5 12.1   95  1896   11   HUMAN:AF-Q9UIW2-F1 PLEXIN-A1;
 655:  e8ta-A  3.5 11.3  107   512    6   HUMAN:AF-P47895-F1 ALDEHYDE DEHYDROGENASE FAMILY 1 MEMBER A3;
 656:  e23e-A  3.5  6.2  107   622    8   HUMAN:AF-O15287-F1 FANCONI ANEMIA GROUP G PROTEIN;
 657:  fa3m-A  3.5 11.9   83   763    4   HUMAN:AF-Q7Z2D5-F1 2-LYSOPHOSPHATIDATE PHOSPHATASE PLPPR4;
 658:  e1ht-A  3.5  9.3  102  2303    5   HUMAN:AF-O95996-F1 ADENOMATOUS POLYPOSIS COLI PROTEIN 2;
 659:  ezyj-A  3.5 16.0  121   578   12   HUMAN:AF-Q6IC98-F1 GRAM DOMAIN-CONTAINING PROTEIN 4;
 660:  e5ni-A  3.5  7.5   97  1844    4   HUMAN:AF-Q96QE3-F1 ATPASE FAMILY AAA DOMAIN-CONTAINING PROTEIN 5;
 661:  fgua-A  3.5  6.2  129   333   11   HUMAN:AF-Q49SQ1-F1 PROBABLE G-PROTEIN COUPLED RECEPTOR 33;
 662:  e789-A  3.5  8.9   73   872    7   HUMAN:AF-Q5T655-F1 CILIA- AND FLAGELLA-ASSOCIATED PROTEIN 58;
 663:  e8ll-A  3.5  7.8  121   750   13   HUMAN:AF-Q17RM4-F1 COILED-COIL DOMAIN-CONTAINING PROTEIN 142;
 664:  e3iq-A  3.5  9.5  140  1400    4   HUMAN:AF-P21817-F13 RYANODINE RECEPTOR 1;
 665:  e1l1-A  3.5  7.1   89   757    9   HUMAN:AF-Q14003-F1 POTASSIUM VOLTAGE-GATED CHANNEL SUBFAMILY C MEMBE
 666:  fd2t-A  3.5  8.3  139  1400    9   HUMAN:AF-Q96M86-F1 DYNEIN HEAVY CHAIN DOMAIN-CONTAINING PROTEIN 1;
 667:  ez2h-A  3.5  4.9  129   395    8   HUMAN:AF-Q9Y5Y4-F1 PROSTAGLANDIN D2 RECEPTOR 2;
 668:  e5ry-A  3.5  6.6  136   410    7   HUMAN:AF-O95665-F1 NEUROTENSIN RECEPTOR TYPE 2;
 669:  e9q4-A  3.5 11.4   64   471    3   HUMAN:AF-Q6B0B8-F1 TIGGER TRANSPOSABLE ELEMENT-DERIVED PROTEIN 3;
 670:  fgjc-A  3.5  8.8   87  1690    8   HUMAN:AF-Q9HCJ0-F1 TRINUCLEOTIDE REPEAT-CONTAINING GENE 6C PROTEIN;
 671:  fcb7-A  3.5  6.1   97   364    9   HUMAN:AF-Q96A29-F1 GDP-FUCOSE TRANSPORTER 1;
 672:  e2gb-A  3.5 10.5   85   548   11   HUMAN:AF-P50990-F1 T-COMPLEX PROTEIN 1 SUBUNIT THETA;
 673:  e914-A  3.5  7.2  105   633    3   HUMAN:AF-Q86YP4-F1 TRANSCRIPTIONAL REPRESSOR P66-ALPHA;
 674:  e44s-A  3.5  5.9  113  1821    5   HUMAN:AF-Q8WWQ0-F1 PH-INTERACTING PROTEIN;
 675:  e0b1-A  3.5  4.7   96   153    3   HUMAN:AF-Q13021-F1 MAL-LIKE PROTEIN;
 676:  e3g0-A  3.5  6.2  133  1343    8   HUMAN:AF-Q2M1P5-F1 KINESIN-LIKE PROTEIN KIF7;
 677:  e23q-A  3.5  6.9  140   283    8   HUMAN:AF-P08034-F1 GAP JUNCTION BETA-1 PROTEIN;
 678:  e0p2-A  3.5 10.2   70   290    7   HUMAN:AF-Q969X5-F1 ENDOPLASMIC RETICULUM-GOLGI INTERMEDIATE COMPARTM
 679:  e46w-A  3.5  5.5  132   364    5   HUMAN:AF-Q92633-F1 LYSOPHOSPHATIDIC ACID RECEPTOR 1;
 680:  ezmp-A  3.5  6.8  100  1119    8   HUMAN:AF-Q08828-F1 ADENYLATE CYCLASE TYPE 1;
 681:  e5xi-A  3.5  6.4   60    96    7   HUMAN:AF-L0R819-F1 ASNSD1 UPSTREAM OPEN READING FRAME PROTEIN;
 682:  ffiw-A  3.4  4.4  127   445   10   HUMAN:AF-Q9Y5N1-F1 HISTAMINE H3 RECEPTOR;
 683:  e4iq-A  3.4  5.3  137   458   10   HUMAN:AF-P28335-F1 5-HYDROXYTRYPTAMINE RECEPTOR 2C;
 684:  ey8n-A  3.4  6.0   89   575    7   HUMAN:AF-O95817-F1 BAG FAMILY MOLECULAR CHAPERONE REGULATOR 3;
 685:  ez2n-A  3.4 16.2   80   693   11   HUMAN:AF-Q49AG3-F1 ZINC FINGER BED DOMAIN-CONTAINING PROTEIN 5;
 686:  fc1w-A  3.4  5.5  127   350    9   HUMAN:AF-P21462-F1 FMET-LEU-PHE RECEPTOR;
 687:  e3uw-A  3.4  5.1  129   522    9   HUMAN:AF-Q9Y5X5-F1 NEUROPEPTIDE FF RECEPTOR 2;
 688:  fewy-A  3.4  3.6   58    61    7   HUMAN:AF-P31358-F1 CAMPATH-1 ANTIGEN;
 689:  fckc-A  3.4  7.1  128  1070    5   HUMAN:AF-O15063-F1 GRANULE ASSOCIATED RAC AND RHOG EFFECTOR PROTEIN
 690:  fd5k-A  3.4  3.6   57   123    7   HUMAN:AF-P42766-F1 60S RIBOSOMAL PROTEIN L35;
 691:  fgfp-A  3.4  8.4  111   454    7   HUMAN:AF-O95897-F1 NOELIN-2;
 692:  ff23-A  3.4 17.6  103   388    8   HUMAN:AF-Q99726-F1 ZINC TRANSPORTER 3;
 693:  e5rv-A  3.4  7.2  120   951    3   HUMAN:AF-Q9NRU3-F1 METAL TRANSPORTER CNNM1;
 694:  fali-A  3.4  6.1  127   466    8   HUMAN:AF-P08172-F1 MUSCARINIC ACETYLCHOLINE RECEPTOR M2;
 695:  e25u-A  3.4  4.1   58   188    7   HUMAN:AF-Q14442-F1 PHOSPHATIDYLINOSITOL N-ACETYLGLUCOSAMINYLTRANSFER
 696:  fg9z-A  3.4  4.8  138   384    7   HUMAN:AF-Q9GZN0-F1 PROBABLE G-PROTEIN COUPLED RECEPTOR 88;
 697:  ez0v-A  3.4  8.1  168  1012   11   HUMAN:AF-Q5T1B0-F1 AXONEMAL DYNEIN LIGHT CHAIN DOMAIN-CONTAINING PRO
 698:  e6gl-A  3.4  4.6   82   491    4   HUMAN:AF-Q8N720-F1 ZINC FINGER PROTEIN 655;
 699:  e5r0-A  3.4  6.6   82   200    4   HUMAN:AF-Q9BUN5-F1 COILED-COIL DOMAIN-CONTAINING PROTEIN 28B;
 700:  e898-A  3.4 13.3  118   357    3   HUMAN:AF-P30533-F1 ALPHA-2-MACROGLOBULIN RECEPTOR-ASSOCIATED PROTEIN
 701:  ez6q-A  3.4  7.5  102   108   10   HUMAN:AF-A0A087WTH1-F1 TRANSMEMBRANE PROTEIN 265;
 702:  e2dz-A  3.4  5.7   91   664    8   HUMAN:AF-Q8NEU8-F1 DCC-INTERACTING PROTEIN 13-BETA;
 703:  e3hb-A  3.4  4.7  112   588    6   HUMAN:AF-Q16538-F1 PROBABLE G-PROTEIN COUPLED RECEPTOR 162;
 704:  e6db-A  3.4  5.9   78   445    3   HUMAN:AF-P48050-F1 INWARD RECTIFIER POTASSIUM CHANNEL 4;
 705:  fby6-A  3.4  3.6  128   520    9   HUMAN:AF-P35368-F1 ALPHA-1B ADRENERGIC RECEPTOR;
 706:  e1sq-A  3.4  6.2  164  1361    5   HUMAN:AF-Q6ZSZ5-F1 RHO GUANINE NUCLEOTIDE EXCHANGE FACTOR 18;
 707:  fft3-A  3.4  5.9  124   380    7   HUMAN:AF-P41145-F1 KAPPA-TYPE OPIOID RECEPTOR;
 708:  e2by-A  3.4  5.5  151   507    9   HUMAN:AF-Q9Y6M5-F1 ZINC TRANSPORTER 1;
 709:  fbm3-A  3.4  6.3  105   351    8   HUMAN:AF-Q5W0B7-F1 TRANSMEMBRANE PROTEIN 236;
 710:  fdra-A  3.4  4.7   79   915    3   HUMAN:AF-Q9NYF5-F1 PROTEIN FAM13B;
 711:  e1q2-A  3.4  4.1   71   957    3   HUMAN:AF-O15083-F1 ERC PROTEIN 2;
 712:  e0kk-A  3.4 11.8   79   718    8   HUMAN:AF-Q6T4P5-F1 PHOSPHOLIPID PHOSPHATASE-RELATED PROTEIN TYPE 3;
 713:  fb5x-A  3.4 10.4  114   631    9   HUMAN:AF-P17405-F1 SPHINGOMYELIN PHOSPHODIESTERASE;
 714:  e4cc-A  3.4  5.8  127  1400   11   HUMAN:AF-Q96M86-F15 DYNEIN HEAVY CHAIN DOMAIN-CONTAINING PROTEIN 1;
 715:  e3pf-A  3.4  5.7  113   656    7   HUMAN:AF-Q9BW27-F1 NUCLEAR PORE COMPLEX PROTEIN NUP85;
 716:  fd4d-A  3.4  3.2   63   115   11   HUMAN:AF-P03897-F1 NADH-UBIQUINONE OXIDOREDUCTASE CHAIN 3;
 717:  ff6i-A  3.4  8.6   84   558    6   HUMAN:AF-Q8N4S9-F1 MARVEL DOMAIN-CONTAINING PROTEIN 2;
 718:  e3zg-A  3.4 10.2  153   803    3   HUMAN:AF-Q8TDW0-F1 VOLUME-REGULATED ANION CHANNEL SUBUNIT LRRC8C;
 719:  fakc-A  3.4  6.5   56   160    5   HUMAN:AF-Q8WVJ9-F1 TWIST-RELATED PROTEIN 2;
 720:  e2yn-A  3.4 12.8   88   631    1   HUMAN:AF-Q9ULX5-F1 RING FINGER PROTEIN 112;
 721:  e4fe-A  3.4  9.2   91   902    5   HUMAN:AF-P48058-F1 GLUTAMATE RECEPTOR 4;
 722:  e3jq-A  3.4  7.5   97   729    7   HUMAN:AF-Q92560-F1 UBIQUITIN CARBOXYL-TERMINAL HYDROLASE BAP1;
 723:  e4h0-A  3.4  7.3  136  2351    7   HUMAN:AF-A6NE01-F1 PROTEIN FAM186A;
 724:  fdig-A  3.4  8.7  111   210    9   HUMAN:AF-Q86W47-F1 CALCIUM-ACTIVATED POTASSIUM CHANNEL SUBUNIT BETA-
 725:  e3re-A  3.4  5.2   71   220    6   HUMAN:AF-Q9BY27-F1 PROTEIN DGCR6L;
 726:  ffe7-A  3.4  9.3  147   357   12   HUMAN:AF-Q7Z5H4-F1 VOMERONASAL TYPE-1 RECEPTOR 5;
 727:  e651-A  3.4  7.0  104   222    8   HUMAN:AF-Q9Y3E7-F1 CHARGED MULTIVESICULAR BODY PROTEIN 3;
 728:  fdon-A  3.4  5.2   79   423    6   HUMAN:AF-P48051-F1 G PROTEIN-ACTIVATED INWARD RECTIFIER POTASSIUM CH
 729:  e8xb-A  3.4  4.3  133   435    7   HUMAN:AF-A6NNN8-F1 PUTATIVE SODIUM-COUPLED NEUTRAL AMINO ACID TRANSP
 730:  fgd9-A  3.4 30.6  101  1505    4   HUMAN:AF-P39880-F1 HOMEOBOX PROTEIN CUT-LIKE 1;
 731:  e34i-A  3.4 14.2   88   437    8   HUMAN:AF-Q6NW40-F1 RGM DOMAIN FAMILY MEMBER B;
 732:  ff6y-A  3.4  7.0  124  1400    6   HUMAN:AF-O60229-F1 KALIRIN;
 733:  e3mg-A  3.4  8.3   91   320    4   HUMAN:AF-Q1HG44-F1 DUAL OXIDASE MATURATION FACTOR 2;
 734:  e8b3-A  3.4  7.3   73   259    8   HUMAN:AF-Q9NZ43-F1 VESICLE TRANSPORT PROTEIN USE1;
 735:  e0v3-A  3.4  3.9   70   520    3   HUMAN:AF-Q5JU67-F1 CILIA- AND FLAGELLA-ASSOCIATED PROTEIN 157;
 736:  fcox-A  3.4  4.8   86   872    2   HUMAN:AF-O43525-F1 POTASSIUM VOLTAGE-GATED CHANNEL SUBFAMILY KQT MEM
 737:  e0a0-A  3.4  5.2  136   344   10   HUMAN:AF-P43657-F1 LYSOPHOSPHATIDIC ACID RECEPTOR 6;
 738:  fdr9-A  3.4 17.2   91   949    4   HUMAN:AF-Q6EKJ0-F1 GENERAL TRANSCRIPTION FACTOR II-I REPEAT DOMAIN-C
 739:  ffv4-A  3.4  6.0   79   832   11   HUMAN:AF-Q8NBJ9-F1 SID1 TRANSMEMBRANE FAMILY MEMBER 2;
 740:  e08e-A  3.4 14.2  129   253    6   HUMAN:AF-O60637-F1 TETRASPANIN-3;
 741:  fb7e-A  3.4  9.7  111  1076    9   HUMAN:AF-Q05469-F1 HORMONE-SENSITIVE LIPASE;
 742:  e6sw-A  3.4 13.7   99   689    8   HUMAN:AF-Q9HB58-F1 SP110 NUCLEAR BODY PROTEIN;
 743:  e3iy-A  3.4  9.6  112   399   12   HUMAN:AF-O60478-F1 INTEGRAL MEMBRANE PROTEIN GPR137B;
 744:  e8z3-A  3.4 18.9   82   709    6   HUMAN:AF-Q14444-F1 CAPRIN-1;
 745:  e04n-A  3.4  7.3  117   557    8   HUMAN:AF-Q9Y4X5-F1 E3 UBIQUITIN-PROTEIN LIGASE ARIH1;
 746:  e42k-A  3.4  3.0   63    92   13   HUMAN:AF-P01148-F1 PROGONADOLIBERIN-1;
 747:  e330-A  3.4  9.6  100   796    4   HUMAN:AF-Q96QK1-F1 VACUOLAR PROTEIN SORTING-ASSOCIATED PROTEIN 35;
 748:  e9op-A  3.4  4.6   53   347    6   HUMAN:AF-Q6UWU4-F1 BOMBESIN RECEPTOR-ACTIVATED PROTEIN C6ORF89;
 749:  fd47-A  3.4  9.0  119  1099   11   HUMAN:AF-O60721-F1 SODIUM/POTASSIUM/CALCIUM EXCHANGER 1;
 750:  e0yy-A  3.4  6.6  136   677    7   HUMAN:AF-Q96RD6-F1 PANNEXIN-2;
 751:  e3tp-A  3.4  4.5   69   534    3   HUMAN:AF-P13674-F1 PROLYL 4-HYDROXYLASE SUBUNIT ALPHA-1;
 752:  e9p4-A  3.4 14.5  138  1082    3   HUMAN:AF-Q8IX01-F1 SURP AND G-PATCH DOMAIN-CONTAINING PROTEIN 2;
 753:  ezq0-A  3.4  6.5  150  1067    9   HUMAN:AF-Q8TDZ2-F1 -MONOOXYGENASE MICAL1;
 754:  e65r-A  3.4  9.4  109   766    5   HUMAN:AF-Q9UKI8-F1 SERINE/THREONINE-PROTEIN KINASE TOUSLED-LIKE 1;
 755:  ff43-A  3.4 12.8   76   596    3   HUMAN:AF-Q96AX1-F1 VACUOLAR PROTEIN SORTING-ASSOCIATED PROTEIN 33A;
 756:  e32g-A  3.4  6.5  128   479    9   HUMAN:AF-P08173-F1 MUSCARINIC ACETYLCHOLINE RECEPTOR M4;
 757:  ffmc-A  3.4 17.3   85   561    9   HUMAN:AF-Q96SK2-F1 TRANSMEMBRANE PROTEIN 209;
 758:  e7i8-A  3.4  3.9   77   367    6   HUMAN:AF-Q9Y295-F1 DEVELOPMENTALLY-REGULATED GTP-BINDING PROTEIN 1;
 759:  fg6i-A  3.4  5.0  105   404    7   HUMAN:AF-Q9Y5X3-F1 SORTING NEXIN-5;
 760:  e1im-A  3.4 11.8   87   233    3   HUMAN:AF-Q96CF2-F1 CHARGED MULTIVESICULAR BODY PROTEIN 4C;
 761:  ffco-A  3.4  9.1  111   792    9   HUMAN:AF-Q6NUQ1-F1 RAD50-INTERACTING PROTEIN 1;
 762:  e70h-A  3.4  4.2   98   217    8   HUMAN:AF-Q96AJ9-F1 VESICLE TRANSPORT THROUGH INTERACTION WITH T-SNAR
 763:  fgjs-A  3.4 12.6  100   275    7   HUMAN:AF-A0PK05-F1 TRANSMEMBRANE PROTEIN 72;
 764:  e003-A  3.4  6.4  127   750    7   HUMAN:AF-P42224-F1 SIGNAL TRANSDUCER AND ACTIVATOR OF TRANSCRIPTION
 765:  e6ho-A  3.3  3.5   97  2671   11   HUMAN:AF-Q92616-F1 EIF-2-ALPHA KINASE ACTIVATOR GCN1;
 766:  fa74-A  3.3  4.3  129   398    3   HUMAN:AF-Q969F8-F1 KISS-1 RECEPTOR;
 767:  e53d-A  3.3  3.9  119   352    8   HUMAN:AF-P61073-F1 C-X-C CHEMOKINE RECEPTOR TYPE 4;
 768:  fbbx-A  3.3  4.5   71   202    7   HUMAN:AF-Q6ZSR6-F1 PUTATIVE UNCHARACTERIZED PROTEIN FLJ45256;
 769:  ezid-A  3.3  7.1   85  1048    6   HUMAN:AF-Q9NYI0-F1 PH AND SEC7 DOMAIN-CONTAINING PROTEIN 3;
 770:  e3gz-A  3.3  5.0   81   364    5   HUMAN:AF-P55039-F1 DEVELOPMENTALLY-REGULATED GTP-BINDING PROTEIN 2;
 771:  ezox-A  3.3 13.2   96   432   10   HUMAN:AF-Q8IUD6-F1 E3 UBIQUITIN-PROTEIN LIGASE RNF135;
 772:  e2xk-A  3.3  4.6   99  1400    8   HUMAN:AF-Q9HCU4-F5 CADHERIN EGF LAG SEVEN-PASS G-TYPE RECEPTOR 2;
 773:  e0lg-A  3.3  8.4  111   185    4   HUMAN:AF-Q9UNL2-F1 TRANSLOCON-ASSOCIATED PROTEIN SUBUNIT GAMMA;
 774:  e761-A  3.3 11.7   76   727    9   HUMAN:AF-P43304-F1 GLYCEROL-3-PHOSPHATE DEHYDROGENASE, MITOCHONDRIAL
 775:  fb8r-A  3.3  6.0  142  1400    6   HUMAN:AF-Q9UPN3-F1 MICROTUBULE-ACTIN CROSS-LINKING FACTOR 1, ISOFORM
 776:  e32a-A  3.3  6.2   77   215    8   HUMAN:AF-Q587I9-F1 VESICLE TRANSPORT PROTEIN SFT2C;
 777:  e2zp-A  3.3 13.4  105  1242    9   HUMAN:AF-A8K8P3-F1 PROTEIN SFI1 HOMOLOG;
 778:  fa2a-A  3.3  8.3  115  1060    7   HUMAN:AF-Q9P2N5-F1 RNA-BINDING PROTEIN 27;
 779:  fep8-A  3.3  2.8   55   428    7   HUMAN:AF-Q86YG4-F1 5'-NUCLEOTIDASE DOMAIN-CONTAINING PROTEIN 4;
 780:  fg9c-A  3.3 11.7   73   546    8   HUMAN:AF-Q9H211-F1 DNA REPLICATION FACTOR CDT1;
 781:  e745-A  3.3  5.6   92   485    9   HUMAN:AF-O76064-F1 E3 UBIQUITIN-PROTEIN LIGASE RNF8;
 782:  facw-A  3.3  8.8  128  1127    6   HUMAN:AF-Q6IMN6-F1 CAPRIN-2;
 783:  e3xp-A  3.3  8.9   73   170    5   HUMAN:AF-Q9H773-F1 DCTP PYROPHOSPHATASE 1;
 784:  e56k-A  3.3 23.6   67   478    9   HUMAN:AF-Q9UNN4-F1 TFIIA-ALPHA AND BETA-LIKE FACTOR;
 785:  fgwz-A  3.3  4.6   89  1185    8   HUMAN:AF-Q6IE37-F1 OVOSTATIN HOMOLOG 1;
 786:  e6a7-A  3.3  6.5  113   800    5   HUMAN:AF-Q8WTT2-F1 NUCLEOLAR COMPLEX PROTEIN 3 HOMOLOG;
 787:  e5zy-A  3.3  5.1  144   523    7   HUMAN:AF-Q9C0H2-F1 PROTEIN TWEETY HOMOLOG 3;
 788:  e4zu-A  3.3  8.6   82   568   11   HUMAN:AF-Q4AC99-F1 PROBABLE INACTIVE 1-AMINOCYCLOPROPANE-1-CARBOXYLA
 789:  fg2i-A  3.3  6.7  148   444   12   HUMAN:AF-Q96EX2-F1 RING FINGER AND TRANSMEMBRANE DOMAIN-CONTAINING P
 790:  fg5o-A  3.3  9.3   89   122    6   HUMAN:AF-O60925-F1 PREFOLDIN SUBUNIT 1;
 791:  ferv-A  3.3  4.2   70   223    1   HUMAN:AF-O00233-F1 26S PROTEASOME NON-ATPASE REGULATORY SUBUNIT 9;
 792:  fd7z-A  3.3  8.0  131   740    5   HUMAN:AF-O94868-F1 F-BAR AND DOUBLE SH3 DOMAINS PROTEIN 2;
 793:  ey88-A  3.3  6.1  118   475    5   HUMAN:AF-Q01518-F1 ADENYLYL CYCLASE-ASSOCIATED PROTEIN 1;
 794:  e19p-A  3.3  4.8  138   240    5   HUMAN:AF-Q53RY4-F1 KERATINOCYTE-ASSOCIATED PROTEIN 3;
 795:  fbn3-A  3.3  9.5  105   197    9   HUMAN:AF-P61758-F1 PREFOLDIN SUBUNIT 3;
 796:  fez8-A  3.3  8.9  114   627    4   HUMAN:AF-Q9UK73-F1 PROTEIN FEM-1 HOMOLOG B;
 797:  fa4t-A  3.3  5.0   78   139   10   HUMAN:AF-H0YL14-F1 TRANSMEMBRANE PROTEIN 250;
 798:  e4g3-A  3.3  5.7  131  2567    6   HUMAN:AF-Q8IUG5-F1 UNCONVENTIONAL MYOSIN-XVIIIB;
 799:  e6zq-A  3.3  8.6  167  1218    7   HUMAN:AF-Q4VNC0-F1 PROBABLE CATION-TRANSPORTING ATPASE 13A5;
 800:  e5c4-A  3.3  5.2  109   963    5   HUMAN:AF-Q96HW7-F1 INTEGRATOR COMPLEX SUBUNIT 4;
 801:  e0t3-A  3.3  6.8  128   453    5   HUMAN:AF-O43194-F1 G-PROTEIN COUPLED RECEPTOR 39;
 802:  e23o-A  3.3  8.7  144   370   11   HUMAN:AF-P49683-F1 PROLACTIN-RELEASING PEPTIDE RECEPTOR;
 803:  e8gg-A  3.3  4.6   99   236    7   HUMAN:AF-Q9UNK0-F1 SYNTAXIN-8;
 804:  e2v9-A  3.3 15.5  111   695    6   HUMAN:AF-P49418-F1 AMPHIPHYSIN;
 805:  e1zf-A  3.3 12.0   79  1389    8   HUMAN:AF-Q9BXT5-F8 TESTIS-EXPRESSED PROTEIN 15;
 806:  e36x-A  3.3  4.6  114   221    1   HUMAN:AF-Q9UK41-F1 VACUOLAR PROTEIN SORTING-ASSOCIATED PROTEIN 28 HO
 807:  e25t-A  3.3  5.4  147  1308    5   HUMAN:AF-Q86UK5-F1 LIMBIN;
 808:  e2jq-A  3.3  6.9   94   118    5   HUMAN:AF-A8MU93-F1 UNCHARACTERIZED PROTEIN C17ORF100;
 809:  fgt3-A  3.3  3.7  108   255    6   HUMAN:AF-P62258-F1 14-3-3 PROTEIN EPSILON;
 810:  e2oo-A  3.3  5.9  128   364    9   HUMAN:AF-P35346-F1 SOMATOSTATIN RECEPTOR TYPE 5;
 811:  e3zi-A  3.3 14.5  124   402   10   HUMAN:AF-Q9H1Y3-F1 OPSIN-3;
 812:  fe59-A  3.3  7.8   92   142    5   HUMAN:AF-Q9NPD7-F1 NEURITIN;
 813:  ffnl-A  3.3  5.4   93   494    6   HUMAN:AF-Q9H3M0-F1 POTASSIUM VOLTAGE-GATED CHANNEL SUBFAMILY F MEMBE
 814:  e00m-A  3.3  5.2   90   342    9   HUMAN:AF-Q5VZI3-F1 TRANSMEMBRANE PROTEIN 268;
 815:  fbr2-A  3.3 12.7  138  1068   10   HUMAN:AF-Q86T65-F1 DISHEVELED-ASSOCIATED ACTIVATOR OF MORPHOGENESIS
 816:  e9eo-A  3.3 10.4  121   535    8   HUMAN:AF-P51649-F1 SUCCINATE-SEMIALDEHYDE DEHYDROGENASE, MITOCHONDRI
 817:  e2x7-A  3.3  3.5   63   106    8   HUMAN:AF-Q9BW72-F1 HIG1 DOMAIN FAMILY MEMBER 2A, MITOCHONDRIAL;
 818:  e1d5-A  3.3  4.3   85   450    4   HUMAN:AF-Q9GZZ6-F1 NEURONAL ACETYLCHOLINE RECEPTOR SUBUNIT ALPHA-10;
 819:  e42p-A  3.3  6.2   99  1184    5   HUMAN:AF-A6NCI4-F1 VON WILLEBRAND FACTOR A DOMAIN-CONTAINING PROTEIN
 820:  e3yu-A  3.3 20.5  110   620    4   HUMAN:AF-O43663-F1 PROTEIN REGULATOR OF CYTOKINESIS 1;
 821:  ff22-A  3.3  4.8   83   520    5   HUMAN:AF-Q86TZ1-F1 TETRATRICOPEPTIDE REPEAT PROTEIN 6;
 822:  e2nf-A  3.3  6.2   93   235    5   HUMAN:AF-Q9Y691-F1 CALCIUM-ACTIVATED POTASSIUM CHANNEL SUBUNIT BETA-
 823:  fgvb-A  3.3  5.9  162  1822    9   HUMAN:AF-Q9C093-F1 SPERM FLAGELLAR PROTEIN 2;
 824:  e1rs-A  3.3  6.8   80   552    9   HUMAN:AF-Q8WTV0-F1 SCAVENGER RECEPTOR CLASS B MEMBER 1;
 825:  e2e5-A  3.3  5.7   77   405    8   HUMAN:AF-Q1RMZ1-F1 S-ADENOSYLMETHIONINE SENSOR UPSTREAM OF MTORC1;
 826:  e6gc-A  3.3  9.8  105   264    5   HUMAN:AF-Q9H607-F1 OCCLUDIN/ELL DOMAIN-CONTAINING PROTEIN 1;
 827:  e2hk-A  3.3 12.2   68   614   10   HUMAN:AF-Q13772-F1 NUCLEAR RECEPTOR COACTIVATOR 4;
 828:  e1zc-A  3.3 10.6  119  1129    8   HUMAN:AF-Q92900-F1 REGULATOR OF NONSENSE TRANSCRIPTS 1;
 829:  fgq4-A  3.3  4.3   83   745   10   HUMAN:AF-Q13617-F1 CULLIN-2;
 830:  fe7k-A  3.3  8.2  109   430    8   HUMAN:AF-Q9UIF3-F1 TEKTIN-2;
 831:  e6c3-A  3.3  5.1   77   141   10   HUMAN:AF-Q69YW2-F1 PROTEIN STUM HOMOLOG;
 832:  e8id-A  3.3  4.8   76   411    5   HUMAN:AF-Q96ER9-F1 MITOCHONDRIAL POTASSIUM CHANNEL;
 833:  e2d7-A  3.3  5.3  131   297    6   HUMAN:AF-Q01718-F1 ADRENOCORTICOTROPIC HORMONE RECEPTOR;
 834:  ffy4-A  3.3  4.5   62    95    8   HUMAN:AF-Q9H0Q3-F1 FXYD DOMAIN-CONTAINING ION TRANSPORT REGULATOR 6;
 835:  fayg-A  3.3 21.8  109  2627    8   HUMAN:AF-Q99973-F1 TELOMERASE PROTEIN COMPONENT 1;
 836:  e1fd-A  3.3 13.1   86   946    6   HUMAN:AF-Q9Y5W7-F1 SORTING NEXIN-14;
 837:  fcix-A  3.3  3.4   55   132    2   HUMAN:AF-A6NNB3-F1 INTERFERON-INDUCED TRANSMEMBRANE PROTEIN 5;
 838:  e49v-A  3.3  4.1   69  1400    4   HUMAN:AF-Q9UPN3-F29 MICROTUBULE-ACTIN CROSS-LINKING FACTOR 1, ISOFORM
 839:  e2az-A  3.3  9.6  115  1400   11   HUMAN:AF-Q5VT06-F3 CENTROSOME-ASSOCIATED PROTEIN 350;
 840:  ez18-A  3.3  4.8  104   412    8   HUMAN:AF-Q14318-F1 PEPTIDYL-PROLYL CIS-TRANS ISOMERASE FKBP8;
 841:  e7id-A  3.3  6.1  107   479    5   HUMAN:AF-Q9UGM1-F1 NEURONAL ACETYLCHOLINE RECEPTOR SUBUNIT ALPHA-9;
 842:  e39f-A  3.3  6.1   77  1024    5   HUMAN:AF-A5PKW4-F1 PH AND SEC7 DOMAIN-CONTAINING PROTEIN 1;
 843:  e37b-A  3.3  6.0   89   538    6   HUMAN:AF-Q8TC71-F1 MITOCHONDRIA-EATING PROTEIN;
 844:  e5s9-A  3.3  6.7  136   478   10   HUMAN:AF-Q9UHM6-F1 MELANOPSIN;
 845:  fagy-A  3.3 15.8   94   396    6   HUMAN:AF-Q7LC44-F1 ACTIVITY-REGULATED CYTOSKELETON-ASSOCIATED PROTEI
 846:  fg45-A  3.3  4.0  123   332    6   HUMAN:AF-P29275-F1 ADENOSINE RECEPTOR A2B;
 847:  e66s-A  3.2  4.0  123   318    3   HUMAN:AF-P0DMS8-F1 ADENOSINE RECEPTOR A3;
 848:  e5hi-A  3.2  3.7  125   532    8   HUMAN:AF-P08912-F1 MUSCARINIC ACETYLCHOLINE RECEPTOR M5;
 849:  e9cg-A  3.2  4.9   61   217    8   HUMAN:AF-Q9HAV7-F1 GRPE PROTEIN HOMOLOG 1, MITOCHONDRIAL;
 850:  e00j-A  3.2  8.4  119   640    6   HUMAN:AF-Q96PP9-F1 GUANYLATE-BINDING PROTEIN 4;
 851:  e5ae-A  3.2  6.8   97   682    6   HUMAN:AF-Q5VTQ0-F1 TETRATRICOPEPTIDE REPEAT PROTEIN 39B;
 852:  e2kz-A  3.2  4.5  126   686   10   HUMAN:AF-Q6UX68-F1 XK-RELATED PROTEIN 5;
 853:  fe68-A  3.2  5.1   51   736    6   HUMAN:AF-Q6PJT7-F1 ZINC FINGER CCCH DOMAIN-CONTAINING PROTEIN 14;
 854:  famr-A  3.2  4.4   78   715    3   HUMAN:AF-P20592-F1 INTERFERON-INDUCED GTP-BINDING PROTEIN MX2;
 855:  fat9-A  3.2  5.1  123   470   10   HUMAN:AF-Q8NI99-F1 ANGIOPOIETIN-RELATED PROTEIN 6;
 856:  e9za-A  3.2  4.9   63   594   14   HUMAN:AF-O00567-F1 NUCLEOLAR PROTEIN 56;
 857:  e1z7-A  3.2  7.2   79   450    6   HUMAN:AF-Q92754-F1 TRANSCRIPTION FACTOR AP-2 GAMMA;
 858:  e1g9-A  3.2  7.1  101   170   11   HUMAN:AF-A0A494BZU4-F1 TRANSMEMBRANE PROTEIN 217;
 859:  fa73-A  3.2  6.0  125   339    7   HUMAN:AF-Q96RJ0-F1 TRACE AMINE-ASSOCIATED RECEPTOR 1;
 860:  e25o-A  3.2  6.6  146  1400    7   HUMAN:AF-Q9UPN3-F5 MICROTUBULE-ACTIN CROSS-LINKING FACTOR 1, ISOFORM
 861:  e65l-A  3.2  5.8   72   376    8   HUMAN:AF-P52655-F1 TRANSCRIPTION INITIATION FACTOR IIA SUBUNIT 1;
 862:  e505-A  3.2  5.2   94   927    6   HUMAN:AF-P57103-F1 SODIUM/CALCIUM EXCHANGER 3;
 863:  e6uz-A  3.2  6.8   66   381    9   HUMAN:AF-Q9UBC1-F1 NF-KAPPA-B INHIBITOR-LIKE PROTEIN 1;
 864:  fbnc-A  3.2  6.6  127  1648    7   HUMAN:AF-Q15058-F1 KINESIN-LIKE PROTEIN KIF14;
 865:  e2th-A  3.2 10.4   64   591    3   HUMAN:AF-Q96MW7-F1 TIGGER TRANSPOSABLE ELEMENT-DERIVED PROTEIN 1;
 866:  fe71-A  3.2  4.3  127  1400    6   HUMAN:AF-Q9NYC9-F6 DYNEIN HEAVY CHAIN 9, AXONEMAL;
 867:  e185-A  3.2 11.2  129  1234   12   HUMAN:AF-Q01970-F1 1-PHOSPHATIDYLINOSITOL 4,5-BISPHOSPHATE PHOSPHODI
 868:  e5ye-A  3.2  5.7  126   369    9   HUMAN:AF-P30874-F1 SOMATOSTATIN RECEPTOR TYPE 2;
 869:  e9ip-A  3.2  5.2   70   315    6   HUMAN:AF-Q8TF65-F1 PDZ DOMAIN-CONTAINING PROTEIN GIPC2;
 870:  fcil-A  3.2  6.0   75   549    3   HUMAN:AF-Q9Y6S9-F1 RIBOSOMAL PROTEIN S6 KINASE-LIKE 1;
 871:  e0zc-A  3.2  7.8   62    90    8   HUMAN:AF-Q6IPR1-F1 ELECTRON TRANSFER FLAVOPROTEIN REGULATORY FACTOR
 872:  fe9w-A  3.2  7.7  102  1223    4   HUMAN:AF-Q6ZS17-F1 RHO FAMILY-INTERACTING CELL POLARIZATION REGULATO
 873:  e87g-A  3.2  5.0  161  1369    6   HUMAN:AF-O15013-F1 RHO GUANINE NUCLEOTIDE EXCHANGE FACTOR 10;
 874:  e6bb-A  3.2  3.9   68   211    1   HUMAN:AF-Q969X0-F1 RILP-LIKE PROTEIN 2;
 875:  ff0g-A  3.2  6.8   75   529    8   HUMAN:AF-Q15822-F1 NEURONAL ACETYLCHOLINE RECEPTOR SUBUNIT ALPHA-2;
 876:  e61o-A  3.2  8.5   99  2539    4   HUMAN:AF-Q68DK2-F1 ZINC FINGER FYVE DOMAIN-CONTAINING PROTEIN 26;
 877:  e752-A  3.2  5.2   79   558    9   HUMAN:AF-P06744-F1 GLUCOSE-6-PHOSPHATE ISOMERASE;
 878:  e5vt-A  3.2  5.4  126   390    8   HUMAN:AF-P28222-F1 5-HYDROXYTRYPTAMINE RECEPTOR 1B;
 879:  e11c-A  3.2  5.7  118   697    7   HUMAN:AF-Q9H0V1-F1 TRANSMEMBRANE PROTEIN 168;
 880:  e8h1-A  3.2  5.5  132   368    9   HUMAN:AF-P49682-F1 C-X-C CHEMOKINE RECEPTOR TYPE 3;
 881:  e988-A  3.2  4.2  105   255    8   HUMAN:AF-O43752-F1 SYNTAXIN-6;
 882:  fbzp-A  3.2  8.8   72   381    7   HUMAN:AF-P07988-F1 PULMONARY SURFACTANT-ASSOCIATED PROTEIN B;
 883:  e5ca-A  3.2  5.7  114   169   10   HUMAN:AF-Q8IZ96-F1 CKLF-LIKE MARVEL TRANSMEMBRANE DOMAIN-CONTAINING
 884:  e4ok-A  3.2 10.6   84   575   12   HUMAN:AF-P22001-F1 POTASSIUM VOLTAGE-GATED CHANNEL SUBFAMILY A MEMBE
 885:  fcvy-A  3.2  5.0   76   555    8   HUMAN:AF-Q96S52-F1 GPI TRANSAMIDASE COMPONENT PIG-S;
 886:  fdnj-A  3.2  7.8   80   385    4   HUMAN:AF-Q9NXX6-F1 NON-STRUCTURAL MAINTENANCE OF CHROMOSOMES ELEMENT
 887:  e7xl-A  3.2  7.7  107  1400    9   HUMAN:AF-Q13315-F5 SERINE-PROTEIN KINASE ATM;
 888:  fbv4-A  3.2  5.6  107   643    2   HUMAN:AF-Q8TC92-F1 ECTO-NOX DISULFIDE-THIOL EXCHANGER 1;
 889:  e60w-A  3.2  7.7  115   610    2   HUMAN:AF-Q16206-F1 ECTO-NOX DISULFIDE-THIOL EXCHANGER 2;
 890:  fd9z-A  3.2 14.0   91   564   10   HUMAN:AF-Q9HA77-F1 PROBABLE CYSTEINE--TRNA LIGASE, MITOCHONDRIAL;
 891:  fcs9-A  3.2  3.4   66   524    5   HUMAN:AF-Q8TAA9-F1 VANG-LIKE PROTEIN 1;
 892:  e09p-A  3.2  4.3   95   157    7   HUMAN:AF-P54849-F1 EPITHELIAL MEMBRANE PROTEIN 1;
 893:  fcw1-A  3.2  8.1   69   604   17   HUMAN:AF-Q06455-F1 PROTEIN CBFA2T1;
 894:  ezoj-A  3.2 13.9  129   904    5   HUMAN:AF-Q008S8-F1 EPITHELIAL CELL-TRANSFORMING SEQUENCE 2 ONCOGENE-
 895:  e3xz-A  3.2  9.8   71   465    4   HUMAN:AF-P56159-F1 GDNF FAMILY RECEPTOR ALPHA-1;
 896:  e3q7-A  3.2  8.7  108  1288    8   HUMAN:AF-Q8TF17-F1 SH3 DOMAIN AND TETRATRICOPEPTIDE REPEAT-CONTAININ
 897:  fguj-A  3.2  8.0  143  1099    9   HUMAN:AF-O43295-F1 SLIT-ROBO RHO GTPASE-ACTIVATING PROTEIN 3;
 898:  e27g-A  3.2 10.2   77   154    8   HUMAN:AF-Q99471-F1 PREFOLDIN SUBUNIT 5;
 899:  e0cm-A  3.2  7.4  109  1400   11   HUMAN:AF-Q8IYW2-F1 CILIA- AND FLAGELLA-ASSOCIATED PROTEIN 46;
 900:  fco2-A  3.2  8.1  100   889    4   HUMAN:AF-Q9UL51-F1 POTASSIUM/SODIUM HYPERPOLARIZATION-ACTIVATED CYCL
 901:  e01a-A  3.2  4.3   95   941   12   HUMAN:AF-A5D8W1-F1 CILIA- AND FLAGELLA-ASSOCIATED PROTEIN 69;
 902:  faj9-A  3.2  6.1  118   212    5   HUMAN:AF-Q9BW66-F1 CYCLIN-DEPENDENT KINASE 2-INTERACTING PROTEIN;
 903:  e6bp-A  3.2  3.0   52   507   12   HUMAN:AF-Q13064-F1 PROBABLE E3 UBIQUITIN-PROTEIN LIGASE MAKORIN-3;
 904:  ff0e-A  3.2  4.3  134   541    8   HUMAN:AF-Q5T9L3-F1 PROTEIN WNTLESS HOMOLOG;
 905:  fa5n-A  3.2  4.2  121   422    9   HUMAN:AF-Q99705-F1 MELANIN-CONCENTRATING HORMONE RECEPTOR 1;
 906:  e4ev-A  3.2  7.6   82   585    4   HUMAN:AF-Q8NE31-F1 PROTEIN FAM13C;
 907:  fg96-A  3.2  9.3  113   766   11   HUMAN:AF-Q9NP78-F1 ATP-BINDING CASSETTE SUB-FAMILY B MEMBER 9;
 908:  ffc9-A  3.2  6.6  139   239    6   HUMAN:AF-Q9UL46-F1 PROTEASOME ACTIVATOR COMPLEX SUBUNIT 2;
 909:  e063-A  3.2 17.7   75   491    8   HUMAN:AF-O75449-F1 KATANIN P60 ATPASE-CONTAINING SUBUNIT A1;
 910:  e2l5-A  3.2  9.1  134  1121    7   HUMAN:AF-Q6IQ23-F1 PLECKSTRIN HOMOLOGY DOMAIN-CONTAINING FAMILY A ME
 911:  fcos-A  3.2  4.5   76   778    9   HUMAN:AF-Q15057-F1 ARF-GAP WITH COILED-COIL, ANK REPEAT AND PH DOMAI
 912:  e39x-A  3.2  5.5   66   235    6   HUMAN:AF-Q2WGJ8-F1 TRANSMEMBRANE PROTEIN 249;
 913:  feh3-A  3.2  4.4  102  1236    6   HUMAN:AF-Q12791-F1 CALCIUM-ACTIVATED POTASSIUM CHANNEL SUBUNIT ALPHA
 914:  fbo2-A  3.2  5.1  148   785    8   HUMAN:AF-Q9H9E3-F1 CONSERVED OLIGOMERIC GOLGI COMPLEX SUBUNIT 4;
 915:  e2bv-A  3.2  5.0  124   323    8   HUMAN:AF-Q8NGN1-F1 OLFACTORY RECEPTOR 6T1;
 916:  e32r-A  3.2  9.8   89   986    7   HUMAN:AF-Q92974-F1 RHO GUANINE NUCLEOTIDE EXCHANGE FACTOR 2;
 917:  ffqp-A  3.2  7.9  119   461    3   HUMAN:AF-Q92903-F1 PHOSPHATIDATE CYTIDYLYLTRANSFERASE 1;
 918:  fbfu-A  3.2  5.7  120   269    7   HUMAN:AF-O15260-F1 SURFEIT LOCUS PROTEIN 4;
 919:  e78y-A  3.2  8.4   99   258    5   HUMAN:AF-Q6P9F5-F1 E3 UBIQUITIN LIGASE TRIM40;
 920:  e22v-A  3.2  5.4  128   362    6   HUMAN:AF-P25106-F1 ATYPICAL CHEMOKINE RECEPTOR 3;
 921:  farm-A  3.2 11.2  100   584    5   HUMAN:AF-Q6J4K2-F1 MITOCHONDRIAL SODIUM/CALCIUM EXCHANGER PROTEIN;
 922:  fe3d-A  3.2  5.3  127   330    8   HUMAN:AF-O15552-F1 FREE FATTY ACID RECEPTOR 2;
 923:  e5yq-A  3.1  6.9  131   352    8   HUMAN:AF-Q15722-F1 LEUKOTRIENE B4 RECEPTOR 1;
 924:  fdeb-A  3.1 11.3  106   300    7   HUMAN:AF-Q15526-F1 SURFEIT LOCUS PROTEIN 1;
 925:  fei4-A  3.1  4.8  112   446    4   HUMAN:AF-Q8NEF3-F1 COILED-COIL DOMAIN-CONTAINING PROTEIN 112;
 926:  feua-A  3.1  6.3  131   404    8   HUMAN:AF-O15218-F1 G-PROTEIN COUPLED RECEPTOR 182;
 927:  ffjr-A  3.1  7.1   68   485    9   HUMAN:AF-Q9H1Z4-F1 WD REPEAT-CONTAINING PROTEIN 13;
 928:  ffj1-A  3.1 17.4  103   657    8   HUMAN:AF-Q96FV9-F1 THO COMPLEX SUBUNIT 1;
 929:  e1wq-A  3.1  3.6   69   239    3   HUMAN:AF-Q96JQ5-F1 MEMBRANE-SPANNING 4-DOMAINS SUBFAMILY A MEMBER 4A
 930:  ezja-A  3.1 13.6  137   253    7   HUMAN:AF-P48509-F1 CD151 ANTIGEN;
 931:  fdh1-A  3.1 11.5   74   720    7   HUMAN:AF-Q969H4-F1 CONNECTOR ENHANCER OF KINASE SUPPRESSOR OF RAS 1;
 932:  e6ft-A  3.1  7.8  106   593   10   HUMAN:AF-Q96GW9-F1 METHIONINE--TRNA LIGASE, MITOCHONDRIAL;
 933:  fed7-A  3.1  7.4  109   783    6   HUMAN:AF-Q9C0B6-F1 BMP/RETINOIC ACID-INDUCIBLE NEURAL-SPECIFIC PROTE
 934:  e4du-A  3.1  8.1  143  1400    4   HUMAN:AF-Q8NF91-F2 NESPRIN-1;
 935:  e8qh-A  3.1  4.9  102   792   12   HUMAN:AF-Q92845-F1 KINESIN-ASSOCIATED PROTEIN 3;
 936:  fbtx-A  3.1  8.6  136   298    8   HUMAN:AF-P36542-F1 ATP SYNTHASE SUBUNIT GAMMA, MITOCHONDRIAL;
 937:  e8jn-A  3.1  7.7   94   658    1   HUMAN:AF-O00116-F1 ALKYLDIHYDROXYACETONEPHOSPHATE SYNTHASE, PEROXISO
 938:  e889-A  3.1  5.2  128   279    7   HUMAN:AF-Q96LR9-F1 APOLIPOPROTEIN L DOMAIN-CONTAINING PROTEIN 1;
 939:  e49s-A  3.1  4.9  133   406    5   HUMAN:AF-Q9UNH7-F1 SORTING NEXIN-6;
 940:  e124-A  3.1  6.2  121   343    9   HUMAN:AF-Q9P1P4-F1 PUTATIVE TRACE AMINE-ASSOCIATED RECEPTOR 3;
 941:  e2nz-A  3.1  3.8   52   213   12   HUMAN:AF-Q9UJG1-F1 MOTILE SPERM DOMAIN-CONTAINING PROTEIN 1;
 942:  e7y4-A  3.1  5.8  122   606    2   HUMAN:AF-Q8N9R8-F1 PROTEIN SCAI;
 943:  e19n-A  3.1  5.1  111  1400    7   HUMAN:AF-Q9NYQ7-F8 CADHERIN EGF LAG SEVEN-PASS G-TYPE RECEPTOR 3;
 944:  fbzg-A  3.1  9.8  110  1233    5   HUMAN:AF-Q14683-F1 STRUCTURAL MAINTENANCE OF CHROMOSOMES PROTEIN 1A;
 945:  fa6g-A  3.1  3.9  110   214    5   HUMAN:AF-O43731-F1 ER LUMEN PROTEIN-RETAINING RECEPTOR 3;
 946:  e8h5-A  3.1 10.1   75   471    7   HUMAN:AF-Q9UBL9-F1 P2X PURINOCEPTOR 2;
 947:  fg4p-A  3.1 18.4  112  1584    1   HUMAN:AF-Q9C0B2-F1 CILIA- AND FLAGELLA-ASSOCIATED PROTEIN 74;
 948:  e8sx-A  3.1  7.3   68    83    1   HUMAN:AF-A0A1W2PRE2-F1 UNCHARACTERIZED PROTEIN;
 949:  e40z-A  3.1  4.3   62   149    5   HUMAN:AF-Q6P3W2-F1 DNAJ HOMOLOG SUBFAMILY C MEMBER 24;
 950:  e7ez-A  3.1  7.3  129   309    9   HUMAN:AF-Q9HC97-F1 G-PROTEIN COUPLED RECEPTOR 35;
 951:  e0qv-A  3.1  6.3   65    90    6   HUMAN:AF-P62072-F1 MITOCHONDRIAL IMPORT INNER MEMBRANE TRANSLOCASE S
 952:  e4oa-A  3.1 13.4   89   951    6   HUMAN:AF-Q6P1N0-F1 COILED-COIL AND C2 DOMAIN-CONTAINING PROTEIN 1A;
 953:  e5mv-A  3.1  8.6   98   564    4   HUMAN:AF-Q9Y262-F1 EUKARYOTIC TRANSLATION INITIATION FACTOR 3 SUBUNI
 954:  e7gk-A  3.1  4.6   82   309    2   HUMAN:AF-Q15785-F1 MITOCHONDRIAL IMPORT RECEPTOR SUBUNIT TOM34;
 955:  fc5b-A  3.1  3.8   81   529    9   HUMAN:AF-Q8ND07-F1 BASAL BODY-ORIENTATION FACTOR 1;
 956:  fdik-A  3.1  3.5   95   160    9   HUMAN:AF-Q01453-F1 PERIPHERAL MYELIN PROTEIN 22;
 957:  fa0i-A  3.1  5.0   69   765    3   HUMAN:AF-P11387-F1 DNA TOPOISOMERASE 1;
 958:  fex7-A  3.1  5.7   91   479    9   HUMAN:AF-Q9NQZ2-F1 SOMETHING ABOUT SILENCING PROTEIN 10;
 959:  ffjv-A  3.1 22.5   91   911   10   HUMAN:AF-P19827-F1 INTER-ALPHA-TRYPSIN INHIBITOR HEAVY CHAIN H1;
 960:  fdss-A  3.1  8.0   79   445    9   HUMAN:AF-P60228-F1 EUKARYOTIC TRANSLATION INITIATION FACTOR 3 SUBUNI
 961:  e33r-A  3.1  4.3   98   237    9   HUMAN:AF-P55061-F1 BAX INHIBITOR 1;
 962:  fedx-A  3.1  4.3  122   287    7   HUMAN:AF-Q9GZN7-F1 PROTEIN ROGDI HOMOLOG;
 963:  e3j8-A  3.1 12.1   93   640    8   HUMAN:AF-Q6NSJ2-F1 PLECKSTRIN HOMOLOGY-LIKE DOMAIN FAMILY B MEMBER 3
 964:  fdr8-A  3.1 11.4   65  1153    6   HUMAN:AF-P35228-F1 NITRIC OXIDE SYNTHASE, INDUCIBLE;
 965:  e0x3-A  3.1 19.9  109   780    5   HUMAN:AF-Q05209-F1 TYROSINE-PROTEIN PHOSPHATASE NON-RECEPTOR TYPE 12
 966:  e1zt-A  3.1 15.1   96  1400    8   HUMAN:AF-Q8WXX0-F4 DYNEIN HEAVY CHAIN 7, AXONEMAL;
 967:  fcoa-A  3.1 12.0  125  1584    6   HUMAN:AF-Q8IVG5-F1 STERILE ALPHA MOTIF DOMAIN-CONTAINING PROTEIN 9-L
 968:  e8lz-A  3.1  5.3   90   148    4   HUMAN:AF-O60894-F1 RECEPTOR ACTIVITY-MODIFYING PROTEIN 1;
 969:  e5dy-A  3.1  5.1  111   456    8   HUMAN:AF-A5X5Y0-F1 5-HYDROXYTRYPTAMINE RECEPTOR 3E;
 970:  e6us-A  3.1 10.3   66   268   12   HUMAN:AF-Q7L2Z9-F1 CENTROMERE PROTEIN Q;
 971:  ffsz-A  3.1 15.9  115   406    7   HUMAN:AF-Q6P499-F1 NIPA-LIKE PROTEIN 3;
 972:  e194-A  3.1  3.6   71   726    3   HUMAN:AF-Q8NBF2-F1 NHL REPEAT-CONTAINING PROTEIN 2;
 973:  fffj-A  3.1  4.5   73   485    5   HUMAN:AF-Q9BXK5-F1 BCL-2-LIKE PROTEIN 13;
 974:  fdvr-A  3.1  4.5   88   876    7   HUMAN:AF-Q14974-F1 IMPORTIN SUBUNIT BETA-1;
 975:  e0nu-A  3.1  3.8   95   880    7   HUMAN:AF-Q8WYR1-F1 PHOSPHOINOSITIDE 3-KINASE REGULATORY SUBUNIT 5;
 976:  e56b-A  3.1  4.6   99   176    5   HUMAN:AF-Q969L2-F1 PROTEIN MAL2;
 977:  e2mf-A  3.1  5.9   64    89   11   HUMAN:AF-Q9Y5J7-F1 MITOCHONDRIAL IMPORT INNER MEMBRANE TRANSLOCASE S
 978:  fdo8-A  3.1  9.2   85   498    8   HUMAN:AF-P30926-F1 NEURONAL ACETYLCHOLINE RECEPTOR SUBUNIT BETA-4;
 979:  fg6r-A  3.1  7.3   62   342    3   HUMAN:AF-Q9NRS6-F1 SORTING NEXIN-15;
 980:  e8j9-A  3.1  6.0  136   325    4   HUMAN:AF-P33032-F1 MELANOCORTIN RECEPTOR 5;
 981:  ffvi-A  3.1  5.6   89   444    6   HUMAN:AF-O75351-F1 VACUOLAR PROTEIN SORTING-ASSOCIATED PROTEIN 4B;
 982:  ezlt-A  3.1  7.7   96   364    9   HUMAN:AF-P53990-F1 IST1 HOMOLOG;
 983:  e561-A  3.1  9.0   82   991    7   HUMAN:AF-O94762-F1 ATP-DEPENDENT DNA HELICASE Q5;
 984:  fads-A  3.1  6.2  128   617    9   HUMAN:AF-Q13585-F1 MELATONIN-RELATED RECEPTOR;
 985:  e7lt-A  3.1  5.0  123   288    4   HUMAN:AF-P61266-F1 SYNTAXIN-1B;
 986:  e7ov-A  3.1  5.1  131  1243   10   HUMAN:AF-Q6ZRQ5-F1 PROTEIN MMS22-LIKE;
 987:  fg8s-A  3.1  4.8  135   553    8   HUMAN:AF-Q8TDD5-F1 MUCOLIPIN-3;
 988:  fdms-A  3.1  8.0  103   443   11   HUMAN:AF-P61201-F1 COP9 SIGNALOSOME COMPLEX SUBUNIT 2;
 989:  e1uy-A  3.1  5.6  100   297    6   HUMAN:AF-Q8NBL3-F1 TRANSMEMBRANE PROTEIN 178A;
 990:  ff7w-A  3.1  6.9   73  1400    1   HUMAN:AF-Q8IWI9-F1 MAX GENE-ASSOCIATED PROTEIN;
 991:  fccv-A  3.1 11.9  142   569    6   HUMAN:AF-Q5TAA0-F1 TETRATRICOPEPTIDE REPEAT PROTEIN 22;
 992:  fefg-A  3.1  5.3   77   295   12   HUMAN:AF-Q6P5X7-F1 TRANSMEMBRANE PROTEIN 71;
 993:  e19w-A  3.1  9.6   88   833    9   HUMAN:AF-Q9BVG8-F1 KINESIN-LIKE PROTEIN KIFC3;
 994:  e288-A  3.1  5.9   77   472    5   HUMAN:AF-Q6PHR2-F1 SERINE/THREONINE-PROTEIN KINASE ULK3;
 995:  femy-A  3.1 11.8   89  2400    9   HUMAN:AF-Q8IWN7-F1 RETINITIS PIGMENTOSA 1-LIKE 1 PROTEIN;
 996:  fbq1-A  3.1 12.0  124   253    7   HUMAN:AF-A1L157-F1 TETRASPANIN-11;
 997:  e35t-A  3.1  5.8  130   397    5   HUMAN:AF-P55085-F1 PROTEINASE-ACTIVATED RECEPTOR 2;
 998:  fek4-A  3.1 13.1  124   641    3   HUMAN:AF-Q9Y2W2-F1 WW DOMAIN-BINDING PROTEIN 11;
 999:  fe9i-A  3.1  3.4   57   217    2   HUMAN:AF-Q9BZE7-F1 UPF0193 PROTEIN EVG1;
1000:  e43a-A  3.1  5.7  123   477    5   HUMAN:AF-P21918-F1 D(1B) DOPAMINE RECEPTOR;
1001:  fe7u-A  3.1 12.5  100   551    7   HUMAN:AF-Q16630-F1 CLEAVAGE AND POLYADENYLATION SPECIFICITY FACTOR S
1002:  e8rs-A  3.1 20.2   97   295    8   HUMAN:AF-Q9BRQ5-F1 PROTEIN ORAI-3;
1003:  e0ft-A  3.1  7.3  131  1400    3   HUMAN:AF-Q02224-F6 CENTROMERE-ASSOCIATED PROTEIN E;
1004:  e2du-A  3.1  8.0   64   327    5   HUMAN:AF-Q5VY09-F1 IMMEDIATE EARLY RESPONSE GENE 5 PROTEIN;
1005:  e4s9-A  3.1  9.4  140   418   13   HUMAN:AF-Q96AG3-F1 SOLUTE CARRIER FAMILY 25 MEMBER 46;
1006:  e8ag-A  3.1  4.0  118   355    6   HUMAN:AF-P49238-F1 CX3C CHEMOKINE RECEPTOR 1;
1007:  e3eh-A  3.1  6.9   94  1400    4   HUMAN:AF-Q8NF91-F6 NESPRIN-1;
1008:  e6b8-A  3.1  3.4   95   167    5   HUMAN:AF-P54851-F1 EPITHELIAL MEMBRANE PROTEIN 2;
1009:  ezq7-A  3.1  3.5   51   504   16   HUMAN:AF-P61011-F1 SIGNAL RECOGNITION PARTICLE 54 KDA PROTEIN;
1010:  e464-A  3.1  5.6  106   350    7   HUMAN:AF-Q9H813-F1 PROTON-ACTIVATED CHLORIDE CHANNEL;
1011:  e4l9-A  3.1  7.8  108  1400   10   HUMAN:AF-Q13315-F2 SERINE-PROTEIN KINASE ATM;
1012:  ez7m-A  3.1  8.7  113  1129    4   HUMAN:AF-O75717-F1 WD REPEAT AND HMG-BOX DNA-BINDING PROTEIN 1;
1013:  ey9m-A  3.1  6.0   71   460   10   HUMAN:AF-Q92481-F1 TRANSCRIPTION FACTOR AP-2-BETA;
1014:  fds1-A  3.1  8.0  155   435    4   HUMAN:AF-Q9Y6H8-F1 GAP JUNCTION ALPHA-3 PROTEIN;
1015:  fakg-A  3.1  6.4   69   134    6   HUMAN:AF-Q5T0J3-F1 PUTATIVE UNCHARACTERIZED PROTEIN C1ORF220;
1016:  e59l-A  3.1  9.9  117   662    9   HUMAN:AF-P20591-F1 INTERFERON-INDUCED GTP-BINDING PROTEIN MX1;
1017:  e7kk-A  3.1  7.0   70   423    9   HUMAN:AF-Q9NXH8-F1 TORSIN-4A;
1018:  e7no-A  3.1  6.7  105  2156    5   HUMAN:AF-P56715-F1 OXYGEN-REGULATED PROTEIN 1;
1019:  feyz-A  3.1  4.5   83   766    4   HUMAN:AF-P15056-F1 SERINE/THREONINE-PROTEIN KINASE B-RAF;
1020:  e7jc-A  3.1  9.0   77  1114    4   HUMAN:AF-Q9P278-F1 FOLLICULIN-INTERACTING PROTEIN 2;
1021:  e8l7-A  3.1 10.4  111   834   10   HUMAN:AF-Q14511-F1 ENHANCER OF FILAMENTATION 1;
1022:  e4f7-A  3.1  5.5  129   347    9   HUMAN:AF-Q99963-F1 ENDOPHILIN-A3;
1023:  fcj7-A  3.1  4.9   70   951    4   HUMAN:AF-Q0P6D6-F1 COILED-COIL DOMAIN-CONTAINING PROTEIN 15;
1024:  fcqb-A  3.1 16.6  133  1185    5   HUMAN:AF-Q00722-F1 1-PHOSPHATIDYLINOSITOL 4,5-BISPHOSPHATE PHOSPHODI
1025:  e5bn-A  3.1  3.8  117   360    9   HUMAN:AF-P34972-F1 CANNABINOID RECEPTOR 2;
1026:  ffu8-A  3.1  4.7  116   445    7   HUMAN:AF-O75570-F1 PEPTIDE CHAIN RELEASE FACTOR 1, MITOCHONDRIAL;
1027:  ffk8-A  3.1  6.0  115   479   13   HUMAN:AF-Q9NX61-F1 TRANSMEMBRANE PROTEIN 161A;
1028:  fec0-A  3.1  5.1  123   425    7   HUMAN:AF-P25116-F1 PROTEINASE-ACTIVATED RECEPTOR 1;
1029:  fe7r-A  3.1  9.6  123   247    9   HUMAN:AF-Q9Y5K8-F1 V-TYPE PROTON ATPASE SUBUNIT D;
1030:  feok-A  3.1  8.7  126   712   11   HUMAN:AF-Q9NYB5-F1 SOLUTE CARRIER ORGANIC ANION TRANSPORTER FAMILY M
1031:  e4v9-A  3.1 13.8   93   154    6   HUMAN:AF-Q9UHV9-F1 PREFOLDIN SUBUNIT 2;
1032:  e06n-A  3.1  5.5   69   441    7   HUMAN:AF-O15547-F1 P2X PURINOCEPTOR 6;
1033:  e8cf-A  3.1  7.1  135   238   11   HUMAN:AF-Q15546-F1 MONOCYTE TO MACROPHAGE DIFFERENTIATION FACTOR;
1034:  e1hl-A  3.1  8.1   84   250    4   HUMAN:AF-Q9HD33-F1 39S RIBOSOMAL PROTEIN L47, MITOCHONDRIAL;
1035:  e0dk-A  3.0  7.9  107  1321   11   HUMAN:AF-Q9Y4C1-F1 LYSINE-SPECIFIC DEMETHYLASE 3A;
1036:  eznu-A  3.0  7.6  139   270    9   HUMAN:AF-O75712-F1 GAP JUNCTION BETA-3 PROTEIN;
1037:  e5wr-A  3.0  4.5   74   147    9   HUMAN:AF-Q96DS6-F1 MEMBRANE-SPANNING 4-DOMAINS SUBFAMILY A MEMBER 6E
1038:  fcna-A  3.0 10.4  125   822    4   HUMAN:AF-P16591-F1 TYROSINE-PROTEIN KINASE FER;
1039:  ezcn-A  3.0  8.7   96   490    4   HUMAN:AF-O14879-F1 INTERFERON-INDUCED PROTEIN WITH TETRATRICOPEPTIDE
1040:  fcse-A  3.0  6.4   77   281   10   HUMAN:AF-P11049-F1 LEUKOCYTE ANTIGEN CD37;
1041:  e5h6-A  3.0 11.1   79   359   10   HUMAN:AF-Q86WV1-F1 SRC KINASE-ASSOCIATED PHOSPHOPROTEIN 1;
1042:  fa1e-A  3.0  8.0   83   502   11   HUMAN:AF-P17787-F1 NEURONAL ACETYLCHOLINE RECEPTOR SUBUNIT BETA-2;
1043:  e9fh-A  3.0  3.9   84   149   10   HUMAN:AF-Q9NRP0-F1 OLIGOSACCHARYLTRANSFERASE COMPLEX SUBUNIT OSTC;
1044:  e0ys-A  3.0  7.3  139  1400    6   HUMAN:AF-Q8WXH0-F15 NESPRIN-2;
1045:  e2nr-A  3.0  3.9   64   875    5   HUMAN:AF-Q96P47-F1 ARF-GAP WITH GTPASE, ANK REPEAT AND PH DOMAIN-CON
1046:  e50c-A  3.0  4.3  133  1400    6   HUMAN:AF-Q15413-F15 RYANODINE RECEPTOR 3;
1047:  e29e-A  3.0  4.2   95   777    7   HUMAN:AF-O14964-F1 HEPATOCYTE GROWTH FACTOR-REGULATED TYROSINE KINAS
1048:  ez48-A  3.0  5.7  132   375   10   HUMAN:AF-P0DQD5-F1 NEUROPEPTIDE Y RECEPTOR TYPE 4-2;
1049:  ez55-A  3.0  5.8   82   453    6   HUMAN:AF-Q969Q6-F1 SERINE/THREONINE-PROTEIN PHOSPHATASE 2A REGULATOR
1050:  e3z7-A  3.0  8.2   88  1400    6   HUMAN:AF-Q03001-F31 DYSTONIN;
1051:  e3be-A  3.0  4.6  100  1230    6   HUMAN:AF-Q5JUK3-F1 POTASSIUM CHANNEL SUBFAMILY T MEMBER 1;
1052:  e10a-A  3.0 10.1  116  1802    3   HUMAN:AF-Q6RI45-F1 BROMODOMAIN AND WD REPEAT-CONTAINING PROTEIN 3;
1053:  e7ki-A  3.0  8.0   75   228    8   HUMAN:AF-Q9HB71-F1 CALCYCLIN-BINDING PROTEIN;
1054:  fajz-A  3.0  4.7   86   136    7   HUMAN:AF-Q8N6L1-F1 KERATINOCYTE-ASSOCIATED PROTEIN 2;
1055:  e3hy-A  3.0  5.0   74   378    7   HUMAN:AF-Q16543-F1 HSP90 CO-CHAPERONE CDC37;
1056:  e25k-A  3.0 14.0  100  1432    5   HUMAN:AF-Q14191-F1 WERNER SYNDROME ATP-DEPENDENT HELICASE;
1057:  e23x-A  3.0  5.2  126  2027    7   HUMAN:AF-O14578-F1 CITRON RHO-INTERACTING KINASE;
1058:  ffq2-A  3.0  8.3   92  1861    2   HUMAN:AF-Q9C0D5-F1 PROTEIN TANC1;
1059:  e0cz-A  3.0  5.1  138   506    9   HUMAN:AF-Q96QD8-F1 SODIUM-COUPLED NEUTRAL AMINO ACID TRANSPORTER 2;
1060:  ezo4-A  3.0  5.6  129   374    9   HUMAN:AF-Q8TDU9-F1 RELAXIN-3 RECEPTOR 2;
1061:  e8w0-A  3.0  9.3   98  2030   13   HUMAN:AF-Q8IZD9-F1 DEDICATOR OF CYTOKINESIS PROTEIN 3;
1062:  fe6h-A  3.0  5.6  119   370    8   HUMAN:AF-P60893-F1 PROBABLE G-PROTEIN COUPLED RECEPTOR 85;
1063:  fbaf-A  3.0  9.9   92   176    4   HUMAN:AF-P39210-F1 PROTEIN MPV17;
1064:  fcjl-A  3.0  6.3  121   321    7   HUMAN:AF-Q8TDS7-F1 MAS-RELATED G-PROTEIN COUPLED RECEPTOR MEMBER D;
1065:  feaq-A  3.0  5.3   74   355    8   HUMAN:AF-A5D8V6-F1 VACUOLAR PROTEIN SORTING-ASSOCIATED PROTEIN 37C;
1066:  e8t5-A  3.0  5.3  122   358   12   HUMAN:AF-Q9NPC1-F1 LEUKOTRIENE B4 RECEPTOR 2;
1067:  e9eq-A  3.0  6.2   90   273   11   HUMAN:AF-Q5T9Z0-F1 TRANSMEMBRANE EPIDIDYMAL PROTEIN 1;
1068:  e28f-A  3.0  4.8  122   312   11   HUMAN:AF-Q9H339-F1 OLFACTORY RECEPTOR 51B5;
1069:  e0qf-A  3.0 16.6   80   367    8   HUMAN:AF-Q8TCJ0-F1 F-BOX ONLY PROTEIN 25;
1070:  fc5x-A  3.0 10.7   85  1400   12   HUMAN:AF-P51587-F11 BREAST CANCER TYPE 2 SUSCEPTIBILITY PROTEIN;
1071:  e0qw-A  3.0  4.9  121  1021    6   HUMAN:AF-P55017-F1 SOLUTE CARRIER FAMILY 12 MEMBER 3;
1072:  e3xg-A  3.0  5.2   62   256    5   HUMAN:AF-Q8TC29-F1 ENKURIN;
1073:  e3yh-A  3.0  8.1  127   396    8   HUMAN:AF-P06727-F1 APOLIPOPROTEIN A-IV;
1074:  e4ei-A  3.0 13.1  135  1249   10   HUMAN:AF-Q27J81-F1 INVERTED FORMIN-2;
1075:  feji-A  3.0 10.5  154  1819   10   HUMAN:AF-Q96RT7-F1 GAMMA-TUBULIN COMPLEX COMPONENT 6;
1076:  e2p5-A  3.0  8.3   87   485    8   HUMAN:AF-Q99784-F1 NOELIN;
1077:  e84o-A  3.0  9.8  133  1523    9   HUMAN:AF-Q8N3D4-F1 EH DOMAIN-BINDING PROTEIN 1-LIKE PROTEIN 1;
1078:  e2oq-A  3.0 10.5  114   934    4   HUMAN:AF-Q9BZF3-F1 OXYSTEROL-BINDING PROTEIN-RELATED PROTEIN 6;
1079:  fdt1-A  3.0 12.1  103  2146    7   HUMAN:AF-P49750-F1 YLP MOTIF-CONTAINING PROTEIN 1;
1080:  fbg0-A  3.0  6.0   67   207    7   HUMAN:AF-P09919-F1 GRANULOCYTE COLONY-STIMULATING FACTOR;
1081:  ezg1-A  3.0  6.8  107   502    8   HUMAN:AF-P36544-F1 NEURONAL ACETYLCHOLINE RECEPTOR SUBUNIT ALPHA-7;
1082:  fb97-A  3.0  4.0   81   167    7   HUMAN:AF-P41159-F1 LEPTIN;
1083:  fdle-A  3.0  3.7   72   663    7   HUMAN:AF-Q7L0X2-F1 GLUTAMATE-RICH PROTEIN 6;
1084:  e4ry-A  3.0 17.5  107   450    3   HUMAN:AF-Q15884-F1 PROTEIN FAM189A2;
1085:  e2jo-A  3.0  7.1   66   400   11   HUMAN:AF-Q8NC42-F1 E3 UBIQUITIN-PROTEIN LIGASE RNF149;
1086:  e8wu-A  3.0  8.6   85   208    6   HUMAN:AF-Q5VXU1-F1 SODIUM/POTASSIUM-TRANSPORTING ATPASE SUBUNIT
1087:  e3fa-A  3.0  7.6   84  1107    4   HUMAN:AF-P28340-F1 DNA POLYMERASE DELTA CATALYTIC SUBUNIT;
1088:  e35f-A  3.0  4.4  104   144    5   HUMAN:AF-Q4VC31-F1 PROTEIN MIX23;
1089:  fa0y-A  3.0  4.2  125   361    6   HUMAN:AF-O00155-F1 PROBABLE G-PROTEIN COUPLED RECEPTOR 25;
1090:  ezuu-A  3.0  5.4   93   224    8   HUMAN:AF-Q5VXU3-F1 CYSTEINE-RICH HYDROPHOBIC DOMAIN-CONTAINING PROTE
1091:  e0b5-A  3.0  4.4  111  1400    6   HUMAN:AF-Q99698-F5 LYSOSOMAL-TRAFFICKING REGULATOR;
1092:  e3tq-A  3.0  5.5   63   103    8   HUMAN:AF-Q9Y5J6-F1 MITOCHONDRIAL IMPORT INNER MEMBRANE TRANSLOCASE S
1093:  e0r1-A  3.0  5.4   94   327    3   HUMAN:AF-O75344-F1 INACTIVE PEPTIDYL-PROLYL CIS-TRANS ISOMERASE FKBP
1094:  fgli-A  3.0 12.9   85   426    7   HUMAN:AF-Q6ZVN8-F1 HEMOJUVELIN;
1095:  e7vc-A  3.0  7.8   84  1400    4   HUMAN:AF-P04114-F1 APOLIPOPROTEIN B-100;
1096:  e0hi-A  3.0  5.0   84  1400    8   HUMAN:AF-Q9NR09-F8 BACULOVIRAL IAP REPEAT-CONTAINING PROTEIN 6;
1097:  fg6c-A  3.0  9.2   87   287    7   HUMAN:AF-Q96F24-F1 NUCLEAR RECEPTOR-BINDING FACTOR 2;
1098:  ezsc-A  3.0  5.6  122   373    8   HUMAN:AF-Q9NS66-F1 PROBABLE G-PROTEIN COUPLED RECEPTOR 173;
1099:  e215-A  3.0  5.0  124   332   10   HUMAN:AF-P32245-F1 MELANOCORTIN RECEPTOR 4;
1100:  e2ae-A  3.0  4.7   94   529   14   HUMAN:AF-P17658-F1 POTASSIUM VOLTAGE-GATED CHANNEL SUBFAMILY A MEMBE
1101:  fbme-A  3.0 19.3   74  1249    9   HUMAN:AF-Q9BX63-F1 FANCONI ANEMIA GROUP J PROTEIN;
1102:  e3o5-A  3.0 17.4   88   942    5   HUMAN:AF-Q86UX2-F1 INTER-ALPHA-TRYPSIN INHIBITOR HEAVY CHAIN H5;
1103:  e339-A  3.0  5.0  127  1400    8   HUMAN:AF-Q15751-F1 PROBABLE E3 UBIQUITIN-PROTEIN LIGASE HERC1;
1104:  e6eg-A  3.0  4.5  123   764    8   HUMAN:AF-P16473-F1 THYROTROPIN RECEPTOR;
1105:  e88v-A  3.0  9.1  131   717    8   HUMAN:AF-Q9H307-F1 PININ;
1106:  e2gq-A  3.0  4.8   96   593    6   HUMAN:AF-Q8TE67-F1 EPIDERMAL GROWTH FACTOR RECEPTOR KINASE SUBSTRATE
1107:  e578-A  3.0  5.4  131   423    8   HUMAN:AF-Q8TDS5-F1 OXOEICOSANOID RECEPTOR 1;
1108:  e2vz-A  3.0  7.0   84   524    6   HUMAN:AF-P16298-F1 SERINE/THREONINE-PROTEIN PHOSPHATASE 2B CATALYTIC
1109:  fdjh-A  3.0  6.8  151   459    9   HUMAN:AF-Q5GH77-F1 XK-RELATED PROTEIN 3;
1110:  fgf8-A  3.0 17.3   90  1325    6   HUMAN:AF-Q6R2W3-F1 SCAN DOMAIN-CONTAINING PROTEIN 3;
1111:  fbf8-A  3.0  4.6   79   360   10   HUMAN:AF-O60928-F1 INWARD RECTIFIER POTASSIUM CHANNEL 13;
1112:  e08n-A  3.0 12.7  103   866   10   HUMAN:AF-Q9NXE4-F1 SPHINGOMYELIN PHOSPHODIESTERASE 4;
1113:  e90b-A  3.0 11.3   80   813    4   HUMAN:AF-Q9Y6W3-F1 CALPAIN-7;
1114:  fedf-A  3.0  6.5   96  1417    6   HUMAN:AF-P54132-F1 BLOOM SYNDROME PROTEIN;
1115:  e3qj-A  3.0  5.2  124  1400    6   HUMAN:AF-P24043-F7 LAMININ SUBUNIT ALPHA-2;
1116:  e92f-A  3.0  9.2   74   601    4   HUMAN:AF-Q9UGU5-F1 HMG DOMAIN-CONTAINING PROTEIN 4;
1117:  e2wk-A  3.0 10.5   87   322    5   HUMAN:AF-Q00577-F1 TRANSCRIPTIONAL ACTIVATOR PROTEIN PUR-ALPHA;
1118:  e30t-A  3.0  4.7  135  1400    6   HUMAN:AF-Q5T4S7-F6 E3 UBIQUITIN-PROTEIN LIGASE UBR4;
1119:  fbh1-A  3.0  5.8   80  1095    5   HUMAN:AF-Q15111-F1 INACTIVE PHOSPHOLIPASE C-LIKE PROTEIN 1;
1120:  e604-A  3.0 23.6   95   476   11   HUMAN:AF-O75674-F1 TOM1-LIKE PROTEIN 1;
1121:  ffcc-A  3.0  6.5  132   312    4   HUMAN:AF-Q9NZP2-F1 OLFACTORY RECEPTOR 6C2;
1122:  e2xi-A  3.0  7.7   82   533    6   HUMAN:AF-Q9Y6F1-F1 PROTEIN MONO-ADP-RIBOSYLTRANSFERASE PARP3;
1123:  fc74-A  3.0 11.9  134   270    6   HUMAN:AF-Q9HB03-F1 ELONGATION OF VERY LONG CHAIN FATTY ACIDS PROTEIN
1124:  e1qz-A  3.0  7.7  156  1196    4   HUMAN:AF-Q4VNC1-F1 PROBABLE CATION-TRANSPORTING ATPASE 13A4;
1125:  e5c1-A  3.0  6.1   71   185   11   HUMAN:AF-Q9UI14-F1 PRENYLATED RAB ACCEPTOR PROTEIN 1;
1126:  e0tf-A  3.0  4.1   56   290   13   HUMAN:AF-Q9Y2B4-F1 TP53-TARGET GENE 5 PROTEIN;
1127:  fd1l-A  3.0  4.2   64   170    9   HUMAN:AF-Q8N6L7-F1 TRANSMEMBRANE PROTEIN 252;
1128:  e9ao-A  3.0  3.7   94   163   10   HUMAN:AF-P54852-F1 EPITHELIAL MEMBRANE PROTEIN 3;
1129:  e32q-A  3.0  6.9  114  1007   10   HUMAN:AF-Q5T8P6-F1 RNA-BINDING PROTEIN 26;
1130:  e1ry-A  3.0  7.6   72   261    6   HUMAN:AF-Q9BXU9-F1 CALCIUM-BINDING PROTEIN 8;
1131:  fexc-A  2.9  3.8  116   372    7   HUMAN:AF-P32302-F1 C-X-C CHEMOKINE RECEPTOR TYPE 5;
1132:  ffg6-A  2.9  3.6   84   677   10   HUMAN:AF-P49848-F1 TRANSCRIPTION INITIATION FACTOR TFIID SUBUNIT 6;
1133:  faof-A  2.9  4.2  117   351    5   HUMAN:AF-Q9HBW0-F1 LYSOPHOSPHATIDIC ACID RECEPTOR 2;
1134:  fcmv-A  2.9  4.2  107   511    8   HUMAN:AF-Q96QD5-F1 DEP DOMAIN-CONTAINING PROTEIN 7;
1135:  e9uc-A  2.9 20.7  106  1482    6   HUMAN:AF-P20742-F1 PREGNANCY ZONE PROTEIN;
1136:  e517-A  2.9  7.6   88   173    8   HUMAN:AF-Q9BTX3-F1 TRANSMEMBRANE PROTEIN 208;
1137:  fbtn-A  2.9  8.7  134   320    4   HUMAN:AF-Q96FM1-F1 POST-GPI ATTACHMENT TO PROTEINS FACTOR 3;
1138:  e2zi-A  2.9  4.9  145  1400    8   HUMAN:AF-Q9NU22-F14 MIDASIN;
1139:  e9mi-A  2.9  5.9  132   261    7   HUMAN:AF-P00414-F1 CYTOCHROME C OXIDASE SUBUNIT 3;
1140:  e6at-A  2.9 22.0   90   240    6   HUMAN:AF-Q8N5U1-F1 MEMBRANE-SPANNING 4-DOMAINS SUBFAMILY A MEMBER 15
1141:  e09r-A  2.9  6.6   87  1400    5   HUMAN:AF-O14686-F13 HISTONE-LYSINE N-METHYLTRANSFERASE 2D;
1142:  fg48-A  2.9  6.2   62   726    8   HUMAN:AF-P35612-F1 BETA-ADDUCIN;
1143:  e0cc-A  2.9  6.3  121   498    7   HUMAN:AF-Q9BT92-F1 TRICHOPLEIN KERATIN FILAMENT-BINDING PROTEIN;
1144:  e4qf-A  2.9 10.0  116   724    5   HUMAN:AF-Q6ZQN7-F1 SOLUTE CARRIER ORGANIC ANION TRANSPORTER FAMILY M
1145:  ez1r-A  2.9  5.1   90  2371    6   HUMAN:AF-A2RRP1-F1 NEUROBLASTOMA-AMPLIFIED SEQUENCE;
1146:  e4wi-A  2.9  6.8  140   406    5   HUMAN:AF-Q8WUD6-F1 CHOLINEPHOSPHOTRANSFERASE 1;
1147:  e01x-A  2.9  6.6  112   818    6   HUMAN:AF-Q17R89-F1 RHO GTPASE-ACTIVATING PROTEIN 44;
1148:  e0d1-A  2.9  4.5   81   578    7   HUMAN:AF-Q9BV94-F1 ER DEGRADATION-ENHANCING ALPHA-MANNOSIDASE-LIKE P
1149:  e3j6-A  2.9  5.5  121   708    7   HUMAN:AF-Q8IZF7-F1 ADHESION G-PROTEIN COUPLED RECEPTOR F2;
1150:  e25h-A  2.9  5.5   83   495    7   HUMAN:AF-Q8WV16-F1 DDB1- AND CUL4-ASSOCIATED FACTOR 4;
1151:  e9ad-A  2.9  3.9   85   780   11   HUMAN:AF-Q93034-F1 CULLIN-5;
1152:  e270-A  2.9  5.1   83   138    4   HUMAN:AF-Q96C01-F1 PROTEIN FAM136A;
1153:  farp-A  2.9  9.4   86   517    7   HUMAN:AF-P07510-F1 ACETYLCHOLINE RECEPTOR SUBUNIT GAMMA;
1154:  fewp-A  2.9  2.9   48    68    0   HUMAN:AF-P0DMW3-F1 SMALL INTEGRAL MEMBRANE PROTEIN 10-LIKE PROTEIN 1
1155:  e4f1-A  2.9  8.6  114  1400    7   HUMAN:AF-Q96M86-F12 DYNEIN HEAVY CHAIN DOMAIN-CONTAINING PROTEIN 1;
1156:  e97x-A  2.9  6.5  120  1585    9   HUMAN:AF-O43432-F1 EUKARYOTIC TRANSLATION INITIATION FACTOR 4 GAMMA
1157:  e4mo-A  2.9  4.6   86   977    9   HUMAN:AF-Q9UGR2-F1 ZINC FINGER CCCH DOMAIN-CONTAINING PROTEIN 7B;
1158:  fe00-A  2.9  4.2  100   567    9   HUMAN:AF-Q6NW34-F1 NUCLEOLUS AND NEURAL PROGENITOR PROTEIN;
1159:  fchj-A  2.9  4.1  117   213   13   HUMAN:AF-A6NH52-F1 GOLGI APPARATUS MEMBRANE PROTEIN TVP23 HOMOLOG A;
1160:  fchu-A  2.9  6.5  138  2078    4   HUMAN:AF-Q96BY7-F1 AUTOPHAGY-RELATED PROTEIN 2 HOMOLOG B;
1161:  e3eu-A  2.9  4.9  107   249    6   HUMAN:AF-O60499-F1 SYNTAXIN-10;
1162:  e7z7-A  2.9  3.8  100   221    5   HUMAN:AF-Q6UYE1-F1 LEUKEMIA-ASSOCIATED PROTEIN 7;
1163:  e0l9-A  2.9  4.1   75   176    7   HUMAN:AF-Q8N0U8-F1 VITAMIN K EPOXIDE REDUCTASE COMPLEX SUBUNIT 1-LIK
1164:  e3su-A  2.9  9.2  104   276    7   HUMAN:AF-Q86Y82-F1 SYNTAXIN-12;
1165:  fd7f-A  2.9  5.7   71   333    3   HUMAN:AF-O14908-F1 PDZ DOMAIN-CONTAINING PROTEIN GIPC1;
1166:  e3uo-A  2.9  4.8   92   956    5   HUMAN:AF-Q16099-F1 GLUTAMATE RECEPTOR IONOTROPIC, KAINATE 4;
1167:  e7of-A  2.9 12.2  101  1674    8   HUMAN:AF-Q7Z4S6-F1 KINESIN-LIKE PROTEIN KIF21A;
1168:  e85r-A  2.9  6.0   83   775   16   HUMAN:AF-Q6P4Q7-F1 METAL TRANSPORTER CNNM4;
1169:  ffyr-A  2.9  6.9   91  1313   11   HUMAN:AF-Q6UXX5-F1 INTER-ALPHA-TRYPSIN INHIBITOR HEAVY CHAIN H6;
1170:  e4u3-A  2.9  8.5   91  1006    4   HUMAN:AF-O43150-F1 ARF-GAP WITH SH3 DOMAIN, ANK REPEAT AND PH DOMAIN
1171:  fbdd-A  2.9  3.3   85   478    7   HUMAN:AF-P09914-F1 INTERFERON-INDUCED PROTEIN WITH TETRATRICOPEPTIDE
1172:  favc-A  2.9  7.3  115  1321    5   HUMAN:AF-Q8IWK6-F1 ADHESION G PROTEIN-COUPLED RECEPTOR A3;
1173:  fdph-A  2.9  5.2  102   187    7   HUMAN:AF-A0A1B0GTI8-F1 TRANSMEMBRANE PROTEIN 272;
1174:  fd0u-A  2.9  5.3   82   699    6   HUMAN:AF-Q9UKM7-F1 ENDOPLASMIC RETICULUM MANNOSYL-OLIGOSACCHARIDE 1,
1175:  e56v-A  2.9  5.3  112  1458   10   HUMAN:AF-Q9ULI0-F1 ATPASE FAMILY AAA DOMAIN-CONTAINING PROTEIN 2B;
1176:  fexf-A  2.9  7.1  134   223   12   HUMAN:AF-Q6PEY0-F1 GAP JUNCTION BETA-7 PROTEIN;
1177:  e6my-A  2.9  5.4   80   257    5   HUMAN:AF-Q969M3-F1 PROTEIN YIPF5;
1178:  fb2s-A  2.9 11.0  111   248    6   HUMAN:AF-Q96SJ8-F1 TETRASPANIN-18;
1179:  fac9-A  2.9 10.9   85   356    9   HUMAN:AF-Q9H410-F1 KINETOCHORE-ASSOCIATED PROTEIN DSN1 HOMOLOG;
1180:  e5mo-A  2.9 22.2  150  1317    9   HUMAN:AF-Q96L93-F1 KINESIN-LIKE PROTEIN KIF16B;
1181:  e8ns-A  2.9  4.2  138  1597    6   HUMAN:AF-Q12774-F1 RHO GUANINE NUCLEOTIDE EXCHANGE FACTOR 5;
1182:  fg6h-A  2.9  5.7  108   962    6   HUMAN:AF-Q9NVH2-F1 INTEGRATOR COMPLEX SUBUNIT 7;
1183:  e3s5-A  2.9  8.9  153  1035    7   HUMAN:AF-P20648-F1 POTASSIUM-TRANSPORTING ATPASE ALPHA CHAIN 1;
1184:  fbah-A  2.9  6.5  113   565    6   HUMAN:AF-Q9UBW5-F1 BRIDGING INTEGRATOR 2;
1185:  e1hj-A  2.9  5.8   89   707   17   HUMAN:AF-Q8NE01-F1 METAL TRANSPORTER CNNM3;
1186:  e416-A  2.9 21.1   65   135    8   HUMAN:AF-A1A4F0-F1 PUTATIVE UNCHARACTERIZED PROTEIN SLC66A1L;
1187:  e9uq-A  2.9  4.9   92   802    8   HUMAN:AF-A2RTX5-F1 THREONINE--TRNA LIGASE 2, CYTOPLASMIC;
1188:  e4ch-A  2.9  3.5   58    89    9   HUMAN:AF-B3EWG5-F1 PROTEIN FAM25C;
1189:  e6vu-A  2.9  7.7  126   585    6   HUMAN:AF-Q92624-F1 AMYLOID PROTEIN-BINDING PROTEIN 2;
1190:  e7qp-A  2.9  5.5   94  1357   12   HUMAN:AF-Q86UP2-F1 KINECTIN;
1191:  e5yi-A  2.9  9.7  107   668    7   HUMAN:AF-O60331-F1 PHOSPHATIDYLINOSITOL 4-PHOSPHATE 5-KINASE TYPE-1
1192:  e010-A  2.9 12.1   99   326   10   HUMAN:AF-Q8WV15-F1 TRANSMEMBRANE PROTEIN 255B;
1193:  ff7v-A  2.9  7.3   95  2390    8   HUMAN:AF-O15020-F1 SPECTRIN BETA CHAIN, NON-ERYTHROCYTIC 2;
1194:  e1ap-A  2.9  5.2  108  1400    2   HUMAN:AF-Q8WXG9-F24 ADHESION G-PROTEIN COUPLED RECEPTOR V1;
1195:  e7mq-A  2.9  3.9  101   370    9   HUMAN:AF-Q9BZW5-F1 TRANSMEMBRANE 6 SUPERFAMILY MEMBER 1;
1196:  e9eb-A  2.9  6.3  114  1400    6   HUMAN:AF-Q9P225-F11 DYNEIN HEAVY CHAIN 2, AXONEMAL;
1197:  e5xj-A  2.9  4.6  121   353   10   HUMAN:AF-P46663-F1 B1 BRADYKININ RECEPTOR;
1198:  e2kb-A  2.9  6.9  121   247    6   HUMAN:AF-P57088-F1 TRANSMEMBRANE PROTEIN 33;
1199:  fe3s-A  2.9  5.7  110   182    4   HUMAN:AF-Q96MX0-F1 CKLF-LIKE MARVEL TRANSMEMBRANE DOMAIN-CONTAINING
1200:  e478-A  2.9  4.4  112  1058   13   HUMAN:AF-P57678-F1 GEM-ASSOCIATED PROTEIN 4;
1201:  ff06-A  2.9 17.9  120   383    8   HUMAN:AF-Q9H841-F1 NIPA-LIKE PROTEIN 2;
1202:  fgnr-A  2.9  8.4   84  1332    6   HUMAN:AF-Q14005-F1 PRO-INTERLEUKIN-16;
1203:  e4sr-A  2.9  4.2   90  1022    7   HUMAN:AF-Q8IVU3-F1 PROBABLE E3 UBIQUITIN-PROTEIN LIGASE HERC6;
1204:  ezex-A  2.9  6.1   84   140    8   HUMAN:AF-Q6UX40-F1 TRANSMEMBRANE PROTEIN 107;
1205:  e3rp-A  2.9  6.6  121   368   12   HUMAN:AF-Q9BZJ7-F1 G-PROTEIN COUPLED RECEPTOR 62;
1206:  fcxf-A  2.9  4.8  114   247   10   HUMAN:AF-O75192-F1 PEROXISOMAL MEMBRANE PROTEIN 11A;
1207:  fb6p-A  2.9  9.8   91  2357    5   HUMAN:AF-O15027-F1 PROTEIN TRANSPORT PROTEIN SEC16A;
1208:  ezym-A  2.9  8.7   95   514    5   HUMAN:AF-Q9ULR3-F1 PROTEIN PHOSPHATASE 1H;
1209:  ezhd-A  2.9  5.3  134   343    5   HUMAN:AF-Q8WZA6-F1 OLFACTORY RECEPTOR 1E3;
1210:  ez1v-A  2.9  4.8  122   312    9   HUMAN:AF-Q9Y5P1-F1 OLFACTORY RECEPTOR 51B2;
1211:  fcmj-A  2.9  4.5  113  1249    7   HUMAN:AF-P29144-F1 TRIPEPTIDYL-PEPTIDASE 2;
1212:  e6et-A  2.9  4.8   69   235    6   HUMAN:AF-Q68D42-F1 TRANSMEMBRANE PROTEIN 215;
1213:  e97g-A  2.9  3.9   62   314    8   HUMAN:AF-Q9NWD8-F1 TRANSMEMBRANE PROTEIN 248;
1214:  e8c8-A  2.9  6.7   82  1154    6   HUMAN:AF-Q8NEN9-F1 PDZ DOMAIN-CONTAINING PROTEIN 8;
1215:  e8cu-A  2.9  8.2   99   508    8   HUMAN:AF-Q6NXR4-F1 TELO2-INTERACTING PROTEIN 2;
1216:  fbti-A  2.9  6.7  127   350    7   HUMAN:AF-P48039-F1 MELATONIN RECEPTOR TYPE 1A;
1217:  e623-A  2.9  3.4   78   336    6   HUMAN:AF-Q9NV92-F1 NEDD4 FAMILY-INTERACTING PROTEIN 2;
1218:  e36w-A  2.9  6.9   79   300    9   HUMAN:AF-Q6NXT1-F1 ANKYRIN REPEAT DOMAIN-CONTAINING PROTEIN 54;
1219:  e8rp-A  2.9  9.5  105   503   10   HUMAN:AF-Q8NC56-F1 LEM DOMAIN-CONTAINING PROTEIN 2;
1220:  fdtx-A  2.9 10.6   78   788    4   HUMAN:AF-P49321-F1 NUCLEAR AUTOANTIGENIC SPERM PROTEIN;
1221:  fe8o-A  2.9  7.3   99   510    7   HUMAN:AF-Q6UX06-F1 OLFACTOMEDIN-4;
1222:  e7zi-A  2.9  8.3   96   175   10   HUMAN:AF-P02792-F1 FERRITIN LIGHT CHAIN;
1223:  ffay-A  2.9  5.3  123   299    5   HUMAN:AF-P59542-F1 TASTE RECEPTOR TYPE 2 MEMBER 19;
1224:  fft2-A  2.9  4.0   93   290    8   HUMAN:AF-Q99598-F1 TRANSLIN-ASSOCIATED PROTEIN X;
1225:  e6wa-A  2.9  5.4   98   271   10   HUMAN:AF-Q8NBQ7-F1 AQUAPORIN-11;
1226:  e9zi-A  2.9  6.8   83   431    4   HUMAN:AF-Q5SQS7-F1 SH2 DOMAIN-CONTAINING PROTEIN 4B;
1227:  fbqf-A  2.9  8.9  103  1317    4   HUMAN:AF-Q6ZV29-F1 PATATIN-LIKE PHOSPHOLIPASE DOMAIN-CONTAINING PROT
1228:  faz1-A  2.9 14.3  115   239    7   HUMAN:AF-O75954-F1 TETRASPANIN-9;
1229:  fcyg-A  2.9  4.5  122   352   11   HUMAN:AF-P51681-F1 C-C CHEMOKINE RECEPTOR TYPE 5;
1230:  e73g-A  2.9  3.7   68   303   16   HUMAN:AF-Q9BRL7-F1 VESICLE-TRAFFICKING PROTEIN SEC22C;
1231:  ez8k-A  2.9  7.6   99   595    8   HUMAN:AF-P35240-F1 MERLIN;
1232:  e89x-A  2.9  5.8  125   339    9   HUMAN:AF-O00398-F1 PUTATIVE P2Y PURINOCEPTOR 10;
1233:  fdnp-A  2.9  4.1  123   391    7   HUMAN:AF-P30411-F1 B2 BRADYKININ RECEPTOR;
1234:  fges-A  2.9  5.0   55   226    5   HUMAN:AF-Q15005-F1 SIGNAL PEPTIDASE COMPLEX SUBUNIT 2;
1235:  e6wq-A  2.9  5.5   72  1042    6   HUMAN:AF-Q9Y4D2-F1 DIACYLGLYCEROL LIPASE-ALPHA;
1236:  e2b2-A  2.9  5.1  138   566    7   HUMAN:AF-Q8IZK6-F1 MUCOLIPIN-2;
1237:  e55g-A  2.9 10.9   68   757   10   HUMAN:AF-Q8NG48-F1 PROTEIN LINES HOMOLOG 1;
1238:  e1ym-A  2.9  7.2   99   597    2   HUMAN:AF-Q9H8M2-F1 BROMODOMAIN-CONTAINING PROTEIN 9;
1239:  e2kq-A  2.8 13.5  144  1003    6   HUMAN:AF-Q9NQ90-F1 ANOCTAMIN-2;
1240:  fc7k-A  2.8  7.5  143   650   10   HUMAN:AF-Q5GH76-F1 XK-RELATED PROTEIN 4;
1241:  fcen-A  2.8  5.2   50  2070    4   HUMAN:AF-O75970-F1 MULTIPLE PDZ DOMAIN PROTEIN;
1242:  ferb-A  2.8 11.3  133   260    6   HUMAN:AF-O75841-F1 UROPLAKIN-1B;
1243:  ffuw-A  2.8  4.5   92   170   12   HUMAN:AF-Q5TGU0-F1 TRANSLOCATOR PROTEIN 2;
1244:  e86l-A  2.8 19.2   80   368    5   HUMAN:AF-Q16533-F1 SNRNA-ACTIVATING PROTEIN COMPLEX SUBUNIT 1;
1245:  e7an-A  2.8  6.8   93   301    9   HUMAN:AF-Q96D31-F1 CALCIUM RELEASE-ACTIVATED CALCIUM CHANNEL PROTEIN
1246:  e9dt-A  2.8  4.6  112   674    5   HUMAN:AF-Q9BTX1-F1 NUCLEOPORIN NDC1;
1247:  e3cq-A  2.8  8.4  138   586    8   HUMAN:AF-Q6ZV50-F1 DNA-BINDING PROTEIN RFX8;
1248:  e41i-A  2.8  5.7  119  1447    5   HUMAN:AF-Q9HAR2-F1 ADHESION G PROTEIN-COUPLED RECEPTOR L3;
1249:  e8uy-A  2.8 10.7   89   230    4   HUMAN:AF-Q96C74-F1 ROPPORIN-1-LIKE PROTEIN;
1250:  fe88-A  2.8  6.9  121   361    5   HUMAN:AF-Q9Y2T5-F1 G-PROTEIN COUPLED RECEPTOR 52;
1251:  fbp8-A  2.8  8.9  128   326    4   HUMAN:AF-O60683-F1 PEROXISOME BIOGENESIS FACTOR 10;
1252:  e6kv-A  2.8  5.2  120   355    8   HUMAN:AF-P32246-F1 C-C CHEMOKINE RECEPTOR TYPE 1;
1253:  fguk-A  2.8  5.0   62    81   15   HUMAN:AF-Q16517-F1 NEURONATIN;
1254:  e1rt-A  2.8  9.7  119   810   10   HUMAN:AF-Q0JRZ9-F1 F-BAR DOMAIN ONLY PROTEIN 2;
1255:  e0ej-A  2.8  9.8   79   904    6   HUMAN:AF-Q12959-F1 DISKS LARGE HOMOLOG 1;
1256:  e035-A  2.8  7.4   89   233    8   HUMAN:AF-Q15012-F1 LYSOSOMAL-ASSOCIATED TRANSMEMBRANE PROTEIN 4A;
1257:  ezeo-A  2.8  5.8  128   346    9   HUMAN:AF-Q9BXC0-F1 HYDROXYCARBOXYLIC ACID RECEPTOR 1;
1258:  e1xv-A  2.8  6.8   74   208    9   HUMAN:AF-Q8N511-F1 TRANSMEMBRANE PROTEIN 199;
1259:  e46p-A  2.8  4.6  131   689    5   HUMAN:AF-P52888-F1 THIMET OLIGOPEPTIDASE;
1260:  fcua-A  2.8  8.2   61    88    3   HUMAN:AF-Q9NU23-F1 LYR MOTIF-CONTAINING PROTEIN 2;
1261:  ffsn-A  2.8 12.5  105   691    9   HUMAN:AF-Q9UKA1-F1 F-BOX/LRR-REPEAT PROTEIN 5;
1262:  e5aw-A  2.8  2.6   45   646    9   HUMAN:AF-Q9H4B4-F1 SERINE/THREONINE-PROTEIN KINASE PLK3;
1263:  e1u7-A  2.8  4.2  116   359   10   HUMAN:AF-P30556-F1 TYPE-1 ANGIOTENSIN II RECEPTOR;
1264:  e6ex-A  2.8  2.3   62   199   15   HUMAN:AF-P20809-F1 INTERLEUKIN-11;
1265:  e9jq-A  2.8  8.9   92   520    8   HUMAN:AF-Q9NVN3-F1 SYNEMBRYN-B;
1266:  fe9z-A  2.8  3.8   90   660    6   HUMAN:AF-P54136-F1 ARGININE--TRNA LIGASE, CYTOPLASMIC;
1267:  e45b-A  2.8 16.3   87   627    6   HUMAN:AF-Q9UHB9-F1 SIGNAL RECOGNITION PARTICLE SUBUNIT SRP68;
1268:  e31d-A  2.8  6.6  129   754    9   HUMAN:AF-Q8WXD0-F1 RELAXIN RECEPTOR 2;
1269:  feu9-A  2.8 10.3   97  1124    5   HUMAN:AF-O94851-F1 -MONOOXYGENASE MICAL2;
1270:  fbeh-A  2.8  5.3  106   971    6   HUMAN:AF-P55060-F1 EXPORTIN-2;
1271:  e042-A  2.8  4.4  113   524    4   HUMAN:AF-Q96JC4-F1 ZINC FINGER PROTEIN 479;
1272:  fe3z-A  2.8  5.2  130   574    6   HUMAN:AF-Q14534-F1 SQUALENE MONOOXYGENASE;
1273:  e0xd-A  2.8  5.1   99   257    5   HUMAN:AF-Q8TBR7-F1 TLC DOMAIN-CONTAINING PROTEIN 3A;
1274:  fgo3-A  2.8  7.6  110   428    7   HUMAN:AF-Q9H7B4-F1 HISTONE-LYSINE N-METHYLTRANSFERASE SMYD3;
1275:  e4a8-A  2.8  9.6   84   478    7   HUMAN:AF-Q14108-F1 LYSOSOME MEMBRANE PROTEIN 2;
1276:  fc26-A  2.8  3.8   87   221    8   HUMAN:AF-Q9BT67-F1 NEDD4 FAMILY-INTERACTING PROTEIN 1;
1277:  e9d3-A  2.8  4.3   58   130    2   HUMAN:AF-P35542-F1 SERUM AMYLOID A-4 PROTEIN;
1278:  e2yk-A  2.8  5.1   83   200   10   HUMAN:AF-Q15528-F1 MEDIATOR OF RNA POLYMERASE II TRANSCRIPTION SUBUN
1279:  fczq-A  2.8 10.0  132   568    5   HUMAN:AF-Q6PML9-F1 ZINC TRANSPORTER 9;
1280:  ezot-A  2.8  5.8  125   337    9   HUMAN:AF-Q96P68-F1 2-OXOGLUTARATE RECEPTOR 1;
1281:  e0lp-A  2.8 23.0   94   159    9   HUMAN:AF-Q6RW13-F1 TYPE-1 ANGIOTENSIN II RECEPTOR-ASSOCIATED PROTEIN
1282:  e455-A  2.8  4.8   80  1659    8   HUMAN:AF-Q8TCU6-F1 PHOSPHATIDYLINOSITOL 3,4,5-TRISPHOSPHATE-DEPENDEN
1283:  e1gt-A  2.8 11.8  109  1174    8   HUMAN:AF-Q16825-F1 TYROSINE-PROTEIN PHOSPHATASE NON-RECEPTOR TYPE 21
1284:  e2p4-A  2.8 14.7  164  2223    5   HUMAN:AF-Q9P0X4-F1 VOLTAGE-DEPENDENT T-TYPE CALCIUM CHANNEL SUBUNIT
1285:  e5u0-A  2.8  6.0  151   465    6   HUMAN:AF-Q9Y5X2-F1 SORTING NEXIN-8;
1286:  e20f-A  2.8  7.4  137  1400    7   HUMAN:AF-Q5VT06-F6 CENTROSOME-ASSOCIATED PROTEIN 350;
1287:  fdk8-A  2.8  3.8   57   123    7   HUMAN:AF-Q8TBM7-F1 TRANSMEMBRANE PROTEIN 254;
1288:  fcp1-A  2.8  8.6  117   661   11   HUMAN:AF-Q9UI40-F1 SODIUM/POTASSIUM/CALCIUM EXCHANGER 2;
1289:  ezay-A  2.8 14.3  135  1732    7   HUMAN:AF-Q9HCF6-F1 TRANSIENT RECEPTOR POTENTIAL CATION CHANNEL SUBFA
1290:  fg0e-A  2.8  6.1  130   372   10   HUMAN:AF-Q9H1C0-F1 LYSOPHOSPHATIDIC ACID RECEPTOR 5;
1291:  fg6e-A  2.8  6.6  119   344    6   HUMAN:AF-Q8NGL6-F1 OLFACTORY RECEPTOR 4A15;
1292:  ff7d-A  2.8 10.6  114   279    9   HUMAN:AF-Q9NPA1-F1 CALCIUM-ACTIVATED POTASSIUM CHANNEL SUBUNIT BETA-
1293:  fe8u-A  2.8 13.8  123   245    4   HUMAN:AF-Q9UKR8-F1 TETRASPANIN-16;
1294:  e9tk-A  2.8 18.4  125  1075    6   HUMAN:AF-Q96JH8-F1 RAS-ASSOCIATING AND DILUTE DOMAIN-CONTAINING PROT
1295:  e64h-A  2.8 13.3  136   314    8   HUMAN:AF-Q5JW98-F1 CALCIUM HOMEOSTASIS MODULATOR PROTEIN 4;
1296:  e2my-A  2.8  3.9   75   374    7   HUMAN:AF-Q7L2H7-F1 EUKARYOTIC TRANSLATION INITIATION FACTOR 3 SUBUNI
1297:  ezyv-A  2.8  8.5  123   710    7   HUMAN:AF-Q9NVR2-F1 INTEGRATOR COMPLEX SUBUNIT 10;
1298:  fg75-A  2.8  7.1   63   597   16   HUMAN:AF-A6NNA2-F1 SERINE/ARGININE REPETITIVE MATRIX PROTEIN 3;
1299:  e6sl-A  2.8 10.1   83  2080    8   HUMAN:AF-O75923-F1 DYSFERLIN;
1300:  e7d4-A  2.8  5.5  134   510    7   HUMAN:AF-Q7RTX9-F1 MONOCARBOXYLATE TRANSPORTER 14;
1301:  fa57-A  2.8 11.2   97  2422    4   HUMAN:AF-Q7Z2Y8-F1 INTERFERON-INDUCED VERY LARGE GTPASE 1;
1302:  e5mz-A  2.8  5.8   95   765   14   HUMAN:AF-Q9H1D0-F1 TRANSIENT RECEPTOR POTENTIAL CATION CHANNEL SUBFA
1303:  e0gx-A  2.8  5.3  145  1400    8   HUMAN:AF-O43149-F8 ZINC FINGER ZZ-TYPE AND EF-HAND DOMAIN-CONTAINING
1304:  e6sc-A  2.8  4.6   82   201    6   HUMAN:AF-Q8N8I0-F1 STERILE ALPHA MOTIF DOMAIN-CONTAINING PROTEIN 12;
1305:  e2t0-A  2.8  5.1   82  1183    9   HUMAN:AF-Q9C0H9-F1 SRC KINASE SIGNALING INHIBITOR 1;
1306:  e86q-A  2.8  8.0   70  1512    1   HUMAN:AF-P07814-F1 BIFUNCTIONAL GLUTAMATE/PROLINE--TRNA LIGASE;
1307:  e31w-A  2.8  7.1   86   503    6   HUMAN:AF-P37023-F1 SERINE/THREONINE-PROTEIN KINASE RECEPTOR R3;
1308:  e4pe-A  2.8  9.8  116  1146    8   HUMAN:AF-Q8TF21-F1 ANKYRIN REPEAT DOMAIN-CONTAINING PROTEIN 24;
1309:  e675-A  2.8  5.2  137  1430    9   HUMAN:AF-Q6ZV73-F1 FYVE, RHOGEF AND PH DOMAIN-CONTAINING PROTEIN 6;
1310:  fg8a-A  2.8 10.4   94   695    6   HUMAN:AF-Q68DH5-F1 G-PROTEIN COUPLED RECEPTOR-ASSOCIATED PROTEIN LMB
1311:  e7ac-A  2.8  4.4  132   347    4   HUMAN:AF-Q96R28-F1 OLFACTORY RECEPTOR 2M2;
1312:  faxa-A  2.8 21.2   74   236    8   HUMAN:AF-Q96FA7-F1 ZBED6 C-TERMINAL-LIKE PROTEIN;
1313:  e56x-A  2.8 23.1   93  1400    5   HUMAN:AF-Q9NRC6-F11 SPECTRIN BETA CHAIN, NON-ERYTHROCYTIC 5;
1314:  far2-A  2.8  5.9   85   240    5   HUMAN:AF-Q9GZW8-F1 MEMBRANE-SPANNING 4-DOMAINS SUBFAMILY A MEMBER 7;
1315:  fgz4-A  2.8 10.8   89   761    6   HUMAN:AF-O43422-F1 52 KDA REPRESSOR OF THE INHIBITOR OF THE PROTEIN
1316:  ff26-A  2.8  9.7  109   434    4   HUMAN:AF-O60664-F1 PERILIPIN-3;
1317:  e4dr-A  2.8  5.0  121   319    7   HUMAN:AF-Q8NH76-F1 OLFACTORY RECEPTOR 56B4;
1318:  e4ha-A  2.8  6.8  150   333    7   HUMAN:AF-P35212-F1 GAP JUNCTION ALPHA-4 PROTEIN;
1319:  e2ni-A  2.8  4.4   73  1593   11   HUMAN:AF-Q8NI27-F1 THO COMPLEX SUBUNIT 2;
1320:  e5ie-A  2.8  9.5   89   195    6   HUMAN:AF-Q9NR77-F1 PEROXISOMAL MEMBRANE PROTEIN 2;
1321:  ffr4-A  2.8 14.0   94   635    7   HUMAN:AF-Q03721-F1 POTASSIUM VOLTAGE-GATED CHANNEL SUBFAMILY C MEMBE
1322:  fcj2-A  2.8 10.9   94   445    3   HUMAN:AF-Q6ZNB7-F1 ALKYLGLYCEROL MONOOXYGENASE;
1323:  e8e6-A  2.8 11.1  105   607   11   HUMAN:AF-P34925-F1 TYROSINE-PROTEIN KINASE RYK;
1324:  e7iw-A  2.8  8.9   95  1400    6   HUMAN:AF-P11532-F6 DYSTROPHIN;
1325:  e423-A  2.8  8.2  102   639    6   HUMAN:AF-Q15637-F1 SPLICING FACTOR 1;
1326:  e481-A  2.8  5.3  108   307    9   HUMAN:AF-Q9NUM3-F1 ZINC TRANSPORTER ZIP9;
1327:  e4mu-A  2.8  7.8   67   495    7   HUMAN:AF-Q9Y5L3-F1 ECTONUCLEOSIDE TRIPHOSPHATE DIPHOSPHOHYDROLASE 2;
1328:  fcio-A  2.8  5.2  126   395    9   HUMAN:AF-Q9H6D3-F1 XK-RELATED PROTEIN 8;
1329:  ffm1-A  2.8  4.5  126  1400    2   HUMAN:AF-O60229-F8 KALIRIN;
1330:  e9xw-A  2.8  9.4   56   273    5   HUMAN:AF-Q9NZQ0-F1 DNAJ HOMOLOG SUBFAMILY C MEMBER 27;
1331:  fdts-A  2.8  7.1  143   226    6   HUMAN:AF-Q8NCR9-F1 CLARIN-3;
1332:  e291-A  2.8  4.2  119   360    8   HUMAN:AF-P51679-F1 C-C CHEMOKINE RECEPTOR TYPE 4;
1333:  ez4j-A  2.8 14.3   67   198   10   HUMAN:AF-Q9H3Z4-F1 DNAJ HOMOLOG SUBFAMILY C MEMBER 5;
1334:  e9zd-A  2.8 15.2  113  1749    8   HUMAN:AF-Q9UG01-F1 INTRAFLAGELLAR TRANSPORT PROTEIN 172 HOMOLOG;
1335:  fbgz-A  2.8  4.2  149  1234    8   HUMAN:AF-Q2VIQ3-F1 CHROMOSOME-ASSOCIATED KINESIN KIF4B;
1336:  e4se-A  2.8  4.5   79   390    9   HUMAN:AF-Q14654-F1 ATP-SENSITIVE INWARD RECTIFIER POTASSIUM CHANNEL
1337:  e5qt-A  2.8  9.1  121   747    7   HUMAN:AF-Q765P7-F1 PROTEIN MTSS 2;
1338:  e0x5-A  2.8  3.9   75   202    5   HUMAN:AF-A0PJW6-F1 TRANSMEMBRANE PROTEIN 223;
1339:  ff5l-A  2.8  8.3  156   366    6   HUMAN:AF-Q6Q788-F1 APOLIPOPROTEIN A-V;
1340:  fdgf-A  2.8  6.8   83   247    5   HUMAN:AF-Q96MF7-F1 E3 SUMO-PROTEIN LIGASE NSE2;
1341:  fetp-A  2.8  5.9   96   330    3   HUMAN:AF-O00170-F1 AH RECEPTOR-INTERACTING PROTEIN;
1342:  fewm-A  2.8 10.9   89   742    3   HUMAN:AF-Q8IZE3-F1 PROTEIN-ASSOCIATING WITH THE CARBOXYL-TERMINAL DO
1343:  ffng-A  2.8 11.1  122   322    7   HUMAN:AF-Q9H9B4-F1 SIDEROFLEXIN-1;
1344:  e7vj-A  2.8  4.8   85   419    7   HUMAN:AF-P48544-F1 G PROTEIN-ACTIVATED INWARD RECTIFIER POTASSIUM CH
1345:  fde6-A  2.8  9.1   72   128    7   HUMAN:AF-P56556-F1 NADH DEHYDROGENASE  1 ALPHA SUBCOMPLE
1346:  e3va-A  2.8  3.8   87   248    9   HUMAN:AF-P31947-F1 14-3-3 PROTEIN SIGMA;
1347:  fd8a-A  2.8  5.4   87   886    6   HUMAN:AF-Q96JC1-F1 VAM6/VPS39-LIKE PROTEIN;
1348:  e67b-A  2.8  3.0   62   136    3   HUMAN:AF-Q9NRR1-F1 CYTOKINE-LIKE PROTEIN 1;
1349:  e6qm-A  2.8 12.6   81   440   10   HUMAN:AF-Q9NVD3-F1 SET DOMAIN-CONTAINING PROTEIN 4;
1350:  e2rf-A  2.8  7.3  124  2623    5   HUMAN:AF-O15021-F1 MICROTUBULE-ASSOCIATED SERINE/THREONINE-PROTEIN K
1351:  e3c8-A  2.8  5.6   94   539    7   HUMAN:AF-O60320-F1 PROTEIN FAM189A1;
1352:  fdkw-A  2.8  8.1  141   311    6   HUMAN:AF-O14495-F1 PHOSPHOLIPID PHOSPHATASE 3;
1353:  e9l4-A  2.8  4.9   66   228   11   HUMAN:AF-P52803-F1 EPHRIN-A5;
1354:  fced-A  2.8  6.9   73   580    4   HUMAN:AF-Q8WX92-F1 NEGATIVE ELONGATION FACTOR B;
1355:  fet2-A  2.8  5.2   94  1009   11   HUMAN:AF-Q14527-F1 HELICASE-LIKE TRANSCRIPTION FACTOR;
1356:  e4ud-A  2.8  8.6   83   417   14   HUMAN:AF-A6NFY4-F1 NUCLEAR ENVELOPE INTEGRAL MEMBRANE PROTEIN 2;
1357:  e8a2-A  2.8  4.1   71   190   11   HUMAN:AF-O15431-F1 HIGH AFFINITY COPPER UPTAKE PROTEIN 1;
1358:  e17q-A  2.8 11.5  143  1325    8   HUMAN:AF-O15439-F1 ATP-BINDING CASSETTE SUB-FAMILY C MEMBER 4;
1359:  e5p9-A  2.8  6.0   79  1400    9   HUMAN:AF-Q6ZNJ1-F7 NEUROBEACHIN-LIKE PROTEIN 2;
1360:  e7jt-A  2.8  9.0   95   470    8   HUMAN:AF-Q9H295-F1 DENDRITIC CELL-SPECIFIC TRANSMEMBRANE PROTEIN;
1361:  e1lf-A  2.8  4.5   81   379    9   HUMAN:AF-P78508-F1 ATP-SENSITIVE INWARD RECTIFIER POTASSIUM CHANNEL
1362:  e0yh-A  2.8  6.0   77   169   12   HUMAN:AF-Q99643-F1 SUCCINATE DEHYDROGENASE CYTOCHROME B560 SUBUNIT,
1363:  e6aw-A  2.8  8.8   87   271    8   HUMAN:AF-Q9H2C2-F1 PROTEIN ARV1;
1364:  e0f1-A  2.8 10.8   77   116    9   HUMAN:AF-E9PQX1-F1 TRANSMEMBRANE PROTEIN 262;
1365:  ff82-A  2.8 14.8   75   535    5   HUMAN:AF-O15460-F1 PROLYL 4-HYDROXYLASE SUBUNIT ALPHA-2;
1366:  e53s-A  2.8 11.6  107  1175    4   HUMAN:AF-Q15147-F1 1-PHOSPHATIDYLINOSITOL 4,5-BISPHOSPHATE PHOSPHODI
1367:  e9zk-A  2.8  6.6   91   757    3   HUMAN:AF-O95140-F1 MITOFUSIN-2;
1368:  fcx2-A  2.8  6.8  110   728    7   HUMAN:AF-O00459-F1 PHOSPHATIDYLINOSITOL 3-KINASE REGULATORY SUBUNIT
1369:  fcfh-A  2.8  7.0   96  1684    7   HUMAN:AF-Q70EL1-F1 INACTIVE UBIQUITIN CARBOXYL-TERMINAL HYDROLASE 54
1370:  e18y-A  2.8  5.1  120   355    8   HUMAN:AF-P51677-F1 C-C CHEMOKINE RECEPTOR TYPE 3;
1371:  fan6-A  2.8 10.3   95   462    6   HUMAN:AF-P31644-F1 GAMMA-AMINOBUTYRIC ACID RECEPTOR SUBUNIT ALPHA-5;
1372:  e64o-A  2.8  5.5  123   346    9   HUMAN:AF-Q9NS75-F1 CYSTEINYL LEUKOTRIENE RECEPTOR 2;
1373:  e6lg-A  2.8 17.4  108   367    9   HUMAN:AF-Q9UIJ5-F1 PALMITOYLTRANSFERASE ZDHHC2;
1374:  e533-A  2.8  5.3   69   388    7   HUMAN:AF-Q99571-F1 P2X PURINOCEPTOR 4;
1375:  fb2z-A  2.8  7.0   70   697    6   HUMAN:AF-Q9NX65-F1 ZINC FINGER AND SCAN DOMAIN-CONTAINING PROTEIN 32
1376:  fcx7-A  2.8  4.7  107   859    7   HUMAN:AF-Q12979-F1 ACTIVE BREAKPOINT CLUSTER REGION-RELATED PROTEIN;
1377:  e75w-A  2.8 15.1   96   621    9   HUMAN:AF-Q9H845-F1 COMPLEX I ASSEMBLY FACTOR ACAD9, MITOCHONDRIAL;
1378:  ff1s-A  2.8  5.6  121   715    6   HUMAN:AF-Q9H6S3-F1 EPIDERMAL GROWTH FACTOR RECEPTOR KINASE SUBSTRATE
1379:  fdof-A  2.8  5.7  102   796    8   HUMAN:AF-Q9H869-F1 YY1-ASSOCIATED PROTEIN 1;
1380:  e7mc-A  2.8  5.8   70   312    4   HUMAN:AF-Q8TF64-F1 PDZ DOMAIN-CONTAINING PROTEIN GIPC3;
1381:  faye-A  2.7  6.9  128   230    9   HUMAN:AF-Q96IZ2-F1 ANDROGEN-DEPENDENT TFPI-REGULATING PROTEIN;
1382:  e6au-A  2.7  7.7   88  1393   11   HUMAN:AF-Q9H2M9-F1 RAB3 GTPASE-ACTIVATING PROTEIN NON-CATALYTIC SUBU
1383:  e2ro-A  2.7 10.5   89   631    6   HUMAN:AF-A7E2F4-F1 GOLGIN SUBFAMILY A MEMBER 8A;
1384:  fa2f-A  2.7  4.9  111  1400    8   HUMAN:AF-Q8IVF4-F6 DYNEIN HEAVY CHAIN 10, AXONEMAL;
1385:  e52z-A  2.7  7.3   94   316    9   HUMAN:AF-Q9BWQ8-F1 PROTEIN LIFEGUARD 2;
1386:  e5my-A  2.7  7.8  157  1353   10   HUMAN:AF-O60503-F1 ADENYLATE CYCLASE TYPE 9;
1387:  fa9o-A  2.7  5.8   89  1060    8   HUMAN:AF-Q9UPP1-F1 HISTONE LYSINE DEMETHYLASE PHF8;
1388:  e0yd-A  2.7  9.1   94  1400    9   HUMAN:AF-P11532-F3 DYSTROPHIN;
1389:  fco9-A  2.7  6.3  116  1045   11   HUMAN:AF-Q9Y4F1-F1 FERM, ARHGEF AND PLECKSTRIN DOMAIN-CONTAINING PRO
1390:  ez8t-A  2.7  9.5   91   402    8   HUMAN:AF-O95236-F1 APOLIPOPROTEIN L3;
1391:  eznm-A  2.7  9.2   59   340    7   HUMAN:AF-Q8N0X4-F1 CITRAMALYL-COA LYASE, MITOCHONDRIAL;
1392:  fcok-A  2.7 12.1   91  2564    4   HUMAN:AF-Q9H254-F1 SPECTRIN BETA CHAIN, NON-ERYTHROCYTIC 4;
1393:  e48w-A  2.7  5.6   71   142    8   HUMAN:AF-P48201-F1 ATP SYNTHASE F(0) COMPLEX SUBUNIT C3, MITOCHONDRI
1394:  fbc6-A  2.7  4.8  114   367    8   HUMAN:AF-O60931-F1 CYSTINOSIN;
1395:  ffpw-A  2.7  5.2  126   699    7   HUMAN:AF-P22888-F1 LUTROPIN-CHORIOGONADOTROPIC HORMONE RECEPTOR;
1396:  e7c0-A  2.7  9.4  143   538    8   HUMAN:AF-Q9UPQ8-F1 DOLICHOL KINASE;
1397:  e8mj-A  2.7  6.3  156  1544    4   HUMAN:AF-Q9NZN5-F1 RHO GUANINE NUCLEOTIDE EXCHANGE FACTOR 12;
1398:  e8f1-A  2.7  4.2  137  1859    7   HUMAN:AF-Q92538-F1 GOLGI-SPECIFIC BREFELDIN A-RESISTANCE GUANINE NUC
1399:  e5m0-A  2.7  5.5  159   770    6   HUMAN:AF-P05067-F1 AMYLOID-BETA PRECURSOR PROTEIN;
1400:  fgfz-A  2.7  5.6   95  1925    4   HUMAN:AF-Q9Y4D7-F1 PLEXIN-D1;
1401:  e8wh-A  2.7  5.4  143   558    5   HUMAN:AF-P35052-F1 GLYPICAN-1;
1402:  fa5e-A  2.7 10.5   86   441   10   HUMAN:AF-Q9H993-F1 DAMAGE-CONTROL PHOSPHATASE ARMT1;
1403:  e4sh-A  2.7 14.4  133   530    2   HUMAN:AF-Q96P56-F1 CATION CHANNEL SPERM-ASSOCIATED PROTEIN 2;
1404:  e5jo-A  2.7  4.5   78   128    6   HUMAN:AF-Q5VVB8-F1 TRANSMEMBRANE PROTEIN 244;
1405:  e49j-A  2.7  5.6  106   663    7   HUMAN:AF-P18054-F1 POLYUNSATURATED FATTY ACID LIPOXYGENASE ALOX12;
1406:  e08o-A  2.7  4.5  123   547    5   HUMAN:AF-Q9NUZ1-F1 ACYL-COENZYME A OXIDASE-LIKE PROTEIN;
1407:  fa1i-A  2.7  4.1   58   202    9   HUMAN:AF-O15492-F1 REGULATOR OF G-PROTEIN SIGNALING 16;
1408:  e1g4-A  2.7 25.3  116   261    9   HUMAN:AF-O15400-F1 SYNTAXIN-7;
1409:  e1ie-A  2.7  8.2  130   412    5   HUMAN:AF-O14874-F1 [3-METHYL-2-OXOBUTANOATE DEHYDROGENASE [LIPOAMIDE
1410:  e30a-A  2.7  5.4   81  1400    4   HUMAN:AF-Q9NZJ4-F1 SACSIN;
1411:  e4ec-A  2.7 17.5   86   486   10   HUMAN:AF-Q9UNF0-F1 PROTEIN KINASE C AND CASEIN KINASE SUBSTRATE IN N
1412:  e7el-A  2.7 10.9   88   387    3   HUMAN:AF-Q8N7C3-F1 PROBABLE E3 UBIQUITIN-PROTEIN LIGASE TRIML2;
1413:  fbrp-A  2.7 11.4   68   304    9   HUMAN:AF-Q96EQ0-F1 SMALL GLUTAMINE-RICH TETRATRICOPEPTIDE REPEAT-CON
1414:  e366-A  2.7 12.7  115   328    4   HUMAN:AF-Q8N4F7-F1 RING FINGER PROTEIN 175;
1415:  e41m-A  2.7  2.9   59   118    3   HUMAN:AF-Q9BU79-F1 TRANSMEMBRANE PROTEIN 243;
1416:  e8we-A  2.7  6.5  126   803   10   HUMAN:AF-Q14155-F1 RHO GUANINE NUCLEOTIDE EXCHANGE FACTOR 7;
1417:  e56q-A  2.7  4.1   72   167    7   HUMAN:AF-Q8NHS1-F1 CLAUDIN DOMAIN-CONTAINING PROTEIN 2;
1418:  e12j-A  2.7  4.4   73   455    7   HUMAN:AF-P0CG08-F1 GOLGI PH REGULATOR B;
1419:  e0je-A  2.7  4.3  115   961    3   HUMAN:AF-P98174-F1 FYVE, RHOGEF AND PH DOMAIN-CONTAINING PROTEIN 1;
1420:  e2ag-A  2.7  4.2  115   310    8   HUMAN:AF-Q9Y5P0-F1 OLFACTORY RECEPTOR 51B4;
1421:  e5ex-A  2.7 18.9  108   757    7   HUMAN:AF-Q9H1I8-F1 ACTIVATING SIGNAL COINTEGRATOR 1 COMPLEX SUBUNIT
1422:  feyg-A  2.7  7.7  107   727    5   HUMAN:AF-Q496J9-F1 SYNAPTIC VESICLE GLYCOPROTEIN 2C;
1423:  e6uk-A  2.7  6.3  104   647    9   HUMAN:AF-Q96FT7-F1 ACID-SENSING ION CHANNEL 4;
1424:  fat4-A  2.7 15.3  152   635    7   HUMAN:AF-P48029-F1 SODIUM- AND CHLORIDE-DEPENDENT CREATINE TRANSPORT
1425:  e1yp-A  2.7  5.6  105  1400    5   HUMAN:AF-Q03001-F16 DYSTONIN;
1426:  fct2-A  2.7  3.8  112   348    4   HUMAN:AF-P08100-F1 RHODOPSIN;
1427:  e107-A  2.7  5.9  138  1180    6   HUMAN:AF-Q9NQ11-F1 POLYAMINE-TRANSPORTING ATPASE 13A2;
1428:  e2ez-A  2.7  7.8  142   516    5   HUMAN:AF-Q6ZSM3-F1 MONOCARBOXYLATE TRANSPORTER 12;
1429:  e19q-A  2.7 13.5   74   617    1   HUMAN:AF-Q9H267-F1 VACUOLAR PROTEIN SORTING-ASSOCIATED PROTEIN 33B;
1430:  e5o5-A  2.7  6.9   84   348    6   HUMAN:AF-O43681-F1 ATPASE GET3;
1431:  e606-A  2.7  5.8   78   824    6   HUMAN:AF-Q13099-F1 INTRAFLAGELLAR TRANSPORT PROTEIN 88 HOMOLOG;
1432:  e9nc-A  2.7 11.6   93   471    5   HUMAN:AF-Q8N684-F1 CLEAVAGE AND POLYADENYLATION SPECIFICITY FACTOR S
1433:  ezh9-A  2.7  8.6   72  1179    7   HUMAN:AF-Q9NQW1-F1 PROTEIN TRANSPORT PROTEIN SEC31B;
1434:  ez0g-A  2.7  6.1   76   250    3   HUMAN:AF-Q14990-F1 OUTER DENSE FIBER PROTEIN 1;
1435:  e7ue-A  2.7  3.1   83   179    2   HUMAN:AF-Q8N4P3-F1 GUANOSINE-3',5'-BIS(DIPHOSPHATE) 3'-PYROPHOSPHOHY
1436:  e6kn-A  2.7  4.5  103   916    6   HUMAN:AF-Q92889-F1 DNA REPAIR ENDONUCLEASE XPF;
1437:  fb8c-A  2.7 12.0   89   513    4   HUMAN:AF-Q9NYB9-F1 ABL INTERACTOR 2;
1438:  faq5-A  2.7  5.9  104  1849    5   HUMAN:AF-Q86WG5-F1 MYOTUBULARIN-RELATED PROTEIN 13;
1439:  fdko-A  2.7  3.9   67   165    3   HUMAN:AF-Q496H8-F1 NEURITIN-LIKE PROTEIN;
1440:  e4ix-A  2.7  3.7  116   941    7   HUMAN:AF-O75899-F1 GAMMA-AMINOBUTYRIC ACID TYPE B RECEPTOR SUBUNIT 2
1441:  fcc2-A  2.7  9.3  114   731    7   HUMAN:AF-Q9UGI6-F1 SMALL CONDUCTANCE CALCIUM-ACTIVATED POTASSIUM CHA
1442:  e775-A  2.7  5.8   95   928    8   HUMAN:AF-Q9BZQ8-F1 PROTEIN NIBAN 1;
1443:  fex8-A  2.7  7.9  122   441   10   HUMAN:AF-O95264-F1 5-HYDROXYTRYPTAMINE RECEPTOR 3B;
1444:  e2jv-A  2.7  5.1  111  1400    4   HUMAN:AF-Q03001-F7 DYSTONIN;
1445:  ez5f-A  2.7  3.9  120   373   12   HUMAN:AF-P47900-F1 P2Y PURINOCEPTOR 1;
1446:  e9ex-A  2.7 14.5  102   521   11   HUMAN:AF-Q92851-F1 CASPASE-10;
1447:  fddd-A  2.7  8.5  111   552   11   HUMAN:AF-Q9UQB8-F1 BRAIN-SPECIFIC ANGIOGENESIS INHIBITOR 1-ASSOCIATE
1448:  fgbl-A  2.7  5.8   86   140   13   HUMAN:AF-Q9UKR5-F1 ERGOSTEROL BIOSYNTHETIC PROTEIN 28 HOMOLOG;
1449:  e5op-A  2.7  4.2   78   501    4   HUMAN:AF-Q6NXE6-F1 ARMADILLO REPEAT-CONTAINING PROTEIN 6;
1450:  e3qe-A  2.7 13.5   68  1686   12   HUMAN:AF-O00443-F1 PHOSPHATIDYLINOSITOL 4-PHOSPHATE 3-KINASE C2 DOMA
1451:  e82o-A  2.7  9.8  127   709    8   HUMAN:AF-O94956-F1 SOLUTE CARRIER ORGANIC ANION TRANSPORTER FAMILY M
1452:  e4l3-A  2.7  4.9  124   669    7   HUMAN:AF-O96005-F1 CLEFT LIP AND PALATE TRANSMEMBRANE PROTEIN 1;
1453:  fft0-A  2.7  4.5   81   375    7   HUMAN:AF-Q99712-F1 ATP-SENSITIVE INWARD RECTIFIER POTASSIUM CHANNEL
1454:  fg9f-A  2.7  3.2   59   251    2   HUMAN:AF-Q86XT2-F1 VACUOLAR PROTEIN SORTING-ASSOCIATED PROTEIN 37D;
1455:  favd-A  2.7  4.4  102   683    5   HUMAN:AF-Q7L1I2-F1 SYNAPTIC VESICLE GLYCOPROTEIN 2B;
1456:  e2a2-A  2.7  7.3   98  1400    7   HUMAN:AF-Q8NF91-F13 NESPRIN-1;
1457:  ffrk-A  2.7  5.1  115   684   10   HUMAN:AF-P81274-F1 G-PROTEIN-SIGNALING MODULATOR 2;
1458:  e2zu-A  2.7 10.0  133   316    9   HUMAN:AF-Q9H342-F1 OLFACTORY RECEPTOR 51J1;
1459:  e91l-A  2.7  5.5   99   284    5   HUMAN:AF-O14494-F1 PHOSPHOLIPID PHOSPHATASE 1;
1460:  e4yc-A  2.7  4.7   63   321    5   HUMAN:AF-Q71RG4-F1 TRANSMEMBRANE AND UBIQUITIN-LIKE DOMAIN-CONTAININ
1461:  fdj5-A  2.7 13.2  152   592    5   HUMAN:AF-Q9NP91-F1 SODIUM- AND CHLORIDE-DEPENDENT TRANSPORTER XTRP3;
1462:  e3ev-A  2.7  6.6   99   238    6   HUMAN:AF-Q9HC24-F1 PROTEIN LIFEGUARD 4;
1463:  fc2v-A  2.7  9.2  122   233    3   HUMAN:AF-O43759-F1 SYNAPTOGYRIN-1;
1464:  fezr-A  2.7  6.8  131  2319    7   HUMAN:AF-Q13023-F1 A-KINASE ANCHOR PROTEIN 6;
1465:  e6hk-A  2.7  7.5   84   501   14   HUMAN:AF-P11230-F1 ACETYLCHOLINE RECEPTOR SUBUNIT BETA;
1466:  fek3-A  2.7  5.2  111   931    5   HUMAN:AF-Q8IWX7-F1 PROTEIN UNC-45 HOMOLOG B;
1467:  e75z-A  2.7 14.7  131   511    8   HUMAN:AF-Q9UHR4-F1 BRAIN-SPECIFIC ANGIOGENESIS INHIBITOR 1-ASSOCIATE
1468:  eztv-A  2.7  4.5  122   504    9   HUMAN:AF-Q99624-F1 SODIUM-COUPLED NEUTRAL AMINO ACID TRANSPORTER 3;
1469:  e0fd-A  2.7  7.3   63   131    3   HUMAN:AF-A0A0G2JLW4-F1 UNCHARACTERIZED PROTEIN;
1470:  fd9x-A  2.7 10.3  105   297    4   HUMAN:AF-Q92535-F1 PHOSPHATIDYLINOSITOL N-ACETYLGLUCOSAMINYLTRANSFER
1471:  e32d-A  2.7  3.0   52  1400   12   HUMAN:AF-Q96N23-F9 CILIA- AND FLAGELLA-ASSOCIATED PROTEIN 54;
1472:  e16z-A  2.7  5.6  135  1400    7   HUMAN:AF-Q63HN8-F17 E3 UBIQUITIN-PROTEIN LIGASE RNF213;
1473:  fg1q-A  2.7 11.2   93   589    9   HUMAN:AF-O75529-F1 TAF5-LIKE RNA POLYMERASE II P300/CBP-ASSOCIATED F
1474:  fek0-A  2.7  6.3   63   138    8   HUMAN:AF-Q8N2Z9-F1 CENTROMERE PROTEIN S;
1475:  e9s7-A  2.7  4.0   93   346    8   HUMAN:AF-Q15814-F1 TUBULIN-SPECIFIC CHAPERONE C;
1476:  fa3c-A  2.7  4.5  118   318    8   HUMAN:AF-Q8NGH5-F1 OLFACTORY RECEPTOR 56A1;
1477:  e0nz-A  2.7  7.8  111  1004   10   HUMAN:AF-Q969F9-F1 HERMANSKY-PUDLAK SYNDROME 3 PROTEIN;
1478:  fdol-A  2.7  4.8   80    82    6   HUMAN:AF-Q9Y5U9-F1 IMMEDIATE EARLY RESPONSE 3-INTERACTING PROTEIN 1;
1479:  e9t3-A  2.7  8.1   99   251   11   HUMAN:AF-P49447-F1 TRANSMEMBRANE ASCORBATE-DEPENDENT REDUCTASE CYB56
1480:  fev9-A  2.7 10.6   76   139   11   HUMAN:AF-Q9P003-F1 PROTEIN CORNICHON HOMOLOG 4;
1481:  fazn-A  2.7 19.2  114   318    4   HUMAN:AF-O75208-F1 UBIQUINONE BIOSYNTHESIS PROTEIN COQ9, MITOCHONDRI
1482:  e4nk-A  2.7  6.7  121   475    7   HUMAN:AF-Q8WWH4-F1 ANKYRIN REPEAT, SAM AND BASIC LEUCINE ZIPPER DOMA
1483:  e3so-A  2.7 16.3   93   317    4   HUMAN:AF-P02649-F1 APOLIPOPROTEIN E;
1484:  ezix-A  2.7  5.1  104   370    2   HUMAN:AF-Q08752-F1 PEPTIDYL-PROLYL CIS-TRANS ISOMERASE D;
1485:  e054-A  2.7  5.2   72   547    8   HUMAN:AF-Q8IWB1-F1 INOSITOL 1,4,5-TRISPHOSPHATE RECEPTOR-INTERACTING
1486:  e7qy-A  2.7  4.1   86   605   12   HUMAN:AF-Q5T0N5-F1 FORMIN-BINDING PROTEIN 1-LIKE;
1487:  e3bu-A  2.6 13.4   87   822   10   HUMAN:AF-P07332-F1 TYROSINE-PROTEIN KINASE FES/FPS;
1488:  e3s1-A  2.6  4.0   97   183    3   HUMAN:AF-Q8N5M9-F1 PROTEIN JAGUNAL HOMOLOG 1;
1489:  ffec-A  2.6  3.6  101   319    3   HUMAN:AF-Q8NGS4-F1 OLFACTORY RECEPTOR 13F1;
1490:  ezkd-A  2.6  7.6  153   433    6   HUMAN:AF-P48165-F1 GAP JUNCTION ALPHA-8 PROTEIN;
1491:  fb7n-A  2.6 12.1  112   382    7   HUMAN:AF-P21283-F1 V-TYPE PROTON ATPASE SUBUNIT C 1;
1492:  ffba-A  2.6  9.7   81   333    6   HUMAN:AF-Q8N140-F1 EP300-INTERACTING INHIBITOR OF DIFFERENTIATION 3;
1493:  e54u-A  2.6  5.0  118   201    7   HUMAN:AF-Q96CE8-F1 TRANSMEMBRANE 4 L6 FAMILY MEMBER 18;
1494:  ff78-A  2.6  8.6  108   848    6   HUMAN:AF-Q9H2Y9-F1 SOLUTE CARRIER ORGANIC ANION TRANSPORTER FAMILY M
1495:  e74p-A  2.6 14.8  105   525    7   HUMAN:AF-Q9H598-F1 VESICULAR INHIBITORY AMINO ACID TRANSPORTER;
1496:  ffcu-A  2.6  5.5   63   178   11   HUMAN:AF-O60831-F1 PRA1 FAMILY PROTEIN 2;
1497:  fa9a-A  2.6 12.1  113   327    6   HUMAN:AF-Q9H920-F1 RING FINGER PROTEIN 121;
1498:  fb8i-A  2.6  8.4  131  1400    5   HUMAN:AF-Q9NZJ4-F16 SACSIN;
1499:  e6mp-A  2.6  4.6   61   113   11   HUMAN:AF-Q8N2U0-F1 TRANSMEMBRANE PROTEIN 256;
1500:  e51j-A  2.6  6.7   84   267    8   HUMAN:AF-Q96PG2-F1 MEMBRANE-SPANNING 4-DOMAINS SUBFAMILY A MEMBER 10
1501:  e16h-A  2.6  4.0  123   507    6   HUMAN:AF-Q01650-F1 LARGE NEUTRAL AMINO ACIDS TRANSPORTER SMALL SUBUN
1502:  e0jq-A  2.6 11.7  101   472    2   HUMAN:AF-P16671-F1 PLATELET GLYCOPROTEIN 4;
1503:  fe5g-A  2.6  8.9   96   376    8   HUMAN:AF-Q9UNM6-F1 26S PROTEASOME NON-ATPASE REGULATORY SUBUNIT 13;
1504:  e6su-A  2.6  7.2  126   580    4   HUMAN:AF-Q86VW2-F1 RHO GUANINE NUCLEOTIDE EXCHANGE FACTOR 25;
1505:  e3ce-A  2.6 13.0   96   235    6   HUMAN:AF-Q8IWL3-F1 IRON-SULFUR CLUSTER CO-CHAPERONE PROTEIN HSCB;
1506:  ezkg-A  2.6  5.2   95   243   12   HUMAN:AF-Q9BVC6-F1 TRANSMEMBRANE PROTEIN 109;
1507:  e7pk-A  2.6 13.2   75  1148    4   HUMAN:AF-P35251-F1 REPLICATION FACTOR C SUBUNIT 1;
1508:  ez2c-A  2.6  9.2   89   685    6   HUMAN:AF-Q13586-F1 STROMAL INTERACTION MOLECULE 1;
1509:  e2ys-A  2.6  5.6   85   183    5   HUMAN:AF-Q9BXU8-F1 FERRITIN HEAVY POLYPEPTIDE-LIKE 17;
1510:  faiq-A  2.6 11.2  117   461    9   HUMAN:AF-Q6NXT4-F1 ZINC TRANSPORTER 6;
1511:  e6qn-A  2.6  5.6  125   479    4   HUMAN:AF-P34969-F1 5-HYDROXYTRYPTAMINE RECEPTOR 7;
1512:  fd51-A  2.6  8.6  117   299   13   HUMAN:AF-Q9NYG2-F1 PALMITOYLTRANSFERASE ZDHHC3;
1513:  e10q-A  2.6 11.3   92   535    8   HUMAN:AF-Q9UHI5-F1 LARGE NEUTRAL AMINO ACIDS TRANSPORTER SMALL SUBUN
1514:  e7r7-A  2.6  3.5   58   222    3   HUMAN:AF-Q8TBB0-F1 THAP DOMAIN-CONTAINING PROTEIN 6;
1515:  e32k-A  2.6  7.4   60  1000    7   HUMAN:AF-Q9Y6Y8-F1 SEC23-INTERACTING PROTEIN;
1516:  e3y9-A  2.6  8.5  128  1193    5   HUMAN:AF-Q13753-F1 LAMININ SUBUNIT GAMMA-2;
1517:  fa10-A  2.6  5.6  127   230    8   HUMAN:AF-Q15125-F1 3-BETA-HYDROXYSTEROID-DELTA(8),DELTA(7)-ISOMERASE
1518:  e1ze-A  2.6  7.7   83   539    8   HUMAN:AF-Q9HCC8-F1 GLYCEROPHOSPHOINOSITOL INOSITOLPHOSPHODIESTERASE
1519:  fdak-A  2.6  8.9   73  1250    7   HUMAN:AF-Q70E73-F1 RAS-ASSOCIATED AND PLECKSTRIN HOMOLOGY DOMAINS-CO
1520:  febh-A  2.6  4.1   87   165    3   HUMAN:AF-Q5BJH2-F1 TRANSMEMBRANE PROTEIN 128;
1521:  e7f4-A  2.6  3.9  125   523    6   HUMAN:AF-Q9NS82-F1 ASC-TYPE AMINO ACID TRANSPORTER 1;
1522:  e3m3-A  2.6  5.9   72   154   10   HUMAN:AF-Q9H633-F1 RIBONUCLEASE P PROTEIN SUBUNIT P21;
1523:  e8fr-A  2.6  4.5  129   456    9   HUMAN:AF-Q8IZM9-F1 PROBABLE SODIUM-COUPLED NEUTRAL AMINO ACID TRANSP
1524:  fej1-A  2.6  6.1  106  1200    6   HUMAN:AF-Q5JYT7-F1 UNCHARACTERIZED PROTEIN KIAA1755;
1525:  e1g3-A  2.6  8.0  115  1953    5   HUMAN:AF-Q6YHU6-F1 THYROID ADENOMA-ASSOCIATED PROTEIN;
1526:  e605-A  2.6  4.7   87   459    3   HUMAN:AF-Q02790-F1 PEPTIDYL-PROLYL CIS-TRANS ISOMERASE FKBP4;
1527:  ey8o-A  2.6  5.8  121  1173    7   HUMAN:AF-Q2M389-F1 WASH COMPLEX SUBUNIT 4;
1528:  ez17-A  2.6  4.3   76   270    4   HUMAN:AF-Q3YBM2-F1 TRANSMEMBRANE PROTEIN 176B;
1529:  e4zb-A  2.6  8.1  119   539    9   HUMAN:AF-Q12899-F1 TRIPARTITE MOTIF-CONTAINING PROTEIN 26;
1530:  e4am-A  2.6  3.8   75   637    0   HUMAN:AF-Q9NY28-F1 PROBABLE POLYPEPTIDE N-ACETYLGALACTOSAMINYLTRANSF
1531:  e1t7-A  2.6  9.6  106  2108    8   HUMAN:AF-Q2KJY2-F1 KINESIN-LIKE PROTEIN KIF26B;
1532:  e1t1-A  2.6  6.4   54   720   11   HUMAN:AF-Q96BJ8-F1 ENGULFMENT AND CELL MOTILITY PROTEIN 3;
1533:  fc5f-A  2.6  4.7   92   206    5   HUMAN:AF-Q96IL0-F1 CYTOCHROME C OXIDASE ASSEMBLY FACTOR 8;
1534:  fdzc-A  2.6  6.6   61   145    5   HUMAN:AF-Q8WWF6-F1 DNAJ HOMOLOG SUBFAMILY B MEMBER 3;
1535:  e21p-A  2.6  6.0  117   275   14   HUMAN:AF-Q96B21-F1 TRANSMEMBRANE PROTEIN 45B;
1536:  fdxy-A  2.6  9.4  105  1041    7   HUMAN:AF-Q96P70-F1 IMPORTIN-9;
1537:  e67s-A  2.6  7.4   90   174   10   HUMAN:AF-P03923-F1 NADH-UBIQUINONE OXIDOREDUCTASE CHAIN 6;
1538:  ffei-A  2.6  7.5   96  1382    6   HUMAN:AF-Q14152-F1 EUKARYOTIC TRANSLATION INITIATION FACTOR 3 SUBUNI
1539:  e12c-A  2.6  3.7   94   193   10   HUMAN:AF-Q96FX8-F1 P53 APOPTOSIS EFFECTOR RELATED TO PMP-22;
1540:  e1s9-A  2.6  5.4  108  2058   10   HUMAN:AF-Q9HD67-F1 UNCONVENTIONAL MYOSIN-X;
1541:  e2po-A  2.6 10.2  106   226    8   HUMAN:AF-P00846-F1 ATP SYNTHASE SUBUNIT A;
1542:  e44t-A  2.6  8.2   78   137    9   HUMAN:AF-Q6P5S7-F1 RIBONUCLEASE KAPPA;
1543:  e5hu-A  2.6  7.5  169  1400    3   HUMAN:AF-Q8N2C7-F1 PROTEIN UNC-80 HOMOLOG;
1544:  e29h-A  2.6  8.6  135  1400    7   HUMAN:AF-P21359-F1 NEUROFIBROMIN;
1545:  fabf-A  2.6 12.5   73   176    7   HUMAN:AF-C9JI98-F1 TRANSMEMBRANE PROTEIN 238;
1546:  e8mn-A  2.6  6.1   77   782    8   HUMAN:AF-Q9Y2G8-F1 DNAJ HOMOLOG SUBFAMILY C MEMBER 16;
1547:  fb7v-A  2.6  5.8   96  1309    4   HUMAN:AF-O60307-F1 MICROTUBULE-ASSOCIATED SERINE/THREONINE-PROTEIN K
1548:  fc4s-A  2.6  4.4  115  1054    8   HUMAN:AF-O94887-F1 FERM, ARHGEF AND PLECKSTRIN DOMAIN-CONTAINING PRO
1549:  e7iy-A  2.6  5.9  145   832    5   HUMAN:AF-Q5VIR6-F1 VACUOLAR PROTEIN SORTING-ASSOCIATED PROTEIN 53 HO
1550:  fezk-A  2.6  9.7  109   450    8   HUMAN:AF-Q9H313-F1 PROTEIN TWEETY HOMOLOG 1;
1551:  e03k-A  2.6  4.1   60   530    7   HUMAN:AF-Q9BXM9-F1 FSD1-LIKE PROTEIN;
1552:  fc4g-A  2.6  4.0   94   238    6   HUMAN:AF-Q9NVV5-F1 ANDROGEN-INDUCED GENE 1 PROTEIN;
1553:  ezto-A  2.6  4.5   65   461    8   HUMAN:AF-Q8N539-F1 FIBRINOGEN C DOMAIN-CONTAINING PROTEIN 1;
1554:  e741-A  2.6  7.5  103   258    6   HUMAN:AF-Q8N816-F1 TRANSMEMBRANE PROTEIN 99;
1555:  e1v8-A  2.6  9.8   94  1400    7   HUMAN:AF-Q8IZQ1-F11 WD REPEAT AND FYVE DOMAIN-CONTAINING PROTEIN 3;
1556:  fag6-A  2.6  6.7  140   496    6   HUMAN:AF-Q8NE00-F1 TRANSMEMBRANE PROTEIN 104;
1557:  e2nu-A  2.6  4.6   99   160   10   HUMAN:AF-Q6QAJ8-F1 TRANSMEMBRANE PROTEIN 220;
1558:  e7ca-A  2.6 17.6  137   736    4   HUMAN:AF-Q9GZN6-F1 ORPHAN SODIUM- AND CHLORIDE-DEPENDENT NEUROTRANSM
1559:  e5w5-A  2.6  5.2   57   628   12   HUMAN:AF-O94952-F1 F-BOX ONLY PROTEIN 21;
1560:  e3u0-A  2.6  7.9   76   553    8   HUMAN:AF-Q6ZWJ1-F1 SYNTAXIN-BINDING PROTEIN 4;
1561:  e06y-A  2.6  4.3   84   137    6   HUMAN:AF-Q9BUV8-F1 RESPIRASOME COMPLEX ASSEMBLY FACTOR 1;
1562:  fe5n-A  2.6  6.2   75   305    9   HUMAN:AF-Q8N7C7-F1 RING FINGER PROTEIN 148;
1563:  e8ij-A  2.6 10.9  133   429    8   HUMAN:AF-O14863-F1 ZINC TRANSPORTER 4;
1564:  e3xi-A  2.6  8.2  101  1400    3   HUMAN:AF-O14686-F16 HISTONE-LYSINE N-METHYLTRANSFERASE 2D;
1565:  e9i2-A  2.6  6.6   76   304    4   HUMAN:AF-Q6PIV7-F1 SOLUTE CARRIER FAMILY 25 MEMBER 34;
1566:  fgek-A  2.6 11.2  107  1148   10   HUMAN:AF-Q96Q05-F1 TRAFFICKING PROTEIN PARTICLE COMPLEX SUBUNIT 9;
1567:  e7ql-A  2.6  8.9  131   495    7   HUMAN:AF-Q6ZMJ2-F1 SCAVENGER RECEPTOR CLASS A MEMBER 5;
1568:  e87a-A  2.6 14.1  134   407    8   HUMAN:AF-Q15119-F1  KI
1569:  e6bi-A  2.6  4.6  101   540    7   HUMAN:AF-Q9NRM0-F1 SOLUTE CARRIER FAMILY 2, FACILITATED GLUCOSE TRAN
1570:  e7cf-A  2.6  4.5   76  1594   11   HUMAN:AF-Q8TDY2-F1 RB1-INDUCIBLE COILED-COIL PROTEIN 1;
1571:  e9vv-A  2.6  6.3   83   925   11   HUMAN:AF-O95786-F1 ANTIVIRAL INNATE IMMUNE RESPONSE RECEPTOR RIG-I;
1572:  e696-A  2.6 12.3   95   649   11   HUMAN:AF-P51170-F1 AMILORIDE-SENSITIVE SODIUM CHANNEL SUBUNIT GAMMA;
1573:  fapr-A  2.6  7.1  121   365    7   HUMAN:AF-P28566-F1 5-HYDROXYTRYPTAMINE RECEPTOR 1E;
1574:  fgbk-A  2.6  5.1  141   330    4   HUMAN:AF-Q8NGC7-F1 OLFACTORY RECEPTOR 11H6;
1575:  fexl-A  2.6  7.0  116  2620    5   HUMAN:AF-Q9UPU5-F1 UBIQUITIN CARBOXYL-TERMINAL HYDROLASE 24;
1576:  e8da-A  2.6  6.0  101   160    7   HUMAN:AF-Q8TBE1-F1 PROTEIN CORNICHON HOMOLOG 3;
1577:  ez03-A  2.6  5.5  113   241    8   HUMAN:AF-Q96HA9-F1 PEROXISOMAL MEMBRANE PROTEIN 11C;
1578:  e4ro-A  2.6  9.1  111   247    6   HUMAN:AF-Q16653-F1 MYELIN-OLIGODENDROCYTE GLYCOPROTEIN;
1579:  fe6p-A  2.6  8.4   70   321    3   HUMAN:AF-Q96SQ7-F1 PROTEIN ATONAL HOMOLOG 8;
1580:  fa2p-A  2.6 11.8  157  1359    6   HUMAN:AF-Q96J65-F1 ATP-BINDING CASSETTE SUB-FAMILY C MEMBER 12;
1581:  fahz-A  2.6 23.8  126   320    9   HUMAN:AF-Q96QS1-F1 TETRASPANIN-32;
1582:  femx-A  2.6 11.0  115  1275    5   HUMAN:AF-P25391-F10 LAMININ SUBUNIT ALPHA-1;
1583:  e1zg-A  2.6  6.8   89   148    4   HUMAN:AF-O60896-F1 RECEPTOR ACTIVITY-MODIFYING PROTEIN 3;
1584:  e7ei-A  2.6  9.1  132  1400    6   HUMAN:AF-Q8NEZ4-F13 HISTONE-LYSINE N-METHYLTRANSFERASE 2C;
1585:  fg5p-A  2.6 12.0   86   627    7   HUMAN:AF-P43681-F1 NEURONAL ACETYLCHOLINE RECEPTOR SUBUNIT ALPHA-4;
1586:  fgry-A  2.6 15.2  109   834    3   HUMAN:AF-Q96P50-F1 ARF-GAP WITH COILED-COIL, ANK REPEAT AND PH DOMAI
1587:  e099-A  2.6 15.3   94   615    9   HUMAN:AF-Q9Y5A7-F1 NEDD8 ULTIMATE BUSTER 1;
1588:  e8px-A  2.6  6.9  144   439    6   HUMAN:AF-Q5T442-F1 GAP JUNCTION GAMMA-2 PROTEIN;
1589:  fgj6-A  2.6  9.1   90   671    8   HUMAN:AF-O76094-F1 SIGNAL RECOGNITION PARTICLE SUBUNIT SRP72;
1590:  e1j6-A  2.6  5.4  123   337    7   HUMAN:AF-Q8IYL9-F1 PSYCHOSINE RECEPTOR;
1591:  ffx9-A  2.6  5.5   84   424   13   HUMAN:AF-Q15842-F1 ATP-SENSITIVE INWARD RECTIFIER POTASSIUM CHANNEL
1592:  e2id-A  2.6  8.7  123   735    6   HUMAN:AF-Q9UPT5-F1 EXOCYST COMPLEX COMPONENT 7;
1593:  e5s4-A  2.6  5.2  116  1400    7   HUMAN:AF-Q8NCM8-F3 CYTOPLASMIC DYNEIN 2 HEAVY CHAIN 1;
1594:  e3fy-A  2.6  6.3   99   388    7   HUMAN:AF-Q9NX36-F1 DNAJ HOMOLOG SUBFAMILY C MEMBER 28;
1595:  fea0-A  2.6  6.3  108   501    9   HUMAN:AF-Q9UPY5-F1 CYSTINE/GLUTAMATE TRANSPORTER;
1596:  e5ai-A  2.6  5.1   97   436    6   HUMAN:AF-Q9UNX9-F1 ATP-SENSITIVE INWARD RECTIFIER POTASSIUM CHANNEL
1597:  fdum-A  2.6 10.0   89   528    7   HUMAN:AF-P78348-F1 ACID-SENSING ION CHANNEL 1;
1598:  e70b-A  2.6 14.1  133  1400    8   HUMAN:AF-P21359-F4 NEUROFIBROMIN;
1599:  e1n0-A  2.6  7.9  143  1204    9   HUMAN:AF-Q9HAV4-F1 EXPORTIN-5;
1600:  fc38-A  2.6  7.5   88   528    6   HUMAN:AF-P14314-F1 GLUCOSIDASE 2 SUBUNIT BETA;
1601:  e7r1-A  2.6  6.2   97   620    7   HUMAN:AF-Q13042-F1 CELL DIVISION CYCLE PROTEIN 16 HOMOLOG;
1602:  e7ep-A  2.6 13.4   59   359    8   HUMAN:AF-O75563-F1 SRC KINASE-ASSOCIATED PHOSPHOPROTEIN 2;
1603:  e2mx-A  2.6 10.8   86   143   10   HUMAN:AF-O15432-F1 PROBABLE LOW AFFINITY COPPER UPTAKE PROTEIN 2;
1604:  ffqx-A  2.6  7.9   90   690    6   HUMAN:AF-Q86WN1-F1 F-BAR AND DOUBLE SH3 DOMAINS PROTEIN 1;
1605:  ffbx-A  2.6  6.1   75  1257   11   HUMAN:AF-Q96NH3-F1 PROTEIN BROAD-MINDED;
1606:  ffdx-A  2.6  6.9   85  1129    5   HUMAN:AF-Q9UPZ3-F1 HERMANSKY-PUDLAK SYNDROME 5 PROTEIN;
1607:  e8ti-A  2.6  5.8  105   182    9   HUMAN:AF-Q9Y342-F1 PLASMOLIPIN;
1608:  e5t5-A  2.6  5.1  132  1400    6   HUMAN:AF-O43149-F3 ZINC FINGER ZZ-TYPE AND EF-HAND DOMAIN-CONTAINING
1609:  fgmc-A  2.6  5.7  132   487    8   HUMAN:AF-Q8NDZ6-F1 TRANSMEMBRANE PROTEIN 161B;
1610:  e8cb-A  2.6  3.7   66   246    3   HUMAN:AF-P51572-F1 B-CELL RECEPTOR-ASSOCIATED PROTEIN 31;
1611:  e4r7-A  2.6  5.7  114  1400    8   HUMAN:AF-P49454-F9 CENTROMERE PROTEIN F;
1612:  ffth-A  2.6  6.9   79   392    8   HUMAN:AF-Q6ZQY2-F1 LEUCINE-RICH REPEAT-CONTAINING PROTEIN 74B;
1613:  fe28-A  2.6  6.1   54    97    9   HUMAN:AF-P0C7L1-F1 SERINE PROTEASE INHIBITOR KAZAL-TYPE 8;
1614:  fgvi-A  2.6 22.1   87  1830    9   HUMAN:AF-Q92608-F1 DEDICATOR OF CYTOKINESIS PROTEIN 2;
1615:  fdd0-A  2.6  5.7  123   341    8   HUMAN:AF-P53365-F1 ARFAPTIN-2;
1616:  e738-A  2.6 15.2   69   677    4   HUMAN:AF-Q8N5D0-F1 WD AND TETRATRICOPEPTIDE REPEATS PROTEIN 1;
1617:  ff25-A  2.5 11.9  121  1698    7   HUMAN:AF-Q14999-F1 CULLIN-7;
1618:  e80p-A  2.5  4.2  106   457   12   HUMAN:AF-Q86SQ3-F1 PUTATIVE ADHESION G PROTEIN-COUPLED RECEPTOR E4P;
1619:  fbxq-A  2.5 22.2  114   319   11   HUMAN:AF-Q9BTD3-F1 TRANSMEMBRANE PROTEIN 121;
1620:  ffak-A  2.5  4.7   93   822    2   HUMAN:AF-Q86XH1-F1 DYNEIN REGULATORY COMPLEX PROTEIN 11;
1621:  fgy5-A  2.5  7.3  122  1019    7   HUMAN:AF-Q9BXU1-F1 SERINE/THREONINE-PROTEIN KINASE 31;
1622:  e009-A  2.5  5.0  102   722    3   HUMAN:AF-Q9Y223-F1 BIFUNCTIONAL UDP-N-ACETYLGLUCOSAMINE
1623:  e7mu-A  2.5  9.2  139   643    3   HUMAN:AF-Q9UKV5-F1 E3 UBIQUITIN-PROTEIN LIGASE AMFR;
1624:  e5zv-A  2.5  9.6  113   152   11   HUMAN:AF-O14684-F1 PROSTAGLANDIN E SYNTHASE;
1625:  e42h-A  2.5  8.0   78   583    1   HUMAN:AF-Q5JTV8-F1 TORSIN-1A-INTERACTING PROTEIN 1;
1626:  e0cj-A  2.5  5.4  135   315    7   HUMAN:AF-Q5R3K3-F1 CALCIUM HOMEOSTASIS MODULATOR PROTEIN 6;
1627:  e7hk-A  2.5  7.4   70   397    9   HUMAN:AF-Q8WW22-F1 DNAJ HOMOLOG SUBFAMILY A MEMBER 4;
1628:  e690-A  2.5 10.2  106  1824    6   HUMAN:AF-P55196-F1 AFADIN;
1629:  fcfd-A  2.5  4.8   90   195    8   HUMAN:AF-Q9H061-F1 TRANSMEMBRANE PROTEIN 126A;
1630:  e24u-A  2.5  6.4   66   148    8   HUMAN:AF-O75575-F1 DNA-DIRECTED RNA POLYMERASE III SUBUNIT RPC9;
1631:  e1rq-A  2.5 18.9  124   308    9   HUMAN:AF-Q9NXF8-F1 PALMITOYLTRANSFERASE ZDHHC7;
1632:  e0gg-A  2.5  8.7  131  1400    7   HUMAN:AF-Q8TE73-F4 DYNEIN HEAVY CHAIN 5, AXONEMAL;
1633:  ezlo-A  2.5  6.1   93  1798    5   HUMAN:AF-Q6P0Q8-F1 MICROTUBULE-ASSOCIATED SERINE/THREONINE-PROTEIN K
1634:  ezte-A  2.5  6.0   92  1182    5   HUMAN:AF-P42684-F1 TYROSINE-PROTEIN KINASE ABL2;
1635:  e2sz-A  2.5  3.7  114   346    9   HUMAN:AF-O14843-F1 FREE FATTY ACID RECEPTOR 3;
1636:  e0pa-A  2.5 23.8  110  1423    7   HUMAN:AF-O94964-F1 PROTEIN SOGA1;
1637:  ez38-A  2.5 15.1  130   249    8   HUMAN:AF-P41732-F1 TETRASPANIN-7;
1638:  e62r-A  2.5  7.2   92   362   12   HUMAN:AF-A0AVI4-F1 E3 UBIQUITIN-PROTEIN LIGASE TM129;
1639:  e93q-A  2.5  5.7   96   219    3   HUMAN:AF-Q8TAF8-F1 LHFPL TETRASPAN SUBFAMILY MEMBER 5 PROTEIN;
1640:  e33m-A  2.5  5.5   98   870   12   HUMAN:AF-P56945-F1 BREAST CANCER ANTI-ESTROGEN RESISTANCE PROTEIN 1;
1641:  faam-A  2.5  8.6  123   832    8   HUMAN:AF-Q6ZMV5-F1 PROTEIN PPP4R3C;
1642:  fcqn-A  2.5  8.0   92   482   10   HUMAN:AF-P02708-F1 ACETYLCHOLINE RECEPTOR SUBUNIT ALPHA;
1643:  fdz1-A  2.5  5.2  152   781    7   HUMAN:AF-P16383-F1 INTRON LARGE COMPLEX COMPONENT GCFC2;
1644:  e98a-A  2.5  4.5   88   221   11   HUMAN:AF-P0DP42-F1 TRANSMEMBRANE PROTEIN 225B;
1645:  fdi0-A  2.5  7.4  125   417   10   HUMAN:AF-Q02161-F1 BLOOD GROUP RH(D) POLYPEPTIDE;
1646:  e918-A  2.5  7.8  112   668   12   HUMAN:AF-P81408-F1 PROTEIN FAM189B;
1647:  e70u-A  2.5  3.7   65  1212    8   HUMAN:AF-Q8IZU8-F1 DERMATAN-SULFATE EPIMERASE-LIKE PROTEIN;
1648:  ezwa-A  2.5 15.5   84   879   13   HUMAN:AF-P23497-F1 NUCLEAR AUTOANTIGEN SP-100;
1649:  e7ok-A  2.5  6.9  118   739    8   HUMAN:AF-O95202-F1 MITOCHONDRIAL PROTON/CALCIUM EXCHANGER PROTEIN;
1650:  fgtg-A  2.5  6.1   83   155    1   HUMAN:AF-P27449-F1 V-TYPE PROTON ATPASE 16 KDA PROTEOLIPID SUBUNIT;
1651:  e4oz-A  2.5  5.5  125   294    2   HUMAN:AF-A6NDU8-F1 UPF0600 PROTEIN C5ORF51;
1652:  e2n6-A  2.5 13.0  110   791    3   HUMAN:AF-Q6ZSS7-F1 MAJOR FACILITATOR SUPERFAMILY DOMAIN-CONTAINING P
1653:  e1lh-A  2.5  5.9  100   241    9   HUMAN:AF-Q9UHQ4-F1 B-CELL RECEPTOR-ASSOCIATED PROTEIN 29;
1654:  fdnh-A  2.5  6.2   70   204   10   HUMAN:AF-O95857-F1 TETRASPANIN-13;
1655:  ff37-A  2.5  7.6  102   160    7   HUMAN:AF-P01135-F1 PROTRANSFORMING GROWTH FACTOR ALPHA;
1656:  fe6f-A  2.5  8.2   71  1634    6   HUMAN:AF-O00750-F1 PHOSPHATIDYLINOSITOL 4-PHOSPHATE 3-KINASE C2 DOMA
1657:  e0et-A  2.5  9.8   92   838    9   HUMAN:AF-Q04671-F1 P PROTEIN;
1658:  e9de-A  2.5  6.8   80   194    5   HUMAN:AF-A6NML5-F1 TRANSMEMBRANE PROTEIN 212;
1659:  fa1f-A  2.5 12.9  122   267    8   HUMAN:AF-P27701-F1 CD82 ANTIGEN;
1660:  fbzy-A  2.5  6.3  123   318    6   HUMAN:AF-Q8NGR6-F1 OLFACTORY RECEPTOR 1B1;
1661:  e2a6-A  2.5 11.3  113  1007    4   HUMAN:AF-Q13523-F1 SERINE/THREONINE-PROTEIN KINASE PRP4 HOMOLOG;
1662:  e4lb-A  2.5  3.5   73   178    7   HUMAN:AF-Q5HYL7-F1 TRANSMEMBRANE PROTEIN 196;
1663:  e6ii-A  2.5  8.0   89   907    4   HUMAN:AF-P78344-F1 EUKARYOTIC TRANSLATION INITIATION FACTOR 4 GAMMA
1664:  ffqt-A  2.5  7.6  113  1369    9   HUMAN:AF-Q9NR48-F9 HISTONE-LYSINE N-METHYLTRANSFERASE ASH1L;
1665:  fdjp-A  2.5  7.3  102   506    2   HUMAN:AF-Q8IVI9-F1 NOSTRIN;
1666:  ezdi-A  2.5  6.4   83   551    6   HUMAN:AF-Q9BZR9-F1 E3 UBIQUITIN-PROTEIN LIGASE TRIM8;
1667:  e2br-A  2.5  8.8   97   167    8   HUMAN:AF-Q53FP2-F1 TRANSMEMBRANE PROTEIN 35A;
1668:  fbjm-A  2.5  5.4   74   209    4   HUMAN:AF-Q96DZ7-F1 TRANSMEMBRANE 4 L6 FAMILY MEMBER 19;
1669:  e3w2-A  2.5  9.7   62   585    5   HUMAN:AF-Q9BY44-F1 EUKARYOTIC TRANSLATION INITIATION FACTOR 2A;
1670:  e2u4-A  2.5 13.0   92   602    3   HUMAN:AF-Q07065-F1 CYTOSKELETON-ASSOCIATED PROTEIN 4;
1671:  e9ae-A  2.5 10.1   76   397    5   HUMAN:AF-P56373-F1 P2X PURINOCEPTOR 3;
1672:  e0aa-A  2.5  5.8  105   676    6   HUMAN:AF-O15296-F1 POLYUNSATURATED FATTY ACID LIPOXYGENASE ALOX15B;
1673:  e1qd-A  2.5  6.4   86   219    7   HUMAN:AF-Q7Z7N9-F1 TRANSMEMBRANE PROTEIN 179B;
1674:  e4bu-A  2.5  6.1  122   249    7   HUMAN:AF-B9EJG8-F1 TRANSMEMBRANE PROTEIN 150C;
1675:  fa49-A  2.5  5.8   89   302   10   HUMAN:AF-P56962-F1 SYNTAXIN-17;
1676:  e2tw-A  2.5  9.8   66   146   11   HUMAN:AF-Q92748-F1 THYROID HORMONE-INDUCIBLE HEPATIC PROTEIN;
1677:  fdaf-A  2.5  9.8  128   534    8   HUMAN:AF-Q9BSA4-F1 PROTEIN TWEETY HOMOLOG 2;
1678:  fdyz-A  2.5  5.0  103  1143    7   HUMAN:AF-Q86XI2-F1 CONDENSIN-2 COMPLEX SUBUNIT G2;
1679:  e943-A  2.5 15.3  112   360    5   HUMAN:AF-Q8N8Q9-F1 MAGNESIUM TRANSPORTER NIPA2;
1680:  ez4d-A  2.5  5.2  119   185    8   HUMAN:AF-Q9NV12-F1 TRANSMEMBRANE PROTEIN 140;
1681:  e262-A  2.5  8.9  143  1134    6   HUMAN:AF-P98196-F1 PHOSPHOLIPID-TRANSPORTING ATPASE IH;
1682:  e1ot-A  2.5 12.2   73  1400    8   HUMAN:AF-Q9NYQ6-F7 CADHERIN EGF LAG SEVEN-PASS G-TYPE RECEPTOR 1;
1683:  ffa6-A  2.5  6.4   91   435   10   HUMAN:AF-Q8WW24-F1 TEKTIN-4;
1684:  e1dg-A  2.5  8.5   70   471    4   HUMAN:AF-P23381-F1 TRYPTOPHAN--TRNA LIGASE, CYTOPLASMIC;
1685:  ez0d-A  2.5 13.7  139   614    6   HUMAN:AF-P48065-F1 SODIUM- AND CHLORIDE-DEPENDENT BETAINE TRANSPORTE
1686:  ezd4-A  2.5  8.2   91  1037   10   HUMAN:AF-O15397-F1 IMPORTIN-8;
1687:  ez5y-A  2.5  8.0  148  1169    6   HUMAN:AF-O60290-F1 ZINC FINGER PROTEIN 862;
1688:  fdri-A  2.5  4.9  103   351    5   HUMAN:AF-P61421-F1 V-TYPE PROTON ATPASE SUBUNIT D 1;
1689:  e4a7-A  2.5  8.3  121  1400    7   HUMAN:AF-Q03001-F24 DYSTONIN;
1690:  e8d4-A  2.5 12.5  109   147    5   HUMAN:AF-Q9HBL7-F1 PLASMINOGEN RECEPTOR (KT);
1691:  e2bk-A  2.5  4.4  114  1210    4   HUMAN:AF-P51825-F1 AF4/FMR2 FAMILY MEMBER 1;
1692:  e5k2-A  2.5  6.0  110   259    9   HUMAN:AF-Q53HI1-F1 PROTEIN UNC-50 HOMOLOG;
1693:  e4cp-A  2.5 12.2  119   705    8   HUMAN:AF-P46977-F1 DOLICHYL-DIPHOSPHOOLIGOSACCHARIDE--PROTEIN
1694:  e0hc-A  2.5  6.1  140   444    7   HUMAN:AF-P51811-F1 MEMBRANE TRANSPORT PROTEIN XK;
1695:  e9gg-A  2.5  5.8  134  1400    4   HUMAN:AF-Q03001-F4 DYSTONIN;
1696:  e2fb-A  2.5  5.2   69   412    7   HUMAN:AF-O60884-F1 DNAJ HOMOLOG SUBFAMILY A MEMBER 2;
1697:  e18r-A  2.5  4.0   91   800    8   HUMAN:AF-Q15542-F1 TRANSCRIPTION INITIATION FACTOR TFIID SUBUNIT 5;
1698:  e1lp-A  2.5  7.6   81   193    9   HUMAN:AF-P01588-F1 ERYTHROPOIETIN;
1699:  e9qp-A  2.5  6.0  128   951    6   HUMAN:AF-Q9BXB1-F1 LEUCINE-RICH REPEAT-CONTAINING G-PROTEIN COUPLED
1700:  e6jd-A  2.5  3.8   96   228    7   HUMAN:AF-Q15631-F1 TRANSLIN;
1701:  fc3f-A  2.5  8.8  101   152    7   HUMAN:AF-Q5J8X5-F1 MEMBRANE-SPANNING 4-DOMAINS SUBFAMILY A MEMBER 13
1702:  e3xs-A  2.5 12.8   74   114    7   HUMAN:AF-A8MWL7-F1 TRANSMEMBRANE PROTEIN 14DP;
1703:  ez9o-A  2.5  3.9   89   433    7   HUMAN:AF-Q9NRG4-F1 N-LYSINE METHYLTRANSFERASE SMYD2;
1704:  e36l-A  2.5 14.8  111   270    8   HUMAN:AF-Q8NG11-F1 TETRASPANIN-14;
1705:  e4qu-A  2.5  4.8  102   519    6   HUMAN:AF-O43462-F1 MEMBRANE-BOUND TRANSCRIPTION FACTOR SITE-2 PROTEA
1706:  e1ya-A  2.5  3.6   68   262    7   HUMAN:AF-Q96E11-F1 RIBOSOME-RECYCLING FACTOR, MITOCHONDRIAL;
1707:  e27p-A  2.5  5.7   83   150   13   HUMAN:AF-Q16873-F1 LEUKOTRIENE C4 SYNTHASE;
1708:  fe1i-A  2.5 15.8   97   903    8   HUMAN:AF-Q8TDY4-F1 ARF-GAP WITH SH3 DOMAIN, ANK REPEAT AND PH DOMAIN
1709:  e6wk-A  2.5  7.8  117  1575    9   HUMAN:AF-Q9Y6N6-F1 LAMININ SUBUNIT GAMMA-3;
1710:  e3af-A  2.5 11.0  102  2025    4   HUMAN:AF-P53804-F1 E3 UBIQUITIN-PROTEIN LIGASE TTC3;
1711:  fdv0-A  2.5 10.1  122   337   10   HUMAN:AF-Q6P4A7-F1 SIDEROFLEXIN-4;
1712:  fcl8-A  2.5  6.5  114   222    8   HUMAN:AF-O14569-F1 CYTOCHROME B561 DOMAIN-CONTAINING PROTEIN 2;
1713:  fe7v-A  2.5  4.9   61   407    8   HUMAN:AF-Q5VUY0-F1 ARYLACETAMIDE DEACETYLASE-LIKE 3;
1714:  e4s6-A  2.5 18.6   93  1054    6   HUMAN:AF-Q9P1A6-F1 DISKS LARGE-ASSOCIATED PROTEIN 2;
1715:  e7pf-A  2.5  4.5   78   223    6   HUMAN:AF-Q5T681-F1 UNCHARACTERIZED PROTEIN C10ORF62;
1716:  fflz-A  2.5  9.5   72  1434    1   HUMAN:AF-P29475-F1 NITRIC OXIDE SYNTHASE, BRAIN;
1717:  ffaw-A  2.5  4.9  106   467    5   HUMAN:AF-Q14916-F1 SODIUM-DEPENDENT PHOSPHATE TRANSPORT PROTEIN 1;
1718:  e1a0-A  2.5  5.0   89  1091    7   HUMAN:AF-Q96SB8-F1 STRUCTURAL MAINTENANCE OF CHROMOSOMES PROTEIN 6;
1719:  fdls-A  2.5  5.9  131  1657    5   HUMAN:AF-Q96Q42-F1 ALSIN;
1720:  e0e3-A  2.5  2.7   61    79    8   HUMAN:AF-A6NJY4-F1 TRANSMEMBRANE PROTEIN 238-LIKE;
1721:  fczs-A  2.5 10.6   69   344    9   HUMAN:AF-Q8NAA5-F1 LEUCINE-RICH REPEAT-CONTAINING PROTEIN 75A;
1722:  e1xu-A  2.5  9.7  117   264   12   HUMAN:AF-Q96HV5-F1 TRANSMEMBRANE PROTEIN 41A;
1723:  fb7c-A  2.5 14.5   75   592    5   HUMAN:AF-O00186-F1 SYNTAXIN-BINDING PROTEIN 3;
1724:  fd71-A  2.5  5.5   72   979    4   HUMAN:AF-O95886-F1 DISKS LARGE-ASSOCIATED PROTEIN 3;
1725:  e5zu-A  2.5  4.6  100   223   11   HUMAN:AF-B3SHH9-F1 TRANSMEMBRANE PROTEIN 114;
1726:  e979-A  2.5  5.8   91   202    8   HUMAN:AF-P15018-F1 LEUKEMIA INHIBITORY FACTOR;
1727:  fc2m-A  2.5  5.0  114  1353    5   HUMAN:AF-Q9ULU8-F1 CALCIUM-DEPENDENT SECRETION ACTIVATOR 1;
1728:  e9sp-A  2.5  4.7  108   398    9   HUMAN:AF-Q9H228-F1 SPHINGOSINE 1-PHOSPHATE RECEPTOR 5;
1729:  e359-A  2.5  9.9  104   434    5   HUMAN:AF-P40426-F1 PRE-B-CELL LEUKEMIA TRANSCRIPTION FACTOR 3;
1730:  fbko-A  2.5  5.9  137   353    6   HUMAN:AF-Q6DWJ6-F1 PROBABLE G-PROTEIN COUPLED RECEPTOR 139;
1731:  fd9w-A  2.5  8.9   78   502    6   HUMAN:AF-P42768-F1 WISKOTT-ALDRICH SYNDROME PROTEIN;
1732:  ffvy-A  2.5  4.1   76   258    8   HUMAN:AF-O00322-F1 UROPLAKIN-1A;
1733:  ffi6-A  2.5  4.2  108   247    6   HUMAN:AF-P61981-F1 14-3-3 PROTEIN GAMMA;
1734:  e0ky-A  2.5 17.4   77   200    4   HUMAN:AF-Q9NX70-F1 MEDIATOR OF RNA POLYMERASE II TRANSCRIPTION SUBUN
1735:  e3hz-A  2.5  5.7  126   434    6   HUMAN:AF-Q8NGU9-F1 PROBABLE G-PROTEIN COUPLED RECEPTOR 150;
1736:  ffkz-A  2.5  8.1  111   551    6   HUMAN:AF-Q96S66-F1 CHLORIDE CHANNEL CLIC-LIKE PROTEIN 1;
1737:  fchq-A  2.5 10.8  101   325    5   HUMAN:AF-O14662-F1 SYNTAXIN-16;
1738:  e1c5-A  2.5  5.4   91  1425    4   HUMAN:AF-O95405-F1 ZINC FINGER FYVE DOMAIN-CONTAINING PROTEIN 9;
1739:  e5rk-A  2.5 13.2   85  1400    5   HUMAN:AF-Q9UFH2-F7 DYNEIN HEAVY CHAIN 17, AXONEMAL;
1740:  fceb-A  2.5 14.5   74  1454    5   HUMAN:AF-O60244-F1 MEDIATOR OF RNA POLYMERASE II TRANSCRIPTION SUBUN
1741:  e6dd-A  2.5 11.5  126   219   10   HUMAN:AF-Q96AQ2-F1 TRANSMEMBRANE PROTEIN 125;
1742:  e6je-A  2.5  4.3   70   416    7   HUMAN:AF-Q9UQV4-F1 LYSOSOME-ASSOCIATED MEMBRANE GLYCOPROTEIN 3;
1743:  fddn-A  2.5  3.7   73   180    5   HUMAN:AF-Q96NT0-F1 COILED-COIL DOMAIN-CONTAINING PROTEIN 115;
1744:  e448-A  2.5 10.5  109  1493    6   HUMAN:AF-Q9ULL8-F1 PROTEIN SHROOM4;
1745:  e5o7-A  2.5  4.7  112   529    5   HUMAN:AF-Q8N6U8-F1 G-PROTEIN COUPLED RECEPTOR 161;
1746:  ff1g-A  2.5 13.3   91   690    9   HUMAN:AF-O95436-F1 SODIUM-DEPENDENT PHOSPHATE TRANSPORT PROTEIN 2B;
1747:  e06c-A  2.5 12.3   81   819    7   HUMAN:AF-Q8N6M6-F1 AMINOPEPTIDASE O;
1748:  feo4-A  2.5  6.9  152  1147    7   HUMAN:AF-O43861-F1 PROBABLE PHOSPHOLIPID-TRANSPORTING ATPASE IIB;
1749:  fe7c-A  2.5  5.9  142  2542    9   HUMAN:AF-Q9Y4G6-F1 TALIN-2;
1750:  fdkx-A  2.5  6.5  141  1204   10   HUMAN:AF-Q9HD20-F1 ENDOPLASMIC RETICULUM TRANSMEMBRANE HELIX TRANSLO
1751:  e1gh-A  2.5  9.6  126  1400    9   HUMAN:AF-Q15413-F12 RYANODINE RECEPTOR 3;
1752:  ff21-A  2.5  5.2   69  2521   13   HUMAN:AF-Q92508-F1 PIEZO-TYPE MECHANOSENSITIVE ION CHANNEL COMPONENT
1753:  e558-A  2.5  9.3  102   761    5   HUMAN:AF-Q9Y2X7-F1 ARF GTPASE-ACTIVATING PROTEIN GIT1;
1754:  fekk-A  2.5  5.5   79   152   11   HUMAN:AF-Q04941-F1 PROTEOLIPID PROTEIN 2;
1755:  fcrr-A  2.5  8.2   63   246   16   HUMAN:AF-Q9BVT8-F1 TRANSMEMBRANE AND UBIQUITIN-LIKE DOMAIN-CONTAININ
1756:  e671-A  2.5  9.7   87   583   10   HUMAN:AF-Q9UGN5-F1 POLY  POLYMERASE 2;
1757:  fe37-A  2.5  5.4   74   504    4   HUMAN:AF-Q99972-F1 MYOCILIN;
1758:  e991-A  2.5  6.8  143   389    6   HUMAN:AF-P30559-F1 OXYTOCIN RECEPTOR;
1759:  e4a0-A  2.5 15.2  130   839    7   HUMAN:AF-Q7Z3C6-F1 AUTOPHAGY-RELATED PROTEIN 9A;
1760:  femz-A  2.5  8.0  128   593    3   HUMAN:AF-O76083-F1 HIGH AFFINITY CGMP-SPECIFIC 3',5'-CYCLIC PHOSPHOD
1761:  fajf-A  2.5  6.2  110   371    6   HUMAN:AF-Q96H96-F1 4-HYDROXYBENZOATE POLYPRENYLTRANSFERASE, MITOCHON
1762:  e4cs-A  2.5  8.7   99   234    2   HUMAN:AF-O95473-F1 SYNAPTOGYRIN-4;
1763:  e7vi-A  2.5 12.6   81   342    4   HUMAN:AF-Q9UK28-F1 TRANSMEMBRANE PROTEIN 59-LIKE;
1764:  fdz0-A  2.5  7.4   76  1663    8   HUMAN:AF-P01024-F1 COMPLEMENT C3;
1765:  e0wo-A  2.5 11.1  100   292    6   HUMAN:AF-Q5GJ75-F1 TUMOR NECROSIS FACTOR ALPHA-INDUCED PROTEIN 8-LIK
1766:  ey8s-A  2.5 15.2  100   365   11   HUMAN:AF-Q5W0Z9-F1 PALMITOYLTRANSFERASE ZDHHC20;
1767:  e7g2-A  2.5  9.3  102   479    9   HUMAN:AF-Q14790-F1 CASPASE-8;
1768:  e8gj-A  2.5  7.6  123   235    7   HUMAN:AF-Q96HP8-F1 TRANSMEMBRANE PROTEIN 176A;
1769:  e4mm-A  2.5 10.4   80  1056    6   HUMAN:AF-Q8NDX1-F1 PH AND SEC7 DOMAIN-CONTAINING PROTEIN 4;
1770:  e2sc-A  2.5  7.0   80   104    4   HUMAN:AF-Q96BM0-F1 INTERFERON ALPHA-INDUCIBLE PROTEIN 27-LIKE PROTEI
1771:  fcxz-A  2.5 12.6   70   706    4   HUMAN:AF-Q9UEY8-F1 GAMMA-ADDUCIN;
1772:  e101-A  2.5  5.9  113  2266    5   HUMAN:AF-Q8WYP5-F1 PROTEIN ELYS;
1773:  fcfc-A  2.5  4.5   97   189   11   HUMAN:AF-Q6UW68-F1 TRANSMEMBRANE PROTEIN 205;
1774:  e304-A  2.5  4.8   89   436    9   HUMAN:AF-Q8TAE7-F1 POTASSIUM VOLTAGE-GATED CHANNEL SUBFAMILY G MEMBE
1775:  e7rr-A  2.5  6.9   81   177    5   HUMAN:AF-Q13352-F1 CENTROMERE PROTEIN R;
1776:  ezi4-A  2.5 20.7   59   585   10   HUMAN:AF-Q13368-F1 MAGUK P55 SUBFAMILY MEMBER 3;
1777:  ff2w-A  2.5  9.0  137   834    3   HUMAN:AF-Q14644-F1 RAS GTPASE-ACTIVATING PROTEIN 3;
1778:  e21c-A  2.4  3.4  120   902    4   HUMAN:AF-Q9BSJ2-F1 GAMMA-TUBULIN COMPLEX COMPONENT 2;
1779:  e02q-A  2.4  4.4   91  1400    2   HUMAN:AF-Q8WXH0-F4 NESPRIN-2;
1780:  fegh-A  2.4 10.9   75   213    9   HUMAN:AF-P48047-F1 ATP SYNTHASE SUBUNIT O, MITOCHONDRIAL;
1781:  few3-A  2.4  8.9  135   850    7   HUMAN:AF-Q15283-F1 RAS GTPASE-ACTIVATING PROTEIN 2;
1782:  e2xh-A  2.4  7.2   79   201    8   HUMAN:AF-P0C7X4-F1 PUTATIVE FERRITIN HEAVY POLYPEPTIDE-LIKE 19;
1783:  fesz-A  2.4 11.7  104   988    6   HUMAN:AF-P35523-F1 CHLORIDE CHANNEL PROTEIN 1;
1784:  fezh-A  2.4  3.1   74   164    8   HUMAN:AF-Q8WY98-F1 TRANSMEMBRANE PROTEIN 234;
1785:  e2js-A  2.4  4.3  120   385   11   HUMAN:AF-Q96RI0-F1 PROTEINASE-ACTIVATED RECEPTOR 4;
1786:  e431-A  2.4 12.9  145  1089    3   HUMAN:AF-Q9P2G1-F1 ANKYRIN REPEAT AND IBR DOMAIN-CONTAINING PROTEIN
1787:  e3cg-A  2.4  5.5   90   530    3   HUMAN:AF-P54855-F1 UDP-GLUCURONOSYLTRANSFERASE 2B15;
1788:  e0tr-A  2.4 11.6  104  2485   10   HUMAN:AF-Q12923-F1 TYROSINE-PROTEIN PHOSPHATASE NON-RECEPTOR TYPE 13
1789:  fbk3-A  2.4  3.5   58   159    9   HUMAN:AF-O14609-F1 TESTIS-SPECIFIC XK-RELATED PROTEIN, Y-LINKED;
1790:  e0dv-A  2.4  4.3  107   411    5   HUMAN:AF-Q16654-F1  KI
1791:  e4zh-A  2.4 10.3  113  1375    5   HUMAN:AF-Q8IY17-F1 PATATIN-LIKE PHOSPHOLIPASE DOMAIN-CONTAINING PROT
1792:  ezzi-A  2.4  5.2  128   624    9   HUMAN:AF-Q9NZM6-F1 POLYCYSTIC KIDNEY DISEASE 2-LIKE 2 PROTEIN;
1793:  ezgl-A  2.4 11.9   77   595    4   HUMAN:AF-Q99572-F1 P2X PURINOCEPTOR 7;
1794:  fe1a-A  2.4  6.3   90   855    9   HUMAN:AF-Q86Y56-F1 DYNEIN ASSEMBLY FACTOR 5, AXONEMAL;
1795:  e2cf-A  2.4  6.1  123  1701    5   HUMAN:AF-Q9P1Z9-F1 COILED-COIL DOMAIN-CONTAINING PROTEIN 180;
1796:  e7g5-A  2.4  4.9  101   439    6   HUMAN:AF-O00624-F1 SODIUM-DEPENDENT PHOSPHATE TRANSPORT PROTEIN 3;
1797:  e0cf-A  2.4  5.9   62    74   11   HUMAN:AF-Q9NRX6-F1 PROTEIN KISH-B;
1798:  fanh-A  2.4  9.3  101   492    9   HUMAN:AF-O60784-F1 TARGET OF MYB PROTEIN 1;
1799:  e110-A  2.4  8.7   84   906    5   HUMAN:AF-P22681-F1 E3 UBIQUITIN-PROTEIN LIGASE CBL;
1800:  e64d-A  2.4  8.3   67   633    6   HUMAN:AF-Q8TDN4-F1 CDK5 AND ABL1 ENZYME SUBSTRATE 1;
1801:  fgc8-A  2.4  7.7   93  1770    3   HUMAN:AF-Q86UW6-F1 NEDD4-BINDING PROTEIN 2;
1802:  fdp6-A  2.4  9.5  130   907    5   HUMAN:AF-Q96CW5-F1 GAMMA-TUBULIN COMPLEX COMPONENT 3;
1803:  ezme-A  2.4  8.9  106   333   10   HUMAN:AF-Q8N8Q8-F1 CYTOCHROME C OXIDASE ASSEMBLY PROTEIN COX18, MITO
1804:  fgj8-A  2.4  6.5   71   179    6   HUMAN:AF-K9M1U5-F1 INTERFERON LAMBDA-4;
1805:  e3g6-A  2.4 12.4  109   539    4   HUMAN:AF-P49419-F1 ALPHA-AMINOADIPIC SEMIALDEHYDE DEHYDROGENASE;
1806:  feoj-A  2.4 16.0  100   760    6   HUMAN:AF-Q9BRB3-F1 PHOSPHATIDYLINOSITOL N-ACETYLGLUCOSAMINYLTRANSFER
1807:  e5qw-A  2.4  4.8  110   775    8   HUMAN:AF-Q86YV9-F1 HERMANSKY-PUDLAK SYNDROME 6 PROTEIN;
1808:  e7nf-A  2.4  6.2   75   679   11   HUMAN:AF-Q96JA4-F1 MEMBRANE-SPANNING 4-DOMAINS SUBFAMILY A MEMBER 14
1809:  fbgl-A  2.4  4.2  139  1551    7   HUMAN:AF-Q6DT37-F1 SERINE/THREONINE-PROTEIN KINASE MRCK GAMMA;
1810:  ez2l-A  2.4  9.6  145   422    5   HUMAN:AF-P08908-F1 5-HYDROXYTRYPTAMINE RECEPTOR 1A;
1811:  ffxf-A  2.4  4.0  104  1499   11   HUMAN:AF-Q9Y4G8-F1 RAP GUANINE NUCLEOTIDE EXCHANGE FACTOR 2;
1812:  e674-A  2.4  6.8  134   420    8   HUMAN:AF-Q6ZQW0-F1 INDOLEAMINE 2,3-DIOXYGENASE 2;
1813:  e62i-A  2.4  8.6  118  1400    2   HUMAN:AF-Q15149-F2 PLECTIN;
1814:  e3qc-A  2.4  6.8  142   461    2   HUMAN:AF-Q7Z3Q1-F1 SOLUTE CARRIER FAMILY 46 MEMBER 3;
1815:  ff4o-A  2.4 13.7  142   312    6   HUMAN:AF-P55916-F1 MITOCHONDRIAL UNCOUPLING PROTEIN 3;
1816:  e5y0-A  2.4  7.6  102   803    5   HUMAN:AF-C9J798-F1 RAS GTPASE-ACTIVATING PROTEIN 4B;
1817:  e1r2-A  2.4  9.0  135   555    7   HUMAN:AF-Q96K49-F1 TRANSMEMBRANE PROTEIN 87B;
1818:  ez3f-A  2.4  9.8  123   722    7   HUMAN:AF-Q96BD0-F1 SOLUTE CARRIER ORGANIC ANION TRANSPORTER FAMILY M
1819:  e89w-A  2.4  6.5  128   356    9   HUMAN:AF-O75388-F1 PROBABLE G-PROTEIN COUPLED RECEPTOR 32;
1820:  fdzy-A  2.4 21.0   68   377   10   HUMAN:AF-Q96RQ1-F1 ENDOPLASMIC RETICULUM-GOLGI INTERMEDIATE COMPARTM
1821:  e0x7-A  2.4 11.7  105   522    6   HUMAN:AF-Q16625-F1 OCCLUDIN;
1822:  e7h3-A  2.4  7.2  102   275    6   HUMAN:AF-Q14CZ0-F1 UPF0472 PROTEIN C16ORF72;
1823:  e1yf-A  2.4  3.5  110   722    8   HUMAN:AF-Q17RC7-F1 EXOCYST COMPLEX COMPONENT 3-LIKE PROTEIN 4;
1824:  e38j-A  2.4  6.8   82   145   11   HUMAN:AF-Q9P0N5-F1 TRANSMEMBRANE PROTEIN 216;
1825:  ff5k-A  2.4  4.8   84   152    7   HUMAN:AF-Q9Y3D6-F1 MITOCHONDRIAL FISSION 1 PROTEIN;
1826:  e7yg-A  2.4  6.4  114   189    5   HUMAN:AF-A0A1B0GTL2-F1 UNCHARACTERIZED PROTEIN C20ORF204;
1827:  e33o-A  2.4  5.7   87  1438    7   HUMAN:AF-P30622-F1 CAP-GLY DOMAIN-CONTAINING LINKER PROTEIN 1;
1828:  ezei-A  2.4 12.0   88   534    9   HUMAN:AF-Q8NF99-F1 ZINC FINGER PROTEIN 397;
1829:  fgv9-A  2.4  5.3  108   358    6   HUMAN:AF-Q9BY21-F1 G-PROTEIN COUPLED RECEPTOR 87;
1830:  e154-A  2.4 10.5   83   422   11   HUMAN:AF-O00231-F1 26S PROTEASOME NON-ATPASE REGULATORY SUBUNIT 11;
1831:  e3g3-A  2.4  6.4  101   229   12   HUMAN:AF-Q8N7C4-F1 TRANSMEMBRANE PROTEIN 217;
1832:  e1h7-A  2.4  6.9  105   738    6   HUMAN:AF-Q9NRK6-F1 ATP-BINDING CASSETTE SUB-FAMILY B MEMBER 10, MITO
1833:  e616-A  2.4  4.5  103   353    8   HUMAN:AF-Q9GZP7-F1 VOMERONASAL TYPE-1 RECEPTOR 1;
1834:  fg8i-A  2.4  4.8  106   514   10   HUMAN:AF-Q05940-F1 SYNAPTIC VESICULAR AMINE TRANSPORTER;
1835:  fe58-A  2.4 13.8  106  1127    6   HUMAN:AF-Q9UPN9-F1 E3 UBIQUITIN-PROTEIN LIGASE TRIM33;
1836:  feex-A  2.4  4.5  119   660    5   HUMAN:AF-Q15067-F1 PEROXISOMAL ACYL-COENZYME A OXIDASE 1;
1837:  fdxl-A  2.4  5.4   87   156    3   HUMAN:AF-Q8N2H4-F1 PROTEIN SYS1 HOMOLOG;
1838:  fabo-A  2.4 10.7  138  2435    7   HUMAN:AF-Q9BZC7-F1 ATP-BINDING CASSETTE SUB-FAMILY A MEMBER 2;
1839:  e4mv-A  2.4  8.8   67   510    9   HUMAN:AF-Q8N2W9-F1 E3 SUMO-PROTEIN LIGASE PIAS4;
1840:  ez7f-A  2.4  4.4   72   828    7   HUMAN:AF-Q5VVJ2-F1 DEUBIQUITINASE MYSM1;
1841:  e4fv-A  2.4  7.2   81   445   10   HUMAN:AF-Q14849-F1 STAR-RELATED LIPID TRANSFER PROTEIN 3;
1842:  fbr0-A  2.4  6.6   92   265    9   HUMAN:AF-Q8IVQ6-F1 PALMITOYLTRANSFERASE ZDHHC21;
1843:  e5sq-A  2.4 11.1  100  1657    7   HUMAN:AF-P46940-F1 RAS GTPASE-ACTIVATING-LIKE PROTEIN IQGAP1;
1844:  fee0-A  2.4  6.8   92   740    9   HUMAN:AF-Q9UER7-F1 DEATH DOMAIN-ASSOCIATED PROTEIN 6;
1845:  e25s-A  2.4  8.4   89  1312    2   HUMAN:AF-Q92878-F1 DNA REPAIR PROTEIN RAD50;
1846:  fatq-A  2.4  4.5   84   169   11   HUMAN:AF-P30536-F1 TRANSLOCATOR PROTEIN;
1847:  e4vv-A  2.4  6.8  107  1047   13   HUMAN:AF-Q6ZRI6-F1 UNCHARACTERIZED PROTEIN C15ORF39;
1848:  fg0f-A  2.4 13.9  131   245    5   HUMAN:AF-O43657-F1 TETRASPANIN-6;
1849:  fazk-A  2.4 14.3  138   406    8   HUMAN:AF-Q15120-F1  KI
1850:  fe1b-A  2.4  8.1   93  1137    4   HUMAN:AF-Q9UPM8-F1 AP-4 COMPLEX SUBUNIT EPSILON-1;
1851:  fee9-A  2.4 24.8  128   840    3   HUMAN:AF-Q9HBG4-F1 V-TYPE PROTON ATPASE 116 KDA SUBUNIT A ISOFORM 4;
1852:  fb89-A  2.4  7.6   97   226    7   HUMAN:AF-Q8N661-F1 LYSOPLASMALOGENASE;
1853:  e2ef-A  2.4  6.2  110   532    6   HUMAN:AF-Q16572-F1 VESICULAR ACETYLCHOLINE TRANSPORTER;
1854:  fd4l-A  2.4 10.8  100  1193    6   HUMAN:AF-Q96R06-F1 SPERM-ASSOCIATED ANTIGEN 5;
1855:  fbqx-A  2.4  3.4   70   369   10   HUMAN:AF-Q8IWU4-F1 ZINC TRANSPORTER 8;
1856:  e93s-A  2.4  4.4   57   109    5   HUMAN:AF-P52657-F1 TRANSCRIPTION INITIATION FACTOR IIA SUBUNIT 2;
1857:  fe55-A  2.4  5.8  137   595    5   HUMAN:AF-Q9Y5X1-F1 SORTING NEXIN-9;
1858:  faw9-A  2.4  7.0  126   343   10   HUMAN:AF-Q96AM1-F1 MAS-RELATED G-PROTEIN COUPLED RECEPTOR MEMBER F;
1859:  e1cl-A  2.4  8.5   97   276    6   HUMAN:AF-Q96ET8-F1 GOLGI APPARATUS MEMBRANE PROTEIN TVP23 HOMOLOG C;
1860:  ezq2-A  2.4  8.7   92  1894    8   HUMAN:AF-O75051-F1 PLEXIN-A2;
1861:  fanx-A  2.4  7.1  120   245    4   HUMAN:AF-Q6ZRR5-F1 TLC DOMAIN-CONTAINING PROTEIN 5;
1862:  fc99-A  2.4  4.1  128   515    7   HUMAN:AF-Q92536-F1 Y+L AMINO ACID TRANSPORTER 2;
1863:  facm-A  2.4  5.7  121   312    2   HUMAN:AF-Q96RD1-F1 OLFACTORY RECEPTOR 6C1;
1864:  feoi-A  2.4  4.9  115   709    6   HUMAN:AF-Q5VV41-F1 RHO GUANINE NUCLEOTIDE EXCHANGE FACTOR 16;
1865:  fbfo-A  2.4  9.9   83   183    6   HUMAN:AF-Q9P0T7-F1 PROTON-TRANSPORTING V-TYPE ATPASE COMPLEX ASSEMBL
1866:  fgpz-A  2.4  9.4   84   170    7   HUMAN:AF-P01282-F1 VIP PEPTIDES;
1867:  e2bp-A  2.4  2.8   54    59   11   HUMAN:AF-A4D0T7-F1 SMALL INTEGRAL MEMBRANE PROTEIN 30;
1868:  e5kc-A  2.4  9.2  134   870    7   HUMAN:AF-P50570-F1 DYNAMIN-2;
1869:  fdgk-A  2.4  3.5   71  1854    6   HUMAN:AF-Q96MT7-F1 CILIA- AND FLAGELLA-ASSOCIATED PROTEIN 44;
1870:  fb3t-A  2.4  4.2   92   243    7   HUMAN:AF-Q8NEV9-F1 INTERLEUKIN-27 SUBUNIT ALPHA;
1871:  fbn1-A  2.4  5.7   70   183    7   HUMAN:AF-Q4KMG9-F1 TRANSMEMBRANE PROTEIN 52B;
1872:  e7lw-A  2.4  5.4  118   814    8   HUMAN:AF-Q8NFN8-F1 PROBABLE G-PROTEIN COUPLED RECEPTOR 156;
1873:  e67d-A  2.4  8.1  113  1085    6   HUMAN:AF-Q7Z6B7-F1 SLIT-ROBO RHO GTPASE-ACTIVATING PROTEIN 1;
1874:  e12f-A  2.4  5.2  145   450    9   HUMAN:AF-O95219-F1 SORTING NEXIN-4;
1875:  e0bw-A  2.4  3.9   83   915   13   HUMAN:AF-Q6ZXV5-F1 PROTEIN O-MANNOSYL-TRANSFERASE TMTC3;
1876:  e6qr-A  2.4  9.2  115   529    5   HUMAN:AF-Q6UXY1-F1 BRAIN-SPECIFIC ANGIOGENESIS INHIBITOR 1-ASSOCIATE
1877:  e96y-A  2.4 19.1  121   675    5   HUMAN:AF-A1IGU5-F1 RHO GUANINE NUCLEOTIDE EXCHANGE FACTOR 37;
1878:  fdfd-A  2.4  6.5  102   889    9   HUMAN:AF-Q6P5Z2-F1 SERINE/THREONINE-PROTEIN KINASE N3;
1879:  fcwn-A  2.4 11.0  129   779    9   HUMAN:AF-Q9H4M7-F1 PLECKSTRIN HOMOLOGY DOMAIN-CONTAINING FAMILY A ME
1880:  faw0-A  2.4  5.4   81   200    6   HUMAN:AF-P26441-F1 CILIARY NEUROTROPHIC FACTOR;
1881:  e7w3-A  2.4  8.3  113  2579    2   HUMAN:AF-Q9HCE0-F1 ECTOPIC P GRANULES PROTEIN 5 HOMOLOG;
1882:  e1qv-A  2.4  6.9   76  1115    4   HUMAN:AF-Q8TCU5-F1 GLUTAMATE RECEPTOR IONOTROPIC, NMDA 3A;
1883:  ffsl-A  2.4 17.0  106   963    7   HUMAN:AF-Q7Z3J2-F1 VPS35 ENDOSOMAL PROTEIN-SORTING FACTOR-LIKE;
1884:  e2ua-A  2.4  5.2  116   488    3   HUMAN:AF-Q8IZN3-F1 PALMITOYLTRANSFERASE ZDHHC14;
1885:  ff93-A  2.4  7.7  126   362    6   HUMAN:AF-Q00325-F1 PHOSPHATE CARRIER PROTEIN, MITOCHONDRIAL;
1886:  e7di-A  2.4  5.4   89  2341    4   HUMAN:AF-Q96RV3-F1 PECANEX-LIKE PROTEIN 1;
1887:  fazj-A  2.4 11.7   75   604    9   HUMAN:AF-O43309-F1 ZINC FINGER AND SCAN DOMAIN-CONTAINING PROTEIN 12
1888:  e05y-A  2.4  7.9  123  1400    6   HUMAN:AF-Q9NRC6-F8 SPECTRIN BETA CHAIN, NON-ERYTHROCYTIC 5;
1889:  fc0r-A  2.4  4.4   87   985    2   HUMAN:AF-Q5JTZ9-F1 ALANINE--TRNA LIGASE, MITOCHONDRIAL;
1890:  e5yt-A  2.4  8.3   87   463    7   HUMAN:AF-Q00G26-F1 PERILIPIN-5;
1891:  ez7z-A  2.4  6.8  113   781   11   HUMAN:AF-P35222-F1 CATENIN BETA-1;
1892:  e65y-A  2.4  4.9  100   309    8   HUMAN:AF-Q96T55-F1 POTASSIUM CHANNEL SUBFAMILY K MEMBER 16;
1893:  e1ma-A  2.4  4.8  121   359    7   HUMAN:AF-P43088-F1 PROSTAGLANDIN F2-ALPHA RECEPTOR;
1894:  e1g1-A  2.4 10.1   96   568    5   HUMAN:AF-Q9BRS2-F1 SERINE/THREONINE-PROTEIN KINASE RIO1;
1895:  fb53-A  2.4  5.4   72    79    6   HUMAN:AF-P60602-F1 REACTIVE OXYGEN SPECIES MODULATOR 1;
1896:  fepy-A  2.4  8.7  108   163    6   HUMAN:AF-Q8N6I4-F1 TRANSMEMBRANE PROTEIN 251;
1897:  ez28-A  2.4  9.2   68   109    7   HUMAN:AF-Q9Y5U8-F1 MITOCHONDRIAL PYRUVATE CARRIER 1;
1898:  ezpt-A  2.4  9.5  129   667    9   HUMAN:AF-Q9UGJ1-F1 GAMMA-TUBULIN COMPLEX COMPONENT 4;
1899:  e4vh-A  2.4 17.6   73   576    8   HUMAN:AF-Q14168-F1 MAGUK P55 SUBFAMILY MEMBER 2;
1900:  fbmf-A  2.4  4.1   84   329   11   HUMAN:AF-O15127-F1 SECRETORY CARRIER-ASSOCIATED MEMBRANE PROTEIN 2;
1901:  ezkf-A  2.4  6.5  119   353    5   HUMAN:AF-Q9UBY5-F1 LYSOPHOSPHATIDIC ACID RECEPTOR 3;
1902:  e63t-A  2.4  6.1  108   464    7   HUMAN:AF-P04424-F1 ARGININOSUCCINATE LYASE;
1903:  e7v5-A  2.4  5.4  115   344   12   HUMAN:AF-O00421-F1 C-C CHEMOKINE RECEPTOR-LIKE 2;
1904:  e7pz-A  2.4  5.3   94   222   12   HUMAN:AF-P08263-F1 GLUTATHIONE S-TRANSFERASE A1;
1905:  fb6w-A  2.4  5.0  109   403    8   HUMAN:AF-Q9NZH0-F1 G-PROTEIN COUPLED RECEPTOR FAMILY C GROUP 5 MEMBE
1906:  e6ia-A  2.4 19.0  100   483    4   HUMAN:AF-Q05084-F1 ISLET CELL AUTOANTIGEN 1;
1907:  e7wo-A  2.4 10.2  142   392    8   HUMAN:AF-Q96QZ0-F1 PANNEXIN-3;
1908:  e1rv-A  2.4  9.3  142  1400    4   HUMAN:AF-Q8WXH0-F10 NESPRIN-2;
1909:  e6s4-A  2.4 14.1   91   638    9   HUMAN:AF-Q96PR1-F1 POTASSIUM VOLTAGE-GATED CHANNEL SUBFAMILY C MEMBE
1910:  ezdf-A  2.4  4.6  118   366    8   HUMAN:AF-Q92847-F1 GROWTH HORMONE SECRETAGOGUE RECEPTOR TYPE 1;
1911:  fc8b-A  2.4  7.6   55   358    7   HUMAN:AF-Q9UBS4-F1 DNAJ HOMOLOG SUBFAMILY B MEMBER 11;
1912:  fd0s-A  2.4  3.9   69   212    7   HUMAN:AF-Q9BUL8-F1 PROGRAMMED CELL DEATH PROTEIN 10;
1913:  fc2z-A  2.4  6.2  123   359    3   HUMAN:AF-P25021-F1 HISTAMINE H2 RECEPTOR;
1914:  e787-A  2.4  5.5   76   198    7   HUMAN:AF-Q86X19-F1 TRANSMEMBRANE PROTEIN 17;
1915:  fc7h-A  2.4  5.6  133   967    5   HUMAN:AF-Q9HBX8-F1 LEUCINE-RICH REPEAT-CONTAINING G-PROTEIN COUPLED
1916:  e555-A  2.4  7.0   95   900    7   HUMAN:AF-Q5T5J6-F1 TRANSCRIPTIONAL PROTEIN SWT1;
1917:  e21z-A  2.4 19.4   80   208    4   HUMAN:AF-Q8IVV8-F1 SODIUM/POTASSIUM-TRANSPORTING ATPASE SUBUNIT
1918:  e95v-A  2.4  4.6  104   216    6   HUMAN:AF-O43708-F1 MALEYLACETOACETATE ISOMERASE;
1919:  fbx5-A  2.4  4.6  114   389   11   HUMAN:AF-Q9UKP6-F1 UROTENSIN-2 RECEPTOR;
1920:  e05c-A  2.4  6.1  141   574    7   HUMAN:AF-Q8WV41-F1 SORTING NEXIN-33;
1921:  fgs4-A  2.4  5.3  102   254    8   HUMAN:AF-Q96SN7-F1 PROTEIN ORAI-2;
1922:  e5uz-A  2.4 11.9   94   887    7   HUMAN:AF-Q3SYG4-F1 PROTEIN PTHB1;
1923:  faoc-A  2.4  6.7   79   224   10   HUMAN:AF-Q9NQZ6-F1 ZINC FINGER C4H2 DOMAIN-CONTAINING PROTEIN;
1924:  fdut-A  2.4  7.6  129  1785    7   HUMAN:AF-Q9Y6D5-F1 BREFELDIN A-INHIBITED GUANINE NUCLEOTIDE-EXCHANGE
1925:  fejx-A  2.4 10.0   62   443    8   HUMAN:AF-Q9Y6E0-F1 SERINE/THREONINE-PROTEIN KINASE 24;
1926:  fgbg-A  2.4  5.4  108   361    8   HUMAN:AF-P32249-F1 G-PROTEIN COUPLED RECEPTOR 183;
1927:  fdo5-A  2.4  3.5   61   165    3   HUMAN:AF-O15496-F1 GROUP 10 SECRETORY PHOSPHOLIPASE A2;
1928:  e8ss-A  2.4  5.4  113   543    6   HUMAN:AF-Q9NPR9-F1 PROTEIN GPR108;
1929:  ezos-A  2.4 15.1   98  1068    7   HUMAN:AF-Q7Z3V4-F1 UBIQUITIN-PROTEIN LIGASE E3B;
1930:  e0mw-A  2.4  5.3   94   225   11   HUMAN:AF-Q6GV28-F1 TRANSMEMBRANE PROTEIN 225;
1931:  e5c5-A  2.4  6.2   96   239    5   HUMAN:AF-Q8N6N2-F1 TETRATRICOPEPTIDE REPEAT PROTEIN 9B;
1932:  e65s-A  2.3 11.2  108   904    5   HUMAN:AF-Q8ND61-F1 UNCHARACTERIZED PROTEIN C3ORF20;
1933:  fe15-A  2.3 11.1  102   136    8   HUMAN:AF-Q969S6-F1 TRANSMEMBRANE PROTEIN 203;
1934:  e7js-A  2.3  6.2  120   704    8   HUMAN:AF-Q12931-F1 HEAT SHOCK PROTEIN 75 KDA, MITOCHONDRIAL;
1935:  fg22-A  2.3  7.2   92   531   12   HUMAN:AF-P40227-F1 T-COMPLEX PROTEIN 1 SUBUNIT ZETA;
1936:  fggt-A  2.3  4.8   66   563    8   HUMAN:AF-Q9HCC0-F1 METHYLCROTONOYL-COA CARBOXYLASE BETA CHAIN, MITOC
1937:  e6j6-A  2.3  4.4  108   459    5   HUMAN:AF-Q96NT5-F1 PROTON-COUPLED FOLATE TRANSPORTER;
1938:  e65w-A  2.3  4.8   97   499    9   HUMAN:AF-Q8WWY3-F1 U4/U6 SMALL NUCLEAR RIBONUCLEOPROTEIN PRP31;
1939:  fbg2-A  2.3  5.0  150  1279    3   HUMAN:AF-Q9HCE6-F1 RHO GUANINE NUCLEOTIDE EXCHANGE FACTOR 10-LIKE PR
1940:  ezvl-A  2.3  5.8  106   203    6   HUMAN:AF-Q9NX04-F1 UNCHARACTERIZED PROTEIN C1ORF109;
1941:  fckq-A  2.3  7.6   97  1014    6   HUMAN:AF-P09874-F1 POLY  POLYMERASE 1;
1942:  e7sp-A  2.3  5.4  103  1437    6   HUMAN:AF-Q6DHV5-F1 PROTEIN CC2D2B;
1943:  ff8o-A  2.3  4.9   93   474   10   HUMAN:AF-Q8NBP5-F1 MAJOR FACILITATOR SUPERFAMILY DOMAIN-CONTAINING P
1944:  ezve-A  2.3  7.2  123   205    7   HUMAN:AF-Q99437-F1 V-TYPE PROTON ATPASE 21 KDA PROTEOLIPID SUBUNIT;
1945:  e43r-A  2.3  7.4   95   758    8   HUMAN:AF-Q12797-F1 ASPARTYL/ASPARAGINYL BETA-HYDROXYLASE;
1946:  fdv6-A  2.3  4.5   61    87    8   HUMAN:AF-Q14802-F1 FXYD DOMAIN-CONTAINING ION TRANSPORT REGULATOR 3;
1947:  fdc8-A  2.3  6.5   84   242    5   HUMAN:AF-Q6ZMJ4-F1 INTERLEUKIN-34;
1948:  fgmb-A  2.3  4.2  112   226    6   HUMAN:AF-Q9Y2Y6-F1 TRANSMEMBRANE PROTEIN 98;
1949:  e3zl-A  2.3  4.2  118  1116    6   HUMAN:AF-Q9HAU0-F1 PLECKSTRIN HOMOLOGY DOMAIN-CONTAINING FAMILY A ME
1950:  ffrn-A  2.3 11.0   76   725    9   HUMAN:AF-Q96T83-F1 SODIUM/HYDROGEN EXCHANGER 7;
1951:  e111-A  2.3  6.0   78   244    9   HUMAN:AF-Q01362-F1 HIGH AFFINITY IMMUNOGLOBULIN EPSILON RECEPTOR SUB
1952:  fakp-A  2.3 10.5   83   423    7   HUMAN:AF-O15504-F1 NUCLEOPORIN NUP42;
1953:  e17s-A  2.3  5.1   95  1400   13   HUMAN:AF-Q16787-F4 LAMININ SUBUNIT ALPHA-3;
1954:  e58t-A  2.3  5.0  100   450    8   HUMAN:AF-Q15573-F1 TATA BOX-BINDING PROTEIN-ASSOCIATED FACTOR RNA PO
1955:  fbpt-A  2.3  5.5   92   457    4   HUMAN:AF-Q13451-F1 PEPTIDYL-PROLYL CIS-TRANS ISOMERASE FKBP5;
1956:  ffc2-A  2.3  7.9  129   541    8   HUMAN:AF-Q9H223-F1 EH DOMAIN-CONTAINING PROTEIN 4;
1957:  fb5s-A  2.3  5.0   66   491   11   HUMAN:AF-Q9BQ31-F1 POTASSIUM VOLTAGE-GATED CHANNEL SUBFAMILY S MEMBE
1958:  ezx9-A  2.3  8.1  101   147   10   HUMAN:AF-Q99735-F1 MICROSOMAL GLUTATHIONE S-TRANSFERASE 2;
1959:  e1j9-A  2.3 10.1   99   512    4   HUMAN:AF-Q13705-F1 ACTIVIN RECEPTOR TYPE-2B;
1960:  e1r0-A  2.3 13.7  103   524    7   HUMAN:AF-P07602-F1 PROSAPOSIN;
1961:  fg31-A  2.3  5.6  102   388    6   HUMAN:AF-Q9NUE0-F1 PALMITOYLTRANSFERASE ZDHHC18;
1962:  e6jf-A  2.3  4.7   86   782    1   HUMAN:AF-Q08AM6-F1 PROTEIN VAC14 HOMOLOG;
1963:  fd3p-A  2.3 11.4  128   303    9   HUMAN:AF-Q9Y6C9-F1 MITOCHONDRIAL CARRIER HOMOLOG 2;
1964:  e71a-A  2.3  3.9   48  1227    6   HUMAN:AF-Q5T481-F1 RNA-BINDING PROTEIN 20;
1965:  e4st-A  2.3  5.9  134   907    8   HUMAN:AF-O75473-F1 LEUCINE-RICH REPEAT-CONTAINING G-PROTEIN COUPLED
1966:  e9jk-A  2.3  2.6   59   307   10   HUMAN:AF-Q96IW7-F1 VESICLE-TRAFFICKING PROTEIN SEC22A;
1967:  e2f5-A  2.3 10.2   97  1077    9   HUMAN:AF-Q96RU2-F1 UBIQUITIN CARBOXYL-TERMINAL HYDROLASE 28;
1968:  e46d-A  2.3  4.5  118   342    8   HUMAN:AF-O00574-F1 C-X-C CHEMOKINE RECEPTOR TYPE 6;
1969:  e6z5-A  2.3  6.8  102   522    8   HUMAN:AF-O75908-F1 STEROL O-ACYLTRANSFERASE 2;
1970:  e6yr-A  2.3  4.1   83   555   13   HUMAN:AF-Q9Y5Y0-F1 FELINE LEUKEMIA VIRUS SUBGROUP C RECEPTOR-RELATED
1971:  e9bt-A  2.3 12.5   85   517   11   HUMAN:AF-Q07001-F1 ACETYLCHOLINE RECEPTOR SUBUNIT DELTA;
1972:  fbhf-A  2.3  7.7  131   343   12   HUMAN:AF-Q96GM1-F1 PHOSPHOLIPID PHOSPHATASE-RELATED PROTEIN TYPE 2;
1973:  ezc5-A  2.3  5.9   95   254    6   HUMAN:AF-Q6Y1H2-F1 VERY-LONG-CHAIN (3R)-3-HYDROXYACYL-COA DEHYDRATAS
1974:  ffjh-A  2.3  9.3   77   926    6   HUMAN:AF-Q07617-F1 SPERM-ASSOCIATED ANTIGEN 1;
1975:  falh-A  2.3  9.5   67   757    4   HUMAN:AF-Q8IYL2-F1 PROBABLE TRNA (URACIL-O(2)-)-METHYLTRANSFERASE;
1976:  e3hd-A  2.3 10.5   94   220    7   HUMAN:AF-Q86WI0-F1 LHFPL TETRASPAN SUBFAMILY MEMBER 1 PROTEIN;
1977:  ffef-A  2.3 10.7  122   710    7   HUMAN:AF-Q9UIG8-F1 SOLUTE CARRIER ORGANIC ANION TRANSPORTER FAMILY M
1978:  e8be-A  2.3  7.4  117  1066    6   HUMAN:AF-Q14139-F1 UBIQUITIN CONJUGATION FACTOR E4 A;
1979:  e17e-A  2.3  4.5  103   263    7   HUMAN:AF-Q96MV1-F1 TLC DOMAIN-CONTAINING PROTEIN 4;
1980:  fgnc-A  2.3 14.9  125   311    7   HUMAN:AF-P53007-F1 TRICARBOXYLATE TRANSPORT PROTEIN, MITOCHONDRIAL;
1981:  fagb-A  2.3  3.7   68   184    4   HUMAN:AF-Q8N7Q2-F1 PUTATIVE UNCHARACTERIZED PROTEIN CELF2-AS1;
1982:  e4jr-A  2.3  4.7   92   240   10   HUMAN:AF-Q8N2M4-F1 LYSOPLASMALOGENASE-LIKE PROTEIN TMEM86A;
1983:  e1ok-A  2.3  6.7   64   140    3   HUMAN:AF-Q96B42-F1 TRANSMEMBRANE PROTEIN 18;
1984:  e0bg-A  2.3  4.4   49   349    6   HUMAN:AF-Q5VWX1-F1 KH DOMAIN-CONTAINING, RNA-BINDING, SIGNAL TRANSDU
1985:  e1in-A  2.3 24.3  130  1400    5   HUMAN:AF-Q8TD57-F14 DYNEIN HEAVY CHAIN 3, AXONEMAL;
1986:  ffxe-A  2.3  9.4  111  1599    5   HUMAN:AF-Q04637-F1 EUKARYOTIC TRANSLATION INITIATION FACTOR 4 GAMMA
1987:  e6bm-A  2.3  5.5   90   662   12   HUMAN:AF-Q9UHV5-F1 RAP GUANINE NUCLEOTIDE EXCHANGE FACTOR-LIKE 1;
1988:  e8zv-A  2.3  5.0   55   110   11   HUMAN:AF-Q9BV81-F1 ER MEMBRANE PROTEIN COMPLEX SUBUNIT 6;
1989:  e8de-A  2.3  9.0  137  1036    6   HUMAN:AF-Q8IYT8-F1 SERINE/THREONINE-PROTEIN KINASE ULK2;
1990:  e42e-A  2.3  4.7   89  1914    9   HUMAN:AF-Q13129-F1 ZINC FINGER PROTEIN RLF;
1991:  fgkz-A  2.3  3.4   68   124   10   HUMAN:AF-A6PVL3-F1 KINOCILIN;
1992:  e9ml-A  2.3  9.2   92   294    7   HUMAN:AF-O95873-F1 UNCHARACTERIZED PROTEIN C6ORF47;
1993:  e1g7-A  2.3 17.0   68   894    6   HUMAN:AF-Q5VUG0-F1 SCM-LIKE WITH FOUR MBT DOMAINS PROTEIN 2;
1994:  fgu1-A  2.3  8.6  117  1689    3   HUMAN:AF-Q86U86-F1 PROTEIN POLYBROMO-1;
1995:  e8rc-A  2.3  8.0  105  1212   10   HUMAN:AF-P41594-F1 METABOTROPIC GLUTAMATE RECEPTOR 5;
1996:  e3ot-A  2.3  6.2   93   312   11   HUMAN:AF-Q99747-F1 GAMMA-SOLUBLE NSF ATTACHMENT PROTEIN;
1997:  ffze-A  2.3  4.8   51   102   10   HUMAN:AF-Q9NZD4-F1 ALPHA-HEMOGLOBIN-STABILIZING PROTEIN;
1998:  e0o1-A  2.3  5.6  123  1400    9   HUMAN:AF-Q96Q15-F4 SERINE/THREONINE-PROTEIN KINASE SMG1;
1999:  e3n7-A  2.3 10.7  105   435    6   HUMAN:AF-Q15070-F1 MITOCHONDRIAL INNER MEMBRANE PROTEIN OXA1L;
2000:  e1fc-A  2.3  8.8  106   443   10   HUMAN:AF-Q12887-F1 PROTOHEME IX FARNESYLTRANSFERASE, MITOCHONDRIAL;
2001:  e2iz-A  2.3  8.3  135  2479    7   HUMAN:AF-O15078-F1 CENTROSOMAL PROTEIN OF 290 KDA;
2002:  e6e1-A  2.3  6.2  107   309    8   HUMAN:AF-Q8NGR8-F1 OLFACTORY RECEPTOR 1L8;
2003:  fbcp-A  2.3  6.4  132   265    6   HUMAN:AF-Q8TBG9-F1 SYNAPTOPORIN;
2004:  e5rj-A  2.3  5.5  110  1333    7   HUMAN:AF-Q07889-F1 SON OF SEVENLESS HOMOLOG 1;
2005:  ffub-A  2.3  5.9  116   319    3   HUMAN:AF-Q8NGQ4-F1 OLFACTORY RECEPTOR 10Q1;
2006:  e6is-A  2.3  6.1  131   603    8   HUMAN:AF-P03915-F1 NADH-UBIQUINONE OXIDOREDUCTASE CHAIN 5;
2007:  fb4s-A  2.3  6.1  103  1040    5   HUMAN:AF-Q9NTJ4-F1 ALPHA-MANNOSIDASE 2C1;
2008:  e8dl-A  2.3  5.8  111   333    9   HUMAN:AF-P59533-F1 TASTE RECEPTOR TYPE 2 MEMBER 38;
2009:  e32u-A  2.3 12.7   87   157    5   HUMAN:AF-O95807-F1 TRANSMEMBRANE PROTEIN 50A;
2010:  falp-A  2.3  6.7  127   319    7   HUMAN:AF-Q9Y2T6-F1 G-PROTEIN COUPLED RECEPTOR 55;
2011:  e9u4-A  2.3  6.2   99   550    3   HUMAN:AF-P49190-F1 PARATHYROID HORMONE 2 RECEPTOR;
2012:  fgw9-A  2.3  5.3   50    94    6   HUMAN:AF-P23297-F1 PROTEIN S100-A1;
2013:  e6xk-A  2.3  7.2  146   929    3   HUMAN:AF-Q6XUX3-F1 DUAL SERINE/THREONINE AND TYROSINE PROTEIN KINASE
2014:  ezdg-A  2.3  5.9   88   563    5   HUMAN:AF-Q9BST9-F1 RHOTEKIN;
2015:  feg0-A  2.3  6.4  128   360    9   HUMAN:AF-P25025-F1 C-X-C CHEMOKINE RECEPTOR TYPE 2;
2016:  ezq4-A  2.3  7.7  119   580    6   HUMAN:AF-Q9GZU1-F1 MUCOLIPIN-1;
2017:  e72l-A  2.3 10.1   95  1178    7   HUMAN:AF-Q9C0B9-F1 ZINC FINGER CCHC DOMAIN-CONTAINING PROTEIN 2;
2018:  e91e-A  2.3  5.0  118   417    7   HUMAN:AF-Q96N19-F1 INTEGRAL MEMBRANE PROTEIN GPR137;
2019:  e2v2-A  2.3  4.9  151   899   12   HUMAN:AF-C9JH25-F1 PROLINE-RICH TRANSMEMBRANE PROTEIN 4;
2020:  e1lt-A  2.3 11.7   96  1641   11   HUMAN:AF-Q8NDA8-F1 MAESTRO HEAT-LIKE REPEAT-CONTAINING PROTEIN FAMIL
2021:  ffgv-A  2.3  9.8   95   443    4   HUMAN:AF-Q9HD23-F1 MAGNESIUM TRANSPORTER MRS2 HOMOLOG, MITOCHONDRIAL
2022:  fbqb-A  2.3  9.8  110  1056    7   HUMAN:AF-P52732-F1 KINESIN-LIKE PROTEIN KIF11;
2023:  e2bs-A  2.3  3.4   52   621    6   HUMAN:AF-O75928-F1 E3 SUMO-PROTEIN LIGASE PIAS2;
2024:  fe8r-A  2.3  6.5   74  1017    1   HUMAN:AF-Q8N3X1-F1 FORMIN-BINDING PROTEIN 4;
2025:  feeu-A  2.3 15.6  138  1164    4   HUMAN:AF-Q9Y613-F1 FH1/FH2 DOMAIN-CONTAINING PROTEIN 1;
2026:  e3kp-A  2.3  4.6   81   560    5   HUMAN:AF-A8MXQ7-F1 IQ MOTIF AND ANKYRIN REPEAT DOMAIN-CONTAINING PRO
2027:  e6f5-A  2.3  8.9  128   374    7   HUMAN:AF-O00254-F1 PROTEINASE-ACTIVATED RECEPTOR 3;
2028:  e0cb-A  2.3  4.2   93   335    4   HUMAN:AF-Q8N4T4-F1 RHO GUANINE NUCLEOTIDE EXCHANGE FACTOR 39;
2029:  fa9t-A  2.3  6.2   86   216   12   HUMAN:AF-Q96HE8-F1 TRANSMEMBRANE PROTEIN 80;
2030:  fapc-A  2.3  6.6   54   359    7   HUMAN:AF-Q96AQ8-F1 MITOCHONDRIAL CALCIUM UNIPORTER REGULATOR 1;
2031:  fcqm-A  2.3  3.5   47   168    6   HUMAN:AF-P30049-F1 ATP SYNTHASE SUBUNIT DELTA, MITOCHONDRIAL;
2032:  e8wl-A  2.3  5.0  125   579    8   HUMAN:AF-Q8N158-F1 GLYPICAN-2;
2033:  e91m-A  2.3  4.4  117   291    7   HUMAN:AF-Q6ZP29-F1 LYSOSOMAL AMINO ACID TRANSPORTER 1 HOMOLOG;
2034:  e0pm-A  2.3  7.7  116   852    7   HUMAN:AF-Q6ZN28-F1 METASTASIS-ASSOCIATED IN COLON CANCER PROTEIN 1;
2035:  e6pn-A  2.3  4.8  116   629    9   HUMAN:AF-P30825-F1 HIGH AFFINITY CATIONIC AMINO ACID TRANSPORTER 1;
2036:  e54x-A  2.3  5.6  100   181   14   HUMAN:AF-Q9BQJ4-F1 TRANSMEMBRANE PROTEIN 47;
2037:  e002-A  2.3  4.5  113   382   11   HUMAN:AF-P21453-F1 SPHINGOSINE 1-PHOSPHATE RECEPTOR 1;
2038:  e1e1-A  2.3  9.2   69   633    4   HUMAN:AF-O76031-F1 ATP-DEPENDENT CLP PROTEASE ATP-BINDING SUBUNIT CL
2039:  fej4-A  2.3  5.8   57   235    9   HUMAN:AF-O75425-F1 MOTILE SPERM DOMAIN-CONTAINING PROTEIN 3;
2040:  ez3k-A  2.3  7.2   98   765    7   HUMAN:AF-Q5W0V3-F1 PROTEIN FAM160B1;
2041:  e2gm-A  2.3  4.4  113   378    7   HUMAN:AF-P32248-F1 C-C CHEMOKINE RECEPTOR TYPE 7;
2042:  fd5p-A  2.3 10.0   76   305    5   HUMAN:AF-Q8NEY3-F1 SPERMATOGENESIS-ASSOCIATED PROTEIN 4;
2043:  e9xe-A  2.3  9.0  133  1522   10   HUMAN:AF-O60242-F1 ADHESION G PROTEIN-COUPLED RECEPTOR B3;
2044:  ezrm-A  2.3 10.7  137   578    8   HUMAN:AF-Q9NPH5-F1 NADPH OXIDASE 4;
2045:  ezz5-A  2.3  6.4  111  1039   13   HUMAN:AF-Q9P2Q2-F1 FERM DOMAIN-CONTAINING PROTEIN 4A;
2046:  feig-A  2.3  8.1  113   387    9   HUMAN:AF-P0C7A2-F1 PROTEIN FAM153B;
2047:  e0my-A  2.3 11.7  150  1001    6   HUMAN:AF-Q7L7X3-F1 SERINE/THREONINE-PROTEIN KINASE TAO1;
2048:  e59y-A  2.3  7.1  132   478    6   HUMAN:AF-O60669-F1 MONOCARBOXYLATE TRANSPORTER 2;
2049:  e5ig-A  2.3  5.4  118  2040    8   HUMAN:AF-Q86XA9-F1 HEAT REPEAT-CONTAINING PROTEIN 5A;
2050:  e5pu-A  2.3  6.4  101  1400    9   HUMAN:AF-O75691-F1 SMALL SUBUNIT PROCESSOME COMPONENT 20 HOMOLOG;
2051:  fev4-A  2.3  7.3  120   488    8   HUMAN:AF-P35408-F1 PROSTAGLANDIN E2 RECEPTOR EP4 SUBTYPE;
2052:  fayi-A  2.3  3.7   71   351    6   HUMAN:AF-Q03395-F1 ROD OUTER SEGMENT MEMBRANE PROTEIN 1;
2053:  fciy-A  2.3  5.4  128   776    6   HUMAN:AF-Q15052-F1 RHO GUANINE NUCLEOTIDE EXCHANGE FACTOR 6;
2054:  e764-A  2.3  6.5  129   244    7   HUMAN:AF-P56749-F1 CLAUDIN-12;
2055:  ez7h-A  2.3  6.6   75    91    7   HUMAN:AF-P06028-F1 GLYCOPHORIN-B;
2056:  fg5u-A  2.3  7.5   99  1294    7   HUMAN:AF-Q502W6-F1 VON WILLEBRAND FACTOR A DOMAIN-CONTAINING PROTEIN
2057:  e6ph-A  2.3  4.4   77   540    6   HUMAN:AF-Q7Z434-F1 MITOCHONDRIAL ANTIVIRAL-SIGNALING PROTEIN;
2058:  e08c-A  2.3  3.6   71   131    6   HUMAN:AF-O15243-F1 LEPTIN RECEPTOR GENE-RELATED PROTEIN;
2059:  fgjl-A  2.3  6.4  105  1197    7   HUMAN:AF-Q9P2M7-F1 CINGULIN;
2060:  e1c7-A  2.3  7.1   86  1437    5   HUMAN:AF-Q5VTT5-F1 MYOMESIN-3;
2061:  e6mj-A  2.3 10.2   99   898    9   HUMAN:AF-Q8NI77-F1 KINESIN-LIKE PROTEIN KIF18A;
2062:  e7ao-A  2.3  5.9  104   810    5   HUMAN:AF-Q8IWT6-F1 VOLUME-REGULATED ANION CHANNEL SUBUNIT LRRC8A;
2063:  e47n-A  2.3  5.5  123  1079    6   HUMAN:AF-Q8IZF5-F1 ADHESION G-PROTEIN COUPLED RECEPTOR F3;
2064:  ez77-A  2.3 10.5   90  1272    9   HUMAN:AF-Q9HAU5-F1 REGULATOR OF NONSENSE TRANSCRIPTS 2;
2065:  e4d8-A  2.3 10.4  106   268    5   HUMAN:AF-Q8NC06-F1 ACYL-COA-BINDING DOMAIN-CONTAINING PROTEIN 4;
2066:  fdw3-A  2.3  5.5  116   312   11   HUMAN:AF-Q86SM8-F1 MAS-RELATED G-PROTEIN COUPLED RECEPTOR MEMBER E;
2067:  fe2e-A  2.3  8.0  113   337    4   HUMAN:AF-Q8NDV2-F1 G-PROTEIN COUPLED RECEPTOR 26;
2068:  ezu7-A  2.3  3.9   63   126    5   HUMAN:AF-O75956-F1 CYCLIN-DEPENDENT KINASE 2-ASSOCIATED PROTEIN 2;
2069:  e0ui-A  2.3  5.4  106  1584   10   HUMAN:AF-O14514-F1 ADHESION G PROTEIN-COUPLED RECEPTOR B1;
2070:  ffvn-A  2.3  5.5   80   163    6   HUMAN:AF-Q9BQB6-F1 VITAMIN K EPOXIDE REDUCTASE COMPLEX SUBUNIT 1;
2071:  ffde-A  2.3  7.8  154  1177    5   HUMAN:AF-Q9Y2G3-F1 PHOSPHOLIPID-TRANSPORTING ATPASE IF;
2072:  ff1i-A  2.3  6.3  104   306   12   HUMAN:AF-Q9Y548-F1 PROTEIN YIPF1;
2073:  fdqs-A  2.3  6.3  119   326    4   HUMAN:AF-Q8NGG7-F1 OLFACTORY RECEPTOR 8A1;
2074:  e5xa-A  2.3  7.2  132   336    7   HUMAN:AF-Q96P67-F1 PROBABLE G-PROTEIN COUPLED RECEPTOR 82;
2075:  faal-A  2.3  4.1   52   193    6   HUMAN:AF-Q0P641-F1 UNCHARACTERIZED PROTEIN C2ORF80;
2076:  fa3l-A  2.3  4.5  118  1400    8   HUMAN:AF-Q03001-F12 DYSTONIN;
2077:  fgd5-A  2.3 21.6   66   118    6   HUMAN:AF-Q5RI15-F1 CYTOCHROME C OXIDASE ASSEMBLY PROTEIN COX20, MITO
2078:  e811-A  2.3  6.5  140  1400    9   HUMAN:AF-Q15149-F5 PLECTIN;
2079:  fep7-A  2.3  4.8  104   259    8   HUMAN:AF-O96011-F1 PEROXISOMAL MEMBRANE PROTEIN 11B;
2080:  e5ka-A  2.3  4.7  110   317   14   HUMAN:AF-Q01726-F1 MELANOCYTE-STIMULATING HORMONE RECEPTOR;
2081:  fcaf-A  2.3 12.0   70   136    9   HUMAN:AF-P0DKB6-F1 MITOCHONDRIAL PYRUVATE CARRIER 1-LIKE PROTEIN;
2082:  e27r-A  2.3  8.7  136   358    5   HUMAN:AF-P43116-F1 PROSTAGLANDIN E2 RECEPTOR EP2 SUBTYPE;
2083:  e8zq-A  2.3  7.9  154  1226    5   HUMAN:AF-Q9H7F0-F1 PROBABLE CATION-TRANSPORTING ATPASE 13A3;
2084:  e3h4-A  2.3  7.9  100   493    5   HUMAN:AF-Q8NBT3-F1 TRANSMEMBRANE PROTEIN 145;
2085:  fa5j-A  2.3 14.1   89  1400    6   HUMAN:AF-Q8TDX9-F4 POLYCYSTIC KIDNEY DISEASE PROTEIN 1-LIKE 1;
2086:  e1f7-A  2.3  4.0   85   747    2   HUMAN:AF-O00391-F1 SULFHYDRYL OXIDASE 1;
2087:  e46s-A  2.3  9.1  111   289    7   HUMAN:AF-A1XBS5-F1 PROTEIN FAM92A;
2088:  ffvq-A  2.3  4.2   63   207   16   HUMAN:AF-Q6UQ28-F1 PLACENTA-EXPRESSED TRANSCRIPT 1 PROTEIN;
2089:  feg8-A  2.3  6.6  114   322    4   HUMAN:AF-Q8WZ92-F1 OLFACTORY RECEPTOR 5P2;
2090:  e1pf-A  2.3  7.5  100  1400    9   HUMAN:AF-P15924-F4 DESMOPLAKIN;
2091:  e0y6-A  2.3  4.4   72   148    3   HUMAN:AF-P04054-F1 PHOSPHOLIPASE A2;
2092:  e57z-A  2.3 12.3  130   752    7   HUMAN:AF-O75027-F1 ATP-BINDING CASSETTE SUB-FAMILY B MEMBER 7, MITOC
2093:  e1vv-A  2.3  3.7  113   461   11   HUMAN:AF-Q9H173-F1 NUCLEOTIDE EXCHANGE FACTOR SIL1;
2094:  e0h8-A  2.3  7.6  126   214    5   HUMAN:AF-Q96HJ5-F1 MEMBRANE-SPANNING 4-DOMAINS SUBFAMILY A MEMBER 3;
2095:  e702-A  2.3  4.2   94   708    7   HUMAN:AF-O00471-F1 EXOCYST COMPLEX COMPONENT 5;
2096:  e534-A  2.3  4.2  132  1386   10   HUMAN:AF-Q9H7P9-F1 PLECKSTRIN HOMOLOGY DOMAIN-CONTAINING FAMILY G ME
2097:  e8s0-A  2.3  6.9  114   335    4   HUMAN:AF-Q8TDV5-F1 GLUCOSE-DEPENDENT INSULINOTROPIC RECEPTOR;
2098:  fgcv-A  2.3  3.8   53   183    9   HUMAN:AF-Q6P9G4-F1 TRANSMEMBRANE PROTEIN 154;
2099:  e104-A  2.3  5.0   64   174    6   HUMAN:AF-Q6UWJ8-F1 CD164 SIALOMUCIN-LIKE 2 PROTEIN;
2100:  fa1n-A  2.3 11.3   67   767    9   HUMAN:AF-Q08J23-F1 RNA CYTOSINE C(5)-METHYLTRANSFERASE NSUN2;
2101:  e1f6-A  2.3  3.5   51   852    6   HUMAN:AF-Q86Y91-F1 KINESIN-LIKE PROTEIN KIF18B;
2102:  e9nz-A  2.3 33.7  181   748    8   HUMAN:AF-Q14765-F1 SIGNAL TRANSDUCER AND ACTIVATOR OF TRANSCRIPTION
2103:  e0h3-A  2.2  4.2  103   417    7   HUMAN:AF-P37268-F1 SQUALENE SYNTHASE;
2104:  fdbq-A  2.2 11.8  111  1092    2   HUMAN:AF-Q9ULE0-F1 PROTEIN WWC3;
2105:  e4z9-A  2.2  6.7  127   428    4   HUMAN:AF-P32238-F1 CHOLECYSTOKININ RECEPTOR TYPE A;
2106:  e4h5-A  2.2  5.9   82   199    7   HUMAN:AF-P78560-F1 DEATH DOMAIN-CONTAINING PROTEIN CRADD;
2107:  e4wa-A  2.2 10.9  115   209    7   HUMAN:AF-O14925-F1 MITOCHONDRIAL IMPORT INNER MEMBRANE TRANSLOCASE S
2108:  fdsj-A  2.2 12.6   86   782    9   HUMAN:AF-Q9UID3-F1 VACUOLAR PROTEIN SORTING-ASSOCIATED PROTEIN 51 HO
2109:  e1e7-A  2.2  8.2   75   189    7   HUMAN:AF-P01569-F1 INTERFERON ALPHA-5;
2110:  ff4u-A  2.2 11.7   73   205    3   HUMAN:AF-P55789-F1 FAD-LINKED SULFHYDRYL OXIDASE ALR;
2111:  e0mu-A  2.2 10.9  104   760    4   HUMAN:AF-Q9UGP8-F1 TRANSLOCATION PROTEIN SEC63 HOMOLOG;
2112:  feeo-A  2.2 15.8  101   943    6   HUMAN:AF-Q01974-F1 TYROSINE-PROTEIN KINASE TRANSMEMBRANE RECEPTOR RO
2113:  e0pk-A  2.2  6.7  107   380   10   HUMAN:AF-Q6YI46-F1 TRANSMEMBRANE PROTEIN 64;
2114:  fbrk-A  2.2  4.5  140   550    8   HUMAN:AF-P49279-F1 NATURAL RESISTANCE-ASSOCIATED MACROPHAGE PROTEIN
2115:  e1d9-A  2.2  5.6  107  1127    7   HUMAN:AF-P55160-F1 NCK-ASSOCIATED PROTEIN 1-LIKE;
2116:  fbuw-A  2.2 10.9  103   619   13   HUMAN:AF-Q9Y2U5-F1 MITOGEN-ACTIVATED PROTEIN KINASE KINASE KINASE 2;
2117:  fb31-A  2.2  4.0   55    96    4   HUMAN:AF-Q4G0G5-F1 SECRETOGLOBIN FAMILY 2B MEMBER 2;
2118:  e1lv-A  2.2  5.5  137   771    6   HUMAN:AF-Q8TBB6-F1 PROBABLE CATIONIC AMINO ACID TRANSPORTER;
2119:  fcg8-A  2.2  8.6   91   786    2   HUMAN:AF-A1A4S6-F1 RHO GTPASE-ACTIVATING PROTEIN 10;
2120:  e3vq-A  2.2 10.1   95   567   14   HUMAN:AF-Q96S06-F1 LIPASE MATURATION FACTOR 1;
2121:  e5xx-A  2.2 17.1   77   487    3   HUMAN:AF-Q3SY52-F1 ZINC FINGER PROTEIN INTERACTING WITH RIBONUCLEOPR
2122:  ffp2-A  2.2  5.4  106   504    9   HUMAN:AF-A6NFX1-F1 MAJOR FACILITATOR SUPERFAMILY DOMAIN-CONTAINING P
2123:  fcu0-A  2.2  9.1  123   505    5   HUMAN:AF-Q9NRY5-F1 PROTEIN FAM114A2;
2124:  e2zd-A  2.2  9.9   99   369    9   HUMAN:AF-Q86Y37-F1 CDK2-ASSOCIATED AND CULLIN DOMAIN-CONTAINING PROT
2125:  feve-A  2.2  4.1   82   347   11   HUMAN:AF-O14828-F1 SECRETORY CARRIER-ASSOCIATED MEMBRANE PROTEIN 3;
2126:  e9o2-A  2.2  4.9   79   261    6   HUMAN:AF-Q9UHY7-F1 ENOLASE-PHOSPHATASE E1;
2127:  e56u-A  2.2  5.9  122   343   11   HUMAN:AF-A0PJX8-F1 TRANSMEMBRANE PROTEIN 82;
2128:  e0ac-A  2.2  9.7  140  1603    4   HUMAN:AF-Q7Z4N2-F1 TRANSIENT RECEPTOR POTENTIAL CATION CHANNEL SUBFA
2129:  fbha-A  2.2  5.3   98   437    5   HUMAN:AF-Q92791-F1 ENDOPLASMIC RETICULUM PROTEIN SC65;
2130:  e2qn-A  2.2  4.7   71   285    4   HUMAN:AF-Q9ULR0-F1 PRE-MRNA-SPLICING FACTOR ISY1 HOMOLOG;
2131:  fgj2-A  2.2  7.9   99   543    3   HUMAN:AF-P31948-F1 STRESS-INDUCED-PHOSPHOPROTEIN 1;
2132:  ffm3-A  2.2 24.1  107  2137    5   HUMAN:AF-P11277-F1 SPECTRIN BETA CHAIN, ERYTHROCYTIC;
2133:  e8gw-A  2.2  3.7  111   399    5   HUMAN:AF-P32247-F1 BOMBESIN RECEPTOR SUBTYPE-3;
2134:  ezj6-A  2.2  8.9  120   642    5   HUMAN:AF-Q53EQ6-F1 TIGGER TRANSPOSABLE ELEMENT-DERIVED PROTEIN 5;
2135:  ez0n-A  2.2  7.8   71   312    6   HUMAN:AF-B4DZS4-F1 T-COMPLEX PROTEIN 11 X-LINKED PROTEIN 1;
2136:  fa1j-A  2.2 10.0   70   904    7   HUMAN:AF-Q96DY7-F1 MDM2-BINDING PROTEIN;
2137:  fet9-A  2.2 22.4   92   360    7   HUMAN:AF-Q8NE79-F1 BLOOD VESSEL EPICARDIAL SUBSTANCE;
2138:  ff2x-A  2.2  6.1  110   322   10   HUMAN:AF-P78383-F1 SOLUTE CARRIER FAMILY 35 MEMBER B1;
2139:  e7g0-A  2.2  8.5   86   169    9   HUMAN:AF-O14944-F1 PROEPIREGULIN;
2140:  e8kg-A  2.2  6.8  116   363    9   HUMAN:AF-Q96P69-F1 G-PROTEIN COUPLED RECEPTOR 78;
2141:  e48a-A  2.2 14.1  130   765    7   HUMAN:AF-Q8TAD4-F1 ZINC TRANSPORTER 5;
2142:  fa89-A  2.2  7.5  129  2090    5   HUMAN:AF-Q8N4C6-F1 NINEIN;
2143:  fc9e-A  2.2  6.5   78   210    8   HUMAN:AF-Q8N0U2-F1 TRANSMEMBRANE PROTEIN 61;
2144:  e78l-A  2.2  9.5   97   998    6   HUMAN:AF-Q2TAC6-F1 KINESIN-LIKE PROTEIN KIF19;
2145:  ff1v-A  2.2  4.2  101   740    9   HUMAN:AF-Q9UBJ2-F1 ATP-BINDING CASSETTE SUB-FAMILY D MEMBER 2;
2146:  e0vs-A  2.2  5.6  103  1610    5   HUMAN:AF-Q96PN6-F1 ADENYLATE CYCLASE TYPE 10;
2147:  e19e-A  2.2  6.6  117  1400    7   HUMAN:AF-Q70CQ2-F9 UBIQUITIN CARBOXYL-TERMINAL HYDROLASE 34;
2148:  e65x-A  2.2  7.0  122   538    9   HUMAN:AF-P60508-F1 SYNCYTIN-2;
2149:  ez9j-A  2.2  4.7   63    86    5   HUMAN:AF-P14854-F1 CYTOCHROME C OXIDASE SUBUNIT 6B1;
2150:  e7pm-A  2.2  4.8   93   499    9   HUMAN:AF-O95279-F1 POTASSIUM CHANNEL SUBFAMILY K MEMBER 5;
2151:  e1p3-A  2.2  6.3  115   317    7   HUMAN:AF-Q8NGQ2-F1 OLFACTORY RECEPTOR 6Q1;
2152:  ff4x-A  2.2  6.1  113   725    9   HUMAN:AF-Q5JSP0-F1 FYVE, RHOGEF AND PH DOMAIN-CONTAINING PROTEIN 3;
2153:  e1qn-A  2.2  5.8  125   305    6   HUMAN:AF-Q7Z602-F1 PROBABLE G-PROTEIN COUPLED RECEPTOR 141;
2154:  e2l4-A  2.2 16.2   92   576    7   HUMAN:AF-Q96PD5-F1 N-ACETYLMURAMOYL-L-ALANINE AMIDASE;
2155:  e5md-A  2.2  6.1   91   273    4   HUMAN:AF-A6NGA9-F1 TRANSMEMBRANE PROTEIN 202;
2156:  e7j6-A  2.2  6.7  125   408    9   HUMAN:AF-Q9H3H5-F1 UDP-N-ACETYLGLUCOSAMINE--DOLICHYL-PHOSPHATE
2157:  fbot-A  2.2 21.5  112  1261    8   HUMAN:AF-Q52LW3-F1 RHO GTPASE-ACTIVATING PROTEIN 29;
2158:  e5cq-A  2.2  4.5   59   401   12   HUMAN:AF-Q96NA2-F1 RAB-INTERACTING LYSOSOMAL PROTEIN;
2159:  e58w-A  2.2 12.5  110  1400    7   HUMAN:AF-Q9NU22-F18 MIDASIN;
2160:  fbmm-A  2.2 10.7   90  1400    6   HUMAN:AF-P11532-F12 DYSTROPHIN;
2161:  fclm-A  2.2  3.8   79   199   13   HUMAN:AF-Q9UBM1-F1 PHOSPHATIDYLETHANOLAMINE N-METHYLTRANSFERASE;
2162:  e12u-A  2.2 10.3   90  1390    6   HUMAN:AF-Q6PL18-F1 ATPASE FAMILY AAA DOMAIN-CONTAINING PROTEIN 2;
2163:  ffm0-A  2.2  7.3  132   293    7   HUMAN:AF-A8MUP6-F1 GERM CELL-SPECIFIC GENE 1-LIKE PROTEIN 2;
2164:  fb1l-A  2.2 11.0  133   319    6   HUMAN:AF-O00270-F1 12-(S)-HYDROXY-5,8,10,14-EICOSATETRAENOIC ACID RE
2165:  fejl-A  2.2  9.1   68   196    9   HUMAN:AF-O15258-F1 PROTEIN RER1;
2166:  fbgg-A  2.2  5.5   62   975    5   HUMAN:AF-Q8WVB6-F1 CHROMOSOME TRANSMISSION FIDELITY PROTEIN 18 HOMOL
2167:  fcey-A  2.2  6.9  114   366    6   HUMAN:AF-P30939-F1 5-HYDROXYTRYPTAMINE RECEPTOR 1F;
2168:  e7v1-A  2.2  6.9   69   137   12   HUMAN:AF-Q8WV07-F1 PROTEIN LTO1 HOMOLOG;
2169:  fap3-A  2.2  6.9   92   458    4   HUMAN:AF-Q13952-F1 NUCLEAR TRANSCRIPTION FACTOR Y SUBUNIT GAMMA;
2170:  e6zu-A  2.2 10.2  123   412    7   HUMAN:AF-O43193-F1 MOTILIN RECEPTOR;
2171:  fglo-A  2.2  7.0  154   647    8   HUMAN:AF-Q9UP38-F1 FRIZZLED-1;
2172:  fg3o-A  2.2  5.1  112   287    6   HUMAN:AF-O75558-F1 SYNTAXIN-11;
2173:  e6cf-A  2.2  6.7  122   362   10   HUMAN:AF-P46092-F1 C-C CHEMOKINE RECEPTOR TYPE 10;
2174:  fc87-A  2.2  9.0  101   679    5   HUMAN:AF-Q2TB18-F1 PROTEIN ASTEROID HOMOLOG 1;
2175:  fbrz-A  2.2  6.7   98   493    7   HUMAN:AF-O95376-F1 E3 UBIQUITIN-PROTEIN LIGASE ARIH2;
2176:  e5sp-A  2.2  6.3  116   307    5   HUMAN:AF-Q8NGZ3-F1 OLFACTORY RECEPTOR 13G1;
2177:  fbds-A  2.2  6.1  113   316    4   HUMAN:AF-Q8NH01-F1 OLFACTORY RECEPTOR 2T11;
2178:  fdy3-A  2.2 10.6  105  1997   10   HUMAN:AF-P23467-F1 RECEPTOR-TYPE TYROSINE-PROTEIN PHOSPHATASE BETA;
2179:  faxt-A  2.2  5.3  105   224   13   HUMAN:AF-P56750-F1 CLAUDIN-17;
2180:  e4mx-A  2.2  7.6  148   796    7   HUMAN:AF-Q68CJ6-F1 NUCLEAR GTPASE SLIP-GC;
2181:  e2vm-A  2.2  5.6   68   167   10   HUMAN:AF-Q8NHV5-F1 MODULATOR OF SMOOTHENED PROTEIN;
2182:  e18g-A  2.2  7.0   84   443   12   HUMAN:AF-Q86X53-F1 GLUTAMATE-RICH PROTEIN 1;
2183:  e43j-A  2.2  9.2   65   116    5   HUMAN:AF-Q16718-F1 NADH DEHYDROGENASE  1 ALPHA SUBCOMPLE
2184:  e5rp-A  2.2 23.2   64   391   11   HUMAN:AF-Q15011-F1 HOMOCYSTEINE-RESPONSIVE ENDOPLASMIC RETICULUM-RES
2185:  e8ej-A  2.2  6.3  110   506    9   HUMAN:AF-Q5SR56-F1 HIPPOCAMPUS ABUNDANT TRANSCRIPT-LIKE PROTEIN 1;
2186:  e0tj-A  2.2 10.3  133   309   10   HUMAN:AF-Q8N5C1-F1 CALCIUM HOMEOSTASIS MODULATOR PROTEIN 5;
2187:  fgvg-A  2.2 18.2  101   700   11   HUMAN:AF-Q92902-F1 HERMANSKY-PUDLAK SYNDROME 1 PROTEIN;
2188:  fboa-A  2.2 12.1   89   158    9   HUMAN:AF-P56557-F1 TRANSMEMBRANE PROTEIN 50B;
2189:  fgij-A  2.2 11.5  127   196    6   HUMAN:AF-Q2QL34-F1 MPV17-LIKE PROTEIN;
2190:  fcdi-A  2.2  9.5   47   194    9   HUMAN:AF-Q9BRJ6-F1 UNCHARACTERIZED PROTEIN C7ORF50;
2191:  e2cp-A  2.2 11.4   88   340    5   HUMAN:AF-A6NIE6-F1 PUTATIVE RRN3-LIKE PROTEIN RRN3P2;
2192:  ez1o-A  2.2  9.6   79   713    5   HUMAN:AF-Q9Y2K1-F1 ZINC FINGER AND BTB DOMAIN-CONTAINING PROTEIN 1;
2193:  e8nd-A  2.2  6.0  125  1620    9   HUMAN:AF-Q9P2K1-F1 COILED-COIL AND C2 DOMAIN-CONTAINING PROTEIN 2A;
2194:  fdc4-A  2.2  8.8  112  1233    8   HUMAN:AF-P46939-F12 UTROPHIN;
2195:  e4u0-A  2.2  9.9  113   567    4   HUMAN:AF-P37173-F1 TGF-BETA RECEPTOR TYPE-2;
2196:  ezhw-A  2.2  3.8   97   295    5   HUMAN:AF-Q8IXF9-F1 AQUAPORIN-12A;
2197:  fegt-A  2.2  4.9   94   377    5   HUMAN:AF-Q9BZW4-F1 TRANSMEMBRANE 6 SUPERFAMILY MEMBER 2;
2198:  e1dv-A  2.2  6.2   74  1400    4   HUMAN:AF-Q14204-F3 CYTOPLASMIC DYNEIN 1 HEAVY CHAIN 1;
2199:  e3jw-A  2.2  6.4  138   416    9   HUMAN:AF-Q9Y6K0-F1 CHOLINE/ETHANOLAMINEPHOSPHOTRANSFERASE 1;
2200:  fc4h-A  2.2 10.9  123   667    7   HUMAN:AF-Q9BX79-F1 RECEPTOR FOR RETINOL UPTAKE STRA6;
2201:  feqn-A  2.2 12.1   97   311    5   HUMAN:AF-Q9P055-F1 JNK1/MAPK8-ASSOCIATED MEMBRANE PROTEIN;
2202:  e204-A  2.2  4.8   51   122    8   HUMAN:AF-P0DJI9-F1 SERUM AMYLOID A-2 PROTEIN;
2203:  e0qr-A  2.2  7.5  142  1219    8   HUMAN:AF-A1L390-F1 PLECKSTRIN HOMOLOGY DOMAIN-CONTAINING FAMILY G ME
2204:  e0vt-A  2.2  4.3  119   858    6   HUMAN:AF-Q9ULT0-F1 TETRATRICOPEPTIDE REPEAT PROTEIN 7A;
2205:  e92u-A  2.2 12.0  143   596    4   HUMAN:AF-Q7RTS5-F1 PROTON CHANNEL OTOP3;
2206:  fgds-A  2.2  9.5  112  1316    8   HUMAN:AF-Q7Z4L5-F1 TETRATRICOPEPTIDE REPEAT PROTEIN 21B;
2207:  ffoy-A  2.2  9.6  139   696    6   HUMAN:AF-Q86VW0-F1 SEC14 DOMAIN AND SPECTRIN REPEAT-CONTAINING PROTE
2208:  e6xy-A  2.2  5.9   79   172    3   HUMAN:AF-Q9UGQ2-F1 CALCIUM CHANNEL FLOWER HOMOLOG;
2209:  fcu4-A  2.2  4.4   67   399    3   HUMAN:AF-Q5TDH0-F1 PROTEIN DDI1 HOMOLOG 2;
2210:  e9tw-A  2.2  9.8  125   962   10   HUMAN:AF-O43592-F1 EXPORTIN-T;
2211:  feal-A  2.2 13.8  131   436    8   HUMAN:AF-Q15118-F1  KI
2212:  fdvq-A  2.2  4.8  117   725    5   HUMAN:AF-Q5VZE5-F1 N-ALPHA-ACETYLTRANSFERASE 35, NATC AUXILIARY SUBU
2213:  fdg2-A  2.2  4.0   87   165    5   HUMAN:AF-Q16617-F1 PROTEIN NKG7;
2214:  e8i2-A  2.2 11.7   78   546    4   HUMAN:AF-Q9UIF7-F1 ADENINE DNA GLYCOSYLASE;
2215:  e4uv-A  2.2  6.4  120   312    5   HUMAN:AF-Q8NH79-F1 OLFACTORY RECEPTOR 6X1;
2216:  e2ao-A  2.2  4.3   93  1942    5   HUMAN:AF-P42694-F1 PROBABLE HELICASE WITH ZINC FINGER DOMAIN;
2217:  e7ot-A  2.2 15.2   77   490    8   HUMAN:AF-Q9BW62-F1 KATANIN P60 ATPASE-CONTAINING SUBUNIT A-LIKE 1;
2218:  e2ay-A  2.2  5.7  120   371    3   HUMAN:AF-Q6W5P4-F1 NEUROPEPTIDE S RECEPTOR;
2219:  e85s-A  2.2  6.8  122   591    5   HUMAN:AF-O00144-F1 FRIZZLED-9;
2220:  ezqu-A  2.2  5.4   80   232    9   HUMAN:AF-A0PK11-F1 CLARIN-2;
2221:  e2uh-A  2.2  7.2   67   715    4   HUMAN:AF-Q8IWZ6-F1 BARDET-BIEDL SYNDROME 7 PROTEIN;
2222:  fat6-A  2.2  7.3   76   116    5   HUMAN:AF-Q96HQ2-F1 CDKN2AIP N-TERMINAL-LIKE PROTEIN;
2223:  fcbj-A  2.2  8.7   82   551    9   HUMAN:AF-P56180-F1 PUTATIVE TYROSINE-PROTEIN PHOSPHATASE TPTE;
2224:  ezs5-A  2.2  6.7   78   450    4   HUMAN:AF-Q96B86-F1 REPULSIVE GUIDANCE MOLECULE A;
2225:  fb5g-A  2.2  6.5   58    72    3   HUMAN:AF-Q8TBQ9-F1 PROTEIN KISH-A;
2226:  e79j-A  2.2 10.2  105   206    7   HUMAN:AF-Q9BY08-F1 EMOPAMIL-BINDING PROTEIN-LIKE;
2227:  e0l8-A  2.2  8.4  117   478    8   HUMAN:AF-Q96PB7-F1 NOELIN-3;
2228:  e78r-A  2.2  6.2  128   288   13   HUMAN:AF-O43688-F1 PHOSPHOLIPID PHOSPHATASE 2;
2229:  e23h-A  2.2 13.1   91   196    4   HUMAN:AF-Q6UWH6-F1 PROTEIN TEX261;
2230:  e145-A  2.2  6.8   85   591    5   HUMAN:AF-Q8NFR7-F1 COILED-COIL DOMAIN-CONTAINING PROTEIN 148;
2231:  e6iw-A  2.2 13.9   97  2581    5   HUMAN:AF-Q9HCK8-F1 CHROMODOMAIN-HELICASE-DNA-BINDING PROTEIN 8;
2232:  e41h-A  2.2 11.8  143  1187    6   HUMAN:AF-O94812-F1 BAI1-ASSOCIATED PROTEIN 3;
2233:  ffvz-A  2.2  3.3   58   381   12   HUMAN:AF-O43567-F1 E3 UBIQUITIN-PROTEIN LIGASE RNF13;
2234:  e87c-A  2.2  5.3  129   465    5   HUMAN:AF-P29371-F1 NEUROMEDIN-K RECEPTOR;
2235:  e40f-A  2.2  6.3  130   579    4   HUMAN:AF-Q5GH72-F1 XK-RELATED PROTEIN 7;
2236:  e1v6-A  2.2 10.7   47    83   11   HUMAN:AF-Q6XE38-F1 SECRETOGLOBIN FAMILY 1D MEMBER 4;
2237:  fd4t-A  2.2  5.3   72   330    6   HUMAN:AF-Q8NH06-F1 OLFACTORY RECEPTOR 1P1;
2238:  fcx4-A  2.2  7.8   86  1221   12   HUMAN:AF-Q86SQ4-F1 ADHESION G-PROTEIN COUPLED RECEPTOR G6;
2239:  e35m-A  2.2 10.0  114   620    5   HUMAN:AF-Q6VN20-F1 RAN-BINDING PROTEIN 10;
2240:  ff3k-A  2.2  5.2   93   316   11   HUMAN:AF-Q9BWQ6-F1 PROTEIN YIPF2;
2241:  fb8u-A  2.2 11.0  111  1288    6   HUMAN:AF-Q9NTJ3-F1 STRUCTURAL MAINTENANCE OF CHROMOSOMES PROTEIN 4;
2242:  fe4g-A  2.2 11.3  108   206    6   HUMAN:AF-Q567V2-F1 MPV17-LIKE PROTEIN 2;
2243:  e4e0-A  2.2  6.3  123   393    7   HUMAN:AF-Q7L8J4-F1 SH3 DOMAIN-BINDING PROTEIN 5-LIKE;
2244:  e75d-A  2.2  7.4  126   440    9   HUMAN:AF-Q86V85-F1 INTEGRAL MEMBRANE PROTEIN GPR180;
2245:  fczp-A  2.2  5.9  162   865    3   HUMAN:AF-O43490-F1 PROMININ-1;
2246:  fbgv-A  2.2  5.2   77   736    6   HUMAN:AF-Q96SU4-F1 OXYSTEROL-BINDING PROTEIN-RELATED PROTEIN 9;
2247:  fapt-A  2.2 10.6  104  1462    6   HUMAN:AF-Q6ZNL6-F1 FYVE, RHOGEF AND PH DOMAIN-CONTAINING PROTEIN 5;
2248:  e22h-A  2.2  7.3  121   866    7   HUMAN:AF-Q9BXJ9-F1 N-ALPHA-ACETYLTRANSFERASE 15, NATA AUXILIARY SUBU
2249:  fe9k-A  2.2  6.3  135   914    8   HUMAN:AF-Q9H8V3-F1 PROTEIN ECT2;
2250:  e4b8-A  2.2  8.8   71   195   11   HUMAN:AF-Q9BX93-F1 GROUP XIIB SECRETORY PHOSPHOLIPASE A2-LIKE PROTEI
2251:  fcvt-A  2.2  5.3   78   365    8   HUMAN:AF-Q9Y2Z0-F1 PROTEIN SGT1 HOMOLOG;
2252:  e9zj-A  2.2  8.2  107   326    7   HUMAN:AF-Q9NQG5-F1 REGULATION OF NUCLEAR PRE-MRNA DOMAIN-CONTAINING
2253:  fbjz-A  2.2  8.3  121  1278    8   HUMAN:AF-Q96F07-F1 CYTOPLASMIC FMR1-INTERACTING PROTEIN 2;
2254:  e7fw-A  2.2  6.2   78   747    9   HUMAN:AF-Q9BXB4-F1 OXYSTEROL-BINDING PROTEIN-RELATED PROTEIN 11;
2255:  e4hh-A  2.2  6.1   99   413    7   HUMAN:AF-Q9H6R6-F1 PALMITOYLTRANSFERASE ZDHHC6;
2256:  e7as-A  2.2  9.3   90   907   10   HUMAN:AF-Q92562-F1 POLYPHOSPHOINOSITIDE PHOSPHATASE;
2257:  fdhs-A  2.2  5.7   75   225    5   HUMAN:AF-Q9UBD9-F1 CARDIOTROPHIN-LIKE CYTOKINE FACTOR 1;
2258:  few1-A  2.2  8.0   84   505    7   HUMAN:AF-Q9C0B1-F1 ALPHA-KETOGLUTARATE-DEPENDENT DIOXYGENASE FTO;
2259:  e045-A  2.2 20.7  104  1783    5   HUMAN:AF-M0R2J8-F1 DOUBLECORTIN DOMAIN-CONTAINING PROTEIN 1;
2260:  fbi1-A  2.2 10.1   95   492    4   HUMAN:AF-P34903-F1 GAMMA-AMINOBUTYRIC ACID RECEPTOR SUBUNIT ALPHA-3;
2261:  fc1x-A  2.2 11.7  109   494    6   HUMAN:AF-Q8NCC5-F1 SUGAR PHOSPHATE EXCHANGER 3;
2262:  fc9o-A  2.2  9.0  135   805    7   HUMAN:AF-Q9P0L9-F1 POLYCYSTIC KIDNEY DISEASE 2-LIKE 1 PROTEIN;
2263:  fghe-A  2.2  9.9   69   349    9   HUMAN:AF-Q9UIM3-F1 FK506-BINDING PROTEIN-LIKE;
2264:  e6ya-A  2.2  8.4  148   695    7   HUMAN:AF-Q6ZW33-F1 MICAL C-TERMINAL-LIKE PROTEIN;
2265:  e2h3-A  2.2  6.3  125   245    6   HUMAN:AF-Q8NCL8-F1 TRANSMEMBRANE PROTEIN 116;
2266:  fg55-A  2.2  8.3   72   110    1   HUMAN:AF-Q9HBX3-F1 UNCHARACTERIZED PROTEIN ENCODED BY SND1-IT1;
2267:  e02e-A  2.2  7.9   68   145    7   HUMAN:AF-P22749-F1 GRANULYSIN;
2268:  e182-A  2.2  7.5  124   500    5   HUMAN:AF-P53985-F1 MONOCARBOXYLATE TRANSPORTER 1;
2269:  e4oo-A  2.2  4.5   81   362    4   HUMAN:AF-Q147X3-F1 N-ALPHA-ACETYLTRANSFERASE 30;
2270:  e0f9-A  2.2  5.1  102   220    9   HUMAN:AF-P56747-F1 CLAUDIN-6;
2271:  fcu7-A  2.2  5.1   93   125    4   HUMAN:AF-Q8N9A8-F1 NUCLEAR ENVELOPE PHOSPHATASE-REGULATORY SUBUNIT 1
2272:  fg2z-A  2.2  6.6  119   327    4   HUMAN:AF-O95222-F1 OLFACTORY RECEPTOR 6A2;
2273:  eze5-A  2.2  8.4  125   424    6   HUMAN:AF-Q9BS91-F1 PROBABLE UDP-SUGAR TRANSPORTER PROTEIN SLC35A5;
2274:  e74j-A  2.2  5.4  100   557    4   HUMAN:AF-A6NM43-F1 PUTATIVE T-COMPLEX PROTEIN 1 SUBUNIT THETA-LIKE 1
2275:  e2io-A  2.2  5.2  115   581    4   HUMAN:AF-Q9ULW2-F1 FRIZZLED-10;
2276:  fefn-A  2.2  4.0   93   195   10   HUMAN:AF-Q8IZ57-F1 NEURENSIN-1;
2277:  e8vy-A  2.2  4.7   69   562    3   HUMAN:AF-Q8IYJ3-F1 SYNAPTOTAGMIN-LIKE PROTEIN 1;
2278:  e9dd-A  2.2  9.4   91   941    8   HUMAN:AF-O94906-F1 PRE-MRNA-PROCESSING FACTOR 6;
2279:  e00p-A  2.2  6.7   81  1400    7   HUMAN:AF-Q9NU22-F2 MIDASIN;
2280:  e7ll-A  2.2  5.0  103   468    7   HUMAN:AF-Q96GQ5-F1 RUS FAMILY MEMBER 1;
2281:  e724-A  2.2  5.7   60    86    8   HUMAN:AF-Q9BWJ5-F1 SPLICING FACTOR 3B SUBUNIT 5;
2282:  e9wr-A  2.2  5.4  137   643    9   HUMAN:AF-Q92911-F1 SODIUM/IODIDE COTRANSPORTER;
2283:  fe7z-A  2.2 10.8   71   125    3   HUMAN:AF-Q9NRP4-F1 SUCCINATE DEHYDROGENASE ASSEMBLY FACTOR 3, MITOCH
2284:  fa4z-A  2.1  3.8   84   213    5   HUMAN:AF-O14735-F1 CDP-DIACYLGLYCEROL--INOSITOL 3-PHOSPHATIDYLTRANSF
2285:  ffh3-A  2.1 11.2  108  2635    6   HUMAN:AF-Q9P2D8-F1 PROTEIN UNC-79 HOMOLOG;
2286:  e3bv-A  2.1  6.2   69   146    7   HUMAN:AF-O76095-F1 PROTEIN JTB;
2287:  e15z-A  2.1 11.8   88   605    9   HUMAN:AF-Q8WTR4-F1 GLYCEROPHOSPHODIESTER PHOSPHODIESTERASE DOMAIN-CO
2288:  e37k-A  2.1  5.3  122   328    9   HUMAN:AF-Q8NH70-F1 OLFACTORY RECEPTOR 4A16;
2289:  fbgt-A  2.1  7.6  154  1231    5   HUMAN:AF-Q8N3U4-F1 COHESIN SUBUNIT SA-2;
2290:  e87z-A  2.1  5.3   61   176    5   HUMAN:AF-Q9UKY0-F1 PRION-LIKE PROTEIN DOPPEL;
2291:  fdua-A  2.1  3.9   48   281    4   HUMAN:AF-Q96IY1-F1 KINETOCHORE-ASSOCIATED PROTEIN NSL1 HOMOLOG;
2292:  fa3r-A  2.1  5.2  114   619    7   HUMAN:AF-Q8WY07-F1 CATIONIC AMINO ACID TRANSPORTER 3;
2293:  fdgw-A  2.1 14.8   83   654    5   HUMAN:AF-Q96IV0-F1 PEPTIDE-N(4)-(N-ACETYL-BETA-GLUCOSAMINYL)ASPARAGI
2294:  e88q-A  2.1  5.6  109   327    6   HUMAN:AF-Q8NH55-F1 OLFACTORY RECEPTOR 52E5;
2295:  fbh5-A  2.1  6.9  109   716    6   HUMAN:AF-Q6TDU7-F1 DYNEIN INTERMEDIATE CHAIN CFAP94, AXONEMAL;
2296:  ffow-A  2.1  4.0  100   709   12   HUMAN:AF-Q2YD98-F1 UV-STIMULATED SCAFFOLD PROTEIN A;
2297:  fbnb-A  2.1  7.3  116  1989    5   HUMAN:AF-O60293-F1 ZINC FINGER C3H1 DOMAIN-CONTAINING PROTEIN;
2298:  ez4t-A  2.1  6.3   82   636   10   HUMAN:AF-Q9ULJ1-F1 PROTEIN BCAP;
2299:  e23s-A  2.1  6.8   92   350    8   HUMAN:AF-P48556-F1 26S PROTEASOME NON-ATPASE REGULATORY SUBUNIT 8;
2300:  ff3j-A  2.1  5.3   94   558    5   HUMAN:AF-Q00597-F1 FANCONI ANEMIA GROUP C PROTEIN;
2301:  fc4x-A  2.1  6.7   64   169    8   HUMAN:AF-Q9Y6A9-F1 SIGNAL PEPTIDASE COMPLEX SUBUNIT 1;
2302:  feaw-A  2.1  4.8   89   802    7   HUMAN:AF-O60890-F1 OLIGOPHRENIN-1;
2303:  fdog-A  2.1  9.8  127   334    4   HUMAN:AF-Q9H939-F1 PROLINE-SERINE-THREONINE PHOSPHATASE-INTERACTING
2304:  e2lq-A  2.1  8.9  120   477    8   HUMAN:AF-P40123-F1 ADENYLYL CYCLASE-ASSOCIATED PROTEIN 2;
2305:  e8zk-A  2.1 11.4   86  1400    3   HUMAN:AF-Q02817-F6 MUCIN-2;
2306:  fdrf-A  2.1  5.3  128  1119    3   HUMAN:AF-O75762-F1 TRANSIENT RECEPTOR POTENTIAL CATION CHANNEL SUBFA
2307:  e1tj-A  2.1  5.7   94   420   11   HUMAN:AF-O00476-F1 SODIUM-DEPENDENT PHOSPHATE TRANSPORT PROTEIN 4;
2308:  e5ds-A  2.1  7.8   86   524    5   HUMAN:AF-Q9BZZ5-F1 APOPTOSIS INHIBITOR 5;
2309:  fe3o-A  2.1 12.2  102   501    5   HUMAN:AF-Q6VVX0-F1 VITAMIN D 25-HYDROXYLASE;
2310:  fez6-A  2.1  6.6   89   419    6   HUMAN:AF-Q9GZS1-F1 DNA-DIRECTED RNA POLYMERASE I SUBUNIT RPA49;
2311:  e68q-A  2.1  6.3  117   229    6   HUMAN:AF-C9JDP6-F1 PUTATIVE CLAUDIN-25;
2312:  e1n9-A  2.1  4.8   74  1400    4   HUMAN:AF-O75592-F11 E3 UBIQUITIN-PROTEIN LIGASE MYCBP2;
2313:  e2d0-A  2.1  7.0   85   481    5   HUMAN:AF-Q96LT7-F1 GUANINE NUCLEOTIDE EXCHANGE C9ORF72;
2314:  e9yf-A  2.1 28.5  109  1196    5   HUMAN:AF-Q9NS40-F1 POTASSIUM VOLTAGE-GATED CHANNEL SUBFAMILY H MEMBE
2315:  fdno-A  2.1  4.7   84   900   10   HUMAN:AF-P56192-F1 METHIONINE--TRNA LIGASE, CYTOPLASMIC;
2316:  e2oy-A  2.1 11.8   63   146   10   HUMAN:AF-P35225-F1 INTERLEUKIN-13;
2317:  e1xi-A  2.1  6.2  111   313    8   HUMAN:AF-Q8NGM8-F1 OLFACTORY RECEPTOR 6M1;
2318:  e49f-A  2.1  5.5  120   395    6   HUMAN:AF-Q8NFZ6-F1 VOMERONASAL TYPE-1 RECEPTOR 2;
2319:  fgp6-A  2.1  5.5   98   393    5   HUMAN:AF-Q9NYG8-F1 POTASSIUM CHANNEL SUBFAMILY K MEMBER 4;
2320:  ffwp-A  2.1  3.9  103   513    4   HUMAN:AF-Q96NA8-F1 T-SNARE DOMAIN-CONTAINING PROTEIN 1;
2321:  e1k4-A  2.1 14.8  133   333    5   HUMAN:AF-Q9BXC1-F1 PROBABLE G-PROTEIN COUPLED RECEPTOR 174;
2322:  e4ks-A  2.1  4.2   46    98    4   HUMAN:AF-P29034-F1 PROTEIN S100-A2;
2323:  fbez-A  2.1  4.1   61   126    5   HUMAN:AF-Q9H354-F1 PUTATIVE UNCHARACTERIZED PROTEIN PRO1933;
2324:  ez29-A  2.1  5.5  117   320    6   HUMAN:AF-Q6IF63-F1 OLFACTORY RECEPTOR 52W1;
2325:  fau6-A  2.1  6.5  128   622   12   HUMAN:AF-Q8IUH4-F1 PALMITOYLTRANSFERASE ZDHHC13;
2326:  e44j-A  2.1  6.9  115   460   10   HUMAN:AF-Q9C0K1-F1 METAL CATION SYMPORTER ZIP8;
2327:  e859-A  2.1  5.3  120   828   10   HUMAN:AF-Q96JB2-F1 CONSERVED OLIGOMERIC GOLGI COMPLEX SUBUNIT 3;
2328:  fbhi-A  2.1  9.7  119   337    6   HUMAN:AF-Q9Y271-F1 CYSTEINYL LEUKOTRIENE RECEPTOR 1;
2329:  e6tt-A  2.1 11.5   60   462    2   HUMAN:AF-Q92759-F1 GENERAL TRANSCRIPTION FACTOR IIH SUBUNIT 4;
2330:  eznr-A  2.1  7.5   88   222    7   HUMAN:AF-Q14406-F1 CHORIONIC SOMATOMAMMOTROPIN HORMONE-LIKE 1;
2331:  ez39-A  2.1  4.7  127   547    8   HUMAN:AF-Q969I6-F1 SODIUM-COUPLED NEUTRAL AMINO ACID TRANSPORTER 4;
2332:  e4j0-A  2.1  7.5  101   697    6   HUMAN:AF-Q86XR2-F1 PROTEIN NIBAN 3;
2333:  fa12-A  2.1 13.3   84   613    6   HUMAN:AF-P22460-F1 POTASSIUM VOLTAGE-GATED CHANNEL SUBFAMILY A MEMBE
2334:  feju-A  2.1 10.6  109  1378    6   HUMAN:AF-Q96HA7-F1 TONSOKU-LIKE PROTEIN;
2335:  ff4z-A  2.1  5.7  118   524    7   HUMAN:AF-Q96E52-F1 METALLOENDOPEPTIDASE OMA1, MITOCHONDRIAL;
2336:  e3o3-A  2.1  9.7   94   526    6   HUMAN:AF-P19878-F1 NEUTROPHIL CYTOSOL FACTOR 2;
2337:  fbo4-A  2.1  7.6  116   514    3   HUMAN:AF-Q8N468-F1 MAJOR FACILITATOR SUPERFAMILY DOMAIN-CONTAINING P
2338:  e4hu-A  2.1  5.8  107   377    6   HUMAN:AF-P41231-F1 P2Y PURINOCEPTOR 2;
2339:  e16d-A  2.1  5.3   73   146    5   HUMAN:AF-Q6P1K1-F1 HEME TRANSPORTER HRG1;
2340:  e01k-A  2.1 13.1   93   750    8   HUMAN:AF-Q04609-F1 GLUTAMATE CARBOXYPEPTIDASE 2;
2341:  e6gs-A  2.1  6.5   77   716    8   HUMAN:AF-A6NDX5-F1 PUTATIVE ZINC FINGER PROTEIN 840;
2342:  e4ig-A  2.1  7.0  107   523    7   HUMAN:AF-Q9H069-F1 DYNEIN REGULATORY COMPLEX SUBUNIT 3;
2343:  e1uh-A  2.1 11.0   96   424    8   HUMAN:AF-Q96BI1-F1 SOLUTE CARRIER FAMILY 22 MEMBER 18;
2344:  e2x6-A  2.1  6.4   97  1400   12   HUMAN:AF-Q9HCU4-F8 CADHERIN EGF LAG SEVEN-PASS G-TYPE RECEPTOR 2;
2345:  ffs9-A  2.1  5.9  119   364    4   HUMAN:AF-Q9Y397-F1 PALMITOYLTRANSFERASE ZDHHC9;
2346:  fei3-A  2.1  5.6  130   459    9   HUMAN:AF-P03905-F1 NADH-UBIQUINONE OXIDOREDUCTASE CHAIN 4;
2347:  e8vv-A  2.1  9.5   79   858    6   HUMAN:AF-Q14721-F1 POTASSIUM VOLTAGE-GATED CHANNEL SUBFAMILY B MEMBE
2348:  e9go-A  2.1 17.8  111   912    6   HUMAN:AF-Q92888-F1 RHO GUANINE NUCLEOTIDE EXCHANGE FACTOR 1;
2349:  fbk4-A  2.1  9.0   67   876    3   HUMAN:AF-Q9BXP5-F1 SERRATE RNA EFFECTOR MOLECULE HOMOLOG;
2350:  fd77-A  2.1  4.8  116  1321    7   HUMAN:AF-O95342-F1 BILE SALT EXPORT PUMP;
2351:  fdob-A  2.1  8.8  124   466    5   HUMAN:AF-Q15846-F1 CLUSTERIN-LIKE PROTEIN 1;
2352:  e54r-A  2.1  5.0   90   236   11   HUMAN:AF-Q96EC8-F1 PROTEIN YIPF6;
2353:  fask-A  2.1  6.5  123   516   11   HUMAN:AF-O43307-F1 RHO GUANINE NUCLEOTIDE EXCHANGE FACTOR 9;
2354:  fba6-A  2.1 12.7   70   684    6   HUMAN:AF-Q53H47-F1 HISTONE-LYSINE N-METHYLTRANSFERASE SETMAR;
2355:  fbvi-A  2.1  5.2  106   369    8   HUMAN:AF-P51686-F1 C-C CHEMOKINE RECEPTOR TYPE 9;
2356:  fe6z-A  2.1 11.3   92   711   10   HUMAN:AF-Q9BYJ1-F1 HYDROPEROXIDE ISOMERASE ALOXE3;
2357:  e3ma-A  2.1  4.6   61   203   10   HUMAN:AF-Q15041-F1 ADP-RIBOSYLATION FACTOR-LIKE PROTEIN 6-INTERACTIN
2358:  ezo3-A  2.1  7.6   95   252    4   HUMAN:AF-P13725-F1 ONCOSTATIN-M;
2359:  fgxs-A  2.1 10.7  135   555    9   HUMAN:AF-Q8NBN3-F1 TRANSMEMBRANE PROTEIN 87A;
2360:  e4hv-A  2.1 10.6  103  1216    6   HUMAN:AF-Q16827-F1 RECEPTOR-TYPE TYROSINE-PROTEIN PHOSPHATASE O;
2361:  e9ma-A  2.1 12.7  102   253    7   HUMAN:AF-Q9NQY0-F1 BRIDGING INTEGRATOR 3;
2362:  ezxl-A  2.1 10.8   70   199    6   HUMAN:AF-Q9UF47-F1 DNAJ HOMOLOG SUBFAMILY C MEMBER 5B;
2363:  e7fk-A  2.1  7.4   58   260    2   HUMAN:AF-Q4G0X4-F1 BTB/POZ DOMAIN-CONTAINING PROTEIN KCTD21;
2364:  fctu-A  2.1  7.7  139  2671   13   HUMAN:AF-Q14573-F1 INOSITOL 1,4,5-TRISPHOSPHATE RECEPTOR TYPE 3;
2365:  e2im-A  2.1  5.2  118   878    8   HUMAN:AF-Q2VPB7-F1 AP-5 COMPLEX SUBUNIT BETA-1;
2366:  e4qn-A  2.1  5.5   91   232    5   HUMAN:AF-P58418-F1 CLARIN-1;
2367:  fa7o-A  2.1  3.2   52   785   10   HUMAN:AF-Q8NDB2-F1 B-CELL SCAFFOLD PROTEIN WITH ANKYRIN REPEATS;
2368:  e9dq-A  2.1  6.1  126   359    8   HUMAN:AF-O00623-F1 PEROXISOME ASSEMBLY PROTEIN 12;
2369:  e0ts-A  2.1  4.8   80  1216   10   HUMAN:AF-O15016-F1 TRIPARTITE MOTIF-CONTAINING PROTEIN 66;
2370:  e5fw-A  2.1  5.6   88  1198    6   HUMAN:AF-Q9H2X6-F1 HOMEODOMAIN-INTERACTING PROTEIN KINASE 2;
2371:  e38n-A  2.1  8.0   94   234    6   HUMAN:AF-P24001-F1 INTERLEUKIN-32;
2372:  e893-A  2.1  9.7  101   317    8   HUMAN:AF-Q86VI4-F1 LYSOSOMAL-ASSOCIATED TRANSMEMBRANE PROTEIN 4B;
2373:  e48l-A  2.1  6.1  113   314    4   HUMAN:AF-A6NF89-F1 OLFACTORY RECEPTOR 6C6;
2374:  ffr7-A  2.1  6.8   93  1584    6   HUMAN:AF-Q5SW79-F1 CENTROSOMAL PROTEIN OF 170 KDA;
2375:  e165-A  2.1  5.4   99  1400    3   HUMAN:AF-Q96Q15-F10 SERINE/THREONINE-PROTEIN KINASE SMG1;
2376:  e4d7-A  2.1  6.3  104  1410    8   HUMAN:AF-Q9P2E9-F1 RIBOSOME-BINDING PROTEIN 1;
2377:  e8ry-A  2.1  7.0  134   445   10   HUMAN:AF-Q96MD2-F1 KICSTOR COMPLEX PROTEIN C12ORF66;
2378:  e6of-A  2.1 11.9   84   515    5   HUMAN:AF-Q8WVX9-F1 FATTY ACYL-COA REDUCTASE 1;
2379:  e6zp-A  2.1  6.3  117   678    7   HUMAN:AF-Q5T6L9-F1 ENDOPLASMIC RETICULUM MEMBRANE-ASSOCIATED RNA DEG
2380:  fg8t-A  2.1  7.6   96   233    7   HUMAN:AF-Q6ZVK1-F1 TRANSMEMBRANE PROTEIN 179;
2381:  e1sv-A  2.1  5.1   64   165    2   HUMAN:AF-Q8TAE6-F1 PROTEIN PHOSPHATASE 1 REGULATORY SUBUNIT 14C;
2382:  fap2-A  2.1 13.7   63   158   10   HUMAN:AF-P57054-F1 PHOSPHATIDYLINOSITOL N-ACETYLGLUCOSAMINYLTRANSFER
2383:  e50n-A  2.1  5.8  103  1314    5   HUMAN:AF-Q9UMZ2-F1 SYNERGIN GAMMA;
2384:  e1oa-A  2.1  4.3   99   201    6   HUMAN:AF-Q16619-F1 CARDIOTROPHIN-1;
2385:  e05l-A  2.1  7.8  128  1400    8   HUMAN:AF-Q0VDD8-F8 DYNEIN HEAVY CHAIN 14, AXONEMAL;
2386:  e9a2-A  2.1  7.2  111   348    9   HUMAN:AF-Q8NH00-F1 OLFACTORY RECEPTOR 2T4;
2387:  e0if-A  2.1  4.5   68   203    3   HUMAN:AF-Q96EY4-F1 TRANSLATION MACHINERY-ASSOCIATED PROTEIN 16;
2388:  e551-A  2.1  9.1   84   154    6   HUMAN:AF-Q56VL3-F1 OCIA DOMAIN-CONTAINING PROTEIN 2;
2389:  fe0s-A  2.1  5.9  119   462    5   HUMAN:AF-Q7Z601-F1 PROBABLE G-PROTEIN COUPLED RECEPTOR 142;
2390:  fcb4-A  2.1 10.0   81   467    5   HUMAN:AF-Q99928-F1 GAMMA-AMINOBUTYRIC ACID RECEPTOR SUBUNIT GAMMA-3;
2391:  fahl-A  2.1  8.8  126   917    5   HUMAN:AF-Q9Y5B6-F1 PAX3- AND PAX7-BINDING PROTEIN 1;
2392:  fcye-A  2.1 10.4   58   523    0   HUMAN:AF-Q5JPH6-F1 PROBABLE GLUTAMATE--TRNA LIGASE, MITOCHONDRIAL;
2393:  fass-A  2.1  4.7   98   199   10   HUMAN:AF-O60760-F1 HEMATOPOIETIC PROSTAGLANDIN D SYNTHASE;
2394:  e6fs-A  2.1 11.7   82  2564    6   HUMAN:AF-Q9BYW2-F1 HISTONE-LYSINE N-METHYLTRANSFERASE SETD2;
2395:  ezq1-A  2.1  9.3   77   337    9   HUMAN:AF-Q9UBP5-F1 HAIRY/ENHANCER-OF-SPLIT RELATED WITH YRPW MOTIF P
2396:  e0e4-A  2.1  5.5  125   440    5   HUMAN:AF-P50406-F1 5-HYDROXYTRYPTAMINE RECEPTOR 6;
2397:  e5bb-A  2.1  6.3  111   297    4   HUMAN:AF-P11836-F1 B-LYMPHOCYTE ANTIGEN CD20;
2398:  fcxk-A  2.1  6.5  126   279    6   HUMAN:AF-Q8NFK1-F1 GAP JUNCTION GAMMA-3 PROTEIN;
2399:  e6d7-A  2.1  7.8  101  1590    3   HUMAN:AF-P51531-F1 PROBABLE GLOBAL TRANSCRIPTION ACTIVATOR SNF2L2;
2400:  fd9h-A  2.1  4.2   62   324   11   HUMAN:AF-W5XKT8-F1 SPERM ACROSOME MEMBRANE-ASSOCIATED PROTEIN 6;
2401:  fen8-A  2.1 10.0   66   647   12   HUMAN:AF-Q9BTA9-F1 WW DOMAIN-CONTAINING ADAPTER PROTEIN WITH COILED-
2402:  e7tc-A  2.1 12.5   78   178    3   HUMAN:AF-Q9H204-F1 MEDIATOR OF RNA POLYMERASE II TRANSCRIPTION SUBUN
2403:  e71l-A  2.1  5.3  119   331    5   HUMAN:AF-Q6UXU4-F1 GERM CELL-SPECIFIC GENE 1-LIKE PROTEIN;
2404:  e9v4-A  2.1  5.7  134   469    8   HUMAN:AF-Q9NSD7-F1 RELAXIN-3 RECEPTOR 1;
2405:  ez53-A  2.1  6.1  134   435    4   HUMAN:AF-Q5M7Z0-F1 E3 UBIQUITIN-PROTEIN LIGASE RNFT1;
2406:  ffz5-A  2.1  3.9   74   724    8   HUMAN:AF-Q6SZW1-F1 NAD(+) HYDROLASE SARM1;
2407:  ffq3-A  2.1  5.9   65   558    5   HUMAN:AF-Q9H0G5-F1 NUCLEAR SPECKLE SPLICING REGULATORY PROTEIN 1;
2408:  e8b2-A  2.1  6.9   75   614    7   HUMAN:AF-Q7Z7F0-F1 KH HOMOLOGY DOMAIN-CONTAINING PROTEIN 4;
2409:  e5gr-A  2.1 10.9   77   828    4   HUMAN:AF-Q92738-F1 USP6 N-TERMINAL-LIKE PROTEIN;
2410:  e3oq-A  2.1  7.0  134  1849    7   HUMAN:AF-Q9Y6D6-F1 BREFELDIN A-INHIBITED GUANINE NUCLEOTIDE-EXCHANGE
2411:  fbck-A  2.1  8.2   89   247    7   HUMAN:AF-Q96CP7-F1 TLC DOMAIN-CONTAINING PROTEIN 1;
2412:  e99t-A  2.1  8.7   92  1085    7   HUMAN:AF-O00268-F1 TRANSCRIPTION INITIATION FACTOR TFIID SUBUNIT 4;
2413:  e1p4-A  2.1  8.9  118  1400    7   HUMAN:AF-P21359-F7 NEUROFIBROMIN;
2414:  e9cq-A  2.1  7.8  122   358    7   HUMAN:AF-P36382-F1 GAP JUNCTION ALPHA-5 PROTEIN;
2415:  fa63-A  2.1  6.5  113   726    7   HUMAN:AF-Q15059-F1 BROMODOMAIN-CONTAINING PROTEIN 3;
2416:  e0q8-A  2.1 20.5  116  1474    6   HUMAN:AF-O94910-F1 ADHESION G PROTEIN-COUPLED RECEPTOR L1;
2417:  e7sk-A  2.1  7.9  102   162    7   HUMAN:AF-Q9NPI0-F1 TRANSMEMBRANE PROTEIN 138;
2418:  e3pr-A  2.1  6.9  128   292    9   HUMAN:AF-Q96P88-F1 PUTATIVE GONADOTROPIN-RELEASING HORMONE II RECEPT
2419:  e0gm-A  2.1  9.5  112   459    5   HUMAN:AF-Q5VX52-F1 SPERMATOGENESIS-ASSOCIATED PROTEIN 1;
2420:  fe43-A  2.1  6.4  114   316    6   HUMAN:AF-Q9GZK4-F1 OLFACTORY RECEPTOR 2H1;
2421:  e3wf-A  2.1 23.6  112  1338   10   HUMAN:AF-Q96PE1-F1 ADHESION G PROTEIN-COUPLED RECEPTOR A2;
2422:  ezlj-A  2.1  5.9  131   472    7   HUMAN:AF-Q8WUX1-F1 SODIUM-COUPLED NEUTRAL AMINO ACID TRANSPORTER 5;
2423:  fbc5-A  2.1 10.8   94   639    5   HUMAN:AF-O95677-F1 EYES ABSENT HOMOLOG 4;
2424:  e0kj-A  2.1  8.6   74  1400    0   HUMAN:AF-Q9Y6R7-F4 IGGFC-BINDING PROTEIN;
2425:  faoe-A  2.1 11.2   73   491    7   HUMAN:AF-Q2VYF4-F1 LETM1 DOMAIN-CONTAINING PROTEIN LETM2, MITOCHONDR
2426:  e2bc-A  2.1  5.8  120   309    7   HUMAN:AF-Q6IF82-F1 OLFACTORY RECEPTOR 4A47;
2427:  e55c-A  2.1  3.2   57   887    7   HUMAN:AF-Q9UL03-F1 INTEGRATOR COMPLEX SUBUNIT 6;
2428:  ffb4-A  2.1  9.4   91  1637    4   HUMAN:AF-O75037-F1 KINESIN-LIKE PROTEIN KIF21B;
2429:  e6dt-A  2.1  5.5  104   183    7   HUMAN:AF-Q9NX76-F1 CKLF-LIKE MARVEL TRANSMEMBRANE DOMAIN-CONTAINING
2430:  e6vg-A  2.1  9.7   86   494    7   HUMAN:AF-Q15825-F1 NEURONAL ACETYLCHOLINE RECEPTOR SUBUNIT ALPHA-6;
2431:  e2tk-A  2.1  8.8   69   737    6   HUMAN:AF-P35611-F1 ALPHA-ADDUCIN;
2432:  e75v-A  2.1  8.0   70    95    4   HUMAN:AF-Q9Y5L4-F1 MITOCHONDRIAL IMPORT INNER MEMBRANE TRANSLOCASE S
2433:  fgcm-A  2.1  9.6  133   639    8   HUMAN:AF-Q8IUR6-F1 CREB3 REGULATORY FACTOR;
2434:  e9fj-A  2.1  6.5  104  1843    8   HUMAN:AF-Q14997-F1 PROTEASOME ACTIVATOR COMPLEX SUBUNIT 4;
2435:  e9u7-A  2.1  5.4   59    97    8   HUMAN:AF-O60220-F1 MITOCHONDRIAL IMPORT INNER MEMBRANE TRANSLOCASE S
2436:  e2ru-A  2.1  8.5  138   475    7   HUMAN:AF-Q2T9K0-F1 TRANSMEMBRANE PROTEIN 44;
2437:  e2hi-A  2.1 20.8   92   807    4   HUMAN:AF-P22059-F1 OXYSTEROL-BINDING PROTEIN 1;
2438:  fcwi-A  2.1  4.9  101   411    7   HUMAN:AF-O60268-F1 UNCHARACTERIZED PROTEIN KIAA0513;
2439:  e7jx-A  2.1 16.9   72   518    7   HUMAN:AF-Q96SY0-F1 INTEGRATOR COMPLEX SUBUNIT 14;
2440:  ezjc-A  2.1  2.3   49   362    4   HUMAN:AF-Q6ZMK1-F1 CYSTEINE AND HISTIDINE-RICH PROTEIN 1;
2441:  farl-A  2.1  3.5   50   227    4   HUMAN:AF-Q9NX63-F1 MICOS COMPLEX SUBUNIT MIC19;
2442:  fewf-A  2.1  4.2   69   198   13   HUMAN:AF-P0DJH9-F1 PROTEIN RD3-LIKE;
2443:  e5xf-A  2.1  6.8  122   702    7   HUMAN:AF-Q9NPD5-F1 SOLUTE CARRIER ORGANIC ANION TRANSPORTER FAMILY M
2444:  e335-A  2.1  4.5  108   249    9   HUMAN:AF-Q06323-F1 PROTEASOME ACTIVATOR COMPLEX SUBUNIT 1;
2445:  fbps-A  2.1  7.6   80  1395    5   HUMAN:AF-Q92628-F1 UNCHARACTERIZED PROTEIN KIAA0232;
2446:  fei6-A  2.1  9.4  108   513    7   HUMAN:AF-P27037-F1 ACTIVIN RECEPTOR TYPE-2A;
2447:  e5ab-A  2.1 12.9  117   779    5   HUMAN:AF-Q9HBM0-F1 VEZATIN;
2448:  e3id-A  2.1 16.0   98  1400    5   HUMAN:AF-Q6KC79-F4 NIPPED-B-LIKE PROTEIN;
2449:  e7jz-A  2.1  6.2   92   598    9   HUMAN:AF-Q8TE04-F1 PANTOTHENATE KINASE 1;
2450:  ffdv-A  2.1  9.6   64   171    8   HUMAN:AF-E7EU14-F1 PROTEIN PPP5D1;
2451:  e8n4-A  2.1 10.5   91   719    7   HUMAN:AF-Q86UG4-F1 SOLUTE CARRIER ORGANIC ANION TRANSPORTER FAMILY M
2452:  e23j-A  2.1  5.3   98   222    4   HUMAN:AF-Q06432-F1 VOLTAGE-DEPENDENT CALCIUM CHANNEL GAMMA-1 SUBUNIT
2453:  e4lf-A  2.1 10.0   87   442   16   HUMAN:AF-Q96IP4-F1 TERMINAL NUCLEOTIDYLTRANSFERASE 5A;
2454:  e4ub-A  2.1  5.5  120   340    6   HUMAN:AF-Q0GE19-F1 SODIUM/BILE ACID COTRANSPORTER 7;
2455:  feab-A  2.1  6.8   72   226   14   HUMAN:AF-Q9BSN7-F1 TRANSMEMBRANE PROTEIN 204;
2456:  fbyx-A  2.1  9.1   80  1149    8   HUMAN:AF-A8MYU2-F1 POTASSIUM CHANNEL SUBFAMILY U MEMBER 1;
2457:  e2mz-A  2.1  5.2   65   277    8   HUMAN:AF-P29218-F1 INOSITOL MONOPHOSPHATASE 1;
2458:  e07e-A  2.1  7.3  114   535    9   HUMAN:AF-Q02252-F1 METHYLMALONATE-SEMIALDEHYDE DEHYDROGENASE [ACYLAT
2459:  fdfs-A  2.1 13.7   85   477    6   HUMAN:AF-Q9ULS6-F1 POTASSIUM VOLTAGE-GATED CHANNEL SUBFAMILY S MEMBE
2460:  fda7-A  2.1  4.7  103   426    5   HUMAN:AF-Q7RTY0-F1 MONOCARBOXYLATE TRANSPORTER 13;
2461:  e103-A  2.1 13.4   76   524    5   HUMAN:AF-Q8IZ20-F1 TISSUE-RESIDENT T-CELL TRANSCRIPTION REGULATOR PR
2462:  e5j2-A  2.1 13.6   98   264    5   HUMAN:AF-A6NGC4-F1 TLC DOMAIN-CONTAINING PROTEIN 2;
2463:  e1wf-A  2.1 10.5  137   300    6   HUMAN:AF-Q8NHV1-F1 GTPASE IMAP FAMILY MEMBER 7;
2464:  e91o-A  2.1  4.7  105   871   11   HUMAN:AF-Q9HBA0-F1 TRANSIENT RECEPTOR POTENTIAL CATION CHANNEL SUBFA
2465:  fanr-A  2.1  9.7  126   416    6   HUMAN:AF-O43586-F1 PROLINE-SERINE-THREONINE PHOSPHATASE-INTERACTING
2466:  fe19-A  2.1  6.8  108   349    4   HUMAN:AF-Q15545-F1 TRANSCRIPTION INITIATION FACTOR TFIID SUBUNIT 7;
2467:  fg7y-A  2.1 10.9  100   472    8   HUMAN:AF-Q96N66-F1 LYSOPHOSPHOLIPID ACYLTRANSFERASE 7;
2468:  ezgj-A  2.1  9.4  110   602    3   HUMAN:AF-Q15326-F1 ZINC FINGER MYND DOMAIN-CONTAINING PROTEIN 11;
2469:  ey9t-A  2.1  4.1   92   227    7   HUMAN:AF-P01236-F1 PROLACTIN;
2470:  ffh2-A  2.1 16.4   94   313    7   HUMAN:AF-P08247-F1 SYNAPTOPHYSIN;
2471:  e4ll-A  2.1  3.9   66   163    9   HUMAN:AF-A6NKF7-F1 TRANSMEMBRANE PROTEIN 88B;
2472:  fbef-A  2.1  7.3  113   323    4   HUMAN:AF-Q9BRI3-F1 ZINC TRANSPORTER 2;
2473:  fdl6-A  2.1  4.3  109  1223    7   HUMAN:AF-P46020-F1 PHOSPHORYLASE B KINASE REGULATORY SUBUNIT ALPHA,
2474:  e0mo-A  2.1  5.7  108   310    5   HUMAN:AF-Q15615-F1 OLFACTORY RECEPTOR 4D1;
2475:  e3ab-A  2.1  6.0   61   280    7   HUMAN:AF-O14893-F1 GEM-ASSOCIATED PROTEIN 2;
2476:  fasg-A  2.1  4.7   96   302    9   HUMAN:AF-O76061-F1 STANNIOCALCIN-2;
2477:  ffdu-A  2.1  4.7  110   286    6   HUMAN:AF-Q9UBY8-F1 PROTEIN CLN8;
2478:  e5pj-A  2.1 18.0   72   696    6   HUMAN:AF-Q5H9M0-F1 PWWP DOMAIN-CONTAINING DNA REPAIR FACTOR 3B;
2479:  e75p-A  2.1  4.5   93   247    6   HUMAN:AF-P52823-F1 STANNIOCALCIN-1;
2480:  fgx1-A  2.1 10.1   96   662    6   HUMAN:AF-P16050-F1 POLYUNSATURATED FATTY ACID LIPOXYGENASE ALOX15;
2481:  fetf-A  2.1 11.0   78   368    4   HUMAN:AF-P0CAP2-F1 DNA-DIRECTED RNA POLYMERASE II SUBUNIT GRINL1A;
2482:  e51k-A  2.1 10.1   90   242    7   HUMAN:AF-Q8N4E7-F1 FERRITIN, MITOCHONDRIAL;
2483:  fgar-A  2.1  7.5  100  2137    4   HUMAN:AF-A6NKB5-F1 PECANEX-LIKE PROTEIN 2;
2484:  e6m9-A  2.1  3.8   67  1871    1   HUMAN:AF-Q14690-F1 PROTEIN RRP5 HOMOLOG;
2485:  e9s3-A  2.1  6.4   59   131    8   HUMAN:AF-Q6ZST2-F1 PUTATIVE UNCHARACTERIZED PROTEIN COL25A1-DT;
2486:  feg3-A  2.1  6.4  105   545    8   HUMAN:AF-O75298-F1 RETICULON-2;
2487:  e03b-A  2.1  8.8  107  1982    8   HUMAN:AF-Q9UKL3-F1 CASP8-ASSOCIATED PROTEIN 2;
2488:  e06h-A  2.0 13.4   92  1692    4   HUMAN:AF-Q8N9V7-F1 PROTEIN TOPAZ1;
2489:  e2wi-A  2.0 15.9  103  1306    3   HUMAN:AF-P08575-F1 RECEPTOR-TYPE TYROSINE-PROTEIN PHOSPHATASE C;
2490:  ez47-A  2.0  4.8  106   388    5   HUMAN:AF-P85299-F1 PROLINE-RICH PROTEIN 5;
2491:  e8nj-A  2.0 10.9  117   415    5   HUMAN:AF-Q9NRD5-F1 PRKCA-BINDING PROTEIN;
2492:  e9oe-A  2.0  7.4  113   452    5   HUMAN:AF-O14764-F1 GAMMA-AMINOBUTYRIC ACID RECEPTOR SUBUNIT DELTA;
2493:  fgsp-A  2.0  9.0  100   886   10   HUMAN:AF-Q8NDL9-F1 CYTOSOLIC CARBOXYPEPTIDASE-LIKE PROTEIN 5;
2494:  fdfo-A  2.0  8.2  115  1025    4   HUMAN:AF-Q8N961-F1 ANKYRIN REPEAT AND BTB/POZ DOMAIN-CONTAINING PROT
2495:  fgpy-A  2.0  7.2  114   327    9   HUMAN:AF-Q8NGJ9-F1 OLFACTORY RECEPTOR 51T1;
2496:  fab4-A  2.0 12.6   71  1227    7   HUMAN:AF-Q8IWY9-F1 CODANIN-1;
2497:  e0vf-A  2.0  7.3   73  1400    8   HUMAN:AF-Q6ZR08-F9 DYNEIN HEAVY CHAIN 12, AXONEMAL;
2498:  e1t5-A  2.0  6.2  116   563    9   HUMAN:AF-Q8WYA6-F1 BETA-CATENIN-LIKE PROTEIN 1;
2499:  e3ix-A  2.0  5.3  112   602    4   HUMAN:AF-Q9NSD5-F1 SODIUM- AND CHLORIDE-DEPENDENT GABA TRANSPORTER 2
2500:  e6ir-A  2.0  5.2  114  1292    7   HUMAN:AF-Q9C0C9-F1 (E3-INDEPENDENT) E2 UBIQUITIN-CONJUGATING ENZYME;
2501:  e4jy-A  2.0  7.8   68  1881    9   HUMAN:AF-P16157-F1 ANKYRIN-1;
2502:  e4ke-A  2.0 10.4   89   752    7   HUMAN:AF-P06681-F1 COMPLEMENT C2;
2503:  fgi5-A  2.0 10.1   85  1009    6   HUMAN:AF-Q9ULK0-F1 GLUTAMATE RECEPTOR IONOTROPIC, DELTA-1;
2504:  e6dy-A  2.0  6.0  127   694    6   HUMAN:AF-Q9H461-F1 FRIZZLED-8;
2505:  fgzo-A  2.0  3.7   49   101    8   HUMAN:AF-P33764-F1 PROTEIN S100-A3;
2506:  e28j-A  2.0  6.1  133   425    4   HUMAN:AF-O43613-F1 OREXIN RECEPTOR TYPE 1;
2507:  fgey-A  2.0  8.7  139   641   11   HUMAN:AF-Q5GH73-F1 XK-RELATED PROTEIN 6;
2508:  feue-A  2.0  6.8   81   861   11   HUMAN:AF-Q5JSJ4-F1 INTEGRATOR COMPLEX SUBUNIT 6-LIKE;
2509:  e816-A  2.0  5.6  113   264    8   HUMAN:AF-Q8NEB5-F1 PHOSPHOLIPID PHOSPHATASE 5;
2510:  fbbu-A  2.0  4.6  107   345    7   HUMAN:AF-Q9NZD1-F1 G-PROTEIN COUPLED RECEPTOR FAMILY C GROUP 5 MEMBE
2511:  fcqt-A  2.0  6.9  111   299   11   HUMAN:AF-Q9NYW7-F1 TASTE RECEPTOR TYPE 2 MEMBER 1;
2512:  fcbb-A  2.0 10.8   82   122    5   HUMAN:AF-O43325-F1 LYR MOTIF-CONTAINING PROTEIN 1;
2513:  e3e3-A  2.0  5.9  115   303    6   HUMAN:AF-Q9NX52-F1 RHOMBOID-RELATED PROTEIN 2;
2514:  e920-A  2.0  4.2   58   106    9   HUMAN:AF-Q9Y284-F1 PAT COMPLEX SUBUNIT ASTERIX;
2515:  fdf3-A  2.0  7.5  151   888    7   HUMAN:AF-Q96NR3-F1 PATCHED DOMAIN-CONTAINING PROTEIN 1;
2516:  e7re-A  2.0  8.6   80   144    8   HUMAN:AF-Q8WVE7-F1 TRANSMEMBRANE PROTEIN 170A;
2517:  e7pg-A  2.0  4.9   96   730    7   HUMAN:AF-Q9H2J7-F1 SODIUM-DEPENDENT NEUTRAL AMINO ACID TRANSPORTER B
2518:  fezv-A  2.0  4.6  116   288    3   HUMAN:AF-P32856-F1 SYNTAXIN-2;
2519:  fewu-A  2.0  8.3  113  1453    4   HUMAN:AF-Q6ZRR7-F1 LEUCINE-RICH REPEAT-CONTAINING PROTEIN 9;
2520:  e26e-A  2.0  5.7  102  1400    4   HUMAN:AF-P42858-F2 HUNTINGTIN;
2521:  e9kr-A  2.0  4.5   62   145    5   HUMAN:AF-Q9NXH3-F1 PROTEIN PHOSPHATASE 1 REGULATORY SUBUNIT 14D;
2522:  e781-A  2.0  8.5  118   270    8   HUMAN:AF-Q8IY49-F1 MONOCYTE TO MACROPHAGE DIFFERENTIATION FACTOR 2;
2523:  e1vc-A  2.0  6.4   80   426    5   HUMAN:AF-P26440-F1 ISOVALERYL-COA DEHYDROGENASE, MITOCHONDRIAL;
2524:  e4xm-A  2.0  6.0  106   553    8   HUMAN:AF-Q96JT2-F1 SOLUTE CARRIER FAMILY 45 MEMBER 3;
2525:  fdqh-A  2.0 11.5   68   306   10   HUMAN:AF-Q96BJ3-F1 AXIN INTERACTOR, DORSALIZATION-ASSOCIATED PROTEIN
2526:  e69p-A  2.0  5.5  108   399   10   HUMAN:AF-Q5JVF3-F1 PCI DOMAIN-CONTAINING PROTEIN 2;
2527:  fcx3-A  2.0  4.8   77   348    6   HUMAN:AF-Q13454-F1 TUMOR SUPPRESSOR CANDIDATE 3;
2528:  ffaq-A  2.0  4.3   68   200   10   HUMAN:AF-Q9H3V2-F1 MEMBRANE-SPANNING 4-DOMAINS SUBFAMILY A MEMBER 5;
2529:  fdsi-A  2.0  5.3  105   304    8   HUMAN:AF-A6NMU1-F1 OLFACTORY RECEPTOR 52A4;
2530:  fga1-A  2.0  6.8  119   333    8   HUMAN:AF-P46094-F1 CHEMOKINE XC RECEPTOR 1;
2531:  ez3y-A  2.0 14.4  152   752   10   HUMAN:AF-Q8NHX9-F1 TWO PORE CALCIUM CHANNEL PROTEIN 2;
2532:  fgux-A  2.0 11.9   98  1037    7   HUMAN:AF-Q5JWF2-F1 GUANINE NUCLEOTIDE-BINDING PROTEIN G(S) SUBUNIT A
2533:  fazo-A  2.0 12.3   73  1463    4   HUMAN:AF-Q99590-F1 PROTEIN SCAF11;
2534:  e9wu-A  2.0  5.3  103   271    9   HUMAN:AF-Q86TG1-F1 TRANSMEMBRANE PROTEIN 150A;
2535:  e343-A  2.0  4.3   72   131   11   HUMAN:AF-O95214-F1 LEPTIN RECEPTOR OVERLAPPING TRANSCRIPT-LIKE 1;
2536:  e0rb-A  2.0  5.7   75  1023    3   HUMAN:AF-O94988-F1 PROTEIN FAM13A;
2537:  e0bo-A  2.0  8.6   96   544    6   HUMAN:AF-Q8N4S0-F1 COILED-COIL DOMAIN-CONTAINING PROTEIN 82;
2538:  e2te-A  2.0  5.8  116   657    9   HUMAN:AF-Q96DM3-F1 REGULATOR OF MON1-CCZ1 COMPLEX;
2539:  eztt-A  2.0  3.0   78   200   12   HUMAN:AF-Q9Y693-F1 LHFPL TETRASPAN SUBFAMILY MEMBER 6 PROTEIN;
2540:  e7uz-A  2.0  5.2  106   318    5   HUMAN:AF-Q9H346-F1 OLFACTORY RECEPTOR 52D1;
2541:  e08w-A  2.0 23.0   97   606    8   HUMAN:AF-O14678-F1 LYSOSOMAL COBALAMIN TRANSPORTER ABCD4;
2542:  falc-A  2.0  6.1   91   455    5   HUMAN:AF-O60239-F1 SH3 DOMAIN-BINDING PROTEIN 5;
2543:  e6ac-A  2.0 11.3   85   497    8   HUMAN:AF-Q9H6L5-F1 RETICULOPHAGY REGULATOR 1;
2544:  fa5v-A  2.0  6.9  117  1400    6   HUMAN:AF-Q96DT5-F5 DYNEIN HEAVY CHAIN 11, AXONEMAL;
2545:  fgj5-A  2.0  5.3   66   648    9   HUMAN:AF-O95125-F1 ZINC FINGER PROTEIN 202;
2546:  e92a-A  2.0  7.2   78   655    8   HUMAN:AF-Q9NY59-F1 SPHINGOMYELIN PHOSPHODIESTERASE 3;
2547:  e5pn-A  2.0  5.3  124   843    6   HUMAN:AF-Q86TV6-F1 TETRATRICOPEPTIDE REPEAT PROTEIN 7B;
2548:  e7sh-A  2.0  9.4  111  1400    1   HUMAN:AF-Q8NF91-F28 NESPRIN-1;
2549:  fgfb-A  2.0  6.1   99  1220    5   HUMAN:AF-Q86XP1-F1 DIACYLGLYCEROL KINASE ETA;
2550:  e26u-A  2.0  6.1   79   396    5   HUMAN:AF-Q03426-F1 MEVALONATE KINASE;
2551:  e79l-A  2.0  4.7   76   297    4   HUMAN:AF-Q15006-F1 ER MEMBRANE PROTEIN COMPLEX SUBUNIT 2;
2552:  fbo3-A  2.0 12.5   67   177    6   HUMAN:AF-A0A0U1RQS6-F1 TRANSMEMBRANE PROTEIN 275;
2553:  e9e2-A  2.0 14.7   92   352    5   HUMAN:AF-Q96A49-F1 SYNAPSE-ASSOCIATED PROTEIN 1;
2554:  fg1e-A  2.0  5.4   64   150    2   HUMAN:AF-Q9BQI0-F1 ALLOGRAFT INFLAMMATORY FACTOR 1-LIKE;
2555:  e52y-A  2.0  6.3  116   318    6   HUMAN:AF-Q8NHA6-F1 PUTATIVE OLFACTORY RECEPTOR 2W6;
2556:  e1ws-A  2.0  5.9  104   248    5   HUMAN:AF-Q8N7B6-F1 PACRG-LIKE PROTEIN;
2557:  e3w6-A  2.0  5.1  113   217    4   HUMAN:AF-Q96BX8-F1 MOB KINASE ACTIVATOR 3A;
2558:  e9yl-A  2.0  3.9   70   176   13   HUMAN:AF-Q9NYY1-F1 INTERLEUKIN-20;
2559:  e7rb-A  2.0  7.4  122   421    5   HUMAN:AF-P11310-F1 MEDIUM-CHAIN SPECIFIC ACYL-COA DEHYDROGENASE,
2560:  fbsv-A  2.0  8.0   99   419    8   HUMAN:AF-Q0P6D2-F1 DIVERGENT PROTEIN KINASE DOMAIN 1C;
2561:  e0k0-A  2.0  4.2   69   307    9   HUMAN:AF-A6NDP7-F1 MYELOID-ASSOCIATED DIFFERENTIATION MARKER-LIKE PR
2562:  fenn-A  2.0 17.5  111   655    8   HUMAN:AF-Q96SB4-F1 SRSF PROTEIN KINASE 1;
2563:  e2wg-A  2.0 10.4  152  1478    5   HUMAN:AF-Q14C86-F1 GTPASE-ACTIVATING PROTEIN AND VPS9 DOMAIN-CONTAIN
2564:  ffsm-A  2.0  4.5   67   904    3   HUMAN:AF-Q9NXZ1-F1 SARCOMA ANTIGEN 1;
2565:  e7my-A  2.0  4.1   87   222    5   HUMAN:AF-A9UHW6-F1 MIF4G DOMAIN-CONTAINING PROTEIN;
2566:  e7ps-A  2.0  6.6   87   310    8   HUMAN:AF-Q6ZR62-F1 RETROTRANSPOSON GAG-LIKE PROTEIN 4;
2567:  e822-A  2.0  9.3  113   392   10   HUMAN:AF-Q99689-F1 FASCICULATION AND ELONGATION PROTEIN ZETA-1;
2568:  fcve-A  2.0 14.4  116   228    6   HUMAN:AF-P21926-F1 CD9 ANTIGEN;
2569:  fftv-A  2.0 10.4  111  1083    5   HUMAN:AF-Q15386-F1 UBIQUITIN-PROTEIN LIGASE E3C;
2570:  e1of-A  2.0 24.5  108   228    2   HUMAN:AF-Q12981-F1 VESICLE TRANSPORT PROTEIN SEC20;
2571:  fgko-A  2.0  6.0  103  1132    6   HUMAN:AF-P46379-F1 LARGE PROLINE-RICH PROTEIN BAG6;
2572:  e5ya-A  2.0  4.8   85   197    8   HUMAN:AF-O14894-F1 TRANSMEMBRANE 4 L6 FAMILY MEMBER 5;
2573:  fcew-A  2.0  3.3   70   198    4   HUMAN:AF-O95379-F1 TUMOR NECROSIS FACTOR ALPHA-INDUCED PROTEIN 8;
2574:  e0a5-A  2.0  9.3  100  1400    7   HUMAN:AF-Q15772-F10 STRIATED MUSCLE PREFERENTIALLY EXPRESSED PROTEIN
2575:  e32o-A  2.0  4.1   49   101    4   HUMAN:AF-P31151-F1 PROTEIN S100-A7;
2576:  fev8-A  2.0 13.7   75  1673    4   HUMAN:AF-Q9Y6Y1-F1 CALMODULIN-BINDING TRANSCRIPTION ACTIVATOR 1;
2577:  e2wd-A  2.0 13.7  126   790    8   HUMAN:AF-Q09161-F1 NUCLEAR CAP-BINDING PROTEIN SUBUNIT 1;
2578:  e9j2-A  2.0  5.7  118   319    6   HUMAN:AF-A6NGY5-F1 OLFACTORY RECEPTOR 51F1;
2579:  e0i3-A  2.0  6.3   54    94    7   HUMAN:AF-Q6W349-F1 PUTATIVE UNCHARACTERIZED PROTEIN ENCODED BY LINC0
2580:  fb3d-A  2.0  4.8  113   650    2   HUMAN:AF-Q96G46-F1 TRNA-DIHYDROURIDINE(47) SYNTHASE -LIKE

# Structural equivalences
   1: 6c70-A fcek-A     2 -   5 <=>   34 -  37   (LYS    4  - GLY    7  <=> TYR   34  - CYS   37 )                          
   1: 6c70-A fcek-A    11 -  15 <=>   41 -  45   (LEU   13  - ARG   17  <=> ASP   41  - PHE   45 )                          
   1: 6c70-A fcek-A    24 -  27 <=>  129 - 132   (MET   26  - TYR   29  <=> TRP  129  - VAL  132 )                          
   1: 6c70-A fcek-A    33 -  52 <=>  134 - 153   (LYS   35  - GLY   54  <=> SER  134  - VAL  153 )                          
   1: 6c70-A fcek-A    78 -  94 <=>  173 - 189   (PHE   80  - ILE   96  <=> ILE  173  - THR  189 )                          
   1: 6c70-A fcek-A   107 - 111 <=>  478 - 482   (SER  109  - PHE  113  <=> SER  478  - ILE  482 )                          
   1: 6c70-A fcek-A   112 - 121 <=>  484 - 493   (ALA  114  - LEU  123  <=> GLY  484  - HIS  493 )                          
   1: 6c70-A fcek-A   124 - 152 <=>  494 - 522   (THR  126  - ASP  154  <=> ILE  494  - ALA  522 )                          
   1: 6c70-A fcek-A   155 - 158 <=>  538 - 541   (ILE  172  - LEU  175  <=> VAL  538  - PHE  541 )                          
   1: 6c70-A fcek-A   169 - 173 <=>  543 - 547   (MET  186  - GLY  190  <=> SER  543  - VAL  547 )                          
   1: 6c70-A fcek-A   174 - 218 <=>  549 - 593   (HIS  191  - LYS  235  <=> VAL  549  - SER  593 )                          
   1: 6c70-A fcek-A   220 - 223 <=>  605 - 608   (LEU  237  - LEU  240  <=> PHE  605  - LYS  608 )                          
   1: 6c70-A fcek-A   236 - 254 <=>  609 - 627   (VAL  322  - VAL  340  <=> LYS  609  - GLY  627 )                          
   1: 6c70-A fcek-A   257 - 284 <=>  628 - 655   (VAL  343  - THR  370  <=> PRO  628  - LEU  655 )                          
   1: 6c70-A fcek-A   285 - 292 <=>  657 - 664   (LYS  371  - TYR  378  <=> VAL  657  - CYS  664 )                          
   1: 6c70-A fcek-A   294 - 326 <=>  665 - 697   (ALA  380  - GLU  412  <=> HIS  665  - ASN  697 )                          
   1: 6c70-A fcek-A   328 - 331 <=>  698 - 701   (ALA  414  - CYS  417  <=> THR  698  - LEU  701 )                          
   1: 6c70-A fcek-A   332 - 336 <=>  704 - 708   (HIS  418  - GLY  422  <=> GLU  704  - LEU  708 )                          
   1: 6c70-A fcek-A   337 - 353 <=>  726 - 742   (SER  423  - LYS  439  <=> ASN  726  - PRO  742 )                          
   1: 6c70-A fcek-A   356 - 363 <=>  747 - 754   (SER  442  - PHE  449  <=> GLY  747  - LEU  754 )                          
   2: 6c70-A e3s7-A    10 -  15 <=>    6 -  11   (LEU   12  - ARG   17  <=> ARG    6  - TRP   11 )                          
   2: 6c70-A e3s7-A    24 -  27 <=>   91 -  94   (MET   26  - TYR   29  <=> TRP   91  - VAL   94 )                          
   2: 6c70-A e3s7-A    33 -  55 <=>   96 - 118   (LYS   35  - ALA   57  <=> SER   96  - LEU  118 )                          
   2: 6c70-A e3s7-A    78 -  94 <=>  132 - 148   (PHE   80  - ILE   96  <=> LEU  132  - THR  148 )                          
   2: 6c70-A e3s7-A   107 - 111 <=>  455 - 459   (SER  109  - PHE  113  <=> SER  455  - ILE  459 )                          
   2: 6c70-A e3s7-A   112 - 121 <=>  461 - 470   (ALA  114  - LEU  123  <=> GLY  461  - TYR  470 )                          
   2: 6c70-A e3s7-A   124 - 152 <=>  471 - 499   (THR  126  - ASP  154  <=> GLN  471  - GLU  499 )                          
   2: 6c70-A e3s7-A   155 - 158 <=>  514 - 517   (ILE  172  - LEU  175  <=> LEU  514  - PHE  517 )                          
   2: 6c70-A e3s7-A   169 - 173 <=>  520 - 524   (MET  186  - GLY  190  <=> ALA  520  - THR  524 )                          
   2: 6c70-A e3s7-A   174 - 218 <=>  526 - 570   (HIS  191  - LYS  235  <=> ILE  526  - SER  570 )                          
   2: 6c70-A e3s7-A   220 - 223 <=>  582 - 585   (LEU  237  - LEU  240  <=> PHE  582  - LYS  585 )                          
   2: 6c70-A e3s7-A   236 - 253 <=>  586 - 603   (VAL  322  - LEU  339  <=> LYS  586  - ARG  603 )                          
   2: 6c70-A e3s7-A   256 - 284 <=>  604 - 632   (ALA  342  - THR  370  <=> GLY  604  - LEU  632 )                          
   2: 6c70-A e3s7-A   285 - 292 <=>  634 - 641   (LYS  371  - TYR  378  <=> GLY  634  - ASP  641 )                          
   2: 6c70-A e3s7-A   294 - 326 <=>  642 - 674   (ALA  380  - GLU  412  <=> ALA  642  - ASN  674 )                          
   2: 6c70-A e3s7-A   328 - 331 <=>  675 - 678   (ALA  414  - CYS  417  <=> VAL  675  - LEU  678 )                          
   2: 6c70-A e3s7-A   332 - 336 <=>  681 - 685   (HIS  418  - GLY  422  <=> GLU  681  - LEU  685 )                          
   2: 6c70-A e3s7-A   337 - 350 <=>  703 - 716   (SER  423  - GLN  436  <=> ASN  703  - LEU  716 )                          
   2: 6c70-A e3s7-A   352 - 358 <=>  717 - 723   (GLN  438  - SER  444  <=> ASP  717  - TYR  723 )                          
   2: 6c70-A e3s7-A   361 - 364 <=>  724 - 727   (LYS  447  - THR  450  <=> GLY  724  - MET  727 )                          
   2: 6c70-A e3s7-A   373 - 388 <=>  735 - 750   (VAL  459  - LYS  474  <=> THR  735  - LEU  750 )                          
   3: 6c70-A e0q5-A   137 - 143 <=>   13 -  19   (THR  139  - SER  145  <=> ASP   13  - GLN   19 )                          
   3: 6c70-A e0q5-A   146 - 149 <=>  118 - 121   (GLY  148  - PHE  151  <=> ARG  118  - ARG  121 )                          
   3: 6c70-A e0q5-A   174 - 177 <=>  127 - 130   (HIS  191  - ALA  194  <=> SER  127  - ALA  130 )                          
   3: 6c70-A e0q5-A   180 - 226 <=>  132 - 178   (TYR  197  - THR  243  <=> ILE  132  - GLU  178 )                          
   3: 6c70-A e0q5-A   228 - 286 <=>  207 - 265   (LEU  314  - VAL  372  <=> LYS  207  - GLY  265 )                          
   3: 6c70-A e0q5-A   295 - 298 <=>  268 - 271   (THR  381  - GLY  384  <=> PRO  268  - SER  271 )                          
   3: 6c70-A e0q5-A   300 - 331 <=>  272 - 303   (LEU  386  - CYS  417  <=> LEU  272  - LEU  303 )                          
   3: 6c70-A e0q5-A   343 - 346 <=>  304 - 307   (PHE  429  - ILE  432  <=> PRO  304  - GLY  307 )                          
   3: 6c70-A e0q5-A   348 - 355 <=>  310 - 317   (CYS  434  - MET  441  <=> GLU  310  - ASN  317 )                          
   3: 6c70-A e0q5-A   363 - 366 <=>  321 - 324   (PHE  449  - SER  452  <=> THR  321  - ILE  324 )                          
   3: 6c70-A e0q5-A   368 - 374 <=>  325 - 331   (ASP  454  - LEU  460  <=> SER  325  - THR  331 )                          
   3: 6c70-A e0q5-A   376 - 379 <=>  332 - 335   (ALA  462  - THR  465  <=> PHE  332  - GLU  335 )                          
   3: 6c70-A e0q5-A   383 - 388 <=>  336 - 341   (VAL  469  - LYS  474  <=> LYS  336  - VAL  341 )                          
   4: 6c70-A ez8v-A   154 - 157 <=>    9 -  12   (PRO  171  - ARG  174  <=> ASN    9  - SER   12 )                          
   4: 6c70-A ez8v-A   168 - 172 <=>   14 -  18   (ALA  185  - ALA  189  <=> PHE   14  - LEU   18 )                          
   4: 6c70-A ez8v-A   181 - 215 <=>  137 - 171   (GLN  198  - ALA  232  <=> PRO  137  - ASP  171 )                          
   4: 6c70-A ez8v-A   216 - 224 <=>  173 - 181   (ILE  233  - SER  241  <=> PHE  173  - ALA  181 )                          
   4: 6c70-A ez8v-A   225 - 228 <=>  183 - 186   (ALA  242  - LEU  314  <=> GLY  183  - PRO  186 )                          
   4: 6c70-A ez8v-A   229 - 258 <=>  189 - 218   (THR  315  - GLY  344  <=> ASP  189  - LYS  218 )                          
   4: 6c70-A ez8v-A   260 - 284 <=>  219 - 243   (ALA  346  - THR  370  <=> ALA  219  - GLN  243 )                          
   4: 6c70-A ez8v-A   285 - 288 <=>  245 - 248   (LYS  371  - GLY  374  <=> ALA  245  - ARG  248 )                          
   4: 6c70-A ez8v-A   292 - 295 <=>  251 - 254   (TYR  378  - THR  381  <=> ILE  251  - GLY  254 )                          
   4: 6c70-A ez8v-A   297 - 328 <=>  255 - 286   (ILE  383  - ALA  414  <=> LEU  255  - VAL  286 )                          
   4: 6c70-A ez8v-A   346 - 350 <=>  287 - 291   (ILE  432  - GLN  436  <=> SER  287  - ASP  291 )                          
   4: 6c70-A ez8v-A   351 - 355 <=>  293 - 297   (CYS  437  - MET  441  <=> LEU  293  - VAL  297 )                          
   4: 6c70-A ez8v-A   363 - 366 <=>  302 - 305   (PHE  449  - SER  452  <=> ALA  302  - THR  305 )                          
   4: 6c70-A ez8v-A   368 - 379 <=>  306 - 317   (ASP  454  - THR  465  <=> GLU  306  - VAL  317 )                          
   4: 6c70-A ez8v-A   382 - 386 <=>  448 - 452   (MET  468  - GLN  472  <=> THR  448  - PRO  452 )                          
   5: 6c70-A e22j-A    59 -  62 <=>  128 - 131   (MET   61  - SER   64  <=> GLN  128  - HIS  131 )                          
   5: 6c70-A e22j-A    66 -  69 <=>  132 - 135   (ASP   68  - THR   71  <=> PRO  132  - ALA  135 )                          
   5: 6c70-A e22j-A    74 -  82 <=>  138 - 146   (THR   76  - ILE   84  <=> THR  138  - GLN  146 )                          
   5: 6c70-A e22j-A   193 - 226 <=>  148 - 181   (ASN  210  - THR  243  <=> LEU  148  - SER  181 )                          
   5: 6c70-A e22j-A   228 - 259 <=>  192 - 223   (LEU  314  - ASP  345  <=> ASN  192  - GLY  223 )                          
   5: 6c70-A e22j-A   261 - 273 <=>  224 - 236   (TYR  347  - THR  359  <=> LEU  224  - THR  236 )                          
   5: 6c70-A e22j-A   274 - 287 <=>  238 - 251   (ILE  360  - ASN  373  <=> GLU  238  - CYS  251 )                          
   5: 6c70-A e22j-A   291 - 294 <=>  256 - 259   (VAL  377  - ALA  380  <=> PRO  256  - CYS  259 )                          
   5: 6c70-A e22j-A   297 - 328 <=>  260 - 291   (ILE  383  - ALA  414  <=> LEU  260  - VAL  291 )                          
   5: 6c70-A e22j-A   347 - 350 <=>  293 - 296   (VAL  433  - GLN  436  <=> TYR  293  - ASP  296 )                          
   5: 6c70-A e22j-A   351 - 355 <=>  298 - 302   (CYS  437  - MET  441  <=> ILE  298  - ARG  302 )                          
   5: 6c70-A e22j-A   363 - 366 <=>  307 - 310   (PHE  449  - SER  452  <=> GLU  307  - VAL  310 )                          
   5: 6c70-A e22j-A   368 - 379 <=>  311 - 322   (ASP  454  - THR  465  <=> GLU  311  - VAL  322 )                          
   5: 6c70-A e22j-A   382 - 386 <=>  456 - 460   (MET  468  - GLN  472  <=> THR  456  - PRO  460 )                          
   6: 6c70-A e84q-A    63 -  95 <=>  140 - 172   (ASP   65  - PHE   97  <=> GLN  140  - PRO  172 )                          
   6: 6c70-A e84q-A   259 - 281 <=>  173 - 195   (ASP  345  - TYR  367  <=> LEU  173  - ASP  195 )                          
   6: 6c70-A e84q-A   283 - 290 <=>  196 - 203   (ALA  369  - ASN  376  <=> SER  196  - VAL  203 )                          
   6: 6c70-A e84q-A   330 - 333 <=>  296 - 299   (SER  416  - TRP  419  <=> ASN  296  - PRO  299 )                          
   6: 6c70-A e84q-A   335 - 338 <=>  300 - 303   (ASP  421  - GLU  424  <=> PRO  300  - ALA  303 )                          
   7: 6c70-A fec9-A    63 -  95 <=>  340 - 372   (ASP   65  - PHE   97  <=> GLN  340  - PRO  372 )                          
   7: 6c70-A fec9-A   259 - 281 <=>  373 - 395   (ASP  345  - TYR  367  <=> LEU  373  - ASP  395 )                          
   7: 6c70-A fec9-A   283 - 290 <=>  396 - 403   (ALA  369  - ASN  376  <=> SER  396  - VAL  403 )                          
   7: 6c70-A fec9-A   311 - 314 <=> 1129 -1132   (CYS  397  - GLY  400  <=> SER 1129  - ASN 1132 )                          
   7: 6c70-A fec9-A   317 - 320 <=> 1133 -1136   (LEU  403  - GLU  406  <=> ASP 1133  - ASN 1136 )                          
   7: 6c70-A fec9-A   321 - 324 <=> 1164 -1167   (SER  407  - VAL  410  <=> TYR 1164  - LEU 1167 )                          
   7: 6c70-A fec9-A   328 - 333 <=> 1341 -1346   (ALA  414  - TRP  419  <=> PRO 1341  - GLN 1346 )                          
   7: 6c70-A fec9-A   336 - 339 <=> 1347 -1350   (GLY  422  - GLU  425  <=> ILE 1347  - THR 1350 )                          
   7: 6c70-A fec9-A   350 - 355 <=> 1366 -1371   (GLN  436  - MET  441  <=> GLU 1366  - PRO 1371 )                          
   8: 6c70-A e1ph-A    48 -  51 <=>    3 -   6   (LEU   50  - TYR   53  <=> LEU    3  - PHE    6 )                          
   8: 6c70-A e1ph-A    52 -  55 <=>   13 -  16   (GLY   54  - ALA   57  <=> ASP   13  - TRP   16 )                          
   8: 6c70-A e1ph-A    58 -  61 <=>   17 -  20   (LEU   60  - GLU   63  <=> ASP   17  - VAL   20 )                          
   8: 6c70-A e1ph-A    62 -  68 <=>   22 -  28   (SER   64  - LEU   70  <=> TRP   22  - ASP   28 )                          
   8: 6c70-A e1ph-A    71 - 105 <=>   29 -  63   (ASN   73  - PRO  107  <=> PHE   29  - GLY   63 )                          
   8: 6c70-A e1ph-A   118 - 121 <=>   66 -  69   (PHE  120  - LEU  123  <=> GLN   66  - PRO   69 )                          
   8: 6c70-A e1ph-A   132 - 149 <=>   83 - 100   (CYS  134  - PHE  151  <=> ILE   83  - ILE  100 )                          
   8: 6c70-A e1ph-A   181 - 207 <=>  102 - 128   (GLN  198  - CYS  224  <=> LEU  102  - ARG  128 )                          
   8: 6c70-A e1ph-A   252 - 255 <=>  131 - 134   (ARG  338  - THR  341  <=> GLY  131  - SER  134 )                          
   8: 6c70-A e1ph-A   258 - 287 <=>  135 - 164   (GLY  344  - ASN  373  <=> SER  135  - ASP  164 )                          
   8: 6c70-A e1ph-A   292 - 295 <=>  165 - 168   (TYR  378  - THR  381  <=> ALA  165  - ASP  168 )                          
   8: 6c70-A e1ph-A   297 - 312 <=>  169 - 184   (ILE  383  - ILE  398  <=> LEU  169  - ILE  184 )                          
   8: 6c70-A e1ph-A   363 - 366 <=>  187 - 190   (PHE  449  - SER  452  <=> VAL  187  - CYS  190 )                          
   9: 6c70-A ez2u-A    51 -  54 <=>    1 -   4   (TYR   53  - MET   56  <=> MET    1  - LEU    4 )                          
   9: 6c70-A ez2u-A    58 -  61 <=>   15 -  18   (LEU   60  - GLU   63  <=> TRP   15  - ASN   18 )                          
   9: 6c70-A ez2u-A    62 -  65 <=>   21 -  24   (SER   64  - VAL   67  <=> VAL   21  - GLU   24 )                          
   9: 6c70-A ez2u-A    68 -  72 <=>   26 -  30   (LEU   70  - THR   74  <=> PRO   26  - PRO   30 )                          
   9: 6c70-A ez2u-A    74 -  78 <=>   31 -  35   (THR   76  - PHE   80  <=> CYS   31  - SER   35 )                          
   9: 6c70-A ez2u-A    79 -  89 <=>   37 -  47   (LEU   81  - PRO   91  <=> LEU   37  - VAL   47 )                          
   9: 6c70-A ez2u-A    91 - 105 <=>   48 -  62   (ARG   93  - PRO  107  <=> ALA   48  - GLY   62 )                          
   9: 6c70-A ez2u-A   121 - 131 <=>   65 -  75   (LEU  123  - PHE  133  <=> ILE   65  - VAL   75 )                          
   9: 6c70-A ez2u-A   132 - 150 <=>   79 -  97   (CYS  134  - ILE  152  <=> LEU   79  - HIS   97 )                          
   9: 6c70-A ez2u-A   157 - 160 <=>   99 - 102   (ARG  174  - ILE  177  <=> ARG   99  - ALA  102 )                          
   9: 6c70-A ez2u-A   180 - 203 <=>  103 - 126   (TYR  197  - LEU  220  <=> PRO  103  - GLU  126 )                          
   9: 6c70-A ez2u-A   252 - 255 <=>  130 - 133   (ARG  338  - THR  341  <=> GLY  130  - SER  133 )                          
   9: 6c70-A ez2u-A   258 - 290 <=>  134 - 166   (GLY  344  - ASN  376  <=> SER  134  - SER  166 )                          
   9: 6c70-A ez2u-A   292 - 315 <=>  167 - 190   (TYR  378  - ASN  401  <=> ASP  167  - PHE  190 )                          
   9: 6c70-A ez2u-A   346 - 349 <=>  200 - 203   (ILE  432  - GLN  435  <=> LYS  200  - ASP  203 )                          
  10: 6c70-A fdso-A    61 -  65 <=>  126 - 130   (GLU   63  - VAL   67  <=> LEU  126  - VAL  130 )                          
  10: 6c70-A fdso-A   139 - 143 <=>  166 - 170   (PHE  141  - SER  145  <=> ASN  166  - GLU  170 )                          
  10: 6c70-A fdso-A   145 - 150 <=>  171 - 176   (THR  147  - ILE  152  <=> ASP  171  - LYS  176 )                          
  10: 6c70-A fdso-A   169 - 172 <=>  186 - 189   (MET  186  - ALA  189  <=> HIS  186  - ASP  189 )                          
  10: 6c70-A fdso-A   173 - 217 <=>  191 - 235   (GLY  190  - MET  234  <=> ARG  191  - HIS  235 )                          
  10: 6c70-A fdso-A   218 - 221 <=>  237 - 240   (LYS  235  - MET  238  <=> GLN  237  - ALA  240 )                          
  10: 6c70-A fdso-A   239 - 258 <=>  241 - 260   (ALA  325  - GLY  344  <=> ALA  241  - ARG  260 )                          
  10: 6c70-A fdso-A   260 - 269 <=>  261 - 270   (ALA  346  - MET  355  <=> PRO  261  - THR  270 )                          
  10: 6c70-A fdso-A   302 - 327 <=>  272 - 297   (TYR  388  - ALA  413  <=> ASP  272  - LEU  297 )                          
  10: 6c70-A fdso-A   347 - 350 <=>  298 - 301   (VAL  433  - GLN  436  <=> VAL  298  - GLU  301 )                          
  10: 6c70-A fdso-A   379 - 383 <=>  359 - 363   (THR  465  - VAL  469  <=> ASP  359  - SER  363 )                          
  10: 6c70-A fdso-A   385 - 388 <=>  364 - 367   (VAL  471  - LYS  474  <=> LEU  364  - SER  367 )                          
  11: 6c70-A e249-A    62 -  95 <=>   42 -  75   (SER   64  - PHE   97  <=> PRO   42  - LYS   75 )                          
  11: 6c70-A e249-A   258 - 286 <=>   76 - 104   (GLY  344  - VAL  372  <=> THR   76  - ASP  104 )                          
  11: 6c70-A e249-A   287 - 290 <=>  106 - 109   (ASN  373  - ASN  376  <=> GLN  106  - LEU  109 )                          
  12: 6c70-A e039-A     6 -   9 <=>  476 - 479   (LEU    8  - ASP   11  <=> PRO  476  - LYS  479 )                          
  12: 6c70-A e039-A    27 -  30 <=>  528 - 531   (TYR   29  - GLU   32  <=> ASP  528  - GLU  531 )                          
  12: 6c70-A e039-A    32 -  64 <=>  532 - 564   (LYS   34  - ASP   66  <=> GLU  532  - ILE  564 )                          
  12: 6c70-A e039-A    67 -  93 <=>  565 - 591   (ASP   69  - LYS   95  <=> GLN  565  - ASP  591 )                          
  12: 6c70-A e039-A    95 -  98 <=>  592 - 595   (PHE   97  - THR  100  <=> GLN  592  - HIS  595 )                          
  12: 6c70-A e039-A   255 - 285 <=>  596 - 626   (THR  341  - LYS  371  <=> LYS  596  - LEU  626 )                          
  12: 6c70-A e039-A   287 - 303 <=>  635 - 651   (ASN  373  - THR  389  <=> ASN  635  - GLY  651 )                          
  12: 6c70-A e039-A   304 - 317 <=>  653 - 666   (LEU  390  - LEU  403  <=> GLY  653  - ARG  666 )                          
  12: 6c70-A e039-A   362 - 365 <=>  684 - 687   (PHE  448  - VAL  451  <=> PHE  684  - GLY  687 )                          
  12: 6c70-A e039-A   368 - 388 <=>  690 - 710   (ASP  454  - LYS  474  <=> GLY  690  - LEU  710 )                          
  13: 6c70-A e2gk-A    19 -  22 <=>  122 - 125   (GLY   21  - HIS   24  <=> ASP  122  - ASP  125 )                          
  13: 6c70-A e2gk-A    23 -  27 <=>  128 - 132   (PHE   25  - TYR   29  <=> GLU  128  - ASN  132 )                          
  13: 6c70-A e2gk-A    36 -  63 <=>  134 - 161   (HIS   38  - ASP   65  <=> SER  134  - HIS  161 )                          
  13: 6c70-A e2gk-A    64 -  93 <=>  171 - 200   (ASP   66  - LYS   95  <=> GLN  171  - GLN  200 )                          
  13: 6c70-A e2gk-A    96 -  99 <=>  201 - 204   (TYR   98  - LEU  101  <=> SER  201  - PRO  204 )                          
  13: 6c70-A e2gk-A   258 - 284 <=>  206 - 232   (GLY  344  - THR  370  <=> ASP  206  - THR  232 )                          
  13: 6c70-A e2gk-A   285 - 288 <=>  234 - 237   (LYS  371  - GLY  374  <=> MET  234  - VAL  237 )                          
  13: 6c70-A e2gk-A   291 - 294 <=>  240 - 243   (VAL  377  - ALA  380  <=> PHE  240  - PHE  243 )                          
  13: 6c70-A e2gk-A   296 - 319 <=>  244 - 267   (VAL  382  - GLU  405  <=> ALA  244  - ARG  267 )                          
  13: 6c70-A e2gk-A   321 - 327 <=>  332 - 338   (SER  407  - ALA  413  <=> ASP  332  - LEU  338 )                          
  13: 6c70-A e2gk-A   330 - 333 <=>  339 - 342   (SER  416  - TRP  419  <=> PRO  339  - SER  342 )                          
  13: 6c70-A e2gk-A   336 - 339 <=>  343 - 346   (GLY  422  - GLU  425  <=> PRO  343  - PRO  346 )                          
  14: 6c70-A ezcg-A    62 -  66 <=>  155 - 159   (SER   64  - ASP   68  <=> THR  155  - SER  159 )                          
  14: 6c70-A ezcg-A   139 - 143 <=>  166 - 170   (PHE  141  - SER  145  <=> ASN  166  - ASP  170 )                          
  14: 6c70-A ezcg-A   145 - 150 <=>  171 - 176   (THR  147  - ILE  152  <=> ASP  171  - LYS  176 )                          
  14: 6c70-A ezcg-A   169 - 172 <=>  186 - 189   (MET  186  - ALA  189  <=> ASN  186  - ASP  189 )                          
  14: 6c70-A ezcg-A   173 - 217 <=>  191 - 235   (GLY  190  - MET  234  <=> GLN  191  - TYR  235 )                          
  14: 6c70-A ezcg-A   220 - 223 <=>  236 - 239   (LEU  237  - LEU  240  <=> SER  236  - ASP  239 )                          
  14: 6c70-A ezcg-A   239 - 269 <=>  240 - 270   (ALA  325  - MET  355  <=> SER  240  - GLU  270 )                          
  14: 6c70-A ezcg-A   302 - 328 <=>  271 - 297   (TYR  388  - ALA  414  <=> ASP  271  - ILE  297 )                          
  14: 6c70-A ezcg-A   347 - 350 <=>  298 - 301   (VAL  433  - GLN  436  <=> GLU  298  - VAL  301 )                          
  14: 6c70-A ezcg-A   383 - 386 <=>  355 - 358   (VAL  469  - GLN  472  <=> ILE  355  - PRO  358 )                          
  15: 6c70-A e5k3-A     1 -   6 <=>  392 - 397   (PHE    3  - LEU    8  <=> GLY  392  - ASP  397 )                          
  15: 6c70-A e5k3-A     9 -  13 <=>  398 - 402   (ASP   11  - ASN   15  <=> ASP  398  - LEU  402 )                          
  15: 6c70-A e5k3-A    64 -  94 <=>  786 - 816   (ASP   66  - ILE   96  <=> ASN  786  - LEU  816 )                          
  15: 6c70-A e5k3-A   257 - 287 <=>  817 - 847   (VAL  343  - ASN  373  <=> THR  817  - GLU  847 )                          
  15: 6c70-A e5k3-A   288 - 291 <=>  850 - 853   (GLY  374  - VAL  377  <=> PRO  850  - TYR  853 )                          
  16: 6c70-A fde5-A   155 - 158 <=>    8 -  11   (ILE  172  - LEU  175  <=> GLN    8  - GLN   11 )                          
  16: 6c70-A fde5-A   160 - 163 <=>   12 -  15   (ILE  177  - PHE  180  <=> GLY   12  - LEU   15 )                          
  16: 6c70-A fde5-A   171 - 175 <=>  120 - 124   (GLY  188  - VAL  192  <=> VAL  120  - ASN  124 )                          
  16: 6c70-A fde5-A   178 - 226 <=>  130 - 178   (LEU  195  - THR  243  <=> ALA  130  - GLU  178 )                          
  16: 6c70-A fde5-A   228 - 271 <=>  207 - 250   (LEU  314  - THR  357  <=> LYS  207  - ASP  250 )                          
  16: 6c70-A fde5-A   272 - 285 <=>  252 - 265   (THR  358  - LYS  371  <=> LEU  252  - GLY  265 )                          
  16: 6c70-A fde5-A   295 - 298 <=>  268 - 271   (THR  381  - GLY  384  <=> PRO  268  - SER  271 )                          
  16: 6c70-A fde5-A   300 - 330 <=>  272 - 302   (LEU  386  - SER  416  <=> LEU  272  - GLN  302 )                          
  16: 6c70-A fde5-A   343 - 346 <=>  304 - 307   (PHE  429  - ILE  432  <=> PRO  304  - GLY  307 )                          
  16: 6c70-A fde5-A   348 - 355 <=>  310 - 317   (CYS  434  - MET  441  <=> GLU  310  - ASN  317 )                          
  16: 6c70-A fde5-A   364 - 376 <=>  321 - 333   (THR  450  - ALA  462  <=> THR  321  - ILE  333 )                          
  16: 6c70-A fde5-A   379 - 382 <=>  334 - 337   (THR  465  - MET  468  <=> ILE  334  - GLN  337 )                          
  16: 6c70-A fde5-A   385 - 388 <=>  338 - 341   (VAL  471  - LYS  474  <=> PRO  338  - VAL  341 )                          
  17: 6c70-A e234-A    64 -  82 <=>   34 -  52   (ASP   66  - ILE   84  <=> GLU   34  - GLU   52 )                          
  17: 6c70-A e234-A   192 - 196 <=>   53 -  57   (SER  209  - ASP  213  <=> ARG   53  - ARG   57 )                          
  17: 6c70-A e234-A   261 - 288 <=>   58 -  85   (TYR  347  - GLY  374  <=> ALA   58  - ALA   85 )                          
  17: 6c70-A e234-A   292 - 297 <=>   96 - 101   (TYR  378  - ILE  383  <=> LEU   96  - LEU  101 )                          
  17: 6c70-A e234-A   298 - 310 <=>  104 - 116   (GLY  384  - PHE  396  <=> ASP  104  - TRP  116 )                          
  17: 6c70-A e234-A   312 - 315 <=>  117 - 120   (ILE  398  - ASN  401  <=> ASP  117  - GLY  120 )                          
  17: 6c70-A e234-A   365 - 388 <=>  121 - 144   (VAL  451  - LYS  474  <=> ASP  121  - PRO  144 )                          
  18: 6c70-A fc7b-A    63 -  94 <=>  109 - 140   (ASP   65  - ILE   96  <=> GLY  109  - LEU  140 )                          
  18: 6c70-A fc7b-A   254 - 285 <=>  142 - 173   (VAL  340  - LYS  371  <=> GLY  142  - THR  173 )                          
  18: 6c70-A fc7b-A   286 - 290 <=>  177 - 181   (VAL  372  - ASN  376  <=> GLY  177  - GLU  181 )                          
  18: 6c70-A fc7b-A   322 - 329 <=>  366 - 373   (SER  408  - TYR  415  <=> ARG  366  - GLU  373 )                          
  18: 6c70-A fc7b-A   366 - 383 <=>  381 - 398   (SER  452  - VAL  469  <=> GLU  381  - GLN  398 )                          
  19: 6c70-A fbz5-A     1 -   5 <=>    5 -   9   (PHE    3  - GLY    7  <=> THR    5  - THR    9 )                          
  19: 6c70-A fbz5-A    24 -  27 <=>   31 -  34   (MET   26  - TYR   29  <=> GLY   31  - CYS   34 )                          
  19: 6c70-A fbz5-A    32 -  62 <=>   35 -  65   (LYS   34  - SER   64  <=> GLU   35  - TRP   65 )                          
  19: 6c70-A fbz5-A    63 -  90 <=>   71 -  98   (ASP   65  - VAL   92  <=> HIS   71  - VAL   98 )                          
  19: 6c70-A fbz5-A    92 -  95 <=>  104 - 107   (SER   94  - PHE   97  <=> LYS  104  - ILE  107 )                          
  19: 6c70-A fbz5-A   257 - 286 <=>  108 - 137   (VAL  343  - VAL  372  <=> SER  108  - GLN  137 )                          
  19: 6c70-A fbz5-A   291 - 305 <=>  155 - 169   (VAL  377  - GLY  391  <=> LEU  155  - LEU  169 )                          
  19: 6c70-A fbz5-A   307 - 311 <=>  170 - 174   (VAL  393  - CYS  397  <=> TRP  170  - PRO  174 )                          
  19: 6c70-A fbz5-A   361 - 364 <=>  176 - 179   (LYS  447  - THR  450  <=> VAL  176  - SER  179 )                          
  19: 6c70-A fbz5-A   366 - 388 <=>  214 - 236   (SER  452  - LYS  474  <=> CYS  214  - VAL  236 )                          
  20: 6c70-A e1x9-A     3 -   6 <=>   11 -  14   (HIS    5  - LEU    8  <=> GLY   11  - THR   14 )                          
  20: 6c70-A e1x9-A    10 -  13 <=>   46 -  49   (LEU   12  - ASN   15  <=> GLU   46  - LYS   49 )                          
  20: 6c70-A e1x9-A    29 -  32 <=> 1306 -1309   (SER   31  - LYS   34  <=> TYR 1306  - GLN 1309 )                          
  20: 6c70-A e1x9-A    33 -  39 <=> 1311 -1317   (LYS   35  - TYR   41  <=> ARG 1311  - VAL 1317 )                          
  20: 6c70-A e1x9-A    63 -  88 <=> 2074 -2099   (ASP   65  - PHE   90  <=> PRO 2074  - ALA 2099 )                          
  20: 6c70-A e1x9-A    90 -  94 <=> 2100 -2104   (VAL   92  - ILE   96  <=> LEU 2100  - GLY 2104 )                          
  20: 6c70-A e1x9-A   257 - 285 <=> 2105 -2133   (VAL  343  - LYS  371  <=> ARG 2105  - VAL 2133 )                          
  20: 6c70-A e1x9-A   286 - 290 <=> 2135 -2139   (VAL  372  - ASN  376  <=> GLY 2135  - LYS 2139 )                          
  20: 6c70-A e1x9-A   330 - 333 <=> 2364 -2367   (SER  416  - TRP  419  <=> ASP 2364  - GLY 2367 )                          
  20: 6c70-A e1x9-A   335 - 338 <=> 2368 -2371   (ASP  421  - GLU  424  <=> PRO 2368  - VAL 2371 )                          
  21: 6c70-A e60g-A    31 -  34 <=>    6 -   9   (GLY   33  - PHE   36  <=> ILE    6  - ARG    9 )                          
  21: 6c70-A e60g-A    89 -  92 <=>   17 -  20   (PRO   91  - SER   94  <=> GLN   17  - THR   20 )                          
  21: 6c70-A e60g-A    93 - 105 <=>   22 -  34   (LYS   95  - PRO  107  <=> ILE   22  - ARG   34 )                          
  21: 6c70-A e60g-A   107 - 110 <=>   41 -  44   (SER  109  - LEU  112  <=> VAL   41  - THR   44 )                          
  21: 6c70-A e60g-A   111 - 123 <=>   75 -  87   (PHE  113  - ILE  125  <=> HIS   75  - CYS   87 )                          
  21: 6c70-A e60g-A   125 - 138 <=>   88 - 101   (LYS  127  - ILE  140  <=> THR   88  - SER  101 )                          
  21: 6c70-A e60g-A   146 - 149 <=>  108 - 111   (GLY  148  - PHE  151  <=> ARG  108  - THR  111 )                          
  21: 6c70-A e60g-A   150 - 153 <=>  113 - 116   (ILE  152  - SER  155  <=> PHE  113  - LEU  116 )                          
  21: 6c70-A e60g-A   165 - 168 <=>  175 - 178   (PRO  182  - ALA  185  <=> THR  175  - PRO  178 )                          
  21: 6c70-A e60g-A   174 - 177 <=>  179 - 182   (HIS  191  - ALA  194  <=> SER  179  - ARG  182 )                          
  21: 6c70-A e60g-A   179 - 218 <=>  183 - 222   (ILE  196  - LYS  235  <=> THR  183  - GLY  222 )                          
  21: 6c70-A e60g-A   223 - 226 <=>  226 - 229   (LEU  240  - THR  243  <=> PRO  226  - TYR  229 )                          
  21: 6c70-A e60g-A   227 - 230 <=>  240 - 243   (GLY  313  - LYS  316  <=> VAL  240  - TYR  243 )                          
  21: 6c70-A e60g-A   233 - 284 <=>  244 - 295   (GLU  319  - THR  370  <=> VAL  244  - TYR  295 )                          
  21: 6c70-A e60g-A   285 - 288 <=>  297 - 300   (LYS  371  - GLY  374  <=> ILE  297  - LYS  300 )                          
  22: 6c70-A e44u-A    28 -  62 <=>    4 -  38   (TYR   30  - SER   64  <=> THR    4  - PHE   38 )                          
  22: 6c70-A e44u-A    63 -  90 <=>   43 -  70   (ASP   65  - VAL   92  <=> ARG   43  - SER   70 )                          
  22: 6c70-A e44u-A    91 -  94 <=>   73 -  76   (ARG   93  - ILE   96  <=> LEU   73  - SER   76 )                          
  22: 6c70-A e44u-A    96 -  99 <=>   77 -  80   (TYR   98  - LEU  101  <=> TRP   77  - GLN   80 )                          
  22: 6c70-A e44u-A   256 - 285 <=>   81 - 110   (ALA  342  - LYS  371  <=> ASN   81  - LEU  110 )                          
  22: 6c70-A e44u-A   286 - 289 <=>  113 - 116   (VAL  372  - VAL  375  <=> ILE  113  - SER  116 )                          
  22: 6c70-A e44u-A   296 - 313 <=>  134 - 151   (VAL  382  - PHE  399  <=> LEU  134  - LEU  151 )                          
  22: 6c70-A e44u-A   318 - 321 <=>  177 - 180   (ILE  404  - SER  407  <=> PRO  177  - TYR  180 )                          
  22: 6c70-A e44u-A   366 - 388 <=>  186 - 208   (SER  452  - LYS  474  <=> PHE  186  - GLY  208 )                          
  23: 6c70-A e461-A    11 -  14 <=>    4 -   7   (LEU   13  - ILE   16  <=> ALA    4  - ARG    7 )                          
  23: 6c70-A e461-A    63 - 103 <=>  190 - 230   (ASP   65  - ASN  105  <=> LEU  190  - LYS  230 )                          
  23: 6c70-A e461-A   104 - 107 <=>  234 - 237   (ASN  106  - SER  109  <=> LEU  234  - TRP  237 )                          
  23: 6c70-A e461-A   219 - 226 <=>  245 - 252   (PRO  236  - THR  243  <=> THR  245  - ARG  252 )                          
  23: 6c70-A e461-A   245 - 255 <=>  291 - 301   (GLU  331  - THR  341  <=> TYR  291  - LEU  301 )                          
  23: 6c70-A e461-A   261 - 280 <=>  317 - 336   (TYR  347  - ALA  366  <=> TYR  317  - ASP  336 )                          
  23: 6c70-A e461-A   283 - 290 <=>  340 - 347   (ALA  369  - ASN  376  <=> VAL  340  - ILE  347 )                          
  24: 6c70-A e47h-A    14 -  19 <=>   11 -  16   (ILE   16  - GLY   21  <=> LEU   11  - SER   16 )                          
  24: 6c70-A e47h-A    92 - 100 <=>   19 -  27   (SER   94  - ALA  102  <=> THR   19  - THR   27 )                          
  24: 6c70-A e47h-A   101 - 105 <=>   29 -  33   (ILE  103  - PRO  107  <=> LEU   29  - ARG   33 )                          
  24: 6c70-A e47h-A   110 - 147 <=>   73 - 110   (LEU  112  - ILE  149  <=> SER   73  - LYS  110 )                          
  24: 6c70-A e47h-A   169 - 172 <=>  127 - 130   (MET  186  - ALA  189  <=> GLU  127  - ARG  130 )                          
  24: 6c70-A e47h-A   173 - 185 <=>  132 - 144   (GLY  190  - LEU  202  <=> ASP  132  - ILE  144 )                          
  24: 6c70-A e47h-A   187 - 192 <=>  145 - 150   (ILE  204  - SER  209  <=> HIS  145  - LYS  150 )                          
  24: 6c70-A e47h-A   193 - 220 <=>  152 - 179   (ASN  210  - LEU  237  <=> CYS  152  - TYR  179 )                          
  24: 6c70-A e47h-A   223 - 227 <=>  184 - 188   (LEU  240  - GLY  313  <=> HIS  184  - LYS  188 )                          
  24: 6c70-A e47h-A   230 - 233 <=>  200 - 203   (LYS  316  - GLU  319  <=> CYS  200  - SER  203 )                          
  24: 6c70-A e47h-A   235 - 280 <=>  204 - 249   (LEU  321  - ALA  366  <=> ARG  204  - GLU  249 )                          
  24: 6c70-A e47h-A   287 - 290 <=>  263 - 266   (ASN  373  - ASN  376  <=> LYS  263  - VAL  266 )                          
  25: 6c70-A fblk-A    64 -  93 <=>  345 - 374   (ASP   66  - LYS   95  <=> SER  345  - ILE  374 )                          
  25: 6c70-A fblk-A    96 -  99 <=>  375 - 378   (TYR   98  - LEU  101  <=> ASP  375  - SER  378 )                          
  25: 6c70-A fblk-A   121 - 151 <=>  382 - 412   (LEU  123  - GLU  153  <=> SER  382  - ILE  412 )                          
  25: 6c70-A fblk-A   153 - 156 <=>  418 - 421   (SER  155  - PRO  173  <=> HIS  418  - TYR  421 )                          
  25: 6c70-A fblk-A   158 - 161 <=>  425 - 428   (LEU  175  - ARG  178  <=> ASN  425  - TYR  428 )                          
  25: 6c70-A fblk-A   184 - 202 <=>  431 - 449   (TYR  201  - TRP  219  <=> LEU  431  - ARG  449 )                          
  25: 6c70-A fblk-A   242 - 245 <=>  456 - 459   (TYR  328  - GLU  331  <=> GLU  456  - GLN  459 )                          
  25: 6c70-A fblk-A   258 - 283 <=>  540 - 565   (GLY  344  - ALA  369  <=> ARG  540  - CYS  565 )                          
  25: 6c70-A fblk-A   291 - 294 <=>  568 - 571   (VAL  377  - ALA  380  <=> GLU  568  - ASN  571 )                          
  25: 6c70-A fblk-A   300 - 312 <=>  595 - 607   (LEU  386  - ILE  398  <=> ILE  595  - GLU  607 )                          
  26: 6c70-A e9e1-A    63 -  93 <=>    5 -  35   (ASP   65  - LYS   95  <=> GLU    5  - ASN   35 )                          
  26: 6c70-A e9e1-A    95 -  98 <=>   36 -  39   (PHE   97  - THR  100  <=> GLU   36  - ARG   39 )                          
  26: 6c70-A e9e1-A   257 - 281 <=>   41 -  65   (VAL  343  - TYR  367  <=> THR   41  - HIS   65 )                          
  26: 6c70-A e9e1-A   282 - 286 <=>   68 -  72   (GLN  368  - VAL  372  <=> THR   68  - ARG   72 )                          
  26: 6c70-A e9e1-A   288 - 291 <=>   73 -  76   (GLY  374  - VAL  377  <=> ASN   73  - ILE   76 )                          
  26: 6c70-A e9e1-A   348 - 351 <=>  263 - 266   (CYS  434  - CYS  437  <=> MET  263  - TYR  266 )                          
  27: 6c70-A fahr-A    63 -  94 <=>  156 - 187   (ASP   65  - ILE   96  <=> HIS  156  - ASP  187 )                          
  27: 6c70-A fahr-A   256 - 285 <=>  189 - 218   (ALA  342  - LYS  371  <=> ASP  189  - VAL  218 )                          
  27: 6c70-A fahr-A   286 - 289 <=>  220 - 223   (VAL  372  - VAL  375  <=> GLU  220  - LYS  223 )                          
  28: 6c70-A fadw-A    33 -  36 <=>  576 - 579   (LYS   35  - HIS   38  <=> ASP  576  - TRP  579 )                          
  28: 6c70-A fadw-A    41 -  63 <=>  595 - 617   (ILE   43  - ASP   65  <=> LEU  595  - GLN  617 )                          
  28: 6c70-A fadw-A    66 -  93 <=>  635 - 662   (ASP   68  - LYS   95  <=> ALA  635  - ASP  662 )                          
  28: 6c70-A fadw-A   131 - 139 <=>  669 - 677   (PHE  133  - PHE  141  <=> LEU  669  - TYR  677 )                          
  28: 6c70-A fadw-A   186 - 190 <=>  691 - 695   (VAL  203  - ALA  207  <=> ARG  691  - GLN  695 )                          
  28: 6c70-A fadw-A   192 - 209 <=>  696 - 713   (SER  209  - GLN  226  <=> VAL  696  - ASP  713 )                          
  28: 6c70-A fadw-A   246 - 249 <=>  715 - 718   (ARG  332  - HIS  335  <=> PRO  715  - SER  718 )                          
  28: 6c70-A fadw-A   252 - 278 <=>  719 - 745   (ARG  338  - LEU  364  <=> ILE  719  - ASN  745 )                          
  28: 6c70-A fadw-A   285 - 290 <=>  752 - 757   (LYS  371  - ASN  376  <=> ARG  752  - GLU  757 )                          
  28: 6c70-A fadw-A   302 - 305 <=>  765 - 768   (TYR  388  - GLY  391  <=> TRP  765  - THR  768 )                          
  28: 6c70-A fadw-A   306 - 321 <=>  773 - 788   (GLN  392  - SER  407  <=> GLY  773  - VAL  788 )                          
  28: 6c70-A fadw-A   352 - 355 <=>  790 - 793   (GLN  438  - MET  441  <=> TYR  790  - ALA  793 )                          
  28: 6c70-A fadw-A   361 - 364 <=>  802 - 805   (LYS  447  - THR  450  <=> THR  802  - LEU  805 )                          
  28: 6c70-A fadw-A   370 - 378 <=>  812 - 820   (PHE  456  - VAL  464  <=> PHE  812  - LEU  820 )                          
  28: 6c70-A fadw-A   380 - 383 <=>  821 - 824   (TYR  466  - VAL  469  <=> LYS  821  - ASP  824 )                          
  29: 6c70-A e6wo-A    67 -  95 <=>    2 -  30   (ASP   69  - PHE   97  <=> ALA    2  - GLY   30 )                          
  29: 6c70-A e6wo-A    99 - 104 <=>   31 -  36   (LEU  101  - ASN  106  <=> PRO   31  - ASN   36 )                          
  29: 6c70-A e6wo-A   248 - 251 <=>   44 -  47   (LYS  334  - VAL  337  <=> LYS   44  - PRO   47 )                          
  29: 6c70-A e6wo-A   254 - 282 <=>   48 -  76   (VAL  340  - GLN  368  <=> ALA   48  - LEU   76 )                          
  29: 6c70-A e6wo-A   284 - 290 <=>   77 -  83   (THR  370  - ASN  376  <=> PRO   77  - ALA   83 )                          
  30: 6c70-A e6m2-A    92 - 105 <=>   15 -  28   (SER   94  - PRO  107  <=> LYS   15  - ILE   28 )                          
  30: 6c70-A e6m2-A   110 - 123 <=>   72 -  85   (LEU  112  - ILE  125  <=> SER   72  - SER   85 )                          
  30: 6c70-A e6m2-A   125 - 149 <=>   86 - 110   (LYS  127  - PHE  151  <=> THR   86  - GLU  110 )                          
  30: 6c70-A e6m2-A   176 - 184 <=>  113 - 121   (PHE  193  - TYR  201  <=> ASN  113  - ILE  121 )                          
  30: 6c70-A e6m2-A   191 - 217 <=>  129 - 155   (VAL  208  - MET  234  <=> GLU  129  - TYR  155 )                          
  30: 6c70-A e6m2-A   218 - 221 <=>  159 - 162   (LYS  235  - MET  238  <=> ASN  159  - HIS  162 )                          
  30: 6c70-A e6m2-A   223 - 229 <=>  163 - 169   (LEU  240  - THR  315  <=> LEU  163  - CYS  169 )                          
  30: 6c70-A e6m2-A   236 - 259 <=>  189 - 212   (VAL  322  - ASP  345  <=> THR  189  - TYR  212 )                          
  30: 6c70-A e6m2-A   261 - 284 <=>  213 - 236   (TYR  347  - THR  370  <=> LEU  213  - LEU  236 )                          
  30: 6c70-A e6m2-A   285 - 288 <=>  238 - 241   (LYS  371  - GLY  374  <=> GLU  238  - GLN  241 )                          
  31: 6c70-A e1gm-A    65 -  89 <=>   26 -  50   (VAL   67  - PRO   91  <=> ARG   26  - HIS   50 )                          
  31: 6c70-A e1gm-A    91 - 105 <=>   51 -  65   (ARG   93  - PRO  107  <=> TRP   51  - LEU   65 )                          
  31: 6c70-A e1gm-A   106 - 109 <=>   68 -  71   (ASN  108  - PRO  111  <=> LEU   68  - LYS   71 )                          
  31: 6c70-A e1gm-A   112 - 115 <=>   90 -  93   (ALA  114  - ASN  117  <=> LEU   90  - THR   93 )                          
  31: 6c70-A e1gm-A   126 - 129 <=>  101 - 104   (MET  128  - LEU  131  <=> GLY  101  - TRP  104 )                          
  31: 6c70-A e1gm-A   246 - 260 <=>  111 - 125   (ARG  332  - ALA  346  <=> LYS  111  - ARG  125 )                          
  31: 6c70-A e1gm-A   261 - 284 <=>  128 - 151   (TYR  347  - THR  370  <=> ILE  128  - MET  151 )                          
  31: 6c70-A e1gm-A   285 - 291 <=>  153 - 159   (LYS  371  - VAL  377  <=> ASP  153  - VAL  159 )                          
  32: 6c70-A e6eq-A    64 -  96 <=>   41 -  73   (ASP   66  - TYR   98  <=> SER   41  - PRO   73 )                          
  32: 6c70-A e6eq-A   192 - 199 <=>   91 -  98   (SER  209  - PHE  216  <=> THR   91  - LEU   98 )                          
  32: 6c70-A e6eq-A   261 - 283 <=>  100 - 122   (TYR  347  - ALA  369  <=> VAL  100  - ILE  122 )                          
  32: 6c70-A e6eq-A   284 - 287 <=>  124 - 127   (THR  370  - ASN  373  <=> LEU  124  - GLU  127 )                          
  32: 6c70-A e6eq-A   288 - 291 <=>  130 - 133   (GLY  374  - VAL  377  <=> GLU  130  - ARG  133 )                          
  32: 6c70-A e6eq-A   329 - 332 <=>  256 - 259   (TYR  415  - HIS  418  <=> GLU  256  - ASP  259 )                          
  33: 6c70-A e8i0-A    24 -  27 <=>    2 -   5   (MET   26  - TYR   29  <=> GLY    2  - GLY    5 )                          
  33: 6c70-A e8i0-A    33 -  62 <=>    7 -  36   (LYS   35  - SER   64  <=> GLU    7  - MET   36 )                          
  33: 6c70-A e8i0-A    63 -  90 <=>   42 -  69   (ASP   65  - VAL   92  <=> HIS   42  - ALA   69 )                          
  33: 6c70-A e8i0-A    92 -  95 <=>   75 -  78   (SER   94  - PHE   97  <=> SER   75  - ILE   78 )                          
  33: 6c70-A e8i0-A   257 - 285 <=>   79 - 107   (VAL  343  - LYS  371  <=> SER   79  - ASP  107 )                          
  33: 6c70-A e8i0-A   286 - 289 <=>  110 - 113   (VAL  372  - VAL  375  <=> VAL  110  - CYS  113 )                          
  33: 6c70-A e8i0-A   295 - 307 <=>  128 - 140   (THR  381  - VAL  393  <=> LYS  128  - ILE  140 )                          
  33: 6c70-A e8i0-A   359 - 363 <=>  144 - 148   (GLY  445  - PHE  449  <=> PHE  144  - VAL  148 )                          
  33: 6c70-A e8i0-A   365 - 388 <=>  181 - 204   (VAL  451  - LYS  474  <=> TYR  181  - ILE  204 )                          
  34: 6c70-A e59d-A    11 -  14 <=>   10 -  13   (LEU   13  - ILE   16  <=> SER   10  - PRO   13 )                          
  34: 6c70-A e59d-A    52 -  55 <=>   21 -  24   (GLY   54  - ALA   57  <=> GLY   21  - PHE   24 )                          
  34: 6c70-A e59d-A    59 -  62 <=>   54 -  57   (MET   61  - SER   64  <=> ARG   54  - GLN   57 )                          
  34: 6c70-A e59d-A    67 -  92 <=>   58 -  83   (ASP   69  - SER   94  <=> GLY   58  - GLY   83 )                          
  34: 6c70-A e59d-A   261 - 282 <=>   86 - 107   (TYR  347  - GLN  368  <=> SER   86  - ARG  107 )                          
  34: 6c70-A e59d-A   284 - 288 <=>  108 - 112   (THR  370  - GLY  374  <=> GLY  108  - SER  112 )                          
  34: 6c70-A e59d-A   312 - 315 <=>  160 - 163   (ILE  398  - ASN  401  <=> LEU  160  - ILE  163 )                          
  34: 6c70-A e59d-A   329 - 336 <=>  389 - 396   (TYR  415  - GLY  422  <=> LEU  389  - ALA  396 )                          
  34: 6c70-A e59d-A   337 - 342 <=>  399 - 404   (SER  423  - THR  428  <=> ARG  399  - TYR  404 )                          
  34: 6c70-A e59d-A   347 - 354 <=>  452 - 459   (VAL  433  - ALA  440  <=> HIS  452  - LEU  459 )                          
  35: 6c70-A e5ku-A    71 -  81 <=>    1 -  11   (ASN   73  - PRO   83  <=> MET    1  - ASP   11 )                          
  35: 6c70-A e5ku-A   193 - 204 <=>   14 -  25   (ASN  210  - LEU  221  <=> ASN   14  - LEU   25 )                          
  35: 6c70-A e5ku-A   206 - 209 <=>   26 -  29   (ALA  223  - GLN  226  <=> THR   26  - GLY   29 )                          
  35: 6c70-A e5ku-A   250 - 258 <=>   33 -  41   (VAL  336  - GLY  344  <=> SER   33  - GLN   41 )                          
  35: 6c70-A e5ku-A   260 - 275 <=>   42 -  57   (ALA  346  - THR  361  <=> LYS   42  - ARG   57 )                          
  35: 6c70-A e5ku-A   279 - 325 <=>   58 - 104   (LEU  365  - MET  411  <=> LEU   58  - PRO  104 )                          
  35: 6c70-A e5ku-A   347 - 350 <=>  106 - 109   (VAL  433  - GLN  436  <=> HIS  106  - ARG  109 )                          
  35: 6c70-A e5ku-A   353 - 356 <=>  144 - 147   (LYS  439  - SER  442  <=> VAL  144  - LEU  147 )                          
  35: 6c70-A e5ku-A   364 - 382 <=>  151 - 169   (THR  450  - MET  468  <=> GLU  151  - ASN  169 )                          
  36: 6c70-A fbdf-A    55 -  60 <=> 1814 -1819   (ALA   57  - MET   62  <=> ALA 1814  - SER 1819 )                          
  36: 6c70-A fbdf-A    62 -  65 <=> 1820 -1823   (SER   64  - VAL   67  <=> GLN 1820  - ALA 1823 )                          
  36: 6c70-A fbdf-A    68 -  98 <=> 1824 -1854   (LEU   70  - THR  100  <=> HIS 1824  - ASN 1854 )                          
  36: 6c70-A fbdf-A   256 - 285 <=> 1856 -1885   (ALA  342  - LYS  371  <=> PRO 1856  - THR 1885 )                          
  36: 6c70-A fbdf-A   286 - 290 <=> 1887 -1891   (VAL  372  - ASN  376  <=> SER 1887  - PRO 1891 )                          
  36: 6c70-A fbdf-A   329 - 332 <=> 1968 -1971   (TYR  415  - HIS  418  <=> VAL 1968  - LYS 1971 )                          
  36: 6c70-A fbdf-A   335 - 338 <=> 1972 -1975   (ASP  421  - GLU  424  <=> LYS 1972  - GLU 1975 )                          
  37: 6c70-A e2f9-A    63 -  66 <=>  118 - 121   (ASP   65  - ASP   68  <=> ALA  118  - PRO  121 )                          
  37: 6c70-A e2f9-A    67 -  95 <=>  123 - 151   (ASP   69  - PHE   97  <=> GLY  123  - LYS  151 )                          
  37: 6c70-A e2f9-A   259 - 286 <=>  153 - 180   (ASP  345  - VAL  372  <=> GLU  153  - GLU  180 )                          
  37: 6c70-A e2f9-A   287 - 290 <=>  183 - 186   (ASN  373  - ASN  376  <=> ALA  183  - GLU  186 )                          
  37: 6c70-A e2f9-A   319 - 322 <=>  422 - 425   (GLU  405  - SER  408  <=> ASP  422  - SER  425 )                          
  38: 6c70-A e3nj-A    48 -  62 <=>  264 - 278   (LEU   50  - SER   64  <=> LYS  264  - LEU  278 )                          
  38: 6c70-A e3nj-A    63 -  66 <=>  281 - 284   (ASP   65  - ASP   68  <=> THR  281  - SER  284 )                          
  38: 6c70-A e3nj-A    67 -  88 <=>  286 - 307   (ASP   69  - PHE   90  <=> PHE  286  - ASN  307 )                          
  38: 6c70-A e3nj-A   261 - 283 <=>  311 - 333   (TYR  347  - ALA  369  <=> ARG  311  - ILE  333 )                          
  38: 6c70-A e3nj-A   284 - 287 <=>  335 - 338   (THR  370  - ASN  373  <=> LEU  335  - THR  338 )                          
  38: 6c70-A e3nj-A   293 - 308 <=>  339 - 354   (ALA  379  - PHE  394  <=> PHE  339  - GLY  354 )                          
  38: 6c70-A e3nj-A   318 - 326 <=>  426 - 434   (ILE  404  - GLU  412  <=> ALA  426  - VAL  434 )                          
  38: 6c70-A e3nj-A   332 - 337 <=>  469 - 474   (HIS  418  - SER  423  <=> ASP  469  - PHE  474 )                          
  39: 6c70-A e7c1-A    23 -  26 <=>   22 -  25   (PHE   25  - ASN   28  <=> GLY   22  - ASP   25 )                          
  39: 6c70-A e7c1-A    32 -  62 <=>   26 -  56   (LYS   34  - SER   64  <=> ASN   26  - TYR   56 )                          
  39: 6c70-A e7c1-A    63 -  90 <=>   62 -  89   (ASP   65  - VAL   92  <=> HIS   62  - VAL   89 )                          
  39: 6c70-A e7c1-A    92 -  95 <=>   96 -  99   (SER   94  - PHE   97  <=> ASN   96  - SER   99 )                          
  39: 6c70-A e7c1-A   258 - 285 <=>  100 - 127   (GLY  344  - LYS  371  <=> TYR  100  - ASP  127 )                          
  39: 6c70-A e7c1-A   287 - 290 <=>  138 - 141   (ASN  373  - ASN  376  <=> TYR  138  - ILE  141 )                          
  39: 6c70-A e7c1-A   291 - 309 <=>  143 - 161   (VAL  377  - LEU  395  <=> ALA  143  - VAL  161 )                          
  39: 6c70-A e7c1-A   359 - 363 <=>  165 - 169   (GLY  445  - PHE  449  <=> LEU  165  - LEU  169 )                          
  39: 6c70-A e7c1-A   365 - 388 <=>  204 - 227   (VAL  451  - LYS  474  <=> ILE  204  - ILE  227 )                          
  40: 6c70-A fbuh-A    14 -  20 <=>   11 -  17   (ILE   16  - VAL   22  <=> LEU   11  - HIS   17 )                          
  40: 6c70-A fbuh-A    92 - 100 <=>   19 -  27   (SER   94  - ALA  102  <=> THR   19  - THR   27 )                          
  40: 6c70-A fbuh-A   101 - 105 <=>   29 -  33   (ILE  103  - PRO  107  <=> LEU   29  - ARG   33 )                          
  40: 6c70-A fbuh-A   109 - 150 <=>   72 - 113   (PRO  111  - ILE  152  <=> ILE   72  - GLN  113 )                          
  40: 6c70-A fbuh-A   170 - 174 <=>  130 - 134   (SER  187  - HIS  191  <=> ARG  130  - GLN  134 )                          
  40: 6c70-A fbuh-A   175 - 184 <=>  136 - 145   (VAL  192  - TYR  201  <=> LEU  136  - ASN  145 )                          
  40: 6c70-A fbuh-A   187 - 220 <=>  146 - 179   (ILE  204  - LEU  237  <=> LYS  146  - TYR  179 )                          
  40: 6c70-A fbuh-A   223 - 226 <=>  183 - 186   (LEU  240  - THR  243  <=> LEU  183  - LEU  186 )                          
  40: 6c70-A fbuh-A   228 - 231 <=>  188 - 191   (LEU  314  - LYS  317  <=> LYS  188  - GLY  191 )                          
  40: 6c70-A fbuh-A   242 - 284 <=>  211 - 253   (TYR  328  - THR  370  <=> PHE  211  - ASN  253 )                          
  40: 6c70-A fbuh-A   285 - 288 <=>  255 - 258   (LYS  371  - GLY  374  <=> PHE  255  - ASN  258 )                          
  40: 6c70-A fbuh-A   369 - 372 <=>  411 - 414   (LEU  455  - SER  458  <=> LEU  411  - ASN  414 )                          
  41: 6c70-A ffsq-A    64 -  89 <=>   16 -  41   (ASP   66  - PRO   91  <=> GLU   16  - GLN   41 )                          
  41: 6c70-A ffsq-A    91 - 102 <=>   42 -  53   (ARG   93  - TRP  104  <=> LEU   42  - GLY   53 )                          
  41: 6c70-A ffsq-A   251 - 286 <=>   55 -  90   (VAL  337  - VAL  372  <=> LYS   55  - LYS   90 )                          
  41: 6c70-A ffsq-A   287 - 290 <=>   93 -  96   (ASN  373  - ASN  376  <=> ASN   93  - MET   96 )                          
  41: 6c70-A ffsq-A   315 - 318 <=>  158 - 161   (ASN  401  - ILE  404  <=> GLU  158  - ASP  161 )                          
  42: 6c70-A fgfd-A    11 -  21 <=>  332 - 342   (LEU   13  - GLY   23  <=> VAL  332  - ARG  342 )                          
  42: 6c70-A fgfd-A    43 -  46 <=>  345 - 348   (THR   45  - LEU   48  <=> GLN  345  - LEU  348 )                          
  42: 6c70-A fgfd-A   163 - 166 <=>  355 - 358   (PHE  180  - PHE  183  <=> GLN  355  - LEU  358 )                          
  42: 6c70-A fgfd-A   169 - 172 <=>  382 - 385   (MET  186  - ALA  189  <=> THR  382  - VAL  385 )                          
  42: 6c70-A fgfd-A   173 - 219 <=>  387 - 433   (GLY  190  - PRO  236  <=> GLY  387  - LEU  433 )                          
  42: 6c70-A fgfd-A   222 - 225 <=>  434 - 437   (GLU  239  - ALA  242  <=> ASP  434  - GLY  437 )                          
  42: 6c70-A fgfd-A   228 - 268 <=>  438 - 478   (LEU  314  - HIS  354  <=> GLU  438  - GLN  478 )                          
  42: 6c70-A fgfd-A   305 - 331 <=>  480 - 506   (GLY  391  - CYS  417  <=> PRO  480  - ARG  506 )                          
  42: 6c70-A fgfd-A   336 - 339 <=>  509 - 512   (GLY  422  - GLU  425  <=> GLN  509  - ALA  512 )                          
  42: 6c70-A fgfd-A   384 - 388 <=> 1187 -1191   (LEU  470  - LYS  474  <=> TRP 1187  - GLU 1191 )                          
  43: 6c70-A e9e7-A    63 -  89 <=>    9 -  35   (ASP   65  - PRO   91  <=> LYS    9  - LYS   35 )                          
  43: 6c70-A e9e7-A    91 - 101 <=>   36 -  46   (ARG   93  - ILE  103  <=> LEU   36  - ASP   46 )                          
  43: 6c70-A e9e7-A   102 - 106 <=>   48 -  52   (TRP  104  - ASN  108  <=> LYS   48  - LYS   52 )                          
  43: 6c70-A e9e7-A   245 - 260 <=>   55 -  70   (GLU  331  - ALA  346  <=> GLN   55  - ARG   70 )                          
  43: 6c70-A e9e7-A   261 - 286 <=>   73 -  98   (TYR  347  - VAL  372  <=> VAL   73  - SER   98 )                          
  43: 6c70-A e9e7-A   287 - 290 <=>  101 - 104   (ASN  373  - ASN  376  <=> GLN  101  - LYS  104 )                          
  43: 6c70-A e9e7-A   315 - 321 <=>  157 - 163   (ASN  401  - SER  407  <=> GLU  157  - VAL  163 )                          
  43: 6c70-A e9e7-A   334 - 338 <=>  199 - 203   (TYR  420  - GLU  424  <=> GLU  199  - SER  203 )                          
  44: 6c70-A fai6-A    63 -  89 <=>   27 -  53   (ASP   65  - PRO   91  <=> GLN   27  - GLY   53 )                          
  44: 6c70-A fai6-A    91 -  97 <=>   54 -  60   (ARG   93  - LYS   99  <=> ALA   54  - ALA   60 )                          
  44: 6c70-A fai6-A    99 - 102 <=>   61 -  64   (LEU  101  - TRP  104  <=> THR   61  - ASN   64 )                          
  44: 6c70-A fai6-A   258 - 281 <=>   71 -  94   (GLY  344  - TYR  367  <=> ALA   71  - GLY   94 )                          
  44: 6c70-A fai6-A   284 - 290 <=>   95 - 101   (THR  370  - ASN  376  <=> VAL   95  - GLY  101 )                          
  44: 6c70-A fai6-A   307 - 311 <=>  113 - 117   (VAL  393  - CYS  397  <=> GLY  113  - THR  117 )                          
  44: 6c70-A fai6-A   316 - 319 <=>  211 - 214   (ARG  402  - GLU  405  <=> PHE  211  - GLY  214 )                          
  44: 6c70-A fai6-A   322 - 325 <=>  259 - 262   (SER  408  - MET  411  <=> ASN  259  - HIS  262 )                          
  44: 6c70-A fai6-A   334 - 339 <=>  595 - 600   (TYR  420  - GLU  425  <=> ARG  595  - GLY  600 )                          
  44: 6c70-A fai6-A   342 - 345 <=>  601 - 604   (THR  428  - GLN  431  <=> ASP  601  - PRO  604 )                          
  45: 6c70-A e90y-A    60 -  63 <=>  314 - 317   (MET   62  - ASP   65  <=> ASN  314  - ASP  317 )                          
  45: 6c70-A e90y-A    65 -  94 <=>  353 - 382   (VAL   67  - ILE   96  <=> ASP  353  - GLU  382 )                          
  45: 6c70-A e90y-A   261 - 285 <=>  391 - 415   (TYR  347  - LYS  371  <=> PRO  391  - ARG  415 )                          
  45: 6c70-A e90y-A   286 - 291 <=>  417 - 422   (VAL  372  - VAL  377  <=> SER  417  - PRO  422 )                          
  45: 6c70-A e90y-A   292 - 305 <=>  425 - 438   (TYR  378  - GLY  391  <=> THR  425  - ARG  438 )                          
  45: 6c70-A e90y-A   309 - 321 <=>  480 - 492   (LEU  395  - SER  407  <=> THR  480  - CYS  492 )                          
  45: 6c70-A e90y-A   367 - 372 <=>  500 - 505   (LEU  453  - SER  458  <=> VAL  500  - THR  505 )                          
  46: 6c70-A ezfi-A     2 -   5 <=>  716 - 719   (LYS    4  - GLY    7  <=> VAL  716  - GLY  719 )                          
  46: 6c70-A ezfi-A    27 -  30 <=>  724 - 727   (TYR   29  - GLU   32  <=> ASP  724  - LEU  727 )                          
  46: 6c70-A ezfi-A    31 -  35 <=>  729 - 733   (GLY   33  - PRO   37  <=> SER  729  - ASN  733 )                          
  46: 6c70-A ezfi-A    93 - 101 <=>  797 - 805   (LYS   95  - ILE  103  <=> GLU  797  - ASN  805 )                          
  46: 6c70-A ezfi-A   102 - 105 <=>  807 - 810   (TRP  104  - PRO  107  <=> MET  807  - LYS  810 )                          
  46: 6c70-A ezfi-A   131 - 134 <=>  860 - 863   (PHE  133  - ALA  136  <=> SER  860  - ARG  863 )                          
  46: 6c70-A ezfi-A   137 - 140 <=>  864 - 867   (THR  139  - SER  142  <=> PHE  864  - THR  867 )                          
  46: 6c70-A ezfi-A   145 - 148 <=>  869 - 872   (THR  147  - THR  150  <=> LEU  869  - SER  872 )                          
  46: 6c70-A ezfi-A   159 - 162 <=>  873 - 876   (MET  176  - THR  179  <=> GLN  873  - GLN  876 )                          
  46: 6c70-A ezfi-A   190 - 193 <=>  907 - 910   (ALA  207  - ASN  210  <=> ASN  907  - GLY  910 )                          
  46: 6c70-A ezfi-A   197 - 202 <=>  911 - 916   (VAL  214  - TRP  219  <=> PRO  911  - VAL  916 )                          
  46: 6c70-A ezfi-A   259 - 262 <=>  919 - 922   (ASP  345  - GLY  348  <=> ARG  919  - GLY  922 )                          
  46: 6c70-A ezfi-A   263 - 281 <=>  924 - 942   (VAL  349  - TYR  367  <=> GLN  924  - GLN  942 )                          
  46: 6c70-A ezfi-A   282 - 286 <=>  944 - 948   (GLN  368  - VAL  372  <=> THR  944  - TYR  948 )                          
  46: 6c70-A ezfi-A   288 - 326 <=>  988 -1026   (GLY  374  - GLU  412  <=> GLU  988  - ALA 1026 )                          
  46: 6c70-A ezfi-A   328 - 331 <=> 1031 -1034   (ALA  414  - CYS  417  <=> ILE 1031  - ARG 1034 )                          
  46: 6c70-A ezfi-A   334 - 346 <=> 1048 -1060   (TYR  420  - ILE  432  <=> LYS 1048  - VAL 1060 )                          
  46: 6c70-A ezfi-A   351 - 355 <=> 1082 -1086   (CYS  437  - MET  441  <=> THR 1082  - LEU 1086 )                          
  46: 6c70-A ezfi-A   368 - 382 <=> 1091 -1105   (ASP  454  - MET  468  <=> SER 1091  - ASP 1105 )                          
  46: 6c70-A ezfi-A   385 - 388 <=> 1106 -1109   (VAL  471  - LYS  474  <=> ASP 1106  - TRP 1109 )                          
  47: 6c70-A e076-A     4 -   7 <=>   21 -  24   (GLN    6  - VAL    9  <=> GLN   21  - GLY   24 )                          
  47: 6c70-A e076-A    22 -  25 <=>   31 -  34   (HIS   24  - PHE   27  <=> GLY   31  - GLN   34 )                          
  47: 6c70-A e076-A    33 -  62 <=>   36 -  65   (LYS   35  - SER   64  <=> GLY   36  - ARG   65 )                          
  47: 6c70-A e076-A    63 -  90 <=>   71 -  98   (ASP   65  - VAL   92  <=> HIS   71  - VAL   98 )                          
  47: 6c70-A e076-A    92 -  95 <=>  104 - 107   (SER   94  - PHE   97  <=> SER  104  - ILE  107 )                          
  47: 6c70-A e076-A   257 - 286 <=>  108 - 137   (VAL  343  - VAL  372  <=> ARG  108  - ARG  137 )                          
  47: 6c70-A e076-A   293 - 307 <=>  156 - 170   (ALA  379  - VAL  393  <=> CYS  156  - ASN  170 )                          
  47: 6c70-A e076-A   360 - 364 <=>  175 - 179   (ALA  446  - THR  450  <=> THR  175  - PHE  179 )                          
  47: 6c70-A e076-A   366 - 372 <=>  213 - 219   (SER  452  - SER  458  <=> THR  213  - LEU  219 )                          
  47: 6c70-A e076-A   373 - 388 <=>  221 - 236   (VAL  459  - LYS  474  <=> ILE  221  - VAL  236 )                          
  48: 6c70-A ffnn-A    24 -  27 <=>   32 -  35   (MET   26  - TYR   29  <=> GLY   32  - HIS   35 )                          
  48: 6c70-A ffnn-A    32 -  62 <=>   36 -  66   (LYS   34  - SER   64  <=> GLN   36  - TRP   66 )                          
  48: 6c70-A ffnn-A    63 -  90 <=>   72 -  99   (ASP   65  - VAL   92  <=> HIS   72  - ILE   99 )                          
  48: 6c70-A ffnn-A    92 -  95 <=>  105 - 108   (SER   94  - PHE   97  <=> SER  105  - ILE  108 )                          
  48: 6c70-A ffnn-A   257 - 286 <=>  109 - 138   (VAL  343  - VAL  372  <=> SER  109  - ARG  138 )                          
  48: 6c70-A ffnn-A   294 - 313 <=>  159 - 178   (ALA  380  - PHE  399  <=> GLN  159  - PHE  178 )                          
  48: 6c70-A ffnn-A   352 - 356 <=>  205 - 209   (GLN  438  - SER  442  <=> CYS  205  - SER  209 )                          
  48: 6c70-A ffnn-A   365 - 388 <=>  214 - 237   (VAL  451  - LYS  474  <=> MET  214  - ILE  237 )                          
  49: 6c70-A e2jc-A    15 -  21 <=>   18 -  24   (ARG   17  - GLY   23  <=> LEU   18  - ARG   24 )                          
  49: 6c70-A e2jc-A    42 -  53 <=>   25 -  36   (VAL   44  - MET   55  <=> LEU   25  - GLU   36 )                          
  49: 6c70-A e2jc-A    61 -  64 <=>  189 - 192   (GLU   63  - ASP   66  <=> PHE  189  - GLY  192 )                          
  49: 6c70-A e2jc-A    65 -  93 <=>  201 - 229   (VAL   67  - LYS   95  <=> CYS  201  - GLU  229 )                          
  49: 6c70-A e2jc-A    95 -  98 <=>  230 - 233   (PHE   97  - THR  100  <=> LEU  230  - ASP  233 )                          
  49: 6c70-A e2jc-A   258 - 290 <=>  236 - 268   (GLY  344  - ASN  376  <=> LYS  236  - VAL  268 )                          
  50: 6c70-A e28u-A    19 -  22 <=>  360 - 363   (GLY   21  - HIS   24  <=> ILE  360  - PRO  363 )                          
  50: 6c70-A e28u-A    23 -  26 <=>  365 - 368   (PHE   25  - ASN   28  <=> VAL  365  - LEU  368 )                          
  50: 6c70-A e28u-A    27 -  30 <=>  371 - 374   (TYR   29  - GLU   32  <=> SER  371  - LYS  374 )                          
  50: 6c70-A e28u-A    32 -  62 <=>  375 - 405   (LYS   34  - SER   64  <=> SER  375  - HIS  405 )                          
  50: 6c70-A e28u-A    67 -  94 <=>  406 - 433   (ASP   69  - ILE   96  <=> MET  406  - LEU  433 )                          
  50: 6c70-A e28u-A   100 - 103 <=>  443 - 446   (ALA  102  - ASN  105  <=> PRO  443  - ASN  446 )                          
  50: 6c70-A e28u-A   253 - 284 <=>  447 - 478   (LEU  339  - THR  370  <=> MET  447  - ILE  478 )                          
  50: 6c70-A e28u-A   285 - 288 <=>  480 - 483   (LYS  371  - GLY  374  <=> GLY  480  - THR  483 )                          
  50: 6c70-A e28u-A   290 - 304 <=>  484 - 498   (ASN  376  - LEU  390  <=> VAL  484  - VAL  498 )                          
  50: 6c70-A e28u-A   305 - 326 <=>  500 - 521   (GLY  391  - GLU  412  <=> LEU  500  - SER  521 )                          
  50: 6c70-A e28u-A   328 - 331 <=>  522 - 525   (ALA  414  - CYS  417  <=> LEU  522  - ALA  525 )                          
  51: 6c70-A ezfe-A    64 -  97 <=>   40 -  73   (ASP   66  - LYS   99  <=> MET   40  - THR   73 )                          
  51: 6c70-A ezfe-A   100 - 103 <=>   74 -  77   (ALA  102  - ASN  105  <=> THR   74  - LYS   77 )                          
  51: 6c70-A ezfe-A   258 - 282 <=>   83 - 107   (GLY  344  - GLN  368  <=> ASP   83  - ILE  107 )                          
  51: 6c70-A ezfe-A   284 - 290 <=>  108 - 114   (THR  370  - ASN  376  <=> VAL  108  - ASP  114 )                          
  51: 6c70-A ezfe-A   313 - 319 <=>  171 - 177   (PHE  399  - GLU  405  <=> LYS  171  - GLN  177 )                          
  51: 6c70-A ezfe-A   334 - 339 <=>  670 - 675   (TYR  420  - GLU  425  <=> LYS  670  - GLU  675 )                          
  52: 6c70-A e3eq-A    38 -  42 <=>   59 -  63   (ILE   40  - VAL   44  <=> HIS   59  - GLY   63 )                          
  52: 6c70-A e3eq-A    43 -  64 <=>   98 - 119   (THR   45  - ASP   66  <=> HIS   98  - TRP  119 )                          
  52: 6c70-A e3eq-A    65 -  84 <=>  128 - 147   (VAL   67  - LYS   86  <=> GLN  128  - HIS  147 )                          
  52: 6c70-A e3eq-A   188 - 191 <=>  148 - 151   (SER  205  - VAL  208  <=> PRO  148  - PRO  151 )                          
  52: 6c70-A e3eq-A   193 - 199 <=>  158 - 164   (ASN  210  - PHE  216  <=> ASP  158  - ALA  164 )                          
  52: 6c70-A e3eq-A   260 - 287 <=>  167 - 194   (ALA  346  - ASN  373  <=> THR  167  - PHE  194 )                          
  52: 6c70-A e3eq-A   290 - 319 <=>  213 - 242   (ASN  376  - GLU  405  <=> LEU  213  - PRO  242 )                          
  52: 6c70-A e3eq-A   367 - 386 <=>  246 - 265   (LEU  453  - GLN  472  <=> LEU  246  - ARG  265 )                          
  53: 6c70-A e80s-A     2 -   5 <=>   82 -  85   (LYS    4  - GLY    7  <=> LYS   82  - PRO   85 )                          
  53: 6c70-A e80s-A     6 -  11 <=>   89 -  94   (LEU    8  - LEU   13  <=> ALA   89  - SER   94 )                          
  53: 6c70-A e80s-A    63 -  91 <=>  144 - 172   (ASP   65  - ARG   93  <=> PRO  144  - THR  172 )                          
  53: 6c70-A e80s-A   258 - 283 <=>  174 - 199   (GLY  344  - ALA  369  <=> LEU  174  - HIS  199 )                          
  54: 6c70-A e2iy-A     4 -   7 <=>   11 -  14   (GLN    6  - VAL    9  <=> GLN   11  - SER   14 )                          
  54: 6c70-A e2iy-A    22 -  25 <=>   21 -  24   (HIS   24  - PHE   27  <=> GLY   21  - ALA   24 )                          
  54: 6c70-A e2iy-A    33 -  62 <=>   26 -  55   (LYS   35  - SER   64  <=> SER   26  - HIS   55 )                          
  54: 6c70-A e2iy-A    63 -  90 <=>   61 -  88   (ASP   65  - VAL   92  <=> HIS   61  - VAL   88 )                          
  54: 6c70-A e2iy-A    92 -  95 <=>   94 -  97   (SER   94  - PHE   97  <=> ASP   94  - ILE   97 )                          
  54: 6c70-A e2iy-A   257 - 285 <=>   98 - 126   (VAL  343  - LYS  371  <=> SER   98  - ASP  126 )                          
  54: 6c70-A e2iy-A   286 - 289 <=>  129 - 132   (VAL  372  - VAL  375  <=> ALA  129  - CYS  132 )                          
  54: 6c70-A e2iy-A   298 - 310 <=>  152 - 164   (GLY  384  - PHE  396  <=> ALA  152  - LEU  164 )                          
  54: 6c70-A e2iy-A   361 - 364 <=>  166 - 169   (LYS  447  - THR  450  <=> PRO  166  - MET  169 )                          
  54: 6c70-A e2iy-A   366 - 388 <=>  204 - 226   (SER  452  - LYS  474  <=> MET  204  - ILE  226 )                          
  55: 6c70-A e841-A    63 -  89 <=>   18 -  44   (ASP   65  - PRO   91  <=> PRO   18  - LYS   44 )                          
  55: 6c70-A e841-A    91 -  97 <=>   45 -  51   (ARG   93  - LYS   99  <=> LEU   45  - SER   51 )                          
  55: 6c70-A e841-A    99 - 102 <=>   52 -  55   (LEU  101  - TRP  104  <=> SER   52  - SER   55 )                          
  55: 6c70-A e841-A   250 - 286 <=>   57 -  93   (VAL  336  - VAL  372  <=> SER   57  - VAL   93 )                          
  55: 6c70-A e841-A   287 - 290 <=>   96 -  99   (ASN  373  - ASN  376  <=> HIS   96  - ARG   99 )                          
  55: 6c70-A e841-A   383 - 386 <=>  187 - 190   (VAL  469  - GLN  472  <=> LEU  187  - PRO  190 )                          
  56: 6c70-A fg7v-A    23 -  27 <=>   76 -  80   (PHE   25  - TYR   29  <=> ILE   76  - LEU   80 )                          
  56: 6c70-A fg7v-A    29 -  33 <=>   81 -  85   (SER   31  - LYS   35  <=> ASP   81  - MET   85 )                          
  56: 6c70-A fg7v-A    38 -  44 <=>   92 -  98   (ILE   40  - LEU   46  <=> ASP   92  - THR   98 )                          
  56: 6c70-A fg7v-A    85 -  88 <=>  103 - 106   (MET   87  - PHE   90  <=> TYR  103  - HIS  106 )                          
  56: 6c70-A fg7v-A   100 - 109 <=>  461 - 470   (ALA  102  - PRO  111  <=> HIS  461  - SER  470 )                          
  56: 6c70-A fg7v-A   117 - 145 <=>  679 - 707   (ARG  119  - THR  147  <=> ILE  679  - GLU  707 )                          
  56: 6c70-A fg7v-A   174 - 177 <=>  713 - 716   (HIS  191  - ALA  194  <=> LEU  713  - GLY  716 )                          
  56: 6c70-A fg7v-A   179 - 226 <=>  717 - 764   (ILE  196  - THR  243  <=> ARG  717  - CYS  764 )                          
  56: 6c70-A fg7v-A   228 - 282 <=>  776 - 830   (LEU  314  - GLN  368  <=> GLU  776  - GLU  830 )                          
  56: 6c70-A fg7v-A   285 - 289 <=>  831 - 835   (LYS  371  - VAL  375  <=> PRO  831  - LYS  835 )                          
  57: 6c70-A e4b3-A    65 -  91 <=>    2 -  28   (VAL   67  - ARG   93  <=> GLY    2  - LEU   28 )                          
  57: 6c70-A e4b3-A   258 - 286 <=>   30 -  58   (GLY  344  - VAL  372  <=> MET   30  - ILE   58 )                          
  57: 6c70-A e4b3-A   289 - 292 <=>   62 -  65   (VAL  375  - TYR  378  <=> SER   62  - GLU   65 )                          
  57: 6c70-A e4b3-A   305 - 309 <=>  262 - 266   (GLY  391  - LEU  395  <=> ALA  262  - LEU  266 )                          
  57: 6c70-A e4b3-A   314 - 317 <=>  305 - 308   (GLY  400  - LEU  403  <=> VAL  305  - VAL  308 )                          
  57: 6c70-A e4b3-A   328 - 332 <=>  406 - 410   (ALA  414  - HIS  418  <=> MET  406  - GLU  410 )                          
  57: 6c70-A e4b3-A   340 - 344 <=>  491 - 495   (ALA  426  - VAL  430  <=> PHE  491  - VAL  495 )                          
  57: 6c70-A e4b3-A   349 - 354 <=>  541 - 546   (GLN  435  - ALA  440  <=> PRO  541  - ARG  546 )                          
  58: 6c70-A e7b6-A    63 -  90 <=>    4 -  31   (ASP   65  - VAL   92  <=> TRP    4  - HIS   31 )                          
  58: 6c70-A e7b6-A    91 -  98 <=>   35 -  42   (ARG   93  - THR  100  <=> LEU   35  - GLY   42 )                          
  58: 6c70-A e7b6-A   256 - 280 <=>   43 -  67   (ALA  342  - ALA  366  <=> GLU   43  - MET   67 )                          
  58: 6c70-A e7b6-A   380 - 383 <=>   68 -  71   (TYR  466  - VAL  469  <=> ASP   68  - TYR   71 )                          
  59: 6c70-A e3gm-A    13 -  16 <=>  130 - 133   (ASN   15  - VAL   18  <=> VAL  130  - GLN  133 )                          
  59: 6c70-A e3gm-A    63 -  91 <=>  600 - 628   (ASP   65  - ARG   93  <=> ASN  600  - ASN  628 )                          
  59: 6c70-A e3gm-A   259 - 281 <=>  630 - 652   (ASP  345  - TYR  367  <=> GLU  630  - SER  652 )                          
  59: 6c70-A e3gm-A   314 - 319 <=>  663 - 668   (GLY  400  - GLU  405  <=> GLU  663  - ILE  668 )                          
  59: 6c70-A e3gm-A   328 - 333 <=>  738 - 743   (ALA  414  - TRP  419  <=> LEU  738  - SER  743 )                          
  59: 6c70-A e3gm-A   335 - 339 <=>  744 - 748   (ASP  421  - GLU  425  <=> THR  744  - SER  748 )                          
  60: 6c70-A e7mp-A     1 -   4 <=>  792 - 795   (PHE    3  - GLN    6  <=> GLU  792  - ALA  795 )                          
  60: 6c70-A e7mp-A    11 -  14 <=>  797 - 800   (LEU   13  - ILE   16  <=> THR  797  - LEU  800 )                          
  60: 6c70-A e7mp-A    27 -  33 <=>  804 - 810   (TYR   29  - LYS   35  <=> ALA  804  - GLY  810 )                          
  60: 6c70-A e7mp-A   125 - 145 <=> 1853 -1873   (LYS  127  - THR  147  <=> ILE 1853  - VAL 1873 )                          
  60: 6c70-A e7mp-A   159 - 162 <=> 1875 -1878   (MET  176  - THR  179  <=> VAL 1875  - ALA 1878 )                          
  60: 6c70-A e7mp-A   163 - 168 <=> 1882 -1887   (PHE  180  - ALA  185  <=> GLU 1882  - LYS 1887 )                          
  60: 6c70-A e7mp-A   173 - 185 <=> 1888 -1900   (GLY  190  - LEU  202  <=> LYS 1888  - LEU 1900 )                          
  60: 6c70-A e7mp-A   187 - 226 <=> 1901 -1940   (ILE  204  - THR  243  <=> VAL 1901  - VAL 1940 )                          
  60: 6c70-A e7mp-A   227 - 277 <=> 1944 -1994   (GLY  313  - THR  363  <=> LEU 1944  - SER 1994 )                          
  61: 6c70-A e923-A    63 -  97 <=>  808 - 842   (ASP   65  - LYS   99  <=> ARG  808  - ALA  842 )                          
  61: 6c70-A e923-A    99 - 110 <=>  843 - 854   (LEU  101  - LEU  112  <=> GLY  843  - GLY  854 )                          
  61: 6c70-A e923-A   120 - 123 <=>  859 - 862   (ALA  122  - ILE  125  <=> GLU  859  - GLY  862 )                          
  61: 6c70-A e923-A   253 - 260 <=>  866 - 873   (LEU  339  - ALA  346  <=> GLN  866  - GLY  873 )                          
  61: 6c70-A e923-A   261 - 290 <=>  876 - 905   (TYR  347  - ASN  376  <=> ASN  876  - HIS  905 )                          
  61: 6c70-A e923-A   336 - 347 <=>  991 -1002   (GLY  422  - VAL  433  <=> GLU  991  - GLU 1002 )                          
  62: 6c70-A e5sy-A     1 -   4 <=>  500 - 503   (PHE    3  - GLN    6  <=> ASN  500  - CYS  503 )                          
  62: 6c70-A e5sy-A     8 -  21 <=>  504 - 517   (ALA   10  - GLY   23  <=> GLU  504  - ILE  517 )                          
  62: 6c70-A e5sy-A    43 -  53 <=>  518 - 528   (THR   45  - MET   55  <=> SER  518  - GLY  528 )                          
  62: 6c70-A e5sy-A    63 -  97 <=>  754 - 788   (ASP   65  - LYS   99  <=> GLU  754  - CYS  788 )                          
  62: 6c70-A e5sy-A    99 - 102 <=>  789 - 792   (LEU  101  - TRP  104  <=> LYS  789  - CYS  792 )                          
  62: 6c70-A e5sy-A   255 - 288 <=>  795 - 828   (THR  341  - GLY  374  <=> ARG  795  - PRO  828 )                          
  62: 6c70-A e5sy-A   335 - 338 <=> 1076 -1079   (ASP  421  - GLU  424  <=> LYS 1076  - LEU 1079 )                          
  62: 6c70-A e5sy-A   350 - 353 <=> 1370 -1373   (GLN  436  - LYS  439  <=> LEU 1370  - ASN 1373 )                          
  63: 6c70-A e9en-A    28 -  31 <=>    2 -   5   (TYR   30  - GLY   33  <=> PRO    2  - SER    5 )                          
  63: 6c70-A e9en-A    56 -  59 <=>  187 - 190   (VAL   58  - MET   61  <=> GLN  187  - VAL  190 )                          
  63: 6c70-A e9en-A    67 -  74 <=>  335 - 342   (ASP   69  - THR   76  <=> ALA  335  - HIS  342 )                          
  63: 6c70-A e9en-A    75 -  92 <=>  344 - 361   (MET   77  - SER   94  <=> VAL  344  - HIS  361 )                          
  63: 6c70-A e9en-A   259 - 280 <=>  363 - 384   (ASP  345  - ALA  366  <=> PRO  363  - GLY  384 )                          
  63: 6c70-A e9en-A   376 - 386 <=>  385 - 395   (ALA  462  - GLN  472  <=> LEU  385  - VAL  395 )                          
  64: 6c70-A e1mc-A    63 - 106 <=>   18 -  61   (ASP   65  - ASN  108  <=> ILE   18  - SER   61 )                          
  64: 6c70-A e1mc-A   246 - 249 <=>   63 -  66   (ARG  332  - HIS  335  <=> ALA   63  - GLY   66 )                          
  64: 6c70-A e1mc-A   250 - 260 <=>   68 -  78   (VAL  336  - ALA  346  <=> GLU   68  - GLU   78 )                          
  64: 6c70-A e1mc-A   261 - 283 <=>   81 - 103   (TYR  347  - ALA  369  <=> THR   81  - SER  103 )                          
  64: 6c70-A e1mc-A   285 - 289 <=>  104 - 108   (LYS  371  - VAL  375  <=> ALA  104  - ALA  108 )                          
  64: 6c70-A e1mc-A   335 - 338 <=>  384 - 387   (ASP  421  - GLU  424  <=> CYS  384  - MET  387 )                          
  65: 6c70-A ffcf-A    62 -  66 <=>   92 -  96   (SER   64  - ASP   68  <=> HIS   92  - LYS   96 )                          
  65: 6c70-A ffcf-A   139 - 150 <=>  182 - 193   (PHE  141  - ILE  152  <=> SER  182  - LYS  193 )                          
  65: 6c70-A ffcf-A   169 - 172 <=>  203 - 206   (MET  186  - ALA  189  <=> HIS  203  - ASP  206 )                          
  65: 6c70-A ffcf-A   173 - 218 <=>  208 - 253   (GLY  190  - LYS  235  <=> GLN  208  - ARG  253 )                          
  65: 6c70-A ffcf-A   220 - 223 <=>  254 - 257   (LEU  237  - LEU  240  <=> ARG  254  - GLN  257 )                          
  65: 6c70-A ffcf-A   239 - 242 <=>  258 - 261   (ALA  325  - TYR  328  <=> ALA  258  - ASP  261 )                          
  65: 6c70-A ffcf-A   244 - 258 <=>  262 - 276   (VAL  330  - GLY  344  <=> GLN  262  - ARG  276 )                          
  65: 6c70-A ffcf-A   260 - 269 <=>  277 - 286   (ALA  346  - MET  355  <=> PRO  277  - THR  286 )                          
  65: 6c70-A ffcf-A   302 - 327 <=>  288 - 313   (TYR  388  - ALA  413  <=> ASP  288  - VAL  313 )                          
  65: 6c70-A ffcf-A   347 - 350 <=>  314 - 317   (VAL  433  - GLN  436  <=> MET  314  - ARG  317 )                          
  65: 6c70-A ffcf-A   383 - 386 <=>  337 - 340   (VAL  469  - GLN  472  <=> PHE  337  - PRO  340 )                          
  66: 6c70-A ffxz-A     1 -  13 <=>  227 - 239   (PHE    3  - ASN   15  <=> LEU  227  - LYS  239 )                          
  66: 6c70-A ffxz-A    64 -  90 <=> 1199 -1225   (ASP   66  - VAL   92  <=> ARG 1199  - SER 1225 )                          
  66: 6c70-A ffxz-A    91 -  95 <=> 1227 -1231   (ARG   93  - PHE   97  <=> TYR 1227  - VAL 1231 )                          
  66: 6c70-A ffxz-A   257 - 284 <=> 1232 -1259   (VAL  343  - THR  370  <=> PRO 1232  - LEU 1259 )                          
  66: 6c70-A ffxz-A   285 - 288 <=> 1261 -1264   (LYS  371  - GLY  374  <=> GLN 1261  - LEU 1264 )                          
  67: 6c70-A fdrl-A    63 -  81 <=>   40 -  58   (ASP   65  - PRO   83  <=> SER   40  - GLN   58 )                          
  67: 6c70-A fdrl-A   193 - 206 <=>   61 -  74   (ASN  210  - ALA  223  <=> ASN   61  - ILE   74 )                          
  67: 6c70-A fdrl-A   209 - 212 <=>   75 -  78   (GLN  226  - HIS  229  <=> GLY   75  - SER   78 )                          
  67: 6c70-A fdrl-A   249 - 258 <=>   80 -  89   (HIS  335  - GLY  344  <=> SER   80  - HIS   89 )                          
  67: 6c70-A fdrl-A   260 - 281 <=>   90 - 111   (ALA  346  - TYR  367  <=> LYS   90  - GLY  111 )                          
  67: 6c70-A fdrl-A   284 - 288 <=>  112 - 116   (THR  370  - GLY  374  <=> PRO  112  - GLU  116 )                          
  67: 6c70-A fdrl-A   292 - 332 <=>  117 - 157   (TYR  378  - HIS  418  <=> ILE  117  - GLU  157 )                          
  67: 6c70-A fdrl-A   342 - 355 <=>  186 - 199   (THR  428  - MET  441  <=> VAL  186  - ILE  199 )                          
  67: 6c70-A fdrl-A   363 - 366 <=>  203 - 206   (PHE  449  - SER  452  <=> GLU  203  - MET  206 )                          
  67: 6c70-A fdrl-A   368 - 381 <=>  207 - 220   (ASP  454  - PHE  467  <=> ARG  207  - MET  220 )                          
  68: 6c70-A fd5i-A    28 -  32 <=>   64 -  68   (TYR   30  - LYS   34  <=> GLU   64  - MET   68 )                          
  68: 6c70-A fd5i-A    33 -  63 <=>   70 - 100   (LYS   35  - ASP   65  <=> GLU   70  - ALA  100 )                          
  68: 6c70-A fd5i-A    64 -  88 <=>  112 - 136   (ASP   66  - PHE   90  <=> ARG  112  - GLY  136 )                          
  68: 6c70-A fd5i-A    90 -  93 <=>  137 - 140   (VAL   92  - LYS   95  <=> ALA  137  - GLN  140 )                          
  68: 6c70-A fd5i-A   261 - 287 <=>  146 - 172   (TYR  347  - ASN  373  <=> GLY  146  - ARG  172 )                          
  68: 6c70-A fd5i-A   288 - 291 <=>  264 - 267   (GLY  374  - VAL  377  <=> LEU  264  - TRP  267 )                          
  69: 6c70-A fer0-A    34 -  53 <=>    1 -  20   (PHE   36  - MET   55  <=> MET    1  - PHE   20 )                          
  69: 6c70-A fer0-A    54 -  57 <=>   22 -  25   (MET   56  - ASN   59  <=> ILE   22  - THR   25 )                          
  69: 6c70-A fer0-A    63 -  78 <=>  431 - 446   (ASP   65  - PHE   80  <=> GLY  431  - ASN  446 )                          
  69: 6c70-A fer0-A    79 -  97 <=>  448 - 466   (LEU   81  - LYS   99  <=> VAL  448  - HIS  466 )                          
  69: 6c70-A fer0-A   100 - 105 <=>  470 - 475   (ALA  102  - PRO  107  <=> ILE  470  - LYS  475 )                          
  69: 6c70-A fer0-A   122 - 125 <=>  478 - 481   (ALA  124  - LYS  127  <=> LYS  478  - SER  481 )                          
  69: 6c70-A fer0-A   127 - 148 <=>  482 - 503   (ARG  129  - THR  150  <=> HIS  482  - ALA  503 )                          
  69: 6c70-A fer0-A   178 - 188 <=>  505 - 515   (LEU  195  - SER  205  <=> PRO  505  - PRO  515 )                          
  69: 6c70-A fer0-A   190 - 200 <=>  516 - 526   (ALA  207  - CYS  217  <=> LEU  516  - PHE  526 )                          
  69: 6c70-A fer0-A   253 - 256 <=>  531 - 534   (LEU  339  - ALA  342  <=> ASP  531  - VAL  534 )                          
  69: 6c70-A fer0-A   361 - 364 <=>  544 - 547   (LYS  447  - THR  450  <=> PHE  544  - TYR  547 )                          
  70: 6c70-A e9an-A     4 -   7 <=>   10 -  13   (GLN    6  - VAL    9  <=> ASN   10  - VAL   13 )                          
  70: 6c70-A e9an-A    16 -  19 <=>   20 -  23   (VAL   18  - GLY   21  <=> LEU   20  - PRO   23 )                          
  70: 6c70-A e9an-A    32 -  62 <=>   25 -  55   (LYS   34  - SER   64  <=> ARG   25  - HIS   55 )                          
  70: 6c70-A e9an-A    63 -  88 <=>   61 -  86   (ASP   65  - PHE   90  <=> HIS   61  - MET   86 )                          
  70: 6c70-A e9an-A    92 -  95 <=>   94 -  97   (SER   94  - PHE   97  <=> ASP   94  - ILE   97 )                          
  70: 6c70-A e9an-A   257 - 285 <=>   98 - 126   (VAL  343  - LYS  371  <=> SER   98  - ASP  126 )                          
  70: 6c70-A e9an-A   286 - 289 <=>  129 - 132   (VAL  372  - VAL  375  <=> VAL  129  - CYS  132 )                          
  70: 6c70-A e9an-A   297 - 314 <=>  151 - 168   (ILE  383  - GLY  400  <=> GLY  151  - ILE  168 )                          
  70: 6c70-A e9an-A   361 - 364 <=>  187 - 190   (LYS  447  - THR  450  <=> SER  187  - LEU  190 )                          
  70: 6c70-A e9an-A   365 - 388 <=>  200 - 223   (VAL  451  - LYS  474  <=> ALA  200  - TYR  223 )                          
  71: 6c70-A e5gh-A    24 -  28 <=>   20 -  24   (MET   26  - TYR   30  <=> GLY   20  - LEU   24 )                          
  71: 6c70-A e5gh-A    32 -  62 <=>   25 -  55   (LYS   34  - SER   64  <=> PRO   25  - VAL   55 )                          
  71: 6c70-A e5gh-A    63 -  87 <=>   61 -  85   (ASP   65  - TYR   89  <=> HIS   61  - LYS   85 )                          
  71: 6c70-A e5gh-A    92 -  95 <=>   94 -  97   (SER   94  - PHE   97  <=> ASP   94  - LEU   97 )                          
  71: 6c70-A e5gh-A   257 - 285 <=>   98 - 126   (VAL  343  - LYS  371  <=> SER   98  - ASP  126 )                          
  71: 6c70-A e5gh-A   286 - 289 <=>  129 - 132   (VAL  372  - VAL  375  <=> VAL  129  - CYS  132 )                          
  71: 6c70-A e5gh-A   297 - 307 <=>  150 - 160   (ILE  383  - VAL  393  <=> ALA  150  - LEU  160 )                          
  71: 6c70-A e5gh-A   309 - 319 <=>  161 - 171   (LEU  395  - GLU  405  <=> PRO  161  - MET  171 )                          
  71: 6c70-A e5gh-A   352 - 355 <=>  194 - 197   (GLN  438  - MET  441  <=> CYS  194  - THR  197 )                          
  71: 6c70-A e5gh-A   368 - 388 <=>  206 - 226   (ASP  454  - LYS  474  <=> CYS  206  - ILE  226 )                          
  72: 6c70-A e3sw-A    28 -  47 <=>   33 -  52   (TYR   30  - LEU   49  <=> LEU   33  - ILE   52 )                          
  72: 6c70-A e3sw-A    48 -  63 <=>   54 -  69   (LEU   50  - ASP   65  <=> CYS   54  - ASP   69 )                          
  72: 6c70-A e3sw-A    69 -  92 <=>   82 - 105   (THR   71  - SER   94  <=> MET   82  - LEU  105 )                          
  72: 6c70-A e3sw-A    94 -  99 <=>  107 - 112   (ILE   96  - LEU  101  <=> PHE  107  - SER  112 )                          
  72: 6c70-A e3sw-A   256 - 272 <=>  113 - 129   (ALA  342  - THR  358  <=> ILE  113  - ILE  129 )                          
  72: 6c70-A e3sw-A   275 - 286 <=>  132 - 143   (THR  361  - VAL  372  <=> SER  132  - ARG  143 )                          
  72: 6c70-A e3sw-A   289 - 317 <=>  155 - 183   (VAL  375  - LEU  403  <=> THR  155  - THR  183 )                          
  72: 6c70-A e3sw-A   319 - 322 <=>  195 - 198   (GLU  405  - SER  408  <=> LEU  195  - GLY  198 )                          
  72: 6c70-A e3sw-A   366 - 388 <=>  203 - 225   (SER  452  - LYS  474  <=> ILE  203  - ILE  225 )                          
  73: 6c70-A e3ta-A    25 -  64 <=>   16 -  55   (PHE   27  - ASP   66  <=> GLY   16  - LEU   55 )                          
  73: 6c70-A e3ta-A    67 -  89 <=>   56 -  78   (ASP   69  - PRO   91  <=> HIS   56  - THR   78 )                          
  73: 6c70-A e3ta-A    96 -  99 <=>   91 -  94   (TYR   98  - LEU  101  <=> THR   91  - PHE   94 )                          
  73: 6c70-A e3ta-A   255 - 285 <=>   95 - 125   (THR  341  - LYS  371  <=> ASP   95  - ALA  125 )                          
  73: 6c70-A e3ta-A   286 - 295 <=>  128 - 137   (VAL  372  - THR  381  <=> LYS  128  - SER  137 )                          
  73: 6c70-A e3ta-A   298 - 309 <=>  140 - 151   (GLY  384  - LEU  395  <=> VAL  140  - MET  151 )                          
  73: 6c70-A e3ta-A   359 - 362 <=>  156 - 159   (GLY  445  - PHE  448  <=> SER  156  - GLN  159 )                          
  73: 6c70-A e3ta-A   365 - 388 <=>  202 - 225   (VAL  451  - LYS  474  <=> THR  202  - VAL  225 )                          
  74: 6c70-A e1bc-A     1 -   4 <=>   21 -  24   (PHE    3  - GLN    6  <=> PRO   21  - LEU   24 )                          
  74: 6c70-A e1bc-A     7 -  10 <=>   25 -  28   (VAL    9  - LEU   12  <=> ASN   25  - ALA   28 )                          
  74: 6c70-A e1bc-A    13 -  20 <=>   31 -  38   (ASN   15  - VAL   22  <=> LYS   31  - LEU   38 )                          
  74: 6c70-A e1bc-A    63 -  89 <=>   60 -  86   (ASP   65  - PRO   91  <=> SER   60  - VAL   86 )                          
  74: 6c70-A e1bc-A    91 -  98 <=>   87 -  94   (ARG   93  - THR  100  <=> ILE   87  - GLU   94 )                          
  74: 6c70-A e1bc-A   252 - 284 <=>   96 - 128   (ARG  338  - THR  370  <=> GLU   96  - HIS  128 )                          
  74: 6c70-A e1bc-A   384 - 388 <=>  130 - 134   (LEU  470  - LYS  474  <=> THR  130  - ALA  134 )                          
  75: 6c70-A fb5e-A     1 -   4 <=>   53 -  56   (PHE    3  - GLN    6  <=> PRO   53  - ASN   56 )                          
  75: 6c70-A fb5e-A     7 -  16 <=>   57 -  66   (VAL    9  - VAL   18  <=> THR   57  - ILE   66 )                          
  75: 6c70-A fb5e-A    51 -  58 <=>   71 -  78   (TYR   53  - LEU   60  <=> VAL   71  - LEU   78 )                          
  75: 6c70-A fb5e-A    65 -  92 <=>   87 - 114   (VAL   67  - SER   94  <=> SER   87  - VAL  114 )                          
  75: 6c70-A fb5e-A    93 - 101 <=>  116 - 124   (LYS   95  - ILE  103  <=> LYS  116  - LYS  124 )                          
  75: 6c70-A fb5e-A   102 - 105 <=>  127 - 130   (TRP  104  - PRO  107  <=> TYR  127  - ALA  130 )                          
  75: 6c70-A fb5e-A   106 - 109 <=>  163 - 166   (ASN  108  - PRO  111  <=> THR  163  - THR  166 )                          
  75: 6c70-A fb5e-A   111 - 116 <=>  169 - 174   (PHE  113  - ALA  118  <=> VAL  169  - LEU  174 )                          
  75: 6c70-A fb5e-A   212 - 216 <=>  175 - 179   (HIS  229  - ILE  233  <=> CYS  175  - SER  179 )                          
  75: 6c70-A fb5e-A   238 - 244 <=>  181 - 187   (SER  324  - VAL  330  <=> ILE  181  - LYS  187 )                          
  75: 6c70-A fb5e-A   247 - 257 <=>  188 - 198   (HIS  333  - VAL  343  <=> GLU  188  - PHE  198 )                          
  75: 6c70-A fb5e-A   258 - 262 <=>  202 - 206   (GLY  344  - GLY  348  <=> LEU  202  - GLY  206 )                          
  75: 6c70-A fb5e-A   263 - 284 <=>  208 - 229   (VAL  349  - THR  370  <=> ALA  208  - GLY  229 )                          
  75: 6c70-A fb5e-A   285 - 290 <=>  231 - 236   (LYS  371  - ASN  376  <=> ARG  231  - TYR  236 )                          
  76: 6c70-A e6mo-A    35 -  38 <=>  114 - 117   (PRO   37  - ILE   40  <=> GLY  114  - PRO  117 )                          
  76: 6c70-A e6mo-A    45 -  57 <=>  124 - 136   (LEU   47  - ASN   59  <=> LEU  124  - LEU  136 )                          
  76: 6c70-A e6mo-A    63 - 105 <=>  144 - 186   (ASP   65  - PRO  107  <=> CYS  144  - LEU  186 )                          
  76: 6c70-A e6mo-A   119 - 122 <=>  199 - 202   (HIS  121  - ALA  124  <=> LEU  199  - LEU  202 )                          
  76: 6c70-A e6mo-A   207 - 210 <=>  205 - 208   (CYS  224  - LEU  227  <=> GLN  205  - LEU  208 )                          
  76: 6c70-A e6mo-A   211 - 214 <=>  241 - 244   (GLN  228  - LYS  231  <=> ALA  241  - CYS  244 )                          
  76: 6c70-A e6mo-A   217 - 223 <=>  259 - 265   (MET  234  - LEU  240  <=> GLY  259  - LEU  265 )                          
  76: 6c70-A e6mo-A   235 - 240 <=>  266 - 271   (LEU  321  - ILE  326  <=> ASP  266  - GLN  271 )                          
  76: 6c70-A e6mo-A   243 - 246 <=>  275 - 278   (TRP  329  - ARG  332  <=> TYR  275  - GLY  278 )                          
  76: 6c70-A e6mo-A   248 - 260 <=>  279 - 291   (LYS  334  - ALA  346  <=> CYS  279  - LEU  291 )                          
  76: 6c70-A e6mo-A   261 - 286 <=>  295 - 320   (TYR  347  - VAL  372  <=> GLY  295  - ALA  320 )                          
  76: 6c70-A e6mo-A   287 - 290 <=>  323 - 326   (ASN  373  - ASN  376  <=> SER  323  - ALA  326 )                          
  77: 6c70-A famt-A    63 -  89 <=>  103 - 129   (ASP   65  - PRO   91  <=> GLU  103  - GLN  129 )                          
  77: 6c70-A famt-A    91 - 106 <=>  130 - 145   (ARG   93  - ASN  108  <=> GLN  130  - SER  145 )                          
  77: 6c70-A famt-A   249 - 284 <=>  147 - 182   (HIS  335  - THR  370  <=> PRO  147  - LYS  182 )                          
  77: 6c70-A famt-A   286 - 290 <=>  183 - 187   (VAL  372  - ASN  376  <=> PRO  183  - GLN  187 )                          
  78: 6c70-A fesd-A     1 -   5 <=>  658 - 662   (PHE    3  - GLY    7  <=> ASN  658  - ASP  662 )                          
  78: 6c70-A fesd-A     7 -  10 <=>  664 - 667   (VAL    9  - LEU   12  <=> GLN  664  - TRP  667 )                          
  78: 6c70-A fesd-A    64 -  89 <=>  697 - 722   (ASP   66  - PRO   91  <=> GLY  697  - VAL  722 )                          
  78: 6c70-A fesd-A    91 -  98 <=>  723 - 730   (ARG   93  - THR  100  <=> LEU  723  - LEU  730 )                          
  78: 6c70-A fesd-A   100 - 105 <=>  731 - 736   (ALA  102  - PRO  107  <=> ALA  731  - SER  736 )                          
  78: 6c70-A fesd-A   249 - 285 <=>  738 - 774   (HIS  335  - LYS  371  <=> LYS  738  - LEU  774 )                          
  78: 6c70-A fesd-A   286 - 290 <=>  776 - 780   (VAL  372  - ASN  376  <=> ALA  776  - THR  780 )                          
  78: 6c70-A fesd-A   376 - 379 <=>  837 - 840   (ALA  462  - THR  465  <=> GLN  837  - SER  840 )                          
  78: 6c70-A fesd-A   384 - 388 <=>  852 - 856   (LEU  470  - LYS  474  <=> ASP  852  - PHE  856 )                          
  79: 6c70-A fgvd-A    64 -  84 <=>    3 -  23   (ASP   66  - LYS   86  <=> LEU    3  - LYS   23 )                          
  79: 6c70-A fgvd-A   264 - 284 <=>   25 -  45   (ALA  350  - THR  370  <=> GLY   25  - VAL   45 )                          
  79: 6c70-A fgvd-A   285 - 288 <=>   47 -  50   (LYS  371  - GLY  374  <=> ASP   47  - TYR   50 )                          
  79: 6c70-A fgvd-A   292 - 302 <=>   52 -  62   (TYR  378  - TYR  388  <=> LEU   52  - ASN   62 )                          
  79: 6c70-A fgvd-A   303 - 316 <=>   64 -  77   (THR  389  - ARG  402  <=> ALA   64  - LYS   77 )                          
  79: 6c70-A fgvd-A   319 - 322 <=>   78 -  81   (GLU  405  - SER  408  <=> ASN   78  - ASN   81 )                          
  79: 6c70-A fgvd-A   354 - 358 <=>   82 -  86   (ALA  440  - SER  444  <=> PRO   82  - GLU   86 )                          
  79: 6c70-A fgvd-A   366 - 388 <=>   90 - 112   (SER  452  - LYS  474  <=> ASN   90  - VAL  112 )                          
  80: 6c70-A e6i4-A    12 -  15 <=>   42 -  45   (PRO   14  - ARG   17  <=> PHE   42  - THR   45 )                          
  80: 6c70-A e6i4-A    26 -  31 <=>   46 -  51   (ASN   28  - GLY   33  <=> GLY   46  - PHE   51 )                          
  80: 6c70-A e6i4-A    32 -  63 <=>   53 -  84   (LYS   34  - ASP   65  <=> LEU   53  - TRP   84 )                          
  80: 6c70-A e6i4-A    67 -  89 <=>   86 - 108   (ASP   69  - PRO   91  <=> HIS   86  - THR  108 )                          
  80: 6c70-A e6i4-A    96 -  99 <=>  122 - 125   (TYR   98  - LEU  101  <=> ILE  122  - ILE  125 )                          
  80: 6c70-A e6i4-A   258 - 285 <=>  128 - 155   (GLY  344  - LYS  371  <=> ALA  128  - ALA  155 )                          
  80: 6c70-A e6i4-A   286 - 289 <=>  158 - 161   (VAL  372  - VAL  375  <=> ASN  158  - LEU  161 )                          
  80: 6c70-A e6i4-A   291 - 295 <=>  163 - 167   (VAL  377  - THR  381  <=> SER  163  - SER  167 )                          
  80: 6c70-A e6i4-A   298 - 306 <=>  170 - 178   (GLY  384  - GLN  392  <=> VAL  170  - SER  178 )                          
  80: 6c70-A e6i4-A   358 - 362 <=>  185 - 189   (SER  444  - PHE  448  <=> HIS  185  - HIS  189 )                          
  80: 6c70-A e6i4-A   365 - 388 <=>  232 - 255   (VAL  451  - LYS  474  <=> PHE  232  - ILE  255 )                          
  81: 6c70-A fach-A     4 -  22 <=> 1105 -1123   (GLN    6  - HIS   24  <=> HIS 1105  - CYS 1123 )                          
  81: 6c70-A fach-A    46 -  52 <=> 1128 -1134   (LEU   48  - GLY   54  <=> TYR 1128  - ARG 1134 )                          
  81: 6c70-A fach-A    79 -  89 <=> 1135 -1145   (LEU   81  - PRO   91  <=> GLY 1135  - GLN 1145 )                          
  81: 6c70-A fach-A    91 -  96 <=> 1146 -1151   (ARG   93  - TYR   98  <=> MET 1146  - SER 1151 )                          
  81: 6c70-A fach-A    99 - 102 <=> 1152 -1155   (LEU  101  - TRP  104  <=> GLU 1152  - THR 1155 )                          
  81: 6c70-A fach-A   104 - 107 <=> 1156 -1159   (ASN  106  - SER  109  <=> LEU 1156  - ASP 1159 )                          
  81: 6c70-A fach-A   108 - 111 <=> 1163 -1166   (HIS  110  - PHE  113  <=> LEU 1163  - CYS 1166 )                          
  81: 6c70-A fach-A   112 - 148 <=> 1168 -1204   (ALA  114  - THR  150  <=> LEU 1168  - PHE 1204 )                          
  81: 6c70-A fach-A   171 - 176 <=> 1211 -1216   (GLY  188  - PHE  193  <=> GLY 1211  - GLN 1216 )                          
  81: 6c70-A fach-A   178 - 211 <=> 1218 -1251   (LEU  195  - GLN  228  <=> GLY 1218  - GLN 1251 )                          
  81: 6c70-A fach-A   236 - 241 <=> 1258 -1263   (VAL  322  - LYS  327  <=> MET 1258  - ASN 1263 )                          
  81: 6c70-A fach-A   255 - 273 <=> 1370 -1388   (THR  341  - THR  359  <=> GLN 1370  - ASP 1388 )                          
  82: 6c70-A fcgc-A    64 -  94 <=>   92 - 122   (ASP   66  - ILE   96  <=> SER   92  - LYS  122 )                          
  82: 6c70-A fcgc-A    98 - 101 <=>  123 - 126   (THR  100  - ILE  103  <=> SER  123  - ASP  126 )                          
  82: 6c70-A fcgc-A   256 - 287 <=>  127 - 158   (ALA  342  - ASN  373  <=> ASP  127  - ARG  158 )                          
  82: 6c70-A fcgc-A   289 - 312 <=>  169 - 192   (VAL  375  - ILE  398  <=> GLN  169  - SER  192 )                          
  82: 6c70-A fcgc-A   335 - 353 <=>  246 - 264   (ASP  421  - LYS  439  <=> ASP  246  - SER  264 )                          
  82: 6c70-A fcgc-A   355 - 358 <=>  270 - 273   (MET  441  - SER  444  <=> ALA  270  - MET  273 )                          
  82: 6c70-A fcgc-A   361 - 380 <=>  274 - 293   (LYS  447  - TYR  466  <=> GLN  274  - MET  293 )                          
  83: 6c70-A fgmv-A    25 -  29 <=>  334 - 338   (PHE   27  - SER   31  <=> GLY  334  - LYS  338 )                          
  83: 6c70-A fgmv-A    89 - 102 <=>  351 - 364   (PRO   91  - TRP  104  <=> SER  351  - ALA  364 )                          
  83: 6c70-A fgmv-A   107 - 110 <=>  373 - 376   (SER  109  - LEU  112  <=> MET  373  - LEU  376 )                          
  83: 6c70-A fgmv-A   111 - 116 <=>  391 - 396   (PHE  113  - ALA  118  <=> MET  391  - PRO  396 )                          
  83: 6c70-A fgmv-A   118 - 122 <=>  397 - 401   (PHE  120  - ALA  124  <=> PRO  397  - ALA  401 )                          
  83: 6c70-A fgmv-A   176 - 220 <=>  428 - 472   (PHE  193  - LEU  237  <=> ASN  428  - GLY  472 )                          
  83: 6c70-A fgmv-A   236 - 268 <=>  473 - 505   (VAL  322  - HIS  354  <=> ASN  473  - ILE  505 )                          
  83: 6c70-A fgmv-A   302 - 330 <=>  507 - 535   (TYR  388  - SER  416  <=> ASP  507  - CYS  535 )                          
  83: 6c70-A fgmv-A   332 - 335 <=>  538 - 541   (HIS  418  - ASP  421  <=> THR  538  - GLU  541 )                          
  84: 6c70-A e5bm-A    24 -  27 <=>   31 -  34   (MET   26  - TYR   29  <=> GLY   31  - ALA   34 )                          
  84: 6c70-A e5bm-A    32 -  62 <=>   35 -  65   (LYS   34  - SER   64  <=> ASP   35  - ARG   65 )                          
  84: 6c70-A e5bm-A    63 -  90 <=>   71 -  98   (ASP   65  - VAL   92  <=> HIS   71  - ALA   98 )                          
  84: 6c70-A e5bm-A    92 -  95 <=>  104 - 107   (SER   94  - PHE   97  <=> ASP  104  - ILE  107 )                          
  84: 6c70-A e5bm-A   257 - 286 <=>  108 - 137   (VAL  343  - VAL  372  <=> SER  108  - ARG  137 )                          
  84: 6c70-A e5bm-A   295 - 307 <=>  158 - 170   (THR  381  - VAL  393  <=> GLY  158  - ASN  170 )                          
  84: 6c70-A e5bm-A   361 - 364 <=>  175 - 178   (LYS  447  - THR  450  <=> THR  175  - THR  178 )                          
  84: 6c70-A e5bm-A   366 - 388 <=>  214 - 236   (SER  452  - LYS  474  <=> LEU  214  - ILE  236 )                          
  85: 6c70-A ff0v-A     7 -  11 <=>   19 -  23   (VAL    9  - LEU   13  <=> ASN   19  - GLU   23 )                          
  85: 6c70-A ff0v-A    26 -  29 <=>   25 -  28   (ASN   28  - SER   31  <=> LEU   25  - GLN   28 )                          
  85: 6c70-A ff0v-A    33 -  63 <=>   30 -  60   (LYS   35  - ASP   65  <=> THR   30  - ARG   60 )                          
  85: 6c70-A ff0v-A    64 -  91 <=>   66 -  93   (ASP   66  - ARG   93  <=> SER   66  - SER   93 )                          
  85: 6c70-A ff0v-A    93 -  97 <=>   95 -  99   (LYS   95  - LYS   99  <=> SER   95  - ARG   99 )                          
  85: 6c70-A ff0v-A   256 - 285 <=>  100 - 129   (ALA  342  - LYS  371  <=> LEU  100  - GLU  129 )                          
  85: 6c70-A ff0v-A   291 - 310 <=>  147 - 166   (VAL  377  - PHE  396  <=> ARG  147  - PRO  166 )                          
  85: 6c70-A ff0v-A   312 - 319 <=>  168 - 175   (ILE  398  - GLU  405  <=> LEU  168  - HIS  175 )                          
  85: 6c70-A ff0v-A   365 - 388 <=>  186 - 209   (VAL  451  - LYS  474  <=> TYR  186  - TYR  209 )                          
  86: 6c70-A ffuo-A    49 -  52 <=>  145 - 148   (LEU   51  - GLY   54  <=> PRO  145  - PHE  148 )                          
  86: 6c70-A ffuo-A    64 -  93 <=>  294 - 323   (ASP   66  - LYS   95  <=> GLN  294  - ASN  323 )                          
  86: 6c70-A ffuo-A    95 -  98 <=>  324 - 327   (PHE   97  - THR  100  <=> ALA  324  - GLN  327 )                          
  86: 6c70-A ffuo-A   258 - 286 <=>  330 - 358   (GLY  344  - VAL  372  <=> SER  330  - ARG  358 )                          
  86: 6c70-A ffuo-A   287 - 290 <=>  361 - 364   (ASN  373  - ASN  376  <=> LEU  361  - ILE  364 )                          
  86: 6c70-A ffuo-A   316 - 319 <=>  399 - 402   (ARG  402  - GLU  405  <=> GLY  399  - VAL  402 )                          
  86: 6c70-A ffuo-A   326 - 329 <=>  405 - 408   (GLU  412  - TYR  415  <=> GLY  405  - GLY  408 )                          
  86: 6c70-A ffuo-A   330 - 333 <=>  440 - 443   (SER  416  - TRP  419  <=> ASP  440  - ALA  443 )                          
  86: 6c70-A ffuo-A   336 - 339 <=>  444 - 447   (GLY  422  - GLU  425  <=> HIS  444  - ASP  447 )                          
  87: 6c70-A e5fd-A    64 -  97 <=>   93 - 126   (ASP   66  - LYS   99  <=> GLN   93  - LYS  126 )                          
  87: 6c70-A e5fd-A    99 - 104 <=>  127 - 132   (LEU  101  - ASN  106  <=> ARG  127  - PRO  132 )                          
  87: 6c70-A e5fd-A   207 - 210 <=>  143 - 146   (CYS  224  - LEU  227  <=> LEU  143  - LEU  146 )                          
  87: 6c70-A e5fd-A   221 - 224 <=>  152 - 155   (MET  238  - SER  241  <=> GLU  152  - HIS  155 )                          
  87: 6c70-A e5fd-A   232 - 235 <=>  156 - 159   (GLN  318  - LEU  321  <=> SER  156  - GLU  159 )                          
  87: 6c70-A e5fd-A   256 - 283 <=>  735 - 762   (ALA  342  - ALA  369  <=> GLU  735  - ALA  762 )                          
  87: 6c70-A e5fd-A   285 - 290 <=>  763 - 768   (LYS  371  - ASN  376  <=> THR  763  - MET  768 )                          
  88: 6c70-A e4u9-A     3 -   6 <=>   12 -  15   (HIS    5  - LEU    8  <=> PRO   12  - ILE   15 )                          
  88: 6c70-A e4u9-A     9 -  12 <=>   16 -  19   (ASP   11  - PRO   14  <=> ILE   16  - LEU   19 )                          
  88: 6c70-A e4u9-A    29 -  62 <=>   58 -  91   (SER   31  - SER   64  <=> TYR   58  - HIS   91 )                          
  88: 6c70-A e4u9-A    63 -  67 <=>   97 - 101   (ASP   65  - ASP   69  <=> GLN   97  - ASN  101 )                          
  88: 6c70-A e4u9-A    69 -  91 <=>  103 - 125   (THR   71  - ARG   93  <=> PHE  103  - GLN  125 )                          
  88: 6c70-A e4u9-A    92 -  95 <=>  131 - 134   (SER   94  - PHE   97  <=> TRP  131  - GLY  134 )                          
  88: 6c70-A e4u9-A   258 - 284 <=>  135 - 161   (GLY  344  - THR  370  <=> SER  135  - ILE  161 )                          
  88: 6c70-A e4u9-A   285 - 288 <=>  163 - 166   (LYS  371  - GLY  374  <=> ARG  163  - THR  166 )                          
  88: 6c70-A e4u9-A   294 - 310 <=>  182 - 198   (ALA  380  - PHE  396  <=> LYS  182  - VAL  198 )                          
  88: 6c70-A e4u9-A   316 - 319 <=>  215 - 218   (ARG  402  - GLU  405  <=> PRO  215  - TRP  218 )                          
  88: 6c70-A e4u9-A   366 - 372 <=>  223 - 229   (SER  452  - SER  458  <=> TYR  223  - LEU  229 )                          
  88: 6c70-A e4u9-A   373 - 388 <=>  231 - 246   (VAL  459  - LYS  474  <=> GLY  231  - VAL  246 )                          
  89: 6c70-A e113-A    24 -  27 <=>   21 -  24   (MET   26  - TYR   29  <=> GLY   21  - GLY   24 )                          
  89: 6c70-A e113-A    32 -  62 <=>   25 -  55   (LYS   34  - SER   64  <=> LEU   25  - LYS   55 )                          
  89: 6c70-A e113-A    63 -  66 <=>   60 -  63   (ASP   65  - ASP   68  <=> LEU   60  - PRO   63 )                          
  89: 6c70-A e113-A    67 -  90 <=>   65 -  88   (ASP   69  - VAL   92  <=> TYR   65  - GLY   88 )                          
  89: 6c70-A e113-A    92 -  95 <=>   94 -  97   (SER   94  - PHE   97  <=> ALA   94  - ILE   97 )                          
  89: 6c70-A e113-A   257 - 284 <=>   98 - 125   (VAL  343  - THR  370  <=> SER   98  - PHE  125 )                          
  89: 6c70-A e113-A   285 - 288 <=>  127 - 130   (LYS  371  - GLY  374  <=> ARG  127  - ALA  130 )                          
  89: 6c70-A e113-A   295 - 311 <=>  148 - 164   (THR  381  - CYS  397  <=> ARG  148  - LEU  164 )                          
  89: 6c70-A e113-A   356 - 359 <=>  167 - 170   (SER  442  - GLY  445  <=> MET  167  - ARG  170 )                          
  89: 6c70-A e113-A   365 - 388 <=>  203 - 226   (VAL  451  - LYS  474  <=> TYR  203  - ILE  226 )                          
  90: 6c70-A fbvq-A     1 -   4 <=>  212 - 215   (PHE    3  - GLN    6  <=> LEU  212  - GLU  215 )                          
  90: 6c70-A fbvq-A     7 -  12 <=>  281 - 286   (VAL    9  - PRO   14  <=> PRO  281  - GLY  286 )                          
  90: 6c70-A fbvq-A    63 -  97 <=>  339 - 373   (ASP   65  - LYS   99  <=> PRO  339  - LEU  373 )                          
  90: 6c70-A fbvq-A   255 - 259 <=>  382 - 386   (THR  341  - ASP  345  <=> ILE  382  - ARG  386 )                          
  90: 6c70-A fbvq-A   261 - 286 <=>  388 - 413   (TYR  347  - VAL  372  <=> TYR  388  - CYS  413 )                          
  90: 6c70-A fbvq-A   287 - 292 <=>  417 - 422   (ASN  373  - TYR  378  <=> ALA  417  - LEU  422 )                          
  90: 6c70-A fbvq-A   323 - 332 <=>  443 - 452   (SER  409  - HIS  418  <=> VAL  443  - GLN  452 )                          
  90: 6c70-A fbvq-A   368 - 371 <=>  487 - 490   (ASP  454  - ALA  457  <=> GLU  487  - SER  490 )                          
  91: 6c70-A e5nz-A    29 -  32 <=>  380 - 383   (SER   31  - LYS   34  <=> PHE  380  - LYS  383 )                          
  91: 6c70-A e5nz-A    60 -  94 <=>  746 - 780   (MET   62  - ILE   96  <=> ASN  746  - HIS  780 )                          
  91: 6c70-A e5nz-A   257 - 285 <=>  831 - 859   (VAL  343  - LYS  371  <=> SER  831  - LEU  859 )                          
  92: 6c70-A fg8z-A    64 -  96 <=>   38 -  70   (ASP   66  - TYR   98  <=> ALA   38  - ASP   70 )                          
  92: 6c70-A fg8z-A   248 - 259 <=>   94 - 105   (LYS  334  - ASP  345  <=> LYS   94  - HIS  105 )                          
  92: 6c70-A fg8z-A   261 - 282 <=>  106 - 127   (TYR  347  - GLN  368  <=> SER  106  - LEU  127 )                          
  92: 6c70-A fg8z-A   285 - 288 <=>  128 - 131   (LYS  371  - GLY  374  <=> PRO  128  - GLU  131 )                          
  92: 6c70-A fg8z-A   289 - 292 <=>  133 - 136   (VAL  375  - TYR  378  <=> LEU  133  - ALA  136 )                          
  92: 6c70-A fg8z-A   326 - 331 <=>  255 - 260   (GLU  412  - CYS  417  <=> LEU  255  - ASN  260 )                          
  92: 6c70-A fg8z-A   332 - 336 <=>  263 - 267   (HIS  418  - GLY  422  <=> MET  263  - VAL  267 )                          
  93: 6c70-A e3uz-A     4 -  19 <=>   36 -  51   (GLN    6  - GLY   21  <=> ILE   36  - MET   51 )                          
  93: 6c70-A e3uz-A    63 -  88 <=>   74 -  99   (ASP   65  - PHE   90  <=> PHE   74  - ILE   99 )                          
  93: 6c70-A e3uz-A    90 -  97 <=>  100 - 107   (VAL   92  - LYS   99  <=> PHE  100  - ASN  107 )                          
  93: 6c70-A e3uz-A   252 - 284 <=>  110 - 142   (ARG  338  - THR  370  <=> ALA  110  - GLN  142 )                          
  93: 6c70-A e3uz-A   384 - 387 <=>  143 - 146   (LEU  470  - LEU  473  <=> LYS  143  - MET  146 )                          
  94: 6c70-A e3mv-A    64 -  93 <=>  190 - 219   (ASP   66  - LYS   95  <=> ALA  190  - ALA  219 )                          
  94: 6c70-A e3mv-A    95 -  98 <=>  220 - 223   (PHE   97  - THR  100  <=> ASN  220  - GLY  223 )                          
  94: 6c70-A e3mv-A   256 - 284 <=>  224 - 252   (ALA  342  - THR  370  <=> PHE  224  - GLN  252 )                          
  94: 6c70-A e3mv-A   285 - 289 <=>  254 - 258   (LYS  371  - VAL  375  <=> ARG  254  - HIS  258 )                          
  94: 6c70-A e3mv-A   306 - 309 <=>  308 - 311   (GLN  392  - LEU  395  <=> LYS  308  - SER  311 )                          
  94: 6c70-A e3mv-A   330 - 334 <=>  470 - 474   (SER  416  - TYR  420  <=> GLU  470  - VAL  474 )                          
  95: 6c70-A e4k6-A     1 -   4 <=>  588 - 591   (PHE    3  - GLN    6  <=> ASP  588  - GLU  591 )                          
  95: 6c70-A e4k6-A    13 -  16 <=>  637 - 640   (ASN   15  - VAL   18  <=> ASN  637  - GLN  640 )                          
  95: 6c70-A e4k6-A    27 -  31 <=>  643 - 647   (TYR   29  - GLY   33  <=> LYS  643  - LYS  647 )                          
  95: 6c70-A e4k6-A    32 -  48 <=>  649 - 665   (LYS   34  - LEU   50  <=> LEU  649  - VAL  665 )                          
  95: 6c70-A e4k6-A    49 -  52 <=>  697 - 700   (LEU   51  - GLY   54  <=> ILE  697  - LEU  700 )                          
  95: 6c70-A e4k6-A    53 -  60 <=>  702 - 709   (MET   55  - MET   62  <=> LEU  702  - ALA  709 )                          
  95: 6c70-A e4k6-A    64 -  94 <=>  774 - 804   (ASP   66  - ILE   96  <=> MET  774  - THR  804 )                          
  95: 6c70-A e4k6-A   259 - 283 <=>  810 - 834   (ASP  345  - ALA  369  <=> GLY  810  - PRO  834 )                          
  95: 6c70-A e4k6-A   295 - 298 <=>  835 - 838   (THR  381  - GLY  384  <=> ASP  835  - PRO  838 )                          
  95: 6c70-A e4k6-A   300 - 305 <=>  918 - 923   (LEU  386  - GLY  391  <=> LEU  918  - ALA  923 )                          
  95: 6c70-A e4k6-A   309 - 312 <=>  967 - 970   (LEU  395  - ILE  398  <=> PHE  967  - GLU  970 )                          
  95: 6c70-A e4k6-A   314 - 320 <=> 1061 -1067   (GLY  400  - GLU  406  <=> CYS 1061  - GLN 1067 )                          
  95: 6c70-A e4k6-A   337 - 340 <=> 1106 -1109   (SER  423  - ALA  426  <=> PRO 1106  - GLU 1109 )                          
  95: 6c70-A e4k6-A   345 - 353 <=> 1115 -1123   (GLN  431  - LYS  439  <=> VAL 1115  - GLN 1123 )                          
  96: 6c70-A e6sj-A   153 - 157 <=>   15 -  19   (SER  155  - ARG  174  <=> ASP   15  - LEU   19 )                          
  96: 6c70-A e6sj-A   159 - 162 <=>  107 - 110   (MET  176  - THR  179  <=> LYS  107  - PRO  110 )                          
  96: 6c70-A e6sj-A   171 - 188 <=>  120 - 137   (GLY  188  - SER  205  <=> LYS  120  - VAL  137 )                          
  96: 6c70-A e6sj-A   190 - 214 <=>  138 - 162   (ALA  207  - LYS  231  <=> GLN  138  - LEU  162 )                          
  96: 6c70-A e6sj-A   220 - 223 <=>  165 - 168   (LEU  237  - LEU  240  <=> ARG  165  - GLY  168 )                          
  96: 6c70-A e6sj-A   226 - 230 <=>  170 - 174   (THR  243  - LYS  316  <=> ARG  170  - ASP  174 )                          
  96: 6c70-A e6sj-A   233 - 259 <=>  175 - 201   (GLU  319  - ASP  345  <=> LEU  175  - THR  201 )                          
  96: 6c70-A e6sj-A   261 - 270 <=>  202 - 211   (TYR  347  - LEU  356  <=> ILE  202  - LYS  211 )                          
  96: 6c70-A e6sj-A   273 - 276 <=>  212 - 215   (THR  359  - LEU  362  <=> ASN  212  - PRO  215 )                          
  96: 6c70-A e6sj-A   303 - 331 <=>  218 - 246   (THR  389  - CYS  417  <=> GLN  218  - GLU  246 )                          
  96: 6c70-A e6sj-A   332 - 335 <=>  248 - 251   (HIS  418  - ASP  421  <=> SER  248  - ILE  251 )                          
  96: 6c70-A e6sj-A   338 - 357 <=>  291 - 310   (GLU  424  - ILE  443  <=> GLY  291  - LEU  310 )                          
  96: 6c70-A e6sj-A   358 - 362 <=>  313 - 317   (SER  444  - PHE  448  <=> ILE  313  - ARG  317 )                          
  97: 6c70-A e6cw-A    63 -  89 <=>  449 - 475   (ASP   65  - PRO   91  <=> LYS  449  - SER  475 )                          
  97: 6c70-A e6cw-A    91 -  97 <=>  476 - 482   (ARG   93  - LYS   99  <=> ILE  476  - ARG  482 )                          
  97: 6c70-A e6cw-A    99 - 102 <=>  483 - 486   (LEU  101  - TRP  104  <=> ASN  483  - ARG  486 )                          
  97: 6c70-A e6cw-A   251 - 284 <=>  488 - 521   (VAL  337  - THR  370  <=> SER  488  - LYS  521 )                          
  97: 6c70-A e6cw-A   285 - 290 <=>  523 - 528   (LYS  371  - ASN  376  <=> ASP  523  - MET  528 )                          
  98: 6c70-A e2hr-A    38 -  42 <=>  201 - 205   (ILE   40  - VAL   44  <=> PHE  201  - SER  205 )                          
  98: 6c70-A e2hr-A    45 -  48 <=>  231 - 234   (LEU   47  - LEU   50  <=> LEU  231  - ASP  234 )                          
  98: 6c70-A e2hr-A    55 -  58 <=>  244 - 247   (ALA   57  - LEU   60  <=> GLU  244  - ALA  247 )                          
  98: 6c70-A e2hr-A    67 -  93 <=>  248 - 274   (ASP   69  - LYS   95  <=> THR  248  - CYS  274 )                          
  98: 6c70-A e2hr-A    95 -  99 <=>  275 - 279   (PHE   97  - LEU  101  <=> GLN  275  - PRO  279 )                          
  98: 6c70-A e2hr-A   259 - 283 <=>  283 - 307   (ASP  345  - ALA  369  <=> ALA  283  - GLY  307 )                          
  98: 6c70-A e2hr-A   300 - 311 <=>  312 - 323   (LEU  386  - CYS  397  <=> ALA  312  - PHE  323 )                          
  98: 6c70-A e2hr-A   363 - 366 <=>  324 - 327   (PHE  449  - SER  452  <=> PRO  324  - THR  327 )                          
  98: 6c70-A e2hr-A   369 - 379 <=>  330 - 340   (LEU  455  - THR  465  <=> ASN  330  - LEU  340 )                          
  98: 6c70-A e2hr-A   383 - 387 <=>  443 - 447   (VAL  469  - LEU  473  <=> PHE  443  - GLN  447 )                          
  99: 6c70-A fgt1-A    29 -  32 <=>  145 - 148   (SER   31  - LYS   34  <=> SER  145  - TYR  148 )                          
  99: 6c70-A fgt1-A    63 -  88 <=>  645 - 670   (ASP   65  - PHE   90  <=> GLU  645  - ILE  670 )                          
  99: 6c70-A fgt1-A    90 -  93 <=>  671 - 674   (VAL   92  - LYS   95  <=> ASP  671  - SER  674 )                          
  99: 6c70-A fgt1-A    96 -  99 <=>  675 - 678   (TYR   98  - LEU  101  <=> ASP  675  - LYS  678 )                          
  99: 6c70-A fgt1-A   253 - 286 <=>  679 - 712   (LEU  339  - VAL  372  <=> SER  679  - ILE  712 )                          
  99: 6c70-A fgt1-A   287 - 290 <=>  715 - 718   (ASN  373  - ASN  376  <=> ALA  715  - ARG  718 )                          
 100: 6c70-A e4m4-A    23 -  26 <=>   22 -  25   (PHE   25  - ASN   28  <=> GLY   22  - ASP   25 )                          
 100: 6c70-A e4m4-A    32 -  62 <=>   26 -  56   (LYS   34  - SER   64  <=> ASN   26  - LYS   56 )                          
 100: 6c70-A e4m4-A    63 -  90 <=>   62 -  89   (ASP   65  - VAL   92  <=> HIS   62  - VAL   89 )                          
 100: 6c70-A e4m4-A    92 -  95 <=>   95 -  98   (SER   94  - PHE   97  <=> ASN   95  - ILE   98 )                          
 100: 6c70-A e4m4-A   257 - 284 <=>   99 - 126   (VAL  343  - THR  370  <=> SER   99  - TYR  126 )                          
 100: 6c70-A e4m4-A   285 - 288 <=>  128 - 131   (LYS  371  - GLY  374  <=> ARG  128  - ALA  131 )                          
 100: 6c70-A e4m4-A   294 - 318 <=>  149 - 173   (ALA  380  - ILE  404  <=> LEU  149  - SER  173 )                          
 100: 6c70-A e4m4-A   366 - 388 <=>  202 - 224   (SER  452  - LYS  474  <=> GLY  202  - TYR  224 )                          
 101: 6c70-A e0r3-A    28 -  62 <=>   34 -  68   (TYR   30  - SER   64  <=> VAL   34  - ALA   68 )                          
 101: 6c70-A e0r3-A    63 -  67 <=>   73 -  77   (ASP   65  - ASP   69  <=> LEU   73  - VAL   77 )                          
 101: 6c70-A e0r3-A    69 -  91 <=>   78 - 100   (THR   71  - ARG   93  <=> PHE   78  - SER  100 )                          
 101: 6c70-A e0r3-A    92 -  98 <=>  102 - 108   (SER   94  - THR  100  <=> SER  102  - ALA  108 )                          
 101: 6c70-A e0r3-A   256 - 283 <=>  110 - 137   (ALA  342  - ALA  369  <=> PHE  110  - ASN  137 )                          
 101: 6c70-A e0r3-A   290 - 303 <=>  157 - 170   (ASN  376  - THR  389  <=> GLY  157  - ALA  170 )                          
 101: 6c70-A e0r3-A   305 - 317 <=>  171 - 183   (GLY  391  - LEU  403  <=> LEU  171  - SER  183 )                          
 101: 6c70-A e0r3-A   319 - 324 <=>  184 - 189   (GLU  405  - VAL  410  <=> TRP  184  - PRO  189 )                          
 101: 6c70-A e0r3-A   369 - 376 <=>  208 - 215   (LEU  455  - ALA  462  <=> PHE  208  - LEU  215 )                          
 101: 6c70-A e0r3-A   377 - 388 <=>  217 - 228   (VAL  463  - LYS  474  <=> PHE  217  - TYR  228 )                          
 102: 6c70-A e7hu-A    24 -  27 <=>   22 -  25   (MET   26  - TYR   29  <=> GLY   22  - GLY   25 )                          
 102: 6c70-A e7hu-A    33 -  62 <=>   27 -  56   (LYS   35  - SER   64  <=> GLU   27  - GLN   56 )                          
 102: 6c70-A e7hu-A    64 -  90 <=>   63 -  89   (ASP   66  - VAL   92  <=> GLU   63  - GLY   89 )                          
 102: 6c70-A e7hu-A    92 -  95 <=>   95 -  98   (SER   94  - PHE   97  <=> THR   95  - ILE   98 )                          
 102: 6c70-A e7hu-A   257 - 286 <=>   99 - 128   (VAL  343  - VAL  372  <=> SER   99  - ARG  128 )                          
 102: 6c70-A e7hu-A   302 - 311 <=>  156 - 165   (TYR  388  - CYS  397  <=> LEU  156  - LEU  165 )                          
 102: 6c70-A e7hu-A   313 - 317 <=>  168 - 172   (PHE  399  - LEU  403  <=> LEU  168  - LEU  172 )                          
 102: 6c70-A e7hu-A   359 - 362 <=>  186 - 189   (GLY  445  - PHE  448  <=> GLU  186  - GLY  189 )                          
 102: 6c70-A e7hu-A   366 - 388 <=>  204 - 226   (SER  452  - LYS  474  <=> PHE  204  - ILE  226 )                          
 103: 6c70-A fgyr-A    59 -  64 <=>   12 -  17   (MET   61  - ASP   66  <=> GLY   12  - ALA   17 )                          
 103: 6c70-A fgyr-A    65 -  91 <=>   24 -  50   (VAL   67  - ARG   93  <=> SER   24  - CYS   50 )                          
 103: 6c70-A fgyr-A    95 -  98 <=>   51 -  54   (PHE   97  - THR  100  <=> ARG   51  - GLU   54 )                          
 103: 6c70-A fgyr-A   102 - 105 <=>   55 -  58   (TRP  104  - PRO  107  <=> ARG   55  - GLY   58 )                          
 103: 6c70-A fgyr-A   115 - 118 <=>   61 -  64   (ASN  117  - PHE  120  <=> SER   61  - TRP   64 )                          
 103: 6c70-A fgyr-A   120 - 124 <=>   65 -  69   (ALA  122  - THR  126  <=> GLY   65  - ARG   69 )                          
 103: 6c70-A fgyr-A   127 - 152 <=>   70 -  95   (ARG  129  - ASP  154  <=> ILE   70  - VAL   95 )                          
 103: 6c70-A fgyr-A   154 - 157 <=>  102 - 105   (PRO  171  - ARG  174  <=> PRO  102  - SER  105 )                          
 103: 6c70-A fgyr-A   158 - 161 <=>  107 - 110   (LEU  175  - ARG  178  <=> LEU  107  - ALA  110 )                          
 103: 6c70-A fgyr-A   184 - 207 <=>  113 - 136   (TYR  201  - CYS  224  <=> LEU  113  - LEU  136 )                          
 103: 6c70-A fgyr-A   252 - 255 <=>  140 - 143   (ARG  338  - THR  341  <=> ILE  140  - LYS  143 )                          
 103: 6c70-A fgyr-A   265 - 272 <=>  147 - 154   (LEU  351  - THR  358  <=> SER  147  - TRP  154 )                          
 103: 6c70-A fgyr-A   274 - 285 <=>  156 - 167   (ILE  360  - LYS  371  <=> VAL  156  - SER  167 )                          
 103: 6c70-A fgyr-A   286 - 289 <=>  174 - 177   (VAL  372  - VAL  375  <=> TRP  174  - ARG  177 )                          
 103: 6c70-A fgyr-A   290 - 313 <=>  183 - 206   (ASN  376  - PHE  399  <=> GLN  183  - ALA  206 )                          
 103: 6c70-A fgyr-A   316 - 319 <=>  208 - 211   (ARG  402  - GLU  405  <=> GLY  208  - PRO  211 )                          
 103: 6c70-A fgyr-A   336 - 352 <=>  470 - 486   (GLY  422  - GLN  438  <=> SER  470  - LEU  486 )                          
 104: 6c70-A e7eu-A    62 -  65 <=>   10 -  13   (SER   64  - VAL   67  <=> GLN   10  - VAL   13 )                          
 104: 6c70-A e7eu-A    67 -  89 <=>   14 -  36   (ASP   69  - PRO   91  <=> THR   14  - ARG   36 )                          
 104: 6c70-A e7eu-A    91 - 101 <=>   37 -  47   (ARG   93  - ILE  103  <=> ILE   37  - LEU   47 )                          
 104: 6c70-A e7eu-A   102 - 106 <=>   49 -  53   (TRP  104  - ASN  108  <=> ARG   49  - ARG   53 )                          
 104: 6c70-A e7eu-A   245 - 260 <=>   56 -  71   (GLU  331  - ALA  346  <=> ARG   56  - GLU   71 )                          
 104: 6c70-A e7eu-A   261 - 286 <=>   74 -  99   (TYR  347  - VAL  372  <=> LEU   74  - LYS   99 )                          
 104: 6c70-A e7eu-A   287 - 290 <=>  102 - 105   (ASN  373  - ASN  376  <=> GLU  102  - GLN  105 )                          
 105: 6c70-A e239-A    64 -  92 <=> 1191 -1219   (ASP   66  - SER   94  <=> GLU 1191  - THR 1219 )                          
 105: 6c70-A e239-A    95 -  98 <=> 1220 -1223   (PHE   97  - THR  100  <=> HIS 1220  - LEU 1223 )                          
 105: 6c70-A e239-A   256 - 259 <=> 1224 -1227   (ALA  342  - ASP  345  <=> ARG 1224  - ASN 1227 )                          
 105: 6c70-A e239-A   261 - 286 <=> 1228 -1253   (TYR  347  - VAL  372  <=> ARG 1228  - LEU 1253 )                          
 105: 6c70-A e239-A   287 - 290 <=> 1256 -1259   (ASN  373  - ASN  376  <=> LYS 1256  - SER 1259 )                          
 106: 6c70-A e3j5-A    63 -  66 <=>  105 - 108   (ASP   65  - ASP   68  <=> ARG  105  - PRO  108 )                          
 106: 6c70-A e3j5-A    69 -  90 <=>  109 - 130   (THR   71  - VAL   92  <=> VAL  109  - ILE  130 )                          
 106: 6c70-A e3j5-A    92 -  95 <=>  131 - 134   (SER   94  - PHE   97  <=> HIS  131  - LEU  134 )                          
 106: 6c70-A e3j5-A   259 - 278 <=>  137 - 156   (ASP  345  - LEU  364  <=> ASN  137  - SER  156 )                          
 106: 6c70-A e3j5-A   281 - 286 <=>  157 - 162   (TYR  367  - VAL  372  <=> GLY  157  - ALA  162 )                          
 106: 6c70-A e3j5-A   287 - 290 <=>  165 - 168   (ASN  373  - ASN  376  <=> GLN  165  - ARG  168 )                          
 106: 6c70-A e3j5-A   322 - 330 <=>  839 - 847   (SER  408  - SER  416  <=> SER  839  - LYS  847 )                          
 106: 6c70-A e3j5-A   331 - 334 <=>  849 - 852   (CYS  417  - TYR  420  <=> LYS  849  - LYS  852 )                          
 106: 6c70-A e3j5-A   336 - 339 <=>  853 - 856   (GLY  422  - GLU  425  <=> THR  853  - ILE  856 )                          
 107: 6c70-A e4h3-A    66 -  91 <=>    1 -  26   (ASP   68  - ARG   93  <=> MET    1  - ASP   26 )                          
 107: 6c70-A e4h3-A   259 - 287 <=>   28 -  56   (ASP  345  - ASN  373  <=> GLN   28  - SER   56 )                          
 107: 6c70-A e4h3-A   288 - 315 <=>   62 -  89   (GLY  374  - ASN  401  <=> LYS   62  - HIS   89 )                          
 107: 6c70-A e4h3-A   335 - 338 <=>  117 - 120   (ASP  421  - GLU  424  <=> THR  117  - MET  120 )                          
 107: 6c70-A e4h3-A   340 - 353 <=>  121 - 134   (ALA  426  - LYS  439  <=> ASP  121  - HIS  134 )                          
 108: 6c70-A fftd-A    48 -  64 <=>  143 - 159   (LEU   50  - ASP   66  <=> LEU  143  - LEU  159 )                          
 108: 6c70-A fftd-A    65 -  93 <=>  163 - 191   (VAL   67  - LYS   95  <=> ASN  163  - GLN  191 )                          
 108: 6c70-A fftd-A   155 - 159 <=>  213 - 217   (ILE  172  - MET  176  <=> LEU  213  - PRO  217 )                          
 108: 6c70-A fftd-A   180 - 183 <=>  218 - 221   (TYR  197  - TYR  200  <=> GLU  218  - PRO  221 )                          
 108: 6c70-A fftd-A   211 - 214 <=>  231 - 234   (GLN  228  - LYS  231  <=> ASN  231  - ASN  234 )                          
 108: 6c70-A fftd-A   246 - 287 <=>  235 - 276   (ARG  332  - ASN  373  <=> SER  235  - GLN  276 )                          
 108: 6c70-A fftd-A   289 - 304 <=>  290 - 305   (VAL  375  - LEU  390  <=> ASN  290  - SER  305 )                          
 108: 6c70-A fftd-A   373 - 388 <=>  307 - 322   (VAL  459  - LYS  474  <=> LYS  307  - ILE  322 )                          
 109: 6c70-A e45a-A    63 -  96 <=>  103 - 136   (ASP   65  - TYR   98  <=> PRO  103  - ALA  136 )                          
 109: 6c70-A e45a-A    97 - 100 <=>  295 - 298   (LYS   99  - ALA  102  <=> LEU  295  - GLU  298 )                          
 109: 6c70-A e45a-A   255 - 285 <=>  301 - 331   (THR  341  - LYS  371  <=> SER  301  - GLN  331 )                          
 109: 6c70-A e45a-A   288 - 291 <=>  533 - 536   (GLY  374  - VAL  377  <=> PRO  533  - ASN  536 )                          
 109: 6c70-A e45a-A   330 - 333 <=>  560 - 563   (SER  416  - TRP  419  <=> HIS  560  - GLU  563 )                          
 109: 6c70-A e45a-A   334 - 342 <=>  680 - 688   (TYR  420  - THR  428  <=> MET  680  - ALA  688 )                          
 110: 6c70-A e372-A     1 -   4 <=>  215 - 218   (PHE    3  - GLN    6  <=> PRO  215  - ARG  218 )                          
 110: 6c70-A e372-A     6 -   9 <=>  223 - 226   (LEU    8  - ASP   11  <=> SER  223  - LYS  226 )                          
 110: 6c70-A e372-A    45 -  48 <=>  305 - 308   (LEU   47  - LEU   50  <=> GLY  305  - ARG  308 )                          
 110: 6c70-A e372-A    63 -  91 <=>  342 - 370   (ASP   65  - ARG   93  <=> SER  342  - LEU  370 )                          
 110: 6c70-A e372-A   258 - 285 <=>  372 - 399   (GLY  344  - LYS  371  <=> LYS  372  - LYS  399 )                          
 110: 6c70-A e372-A   289 - 294 <=>  404 - 409   (VAL  375  - ALA  380  <=> GLU  404  - GLN  409 )                          
 110: 6c70-A e372-A   304 - 309 <=>  605 - 610   (LEU  390  - LEU  395  <=> ILE  605  - LEU  610 )                          
 110: 6c70-A e372-A   312 - 315 <=>  652 - 655   (ILE  398  - ASN  401  <=> VAL  652  - MET  655 )                          
 110: 6c70-A e372-A   319 - 322 <=>  745 - 748   (GLU  405  - SER  408  <=> VAL  745  - GLY  748 )                          
 110: 6c70-A e372-A   327 - 330 <=>  750 - 753   (ALA  413  - SER  416  <=> MET  750  - GLY  753 )                          
 110: 6c70-A e372-A   332 - 335 <=>  758 - 761   (HIS  418  - ASP  421  <=> GLY  758  - THR  761 )                          
 110: 6c70-A e372-A   345 - 348 <=>  836 - 839   (GLN  431  - CYS  434  <=> ILE  836  - GLY  839 )                          
 111: 6c70-A e5vb-A     5 -   9 <=>   12 -  16   (GLY    7  - ASP   11  <=> GLU   12  - SER   16 )                          
 111: 6c70-A e5vb-A    14 -  21 <=>  300 - 307   (ILE   16  - GLY   23  <=> LYS  300  - SER  307 )                          
 111: 6c70-A e5vb-A    36 -  39 <=>  310 - 313   (HIS   38  - TYR   41  <=> PHE  310  - GLN  313 )                          
 111: 6c70-A e5vb-A    49 -  60 <=>  368 - 379   (LEU   51  - MET   62  <=> ILE  368  - GLN  379 )                          
 111: 6c70-A e5vb-A    64 -  94 <=>  541 - 571   (ASP   66  - ILE   96  <=> LYS  541  - THR  571 )                          
 111: 6c70-A e5vb-A   253 - 286 <=>  577 - 610   (LEU  339  - VAL  372  <=> GLU  577  - ASN  610 )                          
 111: 6c70-A e5vb-A   287 - 290 <=>  613 - 616   (ASN  373  - ASN  376  <=> ARG  613  - TYR  616 )                          
 111: 6c70-A e5vb-A   330 - 334 <=> 1150 -1154   (SER  416  - TYR  420  <=> GLU 1150  - ALA 1154 )                          
 111: 6c70-A e5vb-A   337 - 342 <=> 1215 -1220   (SER  423  - THR  428  <=> LYS 1215  - GLY 1220 )                          
 112: 6c70-A feu7-A    62 -  65 <=>   69 -  72   (SER   64  - VAL   67  <=> PRO   69  - PHE   72 )                          
 112: 6c70-A feu7-A    68 -  95 <=>   73 - 100   (LEU   70  - PHE   97  <=> ASP   73  - PRO  100 )                          
 112: 6c70-A feu7-A   256 - 259 <=>  101 - 104   (ALA  342  - ASP  345  <=> GLY  101  - LYS  104 )                          
 112: 6c70-A feu7-A   261 - 286 <=>  105 - 130   (TYR  347  - VAL  372  <=> ARG  105  - GLN  130 )                          
 112: 6c70-A feu7-A   287 - 290 <=>  133 - 136   (ASN  373  - ASN  376  <=> GLU  133  - ARG  136 )                          
 113: 6c70-A ezl4-A    64 -  99 <=>  370 - 405   (ASP   66  - LEU  101  <=> THR  370  - ASP  405 )                          
 113: 6c70-A ezl4-A   254 - 286 <=>  406 - 438   (VAL  340  - VAL  372  <=> ASP  406  - GLU  438 )                          
 113: 6c70-A ezl4-A   292 - 308 <=>  439 - 455   (TYR  378  - PHE  394  <=> ASN  439  - ASN  455 )                          
 113: 6c70-A ezl4-A   370 - 380 <=>  456 - 466   (PHE  456  - TYR  466  <=> ASP  456  - HIS  466 )                          
 114: 6c70-A e6ck-A    12 -  15 <=>   12 -  15   (PRO   14  - ARG   17  <=> TYR   12  - GLY   15 )                          
 114: 6c70-A e6ck-A    26 -  64 <=>   16 -  54   (ASN   28  - ASP   66  <=> PHE   16  - LEU   54 )                          
 114: 6c70-A e6ck-A    67 -  89 <=>   55 -  77   (ASP   69  - PRO   91  <=> GLN   55  - VAL   77 )                          
 114: 6c70-A e6ck-A    96 -  99 <=>   91 -  94   (TYR   98  - LEU  101  <=> THR   91  - LEU   94 )                          
 114: 6c70-A e6ck-A   256 - 286 <=>   95 - 125   (ALA  342  - VAL  372  <=> SER   95  - ALA  125 )                          
 114: 6c70-A e6ck-A   287 - 290 <=>  128 - 131   (ASN  373  - ASN  376  <=> ASN  128  - ARG  131 )                          
 114: 6c70-A e6ck-A   291 - 294 <=>  134 - 137   (VAL  377  - ALA  380  <=> ILE  134  - ASN  137 )                          
 114: 6c70-A e6ck-A   295 - 307 <=>  140 - 152   (THR  381  - VAL  393  <=> THR  140  - GLY  152 )                          
 114: 6c70-A e6ck-A   308 - 312 <=>  154 - 158   (PHE  394  - ILE  398  <=> LEU  154  - TRP  158 )                          
 114: 6c70-A e6ck-A   350 - 356 <=>  189 - 195   (GLN  436  - SER  442  <=> CYS  189  - THR  195 )                          
 114: 6c70-A e6ck-A   369 - 388 <=>  202 - 221   (LEU  455  - LYS  474  <=> MET  202  - ILE  221 )                          
 115: 6c70-A e4vj-A    63 -  91 <=>   23 -  51   (ASP   65  - ARG   93  <=> GLY   23  - SER   51 )                          
 115: 6c70-A e4vj-A    92 -  95 <=>   53 -  56   (SER   94  - PHE   97  <=> ASN   53  - LEU   56 )                          
 115: 6c70-A e4vj-A   260 - 286 <=>   58 -  84   (ALA  346  - VAL  372  <=> GLN   58  - LEU   84 )                          
 115: 6c70-A e4vj-A   287 - 290 <=>   87 -  90   (ASN  373  - ASN  376  <=> GLY   87  - HIS   90 )                          
 116: 6c70-A e7wy-A     1 -   4 <=>   94 -  97   (PHE    3  - GLN    6  <=> ALA   94  - GLU   97 )                          
 116: 6c70-A e7wy-A     9 -  12 <=>   99 - 102   (ASP   11  - PRO   14  <=> SER   99  - ALA  102 )                          
 116: 6c70-A e7wy-A    16 -  19 <=>  126 - 129   (VAL   18  - GLY   21  <=> LEU  126  - ASP  129 )                          
 116: 6c70-A e7wy-A    25 -  29 <=>  130 - 134   (PHE   27  - SER   31  <=> ARG  130  - TYR  134 )                          
 116: 6c70-A e7wy-A    66 -  90 <=>  286 - 310   (ASP   68  - VAL   92  <=> ARG  286  - THR  310 )                          
 116: 6c70-A e7wy-A   257 - 283 <=>  312 - 338   (VAL  343  - ALA  369  <=> ASP  312  - MET  338 )                          
 116: 6c70-A e7wy-A   284 - 287 <=>  340 - 343   (THR  370  - ASN  373  <=> GLU  340  - THR  343 )                          
 116: 6c70-A e7wy-A   288 - 291 <=>  345 - 348   (GLY  374  - VAL  377  <=> ALA  345  - VAL  348 )                          
 116: 6c70-A e7wy-A   325 - 328 <=>  702 - 705   (MET  411  - ALA  414  <=> LEU  702  - GLU  705 )                          
 116: 6c70-A e7wy-A   336 - 339 <=>  708 - 711   (GLY  422  - GLU  425  <=> SER  708  - SER  711 )                          
 117: 6c70-A e4e8-A    28 -  62 <=>   33 -  67   (TYR   30  - SER   64  <=> TYR   33  - MET   67 )                          
 117: 6c70-A e4e8-A    63 -  92 <=>   73 - 102   (ASP   65  - SER   94  <=> LYS   73  - VAL  102 )                          
 117: 6c70-A e4e8-A    93 -  96 <=>  105 - 108   (LYS   95  - TYR   98  <=> ASP  105  - MET  108 )                          
 117: 6c70-A e4e8-A   257 - 286 <=>  110 - 139   (VAL  343  - VAL  372  <=> GLY  110  - ARG  139 )                          
 117: 6c70-A e4e8-A   301 - 310 <=>  165 - 174   (LEU  387  - PHE  396  <=> THR  165  - LEU  174 )                          
 117: 6c70-A e4e8-A   317 - 320 <=>  202 - 205   (LEU  403  - GLU  406  <=> TRP  202  - ASP  205 )                          
 117: 6c70-A e4e8-A   366 - 373 <=>  211 - 218   (SER  452  - VAL  459  <=> PHE  211  - VAL  218 )                          
 117: 6c70-A e4e8-A   374 - 388 <=>  220 - 234   (LEU  460  - LYS  474  <=> TYR  220  - VAL  234 )                          
 118: 6c70-A fehx-A    12 -  15 <=>    4 -   7   (PRO   14  - ARG   17  <=> VAL    4  - GLY    7 )                          
 118: 6c70-A fehx-A    26 -  64 <=>    8 -  46   (ASN   28  - ASP   66  <=> PHE    8  - LEU   46 )                          
 118: 6c70-A fehx-A    67 -  89 <=>   47 -  69   (ASP   69  - PRO   91  <=> GLN   47  - ILE   69 )                          
 118: 6c70-A fehx-A    96 -  99 <=>   83 -  86   (TYR   98  - LEU  101  <=> ILE   83  - PHE   86 )                          
 118: 6c70-A fehx-A   258 - 285 <=>   89 - 116   (GLY  344  - LYS  371  <=> ALA   89  - ALA  116 )                          
 118: 6c70-A fehx-A   286 - 289 <=>  119 - 122   (VAL  372  - VAL  375  <=> LYS  119  - GLN  122 )                          
 118: 6c70-A fehx-A   290 - 310 <=>  124 - 144   (ASN  376  - PHE  396  <=> PRO  124  - ILE  144 )                          
 118: 6c70-A fehx-A   349 - 353 <=>  181 - 185   (GLN  435  - LYS  439  <=> GLY  181  - VAL  185 )                          
 118: 6c70-A fehx-A   354 - 357 <=>  187 - 190   (ALA  440  - ILE  443  <=> GLU  187  - VAL  190 )                          
 118: 6c70-A fehx-A   364 - 388 <=>  192 - 216   (THR  450  - LYS  474  <=> VAL  192  - ILE  216 )                          
 119: 6c70-A e1m3-A    64 -  95 <=>   33 -  64   (ASP   66  - PHE   97  <=> LYS   33  - ASN   64 )                          
 119: 6c70-A e1m3-A   259 - 285 <=>   66 -  92   (ASP  345  - LYS  371  <=> GLY   66  - LEU   92 )                          
 119: 6c70-A e1m3-A   286 - 290 <=>   95 -  99   (VAL  372  - ASN  376  <=> THR   95  - SER   99 )                          
 119: 6c70-A e1m3-A   329 - 333 <=>  191 - 195   (TYR  415  - TRP  419  <=> ASP  191  - GLY  195 )                          
 119: 6c70-A e1m3-A   367 - 372 <=>  306 - 311   (LEU  453  - SER  458  <=> ASP  306  - LYS  311 )                          
 119: 6c70-A e1m3-A   385 - 388 <=>  381 - 384   (VAL  471  - LYS  474  <=> LEU  381  - LYS  384 )                          
 120: 6c70-A fd62-A    65 -  88 <=>   34 -  57   (VAL   67  - PHE   90  <=> PHE   34  - LEU   57 )                          
 120: 6c70-A fd62-A    90 -  93 <=>   58 -  61   (VAL   92  - LYS   95  <=> LYS   58  - PRO   61 )                          
 120: 6c70-A fd62-A    96 -  99 <=>   66 -  69   (TYR   98  - LEU  101  <=> GLU   66  - GLN   69 )                          
 120: 6c70-A fd62-A   255 - 280 <=>   72 -  97   (THR  341  - ALA  366  <=> SER   72  - ARG   97 )                          
 120: 6c70-A fd62-A   300 - 308 <=>  101 - 109   (LEU  386  - PHE  394  <=> ILE  101  - ALA  109 )                          
 120: 6c70-A fd62-A   311 - 314 <=>  110 - 113   (CYS  397  - GLY  400  <=> LEU  110  - LEU  113 )                          
 120: 6c70-A fd62-A   372 - 377 <=>  123 - 128   (SER  458  - VAL  463  <=> LYS  123  - GLN  128 )                          
 120: 6c70-A fd62-A   380 - 383 <=>  129 - 132   (TYR  466  - VAL  469  <=> ALA  129  - SER  132 )                          
 120: 6c70-A fd62-A   385 - 388 <=>  133 - 136   (VAL  471  - LYS  474  <=> SER  133  - GLU  136 )                          
 121: 6c70-A fety-A    65 -  91 <=>    1 -  27   (VAL   67  - ARG   93  <=> MET    1  - GLY   27 )                          
 121: 6c70-A fety-A   260 - 290 <=>   28 -  58   (ALA  346  - ASN  376  <=> GLU   28  - LEU   58 )                          
 121: 6c70-A fety-A   314 - 332 <=>  174 - 192   (GLY  400  - HIS  418  <=> GLN  174  - GLY  192 )                          
 122: 6c70-A e6co-A    12 -  15 <=>   13 -  16   (PRO   14  - ARG   17  <=> LEU   13  - GLY   16 )                          
 122: 6c70-A e6co-A    26 -  64 <=>   17 -  55   (ASN   28  - ASP   66  <=> PHE   17  - LEU   55 )                          
 122: 6c70-A e6co-A    67 -  89 <=>   56 -  78   (ASP   69  - PRO   91  <=> HIS   56  - VAL   78 )                          
 122: 6c70-A e6co-A    96 -  99 <=>   91 -  94   (TYR   98  - LEU  101  <=> THR   91  - PHE   94 )                          
 122: 6c70-A e6co-A   256 - 260 <=>   95 -  99   (ALA  342  - ALA  346  <=> THR   95  - LEU   99 )                          
 122: 6c70-A e6co-A   261 - 285 <=>  101 - 125   (TYR  347  - LYS  371  <=> MET  101  - ALA  125 )                          
 122: 6c70-A e6co-A   286 - 289 <=>  128 - 131   (VAL  372  - VAL  375  <=> TYR  128  - HIS  131 )                          
 122: 6c70-A e6co-A   291 - 307 <=>  134 - 150   (VAL  377  - VAL  393  <=> ALA  134  - VAL  150 )                          
 122: 6c70-A e6co-A   359 - 362 <=>  156 - 159   (GLY  445  - PHE  448  <=> ILE  156  - PRO  159 )                          
 122: 6c70-A e6co-A   363 - 388 <=>  199 - 224   (PHE  449  - LYS  474  <=> ALA  199  - THR  224 )                          
 123: 6c70-A e35o-A    28 -  62 <=>    1 -  35   (TYR   30  - SER   64  <=> MET    1  - TRP   35 )                          
 123: 6c70-A e35o-A    63 -  93 <=>   41 -  71   (ASP   65  - LYS   95  <=> LEU   41  - ALA   71 )                          
 123: 6c70-A e35o-A    95 -  98 <=>   72 -  75   (PHE   97  - THR  100  <=> GLN   72  - GLU   75 )                          
 123: 6c70-A e35o-A   256 - 278 <=>   77 -  99   (ALA  342  - LEU  364  <=> SER   77  - PHE   99 )                          
 123: 6c70-A e35o-A   292 - 314 <=>  130 - 152   (TYR  378  - GLY  400  <=> VAL  130  - ASN  152 )                          
 123: 6c70-A e35o-A   354 - 357 <=>  153 - 156   (ALA  440  - ILE  443  <=> TYR  153  - TYR  156 )                          
 123: 6c70-A e35o-A   366 - 388 <=>  181 - 203   (SER  452  - LYS  474  <=> PHE  181  - LEU  203 )                          
 124: 6c70-A e8c4-A    12 -  15 <=>   13 -  16   (PRO   14  - ARG   17  <=> ILE   13  - SER   16 )                          
 124: 6c70-A e8c4-A    25 -  64 <=>   17 -  56   (PHE   27  - ASP   66  <=> PHE   17  - LEU   56 )                          
 124: 6c70-A e8c4-A    67 -  89 <=>   57 -  79   (ASP   69  - PRO   91  <=> HIS   57  - VAL   79 )                          
 124: 6c70-A e8c4-A    96 -  99 <=>   93 -  96   (TYR   98  - LEU  101  <=> ILE   93  - LEU   96 )                          
 124: 6c70-A e8c4-A   257 - 285 <=>   98 - 126   (VAL  343  - LYS  371  <=> CYS   98  - ALA  126 )                          
 124: 6c70-A e8c4-A   286 - 295 <=>  129 - 138   (VAL  372  - THR  381  <=> SER  129  - ASN  138 )                          
 124: 6c70-A e8c4-A   297 - 307 <=>  141 - 151   (ILE  383  - VAL  393  <=> THR  141  - PHE  151 )                          
 124: 6c70-A e8c4-A   358 - 362 <=>  156 - 160   (SER  444  - PHE  448  <=> VAL  156  - GLN  160 )                          
 124: 6c70-A e8c4-A   365 - 388 <=>  203 - 226   (VAL  451  - LYS  474  <=> GLY  203  - ILE  226 )                          
 125: 6c70-A fbjc-A    30 -  36 <=>    6 -  12   (GLU   32  - HIS   38  <=> VAL    6  - TYR   12 )                          
 125: 6c70-A fbjc-A    40 -  63 <=>   18 -  41   (CYS   42  - ASP   65  <=> HIS   18  - VAL   41 )                          
 125: 6c70-A fbjc-A    65 -  68 <=>   50 -  53   (VAL   67  - LEU   70  <=> ARG   50  - ARG   53 )                          
 125: 6c70-A fbjc-A    69 -  88 <=>   55 -  74   (THR   71  - PHE   90  <=> THR   55  - ILE   74 )                          
 125: 6c70-A fbjc-A    90 -  95 <=>   75 -  80   (VAL   92  - PHE   97  <=> ASN   75  - PRO   80 )                          
 125: 6c70-A fbjc-A   259 - 285 <=>   81 - 107   (ASP  345  - LYS  371  <=> ILE   81  - ASN  107 )                          
 125: 6c70-A fbjc-A   286 - 289 <=>  110 - 113   (VAL  372  - VAL  375  <=> LYS  110  - THR  113 )                          
 125: 6c70-A fbjc-A   297 - 317 <=>  134 - 154   (ILE  383  - LEU  403  <=> ARG  134  - ASN  154 )                          
 125: 6c70-A fbjc-A   356 - 359 <=>  155 - 158   (SER  442  - GLY  445  <=> ILE  155  - TYR  158 )                          
 125: 6c70-A fbjc-A   360 - 364 <=>  170 - 174   (ALA  446  - THR  450  <=> MET  170  - PRO  174 )                          
 125: 6c70-A fbjc-A   368 - 388 <=>  177 - 197   (ASP  454  - LYS  474  <=> GLY  177  - THR  197 )                          
 126: 6c70-A e7c7-A     1 -   4 <=>  503 - 506   (PHE    3  - GLN    6  <=> LYS  503  - GLU  506 )                          
 126: 6c70-A e7c7-A    11 -  14 <=>  507 - 510   (LEU   13  - ILE   16  <=> PRO  507  - SER  510 )                          
 126: 6c70-A e7c7-A    63 -  89 <=>  817 - 843   (ASP   65  - PRO   91  <=> THR  817  - LEU  843 )                          
 126: 6c70-A e7c7-A   259 - 262 <=>  846 - 849   (ASP  345  - GLY  348  <=> GLY  846  - SER  849 )                          
 126: 6c70-A e7c7-A   263 - 286 <=>  851 - 874   (VAL  349  - VAL  372  <=> GLN  851  - PHE  874 )                          
 126: 6c70-A e7c7-A   287 - 290 <=>  877 - 880   (ASN  373  - ASN  376  <=> MET  877  - ALA  880 )                          
 126: 6c70-A e7c7-A   322 - 325 <=>  958 - 961   (SER  408  - MET  411  <=> PRO  958  - ARG  961 )                          
 126: 6c70-A e7c7-A   329 - 332 <=>  962 - 965   (TYR  415  - HIS  418  <=> LEU  962  - ARG  965 )                          
 126: 6c70-A e7c7-A   335 - 338 <=>  966 - 969   (ASP  421  - GLU  424  <=> GLN  966  - PRO  969 )                          
 127: 6c70-A e8ed-A    62 -  92 <=>  121 - 151   (SER   64  - SER   94  <=> LYS  121  - SER  151 )                          
 127: 6c70-A e8ed-A   260 - 281 <=>  155 - 176   (ALA  346  - TYR  367  <=> ARG  155  - THR  176 )                          
 127: 6c70-A e8ed-A   384 - 387 <=>  177 - 180   (LEU  470  - LEU  473  <=> PRO  177  - LEU  180 )                          
 128: 6c70-A fdwg-A    64 -  79 <=>  186 - 201   (ASP   66  - LEU   81  <=> ALA  186  - ILE  201 )                          
 128: 6c70-A fdwg-A    80 -  89 <=>  203 - 212   (HIS   82  - PRO   91  <=> ILE  203  - GLY  212 )                          
 128: 6c70-A fdwg-A    91 -  98 <=>  213 - 220   (ARG   93  - THR  100  <=> THR  213  - PHE  220 )                          
 128: 6c70-A fdwg-A   259 - 288 <=>  222 - 251   (ASP  345  - GLY  374  <=> ALA  222  - TYR  251 )                          
 129: 6c70-A fek7-A    24 -  27 <=>    4 -   7   (MET   26  - TYR   29  <=> HIS    4  - LEU    7 )                          
 129: 6c70-A fek7-A    29 -  63 <=>  112 - 146   (SER   31  - ASP   65  <=> SER  112  - PRO  146 )                          
 129: 6c70-A fek7-A    67 -  93 <=>  180 - 206   (ASP   69  - LYS   95  <=> ARG  180  - SER  206 )                          
 129: 6c70-A fek7-A    96 - 100 <=>  207 - 211   (TYR   98  - ALA  102  <=> PRO  207  - GLN  211 )                          
 129: 6c70-A fek7-A   256 - 271 <=>  213 - 228   (ALA  342  - THR  357  <=> ASN  213  - HIS  228 )                          
 129: 6c70-A fek7-A   272 - 287 <=>  231 - 246   (THR  358  - ASN  373  <=> ASN  231  - ILE  246 )                          
 129: 6c70-A fek7-A   288 - 292 <=>  251 - 255   (GLY  374  - TYR  378  <=> SER  251  - LEU  255 )                          
 129: 6c70-A fek7-A   294 - 321 <=>  256 - 283   (ALA  380  - SER  407  <=> ARG  256  - ASP  283 )                          
 129: 6c70-A fek7-A   368 - 388 <=>  299 - 319   (ASP  454  - LYS  474  <=> TYR  299  - ILE  319 )                          
 130: 6c70-A e1mf-A     4 -   7 <=>   31 -  34   (GLN    6  - VAL    9  <=> HIS   31  - MET   34 )                          
 130: 6c70-A e1mf-A    16 -  19 <=>   40 -  43   (VAL   18  - GLY   21  <=> ALA   40  - ARG   43 )                          
 130: 6c70-A e1mf-A    32 -  62 <=>   45 -  75   (LYS   34  - SER   64  <=> ARG   45  - MET   75 )                          
 130: 6c70-A e1mf-A    63 -  90 <=>   81 - 108   (ASP   65  - VAL   92  <=> ASN   81  - ILE  108 )                          
 130: 6c70-A e1mf-A    92 -  95 <=>  114 - 117   (SER   94  - PHE   97  <=> ASN  114  - ILE  117 )                          
 130: 6c70-A e1mf-A   257 - 286 <=>  118 - 147   (VAL  343  - VAL  372  <=> SER  118  - ARG  147 )                          
 130: 6c70-A e1mf-A   297 - 317 <=>  171 - 191   (ILE  383  - LEU  403  <=> ALA  171  - LEU  191 )                          
 130: 6c70-A e1mf-A   366 - 388 <=>  224 - 246   (SER  452  - LYS  474  <=> SER  224  - ILE  246 )                          
 131: 6c70-A fb3h-A    64 -  88 <=>  102 - 126   (ASP   66  - PHE   90  <=> ALA  102  - ALA  126 )                          
 131: 6c70-A fb3h-A    90 -  93 <=>  127 - 130   (VAL   92  - LYS   95  <=> GLY  127  - GLY  130 )                          
 131: 6c70-A fb3h-A   260 - 280 <=>  132 - 152   (ALA  346  - ALA  366  <=> PRO  132  - PRO  152 )                          
 131: 6c70-A fb3h-A   380 - 383 <=>  153 - 156   (TYR  466  - VAL  469  <=> SER  153  - PRO  156 )                          
 132: 6c70-A e7p8-A    63 -  87 <=>   18 -  42   (ASP   65  - TYR   89  <=> PHE   18  - LEU   42 )                          
 132: 6c70-A e7p8-A    89 -  94 <=>   43 -  48   (PRO   91  - ILE   96  <=> PRO   43  - LYS   48 )                          
 132: 6c70-A e7p8-A   259 - 284 <=>   49 -  74   (ASP  345  - THR  370  <=> THR   49  - SER   74 )                          
 132: 6c70-A e7p8-A   285 - 290 <=>  105 - 110   (LYS  371  - ASN  376  <=> LEU  105  - ILE  110 )                          
 132: 6c70-A e7p8-A   304 - 310 <=>  192 - 198   (LEU  390  - PHE  396  <=> LEU  192  - LEU  198 )                          
 132: 6c70-A e7p8-A   312 - 315 <=>  201 - 204   (ILE  398  - ASN  401  <=> PRO  201  - VAL  204 )                          
 132: 6c70-A e7p8-A   366 - 376 <=>  206 - 216   (SER  452  - ALA  462  <=> GLY  206  - PHE  216 )                          
 132: 6c70-A e7p8-A   381 - 384 <=>  250 - 253   (PHE  467  - LEU  470  <=> ALA  250  - ILE  253 )                          
 133: 6c70-A e0qh-A    28 -  31 <=>   20 -  23   (TYR   30  - GLY   33  <=> ALA   20  - THR   23 )                          
 133: 6c70-A e0qh-A    63 - 104 <=>  809 - 850   (ASP   65  - ASN  106  <=> PHE  809  - GLY  850 )                          
 133: 6c70-A e0qh-A   105 - 108 <=>  853 - 856   (PRO  107  - HIS  110  <=> PHE  853  - MET  856 )                          
 133: 6c70-A e0qh-A   245 - 248 <=>  857 - 860   (GLU  331  - LYS  334  <=> ASP  857  - ASP  860 )                          
 133: 6c70-A e0qh-A   250 - 260 <=>  861 - 871   (VAL  336  - ALA  346  <=> ASP  861  - LEU  871 )                          
 133: 6c70-A e0qh-A   261 - 281 <=>  875 - 895   (TYR  347  - TYR  367  <=> ASN  875  - PRO  895 )                          
 133: 6c70-A e0qh-A   384 - 387 <=>  896 - 899   (LEU  470  - LEU  473  <=> LYS  896  - ASP  899 )                          
 134: 6c70-A e8kn-A    64 -  89 <=>   80 - 105   (ASP   66  - PRO   91  <=> ALA   80  - ASP  105 )                          
 134: 6c70-A e8kn-A    91 -  95 <=>  106 - 110   (ARG   93  - PHE   97  <=> MET  106  - SER  110 )                          
 134: 6c70-A e8kn-A   256 - 259 <=>  111 - 114   (ALA  342  - ASP  345  <=> ARG  111  - VAL  114 )                          
 134: 6c70-A e8kn-A   261 - 286 <=>  115 - 140   (TYR  347  - VAL  372  <=> LEU  115  - ASP  140 )                          
 134: 6c70-A e8kn-A   287 - 290 <=>  143 - 146   (ASN  373  - ASN  376  <=> TYR  143  - TYR  146 )                          
 134: 6c70-A e8kn-A   307 - 310 <=>  342 - 345   (VAL  393  - PHE  396  <=> MET  342  - GLN  345 )                          
 134: 6c70-A e8kn-A   313 - 316 <=>  346 - 349   (PHE  399  - ARG  402  <=> GLY  346  - GLU  349 )                          
 134: 6c70-A e8kn-A   321 - 324 <=>  350 - 353   (SER  407  - VAL  410  <=> THR  350  - PHE  353 )                          
 134: 6c70-A e8kn-A   329 - 332 <=>  505 - 508   (TYR  415  - HIS  418  <=> PRO  505  - PRO  508 )                          
 135: 6c70-A e3zk-A    63 - 101 <=>  123 - 161   (ASP   65  - ILE  103  <=> ALA  123  - ALA  161 )                          
 135: 6c70-A e3zk-A   261 - 288 <=>  178 - 205   (TYR  347  - GLY  374  <=> LYS  178  - LYS  205 )                          
 135: 6c70-A e3zk-A   315 - 318 <=>  214 - 217   (ASN  401  - ILE  404  <=> GLU  214  - ALA  217 )                          
 136: 6c70-A fe7y-A     4 -   7 <=>   44 -  47   (GLN    6  - VAL    9  <=> SER   44  - PHE   47 )                          
 136: 6c70-A fe7y-A    17 -  20 <=>   54 -  57   (MET   19  - VAL   22  <=> GLY   54  - CYS   57 )                          
 136: 6c70-A fe7y-A    32 -  62 <=>   58 -  88   (LYS   34  - SER   64  <=> PRO   58  - HIS   88 )                          
 136: 6c70-A fe7y-A    63 -  90 <=>   94 - 121   (ASP   65  - VAL   92  <=> HIS   94  - ALA  121 )                          
 136: 6c70-A fe7y-A    92 -  95 <=>  127 - 130   (SER   94  - PHE   97  <=> THR  127  - ILE  130 )                          
 136: 6c70-A fe7y-A   257 - 284 <=>  131 - 158   (VAL  343  - THR  370  <=> SER  131  - PHE  158 )                          
 136: 6c70-A fe7y-A   285 - 288 <=>  160 - 163   (LYS  371  - GLY  374  <=> ARG  160  - ALA  163 )                          
 136: 6c70-A fe7y-A   297 - 317 <=>  184 - 204   (ILE  383  - LEU  403  <=> VAL  184  - MET  204 )                          
 136: 6c70-A fe7y-A   320 - 323 <=>  226 - 229   (GLU  406  - SER  409  <=> THR  226  - LYS  229 )                          
 136: 6c70-A fe7y-A   368 - 388 <=>  239 - 259   (ASP  454  - LYS  474  <=> VAL  239  - VAL  259 )                          
 137: 6c70-A e86a-A    65 -  94 <=>  686 - 715   (VAL   67  - ILE   96  <=> SER  686  - LEU  715 )                          
 137: 6c70-A e86a-A    96 -  99 <=>  716 - 719   (TYR   98  - LEU  101  <=> GLN  716  - HIS  719 )                          
 137: 6c70-A e86a-A   103 - 106 <=>  733 - 736   (ASN  105  - ASN  108  <=> VAL  733  - GLN  736 )                          
 137: 6c70-A e86a-A   186 - 189 <=>  756 - 759   (VAL  203  - MET  206  <=> GLN  756  - GLN  759 )                          
 137: 6c70-A e86a-A   196 - 206 <=>  778 - 788   (ASP  213  - ALA  223  <=> PHE  778  - ARG  788 )                          
 137: 6c70-A e86a-A   250 - 253 <=>  789 - 792   (VAL  336  - LEU  339  <=> VAL  789  - GLU  792 )                          
 137: 6c70-A e86a-A   258 - 284 <=>  829 - 855   (GLY  344  - THR  370  <=> LEU  829  - GLN  855 )                          
 137: 6c70-A e86a-A   296 - 323 <=>  856 - 883   (VAL  382  - SER  409  <=> ASN  856  - MET  883 )                          
 137: 6c70-A e86a-A   344 - 348 <=>  937 - 941   (VAL  430  - CYS  434  <=> ASP  937  - ASP  941 )                          
 137: 6c70-A e86a-A   351 - 354 <=>  942 - 945   (CYS  437  - ALA  440  <=> THR  942  - TYR  945 )                          
 138: 6c70-A e488-A    63 -  91 <=>   53 -  81   (ASP   65  - ARG   93  <=> PRO   53  - GLY   81 )                          
 138: 6c70-A e488-A   260 - 281 <=>   83 - 104   (ALA  346  - TYR  367  <=> GLU   83  - ASN  104 )                          
 138: 6c70-A e488-A   283 - 290 <=>  105 - 112   (ALA  369  - ASN  376  <=> PRO  105  - PRO  112 )                          
 138: 6c70-A e488-A   322 - 325 <=>  643 - 646   (SER  408  - MET  411  <=> ARG  643  - ARG  646 )                          
 138: 6c70-A e488-A   330 - 333 <=> 1365 -1368   (SER  416  - TRP  419  <=> THR 1365  - SER 1368 )                          
 138: 6c70-A e488-A   336 - 339 <=> 1369 -1372   (GLY  422  - GLU  425  <=> LEU 1369  - LYS 1372 )                          
 139: 6c70-A e0tz-A    20 -  25 <=>  377 - 382   (VAL   22  - PHE   27  <=> SER  377  - HIS  382 )                          
 139: 6c70-A e0tz-A    36 -  62 <=>  385 - 411   (HIS   38  - SER   64  <=> SER  385  - TRP  411 )                          
 139: 6c70-A e0tz-A    64 -  94 <=>  420 - 450   (ASP   66  - ILE   96  <=> LEU  420  - TYR  450 )                          
 139: 6c70-A e0tz-A    96 -  99 <=>  451 - 454   (TYR   98  - LEU  101  <=> ASN  451  - TRP  454 )                          
 139: 6c70-A e0tz-A   259 - 287 <=>  456 - 484   (ASP  345  - ASN  373  <=> LYS  456  - ALA  484 )                          
 139: 6c70-A e0tz-A   288 - 324 <=>  496 - 532   (GLY  374  - VAL  410  <=> ARG  496  - LEU  532 )                          
 139: 6c70-A e0tz-A   327 - 330 <=>  533 - 536   (ALA  413  - SER  416  <=> PRO  533  - LYS  536 )                          
 139: 6c70-A e0tz-A   332 - 337 <=>  539 - 544   (HIS  418  - SER  423  <=> ARG  539  - ASN  544 )                          
 139: 6c70-A e0tz-A   355 - 358 <=>  572 - 575   (MET  441  - SER  444  <=> LEU  572  - TRP  575 )                          
 140: 6c70-A e3t2-A    56 -  59 <=>  292 - 295   (VAL   58  - MET   61  <=> VAL  292  - GLU  295 )                          
 140: 6c70-A e3t2-A    64 -  94 <=>  329 - 359   (ASP   66  - ILE   96  <=> SER  329  - GLY  359 )                          
 140: 6c70-A e3t2-A    99 - 102 <=>  361 - 364   (LEU  101  - TRP  104  <=> VAL  361  - VAL  364 )                          
 140: 6c70-A e3t2-A   253 - 256 <=>  365 - 368   (LEU  339  - ALA  342  <=> ASN  365  - THR  368 )                          
 140: 6c70-A e3t2-A   258 - 281 <=>  369 - 392   (GLY  344  - TYR  367  <=> SER  369  - ASN  392 )                          
 140: 6c70-A e3t2-A   283 - 286 <=>  393 - 396   (ALA  369  - VAL  372  <=> LEU  393  - TYR  396 )                          
 140: 6c70-A e3t2-A   292 - 302 <=>  397 - 407   (TYR  378  - TYR  388  <=> GLN  397  - GLY  407 )                          
 140: 6c70-A e3t2-A   304 - 307 <=>  436 - 439   (LEU  390  - VAL  393  <=> LEU  436  - SER  439 )                          
 140: 6c70-A e3t2-A   311 - 314 <=>  474 - 477   (CYS  397  - GLY  400  <=> GLU  474  - GLN  477 )                          
 140: 6c70-A e3t2-A   318 - 321 <=>  542 - 545   (ILE  404  - SER  407  <=> ASP  542  - GLN  545 )                          
 140: 6c70-A e3t2-A   329 - 339 <=>  646 - 656   (TYR  415  - GLU  425  <=> MET  646  - LYS  656 )                          
 141: 6c70-A fduk-A    64 -  89 <=>   23 -  48   (ASP   66  - PRO   91  <=> GLU   23  - SER   48 )                          
 141: 6c70-A fduk-A    91 -  97 <=>   49 -  55   (ARG   93  - LYS   99  <=> LEU   49  - CYS   55 )                          
 141: 6c70-A fduk-A    99 - 102 <=>   56 -  59   (LEU  101  - TRP  104  <=> LEU   56  - ASP   59 )                          
 141: 6c70-A fduk-A   252 - 286 <=>   60 -  94   (ARG  338  - VAL  372  <=> ASP   60  - ASN   94 )                          
 141: 6c70-A fduk-A   287 - 290 <=>   97 - 100   (ASN  373  - ASN  376  <=> ASN   97  - GLU  100 )                          
 141: 6c70-A fduk-A   329 - 332 <=>  429 - 432   (TYR  415  - HIS  418  <=> HIS  429  - GLU  432 )                          
 141: 6c70-A fduk-A   339 - 342 <=>  444 - 447   (GLU  425  - THR  428  <=> THR  444  - GLY  447 )                          
 142: 6c70-A fel0-A    33 -  36 <=>  343 - 346   (LYS   35  - HIS   38  <=> LYS  343  - ARG  346 )                          
 142: 6c70-A fel0-A    39 -  42 <=>  347 - 350   (TYR   41  - VAL   44  <=> PRO  347  - MET  350 )                          
 142: 6c70-A fel0-A    90 -  93 <=> 1013 -1016   (VAL   92  - LYS   95  <=> ARG 1013  - GLN 1016 )                          
 142: 6c70-A fel0-A   117 - 142 <=> 1069 -1094   (ARG  119  - ILE  144  <=> ASP 1069  - LEU 1094 )                          
 142: 6c70-A fel0-A   173 - 226 <=> 1105 -1158   (GLY  190  - THR  243  <=> THR 1105  - ALA 1158 )                          
 142: 6c70-A fel0-A   228 - 289 <=> 1170 -1231   (LEU  314  - VAL  375  <=> ALA 1170  - GLN 1231 )                          
 143: 6c70-A ffyg-A     3 -   6 <=>   20 -  23   (HIS    5  - LEU    8  <=> THR   20  - ALA   23 )                          
 143: 6c70-A ffyg-A     9 -  12 <=>   24 -  27   (ASP   11  - PRO   14  <=> THR   24  - ALA   27 )                          
 143: 6c70-A ffyg-A    28 -  31 <=>   29 -  32   (TYR   30  - GLY   33  <=> ALA   29  - ALA   32 )                          
 143: 6c70-A ffyg-A    39 -  43 <=>  270 - 274   (TYR   41  - THR   45  <=> SER  270  - ILE  274 )                          
 143: 6c70-A ffyg-A    45 -  48 <=>  275 - 278   (LEU   47  - LEU   50  <=> ARG  275  - GLY  278 )                          
 143: 6c70-A ffyg-A    51 -  58 <=>  281 - 288   (TYR   53  - LEU   60  <=> LYS  281  - ARG  288 )                          
 143: 6c70-A ffyg-A    64 -  67 <=>  332 - 335   (ASP   66  - ASP   69  <=> GLY  332  - ASP  335 )                          
 143: 6c70-A ffyg-A    69 -  88 <=>  336 - 355   (THR   71  - PHE   90  <=> ALA  336  - VAL  355 )                          
 143: 6c70-A ffyg-A   260 - 283 <=>  358 - 381   (ALA  346  - ALA  369  <=> MET  358  - GLY  381 )                          
 143: 6c70-A ffyg-A   293 - 298 <=>  382 - 387   (ALA  379  - GLY  384  <=> PRO  382  - ALA  387 )                          
 143: 6c70-A ffyg-A   319 - 322 <=>  394 - 397   (GLU  405  - SER  408  <=> GLY  394  - GLY  397 )                          
 143: 6c70-A ffyg-A   367 - 370 <=>  400 - 403   (LEU  453  - PHE  456  <=> PRO  400  - VAL  403 )                          
 144: 6c70-A e877-A    10 -  24 <=>  395 - 409   (LEU   12  - MET   26  <=> GLU  395  - THR  409 )
[truncated: 3,295,945 more chars]
