# Supplementary material for: Structural screens identify candidate human homologs of insect chemoreceptors and cryptic Drosophila gustatory receptor-like proteins
Source: eLife. 2023 Feb 20;12:e85537. doi: 10.7554/eLife.85537 (PMC9998090; doi:10.7554/eLife.85537)
Supplement: Source data 2. — Individual text files represent the output of the Dali AF-DB search using A. bakeri Or co-receptor (Orco) chain A (PDB 6C70-A) as query and the structural proteome dataset of the indicated species (note the datasets are from version 1 of the AlphaFold Protein Structure Database; subsequent, improved models were used for the pairwise comparisons in Table 1). The four-letter codes in the file names and job titles are as described for Source data 1. [file elife-85537-data2.zip › Kpne_6C70A.txt]

# Job: Kpne_6C70A
# Query: 6c70A
# No:  Chain   Z    rmsd lali nres  %id PDB  Description
   1:  vm6e-A  5.1  4.7   95   453    6   KLEPH/AFDB:AF-A0A0H3GPN8-F1 Histidine kinase HISTIDINE KINASE;
   2:  vlp3-A  5.0 11.1  134   636    5   KLEPH/AFDB:AF-A0A0H3GSE6-F1 Uncharacterized protein UNCHARACTERIZED P
   3:  vkmb-A  5.0  5.5   93   175    5   KLEPH/AFDB:AF-A0A0H3GP50-F1 Primosomal replication protein N PRIMOSOM
   4:  vn4v-A  5.0  3.4   79   334    6   KLEPH/AFDB:AF-A0A0H3H166-F1 Transposase InsD1 for insertion sequence 
   5:  vm56-A  4.9  9.6  116   428    9   KLEPH/AFDB:AF-A0A0H3GM75-F1 Microcin H47 secretion protein MICROCIN H
   6:  vn6i-A  4.8  3.1   66   120   14   KLEPH/AFDB:AF-A0A0H3H4G0-F1 Uncharacterized protein UNCHARACTERIZED P
   7:  vmrz-A  4.8  6.9   93   813    6   KLEPH/AFDB:AF-A0A0H3H1R5-F1 Putative prophage tail length determinato
   8:  vjs9-A  4.7  4.0   69   295    9   KLEPH/AFDB:AF-A0A0H3H4J7-F1 Uncharacterized protein UNCHARACTERIZED P
   9:  vl40-A  4.7  8.6  121   329    2   KLEPH/AFDB:AF-A0A0H3GYS5-F1 Putative glycosyltransferase PUTATIVE GLY
  10:  vk9d-A  4.7 10.1   88   884    8   KLEPH/AFDB:AF-A0A0H3GSF4-F1 Putative protease PUTATIVE PROTEASE;
  11:  vmgb-A  4.7 13.2   77   565    4   KLEPH/AFDB:AF-A0A0H3GRM0-F1 OmpA-like domain-containing protein OMPA-
  12:  vnl2-A  4.6 10.5  129   592   10   KLEPH/AFDB:AF-A0A0H3GPN7-F1 Sensor protein SENSOR PROTEIN;
  13:  vllr-A  4.6  4.5   77   310    8   KLEPH/AFDB:AF-A0A0H3H644-F1 Uncharacterized protein UNCHARACTERIZED P
  14:  vjjv-A  4.6  2.9   61    62   11   KLEPH/AFDB:AF-A0A0H3GY89-F1 Uncharacterized protein UNCHARACTERIZED P
  15:  vngd-A  4.6  4.6  106   342    5   KLEPH/AFDB:AF-A0A0H3GQH3-F1 Histidine kinase HISTIDINE KINASE;
  16:  vmn5-A  4.6  4.3   81   491    5   KLEPH/AFDB:AF-A0A0H3GV46-F1 Two-component regulatory system sensor hi
  17:  vjoq-A  4.6  3.2   62   158   10   KLEPH/AFDB:AF-A0A0H3GW62-F1 Transcription elongation factor GreA TRAN
  18:  vjsh-A  4.5  6.4  147   650    6   KLEPH/AFDB:AF-A0A0H3GR06-F1 Cytochrome c-type biogenesis protein CYTO
  19:  vk6p-A  4.5 10.8   69   388    3   KLEPH/AFDB:AF-A0A0H3GTX7-F1 Phage major capsid protein, HK97 family P
  20:  vk26-A  4.5  8.9  117   341    1   KLEPH/AFDB:AF-A0A0H3H2J2-F1 Multidrug resistance protein MdtN MULTIDR
  21:  vnqs-A  4.5  2.9   66   213    5   KLEPH/AFDB:AF-A0A0H3GZA4-F1 Putative DNA-binding protein PUTATIVE DNA
  22:  vjk2-A  4.5  3.9   73   144    8   KLEPH/AFDB:AF-A0A0H3GY07-F1 Uncharacterized protein UNCHARACTERIZED P
  23:  vmc0-A  4.5  5.1   88   209    7   KLEPH/AFDB:AF-A0A0H3GWZ8-F1 Uncharacterized protein UNCHARACTERIZED P
  24:  vnm8-A  4.5  4.4   66    79    6   KLEPH/AFDB:AF-A0A0H3GNB0-F1 Uncharacterized protein UNCHARACTERIZED P
  25:  vm95-A  4.5  6.1   91   885   11   KLEPH/AFDB:AF-A0A0H3GW72-F1 Phosphotransferase RcsD PHOSPHOTRANSFERAS
  26:  vmpu-A  4.5 11.2   79   112   11   KLEPH/AFDB:AF-A0A0H3GNU0-F1 Uncharacterized protein UNCHARACTERIZED P
  27:  vlfp-A  4.5  4.7   90   433    7   KLEPH/AFDB:AF-A0A0H3GST5-F1 Histidine kinase HISTIDINE KINASE;
  28:  vna3-A  4.5  6.1   82   291   11   KLEPH/AFDB:AF-A0A0H3H321-F1 Uncharacterized protein UNCHARACTERIZED P
  29:  vk83-A  4.4  4.3   75   222    8   KLEPH/AFDB:AF-A0A0H3GRR1-F1 Phage shock protein PspA PHAGE SHOCK PROT
  30:  vjw8-A  4.4  3.9   69   123    6   KLEPH/AFDB:AF-A0A0H3GZC0-F1 Uncharacterized protein UNCHARACTERIZED P
  31:  vnnz-A  4.4  2.1   55    59    5   KLEPH/AFDB:AF-A0A0H3GQH0-F1 Uncharacterized protein UNCHARACTERIZED P
  32:  vl0o-A  4.4  6.7   72   153    8   KLEPH/AFDB:AF-A0A0H3GSR7-F1 Na(+)-translocating NADH-quinone reductas
  33:  vnsv-A  4.4  9.5   81   139    5   KLEPH/AFDB:AF-A0A0H3GS72-F1 NAD-linked aldehyde dehydrogenase A NAD-L
  34:  vnvs-A  4.4  3.6  101   115    8   KLEPH/AFDB:AF-A0A0H3GML9-F1 Uncharacterized protein UNCHARACTERIZED P
  35:  vn94-A  4.4  3.1   65    79    5   KLEPH/AFDB:AF-A0A0H3GVB8-F1 ATP synthase subunit c ATP SYNTHASE SUBUN
  36:  vni2-A  4.4  4.8  112   164    6   KLEPH/AFDB:AF-A0A0H3GXQ2-F1 UPF0114 protein KPHS_45490 UPF0114 PROTEI
  37:  vkvg-A  4.4  6.9   96   400    4   KLEPH/AFDB:AF-A0A0H3GY02-F1 Uncharacterized protein UNCHARACTERIZED P
  38:  vmqz-A  4.4  3.3   63   157   10   KLEPH/AFDB:AF-A0A0H3GZG0-F1 Transcription elongation factor GreB TRAN
  39:  vl51-A  4.3  2.0   51    67    6   KLEPH/AFDB:AF-A0A0H3H0V7-F1 Uncharacterized protein UNCHARACTERIZED P
  40:  vkd1-A  4.3  5.0   92   240    7   KLEPH/AFDB:AF-A0A0H3GPW9-F1 Phosphoglycerate transporter protein PHOS
  41:  vnf3-A  4.3 10.2  159   731    4   KLEPH/AFDB:AF-A0A0H3GQA3-F1 Uncharacterized protein UNCHARACTERIZED P
  42:  vkmk-A  4.3  3.6   68   355    7   KLEPH/AFDB:AF-A0A0H3GHR6-F1 HlyD family secretion protein HLYD FAMILY
  43:  vkor-A  4.2  3.4   67   349    7   KLEPH/AFDB:AF-A0A0H3GPJ3-F1 Histidine kinase HISTIDINE KINASE;
  44:  vnln-A  4.2  3.4   57   377    4   KLEPH/AFDB:AF-A0A0H3GWJ8-F1 Type VI secretion-associated protein, VC_
  45:  vktw-A  4.2  6.5  166   371    5   KLEPH/AFDB:AF-A0A0H3GVH3-F1 Uncharacterized protein UNCHARACTERIZED P
  46:  vmp7-A  4.2  3.3   60   445    5   KLEPH/AFDB:AF-A0A0H3GVI5-F1 Putative phage tail tape measure protein 
  47:  vnsa-A  4.1  5.3  109   241    6   KLEPH/AFDB:AF-A0A0H3GZT2-F1 Major facilitator superfamily permease MA
  48:  vmzj-A  4.1  3.4   60   122    8   KLEPH/AFDB:AF-A0A0H3GYZ1-F1 Pilin PILIN;
  49:  vjxf-A  4.1  5.4   59   379   14   KLEPH/AFDB:AF-A0A0H3GSG8-F1 Uncharacterized protein UNCHARACTERIZED P
  50:  vlz3-A  4.1 12.1   96   162    7   KLEPH/AFDB:AF-A0A0H3H654-F1 Uncharacterized protein UNCHARACTERIZED P
  51:  vnes-A  4.1  4.3   83   378    4   KLEPH/AFDB:AF-A0A0H3GX95-F1 Auxiliary transport protein, membrane fus
  52:  vmck-A  4.1  3.7   66   319    5   KLEPH/AFDB:AF-A0A0H3GIK3-F1 Acetyl-coenzyme A carboxylase carboxyl tr
  53:  vjky-A  4.0  3.6   89   162   10   KLEPH/AFDB:AF-A0A0H3GZ24-F1 Uncharacterized protein UNCHARACTERIZED P
  54:  vkwx-A  4.0  8.6   72   127    7   KLEPH/AFDB:AF-A0A0H3GH93-F1 Protein translocase subunit SecE PROTEIN 
  55:  vml6-A  4.0  5.1   57   109    9   KLEPH/AFDB:AF-A0A0H3GZU6-F1 Uncharacterized protein UNCHARACTERIZED P
  56:  vmrp-A  4.0  7.0   69    82    7   KLEPH/AFDB:AF-A0A0H3GYY4-F1 Uncharacterized protein UNCHARACTERIZED P
  57:  vlwg-A  4.0  4.2   61   136   11   KLEPH/AFDB:AF-A0A0H3GSW7-F1 Uncharacterized protein UNCHARACTERIZED P
  58:  vlk7-A  4.0  6.4   72   158   10   KLEPH/AFDB:AF-A0A0H3GQF5-F1 FxsA FXSA;
  59:  vmuv-A  4.0  4.3   78   100    4   KLEPH/AFDB:AF-A0A0H3GNW8-F1 Uncharacterized protein UNCHARACTERIZED P
  60:  vnb6-A  4.0  2.5   48    48    2   KLEPH/AFDB:AF-A0A0H3GW15-F1 Uncharacterized protein UNCHARACTERIZED P
  61:  vjug-A  3.9  6.3   96   120    8   KLEPH/AFDB:AF-A0A0H3H4T5-F1 DUF202 domain-containing protein DUF202 D
  62:  vmpx-A  3.9  4.0   81    89   10   KLEPH/AFDB:AF-A0A0H3H3H3-F1 30S ribosomal protein S15 30S RIBOSOMAL P
  63:  vn55-A  3.9  7.0  125   539    6   KLEPH/AFDB:AF-A0A0H3GQS0-F1 Uncharacterized protein UNCHARACTERIZED P
  64:  vkas-A  3.9  5.4   68    73    4   KLEPH/AFDB:AF-A0A0H3GZR1-F1 Uncharacterized protein UNCHARACTERIZED P
  65:  vmjx-A  3.9  8.2   78   685    9   KLEPH/AFDB:AF-A0A0H3GWE9-F1 DNA-binding protein DNA-BINDING PROTEIN;
  66:  vndu-A  3.9  4.6   77   171    8   KLEPH/AFDB:AF-A0A0H3GTL7-F1 Co-chaperone protein HscB CO-CHAPERONE PR
  67:  vlf4-A  3.8  2.5   53    63    8   KLEPH/AFDB:AF-A0A0H3GWL2-F1 50S ribosomal protein L29 50S RIBOSOMAL P
  68:  vnhv-A  3.8  4.8   75   412    4   KLEPH/AFDB:AF-A0A0H3H0N0-F1 Multidrug resistance protein MdtA MULTIDR
  69:  vmeo-A  3.8 11.1  110   142    6   KLEPH/AFDB:AF-A0A0H3GTY8-F1 ABC transmembrane type-1 domain-containin
  70:  vlao-A  3.8  9.4   81   172   10   KLEPH/AFDB:AF-A0A0H3H2V3-F1 Uncharacterized protein UNCHARACTERIZED P
  71:  vm86-A  3.8  4.2   99   136   10   KLEPH/AFDB:AF-A0A0H3GHF9-F1 Protein PsiE homolog PROTEIN PSIE HOMOLOG
  72:  vn52-A  3.8  5.2   81   109    9   KLEPH/AFDB:AF-A0A0H3GSQ5-F1 Cytochrome bo(3) ubiquinol oxidase subuni
  73:  vjng-A  3.8  5.2   73   105    8   KLEPH/AFDB:AF-A0A0H3GYF2-F1 Uncharacterized protein UNCHARACTERIZED P
  74:  vlrg-A  3.8  4.0   65   635    5   KLEPH/AFDB:AF-A0A0H3GR34-F1 ATP-binding protein Uup ATP-BINDING PROTE
  75:  vkbf-A  3.8  5.3   78   634    8   KLEPH/AFDB:AF-A0A0H3GZC6-F1 Putative ATP-binding component of a trans
  76:  vm26-A  3.8  3.3   55    61    2   KLEPH/AFDB:AF-A0A0H3H536-F1 Uncharacterized protein UNCHARACTERIZED P
  77:  vlo5-A  3.8  4.6   61   168    5   KLEPH/AFDB:AF-A0A0H3GT24-F1 Uncharacterized protein UNCHARACTERIZED P
  78:  vjyj-A  3.8  4.6   89   116   16   KLEPH/AFDB:AF-A0A0H3GUB0-F1 Nitrate ABC transporter, inner membrane s
  79:  vnks-A  3.7  8.7   96   510    8   KLEPH/AFDB:AF-A0A0H3GQ03-F1 GGDEF domain-containing protein GGDEF DOM
  80:  vm0y-A  3.7  5.2   71   149    4   KLEPH/AFDB:AF-A0A0H3GU52-F1 Putative transport protein PUTATIVE TRANS
  81:  vjog-A  3.7 13.6  111   754    5   KLEPH/AFDB:AF-A0A0H3GMB1-F1 Putative recombination protein with metal
  82:  vl2v-A  3.7  3.6   82   139    7   KLEPH/AFDB:AF-A0A0H3GZE2-F1 Uncharacterized protein UNCHARACTERIZED P
  83:  vkar-A  3.7  2.3   41    91   10   KLEPH/AFDB:AF-A0A0H3H0V1-F1 Uncharacterized protein UNCHARACTERIZED P
  84:  vlfz-A  3.7  5.4   75   538    9   KLEPH/AFDB:AF-A0A0H3GMV6-F1 Uncharacterized protein UNCHARACTERIZED P
  85:  vmwd-A  3.7 12.1   66   879    6   KLEPH/AFDB:AF-A0A0H3H1E3-F1 Conjugal transfer ATP-binding protein Tra
  86:  vl44-A  3.7  4.9   73   185   10   KLEPH/AFDB:AF-A0A0H3GNJ3-F1 Ribosome-recycling factor RIBOSOME-RECYCL
  87:  vm8j-A  3.7  5.3  147   301    3   KLEPH/AFDB:AF-A0A0H3H0N8-F1 Peptide/nickel transport system permease 
  88:  vk8r-A  3.7 18.0   88   645    9   KLEPH/AFDB:AF-A0A0H3GSU6-F1 Multidrug efflux system protein MdtO MULT
  89:  vkxp-A  3.7 10.6  122   397    6   KLEPH/AFDB:AF-A0A0H3H5H0-F1 Chromosome segregation ATPase CHROMOSOME 
  90:  vni5-A  3.7  3.2   66   512    5   KLEPH/AFDB:AF-A0A0H3GSB2-F1 Uncharacterized protein UNCHARACTERIZED P
  91:  vjyh-A  3.7  4.2   71    91    3   KLEPH/AFDB:AF-A0A0H3GYS3-F1 Uncharacterized protein UNCHARACTERIZED P
  92:  vlim-A  3.7 18.8   88   810    5   KLEPH/AFDB:AF-A0A0H3GGC8-F1 Bifunctional aspartokinase/homoserine deh
  93:  vjrs-A  3.6  5.5  120   677    9   KLEPH/AFDB:AF-A0A0H3GPG4-F1 Choline transport protein BetT CHOLINE TR
  94:  vl2l-A  3.6 16.5   97   423    5   KLEPH/AFDB:AF-A0A0H3GUR0-F1 Peptidase_M23 domain-containing protein P
  95:  vjvi-A  3.6  4.8   70    75    6   KLEPH/AFDB:AF-A0A0H3GR02-F1 Uncharacterized protein UNCHARACTERIZED P
  96:  vl27-A  3.6  6.0  116   761    6   KLEPH/AFDB:AF-A0A0H3GH16-F1 Histidine kinase HISTIDINE KINASE;
  97:  vn5q-A  3.6  4.3   67   104    1   KLEPH/AFDB:AF-A0A0H3GRU6-F1 Uncharacterized protein UNCHARACTERIZED P
  98:  vn7j-A  3.6 17.7   79   912    9   KLEPH/AFDB:AF-A0A0H3GVM7-F1 Putative type IV secretory pathway VirB4 
  99:  vn8i-A  3.6  9.3   90   149    4   KLEPH/AFDB:AF-A0A0H3GS21-F1 L-alanine exporter AlaE L-ALANINE EXPORTE
 100:  vl12-A  3.6  6.4  127  1115    8   KLEPH/AFDB:AF-A0A0H3GSW4-F1 Potassium efflux protein KefA POTASSIUM E
 101:  vlkf-A  3.6  3.1   87   208    7   KLEPH/AFDB:AF-A0A0H3GU44-F1 CNNM transmembrane domain-containing prot
 102:  vjml-A  3.6  3.4   62   120   10   KLEPH/AFDB:AF-A0A0H3GMZ5-F1 UPF0060 membrane protein KPHS_24970 UPF00
 103:  vjw7-A  3.6  5.9   95   113   17   KLEPH/AFDB:AF-A0A0H3GYD9-F1 Uncharacterized protein UNCHARACTERIZED P
 104:  vknp-A  3.6  5.1  116   231   11   KLEPH/AFDB:AF-A0A0H3GSH9-F1 Putative dimethyl sulfoxide reductase, an
 105:  vnom-A  3.6  7.0   93   211    5   KLEPH/AFDB:AF-A0A0H3GH10-F1 HTH-type transcriptional repressor FabR H
 106:  vjhw-A  3.6  3.6   65   119    5   KLEPH/AFDB:AF-A0A0H3GT27-F1 NADH-quinone oxidoreductase subunit NADH-
 107:  vmso-A  3.6  4.1   56    62   14   KLEPH/AFDB:AF-A0A0H3GLZ8-F1 Uncharacterized protein UNCHARACTERIZED P
 108:  vm5z-A  3.6  4.8   76   369    7   KLEPH/AFDB:AF-A0A0H3GR78-F1 HlyD family secretion protein HLYD FAMILY
 109:  vkpb-A  3.6  4.0   91   146    9   KLEPH/AFDB:AF-A0A0H3GYV6-F1 Putative oxidoreductase PUTATIVE OXIDORED
 110:  vltc-A  3.6  7.9  145   618    5   KLEPH/AFDB:AF-A0A0H3H0M8-F1 Histidine kinase HISTIDINE KINASE;
 111:  vnny-A  3.5  9.2  131   287   10   KLEPH/AFDB:AF-A0A0H3H0J6-F1 ATP synthase gamma chain ATP SYNTHASE GAM
 112:  vk07-A  3.5  9.0   85   473    7   KLEPH/AFDB:AF-A0A0H3GRS8-F1 Histidine kinase HISTIDINE KINASE;
 113:  vmkq-A  3.5  2.9   54   546    6   KLEPH/AFDB:AF-A0A0H3GPX8-F1 Probable protein kinase UbiB PROBABLE PRO
 114:  vnp3-A  3.5  3.8  100   114    8   KLEPH/AFDB:AF-A0A0H3GLJ2-F1 Uncharacterized protein UNCHARACTERIZED P
 115:  vmme-A  3.5  4.1   66    75   11   KLEPH/AFDB:AF-A0A0H3GMY2-F1 Thermostable carboxypeptidase 1 THERMOSTA
 116:  vkzt-A  3.5  3.3   59   125    8   KLEPH/AFDB:AF-A0A0H3GKL1-F1 Inner membrane protein INNER MEMBRANE PRO
 117:  vk4f-A  3.5  2.8   55    78    5   KLEPH/AFDB:AF-A0A0H3H303-F1 Uncharacterized protein UNCHARACTERIZED P
 118:  vms7-A  3.5  4.2   46    51    7   KLEPH/AFDB:AF-A0A0H3GZF3-F1 Uncharacterized protein UNCHARACTERIZED P
 119:  vlhc-A  3.5  5.7   71   201   11   KLEPH/AFDB:AF-A0A0H3GYC7-F1 Uncharacterized protein UNCHARACTERIZED P
 120:  vnvg-A  3.5  9.3   86   447    7   KLEPH/AFDB:AF-A0A0H3GQ51-F1 Histidine kinase HISTIDINE KINASE;
 121:  vkpl-A  3.5 12.0   72   120    4   KLEPH/AFDB:AF-A0A0H3GN70-F1 Uncharacterized protein UNCHARACTERIZED P
 122:  vkdd-A  3.4 10.4   86   525    7   KLEPH/AFDB:AF-A0A0H3GRU7-F1 Cyclic-guanylate-specific phosphodiestera
 123:  vk37-A  3.4 11.1   87   526    9   KLEPH/AFDB:AF-A0A0H3GKE6-F1 Putative enzyme PUTATIVE ENZYME;
 124:  vlyx-A  3.4  3.0   58    76    7   KLEPH/AFDB:AF-A0A0H3GWI3-F1 Uncharacterized protein UNCHARACTERIZED P
 125:  vni9-A  3.4  6.4  147   804   13   KLEPH/AFDB:AF-A0A0H3GJC4-F1 Putative oxidoreductase PUTATIVE OXIDORED
 126:  vlkl-A  3.4  9.3   94  1066    7   KLEPH/AFDB:AF-A0A0H3H0S6-F1 Uncharacterized protein UNCHARACTERIZED P
 127:  vn2s-A  3.4  9.2   86   111    6   KLEPH/AFDB:AF-A0A0H3GU85-F1 Uncharacterized protein UNCHARACTERIZED P
 128:  vl9c-A  3.4  3.9   86   179    9   KLEPH/AFDB:AF-A0A0H3GX04-F1 Uncharacterized protein UNCHARACTERIZED P
 129:  vjtu-A  3.4  5.0   59    91    7   KLEPH/AFDB:AF-A0A0H3GQ10-F1 Succinate dehydrogenase cytochrome b556 s
 130:  vjyw-A  3.4  2.5   51    60   10   KLEPH/AFDB:AF-A0A0H3GRX6-F1 TumA TUMA;
 131:  vlo1-A  3.4  3.1   48    55   10   KLEPH/AFDB:AF-A0A0H3GJN8-F1 Uncharacterized protein UNCHARACTERIZED P
 132:  vnqi-A  3.4  3.5   67    96    4   KLEPH/AFDB:AF-A0A0H3H0X6-F1 Type I site-specific deoxyribonuclease TY
 133:  vl46-A  3.3  9.0   68   101    6   KLEPH/AFDB:AF-A0A0H3GP32-F1 Uncharacterized protein UNCHARACTERIZED P
 134:  vkv1-A  3.3  3.9   61   162    5   KLEPH/AFDB:AF-A0A0H3GSB4-F1 Putative bacteriophage protein PUTATIVE B
 135:  vn9m-A  3.3  9.5  100   228    9   KLEPH/AFDB:AF-A0A0H3GY81-F1 Uncharacterized protein UNCHARACTERIZED P
 136:  vk55-A  3.3  5.0   75   110   11   KLEPH/AFDB:AF-A0A0H3GP12-F1 Uncharacterized protein UNCHARACTERIZED P
 137:  vkz7-A  3.3  8.8   76   111    8   KLEPH/AFDB:AF-A0A0H3GY87-F1 Uncharacterized protein UNCHARACTERIZED P
 138:  vjmf-A  3.3  3.1   44   405    5   KLEPH/AFDB:AF-A0A0H3GVC2-F1 Replication protein A REPLICATION PROTEIN
 139:  vkgs-A  3.3  7.6   87   407    8   KLEPH/AFDB:AF-A0A0H3GTW8-F1 Uncharacterized protein UNCHARACTERIZED P
 140:  vjr5-A  3.3  2.4   52   122   10   KLEPH/AFDB:AF-A0A0H3GU06-F1 DUF1992 domain-containing protein DUF1992
 141:  vn01-A  3.3  5.7  104   164    8   KLEPH/AFDB:AF-A0A0H3GMY9-F1 Putative structural protein PUTATIVE STRU
 142:  vjm5-A  3.3  8.6   93   151    8   KLEPH/AFDB:AF-A0A0H3GIE5-F1 RNA polymerase-binding transcription fact
 143:  vmqu-A  3.3  5.0   77   147    4   KLEPH/AFDB:AF-A0A0H3GYW1-F1 Conjugal transfer protein TrbF CONJUGAL T
 144:  vm4u-A  3.3  3.6   60   124    8   KLEPH/AFDB:AF-A0A0H3H1I2-F1 Uncharacterized protein UNCHARACTERIZED P
 145:  vmli-A  3.3  4.3   68   331    7   KLEPH/AFDB:AF-A0A0H3GLT5-F1 HlyD_D23 domain-containing protein HLYD_D
 146:  vn21-A  3.3  5.5  157  1109    6   KLEPH/AFDB:AF-A0A0H3GLB4-F1 Putative periplasmic binding protein PUTA
 147:  vjw5-A  3.3 27.3   80   390    3   KLEPH/AFDB:AF-A0A0H3GWJ4-F1 Multidrug resistance secretion protein MU
 148:  vksw-A  3.3  3.4   51   139   18   KLEPH/AFDB:AF-A0A0H3H1K3-F1 Uncharacterized protein UNCHARACTERIZED P
 149:  vlgj-A  3.2  4.2   77   150    6   KLEPH/AFDB:AF-A0A0H3H6C1-F1 Uncharacterized protein UNCHARACTERIZED P
 150:  vlih-A  3.2  3.9   92   445    9   KLEPH/AFDB:AF-A0A0H3GQQ5-F1 Putative hemolysin-related membrane prote
 151:  vmp9-A  3.2  5.5   55    67    7   KLEPH/AFDB:AF-A0A0H3GTV8-F1 Protein AaeX PROTEIN AAEX;
 152:  vnnk-A  3.2  4.0   76   588    7   KLEPH/AFDB:AF-A0A0H3GM05-F1 Terminase, ATPase subunit TERMINASE, ATPA
 153:  vndp-A  3.2  3.6   49    63    0   KLEPH/AFDB:AF-A0A0H3GTW3-F1 Uncharacterized protein UNCHARACTERIZED P
 154:  vn63-A  3.2  6.9  141   239    4   KLEPH/AFDB:AF-A0A0H3GVE2-F1 Uncharacterized protein UNCHARACTERIZED P
 155:  vkj7-A  3.2 11.5   79  1424    6   KLEPH/AFDB:AF-A0A0H3GUY9-F1 DNA translocase FtsK DNA TRANSLOCASE FTSK
 156:  vk50-A  3.2  4.6   53   107    4   KLEPH/AFDB:AF-A0A0H3H0R2-F1 Uncharacterized protein UNCHARACTERIZED P
 157:  vl8e-A  3.2  4.4  113   921    6   KLEPH/AFDB:AF-A0A0H3GIQ1-F1 Sigma-54 dependent transcriptional regula
 158:  vmuh-A  3.2  3.8   63    90    6   KLEPH/AFDB:AF-A0A0H3H017-F1 Uncharacterized protein UNCHARACTERIZED P
 159:  vncn-A  3.2  4.1   61    80    3   KLEPH/AFDB:AF-A0A0H3GP02-F1 Exodeoxyribonuclease 7 small subunit EXOD
 160:  vl8l-A  3.2 10.3  103   635    9   KLEPH/AFDB:AF-A0A0H3GWA5-F1 p-hydroxybenzoic acid efflux pump subunit
 161:  vnrv-A  3.2  7.1  150  1049    7   KLEPH/AFDB:AF-A0A0H3GR27-F1 Uncharacterized protein UNCHARACTERIZED P
 162:  vmh3-A  3.2 10.4   95   759    8   KLEPH/AFDB:AF-A0A0H3GZJ9-F1 Conjugal transfer protein TraD CONJUGAL T
 163:  vniv-A  3.2 10.7   99   531    2   KLEPH/AFDB:AF-A0A0H3H4V7-F1 Membrane protein insertase YidC MEMBRANE 
 164:  vkzf-A  3.2  6.1  111   466    6   KLEPH/AFDB:AF-A0A0H3GWS1-F1 Fumarate hydratase class II FUMARATE HYDR
 165:  vjvx-A  3.2  5.4  100   815    3   KLEPH/AFDB:AF-A0A0H3GM58-F1 Uncharacterized protein UNCHARACTERIZED P
 166:  vlqw-A  3.2  4.3   54   317    7   KLEPH/AFDB:AF-A0A0H3GP91-F1 Eaa1 EAA1;
 167:  vm0m-A  3.2  2.3   40    41    8   KLEPH/AFDB:AF-A0A0H3GPL0-F1 Uncharacterized protein UNCHARACTERIZED P
 168:  vme5-A  3.2 17.3   77   379    3   KLEPH/AFDB:AF-A0A0H3H3T2-F1 Transmembrane protein affecting septum fo
 169:  vkcg-A  3.2  4.0   72   558    8   KLEPH/AFDB:AF-A0A0H3H4K3-F1 DNA ligase B DNA LIGASE B;
 170:  vk13-A  3.2  4.4   73    93    8   KLEPH/AFDB:AF-A0A0H3GHM5-F1 Uncharacterized protein UNCHARACTERIZED P
 171:  vmmk-A  3.2 11.0  102   575    7   KLEPH/AFDB:AF-A0A0H3H186-F1 Phosphoenolpyruvate-protein phosphotransf
 172:  vlzt-A  3.2  9.5   74   671    8   KLEPH/AFDB:AF-A0A0H3GVW8-F1 DNA ligase DNA LIGASE;
 173:  vm19-A  3.2  6.3   65   181    8   KLEPH/AFDB:AF-A0A0H3GKB7-F1 Putative transport protein PUTATIVE TRANS
 174:  vk40-A  3.1  5.4   63   134    6   KLEPH/AFDB:AF-A0A0H3H5S8-F1 Uncharacterized protein UNCHARACTERIZED P
 175:  vmc1-A  3.1  4.2   55    62    7   KLEPH/AFDB:AF-A0A0H3GSA4-F1 Uncharacterized protein UNCHARACTERIZED P
 176:  vl2b-A  3.1  5.2   85   255    9   KLEPH/AFDB:AF-A0A0H3GMH4-F1 Putative integral membrane protein PUTATI
 177:  vn3u-A  3.1 17.1   76   340   12   KLEPH/AFDB:AF-A0A0H3H0A8-F1 Putative secretion protein PUTATIVE SECRE
 178:  vjsb-A  3.1 14.8   90   839    4   KLEPH/AFDB:AF-A0A0H3GJE4-F1 Aconitate hydratase B ACONITATE HYDRATASE
 179:  vlk2-A  3.1 14.4   81  1141    6   KLEPH/AFDB:AF-A0A0H3GS02-F1 ImcF domain protein IMCF DOMAIN PROTEIN;
 180:  vkwr-A  3.1  6.2  102   300    7   KLEPH/AFDB:AF-A0A0H3GLF2-F1 Cation-efflux pump FieF CATION-EFFLUX PUM
 181:  vkh5-A  3.1  3.7   57   169    4   KLEPH/AFDB:AF-A0A0H3GWX8-F1 Gp31 GP31;
 182:  vna8-A  3.1  8.8  110   285    9   KLEPH/AFDB:AF-A0A0H3GRK8-F1 Spermidine/putrescine ABC transporter mem
 183:  vlvq-A  3.1 10.5   97   336   10   KLEPH/AFDB:AF-A0A0H3GXQ6-F1 Auxiliary transport protein, membrane fus
 184:  vmcn-A  3.1 11.3   71   673    6   KLEPH/AFDB:AF-A0A0H3GKA2-F1 UvrABC system protein B UVRABC SYSTEM PRO
 185:  vjlj-A  3.1  3.4   53    57   11   KLEPH/AFDB:AF-A0A0H3GQI2-F1 Uncharacterized protein UNCHARACTERIZED P
 186:  vmvo-A  3.1  5.5   66    82   11   KLEPH/AFDB:AF-A0A0H3GL05-F1 Putative inner membrane protein PUTATIVE 
 187:  vndg-A  3.1  5.6  123  1136    5   KLEPH/AFDB:AF-A0A0H3GRJ4-F1 Uncharacterized protein UNCHARACTERIZED P
 188:  vmgh-A  3.1  5.6   69   126   19   KLEPH/AFDB:AF-A0A0H3GZ40-F1 ATP synthase subunit I ATP SYNTHASE SUBUN
 189:  vneu-A  3.1 10.0   99   314    9   KLEPH/AFDB:AF-A0A0H3H488-F1 Nickel transporter permease NikB NICKEL T
 190:  vkl9-A  3.1  6.9   84   449    8   KLEPH/AFDB:AF-A0A0H3GYJ2-F1 Histidine kinase HISTIDINE KINASE;
 191:  vkys-A  3.1  6.8  120   385    8   KLEPH/AFDB:AF-A0A0H3GSR3-F1 Putative ABC-type proline/glycine betaine
 192:  vjok-A  3.1  5.2  117   379    8   KLEPH/AFDB:AF-A0A0H3GUU2-F1 GGDEF domain-containing protein GGDEF DOM
 193:  vkly-A  3.1  7.7   73   105    5   KLEPH/AFDB:AF-A0A0H3GLQ6-F1 Putative PEP-dependent phosphotransferase
 194:  vmcw-A  3.1  4.6   79   509    4   KLEPH/AFDB:AF-A0A0H3GSU8-F1 NAD(P) transhydrogenase subunit alpha NAD
 195:  vnik-A  3.1  7.2   93   131    5   KLEPH/AFDB:AF-A0A0H3GWX7-F1 Uncharacterized protein UNCHARACTERIZED P
 196:  vjzr-A  3.1  6.1   73   131   12   KLEPH/AFDB:AF-A0A0H3GVB2-F1 LprI domain-containing protein LPRI DOMAI
 197:  vm80-A  3.1  4.8   99   115    5   KLEPH/AFDB:AF-A0A0H3GLI5-F1 Succinate dehydrogenase hydrophobic membr
 198:  vk2i-A  3.1  3.5   77   133    8   KLEPH/AFDB:AF-A0A0H3GYX2-F1 Uncharacterized protein UNCHARACTERIZED P
 199:  vm88-A  3.1  8.9  182  1025    6   KLEPH/AFDB:AF-A0A0H3GVW5-F1 Multidrug resistance protein MdtC MULTIDR
 200:  vldq-A  3.1  3.9   76   589    4   KLEPH/AFDB:AF-A0A0H3GRX9-F1 Putative prophage large terminase protein
 201:  vmp0-A  3.0  5.0   93   179    4   KLEPH/AFDB:AF-A0A0H3GNA1-F1 Probable intracellular septation protein 
 202:  vljb-A  3.0  9.8  123   323    7   KLEPH/AFDB:AF-A0A0H3GKD2-F1 Protein-export membrane protein SecF PROT
 203:  vllo-A  3.0  5.1   83   371   13   KLEPH/AFDB:AF-A0A0H3GQL5-F1 Macrolide transporter subunit MacA MACROL
 204:  vk38-A  3.0  8.6  122   294    6   KLEPH/AFDB:AF-A0A0H3GQY6-F1 Putative SN-glycerol-3-phosphate transpor
 205:  vma7-A  3.0  6.8   52   156    6   KLEPH/AFDB:AF-A0A0H3GNP0-F1 Uncharacterized protein UNCHARACTERIZED P
 206:  vmzn-A  3.0  6.7   58   152    3   KLEPH/AFDB:AF-A0A0H3GRV2-F1 UPF0266 membrane protein KPHS_33500 UPF02
 207:  vjkm-A  3.0  4.9   62    94    3   KLEPH/AFDB:AF-A0A0H3GJT7-F1 Ribose transport system permease RIBOSE T
 208:  vlsu-A  3.0  8.4   87   191    2   KLEPH/AFDB:AF-A0A0H3GYN4-F1 Uncharacterized protein UNCHARACTERIZED P
 209:  vl8u-A  3.0 12.4   70   361    7   KLEPH/AFDB:AF-A0A0H3GVW3-F1 Putative exonuclease subunit 1 PUTATIVE E
 210:  vnr0-A  3.0  8.2   69   277    9   KLEPH/AFDB:AF-A0A0H3GNI3-F1 Uncharacterized protein UNCHARACTERIZED P
 211:  vk48-A  3.0  6.7   89   132    7   KLEPH/AFDB:AF-A0A0H3GZL3-F1 Uncharacterized protein UNCHARACTERIZED P
 212:  vk0z-A  3.0  4.8  102   421    6   KLEPH/AFDB:AF-A0A0H3GPM5-F1 Raffinose permease RAFFINOSE PERMEASE;
 213:  vl0b-A  3.0  7.3  110   636    7   KLEPH/AFDB:AF-A0A0H3GVB5-F1 Putative ATP-dependent helicase PUTATIVE 
 214:  vjwk-A  3.0  7.3   74   127   12   KLEPH/AFDB:AF-A0A0H3GKH0-F1 Biofilm formation regulatory protein BssR
 215:  vlee-A  3.0  9.0   79   332   13   KLEPH/AFDB:AF-A0A0H3GT09-F1 Putative transport protein PUTATIVE TRANS
 216:  vks4-A  3.0  5.7   76   385    3   KLEPH/AFDB:AF-A0A0H3GZN6-F1 Uncharacterized protein UNCHARACTERIZED P
 217:  vnn4-A  3.0  6.1   76   111   11   KLEPH/AFDB:AF-A0A0H3GWS5-F1 Uncharacterized protein UNCHARACTERIZED P
 218:  vnt4-A  3.0  5.3  106   295    8   KLEPH/AFDB:AF-A0A0H3GKG4-F1 Protoheme IX farnesyltransferase PROTOHEM
 219:  vm06-A  3.0  2.7   44    44    0   KLEPH/AFDB:AF-A0A0H3GXY7-F1 Uncharacterized protein UNCHARACTERIZED P
 220:  vmzv-A  3.0  5.6   88   158   10   KLEPH/AFDB:AF-A0A0H3GU32-F1 Bacterioferritin BACTERIOFERRITIN;
 221:  vk1r-A  3.0  8.7   99   122    6   KLEPH/AFDB:AF-A0A0H3GHH5-F1 Diacylglycerol kinase DIACYLGLYCEROL KINA
 222:  vm8y-A  3.0  7.6   94   333    4   KLEPH/AFDB:AF-A0A0H3GTM7-F1 Inner-membrane translocator INNER-MEMBRAN
 223:  vkmr-A  3.0  6.1   95   231    9   KLEPH/AFDB:AF-A0A0H3GQA2-F1 Putative glycosyltransferase PUTATIVE GLY
 224:  vm63-A  3.0  9.0   98   253    7   KLEPH/AFDB:AF-A0A0H3GRD5-F1 Sulfate transporter CysZ SULFATE TRANSPOR
 225:  vjr8-A  3.0  8.6   83   124    7   KLEPH/AFDB:AF-A0A0H3GJ93-F1 Uncharacterized protein UNCHARACTERIZED P
 226:  vjke-A  3.0 11.3   81   522    7   KLEPH/AFDB:AF-A0A0H3GJJ5-F1 Transcriptional activator of cad operon T
 227:  vmpz-A  3.0  7.3   96   135   15   KLEPH/AFDB:AF-A0A0H3H0C8-F1 2-aminoethylphosphonate transporter, memb
 228:  vncw-A  3.0  9.2   91   230   10   KLEPH/AFDB:AF-A0A0H3GQN2-F1 Uncharacterized protein UNCHARACTERIZED P
 229:  vmxf-A  3.0  4.9  106   393    9   KLEPH/AFDB:AF-A0A0H3GV13-F1 Nitrate regulatory protein NITRATE REGULA
 230:  vmao-A  3.0  4.5   47    50    9   KLEPH/AFDB:AF-A0A0H3GMI0-F1 Uncharacterized protein UNCHARACTERIZED P
 231:  vl63-A  3.0  4.8  142   459    8   KLEPH/AFDB:AF-A0A0H3GMG1-F1 Aromatic amino acid transport protein ARO
 232:  vnig-A  3.0  5.1   92   463    9   KLEPH/AFDB:AF-A0A0H3GXN0-F1 Hexose phosphate transport protein HEXOSE
 233:  vkkn-A  3.0  5.7   88   664    2   KLEPH/AFDB:AF-A0A0H3GTK9-F1 Histidine kinase HISTIDINE KINASE;
 234:  vle3-A  3.0  4.4  127   681    6   KLEPH/AFDB:AF-A0A0H3GT32-F1 Dipeptidyl carboxypeptidase II DIPEPTIDYL
 235:  vkut-A  3.0  2.8   52    64   10   KLEPH/AFDB:AF-A0A0H3GRU2-F1 Uncharacterized protein UNCHARACTERIZED P
 236:  vmju-A  3.0  3.6   53    61   11   KLEPH/AFDB:AF-A0A0H3GTL3-F1 Uncharacterized protein UNCHARACTERIZED P
 237:  vmlp-A  3.0  3.3   65   103    3   KLEPH/AFDB:AF-A0A0H3GRP9-F1 Tetratricopeptide repeat protein TETRATRI
 238:  vn8h-A  3.0  4.6  153   883    9   KLEPH/AFDB:AF-A0A0H3GK93-F1 Phosphoenolpyruvate carboxylase PHOSPHOEN
 239:  vkol-A  2.9  3.7   56   102    7   KLEPH/AFDB:AF-A0A0H3GM00-F1 Lipopolysaccharide assembly protein A LIP
 240:  vl42-A  2.9  5.8  130   222    6   KLEPH/AFDB:AF-A0A0H3GQD0-F1 Amino acid ABC transporter membrane prote
 241:  vm1l-A  2.9  5.9   99   306    8   KLEPH/AFDB:AF-A0A0H3GGB8-F1 1,4-dihydroxy-2-naphthoate octaprenyltran
 242:  vnky-A  2.9  7.7   69   225   17   KLEPH/AFDB:AF-A0A0H3GUL9-F1 Uncharacterized protein UNCHARACTERIZED P
 243:  vnfy-A  2.9  4.2   94   352   11   KLEPH/AFDB:AF-A0A0H3H0H8-F1 Inner membrane protein YeeA INNER MEMBRAN
 244:  vjoj-A  2.9  3.8   67   105    7   KLEPH/AFDB:AF-A0A0H3GHZ8-F1 Quarternary ammonium compound transport p
 245:  vkl0-A  2.9  6.0   95   299    9   KLEPH/AFDB:AF-A0A0H3GNH4-F1 Geranyltranstransferase GERANYLTRANSTRANS
 246:  vngm-A  2.9 13.2  104   501    7   KLEPH/AFDB:AF-A0A0H3GLS8-F1 Putative aldehyde dehydrogenase PUTATIVE 
 247:  vn7p-A  2.9 21.4   75    95    9   KLEPH/AFDB:AF-A0A0H3GKU5-F1 Uncharacterized protein UNCHARACTERIZED P
 248:  vlld-A  2.9  4.1   82   104    4   KLEPH/AFDB:AF-A0A0H3GQ68-F1 Putative lactose/cellobiose-specific PTS 
 249:  vloq-A  2.9  7.5  119   217    4   KLEPH/AFDB:AF-A0A0H3GJT5-F1 DL-methionine transporter permease subuni
 250:  vl8r-A  2.9 10.2   74   681    5   KLEPH/AFDB:AF-A0A0H3GSM6-F1 Bifunctional aldehyde dehydrogenase/enoyl
 251:  vjzy-A  2.9  7.4   66    87    6   KLEPH/AFDB:AF-A0A0H3GRD7-F1 Uncharacterized protein UNCHARACTERIZED P
 252:  vnpy-A  2.9  5.0  127   277    8   KLEPH/AFDB:AF-A0A0H3GUE7-F1 Nickel transport system permease componen
 253:  vlc8-A  2.9  4.0   58   285    7   KLEPH/AFDB:AF-A0A0H3GXD9-F1 Mechanosensitive channel MscS MECHANOSENS
 254:  vlg4-A  2.9  8.2   86   510    8   KLEPH/AFDB:AF-A0A0H3GTE9-F1 PTS family enzyme IIC/enzyme IIB PTS FAMI
 255:  vleh-A  2.9  7.2  125   365    5   KLEPH/AFDB:AF-A0A0H3GMJ0-F1 Lipopolysaccharide export system permease
 256:  vkv2-A  2.9  6.7  136   407    7   KLEPH/AFDB:AF-A0A0H3GWV9-F1 Acyl-CoA dehydrogenase family protein ACY
 257:  vjkr-A  2.9  4.8   85   188    1   KLEPH/AFDB:AF-A0A0H3GK35-F1 Phage polarity suppression protein PHAGE 
 258:  vlz4-A  2.9  6.0  126   317    6   KLEPH/AFDB:AF-A0A0H3GQJ0-F1 Putrescine transporter subunit: membrane 
 259:  vkp9-A  2.9  4.5   69   127    4   KLEPH/AFDB:AF-A0A0H3GUD8-F1 Uncharacterized protein UNCHARACTERIZED P
 260:  vmvq-A  2.9  8.1  111   213    7   KLEPH/AFDB:AF-A0A0H3GPE6-F1 Putative binding-protein-dependent transp
 261:  vkn2-A  2.9  4.7   65    79    6   KLEPH/AFDB:AF-A0A0H3H1Z6-F1 Permease PERMEASE;
 262:  vmkh-A  2.9  4.6   91   165    9   KLEPH/AFDB:AF-A0A0H3GLR5-F1 Regulator of sigma D REGULATOR OF SIGMA D
 263:  vmr6-A  2.9  5.5   75   353    5   KLEPH/AFDB:AF-A0A0H3GRR4-F1 UPF0283 membrane protein KPHS_22140 UPF02
 264:  vlrp-A  2.9 16.1   77   310    5   KLEPH/AFDB:AF-A0A0H3H3P2-F1 p-hydroxybenzoic acid efflux pump subunit
 265:  vm8g-A  2.8  2.2   55   127    4   KLEPH/AFDB:AF-A0A0H3GTV6-F1 Putative fluoride ion transporter CrcB PU
 266:  vncg-A  2.8  5.6   86   184    6   KLEPH/AFDB:AF-A0A0H3GR51-F1 NADH-quinone oxidoreductase subunit J NAD
 267:  vn3f-A  2.8  2.6   61    81    8   KLEPH/AFDB:AF-A0A0H3GSU0-F1 Uncharacterized protein UNCHARACTERIZED P
 268:  vn89-A  2.8  5.2   58    67    2   KLEPH/AFDB:AF-A0A0H3GK87-F1 Uncharacterized protein UNCHARACTERIZED P
 269:  vm0g-A  2.8  3.4   42    52    5   KLEPH/AFDB:AF-A0A0H3GQ61-F1 Uncharacterized protein UNCHARACTERIZED P
 270:  vjxj-A  2.8  6.8  124   380    4   KLEPH/AFDB:AF-A0A0H3GYJ3-F1 Ribonucleoside-diphosphate reductase RIBO
 271:  vmh2-A  2.8  7.8   71   104    6   KLEPH/AFDB:AF-A0A0H3GUD6-F1 PEP-dependent phosphotransferase enzyme I
 272:  vm59-A  2.8  5.9   75   359   11   KLEPH/AFDB:AF-A0A0H3GPD5-F1 Putative secretion protein HlyD PUTATIVE 
 273:  vluv-A  2.8  8.1  104   277   10   KLEPH/AFDB:AF-A0A0H3GL23-F1 ABC transporter, permease protein ABC TRA
 274:  vlq7-A  2.8 13.1   65   699    6   KLEPH/AFDB:AF-A0A0H3GYF5-F1 TraG-family protein TRAG-FAMILY PROTEIN;
 275:  vnjz-A  2.8  7.2  133   280    8   KLEPH/AFDB:AF-A0A0H3GW37-F1 Uncharacterized protein UNCHARACTERIZED P
 276:  vkks-A  2.8  4.6   94   404   13   KLEPH/AFDB:AF-A0A0H3GN71-F1 MFS family transporter MFS FAMILY TRANSPO
 277:  vnuj-A  2.8  3.6   49    51    2   KLEPH/AFDB:AF-A0A0H3H0E8-F1 Uncharacterized protein UNCHARACTERIZED P
 278:  vl98-A  2.8  8.0  107   477    7   KLEPH/AFDB:AF-A0A0H3H0B2-F1 N-acetylmuramic acid phosphotransfer perm
 279:  vl8z-A  2.8  4.3   68    91    6   KLEPH/AFDB:AF-A0A0H3GRI4-F1 Uncharacterized protein UNCHARACTERIZED P
 280:  vnkh-A  2.8  4.0   80   100    4   KLEPH/AFDB:AF-A0A0H3H4Q7-F1 Putative phosphotransferase system PTS, l
 281:  vk2o-A  2.8  5.0  109   228    9   KLEPH/AFDB:AF-A0A0H3H128-F1 Histidine and lysine/arginine/ornithine t
 282:  vlgu-A  2.8  4.1   86   218   13   KLEPH/AFDB:AF-A0A0H3GTC9-F1 Formate dehydrogenase-N gamma subunit FOR
 283:  vjkq-A  2.8  5.3  107   299   11   KLEPH/AFDB:AF-A0A0H3GM73-F1 Putative surface protein PUTATIVE SURFACE
 284:  vlze-A  2.8  4.8   79   455    5   KLEPH/AFDB:AF-A0A0H3GVK5-F1 Replicative DNA helicase REPLICATIVE DNA 
 285:  vklb-A  2.8  4.6   82   100   10   KLEPH/AFDB:AF-A0A0H3H106-F1 NADH-quinone oxidoreductase subunit K NAD
 286:  vms5-A  2.8  4.5  119   348    4   KLEPH/AFDB:AF-A0A0H3GHX3-F1 Putative transmembrane protein PUTATIVE T
 287:  vlmp-A  2.8  5.6  109   478    6   KLEPH/AFDB:AF-A0A0H3GM66-F1 Aspartate ammonia-lyase ASPARTATE AMMONIA
 288:  vkea-A  2.8  7.5  103   181    5   KLEPH/AFDB:AF-A0A0H3GJ52-F1 Cytochrome bo(3) ubiquinol oxidase subuni
 289:  vlno-A  2.8  3.7   49   229    8   KLEPH/AFDB:AF-A0A0H3GM07-F1 Putative inner membrane protein PUTATIVE 
 290:  vm4e-A  2.8 13.0   64   636   13   KLEPH/AFDB:AF-A0A0H3GHH1-F1 Putative PTS system EIIA component PUTATI
 291:  vkwq-A  2.8  4.5   84   106   12   KLEPH/AFDB:AF-A0A0H3GUT8-F1 Uncharacterized protein UNCHARACTERIZED P
 292:  vla0-A  2.8  4.6   61   257   11   KLEPH/AFDB:AF-A0A0H3GSU2-F1 Putative arginine/ornithine antiporter PU
 293:  vn78-A  2.8  4.6   56   225   13   KLEPH/AFDB:AF-A0A0H3GRM2-F1 PKHD-type hydroxylase KPHS_21490 PKHD-TYP
 294:  vlhd-A  2.8  3.8   51   125    6   KLEPH/AFDB:AF-A0A0H3GNY4-F1 Uncharacterized protein UNCHARACTERIZED P
 295:  vndk-A  2.8  4.8   77   112    6   KLEPH/AFDB:AF-A0A0H3GZ75-F1 Cytochrome c-type biogenesis protein CcmI
 296:  vlbw-A  2.8  4.8   96   205    7   KLEPH/AFDB:AF-A0A0H3GTT6-F1 Major facilitator superfamily MFS_1 MAJOR
 297:  vjzx-A  2.8 12.0  137   259   10   KLEPH/AFDB:AF-A0A0H3GLN3-F1 Sec-independent protein translocase prote
 298:  vku5-A  2.8  9.2   80   534    8   KLEPH/AFDB:AF-A0A0H3GQ93-F1 Cyclic-guanylate-specific phosphodiestera
 299:  vjmt-A  2.8  5.3   58   236    3   KLEPH/AFDB:AF-A0A0H3GS30-F1 30S ribosomal protein S2 30S RIBOSOMAL PR
 300:  vjzd-A  2.7 10.9  120   343    6   KLEPH/AFDB:AF-A0A0H3GZP9-F1 Methyl-accepting chemotaxis protein METHY
 301:  vkio-A  2.7  4.1   49    61   12   KLEPH/AFDB:AF-A0A0H3GN07-F1 30S ribosomal protein S20 30S RIBOSOMAL P
 302:  vjnc-A  2.7 11.8  102   622   11   KLEPH/AFDB:AF-A0A0H3GPH2-F1 Low affinity potassium transport system p
 303:  vm2q-A  2.7 10.6  108   287    7   KLEPH/AFDB:AF-A0A0H3GUA5-F1 Putative ABC transport system permease co
 304:  vmwg-A  2.7  7.6   90   131    8   KLEPH/AFDB:AF-A0A0H3GUV2-F1 Uncharacterized protein UNCHARACTERIZED P
 305:  vlhf-A  2.7 12.4  104   353    8   KLEPH/AFDB:AF-A0A0H3GRJ9-F1 Putative permease PUTATIVE PERMEASE;
 306:  vmrs-A  2.7  5.8  127   168    6   KLEPH/AFDB:AF-A0A0H3GVP5-F1 DUF892 domain-containing protein DUF892 D
 307:  vjn5-A  2.7  7.3  112   195    5   KLEPH/AFDB:AF-A0A0H3H0S3-F1 Yip1 domain-containing protein YIP1 DOMAI
 308:  vmgi-A  2.7  5.8   63    74    5   KLEPH/AFDB:AF-A0A0H3GTR3-F1 Uncharacterized protein UNCHARACTERIZED P
 309:  vn7a-A  2.7  6.7   74   115   11   KLEPH/AFDB:AF-A0A0H3GZI4-F1 Orf3/QacEdelta1 fusion protein ORF3/QACED
 310:  vjjs-A  2.7  6.4   73   107    7   KLEPH/AFDB:AF-A0A0H3H1M4-F1 Uncharacterized protein UNCHARACTERIZED P
 311:  vjki-A  2.7  8.1   94   145   10   KLEPH/AFDB:AF-A0A0H3GLG7-F1 Putative arginine/ornithine antiporter PU
 312:  vjlc-A  2.7  4.5  124   287    7   KLEPH/AFDB:AF-A0A0H3GKZ9-F1 Anaerobic dimethyl sulfoxide reductase su
 313:  vnnm-A  2.7  5.9   95   570    8   KLEPH/AFDB:AF-A0A0H3GV18-F1 Lipoprotein inner membrane ABC-transporte
 314:  vklp-A  2.7  8.4   98   383    6   KLEPH/AFDB:AF-A0A0H3GPF1-F1 Putative acyl-CoA dehydrogenase PUTATIVE 
 315:  vmhx-A  2.7  7.2   87   128    6   KLEPH/AFDB:AF-A0A0H3GQS6-F1 Soluble cytochrome b562 SOLUBLE CYTOCHROM
 316:  vll4-A  2.7 12.3  115   460    6   KLEPH/AFDB:AF-A0A0H3GTM4-F1 PTS system, galactitol-specific IIC subun
 317:  vjyq-A  2.7  4.8  103   219    6   KLEPH/AFDB:AF-A0A0H3GPQ4-F1 Putative ABC-type metal ion transport sys
 318:  vm9o-A  2.7  8.0  129   512    5   KLEPH/AFDB:AF-A0A0H3GU91-F1 Multidrug resistance protein membrane tra
 319:  vkw2-A  2.7 14.9   76   255    7   KLEPH/AFDB:AF-A0A0H3GWY2-F1 Leucine/isoleucine/valine transporter ATP
 320:  vly7-A  2.7  9.1  117   245    3   KLEPH/AFDB:AF-A0A0H3GN72-F1 Uncharacterized protein UNCHARACTERIZED P
 321:  vkbb-A  2.7  7.6  130   949    4   KLEPH/AFDB:AF-A0A0H3H1C5-F1 Conjugal transfer mating pair stabilizati
 322:  vjub-A  2.7 12.3  141   314   10   KLEPH/AFDB:AF-A0A0H3GQC6-F1 Zinc transporter ZitB ZINC TRANSPORTER ZI
 323:  vk23-A  2.7  2.9   94  1045    7   KLEPH/AFDB:AF-A0A0H3GSJ9-F1 Nuclease SbcCD subunit C NUCLEASE SBCCD S
 324:  vn5c-A  2.7  4.8  104   205    7   KLEPH/AFDB:AF-A0A0H3GYG8-F1 GST-like protein GST-LIKE PROTEIN;
 325:  vmo0-A  2.7  9.9   62    90    6   KLEPH/AFDB:AF-A0A0H3GPU8-F1 Fucose permease FUCOSE PERMEASE;
 326:  vnwa-A  2.7  6.4  120   168    4   KLEPH/AFDB:AF-A0A0H3GQ94-F1 DUF892 domain-containing protein DUF892 D
 327:  vlir-A  2.7  6.0  111   288    5   KLEPH/AFDB:AF-A0A0H3GKX8-F1 4-hydroxybenzoate octaprenyltransferase 4
 328:  vkan-A  2.7  3.3   55    71   16   KLEPH/AFDB:AF-A0A0H3GUP3-F1 Uncharacterized protein UNCHARACTERIZED P
 329:  vjxp-A  2.7 11.3   91   464    7   KLEPH/AFDB:AF-A0A0H3GKS7-F1 Histidine kinase HISTIDINE KINASE;
 330:  vjmm-A  2.7 11.4  103   341    6   KLEPH/AFDB:AF-A0A0H3GQE9-F1 Putative phage portal protein PUTATIVE PH
 331:  vnpk-A  2.7 10.0  145   549    6   KLEPH/AFDB:AF-A0A0H3GSP9-F1 Uncharacterized protein UNCHARACTERIZED P
 332:  vns7-A  2.7 27.1   92   360    7   KLEPH/AFDB:AF-A0A0H3GV19-F1 Peptide chain release factor 1 PEPTIDE CH
 333:  vk6u-A  2.7 13.8   98   820    6   KLEPH/AFDB:AF-A0A0H3GHZ9-F1 Bifunctional aspartokinase/homoserine deh
 334:  vkuz-A  2.6  5.3   77   127   13   KLEPH/AFDB:AF-A0A0H3GM43-F1 Uncharacterized protein UNCHARACTERIZED P
 335:  vloi-A  2.6  4.6  110   246   11   KLEPH/AFDB:AF-A0A0H3GTA4-F1 Uncharacterized protein UNCHARACTERIZED P
 336:  vmk7-A  2.6  4.9   79   123    9   KLEPH/AFDB:AF-A0A0H3H4E5-F1 Uncharacterized protein UNCHARACTERIZED P
 337:  vlbo-A  2.6  6.3   92   763   10   KLEPH/AFDB:AF-A0A0H3GM60-F1 Phosphoglycerol transferase I PHOSPHOGLYC
 338:  vkkt-A  2.6  5.0   76    82    7   KLEPH/AFDB:AF-A0A0H3GM06-F1 Rick_17kDa_Anti domain-containing protein
 339:  vlxe-A  2.6  5.3   88   139   13   KLEPH/AFDB:AF-A0A0H3GL32-F1 Small-conductance mechanosensitive ion ch
 340:  vl53-A  2.6  7.1   95   901    6   KLEPH/AFDB:AF-A0A0H3GJB0-F1 Protein translocase subunit SecA PROTEIN 
 341:  vngq-A  2.6  5.4  160   501    9   KLEPH/AFDB:AF-A0A0H3GYW4-F1 Dipeptide and tripeptide permease A DIPEP
 342:  vlo8-A  2.6  5.2  122   371    9   KLEPH/AFDB:AF-A0A0H3GXZ6-F1 HAAAP family transporter HAAAP FAMILY TRA
 343:  vm91-A  2.6  8.0   86   454    9   KLEPH/AFDB:AF-A0A0H3GX57-F1 Putative transport protein PUTATIVE TRANS
 344:  vk4x-A  2.6  3.6   87   115    6   KLEPH/AFDB:AF-A0A0H3GXK2-F1 Uncharacterized protein UNCHARACTERIZED P
 345:  vmba-A  2.6  9.1  103   499    9   KLEPH/AFDB:AF-A0A0H3GNW7-F1 Energy-dependent efflux protein for methy
 346:  vkjm-A  2.6  6.9  112   551    5   KLEPH/AFDB:AF-A0A0H3GQA8-F1 Cation/acetate symporter ActP CATION/ACET
 347:  vkee-A  2.6 10.2  108   219    9   KLEPH/AFDB:AF-A0A0H3GU00-F1 Heme exporter protein B HEME EXPORTER PRO
 348:  vntj-A  2.6  7.9   74   122    4   KLEPH/AFDB:AF-A0A0H3H141-F1 Uncharacterized protein UNCHARACTERIZED P
 349:  vngt-A  2.6 11.2   55    83    7   KLEPH/AFDB:AF-A0A0H3GQ85-F1 Uncharacterized protein UNCHARACTERIZED P
 350:  vk90-A  2.6  9.3   75   116    8   KLEPH/AFDB:AF-A0A0H3GYN6-F1 Mercuric transport protein MerT MERCURIC 
 351:  vlov-A  2.6 11.5  128   488    5   KLEPH/AFDB:AF-A0A0H3GLK4-F1 Sensor histidine protein kinase/phosphata
 352:  vl9l-A  2.6  8.5  110   261    8   KLEPH/AFDB:AF-A0A0H3GLJ9-F1 Spermidine/putrescine ABC transporter mem
 353:  vjlk-A  2.6 11.3  114   682    6   KLEPH/AFDB:AF-A0A0H3GQ33-F1 Carboxy-terminal protease CARBOXY-TERMINA
 354:  vm01-A  2.6  7.2   84   388    4   KLEPH/AFDB:AF-A0A0H3GQR0-F1 Uncharacterized protein UNCHARACTERIZED P
 355:  vl56-A  2.6  2.9   54   142    7   KLEPH/AFDB:AF-A0A0H3GYU1-F1 Uncharacterized protein UNCHARACTERIZED P
 356:  vkne-A  2.6  4.3   78   205    6   KLEPH/AFDB:AF-A0A0H3GTG3-F1 Glycerol-3-phosphate acyltransferase GLYC
 357:  vlj5-A  2.6 11.4  118   221    6   KLEPH/AFDB:AF-A0A0H3H477-F1 Probable queuosine precursor transporter 
 358:  vlek-A  2.6  5.7   62   117    6   KLEPH/AFDB:AF-A0A0H3GV40-F1 Sulfatase modifying factor 1 SULFATASE MO
 359:  vlpv-A  2.6  6.5  126   278    6   KLEPH/AFDB:AF-A0A0H3GRR8-F1 Uncharacterized protein UNCHARACTERIZED P
 360:  vmwb-A  2.6 10.5   88   478    7   KLEPH/AFDB:AF-A0A0H3GSE8-F1 Putative tartrate:succinate antiporter PU
 361:  vkny-A  2.6 10.4  144   582    6   KLEPH/AFDB:AF-A0A0H3GV05-F1 ATP-dependent lipid A-core flippase ATP-D
 362:  vmqp-A  2.6  5.2  101   221   13   KLEPH/AFDB:AF-A0A0H3GPL3-F1 Putative binding-protein-dependent transp
 363:  vkft-A  2.6  9.3   82   284    5   KLEPH/AFDB:AF-A0A0H3GTI8-F1 Putative transport protein, PTS system PU
 364:  vk8c-A  2.6 11.9  112   230    6   KLEPH/AFDB:AF-A0A0H3GQB7-F1 Tol-Pal system protein TolQ TOL-PAL SYSTE
 365:  vnmw-A  2.6  6.6  113   207    7   KLEPH/AFDB:AF-A0A0H3GRW4-F1 Putative cytochrome oxidase PUTATIVE CYTO
 366:  vlbl-A  2.6  3.7   46   228   15   KLEPH/AFDB:AF-A0A0H3GIX5-F1 tRNA (cytidine/uridine-2'-O-)-methyltrans
 367:  vlix-A  2.6 12.4   88   223    6   KLEPH/AFDB:AF-A0A0H3GWP0-F1 Uncharacterized protein UNCHARACTERIZED P
 368:  vk9i-A  2.5  4.4   72   126    7   KLEPH/AFDB:AF-A0A0H3H482-F1 Probable 4-amino-4-deoxy-L-arabinose-phos
 369:  vnfi-A  2.5  4.6   63   110    6   KLEPH/AFDB:AF-A0A0H3GK06-F1 Uncharacterized protein UNCHARACTERIZED P
 370:  vjvy-A  2.5  5.1  104   238   10   KLEPH/AFDB:AF-A0A0H3GKV9-F1 Arginine transporter permease subunit Art
 371:  vmzw-A  2.5  3.7   47    47    9   KLEPH/AFDB:AF-A0A0H3GMT5-F1 Uncharacterized protein UNCHARACTERIZED P
 372:  vmws-A  2.5  6.3   96   323    8   KLEPH/AFDB:AF-A0A0H3GXW6-F1 Putative membrane-bound redox modulator A
 373:  vjj2-A  2.5  3.0   51   137   10   KLEPH/AFDB:AF-A0A0H3H4X9-F1 ATP synthase epsilon chain ATP SYNTHASE E
 374:  vl8g-A  2.5  4.7  100   400   14   KLEPH/AFDB:AF-A0A0H3GUM7-F1 Putative DEOR-type transcriptional regula
 375:  vjtz-A  2.5  5.6   91   219    8   KLEPH/AFDB:AF-A0A0H3GQU6-F1 Uncharacterized protein UNCHARACTERIZED P
 376:  vl7l-A  2.5 11.5   81   145    6   KLEPH/AFDB:AF-A0A0H3GQ19-F1 Zinc resistance-associated protein ZINC R
 377:  vjs0-A  2.5  9.2  137   401    6   KLEPH/AFDB:AF-A0A0H3GI88-F1 Type IV pilin biogenesis transmembrane pr
 378:  vn07-A  2.5 10.1   84   283   14   KLEPH/AFDB:AF-A0A0H3GUQ4-F1 Mannose-specific PTS system protein IID M
 379:  vm2a-A  2.5  7.0  112   692    5   KLEPH/AFDB:AF-A0A0H3GWP9-F1 Putative dienelactone hydrolase PUTATIVE 
 380:  vjo7-A  2.5  7.4  113   430   13   KLEPH/AFDB:AF-A0A0H3GMQ8-F1 Putative transmembrane protein PUTATIVE T
 381:  vlpp-A  2.5  6.8  117   399    7   KLEPH/AFDB:AF-A0A0H3GLI7-F1 Outer membrane-specific lipoprotein trans
 382:  vk7t-A  2.5  5.0   91   471    8   KLEPH/AFDB:AF-A0A0H3GP89-F1 DNA helicase DNA HELICASE;
 383:  vju5-A  2.5  6.2  102   369    6   KLEPH/AFDB:AF-A0A0H3GR11-F1 Uncharacterized protein UNCHARACTERIZED P
 384:  vloa-A  2.5  7.0   61   462    8   KLEPH/AFDB:AF-A0A0H3H014-F1 L-seryl-tRNA(Sec) selenium transferase L-
 385:  vmpt-A  2.5 10.9   78   111    4   KLEPH/AFDB:AF-A0A0H3GZ25-F1 Uncharacterized protein UNCHARACTERIZED P
 386:  vl3c-A  2.5  4.3   84   119   12   KLEPH/AFDB:AF-A0A0H3GH73-F1 Fumarate reductase subunit D FUMARATE RED
 387:  vlyr-A  2.5  7.7  112   218    9   KLEPH/AFDB:AF-A0A0H3GTQ0-F1 Amino acid ABC superfamily ATP binding ca
 388:  vnby-A  2.5  6.0  113   450   10   KLEPH/AFDB:AF-A0A0H3GHH9-F1 Permease IIC component PERMEASE IIC COMPO
 389:  vkao-A  2.5  3.3   71   109   15   KLEPH/AFDB:AF-A0A0H3GY13-F1 Protein-export membrane protein SecG PROT
 390:  vnr8-A  2.5  5.7  100   254    8   KLEPH/AFDB:AF-A0A0H3GU12-F1 Amino acid ABC transporter AMINO ACID ABC
 391:  vmfb-A  2.5  6.0  123   327    4   KLEPH/AFDB:AF-A0A0H3GMG6-F1 Zinc transport protein ZntB ZINC TRANSPOR
 392:  vmi5-A  2.5  5.4  138   499    6   KLEPH/AFDB:AF-A0A0H3GTD9-F1 Putative amino acid/amine transport prote
 393:  vlro-A  2.5 11.7   90   668    8   KLEPH/AFDB:AF-A0A0H3GX34-F1 Phosphodiesterase PHOSPHODIESTERASE;
 394:  vmnb-A  2.5 13.7   85   144    4   KLEPH/AFDB:AF-A0A0H3GZR9-F1 Uncharacterized protein UNCHARACTERIZED P
 395:  vmpo-A  2.5  4.4  129   392   12   KLEPH/AFDB:AF-A0A0H3GTA3-F1 Divalent metal cation transporter MntH DI
 396:  vkc7-A  2.5  4.4  114   388    9   KLEPH/AFDB:AF-A0A0H3GP76-F1 Putative transport protein PUTATIVE TRANS
 397:  vlw8-A  2.5  6.3   80   324    5   KLEPH/AFDB:AF-A0A0H3GTU0-F1 Signal peptidase I SIGNAL PEPTIDASE I;
 398:  vlgo-A  2.5  7.4   81   134    5   KLEPH/AFDB:AF-A0A0H3GKL9-F1 Phage virion morphogenesis protein PHAGE 
 399:  vn3d-A  2.5  5.2   61   120    2   KLEPH/AFDB:AF-A0A0H3GUK4-F1 High-affinity branched-chain amino acid t
 400:  vjpp-A  2.5 14.0  111   420    5   KLEPH/AFDB:AF-A0A0H3GTT5-F1 Cytosine permease CYTOSINE PERMEASE;
 401:  vn7h-A  2.5  4.3   53    55    2   KLEPH/AFDB:AF-A0A0H3GJ18-F1 Uncharacterized protein UNCHARACTERIZED P
 402:  vkuk-A  2.5 10.0   60   143    5   KLEPH/AFDB:AF-A0A0H3GS62-F1 Putative regulatory protein MarR PUTATIVE
 403:  vlfd-A  2.5  7.3   82   115    7   KLEPH/AFDB:AF-A0A0H3GV64-F1 DUF202 domain-containing protein DUF202 D
 404:  vkpa-A  2.5  4.5   73   355    5   KLEPH/AFDB:AF-A0A0H3GIJ7-F1 Membrane fusion protein family auxiliary 
 405:  vl4j-A  2.5  8.9   74   172    4   KLEPH/AFDB:AF-A0A0H3GXJ2-F1 Uncharacterized protein UNCHARACTERIZED P
 406:  vjwb-A  2.5  7.5  111   461    5   KLEPH/AFDB:AF-A0A0H3GMN7-F1 Copper/silver efflux system outer membran
 407:  vmp1-A  2.5 13.5  127   535    9   KLEPH/AFDB:AF-A0A0H3GL61-F1 Uncharacterized protein UNCHARACTERIZED P
 408:  vmcr-A  2.4  4.9   94   429    2   KLEPH/AFDB:AF-A0A0H3GR33-F1 Major facilitator family transporter MAJO
 409:  vmqt-A  2.4  5.9   47   289    2   KLEPH/AFDB:AF-A0A0H3GRI7-F1 Citrate (pro-3S)-lyase subunit beta CITRA
 410:  vnoz-A  2.4  5.0   71   149   10   KLEPH/AFDB:AF-A0A0H3GQE1-F1 Hemin storage system HmsS protein HEMIN S
 411:  vlis-A  2.4  7.9  108   290    6   KLEPH/AFDB:AF-A0A0H3GN83-F1 Putative inner membrane permease of ABC t
 412:  vnaw-A  2.4  4.6   96   214    5   KLEPH/AFDB:AF-A0A0H3GXJ9-F1 Aminopyrimidine aminohydrolase AMINOPYRIM
 413:  vjsj-A  2.4  4.5   92   456   13   KLEPH/AFDB:AF-A0A0H3GPT9-F1 Putative general substrate transporter PU
 414:  vks6-A  2.4  8.1   88   447    9   KLEPH/AFDB:AF-A0A0H3GRZ0-F1 Uncharacterized protein UNCHARACTERIZED P
 415:  vjyt-A  2.4  3.7   79   557    6   KLEPH/AFDB:AF-A0A0H3GUK1-F1 Putative transmembrane protein PUTATIVE T
 416:  vn8r-A  2.4  7.9  105   308    8   KLEPH/AFDB:AF-A0A0H3GTG0-F1 Amino acid ABC transporter, permease prot
 417:  vmmh-A  2.4  7.9   97   172    9   KLEPH/AFDB:AF-A0A0H3H1P0-F1 Formate-dependent nitrite reductase FORMA
 418:  vmsq-A  2.4 11.6   71   103    4   KLEPH/AFDB:AF-A0A0H3GW75-F1 Uncharacterized protein UNCHARACTERIZED P
 419:  vmij-A  2.4 11.5   86   686    6   KLEPH/AFDB:AF-A0A0H3GW20-F1 Polyphosphate kinase POLYPHOSPHATE KINASE
 420:  vjqm-A  2.4  5.1  108   302   10   KLEPH/AFDB:AF-A0A0H3GU93-F1 Oligopeptide transport permease protein O
 421:  vnij-A  2.4  9.5  119   344    8   KLEPH/AFDB:AF-A0A0H3GTH1-F1 Putative permease PUTATIVE PERMEASE;
 422:  vl17-A  2.4  6.7   84   392    5   KLEPH/AFDB:AF-A0A0H3GKX1-F1 Aminobenzoyl-glutamate utilization protei
 423:  vmoj-A  2.4  8.3  145   485    8   KLEPH/AFDB:AF-A0A0H3GWA2-F1 NADH-quinone oxidoreductase subunit N NAD
 424:  vjni-A  2.4  7.0   75   216    3   KLEPH/AFDB:AF-A0A0H3GVM9-F1 Uncharacterized protein UNCHARACTERIZED P
 425:  vnlb-A  2.4  4.7   73    84   11   KLEPH/AFDB:AF-A0A0H3H5R6-F1 Conjugal transfer protein TrbE CONJUGAL T
 426:  vksf-A  2.4  6.1   95   216    5   KLEPH/AFDB:AF-A0A0H3GQQ2-F1 Terminase, endonuclease subunit TERMINASE
 427:  vkw4-A  2.4  7.2  125   823    5   KLEPH/AFDB:AF-A0A0H3GTV3-F1 Chaperone protein ClpB CHAPERONE PROTEIN 
 428:  vnjj-A  2.4  3.1   73   294    4   KLEPH/AFDB:AF-A0A0H3GYW7-F1 Lipoprotein NlpI LIPOPROTEIN NLPI;
 429:  vkzd-A  2.4  7.0   79   608    6   KLEPH/AFDB:AF-A0A0H3GKF3-F1 DNA helicase DNA HELICASE;
 430:  vk2z-A  2.4  7.0   86   298    6   KLEPH/AFDB:AF-A0A0H3GUH7-F1 Putative multidrug resistance protein PUT
 431:  vle2-A  2.4  6.7  102   246    4   KLEPH/AFDB:AF-A0A0H3GLE7-F1 Glutamate/aspartate ABC transporter membr
 432:  vlq3-A  2.4  4.4  104   251    8   KLEPH/AFDB:AF-A0A0H3GQ54-F1 Pyrroloquinoline-quinone synthase PYRROLO
 433:  vl99-A  2.4  3.9   68    89    4   KLEPH/AFDB:AF-A0A0H3GK46-F1 Uncharacterized protein UNCHARACTERIZED P
 434:  vjj9-A  2.4  5.5   79   196    5   KLEPH/AFDB:AF-A0A0H3GHW9-F1 Putative TetR/AcrR-family trancriptional 
 435:  vmaa-A  2.4 13.3  100   181    8   KLEPH/AFDB:AF-A0A0H3GNI0-F1 Amino acid exporter AMINO ACID EXPORTER;
 436:  vmdb-A  2.4  7.6  109   294    8   KLEPH/AFDB:AF-A0A0H3GIV6-F1 Phosphonate ABC superfamily ATP binding c
 437:  vna4-A  2.4  5.9   73   118    5   KLEPH/AFDB:AF-A0A0H3GWC7-F1 Phage terminase, small subunit, P27 famil
 438:  vki4-A  2.4  7.0  101   206    7   KLEPH/AFDB:AF-A0A0H3GLM4-F1 Threonine efflux system THREONINE EFFLUX 
 439:  vno8-A  2.4  5.6  130   429   13   KLEPH/AFDB:AF-A0A0H3H241-F1 Serine transporter SERINE TRANSPORTER;
 440:  vm46-A  2.4  7.3   50    65   12   KLEPH/AFDB:AF-A0A0H3H1T3-F1 ArsR family transcriptional regulator ARS
 441:  vm0s-A  2.4  6.1  111   644    5   KLEPH/AFDB:AF-A0A0H3GTR0-F1 ATP-dependent zinc metalloprotease FtsH A
 442:  vkjx-A  2.4  6.7  109   459    5   KLEPH/AFDB:AF-A0A0H3GWP3-F1 Putative outer membrane efflux protein PU
 443:  vk1x-A  2.4  5.1  130   350    5   KLEPH/AFDB:AF-A0A0H3GYV9-F1 Ion-translocating oxidoreductase complex 
 444:  vmt9-A  2.4 11.0   73   166    7   KLEPH/AFDB:AF-A0A0H3GI12-F1 Lipoprotein signal peptidase LIPOPROTEIN 
 445:  vmn7-A  2.4  5.8  108   245    6   KLEPH/AFDB:AF-A0A0H3GVZ6-F1 Putative ABC-type proline/glycine betaine
 446:  vjxu-A  2.4  6.8   89   297    7   KLEPH/AFDB:AF-A0A0H3H1E2-F1 Putative beta-glucoside kinase PUTATIVE B
 447:  vkj9-A  2.4  5.7   86   548    9   KLEPH/AFDB:AF-A0A0H3GHX9-F1 60 kDa chaperonin 60 KDA CHAPERONIN;
 448:  vmp3-A  2.4  4.8   98   205    5   KLEPH/AFDB:AF-A0A0H3GXF0-F1 Uncharacterized protein UNCHARACTERIZED P
 449:  vl9j-A  2.4  5.1  134   489    8   KLEPH/AFDB:AF-A0A0H3GW42-F1 Lysine transporter LYSINE TRANSPORTER;
 450:  vkya-A  2.4  5.0  100   234    7   KLEPH/AFDB:AF-A0A0H3GKB3-F1 Putative transport protein PUTATIVE TRANS
 451:  vk5j-A  2.4  6.9  115   404    8   KLEPH/AFDB:AF-A0A0H3GR95-F1 Outer membrane-specific lipoprotein trans
 452:  vkeg-A  2.4  4.1   92   454    9   KLEPH/AFDB:AF-A0A0H3GKF4-F1 Putative transport protein PUTATIVE TRANS
 453:  vkyj-A  2.4  4.8   70   397    3   KLEPH/AFDB:AF-A0A0H3GP47-F1 Acridine efflux pump ACRIDINE EFFLUX PUMP
 454:  vnm4-A  2.4  3.4   69   112    6   KLEPH/AFDB:AF-A0A0H3GUE3-F1 Probable 4-amino-4-deoxy-L-arabinose-phos
 455:  vkbc-A  2.4  6.9   78   199    4   KLEPH/AFDB:AF-A0A0H3GVR0-F1 5'-deoxynucleotidase KPHS_37490 5'-DEOXYN
 456:  vn33-A  2.4  8.5   76   226    4   KLEPH/AFDB:AF-A0A0H3GMK6-F1 Carbonic anhydrase CARBONIC ANHYDRASE;
 457:  vmv1-A  2.4  6.7   99   222   12   KLEPH/AFDB:AF-A0A0H3GUT6-F1 Arginine ABC transporter, permease protei
 458:  vm38-A  2.4  6.7   82   161    5   KLEPH/AFDB:AF-A0A0H3GR19-F1 Uncharacterized protein UNCHARACTERIZED P
 459:  vkul-A  2.4  4.3   51    64   16   KLEPH/AFDB:AF-A0A0H3GSQ2-F1 Uncharacterized protein UNCHARACTERIZED P
 460:  vnjk-A  2.4  4.8   83   260   10   KLEPH/AFDB:AF-A0A0H3GRV1-F1 Putative antitermination protein PUTATIVE
 461:  vkcx-A  2.4 10.4  139   357    8   KLEPH/AFDB:AF-A0A0H3GSB5-F1 Uncharacterized protein UNCHARACTERIZED P
 462:  vlzc-A  2.4  4.4   57    80    4   KLEPH/AFDB:AF-A0A0H3GZ53-F1 Uncharacterized protein UNCHARACTERIZED P
 463:  vklv-A  2.4  6.3   80   393    6   KLEPH/AFDB:AF-A0A0H3GPV6-F1 Uroporphyrinogen III methylase UROPORPHYR
 464:  vn3a-A  2.4  3.4   59    69    7   KLEPH/AFDB:AF-A0A0H3GU36-F1 Uncharacterized protein UNCHARACTERIZED P
 465:  vm7v-A  2.4  8.6   84   490    4   KLEPH/AFDB:AF-A0A0H3GQJ4-F1 Histidine kinase HISTIDINE KINASE;
 466:  vk4r-A  2.4  5.8  159   988    6   KLEPH/AFDB:AF-A0A0H3H194-F1 Transposase for transposon Tn1721 TRANSPO
 467:  vnsg-A  2.4  6.8  105   297   10   KLEPH/AFDB:AF-A0A0H3GUK5-F1 Putative transport protein PUTATIVE TRANS
 468:  vlul-A  2.4  4.9   76   479    8   KLEPH/AFDB:AF-A0A0H3GW05-F1 Multidrug resistance outer membrane prote
 469:  vnta-A  2.4  5.7  112   316    7   KLEPH/AFDB:AF-A0A0H3GP90-F1 Oligopeptide ABC transport system permeas
 470:  vjkk-A  2.4  7.1  109   292    3   KLEPH/AFDB:AF-A0A0H3GU04-F1 EamA domain-containing protein EAMA DOMAI
 471:  vjkd-A  2.3  5.1  132   443   10   KLEPH/AFDB:AF-A0A0H3GZU9-F1 Threonine/serine transporter TdcC THREONI
 472:  vmjt-A  2.3  6.5   73   403   12   KLEPH/AFDB:AF-A0A0H3GVK1-F1 Aromatic amino acid permease AROMATIC AMI
 473:  vkyp-A  2.3  3.9   59    88    5   KLEPH/AFDB:AF-A0A0H3GQE4-F1 Uncharacterized protein UNCHARACTERIZED P
 474:  vkpw-A  2.3 10.2  106   478    8   KLEPH/AFDB:AF-A0A0H3GQP4-F1 UDP-Gal::undecaprenolphosphate Gal-1-P tr
 475:  vlax-A  2.3 10.8  106   335    4   KLEPH/AFDB:AF-A0A0H3GPP0-F1 Ferric enterobactin (Enterochelin) transp
 476:  vkhv-A  2.3  4.1   59    96   12   KLEPH/AFDB:AF-A0A0H3GK47-F1 Uncharacterized protein UNCHARACTERIZED P
 477:  vkbh-A  2.3  5.4  105   417    9   KLEPH/AFDB:AF-A0A0H3GVY3-F1 Permease IIC component PERMEASE IIC COMPO
 478:  vk8q-A  2.3  5.8   76   136    7   KLEPH/AFDB:AF-A0A0H3GJF6-F1 Uncharacterized protein UNCHARACTERIZED P
 479:  vmlu-A  2.3  5.9   67   120    6   KLEPH/AFDB:AF-A0A0H3GSG4-F1 Spermidine export protein MdtJ SPERMIDINE
 480:  vjyy-A  2.3  7.5  105  1649    6   KLEPH/AFDB:AF-A0A0H3GRN4-F1 Alpha-2-macroglobulin ALPHA-2-MACROGLOBUL
 481:  vjt0-A  2.3  4.4   97   304    8   KLEPH/AFDB:AF-A0A0H3GKA4-F1 Putative NAGC-like transcriptional regula
 482:  vnns-A  2.3  6.9  159  1040    8   KLEPH/AFDB:AF-A0A0H3GQR4-F1 Multidrug resistance protein MdtB MULTIDR
 483:  vn6g-A  2.3  7.7  122   370   11   KLEPH/AFDB:AF-A0A0H3GZF2-F1 Inner membrane protein YdiK INNER MEMBRAN
 484:  vk46-A  2.3 13.1   93   148    4   KLEPH/AFDB:AF-A0A0H3GWL5-F1 ABC-type Fe3+-siderophore transport syste
 485:  vjlt-A  2.3  6.2   87   389    5   KLEPH/AFDB:AF-A0A0H3GW81-F1 Putative amino acid amidohydrolase PUTATI
 486:  vlh9-A  2.3  2.9   52   203    4   KLEPH/AFDB:AF-A0A0H3H0R8-F1 Putative phage tail protein PUTATIVE PHAG
 487:  vl0p-A  2.3  9.9   89   182   12   KLEPH/AFDB:AF-A0A0H3H1T9-F1 Putative Na(+)/H(+) antiporter PUTATIVE N
 488:  vkj8-A  2.3  4.9  135   461    8   KLEPH/AFDB:AF-A0A0H3GKD5-F1 Putative amino acid/amine transport prote
 489:  vklz-A  2.3 13.4   98   223    5   KLEPH/AFDB:AF-A0A0H3GTH5-F1 YfdX like protein YFDX LIKE PROTEIN;
 490:  vk6w-A  2.3  3.8   49    56    8   KLEPH/AFDB:AF-A0A0H3GQT8-F1 Uncharacterized protein UNCHARACTERIZED P
 491:  vkww-A  2.3  4.7  102   289    9   KLEPH/AFDB:AF-A0A0H3GUS8-F1 Putative resistance protein PUTATIVE RESI
 492:  vn85-A  2.3 11.7  119   307    6   KLEPH/AFDB:AF-A0A0H3GY43-F1 Putative cation efflux system PUTATIVE CA
 493:  vl9e-A  2.3  9.4   53   156    8   KLEPH/AFDB:AF-A0A0H3H638-F1 Uncharacterized protein UNCHARACTERIZED P
 494:  vm5w-A  2.3  4.5  109   169    6   KLEPH/AFDB:AF-A0A0H3GUW7-F1 Ferritin FERRITIN;
 495:  vl5h-A  2.3 19.4   70   291    6   KLEPH/AFDB:AF-A0A0H3GPW2-F1 ATP-binding component of high-affinity br
 496:  vl1c-A  2.3  6.6   78   117    6   KLEPH/AFDB:AF-A0A0H3GT97-F1 Uncharacterized protein UNCHARACTERIZED P
 497:  vka9-A  2.3  5.8   52   284   10   KLEPH/AFDB:AF-A0A0H3H469-F1 RNA polymerase sigma factor RpoH RNA POLY
 498:  vkoa-A  2.3  5.1  103   602    8   KLEPH/AFDB:AF-A0A0H3GWB2-F1 NADH-quinone oxidoreductase subunit C/D N
 499:  vlq9-A  2.3  6.5   90   540    8   KLEPH/AFDB:AF-A0A0H3GZ00-F1 PTS system alpha-glucoside-specific EIICB
 500:  vjra-A  2.3  5.8   98   235    7   KLEPH/AFDB:AF-A0A0H3GV28-F1 Uncharacterized protein UNCHARACTERIZED P
 501:  vlvm-A  2.3 10.3   64   219    3   KLEPH/AFDB:AF-A0A0H3H117-F1 Putative phosphatase PUTATIVE PHOSPHATASE
 502:  vnls-A  2.3  4.0   52   111   10   KLEPH/AFDB:AF-A0A0H3GWN0-F1 Uncharacterized protein UNCHARACTERIZED P
 503:  vnia-A  2.3  5.5   57   168    4   KLEPH/AFDB:AF-A0A0H3GK12-F1 Der GTPase-activating protein YihI DER GT
 504:  vmyd-A  2.3  5.4  123   281   10   KLEPH/AFDB:AF-A0A0H3GM52-F1 Spermidine/putrescine transport system pe
 505:  vmf1-A  2.3 12.3   51   303   10   KLEPH/AFDB:AF-A0A0H3GNX8-F1 Recombination-associated protein RdgC REC
 506:  vn1e-A  2.3 11.0   78   434    9   KLEPH/AFDB:AF-A0A0H3GUV8-F1 Putative sodium/sulfate symporter PUTATIV
 507:  vkzb-A  2.3  5.1   81   215    6   KLEPH/AFDB:AF-A0A0H3GIV8-F1 Uncharacterized protein UNCHARACTERIZED P
 508:  vnjs-A  2.3  7.1  111   229   10   KLEPH/AFDB:AF-A0A0H3GIW5-F1 Amino acid ABC transporter membrane prote
 509:  vmva-A  2.3 11.0  101   284   10   KLEPH/AFDB:AF-A0A0H3H1Z2-F1 Iron transporter: fur regulated IRON TRAN
 510:  vm8d-A  2.3  7.0   77   566    3   KLEPH/AFDB:AF-A0A0H3H063-F1 Putative acetyltransferase PUTATIVE ACETY
 511:  vl7k-A  2.3  3.9   85   211    8   KLEPH/AFDB:AF-A0A0H3GK30-F1 Formate dehydrogenase-O subunit gamma FOR
 512:  vlb7-A  2.2  5.5   53   377    6   KLEPH/AFDB:AF-A0A0H3GIZ3-F1 Chaperone protein DnaJ CHAPERONE PROTEIN 
 513:  vkf4-A  2.2  3.9   56   284    0   KLEPH/AFDB:AF-A0A0H3GID9-F1 Pantothenate synthetase PANTOTHENATE SYNT
 514:  vlos-A  2.2  5.7   47    91    4   KLEPH/AFDB:AF-A0A0H3GXJ6-F1 Probable Fe(2+)-trafficking protein PROBA
 515:  vmxp-A  2.2  5.2  135   483    7   KLEPH/AFDB:AF-A0A0H3GY78-F1 Sodium/panthothenate symporter SODIUM/PAN
 516:  vmxt-A  2.2  3.6   62   279    8   KLEPH/AFDB:AF-A0A0H3GLG1-F1 Phosphate acyltransferase PHOSPHATE ACYLT
 517:  vmiq-A  2.2  7.1  103   224    5   KLEPH/AFDB:AF-A0A0H3GPX4-F1 Glutamate/aspartate ABC superfamily ATP b
 518:  vk69-A  2.2 10.1   67   495    4   KLEPH/AFDB:AF-A0A0H3GRE9-F1 Putative reverse transcriptase/maturase P
 519:  vl5o-A  2.2 11.6   62   262    6   KLEPH/AFDB:AF-A0A0H3GUW3-F1 Trehalose 6-phosphate phosphatase TREHALO
 520:  vnfh-A  2.2  4.8   87   246    8   KLEPH/AFDB:AF-A0A0H3GT47-F1 ABC superfamily ATP binding cassette tran
 521:  vjs3-A  2.2  5.1   82   646    5   KLEPH/AFDB:AF-A0A0H3H3P8-F1 Uncharacterized protein UNCHARACTERIZED P
 522:  vmnu-A  2.2  5.4  109   472    6   KLEPH/AFDB:AF-A0A0H3H346-F1 Putative permease of the Na+:galactoside 
 523:  vjpz-A  2.2  6.4   91   165    5   KLEPH/AFDB:AF-A0A0H3H084-F1 Ferritin FERRITIN;
 524:  vm11-A  2.2 15.9   58   144    7   KLEPH/AFDB:AF-A0A0H3GTV0-F1 Uncharacterized protein UNCHARACTERIZED P
 525:  vmut-A  2.2  4.1   62   269    6   KLEPH/AFDB:AF-A0A0H3GJW0-F1 Inositol-1-monophosphatase INOSITOL-1-MON
 526:  vmys-A  2.2  5.4  123   414   13   KLEPH/AFDB:AF-A0A0H3GZN3-F1 Aromatic amino acid transporter AROMATIC 
 527:  vm7b-A  2.2 13.3   95   212    8   KLEPH/AFDB:AF-A0A0H3GRQ2-F1 Leucine export protein LeuE LEUCINE EXPOR
 528:  vk22-A  2.2  6.7   82   513    9   KLEPH/AFDB:AF-A0A0H3GPD8-F1 Histidine kinase HISTIDINE KINASE;
 529:  vlt9-A  2.2  3.9   40    41    5   KLEPH/AFDB:AF-A0A0H3GVW4-F1 Uncharacterized protein UNCHARACTERIZED P
 530:  vn27-A  2.2 16.3   68   471    1   KLEPH/AFDB:AF-A0A0H3GRI9-F1 Uncharacterized protein UNCHARACTERIZED P
 531:  vnbf-A  2.2  9.0  107   291    9   KLEPH/AFDB:AF-A0A0H3GVX8-F1 Sulfate/thiosulfate transporter permease 
 532:  vnqf-A  2.2  9.3   92   474    7   KLEPH/AFDB:AF-A0A0H3GHZ7-F1 Histidine kinase HISTIDINE KINASE;
 533:  vkqr-A  2.2  9.1  131   520    6   KLEPH/AFDB:AF-A0A0H3GNL5-F1 Multidrug resistance protein membrane tra
 534:  vnso-A  2.2  7.0  105   222    7   KLEPH/AFDB:AF-A0A0H3GSJ4-F1 ABC transporter, permease protein ABC TRA
 535:  vl1s-A  2.2  4.9   92   406    5   KLEPH/AFDB:AF-A0A0H3GLF5-F1 ROK family transcriptional regulator ROK 
 536:  vlpc-A  2.2  7.5  160  1030    8   KLEPH/AFDB:AF-A0A0H3GPK5-F1 Efflux pump membrane transporter EFFLUX P
 537:  vklh-A  2.2  4.0   93   407    8   KLEPH/AFDB:AF-A0A0H3GPG5-F1 Putative NAGC-like transcriptional regula
 538:  vk0v-A  2.2 11.1  110   434    7   KLEPH/AFDB:AF-A0A0H3GIY8-F1 Low-affinity transport system, proline pe
 539:  vm90-A  2.2  5.1   66   386    3   KLEPH/AFDB:AF-A0A0H3GZV4-F1 TraF TRAF;
 540:  vjvt-A  2.2  9.2  113   299    9   KLEPH/AFDB:AF-A0A0H3GLM6-F1 Putative transport protein PUTATIVE TRANS
 541:  vkeo-A  2.2  7.0   73   167    8   KLEPH/AFDB:AF-A0A0H3GQL3-F1 DNA protection during starvation protein 
 542:  vlx7-A  2.2  6.5   97   268   11   KLEPH/AFDB:AF-A0A0H3GWH5-F1 Putative cobalamin adenosyltransferase in
 543:  vkiv-A  2.2  6.2   54   482    7   KLEPH/AFDB:AF-A0A0H3GKE9-F1 tRNA sulfurtransferase TRNA SULFURTRANSFE
 544:  vjs6-A  2.2  7.2   70   362    6   KLEPH/AFDB:AF-A0A0H3GTS0-F1 Putative alcohol dehydrogenase PUTATIVE A
 545:  vk85-A  2.2  4.0  120   463   12   KLEPH/AFDB:AF-A0A0H3GL69-F1 Putative amino acid/amine transport prote
 546:  vldp-A  2.2  5.4  123   870    4   KLEPH/AFDB:AF-A0A0H3GY38-F1 Alpha-L-rhamnosidase ALPHA-L-RHAMNOSIDASE
 547:  vlr0-A  2.2 19.0   55   284    5   KLEPH/AFDB:AF-A0A0H3GWY9-F1 Putative prophage capsid scaffolding prot
 548:  vlu1-A  2.2  6.5   74   200    8   KLEPH/AFDB:AF-A0A0H3GWW5-F1 Uncharacterized protein UNCHARACTERIZED P
 549:  vlfo-A  2.2  4.6  119   895    6   KLEPH/AFDB:AF-A0A0H3GK10-F1 Histidine kinase HISTIDINE KINASE;
 550:  vlgg-A  2.2  6.2   79   239   10   KLEPH/AFDB:AF-A0A0H3GVA3-F1 Fatty acid metabolism regulator protein F
 551:  vmy2-A  2.2  5.0   54   101    6   KLEPH/AFDB:AF-A0A0H3GWK7-F1 30S ribosomal protein S14 30S RIBOSOMAL P
 552:  vkxa-A  2.2  8.2  119   428    8   KLEPH/AFDB:AF-A0A0H3GST1-F1 Ammonium transporter AMMONIUM TRANSPORTER
 553:  vjjc-A  2.2  8.3   96   669    4   KLEPH/AFDB:AF-A0A0H3GV62-F1 Suppression of copper sensitivity protein
 554:  vlr9-A  2.2 11.2  100   468    6   KLEPH/AFDB:AF-A0A0H3GT74-F1 Putative transport protein PUTATIVE TRANS
 555:  vlp4-A  2.2 11.5   46    74    9   KLEPH/AFDB:AF-A0A0H3GUY6-F1 Uncharacterized protein UNCHARACTERIZED P
 556:  vndy-A  2.2  5.6  109   263    9   KLEPH/AFDB:AF-A0A0H3GME0-F1 Alkanesulfonate transporter permease subu
 557:  vjr2-A  2.2  4.6   92   427    8   KLEPH/AFDB:AF-A0A0H3GTU2-F1 Putative transport protein PUTATIVE TRANS
 558:  vkhj-A  2.1  6.0   77   119    6   KLEPH/AFDB:AF-A0A0H3GUF1-F1 Putative DNA-binding transcriptional regu
 559:  vmcp-A  2.1  4.6  139   716    8   KLEPH/AFDB:AF-A0A0H3GHS8-F1 Carbon starvation protein CARBON STARVATI
 560:  vm4v-A  2.1  9.4  129   385    7   KLEPH/AFDB:AF-A0A0H3GXC2-F1 Putative sugar transport protein PUTATIVE
 561:  vk3e-A  2.1  6.8  106   219   11   KLEPH/AFDB:AF-A0A0H3GUH5-F1 Glutamine ABC transporter permease protei
 562:  vmv2-A  2.1  5.2   62   110    2   KLEPH/AFDB:AF-A0A0H3GP51-F1 Nucleoid-associated protein KPHS_11990 NU
 563:  vmr4-A  2.1  3.9   72   115    7   KLEPH/AFDB:AF-A0A0H3GLU6-F1 N,N'-diacetylchitobiose-specific PTS syst
 564:  vjxx-A  2.1  5.3   97   229    8   KLEPH/AFDB:AF-A0A0H3GK73-F1 Molybdenum transport system permease MOLY
 565:  vmh1-A  2.1 11.0   82   255    1   KLEPH/AFDB:AF-A0A0H3GS52-F1 Enoyl-CoA hydratase-isomerase ENOYL-COA H
 566:  vn7w-A  2.1  6.5   85   651    8   KLEPH/AFDB:AF-A0A0H3GQ78-F1 N-acetyl glucosamine specific PTS system 
 567:  vkkz-A  2.1  4.2   60   109    5   KLEPH/AFDB:AF-A0A0H3GSD2-F1 DUF446 domain-containing protein DUF446 D
 568:  vl5z-A  2.1  3.8   55   107   15   KLEPH/AFDB:AF-A0A0H3GMI5-F1 Uncharacterized protein UNCHARACTERIZED P
 569:  vmrr-A  2.1  3.5   58   176    7   KLEPH/AFDB:AF-A0A0H3GYP0-F1 Corrinoid adenosyltransferase CORRINOID A
 570:  vlv2-A  2.1 11.5   94   275    4   KLEPH/AFDB:AF-A0A0H3GZH3-F1 Putative potassium channel protein PUTATI
 571:  vlwy-A  2.1  8.7   98   245    8   KLEPH/AFDB:AF-A0A0H3GUP4-F1 Heme exporter protein C HEME EXPORTER PRO
 572:  vjjt-A  2.1  3.2   82   208    6   KLEPH/AFDB:AF-A0A0H3GZQ1-F1 Uncharacterized protein UNCHARACTERIZED P
 573:  vkpq-A  2.1  4.6   90   779    7   KLEPH/AFDB:AF-A0A0H3GZ10-F1 Aerobic respiration control sensor protei
 574:  vnr2-A  2.1 12.7  101   206    5   KLEPH/AFDB:AF-A0A0H3GPX1-F1 Homoserine/homoserine lactone efflux prot
 575:  vl7f-A  2.1  7.7  115   296    4   KLEPH/AFDB:AF-A0A0H3H2D9-F1 Putative inner membrane permease of oligo
 576:  vldf-A  2.1  4.8  138   320   12   KLEPH/AFDB:AF-A0A0H3GU80-F1 Ribonucleoside-diphosphate reductase subu
 577:  vlv9-A  2.1  8.2   69   288   10   KLEPH/AFDB:AF-A0A0H3GVX6-F1 Pyridoxal kinase PYRIDOXAL KINASE;
 578:  vl1w-A  2.1 10.4   95   511   11   KLEPH/AFDB:AF-A0A0H3GRG5-F1 Probable lipid II flippase MurJ PROBABLE 
 579:  vme0-A  2.1  4.8  135   439   10   KLEPH/AFDB:AF-A0A0H3GKA9-F1 Branched-chain amino acid transport syste
 580:  vjj6-A  2.1  3.0   37    42    3   KLEPH/AFDB:AF-A0A0H3GQR6-F1 Uncharacterized protein UNCHARACTERIZED P
 581:  vm0q-A  2.1  7.9  112  1350    5   KLEPH/AFDB:AF-A0A0H3GZW7-F1 Putative cellulose synthase PUTATIVE CELL
 582:  vnjl-A  2.1  3.1   47    53    6   KLEPH/AFDB:AF-A0A0H3GZ73-F1 Uncharacterized protein UNCHARACTERIZED P
 583:  vjq5-A  2.1  6.9   94   308    9   KLEPH/AFDB:AF-A0A0H3GUD3-F1 High-affinity branched-chain amino acid t
 584:  vmzx-A  2.1  6.9   90   131    7   KLEPH/AFDB:AF-A0A0H3GLB0-F1 Fumarate reductase subunit C FUMARATE RED
 585:  vkqg-A  2.1  5.9   86   331    9   KLEPH/AFDB:AF-A0A0H3GQ06-F1 Uncharacterized protein UNCHARACTERIZED P
 586:  vly4-A  2.1  8.0  107   240   11   KLEPH/AFDB:AF-A0A0H3H318-F1 Uncharacterized protein UNCHARACTERIZED P
 587:  vmsu-A  2.1  4.7   52   159   12   KLEPH/AFDB:AF-A0A0H3GRU1-F1 SoxR reducing system protein RseC SOXR RE
 588:  vnj2-A  2.1  6.9   85   425    5   KLEPH/AFDB:AF-A0A0H3GTR2-F1 Stationary phase inducible protein CsiE S
 589:  vno2-A  2.1  7.2  107   232    9   KLEPH/AFDB:AF-A0A0H3GSE5-F1 Putative ABC-type metal ion transport sys
 590:  vnty-A  2.1 12.0  100   481    5   KLEPH/AFDB:AF-A0A0H3GPT1-F1 Major myo-inositol transporter MAJOR MYO-
 591:  vn31-A  2.1  7.6  120   338    3   KLEPH/AFDB:AF-A0A0H3GGH7-F1 ECA polysaccharide chain length modulatio
 592:  vksc-A  2.1 10.0   81   204    5   KLEPH/AFDB:AF-A0A0H3GRW3-F1 Carbonic anhydrase CARBONIC ANHYDRASE;
 593:  vlpo-A  2.1  6.2   77    85   12   KLEPH/AFDB:AF-A0A0H3GNE7-F1 UPF0509 protein KPHS_21900 UPF0509 PROTEI
 594:  vmrh-A  2.1  5.9   69   129    6   KLEPH/AFDB:AF-A0A0H3GQZ6-F1 Putative transport protein PUTATIVE TRANS
 595:  vm6v-A  2.1  4.1   60   143    2   KLEPH/AFDB:AF-A0A0H3GQ84-F1 Osmotically inducible protein OSMOTICALLY
 596:  vm0d-A  2.1  9.1  103   332    9   KLEPH/AFDB:AF-A0A0H3GHR5-F1 Ribose ABC superfamily ATP binding casset
 597:  vk3z-A  2.1  9.3   64   243    9   KLEPH/AFDB:AF-A0A0H3GWC8-F1 Conserved hypothetical phage protein CONS
 598:  vkdu-A  2.1  4.0   53   199   13   KLEPH/AFDB:AF-A0A0H3GVS9-F1 Histidine biosynthesis bifunctional prote
 599:  vkhn-A  2.1  3.9   70   210    6   KLEPH/AFDB:AF-A0A0H3GYP2-F1 Dihydroxyacetone kinase ADP-binding subun
 600:  vn0c-A  2.1  5.0   89   321    9   KLEPH/AFDB:AF-A0A0H3GQI5-F1 Putative negative regulator PUTATIVE NEGA
 601:  vn3r-A  2.1  7.6  114   366    8   KLEPH/AFDB:AF-A0A0H3H0F5-F1 Putative Retron-type reverse transcriptas
 602:  vl0r-A  2.1 10.0  107   399    4   KLEPH/AFDB:AF-A0A0H3GPU2-F1 Methylthioribose kinase METHYLTHIORIBOSE 
 603:  vkqx-A  2.1 10.1  113   711    6   KLEPH/AFDB:AF-A0A0H3GR44-F1 Putative PET-family efflux transport prot
 604:  vmf0-A  2.1  5.7  130   509   10   KLEPH/AFDB:AF-A0A0H3GT80-F1 TraG_N domain-containing protein TRAG_N D
 605:  vlkp-A  2.1  3.0   36    43   11   KLEPH/AFDB:AF-A0A0H3GQ45-F1 Uncharacterized protein UNCHARACTERIZED P
 606:  vjty-A  2.1  5.3   65   117   12   KLEPH/AFDB:AF-A0A0H3GWR4-F1 Uncharacterized protein UNCHARACTERIZED P
 607:  vnv3-A  2.1  7.2  106   277    8   KLEPH/AFDB:AF-A0A0H3GTM5-F1 Putative ABC transport system permease pr
 608:  vkj4-A  2.1  6.6   60    99    3   KLEPH/AFDB:AF-A0A0H3GZP0-F1 Uncharacterized protein UNCHARACTERIZED P
 609:  vkau-A  2.1  9.7   86   520    9   KLEPH/AFDB:AF-A0A0H3GSV7-F1 Cyclic-guanylate-specific phosphodiestera
 610:  vkd8-A  2.1  7.5   54    78   11   KLEPH/AFDB:AF-A0A0H3GP69-F1 Uncharacterized protein UNCHARACTERIZED P
 611:  vlzq-A  2.1  5.8   75   219    9   KLEPH/AFDB:AF-A0A0H3H351-F1 Putative integral membrane protein PUTATI
 612:  vky9-A  2.1  6.3  121  1281    5   KLEPH/AFDB:AF-A0A0H3GS59-F1 ATP-dependent helicase ATP-DEPENDENT HELI
 613:  vnok-A  2.1  9.7   54   231    9   KLEPH/AFDB:AF-A0A0H3GJ27-F1 Putative DeoR-family transcriptional regu
 614:  vly9-A  2.1  7.2  119   271    6   KLEPH/AFDB:AF-A0A0H3GNF7-F1 Peptide transport permease protein PEPTID
 615:  vnmv-A  2.1  6.4  111   457    7   KLEPH/AFDB:AF-A0A0H3GP79-F1 Multidrug resistance protein MdtK MULTIDR
 616:  vk78-A  2.1  5.5   88   343    6   KLEPH/AFDB:AF-A0A0H3GPD6-F1 Putative metal-dependent amidase/aminoacy
 617:  vl9n-A  2.1  5.5   95   209    8   KLEPH/AFDB:AF-A0A0H3GVR7-F1 Glutathione S-transferase GLUTATHIONE S-T
 618:  vn6s-A  2.1 10.9  110   196    8   KLEPH/AFDB:AF-A0A0H3GNP9-F1 Neutral amino-acid efflux protein NEUTRAL
 619:  vnj5-A  2.1  6.8   60   112    8   KLEPH/AFDB:AF-A0A0H3GLN0-F1 PRD domain-containing protein PRD DOMAIN-
 620:  vk8l-A  2.1  5.1   76   156    7   KLEPH/AFDB:AF-A0A0H3H3X4-F1 30S ribosomal protein S7 30S RIBOSOMAL PR
 621:  vlv4-A  2.1  7.5  124   517   10   KLEPH/AFDB:AF-A0A0H3GV07-F1 Di-/tripeptide transporter DI-/TRIPEPTIDE
 622:  vkcy-A  2.1 15.7   56   158   11   KLEPH/AFDB:AF-A0A0H3GNQ2-F1 Uncharacterized protein UNCHARACTERIZED P
 623:  vmow-A  2.1 12.2   84   610    7   KLEPH/AFDB:AF-A0A0H3GT31-F1 Sodium/sulfate symporter family transport
 624:  vllk-A  2.1 12.3   59   232    2   KLEPH/AFDB:AF-A0A0H3GU21-F1 30S ribosomal protein S3 30S RIBOSOMAL PR
 625:  vlmw-A  2.1  5.0  127   502    9   KLEPH/AFDB:AF-A0A0H3GQY7-F1 Sodium/proline symporter SODIUM/PROLINE S
 626:  vniu-A  2.1  4.6   74   168    5   KLEPH/AFDB:AF-A0A0H3GRY4-F1 Putative prophage phage head completion p
 627:  vmff-A  2.1 12.2  112   436    4   KLEPH/AFDB:AF-A0A0H3GXJ7-F1 Fucose permease FUCOSE PERMEASE;
 628:  vlv6-A  2.1  5.3  100   594   10   KLEPH/AFDB:AF-A0A0H3GQ28-F1 Isocitrate dehydrogenase kinase/phosphata
 629:  vkfw-A  2.1  6.9   78   162    8   KLEPH/AFDB:AF-A0A0H3GUT1-F1 Uncharacterized protein UNCHARACTERIZED P
 630:  vk2w-A  2.1  4.4   66    74    6   KLEPH/AFDB:AF-A0A0H3H5V4-F1 Uncharacterized protein UNCHARACTERIZED P
 631:  vm7o-A  2.0  5.3  111   471    5   KLEPH/AFDB:AF-A0A0H3GVB0-F1 Putative multidrug resistance protein Mdt
 632:  vluy-A  2.0 13.4   66   305   11   KLEPH/AFDB:AF-A0A0H3GQD7-F1 Curved DNA-binding protein CURVED DNA-BIN
 633:  vlpj-A  2.0  7.1  115   536    6   KLEPH/AFDB:AF-A0A0H3GJ62-F1 Thiamine transport system permease protei
 634:  vn9a-A  2.0  6.7   98   162    9   KLEPH/AFDB:AF-A0A0H3H089-F1 Phosphatidylglycerophosphate synthetase P
 635:  vm6g-A  2.0  4.7   77   131    6   KLEPH/AFDB:AF-A0A0H3GZD8-F1 Uncharacterized protein UNCHARACTERIZED P
 636:  vl4x-A  2.0  3.5   41    65    5   KLEPH/AFDB:AF-A0A0H3GR73-F1 Uncharacterized protein UNCHARACTERIZED P
 637:  vkfe-A  2.0  7.9  121   342    5   KLEPH/AFDB:AF-A0A0H3GS81-F1 Putative Mg2+ and Co2+ transporter PUTATI
 638:  vknn-A  2.0 10.9   69   233    6   KLEPH/AFDB:AF-A0A0H3GYG3-F1 Uncharacterized protein UNCHARACTERIZED P
 639:  vk3f-A  2.0  8.3  112   337    4   KLEPH/AFDB:AF-A0A0H3H491-F1 Magnesium transporter MAGNESIUM TRANSPORT
 640:  vky7-A  2.0  8.2   52    72   12   KLEPH/AFDB:AF-A0A0H3GSW0-F1 Hemolysin expression-modulating protein H
 641:  vlwa-A  2.0 11.3   66   296    3   KLEPH/AFDB:AF-A0A0H3H572-F1 Uncharacterized protein UNCHARACTERIZED P
 642:  vkgh-A  2.0  4.6   90   295   11   KLEPH/AFDB:AF-A0A0H3GLL6-F1 Uncharacterized protein UNCHARACTERIZED P
 643:  vk84-A  2.0  8.7   79   314    4   KLEPH/AFDB:AF-A0A0H3GQB0-F1 Peptide ABC transporter membrane protein 
 644:  vjio-A  2.0  9.4  116   482    8   KLEPH/AFDB:AF-A0A0H3GY22-F1 Putative outer membrane efflux protein Md
 645:  vl4g-A  2.0  5.6   93   370   12   KLEPH/AFDB:AF-A0A0H3GLD1-F1 Peptidoglycan glycosyltransferase MrdB PE
 646:  vl0i-A  2.0  3.9   78   427   12   KLEPH/AFDB:AF-A0A0H3GRX1-F1 MULTIHEME_CYTC domain-containing protein 
 647:  vn08-A  2.0  7.9  105   454    6   KLEPH/AFDB:AF-A0A0H3GXJ8-F1 Multidrug efflux transport outer membrane
 648:  vjnq-A  2.0  9.9   64   155    9   KLEPH/AFDB:AF-A0A0H3GUH2-F1 Putative outer membrane lipoprotein PUTAT
 649:  vlu4-A  2.0  4.5   92   433   10   KLEPH/AFDB:AF-A0A0H3GKF5-F1 Putative general substrate transporter PU
 650:  vn12-A  2.0  5.3  100   468    5   KLEPH/AFDB:AF-A0A0H3GNB4-F1 Putative permease of the Na+:galactoside 
 651:  vmwf-A  2.0  6.3  101   543    4   KLEPH/AFDB:AF-A0A0H3GLT6-F1 Putative alpha helix protein PUTATIVE ALP
 652:  vmrg-A  2.0  5.1  123   476    8   KLEPH/AFDB:AF-A0A0H3GP42-F1 D-alanine/D-serine/glycine transport prot
 653:  vku6-A  2.0  4.8   94   207    6   KLEPH/AFDB:AF-A0A0H3GS17-F1 Uncharacterized protein UNCHARACTERIZED P
 654:  vmkj-A  2.0  6.2  154   701    6   KLEPH/AFDB:AF-A0A0H3GTR4-F1 Carbon starvation protein CARBON STARVATI

# Structural equivalences
   1: 6c70-A vm6e-A    63 -  94 <=>  230 - 261   (ASP   65  - ILE   96  <=> ARG  230  - ARG  261 )                          
   1: 6c70-A vm6e-A    96 -  99 <=>  264 - 267   (TYR   98  - LEU  101  <=> SER  264  - SER  267 )                          
   1: 6c70-A vm6e-A   255 - 289 <=>  268 - 302   (THR  341  - VAL  375  <=> LYS  268  - GLU  302 )                          
   1: 6c70-A vm6e-A   319 - 323 <=>  321 - 325   (GLU  405  - SER  409  <=> ALA  321  - GLY  325 )                          
   1: 6c70-A vm6e-A   362 - 365 <=>  408 - 411   (PHE  448  - VAL  451  <=> ARG  408  - GLY  411 )                          
   1: 6c70-A vm6e-A   372 - 386 <=>  414 - 428   (SER  458  - GLN  472  <=> GLY  414  - ARG  428 )                          
   2: 6c70-A vlp3-A    63 -  89 <=>    2 -  28   (ASP   65  - PRO   91  <=> ASN    2  - SER   28 )                          
   2: 6c70-A vlp3-A    91 -  96 <=>   29 -  34   (ARG   93  - TYR   98  <=> GLU   29  - THR   34 )                          
   2: 6c70-A vlp3-A    99 - 102 <=>   35 -  38   (LEU  101  - TRP  104  <=> ARG   35  - ASP   38 )                          
   2: 6c70-A vlp3-A   103 - 106 <=>   40 -  43   (ASN  105  - ASN  108  <=> TRP   40  - SER   43 )                          
   2: 6c70-A vlp3-A   107 - 110 <=>   46 -  49   (SER  109  - LEU  112  <=> VAL   46  - TYR   49 )                          
   2: 6c70-A vlp3-A   112 - 122 <=>   78 -  88   (ALA  114  - ALA  124  <=> MET   78  - GLY   88 )                          
   2: 6c70-A vlp3-A   208 - 211 <=>   92 -  95   (GLU  225  - GLN  228  <=> LYS   92  - ASN   95 )                          
   2: 6c70-A vlp3-A   213 - 223 <=>  100 - 110   (LEU  230  - LEU  240  <=> ARG  100  - ASN  110 )                          
   2: 6c70-A vlp3-A   227 - 233 <=>  126 - 132   (GLY  313  - GLU  319  <=> VAL  126  - VAL  132 )                          
   2: 6c70-A vlp3-A   235 - 261 <=>  133 - 159   (LEU  321  - TYR  347  <=> LEU  133  - HIS  159 )                          
   2: 6c70-A vlp3-A   262 - 286 <=>  163 - 187   (GLY  348  - VAL  372  <=> GLN  163  - MET  187 )                          
   2: 6c70-A vlp3-A   287 - 290 <=>  190 - 193   (ASN  373  - ASN  376  <=> GLN  190  - ASN  193 )                          
   3: 6c70-A vkmb-A     8 -  20 <=>    3 -  15   (ALA   10  - VAL   22  <=> THR    3  - SER   15 )                          
   3: 6c70-A vkmb-A    53 -  56 <=>   93 -  96   (MET   55  - VAL   58  <=> TRP   93  - ARG   96 )                          
   3: 6c70-A vkmb-A    58 -  61 <=>   97 - 100   (LEU   60  - GLU   63  <=> SER   97  - HIS  100 )                          
   3: 6c70-A vkmb-A    63 -  88 <=>  102 - 127   (ASP   65  - PHE   90  <=> SER  102  - ASP  127 )                          
   3: 6c70-A vkmb-A    90 -  97 <=>  128 - 135   (VAL   92  - LYS   99  <=> GLN  128  - GLN  135 )                          
   3: 6c70-A vkmb-A   250 - 287 <=>  138 - 175   (VAL  336  - ASN  373  <=> SER  138  - ARG  175 )                          
   4: 6c70-A vn4v-A    63 -  92 <=>  116 - 145   (ASP   65  - SER   94  <=> GLN  116  - LEU  145 )                          
   4: 6c70-A vn4v-A    93 -  96 <=>  147 - 150   (LYS   95  - TYR   98  <=> PHE  147  - SER  150 )                          
   4: 6c70-A vn4v-A   191 - 196 <=>  153 - 158   (VAL  208  - ASP  213  <=> ARG  153  - ILE  158 )                          
   4: 6c70-A vn4v-A   253 - 256 <=>  165 - 168   (LEU  339  - ALA  342  <=> LEU  165  - SER  168 )                          
   4: 6c70-A vn4v-A   261 - 287 <=>  178 - 204   (TYR  347  - ASN  373  <=> LEU  178  - ASP  204 )                          
   4: 6c70-A vn4v-A   288 - 291 <=>  210 - 213   (GLY  374  - VAL  377  <=> GLN  210  - LEU  213 )                          
   4: 6c70-A vn4v-A   294 - 297 <=>  219 - 222   (ALA  380  - ILE  383  <=> GLY  219  - THR  222 )                          
   5: 6c70-A vm56-A    64 -  88 <=>  114 - 138   (ASP   66  - PHE   90  <=> ALA  114  - ASN  138 )                          
   5: 6c70-A vm56-A    90 - 105 <=>  139 - 154   (VAL   92  - PRO  107  <=> GLU  139  - SER  154 )                          
   5: 6c70-A vm56-A   217 - 224 <=>  159 - 166   (MET  234  - SER  241  <=> VAL  159  - GLN  166 )                          
   5: 6c70-A vm56-A   225 - 228 <=>  169 - 172   (ALA  242  - LEU  314  <=> LEU  169  - MET  172 )                          
   5: 6c70-A vm56-A   229 - 284 <=>  200 - 255   (THR  315  - THR  370  <=> TYR  200  - GLU  255 )                          
   5: 6c70-A vm56-A   285 - 291 <=>  257 - 263   (LYS  371  - VAL  377  <=> ASN  257  - ILE  263 )                          
   6: 6c70-A vn6i-A    65 -  95 <=>    1 -  31   (VAL   67  - PHE   97  <=> MET    1  - ALA   31 )                          
   6: 6c70-A vn6i-A   259 - 285 <=>   33 -  59   (ASP  345  - LYS  371  <=> ASP   33  - LYS   59 )                          
   6: 6c70-A vn6i-A   286 - 289 <=>   61 -  64   (VAL  372  - VAL  375  <=> SER   61  - ALA   64 )                          
   6: 6c70-A vn6i-A   291 - 294 <=>  101 - 104   (VAL  377  - ALA  380  <=> THR  101  - GLY  104 )                          
   7: 6c70-A vmrz-A    64 - 101 <=>   26 -  63   (ASP   66  - ILE  103  <=> THR   26  - ALA   63 )                          
   7: 6c70-A vmrz-A   102 - 105 <=>   65 -  68   (TRP  104  - PRO  107  <=> THR   65  - GLU   68 )                          
   7: 6c70-A vmrz-A   258 - 286 <=>  136 - 164   (GLY  344  - VAL  372  <=> ALA  136  - SER  164 )                          
   7: 6c70-A vmrz-A   287 - 290 <=>  167 - 170   (ASN  373  - ASN  376  <=> GLN  167  - LEU  170 )                          
   7: 6c70-A vmrz-A   319 - 328 <=>  317 - 326   (GLU  405  - ALA  414  <=> ASP  317  - THR  326 )                          
   7: 6c70-A vmrz-A   343 - 346 <=>  361 - 364   (PHE  429  - ILE  432  <=> LEU  361  - ALA  364 )                          
   7: 6c70-A vmrz-A   369 - 372 <=>  763 - 766   (LEU  455  - SER  458  <=> ARG  763  - ILE  766 )                          
   8: 6c70-A vjs9-A    63 -  98 <=>   73 - 108   (ASP   65  - THR  100  <=> PRO   73  - ALA  108 )                          
   8: 6c70-A vjs9-A   256 - 259 <=>  110 - 113   (ALA  342  - ASP  345  <=> SER  110  - GLU  113 )                          
   8: 6c70-A vjs9-A   261 - 284 <=>  114 - 137   (TYR  347  - THR  370  <=> TRP  114  - ALA  137 )                          
   8: 6c70-A vjs9-A   285 - 289 <=>  139 - 143   (LYS  371  - VAL  375  <=> GLN  139  - ARG  143 )                          
   9: 6c70-A vl40-A     5 -   8 <=>  141 - 144   (GLY    7  - ALA   10  <=> PRO  141  - GLY  144 )                          
   9: 6c70-A vl40-A    11 -  14 <=>  145 - 148   (LEU   13  - ILE   16  <=> VAL  145  - GLY  148 )                          
   9: 6c70-A vl40-A    32 -  41 <=>  170 - 179   (LYS   34  - ILE   43  <=> TYR  170  - HIS  179 )                          
   9: 6c70-A vl40-A    45 -  48 <=>  180 - 183   (LEU   47  - LEU   50  <=> PHE  180  - GLU  183 )                          
   9: 6c70-A vl40-A    52 -  55 <=>  184 - 187   (GLY   54  - ALA   57  <=> PRO  184  - ARG  187 )                          
   9: 6c70-A vl40-A    60 -  66 <=>  221 - 227   (MET   62  - ASP   68  <=> VAL  221  - ASN  227 )                          
   9: 6c70-A vl40-A    67 -  92 <=>  229 - 254   (ASP   69  - SER   94  <=> ASP  229  - ASP  254 )                          
   9: 6c70-A vl40-A   259 - 282 <=>  257 - 280   (ASP  345  - GLN  368  <=> ARG  257  - MET  280 )                          
   9: 6c70-A vl40-A   284 - 287 <=>  281 - 284   (THR  370  - ASN  373  <=> LYS  281  - SER  284 )                          
   9: 6c70-A vl40-A   293 - 301 <=>  287 - 295   (ALA  379  - LEU  387  <=> HIS  287  - ASP  295 )                          
   9: 6c70-A vl40-A   302 - 310 <=>  297 - 305   (TYR  388  - PHE  396  <=> GLY  297  - ASN  305 )                          
   9: 6c70-A vl40-A   365 - 380 <=>  307 - 322   (VAL  451  - TYR  466  <=> CYS  307  - ILE  322 )                          
  10: 6c70-A vk9d-A    64 -  91 <=>  445 - 472   (ASP   66  - ARG   93  <=> GLN  445  - ASN  472 )                          
  10: 6c70-A vk9d-A   263 - 285 <=>  474 - 496   (VAL  349  - LYS  371  <=> ALA  474  - LEU  496 )                          
  10: 6c70-A vk9d-A   286 - 290 <=>  498 - 502   (VAL  372  - ASN  376  <=> THR  498  - GLN  502 )                          
  10: 6c70-A vk9d-A   311 - 314 <=>  803 - 806   (CYS  397  - GLY  400  <=> CYS  803  - GLY  806 )                          
  10: 6c70-A vk9d-A   317 - 320 <=>  807 - 810   (LEU  403  - GLU  406  <=> ILE  807  - THR  810 )                          
  10: 6c70-A vk9d-A   326 - 331 <=>  812 - 817   (GLU  412  - CYS  417  <=> SER  812  - ALA  817 )                          
  10: 6c70-A vk9d-A   332 - 335 <=>  820 - 823   (HIS  418  - ASP  421  <=> THR  820  - CYS  823 )                          
  10: 6c70-A vk9d-A   337 - 341 <=>  833 - 837   (SER  423  - LYS  427  <=> VAL  833  - LEU  837 )                          
  10: 6c70-A vk9d-A   346 - 349 <=>  871 - 874   (ILE  432  - GLN  435  <=> GLY  871  - MET  874 )                          
  10: 6c70-A vk9d-A   352 - 356 <=>  875 - 879   (GLN  438  - SER  442  <=> ALA  875  - GLY  879 )                          
  11: 6c70-A vmgb-A    67 -  90 <=>    1 -  24   (ASP   69  - VAL   92  <=> MET    1  - PHE   24 )                          
  11: 6c70-A vmgb-A    92 -  95 <=>   25 -  28   (SER   94  - PHE   97  <=> TRP   25  - SER   28 )                          
  11: 6c70-A vmgb-A   257 - 288 <=>   29 -  60   (VAL  343  - GLY  374  <=> ILE   29  - SER   60 )                          
  11: 6c70-A vmgb-A   289 - 293 <=>  113 - 117   (VAL  375  - ALA  379  <=> TYR  113  - ALA  117 )                          
  11: 6c70-A vmgb-A   326 - 331 <=>  360 - 365   (GLU  412  - CYS  417  <=> PRO  360  - GLN  365 )                          
  11: 6c70-A vmgb-A   334 - 339 <=>  408 - 413   (TYR  420  - GLU  425  <=> TRP  408  - PRO  413 )                          
  12: 6c70-A vnl2-A    63 -  89 <=>   12 -  38   (ASP   65  - PRO   91  <=> VAL   12  - ASN   38 )                          
  12: 6c70-A vnl2-A    91 -  96 <=>   39 -  44   (ARG   93  - TYR   98  <=> GLY   39  - ALA   44 )                          
  12: 6c70-A vnl2-A    99 - 103 <=>   45 -  49   (LEU  101  - ASN  105  <=> HIS   45  - LYS   49 )                          
  12: 6c70-A vnl2-A   104 - 107 <=>   51 -  54   (ASN  106  - SER  109  <=> GLY   51  - ARG   54 )                          
  12: 6c70-A vnl2-A   108 - 111 <=>   57 -  60   (HIS  110  - PHE  113  <=> SER   57  - LEU   60 )                          
  12: 6c70-A vnl2-A   205 - 217 <=>   94 - 106   (PHE  222  - MET  234  <=> GLY   94  - TRP  106 )                          
  12: 6c70-A vnl2-A   218 - 226 <=>  108 - 116   (LYS  235  - THR  243  <=> LEU  108  - ARG  116 )                          
  12: 6c70-A vnl2-A   230 - 286 <=>  118 - 174   (LYS  316  - VAL  372  <=> VAL  118  - LEU  174 )                          
  12: 6c70-A vnl2-A   287 - 290 <=>  178 - 181   (ASN  373  - ASN  376  <=> LEU  178  - PRO  181 )                          
  13: 6c70-A vllr-A    64 -  89 <=>   10 -  35   (ASP   66  - PRO   91  <=> ALA   10  - ALA   35 )                          
  13: 6c70-A vllr-A    91 -  97 <=>   36 -  42   (ARG   93  - LYS   99  <=> LEU   36  - GLN   42 )                          
  13: 6c70-A vllr-A   100 - 103 <=>   43 -  46   (ALA  102  - ASN  105  <=> LEU   43  - TRP   46 )                          
  13: 6c70-A vllr-A   251 - 286 <=>   49 -  84   (VAL  337  - VAL  372  <=> ILE   49  - LYS   84 )                          
  13: 6c70-A vllr-A   287 - 290 <=>   87 -  90   (ASN  373  - ASN  376  <=> LEU   87  - ARG   90 )                          
  14: 6c70-A vjjv-A    63 -  91 <=>    1 -  29   (ASP   65  - ARG   93  <=> MET    1  - ASN   29 )                          
  14: 6c70-A vjjv-A   256 - 287 <=>   31 -  62   (ALA  342  - ASN  373  <=> ASP   31  - ALA   62 )                          
  15: 6c70-A vngd-A    62 - 102 <=>  111 - 151   (SER   64  - TRP  104  <=> VAL  111  - GLY  151 )                          
  15: 6c70-A vngd-A   253 - 282 <=>  154 - 183   (LEU  339  - GLN  368  <=> VAL  154  - ALA  183 )                          
  15: 6c70-A vngd-A   284 - 289 <=>  184 - 189   (THR  370  - VAL  375  <=> GLY  184  - VAL  189 )                          
  15: 6c70-A vngd-A   315 - 320 <=>  206 - 211   (ASN  401  - GLU  406  <=> MET  206  - GLN  211 )                          
  15: 6c70-A vngd-A   322 - 325 <=>  249 - 252   (SER  408  - MET  411  <=> GLU  249  - THR  252 )                          
  15: 6c70-A vngd-A   361 - 364 <=>  294 - 297   (LYS  447  - THR  450  <=> GLY  294  - GLY  297 )                          
  15: 6c70-A vngd-A   369 - 383 <=>  298 - 312   (LEU  455  - VAL  469  <=> LEU  298  - ALA  312 )                          
  16: 6c70-A vmn5-A    63 -  78 <=>  292 - 307   (ASP   65  - PHE   80  <=> GLU  292  - ASP  307 )                          
  16: 6c70-A vmn5-A    79 -  89 <=>  309 - 319   (LEU   81  - PRO   91  <=> ILE  309  - GLN  319 )                          
  16: 6c70-A vmn5-A    91 - 102 <=>  320 - 331   (ARG   93  - TRP  104  <=> ALA  320  - ALA  331 )                          
  16: 6c70-A vmn5-A   255 - 259 <=>  335 - 339   (THR  341  - ASP  345  <=> GLN  335  - LEU  339 )                          
  16: 6c70-A vmn5-A   261 - 279 <=>  341 - 359   (TYR  347  - LEU  365  <=> GLU  341  - ARG  359 )                          
  16: 6c70-A vmn5-A   295 - 298 <=>  361 - 364   (THR  381  - GLY  384  <=> ARG  361  - ASP  364 )                          
  16: 6c70-A vmn5-A   371 - 375 <=>  376 - 380   (ALA  457  - GLY  461  <=> MET  376  - GLU  380 )                          
  16: 6c70-A vmn5-A   379 - 383 <=>  411 - 415   (THR  465  - VAL  469  <=> CYS  411  - LEU  415 )                          
  16: 6c70-A vmn5-A   385 - 388 <=>  457 - 460   (VAL  471  - LYS  474  <=> GLY  457  - GLY  460 )                          
  17: 6c70-A vjoq-A    63 -  77 <=>    8 -  22   (ASP   65  - PHE   79  <=> LEU    8  - LYS   22 )                          
  17: 6c70-A vjoq-A    78 -  94 <=>   24 -  40   (PHE   80  - ILE   96  <=> VAL   24  - GLY   40 )                          
  17: 6c70-A vjoq-A   255 - 258 <=>   43 -  46   (THR  341  - GLY  344  <=> LYS   43  - ALA   46 )                          
  17: 6c70-A vjoq-A   261 - 286 <=>   48 -  73   (TYR  347  - VAL  372  <=> TYR   48  - GLN   73 )                          
  18: 6c70-A vjsh-A     1 -   4 <=>   91 -  94   (PHE    3  - GLN    6  <=> ALA   91  - GLY   94 )                          
  18: 6c70-A vjsh-A     9 -  13 <=>  173 - 177   (ASP   11  - ASN   15  <=> HIS  173  - LEU  177 )                          
  18: 6c70-A vjsh-A    19 -  22 <=>  287 - 290   (GLY   21  - HIS   24  <=> CYS  287  - GLY  290 )                          
  18: 6c70-A vjsh-A    23 -  26 <=>  292 - 295   (PHE   25  - ASN   28  <=> PHE  292  - ARG  295 )                          
  18: 6c70-A vjsh-A    27 -  42 <=>  306 - 321   (TYR   29  - VAL   44  <=> ALA  306  - VAL  321 )                          
  18: 6c70-A vjsh-A    60 -  93 <=>  342 - 375   (MET   62  - LYS   95  <=> GLU  342  - VAL  375 )                          
  18: 6c70-A vjsh-A   260 - 284 <=>  387 - 411   (ALA  346  - THR  370  <=> GLY  387  - LEU  411 )                          
  18: 6c70-A vjsh-A   286 - 289 <=>  469 - 472   (VAL  372  - VAL  375  <=> GLU  469  - GLU  472 )                          
  18: 6c70-A vjsh-A   291 - 295 <=>  490 - 494   (VAL  377  - THR  381  <=> SER  490  - MET  494 )                          
  18: 6c70-A vjsh-A   297 - 318 <=>  495 - 516   (ILE  383  - ILE  404  <=> VAL  495  - VAL  516 )                          
  18: 6c70-A vjsh-A   322 - 325 <=>  517 - 520   (SER  408  - MET  411  <=> GLU  517  - VAL  520 )                          
  18: 6c70-A vjsh-A   329 - 332 <=>  521 - 524   (TYR  415  - HIS  418  <=> ARG  521  - PRO  524 )                          
  18: 6c70-A vjsh-A   334 - 337 <=>  538 - 541   (TYR  420  - SER  423  <=> ASN  538  - ARG  541 )                          
  18: 6c70-A vjsh-A   338 - 341 <=>  550 - 553   (GLU  424  - LYS  427  <=> GLY  550  - GLY  553 )                          
  18: 6c70-A vjsh-A   344 - 347 <=>  598 - 601   (VAL  430  - VAL  433  <=> LEU  598  - GLU  601 )                          
  18: 6c70-A vjsh-A   351 - 354 <=>  610 - 613   (CYS  437  - ALA  440  <=> ARG  610  - TYR  613 )                          
  19: 6c70-A vk6p-A    64 -  92 <=>    2 -  30   (ASP   66  - SER   94  <=> LYS    2  - ARG   30 )                          
  19: 6c70-A vk6p-A   261 - 285 <=>   33 -  57   (TYR  347  - LYS  371  <=> ASN   33  - LEU   57 )                          
  19: 6c70-A vk6p-A   286 - 290 <=>   59 -  63   (VAL  372  - ASN  376  <=> ALA   59  - ASP   63 )                          
  19: 6c70-A vk6p-A   329 - 338 <=>  223 - 232   (TYR  415  - GLU  424  <=> SER  223  - ALA  232 )                          
  20: 6c70-A vk26-A    65 -  89 <=>   80 - 104   (VAL   67  - PRO   91  <=> ASP   80  - LEU  104 )                          
  20: 6c70-A vk26-A    91 - 101 <=>  105 - 115   (ARG   93  - ILE  103  <=> THR  105  - ASN  115 )                          
  20: 6c70-A vk26-A   102 - 105 <=>  117 - 120   (TRP  104  - PRO  107  <=> GLN  117  - ALA  120 )                          
  20: 6c70-A vk26-A   106 - 111 <=>  124 - 129   (ASN  108  - PHE  113  <=> GLU  124  - LEU  129 )                          
  20: 6c70-A vk26-A   222 - 226 <=>  135 - 139   (GLU  239  - THR  243  <=> SER  135  - ARG  139 )                          
  20: 6c70-A vk26-A   227 - 256 <=>  153 - 182   (GLY  313  - ALA  342  <=> ASP  153  - VAL  182 )                          
  20: 6c70-A vk26-A   259 - 290 <=>  183 - 214   (ASP  345  - ASN  376  <=> THR  183  - PRO  214 )                          
  20: 6c70-A vk26-A   385 - 388 <=>  230 - 233   (VAL  471  - LYS  474  <=> ALA  230  - LEU  233 )                          
  21: 6c70-A vnqs-A    63 -  92 <=>   81 - 110   (ASP   65  - SER   94  <=> ALA   81  - LYS  110 )                          
  21: 6c70-A vnqs-A    93 -  96 <=>  112 - 115   (LYS   95  - TYR   98  <=> GLU  112  - PRO  115 )                          
  21: 6c70-A vnqs-A   259 - 262 <=>  117 - 120   (ASP  345  - GLY  348  <=> ALA  117  - GLU  120 )                          
  21: 6c70-A vnqs-A   263 - 286 <=>  122 - 145   (VAL  349  - VAL  372  <=> ASP  122  - GLY  145 )                          
  21: 6c70-A vnqs-A   288 - 291 <=>  148 - 151   (GLY  374  - VAL  377  <=> LYS  148  - GLY  151 )                          
  22: 6c70-A vjk2-A    63 - 102 <=>   19 -  58   (ASP   65  - TRP  104  <=> ASN   19  - GLY   58 )                          
  22: 6c70-A vjk2-A   253 - 281 <=>   60 -  88   (LEU  339  - TYR  367  <=> PRO   60  - GLY   88 )                          
  22: 6c70-A vjk2-A   286 - 289 <=>  126 - 129   (VAL  372  - VAL  375  <=> PRO  126  - GLU  129 )                          
  23: 6c70-A vmc0-A    63 -  92 <=>   50 -  79   (ASP   65  - SER   94  <=> LEU   50  - GLY   79 )                          
  23: 6c70-A vmc0-A   189 - 192 <=>   87 -  90   (MET  206  - SER  209  <=> GLY   87  - ALA   90 )                          
  23: 6c70-A vmc0-A   194 - 206 <=>  103 - 115   (SER  211  - ALA  223  <=> ILE  103  - PHE  115 )                          
  23: 6c70-A vmc0-A   254 - 264 <=>  117 - 127   (VAL  340  - ALA  350  <=> GLY  117  - LEU  127 )                          
  23: 6c70-A vmc0-A   265 - 272 <=>  129 - 136   (LEU  351  - THR  358  <=> LEU  129  - GLY  136 )                          
  23: 6c70-A vmc0-A   273 - 284 <=>  138 - 149   (THR  359  - THR  370  <=> MET  138  - GLY  149 )                          
  23: 6c70-A vmc0-A   294 - 297 <=>  171 - 174   (ALA  380  - ILE  383  <=> MET  171  - SER  174 )                          
  23: 6c70-A vmc0-A   382 - 387 <=>  197 - 202   (MET  468  - LEU  473  <=> LEU  197  - ARG  202 )                          
  24: 6c70-A vnm8-A    54 -  62 <=>   10 -  18   (MET   56  - SER   64  <=> ILE   10  - SER   18 )                          
  24: 6c70-A vnm8-A    63 -  95 <=>   23 -  55   (ASP   65  - PHE   97  <=> PHE   23  - ASP   55 )                          
  24: 6c70-A vnm8-A   259 - 282 <=>   56 -  79   (ASP  345  - GLN  368  <=> LYS   56  - GLY   79 )                          
  25: 6c70-A vm95-A    62 -  92 <=>  452 - 482   (SER   64  - SER   94  <=> GLU  452  - ALA  482 )                          
  25: 6c70-A vm95-A    95 -  98 <=>  483 - 486   (PHE   97  - THR  100  <=> LEU  483  - THR  486 )                          
  25: 6c70-A vm95-A   256 - 283 <=>  487 - 514   (ALA  342  - ALA  369  <=> GLU  487  - ASP  514 )                          
  25: 6c70-A vm95-A   295 - 298 <=>  515 - 518   (THR  381  - GLY  384  <=> ALA  515  - THR  518 )                          
  25: 6c70-A vm95-A   311 - 317 <=>  536 - 542   (CYS  397  - LEU  403  <=> VAL  536  - ARG  542 )                          
  25: 6c70-A vm95-A   330 - 333 <=>  726 - 729   (SER  416  - TRP  419  <=> ALA  726  - LEU  729 )                          
  25: 6c70-A vm95-A   338 - 341 <=>  738 - 741   (GLU  424  - LYS  427  <=> LEU  738  - SER  741 )                          
  25: 6c70-A vm95-A   344 - 347 <=>  742 - 745   (VAL  430  - VAL  433  <=> GLY  742  - LEU  745 )                          
  25: 6c70-A vm95-A   350 - 354 <=>  762 - 766   (GLN  436  - ALA  440  <=> VAL  762  - ILE  766 )                          
  26: 6c70-A vmpu-A    63 -  95 <=>    4 -  36   (ASP   65  - PHE   97  <=> LYS    4  - ASN   36 )                          
  26: 6c70-A vmpu-A   259 - 263 <=>   38 -  42   (ASP  345  - VAL  349  <=> LEU   38  - TRP   42 )                          
  26: 6c70-A vmpu-A   264 - 280 <=>   44 -  60   (ALA  350  - ALA  366  <=> ALA   44  - THR   60 )                          
  26: 6c70-A vmpu-A   283 - 286 <=>   61 -  64   (ALA  369  - VAL  372  <=> ARG   61  - ASP   64 )                          
  26: 6c70-A vmpu-A   293 - 296 <=>   65 -  68   (ALA  379  - VAL  382  <=> SER   65  - VAL   68 )                          
  26: 6c70-A vmpu-A   299 - 306 <=>   71 -  78   (TYR  385  - GLN  392  <=> TYR   71  - LEU   78 )                          
  26: 6c70-A vmpu-A   330 - 333 <=>  105 - 108   (SER  416  - TRP  419  <=> PRO  105  - GLU  108 )                          
  26: 6c70-A vmpu-A   336 - 339 <=>  109 - 112   (GLY  422  - GLU  425  <=> THR  109  - GLY  112 )                          
  27: 6c70-A vlfp-A    63 -  90 <=>  210 - 237   (ASP   65  - VAL   92  <=> ALA  210  - SER  237 )                          
  27: 6c70-A vlfp-A    92 -  95 <=>  238 - 241   (SER   94  - PHE   97  <=> GLU  238  - THR  241 )                          
  27: 6c70-A vlfp-A   257 - 285 <=>  242 - 270   (VAL  343  - LYS  371  <=> GLU  242  - ARG  270 )                          
  27: 6c70-A vlfp-A   286 - 290 <=>  273 - 277   (VAL  372  - ASN  376  <=> THR  273  - LEU  277 )                          
  27: 6c70-A vlfp-A   315 - 322 <=>  293 - 300   (ASN  401  - SER  408  <=> ILE  293  - ARG  300 )                          
  27: 6c70-A vlfp-A   372 - 375 <=>  385 - 388   (SER  458  - GLY  461  <=> GLY  385  - GLY  388 )                          
  27: 6c70-A vlfp-A   377 - 388 <=>  389 - 400   (VAL  463  - LYS  474  <=> LEU  389  - ALA  400 )                          
  28: 6c70-A vna3-A    64 -  87 <=>   71 -  94   (ASP   66  - TYR   89  <=> LEU   71  - ILE   94 )                          
  28: 6c70-A vna3-A    90 -  98 <=>   95 - 103   (VAL   92  - THR  100  <=> ASP   95  - TYR  103 )                          
  28: 6c70-A vna3-A   253 - 259 <=>  104 - 110   (LEU  339  - ASP  345  <=> THR  104  - GLY  110 )                          
  28: 6c70-A vna3-A   261 - 284 <=>  111 - 134   (TYR  347  - THR  370  <=> ARG  111  - TYR  134 )                          
  28: 6c70-A vna3-A   285 - 290 <=>  136 - 141   (LYS  371  - ASN  376  <=> LEU  136  - ASP  141 )                          
  28: 6c70-A vna3-A   374 - 377 <=>  170 - 173   (LEU  460  - VAL  463  <=> LEU  170  - LEU  173 )                          
  28: 6c70-A vna3-A   378 - 381 <=>  176 - 179   (VAL  464  - PHE  467  <=> PHE  176  - PHE  179 )                          
  28: 6c70-A vna3-A   383 - 386 <=>  180 - 183   (VAL  469  - GLN  472  <=> LEU  180  - ARG  183 )                          
  29: 6c70-A vk83-A    64 - 102 <=>   45 -  83   (ASP   66  - TRP  104  <=> SER   45  - LYS   83 )                          
  29: 6c70-A vk83-A   255 - 286 <=>   88 - 119   (THR  341  - VAL  372  <=> ARG   88  - LYS  119 )                          
  29: 6c70-A vk83-A   287 - 290 <=>  122 - 125   (ASN  373  - ASN  376  <=> ILE  122  - LEU  125 )                          
  30: 6c70-A vjw8-A    13 -  16 <=>    4 -   7   (ASN   15  - VAL   18  <=> LYS    4  - ILE    7 )                          
  30: 6c70-A vjw8-A    45 -  48 <=>   17 -  20   (LEU   47  - LEU   50  <=> MET   17  - VAL   20 )                          
  30: 6c70-A vjw8-A    54 -  57 <=>   21 -  24   (MET   56  - ASN   59  <=> ILE   21  - HIS   24 )                          
  30: 6c70-A vjw8-A    65 -  88 <=>   65 -  88   (VAL   67  - PHE   90  <=> SER   65  - LEU   88 )                          
  30: 6c70-A vjw8-A    89 -  92 <=>   90 -  93   (PRO   91  - SER   94  <=> GLY   90  - MET   93 )                          
  30: 6c70-A vjw8-A   260 - 288 <=>   95 - 123   (ALA  346  - GLY  374  <=> LEU   95  - GLU  123 )                          
  31: 6c70-A vnnz-A    64 -  87 <=>    3 -  26   (ASP   66  - TYR   89  <=> LYS    3  - LYS   26 )                          
  31: 6c70-A vnnz-A    88 -  91 <=>   28 -  31   (PHE   90  - ARG   93  <=> LEU   28  - GLY   31 )                          
  31: 6c70-A vnnz-A   260 - 286 <=>   33 -  59   (ALA  346  - VAL  372  <=> SER   33  - SER   59 )                          
  32: 6c70-A vl0o-A    63 -  92 <=>   42 -  71   (ASP   65  - SER   94  <=> VAL   42  - PRO   71 )                          
  32: 6c70-A vl0o-A    95 -  99 <=>   72 -  76   (PHE   97  - LEU  101  <=> VAL   72  - PRO   76 )                          
  32: 6c70-A vl0o-A   256 - 270 <=>   77 -  91   (ALA  342  - LEU  356  <=> ARG   77  - THR   91 )                          
  32: 6c70-A vl0o-A   271 - 279 <=>   93 - 101   (THR  357  - LEU  365  <=> PHE   93  - VAL  101 )                          
  32: 6c70-A vl0o-A   376 - 388 <=>  119 - 131   (ALA  462  - LYS  474  <=> PHE  119  - ASN  131 )                          
  33: 6c70-A vnsv-A     6 -   9 <=>   30 -  33   (LEU    8  - ASP   11  <=> ALA   30  - ALA   33 )                          
  33: 6c70-A vnsv-A    26 -  32 <=>   35 -  41   (ASN   28  - LYS   34  <=> LEU   35  - GLY   41 )                          
  33: 6c70-A vnsv-A    60 -  64 <=>   55 -  59   (MET   62  - ASP   66  <=> ARG   55  - GLY   59 )                          
  33: 6c70-A vnsv-A    65 -  99 <=>   61 -  95   (VAL   67  - LEU  101  <=> GLU   61  - GLY   95 )                          
  33: 6c70-A vnsv-A   256 - 281 <=>   97 - 122   (ALA  342  - TYR  367  <=> ILE   97  - TYR  122 )                          
  33: 6c70-A vnsv-A   384 - 387 <=>  123 - 126   (LEU  470  - LEU  473  <=> GLU  123  - ILE  126 )                          
  34: 6c70-A vnvs-A    64 -  90 <=>    1 -  27   (ASP   66  - VAL   92  <=> MET    1  - GLU   27 )                          
  34: 6c70-A vnvs-A    92 -  95 <=>   28 -  31   (SER   94  - PHE   97  <=> PHE   28  - TRP   31 )                          
  34: 6c70-A vnvs-A   258 - 284 <=>   32 -  58   (GLY  344  - THR  370  <=> GLN   32  - THR   58 )                          
  34: 6c70-A vnvs-A   296 - 315 <=>   60 -  79   (VAL  382  - ASN  401  <=> ILE   60  - ALA   79 )                          
  34: 6c70-A vnvs-A   350 - 355 <=>   87 -  92   (GLN  436  - MET  441  <=> ASP   87  - LYS   92 )                          
  34: 6c70-A vnvs-A   366 - 378 <=>   99 - 111   (SER  452  - VAL  464  <=> TRP   99  - ASN  111 )                          
  34: 6c70-A vnvs-A   380 - 383 <=>  112 - 115   (TYR  466  - VAL  469  <=> ARG  112  - GLU  115 )                          
  35: 6c70-A vn94-A    64 -  78 <=>   11 -  25   (ASP   66  - PHE   80  <=> MET   11  - ALA   25 )                          
  35: 6c70-A vn94-A    79 -  93 <=>   27 -  41   (LEU   81  - LYS   95  <=> GLY   27  - ARG   41 )                          
  35: 6c70-A vn94-A    95 -  98 <=>   42 -  45   (PHE   97  - THR  100  <=> GLN   42  - LEU   45 )                          
  35: 6c70-A vn94-A   258 - 284 <=>   47 -  73   (GLY  344  - THR  370  <=> PRO   47  - TYR   73 )                          
  35: 6c70-A vn94-A   285 - 288 <=>   75 -  78   (LYS  371  - GLY  374  <=> MET   75  - VAL   78 )                          
  36: 6c70-A vni2-A     2 -  12 <=>    2 -  12   (LYS    4  - PRO   14  <=> GLU    2  - SER   12 )                          
  36: 6c70-A vni2-A    14 -  17 <=>   13 -  16   (ILE   16  - MET   19  <=> ARG   13  - LEU   16 )                          
  36: 6c70-A vni2-A    19 -  22 <=>   17 -  20   (GLY   21  - HIS   24  <=> ALA   17  - TYR   20 )                          
  36: 6c70-A vni2-A    43 -  63 <=>   22 -  42   (THR   45  - ASP   65  <=> GLY   22  - LEU   42 )                          
  36: 6c70-A vni2-A    64 -  92 <=>   53 -  81   (ASP   66  - SER   94  <=> MET   53  - PHE   81 )                          
  36: 6c70-A vni2-A   260 - 283 <=>  101 - 124   (ALA  346  - ALA  369  <=> ASP  101  - VAL  124 )                          
  36: 6c70-A vni2-A   284 - 287 <=>  126 - 129   (THR  370  - ASN  373  <=> MET  126  - LYS  129 )                          
  36: 6c70-A vni2-A   288 - 293 <=>  131 - 136   (GLY  374  - ALA  379  <=> VAL  131  - LEU  136 )                          
  36: 6c70-A vni2-A   304 - 307 <=>  147 - 150   (LEU  390  - VAL  393  <=> VAL  147  - ALA  150 )                          
  36: 6c70-A vni2-A   362 - 366 <=>  154 - 158   (PHE  448  - SER  452  <=> GLY  154  - ARG  158 )                          
  37: 6c70-A vkvg-A    64 - 104 <=>  243 - 283   (ASP   66  - ASN  106  <=> LEU  243  - ASN  283 )                          
  37: 6c70-A vkvg-A   240 - 260 <=>  292 - 312   (ILE  326  - ALA  346  <=> GLU  292  - PHE  312 )                          
  37: 6c70-A vkvg-A   261 - 284 <=>  315 - 338   (TYR  347  - THR  370  <=> MET  315  - LEU  338 )                          
  37: 6c70-A vkvg-A   285 - 290 <=>  340 - 345   (LYS  371  - ASN  376  <=> GLU  340  - TYR  345 )                          
  37: 6c70-A vkvg-A   369 - 372 <=>  373 - 376   (LEU  455  - SER  458  <=> SER  373  - ASN  376 )                          
  38: 6c70-A vmqz-A    63 -  77 <=>    8 -  22   (ASP   65  - PHE   79  <=> ARG    8  - TRP   22 )                          
  38: 6c70-A vmqz-A    78 -  95 <=>   24 -  41   (PHE   80  - PHE   97  <=> GLN   24  - ASP   41 )                          
  38: 6c70-A vmqz-A   256 - 259 <=>   43 -  46   (ALA  342  - ASP  345  <=> SER   43  - ALA   46 )                          
  38: 6c70-A vmqz-A   261 - 286 <=>   48 -  73   (TYR  347  - VAL  372  <=> TYR   48  - LYS   73 )                          
  39: 6c70-A vl51-A    63 -  84 <=>   13 -  34   (ASP   65  - LYS   86  <=> ALA   13  - ASN   34 )                          
  39: 6c70-A vl51-A   196 - 199 <=>   36 -  39   (ASP  213  - PHE  216  <=> THR   36  - ASP   39 )                          
  39: 6c70-A vl51-A   258 - 282 <=>   43 -  67   (GLY  344  - GLN  368  <=> SER   43  - ILE   67 )                          
  40: 6c70-A vkd1-A    10 -  13 <=>   53 -  56   (LEU   12  - ASN   15  <=> PRO   53  - LYS   56 )                          
  40: 6c70-A vkd1-A    15 -  18 <=>   60 -  63   (ARG   17  - GLN   20  <=> ASP   60  - ALA   63 )                          
  40: 6c70-A vkd1-A    20 -  23 <=>   65 -  68   (VAL   22  - PHE   25  <=> GLN   65  - LEU   68 )                          
  40: 6c70-A vkd1-A    48 -  62 <=>   72 -  86   (LEU   50  - SER   64  <=> CYS   72  - SER   86 )                          
  40: 6c70-A vkd1-A    64 -  94 <=>  139 - 169   (ASP   66  - ILE   96  <=> PHE  139  - LYS  169 )                          
  40: 6c70-A vkd1-A   257 - 261 <=>  170 - 174   (VAL  343  - TYR  347  <=> SER  170  - TYR  174 )                          
  40: 6c70-A vkd1-A   262 - 285 <=>  176 - 199   (GLY  348  - LYS  371  <=> TYR  176  - MET  199 )                          
  40: 6c70-A vkd1-A   286 - 290 <=>  202 - 206   (VAL  372  - ASN  376  <=> TYR  202  - CYS  206 )                          
  41: 6c70-A vnf3-A    30 -  33 <=>  246 - 249   (GLU   32  - LYS   35  <=> PRO  246  - ARG  249 )                          
  41: 6c70-A vnf3-A    37 -  59 <=>  254 - 276   (ARG   39  - MET   61  <=> SER  254  - LEU  276 )                          
  41: 6c70-A vnf3-A    60 -  63 <=>  278 - 281   (MET   62  - ASP   65  <=> VAL  278  - PRO  281 )                          
  41: 6c70-A vnf3-A    64 - 101 <=>  292 - 329   (ASP   66  - ILE  103  <=> GLY  292  - SER  329 )                          
  41: 6c70-A vnf3-A   249 - 282 <=>  330 - 363   (HIS  335  - GLN  368  <=> LEU  330  - PRO  363 )                          
  41: 6c70-A vnf3-A   308 - 330 <=>  375 - 397   (PHE  394  - SER  416  <=> LEU  375  - LYS  397 )                          
  41: 6c70-A vnf3-A   332 - 335 <=>  398 - 401   (HIS  418  - ASP  421  <=> THR  398  - LEU  401 )                          
  41: 6c70-A vnf3-A   337 - 350 <=>  413 - 426   (SER  423  - GLN  436  <=> GLN  413  - ALA  426 )                          
  41: 6c70-A vnf3-A   351 - 355 <=>  428 - 432   (CYS  437  - MET  441  <=> ARG  428  - VAL  432 )                          
  41: 6c70-A vnf3-A   366 - 375 <=>  436 - 445   (SER  452  - GLY  461  <=> ILE  436  - LEU  445 )                          
  42: 6c70-A vkmk-A    64 -  98 <=>  104 - 138   (ASP   66  - THR  100  <=> ALA  104  - ASN  138 )                          
  42: 6c70-A vkmk-A   256 - 259 <=>  140 - 143   (ALA  342  - ASP  345  <=> SER  140  - ASP  143 )                          
  42: 6c70-A vkmk-A   261 - 285 <=>  144 - 168   (TYR  347  - LYS  371  <=> LEU  144  - LEU  168 )                          
  42: 6c70-A vkmk-A   286 - 289 <=>  171 - 174   (VAL  372  - VAL  375  <=> GLN  171  - GLU  174 )                          
  43: 6c70-A vkor-A    64 -  88 <=>  133 - 157   (ASP   66  - PHE   90  <=> LEU  133  - LYS  157 )                          
  43: 6c70-A vkor-A    90 -  94 <=>  158 - 162   (VAL   92  - ILE   96  <=> ALA  158  - PRO  162 )                          
  43: 6c70-A vkor-A   259 - 283 <=>  163 - 187   (ASP  345  - ALA  369  <=> ALA  163  - GLY  187 )                          
  43: 6c70-A vkor-A   285 - 291 <=>  188 - 194   (LYS  371  - VAL  377  <=> PRO  188  - HIS  194 )                          
  43: 6c70-A vkor-A   384 - 388 <=>  314 - 318   (LEU  470  - LYS  474  <=> LEU  314  - ILE  318 )                          
  44: 6c70-A vnln-A    62 -  65 <=>  317 - 320   (SER   64  - VAL   67  <=> GLU  317  - LEU  320 )                          
  44: 6c70-A vnln-A    66 -  91 <=>  322 - 347   (ASP   68  - ARG   93  <=> GLN  322  - GLU  347 )                          
  44: 6c70-A vnln-A   261 - 279 <=>  350 - 368   (TYR  347  - LEU  365  <=> LYS  350  - ASP  368 )                          
  44: 6c70-A vnln-A   298 - 305 <=>  370 - 377   (GLY  384  - GLY  391  <=> ALA  370  - ALA  377 )                          
  45: 6c70-A vktw-A    29 -  47 <=>  125 - 143   (SER   31  - LEU   49  <=> ILE  125  - ARG  143 )                          
  45: 6c70-A vktw-A    64 - 100 <=>  163 - 199   (ASP   66  - ALA  102  <=> LEU  163  - SER  199 )                          
  45: 6c70-A vktw-A   102 - 105 <=>  200 - 203   (TRP  104  - PRO  107  <=> GLU  200  - TYR  203 )                          
  45: 6c70-A vktw-A   243 - 246 <=>  209 - 212   (TRP  329  - ARG  332  <=> ASN  209  - TYR  212 )                          
  45: 6c70-A vktw-A   248 - 255 <=>  221 - 228   (LYS  334  - THR  341  <=> TYR  221  - ASN  228 )                          
  45: 6c70-A vktw-A   256 - 280 <=>  230 - 254   (ALA  342  - ALA  366  <=> VAL  230  - GLY  254 )                          
  45: 6c70-A vktw-A   301 - 312 <=>  259 - 270   (LEU  387  - ILE  398  <=> SER  259  - ARG  270 )                          
  45: 6c70-A vktw-A   321 - 331 <=>  286 - 296   (SER  407  - CYS  417  <=> PHE  286  - ILE  296 )                          
  45: 6c70-A vktw-A   332 - 337 <=>  299 - 304   (HIS  418  - SER  423  <=> GLU  299  - THR  304 )                          
  45: 6c70-A vktw-A   338 - 352 <=>  306 - 320   (GLU  424  - GLN  438  <=> HIS  306  - ASN  320 )                          
  45: 6c70-A vktw-A   353 - 356 <=>  323 - 326   (LYS  439  - SER  442  <=> LYS  323  - ASN  326 )                          
  45: 6c70-A vktw-A   357 - 363 <=>  329 - 335   (ILE  443  - PHE  449  <=> ILE  329  - ASN  335 )                          
  45: 6c70-A vktw-A   373 - 382 <=>  340 - 349   (VAL  459  - MET  468  <=> PHE  340  - GLN  349 )                          
  45: 6c70-A vktw-A   385 - 388 <=>  350 - 353   (VAL  471  - LYS  474  <=> ASP  350  - THR  353 )                          
  46: 6c70-A vmp7-A    63 -  88 <=>   28 -  53   (ASP   65  - PHE   90  <=> GLN   28  - ASP   53 )                          
  46: 6c70-A vmp7-A    90 -  94 <=>   54 -  58   (VAL   92  - ILE   96  <=> LYS   54  - PRO   58 )                          
  46: 6c70-A vmp7-A   259 - 287 <=>   59 -  87   (ASP  345  - ASN  373  <=> LYS   59  - THR   87 )                          
  47: 6c70-A vnsa-A    62 - 100 <=>   40 -  78   (SER   64  - ALA  102  <=> MET   40  - PHE   78 )                          
  47: 6c70-A vnsa-A   102 - 105 <=>   79 -  82   (TRP  104  - PRO  107  <=> PRO   79  - SER   82 )                          
  47: 6c70-A vnsa-A   132 - 138 <=>   99 - 105   (CYS  134  - ILE  140  <=> LEU   99  - ALA  105 )                          
  47: 6c70-A vnsa-A   139 - 147 <=>  107 - 115   (PHE  141  - ILE  149  <=> VAL  107  - VAL  115 )                          
  47: 6c70-A vnsa-A   158 - 161 <=>  116 - 119   (LEU  175  - ARG  178  <=> GLY  116  - LYS  119 )                          
  47: 6c70-A vnsa-A   186 - 202 <=>  123 - 139   (VAL  203  - TRP  219  <=> VAL  123  - PRO  139 )                          
  47: 6c70-A vnsa-A   206 - 209 <=>  143 - 146   (ALA  223  - GLN  226  <=> THR  143  - LEU  146 )                          
  47: 6c70-A vnsa-A   255 - 269 <=>  217 - 231   (THR  341  - MET  355  <=> ILE  217  - LEU  231 )                          
  47: 6c70-A vnsa-A   271 - 280 <=>  232 - 241   (THR  357  - ALA  366  <=> ILE  232  - PRO  241 )                          
  48: 6c70-A vmzj-A    63 -  78 <=>   60 -  75   (ASP   65  - PHE   80  <=> LEU   60  - GLN   75 )                          
  48: 6c70-A vmzj-A    79 -  99 <=>   78 -  98   (LEU   81  - LEU  101  <=> VAL   78  - LYS   98 )                          
  48: 6c70-A vmzj-A   256 - 259 <=>   99 - 102   (ALA  342  - ASP  345  <=> ASN   99  - PHE  102 )                          
  48: 6c70-A vmzj-A   261 - 279 <=>  103 - 121   (TYR  347  - LEU  365  <=> LEU  103  - GLY  121 )                          
  49: 6c70-A vjxf-A    68 -  94 <=>   17 -  43   (LEU   70  - ILE   96  <=> GLY   17  - GLU   43 )                          
  49: 6c70-A vjxf-A   259 - 286 <=>   44 -  71   (ASP  345  - VAL  372  <=> GLY   44  - TYR   71 )                          
  49: 6c70-A vjxf-A   287 - 290 <=>   74 -  77   (ASN  373  - ASN  376  <=> SER   74  - ASN   77 )                          
  50: 6c70-A vlz3-A    38 -  62 <=>    1 -  25   (ILE   40  - SER   64  <=> MET    1  - ASP   25 )                          
  50: 6c70-A vlz3-A    67 -  79 <=>   26 -  38   (ASP   69  - LEU   81  <=> ALA   26  - THR   38 )                          
  50: 6c70-A vlz3-A    80 -  84 <=>   40 -  44   (HIS   82  - LYS   86  <=> LEU   40  - VAL   44 )                          
  50: 6c70-A vlz3-A    86 -  92 <=>   45 -  51   (ILE   88  - SER   94  <=> TRP   45  - SER   51 )                          
  50: 6c70-A vlz3-A   260 - 286 <=>   52 -  78   (ALA  346  - VAL  372  <=> ARG   52  - LEU   78 )                          
  50: 6c70-A vlz3-A   320 - 329 <=>  118 - 127   (GLU  406  - TYR  415  <=> ASN  118  - SER  127 )                          
  50: 6c70-A vlz3-A   330 - 333 <=>  129 - 132   (SER  416  - TRP  419  <=> GLU  129  - ARG  132 )                          
  50: 6c70-A vlz3-A   334 - 338 <=>  134 - 138   (TYR  420  - GLU  424  <=> THR  134  - ASN  138 )                          
  51: 6c70-A vnes-A    63 - 105 <=>  114 - 156   (ASP   65  - PRO  107  <=> LEU  114  - VAL  156 )                          
  51: 6c70-A vnes-A   250 - 284 <=>  160 - 194   (VAL  336  - THR  370  <=> SER  160  - SER  194 )                          
  51: 6c70-A vnes-A   286 - 290 <=>  195 - 199   (VAL  372  - ASN  376  <=> MET  195  - GLU  199 )                          
  52: 6c70-A vmck-A    55 -  58 <=>    1 -   4   (ALA   57  - LEU   60  <=> MET    1  - ASN    4 )                          
  52: 6c70-A vmck-A    67 -  91 <=>    6 -  30   (ASP   69  - ARG   93  <=> LEU    6  - GLU   30 )                          
  52: 6c70-A vmck-A   260 - 287 <=>   32 -  59   (ALA  346  - ASN  373  <=> LEU   32  - GLY   59 )                          
  52: 6c70-A vmck-A   288 - 291 <=>  220 - 223   (GLY  374  - VAL  377  <=> LEU  220  - SER  223 )                          
  52: 6c70-A vmck-A   293 - 297 <=>  270 - 274   (ALA  379  - ILE  383  <=> GLU  270  - GLY  274 )                          
  53: 6c70-A vjky-A    64 -  93 <=>   30 -  59   (ASP   66  - LYS   95  <=> THR   30  - GLY   59 )                          
  53: 6c70-A vjky-A   183 - 203 <=>   76 -  96   (TYR  200  - LEU  220  <=> ASP   76  - MET   96 )                          
  53: 6c70-A vjky-A   250 - 256 <=>   97 - 103   (VAL  336  - ALA  342  <=> THR   97  - GLU  103 )                          
  53: 6c70-A vjky-A   257 - 283 <=>  119 - 145   (VAL  343  - ALA  369  <=> ALA  119  - GLY  145 )                          
  53: 6c70-A vjky-A   369 - 372 <=>  152 - 155   (LEU  455  - SER  458  <=> VAL  152  - VAL  155 )                          
  54: 6c70-A vkwx-A    63 -  90 <=>   12 -  39   (ASP   65  - VAL   92  <=> ARG   12  - ILE   39 )                          
  54: 6c70-A vkwx-A   260 - 282 <=>   40 -  62   (ALA  346  - GLN  368  <=> MET   40  - THR   62 )                          
  54: 6c70-A vkwx-A   283 - 286 <=>   65 -  68   (ALA  369  - VAL  372  <=> GLY   65  - THR   68 )                          
  54: 6c70-A vkwx-A   287 - 290 <=>   71 -  74   (ASN  373  - ASN  376  <=> PHE   71  - GLU   74 )                          
  54: 6c70-A vkwx-A   327 - 331 <=>   97 - 101   (ALA  413  - CYS  417  <=> VAL   97  - THR  101 )                          
  54: 6c70-A vkwx-A   332 - 335 <=>  104 - 107   (HIS  418  - ASP  421  <=> MET  104  - ILE  107 )                          
  54: 6c70-A vkwx-A   336 - 339 <=>  109 - 112   (GLY  422  - GLU  425  <=> TRP  109  - ASP  112 )                          
  55: 6c70-A vml6-A    64 -  88 <=>    1 -  25   (ASP   66  - PHE   90  <=> MET    1  - GLY   25 )                          
  55: 6c70-A vml6-A   196 - 199 <=>   35 -  38   (ASP  213  - PHE  216  <=> ASP   35  - LYS   38 )                          
  55: 6c70-A vml6-A   263 - 286 <=>   39 -  62   (VAL  349  - VAL  372  <=> VAL   39  - PRO   62 )                          
  55: 6c70-A vml6-A   287 - 290 <=>   65 -  68   (ASN  373  - ASN  376  <=> GLU   65  - THR   68 )                          
  56: 6c70-A vmrp-A    65 -  89 <=>    1 -  25   (VAL   67  - PRO   91  <=> MET    1  - GLN   25 )                          
  56: 6c70-A vmrp-A    91 -  94 <=>   26 -  29   (ARG   93  - ILE   96  <=> ASP   26  - ARG   29 )                          
  56: 6c70-A vmrp-A   256 - 260 <=>   33 -  37   (ALA  342  - ALA  346  <=> PHE   33  - SER   37 )                          
  56: 6c70-A vmrp-A   261 - 285 <=>   39 -  63   (TYR  347  - LYS  371  <=> ALA   39  - ASN   63 )                          
  56: 6c70-A vmrp-A   293 - 302 <=>   65 -  74   (ALA  379  - TYR  388  <=> ILE   65  - VAL   74 )                          
  57: 6c70-A vlwg-A    65 -  86 <=>   10 -  31   (VAL   67  - ILE   88  <=> ILE   10  - LEU   31 )                          
  57: 6c70-A vlwg-A    88 -  91 <=>   32 -  35   (PHE   90  - ARG   93  <=> VAL   32  - PRO   35 )                          
  57: 6c70-A vlwg-A   259 - 289 <=>   37 -  67   (ASP  345  - VAL  375  <=> SER   37  - ILE   67 )                          
  57: 6c70-A vlwg-A   385 - 388 <=>  108 - 111   (VAL  471  - LYS  474  <=> GLN  108  - TRP  111 )                          
  58: 6c70-A vlk7-A    63 -  95 <=>   34 -  66   (ASP   65  - PHE   97  <=> ILE   34  - GLU   66 )                          
  58: 6c70-A vlk7-A   260 - 284 <=>   67 -  91   (ALA  346  - THR  370  <=> SER   67  - PHE   91 )                          
  58: 6c70-A vlk7-A   305 - 318 <=>  104 - 117   (GLY  391  - ILE  404  <=> VAL  104  - ARG  117 )                          
  59: 6c70-A vmuv-A    63 -  90 <=>   20 -  47   (ASP   65  - VAL   92  <=> THR   20  - ALA   47 )                          
  59: 6c70-A vmuv-A    92 - 103 <=>   48 -  59   (SER   94  - ASN  105  <=> PRO   48  - ASP   59 )                          
  59: 6c70-A vmuv-A   250 - 254 <=>   61 -  65   (VAL  336  - VAL  340  <=> SER   61  - VAL   65 )                          
  59: 6c70-A vmuv-A   258 - 265 <=>   66 -  73   (GLY  344  - LEU  351  <=> ASP   66  - THR   73 )                          
  59: 6c70-A vmuv-A   266 - 285 <=>   75 -  94   (LEU  352  - LYS  371  <=> PHE   75  - VAL   94 )                          
  59: 6c70-A vmuv-A   286 - 290 <=>   96 - 100   (VAL  372  - ASN  376  <=> TRP   96  - ARG  100 )                          
  60: 6c70-A vnb6-A    66 -  92 <=>    1 -  27   (ASP   68  - SER   94  <=> MET    1  - THR   27 )                          
  60: 6c70-A vnb6-A   259 - 279 <=>   28 -  48   (ASP  345  - LEU  365  <=> LYS   28  - SER   48 )                          
  61: 6c70-A vjug-A     1 -   4 <=>   11 -  14   (PHE    3  - GLN    6  <=> SER   11  - GLY   14 )                          
  61: 6c70-A vjug-A     8 -  19 <=>   15 -  26   (ALA   10  - GLY   21  <=> LEU   15  - ARG   26 )                          
  61: 6c70-A vjug-A    51 -  67 <=>   32 -  48   (TYR   53  - ASP   69  <=> GLY   32  - LEU   48 )                          
  61: 6c70-A vjug-A    69 -  94 <=>   49 -  74   (THR   71  - ILE   96  <=> PRO   49  - MET   74 )                          
  61: 6c70-A vjug-A   253 - 256 <=>   79 -  82   (LEU  339  - ALA  342  <=> SER   79  - LEU   82 )                          
  61: 6c70-A vjug-A   258 - 286 <=>   83 - 111   (GLY  344  - VAL  372  <=> GLN   83  - PRO  111 )                          
  61: 6c70-A vjug-A   287 - 290 <=>  114 - 117   (ASN  373  - ASN  376  <=> LEU  114  - ARG  117 )                          
  62: 6c70-A vmpx-A    47 -  58 <=>    4 -  15   (LEU   49  - LEU   60  <=> SER    4  - PHE   15 )                          
  62: 6c70-A vmpx-A    59 -  62 <=>   19 -  22   (MET   61  - SER   64  <=> GLU   19  - SER   22 )                          
  62: 6c70-A vmpx-A    67 -  91 <=>   23 -  47   (ASP   69  - ARG   93  <=> GLY   23  - LYS   47 )                          
  62: 6c70-A vmpx-A   260 - 285 <=>   48 -  73   (ALA  346  - LYS  371  <=> LYS   48  - LYS   73 )                          
  62: 6c70-A vmpx-A   292 - 301 <=>   74 -  83   (TYR  378  - LEU  387  <=> ASP   74  - GLU   83 )                          
  62: 6c70-A vmpx-A   302 - 305 <=>   86 -  89   (TYR  388  - GLY  391  <=> GLY   86  - ARG   89 )                          
  63: 6c70-A vn55-A    20 -  25 <=>   61 -  66   (VAL   22  - PHE   27  <=> LEU   61  - GLU   66 )                          
  63: 6c70-A vn55-A    36 -  63 <=>   67 -  94   (HIS   38  - ASP   65  <=> THR   67  - TRP   94 )                          
  63: 6c70-A vn55-A    64 -  94 <=>  100 - 130   (ASP   66  - ILE   96  <=> ARG  100  - TRP  130 )                          
  63: 6c70-A vn55-A    96 - 100 <=>  131 - 135   (TYR   98  - ALA  102  <=> PRO  131  - ALA  135 )                          
  63: 6c70-A vn55-A   134 - 138 <=>  146 - 150   (ALA  136  - ILE  140  <=> ALA  146  - THR  150 )                          
  63: 6c70-A vn55-A   200 - 203 <=>  163 - 166   (CYS  217  - LEU  220  <=> ALA  163  - ALA  166 )                          
  63: 6c70-A vn55-A   250 - 259 <=>  168 - 177   (VAL  336  - ASP  345  <=> ARG  168  - ALA  177 )                          
  63: 6c70-A vn55-A   261 - 288 <=>  178 - 205   (TYR  347  - GLY  374  <=> PHE  178  - ILE  205 )                          
  63: 6c70-A vn55-A   344 - 347 <=>  458 - 461   (VAL  430  - VAL  433  <=> SER  458  - LEU  461 )                          
  63: 6c70-A vn55-A   352 - 355 <=>  503 - 506   (GLN  438  - MET  441  <=> HIS  503  - PRO  506 )                          
  64: 6c70-A vkas-A    66 -  69 <=>    4 -   7   (ASP   68  - THR   71  <=> ASP    4  - GLU    7 )                          
  64: 6c70-A vkas-A    71 -  89 <=>    8 -  26   (ASN   73  - PRO   91  <=> ALA    8  - THR   26 )                          
  64: 6c70-A vkas-A    91 -  99 <=>   27 -  35   (ARG   93  - LEU  101  <=> LEU   27  - HIS   35 )                          
  64: 6c70-A vkas-A   101 - 104 <=>   37 -  40   (ILE  103  - ASN  106  <=> ARG   37  - GLY   40 )                          
  64: 6c70-A vkas-A   249 - 280 <=>   42 -  73   (HIS  335  - ALA  366  <=> ALA   42  - ASP   73 )                          
  65: 6c70-A vmjx-A    69 -  95 <=>  329 - 355   (THR   71  - PHE   97  <=> TYR  329  - ASN  355 )                          
  65: 6c70-A vmjx-A   257 - 282 <=>  356 - 381   (VAL  343  - GLN  368  <=> ASP  356  - ALA  381 )                          
  65: 6c70-A vmjx-A   284 - 287 <=>  382 - 385   (THR  370  - ASN  373  <=> TRP  382  - GLU  385 )                          
  65: 6c70-A vmjx-A   288 - 291 <=>  388 - 391   (GLY  374  - VAL  377  <=> GLN  388  - GLY  391 )                          
  65: 6c70-A vmjx-A   318 - 321 <=>  477 - 480   (ILE  404  - SER  407  <=> THR  477  - SER  480 )                          
  65: 6c70-A vmjx-A   324 - 327 <=>  481 - 484   (VAL  410  - ALA  413  <=> VAL  481  - PRO  484 )                          
  65: 6c70-A vmjx-A   329 - 332 <=>  485 - 488   (TYR  415  - HIS  418  <=> PHE  485  - SER  488 )                          
  65: 6c70-A vmjx-A   335 - 339 <=>  489 - 493   (ASP  421  - GLU  425  <=> VAL  489  - HIS  493 )                          
  66: 6c70-A vndu-A     4 -   9 <=>    1 -   6   (GLN    6  - ASP   11  <=> MET    1  - LEU    6 )                          
  66: 6c70-A vndu-A    11 -  14 <=>    9 -  12   (LEU   13  - ILE   16  <=> LEU    9  - SER   12 )                          
  66: 6c70-A vndu-A    17 -  20 <=>   14 -  17   (MET   19  - VAL   22  <=> THR   14  - LEU   17 )                          
  66: 6c70-A vndu-A    63 -  95 <=>  108 - 140   (ASP   65  - PHE   97  <=> ALA  108  - SER  140 )                          
  66: 6c70-A vndu-A   259 - 288 <=>  142 - 171   (ASP  345  - GLY  374  <=> GLU  142  - PHE  171 )                          
  67: 6c70-A vlf4-A    65 -  91 <=>   10 -  36   (VAL   67  - ARG   93  <=> SER   10  - GLN   36 )                          
  67: 6c70-A vlf4-A   261 - 264 <=>   37 -  40   (TYR  347  - ALA  350  <=> LEU   37  - THR   40 )                          
  67: 6c70-A vlf4-A   266 - 287 <=>   41 -  62   (LEU  352  - ASN  373  <=> HIS   41  - GLY   62 )                          
  68: 6c70-A vnhv-A    64 -  88 <=>  121 - 145   (ASP   66  - PHE   90  <=> GLN  121  - ARG  145 )                          
  68: 6c70-A vnhv-A    90 - 102 <=>  146 - 158   (VAL   92  - TRP  104  <=> ASP  146  - LEU  158 )                          
  68: 6c70-A vnhv-A   253 - 284 <=>  160 - 191   (LEU  339  - THR  370  <=> SER  160  - GLN  191 )                          
  68: 6c70-A vnhv-A   285 - 289 <=>  193 - 197   (LYS  371  - VAL  375  <=> ASP  193  - ILE  197 )                          
  69: 6c70-A vmeo-A    67 - 105 <=>    1 -  39   (ASP   69  - PRO  107  <=> MET    1  - ALA   39 )                          
  69: 6c70-A vmeo-A   246 - 287 <=>   40 -  81   (ARG  332  - ASN  373  <=> SER   40  - ILE   81 )                          
  69: 6c70-A vmeo-A   288 - 308 <=>   95 - 115   (GLY  374  - PHE  394  <=> ILE   95  - LEU  115 )                          
  69: 6c70-A vmeo-A   327 - 334 <=>  135 - 142   (ALA  413  - TYR  420  <=> THR  135  - CYS  142 )                          
  70: 6c70-A vlao-A    62 -  94 <=>   69 - 101   (SER   64  - ILE   96  <=> THR   69  - SER  101 )                          
  70: 6c70-A vlao-A   194 - 204 <=>  120 - 130   (SER  211  - LEU  221  <=> PRO  120  - PRO  130 )                          
  70: 6c70-A vlao-A   253 - 258 <=>  132 - 137   (LEU  339  - GLY  344  <=> MET  132  - PHE  137 )                          
  70: 6c70-A vlao-A   261 - 286 <=>  139 - 164   (TYR  347  - VAL  372  <=> PRO  139  - LEU  164 )                          
  70: 6c70-A vlao-A   379 - 383 <=>  167 - 171   (THR  465  - VAL  469  <=> GLY  167  - ALA  171 )                          
  71: 6c70-A vm86-A     1 -   4 <=>    5 -   8   (PHE    3  - GLN    6  <=> TYR    5  - LEU    8 )                          
  71: 6c70-A vm86-A    28 -  62 <=>   12 -  46   (TYR   30  - SER   64  <=> VAL   12  - LEU   46 )                          
  71: 6c70-A vm86-A    64 -  92 <=>   53 -  81   (ASP   66  - SER   94  <=> SER   53  - GLY   81 )                          
  71: 6c70-A vm86-A   261 - 281 <=>   85 - 105   (TYR  347  - TYR  367  <=> PRO   85  - HIS  105 )                          
  71: 6c70-A vm86-A   307 - 312 <=>  118 - 123   (VAL  393  - ILE  398  <=> ILE  118  - ILE  123 )                          
  71: 6c70-A vm86-A   364 - 367 <=>  124 - 127   (THR  450  - LEU  453  <=> THR  124  - LEU  127 )                          
  72: 6c70-A vn52-A    65 -  95 <=>   13 -  43   (VAL   67  - PHE   97  <=> GLY   13  - HIS   43 )                          
  72: 6c70-A vn52-A   259 - 263 <=>   44 -  48   (ASP  345  - VAL  349  <=> ALA   44  - GLY   48 )                          
  72: 6c70-A vn52-A   264 - 281 <=>   50 -  67   (ALA  350  - TYR  367  <=> ILE   50  - HIS   67 )                          
  72: 6c70-A vn52-A   283 - 289 <=>   68 -  74   (ALA  369  - VAL  375  <=> MET   68  - GLU   74 )                          
  72: 6c70-A vn52-A   311 - 325 <=>   89 - 103   (CYS  397  - MET  411  <=> ALA   89  - ASN  103 )                          
  72: 6c70-A vn52-A   327 - 331 <=>  105 - 109   (ALA  413  - CYS  417  <=> ASN  105  - HIS  109 )                          
  73: 6c70-A vjng-A    31 -  35 <=>    7 -  11   (GLY   33  - PRO   37  <=> ARG    7  - LEU   11 )                          
  73: 6c70-A vjng-A    59 -  62 <=>   21 -  24   (MET   61  - SER   64  <=> CYS   21  - GLY   24 )                          
  73: 6c70-A vjng-A    64 -  92 <=>   25 -  53   (ASP   66  - SER   94  <=> SER   25  - GLN   53 )                          
  73: 6c70-A vjng-A    95 -  98 <=>   54 -  57   (PHE   97  - THR  100  <=> GLU   54  - SER   57 )                          
  73: 6c70-A vjng-A   256 - 259 <=>   58 -  61   (ALA  342  - ASP  345  <=> HIS   58  - TYR   61 )                          
  73: 6c70-A vjng-A   262 - 284 <=>   62 -  84   (GLY  348  - THR  370  <=> PHE   62  - PRO   84 )                          
  73: 6c70-A vjng-A   374 - 377 <=>   90 -  93   (LEU  460  - VAL  463  <=> VAL   90  - GLN   93 )                          
  74: 6c70-A vlrg-A    64 -  90 <=>  568 - 594   (ASP   66  - VAL   92  <=> ARG  568  - PRO  594 )                          
  74: 6c70-A vlrg-A    91 -  94 <=>  596 - 599   (ARG   93  - ILE   96  <=> PHE  596  - GLN  599 )                          
  74: 6c70-A vlrg-A   257 - 286 <=>  600 - 629   (VAL  343  - VAL  372  <=> PRO  600  - GLU  629 )                          
  74: 6c70-A vlrg-A   287 - 290 <=>  632 - 635   (ASN  373  - ASN  376  <=> LYS  632  - ALA  635 )                          
  75: 6c70-A vkbf-A    64 -  88 <=>  555 - 579   (ASP   66  - PHE   90  <=> SER  555  - ALA  579 )                          
  75: 6c70-A vkbf-A    90 -  97 <=>  580 - 587   (VAL   92  - LYS   99  <=> SER  580  - ASP  587 )                          
  75: 6c70-A vkbf-A    99 - 102 <=>  588 - 591   (LEU  101  - TRP  104  <=> SER  588  - TYR  591 )                          
  75: 6c70-A vkbf-A   248 - 284 <=>  593 - 629   (LYS  334  - THR  370  <=> ALA  593  - ARG  629 )                          
  75: 6c70-A vkbf-A   285 - 288 <=>  631 - 634   (LYS  371  - GLY  374  <=> LEU  631  - GLY  634 )                          
  76: 6c70-A vm26-A    63 -  93 <=>    1 -  31   (ASP   65  - LYS   95  <=> MET    1  - THR   31 )                          
  76: 6c70-A vm26-A    96 -  99 <=>   34 -  37   (TYR   98  - LEU  101  <=> ALA   34  - LYS   37 )                          
  76: 6c70-A vm26-A   258 - 277 <=>   40 -  59   (GLY  344  - THR  363  <=> GLU   40  - LYS   59 )                          
  77: 6c70-A vlo5-A    55 -  63 <=>   52 -  60   (ALA   57  - ASP   65  <=> LEU   52  - ALA   60 )                          
  77: 6c70-A vlo5-A    65 -  88 <=>  113 - 136   (VAL   67  - PHE   90  <=> THR  113  - ARG  136 )                          
  77: 6c70-A vlo5-A    91 -  94 <=>  137 - 140   (ARG   93  - ILE   96  <=> ILE  137  - ASP  140 )                          
  77: 6c70-A vlo5-A    96 -  99 <=>  141 - 144   (TYR   98  - LEU  101  <=> ASP  141  - PHE  144 )                          
  77: 6c70-A vlo5-A   261 - 280 <=>  149 - 168   (TYR  347  - ALA  366  <=> LYS  149  - LYS  168 )                          
  78: 6c70-A vjyj-A    51 -  61 <=>    2 -  12   (TYR   53  - GLU   63  <=> VAL    2  - ILE   12 )                          
  78: 6c70-A vjyj-A    63 -  92 <=>   31 -  60   (ASP   65  - SER   94  <=> MET   31  - ALA   60 )                          
  78: 6c70-A vjyj-A    93 - 105 <=>   69 -  81   (LYS   95  - PRO  107  <=> GLY   69  - LEU   81 )                          
  78: 6c70-A vjyj-A   249 - 279 <=>   82 - 112   (HIS  335  - LEU  365  <=> ASN   82  - SER  112 )                          
  78: 6c70-A vjyj-A   281 - 284 <=>  113 - 116   (TYR  367  - THR  370  <=> TRP  113  - LYS  116 )                          
  79: 6c70-A vnks-A    63 -  96 <=>   12 -  45   (ASP   65  - TYR   98  <=> THR   12  - HIS   45 )                          
  79: 6c70-A vnks-A    99 - 102 <=>  206 - 209   (LEU  101  - TRP  104  <=> PRO  206  - GLY  209 )                          
  79: 6c70-A vnks-A   104 - 113 <=>  210 - 219   (ASN  106  - GLU  115  <=> GLU  210  - LYS  219 )                          
  79: 6c70-A vnks-A   114 - 117 <=>  232 - 235   (SER  116  - ARG  119  <=> PRO  232  - ARG  235 )                          
  79: 6c70-A vnks-A   122 - 125 <=>  251 - 254   (ALA  124  - LYS  127  <=> ASP  251  - SER  254 )                          
  79: 6c70-A vnks-A   252 - 283 <=>  275 - 306   (ARG  338  - ALA  369  <=> ASP  275  - LEU  306 )                          
  79: 6c70-A vnks-A   284 - 287 <=>  308 - 311   (THR  370  - ASN  373  <=> LEU  308  - ALA  311 )                          
  79: 6c70-A vnks-A   288 - 291 <=>  314 - 317   (GLY  374  - VAL  377  <=> THR  314  - MET  317 )                          
  80: 6c70-A vm0y-A    50 -  62 <=>   10 -  22   (GLN   52  - SER   64  <=> LEU   10  - THR   22 )                          
  80: 6c70-A vm0y-A    64 -  67 <=>   88 -  91   (ASP   66  - ASP   69  <=> ILE   88  - TYR   91 )                          
  80: 6c70-A vm0y-A    68 -  90 <=>   96 - 118   (LEU   70  - VAL   92  <=> ALA   96  - ARG  118 )                          
  80: 6c70-A vm0y-A    92 -  95 <=>  119 - 122   (SER   94  - PHE   97  <=> ALA  119  - VAL  122 )                          
  80: 6c70-A vm0y-A   256 - 259 <=>  123 - 126   (ALA  342  - ASP  345  <=> PRO  123  - ALA  126 )                          
  80: 6c70-A vm0y-A   261 - 283 <=>  127 - 149   (TYR  347  - ALA  369  <=> LEU  127  - PHE  149 )                          
  81: 6c70-A vjog-A     8 -  14 <=>  175 - 181   (ALA   10  - ILE   16  <=> SER  175  - LEU  181 )                          
  81: 6c70-A vjog-A    20 -  23 <=>  232 - 235   (VAL   22  - PHE   25  <=> ILE  232  - ALA  235 )                          
  81: 6c70-A vjog-A    29 -  33 <=>  259 - 263   (SER   31  - LYS   35  <=> LEU  259  - ALA  263 )                          
  81: 6c70-A vjog-A    34 -  41 <=>  265 - 272   (PHE   36  - ILE   43  <=> LEU  265  - ALA  272 )                          
  81: 6c70-A vjog-A    51 -  60 <=>  358 - 367   (TYR   53  - MET   62  <=> ILE  358  - GLY  367 )                          
  81: 6c70-A vjog-A    61 -  64 <=>  369 - 372   (GLU   63  - ASP   66  <=> THR  369  - LEU  372 )                          
  81: 6c70-A vjog-A    69 -  80 <=>  386 - 397   (THR   71  - HIS   82  <=> THR  386  - LEU  397 )                          
  81: 6c70-A vjog-A    81 -  98 <=>  399 - 416   (PRO   83  - THR  100  <=> THR  399  - GLY  416 )                          
  81: 6c70-A vjog-A   253 - 278 <=>  417 - 442   (LEU  339  - LEU  364  <=> PRO  417  - LEU  442 )                          
  81: 6c70-A vjog-A   280 - 284 <=>  443 - 447   (ALA  366  - THR  370  <=> PRO  443  - LEU  447 )                          
  81: 6c70-A vjog-A   328 - 335 <=>  691 - 698   (ALA  414  - ASP  421  <=> ASN  691  - TYR  698 )                          
  81: 6c70-A vjog-A   338 - 341 <=>  749 - 752   (GLU  424  - LYS  427  <=> ALA  749  - ASP  752 )                          
  82: 6c70-A vl2v-A    59 -  62 <=>    2 -   5   (MET   61  - SER   64  <=> LEU    2  - ILE    5 )                          
  82: 6c70-A vl2v-A    67 -  91 <=>    6 -  30   (ASP   69  - ARG   93  <=> SER    6  - LEU   30 )                          
  82: 6c70-A vl2v-A   260 - 279 <=>   32 -  51   (ALA  346  - LEU  365  <=> THR   32  - VAL   51 )                          
  82: 6c70-A vl2v-A   296 - 311 <=>   52 -  67   (VAL  382  - CYS  397  <=> GLY   52  - SER   67 )                          
  82: 6c70-A vl2v-A   314 - 317 <=>   68 -  71   (GLY  400  - LEU  403  <=> GLU   68  - LYS   71 )                          
  82: 6c70-A vl2v-A   369 - 375 <=>   72 -  78   (LEU  455  - GLY  461  <=> ARG   72  - HIS   78 )                          
  82: 6c70-A vl2v-A   380 - 385 <=>  102 - 107   (TYR  466  - VAL  471  <=> ASN  102  - GLU  107 )                          
  83: 6c70-A vkar-A    63 -  91 <=>   50 -  78   (ASP   65  - ARG   93  <=> THR   50  - GLY   78 )                          
  83: 6c70-A vkar-A   260 - 271 <=>   80 -  91   (ALA  346  - THR  357  <=> THR   80  - LEU   91 )                          
  84: 6c70-A vlfz-A    64 -  92 <=>  154 - 182   (ASP   66  - SER   94  <=> ALA  154  - LEU  182 )                          
  84: 6c70-A vlfz-A    96 -  99 <=>  186 - 189   (TYR   98  - LEU  101  <=> SER  186  - PRO  189 )                          
  84: 6c70-A vlfz-A   255 - 285 <=>  192 - 222   (THR  341  - LYS  371  <=> TRP  192  - TRP  222 )                          
  84: 6c70-A vlfz-A   286 - 289 <=>  225 - 228   (VAL  372  - VAL  375  <=> SER  225  - PRO  228 )                          
  84: 6c70-A vlfz-A   382 - 388 <=>  235 - 241   (MET  468  - LYS  474  <=> GLU  235  - SER  241 )                          
  85: 6c70-A vmwd-A    60 -  63 <=>   92 -  95   (MET   62  - ASP   65  <=> PRO   92  - VAL   95 )                          
  85: 6c70-A vmwd-A    67 -  91 <=>  312 - 336   (ASP   69  - ARG   93  <=> GLU  312  - TYR  336 )                          
  85: 6c70-A vmwd-A   260 - 281 <=>  339 - 360   (ALA  346  - TYR  367  <=> PHE  339  - ASN  360 )                          
  85: 6c70-A vmwd-A   319 - 324 <=>  392 - 397   (GLU  405  - VAL  410  <=> SER  392  - GLY  397 )                          
  85: 6c70-A vmwd-A   331 - 334 <=>  785 - 788   (CYS  417  - TYR  420  <=> LEU  785  - ASP  788 )                          
  85: 6c70-A vmwd-A   335 - 339 <=>  790 - 794   (ASP  421  - GLU  425  <=> ILE  790  - GLY  794 )                          
  86: 6c70-A vl44-A    53 -  58 <=>   22 -  27   (MET   55  - LEU   60  <=> ASN   22  - ILE   27 )                          
  86: 6c70-A vl44-A    63 -  94 <=>  108 - 139   (ASP   65  - ILE   96  <=> GLU  108  - VAL  139 )                          
  86: 6c70-A vl44-A   100 - 103 <=>  148 - 151   (ALA  102  - ASN  105  <=> ILE  148  - ASP  151 )                          
  86: 6c70-A vl44-A   255 - 285 <=>  155 - 185   (THR  341  - LYS  371  <=> ARG  155  - PHE  185 )                          
  87: 6c70-A vm8j-A    29 -  39 <=>   16 -  26   (SER   31  - TYR   41  <=> GLY   16  - ARG   26 )                          
  87: 6c70-A vm8j-A    89 -  92 <=>   32 -  35   (PRO   91  - SER   94  <=> GLY   32  - ALA   35 )                          
  87: 6c70-A vm8j-A    93 - 100 <=>   41 -  48   (LYS   95  - ALA  102  <=> ALA   41  - PHE   48 )                          
  87: 6c70-A vm8j-A   101 - 104 <=>   50 -  53   (ILE  103  - ASN  106  <=> LEU   50  - VAL   53 )                          
  87: 6c70-A vm8j-A   109 - 112 <=>   89 -  92   (PRO  111  - ALA  114  <=> GLY   89  - ILE   92 )                          
  87: 6c70-A vm8j-A   121 - 126 <=>  102 - 107   (LEU  123  - MET  128  <=> ILE  102  - VAL  107 )                          
  87: 6c70-A vm8j-A   127 - 147 <=>  109 - 129   (ARG  129  - ILE  149  <=> LEU  109  - GLY  129 )                          
  87: 6c70-A vm8j-A   159 - 162 <=>  190 - 193   (MET  176  - THR  179  <=> ARG  190  - ASP  193 )                          
  87: 6c70-A vm8j-A   172 - 175 <=>  200 - 203   (ALA  189  - VAL  192  <=> LEU  200  - ALA  203 )                          
  87: 6c70-A vm8j-A   177 - 183 <=>  204 - 210   (ALA  194  - TYR  200  <=> SER  204  - TRP  210 )                          
  87: 6c70-A vm8j-A   184 - 214 <=>  212 - 242   (TYR  201  - LYS  231  <=> HIS  212  - LEU  242 )                          
  87: 6c70-A vm8j-A   215 - 220 <=>  258 - 263   (ALA  232  - LEU  237  <=> SER  258  - TYR  263 )                          
  87: 6c70-A vm8j-A   236 - 239 <=>  265 - 268   (VAL  322  - ALA  325  <=> MET  265  - TRP  268 )                          
  87: 6c70-A vm8j-A   241 - 269 <=>  269 - 297   (LYS  327  - MET  355  <=> TRP  269  - ASP  297 )                          
  87: 6c70-A vm8j-A   271 - 274 <=>  298 - 301   (THR  357  - ILE  360  <=> PRO  298  - GLU  301 )                          
  88: 6c70-A vk8r-A    67 -  93 <=>   57 -  83   (ASP   69  - LYS   95  <=> PRO   57  - ILE   83 )                          
  88: 6c70-A vk8r-A   183 - 186 <=>  113 - 116   (TYR  200  - VAL  203  <=> GLY  113  - GLY  116 )                          
  88: 6c70-A vk8r-A   188 - 191 <=>  118 - 121   (SER  205  - VAL  208  <=> ALA  118  - VAL  121 )                          
  88: 6c70-A vk8r-A   252 - 281 <=>  138 - 167   (ARG  338  - TYR  367  <=> GLN  138  - PHE  167 )                          
  88: 6c70-A vk8r-A   285 - 288 <=>  174 - 177   (LYS  371  - GLY  374  <=> ASN  174  - LYS  177 )                          
  88: 6c70-A vk8r-A   290 - 295 <=>  216 - 221   (ASN  376  - THR  381  <=> PHE  216  - ARG  221 )                          
  88: 6c70-A vk8r-A   312 - 316 <=>  453 - 457   (ILE  398  - ARG  402  <=> LEU  453  - ALA  457 )                          
  88: 6c70-A vk8r-A   319 - 322 <=>  458 - 461   (GLU  405  - SER  408  <=> PRO  458  - ASN  461 )                          
  88: 6c70-A vk8r-A   334 - 337 <=>  630 - 633   (TYR  420  - SER  423  <=> ASP  630  - PRO  633 )                          
  89: 6c70-A vkxp-A   152 - 155 <=>   31 -  34   (ASP  154  - ILE  172  <=> MET   31  - TYR   34 )                          
  89: 6c70-A vkxp-A   164 - 167 <=>   44 -  47   (TYR  181  - ASN  184  <=> GLU   44  - GLN   47 )                          
  89: 6c70-A vkxp-A   171 - 174 <=>  157 - 160   (GLY  188  - HIS  191  <=> TYR  157  - ARG  160 )                          
  89: 6c70-A vkxp-A   175 - 196 <=>  162 - 183   (VAL  192  - ASP  213  <=> LYS  162  - ALA  183 )                          
  89: 6c70-A vkxp-A   197 - 226 <=>  185 - 214   (VAL  214  - THR  243  <=> LEU  185  - GLU  214 )                          
  89: 6c70-A vkxp-A   227 - 264 <=>  218 - 255   (GLY  313  - ALA  350  <=> LYS  218  - THR  255 )                          
  89: 6c70-A vkxp-A   266 - 269 <=>  256 - 259   (LEU  352  - MET  355  <=> LYS  256  - HIS  259 )                          
  89: 6c70-A vkxp-A   276 - 279 <=>  262 - 265   (LEU  362  - LEU  365  <=> VAL  262  - ASN  265 )                          
  89: 6c70-A vkxp-A   300 - 303 <=>  275 - 278   (LEU  386  - THR  389  <=> LYS  275  - MET  278 )                          
  89: 6c70-A vkxp-A   307 - 310 <=>  284 - 287   (VAL  393  - PHE  396  <=> PRO  284  - ARG  287 )                          
  89: 6c70-A vkxp-A   379 - 382 <=>  358 - 361   (THR  465  - MET  468  <=> PHE  358  - THR  361 )                          
  90: 6c70-A vni5-A    63 -  95 <=>   23 -  55   (ASP   65  - PHE   97  <=> ASN   23  - ARG   55 )                          
  90: 6c70-A vni5-A   257 - 283 <=>   56 -  82   (VAL  343  - ALA  369  <=> SER   56  - GLY   82 )                          
  90: 6c70-A vni5-A   383 - 388 <=>   89 -  94   (VAL  469  - LYS  474  <=> VAL   89  - ARG   94 )                          
  91: 6c70-A vjyh-A    65 -  95 <=>    3 -  33   (VAL   67  - PHE   97  <=> HIS    3  - GLU   33 )                          
  91: 6c70-A vjyh-A   257 - 283 <=>   34 -  60   (VAL  343  - ALA  369  <=> PRO   34  - HIS   60 )                          
  91: 6c70-A vjyh-A   284 - 287 <=>   62 -  65   (THR  370  - ASN  373  <=> GLN   62  - LEU   65 )                          
  91: 6c70-A vjyh-A   288 - 291 <=>   75 -  78   (GLY  374  - VAL  377  <=> ARG   75  - ARG   78 )                          
  91: 6c70-A vjyh-A   371 - 375 <=>   87 -  91   (ALA  457  - GLY  461  <=> ARG   87  - LYS   91 )                          
  92: 6c70-A vlim-A    19 -  24 <=>   21 -  26   (GLY   21  - MET   26  <=> SER   21  - LYS   26 )                          
  92: 6c70-A vlim-A    25 -  28 <=>   30 -  33   (PHE   27  - TYR   30  <=> ARG   30  - GLY   33 )                          
  92: 6c70-A vlim-A    29 -  32 <=>   36 -  39   (SER   31  - LYS   34  <=> LYS   36  - SER   39 )                          
  92: 6c70-A vlim-A    41 -  44 <=>   47 -  50   (ILE   43  - LEU   46  <=> VAL   47  - ALA   50 )                          
  92: 6c70-A vlim-A    47 -  51 <=>   52 -  56   (LEU   49  - TYR   53  <=> SER   52  - GLN   56 )                          
  92: 6c70-A vlim-A    66 -  91 <=>   65 -  90   (ASP   68  - ARG   93  <=> GLN   65  - LEU   90 )                          
  92: 6c70-A vlim-A   257 - 260 <=>   91 -  94   (VAL  343  - ALA  346  <=> GLU   91  - ALA   94 )                          
  92: 6c70-A vlim-A   261 - 282 <=>   96 - 117   (TYR  347  - GLN  368  <=> ASP   96  - VAL  117 )                          
  92: 6c70-A vlim-A   322 - 329 <=>  168 - 175   (SER  408  - TYR  415  <=> ASP  168  - LEU  175 )                          
  92: 6c70-A vlim-A   334 - 338 <=>  619 - 623   (TYR  420  - GLU  424  <=> SER  619  - ILE  623 )                          
  93: 6c70-A vjrs-A     1 -   4 <=>  125 - 128   (PHE    3  - GLN    6  <=> PRO  125  - ALA  128 )                          
  93: 6c70-A vjrs-A     7 -  21 <=>  129 - 143   (VAL    9  - GLY   23  <=> GLY  129  - LEU  143 )                          
  93: 6c70-A vjrs-A    63 -  89 <=>  254 - 280   (ASP   65  - PRO   91  <=> ASP  254  - ASP  280 )                          
  93: 6c70-A vjrs-A   146 - 151 <=>  332 - 337   (GLY  148  - GLU  153  <=> PRO  332  - PHE  337 )                          
  93: 6c70-A vjrs-A   168 - 172 <=>  342 - 346   (ALA  185  - ALA  189  <=> SER  342  - THR  346 )                          
  93: 6c70-A vjrs-A   173 - 202 <=>  349 - 378   (GLY  190  - TRP  219  <=> GLN  349  - ILE  378 )                          
  93: 6c70-A vjrs-A   203 - 206 <=>  380 - 383   (LEU  220  - ALA  223  <=> GLY  380  - ALA  383 )                          
  93: 6c70-A vjrs-A   261 - 285 <=>  402 - 426   (TYR  347  - LYS  371  <=> GLN  402  - ASP  426 )                          
  93: 6c70-A vjrs-A   287 - 290 <=>  455 - 458   (ASN  373  - ASN  376  <=> SER  455  - ILE  458 )                          
  94: 6c70-A vl2l-A    64 -  89 <=>   91 - 116   (ASP   66  - PRO   91  <=> ASP   91  - SER  116 )                          
  94: 6c70-A vl2l-A    91 - 102 <=>  117 - 128   (ARG   93  - TRP  104  <=> GLN  117  - ALA  128 )                          
  94: 6c70-A vl2l-A   103 - 106 <=>  130 - 133   (ASN  105  - ASN  108  <=> ARG  130  - PRO  133 )                          
  94: 6c70-A vl2l-A   107 - 110 <=>  140 - 143   (SER  109  - LEU  112  <=> VAL  140  - GLY  143 )                          
  94: 6c70-A vl2l-A   112 - 121 <=>  149 - 158   (ALA  114  - LEU  123  <=> ASN  149  - TYR  158 )                          
  94: 6c70-A vl2l-A   254 - 285 <=>  163 - 194   (VAL  340  - LYS  371  <=> ARG  163  - LEU  194 )                          
  94: 6c70-A vl2l-A   286 - 290 <=>  196 - 200   (VAL  372  - ASN  376  <=> TYR  196  - ALA  200 )                          
  94: 6c70-A vl2l-A   334 - 337 <=>  276 - 279   (TYR  420  - SER  423  <=> GLY  276  - TYR  279 )                          
  95: 6c70-A vjvi-A    69 -  96 <=>    6 -  33   (THR   71  - TYR   98  <=> ILE    6  - CYS   33 )                          
  95: 6c70-A vjvi-A    99 - 102 <=>   34 -  37   (LEU  101  - TRP  104  <=> THR   34  - ARG   37 )                          
  95: 6c70-A vjvi-A   253 - 286 <=>   38 -  71   (LEU  339  - VAL  372  <=> ARG   38  - GLY   71 )                          
  95: 6c70-A vjvi-A   292 - 295 <=>   72 -  75   (TYR  378  - THR  381  <=> GLU   72  - VAL   75 )                          
  96: 6c70-A vl27-A    11 -  21 <=>   83 -  93   (LEU   13  - GLY   23  <=> LEU   83  - LEU   93 )                          
  96: 6c70-A vl27-A    47 -  58 <=>   96 - 107   (LEU   49  - LEU   60  <=> GLN   96  - ALA  107 )                          
  96: 6c70-A vl27-A    64 - 105 <=>  113 - 154   (ASP   66  - PRO  107  <=> GLN  113  - LEU  154 )                          
  96: 6c70-A vl27-A   106 - 109 <=>  158 - 161   (ASN  108  - PRO  111  <=> GLN  158  - LEU  161 )                          
  96: 6c70-A vl27-A   243 - 254 <=>  185 - 196   (TRP  329  - VAL  340  <=> ASP  185  - THR  196 )                          
  96: 6c70-A vl27-A   256 - 260 <=>  241 - 245   (ALA  342  - ALA  346  <=> LEU  241  - ASP  245 )                          
  96: 6c70-A vl27-A   261 - 286 <=>  248 - 273   (TYR  347  - VAL  372  <=> ILE  248  - VAL  273 )                          
  96: 6c70-A vl27-A   287 - 290 <=>  276 - 279   (ASN  373  - ASN  376  <=> ALA  276  - GLN  279 )                          
  97: 6c70-A vn5q-A    64 -  92 <=>   31 -  59   (ASP   66  - SER   94  <=> LYS   31  - GLU   59 )                          
  97: 6c70-A vn5q-A    95 -  98 <=>   60 -  63   (PHE   97  - THR  100  <=> GLU   60  - LEU   63 )                          
  97: 6c70-A vn5q-A   257 - 281 <=>   64 -  88   (VAL  343  - TYR  367  <=> ASN   64  - ILE   88 )                          
  97: 6c70-A vn5q-A   282 - 286 <=>   90 -  94   (GLN  368  - VAL  372  <=> ASN   90  - TYR   94 )                          
  97: 6c70-A vn5q-A   287 - 290 <=>   97 - 100   (ASN  373  - ASN  376  <=> GLY   97  - ASP  100 )                          
  98: 6c70-A vn7j-A     2 -  15 <=>   47 -  60   (LYS    4  - ARG   17  <=> GLU   47  - MET   60 )                          
  98: 6c70-A vn7j-A    56 -  59 <=>  166 - 169   (VAL   58  - MET   61  <=> PHE  166  - MET  169 )                          
  98: 6c70-A vn7j-A    61 -  64 <=>  170 - 173   (GLU   63  - ASP   66  <=> PRO  170  - PHE  173 )                          
  98: 6c70-A vn7j-A    65 -  68 <=>  363 - 366   (VAL   67  - LEU   70  <=> SER  363  - CYS  366 )                          
  98: 6c70-A vn7j-A    71 -  92 <=>  367 - 388   (ASN   73  - SER   94  <=> MET  367  - ASP  388 )                          
  98: 6c70-A vn7j-A   259 - 277 <=>  389 - 407   (ASP  345  - THR  363  <=> ASP  389  - GLY  407 )                          
  98: 6c70-A vn7j-A   319 - 322 <=>  439 - 442   (GLU  405  - SER  408  <=> LEU  439  - ILE  442 )                          
  98: 6c70-A vn7j-A   330 - 333 <=>  508 - 511   (SER  416  - TRP  419  <=> PRO  508  - ASP  511 )                          
  98: 6c70-A vn7j-A   336 - 339 <=>  512 - 515   (GLY  422  - GLU  425  <=> GLY  512  - ILE  515 )                          
  99: 6c70-A vn8i-A    37 -  62 <=>   49 -  74   (ARG   39  - SER   64  <=> ILE   49  - SER   74 )                          
  99: 6c70-A vn8i-A    67 -  78 <=>   75 -  86   (ASP   69  - PHE   80  <=> PRO   75  - LEU   86 )                          
  99: 6c70-A vn8i-A    79 -  92 <=>   88 - 101   (LEU   81  - SER   94  <=> TYR   88  - TRP  101 )                          
  99: 6c70-A vn8i-A    93 -  96 <=>  103 - 106   (LYS   95  - TYR   98  <=> VAL  103  - ASP  106 )                          
  99: 6c70-A vn8i-A   258 - 286 <=>  108 - 136   (GLY  344  - VAL  372  <=> HIS  108  - ARG  136 )                          
  99: 6c70-A vn8i-A   287 - 291 <=>  139 - 143   (ASN  373  - VAL  377  <=> PHE  139  - PRO  143 )                          
 100: 6c70-A vl12-A   188 - 191 <=>  108 - 111   (SER  205  - VAL  208  <=> ASP  108  - ASN  111 )                          
 100: 6c70-A vl12-A   193 - 204 <=>  112 - 123   (ASN  210  - LEU  221  <=> ASP  112  - SER  123 )                          
 100: 6c70-A vl12-A   265 - 286 <=>  127 - 148   (LEU  351  - VAL  372  <=> LEU  127  - TYR  148 )                          
 100: 6c70-A vl12-A   289 - 335 <=>  226 - 272   (VAL  375  - ASP  421  <=> LEU  226  - THR  272 )                          
 100: 6c70-A vl12-A   337 - 355 <=>  281 - 299   (SER  423  - MET  441  <=> VAL  281  - THR  299 )                          
 100: 6c70-A vl12-A   366 - 388 <=>  303 - 325   (SER  452  - LYS  474  <=> ASN  303  - ASP  325 )                          
 101: 6c70-A vlkf-A   257 - 287 <=>    1 -  31   (VAL  343  - ASN  373  <=> MET    1  - MET   31 )                          
 101: 6c70-A vlkf-A   289 - 321 <=>   59 -  91   (VAL  375  - SER  407  <=> PRO   59  - ASP   91 )                          
 101: 6c70-A vlkf-A   366 - 376 <=>   97 - 107   (SER  452  - ALA  462  <=> ALA   97  - VAL  107 )                          
 101: 6c70-A vlkf-A   377 - 388 <=>  110 - 121   (VAL  463  - LYS  474  <=> GLU  110  - PRO  121 )                          
 102: 6c70-A vjml-A    63 -  91 <=>   13 -  41   (ASP   65  - ARG   93  <=> MET   13  - GLY   41 )                          
 102: 6c70-A vjml-A   261 - 281 <=>   43 -  63   (TYR  347  - TYR  367  <=> THR   43  - LEU   63 )                          
 102: 6c70-A vjml-A   283 - 286 <=>   64 -  67   (ALA  369  - VAL  372  <=> HIS   64  - ALA   67 )                          
 102: 6c70-A vjml-A   292 - 299 <=>   68 -  75   (TYR  378  - TYR  385  <=> SER   68  - TYR   75 )                          
 103: 6c70-A vjw7-A    28 -  62 <=>    3 -  37   (TYR   30  - SER   64  <=> VAL    3  - GLY   37 )                          
 103: 6c70-A vjw7-A    64 -  88 <=>   50 -  74   (ASP   66  - PHE   90  <=> TRP   50  - PHE   74 )                          
 103: 6c70-A vjw7-A    89 -  99 <=>   76 -  86   (PRO   91  - LEU  101  <=> ARG   76  - GLY   86 )                          
 103: 6c70-A vjw7-A   256 - 271 <=>   87 - 102   (ALA  342  - THR  357  <=> ASN   87  - THR  102 )                          
 103: 6c70-A vjw7-A   302 - 305 <=>  105 - 108   (TYR  388  - GLY  391  <=> VAL  105  - ASN  108 )                          
 103: 6c70-A vjw7-A   377 - 380 <=>  110 - 113   (VAL  463  - TYR  466  <=> TYR  110  - SER  113 )                          
 104: 6c70-A vknp-A    29 -  32 <=>   52 -  55   (SER   31  - LYS   34  <=> VAL   52  - LYS   55 )                          
 104: 6c70-A vknp-A    34 -  63 <=>   56 -  85   (PHE   36  - ASP   65  <=> MET   56  - ILE   85 )                          
 104: 6c70-A vknp-A    64 -  67 <=>   91 -  94   (ASP   66  - ASP   69  <=> TRP   91  - GLY   94 )                          
 104: 6c70-A vknp-A    69 -  80 <=>   95 - 106   (THR   71  - HIS   82  <=> TYR   95  - LEU  106 )                          
 104: 6c70-A vknp-A   192 - 198 <=>  109 - 115   (SER  209  - LEU  215  <=> PRO  109  - LEU  115 )                          
 104: 6c70-A vknp-A   260 - 286 <=>  124 - 150   (ALA  346  - VAL  372  <=> ASN  124  - LEU  150 )                          
 104: 6c70-A vknp-A   287 - 290 <=>  161 - 164   (ASN  373  - ASN  376  <=> ALA  161  - LEU  164 )                          
 104: 6c70-A vknp-A   291 - 318 <=>  166 - 193   (VAL  377  - ILE  404  <=> ASP  166  - GLN  193 )                          
 105: 6c70-A vnom-A    12 -  21 <=>  102 - 111   (PRO   14  - GLY   23  <=> ASN  102  - LEU  111 )                          
 105: 6c70-A vnom-A    36 -  39 <=>  113 - 116   (HIS   38  - TYR   41  <=> GLU  113  - GLY  116 )                          
 105: 6c70-A vnom-A    41 -  54 <=>  123 - 136   (ILE   43  - MET   56  <=> ALA  123  - LEU  136 )                          
 105: 6c70-A vnom-A    68 -  77 <=>  145 - 154   (LEU   70  - PHE   79  <=> HIS  145  - GLN  154 )                          
 105: 6c70-A vnom-A    78 -  92 <=>  156 - 170   (PHE   80  - SER   94  <=> GLU  156  - LEU  170 )                          
 105: 6c70-A vnom-A    95 -  98 <=>  171 - 174   (PHE   97  - THR  100  <=> ASP  171  - PRO  174 )                          
 105: 6c70-A vnom-A   255 - 286 <=>  175 - 206   (THR  341  - VAL  372  <=> GLU  175  - MET  206 )                          
 105: 6c70-A vnom-A   287 - 290 <=>  208 - 211   (ASN  373  - ASN  376  <=> HIS  208  - GLU  211 )                          
 106: 6c70-A vjhw-A    63 -  95 <=>   35 -  67   (ASP   65  - PHE   97  <=> LEU   35  - GLY   67 )                          
 106: 6c70-A vjhw-A   258 - 280 <=>   68 -  90   (GLY  344  - ALA  366  <=> TRP   68  - ARG   90 )                          
 106: 6c70-A vjhw-A   281 - 289 <=>   92 - 100   (TYR  367  - VAL  375  <=> GLY   92  - ARG  100 )                          
 107: 6c70-A vmso-A    63 -  88 <=>    1 -  26   (ASP   65  - PHE   90  <=> MET    1  - CYS   26 )                          
 107: 6c70-A vmso-A   261 - 286 <=>   28 -  53   (TYR  347  - VAL  372  <=> ASP   28  - GLU   53 )                          
 107: 6c70-A vmso-A   287 - 290 <=>   56 -  59   (ASN  373  - ASN  376  <=> ARG   56  - ASP   59 )                          
 108: 6c70-A vm5z-A    63 -  88 <=>   95 - 120   (ASP   65  - PHE   90  <=> ALA   95  - ASN  120 )                          
 108: 6c70-A vm5z-A    90 - 102 <=>  121 - 133   (VAL   92  - TRP  104  <=> ASP  121  - ALA  133 )                          
 108: 6c70-A vm5z-A   253 - 284 <=>  135 - 166   (LEU  339  - THR  370  <=> SER  135  - ALA  166 )                          
 108: 6c70-A vm5z-A   285 - 289 <=>  168 - 172   (LYS  371  - VAL  375  <=> GLY  168  - LEU  172 )                          
 109: 6c70-A vkpb-A    31 -  62 <=>   48 -  79   (GLY   33  - SER   64  <=> ARG   48  - PHE   79 )                          
 109: 6c70-A vkpb-A    63 -  90 <=>   81 - 108   (ASP   65  - VAL   92  <=> LYS   81  - SER  108 )                          
 109: 6c70-A vkpb-A    92 -  95 <=>  109 - 112   (SER   94  - PHE   97  <=> PRO  109  - ASP  112 )                          
 109: 6c70-A vkpb-A   259 - 263 <=>  113 - 117   (ASP  345  - VAL  349  <=> VAL  113  - ARG  117 )                          
 109: 6c70-A vkpb-A   264 - 281 <=>  119 - 136   (ALA  350  - TYR  367  <=> LEU  119  - SER  136 )                          
 109: 6c70-A vkpb-A   282 - 285 <=>  139 - 142   (GLN  368  - LYS  371  <=> VAL  139  - THR  142 )                          
 110: 6c70-A vltc-A     2 -   5 <=>   18 -  21   (LYS    4  - GLY    7  <=> ASP   18  - VAL   21 )                          
 110: 6c70-A vltc-A    14 -  17 <=>   78 -  81   (ILE   16  - MET   19  <=> LEU   78  - GLY   81 )                          
 110: 6c70-A vltc-A    28 -  62 <=>  154 - 188   (TYR   30  - SER   64  <=> SER  154  - ALA  188 )                          
 110: 6c70-A vltc-A    63 -  85 <=>  191 - 213   (ASP   65  - MET   87  <=> LEU  191  - HIS  213 )                          
 110: 6c70-A vltc-A    86 -  94 <=>  215 - 223   (ILE   88  - ILE   96  <=> PHE  215  - ALA  223 )                          
 110: 6c70-A vltc-A   260 - 284 <=>  224 - 248   (ALA  346  - THR  370  <=> ALA  224  - SER  248 )                          
 110: 6c70-A vltc-A   285 - 288 <=>  252 - 255   (LYS  371  - GLY  374  <=> ASP  252  - LYS  255 )                          
 110: 6c70-A vltc-A   289 - 293 <=>  257 - 261   (VAL  375  - ALA  379  <=> MET  257  - HIS  261 )                          
 110: 6c70-A vltc-A   300 - 308 <=>  268 - 276   (LEU  386  - PHE  394  <=> VAL  268  - VAL  276 )                          
 110: 6c70-A vltc-A   362 - 388 <=>  279 - 305   (PHE  448  - LYS  474  <=> PRO  279  - SER  305 )                          
 111: 6c70-A vnny-A    64 -  89 <=>    2 -  27   (ASP   66  - PRO   91  <=> ALA    2  - VAL   27 )                          
 111: 6c70-A vnny-A    91 - 101 <=>   28 -  38   (ARG   93  - ILE  103  <=> ALA   28  - ARG   38 )                          
 111: 6c70-A vnny-A   102 - 105 <=>   40 -  43   (TRP  104  - PRO  107  <=> ALA   40  - ARG   43 )                          
 111: 6c70-A vnny-A   107 - 111 <=>   49 -  53   (SER  109  - PHE  113  <=> MET   49  - ILE   53 )                          
 111: 6c70-A vnny-A   123 - 127 <=>   96 - 100   (ILE  125  - ARG  129  <=> PHE   96  - LEU  100 )                          
 111: 6c70-A vnny-A   199 - 204 <=>  178 - 183   (PHE  216  - LEU  221  <=> THR  178  - PRO  183 )                          
 111: 6c70-A vnny-A   207 - 210 <=>  184 - 187   (CYS  224  - LEU  227  <=> THR  184  - GLN  187 )                          
 111: 6c70-A vnny-A   213 - 219 <=>  188 - 194   (LEU  230  - PRO  236  <=> LEU  188  - SER  194 )                          
 111: 6c70-A vnny-A   228 - 262 <=>  209 - 243   (LEU  314  - GLY  348  <=> GLU  209  - ARG  243 )                          
 111: 6c70-A vnny-A   263 - 286 <=>  246 - 269   (VAL  349  - VAL  372  <=> ALA  246  - ARG  269 )                          
 111: 6c70-A vnny-A   287 - 290 <=>  272 - 275   (ASN  373  - ASN  376  <=> SER  272  - GLN  275 )                          
 112: 6c70-A vk07-A    64 -  93 <=>   42 -  71   (ASP   66  - LYS   95  <=> ALA   42  - SER   71 )                          
 112: 6c70-A vk07-A   190 - 193 <=>   96 -  99   (ALA  207  - ASN  210  <=> GLN   96  - ASP   99 )                          
 112: 6c70-A vk07-A   196 - 205 <=>  114 - 123   (ASP  213  - PHE  222  <=> LEU  114  - GLN  123 )                          
 112: 6c70-A vk07-A   250 - 261 <=>  131 - 142   (VAL  336  - TYR  347  <=> PRO  131  - PHE  142 )                          
 112: 6c70-A vk07-A   262 - 286 <=>  144 - 168   (GLY  348  - VAL  372  <=> SER  144  - ILE  168 )                          
 112: 6c70-A vk07-A   287 - 290 <=>  171 - 174   (ASN  373  - ASN  376  <=> ARG  171  - PHE  174 )                          
 113: 6c70-A vmkq-A    63 -  79 <=>  492 - 508   (ASP   65  - LEU   81  <=> ARG  492  - VAL  508 )                          
 113: 6c70-A vmkq-A    80 -  92 <=>  510 - 522   (HIS   82  - SER   94  <=> LEU  510  - GLU  522 )                          
 113: 6c70-A vmkq-A   260 - 283 <=>  523 - 546   (ALA  346  - ALA  369  <=> TRP  523  - HIS  546 )                          
 114: 6c70-A vnp3-A    63 -  89 <=>    2 -  28   (ASP   65  - PRO   91  <=> HIS    2  - LEU   28 )                          
 114: 6c70-A vnp3-A   259 - 263 <=>   29 -  33   (ASP  345  - VAL  349  <=> HIS   29  - ARG   33 )                          
 114: 6c70-A vnp3-A   265 - 287 <=>   34 -  56   (LEU  351  - ASN  373  <=> PRO   34  - LEU   56 )                          
 114: 6c70-A vnp3-A   289 - 324 <=>   70 - 105   (VAL  375  - VAL  410  <=> ARG   70  - GLY  105 )                          
 114: 6c70-A vnp3-A   326 - 329 <=>  106 - 109   (GLU  412  - TYR  415  <=> LYS  106  - HIS  109 )                          
 114: 6c70-A vnp3-A   331 - 335 <=>  110 - 114   (CYS  417  - ASP  421  <=> ASP  110  - ARG  114 )                          
 115: 6c70-A vmme-A    63 -  93 <=>    3 -  33   (ASP   65  - LYS   95  <=> GLU    3  - ALA   33 )                          
 115: 6c70-A vmme-A    95 -  98 <=>   35 -  38   (PHE   97  - THR  100  <=> MET   35  - GLY   38 )                          
 115: 6c70-A vmme-A   256 - 259 <=>   39 -  42   (ALA  342  - ASP  345  <=> GLY   39  - ALA   42 )                          
 115: 6c70-A vmme-A   261 - 277 <=>   43 -  59   (TYR  347  - THR  363  <=> ARG   43  - THR   59 )                          
 115: 6c70-A vmme-A   279 - 284 <=>   60 -  65   (LEU  365  - THR  370  <=> ASP   60  - THR   65 )                          
 115: 6c70-A vmme-A   383 - 386 <=>   72 -  75   (VAL  469  - GLN  472  <=> PRO   72  - SER   75 )                          
 116: 6c70-A vkzt-A    52 -  55 <=>   23 -  26   (GLY   54  - ALA   57  <=> LEU   23  - LEU   26 )                          
 116: 6c70-A vkzt-A    58 -  61 <=>   27 -  30   (LEU   60  - GLU   63  <=> PRO   27  - PRO   30 )                          
 116: 6c70-A vkzt-A    64 -  67 <=>   70 -  73   (ASP   66  - ASP   69  <=> PRO   70  - ALA   73 )                          
 116: 6c70-A vkzt-A    69 -  88 <=>   74 -  93   (THR   71  - PHE   90  <=> LYS   74  - LYS   93 )                          
 116: 6c70-A vkzt-A   261 - 281 <=>   95 - 115   (TYR  347  - TYR  367  <=> THR   95  - ILE  115 )                          
 116: 6c70-A vkzt-A   283 - 288 <=>  116 - 121   (ALA  369  - GLY  374  <=> PRO  116  - LYS  121 )                          
 117: 6c70-A vk4f-A    63 -  92 <=>   23 -  52   (ASP   65  - SER   94  <=> LEU   23  - ASN   52 )                          
 117: 6c70-A vk4f-A   260 - 284 <=>   54 -  78   (ALA  346  - THR  370  <=> SER   54  - SER   78 )                          
 118: 6c70-A vms7-A   296 - 310 <=>    1 -  15   (VAL  382  - PHE  396  <=> MET    1  - PRO   15 )                          
 118: 6c70-A vms7-A   353 - 358 <=>   19 -  24   (LYS  439  - SER  444  <=> GLY   19  - PRO   24 )                          
 118: 6c70-A vms7-A   364 - 388 <=>   25 -  49   (THR  450  - LYS  474  <=> MET   25  - VAL   49 )                          
 119: 6c70-A vlhc-A     1 -   4 <=>   15 -  18   (PHE    3  - GLN    6  <=> GLU   15  - THR   18 )                          
 119: 6c70-A vlhc-A    11 -  14 <=>   87 -  90   (LEU   13  - ILE   16  <=> ILE   87  - ILE   90 )                          
 119: 6c70-A vlhc-A    15 -  18 <=>   92 -  95   (ARG   17  - GLN   20  <=> THR   92  - TYR   95 )                          
 119: 6c70-A vlhc-A    20 -  23 <=>  112 - 115   (VAL   22  - PHE   25  <=> GLY  112  - ASN  115 )                          
 119: 6c70-A vlhc-A    64 -  86 <=>  141 - 163   (ASP   66  - ILE   88  <=> ARG  141  - VAL  163 )                          
 119: 6c70-A vlhc-A    90 -  94 <=>  164 - 168   (VAL   92  - ILE   96  <=> GLY  164  - ALA  168 )                          
 119: 6c70-A vlhc-A   257 - 279 <=>  169 - 191   (VAL  343  - LEU  365  <=> LYS  169  - THR  191 )                          
 119: 6c70-A vlhc-A   376 - 379 <=>  198 - 201   (ALA  462  - THR  465  <=> ALA  198  - ILE  201 )                          
 120: 6c70-A vnvg-A    52 -  55 <=>    2 -   5   (GLY   54  - ALA   57  <=> ARG    2  - PRO    5 )                          
 120: 6c70-A vnvg-A    71 -  78 <=>    7 -  14   (ASN   73  - PHE   80  <=> SER    7  - ALA   14 )                          
 120: 6c70-A vnvg-A    79 -  93 <=>   16 -  30   (LEU   81  - LYS   95  <=> LEU   16  - LEU   30 )                          
 120: 6c70-A vnvg-A   100 - 103 <=>   35 -  38   (ALA  102  - ASN  105  <=> ARG   35  - SER   38 )                          
 120: 6c70-A vnvg-A   113 - 116 <=>  141 - 144   (GLU  115  - ALA  118  <=> LEU  141  - LYS  144 )                          
 120: 6c70-A vnvg-A   250 - 253 <=>  147 - 150   (VAL  336  - LEU  339  <=> ALA  147  - ARG  150 )                          
 120: 6c70-A vnvg-A   255 - 286 <=>  151 - 182   (THR  341  - VAL  372  <=> TRP  151  - THR  182 )                          
 120: 6c70-A vnvg-A   287 - 290 <=>  185 - 188   (ASN  373  - ASN  376  <=> VAL  185  - LEU  188 )                          
 120: 6c70-A vnvg-A   378 - 388 <=>  203 - 213   (VAL  464  - LYS  474  <=> PRO  203  - PHE  213 )                          
 121: 6c70-A vkpl-A    54 -  57 <=>   28 -  31   (MET   56  - ASN   59  <=> VAL   28  - PHE   31 )                          
 121: 6c70-A vkpl-A    61 -  67 <=>   32 -  38   (GLU   63  - ASP   69  <=> PRO   32  - TYR   38 )                          
 121: 6c70-A vkpl-A   291 - 316 <=>   44 -  69   (VAL  377  - ARG  402  <=> ALA   44  - ALA   69 )                          
 121: 6c70-A vkpl-A   320 - 323 <=>   74 -  77   (GLU  406  - SER  409  <=> ARG   74  - VAL   77 )                          
 121: 6c70-A vkpl-A   352 - 357 <=>   78 -  83   (GLN  438  - ILE  443  <=> THR   78  - LEU   83 )                          
 121: 6c70-A vkpl-A   364 - 388 <=>   86 - 110   (THR  450  - LYS  474  <=> SER   86  - ALA  110 )                          
 122: 6c70-A vkdd-A    63 -  79 <=>    9 -  25   (ASP   65  - LEU   81  <=> THR    9  - ALA   25 )                          
 122: 6c70-A vkdd-A    80 -  89 <=>   27 -  36   (HIS   82  - PRO   91  <=> LEU   27  - ILE   36 )                          
 122: 6c70-A vkdd-A    91 - 101 <=>   37 -  47   (ARG   93  - ILE  103  <=> SER   37  - ARG   47 )                          
 122: 6c70-A vkdd-A   102 - 112 <=>  184 - 194   (TRP  104  - ALA  114  <=> ILE  184  - ARG  194 )                          
 122: 6c70-A vkdd-A   113 - 116 <=>  205 - 208   (GLU  115  - ALA  118  <=> LYS  205  - VAL  208 )                          
 122: 6c70-A vkdd-A   119 - 122 <=>  209 - 212   (HIS  121  - ALA  124  <=> PRO  209  - THR  212 )                          
 122: 6c70-A vkdd-A   262 - 290 <=>  243 - 271   (GLY  348  - ASN  376  <=> GLY  243  - ARG  271 )                          
 123: 6c70-A vk37-A    40 -  43 <=>   37 -  40   (CYS   42  - THR   45  <=> TYR   37  - SER   40 )                          
 123: 6c70-A vk37-A    48 -  58 <=>   44 -  54   (LEU   50  - LEU   60  <=> THR   44  - LEU   54 )                          
 123: 6c70-A vk37-A    66 -  92 <=>   56 -  82   (ASP   68  - SER   94  <=> ARG   56  - ALA   82 )                          
 123: 6c70-A vk37-A    96 -  99 <=>  105 - 108   (TYR   98  - LEU  101  <=> ILE  105  - ILE  108 )                          
 123: 6c70-A vk37-A   257 - 277 <=>  110 - 130   (VAL  343  - THR  363  <=> PRO  110  - ARG  130 )                          
 123: 6c70-A vk37-A   281 - 284 <=>  131 - 134   (TYR  367  - THR  370  <=> ARG  131  - GLU  134 )                          
 123: 6c70-A vk37-A   324 - 331 <=>  398 - 405   (VAL  410  - CYS  417  <=> ASP  398  - TYR  405 )                          
 123: 6c70-A vk37-A   332 - 339 <=>  408 - 415   (HIS  418  - GLU  425  <=> LEU  408  - PHE  415 )                          
 124: 6c70-A vlyx-A    64 -  89 <=>   18 -  43   (ASP   66  - PRO   91  <=> SER   18  - VAL   43 )                          
 124: 6c70-A vlyx-A    92 -  95 <=>   44 -  47   (SER   94  - PHE   97  <=> PHE   44  - PRO   47 )                          
 124: 6c70-A vlyx-A   259 - 281 <=>   49 -  71   (ASP  345  - TYR  367  <=> TRP   49  - ASP   71 )                          
 124: 6c70-A vlyx-A   283 - 287 <=>   72 -  76   (ALA  369  - ASN  373  <=> LYS   72  - ARG   76 )                          
 125: 6c70-A vni9-A    59 -  92 <=>    7 -  40   (MET   61  - SER   94  <=> TRP    7  - GLU   40 )                          
 125: 6c70-A vni9-A    96 -  99 <=>  237 - 240   (TYR   98  - LEU  101  <=> LEU  237  - SER  240 )                          
 125: 6c70-A vni9-A   152 - 157 <=>  288 - 293   (ASP  154  - ARG  174  <=> ARG  288  - GLY  293 )                          
 125: 6c70-A vni9-A   158 - 162 <=>  296 - 300   (LEU  175  - THR  179  <=> LEU  296  - THR  300 )                          
 125: 6c70-A vni9-A   186 - 189 <=>  338 - 341   (VAL  203  - MET  206  <=> LEU  338  - ILE  341 )                          
 125: 6c70-A vni9-A   197 - 210 <=>  472 - 485   (VAL  214  - LEU  227  <=> VAL  472  - LEU  485 )                          
 125: 6c70-A vni9-A   212 - 215 <=>  486 - 489   (HIS  229  - ALA  232  <=> PRO  486  - SER  489 )                          
 125: 6c70-A vni9-A   227 - 232 <=>  549 - 554   (GLY  313  - GLN  318  <=> LEU  549  - GLN  554 )                          
 125: 6c70-A vni9-A   236 - 240 <=>  555 - 559   (VAL  322  - ILE  326  <=> ARG  555  - ASN  559 )                          
 125: 6c70-A vni9-A   244 - 247 <=>  611 - 614   (VAL  330  - HIS  333  <=> ASP  611  - SER  614 )                          
 125: 6c70-A vni9-A   251 - 285 <=>  671 - 705   (VAL  337  - LYS  371  <=> GLY  671  - ARG  705 )                          
 125: 6c70-A vni9-A   286 - 289 <=>  707 - 710   (VAL  372  - VAL  375  <=> ARG  707  - GLU  710 )                          
 125: 6c70-A vni9-A   367 - 388 <=>  771 - 792   (LEU  453  - LYS  474  <=> VAL  771  - LEU  792 )                          
 126: 6c70-A vlkl-A     8 -  13 <=>  554 - 559   (ALA   10  - ASN   15  <=> THR  554  - GLY  559 )                          
 126: 6c70-A vlkl-A    56 -  60 <=>  740 - 744   (VAL   58  - MET   62  <=> ALA  740  - LEU  744 )                          
 126: 6c70-A vlkl-A    64 -  98 <=>  791 - 825   (ASP   66  - THR  100  <=> GLN  791  - GLY  825 )                          
 126: 6c70-A vlkl-A   254 - 284 <=>  827 - 857   (VAL  340  - THR  370  <=> THR  827  - GLU  857 )                          
 126: 6c70-A vlkl-A   285 - 288 <=>  860 - 863   (LYS  371  - GLY  374  <=> ASN  860  - LYS  863 )                          
 126: 6c70-A vlkl-A   328 - 331 <=>  982 - 985   (ALA  414  - CYS  417  <=> ALA  982  - GLU  985 )                          
 126: 6c70-A vlkl-A   332 - 340 <=>  988 - 996   (HIS  418  - ALA  426  <=> ALA  988  - TYR  996 )                          
 127: 6c70-A vn2s-A    63 -  93 <=>    2 -  32   (ASP   65  - LYS   95  <=> ASN    2  - ARG   32 )                          
 127: 6c70-A vn2s-A    96 -  99 <=>   33 -  36   (TYR   98  - LEU  101  <=> PRO   33  - ARG   36 )                          
 127: 6c70-A vn2s-A   261 - 287 <=>   42 -  68   (TYR  347  - ASN  373  <=> LEU   42  - HIS   68 )                          
 127: 6c70-A vn2s-A   292 - 306 <=>   69 -  83   (TYR  378  - GLN  392  <=> ARG   69  - ALA   83 )                          
 127: 6c70-A vn2s-A   360 - 364 <=>   90 -  94   (ALA  446  - THR  450  <=> ILE   90  - THR   94 )                          
 127: 6c70-A vn2s-A   365 - 368 <=>   97 - 100   (VAL  451  - ASP  454  <=> SER   97  - ALA  100 )                          
 128: 6c70-A vl9c-A    64 -  97 <=>   31 -  64   (ASP   66  - LYS   99  <=> GLU   31  - ALA   64 )                          
 128: 6c70-A vl9c-A   190 - 193 <=>   84 -  87   (ALA  207  - ASN  210  <=> VAL   84  - LEU   87 )                          
 128: 6c70-A vl9c-A   199 - 202 <=>   93 -  96   (PHE  216  - TRP  219  <=> ALA   93  - TYR   96 )                          
 128: 6c70-A vl9c-A   204 - 207 <=>  114 - 117   (LEU  221  - CYS  224  <=> THR  114  - LYS  117 )                          
 128: 6c70-A vl9c-A   249 - 252 <=>  127 - 130   (HIS  335  - ARG  338  <=> SER  127  - LYS  130 )                          
 128: 6c70-A vl9c-A   255 - 286 <=>  141 - 172   (THR  341  - VAL  372  <=> GLN  141  - ASN  172 )                          
 128: 6c70-A vl9c-A   287 - 290 <=>  175 - 178   (ASN  373  - ASN  376  <=> HIS  175  - GLU  178 )                          
 129: 6c70-A vjtu-A    57 -  62 <=>    1 -   6   (ASN   59  - SER   64  <=> MET    1  - LEU    6 )                          
 129: 6c70-A vjtu-A    64 -  79 <=>   32 -  47   (ASP   66  - LEU   81  <=> VAL   32  - VAL   47 )                          
 129: 6c70-A vjtu-A    80 -  91 <=>   49 -  60   (HIS   82  - ARG   93  <=> VAL   49  - TYR   60 )                          
 129: 6c70-A vjtu-A   260 - 284 <=>   64 -  88   (ALA  346  - THR  370  <=> THR   64  - VAL   88 )                          
 130: 6c70-A vjyw-A    63 -  88 <=>    2 -  27   (ASP   65  - PHE   90  <=> VAL    2  - ASN   27 )                          
 130: 6c70-A vjyw-A   260 - 276 <=>   29 -  45   (ALA  346  - LEU  362  <=> LYS   29  - ASN   45 )                          
 130: 6c70-A vjyw-A   278 - 281 <=>   46 -  49   (LEU  364  - TYR  367  <=> SER   46  - LYS   49 )                          
 130: 6c70-A vjyw-A   384 - 387 <=>   51 -  54   (LEU  470  - LEU  473  <=> PRO   51  - GLU   54 )                          
 131: 6c70-A vlo1-A   295 - 313 <=>    1 -  19   (THR  381  - PHE  399  <=> MET    1  - SER   19 )                          
 131: 6c70-A vlo1-A   316 - 319 <=>   21 -  24   (ARG  402  - GLU  405  <=> HIS   21  - SER   24 )                          
 131: 6c70-A vlo1-A   364 - 388 <=>   27 -  51   (THR  450  - LYS  474  <=> GLN   27  - LYS   51 )                          
 132: 6c70-A vnqi-A    63 -  92 <=>    2 -  31   (ASP   65  - SER   94  <=> PRO    2  - ASN   31 )                          
 132: 6c70-A vnqi-A   194 - 198 <=>   36 -  40   (SER  211  - LEU  215  <=> ALA   36  - TYR   40 )                          
 132: 6c70-A vnqi-A   201 - 204 <=>   56 -  59   (SER  218  - LEU  221  <=> GLU   56  - GLU   59 )                          
 132: 6c70-A vnqi-A   247 - 250 <=>   66 -  69   (HIS  333  - VAL  336  <=> PRO   66  - PRO   69 )                          
 132: 6c70-A vnqi-A   252 - 271 <=>   70 -  89   (ARG  338  - THR  357  <=> GLN   70  - PHE   89 )                          
 132: 6c70-A vnqi-A   273 - 276 <=>   90 -  93   (THR  359  - LEU  362  <=> LYS   90  - GLY   93 )                          
 133: 6c70-A vl46-A    66 -  86 <=>    1 -  21   (ASP   68  - ILE   88  <=> MET    1  - ALA   21 )                          
 133: 6c70-A vl46-A    88 -  91 <=>   22 -  25   (PHE   90  - ARG   93  <=> ASP   22  - LEU   25 )                          
 133: 6c70-A vl46-A   190 - 193 <=>   29 -  32   (ALA  207  - ASN  210  <=> HIS   29  - GLN   32 )                          
 133: 6c70-A vl46-A   196 - 203 <=>   58 -  65   (ASP  213  - LEU  220  <=> LEU   58  - PRO   65 )                          
 133: 6c70-A vl46-A   260 - 286 <=>   68 -  94   (ALA  346  - VAL  372  <=> GLN   68  - HIS   94 )                          
 133: 6c70-A vl46-A   287 - 290 <=>   97 - 100   (ASN  373  - ASN  376  <=> LEU   97  - HIS  100 )                          
 134: 6c70-A vkv1-A    64 -  90 <=>   44 -  70   (ASP   66  - VAL   92  <=> ASP   44  - ALA   70 )                          
 134: 6c70-A vkv1-A   257 - 286 <=>   72 - 101   (VAL  343  - VAL  372  <=> GLY   72  - VAL  101 )                          
 134: 6c70-A vkv1-A   287 - 290 <=>  104 - 107   (ASN  373  - ASN  376  <=> LEU  104  - VAL  107 )                          
 135: 6c70-A vn9m-A    63 -  66 <=>    4 -   7   (ASP   65  - ASP   68  <=> GLN    4  - VAL    7 )                          
 135: 6c70-A vn9m-A    69 -  95 <=>    8 -  34   (THR   71  - PHE   97  <=> LEU    8  - GLU   34 )                          
 135: 6c70-A vn9m-A    98 - 103 <=>   36 -  41   (THR  100  - ASN  105  <=> TRP   36  - LYS   41 )                          
 135: 6c70-A vn9m-A   104 - 107 <=>   43 -  46   (ASN  106  - SER  109  <=> ALA   43  - ALA   46 )                          
 135: 6c70-A vn9m-A   242 - 246 <=>   48 -  52   (TYR  328  - ARG  332  <=> LYS   48  - VAL   52 )                          
 135: 6c70-A vn9m-A   252 - 255 <=>   55 -  58   (ARG  338  - THR  341  <=> HIS   55  - TYR   58 )                          
 135: 6c70-A vn9m-A   259 - 285 <=>   59 -  85   (ASP  345  - LYS  371  <=> THR   59  - ALA   85 )                          
 135: 6c70-A vn9m-A   292 - 299 <=>   87 -  94   (TYR  378  - TYR  385  <=> ARG   87  - PRO   94 )                          
 135: 6c70-A vn9m-A   304 - 313 <=>  100 - 109   (LEU  390  - PHE  399  <=> LEU  100  - ARG  109 )                          
 135: 6c70-A vn9m-A   357 - 361 <=>  111 - 115   (ILE  443  - LYS  447  <=> ASP  111  - GLY  115 )                          
 136: 6c70-A vk55-A    64 -  80 <=>   26 -  42   (ASP   66  - HIS   82  <=> ALA   26  - THR   42 )                          
 136: 6c70-A vk55-A    81 -  89 <=>   44 -  52   (PRO   83  - PRO   91  <=> GLY   44  - GLY   52 )                          
 136: 6c70-A vk55-A    91 -  99 <=>   53 -  61   (ARG   93  - LEU  101  <=> ASP   53  - PHE   61 )                          
 136: 6c70-A vk55-A   100 - 103 <=>   66 -  69   (ALA  102  - ASN  105  <=> SER   66  - GLU   69 )                          
 136: 6c70-A vk55-A   255 - 286 <=>   73 - 104   (THR  341  - VAL  372  <=> THR   73  - PHE  104 )                          
 136: 6c70-A vk55-A   287 - 290 <=>  107 - 110   (ASN  373  - ASN  376  <=> LYS  107  - ALA  110 )                          
 137: 6c70-A vkz7-A    41 -  44 <=>    1 -   4   (ILE   43  - LEU   46  <=> MET    1  - ILE    4 )                          
 137: 6c70-A vkz7-A    53 -  61 <=>   16 -  24   (MET   55  - GLU   63  <=> PHE   16  - LEU   24 )                          
 137: 6c70-A vkz7-A    63 -  95 <=>   29 -  61   (ASP   65  - PHE   97  <=> GLU   29  - GLN   61 )                          
 137: 6c70-A vkz7-A   261 - 280 <=>   64 -  83   (TYR  347  - ALA  366  <=> SER   64  - TYR   83 )                          
 137: 6c70-A vkz7-A   282 - 286 <=>   84 -  88   (GLN  368  - VAL  372  <=> PRO   84  - LEU   88 )                          
 137: 6c70-A vkz7-A   364 - 368 <=>  105 - 109   (THR  450  - ASP  454  <=> GLN  105  - ASP  109 )                          
 138: 6c70-A vjmf-A    63 -  66 <=>  361 - 364   (ASP   65  - ASP   68  <=> LYS  361  - GLU  364 )                          
 138: 6c70-A vjmf-A    69 -  91 <=>  365 - 387   (THR   71  - ARG   93  <=> GLU  365  - LEU  387 )                          
 138: 6c70-A vjmf-A   258 - 274 <=>  389 - 405   (GLY  344  - ILE  360  <=> PRO  389  - LEU  405 )                          
 139: 6c70-A vkgs-A    64 -  78 <=>   16 -  30   (ASP   66  - PHE   80  <=> ALA   16  - THR   30 )                          
 139: 6c70-A vkgs-A    79 -  89 <=>   32 -  42   (LEU   81  - PRO   91  <=> VAL   32  - PHE   42 )                          
 139: 6c70-A vkgs-A    91 - 101 <=>   43 -  53   (ARG   93  - ILE  103  <=> THR   43  - GLU   53 )                          
 139: 6c70-A vkgs-A   104 - 107 <=>   81 -  84   (ASN  106  - SER  109  <=> SER   81  - LYS   84 )                          
 139: 6c70-A vkgs-A   119 - 124 <=>  107 - 112   (HIS  121  - THR  126  <=> GLU  107  - LYS  112 )                          
 139: 6c70-A vkgs-A   127 - 132 <=>  113 - 118   (ARG  129  - CYS  134  <=> GLU  113  - LEU  118 )                          
 139: 6c70-A vkgs-A   197 - 200 <=>  152 - 155   (VAL  214  - CYS  217  <=> SER  152  - LEU  155 )                          
 139: 6c70-A vkgs-A   262 - 283 <=>  157 - 178   (GLY  348  - ALA  369  <=> ILE  157  - HIS  178 )                          
 139: 6c70-A vkgs-A   284 - 287 <=>  180 - 183   (THR  370  - ASN  373  <=> LEU  180  - GLY  183 )                          
 139: 6c70-A vkgs-A   288 - 291 <=>  186 - 189   (GLY  374  - VAL  377  <=> ALA  186  - GLN  189 )                          
 140: 6c70-A vjr5-A    63 -  84 <=>   56 -  77   (ASP   65  - LYS   86  <=> LEU   56  - ARG   77 )                          
 140: 6c70-A vjr5-A   264 - 286 <=>   79 - 101   (ALA  350  - VAL  372  <=> ASP   79  - GLY  101 )                          
 140: 6c70-A vjr5-A   295 - 301 <=>  103 - 109   (THR  381  - LEU  387  <=> ASN  103  - GLY  109 )                          
 141: 6c70-A vn01-A    11 -  14 <=>    3 -   6   (LEU   13  - ILE   16  <=> MET    3  - ILE    6 )                          
 141: 6c70-A vn01-A    15 -  18 <=>    8 -  11   (ARG   17  - GLN   20  <=> ASP    8  - ILE   11 )                          
 141: 6c70-A vn01-A    21 -  24 <=>   12 -  15   (GLY   23  - MET   26  <=> HIS   12  - SER   15 )                          
 141: 6c70-A vn01-A    36 -  39 <=>   70 -  73   (HIS   38  - TYR   41  <=> ILE   70  - MET   73 )                          
 141: 6c70-A vn01-A    45 -  99 <=>   75 - 129   (LEU   47  - LEU  101  <=> CYS   75  - TYR  129 )                          
 141: 6c70-A vn01-A   255 - 281 <=>  131 - 157   (THR  341  - TYR  367  <=> LYS  131  - ASN  157 )                          
 141: 6c70-A vn01-A   282 - 287 <=>  159 - 164   (GLN  368  - ASN  373  <=> ASN  159  - LYS  164 )                          
 142: 6c70-A vjm5-A    48 -  52 <=>   12 -  16   (LEU   50  - GLY   54  <=> LEU   12  - ALA   16 )                          
 142: 6c70-A vjm5-A    53 -  56 <=>   19 -  22   (MET   55  - VAL   58  <=> GLY   19  - PRO   22 )                          
 142: 6c70-A vjm5-A    59 -  62 <=>   23 -  26   (MET   61  - SER   64  <=> TYR   23  - LYS   26 )                          
 142: 6c70-A vjm5-A    65 -  89 <=>   33 -  57   (VAL   67  - PRO   91  <=> ASN   33  - ARG   57 )                          
 142: 6c70-A vjm5-A    91 - 102 <=>   58 -  69   (ARG   93  - TRP  104  <=> THR   58  - PHE   69 )                          
 142: 6c70-A vjm5-A   245 - 260 <=>   71 -  86   (GLU  331  - ALA  346  <=> ASP   71  - LEU   86 )                          
 142: 6c70-A vjm5-A   261 - 282 <=>   89 - 110   (TYR  347  - GLN  368  <=> ARG   89  - ASP  110 )                          
 142: 6c70-A vjm5-A   288 - 292 <=>  116 - 120   (GLY  374  - TYR  378  <=> SER  116  - GLU  120 )                          
 143: 6c70-A vmqu-A    64 -  96 <=>   35 -  67   (ASP   66  - TYR   98  <=> PRO   35  - PHE   67 )                          
 143: 6c70-A vmqu-A   248 - 283 <=>   83 - 118   (LYS  334  - ALA  369  <=> ARG   83  - PHE  118 )                          
 143: 6c70-A vmqu-A   284 - 287 <=>  120 - 123   (THR  370  - ASN  373  <=> SER  120  - LEU  123 )                          
 143: 6c70-A vmqu-A   288 - 291 <=>  125 - 128   (GLY  374  - VAL  377  <=> THR  125  - ILE  128 )                          
 144: 6c70-A vm4u-A    63 -  86 <=>   60 -  83   (ASP   65  - ILE   88  <=> GLY   60  - ALA   83 )                          
 144: 6c70-A vm4u-A    89 -  95 <=>   86 -  92   (PRO   91  - PHE   97  <=> GLY   86  - THR   92 )                          
 144: 6c70-A vm4u-A   259 - 283 <=>   94 - 118   (ASP  345  - ALA  369  <=> TYR   94  - TYR  118 )                          
 144: 6c70-A vm4u-A   284 - 287 <=>  120 - 123   (THR  370  - ASN  373  <=> ARG  120  - LYS  123 )                          
 145: 6c70-A vmli-A    64 -  88 <=>  107 - 131   (ASP   66  - PHE   90  <=> GLU  107  - GLN  131 )                          
 145: 6c70-A vmli-A    90 -  99 <=>  132 - 141   (VAL   92  - LEU  101  <=> ARG  132  - ALA  141 )                          
 145: 6c70-A vmli-A   256 - 265 <=>  143 - 152   (ALA  342  - LEU  351  <=> SER  143  - SER  152 )                          
 145: 6c70-A vmli-A   266 - 288 <=>  155 - 177   (LEU  352  - GLY  374  <=> ASP  155  - PRO  177 )                          
 146: 6c70-A vn21-A     4 -  21 <=>  104 - 121   (GLN    6  - GLY   23  <=> ASP  104  - SER  121 )                          
 146: 6c70-A vn21-A    43 -  60 <=>  124 - 141   (THR   45  - MET   62  <=> ALA  124  - LEU  141 )                          
 146: 6c70-A vn21-A   165 - 168 <=>  193 - 196   (PRO  182  - ALA  185  <=> ALA  193  - SER  196 )                          
 146: 6c70-A vn21-A   174 - 224 <=>  198 - 248   (HIS  191  - SER  241  <=> ASN  198  - ALA  248 )                          
 146: 6c70-A vn21-A   225 - 228 <=>  251 - 254   (ALA  242  - LEU  314  <=> SER  251  - LEU  254 )                          
 146: 6c70-A vn21-A   229 - 284 <=>  371 - 426   (THR  315  - THR  370  <=> LEU  371  - HIS  426 )                          
 146: 6c70-A vn21-A   285 - 290 <=>  428 - 433   (LYS  371  - ASN  376  <=> TYR  428  - SER  433 )                          
 147: 6c70-A vjw5-A    63 - 101 <=>  116 - 154   (ASP   65  - ILE  103  <=> ARG  116  - LEU  154 )                          
 147: 6c70-A vjw5-A   253 - 259 <=>  156 - 162   (LEU  339  - ASP  345  <=> GLY  156  - HIS  162 )                          
 147: 6c70-A vjw5-A   261 - 281 <=>  164 - 184   (TYR  347  - TYR  367  <=> ARG  164  - ASN  184 )                          
 147: 6c70-A vjw5-A   287 - 290 <=>  196 - 199   (ASN  373  - ASN  376  <=> GLN  196  - VAL  199 )                          
 147: 6c70-A vjw5-A   326 - 329 <=>  232 - 235   (GLU  412  - TYR  415  <=> GLN  232  - ALA  235 )                          
 147: 6c70-A vjw5-A   335 - 339 <=>  348 - 352   (ASP  421  - GLU  425  <=> THR  348  - GLY  352 )                          
 148: 6c70-A vksw-A    63 -  91 <=>   89 - 117   (ASP   65  - ARG   93  <=> VAL   89  - LEU  117 )                          
 148: 6c70-A vksw-A   263 - 284 <=>  118 - 139   (VAL  349  - THR  370  <=> PRO  118  - SER  139 )                          
 149: 6c70-A vlgj-A    41 -  50 <=>   45 -  54   (ILE   43  - GLN   52  <=> ALA   45  - ALA   54 )                          
 149: 6c70-A vlgj-A    52 -  55 <=>   63 -  66   (GLY   54  - ALA   57  <=> LEU   63  - GLU   66 )                          
 149: 6c70-A vlgj-A    74 -  92 <=>   69 -  87   (THR   76  - SER   94  <=> ASN   69  - ASP   87 )                          
 149: 6c70-A vlgj-A    93 -  98 <=>   90 -  95   (LYS   95  - THR  100  <=> GLY   90  - GLY   95 )                          
 149: 6c70-A vlgj-A   183 - 186 <=>  110 - 113   (TYR  200  - VAL  203  <=> THR  110  - ASP  113 )                          
 149: 6c70-A vlgj-A   188 - 197 <=>  114 - 123   (SER  205  - VAL  214  <=> LEU  114  - ASP  123 )                          
 149: 6c70-A vlgj-A   200 - 203 <=>  124 - 127   (CYS  217  - LEU  220  <=> ASP  124  - PHE  127 )                          
 149: 6c70-A vlgj-A   257 - 260 <=>  130 - 133   (VAL  343  - ALA  346  <=> LYS  130  - HIS  133 )                          
 149: 6c70-A vlgj-A   261 - 272 <=>  135 - 146   (TYR  347  - THR  358  <=> SER  135  - SER  146 )                          
 149: 6c70-A vlgj-A   274 - 277 <=>  147 - 150   (ILE  360  - THR  363  <=> GLN  147  - PRO  150 )                          
 150: 6c70-A vlih-A   262 - 287 <=>    1 -  26   (GLY  348  - ASN  373  <=> MET    1  - ALA   26 )                          
 150: 6c70-A vlih-A   289 - 327 <=>   54 -  92   (VAL  375  - ALA  413  <=> PRO   54  - LEU   92 )                          
 150: 6c70-A vlih-A   350 - 353 <=>   93 -  96   (GLN  436  - LYS  439  <=> SER   93  - LEU   96 )                          
 150: 6c70-A vlih-A   366 - 376 <=>  105 - 115   (SER  452  - ALA  462  <=> SER  105  - LEU  115 )                          
 150: 6c70-A vlih-A   377 - 388 <=>  117 - 128   (VAL  463  - LYS  474  <=> ALA  117  - ALA  128 )                          
 151: 6c70-A vmp9-A    62 -  65 <=>    4 -   7   (SER   64  - VAL   67  <=> PHE    4  - ILE    7 )                          
 151: 6c70-A vmp9-A    66 -  92 <=>   14 -  40   (ASP   68  - SER   94  <=> PHE   14  - ILE   40 )                          
 151: 6c70-A vmp9-A   197 - 200 <=>   43 -  46   (VAL  214  - CYS  217  <=> PHE   43  - HIS   46 )                          
 151: 6c70-A vmp9-A   261 - 280 <=>   48 -  67   (TYR  347  - ALA  366  <=> ALA   48  - VAL   67 )                          
 152: 6c70-A vnnk-A    42 -  45 <=>    7 -  10   (VAL   44  - LEU   47  <=> SER    7  - LEU   10 )                          
 152: 6c70-A vnnk-A    48 -  60 <=>   11 -  23   (LEU   50  - MET   62  <=> ASP   11  - GLY   23 )                          
 152: 6c70-A vnnk-A    62 -  65 <=>   49 -  52   (SER   64  - VAL   67  <=> TRP   49  - TYR   52 )                          
 152: 6c70-A vnnk-A    67 -  84 <=>   53 -  70   (ASP   69  - LYS   86  <=> GLY   53  - ILE   70 )                          
 152: 6c70-A vnnk-A    86 -  89 <=>   71 -  74   (ILE   88  - PRO   91  <=> MET   71  - HIS   74 )                          
 152: 6c70-A vnnk-A   261 - 287 <=>   76 - 102   (TYR  347  - ASN  373  <=> GLU   76  - GLY  102 )                          
 152: 6c70-A vnnk-A   378 - 383 <=>  105 - 110   (VAL  464  - VAL  469  <=> GLU  105  - PRO  110 )                          
 153: 6c70-A vndp-A    63 -  69 <=>   15 -  21   (ASP   65  - THR   71  <=> LYS   15  - PRO   21 )                          
 153: 6c70-A vndp-A    71 -  88 <=>   22 -  39   (ASN   73  - PHE   90  <=> GLN   22  - HIS   39 )                          
 153: 6c70-A vndp-A    90 -  95 <=>   40 -  45   (VAL   92  - PHE   97  <=> THR   40  - THR   45 )                          
 153: 6c70-A vndp-A   259 - 276 <=>   46 -  63   (ASP  345  - LEU  362  <=> HIS   46  - GLY   63 )                          
 154: 6c70-A vn63-A    50 -  53 <=>   35 -  38   (GLN   52  - MET   55  <=> SER   35  - GLN   38 )                          
 154: 6c70-A vn63-A    55 -  59 <=>   51 -  55   (ALA   57  - MET   61  <=> LYS   51  - ASN   55 )                          
 154: 6c70-A vn63-A    63 -  98 <=>   66 - 101   (ASP   65  - THR  100  <=> SER   66  - ALA  101 )                          
 154: 6c70-A vn63-A   100 - 107 <=>  103 - 110   (ALA  102  - SER  109  <=> ASP  103  - VAL  110 )                          
 154: 6c70-A vn63-A   181 - 184 <=>  138 - 141   (GLN  198  - TYR  201  <=> ARG  138  - GLY  141 )                          
 154: 6c70-A vn63-A   187 - 190 <=>  142 - 145   (ILE  204  - ALA  207  <=> LEU  142  - HIS  145 )                          
 154: 6c70-A vn63-A   204 - 225 <=>  159 - 180   (LEU  221  - ALA  242  <=> LEU  159  - VAL  180 )                          
 154: 6c70-A vn63-A   228 - 231 <=>  182 - 185   (LEU  314  - LYS  317  <=> LYS  182  - GLY  185 )                          
 154: 6c70-A vn63-A   234 - 287 <=>  186 - 239   (MET  320  - ASN  373  <=> ASN  186  - LYS  239 )                          
 155: 6c70-A vkj7-A    63 -  91 <=>   14 -  42   (ASP   65  - ARG   93  <=> THR   14  - LEU   42 )                          
 155: 6c70-A vkj7-A    93 -  98 <=>   73 -  78   (LYS   95  - THR  100  <=> ASP   73  - ILE   78 )                          
 155: 6c70-A vkj7-A   256 - 278 <=>   79 - 101   (ALA  342  - LEU  364  <=> PHE   79  - GLN  101 )                          
 155: 6c70-A vkj7-A   280 - 284 <=>  102 - 106   (ALA  366  - THR  370  <=> GLU  102  - TYR  106 )                          
 155: 6c70-A vkj7-A   288 - 291 <=>  255 - 258   (GLY  374  - VAL  377  <=> PHE  255  - PRO  258 )                          
 155: 6c70-A vkj7-A   327 - 330 <=> 1220 -1223   (ALA  413  - SER  416  <=> ASP 1220  - MET 1223 )                          
 155: 6c70-A vkj7-A   332 - 335 <=> 1257 -1260   (HIS  418  - ASP  421  <=> ASP 1257  - THR 1260 )                          
 155: 6c70-A vkj7-A   336 - 339 <=> 1263 -1266   (GLY  422  - GLU  425  <=> ILE 1263  - ASN 1266 )                          
 156: 6c70-A vk50-A   285 - 288 <=>    4 -   7   (LYS  371  - GLY  374  <=> GLU    4  - GLY    7 )                          
 156: 6c70-A vk50-A   293 - 310 <=>    9 -  26   (ALA  379  - PHE  396  <=> THR    9  - GLY   26 )                          
 156: 6c70-A vk50-A   314 - 317 <=>   28 -  31   (GLY  400  - LEU  403  <=> LEU   28  - GLU   31 )                          
 156: 6c70-A vk50-A   361 - 364 <=>   78 -  81   (LYS  447  - THR  450  <=> PHE   78  - ILE   81 )                          
 156: 6c70-A vk50-A   366 - 388 <=>   84 - 106   (SER  452  - LYS  474  <=> LYS   84  - LEU  106 )                          
 157: 6c70-A vl8e-A    33 -  49 <=>    1 -  17   (LYS   35  - LEU   51  <=> MET    1  - PHE   17 )                          
 157: 6c70-A vl8e-A    59 -  64 <=>  390 - 395   (MET   61  - ASP   66  <=> TRP  390  - ARG  395 )                          
 157: 6c70-A vl8e-A    67 -  91 <=>  396 - 420   (ASP   69  - ARG   93  <=> ASP  396  - LYS  420 )                          
 157: 6c70-A vl8e-A   260 - 286 <=>  422 - 448   (ALA  346  - VAL  372  <=> VAL  422  - SER  448 )                          
 157: 6c70-A vl8e-A   287 - 291 <=>  450 - 454   (ASN  373  - VAL  377  <=> SER  450  - LEU  454 )                          
 157: 6c70-A vl8e-A   295 - 298 <=>  485 - 488   (THR  381  - GLY  384  <=> SER  485  - LEU  488 )                          
 157: 6c70-A vl8e-A   301 - 313 <=>  542 - 554   (LEU  387  - PHE  399  <=> LEU  542  - ALA  554 )                          
 157: 6c70-A vl8e-A   316 - 319 <=>  555 - 558   (ARG  402  - GLU  405  <=> ILE  555  - GLN  558 )                          
 157: 6c70-A vl8e-A   326 - 329 <=>  725 - 728   (GLU  412  - TYR  415  <=> ASP  725  - ALA  728 )                          
 157: 6c70-A vl8e-A   333 - 336 <=>  730 - 733   (TRP  419  - GLY  422  <=> ASP  730  - THR  733 )                          
 157: 6c70-A vl8e-A   343 - 346 <=>  751 - 754   (PHE  429  - ILE  432  <=> ALA  751  - GLY  754 )                          
 158: 6c70-A vmuh-A    73 -  99 <=>    1 -  27   (ILE   75  - LEU  101  <=> MET    1  - GLU   27 )                          
 158: 6c70-A vmuh-A   187 - 190 <=>   36 -  39   (ILE  204  - ALA  207  <=> ASP   36  - GLU   39 )                          
 158: 6c70-A vmuh-A   192 - 201 <=>   40 -  49   (SER  209  - SER  218  <=> TYR   40  - ASP   49 )                          
 158: 6c70-A vmuh-A   253 - 256 <=>   53 -  56   (LEU  339  - ALA  342  <=> GLU   53  - LYS   56 )                          
 158: 6c70-A vmuh-A   261 - 273 <=>   62 -  74   (TYR  347  - THR  359  <=> ALA   62  - ASN   74 )                          
 158: 6c70-A vmuh-A   362 - 366 <=>   78 -  82   (PHE  448  - SER  452  <=> THR   78  - ASP   82 )                          
 159: 6c70-A vncn-A    63 -  67 <=>    3 -   7   (ASP   65  - ASP   69  <=> LYS    3  - ALA    7 )                          
 159: 6c70-A vncn-A    70 -  91 <=>    8 -  29   (ALA   72  - ARG   93  <=> PRO    8  - ASP   29 )                          
 159: 6c70-A vncn-A   257 - 286 <=>   31 -  60   (VAL  343  - VAL  372  <=> PRO   31  - VAL   60 )                          
 159: 6c70-A vncn-A   287 - 290 <=>   63 -  66   (ASN  373  - ASN  376  <=> LEU   63  - ASP   66 )                          
 160: 6c70-A vl8l-A    16 -  21 <=>  178 - 183   (VAL   18  - GLY   23  <=> GLY  178  - VAL  183 )                          
 160: 6c70-A vl8l-A    41 -  63 <=>  184 - 206   (ILE   43  - ASP   65  <=> ASP  184  - MET  206 )                          
 160: 6c70-A vl8l-A    64 -  95 <=>  212 - 243   (ASP   66  - PHE   97  <=> ALA  212  - PRO  243 )                          
 160: 6c70-A vl8l-A   199 - 202 <=>  250 - 253   (PHE  216  - TRP  219  <=> TYR  250  - LEU  253 )                          
 160: 6c70-A vl8l-A   262 - 286 <=>  284 - 308   (GLY  348  - VAL  372  <=> PRO  284  - THR  308 )                          
 160: 6c70-A vl8l-A   322 - 328 <=>  561 - 567   (SER  408  - ALA  414  <=> ASN  561  - PHE  567 )                          
 160: 6c70-A vl8l-A   353 - 358 <=>  608 - 613   (LYS  439  - SER  444  <=> TRP  608  - GLN  613 )                          
 161: 6c70-A vnrv-A    35 -  42 <=>    1 -   8   (PRO   37  - VAL   44  <=> MET    1  - ARG    8 )                          
 161: 6c70-A vnrv-A    48 -  62 <=>  367 - 381   (LEU   50  - SER   64  <=> ILE  367  - MET  381 )                          
 161: 6c70-A vnrv-A    63 -  93 <=>  388 - 418   (ASP   65  - LYS   95  <=> ALA  388  - LEU  418 )                          
 161: 6c70-A vnrv-A   185 - 188 <=>  454 - 457   (LEU  202  - SER  205  <=> LEU  454  - ILE  457 )                          
 161: 6c70-A vnrv-A   193 - 205 <=>  941 - 953   (ASN  210  - PHE  222  <=> GLY  941  - GLU  953 )                          
 161: 6c70-A vnrv-A   243 - 280 <=>  962 - 999   (TRP  329  - ALA  366  <=> GLN  962  - LEU  999 )                          
 161: 6c70-A vnrv-A   281 - 284 <=> 1008 -1011   (TYR  367  - THR  370  <=> VAL 1008  - ARG 1011 )                          
 161: 6c70-A vnrv-A   295 - 311 <=> 1012 -1028   (THR  381  - CYS  397  <=> ILE 1012  - LEU 1028 )                          
 161: 6c70-A vnrv-A   312 - 331 <=> 1030 -1049   (ILE  398  - CYS  417  <=> ILE 1030  - GLN 1049 )                          
 162: 6c70-A vmh3-A   165 - 169 <=>    1 -   5   (PRO  182  - MET  186  <=> MET    1  - ALA    5 )                          
 162: 6c70-A vmh3-A   288 - 324 <=>   14 -  50   (GLY  374  - VAL  410  <=> ILE   14  - SER   50 )                          
 162: 6c70-A vmh3-A   325 - 328 <=>   53 -  56   (MET  411  - ALA  414  <=> THR   53  - ASN   56 )                          
 162: 6c70-A vmh3-A   330 - 333 <=>   81 -  84   (SER  416  - TRP  419  <=> ILE   81  - TYR   84 )                          
 162: 6c70-A vmh3-A   334 - 337 <=>   86 -  89   (TYR  420  - SER  423  <=> GLN   86  - GLU   89 )                          
 162: 6c70-A vmh3-A   342 - 352 <=>   98 - 108   (THR  428  - GLN  438  <=> ASP   98  - LEU  108 )                          
 162: 6c70-A vmh3-A   353 - 357 <=>  110 - 114   (LYS  439  - ILE  443  <=> THR  110  - PHE  114 )                          
 162: 6c70-A vmh3-A   364 - 388 <=>  117 - 141   (THR  450  - LYS  474  <=> VAL  117  - GLN  141 )                          
 163: 6c70-A vniv-A    28 -  35 <=>    2 -   9   (TYR   30  - PRO   37  <=> ILE    2  - ASP    9 )                          
 163: 6c70-A vniv-A    59 -  65 <=>  302 - 308   (MET   61  - VAL   67  <=> ALA  302  - ASP  308 )                          
 163: 6c70-A vniv-A   280 - 286 <=>  320 - 326   (ALA  366  - VAL  372  <=> SER  320  - LEU  326 )                          
 163: 6c70-A vniv-A   288 - 330 <=>  336 - 378   (GLY  374  - SER  416  <=> ASN  336  - GLU  378 )                          
 163: 6c70-A vniv-A   331 - 334 <=>  380 - 383   (CYS  417  - TYR  420  <=> LEU  380  - ASP  383 )                          
 163: 6c70-A vniv-A   353 - 357 <=>  397 - 401   (LYS  439  - ILE  443  <=> ALA  397  - ASN  401 )                          
 163: 6c70-A vniv-A   364 - 388 <=>  402 - 426   (THR  450  - LYS  474  <=> PRO  402  - SER  426 )                          
 164: 6c70-A vkzf-A    16 -  19 <=>  187 - 190   (VAL   18  - GLY   21  <=> THR  187  - GLN  190 )                          
 164: 6c70-A vkzf-A    32 -  35 <=>  191 - 194   (LYS   34  - PRO   37  <=> ASP  191  - PRO  194 )                          
 164: 6c70-A vkzf-A    38 -  64 <=>  195 - 221   (ILE   40  - ASP   66  <=> LEU  195  - HIS  221 )                          
 164: 6c70-A vkzf-A    66 -  91 <=>  275 - 300   (ASP   68  - ARG   93  <=> VAL  275  - SER  300 )                          
 164: 6c70-A vkzf-A    93 -  96 <=>  301 - 304   (LYS   95  - TYR   98  <=> GLY  301  - CYS  304 )                          
 164: 6c70-A vkzf-A   198 - 202 <=>  312 - 316   (LEU  215  - TRP  219  <=> PRO  312  - PRO  316 )                          
 164: 6c70-A vkzf-A   250 - 253 <=>  319 - 322   (VAL  336  - LEU  339  <=> SER  319  - PRO  322 )                          
 164: 6c70-A vkzf-A   255 - 258 <=>  323 - 326   (THR  341  - GLY  344  <=> GLY  323  - ASN  326 )                          
 164: 6c70-A vkzf-A   261 - 284 <=>  327 - 350   (TYR  347  - THR  370  <=> PRO  327  - GLY  350 )                          
 164: 6c70-A vkzf-A   285 - 289 <=>  352 - 356   (LYS  371  - VAL  375  <=> ALA  352  - PHE  356 )                          
 164: 6c70-A vkzf-A   381 - 384 <=>  361 - 364   (PHE  467  - LEU  470  <=> TYR  361  - MET  364 )                          
 165: 6c70-A vjvx-A    48 -  51 <=>  212 - 215   (LEU   50  - TYR   53  <=> ALA  212  - THR  215 )                          
 165: 6c70-A vjvx-A    52 -  56 <=>  222 - 226   (GLY   54  - VAL   58  <=> PRO  222  - LEU  226 )                          
 165: 6c70-A vjvx-A    58 -  62 <=>  227 - 231   (LEU   60  - SER   64  <=> ALA  227  - GLU  231 )                          
 165: 6c70-A vjvx-A    67 -  88 <=>  232 - 253   (ASP   69  - PHE   90  <=> LEU  232  - ASP  253 )                          
 165: 6c70-A vjvx-A    90 -  95 <=>  254 - 259   (VAL   92  - PHE   97  <=> THR  254  - GLU  259 )                          
 165: 6c70-A vjvx-A   259 - 283 <=>  260 - 284   (ASP  345  - ALA  369  <=> LYS  260  - PRO  284 )                          
 165: 6c70-A vjvx-A   295 - 308 <=>  285 - 298   (THR  381  - PHE  394  <=> GLN  285  - LEU  298 )                          
 165: 6c70-A vjvx-A   311 - 321 <=>  331 - 341   (CYS  397  - SER  407  <=> TRP  331  - GLN  341 )                          
 165: 6c70-A vjvx-A   328 - 331 <=>  518 - 521   (ALA  414  - CYS  417  <=> ARG  518  - GLU  521 )                          
 165: 6c70-A vjvx-A   341 - 344 <=>  812 - 815   (LYS  427  - VAL  430  <=> ASN  812  - PHE  815 )                          
 166: 6c70-A vlqw-A    63 -  66 <=>    3 -   6   (ASP   65  - ASP   68  <=> ASN    3  - LEU    6 )                          
 166: 6c70-A vlqw-A    68 -  91 <=>    7 -  30   (LEU   70  - ARG   93  <=> ALA    7  - ASN   30 )                          
 166: 6c70-A vlqw-A   260 - 263 <=>   31 -  34   (ALA  346  - VAL  349  <=> ARG   31  - HIS   34 )                          
 166: 6c70-A vlqw-A   265 - 281 <=>   35 -  51   (LEU  351  - TYR  367  <=> SER   35  - ARG   51 )                          
 166: 6c70-A vlqw-A   384 - 388 <=>   55 -  59   (LEU  470  - LYS  474  <=> MET   55  - GLN   59 )                          
 167: 6c70-A vm0m-A    63 -  91 <=>    1 -  29   (ASP   65  - ARG   93  <=> MET    1  - LEU   29 )                          
 167: 6c70-A vm0m-A   260 - 270 <=>   31 -  41   (ALA  346  - LEU  356  <=> PRO   31  - ALA   41 )                          
 168: 6c70-A vme5-A    64 -  88 <=>  101 - 125   (ASP   66  - PHE   90  <=> ALA  101  - LYS  125 )                          
 168: 6c70-A vme5-A    90 -  99 <=>  126 - 135   (VAL   92  - LEU  101  <=> ARG  126  - TYR  135 )                          
 168: 6c70-A vme5-A   256 - 265 <=>  137 - 146   (ALA  342  - LEU  351  <=> SER  137  - ALA  146 )                          
 168: 6c70-A vme5-A   266 - 285 <=>  149 - 168   (LEU  352  - LYS  371  <=> ARG  149  - ASN  168 )                          
 168: 6c70-A vme5-A   286 - 290 <=>  170 - 174   (VAL  372  - ASN  376  <=> ALA  170  - VAL  174 )                          
 168: 6c70-A vme5-A   331 - 337 <=>  260 - 266   (CYS  417  - SER  423  <=> THR  260  - GLY  266 )                          
 169: 6c70-A vkcg-A    65 -  91 <=>   25 -  51   (VAL   67  - ARG   93  <=> PRO   25  - GLY   51 )                          
 169: 6c70-A vkcg-A   264 - 283 <=>   56 -  75   (ALA  350  - ALA  369  <=> SER   56  - PRO   75 )                          
 169: 6c70-A vkcg-A   299 - 302 <=>   78 -  81   (TYR  385  - TYR  388  <=> THR   78  - ASP   81 )                          
 169: 6c70-A vkcg-A   312 - 315 <=>   98 - 101   (ILE  398  - ASN  401  <=> THR   98  - ARG  101 )                          
 169: 6c70-A vkcg-A   320 - 323 <=>  223 - 226   (GLU  406  - SER  409  <=> TRP  223  - PRO  226 )                          
 169: 6c70-A vkcg-A   326 - 329 <=>  228 - 231   (GLU  412  - TYR  415  <=> GLY  228  - ASP  231 )                          
 169: 6c70-A vkcg-A   346 - 350 <=>  233 - 237   (ILE  432  - GLN  436  <=> ARG  233  - GLN  237 )                          
 169: 6c70-A vkcg-A   361 - 364 <=>  276 - 279   (LYS  447  - THR  450  <=> SER  276  - VAL  279 )                          
 170: 6c70-A vk13-A    63 -  93 <=>    2 -  32   (ASP   65  - LYS   95  <=> ALA    2  - ARG   32 )                          
 170: 6c70-A vk13-A    95 -  98 <=>   33 -  36   (PHE   97  - THR  100  <=> LYS   33  - TYR   36 )                          
 170: 6c70-A vk13-A   258 - 280 <=>   38 -  60   (GLY  344  - ALA  366  <=> GLY   38  - GLY   60 )                          
 170: 6c70-A vk13-A   311 - 325 <=>   73 -  87   (CYS  397  - MET  411  <=> ILE   73  - GLU   87 )                          
 171: 6c70-A vmmk-A    31 -  35 <=>   16 -  20   (GLY   33  - PRO   37  <=> ALA   16  - LYS   20 )                          
 171: 6c70-A vmmk-A    65 -  99 <=>   32 -  66   (VAL   67  - LEU  101  <=> SER   32  - GLY   66 )                          
 171: 6c70-A vmmk-A   255 - 269 <=>   68 -  82   (THR  341  - MET  355  <=> GLU   68  - ASP   82 )                          
 171: 6c70-A vmmk-A   270 - 282 <=>   85 -  97   (LEU  356  - GLN  368  <=> LEU   85  - HIS   97 )                          
 171: 6c70-A vmmk-A   302 - 313 <=>  104 - 115   (TYR  388  - PHE  399  <=> ALA  104  - LEU  115 )                          
 171: 6c70-A vmmk-A   315 - 318 <=>  122 - 125   (ASN  401  - ILE  404  <=> TYR  122  - GLU  125 )                          
 171: 6c70-A vmmk-A   327 - 330 <=>  332 - 335   (ALA  413  - SER  416  <=> ARG  332  - ASP  335 )                          
 171: 6c70-A vmmk-A   331 - 334 <=>  358 - 361   (CYS  417  - TYR  420  <=> ARG  358  - ARG  361 )                          
 171: 6c70-A vmmk-A   340 - 349 <=>  365 - 374   (ALA  426  - GLN  435  <=> ASP  365  - VAL  374 )                          
 172: 6c70-A vlzt-A    67 -  87 <=>    2 -  22   (ASP   69  - TYR   89  <=> GLU    2  - TYR   22 )                          
 172: 6c70-A vlzt-A    88 -  91 <=>   24 -  27   (PHE   90  - ARG   93  <=> VAL   24  - ALA   27 )                          
 172: 6c70-A vlzt-A   263 - 283 <=>   30 -  50   (VAL  349  - ALA  369  <=> VAL   30  - PRO   50 )                          
 172: 6c70-A vlzt-A   295 - 298 <=>   52 -  55   (THR  381  - GLY  384  <=> LEU   52  - PRO   55 )                          
 172: 6c70-A vlzt-A   303 - 306 <=>   59 -  62   (THR  389  - GLN  392  <=> THR   59  - VAL   62 )                          
 172: 6c70-A vlzt-A   311 - 314 <=>  216 - 219   (CYS  397  - GLY  400  <=> ALA  216  - PRO  219 )                          
 172: 6c70-A vlzt-A   331 - 338 <=>  416 - 423   (CYS  417  - GLU  424  <=> GLU  416  - VAL  423 )                          
 172: 6c70-A vlzt-A   345 - 352 <=>  556 - 563   (GLN  431  - GLN  438  <=> VAL  556  - PHE  563 )                          
 173: 6c70-A vm19-A    63 -  66 <=>  109 - 112   (ASP   65  - ASP   68  <=> ASN  109  - GLN  112 )                          
 173: 6c70-A vm19-A    68 -  79 <=>  113 - 124   (LEU   70  - LEU   81  <=> PRO  113  - LEU  124 )                          
 173: 6c70-A vm19-A    80 -  99 <=>  126 - 145   (HIS   82  - LEU  101  <=> ILE  126  - LYS  145 )                          
 173: 6c70-A vm19-A   197 - 200 <=>  149 - 152   (VAL  214  - CYS  217  <=> LEU  149  - LEU  152 )                          
 173: 6c70-A vm19-A   261 - 269 <=>  155 - 163   (TYR  347  - MET  355  <=> ASP  155  - VAL  163 )                          
 173: 6c70-A vm19-A   270 - 277 <=>  165 - 172   (LEU  356  - THR  363  <=> PHE  165  - ARG  172 )                          
 173: 6c70-A vm19-A   278 - 285 <=>  174 - 181   (LEU  364  - LYS  371  <=> PHE  174  - ASN  181 )                          
 174: 6c70-A vk40-A    65 -  90 <=>   10 -  35   (VAL   67  - VAL   92  <=> ASN   10  - ILE   35 )                          
 174: 6c70-A vk40-A    95 -  98 <=>   37 -  40   (PHE   97  - THR  100  <=> GLU   37  - ASN   40 )                          
 174: 6c70-A vk40-A   257 - 289 <=>   41 -  73   (VAL  343  - VAL  375  <=> LEU   41  - MET   73 )                          
 175: 6c70-A vmc1-A    65 -  89 <=>    5 -  29   (VAL   67  - PRO   91  <=> THR    5  - LYS   29 )                          
 175: 6c70-A vmc1-A   260 - 284 <=>   31 -  55   (ALA  346  - THR  370  <=> THR   31  - GLU   55 )                          
 175: 6c70-A vmc1-A   384 - 388 <=>   57 -  61   (LEU  470  - LYS  474  <=> GLU   57  - PRO   61 )                          
 176: 6c70-A vl2b-A     1 -   4 <=>  100 - 103   (PHE    3  - GLN    6  <=> LYS  100  - HIS  103 )                          
 176: 6c70-A vl2b-A     8 -  20 <=>  109 - 121   (ALA   10  - VAL   22  <=> SER  109  - PRO  121 )                          
 176: 6c70-A vl2b-A    49 -  52 <=>  156 - 159   (LEU   51  - GLY   54  <=> PHE  156  - GLY  159 )                          
 176: 6c70-A vl2b-A    63 -  97 <=>  171 - 205   (ASP   65  - LYS   99  <=> ASP  171  - SER  205 )                          
 176: 6c70-A vl2b-A   261 - 278 <=>  219 - 236   (TYR  347  - LEU  364  <=> LEU  219  - VAL  236 )                          
 176: 6c70-A vl2b-A   279 - 285 <=>  238 - 244   (LEU  365  - LYS  371  <=> ARG  238  - VAL  244 )                          
 176: 6c70-A vl2b-A   291 - 294 <=>  247 - 250   (VAL  377  - ALA  380  <=> ALA  247  - HIS  250 )                          
 177: 6c70-A vn3u-A    64 -  98 <=>   62 -  96   (ASP   66  - THR  100  <=> ALA   62  - GLY   96 )                          
 177: 6c70-A vn3u-A   256 - 265 <=>   98 - 107   (ALA  342  - LEU  351  <=> SER   98  - SER  107 )                          
 177: 6c70-A vn3u-A   266 - 285 <=>  110 - 129   (LEU  352  - LYS  371  <=> ALA  110  - ASN  129 )                          
 177: 6c70-A vn3u-A   286 - 290 <=>  131 - 135   (VAL  372  - ASN  376  <=> ASN  131  - VAL  135 )                          
 177: 6c70-A vn3u-A   332 - 337 <=>  223 - 228   (HIS  418  - SER  423  <=> ASP  223  - SER  228 )                          
 178: 6c70-A vjsb-A     1 -  10 <=>  421 - 430   (PHE    3  - LEU   12  <=> ALA  421  - THR  430 )                          
 178: 6c70-A vjsb-A    11 -  17 <=>  432 - 438   (LEU   13  - MET   19  <=> HIS  432  - ILE  438 )                          
 178: 6c70-A vjsb-A    23 -  26 <=>  446 - 449   (PHE   25  - ASN   28  <=> LEU  446  - GLY  449 )                          
 178: 6c70-A vjsb-A    45 -  48 <=>  453 - 456   (LEU   47  - LEU   50  <=> ILE  453  - TRP  456 )                          
 178: 6c70-A vjsb-A    54 -  57 <=>  563 - 566   (MET   56  - ASN   59  <=> VAL  563  - ALA  566 )                          
 178: 6c70-A vjsb-A    67 -  91 <=>  585 - 609   (ASP   69  - ARG   93  <=> LEU  585  - TYR  609 )                          
 178: 6c70-A vjsb-A   260 - 278 <=>  611 - 629   (ALA  346  - LEU  364  <=> ASP  611  - PRO  629 )                          
 178: 6c70-A vjsb-A   281 - 284 <=>  630 - 633   (TYR  367  - THR  370  <=> GLN  630  - GLU  633 )                          
 178: 6c70-A vjsb-A   286 - 290 <=>  634 - 638   (VAL  372  - ASN  376  <=> ALA  634  - ALA  638 )                          
 178: 6c70-A vjsb-A   328 - 331 <=>  754 - 757   (ALA  414  - CYS  417  <=> ALA  754  - ALA  757 )                          
 178: 6c70-A vjsb-A   363 - 366 <=>  836 - 839   (PHE  449  - SER  452  <=> GLN  836  - VAL  839 )                          
 179: 6c70-A vlk2-A    63 -  95 <=>   10 -  42   (ASP   65  - PHE   97  <=> ILE   10  - ALA   42 )                          
 179: 6c70-A vlk2-A   257 - 270 <=>   44 -  57   (VAL  343  - LEU  356  <=> GLN   44  - ILE   57 )                          
 179: 6c70-A vlk2-A   271 - 286 <=>   59 -  74   (THR  357  - VAL  372  <=> TRP   59  - ARG   74 )                          
 179: 6c70-A vlk2-A   287 - 290 <=>   77 -  80   (ASN  373  - ASN  376  <=> ILE   77  - LYS   80 )                          
 179: 6c70-A vlk2-A   329 - 332 <=>  214 - 217   (TYR  415  - HIS  418  <=> ALA  214  - VAL  217 )                          
 179: 6c70-A vlk2-A   337 - 346 <=>  297 - 306   (SER  423  - ILE  432  <=> LEU  297  - GLN  306 )                          
 180: 6c70-A vkwr-A    12 -  20 <=>   36 -  44   (PRO   14  - VAL   22  <=> SER   36  - VAL   44 )                          
 180: 6c70-A vkwr-A    33 -  62 <=>  114 - 143   (LYS   35  - SER   64  <=> ALA  114  - GLN  143 )                          
 180: 6c70-A vkwr-A    68 -  92 <=>  144 - 168   (LEU   70  - SER   94  <=> SER  144  - LEU  168 )                          
 180: 6c70-A vkwr-A    96 -  99 <=>  174 - 177   (TYR   98  - LEU  101  <=> GLY  174  - ARG  177 )                          
 180: 6c70-A vkwr-A   258 - 291 <=>  180 - 213   (GLY  344  - VAL  377  <=> ALA  180  - GLU  213 )                          
 181: 6c70-A vkh5-A    65 -  86 <=>   91 - 112   (VAL   67  - ILE   88  <=> LYS   91  - SER  112 )                          
 181: 6c70-A vkh5-A    88 -  91 <=>  113 - 116   (PHE   90  - ARG   93  <=> GLY  113  - LEU  116 )                          
 181: 6c70-A vkh5-A   261 - 283 <=>  117 - 139   (TYR  347  - ALA  369  <=> THR  117  - ALA  139 )                          
 181: 6c70-A vkh5-A   284 - 287 <=>  141 - 144   (THR  370  - ASN  373  <=> ALA  141  - ALA  144 )                          
 181: 6c70-A vkh5-A   288 - 291 <=>  146 - 149   (GLY  374  - VAL  377  <=> ILE  146  - ASN  149 )                          
 182: 6c70-A vna8-A     5 -   9 <=>   54 -  58   (GLY    7  - ASP   11  <=> SER   54  - ASP   58 )                          
 182: 6c70-A vna8-A    10 -  20 <=>   61 -  71   (LEU   12  - VAL   22  <=> TYR   61  - MET   71 )                          
 182: 6c70-A vna8-A    31 -  63 <=>  145 - 177   (GLY   33  - ASP   65  <=> ARG  145  - ASP  177 )                          
 182: 6c70-A vna8-A    64 -  89 <=>  196 - 221   (ASP   66  - PRO   91  <=> ILE  196  - LEU  221 )                          
 182: 6c70-A vna8-A    93 -  98 <=>  238 - 243   (LYS   95  - THR  100  <=> ASN  238  - GLN  243 )                          
 182: 6c70-A vna8-A   198 - 201 <=>  256 - 259   (LEU  215  - SER  218  <=> THR  256  - THR  259 )                          
 182: 6c70-A vna8-A   261 - 285 <=>  261 - 285   (TYR  347  - LYS  371  <=> THR  261  - GLU  285 )                          
 183: 6c70-A vlvq-A    64 - 101 <=>   93 - 130   (ASP   66  - ILE  103  <=> GLY   93  - THR  130 )                          
 183: 6c70-A vlvq-A   102 - 105 <=>  132 - 135   (TRP  104  - PRO  107  <=> LYS  132  - ASN  135 )                          
 183: 6c70-A vlvq-A   108 - 123 <=>  145 - 160   (HIS  110  - ILE  125  <=> ALA  145  - ASP  160 )                          
 183: 6c70-A vlvq-A   252 - 286 <=>  166 - 200   (ARG  338  - VAL  372  <=> ALA  166  - GLN  200 )                          
 183: 6c70-A vlvq-A   287 - 290 <=>  203 - 206   (ASN  373  - ASN  376  <=> LEU  203  - ALA  206 )                          
 184: 6c70-A vmcn-A    10 -  13 <=>  103 - 106   (LEU   12  - ASN   15  <=> PRO  103  - ASP  106 )                          
 184: 6c70-A vmcn-A    64 -  91 <=>  251 - 278   (ASP   66  - ARG   93  <=> THR  251  - ASN  278 )                          
 184: 6c70-A vmcn-A   261 - 282 <=>  280 - 301   (TYR  347  - GLN  368  <=> LEU  280  - GLY  301 )                          
 184: 6c70-A vmcn-A   299 - 302 <=>  305 - 308   (TYR  385  - TYR  388  <=> GLY  305  - ASN  308 )                          
 184: 6c70-A vmcn-A   326 - 329 <=>  338 - 341   (GLU  412  - TYR  415  <=> ASP  338  - HIS  341 )                          
 184: 6c70-A vmcn-A   330 - 333 <=>  396 - 399   (SER  416  - TRP  419  <=> PRO  396  - TYR  399 )                          
 184: 6c70-A vmcn-A   334 - 338 <=>  401 - 405   (TYR  420  - GLU  424  <=> LEU  401  - GLY  405 )                          
 185: 6c70-A vjlj-A   293 - 318 <=>    1 -  26   (ALA  379  - ILE  404  <=> MET    1  - THR   26 )                          
 185: 6c70-A vjlj-A   320 - 323 <=>   27 -  30   (GLU  406  - SER  409  <=> LYS   27  - ARG   30 )                          
 185: 6c70-A vjlj-A   364 - 386 <=>   35 -  57   (THR  450  - GLN  472  <=> LEU   35  - PHE   57 )                          
 186: 6c70-A vmvo-A   291 - 314 <=>    1 -  24   (VAL  377  - GLY  400  <=> MET    1  - LEU   24 )                          
 186: 6c70-A vmvo-A   316 - 319 <=>   25 -  28   (ARG  402  - GLU  405  <=> LEU   25  - PRO   28 )                          
 186: 6c70-A vmvo-A   322 - 330 <=>   29 -  37   (SER  408  - SER  416  <=> SER   29  - LYS   37 )                          
 186: 6c70-A vmvo-A   331 - 334 <=>   40 -  43   (CYS  417  - TYR  420  <=> GLU   40  - HIS   43 )                          
 186: 6c70-A vmvo-A   364 - 388 <=>   57 -  81   (THR  450  - LYS  474  <=> LEU   57  - GLU   81 )                          
 187: 6c70-A vndg-A    63 -  79 <=>  388 - 404   (ASP   65  - LEU   81  <=> PHE  388  - GLN  404 )                          
 187: 6c70-A vndg-A    80 -  84 <=>  406 - 410   (HIS   82  - LYS   86  <=> SER  406  - GLN  410 )                          
 187: 6c70-A vndg-A   264 - 287 <=>  411 - 434   (ALA  350  - ASN  373  <=> PRO  411  - GLN  434 )                          
 187: 6c70-A vndg-A   290 - 328 <=>  446 - 484   (ASN  376  - ALA  414  <=> SER  446  - GLN  484 )                          
 187: 6c70-A vndg-A   330 - 333 <=>  485 - 488   (SER  416  - TRP  419  <=> LEU  485  - ASP  488 )                          
 187: 6c70-A vndg-A   341 - 354 <=>  489 - 502   (LYS  427  - ALA  440  <=> SER  489  - GLN  502 )                          
 187: 6c70-A vndg-A   357 - 360 <=>  531 - 534   (ILE  443  - ALA  446  <=> ARG  531  - ILE  534 )                          
 187: 6c70-A vndg-A   361 - 364 <=>  537 - 540   (LYS  447  - THR  450  <=> ALA  537  - GLN  540 )                          
 187: 6c70-A vndg-A   368 - 379 <=>  544 - 555   (ASP  454  - THR  465  <=> PRO  544  - ALA  555 )                          
 188: 6c70-A vmgh-A    63 -  92 <=>    1 -  30   (ASP   65  - SER   94  <=> MET    1  - SER   30 )                          
 188: 6c70-A vmgh-A    93 -  96 <=>   32 -  35   (LYS   95  - TYR   98  <=> LYS   32  - PHE   35 )                          
 188: 6c70-A vmgh-A   198 - 205 <=>   89 -  96   (LEU  215  - PHE  222  <=> LEU   89  - VAL   96 )                          
 188: 6c70-A vmgh-A   257 - 283 <=>  100 - 126   (VAL  343  - ALA  369  <=> VAL  100  - GLY  126 )                          
 189: 6c70-A vneu-A    64 -  78 <=>    3 -  17   (ASP   66  - PHE   80  <=> ARG    3  - LEU   17 )                          
 189: 6c70-A vneu-A    79 -  93 <=>   19 -  33   (LEU   81  - LYS   95  <=> ALA   19  - ASP   33 )                          
 189: 6c70-A vneu-A    95 - 100 <=>   34 -  39   (PHE   97  - ALA  102  <=> PRO   34  - LEU   39 )                          
 189: 6c70-A vneu-A   101 - 104 <=>   42 -  45   (ILE  103  - ASN  106  <=> SER   42  - PRO   45 )                          
 189: 6c70-A vneu-A   186 - 194 <=>   66 -  74   (VAL  203  - SER  211  <=> MET   66  - ARG   74 )                          
 189: 6c70-A vneu-A   196 - 199 <=>   80 -  83   (ASP  213  - PHE  216  <=> PHE   80  - SER   83 )                          
 189: 6c70-A vneu-A   202 - 205 <=>   85 -  88   (TRP  219  - PHE  222  <=> ALA   85  - ARG   88 )                          
 189: 6c70-A vneu-A   222 - 226 <=>  157 - 161   (GLU  239  - THR  243  <=> LEU  157  - HIS  161 )                          
 189: 6c70-A vneu-A   255 - 258 <=>  270 - 273   (THR  341  - GLY  344  <=> PHE  270  - ASP  273 )                          
 189: 6c70-A vneu-A   260 - 285 <=>  274 - 299   (ALA  346  - LYS  371  <=> TYR  274  - ASN  299 )                          
 189: 6c70-A vneu-A   286 - 292 <=>  301 - 307   (VAL  372  - TYR  378  <=> ALA  301  - ARG  307 )                          
 190: 6c70-A vkl9-A   152 - 157 <=>    4 -   9   (ASP  154  - ARG  174  <=> LEU    4  - LEU    9 )                          
 190: 6c70-A vkl9-A   290 - 334 <=>   15 -  59   (ASN  376  - TYR  420  <=> LEU   15  - HIS   59 )                          
 190: 6c70-A vkl9-A   336 - 339 <=>   60 -  63   (GLY  422  - GLU  425  <=> PHE   60  - LEU   63 )                          
 190: 6c70-A vkl9-A   350 - 353 <=>  144 - 147   (GLN  436  - LYS  439  <=> ALA  144  - GLN  147 )                          
 190: 6c70-A vkl9-A   363 - 387 <=>  153 - 177   (PHE  449  - LEU  473  <=> ARG  153  - LEU  177 )                          
 191: 6c70-A vkys-A     6 -  10 <=>   31 -  35   (LEU    8  - LEU   12  <=> ASN   31  - SER   35 )                          
 191: 6c70-A vkys-A    41 -  58 <=>   45 -  62   (ILE   43  - LEU   60  <=> MET   45  - LEU   62 )                          
 191: 6c70-A vkys-A    60 -  63 <=>   63 -  66   (MET   62  - ASP   65  <=> CYS   63  - PRO   66 )                          
 191: 6c70-A vkys-A    65 -  96 <=>   67 -  98   (VAL   67  - TYR   98  <=> GLY   67  - ARG   98 )                          
 191: 6c70-A vkys-A    99 - 102 <=>  100 - 103   (LEU  101  - TRP  104  <=> GLY  100  - LEU  103 )                          
 191: 6c70-A vkys-A   260 - 263 <=>  107 - 110   (ALA  346  - VAL  349  <=> SER  107  - SER  110 )                          
 191: 6c70-A vkys-A   264 - 284 <=>  112 - 132   (ALA  350  - THR  370  <=> LEU  112  - VAL  132 )                          
 191: 6c70-A vkys-A   292 - 305 <=>  133 - 146   (TYR  378  - GLY  391  <=> ARG  133  - LEU  146 )                          
 191: 6c70-A vkys-A   321 - 325 <=>  330 - 334   (SER  407  - MET  411  <=> ALA  330  - GLY  334 )                          
 191: 6c70-A vkys-A   352 - 355 <=>  335 - 338   (GLN  438  - MET  441  <=> ALA  335  - PHE  338 )                          
 191: 6c70-A vkys-A   364 - 367 <=>  358 - 361   (THR  450  - LEU  453  <=> VAL  358  - THR  361 )                          
 191: 6c70-A vkys-A   369 - 373 <=>  362 - 366   (LEU  455  - VAL  459  <=> ILE  362  - VAL  366 )                          
 192: 6c70-A vjok-A     1 -  10 <=>   11 -  20   (PHE    3  - LEU   12  <=> GLN   11  - ARG   20 )                          
 192: 6c70-A vjok-A    54 -  57 <=>   48 -  51   (MET   56  - ASN   59  <=> PHE   48  - PHE   51 )                          
 192: 6c70-A vjok-A    60 -  63 <=>   55 -  58   (MET   62  - ASP   65  <=> TYR   55  - LYS   58 )                          
 192: 6c70-A vjok-A    65 -  93 <=>   62 -  90   (VAL   67  - LYS   95  <=> THR   62  - THR   90 )                          
 192: 6c70-A vjok-A    94 -  98 <=>   93 -  97   (ILE   96  - THR  100  <=> LEU   93  - ARG   97 )                          
 192: 6c70-A vjok-A   256 - 279 <=>   98 - 121   (ALA  342  - LEU  365  <=> TYR   98  - PHE  121 )                          
 192: 6c70-A vjok-A   280 - 283 <=>  123 - 126   (ALA  366  - ALA  369  <=> PHE  123  - THR  126 )                          
 192: 6c70-A vjok-A   296 - 315 <=>  127 - 146   (VAL  382  - ASN  401  <=> LEU  127  - TYR  146 )                          
 192: 6c70-A vjok-A   356 - 359 <=>  148 - 151   (SER  442  - GLY  445  <=> HIS  148  - GLY  151 )                          
 192: 6c70-A vjok-A   371 - 383 <=>  160 - 172   (ALA  457  - VAL  469  <=> TRP  160  - TYR  172 )                          
 193: 6c70-A vkly-A    14 -  17 <=>    1 -   4   (ILE   16  - MET   19  <=> MET    1  - LEU    4 )                          
 193: 6c70-A vkly-A    65 -  99 <=>   33 -  67   (VAL   67  - LEU  101  <=> ASP   33  - LYS   67 )                          
 193: 6c70-A vkly-A   256 - 259 <=>   69 -  72   (ALA  342  - ASP  345  <=> PRO   69  - LEU   72 )                          
 193: 6c70-A vkly-A   261 - 284 <=>   74 -  97   (TYR  347  - THR  370  <=> THR   74  - LEU   97 )                          
 193: 6c70-A vkly-A   285 - 290 <=>   99 - 104   (LYS  371  - ASN  376  <=> ARG   99  - ALA  104 )                          
 194: 6c70-A vmcw-A    33 -  40 <=>  419 - 426   (LYS   35  - CYS   42  <=> ALA  419  - HIS  426 )                          
 194: 6c70-A vmcw-A    54 -  57 <=>  437 - 440   (MET   56  - ASN   59  <=> GLY  437  - VAL  440 )                          
 194: 6c70-A vmcw-A    59 -  66 <=>  441 - 448   (MET   61  - ASP   68  <=> VAL  441  - LEU  448 )                          
 194: 6c70-A vmcw-A    68 -  81 <=>  449 - 462   (LEU   70  - PRO   83  <=> HIS  449  - ILE  462 )                          
 194: 6c70-A vmcw-A    83 -  88 <=>  463 - 468   (VAL   85  - PHE   90  <=> ILE  463  - LEU  468 )                          
 194: 6c70-A vmcw-A    90 -  93 <=>  469 - 472   (VAL   92  - LYS   95  <=> LEU  469  - GLY  472 )                          
 194: 6c70-A vmcw-A    95 -  98 <=>  473 - 476   (PHE   97  - THR  100  <=> HIS  473  - TRP  476 )                          
 194: 6c70-A vmcw-A   258 - 288 <=>  479 - 509   (GLY  344  - GLY  374  <=> PHE  479  - GLY  509 )                          
 195: 6c70-A vnik-A    64 -  90 <=>    1 -  27   (ASP   66  - VAL   92  <=> MET    1  - VAL   27 )                          
 195: 6c70-A vnik-A    91 -  94 <=>   29 -  32   (ARG   93  - ILE   96  <=> SER   29  - LEU   32 )                          
 195: 6c70-A vnik-A   257 - 287 <=>   33 -  63   (VAL  343  - ASN  373  <=> GLY   33  - ARG   63 )                          
 195: 6c70-A vnik-A   304 - 307 <=>   80 -  83   (LEU  390  - VAL  393  <=> THR   80  - PHE   83 )                          
 195: 6c70-A vnik-A   312 - 315 <=>   97 - 100   (ILE  398  - ASN  401  <=> LEU   97  - PHE  100 )                          
 195: 6c70-A vnik-A   366 - 388 <=>  101 - 123   (SER  452  - LYS  474  <=> VAL  101  - LEU  123 )                          
 196: 6c70-A vjzr-A   274 - 278 <=>   44 -  48   (ILE  360  - LEU  364  <=> LYS   44  - ASP   48 )                          
 196: 6c70-A vjzr-A   280 - 283 <=>   50 -  53   (ALA  366  - ALA  369  <=> TRP   50  - ALA   53 )                          
 196: 6c70-A vjzr-A   284 - 287 <=>   55 -  58   (THR  370  - ASN  373  <=> GLN   55  - VAL   58 )                          
 196: 6c70-A vjzr-A   290 - 321 <=>   59 -  90   (ASN  376  - SER  407  <=> GLY   59  - GLY   90 )                          
 196: 6c70-A vjzr-A   354 - 357 <=>   91 -  94   (ALA  440  - ILE  443  <=> SER   91  - PRO   94 )                          
 196: 6c70-A vjzr-A   364 - 387 <=>   95 - 118   (THR  450  - LEU  473  <=> MET   95  - CYS  118 )                          
 197: 6c70-A vm80-A    12 -  15 <=>    2 -   5   (PRO   14  - ARG   17  <=> VAL    2  - ALA    5 )                          
 197: 6c70-A vm80-A    22 -  25 <=>    8 -  11   (HIS   24  - PHE   27  <=> LEU    8  - ASN   11 )                          
 197: 6c70-A vm80-A    37 -  62 <=>   12 -  37   (ARG   39  - SER   64  <=> GLY   12  - PHE   37 )                          
 197: 6c70-A vm80-A    64 -  67 <=>   48 -  51   (ASP   66  - ASP   69  <=> TRP   48  - PHE   51 )                          
 197: 6c70-A vm80-A    69 -  78 <=>   54 -  63   (THR   71  - PHE   80  <=> SER   54  - LEU   63 )                          
 197: 6c70-A vm80-A    79 -  99 <=>   65 -  85   (LEU   81  - LEU  101  <=> LEU   65  - LYS   85 )                          
 197: 6c70-A vm80-A   252 - 281 <=>   86 - 115   (ARG  338  - TYR  367  <=> PRO   86  - VAL  115 )                          
 198: 6c70-A vk2i-A    64 -  88 <=>   53 -  77   (ASP   66  - PHE   90  <=> LYS   53  - SER   77 )                          
 198: 6c70-A vk2i-A    90 -  95 <=>   78 -  83   (VAL   92  - PHE   97  <=> ALA   78  - ASN   83 )                          
 198: 6c70-A vk2i-A   258 - 282 <=>   84 - 108   (GLY  344  - GLN  368  <=> ARG   84  - ALA  108 )                          
 198: 6c70-A vk2i-A   292 - 312 <=>  109 - 129   (TYR  378  - ILE  398  <=> GLU  109  - GLU  129 )                          
 199: 6c70-A vm88-A    29 -  39 <=>   14 -  24   (SER   31  - TYR   41  <=> THR   14  - CYS   24 )                          
 199: 6c70-A vm88-A    52 -  55 <=>   32 -  35   (GLY   54  - ALA   57  <=> LEU   32  - ALA   35 )                          
 199: 6c70-A vm88-A    59 -  63 <=>  294 - 298   (MET   61  - ASP   65  <=> ILE  294  - ASP  298 )                          
 199: 6c70-A vm88-A    65 -  96 <=>  322 - 353   (VAL   67  - TYR   98  <=> ASP  322  - LEU  353 )                          
 199: 6c70-A vm88-A    97 - 105 <=>  404 - 412   (LYS   99  - PRO  107  <=> ILE  404  - ARG  412 )                          
 199: 6c70-A vm88-A   120 - 134 <=>  433 - 447   (ALA  122  - ALA  136  <=> PHE  433  - LEU  447 )                          
 199: 6c70-A vm88-A   138 - 141 <=>  461 - 464   (ILE  140  - VAL  143  <=> ARG  461  - ALA  464 )                          
 199: 6c70-A vm88-A   148 - 152 <=>  650 - 654   (THR  150  - ASP  154  <=> ILE  650  - GLY  654 )                          
 199: 6c70-A vm88-A   170 - 173 <=>  805 - 808   (SER  187  - GLY  190  <=> SER  805  - LEU  808 )                          
 199: 6c70-A vm88-A   200 - 216 <=>  914 - 930   (CYS  217  - ILE  233  <=> ILE  914  - GLU  930 )                          
 199: 6c70-A vm88-A   237 - 240 <=>  935 - 938   (ARG  323  - ILE  326  <=> GLY  935  - THR  938 )                          
 199: 6c70-A vm88-A   241 - 271 <=>  941 - 971   (LYS  327  - THR  357  <=> GLU  941  - SER  971 )                          
 199: 6c70-A vm88-A   273 - 276 <=>  972 - 975   (THR  359  - LEU  362  <=> GLY  972  - GLY  975 )                          
 199: 6c70-A vm88-A   302 - 306 <=>  978 - 982   (TYR  388  - GLN  392  <=> LEU  978  - LEU  982 )                          
 199: 6c70-A vm88-A   307 - 323 <=>  984 -1000   (VAL  393  - SER  409  <=> ILE  984  - THR 1000 )                          
 199: 6c70-A vm88-A   324 - 331 <=> 1002 -1009   (VAL  410  - CYS  417  <=> PRO 1002  - ASP 1009 )                          
 199: 6c70-A vm88-A   332 - 338 <=> 1011 -1017   (HIS  418  - GLU  424  <=> LEU 1011  - ARG 1017 )                          
 200: 6c70-A vldq-A    44 -  50 <=>    6 -  12   (LEU   46  - GLN   52  <=> ASP    6  - ASP   12 )                          
 200: 6c70-A vldq-A    51 -  60 <=>   15 -  24   (TYR   53  - MET   62  <=> ARG   15  - GLY   24 )                          
 200: 6c70-A vldq-A    61 -  64 <=>   50 -  53   (GLU   63  - ASP   66  <=> TRP   50  - THR   53 )                          
 200: 6c70-A vldq-A    67 -  84 <=>   54 -  71   (ASP   69  - LYS   86  <=> ALA   54  - TYR   71 )                          
 200: 6c70-A vldq-A    86 -  89 <=>   72 -  75   (ILE   88  - PRO   91  <=> ALA   72  - ASN   75 )                          
 200: 6c70-A vldq-A   261 - 287 <=>   77 - 103   (TYR  347  - ASN  373  <=> THR   77  - THR  103 )                          
 200: 6c70-A vldq-A   378 - 383 <=>  106 - 111   (VAL  464  - VAL  469  <=> GLU  106  - PRO  111 )                          
 201: 6c70-A vmp0-A     4 -   9 <=>   19 -  24   (GLN    6  - ASP   11  <=> LEU   19  - ALA   24 )                          
 201: 6c70-A vmp0-A    10 -  13 <=>   26 -  29   (LEU   12  - ASN   15  <=> THR   26  - LEU   29 )                          
 201: 6c70-A vmp0-A    16 -  19 <=>   57 -  60   (VAL   18  - GLY   21  <=> LEU   57  - VAL   60 )                          
 201: 6c70-A vmp0-A    24 -  27 <=>   71 -  74   (MET   26  - TYR   29  <=> ASP   71  - ILE   74 )                          
 201: 6c70-A vmp0-A    48 -  56 <=>   86 -  94   (LEU   50  - VAL   58  <=> ALA   86  - TRP   94 )                          
 201: 6c70-A vmp0-A    58 -  61 <=>   95 -  98   (LEU   60  - GLU   63  <=> VAL   95  - LYS   98 )                          
 201: 6c70-A vmp0-A    66 -  93 <=>  112 - 139   (ASP   68  - LYS   95  <=> PRO  112  - PHE  139 )                          
 201: 6c70-A vmp0-A    95 -  98 <=>  141 - 144   (PHE   97  - THR  100  <=> LEU  141  - ASN  144 )                          
 201: 6c70-A vmp0-A   259 - 262 <=>  148 - 151   (ASP  345  - GLY  348  <=> ASN  148  - VAL  151 )                          
 201: 6c70-A vmp0-A   263 - 283 <=>  153 - 173   (VAL  349  - ALA  369  <=> GLY  153  - MET  173 )                          
 201: 6c70-A vmp0-A   285 - 289 <=>  174 - 178   (LYS  371  - VAL  375  <=> PRO  174  - HIS  178 )                          
 202: 6c70-A vljb-A    11 -  14 <=>  159 - 162   (LEU   13  - ILE   16  <=> ILE  159  - GLY  162 )                          
 202: 6c70-A vljb-A   123 - 149 <=>  166 - 192   (ILE  125  - PHE  151  <=> GLU  166  - HIS  192 )                          
 202: 6c70-A vljb-A   178 - 210 <=>  195 - 227   (LEU  195  - LEU  227  <=> ILE  195  - LYS  227 )                          
 202: 6c70-A vljb-A   246 - 284 <=>  229 - 267   (ARG  332  - THR  370  <=> ARG  229  - GLY  267 )                          
 202: 6c70-A vljb-A   302 - 305 <=>  280 - 283   (TYR  388  - GLY  391  <=> GLY  280  - ILE  283 )                          
 202: 6c70-A vljb-A   306 - 311 <=>  285 - 290   (GLN  392  - CYS  397  <=> THR  285  - TYR  290 )                          
 202: 6c70-A vljb-A   329 - 338 <=>  310 - 319   (TYR  415  - GLU  424  <=> LYS  310  - PRO  319 )                          
 203: 6c70-A vllo-A    64 - 105 <=>   99 - 140   (ASP   66  - PRO  107  <=> ASN   99  - LEU  140 )                          
 203: 6c70-A vllo-A   249 - 259 <=>  142 - 152   (HIS  335  - ASP  345  <=> SER  142  - ASP  152 )                          
 203: 6c70-A vllo-A   261 - 284 <=>  153 - 176   (TYR  347  - THR  370  <=> LEU  153  - THR  176 )                          
 203: 6c70-A vllo-A   285 - 290 <=>  178 - 183   (LYS  371  - ASN  376  <=> LYS  178  - TYR  183 )                          
 204: 6c70-A vk38-A     7 -  23 <=>   62 -  78   (VAL    9  - PHE   25  <=> ASP   62  - LEU   78 )                          
 204: 6c70-A vk38-A    30 -  63 <=>  151 - 184   (GLU   32  - ASP   65  <=> GLY  151  - PRO  184 )                          
 204: 6c70-A vk38-A    64 -  89 <=>  203 - 228   (ASP   66  - PRO   91  <=> PHE  203  - GLN  228 )                          
 204: 6c70-A vk38-A    96 - 101 <=>  249 - 254   (TYR   98  - ILE  103  <=> TYR  249  - LEU  254 )                          
 204: 6c70-A vk38-A   102 - 105 <=>  256 - 259   (TRP  104  - PRO  107  <=> TRP  256  - HIS  259 )                          
 204: 6c70-A vk38-A   249 - 279 <=>  260 - 290   (HIS  335  - LEU  365  <=> ASP  260  - ALA  290 )                          
 204: 6c70-A vk38-A   281 - 284 <=>  291 - 294   (TYR  367  - THR  370  <=> HIS  291  - ARG  294 )                          
 205: 6c70-A vma7-A    60 -  63 <=>   18 -  21   (MET   62  - ASP   65  <=> GLN   18  - ARG   21 )                          
 205: 6c70-A vma7-A   284 - 287 <=>   31 -  34   (THR  370  - ASN  373  <=> PHE   31  - ASN   34 )                          
 205: 6c70-A vma7-A   293 - 315 <=>   35 -  57   (ALA  379  - ASN  401  <=> HIS   35  - GLU   57 )                          
 205: 6c70-A vma7-A   366 - 386 <=>   59 -  79   (SER  452  - GLN  472  <=> LEU   59  - PHE   79 )                          
 206: 6c70-A vmzn-A    68 -  71 <=>   40 -  43   (LEU   70  - ASN   73  <=> LEU   40  - SER   43 )                          
 206: 6c70-A vmzn-A    73 -  95 <=>   44 -  66   (ILE   75  - PHE   97  <=> ARG   44  - GLY   66 )                          
 206: 6c70-A vmzn-A   257 - 278 <=>   67 -  88   (VAL  343  - LEU  364  <=> THR   67  - ARG   88 )                          
 206: 6c70-A vmzn-A   281 - 284 <=>   89 -  92   (TYR  367  - THR  370  <=> THR   89  - ILE   92 )                          
 206: 6c70-A vmzn-A   288 - 292 <=>  130 - 134   (GLY  374  - TYR  378  <=> ARG  130  - ARG  134 )                          
 207: 6c70-A vjkm-A    65 -  92 <=>   16 -  43   (VAL   67  - SER   94  <=> GLY   16  - VAL   43 )                          
 207: 6c70-A vjkm-A   257 - 260 <=>   44 -  47   (VAL  343  - ALA  346  <=> SER   44  - TRP   47 )                          
 207: 6c70-A vjkm-A   261 - 286 <=>   49 -  74   (TYR  347  - VAL  372  <=> MET   49  - ILE   74 )                          
 207: 6c70-A vjkm-A   287 - 290 <=>   77 -  80   (ASN  373  - ASN  376  <=> ARG   77  - GLU   80 )                          
 208: 6c70-A vlsu-A    63 -  79 <=>   14 -  30   (ASP   65  - LEU   81  <=> PRO   14  - LEU   30 )                          
 208: 6c70-A vlsu-A    80 -  88 <=>   32 -  40   (HIS   82  - PHE   90  <=> PHE   32  - ALA   40 )                          
 208: 6c70-A vlsu-A    90 -  93 <=>   41 -  44   (VAL   92  - LYS   95  <=> TRP   41  - VAL   44 )                          
 208: 6c70-A vlsu-A    97 - 100 <=>  103 - 106   (LYS   99  - ALA  102  <=> GLY  103  - SER  106 )                          
 208: 6c70-A vlsu-A   125 - 133 <=>  114 - 122   (LYS  127  - VAL  135  <=> LEU  114  - ARG  122 )                          
 208: 6c70-A vlsu-A   203 - 209 <=>  148 - 154   (LEU  220  - GLN  226  <=> ILE  148  - ALA  154 )                          
 208: 6c70-A vlsu-A   250 - 286 <=>  155 - 191   (VAL  336  - VAL  372  <=> MET  155  - ALA  191 )                          
 209: 6c70-A vl8u-A     5 -   8 <=>  252 - 255   (GLY    7  - ALA   10  <=> VAL  252  - GLU  255 )                          
 209: 6c70-A vl8u-A     9 -  12 <=>  269 - 272   (ASP   11  - PRO   14  <=> ARG  269  - ALA  272 )                          
 209: 6c70-A vl8u-A    13 -  16 <=>  297 - 300   (ASN   15  - VAL   18  <=> CYS  297  - ILE  300 )                          
 209: 6c70-A vl8u-A    34 -  43 <=>  302 - 311   (PHE   36  - THR   45  <=> LYS  302  - SER  311 )                          
 209: 6c70-A vl8u-A    45 -  51 <=>  312 - 318   (LEU   47  - TYR   53  <=> THR  312  - ILE  318 )                          
 209: 6c70-A vl8u-A    74 -  91 <=>  320 - 337   (THR   76  - ARG   93  <=> SER  320  - GLY  337 )                          
 209: 6c70-A vl8u-A   262 - 284 <=>  339 - 361   (GLY  348  - THR  370  <=> PHE  339  - VAL  361 )                          
 210: 6c70-A vnr0-A    29 -  32 <=>    1 -   4   (SER   31  - LYS   34  <=> MET    1  - LEU    4 )                          
 210: 6c70-A vnr0-A    64 -  88 <=>  124 - 148   (ASP   66  - PHE   90  <=> ILE  124  - LEU  148 )                          
 210: 6c70-A vnr0-A    90 -  93 <=>  149 - 152   (VAL   92  - LYS   95  <=> LYS  149  - ALA  152 )                          
 210: 6c70-A vnr0-A    96 -  99 <=>  230 - 233   (TYR   98  - LEU  101  <=> THR  230  - ASN  233 )                          
 210: 6c70-A vnr0-A   259 - 286 <=>  236 - 263   (ASP  345  - VAL  372  <=> LYS  236  - GLY  263 )                          
 210: 6c70-A vnr0-A   287 - 290 <=>  266 - 269   (ASN  373  - ASN  376  <=> SER  266  - TYR  269 )                          
 211: 6c70-A vk48-A    29 -  57 <=>   36 -  64   (SER   31  - ASN   59  <=> GLU   36  - LEU   64 )                          
 211: 6c70-A vk48-A    60 -  63 <=>   65 -  68   (MET   62  - ASP   65  <=> GLU   65  - VAL   68 )                          
 211: 6c70-A vk48-A    64 -  89 <=>   72 -  97   (ASP   66  - PRO   91  <=> GLU   72  - LEU   97 )                          
 211: 6c70-A vk48-A   194 - 197 <=>  102 - 105   (SER  211  - VAL  214  <=> VAL  102  - ASP  105 )                          
 211: 6c70-A vk48-A   263 - 284 <=>  106 - 127   (VAL  349  - THR  370  <=> SER  106  - ILE  127 )                          
 211: 6c70-A vk48-A   285 - 288 <=>  129 - 132   (LYS  371  - GLY  374  <=> ARG  129  - PHE  132 )                          
 212: 6c70-A vk0z-A    60 -  97 <=>    7 -  44   (MET   62  - LYS   99  <=> THR    7  - GLY   44 )                          
 212: 6c70-A vk0z-A   127 - 148 <=>   55 -  76   (ARG  129  - THR  150  <=> SER   55  - GLY   76 )                          
 212: 6c70-A vk0z-A   199 - 209 <=>   97 - 107   (PHE  216  - GLN  226  <=> LEU   97  - ASN  107 )                          
 212: 6c70-A vk0z-A   259 - 282 <=>  169 - 192   (ASP  345  - GLN  368  <=> ILE  169  - ALA  192 )                          
 212: 6c70-A vk0z-A   284 - 290 <=>  193 - 199   (THR  370  - ASN  376  <=> LYS  193  - SER  199 )                          
 213: 6c70-A vl0b-A    29 -  34 <=>  152 - 157   (SER   31  - PHE   36  <=> ALA  152  - ALA  157 )                          
 213: 6c70-A vl0b-A    64 -  67 <=>  263 - 266   (ASP   66  - ASP   69  <=> LYS  263  - GLN  266 )                          
 213: 6c70-A vl0b-A    69 -  88 <=>  267 - 286   (THR   71  - PHE   90  <=> GLN  267  - LEU  286 )                          
 213: 6c70-A vl0b-A    90 -  94 <=>  287 - 291   (VAL   92  - ILE   96  <=> GLY  287  - TYR  291 )                          
 213: 6c70-A vl0b-A   198 - 202 <=>  293 - 297   (LEU  215  - TRP  219  <=> GLY  293  - GLU  297 )                          
 213: 6c70-A vl0b-A   261 - 311 <=>  301 - 351   (TYR  347  - CYS  397  <=> ASP  301  - GLU  351 )                          
 213: 6c70-A vl0b-A   314 - 319 <=>  352 - 357   (GLY  400  - GLU  405  <=> ILE  352  - TYR  357 )                          
 213: 6c70-A vl0b-A   322 - 325 <=>  555 - 558   (SER  408  - MET  411  <=> GLU  555  - ARG  558 )                          
 213: 6c70-A vl0b-A   326 - 329 <=>  560 - 563   (GLU  412  - TYR  415  <=> ARG  560  - ASP  563 )                          
 213: 6c70-A vl0b-A   345 - 349 <=>  565 - 569   (GLN  431  - GLN  435  <=> PHE  565  - GLN  569 )                          
 214: 6c70-A vjwk-A    21 -  24 <=>    1 -   4   (GLY   23  - MET   26  <=> MET    1  - ASP    4 )                          
 214: 6c70-A vjwk-A    64 -  87 <=>   34 -  57   (ASP   66  - TYR   89  <=> MET   34  - ALA   57 )                          
 214: 6c70-A vjwk-A    89 -  95 <=>   58 -  64   (PRO   91  - PHE   97  <=> PRO   58  - ILE   64 )                          
 214: 6c70-A vjwk-A   257 - 280 <=>   65 -  88   (VAL  343  - ALA  366  <=> SER   65  - SER   88 )                          
 214: 6c70-A vjwk-A   283 - 287 <=>   89 -  93   (ALA  369  - ASN  373  <=> GLY   89  - CYS   93 )                          
 214: 6c70-A vjwk-A   304 - 313 <=>  108 - 117   (LEU  390  - PHE  399  <=> LEU  108  - LYS  117 )                          
 215: 6c70-A vlee-A    63 -  84 <=>   62 -  83   (ASP   65  - LYS   86  <=> MET   62  - PRO   83 )                          
 215: 6c70-A vlee-A    86 - 101 <=>   84 -  99   (ILE   88  - ILE  103  <=> GLN   84  - TRP   99 )                          
 215: 6c70-A vlee-A   102 - 105 <=>  101 - 104   (TRP  104  - PRO  107  <=> GLN  101  - GLY  104 )                          
 215: 6c70-A vlee-A   252 - 259 <=>  107 - 114   (ARG  338  - ASP  345  <=> VAL  107  - LYS  114 )                          
 215: 6c70-A vlee-A   262 - 286 <=>  116 - 140   (GLY  348  - VAL  372  <=> ILE  116  - PHE  140 )                          
 215: 6c70-A vlee-A   287 - 290 <=>  143 - 146   (ASN  373  - ASN  376  <=> LEU  143  - VAL  146 )                          
 216: 6c70-A vks4-A    63 -  66 <=>   10 -  13   (ASP   65  - ASP   68  <=> THR   10  - GLN   13 )                          
 216: 6c70-A vks4-A    70 -  73 <=>   14 -  17   (ALA   72  - ILE   75  <=> PRO   14  - PRO   17 )                          
 216: 6c70-A vks4-A    76 - 102 <=>   18 -  44   (LEU   78  - TRP  104  <=> SER   18  - THR   44 )                          
 216: 6c70-A vks4-A   249 - 252 <=>   46 -  49   (HIS  335  - ARG  338  <=> LYS   46  - SER   49 )                          
 216: 6c70-A vks4-A   254 - 284 <=>   51 -  81   (VAL  340  - THR  370  <=> ILE   51  - ALA   81 )                          
 216: 6c70-A vks4-A   285 - 290 <=>   83 -  88   (LYS  371  - ASN  376  <=> GLN   83  - GLU   88 )                          
 217: 6c70-A vnn4-A    34 -  38 <=>   22 -  26   (PHE   36  - ILE   40  <=> LYS   22  - TYR   26 )                          
 217: 6c70-A vnn4-A    40 -  43 <=>   27 -  30   (CYS   42  - THR   45  <=> ALA   27  - GLY   30 )                          
 217: 6c70-A vnn4-A    45 -  49 <=>   31 -  35   (LEU   47  - LEU   51  <=> LEU   31  - PHE   35 )                          
 217: 6c70-A vnn4-A    59 -  62 <=>   40 -  43   (MET   61  - SER   64  <=> LEU   40  - HIS   43 )                          
 217: 6c70-A vnn4-A    64 -  95 <=>   52 -  83   (ASP   66  - PHE   97  <=> ILE   52  - MET   83 )                          
 217: 6c70-A vnn4-A   257 - 260 <=>   84 -  87   (VAL  343  - ALA  346  <=> ARG   84  - LEU   87 )                          
 217: 6c70-A vnn4-A   261 - 282 <=>   89 - 110   (TYR  347  - GLN  368  <=> LEU   89  - PHE  110 )                          
 218: 6c70-A vnt4-A    32 -  42 <=>   59 -  69   (LYS   34  - VAL   44  <=> ILE   59  - ARG   69 )                          
 218: 6c70-A vnt4-A    49 -  62 <=>  137 - 150   (LEU   51  - SER   64  <=> ILE  137  - TYR  150 )                          
 218: 6c70-A vnt4-A    63 -  90 <=>  157 - 184   (ASP   65  - VAL   92  <=> PHE  157  - PHE  184 )                          
 218: 6c70-A vnt4-A   259 - 286 <=>  199 - 226   (ASP  345  - VAL  372  <=> LYS  199  - GLY  226 )                          
 218: 6c70-A vnt4-A   292 - 312 <=>  229 - 249   (TYR  378  - ILE  398  <=> GLY  229  - ARG  249 )                          
 218: 6c70-A vnt4-A   314 - 317 <=>  251 - 254   (GLY  400  - LEU  403  <=> TYR  251  - ALA  254 )                          
 219: 6c70-A vm06-A    68 -  95 <=>    1 -  28   (LEU   70  - PHE   97  <=> MET    1  - GLU   28 )                          
 219: 6c70-A vm06-A   257 - 272 <=>   29 -  44   (VAL  343  - THR  358  <=> SER   29  - LEU   44 )                          
 220: 6c70-A vmzv-A    35 -  38 <=>    2 -   5   (PRO   37  - ILE   40  <=> LYS    2  - VAL    5 )                          
 220: 6c70-A vmzv-A    41 -  54 <=>    8 -  21   (ILE   43  - MET   56  <=> ILE    8  - ALA   21 )                          
 220: 6c70-A vmzv-A    56 -  59 <=>   76 -  79   (VAL   58  - MET   61  <=> LYS   76  - ILE   79 )                          
 220: 6c70-A vmzv-A    62 -  94 <=>   80 - 112   (SER   64  - ILE   96  <=> GLY   80  - HIS  112 )                          
 220: 6c70-A vmzv-A   259 - 287 <=>  115 - 143   (ASP  345  - ASN  373  <=> VAL  115  - LYS  143 )                          
 220: 6c70-A vmzv-A   385 - 388 <=>  150 - 153   (VAL  471  - LYS  474  <=> LEU  150  - GLN  153 )                          
 221: 6c70-A vk1r-A    28 -  32 <=>    1 -   5   (TYR   30  - LYS   34  <=> MET    1  - THR    5 )                          
 221: 6c70-A vk1r-A    36 -  49 <=>   13 -  26   (HIS   38  - LEU   51  <=> LYS   13  - TRP   26 )                          
 221: 6c70-A vk1r-A    51 -  62 <=>   36 -  47   (TYR   53  - SER   64  <=> GLY   36  - CYS   47 )                          
 221: 6c70-A vk1r-A    64 -  93 <=>   53 -  82   (ASP   66  - LYS   95  <=> ALA   53  - ARG   82 )                          
 221: 6c70-A vk1r-A    95 -  98 <=>   83 -  86   (PHE   97  - THR  100  <=> ILE   83  - ASP   86 )                          
 221: 6c70-A vk1r-A   256 - 284 <=>   87 - 115   (ALA  342  - THR  370  <=> PHE   87  - THR  115 )                          
 221: 6c70-A vk1r-A   285 - 289 <=>  118 - 122   (LYS  371  - VAL  375  <=> TRP  118  - HIS  122 )                          
 222: 6c70-A vm8y-A    64 -  93 <=>   46 -  75   (ASP   66  - LYS   95  <=> LEU   46  - GLY   75 )                          
 222: 6c70-A vm8y-A   165 - 168 <=>  155 - 158   (PRO  182  - ALA  185  <=> SER  155  - VAL  158 )                          
 222: 6c70-A vm8y-A   173 - 182 <=>  159 - 168   (GLY  190  - PHE  199  <=> PRO  159  - GLY  168 )                          
 222: 6c70-A vm8y-A   186 - 203 <=>  180 - 197   (VAL  203  - LEU  220  <=> LEU  180  - ARG  197 )                          
 222: 6c70-A vm8y-A   257 - 260 <=>  200 - 203   (VAL  343  - ALA  346  <=> ARG  200  - THR  203 )                          
 222: 6c70-A vm8y-A   263 - 286 <=>  277 - 300   (VAL  349  - VAL  372  <=> THR  277  - ILE  300 )                          
 222: 6c70-A vm8y-A   373 - 376 <=>  309 - 312   (VAL  459  - ALA  462  <=> THR  309  - ILE  312 )                          
 223: 6c70-A vkmr-A    28 -  63 <=>    1 -  36   (TYR   30  - ASP   65  <=> MET    1  - SER   36 )                          
 223: 6c70-A vkmr-A    65 -  88 <=>   62 -  85   (VAL   67  - PHE   90  <=> TYR   62  - VAL   85 )                          
 223: 6c70-A vkmr-A    90 -  94 <=>   86 -  90   (VAL   92  - ILE   96  <=> ARG   86  - TRP   90 )                          
 223: 6c70-A vkmr-A   259 - 283 <=>   91 - 115   (ASP  345  - ALA  369  <=> ARG   91  - GLU  115 )                          
 223: 6c70-A vkmr-A   286 - 290 <=>  138 - 142   (VAL  372  - ASN  376  <=> TRP  138  - ARG  142 )                          
 224: 6c70-A vm63-A    62 -  79 <=>   24 -  41   (SER   64  - LEU   81  <=> GLY   24  - LEU   41 )                          
 224: 6c70-A vm63-A    80 -  89 <=>   43 -  52   (HIS   82  - PRO   91  <=> MET   43  - THR   52 )                          
 224: 6c70-A vm63-A    91 - 106 <=>   53 -  68   (ARG   93  - ASN  108  <=> ARG   53  - TRP   68 )                          
 224: 6c70-A vm63-A   254 - 261 <=>   78 -  85   (VAL  340  - TYR  347  <=> PRO   78  - LEU   85 )                          
 224: 6c70-A vm63-A   262 - 285 <=>   87 - 110   (GLY  348  - LYS  371  <=> VAL   87  - GLN  110 )                          
 224: 6c70-A vm63-A   287 - 294 <=>  120 - 127   (ASN  373  - ALA  380  <=> PRO  120  - GLY  127 )                          
 224: 6c70-A vm63-A   373 - 376 <=>  136 - 139   (VAL  459  - ALA  462  <=> MET  136  - GLU  139 )                          
 224: 6c70-A vm63-A   378 - 387 <=>  183 - 192   (VAL  464  - LEU  473  <=> TYR  183  - LYS  192 )                          
 225: 6c70-A vjr8-A    58 -  61 <=>    1 -   4   (LEU   60  - GLU   63  <=> MET    1  - TYR    4 )                          
 225: 6c70-A vjr8-A    67 -  94 <=>    5 -  32   (ASP   69  - ILE   96  <=> SER    5  - SER   32 )                          
 225: 6c70-A vjr8-A    96 -  99 <=>   34 -  37   (TYR   98  - LEU  101  <=> HIS   34  - VAL   37 )                          
 225: 6c70-A vjr8-A   186 - 189 <=>   53 -  56   (VAL  203  - MET  206  <=> GLU   53  - ALA   56 )                          
 225: 6c70-A vjr8-A   192 - 202 <=>   80 -  90   (SER  209  - TRP  219  <=> LEU   80  - TYR   90 )                          
 225: 6c70-A vjr8-A   256 - 259 <=>   91 -  94   (ALA  342  - ASP  345  <=> GLY   91  - SER   94 )                          
 225: 6c70-A vjr8-A   261 - 283 <=>   97 - 119   (TYR  347  - ALA  369  <=> LEU   97  - PRO  119 )                          
 225: 6c70-A vjr8-A   285 - 289 <=>  120 - 124   (LYS  371  - VAL  375  <=> ALA  120  - CYS  124 )                          
 226: 6c70-A vjke-A     1 -   5 <=>   62 -  66   (PHE    3  - GLY    7  <=> VAL   62  - HIS   66 )                          
 226: 6c70-A vjke-A    11 -  14 <=>  304 - 307   (LEU   13  - ILE   16  <=> VAL  304  - ASP  307 )                          
 226: 6c70-A vjke-A    25 -  28 <=>  309 - 312   (PHE   27  - TYR   30  <=> GLN  309  - ILE  312 )                          
 226: 6c70-A vjke-A    29 -  32 <=>  315 - 318   (SER   31  - LYS   34  <=> ASP  315  - ASN  318 )                          
 226: 6c70-A vjke-A    72 -  91 <=>  361 - 380   (THR   74  - ARG   93  <=> ASP  361  - PRO  380 )                          
 226: 6c70-A vjke-A   260 - 279 <=>  381 - 400   (ALA  346  - LEU  365  <=> ASP  381  - GLN  400 )                          
 226: 6c70-A vjke-A   304 - 310 <=>  407 - 413   (LEU  390  - PHE  396  <=> LEU  407  - GLU  413 )                          
 226: 6c70-A vjke-A   361 - 364 <=>  423 - 426   (LYS  447  - THR  450  <=> ILE  423  - MET  426 )                          
 226: 6c70-A vjke-A   371 - 379 <=>  433 - 441   (ALA  457  - THR  465  <=> LYS  433  - GLY  441 )                          
 226: 6c70-A vjke-A   384 - 387 <=>  505 - 508   (LEU  470  - LEU  473  <=> GLN  505  - VAL  508 )                          
 227: 6c70-A vmpz-A    12 -  21 <=>    3 -  12   (PRO   14  - GLY   23  <=> GLY    3  - HIS   12 )                          
 227: 6c70-A vmpz-A    42 -  58 <=>   14 -  30   (VAL   44  - LEU   60  <=> VAL   14  - ARG   30 )                          
 227: 6c70-A vmpz-A    62 -  65 <=>   50 -  53   (SER   64  - VAL   67  <=> LEU   50  - VAL   53 )                          
 227: 6c70-A vmpz-A    67 -  89 <=>   54 -  76   (ASP   69  - PRO   91  <=> THR   54  - GLU   76 )                          
 227: 6c70-A vmpz-A    93 - 100 <=>   90 -  97   (LYS   95  - ALA  102  <=> THR   90  - SER   97 )                          
 227: 6c70-A vmpz-A   101 - 104 <=>   99 - 102   (ILE  103  - ASN  106  <=> THR   99  - GLY  102 )                          
 227: 6c70-A vmpz-A   252 - 281 <=>  106 - 135   (ARG  338  - TYR  367  <=> ASP  106  - ARG  135 )                          
 228: 6c70-A vncw-A    60 -  93 <=>    9 -  42   (MET   62  - LYS   95  <=> MET    9  - ARG   42 )                          
 228: 6c70-A vncw-A    96 -  99 <=>   43 -  46   (TYR   98  - LEU  101  <=> ARG   43  - ARG   46 )                          
 228: 6c70-A vncw-A   256 - 279 <=>   48 -  71   (ALA  342  - LEU  365  <=> MET   48  - ASP   71 )                          
 228: 6c70-A vncw-A   302 - 306 <=>   73 -  77   (TYR  388  - GLN  392  <=> PRO   73  - VAL   77 )                          
 228: 6c70-A vncw-A   319 - 322 <=>  125 - 128   (GLU  405  - SER  408  <=> ALA  125  - MET  128 )                          
 228: 6c70-A vncw-A   324 - 330 <=>  129 - 135   (VAL  410  - SER  416  <=> THR  129  - MET  135 )                          
 228: 6c70-A vncw-A   331 - 334 <=>  175 - 178   (CYS  417  - TYR  420  <=> ILE  175  - ALA  178 )                          
 228: 6c70-A vncw-A   335 - 339 <=>  180 - 184   (ASP  421  - GLU  425  <=> CYS  180  - TYR  184 )                          
 228: 6c70-A vncw-A   343 - 346 <=>  195 - 198   (PHE  429  - ILE  432  <=> CYS  195  - CYS  198 )                          
 229: 6c70-A vmxf-A    64 -  89 <=>   27 -  52   (ASP   66  - PRO   91  <=> GLN   27  - ALA   52 )                          
 229: 6c70-A vmxf-A    95 - 102 <=>   55 -  62   (PHE   97  - TRP  104  <=> ILE   55  - LEU   62 )                          
 229: 6c70-A vmxf-A   186 - 189 <=>   76 -  79   (VAL  203  - MET  206  <=> ASP   76  - LEU   79 )                          
 229: 6c70-A vmxf-A   255 - 281 <=>  123 - 149   (THR  341  - TYR  367  <=> ILE  123  - SER  149 )                          
 229: 6c70-A vmxf-A   284 - 287 <=>  151 - 154   (THR  370  - ASN  373  <=> ASP  151  - PRO  154 )                          
 229: 6c70-A vmxf-A   292 - 313 <=>  155 - 176   (TYR  378  - PHE  399  <=> VAL  155  - ARG  176 )                          
 229: 6c70-A vmxf-A   353 - 356 <=>  190 - 193   (LYS  439  - SER  442  <=> ASP  190  - ARG  193 )                          
 229: 6c70-A vmxf-A   366 - 372 <=>  199 - 205   (SER  452  - SER  458  <=> ARG  199  - PRO  205 )                          
 229: 6c70-A vmxf-A   379 - 382 <=>  312 - 315   (THR  465  - MET  468  <=> LEU  312  - GLN  315 )                          
 230: 6c70-A vmao-A    71 -  91 <=>    2 -  22   (ASN   73  - ARG   93  <=> MET    2  - TRP   22 )                          
 230: 6c70-A vmao-A   261 - 281 <=>   25 -  45   (TYR  347  - TYR  367  <=> ARG   25  - SER   45 )                          
 230: 6c70-A vmao-A   284 - 288 <=>   46 -  50   (THR  370  - GLY  374  <=> THR   46  - HIS   50 )                          
 231: 6c70-A vl63-A    11 -  16 <=>   42 -  47   (LEU   13  - VAL   18  <=> ALA   42  - LEU   47 )                          
 231: 6c70-A vl63-A    63 -  92 <=>  144 - 173   (ASP   65  - SER   94  <=> VAL  144  - LEU  173 )                          
 231: 6c70-A vl63-A    93 - 100 <=>  176 - 183   (LYS   95  - ALA  102  <=> GLY  176  - THR  183 )                          
 231: 6c70-A vl63-A   122 - 128 <=>  189 - 195   (ALA  124  - ARG  130  <=> GLN  189  - PRO  195 )                          
 231: 6c70-A vl63-A   136 - 141 <=>  207 - 212   (ALA  138  - VAL  143  <=> VAL  207  - PHE  212 )                          
 231: 6c70-A vl63-A   143 - 155 <=>  213 - 225   (SER  145  - ILE  172  <=> GLY  213  - ALA  225 )                          
 231: 6c70-A vl63-A   169 - 173 <=>  226 - 230   (MET  186  - GLY  190  <=> ASP  226  - LYS  230 )                          
 231: 6c70-A vl63-A   174 - 198 <=>  232 - 256   (HIS  191  - LEU  215  <=> ILE  232  - SER  256 )                          
 231: 6c70-A vl63-A   199 - 204 <=>  258 - 263   (PHE  216  - LEU  221  <=> TYR  258  - VAL  263 )                          
 231: 6c70-A vl63-A   256 - 259 <=>  276 - 279   (ALA  342  - ASP  345  <=> ALA  276  - SER  279 )                          
 231: 6c70-A vl63-A   262 - 285 <=>  280 - 303   (GLY  348  - LYS  371  <=> ASN  280  - TYR  303 )                          
 231: 6c70-A vl63-A   286 - 289 <=>  305 - 308   (VAL  372  - VAL  375  <=> ASN  305  - MET  308 )                          
 231: 6c70-A vl63-A   385 - 388 <=>  342 - 345   (VAL  471  - LYS  474  <=> THR  342  - CYS  345 )                          
 232: 6c70-A vnig-A    63 - 100 <=>   24 -  61   (ASP   65  - ALA  102  <=> TRP   24  - GLY   61 )                          
 232: 6c70-A vnig-A   136 - 141 <=>   77 -  82   (ALA  138  - VAL  143  <=> THR   77  - LYS   82 )                          
 232: 6c70-A vnig-A   142 - 148 <=>   84 -  90   (ILE  144  - THR  150  <=> LEU   84  - ASP   90 )                          
 232: 6c70-A vnig-A   157 - 160 <=>   91 -  94   (ARG  174  - ILE  177  <=> GLY   91  - THR   94 )                          
 232: 6c70-A vnig-A   191 - 202 <=>  105 - 116   (VAL  208  - TRP  219  <=> SER  105  - MET  116 )                          
 232: 6c70-A vnig-A   259 - 262 <=>  190 - 193   (ASP  345  - GLY  348  <=> HIS  190  - GLY  193 )                          
 232: 6c70-A vnig-A   263 - 278 <=>  197 - 212   (VAL  349  - LEU  364  <=> PHE  197  - TYR  212 )                          
 232: 6c70-A vnig-A   284 - 288 <=>  219 - 223   (THR  370  - GLY  374  <=> SER  219  - GLY  223 )                          
 233: 6c70-A vkkn-A    64 -  93 <=>  142 - 171   (ASP   66  - LYS   95  <=> GLU  142  - THR  171 )                          
 233: 6c70-A vkkn-A    95 - 103 <=>  172 - 180   (PHE   97  - ASN  105  <=> LEU  172  - GLN  180 )                          
 233: 6c70-A vkkn-A   249 - 286 <=>  182 - 219   (HIS  335  - VAL  372  <=> ASP  182  - ASN  219 )                          
 233: 6c70-A vkkn-A   287 - 291 <=>  222 - 226   (ASN  373  - VAL  377  <=> LYS  222  - ASP  226 )                          
 233: 6c70-A vkkn-A   371 - 376 <=>  239 - 244   (ALA  457  - ALA  462  <=> GLU  239  - THR  244 )                          
 234: 6c70-A vle3-A    18 -  21 <=>   81 -  84   (GLN   20  - GLY   23  <=> GLY   81  - THR   84 )                          
 234: 6c70-A vle3-A    40 -  51 <=>   85 -  96   (CYS   42  - TYR   53  <=> ASN   85  - SER   96 )                          
 234: 6c70-A vle3-A    52 -  63 <=>   98 - 109   (GLY   54  - ASP   65  <=> GLU   98  - ASN  109 )                          
 234: 6c70-A vle3-A    64 -  95 <=>  152 - 183   (ASP   66  - PHE   97  <=> PRO  152  - GLY  183 )                          
 234: 6c70-A vle3-A    98 - 101 <=>  184 - 187   (THR  100  - ILE  103  <=> GLY  184  - VAL  187 )                          
 234: 6c70-A vle3-A   201 - 205 <=>  224 - 228   (SER  218  - PHE  222  <=> THR  224  - PRO  228 )                          
 234: 6c70-A vle3-A   245 - 262 <=>  234 - 251   (GLU  331  - GLY  348  <=> ARG  234  - GLN  251 )                          
 234: 6c70-A vle3-A   263 - 284 <=>  257 - 278   (VAL  349  - THR  370  <=> ASP  257  - ALA  278 )                          
 234: 6c70-A vle3-A   295 - 298 <=>  283 - 286   (THR  381  - GLY  384  <=> SER  283  - LEU  286 )                          
 234: 6c70-A vle3-A   304 - 307 <=>  558 - 561   (LEU  390  - VAL  393  <=> ASP  558  - TRP  561 )                          
 234: 6c70-A vle3-A   362 - 365 <=>  572 - 575   (PHE  448  - VAL  451  <=> GLU  572  - ALA  575 )                          
 234: 6c70-A vle3-A   366 - 371 <=>  577 - 582   (SER  452  - ALA  457  <=> GLU  577  - ARG  582 )                          
 235: 6c70-A vkut-A    64 -  81 <=>    1 -  18   (ASP   66  - PRO   83  <=> MET    1  - TYR   18 )                          
 235: 6c70-A vkut-A    82 -  89 <=>   20 -  27   (ILE   84  - PRO   91  <=> LEU   20  - SER   27 )                          
 235: 6c70-A vkut-A   262 - 278 <=>   29 -  45   (GLY  348  - LEU  364  <=> LYS   29  - PRO   45 )                          
 235: 6c70-A vkut-A   380 - 388 <=>   48 -  56   (TYR  466  - LYS  474  <=> ILE   48  - VAL   56 )                          
 236: 6c70-A vmju-A    60 -  90 <=>    8 -  38   (MET   62  - VAL   92  <=> ASN    8  - LEU   38 )                          
 236: 6c70-A vmju-A   261 - 282 <=>   40 -  61   (TYR  347  - GLN  368  <=> ARG   40  - ALA   61 )                          
 237: 6c70-A vmlp-A    43 -  62 <=>    8 -  27   (THR   45  - SER   64  <=> GLN    8  - PRO   27 )                          
 237: 6c70-A vmlp-A    68 -  84 <=>   28 -  44   (LEU   70  - LYS   86  <=> THR   28  - GLU   44 )                          
 237: 6c70-A vmlp-A   264 - 286 <=>   45 -  67   (ALA  350  - VAL  372  <=> GLU   45  - PRO   67 )                          
 237: 6c70-A vmlp-A   287 - 291 <=>   77 -  81   (ASN  373  - VAL  377  <=> THR   77  - LEU   81 )                          
 238: 6c70-A vn8h-A    45 -  56 <=>   13 -  24   (LEU   47  - VAL   58  <=> SER   13  - LYS   24 )                          
 238: 6c70-A vn8h-A    57 -  62 <=>   26 -  31   (ASN   59  - SER   64  <=> ALA   26  - ILE   31 )                          
 238: 6c70-A vn8h-A    65 -  92 <=>   64 -  91   (VAL   67  - SER   94  <=> SER   64  - ILE   91 )                          
 238: 6c70-A vn8h-A    93 -  97 <=>   96 - 100   (LYS   95  - LYS   99  <=> GLU   96  - ASN  100 )                          
 238: 6c70-A vn8h-A   100 - 106 <=>  102 - 108   (ALA  102  - ASN  108  <=> GLU  102  - LEU  108 )                          
 238: 6c70-A vn8h-A   108 - 111 <=>  114 - 117   (HIS  110  - PHE  113  <=> GLN  114  - LEU  117 )                          
 238: 6c70-A vn8h-A   127 - 130 <=>  133 - 136   (ARG  129  - LEU  132  <=> LEU  133  - THR  136 )                          
 238: 6c70-A vn8h-A   134 - 137 <=>  137 - 140   (ALA  136  - THR  139  <=> ALA  137  - THR  140 )                          
 238: 6c70-A vn8h-A   139 - 142 <=>  141 - 144   (PHE  141  - ILE  144  <=> GLU  141  - ARG  144 )                          
 238: 6c70-A vn8h-A   183 - 186 <=>  145 - 148   (TYR  200  - VAL  203  <=> ARG  145  - ILE  148 )                          
 238: 6c70-A vn8h-A   199 - 202 <=>  586 - 589   (PHE  216  - TRP  219  <=> GLY  586  - GLY  589 )                          
 238: 6c70-A vn8h-A   203 - 210 <=>  591 - 598   (LEU  220  - LEU  227  <=> PRO  591  - SER  598 )                          
 238: 6c70-A vn8h-A   213 - 216 <=>  599 - 602   (LEU  230  - ILE  233  <=> GLN  599  - GLY  602 )                          
 238: 6c70-A vn8h-A   245 - 248 <=>  639 - 642   (GLU  331  - LYS  334  <=> LEU  639  - ASN  642 )                          
 238: 6c70-A vn8h-A   258 - 287 <=>  822 - 851   (GLY  344  - ASN  373  <=> LEU  822  - ARG  851 )                          
 238: 6c70-A vn8h-A   288 - 312 <=>  859 - 883   (GLY  374  - ILE  398  <=> ASP  859  - GLY  883 )                          
 239: 6c70-A vkol-A   291 - 314 <=>    1 -  24   (VAL  377  - GLY  400  <=> MET    1  - ASN   24 )                          
 239: 6c70-A vkol-A   356 - 360 <=>   25 -  29   (SER  442  - ALA  446  <=> ASP   25  - THR   29 )                          
 239: 6c70-A vkol-A   362 - 388 <=>   38 -  64   (PHE  448  - LYS  474  <=> GLU   38  - TRP   64 )                          
 240: 6c70-A vl42-A     4 -   9 <=>   20 -  25   (GLN    6  - ASP   11  <=> VAL   20  - LEU   25 )                          
 240: 6c70-A vl42-A    10 -  17 <=>   27 -  34   (LEU   12  - MET   19  <=> ILE   27  - LEU   34 )                          
 240: 6c70-A vl42-A   118 - 121 <=>   68 -  71   (PHE  120  - LEU  123  <=> ILE   68  - LEU   71 )                          
 240: 6c70-A vl42-A   122 - 145 <=>   91 - 114   (ALA  124  - THR  147  <=> ALA   91  - ILE  114 )                          
 240: 6c70-A vl42-A   159 - 162 <=>  115 - 118   (MET  176  - THR  179  <=> ASP  115  - GLN  118 )                          
 240: 6c70-A vl42-A   168 - 208 <=>  123 - 163   (ALA  185  - GLU  225  <=> ALA  123  - ALA  163 )                          
 240: 6c70-A vl42-A   210 - 213 <=>  164 - 167   (LEU  227  - LEU  230  <=> ALA  164  - GLN  167 )                          
 240: 6c70-A vl42-A   237 - 242 <=>  180 - 185   (ARG  323  - TYR  328  <=> SER  180  - VAL  185 )                          
 240: 6c70-A vl42-A   248 - 276 <=>  190 - 218   (LYS  334  - LEU  362  <=> LEU  190  - GLU  218 )                          
 240: 6c70-A vl42-A   278 - 281 <=>  219 - 222   (LEU  364  - TYR  367  <=> ARG  219  - LYS  222 )                          
 241: 6c70-A vm1l-A    25 -  28 <=>    1 -   4   (PHE   27  - TYR   30  <=> MET    1  - ILE    4 )                          
 241: 6c70-A vm1l-A    47 -  63 <=>   15 -  31   (LEU   49  - ASP   65  <=> ARG   15  - VAL   31 )                          
 241: 6c70-A vm1l-A    64 -  90 <=>   41 -  67   (ASP   66  - VAL   92  <=> PRO   41  - ALA   67 )                          
 241: 6c70-A vm1l-A    91 -  95 <=>   83 -  87   (ARG   93  - PHE   97  <=> MET   83  - VAL   87 )                          
 241: 6c70-A vm1l-A   260 - 284 <=>   89 - 113   (ALA  346  - THR  370  <=> THR   89  - CYS  113 )                          
 241: 6c70-A vm1l-A   285 - 305 <=>  115 - 135   (LYS  371  - GLY  391  <=> ALA  115  - ALA  135 )                          
 242: 6c70-A vnky-A    50 -  53 <=>    1 -   4   (GLN   52  - MET   55  <=> MET    1  - PHE    4 )                          
 242: 6c70-A vnky-A    63 -  91 <=>  152 - 180   (ASP   65  - ARG   93  <=> THR  152  - PHE  180 )                          
 242: 6c70-A vnky-A   256 - 286 <=>  184 - 214   (ALA  342  - VAL  372  <=> SER  184  - LEU  214 )                          
 242: 6c70-A vnky-A   287 - 291 <=>  217 - 221   (ASN  373  - VAL  377  <=> LYS  217  - GLY  221 )                          
 243: 6c70-A vnfy-A     9 -  12 <=>  192 - 195   (ASP   11  - PRO   14  <=> ASN  192  - ASP  195 )                          
 243: 6c70-A vnfy-A    18 -  21 <=>  197 - 200   (GLN   20  - GLY   23  <=> PRO  197  - GLU  200 )                          
 243: 6c70-A vnfy-A    42 -  63 <=>  201 - 222   (VAL   44  - ASP   65  <=> LYS  201  - LYS  222 )                          
 243: 6c70-A vnfy-A    65 -  93 <=>  226 - 254   (VAL   67  - LYS   95  <=> ILE  226  - ALA  254 )                          
 243: 6c70-A vnfy-A    95 -  98 <=>  258 - 261   (PHE   97  - THR  100  <=> GLY  258  - VAL  261 )                          
 243: 6c70-A vnfy-A   252 - 255 <=>  264 - 267   (ARG  338  - THR  341  <=> ASN  264  - THR  267 )                          
 243: 6c70-A vnfy-A   259 - 285 <=>  326 - 352   (ASP  345  - LYS  371  <=> HIS  326  - LYS  352 )                          
 244: 6c70-A vjoj-A    44 -  47 <=>   18 -  21   (LEU   46  - LEU   49  <=> VAL   18  - LYS   21 )                          
 244: 6c70-A vjoj-A    52 -  87 <=>   40 -  75   (GLY   54  - TYR   89  <=> VAL   40  - ILE   75 )                          
 244: 6c70-A vjoj-A    88 -  91 <=>   78 -  81   (PHE   90  - ARG   93  <=> LEU   78  - SER   81 )                          
 244: 6c70-A vjoj-A   261 - 283 <=>   83 - 105   (TYR  347  - ALA  369  <=> SER   83  - HIS  105 )                          
 245: 6c70-A vkl0-A    11 -  16 <=>   93 -  98   (LEU   13  - VAL   18  <=> ASP   93  - LEU   98 )                          
 245: 6c70-A vkl0-A    43 -  46 <=>  158 - 161   (THR   45  - LEU   48  <=> GLN  158  - ASP  161 )                          
 245: 6c70-A vkl0-A    51 -  62 <=>  184 - 195   (TYR   53  - SER   64  <=> ALA  184  - LEU  195 )                          
 245: 6c70-A vkl0-A    63 -  93 <=>  201 - 231   (ASP   65  - LYS   95  <=> GLY  201  - ASP  231 )                          
 245: 6c70-A vkl0-A   260 - 286 <=>  255 - 281   (ALA  346  - VAL  372  <=> GLY  255  - SER  281 )                          
 245: 6c70-A vkl0-A   295 - 309 <=>  283 - 297   (THR  381  - LEU  395  <=> ASP  283  - ARG  297 )                          
 246: 6c70-A vngm-A     1 -   4 <=>   14 -  17   (PHE    3  - GLN    6  <=> ILE   14  - SER   17 )                          
 246: 6c70-A vngm-A    24 -  28 <=>   32 -  36   (MET   26  - TYR   30  <=> VAL   32  - THR   36 )                          
 246: 6c70-A vngm-A    64 -  87 <=>   64 -  87   (ASP   66  - TYR   89  <=> ARG   64  - ILE   87 )                          
 246: 6c70-A vngm-A    88 -  91 <=>   89 -  92   (PHE   90  - ARG   93  <=> SER   89  - GLY   92 )                          
 246: 6c70-A vngm-A   260 - 279 <=>   94 - 113   (ALA  346  - LEU  365  <=> VAL   94  - CYS  113 )                          
 246: 6c70-A vngm-A   282 - 287 <=>  164 - 169   (GLN  368  - ASN  373  <=> LEU  164  - SER  169 )                          
 246: 6c70-A vngm-A   290 - 294 <=>  196 - 200   (ASN  376  - ALA  380  <=> ASP  196  - ASN  200 )                          
 246: 6c70-A vngm-A   344 - 347 <=>  257 - 260   (VAL  430  - VAL  433  <=> MET  257  - ALA  260 )                          
 246: 6c70-A vngm-A   350 - 353 <=>  261 - 264   (GLN  436  - LYS  439  <=> ASP  261  - ALA  264 )                          
 246: 6c70-A vngm-A   354 - 357 <=>  269 - 272   (ALA  440  - ILE  443  <=> ILE  269  - GLY  272 )                          
 246: 6c70-A vngm-A   361 - 364 <=>  279 - 282   (LYS  447  - THR  450  <=> GLU  279  - MET  282 )                          
 246: 6c70-A vngm-A   367 - 370 <=>  444 - 447   (LEU  453  - PHE  456  <=> VAL  444  - PRO  447 )                          
 246: 6c70-A vngm-A   372 - 376 <=>  448 - 452   (SER  458  - ALA  462  <=> MET  448  - SER  452 )                          
 246: 6c70-A vngm-A   377 - 387 <=>  468 - 478   (VAL  463  - LEU  473  <=> GLY  468  - MET  478 )                          
 247: 6c70-A vn7p-A    63 -  66 <=>    2 -   5   (ASP   65  - ASP   68  <=> ARG    2  - ALA    5 )                          
 247: 6c70-A vn7p-A    68 -  92 <=>    6 -  30   (LEU   70  - SER   94  <=> PRO    6  - ASN   30 )                          
 247: 6c70-A vn7p-A    95 -  98 <=>   35 -  38   (PHE   97  - THR  100  <=> LEU   35  - PRO   38 )                          
 247: 6c70-A vn7p-A   257 - 284 <=>   41 -  68   (VAL  343  - THR  370  <=> SER   41  - ALA   68 )                          
 247: 6c70-A vn7p-A   285 - 288 <=>   70 -  73   (LYS  371  - GLY  374  <=> ILE   70  - PRO   73 )                          
 247: 6c70-A vn7p-A   329 - 332 <=>   85 -  88   (TYR  415  - HIS  418  <=> SER   85  - GLU   88 )                          
 247: 6c70-A vn7p-A   333 - 338 <=>   90 -  95   (TRP  419  - GLU  424  <=> ARG   90  - HIS   95 )                          
 248: 6c70-A vlld-A    64 -  95 <=>    1 -  32   (ASP   66  - PHE   97  <=> MET    1  - VAL   32 )                          
 248: 6c70-A vlld-A   259 - 286 <=>   34 -  61   (ASP  345  - VAL  372  <=> GLN   34  - ASP   61 )                          
 248: 6c70-A vlld-A   287 - 290 <=>   63 -  66   (ASN  373  - ASN  376  <=> GLY   63  - LYS   66 )                          
 248: 6c70-A vlld-A   291 - 308 <=>   68 -  85   (VAL  377  - PHE  394  <=> PRO   68  - LEU   85 )                          
 249: 6c70-A vloq-A    20 -  23 <=>   37 -  40   (VAL   22  - PHE   25  <=> LEU   37  - VAL   40 )                          
 249: 6c70-A vloq-A    24 -  27 <=>   42 -  45   (MET   26  - TYR   29  <=> ARG   42  - GLN   45 )                          
 249: 6c70-A vloq-A    36 -  55 <=>   49 -  68   (HIS   38  - ALA   57  <=> ASN   49  - PHE   68 )                          
 249: 6c70-A vloq-A    56 -  62 <=>   70 -  76   (VAL   58  - SER   64  <=> ILE   70  - ILE   76 )                          
 249: 6c70-A vloq-A    63 -  66 <=>   86 -  89   (ASP   65  - ASP   68  <=> SER   86  - LEU   89 )                          
 249: 6c70-A vloq-A    67 -  88 <=>   91 - 112   (ASP   69  - PHE   90  <=> ALA   91  - LEU  112 )                          
 249: 6c70-A vloq-A    90 -  93 <=>  113 - 116   (VAL   92  - LYS   95  <=> LEU  113  - PRO  116 )                          
 249: 6c70-A vloq-A    96 - 101 <=>  117 - 122   (TYR   98  - ILE  103  <=> THR  117  - ALA  122 )                          
 249: 6c70-A vloq-A   102 - 105 <=>  124 - 127   (TRP  104  - PRO  107  <=> ARG  124  - GLY  127 )                          
 249: 6c70-A vloq-A   198 - 203 <=>  133 - 138   (LEU  215  - LEU  220  <=> ILE  133  - LEU  138 )                          
 249: 6c70-A vloq-A   259 - 263 <=>  140 - 144   (ASP  345  - VAL  349  <=> PRO  140  - PRO  144 )                          
 249: 6c70-A vloq-A   264 - 280 <=>  146 - 162   (ALA  350  - ALA  366  <=> LEU  146  - ALA  162 )                          
 249: 6c70-A vloq-A   281 - 286 <=>  171 - 176   (TYR  367  - VAL  372  <=> GLY  171  - GLY  176 )                          
 249: 6c70-A vloq-A   287 - 290 <=>  180 - 183   (ASN  373  - ASN  376  <=> GLY  180  - GLY  183 )                          
 249: 6c70-A vloq-A   358 - 363 <=>  209 - 214   (SER  444  - PHE  449  <=> ARG  209  - VAL  214 )                          
 250: 6c70-A vl8r-A     1 -   5 <=>   14 -  18   (PHE    3  - GLY    7  <=> THR   14  - ARG   18 )                          
 250: 6c70-A vl8r-A    25 -  28 <=>   31 -  34   (PHE   27  - TYR   30  <=> LEU   31  - VAL   34 )                          
 250: 6c70-A vl8r-A    60 -  66 <=>   55 -  61   (MET   62  - ASP   68  <=> ALA   55  - PHE   61 )                          
 250: 6c70-A vl8r-A    67 -  94 <=>   63 -  90   (ASP   69  - ILE   96  <=> GLU   63  - GLY   90 )                          
 250: 6c70-A vl8r-A   260 - 263 <=>   92 -  95   (ALA  346  - VAL  349  <=> THR   92  - ASP   95 )                          
 250: 6c70-A vl8r-A   264 - 285 <=>   97 - 118   (ALA  350  - LYS  371  <=> TRP   97  - LEU  118 )                          
 250: 6c70-A vl8r-A   292 - 295 <=>  636 - 639   (TYR  378  - THR  381  <=> LYS  636  - ARG  639 )                          
 251: 6c70-A vjzy-A    64 -  79 <=>   10 -  25   (ASP   66  - LEU   81  <=> LYS   10  - ILE   25 )                          
 251: 6c70-A vjzy-A    80 -  92 <=>   27 -  39   (HIS   82  - SER   94  <=> LEU   27  - VAL   39 )                          
 251: 6c70-A vjzy-A    93 -  96 <=>   42 -  45   (LYS   95  - TYR   98  <=> TYR   42  - PRO   45 )                          
 251: 6c70-A vjzy-A   255 - 258 <=>   47 -  50   (THR  341  - GLY  344  <=> SER   47  - THR   50 )                          
 251: 6c70-A vjzy-A   262 - 285 <=>   56 -  79   (GLY  348  - LYS  371  <=> LEU   56  - ILE   79 )                          
 251: 6c70-A vjzy-A   286 - 290 <=>   82 -  86   (VAL  372  - ASN  376  <=> GLY   82  - GLN   86 )                          
 252: 6c70-A vnpy-A     4 -   7 <=>   23 -  26   (GLN    6  - VAL    9  <=> VAL   23  - ILE   26 )                          
 252: 6c70-A vnpy-A   102 - 105 <=>   67 -  70   (TRP  104  - PRO  107  <=> LEU   67  - ALA   70 )                          
 252: 6c70-A vnpy-A   122 - 147 <=>   75 - 100   (ALA  124  - ILE  149  <=> LEU   75  - GLY  100 )                          
 252: 6c70-A vnpy-A   160 - 163 <=>  161 - 164   (ILE  177  - PHE  180  <=> ARG  161  - GLU  164 )                          
 252: 6c70-A vnpy-A   172 - 175 <=>  171 - 174   (ALA  189  - VAL  192  <=> LEU  171  - ALA  174 )                          
 252: 6c70-A vnpy-A   177 - 183 <=>  175 - 181   (ALA  194  - TYR  200  <=> SER  175  - SER  181 )                          
 252: 6c70-A vnpy-A   184 - 214 <=>  183 - 213   (TYR  201  - LYS  231  <=> HIS  183  - LEU  213 )                          
 252: 6c70-A vnpy-A   215 - 220 <=>  229 - 234   (ALA  232  - LEU  237  <=> ASN  229  - TYR  234 )                          
 252: 6c70-A vnpy-A   236 - 239 <=>  236 - 239   (VAL  322  - ALA  325  <=> TRP  236  - PRO  239 )                          
 252: 6c70-A vnpy-A   241 - 269 <=>  240 - 268   (LYS  327  - MET  355  <=> LEU  240  - ASP  268 )                          
 252: 6c70-A vnpy-A   271 - 278 <=>  269 - 276   (THR  357  - LEU  364  <=> PRO  269  - SER  276 )                          
 253: 6c70-A vlc8-A    64 -  79 <=>   32 -  47   (ASP   66  - LEU   81  <=> VAL   32  - VAL   47 )                          
 253: 6c70-A vlc8-A    80 -  92 <=>   49 -  61   (HIS   82  - SER   94  <=> SER   49  - ILE   61 )                          
 253: 6c70-A vlc8-A   264 - 287 <=>   67 -  90   (ALA  350  - ASN  373  <=> ASP   67  - GLY   90 )                          
 253: 6c70-A vlc8-A   381 - 385 <=>   93 -  97   (PHE  467  - VAL  471  <=> THR   93  - ILE   97 )                          
 254: 6c70-A vlg4-A    29 -  32 <=>  116 - 119   (SER   31  - LYS   34  <=> ALA  116  - TYR  119 )                          
 254: 6c70-A vlg4-A    41 -  44 <=>  205 - 208   (ILE   43  - LEU   46  <=> LYS  205  - GLY  208 )                          
 254: 6c70-A vlg4-A    45 -  48 <=>  210 - 213   (LEU   47  - LEU   50  <=> ILE  210  - PHE  213 )                          
 254: 6c70-A vlg4-A    51 -  55 <=>  217 - 221   (TYR   53  - ALA   57  <=> PHE  217  - PHE  221 )                          
 254: 6c70-A vlg4-A    57 -  60 <=>  222 - 225   (ASN   59  - MET   62  <=> LEU  222  - THR  225 )                          
 254: 6c70-A vlg4-A    64 -  88 <=>  332 - 356   (ASP   66  - PHE   90  <=> PHE  332  - HIS  356 )                          
 254: 6c70-A vlg4-A   133 - 136 <=>  364 - 367   (VAL  135  - ALA  138  <=> GLY  364  - ASP  367 )                          
 254: 6c70-A vlg4-A   199 - 203 <=>  372 - 376   (PHE  216  - LEU  220  <=> ASN  372  - GLY  376 )                          
 254: 6c70-A vlg4-A   260 - 286 <=>  381 - 407   (ALA  346  - VAL  372  <=> ARG  381  - LEU  407 )                          
 254: 6c70-A vlg4-A   385 - 388 <=>  413 - 416   (VAL  471  - LYS  474  <=> GLY  413  - THR  416 )                          
 255: 6c70-A vleh-A    51 -  62 <=>   20 -  31   (TYR   53  - SER   64  <=> PHE   20  - LEU   31 )                          
 255: 6c70-A vleh-A    63 -  92 <=>   51 -  80   (ASP   65  - SER   94  <=> LEU   51  - TYR   80 )                          
 255: 6c70-A vleh-A    93 - 102 <=>   83 -  92   (LYS   95  - TRP  104  <=> SER   83  - GLY   92 )                          
 255: 6c70-A vleh-A   256 - 281 <=>   94 - 119   (ALA  342  - TYR  367  <=> SER   94  - TRP  119 )                          
 255: 6c70-A vleh-A   284 - 287 <=>  249 - 252   (THR  370  - ASN  373  <=> MET  249  - ARG  252 )                          
 255: 6c70-A vleh-A   288 - 306 <=>  261 - 279   (GLY  374  - GLN  392  <=> ARG  261  - MET  279 )                          
 255: 6c70-A vleh-A   309 - 318 <=>  341 - 350   (LEU  395  - ILE  404  <=> LEU  341  - THR  350 )                          
 255: 6c70-A vleh-A   319 - 332 <=>  352 - 365   (GLU  405  - HIS  418  <=> PRO  352  - ALA  365 )                          
 256: 6c70-A vkv2-A     2 -   5 <=>   39 -  42   (LYS    4  - GLY    7  <=> ASP   39  - ILE   42 )                          
 256: 6c70-A vkv2-A    17 -  21 <=>   92 -  96   (MET   19  - GLY   23  <=> ALA   92  - ASP   96 )                          
 256: 6c70-A vkv2-A    31 -  40 <=>  104 - 113   (GLY   33  - CYS   42  <=> ALA  104  - PHE  113 )                          
 256: 6c70-A vkv2-A    88 -  91 <=>  121 - 124   (PHE   90  - ARG   93  <=> SER  121  - THR  124 )                          
 256: 6c70-A vkv2-A    93 -  96 <=>  153 - 156   (LYS   95  - TYR   98  <=> TYR  153  - GLY  156 )                          
 256: 6c70-A vkv2-A    97 - 100 <=>  199 - 202   (LYS   99  - ALA  102  <=> ARG  199  - GLY  202 )                          
 256: 6c70-A vkv2-A   182 - 187 <=>  220 - 225   (PHE  199  - ILE  204  <=> ASP  220  - PHE  225 )                          
 256: 6c70-A vkv2-A   191 - 222 <=>  228 - 259   (VAL  208  - GLU  239  <=> GLN  228  - SER  259 )                          
 256: 6c70-A vkv2-A   233 - 236 <=>  266 - 269   (GLU  319  - VAL  322  <=> ASN  266  - VAL  269 )                          
 256: 6c70-A vkv2-A   291 - 329 <=>  312 - 350   (VAL  377  - TYR  415  <=> ASP  312  - GLY  350 )                          
 256: 6c70-A vkv2-A   345 - 349 <=>  351 - 355   (GLN  431  - GLN  435  <=> ALA  351  - ARG  355 )                          
 256: 6c70-A vkv2-A   355 - 358 <=>  367 - 370   (MET  441  - SER  444  <=> ALA  367  - VAL  370 )                          
 256: 6c70-A vkv2-A   367 - 381 <=>  376 - 390   (LEU  453  - PHE  467  <=> VAL  376  - GLY  390 )                          
 257: 6c70-A vjkr-A    64 -  92 <=>   11 -  39   (ASP   66  - SER   94  <=> GLU   11  - LEU   39 )                          
 257: 6c70-A vjkr-A    95 -  98 <=>   40 -  43   (PHE   97  - THR  100  <=> ALA   40  - ASP   43 )                          
 257: 6c70-A vjkr-A   256 - 284 <=>   44 -  72   (ALA  342  - THR  370  <=> ARG   44  - ARG   72 )                          
 257: 6c70-A vjkr-A   285 - 288 <=>   75 -  78   (LYS  371  - GLY  374  <=> GLU   75  - GLN   78 )                          
 257: 6c70-A vjkr-A   289 - 292 <=>  154 - 157   (VAL  375  - TYR  378  <=> ILE  154  - ARG  157 )                          
 257: 6c70-A vjkr-A   295 - 301 <=>  158 - 164   (THR  381  - LEU  387  <=> PRO  158  - VAL  164 )                          
 257: 6c70-A vjkr-A   367 - 374 <=>  172 - 179   (LEU  453  - LEU  460  <=> PRO  172  - ALA  179 )                          
 258: 6c70-A vlz4-A     4 -  10 <=>  100 - 106   (GLN    6  - LEU   12  <=> LEU  100  - ALA  106 )                          
 258: 6c70-A vlz4-A    11 -  18 <=>  108 - 115   (LEU   13  - GLN   20  <=> ILE  108  - LEU  115 )                          
 258: 6c70-A vlz4-A   116 - 145 <=>  181 - 210   (ALA  118  - THR  147  <=> LEU  181  - ILE  210 )                          
 258: 6c70-A vlz4-A   159 - 162 <=>  211 - 214   (MET  176  - THR  179  <=> ASP  211  - LEU  214 )                          
 258: 6c70-A vlz4-A   168 - 171 <=>  219 - 222   (ALA  185  - GLY  188  <=> LEU  219  - GLY  222 )                          
 258: 6c70-A vlz4-A   173 - 203 <=>  224 - 254   (GLY  190  - LEU  220  <=> ARG  224  - GLY  254 )                          
 258: 6c70-A vlz4-A   205 - 208 <=>  255 - 258   (PHE  222  - GLU  225  <=> GLU  255  - ILE  258 )                          
 258: 6c70-A vlz4-A   242 - 245 <=>  280 - 283   (TYR  328  - GLU  331  <=> ASN  280  - ASP  283 )                          
 258: 6c70-A vlz4-A   247 - 280 <=>  284 - 317   (HIS  333  - ALA  366  <=> TRP  284  - GLY  317 )                          
 259: 6c70-A vkp9-A    63 -  90 <=>   16 -  43   (ASP   65  - VAL   92  <=> SER   16  - HIS   43 )                          
 259: 6c70-A vkp9-A    92 -  95 <=>   44 -  47   (SER   94  - PHE   97  <=> HIS   44  - ARG   47 )                          
 259: 6c70-A vkp9-A   259 - 262 <=>   49 -  52   (ASP  345  - GLY  348  <=> ARG   49  - GLY   52 )                          
 259: 6c70-A vkp9-A   263 - 283 <=>   54 -  74   (VAL  349  - ALA  369  <=> PHE   54  - LEU   74 )                          
 259: 6c70-A vkp9-A   284 - 290 <=>   76 -  82   (THR  370  - ASN  376  <=> ARG   76  - LEU   82 )                          
 259: 6c70-A vkp9-A   379 - 383 <=>   89 -  93   (THR  465  - VAL  469  <=> LEU   89  - ALA   93 )                          
 260: 6c70-A vmvq-A     4 -  22 <=>    4 -  22   (GLN    6  - HIS   24  <=> ILE    4  - ILE   22 )                          
 260: 6c70-A vmvq-A    30 -  60 <=>   79 - 109   (GLU   32  - MET   62  <=> LEU   79  - PRO  109 )                          
 260: 6c70-A vmvq-A    63 -  89 <=>  127 - 153   (ASP   65  - PRO   91  <=> PHE  127  - GLY  153 )                          
 260: 6c70-A vmvq-A    97 - 102 <=>  167 - 172   (LYS   99  - TRP  104  <=> ARG  167  - ILE  172 )                          
 260: 6c70-A vmvq-A   104 - 107 <=>  175 - 178   (ASN  106  - SER  109  <=> VAL  175  - GLU  178 )                          
 260: 6c70-A vmvq-A   198 - 201 <=>  186 - 189   (LEU  215  - SER  218  <=> ALA  186  - LEU  189 )                          
 260: 6c70-A vmvq-A   264 - 283 <=>  194 - 213   (ALA  350  - ALA  369  <=> ILE  194  - ARG  213 )                          
 261: 6c70-A vkn2-A    60 -  93 <=>   13 -  46   (MET   62  - LYS   95  <=> ARG   13  - VAL   46 )                          
 261: 6c70-A vkn2-A    95 -  98 <=>   47 -  50   (PHE   97  - THR  100  <=> SER   47  - THR   50 )                          
 261: 6c70-A vkn2-A   257 - 264 <=>   52 -  59   (VAL  343  - ALA  350  <=> THR   52  - VAL   59 )                          
 261: 6c70-A vkn2-A   266 - 284 <=>   61 -  79   (LEU  352  - THR  370  <=> VAL   61  - SER   79 )                          
 262: 6c70-A vmkh-A     4 -  20 <=>   44 -  60   (GLN    6  - VAL   22  <=> GLU   44  - SER   60 )                          
 262: 6c70-A vmkh-A    63 -  91 <=>   82 - 110   (ASP   65  - ARG   93  <=> GLY   82  - CYS  110 )                          
 262: 6c70-A vmkh-A    92 -  99 <=>  112 - 119   (SER   94  - LEU  101  <=> GLU  112  - ASN  119 )                          
 262: 6c70-A vmkh-A   255 - 284 <=>  121 - 150   (THR  341  - THR  370  <=> LEU  121  - ALA  150 )                          
 262: 6c70-A vmkh-A   285 - 291 <=>  152 - 158   (LYS  371  - VAL  377  <=> ASN  152  - ARG  158 )                          
 263: 6c70-A vmr6-A     8 -  16 <=>   42 -  50   (ALA   10  - VAL   18  <=> LEU   42  - GLY   50 )                          
 263: 6c70-A vmr6-A    60 -  63 <=>  168 - 171   (MET   62  - ASP   65  <=> HIS  168  - LEU  171 )                          
 263: 6c70-A vmr6-A    65 -  89 <=>  195 - 219   (VAL   67  - PRO   91  <=> VAL  195  - ALA  219 )                          
 263: 6c70-A vmr6-A    91 -  94 <=>  220 - 223   (ARG   93  - ILE   96  <=> VAL  220  - LEU  223 )                          
 263: 6c70-A vmr6-A   257 - 280 <=>  224 - 247   (VAL  343  - ALA  366  <=> ALA  224  - GLY  247 )                          
 263: 6c70-A vmr6-A   282 - 286 <=>  317 - 321   (GLN  368  - VAL  372  <=> ARG  317  - TRP  321 )                          
 263: 6c70-A vmr6-A   290 - 293 <=>  323 - 326   (ASN  376  - ALA  379  <=> ALA  323  - LYS  326 )                          
 264: 6c70-A vlrp-A    64 -  93 <=>   85 - 114   (ASP   66  - LYS   95  <=> LYS   85  - LEU  114 )                          
 264: 6c70-A vlrp-A    96 -  99 <=>  115 - 118   (TYR   98  - LEU  101  <=> GLY  115  - ALA  118 )                          
 264: 6c70-A vlrp-A   256 - 262 <=>  120 - 126   (ALA  342  - GLY  348  <=> SER  120  - GLN  126 )                          
 264: 6c70-A vlrp-A   263 - 285 <=>  129 - 151   (VAL  349  - LYS  371  <=> ASN  129  - ASP  151 )                          
 264: 6c70-A vlrp-A   286 - 290 <=>  153 - 157   (VAL  372  - ASN  376  <=> GLU  153  - ILE  157 )                          
 264: 6c70-A vlrp-A   330 - 333 <=>  235 - 238   (SER  416  - TRP  419  <=> ASN  235  - SER  238 )                          
 264: 6c70-A vlrp-A   336 - 339 <=>  239 - 242   (GLY  422  - GLU  425  <=> SER  239  - SER  242 )                          
 265: 6c70-A vm8g-A   290 - 317 <=>    1 -  28   (ASN  376  - LEU  403  <=> MET    1  - PRO   28 )                          
 265: 6c70-A vm8g-A   319 - 322 <=>   29 -  32   (GLU  405  - SER  408  <=> VAL   29  - ALA   32 )                          
 265: 6c70-A vm8g-A   366 - 388 <=>   36 -  58   (SER  452  - LYS  474  <=> GLY   36  - LEU   58 )                          
 266: 6c70-A vncg-A    40 -  61 <=>    1 -  22   (CYS   42  - GLU   63  <=> MET    1  - HIS   22 )                          
 266: 6c70-A vncg-A    63 -  87 <=>   23 -  47   (ASP   65  - TYR   89  <=> THR   23  - GLY   47 )                          
 266: 6c70-A vncg-A   264 - 271 <=>   48 -  55   (ALA  350  - THR  357  <=> ALA   48  - GLU   55 )                          
 266: 6c70-A vncg-A   272 - 275 <=>   57 -  60   (THR  358  - THR  361  <=> ILE   57  - ALA   60 )                          
 266: 6c70-A vncg-A   276 - 284 <=>   62 -  70   (LEU  362  - THR  370  <=> ALA   62  - VAL   70 )                          
 266: 6c70-A vncg-A   285 - 288 <=>   72 -  75   (LYS  371  - GLY  374  <=> MET   72  - ASN   75 )                          
 266: 6c70-A vncg-A   313 - 319 <=>  132 - 138   (PHE  399  - GLU  405  <=> ALA  132  - VAL  138 )                          
 266: 6c70-A vncg-A   366 - 372 <=>  141 - 147   (SER  452  - SER  458  <=> VAL  141  - LEU  147 )                          
 267: 6c70-A vn3f-A    50 -  62 <=>    1 -  13   (GLN   52  - SER   64  <=> MET    1  - SER   13 )                          
 267: 6c70-A vn3f-A    64 -  86 <=>   32 -  54   (ASP   66  - ILE   88  <=> GLN   32  - ASP   54 )                          
 267: 6c70-A vn3f-A    87 -  90 <=>   56 -  59   (TYR   89  - VAL   92  <=> VAL   56  - GLU   59 )                          
 267: 6c70-A vn3f-A   257 - 277 <=>   61 -  81   (VAL  343  - THR  363  <=> ASP   61  - LYS   81 )                          
 268: 6c70-A vn89-A    63 -  94 <=>    3 -  34   (ASP   65  - ILE   96  <=> LEU    3  - GLU   34 )                          
 268: 6c70-A vn89-A   197 - 200 <=>   38 -  41   (VAL  214  - CYS  217  <=> TRP   38  - TYR   41 )                          
 268: 6c70-A vn89-A   266 - 281 <=>   46 -  61   (LEU  352  - TYR  367  <=> ILE   46  - ARG   61 )                          
 268: 6c70-A vn89-A   283 - 288 <=>   62 -  67   (ALA  369  - GLY  374  <=> ARG   62  - ALA   67 )                          
 269: 6c70-A vm0g-A    71 -  88 <=>    1 -  18   (ASN   73  - PHE   90  <=> MET    1  - SER   18 )                          
 269: 6c70-A vm0g-A   260 - 277 <=>   20 -  37   (ALA  346  - THR  363  <=> ASN   20  - GLY   37 )                          
 269: 6c70-A vm0g-A   362 - 367 <=>   44 -  49   (PHE  448  - LEU  453  <=> PRO   44  - GLN   49 )                          
 270: 6c70-A vjxj-A     2 -   5 <=>   25 -  28   (LYS    4  - GLY    7  <=> ASN   25  - ARG   28 )                          
 270: 6c70-A vjxj-A    11 -  14 <=>   32 -  35   (LEU   13  - ILE   16  <=> GLN   32  - ARG   35 )                          
 270: 6c70-A vjxj-A    63 -  96 <=>   68 - 101   (ASP   65  - TYR   98  <=> GLN   68  - ILE  101 )                          
 270: 6c70-A vjxj-A   158 - 163 <=>  129 - 134   (LEU  175  - PHE  180  <=> ARG  129  - ASP  134 )                          
 270: 6c70-A vjxj-A   245 - 248 <=>  186 - 189   (GLU  331  - LYS  334  <=> ASP  186  - PRO  189 )                          
 270: 6c70-A vjxj-A   251 - 286 <=>  190 - 225   (VAL  337  - VAL  372  <=> TYR  190  - LYS  225 )                          
 270: 6c70-A vjxj-A   292 - 311 <=>  227 - 246   (TYR  378  - CYS  397  <=> LEU  227  - GLU  246 )                          
 270: 6c70-A vjxj-A   317 - 320 <=>  255 - 258   (LEU  403  - GLU  406  <=> MET  255  - GLY  258 )                          
 270: 6c70-A vjxj-A   362 - 365 <=>  319 - 322   (PHE  448  - VAL  451  <=> MET  319  - LEU  322 )                          
 270: 6c70-A vjxj-A   375 - 382 <=>  334 - 341   (GLY  461  - MET  468  <=> ASP  334  - LYS  341 )                          
 271: 6c70-A vmh2-A    15 -  18 <=>    2 -   5   (ARG   17  - GLN   20  <=> GLU    2  - GLU    5 )                          
 271: 6c70-A vmh2-A    65 -  94 <=>   32 -  61   (VAL   67  - ILE   96  <=> ASP   32  - ASP   61 )                          
 271: 6c70-A vmh2-A    96 - 100 <=>   62 -  66   (TYR   98  - ALA  102  <=> GLU   62  - LYS   66 )                          
 271: 6c70-A vmh2-A   197 - 200 <=>   72 -  75   (VAL  214  - CYS  217  <=> VAL   72  - HIS   75 )                          
 271: 6c70-A vmh2-A   261 - 288 <=>   77 - 104   (TYR  347  - GLY  374  <=> GLN   77  - ALA  104 )                          
 272: 6c70-A vm59-A    65 -  89 <=>   86 - 110   (VAL   67  - PRO   91  <=> ASP   86  - GLN  110 )                          
 272: 6c70-A vm59-A    91 - 105 <=>  111 - 125   (ARG   93  - PRO  107  <=> SER  111  - HIS  125 )                          
 272: 6c70-A vm59-A   250 - 253 <=>  128 - 131   (VAL  336  - LEU  339  <=> SER  128  - ASP  131 )                          
 272: 6c70-A vm59-A   263 - 282 <=>  144 - 163   (VAL  349  - GLN  368  <=> ALA  144  - THR  163 )                          
 272: 6c70-A vm59-A   284 - 289 <=>  164 - 169   (THR  370  - VAL  375  <=> GLN  164  - VAL  169 )                          
 272: 6c70-A vm59-A   383 - 387 <=>  184 - 188   (VAL  469  - LEU  473  <=> VAL  184  - SER  188 )                          
 273: 6c70-A vluv-A     4 -  21 <=>   47 -  64   (GLN    6  - GLY   23  <=> ARG   47  - VAL   64 )                          
 273: 6c70-A vluv-A    31 -  63 <=>  139 - 171   (GLY   33  - ASP   65  <=> LEU  139  - GLU  171 )                          
 273: 6c70-A vluv-A    64 -  90 <=>  190 - 216   (ASP   66  - VAL   92  <=> PHE  190  - LEU  216 )                          
 273: 6c70-A vluv-A    96 -  99 <=>  247 - 250   (TYR   98  - LEU  101  <=> ALA  247  - LEU  250 )                          
 273: 6c70-A vluv-A   195 - 198 <=>  254 - 257   (LEU  212  - LEU  215  <=> SER  254  - ILE  257 )                          
 273: 6c70-A vluv-A   264 - 281 <=>  258 - 275   (ALA  350  - TYR  367  <=> CYS  258  - GLY  275 )                          
 274: 6c70-A vlq7-A    64 -  67 <=>   12 -  15   (ASP   66  - ASP   69  <=> ARG   12  - VAL   15 )                          
 274: 6c70-A vlq7-A    69 -  89 <=>   16 -  36   (THR   71  - PRO   91  <=> GLU   16  - ALA   36 )                          
 274: 6c70-A vlq7-A   260 - 281 <=>   40 -  61   (ALA  346  - TYR  367  <=> ALA   40  - GLU   61 )                          
 274: 6c70-A vlq7-A   282 - 286 <=>   63 -  67   (GLN  368  - VAL  372  <=> LEU   63  - ARG   67 )                          
 274: 6c70-A vlq7-A   287 - 290 <=>   70 -  73   (ASN  373  - ASN  376  <=> ARG   70  - ARG   73 )                          
 274: 6c70-A vlq7-A   331 - 335 <=>  593 - 597   (CYS  417  - ASP  421  <=> THR  593  - ASN  597 )                          
 274: 6c70-A vlq7-A   337 - 340 <=>  599 - 602   (SER  423  - ALA  426  <=> ASP  599  - SER  602 )                          
 275: 6c70-A vnjz-A    40 -  46 <=>   38 -  44   (CYS   42  - LEU   48  <=> ASN   38  - LEU   44 )                          
 275: 6c70-A vnjz-A    48 -  57 <=>   45 -  54   (LEU   50  - ASN   59  <=> VAL   45  - ARG   54 )                          
 275: 6c70-A vnjz-A    59 -  63 <=>   55 -  59   (MET   61  - ASP   65  <=> PHE   55  - THR   59 )                          
 275: 6c70-A vnjz-A    82 -  88 <=>   74 -  80   (ILE   84  - PHE   90  <=> LEU   74  - LEU   80 )                          
 275: 6c70-A vnjz-A   121 - 147 <=>   99 - 125   (LEU  123  - ILE  149  <=> ALA   99  - ASN  125 )                          
 275: 6c70-A vnjz-A   148 - 151 <=>  128 - 131   (THR  150  - GLU  153  <=> PHE  128  - ARG  131 )                          
 275: 6c70-A vnjz-A   291 - 329 <=>  133 - 171   (VAL  377  - TYR  415  <=> LEU  133  - ASP  171 )                          
 275: 6c70-A vnjz-A   349 - 353 <=>  244 - 248   (GLN  435  - LYS  439  <=> ALA  244  - ASP  248 )                          
 275: 6c70-A vnjz-A   354 - 357 <=>  250 - 253   (ALA  440  - ILE  443  <=> ALA  250  - ASN  253 )                          
 275: 6c70-A vnjz-A   364 - 388 <=>  255 - 279   (THR  450  - LYS  474  <=> ILE  255  - LEU  279 )                          
 276: 6c70-A vkks-A    64 -  67 <=>    1 -   4   (ASP   66  - ASP   69  <=> MET    1  - LYS    4 )                          
 276: 6c70-A vkks-A    70 -  84 <=>    5 -  19   (ALA   72  - LYS   86  <=> TYR    5  - HIS   19 )                          
 276: 6c70-A vkks-A    86 - 100 <=>   20 -  34   (ILE   88  - ALA  102  <=> GLY   20  - GLN   34 )                          
 276: 6c70-A vkks-A   101 - 104 <=>   36 -  39   (ILE  103  - ASN  106  <=> GLN   36  - THR   39 )                          
 276: 6c70-A vkks-A   139 - 146 <=>   61 -  68   (PHE  141  - GLY  148  <=> THR   61  - PHE   68 )                          
 276: 6c70-A vkks-A   186 - 205 <=>   72 -  91   (VAL  203  - PHE  222  <=> PRO   72  - THR   91 )                          
 276: 6c70-A vkks-A   255 - 258 <=>  158 - 161   (THR  341  - GLY  344  <=> TRP  158  - TRP  161 )                          
 276: 6c70-A vkks-A   260 - 279 <=>  162 - 181   (ALA  346  - LEU  365  <=> SER  162  - PRO  181 )                          
 276: 6c70-A vkks-A   295 - 298 <=>  182 - 185   (THR  381  - GLY  384  <=> PHE  182  - SER  185 )                          
 277: 6c70-A vnuj-A    68 -  71 <=>    1 -   4   (LEU   70  - ASN   73  <=> MET    1  - HIS    4 )                          
 277: 6c70-A vnuj-A    74 -  77 <=>    5 -   8   (THR   76  - PHE   79  <=> LEU    5  - LEU    8 )                          
 277: 6c70-A vnuj-A    79 -  91 <=>    9 -  21   (LEU   81  - ARG   93  <=> ASN    9  - GLU   21 )                          
 277: 6c70-A vnuj-A    92 -  95 <=>   23 -  26   (SER   94  - PHE   97  <=> LYS   23  - LYS   26 )                          
 277: 6c70-A vnuj-A   260 - 283 <=>   28 -  51   (ALA  346  - ALA  369  <=> ASP   28  - MET   51 )                          
 278: 6c70-A vl98-A    20 -  25 <=>   33 -  38   (VAL   22  - PHE   27  <=> ARG   33  - ASP   38 )                          
 278: 6c70-A vl98-A    36 -  40 <=>   58 -  62   (HIS   38  - CYS   42  <=> VAL   58  - GLN   62 )                          
 278: 6c70-A vl98-A    43 -  46 <=>   64 -  67   (THR   45  - LEU   48  <=> GLN   64  - LEU   67 )                          
 278: 6c70-A vl98-A    49 -  52 <=>   68 -  71   (LEU   51  - GLY   54  <=> GLY   68  - LYS   71 )                          
 278: 6c70-A vl98-A   182 - 188 <=>   74 -  80   (PHE  199  - SER  205  <=> THR   74  - ASN   80 )                          
 278: 6c70-A vl98-A   288 - 338 <=>  103 - 153   (GLY  374  - GLU  424  <=> ALA  103  - HIS  153 )                          
 278: 6c70-A vl98-A   340 - 355 <=>  154 - 169   (ALA  426  - MET  441  <=> PRO  154  - SER  169 )                          
 278: 6c70-A vl98-A   356 - 361 <=>  173 - 178   (SER  442  - LYS  447  <=> PHE  173  - ILE  178 )                          
 278: 6c70-A vl98-A   375 - 382 <=>  395 - 402   (GLY  461  - MET  468  <=> LYS  395  - LEU  402 )                          
 279: 6c70-A vl8z-A    64 -  93 <=>    5 -  34   (ASP   66  - LYS   95  <=> ASN    5  - PRO   34 )                          
 279: 6c70-A vl8z-A    95 -  98 <=>   35 -  38   (PHE   97  - THR  100  <=> GLN   35  - LEU   38 )                          
 279: 6c70-A vl8z-A   256 - 259 <=>   39 -  42   (ALA  342  - ASP  345  <=> PRO   39  - PHE   42 )                          
 279: 6c70-A vl8z-A   261 - 286 <=>   43 -  68   (TYR  347  - VAL  372  <=> ALA   43  - GLN   68 )                          
 279: 6c70-A vl8z-A   287 - 290 <=>   70 -  73   (ASN  373  - ASN  376  <=> SER   70  - TYR   73 )                          
 280: 6c70-A vnkh-A    65 -  95 <=>    3 -  33   (VAL   67  - PHE   97  <=> GLU    3  - ASN   33 )                          
 280: 6c70-A vnkh-A   259 - 286 <=>   35 -  62   (ASP  345  - VAL  372  <=> ASP   35  - ASP   62 )                          
 280: 6c70-A vnkh-A   287 - 290 <=>   64 -  67   (ASN  373  - ASN  376  <=> GLY   64  - ARG   67 )                          
 280: 6c70-A vnkh-A   291 - 307 <=>   69 -  85   (VAL  377  - VAL  393  <=> PRO   69  - LEU   85 )                          
 281: 6c70-A vk2o-A    18 -  21 <=>   62 -  65   (GLN   20  - GLY   23  <=> LEU   62  - MET   65 )                          
 281: 6c70-A vk2o-A    37 -  40 <=>   66 -  69   (ARG   39  - CYS   42  <=> LEU   66  - PHE   69 )                          
 281: 6c70-A vk2o-A    42 -  53 <=>   98 - 109   (VAL   44  - MET   55  <=> ILE   98  - THR  109 )                          
 281: 6c70-A vk2o-A    54 -  62 <=>  111 - 119   (MET   56  - SER   64  <=> THR  111  - VAL  119 )                          
 281: 6c70-A vk2o-A    63 -  89 <=>  142 - 168   (ASP   65  - PRO   91  <=> LEU  142  - VAL  168 )                          
 281: 6c70-A vk2o-A    90 - 102 <=>  175 - 187   (VAL   92  - TRP  104  <=> ASP  175  - THR  187 )                          
 281: 6c70-A vk2o-A   252 - 291 <=>  189 - 228   (ARG  338  - VAL  377  <=> GLN  189  - LEU  228 )                          
 282: 6c70-A vlgu-A    63 -  92 <=>   11 -  40   (ASP   65  - SER   94  <=> THR   11  - LEU   40 )                          
 282: 6c70-A vlgu-A   262 - 284 <=>   51 -  73   (GLY  348  - THR  370  <=> GLN   51  - VAL   73 )                          
 282: 6c70-A vlgu-A   285 - 289 <=>   75 -  79   (LYS  371  - VAL  375  <=> PHE   75  - ASN   79 )                          
 282: 6c70-A vlgu-A   290 - 312 <=>  111 - 133   (ASN  376  - ILE  398  <=> ALA  111  - ILE  133 )                          
 282: 6c70-A vlgu-A   362 - 366 <=>  136 - 140   (PHE  448  - SER  452  <=> ARG  136  - ALA  140 )                          
 283: 6c70-A vjkq-A    63 -  90 <=>   23 -  50   (ASP   65  - VAL   92  <=> SER   23  - PHE   50 )                          
 283: 6c70-A vjkq-A    92 -  96 <=>   51 -  55   (SER   94  - TYR   98  <=> LEU   51  - ALA   55 )                          
 283: 6c70-A vjkq-A   127 - 132 <=>   62 -  67   (ARG  129  - CYS  134  <=> LEU   62  - VAL   67 )                          
 283: 6c70-A vjkq-A   170 - 191 <=>   96 - 117   (SER  187  - VAL  208  <=> GLU   96  - LEU  117 )                          
 283: 6c70-A vjkq-A   259 - 284 <=>  127 - 152   (ASP  345  - THR  370  <=> PRO  127  - ARG  152 )                          
 283: 6c70-A vjkq-A   285 - 289 <=>  154 - 158   (LYS  371  - VAL  375  <=> ASN  154  - LEU  158 )                          
 283: 6c70-A vjkq-A   302 - 312 <=>  207 - 217   (TYR  388  - ILE  398  <=> SER  207  - PHE  217 )                          
 283: 6c70-A vjkq-A   369 - 372 <=>  293 - 296   (LEU  455  - SER  458  <=> LEU  293  - PHE  296 )                          
 284: 6c70-A vlze-A    52 -  55 <=>    7 -  10   (GLY   54  - ALA   57  <=> LEU    7  - PRO   10 )                          
 284: 6c70-A vlze-A    58 -  63 <=>   11 -  16   (LEU   60  - ASP   65  <=> HIS   11  - GLU   16 )                          
 284: 6c70-A vlze-A    65 -  88 <=>  105 - 128   (VAL   67  - PHE   90  <=> ALA  105  - ALA  128 )                          
 284: 6c70-A vlze-A    90 -  93 <=>  129 - 132   (VAL   92  - LYS   95  <=> GLY  129  - ARG  132 )                          
 284: 6c70-A vlze-A   260 - 280 <=>  134 - 154   (ALA  346  - ALA  366  <=> ASP  134  - GLU  154 )                          
 284: 6c70-A vlze-A   283 - 289 <=>  155 - 161   (ALA  369  - VAL  375  <=> GLN  155  - LEU  161 )                          
 284: 6c70-A vlze-A   353 - 356 <=>  293 - 296   (LYS  439  - SER  442  <=> ASP  293  - TYR  296 )                          
 284: 6c70-A vlze-A   364 - 372 <=>  299 - 307   (THR  450  - SER  458  <=> PRO  299  - ARG  307 )                          
 285: 6c70-A vklb-A    15 -  18 <=>    1 -   4   (ARG   17  - GLN   20  <=> MET    1  - LEU    4 )                          
 285: 6c70-A vklb-A    20 -  23 <=>    5 -   8   (VAL   22  - PHE   25  <=> THR    5  - LEU    8 )                          
 285: 6c70-A vklb-A    43 -  58 <=>   10 -  25   (THR   45  - LEU   60  <=> LEU   10  - ARG   25 )                          
 285: 6c70-A vklb-A    67 -  92 <=>   26 -  51   (ASP   69  - SER   94  <=> ARG   26  - SER   51 )                          
 285: 6c70-A vklb-A    93 -  96 <=>   53 -  56   (LYS   95  - TYR   98  <=> TRP   53  - ALA   56 )                          
 285: 6c70-A vklb-A   261 - 284 <=>   59 -  82   (TYR  347  - THR  370  <=> GLN   59  - GLN   82 )                          
 285: 6c70-A vklb-A   285 - 288 <=>   84 -  87   (LYS  371  - GLY  374  <=> HIS   84  - ARG   87 )                          
 286: 6c70-A vms5-A    64 -  96 <=>    1 -  33   (ASP   66  - TYR   98  <=> MET    1  - LEU   33 )                          
 286: 6c70-A vms5-A   102 - 105 <=>   38 -  41   (TRP  104  - PRO  107  <=> PHE   38  - VAL   41 )                          
 286: 6c70-A vms5-A   184 - 191 <=>   67 -  74   (TYR  201  - VAL  208  <=> SER   67  - ILE   74 )                          
 286: 6c70-A vms5-A   193 - 203 <=>   76 -  86   (ASN  210  - LEU  220  <=> LEU   76  - VAL   86 )                          
 286: 6c70-A vms5-A   246 - 249 <=>   94 -  97   (ARG  332  - HIS  335  <=> THR   94  - HIS   97 )                          
 286: 6c70-A vms5-A   251 - 270 <=>   98 - 117   (VAL  337  - LEU  356  <=> PHE   98  - SER  117 )                          
 286: 6c70-A vms5-A   303 - 307 <=>  119 - 123   (THR  389  - VAL  393  <=> ASN  119  - PHE  123 )                          
 286: 6c70-A vms5-A   350 - 354 <=>  140 - 144   (GLN  436  - ALA  440  <=> GLY  140  - LEU  144 )                          
 286: 6c70-A vms5-A   355 - 358 <=>  147 - 150   (MET  441  - SER  444  <=> THR  147  - PHE  150 )                          
 286: 6c70-A vms5-A   364 - 388 <=>  151 - 175   (THR  450  - LYS  474  <=> MET  151  - MET  175 )                          
 287: 6c70-A vlmp-A    14 -  17 <=>  189 - 192   (ILE   16  - MET   19  <=> ARG  189  - LEU  192 )                          
 287: 6c70-A vlmp-A    27 -  30 <=>  194 - 197   (TYR   29  - GLU   32  <=> ASP  194  - PRO  197 )                          
 287: 6c70-A vlmp-A    35 -  63 <=>  198 - 226   (PRO   37  - ASP   65  <=> MET  198  - LEU  226 )                          
 287: 6c70-A vlmp-A    65 -  94 <=>  274 - 303   (VAL   67  - ILE   96  <=> CYS  274  - SER  303 )                          
 287: 6c70-A vlmp-A    97 - 100 <=>  304 - 307   (LYS   99  - ALA  102  <=> GLY  304  - ALA  307 )                          
 287: 6c70-A vlmp-A   247 - 252 <=>  322 - 327   (HIS  333  - ARG  338  <=> SER  322  - LYS  327 )                          
 287: 6c70-A vlmp-A   255 - 258 <=>  328 - 331   (THR  341  - GLY  344  <=> VAL  328  - VAL  331 )                          
 287: 6c70-A vlmp-A   262 - 285 <=>  334 - 357   (GLY  348  - LYS  371  <=> GLU  334  - GLY  357 )                          
 287: 6c70-A vlmp-A   287 - 290 <=>  358 - 361   (ASN  373  - ASN  376  <=> GLN  358  - LEU  361 )                          
 288: 6c70-A vkea-A     6 -  10 <=>   30 -  34   (LEU    8  - LEU   12  <=> GLY   30  - GLY   34 )                          
 288: 6c70-A vkea-A    13 -  18 <=>   35 -  40   (ASN   15  - GLN   20  <=> PRO   35  - ILE   40 )                          
 288: 6c70-A vkea-A    41 -  61 <=>   42 -  62   (ILE   43  - GLU   63  <=> GLU   42  - MET   62 )                          
 288: 6c70-A vkea-A    62 -  65 <=>   64 -  67   (SER   64  - VAL   67  <=> ALA   64  - MET   67 )                          
 288: 6c70-A vkea-A    66 -  92 <=>   76 - 102   (ASP   68  - SER   94  <=> VAL   76  - MET  102 )                          
 288: 6c70-A vkea-A    93 -  99 <=>  104 - 110   (LYS   95  - LEU  101  <=> GLY  104  - SER  110 )                          
 288: 6c70-A vkea-A   259 - 283 <=>  115 - 139   (ASP  345  - ALA  369  <=> ALA  115  - PHE  139 )                          
 288: 6c70-A vkea-A   284 - 287 <=>  141 - 144   (THR  370  - ASN  373  <=> VAL  141  - ARG  144 )                          
 288: 6c70-A vkea-A   385 - 388 <=>  147 - 150   (VAL  471  - LYS  474  <=> THR  147  - ASN  150 )                          
 289: 6c70-A vlno-A   291 - 319 <=>    1 -  29   (VAL  377  - GLU  405  <=> MET    1  - HIS   29 )                          
 289: 6c70-A vlno-A   363 - 367 <=>   31 -  35   (PHE  449  - LEU  453  <=> LEU   31  - PRO   35 )                          
 289: 6c70-A vlno-A   368 - 382 <=>   37 -  51   (ASP  454  - MET  468  <=> VAL   37  - HIS   51 )                          
 290: 6c70-A vm4e-A    36 -  45 <=>  129 - 138   (HIS   38  - LEU   47  <=> GLU  129  - GLN  138 )                          
 290: 6c70-A vm4e-A   147 - 151 <=>  170 - 174   (ILE  149  - GLU  153  <=> THR  170  - ASP  174 )                          
 290: 6c70-A vm4e-A   286 - 289 <=>  180 - 183   (VAL  372  - VAL  375  <=> GLY  180  - ALA  183 )                          
 290: 6c70-A vm4e-A   293 - 312 <=>  185 - 204   (ALA  379  - ILE  398  <=> ALA  185  - HIS  204 )                          
 290: 6c70-A vm4e-A   360 - 384 <=>  237 - 261   (ALA  446  - LEU  470  <=> ALA  237  - LYS  261 )                          
 291: 6c70-A vkwq-A    64 -  93 <=>   10 -  39   (ASP   66  - LYS   95  <=> ARG   10  - GLN   39 )                          
 291: 6c70-A vkwq-A    96 -  99 <=>   40 -  43   (TYR   98  - LEU  101  <=> HIS   40  - ALA   43 )                          
 291: 6c70-A vkwq-A   261 - 287 <=>   48 -  74   (TYR  347  - ASN  373  <=> ALA   48  - ARG   74 )                          
 291: 6c70-A vkwq-A   289 - 297 <=>   81 -  89   (VAL  375  - ILE  383  <=> ALA   81  - PHE   89 )                          
 291: 6c70-A vkwq-A   302 - 309 <=>   93 - 100   (TYR  388  - LEU  395  <=> SER   93  - ILE  100 )                          
 291: 6c70-A vkwq-A   311 - 316 <=>  101 - 106   (CYS  397  - ARG  402  <=> PRO  101  - TYR  106 )                          
 292: 6c70-A vla0-A    50 -  53 <=>   10 -  13   (GLN   52  - MET   55  <=> GLY   10  - GLY   13 )                          
 292: 6c70-A vla0-A    63 -  90 <=>  151 - 178   (ASP   65  - VAL   92  <=> ASP  151  - ALA  178 )                          
 292: 6c70-A vla0-A    92 -  95 <=>  179 - 182   (SER   94  - PHE   97  <=> THR  179  - LEU  182 )                          
 292: 6c70-A vla0-A   266 - 277 <=>  192 - 203   (LEU  352  - THR  363  <=> ILE  192  - PRO  203 )                          
 292: 6c70-A vla0-A   278 - 281 <=>  205 - 208   (LEU  364  - TYR  367  <=> HIS  205  - LEU  208 )                          
 292: 6c70-A vla0-A   295 - 298 <=>  211 - 214   (THR  381  - GLY  384  <=> VAL  211  - ALA  214 )                          
 292: 6c70-A vla0-A   382 - 386 <=>  253 - 257   (MET  468  - GLN  472  <=> TRP  253  - GLY  257 )                          
 293: 6c70-A vn78-A    49 -  55 <=>   67 -  73   (LEU   51  - ALA   57  <=> HIS   67  - ALA   73 )                          
 293: 6c70-A vn78-A    60 -  63 <=>  151 - 154   (MET   62  - ASP   65  <=> LEU  151  - ALA  154 )                          
 293: 6c70-A vn78-A    65 -  88 <=>  180 - 203   (VAL   67  - PHE   90  <=> ARG  180  - GLY  203 )                          
 293: 6c70-A vn78-A   264 - 284 <=>  205 - 225   (ALA  350  - THR  370  <=> GLY  205  - VAL  225 )                          
 294: 6c70-A vlhd-A    59 -  62 <=>   39 -  42   (MET   61  - SER   64  <=> SER   39  - PRO   42 )                          
 294: 6c70-A vlhd-A    67 -  87 <=>   44 -  64   (ASP   69  - TYR   89  <=> ALA   44  - LYS   64 )                          
 294: 6c70-A vlhd-A   264 - 285 <=>   65 -  86   (ALA  350  - LYS  371  <=> ASN   65  - ASN   86 )                          
 294: 6c70-A vlhd-A   384 - 387 <=>   87 -  90   (LEU  470  - LEU  473  <=> LYS   87  - VAL   90 )                          
 295: 6c70-A vndk-A    45 -  48 <=>   18 -  21   (LEU   47  - LEU   50  <=> LEU   18  - ASP   21 )                          
 295: 6c70-A vndk-A    50 -  54 <=>   22 -  26   (GLN   52  - MET   56  <=> ASP   22  - ALA   26 )                          
 295: 6c70-A vndk-A    65 -  83 <=>   38 -  56   (VAL   67  - VAL   85  <=> ASP   38  - GLN   56 )                          
 295: 6c70-A vndk-A   267 - 283 <=>   58 -  74   (LEU  353  - ALA  369  <=> ASN   58  - GLU   74 )                          
 295: 6c70-A vndk-A   296 - 312 <=>   75 -  91   (VAL  382  - ILE  398  <=> ASP   75  - PRO   91 )                          
 295: 6c70-A vndk-A   365 - 379 <=>   92 - 106   (VAL  451  - THR  465  <=> GLU   92  - GLN  106 )                          
 296: 6c70-A vlbw-A    63 - 102 <=>    9 -  48   (ASP   65  - TRP  104  <=> SER    9  - SER   48 )                          
 296: 6c70-A vlbw-A   131 - 148 <=>   61 -  78   (PHE  133  - THR  150  <=> LEU   61  - ASP   78 )                          
 296: 6c70-A vlbw-A   159 - 162 <=>  126 - 129   (MET  176  - THR  179  <=> ALA  126  - ALA  129 )                          
 296: 6c70-A vlbw-A   163 - 166 <=>  132 - 135   (PHE  180  - PHE  183  <=> TYR  132  - ALA  135 )                          
 296: 6c70-A vlbw-A   257 - 282 <=>  164 - 189   (VAL  343  - GLN  368  <=> ASP  164  - SER  189 )                          
 296: 6c70-A vlbw-A   291 - 294 <=>  192 - 195   (VAL  377  - ALA  380  <=> ALA  192  - LYS  195 )                          
 297: 6c70-A vjzx-A   118 - 146 <=>    8 -  36   (PHE  120  - GLY  148  <=> PRO    8  - TYR   36 )                          
 297: 6c70-A vjzx-A   158 - 162 <=>   40 -  44   (LEU  175  - THR  179  <=> ASP   40  - LEU   44 )                          
 297: 6c70-A vjzx-A   171 - 177 <=>   62 -  68   (GLY  188  - ALA  194  <=> THR   62  - PHE   68 )                          
 297: 6c70-A vjzx-A   179 - 206 <=>   69 -  96   (ILE  196  - ALA  223  <=> PHE   69  - ALA   96 )                          
 297: 6c70-A vjzx-A   208 - 211 <=>   97 - 100   (GLU  225  - GLN  228  <=> PRO   97  - TYR  100 )                          
 297: 6c70-A vjzx-A   247 - 250 <=>  101 - 104   (HIS  333  - VAL  336  <=> LYS  101  - ARG  104 )                          
 297: 6c70-A vjzx-A   252 - 273 <=>  105 - 126   (ARG  338  - THR  359  <=> ARG  105  - TYR  126 )                          
 297: 6c70-A vjzx-A   274 - 288 <=>  128 - 142   (ILE  360  - GLY  374  <=> VAL  128  - PRO  142 )                          
 297: 6c70-A vjzx-A   314 - 323 <=>  174 - 183   (GLY  400  - SER  409  <=> ALA  174  - VAL  183 )                          
 297: 6c70-A vjzx-A   325 - 331 <=>  240 - 246   (MET  411  - CYS  417  <=> ARG  240  - ASP  246 )                          
 297: 6c70-A vjzx-A   332 - 337 <=>  249 - 254   (HIS  418  - SER  423  <=> ALA  249  - ALA  254 )                          
 298: 6c70-A vku5-A    63 - 101 <=>    9 -  47   (ASP   65  - ILE  103  <=> ALA    9  - GLN   47 )                          
 298: 6c70-A vku5-A   102 - 105 <=>   49 -  52   (TRP  104  - PRO  107  <=> ALA   49  - LYS   52 )                          
 298: 6c70-A vku5-A   108 - 111 <=>   60 -  63   (HIS  110  - PHE  113  <=> ALA   60  - ALA   63 )                          
 298: 6c70-A vku5-A   116 - 120 <=>  157 - 161   (ALA  118  - ALA  122  <=> VAL  157  - SER  161 )                          
 298: 6c70-A vku5-A   193 - 196 <=>  240 - 243   (ASN  210  - ASP  213  <=> CYS  240  - ALA  243 )                          
 298: 6c70-A vku5-A   267 - 285 <=>  246 - 264   (LEU  353  - LYS  371  <=> THR  246  - THR  264 )                          
 298: 6c70-A vku5-A   384 - 388 <=>  265 - 269   (LEU  470  - LYS  474  <=> ARG  265  - HIS  269 )                          
 299: 6c70-A vjmt-A    67 -  90 <=>   96 - 119   (ASP   69  - VAL   92  <=> LEU   96  - GLY  119 )                          
 299: 6c70-A vjmt-A    91 -  94 <=>  121 - 124   (ARG   93  - ILE   96  <=> PHE  121  - LEU  124 )                          
 299: 6c70-A vjmt-A   257 - 275 <=>  125 - 143   (VAL  343  - THR  361  <=> THR  125  - LEU  143 )                          
 299: 6c70-A vjmt-A   295 - 298 <=>  151 - 154   (THR  381  - GLY  384  <=> GLY  151  - ASP  154 )                          
 299: 6c70-A vjmt-A   382 - 388 <=>  158 - 164   (MET  468  - LYS  474  <=> VAL  158  - GLU  164 )                          
 300: 6c70-A vjzd-A    64 -  89 <=>   92 - 117   (ASP   66  - PRO   91  <=> GLU   92  - ASN  117 )                          
 300: 6c70-A vjzd-A    91 - 102 <=>  118 - 129   (ARG   93  - TRP  104  <=> ALA  118  - ASP  129 )                          
 300: 6c70-A vjzd-A   209 - 226 <=>  132 - 149   (GLN  226  - THR  243  <=> THR  132  - LEU  149 )                          
 300: 6c70-A vjzd-A   227 - 262 <=>  246 - 281   (GLY  313  - GLY  348  <=> GLN  246  - GLN  281 )                          
 300: 6c70-A vjzd-A   263 - 286 <=>  285 - 308   (VAL  349  - VAL  372  <=> ALA  285  - ASP  308 )                          
 300: 6c70-A vjzd-A   287 - 290 <=>  311 - 314   (ASN  373  - ASN  376  <=> VAL  311  - GLY  314 )                          
 301: 6c70-A vkio-A    47 -  54 <=>    1 -   8   (LEU   49  - MET   56  <=> MET    1  - LYS    8 )                          
 301: 6c70-A vkio-A    67 -  91 <=>   16 -  40   (ASP   69  - ARG   93  <=> GLY   16  - LEU   40 )                          
 301: 6c70-A vkio-A   261 - 276 <=>   43 -  58   (TYR  347  - LEU  362  <=> LYS   43  - ASN   58 )                          
 302: 6c70-A vjnc-A     1 -   9 <=>    5 -  13   (PHE    3  - ASP   11  <=> ASN    5  - THR   13 )                          
 302: 6c70-A vjnc-A    10 -  15 <=>   15 -  20   (LEU   12  - ARG   17  <=> ALA   15  - VAL   20 )                          
 302: 6c70-A vjnc-A    58 -  68 <=>  130 - 140   (LEU   60  - LEU   70  <=> GLU  130  - ASP  140 )                          
 302: 6c70-A vjnc-A    70 -  90 <=>  141 - 161   (ALA   72  - VAL   92  <=> THR  141  - GLY  161 )                          
 302: 6c70-A vjnc-A    93 -  96 <=>  327 - 330   (LYS   95  - TYR   98  <=> ILE  327  - SER  330 )                          
 302: 6c70-A vjnc-A   260 - 263 <=>  339 - 342   (ALA  346  - VAL  349  <=> ILE  339  - ILE  342 )                          
 302: 6c70-A vjnc-A   264 - 279 <=>  344 - 359   (ALA  350  - LEU  365  <=> TRP  344  - HIS  359 )                          
 302: 6c70-A vjnc-A   311 - 322 <=>  368 - 379   (CYS  397  - SER  408  <=> GLY  368  - SER  379 )                          
 302: 6c70-A vjnc-A   323 - 331 <=>  381 - 389   (SER  409  - CYS  417  <=> LEU  381  - ASN  389 )                          
 302: 6c70-A vjnc-A   343 - 346 <=>  393 - 396   (PHE  429  - ILE  432  <=> ASN  393  - PHE  396 )                          
 302: 6c70-A vjnc-A   368 - 373 <=>  424 - 429   (ASP  454  - VAL  459  <=> TRP  424  - LEU  429 )                          
 303: 6c70-A vm2q-A    63 -  93 <=>   11 -  41   (ASP   65  - LYS   95  <=> ILE   11  - ARG   41 )                          
 303: 6c70-A vm2q-A   166 - 174 <=>   59 -  67   (PHE  183  - HIS  191  <=> VAL   59  - SER   67 )                          
 303: 6c70-A vm2q-A   175 - 179 <=>   69 -  73   (VAL  192  - ILE  196  <=> LEU   69  - LEU   73 )                          
 303: 6c70-A vm2q-A   183 - 201 <=>  143 - 161   (TYR  200  - SER  218  <=> PHE  143  - GLY  161 )                          
 303: 6c70-A vm2q-A   207 - 213 <=>  171 - 177   (CYS  224  - LEU  230  <=> TRP  171  - ARG  177 )                          
 303: 6c70-A vm2q-A   258 - 286 <=>  223 - 251   (GLY  344  - VAL  372  <=> ARG  223  - SER  251 )                          
 303: 6c70-A vm2q-A   295 - 298 <=>  253 - 256   (THR  381  - GLY  384  <=> PRO  253  - PRO  256 )                          
 303: 6c70-A vm2q-A   368 - 371 <=>  267 - 270   (ASP  454  - ALA  457  <=> PHE  267  - LEU  270 )                          
 304: 6c70-A vmwg-A    64 -  91 <=>    2 -  29   (ASP   66  - ARG   93  <=> VAL    2  - HIS   29 )                          
 304: 6c70-A vmwg-A   260 - 263 <=>   31 -  34   (ALA  346  - VAL  349  <=> GLY   31  - ASP   34 )                          
 304: 6c70-A vmwg-A   264 - 284 <=>   40 -  60   (ALA  350  - THR  370  <=> LEU   40  - LEU   60 )                          
 304: 6c70-A vmwg-A   285 - 288 <=>   63 -  66   (LYS  371  - GLY  374  <=> PHE   63  - MET   66 )                          
 304: 6c70-A vmwg-A   303 - 312 <=>   86 -  95   (THR  389  - ILE  398  <=> LEU   86  - ARG   95 )                          
 304: 6c70-A vmwg-A   366 - 388 <=>   96 - 118   (SER  452  - LYS  474  <=> VAL   96  - ASN  118 )                          
 305: 6c70-A vlhf-A    58 -  61 <=>   40 -  43   (LEU   60  - GLU   63  <=> ALA   40  - LEU   43 )                          
 305: 6c70-A vlhf-A   163 - 167 <=>   48 -  52   (PHE  180  - ASN  184  <=> LEU   48  - LEU   52 )                          
 305: 6c70-A vlhf-A   170 - 173 <=>   70 -  73   (SER  187  - GLY  190  <=> THR   70  - VAL   73 )                          
 305: 6c70-A vlhf-A   174 - 220 <=>   75 - 121   (HIS  191  - LEU  237  <=> ILE   75  - TYR  121 )                          
 305: 6c70-A vlhf-A   238 - 241 <=>  123 - 126   (SER  324  - LYS  327  <=> ALA  123  - ASP  126 )                          
 305: 6c70-A vlhf-A   243 - 270 <=>  127 - 154   (TRP  329  - LEU  356  <=> ALA  127  - ALA  154 )                          
 305: 6c70-A vlhf-A   272 - 279 <=>  155 - 162   (THR  358  - LEU  365  <=> SER  155  - LEU  162 )                          
 305: 6c70-A vlhf-A   287 - 290 <=>  294 - 297   (ASN  373  - ASN  376  <=> ASN  294  - VAL  297 )                          
 306: 6c70-A vmrs-A     6 -  21 <=>   17 -  32   (LEU    8  - GLY   23  <=> MET   17  - ILE   32 )                          
 306: 6c70-A vmrs-A    81 - 106 <=>   35 -  60   (PRO   83  - ASN  108  <=> TYR   35  - LEU   60 )                          
 306: 6c70-A vmrs-A   111 - 134 <=>   66 -  89   (PHE  113  - ALA  136  <=> SER   66  - PRO   89 )                          
 306: 6c70-A vmrs-A   186 - 210 <=>   91 - 115   (VAL  203  - LEU  227  <=> ASP   91  - LEU  115 )                          
 306: 6c70-A vmrs-A   239 - 242 <=>  120 - 123   (ALA  325  - TYR  328  <=> LYS  120  - ASP  123 )                          
 306: 6c70-A vmrs-A   244 - 259 <=>  124 - 139   (VAL  330  - ASP  345  <=> THR  124  - GLU  139 )                          
 306: 6c70-A vmrs-A   261 - 271 <=>  140 - 150   (TYR  347  - THR  357  <=> MET  140  - GLN  150 )                          
 306: 6c70-A vmrs-A   294 - 298 <=>  160 - 164   (ALA  380  - GLY  384  <=> ASP  160  - VAL  164 )                          
 307: 6c70-A vjn5-A    10 -  16 <=>   12 -  18   (LEU   12  - VAL   18  <=> ASN   12  - ILE   18 )                          
 307: 6c70-A vjn5-A    37 -  60 <=>   23 -  46   (ARG   39  - MET   62  <=> GLU   23  - ILE   46 )                          
 307: 6c70-A vjn5-A    63 -  93 <=>   65 -  95   (ASP   65  - LYS   95  <=> MET   65  - ARG   95 )                          
 307: 6c70-A vjn5-A    96 -  99 <=>   96 -  99   (TYR   98  - LEU  101  <=> GLN   96  - GLN   99 )                          
 307: 6c70-A vjn5-A   191 - 194 <=>  110 - 113   (VAL  208  - SER  211  <=> ALA  110  - VAL  113 )                          
 307: 6c70-A vjn5-A   198 - 201 <=>  146 - 149   (LEU  215  - SER  218  <=> LEU  146  - LEU  149 )                          
 307: 6c70-A vjn5-A   250 - 287 <=>  158 - 195   (VAL  336  - ASN  373  <=> ASN  158  - PHE  195 )                          
 308: 6c70-A vmgi-A    63 -  82 <=>    6 -  25   (ASP   65  - ILE   84  <=> VAL    6  - THR   25 )                          
 308: 6c70-A vmgi-A    86 -  89 <=>   26 -  29   (ILE   88  - PRO   91  <=> ARG   26  - LYS   29 )                          
 308: 6c70-A vmgi-A    96 -  99 <=>   34 -  37   (TYR   98  - LEU  101  <=> ALA   34  - ALA   37 )                          
 308: 6c70-A vmgi-A   256 - 286 <=>   39 -  69   (ALA  342  - VAL  372  <=> ASP   39  - ILE   69 )                          
 308: 6c70-A vmgi-A   287 - 290 <=>   71 -  74   (ASN  373  - ASN  376  <=> VAL   71  - ARG   74 )                          
 309: 6c70-A vn7a-A    43 -  46 <=>   18 -  21   (THR   45  - LEU   48  <=> THR   18  - LEU   21 )                          
 309: 6c70-A vn7a-A    52 -  88 <=>   41 -  77   (GLY   54  - PHE   90  <=> GLY   41  - LEU   77 )                          
 309: 6c70-A vn7a-A    89 -  92 <=>   79 -  82   (PRO   91  - SER   94  <=> HIS   79  - LYS   82 )                          
 309: 6c70-A vn7a-A   261 - 281 <=>   84 - 104   (TYR  347  - TYR  367  <=> ASP   84  - PRO  104 )                          
 309: 6c70-A vn7a-A   283 - 286 <=>  106 - 109   (ALA  369  - VAL  372  <=> TRP  106  - LEU  109 )                          
 309: 6c70-A vn7a-A   288 - 291 <=>  111 - 114   (GLY  374  - VAL  377  <=> ARG  111  - PRO  114 )                          
 310: 6c70-A vjjs-A    10 -  17 <=>    5 -  12   (LEU   12  - MET   19  <=> ILE    5  - LEU   12 )                          
 310: 6c70-A vjjs-A    19 -  23 <=>   13 -  17   (GLY   21  - PHE   25  <=> THR   13  - HIS   17 )                          
 310: 6c70-A vjjs-A    57 -  92 <=>   45 -  80   (ASN   59  - SER   94  <=> TYR   45  - GLY   80 )                          
 310: 6c70-A vjjs-A   264 - 287 <=>   84 - 107   (ALA  350  - ASN  373  <=> SER   84  - GLN  107 )                          
 311: 6c70-A vjki-A    31 -  61 <=>   47 -  77   (GLY   33  - GLU   63  <=> HIS   47  - GLN   77 )                          
 311: 6c70-A vjki-A    70 -  87 <=>   79 -  96   (ALA   72  - TYR   89  <=> ARG   79  - MET   96 )                          
 311: 6c70-A vjki-A   196 - 206 <=>  101 - 111   (ASP  213  - ALA  223  <=> LEU  101  - GLY  111 )                          
 311: 6c70-A vjki-A   254 - 287 <=>  112 - 145   (VAL  340  - ASN  373  <=> VAL  112  - ARG  145 )                          
 312: 6c70-A vjlc-A    20 -  24 <=>   24 -  28   (VAL   22  - MET   26  <=> PHE   24  - ALA   28 )                          
 312: 6c70-A vjlc-A    25 -  28 <=>   31 -  34   (PHE   27  - TYR   30  <=> LEU   31  - GLY   34 )                          
 312: 6c70-A vjlc-A    29 -  57 <=>  112 - 140   (SER   31  - ASN   59  <=> ALA  112  - ILE  140 )                          
 312: 6c70-A vjlc-A    59 -  62 <=>  141 - 144   (MET   61  - SER   64  <=> ASP  141  - PRO  144 )                          
 312: 6c70-A vjlc-A    71 -  83 <=>  148 - 160   (ASN   73  - VAL   85  <=> THR  148  - PHE  160 )                          
 312: 6c70-A vjlc-A   192 - 200 <=>  161 - 169   (SER  209  - CYS  217  <=> ILE  161  - LEU  169 )                          
 312: 6c70-A vjlc-A   253 - 258 <=>  177 - 182   (LEU  339  - GLY  344  <=> ASP  177  - ARG  182 )                          
 312: 6c70-A vjlc-A   260 - 281 <=>  183 - 204   (ALA  346  - TYR  367  <=> LEU  183  - SER  204 )                          
 312: 6c70-A vjlc-A   290 - 321 <=>  218 - 249   (ASN  376  - SER  407  <=> ALA  218  - ARG  249 )                          
 313: 6c70-A vnnm-A   273 - 287 <=>    1 -  15   (THR  359  - ASN  373  <=> MET    1  - LEU   15 )                          
 313: 6c70-A vnnm-A   288 - 332 <=>   39 -  83   (GLY  374  - HIS  418  <=> GLY   39  - GLY   83 )                          
 313: 6c70-A vnnm-A   343 - 346 <=>   86 -  89   (PHE  429  - ILE  432  <=> GLN   86  - GLY   89 )                          
 313: 6c70-A vnnm-A   349 - 355 <=>   92 -  98   (GLN  435  - MET  441  <=> SER   92  - LEU   98 )                          
 313: 6c70-A vnnm-A   364 - 373 <=>  103 - 112   (THR  450  - VAL  459  <=> SER  103  - THR  112 )                          
 313: 6c70-A vnnm-A   374 - 387 <=>  114 - 127   (LEU  460  - LEU  473  <=> LEU  114  - VAL  127 )                          
 314: 6c70-A vklp-A    18 -  21 <=>   14 -  17   (GLN   20  - GLY   23  <=> THR   14  - ARG   17 )                          
 314: 6c70-A vklp-A    40 -  43 <=>   21 -  24   (CYS   42  - THR   45  <=> ALA   21  - ALA   24 )                          
 314: 6c70-A vklp-A    47 -  62 <=>   77 -  92   (LEU   49  - SER   64  <=> PRO   77  - ARG   92 )                          
 314: 6c70-A vklp-A    64 -  97 <=>  238 - 271   (ASP   66  - LYS   99  <=> PHE  238  - ARG  271 )                          
 314: 6c70-A vklp-A   101 - 105 <=>  272 - 276   (ILE  103  - PRO  107  <=> VAL  272  - LEU  276 )                          
 314: 6c70-A vklp-A   253 - 278 <=>  282 - 307   (LEU  339  - LEU  364  <=> ARG  282  - ALA  307 )                          
 314: 6c70-A vklp-A   279 - 282 <=>  309 - 312   (LEU  365  - GLN  368  <=> ALA  309  - PHE  312 )                          
 314: 6c70-A vklp-A   290 - 294 <=>  368 - 372   (ASN  376  - ALA  380  <=> ASP  368  - LEU  372 )                          
 315: 6c70-A vmhx-A    29 -  33 <=>   12 -  16   (SER   31  - LYS   35  <=> SER   12  - LEU   16 )                          
 315: 6c70-A vmhx-A    36 -  53 <=>   17 -  34   (HIS   38  - MET   55  <=> GLY   17  - GLU   34 )                          
 315: 6c70-A vmhx-A    67 -  89 <=>   43 -  65   (ASP   69  - PRO   91  <=> SER   43  - GLU   65 )                          
 315: 6c70-A vmhx-A    95 -  98 <=>   75 -  78   (PHE   97  - THR  100  <=> ALA   75  - ALA   78 )                          
 315: 6c70-A vmhx-A   256 - 282 <=>   79 - 105   (ALA  342  - GLN  368  <=> GLU   79  - LYS  105 )                          
 315: 6c70-A vmhx-A   300 - 304 <=>  110 - 114   (LEU  386  - LEU  390  <=> GLN  110  - GLU  114 )                          
 315: 6c70-A vmhx-A   306 - 310 <=>  115 - 119   (GLN  392  - PHE  396  <=> GLU  115  - THR  119 )                          
 316: 6c70-A vll4-A    56 -  59 <=>   13 -  16   (VAL   58  - MET   61  <=> GLY   13  - VAL   16 )                          
 316: 6c70-A vll4-A    64 -  97 <=>   41 -  74   (ASP   66  - LYS   99  <=> LEU   41  - ILE   74 )                          
 316: 6c70-A vll4-A   183 - 187 <=>   81 -  85   (TYR  200  - ILE  204  <=> ILE   81  - GLY   85 )                          
 316: 6c70-A vll4-A   207 - 212 <=>  194 - 199   (CYS  224  - HIS  229  <=> VAL  194  - ASP  199 )                          
 316: 6c70-A vll4-A   262 - 284 <=>  247 - 269   (GLY  348  - THR  370  <=> LEU  247  - ASP  269 )                          
 316: 6c70-A vll4-A   285 - 289 <=>  271 - 275   (LYS  371  - VAL  375  <=> LEU  271  - ALA  275 )                          
 316: 6c70-A vll4-A   290 - 293 <=>  292 - 295   (ASN  376  - ALA  379  <=> LEU  292  - LEU  295 )                          
 316: 6c70-A vll4-A   298 - 304 <=>  297 - 303   (GLY  384  - LEU  390  <=> PRO  297  - HIS  303 )                          
 316: 6c70-A vll4-A   305 - 309 <=>  306 - 310   (GLY  391  - LEU  395  <=> VAL  306  - SER  310 )                          
 316: 6c70-A vll4-A   312 - 319 <=>  356 - 363   (ILE  398  - GLU  405  <=> THR  356  - ILE  363 )                          
 316: 6c70-A vll4-A   340 - 353 <=>  415 - 428   (ALA  426  - LYS  439  <=> GLN  415  - LEU  428 )                          
 317: 6c70-A vjyq-A    19 -  22 <=>   67 -  70   (GLY   21  - HIS   24  <=> LEU   67  - ILE   70 )                          
 317: 6c70-A vjyq-A    36 -  39 <=>   74 -  77   (HIS   38  - TYR   41  <=> ILE   74  - ILE   77 )                          
 317: 6c70-A vjyq-A    42 -  46 <=>   95 -  99   (VAL   44  - LEU   48  <=> VAL   95  - ILE   99 )                          
 317: 6c70-A vjyq-A    47 -  62 <=>  101 - 116   (LEU   49  - SER   64  <=> ALA  101  - VAL  116 )                          
 317: 6c70-A vjyq-A    63 -  89 <=>  139 - 165   (ASP   65  - PRO   91  <=> LEU  139  - ALA  165 )                          
 317: 6c70-A vjyq-A    90 -  98 <=>  172 - 180   (VAL   92  - THR  100  <=> GLY  172  - TYR  180 )                          
 317: 6c70-A vjyq-A    99 - 102 <=>  182 - 185   (LEU  101  - TRP  104  <=> TYR  182  - PHE  185 )                          
 317: 6c70-A vjyq-A   253 - 286 <=>  186 - 219   (LEU  339  - VAL  372  <=> ASN  186  - ARG  219 )                          
 318: 6c70-A vm9o-A    38 -  41 <=>   29 -  32   (ILE   40  - ILE   43  <=> ASP   29  - ILE   32 )                          
 318: 6c70-A vm9o-A    43 -  46 <=>  150 - 153   (THR   45  - LEU   48  <=> ALA  150  - CYS  153 )                          
 318: 6c70-A vm9o-A    62 -  93 <=>  265 - 296   (SER   64  - LYS   95  <=> PHE  265  - GLN  296 )                          
 318: 6c70-A vm9o-A   134 - 152 <=>  314 - 332   (ALA  136  - ASP  154  <=> GLY  314  - ASP  332 )                          
 318: 6c70-A vm9o-A   194 - 203 <=>  347 - 356   (SER  211  - LEU  220  <=> CYS  347  - GLU  356 )                          
 318: 6c70-A vm9o-A   211 - 215 <=>  441 - 445   (GLN  228  - ALA  232  <=> PRO  441  - GLN  445 )                          
 318: 6c70-A vm9o-A   216 - 223 <=>  447 - 454   (ILE  233  - LEU  240  <=> TYR  447  - GLY  454 )                          
 318: 6c70-A vm9o-A   239 - 259 <=>  456 - 476   (ALA  325  - ASP  345  <=> THR  456  - SER  476 )                          
 318: 6c70-A vm9o-A   261 - 282 <=>  477 - 498   (TYR  347  - GLN  368  <=> ALA  477  - ALA  498 )                          
 318: 6c70-A vm9o-A   290 - 293 <=>  501 - 504   (ASN  376  - ALA  379  <=> PRO  501  - ALA  504 )                          
 319: 6c70-A vkw2-A    25 -  28 <=>    1 -   4   (PHE   27  - TYR   30  <=> MET    1  - PRO    4 )                          
 319: 6c70-A vkw2-A   108 - 112 <=>   15 -  19   (HIS  110  - ALA  114  <=> PHE   15  - LEU   19 )                          
 319: 6c70-A vkw2-A   216 - 219 <=>   21 -  24   (ILE  233  - PRO  236  <=> VAL   21  - VAL   24 )                          
 319: 6c70-A vkw2-A   244 - 247 <=>   39 -  42   (VAL  330  - HIS  333  <=> PRO   39  - ALA   42 )                          
 319: 6c70-A vkw2-A   270 - 273 <=>   96 -  99   (LEU  356  - THR  359  <=> THR   96  - GLU   99 )                          
 319: 6c70-A vkw2-A   276 - 283 <=>  102 - 109   (LEU  362  - ALA  369  <=> LEU  102  - LEU  109 )                          
 319: 6c70-A vkw2-A   285 - 288 <=>  110 - 113   (LYS  371  - GLY  374  <=> LYS  110  - LEU  113 )                          
 319: 6c70-A vkw2-A   289 - 312 <=>  119 - 142   (VAL  375  - ILE  398  <=> LYS  119  - GLY  142 )                          
 319: 6c70-A vkw2-A   360 - 365 <=>  153 - 158   (ALA  446  - VAL  451  <=> ASN  153  - ASP  158 )                          
 319: 6c70-A vkw2-A   368 - 380 <=>  160 - 172   (ASP  454  - TYR  466  <=> ARG  160  - PRO  172 )                          
 320: 6c70-A vly7-A    64 -  89 <=>   16 -  41   (ASP   66  - PRO   91  <=> GLU   16  - ARG   41 )                          
 320: 6c70-A vly7-A    91 - 105 <=>   42 -  56   (ARG   93  - PRO  107  <=> ALA   42  - ASP   56 )                          
 320: 6c70-A vly7-A   106 - 109 <=>   60 -  63   (ASN  108  - PRO  111  <=> TRP   60  - ALA   63 )                          
 320: 6c70-A vly7-A   110 - 114 <=>   65 -  69   (LEU  112  - SER  116  <=> ARG   65  - ALA   69 )                          
 320: 6c70-A vly7-A   238 - 260 <=>   71 -  93   (SER  324  - ALA  346  <=> LEU   71  - ASP   93 )                          
 320: 6c70-A vly7-A   261 - 284 <=>   96 - 119   (TYR  347  - THR  370  <=> THR   96  - GLN  119 )                          
 320: 6c70-A vly7-A   285 - 288 <=>  122 - 125   (LYS  371  - GLY  374  <=> HIS  122  - LEU  125 )                          
 320: 6c70-A vly7-A   290 - 293 <=>  205 - 208   (ASN  376  - ALA  379  <=> PHE  205  - VAL  208 )                          
 320: 6c70-A vly7-A   297 - 300 <=>  209 - 212   (ILE  383  - LEU  386  <=> THR  209  - HIS  212 )                          
 320: 6c70-A vly7-A   302 - 305 <=>  213 - 216   (TYR  388  - GLY  391  <=> MET  213  - ASP  216 )                          
 320: 6c70-A vly7-A   373 - 376 <=>  218 - 221   (VAL  459  - ALA  462  <=> ALA  218  - PRO  221 )                          
 321: 6c70-A vkbb-A     6 -   9 <=>   98 - 101   (LEU    8  - ASP   11  <=> LEU   98  - PRO  101 )                          
 321: 6c70-A vkbb-A    26 -  29 <=>  105 - 108   (ASN   28  - SER   31  <=> THR  105  - VAL  108 )                          
 321: 6c70-A vkbb-A    30 -  36 <=>  111 - 117   (GLU   32  - HIS   38  <=> ALA  111  - GLU  117 )                          
 321: 6c70-A vkbb-A    38 -  41 <=>  126 - 129   (ILE   40  - ILE   43  <=> VAL  126  - SER  129 )                          
 321: 6c70-A vkbb-A    43 -  47 <=>  134 - 138   (THR   45  - LEU   49  <=> LEU  134  - ASN  138 )                          
 321: 6c70-A vkbb-A    63 -  77 <=>  299 - 313   (ASP   65  - PHE   79  <=> VAL  299  - ALA  313 )                          
 321: 6c70-A vkbb-A    78 - 105 <=>  315 - 342   (PHE   80  - PRO  107  <=> ALA  315  - ILE  342 )                          
 321: 6c70-A vkbb-A   112 - 122 <=>  349 - 359   (ALA  114  - ALA  124  <=> PHE  349  - GLY  359 )                          
 321: 6c70-A vkbb-A   172 - 186 <=>  393 - 407   (ALA  189  - VAL  203  <=> VAL  393  - ILE  407 )                          
 321: 6c70-A vkbb-A   189 - 196 <=>  410 - 417   (MET  206  - ASP  213  <=> THR  410  - MET  417 )                          
 321: 6c70-A vkbb-A   263 - 281 <=>  440 - 458   (VAL  349  - TYR  367  <=> PHE  440  - GLY  458 )                          
 321: 6c70-A vkbb-A   377 - 380 <=>  460 - 463   (VAL  463  - TYR  466  <=> TYR  460  - ALA  463 )                          
 321: 6c70-A vkbb-A   382 - 387 <=>  466 - 471   (MET  468  - LEU  473  <=> GLN  466  - SER  471 )                          
 322: 6c70-A vjub-A     8 -  11 <=>   45 -  48   (ALA   10  - LEU   13  <=> LEU   45  - LEU   48 )                          
 322: 6c70-A vjub-A    13 -  20 <=>   50 -  57   (ASN   15  - VAL   22  <=> ASP   50  - ASP   57 )                          
 322: 6c70-A vjub-A    55 -  63 <=>   68 -  76   (ALA   57  - ASP   65  <=> VAL   68  - ASN   76 )                          
 322: 6c70-A vjub-A    64 -  68 <=>   79 -  83   (ASP   66  - LEU   70  <=> HIS   79  - TRP   83 )                          
 322: 6c70-A vjub-A    71 -  97 <=>   84 - 110   (ASN   73  - LYS   99  <=> LEU   84  - ILE  110 )                          
 322: 6c70-A vjub-A   102 - 105 <=>  115 - 118   (TRP  104  - PRO  107  <=> HIS  115  - PRO  118 )                          
 322: 6c70-A vjub-A   119 - 141 <=>  121 - 143   (HIS  121  - VAL  143  <=> GLY  121  - HIS  143 )                          
 322: 6c70-A vjub-A   143 - 146 <=>  144 - 147   (SER  145  - GLY  148  <=> ARG  144  - GLU  147 )                          
 322: 6c70-A vjub-A   186 - 213 <=>  153 - 180   (VAL  203  - LEU  230  <=> VAL  153  - THR  180 )                          
 322: 6c70-A vjub-A   248 - 251 <=>  181 - 184   (LYS  334  - VAL  337  <=> GLY  181  - PRO  184 )                          
 322: 6c70-A vjub-A   253 - 259 <=>  185 - 191   (LEU  339  - ASP  345  <=> VAL  185  - VAL  191 )                          
 322: 6c70-A vjub-A   268 - 277 <=>  205 - 214   (HIS  354  - THR  363  <=> LEU  205  - GLU  214 )                          
 322: 6c70-A vjub-A   281 - 284 <=>  250 - 253   (TYR  367  - THR  370  <=> LYS  250  - MET  253 )                          
 322: 6c70-A vjub-A   285 - 288 <=>  284 - 287   (LYS  371  - GLY  374  <=> HIS  284  - VAL  287 )                          
 323: 6c70-A vk23-A   169 - 173 <=>  214 - 218   (MET  186  - GLY  190  <=> THR  214  - GLN  218 )                          
 323: 6c70-A vk23-A   174 - 225 <=>  220 - 271   (HIS  191  - ALA  242  <=> ALA  220  - GLN  271 )                          
 323: 6c70-A vk23-A   228 - 256 <=>  785 - 813   (LEU  314  - ALA  342  <=> LEU  785  - LEU  813 )                          
 323: 6c70-A vk23-A   258 - 261 <=>  814 - 817   (GLY  344  - TYR  347  <=> ARG  814  - GLY  817 )                          
 323: 6c70-A vk23-A   310 - 313 <=>  819 - 822   (PHE  396  - PHE  399  <=> ASP  819  - VAL  822 )                          
 324: 6c70-A vn5c-A    18 -  21 <=>   33 -  36   (GLN   20  - GLY   23  <=> GLY   33  - GLN   36 )                          
 324: 6c70-A vn5c-A    36 -  39 <=>   37 -  40   (HIS   38  - TYR   41  <=> PRO   37  - ALA   40 )                          
 324: 6c70-A vn5c-A    45 -  50 <=>   50 -  55   (LEU   47  - GLN   52  <=> LEU   50  - THR   55 )                          
 324: 6c70-A vn5c-A    52 -  60 <=>   65 -  73   (GLY   54  - MET   62  <=> THR   65  - MET   73 )                          
 324: 6c70-A vn5c-A    63 -  93 <=>   90 - 120   (ASP   65  - LYS   95  <=> ARG   90  - ALA  120 )                          
 324: 6c70-A vn5c-A   261 - 281 <=>  123 - 143   (TYR  347  - TYR  367  <=> GLU  123  - GLN  143 )                          
 324: 6c70-A vn5c-A   283 - 287 <=>  144 - 148   (ALA  369  - ASN  373  <=> LEU  144  - PRO  148 )                          
 324: 6c70-A vn5c-A   289 - 292 <=>  153 - 156   (VAL  375  - TYR  378  <=> ALA  153  - THR  156 )                          
 324: 6c70-A vn5c-A   298 - 304 <=>  160 - 166   (GLY  384  - LEU  390  <=> CYS  160  - TYR  166 )                          
 324: 6c70-A vn5c-A   305 - 308 <=>  168 - 171   (GLY  391  - PHE  394  <=> TRP  168  - ARG  171 )                          
 324: 6c70-A vn5c-A   370 - 378 <=>  172 - 180   (PHE  456  - VAL  464  <=> GLN  172  - PRO  180 )                          
 325: 6c70-A vmo0-A   171 - 174 <=>   15 -  18   (GLY  188  - HIS  191  <=> GLN   15  - LYS   18 )                          
 325: 6c70-A vmo0-A   287 - 290 <=>   26 -  29   (ASN  373  - ASN  376  <=> PRO   26  - PRO   29 )                          
 325: 6c70-A vmo0-A   292 - 324 <=>   30 -  62   (TYR  378  - VAL  410  <=> TRP   30  - ASP   62 )                          
 325: 6c70-A vmo0-A   366 - 382 <=>   67 -  83   (SER  452  - MET  468  <=> GLN   67  - ARG   83 )                          
 325: 6c70-A vmo0-A   385 - 388 <=>   84 -  87   (VAL  471  - LYS  474  <=> PRO   84  - GLY   87 )                          
 326: 6c70-A vnwa-A     6 -  21 <=>   17 -  32   (LEU    8  - GLY   23  <=> MET   17  - LEU   32 )                          
 326: 6c70-A vnwa-A    81 -  88 <=>   35 -  42   (PRO   83  - PHE   90  <=> GLU   35  - LEU   42 )                          
 326: 6c70-A vnwa-A    95 - 100 <=>   45 -  50   (PHE   97  - ALA  102  <=> HIS   45  - ARG   50 )                          
 326: 6c70-A vnwa-A   101 - 106 <=>   52 -  57   (ILE  103  - ASN  108  <=> GLN   52  - GLN   57 )                          
 326: 6c70-A vnwa-A   109 - 125 <=>   64 -  80   (PRO  111  - LYS  127  <=> HIS   64  - LEU   80 )                          
 326: 6c70-A vnwa-A   127 - 131 <=>   81 -  85   (ARG  129  - PHE  133  <=> GLY   81  - GLY   85 )                          
 326: 6c70-A vnwa-A   133 - 136 <=>   86 -  89   (VAL  135  - ALA  138  <=> ILE   86  - PRO   89 )                          
 326: 6c70-A vnwa-A   189 - 207 <=>   91 - 109   (MET  206  - CYS  224  <=> ASP   91  - ALA  109 )                          
 326: 6c70-A vnwa-A   238 - 241 <=>  120 - 123   (SER  324  - LYS  327  <=> ARG  120  - ASP  123 )                          
 326: 6c70-A vnwa-A   252 - 282 <=>  132 - 162   (ARG  338  - GLN  368  <=> GLY  132  - PRO  162 )                          
 326: 6c70-A vnwa-A   292 - 295 <=>  164 - 167   (TYR  378  - THR  381  <=> VAL  164  - GLY  167 )                          
 327: 6c70-A vlir-A    10 -  13 <=>   18 -  21   (LEU   12  - ASN   15  <=> ARG   18  - LYS   21 )                          
 327: 6c70-A vlir-A    24 -  28 <=>   80 -  84   (MET   26  - TYR   30  <=> ARG   80  - ARG   84 )                          
 327: 6c70-A vlir-A    29 -  32 <=>   87 -  90   (SER   31  - LYS   34  <=> PRO   87  - ASP   90 )                          
 327: 6c70-A vlir-A    41 -  44 <=>  133 - 136   (ILE   43  - LEU   46  <=> PRO  133  - LYS  136 )                          
 327: 6c70-A vlir-A    49 -  62 <=>  145 - 158   (LEU   51  - SER   64  <=> VAL  145  - PHE  158 )                          
 327: 6c70-A vlir-A    63 -  94 <=>  165 - 196   (ASP   65  - ILE   96  <=> LEU  165  - VAL  196 )                          
 327: 6c70-A vlir-A   261 - 287 <=>  208 - 234   (TYR  347  - ASN  373  <=> GLY  208  - GLY  234 )                          
 327: 6c70-A vlir-A   292 - 312 <=>  236 - 256   (TYR  378  - ILE  398  <=> GLY  236  - LEU  256 )                          
 328: 6c70-A vkan-A    68 -  91 <=>    1 -  24   (LEU   70  - ARG   93  <=> MET    1  - LEU   24 )                          
 328: 6c70-A vkan-A   260 - 263 <=>   25 -  28   (ALA  346  - VAL  349  <=> SER   25  - ASP   28 )                          
 328: 6c70-A vkan-A   264 - 285 <=>   30 -  51   (ALA  350  - LYS  371  <=> SER   30  - LYS   51 )                          
 328: 6c70-A vkan-A   384 - 388 <=>   52 -  56   (LEU  470  - LYS  474  <=> THR   52  - LEU   56 )                          
 329: 6c70-A vjxp-A    63 -  93 <=>   14 -  44   (ASP   65  - LYS   95  <=> ALA   14  - ALA   44 )                          
 329: 6c70-A vjxp-A   101 - 104 <=>  134 - 137   (ILE  103  - ASN  106  <=> ARG  134  - GLU  137 )                          
 329: 6c70-A vjxp-A   107 - 110 <=>  145 - 148   (SER  109  - LEU  112  <=> TYR  145  - PHE  148 )                          
 329: 6c70-A vjxp-A   222 - 226 <=>  152 - 156   (GLU  239  - THR  243  <=> ASN  152  - GLY  156 )                          
 329: 6c70-A vjxp-A   229 - 232 <=>  170 - 173   (THR  315  - GLN  318  <=> ALA  170  - THR  173 )                          
 329: 6c70-A vjxp-A   248 - 286 <=>  182 - 220   (LYS  334  - VAL  372  <=> PHE  182  - ARG  220 )                          
 329: 6c70-A vjxp-A   287 - 290 <=>  223 - 226   (ASN  373  - ASN  376  <=> ARG  223  - ARG  226 )                          
 330: 6c70-A vjmm-A    53 -  57 <=>   33 -  37   (MET   55  - ASN   59  <=> PRO   33  - ARG   37 )                          
 330: 6c70-A vjmm-A    59 -  62 <=>   38 -  41   (MET   61  - SER   64  <=> ARG   38  - LEU   41 )                          
 330: 6c70-A vjmm-A    63 -  66 <=>  175 - 178   (ASP   65  - ASP   68  <=> TYR  175  - PRO  178 )                          
 330: 6c70-A vjmm-A    69 -  96 <=>  179 - 206   (THR   71  - TYR   98  <=> GLY  179  - HIS  206 )                          
 330: 6c70-A vjmm-A    99 - 102 <=>  207 - 210   (LEU  101  - TRP  104  <=> ALA  207  - ILE  210 )                          
 330: 6c70-A vjmm-A   104 - 108 <=>  211 - 215   (ASN  106  - HIS  110  <=> MET  211  - ASP  215 )                          
 330: 6c70-A vjmm-A   111 - 114 <=>  216 - 219   (PHE  113  - SER  116  <=> ALA  216  - ASN  219 )                          
 330: 6c70-A vjmm-A   116 - 123 <=>  220 - 227   (ALA  118  - ILE  125  <=> GLN  220  - ARG  227 )                          
 330: 6c70-A vjmm-A   242 - 245 <=>  249 - 252   (TYR  328  - GLU  331  <=> GLY  249  - ASP  252 )                          
 330: 6c70-A vjmm-A   256 - 281 <=>  260 - 285   (ALA  342  - TYR  367  <=> SER  260  - VAL  285 )                          
 330: 6c70-A vjmm-A   369 - 372 <=>  292 - 295   (LEU  455  - SER  458  <=> ILE  292  - ASN  295 )                          
 330: 6c70-A vjmm-A   382 - 388 <=>  308 - 314   (MET  468  - LYS  474  <=> CYS  308  - GLU  314 )                          
 331: 6c70-A vnpk-A     1 -   4 <=>   69 -  72   (PHE    3  - GLN    6  <=> ALA   69  - SER   72 )                          
 331: 6c70-A vnpk-A    16 -  21 <=>  174 - 179   (VAL   18  - GLY   23  <=> ALA  174  - ARG  179 )                          
 331: 6c70-A vnpk-A    33 -  36 <=>  183 - 186   (LYS   35  - HIS   38  <=> THR  183  - LEU  186 )                          
 331: 6c70-A vnpk-A    61 -  96 <=>  288 - 323   (GLU   63  - TYR   98  <=> TRP  288  - GLY  323 )                          
 331: 6c70-A vnpk-A   132 - 146 <=>  338 - 352   (CYS  134  - GLY  148  <=> ALA  338  - ASN  352 )                          
 331: 6c70-A vnpk-A   153 - 156 <=>  417 - 420   (SER  155  - PRO  173  <=> ARG  417  - VAL  420 )                          
 331: 6c70-A vnpk-A   161 - 164 <=>  425 - 428   (ARG  178  - TYR  181  <=> LEU  425  - MET  428 )                          
 331: 6c70-A vnpk-A   201 - 211 <=>  451 - 461   (SER  218  - GLN  228  <=> PHE  451  - THR  461 )                          
 331: 6c70-A vnpk-A   214 - 217 <=>  467 - 470   (LYS  231  - MET  234  <=> ILE  467  - ARG  470 )                          
 331: 6c70-A vnpk-A   233 - 259 <=>  482 - 508   (GLU  319  - ASP  345  <=> ILE  482  - ALA  508 )                          
 331: 6c70-A vnpk-A   261 - 286 <=>  509 - 534   (TYR  347  - VAL  372  <=> TRP  509  - LEU  534 )                          
 331: 6c70-A vnpk-A   287 - 290 <=>  537 - 540   (ASN  373  - ASN  376  <=> THR  537  - ILE  540 )                          
 332: 6c70-A vns7-A    58 -  62 <=>   13 -  17   (LEU   60  - SER   64  <=> TYR   13  - GLU   17 )                          
 332: 6c70-A vns7-A    63 -  95 <=>   42 -  74   (ASP   65  - PHE   97  <=> TYR   42  - MET   74 )                          
 332: 6c70-A vns7-A   259 - 291 <=>   76 - 108   (ASP  345  - VAL  377  <=> GLU   76  - GLU  108 )                          
 332: 6c70-A vns7-A   326 - 332 <=>  187 - 193   (GLU  412  - HIS  418  <=> VAL  187  - GLN  193 )                          
 332: 6c70-A vns7-A   334 - 339 <=>  227 - 232   (TYR  420  - GLU  425  <=> PHE  227  - ALA  232 )                          
 332: 6c70-A vns7-A   381 - 388 <=>  346 - 353   (PHE  467  - LYS  474  <=> GLN  346  - LEU  353 )                          
 333: 6c70-A vk6u-A    20 -  23 <=>   12 -  15   (VAL   22  - PHE   25  <=> ALA   12  - GLU   15 )                          
 333: 6c70-A vk6u-A    24 -  28 <=>   18 -  22   (MET   26  - TYR   30  <=> LEU   18  - ASP   22 )                          
 333: 6c70-A vk6u-A    29 -  32 <=>   25 -  28   (SER   31  - LYS   34  <=> GLU   25  - ALA   28 )                          
 333: 6c70-A vk6u-A    45 -  48 <=>   38 -  41   (LEU   47  - LEU   50  <=> SER   38  - ALA   41 )                          
 333: 6c70-A vk6u-A    50 -  54 <=>   42 -  46   (GLN   52  - MET   56  <=> LYS   42  - HIS   46 )                          
 333: 6c70-A vk6u-A    65 -  68 <=>   56 -  59   (VAL   67  - LEU   70  <=> GLY   56  - ASP   59 )                          
 333: 6c70-A vk6u-A    72 -  91 <=>   60 -  79   (THR   74  - ARG   93  <=> ALA   60  - ALA   79 )                          
 333: 6c70-A vk6u-A    92 -  95 <=>   82 -  85   (SER   94  - PHE   97  <=> GLN   82  - PHE   85 )                          
 333: 6c70-A vk6u-A   259 - 286 <=>   86 - 113   (ASP  345  - VAL  372  <=> PRO   86  - GLN  113 )                          
 333: 6c70-A vk6u-A   315 - 321 <=>  149 - 155   (ASN  401  - SER  407  <=> ASN  149  - LEU  155 )                          
 333: 6c70-A vk6u-A   323 - 326 <=>  165 - 168   (SER  409  - GLU  412  <=> VAL  165  - ALA  168 )                          
 333: 6c70-A vk6u-A   331 - 335 <=>  275 - 279   (CYS  417  - ASP  421  <=> GLN  275  - PRO  279 )                          
 333: 6c70-A vk6u-A   336 - 339 <=>  296 - 299   (GLY  422  - GLU  425  <=> GLY  296  - ARG  299 )                          
 334: 6c70-A vkuz-A    64 -  98 <=>    1 -  35   (ASP   66  - THR  100  <=> MET    1  - SER   35 )                          
 334: 6c70-A vkuz-A   260 - 279 <=>   37 -  56   (ALA  346  - LEU  365  <=> ASN   37  - SER   56 )                          
 334: 6c70-A vkuz-A   281 - 284 <=>   57 -  60   (TYR  367  - THR  370  <=> PRO   57  - ARG   60 )                          
 334: 6c70-A vkuz-A   312 - 315 <=>   90 -  93   (ILE  398  - ASN  401  <=> TRP   90  - MET   93 )                          
 334: 6c70-A vkuz-A   374 - 387 <=>  108 - 121   (LEU  460  - LEU  473  <=> LEU  108  - ARG  121 )                          
 335: 6c70-A vloi-A   170 - 223 <=>   12 -  65   (SER  187  - LEU  240  <=> PRO   12  - ARG   65 )                          
 335: 6c70-A vloi-A   228 - 259 <=>   94 - 125   (LEU  314  - ASP  345  <=> ALA   94  - GLN  125 )                          
 335: 6c70-A vloi-A   261 - 270 <=>  126 - 135   (TYR  347  - LEU  356  <=> ARG  126  - LEU  135 )                          
 335: 6c70-A vloi-A   274 - 277 <=>  214 - 217   (ILE  360  - THR  363  <=> THR  214  - GLU  217 )                          
 335: 6c70-A vloi-A   280 - 284 <=>  218 - 222   (ALA  366  - THR  370  <=> SER  218  - TRP  222 )                          
 335: 6c70-A vloi-A   371 - 375 <=>  227 - 231   (ALA  457  - GLY  461  <=> ILE  227  - GLN  231 )                          
 336: 6c70-A vmk7-A    10 -  16 <=>    1 -   7   (LEU   12  - VAL   18  <=> MET    1  - ILE    7 )                          
 336: 6c70-A vmk7-A    63 -  91 <=>   29 -  57   (ASP   65  - ARG   93  <=> LEU   29  - GLN   57 )                          
 336: 6c70-A vmk7-A   260 - 286 <=>   59 -  85   (ALA  346  - VAL  372  <=> GLN   59  - VAL   85 )                          
 336: 6c70-A vmk7-A   287 - 302 <=>   87 - 102   (ASN  373  - TYR  388  <=> ALA   87  - CYS  102 )                          
 337: 6c70-A vlbo-A    42 -  56 <=>    1 -  15   (VAL   44  - VAL   58  <=> MET    1  - VAL   15 )                          
 337: 6c70-A vlbo-A    60 -  93 <=>   19 -  52   (MET   62  - LYS   95  <=> TRP   19  - THR   52 )                          
 337: 6c70-A vlbo-A   251 - 254 <=>   71 -  74   (VAL  337  - VAL  340  <=> ALA   71  - GLY   74 )                          
 337: 6c70-A vlbo-A   256 - 281 <=>   75 - 100   (ALA  342  - TYR  367  <=> LYS   75  - ARG  100 )                          
 337: 6c70-A vlbo-A   330 - 333 <=>  730 - 733   (SER  416  - TRP  419  <=> PRO  730  - PRO  733 )                          
 337: 6c70-A vlbo-A   345 - 349 <=>  735 - 739   (GLN  431  - GLN  435  <=> THR  735  - GLY  739 )                          
 337: 6c70-A vlbo-A   352 - 355 <=>  740 - 743   (GLN  438  - MET  441  <=> ASN  740  - GLY  743 )                          
 338: 6c70-A vkkt-A     9 -  18 <=>    1 -  10   (ASP   11  - GLN   20  <=> MET    1  - MET   10 )                          
 338: 6c70-A vkkt-A    36 -  57 <=>   12 -  33   (HIS   38  - ASN   59  <=> THR   12  - ALA   33 )                          
 338: 6c70-A vkkt-A    59 -  62 <=>   34 -  37   (MET   61  - SER   64  <=> CYS   34  - MET   37 )                          
 338: 6c70-A vkkt-A    67 -  89 <=>   38 -  60   (ASP   69  - PRO   91  <=> SER   38  - ASP   60 )                          
 338: 6c70-A vkkt-A   190 - 193 <=>   62 -  65   (ALA  207  - ASN  210  <=> SER   62  - GLY   65 )                          
 338: 6c70-A vkkt-A   268 - 280 <=>   70 -  82   (HIS  354  - ALA  366  <=> ALA   70  - LYS   82 )                          
 339: 6c70-A vlxe-A    26 -  29 <=>    7 -  10   (ASN   28  - SER   31  <=> LEU    7  - PHE   10 )                          
 339: 6c70-A vlxe-A    30 -  62 <=>   13 -  45   (GLU   32  - SER   64  <=> SER   13  - VAL   45 )                          
 339: 6c70-A vlxe-A    64 -  85 <=>   59 -  80   (ASP   66  - MET   87  <=> LEU   59  - TYR   80 )                          
 339: 6c70-A vlxe-A   193 - 196 <=>   95 -  98   (ASN  210  - ASP  213  <=> ALA   95  - THR   98 )                          
 339: 6c70-A vlxe-A   265 - 284 <=>  101 - 120   (LEU  351  - THR  370  <=> GLY  101  - THR  120 )                          
 339: 6c70-A vlxe-A   384 - 388 <=>  121 - 125   (LEU  470  - LYS  474  <=> ALA  121  - GLU  125 )                          
 340: 6c70-A vl53-A    11 -  14 <=>  297 - 300   (LEU   13  - ILE   16  <=> SER  297  - SER  300 )                          
 340: 6c70-A vl53-A    29 -  63 <=>  637 - 671   (SER   31  - ASP   65  <=> ARG  637  - ASP  671 )                          
 340: 6c70-A vl53-A    64 -  94 <=>  761 - 791   (ASP   66  - ILE   96  <=> HIS  761  - LEU  791 )                          
 340: 6c70-A vl53-A    96 - 100 <=>  792 - 796   (TYR   98  - ALA  102  <=> ARG  792  - GLN  796 )                          
 340: 6c70-A vl53-A   185 - 190 <=>  808 - 813   (LEU  202  - ALA  207  <=> PHE  808  - ALA  813 )                          
 340: 6c70-A vl53-A   275 - 288 <=>  819 - 832   (THR  361  - GLY  374  <=> LYS  819  - ARG  832 )                          
 341: 6c70-A vngq-A     8 -  12 <=>   41 -  45   (ALA   10  - PRO   14  <=> GLN   41  - ALA   45 )                          
 341: 6c70-A vngq-A    15 -  21 <=>   63 -  69   (ARG   17  - GLY   23  <=> PHE   63  - LEU   69 )                          
 341: 6c70-A vngq-A    27 -  30 <=>  115 - 118   (TYR   29  - GLU   32  <=> VAL  115  - GLY  118 )                          
 341: 6c70-A vngq-A    33 -  61 <=>  239 - 267   (LYS   35  - GLU   63  <=> LEU  239  - LEU  267 )                          
 341: 6c70-A vngq-A    64 -  84 <=>  268 - 288   (ASP   66  - LYS   86  <=> LYS  268  - PHE  288 )                          
 341: 6c70-A vngq-A    98 - 101 <=>  299 - 302   (THR  100  - ILE  103  <=> LEU  299  - PHE  302 )                          
 341: 6c70-A vngq-A   115 - 118 <=>  308 - 311   (ASN  117  - PHE  120  <=> GLU  308  - ILE  311 )                          
 341: 6c70-A vngq-A   120 - 129 <=>  316 - 325   (ALA  122  - LEU  131  <=> PHE  316  - ASN  325 )                          
 341: 6c70-A vngq-A   142 - 146 <=>  401 - 405   (ILE  144  - GLY  148  <=> GLY  401  - ALA  405 )                          
 341: 6c70-A vngq-A   156 - 159 <=>  413 - 416   (PRO  173  - MET  176  <=> GLN  413  - MET  416 )                          
 341: 6c70-A vngq-A   179 - 196 <=>  417 - 434   (ILE  196  - ASP  213  <=> GLY  417  - ALA  434 )                          
 341: 6c70-A vngq-A   242 - 259 <=>  446 - 463   (TYR  328  - ASP  345  <=> ASN  446  - GLN  463 )                          
 341: 6c70-A vngq-A   261 - 282 <=>  464 - 485   (TYR  347  - GLN  368  <=> ILE  464  - MET  485 )                          
 341: 6c70-A vngq-A   284 - 287 <=>  487 - 490   (THR  370  - ASN  373  <=> GLN  487  - SER  490 )                          
 341: 6c70-A vngq-A   384 - 388 <=>  492 - 496   (LEU  470  - LYS  474  <=> ASP  492  - ARG  496 )                          
 342: 6c70-A vlo8-A     9 -  16 <=>    1 -   8   (ASP   11  - VAL   18  <=> MET    1  - VAL    8 )                          
 342: 6c70-A vlo8-A    64 -  97 <=>  106 - 139   (ASP   66  - LYS   99  <=> MET  106  - PRO  139 )                          
 342: 6c70-A vlo8-A   100 - 103 <=>  141 - 144   (ALA  102  - ASN  105  <=> HIS  141  - SER  144 )                          
 342: 6c70-A vlo8-A   115 - 126 <=>  148 - 159   (ASN  117  - MET  128  <=> PHE  148  - SER  159 )                          
 342: 6c70-A vlo8-A   144 - 151 <=>  176 - 183   (TRP  146  - GLU  153  <=> PHE  176  - LYS  183 )                          
 342: 6c70-A vlo8-A   175 - 198 <=>  189 - 212   (VAL  192  - LEU  215  <=> MET  189  - PHE  212 )                          
 342: 6c70-A vlo8-A   253 - 256 <=>  219 - 222   (LEU  339  - ALA  342  <=> PRO  219  - TYR  222 )                          
 342: 6c70-A vlo8-A   264 - 287 <=>  250 - 273   (ALA  350  - ASN  373  <=> THR  250  - GLY  273 )                          
 342: 6c70-A vlo8-A   385 - 388 <=>  299 - 302   (VAL  471  - LYS  474  <=> ILE  299  - VAL  302 )                          
 343: 6c70-A vm91-A    65 -  75 <=>   46 -  56   (VAL   67  - MET   77  <=> PRO   46  - LYS   56 )                          
 343: 6c70-A vm91-A    76 - 100 <=>   58 -  82   (LEU   78  - ALA  102  <=> MET   58  - SER   82 )                          
 343: 6c70-A vm91-A   259 - 263 <=>  309 - 313   (ASP  345  - VAL  349  <=> SER  309  - SER  313 )                          
 343: 6c70-A vm91-A   264 - 285 <=>  315 - 336   (ALA  350  - LYS  371  <=> ALA  315  - ILE  336 )                          
 343: 6c70-A vm91-A   286 - 290 <=>  339 - 343   (VAL  372  - ASN  376  <=> ALA  339  - ALA  343 )                          
 343: 6c70-A vm91-A   306 - 309 <=>  370 - 373   (GLN  392  - LEU  395  <=> THR  370  - ILE  373 )                          
 343: 6c70-A vm91-A   313 - 326 <=>  411 - 424   (PHE  399  - GLU  412  <=> ASP  411  - SER  424 )                          
 344: 6c70-A vk4x-A    64 -  87 <=>   12 -  35   (ASP   66  - TYR   89  <=> VAL   12  - GLY   35 )                          
 344: 6c70-A vk4x-A   260 - 263 <=>   38 -  41   (ALA  346  - VAL  349  <=> GLU   38  - ASP   41 )                          
 344: 6c70-A vk4x-A   265 - 284 <=>   45 -  64   (LEU  351  - THR  370  <=> PHE   45  - VAL   64 )                          
 344: 6c70-A vk4x-A   285 - 288 <=>   67 -  70   (LYS  371  - GLY  374  <=> ARG   67  - HIS   70 )                          
 344: 6c70-A vk4x-A   290 - 309 <=>   71 -  90   (ASN  376  - LEU  395  <=> SER   71  - GLU   90 )                          
 344: 6c70-A vk4x-A   372 - 386 <=>   94 - 108   (SER  458  - GLN  472  <=> HIS   94  - ALA  108 )                          
 345: 6c70-A vmba-A    64 - 102 <=>    1 -  39   (ASP   66  - TRP  104  <=> MET    1  - SER   39 )                          
 345: 6c70-A vmba-A   130 - 148 <=>   51 -  69   (LEU  132  - THR  150  <=> SER   51  - GLY   69 )                          
 345: 6c70-A vmba-A   159 - 162 <=>  117 - 120   (MET  176  - THR  179  <=> ALA  117  - ARG  120 )                          
 345: 6c70-A vmba-A   163 - 166 <=>  124 - 127   (PHE  180  - PHE  183  <=> ALA  124  - SER  127 )                          
 345: 6c70-A vmba-A   258 - 266 <=>  158 - 166   (GLY  344  - LEU  352  <=> PHE  158  - ILE  166 )                          
 345: 6c70-A vmba-A   268 - 282 <=>  167 - 181   (HIS  354  - GLN  368  <=> ASN  167  - VAL  181 )                          
 345: 6c70-A vmba-A   292 - 295 <=>  183 - 186   (TYR  378  - THR  381  <=> PRO  183  - PRO  186 )                          
 345: 6c70-A vmba-A   323 - 331 <=>  220 - 228   (SER  409  - CYS  417  <=> LEU  220  - VAL  228 )                          
 346: 6c70-A vkjm-A     4 -  21 <=>  151 - 168   (GLN    6  - GLY   23  <=> LEU  151  - MET  168 )                          
 346: 6c70-A vkjm-A    37 -  44 <=>  184 - 191   (ARG   39  - LEU   46  <=> HIS  184  - GLY  191 )                          
 346: 6c70-A vkjm-A    81 -  84 <=>  194 - 197   (PRO   83  - LYS   86  <=> MET  194  - TYR  197 )                          
 346: 6c70-A vkjm-A   131 - 151 <=>  203 - 223   (PHE  133  - GLU  153  <=> MET  203  - PHE  223 )                          
 346: 6c70-A vkjm-A   152 - 155 <=>  226 - 229   (ASP  154  - ILE  172  <=> PHE  226  - MET  229 )                          
 346: 6c70-A vkjm-A   168 - 202 <=>  351 - 385   (ALA  185  - TRP  219  <=> ASP  351  - VAL  385 )                          
 346: 6c70-A vkjm-A   203 - 206 <=>  387 - 390   (LEU  220  - ALA  223  <=> HIS  387  - TYR  390 )                          
 346: 6c70-A vkjm-A   207 - 211 <=>  392 - 396   (CYS  224  - GLN  228  <=> ASN  392  - LYS  396 )                          
 346: 6c70-A vkjm-A   254 - 260 <=>  403 - 409   (VAL  340  - ALA  346  <=> GLU  403  - ILE  409 )                          
 346: 6c70-A vkjm-A   371 - 376 <=>  546 - 551   (ALA  457  - ALA  462  <=> GLU  546  - HIS  551 )                          
 347: 6c70-A vkee-A    13 -  16 <=>   75 -  78   (ASN   15  - VAL   18  <=> ASP   75  - LEU   78 )                          
 347: 6c70-A vkee-A    30 -  63 <=>   83 - 116   (GLU   32  - ASP   65  <=> LEU   83  - LEU  116 )                          
 347: 6c70-A vkee-A    64 -  93 <=>  122 - 151   (ASP   66  - LYS   95  <=> LEU  122  - VAL  151 )                          
 347: 6c70-A vkee-A    95 -  98 <=>  152 - 155   (PHE   97  - THR  100  <=> GLY  152  - ARG  155 )                          
 347: 6c70-A vkee-A   259 - 262 <=>  158 - 161   (ASP  345  - GLY  348  <=> VAL  158  - SER  161 )                          
 347: 6c70-A vkee-A   263 - 286 <=>  163 - 186   (VAL  349  - VAL  372  <=> LEU  163  - LEU  186 )                          
 347: 6c70-A vkee-A   296 - 303 <=>  188 - 195   (VAL  382  - THR  389  <=> VAL  188  - LEU  195 )                          
 348: 6c70-A vntj-A    60 -  66 <=>    1 -   7   (MET   62  - ASP   68  <=> MET    1  - PRO    7 )                          
 348: 6c70-A vntj-A   290 - 293 <=>    8 -  11   (ASN  376  - ALA  379  <=> PRO    8  - TYR   11 )                          
 348: 6c70-A vntj-A   296 - 318 <=>   12 -  34   (VAL  382  - ILE  404  <=> PRO   12  - ARG   34 )                          
 348: 6c70-A vntj-A   321 - 325 <=>   35 -  39   (SER  407  - MET  411  <=> GLU   35  - ARG   39 )                          
 348: 6c70-A vntj-A   328 - 332 <=>   40 -  44   (ALA  414  - HIS  418  <=> VAL   40  - LEU   44 )                          
 348: 6c70-A vntj-A   334 - 337 <=>   45 -  48   (TYR  420  - SER  423  <=> ARG   45  - LEU   48 )                          
 348: 6c70-A vntj-A   361 - 364 <=>   93 -  96   (LYS  447  - THR  450  <=> ILE   93  - ARG   96 )                          
 348: 6c70-A vntj-A   367 - 388 <=>   99 - 120   (LEU  453  - LYS  474  <=> ARG   99  - ILE  120 )                          
 349: 6c70-A vngt-A     1 -   6 <=>    1 -   6   (PHE    3  - LEU    8  <=> MET    1  - THR    6 )                          
 349: 6c70-A vngt-A    63 -  79 <=>   32 -  48   (ASP   65  - LEU   81  <=> ILE   32  - ILE   48 )                          
 349: 6c70-A vngt-A    82 -  88 <=>   49 -  55   (ILE   84  - PHE   90  <=> ASP   49  - ALA   55 )                          
 349: 6c70-A vngt-A   260 - 280 <=>   58 -  78   (ALA  346  - ALA  366  <=> ASP   58  - PRO   78 )                          
 349: 6c70-A vngt-A   384 - 387 <=>   80 -  83   (LEU  470  - LEU  473  <=> GLU   80  - HIS   83 )                          
 350: 6c70-A vk90-A     4 -   7 <=>    4 -   7   (GLN    6  - VAL    9  <=> PRO    4  - GLY    7 )                          
 350: 6c70-A vk90-A     9 -  17 <=>    8 -  16   (ASP   11  - MET   19  <=> ARG    8  - LEU   16 )                          
 350: 6c70-A vk90-A    63 -  83 <=>   49 -  69   (ASP   65  - VAL   85  <=> PRO   49  - ILE   69 )                          
 350: 6c70-A vk90-A    85 -  89 <=>   70 -  74   (MET   87  - PRO   91  <=> TYR   70  - GLN   74 )                          
 350: 6c70-A vk90-A    95 -  98 <=>   76 -  79   (PHE   97  - THR  100  <=> CYS   76  - GLY   79 )                          
 350: 6c70-A vk90-A   259 - 286 <=>   83 - 110   (ASP  345  - VAL  372  <=> ALA   83  - TYR  110 )                          
 350: 6c70-A vk90-A   385 - 388 <=>  111 - 114   (VAL  471  - LYS  474  <=> VAL  111  - PHE  114 )                          
 351: 6c70-A vlov-A    62 -  65 <=>    1 -   4   (SER   64  - VAL   67  <=> MET    1  - LEU    4 )                          
 351: 6c70-A vlov-A   145 - 149 <=>  231 - 235   (THR  147  - PHE  151  <=> LEU  231  - HIS  235 )                          
 351: 6c70-A vlov-A   164 - 167 <=>  241 - 244   (TYR  181  - ASN  184  <=> PRO  241  - THR  244 )                          
 351: 6c70-A vlov-A   170 - 216 <=>  246 - 292   (SER  187  - ILE  233  <=> GLU  246  - SER  292 )                          
 351: 6c70-A vlov-A   217 - 220 <=>  294 - 297   (MET  234  - LEU  237  <=> ARG  294  - LYS  297 )                          
 351: 6c70-A vlov-A   239 - 268 <=>  299 - 328   (ALA  325  - HIS  354  <=> SER  299  - ARG  328 )                          
 351: 6c70-A vlov-A   271 - 274 <=>  329 - 332   (THR  357  - ILE  360  <=> SER  329  - THR  332 )                          
 351: 6c70-A vlov-A   277 - 281 <=>  333 - 337   (THR  363  - TYR  367  <=> LEU  333  - GLU  337 )                          
 351: 6c70-A vlov-A   352 - 355 <=>  441 - 444   (GLN  438  - MET  441  <=> ARG  441  - GLN  444 )                          
 351: 6c70-A vlov-A   361 - 364 <=>  447 - 450   (LYS  447  - THR  450  <=> GLY  447  - VAL  450 )                          
 351: 6c70-A vlov-A   368 - 375 <=>  452 - 459   (ASP  454  - GLY  461  <=> ARG  452  - ASP  459 )                          
 351: 6c70-A vlov-A   376 - 379 <=>  478 - 481   (ALA  462  - THR  465  <=> PHE  478  - GLN  481 )                          
 351: 6c70-A vlov-A   383 - 387 <=>  482 - 486   (VAL  469  - LEU  473  <=> GLN  482  - LYS  486 )                          
 352: 6c70-A vl9l-A     8 -  20 <=>   54 -  66   (ALA   10  - VAL   22  <=> ASP   54  - MET   66 )                          
 352: 6c70-A vl9l-A    31 -  63 <=>  123 - 155   (GLY   33  - ASP   65  <=> GLY  123  - ASP  155 )                          
 352: 6c70-A vl9l-A    65 -  89 <=>  175 - 199   (VAL   67  - PRO   91  <=> LYS  175  - ASP  199 )                          
 352: 6c70-A vl9l-A    96 - 103 <=>  218 - 225   (TYR   98  - ASN  105  <=> ILE  218  - GLY  225 )                          
 352: 6c70-A vl9l-A   201 - 204 <=>  229 - 232   (SER  218  - LEU  221  <=> GLU  229  - ALA  232 )                          
 352: 6c70-A vl9l-A   258 - 280 <=>  235 - 257   (GLY  344  - ALA  366  <=> THR  235  - GLN  257 )                          
 352: 6c70-A vl9l-A   282 - 285 <=>  258 - 261   (GLN  368  - LYS  371  <=> GLY  258  - LYS  261 )                          
 353: 6c70-A vjlk-A    48 -  51 <=>   80 -  83   (LEU   50  - TYR   53  <=> TYR   80  - ASN   83 )                          
 353: 6c70-A vjlk-A    54 -  62 <=>   85 -  93   (MET   56  - SER   64  <=> LEU   85  - PHE   93 )                          
 353: 6c70-A vjlk-A    64 -  90 <=>  111 - 137   (ASP   66  - VAL   92  <=> VAL  111  - PRO  137 )                          
 353: 6c70-A vjlk-A   133 - 136 <=>  145 - 148   (VAL  135  - ALA  138  <=> ASN  145  - LEU  148 )                          
 353: 6c70-A vjlk-A   181 - 190 <=>  159 - 168   (GLN  198  - ALA  207  <=> GLU  159  - ALA  168 )                          
 353: 6c70-A vjlk-A   194 - 203 <=>  172 - 181   (SER  211  - LEU  220  <=> PHE  172  - GLY  181 )                          
 353: 6c70-A vjlk-A   256 - 263 <=>  183 - 190   (ALA  342  - VAL  349  <=> ASP  183  - THR  190 )                          
 353: 6c70-A vjlk-A   264 - 277 <=>  192 - 205   (ALA  350  - THR  363  <=> THR  192  - THR  205 )                          
 353: 6c70-A vjlk-A   280 - 283 <=>  206 - 209   (ALA  366  - ALA  369  <=> ASN  206  - ASP  209 )                          
 353: 6c70-A vjlk-A   284 - 287 <=>  212 - 215   (THR  370  - ASN  373  <=> SER  212  - MET  215 )                          
 353: 6c70-A vjlk-A   288 - 291 <=>  218 - 221   (GLY  374  - VAL  377  <=> PHE  218  - GLU  221 )                          
 353: 6c70-A vjlk-A   368 - 372 <=>  255 - 259   (ASP  454  - SER  458  <=> ASP  255  - THR  259 )                          
 353: 6c70-A vjlk-A   373 - 379 <=>  297 - 303   (VAL  459  - THR  465  <=> GLY  297  - VAL  303 )                          
 353: 6c70-A vjlk-A   385 - 388 <=>  499 - 502   (VAL  471  - LYS  474  <=> PRO  499  - GLY  502 )                          
 354: 6c70-A vm01-A    34 -  38 <=>  100 - 104   (PHE   36  - ILE   40  <=> PHE  100  - LEU  104 )                          
 354: 6c70-A vm01-A    42 -  45 <=>  121 - 124   (VAL   44  - LEU   47  <=> PHE  121  - MET  124 )                          
 354: 6c70-A vm01-A    46 -  49 <=>  126 - 129   (LEU   48  - LEU   51  <=> VAL  126  - PHE  129 )                          
 354: 6c70-A vm01-A    63 -  66 <=>  279 - 282   (ASP   65  - ASP   68  <=> LYS  279  - PRO  282 )                          
 354: 6c70-A vm01-A    68 -  96 <=>  285 - 313   (LEU   70  - TYR   98  <=> PRO  285  - LEU  313 )                          
 354: 6c70-A vm01-A   252 - 285 <=>  321 - 354   (ARG  338  - LYS  371  <=> GLY  321  - ALA  354 )                          
 354: 6c70-A vm01-A   286 - 289 <=>  356 - 359   (VAL  372  - VAL  375  <=> PRO  356  - ARG  359 )                          
 355: 6c70-A vl56-A    65 -  91 <=>   15 -  41   (VAL   67  - ARG   93  <=> GLY   15  - LEU   41 )                          
 355: 6c70-A vl56-A   260 - 277 <=>   43 -  60   (ALA  346  - THR  363  <=> ASN   43  - ALA   60 )                          
 355: 6c70-A vl56-A   293 - 297 <=>  111 - 115   (ALA  379  - ILE  383  <=> VAL  111  - ILE  115 )                          
 355: 6c70-A vl56-A   385 - 388 <=>  127 - 130   (VAL  471  - LYS  474  <=> ASN  127  - GLY  130 )                          
 356: 6c70-A vkne-A    63 -  79 <=>    2 -  18   (ASP   65  - LEU   81  <=> SER    2  - ILE   18 )                          
 356: 6c70-A vkne-A    82 -  92 <=>   19 -  29   (ILE   84  - SER   94  <=> SER   19  - GLY   29 )                          
 356: 6c70-A vkne-A   190 - 193 <=>   39 -  42   (ALA  207  - ASN  210  <=> GLY   39  - GLY   42 )                          
 356: 6c70-A vkne-A   196 - 199 <=>   43 -  46   (ASP  213  - PHE  216  <=> ALA   43  - VAL   46 )                          
 356: 6c70-A vkne-A   257 - 280 <=>   51 -  74   (VAL  343  - ALA  366  <=> GLY   51  - TRP   74 )                          
 356: 6c70-A vkne-A   282 - 285 <=>   78 -  81   (GLN  368  - LYS  371  <=> LEU   78  - PHE   81 )                          
 356: 6c70-A vkne-A   305 - 308 <=>  106 - 109   (GLY  391  - PHE  394  <=> LYS  106  - ALA  109 )                          
 356: 6c70-A vkne-A   376 - 379 <=>  116 - 119   (ALA  462  - THR  465  <=> ALA  116  - GLY  119 )                          
 356: 6c70-A vkne-A   382 - 387 <=>  159 - 164   (MET  468  - LEU  473  <=> LYS  159  - PHE  164 )                          
 357: 6c70-A vlj5-A     2 -   5 <=>   21 -  24   (LYS    4  - GLY    7  <=> LEU   21  - ILE   24 )                          
 357: 6c70-A vlj5-A   106 - 109 <=>   90 -  93   (ASN  108  - PRO  111  <=> PHE   90  - GLY   93 )                          
 357: 6c70-A vlj5-A   110 - 142 <=>  103 - 135   (LEU  112  - ILE  144  <=> THR  103  - GLN  135 )                          
 357: 6c70-A vlj5-A   182 - 185 <=>  136 - 139   (PHE  199  - LEU  202  <=> SER  136  - TRP  139 )                          
 357: 6c70-A vlj5-A   187 - 211 <=>  140 - 164   (ILE  204  - GLN  228  <=> TRP  140  - TRP  164 )                          
 357: 6c70-A vlj5-A   213 - 217 <=>  165 - 169   (LEU  230  - MET  234  <=> ARG  165  - PRO  169 )                          
 357: 6c70-A vlj5-A   247 - 285 <=>  173 - 211   (HIS  333  - LYS  371  <=> ALA  173  - ASP  211 )                          
 357: 6c70-A vlj5-A   286 - 289 <=>  213 - 216   (VAL  372  - VAL  375  <=> SER  213  - SER  216 )                          
 358: 6c70-A vlek-A    63 -  66 <=>   18 -  21   (ASP   65  - ASP   68  <=> CYS   18  - GLY   21 )                          
 358: 6c70-A vlek-A    69 -  88 <=>   22 -  41   (THR   71  - PHE   90  <=> ASN   22  - MET   41 )                          
 358: 6c70-A vlek-A    99 - 103 <=>   44 -  48   (LEU  101  - ASN  105  <=> VAL   44  - GLU   48 )                          
 358: 6c70-A vlek-A   209 - 213 <=>   51 -  55   (GLN  226  - LEU  230  <=> MET   51  - GLY   55 )                          
 358: 6c70-A vlek-A   216 - 219 <=>   64 -  67   (ILE  233  - PRO  236  <=> PHE   64  - GLN   67 )                          
 358: 6c70-A vlek-A   260 - 263 <=>   85 -  88   (ALA  346  - VAL  349  <=> LYS   85  - VAL   88 )                          
 358: 6c70-A vlek-A   265 - 277 <=>   89 - 101   (LEU  351  - THR  363  <=> THR   89  - ASP  101 )                          
 358: 6c70-A vlek-A   366 - 372 <=>  105 - 111   (SER  452  - SER  458  <=> HIS  105  - GLN  111 )                          
 359: 6c70-A vlpv-A    42 -  45 <=>   42 -  45   (VAL   44  - LEU   47  <=> PRO   42  - LEU   45 )                          
 359: 6c70-A vlpv-A    48 -  63 <=>   46 -  61   (LEU   50  - ASP   65  <=> VAL   46  - ALA   61 )                          
 359: 6c70-A vlpv-A    82 -  87 <=>   80 -  85   (ILE   84  - TYR   89  <=> VAL   80  - HIS   85 )                          
 359: 6c70-A vlpv-A   121 - 146 <=>  102 - 127   (LEU  123  - GLY  148  <=> PRO  102  - TRP  127 )                          
 359: 6c70-A vlpv-A   148 - 151 <=>  128 - 131   (THR  150  - GLU  153  <=> ARG  128  - PHE  131 )                          
 359: 6c70-A vlpv-A   290 - 329 <=>  135 - 174   (ASN  376  - TYR  415  <=> LEU  135  - ALA  174 )                          
 359: 6c70-A vlpv-A   349 - 352 <=>  247 - 250   (GLN  435  - GLN  438  <=> LEU  247  - ARG  250 )                          
 359: 6c70-A vlpv-A   353 - 358 <=>  252 - 257   (LYS  439  - SER  444  <=> PRO  252  - SER  257 )                          
 359: 6c70-A vlpv-A   364 - 383 <=>  259 - 278   (THR  450  - VAL  469  <=> LEU  259  - LYS  278 )                          
 360: 6c70-A vmwb-A    44 -  49 <=>   36 -  41   (LEU   46  - LEU   51  <=> ILE   36  - PHE   41 )                          
 360: 6c70-A vmwb-A    51 -  54 <=>   42 -  45   (TYR   53  - MET   56  <=> GLU   42  - PRO   45 )                          
 360: 6c70-A vmwb-A   149 - 152 <=>   83 -  86   (PHE  151  - ASP  154  <=> PHE   83  - ALA   86 )                          
 360: 6c70-A vmwb-A   290 - 309 <=>   90 - 109   (ASN  376  - LEU  395  <=> PHE   90  - ASP  109 )                          
 360: 6c70-A vmwb-A   310 - 324 <=>  112 - 126   (PHE  396  - VAL  410  <=> GLN  112  - GLY  126 )                          
 360: 6c70-A vmwb-A   326 - 329 <=>  127 - 130   (GLU  412  - TYR  415  <=> ARG  127  - LEU  130 )                          
 360: 6c70-A vmwb-A   340 - 344 <=>  251 - 255   (ALA  426  - VAL  430  <=> PRO  251  - LYS  255 )                          
 360: 6c70-A vmwb-A   351 - 355 <=>  261 - 265   (CYS  437  - MET  441  <=> PRO  261  - ALA  265 )                          
 360: 6c70-A vmwb-A   357 - 360 <=>  271 - 274   (ILE  443  - ALA  446  <=> LEU  271  - LEU  274 )                          
 360: 6c70-A vmwb-A   367 - 387 <=>  278 - 298   (LEU  453  - LEU  473  <=> GLU  278  - TRP  298 )                          
 361: 6c70-A vkny-A   117 - 121 <=>   18 -  22   (ARG  119  - LEU  123  <=> PRO   18  - PRO   22 )                          
 361: 6c70-A vkny-A   123 - 137 <=>   23 -  37   (ILE  125  - THR  139  <=> PHE   23  - ASN   37 )                          
 361: 6c70-A vkny-A   139 - 150 <=>   38 -  49   (PHE  141  - ILE  152  <=> ALA   38  - LYS   49 )                          
 361: 6c70-A vkny-A   167 - 170 <=>   54 -  57   (ASN  184  - SER  187  <=> ASP   54  - GLY   57 )                          
 361: 6c70-A vkny-A   171 - 216 <=>   60 - 105   (GLY  188  - ILE  233  <=> ASP   60  - PHE  105 )                          
 361: 6c70-A vkny-A   217 - 222 <=>  107 - 112   (MET  234  - GLU  239  <=> HIS  107  - PRO  112 )                          
 361: 6c70-A vkny-A   235 - 257 <=>  117 - 139   (LEU  321  - VAL  343  <=> ASP  117  - SER  139 )                          
 361: 6c70-A vkny-A   284 - 289 <=>  166 - 171   (THR  370  - VAL  375  <=> GLN  166  - LEU  171 )                          
 361: 6c70-A vkny-A   292 - 303 <=>  287 - 298   (TYR  378  - THR  389  <=> VAL  287  - LEU  298 )                          
 361: 6c70-A vkny-A   321 - 335 <=>  315 - 329   (SER  407  - ASP  421  <=> CYS  315  - ASP  329 )                          
 362: 6c70-A vmqp-A    19 -  22 <=>   64 -  67   (GLY   21  - HIS   24  <=> ILE   64  - LEU   67 )                          
 362: 6c70-A vmqp-A    36 -  39 <=>   71 -  74   (HIS   38  - TYR   41  <=> TYR   71  - TYR   74 )                          
 362: 6c70-A vmqp-A    45 -  53 <=>   95 - 103   (LEU   47  - MET   55  <=> ILE   95  - PHE  103 )                          
 362: 6c70-A vmqp-A    54 -  62 <=>  105 - 113   (MET   56  - SER   64  <=> ILE  105  - PHE  113 )                          
 362: 6c70-A vmqp-A    63 -  89 <=>  136 - 162   (ASP   65  - PRO   91  <=> ILE  136  - LEU  162 )                          
 362: 6c70-A vmqp-A    90 - 102 <=>  169 - 181   (VAL   92  - TRP  104  <=> GLU  169  - TYR  181 )                          
 362: 6c70-A vmqp-A   252 - 286 <=>  183 - 217   (ARG  338  - VAL  372  <=> ILE  183  - GLY  217 )                          
 363: 6c70-A vkft-A    55 -  58 <=>   42 -  45   (ALA   57  - LEU   60  <=> ASN   42  - ARG   45 )                          
 363: 6c70-A vkft-A    67 -  70 <=>   48 -  51   (ASP   69  - ALA   72  <=> HIS   48  - TYR   51 )                          
 363: 6c70-A vkft-A   275 - 278 <=>   84 -  87   (THR  361  - LEU  364  <=> PRO   84  - SER   87 )                          
 363: 6c70-A vkft-A   280 - 285 <=>   88 -  93   (ALA  366  - LYS  371  <=> THR   88  - LEU   93 )                          
 363: 6c70-A vkft-A   287 - 290 <=>  115 - 118   (ASN  373  - ASN  376  <=> ILE  115  - SER  118 )                          
 363: 6c70-A vkft-A   292 - 305 <=>  119 - 132   (TYR  378  - GLY  391  <=> LEU  119  - TRP  132 )                          
 363: 6c70-A vkft-A   306 - 322 <=>  134 - 150   (GLN  392  - SER  408  <=> SER  134  - GLY  150 )                          
 363: 6c70-A vkft-A   354 - 357 <=>  151 - 154   (ALA  440  - ILE  443  <=> SER  151  - GLY  154 )                          
 363: 6c70-A vkft-A   364 - 388 <=>  156 - 180   (THR  450  - LYS  474  <=> ILE  156  - ALA  180 )                          
 364: 6c70-A vk8c-A    64 - 101 <=>   15 -  52   (ASP   66  - ILE  103  <=> LEU   15  - PHE   52 )                          
 364: 6c70-A vk8c-A   102 - 105 <=>   54 -  57   (TRP  104  - PRO  107  <=> ASP   54  - TRP   57 )                          
 364: 6c70-A vk8c-A   113 - 126 <=>  103 - 116   (GLU  115  - MET  128  <=> ALA  103  - MET  116 )                          
 364: 6c70-A vk8c-A   261 - 287 <=>  123 - 149   (TYR  347  - ASN  373  <=> LEU  123  - ILE  149 )                          
 364: 6c70-A vk8c-A   288 - 300 <=>  169 - 181   (GLY  374  - LEU  386  <=> PRO  169  - GLY  181 )                          
 364: 6c70-A vk8c-A   303 - 307 <=>  185 - 189   (THR  389  - VAL  393  <=> ALA  185  - VAL  189 )                          
 364: 6c70-A vk8c-A   323 - 333 <=>  220 - 230   (SER  409  - TRP  419  <=> GLN  220  - GLY  230 )                          
 365: 6c70-A vnmw-A    19 -  22 <=>   37 -  40   (GLY   21  - HIS   24  <=> ALA   37  - VAL   40 )                          
 365: 6c70-A vnmw-A    23 -  26 <=>   42 -  45   (PHE   25  - ASN   28  <=> ALA   42  - PHE   45 )                          
 365: 6c70-A vnmw-A    32 -  58 <=>   50 -  76   (LYS   34  - LEU   60  <=> TRP   50  - GLY   76 )                          
 365: 6c70-A vnmw-A    71 -  94 <=>   78 - 101   (ASN   73  - ILE   96  <=> THR   78  - ILE  101 )                          
 365: 6c70-A vnmw-A    96 -  99 <=>  108 - 111   (TYR   98  - LEU  101  <=> ASN  108  - ALA  111 )                          
 365: 6c70-A vnmw-A   259 - 284 <=>  114 - 139   (ASP  345  - THR  370  <=> TRP  114  - ALA  139 )                          
 365: 6c70-A vnmw-A   303 - 306 <=>  150 - 153   (THR  389  - GLN  392  <=> TYR  150  - GLY  153 )                          
 365: 6c70-A vnmw-A   357 - 361 <=>  183 - 187   (ILE  443  - LYS  447  <=> ALA  183  - LEU  187 )                          
 365: 6c70-A vnmw-A   369 - 383 <=>  191 - 205   (LEU  455  - VAL  469  <=> THR  191  - THR  205 )                          
 366: 6c70-A vlbl-A    63 -  66 <=>  164 - 167   (ASP   65  - ASP   68  <=> PRO  164  - ALA  167 )                          
 366: 6c70-A vlbl-A    69 -  72 <=>  168 - 171   (THR   71  - THR   74  <=> ALA  168  - HIS  171 )                          
 366: 6c70-A vlbl-A    74 -  92 <=>  172 - 190   (THR   76  - SER   94  <=> HIS  172  - VAL  190 )                          
 366: 6c70-A vlbl-A   259 - 273 <=>  192 - 206   (ASP  345  - THR  359  <=> ASP  192  - LEU  206 )                          
 366: 6c70-A vlbl-A   276 - 279 <=>  207 - 210   (LEU  362  - LEU  365  <=> LEU  207  - ARG  210 )                          
 367: 6c70-A vlix-A    63 -  78 <=>   47 -  62   (ASP   65  - PHE   80  <=> SER   47  - SER   62 )                          
 367: 6c70-A vlix-A    79 -  98 <=>   65 -  84   (LEU   81  - THR  100  <=> VAL   65  - GLN   84 )                          
 367: 6c70-A vlix-A   256 - 262 <=>   85 -  91   (ALA  342  - GLY  348  <=> SER   85  - MET   91 )                          
 367: 6c70-A vlix-A   267 - 272 <=>   96 - 101   (LEU  353  - THR  358  <=> ALA   96  - THR  101 )                          
 367: 6c70-A vlix-A   274 - 287 <=>  102 - 115   (ILE  360  - ASN  373  <=> ALA  102  - ALA  115 )                          
 367: 6c70-A vlix-A   291 - 294 <=>  117 - 120   (VAL  377  - ALA  380  <=> THR  117  - VAL  120 )                          
 367: 6c70-A vlix-A   301 - 304 <=>  122 - 125   (LEU  387  - LEU  390  <=> ASP  122  - SER  125 )                          
 367: 6c70-A vlix-A   306 - 309 <=>  126 - 129   (GLN  392  - LEU  395  <=> SER  126  - PHE  129 )                          
 367: 6c70-A vlix-A   326 - 330 <=>  185 - 189   (GLU  412  - SER  416  <=> GLN  185  - THR  189 )                          
 367: 6c70-A vlix-A   331 - 334 <=>  191 - 194   (CYS  417  - TYR  420  <=> ARG  191  - VAL  194 )                          
 367: 6c70-A vlix-A   336 - 339 <=>  195 - 198   (GLY  422  - GLU  425  <=> VAL  195  - SER  198 )                          
 368: 6c70-A vk9i-A    65 -  92 <=>    1 -  28   (VAL   67  - SER   94  <=> MET    1  - PRO   28 )                          
 368: 6c70-A vk9i-A    95 -  99 <=>   29 -  33   (PHE   97  - LEU  101  <=> PRO   29  - ILE   33 )                          
 368: 6c70-A vk9i-A   257 - 260 <=>   37 -  40   (VAL  343  - ALA  346  <=> LEU   37  - LEU   40 )                          
 368: 6c70-A vk9i-A   262 - 285 <=>   47 -  70   (GLY  348  - LYS  371  <=> THR   47  - ARG   70 )                          
 368: 6c70-A vk9i-A   292 - 302 <=>   72 -  82   (TYR  378  - TYR  388  <=> PRO   72  - LEU   82 )                          
 369: 6c70-A vnfi-A    49 -  64 <=>   45 -  60   (LEU   51  - ASP   66  <=> ASP   45  - ASP   60 )                          
 369: 6c70-A vnfi-A    65 -  91 <=>   62 -  88   (VAL   67  - ARG   93  <=> GLN   62  - ASN   88 )                          
 369: 6c70-A vnfi-A   261 - 280 <=>   89 - 108   (TYR  347  - ALA  366  <=> ASP   89  - THR  108 )                          
 370: 6c70-A vjvy-A    19 -  22 <=>   57 -  60   (GLY   21  - HIS   24  <=> LEU   57  - ILE   60 )                          
 370: 6c70-A vjvy-A    36 -  39 <=>   64 -  67   (HIS   38  - TYR   41  <=> LEU   64  - TYR   67 )                          
 370: 6c70-A vjvy-A    45 -  53 <=>  112 - 120   (LEU   47  - MET   55  <=> SER  112  - SER  120 )                          
 370: 6c70-A vjvy-A    54 -  62 <=>  122 - 130   (MET   56  - SER   64  <=> THR  122  - VAL  130 )                          
 370: 6c70-A vjvy-A    63 -  89 <=>  153 - 179   (ASP   65  - PRO   91  <=> VAL  153  - VAL  179 )                          
 370: 6c70-A vjvy-A    90 - 102 <=>  186 - 198   (VAL   92  - TRP  104  <=> ASP  186  - THR  198 )                          
 370: 6c70-A vjvy-A   252 - 285 <=>  200 - 233   (ARG  338  - LYS  371  <=> GLU  200  - PHE  233 )                          
 370: 6c70-A vjvy-A   286 - 289 <=>  235 - 238   (VAL  372  - VAL  375  <=> ARG  235  - GLY  238 )                          
 371: 6c70-A vmzw-A    80 -  99 <=>    1 -  20   (HIS   82  - LEU  101  <=> MET    1  - TYR   20 )                          
 371: 6c70-A vmzw-A   256 - 278 <=>   21 -  43   (ALA  342  - LEU  364  <=> TYR   21  - SER   43 )                          
 371: 6c70-A vmzw-A   280 - 283 <=>   44 -  47   (ALA  366  - ALA  369  <=> ASP   44  - GLU   47 )                          
 372: 6c70-A vmws-A    11 -  16 <=>   32 -  37   (LEU   13  - VAL   18  <=> GLY   32  - THR   37 )                          
 372: 6c70-A vmws-A    64 -  92 <=>   77 - 105   (ASP   66  - SER   94  <=> LEU   77  - ALA  105 )                          
 372: 6c70-A vmws-A   196 - 199 <=>  111 - 114   (ASP  213  - PHE  216  <=> GLN  111  - VAL  114 )                          
 372: 6c70-A vmws-A   245 - 250 <=>  196 - 201   (GLU  331  - VAL  336  <=> LYS  196  - PHE  201 )                          
 372: 6c70-A vmws-A   254 - 283 <=>  202 - 231   (VAL  340  - ALA  369  <=> ALA  202  - THR  231 )                          
 372: 6c70-A vmws-A   292 - 302 <=>  233 - 243   (TYR  378  - TYR  388  <=> ASP  233  - PHE  243 )                          
 372: 6c70-A vmws-A   378 - 383 <=>  277 - 282   (VAL  464  - VAL  469  <=> GLY  277  - ILE  282 )                          
 372: 6c70-A vmws-A   385 - 388 <=>  283 - 286   (VAL  471  - LYS  474  <=> VAL  283  - TYR  286 )                          
 373: 6c70-A vjj2-A    66 -  88 <=>   86 - 108   (ASP   68  - PHE   90  <=> GLN   86  - HIS  108 )                          
 373: 6c70-A vjj2-A   261 - 284 <=>  109 - 132   (TYR  347  - THR  370  <=> GLY  109  - LEU  132 )                          
 373: 6c70-A vjj2-A   285 - 288 <=>  134 - 137   (LYS  371  - GLY  374  <=> LYS  134  - MET  137 )                          
 374: 6c70-A vl8g-A    62 - 102 <=>    5 -  45   (SER   64  - TRP  104  <=> SER    5  - SER   45 )                          
 374: 6c70-A vl8g-A   128 - 148 <=>   54 -  74   (ARG  130  - THR  150  <=> PHE   54  - PHE   74 )                          
 374: 6c70-A vl8g-A   194 - 200 <=>   90 -  96   (SER  211  - CYS  217  <=> GLY   90  - LEU   96 )                          
 374: 6c70-A vl8g-A   202 - 205 <=>  102 - 105   (TRP  219  - PHE  222  <=> SER  102  - LEU  105 )                          
 374: 6c70-A vl8g-A   258 - 280 <=>  166 - 188   (GLY  344  - ALA  366  <=> LEU  166  - ARG  188 )                          
 374: 6c70-A vl8g-A   291 - 294 <=>  192 - 195   (VAL  377  - ALA  380  <=> ASP  192  - GLY  195 )                          
 375: 6c70-A vjtz-A     4 -  15 <=>    4 -  15   (GLN    6  - ARG   17  <=> ILE    4  - LEU   15 )                          
 375: 6c70-A vjtz-A    20 -  23 <=>  126 - 129   (VAL   22  - PHE   25  <=> THR  126  - LYS  129 )                          
 375: 6c70-A vjtz-A    46 -  63 <=>  133 - 150   (LEU   48  - ASP   65  <=> PHE  133  - VAL  150 )                          
 375: 6c70-A vjtz-A    64 -  91 <=>  160 - 187   (ASP   66  - ARG   93  <=> LEU  160  - GLY  187 )                          
 375: 6c70-A vjtz-A   260 - 284 <=>  190 - 214   (ALA  346  - THR  370  <=> ASN  190  - GLY  214 )                          
 375: 6c70-A vjtz-A   285 - 288 <=>  216 - 219   (LYS  371  - GLY  374  <=> ALA  216  - ASP  219 )                          
 376: 6c70-A vl7l-A     1 -   4 <=>    6 -   9   (PHE    3  - GLN    6  <=> THR    6  - LEU    9 )                          
 376: 6c70-A vl7l-A    11 -  14 <=>   10 -  13   (LEU   13  - ILE   16  <=> ALA   10  - THR   13 )                          
 376: 6c70-A vl7l-A    47 -  50 <=>   17 -  20   (LEU   49  - GLN   52  <=> LEU   17  - ALA   20 )                          
 376: 6c70-A vl7l-A    64 -  94 <=>   50 -  80   (ASP   66  - ILE   96  <=> ALA   50  - LEU   80 )                          
 376: 6c70-A vl7l-A   253 - 286 <=>   87 - 120   (LEU  339  - VAL  372  <=> ASP   87  - GLY  120 )                          
 376: 6c70-A vl7l-A   292 - 295 <=>  124 - 127   (TYR  378  - THR  381  <=> GLY  124  - MET  127 )                          
 377: 6c70-A vjs0-A    31 -  34 <=>   48 -  51   (GLY   33  - PHE   36  <=> CYS   48  - LYS   51 )                          
 377: 6c70-A vjs0-A    37 -  41 <=>   52 -  56   (ARG   39  - ILE   43  <=> GLN   52  - HIS   56 )                          
 377: 6c70-A vjs0-A    43 -  50 <=>   57 -  64   (THR   45  - GLN   52  <=> PRO   57  - ILE   64 )                          
 377: 6c70-A vjs0-A   171 - 217 <=>  134 - 180   (GLY  188  - MET  234  <=> LEU  134  - MET  180 )                          
 377: 6c70-A vjs0-A   218 - 226 <=>  182 - 190   (LYS  235  - THR  243  <=> TYR  182  - ALA  190 )                          
 377: 6c70-A vjs0-A   228 - 231 <=>  194 - 197   (LEU  314  - LYS  317  <=> THR  194  - THR  197 )                          
 377: 6c70-A vjs0-A   240 - 246 <=>  207 - 213   (ILE  326  - ARG  332  <=> VAL  207  - LEU  213 )                          
 377: 6c70-A vjs0-A   262 - 271 <=>  251 - 260   (GLY  348  - THR  357  <=> LEU  251  - GLY  260 )                          
 377: 6c70-A vjs0-A   276 - 282 <=>  324 - 330   (LEU  362  - GLN  368  <=> THR  324  - LEU  330 )                          
 377: 6c70-A vjs0-A   298 - 322 <=>  351 - 375   (GLY  384  - SER  408  <=> HIS  351  - GLY  375 )                          
 377: 6c70-A vjs0-A   323 - 329 <=>  377 - 383   (SER  409  - TYR  415  <=> LEU  377  - VAL  383 )                          
 377: 6c70-A vjs0-A   343 - 346 <=>  384 - 387   (PHE  429  - ILE  432  <=> ALA  384  - LEU  387 )                          
 378: 6c70-A vn07-A    61 -  71 <=>   33 -  43   (GLU   63  - ASN   73  <=> ASN   33  - CYS   43 )                          
 378: 6c70-A vn07-A   275 - 278 <=>   76 -  79   (THR  361  - LEU  364  <=> PRO   76  - ALA   79 )                          
 378: 6c70-A vn07-A   280 - 284 <=>   80 -  84   (ALA  366  - THR  370  <=> ALA   80  - GLY   84 )                          
 378: 6c70-A vn07-A   287 - 290 <=>  107 - 110   (ASN  373  - ASN  376  <=> ILE  107  - GLY  110 )                          
 378: 6c70-A vn07-A   292 - 305 <=>  111 - 124   (TYR  378  - GLY  391  <=> LEU  111  - TRP  124 )                          
 378: 6c70-A vn07-A   306 - 322 <=>  126 - 142   (GLN  392  - SER  408  <=> THR  126  - GLY  142 )                          
 378: 6c70-A vn07-A   354 - 357 <=>  143 - 146   (ALA  440  - ILE  443  <=> SER  143  - GLY  146 )                          
 378: 6c70-A vn07-A   364 - 388 <=>  148 - 172   (THR  450  - LYS  474  <=> LEU  148  - LYS  172 )                          
 379: 6c70-A vm2a-A    19 -  22 <=>  525 - 528   (GLY   21  - HIS   24  <=> GLN  525  - ILE  528 )                          
 379: 6c70-A vm2a-A    23 -  27 <=>  531 - 535   (PHE   25  - TYR   29  <=> ILE  531  - ASP  535 )                          
 379: 6c70-A vm2a-A    36 -  62 <=>  537 - 563   (HIS   38  - SER   64  <=> LYS  537  - MET  563 )                          
 379: 6c70-A vm2a-A    63 -  91 <=>  568 - 596   (ASP   65  - ARG   93  <=> PHE  568  - LEU  596 )                          
 379: 6c70-A vm2a-A    93 -  96 <=>  599 - 602   (LYS   95  - TYR   98  <=> GLU  599  - MET  602 )                          
 379: 6c70-A vm2a-A   134 - 146 <=>  616 - 628   (ALA  136  - GLY  148  <=> GLU  616  - SER  628 )                          
 379: 6c70-A vm2a-A   148 - 151 <=>  629 - 632   (THR  150  - GLU  153  <=> ASP  629  - GLY  632 )                          
 379: 6c70-A vm2a-A   203 - 206 <=>  644 - 647   (LEU  220  - ALA  223  <=> GLU  644  - ALA  647 )                          
 379: 6c70-A vm2a-A   252 - 255 <=>  648 - 651   (ARG  338  - THR  341  <=> PRO  648  - PRO  651 )                          
 379: 6c70-A vm2a-A   258 - 267 <=>  652 - 661   (GLY  344  - LEU  353  <=> LEU  652  - ARG  661 )                          
 379: 6c70-A vm2a-A   298 - 301 <=>  671 - 674   (GLY  384  - LEU  387  <=> THR  671  - SER  674 )                          
 379: 6c70-A vm2a-A   385 - 388 <=>  686 - 689   (VAL  471  - LYS  474  <=> TRP  686  - LYS  689 )                          
 380: 6c70-A vjo7-A    29 -  61 <=>    3 -  35   (SER   31  - GLU   63  <=> LYS    3  - LEU   35 )                          
 380: 6c70-A vjo7-A    63 -  78 <=>   36 -  51   (ASP   65  - PHE   80  <=> PRO   36  - ALA   51 )                          
 380: 6c70-A vjo7-A    79 -  92 <=>   53 -  66   (LEU   81  - SER   94  <=> VAL   53  - PHE   66 )                          
 380: 6c70-A vjo7-A    93 - 102 <=>   79 -  88   (LYS   95  - TRP  104  <=> ALA   79  - ILE   88 )                          
 380: 6c70-A vjo7-A   108 - 111 <=>  358 - 361   (HIS  110  - PHE  113  <=> ALA  358  - VAL  361 )                          
 380: 6c70-A vjo7-A   112 - 124 <=>  363 - 375   (ALA  114  - THR  126  <=> PRO  363  - ASP  375 )                          
 380: 6c70-A vjo7-A   190 - 193 <=>  400 - 403   (ALA  207  - ASN  210  <=> ILE  400  - ASN  403 )                          
 380: 6c70-A vjo7-A   272 - 281 <=>  410 - 419   (THR  358  - TYR  367  <=> THR  410  - SER  419 )                          
 380: 6c70-A vjo7-A   283 - 286 <=>  420 - 423   (ALA  369  - VAL  372  <=> GLN  420  - SER  423 )                          
 380: 6c70-A vjo7-A   384 - 388 <=>  424 - 428   (LEU  470  - LYS  474  <=> LEU  424  - HIS  428 )                          
 381: 6c70-A vlpp-A    76 -  79 <=>   43 -  46   (LEU   78  - LEU   81  <=> THR   43  - SER   46 )                          
 381: 6c70-A vlpp-A   160 - 163 <=>   52 -  55   (ILE  177  - PHE  180  <=> GLU   52  - LEU   55 )                          
 381: 6c70-A vlpp-A   164 - 167 <=>   57 -  60   (TYR  181  - ASN  184  <=> ASN   57  - LEU   60 )                          
 381: 6c70-A vlpp-A   170 - 173 <=>  247 - 250   (SER  187  - GLY  190  <=> GLN  247  - ARG  250 )                          
 381: 6c70-A vlpp-A   174 - 215 <=>  253 - 294   (HIS  191  - ALA  232  <=> LYS  253  - GLN  294 )                          
 381: 6c70-A vlpp-A   216 - 224 <=>  296 - 304   (ILE  233  - SER  241  <=> GLU  296  - GLY  304 )                          
 381: 6c70-A vlpp-A   262 - 278 <=>  323 - 339   (GLY  348  - LEU  364  <=> ILE  323  - GLN  339 )                          
 381: 6c70-A vlpp-A   299 - 312 <=>  361 - 374   (TYR  385  - ILE  398  <=> GLU  361  - VAL  374 )                          
 381: 6c70-A vlpp-A   313 - 327 <=>  376 - 390   (PHE  399  - ALA  413  <=> ALA  376  - THR  390 )                          
 381: 6c70-A vlpp-A   330 - 333 <=>  391 - 394   (SER  416  - TRP  419  <=> GLN  391  - GLU  394 )                          
 382: 6c70-A vk7t-A    52 -  55 <=>    1 -   4   (GLY   54  - ALA   57  <=> MET    1  - PRO    4 )                          
 382: 6c70-A vk7t-A    58 -  63 <=>    5 -  10   (LEU   60  - ASP   65  <=> HIS    5  - GLU   10 )                          
 382: 6c70-A vk7t-A    65 -  90 <=>  102 - 127   (VAL   67  - VAL   92  <=> ALA  102  - ALA  127 )                          
 382: 6c70-A vk7t-A    92 -  95 <=>  128 - 131   (SER   94  - PHE   97  <=> ARG  128  - MET  131 )                          
 382: 6c70-A vk7t-A   257 - 278 <=>  133 - 154   (VAL  343  - LEU  364  <=> ALA  133  - GLY  154 )                          
 382: 6c70-A vk7t-A   302 - 305 <=>  155 - 158   (TYR  388  - GLY  391  <=> ARG  155  - GLY  158 )                          
 382: 6c70-A vk7t-A   316 - 319 <=>  310 - 313   (ARG  402  - GLU  405  <=> LEU  310  - VAL  313 )                          
 382: 6c70-A vk7t-A   323 - 326 <=>  336 - 339   (SER  409  - GLU  412  <=> THR  336  - THR  339 )                          
 382: 6c70-A vk7t-A   346 - 355 <=>  344 - 353   (ILE  432  - MET  441  <=> GLU  344  - ILE  353 )                          
 382: 6c70-A vk7t-A   366 - 372 <=>  359 - 365   (SER  452  - SER  458  <=> ILE  359  - ASP  365 )                          
 383: 6c70-A vju5-A    54 -  60 <=>   38 -  44   (MET   56  - MET   62  <=> ILE   38  - ASN   44 )                          
 383: 6c70-A vju5-A    64 -  91 <=>  202 - 229   (ASP   66  - ARG   93  <=> ALA  202  - ALA  229 )                          
 383: 6c70-A vju5-A    95 -  98 <=>  230 - 233   (PHE   97  - THR  100  <=> PHE  230  - ALA  233 )                          
 383: 6c70-A vju5-A   189 - 192 <=>  246 - 249   (MET  206  - SER  209  <=> ALA  246  - SER  249 )                          
 383: 6c70-A vju5-A   193 - 210 <=>  254 - 271   (ASN  210  - LEU  227  <=> VAL  254  - GLY  271 )                          
 383: 6c70-A vju5-A   250 - 262 <=>  272 - 284   (VAL  336  - GLY  348  <=> GLN  272  - VAL  284 )                          
 383: 6c70-A vju5-A   263 - 270 <=>  286 - 293   (VAL  349  - LEU  356  <=> VAL  286  - ILE  293 )                          
 383: 6c70-A vju5-A   271 - 277 <=>  295 - 301   (THR  357  - THR  363  <=> ARG  295  - LYS  301 )                          
 383: 6c70-A vju5-A   278 - 285 <=>  330 - 337   (LEU  364  - LYS  371  <=> PRO  330  - ILE  337 )                          
 383: 6c70-A vju5-A   286 - 290 <=>  339 - 343   (VAL  372  - ASN  376  <=> CYS  339  - LEU  343 )                          
 384: 6c70-A vloa-A    65 -  75 <=>    1 -  11   (VAL   67  - MET   77  <=> MET    1  - ARG   11 )                          
 384: 6c70-A vloa-A    77 -  86 <=>   12 -  21   (PHE   79  - ILE   88  <=> LEU   12  - ASP   21 )                          
 384: 6c70-A vloa-A    88 -  91 <=>   24 -  27   (PHE   90  - ARG   93  <=> PHE   24  - LEU   27 )                          
 384: 6c70-A vloa-A   259 - 282 <=>   32 -  55   (ASP  345  - GLN  368  <=> GLY   32  - GLN   55 )                          
 384: 6c70-A vloa-A   300 - 303 <=>   58 -  61   (LEU  386  - THR  389  <=> PRO   58  - SER   61 )                          
 384: 6c70-A vloa-A   317 - 320 <=>   77 -  80   (LEU  403  - GLU  406  <=> ARG   77  - LEU   80 )                          
 384: 6c70-A vloa-A   323 - 326 <=>   81 -  84   (SER  409  - GLU  412  <=> ARG   81  - PHE   84 )                          
 385: 6c70-A vmpt-A    35 -  38 <=>    2 -   5   (PRO   37  - ILE   40  <=> GLU    2  - THR    5 )                          
 385: 6c70-A vmpt-A    41 -  44 <=>    6 -   9   (ILE   43  - LEU   46  <=> ALA    6  - LYS    9 )                          
 385: 6c70-A vmpt-A    47 -  50 <=>   10 -  13   (LEU   49  - GLN   52  <=> ASP   10  - SER   13 )                          
 385: 6c70-A vmpt-A    54 -  57 <=>   14 -  17   (MET   56  - ASN   59  <=> VAL   14  - SER   17 )                          
 385: 6c70-A vmpt-A    60 -  64 <=>   18 -  22   (MET   62  - ASP   66  <=> LYS   18  - GLY   22 )                          
 385: 6c70-A vmpt-A   292 - 313 <=>   42 -  63   (TYR  378  - PHE  399  <=> LEU   42  - GLN   63 )                          
 385: 6c70-A vmpt-A   319 - 322 <=>   66 -  69   (GLU  405  - SER  408  <=> GLY   66  - GLY   69 )                          
 385: 6c70-A vmpt-A   353 - 358 <=>   70 -  75   (LYS  439  - SER  444  <=> ASP   70  - SER   75 )
[truncated: 426,218 more chars]
