# Supplementary material for: Structural screens identify candidate human homologs of insect chemoreceptors and cryptic Drosophila gustatory receptor-like proteins
Source: eLife. 2023 Feb 20;12:e85537. doi: 10.7554/eLife.85537 (PMC9998090; doi:10.7554/eLife.85537)
Supplement: Source data 2. — Individual text files represent the output of the Dali AF-DB search using A. bakeri Or co-receptor (Orco) chain A (PDB 6C70-A) as query and the structural proteome dataset of the indicated species (note the datasets are from version 1 of the AlphaFold Protein Structure Database; subsequent, improved models were used for the pairwise comparisons in Table 1). The four-letter codes in the file names and job titles are as described for Source data 1. [file elife-85537-data2.zip › Ldon_6C70A.txt]

# Job: Ldon_6C70A
# Query: 6c70A
# No:  Chain   Z    rmsd lali nres  %id PDB  Description
   1:  d8hz-A 13.6  4.7  292   698    7   LEIIN:AF-A4HWQ9-F1 MORN_REPEAT_-_PUTATIVE;
   2:  ebzi-A  5.7  5.8  206  2658    5   LEIIN:AF-A4I4K7-F1 PHOSPHATIDYLINOSITOL_4-KINASE_ALPHA_-_PUTATIVE;
   3:  eaei-A  5.2  4.1  156   254    4   LEIIN:AF-A4I444-F1 QA-SNARE PROTEIN PUTATIVE;
   4:  ecc1-A  5.2  4.8   76   628   16   LEIIN:AF-E9AG27-F1 GLYCEROL-3-PHOSPHATE ACYL TRANSFERASE;
   5:  d9qo-A  5.1  4.5   78   256    8   LEIIN:AF-A4HY70-F1 HYPOTHETICAL_PROTEIN_-_CONSERVED;
   6:  d9r3-A  5.1  4.8  136   551    7   LEIIN:AF-A4ICH0-F1 HYPOTHETICAL_PROTEIN_-_CONSERVED;
   7:  eah0-A  5.1  4.5   78   952    4   LEIIN:AF-A4HZ05-F1 HYPOTHETICAL_PROTEIN_-_CONSERVED;
   8:  eckb-A  5.1 13.7   90   399    7   LEIIN:AF-A4HSE6-F1 UNCHARACTERIZED PROTEIN;
   9:  eab8-A  5.1  3.8   64   171    8   LEIIN:AF-Q25302-F1 HYPOTHETICAL_PROTEIN_-_CONSERVED;
  10:  eb78-A  5.1  5.8  203  1275    7   LEIIN:AF-A4HZR6-F1 HYPOTHETICAL_PROTEIN_-_CONSERVED;
  11:  d71e-A  5.1 11.2   71   925   14   LEIIN:AF-A4HTJ2-F1 HYPOTHETICAL_PROTEIN_-_CONSERVED;
  12:  d764-A  5.0 10.1   84   785    2   LEIIN:AF-A4I3I4-F1 ATP-GRASP_DOMAIN_CONTAINING_PROTEIN_-_PUTATIVE;
  13:  ebny-A  5.0  9.7  103   619   10   LEIIN:AF-A4HTS0-F1 HYPOTHETICAL_PROTEIN_-__CONSERVED;
  14:  eb7r-A  5.0 16.4  122   627    6   LEIIN:AF-A4I6Q2-F1 MICROTUBULE-BINDING_STALK_OF_DYNEIN_MOTOR_-_PUTAT
  15:  d9xz-A  5.0  6.9   97  1082    8   LEIIN:AF-A4I837-F1 HYPOTHETICAL_PROTEIN_-_CONSERVED;
  16:  ebje-A  5.0  9.8   94   559    5   LEIIN:AF-A4I6F5-F1 RIBOSOMAL_PROTEIN_L7AE/L30E/S12E/GADD45_FAMILY_-_
  17:  eawe-A  5.0  4.2   68   954    7   LEIIN:AF-A4HXK1-F1 HYPOTHETICAL_PROTEIN_-_CONSERVED;
  18:  d7xu-A  5.0  7.8  129   713    5   LEIIN:AF-E9AGV5-F1 ADENYLATE_CYCLASE_ASSOCIATED_(CAP)_C_TERMINAL_-_P
  19:  d9g9-A  4.9  5.5  144  1094    3   LEIIN:AF-A4I6V4-F1 HYPOTHETICAL_PROTEIN_-_CONSERVED;
  20:  d60u-A  4.9  4.0   62   281    6   LEIIN:AF-A4HRE7-F1 CALMODULIN-BINDING_-_PUTATIVE;
  21:  ebqi-A  4.9  8.0   80  1120    6   LEIIN:AF-A4ICQ6-F1 CALPAIN CATALYTIC DOMAIN-CONTAINING PROTEIN;
  22:  d8pp-A  4.9  6.4   89   225    9   LEIIN:AF-A4ID11-F1 SNF7_-_PUTATIVE;
  23:  ecm7-A  4.9 11.7   77   737    6   LEIIN:AF-A4HUC0-F1 HYPOTHETICAL_PROTEIN_-_CONSERVED;
  24:  d9fv-A  4.9 15.4   95   875    4   LEIIN:AF-A4HY47-F1 UVRB/UVRC_MOTIF_CONTAINING_PROTEIN_-_PUTATIVE;
  25:  d8r9-A  4.8  4.9   76  1590    9   LEIIN:AF-A4I9K6-F1 DNA-DIRECTED RNA POLYMERASE SUBUNIT;
  26:  eatm-A  4.8  5.2   69   317    9   LEIIN:AF-E9AGC4-F1 HYPOTHETICAL_PROTEIN_-_CONSERVED;
  27:  d7wq-A  4.8  4.4  115   449    7   LEIIN:AF-A4HSY4-F1 HYPOTHETICAL_PROTEIN_-_CONSERVED;
  28:  ecmo-A  4.7 13.8  113   869    4   LEIIN:AF-A4HXW0-F1 HYPOTHETICAL_PROTEIN_-_CONSERVED;
  29:  d677-A  4.7  5.2   96   701    9   LEIIN:AF-A4I2I1-F1 HYPOTHETICAL_PROTEIN_-_CONSERVED;
  30:  d9vm-A  4.7  6.2   66  1062    8   LEIIN:AF-A4HUN3-F1 HYPOTHETICAL_PROTEIN_-_CONSERVED;
  31:  ebtx-A  4.7  6.7   72   545    4   LEIIN:AF-E9AHV5-F1 HYPOTHETICAL_PROTEIN_-_CONSERVED;
  32:  ebra-A  4.7  3.5   63   338    6   LEIIN:AF-A4HS58-F1 HYPOTHETICAL_PROTEIN_-_CONSERVED;
  33:  eaho-A  4.7  4.4  121   220    4   LEIIN:AF-E9AH26-F1 GLYCOSOMAL MEMBRANE LIKE PROTEIN;
  34:  d7fs-A  4.7  5.0   88   499    6   LEIIN:AF-A4HVZ6-F1 ION TRANSPORT PROTEIN-LIKE PROTEIN;
  35:  d8w5-A  4.7  4.4  114   557    5   LEIIN:AF-A4I0N2-F1 PUTATIVE CMP-SIALIC ACID TRANSPORTER;
  36:  ecim-A  4.7  5.2   99   619    6   LEIIN:AF-E9AHX9-F1 UNCHARACTERIZED PROTEIN;
  37:  eamk-A  4.7  4.6   79   425    5   LEIIN:AF-A4I5B0-F1 HYPOTHETICAL_PROTEIN_-_CONSERVED;
  38:  d7l9-A  4.7 11.0   93  1946   10   LEIIN:AF-A4I0Z1-F1 PUTATIVE ATP-DEPENDENT DEAD/H DNA HELICASE RECQ;
  39:  d6xe-A  4.7  4.3   79   609    6   LEIIN:AF-A4HSJ5-F1 UNCHARACTERIZED PROTEIN;
  40:  d8yd-A  4.7  5.1   76   128   11   LEIIN:AF-A4IDP5-F1 HYPOTHETICAL_PROTEIN_-_CONSERVED;
  41:  d96x-A  4.7  5.5  171   478    7   LEIIN:AF-A4HWM9-F1 ERAD-ASSOCIATED_E3_UBIQUITIN-
  42:  d6xb-A  4.7  8.9   98  1277    7   LEIIN:AF-A4I9N8-F1 UNCHARACTERIZED PROTEIN;
  43:  d8yb-A  4.6  3.6   70   448    1   LEIIN:AF-A4IAR3-F1 LMBR1-LIKE_MEMBRANE_PROTEIN_-_PUTATIVE;
  44:  d7va-A  4.6  5.4   71   851    3   LEIIN:AF-A4HXU7-F1 HYPOTHETICAL_PROTEIN_-_CONSERVED;
  45:  d9cf-A  4.6 10.4  156  1361   10   LEIIN:AF-A4I8A1-F1 HYPOTHETICAL_PROTEIN_-_CONSERVED;
  46:  ecic-A  4.6  7.6   81  1267    9   LEIIN:AF-A4I9D5-F1 UNCHARACTERIZED PROTEIN;
  47:  ebuk-A  4.6 26.6  107   873    7   LEIIN:AF-A4I6R4-F1 UNCHARACTERIZED PROTEIN;
  48:  d9fm-A  4.6  8.3   70  1025    4   LEIIN:AF-A4I2A5-F1 PROTEIN_KINASE_-_PUTATIVE;
  49:  d7rh-A  4.6  5.3   88   494    6   LEIIN:AF-A4I7G5-F1 NUCLEAR_SEGREGATION_PROTEIN_-_PUTATIVE;
  50:  ea7n-A  4.6  3.7   64  1523    6   LEIIN:AF-A4I896-F1 GUANINE_NUCLEOTIDE_EXCHANGE_FACTOR_IN_GOLGI_TRANS
  51:  d81z-A  4.6  7.7   71   678    1   LEIIN:AF-A4HZX6-F1 HYPOTHETICAL_PROTEIN_-_CONSERVED;
  52:  d6s8-A  4.6 14.7   89  1237    7   LEIIN:AF-A4I4T9-F1 SAM_DOMAIN_(STERILE_ALPHA_MOTIF)_-_PUTATIVE;
  53:  eam3-A  4.6  5.3   58   440    3   LEIIN:AF-A4I5M2-F1 HYPOTHETICAL_PROTEIN_-_CONSERVED;
  54:  ecnn-A  4.6  5.3   89   235    2   LEIIN:AF-A4HY97-F1 PUTATIVE SNARE PROTEIN;
  55:  d80d-A  4.6  6.5  117   730    4   LEIIN:AF-A4I5U9-F1 GRAM_DOMAIN_CONTAINING_PROTEIN_-_PUTATIVE;
  56:  d6yp-A  4.6  8.9   90   880    6   LEIIN:AF-A4I4A7-F1 EXONUCLEASE_-_PUTATIVE;
  57:  d7a2-A  4.5  4.9   96   564    7   LEIIN:AF-A4I497-F1 HYPOTHETICAL_PROTEIN_-_CONSERVED;
  58:  d7rz-A  4.5  5.3   91   705    4   LEIIN:AF-A4I9V8-F1 HYPOTHETICAL_PROTEIN_-_CONSERVED;
  59:  ecpo-A  4.5 21.2  109   617    2   LEIIN:AF-A4IA31-F1 HYPOTHETICAL_PROTEIN_-_CONSERVED;
  60:  ebl8-A  4.5 11.6  100   398    5   LEIIN:AF-A4I3K9-F1 ZINC_FINGER_-_C3HC4_TYPE_(RING_FINGER
  61:  d738-A  4.5  5.7  104   685    9   LEIIN:AF-A4HVV9-F1 HYPOTHETICAL_PROTEIN_-_CONSERVED;
  62:  d7do-A  4.5  7.6   71   132   10   LEIIN:AF-A4IA11-F1 HYPOTHETICAL_PROTEIN_-_CONSERVED;
  63:  ea0t-A  4.5  6.3  157   548    8   LEIIN:AF-A4ID81-F1 PREDICTED_ZINC_FINGER_PROTEIN;
  64:  ea1x-A  4.5  4.2   97   693    5   LEIIN:AF-A4I452-F1 PUTATIVE_INTRAFLAGELLAR_TRANSPORT_PROTEIN_B2;
  65:  ebg4-A  4.4  7.9  167  1361    8   LEIIN:AF-E9AI05-F1 HYPOTHETICAL_PROTEIN_-_CONSERVED;
  66:  eblf-A  4.4  6.7   74  1069   11   LEIIN:AF-A4HSI5-F1 PUTATIVE KINESIN;
  67:  ebvb-A  4.4  4.8   76   227    4   LEIIN:AF-A4I0P3-F1 HYPOTHETICAL_PROTEIN_-_CONSERVED;
  68:  eafs-A  4.4  3.9   60   287    2   LEIIN:AF-A4IC01-F1 HYPOTHETICAL_PROTEIN_-_CONSERVED;
  69:  d9ur-A  4.4  6.1   87   501    8   LEIIN:AF-A4I3W1-F1 UNCHARACTERIZED PROTEIN;
  70:  d7m5-A  4.4 16.3   79  1288    5   LEIIN:AF-A4HU44-F1 AAA_FAMILY_ATPASE_-__PUTATIVE;
  71:  eby7-A  4.4  4.0  127  1127    8   LEIIN:AF-A4I1W2-F1 HYPOTHETICAL_PROTEIN_-_CONSERVED;
  72:  d63i-A  4.4  8.1   92   789   12   LEIIN:AF-A4HZ84-F1 PROTEIN KINASE DOMAIN-CONTAINING PROTEIN;
  73:  d7vl-A  4.4  9.2  112  1359   10   LEIIN:AF-A4HTL4-F1 PROTEIN_KINASE_-_PUTATIVE;
  74:  ebog-A  4.4  4.3   58   204    7   LEIIN:AF-A4I5C8-F1 PUTATIVE P22 PROTEIN;
  75:  d7ry-A  4.4  8.5   92   123    8   LEIIN:AF-A4I936-F1 P53 AND DNA DAMAGE-REGULATED PROTEIN 1;
  76:  d90q-A  4.4  7.6   85  1197    6   LEIIN:AF-A4I6G1-F1 HYPOTHETICAL_PROTEIN_-_CONSERVED;
  77:  earc-A  4.4  9.5   75   341    5   LEIIN:AF-A4I6C1-F1 ENDOPLASMIC_RETICULUM-GOLGI_INTERMEDIATE_COMPARTM
  78:  eaje-A  4.4  5.4  172   821    6   LEIIN:AF-A4HRG2-F1 HYPOTHETICAL_PROTEIN_-_CONSERVED;
  79:  d98y-A  4.4 12.5   91   916    7   LEIIN:AF-E9AH01-F1 UNCHARACTERIZED PROTEIN;
  80:  d700-A  4.3 15.6   81  1538    7   LEIIN:AF-A4HRN0-F1 GLYCOSYL_TRANSFERASE_-_PUTATIVE;
  81:  eaj7-A  4.3  4.4   74   224    5   LEIIN:AF-A4IAV5-F1 CONSERVED SNF-7-LIKE PROTEIN;
  82:  d8nj-A  4.3  3.7   90   129    7   LEIIN:AF-E9AHG3-F1 UNCHARACTERIZED PROTEIN;
  83:  d9yf-A  4.3 12.7   93   418   12   LEIIN:AF-A4I2Q5-F1 HYPOTHETICAL_PROTEIN_-_CONSERVED;
  84:  d8xy-A  4.3  6.4   94  1241    9   LEIIN:AF-A4I2F7-F1 HYPOTHETICAL_PROTEIN_-_CONSERVED;
  85:  d8mu-A  4.3  9.4  106  1900    6   LEIIN:AF-A4I5Y6-F1 PROTEIN KINASE-LIKE PROTEIN;
  86:  d9n1-A  4.3  7.5  108   236    4   LEIIN:AF-A4HT76-F1 QA-SNARE PROTEIN PUTATIVE;
  87:  d84t-A  4.3  7.0   75   364    3   LEIIN:AF-A4HWB8-F1 UNCHARACTERIZED PROTEIN;
  88:  ealy-A  4.3  4.7   70   221    9   LEIIN:AF-A4HTS9-F1 HYPOTHETICAL_PROTEIN_-__CONSERVED;
  89:  d8va-A  4.3 21.2  110   579    7   LEIIN:AF-A4I5C4-F1 DOMAIN_OF_UNCHARACTERIZED_FUNCTION_(DUF4139)_-_PU
  90:  d6px-A  4.3  8.1   68   879    6   LEIIN:AF-A4IDF0-F1 5'-3'_EXORIBONUCLEASE_D_-_PUTATIVE;
  91:  d9ti-A  4.3  4.2   70   967    4   LEIIN:AF-A4I5Z4-F1 VALYL-TRNA SYNTHETASE;
  92:  d6ph-A  4.3  4.6   75   476    7   LEIIN:AF-A4IDC6-F1 HYPOTHETICAL_PROTEIN_-_CONSERVED;
  93:  d6z4-A  4.3  4.0   72    85    7   LEIIN:AF-A4I0R0-F1 MITOCHONDRIAL_TRANSLOCASE_SUBUNIT_-_PUTATIVE;
  94:  d7ka-A  4.3 11.4   76   789    5   LEIIN:AF-A4I9D8-F1 UNCHARACTERIZED PROTEIN;
  95:  ea9p-A  4.3  4.5  135   789    8   LEIIN:AF-A4IDM7-F1 AMINO_ACID_TRANSPORTER_-_PUTATIVE;
  96:  d86v-A  4.3  7.3   96  1338    4   LEIIN:AF-A4I9J4-F1 HYPOTHETICAL_PROTEIN_-_CONSERVED;
  97:  d8t9-A  4.3  5.1  161   970    9   LEIIN:AF-A4IDW1-F1 HYPOTHETICAL_PROTEIN_-_CONSERVED;
  98:  ebuq-A  4.2  5.6  146  2567   10   LEIIN:AF-A4I863-F1 UNCHARACTERIZED PROTEIN;
  99:  d7f3-A  4.2  5.0  158   417    6   LEIIN:AF-A4IBF2-F1 AUTOPHAGY-RELATED_PROTEIN_24;
 100:  d65p-A  4.2 10.3   78  2074    3   LEIIN:AF-A4I995-F1 PUTATIVE UNC104-LIKE KINESIN;
 101:  d7qc-A  4.2  5.8  100  1646    3   LEIIN:AF-E9AGA8-F1 PUTATIVE UBIQUITIN HYDROLASE;
 102:  d7dj-A  4.2  4.8   79   739    4   LEIIN:AF-A4I2F3-F1 PUTATIVE SYNTAXIN BINDING PROTEIN 1;
 103:  eci7-A  4.2  3.3   64   286    5   LEIIN:AF-A4I3D0-F1 MODIFIER_OF_RUDIMENTARY_(MOD(R))_PROTEIN_-_PUTATI
 104:  d8c5-A  4.2 15.2   78   610    6   LEIIN:AF-A4I1W3-F1 HYPOTHETICAL_PROTEIN_-_CONSERVED;
 105:  ebon-A  4.2 15.6  163  1970    8   LEIIN:AF-A4HRL8-F1 CONSERVED OLIGOMERIC GOLGI COMPLEX SUBUNIT 1;
 106:  ecq0-A  4.2 16.2   65   460    6   LEIIN:AF-A4I5C9-F1 AUTOPHAGY_PROTEIN_5_(ATG5)GENEDB:LMJF.30.0980;
 107:  eb8n-A  4.2 11.5  100  1953    5   LEIIN:AF-A4I7A4-F1 UNCHARACTERIZED PROTEIN;
 108:  ebkx-A  4.2 11.2   85   652    9   LEIIN:AF-A4I949-F1 NUCLEOLAR GTP-BINDING PROTEIN 1;
 109:  eamm-A  4.2 10.4   70   309    3   LEIIN:AF-A4I8K9-F1 ENDOPLASMIC_RETICULUM-GOLGI_INTERMEDIATE_COMPARTM
 110:  d8gc-A  4.1 11.4   90   390    7   LEIIN:AF-E9AGZ8-F1 HYPOTHETICAL_PROTEIN_-_CONSERVED;
 111:  d9je-A  4.1 11.9   94   384    7   LEIIN:AF-A4I2I5-F1 HYPOTHETICAL_PROTEIN_-_CONSERVED;
 112:  d7m1-A  4.1  3.7   71   501    8   LEIIN:AF-E9AH88-F1 PUTATIVE SHORT CHAIN DEHYDROGENASE/REDUCTASE;
 113:  ea1u-A  4.1 10.8  104   934    8   LEIIN:AF-A4I2Q2-F1 HYPOTHETICAL_PROTEIN_-_CONSERVED;
 114:  d7sb-A  4.1  5.6  130   625    6   LEIIN:AF-A4I802-F1 CATION_EFFLUX_FAMILY_-_PUTATIVE;
 115:  d9c6-A  4.1  5.3   71   548    8   LEIIN:AF-A4ICN2-F1 HYPOTHETICAL_PROTEIN_-_CONSERVED;
 116:  d600-A  4.1 18.5  103   685    4   LEIIN:AF-A4I176-F1 HYPOTHETICAL_PROTEIN_-_CONSERVED;
 117:  d8re-A  4.1  9.6   71   677    7   LEIIN:AF-A4HUC4-F1 GUANOSINE_DIPHOSPHATASE_-_PUTATIVE;
 118:  ebym-A  4.1  8.6   67   266    7   LEIIN:AF-A4I1U4-F1 HYPOTHETICAL_PROTEIN_-_CONSERVED;
 119:  d697-A  4.1  5.7  174  1052   10   LEIIN:AF-A4IDU9-F1 HYPOTHETICAL_PROTEIN_-_CONSERVED;
 120:  eae3-A  4.1 20.8   93   160    8   LEIIN:AF-A4I331-F1 HYPOTHETICAL_PROTEIN_-_CONSERVED;
 121:  d896-A  4.1  6.2  116   411   11   LEIIN:AF-A4I262-F1 HYPOTHETICAL_PROTEIN_-_CONSERVED;
 122:  d7kx-A  4.1  5.6   98   191    6   LEIIN:AF-A4HXX1-F1 HYPOTHETICAL_PROTEIN_-_CONSERVED;
 123:  d8q0-A  4.0  5.2   83   728    4   LEIIN:AF-A4HVT9-F1 KINESIN-LIKE PROTEIN;
 124:  d8og-A  4.0  7.7  135   707    9   LEIIN:AF-A4I4T4-F1 HYPOTHETICAL_PROTEIN_-_CONSERVED;
 125:  ea9b-A  4.0  7.3  132   937    7   LEIIN:AF-A4HUB1-F1 GRYZUN_-_PUTATIVE_TRAFFICKING_THROUGH_GOLGI_-_PUT
 126:  ecqh-A  4.0  7.4  137   854    5   LEIIN:AF-E9AHT7-F1 UNCHARACTERIZED PROTEIN;
 127:  d8qz-A  4.0  9.5   91   215    5   LEIIN:AF-A0A381ML17-F1 SNF7_-_PUTATIVE;
 128:  d7q4-A  4.0 12.8   98   799    6   LEIIN:AF-A4I633-F1 PROTEIN_MKT1_-_PUTATIVE;
 129:  d6ui-A  4.0  6.7   75  1380    5   LEIIN:AF-A4I6K3-F1 HYPOTHETICAL_PROTEIN_-_CONSERVED;
 130:  d81w-A  4.0  4.9   76   260    7   LEIIN:AF-A4HZP6-F1 HYPOTHETICAL_PROTEIN_-_CONSERVED;
 131:  d8yh-A  4.0  5.3   60   145    8   LEIIN:AF-A4I1T2-F1 MICROSOMAL_SIGNAL_PEPTIDASE_12_KDA_SUBUNIT_(SPC12
 132:  d7yo-A  4.0 10.2  121   791    7   LEIIN:AF-A4HT13-F1 HYPOTHETICAL_PROTEIN_-_CONSERVED;
 133:  eaij-A  4.0  4.3   96   601    7   LEIIN:AF-A4I1R0-F1 KIF-BINDING PROTEIN;
 134:  d99t-A  4.0  4.8  116  1294    6   LEIIN:AF-A4HRK5-F1 POTASSIUM CHANNEL SUBUNIT-LIKE PROTEIN;
 135:  d920-A  4.0  5.5  102   674    7   LEIIN:AF-A4HZJ6-F1 UNCHARACTERIZED PROTEIN;
 136:  d8yj-A  4.0  5.3   97   954    5   LEIIN:AF-A4ID88-F1 PUTATIVE ATP-DEPENDENT RNA HELICASE;
 137:  eb55-A  4.0  6.3   80   695    5   LEIIN:AF-A4I8M3-F1 HYPOTHETICAL_PROTEIN_-_CONSERVED;
 138:  ecpg-A  4.0 14.9   80   919    4   LEIIN:AF-A4HTU4-F1 HYPOTHETICAL_PROTEIN_-__CONSERVED;
 139:  eake-A  4.0  4.4  120  2046    8   LEIIN:AF-A4HXV8-F1 HYPOTHETICAL_PROTEIN_-_CONSERVED;
 140:  d9e8-A  4.0  8.6  100  1910    8   LEIIN:AF-E9AG78-F1 HYPOTHETICAL_PROTEIN_-_CONSERVED;
 141:  d9qm-A  4.0  9.1  113   352    7   LEIIN:AF-A4I5J6-F1 UNCHARACTERIZED PROTEIN;
 142:  d9vt-A  4.0 10.4  112   146    2   LEIIN:AF-A4I5B6-F1 PREFOLDIN_SUBUNIT_-_PUTATIVE;
 143:  d9lr-A  3.9  9.9  112   740    7   LEIIN:AF-A4IBH5-F1 PROTEIN_KINASE_-_PUTATIVE;
 144:  d7h2-A  3.9 10.1   96   480    5   LEIIN:AF-A4HS22-F1 MITOCHONDRIAL_39-S_RIBOSOMAL_PROTEIN_L47_(MRP-L47
 145:  d8gs-A  3.9  7.8  150   569    5   LEIIN:AF-A4I453-F1 HYPOTHETICAL_PROTEIN_-_CONSERVED;
 146:  d8x6-A  3.9  4.9   90   445    3   LEIIN:AF-A4I4W4-F1 VESICLE-FUSING ATPASE;
 147:  d8tg-A  3.9  9.6  112   811    6   LEIIN:AF-A4I0S2-F1 MITOCHONDRIAL_SSU_RIBOSOMAL_PROTEIN_-_PUTATIVE;
 148:  d7fx-A  3.9  5.7   87   209    5   LEIIN:AF-A4IDT9-F1 VACUOLAR PROTEIN SORTING-ASSOCIATED PROTEIN 28 HO
 149:  d7jf-A  3.9  6.1   93   974    6   LEIIN:AF-A4HXN1-F1 HYPOTHETICAL_PROTEIN_-_CONSERVED;
 150:  d7h1-A  3.9  7.3   83  1360   11   LEIIN:AF-A4I3C7-F1 RAD50 DNA REPAIR-LIKE PROTEIN;
 151:  d85a-A  3.9  3.4   61   430    3   LEIIN:AF-A4IC05-F1 PUTATIVE SMALL NUCLEAR RNA GENE ACTIVATION PROTEI
 152:  d974-A  3.9 14.9   99   478    8   LEIIN:AF-A4I6U2-F1 MYND_FINGER_CONTAINING_PROTEIN_-_PUTATIVE;
 153:  ebxb-A  3.9  4.9  123   787    5   LEIIN:AF-A4I942-F1 HYPOTHETICAL_PROTEIN_-_CONSERVED;
 154:  d9e6-A  3.9  2.7   52   343    2   LEIIN:AF-E9AGF4-F1 CYTOCHROME C OXIDASE SUBUNIT IV;
 155:  d8z0-A  3.9  7.6   99  1529    5   LEIIN:AF-A4IAN8-F1 UNCHARACTERIZED PROTEIN;
 156:  ebsh-A  3.9  5.7   69   126    6   LEIIN:AF-A4I2U9-F1 PUTATIVE AMINO ACID TRANSPORTER;
 157:  ebgx-A  3.9 11.6   81   150    4   LEIIN:AF-A4IAA3-F1 HYPOTHETICAL_PROTEIN_-_CONSERVED;
 158:  eal8-A  3.9  5.0   76   367    7   LEIIN:AF-A4HZD6-F1 HYPOTHETICAL_PROTEIN_-_CONSERVED;
 159:  d9v5-A  3.9  4.7  109   801    9   LEIIN:AF-A4I7T8-F1 PENTATRICOPEPTIDE_REPEAT_DOMAIN/PPR_REPEAT
 160:  d9oz-A  3.8  4.6   92   299    4   LEIIN:AF-A4HY72-F1 HYPOTHETICAL_PROTEIN_-_CONSERVED;
 161:  eazl-A  3.8 18.8  101  1047    3   LEIIN:AF-A4HUZ6-F1 PUTATIVE KINESIN;
 162:  d63p-A  3.8  8.9  124   684    7   LEIIN:AF-A4I7T1-F1 KINETOPLAST_POLYADENYLATION
 163:  d71y-A  3.8  5.6   60    75    7   LEIIN:AF-A4HZQ4-F1 TIM10/DDP_FAMILY_ZINC_FINGER_CONTAINING_PROTEIN_-
 164:  d946-A  3.8  2.7   50    77    4   LEIIN:AF-A4ICC5-F1 HYPOTHETICAL_PROTEIN_-_CONSERVED;
 165:  ebb2-A  3.8  5.6   63   506    6   LEIIN:AF-E9AG88-F1 ZINC_FINGER_-
 166:  eara-A  3.8  9.2  102  2048    6   LEIIN:AF-E9AGW8-F1 HYPOTHETICAL_PROTEIN_-_CONSERVED;
 167:  d8lx-A  3.8  6.5   77   391    3   LEIIN:AF-A4I5K0-F1 HYPOTHETICAL_PROTEIN_-_CONSERVED;
 168:  d7af-A  3.8  6.8  103  1274    8   LEIIN:AF-A4HS88-F1 HYPOTHETICAL_PROTEIN_-_CONSERVED;
 169:  ebgv-A  3.8  3.9   69   198    6   LEIIN:AF-A4HVI3-F1 HYPOTHETICAL_PROTEIN_-_CONSERVED;
 170:  d8h2-A  3.8  8.8  101  1554    7   LEIIN:AF-A4I845-F1 HYPOTHETICAL_PROTEIN_-_CONSERVED;
 171:  d651-A  3.8  9.0   76   258    7   LEIIN:AF-E9AHH4-F1 UNCHARACTERIZED PROTEIN;
 172:  d9jw-A  3.8 12.7   85   903    5   LEIIN:AF-A4ID78-F1 MCM DOMAIN-CONTAINING PROTEIN;
 173:  echm-A  3.8 12.0   92   763    7   LEIIN:AF-A4HYB5-F1 FYVE-TYPE DOMAIN-CONTAINING PROTEIN;
 174:  eaig-A  3.8 21.8   94   581    4   LEIIN:AF-A4HT96-F1 HYPOTHETICAL_PROTEIN_-_CONSERVED;
 175:  d79c-A  3.8  5.8  156   613   10   LEIIN:AF-A4HYG8-F1 CATION_TRANSPORTER_-_PUTATIVE;
 176:  d8tq-A  3.8 12.9  123  1084    2   LEIIN:AF-A4HTT1-F1 KINESIN_-__PUTATIVE;
 177:  ecds-A  3.8 22.0  101  1978    5   LEIIN:AF-A4HUD8-F1 UNCHARACTERIZED PROTEIN;
 178:  ecap-A  3.8 15.9   90   669    9   LEIIN:AF-A4I2S1-F1 PUTATIVE TRANSLATION INITIATION FACTOR EIF2B SUBU
 179:  ebfi-A  3.8  8.3  109   639    5   LEIIN:AF-A4I8A6-F1 DYNEIN ASSEMBLY FACTOR 4, AXONEMAL;
 180:  d9ul-A  3.8  4.4   73   882   10   LEIIN:AF-A4I096-F1 HYPOTHETICAL_PROTEIN_-_CONSERVED;
 181:  d9lo-A  3.8 14.4   86   328    8   LEIIN:AF-A4HWV0-F1 HYPOTHETICAL_PROTEIN_-_CONSERVED;
 182:  d7y8-A  3.8 12.1   99   567    6   LEIIN:AF-A4HUN4-F1 HYPOTHETICAL_PROTEIN_-_CONSERVED;
 183:  eaag-A  3.8  3.7   82   811    2   LEIIN:AF-A4I2R4-F1 INTRAFLAGELLAR_TRANSPORT_PROTEIN_88_-_PUTATIVE;
 184:  d8h0-A  3.8 14.2  142  1215    9   LEIIN:AF-A4HSZ0-F1 GUANINE NUCLEOTIDE-BINDING PROTEIN SUBUNIT BETA-L
 185:  eb3e-A  3.7  3.4   86   874    7   LEIIN:AF-A4HXL4-F1 PROTEIN SDA1;
 186:  d8qc-A  3.7  6.0   64   839    6   LEIIN:AF-A4HYW9-F1 HYPOTHETICAL_PROTEIN_-_CONSERVED;
 187:  ea3b-A  3.7  5.4   70   309    7   LEIIN:AF-A4I9N5-F1 26S PROTEASOME REGULATORY SUBUNIT RPN11;
 188:  ebmh-A  3.7  7.4  102   891    4   LEIIN:AF-A4HSZ5-F1 KINESIN_-_PUTATIVE;
 189:  eb54-A  3.7 12.2  139   629    7   LEIIN:AF-A4HZ89-F1 HYPOTHETICAL_PROTEIN_-_CONSERVED;
 190:  eagi-A  3.7  3.6   63   279    6   LEIIN:AF-E9AH22-F1 CALMODULIN-BINDING_-_PUTATIVE;
 191:  d88i-A  3.7  5.8   68   205   10   LEIIN:AF-A4I8J1-F1 TRANSMEMBRANE PROTEIN 18;
 192:  d9n4-A  3.7 15.6   90   518    2   LEIIN:AF-A4IDT6-F1 VHS_DOMAIN_CONTAINING_PROTEIN_-_PUTATIVE;
 193:  ebpv-A  3.7 14.3  134   451   15   LEIIN:AF-A4I745-F1 METAL-ION_TRANSPORTER_-_PUTATIVE;
 194:  eafg-A  3.7  8.5   74   127    7   LEIIN:AF-A4I1C4-F1 PREFOLDIN SUBUNIT 4;
 195:  d7t9-A  3.7  6.0  107   581    6   LEIIN:AF-A4I660-F1 PROTEIN_OF_UNCHARACTERIZED_FUNCTION_(DUF3808
 196:  d7st-A  3.7  8.1  103   214    8   LEIIN:AF-A4HU02-F1 PREFOLDIN_SUBUNIT_-__PUTATIVE;
 197:  eb0o-A  3.7 13.7   95   806    4   LEIIN:AF-A4HYB2-F1 HYPOTHETICAL_PROTEIN_-_CONSERVED;
 198:  d7g5-A  3.7  4.3   75   220    4   LEIIN:AF-A4HWY8-F1 SNF7_-_PUTATIVE;
 199:  ecdt-A  3.7  7.5   72   243    7   LEIIN:AF-E9AGZ0-F1 HYPOTHETICAL_PROTEIN_-_CONSERVED;
 200:  ebuu-A  3.7  6.0   77   556    4   LEIIN:AF-A4HYK2-F1 NADH-UBIQUINONE_OXIDOREDUCTASE_COMPLEX_I_SUBUNIT_
 201:  d7v7-A  3.7  6.0  140   516    6   LEIIN:AF-A4I2A7-F1 HYPOTHETICAL_PROTEIN_-_CONSERVED;
 202:  d9v3-A  3.7  8.2   75   586    5   LEIIN:AF-A4HWC4-F1 LYSINE--TRNA LIGASE;
 203:  d7of-A  3.7  3.2   64   106   11   LEIIN:AF-A4HZ75-F1 ATPASE_SUBUNIT_9_-_PUTATIVE;
 204:  d9tb-A  3.7  8.4  108   313   11   LEIIN:AF-A4HU25-F1 HYPOTHETICAL_PROTEIN_-__CONSERVED;
 205:  d99g-A  3.7  4.0   58   375    7   LEIIN:AF-A4I808-F1 HYPOTHETICAL_PROTEIN_-_CONSERVED;
 206:  d991-A  3.7  8.6  118   499    7   LEIIN:AF-A4I993-F1 CARBOXYPEPTIDASE_-_PUTATIVE;
 207:  d9hf-A  3.7 13.0   97   676    9   LEIIN:AF-A4I790-F1 TOUSLED-LIKE_KINASE_II_-_PUTATIVE;
 208:  d9u8-A  3.7  8.8   80   533    6   LEIIN:AF-A4ICI5-F1 UNCHARACTERIZED PROTEIN;
 209:  d90e-A  3.7  9.1  111   294    5   LEIIN:AF-E9AGJ9-F1 HYPOTHETICAL_PROTEIN_-_CONSERVED;
 210:  eauo-A  3.7  6.6   99   204    8   LEIIN:AF-A4I952-F1 CHARGED MULTIVESICULAR BODY PROTEIN 1A;
 211:  ebt3-A  3.7  7.8  135   420    7   LEIIN:AF-A4I9L1-F1 HYPOTHETICAL_PROTEIN_-_CONSERVED;
 212:  d8xc-A  3.7  5.1  105  1662    4   LEIIN:AF-A4I766-F1 DNA-DIRECTED RNA POLYMERASE SUBUNIT;
 213:  eba9-A  3.7  8.3   97   375    5   LEIIN:AF-A4HUH7-F1 HYPOTHETICAL_PROTEIN_-_CONSERVED;
 214:  eb5f-A  3.6 24.8  114   197    8   LEIIN:AF-A4I2R0-F1 EMOPAMIL_BINDING_PROTEIN_-_PUTATIVE;
 215:  eawm-A  3.6 13.5  110   431    5   LEIIN:AF-A4IE48-F1 HYPOTHETICAL_PROTEIN_-_CONSERVED;
 216:  d75h-A  3.6  6.4  109   542   13   LEIIN:AF-A4HVP5-F1 HYPOTHETICAL_PROTEIN_-_CONSERVED;
 217:  d6xu-A  3.6  6.2  146  1223   10   LEIIN:AF-A4I810-F1 HYPOTHETICAL_PROTEIN_-_CONSERVED;
 218:  d7ia-A  3.6  4.7  118   232    9   LEIIN:AF-A4HSX6-F1 HYPOTHETICAL_PROTEIN_-_CONSERVED;
 219:  d9ft-A  3.6  7.7  101   295    6   LEIIN:AF-A4IDW3-F1 HYPOTHETICAL_PROTEIN_-_CONSERVED;
 220:  d70o-A  3.6 11.4  111   711    6   LEIIN:AF-A4HVX5-F1 TRANSMEMBRANE_AMINO_ACID_TRANSPORTER_PROTEIN_-_PU
 221:  d9bj-A  3.6  4.4  109  1260    4   LEIIN:AF-A4HTG5-F1 DNA_REPAIR_PROTEIN_-_PUTATIVE;
 222:  d8kw-A  3.6  8.4  111   992    5   LEIIN:AF-A4HST6-F1 HYPOTHETICAL_PROTEIN_-_CONSERVED;
 223:  ea2o-A  3.6  5.3   99  1236    7   LEIIN:AF-A4HVL1-F1 HYPOTHETICAL_PROTEIN_-_CONSERVED;
 224:  ebft-A  3.6  3.7   61   279    8   LEIIN:AF-A4I785-F1 KH_DOMAIN/DOMAIN_OF_UNCHARACTERIZED_FUNCTION_(DUF
 225:  ea2q-A  3.6  7.6   83   121    8   LEIIN:AF-A4HZ34-F1 CALCIUM UNIPORTER PROTEIN;
 226:  d8ww-A  3.6 14.3   89   602    8   LEIIN:AF-A4I3C0-F1 KATANIN P60 ATPASE-CONTAINING SUBUNIT A1;
 227:  ebtg-A  3.6 23.3   81   576    7   LEIIN:AF-A4I9U8-F1 HYPOTHETICAL_PROTEIN_-_CONSERVED;
 228:  d7ue-A  3.6  4.3  101   994    7   LEIIN:AF-A4I8L3-F1 HYPOTHETICAL_PROTEIN_-_CONSERVED;
 229:  d9tu-A  3.6  6.9  133   316    8   LEIIN:AF-A4I7M3-F1 DNAJ_DOMAIN_CONTAINING_PROTEIN_-_PUTATIVE;
 230:  ebea-A  3.6  5.0   99   282    6   LEIIN:AF-A4I0L2-F1 QB-SNARE_PROTEIN_-_PUTATIVE;
 231:  ebl7-A  3.6 12.4   90   462    3   LEIIN:AF-E9AHD1-F1 HYPOTHETICAL_PROTEIN_-_CONSERVED;
 232:  d9xp-A  3.6  6.8   93   961   11   LEIIN:AF-A4HY07-F1 HYPOTHETICAL_PROTEIN_-_CONSERVED;
 233:  d92c-A  3.6  2.9   57   121    9   LEIIN:AF-A4HZ13-F1 HYPOTHETICAL_PROTEIN_-_CONSERVED;
 234:  ebe9-A  3.6  9.7   88   971    9   LEIIN:AF-E9AGJ5-F1 VACUOLAR_SORTING_PROTEIN_39_DOMAIN_1
 235:  d88x-A  3.6  6.2  116   431    9   LEIIN:AF-A4I295-F1 PHOSPHATIDATE CYTIDYLYLTRANSFERASE;
 236:  d7j2-A  3.6  8.2  104   539    4   LEIIN:AF-A4I243-F1 MITOCHONDRIAL_RNA_BINDING_COMPLEX_1_SUBUNIT_-_PUT
 237:  ebrs-A  3.6  7.3  110   400   11   LEIIN:AF-A4HUJ4-F1 HYPOTHETICAL_PROTEIN_-_CONSERVED;
 238:  d7zq-A  3.6  8.4  119   159    4   LEIIN:AF-A4HT81-F1 HYPOTHETICAL_PROTEIN_-_CONSERVED;
 239:  ea1o-A  3.6  9.9  144  1262    5   LEIIN:AF-A4HZC1-F1 GUANINE NUCLEOTIDE-BINDING PROTEIN SUBUNIT BETA-L
 240:  eaf2-A  3.6  5.4  111   254   10   LEIIN:AF-A4I3I8-F1 HYPOTHETICAL_PROTEIN_-_CONSERVED;
 241:  d627-A  3.6  4.8  138   955   10   LEIIN:AF-A4I0Y0-F1 HYPOTHETICAL PREDICTED TRANSMEMBRANE PROTEIN;
 242:  d8cf-A  3.6  8.3   79  1209    5   LEIIN:AF-A4IAB1-F1 HYPOTHETICAL_PROTEIN_-_CONSERVED;
 243:  eabw-A  3.6  7.0   70   111    7   LEIIN:AF-A4IAG5-F1 HYPOTHETICAL_PROTEIN;
 244:  d6q8-A  3.6  6.2  119  1886    5   LEIIN:AF-A4HTI9-F1 HYPOTHETICAL_PROTEIN_-_CONSERVED;
 245:  eag1-A  3.6  8.7  109   672    8   LEIIN:AF-A4I2Z9-F1 HYPOTHETICAL_PROTEIN_-_CONSERVED;
 246:  d8f0-A  3.6  9.4   90   798    8   LEIIN:AF-E8NHC7-F1 UNCHARACTERIZED PROTEIN;
 247:  ecii-A  3.6  9.0  103  1274    4   LEIIN:AF-A4HUJ2-F1 UNCHARACTERIZED PROTEIN;
 248:  ebst-A  3.6  4.4   57   210    4   LEIIN:AF-A4HRF5-F1 HYPOTHETICAL_PROTEIN_-_CONSERVED;
 249:  d87h-A  3.6  6.6   91   877    5   LEIIN:AF-A4I826-F1 HYPOTHETICAL_PROTEIN_-_CONSERVED;
 250:  ecff-A  3.6  9.4   85   135    6   LEIIN:AF-A4HSP1-F1 PREFOLDIN_SUBUNIT_-_PUTATIVE;
 251:  ebed-A  3.6 11.9   82  1616    6   LEIIN:AF-A4I1A3-F1 DNA-DIRECTED RNA POLYMERASE SUBUNIT BETA;
 252:  d7hd-A  3.6  4.6   70   592   10   LEIIN:AF-A4IAJ6-F1 HYPOTHETICAL_PROTEIN_-_CONSERVED;
 253:  d6q5-A  3.6  5.5   88   297   10   LEIIN:AF-A4I6G9-F1 HYPOTHETICAL_PROTEIN_-_CONSERVED;
 254:  eayj-A  3.6  9.2   79   364    4   LEIIN:AF-A4I4A1-F1 HYPOTHETICAL_PROTEIN_-_CONSERVED;
 255:  d73l-A  3.5 14.8  136  1286    9   LEIIN:AF-A4I0Z4-F1 HYPOTHETICAL_PROTEIN_-_CONSERVED;
 256:  ebnw-A  3.5  7.4  112   337    3   LEIIN:AF-A4I229-F1 GLUCOSIDASE_II_BETA_SUBUNIT-LIKE_PROTEIN_-_PUTATI
 257:  d7a9-A  3.5 15.4  120  1041    8   LEIIN:AF-A4HVX8-F1 HYPOTHETICAL_PROTEIN_-_CONSERVED;
 258:  ebc0-A  3.5  5.6  103   875    6   LEIIN:AF-A4IBR4-F1 CULLIN_FAMILY_-_PUTATIVE;
 259:  d8pm-A  3.5  9.2  112  1369    9   LEIIN:AF-E9AGE4-F1 HYPOTHETICAL_PROTEIN_-_CONSERVED;
 260:  eb0l-A  3.5  5.0  157   637    7   LEIIN:AF-A4ICL7-F1 HYPOTHETICAL_PROTEIN_-_CONSERVED;
 261:  ebj7-A  3.5 11.0   68   794    6   LEIIN:AF-A4I0P2-F1 DNAJ_DOMAIN_PROTEIN_-_PUTATIVE;
 262:  ecfd-A  3.5  9.9   92   657    8   LEIIN:AF-A4IDW7-F1 PHOSPHORYLATED_CTD_INTERACTING_FACTOR_1_WW_DOMAIN
 263:  ebgy-A  3.5  9.3  107   233    5   LEIIN:AF-A4IAF2-F1 HYPOTHETICAL_PROTEIN_-_CONSERVED;
 264:  d61j-A  3.5  9.1   96   157    5   LEIIN:AF-A4HZU4-F1 PREFOLDIN 5-LIKE PROTEIN;
 265:  d7xk-A  3.5  7.3   85   254    1   LEIIN:AF-A4ICL3-F1 HYPOTHETICAL_PROTEIN_-_CONSERVED;
 266:  d93l-A  3.5  4.0   85   484    6   LEIIN:AF-A4HW94-F1 HYPOTHETICAL_PROTEIN_-_CONSERVED;
 267:  d7gh-A  3.5 11.5   89   205    6   LEIIN:AF-A4HUY5-F1 HYPOTHETICAL_PROTEIN_-_CONSERVED;
 268:  d7zd-A  3.5 10.1   85   577    9   LEIIN:AF-A4HS06-F1 HYPOTHETICAL_PROTEIN_-_CONSERVED;
 269:  d8if-A  3.5 11.0  178   801    7   LEIIN:AF-A4I6P8-F1 H(+)-EXPORTING DIPHOSPHATASE;
 270:  ebm3-A  3.5  7.4  110   305    8   LEIIN:AF-A4I8D5-F1 HYPOTHETICAL_PROTEIN_-_CONSERVED;
 271:  d8qn-A  3.5  5.1  122  1428    7   LEIIN:AF-E9AH54-F1 UNCHARACTERIZED PROTEIN;
 272:  d7zz-A  3.5  9.4  134   776   10   LEIIN:AF-A4I0D7-F1 HYPOTHETICAL_PROTEIN_-_CONSERVED;
 273:  eazf-A  3.5  3.4   84   188   10   LEIIN:AF-A4I8K2-F1 CORNICHON_PROTEIN_-_PUTATIVE;
 274:  eck2-A  3.5  2.6   77   291    6   LEIIN:AF-A4I8B0-F1 SNAP_PROTEIN_-_PUTATIVE;
 275:  d609-A  3.5  4.1   92   341   11   LEIIN:AF-A4I8M9-F1 PUTATIVE TRANS-SPLICING FACTOR;
 276:  d6s2-A  3.5  6.2   94   594    4   LEIIN:AF-A4I800-F1 CHAPERONIN_HSP60_-_MITOCHONDRIAL_PRECURSOR;
 277:  d7z2-A  3.5  9.9   80  1481    6   LEIIN:AF-A4HTN0-F1 PUTATIVE MITOCHONDRIAL DNA POLYMERASE BETA-PAK;
 278:  d9ar-A  3.5  6.5   99  1470   10   LEIIN:AF-A4I1A2-F1 RAPTOR_N-TERMINAL_CASPASE_LIKE_DOMAIN_CONTAINING_
 279:  eatf-A  3.5 20.6   83  1552   11   LEIIN:AF-A4I9J8-F1 CALPAIN-LIKE_CYSTEINE_PEPTIDASE_-_PUTATIVE;
 280:  d63r-A  3.5 11.6  108   327    8   LEIIN:AF-A4HVM9-F1 HYPOTHETICAL_PROTEIN_-_CONSERVED;
 281:  eaxs-A  3.5  5.2   85  1379    5   LEIIN:AF-A4I963-F1 CALPAIN PROTEASE-LIKE PROTEIN;
 282:  d634-A  3.5  5.3   84  2038    6   LEIIN:AF-A4I205-F1 HYPOTHETICAL_PROTEIN_-_CONSERVED;
 283:  eaua-A  3.5 13.3   63   513    8   LEIIN:AF-A4IC59-F1 HYPOTHETICAL_PROTEIN_-_CONSERVED;
 284:  echt-A  3.5  5.2   64   517    6   LEIIN:AF-A4I392-F1 HYPOTHETICAL_PROTEIN_-_CONSERVED;
 285:  d6ur-A  3.5 12.0   70   597    4   LEIIN:AF-A4I1R7-F1 VACUOLAR PROTEIN SORTING-LIKE PROTEIN;
 286:  ebw5-A  3.5  9.1  119  1402    8   LEIIN:AF-A4I8T1-F1 HYPOTHETICAL_PROTEIN_-_CONSERVED;
 287:  eaps-A  3.5  8.4  118   248    4   LEIIN:AF-A4IDF1-F1 UNCHARACTERIZED PROTEIN;
 288:  d9bb-A  3.5 10.7   92   706    7   LEIIN:AF-A4ID94-F1 CULLIN-LIKE PROTEIN;
 289:  d83f-A  3.5  8.0  103   753    7   LEIIN:AF-A4I178-F1 PROTEIN_OF_UNCHARACTERIZED_FUNCTION_(DUF1308)_-_P
 290:  ecaz-A  3.5 10.6   98   456   10   LEIIN:AF-A4HZP2-F1 HYPOTHETICAL_PROTEIN_-_CONSERVED;
 291:  ebf9-A  3.4 18.9  103  1602    4   LEIIN:AF-A4I4R9-F1 AAA_DOMAIN_CONTAINING_PROTEIN_-_PUTATIVE;
 292:  eaxa-A  3.4 10.4  135   388    8   LEIIN:AF-A4I652-F1 PROTEIN_OF_UNCHARACTERIZED_FUNCTION_(DUF773)_-_PU
 293:  eanc-A  3.4 13.6  114   269    6   LEIIN:AF-A4HS25-F1 UNCHARACTERIZED PROTEIN;
 294:  eam9-A  3.4  6.9  103   217    3   LEIIN:AF-A4ID53-F1 CLASS-E_VACUOLAR_PROTEIN-
 295:  d70l-A  3.4  4.7  140   476    7   LEIIN:AF-A4ICC3-F1 AMINO ACID PERMEASE AAP11LD-LIKE PROTEIN;
 296:  ea4z-A  3.4  4.3  107   346   10   LEIIN:AF-A4I1N9-F1 HYPOTHETICAL_PROTEIN_-_CONSERVED;
 297:  d7v6-A  3.4  5.0  146   840    4   LEIIN:AF-A4HTJ9-F1 PUTATIVE RIBOSE-PHOSPHATE PYROPHOSPHOKINASE;
 298:  d7xb-A  3.4  4.9  103   450    8   LEIIN:AF-A4I0K2-F1 PALMITOYLTRANSFERASE;
 299:  ebtc-A  3.4  7.9  100  1519    9   LEIIN:AF-A4I3I2-F1 UNCHARACTERIZED PROTEIN;
 300:  d8bk-A  3.4  7.5   75   332    4   LEIIN:AF-A4IAT1-F1 HYPOTHETICAL_PROTEIN_-_CONSERVED;
 301:  d9my-A  3.4 11.9   81   291    5   LEIIN:AF-A4I7K8-F1 PROTEIN_OF_UNCHARACTERIZED_FUNCTION_(DUF1279)_-_P
 302:  d9gh-A  3.4  9.7   81   194   11   LEIIN:AF-A4I267-F1 PREFOLDIN SUBUNIT 3;
 303:  ecfv-A  3.4  7.7  133  1333    8   LEIIN:AF-A4HUK6-F1 HYPOTHETICAL_PROTEIN_-_CONSERVED;
 304:  d8z9-A  3.4  6.6  144  1020    8   LEIIN:AF-A4HWJ9-F1 NAD-SPECIFIC GLUTAMATE DEHYDROGENASE;
 305:  d6z6-A  3.4  4.9  130  1954    4   LEIIN:AF-A4IE02-F1 HYPOTHETICAL_PROTEIN_-_CONSERVED;
 306:  d7nw-A  3.4  2.7   59   249   12   LEIIN:AF-A4I422-F1 HYPOTHETICAL_PROTEIN_-_CONSERVED;
 307:  d69e-A  3.4  3.1   59   198    5   LEIIN:AF-A4HWP0-F1 HYPOTHETICAL_PROTEIN_-_CONSERVED;
 308:  d8g3-A  3.4  2.6   43   153   12   LEIIN:AF-A4I339-F1 HYPOTHETICAL_PROTEIN_-_CONSERVED;
 309:  ea1t-A  3.4  6.1   82   474   10   LEIIN:AF-A4HUS2-F1 SERYL-TRNA SYNTHETASE;
 310:  d7zb-A  3.4  4.9   73   242    4   LEIIN:AF-A4HX12-F1 HYPOTHETICAL_PROTEIN_-_CONSERVED;
 311:  eb46-A  3.4  5.5  113   172   12   LEIIN:AF-A4HVW7-F1 SIGNAL SEQUENCE RECEPTOR SUBUNIT GAMMA;
 312:  d8d8-A  3.4  4.6  119   586    4   LEIIN:AF-E9AHR6-F1 HYPOTHETICAL_PROTEIN_-_CONSERVED;
 313:  d77y-A  3.4  3.6   59   158   12   LEIIN:AF-E9AHI8-F1 UNCHARACTERIZED PROTEIN;
 314:  d8it-A  3.4  7.9  148   381    5   LEIIN:AF-A4I7T3-F1 ELONGATION OF FATTY ACIDS PROTEIN;
 315:  d6qg-A  3.4 19.5   94   666    3   LEIIN:AF-A4HYB1-F1 CAP-GLY_DOMAIN_CONTAINING_PROTEIN_-_PUTATIVE;
 316:  d9i0-A  3.4  8.0   84   623    8   LEIIN:AF-A4IE10-F1 HYPOTHETICAL_PROTEIN_-_CONSERVED;
 317:  d8ub-A  3.4  3.8   60   845    7   LEIIN:AF-A4IDS5-F1 HYPOTHETICAL_PROTEIN_-_CONSERVED;
 318:  d7dz-A  3.4  6.3  158  1061    7   LEIIN:AF-A4HRN2-F1 HYPOTHETICAL_PROTEIN_-_CONSERVED;
 319:  eb83-A  3.4 24.0   90   833    6   LEIIN:AF-A4HSC8-F1 HYPOTHETICAL_PROTEIN_-_CONSERVED;
 320:  ebz9-A  3.4  7.3  122   991    7   LEIIN:AF-A4HV08-F1 ADAPTIN-RELATED PROTEIN-LIKE PROTEIN;
 321:  d8g6-A  3.4  4.7   77   132    5   LEIIN:AF-A4I3M8-F1 PROTEIN_OF_UNCHARACTERIZED_FUNCTION_(DUF423)_-_PU
 322:  eaz7-A  3.4  6.6  129  1943    6   LEIIN:AF-A4I9Z7-F1 KELCH_MOTIF/GALACTOSE_OXIDASE_-
 323:  d6x6-A  3.4  7.0  101   651    8   LEIIN:AF-E9AH15-F1 HYPOTHETICAL_PROTEIN_-_CONSERVED;
 324:  d8bl-A  3.3  5.9  157  1208    5   LEIIN:AF-A4I5N4-F1 RING-TYPE DOMAIN-CONTAINING PROTEIN;
 325:  d8ie-A  3.3  8.2   92   634    5   LEIIN:AF-A4I1N2-F1 NOT1_N-TERMINAL_DOMAIN_-
 326:  eawh-A  3.3  8.9   93   237    9   LEIIN:AF-A4IE61-F1 AMASTIN_SURFACE_GLYCOPROTEIN_-_PUTATIVE;
 327:  eafn-A  3.3  4.0   65   150    5   LEIIN:AF-A4IB84-F1 HYPOTHETICAL_PROTEIN_-_CONSERVED;
 328:  d9p1-A  3.3  8.2   69   201   10   LEIIN:AF-A4ICV9-F1 HYPOTHETICAL_PROTEIN_-_CONSERVED;
 329:  d759-A  3.3  6.1  139  1401   10   LEIIN:AF-A4I5C2-F1 PUTATIVE UBIQUITIN-PROTEIN LIGASE;
 330:  d86o-A  3.3  7.2  113   560    8   LEIIN:AF-A4HRT1-F1 MULTIFUNCTIONAL FUSION PROTEIN;
 331:  ea5a-A  3.3  4.8  133   410    7   LEIIN:AF-A4IC53-F1 AMINO_ACID_PERMEASE_-_PUTATIVE;
 332:  d75l-A  3.3  6.7   69   665    1   LEIIN:AF-A4I9S8-F1 HYPOTHETICAL_PROTEIN_-_CONSERVED;
 333:  ea1l-A  3.3 10.4  131   354    7   LEIIN:AF-A4I300-F1 HYPOTHETICAL_PROTEIN_-_CONSERVED;
 334:  d91c-A  3.3 14.5  106   742    5   LEIIN:AF-A4I219-F1 HEAT SHOCK 70 PROTEIN-LIKE PROTEIN;
 335:  d98l-A  3.3 10.6   75   302    3   LEIIN:AF-A4I883-F1 NADH DEHYDROGENASE  1 BETA SUBCOMPLEX
 336:  d7ys-A  3.3  5.7   95   159   11   LEIIN:AF-A4IDN9-F1 PREDICTED_MEMBRANE_PROTEIN_-_PUTATIVE;
 337:  ecos-A  3.3  4.2   66   730   12   LEIIN:AF-A4I594-F1 PHOSPHOINOSITIDE-SPECIFIC_PHOSPHOLIPASE_C_-_EFHAN
 338:  d84h-A  3.3  9.5   67   655    4   LEIIN:AF-A4I283-F1 HYPOTHETICAL_PROTEIN_-_CONSERVED;
 339:  d624-A  3.3  4.5   70   107    4   LEIIN:AF-A4I9Q0-F1 HYPOTHETICAL_PROTEIN_-_CONSERVED;
 340:  d61q-A  3.3  5.0   71   136    7   LEIIN:AF-A4ICB0-F1 HYPOTHETICAL_PROTEIN_-_CONSERVED;
 341:  d77v-A  3.3 16.6  136   692    4   LEIIN:AF-A4HV27-F1 ORGANIC_SOLUTE_TRANSPORTER_OSTALPHA_-_PUTATIVE;
 342:  d820-A  3.3 16.3   64   127    9   LEIIN:AF-A4I2G1-F1 60S_RIBOSOMAL_PROTEIN_L35_-_PUTATIVE;
 343:  d7bf-A  3.3  5.1  103   418    7   LEIIN:AF-A4I877-F1 GPI_TRANSAMIDASE_COMPONENT_TTA1_-_PUTATIVE;
 344:  ebye-A  3.3  5.0   64   410    6   LEIIN:AF-A4I7V8-F1 PUTATIVE_CYCLASE_-_PUTATIVE;
 345:  d6tv-A  3.3  5.7  114  1213    8   LEIIN:AF-A4HYN4-F1 METALLO-DEPENDENT_PHOSPHATASE-LIKE_DOMAIN-
 346:  ecoc-A  3.3  9.3  118   229    5   LEIIN:AF-E9AGR4-F1 QA-SNARE PROTEIN PUTATIVE;
 347:  d9lt-A  3.3  5.6   95   538    8   LEIIN:AF-E9AGK2-F1 CHAPERONIN_TCP20_-_PUTATIVE;
 348:  d608-A  3.3  4.1  139   931    6   LEIIN:AF-A4HZF4-F1 GUANINE NUCLEOTIDE-BINDING PROTEIN SUBUNIT BETA-L
 349:  echn-A  3.3  9.2   74   850    5   LEIIN:AF-A4I3P4-F1 HYPOTHETICAL_PROTEIN_-_CONSERVED;
 350:  ea8i-A  3.3  6.3  121  1916    6   LEIIN:AF-A4I1L5-F1 HYPOTHETICAL_PROTEIN_-_CONSERVED;
 351:  d61u-A  3.3 10.6   95   315    5   LEIIN:AF-A4I2T8-F1 HYPOTHETICAL_PROTEIN_-_CONSERVED;
 352:  d6zr-A  3.3  6.0   83   439    7   LEIIN:AF-E9AGG8-F1 UNCHARACTERIZED PROTEIN;
 353:  d79y-A  3.3  9.2  111   990    5   LEIIN:AF-A4HYD5-F1 UNCHARACTERIZED PROTEIN;
 354:  d8kh-A  3.3 13.1   76  1224    4   LEIIN:AF-A4I9E0-F1 HYPOTHETICAL_PROTEIN_-_CONSERVED;
 355:  eakl-A  3.3  7.2  135   303    1   LEIIN:AF-A4HW18-F1 ELONGATION OF FATTY ACIDS PROTEIN;
 356:  d65x-A  3.3  8.1  110   741    5   LEIIN:AF-A4HY99-F1 SIGNAL RECOGNITION PARTICLE SUBUNIT SRP72;
 357:  d7yn-A  3.3  4.6   53   195    4   LEIIN:AF-A4ID62-F1 HYPOTHETICAL_PROTEIN_-_CONSERVED;
 358:  ebjs-A  3.2  6.6  120  1007    4   LEIIN:AF-A4HSV6-F1 LANOSTEROL_SYNTHASE_-_PUTATIVE;
 359:  d7ui-A  3.2  4.1  100   236   12   LEIIN:AF-A4I1I2-F1 HYPOTHETICAL_PROTEIN_-_CONSERVED;
 360:  d9dx-A  3.2  6.1   83   656    5   LEIIN:AF-A4I7Z6-F1 PROTEIN_KINASE_-_PUTATIVE;
 361:  echl-A  3.2  6.6   69   466    1   LEIIN:AF-A4I241-F1 AXONEMAL_DYNEIN_LIGHT_CHAIN_-_PUTATIVE;
 362:  eccx-A  3.2 15.3   94   261    9   LEIIN:AF-A4I0B1-F1 HYPOTHETICAL_PROTEIN_-_CONSERVED;
 363:  eaku-A  3.2  8.7  119   585    8   LEIIN:AF-A4I5W9-F1 ALDEHYDE_DEHYDROGENASE_-_PUTATIVE;
 364:  d73q-A  3.2  3.4   58   173    7   LEIIN:AF-A4HSW3-F1 HYPOTHETICAL_PROTEIN_-_CONSERVED;
 365:  d70r-A  3.2 12.7   82   470    2   LEIIN:AF-E9AGW9-F1 EPSILON_TUBULIN_-_PUTATIVE;
 366:  ebgk-A  3.2  7.4  150  1604    6   LEIIN:AF-A4HVS2-F1 UNCHARACTERIZED PROTEIN;
 367:  d9m8-A  3.2  5.2   80   609    8   LEIIN:AF-A4IBH2-F1 UNCHARACTERIZED PROTEIN;
 368:  eaff-A  3.2  5.6   56   322    4   LEIIN:AF-A4HXE0-F1 ALPHA/BETA_HYDROLASE_FAMILY_-_PUTATIVE;
 369:  eack-A  3.2  8.1  150   661   13   LEIIN:AF-A4HU61-F1 HYPOTHETICAL_PROTEIN_-__CONSERVED;
 370:  d9ud-A  3.2  3.4   60    68   12   LEIIN:AF-A4I3D8-F1 ATP_SYNTHASE_SUBUNIT_H_-_PUTATIVE;
 371:  d70d-A  3.2  8.0   81   150    4   LEIIN:AF-A4I5J3-F1 ER MEMBRANE PROTEIN COMPLEX SUBUNIT 4;
 372:  ecra-A  3.2  6.9   62   215    8   LEIIN:AF-A4HYP4-F1 PROTEIN_OF_UNCHARACTERIZED_FUNCTION_(DUF775)_-_PU
 373:  ebby-A  3.2 10.1   92   251    1   LEIIN:AF-A4HZH5-F1 CALCIUM UNIPORTER PROTEIN;
 374:  d9py-A  3.2  8.5  101   622    4   LEIIN:AF-A4IAW6-F1 TETRATRICOPEPTIDE_REPEAT/TPR_REPEAT_-_PUTATIVE;
 375:  ecq3-A  3.2  5.7  122   491    9   LEIIN:AF-A4I8W7-F1 GERANYLGERANYL TRANSFERASE TYPE-2 SUBUNIT ALPHA;
 376:  ecet-A  3.2  4.0   83   900   10   LEIIN:AF-A4ICF7-F1 NUCLEAR PORE PROTEIN;
 377:  d90i-A  3.2  5.6   69  1225    4   LEIIN:AF-A4I1D8-F1 HYPOTHETICAL_PROTEIN_-_CONSERVED;
 378:  d9bz-A  3.2  5.2  153   941   10   LEIIN:AF-A4HSK4-F1 HYPOTHETICAL_PROTEIN_-_CONSERVED;
 379:  eahp-A  3.2 16.8   93   491    4   LEIIN:AF-A4I9Y8-F1 HYPOTHETICAL_PROTEIN_-_CONSERVED;
 380:  d82x-A  3.2  4.4  106   258    7   LEIIN:AF-E9AH07-F1 HYPOTHETICAL_PROTEIN_-_CONSERVED;
 381:  ealr-A  3.2  4.2   58   281    9   LEIIN:AF-A4I2F9-F1 HYPOTHETICAL_PROTEIN_-_CONSERVED;
 382:  d77q-A  3.2 11.2   66   185    5   LEIIN:AF-A4I8L4-F1 HYPOTHETICAL_PROTEIN_-_CONSERVED;
 383:  d75a-A  3.2  8.7   98   508    6   LEIIN:AF-A4I6A9-F1 HYPOTHETICAL_PROTEIN_-_CONSERVED;
 384:  ecmf-A  3.2  5.8  107  1474    8   LEIIN:AF-A4I1P6-F1 HYPOTHETICAL_PROTEIN_-_CONSERVED;
 385:  d78c-A  3.2 10.5   85   364    6   LEIIN:AF-A4HRD4-F1 HYPOTHETICAL_PROTEIN_-_CONSERVED;
 386:  d87i-A  3.2  6.1   73   109    3   LEIIN:AF-A4HXZ0-F1 HYPOTHETICAL_PROTEIN_-_CONSERVED;
 387:  d654-A  3.2  4.7  114  1754    9   LEIIN:AF-A4I3Z4-F1 IQ_CALMODULIN-BINDING_MOTIF_CONTAINING_PROTEIN_-_
 388:  d971-A  3.2  6.0   51    84    6   LEIIN:AF-A4IBU8-F1 SPLICING_FACTOR_3B_SUBUNIT_10_(SF3B10)_-_PUTATIVE
 389:  d7ly-A  3.2 14.4  155   321    6   LEIIN:AF-A4HYI0-F1 TRIOSE-PHOSPHATE_TRANSPORTER_FAMILY_-_PUTATIVE;
 390:  d6p7-A  3.2  4.4   62   228   11   LEIIN:AF-A4I2W9-F1 TRANSMEMBRANE_ADAPTOR_ERV26_-_PUTATIVE;
 391:  ebu4-A  3.2  8.3   86   180    6   LEIIN:AF-A4HW46-F1 DOMAIN_OF_UNCHARACTERIZED_FUNCTION_(DUF202)_-_PUT
 392:  d6rw-A  3.2  6.9   89   206    8   LEIIN:AF-A4IBY0-F1 SNF7_-_PUTATIVE;
 393:  d8eq-A  3.2 10.7   93   486    3   LEIIN:AF-A4HSU1-F1 HYPOTHETICAL_PROTEIN_-_CONSERVED;
 394:  easw-A  3.2  5.6   83   167    7   LEIIN:AF-E9AHD5-F1 HYPOTHETICAL_PROTEIN_-_CONSERVED;
 395:  ecng-A  3.2  9.8  110   592    5   LEIIN:AF-A4HUL8-F1 HYPOTHETICAL_PROTEIN_-_CONSERVED;
 396:  d6tc-A  3.2  6.4  110  1720    8   LEIIN:AF-A4I4I3-F1 WNT-BINDING_FACTOR_REQUIRED_FOR_WNT_SECRETION/LIP
 397:  eb5u-A  3.2 16.4  103   607   12   LEIIN:AF-A4HVJ3-F1 PALMITOYLTRANSFERASE;
 398:  d69a-A  3.2  4.9   60   416    5   LEIIN:AF-E9AHG2-F1 HYPOTHETICAL_PROTEIN_-_CONSERVED;
 399:  d92u-A  3.2  5.1  155  1880   10   LEIIN:AF-A4I9M6-F1 UNCHARACTERIZED PROTEIN;
 400:  d6ti-A  3.2  8.3  173  1562    5   LEIIN:AF-A4I060-F1 ATP-BINDING CASSETTE PROTEIN SUBFAMILY C, MEMBER
 401:  ebsl-A  3.2  6.7  123   610   10   LEIIN:AF-A4I2S7-F1 CATION_TRANSPORTER_-_PUTATIVE;
 402:  d90f-A  3.2  9.9   91   467    3   LEIIN:AF-A4I779-F1 ENDOPLASMIC_RETICULUM-GOLGI_INTERMEDIATE_COMPARTM
 403:  ecok-A  3.2  9.7   68   133    4   LEIIN:AF-A4I699-F1 HYPOTHETICAL_PROTEIN_-_CONSERVED;
 404:  d9nk-A  3.2  4.6   84   197   10   LEIIN:AF-E9AHZ6-F1 HYPOTHETICAL_PROTEIN_-_CONSERVED;
 405:  ebor-A  3.2  6.6   88   162    5   LEIIN:AF-A4I1A5-F1 HYPOTHETICAL_PROTEIN_-_CONSERVED;
 406:  d7fz-A  3.1  9.8  112   845    5   LEIIN:AF-A4I4A9-F1 ANKYRIN_REPEATS_(3_COPIES)_-_PUTATIVE;
 407:  d8oq-A  3.1  4.7   96  2143    4   LEIIN:AF-A4HRT8-F1 FYVE-TYPE DOMAIN-CONTAINING PROTEIN;
 408:  d80x-A  3.1 16.4  100   442    2   LEIIN:AF-A4I2G9-F1 HYPOTHETICAL_PROTEIN_-_CONSERVED;
 409:  d7bl-A  3.1  5.4  147   488   12   LEIIN:AF-A4I914-F1 AMINO ACID PERMEASE-LIKE PROTEIN;
 410:  d69p-A  3.1  7.2  105  1075   14   LEIIN:AF-A4ID27-F1 HYPOTHETICAL_PROTEIN_-_CONSERVED;
 411:  ebzx-A  3.1  6.5   79   157    6   LEIIN:AF-A4I9Z5-F1 HYPOTHETICAL_PROTEIN_-_CONSERVED;
 412:  d7a0-A  3.1 14.9   91   473    3   LEIIN:AF-E9AG89-F1 HYPOTHETICAL_PROTEIN_-_CONSERVED;
 413:  ea4i-A  3.1  7.3   91   492    9   LEIIN:AF-A4I6A2-F1 HYPOTHETICAL_PROTEIN_-_CONSERVED;
 414:  d733-A  3.1  7.3  117   374    5   LEIIN:AF-A4I2J7-F1 HYPOTHETICAL_PROTEIN_-_CONSERVED;
 415:  eb7n-A  3.1 19.5  112   394    5   LEIIN:AF-E9AH03-F1 PALMITOYLTRANSFERASE;
 416:  d8tl-A  3.1  7.0   71    95    7   LEIIN:AF-A4HTI4-F1 TIM10/DDP_FAMILY_ZINC_FINGER_CONTAINING_PROTEIN_-
 417:  d9h7-A  3.1  6.6  168  1349    6   LEIIN:AF-A4IAY9-F1 HYPOTHETICAL_PROTEIN_-_CONSERVED;
 418:  ea8c-A  3.1  3.1   48   216    8   LEIIN:AF-A4I8Q8-F1 HYPOTHETICAL_PROTEIN_-_CONSERVED;
 419:  eblo-A  3.1  8.0   80   267    9   LEIIN:AF-A4IDS8-F1 32_KDA_ER-ASSOCIATED_PROTEIN_-_PUTATIVE;
 420:  d7xm-A  3.1  5.4   87   786   13   LEIIN:AF-A4I9N3-F1 HYPOTHETICAL_PROTEIN_-_CONSERVED;
 421:  d8j1-A  3.1  5.3  161  1349    7   LEIIN:AF-A4I0G8-F1 HYPOTHETICAL_PROTEIN_-_CONSERVED;
 422:  ea3p-A  3.1  4.7  143   869    7   LEIIN:AF-A4HYA1-F1 VPS53-LIKE_DOMAIN_PROTEIN;
 423:  ecbp-A  3.1  8.8  102   643   13   LEIIN:AF-A4HUV7-F1 HYPOTHETICAL_PROTEIN_-_CONSERVED;
 424:  ebkk-A  3.1  6.1  149  1067    4   LEIIN:AF-A4HZ32-F1 VACUOLAR PROTEIN SORTING-ASSOCIATED PROTEIN 51 HO
 425:  ece3-A  3.1  6.1   96   504    8   LEIIN:AF-A4HVZ5-F1 ION_CHANNEL_-_PUTATIVE;
 426:  eava-A  3.1 10.3  110   531    5   LEIIN:AF-A4HW66-F1 PHOSPHATIDYLSERINE_SYNTHASE_-_PUTATIVE;
 427:  d8o3-A  3.1  4.5   77    88    3   LEIIN:AF-A4HYG6-F1 HYPOTHETICAL_PROTEIN_-_CONSERVED;
 428:  ebn0-A  3.1  4.8   85   119    6   LEIIN:AF-A4I514-F1 HYPOTHETICAL_PROTEIN_-_CONSERVED;
 429:  d9r9-A  3.1  8.2  117  1270    9   LEIIN:AF-A4HWT1-F1 FHA_DOMAIN_CONTAINING_PROTEIN_-_PUTATIVE;
 430:  eclg-A  3.1 17.3   73   360   14   LEIIN:AF-A4I7I4-F1 HYPOTHETICAL_PROTEIN_-_CONSERVED;
 431:  d783-A  3.1  6.8   64   132   16   LEIIN:AF-A4ID84-F1 HYPOTHETICAL_PROTEIN_-_CONSERVED;
 432:  eavf-A  3.1  6.4  145  1039   10   LEIIN:AF-A4HXZ3-F1 UNCHARACTERIZED PROTEIN;
 433:  d86h-A  3.1  3.9   75  1006   11   LEIIN:AF-A4ICM8-F1 NUCLEOPLASMIN-LIKE_PROTEIN_(NLP)_-_PUTATIVE;
 434:  d61d-A  3.1  8.0   87  1101    3   LEIIN:AF-A4HX89-F1 KINESIN_MOTOR_DOMAIN_CONTAINING_PROTEIN_-_PUTATIV
 435:  eci2-A  3.1  6.8  125   960   10   LEIIN:AF-A4I985-F1 KINESIN-LIKE PROTEIN;
 436:  d88v-A  3.1  8.6  139   431    6   LEIIN:AF-A4HW42-F1 HYPOTHETICAL_PROTEIN_-_CONSERVED;
 437:  ea38-A  3.1  6.8   88   209    7   LEIIN:AF-A4ID49-F1 SMALL ACIDIC PROTEIN;
 438:  d7wl-A  3.1 10.0  111   306    5   LEIIN:AF-A4IBV4-F1 HYPOTHETICAL_PROTEIN_-_CONSERVED;
 439:  eazv-A  3.1  7.0  129  1040    7   LEIIN:AF-A4I4X3-F1 NUCLEAR_CONDENSING_COMPLEX_SUBUNITS_-_C-
 440:  d9ed-A  3.1  6.5   66   268    6   LEIIN:AF-A4HZD9-F1 HYPOTHETICAL_PROTEIN_-_CONSERVED;
 441:  d74s-A  3.1  7.4   86   188    8   LEIIN:AF-A4HRG0-F1 PROTEIN_OF_UNCHARACTERIZED_FUNCTION_(DUF788)_-_PU
 442:  d7lz-A  3.1 13.0  106   654    6   LEIIN:AF-A4HY31-F1 NOC2P_FAMILY_-_PUTATIVE;
 443:  d75i-A  3.1  4.9   69   580   10   LEIIN:AF-A4HY36-F1 CHAPERONE_PROTEIN_DNAJ_-_PUTATIVE;
 444:  d7nc-A  3.1  5.1  125   368    6   LEIIN:AF-A4I2D2-F1 PQ_LOOP_REPEAT_-_PUTATIVE;
 445:  d7qz-A  3.1  8.1   86   111    6   LEIIN:AF-A4IBG0-F1 YOS1-LIKE_-_PUTATIVE;
 446:  d8v7-A  3.1  7.4   88   847    7   LEIIN:AF-A4I5Y0-F1 TETRATRICOPEPTIDE_REPEAT/TPR_REPEAT_-_PUTATIVE;
 447:  d6zi-A  3.1  7.4   64   162    6   LEIIN:AF-A4I1E0-F1 COMPLEX_1_PROTEIN_(LYR_FAMILY)_-_PUTATIVE;
 448:  d64r-A  3.1  5.0   70   160    4   LEIIN:AF-A4IAP0-F1 PREDICTED_MEMBRANE_PROTEIN_-_PUTATIVE;
 449:  echg-A  3.1  3.2   59   282    5   LEIIN:AF-A4I6U4-F1 HYPOTHETICAL_PROTEIN_-_CONSERVED;
 450:  d9ly-A  3.1  8.8  110   522    8   LEIIN:AF-A4HX37-F1 DYNEIN REGULATORY COMPLEX PROTEIN 10;
 451:  ea8y-A  3.0 10.3  124   850   10   LEIIN:AF-A4I181-F1 HYPOTHETICAL_PROTEIN_-_CONSERVED;
 452:  eblc-A  3.0  9.6  129   817    7   LEIIN:AF-A0A381MP32-F1 ATP-DEPENDENT CLP PROTEASE SUBUNIT, HEAT SHOCK
 453:  d8on-A  3.0  4.9  103  1223   12   LEIIN:AF-A4HUL5-F1 DOMAIN_OF_UNCHARACTERIZED_FUNCTION_(DUF1042)_-_PU
 454:  d6r7-A  3.0  4.8  116   529   12   LEIIN:AF-A4I425-F1 COMPONENT OF OLIGOMERIC GOLGI COMPLEX 8;
 455:  d8mt-A  3.0  5.6  124   929    9   LEIIN:AF-A4ICG2-F1 HYPOTHETICAL_PROTEIN_-_CONSERVED;
 456:  d808-A  3.0  4.6  100   199    7   LEIIN:AF-A4I6E5-F1 AMASTIN_SURFACE_GLYCOPROTEIN_-_PUTATIVE;
 457:  ecoz-A  3.0  4.2   76   451    7   LEIIN:AF-A4HSS7-F1 HYPOTHETICAL_PROTEIN_-_CONSERVED;
 458:  d7a3-A  3.0  4.9  104   210    8   LEIIN:AF-A4I9X0-F1 AMASTIN_SURFACE_GLYCOPROTEIN_-_PUTATIVE;
 459:  eaa5-A  3.0  5.2   79   605    9   LEIIN:AF-E9AGE1-F1 GLUCOSE-6-PHOSPHATE ISOMERASE;
 460:  d7bi-A  3.0 10.7  108   114    6   LEIIN:AF-A4I8V2-F1 HYPOTHETICAL_PROTEIN_-_CONSERVED;
 461:  d7fp-A  3.0 10.2  133   555    8   LEIIN:AF-A4I655-F1 LEUCINE_RICH_REPEAT_-_PUTATIVE;
 462:  eatj-A  3.0  6.7  105   496    9   LEIIN:AF-A4IDG3-F1 HYPOTHETICAL_PROTEIN_-_CONSERVED;
 463:  d6tb-A  3.0  9.4  120   263    8   LEIIN:AF-E9AH46-F1 HYPOTHETICAL_PROTEIN_-_CONSERVED;
 464:  d9jk-A  3.0  4.5  132   676    7   LEIIN:AF-A4I196-F1 HYPOTHETICAL_PROTEIN_-_CONSERVED;
 465:  d99f-A  3.0  8.2   76   822    9   LEIIN:AF-A4I8L7-F1 HYPOTHETICAL_PROTEIN;
 466:  d7wi-A  3.0  3.3   63   197    8   LEIIN:AF-Q9NJS2-F1 RETICULON-LIKE PROTEIN;
 467:  d79v-A  3.0  7.7  131   992    5   LEIIN:AF-A4I6K1-F1 CRAL/TRIO_DOMAIN_CONTAINING_PROTEIN_-_PUTATIVE;
 468:  ebwp-A  3.0  7.0   98   282    8   LEIIN:AF-A4IDM3-F1 HYPOTHETICAL_PROTEIN_-_CONSERVED;
 469:  d9cz-A  3.0  4.8  112   741    5   LEIIN:AF-A4HXH5-F1 MAK10_SUBUNIT_-_NATC_N(ALPHA )-TERMINAL_ACETYLTRA
 470:  d9u5-A  3.0  4.9  100   209    4   LEIIN:AF-E9AHC4-F1 AMASTIN_SURFACE_GLYCOPROTEIN_-_PUTATIVE;
 471:  d934-A  3.0  4.5  114  2087    5   LEIIN:AF-A4HYT5-F1 TRANSMEMBRANE_PROTEIN_-_CONSERVED;
 472:  d615-A  3.0 19.5  106   171    3   LEIIN:AF-A4ID85-F1 HYPOTHETICAL_PROTEIN_-_CONSERVED;
 473:  ea08-A  3.0 26.5  120   352    7   LEIIN:AF-A4HVE7-F1 SURF1-LIKE PROTEIN;
 474:  d8oe-A  3.0 11.2   73   207    3   LEIIN:AF-A4HRE0-F1 HYPOTHETICAL_PROTEIN_-_CONSERVED;
 475:  d7b0-A  3.0 14.7  130  1651    5   LEIIN:AF-A4IBF8-F1 HYPOTHETICAL_PROTEIN_-_CONSERVED;
 476:  d7zi-A  3.0  5.8  122   367    5   LEIIN:AF-A4I232-F1 UNCHARACTERIZED PROTEIN;
 477:  d66r-A  3.0  4.9   67   308    1   LEIIN:AF-A4I7I1-F1 PUTATIVE U2 SMALL NUCLEAR RIBONUCLEOPROTEIN 40K;
 478:  d70b-A  3.0  4.0   76   611    7   LEIIN:AF-A4I1K9-F1 DIACYLGLYCEROL_ACYLTRANSFERASE_-_PUTATIVE;
 479:  d88z-A  3.0  9.2  111   272    9   LEIIN:AF-A4HZE4-F1 HYPOTHETICAL_PROTEIN_-_CONSERVED;
 480:  ebl5-A  3.0  8.9   68   181    4   LEIIN:AF-E9AHI2-F1 UNCHARACTERIZED PROTEIN;
 481:  d7ef-A  3.0 15.1  116   472    7   LEIIN:AF-A4IDP0-F1 HYPOTHETICAL_PROTEIN_-_CONSERVED;
 482:  ebnr-A  3.0  4.4  104   169   11   LEIIN:AF-A4I9Q4-F1 PUTATIVE AMASTIN-LIKE SURFACE PROTEIN;
 483:  d9c2-A  3.0 17.4  105   414    5   LEIIN:AF-A4I9C9-F1 HYPOTHETICAL_PROTEIN_-_CONSERVED;
 484:  d9qc-A  3.0  5.7  125   547   10   LEIIN:AF-A4I1J7-F1 HYPOTHETICAL_PROTEIN_-_CONSERVED;
 485:  ebgt-A  3.0  7.3  108   583    3   LEIIN:AF-A4HZX4-F1 UDP-GALACTOSE_TRANSPORTER_-_PUTATIVE;
 486:  eaw8-A  3.0  5.3  101  1086    7   LEIIN:AF-A4I899-F1 HYPOTHETICAL_PROTEIN_-_CONSERVED;
 487:  d6uj-A  3.0  6.8   88   477    7   LEIIN:AF-A4HWC7-F1 HYPOTHETICAL_PROTEIN_-_CONSERVED;
 488:  d7s1-A  3.0  4.8   87   853    6   LEIIN:AF-A4ID72-F1 HYPOTHETICAL_PROTEIN_-_CONSERVED;
 489:  ecmu-A  3.0  5.0   78   909    4   LEIIN:AF-A4I449-F1 PROTEASOME_REGULATORY_NON-ATPASE_SUBUNIT_-_PUTATI
 490:  d67s-A  3.0  5.4  121   284    8   LEIIN:AF-A4HW09-F1 ELONGATION OF FATTY ACIDS PROTEIN;
 491:  d70a-A  3.0  8.4   95   570   11   LEIIN:AF-A4IBS4-F1 CCT-ETA;
 492:  d68p-A  3.0  5.9  141   501    6   LEIIN:AF-A4I834-F1 HYPOTHETICAL_PROTEIN_-_CONSERVED;
 493:  d7jw-A  3.0  8.3   89  1048    8   LEIIN:AF-A4HZ83-F1 UNCHARACTERIZED PROTEIN;
 494:  d7z1-A  3.0  4.7  134   509    7   LEIIN:AF-A4I6F1-F1 AMINO_ACID_TRANSPORTER_AATP11_-_PUTATIVE;
 495:  eck1-A  3.0  3.5  113   157    6   LEIIN:AF-A4I6B0-F1 HYPOTHETICAL_PROTEIN_-_CONSERVED;
 496:  eaj5-A  3.0 11.4   86   412    8   LEIIN:AF-A4HUB6-F1 DEHYDROGENASE-LIKE PROTEIN;
 497:  eadl-A  3.0 32.6   91   499    9   LEIIN:AF-A4HTG6-F1 PIG-H DOMAIN-CONTAINING PROTEIN;
 498:  d73e-A  2.9  3.8   78   570    9   LEIIN:AF-A4IAC8-F1 DOMAIN_OF_UNCHARACTERIZED_FUNCTION_(DUF3336 )/PAT
 499:  ebrl-A  2.9  7.4  107   499    6   LEIIN:AF-E9AGE3-F1 HYPOTHETICAL_PROTEIN_-_CONSERVED;
 500:  d82o-A  2.9  4.7   64   822    3   LEIIN:AF-A4HXI0-F1 HYPOTHETICAL_PROTEIN_-_CONSERVED;
 501:  ecmm-A  2.9 12.0   90   520   11   LEIIN:AF-A4IAY5-F1 HYPOTHETICAL_PROTEIN_-_CONSERVED;
 502:  ebad-A  2.9  5.0  120   233    5   LEIIN:AF-A4HZL4-F1 PUTATIVE SYNTAXIN;
 503:  d7i7-A  2.9  6.7  105   224    5   LEIIN:AF-A4I8J8-F1 TETRATRICOPEPTIDE_REPEAT_-_PUTATIVE;
 504:  ecbm-A  2.9  4.1   82   636    7   LEIIN:AF-A4IA83-F1 HYPOTHETICAL_PROTEIN_-_CONSERVED;
 505:  d8nv-A  2.9 11.3   74   579    1   LEIIN:AF-A4HRC8-F1 BSD_DOMAIN_CONTAINING_PROTEIN_-_PUTATIVE;
 506:  d7nl-A  2.9  3.1   66   408    9   LEIIN:AF-A4I8N0-F1 ANKYRIN_REPEATS_(3_COPIES)/ANKYRIN_REPEAT_-_PUTAT
 507:  d79z-A  2.9 14.4  112  1599    8   LEIIN:AF-A4HZD1-F1 RECF/RECN/SMC_N_TERMINAL_DOMAIN
 508:  d9ka-A  2.9  4.9  110   713    9   LEIIN:AF-A4I157-F1 HYPOTHETICAL_PROTEIN_-_CONSERVED;
 509:  eaqa-A  2.9  8.9  142  1256    8   LEIIN:AF-A4HYC3-F1 HYPOTHETICAL_PROTEIN_-_CONSERVED;
 510:  ecpb-A  2.9  7.0  103  1342    6   LEIIN:AF-A4IBD7-F1 
 511:  d74q-A  2.9  5.4  146  1858    8   LEIIN:AF-A4IB57-F1 HYPOTHETICAL_PROTEIN_-_CONSERVED;
 512:  d9yv-A  2.9  9.1  170   809    7   LEIIN:AF-A4HT49-F1 PARAFLAGELLAR_ROD_PROTEIN_-_PUTATIVE;
 513:  d93p-A  2.9  7.1  119   587    8   LEIIN:AF-A4I8G3-F1 HYPOTHETICAL_PROTEIN_-_CONSERVED;
 514:  d8yk-A  2.9  7.1   73   106    7   LEIIN:AF-A4HU07-F1 HYPOTHETICAL_PROTEIN_-__CONSERVED;
 515:  eam5-A  2.9  3.6   72   121    7   LEIIN:AF-A4I0H4-F1 UNCHARACTERIZED_PROTEIN_FAMILY_UPF0546/EAMA-
 516:  eapv-A  2.9  6.0  156   538    6   LEIIN:AF-A4I5Q0-F1 UNCHARACTERIZED_ACR_-_YAGE_FAMILY_COG1723_-_PUTAT
 517:  d8s7-A  2.9  5.9  136   817   10   LEIIN:AF-A4I941-F1 UNCHARACTERIZED PROTEIN;
 518:  ebgq-A  2.9  6.1   95   138    7   LEIIN:AF-A4I3M7-F1 PROTEIN_OF_UNCHARACTERIZED_FUNCTION_(DUF423)_-_PU
 519:  d7qn-A  2.9  6.1   74    92    8   LEIIN:AF-A4IBB2-F1 KINETOPLASTID MEMBRANE PROTEIN-11;
 520:  d9ji-A  2.9  5.9   61   102    5   LEIIN:AF-A4I1K1-F1 TIM10/DDP_FAMILY_ZINC_FINGER_CONTAINING_PROTEIN_-
 521:  d940-A  2.9  8.3   87   287    7   LEIIN:AF-A4HXL7-F1 INOSITOL-1-MONOPHOSPHATASE;
 522:  d9gs-A  2.9 14.8   89  1637    6   LEIIN:AF-A4HX62-F1 HYPOTHETICAL_PROTEIN_-_CONSERVED;
 523:  d8ui-A  2.9  9.5   59   578    7   LEIIN:AF-A4I3T0-F1 HYPOTHETICAL_PROTEIN_-_CONSERVED;
 524:  ebti-A  2.9  7.9   74   367    4   LEIIN:AF-A4HYL9-F1 ENKURIN DOMAIN-CONTAINING PROTEIN;
 525:  d8et-A  2.9  5.9   91   653    5   LEIIN:AF-A4HTH1-F1 INOSITOL PHOSPHOSPHINGOLIPID PHOSPHOLIPASE C-LIKE
 526:  d65e-A  2.9  5.2   84   589    8   LEIIN:AF-A4IC06-F1 KATANIN_-_PUTATIVE;
 527:  eclm-A  2.9  8.7   87   891    6   LEIIN:AF-A4I0X3-F1 PUTATIVE TRANSLATION INITIATION FACTOR IF-2;
 528:  d8ov-A  2.9  5.3   88   895    8   LEIIN:AF-A4I7K1-F1 PROTEIN SEY1 HOMOLOG;
 529:  ecex-A  2.9  5.4   85   335    4   LEIIN:AF-A4IDA4-F1 TUBULIN-FOLDING COFACTOR C;
 530:  d8xd-A  2.9  6.6  118  1169    9   LEIIN:AF-A4I0S8-F1 DNA-DIRECTED DNA POLYMERASE;
 531:  d6uo-A  2.9  4.7   98   222    6   LEIIN:AF-A4I3V7-F1 GLYCOSOMAL_MEMBRANE_PROTEIN_-_PUTATIVE;
 532:  d8wl-A  2.9  5.9   91   276    5   LEIIN:AF-A4IAW7-F1 PUTATIVE VACUOLAR ATP SYNTHASE SUBUNIT D;
 533:  d6xq-A  2.9  6.3  112   984   10   LEIIN:AF-A4I5J0-F1 PUTATIVE FERRIC REDUCTASE;
 534:  eahe-A  2.9 10.0   94   199    7   LEIIN:AF-A4HUK4-F1 HYPOTHETICAL_PROTEIN_-_CONSERVED;
 535:  ecsw-A  2.9  4.5   80   127   10   LEIIN:AF-A4I3M9-F1 PROTEIN_OF_UNCHARACTERIZED_FUNCTION_(DUF423)_-_PU
 536:  eala-A  2.9 10.6   99   784   12   LEIIN:AF-E9AGB4-F1 CYSTEINYL-TRNA SYNTHETASE;
 537:  d8ma-A  2.9  5.6  107   260   10   LEIIN:AF-A4IA59-F1 PUTATIVE AMASTIN-LIKE SURFACE PROTEIN;
 538:  ebvh-A  2.9  6.0  130   867    9   LEIIN:AF-A4I4I4-F1 ATP-DEPENDENT CLP PROTEASE SUBUNIT, HEAT SHOCK PR
 539:  ebmn-A  2.9 12.1   81  2438    6   LEIIN:AF-A4IAK5-F1 SERINE/THREONINE-PROTEIN KINASE TOR;
 540:  d67f-A  2.9 10.8   84  1593    5   LEIIN:AF-A4I9D2-F1 PRESENT_IN_THE_OUTER_MITOCHONDRIAL_MEMBRANE_PROTE
 541:  ebz0-A  2.9  9.2  105   176    5   LEIIN:AF-A4I3G0-F1 HYPOTHETICAL_PROTEIN_-_CONSERVED;
 542:  d7zn-A  2.9 13.6  157   556    8   LEIIN:AF-A4I0B5-F1 HYPOTHETICAL_PROTEIN_-_CONSERVED;
 543:  eam4-A  2.9 15.9   89   409    3   LEIIN:AF-A4I7R5-F1 VPS23_CORE_DOMAIN_CONTAINING_PROTEIN_-_PUTATIVE;
 544:  d66n-A  2.9  8.0   98   338    4   LEIIN:AF-A4IBU6-F1 TETRATRICOPEPTIDE_REPEAT_-_PUTATIVE;
 545:  d7i0-A  2.8  2.8   84   633   11   LEIIN:AF-A4IDF9-F1 NUCLEOLAR_COMPLEX-ASSOCIATED_PROTEIN/CBF /MAK21_F
 546:  d8ik-A  2.8  4.8  131  2023   12   LEIIN:AF-A4HVG3-F1 SISTER CHROMATID COHESION PROTEIN;
 547:  ecd8-A  2.8  4.5   87   529   11   LEIIN:AF-A4HRN4-F1 PROTEASOME_REGULATORY_NON-ATPASE_SUBUNIT_6_-_PUTA
 548:  d6p2-A  2.8 11.0   91   478    2   LEIIN:AF-A4IB64-F1 HYPOTHETICAL_PROTEIN_-_CONSERVED;
 549:  ebqh-A  2.8  5.7  147  1195    7   LEIIN:AF-A4IE32-F1 VPS54-LIKE_PROTEIN_-_PUTATIVE;
 550:  d92d-A  2.8  4.5  123   275   11   LEIIN:AF-A4HXA5-F1 PUTATIVE QA-SNARE PROTEIN;
 551:  ean0-A  2.8  4.9  135  1423    5   LEIIN:AF-A4HVJ8-F1 KINESIN_-_PUTATIVE;
 552:  d8o9-A  2.8 14.7  104   652   11   LEIIN:AF-A4I249-F1 DNAJ_DOMAIN_CONTAINING_PROTEIN_-_PUTATIVE;
 553:  ea98-A  2.8  3.6   99   597    9   LEIIN:AF-A4IC50-F1 SAC3/GANP/NIN1/MTS3/EIF-3_P25_FAMILY_-_PUTATIVE;
 554:  d7qk-A  2.8  5.7   89   325    3   LEIIN:AF-A4I584-F1 HYPOTHETICAL_PROTEIN_-_CONSERVED;
 555:  ebqc-A  2.8 14.4  104  1075    6   LEIIN:AF-A4HVN8-F1 LEUCYL-TRNA SYNTHETASE;
 556:  d7p7-A  2.8  6.0   98   279    5   LEIIN:AF-A4HVU9-F1 PALMITOYLTRANSFERASE;
 557:  ebtn-A  2.8  8.8  149  1853    3   LEIIN:AF-A4I2Y3-F1 UNCHARACTERIZED PROTEIN;
 558:  d6q2-A  2.8  8.6   89  1786    7   LEIIN:AF-A4I0N9-F1 PROTEIN PHOSPHATASE 1 REGULATORY SUBUNIT 22;
 559:  ecoa-A  2.8  4.8  105   848    4   LEIIN:AF-A4IDC4-F1 PREDICTED_TRIPARTITE_MOTIF_PROTEIN;
 560:  eb4e-A  2.8  9.6   99   278    6   LEIIN:AF-A4IC87-F1 HYPOTHETICAL_PROTEIN_-_CONSERVED;
 561:  d815-A  2.8  4.6   96   172    7   LEIIN:AF-A4I0W4-F1 AMASTIN-LIKE SURFACE PROTEIN-LIKE PROTEIN;
 562:  d87v-A  2.8  9.2  106   542    9   LEIIN:AF-A4IBI1-F1 DOLICHOL KINASE;
 563:  d9ih-A  2.8  6.4   92   250    8   LEIIN:AF-E9AHA0-F1 ARV1-LIKE_FAMILY_-_PUTATIVE;
 564:  d6xh-A  2.8  5.0  101   193   10   LEIIN:AF-A4HTM3-F1 AMASTIN-LIKE PROTEIN;
 565:  d9s9-A  2.8 10.3  102   293    8   LEIIN:AF-A4HT23-F1 UNCHARACTERIZED PROTEIN;
 566:  d91b-A  2.8  5.4   92   505    8   LEIIN:AF-A4HXF1-F1 HYPOTHETICAL_PROTEIN_-_CONSERVED;
 567:  echz-A  2.8  4.8  167   470    7   LEIIN:AF-A4I367-F1 POLYPRENOL REDUCTASE;
 568:  d7yf-A  2.8  8.1  134   419    5   LEIIN:AF-A4HTM7-F1 HYPOTHETICAL_PROTEIN_-_CONSERVED;
 569:  d68h-A  2.8 10.6  123  1805    5   LEIIN:AF-A4HUU2-F1 HYPOTHETICAL_PROTEIN_-_CONSERVED;
 570:  d6s7-A  2.8  5.0   67   301    9   LEIIN:AF-A4HV45-F1 PUTATIVE TRANSLATION INITIATION FACTOR EIF-2B ALP
 571:  d6sh-A  2.8  4.2   81   687    9   LEIIN:AF-A4IA38-F1 RNA HELICASE;
 572:  d91f-A  2.8  6.0   99   831    3   LEIIN:AF-A4HXY1-F1 PUTATIVE VACUOLAR PROTEIN SORTING COMPLEX SUBUNIT
 573:  d8md-A  2.8 11.3  138   299    7   LEIIN:AF-A4HWR9-F1 MITOCHONDRIAL ORNITHINE CARRIER PROTEIN-LIKE PROT
 574:  d9ps-A  2.8  5.5  156   466    8   LEIIN:AF-A4I0H0-F1 HYPOTHETICAL_PROTEIN_-_CONSERVED;
 575:  d6vu-A  2.8  3.2   57   112   14   LEIIN:AF-A4HSN4-F1 HYPOTHETICAL_PROTEIN_-_CONSERVED;
 576:  d8s9-A  2.8 13.4   94  1012    4   LEIIN:AF-A4HZ46-F1 VACUOLAR PROTEIN SORTING-ASSOCIATED PROTEIN 35;
 577:  d8k6-A  2.8  9.7   85   338    5   LEIIN:AF-A4HU75-F1 LEUCINE_RICH_REPEAT_-__PUTATIVE;
 578:  ecji-A  2.8  4.2  135   405    5   LEIIN:AF-A4IC66-F1 AMINO_ACID_PERMEASE_-_PUTATIVE;
 579:  d74h-A  2.8 18.0  113  1863    4   LEIIN:AF-A4HXB7-F1 UNCHARACTERIZED PROTEIN;
 580:  ecp2-A  2.8  4.3   91   274   11   LEIIN:AF-A4I7T7-F1 PROTEASOME_REGULATORY_NON-ATP-ASE_SUBUNIT_-_PUTAT
 581:  d95y-A  2.8  7.2  132   252    9   LEIIN:AF-A4HY98-F1 HYPOTHETICAL_PROTEIN_-_CONSERVED;
 582:  d8gh-A  2.8  7.8   70   943    6   LEIIN:AF-A4I5V0-F1 AFI1 DOMAIN-CONTAINING PROTEIN;
 583:  d892-A  2.8  4.0  130   507    8   LEIIN:AF-A4IB04-F1 HYPOTHETICAL_PROTEIN_-_CONSERVED;
 584:  d71u-A  2.8  7.0  156   486    4   LEIIN:AF-A4HX13-F1 UNCHARACTERIZED PROTEIN;
 585:  ea55-A  2.8  4.6   90   457   11   LEIIN:AF-E9AGU5-F1 MAJOR_FACILITATOR_SUPERFAMILY_-_PUTATIVE;
 586:  d6zm-A  2.8  6.6  118  1945    6   LEIIN:AF-A4HWC6-F1 UNCHARACTERIZED PROTEIN;
 587:  d9mt-A  2.8  7.0  110   620    8   LEIIN:AF-E9AHY2-F1 HYPOTHETICAL_PROTEIN_-_CONSERVED;
 588:  d699-A  2.8  6.7   94   985   14   LEIIN:AF-A4I1Y2-F1 HYPOTHETICAL_PROTEIN_-_CONSERVED;
 589:  ea5w-A  2.8  7.2  147   569    6   LEIIN:AF-A4HVU0-F1 SQUALENE MONOOXYGENASE;
 590:  d7ja-A  2.8  4.1   65   131   11   LEIIN:AF-A4ID14-F1 HYPOTHETICAL_PROTEIN_-_CONSERVED;
 591:  d9s6-A  2.8  5.5   96  1369   13   LEIIN:AF-A4IAG7-F1 HECT-DOMAIN_(UBIQUITIN-TRANSFERASE)_-_PUTATIVE;
 592:  eb41-A  2.8 12.3   97   245    7   LEIIN:AF-A4HZL5-F1 BAR_DOMAIN_CONTAINING_PROTEIN_-_PUTATIVE;
 593:  ea1v-A  2.8  7.8  104  1144    6   LEIIN:AF-A4I0A9-F1 UNCHARACTERIZED PROTEIN;
 594:  ecqv-A  2.8  4.8  100   193    5   LEIIN:AF-A0A381MTB8-F1 AMASTIN-LIKE_SURFACE_PROTEIN_-_PUTATIVE;
 595:  d82r-A  2.8  6.9  138  1290    4   LEIIN:AF-A4HU01-F1 KINETOPLAST-ASSOCIATED PROTEIN-LIKE PROTEIN;
 596:  d9o8-A  2.8  5.5  119   220    5   LEIIN:AF-A4I5N2-F1 FERRIC REDUCTASE TRANSMEMBRANE PROTEIN-LIKE PROTE
 597:  d9cp-A  2.8  8.9  130  1536    5   LEIIN:AF-A4I6S7-F1 UNCHARACTERIZED PROTEIN;
 598:  d8bu-A  2.8  3.8  111   342   12   LEIIN:AF-A4I3L8-F1 AMASTIN_SURFACE_GLYCOPROTEIN_-_PUTATIVE;
 599:  d62d-A  2.8  5.9  117   965    6   LEIIN:AF-A4HZX7-F1 MAJOR_FACILITATOR_SUPERFAMILY/SUGAR_(AND_OTHER)_T
 600:  d7t4-A  2.8  4.4   84   117    5   LEIIN:AF-A4I8D1-F1 HYPOTHETICAL_PROTEIN_-_CONSERVED;
 601:  d6zq-A  2.8  7.5  138  1548    9   LEIIN:AF-A4HV00-F1 ATPASE_-_PUTATIVE;
 602:  d7r6-A  2.8  4.1  101   253    5   LEIIN:AF-A4HUU6-F1 14-3-3_PROTEIN_2_-_PUTATIVE;
 603:  d68g-A  2.8  4.5   65   114    6   LEIIN:AF-E9AHX2-F1 HYPOTHETICAL_PROTEIN;
 604:  d7q5-A  2.8  5.5   60   709    3   LEIIN:AF-A4I0J4-F1 ELONGATOR COMPLEX PROTEIN 3;
 605:  d9uw-A  2.8  9.9  104   536    4   LEIIN:AF-A4I270-F1 DNAJ_DOMAIN_CONTAINING_PROTEIN_-_PUTATIVE;
 606:  eabv-A  2.8  6.1  127   492    8   LEIIN:AF-A4HVH6-F1 UNCHARACTERIZED PROTEIN;
 607:  d92b-A  2.8 15.1   53   124    8   LEIIN:AF-A4HY63-F1 PROTEASOME_MATURATION_FACTOR_UMP1_-_PUTATIVE;
 608:  d8ft-A  2.8  3.4   85   183   11   LEIIN:AF-A4I8K1-F1 HYPOTHETICAL_PROTEIN_-_CONSERVED;
 609:  d9g4-A  2.8  4.1  131   472    5   LEIIN:AF-A4I6L3-F1 AMINO_ACID_TRANSPORTER_AATP11_-_PUTATIVE;
 610:  d7ay-A  2.7  7.3  113  2125   12   LEIIN:AF-A4I319-F1 HYPOTHETICAL_PROTEIN_-_CONSERVED;
 611:  d8b0-A  2.7 10.7   85   125    5   LEIIN:AF-A4I3C2-F1 HYPOTHETICAL_PROTEIN_-_CONSERVED;
 612:  ecbu-A  2.7 15.0  116   640    9   LEIIN:AF-A4I4S0-F1 DOMAIN_OF_UNCHARACTERIZED_FUNCTION_(DUF4139)_-_PU
 613:  d9fd-A  2.7  4.5  123   511   11   LEIIN:AF-A4I6K0-F1 AMINO_ACID_TRANSPORTER_AATP11_-_PUTATIVE;
 614:  ebbb-A  2.7  6.2   91   166    8   LEIIN:AF-A4I5E9-F1 TRANSMEMBRANE PROTEIN 107;
 615:  eb8t-A  2.7  5.1   76   303    8   LEIIN:AF-A4HWM1-F1 HYPOTHETICAL_PROTEIN_-_CONSERVED;
 616:  d7ea-A  2.7 10.1   75   368    5   LEIIN:AF-A4HUR4-F1 ENDOPLASMIC_RETICULUM-GOLGI_INTERMEDIATE_COMPARTM
 617:  d8mw-A  2.7  4.3   50   166    8   LEIIN:AF-A4I494-F1 RNA_POLYMERASE_RPB4_-_PUTATIVE;
 618:  d7fb-A  2.7 11.7   75   574    5   LEIIN:AF-A4HW79-F1 DNAJ_DOMAIN_CONTAINING_PROTEIN_-_PUTATIVE;
 619:  d8bi-A  2.7  5.1  105   206    3   LEIIN:AF-A4I4U9-F1 5-DEMETHOXYUBIQUINONE HYDROXYLASE, MITOCHONDRIAL;
 620:  ea81-A  2.7  6.4  103   293    5   LEIIN:AF-A4I911-F1 HYPOTHETICAL_PROTEIN_-_CONSERVED;
 621:  ea1m-A  2.7  6.2   97   389    7   LEIIN:AF-A4I9M4-F1 GAMMA-SOLUBLE_NSF_ATTACHMENT_PROTEIN_(SNAP-
 622:  d8hd-A  2.7 14.9   84   512   10   LEIIN:AF-A4HVH8-F1 HISTIDINE_PHOSPHATASE_SUPERFAMILY_(BRANCH_1)_-_PU
 623:  eckm-A  2.7  8.4   93  2200    3   LEIIN:AF-A4HX19-F1 CULLIN_FAMILY
 624:  d669-A  2.7  4.9   95   174   11   LEIIN:AF-A4I0W5-F1 AMASTIN-LIKE SURFACE PROTEIN-LIKE PROTEIN;
 625:  d7vf-A  2.7  4.6  106   222    8   LEIIN:AF-A4HWU8-F1 HYPOTHETICAL_PROTEIN_-_CONSERVED;
 626:  d9bc-A  2.7  6.8  128  1198    4   LEIIN:AF-A4I6U9-F1 CULLIN_PROTEIN_NEDDYLATION_DOMAIN_CONTAINING_PROT
 627:  d63l-A  2.7  6.5  138  1208    9   LEIIN:AF-A4IDC8-F1 STAG_DOMAIN_CONTAINING_PROTEIN_-_PUTATIVE;
 628:  d7u9-A  2.7  5.2  134   417    9   LEIIN:AF-A4I3Z3-F1 ADP-RIBOSYLGLYCOHYDROLASE_-_PUTATIVE;
 629:  ebs9-A  2.7  4.6  127  1872    8   LEIIN:AF-A4HS05-F1 HYPOTHETICAL_PROTEIN_-_CONSERVED;
 630:  ea9d-A  2.7  6.6   81   656    1   LEIIN:AF-E9AGZ1-F1 GLUTAMINE AMIDOTRANSFERASE;
 631:  ecll-A  2.7  7.1   81   715    6   LEIIN:AF-A4ICE7-F1 2OG-FE(II)_OXYGENASE_SUPERFAMILY_-_PUTATIVE;
 632:  eay7-A  2.7  6.9   97   621    3   LEIIN:AF-A4I507-F1 ALKYLDIHYDROXYACETONEPHOSPHATE SYNTHASE;
 633:  eam2-A  2.7 10.0  112   757    6   LEIIN:AF-A4I4F2-F1 5-HISTIDYLCYSTEINE_SULFOXIDE_SYNTHASE_-_PUTATIVE;
 634:  ebyk-A  2.7  4.5   75  1042    8   LEIIN:AF-A4I7H7-F1 ARMADILLO/BETA-CATENIN-LIKE_REPEAT_-_PUTATIVE;
 635:  ebat-A  2.7  7.0  110   282    5   LEIIN:AF-A4IAR0-F1 HYPOTHETICAL_PROTEIN_-_CONSERVED;
 636:  ea6m-A  2.7  6.5   87   794    7   LEIIN:AF-E9AH17-F1 HYPOTHETICAL_PROTEIN_-_CONSERVED;
 637:  eaz5-A  2.7  8.1   89  1525   13   LEIIN:AF-A4I0I2-F1 RAPAMYCIN-INSENSITIVE_COMPANION_OF_MTOR_-_N-TERM
 638:  d73r-A  2.7  4.0   61   205   10   LEIIN:AF-A4I5A3-F1 PUTATIVE CO-CHAPERONE, GRPE;
 639:  d95c-A  2.7 10.5  105   561    8   LEIIN:AF-A4ICQ5-F1 HYPOTHETICAL_PROTEIN_-_CONSERVED;
 640:  d7wc-A  2.7 10.4   86   222    6   LEIIN:AF-A4HS99-F1 DOMAIN_OF_UNCHARACTERIZED_FUNCTION_(DUF947)_-_PUT
 641:  ea9h-A  2.7 17.5  104   795    2   LEIIN:AF-A4HT98-F1 MALONYL-COA DECARBOXYLASE-LIKE PROTEIN;
 642:  ebfm-A  2.7  3.6   68   317    3   LEIIN:AF-A4HXA8-F1 ER MEMBRANE PROTEIN COMPLEX SUBUNIT 2;
 643:  d73s-A  2.7  9.4   89   343    2   LEIIN:AF-A4I7J3-F1 HYPOTHETICAL_PROTEIN_-_CONSERVED;
 644:  d8m4-A  2.7 12.8   81   496    4   LEIIN:AF-A4I1N5-F1 UNCHARACTERIZED PROTEIN;
 645:  eb2g-A  2.7  7.7   84   529    7   LEIIN:AF-A4HY79-F1 HYPOTHETICAL_PROTEIN_-_CONSERVED;
 646:  ebxh-A  2.7  6.0  145  1019   11   LEIIN:AF-A4I282-F1 COMPONENT OF OLIGOMERIC GOLGI COMPLEX 7;
 647:  ea1b-A  2.7  5.7   58   148    5   LEIIN:AF-A4I2X9-F1 HYPOTHETICAL_PROTEIN_-_CONSERVED;
 648:  d7p4-A  2.7  4.6  105   206    4   LEIIN:AF-A4I2Q3-F1 HYPOTHETICAL_PROTEIN_-_CONSERVED;
 649:  d7xc-A  2.7  6.9   92   751    7   LEIIN:AF-E9AHZ2-F1 HYPOTHETICAL_PROTEIN_-_CONSERVED;
 650:  d7o8-A  2.7  4.8  145   392    7   LEIIN:AF-E9AGZ9-F1 PUTATIVE RIBONUCLEOSIDE-DIPHOSPHATE REDUCTASE SMA
 651:  d8jb-A  2.7 12.0   87   915    3   LEIIN:AF-A4I2V6-F1 BRO1-LIKE_DOMAIN/ALIX_V-SHAPED_DOMAIN_BINDING_TO_
 652:  eaip-A  2.7  8.7   86  1360    6   LEIIN:AF-A4ICZ9-F1 HYPOTHETICAL_PROTEIN_-_CONSERVED;
 653:  d9px-A  2.7 11.8  152   447    8   LEIIN:AF-A4HXX3-F1 MITOCHONDRIAL_CARRIER_PROTEIN_-_PUTATIVE;
 654:  d6yh-A  2.7  9.1  121   596    6   LEIIN:AF-A4I9H8-F1 HYPOTHETICAL_PROTEIN_-_CONSERVED;
 655:  eab6-A  2.7  6.7   76   377    8   LEIIN:AF-A4IA20-F1 HYPOTHETICAL_PROTEIN_-_CONSERVED;
 656:  eaaq-A  2.7  7.5  127   252   13   LEIIN:AF-A4HZY0-F1 HYPOTHETICAL_PROTEIN_-_CONSERVED;
 657:  eb8w-A  2.7 10.0  102   999    8   LEIIN:AF-A4HYX7-F1 COATOMER SUBUNIT BETA;
 658:  d9co-A  2.7  8.4   70   953    9   LEIIN:AF-A4I4X4-F1 HELICASE_-_PUTATIVE;
 659:  ebjb-A  2.7  4.5  133   483    5   LEIIN:AF-A4I0M5-F1 CLATHRIN_COAT_ASSEMBLY_PROTEIN_-_PUTATIVE;
 660:  ecps-A  2.6  5.0  131   750    5   LEIIN:AF-A4I7V6-F1 HYPOTHETICAL_PROTEIN_-_CONSERVED;
 661:  d9q2-A  2.6  4.7  117   530    6   LEIIN:AF-A4IAY2-F1 GLYCEROPHOSPHOCHOLINE ACYLTRANSFERASE 1;
 662:  d7pc-A  2.6  6.9   99  1657   11   LEIIN:AF-A4HZ07-F1 DUF4456 DOMAIN-CONTAINING PROTEIN;
 663:  d6u3-A  2.6  6.8  120   306    7   LEIIN:AF-A4HUN5-F1 SPINOCEREBELLAR_ATAXIA_TYPE_10_PROTEIN_DOMAIN_CON
 664:  ebkc-A  2.6 11.8   96   410    5   LEIIN:AF-A4I230-F1 HYPOTHETICAL_PROTEIN_-_CONSERVED;
 665:  ebs4-A  2.6  6.7  120   729   10   LEIIN:AF-A4IBN8-F1 HYPOTHETICAL_PROTEIN_-_CONSERVED;
 666:  easf-A  2.6 12.0  126   969    4   LEIIN:AF-E9AGD9-F1 WW_DOMAIN_CONTAINING_PROTEIN_-_PUTATIVE;
 667:  eav3-A  2.6  3.6   70    99    4   LEIIN:AF-E9AG90-F1 HYPOTHETICAL_PROTEIN_-_CONSERVED;
 668:  d770-A  2.6  6.8  102   532    7   LEIIN:AF-A4IBN7-F1 ACYL_TRANSFERASE-LIKE_PROTEIN_-_PUTATIVE;
 669:  d8or-A  2.6  5.7   96   897    5   LEIIN:AF-A4IBL0-F1 HISTIDINE_PHOSPHATASE_SUPERFAMILY_(BRANCH_1)_-_PU
 670:  d8p4-A  2.6  8.4  142  1827    6   LEIIN:AF-A4HTB5-F1 HYPOTHETICAL_PROTEIN_-_CONSERVED;
 671:  d8cu-A  2.6 12.8   98   888    9   LEIIN:AF-A4I0X4-F1 IQ_CALMODULIN-BINDING_MOTIF_CONTAINING_PROTEIN_-_
 672:  d6qd-A  2.6 14.7   86   858    5   LEIIN:AF-A4HYL1-F1 HYPOTHETICAL_PROTEIN_-_CONSERVED;
 673:  ebfu-A  2.6  4.3   65   257    6   LEIIN:AF-A4HWS8-F1 PROTEASOME_26S_NON-ATPASE_SUBUNIT_9_-_PUTATIVE;
 674:  ecay-A  2.6  8.5  133  1769    8   LEIIN:AF-E9AGX9-F1 IQ_CALMODULIN-BINDING_MOTIF_CONTAINING_PROTEIN_-_
 675:  ea5l-A  2.6  4.2   99   199    6   LEIIN:AF-A4HWU7-F1 HYPOTHETICAL_PROTEIN_-_CONSERVED;
 676:  d8ee-A  2.6  8.8  122   358    8   LEIIN:AF-A4IA82-F1 MITOCHONDRIAL CARRIER PROTEIN-LIKE PROTEIN;
 677:  d8yy-A  2.6  4.5   68   523    4   LEIIN:AF-A4I0L7-F1 GAF_DOMAIN/TIP41-LIKE_FAMILY_-_PUTATIVE;
 678:  ecnk-A  2.6  3.9  148   987    8   LEIIN:AF-E9AHY3-F1 HYPOTHETICAL_PROTEIN_-_CONSERVED;
 679:  d9nw-A  2.6 10.6  138  1523    7   LEIIN:AF-A4I523-F1 HYPOTHETICAL_PROTEIN_-_CONSERVED;
 680:  ecl8-A  2.6  6.8  141   541    6   LEIIN:AF-A4IA07-F1 DYNAMIN_FAMILY/50S_RIBOSOME-BINDING_GTPASE_-_PUTA
 681:  ecce-A  2.6 20.2   90   992    9   LEIIN:AF-A4IDP8-F1 ALPHA/BETA_HYDROLASE_FAMILY_-_PUTATIVE;
 682:  eahq-A  2.6 10.7  109   372    7   LEIIN:AF-E9AHM4-F1 UNCHARACTERIZED PROTEIN;
 683:  d914-A  2.6  6.4   56   521    5   LEIIN:AF-A4HT07-F1 UNCHARACTERIZED PROTEIN;
 684:  ean5-A  2.6 10.1   67   358   12   LEIIN:AF-A4HXX6-F1 HYPOTHETICAL REPEAT PROTEIN;
 685:  d79r-A  2.6  4.7  104   833   13   LEIIN:AF-E9AG26-F1 HYPOTHETICAL_PROTEIN_-_CONSERVED;
 686:  d65y-A  2.6  3.7   65   142   12   LEIIN:AF-A4I3T8-F1 UNCHARACTERIZED_PROTEIN_FAMILY_(UPF0220)_-_PUTATI
 687:  d8yn-A  2.6  6.4  124   586    8   LEIIN:AF-A4IBN3-F1 HYPOTHETICAL_PROTEIN_-_CONSERVED;
 688:  ebkf-A  2.6  4.2   66  1158   12   LEIIN:AF-A4HXJ2-F1 5'-3'_EXORIBONUCLEASE_B_-_PUTATIVE;
 689:  ecjj-A  2.6  4.9   69   378    1   LEIIN:AF-A4I0I4-F1 HYPOTHETICAL_PROTEIN_-_CONSERVED;
 690:  ea3f-A  2.6  6.8  100  1001    6   LEIIN:AF-A4HRT9-F1 HYPOTHETICAL_PROTEIN_-_CONSERVED;
 691:  d6x9-A  2.6  4.5   95   240    5   LEIIN:AF-A4HWH1-F1 UNCHARACTERIZED PROTEIN;
 692:  d6s1-A  2.6 13.3   72   215    4   LEIIN:AF-A4I4E7-F1 IPP_TRANSFERASE/ZINC-FINGER_OF_C2H2_TYPE_-_PUTATI
 693:  d7dq-A  2.6 13.1   73   929    3   LEIIN:AF-A4I6Z2-F1 FUNGAL_TRNA_LIGASE_PHOSPHODIESTERASE_DOMAIN_CONTA
 694:  ecbb-A  2.6  6.9   86   542   10   LEIIN:AF-A4IE43-F1 SET_DOMAIN_CONTAINING_PROTEIN_-_PUTATIVE;
 695:  ea2b-A  2.6  5.2  113  1000    7   LEIIN:AF-A4HWT8-F1 XRN_5'-3'_EXONUCLEASE_N-TERMINUS_-_PUTATIVE;
 696:  ecd1-A  2.6  8.4  136   594    4   LEIIN:AF-A4I410-F1 SPINDLE POLE BODY COMPONENT;
 697:  eata-A  2.6  8.1  109   184    8   LEIIN:AF-A4HUT2-F1 HYPOTHETICAL_PROTEIN_-_CONSERVED;
 698:  d8x5-A  2.6  4.3   94   184    4   LEIIN:AF-A4HWU5-F1 HYPOTHETICAL_PROTEIN_-_CONSERVED;
 699:  ebwh-A  2.6  4.7  100   162    9   LEIIN:AF-A4IC15-F1 HYPOTHETICAL_PROTEIN_-_CONSERVED;
 700:  d8aq-A  2.6  7.1   78   984   10   LEIIN:AF-A4IE52-F1 GUANINE NUCLEOTIDE-BINDING PROTEIN SUBUNIT BETA-L
 701:  d7ao-A  2.6  4.2  114   295    3   LEIIN:AF-A4HY40-F1 T-SNARE COILED-COIL HOMOLOGY DOMAIN-CONTAINING PR
 702:  d8gt-A  2.6 16.6   81   682    5   LEIIN:AF-A4I2G4-F1 PUTATIVE SEC1 FAMILY TRANSPORT PROTEIN;
 703:  d745-A  2.6  4.5  122   535    5   LEIIN:AF-E9AHD9-F1 AMINO_ACID_TRANSPORTER_-_PUTATIVE;
 704:  ecsq-A  2.6 12.3   99   653    9   LEIIN:AF-A4HY45-F1 COMPLEX_1_PROTEIN_(LYR_FAMILY)/COMPLEX1_LYR-LIKE_
 705:  eah8-A  2.6  7.2   79   607   13   LEIIN:AF-E9AH70-F1 SUCCINATE DEHYDROGENASE  FLAVOPROTEIN
 706:  d7bs-A  2.6  8.1  137   858    7   LEIIN:AF-A4I1E9-F1 HYPOTHETICAL_PROTEIN_-_CONSERVED;
 707:  d8uz-A  2.6  4.6  101   199    9   LEIIN:AF-A4IE60-F1 AMASTIN_SURFACE_GLYCOPROTEIN_-_PUTATIVE;
 708:  d93h-A  2.6  6.9   69   488    6   LEIIN:AF-A4I2I9-F1 DNAJ_DOMAIN_CONTAINING_PROTEIN_-_PUTATIVE;
 709:  d94y-A  2.6  4.7   98   589    8   LEIIN:AF-A4HY04-F1 CHOLINEPHOSPHATE_CYTIDYLYLTRANSFERASE_A_-_PUTATIV
 710:  d9c4-A  2.6 14.3  144   483    6   LEIIN:AF-A4I0M4-F1 PROTEIN-SERINE/THREONINE KINASE;
 711:  d9ux-A  2.6  4.9  129   920   13   LEIIN:AF-A4HSG3-F1 TETRATRICOPEPTIDE_REPEAT/TPR_REPEAT_-_PUTATIVE;
 712:  ecdw-A  2.6  7.5   80   470    4   LEIIN:AF-A4I3K6-F1 DNAJ_DOMAIN_CONTAINING_PROTEIN_-_PUTATIVE;
 713:  eb7b-A  2.6  9.8   82   298    6   LEIIN:AF-A4HXP9-F1 60S_RIBOSOMAL_PROTEIN_L7_-_PUTATIVE;
 714:  d6ys-A  2.6  6.2  108   700   10   LEIIN:AF-A4I4S9-F1 DYNAMIN-1-LIKE_PROTEIN;
 715:  d9j0-A  2.6 11.2  114   533    3   LEIIN:AF-A4HUK8-F1 TRANSLATION INITIATION FACTOR EIF-2B BETA SUBUNIT
 716:  eb2r-A  2.6  9.0  123   636    8   LEIIN:AF-A4I881-F1 HYPOTHETICAL_PROTEIN_-_CONSERVED;
 717:  d9jm-A  2.6  8.7   57   494    0   LEIIN:AF-A4HXX2-F1 UTP--GLUCOSE-1-PHOSPHATE URIDYLYLTRANSFERASE;
 718:  d6yu-A  2.6 13.3  106  1143    6   LEIIN:AF-A4IBI0-F1 UNCHARACTERIZED PROTEIN;
 719:  d83s-A  2.6  6.5  131   501    5   LEIIN:AF-A4IAF9-F1 PROTEIN-SERINE/THREONINE KINASE;
 720:  d61p-A  2.6  9.6   82   211    5   LEIIN:AF-A4I572-F1 RRF DOMAIN-CONTAINING PROTEIN;
 721:  d7si-A  2.6  9.9   99   736    5   LEIIN:AF-E9AHH1-F1 PUTATIVE HEAT-SHOCK PROTEIN HSP70;
 722:  d943-A  2.6 11.7   99   643    7   LEIIN:AF-A4HTG1-F1 HYPOTHETICAL_PROTEIN_-_CONSERVED;
 723:  d76j-A  2.6 15.6   99  1075    7   LEIIN:AF-A4I4G5-F1 HYPOTHETICAL_PROTEIN_-_CONSERVED;
 724:  d8ds-A  2.6 11.8  134  1477    4   LEIIN:AF-A4I0W7-F1 UNCHARACTERIZED PROTEIN;
 725:  eas5-A  2.6  9.0  110   326    3   LEIIN:AF-A4HRI0-F1 SIDOREFLEXIN;
 726:  d9ms-A  2.6  4.6  104   205    9   LEIIN:AF-A0A381MTC7-F1 AMASTIN_SURFACE_GLYCOPROTEIN_-_PUTATIVE;
 727:  d60r-A  2.6  6.6  113   259   10   LEIIN:AF-A4I9W8-F1 AMASTIN-LIKE_SURFACE_PROTEIN_-_PUTATIVE;
 728:  d87g-A  2.6  6.0  133   898    8   LEIIN:AF-A4I6P9-F1 LEUCINE_RICH_REPEAT_-_PUTATIVE;
 729:  eaev-A  2.6  7.0   76   275    1   LEIIN:AF-A4I905-F1 QA-SNARE PROTEIN PUTATIVE;
 730:  d9e2-A  2.6  5.2  127   526    8   LEIIN:AF-A4ICZ4-F1 HYPOTHETICAL_PROTEIN_-_CONSERVED;
 731:  eaeh-A  2.5 12.1   91   656    5   LEIIN:AF-A4I194-F1 ABC_TRANSPORTER_-_MITOCHONDRIAL_-_PUTATIVE;
 732:  d60x-A  2.5 13.0   68   493    4   LEIIN:AF-A4HS91-F1 CHAPERONE_PROTEIN_DNAJ_-_PUTATIVE;
 733:  d625-A  2.5  4.6   90   648    8   LEIIN:AF-E9AHZ1-F1 SPERM_TAIL/SPERM_TAIL_C-
 734:  ebdd-A  2.5 17.5   87   873    7   LEIIN:AF-A4I4W8-F1 RNA_POLYMERASE-ASSOCIATED_PROTEIN_CTR9_-_PUTATIVE
 735:  d859-A  2.5  4.6   68   670    6   LEIIN:AF-A4HW89-F1 HYPOTHETICAL_PROTEIN_-_CONSERVED;
 736:  d88g-A  2.5  3.3   56   237    5   LEIIN:AF-A4I0S3-F1 HYPOTHETICAL_PROTEIN;
 737:  ebx0-A  2.5 13.8  105   564    7   LEIIN:AF-A4I349-F1 PROTEIN KINASE DOMAIN-CONTAINING PROTEIN;
 738:  d7gc-A  2.5  7.9   69   138    3   LEIIN:AF-A4IA19-F1 HYPOTHETICAL_PROTEIN_-_CONSERVED;
 739:  d7xw-A  2.5 15.5   64   190    9   LEIIN:AF-A4I807-F1 UNCHARACTERIZED PROTEIN;
 740:  d8p2-A  2.5  6.3   81   148    5   LEIIN:AF-A4IC13-F1 HYPOTHETICAL_PROTEIN_-_CONSERVED;
 741:  d9jv-A  2.5  7.0   94   769    3   LEIIN:AF-A4HXB4-F1 UNCHARACTERIZED PROTEIN;
 742:  d65v-A  2.5  7.8   97   224    5   LEIIN:AF-A4I657-F1 PUTATIVE V-TYPE ATPASE, C SUBUNIT;
 743:  d8cd-A  2.5  6.5  111   951   10   LEIIN:AF-E9AGV1-F1 ABC_TRANSPORTER_-_PUTATIVE;
 744:  d8u8-A  2.5  4.6  127   491    9   LEIIN:AF-A4HTE2-F1 AMINO_ACID_TRANSPORTER_19_-_PUTATIVE;
 745:  eatx-A  2.5  6.9   83   715    8   LEIIN:AF-A4I8G8-F1 HYPOTHETICAL_PROTEIN_-_CONSERVED;
 746:  ebo0-A  2.5  7.1  148  1025    7   LEIIN:AF-A4I9Q5-F1 LIPASE_(CLASS_3)_-_PUTATIVE;
 747:  d726-A  2.5  5.2  160  2129    6   LEIIN:AF-E9AGX2-F1 KINESIN_-_PUTATIVE;
 748:  ebn5-A  2.5 12.2  129   690    8   LEIIN:AF-A4I5C1-F1 HYPOTHETICAL_PROTEIN_-_CONSERVED;
 749:  eb0a-A  2.5  9.2   76   284    8   LEIIN:AF-A4I089-F1 HYPOTHETICAL_PROTEIN_-_CONSERVED;
 750:  ech8-A  2.5  4.6   59   139    3   LEIIN:AF-A4I856-F1 HYPOTHETICAL_PROTEIN_-_CONSERVED;
 751:  eclu-A  2.5  8.7  125  1898    6   LEIIN:AF-E9AGB7-F1 HYPOTHETICAL_PROTEIN_-_CONSERVED;
 752:  ecs3-A  2.5  7.7  112   258    9   LEIIN:AF-A4IDA9-F1 14-3-3 PROTEIN-LIKE PROTEIN;
 753:  d9oe-A  2.5  3.3   56    92    4   LEIIN:AF-A4I9T7-F1 HYPOTHETICAL_PROTEIN_-_CONSERVED;
 754:  ebwa-A  2.5 14.4  107   601   10   LEIIN:AF-A4HSQ2-F1 HYPOTHETICAL_PROTEIN_-_CONSERVED;
 755:  d8jy-A  2.5 11.0   98   439    6   LEIIN:AF-A4ICU0-F1 DIHYDROURIDINE SYNTHASE DOMAIN PROTEIN-LIKE PROTE
 756:  ea2z-A  2.5  7.0  100  2532    6   LEIIN:AF-A4I2C3-F1 MICROTUBULE-ASSOCIATED_PROTEIN_-_PUTATIVE;
 757:  ebr9-A  2.5  5.4  100   198    9   LEIIN:AF-A4I5B8-F1 PUTATIVE SURFACE PROTEIN AMASTIN;
 758:  eanr-A  2.5  5.9   68   593    4   LEIIN:AF-A4I9C3-F1 PWWP_DOMAIN/TFIIS_HELICAL_BUNDLE-
 759:  ecb8-A  2.5 12.1  105   443    5   LEIIN:AF-A4I0G7-F1 HYPOTHETICAL_PROTEIN_-_CONSERVED;
 760:  d8sm-A  2.5  5.7   75   318    9   LEIIN:AF-A4HWA9-F1 MITOCHONDRIAL_CARRIER_PROTEIN_-_PUTATIVE;
 761:  eadu-A  2.5  9.4  128  1483    8   LEIIN:AF-A4IBY9-F1 HYPOTHETICAL_PROTEIN_-_CONSERVED;
 762:  d8ys-A  2.5  3.9   78   368    3   LEIIN:AF-A4IDJ9-F1 DEVELOPMENTALLY_REGULATED_GTP-BINDING_PROTEIN_1_-
 763:  d72g-A  2.5  6.2   90   125    6   LEIIN:AF-A4I8B9-F1 TUBULIN-SPECIFIC CHAPERONE A;
 764:  d6y6-A  2.5  2.9   48   181    6   LEIIN:AF-A4I651-F1 ATP_SYNTHASE_-_EPSILON_CHAIN_-_PUTATIVE;
 765:  d8iv-A  2.5 13.1  133   610    8   LEIIN:AF-A4IDR3-F1 HYPOTHETICAL_PROTEIN_-_CONSERVED;
 766:  d8hg-A  2.5  8.9   86   777    5   LEIIN:AF-A4HY81-F1 HYPOTHETICAL_PROTEIN_-_CONSERVED;
 767:  d9tz-A  2.5  5.5  107   258    8   LEIIN:AF-A4I4J3-F1 AMASTIN, PUTATIVE;
 768:  ebc2-A  2.5  5.1  142   833    6   LEIIN:AF-A4HWL6-F1 MGT1 MAGNESIUM TRANSPORTER;
 769:  ea78-A  2.5  7.2  109   852   10   LEIIN:AF-A4I2X7-F1 HYPOTHETICAL_PROTEIN_-_CONSERVED;
 770:  d8ra-A  2.5  7.7  103   418    4   LEIIN:AF-A4I273-F1 ENGULFMENT_AND_CELL_MOTILITY_DOMAIN_2_-_PUTATIVE;
 771:  d7k0-A  2.5  9.8  101   947   12   LEIIN:AF-A4I9F3-F1 UNCHARACTERIZED PROTEIN;
 772:  ebr1-A  2.5 11.6  131   581    9   LEIIN:AF-A4I8V3-F1 DNAJ CHAPERONE-LIKE PROTEIN;
 773:  d6uy-A  2.5  3.7   52   166    6   LEIIN:AF-A4HT67-F1 HYPOTHETICAL_PROTEIN_-_CONSERVED;
 774:  d6rn-A  2.5  6.3  133   822    9   LEIIN:AF-A4I2I0-F1 PARAQUAT-INDUCIBLE_PROTEIN_A_-_PUTATIVE;
 775:  d9ug-A  2.5 13.3   60   972    3   LEIIN:AF-A4I3G2-F1 DNA REPLICATION LICENSING FACTOR MCM2;
 776:  d7zu-A  2.5  9.1   91   119    4   LEIIN:AF-A4IAK9-F1 HYPOTHETICAL_PROTEIN_-_CONSERVED;
 777:  ea40-A  2.5  7.5  151  1353    6   LEIIN:AF-E9AHQ4-F1 UNCHARACTERIZED PROTEIN;
 778:  d7ot-A  2.5  4.8   96   432    4   LEIIN:AF-A4HYI1-F1 PEPTIDYLPROLYL ISOMERASE;
 779:  d99i-A  2.5  4.4   53   126    6   LEIIN:AF-A4HW00-F1 HYPOTHETICAL_PROTEIN_-_CONSERVED;
 780:  d7lh-A  2.5  8.7  129  1469    7   LEIIN:AF-A4I7C3-F1 HYPOTHETICAL_PROTEIN_-_CONSERVED;
 781:  ebim-A  2.5  8.0   79   263    8   LEIIN:AF-A4HWW2-F1 UNCHARACTERIZED PROTEIN;
 782:  ea5o-A  2.5  4.3  102   296    9   LEIIN:AF-A4I0W6-F1 AMASTIN-LIKE SURFACE PROTEIN-LIKE PROTEIN;
 783:  ebwr-A  2.5  9.2  131   576    6   LEIIN:AF-A4HS75-F1 HEAT_SHOCK_PROTEIN_-_PUTATIVE;
 784:  d6rg-A  2.5 10.3  113   206    4   LEIIN:AF-A4I391-F1 HYPOTHETICAL_PROTEIN_-_CONSERVED;
 785:  eawb-A  2.5  9.2   82   706    7   LEIIN:AF-A4I2A4-F1 HYPOTHETICAL_PROTEIN_-_CONSERVED;
 786:  d80p-A  2.5  8.2   86   146    8   LEIIN:AF-A4HTN5-F1 HYPOTHETICAL_PROTEIN_-_CONSERVED;
 787:  ebbf-A  2.5  5.6   79   312    3   LEIIN:AF-A4HU22-F1 PUB_DOMAIN_CONTAINING_PROTEIN_-__PUTATIVE;
 788:  eb7j-A  2.5  6.7  139  1067    9   LEIIN:AF-A4HS47-F1 PALMITOYL_ACYLTRANSFERASE_1_-_PUTATIVE;
 789:  ebjf-A  2.5  4.9  101   286    4   LEIIN:AF-A4ICC9-F1 DNA-BINDING_PROTEIN_-_PUTATIVE;
 790:  eagl-A  2.5 12.6   79   510    4   LEIIN:AF-A4ICT7-F1 PUTATIVE DNAJ DOMAIN PROTEIN;
 791:  d9y4-A  2.5  5.1   73   129    4   LEIIN:AF-A4HUD6-F1 COPI_ASSOCIATED_PROTEIN_-_PUTATIVE;
 792:  d85j-A  2.5 16.6  150  1204    5   LEIIN:AF-A4HVT8-F1 HYPOTHETICAL_PROTEIN_-_CONSERVED;
 793:  d9xs-A  2.5  5.9  113   605    7   LEIIN:AF-A4I265-F1 HYPOTHETICAL_PROTEIN_-_CONSERVED;
 794:  eacq-A  2.5  7.1   73   139   10   LEIIN:AF-A4HU64-F1 BACTERIAL_TRIGGER_FACTOR_PROTEIN_(TF)_C-TERMINUS_
 795:  ebbh-A  2.5  3.0   45   519    7   LEIIN:AF-A4I0R1-F1 SIGNAL RECOGNITION PARTICLE 54 KDA PROTEIN;
 796:  d8lm-A  2.5  4.8  132  1279    7   LEIIN:AF-A4HYZ7-F1 SEPARASE;
 797:  d854-A  2.5 12.4   86  1040    5   LEIIN:AF-A4I613-F1 HYPOTHETICAL_PROTEIN_-_CONSERVED;
 798:  d8jl-A  2.5 12.2  130   307    5   LEIIN:AF-A4I8N3-F1 TETRASPANIN_FAMILY_-_PUTATIVE;
 799:  d94e-A  2.5 10.5   90  1573    6   LEIIN:AF-A4I2I6-F1 UNCHARACTERIZED PROTEIN;
 800:  d8vf-A  2.5  5.9  110   499    6   LEIIN:AF-A4IDG6-F1 INOSINE-GUANOSINE TRANSPORTER;
 801:  ea0g-A  2.5  8.3  119   802    9   LEIIN:AF-A4I9K4-F1 AAA_DOMAIN_(DYNEIN-RELATED_SUBFAMILY)/ATPASE_FAMI
 802:  ea9f-A  2.4  5.0  129   500    7   LEIIN:AF-E9AHD7-F1 AMINO_ACID_TRANSPORTER_AATP11_-_PUTATIVE;
 803:  d69m-A  2.4 13.1   73   320    3   LEIIN:AF-A4IAA6-F1 HECT-DOMAIN_(UBIQUITIN-TRANSFERASE)_-_PUTATIVE;
 804:  d8vg-A  2.4 19.6  118  1655    4   LEIIN:AF-A4IDG1-F1 KINETOPLASTID_KINETOCHORE_PROTEIN_1_-_PUTATIVE;
 805:  d75c-A  2.4  7.8  127  1374    8   LEIIN:AF-A4I5L1-F1 PHOSPHATIDYLINOSITOL_KINASE_-_PUTATIVE;
 806:  ebvt-A  2.4  4.7   76    94    7   LEIIN:AF-A4IAG6-F1 HYPOTHETICAL_PROTEIN_-_CONSERVED;
 807:  eba8-A  2.4  7.4  122   745   11   LEIIN:AF-A4HXP0-F1 DOMAIN_OF_UNCHARACTERIZED_FUNCTION_DUF21_-_PUTATI
 808:  d904-A  2.4  8.6  137  1888    4   LEIIN:AF-A4I381-F1 HYPOTHETICAL_PROTEIN_-_CONSERVED;
 809:  ecbn-A  2.4 10.1  113  1025   10   LEIIN:AF-E9AH49-F1 PPG3-RELATED PROTEIN-LIKE PROTEIN;
 810:  d7mw-A  2.4  5.5  113   439    6   LEIIN:AF-A4I1J1-F1 PEPTIDE CHAIN RELEASE FACTOR-LIKE PROTEIN;
 811:  d9aj-A  2.4  6.9  108   437    7   LEIIN:AF-A4I1S0-F1 COP9 SIGNALOSOME COMPLEX SUBUNIT 2;
 812:  d7w2-A  2.4  5.0   57   112    5   LEIIN:AF-A4HZ74-F1 UNCHARACTERIZED PROTEIN;
 813:  d6w3-A  2.4 10.1   95   401    6   LEIIN:AF-A4I636-F1 HYPOTHETICAL_PROTEIN_-_CONSERVED;
 814:  d7t2-A  2.4 11.6   91   204    9   LEIIN:AF-E9AI04-F1 PUTATIVE MITOCHONDRIAL CARRIER PROTEIN;
 815:  d94p-A  2.4 12.4  114   320    6   LEIIN:AF-A4HTS1-F1 PEROXISOMAL_BIOGENESIS_FACTOR_11_(PEX11)-__PUTATI
 816:  d64e-A  2.4  5.8   81   193   11   LEIIN:AF-A4I9R4-F1 AMASTIN-LIKE PROTEIN;
 817:  d70e-A  2.4  5.6  121   625    5   LEIIN:AF-E9AH50-F1 HYPOTHETICAL_PROTEIN_-_CONSERVED;
 818:  d872-A  2.4  9.2   57   331    0   LEIIN:AF-A4IDS1-F1 HYPOTHETICAL_PROTEIN_-_CONSERVED;
 819:  eas8-A  2.4  9.5   84  1125    5   LEIIN:AF-A4HUU9-F1 DOMAIN_OF_UNCHARACTERIZED_FUNCTION(DUF2779)_-_PUT
 820:  ebtl-A  2.4 20.0  113   749    4   LEIIN:AF-A4I0E8-F1 HYPOTHETICAL_PROTEIN_-_CONSERVED;
 821:  eamu-A  2.4  7.9  112   668    9   LEIIN:AF-A4I293-F1 HYPOTHETICAL_PROTEIN_-_CONSERVED;
 822:  ebeg-A  2.4  8.1   99   962    7   LEIIN:AF-A4I104-F1 UNCHARACTERIZED PROTEIN;
 823:  d89x-A  2.4  9.9  112   267    6   LEIIN:AF-A4I1X4-F1 REGULATOR_OF_VPS4_ACTIVITY_IN_THE_MVB_PATHWAY_-_P
 824:  eahn-A  2.4  9.6   74   549    4   LEIIN:AF-E9AHC7-F1 RING_FINGER_DOMAIN/ZINC_FINGER_-
 825:  d84z-A  2.4 13.4  104   512   10   LEIIN:AF-A4IBD8-F1 HYPOTHETICAL_PROTEIN_-_CONSERVED;
 826:  d849-A  2.4  4.8   87  1194    1   LEIIN:AF-A4IAY0-F1 FAD:PROTEIN FMN TRANSFERASE;
 827:  d752-A  2.4 13.5   96   231    6   LEIIN:AF-A4HZL6-F1 HYPOTHETICAL_PROTEIN_-_CONSERVED;
 828:  ecl2-A  2.4  8.6  116   678    7   LEIIN:AF-A4I3S1-F1 DIVALENT_CATION_TRANSPORTER_-_PUTATIVE;
 829:  ecrc-A  2.4 10.8  137   375    4   LEIIN:AF-A4HW15-F1 ELONGATION OF FATTY ACIDS PROTEIN;
 830:  d718-A  2.4  9.1   75   375    7   LEIIN:AF-A4HYR5-F1 TRANSMEMBRANE PROTEIN 231;
 831:  d8hn-A  2.4  9.5   88   408    5   LEIIN:AF-A4I8A3-F1 PROTEASOME_REGULATORY_NON-ATP-ASE_SUBUNIT_-_PUTAT
 832:  d7mv-A  2.4  4.0  108   394   10   LEIIN:AF-A4I9G8-F1 DELTA-12 FATTY ACID DESATURASE;
 833:  d7w8-A  2.4 12.5  101   272    4   LEIIN:AF-A4I1D6-F1 HYPOTHETICAL_PROTEIN_-_CONSERVED;
 834:  d7sa-A  2.4  6.4  127   372    6   LEIIN:AF-E9AI01-F1 F2O10.10_PROTEIN-LIKE_PROTEIN;
 835:  d90g-A  2.4  6.3  133   370    5   LEIIN:AF-A4HRP0-F1 RHOMBOID-LIKE PROTEIN;
 836:  eaon-A  2.4 10.1  107   929    5   LEIIN:AF-A4HRE6-F1 BETA_HELIX DOMAIN-CONTAINING PROTEIN;
 837:  eb3p-A  2.4  6.0  109   308    2   LEIIN:AF-A4IAI1-F1 HYPOTHETICAL_PROTEIN_-_CONSERVED;
 838:  eaic-A  2.4  6.2  106   279   10   LEIIN:AF-A4IBG8-F1 PALMITOYLTRANSFERASE;
 839:  d611-A  2.4  4.5   60   270    5   LEIIN:AF-A4IC42-F1 HYPOTHETICAL_PROTEIN_-_CONSERVED;
 840:  d9qi-A  2.4  5.3   85  1044    6   LEIIN:AF-A4I9N4-F1 UNCHARACTERIZED PROTEIN;
 841:  d7xp-A  2.4  5.5   90   919    6   LEIIN:AF-A4HUB2-F1 MMS19 NUCLEOTIDE EXCISION REPAIR PROTEIN;
 842:  ebdq-A  2.4  6.3  114   976    5   LEIIN:AF-A4IE16-F1 COMPONENT OF OLIGOMERIC GOLGI COMPLEX 2;
 843:  ebd4-A  2.4  4.9   93   222    9   LEIIN:AF-A4I5B9-F1 AMASTIN-LIKE SURFACE PROTEIN-LIKE PROTEIN;
 844:  ea5t-A  2.4  6.6  100   192    9   LEIIN:AF-A4IAM1-F1 AMASTIN-LIKE SURFACE PROTEIN, PUTATIVE;
 845:  d8ix-A  2.4  6.6   95   212    3   LEIIN:AF-A4HY71-F1 HYPOTHETICAL_PROTEIN_-_CONSERVED;
 846:  ebdh-A  2.4  6.7   84   405    5   LEIIN:AF-A4I6N7-F1 AMIDOHYDROLASE_-_PUTATIVE;
 847:  d9ec-A  2.4  8.6  112   141    8   LEIIN:AF-A4IBX1-F1 HYPOTHETICAL_PROTEIN_-_CONSERVED;
 848:  ea7l-A  2.4 10.1   55   100    7   LEIIN:AF-A4I183-F1 HYPOTHETICAL_PROTEIN_-_CONSERVED;
 849:  d9at-A  2.4  9.6   96  1403    2   LEIIN:AF-A4HTJ0-F1 GUANINE NUCLEOTIDE-BINDING PROTEIN SUBUNIT BETA-L
 850:  d8qy-A  2.4  9.5  141   967   13   LEIIN:AF-A4ID17-F1 CALPONIN-HOMOLOGY (CH) DOMAIN-CONTAINING PROTEIN;
 851:  d7p2-A  2.4 10.6  148   503    4   LEIIN:AF-A4ICV2-F1 HYPOTHETICAL_PROTEIN_-_CONSERVED;
 852:  eckf-A  2.4  5.8  124   245   10   LEIIN:AF-A4I2Z7-F1 GOLGI APPARATUS MEMBRANE PROTEIN TVP23 HOMOLOG;
 853:  d9vy-A  2.4  6.4  102   221   13   LEIIN:AF-A4HXD0-F1 HYPOTHETICAL_PROTEIN_-_CONSERVED;
 854:  eag6-A  2.4 16.0   98   790    7   LEIIN:AF-A4IDY4-F1 HYPOTHETICAL_PROTEIN_-_CONSERVED;
 855:  d62u-A  2.4 10.8   91   230    4   LEIIN:AF-A4IBV9-F1 HYPOTHETICAL_PROTEIN_-_CONSERVED;
 856:  d84c-A  2.4 12.3   80   608    5   LEIIN:AF-A4I397-F1 GLYCEROL-3-PHOSPHATE DEHYDROGENASE;
 857:  d9o6-A  2.4  8.1   64   215   11   LEIIN:AF-A4I476-F1 HYPOTHETICAL_PROTEIN_-_CONSERVED;
 858:  eaqi-A  2.4  4.4   94   695    7   LEIIN:AF-A4I2H6-F1 HYPOTHETICAL_PROTEIN_-_CONSERVED;
 859:  d751-A  2.4  8.0  158  1589    6   LEIIN:AF-A4I741-F1 SYMPLEKIN_C DOMAIN-CONTAINING PROTEIN;
 860:  ebvm-A  2.4  5.8   76   319    7   LEIIN:AF-A4HYV6-F1 PROTEIN_TRANSPORT_PROTEIN_YIF1_-_PUTATIVE;
 861:  eayp-A  2.4  8.9  114  1322    6   LEIIN:AF-A4IBP1-F1 STRUCTURAL MAINTENANCE OF CHROMOSOMES PROTEIN;
 862:  d69q-A  2.4  5.4  134   205    5   LEIIN:AF-E8NHD3-F1 AMASTIN, PUTATIVE;
 863:  d81h-A  2.4  4.7  112   563   12   LEIIN:AF-A4HWH7-F1 PEROXISOMAL MEMBRANE PROTEIN PEX16;
 864:  eckk-A  2.4  7.3   76   568   14   LEIIN:AF-A4I4Z3-F1 PUTATIVE_INTRAFLAGELLAR_TRANSPORT_PROTEIN_C3;
 865:  ecey-A  2.4  7.7   91   379    9   LEIIN:AF-A4I605-F1 HYPOTHETICAL_PROTEIN_-_CONSERVED;
 866:  d7ne-A  2.4  9.7  105   152    6   LEIIN:AF-A4I148-F1 VESICLE TRANSPORT PROTEIN;
 867:  eccu-A  2.4 11.0   86  1148    6   LEIIN:AF-A4I579-F1 HYPOTHETICAL_PROTEIN_-_CONSERVED;
 868:  ecit-A  2.4 10.7   71   364    4   LEIIN:AF-A4IBL6-F1 PUTATIVE REPLICATION FACTOR C, SUBUNIT 3;
 869:  earr-A  2.4  5.7   84   192    8   LEIIN:AF-A4HU58-F1 HYPOTHETICAL_PROTEIN_-__CONSERVED;
 870:  d7tj-A  2.4 10.3   95   188    7   LEIIN:AF-A4ICS1-F1 PROTEIN_OF_UNCHARACTERIZED_FUNCTION_(DUF3592)_-_P
 871:  eaka-A  2.4 10.7  102  1269    7   LEIIN:AF-A4HY65-F1 HYPOTHETICAL_PROTEIN_-_CONSERVED;
 872:  d630-A  2.4  7.1   76  1092    7   LEIIN:AF-A4I1B6-F1 DNA_REPAIR_PROTEIN_-_PUTATIVE;
 873:  ebqa-A  2.4  6.2   84   289   13   LEIIN:AF-A4I355-F1 VACUOLAR_IRON_TRANSPORTER_1_-_PUTATIVE;
 874:  eafl-A  2.3 13.7  114   709    5   LEIIN:AF-A4I4B8-F1 PHOSPHATE TRANSPORTER;
 875:  d9gg-A  2.3  5.4  114   616    8   LEIIN:AF-A4I9R1-F1 UNCHARACTERIZED PROTEIN;
 876:  ecf2-A  2.3  9.4  116   919    7   LEIIN:AF-A4IBC5-F1 IMPORTIN_1;
 877:  d8vr-A  2.3  8.8  123   448    9   LEIIN:AF-A4I492-F1 HYPOTHETICAL_PROTEIN_-_CONSERVED;
 878:  eb0i-A  2.3  4.9   98   481    8   LEIIN:AF-A4HV53-F1 HYPOTHETICAL_PROTEIN_-_CONSERVED;
 879:  d7gw-A  2.3  8.7  102   197    7   LEIIN:AF-A4I9R7-F1 AMASTIN-LIKE_SURFACE_PROTEIN_-_PUTATIVE;
 880:  eazi-A  2.3  9.1   86   342    9   LEIIN:AF-A4IBX4-F1 HYPOTHETICAL_PROTEIN_-_CONSERVED;
 881:  d8la-A  2.3  8.3   99   249    7   LEIIN:AF-A4I5B3-F1 HYPOTHETICAL_PROTEIN_-_CONSERVED;
 882:  d9bl-A  2.3  6.5  130   494    8   LEIIN:AF-A4ICU5-F1 AMINO ACID PERMEASE-LIKE PROTEIN;
 883:  d7y7-A  2.3  6.0   91   187    7   LEIIN:AF-A4HZI5-F1 V-TYPE PROTON ATPASE PROTEOLIPID SUBUNIT;
 884:  d880-A  2.3  4.6  141  1479    8   LEIIN:AF-E9AGC5-F1 PUMILLIO_PROTEIN_4_-_PUTATIVE;
 885:  d7aj-A  2.3  3.8   52   400    8   LEIIN:AF-A4I8F5-F1 CHAPERONE_PROTEIN_DNAJ_-_PUTATIVE;
 886:  eb50-A  2.3  7.0   59   193    8   LEIIN:AF-E9AHP0-F1 HYPOTHETICAL_PROTEIN_-_CONSERVED;
 887:  d8yz-A  2.3 12.2   73  1243    8   LEIIN:AF-A4HSN3-F1 HYPOTHETICAL_PROTEIN_-_CONSERVED;
 888:  d80k-A  2.3  5.2  103  1017    7   LEIIN:AF-A4HRK4-F1 CALCIUM/POTASSIUM_CHANNEL_(CAKC)_-_PUTATIVE;
 889:  d9za-A  2.3  4.6   69   382    6   LEIIN:AF-A4I5I8-F1 HYPOTHETICAL_PROTEIN_-_CONSERVED;
 890:  ecfg-A  2.3  6.0  109   421   13   LEIIN:AF-A4HVF4-F1 TETRATRICOPEPTIDE_REPEAT_-_PUTATIVE;
 891:  ech3-A  2.3  8.5  114  1102    7   LEIIN:AF-A4I068-F1 ZINC_FINGER_-_C3HC4_TYPE_(RING_FINGER
 892:  ech5-A  2.3  7.2  102  1039   10   LEIIN:AF-A4I6S5-F1 HYPOTHETICAL_PROTEIN_-_CONSERVED;
 893:  d9bm-A  2.3  4.7  114   259    4   LEIIN:AF-A4ICV1-F1 ER MEMBRANE PROTEIN COMPLEX SUBUNIT 3;
 894:  eajp-A  2.3 11.2   72  1227   13   LEIIN:AF-A4I8H8-F1 HYPOTHETICAL_PROTEIN_-_CONSERVED;
 895:  d96i-A  2.3  9.8  116   965   10   LEIIN:AF-E9AH16-F1 HYPOTHETICAL_PROTEIN_-_CONSERVED;
 896:  d8s4-A  2.3 11.9   96   703   13   LEIIN:AF-A4HXN9-F1 DOMAIN_OF_UNCHARACTERIZED_FUNCTION_DUF21
 897:  eal4-A  2.3  7.6  121   945    7   LEIIN:AF-A4HVT1-F1 ATPASE_FAMILY_ASSOCIATED_WITH_VARIOUS_CELLULAR_AC
 898:  ecct-A  2.3  6.8  125   305    6   LEIIN:AF-A4HW06-F1 ELONGATION OF FATTY ACIDS PROTEIN;
 899:  eb3y-A  2.3  5.2   59   312    7   LEIIN:AF-A4HWJ4-F1 SULFHYDRYL OXIDASE;
 900:  ecl3-A  2.3  6.9  120  1522    3   LEIIN:AF-A4HVM0-F1 AXONEMAL_DYNEIN_LIGHT_CHAIN_-_PUTATIVE;
 901:  d7kh-A  2.3  6.2   77   162    5   LEIIN:AF-A4I871-F1 HYPOTHETICAL_PROTEIN_-_CONSERVED;
 902:  eais-A  2.3  4.1   93   169    5   LEIIN:AF-A4HWT3-F1 PUTATIVE 3-BETA-HYDROXYSTEROID-DELTA(8),DELTA(7)-
 903:  ecnz-A  2.3  5.8  132   454    7   LEIIN:AF-A4HVW4-F1 PX_DOMAIN_CONTAINING_PROTEIN_-_PUTATIVE;
 904:  d81y-A  2.3 24.2   96   765    8   LEIIN:AF-A4HXJ5-F1 UNCHARACTERIZED PROTEIN;
 905:  eajs-A  2.3  9.5  105   640    4   LEIIN:AF-A4I852-F1 PUTATIVE SPHINGOSINE-1-PHOSPHATE PHOSPHATASE;
 906:  d93e-A  2.3  5.7  118  1395    5   LEIIN:AF-A4I227-F1 PROTEIN KINASE DOMAIN-CONTAINING PROTEIN;
 907:  eco1-A  2.3 10.7  102   919    8   LEIIN:AF-A4HSM4-F1 HYPOTHETICAL_PROTEIN_-_CONSERVED;
 908:  d93s-A  2.3  9.4   70   762   10   LEIIN:AF-A4I0W1-F1 HYPOTHETICAL_PROTEIN_-_CONSERVED;
 909:  d8sy-A  2.3 10.9   91   421    4   LEIIN:AF-A4IBN0-F1 LEM3_(LIGAND-EFFECT_MODULATOR_3)_FAMILY_ /_CDC50_
 910:  eai0-A  2.3 11.0  129  2082    4   LEIIN:AF-A4HWH6-F1 HYPOTHETICAL_PROTEIN_-_CONSERVED;
 911:  eb1u-A  2.3 13.7  132   356    8   LEIIN:AF-A4IB65-F1 HYPOTHETICAL_PROTEIN_-_CONSERVED;
 912:  ebzn-A  2.3  7.6  138  1580    9   LEIIN:AF-A4HS46-F1 HYPOTHETICAL_PROTEIN_-_CONSERVED;
 913:  ecqp-A  2.3  5.7  119   770    6   LEIIN:AF-A4IBE0-F1 HYPOTHETICAL_PROTEIN;
 914:  d7y0-A  2.3  6.3  121   351    7   LEIIN:AF-A4I8R9-F1 3'-PHOSPHATE/5'-HYDROXY NUCLEIC ACID LIGASE;
 915:  eciq-A  2.3  4.4   85   447    4   LEIIN:AF-A4I346-F1 HYPOTHETICAL_PROTEIN_-_CONSERVED;
 916:  d8c1-A  2.3  4.1  118   505    5   LEIIN:AF-A4HUI0-F1 HYPOTHETICAL_PROTEIN_-_CONSERVED;
 917:  d729-A  2.3  4.8  101   491    6   LEIIN:AF-E9AGM7-F1 NUCLEOSIDE_TRANSPORTER_1_-_PUTATIVE;
 918:  d9u0-A  2.3  9.7  108   274   10   LEIIN:AF-A4HUU1-F1 SEC20_-_PUTATIVE;
 919:  d8xa-A  2.3  6.1   97   318   10   LEIIN:AF-A4IC40-F1 HYPOTHETICAL_PROTEIN_-_CONSERVED;
 920:  d8op-A  2.3  4.8  100   668    7   LEIIN:AF-A4HSW7-F1 HAEMOLYSIN-III_RELATED_-_PUTATIVE;
 921:  d9pw-A  2.3 10.3  106   677    4   LEIIN:AF-A4I6U7-F1 HYPOTHETICAL_PROTEIN_-_CONSERVED;
 922:  d8wy-A  2.3  4.6   84   220   10   LEIIN:AF-A4IC16-F1 MEMBRANE-_TRAFFICKING_PROTEIN_-_PUTATIVE;
 923:  ea4w-A  2.3  7.0  106   290   10   LEIIN:AF-A4HS19-F1 GRAM_DOMAIN_CONTAINING_PROTEIN_-_PUTATIVE;
 924:  ebzl-A  2.3  5.9  114   294    4   LEIIN:AF-A4HW10-F1 ELONGATION OF FATTY ACIDS PROTEIN;
 925:  eavi-A  2.3 11.0   96   628   13   LEIIN:AF-A4I6B1-F1 NUCLEOLAR_PROTEIN_-_PUTATIVE;
 926:  eb77-A  2.3 11.4   99   863   11   LEIIN:AF-A4HRP8-F1 HYPOTHETICAL_PROTEIN_-_CONSERVED;
 927:  eclh-A  2.3 10.6   90   303    4   LEIIN:AF-A4HZI3-F1 ATP_SYNTHASE_F1_SUBUNIT_GAMMA_PROTEIN_-_PUTATIVE;
 928:  d7m0-A  2.3  9.2   54   121    7   LEIIN:AF-A4ID35-F1 HYPOTHETICAL_PROTEIN_-_CONSERVED;
 929:  d8wp-A  2.3  9.4  104   598    5   LEIIN:AF-A4HU41-F1 HYPOTHETICAL_PROTEIN_-__CONSERVED;
 930:  ea8f-A  2.3  5.2   86   177    9   LEIIN:AF-A4HUM1-F1 HYPOTHETICAL_PROTEIN_-_CONSERVED;
 931:  d922-A  2.3  4.6   97   461    9   LEIIN:AF-A4IDK1-F1 HYPOTHETICAL_PROTEIN_-_CONSERVED;
 932:  d64s-A  2.3  4.4   72   275   11   LEIIN:AF-A4HUL6-F1 DNAJ_DOMAIN_CONTAINING_PROTEIN_-_PUTATIVE;
 933:  ea9w-A  2.3  6.5   81   675    5   LEIIN:AF-A4I4C8-F1 PUTATIVE U3 SMALL NUCLEOLAR RIBONUCLEOPROTEIN PRO
 934:  d7hh-A  2.3 11.9   88   803    3   LEIIN:AF-A4HVX4-F1 AMINO_ACID_PERMEASE_-_PUTATIVE;
 935:  d9hd-A  2.3  5.7  102   591    8   LEIIN:AF-A4I8Z5-F1 MAJOR_FACILITATOR_SUPERFAMILY/NUCLEOSIDE_H+_SYMPO
 936:  ebul-A  2.3  6.7  120   268    8   LEIIN:AF-A4HS21-F1 TETRATRICOPEPTIDE_REPEAT_-_PUTATIVE;
 937:  d7fn-A  2.3  9.5  107   364    8   LEIIN:AF-A4I1T5-F1 HYPOTHETICAL_PROTEIN_-_CONSERVED;
 938:  d9n7-A  2.3  7.2   87   421    1   LEIIN:AF-A4I6H9-F1 HYPOTHETICAL_PROTEIN_-_CONSERVED;
 939:  d9gi-A  2.3  4.4  111  1165    9   LEIIN:AF-A4HVL2-F1 HYPOTHETICAL_PROTEIN_-_CONSERVED;
 940:  d9r0-A  2.3  6.0  122  2062    5   LEIIN:AF-A4HVK4-F1 C2_DOMAIN_CONTAINING_PROTEIN_-_PUTATIVE;
 941:  ea7j-A  2.3 12.4  136   618    8   LEIIN:AF-A4I4D5-F1 HYPOTHETICAL_PROTEIN_-_CONSERVED;
 942:  d7sz-A  2.2  5.8  112  1168    8   LEIIN:AF-A4I1C1-F1 HYPOTHETICAL_PROTEIN_-_CONSERVED;
 943:  d9mf-A  2.2  7.7   92   191    5   LEIIN:AF-A4HVY3-F1 HYPOTHETICAL_PROTEIN_-_CONSERVED;
 944:  d9di-A  2.2 12.1  125   258    4   LEIIN:AF-A4HRF7-F1 HYPOTHETICAL_PROTEIN_-_CONSERVED;
 945:  d8ez-A  2.2 11.1  106   958    9   LEIIN:AF-A4I978-F1 DUAL-SPECIFICITY KINASE;
 946:  d620-A  2.2 13.1  104  1904    6   LEIIN:AF-A4HT73-F1 CYSTEINE PEPTIDASE B (CPB);
 947:  d8os-A  2.2  3.9   83   189    8   LEIIN:AF-A4I064-F1 PROTEIN YIPF;
 948:  d9sl-A  2.2 14.6   76   308    1   LEIIN:AF-E9AHN9-F1 HYPOTHETICAL_PROTEIN_-_CONSERVED;
 949:  d6yk-A  2.2 10.7   74   147    4   LEIIN:AF-A4I8Y1-F1 HYPOTHETICAL_PROTEIN_-_CONSERVED;
 950:  d7tl-A  2.2  4.5  132   760    8   LEIIN:AF-A4I7K5-F1 HYPOTHETICAL_PROTEIN_-_CONSERVED;
 951:  d6y1-A  2.2 10.6   88  1261    1   LEIIN:AF-A4HW28-F1 PUTATIVE SNF2 FAMILY HELICASE-LIKE PROTEIN;
 952:  ebyq-A  2.2  6.4  118   771   12   LEIIN:AF-A4I4C9-F1 HEAT_SHOCK_PROTEIN_90_-_PUTATIVE;
 953:  eamc-A  2.2  7.5   85   724    4   LEIIN:AF-A4HRZ8-F1 PUTATIVE CAMP-SPECIFIC PHOSPHODIESTERASE;
 954:  eb96-A  2.2  9.7  132  2310    5   LEIIN:AF-A4IBF5-F1 UBIQUITIN-PROTEIN_LIGASE_-_PUTATIVE;
 955:  eb6q-A  2.2  9.9   72   147    4   LEIIN:AF-A4HUY9-F1 HYPOTHETICAL_PROTEIN_-_CONSERVED;
 956:  ebgz-A  2.2  7.3  146   770    6   LEIIN:AF-A4HTW6-F1 HYPOTHETICAL_PROTEIN_-__CONSERVED;
 957:  d7ni-A  2.2  6.8  131   446    5   LEIIN:AF-A4HXD9-F1 HYPOTHETICAL_PROTEIN_-_CONSERVED;
 958:  d81p-A  2.2  5.5  124   640    6   LEIIN:AF-A4I2N8-F1 UNCHARACTERIZED PROTEIN;
 959:  d69u-A  2.2 13.6   98  1056    7   LEIIN:AF-A4ICX8-F1 HYPOTHETICAL_PROTEIN_-_CONSERVED;
 960:  d7qv-A  2.2  6.7   71   133   10   LEIIN:AF-A4I836-F1 HYPOTHETICAL_PROTEIN_-_CONSERVED;
 961:  ebqt-A  2.2 13.3   73   619    8   LEIIN:AF-A4I5E2-F1 PUTATIVE RNA-BINDING PROTEIN;
 962:  eciz-A  2.2  9.3  116   302    3   LEIIN:AF-A4IBD9-F1 QA-SNARE PROTEIN PUTATIVE;
 963:  d7ei-A  2.2  4.2   75   328    9   LEIIN:AF-A4I3U6-F1 CS DOMAIN-CONTAINING PROTEIN;
 964:  eags-A  2.2  5.5  115  1081    8   LEIIN:AF-A4I4X6-F1 3'_-5'-CYCLIC_NUCLEOTIDE_PHOSPHODIESTERASE_-_PUTA
 965:  eadg-A  2.2  4.6   91   219   11   LEIIN:AF-A4I735-F1 PHOSPHATIDYLETHANOLAMINE N-METHYLTRANSFERASE;
 966:  ebk2-A  2.2  6.3   61   153   10   LEIIN:AF-A4IA99-F1 HYPOTHETICAL_PROTEIN_-_CONSERVED;
 967:  d9te-A  2.2  7.2  116   515    3   LEIIN:AF-A4ID71-F1 FUNGAL_DOMAIN_OF_UNCHARACTERIZED_FUNCTION_(DUF171
 968:  d8ph-A  2.2  7.4   64   210    5   LEIIN:AF-A4HTV0-F1 ANKYRIN_REPEATS_(3_COPIES)/ANKYRIN_REPEAT/ANKYRIN
 969:  ecjt-A  2.2  6.9  126   719    5   LEIIN:AF-A4I4T7-F1 HYPOTHETICAL_PROTEIN_-_CONSERVED;
 970:  ea2g-A  2.2  5.1   92  1064   10   LEIIN:AF-A4HXC7-F1 HYPOTHETICAL_PROTEIN_-_CONSERVED;
 971:  eaeg-A  2.2  7.8  120   392    8   LEIIN:AF-A4I767-F1 CRCB-LIKE_PROTEIN_-_PUTATIVE;
 972:  d74l-A  2.2  6.6   52   197    8   LEIIN:AF-A4I197-F1 DNAJ_DOMAIN_CONTAINING_PROTEIN_-_PUTATIVE;
 973:  ea74-A  2.2  3.8   93   117    9   LEIIN:AF-E9AGN9-F1 UNCHARACTERIZED PROTEIN;
 974:  ebpp-A  2.2  9.9   98   308    4   LEIIN:AF-A4ICA0-F1 HYPOTHETICAL_PROTEIN_-_CONSERVED;
 975:  d95n-A  2.2  3.2   88   692    5   LEIIN:AF-A4I2T4-F1 ARGINYL-TRNA SYNTHETASE;
 976:  eafv-A  2.2  4.6  104   965    8   LEIIN:AF-A4HYZ2-F1 HYPOTHETICAL_PROTEIN_-_CONSERVED;
 977:  d9dh-A  2.2  7.4   69   371    6   LEIIN:AF-A4ID44-F1 DOMAIN_OF_UNCHARACTERIZED_FUNCTION_(DUF3846 )/TPR
 978:  ecca-A  2.2  8.9  134   906    4   LEIIN:AF-A4HUG4-F1 HYPOTHETICAL_PROTEIN_-_CONSERVED;
 979:  d7z0-A  2.2 13.7   81   385    4   LEIIN:AF-A4HY93-F1 METHYLTRANSFERASE_DOMAIN_CONTAINING_PROTEIN_-_PUT
 980:  d8vv-A  2.2 10.0  157   517    8   LEIIN:AF-A4I0U6-F1 HYPOTHETICAL PREDICTED MULTIPASS TRANSMEMBRANE PR
 981:  eahv-A  2.2  8.7   86  1838    5   LEIIN:AF-A4I4Q6-F1 UNCHARACTERIZED PROTEIN;
 982:  d8ch-A  2.2  8.8   56   132    4   LEIIN:AF-A4I8J5-F1 KINETOPLAST-ASSOCIATED_PROTEIN_P18-2_-_PUTATIVE;
 983:  d7lq-A  2.2  5.3   95   650    5   LEIIN:AF-E9AHR1-F1 HYPOTHETICAL_PROTEIN_-_CONSERVED;
 984:  ebh8-A  2.2  7.2   93   192    9   LEIIN:AF-A0A381MVY0-F1 AMASTIN-LIKE_SURFACE_PROTEIN_-_PUTATIVE;
 985:  d7hs-A  2.2  9.0   86  1304    6   LEIIN:AF-A4IAE7-F1 HYPOTHETICAL_PROTEIN_-_CONSERVED;
 986:  d95s-A  2.2  6.7  128   322    4   LEIIN:AF-A4I6T4-F1 HYPOTHETICAL_PROTEIN_-_CONSERVED;
 987:  d9kq-A  2.2  6.2   84   211    8   LEIIN:AF-E9AHT2-F1 AMASTIN-LIKE_PROTEIN;
 988:  d8hp-A  2.2  4.9  116  1806   10   LEIIN:AF-A4I6S0-F1 PENTAMIDINE RESISTANCE PROTEIN 1;
 989:  d9oh-A  2.2  7.1   91   450    4   LEIIN:AF-A4ICJ6-F1 CILIA- AND FLAGELLA-ASSOCIATED PROTEIN 36;
 990:  d9le-A  2.2  4.8  121  1205    6   LEIIN:AF-A4HWJ2-F1 MICROTUBULE_ASSOCIATED_PROTEIN_(MAP65/ASE1_FAMILY
 991:  d649-A  2.2  6.9   82  1244    4   LEIIN:AF-A4I9Y0-F1 UNCHARACTERIZED PROTEIN;
 992:  d76s-A  2.2 20.3   84   620    6   LEIIN:AF-A4HV01-F1 PUB DOMAIN-CONTAINING PROTEIN;
 993:  d73o-A  2.2  7.7   90   394    7   LEIIN:AF-A4ID07-F1 HYPOTHETICAL_PROTEIN_-_CONSERVED;
 994:  d80h-A  2.2  5.7  106  2498    1   LEIIN:AF-A4IAV8-F1 HYPOTHETICAL_PROTEIN_-_CONSERVED;
 995:  eb1a-A  2.2  4.1   86   724    7   LEIIN:AF-A4HZA6-F1 HYPOTHETICAL_PROTEIN_-_CONSERVED;
 996:  ebs1-A  2.2  4.8  120   584    7   LEIIN:AF-A4I9H3-F1 CLEFT_LIP_AND_PALATE_TRANSMEMBRANE_PROTEIN_1_(CLP
 997:  eaqf-A  2.2  5.6   72   507    7   LEIIN:AF-E9AH89-F1 PUTATIVE SHORT CHAIN DEHYDROGENASE/REDUCTASE;
 998:  d8gg-A  2.2 10.4  113  2335    7   LEIIN:AF-E9AHY6-F1 HYPOTHETICAL_PROTEIN_-_CONSERVED;
 999:  d71t-A  2.2  8.5   94   302    4   LEIIN:AF-A0A381MHF5-F1 HYPOTHETICAL_PROTEIN_-_CONSERVED;
1000:  d9uy-A  2.2 14.8  143   399   10   LEIIN:AF-A4I0J6-F1 MITOCHONDRIAL CARRIER PROTEIN-LIKE PROTEIN;
1001:  d8sd-A  2.2  7.6   97  1679   10   LEIIN:AF-A4I6Q3-F1 PENTAMIDINE_RESISTANCE_PROTEIN_1;
1002:  d7zp-A  2.2  9.8  103   116    8   LEIIN:AF-A4HRD6-F1 HYPOTHETICAL_PROTEIN_-_CONSERVED;
1003:  d72p-A  2.2 10.3  116   481    4   LEIIN:AF-A4I2I8-F1 PROTEIN_KINASE_-_PUTATIVE;
1004:  d8v3-A  2.2  6.1   84   184   10   LEIIN:AF-A4IAL7-F1 AMASTIN-LIKE SURFACE PROTEIN, PUTATIVE;
1005:  eauq-A  2.2 10.7  117   392    6   LEIIN:AF-A4HW17-F1 ELONGATION OF FATTY ACIDS PROTEIN;
1006:  eb6z-A  2.2 10.9  100   399    4   LEIIN:AF-A4ICA8-F1 COP9_SIGNALOSOME_COMPLEX_SUBUNIT_-_PUTATIVE;
1007:  d941-A  2.2  4.3  106  1064    9   LEIIN:AF-A4IBV1-F1 HYPOTHETICAL_PROTEIN_-_CONSERVED;
1008:  d7ty-A  2.2  4.4   90   225    4   LEIIN:AF-A4IBQ9-F1 GIM5A_PROTEIN_-_PUTATIVE;
1009:  ebyb-A  2.2  6.3  134  1163    4   LEIIN:AF-A4I980-F1 COPPER-TRANSPORTING_ATPASE-LIKE_PROTEIN_-_PUTATIV
1010:  d9tt-A  2.2  7.1  123  1779   11   LEIIN:AF-A4HWF1-F1 HYPOTHETICAL_PROTEIN_-_CONSERVED;
1011:  d60a-A  2.2 16.2  117   412    3   LEIIN:AF-A4HSX4-F1 QB-SNARE_PROTEIN_-_PUTATIVE;
1012:  d9m9-A  2.2  5.7  132   413    9   LEIIN:AF-A4I1F1-F1 MGT2 MAGNESIUM TRANSPORTER;
1013:  d6t9-A  2.2  5.3  119   647   10   LEIIN:AF-A4IBH1-F1 MAJOR_FACILITATOR_SUPERFAMILY/SUGAR_(AND_OTHER
1014:  d8js-A  2.2  6.9   72   340    3   LEIIN:AF-A4ID30-F1 HYPOTHETICAL_PROTEIN_-_CONSERVED;
1015:  eacv-A  2.2  5.2  139  1790    9   LEIIN:AF-A4HYE2-F1 HYPOTHETICAL_PROTEIN_-_CONSERVED;
1016:  d9mw-A  2.2 11.9  108   737    6   LEIIN:AF-A4I828-F1 ABC TRANSPORTER-LIKE PROTEIN;
1017:  d85p-A  2.2 11.1   69   365   10   LEIIN:AF-A4I768-F1 SERINE/THREONINE-PROTEIN PHOSPHATASE;
1018:  d8u6-A  2.2 13.0  123  1341    6   LEIIN:AF-A4I9R3-F1 ATP-BINDING_CASSETTE_PROTEIN_SUBFAMILY_B_-
1019:  ebvn-A  2.2  8.2  158  1540    5   LEIIN:AF-A4HXK0-F1 UNCHARACTERIZED PROTEIN;
1020:  d8h9-A  2.2 12.4   74   635    5   LEIIN:AF-Q9GPZ9-F1 DNA TOPOISOMERASE I;
1021:  ebxc-A  2.2  4.0   63   189    8   LEIIN:AF-A4I954-F1 PHOSPHATE_TRANSPORT_(PHO88)_-_PUTATIVE;
1022:  d8ta-A  2.2 12.5   91   444    9   LEIIN:AF-A4HYK3-F1 PHOSPHATIDYLINOSITOL-4-PHOSPHATE_5-KINASE_RELATED
1023:  ebk1-A  2.2  4.0   74  1431    9   LEIIN:AF-A4I9R9-F1 DIHYDROXYACETONEPHOSPHATE ACYLTRANSFERASE;
1024:  d9sn-A  2.2  4.6  106   616    8   LEIIN:AF-A4I8M4-F1 HYPOTHETICAL_PROTEIN_-_CONSERVED;
1025:  eblx-A  2.2 11.1   79   148    9   LEIIN:AF-A4HW86-F1 HYPOTHETICAL_PROTEIN_-_CONSERVED;
1026:  ea04-A  2.2  5.1   68   489    9   LEIIN:AF-A4HTX8-F1 HYPOTHETICAL_PROTEIN_-__CONSERVED;
1027:  eaj8-A  2.2  7.4   94   227    5   LEIIN:AF-E9AHB8-F1 CDP-DIACYLGLYCEROL--INOSITOL 3-PHOSPHATIDYLTRANSF
1028:  ecde-A  2.2 14.0  110  1631   11   LEIIN:AF-A4I973-F1 HYPOTHETICAL_PROTEIN_-_CONSERVED;
1029:  d6uk-A  2.2  7.2   77   712    3   LEIIN:AF-A4I3C4-F1 TPR_REPEAT_-_PUTATIVE;
1030:  eclx-A  2.2  3.8   78  1106    6   LEIIN:AF-A4I4B1-F1 DNA HELICASE;
1031:  d73x-A  2.2 11.9  138  1121    3   LEIIN:AF-A4I6M4-F1 HYPOTHETICAL_PROTEIN_-_CONSERVED;
1032:  d99p-A  2.2 21.0  136   563    8   LEIIN:AF-A4HXR5-F1 UDP-GALACTOSE TRANSPORTER;
1033:  ecn9-A  2.2  4.8   88   519    6   LEIIN:AF-A4I0D2-F1 ACTIN INTERACTING PROTEIN-LIKE PROTEIN;
1034:  d7ph-A  2.2 10.1   75   727    8   LEIIN:AF-A4I8B3-F1 HYPOTHETICAL_PROTEIN_-_CONSERVED;
1035:  ea9g-A  2.2  6.2  156  2428    8   LEIIN:AF-A4IA28-F1 GUANINE_NUCLEOTIDE_EXCHANGE_FACTOR_IN_GOLGI_TRANS
1036:  d9kk-A  2.1  5.6  104   641    8   LEIIN:AF-A4HUX5-F1 PROTEIN_ASSOCIATED_WITH_DIFFERENTIATION_-_PUTATIV
1037:  d689-A  2.1 10.0  122  1119    3   LEIIN:AF-A4I8W4-F1 UNCHARACTERIZED PROTEIN;
1038:  eb4b-A  2.1 13.1  110   734    9   LEIIN:AF-A4I428-F1 PHOSPHATE_TRANSPORTER_-_PUTATIVE;
1039:  d722-A  2.1  3.8   52   438    8   LEIIN:AF-A4ICQ7-F1 HYPOTHETICAL_PROTEIN_-_CONSERVED;
1040:  d6vg-A  2.1  5.1   98   486    9   LEIIN:AF-A4IBW0-F1 UNCHARACTERIZED PROTEIN;
1041:  ea82-A  2.1  7.9  112   340   10   LEIIN:AF-A4I1D1-F1 HYPOTHETICAL_PROTEIN_-_CONSERVED;
1042:  d8ri-A  2.1  6.2   94   203    6   LEIIN:AF-A4I9R5-F1 AMASTIN-LIKE PROTEIN;
1043:  ebnd-A  2.1 10.4  103   492    3   LEIIN:AF-A4I8V0-F1 HYPOTHETICAL_PROTEIN_-_CONSERVED;
1044:  d8rc-A  2.1  2.9   50   127   16   LEIIN:AF-A4HZQ5-F1 HYPOTHETICAL_PROTEIN_-_CONSERVED;
1045:  ebyf-A  2.1  4.3  114   276    4   LEIIN:AF-A4ICZ3-F1 GOLGI SNARE PROTEIN-LIKE PROTEIN;
1046:  d72y-A  2.1 14.3   88   514    7   LEIIN:AF-A4IBK6-F1 CLASS_I_TRANSCRIPTION_FACTOR_A_-_SUBUNIT_2_-_PUTA
1047:  ebnm-A  2.1  4.8   62   107    6   LEIIN:AF-A4I8C3-F1 ER MEMBRANE PROTEIN COMPLEX SUBUNIT 6;
1048:  eb0y-A  2.1  5.2  101   526    5   LEIIN:AF-A4HXA7-F1 HYPOTHETICAL_PROTEIN_-_CONSERVED;
1049:  eb69-A  2.1  3.7   60   146    2   LEIIN:AF-A4I776-F1 HYPOTHETICAL_PROTEIN_-_CONSERVED;
1050:  eb0b-A  2.1 10.6   96  1026    4   LEIIN:AF-A4I3Z1-F1 PUTATIVE SPLICING FACTOR 3B SUBUNIT 1;
1051:  d9ub-A  2.1  8.4  154   857    6   LEIIN:AF-A4I5Z7-F1 HYPOTHETICAL_PROTEIN_-_CONSERVED;
1052:  d8gy-A  2.1  4.5   73   928    1   LEIIN:AF-A4I588-F1 PROTEIN_KINASE_-_PUTATIVE;
1053:  ebtb-A  2.1  7.9   76   508    9   LEIIN:AF-A4HSN5-F1 UNCHARACTERIZED PROTEIN;
1054:  d7z4-A  2.1  6.7  128   224    9   LEIIN:AF-A4HSE7-F1 VERY-LONG-CHAIN (3R)-3-HYDROXYACYL-COA DEHYDRATAS
1055:  d6uc-A  2.1  3.7   73   194    5   LEIIN:AF-A4HSA0-F1 COPI_ASSOCIATED_PROTEIN_-_PUTATIVE;
1056:  d8t3-A  2.1  4.9   82   341    5   LEIIN:AF-A4IAR8-F1 HYPOTHETICAL_PROTEIN_-_CONSERVED;
1057:  d7fq-A  2.1  5.9  106  1130   12   LEIIN:AF-A4HXR3-F1 HYPOTHETICAL_PROTEIN_-_CONSERVED;
1058:  d75r-A  2.1  7.5  112   853    7   LEIIN:AF-A4HSG6-F1 HYPOTHETICAL_PROTEIN_-_CONSERVED;
1059:  eca5-A  2.1  6.7   80   165    6   LEIIN:AF-A4I611-F1 HYPOTHETICAL_PROTEIN_-_CONSERVED;
1060:  eav0-A  2.1  3.8   56   270    5   LEIIN:AF-A4HXZ4-F1 COMPLEX_1_PROTEIN_(LYR_FAMILY)/COMPLEX1_LYR-LIKE_
1061:  d7j7-A  2.1  5.9   83   404    5   LEIIN:AF-A4I496-F1 HYPOTHETICAL_PROTEIN_-_CONSERVED;
1062:  eb72-A  2.1  2.7   44   701    7   LEIIN:AF-A4HXE5-F1 SERINE/THREONINE-PROTEIN KINASE PLK;
1063:  d6tu-A  2.1 14.5  125  1398    8   LEIIN:AF-A4HYN3-F1 METALLO-DEPENDENT_PHOSPHATASE-LIKE_DOMAIN-
1064:  eb3t-A  2.1  7.9   79   551    5   LEIIN:AF-A4I0H8-F1 T-COMPLEX PROTEIN 1 SUBUNIT GAMMA;
1065:  ebzh-A  2.1  7.3  108   607    9   LEIIN:AF-E9AGK5-F1 UNCHARACTERIZED PROTEIN;
1066:  d63j-A  2.1  6.9   91   133   10   LEIIN:AF-A4ID04-F1 HYPOTHETICAL_PROTEIN_-_CONSERVED;
1067:  ebiv-A  2.1  4.1   85   245   11   LEIIN:AF-A4I3U7-F1 HYPOTHETICAL_PROTEIN_-_CONSERVED;
1068:  ea8m-A  2.1 10.4   96   679    6   LEIIN:AF-A4I9H2-F1 DNAJ_DOMAIN_CONTAINING_PROTEIN_-_PUTATIVE;
1069:  eahb-A  2.1 11.4  131   912    4   LEIIN:AF-A4I3U8-F1 HYPOTHETICAL_PROTEIN_-_CONSERVED;
1070:  eaxo-A  2.1  9.9  119   335    8   LEIIN:AF-A4HTE9-F1 HYPOTHETICAL_PROTEIN_-_CONSERVED;
1071:  ecf0-A  2.1  8.7  114  1436    7   LEIIN:AF-A4HXH1-F1 PUTATIVE FORMIN;
1072:  eb1l-A  2.1  9.6  100   450    5   LEIIN:AF-A4I8W9-F1 HYPOTHETICAL_PROTEIN_-_CONSERVED;
1073:  d9j4-A  2.1  4.7   67  1049    6   LEIIN:AF-A4I160-F1 HYPOTHETICAL_PROTEIN_-_CONSERVED;
1074:  ebqs-A  2.1  5.3  136  1537   12   LEIIN:AF-A4I6Q4-F1 PENTAMIDINE_RESISTANCE_PROTEIN_1;
1075:  d9of-A  2.1  7.2  137   485    9   LEIIN:AF-A4I0Z8-F1 HYPOTHETICAL_PROTEIN_-_CONSERVED;
1076:  d7zj-A  2.1  5.6   69   861   10   LEIIN:AF-A4HW35-F1 PUTATIVE IMMUNODOMINANT ANTIGEN;
1077:  d7pu-A  2.1  4.4  116   517    6   LEIIN:AF-A4IBY1-F1 AMINO_ACID_PERMEASE_-_PUTATIVE;
1078:  d6th-A  2.1 17.0   92   673    4   LEIIN:AF-A4I875-F1 HD_DOMAIN_CONTAINING_PROTEIN_-_PUTATIVE;
1079:  ecku-A  2.1 15.2   65   203    2   LEIIN:AF-A4IAJ3-F1 HYPOTHETICAL_PROTEIN_-_CONSERVED;
1080:  d939-A  2.1 11.3  148  1110    7   LEIIN:AF-A4HRI7-F1 HSP70-LIKE PROTEIN;
1081:  d82k-A  2.1  6.0  144  1128    3   LEIIN:AF-E9AHT5-F1 FTSX-LIKE_PERMEASE_FAMILY_-_PUTATIVE;
1082:  d7co-A  2.1  5.0  111   813    4   LEIIN:AF-A4I860-F1 HYPOTHETICAL_PROTEIN_-_CONSERVED;
1083:  ecqx-A  2.1  3.6   56   113   13   LEIIN:AF-A4I970-F1 MACROPHAGE MIGRATION INHIBITORY FACTOR-LIKE PROTE
1084:  eb08-A  2.1 13.8   71   428    3   LEIIN:AF-A4IBK0-F1 DNAJ_DOMAIN_CONTAINING_PROTEIN_-_PUTATIVE;
1085:  d706-A  2.1  7.9   91   323    7   LEIIN:AF-A4I7Y8-F1 COATOMER SUBUNIT EPSILON;
1086:  d8oz-A  2.1 10.0  120  1746   12   LEIIN:AF-A4HWF3-F1 HYPOTHETICAL_PROTEIN_-_CONSERVED;
1087:  ebu3-A  2.1  4.9  125  1484    6   LEIIN:AF-A4I8N7-F1 METALLO-PEPTIDASE_-_CLAN_MC_-_FAMILY_M14_-_PUTATI
1088:  ea3d-A  2.1  4.1   55   187    9   LEIIN:AF-A4I5V7-F1 EUKARYOTIC_PROTEIN_OF_UNCHARACTERIZED_FUNCTION_(D
1089:  d7ac-A  2.1  8.5  163  1279    6   LEIIN:AF-A4I5Q4-F1 PHOSPHOLIPID-TRANSPORTING ATPASE;
1090:  d8j4-A  2.1  8.8   75   325    3   LEIIN:AF-A4I6C0-F1 2OG-FE(II)_OXYGENASE_SUPERFAMILY_-_PUTATIVE;
1091:  d99r-A  2.1  4.9  134  1166    6   LEIIN:AF-A4HRL4-F1 EXPORTIN-T;
1092:  d7ga-A  2.1  6.2   93   816    2   LEIIN:AF-A4I6F6-F1 HYPOTHETICAL_PROTEIN_-_CONSERVED;
1093:  ecbh-A  2.1  6.0   76   387    3   LEIIN:AF-A4IAV9-F1 HYPOTHETICAL_PROTEIN_-_CONSERVED;
1094:  ecnw-A  2.1  7.2   97   798    9   LEIIN:AF-A4I561-F1 KU80_PROTEIN_-_PUTATIVE;
1095:  eabu-A  2.1  6.3   89   347    4   LEIIN:AF-A4HS07-F1 HYPOTHETICAL_PROTEIN_-_CONSERVED;
1096:  d9am-A  2.1  6.0   87   181   10   LEIIN:AF-A4I924-F1 PRA1 FAMILY PROTEIN;
1097:  d712-A  2.1  4.3   86   416    8   LEIIN:AF-A4HSY0-F1 ACYL-COENZYME_A_DEHYDROGENASE_-_PUTATIVE;
1098:  ecib-A  2.1  6.0   80   323    4   LEIIN:AF-A4ICH5-F1 PENTAPEPTIDE_REPEATS_(9_COPIES)_-_PUTATIVE;
1099:  d7h6-A  2.1 15.8  119   315    6   LEIIN:AF-A4HRR0-F1 HYPOTHETICAL_PROTEIN_-_CONSERVED;
1100:  d917-A  2.1  7.6  123   841    8   LEIIN:AF-A4I2Y5-F1 HYPOTHETICAL_PROTEIN_-_CONSERVED;
1101:  ea1z-A  2.1 11.8  109   250    6   LEIIN:AF-A4I5D5-F1 HYPOTHETICAL_PROTEIN_-_CONSERVED;
1102:  ebw0-A  2.1 10.0  102   327    4   LEIIN:AF-A4I926-F1 HYPOTHETICAL_PROTEIN_-_CONSERVED;
1103:  d7sk-A  2.1  6.4   70   289    1   LEIIN:AF-A4HZS3-F1 ACETYLTRANSFERASE_(GNAT)_FAMILY_-_PUTATIVE;
1104:  ecbv-A  2.0 10.4   88   937    9   LEIIN:AF-A4I5C3-F1 HYPOTHETICAL_PROTEIN_-_CONSERVED;
1105:  ea76-A  2.0 21.4  134   745   10   LEIIN:AF-A4IDE9-F1 TETRATRICOPEPTIDE_REPEAT/TPR_REPEAT_-_PUTATIVE;
1106:  d8d4-A  2.0  5.4  122  2123    7   LEIIN:AF-A4IAS1-F1 HYPOTHETICAL_PROTEIN_-_CONSERVED;
1107:  ebvc-A  2.0  6.8  107   386    5   LEIIN:AF-A4HSE5-F1 ANKYRIN_REPEAT_-_PUTATIVE;
1108:  d632-A  2.0  5.6  130   974   11   LEIIN:AF-A0A381MFJ0-F1 PLASMA MEMBRANE ATPASE;
1109:  d66b-A  2.0  8.9  119   936    3   LEIIN:AF-A0A381MLP4-F1 HYPOTHETICAL_PROTEIN_-_CONSERVED;
1110:  ecgs-A  2.0  4.3   79   499   10   LEIIN:AF-A4I5Y4-F1 DOMAIN_OF_UNCHARACTERIZED_FUNCTION_DUF21
1111:  d7um-A  2.0 11.3   85   467    4   LEIIN:AF-A4HTV7-F1 PLUS-3_DOMAIN/ZINC_FINGER-
1112:  d87q-A  2.0  8.2   93  1303    6   LEIIN:AF-A4HRJ5-F1 UNCHARACTERIZED PROTEIN;
1113:  eay3-A  2.0  9.3   94   399   11   LEIIN:AF-A4HWQ6-F1 HYPOTHETICAL_PROTEIN_-_CONSERVED;
1114:  d8xw-A  2.0  8.0   90   431    6   LEIIN:AF-A4I376-F1 ORIGIN RECOGNITION COMPLEX SUBUNIT 1;
1115:  ebp1-A  2.0  6.4  112   278    9   LEIIN:AF-A4HSR6-F1 LEUCINE ZIPPER TRANSCRIPTION FACTOR-LIKE PROTEIN
1116:  d82v-A  2.0 11.5  103   587    7   LEIIN:AF-A4HSR0-F1 HYPOTHETICAL_PROTEIN_-_CONSERVED;
1117:  eaph-A  2.0  6.1   69   142    6   LEIIN:AF-A4HXQ1-F1 HYPOTHETICAL_PROTEIN_-_CONSERVED;
1118:  ea43-A  2.0  6.3  101   693    6   LEIIN:AF-A4I9H9-F1 PRIMPOL-LIKE_PROTEIN_2_-_PUTATIVE;
1119:  eaaa-A  2.0  4.4  133  1144   10   LEIIN:AF-A4HTP8-F1 EXOCYST_COMPLEX_COMPONENT_SEC3_-_PUTATIVE;
1120:  eabs-A  2.0 10.3  147  2603    7   LEIIN:AF-A4IDJ8-F1 SPC97_/_SPC98_FAMILY_-_PUTATIVE;
1121:  eabq-A  2.0  5.3  126   385    7   LEIIN:AF-A4IC70-F1 PUTATIVE PHOSPHATIDYLCHOLINE:CERAMIDE
1122:  d8ig-A  2.0  6.3  128  1156    5   LEIIN:AF-A4I169-F1 HYPOTHETICAL_PROTEIN_-_CONSERVED;
1123:  ea6f-A  2.0  4.1   57   351    5   LEIIN:AF-E9AI03-F1 ATPASE_-_PUTATIVE;
1124:  d7dg-A  2.0  7.7  113   223    5   LEIIN:AF-A4HSY8-F1 CELL_CYCLE_ASSOCIATED_PROTEIN_MOB1_-_PUTATIVE;
1125:  d7s0-A  2.0  4.7  123   602    7   LEIIN:AF-A4IA56-F1 HYPOTHETICAL_PROTEIN_-_CONSERVED;
1126:  ebum-A  2.0  4.3  117   966    4   LEIIN:AF-A4I1I0-F1 HYPOTHETICAL_PROTEIN_-_CONSERVED;
1127:  d6y5-A  2.0  5.5  102   426    8   LEIIN:AF-A4IBP6-F1 HYPOTHETICAL_PROTEIN_-_CONSERVED;
1128:  ecm5-A  2.0 10.5   91   267    4   LEIIN:AF-A4IBD2-F1 HYPOTHETICAL_PROTEIN_-_CONSERVED;
1129:  d6qz-A  2.0  5.7  128  1694    5   LEIIN:AF-E9AHF7-F1 PHOSPHATIDYLINOSITOL_(3_-5)_KINASE_-_PUTATIVE;
1130:  ebcq-A  2.0 13.0   71   566    6   LEIIN:AF-A4I8H1-F1 PUTATIVE RNA-BINDING, PROTEIN;
1131:  eauy-A  2.0  9.7   89   704    4   LEIIN:AF-A4I8D3-F1 PUTATIVE ATP-BINDING CASSETTE PROTEIN SUBFAMILY B
1132:  ebfq-A  2.0  8.7  131  1097    5   LEIIN:AF-A4HVT2-F1 PHOSPHOLIPID-TRANSPORTING ATPASE;
1133:  d95k-A  2.0  9.9   84   930    8   LEIIN:AF-A4HYY4-F1 HYPOTHETICAL_PROTEIN_-_CONSERVED;
1134:  d87n-A  2.0  4.7   94  1447    9   LEIIN:AF-A4IBQ5-F1 HYPOTHETICAL_PROTEIN_-_CONSERVED;
1135:  d8cp-A  2.0 10.6   75   844    8   LEIIN:AF-A4I256-F1 J DOMAIN-CONTAINING PROTEIN;
1136:  d9vq-A  2.0 10.1   90  2613    3   LEIIN:AF-A4IE36-F1 SERINE/THREONINE-PROTEIN KINASE TOR;
1137:  d8a9-A  2.0  7.4   67   108    4   LEIIN:AF-A4I2U5-F1 DOMAIN_OF_UNCHARACTERIZED_FUNCTION_(DUF543)_-_PUT
1138:  d7cn-A  2.0  3.2   67   383    3   LEIIN:AF-A4I038-F1 CCR4-NOT TRANSCRIPTION COMPLEX SUBUNIT 11;
1139:  d7i9-A  2.0 12.0  132   344    5   LEIIN:AF-A4HYC8-F1 MITOCHONDRIAL_CARRIER_PROTEIN_-_PUTATIVE;
1140:  eap0-A  2.0  9.4   76   869   11   LEIIN:AF-A4HXC0-F1 UNCHARACTERIZED PROTEIN;
1141:  ecmv-A  2.0  7.1  144   719   10   LEIIN:AF-A4I325-F1 ACYL-COA_OXIDASE_-_PUTATIVE;
1142:  d99b-A  2.0  2.9   55   664    7   LEIIN:AF-A4IBL2-F1 EF-HAND_DOMAIN_PAIR_-_PUTATIVE;
1143:  d7ua-A  2.0  6.0  117  1279    9   LEIIN:AF-A4IDH2-F1 HYPOTHETICAL_PROTEIN_-_CONSERVED;
1144:  d7jq-A  2.0  4.5  138   447    6   LEIIN:AF-A4I4P8-F1 HYPOTHETICAL_PROTEIN_-_CONSERVED;

# Structural equivalences
   1: 6c70-A d8hz-A     4 -   7 <=>  292 - 295   (GLN    6  - VAL    9  <=> ARG  292  - VAL  295 )                          
   1: 6c70-A d8hz-A     9 -  12 <=>  298 - 301   (ASP   11  - PRO   14  <=> GLY  298  - LEU  301 )                          
   1: 6c70-A d8hz-A    15 -  21 <=>  306 - 312   (ARG   17  - GLY   23  <=> ASP  306  - MET  312 )                          
   1: 6c70-A d8hz-A    42 -  53 <=>  313 - 324   (VAL   44  - MET   55  <=> CYS  313  - VAL  324 )                          
   1: 6c70-A d8hz-A    75 -  88 <=>  352 - 365   (MET   77  - PHE   90  <=> CYS  352  - TYR  365 )                          
   1: 6c70-A d8hz-A    92 -  98 <=>  366 - 372   (SER   94  - THR  100  <=> ILE  366  - PRO  372 )                          
   1: 6c70-A d8hz-A   101 - 105 <=>  375 - 379   (ILE  103  - PRO  107  <=> LEU  375  - ASP  379 )                          
   1: 6c70-A d8hz-A   113 - 119 <=>  385 - 391   (GLU  115  - HIS  121  <=> LYS  385  - ALA  391 )                          
   1: 6c70-A d8hz-A   120 - 123 <=>  398 - 401   (ALA  122  - ILE  125  <=> SER  398  - CYS  401 )                          
   1: 6c70-A d8hz-A   127 - 143 <=>  416 - 432   (ARG  129  - SER  145  <=> ARG  416  - LEU  432 )                          
   1: 6c70-A d8hz-A   144 - 151 <=>  434 - 441   (TRP  146  - GLU  153  <=> SER  434  - ARG  441 )                          
   1: 6c70-A d8hz-A   152 - 158 <=>  443 - 449   (ASP  154  - LEU  175  <=> GLY  443  - PHE  449 )                          
   1: 6c70-A d8hz-A   170 - 217 <=>  451 - 498   (SER  187  - MET  234  <=> SER  451  - ALA  498 )                          
   1: 6c70-A d8hz-A   218 - 221 <=>  501 - 504   (LYS  235  - MET  238  <=> GLU  501  - CYS  504 )                          
   1: 6c70-A d8hz-A   222 - 225 <=>  516 - 519   (GLU  239  - ALA  242  <=> PHE  516  - ASP  519 )                          
   1: 6c70-A d8hz-A   233 - 236 <=>  520 - 523   (GLU  319  - VAL  322  <=> GLU  520  - ASN  523 )                          
   1: 6c70-A d8hz-A   237 - 287 <=>  529 - 579   (ARG  323  - ASN  373  <=> SER  529  - ILE  579 )                          
   1: 6c70-A d8hz-A   288 - 292 <=>  587 - 591   (GLY  374  - TYR  378  <=> GLN  587  - THR  591 )                          
   1: 6c70-A d8hz-A   293 - 330 <=>  593 - 630   (ALA  379  - SER  416  <=> HIS  593  - ILE  630 )                          
   1: 6c70-A d8hz-A   341 - 355 <=>  645 - 659   (LYS  427  - MET  441  <=> GLY  645  - ASP  659 )                          
   1: 6c70-A d8hz-A   356 - 359 <=>  661 - 664   (SER  442  - GLY  445  <=> GLU  661  - ILE  664 )                          
   1: 6c70-A d8hz-A   361 - 383 <=>  665 - 687   (LYS  447  - VAL  469  <=> PHE  665  - ALA  687 )                          
   2: 6c70-A ebzi-A    32 -  44 <=>  913 - 925   (LYS   34  - LEU   46  <=> ARG  913  - ALA  925 )                          
   2: 6c70-A ebzi-A    84 -  91 <=>  928 - 935   (LYS   86  - ARG   93  <=> PHE  928  - LEU  935 )                          
   2: 6c70-A ebzi-A    94 -  97 <=>  936 - 939   (ILE   96  - LYS   99  <=> VAL  936  - VAL  939 )                          
   2: 6c70-A ebzi-A   103 - 106 <=>  941 - 944   (ASN  105  - ASN  108  <=> VAL  941  - TYR  944 )                          
   2: 6c70-A ebzi-A   116 - 149 <=>  969 -1002   (ALA  118  - PHE  151  <=> ASP  969  - VAL 1002 )                          
   2: 6c70-A ebzi-A   156 - 160 <=> 1003 -1007   (PRO  173  - ILE  177  <=> SER 1003  - LEU 1007 )                          
   2: 6c70-A ebzi-A   181 - 221 <=> 1008 -1048   (GLN  198  - MET  238  <=> LEU 1008  - ARG 1048 )                          
   2: 6c70-A ebzi-A   223 - 226 <=> 1049 -1052   (LEU  240  - THR  243  <=> GLU 1049  - GLY 1052 )                          
   2: 6c70-A ebzi-A   234 - 237 <=> 1055 -1058   (MET  320  - ARG  323  <=> THR 1055  - SER 1058 )                          
   2: 6c70-A ebzi-A   240 - 272 <=> 1059 -1091   (ILE  326  - THR  358  <=> ALA 1059  - MET 1091 )                          
   2: 6c70-A ebzi-A   288 - 293 <=> 1119 -1124   (GLY  374  - ALA  379  <=> SER 1119  - PRO 1124 )                          
   2: 6c70-A ebzi-A   295 - 316 <=> 1125 -1146   (THR  381  - ARG  402  <=> LEU 1125  - LEU 1146 )                          
   2: 6c70-A ebzi-A   320 - 323 <=> 1154 -1157   (GLU  406  - SER  409  <=> GLN 1154  - THR 1157 )                          
   2: 6c70-A ebzi-A   342 - 345 <=> 1193 -1196   (THR  428  - GLN  431  <=> ALA 1193  - SER 1196 )                          
   2: 6c70-A ebzi-A   369 - 388 <=> 1217 -1236   (LEU  455  - LYS  474  <=> SER 1217  - ARG 1236 )                          
   3: 6c70-A eaei-A    56 -  59 <=>    1 -   4   (VAL   58  - MET   61  <=> MET    1  - MET    4 )                          
   3: 6c70-A eaei-A    74 -  83 <=>    6 -  15   (THR   76  - VAL   85  <=> ASP    6  - LEU   15 )                          
   3: 6c70-A eaei-A   192 - 212 <=>   16 -  36   (SER  209  - HIS  229  <=> LEU   16  - ARG   36 )                          
   3: 6c70-A eaei-A   239 - 278 <=>   39 -  78   (ALA  325  - LEU  364  <=> SER   39  - LEU   78 )                          
   3: 6c70-A eaei-A   296 - 331 <=>   83 - 118   (VAL  382  - CYS  417  <=> SER   83  - ARG  118 )                          
   3: 6c70-A eaei-A   332 - 335 <=>  120 - 123   (HIS  418  - ASP  421  <=> THR  120  - ASN  123 )                          
   3: 6c70-A eaei-A   337 - 355 <=>  156 - 174   (SER  423  - MET  441  <=> GLU  156  - ILE  174 )                          
   3: 6c70-A eaei-A   363 - 366 <=>  179 - 182   (PHE  449  - SER  452  <=> ARG  179  - HIS  182 )                          
   3: 6c70-A eaei-A   369 - 377 <=>  183 - 191   (LEU  455  - VAL  463  <=> GLU  183  - MET  191 )                          
   3: 6c70-A eaei-A   379 - 387 <=>  193 - 201   (THR  465  - LEU  473  <=> ASN  193  - ILE  201 )                          
   4: 6c70-A ecc1-A    64 -  89 <=>  429 - 454   (ASP   66  - PRO   91  <=> ASP  429  - PRO  454 )                          
   4: 6c70-A ecc1-A    91 -  98 <=>  455 - 462   (ARG   93  - THR  100  <=> PHE  455  - ILE  462 )                          
   4: 6c70-A ecc1-A   206 - 212 <=>  467 - 473   (ALA  223  - HIS  229  <=> LYS  467  - GLN  473 )                          
   4: 6c70-A ecc1-A   259 - 285 <=>  535 - 561   (ASP  345  - LYS  371  <=> TYR  535  - GLN  561 )                          
   4: 6c70-A ecc1-A   381 - 388 <=>  562 - 569   (PHE  467  - LYS  474  <=> HIS  562  - TYR  569 )                          
   5: 6c70-A d9qo-A    63 -  91 <=>  152 - 180   (ASP   65  - ARG   93  <=> LEU  152  - GLY  180 )                          
   5: 6c70-A d9qo-A    92 -  99 <=>  182 - 189   (SER   94  - LEU  101  <=> TRP  182  - ASP  189 )                          
   5: 6c70-A d9qo-A   253 - 283 <=>  190 - 220   (LEU  339  - ALA  369  <=> GLY  190  - SER  220 )                          
   5: 6c70-A d9qo-A   284 - 287 <=>  222 - 225   (THR  370  - ASN  373  <=> CYS  222  - GLY  225 )                          
   5: 6c70-A d9qo-A   378 - 383 <=>  231 - 236   (VAL  464  - VAL  469  <=> LEU  231  - ASN  236 )                          
   6: 6c70-A d9r3-A    41 -  44 <=>    3 -   6   (ILE   43  - LEU   46  <=> HIS    3  - PHE    6 )                          
   6: 6c70-A d9r3-A    47 -  50 <=>    7 -  10   (LEU   49  - GLN   52  <=> PHE    7  - ALA   10 )                          
   6: 6c70-A d9r3-A    51 -  54 <=>   12 -  15   (TYR   53  - MET   56  <=> TRP   12  - ALA   15 )                          
   6: 6c70-A d9r3-A    55 -  63 <=>   59 -  67   (ALA   57  - ASP   65  <=> HIS   59  - GLU   67 )                          
   6: 6c70-A d9r3-A    64 -  92 <=>   94 - 122   (ASP   66  - SER   94  <=> GLU   94  - LYS  122 )                          
   6: 6c70-A d9r3-A    93 -  98 <=>  146 - 151   (LYS   95  - THR  100  <=> VAL  146  - VAL  151 )                          
   6: 6c70-A d9r3-A   256 - 287 <=>  152 - 183   (ALA  342  - ASN  373  <=> THR  152  - ARG  183 )                          
   6: 6c70-A d9r3-A   289 - 310 <=>  197 - 218   (VAL  375  - PHE  396  <=> THR  197  - HIS  218 )                          
   6: 6c70-A d9r3-A   363 - 388 <=>  220 - 245   (PHE  449  - LYS  474  <=> SER  220  - VAL  245 )                          
   7: 6c70-A eah0-A    60 -  63 <=>  560 - 563   (MET   62  - ASP   65  <=> ALA  560  - PRO  563 )                          
   7: 6c70-A eah0-A    64 - 100 <=>  570 - 606   (ASP   66  - ALA  102  <=> SER  570  - ALA  606 )                          
   7: 6c70-A eah0-A   259 - 286 <=>  609 - 636   (ASP  345  - VAL  372  <=> ALA  609  - LYS  636 )                          
   7: 6c70-A eah0-A   287 - 291 <=>  638 - 642   (ASN  373  - VAL  377  <=> LEU  638  - ALA  642 )                          
   7: 6c70-A eah0-A   385 - 388 <=>  760 - 763   (VAL  471  - LYS  474  <=> GLU  760  - ALA  763 )                          
   8: 6c70-A eckb-A    46 -  49 <=>   41 -  44   (LEU   48  - LEU   51  <=> HIS   41  - CYS   44 )                          
   8: 6c70-A eckb-A    63 -  89 <=>   92 - 118   (ASP   65  - PRO   91  <=> ARG   92  - ALA  118 )                          
   8: 6c70-A eckb-A    92 -  95 <=>  119 - 122   (SER   94  - PHE   97  <=> ASP  119  - ASN  122 )                          
   8: 6c70-A eckb-A   256 - 259 <=>  123 - 126   (ALA  342  - ASP  345  <=> ASP  123  - ASP  126 )                          
   8: 6c70-A eckb-A   261 - 289 <=>  127 - 155   (TYR  347  - VAL  375  <=> ALA  127  - GLN  155 )                          
   8: 6c70-A eckb-A   294 - 297 <=>  224 - 227   (ALA  380  - ILE  383  <=> ASP  224  - GLN  227 )                          
   8: 6c70-A eckb-A   322 - 331 <=>  368 - 377   (SER  408  - CYS  417  <=> LYS  368  - ILE  377 )                          
   8: 6c70-A eckb-A   332 - 339 <=>  379 - 386   (HIS  418  - GLU  425  <=> ASP  379  - GLY  386 )                          
   9: 6c70-A eab8-A    64 -  89 <=>   89 - 114   (ASP   66  - PRO   91  <=> ALA   89  - GLN  114 )                          
   9: 6c70-A eab8-A    91 -  94 <=>  115 - 118   (ARG   93  - ILE   96  <=> ASN  115  - ASP  118 )                          
   9: 6c70-A eab8-A   258 - 287 <=>  119 - 148   (GLY  344  - ASN  373  <=> GLY  119  - TYR  148 )                          
   9: 6c70-A eab8-A   288 - 291 <=>  151 - 154   (GLY  374  - VAL  377  <=> ALA  151  - SER  154 )                          
  10: 6c70-A eb78-A    29 -  32 <=>  586 - 589   (SER   31  - LYS   34  <=> ALA  586  - ASN  589 )                          
  10: 6c70-A eb78-A    36 -  62 <=>  594 - 620   (HIS   38  - SER   64  <=> ASP  594  - LEU  620 )                          
  10: 6c70-A eb78-A    63 -  66 <=>  628 - 631   (ASP   65  - ASP   68  <=> GLN  628  - HIS  631 )                          
  10: 6c70-A eb78-A    67 -  90 <=>  633 - 656   (ASP   69  - VAL   92  <=> THR  633  - VAL  656 )                          
  10: 6c70-A eb78-A    92 -  97 <=>  728 - 733   (SER   94  - LYS   99  <=> MET  728  - GLN  733 )                          
  10: 6c70-A eb78-A   133 - 138 <=>  741 - 746   (VAL  135  - ILE  140  <=> ALA  741  - ILE  746 )                          
  10: 6c70-A eb78-A   172 - 176 <=>  759 - 763   (ALA  189  - PHE  193  <=> ALA  759  - GLY  763 )                          
  10: 6c70-A eb78-A   183 - 186 <=>  774 - 777   (TYR  200  - VAL  203  <=> CYS  774  - ASN  777 )                          
  10: 6c70-A eb78-A   188 - 209 <=>  778 - 799   (SER  205  - GLN  226  <=> PRO  778  - VAL  799 )                          
  10: 6c70-A eb78-A   248 - 258 <=>  801 - 811   (LYS  334  - GLY  344  <=> LEU  801  - TYR  811 )                          
  10: 6c70-A eb78-A   260 - 275 <=>  812 - 827   (ALA  346  - THR  361  <=> ALA  812  - SER  827 )                          
  10: 6c70-A eb78-A   281 - 284 <=>  837 - 840   (TYR  367  - THR  370  <=> ILE  837  - GLY  840 )                          
  10: 6c70-A eb78-A   296 - 301 <=>  843 - 848   (VAL  382  - LEU  387  <=> ALA  843  - ALA  848 )                          
  10: 6c70-A eb78-A   302 - 332 <=>  855 - 885   (TYR  388  - HIS  418  <=> GLY  855  - SER  885 )                          
  10: 6c70-A eb78-A   335 - 339 <=>  890 - 894   (ASP  421  - GLU  425  <=> ALA  890  - ASP  894 )                          
  10: 6c70-A eb78-A   341 - 353 <=>  895 - 907   (LYS  427  - LYS  439  <=> GLY  895  - SER  907 )                          
  10: 6c70-A eb78-A   363 - 366 <=>  918 - 921   (PHE  449  - SER  452  <=> ASP  918  - ALA  921 )                          
  10: 6c70-A eb78-A   369 - 375 <=>  923 - 929   (LEU  455  - GLY  461  <=> LEU  923  - ALA  929 )                          
  10: 6c70-A eb78-A   377 - 380 <=>  931 - 934   (VAL  463  - TYR  466  <=> SER  931  - HIS  934 )                          
  11: 6c70-A d71e-A    63 -  95 <=>  338 - 370   (ASP   65  - PHE   97  <=> ASP  338  - GLU  370 )                          
  11: 6c70-A d71e-A   260 - 280 <=>  371 - 391   (ALA  346  - ALA  366  <=> ALA  371  - ALA  391 )                          
  11: 6c70-A d71e-A   283 - 286 <=>  392 - 395   (ALA  369  - VAL  372  <=> PRO  392  - VAL  395 )                          
  11: 6c70-A d71e-A   287 - 290 <=>  398 - 401   (ASN  373  - ASN  376  <=> LEU  398  - ARG  401 )                          
  11: 6c70-A d71e-A   329 - 332 <=>  733 - 736   (TYR  415  - HIS  418  <=> TYR  733  - ASN  736 )                          
  11: 6c70-A d71e-A   335 - 339 <=>  737 - 741   (ASP  421  - GLU  425  <=> GLY  737  - LYS  741 )                          
  12: 6c70-A d764-A    64 -  97 <=>  656 - 689   (ASP   66  - LYS   99  <=> HIS  656  - SER  689 )                          
  12: 6c70-A d764-A   103 - 109 <=>  692 - 698   (ASN  105  - PRO  111  <=> GLU  692  - ARG  698 )                          
  12: 6c70-A d764-A   215 - 218 <=>  700 - 703   (ALA  232  - LYS  235  <=> LYS  700  - GLN  703 )                          
  12: 6c70-A d764-A   252 - 284 <=>  707 - 739   (ARG  338  - THR  370  <=> ASN  707  - ALA  739 )                          
  12: 6c70-A d764-A   285 - 290 <=>  741 - 746   (LYS  371  - ASN  376  <=> ASP  741  - LEU  746 )                          
  13: 6c70-A ebny-A     2 -  11 <=>   89 -  98   (LYS    4  - LEU   13  <=> GLU   89  - TYR   98 )                          
  13: 6c70-A ebny-A    33 -  36 <=>  130 - 133   (LYS   35  - HIS   38  <=> SER  130  - GLU  133 )                          
  13: 6c70-A ebny-A    44 -  47 <=>  140 - 143   (LEU   46  - LEU   49  <=> VAL  140  - ALA  143 )                          
  13: 6c70-A ebny-A    64 -  91 <=>  154 - 181   (ASP   66  - ARG   93  <=> ASP  154  - VAL  181 )                          
  13: 6c70-A ebny-A   260 - 283 <=>  183 - 206   (ALA  346  - ALA  369  <=> ALA  183  - ASP  206 )                          
  13: 6c70-A ebny-A   298 - 312 <=>  207 - 221   (GLY  384  - ILE  398  <=> SER  207  - GLU  221 )                          
  13: 6c70-A ebny-A   366 - 383 <=>  222 - 239   (SER  452  - VAL  469  <=> ASP  222  - PRO  239 )                          
  14: 6c70-A eb7r-A    63 - 105 <=>   97 - 139   (ASP   65  - PRO  107  <=> GLU   97  - ARG  139 )                          
  14: 6c70-A eb7r-A   108 - 113 <=>  146 - 151   (HIS  110  - GLU  115  <=> ALA  146  - GLU  151 )                          
  14: 6c70-A eb7r-A   218 - 221 <=>  219 - 222   (LYS  235  - MET  238  <=> ASP  219  - SER  222 )                          
  14: 6c70-A eb7r-A   223 - 226 <=>  223 - 226   (LEU  240  - THR  243  <=> ILE  223  - ALA  226 )                          
  14: 6c70-A eb7r-A   227 - 230 <=>  230 - 233   (GLY  313  - LYS  316  <=> ARG  230  - LYS  233 )                          
  14: 6c70-A eb7r-A   233 - 260 <=>  264 - 291   (GLU  319  - ALA  346  <=> LEU  264  - GLU  291 )                          
  14: 6c70-A eb7r-A   261 - 284 <=>  294 - 317   (TYR  347  - THR  370  <=> LEU  294  - ASP  317 )                          
  14: 6c70-A eb7r-A   286 - 290 <=>  318 - 322   (VAL  372  - ASN  376  <=> SER  318  - ILE  322 )                          
  14: 6c70-A eb7r-A   334 - 337 <=>  549 - 552   (TYR  420  - SER  423  <=> ARG  549  - VAL  552 )                          
  15: 6c70-A d9xz-A     3 -   6 <=>  294 - 297   (HIS    5  - LEU    8  <=> PRO  294  - ALA  297 )                          
  15: 6c70-A d9xz-A    56 -  59 <=>  767 - 770   (VAL   58  - MET   61  <=> ALA  767  - GLU  770 )                          
  15: 6c70-A d9xz-A    64 -  88 <=>  802 - 826   (ASP   66  - PHE   90  <=> LEU  802  - ALA  826 )                          
  15: 6c70-A d9xz-A    90 -  94 <=>  827 - 831   (VAL   92  - ILE   96  <=> THR  827  - GLU  831 )                          
  15: 6c70-A d9xz-A   259 - 286 <=>  832 - 859   (ASP  345  - VAL  372  <=> ASP  832  - LEU  859 )                          
  15: 6c70-A d9xz-A   287 - 303 <=>  865 - 881   (ASN  373  - THR  389  <=> VAL  865  - TRP  881 )                          
  15: 6c70-A d9xz-A   305 - 308 <=>  889 - 892   (GLY  391  - PHE  394  <=> PHE  889  - THR  892 )                          
  15: 6c70-A d9xz-A   366 - 375 <=>  928 - 937   (SER  452  - GLY  461  <=> SER  928  - PHE  937 )                          
  16: 6c70-A ebje-A     2 -   6 <=>   79 -  83   (LYS    4  - LEU    8  <=> ALA   79  - PHE   83 )                          
  16: 6c70-A ebje-A     9 -  16 <=>   84 -  91   (ASP   11  - VAL   18  <=> ASN   84  - LYS   91 )                          
  16: 6c70-A ebje-A    63 -  95 <=>  158 - 190   (ASP   65  - PHE   97  <=> ARG  158  - ARG  190 )                          
  16: 6c70-A ebje-A   259 - 290 <=>  192 - 223   (ASP  345  - ASN  376  <=> ARG  192  - SER  223 )                          
  16: 6c70-A ebje-A   319 - 322 <=>  503 - 506   (GLU  405  - SER  408  <=> SER  503  - ARG  506 )                          
  16: 6c70-A ebje-A   323 - 327 <=>  508 - 512   (SER  409  - ALA  413  <=> SER  508  - TYR  512 )                          
  16: 6c70-A ebje-A   334 - 340 <=>  523 - 529   (TYR  420  - ALA  426  <=> VAL  523  - ASN  529 )                          
  17: 6c70-A eawe-A    45 -  49 <=>  826 - 830   (LEU   47  - LEU   51  <=> LYS  826  - ALA  830 )                          
  17: 6c70-A eawe-A    59 -  62 <=>  892 - 895   (MET   61  - SER   64  <=> PRO  892  - LEU  895 )                          
  17: 6c70-A eawe-A    64 -  95 <=>  896 - 927   (ASP   66  - PHE   97  <=> ALA  896  - GLU  927 )                          
  17: 6c70-A eawe-A   256 - 259 <=>  928 - 931   (ALA  342  - ASP  345  <=> GLU  928  - VAL  931 )                          
  17: 6c70-A eawe-A   261 - 283 <=>  932 - 954   (TYR  347  - ALA  369  <=> TYR  932  - LEU  954 )                          
  18: 6c70-A d7xu-A    13 -  16 <=>   62 -  65   (ASN   15  - VAL   18  <=> GLU   62  - SER   65 )                          
  18: 6c70-A d7xu-A    24 -  30 <=>   66 -  72   (MET   26  - GLU   32  <=> ARG   66  - ALA   72 )                          
  18: 6c70-A d7xu-A    34 -  63 <=>   82 - 111   (PHE   36  - ASP   65  <=> ASP   82  - GLN  111 )                          
  18: 6c70-A d7xu-A    64 -  88 <=>  133 - 157   (ASP   66  - PHE   90  <=> SER  133  - SER  157 )                          
  18: 6c70-A d7xu-A   260 - 287 <=>  160 - 187   (ALA  346  - ASN  373  <=> PHE  160  - GLU  187 )                          
  18: 6c70-A d7xu-A   289 - 313 <=>  211 - 235   (VAL  375  - PHE  399  <=> ALA  211  - THR  235 )                          
  18: 6c70-A d7xu-A   328 - 332 <=>  454 - 458   (ALA  414  - HIS  418  <=> PRO  454  - SER  458 )                          
  18: 6c70-A d7xu-A   335 - 339 <=>  459 - 463   (ASP  421  - GLU  425  <=> VAL  459  - ARG  463 )                          
  19: 6c70-A d9g9-A    29 -  34 <=>  145 - 150   (SER   31  - PHE   36  <=> SER  145  - VAL  150 )                          
  19: 6c70-A d9g9-A    37 -  63 <=>  151 - 177   (ARG   39  - ASP   65  <=> PRO  151  - LEU  177 )                          
  19: 6c70-A d9g9-A    64 -  97 <=>  568 - 601   (ASP   66  - LYS   99  <=> VAL  568  - ALA  601 )                          
  19: 6c70-A d9g9-A   109 - 112 <=>  924 - 927   (PRO  111  - ALA  114  <=> ARG  924  - HIS  927 )                          
  19: 6c70-A d9g9-A   119 - 126 <=>  931 - 938   (HIS  121  - MET  128  <=> GLN  931  - SER  938 )                          
  19: 6c70-A d9g9-A   243 - 246 <=>  975 - 978   (TRP  329  - ARG  332  <=> LEU  975  - TYR  978 )                          
  19: 6c70-A d9g9-A   253 - 283 <=>  997 -1027   (LEU  339  - ALA  369  <=> ALA  997  - LEU 1027 )                          
  19: 6c70-A d9g9-A   284 - 287 <=> 1029 -1032   (THR  370  - ASN  373  <=> PHE 1029  - VAL 1032 )                          
  19: 6c70-A d9g9-A   289 - 314 <=> 1067 -1092   (VAL  375  - GLY  400  <=> HIS 1067  - ARG 1092 )                          
  20: 6c70-A d60u-A    65 -  88 <=>  215 - 238   (VAL   67  - PHE   90  <=> SER  215  - ALA  238 )                          
  20: 6c70-A d60u-A    90 -  93 <=>  239 - 242   (VAL   92  - LYS   95  <=> ARG  239  - ILE  242 )                          
  20: 6c70-A d60u-A    96 -  99 <=>  243 - 246   (TYR   98  - LEU  101  <=> ARG  243  - THR  246 )                          
  20: 6c70-A d60u-A   255 - 280 <=>  247 - 272   (THR  341  - ALA  366  <=> GLN  247  - THR  272 )                          
  20: 6c70-A d60u-A   283 - 286 <=>  273 - 276   (ALA  369  - VAL  372  <=> LYS  273  - LEU  276 )                          
  21: 6c70-A ebqi-A    63 -  93 <=>  122 - 152   (ASP   65  - LYS   95  <=> HIS  122  - GLN  152 )                          
  21: 6c70-A ebqi-A   100 - 105 <=>  154 - 159   (ALA  102  - PRO  107  <=> PRO  154  - ASN  159 )                          
  21: 6c70-A ebqi-A   254 - 257 <=>  162 - 165   (VAL  340  - VAL  343  <=> LEU  162  - THR  165 )                          
  21: 6c70-A ebqi-A   260 - 281 <=>  166 - 187   (ALA  346  - TYR  367  <=> VAL  166  - GLU  187 )                          
  21: 6c70-A ebqi-A   287 - 290 <=>  201 - 204   (ASN  373  - ASN  376  <=> LEU  201  - LEU  204 )                          
  21: 6c70-A ebqi-A   291 - 295 <=>  206 - 210   (VAL  377  - THR  381  <=> ARG  206  - PRO  210 )                          
  21: 6c70-A ebqi-A   328 - 331 <=>  822 - 825   (ALA  414  - CYS  417  <=> VAL  822  - ARG  825 )                          
  21: 6c70-A ebqi-A   364 - 367 <=>  836 - 839   (THR  450  - LEU  453  <=> ARG  836  - ARG  839 )                          
  22: 6c70-A d8pp-A    63 -  89 <=>   19 -  45   (ASP   65  - PRO   91  <=> GLY   19  - ALA   45 )                          
  22: 6c70-A d8pp-A    91 - 101 <=>   46 -  56   (ARG   93  - ILE  103  <=> LEU   46  - LYS   56 )                          
  22: 6c70-A d8pp-A   102 - 106 <=>   58 -  62   (TRP  104  - ASN  108  <=> LYS   58  - ALA   62 )                          
  22: 6c70-A d8pp-A   245 - 260 <=>   65 -  80   (GLU  331  - ALA  346  <=> ASN   65  - GLU   80 )                          
  22: 6c70-A d8pp-A   261 - 286 <=>   83 - 108   (TYR  347  - VAL  372  <=> LEU   83  - GLU  108 )                          
  22: 6c70-A d8pp-A   287 - 290 <=>  111 - 114   (ASN  373  - ASN  376  <=> ARG  111  - ILE  114 )                          
  23: 6c70-A ecm7-A    64 -  93 <=>  280 - 309   (ASP   66  - LYS   95  <=> GLU  280  - ILE  309 )                          
  23: 6c70-A ecm7-A    95 -  98 <=>  310 - 313   (PHE   97  - THR  100  <=> GLN  310  - VAL  313 )                          
  23: 6c70-A ecm7-A   256 - 286 <=>  314 - 344   (ALA  342  - VAL  372  <=> ASP  314  - THR  344 )                          
  23: 6c70-A ecm7-A   287 - 290 <=>  347 - 350   (ASN  373  - ASN  376  <=> MET  347  - GLN  350 )                          
  23: 6c70-A ecm7-A   329 - 332 <=>  702 - 705   (TYR  415  - HIS  418  <=> SER  702  - GLY  705 )                          
  23: 6c70-A ecm7-A   335 - 338 <=>  706 - 709   (ASP  421  - GLU  424  <=> GLY  706  - ASP  709 )                          
  24: 6c70-A d9fv-A    34 -  39 <=>  116 - 121   (PHE   36  - TYR   41  <=> ALA  116  - GLN  121 )                          
  24: 6c70-A d9fv-A    44 -  47 <=>  194 - 197   (LEU   46  - LEU   49  <=> MET  194  - THR  197 )                          
  24: 6c70-A d9fv-A    55 -  62 <=>  221 - 228   (ALA   57  - SER   64  <=> ALA  221  - VAL  228 )                          
  24: 6c70-A d9fv-A    63 -  93 <=>  232 - 262   (ASP   65  - LYS   95  <=> ASP  232  - ARG  262 )                          
  24: 6c70-A d9fv-A    95 -  99 <=>  263 - 267   (PHE   97  - LEU  101  <=> ALA  263  - GLU  267 )                          
  24: 6c70-A d9fv-A   258 - 277 <=>  273 - 292   (GLY  344  - THR  363  <=> LYS  273  - ALA  292 )                          
  24: 6c70-A d9fv-A   280 - 283 <=>  293 - 296   (ALA  366  - ALA  369  <=> PRO  293  - THR  296 )                          
  24: 6c70-A d9fv-A   285 - 289 <=>  297 - 301   (LYS  371  - VAL  375  <=> ALA  297  - MET  301 )                          
  24: 6c70-A d9fv-A   329 - 332 <=>  840 - 843   (TYR  415  - HIS  418  <=> CYS  840  - ARG  843 )                          
  24: 6c70-A d9fv-A   336 - 343 <=>  850 - 857   (GLY  422  - PHE  429  <=> GLU  850  - SER  857 )                          
  25: 6c70-A d8r9-A    63 -  91 <=>  703 - 731   (ASP   65  - ARG   93  <=> PRO  703  - ARG  731 )                          
  25: 6c70-A d8r9-A   256 - 280 <=>  736 - 760   (ALA  342  - ALA  366  <=> PRO  736  - GLY  760 )                          
  25: 6c70-A d8r9-A   281 - 284 <=>  790 - 793   (TYR  367  - THR  370  <=> ALA  790  - MET  793 )                          
  25: 6c70-A d8r9-A   291 - 294 <=>  836 - 839   (VAL  377  - ALA  380  <=> TYR  836  - LEU  839 )                          
  25: 6c70-A d8r9-A   308 - 312 <=> 1169 -1173   (PHE  394  - ILE  398  <=> PHE 1169  - ALA 1173 )                          
  25: 6c70-A d8r9-A   317 - 320 <=> 1176 -1179   (LEU  403  - GLU  406  <=> SER 1176  - GLN 1179 )                          
  25: 6c70-A d8r9-A   322 - 326 <=> 1182 -1186   (SER  408  - GLU  412  <=> PRO 1182  - GLU 1186 )                          
  26: 6c70-A eatm-A    63 -  97 <=>   50 -  84   (ASP   65  - LYS   99  <=> LEU   50  - ARG   84 )                          
  26: 6c70-A eatm-A   256 - 259 <=>   85 -  88   (ALA  342  - ASP  345  <=> ASN   85  - LYS   88 )                          
  26: 6c70-A eatm-A   261 - 286 <=>   89 - 114   (TYR  347  - VAL  372  <=> VAL   89  - VAL  114 )                          
  26: 6c70-A eatm-A   287 - 290 <=>  117 - 120   (ASN  373  - ASN  376  <=> MET  117  - HIS  120 )                          
  27: 6c70-A d7wq-A    64 -  99 <=>    1 -  36   (ASP   66  - LEU  101  <=> MET    1  - ARG   36 )                          
  27: 6c70-A d7wq-A   255 - 259 <=>   39 -  43   (THR  341  - ASP  345  <=> SER   39  - ARG   43 )                          
  27: 6c70-A d7wq-A   261 - 284 <=>   44 -  67   (TYR  347  - THR  370  <=> LEU   44  - HIS   67 )                          
  27: 6c70-A d7wq-A   285 - 288 <=>   69 -  72   (LYS  371  - GLY  374  <=> ALA   69  - ASP   72 )                          
  27: 6c70-A d7wq-A   290 - 315 <=>   82 - 107   (ASN  376  - ASN  401  <=> LYS   82  - ASP  107 )                          
  27: 6c70-A d7wq-A   320 - 323 <=>  195 - 198   (GLU  406  - SER  409  <=> GLU  195  - LEU  198 )                          
  27: 6c70-A d7wq-A   326 - 329 <=>  220 - 223   (GLU  412  - TYR  415  <=> ILE  220  - SER  223 )                          
  27: 6c70-A d7wq-A   341 - 344 <=>  225 - 228   (LYS  427  - VAL  430  <=> ILE  225  - ALA  228 )                          
  27: 6c70-A d7wq-A   347 - 350 <=>  229 - 232   (VAL  433  - GLN  436  <=> HIS  229  - VAL  232 )                          
  27: 6c70-A d7wq-A   385 - 388 <=>  438 - 441   (VAL  471  - LYS  474  <=> VAL  438  - LEU  441 )                          
  28: 6c70-A ecmo-A    63 -  66 <=>    2 -   5   (ASP   65  - ASP   68  <=> PRO    2  - SER    5 )                          
  28: 6c70-A ecmo-A    70 -  73 <=>    6 -   9   (ALA   72  - ILE   75  <=> GLN    6  - PRO    9 )                          
  28: 6c70-A ecmo-A    75 -  89 <=>   10 -  24   (MET   77  - PRO   91  <=> THR   10  - HIS   24 )                          
  28: 6c70-A ecmo-A    92 -  98 <=>   25 -  31   (SER   94  - THR  100  <=> ALA   25  - HIS   31 )                          
  28: 6c70-A ecmo-A   127 - 130 <=>   37 -  40   (ARG  129  - LEU  132  <=> GLN   37  - GLU   40 )                          
  28: 6c70-A ecmo-A   143 - 146 <=>   53 -  56   (SER  145  - GLY  148  <=> TYR   53  - ALA   56 )                          
  28: 6c70-A ecmo-A   169 - 172 <=>   60 -  63   (MET  186  - ALA  189  <=> SER   60  - SER   63 )                          
  28: 6c70-A ecmo-A   180 - 202 <=>  158 - 180   (TYR  197  - TRP  219  <=> GLY  158  - HIS  180 )                          
  28: 6c70-A ecmo-A   257 - 281 <=>  182 - 206   (VAL  343  - TYR  367  <=> HIS  182  - MET  206 )                          
  28: 6c70-A ecmo-A   283 - 286 <=>  207 - 210   (ALA  369  - VAL  372  <=> PRO  207  - LEU  210 )                          
  28: 6c70-A ecmo-A   329 - 332 <=>  574 - 577   (TYR  415  - HIS  418  <=> LEU  574  - ARG  577 )                          
  28: 6c70-A ecmo-A   337 - 340 <=>  642 - 645   (SER  423  - ALA  426  <=> VAL  642  - GLY  645 )                          
  28: 6c70-A ecmo-A   342 - 352 <=>  646 - 656   (THR  428  - GLN  438  <=> SER  646  - VAL  656 )                          
  29: 6c70-A d677-A    64 -  89 <=>   18 -  43   (ASP   66  - PRO   91  <=> SER   18  - ALA   43 )                          
  29: 6c70-A d677-A    91 - 102 <=>   44 -  55   (ARG   93  - TRP  104  <=> ASP   44  - ALA   55 )                          
  29: 6c70-A d677-A   103 - 106 <=>   57 -  60   (ASN  105  - ASN  108  <=> LYS   57  - LYS   60 )                          
  29: 6c70-A d677-A   242 - 252 <=>   65 -  75   (TYR  328  - ARG  338  <=> GLY   65  - ASP   75 )                          
  29: 6c70-A d677-A   262 - 281 <=>   85 - 104   (GLY  348  - TYR  367  <=> PRO   85  - SER  104 )                          
  29: 6c70-A d677-A   282 - 287 <=>  107 - 112   (GLN  368  - ASN  373  <=> PHE  107  - ARG  112 )                          
  29: 6c70-A d677-A   288 - 291 <=>  115 - 118   (GLY  374  - VAL  377  <=> GLU  115  - ARG  118 )                          
  29: 6c70-A d677-A   314 - 326 <=>  198 - 210   (GLY  400  - GLU  412  <=> ALA  198  - GLN  210 )                          
  30: 6c70-A d9vm-A     5 -  18 <=>  945 - 958   (GLY    7  - GLN   20  <=> TYR  945  - SER  958 )                          
  30: 6c70-A d9vm-A    36 -  39 <=>  964 - 967   (HIS   38  - TYR   41  <=> ASP  964  - VAL  967 )                          
  30: 6c70-A d9vm-A    65 -  88 <=> 1014 -1037   (VAL   67  - PHE   90  <=> THR 1014  - GLY 1037 )                          
  30: 6c70-A d9vm-A   260 - 283 <=> 1039 -1062   (ALA  346  - ALA  369  <=> ILE 1039  - LEU 1062 )                          
  31: 6c70-A ebtx-A    63 -  90 <=>   39 -  66   (ASP   65  - VAL   92  <=> ARG   39  - GLN   66 )                          
  31: 6c70-A ebtx-A    92 -  95 <=>   67 -  70   (SER   94  - PHE   97  <=> GLY   67  - LYS   70 )                          
  31: 6c70-A ebtx-A   259 - 286 <=>   71 -  98   (ASP  345  - VAL  372  <=> ARG   71  - THR   98 )                          
  31: 6c70-A ebtx-A   287 - 290 <=>  101 - 104   (ASN  373  - ASN  376  <=> LEU  101  - ALA  104 )                          
  31: 6c70-A ebtx-A   305 - 308 <=>  427 - 430   (GLY  391  - PHE  394  <=> SER  427  - VAL  430 )                          
  31: 6c70-A ebtx-A   369 - 372 <=>  431 - 434   (LEU  455  - SER  458  <=> MET  431  - ASP  434 )                          
  32: 6c70-A ebra-A    66 -  84 <=>    1 -  19   (ASP   68  - LYS   86  <=> MET    1  - ALA   19 )                          
  32: 6c70-A ebra-A    87 -  91 <=>   20 -  24   (TYR   89  - ARG   93  <=> ILE   20  - VAL   24 )                          
  32: 6c70-A ebra-A   258 - 284 <=>   26 -  52   (GLY  344  - THR  370  <=> SER   26  - ILE   52 )                          
  32: 6c70-A ebra-A   286 - 289 <=>   53 -  56   (VAL  372  - VAL  375  <=> GLU   53  - ALA   56 )                          
  32: 6c70-A ebra-A   307 - 310 <=>   61 -  64   (VAL  393  - PHE  396  <=> PRO   61  - VAL   64 )                          
  32: 6c70-A ebra-A   313 - 316 <=>   65 -  68   (PHE  399  - ARG  402  <=> ASN   65  - GLN   68 )                          
  33: 6c70-A eaho-A     8 -  22 <=>   36 -  50   (ALA   10  - HIS   24  <=> GLY   36  - ALA   50 )                          
  33: 6c70-A eaho-A    46 -  62 <=>   54 -  70   (LEU   48  - SER   64  <=> ILE   54  - MET   70 )                          
  33: 6c70-A eaho-A    63 -  95 <=>   75 - 107   (ASP   65  - PHE   97  <=> VAL   75  - PRO  107 )                          
  33: 6c70-A eaho-A   256 - 259 <=>  108 - 111   (ALA  342  - ASP  345  <=> ASN  108  - SER  111 )                          
  33: 6c70-A eaho-A   261 - 283 <=>  112 - 134   (TYR  347  - ALA  369  <=> LEU  112  - ASP  134 )                          
  33: 6c70-A eaho-A   284 - 287 <=>  136 - 139   (THR  370  - ASN  373  <=> TYR  136  - VAL  139 )                          
  33: 6c70-A eaho-A   288 - 308 <=>  146 - 166   (GLY  374  - PHE  394  <=> LYS  146  - GLY  166 )                          
  33: 6c70-A eaho-A   369 - 372 <=>  169 - 172   (LEU  455  - SER  458  <=> CYS  169  - ASP  172 )                          
  34: 6c70-A d7fs-A    63 -  89 <=>  288 - 314   (ASP   65  - PRO   91  <=> ARG  288  - GLN  314 )                          
  34: 6c70-A d7fs-A    91 - 101 <=>  315 - 325   (ARG   93  - ILE  103  <=> LEU  315  - VAL  325 )                          
  34: 6c70-A d7fs-A   103 - 106 <=>  326 - 329   (ASN  105  - ASN  108  <=> GLY  326  - ALA  329 )                          
  34: 6c70-A d7fs-A   259 - 289 <=>  343 - 373   (ASP  345  - VAL  375  <=> TRP  343  - PRO  373 )                          
  34: 6c70-A d7fs-A   291 - 294 <=>  377 - 380   (VAL  377  - ALA  380  <=> LEU  377  - TYR  380 )                          
  34: 6c70-A d7fs-A   310 - 316 <=>  466 - 472   (PHE  396  - ARG  402  <=> VAL  466  - LYS  472 )                          
  34: 6c70-A d7fs-A   355 - 358 <=>  475 - 478   (MET  441  - SER  444  <=> ARG  475  - GLU  478 )                          
  35: 6c70-A d8w5-A    63 - 102 <=>  104 - 143   (ASP   65  - TRP  104  <=> LEU  104  - GLY  143 )                          
  35: 6c70-A d8w5-A   127 - 132 <=>  315 - 320   (ARG  129  - CYS  134  <=> TYR  315  - LEU  320 )                          
  35: 6c70-A d8w5-A   134 - 147 <=>  323 - 336   (ALA  136  - ILE  149  <=> THR  323  - LEU  336 )                          
  35: 6c70-A d8w5-A   149 - 152 <=>  352 - 355   (PHE  151  - ASP  154  <=> ARG  352  - ALA  355 )                          
  35: 6c70-A d8w5-A   179 - 187 <=>  361 - 369   (ILE  196  - ILE  204  <=> PHE  361  - GLY  369 )                          
  35: 6c70-A d8w5-A   211 - 215 <=>  464 - 468   (GLN  228  - ALA  232  <=> PRO  464  - ALA  468 )                          
  35: 6c70-A d8w5-A   258 - 285 <=>  479 - 506   (GLY  344  - LYS  371  <=> PHE  479  - TYR  506 )                          
  35: 6c70-A d8w5-A   292 - 299 <=>  508 - 515   (TYR  378  - TYR  385  <=> ASP  508  - SER  515 )                          
  36: 6c70-A ecim-A    63 -  89 <=>    2 -  28   (ASP   65  - PRO   91  <=> THR    2  - GLU   28 )                          
  36: 6c70-A ecim-A    95 -  98 <=>   30 -  33   (PHE   97  - THR  100  <=> ILE   30  - PRO   33 )                          
  36: 6c70-A ecim-A   255 - 287 <=>   34 -  66   (THR  341  - ASN  373  <=> VAL   34  - CYS   66 )                          
  36: 6c70-A ecim-A   291 - 308 <=>   79 -  96   (VAL  377  - PHE  394  <=> ASN   79  - GLN   96 )                          
  36: 6c70-A ecim-A   310 - 313 <=>  108 - 111   (PHE  396  - PHE  399  <=> SER  108  - CYS  111 )                          
  36: 6c70-A ecim-A   318 - 322 <=>  112 - 116   (ILE  404  - SER  408  <=> ASP  112  - PRO  116 )                          
  36: 6c70-A ecim-A   328 - 331 <=>  118 - 121   (ALA  414  - CYS  417  <=> TYR  118  - VAL  121 )                          
  36: 6c70-A ecim-A   371 - 374 <=>  150 - 153   (ALA  457  - LEU  460  <=> ALA  150  - PRO  153 )                          
  37: 6c70-A eamk-A    35 -  39 <=>    1 -   5   (PRO   37  - TYR   41  <=> MET    1  - TRP    5 )                          
  37: 6c70-A eamk-A    45 -  49 <=>  117 - 121   (LEU   47  - LEU   51  <=> GLU  117  - ALA  121 )                          
  37: 6c70-A eamk-A    53 -  56 <=>  167 - 170   (MET   55  - VAL   58  <=> HIS  167  - ASP  170 )                          
  37: 6c70-A eamk-A    64 -  95 <=>  342 - 373   (ASP   66  - PHE   97  <=> ALA  342  - ILE  373 )                          
  37: 6c70-A eamk-A   258 - 286 <=>  375 - 403   (GLY  344  - VAL  372  <=> GLN  375  - GLU  403 )                          
  37: 6c70-A eamk-A   287 - 290 <=>  406 - 409   (ASN  373  - ASN  376  <=> CYS  406  - ARG  409 )                          
  38: 6c70-A d7l9-A    63 -  94 <=>  262 - 293   (ASP   65  - ILE   96  <=> PRO  262  - GLU  293 )                          
  38: 6c70-A d7l9-A    96 -  99 <=>  294 - 297   (TYR   98  - LEU  101  <=> ASP  294  - HIS  297 )                          
  38: 6c70-A d7l9-A   258 - 287 <=>  300 - 329   (GLY  344  - ASN  373  <=> THR  300  - ASN  329 )                          
  38: 6c70-A d7l9-A   289 - 292 <=>  515 - 518   (VAL  375  - TYR  378  <=> MET  515  - VAL  518 )                          
  38: 6c70-A d7l9-A   295 - 298 <=>  588 - 591   (THR  381  - GLY  384  <=> ASN  588  - PRO  591 )                          
  38: 6c70-A d7l9-A   311 - 317 <=>  599 - 605   (CYS  397  - LEU  403  <=> THR  599  - ARG  605 )                          
  38: 6c70-A d7l9-A   322 - 325 <=>  633 - 636   (SER  408  - MET  411  <=> HIS  633  - GLY  636 )                          
  38: 6c70-A d7l9-A   329 - 332 <=>  677 - 680   (TYR  415  - HIS  418  <=> ARG  677  - PRO  680 )                          
  38: 6c70-A d7l9-A   339 - 342 <=>  701 - 704   (GLU  425  - THR  428  <=> LYS  701  - ALA  704 )                          
  39: 6c70-A d6xe-A     9 -  12 <=>  123 - 126   (ASP   11  - PRO   14  <=> GLY  123  - ALA  126 )                          
  39: 6c70-A d6xe-A    30 -  35 <=>  458 - 463   (GLU   32  - PRO   37  <=> PRO  458  - SER  463 )                          
  39: 6c70-A d6xe-A    64 -  93 <=>  530 - 559   (ASP   66  - LYS   95  <=> ALA  530  - ARG  559 )                          
  39: 6c70-A d6xe-A    95 -  98 <=>  560 - 563   (PHE   97  - THR  100  <=> HIS  560  - ARG  563 )                          
  39: 6c70-A d6xe-A   256 - 286 <=>  564 - 594   (ALA  342  - VAL  372  <=> GLY  564  - ARG  594 )                          
  39: 6c70-A d6xe-A   287 - 290 <=>  597 - 600   (ASN  373  - ASN  376  <=> ASP  597  - SER  600 )                          
  40: 6c70-A d8yd-A    63 -  97 <=>   21 -  55   (ASP   65  - LYS   99  <=> MET   21  - GLY   55 )                          
  40: 6c70-A d8yd-A   250 - 286 <=>   58 -  94   (VAL  336  - VAL  372  <=> ALA   58  - MET   94 )                          
  40: 6c70-A d8yd-A   287 - 290 <=>   97 - 100   (ASN  373  - ASN  376  <=> ASN   97  - LEU  100 )                          
  41: 6c70-A d96x-A    27 -  30 <=>    4 -   7   (TYR   29  - GLU   32  <=> ARG    4  - VAL    7 )                          
  41: 6c70-A d96x-A    31 -  38 <=>    9 -  16   (GLY   33  - ILE   40  <=> ALA    9  - LEU   16 )                          
  41: 6c70-A d96x-A    41 -  44 <=>   48 -  51   (ILE   43  - LEU   46  <=> LEU   48  - ASN   51 )                          
  41: 6c70-A d96x-A    92 - 101 <=>   62 -  71   (SER   94  - ILE  103  <=> MET   62  - GLN   71 )                          
  41: 6c70-A d96x-A   119 - 137 <=>   73 -  91   (HIS  121  - THR  139  <=> ASN   73  - CYS   91 )                          
  41: 6c70-A d96x-A   138 - 142 <=>   93 -  97   (ILE  140  - ILE  144  <=> VAL   93  - TYR   97 )                          
  41: 6c70-A d96x-A   181 - 184 <=>  101 - 104   (GLN  198  - TYR  201  <=> PRO  101  - SER  104 )                          
  41: 6c70-A d96x-A   185 - 211 <=>  106 - 132   (LEU  202  - GLN  228  <=> ALA  106  - THR  132 )                          
  41: 6c70-A d96x-A   246 - 249 <=>  133 - 136   (ARG  332  - HIS  335  <=> VAL  133  - THR  136 )                          
  41: 6c70-A d96x-A   251 - 278 <=>  137 - 164   (VAL  337  - LEU  364  <=> TRP  137  - THR  164 )                          
  41: 6c70-A d96x-A   280 - 283 <=>  165 - 168   (ALA  366  - ALA  369  <=> ARG  165  - LEU  168 )                          
  41: 6c70-A d96x-A   292 - 312 <=>  169 - 189   (TYR  378  - ILE  398  <=> ASN  169  - SER  189 )                          
  41: 6c70-A d96x-A   313 - 328 <=>  193 - 208   (PHE  399  - ALA  414  <=> SER  193  - THR  208 )                          
  41: 6c70-A d96x-A   331 - 335 <=>  292 - 296   (CYS  417  - ASP  421  <=> CYS  292  - MET  296 )                          
  41: 6c70-A d96x-A   336 - 339 <=>  300 - 303   (GLY  422  - GLU  425  <=> GLY  300  - LYS  303 )                          
  41: 6c70-A d96x-A   340 - 347 <=>  311 - 318   (ALA  426  - VAL  433  <=> TYR  311  - ARG  318 )                          
  42: 6c70-A d6xb-A    64 - 105 <=>   59 - 100   (ASP   66  - PRO  107  <=> THR   59  - VAL  100 )                          
  42: 6c70-A d6xb-A   108 - 111 <=>  108 - 111   (HIS  110  - PHE  113  <=> ASP  108  - ARG  111 )                          
  42: 6c70-A d6xb-A   112 - 120 <=>  218 - 226   (ALA  114  - ALA  122  <=> TRP  218  - GLN  226 )                          
  42: 6c70-A d6xb-A   249 - 252 <=>  232 - 235   (HIS  335  - ARG  338  <=> LEU  232  - ASP  235 )                          
  42: 6c70-A d6xb-A   254 - 260 <=>  236 - 242   (VAL  340  - ALA  346  <=> LYS  236  - ASN  242 )                          
  42: 6c70-A d6xb-A   261 - 288 <=>  245 - 272   (TYR  347  - GLY  374  <=> ILE  245  - ALA  272 )                          
  42: 6c70-A d6xb-A   384 - 387 <=>  275 - 278   (LEU  470  - LEU  473  <=> PRO  275  - VAL  278 )                          
  43: 6c70-A d8yb-A    65 -  94 <=>  195 - 224   (VAL   67  - ILE   96  <=> THR  195  - VAL  224 )                          
  43: 6c70-A d8yb-A    96 -  99 <=>  225 - 228   (TYR   98  - LEU  101  <=> GLY  225  - ARG  228 )                          
  43: 6c70-A d8yb-A   254 - 284 <=>  230 - 260   (VAL  340  - THR  370  <=> ASN  230  - LEU  260 )                          
  43: 6c70-A d8yb-A   384 - 388 <=>  261 - 265   (LEU  470  - LYS  474  <=> SER  261  - ILE  265 )                          
  44: 6c70-A d7va-A    31 -  34 <=>  217 - 220   (GLY   33  - PHE   36  <=> SER  217  - ASP  220 )                          
  44: 6c70-A d7va-A    64 -  92 <=>  372 - 400   (ASP   66  - SER   94  <=> VAL  372  - GLU  400 )                          
  44: 6c70-A d7va-A    95 -  98 <=>  401 - 404   (PHE   97  - THR  100  <=> GLY  401  - LYS  404 )                          
  44: 6c70-A d7va-A   257 - 286 <=>  406 - 435   (VAL  343  - VAL  372  <=> GLN  406  - ARG  435 )                          
  44: 6c70-A d7va-A   287 - 290 <=>  438 - 441   (ASN  373  - ASN  376  <=> ARG  438  - LEU  441 )                          
  45: 6c70-A d9cf-A    29 -  32 <=>  946 - 949   (SER   31  - LYS   34  <=> CYS  946  - TYR  949 )                          
  45: 6c70-A d9cf-A    64 -  67 <=>  999 -1002   (ASP   66  - ASP   69  <=> ASP  999  - TYR 1002 )                          
  45: 6c70-A d9cf-A   112 - 136 <=> 1031 -1055   (ALA  114  - ALA  138  <=> CYS 1031  - LEU 1055 )                          
  45: 6c70-A d9cf-A   139 - 142 <=> 1057 -1060   (PHE  141  - ILE  144  <=> GLN 1057  - PRO 1060 )                          
  45: 6c70-A d9cf-A   189 - 213 <=> 1061 -1085   (MET  206  - LEU  230  <=> THR 1061  - ARG 1085 )                          
  45: 6c70-A d9cf-A   246 - 249 <=> 1086 -1089   (ARG  332  - HIS  335  <=> GLU 1086  - GLY 1089 )                          
  45: 6c70-A d9cf-A   252 - 269 <=> 1090 -1107   (ARG  338  - MET  355  <=> THR 1090  - PHE 1107 )                          
  45: 6c70-A d9cf-A   287 - 328 <=> 1123 -1164   (ASN  373  - ALA  414  <=> TYR 1123  - ARG 1164 )                          
  45: 6c70-A d9cf-A   346 - 349 <=> 1172 -1175   (ILE  432  - GLN  435  <=> GLU 1172  - HIS 1175 )                          
  45: 6c70-A d9cf-A   353 - 356 <=> 1182 -1185   (LYS  439  - SER  442  <=> GLY 1182  - ALA 1185 )                          
  45: 6c70-A d9cf-A   364 - 380 <=> 1189 -1205   (THR  450  - TYR  466  <=> THR 1189  - ASP 1205 )                          
  45: 6c70-A d9cf-A   384 - 388 <=> 1255 -1259   (LEU  470  - LYS  474  <=> TRP 1255  - ARG 1259 )                          
  46: 6c70-A ecic-A     7 -  12 <=>  194 - 199   (VAL    9  - PRO   14  <=> SER  194  - THR  199 )                          
  46: 6c70-A ecic-A    29 -  34 <=>  473 - 478   (SER   31  - PHE   36  <=> GLY  473  - PHE  478 )                          
  46: 6c70-A ecic-A    45 -  53 <=>  866 - 874   (LEU   47  - MET   55  <=> ALA  866  - LEU  874 )                          
  46: 6c70-A ecic-A    63 -  66 <=> 1202 -1205   (ASP   65  - ASP   68  <=> LEU 1202  - CYS 1205 )                          
  46: 6c70-A ecic-A    68 -  89 <=> 1206 -1227   (LEU   70  - PRO   91  <=> SER 1206  - ALA 1227 )                          
  46: 6c70-A ecic-A    91 -  94 <=> 1228 -1231   (ARG   93  - ILE   96  <=> SER 1228  - ALA 1231 )                          
  46: 6c70-A ecic-A   260 - 285 <=> 1232 -1257   (ALA  346  - LYS  371  <=> PRO 1232  - PRO 1257 )                          
  46: 6c70-A ecic-A   382 - 385 <=> 1258 -1261   (MET  468  - VAL  471  <=> GLY 1258  - ALA 1261 )                          
  47: 6c70-A ebuk-A    63 - 105 <=>  373 - 415   (ASP   65  - PRO  107  <=> LYS  373  - SER  415 )                          
  47: 6c70-A ebuk-A   233 - 236 <=>  421 - 424   (GLU  319  - VAL  322  <=> HIS  421  - GLY  424 )                          
  47: 6c70-A ebuk-A   239 - 242 <=>  425 - 428   (ALA  325  - TYR  328  <=> SER  425  - SER  428 )                          
  47: 6c70-A ebuk-A   244 - 260 <=>  429 - 445   (VAL  330  - ALA  346  <=> SER  429  - GLU  445 )                          
  47: 6c70-A ebuk-A   261 - 285 <=>  448 - 472   (TYR  347  - LYS  371  <=> GLN  448  - THR  472 )                          
  47: 6c70-A ebuk-A   286 - 289 <=>  474 - 477   (VAL  372  - VAL  375  <=> ASP  474  - LYS  477 )                          
  47: 6c70-A ebuk-A   330 - 333 <=>  527 - 530   (SER  416  - TRP  419  <=> SER  527  - GLY  530 )                          
  47: 6c70-A ebuk-A   334 - 339 <=>  708 - 713   (TYR  420  - GLU  425  <=> GLN  708  - ARG  713 )                          
  48: 6c70-A d9fm-A    63 -  91 <=>  151 - 179   (ASP   65  - ARG   93  <=> SER  151  - GLN  179 )                          
  48: 6c70-A d9fm-A   260 - 284 <=>  181 - 205   (ALA  346  - THR  370  <=> PRO  181  - PHE  205 )                          
  48: 6c70-A d9fm-A   285 - 290 <=>  207 - 212   (LYS  371  - ASN  376  <=> PHE  207  - ARG  212 )                          
  48: 6c70-A d9fm-A   328 - 333 <=>  763 - 768   (ALA  414  - TRP  419  <=> ASP  763  - LYS  768 )                          
  48: 6c70-A d9fm-A   336 - 339 <=>  769 - 772   (GLY  422  - GLU  425  <=> MET  769  - LYS  772 )                          
  49: 6c70-A d7rh-A    64 -  89 <=>   36 -  61   (ASP   66  - PRO   91  <=> PRO   36  - ASN   61 )                          
  49: 6c70-A d7rh-A    91 - 101 <=>   62 -  72   (ARG   93  - ILE  103  <=> ASP   62  - ARG   72 )                          
  49: 6c70-A d7rh-A   102 - 106 <=>   74 -  78   (TRP  104  - ASN  108  <=> ALA   74  - GLU   78 )                          
  49: 6c70-A d7rh-A   110 - 114 <=>  200 - 204   (LEU  112  - SER  116  <=> GLY  200  - ARG  204 )                          
  49: 6c70-A d7rh-A   247 - 257 <=>  211 - 221   (HIS  333  - VAL  343  <=> GLN  211  - GLN  221 )                          
  49: 6c70-A d7rh-A   261 - 286 <=>  227 - 252   (TYR  347  - VAL  372  <=> ARG  227  - ARG  252 )                          
  49: 6c70-A d7rh-A   287 - 290 <=>  255 - 258   (ASN  373  - ASN  376  <=> ARG  255  - VAL  258 )                          
  50: 6c70-A ea7n-A    63 -  66 <=>   13 -  16   (ASP   65  - ASP   68  <=> GLY   13  - PRO   16 )                          
  50: 6c70-A ea7n-A    68 -  93 <=>   17 -  42   (LEU   70  - LYS   95  <=> PRO   17  - THR   42 )                          
  50: 6c70-A ea7n-A    95 -  98 <=>   43 -  46   (PHE   97  - THR  100  <=> VAL   43  - ALA   46 )                          
  50: 6c70-A ea7n-A   255 - 280 <=>   47 -  72   (THR  341  - ALA  366  <=> ALA   47  - VAL   72 )                          
  50: 6c70-A ea7n-A   284 - 287 <=>   73 -  76   (THR  370  - ASN  373  <=> PRO   73  - ARG   76 )                          
  51: 6c70-A d81z-A    65 -  93 <=>   57 -  85   (VAL   67  - LYS   95  <=> ASP   57  - GLY   85 )                          
  51: 6c70-A d81z-A    96 -  99 <=>   86 -  89   (TYR   98  - LEU  101  <=> SER   86  - GLY   89 )                          
  51: 6c70-A d81z-A   257 - 285 <=>   92 - 120   (VAL  343  - LYS  371  <=> THR   92  - ASP  120 )                          
  51: 6c70-A d81z-A   286 - 290 <=>  123 - 127   (VAL  372  - ASN  376  <=> SER  123  - GLU  127 )                          
  51: 6c70-A d81z-A   319 - 322 <=>  577 - 580   (GLU  405  - SER  408  <=> LYS  577  - GLY  580 )                          
  52: 6c70-A d6s8-A     1 -   7 <=>  423 - 429   (PHE    3  - VAL    9  <=> GLU  423  - ASN  429 )                          
  52: 6c70-A d6s8-A    55 -  59 <=>  448 - 452   (ALA   57  - MET   61  <=> SER  448  - GLN  452 )                          
  52: 6c70-A d6s8-A    67 -  89 <=>  454 - 476   (ASP   69  - PRO   91  <=> ALA  454  - ASN  476 )                          
  52: 6c70-A d6s8-A    91 -  94 <=>  477 - 480   (ARG   93  - ILE   96  <=> LEU  477  - VAL  480 )                          
  52: 6c70-A d6s8-A   254 - 283 <=>  482 - 511   (VAL  340  - ALA  369  <=> SER  482  - ASN  511 )                          
  52: 6c70-A d6s8-A   285 - 289 <=>  512 - 516   (LYS  371  - VAL  375  <=> ASP  512  - ASP  516 )                          
  52: 6c70-A d6s8-A   327 - 332 <=>  924 - 929   (ALA  413  - HIS  418  <=> VAL  924  - VAL  929 )                          
  52: 6c70-A d6s8-A   334 - 342 <=>  933 - 941   (TYR  420  - THR  428  <=> ASN  933  - SER  941 )                          
  53: 6c70-A eam3-A    63 -  89 <=>  382 - 408   (ASP   65  - PRO   91  <=> VAL  382  - GLY  408 )                          
  53: 6c70-A eam3-A    91 -  94 <=>  409 - 412   (ARG   93  - ILE   96  <=> MET  409  - SER  412 )                          
  53: 6c70-A eam3-A   259 - 273 <=>  413 - 427   (ASP  345  - THR  359  <=> ASN  413  - GLU  427 )                          
  53: 6c70-A eam3-A   276 - 279 <=>  428 - 431   (LEU  362  - LEU  365  <=> PRO  428  - GLN  431 )                          
  53: 6c70-A eam3-A   284 - 287 <=>  432 - 435   (THR  370  - ASN  373  <=> LEU  432  - ASP  435 )                          
  53: 6c70-A eam3-A   288 - 291 <=>  437 - 440   (GLY  374  - VAL  377  <=> LEU  437  - ASP  440 )                          
  54: 6c70-A ecnn-A    63 -  99 <=>    1 -  37   (ASP   65  - LEU  101  <=> MET    1  - MET   37 )                          
  54: 6c70-A ecnn-A   256 - 275 <=>   38 -  57   (ALA  342  - THR  361  <=> VAL   38  - LEU   57 )                          
  54: 6c70-A ecnn-A   276 - 279 <=>   59 -  62   (LEU  362  - LEU  365  <=> GLN   59  - MET   62 )                          
  54: 6c70-A ecnn-A   295 - 312 <=>   90 - 107   (THR  381  - ILE  398  <=> VAL   90  - LEU  107 )                          
  54: 6c70-A ecnn-A   322 - 331 <=>  167 - 176   (SER  408  - CYS  417  <=> MET  167  - ALA  176 )                          
  55: 6c70-A d80d-A     8 -  11 <=>    4 -   7   (ALA   10  - LEU   13  <=> LYS    4  - THR    7 )                          
  55: 6c70-A d80d-A    49 -  62 <=>   28 -  41   (LEU   51  - SER   64  <=> GLY   28  - ARG   41 )                          
  55: 6c70-A d80d-A    63 -  93 <=>   55 -  85   (ASP   65  - LYS   95  <=> LEU   55  - ALA   85 )                          
  55: 6c70-A d80d-A    95 - 102 <=>   86 -  93   (PHE   97  - TRP  104  <=> MET   86  - ASN   93 )                          
  55: 6c70-A d80d-A   252 - 285 <=>   96 - 129   (ARG  338  - LYS  371  <=> ALA   96  - SER  129 )                          
  55: 6c70-A d80d-A   287 - 290 <=>  134 - 137   (ASN  373  - ASN  376  <=> LYS  134  - PHE  137 )                          
  55: 6c70-A d80d-A   307 - 312 <=>  591 - 596   (VAL  393  - ILE  398  <=> PHE  591  - ALA  596 )                          
  55: 6c70-A d80d-A   316 - 319 <=>  597 - 600   (ARG  402  - GLU  405  <=> PRO  597  - VAL  600 )                          
  55: 6c70-A d80d-A   322 - 325 <=>  601 - 604   (SER  408  - MET  411  <=> GLY  601  - VAL  604 )                          
  55: 6c70-A d80d-A   351 - 354 <=>  606 - 609   (CYS  437  - ALA  440  <=> GLY  606  - LEU  609 )                          
  55: 6c70-A d80d-A   372 - 375 <=>  668 - 671   (SER  458  - GLY  461  <=> SER  668  - ALA  671 )                          
  56: 6c70-A d6yp-A    51 -  57 <=>    1 -   7   (TYR   53  - ASN   59  <=> MET    1  - ARG    7 )                          
  56: 6c70-A d6yp-A    60 -  63 <=>    8 -  11   (MET   62  - ASP   65  <=> PRO    8  - ALA   11 )                          
  56: 6c70-A d6yp-A    66 -  88 <=>  160 - 182   (ASP   68  - PHE   90  <=> ASP  160  - ASP  182 )                          
  56: 6c70-A d6yp-A    90 -  93 <=>  183 - 186   (VAL   92  - LYS   95  <=> THR  183  - LYS  186 )                          
  56: 6c70-A d6yp-A    95 -  98 <=>  187 - 190   (PHE   97  - THR  100  <=> VAL  187  - GLY  190 )                          
  56: 6c70-A d6yp-A   101 - 110 <=>  191 - 200   (ILE  103  - LEU  112  <=> SER  191  - ALA  200 )                          
  56: 6c70-A d6yp-A   223 - 227 <=>  203 - 207   (LEU  240  - GLY  313  <=> PHE  203  - PRO  207 )                          
  56: 6c70-A d6yp-A   261 - 280 <=>  256 - 275   (TYR  347  - ALA  366  <=> GLU  256  - LEU  275 )                          
  56: 6c70-A d6yp-A   300 - 308 <=>  277 - 285   (LEU  386  - PHE  394  <=> GLU  277  - ASP  285 )                          
  56: 6c70-A d6yp-A   309 - 312 <=>  287 - 290   (LEU  395  - ILE  398  <=> VAL  287  - VAL  290 )                          
  57: 6c70-A d7a2-A    45 -  52 <=>  106 - 113   (LEU   47  - GLY   54  <=> THR  106  - ARG  113 )                          
  57: 6c70-A d7a2-A    66 -  95 <=>  156 - 185   (ASP   68  - PHE   97  <=> ASP  156  - ARG  185 )                          
  57: 6c70-A d7a2-A   260 - 280 <=>  188 - 208   (ALA  346  - ALA  366  <=> SER  188  - TYR  208 )                          
  57: 6c70-A d7a2-A   300 - 304 <=>  211 - 215   (LEU  386  - LEU  390  <=> VAL  211  - PRO  215 )                          
  57: 6c70-A d7a2-A   305 - 314 <=>  217 - 226   (GLY  391  - GLY  400  <=> ALA  217  - GLY  226 )                          
  57: 6c70-A d7a2-A   364 - 367 <=>  228 - 231   (THR  450  - LEU  453  <=> SER  228  - ALA  231 )                          
  57: 6c70-A d7a2-A   369 - 382 <=>  232 - 245   (LEU  455  - MET  468  <=> SER  232  - GLY  245 )                          
  57: 6c70-A d7a2-A   385 - 388 <=>  279 - 282   (VAL  471  - LYS  474  <=> GLU  279  - LEU  282 )                          
  58: 6c70-A d7rz-A    63 -  94 <=>   47 -  78   (ASP   65  - ILE   96  <=> THR   47  - LEU   78 )                          
  58: 6c70-A d7rz-A    96 - 100 <=>   79 -  83   (TYR   98  - ALA  102  <=> LEU   79  - ARG   83 )                          
  58: 6c70-A d7rz-A   252 - 278 <=>   86 - 112   (ARG  338  - LEU  364  <=> TYR   86  - SER  112 )                          
  58: 6c70-A d7rz-A   282 - 285 <=>  113 - 116   (GLN  368  - LYS  371  <=> PRO  113  - ALA  116 )                          
  58: 6c70-A d7rz-A   287 - 290 <=>  117 - 120   (ASN  373  - ASN  376  <=> ALA  117  - ALA  120 )                          
  58: 6c70-A d7rz-A   297 - 300 <=>  141 - 144   (ILE  383  - LEU  386  <=> GLU  141  - THR  144 )                          
  58: 6c70-A d7rz-A   304 - 307 <=>  169 - 172   (LEU  390  - VAL  393  <=> CYS  169  - THR  172 )                          
  58: 6c70-A d7rz-A   310 - 313 <=>  179 - 182   (PHE  396  - PHE  399  <=> LEU  179  - GLU  182 )                          
  58: 6c70-A d7rz-A   320 - 326 <=>  221 - 227   (GLU  406  - GLU  412  <=> SER  221  - LYS  227 )                          
  59: 6c70-A ecpo-A    64 -  89 <=>   54 -  79   (ASP   66  - PRO   91  <=> ARG   54  - GLU   79 )                          
  59: 6c70-A ecpo-A    91 - 101 <=>   80 -  90   (ARG   93  - ILE  103  <=> GLU   80  - ARG   90 )                          
  59: 6c70-A ecpo-A   102 - 105 <=>   92 -  95   (TRP  104  - PRO  107  <=> GLN   92  - MET   95 )                          
  59: 6c70-A ecpo-A   108 - 111 <=>  103 - 106   (HIS  110  - PHE  113  <=> LEU  103  - VAL  106 )                          
  59: 6c70-A ecpo-A   112 - 123 <=>  199 - 210   (ALA  114  - ILE  125  <=> SER  199  - PHE  210 )                          
  59: 6c70-A ecpo-A   252 - 255 <=>  216 - 219   (ARG  338  - THR  341  <=> ALA  216  - MET  219 )                          
  59: 6c70-A ecpo-A   258 - 286 <=>  220 - 248   (GLY  344  - VAL  372  <=> GLU  220  - ALA  248 )                          
  59: 6c70-A ecpo-A   287 - 290 <=>  251 - 254   (ASN  373  - ASN  376  <=> ALA  251  - ILE  254 )                          
  59: 6c70-A ecpo-A   329 - 334 <=>  310 - 315   (TYR  415  - TYR  420  <=> PRO  310  - GLY  315 )                          
  59: 6c70-A ecpo-A   337 - 345 <=>  509 - 517   (SER  423  - GLN  431  <=> LYS  509  - SER  517 )                          
  60: 6c70-A ebl8-A    63 - 101 <=>  213 - 251   (ASP   65  - ILE  103  <=> ARG  213  - GLU  251 )                          
  60: 6c70-A ebl8-A   102 - 106 <=>  253 - 257   (TRP  104  - ASN  108  <=> MET  253  - LEU  257 )                          
  60: 6c70-A ebl8-A   107 - 114 <=>  261 - 268   (SER  109  - SER  116  <=> THR  261  - MET  268 )                          
  60: 6c70-A ebl8-A   215 - 221 <=>  327 - 333   (ALA  232  - MET  238  <=> THR  327  - PHE  333 )                          
  60: 6c70-A ebl8-A   243 - 246 <=>  336 - 339   (TRP  329  - ARG  332  <=> LYS  336  - GLY  339 )                          
  60: 6c70-A ebl8-A   248 - 255 <=>  340 - 347   (LYS  334  - THR  341  <=> ASP  340  - ALA  347 )                          
  60: 6c70-A ebl8-A   261 - 284 <=>  357 - 380   (TYR  347  - THR  370  <=> GLN  357  - SER  380 )                          
  60: 6c70-A ebl8-A   286 - 290 <=>  381 - 385   (VAL  372  - ASN  376  <=> PRO  381  - PRO  385 )                          
  61: 6c70-A d738-A     1 -   6 <=>   99 - 104   (PHE    3  - LEU    8  <=> PHE   99  - GLY  104 )                          
  61: 6c70-A d738-A    56 -  61 <=>  290 - 295   (VAL   58  - GLU   63  <=> ARG  290  - LEU  295 )                          
  61: 6c70-A d738-A    64 -  92 <=>  336 - 364   (ASP   66  - SER   94  <=> GLY  336  - ARG  364 )                          
  61: 6c70-A d738-A   260 - 287 <=>  366 - 393   (ALA  346  - ASN  373  <=> ASP  366  - ASP  393 )                          
  61: 6c70-A d738-A   290 - 307 <=>  422 - 439   (ASN  376  - VAL  393  <=> ALA  422  - GLY  439 )                          
  61: 6c70-A d738-A   309 - 321 <=>  635 - 647   (LEU  395  - SER  407  <=> ARG  635  - SER  647 )                          
  61: 6c70-A d738-A   352 - 355 <=>  648 - 651   (GLN  438  - MET  441  <=> SER  648  - PRO  651 )                          
  62: 6c70-A d7do-A    63 -  94 <=>    1 -  32   (ASP   65  - ILE   96  <=> MET    1  - SER   32 )                          
  62: 6c70-A d7do-A    96 -  99 <=>   37 -  40   (TYR   98  - LEU  101  <=> GLY   37  - PRO   40 )                          
  62: 6c70-A d7do-A   198 - 202 <=>   43 -  47   (LEU  215  - TRP  219  <=> SER   43  - HIS   47 )                          
  62: 6c70-A d7do-A   260 - 281 <=>   50 -  71   (ALA  346  - TYR  367  <=> SER   50  - ALA   71 )                          
  62: 6c70-A d7do-A   282 - 289 <=>   73 -  80   (GLN  368  - VAL  375  <=> PHE   73  - GLN   80 )                          
  63: 6c70-A ea0t-A    16 -  20 <=>  130 - 134   (VAL   18  - VAL   22  <=> TRP  130  - GLN  134 )                          
  63: 6c70-A ea0t-A    36 -  63 <=>  135 - 162   (HIS   38  - ASP   65  <=> SER  135  - LEU  162 )                          
  63: 6c70-A ea0t-A    64 -  88 <=>  179 - 203   (ASP   66  - PHE   90  <=> TRP  179  - ARG  203 )                          
  63: 6c70-A ea0t-A    89 - 102 <=>  205 - 218   (PRO   91  - TRP  104  <=> TRP  205  - ASP  218 )                          
  63: 6c70-A ea0t-A   251 - 262 <=>  220 - 231   (VAL  337  - GLY  348  <=> ILE  220  - ASN  231 )                          
  63: 6c70-A ea0t-A   263 - 282 <=>  237 - 256   (VAL  349  - GLN  368  <=> HIS  237  - TYR  256 )                          
  63: 6c70-A ea0t-A   284 - 287 <=>  257 - 260   (THR  370  - ASN  373  <=> THR  257  - SER  260 )                          
  63: 6c70-A ea0t-A   289 - 316 <=>  262 - 289   (VAL  375  - ARG  402  <=> PRO  262  - VAL  289 )                          
  63: 6c70-A ea0t-A   318 - 322 <=>  290 - 294   (ILE  404  - SER  408  <=> LEU  290  - PRO  294 )                          
  63: 6c70-A ea0t-A   323 - 327 <=>  319 - 323   (SER  409  - ALA  413  <=> CYS  319  - GLY  323 )                          
  63: 6c70-A ea0t-A   329 - 334 <=>  351 - 356   (TYR  415  - TYR  420  <=> SER  351  - PHE  356 )                          
  63: 6c70-A ea0t-A   335 - 339 <=>  358 - 362   (ASP  421  - GLU  425  <=> ALA  358  - GLU  362 )                          
  64: 6c70-A ea1x-A    63 -  99 <=>  401 - 437   (ASP   65  - LEU  101  <=> GLN  401  - ASP  437 )                          
  64: 6c70-A ea1x-A   255 - 286 <=>  439 - 470   (THR  341  - VAL  372  <=> ALA  439  - GLU  470 )                          
  64: 6c70-A ea1x-A   292 - 308 <=>  471 - 487   (TYR  378  - PHE  394  <=> ASN  471  - SER  487 )                          
  64: 6c70-A ea1x-A   370 - 380 <=>  488 - 498   (PHE  456  - TYR  466  <=> GLU  488  - HIS  498 )                          
  65: 6c70-A ebg4-A     1 -   4 <=>  674 - 677   (PHE    3  - GLN    6  <=> ALA  674  - THR  677 )                          
  65: 6c70-A ebg4-A    50 -  62 <=>  697 - 709   (GLN   52  - SER   64  <=> LEU  697  - MET  709 )                          
  65: 6c70-A ebg4-A    64 -  74 <=>  769 - 779   (ASP   66  - THR   76  <=> ALA  769  - ALA  779 )                          
  65: 6c70-A ebg4-A    75 -  89 <=>  782 - 796   (MET   77  - PRO   91  <=> PHE  782  - ARG  796 )                          
  65: 6c70-A ebg4-A    95 - 101 <=>  798 - 804   (PHE   97  - ILE  103  <=> LEU  798  - ARG  804 )                          
  65: 6c70-A ebg4-A   102 - 105 <=>  806 - 809   (TRP  104  - PRO  107  <=> PHE  806  - MET  809 )                          
  65: 6c70-A ebg4-A   106 - 109 <=>  812 - 815   (ASN  108  - PRO  111  <=> PHE  812  - PHE  815 )                          
  65: 6c70-A ebg4-A   112 - 116 <=>  824 - 828   (ALA  114  - ALA  118  <=> LEU  824  - ASP  828 )                          
  65: 6c70-A ebg4-A   120 - 123 <=>  829 - 832   (ALA  122  - ILE  125  <=> VAL  829  - ASP  832 )                          
  65: 6c70-A ebg4-A   138 - 141 <=>  882 - 885   (ILE  140  - VAL  143  <=> GLU  882  - GLU  885 )                          
  65: 6c70-A ebg4-A   189 - 222 <=>  886 - 919   (MET  206  - GLU  239  <=> LYS  886  - LYS  919 )                          
  65: 6c70-A ebg4-A   226 - 229 <=>  938 - 941   (THR  243  - THR  315  <=> SER  938  - PRO  941 )                          
  65: 6c70-A ebg4-A   231 - 284 <=>  942 - 995   (LYS  317  - THR  370  <=> PRO  942  - ALA  995 )                          
  65: 6c70-A ebg4-A   285 - 288 <=>  997 -1000   (LYS  371  - GLY  374  <=> LEU  997  - VAL 1000 )                          
  66: 6c70-A eblf-A    64 -  99 <=>  678 - 713   (ASP   66  - LEU  101  <=> ALA  678  - SER  713 )                          
  66: 6c70-A eblf-A   256 - 259 <=>  715 - 718   (ALA  342  - ASP  345  <=> VAL  715  - ALA  718 )                          
  66: 6c70-A eblf-A   261 - 286 <=>  720 - 745   (TYR  347  - VAL  372  <=> GLU  720  - LYS  745 )                          
  66: 6c70-A eblf-A   287 - 290 <=>  748 - 751   (ASN  373  - ASN  376  <=> ILE  748  - MET  751 )                          
  66: 6c70-A eblf-A   325 - 328 <=>  989 - 992   (MET  411  - ALA  414  <=> THR  989  - THR  992 )                          
  67: 6c70-A ebvb-A     9 -  14 <=>   99 - 104   (ASP   11  - ILE   16  <=> VAL   99  - ARG  104 )                          
  67: 6c70-A ebvb-A    16 -  20 <=>  106 - 110   (VAL   18  - VAL   22  <=> SER  106  - ARG  110 )                          
  67: 6c70-A ebvb-A    24 -  27 <=>  111 - 114   (MET   26  - TYR   29  <=> ARG  111  - ASP  114 )                          
  67: 6c70-A ebvb-A    28 -  31 <=>  117 - 120   (TYR   30  - GLY   33  <=> ASP  117  - GLU  120 )                          
  67: 6c70-A ebvb-A    64 -  91 <=>  171 - 198   (ASP   66  - ARG   93  <=> LYS  171  - SER  198 )                          
  67: 6c70-A ebvb-A   257 - 285 <=>  199 - 227   (VAL  343  - LYS  371  <=> SER  199  - ALA  227 )                          
  68: 6c70-A eafs-A    60 -  91 <=>  170 - 201   (MET   62  - ARG   93  <=> SER  170  - GLN  201 )                          
  68: 6c70-A eafs-A   260 - 281 <=>  202 - 223   (ALA  346  - TYR  367  <=> SER  202  - LEU  223 )                          
  68: 6c70-A eafs-A   285 - 290 <=>  229 - 234   (LYS  371  - ASN  376  <=> PRO  229  - HIS  234 )                          
  69: 6c70-A d9ur-A     1 -   4 <=>  176 - 179   (PHE    3  - GLN    6  <=> TRP  176  - CYS  179 )                          
  69: 6c70-A d9ur-A     8 -  14 <=>  181 - 187   (ALA   10  - ILE   16  <=> PRO  181  - PRO  187 )                          
  69: 6c70-A d9ur-A    46 -  49 <=>  230 - 233   (LEU   48  - LEU   51  <=> SER  230  - ARG  233 )                          
  69: 6c70-A d9ur-A    63 -  88 <=>  399 - 424   (ASP   65  - PHE   90  <=> GLY  399  - ARG  424 )                          
  69: 6c70-A d9ur-A    90 -  97 <=>  425 - 432   (VAL   92  - LYS   99  <=> LEU  425  - ASP  432 )                          
  69: 6c70-A d9ur-A   253 - 284 <=>  436 - 467   (LEU  339  - THR  370  <=> ASP  436  - ARG  467 )                          
  69: 6c70-A d9ur-A   285 - 290 <=>  469 - 474   (LYS  371  - ASN  376  <=> ASN  469  - VAL  474 )                          
  70: 6c70-A d7m5-A     1 -   4 <=>  296 - 299   (PHE    3  - GLN    6  <=> MET  296  - THR  299 )                          
  70: 6c70-A d7m5-A    63 -  90 <=>  562 - 589   (ASP   65  - VAL   92  <=> ASP  562  - GLU  589 )                          
  70: 6c70-A d7m5-A    92 -  95 <=>  590 - 593   (SER   94  - PHE   97  <=> GLU  590  - TYR  593 )                          
  70: 6c70-A d7m5-A   259 - 285 <=>  594 - 620   (ASP  345  - LYS  371  <=> THR  594  - ARG  620 )                          
  70: 6c70-A d7m5-A   289 - 295 <=>  642 - 648   (VAL  375  - THR  381  <=> GLN  642  - LYS  648 )                          
  70: 6c70-A d7m5-A   328 - 331 <=>  888 - 891   (ALA  414  - CYS  417  <=> GLY  888  - THR  891 )                          
  70: 6c70-A d7m5-A   335 - 339 <=>  917 - 921   (ASP  421  - GLU  425  <=> ALA  917  - ARG  921 )                          
  71: 6c70-A eby7-A     1 -   4 <=>  569 - 572   (PHE    3  - GLN    6  <=> ALA  569  - PRO  572 )                          
  71: 6c70-A eby7-A     5 -   9 <=>  637 - 641   (GLY    7  - ASP   11  <=> ALA  637  - LEU  641 )                          
  71: 6c70-A eby7-A    10 -  13 <=>  643 - 646   (LEU   12  - ASN   15  <=> GLY  643  - GLY  646 )                          
  71: 6c70-A eby7-A   197 - 212 <=>  647 - 662   (VAL  214  - HIS  229  <=> ALA  647  - LEU  662 )                          
  71: 6c70-A eby7-A   243 - 259 <=>  663 - 679   (TRP  329  - ASP  345  <=> SER  663  - ALA  679 )                          
  71: 6c70-A eby7-A   262 - 271 <=>  680 - 689   (GLY  348  - THR  357  <=> ALA  680  - GLY  689 )                          
  71: 6c70-A eby7-A   298 - 326 <=>  691 - 719   (GLY  384  - GLU  412  <=> ASP  691  - THR  719 )                          
  71: 6c70-A eby7-A   329 - 333 <=>  720 - 724   (TYR  415  - TRP  419  <=> PRO  720  - GLY  724 )                          
  71: 6c70-A eby7-A   343 - 353 <=>  733 - 743   (PHE  429  - LYS  439  <=> THR  733  - ARG  743 )                          
  71: 6c70-A eby7-A   354 - 357 <=>  745 - 748   (ALA  440  - ILE  443  <=> GLN  745  - LEU  748 )                          
  71: 6c70-A eby7-A   363 - 366 <=>  749 - 752   (PHE  449  - SER  452  <=> GLY  749  - LEU  752 )                          
  71: 6c70-A eby7-A   368 - 381 <=>  753 - 766   (ASP  454  - PHE  467  <=> GLU  753  - GLU  766 )                          
  71: 6c70-A eby7-A   383 - 386 <=>  767 - 770   (VAL  469  - GLN  472  <=> GLN  767  - TYR  770 )                          
  72: 6c70-A d63i-A    39 -  42 <=>  526 - 529   (TYR   41  - VAL   44  <=> TRP  526  - LEU  529 )                          
  72: 6c70-A d63i-A    46 -  50 <=>  530 - 534   (LEU   48  - GLN   52  <=> GLY  530  - GLU  534 )                          
  72: 6c70-A d63i-A    59 -  62 <=>  539 - 542   (MET   61  - SER   64  <=> HIS  539  - ALA  542 )                          
  72: 6c70-A d63i-A    67 -  94 <=>  606 - 633   (ASP   69  - ILE   96  <=> LEU  606  - LEU  633 )                          
  72: 6c70-A d63i-A    96 - 103 <=>  638 - 645   (TYR   98  - ASN  105  <=> CYS  638  - ALA  645 )                          
  72: 6c70-A d63i-A   122 - 125 <=>  650 - 653   (ALA  124  - LYS  127  <=> THR  650  - GLY  653 )                          
  72: 6c70-A d63i-A   254 - 258 <=>  659 - 663   (VAL  340  - GLY  344  <=> ARG  659  - ALA  663 )                          
  72: 6c70-A d63i-A   260 - 281 <=>  664 - 685   (ALA  346  - TYR  367  <=> LEU  664  - ARG  685 )                          
  72: 6c70-A d63i-A   283 - 286 <=>  686 - 689   (ALA  369  - VAL  372  <=> LEU  686  - ARG  689 )                          
  72: 6c70-A d63i-A   291 - 294 <=>  692 - 695   (VAL  377  - ALA  380  <=> ASP  692  - ALA  695 )                          
  72: 6c70-A d63i-A   348 - 351 <=>  738 - 741   (CYS  434  - CYS  437  <=> ALA  738  - SER  741 )                          
  73: 6c70-A d7vl-A    61 - 100 <=>   79 - 118   (GLU   63  - ALA  102  <=> LEU   79  - ARG  118 )                          
  73: 6c70-A d7vl-A   101 - 105 <=>  120 - 124   (ILE  103  - PRO  107  <=> LEU  120  - ARG  124 )                          
  73: 6c70-A d7vl-A   107 - 111 <=>  130 - 134   (SER  109  - PHE  113  <=> LYS  130  - GLN  134 )                          
  73: 6c70-A d7vl-A   221 - 225 <=>  176 - 180   (MET  238  - ALA  242  <=> ALA  176  - ARG  180 )                          
  73: 6c70-A d7vl-A   226 - 229 <=>  197 - 200   (THR  243  - THR  315  <=> ARG  197  - ALA  200 )                          
  73: 6c70-A d7vl-A   233 - 244 <=>  321 - 332   (GLU  319  - VAL  330  <=> ASP  321  - GLU  332 )                          
  73: 6c70-A d7vl-A   247 - 250 <=>  333 - 336   (HIS  333  - VAL  336  <=> ALA  333  - GLY  336 )                          
  73: 6c70-A d7vl-A   253 - 277 <=>  444 - 468   (LEU  339  - THR  363  <=> GLN  444  - LEU  468 )                          
  73: 6c70-A d7vl-A   278 - 285 <=>  470 - 477   (LEU  364  - LYS  371  <=> SER  470  - VAL  477 )                          
  73: 6c70-A d7vl-A   288 - 291 <=>  512 - 515   (GLY  374  - VAL  377  <=> GLY  512  - ALA  515 )                          
  74: 6c70-A ebog-A    62 -  86 <=>   18 -  42   (SER   64  - ILE   88  <=> VAL   18  - ARG   42 )                          
  74: 6c70-A ebog-A    88 -  91 <=>   43 -  46   (PHE   90  - ARG   93  <=> SER   43  - PRO   46 )                          
  74: 6c70-A ebog-A    99 - 104 <=>   49 -  54   (LEU  101  - ASN  106  <=> PRO   49  - GLY   54 )                          
  74: 6c70-A ebog-A   252 - 255 <=>   56 -  59   (ARG  338  - THR  341  <=> GLN   56  - ARG   59 )                          
  74: 6c70-A ebog-A   261 - 279 <=>  186 - 204   (TYR  347  - LEU  365  <=> TRP  186  - SER  204 )                          
  75: 6c70-A d7ry-A    64 -  89 <=>   10 -  35   (ASP   66  - PRO   91  <=> THR   10  - GLN   35 )                          
  75: 6c70-A d7ry-A    91 - 106 <=>   36 -  51   (ARG   93  - ASN  108  <=> TYR   36  - ASP   51 )                          
  75: 6c70-A d7ry-A   129 - 132 <=>   57 -  60   (LEU  131  - CYS  134  <=> GLY   57  - THR   60 )                          
  75: 6c70-A d7ry-A   247 - 284 <=>   65 - 102   (HIS  333  - THR  370  <=> GLU   65  - GLU  102 )                          
  75: 6c70-A d7ry-A   285 - 288 <=>  104 - 107   (LYS  371  - GLY  374  <=> GLU  104  - ASP  107 )                          
  75: 6c70-A d7ry-A   291 - 294 <=>  109 - 112   (VAL  377  - ALA  380  <=> ALA  109  - ARG  112 )                          
  76: 6c70-A d90q-A    29 -  35 <=>  661 - 667   (SER   31  - PRO   37  <=> TYR  661  - GLN  667 )                          
  76: 6c70-A d90q-A    64 -  93 <=> 1040 -1069   (ASP   66  - LYS   95  <=> ILE 1040  - GLY 1069 )                          
  76: 6c70-A d90q-A   138 - 146 <=> 1086 -1094   (ILE  140  - GLY  148  <=> GLN 1086  - GLY 1094 )                          
  76: 6c70-A d90q-A   174 - 177 <=> 1099 -1102   (HIS  191  - ALA  194  <=> VAL 1099  - GLY 1102 )                          
  76: 6c70-A d90q-A   198 - 203 <=> 1109 -1114   (LEU  215  - LEU  220  <=> ALA 1109  - ALA 1114 )                          
  76: 6c70-A d90q-A   261 - 275 <=> 1128 -1142   (TYR  347  - THR  361  <=> LEU 1128  - VAL 1142 )                          
  76: 6c70-A d90q-A   276 - 285 <=> 1144 -1153   (LEU  362  - LYS  371  <=> VAL 1144  - ARG 1153 )                          
  76: 6c70-A d90q-A   379 - 382 <=> 1155 -1158   (THR  465  - MET  468  <=> PRO 1155  - ASP 1158 )                          
  77: 6c70-A earc-A    56 -  59 <=>    4 -   7   (VAL   58  - MET   61  <=> LEU    4  - LYS    7 )                          
  77: 6c70-A earc-A    63 -  94 <=>   22 -  53   (ASP   65  - ILE   96  <=> THR   22  - GLY   53 )                          
  77: 6c70-A earc-A   117 - 120 <=>  271 - 274   (ARG  119  - ALA  122  <=> PHE  271  - ASP  274 )                          
  77: 6c70-A earc-A   256 - 286 <=>  281 - 311   (ALA  342  - VAL  372  <=> THR  281  - ALA  311 )                          
  77: 6c70-A earc-A   287 - 290 <=>  314 - 317   (ASN  373  - ASN  376  <=> ARG  314  - ARG  317 )                          
  78: 6c70-A eaje-A     5 -  21 <=>  391 - 407   (GLY    7  - GLY   23  <=> PRO  391  - VAL  407 )                          
  78: 6c70-A eaje-A    39 -  45 <=>  410 - 416   (TYR   41  - LEU   47  <=> HIS  410  - ALA  416 )                          
  78: 6c70-A eaje-A   170 - 215 <=>  435 - 480   (SER  187  - ALA  232  <=> THR  435  - ALA  480 )                          
  78: 6c70-A eaje-A   216 - 225 <=>  482 - 491   (ILE  233  - ALA  242  <=> HIS  482  - SER  491 )                          
  78: 6c70-A eaje-A   226 - 230 <=>  494 - 498   (THR  243  - LYS  316  <=> GLN  494  - SER  498 )                          
  78: 6c70-A eaje-A   240 - 287 <=>  656 - 703   (ILE  326  - ASN  373  <=> GLU  656  - TRP  703 )                          
  78: 6c70-A eaje-A   292 - 321 <=>  708 - 737   (TYR  378  - SER  407  <=> LEU  708  - VAL  737 )                          
  78: 6c70-A eaje-A   347 - 350 <=>  743 - 746   (VAL  433  - GLN  436  <=> GLU  743  - LEU  746 )                          
  78: 6c70-A eaje-A   358 - 362 <=>  753 - 757   (SER  444  - PHE  448  <=> ALA  753  - THR  757 )                          
  79: 6c70-A d98y-A    56 -  60 <=>    6 -  10   (VAL   58  - MET   62  <=> ALA    6  - ALA   10 )                          
  79: 6c70-A d98y-A    64 -  96 <=>  510 - 542   (ASP   66  - TYR   98  <=> ALA  510  - ALA  542 )                          
  79: 6c70-A d98y-A    98 - 101 <=>  543 - 546   (THR  100  - ILE  103  <=> ALA  543  - ARG  546 )                          
  79: 6c70-A d98y-A   255 - 287 <=>  548 - 580   (THR  341  - ASN  373  <=> ARG  548  - ARG  580 )                          
  79: 6c70-A d98y-A   288 - 291 <=>  583 - 586   (GLY  374  - VAL  377  <=> GLN  583  - GLY  586 )                          
  79: 6c70-A d98y-A   317 - 324 <=>  702 - 709   (LEU  403  - VAL  410  <=> ALA  702  - PRO  709 )                          
  79: 6c70-A d98y-A   327 - 330 <=>  710 - 713   (ALA  413  - SER  416  <=> VAL  710  - VAL  713 )                          
  80: 6c70-A d700-A     3 -   6 <=>  477 - 480   (HIS    5  - LEU    8  <=> TRP  477  - ASP  480 )                          
  80: 6c70-A d700-A     9 -  12 <=>  483 - 486   (ASP   11  - PRO   14  <=> GLY  483  - PRO  486 )                          
  80: 6c70-A d700-A    64 -  92 <=> 1123 -1151   (ASP   66  - SER   94  <=> VAL 1123  - MET 1151 )                          
  80: 6c70-A d700-A   260 - 290 <=> 1152 -1182   (ALA  346  - ASN  376  <=> THR 1152  - THR 1182 )                          
  80: 6c70-A d700-A   319 - 322 <=> 1217 -1220   (GLU  405  - SER  408  <=> ARG 1217  - ASN 1220 )                          
  80: 6c70-A d700-A   329 - 332 <=> 1249 -1252   (TYR  415  - HIS  418  <=> SER 1249  - ASP 1252 )                          
  80: 6c70-A d700-A   334 - 338 <=> 1253 -1257   (TYR  420  - GLU  424  <=> LYS 1253  - VAL 1257 )                          
  81: 6c70-A eaj7-A    64 -  89 <=>   18 -  43   (ASP   66  - PRO   91  <=> ASP   18  - LYS   43 )                          
  81: 6c70-A eaj7-A    91 -  98 <=>   44 -  51   (ARG   93  - THR  100  <=> VAL   44  - THR   51 )                          
  81: 6c70-A eaj7-A   251 - 286 <=>   53 -  88   (VAL  337  - VAL  372  <=> GLY   53  - ASP   88 )                          
  81: 6c70-A eaj7-A   287 - 290 <=>   91 -  94   (ASN  373  - ASN  376  <=> HIS   91  - THR   94 )                          
  82: 6c70-A d8nj-A    63 - 105 <=>    6 -  48   (ASP   65  - PRO  107  <=> PHE    6  - GLY   48 )                          
  82: 6c70-A d8nj-A   124 - 137 <=>   55 -  68   (THR  126  - THR  139  <=> TYR   55  - GLY   68 )                          
  82: 6c70-A d8nj-A   189 - 197 <=>   70 -  78   (MET  206  - VAL  214  <=> ASP   70  - VAL   78 )                          
  82: 6c70-A d8nj-A   251 - 255 <=>   88 -  92   (VAL  337  - THR  341  <=> TRP   88  - ASP   92 )                          
  82: 6c70-A d8nj-A   261 - 279 <=>  111 - 129   (TYR  347  - LEU  365  <=> VAL  111  - GLN  129 )                          
  83: 6c70-A d9yf-A    63 -  93 <=>  179 - 209   (ASP   65  - LYS   95  <=> ALA  179  - GLN  209 )                          
  83: 6c70-A d9yf-A    95 -  98 <=>  210 - 213   (PHE   97  - THR  100  <=> ARG  210  - LYS  213 )                          
  83: 6c70-A d9yf-A   257 - 286 <=>  215 - 244   (VAL  343  - VAL  372  <=> LYS  215  - LEU  244 )                          
  83: 6c70-A d9yf-A   292 - 302 <=>  246 - 256   (TYR  378  - TYR  388  <=> PHE  246  - LEU  256 )                          
  83: 6c70-A d9yf-A   322 - 330 <=>  277 - 285   (SER  408  - SER  416  <=> TRP  277  - HIS  285 )                          
  83: 6c70-A d9yf-A   331 - 334 <=>  287 - 290   (CYS  417  - TYR  420  <=> VAL  287  - GLY  290 )                          
  83: 6c70-A d9yf-A   336 - 339 <=>  291 - 294   (GLY  422  - GLU  425  <=> GLY  291  - VAL  294 )                          
  84: 6c70-A d8xy-A     1 -   4 <=>  832 - 835   (PHE    3  - GLN    6  <=> HIS  832  - ALA  835 )                          
  84: 6c70-A d8xy-A     8 -  16 <=>  838 - 846   (ALA   10  - VAL   18  <=> ALA  838  - ARG  846 )                          
  84: 6c70-A d8xy-A    63 -  96 <=>  900 - 933   (ASP   65  - TYR   98  <=> ALA  900  - SER  933 )                          
  84: 6c70-A d8xy-A   250 - 286 <=>  939 - 975   (VAL  336  - VAL  372  <=> ARG  939  - GLU  975 )                          
  84: 6c70-A d8xy-A   287 - 290 <=>  978 - 981   (ASN  373  - ASN  376  <=> GLU  978  - PRO  981 )                          
  84: 6c70-A d8xy-A   367 - 372 <=> 1059 -1064   (LEU  453  - SER  458  <=> ASP 1059  - LEU 1064 )                          
  85: 6c70-A d8mu-A     4 -   7 <=>  591 - 594   (GLN    6  - VAL    9  <=> LEU  591  - HIS  594 )                          
  85: 6c70-A d8mu-A     8 -  11 <=>  611 - 614   (ALA   10  - LEU   13  <=> THR  611  - LYS  614 )                          
  85: 6c70-A d8mu-A    12 -  16 <=>  633 - 637   (PRO   14  - VAL   18  <=> GLY  633  - VAL  637 )                          
  85: 6c70-A d8mu-A    29 -  32 <=>  666 - 669   (SER   31  - LYS   34  <=> THR  666  - PHE  669 )                          
  85: 6c70-A d8mu-A    39 -  42 <=>  684 - 687   (TYR   41  - VAL   44  <=> THR  684  - GLY  687 )                          
  85: 6c70-A d8mu-A    64 -  91 <=> 1442 -1469   (ASP   66  - ARG   93  <=> VAL 1442  - THR 1469 )                          
  85: 6c70-A d8mu-A   258 - 284 <=> 1471 -1497   (GLY  344  - THR  370  <=> ALA 1471  - PHE 1497 )                          
  85: 6c70-A d8mu-A   285 - 289 <=> 1499 -1503   (LYS  371  - VAL  375  <=> THR 1499  - LEU 1503 )                          
  85: 6c70-A d8mu-A   334 - 338 <=> 1535 -1539   (TYR  420  - GLU  424  <=> ASP 1535  - VAL 1539 )                          
  85: 6c70-A d8mu-A   366 - 369 <=> 1559 -1562   (SER  452  - LEU  455  <=> GLU 1559  - SER 1562 )                          
  85: 6c70-A d8mu-A   370 - 376 <=> 1580 -1586   (PHE  456  - ALA  462  <=> LEU 1580  - VAL 1586 )                          
  85: 6c70-A d8mu-A   379 - 382 <=> 1638 -1641   (THR  465  - MET  468  <=> PHE 1638  - GLY 1641 )                          
  85: 6c70-A d8mu-A   383 - 387 <=> 1691 -1695   (VAL  469  - LEU  473  <=> ASP 1691  - VAL 1695 )                          
  86: 6c70-A d9n1-A    63 -  89 <=>    1 -  27   (ASP   65  - PRO   91  <=> MET    1  - ILE   27 )                          
  86: 6c70-A d9n1-A   257 - 287 <=>   30 -  60   (VAL  343  - ASN  373  <=> THR   30  - ARG   60 )                          
  86: 6c70-A d9n1-A   289 - 312 <=>   68 -  91   (VAL  375  - ILE  398  <=> ARG   68  - ASN   91 )                          
  86: 6c70-A d9n1-A   313 - 316 <=>   94 -  97   (PHE  399  - ARG  402  <=> TYR   94  - HIS   97 )                          
  86: 6c70-A d9n1-A   318 - 322 <=>   98 - 102   (ILE  404  - SER  408  <=> SER   98  - ARG  102 )                          
  86: 6c70-A d9n1-A   324 - 327 <=>  103 - 106   (VAL  410  - ALA  413  <=> PRO  103  - TYR  106 )                          
  86: 6c70-A d9n1-A   328 - 331 <=>  108 - 111   (ALA  414  - CYS  417  <=> GLU  108  - GLU  111 )                          
  86: 6c70-A d9n1-A   332 - 336 <=>  114 - 118   (HIS  418  - GLY  422  <=> MET  114  - GLY  118 )                          
  86: 6c70-A d9n1-A   337 - 340 <=>  121 - 124   (SER  423  - ALA  426  <=> ASP  121  - GLY  124 )                          
  87: 6c70-A d84t-A    64 -  97 <=>  128 - 161   (ASP   66  - LYS   99  <=> ALA  128  - GLU  161 )                          
  87: 6c70-A d84t-A   100 - 103 <=>  162 - 165   (ALA  102  - ASN  105  <=> ASP  162  - VAL  165 )                          
  87: 6c70-A d84t-A   254 - 258 <=>  167 - 171   (VAL  340  - GLY  344  <=> ALA  167  - PHE  171 )                          
  87: 6c70-A d84t-A   261 - 284 <=>  173 - 196   (TYR  347  - THR  370  <=> ALA  173  - GLY  196 )                          
  87: 6c70-A d84t-A   322 - 325 <=>  208 - 211   (SER  408  - MET  411  <=> ALA  208  - ALA  211 )                          
  87: 6c70-A d84t-A   328 - 331 <=>  212 - 215   (ALA  414  - CYS  417  <=> PRO  212  - PRO  215 )                          
  88: 6c70-A ealy-A    31 -  35 <=>   13 -  17   (GLY   33  - PRO   37  <=> ALA   13  - ALA   17 )                          
  88: 6c70-A ealy-A    63 -  88 <=>   89 - 114   (ASP   65  - PHE   90  <=> LEU   89  - GLN  114 )                          
  88: 6c70-A ealy-A    90 -  95 <=>  115 - 120   (VAL   92  - PHE   97  <=> GLN  115  - ARG  120 )                          
  88: 6c70-A ealy-A   258 - 286 <=>  121 - 149   (GLY  344  - VAL  372  <=> VAL  121  - ASN  149 )                          
  88: 6c70-A ealy-A   287 - 290 <=>  152 - 155   (ASN  373  - ASN  376  <=> ALA  152  - LEU  155 )                          
  89: 6c70-A d8va-A    64 -  89 <=>   88 - 113   (ASP   66  - PRO   91  <=> ALA   88  - ALA  113 )                          
  89: 6c70-A d8va-A    91 - 105 <=>  114 - 128   (ARG   93  - PRO  107  <=> LEU  114  - VAL  128 )                          
  89: 6c70-A d8va-A   108 - 111 <=>  138 - 141   (HIS  110  - PHE  113  <=> VAL  138  - GLU  141 )                          
  89: 6c70-A d8va-A   112 - 120 <=>  143 - 151   (ALA  114  - ALA  122  <=> ALA  143  - GLN  151 )                          
  89: 6c70-A d8va-A   243 - 262 <=>  153 - 172   (TRP  329  - GLY  348  <=> PRO  153  - ARG  172 )                          
  89: 6c70-A d8va-A   263 - 286 <=>  176 - 199   (VAL  349  - VAL  372  <=> GLU  176  - GLY  199 )                          
  89: 6c70-A d8va-A   287 - 290 <=>  205 - 208   (ASN  373  - ASN  376  <=> ARG  205  - THR  208 )                          
  89: 6c70-A d8va-A   330 - 333 <=>  291 - 294   (SER  416  - TRP  419  <=> PRO  291  - TRP  294 )                          
  89: 6c70-A d8va-A   335 - 338 <=>  295 - 298   (ASP  421  - GLU  424  <=> PRO  295  - THR  298 )                          
  90: 6c70-A d6px-A    64 -  84 <=>  375 - 395   (ASP   66  - LYS   86  <=> ARG  375  - LEU  395 )                          
  90: 6c70-A d6px-A    86 -  89 <=>  396 - 399   (ILE   88  - PRO   91  <=> GLY  396  - LEU  399 )                          
  90: 6c70-A d6px-A    92 -  95 <=>  400 - 403   (SER   94  - PHE   97  <=> PRO  400  - SER  403 )                          
  90: 6c70-A d6px-A   260 - 282 <=>  404 - 426   (ALA  346  - GLN  368  <=> ASN  404  - LEU  426 )                          
  90: 6c70-A d6px-A   284 - 290 <=>  427 - 433   (THR  370  - ASN  376  <=> VAL  427  - LEU  433 )                          
  90: 6c70-A d6px-A   328 - 332 <=>  542 - 546   (ALA  414  - HIS  418  <=> PRO  542  - HIS  546 )                          
  90: 6c70-A d6px-A   384 - 387 <=>  574 - 577   (LEU  470  - LEU  473  <=> SER  574  - GLY  577 )                          
  91: 6c70-A d9ti-A    63 -  93 <=>  897 - 927   (ASP   65  - LYS   95  <=> PHE  897  - ILE  927 )                          
  91: 6c70-A d9ti-A    96 - 101 <=>  928 - 933   (TYR   98  - ILE  103  <=> PRO  928  - LYS  933 )                          
  91: 6c70-A d9ti-A   253 - 285 <=>  935 - 967   (LEU  339  - LYS  371  <=> PRO  935  - LYS  967 )                          
  92: 6c70-A d6ph-A    63 -  99 <=>  351 - 387   (ASP   65  - LEU  101  <=> ALA  351  - VAL  387 )                          
  92: 6c70-A d6ph-A   253 - 286 <=>  388 - 421   (LEU  339  - VAL  372  <=> PRO  388  - GLU  421 )                          
  92: 6c70-A d6ph-A   287 - 290 <=>  424 - 427   (ASN  373  - ASN  376  <=> VAL  424  - SER  427 )                          
  93: 6c70-A d6z4-A    63 -  88 <=>   13 -  38   (ASP   65  - PHE   90  <=> PHE   13  - GLU   38 )                          
  93: 6c70-A d6z4-A    90 -  99 <=>   39 -  48   (VAL   92  - LEU  101  <=> ARG   39  - ASN   48 )                          
  93: 6c70-A d6z4-A   253 - 284 <=>   49 -  80   (LEU  339  - THR  370  <=> PHE   49  - ASP   80 )                          
  93: 6c70-A d6z4-A   285 - 288 <=>   82 -  85   (LYS  371  - GLY  374  <=> GLU   82  - LYS   85 )                          
  94: 6c70-A d7ka-A     1 -   6 <=>  176 - 181   (PHE    3  - LEU    8  <=> LEU  176  - GLY  181 )                          
  94: 6c70-A d7ka-A    45 -  51 <=>  322 - 328   (LEU   47  - TYR   53  <=> VAL  322  - ARG  328 )                          
  94: 6c70-A d7ka-A    60 -  63 <=>  521 - 524   (MET   62  - ASP   65  <=> VAL  521  - HIS  524 )                          
  94: 6c70-A d7ka-A    64 -  67 <=>  649 - 652   (ASP   66  - ASP   69  <=> VAL  649  - TYR  652 )                          
  94: 6c70-A d7ka-A    68 -  88 <=>  728 - 748   (LEU   70  - PHE   90  <=> ASN  728  - SER  748 )                          
  94: 6c70-A d7ka-A    90 -  93 <=>  749 - 752   (VAL   92  - LYS   95  <=> SER  749  - GLU  752 )                          
  94: 6c70-A d7ka-A   258 - 287 <=>  753 - 782   (GLY  344  - ASN  373  <=> GLU  753  - THR  782 )                          
  95: 6c70-A ea9p-A    12 -  16 <=>   76 -  80   (PRO   14  - VAL   18  <=> SER   76  - GLY   80 )                          
  95: 6c70-A ea9p-A    64 -  92 <=>  339 - 367   (ASP   66  - SER   94  <=> GLU  339  - LYS  367 )                          
  95: 6c70-A ea9p-A    93 -  96 <=>  369 - 372   (LYS   95  - TYR   98  <=> TYR  369  - PRO  372 )                          
  95: 6c70-A ea9p-A    98 - 102 <=>  373 - 377   (THR  100  - TRP  104  <=> HIS  373  - ARG  377 )                          
  95: 6c70-A ea9p-A   131 - 143 <=>  391 - 403   (PHE  133  - SER  145  <=> VAL  391  - SER  403 )                          
  95: 6c70-A ea9p-A   145 - 151 <=>  404 - 410   (THR  147  - GLU  153  <=> TYR  404  - TYR  410 )                          
  95: 6c70-A ea9p-A   152 - 156 <=>  413 - 417   (ASP  154  - PRO  173  <=> LYS  413  - ASP  417 )                          
  95: 6c70-A ea9p-A   169 - 198 <=>  418 - 447   (MET  186  - LEU  215  <=> ARG  418  - LEU  447 )                          
  95: 6c70-A ea9p-A   199 - 207 <=>  449 - 457   (PHE  216  - CYS  224  <=> PHE  449  - ARG  457 )                          
  95: 6c70-A ea9p-A   262 - 285 <=>  470 - 493   (GLY  348  - LYS  371  <=> ASP  470  - ILE  493 )                          
  95: 6c70-A ea9p-A   286 - 289 <=>  495 - 498   (VAL  372  - VAL  375  <=> THR  495  - GLY  498 )                          
  96: 6c70-A d86v-A    64 -  93 <=>  771 - 800   (ASP   66  - LYS   95  <=> GLY  771  - GLU  800 )                          
  96: 6c70-A d86v-A    95 - 100 <=>  801 - 806   (PHE   97  - ALA  102  <=> ARG  801  - SER  806 )                          
  96: 6c70-A d86v-A   103 - 106 <=>  808 - 811   (ASN  105  - ASN  108  <=> THR  808  - LEU  811 )                          
  96: 6c70-A d86v-A   252 - 286 <=>  816 - 850   (ARG  338  - VAL  372  <=> GLU  816  - GLN  850 )                          
  96: 6c70-A d86v-A   287 - 290 <=>  853 - 856   (ASN  373  - ASN  376  <=> VAL  853  - CYS  856 )                          
  96: 6c70-A d86v-A   336 - 352 <=> 1006 -1022   (GLY  422  - GLN  438  <=> ALA 1006  - VAL 1022 )                          
  97: 6c70-A d8t9-A    32 -  43 <=>  690 - 701   (LYS   34  - THR   45  <=> GLU  690  - ILE  701 )                          
  97: 6c70-A d8t9-A    52 -  64 <=>  707 - 719   (GLY   54  - ASP   66  <=> HIS  707  - LEU  719 )                          
  97: 6c70-A d8t9-A    79 -  82 <=>  762 - 765   (LEU   81  - ILE   84  <=> LEU  762  - ALA  765 )                          
  97: 6c70-A d8t9-A   159 - 162 <=>  773 - 776   (MET  176  - THR  179  <=> ILE  773  - ARG  776 )                          
  97: 6c70-A d8t9-A   167 - 170 <=>  780 - 783   (ASN  184  - SER  187  <=> GLN  780  - GLY  783 )                          
  97: 6c70-A d8t9-A   172 - 224 <=>  789 - 841   (ALA  189  - SER  241  <=> ARG  789  - SER  841 )                          
  97: 6c70-A d8t9-A   236 - 252 <=>  842 - 858   (VAL  322  - ARG  338  <=> GLU  842  - LEU  858 )                          
  97: 6c70-A d8t9-A   255 - 258 <=>  859 - 862   (THR  341  - GLY  344  <=> ILE  859  - ARG  862 )                          
  97: 6c70-A d8t9-A   260 - 279 <=>  863 - 882   (ALA  346  - LEU  365  <=> ILE  863  - ASP  882 )                          
  97: 6c70-A d8t9-A   292 - 295 <=>  890 - 893   (TYR  378  - THR  381  <=> VAL  890  - SER  893 )                          
  97: 6c70-A d8t9-A   301 - 317 <=>  903 - 919   (LEU  387  - LEU  403  <=> LYS  903  - ASP  919 )                          
  97: 6c70-A d8t9-A   355 - 358 <=>  920 - 923   (MET  441  - SER  444  <=> ARG  920  - TRP  923 )                          
  97: 6c70-A d8t9-A   371 - 375 <=>  945 - 949   (ALA  457  - GLY  461  <=> PHE  945  - GLY  949 )                          
  98: 6c70-A ebuq-A     4 -  21 <=>  415 - 432   (GLN    6  - GLY   23  <=> GLN  415  - LEU  432 )                          
  98: 6c70-A ebuq-A    43 -  54 <=>  435 - 446   (THR   45  - MET   56  <=> VAL  435  - ASP  446 )                          
  98: 6c70-A ebuq-A   162 - 165 <=>  447 - 450   (THR  179  - PRO  182  <=> ALA  447  - ALA  450 )                          
  98: 6c70-A ebuq-A   170 - 173 <=>  464 - 467   (SER  187  - GLY  190  <=> SER  464  - ASP  467 )                          
  98: 6c70-A ebuq-A   174 - 213 <=>  469 - 508   (HIS  191  - LEU  230  <=> GLU  469  - GLY  508 )                          
  98: 6c70-A ebuq-A   246 - 259 <=>  509 - 522   (ARG  332  - ASP  345  <=> GLN  509  - ARG  522 )                          
  98: 6c70-A ebuq-A   265 - 268 <=>  525 - 528   (LEU  351  - HIS  354  <=> ARG  525  - ALA  528 )                          
  98: 6c70-A ebuq-A   300 - 331 <=>  613 - 644   (LEU  386  - CYS  417  <=> PRO  613  - SER  644 )                          
  98: 6c70-A ebuq-A   332 - 335 <=>  646 - 649   (HIS  418  - ASP  421  <=> LEU  646  - ARG  649 )                          
  98: 6c70-A ebuq-A   338 - 347 <=>  668 - 677   (GLU  424  - VAL  433  <=> ASN  668  - ARG  677 )                          
  98: 6c70-A ebuq-A   360 - 363 <=> 2540 -2543   (ALA  446  - PHE  449  <=> GLN 2540  - ALA 2543 )                          
  99: 6c70-A d7f3-A     3 -   6 <=>   57 -  60   (HIS    5  - LEU    8  <=> GLY   57  - CYS   60 )                          
  99: 6c70-A d7f3-A    13 -  16 <=>   70 -  73   (ASN   15  - VAL   18  <=> PRO   70  - GLU   73 )                          
  99: 6c70-A d7f3-A    19 -  22 <=>  105 - 108   (GLY   21  - HIS   24  <=> ARG  105  - SER  108 )                          
  99: 6c70-A d7f3-A    23 -  26 <=>  111 - 114   (PHE   25  - ASN   28  <=> ARG  111  - GLN  114 )                          
  99: 6c70-A d7f3-A    92 -  97 <=>  116 - 121   (SER   94  - LYS   99  <=> LEU  116  - ILE  121 )                          
  99: 6c70-A d7f3-A   112 - 118 <=>  148 - 154   (ALA  114  - PHE  120  <=> PRO  148  - SER  154 )                          
  99: 6c70-A d7f3-A   123 - 146 <=>  211 - 234   (ILE  125  - GLY  148  <=> SER  211  - ARG  234 )                          
  99: 6c70-A d7f3-A   159 - 162 <=>  235 - 238   (MET  176  - THR  179  <=> HIS  235  - ALA  238 )                          
  99: 6c70-A d7f3-A   169 - 172 <=>  269 - 272   (MET  186  - ALA  189  <=> ARG  269  - GLY  272 )                          
  99: 6c70-A d7f3-A   173 - 226 <=>  274 - 327   (GLY  190  - THR  243  <=> LYS  274  - GLU  327 )                          
  99: 6c70-A d7f3-A   228 - 259 <=>  343 - 374   (LEU  314  - ASP  345  <=> LEU  343  - LEU  374 )                          
  99: 6c70-A d7f3-A   261 - 271 <=>  375 - 385   (TYR  347  - THR  357  <=> PHE  375  - ASP  385 )                          
 100: 6c70-A d65p-A    16 -  19 <=>  328 - 331   (VAL   18  - GLY   21  <=> SER  328  - THR  331 )                          
 100: 6c70-A d65p-A    63 -  93 <=>  477 - 507   (ASP   65  - LYS   95  <=> GLU  477  - ARG  507 )                          
 100: 6c70-A d65p-A   106 - 110 <=>  516 - 520   (ASN  108  - LEU  112  <=> PRO  516  - PRO  520 )                          
 100: 6c70-A d65p-A   227 - 230 <=>  524 - 527   (GLY  313  - LYS  316  <=> THR  524  - ASP  527 )                          
 100: 6c70-A d65p-A   255 - 258 <=>  608 - 611   (THR  341  - GLY  344  <=> PRO  608  - SER  611 )                          
 100: 6c70-A d65p-A   260 - 277 <=>  612 - 629   (ALA  346  - THR  363  <=> ARG  612  - MET  629 )                          
 100: 6c70-A d65p-A   279 - 282 <=>  630 - 633   (LEU  365  - GLN  368  <=> ILE  630  - MET  633 )                          
 100: 6c70-A d65p-A   285 - 288 <=>  635 - 638   (LYS  371  - GLY  374  <=> ALA  635  - ALA  638 )                          
 100: 6c70-A d65p-A   383 - 386 <=>  693 - 696   (VAL  469  - GLN  472  <=> PRO  693  - LEU  696 )                          
 101: 6c70-A d7qc-A    31 -  34 <=>  172 - 175   (GLY   33  - PHE   36  <=> THR  172  - PRO  175 )                          
 101: 6c70-A d7qc-A    56 -  59 <=>  187 - 190   (VAL   58  - MET   61  <=> GLN  187  - VAL  190 )                          
 101: 6c70-A d7qc-A    64 -  89 <=>  272 - 297   (ASP   66  - PRO   91  <=> SER  272  - ALA  297 )                          
 101: 6c70-A d7qc-A    91 - 105 <=>  298 - 312   (ARG   93  - PRO  107  <=> LEU  298  - TYR  312 )                          
 101: 6c70-A d7qc-A   249 - 252 <=>  315 - 318   (HIS  335  - ARG  338  <=> ASP  315  - GLU  318 )                          
 101: 6c70-A d7qc-A   256 - 284 <=>  323 - 351   (ALA  342  - THR  370  <=> MET  323  - PHE  351 )                          
 101: 6c70-A d7qc-A   285 - 288 <=>  353 - 356   (LYS  371  - GLY  374  <=> ALA  353  - SER  356 )                          
 101: 6c70-A d7qc-A   290 - 294 <=>  450 - 454   (ASN  376  - ALA  380  <=> ASP  450  - HIS  454 )                          
 101: 6c70-A d7qc-A   298 - 302 <=>  455 - 459   (GLY  384  - TYR  388  <=> LEU  455  - VAL  459 )                          
 101: 6c70-A d7qc-A   362 - 365 <=>  565 - 568   (PHE  448  - VAL  451  <=> ASP  565  - SER  568 )                          
 102: 6c70-A d7dj-A    64 -  67 <=>  316 - 319   (ASP   66  - ASP   69  <=> GLU  316  - TYR  319 )                          
 102: 6c70-A d7dj-A    68 -  88 <=>  366 - 386   (LEU   70  - PHE   90  <=> PHE  366  - PRO  386 )                          
 102: 6c70-A d7dj-A   195 - 208 <=>  388 - 401   (LEU  212  - GLU  225  <=> LEU  388  - ALA  401 )                          
 102: 6c70-A d7dj-A   251 - 286 <=>  405 - 440   (VAL  337  - VAL  372  <=> LEU  405  - ARG  440 )                          
 102: 6c70-A d7dj-A   287 - 290 <=>  443 - 446   (ASN  373  - ASN  376  <=> LYS  443  - GLU  446 )                          
 103: 6c70-A eci7-A    64 -  95 <=>  221 - 252   (ASP   66  - PHE   97  <=> ALA  221  - LYS  252 )                          
 103: 6c70-A eci7-A   259 - 285 <=>  253 - 279   (ASP  345  - LYS  371  <=> GLY  253  - TYR  279 )                          
 103: 6c70-A eci7-A   286 - 290 <=>  281 - 285   (VAL  372  - ASN  376  <=> ALA  281  - ALA  285 )                          
 104: 6c70-A d8c5-A    47 -  58 <=>    3 -  14   (LEU   49  - LEU   60  <=> GLU    3  - ALA   14 )                          
 104: 6c70-A d8c5-A    68 -  94 <=>   15 -  41   (LEU   70  - ILE   96  <=> ALA   15  - LEU   41 )                          
 104: 6c70-A d8c5-A    96 -  99 <=>   42 -  45   (TYR   98  - LEU  101  <=> THR   42  - GLU   45 )                          
 104: 6c70-A d8c5-A   257 - 285 <=>   47 -  75   (VAL  343  - LYS  371  <=> ALA   47  - GLY   75 )                          
 104: 6c70-A d8c5-A   332 - 337 <=>  318 - 323   (HIS  418  - SER  423  <=> ALA  318  - SER  323 )                          
 105: 6c70-A ebon-A    25 -  28 <=>  325 - 328   (PHE   27  - TYR   30  <=> ALA  325  - LEU  328 )                          
 105: 6c70-A ebon-A    29 -  63 <=>  388 - 422   (SER   31  - ASP   65  <=> ALA  388  - SER  422 )                          
 105: 6c70-A ebon-A    64 -  92 <=>  429 - 457   (ASP   66  - SER   94  <=> PRO  429  - ALA  457 )                          
 105: 6c70-A ebon-A   103 - 106 <=>  529 - 532   (ASN  105  - ASN  108  <=> ASP  529  - ALA  532 )                          
 105: 6c70-A ebon-A   107 - 110 <=>  534 - 537   (SER  109  - LEU  112  <=> VAL  534  - ALA  537 )                          
 105: 6c70-A ebon-A   117 - 120 <=>  546 - 549   (ARG  119  - ALA  122  <=> GLU  546  - PRO  549 )                          
 105: 6c70-A ebon-A   169 - 182 <=>  684 - 697   (MET  186  - PHE  199  <=> ASN  684  - SER  697 )                          
 105: 6c70-A ebon-A   184 - 191 <=>  699 - 706   (TYR  201  - VAL  208  <=> LEU  699  - PHE  706 )                          
 105: 6c70-A ebon-A   192 - 198 <=>  708 - 714   (SER  209  - LEU  215  <=> ASP  708  - GLN  714 )                          
 105: 6c70-A ebon-A   199 - 203 <=>  716 - 720   (PHE  216  - LEU  220  <=> ALA  716  - VAL  720 )                          
 105: 6c70-A ebon-A   252 - 255 <=>  723 - 726   (ARG  338  - THR  341  <=> THR  723  - VAL  726 )                          
 105: 6c70-A ebon-A   258 - 262 <=>  727 - 731   (GLY  344  - GLY  348  <=> LEU  727  - THR  731 )                          
 105: 6c70-A ebon-A   263 - 289 <=>  733 - 759   (VAL  349  - VAL  375  <=> ALA  733  - THR  759 )                          
 105: 6c70-A ebon-A   318 - 321 <=>  910 - 913   (ILE  404  - SER  407  <=> THR  910  - THR  913 )                          
 105: 6c70-A ebon-A   330 - 333 <=> 1213 -1216   (SER  416  - TRP  419  <=> ALA 1213  - PRO 1216 )                          
 105: 6c70-A ebon-A   335 - 339 <=> 1217 -1221   (ASP  421  - GLU  425  <=> LEU 1217  - PRO 1221 )                          
 106: 6c70-A ecq0-A    54 -  57 <=>   31 -  34   (MET   56  - ASN   59  <=> VAL   31  - THR   34 )                          
 106: 6c70-A ecq0-A    60 -  63 <=>   35 -  38   (MET   62  - ASP   65  <=> PRO   35  - TRP   38 )                          
 106: 6c70-A ecq0-A    64 -  86 <=>   42 -  64   (ASP   66  - ILE   88  <=> ALA   42  - SER   64 )                          
 106: 6c70-A ecq0-A    88 -  91 <=>   65 -  68   (PHE   90  - ARG   93  <=> SER   65  - SER   68 )                          
 106: 6c70-A ecq0-A   260 - 278 <=>   70 -  88   (ALA  346  - LEU  364  <=> SER   70  - GLU   88 )                          
 106: 6c70-A ecq0-A   287 - 291 <=>  246 - 250   (ASN  373  - VAL  377  <=> TYR  246  - ALA  250 )                          
 106: 6c70-A ecq0-A   334 - 339 <=>  413 - 418   (TYR  420  - GLU  425  <=> ALA  413  - SER  418 )                          
 107: 6c70-A eb8n-A    63 - 101 <=>   35 -  73   (ASP   65  - ILE  103  <=> THR   35  - GLU   73 )                          
 107: 6c70-A eb8n-A   102 - 107 <=>   75 -  80   (TRP  104  - SER  109  <=> GLU   75  - ASP   80 )                          
 107: 6c70-A eb8n-A   115 - 121 <=>   84 -  90   (ASN  117  - LEU  123  <=> LYS   84  - LEU   90 )                          
 107: 6c70-A eb8n-A   124 - 127 <=>   92 -  95   (THR  126  - ARG  129  <=> THR   92  - ALA   95 )                          
 107: 6c70-A eb8n-A   261 - 281 <=>  108 - 128   (TYR  347  - TYR  367  <=> VAL  108  - GLU  128 )                          
 107: 6c70-A eb8n-A   287 - 290 <=>  149 - 152   (ASN  373  - ASN  376  <=> GLU  149  - SER  152 )                          
 107: 6c70-A eb8n-A   291 - 297 <=>  155 - 161   (VAL  377  - ILE  383  <=> LYS  155  - PHE  161 )                          
 107: 6c70-A eb8n-A   343 - 354 <=> 1605 -1616   (PHE  429  - ALA  440  <=> GLU 1605  - GLN 1616 )                          
 108: 6c70-A ebkx-A     6 -  10 <=>   36 -  40   (LEU    8  - LEU   12  <=> HIS   36  - HIS   40 )                          
 108: 6c70-A ebkx-A    63 -  93 <=>   90 - 120   (ASP   65  - LYS   95  <=> ARG   90  - TYR  120 )                          
 108: 6c70-A ebkx-A    96 -  99 <=>  121 - 124   (TYR   98  - LEU  101  <=> GLY  121  - LEU  124 )                          
 108: 6c70-A ebkx-A   256 - 286 <=>  126 - 156   (ALA  342  - VAL  372  <=> ARG  126  - ARG  156 )                          
 108: 6c70-A ebkx-A   287 - 290 <=>  159 - 162   (ASN  373  - ASN  376  <=> MET  159  - LEU  162 )                          
 108: 6c70-A ebkx-A   330 - 339 <=>  642 - 651   (SER  416  - GLU  425  <=> LYS  642  - ARG  651 )                          
 109: 6c70-A eamm-A    63 -  93 <=>   21 -  51   (ASP   65  - LYS   95  <=> THR   21  - PHE   51 )                          
 109: 6c70-A eamm-A   117 - 120 <=>  258 - 261   (ARG  119  - ALA  122  <=> THR  258  - TYR  261 )                          
 109: 6c70-A eamm-A   256 - 286 <=>  267 - 297   (ALA  342  - VAL  372  <=> SER  267  - ALA  297 )                          
 109: 6c70-A eamm-A   287 - 290 <=>  300 - 303   (ASN  373  - ASN  376  <=> PHE  300  - ARG  303 )                          
 110: 6c70-A d8gc-A    64 -  93 <=>    1 -  30   (ASP   66  - LYS   95  <=> MET    1  - PRO   30 )                          
 110: 6c70-A d8gc-A    96 -  99 <=>   48 -  51   (TYR   98  - LEU  101  <=> THR   48  - ALA   51 )                          
 110: 6c70-A d8gc-A   259 - 262 <=>   52 -  55   (ASP  345  - GLY  348  <=> ALA   52  - SER   55 )                          
 110: 6c70-A d8gc-A   263 - 270 <=>   58 -  65   (VAL  349  - LEU  356  <=> VAL   58  - ARG   65 )                          
 110: 6c70-A d8gc-A   271 - 283 <=>   67 -  79   (THR  357  - ALA  369  <=> GLY   67  - LEU   79 )                          
 110: 6c70-A d8gc-A   284 - 287 <=>   81 -  84   (THR  370  - ASN  373  <=> LYS   81  - PHE   84 )                          
 110: 6c70-A d8gc-A   297 - 309 <=>  269 - 281   (ILE  383  - LEU  395  <=> TRP  269  - GLU  281 )                          
 110: 6c70-A d8gc-A   310 - 314 <=>  283 - 287   (PHE  396  - GLY  400  <=> LEU  283  - PRO  287 )                          
 110: 6c70-A d8gc-A   334 - 338 <=>  309 - 313   (TYR  420  - GLU  424  <=> ASN  309  - SER  313 )                          
 110: 6c70-A d8gc-A   351 - 354 <=>  386 - 389   (CYS  437  - ALA  440  <=> ALA  386  - LEU  389 )                          
 111: 6c70-A d9je-A    63 -  89 <=>   27 -  53   (ASP   65  - PRO   91  <=> GLU   27  - ALA   53 )                          
 111: 6c70-A d9je-A    91 - 102 <=>   54 -  65   (ARG   93  - TRP  104  <=> MET   54  - ILE   65 )                          
 111: 6c70-A d9je-A   103 - 106 <=>   67 -  70   (ASN  105  - ASN  108  <=> LYS   67  - VAL   70 )                          
 111: 6c70-A d9je-A   245 - 260 <=>   71 -  86   (GLU  331  - ALA  346  <=> ASP   71  - LEU   86 )                          
 111: 6c70-A d9je-A   261 - 284 <=>   90 - 113   (TYR  347  - THR  370  <=> ASN   90  - LEU  113 )                          
 111: 6c70-A d9je-A   285 - 290 <=>  115 - 120   (LYS  371  - ASN  376  <=> TRP  115  - PRO  120 )                          
 111: 6c70-A d9je-A   334 - 338 <=>  159 - 163   (TYR  420  - GLU  424  <=> PRO  159  - ALA  163 )                          
 112: 6c70-A d7m1-A    63 -  90 <=>   80 - 107   (ASP   65  - VAL   92  <=> HIS   80  - MET  107 )                          
 112: 6c70-A d7m1-A    92 -  95 <=>  110 - 113   (SER   94  - PHE   97  <=> GLY  110  - ILE  113 )                          
 112: 6c70-A d7m1-A   260 - 281 <=>  114 - 135   (ALA  346  - TYR  367  <=> PRO  114  - GLY  135 )                          
 112: 6c70-A d7m1-A   286 - 290 <=>  414 - 418   (VAL  372  - ASN  376  <=> ILE  414  - TYR  418 )                          
 112: 6c70-A d7m1-A   297 - 300 <=>  432 - 435   (ILE  383  - LEU  386  <=> TYR  432  - ILE  435 )                          
 112: 6c70-A d7m1-A   381 - 388 <=>  443 - 450   (PHE  467  - LYS  474  <=> GLU  443  - ASN  450 )                          
 113: 6c70-A ea1u-A     2 -  17 <=>  447 - 462   (LYS    4  - MET   19  <=> SER  447  - LEU  462 )                          
 113: 6c70-A ea1u-A    49 -  53 <=>  491 - 495   (LEU   51  - MET   55  <=> THR  491  - ASP  495 )                          
 113: 6c70-A ea1u-A    64 -  94 <=>  562 - 592   (ASP   66  - ILE   96  <=> ARG  562  - TRP  592 )                          
 113: 6c70-A ea1u-A   252 - 255 <=>  598 - 601   (ARG  338  - THR  341  <=> GLY  598  - ASP  601 )                          
 113: 6c70-A ea1u-A   261 - 286 <=>  620 - 645   (TYR  347  - VAL  372  <=> SER  620  - VAL  645 )                          
 113: 6c70-A ea1u-A   287 - 290 <=>  677 - 680   (ASN  373  - ASN  376  <=> GLU  677  - TYR  680 )                          
 113: 6c70-A ea1u-A   291 - 295 <=>  683 - 687   (VAL  377  - THR  381  <=> GLU  683  - THR  687 )                          
 113: 6c70-A ea1u-A   297 - 301 <=>  691 - 695   (ILE  383  - LEU  387  <=> ASP  691  - ARG  695 )                          
 113: 6c70-A ea1u-A   380 - 387 <=>  700 - 707   (TYR  466  - LEU  473  <=> GLN  700  - VAL  707 )                          
 114: 6c70-A d7sb-A    37 -  62 <=>   14 -  39   (ARG   39  - SER   64  <=> ARG   14  - MET   39 )                          
 114: 6c70-A d7sb-A    63 -  78 <=>   42 -  57   (ASP   65  - PHE   80  <=> THR   42  - THR   57 )                          
 114: 6c70-A d7sb-A    79 - 101 <=>   59 -  81   (LEU   81  - ILE  103  <=> ALA   59  - PRO   81 )                          
 114: 6c70-A d7sb-A   257 - 287 <=>   83 - 113   (VAL  343  - ASN  373  <=> GLY   83  - LEU  113 )                          
 114: 6c70-A d7sb-A   290 - 313 <=>  254 - 277   (ASN  376  - PHE  399  <=> VAL  254  - LEU  277 )                          
 114: 6c70-A d7sb-A   314 - 319 <=>  279 - 284   (GLY  400  - GLU  405  <=> MET  279  - THR  284 )                          
 114: 6c70-A d7sb-A   347 - 350 <=>  463 - 466   (VAL  433  - GLN  436  <=> TYR  463  - GLN  466 )                          
 115: 6c70-A d9c6-A    64 -  88 <=>  293 - 317   (ASP   66  - PHE   90  <=> LEU  293  - VAL  317 )                          
 115: 6c70-A d9c6-A    90 -  93 <=>  318 - 321   (VAL   92  - LYS   95  <=> ALA  318  - GLU  321 )                          
 115: 6c70-A d9c6-A   254 - 286 <=>  323 - 355   (VAL  340  - VAL  372  <=> THR  323  - GLN  355 )                          
 115: 6c70-A d9c6-A   287 - 290 <=>  358 - 361   (ASN  373  - ASN  376  <=> LEU  358  - GLY  361 )                          
 115: 6c70-A d9c6-A   382 - 386 <=>  366 - 370   (MET  468  - GLN  472  <=> ALA  366  - LEU  370 )                          
 116: 6c70-A d600-A    30 -  34 <=>   10 -  14   (GLU   32  - PHE   36  <=> ALA   10  - GLY   14 )                          
 116: 6c70-A d600-A    63 -  89 <=>  119 - 145   (ASP   65  - PRO   91  <=> ARG  119  - ARG  145 )                          
 116: 6c70-A d600-A    91 -  97 <=>  146 - 152   (ARG   93  - LYS   99  <=> LEU  146  - PRO  152 )                          
 116: 6c70-A d600-A    99 - 110 <=>  153 - 164   (LEU  101  - LEU  112  <=> LEU  153  - VAL  164 )                          
 116: 6c70-A d600-A   117 - 125 <=>  366 - 374   (ARG  119  - LYS  127  <=> LYS  366  - VAL  374 )                          
 116: 6c70-A d600-A   254 - 277 <=>  379 - 402   (VAL  340  - THR  363  <=> GLU  379  - PRO  402 )                          
 116: 6c70-A d600-A   284 - 288 <=>  405 - 409   (THR  370  - GLY  374  <=> GLY  405  - LEU  409 )                          
 116: 6c70-A d600-A   290 - 298 <=>  411 - 419   (ASN  376  - GLY  384  <=> ALA  411  - ARG  419 )                          
 116: 6c70-A d600-A   331 - 335 <=>  468 - 472   (CYS  417  - ASP  421  <=> PRO  468  - LEU  472 )                          
 117: 6c70-A d8re-A    66 -  93 <=>  119 - 146   (ASP   68  - LYS   95  <=> ASP  119  - THR  146 )                          
 117: 6c70-A d8re-A    96 -  99 <=>  147 - 150   (TYR   98  - LEU  101  <=> PRO  147  - ALA  150 )                          
 117: 6c70-A d8re-A   256 - 286 <=>  151 - 181   (ALA  342  - VAL  372  <=> VAL  151  - VAL  181 )                          
 117: 6c70-A d8re-A   287 - 290 <=>  184 - 187   (ASN  373  - ASN  376  <=> GLY  184  - CYS  187 )                          
 117: 6c70-A d8re-A   329 - 332 <=>  246 - 249   (TYR  415  - HIS  418  <=> SER  246  - ASP  249 )                          
 118: 6c70-A ebym-A     1 -   5 <=>   25 -  29   (PHE    3  - GLY    7  <=> ARG   25  - GLU   29 )                          
 118: 6c70-A ebym-A    62 -  89 <=>  122 - 149   (SER   64  - PRO   91  <=> LYS  122  - LEU  149 )                          
 118: 6c70-A ebym-A    91 -  94 <=>  150 - 153   (ARG   93  - ILE   96  <=> ASP  150  - ASN  153 )                          
 118: 6c70-A ebym-A   260 - 282 <=>  154 - 176   (ALA  346  - GLN  368  <=> GLN  154  - ALA  176 )                          
 118: 6c70-A ebym-A   284 - 290 <=>  177 - 183   (THR  370  - ASN  376  <=> PRO  177  - SER  183 )                          
 119: 6c70-A d697-A     1 -   4 <=>  304 - 307   (PHE    3  - GLN    6  <=> CYS  304  - LEU  307 )                          
 119: 6c70-A d697-A     8 -  17 <=>  374 - 383   (ALA   10  - MET   19  <=> PHE  374  - THR  383 )                          
 119: 6c70-A d697-A    19 -  22 <=>  384 - 387   (GLY   21  - HIS   24  <=> ASP  384  - SER  387 )                          
 119: 6c70-A d697-A    23 -  26 <=>  390 - 393   (PHE   25  - ASN   28  <=> VAL  390  - ALA  393 )                          
 119: 6c70-A d697-A    76 -  79 <=>  429 - 432   (LEU   78  - LEU   81  <=> ALA  429  - LEU  432 )                          
 119: 6c70-A d697-A   161 - 165 <=>  437 - 441   (ARG  178  - PRO  182  <=> PRO  437  - SER  441 )                          
 119: 6c70-A d697-A   170 - 173 <=>  458 - 461   (SER  187  - GLY  190  <=> ARG  458  - GLY  461 )                          
 119: 6c70-A d697-A   175 - 223 <=>  462 - 510   (VAL  192  - LEU  240  <=> PRO  462  - CYS  510 )                          
 119: 6c70-A d697-A   239 - 255 <=>  511 - 527   (ALA  325  - THR  341  <=> GLU  511  - VAL  527 )                          
 119: 6c70-A d697-A   256 - 275 <=>  529 - 548   (ALA  342  - THR  361  <=> VAL  529  - ALA  548 )                          
 119: 6c70-A d697-A   287 - 290 <=>  555 - 558   (ASN  373  - ASN  376  <=> GLU  555  - ALA  558 )                          
 119: 6c70-A d697-A   292 - 295 <=>  559 - 562   (TYR  378  - THR  381  <=> PRO  559  - SER  562 )                          
 119: 6c70-A d697-A   298 - 321 <=>  563 - 586   (GLY  384  - SER  407  <=> ASP  563  - LEU  586 )                          
 119: 6c70-A d697-A   351 - 355 <=>  587 - 591   (CYS  437  - MET  441  <=> GLY  587  - TRP  591 )                          
 119: 6c70-A d697-A   360 - 363 <=>  597 - 600   (ALA  446  - PHE  449  <=> TYR  597  - GLY  600 )                          
 119: 6c70-A d697-A   366 - 369 <=>  662 - 665   (SER  452  - LEU  455  <=> PHE  662  - LEU  665 )                          
 119: 6c70-A d697-A   375 - 378 <=>  748 - 751   (GLY  461  - VAL  464  <=> ARG  748  - ALA  751 )                          
 119: 6c70-A d697-A   382 - 385 <=>  792 - 795   (MET  468  - VAL  471  <=> ASP  792  - ALA  795 )                          
 120: 6c70-A eae3-A    63 -  89 <=>   37 -  63   (ASP   65  - PRO   91  <=> ALA   37  - GLU   63 )                          
 120: 6c70-A eae3-A    91 - 101 <=>   64 -  74   (ARG   93  - ILE  103  <=> ILE   64  - SER   74 )                          
 120: 6c70-A eae3-A   102 - 105 <=>   76 -  79   (TRP  104  - PRO  107  <=> PHE   76  - GLU   79 )                          
 120: 6c70-A eae3-A   106 - 111 <=>   82 -  87   (ASN  108  - PHE  113  <=> GLY   82  - MET   87 )                          
 120: 6c70-A eae3-A   124 - 127 <=>   95 -  98   (THR  126  - ARG  129  <=> LEU   95  - GLU   98 )                          
 120: 6c70-A eae3-A   254 - 290 <=>  101 - 137   (VAL  340  - ASN  376  <=> ASP  101  - SER  137 )                          
 120: 6c70-A eae3-A   334 - 337 <=>  151 - 154   (TYR  420  - SER  423  <=> ALA  151  - ASN  154 )                          
 121: 6c70-A d896-A    28 -  36 <=>   96 - 104   (TYR   30  - HIS   38  <=> ALA   96  - VAL  104 )                          
 121: 6c70-A d896-A    45 -  51 <=>  113 - 119   (LEU   47  - TYR   53  <=> GLU  113  - LEU  119 )                          
 121: 6c70-A d896-A    54 -  62 <=>  169 - 177   (MET   56  - SER   64  <=> VAL  169  - THR  177 )                          
 121: 6c70-A d896-A    64 -  88 <=>  194 - 218   (ASP   66  - PHE   90  <=> HIS  194  - ARG  218 )                          
 121: 6c70-A d896-A    90 -  93 <=>  219 - 222   (VAL   92  - LYS   95  <=> GLY  219  - PRO  222 )                          
 121: 6c70-A d896-A    96 -  99 <=>  223 - 226   (TYR   98  - LEU  101  <=> ARG  223  - PRO  226 )                          
 121: 6c70-A d896-A   253 - 258 <=>  228 - 233   (LEU  339  - GLY  344  <=> THR  228  - THR  233 )                          
 121: 6c70-A d896-A   261 - 279 <=>  235 - 253   (TYR  347  - LEU  365  <=> THR  235  - ASN  253 )                          
 121: 6c70-A d896-A   282 - 290 <=>  254 - 262   (GLN  368  - ASN  376  <=> GLU  254  - ILE  262 )                          
 121: 6c70-A d896-A   305 - 311 <=>  305 - 311   (GLY  391  - CYS  397  <=> ASP  305  - LEU  311 )                          
 121: 6c70-A d896-A   319 - 323 <=>  315 - 319   (GLU  405  - SER  409  <=> HIS  315  - GLY  319 )                          
 121: 6c70-A d896-A   366 - 377 <=>  323 - 334   (SER  452  - VAL  463  <=> SER  323  - GLY  334 )                          
 122: 6c70-A d7kx-A    63 - 103 <=>   56 -  96   (ASP   65  - ASN  105  <=> SER   56  - ALA   96 )                          
 122: 6c70-A d7kx-A   104 - 108 <=>   99 - 103   (ASN  106  - HIS  110  <=> GLU   99  - ARG  103 )                          
 122: 6c70-A d7kx-A   239 - 284 <=>  104 - 149   (ALA  325  - THR  370  <=> GLY  104  - ASN  149 )                          
 122: 6c70-A d7kx-A   285 - 290 <=>  151 - 156   (LYS  371  - ASN  376  <=> ARG  151  - ALA  156 )                          
 123: 6c70-A d8q0-A     8 -  12 <=>   44 -  48   (ALA   10  - PRO   14  <=> GLY   44  - MET   48 )                          
 123: 6c70-A d8q0-A    29 -  35 <=>  429 - 435   (SER   31  - PRO   37  <=> GLY  429  - SER  435 )                          
 123: 6c70-A d8q0-A    64 -  88 <=>  653 - 677   (ASP   66  - PHE   90  <=> ALA  653  - MET  677 )                          
 123: 6c70-A d8q0-A    90 -  97 <=>  678 - 685   (VAL   92  - LYS   99  <=> THR  678  - ASN  685 )                          
 123: 6c70-A d8q0-A   253 - 285 <=>  689 - 721   (LEU  339  - LYS  371  <=> SER  689  - HIS  721 )                          
 123: 6c70-A d8q0-A   286 - 290 <=>  723 - 727   (VAL  372  - ASN  376  <=> GLY  723  - ARG  727 )                          
 124: 6c70-A d8og-A     2 -   5 <=>  171 - 174   (LYS    4  - GLY    7  <=> GLN  171  - THR  174 )                          
 124: 6c70-A d8og-A     7 -  14 <=>  175 - 182   (VAL    9  - ILE   16  <=> GLN  175  - GLU  182 )                          
 124: 6c70-A d8og-A    30 -  63 <=>  292 - 325   (GLU   32  - ASP   65  <=> GLU  292  - GLU  325 )                          
 124: 6c70-A d8og-A    64 -  92 <=>  354 - 382   (ASP   66  - SER   94  <=> ALA  354  - ALA  382 )                          
 124: 6c70-A d8og-A   254 - 260 <=>  412 - 418   (VAL  340  - ALA  346  <=> THR  412  - PHE  418 )                          
 124: 6c70-A d8og-A   261 - 290 <=>  420 - 449   (TYR  347  - ASN  376  <=> GLU  420  - THR  449 )                          
 124: 6c70-A d8og-A   292 - 298 <=>  450 - 456   (TYR  378  - GLY  384  <=> ALA  450  - ASN  456 )                          
 124: 6c70-A d8og-A   304 - 310 <=>  509 - 515   (LEU  390  - PHE  396  <=> LEU  509  - ALA  515 )                          
 124: 6c70-A d8og-A   329 - 332 <=>  587 - 590   (TYR  415  - HIS  418  <=> SER  587  - SER  590 )                          
 124: 6c70-A d8og-A   335 - 339 <=>  591 - 595   (ASP  421  - GLU  425  <=> SER  591  - ARG  595 )                          
 125: 6c70-A ea9b-A     1 -   4 <=>  105 - 108   (PHE    3  - GLN    6  <=> VAL  105  - ASN  108 )                          
 125: 6c70-A ea9b-A    17 -  20 <=>  144 - 147   (MET   19  - VAL   22  <=> TRP  144  - LEU  147 )                          
 125: 6c70-A ea9b-A    24 -  28 <=>  150 - 154   (MET   26  - TYR   30  <=> ILE  150  - GLU  154 )                          
 125: 6c70-A ea9b-A    37 -  55 <=>  160 - 178   (ARG   39  - ALA   57  <=> SER  160  - TYR  178 )                          
 125: 6c70-A ea9b-A    59 -  62 <=>  179 - 182   (MET   61  - SER   64  <=> GLY  179  - VAL  182 )                          
 125: 6c70-A ea9b-A    64 -  90 <=>  183 - 209   (ASP   66  - VAL   92  <=> LYS  183  - THR  209 )                          
 125: 6c70-A ea9b-A   257 - 280 <=>  213 - 236   (VAL  343  - ALA  366  <=> MET  213  - PRO  236 )                          
 125: 6c70-A ea9b-A   283 - 292 <=>  237 - 246   (ALA  369  - TYR  378  <=> SER  237  - ALA  246 )                          
 125: 6c70-A ea9b-A   294 - 299 <=>  262 - 267   (ALA  380  - TYR  385  <=> ALA  262  - PHE  267 )                          
 125: 6c70-A ea9b-A   300 - 310 <=>  269 - 279   (LEU  386  - PHE  396  <=> LYS  269  - LEU  279 )                          
 125: 6c70-A ea9b-A   361 - 365 <=>  289 - 293   (LYS  447  - VAL  451  <=> SER  289  - GLU  293 )                          
 125: 6c70-A ea9b-A   367 - 379 <=>  295 - 307   (LEU  453  - THR  465  <=> GLU  295  - ASP  307 )                          
 126: 6c70-A ecqh-A    29 -  33 <=>  107 - 111   (SER   31  - LYS   35  <=> GLU  107  - GLU  111 )                          
 126: 6c70-A ecqh-A   169 - 173 <=>  702 - 706   (MET  186  - GLY  190  <=> LEU  702  - GLY  706 )                          
 126: 6c70-A ecqh-A   174 - 226 <=>  708 - 760   (HIS  191  - THR  243  <=> GLU  708  - ALA  760 )                          
 126: 6c70-A ecqh-A   227 - 259 <=>  766 - 798   (GLY  313  - ASP  345  <=> ASP  766  - GLU  798 )                          
 126: 6c70-A ecqh-A   261 - 287 <=>  799 - 825   (TYR  347  - ASN  373  <=> VAL  799  - MET  825 )                          
 126: 6c70-A ecqh-A   289 - 302 <=>  841 - 854   (VAL  375  - TYR  388  <=> ALA  841  - GLN  854 )                          
 127: 6c70-A d8qz-A    64 -  89 <=>   18 -  43   (ASP   66  - PRO   91  <=> MET   18  - LYS   43 )                          
 127: 6c70-A d8qz-A    91 - 102 <=>   44 -  55   (ARG   93  - TRP  104  <=> ILE   44  - ASP   55 )                          
 127: 6c70-A d8qz-A   253 - 260 <=>   57 -  64   (LEU  339  - ALA  346  <=> VAL   57  - ALA   64 )                          
 127: 6c70-A d8qz-A   261 - 284 <=>   67 -  90   (TYR  347  - THR  370  <=> LEU   67  - ARG   90 )                          
 127: 6c70-A d8qz-A   285 - 290 <=>   92 -  97   (LYS  371  - ASN  376  <=> GLN   92  - SER   97 )                          
 127: 6c70-A d8qz-A   323 - 326 <=>  190 - 193   (SER  409  - GLU  412  <=> GLN  190  - THR  193 )                          
 127: 6c70-A d8qz-A   329 - 332 <=>  194 - 197   (TYR  415  - HIS  418  <=> GLU  194  - GLY  197 )                          
 127: 6c70-A d8qz-A   334 - 340 <=>  198 - 204   (TYR  420  - ALA  426  <=> GLU  198  - ASP  204 )                          
 128: 6c70-A d7q4-A     4 -  11 <=>  387 - 394   (GLN    6  - LEU   13  <=> ALA  387  - ARG  394 )                          
 128: 6c70-A d7q4-A    29 -  32 <=>  442 - 445   (SER   31  - LYS   34  <=> ILE  442  - ALA  445 )                          
 128: 6c70-A d7q4-A    38 -  41 <=>  514 - 517   (ILE   40  - ILE   43  <=> SER  514  - SER  517 )                          
 128: 6c70-A d7q4-A    43 -  51 <=>  518 - 526   (THR   45  - TYR   53  <=> VAL  518  - PHE  526 )                          
 128: 6c70-A d7q4-A    53 -  56 <=>  527 - 530   (MET   55  - VAL   58  <=> ASP  527  - THR  530 )                          
 128: 6c70-A d7q4-A    60 -  63 <=>  578 - 581   (MET   62  - ASP   65  <=> PRO  578  - VAL  581 )                          
 128: 6c70-A d7q4-A    64 -  91 <=>  675 - 702   (ASP   66  - ARG   93  <=> ALA  675  - PRO  702 )                          
 128: 6c70-A d7q4-A   260 - 283 <=>  704 - 727   (ALA  346  - ALA  369  <=> SER  704  - PRO  727 )                          
 128: 6c70-A d7q4-A   296 - 299 <=>  730 - 733   (VAL  382  - TYR  385  <=> PHE  730  - HIS  733 )                          
 128: 6c70-A d7q4-A   303 - 306 <=>  735 - 738   (THR  389  - GLN  392  <=> PRO  735  - ASP  738 )                          
 128: 6c70-A d7q4-A   330 - 334 <=>  772 - 776   (SER  416  - TYR  420  <=> SER  772  - MET  776 )                          
 129: 6c70-A d6ui-A    36 -  39 <=>   88 -  91   (HIS   38  - TYR   41  <=> MET   88  - PRO   91 )                          
 129: 6c70-A d6ui-A    49 -  52 <=>  168 - 171   (LEU   51  - GLY   54  <=> ILE  168  - ARG  171 )                          
 129: 6c70-A d6ui-A    63 -  87 <=> 1187 -1211   (ASP   65  - TYR   89  <=> VAL 1187  - LEU 1211 )                          
 129: 6c70-A d6ui-A    90 -  93 <=> 1212 -1215   (VAL   92  - LYS   95  <=> HIS 1212  - ASP 1215 )                          
 129: 6c70-A d6ui-A   119 - 123 <=> 1252 -1256   (HIS  121  - ILE  125  <=> LEU 1252  - ASN 1256 )                          
 129: 6c70-A d6ui-A   249 - 254 <=> 1262 -1267   (HIS  335  - VAL  340  <=> ASP 1262  - ALA 1267 )                          
 129: 6c70-A d6ui-A   258 - 284 <=> 1354 -1380   (GLY  344  - THR  370  <=> ILE 1354  - LEU 1380 )                          
 130: 6c70-A d81w-A    64 -  94 <=>    9 -  39   (ASP   66  - ILE   96  <=> GLN    9  - SER   39 )                          
 130: 6c70-A d81w-A    96 -  99 <=>   41 -  44   (TYR   98  - LEU  101  <=> SER   41  - ALA   44 )                          
 130: 6c70-A d81w-A   102 - 105 <=>   53 -  56   (TRP  104  - PRO  107  <=> ALA   53  - ASN   56 )                          
 130: 6c70-A d81w-A   254 - 284 <=>   62 -  92   (VAL  340  - THR  370  <=> MET   62  - ASN   92 )                          
 130: 6c70-A d81w-A   285 - 290 <=>   94 -  99   (LYS  371  - ASN  376  <=> ALA   94  - GLU   99 )                          
 131: 6c70-A d8yh-A    66 -  79 <=>   34 -  47   (ASP   68  - LEU   81  <=> SER   34  - CYS   47 )                          
 131: 6c70-A d8yh-A    80 -  96 <=>   49 -  65   (HIS   82  - TYR   98  <=> LEU   49  - CYS   65 )                          
 131: 6c70-A d8yh-A   261 - 277 <=>   70 -  86   (TYR  347  - THR  363  <=> VAL   70  - PRO   86 )                          
 131: 6c70-A d8yh-A   279 - 282 <=>   87 -  90   (LEU  365  - GLN  368  <=> ASN   87  - GLN   90 )                          
 131: 6c70-A d8yh-A   284 - 291 <=>   91 -  98   (THR  370  - VAL  377  <=> HIS   91  - TYR   98 )                          
 132: 6c70-A d7yo-A    11 -  14 <=>  336 - 339   (LEU   13  - ILE   16  <=> ALA  336  - ALA  339 )                          
 132: 6c70-A d7yo-A    31 -  35 <=>  437 - 441   (GLY   33  - PRO   37  <=> ARG  437  - PRO  441 )                          
 132: 6c70-A d7yo-A    63 -  89 <=>  462 - 488   (ASP   65  - PRO   91  <=> VAL  462  - LYS  488 )                          
 132: 6c70-A d7yo-A    91 - 100 <=>  489 - 498   (ARG   93  - ALA  102  <=> LEU  489  - ALA  498 )                          
 132: 6c70-A d7yo-A   103 - 106 <=>  503 - 506   (ASN  105  - ASN  108  <=> LYS  503  - ASP  506 )                          
 132: 6c70-A d7yo-A   165 - 168 <=>  532 - 535   (PRO  182  - ALA  185  <=> PRO  532  - SER  535 )                          
 132: 6c70-A d7yo-A   170 - 173 <=>  536 - 539   (SER  187  - GLY  190  <=> PRO  536  - LEU  539 )                          
 132: 6c70-A d7yo-A   204 - 208 <=>  673 - 677   (LEU  221  - GLU  225  <=> ALA  673  - ALA  677 )                          
 132: 6c70-A d7yo-A   218 - 221 <=>  689 - 692   (LYS  235  - MET  238  <=> SER  689  - SER  692 )                          
 132: 6c70-A d7yo-A   240 - 244 <=>  694 - 698   (ILE  326  - VAL  330  <=> SER  694  - GLY  698 )                          
 132: 6c70-A d7yo-A   246 - 262 <=>  699 - 715   (ARG  332  - GLY  348  <=> GLU  699  - CYS  715 )                          
 132: 6c70-A d7yo-A   263 - 286 <=>  719 - 742   (VAL  349  - VAL  372  <=> THR  719  - LEU  742 )                          
 132: 6c70-A d7yo-A   288 - 291 <=>  780 - 783   (GLY  374  - VAL  377  <=> ALA  780  - ARG  783 )                          
 132: 6c70-A d7yo-A   294 - 297 <=>  784 - 787   (ALA  380  - ILE  383  <=> PRO  784  - ILE  787 )                          
 133: 6c70-A eaij-A    60 -  63 <=>   19 -  22   (MET   62  - ASP   65  <=> SER   19  - PRO   22 )                          
 133: 6c70-A eaij-A    64 -  91 <=>   25 -  52   (ASP   66  - ARG   93  <=> ASN   25  - ALA   52 )                          
 133: 6c70-A eaij-A   261 - 283 <=>   53 -  75   (TYR  347  - ALA  369  <=> SER   53  - GLU   75 )                          
 133: 6c70-A eaij-A   296 - 312 <=>   76 -  92   (VAL  382  - ILE  398  <=> GLU   76  - GLN   92 )                          
 133: 6c70-A eaij-A   317 - 320 <=>  123 - 126   (LEU  403  - GLU  406  <=> GLU  123  - ALA  126 )                          
 133: 6c70-A eaij-A   353 - 356 <=>  128 - 131   (LYS  439  - SER  442  <=> ALA  128  - GLY  131 )                          
 133: 6c70-A eaij-A   363 - 366 <=>  132 - 135   (PHE  449  - SER  452  <=> TYR  132  - CYS  135 )                          
 133: 6c70-A eaij-A   369 - 374 <=>  137 - 142   (LEU  455  - LEU  460  <=> GLY  137  - HIS  142 )                          
 133: 6c70-A eaij-A   376 - 381 <=>  143 - 148   (ALA  462  - PHE  467  <=> ASN  143  - TYR  148 )                          
 134: 6c70-A d99t-A     9 -  13 <=>   57 -  61   (ASP   11  - ASN   15  <=> ALA   57  - ALA   61 )                          
 134: 6c70-A d99t-A    26 -  33 <=>  292 - 299   (ASN   28  - LYS   35  <=> VAL  292  - PHE  299 )                          
 134: 6c70-A d99t-A    34 -  37 <=>  366 - 369   (PHE   36  - ARG   39  <=> HIS  366  - ALA  369 )                          
 134: 6c70-A d99t-A    41 -  44 <=>  370 - 373   (ILE   43  - LEU   46  <=> PRO  370  - LEU  373 )                          
 134: 6c70-A d99t-A    46 -  60 <=>  374 - 388   (LEU   48  - MET   62  <=> ARG  374  - TYR  388 )                          
 134: 6c70-A d99t-A    61 -  66 <=>  391 - 396   (GLU   63  - ASP   68  <=> ILE  391  - THR  396 )                          
 134: 6c70-A d99t-A    68 -  92 <=>  397 - 421   (LEU   70  - SER   94  <=> GLU  397  - GLN  421 )                          
 134: 6c70-A d99t-A   193 - 198 <=>  438 - 443   (ASN  210  - LEU  215  <=> TYR  438  - SER  443 )                          
 134: 6c70-A d99t-A   200 - 204 <=>  447 - 451   (CYS  217  - LEU  221  <=> ILE  447  - ASP  451 )                          
 134: 6c70-A d99t-A   256 - 266 <=>  461 - 471   (ALA  342  - LEU  352  <=> LEU  461  - PHE  471 )                          
 134: 6c70-A d99t-A   267 - 289 <=>  473 - 495   (LEU  353  - VAL  375  <=> TYR  473  - THR  495 )                          
 134: 6c70-A d99t-A   385 - 388 <=>  538 - 541   (VAL  471  - LYS  474  <=> LEU  538  - GLN  541 )                          
 135: 6c70-A d920-A    42 -  46 <=>  132 - 136   (VAL   44  - LEU   48  <=> LYS  132  - GLU  136 )                          
 135: 6c70-A d920-A    53 -  56 <=>  164 - 167   (MET   55  - VAL   58  <=> VAL  164  - THR  167 )                          
 135: 6c70-A d920-A    62 -  66 <=>  190 - 194   (SER   64  - ASP   68  <=> ARG  190  - MET  194 )                          
 135: 6c70-A d920-A    69 -  91 <=>  196 - 218   (THR   71  - ARG   93  <=> THR  196  - ARG  218 )                          
 135: 6c70-A d920-A   260 - 283 <=>  220 - 243   (ALA  346  - ALA  369  <=> ARG  220  - ARG  243 )                          
 135: 6c70-A d920-A   295 - 309 <=>  246 - 260   (THR  381  - LEU  395  <=> PHE  246  - MET  260 )                          
 135: 6c70-A d920-A   348 - 351 <=>  290 - 293   (CYS  434  - CYS  437  <=> ILE  290  - ASN  293 )                          
 135: 6c70-A d920-A   353 - 358 <=>  294 - 299   (LYS  439  - SER  444  <=> GLU  294  - PHE  299 )                          
 135: 6c70-A d920-A   363 - 366 <=>  301 - 304   (PHE  449  - SER  452  <=> GLU  301  - LEU  304 )                          
 135: 6c70-A d920-A   368 - 379 <=>  307 - 318   (ASP  454  - THR  465  <=> ASP  307  - ARG  318 )                          
 136: 6c70-A d8yj-A    63 -  94 <=>  522 - 553   (ASP   65  - ILE   96  <=> ASN  522  - PRO  553 )                          
 136: 6c70-A d8yj-A    95 - 100 <=>  555 - 560   (PHE   97  - ALA  102  <=> PHE  555  - VAL  560 )                          
 136: 6c70-A d8yj-A   102 - 105 <=>  561 - 564   (TRP  104  - PRO  107  <=> GLN  561  - ARG  564 )                          
 136: 6c70-A d8yj-A   107 - 111 <=>  658 - 662   (SER  109  - PHE  113  <=> PRO  658  - ARG  662 )                          
 136: 6c70-A d8yj-A   112 - 130 <=>  664 - 682   (ALA  114  - LEU  132  <=> ARG  664  - ILE  682 )                          
 136: 6c70-A d8yj-A   256 - 259 <=>  689 - 692   (ALA  342  - ASP  345  <=> GLN  689  - ALA  692 )                          
 136: 6c70-A d8yj-A   263 - 281 <=>  699 - 717   (VAL  349  - TYR  367  <=> LYS  699  - ALA  717 )                          
 136: 6c70-A d8yj-A   283 - 286 <=>  719 - 722   (ALA  369  - VAL  372  <=> SER  719  - PRO  722 )                          
 136: 6c70-A d8yj-A   292 - 295 <=>  725 - 728   (TYR  378  - THR  381  <=> GLN  725  - PHE  728 )                          
 137: 6c70-A eb55-A     1 -   4 <=>  252 - 255   (PHE    3  - GLN    6  <=> SER  252  - VAL  255 )                          
 137: 6c70-A eb55-A    11 -  14 <=>  257 - 260   (LEU   13  - ILE   16  <=> SER  257  - PHE  260 )                          
 137: 6c70-A eb55-A    58 -  62 <=>  283 - 287   (LEU   60  - SER   64  <=> LYS  283  - VAL  287 )                          
 137: 6c70-A eb55-A    63 -  98 <=>  291 - 326   (ASP   65  - THR  100  <=> ASP  291  - GLU  326 )                          
 137: 6c70-A eb55-A   255 - 277 <=>  329 - 351   (THR  341  - THR  363  <=> ASP  329  - LEU  351 )                          
 137: 6c70-A eb55-A   282 - 289 <=>  352 - 359   (GLN  368  - VAL  375  <=> PRO  352  - PRO  359 )                          
 138: 6c70-A ecpg-A     3 -   6 <=>   37 -  40   (HIS    5  - LEU    8  <=> GLU   37  - GLY   40 )                          
 138: 6c70-A ecpg-A     9 -  12 <=>   41 -  44   (ASP   11  - PRO   14  <=> ALA   41  - GLN   44 )                          
 138: 6c70-A ecpg-A    28 -  31 <=>   46 -  49   (TYR   30  - GLY   33  <=> MET   46  - VAL   49 )                          
 138: 6c70-A ecpg-A    63 -  92 <=>   95 - 124   (ASP   65  - SER   94  <=> PRO   95  - ARG  124 )                          
 138: 6c70-A ecpg-A   256 - 284 <=>  390 - 418   (ALA  342  - THR  370  <=> THR  390  - TRP  418 )                          
 138: 6c70-A ecpg-A   285 - 289 <=>  420 - 424   (LYS  371  - VAL  375  <=> THR  420  - ASP  424 )                          
 138: 6c70-A ecpg-A   334 - 337 <=>  728 - 731   (TYR  420  - SER  423  <=> ALA  728  - ARG  731 )                          
 139: 6c70-A eake-A    64 -  80 <=>   32 -  48   (ASP   66  - HIS   82  <=> GLU   32  - GLU   48 )                          
 139: 6c70-A eake-A   268 - 286 <=>   49 -  67   (HIS  354  - VAL  372  <=> SER   49  - ASP   67 )                          
 139: 6c70-A eake-A   292 - 331 <=>   70 - 109   (TYR  378  - CYS  417  <=> LEU   70  - PHE  109 )                          
 139: 6c70-A eake-A   332 - 337 <=>  112 - 117   (HIS  418  - SER  423  <=> GLU  112  - CYS  117 )                          
 139: 6c70-A eake-A   341 - 354 <=> 1306 -1319   (LYS  427  - ALA  440  <=> GLN 1306  - ALA 1319 )                          
 139: 6c70-A eake-A   355 - 358 <=> 1322 -1325   (MET  441  - SER  444  <=> MET 1322  - GLN 1325 )                          
 139: 6c70-A eake-A   366 - 381 <=> 1326 -1341   (SER  452  - PHE  467  <=> VAL 1326  - VAL 1341 )                          
 139: 6c70-A eake-A   382 - 385 <=> 1343 -1346   (MET  468  - VAL  471  <=> ASP 1343  - MET 1346 )                          
 140: 6c70-A d9e8-A    53 -  57 <=>  474 - 478   (MET   55  - ASN   59  <=> SER  474  - LEU  478 )                          
 140: 6c70-A d9e8-A    64 -  97 <=>  612 - 645   (ASP   66  - LYS   99  <=> MET  612  - HIS  645 )                          
 140: 6c70-A d9e8-A   196 - 210 <=>  658 - 672   (ASP  213  - LEU  227  <=> LEU  658  - SER  672 )                          
 140: 6c70-A d9e8-A   222 - 225 <=>  681 - 684   (GLU  239  - ALA  242  <=> THR  681  - SER  684 )                          
 140: 6c70-A d9e8-A   226 - 229 <=>  687 - 690   (THR  243  - THR  315  <=> ALA  687  - SER  690 )                          
 140: 6c70-A d9e8-A   245 - 249 <=>  777 - 781   (GLU  331  - HIS  335  <=> SER  777  - SER  781 )                          
 140: 6c70-A d9e8-A   258 - 286 <=>  827 - 855   (GLY  344  - VAL  372  <=> LEU  827  - GLN  855 )                          
 140: 6c70-A d9e8-A   287 - 290 <=>  858 - 861   (ASN  373  - ASN  376  <=> LEU  858  - GLN  861 )                          
 141: 6c70-A d9qm-A    64 - 104 <=>   70 - 110   (ASP   66  - ASN  106  <=> LYS   70  - LEU  110 )                          
 141: 6c70-A d9qm-A   106 - 109 <=>  183 - 186   (ASN  108  - PRO  111  <=> THR  183  - GLN  186 )                          
 141: 6c70-A d9qm-A   112 - 122 <=>  188 - 198   (ALA  114  - ALA  124  <=> SER  188  - ALA  198 )                          
 141: 6c70-A d9qm-A   202 - 205 <=>  204 - 207   (TRP  219  - PHE  222  <=> TYR  204  - PRO  207 )                          
 141: 6c70-A d9qm-A   211 - 214 <=>  272 - 275   (GLN  228  - LYS  231  <=> VAL  272  - HIS  275 )                          
 141: 6c70-A d9qm-A   243 - 262 <=>  278 - 297   (TRP  329  - GLY  348  <=> PRO  278  - GLU  297 )                          
 141: 6c70-A d9qm-A   263 - 283 <=>  301 - 321   (VAL  349  - ALA  369  <=> ARG  301  - MET  321 )                          
 141: 6c70-A d9qm-A   284 - 287 <=>  323 - 326   (THR  370  - ASN  373  <=> SER  323  - GLY  326 )                          
 141: 6c70-A d9qm-A   288 - 291 <=>  329 - 332   (GLY  374  - VAL  377  <=> ALA  329  - HIS  332 )                          
 142: 6c70-A d9vt-A    64 -  89 <=>    6 -  31   (ASP   66  - PRO   91  <=> SER    6  - SER   31 )                          
 142: 6c70-A d9vt-A    91 - 103 <=>   32 -  44   (ARG   93  - ASN  105  <=> LEU   32  - VAL   44 )                          
 142: 6c70-A d9vt-A   104 - 107 <=>   47 -  50   (ASN  106  - SER  109  <=> LYS   47  - GLU   50 )                          
 142: 6c70-A d9vt-A   108 - 111 <=>   54 -  57   (HIS  110  - PHE  113  <=> GLN   54  - VAL   57 )                          
 142: 6c70-A d9vt-A   226 - 260 <=>   77 - 111   (THR  243  - ALA  346  <=> PHE   77  - SER  111 )                          
 142: 6c70-A d9vt-A   261 - 286 <=>  114 - 139   (TYR  347  - VAL  372  <=> VAL  114  - GLN  139 )                          
 142: 6c70-A d9vt-A   287 - 290 <=>  142 - 145   (ASN  373  - ASN  376  <=> SER  142  - SER  145 )                          
 143: 6c70-A d9lr-A    31 -  34 <=>   76 -  79   (GLY   33  - PHE   36  <=> LEU   76  - SER   79 )                          
 143: 6c70-A d9lr-A    36 -  39 <=>   80 -  83   (HIS   38  - TYR   41  <=> LEU   80  - SER   83 )                          
 143: 6c70-A d9lr-A    52 -  57 <=>  492 - 497   (GLY   54  - ASN   59  <=> PRO  492  - ASP  497 )                          
 143: 6c70-A d9lr-A    63 -  66 <=>  534 - 537   (ASP   65  - ASP   68  <=> GLN  534  - PRO  537 )                          
 143: 6c70-A d9lr-A    70 -  89 <=>  538 - 557   (ALA   72  - PRO   91  <=> PRO  538  - ARG  557 )                          
 143: 6c70-A d9lr-A    91 - 101 <=>  558 - 568   (ARG   93  - ILE  103  <=> TYR  558  - THR  568 )                          
 143: 6c70-A d9lr-A   103 - 106 <=>  569 - 572   (ASN  105  - ASN  108  <=> SER  569  - ALA  572 )                          
 143: 6c70-A d9lr-A   249 - 252 <=>  574 - 577   (HIS  335  - ARG  338  <=> THR  574  - GLN  577 )                          
 143: 6c70-A d9lr-A   261 - 286 <=>  595 - 620   (TYR  347  - VAL  372  <=> PRO  595  - PRO  620 )                          
 143: 6c70-A d9lr-A   296 - 299 <=>  624 - 627   (VAL  382  - TYR  385  <=> PHE  624  - MET  627 )                          
 143: 6c70-A d9lr-A   308 - 311 <=>  637 - 640   (PHE  394  - CYS  397  <=> CYS  637  - ASP  640 )                          
 143: 6c70-A d9lr-A   367 - 380 <=>  642 - 655   (LEU  453  - TYR  466  <=> ALA  642  - PHE  655 )                          
 143: 6c70-A d9lr-A   382 - 388 <=>  656 - 662   (MET  468  - LYS  474  <=> ARG  656  - THR  662 )                          
 144: 6c70-A d7h2-A    42 -  48 <=>    9 -  15   (VAL   44  - LEU   50  <=> ASN    9  - GLU   15 )                          
 144: 6c70-A d7h2-A    65 -  93 <=>   43 -  71   (VAL   67  - LYS   95  <=> SER   43  - HIS   71 )                          
 144: 6c70-A d7h2-A    95 -  98 <=>   72 -  75   (PHE   97  - THR  100  <=> GLN   72  - LEU   75 )                          
 144: 6c70-A d7h2-A   260 - 264 <=>   77 -  81   (ALA  346  - ALA  350  <=> ALA   77  - PRO   81 )                          
 144: 6c70-A d7h2-A   266 - 286 <=>   82 - 102   (LEU  352  - VAL  372  <=> SER   82  - ASP  102 )                          
 144: 6c70-A d7h2-A   287 - 290 <=>  105 - 108   (ASN  373  - ASN  376  <=> ALA  105  - GLU  108 )                          
 144: 6c70-A d7h2-A   335 - 344 <=>  402 - 411   (ASP  421  - VAL  430  <=> TRP  402  - LYS  411 )                          
 144: 6c70-A d7h2-A   347 - 354 <=>  412 - 419   (VAL  433  - ALA  440  <=> LYS  412  - GLN  419 )                          
 144: 6c70-A d7h2-A   355 - 358 <=>  422 - 425   (MET  441  - SER  444  <=> TYR  422  - VAL  425 )                          
 144: 6c70-A d7h2-A   365 - 368 <=>  444 - 447   (VAL  451  - ASP  454  <=> PRO  444  - ILE  447 )                          
 145: 6c70-A d8gs-A    15 -  22 <=>   22 -  29   (ARG   17  - HIS   24  <=> LEU   22  - LEU   29 )                          
 145: 6c70-A d8gs-A    25 -  28 <=>  194 - 197   (PHE   27  - TYR   30  <=> TYR  194  - SER  197 )                          
 145: 6c70-A d8gs-A    29 -  37 <=>  203 - 211   (SER   31  - ARG   39  <=> PHE  203  - LEU  211 )                          
 145: 6c70-A d8gs-A    60 -  92 <=>  269 - 301   (MET   62  - SER   94  <=> GLN  269  - LEU  301 )                          
 145: 6c70-A d8gs-A    93 - 100 <=>  303 - 310   (LYS   95  - ALA  102  <=> LEU  303  - SER  310 )                          
 145: 6c70-A d8gs-A   130 - 137 <=>  321 - 328   (LEU  132  - THR  139  <=> VAL  321  - LEU  328 )                          
 145: 6c70-A d8gs-A   139 - 146 <=>  329 - 336   (PHE  141  - GLY  148  <=> ALA  329  - ALA  336 )                          
 145: 6c70-A d8gs-A   153 - 157 <=>  431 - 435   (SER  155  - ARG  174  <=> THR  431  - SER  435 )                          
 145: 6c70-A d8gs-A   161 - 164 <=>  437 - 440   (ARG  178  - TYR  181  <=> THR  437  - LEU  440 )                          
 145: 6c70-A d8gs-A   227 - 260 <=>  484 - 517   (GLY  313  - ALA  346  <=> GLN  484  - THR  517 )                          
 145: 6c70-A d8gs-A   261 - 282 <=>  521 - 542   (TYR  347  - GLN  368  <=> LEU  521  - TYR  542 )                          
 145: 6c70-A d8gs-A   284 - 290 <=>  544 - 550   (THR  370  - ASN  376  <=> ASN  544  - LEU  550 )                          
 146: 6c70-A d8x6-A    19 -  22 <=>    1 -   4   (GLY   21  - HIS   24  <=> MET    1  - ASP    4 )                          
 146: 6c70-A d8x6-A    51 -  54 <=>   12 -  15   (TYR   53  - MET   56  <=> LEU   12  - LYS   15 )                          
 146: 6c70-A d8x6-A    67 -  89 <=>   23 -  45   (ASP   69  - PRO   91  <=> LYS   23  - TYR   45 )                          
 146: 6c70-A d8x6-A    91 -  95 <=>   46 -  50   (ARG   93  - PHE   97  <=> GLU   46  - PRO   50 )                          
 146: 6c70-A d8x6-A   259 - 285 <=>   51 -  77   (ASP  345  - LYS  371  <=> THR   51  - SER   77 )                          
 146: 6c70-A d8x6-A   286 - 289 <=>   79 -  82   (VAL  372  - VAL  375  <=> ASP   79  - GLY   82 )                          
 146: 6c70-A d8x6-A   302 - 312 <=>  110 - 120   (TYR  388  - ILE  398  <=> GLN  110  - ILE  120 )                          
 146: 6c70-A d8x6-A   315 - 318 <=>  194 - 197   (ASN  401  - ILE  404  <=> VAL  194  - SER  197 )                          
 146: 6c70-A d8x6-A   321 - 324 <=>  238 - 241   (SER  407  - VAL  410  <=> SER  238  - SER  241 )                          
 146: 6c70-A d8x6-A   346 - 349 <=>  245 - 248   (ILE  432  - GLN  435  <=> ASP  245  - ASN  248 )                          
 147: 6c70-A d8tg-A    28 -  32 <=>  129 - 133   (TYR   30  - LYS   34  <=> ARG  129  - GLU  133 )                          
 147: 6c70-A d8tg-A    33 -  39 <=>  135 - 141   (LYS   35  - TYR   41  <=> LYS  135  - PHE  141 )                          
 147: 6c70-A d8tg-A    49 -  56 <=>  195 - 202   (LEU   51  - VAL   58  <=> ASP  195  - ARG  202 )                          
 147: 6c70-A d8tg-A    69 -  78 <=>  224 - 233   (THR   71  - PHE   80  <=> GLU  224  - ASN  233 )                          
 147: 6c70-A d8tg-A    79 -  83 <=>  235 - 239   (LEU   81  - VAL   85  <=> TYR  235  - LEU  239 )                          
 147: 6c70-A d8tg-A   254 - 260 <=>  244 - 250   (VAL  340  - ALA  346  <=> ALA  244  - LYS  250 )                          
 147: 6c70-A d8tg-A   263 - 266 <=>  287 - 290   (VAL  349  - LEU  352  <=> ARG  287  - ARG  290 )                          
 147: 6c70-A d8tg-A   268 - 283 <=>  291 - 306   (HIS  354  - ALA  369  <=> THR  291  - ASP  306 )                          
 147: 6c70-A d8tg-A   296 - 314 <=>  307 - 325   (VAL  382  - GLY  400  <=> ASP  307  - THR  325 )                          
 147: 6c70-A d8tg-A   357 - 361 <=>  326 - 330   (ILE  443  - LYS  447  <=> PRO  326  - PRO  330 )                          
 147: 6c70-A d8tg-A   362 - 365 <=>  382 - 385   (PHE  448  - VAL  451  <=> PHE  382  - ASN  385 )                          
 147: 6c70-A d8tg-A   367 - 388 <=>  386 - 407   (LEU  453  - LYS  474  <=> PRO  386  - MET  407 )                          
 148: 6c70-A d7fx-A    63 -  91 <=>   10 -  38   (ASP   65  - ARG   93  <=> ASP   10  - LEU   38 )                          
 148: 6c70-A d7fx-A   260 - 286 <=>   40 -  66   (ALA  346  - VAL  372  <=> ASN   40  - ARG   66 )                          
 148: 6c70-A d7fx-A   292 - 299 <=>   70 -  77   (TYR  378  - TYR  385  <=> PHE   70  - PHE   77 )                          
 148: 6c70-A d7fx-A   304 - 307 <=>   91 -  94   (LEU  390  - VAL  393  <=> ILE   91  - GLY   94 )                          
 148: 6c70-A d7fx-A   311 - 321 <=>  101 - 111   (CYS  397  - SER  407  <=> GLU  101  - SER  111 )                          
 148: 6c70-A d7fx-A   341 - 344 <=>  185 - 188   (LYS  427  - VAL  430  <=> ALA  185  - LEU  188 )                          
 148: 6c70-A d7fx-A   350 - 353 <=>  197 - 200   (GLN  436  - LYS  439  <=> ALA  197  - GLU  200 )                          
 149: 6c70-A d7jf-A    45 -  50 <=>  676 - 681   (LEU   47  - GLN   52  <=> GLU  676  - ARG  681 )                          
 149: 6c70-A d7jf-A    71 -  93 <=>  720 - 742   (ASN   73  - LYS   95  <=> LEU  720  - GLU  742 )                          
 149: 6c70-A d7jf-A    96 -  99 <=>  743 - 746   (TYR   98  - LEU  101  <=> ARG  743  - THR  746 )                          
 149: 6c70-A d7jf-A   256 - 259 <=>  747 - 750   (ALA  342  - ASP  345  <=> ASP  747  - SER  750 )                          
 149: 6c70-A d7jf-A   261 - 282 <=>  751 - 772   (TYR  347  - GLN  368  <=> THR  751  - ALA  772 )                          
 149: 6c70-A d7jf-A   284 - 287 <=>  773 - 776   (THR  370  - ASN  373  <=> HIS  773  - SER  776 )                          
 149: 6c70-A d7jf-A   307 - 310 <=>  785 - 788   (VAL  393  - PHE  396  <=> ARG  785  - GLU  788 )                          
 149: 6c70-A d7jf-A   359 - 363 <=>  792 - 796   (GLY  445  - PHE  449  <=> MET  792  - SER  796 )                          
 149: 6c70-A d7jf-A   368 - 388 <=>  798 - 818   (ASP  454  - LYS  474  <=> GLY  798  - GLY  818 )                          
 150: 6c70-A d7h1-A    64 -  86 <=>  536 - 558   (ASP   66  - ILE   88  <=> GLN  536  - ARG  558 )                          
 150: 6c70-A d7h1-A    87 -  96 <=>  560 - 569   (TYR   89  - TYR   98  <=> VAL  560  - VAL  569 )                          
 150: 6c70-A d7h1-A   186 - 189 <=>  576 - 579   (VAL  203  - MET  206  <=> ALA  576  - SER  579 )                          
 150: 6c70-A d7h1-A   254 - 257 <=>  593 - 596   (VAL  340  - VAL  343  <=> ALA  593  - ARG  596 )                          
 150: 6c70-A d7h1-A   261 - 285 <=>  802 - 826   (TYR  347  - LYS  371  <=> MET  802  - LYS  826 )                          
 150: 6c70-A d7h1-A   286 - 290 <=>  828 - 832   (VAL  372  - ASN  376  <=> LYS  828  - ALA  832 )                          
 150: 6c70-A d7h1-A   327 - 333 <=> 1272 -1278   (ALA  413  - TRP  419  <=> PHE 1272  - ILE 1278 )                          
 150: 6c70-A d7h1-A   334 - 338 <=> 1312 -1316   (TYR  420  - GLU  424  <=> HIS 1312  - VAL 1316 )                          
 151: 6c70-A d85a-A    55 -  58 <=>   95 -  98   (ALA   57  - LEU   60  <=> PRO   95  - VAL   98 )                          
 151: 6c70-A d85a-A    71 -  99 <=>  100 - 128   (ASN   73  - LEU  101  <=> SER  100  - GLY  128 )                          
 151: 6c70-A d85a-A   257 - 261 <=>  134 - 138   (VAL  343  - TYR  347  <=> LEU  134  - VAL  138 )                          
 151: 6c70-A d85a-A   264 - 281 <=>  139 - 156   (ALA  350  - TYR  367  <=> GLU  139  - ARG  156 )                          
 151: 6c70-A d85a-A   287 - 291 <=>  168 - 172   (ASN  373  - VAL  377  <=> ASN  168  - GLY  172 )                          
 152: 6c70-A d974-A     1 -   6 <=>  200 - 205   (PHE    3  - LEU    8  <=> GLY  200  - ASN  205 )                          
 152: 6c70-A d974-A    16 -  19 <=>  269 - 272   (VAL   18  - GLY   21  <=> ASN  269  - LEU  272 )                          
 152: 6c70-A d974-A    34 -  37 <=>  274 - 277   (PHE   36  - ARG   39  <=> ASP  274  - HIS  277 )                          
 152: 6c70-A d974-A    38 -  56 <=>  281 - 299   (ILE   40  - VAL   58  <=> ASN  281  - GLU  299 )                          
 152: 6c70-A d974-A    59 -  67 <=>  303 - 311   (MET   61  - ASP   69  <=> SER  303  - LEU  311 )                          
 152: 6c70-A d974-A    69 -  94 <=>  312 - 337   (THR   71  - ILE   96  <=> PRO  312  - ARG  337 )                          
 152: 6c70-A d974-A   259 - 281 <=>  341 - 363   (ASP  345  - TYR  367  <=> ASN  341  - GLU  363 )                          
 152: 6c70-A d974-A   329 - 332 <=>  458 - 461   (TYR  415  - HIS  418  <=> ALA  458  - THR  461 )                          
 152: 6c70-A d974-A   335 - 338 <=>  462 - 465   (ASP  421  - GLU  424  <=> ILE  462  - GLY  465 )                          
 153: 6c70-A ebxb-A    53 -  65 <=>  531 - 543   (MET   55  - VAL   67  <=> GLU  531  - THR  543 )                          
 153: 6c70-A ebxb-A    66 -  96 <=>  592 - 622   (ASP   68  - TYR   98  <=> PHE  592  - PHE  622 )                          
 153: 6c70-A ebxb-A    99 - 102 <=>  623 - 626   (LEU  101  - TRP  104  <=> ALA  623  - ALA  626 )                          
 153: 6c70-A ebxb-A   259 - 285 <=>  632 - 658   (ASP  345  - LYS  371  <=> THR  632  - HIS  658 )                          
 153: 6c70-A ebxb-A   286 - 289 <=>  660 - 663   (VAL  372  - VAL  375  <=> GLY  660  - VAL  663 )                          
 153: 6c70-A ebxb-A   290 - 310 <=>  667 - 687   (ASN  376  - PHE  396  <=> ARG  667  - SER  687 )                          
 153: 6c70-A ebxb-A   361 - 383 <=>  701 - 723   (LYS  447  - VAL  469  <=> SER  701  - SER  723 )                          
 154: 6c70-A d9e6-A    64 -  91 <=>  227 - 254   (ASP   66  - ARG   93  <=> ASN  227  - GLY  254 )                          
 154: 6c70-A d9e6-A   263 - 281 <=>  255 - 273   (VAL  349  - TYR  367  <=> TYR  255  - THR  273 )                          
 154: 6c70-A d9e6-A   286 - 290 <=>  305 - 309   (VAL  372  - ASN  376  <=> ARG  305  - ILE  309 )                          
 155: 6c70-A d8z0-A    63 -  89 <=>   59 -  85   (ASP   65  - PRO   91  <=> ASP   59  - ILE   85 )                          
 155: 6c70-A d8z0-A    91 - 101 <=>   86 -  96   (ARG   93  - ILE  103  <=> ALA   86  - SER   96 )                          
 155: 6c70-A d8z0-A   102 - 105 <=>   98 - 101   (TRP  104  - PRO  107  <=> GLU   98  - VAL  101 )                          
 155: 6c70-A d8z0-A   108 - 111 <=>  109 - 112   (HIS  110  - PHE  113  <=> ASP  109  - ARG  112 )                          
 155: 6c70-A d8z0-A   112 - 119 <=>  219 - 226   (ALA  114  - HIS  121  <=> TRP  219  - TYR  226 )                          
 155: 6c70-A d8z0-A   246 - 252 <=>  230 - 236   (ARG  332  - ARG  338  <=> TYR  230  - ASP  236 )                          
 155: 6c70-A d8z0-A   254 - 260 <=>  237 - 243   (VAL  340  - ALA  346  <=> LYS  237  - ASN  243 )                          
 155: 6c70-A d8z0-A   261 - 287 <=>  246 - 272   (TYR  347  - ASN  373  <=> ILE  246  - THR  272 )                          
 155: 6c70-A d8z0-A   385 - 388 <=>  274 - 277   (VAL  471  - LYS  474  <=> ALA  274  - GLY  277 )                          
 156: 6c70-A ebsh-A    32 -  35 <=>   21 -  24   (LYS   34  - PRO   37  <=> GLY   21  - PHE   24 )                          
 156: 6c70-A ebsh-A    64 -  76 <=>   59 -  71   (ASP   66  - LEU   78  <=> VAL   59  - GLY   71 )                          
 156: 6c70-A ebsh-A    77 -  80 <=>   73 -  76   (PHE   79  - HIS   82  <=> PHE   73  - PHE   76 )                          
 156: 6c70-A ebsh-A    81 -  92 <=>   78 -  89   (PRO   83  - SER   94  <=> TYR   78  - TRP   89 )                          
 156: 6c70-A ebsh-A    95 -  98 <=>   90 -  93   (PHE   97  - THR  100  <=> GLY   90  - GLN   93 )                          
 156: 6c70-A ebsh-A   257 - 288 <=>   95 - 126   (VAL  343  - GLY  374  <=> GLY   95  - HIS  126 )                          
 157: 6c70-A ebgx-A    29 -  44 <=>    7 -  22   (SER   31  - LEU   46  <=> GLY    7  - ALA   22 )                          
 157: 6c70-A ebgx-A   270 - 283 <=>   26 -  39   (LEU  356  - ALA  369  <=> THR   26  - LEU   39 )                          
 157: 6c70-A ebgx-A   284 - 306 <=>   41 -  63   (THR  370  - GLN  392  <=> GLY   41  - LYS   63 )                          
 157: 6c70-A ebgx-A   308 - 311 <=>   64 -  67   (PHE  394  - CYS  397  <=> TYR   64  - VAL   67 )                          
 157: 6c70-A ebgx-A   365 - 388 <=>   68 -  91   (VAL  451  - LYS  474  <=> GLU   68  - MET   91 )                          
 158: 6c70-A eal8-A    63 -  89 <=>    1 -  27   (ASP   65  - PRO   91  <=> MET    1  - SER   27 )                          
 158: 6c70-A eal8-A    92 -  99 <=>   28 -  35   (SER   94  - LEU  101  <=> PRO   28  - SER   35 )                          
 158: 6c70-A eal8-A   201 - 204 <=>   36 -  39   (SER  218  - LEU  221  <=> ASN   36  - PRO   39 )                          
 158: 6c70-A eal8-A   207 - 210 <=>   40 -  43   (CYS  224  - LEU  227  <=> SER   40  - GLU   43 )                          
 158: 6c70-A eal8-A   258 - 277 <=>   50 -  69   (GLY  344  - THR  363  <=> VAL   50  - THR   69 )                          
 158: 6c70-A eal8-A   278 - 285 <=>   71 -  78   (LEU  364  - LYS  371  <=> ASN   71  - ALA   78 )                          
 158: 6c70-A eal8-A   286 - 290 <=>   81 -  85   (VAL  372  - ASN  376  <=> ARG   81  - PHE   85 )                          
 159: 6c70-A d9v5-A    49 -  52 <=>  251 - 254   (LEU   51  - GLY   54  <=> ARG  251  - ASP  254 )                          
 159: 6c70-A d9v5-A    54 -  64 <=>  255 - 265   (MET   56  - ASP   66  <=> TYR  255  - MET  265 )                          
 159: 6c70-A d9v5-A    65 -  86 <=>  273 - 294   (VAL   67  - ILE   88  <=> ASN  273  - THR  294 )                          
 159: 6c70-A d9v5-A    88 -  92 <=>  298 - 302   (PHE   90  - SER   94  <=> SER  298  - ARG  302 )                          
 159: 6c70-A d9v5-A   260 - 286 <=>  303 - 329   (ALA  346  - VAL  372  <=> THR  303  - GLN  329 )                          
 159: 6c70-A d9v5-A   292 - 305 <=>  332 - 345   (TYR  378  - GLY  391  <=> PRO  332  - ARG  345 )                          
 159: 6c70-A d9v5-A   306 - 309 <=>  347 - 350   (GLN  392  - LEU  395  <=> CYS  347  - GLU  350 )                          
 159: 6c70-A d9v5-A   317 - 320 <=>  721 - 724   (LEU  403  - GLU  406  <=> PRO  721  - VAL  724 )                          
 159: 6c70-A d9v5-A   323 - 326 <=>  727 - 730   (SER  409  - GLU  412  <=> TYR  727  - ILE  730 )                          
 159: 6c70-A d9v5-A   342 - 346 <=>  736 - 740   (THR  428  - ILE  432  <=> GLU  736  - PRO  740 )                          
 159: 6c70-A d9v5-A   348 - 352 <=>  742 - 746   (CYS  434  - GLN  438  <=> VAL  742  - LEU  746 )                          
 159: 6c70-A d9v5-A   353 - 356 <=>  748 - 751   (LYS  439  - SER  442  <=> ASP  748  - GLU  751 )                          
 160: 6c70-A d9oz-A    64 -  88 <=>  161 - 185   (ASP   66  - PHE   90  <=> ALA  161  - ARG  185 )                          
 160: 6c70-A d9oz-A    90 -  93 <=>  186 - 189   (VAL   92  - LYS   95  <=> GLN  186  - PRO  189 )                          
 160: 6c70-A d9oz-A    99 - 102 <=>  191 - 194   (LEU  101  - TRP  104  <=> ILE  191  - SER  194 )                          
 160: 6c70-A d9oz-A   121 - 124 <=>  196 - 199   (LEU  123  - THR  126  <=> SER  196  - GLY  199 )                          
 160: 6c70-A d9oz-A   128 - 131 <=>  200 - 203   (ARG  130  - PHE  133  <=> ARG  200  - GLU  203 )                          
 160: 6c70-A d9oz-A   134 - 137 <=>  204 - 207   (ALA  136  - THR  139  <=> SER  204  - ASP  207 )                          
 160: 6c70-A d9oz-A   140 - 144 <=>  208 - 212   (SER  142  - TRP  146  <=> PRO  208  - LEU  212 )                          
 160: 6c70-A d9oz-A   146 - 149 <=>  213 - 216   (GLY  148  - PHE  151  <=> SER  213  - ARG  216 )                          
 160: 6c70-A d9oz-A   151 - 154 <=>  217 - 220   (GLU  153  - PRO  171  <=> SER  217  - GLY  220 )                          
 160: 6c70-A d9oz-A   256 - 284 <=>  263 - 291   (ALA  342  - THR  370  <=> SER  263  - GLU  291 )                          
 160: 6c70-A d9oz-A   285 - 289 <=>  293 - 297   (LYS  371  - VAL  375  <=> ASN  293  - ILE  297 )                          
 161: 6c70-A eazl-A    64 - 101 <=>  232 - 269   (ASP   66  - ILE  103  <=> ALA  232  - ASP  269 )                          
 161: 6c70-A eazl-A   103 - 106 <=>  273 - 276   (ASN  105  - ASN  108  <=> SER  273  - ARG  276 )                          
 161: 6c70-A eazl-A   123 - 126 <=>  279 - 282   (ILE  125  - MET  128  <=> VAL  279  - ASN  282 )                          
 161: 6c70-A eazl-A   252 - 286 <=>  287 - 321   (ARG  338  - VAL  372  <=> ILE  287  - ASP  321 )                          
 161: 6c70-A eazl-A   287 - 290 <=>  324 - 327   (ASN  373  - ASN  376  <=> PHE  324  - THR  327 )                          
 161: 6c70-A eazl-A   329 - 332 <=>  630 - 633   (TYR  415  - HIS  418  <=> HIS  630  - ARG  633 )                          
 161: 6c70-A eazl-A   335 - 338 <=>  634 - 637   (ASP  421  - GLU  424  <=> THR  634  - GLY  637 )                          
 161: 6c70-A eazl-A   339 - 342 <=>  853 - 856   (GLU  425  - THR  428  <=> SER  853  - PHE  856 )                          
 161: 6c70-A eazl-A   371 - 374 <=>  963 - 966   (ALA  457  - LEU  460  <=> ASP  963  - PRO  966 )                          
 162: 6c70-A d63p-A    29 -  44 <=>   14 -  29   (SER   31  - LEU   46  <=> MET   14  - GLN   29 )                          
 162: 6c70-A d63p-A    60 -  64 <=>  191 - 195   (MET   62  - ASP   66  <=> PRO  191  - PRO  195 )                          
 162: 6c70-A d63p-A    68 -  94 <=>  255 - 281   (LEU   70  - ILE   96  <=> MET  255  - VAL  281 )                          
 162: 6c70-A d63p-A    97 - 100 <=>  282 - 285   (LYS   99  - ALA  102  <=> VAL  282  - GLY  285 )                          
 162: 6c70-A d63p-A   255 - 282 <=>  287 - 314   (THR  341  - GLN  368  <=> PRO  287  - LYS  314 )                          
 162: 6c70-A d63p-A   295 - 320 <=>  316 - 341   (THR  381  - GLU  406  <=> ARG  316  - TYR  341 )                          
 162: 6c70-A d63p-A   323 - 326 <=>  342 - 345   (SER  409  - GLU  412  <=> ASP  342  - ASP  345 )                          
 162: 6c70-A d63p-A   329 - 332 <=>  346 - 349   (TYR  415  - HIS  418  <=> THR  346  - ASP  349 )                          
 162: 6c70-A d63p-A   335 - 339 <=>  350 - 354   (ASP  421  - GLU  425  <=> ALA  350  - PRO  354 )                          
 162: 6c70-A d63p-A   371 - 375 <=>  398 - 402   (ALA  457  - GLY  461  <=> GLN  398  - GLU  402 )                          
 163: 6c70-A d71y-A   289 - 317 <=>    1 -  29   (VAL  375  - LEU  403  <=> MET    1  - LYS   29 )                          
 163: 6c70-A d71y-A   319 - 324 <=>   30 -  35   (GLU  405  - VAL  410  <=> ASP   30  - ALA   35 )                          
 163: 6c70-A d71y-A   363 - 366 <=>   42 -  45   (PHE  449  - SER  452  <=> VAL   42  - ILE   45 )                          
 163: 6c70-A d71y-A   368 - 388 <=>   47 -  67   (ASP  454  - LYS  474  <=> ARG   47  - THR   67 )                          
 164: 6c70-A d946-A    63 -  92 <=>   17 -  46   (ASP   65  - SER   94  <=> PRO   17  - GLY   46 )                          
 164: 6c70-A d946-A   260 - 279 <=>   47 -  66   (ALA  346  - LEU  365  <=> SER   47  - GLY   66 )                          
 165: 6c70-A ebb2-A    45 -  48 <=>   63 -  66   (LEU   47  - LEU   50  <=> MET   63  - PRO   66 )                          
 165: 6c70-A ebb2-A    54 -  57 <=>  114 - 117   (MET   56  - ASN   59  <=> CYS  114  - GLN  117 )                          
 165: 6c70-A ebb2-A    65 -  90 <=>  183 - 208   (VAL   67  - VAL   92  <=> THR  183  - LEU  208 )                          
 165: 6c70-A ebb2-A    92 -  95 <=>  209 - 212   (SER   94  - PHE   97  <=> THR  209  - LEU  212 )                          
 165: 6c70-A ebb2-A   257 - 277 <=>  213 - 233   (VAL  343  - THR  363  <=> SER  213  - GLU  233 )                          
 165: 6c70-A ebb2-A   380 - 383 <=>  235 - 238   (TYR  466  - VAL  469  <=> LYS  235  - PRO  238 )                          
 166: 6c70-A eara-A    38 -  42 <=> 1106 -1110   (ILE   40  - VAL   44  <=> SER 1106  - SER 1110 )                          
 166: 6c70-A eara-A    64 - 101 <=> 1917 -1954   (ASP   66  - ILE  103  <=> LYS 1917  - ALA 1954 )                          
 166: 6c70-A eara-A   103 - 110 <=> 1955 -1962   (ASN  105  - LEU  112  <=> PRO 1955  - GLU 1962 )                          
 166: 6c70-A eara-A   223 - 229 <=> 1965 -1971   (LEU  240  - THR  315  <=> GLY 1965  - THR 1971 )                          
 166: 6c70-A eara-A   247 - 260 <=> 1995 -2008   (HIS  333  - ALA  346  <=> ALA 1995  - HIS 2008 )                          
 166: 6c70-A eara-A   261 - 284 <=> 2011 -2034   (TYR  347  - THR  370  <=> LEU 2011  - VAL 2034 )                          
 166: 6c70-A eara-A   285 - 290 <=> 2036 -2041   (LYS  371  - ASN  376  <=> GLN 2036  - ALA 2041 )                          
 167: 6c70-A d8lx-A    12 -  15 <=>   48 -  51   (PRO   14  - ARG   17  <=> ALA   48  - SER   51 )                          
 167: 6c70-A d8lx-A    27 -  31 <=>   53 -  57   (TYR   29  - GLY   33  <=> LEU   53  - SER   57 )                          
 167: 6c70-A d8lx-A    64 -  95 <=>  322 - 353   (ASP   66  - PHE   97  <=> ALA  322  - THR  353 )                          
 167: 6c70-A d8lx-A   254 - 284 <=>  355 - 385   (VAL  340  - THR  370  <=> THR  355  - SER  385 )                          
 167: 6c70-A d8lx-A   285 - 289 <=>  387 - 391   (LYS  371  - VAL  375  <=> SER  387  - ARG  391 )                          
 168: 6c70-A d7af-A    49 -  53 <=>  169 - 173   (LEU   51  - MET   55  <=> VAL  169  - GLU  173 )                          
 168: 6c70-A d7af-A    65 -  96 <=>  204 - 235   (VAL   67  - TYR   98  <=> GLN  204  - GLY  235 )                          
 168: 6c70-A d7af-A   101 - 107 <=>  240 - 246   (ILE  103  - SER  109  <=> ASP  240  - VAL  246 )                          
 168: 6c70-A d7af-A   262 - 280 <=>  335 - 353   (GLY  348  - ALA  366  <=> SER  335  - ASN  353 )                          
 168: 6c70-A d7af-A   299 - 308 <=>  355 - 364   (TYR  385  - PHE  394  <=> GLN  355  - ILE  364 )                          
 168: 6c70-A d7af-A   311 - 314 <=>  378 - 381   (CYS  397  - GLY  400  <=> ARG  378  - LEU  381 )                          
 168: 6c70-A d7af-A   316 - 324 <=>  414 - 422   (ARG  402  - VAL  410  <=> ARG  414  - ASN  422 )                          
 168: 6c70-A d7af-A   327 - 331 <=>  426 - 430   (ALA  413  - CYS  417  <=> LYS  426  - THR  430 )                          
 168: 6c70-A d7af-A   332 - 338 <=>  433 - 439   (HIS  418  - GLU  424  <=> MET  433  - GLN  439 )                          
 168: 6c70-A d7af-A   383 - 387 <=> 1067 -1071   (VAL  469  - LEU  473  <=> GLN 1067  - VAL 1071 )                          
 169: 6c70-A ebgv-A    63 -  95 <=>   92 - 124   (ASP   65  - PHE   97  <=> GLY   92  - ILE  124 )                          
 169: 6c70-A ebgv-A    96 -  99 <=>  126 - 129   (TYR   98  - LEU  101  <=> GLN  126  - LEU  129 )                          
 169: 6c70-A ebgv-A   259 - 284 <=>  132 - 157   (ASP  345  - THR  370  <=> PRO  132  - TYR  157 )                          
 169: 6c70-A ebgv-A   285 - 290 <=>  159 - 164   (LYS  371  - ASN  376  <=> ASP  159  - MET  164 )                          
 170: 6c70-A d8h2-A    12 -  15 <=> 1149 -1152   (PRO   14  - ARG   17  <=> ALA 1149  - LYS 1152 )                          
 170: 6c70-A d8h2-A    64 -  89 <=> 1264 -1289   (ASP   66  - PRO   91  <=> MET 1264  - GLN 1289 )                          
 170: 6c70-A d8h2-A    91 - 104 <=> 1290 -1303   (ARG   93  - ASN  106  <=> LEU 1290  - SER 1303 )                          
 170: 6c70-A d8h2-A   105 - 108 <=> 1306 -1309   (PRO  107  - HIS  110  <=> ALA 1306  - ALA 1309 )                          
 170: 6c70-A d8h2-A   242 - 284 <=> 1310 -1352   (TYR  328  - THR  370  <=> SER 1310  - SER 1352 )                          
 170: 6c70-A d8h2-A   285 - 290 <=> 1354 -1359   (LYS  371  - ASN  376  <=> ASP 1354  - VAL 1359 )                          
 170: 6c70-A d8h2-A   377 - 380 <=> 1399 -1402   (VAL  463  - TYR  466  <=> ALA 1399  - CYS 1402 )                          
 171: 6c70-A d651-A    64 -  90 <=>   13 -  39   (ASP   66  - VAL   92  <=> GLU   13  - GLY   39 )                          
 171: 6c70-A d651-A   194 - 198 <=>   43 -  47   (SER  211  - LEU  215  <=> THR   43  - GLY   47 )                          
 171: 6c70-A d651-A   259 - 286 <=>   49 -  76   (ASP  345  - VAL  372  <=> ALA   49  - ALA   76 )                          
 171: 6c70-A d651-A   287 - 290 <=>   79 -  82   (ASN  373  - ASN  376  <=> ARG   79  - ASP   82 )                          
 171: 6c70-A d651-A   316 - 321 <=>  197 - 202   (ARG  402  - SER  407  <=> HIS  197  - TRP  202 )                          
 171: 6c70-A d651-A   367 - 372 <=>  249 - 254   (LEU  453  - SER  458  <=> LEU  249  - LEU  254 )                          
 172: 6c70-A d9jw-A     8 -  12 <=>  290 - 294   (ALA   10  - PRO   14  <=> THR  290  - GLN  294 )                          
 172: 6c70-A d9jw-A    29 -  33 <=>  653 - 657   (SER   31  - LYS   35  <=> CYS  653  - LEU  657 )                          
 172: 6c70-A d9jw-A    35 -  38 <=>  658 - 661   (PRO   37  - ILE   40  <=> GLU  658  - GLN  661 )                          
 172: 6c70-A d9jw-A    41 -  44 <=>  662 - 665   (ILE   43  - LEU   46  <=> PRO  662  - CYS  665 )                          
 172: 6c70-A d9jw-A    63 -  66 <=>  691 - 694   (ASP   65  - ASP   68  <=> ARG  691  - PRO  694 )                          
 172: 6c70-A d9jw-A    68 -  90 <=>  695 - 717   (LEU   70  - VAL   92  <=> LEU  695  - ALA  717 )                          
 172: 6c70-A d9jw-A    91 -  95 <=>  720 - 724   (ARG   93  - PHE   97  <=> LEU  720  - GLY  724 )                          
 172: 6c70-A d9jw-A   260 - 285 <=>  726 - 751   (ALA  346  - LYS  371  <=> THR  726  - ARG  751 )                          
 172: 6c70-A d9jw-A   286 - 290 <=>  753 - 757   (VAL  372  - ASN  376  <=> CYS  753  - ALA  757 )                          
 172: 6c70-A d9jw-A   319 - 322 <=>  771 - 774   (GLU  405  - SER  408  <=> SER  771  - SER  774 )                          
 173: 6c70-A echm-A    64 -  99 <=>    6 -  41   (ASP   66  - LEU  101  <=> PRO    6  - ASP   41 )                          
 173: 6c70-A echm-A   155 - 158 <=>  188 - 191   (ILE  172  - LEU  175  <=> LEU  188  - PHE  191 )                          
 173: 6c70-A echm-A   177 - 180 <=>  192 - 195   (ALA  194  - TYR  197  <=> GLU  192  - GLU  195 )                          
 173: 6c70-A echm-A   215 - 218 <=>  217 - 220   (ALA  232  - LYS  235  <=> THR  217  - PHE  220 )                          
 173: 6c70-A echm-A   225 - 230 <=>  223 - 228   (ALA  242  - LYS  316  <=> GLU  223  - SER  228 )                          
 173: 6c70-A echm-A   255 - 272 <=>  346 - 363   (THR  341  - THR  358  <=> ASP  346  - TYR  363 )                          
 173: 6c70-A echm-A   274 - 284 <=>  365 - 375   (ILE  360  - THR  370  <=> ARG  365  - ARG  375 )                          
 173: 6c70-A echm-A   286 - 289 <=>  380 - 383   (VAL  372  - VAL  375  <=> HIS  380  - GLN  383 )                          
 173: 6c70-A echm-A   379 - 383 <=>  434 - 438   (THR  465  - VAL  469  <=> SER  434  - ALA  438 )                          
 174: 6c70-A eaig-A     1 -   5 <=>   45 -  49   (PHE    3  - GLY    7  <=> PRO   45  - LEU   49 )                          
 174: 6c70-A eaig-A    29 -  38 <=>  198 - 207   (SER   31  - ILE   40  <=> PHE  198  - GLY  207 )                          
 174: 6c70-A eaig-A    63 -  88 <=>  358 - 383   (ASP   65  - PHE   90  <=> PRO  358  - HIS  383 )                          
 174: 6c70-A eaig-A    90 -  93 <=>  384 - 387   (VAL   92  - LYS   95  <=> GLY  384  - ASP  387 )                          
 174: 6c70-A eaig-A   187 - 190 <=>  399 - 402   (ILE  204  - ALA  207  <=> ASP  399  - HIS  402 )                          
 174: 6c70-A eaig-A   196 - 199 <=>  419 - 422   (ASP  213  - PHE  216  <=> PRO  419  - ALA  422 )                          
 174: 6c70-A eaig-A   261 - 279 <=>  424 - 442   (TYR  347  - LEU  365  <=> SER  424  - ASP  442 )                          
 174: 6c70-A eaig-A   281 - 284 <=>  443 - 446   (TYR  367  - THR  370  <=> GLN  443  - GLY  446 )                          
 174: 6c70-A eaig-A   321 - 324 <=>  453 - 456   (SER  407  - VAL  410  <=> THR  453  - ARG  456 )                          
 174: 6c70-A eaig-A   329 - 332 <=>  458 - 461   (TYR  415  - HIS  418  <=> PRO  458  - PRO  461 )                          
 174: 6c70-A eaig-A   334 - 339 <=>  462 - 467   (TYR  420  - GLU  425  <=> SER  462  - ARG  467 )                          
 174: 6c70-A eaig-A   342 - 345 <=>  542 - 545   (THR  428  - GLN  431  <=> PRO  542  - ALA  545 )                          
 175: 6c70-A d79c-A    13 -  16 <=>   35 -  38   (ASN   15  - VAL   18  <=> HIS   35  - ILE   38 )                          
 175: 6c70-A d79c-A    28 -  61 <=>   42 -  75   (TYR   30  - GLU   63  <=> ILE   42  - GLY   75 )                          
 175: 6c70-A d79c-A    67 -  97 <=>   76 - 106   (ASP   69  - LYS   99  <=> GLY   76  - LYS  106 )                          
 175: 6c70-A d79c-A   100 - 104 <=>  107 - 111   (ALA  102  - ASN  106  <=> LYS  107  - CYS  111 )                          
 175: 6c70-A d79c-A   250 - 253 <=>  113 - 116   (VAL  336  - LEU  339  <=> PHE  113  - GLY  116 )                          
 175: 6c70-A d79c-A   256 - 285 <=>  117 - 146   (ALA  342  - LYS  371  <=> ILE  117  - GLN  146 )                          
 175: 6c70-A d79c-A   286 - 289 <=>  148 - 151   (VAL  372  - VAL  375  <=> PHE  148  - VAL  151 )                          
 175: 6c70-A d79c-A   290 - 295 <=>  296 - 301   (ASN  376  - THR  381  <=> GLY  296  - ALA  301 )                          
 175: 6c70-A d79c-A   296 - 312 <=>  303 - 319   (VAL  382  - ILE  398  <=> LEU  303  - ASP  319 )                          
 175: 6c70-A d79c-A   317 - 327 <=>  327 - 337   (LEU  403  - ALA  413  <=> TYR  327  - ARG  337 )                          
 175: 6c70-A d79c-A   336 - 345 <=>  532 - 541   (GLY  422  - GLN  431  <=> CYS  532  - THR  541 )                          
 176: 6c70-A d8tq-A    33 -  36 <=>  247 - 250   (LYS   35  - HIS   38  <=> ASN  247  - THR  250 )                          
 176: 6c70-A d8tq-A    64 -  89 <=>  880 - 905   (ASP   66  - PRO   91  <=> THR  880  - ALA  905 )                          
 176: 6c70-A d8tq-A    91 - 100 <=>  906 - 915   (ARG   93  - ALA  102  <=> LEU  906  - SER  915 )                          
 176: 6c70-A d8tq-A   101 - 105 <=>  917 - 921   (ILE  103  - PRO  107  <=> TRP  917  - LYS  921 )                          
 176: 6c70-A d8tq-A   213 - 224 <=>  924 - 935   (LEU  230  - SER  241  <=> PHE  924  - LEU  935 )                          
 176: 6c70-A d8tq-A   225 - 228 <=>  937 - 940   (ALA  242  - LEU  314  <=> SER  937  - PRO  940 )                          
 176: 6c70-A d8tq-A   229 - 260 <=>  942 - 973   (THR  315  - ALA  346  <=> GLN  942  - ALA  973 )                          
 176: 6c70-A d8tq-A   261 - 284 <=>  976 - 999   (TYR  347  - THR  370  <=> LEU  976  - GLN  999 )                          
 176: 6c70-A d8tq-A   285 - 290 <=> 1001 -1006   (LYS  371  - ASN  376  <=> GLN 1001  - LYS 1006 )                          
 177: 6c70-A ecds-A    34 -  42 <=>  411 - 419   (PHE   36  - VAL   44  <=> GLU  411  - ASP  419 )                          
 177: 6c70-A ecds-A    63 -  92 <=>  712 - 741   (ASP   65  - SER   94  <=> GLN  712  - TYR  741 )                          
 177: 6c70-A ecds-A    95 -  98 <=>  742 - 745   (PHE   97  - THR  100  <=> ASP  742  - LEU  745 )                          
 177: 6c70-A ecds-A   105 - 111 <=>  759 - 765   (PRO  107  - PHE  113  <=> LEU  759  - THR  765 )                          
 177: 6c70-A ecds-A   131 - 134 <=>  781 - 784   (PHE  133  - ALA  136  <=> ALA  781  - ASP  784 )                          
 177: 6c70-A ecds-A   193 - 196 <=>  786 - 789   (ASN  210  - ASP  213  <=> ASN  786  - PRO  789 )                          
 177: 6c70-A ecds-A   260 - 285 <=>  794 - 819   (ALA  346  - LYS  371  <=> THR  794  - VAL  819 )                          
 177: 6c70-A ecds-A   288 - 291 <=> 1321 -1324   (GLY  374  - VAL  377  <=> ALA 1321  - GLU 1324 )                          
 177: 6c70-A ecds-A   327 - 331 <=> 1384 -1388   (ALA  413  - CYS  417  <=> VAL 1384  - VAL 1388 )                          
 177: 6c70-A ecds-A   332 - 335 <=> 1390 -1393   (HIS  418  - ASP  421  <=> HIS 1390  - ALA 1393 )                          
 177: 6c70-A ecds-A   336 - 339 <=> 1395 -1398   (GLY  422  - GLU  425  <=> LEU 1395  - LYS 1398 )                          
 178: 6c70-A ecap-A    56 -  61 <=>   13 -  18   (VAL   58  - GLU   63  <=> GLU   13  - ALA   18 )                          
 178: 6c70-A ecap-A    63 -  94 <=>   21 -  52   (ASP   65  - ILE   96  <=> ASP   21  - ILE   52 )                          
 178: 6c70-A ecap-A    98 - 102 <=>   53 -  57   (THR  100  - TRP  104  <=> LYS   53  - ALA   57 )                          
 178: 6c70-A ecap-A   253 - 286 <=>   58 -  91   (LEU  339  - VAL  372  <=> LYS   58  - LEU   91 )                          
 178: 6c70-A ecap-A   287 - 290 <=>   93 -  96   (ASN  373  - ASN  376  <=> SER   93  - ALA   96 )                          
 178: 6c70-A ecap-A   326 - 330 <=>  379 - 383   (GLU  412  - SER  416  <=> LYS  379  - VAL  383 )                          
 178: 6c70-A ecap-A   334 - 337 <=>  494 - 497   (TYR  420  - SER  423  <=> PRO  494  - THR  497 )                          
 179: 6c70-A ebfi-A     1 -   4 <=>  125 - 128   (PHE    3  - GLN    6  <=> ARG  125  - GLN  128 )                          
 179: 6c70-A ebfi-A    30 -  35 <=>  262 - 267   (GLU   32  - PRO   37  <=> PRO  262  - GLY  267 )                          
 179: 6c70-A ebfi-A    37 -  45 <=>  268 - 276   (ARG   39  - LEU   47  <=> ASP  268  - ARG  276 )                          
 179: 6c70-A ebfi-A    46 -  49 <=>  316 - 319   (LEU   48  - LEU   51  <=> ASP  316  - PHE  319 )                          
 179: 6c70-A ebfi-A    65 -  86 <=>  332 - 353   (VAL   67  - ILE   88  <=> GLN  332  - THR  353 )                          
 179: 6c70-A ebfi-A    88 -  91 <=>  354 - 357   (PHE   90  - ARG   93  <=> PRO  354  - GLU  357 )                          
 179: 6c70-A ebfi-A   260 - 283 <=>  359 - 382   (ALA  346  - ALA  369  <=> THR  359  - ASP  382 )                          
 179: 6c70-A ebfi-A   296 - 310 <=>  383 - 397   (VAL  382  - PHE  396  <=> ASP  383  - TYR  397 )                          
 179: 6c70-A ebfi-A   365 - 368 <=>  399 - 402   (VAL  451  - ASP  454  <=> ASP  399  - SER  402 )                          
 179: 6c70-A ebfi-A   370 - 386 <=>  403 - 419   (PHE  456  - GLN  472  <=> ASP  403  - GLU  419 )                          
 180: 6c70-A d9ul-A    63 -  66 <=>  305 - 308   (ASP   65  - ASP   68  <=> PRO  305  - ALA  308 )                          
 180: 6c70-A d9ul-A    68 -  93 <=>  309 - 334   (LEU   70  - LYS   95  <=> ILE  309  - GLN  334 )                          
 180: 6c70-A d9ul-A    95 -  98 <=>  335 - 338   (PHE   97  - THR  100  <=> GLN  335  - ARG  338 )                          
 180: 6c70-A d9ul-A   256 - 289 <=>  339 - 372   (ALA  342  - VAL  375  <=> ASP  339  - LYS  372 )                          
 180: 6c70-A d9ul-A   328 - 332 <=>  470 - 474   (ALA  414  - HIS  418  <=> ALA  470  - ILE  474 )                          
 181: 6c70-A d9lo-A    60 -  65 <=>  108 - 113   (MET   62  - VAL   67  <=> ASP  108  - GLN  113 )                          
 181: 6c70-A d9lo-A    66 -  89 <=>  144 - 167   (ASP   68  - PRO   91  <=> ILE  144  - ARG  167 )                          
 181: 6c70-A d9lo-A    91 -  95 <=>  168 - 172   (ARG   93  - PHE   97  <=> GLY  168  - PHE  172 )                          
 181: 6c70-A d9lo-A   257 - 284 <=>  173 - 200   (VAL  343  - THR  370  <=> LYS  173  - THR  200 )                          
 181: 6c70-A d9lo-A   285 - 288 <=>  202 - 205   (LYS  371  - GLY  374  <=> VAL  202  - ALA  205 )                          
 181: 6c70-A d9lo-A   290 - 297 <=>  236 - 243   (ASN  376  - ILE  383  <=> LEU  236  - LYS  243 )                          
 181: 6c70-A d9lo-A   334 - 340 <=>  285 - 291   (TYR  420  - ALA  426  <=> GLY  285  - LYS  291 )                          
 181: 6c70-A d9lo-A   347 - 350 <=>  325 - 328   (VAL  433  - GLN  436  <=> ARG  325  - GLU  328 )                          
 182: 6c70-A d7y8-A    33 -  39 <=>  103 - 109   (LYS   35  - TYR   41  <=> VAL  103  - LEU  109 )                          
 182: 6c70-A d7y8-A    62 -  65 <=>  162 - 165   (SER   64  - VAL   67  <=> SER  162  - PHE  165 )                          
 182: 6c70-A d7y8-A    67 -  95 <=>  166 - 194   (ASP   69  - PHE   97  <=> GLU  166  - HIS  194 )                          
 182: 6c70-A d7y8-A   256 - 282 <=>  196 - 222   (ALA  342  - GLN  368  <=> ALA  196  - ARG  222 )                          
 182: 6c70-A d7y8-A   284 - 287 <=>  223 - 226   (THR  370  - ASN  373  <=> ALA  223  - ALA  226 )                          
 182: 6c70-A d7y8-A   289 - 296 <=>  282 - 289   (VAL  375  - VAL  382  <=> GLU  282  - ALA  289 )                          
 182: 6c70-A d7y8-A   320 - 330 <=>  324 - 334   (GLU  406  - SER  416  <=> GLN  324  - GLN  334 )                          
 182: 6c70-A d7y8-A   331 - 334 <=>  336 - 339   (CYS  417  - TYR  420  <=> VAL  336  - GLN  339 )                          
 182: 6c70-A d7y8-A   335 - 339 <=>  341 - 345   (ASP  421  - GLU  425  <=> ARG  341  - HIS  345 )                          
 183: 6c70-A eaag-A    59 -  62 <=>  122 - 125   (MET   61  - SER   64  <=> ARG  122  - ASN  125 )                          
 183: 6c70-A eaag-A    68 -  95 <=>  126 - 153   (LEU   70  - PHE   97  <=> SER  126  - ASP  153 )                          
 183: 6c70-A eaag-A   259 - 283 <=>  155 - 179   (ASP  345  - ALA  369  <=> GLY  155  - GLY  179 )                          
 183: 6c70-A eaag-A   296 - 300 <=>  180 - 184   (VAL  382  - LEU  386  <=> LEU  180  - ILE  184 )                          
 183: 6c70-A eaag-A   303 - 309 <=>  185 - 191   (THR  389  - LEU  395  <=> ASN  185  - ALA  191 )                          
 183: 6c70-A eaag-A   355 - 358 <=>  206 - 209   (MET  441  - SER  444  <=> TYR  206  - ALA  209 )                          
 183: 6c70-A eaag-A   364 - 372 <=>  211 - 219   (THR  450  - SER  458  <=> ASN  211  - ASN  219 )                          
 184: 6c70-A d8h0-A     1 -   4 <=>  661 - 664   (PHE    3  - GLN    6  <=> PHE  661  - TRP  664 )                          
 184: 6c70-A d8h0-A    27 -  30 <=>  667 - 670   (TYR   29  - GLU   32  <=> PHE  667  - ALA  670 )                          
 184: 6c70-A d8h0-A    32 -  41 <=>  673 - 682   (LYS   34  - ILE   43  <=> ARG  673  - MET  682 )                          
 184: 6c70-A d8h0-A   169 - 172 <=>  829 - 832   (MET  186  - ALA  189  <=> ALA  829  - VAL  832 )                          
 184: 6c70-A d8h0-A   173 - 224 <=>  834 - 885   (GLY  190  - SER  241  <=> ARG  834  - LEU  885 )                          
 184: 6c70-A d8h0-A   225 - 228 <=>  889 - 892   (ALA  242  - LEU  314  <=> GLU  889  - LEU  892 )                          
 184: 6c70-A d8h0-A   229 - 282 <=>  908 - 961   (THR  315  - GLN  368  <=> LEU  908  - ALA  961 )                          
 184: 6c70-A d8h0-A   284 - 289 <=>  962 - 967   (THR  370  - VAL  375  <=> GLY  962  - SER  967 )                          
 184: 6c70-A d8h0-A   385 - 388 <=> 1053 -1056   (VAL  471  - LYS  474  <=> VAL 1053  - HIS 1056 )                          
 185: 6c70-A eb3e-A   183 - 203 <=>    1 -  21   (TYR  200  - LEU  220  <=> MET    1  - PRO   21 )                          
 185: 6c70-A eb3e-A   259 - 283 <=>   22 -  46   (ASP  345  - ALA  369  <=> GLU   22  - ARG   46 )                          
 185: 6c70-A eb3e-A   296 - 315 <=>   48 -  67   (VAL  382  - ASN  401  <=> LEU   48  - PRO   67 )                          
 185: 6c70-A eb3e-A   365 - 380 <=>   68 -  83   (VAL  451  - TYR  466  <=> LYS   68  - ALA   83 )                          
 185: 6c70-A eb3e-A   382 - 385 <=>   84 -  87   (MET  468  - VAL  471  <=> SER   84  - ASN   87 )                          
 186: 6c70-A d8qc-A    66 -  88 <=>   68 -  90   (ASP   68  - PHE   90  <=> SER   68  - SER   90 )                          
 186: 6c70-A d8qc-A   261 - 281 <=>   91 - 111   (TYR  347  - TYR  367  <=> ASP   91  - ASN  111 )                          
 186: 6c70-A d8qc-A   284 - 290 <=>  112 - 118   (THR  370  - ASN  376  <=> PRO  112  - LEU  118 )                          
 186: 6c70-A d8qc-A   314 - 317 <=>  614 - 617   (GLY  400  - LEU  403  <=> ALA  614  - THR  617 )                          
 186: 6c70-A d8qc-A   321 - 324 <=>  618 - 621   (SER  407  - VAL  410  <=> LEU  618  - ALA  621 )                          
 186: 6c70-A d8qc-A   330 - 334 <=>  623 - 627   (SER  416  - TYR  420  <=> THR  623  - PRO  627 )                          
 187: 6c70-A ea3b-A    68 - 100 <=>  236 - 268   (LEU   70  - ALA  102  <=> GLU  236  - ASP  268 )                          
 187: 6c70-A ea3b-A   250 - 255 <=>  271 - 276   (VAL  336  - THR  341  <=> ASP  271  - GLY  276 )                          
 187: 6c70-A ea3b-A   258 - 261 <=>  277 - 280   (GLY  344  - TYR  347  <=> GLN  277  - ALA  280 )                          
 187: 6c70-A ea3b-A   262 - 284 <=>  282 - 304   (GLY  348  - THR  370  <=> SER  282  - ILE  304 )                          
 187: 6c70-A ea3b-A   285 - 288 <=>  306 - 309   (LYS  371  - GLY  374  <=> ALA  306  - PHE  309 )                          
 188: 6c70-A ebmh-A    64 - 101 <=>  462 - 499   (ASP   66  - ILE  103  <=> GLU  462  - MET  499 )                          
 188: 6c70-A ebmh-A   102 - 105 <=>  501 - 504   (TRP  104  - PRO  107  <=> GLU  501  - CYS  504 )                          
 188: 6c70-A ebmh-A   120 - 124 <=>  570 - 574   (ALA  122  - THR  126  <=> ASP  570  - HIS  574 )                          
 188: 6c70-A ebmh-A   212 - 215 <=>  578 - 581   (HIS  229  - ALA  232  <=> ALA  578  - ARG  581 )                          
 188: 6c70-A ebmh-A   217 - 220 <=>  582 - 585   (MET  234  - LEU  237  <=> ASP  582  - GLY  585 )                          
 188: 6c70-A ebmh-A   223 - 230 <=>  586 - 593   (LEU  240  - LYS  316  <=> ARG  586  - LEU  593 )                          
 188: 6c70-A ebmh-A   248 - 251 <=>  702 - 705   (LYS  334  - VAL  337  <=> SER  702  - ARG  705 )                          
 188: 6c70-A ebmh-A   255 - 259 <=>  848 - 852   (THR  341  - ASP  345  <=> LEU  848  - GLY  852 )                          
 188: 6c70-A ebmh-A   261 - 286 <=>  854 - 879   (TYR  347  - VAL  372  <=> ASN  854  - ARG  879 )                          
 188: 6c70-A ebmh-A   287 - 290 <=>  882 - 885   (ASN  373  - ASN  376  <=> LEU  882  - MET  885 )                          
 189: 6c70-A eb54-A    27 -  30 <=>   93 -  96   (TYR   29  - GLU   32  <=> ASP   93  - GLN   96 )                          
 189: 6c70-A eb54-A    61 -  64 <=>  101 - 104   (GLU   63  - ASP   66  <=> PRO  101  - ALA  104 )                          
 189: 6c70-A eb54-A   169 - 173 <=>  228 - 232   (MET  186  - GLY  190  <=> ARG  228  - ARG  232 )                          
 189: 6c70-A eb54-A   174 - 222 <=>  234 - 282   (HIS  191  - GLU  239  <=> ALA  234  - ASP  282 )                          
 189: 6c70-A eb54-A   223 - 226 <=>  284 - 287   (LEU  240  - THR  243  <=> ALA  284  - ARG  287 )                          
 189: 6c70-A eb54-A   227 - 259 <=>  291 - 323   (GLY  313  - ASP  345  <=> THR  291  - GLU  323 )                          
 189: 6c70-A eb54-A   261 - 284 <=>  324 - 347   (TYR  347  - THR  370  <=> VAL  324  - GLN  347 )                          
 189: 6c70-A eb54-A   285 - 288 <=>  349 - 352   (LYS  371  - GLY  374  <=> GLN  349  - VAL  352 )                          
 189: 6c70-A eb54-A   289 - 300 <=>  447 - 458   (VAL  375  - LEU  386  <=> ALA  447  - TYR  458 )                          
 190: 6c70-A eagi-A    64 -  89 <=>  213 - 238   (ASP   66  - PRO   91  <=> SER  213  - PHE  238 )                          
 190: 6c70-A eagi-A    92 -  95 <=>  239 - 242   (SER   94  - PHE   97  <=> SER  239  - GLU  242 )                          
 190: 6c70-A eagi-A   257 - 280 <=>  243 - 266   (VAL  343  - ALA  366  <=> THR  243  - LYS  266 )                          
 190: 6c70-A eagi-A   282 - 286 <=>  267 - 271   (GLN  368  - VAL  372  <=> LEU  267  - HIS  271 )                          
 190: 6c70-A eagi-A   384 - 387 <=>  273 - 276   (LEU  470  - LEU  473  <=> PHE  273  - ASP  276 )                          
 191: 6c70-A d88i-A    64 -  97 <=>   92 - 125   (ASP   66  - LYS   99  <=> VAL   92  - LEU  125 )                          
 191: 6c70-A d88i-A    99 - 102 <=>  127 - 130   (LEU  101  - TRP  104  <=> GLN  127  - GLY  130 )                          
 191: 6c70-A d88i-A   261 - 266 <=>  138 - 143   (TYR  347  - LEU  352  <=> GLY  138  - VAL  143 )                          
 191: 6c70-A d88i-A   267 - 286 <=>  145 - 164   (LEU  353  - VAL  372  <=> TYR  145  - VAL  164 )                          
 191: 6c70-A d88i-A   287 - 290 <=>  167 - 170   (ASN  373  - ASN  376  <=> LEU  167  - GLN  170 )                          
 192: 6c70-A d9n4-A    66 -  91 <=>  225 - 250   (ASP   68  - ARG   93  <=> THR  225  - PRO  250 )                          
 192: 6c70-A d9n4-A   260 - 263 <=>  251 - 254   (ALA  346  - VAL  349  <=> ASN  251  - LEU  254 )                          
 192: 6c70-A d9n4-A   265 - 286 <=>  257 - 278   (LEU  351  - VAL  372  <=> ASP  257  - LEU  278 )                          
 192: 6c70-A d9n4-A   287 - 311 <=>  280 - 304   (ASN  373  - CYS  397  <=> SER  280  - GLU  304 )                          
 192: 6c70-A d9n4-A   325 - 328 <=>  326 - 329   (MET  411  - ALA  414  <=> LEU  326  - THR  329 )                          
 192: 6c70-A d9n4-A   329 - 332 <=>  359 - 362   (TYR  415  - HIS  418  <=> PRO  359  - GLU  362 )                          
 192: 6c70-A d9n4-A   335 - 339 <=>  363 - 367   (ASP  421  - GLU  425  <=> VAL  363  - SER  367 )                          
 193: 6c70-A ebpv-A    45 -  60 <=>   89 - 104   (LEU   47  - MET   62  <=> ALA   89  - GLY  104 )                          
 193: 6c70-A ebpv-A    61 -  64 <=>  106 - 109   (GLU   63  - ASP   66  <=> LEU  106  - ALA  109 )                          
 193: 6c70-A ebpv-A    65 -  89 <=>  122 - 146   (VAL   67  - PRO   91  <=> HIS  122  - GLU  146 )                          
 193: 6c70-A ebpv-A    91 - 107 <=>  147 - 163   (ARG   93  - SER  109  <=> ALA  147  - GLN  163 )                          
 193: 6c70-A ebpv-A   125 - 142 <=>  178 - 195   (LYS  127  - ILE  144  <=> ASP  178  - VAL  195 )                          
 193: 6c70-A ebpv-A   148 - 152 <=>  201 - 205   (THR  150  - ASP  154  <=> TYR  201  - SER  205 )                          
 193: 6c70-A ebpv-A   201 - 212 <=>  299 - 310   (SER  218  - HIS  229  <=> SER  299  - GLY  310 )                          
 193: 6c70-A ebpv-A   251 - 254 <=>  316 - 319   (VAL  337  - VAL  340  <=> HIS  316  - PHE  319 )                          
 193: 6c70-A ebpv-A   257 - 261 <=>  321 - 325   (VAL  343  - TYR  347  <=> LEU  321  - PHE  325 )                          
 193: 6c70-A ebpv-A   262 - 284 <=>  329 - 351   (GLY  348  - THR  370  <=> MET  329  - GLU  351 )                          
 193: 6c70-A ebpv-A   383 - 387 <=>  353 - 357   (VAL  469  - LEU  473  <=> THR  353  - VAL  357 )                          
 194: 6c70-A eafg-A    64 -  92 <=>   30 -  58   (ASP   66  - SER   94  <=> ARG   30  - ILE   58 )                          
 194: 6c70-A eafg-A    95 -  98 <=>   59 -  62   (PHE   97  - THR  100  <=> CYS   59  - VAL   62 )                          
 194: 6c70-A eafg-A   203 - 206 <=>   66 -  69   (LEU  220  - ALA  223  <=> PHE   66  - ALA   69 )                          
 194: 6c70-A eafg-A   254 - 257 <=>   71 -  74   (VAL  340  - VAL  343  <=> VAL   71  - GLU   74 )                          
 194: 6c70-A eafg-A   259 - 287 <=>   77 - 105   (ASP  345  - ASN  373  <=> GLN   77  - VAL  105 )                          
 194: 6c70-A eafg-A   288 - 291 <=>  108 - 111   (GLY  374  - VAL  377  <=> THR  108  - LYS  111 )                          
 195: 6c70-A d7t9-A    45 -  48 <=>   50 -  53   (LEU   47  - LEU   50  <=> ALA   50  - ASP   53 )                          
 195: 6c70-A d7t9-A    56 -  62 <=>   65 -  71   (VAL   58  - SER   64  <=> VAL   65  - LEU   71 )                          
 195: 6c70-A d7t9-A    63 -  90 <=>   73 - 100   (ASP   65  - VAL   92  <=> SER   73  - GLU  100 )                          
 195: 6c70-A d7t9-A    91 - 101 <=>  128 - 138   (ARG   93  - ILE  103  <=> ASN  128  - ASP  138 )                          
 195: 6c70-A d7t9-A   102 - 105 <=>  140 - 143   (TRP  104  - PRO  107  <=> THR  140  - GLY  143 )                          
 195: 6c70-A d7t9-A   251 - 254 <=>  144 - 147   (VAL  337  - VAL  340  <=> GLU  144  - ASP  147 )                          
 195: 6c70-A d7t9-A   258 - 283 <=>  148 - 173   (GLY  344  - ALA  369  <=> GLN  148  - ASN  173 )                          
 195: 6c70-A d7t9-A   296 - 310 <=>  174 - 188   (VAL  382  - PHE  396  <=> SER  174  - CYS  188 )                          
 195: 6c70-A d7t9-A   364 - 367 <=>  191 - 194   (THR  450  - LEU  453  <=> SER  191  - GLN  194 )                          
 195: 6c70-A d7t9-A   385 - 388 <=>  416 - 419   (VAL  471  - LYS  474  <=> LYS  416  - SER  419 )                          
 196: 6c70-A d7st-A    63 -  66 <=>   22 -  25   (ASP   65  - ASP   68  <=> PRO   22  - SER   25 )                          
 196: 6c70-A d7st-A    69 -  80 <=>   26 -  37   (THR   71  - HIS   82  <=> ALA   26  - LEU   37 )                          
 196: 6c70-A d7st-A    81 -  89 <=>   39 -  47   (PRO   83  - PRO   91  <=> SER   39  - THR   47 )                          
 196: 6c70-A d7st-A    91 - 103 <=>   48 -  60   (ARG   93  - ASN  105  <=> VAL   48  - ALA   60 )                          
 196: 6c70-A d7st-A   104 - 107 <=>   63 -  66   (ASN  106  - SER  109  <=> ALA   63  - ARG   66 )                          
 196: 6c70-A d7st-A   108 - 114 <=>   69 -  75   (HIS  110  - SER  116  <=> MET   69  - LEU   75 )                          
 196: 6c70-A d7st-A   218 - 221 <=>  147 - 150   (LYS  235  - MET  238  <=> ASP  147  - VAL  150 )                          
 196: 6c70-A d7st-A   236 - 252 <=>  162 - 178   (VAL  322  - ARG  338  <=> PRO  162  - VAL  178 )                          
 196: 6c70-A d7st-A   253 - 260 <=>  180 - 187   (LEU  339  - ALA  346  <=> ARG  180  - SER  187 )                          
 196: 6c70-A d7st-A   261 - 285 <=>  190 - 214   (TYR  347  - LYS  371  <=> ALA  190  - LEU  214 )                          
 197: 6c70-A eb0o-A    31 -  35 <=>  174 - 178   (GLY   33  - PRO   37  <=> SER  174  - LYS  178 )                          
 197: 6c70-A eb0o-A    64 -  89 <=>  447 - 472   (ASP   66  - PRO   91  <=> VAL  447  - ALA  472 )                          
 197: 6c70-A eb0o-A    91 - 107 <=>  473 - 489   (ARG   93  - SER  109  <=> ALA  473  - GLY  489 )                          
 197: 6c70-A eb0o-A   261 - 283 <=>  505 - 527   (TYR  347  - ALA  369  <=> PRO  505  - ALA  527 )                          
 197: 6c70-A eb0o-A   284 - 287 <=>  529 - 532   (THR  370  - ASN  373  <=> ARG  529  - LEU  532 )                          
 197: 6c70-A eb0o-A   288 - 291 <=>  535 - 538   (GLY  374  - VAL  377  <=> GLU  535  - GLU  538 )                          
 197: 6c70-A eb0o-A   324 - 331 <=>  714 - 721   (VAL  410  - CYS  417  <=> LEU  714  - GLU  721 )                          
 197: 6c70-A eb0o-A   332 - 339 <=>  724 - 731   (HIS  418  - GLU  425  <=> GLY  724  - ARG  731 )                          
 198: 6c70-A d7g5-A    63 -  89 <=>   26 -  52   (ASP   65  - PRO   91  <=> ASP   26  - LEU   52 )                          
 198: 6c70-A d7g5-A    91 - 102 <=>   53 -  64   (ARG   93  - TRP  104  <=> GLU   53  - GLY   64 )                          
 198: 6c70-A d7g5-A   255 - 284 <=>   70 -  99   (THR  341  - THR  370  <=> LEU   70  - THR   99 )                          
 198: 6c70-A d7g5-A   285 - 290 <=>  101 - 106   (LYS  371  - ASN  376  <=> GLU  101  - GLN  106 )                          
 199: 6c70-A ecdt-A    63 -  91 <=>   87 - 115   (ASP   65  - ARG   93  <=> ILE   87  - GLY  115 )                          
 199: 6c70-A ecdt-A   260 - 289 <=>  117 - 146   (ALA  346  - VAL  375  <=> PRO  117  - PRO  146 )                          
 199: 6c70-A ecdt-A   291 - 295 <=>  148 - 152   (VAL  377  - THR  381  <=> LYS  148  - SER  152 )                          
 199: 6c70-A ecdt-A   365 - 368 <=>  175 - 178   (VAL  451  - ASP  454  <=> LEU  175  - TYR  178 )                          
 199: 6c70-A ecdt-A   371 - 374 <=>  193 - 196   (ALA  457  - LEU  460  <=> THR  193  - GLY  196 )                          
 200: 6c70-A ebuu-A    14 -  18 <=>    1 -   5   (ILE   16  - GLN   20  <=> MET    1  - ALA    5 )                          
 200: 6c70-A ebuu-A    33 -  42 <=>  442 - 451   (LYS   35  - VAL   44  <=> LYS  442  - GLN  451 )                          
 200: 6c70-A ebuu-A    48 -  51 <=>  467 - 470   (LEU   50  - TYR   53  <=> GLU  467  - LEU  470 )                          
 200: 6c70-A ebuu-A    54 -  57 <=>  499 - 502   (MET   56  - ASN   59  <=> ARG  499  - SER  502 )                          
 200: 6c70-A ebuu-A    59 -  62 <=>  503 - 506   (MET   61  - SER   64  <=> VAL  503  - VAL  506 )                          
 200: 6c70-A ebuu-A    67 -  95 <=>  507 - 535   (ASP   69  - PHE   97  <=> LEU  507  - LEU  535 )                          
 200: 6c70-A ebuu-A   259 - 279 <=>  536 - 556   (ASP  345  - LEU  365  <=> ALA  536  - GLY  556 )                          
 201: 6c70-A d7v7-A    26 -  29 <=>  222 - 225   (ASN   28  - SER   31  <=> ARG  222  - ALA  225 )                          
 201: 6c70-A d7v7-A    30 -  60 <=>  229 - 259   (GLU   32  - MET   62  <=> ALA  229  - VAL  259 )                          
 201: 6c70-A d7v7-A    64 -  67 <=>  262 - 265   (ASP   66  - ASP   69  <=> HIS  262  - GLN  265 )                          
 201: 6c70-A d7v7-A    69 -  90 <=>  266 - 287   (THR   71  - VAL   92  <=> GLN  266  - PHE  287 )                          
 201: 6c70-A d7v7-A   260 - 283 <=>  291 - 314   (ALA  346  - ALA  369  <=> SER  291  - GLY  314 )                          
 201: 6c70-A d7v7-A   296 - 318 <=>  315 - 337   (VAL  382  - ILE  404  <=> ASP  315  - SER  337 )                          
 201: 6c70-A d7v7-A   321 - 324 <=>  338 - 341   (SER  407  - VAL  410  <=> SER  338  - ALA  341 )                          
 201: 6c70-A d7v7-A   351 - 358 <=>  342 - 349   (CYS  437  - SER  444  <=> THR  342  - ASN  349 )                          
 201: 6c70-A d7v7-A   364 - 383 <=>  351 - 370   (THR  450  - VAL  469  <=> ASN  351  - GLU  370 )                          
 202: 6c70-A d9v3-A    70 -  95 <=>    1 -  26   (ALA   72  - PHE   97  <=> MET    1  - GLY   26 )                          
 202: 6c70-A d9v3-A   257 - 275 <=>   28 -  46   (VAL  343  - THR  361  <=> ASP   28  - LEU   46 )                          
 202: 6c70-A d9v3-A   278 - 281 <=>   47 -  50   (LEU  364  - TYR  367  <=> PRO   47  - GLU   50 )                          
 202: 6c70-A d9v3-A   284 - 291 <=>   51 -  58   (THR  370  - VAL  377  <=> LYS   51  - THR   58 )                          
 202: 6c70-A d9v3-A   332 - 336 <=>  210 - 214   (HIS  418  - GLY  422  <=> PHE  210  - PHE  214 )                          
 202: 6c70-A d9v3-A   337 - 340 <=>  559 - 562   (SER  423  - ALA  426  <=> PHE  559  - MET  562 )                          
 202: 6c70-A d9v3-A   343 - 346 <=>  563 - 566   (PHE  429  - ILE  432  <=> LYS  563  - GLY  566 )                          
 202: 6c70-A d9v3-A   349 - 353 <=>  568 - 572   (GLN  435  - LYS  439  <=> ASN  568  - TYR  572 )                          
 203: 6c70-A d7of-A    63 -  69 <=>   41 -  47   (ASP   65  - THR   71  <=> VAL   41  - ALA   47 )                          
 203: 6c70-A d7of-A    71 -  93 <=>   48 -  70   (ASN   73  - LYS   95  <=> ILE   48  - ARG   70 )                          
 203: 6c70-A d7of-A    95 -  98 <=>   71 -  74   (PHE   97  - THR  100  <=> GLN   71  - LEU   74 )                          
 203: 6c70-A d7of-A   258 - 283 <=>   76 - 101   (GLY  344  - ALA  369  <=> LYS   76  - PHE  101 )                          
 203: 6c70-A d7of-A   284 - 287 <=>  103 - 106   (THR  370  - ASN  373  <=> MET  103  - SER  106 )                          
 204: 6c70-A d9tb-A    12 -  15 <=>   50 -  53   (PRO   14  - ARG   17  <=> VAL   50  - ARG   53 )                          
 204: 6c70-A d9tb-A    27 -  31 <=>   56 -  60   (TYR   29  - GLY   33  <=> TYR   56  - ARG   60 )                          
 204: 6c70-A d9tb-A    64 -  89 <=>  181 - 206   (ASP   66  - PRO   91  <=> ARG  181  - HIS  206 )                          
 204: 6c70-A d9tb-A    91 - 100 <=>  207 - 216   (ARG   93  - ALA  102  <=> CYS  207  - ARG  216 )                          
 204: 6c70-A d9tb-A   103 - 110 <=>  218 - 225   (ASN  105  - LEU  112  <=> PRO  218  - SER  225 )                          
 204: 6c70-A d9tb-A   238 - 241 <=>  226 - 229   (SER  324  - LYS  327  <=> SER  226  - SER  229 )                          
 204: 6c70-A d9tb-A   243 - 286 <=>  230 - 273   (TRP  329  - VAL  372  <=> ARG  230  - VAL  273 )                          
 204: 6c70-A d9tb-A   289 - 295 <=>  305 - 311   (VAL  375  - THR  381  <=> THR  305  - ALA  311 )                          
 205: 6c70-A d99g-A    62 -  65 <=>   12 -  15   (SER   64  - VAL   67  <=> LEU   12  - LEU   15 )                          
 205: 6c70-A d99g-A    68 -  85 <=>   16 -  33   (LEU   70  - MET   87  <=> PRO   16  - ALA   33 )                          
 205: 6c70-A d99g-A    87 -  90 <=>   34 -  37   (TYR   89  - VAL   92  <=> SER   34  - SER   37 )                          
 205: 6c70-A d99g-A   257 - 282 <=>   38 -  63   (VAL  343  - GLN  368  <=> CYS   38  - ASN   63 )                          
 205: 6c70-A d99g-A   284 - 289 <=>   64 -  69   (THR  370  - VAL  375  <=> ALA   64  - PRO   69 )                          
 206: 6c70-A d991-A    64 -  93 <=>    1 -  30   (ASP   66  - LYS   95  <=> MET    1  - THR   30 )                          
 206: 6c70-A d991-A    95 -  98 <=>   32 -  35   (PHE   97  - THR  100  <=> MET   32  - LYS   35 )                          
 206: 6c70-A d991-A   257 - 277 <=>   37 -  57   (VAL  343  - THR  363  <=> GLU   37  - ALA   57 )                          
 206: 6c70-A d991-A   279 - 284 <=>   60 -  65   (LEU  365  - THR  370  <=> VAL   60  - GLU   65 )                          
 206: 6c70-A d991-A   285 - 288 <=>   67 -  70   (LYS  371  - GLY  374  <=> ALA   67  - GLY   70 )                          
 206: 6c70-A d991-A   293 - 305 <=>   82 -  94   (ALA  379  - GLY  391  <=> LEU   82  - ALA   94 )                          
 206: 6c70-A d991-A   309 - 330 <=>   99 - 120   (LEU  395  - SER  416  <=> PHE   99  - ALA  120 )                          
 206: 6c70-A d991-A   338 - 351 <=>  393 - 406   (GLU  424  - CYS  437  <=> SER  393  - VAL  406 )                          
 206: 6c70-A d991-A   353 - 356 <=>  408 - 411   (LYS  439  - SER  442  <=> TRP  408  - GLY  411 )                          
 207: 6c70-A d9hf-A    63 - 102 <=>  238 - 277   (ASP   65  - TRP  104  <=> GLY  238  - ARG  277 )                          
 207: 6c70-A d9hf-A   103 - 106 <=>  279 - 282   (ASN  105  - ASN  108  <=> ARG  279  - SER  282 )                          
 207: 6c70-A d9hf-A   249 - 260 <=>  285 - 296   (HIS  335  - ALA  346  <=> GLY  285  - GLN  296 )                          
 207: 6c70-A d9hf-A   261 - 284 <=>  299 - 322   (TYR  347  - THR  370  <=> TYR  299  - GLU  322 )                          
 207: 6c70-A d9hf-A   285 - 290 <=>  324 - 329   (LYS  371  - ASN  376  <=> GLU  324  - ALA  329 )                          
 207: 6c70-A d9hf-A   327 - 333 <=>  646 - 652   (ALA  413  - TRP  419  <=> SER  646  - SER  652 )                          
 207: 6c70-A d9hf-A   335 - 338 <=>  653 - 656   (ASP  421  - GLU  424  <=> ALA  653  - SER  656 )                          
 208: 6c70-A d9u8-A    31 -  34 <=>  385 - 388   (GLY   33  - PHE   36  <=> PRO  385  - GLY  388 )                          
 208: 6c70-A d9u8-A    38 -  44 <=>  389 - 395   (ILE   40  - LEU   46  <=> ALA  389  - GLU  395 )                          
 208: 6c70-A d9u8-A    66 -  87 <=>  443 - 464   (ASP   68  - TYR   89  <=> THR  443  - ALA  464 )                          
 208: 6c70-A d9u8-A    90 -  93 <=>  465 - 468   (VAL   92  - LYS   95  <=> PRO  465  - SER  468 )                          
 208: 6c70-A d9u8-A    96 -  99 <=>  469 - 472   (TYR   98  - LEU  101  <=> ASP  469  - THR  472 )                          
 208: 6c70-A d9u8-A   254 - 283 <=>  473 - 502   (VAL  340  - ALA  369  <=> SER  473  - LYS  502 )                          
 208: 6c70-A d9u8-A   286 - 290 <=>  504 - 508   (VAL  372  - ASN  376  <=> GLU  504  - ALA  508 )                          
 208: 6c70-A d9u8-A   311 - 314 <=>  525 - 528   (CYS  397  - GLY  400  <=> CYS  525  - GLU  528 )                          
 209: 6c70-A d90e-A    64 - 104 <=>   34 -  74   (ASP   66  - ASN  106  <=> ASP   34  - ALA   74 )                          
 209: 6c70-A d90e-A   105 - 110 <=>   76 -  81   (PRO  107  - LEU  112  <=> ALA   76  - GLN   81 )                          
 209: 6c70-A d90e-A   128 - 132 <=>  125 - 129   (ARG  130  - CYS  134  <=> PHE  125  - VAL  129 )                          
 209: 6c70-A d90e-A   226 - 231 <=>  179 - 184   (THR  243  - LYS  317  <=> ALA  179  - ARG  184 )                          
 209: 6c70-A d90e-A   234 - 237 <=>  185 - 188   (MET  320  - ARG  323  <=> SER  185  - GLY  188 )                          
 209: 6c70-A d90e-A   240 - 243 <=>  189 - 192   (ILE  326  - TRP  329  <=> ASN  189  - GLY  192 )                          
 209: 6c70-A d90e-A   246 - 286 <=>  193 - 233   (ARG  332  - VAL  372  <=> PHE  193  - SER  233 )                          
 209: 6c70-A d90e-A   287 - 290 <=>  236 - 239   (ASN  373  - ASN  376  <=> VAL  236  - GLY  239 )                          
 210: 6c70-A eauo-A    63 - 101 <=>    1 -  39   (ASP   65  - ILE  103  <=> MET    1  - VAL   39 )                          
 210: 6c70-A eauo-A   102 - 105 <=>   41 -  44   (TRP  104  - PRO  107  <=> LYS   41  - GLU   44 )                          
 210: 6c70-A eauo-A   261 - 286 <=>   65 -  90   (TYR  347  - VAL  372  <=> GLY   65  - MET   90 )                          
 210: 6c70-A eauo-A   287 - 290 <=>   93 -  96   (ASN  373  - ASN  376  <=> LYS   93  - PRO   96 )                          
 210: 6c70-A eauo-A   308 - 324 <=>  146 - 162   (PHE  394  - VAL  410  <=> THR  146  - GLU  162 )                          
 210: 6c70-A eauo-A   351 - 354 <=>  164 - 167   (CYS  437  - ALA  440  <=> ASN  164  - LEU  167 )                          
 210: 6c70-A eauo-A   372 - 376 <=>  181 - 185   (SER  458  - ALA  462  <=> ALA  181  - ARG  185 )                          
 211: 6c70-A ebt3-A    64 - 101 <=>   28 -  65   (ASP   66  - ILE  103  <=> ASP   28  - ILE   65 )                          
 211: 6c70-A ebt3-A   102 - 105 <=>   67 -  70   (TRP  104  - PRO  107  <=> TYR   67  - ALA   70 )                          
 211: 6c70-A ebt3-A   106 - 109 <=>   73 -  76   (ASN  108  - PRO  111  <=> GLU   73  - ILE   76 )                          
 211: 6c70-A ebt3-A   110 - 113 <=>   78 -  81   (LEU  112  - GLU  115  <=> PHE   78  - GLU   81 )                          
 211: 6c70-A ebt3-A   123 - 132 <=>  215 - 224   (ILE  125  - CYS  134  <=> HIS  215  - SER  224 )                          
 211: 6c70-A ebt3-A   208 - 220 <=>  234 - 246   (GLU  225  - LEU  237  <=> LEU  234  - VAL  246 )                          
 211: 6c70-A ebt3-A   222 - 225 <=>  247 - 250   (GLU  239  - ALA  242  <=> THR  247  - VAL  250 )                          
 211: 6c70-A ebt3-A   227 - 243 <=>  257 - 273   (GLY  313  - TRP  329  <=> ASP  257  - THR  273 )                          
 211: 6c70-A ebt3-A   251 - 283 <=>  347 - 379   (VAL  337  - ALA  369  <=> GLU  347  - GLU  379 )                          
 211: 6c70-A ebt3-A   284 - 287 <=>  381 - 384   (THR  370  - ASN  373  <=> MET  381  - CYS  384 )                          
 211: 6c70-A ebt3-A   288 - 291 <=>  387 - 390   (GLY  374  - VAL  377  <=> GLN  387  - THR  390 )                          
 212: 6c70-A d8xc-A    66 -  92 <=>  651 - 677   (ASP   68  - SER   94  <=> ASP  651  - ASN  677 )                          
 212: 6c70-A d8xc-A    93 -  96 <=>  679 - 682   (LYS   95  - TYR   98  <=> GLY  679  - THR  682 )                          
 212: 6c70-A d8xc-A   252 - 283 <=>  685 - 716   (ARG  338  - ALA  369  <=> ALA  685  - VAL  716 )                          
 212: 6c70-A d8xc-A   285 - 290 <=>  717 - 722   (LYS  371  - ASN  376  <=> ARG  717  - PHE  722 )                          
 212: 6c70-A d8xc-A   297 - 301 <=>  736 - 740   (ILE  383  - LEU  387  <=> ASN  736  - ILE  740 )                          
 212: 6c70-A d8xc-A   304 - 308 <=>  743 - 747   (LEU  390  - PHE  394  <=> PHE  743  - GLN  747 )                          
 212: 6c70-A d8xc-A   311 - 314 <=>  748 - 751   (CYS  397  - GLY  400  <=> ASN  748  - GLY  751 )                          
 212: 6c70-A d8xc-A   318 - 331 <=> 1090 -1103   (ILE  404  - CYS  417  <=> ASN 1090  - ASN 1103 )                          
 212: 6c70-A d8xc-A   343 - 346 <=> 1104 -1107   (PHE  429  - ILE  432  <=> VAL 1104  - ASN 1107 )                          
 212: 6c70-A d8xc-A   349 - 352 <=> 1108 -1111   (GLN  435  - GLN  438  <=> GLN 1108  - ALA 1111 )                          
 213: 6c70-A eba9-A    64 - 102 <=>   83 - 121   (ASP   66  - TRP  104  <=> GLN   83  - LYS  121 )                          
 213: 6c70-A eba9-A   103 - 106 <=>  123 - 126   (ASN  105  - ASN  108  <=> LEU  123  - PRO  126 )                          
 213: 6c70-A eba9-A   107 - 110 <=>  128 - 131   (SER  109  - LEU  112  <=> SER  128  - GLY  131 )                          
 213: 6c70-A eba9-A   223 - 229 <=>  135 - 141   (LEU  240  - THR  315  <=> GLY  135  - SER  141 )                          
 213: 6c70-A eba9-A   247 - 250 <=>  148 - 151   (HIS  333  - VAL  336  <=> ALA  148  - GLY  151 )                          
 213: 6c70-A eba9-A   252 - 260 <=>  152 - 160   (ARG  338  - ALA  346  <=> ALA  152  - SER  160 )                          
 213: 6c70-A eba9-A   261 - 286 <=>  163 - 188   (TYR  347  - VAL  372  <=> LEU  163  - LEU  188 )                          
 213: 6c70-A eba9-A   287 - 290 <=>  191 - 194   (ASN  373  - ASN  376  <=> LYS  191  - GLN  194 )                          
 214: 6c70-A eb5f-A    28 -  31 <=>   35 -  38   (TYR   30  - GLY   33  <=> VAL   35  - PRO   38 )                          
 214: 6c70-A eb5f-A    34 -  37 <=>   62 -  65   (PHE   36  - ARG   39  <=> ALA   62  - ASP   65 )                          
 214: 6c70-A eb5f-A    39 -  62 <=>   66 -  89   (TYR   41  - SER   64  <=> PRO   66  - ALA   89 )                          
 214: 6c70-A eb5f-A    63 -  92 <=>   92 - 121   (ASP   65  - SER   94  <=> ASP   92  - ALA  121 )                          
 214: 6c70-A eb5f-A    95 -  98 <=>  127 - 130   (PHE   97  - THR  100  <=> THR  127  - ASN  130 )                          
 214: 6c70-A eb5f-A   252 - 290 <=>  131 - 169   (ARG  338  - ASN  376  <=> THR  131  - SER  169 )                          
 214: 6c70-A eb5f-A   330 - 333 <=>  183 - 186   (SER  416  - TRP  419  <=> GLN  183  - HIS  186 )                          
 214: 6c70-A eb5f-A   335 - 339 <=>  187 - 191   (ASP  421  - GLU  425  <=> GLY  187  - ASN  191 )                          
 215: 6c70-A eawm-A     4 -   7 <=>   30 -  33   (GLN    6  - VAL    9  <=> VAL   30  - PRO   33 )                          
 215: 6c70-A eawm-A    13 -  16 <=>   36 -  39   (ASN   15  - VAL   18  <=> ARG   36  - GLN   39 )                          
 215: 6c70-A eawm-A    28 -  31 <=>   41 -  44   (TYR   30  - GLY   33  <=> SER   41  - ALA   44 )                          
 215: 6c70-A eawm-A    63 -  94 <=>  180 - 211   (ASP   65  - ILE   96  <=> GLU  180  - PHE  211 )                          
 215: 6c70-A eawm-A    96 -  99 <=>  213 - 216   (TYR   98  - LEU  101  <=> HIS  213  - ASN  216 )                          
 215: 6c70-A eawm-A   245 - 285 <=>  332 - 372   (GLU  331  - LYS  371  <=> ARG  332  - LEU  372 )                          
 215: 6c70-A eawm-A   287 - 296 <=>  385 - 394   (ASN  373  - VAL  382  <=> SER  385  - ALA  394 )                          
 215: 6c70-A eawm-A   301 - 306 <=>  398 - 403   (LEU  387  - GLN  392  <=> ALA  398  - VAL  403 )                          
 215: 6c70-A eawm-A   334 - 338 <=>  423 - 427   (TYR  420  - GLU  424  <=> ALA  423  - ASP  427 )                          
 216: 6c70-A d75h-A    12 -  15 <=>   13 -  16   (PRO   14  - ARG   17  <=> SER   13  - ARG   16 )                          
 216: 6c70-A d75h-A    27 -  31 <=>   17 -  21   (TYR   29  - GLY   33  <=> TYR   17  - LEU   21 )                          
 216: 6c70-A d75h-A    63 -  95 <=>  111 - 143   (ASP   65  - PHE   97  <=> ARG  111  - MET  143 )                          
 216: 6c70-A d75h-A    98 - 101 <=>  148 - 151   (THR  100  - ILE  103  <=> ALA  148  - PRO  151 )                          
 216: 6c70-A d75h-A   104 - 107 <=>  153 - 156   (ASN  106  - SER  109  <=> LEU  153  - SER  156 )                          
 216: 6c70-A d75h-A   109 - 112 <=>  283 - 286   (PRO  111  - ALA  114  <=> MET  283  - THR  286 )                          
 216: 6c70-A d75h-A   122 - 125 <=>  434 - 437   (ALA  124  - LYS  127  <=> VAL  434  - ALA  437 )                          
 216: 6c70-A d75h-A   227 - 237 <=>  490 - 500   (GLY  313  - ARG  323  <=> LEU  490  - MET  500 )                          
 216: 6c70-A d75h-A   238 - 259 <=>  503 - 524   (SER  324  - ASP  345  <=> GLY  503  - TYR  524 )                          
 216: 6c70-A d75h-A   261 - 278 <=>  525 - 542   (TYR  347  - LEU  364  <=> VAL  525  - LEU  542 )                          
 217: 6c70-A d6xu-A    55 -  61 <=>    5 -  11   (ALA   57  - GLU   63  <=> ALA    5  - LEU   11 )                          
 217: 6c70-A d6xu-A    63 -  67 <=>   12 -  16   (ASP   65  - ASP   69  <=> ALA   12  - PHE   16 )                          
 217: 6c70-A d6xu-A    71 -  85 <=>   17 -  31   (ASN   73  - MET   87  <=> THR   17  - LYS   31 )                          
 217: 6c70-A d6xu-A    87 -  90 <=>   32 -  35   (TYR   89  - VAL   92  <=> SER   32  - ARG   35 )                          
 217: 6c70-A d6xu-A   141 - 150 <=>   57 -  66   (VAL  143  - ILE  152  <=> ASP   57  - ASP   66 )                          
 217: 6c70-A d6xu-A   151 - 155 <=>   72 -  76   (GLU  153  - ILE  172  <=> VAL   72  - ALA   76 )                          
 217: 6c70-A d6xu-A   188 - 206 <=>  101 - 119   (SER  205  - ALA  223  <=> SER  101  - ALA  119 )                          
 217: 6c70-A d6xu-A   209 - 212 <=>  120 - 123   (GLN  226  - HIS  229  <=> PRO  120  - GLN  123 )                          
 217: 6c70-A d6xu-A   242 - 245 <=>  125 - 128   (TYR  328  - GLU  331  <=> LYS  125  - VAL  128 )                          
 217: 6c70-A d6xu-A   256 - 280 <=>  137 - 161   (ALA  342  - ALA  366  <=> GLU  137  - LEU  161 )                          
 217: 6c70-A d6xu-A   281 - 286 <=>  163 - 168   (TYR  367  - VAL  372  <=> ARG  163  - LEU  168 )                          
 217: 6c70-A d6xu-A   288 - 312 <=>  184 - 208   (GLY  374  - ILE  398  <=> ALA  184  - GLY  208 )                          
 217: 6c70-A d6xu-A   361 - 364 <=>  217 - 220   (LYS  447  - THR  450  <=> ALA  217  - SER  220 )                          
 217: 6c70-A d6xu-A   372 - 384 <=>  224 - 236   (SER  458  - LEU  470  <=> PHE  224  - LEU  236 )                          
 218: 6c70-A d7ia-A    27 -  48 <=>    1 -  22   (TYR   29  - LEU   50  <=> MET    1  - ARG   22 )                          
 218: 6c70-A d7ia-A    49 -  57 <=>   24 -  32   (LEU   51  - ASN   59  <=> ASP   24  - LEU   32 )                          
 218: 6c70-A d7ia-A    59 -  63 <=>   34 -  38   (MET   61  - ASP   65  <=> GLU   34  - LEU   38 )                          
 218: 6c70-A d7ia-A    64 -  93 <=>   42 -  71   (ASP   66  - LYS   95  <=> SER   42  - GLN   71 )                          
 218: 6c70-A d7ia-A   246 - 249 <=>   82 -  85   (ARG  332  - HIS  335  <=> ALA   82  - ALA   85 )                          
 218: 6c70-A d7ia-A   252 - 255 <=>   86 -  89   (ARG  338  - THR  341  <=> SER   86  - LEU   89 )                          
 218: 6c70-A d7ia-A   258 - 261 <=>   90 -  93   (GLY  344  - TYR  347  <=> SER   90  - SER   93 )                          
 218: 6c70-A d7ia-A   263 - 286 <=>   94 - 117   (VAL  349  - VAL  372  <=> THR   94  - LYS  117 )                          
 218: 6c70-A d7ia-A   287 - 290 <=>  120 - 123   (ASN  373  - ASN  376  <=> ARG  120  - ARG  123 )                          
 218: 6c70-A d7ia-A   298 - 304 <=>  197 - 203   (GLY  384  - LEU  390  <=> GLN  197  - SER  203 )                          
 218: 6c70-A d7ia-A   308 - 312 <=>  204 - 208   (PHE  394  - ILE  398  <=> ARG  204  - GLU  208 )                          
 219: 6c70-A d9ft-A    63 -  88 <=>   17 -  42   (ASP   65  - PHE   90  <=> GLY   17  - SER   42 )                          
 219: 6c70-A d9ft-A    90 - 100 <=>   43 -  53   (VAL   92  - ALA  102  <=> LEU   43  - GLU   53 )                          
 219: 6c70-A d9ft-A   102 - 105 <=>   56 -  59   (TRP  104  - PRO  107  <=> ARG   56  - ALA   59 )                          
 219: 6c70-A d9ft-A   240 - 285 <=>  125 - 170   (ILE  326  - LYS  371  <=> ALA  125  - PRO  170 )                          
 219: 6c70-A d9ft-A   286 - 289 <=>  173 - 176   (VAL  372  - VAL  375  <=> ARG  173  - TRP  176 )                          
 219: 6c70-A d9ft-A   378 - 381 <=>  229 - 232   (VAL  464  - PHE  467  <=> GLY  229  - ASP  232 )                          
 219: 6c70-A d9ft-A   383 - 388 <=>  233 - 238   (VAL  469  - LYS  474  <=> ALA  233  - LEU  238 )                          
 220: 6c70-A d70o-A    13 -  16 <=>  243 - 246   (ASN   15  - VAL   18  <=> PRO  243  - VAL  246 )                          
 220: 6c70-A d70o-A    34 -  37 <=>  289 - 292   (PHE   36  - ARG   39  <=> ASP  289  - ASP  292 )                          
 220: 6c70-A d70o-A    54 -  57 <=>  416 - 419   (MET   56  - ASN   59  <=> VAL  416  - GLY  419 )                          
 220: 6c70-A d70o-A    59 -  62 <=>  421 - 424   (MET   61  - SER   64  <=> MET  421  - LYS  424 )                          
 220: 6c70-A d70o-A    68 -  88 <=>  425 - 445   (LEU   70  - PHE   90  <=> GLY  425  - LEU  445 )                          
 220: 6c70-A d70o-A    90 -  93 <=>  446 - 449   (VAL   92  - LYS   95  <=> MET  446  - ALA  449 )                          
 220: 6c70-A d70o-A    96 -  99 <=>  602 - 605   (TYR   98  - LEU  101  <=> THR  602  - TRP  605 )                          
 220: 6c70-A d70o-A   257 - 279 <=>  607 - 629   (VAL  343  - LEU  365  <=> ILE  607  - TYR  629 )                          
 220: 6c70-A d70o-A   317 - 322 <=>  642 - 647   (LEU  403  - SER  408  <=> CYS  642  - LEU  647 )                          
 220: 6c70-A d70o-A   323 - 333 <=>  649 - 659   (SER  409  - TRP  419  <=> VAL  649  - GLU  659 )                          
 220: 6c70-A d70o-A   335 - 349 <=>  668 - 682   (ASP  421  - GLN  435  <=> THR  668  - PHE  682 )                          
 220: 6c70-A d70o-A   377 - 387 <=>  699 - 709   (VAL  463  - LEU  473  <=> LEU  699  - ASP  709 )                          
 221: 6c70-A d9bj-A    66 -  96 <=>  281 - 311   (ASP   68  - TYR   98  <=> SER  281  - MET  311 )                          
 221: 6c70-A d9bj-A   109 - 113 <=>  356 - 360   (PRO  111  - GLU  115  <=> ARG  356  - ARG  360 )                          
 221: 6c70-A d9bj-A   116 - 119 <=>  361 - 364   (ALA  118  - HIS  121  <=> ALA  361  - THR  364 )                          
 221: 6c70-A d9bj-A   124 - 129 <=>  387 - 392   (THR  126  - LEU  131  <=> SER  387  - ILE  392 )                          
 221: 6c70-A d9bj-A   197 - 200 <=>  394 - 397   (VAL  214  - CYS  217  <=> HIS  394  - ARG  397 )                          
 221: 6c70-A d9bj-A   250 - 253 <=>  400 - 403   (VAL  336  - LEU  339  <=> THR  400  - ASP  403 )                          
 221: 6c70-A d9bj-A   255 - 258 <=>  404 - 407   (THR  341  - GLY  344  <=> ASP  404  - ILE  407 )                          
 221: 6c70-A d9bj-A   261 - 281 <=>  442 - 462   (TYR  347  - TYR  367  <=> TYR  442  - THR  462 )                          
 221: 6c70-A d9bj-A   284 - 287 <=>  597 - 600   (THR  370  - ASN  373  <=> GLU  597  - VAL  600 )                          
 221: 6c70-A d9bj-A   288 - 291 <=>  946 - 949   (GLY  374  - VAL  377  <=> GLN  946  - THR  949 )                          
 221: 6c70-A d9bj-A   294 - 298 <=>  950 - 954   (ALA  380  - GLY  384  <=> THR  950  - GLU  954 )                          
 221: 6c70-A d9bj-A   301 - 304 <=>  956 - 959   (LEU  387  - LEU  390  <=> ASP  956  - LYS  959 )                          
 221: 6c70-A d9bj-A   330 - 333 <=>  985 - 988   (SER  416  - TRP  419  <=> ASP  985  - SER  988 )                          
 221: 6c70-A d9bj-A   342 - 350 <=>  991 - 999   (THR  428  - GLN  436  <=> GLN  991  - GLY  999 )                          
 222: 6c70-A d8kw-A    64 -  94 <=>  141 - 171   (ASP   66  - ILE   96  <=> ASP  141  - GLY  171 )                          
 222: 6c70-A d8kw-A    96 -  99 <=>  172 - 175   (TYR   98  - LEU  101  <=> ALA  172  - ALA  175 )                          
 222: 6c70-A d8kw-A   259 - 262 <=>  177 - 180   (ASP  345  - GLY  348  <=> SER  177  - ASN  180 )                          
 222: 6c70-A d8kw-A   264 - 285 <=>  181 - 202   (ALA  350  - LYS  371  <=> LEU  181  - THR  202 )                          
 222: 6c70-A d8kw-A   287 - 308 <=>  207 - 228   (ASN  373  - PHE  394  <=> PHE  207  - CYS  228 )                          
 222: 6c70-A d8kw-A   309 - 312 <=>  231 - 234   (LEU  395  - ILE  398  <=> GLY  231  - ARG  234 )                          
 222: 6c70-A d8kw-A   315 - 319 <=>  267 - 271   (ASN  401  - GLU  405  <=> ALA  267  - PHE  271 )                          
 222: 6c70-A d8kw-A   323 - 328 <=>  366 - 371   (SER  409  - ALA  414  <=> ASN  366  - SER  371 )                          
 222: 6c70-A d8kw-A   330 - 333 <=>  372 - 375   (SER  416  - TRP  419  <=> LYS  372  - SER  375 )                          
 222: 6c70-A d8kw-A   336 - 340 <=>  421 - 425   (GLY  422  - ALA  426  <=> ALA  421  - HIS  425 )                          
 222: 6c70-A d8kw-A   350 - 353 <=>  471 - 474   (GLN  436  - LYS  439  <=> PHE  471  - GLU  474 )                          
 223: 6c70-A ea2o-A    15 -  18 <=>  138 - 141   (ARG   17  - GLN   20  <=> GLU  138  - ARG  141 )                          
 223: 6c70-A ea2o-A    30 -  35 <=>  554 - 559   (GLU   32  - PRO   37  <=> SER  554  - THR  559 )                          
 223: 6c70-A ea2o-A    43 -  46 <=> 1029 -1032   (THR   45  - LEU   48  <=> LEU 1029  - ILE 1032 )                          
 223: 6c70-A ea2o-A    49 -  52 <=> 1033 -1036   (LEU   51  - GLY   54  <=> VAL 1033  - ASP 1036 )                          
 223: 6c70-A ea2o-A    55 -  58 <=> 1037 -1040   (ALA   57  - LEU   60  <=> SER 1037  - PRO 1040 )                          
 223: 6c70-A ea2o-A    64 - 102 <=> 1072 -1110   (ASP   66  - TRP  104  <=> ASP 1072  - CYS 1110 )                          
 223: 6c70-A ea2o-A   252 - 255 <=> 1114 -1117   (ARG  338  - THR  341  <=> ARG 1114  - ALA 1117 )                          
 223: 6c70-A ea2o-A   257 - 260 <=> 1118 -1121   (VAL  343  - ALA  346  <=> LEU 1118  - ALA 1121 )                          
 223: 6c70-A ea2o-A   261 - 286 <=> 1124 -1149   (TYR  347  - VAL  372  <=> ILE 1124  - ALA 1149 )                          
 223: 6c70-A ea2o-A   287 - 290 <=> 1152 -1155   (ASN  373  - ASN  376  <=> THR 1152  - LEU 1155 )                          
 224: 6c70-A ebft-A    66 -  88 <=>   75 -  97   (ASP   68  - PHE   90  <=> GLY   75  - GLU   97 )                          
 224: 6c70-A ebft-A    90 -  99 <=>   98 - 107   (VAL   92  - LEU  101  <=> GLU   98  - ASP  107 )                          
 224: 6c70-A ebft-A   261 - 276 <=>  115 - 130   (TYR  347  - LEU  362  <=> VAL  115  - ARG  130 )                          
 224: 6c70-A ebft-A   279 - 282 <=>  133 - 136   (LEU  365  - GLN  368  <=> ALA  133  - ILE  136 )                          
 224: 6c70-A ebft-A   287 - 290 <=>  147 - 150   (ASN  373  - ASN  376  <=> GLY  147  - TYR  150 )                          
 224: 6c70-A ebft-A   299 - 302 <=>  156 - 159   (TYR  385  - TYR  388  <=> LEU  156  - GLU  159 )                          
 225: 6c70-A ea2q-A    65 - 101 <=>    1 -  37   (VAL   67  - ILE  103  <=> MET    1  - TRP   37 )                          
 225: 6c70-A ea2q-A   102 - 105 <=>   39 -  42   (TRP  104  - PRO  107  <=> TYR   39  - PHE   42 )                          
 225: 6c70-A ea2q-A   246 - 257 <=>   44 -  55   (ARG  332  - VAL  343  <=> TRP   44  - GLY   55 )                          
 225: 6c70-A ea2q-A   263 - 271 <=>   74 -  82   (VAL  349  - THR  357  <=> SER   74  - LEU   82 )                          
 225: 6c70-A ea2q-A   272 - 283 <=>   84 -  95   (THR  358  - ALA  369  <=> ASN   84  - GLN   95 )                          
 225: 6c70-A ea2q-A   380 - 388 <=>   97 - 105   (TYR  466  - LYS  474  <=> ASP   97  - ARG  105 )                          
 226: 6c70-A d8ww-A    41 -  54 <=>   74 -  87   (ILE   43  - MET   56  <=> GLN   74  - LYS   87 )                          
 226: 6c70-A d8ww-A    64 -  67 <=>   93 -  96   (ASP   66  - ASP   69  <=> LEU   93  - ASP   96 )                          
 226: 6c70-A d8ww-A    69 -  91 <=>   97 - 119   (THR   71  - ARG   93  <=> TYR   97  - ASP  119 )                          
 226: 6c70-A d8ww-A   259 - 286 <=>  121 - 148   (ASP  345  - VAL  372  <=> VAL  121  - HIS  148 )                          
 226: 6c70-A d8ww-A   287 - 290 <=>  151 - 154   (ASN  373  - ASN  376  <=> ILE  151  - ASN  154 )                          
 226: 6c70-A d8ww-A   327 - 331 <=>  523 - 527   (ALA  413  - CYS  417  <=> SER  523  - ILE  527 )                          
 226: 6c70-A d8ww-A   332 - 336 <=>  530 - 534   (HIS  418  - GLY  422  <=> LEU  530  - ALA  534 )                          
 226: 6c70-A d8ww-A   337 - 342 <=>  571 - 576   (SER  423  - THR  428  <=> ASP  571  - MET  576 )                          
 227: 6c70-A ebtg-A    63 -  94 <=>    5 -  36   (ASP   65  - ILE   96  <=> ARG    5  - GLU   36 )                          
 227: 6c70-A ebtg-A    96 -  99 <=>   39 -  42   (TYR   98  - LEU  101  <=> THR   39  - ALA   42 )                          
 227: 6c70-A ebtg-A   255 - 259 <=>   43 -  47   (THR  341  - ASP  345  <=> ALA   43  - ALA   47 )                          
 227: 6c70-A ebtg-A   261 - 283 <=>   49 -  71   (TYR  347  - ALA  369  <=> LEU   49  - GLN   71 )                          
 227: 6c70-A ebtg-A   284 - 287 <=>   73 -  76   (THR  370  - ASN  373  <=> LEU   73  - ASP   76 )                          
 227: 6c70-A ebtg-A   323 - 326 <=>   94 -  97   (SER  409  - GLU  412  <=> SER   94  - HIS   97 )                          
 227: 6c70-A ebtg-A   329 - 332 <=>   98 - 101   (TYR  415  - HIS  418  <=> ARG   98  - GLY  101 )                          
 227: 6c70-A ebtg-A   335 - 339 <=>  102 - 106   (ASP  421  - GLU  425  <=> ALA  102  - THR  106 )                          
 228: 6c70-A d7ue-A    20 -  26 <=>  582 - 588   (VAL   22  - ASN   28  <=> SER  582  - GLU  588 )                          
 228: 6c70-A d7ue-A    62 -  77 <=>  616 - 631   (SER   64  - PHE   79  <=> ALA  616  - MET  631 )                          
 228: 6c70-A d7ue-A    78 -  95 <=>  635 - 652   (PHE   80  - PHE   97  <=> ASP  635  - ALA  652 )                          
 228: 6c70-A d7ue-A   259 - 280 <=>  654 - 675   (ASP  345  - ALA  366  <=> ALA  654  - LEU  675 )                          
 228: 6c70-A d7ue-A   281 - 284 <=>  677 - 680   (TYR  367  - THR  370  <=> ARG  677  - CYS  680 )                          
 228: 6c70-A d7ue-A   297 - 310 <=>  685 - 698   (ILE  383  - PHE  396  <=> LEU  685  - ILE  698 )                          
 228: 6c70-A d7ue-A   356 - 359 <=>  708 - 711   (SER  442  - GLY  445  <=> SER  708  - GLU  711 )                          
 228: 6c70-A d7ue-A   368 - 383 <=>  716 - 731   (ASP  454  - VAL  469  <=> GLU  716  - SER  731 )                          
 229: 6c70-A d9tu-A     1 -   4 <=>  115 - 118   (PHE    3  - GLN    6  <=> TYR  115  - HIS  118 )                          
 229: 6c70-A d9tu-A    92 -  96 <=>  123 - 127   (SER   94  - TYR   98  <=> ALA  123  - GLU  127 )                          
 229: 6c70-A d9tu-A   154 - 159 <=>  151 - 156   (PRO  171  - MET  176  <=> GLY  151  - ARG  156 )                          
 229: 6c70-A d9tu-A   177 - 214 <=>  157 - 194   (ALA  194  - LYS  231  <=> SER  157  - ARG  194 )                          
 229: 6c70-A d9tu-A   246 - 271 <=>  195 - 220   (ARG  332  - THR  357  <=> LYS  195  - ASP  220 )                          
 229: 6c70-A d9tu-A   287 - 324 <=>  233 - 270   (ASN  373  - VAL  410  <=> THR  233  - LEU  270 )                          
 229: 6c70-A d9tu-A   325 - 331 <=>  272 - 278   (MET  411  - CYS  417  <=> SER  272  - ARG  278 )                          
 229: 6c70-A d9tu-A   332 - 340 <=>  280 - 288   (HIS  418  - ALA  426  <=> PHE  280  - LEU  288 )                          
 230: 6c70-A ebea-A    64 -  93 <=>    3 -  32   (ASP   66  - LYS   95  <=> THR    3  - ARG   32 )                          
 230: 6c70-A ebea-A    96 -  99 <=>   37 -  40   (TYR   98  - LEU  101  <=> TYR   37  - PRO   40 )                          
 230: 6c70-A ebea-A   256 - 259 <=>   41 -  44   (ALA  342  - ASP  345  <=> PRO   41  - GLY   44 )                          
 230: 6c70-A ebea-A   260 - 287 <=>   47 -  74   (ALA  346  - ASN  373  <=> SER   47  - ASN   74 )                          
 230: 6c70-A ebea-A   288 - 312 <=>   80 - 104   (GLY  374  - ILE  398  <=> HIS   80  - HIS  104 )                          
 230: 6c70-A ebea-A   322 - 329 <=>  163 - 170   (SER  408  - TYR  415  <=> GLY  163  - ARG  170 )                          
 231: 6c70-A ebl7-A    62 -  65 <=>   20 -  23   (SER   64  - VAL   67  <=> LEU   20  - LYS   23 )                          
 231: 6c70-A ebl7-A    67 -  88 <=>   24 -  45   (ASP   69  - PHE   90  <=> THR   24  - GLU   45 )                          
 231: 6c70-A ebl7-A    90 -  93 <=>   46 -  49   (VAL   92  - LYS   95  <=> GLU   46  - GLY   49 )                          
 231: 6c70-A ebl7-A    99 - 102 <=>   51 -  54   (LEU  101  - TRP  104  <=> PRO   51  - GLY   54 )                          
 231: 6c70-A ebl7-A   253 - 286 <=>   56 -  89   (LEU  339  - VAL  372  <=> ARG   56  - ASN   89 )                          
 231: 6c70-A ebl7-A   287 - 290 <=>   92 -  95   (ASN  373  - ASN  376  <=> ARG   92  - ASP   95 )                          
 231: 6c70-A ebl7-A   322 - 331 <=>  408 - 417   (SER  408  - CYS  417  <=> LYS  408  - ALA  417 )                          
 231: 6c70-A ebl7-A   332 - 339 <=>  420 - 427   (HIS  418  - GLU  425  <=> ALA  420  - LEU  427 )                          
 232: 6c70-A d9xp-A    63 -  95 <=>  241 - 273   (ASP   65  - PHE   97  <=> ARG  241  - GLN  273 )                          
 232: 6c70-A d9xp-A   259 - 263 <=>  274 - 278   (ASP  345  - VAL  349  <=> THR  274  - VAL  278 )                          
 232: 6c70-A d9xp-A   264 - 285 <=>  280 - 301   (ALA  350  - LYS  371  <=> ARG  280  - LEU  301 )                          
 232: 6c70-A d9xp-A   286 - 289 <=>  304 - 307   (VAL  372  - VAL  375  <=> VAL  304  - GLN  307 )                          
 232: 6c70-A d9xp-A   315 - 330 <=>  440 - 455   (ASN  401  - SER  416  <=> ASP  440  - ASN  455 )                          
 232: 6c70-A d9xp-A   331 - 334 <=>  457 - 460   (CYS  417  - TYR  420  <=> LEU  457  - GLU  460 )                          
 232: 6c70-A d9xp-A   335 - 339 <=>  462 - 466   (ASP  421  - GLU  425  <=> LEU  462  - ALA  466 )                          
 232: 6c70-A d9xp-A   369 - 372 <=>  751 - 754   (LEU  455  - SER  458  <=> LYS  751  - LYS  754 )                          
 233: 6c70-A d92c-A    63 -  91 <=>   41 -  69   (ASP   65  - ARG   93  <=> SER   41  - HIS   69 )                          
 233: 6c70-A d92c-A   260 - 283 <=>   70 -  93   (ALA  346  - ALA  369  <=> ASP   70  - LYS   93 )                          
 233: 6c70-A d92c-A   284 - 287 <=>   95 -  98   (THR  370  - ASN  373  <=> ILE   95  - SER   98 )                          
 234: 6c70-A ebe9-A     1 -   4 <=>  323 - 326   (PHE    3  - GLN    6  <=> PRO  323  - THR  326 )                          
 234: 6c70-A ebe9-A     9 -  12 <=>  381 - 384   (ASP   11  - PRO   14  <=> VAL  381  - MET  384 )                          
 234: 6c70-A ebe9-A    52 -  56 <=>  406 - 410   (GLY   54  - VAL   58  <=> GLY  406  - ASP  410 )                          
 234: 6c70-A ebe9-A    63 -  90 <=>  448 - 475   (ASP   65  - VAL   92  <=> ALA  448  - GLU  475 )                          
 234: 6c70-A ebe9-A   261 - 283 <=>  477 - 499   (TYR  347  - ALA  369  <=> ALA  477  - GLU  499 )                          
 234: 6c70-A ebe9-A   296 - 306 <=>  500 - 510   (VAL  382  - GLN  392  <=> ARG  500  - GLY  510 )                          
 234: 6c70-A ebe9-A   370 - 382 <=>  515 - 527   (PHE  456  - MET  468  <=> ASP  515  - ARG  527 )                          
 235: 6c70-A d88x-A    36 -  57 <=>   83 - 104   (HIS   38  - ASN   59  <=> ILE   83  - GLU  104 )                          
 235: 6c70-A d88x-A    64 -  95 <=>  119 - 150   (ASP   66  - PHE   97  <=> PRO  119  - ALA  150 )                          
 235: 6c70-A d88x-A   259 - 287 <=>  151 - 179   (ASP  345  - ASN  373  <=> TRP  151  - ARG  179 )                          
 235: 6c70-A d88x-A   288 - 298 <=>  182 - 192   (GLY  374  - GLY  384  <=> MET  182  - TRP  192 )                          
 235: 6c70-A d88x-A   318 - 328 <=>  402 - 412   (ILE  404  - ALA  414  <=> GLY  402  - ARG  412 )                          
 235: 6c70-A d88x-A   330 - 333 <=>  413 - 416   (SER  416  - TRP  419  <=> MET  413  - GLU  416 )                          
 235: 6c70-A d88x-A   341 - 347 <=>  419 - 425   (LYS  427  - VAL  433  <=> GLN  419  - LEU  425 )                          
 236: 6c70-A d7j2-A    45 -  48 <=>   88 -  91   (LEU   47  - LEU   50  <=> GLN   88  - GLN   91 )                          
 236: 6c70-A d7j2-A    50 -  53 <=>   92 -  95   (GLN   52  - MET   55  <=> GLY   92  - VAL   95 )                          
 236: 6c70-A d7j2-A    63 -  93 <=>  113 - 143   (ASP   65  - LYS   95  <=> THR  113  - LEU  143 )                          
 236: 6c70-A d7j2-A    95 -  98 <=>  144 - 147   (PHE   97  - THR  100  <=> GLY  144  - ALA  147 )                          
 236: 6c70-A d7j2-A   260 - 284 <=>  151 - 175   (ALA  346  - THR  370  <=> THR  151  - GLY  175 )                          
 236: 6c70-A d7j2-A   285 - 288 <=>  177 - 180   (LYS  371  - GLY  374  <=> MET  177  - PRO  180 )                          
 236: 6c70-A d7j2-A   294 - 304 <=>  195 - 205   (ALA  380  - LEU  390  <=> LEU  195  - ASP  205 )                          
 236: 6c70-A d7j2-A   318 - 322 <=>  482 - 486   (ILE  404  - SER  408  <=> GLU  482  - ILE  486 )                          
 236: 6c70-A d7j2-A   324 - 327 <=>  493 - 496   (VAL  410  - ALA  413  <=> ARG  493  - PRO  496 )                          
 236: 6c70-A d7j2-A   330 - 333 <=>  497 - 500   (SER  416  - TRP  419  <=> ILE  497  - GLU  500 )                          
 236: 6c70-A d7j2-A   335 - 342 <=>  503 - 510   (ASP  421  - THR  428  <=> ARG  503  - LEU  510 )                          
 237: 6c70-A ebrs-A    42 -  46 <=>  125 - 129   (VAL   44  - LEU   48  <=> ARG  125  - PRO  129 )                          
 237: 6c70-A ebrs-A    53 -  57 <=>  173 - 177   (MET   55  - ASN   59  <=> THR  173  - GLN  177 )                          
 237: 6c70-A ebrs-A    63 -  66 <=>  215 - 218   (ASP   65  - ASP   68  <=> GLU  215  - GLN  218 )                          
 237: 6c70-A ebrs-A    68 -  93 <=>  219 - 244   (LEU   70  - LYS   95  <=> ASP  219  - PRO  244 )                          
 237: 6c70-A ebrs-A    94 - 102 <=>  246 - 254   (ILE   96  - TRP  104  <=> VAL  246  - PHE  254 )                          
 237: 6c70-A ebrs-A   260 - 283 <=>  260 - 283   (ALA  346  - ALA  369  <=> ALA  260  - ASP  283 )                          
 237: 6c70-A ebrs-A   300 - 314 <=>  288 - 302   (LEU  386  - GLY  400  <=> ALA  288  - GLY  302 )                          
 237: 6c70-A ebrs-A   362 - 366 <=>  307 - 311   (PHE  448  - SER  452  <=> LYS  307  - ARG  311 )                          
 237: 6c70-A ebrs-A   369 - 385 <=>  313 - 329   (LEU  455  - VAL  471  <=> ALA  313  - LYS  329 )                          
 238: 6c70-A d7zq-A    64 - 102 <=>   12 -  50   (ASP   66  - TRP  104  <=> ARG   12  - SER   50 )                          
 238: 6c70-A d7zq-A   103 - 106 <=>   52 -  55   (ASN  105  - ASN  108  <=> GLY   52  - LEU   55 )                          
 238: 6c70-A d7zq-A   108 - 111 <=>   62 -  65   (HIS  110  - PHE  113  <=> GLY   62  - HIS   65 )                          
 238: 6c70-A d7zq-A   235 - 238 <=>   68 -  71   (LEU  321  - SER  324  <=> LYS   68  - MET   71 )                          
 238: 6c70-A d7zq-A   240 - 243 <=>   72 -  75   (ILE  326  - TRP  329  <=> TYR   72  - ARG   75 )                          
 238: 6c70-A d7zq-A   245 - 256 <=>   76 -  87   (GLU  331  - ALA  342  <=> PRO   76  - LEU   87 )                          
 238: 6c70-A d7zq-A   257 - 284 <=>   89 - 116   (VAL  343  - THR  370  <=> GLY   89  - ARG  116 )                          
 238: 6c70-A d7zq-A   285 - 288 <=>  119 - 122   (LYS  371  - GLY  374  <=> ALA  119  - CYS  122 )                          
 238: 6c70-A d7zq-A   290 - 309 <=>  123 - 142   (ASN  376  - LEU  395  <=> GLU  123  - GLY  142 )                          
 239: 6c70-A ea1o-A     4 -   9 <=>   12 -  17   (GLN    6  - ASP   11  <=> PRO   12  - LEU   17 )                          
 239: 6c70-A ea1o-A   165 - 168 <=>  124 - 127   (PRO  182  - ALA  185  <=> LEU  124  - ARG  127 )                          
 239: 6c70-A ea1o-A   229 - 259 <=>  482 - 512   (THR  315  - ASP  345  <=> GLU  482  - ALA  512 )                          
 239: 6c70-A ea1o-A   261 - 274 <=>  513 - 526   (TYR  347  - ILE  360  <=> GLN  513  - GLU  526 )                          
 239: 6c70-A ea1o-A   288 - 335 <=>  544 - 591   (GLY  374  - ASP  421  <=> GLN  544  - SER  591 )                          
 239: 6c70-A ea1o-A   337 - 355 <=> 1187 -1205   (SER  423  - MET  441  <=> LEU 1187  - SER 1205 )                          
 239: 6c70-A ea1o-A   366 - 387 <=> 1211 -1232   (SER  452  - LEU  473  <=> GLN 1211  - SER 1232 )                          
 240: 6c70-A eaf2-A     1 -  10 <=>   70 -  79   (PHE    3  - LEU   12  <=> PRO   70  - CYS   79 )                          
 240: 6c70-A eaf2-A    60 -  63 <=>  135 - 138   (MET   62  - ASP   65  <=> ASN  135  - THR  138 )                          
 240: 6c70-A eaf2-A    64 -  99 <=>  142 - 177   (ASP   66  - LEU  101  <=> ASP  142  - ARG  177 )                          
 240: 6c70-A eaf2-A   256 - 259 <=>  181 - 184   (ALA  342  - ASP  345  <=> CYS  181  - LEU  184 )                          
 240: 6c70-A eaf2-A   261 - 284 <=>  185 - 208   (TYR  347  - THR  370  <=> VAL  185  - ARG  208 )                          
 240: 6c70-A eaf2-A   285 - 288 <=>  217 - 220   (LYS  371  - GLY  374  <=> LEU  217  - ILE  220 )                          
 240: 6c70-A eaf2-A   291 - 294 <=>  221 - 224   (VAL  377  - ALA  380  <=> GLY  221  - TYR  224 )                          
 240: 6c70-A eaf2-A   297 - 313 <=>  225 - 241   (ILE  383  - PHE  399  <=> GLY  225  - THR  241 )                          
 240: 6c70-A eaf2-A   314 - 317 <=>  243 - 246   (GLY  400  - LEU  403  <=> ILE  243  - ALA  246 )                          
 240: 6c70-A eaf2-A   318 - 321 <=>  248 - 251   (ILE  404  - SER  407  <=> ARG  248  - ARG  251 )                          
 241: 6c70-A d627-A   139 - 149 <=>   58 -  68   (PHE  141  - PHE  151  <=> GLU   58  - ALA   68 )                          
 241: 6c70-A d627-A   154 - 161 <=>  103 - 110   (PRO  171  - ARG  178  <=> LEU  103  - THR  110 )                          
 241: 6c70-A d627-A   170 - 173 <=>  192 - 195   (SER  187  - GLY  190  <=> ALA  192  - ALA  195 )                          
 241: 6c70-A d627-A   174 - 213 <=>  197 - 236   (HIS  191  - LEU  230  <=> TYR  197  - PRO  236 )                          
 241: 6c70-A d627-A   243 - 264 <=>  238 - 259   (TRP  329  - ALA  350  <=> SER  238  - ALA  259 )                          
 241: 6c70-A d627-A   270 - 287 <=>  323 - 340   (LEU  356  - ASN  373  <=> GLU  323  - ALA  340 )                          
 241: 6c70-A d627-A   289 - 311 <=>  354 - 376   (VAL  375  - CYS  397  <=> GLY  354  - THR  376 )                          
 241: 6c70-A d627-A   354 - 357 <=>  393 - 396   (ALA  440  - ILE  443  <=> SER  393  - GLU  396 )                          
 241: 6c70-A d627-A   368 - 375 <=>  403 - 410   (ASP  454  - GLY  461  <=> GLY  403  - GLN  410 )                          
 242: 6c70-A d8cf-A    64 -  94 <=> 1106 -1136   (ASP   66  - ILE   96  <=> GLU 1106  - GLU 1136 )                          
 242: 6c70-A d8cf-A    99 - 102 <=> 1138 -1141   (LEU  101  - TRP  104  <=> PRO 1138  - LEU 1141 )                          
 242: 6c70-A d8cf-A   104 - 110 <=> 1142 -1148   (ASN  106  - LEU  112  <=> HIS 1142  - ASP 1148 )                          
 242: 6c70-A d8cf-A   219 - 222 <=> 1150 -1153   (PRO  236  - GLU  239  <=> VAL 1150  - PRO 1153 )                          
 242: 6c70-A d8cf-A   258 - 284 <=> 1162 -1188   (GLY  344  - THR  370  <=> PHE 1162  - ALA 1188 )                          
 242: 6c70-A d8cf-A   285 - 290 <=> 1190 -1195   (LYS  371  - ASN  376  <=> GLN 1190  - GLN 1195 )                          
 243: 6c70-A eabw-A    58 -  64 <=>   25 -  31   (LEU   60  - ASP   66  <=> GLY   25  - PRO   31 )                          
 243: 6c70-A eabw-A   288 - 323 <=>   36 -  71   (GLY  374  - SER  409  <=> PRO   36  - HIS   71 )                          
 243: 6c70-A eabw-A   351 - 354 <=>   72 -  75   (CYS  437  - ALA  440  <=> HIS   72  - PRO   75 )                          
 243: 6c70-A eabw-A   366 - 388 <=>   80 - 102   (SER  452  - LYS  474  <=> ARG   80  - TRP  102 )                          
 244: 6c70-A d6q8-A    29 -  35 <=>  282 - 288   (SER   31  - PRO   37  <=> ALA  282  - PRO  288 )                          
 244: 6c70-A d6q8-A    38 -  41 <=>  289 - 292   (ILE   40  - ILE   43  <=> THR  289  - TYR  292 )                          
 244: 6c70-A d6q8-A   170 - 173 <=>  447 - 450   (SER  187  - GLY  190  <=> ARG  447  - GLN  450 )                          
 244: 6c70-A d6q8-A   174 - 218 <=>  452 - 496   (HIS  191  - LYS  235  <=> ILE  452  - GLY  496 )                          
 244: 6c70-A d6q8-A   222 - 225 <=>  524 - 527   (GLU  239  - ALA  242  <=> VAL  524  - ASP  527 )                          
 244: 6c70-A d6q8-A   236 - 260 <=>  529 - 553   (VAL  322  - ALA  346  <=> SER  529  - ALA  553 )                          
 244: 6c70-A d6q8-A   262 - 283 <=>  554 - 575   (GLY  348  - ALA  369  <=> ALA  554  - ARG  575 )                          
 244: 6c70-A d6q8-A   284 - 287 <=>  577 - 580   (THR  370  - ASN  373  <=> ALA  577  - GLN  580 )                          
 244: 6c70-A d6q8-A   288 - 291 <=>  583 - 586   (GLY  374  - VAL  377  <=> ALA  583  - ALA  586 )                          
 245: 6c70-A eag1-A     8 -  11 <=>  100 - 103   (ALA   10  - LEU   13  <=> ASP  100  - ALA  103 )                          
 245: 6c70-A eag1-A    40 -  62 <=>  309 - 331   (CYS   42  - SER   64  <=> ASP  309  - LEU  331 )                          
 245: 6c70-A eag1-A    64 -  91 <=>  342 - 369   (ASP   66  - ARG   93  <=> TRP  342  - ASP  369 )                          
 245: 6c70-A eag1-A    93 -  97 <=>  370 - 374   (LYS   95  - LYS   99  <=> HIS  370  - SER  374 )                          
 245: 6c70-A eag1-A   100 - 103 <=>  375 - 378   (ALA  102  - ASN  105  <=> VAL  375  - SER  378 )                          
 245: 6c70-A eag1-A   112 - 115 <=>  414 - 417   (ALA  114  - ASN  117  <=> ASP  414  - LEU  417 )                          
 245: 6c70-A eag1-A   240 - 245 <=>  421 - 426   (ILE  326  - GLU  331  <=> TYR  421  - ARG  426 )                          
 245: 6c70-A eag1-A   257 - 283 <=>  541 - 567   (VAL  343  - ALA  369  <=> ASP  541  - ALA  567 )                          
 245: 6c70-A eag1-A   284 - 287 <=>  569 - 572   (THR  370  - ASN  373  <=> ALA  569  - ARG  572 )                          
 245: 6c70-A eag1-A   288 - 291 <=>  575 - 578   (GLY  374  - VAL  377  <=> GLU  575  - ASP  578 )                          
 246: 6c70-A d8f0-A    60 -  63 <=>   45 -  48   (MET   62  - ASP   65  <=> ARG   45  - GLY   48 )                          
 246: 6c70-A d8f0-A    67 -  87 <=>  276 - 296   (ASP   69  - TYR   89  <=> ALA  276  - SER  296 )                          
 246: 6c70-A d8f0-A    89 -  92 <=>  297 - 300   (PRO   91  - SER   94  <=> VAL  297  - GLU  300 )                          
 246: 6c70-A d8f0-A   259 - 277 <=>  303 - 321   (ASP  345  - THR  363  <=> LYS  303  - LEU  321 )                          
 246: 6c70-A d8f0-A   279 - 282 <=>  322 - 325   (LEU  365  - GLN  368  <=> LEU  322  - MET  325 )                          
 246: 6c70-A d8f0-A   285 - 289 <=>  326 - 330   (LYS  371  - VAL  375  <=> ALA  326  - ALA  330 )                          
 246: 6c70-A d8f0-A   291 - 295 <=>  402 - 406   (VAL  377  - THR  381  <=> THR  402  - ASN  406 )                          
 246: 6c70-A d8f0-A   302 - 305 <=>  426 - 429   (TYR  388  - GLY  391  <=> ASP  426  - ALA  429 )                          
 246: 6c70-A d8f0-A   312 - 315 <=>  607 - 610   (ILE  398  - ASN  401  <=> ILE  607  - GLU  610 )                          
 246: 6c70-A d8f0-A   323 - 331 <=>  618 - 626   (SER  409  - CYS  417  <=> LEU  618  - LEU  626 )                          
 246: 6c70-A d8f0-A   332 - 338 <=>  628 - 634   (HIS  418  - GLU  424  <=> MET  628  - PRO  634 )                          
 246: 6c70-A d8f0-A   340 - 343 <=>  683 - 686   (ALA  426  - PHE  429  <=> THR  683  - THR  686 )                          
 247: 6c70-A ecii-A    32 -  35 <=>  534 - 537   (LYS   34  - PRO   37  <=> ALA  534  - ALA  537 )                          
 247: 6c70-A ecii-A    44 -  50 <=>  606 - 612   (LEU   46  - GLN   52  <=> PHE  606  - ALA  612 )                          
 247: 6c70-A ecii-A    53 -  58 <=>  613 - 618   (MET   55  - LEU   60  <=> THR  613  - ASP  618 )                          
 247: 6c70-A ecii-A    71 -  94 <=>  619 - 642   (ASN   73  - ILE   96  <=> PRO  619  - ALA  642 )                          
 247: 6c70-A ecii-A    96 -  99 <=>  643 - 646   (TYR   98  - LEU  101  <=> THR  643  - ALA  646 )                          
 247: 6c70-A ecii-A   258 - 283 <=>  649 - 674   (GLY  344  - ALA  369  <=> GLU  649  - GLN  674 )                          
 247: 6c70-A ecii-A   287 - 293 <=>  734 - 740   (ASN  373  - ALA  379  <=> PHE  734  - ARG  740 )                          
 247: 6c70-A ecii-A   311 - 314 <=>  811 - 814   (CYS  397  - GLY  400  <=> ILE  811  - LYS  814 )                          
 247: 6c70-A ecii-A   317 - 320 <=>  815 - 818   (LEU  403  - GLU  406  <=> MET  815  - PRO  818 )                          
 247: 6c70-A ecii-A   323 - 326 <=>  820 - 823   (SER  409  - GLU  412  <=> ASP  820  - ASP  823 )                          
 247: 6c70-A ecii-A   351 - 354 <=>  825 - 828   (CYS  437  - ALA  440  <=> MET  825  - SER  828 )                          
 247: 6c70-A ecii-A   366 - 374 <=>  888 - 896   (SER  452  - LEU  460  <=> ARG  888  - THR  896 )                          
 248: 6c70-A ebst-A    63 -  91 <=>   49 -  77   (ASP   65  - ARG   93  <=> ASP   49  - VAL   77 )                          
 248: 6c70-A ebst-A   260 - 278 <=>   78 -  96   (ALA  346  - LEU  364  <=> SER   78  - GLN   96 )                          
 248: 6c70-A ebst-A   380 - 388 <=>  101 - 109   (TYR  466  - LYS  474  <=> LEU  101  - ILE  109 )                          
 249: 6c70-A d87h-A    63 -  89 <=>  162 - 188   (ASP   65  - PRO   91  <=> ALA  162  - ALA  188 )                          
 249: 6c70-A d87h-A    91 - 104 <=>  189 - 202   (ARG   93  - ASN  106  <=> ASP  189  - SER  202 )                          
 249: 6c70-A d87h-A   224 - 228 <=>  214 - 218   (SER  241  - LEU  314  <=> THR  214  - PHE  218 )                          
 249: 6c70-A d87h-A   248 - 251 <=>  226 - 229   (LYS  334  - VAL  337  <=> ASN  226  - ARG  229 )                          
 249: 6c70-A d87h-A   254 - 286 <=>  230 - 262   (VAL  340  - VAL  372  <=> HIS  230  - PHE  262 )                          
 249: 6c70-A d87h-A   287 - 290 <=>  264 - 267   (ASN  373  - ASN  376  <=> ALA  264  - SER  267 )                          
 249: 6c70-A d87h-A   309 - 312 <=>  334 - 337   (LEU  395  - ILE  398  <=> THR  334  - SER  337 )                          
 250: 6c70-A ecff-A    64 -  89 <=>   20 -  45   (ASP   66  - PRO   91  <=> LYS   20  - GLU   45 )                          
 250: 6c70-A ecff-A    91 - 105 <=>   46 -  60   (ARG   93  - PRO  107  <=> ASN   46  - ALA   60 )                          
 250: 6c70-A ecff-A   126 - 129 <=>   66 -  69   (MET  128  - LEU  131  <=> ILE   66  - ALA   69 )                          
 250: 6c70-A ecff-A   251 - 260 <=>   73 -  82   (VAL  337  - ALA  346  <=> GLN   73  - ILE   82 )                          
 250: 6c70-A ecff-A   261 - 286 <=>   86 - 111   (TYR  347  - VAL  372  <=> LEU   86  - GLN  111 )                          
 250: 6c70-A ecff-A   287 - 290 <=>  114 - 117   (ASN  373  - ASN  376  <=> ALA  114  - LEU  117 )                          
 251: 6c70-A ebed-A    63 -  93 <=>   50 -  80   (ASP   65  - LYS   95  <=> LYS   50  - LEU   80 )                          
 251: 6c70-A ebed-A    95 -  98 <=>   81 -  84   (PHE   97  - THR  100  <=> ASP   81  - SER   84 )                          
 251: 6c70-A ebed-A   193 - 197 <=>   90 -  94   (ASN  210  - VAL  214  <=> PRO   90  - ARG   94 )                          
 251: 6c70-A ebed-A   259 - 282 <=>  154 - 177   (ASP  345  - GLN  368  <=> GLY  154  - ARG  177 )                          
 251: 6c70-A ebed-A   320 - 323 <=>  988 - 991   (GLU  406  - SER  409  <=> ARG  988  - LYS  991 )                          
 251: 6c70-A ebed-A   329 - 333 <=> 1034 -1038   (TYR  415  - TRP  419  <=> PHE 1034  - GLY 1038 )                          
 251: 6c70-A ebed-A   355 - 358 <=> 1050 -1053   (MET  441  - SER  444  <=> SER 1050  - LYS 1053 )                          
 251: 6c70-A ebed-A   361 - 365 <=> 1054 -1058   (LYS  447  - VAL  451  <=> ASP 1054  - LEU 1058 )                          
 252: 6c70-A d7hd-A    17 -  21 <=>    1 -   5   (MET   19  - GLY   23  <=> MET    1  - ARG    5 )                          
 252: 6c70-A d7hd-A    36 -  39 <=>    7 -  10   (HIS   38  - TYR   41  <=> ARG    7  - VAL   10 )                          
 252: 6c70-A d7hd-A    43 -  47 <=>  461 - 465   (THR   45  - LEU   49  <=> SER  461  - LEU  465 )                          
 252: 6c70-A d7hd-A    55 -  64 <=>  497 - 506   (ALA   57  - ASP   66  <=> MET  497  - GLY  506 )                          
 252: 6c70-A d7hd-A    70 -  91 <=>  516 - 537   (ALA   72  - ARG   93  <=> GLN  516  - THR  537 )                          
 252: 6c70-A d7hd-A   260 - 279 <=>  539 - 558   (ALA  346  - LEU  365  <=> THR  539  - HIS  558 )                          
 252: 6c70-A d7hd-A   299 - 302 <=>  560 - 563   (TYR  385  - TYR  388  <=> ASP  560  - SER  563 )                          
 253: 6c70-A d6q5-A    45 -  48 <=>    1 -   4   (LEU   47  - LEU   50  <=> MET    1  - SER    4 )                          
 253: 6c70-A d6q5-A    58 -  62 <=>   21 -  25   (LEU   60  - SER   64  <=> HIS   21  - LYS   25 )                          
 253: 6c70-A d6q5-A    64 -  92 <=>  112 - 140   (ASP   66  - SER   94  <=> THR  112  - SER  140 )                          
 253: 6c70-A d6q5-A    93 - 101 <=>  142 - 150   (LYS   95  - ILE  103  <=> GLU  142  - LYS  150 )                          
 253: 6c70-A d6q5-A   249 - 259 <=>  151 - 161   (HIS  335  - ASP  345  <=> SER  151  - GLU  161 )                          
 253: 6c70-A d6q5-A   261 - 285 <=>  162 - 186   (TYR  347  - LYS  371  <=> GLN  162  - SER  186 )                          
 253: 6c70-A d6q5-A   286 - 290 <=>  189 - 193   (VAL  372  - ASN  376  <=> ALA  189  - THR  193 )                          
 254: 6c70-A eayj-A    63 -  93 <=>  100 - 130   (ASP   65  - LYS   95  <=> HIS  100  - ASN  130 )                          
 254: 6c70-A eayj-A   256 - 259 <=>  135 - 138   (ALA  342  - ASP  345  <=> PRO  135  - LYS  138 )                          
 254: 6c70-A eayj-A   261 - 280 <=>  139 - 158   (TYR  347  - ALA  366  <=> PHE  139  - ILE  158 )                          
 254: 6c70-A eayj-A   281 - 287 <=>  161 - 167   (TYR  367  - ASN  373  <=> GLY  161  - TYR  167 )                          
 254: 6c70-A eayj-A   288 - 294 <=>  201 - 207   (GLY  374  - ALA  380  <=> PRO  201  - VAL  207 )                          
 254: 6c70-A eayj-A   296 - 305 <=>  208 - 217   (VAL  382  - GLY  391  <=> PHE  208  - MET  217 )                          
 255: 6c70-A d73l-A    47 -  50 <=>  549 - 552   (LEU   49  - GLN   52  <=> SER  549  - GLY  552 )                          
 255: 6c70-A d73l-A    53 -  57 <=>  553 - 557   (MET   55  - ASN   59  <=> ALA  553  - PRO  557 )                          
 255: 6c70-A d73l-A    64 -  90 <=>  637 - 663   (ASP   66  - VAL   92  <=> ARG  637  - ALA  663 )                          
 255: 6c70-A d73l-A    95 - 100 <=>  665 - 670   (PHE   97  - ALA  102  <=> GLN  665  - ASP  670 )                          
 255: 6c70-A d73l-A   109 - 112 <=>  721 - 724   (PRO  111  - ALA  114  <=> SER  721  - CYS  724 )                          
 255: 6c70-A d73l-A   116 - 119 <=>  725 - 728   (ALA  118  - HIS  121  <=> HIS  725  - ILE  728 )                          
 255: 6c70-A d73l-A   133 - 141 <=>  737 - 745   (VAL  135  - VAL  143  <=> THR  737  - GLN  745 )                          
 255: 6c70-A d73l-A   154 - 157 <=>  799 - 802   (PRO  171  - ARG  174  <=> ALA  799  - ALA  802 )                          
 255: 6c70-A d73l-A   177 - 180 <=>  807 - 810   (ALA  194  - TYR  197  <=> ALA  807  - GLY  810 )                          
 255: 6c70-A d73l-A   189 - 207 <=>  928 - 946   (MET  206  - CYS  224  <=> HIS  928  - GLY  946 )                          
 255: 6c70-A d73l-A   250 - 253 <=>  947 - 950   (VAL  336  - LEU  339  <=> GLY  947  - GLY  950 )                          
 255: 6c70-A d73l-A   255 - 283 <=>  951 - 979   (THR  341  - ALA  369  <=> PHE  951  - TRP  979 )                          
 255: 6c70-A d73l-A   284 - 287 <=>  981 - 984   (THR  370  - ASN  373  <=> ARG  981  - HIS  984 )                          
 255: 6c70-A d73l-A   288 - 291 <=>  987 - 990   (GLY  374  - VAL  377  <=> GLU  987  - ASN  990 )                          
 255: 6c70-A d73l-A   334 - 338 <=> 1187 -1191   (TYR  420  - GLU  424  <=> SER 1187  - SER 1191 )                          
 255: 6c70-A d73l-A   369 - 372 <=> 1207 -1210   (LEU  455  - SER  458  <=> LYS 1207  - THR 1210 )                          
 256: 6c70-A ebnw-A    64 - 105 <=>   10 -  51   (ASP   66  - PRO  107  <=> GLU   10  - LEU   51 )                          
 256: 6c70-A ebnw-A   111 - 114 <=>   71 -  74   (PHE  113  - SER  116  <=> ALA   71  - CYS   74 )                          
 256: 6c70-A ebnw-A   117 - 120 <=>   75 -  78   (ARG  119  - ALA  122  <=> ILE   75  - CYS   78 )                          
 256: 6c70-A ebnw-A   207 - 210 <=>   96 -  99   (CYS  224  - LEU  227  <=> SER   96  - ASN   99 )                          
 256: 6c70-A ebnw-A   211 - 215 <=>  155 - 159   (GLN  228  - ALA  232  <=> THR  155  - VAL  159 )                          
 256: 6c70-A ebnw-A   216 - 220 <=>  161 - 165   (ILE  233  - LEU  237  <=> ASP  161  - GLU  165 )                          
 256: 6c70-A ebnw-A   239 - 242 <=>  167 - 170   (ALA  325  - TYR  328  <=> GLY  167  - LYS  170 )                          
 256: 6c70-A ebnw-A   247 - 250 <=>  172 - 175   (HIS  333  - VAL  336  <=> PRO  172  - LEU  175 )                          
 256: 6c70-A ebnw-A   252 - 260 <=>  176 - 184   (ARG  338  - ALA  346  <=> GLN  176  - VAL  184 )                          
 256: 6c70-A ebnw-A   261 - 284 <=>  188 - 211   (TYR  347  - THR  370  <=> SER  188  - LEU  211 )                          
 256: 6c70-A ebnw-A   285 - 291 <=>  213 - 219   (LYS  371  - VAL  377  <=> SER  213  - THR  219 )                          
 257: 6c70-A d7a9-A    16 -  19 <=>    9 -  12   (VAL   18  - GLY   21  <=> PRO    9  - SER   12 )                          
 257: 6c70-A d7a9-A    26 -  31 <=>   13 -  18   (ASN   28  - GLY   33  <=> ILE   13  - GLU   18 )                          
 257: 6c70-A d7a9-A    48 -  64 <=>  294 - 310   (LEU   50  - ASP   66  <=> THR  294  - ALA  310 )                          
 257: 6c70-A d7a9-A    65 -  91 <=>  312 - 338   (VAL   67  - ARG   93  <=> ALA  312  - ARG  338 )                          
 257: 6c70-A d7a9-A    93 -  96 <=>  357 - 360   (LYS   95  - TYR   98  <=> ARG  357  - ARG  360 )                          
 257: 6c70-A d7a9-A   257 - 285 <=>  361 - 389   (VAL  343  - LYS  371  <=> ASP  361  - GLY  389 )                          
 257: 6c70-A d7a9-A   289 - 295 <=>  476 - 482   (VAL  375  - THR  381  <=> VAL  476  - MET  482 )                          
 257: 6c70-A d7a9-A   305 - 308 <=>  524 - 527   (GLY  391  - PHE  394  <=> LEU  524  - LEU  527 )                          
 257: 6c70-A d7a9-A   317 - 323 <=>  605 - 611   (LEU  403  - SER  409  <=> GLU  605  - SER  611 )                          
 257: 6c70-A d7a9-A   335 - 349 <=> 1001 -1015   (ASP  421  - GLN  435  <=> SER 1001  - GLU 1015 )                          
 258: 6c70-A ebc0-A    49 -  53 <=>   22 -  26   (LEU   51  - MET   55  <=> ASP   22  - THR   26 )                          
 258: 6c70-A ebc0-A    63 -  94 <=>   61 -  92   (ASP   65  - ILE   96  <=> PRO   61  - CYS   92 )                          
 258: 6c70-A ebc0-A    96 -  99 <=>   93 -  96   (TYR   98  - LEU  101  <=> SER   93  - LEU   96 )                          
 258: 6c70-A ebc0-A   255 - 260 <=>   98 - 103   (THR  341  - ALA  346  <=> THR   98  - PRO  103 )                          
 258: 6c70-A ebc0-A   261 - 277 <=>  105 - 121   (TYR  347  - THR  363  <=> LEU  105  - ARG  121 )                          
 258: 6c70-A ebc0-A   280 - 283 <=>  124 - 127   (ALA  366  - ALA  369  <=> SER  124  - HIS  127 )                          
 258: 6c70-A ebc0-A   302 - 305 <=>  134 - 137   (TYR  388  - GLY  391  <=> LEU  134  - VAL  137 )                          
 258: 6c70-A ebc0-A   309 - 312 <=>  227 - 230   (LEU  395  - ILE  398  <=> ALA  227  - ARG  230 )                          
 258: 6c70-A ebc0-A   313 - 331 <=>  233 - 251   (PHE  399  - CYS  417  <=> GLU  233  - SER  251 )                          
 258: 6c70-A ebc0-A   332 - 339 <=>  361 - 368   (HIS  418  - GLU  425  <=> ARG  361  - TRP  368 )                          
 259: 6c70-A d8pm-A    56 -  61 <=>  434 - 439   (VAL   58  - GLU   63  <=> CYS  434  - TYR  439 )                          
 259: 6c70-A d8pm-A    64 -  98 <=>  461 - 495   (ASP   66  - THR  100  <=> GLN  461  - ALA  495 )                          
 259: 6c70-A d8pm-A   253 - 284 <=>  496 - 527   (LEU  339  - THR  370  <=> PRO  496  - GLY  527 )                          
 259: 6c70-A d8pm-A   285 - 288 <=>  530 - 533   (LYS  371  - GLY  374  <=> GLN  530  - TYR  533 )                          
 259: 6c70-A d8pm-A   289 - 301 <=>  541 - 553   (VAL  375  - LEU  387  <=> ALA  541  - PRO  553 )                          
 259: 6c70-A d8pm-A   325 - 330 <=>  700 - 705   (MET  411  - SER  416  <=> ARG  700  - ARG  705 )                          
 259: 6c70-A d8pm-A   331 - 334 <=>  709 - 712   (CYS  417  - TYR  420  <=> GLU  709  - THR  712 )                          
 259: 6c70-A d8pm-A   336 - 343 <=>  713 - 720   (GLY  422  - PHE  429  <=> THR  713  - ALA  720 )                          
 259: 6c70-A d8pm-A   385 - 388 <=> 1036 -1039   (VAL  471  - LYS  474  <=> HIS 1036  - SER 1039 )                          
 260: 6c70-A eb0l-A     1 -   4 <=>   72 -  75   (PHE    3  - GLN    6  <=> ALA   72  - SER   75 )                          
 260: 6c70-A eb0l-A     9 -  12 <=>  274 - 277   (ASP   11  - PRO   14  <=> VAL  274  - ASN  277 )                          
 260: 6c70-A eb0l-A    18 -  21 <=>  280 - 283   (GLN   20  - GLY   23  <=> ASN  280  - GLY  283 )                          
 260: 6c70-A eb0l-A    39 -  42 <=>  284 - 287   (TYR   41  - VAL   44  <=> ALA  284  - ALA  287 )                          
 260: 6c70-A eb0l-A    71 -  75 <=>  305 - 309   (ASN   73  - MET   77  <=> PHE  305  - SER  309 )                          
 260: 6c70-A eb0l-A    96 -  99 <=>  337 - 340   (TYR   98  - LEU  101  <=> SER  337  - ARG  340 )                          
 260: 6c70-A eb0l-A   198 - 201 <=>  342 - 345   (LEU  215  - SER  218  <=> VAL  342  - MET  345 )                          
 260: 6c70-A eb0l-A   234 - 237 <=>  371 - 374   (MET  320  - ARG  323  <=> ALA  371  - MET  374 )                          
 260: 6c70-A eb0l-A   238 - 254 <=>  421 - 437   (SER  324  - VAL  340  <=> THR  421  - HIS  437 )                          
 260: 6c70-A eb0l-A   261 - 277 <=>  439 - 455   (TYR  347  - THR  363  <=> ASP  439  - PHE  455 )                          
 260: 6c70-A eb0l-A   280 - 283 <=>  456 - 459   (ALA  366  - ALA  369  <=> ASP  456  - GLU  459 )                          
 260: 6c70-A eb0l-A   293 - 331 <=>  460 - 498   (ALA  379  - CYS  417  <=> ARG  460  - PRO  498 )                          
 260: 6c70-A eb0l-A   332 - 335 <=>  500 - 503   (HIS  418  - ASP  421  <=> PHE  500  - ARG  503 )                          
 260: 6c70-A eb0l-A   340 - 357 <=>  508 - 525   (ALA  426  - ILE  443  <=> ASP  508  - PHE  525 )                          
 260: 6c70-A eb0l-A   363 - 366 <=>  527 - 530   (PHE  449  - SER  452  <=> ARG  527  - ALA  530 )                          
 260: 6c70-A eb0l-A   368 - 388 <=>  531 - 551   (ASP  454  - LYS  474  <=> ASP  531  - LEU  551 )                          
 261: 6c70-A ebj7-A    65 -  90 <=>   51 -  76   (VAL   67  - VAL   92  <=> ALA   51  - THR   76 )                          
 261: 6c70-A ebj7-A   261 - 279 <=>   80 -  98   (TYR  347  - LEU  365  <=> LYS   80  - SER   98 )                          
 261: 6c70-A ebj7-A   281 - 284 <=>   99 - 102   (TYR  367  - THR  370  <=> ASP   99  - LYS  102 )                          
 261: 6c70-A ebj7-A   325 - 334 <=>  735 - 744   (MET  411  - TYR  420  <=> GLU  735  - ALA  744 )                          
 261: 6c70-A ebj7-A   336 - 339 <=>  747 - 750   (GLY  422  - GLU  425  <=> GLN  747  - LEU  750 )                          
 261: 6c70-A ebj7-A   342 - 346 <=>  763 - 767   (THR  428  - ILE  432  <=> LYS  763  - GLN  767 )                          
 262: 6c70-A ecfd-A    64 -  91 <=>    1 -  28   (ASP   66  - ARG   93  <=> MET    1  - HIS   28 )                          
 262: 6c70-A ecfd-A   190 - 195 <=>   39 -  44   (ALA  207  - LEU  212  <=> GLY   39  - ALA   44 )                          
 262: 6c70-A ecfd-A   197 - 204 <=>  172 - 179   (VAL  214  - LEU  221  <=> ASN  172  - THR  179 )                          
 262: 6c70-A ecfd-A   206 - 209 <=>  182 - 185   (ALA  223  - GLN  226  <=> CYS  182  - ALA  185 )                          
 262: 6c70-A ecfd-A   246 - 286 <=>  188 - 228   (ARG  332  - VAL  372  <=> MET  188  - ASN  228 )                          
 262: 6c70-A ecfd-A   334 - 338 <=>  548 - 552   (TYR  420  - GLU  424  <=> GLU  548  - PHE  552 )                          
 263: 6c70-A ebgy-A    63 -  89 <=>   82 - 108   (ASP   65  - PRO   91  <=> ALA   82  - ARG  108 )                          
 263: 6c70-A ebgy-A    91 - 105 <=>  109 - 123   (ARG   93  - PRO  107  <=> ALA  109  - ARG  123 )                          
 263: 6c70-A ebgy-A   114 - 117 <=>  126 - 129   (SER  116  - ARG  119  <=> SER  126  - SER  129 )                          
 263: 6c70-A ebgy-A   227 - 230 <=>  157 - 160   (GLY  313  - LYS  316  <=> SER  157  - PRO  160 )                          
 263: 6c70-A ebgy-A   232 - 262 <=>  161 - 191   (GLN  318  - GLY  348  <=> THR  161  - HIS  191 )                          
 263: 6c70-A ebgy-A   263 - 281 <=>  195 - 213   (VAL  349  - TYR  367  <=> ARG  195  - GLY  213 )                          
 263: 6c70-A ebgy-A   296 - 302 <=>  221 - 227   (VAL  382  - TYR  388  <=> TYR  221  - LEU  227 )                          
 264: 6c70-A d61j-A    65 - 101 <=>    9 -  45   (VAL   67  - ILE  103  <=> PRO    9  - HIS   45 )                          
 264: 6c70-A d61j-A   102 - 106 <=>   47 -  51   (TRP  104  - ASN  108  <=> VAL   47  - TYR   51 )                          
 264: 6c70-A d61j-A   108 - 111 <=>   59 -  62   (HIS  110  - PHE  113  <=> ALA   59  - GLU   62 )                          
 264: 6c70-A d61j-A   113 - 116 <=>   64 -  67   (GLU  115  - ALA  118  <=> ALA   64  - VAL   67 )                          
 264: 6c70-A d61j-A   121 - 125 <=>   68 -  72   (LEU  123  - LYS  127  <=> LEU   68  - THR   72 )                          
 264: 6c70-A d61j-A   242 - 245 <=>   83 -  86   (TYR  328  - GLU  331  <=> PRO   83  - LYS   86 )                          
 264: 6c70-A d61j-A   248 - 254 <=>  100 - 106   (LYS  334  - VAL  340  <=> SER  100  - LYS  106 )                          
 264: 6c70-A d61j-A   261 - 285 <=>  119 - 143   (TYR  347  - LYS  371  <=> MET  119  - LYS  143 )                          
 264: 6c70-A d61j-A   286 - 290 <=>  145 - 149   (VAL  372  - ASN  376  <=> MET  145  - ARG  149 )                          
 265: 6c70-A d7xk-A    63 - 101 <=>   31 -  69   (ASP   65  - ILE  103  <=> ALA   31  - ALA   69 )                          
 265: 6c70-A d7xk-A   246 - 249 <=>   81 -  84   (ARG  332  - HIS  335  <=> ASN   81  - PHE   84 )                          
 265: 6c70-A d7xk-A   251 - 254 <=>   85 -  88   (VAL  337  - VAL  340  <=> SER   85  - THR   88 )                          
 265: 6c70-A d7xk-A   255 - 258 <=>   90 -  93   (THR  341  - GLY  344  <=> LEU   90  - LEU   93 )                          
 265: 6c70-A d7xk-A   261 - 286 <=>  103 - 128   (TYR  347  - VAL  372  <=> CYS  103  - PHE  128 )                          
 265: 6c70-A d7xk-A   287 - 290 <=>  131 - 134   (ASN  373  - ASN  376  <=> ASP  131  - PHE  134 )                          
 265: 6c70-A d7xk-A   319 - 322 <=>  249 - 252   (GLU  405  - SER  408  <=> MET  249  - GLY  252 )                          
 266: 6c70-A d93l-A    52 -  57 <=>   41 -  46   (GLY   54  - ASN   59  <=> ASP   41  - PRO   46 )                          
 266: 6c70-A d93l-A    58 -  92 <=>   48 -  82   (LEU   60  - SER   94  <=> VAL   48  - ASN   82 )                          
 266: 6c70-A d93l-A   196 - 199 <=>   88 -  91   (ASP  213  - PHE  216  <=> ALA   88  - LEU   91 )                          
 266: 6c70-A d93l-A   200 - 203 <=>   94 -  97   (CYS  217  - LEU  220  <=> GLY   94  - LEU   97 )                          
 266: 6c70-A d93l-A   253 - 274 <=>   99 - 120   (LEU  339  - ILE  360  <=> GLN   99  - ASP  120 )                          
 266: 6c70-A d93l-A   276 - 279 <=>  121 - 124   (LEU  362  - LEU  365  <=> SER  121  - TYR  124 )                          
 266: 6c70-A d93l-A   282 - 285 <=>  439 - 442   (GLN  368  - LYS  371  <=> ALA  439  - ALA  442 )                          
 266: 6c70-A d93l-A   383 - 388 <=>  445 - 450   (VAL  469  - LYS  474  <=> LYS  445  - GLU  450 )                          
 267: 6c70-A d7gh-A    43 -  50 <=>    2 -   9   (THR   45  - GLN   52  <=> ALA    2  - TYR    9 )                          
 267: 6c70-A d7gh-A    64 -  93 <=>   22 -  51   (ASP   66  - LYS   95  <=> ARG   22  - THR   51 )                          
 267: 6c70-A d7gh-A    95 -  98 <=>   52 -  55   (PHE   97  - THR  100  <=> ILE   52  - ASN   55 )                          
 267: 6c70-A d7gh-A   256 - 286 <=>   57 -  87   (ALA  342  - VAL  372  <=> ALA   57  - GLY   87 )                          
 267: 6c70-A d7gh-A   292 - 295 <=>   89 -  92   (TYR  378  - THR  381  <=> LEU   89  - PRO   92 )                          
 267: 6c70-A d7gh-A   315 - 322 <=>  192 - 199   (ASN  401  - SER  408  <=> LEU  192  - LEU  199 )                          
 267: 6c70-A d7gh-A   347 - 350 <=>  202 - 205   (VAL  433  - GLN  436  <=> PRO  202  - SER  205 )                          
 268: 6c70-A d7zd-A     8 -  16 <=>  331 - 339   (ALA   10  - VAL   18  <=> ASP  331  - ARG  339 )                          
 268: 6c70-A d7zd-A    18 -  21 <=>  340 - 343   (GLN   20  - GLY   23  <=> GLN  340  - PRO  343 )                          
 268: 6c70-A d7zd-A    42 -  48 <=>  344 - 350   (VAL   44  - LEU   50  <=> ARG  344  - VAL  350 )                          
 268: 6c70-A d7zd-A    62 -  94 <=>  362 - 394   (SER   64  - ILE   96  <=> CYS  362  - ALA  394 )                          
 268: 6c70-A d7zd-A   259 - 285 <=>  396 - 422   (ASP  345  - LYS  371  <=> TRP  396  - ARG  422 )                          
 268: 6c70-A d7zd-A   286 - 290 <=>  424 - 428   (VAL  372  - ASN  376  <=> THR  424  - THR  428 )                          
 269: 6c70-A d8if-A     1 -   4 <=>  164 - 167   (PHE    3  - GLN    6  <=> PRO  164  - ASN  167 )                          
 269: 6c70-A d8if-A    11 -  21 <=>  171 - 181   (LEU   13  - GLY   23  <=> SER  171  - THR  181 )                          
 269: 6c70-A d8if-A    42 -  51 <=>  183 - 192   (VAL   44  - TYR   53  <=> VAL  183  - ILE  192 )                          
 269: 6c70-A d8if-A    52 -  63 <=>  194 - 205   (GLY   54  - ASP   65  <=> VAL  194  - THR  205 )                          
 269: 6c70-A d8if-A    64 -  78 <=>  216 - 230   (ASP   66  - PHE   80  <=> GLY  216  - THR  230 )                          
 269: 6c70-A d8if-A    79 -  92 <=>  232 - 245   (LEU   81  - SER   94  <=> GLY  232  - ALA  245 )                          
 269: 6c70-A d8if-A    99 - 106 <=>  250 - 257   (LEU  101  - ASN  108  <=> VAL  250  - GLY  257 )                          
 269: 6c70-A d8if-A   167 - 170 <=>  309 - 312   (ASN  184  - SER  187  <=> GLU  309  - PRO  312 )                          
 269: 6c70-A d8if-A   171 - 174 <=>  315 - 318   (GLY  188  - HIS  191  <=> PRO  315  - ILE  318 )                          
 269: 6c70-A d8if-A   175 - 191 <=>  320 - 336   (VAL  192  - VAL  208  <=> ASP  320  - LEU  336 )                          
 269: 6c70-A d8if-A   194 - 210 <=>  339 - 355   (SER  211  - LEU  227  <=> SER  339  - ALA  355 )                          
 269: 6c70-A d8if-A   250 - 258 <=>  358 - 366   (VAL  336  - GLY  344  <=> THR  358  - TYR  366 )                          
 269: 6c70-A d8if-A   260 - 283 <=>  367 - 390   (ALA  346  - ALA  369  <=> PRO  367  - GLY  390 )                          
 269: 6c70-A d8if-A   290 - 301 <=>  395 - 406   (ASN  376  - LEU  387  <=> HIS  395  - LEU  406 )                          
 269: 6c70-A d8if-A   304 - 308 <=>  409 - 413   (LEU  390  - PHE  394  <=> THR  409  - THR  413 )                          
 269: 6c70-A d8if-A   351 - 354 <=>  425 - 428   (CYS  437  - ALA  440  <=> PRO  425  - PHE  428 )                          
 269: 6c70-A d8if-A   365 - 372 <=>  443 - 450   (VAL  451  - SER  458  <=> CYS  443  - SER  450 )                          
 270: 6c70-A ebm3-A     1 -  13 <=>   47 -  59   (PHE    3  - ASN   15  <=> ALA   47  - LEU   59 )                          
 270: 6c70-A ebm3-A    64 -  94 <=>  105 - 135   (ASP   66  - ILE   96  <=> GLY  105  - LEU  135 )                          
 270: 6c70-A ebm3-A   248 - 285 <=>  194 - 231   (LYS  334  - LYS  371  <=> ALA  194  - LEU  231 )                          
 270: 6c70-A ebm3-A   286 - 290 <=>  233 - 237   (VAL  372  - ASN  376  <=> GLN  233  - PRO  237 )                          
 270: 6c70-A ebm3-A   300 - 316 <=>  282 - 298   (LEU  386  - ARG  402  <=> ALA  282  - ARG  298 )                          
 270: 6c70-A ebm3-A   317 - 322 <=>  300 - 305   (LEU  403  - SER  408  <=> PHE  300  - THR  305 )                          
 271: 6c70-A d8qn-A     2 -   5 <=>  109 - 112   (LYS    4  - GLY    7  <=> VAL  109  - ALA  112 )                          
 271: 6c70-A d8qn-A    26 -  31 <=>  114 - 119   (ASN   28  - GLY   33  <=> SER  114  - THR  119 )                          
 271: 6c70-A d8qn-A    43 -  46 <=>  952 - 955   (THR   45  - LEU   48  <=> VAL  952  - GLY  955 )                          
 271: 6c70-A d8qn-A    47 -  51 <=>  957 - 961   (LEU   49  - TYR   53  <=> ALA  957  - LEU  961 )                          
 271: 6c70-A d8qn-A    53 -  56 <=> 1105 -1108   (MET   55  - VAL   58  <=> ILE 1105  - ALA 1108 )                          
 271: 6c70-A d8qn-A    63 -  87 <=> 1131 -1155   (ASP   65  - TYR   89  <=> MET 1131  - ARG 1155 )                          
 271: 6c70-A d8qn-A    88 -  94 <=> 1157 -1163   (PHE   90  - ILE   96  <=> SER 1157  - PRO 1163 )                          
 271: 6c70-A d8qn-A   259 - 284 <=> 1164 -1189   (ASP  345  - THR  370  <=> CYS 1164  - HIS 1189 )                          
 271: 6c70-A d8qn-A   285 - 288 <=> 1191 -1194   (LYS  371  - GLY  374  <=> THR 1191  - ALA 1194 )                          
 271: 6c70-A d8qn-A   290 - 314 <=> 1210 -1234   (ASN  376  - GLY  400  <=> GLU 1210  - GLU 1234 )                          
 271: 6c70-A d8qn-A   355 - 358 <=> 1239 -1242   (MET  441  - SER  444  <=> LYS 1239  - ASP 1242 )                          
 271: 6c70-A d8qn-A   363 - 366 <=> 1243 -1246   (PHE  449  - SER  452  <=> GLU 1243  - MET 1246 )                          
 271: 6c70-A d8qn-A   369 - 372 <=> 1283 -1286   (LEU  455  - SER  458  <=> ARG 1283  - ARG 1286 )                          
 272: 6c70-A d7zz-A    33 -  39 <=>  232 - 238   (LYS   35  - TYR   41  <=> VAL  232  - ALA  238 )                          
 272: 6c70-A d7zz-A    46 -  63 <=>  332 - 349   (LEU   48  - ASP   65  <=> LEU  332  - SER  349 )                          
 272: 6c70-A d7zz-A    64 -  80 <=>  404 - 420   (ASP   66  - HIS   82  <=> ALA  404  - MET  420 )                          
 272: 6c70-A d7zz-A    81 -  87 <=>  422 - 428   (PRO   83  - TYR   89  <=> ARG  422  - LEU  428 )                          
 272: 6c70-A d7zz-A   263 - 283 <=>  430 - 450   (VAL  349  - ALA  369  <=> GLU  430  - GLY  450 )                          
 272: 6c70-A d7zz-A   296 - 313 <=>  451 - 468   (VAL  382  - PHE  399  <=> ARG  451  - ALA  468 )                          
 272: 6c70-A d7zz-A   315 - 332 <=>  472 - 489   (ASN  401  - HIS  418  <=> ALA  472  - ALA  489 )                          
 272: 6c70-A d7zz-A   334 - 337 <=>  490 - 493   (TYR  420  - SER  423  <=> PRO  490  - LEU  493 )                          
 272: 6c70-A d7zz-A   340 - 343 <=>  494 - 497   (ALA  426  - PHE  429  <=> HIS  494  - CYS  497 )                          
 272: 6c70-A d7zz-A   356 - 359 <=>  562 - 565   (SER  442  - GLY  445  <=> PRO  562  - LEU  565 )                          
 272: 6c70-A d7zz-A   363 - 366 <=>  566 - 569   (PHE  449  - SER  452  <=> ASP  566  - ASP  569 )                          
 272: 6c70-A d7zz-A   368 - 379 <=>  570 - 581   (ASP  454  - THR  465  <=> ALA  570  - SER  581 )                          
 273: 6c70-A eazf-A    64 -  91 <=>   62 -  89   (ASP   66  - ARG   93  <=> VAL   62  - MET   89 )                          
 273: 6c70-A eazf-A   260 - 286 <=>   91 - 117   (ALA  346  - VAL  372  <=> ASN   91  - CYS  117 )                          
 273: 6c70-A eazf-A   287 - 311 <=>  120 - 144   (ASN  373  - CYS  397  <=> THR  120  - SER  144 )                          
 273: 6c70-A eazf-A   359 - 362 <=>  148 - 151   (GLY  445  - PHE  448  <=> ASP  148  - THR  151 )                          
 274: 6c70-A eck2-A    69 -  86 <=>    1 -  18   (THR   71  - ILE   88  <=> MET    1  - LYS   18 )                          
 274: 6c70-A eck2-A    88 -  91 <=>   19 -  22   (PHE   90  - ARG   93  <=> ARG   19  - PHE   22 )                          
 274: 6c70-A eck2-A   260 - 283 <=>   24 -  47   (ALA  346  - ALA  369  <=> SER   24  - GLY   47 )                          
 274: 6c70-A eck2-A   296 - 315 <=>   48 -  67   (VAL  382  - ASN  401  <=> ASN   48  - LYS   67 )                          
 274: 6c70-A eck2-A   366 - 376 <=>   68 -  78   (SER  452  - ALA  462  <=> SER   68  - GLU   78 )                          
 275: 6c70-A d609-A    49 -  52 <=>   23 -  26   (LEU   51  - GLY   54  <=> HIS   23  - THR   26 )                          
 275: 6c70-A d609-A    64 -  96 <=>   80 - 112   (ASP   66  - TYR   98  <=> GLN   80  - PRO  112 )                          
 275: 6c70-A d609-A   190 - 199 <=>  119 - 128   (ALA  207  - PHE  216  <=> SER  119  - VAL  128 )                          
 275: 6c70-A d609-A   204 - 207 <=>  152 - 155   (LEU  221  - CYS  224  <=> LEU  152  - VAL  155 )                          
 275: 6c70-A d609-A   259 - 286 <=>  174 - 201   (ASP  345  - VAL  372  <=> SER  174  - MET  201 )                          
 275: 6c70-A d609-A   287 - 290 <=>  206 - 209   (ASN  373  - ASN  376  <=> PRO  206  - CYS  209 )                          
 275: 6c70-A d609-A   291 - 299 <=>  213 - 221   (VAL  377  - TYR  385  <=> GLY  213  - PHE  221 )                          
 276: 6c70-A d6s2-A    62 -  65 <=>  121 - 124   (SER   64  - VAL   67  <=> ALA  121  - THR  124 )                          
 276: 6c70-A d6s2-A    68 -  93 <=>  125 - 150   (LEU   70  - LYS   95  <=> ASN  125  - PRO  150 )                          
 276: 6c70-A d6s2-A   102 - 105 <=>  179 - 182   (TRP  104  - PRO  107  <=> MET  179  - VAL  182 )                          
 276: 6c70-A d6s2-A   118 - 121 <=>  209 - 212   (PHE  120  - LEU  123  <=> GLU  209  - TYR  212 )                          
 276: 6c70-A d6s2-A   214 - 223 <=>  301 - 310   (LYS  231  - LEU  240  <=> GLN  301  - GLY  310 )                          
 276: 6c70-A d6s2-A   234 - 240 <=>  355 - 361   (MET  320  - ILE  326  <=> ILE  355  - VAL  361 )                          
 276: 6c70-A d6s2-A   243 - 246 <=>  383 - 386   (TRP  329  - ARG  332  <=> ARG  383  - LYS  386 )                          
 276: 6c70-A d6s2-A   251 - 260 <=>  415 - 424   (VAL  337  - ALA  346  <=> LEU  415  - GLU  424 )                          
 276: 6c70-A d6s2-A   261 - 281 <=>  517 - 537   (TYR  347  - TYR  367  <=> LYS  517  - GLU  537 )                          
 276: 6c70-A d6s2-A   384 - 387 <=>  538 - 541   (LEU  470  - LEU  473  <=> ALA  538  - VAL  541 )                          
 277: 6c70-A d7z2-A     1 -   5 <=>   48 -  52   (PHE    3  - GLY    7  <=> PRO   48  - SER   52 )                          
 277: 6c70-A d7z2-A    63 -  66 <=>  653 - 656   (ASP   65  - ASP   68  <=> THR  653  - THR  656 )                          
 277: 6c70-A d7z2-A    71 -  88 <=>  657 - 674   (ASN   73  - PHE   90  <=> PRO  657  - LYS  674 )                          
 277: 6c70-A d7z2-A    90 -  94 <=>  675 - 679   (VAL   92  - ILE   96  <=> GLY  675  - LEU  679 )                          
 277: 6c70-A d7z2-A   259 - 279 <=>  680 - 700   (ASP  345  - LEU  365  <=> ALA  680  - LEU  700 )                          
 277: 6c70-A d7z2-A   284 - 290 <=>  874 - 880   (THR  370  - ASN  376  <=> ALA  874  - ASP  880 )                          
 277: 6c70-A d7z2-A   323 - 331 <=> 1328 -1336   (SER  409  - CYS  417  <=> MET 1328  - HIS 1336 )                          
 277: 6c70-A d7z2-A   333 - 339 <=> 1346 -1352   (TRP  419  - GLU  425  <=> ARG 1346  - GLN 1352 )                          
 277: 6c70-A d7z2-A   352 - 355 <=> 1471 -1474   (GLN  438  - MET  441  <=> MET 1471  - VAL 1474 )                          
 278: 6c70-A d9ar-A     1 -   4 <=>  228 - 231   (PHE    3  - GLN    6  <=> MET  228  - ALA  231 )                          
 278: 6c70-A d9ar-A     5 -   8 <=>  271 - 274   (GLY    7  - ALA   10  <=> SER  271  - SER  274 )                          
 278: 6c70-A d9ar-A    29 -  35 <=>  285 - 291   (SER   31  - PRO   37  <=> HIS  285  - ASP  291 )                          
 278: 6c70-A d9ar-A    67 -  70 <=>  349 - 352   (ASP   69  - ALA   72  <=> ASN  349  - GLY  352 )                          
 278: 6c70-A d9ar-A    71 -  93 <=>  359 - 381   (ASN   73  - LYS   95  <=> SER  359  - PRO  381 )                          
 278: 6c70-A d9ar-A   186 - 206 <=>  394 - 414   (VAL  203  - ALA  223  <=> SER  394  - CYS  414 )                          
 278: 6c70-A d9ar-A   258 - 262 <=>  424 - 428   (GLY  344  - GLY  348  <=> GLU  424  - LEU  428 )                          
 278: 6c70-A d9ar-A   263 - 289 <=>  430 - 456   (VAL  349  - VAL  375  <=> PRO  430  - ALA  456 )                          
 278: 6c70-A d9ar-A   293 - 296 <=>  457 - 460   (ALA  379  - VAL  382  <=> PRO  457  - TYR  460 )                          
 279: 6c70-A eatf-A     7 -  10 <=>  489 - 492   (VAL    9  - LEU   12  <=> PRO  489  - GLY  492 )                          
 279: 6c70-A eatf-A    13 -  16 <=>  493 - 496   (ASN   15  - VAL   18  <=> LYS  493  - ARG  496 )                          
 279: 6c70-A eatf-A    28 -  32 <=>  498 - 502   (TYR   30  - LYS   34  <=> HIS  498  - ARG  502 )                          
 279: 6c70-A eatf-A    48 -  52 <=>  668 - 672   (LEU   50  - GLY   54  <=> ARG  668  - MET  672 )                          
 279: 6c70-A eatf-A    60 -  63 <=>  940 - 943   (MET   62  - ASP   65  <=> GLN  940  - ALA  943 )                          
 279: 6c70-A eatf-A    65 -  88 <=> 1380 -1403   (VAL   67  - PHE   90  <=> SER 1380  - LYS 1403 )                          
 279: 6c70-A eatf-A   261 - 290 <=> 1405 -1434   (TYR  347  - ASN  376  <=> GLU 1405  - GLN 1434 )                          
 279: 6c70-A eatf-A   332 - 338 <=> 1461 -1467   (HIS  418  - GLU  424  <=> LYS 1461  - LYS 1467 )                          
 280: 6c70-A d63r-A    64 -  91 <=>   45 -  72   (ASP   66  - ARG   93  <=> GLY   45  - SER   72 )                          
 280: 6c70-A d63r-A    94 -  97 <=>   74 -  77   (ILE   96  - LYS   99  <=> LEU   74  - VAL   77 )                          
 280: 6c70-A d63r-A    99 - 104 <=>   78 -  83   (LEU  101  - ASN  106  <=> SER   78  - ALA   83 )                          
 280: 6c70-A d63r-A   108 - 111 <=>  126 - 129   (HIS  110  - PHE  113  <=> GLN  126  - ALA  129 )                          
 280: 6c70-A d63r-A   112 - 122 <=>  131 - 141   (ALA  114  - ALA  124  <=> ARG  131  - ARG  141 )                          
 280: 6c70-A d63r-A   247 - 290 <=>  145 - 188   (HIS  333  - ASN  376  <=> GLY  145  - GLU  188 )                          
 280: 6c70-A d63r-A   374 - 380 <=>  224 - 230   (LEU  460  - TYR  466  <=> ARG  224  - ASP  230 )                          
 280: 6c70-A d63r-A   385 - 388 <=>  308 - 311   (VAL  471  - LYS  474  <=> LEU  308  - ARG  311 )                          
 281: 6c70-A eaxs-A    40 -  44 <=>    2 -   6   (CYS   42  - LEU   46  <=> PRO    2  - PRO    6 )                          
 281: 6c70-A eaxs-A    46 -  54 <=>    7 -  15   (LEU   48  - MET   56  <=> ALA    7  - ASN   15 )                          
 281: 6c70-A eaxs-A    64 -  67 <=>   21 -  24   (ASP   66  - ASP   69  <=> THR   21  - LYS   24 )                          
 281: 6c70-A eaxs-A    69 -  89 <=>   25 -  45   (THR   71  - PRO   91  <=> TYR   25  - ASP   45 )                          
 281: 6c70-A eaxs-A    92 -  95 <=>   46 -  49   (SER   94  - PHE   97  <=> PRO   46  - ALA   49 )                          
 281: 6c70-A eaxs-A   259 - 286 <=>   51 -  78   (ASP  345  - VAL  372  <=> THR   51  - GLN   78 )                          
 281: 6c70-A eaxs-A   287 - 290 <=>   80 -  83   (ASN  373  - ASN  376  <=> ALA   80  - PRO   83 )                          
 281: 6c70-A eaxs-A   315 - 320 <=>  313 - 318   (ASN  401  - GLU  406  <=> GLU  313  - ARG  318 )                          
 281: 6c70-A eaxs-A   343 - 346 <=>  824 - 827   (PHE  429  - ILE  432  <=> LEU  824  - LEU  827 )                          
 282: 6c70-A d634-A    63 -  96 <=>   37 -  70   (ASP   65  - TYR   98  <=> ALA   37  - GLN   70 )                          
 282: 6c70-A d634-A   249 - 284 <=>  101 - 136   (HIS  335  - THR  370  <=> GLN  101  - GLN  136 )                          
 282: 6c70-A d634-A   285 - 290 <=>  138 - 143   (LYS  371  - ASN  376  <=> LEU  138  - GLU  143 )                          
 282: 6c70-A d634-A   301 - 304 <=> 1265 -1268   (LEU  387  - LEU  390  <=> GLY 1265  - GLY 1268 )                          
 282: 6c70-A d634-A   322 - 325 <=> 1753 -1756   (SER  408  - MET  411  <=> ALA 1753  - ALA 1756 )                          
 283: 6c70-A eaua-A    64 -  91 <=>   22 -  49   (ASP   66  - ARG   93  <=> ARG   22  - SER   49 )                          
 283: 6c70-A eaua-A   258 - 282 <=>   50 -  74   (GLY  344  - GLN  368  <=> GLY   50  - GLY   74 )                          
 283: 6c70-A eaua-A   285 - 290 <=>   76 -  81   (LYS  371  - ASN  376  <=> ALA   76  - ALA   81 )                          
 283: 6c70-A eaua-A   334 - 337 <=>  334 - 337   (TYR  420  - SER  423  <=> PRO  334  - VAL  337 )                          
 284: 6c70-A echt-A     9 -  12 <=>   14 -  17   (ASP   11  - PRO   14  <=> LEU   14  - GLY   17 )                          
 284: 6c70-A echt-A    63 -  91 <=>   61 -  89   (ASP   65  - ARG   93  <=> TRP   61  - ALA   89 )                          
 284: 6c70-A echt-A   260 - 286 <=>   91 - 117   (ALA  346  - VAL  372  <=> SER   91  - LEU  117 )                          
 284: 6c70-A echt-A   287 - 290 <=>  120 - 123   (ASN  373  - ASN  376  <=> THR  120  - ARG  123 )                          
 285: 6c70-A d6ur-A    63 -  90 <=>  301 - 328   (ASP   65  - VAL   92  <=> ASP  301  - VAL  328 )                          
 285: 6c70-A d6ur-A    92 -  95 <=>  329 - 332   (SER   94  - PHE   97  <=> GLN  329  - LYS  332 )                          
 285: 6c70-A d6ur-A   259 - 283 <=>  335 - 359   (ASP  345  - ALA  369  <=> LYS  335  - THR  359 )                          
 285: 6c70-A d6ur-A   284 - 287 <=>  361 - 364   (THR  370  - ASN  373  <=> ILE  361  - THR  364 )                          
 285: 6c70-A d6ur-A   288 - 291 <=>  367 - 370   (GLY  374  - VAL  377  <=> SER  367  - PHE  370 )                          
 285: 6c70-A d6ur-A   328 - 332 <=>  533 - 537   (ALA  414  - HIS  418  <=> GLU  533  - THR  537 )                          
 286: 6c70-A ebw5-A    59 -  62 <=>   27 -  30   (MET   61  - SER   64  <=> LEU   27  - LEU   30 )                          
 286: 6c70-A ebw5-A    67 -  70 <=>   31 -  34   (ASP   69  - ALA   72  <=> ARG   31  - GLY   34 )                          
 286: 6c70-A ebw5-A   170 - 173 <=>  742 - 745   (SER  187  - GLY  190  <=> TYR  742  - PRO  745 )                          
 286: 6c70-A ebw5-A   175 - 178 <=>  746 - 749   (VAL  192  - LEU  195  <=> THR  746  - ALA  749 )                          
 286: 6c70-A ebw5-A   180 - 219 <=>  750 - 789   (TYR  197  - PRO  236  <=> ALA  750  - ASP  789 )                          
 286: 6c70-A ebw5-A   222 - 225 <=>  790 - 793   (GLU  239  - ALA  242  <=> PRO  790  - THR  793 )                          
 286: 6c70-A ebw5-A   232 - 286 <=>  794 - 848   (GLN  318  - VAL  372  <=> THR  794  - LEU  848 )                          
 286: 6c70-A ebw5-A   287 - 290 <=>  850 - 853   (ASN  373  - ASN  376  <=> ASP  850  - ALA  853 )                          
 287: 6c70-A eaps-A    64 - 106 <=>   18 -  60   (ASP   66  - ASN  108  <=> GLU   18  - LEU   60 )                          
 287: 6c70-A eaps-A   107 - 113 <=>   63 -  69   (SER  109  - GLU  115  <=> ALA   63  - ALA   69 )                          
 287: 6c70-A eaps-A   227 - 286 <=>  144 - 203   (GLY  313  - VAL  372  <=> GLN  144  - HIS  203 )                          
 287: 6c70-A eaps-A   287 - 290 <=>  206 - 209   (ASN  373  - ASN  376  <=> VAL  206  - ILE  209 )                          
 287: 6c70-A eaps-A   377 - 380 <=>  238 - 241   (VAL  463  - TYR  466  <=> SER  238  - VAL  241 )                          
 288: 6c70-A d9bb-A     2 -   6 <=>  135 - 139   (LYS    4  - LEU    8  <=> THR  135  - PRO  139 )                          
 288: 6c70-A d9bb-A     8 -  16 <=>  141 - 149   (ALA   10  - VAL   18  <=> VAL  141  - ILE  149 )                          
 288: 6c70-A d9bb-A    39 -  43 <=>  155 - 159   (TYR   41  - THR   45  <=> VAL  155  - GLU  159 )                          
 288: 6c70-A d9bb-A    65 -  91 <=>  203 - 229   (VAL   67  - ARG   93  <=> GLN  203  - PHE  229 )                          
 288: 6c70-A d9bb-A   260 - 277 <=>  230 - 247   (ALA  346  - THR  363  <=> PHE  230  - LEU  247 )                          
 288: 6c70-A d9bb-A   281 - 285 <=>  255 - 259   (TYR  367  - LYS  371  <=> GLU  255  - GLY  259 )                          
 288: 6c70-A d9bb-A   289 - 292 <=>  268 - 271   (VAL  375  - TYR  378  <=> GLU  268  - ASP  271 )                          
 288: 6c70-A d9bb-A   294 - 308 <=>  272 - 286   (ALA  380  - PHE  394  <=> VAL  272  - LYS  286 )                          
 288: 6c70-A d9bb-A   373 - 376 <=>  287 - 290   (VAL  459  - ALA  462  <=> ARG  287  - ASP  290 )                          
 289: 6c70-A d83f-A    49 -  52 <=>   80 -  83   (LEU   51  - GLY   54  <=> GLN   80  - GLY   83 )                          
 289: 6c70-A d83f-A    54 -  57 <=>   84 -  87   (MET   56  - ASN   59  <=> ARG   84  - GLU   87 )                          
 289: 6c70-A d83f-A    64 -  93 <=>   93 - 122   (ASP   66  - LYS   95  <=> SER   93  - GLU  122 )                          
 289: 6c70-A d83f-A    95 - 103 <=>  123 - 131   (PHE   97  - ASN  105  <=> LYS  123  - ALA  131 )                          
 289: 6c70-A d83f-A   238 - 241 <=>  151 - 154   (SER  324  - LYS  327  <=> GLY  151  - ARG  154 )                          
 289: 6c70-A d83f-A   247 - 250 <=>  156 - 159   (HIS  333  - VAL  336  <=> SER  156  - ARG  159 )                          
 289: 6c70-A d83f-A   252 - 285 <=>  160 - 193   (ARG  338  - LYS  371  <=> PRO  160  - GLY  193 )                          
 289: 6c70-A d83f-A   292 - 301 <=>  210 - 219   (TYR  378  - LEU  387  <=> PRO  210  - ALA  219 )                          
 289: 6c70-A d83f-A   316 - 319 <=>  247 - 250   (ARG  402  - GLU  405  <=> VAL  247  - SER  250 )                          
 290: 6c70-A ecaz-A     5 -  11 <=>   31 -  37   (GLY    7  - LEU   13  <=> CYS   31  - ARG   37 )                          
 290: 6c70-A ecaz-A    31 -  35 <=>  204 - 208   (GLY   33  - PRO   37  <=> SER  204  - ALA  208 )                          
 290: 6c70-A ecaz-A    53 -  57 <=>  303 - 307   (MET   55  - ASN   59  <=> GLU  303  - PRO  307 )                          
 290: 6c70-A ecaz-A    60 -  91 <=>  371 - 402   (MET   62  - ARG   93  <=> ILE  371  - LEU  402 )                          
 290: 6c70-A ecaz-A   257 - 278 <=>  403 - 424   (VAL  343  - LEU  364  <=> THR  403  - LEU  424 )                          
 290: 6c70-A ecaz-A   280 - 283 <=>  425 - 428   (ALA  366  - ALA  369  <=> GLN  425  - GLU  428 )                          
 290: 6c70-A ecaz-A   293 - 311 <=>  429 - 447   (ALA  379  - CYS  397  <=> GLY  429  - ASP  447 )                          
 290: 6c70-A ecaz-A   359 - 362 <=>  450 - 453   (GLY  445  - PHE  448  <=> GLY  450  - VAL  453 )                          
 291: 6c70-A ebf9-A    63 -  93 <=>  985 -1015   (ASP   65  - LYS   95  <=> ARG  985  - GLY 1015 )                          
 291: 6c70-A ebf9-A    96 -  99 <=> 1065 -1068   (TYR   98  - LEU  101  <=> GLN 1065  - LEU 1068 )                          
 291: 6c70-A ebf9-A   107 - 110 <=> 1086 -1089   (SER  109  - LEU  112  <=> PRO 1086  - ASP 1089 )                          
 291: 6c70-A ebf9-A   151 - 154 <=> 1112 -1115   (GLU  153  - PRO  171  <=> SER 1112  - VAL 1115 )                          
 291: 6c70-A ebf9-A   179 - 187 <=> 1123 -1131   (ILE  196  - ILE  204  <=> GLU 1123  - GLN 1131 )
[truncated: 1,245,823 more chars]
