# Supplementary material for: Structural screens identify candidate human homologs of insect chemoreceptors and cryptic Drosophila gustatory receptor-like proteins
Source: eLife. 2023 Feb 20;12:e85537. doi: 10.7554/eLife.85537 (PMC9998090; doi:10.7554/eLife.85537)
Supplement: Source data 2. — Individual text files represent the output of the Dali AF-DB search using A. bakeri Or co-receptor (Orco) chain A (PDB 6C70-A) as query and the structural proteome dataset of the indicated species (note the datasets are from version 1 of the AlphaFold Protein Structure Database; subsequent, improved models were used for the pairwise comparisons in Table 1). The four-letter codes in the file names and job titles are as described for Source data 1. [file elife-85537-data2.zip › Linf_6C70A.txt]

#	Job:	Linf_6C70A
#	Query	: 6c70	A
#	No:	Chain	Z	rmsd	lali	nres	%id	PDB Description
	01:00	d8hz-A	13.6	4.7	292	698	7	LEIIN:AF-A4HWQ9-F1	MORN_REPEAT_-_PUTATIVE;
	02:00	ebzi-A	5.7	5.8	206	2658	5	LEIIN:AF-A4I4K7-F1	PHOSPHATIDYLINOSITOL_4-KINASE_ALPHA_-_PUTATIVE;
	03:00	eaei-A	5.2	4.1	156	254	4	LEIIN:AF-A4I444-F1	QA-SNARE PROTEIN PUTATIVE;
	04:00	ecc1-A	5.2	4.8	76	628	16	LEIIN:AF-E9AG27-F1	GLYCEROL-3-PHOSPHATE ACYL TRANSFERASE;
	05:00	d9qo-A	5.1	4.5	78	256	8	LEIIN:AF-A4HY70-F1	HYPOTHETICAL_PROTEIN_-_CONSERVED;
	06:00	d9r3-A	5.1	4.8	136	551	7	LEIIN:AF-A4ICH0-F1	HYPOTHETICAL_PROTEIN_-_CONSERVED;
	07:00	eah0-A	5.1	4.5	78	952	4	LEIIN:AF-A4HZ05-F1	HYPOTHETICAL_PROTEIN_-_CONSERVED;
	08:00	eckb-A	5.1	13.7	90	399	7	LEIIN:AF-A4HSE6-F1	UNCHARACTERIZED PROTEIN;
	09:00	eab8-A	5.1	3.8	64	171	8	LEIIN:AF-Q25302-F1	HYPOTHETICAL_PROTEIN_-_CONSERVED;
	10:00	eb78-A	5.1	5.8	203	1275	7	LEIIN:AF-A4HZR6-F1	HYPOTHETICAL_PROTEIN_-_CONSERVED;
	11:00	d71e-A	5.1	11.2	71	925	14	LEIIN:AF-A4HTJ2-F1	HYPOTHETICAL_PROTEIN_-_CONSERVED;
	12:00	d764-A	5	10.1	84	785	2	LEIIN:AF-A4I3I4-F1	ATP-GRASP_DOMAIN_CONTAINING_PROTEIN_-_PUTATIVE;
	13:00	ebny-A	5	9.7	103	619	10	LEIIN:AF-A4HTS0-F1	HYPOTHETICAL_PROTEIN_-__CONSERVED;
	14:00	eb7r-A	5	16.4	122	627	6	LEIIN:AF-A4I6Q2-F1	MICROTUBULE-BINDING_STALK_OF_DYNEIN_MOTOR_-_PUTAT
	15:00	d9xz-A	5	6.9	97	1082	8	LEIIN:AF-A4I837-F1	HYPOTHETICAL_PROTEIN_-_CONSERVED;
	16:00	ebje-A	5	9.8	94	559	5	LEIIN:AF-A4I6F5-F1	RIBOSOMAL_PROTEIN_L7AE/L30E/S12E/GADD45_FAMILY_-_
	17:00	eawe-A	5	4.2	68	954	7	LEIIN:AF-A4HXK1-F1	HYPOTHETICAL_PROTEIN_-_CONSERVED;
	18:00	d7xu-A	5	7.8	129	713	5	LEIIN:AF-E9AGV5-F1	ADENYLATE_CYCLASE_ASSOCIATED_(CAP)_C_TERMINAL_-_P
	19:00	d9g9-A	4.9	5.5	144	1094	3	LEIIN:AF-A4I6V4-F1	HYPOTHETICAL_PROTEIN_-_CONSERVED;
	20:00	d60u-A	4.9	4	62	281	6	LEIIN:AF-A4HRE7-F1	CALMODULIN-BINDING_-_PUTATIVE;
	21:00	ebqi-A	4.9	8	80	1120	6	LEIIN:AF-A4ICQ6-F1	CALPAIN CATALYTIC DOMAIN-CONTAINING PROTEIN;
	22:00	d8pp-A	4.9	6.4	89	225	9	LEIIN:AF-A4ID11-F1	SNF7_-_PUTATIVE;
	23:00	ecm7-A	4.9	11.7	77	737	6	LEIIN:AF-A4HUC0-F1	HYPOTHETICAL_PROTEIN_-_CONSERVED;
	24:00:00	d9fv-A	4.9	15.4	95	875	4	LEIIN:AF-A4HY47-F1	UVRB/UVRC_MOTIF_CONTAINING_PROTEIN_-_PUTATIVE;
	25:00:00	d8r9-A	4.8	4.9	76	1590	9	LEIIN:AF-A4I9K6-F1	DNA-DIRECTED RNA POLYMERASE SUBUNIT;
	26:00:00	eatm-A	4.8	5.2	69	317	9	LEIIN:AF-E9AGC4-F1	HYPOTHETICAL_PROTEIN_-_CONSERVED;
	27:00:00	d7wq-A	4.8	4.4	115	449	7	LEIIN:AF-A4HSY4-F1	HYPOTHETICAL_PROTEIN_-_CONSERVED;
	28:00:00	ecmo-A	4.7	13.8	113	869	4	LEIIN:AF-A4HXW0-F1	HYPOTHETICAL_PROTEIN_-_CONSERVED;
	29:00:00	d677-A	4.7	5.2	96	701	9	LEIIN:AF-A4I2I1-F1	HYPOTHETICAL_PROTEIN_-_CONSERVED;
	30:00:00	d9vm-A	4.7	6.2	66	1062	8	LEIIN:AF-A4HUN3-F1	HYPOTHETICAL_PROTEIN_-_CONSERVED;
	31:00:00	ebtx-A	4.7	6.7	72	545	4	LEIIN:AF-E9AHV5-F1	HYPOTHETICAL_PROTEIN_-_CONSERVED;
	32:00:00	ebra-A	4.7	3.5	63	338	6	LEIIN:AF-A4HS58-F1	HYPOTHETICAL_PROTEIN_-_CONSERVED;
	33:00:00	eaho-A	4.7	4.4	121	220	4	LEIIN:AF-E9AH26-F1	GLYCOSOMAL MEMBRANE LIKE PROTEIN;
	34:00:00	d7fs-A	4.7	5	88	499	6	LEIIN:AF-A4HVZ6-F1	ION TRANSPORT PROTEIN-LIKE PROTEIN;
	35:00:00	d8w5-A	4.7	4.4	114	557	5	LEIIN:AF-A4I0N2-F1	PUTATIVE CMP-SIALIC ACID TRANSPORTER;
	36:00:00	ecim-A	4.7	5.2	99	619	6	LEIIN:AF-E9AHX9-F1	UNCHARACTERIZED PROTEIN;
	37:00:00	eamk-A	4.7	4.6	79	425	5	LEIIN:AF-A4I5B0-F1	HYPOTHETICAL_PROTEIN_-_CONSERVED;
	38:00:00	d7l9-A	4.7	11	93	1946	10	LEIIN:AF-A4I0Z1-F1	PUTATIVE ATP-DEPENDENT DEAD/H DNA HELICASE RECQ;
	39:00:00	d6xe-A	4.7	4.3	79	609	6	LEIIN:AF-A4HSJ5-F1	UNCHARACTERIZED PROTEIN;
	40:00:00	d8yd-A	4.7	5.1	76	128	11	LEIIN:AF-A4IDP5-F1	HYPOTHETICAL_PROTEIN_-_CONSERVED;
	41:00:00	d96x-A	4.7	5.5	171	478	7	LEIIN:AF-A4HWM9-F1	ERAD-ASSOCIATED_E3_UBIQUITIN-
	42:00:00	d6xb-A	4.7	8.9	98	1277	7	LEIIN:AF-A4I9N8-F1	UNCHARACTERIZED PROTEIN;
	43:00:00	d8yb-A	4.6	3.6	70	448	1	LEIIN:AF-A4IAR3-F1	LMBR1-LIKE_MEMBRANE_PROTEIN_-_PUTATIVE;
	44:00:00	d7va-A	4.6	5.4	71	851	3	LEIIN:AF-A4HXU7-F1	HYPOTHETICAL_PROTEIN_-_CONSERVED;
	45:00:00	d9cf-A	4.6	10.4	156	1361	10	LEIIN:AF-A4I8A1-F1	HYPOTHETICAL_PROTEIN_-_CONSERVED;
	46:00:00	ecic-A	4.6	7.6	81	1267	9	LEIIN:AF-A4I9D5-F1	UNCHARACTERIZED PROTEIN;
	47:00:00	ebuk-A	4.6	26.6	107	873	7	LEIIN:AF-A4I6R4-F1	UNCHARACTERIZED PROTEIN;
	48:00:00	d9fm-A	4.6	8.3	70	1025	4	LEIIN:AF-A4I2A5-F1	PROTEIN_KINASE_-_PUTATIVE;
	49:00:00	d7rh-A	4.6	5.3	88	494	6	LEIIN:AF-A4I7G5-F1	NUCLEAR_SEGREGATION_PROTEIN_-_PUTATIVE;
	50:00:00	ea7n-A	4.6	3.7	64	1523	6	LEIIN:AF-A4I896-F1	GUANINE_NUCLEOTIDE_EXCHANGE_FACTOR_IN_GOLGI_TRANS
	51:00:00	d81z-A	4.6	7.7	71	678	1	LEIIN:AF-A4HZX6-F1	HYPOTHETICAL_PROTEIN_-_CONSERVED;
	52:00:00	d6s8-A	4.6	14.7	89	1237	7	LEIIN:AF-A4I4T9-F1	SAM_DOMAIN_(STERILE_ALPHA_MOTIF)_-_PUTATIVE;
	53:00:00	eam3-A	4.6	5.3	58	440	3	LEIIN:AF-A4I5M2-F1	HYPOTHETICAL_PROTEIN_-_CONSERVED;
	54:00:00	ecnn-A	4.6	5.3	89	235	2	LEIIN:AF-A4HY97-F1	PUTATIVE SNARE PROTEIN;
	55:00:00	d80d-A	4.6	6.5	117	730	4	LEIIN:AF-A4I5U9-F1	GRAM_DOMAIN_CONTAINING_PROTEIN_-_PUTATIVE;
	56:00:00	d6yp-A	4.6	8.9	90	880	6	LEIIN:AF-A4I4A7-F1	EXONUCLEASE_-_PUTATIVE;
	57:00:00	d7a2-A	4.5	4.9	96	564	7	LEIIN:AF-A4I497-F1	HYPOTHETICAL_PROTEIN_-_CONSERVED;
	58:00:00	d7rz-A	4.5	5.3	91	705	4	LEIIN:AF-A4I9V8-F1	HYPOTHETICAL_PROTEIN_-_CONSERVED;
	59:00:00	ecpo-A	4.5	21.2	109	617	2	LEIIN:AF-A4IA31-F1	HYPOTHETICAL_PROTEIN_-_CONSERVED;
	60:00:00	ebl8-A	4.5	11.6	100	398	5	LEIIN:AF-A4I3K9-F1	ZINC_FINGER_-_C3HC4_TYPE_(RING_FINGER
	61:00:00	d738-A	4.5	5.7	104	685	9	LEIIN:AF-A4HVV9-F1	HYPOTHETICAL_PROTEIN_-_CONSERVED;
	62:00:00	d7do-A	4.5	7.6	71	132	10	LEIIN:AF-A4IA11-F1	HYPOTHETICAL_PROTEIN_-_CONSERVED;
	63:00:00	ea0t-A	4.5	6.3	157	548	8	LEIIN:AF-A4ID81-F1	PREDICTED_ZINC_FINGER_PROTEIN;
	64:00:00	ea1x-A	4.5	4.2	97	693	5	LEIIN:AF-A4I452-F1	PUTATIVE_INTRAFLAGELLAR_TRANSPORT_PROTEIN_B2;
	65:00:00	ebg4-A	4.4	7.9	167	1361	8	LEIIN:AF-E9AI05-F1	HYPOTHETICAL_PROTEIN_-_CONSERVED;
	66:00:00	eblf-A	4.4	6.7	74	1069	11	LEIIN:AF-A4HSI5-F1	PUTATIVE KINESIN;
	67:00:00	ebvb-A	4.4	4.8	76	227	4	LEIIN:AF-A4I0P3-F1	HYPOTHETICAL_PROTEIN_-_CONSERVED;
	68:00:00	eafs-A	4.4	3.9	60	287	2	LEIIN:AF-A4IC01-F1	HYPOTHETICAL_PROTEIN_-_CONSERVED;
	69:00:00	d9ur-A	4.4	6.1	87	501	8	LEIIN:AF-A4I3W1-F1	UNCHARACTERIZED PROTEIN;
	70:00:00	d7m5-A	4.4	16.3	79	1288	5	LEIIN:AF-A4HU44-F1	AAA_FAMILY_ATPASE_-__PUTATIVE;
	71:00:00	eby7-A	4.4	4	127	1127	8	LEIIN:AF-A4I1W2-F1	HYPOTHETICAL_PROTEIN_-_CONSERVED;
	72:00:00	d63i-A	4.4	8.1	92	789	12	LEIIN:AF-A4HZ84-F1	PROTEIN KINASE DOMAIN-CONTAINING PROTEIN;
	73:00:00	d7vl-A	4.4	9.2	112	1359	10	LEIIN:AF-A4HTL4-F1	PROTEIN_KINASE_-_PUTATIVE;
	74:00:00	ebog-A	4.4	4.3	58	204	7	LEIIN:AF-A4I5C8-F1	PUTATIVE P22 PROTEIN;
	75:00:00	d7ry-A	4.4	8.5	92	123	8	LEIIN:AF-A4I936-F1	P53 AND DNA DAMAGE-REGULATED PROTEIN 1;
	76:00:00	d90q-A	4.4	7.6	85	1197	6	LEIIN:AF-A4I6G1-F1	HYPOTHETICAL_PROTEIN_-_CONSERVED;
	77:00:00	earc-A	4.4	9.5	75	341	5	LEIIN:AF-A4I6C1-F1	ENDOPLASMIC_RETICULUM-GOLGI_INTERMEDIATE_COMPARTM
	78:00:00	eaje-A	4.4	5.4	172	821	6	LEIIN:AF-A4HRG2-F1	HYPOTHETICAL_PROTEIN_-_CONSERVED;
	79:00:00	d98y-A	4.4	12.5	91	916	7	LEIIN:AF-E9AH01-F1	UNCHARACTERIZED PROTEIN;
	80:00:00	d700-A	4.3	15.6	81	1538	7	LEIIN:AF-A4HRN0-F1	GLYCOSYL_TRANSFERASE_-_PUTATIVE;
	81:00:00	eaj7-A	4.3	4.4	74	224	5	LEIIN:AF-A4IAV5-F1	CONSERVED SNF-7-LIKE PROTEIN;
	82:00:00	d8nj-A	4.3	3.7	90	129	7	LEIIN:AF-E9AHG3-F1	UNCHARACTERIZED PROTEIN;
	83:00:00	d9yf-A	4.3	12.7	93	418	12	LEIIN:AF-A4I2Q5-F1	HYPOTHETICAL_PROTEIN_-_CONSERVED;
	84:00:00	d8xy-A	4.3	6.4	94	1241	9	LEIIN:AF-A4I2F7-F1	HYPOTHETICAL_PROTEIN_-_CONSERVED;
	85:00:00	d8mu-A	4.3	9.4	106	1900	6	LEIIN:AF-A4I5Y6-F1	PROTEIN KINASE-LIKE PROTEIN;
	86:00:00	d9n1-A	4.3	7.5	108	236	4	LEIIN:AF-A4HT76-F1	QA-SNARE PROTEIN PUTATIVE;
	87:00:00	d84t-A	4.3	7	75	364	3	LEIIN:AF-A4HWB8-F1	UNCHARACTERIZED PROTEIN;
	88:00:00	ealy-A	4.3	4.7	70	221	9	LEIIN:AF-A4HTS9-F1	HYPOTHETICAL_PROTEIN_-__CONSERVED;
	89:00:00	d8va-A	4.3	21.2	110	579	7	LEIIN:AF-A4I5C4-F1	DOMAIN_OF_UNCHARACTERIZED_FUNCTION_(DUF4139)_-_PU
	90:00:00	d6px-A	4.3	8.1	68	879	6	LEIIN:AF-A4IDF0-F1	5'-3'_EXORIBONUCLEASE_D_-_PUTATIVE;
	91:00:00	d9ti-A	4.3	4.2	70	967	4	LEIIN:AF-A4I5Z4-F1	VALYL-TRNA SYNTHETASE;
	92:00:00	d6ph-A	4.3	4.6	75	476	7	LEIIN:AF-A4IDC6-F1	HYPOTHETICAL_PROTEIN_-_CONSERVED;
	93:00:00	d6z4-A	4.3	4	72	85	7	LEIIN:AF-A4I0R0-F1	MITOCHONDRIAL_TRANSLOCASE_SUBUNIT_-_PUTATIVE;
	94:00:00	d7ka-A	4.3	11.4	76	789	5	LEIIN:AF-A4I9D8-F1	UNCHARACTERIZED PROTEIN;
	95:00:00	ea9p-A	4.3	4.5	135	789	8	LEIIN:AF-A4IDM7-F1	AMINO_ACID_TRANSPORTER_-_PUTATIVE;
	96:00:00	d86v-A	4.3	7.3	96	1338	4	LEIIN:AF-A4I9J4-F1	HYPOTHETICAL_PROTEIN_-_CONSERVED;
	97:00:00	d8t9-A	4.3	5.1	161	970	9	LEIIN:AF-A4IDW1-F1	HYPOTHETICAL_PROTEIN_-_CONSERVED;
	98:00:00	ebuq-A	4.2	5.6	146	2567	10	LEIIN:AF-A4I863-F1	UNCHARACTERIZED PROTEIN;
	99:00:00	d7f3-A	4.2	5	158	417	6	LEIIN:AF-A4IBF2-F1	AUTOPHAGY-RELATED_PROTEIN_24;
1	00:00	d65p-A	4.2	10.3	78	2074	3	LEIIN:AF-A4I995-F1	PUTATIVE UNC104-LIKE KINESIN;
1	01:00	d7qc-A	4.2	5.8	100	1646	3	LEIIN:AF-E9AGA8-F1	PUTATIVE UBIQUITIN HYDROLASE;
1	02:00	d7dj-A	4.2	4.8	79	739	4	LEIIN:AF-A4I2F3-F1	PUTATIVE SYNTAXIN BINDING PROTEIN 1;
1	03:00	eci7-A	4.2	3.3	64	286	5	LEIIN:AF-A4I3D0-F1	MODIFIER_OF_RUDIMENTARY_(MOD(R))_PROTEIN_-_PUTATI
1	04:00	d8c5-A	4.2	15.2	78	610	6	LEIIN:AF-A4I1W3-F1	HYPOTHETICAL_PROTEIN_-_CONSERVED;
1	05:00	ebon-A	4.2	15.6	163	1970	8	LEIIN:AF-A4HRL8-F1	CONSERVED OLIGOMERIC GOLGI COMPLEX SUBUNIT 1;
1	06:00	ecq0-A	4.2	16.2	65	460	6	LEIIN:AF-A4I5C9-F1	AUTOPHAGY_PROTEIN_5_(ATG5)GENEDB:LMJF.30.0980;
1	07:00	eb8n-A	4.2	11.5	100	1953	5	LEIIN:AF-A4I7A4-F1	UNCHARACTERIZED PROTEIN;
1	08:00	ebkx-A	4.2	11.2	85	652	9	LEIIN:AF-A4I949-F1	NUCLEOLAR GTP-BINDING PROTEIN 1;
1	09:00	eamm-A	4.2	10.4	70	309	3	LEIIN:AF-A4I8K9-F1	ENDOPLASMIC_RETICULUM-GOLGI_INTERMEDIATE_COMPARTM
1	10:00	d8gc-A	4.1	11.4	90	390	7	LEIIN:AF-E9AGZ8-F1	HYPOTHETICAL_PROTEIN_-_CONSERVED;
1	11:00	d9je-A	4.1	11.9	94	384	7	LEIIN:AF-A4I2I5-F1	HYPOTHETICAL_PROTEIN_-_CONSERVED;
1	12:00	d7m1-A	4.1	3.7	71	501	8	LEIIN:AF-E9AH88-F1	PUTATIVE SHORT CHAIN DEHYDROGENASE/REDUCTASE;
1	13:00	ea1u-A	4.1	10.8	104	934	8	LEIIN:AF-A4I2Q2-F1	HYPOTHETICAL_PROTEIN_-_CONSERVED;
1	14:00	d7sb-A	4.1	5.6	130	625	6	LEIIN:AF-A4I802-F1	CATION_EFFLUX_FAMILY_-_PUTATIVE;
1	15:00	d9c6-A	4.1	5.3	71	548	8	LEIIN:AF-A4ICN2-F1	HYPOTHETICAL_PROTEIN_-_CONSERVED;
1	16:00	d600-A	4.1	18.5	103	685	4	LEIIN:AF-A4I176-F1	HYPOTHETICAL_PROTEIN_-_CONSERVED;
1	17:00	d8re-A	4.1	9.6	71	677	7	LEIIN:AF-A4HUC4-F1	GUANOSINE_DIPHOSPHATASE_-_PUTATIVE;
1	18:00	ebym-A	4.1	8.6	67	266	7	LEIIN:AF-A4I1U4-F1	HYPOTHETICAL_PROTEIN_-_CONSERVED;
1	19:00	d697-A	4.1	5.7	174	1052	10	LEIIN:AF-A4IDU9-F1	HYPOTHETICAL_PROTEIN_-_CONSERVED;
1	20:00	eae3-A	4.1	20.8	93	160	8	LEIIN:AF-A4I331-F1	HYPOTHETICAL_PROTEIN_-_CONSERVED;
1	21:00	d896-A	4.1	6.2	116	411	11	LEIIN:AF-A4I262-F1	HYPOTHETICAL_PROTEIN_-_CONSERVED;
1	22:00	d7kx-A	4.1	5.6	98	191	6	LEIIN:AF-A4HXX1-F1	HYPOTHETICAL_PROTEIN_-_CONSERVED;
1	23:00	d8q0-A	4	5.2	83	728	4	LEIIN:AF-A4HVT9-F1	KINESIN-LIKE PROTEIN;
1	24:00:00	d8og-A	4	7.7	135	707	9	LEIIN:AF-A4I4T4-F1	HYPOTHETICAL_PROTEIN_-_CONSERVED;
1	25:00:00	ea9b-A	4	7.3	132	937	7	LEIIN:AF-A4HUB1-F1	GRYZUN_-_PUTATIVE_TRAFFICKING_THROUGH_GOLGI_-_PUT
1	26:00:00	ecqh-A	4	7.4	137	854	5	LEIIN:AF-E9AHT7-F1	UNCHARACTERIZED PROTEIN;
1	27:00:00	d8qz-A	4	9.5	91	215	5	LEIIN:AF-A0A381ML1	7-F1 SNF7_-_PUTATIVE;
1	28:00:00	d7q4-A	4	12.8	98	799	6	LEIIN:AF-A4I633-F1	PROTEIN_MKT1_-_PUTATIVE;
1	29:00:00	d6ui-A	4	6.7	75	1380	5	LEIIN:AF-A4I6K3-F1	HYPOTHETICAL_PROTEIN_-_CONSERVED;
1	30:00:00	d81w-A	4	4.9	76	260	7	LEIIN:AF-A4HZP6-F1	HYPOTHETICAL_PROTEIN_-_CONSERVED;
1	31:00:00	d8yh-A	4	5.3	60	145	8	LEIIN:AF-A4I1T2-F1	MICROSOMAL_SIGNAL_PEPTIDASE_12_KDA_SUBUNIT_(SPC12
1	32:00:00	d7yo-A	4	10.2	121	791	7	LEIIN:AF-A4HT13-F1	HYPOTHETICAL_PROTEIN_-_CONSERVED;
1	33:00:00	eaij-A	4	4.3	96	601	7	LEIIN:AF-A4I1R0-F1	KIF-BINDING PROTEIN;
1	34:00:00	d99t-A	4	4.8	116	1294	6	LEIIN:AF-A4HRK5-F1	POTASSIUM CHANNEL SUBUNIT-LIKE PROTEIN;
1	35:00:00	d920-A	4	5.5	102	674	7	LEIIN:AF-A4HZJ6-F1	UNCHARACTERIZED PROTEIN;
1	36:00:00	d8yj-A	4	5.3	97	954	5	LEIIN:AF-A4ID88-F1	PUTATIVE ATP-DEPENDENT RNA HELICASE;
1	37:00:00	eb55-A	4	6.3	80	695	5	LEIIN:AF-A4I8M3-F1	HYPOTHETICAL_PROTEIN_-_CONSERVED;
1	38:00:00	ecpg-A	4	14.9	80	919	4	LEIIN:AF-A4HTU4-F1	HYPOTHETICAL_PROTEIN_-__CONSERVED;
1	39:00:00	eake-A	4	4.4	120	2046	8	LEIIN:AF-A4HXV8-F1	HYPOTHETICAL_PROTEIN_-_CONSERVED;
1	40:00:00	d9e8-A	4	8.6	100	1910	8	LEIIN:AF-E9AG78-F1	HYPOTHETICAL_PROTEIN_-_CONSERVED;
1	41:00:00	d9qm-A	4	9.1	113	352	7	LEIIN:AF-A4I5J6-F1	UNCHARACTERIZED PROTEIN;
1	42:00:00	d9vt-A	4	10.4	112	146	2	LEIIN:AF-A4I5B6-F1	PREFOLDIN_SUBUNIT_-_PUTATIVE;
1	43:00:00	d9lr-A	3.9	9.9	112	740	7	LEIIN:AF-A4IBH5-F1	PROTEIN_KINASE_-_PUTATIVE;
1	44:00:00	d7h2-A	3.9	10.1	96	480	5	LEIIN:AF-A4HS22-F1	MITOCHONDRIAL_39-S_RIBOSOMAL_PROTEIN_L47_(MRP-L47
1	45:00:00	d8gs-A	3.9	7.8	150	569	5	LEIIN:AF-A4I453-F1	HYPOTHETICAL_PROTEIN_-_CONSERVED;
1	46:00:00	d8x6-A	3.9	4.9	90	445	3	LEIIN:AF-A4I4W4-F1	VESICLE-FUSING ATPASE;
1	47:00:00	d8tg-A	3.9	9.6	112	811	6	LEIIN:AF-A4I0S2-F1	MITOCHONDRIAL_SSU_RIBOSOMAL_PROTEIN_-_PUTATIVE;
1	48:00:00	d7fx-A	3.9	5.7	87	209	5	LEIIN:AF-A4IDT9-F1	VACUOLAR PROTEIN SORTING-ASSOCIATED PROTEIN 28 HO
1	49:00:00	d7jf-A	3.9	6.1	93	974	6	LEIIN:AF-A4HXN1-F1	HYPOTHETICAL_PROTEIN_-_CONSERVED;
1	50:00:00	d7h1-A	3.9	7.3	83	1360	11	LEIIN:AF-A4I3C7-F1	RAD50 DNA REPAIR-LIKE PROTEIN;
1	51:00:00	d85a-A	3.9	3.4	61	430	3	LEIIN:AF-A4IC05-F1	PUTATIVE SMALL NUCLEAR RNA GENE ACTIVATION PROTEI
1	52:00:00	d974-A	3.9	14.9	99	478	8	LEIIN:AF-A4I6U2-F1	MYND_FINGER_CONTAINING_PROTEIN_-_PUTATIVE;
1	53:00:00	ebxb-A	3.9	4.9	123	787	5	LEIIN:AF-A4I942-F1	HYPOTHETICAL_PROTEIN_-_CONSERVED;
1	54:00:00	d9e6-A	3.9	2.7	52	343	2	LEIIN:AF-E9AGF4-F1	CYTOCHROME C OXIDASE SUBUNIT IV;
1	55:00:00	d8z0-A	3.9	7.6	99	1529	5	LEIIN:AF-A4IAN8-F1	UNCHARACTERIZED PROTEIN;
1	56:00:00	ebsh-A	3.9	5.7	69	126	6	LEIIN:AF-A4I2U9-F1	PUTATIVE AMINO ACID TRANSPORTER;
1	57:00:00	ebgx-A	3.9	11.6	81	150	4	LEIIN:AF-A4IAA3-F1	HYPOTHETICAL_PROTEIN_-_CONSERVED;
1	58:00:00	eal8-A	3.9	5	76	367	7	LEIIN:AF-A4HZD6-F1	HYPOTHETICAL_PROTEIN_-_CONSERVED;
1	59:00:00	d9v5-A	3.9	4.7	109	801	9	LEIIN:AF-A4I7T8-F1	PENTATRICOPEPTIDE_REPEAT_DOMAIN/PPR_REPEAT
1	60:00:00	d9oz-A	3.8	4.6	92	299	4	LEIIN:AF-A4HY72-F1	HYPOTHETICAL_PROTEIN_-_CONSERVED;
1	61:00:00	eazl-A	3.8	18.8	101	1047	3	LEIIN:AF-A4HUZ6-F1	PUTATIVE KINESIN;
1	62:00:00	d63p-A	3.8	8.9	124	684	7	LEIIN:AF-A4I7T1-F1	KINETOPLAST_POLYADENYLATION
1	63:00:00	d71y-A	3.8	5.6	60	75	7	LEIIN:AF-A4HZQ4-F1	TIM10/DDP_FAMILY_ZINC_FINGER_CONTAINING_PROTEIN_-
1	64:00:00	d946-A	3.8	2.7	50	77	4	LEIIN:AF-A4ICC5-F1	HYPOTHETICAL_PROTEIN_-_CONSERVED;
1	65:00:00	ebb2-A	3.8	5.6	63	506	6	LEIIN:AF-E9AG88-F1	ZINC_FINGER_-
1	66:00:00	eara-A	3.8	9.2	102	2048	6	LEIIN:AF-E9AGW8-F1	HYPOTHETICAL_PROTEIN_-_CONSERVED;
1	67:00:00	d8lx-A	3.8	6.5	77	391	3	LEIIN:AF-A4I5K0-F1	HYPOTHETICAL_PROTEIN_-_CONSERVED;
1	68:00:00	d7af-A	3.8	6.8	103	1274	8	LEIIN:AF-A4HS88-F1	HYPOTHETICAL_PROTEIN_-_CONSERVED;
1	69:00:00	ebgv-A	3.8	3.9	69	198	6	LEIIN:AF-A4HVI3-F1	HYPOTHETICAL_PROTEIN_-_CONSERVED;
1	70:00:00	d8h2-A	3.8	8.8	101	1554	7	LEIIN:AF-A4I845-F1	HYPOTHETICAL_PROTEIN_-_CONSERVED;
1	71:00:00	d651-A	3.8	9	76	258	7	LEIIN:AF-E9AHH4-F1	UNCHARACTERIZED PROTEIN;
1	72:00:00	d9jw-A	3.8	12.7	85	903	5	LEIIN:AF-A4ID78-F1	MCM DOMAIN-CONTAINING PROTEIN;
1	73:00:00	echm-A	3.8	12	92	763	7	LEIIN:AF-A4HYB5-F1	FYVE-TYPE DOMAIN-CONTAINING PROTEIN;
1	74:00:00	eaig-A	3.8	21.8	94	581	4	LEIIN:AF-A4HT96-F1	HYPOTHETICAL_PROTEIN_-_CONSERVED;
1	75:00:00	d79c-A	3.8	5.8	156	613	10	LEIIN:AF-A4HYG8-F1	CATION_TRANSPORTER_-_PUTATIVE;
1	76:00:00	d8tq-A	3.8	12.9	123	1084	2	LEIIN:AF-A4HTT1-F1	KINESIN_-__PUTATIVE;
1	77:00:00	ecds-A	3.8	22	101	1978	5	LEIIN:AF-A4HUD8-F1	UNCHARACTERIZED PROTEIN;
1	78:00:00	ecap-A	3.8	15.9	90	669	9	LEIIN:AF-A4I2S1-F1	PUTATIVE TRANSLATION INITIATION FACTOR EIF2B SUBU
1	79:00:00	ebfi-A	3.8	8.3	109	639	5	LEIIN:AF-A4I8A6-F1	DYNEIN ASSEMBLY FACTOR 4, AXONEMAL;
1	80:00:00	d9ul-A	3.8	4.4	73	882	10	LEIIN:AF-A4I096-F1	HYPOTHETICAL_PROTEIN_-_CONSERVED;
1	81:00:00	d9lo-A	3.8	14.4	86	328	8	LEIIN:AF-A4HWV0-F1	HYPOTHETICAL_PROTEIN_-_CONSERVED;
1	82:00:00	d7y8-A	3.8	12.1	99	567	6	LEIIN:AF-A4HUN4-F1	HYPOTHETICAL_PROTEIN_-_CONSERVED;
1	83:00:00	eaag-A	3.8	3.7	82	811	2	LEIIN:AF-A4I2R4-F1	INTRAFLAGELLAR_TRANSPORT_PROTEIN_88_-_PUTATIVE;
1	84:00:00	d8h0-A	3.8	14.2	142	1215	9	LEIIN:AF-A4HSZ0-F1	GUANINE NUCLEOTIDE-BINDING PROTEIN SUBUNIT BETA-L
1	85:00:00	eb3e-A	3.7	3.4	86	874	7	LEIIN:AF-A4HXL4-F1	PROTEIN SDA1;
1	86:00:00	d8qc-A	3.7	6	64	839	6	LEIIN:AF-A4HYW9-F1	HYPOTHETICAL_PROTEIN_-_CONSERVED;
1	87:00:00	ea3b-A	3.7	5.4	70	309	7	LEIIN:AF-A4I9N5-F1	26S PROTEASOME REGULATORY SUBUNIT RPN11;
1	88:00:00	ebmh-A	3.7	7.4	102	891	4	LEIIN:AF-A4HSZ5-F1	KINESIN_-_PUTATIVE;
1	89:00:00	eb54-A	3.7	12.2	139	629	7	LEIIN:AF-A4HZ89-F1	HYPOTHETICAL_PROTEIN_-_CONSERVED;
1	90:00:00	eagi-A	3.7	3.6	63	279	6	LEIIN:AF-E9AH22-F1	CALMODULIN-BINDING_-_PUTATIVE;
1	91:00:00	d88i-A	3.7	5.8	68	205	10	LEIIN:AF-A4I8J1-F1	TRANSMEMBRANE PROTEIN 18;
1	92:00:00	d9n4-A	3.7	15.6	90	518	2	LEIIN:AF-A4IDT6-F1	VHS_DOMAIN_CONTAINING_PROTEIN_-_PUTATIVE;
1	93:00:00	ebpv-A	3.7	14.3	134	451	15	LEIIN:AF-A4I745-F1	METAL-ION_TRANSPORTER_-_PUTATIVE;
1	94:00:00	eafg-A	3.7	8.5	74	127	7	LEIIN:AF-A4I1C4-F1	PREFOLDIN SUBUNIT 4;
1	95:00:00	d7t9-A	3.7	6	107	581	6	LEIIN:AF-A4I660-F1	PROTEIN_OF_UNCHARACTERIZED_FUNCTION_(DUF3808
1	96:00:00	d7st-A	3.7	8.1	103	214	8	LEIIN:AF-A4HU02-F1	PREFOLDIN_SUBUNIT_-__PUTATIVE;
1	97:00:00	eb0o-A	3.7	13.7	95	806	4	LEIIN:AF-A4HYB2-F1	HYPOTHETICAL_PROTEIN_-_CONSERVED;
1	98:00:00	d7g5-A	3.7	4.3	75	220	4	LEIIN:AF-A4HWY8-F1	SNF7_-_PUTATIVE;
1	99:00:00	ecdt-A	3.7	7.5	72	243	7	LEIIN:AF-E9AGZ0-F1	HYPOTHETICAL_PROTEIN_-_CONSERVED;
2	00:00	ebuu-A	3.7	6	77	556	4	LEIIN:AF-A4HYK2-F1	NADH-UBIQUINONE_OXIDOREDUCTASE_COMPLEX_I_SUBUNIT_
2	01:00	d7v7-A	3.7	6	140	516	6	LEIIN:AF-A4I2A7-F1	HYPOTHETICAL_PROTEIN_-_CONSERVED;
2	02:00	d9v3-A	3.7	8.2	75	586	5	LEIIN:AF-A4HWC4-F1	LYSINE--TRNA LIGASE;
2	03:00	d7of-A	3.7	3.2	64	106	11	LEIIN:AF-A4HZ75-F1	ATPASE_SUBUNIT_9_-_PUTATIVE;
2	04:00	d9tb-A	3.7	8.4	108	313	11	LEIIN:AF-A4HU25-F1	HYPOTHETICAL_PROTEIN_-__CONSERVED;
2	05:00	d99g-A	3.7	4	58	375	7	LEIIN:AF-A4I808-F1	HYPOTHETICAL_PROTEIN_-_CONSERVED;
2	06:00	d991-A	3.7	8.6	118	499	7	LEIIN:AF-A4I993-F1	CARBOXYPEPTIDASE_-_PUTATIVE;
2	07:00	d9hf-A	3.7	13	97	676	9	LEIIN:AF-A4I790-F1	TOUSLED-LIKE_KINASE_II_-_PUTATIVE;
2	08:00	d9u8-A	3.7	8.8	80	533	6	LEIIN:AF-A4ICI5-F1	UNCHARACTERIZED PROTEIN;
2	09:00	d90e-A	3.7	9.1	111	294	5	LEIIN:AF-E9AGJ9-F1	HYPOTHETICAL_PROTEIN_-_CONSERVED;
2	10:00	eauo-A	3.7	6.6	99	204	8	LEIIN:AF-A4I952-F1	CHARGED MULTIVESICULAR BODY PROTEIN 1A;
2	11:00	ebt3-A	3.7	7.8	135	420	7	LEIIN:AF-A4I9L1-F1	HYPOTHETICAL_PROTEIN_-_CONSERVED;
2	12:00	d8xc-A	3.7	5.1	105	1662	4	LEIIN:AF-A4I766-F1	DNA-DIRECTED RNA POLYMERASE SUBUNIT;
2	13:00	eba9-A	3.7	8.3	97	375	5	LEIIN:AF-A4HUH7-F1	HYPOTHETICAL_PROTEIN_-_CONSERVED;
2	14:00	eb5f-A	3.6	24.8	114	197	8	LEIIN:AF-A4I2R0-F1	EMOPAMIL_BINDING_PROTEIN_-_PUTATIVE;
2	15:00	eawm-A	3.6	13.5	110	431	5	LEIIN:AF-A4IE48-F1	HYPOTHETICAL_PROTEIN_-_CONSERVED;
2	16:00	d75h-A	3.6	6.4	109	542	13	LEIIN:AF-A4HVP5-F1	HYPOTHETICAL_PROTEIN_-_CONSERVED;
2	17:00	d6xu-A	3.6	6.2	146	1223	10	LEIIN:AF-A4I810-F1	HYPOTHETICAL_PROTEIN_-_CONSERVED;
2	18:00	d7ia-A	3.6	4.7	118	232	9	LEIIN:AF-A4HSX6-F1	HYPOTHETICAL_PROTEIN_-_CONSERVED;
2	19:00	d9ft-A	3.6	7.7	101	295	6	LEIIN:AF-A4IDW3-F1	HYPOTHETICAL_PROTEIN_-_CONSERVED;
2	20:00	d70o-A	3.6	11.4	111	711	6	LEIIN:AF-A4HVX5-F1	TRANSMEMBRANE_AMINO_ACID_TRANSPORTER_PROTEIN_-_PU
2	21:00	d9bj-A	3.6	4.4	109	1260	4	LEIIN:AF-A4HTG5-F1	DNA_REPAIR_PROTEIN_-_PUTATIVE;
2	22:00	d8kw-A	3.6	8.4	111	992	5	LEIIN:AF-A4HST6-F1	HYPOTHETICAL_PROTEIN_-_CONSERVED;
2	23:00	ea2o-A	3.6	5.3	99	1236	7	LEIIN:AF-A4HVL1-F1	HYPOTHETICAL_PROTEIN_-_CONSERVED;
2	24:00:00	ebft-A	3.6	3.7	61	279	8	LEIIN:AF-A4I785-F1	KH_DOMAIN/DOMAIN_OF_UNCHARACTERIZED_FUNCTION_(DUF
2	25:00:00	ea2q-A	3.6	7.6	83	121	8	LEIIN:AF-A4HZ34-F1	CALCIUM UNIPORTER PROTEIN;
2	26:00:00	d8ww-A	3.6	14.3	89	602	8	LEIIN:AF-A4I3C0-F1	KATANIN P60 ATPASE-CONTAINING SUBUNIT A1;
2	27:00:00	ebtg-A	3.6	23.3	81	576	7	LEIIN:AF-A4I9U8-F1	HYPOTHETICAL_PROTEIN_-_CONSERVED;
2	28:00:00	d7ue-A	3.6	4.3	101	994	7	LEIIN:AF-A4I8L3-F1	HYPOTHETICAL_PROTEIN_-_CONSERVED;
2	29:00:00	d9tu-A	3.6	6.9	133	316	8	LEIIN:AF-A4I7M3-F1	DNAJ_DOMAIN_CONTAINING_PROTEIN_-_PUTATIVE;
2	30:00:00	ebea-A	3.6	5	99	282	6	LEIIN:AF-A4I0L2-F1	QB-SNARE_PROTEIN_-_PUTATIVE;
2	31:00:00	ebl7-A	3.6	12.4	90	462	3	LEIIN:AF-E9AHD1-F1	HYPOTHETICAL_PROTEIN_-_CONSERVED;
2	32:00:00	d9xp-A	3.6	6.8	93	961	11	LEIIN:AF-A4HY07-F1	HYPOTHETICAL_PROTEIN_-_CONSERVED;
2	33:00:00	d92c-A	3.6	2.9	57	121	9	LEIIN:AF-A4HZ13-F1	HYPOTHETICAL_PROTEIN_-_CONSERVED;
2	34:00:00	ebe9-A	3.6	9.7	88	971	9	LEIIN:AF-E9AGJ5-F1	VACUOLAR_SORTING_PROTEIN_39_DOMAIN_1
2	35:00:00	d88x-A	3.6	6.2	116	431	9	LEIIN:AF-A4I295-F1	PHOSPHATIDATE CYTIDYLYLTRANSFERASE;
2	36:00:00	d7j2-A	3.6	8.2	104	539	4	LEIIN:AF-A4I243-F1	MITOCHONDRIAL_RNA_BINDING_COMPLEX_1_SUBUNIT_-_PUT
2	37:00:00	ebrs-A	3.6	7.3	110	400	11	LEIIN:AF-A4HUJ4-F1	HYPOTHETICAL_PROTEIN_-_CONSERVED;
2	38:00:00	d7zq-A	3.6	8.4	119	159	4	LEIIN:AF-A4HT81-F1	HYPOTHETICAL_PROTEIN_-_CONSERVED;
2	39:00:00	ea1o-A	3.6	9.9	144	1262	5	LEIIN:AF-A4HZC1-F1	GUANINE NUCLEOTIDE-BINDING PROTEIN SUBUNIT BETA-L
2	40:00:00	eaf2-A	3.6	5.4	111	254	10	LEIIN:AF-A4I3I8-F1	HYPOTHETICAL_PROTEIN_-_CONSERVED;
2	41:00:00	d627-A	3.6	4.8	138	955	10	LEIIN:AF-A4I0Y0-F1	HYPOTHETICAL PREDICTED TRANSMEMBRANE PROTEIN;
2	42:00:00	d8cf-A	3.6	8.3	79	1209	5	LEIIN:AF-A4IAB1-F1	HYPOTHETICAL_PROTEIN_-_CONSERVED;
2	43:00:00	eabw-A	3.6	7	70	111	7	LEIIN:AF-A4IAG5-F1	HYPOTHETICAL_PROTEIN;
2	44:00:00	d6q8-A	3.6	6.2	119	1886	5	LEIIN:AF-A4HTI9-F1	HYPOTHETICAL_PROTEIN_-_CONSERVED;
2	45:00:00	eag1-A	3.6	8.7	109	672	8	LEIIN:AF-A4I2Z9-F1	HYPOTHETICAL_PROTEIN_-_CONSERVED;
2	46:00:00	d8f0-A	3.6	9.4	90	798	8	LEIIN:AF-E8NHC7-F1	UNCHARACTERIZED PROTEIN;
2	47:00:00	ecii-A	3.6	9	103	1274	4	LEIIN:AF-A4HUJ2-F1	UNCHARACTERIZED PROTEIN;
2	48:00:00	ebst-A	3.6	4.4	57	210	4	LEIIN:AF-A4HRF5-F1	HYPOTHETICAL_PROTEIN_-_CONSERVED;
2	49:00:00	d87h-A	3.6	6.6	91	877	5	LEIIN:AF-A4I826-F1	HYPOTHETICAL_PROTEIN_-_CONSERVED;
2	50:00:00	ecff-A	3.6	9.4	85	135	6	LEIIN:AF-A4HSP1-F1	PREFOLDIN_SUBUNIT_-_PUTATIVE;
2	51:00:00	ebed-A	3.6	11.9	82	1616	6	LEIIN:AF-A4I1A3-F1	DNA-DIRECTED RNA POLYMERASE SUBUNIT BETA;
2	52:00:00	d7hd-A	3.6	4.6	70	592	10	LEIIN:AF-A4IAJ6-F1	HYPOTHETICAL_PROTEIN_-_CONSERVED;
2	53:00:00	d6q5-A	3.6	5.5	88	297	10	LEIIN:AF-A4I6G9-F1	HYPOTHETICAL_PROTEIN_-_CONSERVED;
2	54:00:00	eayj-A	3.6	9.2	79	364	4	LEIIN:AF-A4I4A1-F1	HYPOTHETICAL_PROTEIN_-_CONSERVED;
2	55:00:00	d73l-A	3.5	14.8	136	1286	9	LEIIN:AF-A4I0Z4-F1	HYPOTHETICAL_PROTEIN_-_CONSERVED;
2	56:00:00	ebnw-A	3.5	7.4	112	337	3	LEIIN:AF-A4I229-F1	GLUCOSIDASE_II_BETA_SUBUNIT-LIKE_PROTEIN_-_PUTATI
2	57:00:00	d7a9-A	3.5	15.4	120	1041	8	LEIIN:AF-A4HVX8-F1	HYPOTHETICAL_PROTEIN_-_CONSERVED;
2	58:00:00	ebc0-A	3.5	5.6	103	875	6	LEIIN:AF-A4IBR4-F1	CULLIN_FAMILY_-_PUTATIVE;
2	59:00:00	d8pm-A	3.5	9.2	112	1369	9	LEIIN:AF-E9AGE4-F1	HYPOTHETICAL_PROTEIN_-_CONSERVED;
2	60:00:00	eb0l-A	3.5	5	157	637	7	LEIIN:AF-A4ICL7-F1	HYPOTHETICAL_PROTEIN_-_CONSERVED;
2	61:00:00	ebj7-A	3.5	11	68	794	6	LEIIN:AF-A4I0P2-F1	DNAJ_DOMAIN_PROTEIN_-_PUTATIVE;
2	62:00:00	ecfd-A	3.5	9.9	92	657	8	LEIIN:AF-A4IDW7-F1	PHOSPHORYLATED_CTD_INTERACTING_FACTOR_1_WW_DOMAIN
2	63:00:00	ebgy-A	3.5	9.3	107	233	5	LEIIN:AF-A4IAF2-F1	HYPOTHETICAL_PROTEIN_-_CONSERVED;
2	64:00:00	d61j-A	3.5	9.1	96	157	5	LEIIN:AF-A4HZU4-F1	PREFOLDIN 5-LIKE PROTEIN;
2	65:00:00	d7xk-A	3.5	7.3	85	254	1	LEIIN:AF-A4ICL3-F1	HYPOTHETICAL_PROTEIN_-_CONSERVED;
2	66:00:00	d93l-A	3.5	4	85	484	6	LEIIN:AF-A4HW94-F1	HYPOTHETICAL_PROTEIN_-_CONSERVED;
2	67:00:00	d7gh-A	3.5	11.5	89	205	6	LEIIN:AF-A4HUY5-F1	HYPOTHETICAL_PROTEIN_-_CONSERVED;
2	68:00:00	d7zd-A	3.5	10.1	85	577	9	LEIIN:AF-A4HS06-F1	HYPOTHETICAL_PROTEIN_-_CONSERVED;
2	69:00:00	d8if-A	3.5	11	178	801	7	LEIIN:AF-A4I6P8-F1	H(+)-EXPORTING DIPHOSPHATASE;
2	70:00:00	ebm3-A	3.5	7.4	110	305	8	LEIIN:AF-A4I8D5-F1	HYPOTHETICAL_PROTEIN_-_CONSERVED;
2	71:00:00	d8qn-A	3.5	5.1	122	1428	7	LEIIN:AF-E9AH54-F1	UNCHARACTERIZED PROTEIN;
2	72:00:00	d7zz-A	3.5	9.4	134	776	10	LEIIN:AF-A4I0D7-F1	HYPOTHETICAL_PROTEIN_-_CONSERVED;
2	73:00:00	eazf-A	3.5	3.4	84	188	10	LEIIN:AF-A4I8K2-F1	CORNICHON_PROTEIN_-_PUTATIVE;
2	74:00:00	eck2-A	3.5	2.6	77	291	6	LEIIN:AF-A4I8B0-F1	SNAP_PROTEIN_-_PUTATIVE;
2	75:00:00	d609-A	3.5	4.1	92	341	11	LEIIN:AF-A4I8M9-F1	PUTATIVE TRANS-SPLICING FACTOR;
2	76:00:00	d6s2-A	3.5	6.2	94	594	4	LEIIN:AF-A4I800-F1	CHAPERONIN_HSP60_-_MITOCHONDRIAL_PRECURSOR;
2	77:00:00	d7z2-A	3.5	9.9	80	1481	6	LEIIN:AF-A4HTN0-F1	PUTATIVE MITOCHONDRIAL DNA POLYMERASE BETA-PAK;
2	78:00:00	d9ar-A	3.5	6.5	99	1470	10	LEIIN:AF-A4I1A2-F1	RAPTOR_N-TERMINAL_CASPASE_LIKE_DOMAIN_CONTAINING_
2	79:00:00	eatf-A	3.5	20.6	83	1552	11	LEIIN:AF-A4I9J8-F1	CALPAIN-LIKE_CYSTEINE_PEPTIDASE_-_PUTATIVE;
2	80:00:00	d63r-A	3.5	11.6	108	327	8	LEIIN:AF-A4HVM9-F1	HYPOTHETICAL_PROTEIN_-_CONSERVED;
2	81:00:00	eaxs-A	3.5	5.2	85	1379	5	LEIIN:AF-A4I963-F1	CALPAIN PROTEASE-LIKE PROTEIN;
2	82:00:00	d634-A	3.5	5.3	84	2038	6	LEIIN:AF-A4I205-F1	HYPOTHETICAL_PROTEIN_-_CONSERVED;
2	83:00:00	eaua-A	3.5	13.3	63	513	8	LEIIN:AF-A4IC59-F1	HYPOTHETICAL_PROTEIN_-_CONSERVED;
2	84:00:00	echt-A	3.5	5.2	64	517	6	LEIIN:AF-A4I392-F1	HYPOTHETICAL_PROTEIN_-_CONSERVED;
2	85:00:00	d6ur-A	3.5	12	70	597	4	LEIIN:AF-A4I1R7-F1	VACUOLAR PROTEIN SORTING-LIKE PROTEIN;
2	86:00:00	ebw5-A	3.5	9.1	119	1402	8	LEIIN:AF-A4I8T1-F1	HYPOTHETICAL_PROTEIN_-_CONSERVED;
2	87:00:00	eaps-A	3.5	8.4	118	248	4	LEIIN:AF-A4IDF1-F1	UNCHARACTERIZED PROTEIN;
2	88:00:00	d9bb-A	3.5	10.7	92	706	7	LEIIN:AF-A4ID94-F1	CULLIN-LIKE PROTEIN;
2	89:00:00	d83f-A	3.5	8	103	753	7	LEIIN:AF-A4I178-F1	PROTEIN_OF_UNCHARACTERIZED_FUNCTION_(DUF1308)_-_P
2	90:00:00	ecaz-A	3.5	10.6	98	456	10	LEIIN:AF-A4HZP2-F1	HYPOTHETICAL_PROTEIN_-_CONSERVED;
2	91:00:00	ebf9-A	3.4	18.9	103	1602	4	LEIIN:AF-A4I4R9-F1	AAA_DOMAIN_CONTAINING_PROTEIN_-_PUTATIVE;
2	92:00:00	eaxa-A	3.4	10.4	135	388	8	LEIIN:AF-A4I652-F1	PROTEIN_OF_UNCHARACTERIZED_FUNCTION_(DUF773)_-_PU
2	93:00:00	eanc-A	3.4	13.6	114	269	6	LEIIN:AF-A4HS25-F1	UNCHARACTERIZED PROTEIN;
2	94:00:00	eam9-A	3.4	6.9	103	217	3	LEIIN:AF-A4ID53-F1	CLASS-E_VACUOLAR_PROTEIN-
2	95:00:00	d70l-A	3.4	4.7	140	476	7	LEIIN:AF-A4ICC3-F1	AMINO ACID PERMEASE AAP11LD-LIKE PROTEIN;
2	96:00:00	ea4z-A	3.4	4.3	107	346	10	LEIIN:AF-A4I1N9-F1	HYPOTHETICAL_PROTEIN_-_CONSERVED;
2	97:00:00	d7v6-A	3.4	5	146	840	4	LEIIN:AF-A4HTJ9-F1	PUTATIVE RIBOSE-PHOSPHATE PYROPHOSPHOKINASE;
2	98:00:00	d7xb-A	3.4	4.9	103	450	8	LEIIN:AF-A4I0K2-F1	PALMITOYLTRANSFERASE;
2	99:00:00	ebtc-A	3.4	7.9	100	1519	9	LEIIN:AF-A4I3I2-F1	UNCHARACTERIZED PROTEIN;
3	00:00	d8bk-A	3.4	7.5	75	332	4	LEIIN:AF-A4IAT1-F1	HYPOTHETICAL_PROTEIN_-_CONSERVED;
3	01:00	d9my-A	3.4	11.9	81	291	5	LEIIN:AF-A4I7K8-F1	PROTEIN_OF_UNCHARACTERIZED_FUNCTION_(DUF1279)_-_P
3	02:00	d9gh-A	3.4	9.7	81	194	11	LEIIN:AF-A4I267-F1	PREFOLDIN SUBUNIT 3;
3	03:00	ecfv-A	3.4	7.7	133	1333	8	LEIIN:AF-A4HUK6-F1	HYPOTHETICAL_PROTEIN_-_CONSERVED;
3	04:00	d8z9-A	3.4	6.6	144	1020	8	LEIIN:AF-A4HWJ9-F1	NAD-SPECIFIC GLUTAMATE DEHYDROGENASE;
3	05:00	d6z6-A	3.4	4.9	130	1954	4	LEIIN:AF-A4IE02-F1	HYPOTHETICAL_PROTEIN_-_CONSERVED;
3	06:00	d7nw-A	3.4	2.7	59	249	12	LEIIN:AF-A4I422-F1	HYPOTHETICAL_PROTEIN_-_CONSERVED;
3	07:00	d69e-A	3.4	3.1	59	198	5	LEIIN:AF-A4HWP0-F1	HYPOTHETICAL_PROTEIN_-_CONSERVED;
3	08:00	d8g3-A	3.4	2.6	43	153	12	LEIIN:AF-A4I339-F1	HYPOTHETICAL_PROTEIN_-_CONSERVED;
3	09:00	ea1t-A	3.4	6.1	82	474	10	LEIIN:AF-A4HUS2-F1	SERYL-TRNA SYNTHETASE;
3	10:00	d7zb-A	3.4	4.9	73	242	4	LEIIN:AF-A4HX12-F1	HYPOTHETICAL_PROTEIN_-_CONSERVED;
3	11:00	eb46-A	3.4	5.5	113	172	12	LEIIN:AF-A4HVW7-F1	SIGNAL SEQUENCE RECEPTOR SUBUNIT GAMMA;
3	12:00	d8d8-A	3.4	4.6	119	586	4	LEIIN:AF-E9AHR6-F1	HYPOTHETICAL_PROTEIN_-_CONSERVED;
3	13:00	d77y-A	3.4	3.6	59	158	12	LEIIN:AF-E9AHI8-F1	UNCHARACTERIZED PROTEIN;
3	14:00	d8it-A	3.4	7.9	148	381	5	LEIIN:AF-A4I7T3-F1	ELONGATION OF FATTY ACIDS PROTEIN;
3	15:00	d6qg-A	3.4	19.5	94	666	3	LEIIN:AF-A4HYB1-F1	CAP-GLY_DOMAIN_CONTAINING_PROTEIN_-_PUTATIVE;
3	16:00	d9i0-A	3.4	8	84	623	8	LEIIN:AF-A4IE10-F1	HYPOTHETICAL_PROTEIN_-_CONSERVED;
3	17:00	d8ub-A	3.4	3.8	60	845	7	LEIIN:AF-A4IDS5-F1	HYPOTHETICAL_PROTEIN_-_CONSERVED;
3	18:00	d7dz-A	3.4	6.3	158	1061	7	LEIIN:AF-A4HRN2-F1	HYPOTHETICAL_PROTEIN_-_CONSERVED;
3	19:00	eb83-A	3.4	24	90	833	6	LEIIN:AF-A4HSC8-F1	HYPOTHETICAL_PROTEIN_-_CONSERVED;
3	20:00	ebz9-A	3.4	7.3	122	991	7	LEIIN:AF-A4HV08-F1	ADAPTIN-RELATED PROTEIN-LIKE PROTEIN;
3	21:00	d8g6-A	3.4	4.7	77	132	5	LEIIN:AF-A4I3M8-F1	PROTEIN_OF_UNCHARACTERIZED_FUNCTION_(DUF423)_-_PU
3	22:00	eaz7-A	3.4	6.6	129	1943	6	LEIIN:AF-A4I9Z7-F1	KELCH_MOTIF/GALACTOSE_OXIDASE_-
3	23:00	d6x6-A	3.4	7	101	651	8	LEIIN:AF-E9AH15-F1	HYPOTHETICAL_PROTEIN_-_CONSERVED;
3	24:00:00	d8bl-A	3.3	5.9	157	1208	5	LEIIN:AF-A4I5N4-F1	RING-TYPE DOMAIN-CONTAINING PROTEIN;
3	25:00:00	d8ie-A	3.3	8.2	92	634	5	LEIIN:AF-A4I1N2-F1	NOT1_N-TERMINAL_DOMAIN_-
3	26:00:00	eawh-A	3.3	8.9	93	237	9	LEIIN:AF-A4IE61-F1	AMASTIN_SURFACE_GLYCOPROTEIN_-_PUTATIVE;
3	27:00:00	eafn-A	3.3	4	65	150	5	LEIIN:AF-A4IB84-F1	HYPOTHETICAL_PROTEIN_-_CONSERVED;
3	28:00:00	d9p1-A	3.3	8.2	69	201	10	LEIIN:AF-A4ICV9-F1	HYPOTHETICAL_PROTEIN_-_CONSERVED;
3	29:00:00	d759-A	3.3	6.1	139	1401	10	LEIIN:AF-A4I5C2-F1	PUTATIVE UBIQUITIN-PROTEIN LIGASE;
3	30:00:00	d86o-A	3.3	7.2	113	560	8	LEIIN:AF-A4HRT1-F1	MULTIFUNCTIONAL FUSION PROTEIN;
3	31:00:00	ea5a-A	3.3	4.8	133	410	7	LEIIN:AF-A4IC53-F1	AMINO_ACID_PERMEASE_-_PUTATIVE;
3	32:00:00	d75l-A	3.3	6.7	69	665	1	LEIIN:AF-A4I9S8-F1	HYPOTHETICAL_PROTEIN_-_CONSERVED;
3	33:00:00	ea1l-A	3.3	10.4	131	354	7	LEIIN:AF-A4I300-F1	HYPOTHETICAL_PROTEIN_-_CONSERVED;
3	34:00:00	d91c-A	3.3	14.5	106	742	5	LEIIN:AF-A4I219-F1	HEAT SHOCK 70 PROTEIN-LIKE PROTEIN;
3	35:00:00	d98l-A	3.3	10.6	75	302	3	LEIIN:AF-A4I883-F1	NADH DEHYDROGENASE 1 BETA SUBCOMPLEX
3	36:00:00	d7ys-A	3.3	5.7	95	159	11	LEIIN:AF-A4IDN9-F1	PREDICTED_MEMBRANE_PROTEIN_-_PUTATIVE;
3	37:00:00	ecos-A	3.3	4.2	66	730	12	LEIIN:AF-A4I594-F1	PHOSPHOINOSITIDE-SPECIFIC_PHOSPHOLIPASE_C_-_EFHAN
3	38:00:00	d84h-A	3.3	9.5	67	655	4	LEIIN:AF-A4I283-F1	HYPOTHETICAL_PROTEIN_-_CONSERVED;
3	39:00:00	d624-A	3.3	4.5	70	107	4	LEIIN:AF-A4I9Q0-F1	HYPOTHETICAL_PROTEIN_-_CONSERVED;
3	40:00:00	d61q-A	3.3	5	71	136	7	LEIIN:AF-A4ICB0-F1	HYPOTHETICAL_PROTEIN_-_CONSERVED;
3	41:00:00	d77v-A	3.3	16.6	136	692	4	LEIIN:AF-A4HV27-F1	ORGANIC_SOLUTE_TRANSPORTER_OSTALPHA_-_PUTATIVE;
3	42:00:00	d820-A	3.3	16.3	64	127	9	LEIIN:AF-A4I2G1-F1	60S_RIBOSOMAL_PROTEIN_L35_-_PUTATIVE;
3	43:00:00	d7bf-A	3.3	5.1	103	418	7	LEIIN:AF-A4I877-F1	GPI_TRANSAMIDASE_COMPONENT_TTA1_-_PUTATIVE;
3	44:00:00	ebye-A	3.3	5	64	410	6	LEIIN:AF-A4I7V8-F1	PUTATIVE_CYCLASE_-_PUTATIVE;
3	45:00:00	d6tv-A	3.3	5.7	114	1213	8	LEIIN:AF-A4HYN4-F1	METALLO-DEPENDENT_PHOSPHATASE-LIKE_DOMAIN-
3	46:00:00	ecoc-A	3.3	9.3	118	229	5	LEIIN:AF-E9AGR4-F1	QA-SNARE PROTEIN PUTATIVE;
3	47:00:00	d9lt-A	3.3	5.6	95	538	8	LEIIN:AF-E9AGK2-F1	CHAPERONIN_TCP20_-_PUTATIVE;
3	48:00:00	d608-A	3.3	4.1	139	931	6	LEIIN:AF-A4HZF4-F1	GUANINE NUCLEOTIDE-BINDING PROTEIN SUBUNIT BETA-L
3	49:00:00	echn-A	3.3	9.2	74	850	5	LEIIN:AF-A4I3P4-F1	HYPOTHETICAL_PROTEIN_-_CONSERVED;
3	50:00:00	ea8i-A	3.3	6.3	121	1916	6	LEIIN:AF-A4I1L5-F1	HYPOTHETICAL_PROTEIN_-_CONSERVED;
3	51:00:00	d61u-A	3.3	10.6	95	315	5	LEIIN:AF-A4I2T8-F1	HYPOTHETICAL_PROTEIN_-_CONSERVED;
3	52:00:00	d6zr-A	3.3	6	83	439	7	LEIIN:AF-E9AGG8-F1	UNCHARACTERIZED PROTEIN;
3	53:00:00	d79y-A	3.3	9.2	111	990	5	LEIIN:AF-A4HYD5-F1	UNCHARACTERIZED PROTEIN;
3	54:00:00	d8kh-A	3.3	13.1	76	1224	4	LEIIN:AF-A4I9E0-F1	HYPOTHETICAL_PROTEIN_-_CONSERVED;
3	55:00:00	eakl-A	3.3	7.2	135	303	1	LEIIN:AF-A4HW18-F1	ELONGATION OF FATTY ACIDS PROTEIN;
3	56:00:00	d65x-A	3.3	8.1	110	741	5	LEIIN:AF-A4HY99-F1	SIGNAL RECOGNITION PARTICLE SUBUNIT SRP72;
3	57:00:00	d7yn-A	3.3	4.6	53	195	4	LEIIN:AF-A4ID62-F1	HYPOTHETICAL_PROTEIN_-_CONSERVED;
3	58:00:00	ebjs-A	3.2	6.6	120	1007	4	LEIIN:AF-A4HSV6-F1	LANOSTEROL_SYNTHASE_-_PUTATIVE;
3	59:00:00	d7ui-A	3.2	4.1	100	236	12	LEIIN:AF-A4I1I2-F1	HYPOTHETICAL_PROTEIN_-_CONSERVED;
3	60:00:00	d9dx-A	3.2	6.1	83	656	5	LEIIN:AF-A4I7Z6-F1	PROTEIN_KINASE_-_PUTATIVE;
3	61:00:00	echl-A	3.2	6.6	69	466	1	LEIIN:AF-A4I241-F1	AXONEMAL_DYNEIN_LIGHT_CHAIN_-_PUTATIVE;
3	62:00:00	eccx-A	3.2	15.3	94	261	9	LEIIN:AF-A4I0B1-F1	HYPOTHETICAL_PROTEIN_-_CONSERVED;
3	63:00:00	eaku-A	3.2	8.7	119	585	8	LEIIN:AF-A4I5W9-F1	ALDEHYDE_DEHYDROGENASE_-_PUTATIVE;
3	64:00:00	d73q-A	3.2	3.4	58	173	7	LEIIN:AF-A4HSW3-F1	HYPOTHETICAL_PROTEIN_-_CONSERVED;
3	65:00:00	d70r-A	3.2	12.7	82	470	2	LEIIN:AF-E9AGW9-F1	EPSILON_TUBULIN_-_PUTATIVE;
3	66:00:00	ebgk-A	3.2	7.4	150	1604	6	LEIIN:AF-A4HVS2-F1	UNCHARACTERIZED PROTEIN;
3	67:00:00	d9m8-A	3.2	5.2	80	609	8	LEIIN:AF-A4IBH2-F1	UNCHARACTERIZED PROTEIN;
3	68:00:00	eaff-A	3.2	5.6	56	322	4	LEIIN:AF-A4HXE0-F1	ALPHA/BETA_HYDROLASE_FAMILY_-_PUTATIVE;
3	69:00:00	eack-A	3.2	8.1	150	661	13	LEIIN:AF-A4HU61-F1	HYPOTHETICAL_PROTEIN_-__CONSERVED;
3	70:00:00	d9ud-A	3.2	3.4	60	68	12	LEIIN:AF-A4I3D8-F1	ATP_SYNTHASE_SUBUNIT_H_-_PUTATIVE;
3	71:00:00	d70d-A	3.2	8	81	150	4	LEIIN:AF-A4I5J3-F1	ER MEMBRANE PROTEIN COMPLEX SUBUNIT 4;
3	72:00:00	ecra-A	3.2	6.9	62	215	8	LEIIN:AF-A4HYP4-F1	PROTEIN_OF_UNCHARACTERIZED_FUNCTION_(DUF775)_-_PU
3	73:00:00	ebby-A	3.2	10.1	92	251	1	LEIIN:AF-A4HZH5-F1	CALCIUM UNIPORTER PROTEIN;
3	74:00:00	d9py-A	3.2	8.5	101	622	4	LEIIN:AF-A4IAW6-F1	TETRATRICOPEPTIDE_REPEAT/TPR_REPEAT_-_PUTATIVE;
3	75:00:00	ecq3-A	3.2	5.7	122	491	9	LEIIN:AF-A4I8W7-F1	GERANYLGERANYL TRANSFERASE TYPE-2 SUBUNIT ALPHA;
3	76:00:00	ecet-A	3.2	4	83	900	10	LEIIN:AF-A4ICF7-F1	NUCLEAR PORE PROTEIN;
3	77:00:00	d90i-A	3.2	5.6	69	1225	4	LEIIN:AF-A4I1D8-F1	HYPOTHETICAL_PROTEIN_-_CONSERVED;
3	78:00:00	d9bz-A	3.2	5.2	153	941	10	LEIIN:AF-A4HSK4-F1	HYPOTHETICAL_PROTEIN_-_CONSERVED;
3	79:00:00	eahp-A	3.2	16.8	93	491	4	LEIIN:AF-A4I9Y8-F1	HYPOTHETICAL_PROTEIN_-_CONSERVED;
3	80:00:00	d82x-A	3.2	4.4	106	258	7	LEIIN:AF-E9AH07-F1	HYPOTHETICAL_PROTEIN_-_CONSERVED;
3	81:00:00	ealr-A	3.2	4.2	58	281	9	LEIIN:AF-A4I2F9-F1	HYPOTHETICAL_PROTEIN_-_CONSERVED;
3	82:00:00	d77q-A	3.2	11.2	66	185	5	LEIIN:AF-A4I8L4-F1	HYPOTHETICAL_PROTEIN_-_CONSERVED;
3	83:00:00	d75a-A	3.2	8.7	98	508	6	LEIIN:AF-A4I6A9-F1	HYPOTHETICAL_PROTEIN_-_CONSERVED;
3	84:00:00	ecmf-A	3.2	5.8	107	1474	8	LEIIN:AF-A4I1P6-F1	HYPOTHETICAL_PROTEIN_-_CONSERVED;
3	85:00:00	d78c-A	3.2	10.5	85	364	6	LEIIN:AF-A4HRD4-F1	HYPOTHETICAL_PROTEIN_-_CONSERVED;
3	86:00:00	d87i-A	3.2	6.1	73	109	3	LEIIN:AF-A4HXZ0-F1	HYPOTHETICAL_PROTEIN_-_CONSERVED;
3	87:00:00	d654-A	3.2	4.7	114	1754	9	LEIIN:AF-A4I3Z4-F1	IQ_CALMODULIN-BINDING_MOTIF_CONTAINING_PROTEIN_-_
3	88:00:00	d971-A	3.2	6	51	84	6	LEIIN:AF-A4IBU8-F1	SPLICING_FACTOR_3B_SUBUNIT_10_(SF3B10)_-_PUTATIVE
3	89:00:00	d7ly-A	3.2	14.4	155	321	6	LEIIN:AF-A4HYI0-F1	TRIOSE-PHOSPHATE_TRANSPORTER_FAMILY_-_PUTATIVE;
3	90:00:00	d6p7-A	3.2	4.4	62	228	11	LEIIN:AF-A4I2W9-F1	TRANSMEMBRANE_ADAPTOR_ERV26_-_PUTATIVE;
3	91:00:00	ebu4-A	3.2	8.3	86	180	6	LEIIN:AF-A4HW46-F1	DOMAIN_OF_UNCHARACTERIZED_FUNCTION_(DUF202)_-_PUT
3	92:00:00	d6rw-A	3.2	6.9	89	206	8	LEIIN:AF-A4IBY0-F1	SNF7_-_PUTATIVE;
3	93:00:00	d8eq-A	3.2	10.7	93	486	3	LEIIN:AF-A4HSU1-F1	HYPOTHETICAL_PROTEIN_-_CONSERVED;
3	94:00:00	easw-A	3.2	5.6	83	167	7	LEIIN:AF-E9AHD5-F1	HYPOTHETICAL_PROTEIN_-_CONSERVED;
3	95:00:00	ecng-A	3.2	9.8	110	592	5	LEIIN:AF-A4HUL8-F1	HYPOTHETICAL_PROTEIN_-_CONSERVED;
3	96:00:00	d6tc-A	3.2	6.4	110	1720	8	LEIIN:AF-A4I4I3-F1	WNT-BINDING_FACTOR_REQUIRED_FOR_WNT_SECRETION/LIP
3	97:00:00	eb5u-A	3.2	16.4	103	607	12	LEIIN:AF-A4HVJ3-F1	PALMITOYLTRANSFERASE;
3	98:00:00	d69a-A	3.2	4.9	60	416	5	LEIIN:AF-E9AHG2-F1	HYPOTHETICAL_PROTEIN_-_CONSERVED;
3	99:00:00	d92u-A	3.2	5.1	155	1880	10	LEIIN:AF-A4I9M6-F1	UNCHARACTERIZED PROTEIN;
4	00:00	d6ti-A	3.2	8.3	173	1562	5	LEIIN:AF-A4I060-F1	ATP-BINDING CASSETTE PROTEIN SUBFAMILY C, MEMBER
4	01:00	ebsl-A	3.2	6.7	123	610	10	LEIIN:AF-A4I2S7-F1	CATION_TRANSPORTER_-_PUTATIVE;
4	02:00	d90f-A	3.2	9.9	91	467	3	LEIIN:AF-A4I779-F1	ENDOPLASMIC_RETICULUM-GOLGI_INTERMEDIATE_COMPARTM
4	03:00	ecok-A	3.2	9.7	68	133	4	LEIIN:AF-A4I699-F1	HYPOTHETICAL_PROTEIN_-_CONSERVED;
4	04:00	d9nk-A	3.2	4.6	84	197	10	LEIIN:AF-E9AHZ6-F1	HYPOTHETICAL_PROTEIN_-_CONSERVED;
4	05:00	ebor-A	3.2	6.6	88	162	5	LEIIN:AF-A4I1A5-F1	HYPOTHETICAL_PROTEIN_-_CONSERVED;
4	06:00	d7fz-A	3.1	9.8	112	845	5	LEIIN:AF-A4I4A9-F1	ANKYRIN_REPEATS_(3_COPIES)_-_PUTATIVE;
4	07:00	d8oq-A	3.1	4.7	96	2143	4	LEIIN:AF-A4HRT8-F1	FYVE-TYPE DOMAIN-CONTAINING PROTEIN;
4	08:00	d80x-A	3.1	16.4	100	442	2	LEIIN:AF-A4I2G9-F1	HYPOTHETICAL_PROTEIN_-_CONSERVED;
4	09:00	d7bl-A	3.1	5.4	147	488	12	LEIIN:AF-A4I914-F1	AMINO ACID PERMEASE-LIKE PROTEIN;
4	10:00	d69p-A	3.1	7.2	105	1075	14	LEIIN:AF-A4ID27-F1	HYPOTHETICAL_PROTEIN_-_CONSERVED;
4	11:00	ebzx-A	3.1	6.5	79	157	6	LEIIN:AF-A4I9Z5-F1	HYPOTHETICAL_PROTEIN_-_CONSERVED;
4	12:00	d7a0-A	3.1	14.9	91	473	3	LEIIN:AF-E9AG89-F1	HYPOTHETICAL_PROTEIN_-_CONSERVED;
4	13:00	ea4i-A	3.1	7.3	91	492	9	LEIIN:AF-A4I6A2-F1	HYPOTHETICAL_PROTEIN_-_CONSERVED;
4	14:00	d733-A	3.1	7.3	117	374	5	LEIIN:AF-A4I2J7-F1	HYPOTHETICAL_PROTEIN_-_CONSERVED;
4	15:00	eb7n-A	3.1	19.5	112	394	5	LEIIN:AF-E9AH03-F1	PALMITOYLTRANSFERASE;
4	16:00	d8tl-A	3.1	7	71	95	7	LEIIN:AF-A4HTI4-F1	TIM10/DDP_FAMILY_ZINC_FINGER_CONTAINING_PROTEIN_-
4	17:00	d9h7-A	3.1	6.6	168	1349	6	LEIIN:AF-A4IAY9-F1	HYPOTHETICAL_PROTEIN_-_CONSERVED;
4	18:00	ea8c-A	3.1	3.1	48	216	8	LEIIN:AF-A4I8Q8-F1	HYPOTHETICAL_PROTEIN_-_CONSERVED;
4	19:00	eblo-A	3.1	8	80	267	9	LEIIN:AF-A4IDS8-F1	32_KDA_ER-ASSOCIATED_PROTEIN_-_PUTATIVE;
4	20:00	d7xm-A	3.1	5.4	87	786	13	LEIIN:AF-A4I9N3-F1	HYPOTHETICAL_PROTEIN_-_CONSERVED;
4	21:00	d8j1-A	3.1	5.3	161	1349	7	LEIIN:AF-A4I0G8-F1	HYPOTHETICAL_PROTEIN_-_CONSERVED;
4	22:00	ea3p-A	3.1	4.7	143	869	7	LEIIN:AF-A4HYA1-F1	VPS53-LIKE_DOMAIN_PROTEIN;
4	23:00	ecbp-A	3.1	8.8	102	643	13	LEIIN:AF-A4HUV7-F1	HYPOTHETICAL_PROTEIN_-_CONSERVED;
4	24:00:00	ebkk-A	3.1	6.1	149	1067	4	LEIIN:AF-A4HZ32-F1	VACUOLAR PROTEIN SORTING-ASSOCIATED PROTEIN 51 HO
4	25:00:00	ece3-A	3.1	6.1	96	504	8	LEIIN:AF-A4HVZ5-F1	ION_CHANNEL_-_PUTATIVE;
4	26:00:00	eava-A	3.1	10.3	110	531	5	LEIIN:AF-A4HW66-F1	PHOSPHATIDYLSERINE_SYNTHASE_-_PUTATIVE;
4	27:00:00	d8o3-A	3.1	4.5	77	88	3	LEIIN:AF-A4HYG6-F1	HYPOTHETICAL_PROTEIN_-_CONSERVED;
4	28:00:00	ebn0-A	3.1	4.8	85	119	6	LEIIN:AF-A4I514-F1	HYPOTHETICAL_PROTEIN_-_CONSERVED;
4	29:00:00	d9r9-A	3.1	8.2	117	1270	9	LEIIN:AF-A4HWT1-F1	FHA_DOMAIN_CONTAINING_PROTEIN_-_PUTATIVE;
4	30:00:00	eclg-A	3.1	17.3	73	360	14	LEIIN:AF-A4I7I4-F1	HYPOTHETICAL_PROTEIN_-_CONSERVED;
4	31:00:00	d783-A	3.1	6.8	64	132	16	LEIIN:AF-A4ID84-F1	HYPOTHETICAL_PROTEIN_-_CONSERVED;
4	32:00:00	eavf-A	3.1	6.4	145	1039	10	LEIIN:AF-A4HXZ3-F1	UNCHARACTERIZED PROTEIN;
4	33:00:00	d86h-A	3.1	3.9	75	1006	11	LEIIN:AF-A4ICM8-F1	NUCLEOPLASMIN-LIKE_PROTEIN_(NLP)_-_PUTATIVE;
4	34:00:00	d61d-A	3.1	8	87	1101	3	LEIIN:AF-A4HX89-F1	KINESIN_MOTOR_DOMAIN_CONTAINING_PROTEIN_-_PUTATIV
4	35:00:00	eci2-A	3.1	6.8	125	960	10	LEIIN:AF-A4I985-F1	KINESIN-LIKE PROTEIN;
4	36:00:00	d88v-A	3.1	8.6	139	431	6	LEIIN:AF-A4HW42-F1	HYPOTHETICAL_PROTEIN_-_CONSERVED;
4	37:00:00	ea38-A	3.1	6.8	88	209	7	LEIIN:AF-A4ID49-F1	SMALL ACIDIC PROTEIN;
4	38:00:00	d7wl-A	3.1	10	111	306	5	LEIIN:AF-A4IBV4-F1	HYPOTHETICAL_PROTEIN_-_CONSERVED;
4	39:00:00	eazv-A	3.1	7	129	1040	7	LEIIN:AF-A4I4X3-F1	NUCLEAR_CONDENSING_COMPLEX_SUBUNITS_-_C-
4	40:00:00	d9ed-A	3.1	6.5	66	268	6	LEIIN:AF-A4HZD9-F1	HYPOTHETICAL_PROTEIN_-_CONSERVED;
4	41:00:00	d74s-A	3.1	7.4	86	188	8	LEIIN:AF-A4HRG0-F1	PROTEIN_OF_UNCHARACTERIZED_FUNCTION_(DUF788)_-_PU
4	42:00:00	d7lz-A	3.1	13	106	654	6	LEIIN:AF-A4HY31-F1	NOC2P_FAMILY_-_PUTATIVE;
4	43:00:00	d75i-A	3.1	4.9	69	580	10	LEIIN:AF-A4HY36-F1	CHAPERONE_PROTEIN_DNAJ_-_PUTATIVE;
4	44:00:00	d7nc-A	3.1	5.1	125	368	6	LEIIN:AF-A4I2D2-F1	PQ_LOOP_REPEAT_-_PUTATIVE;
4	45:00:00	d7qz-A	3.1	8.1	86	111	6	LEIIN:AF-A4IBG0-F1	YOS1-LIKE_-_PUTATIVE;
4	46:00:00	d8v7-A	3.1	7.4	88	847	7	LEIIN:AF-A4I5Y0-F1	TETRATRICOPEPTIDE_REPEAT/TPR_REPEAT_-_PUTATIVE;
4	47:00:00	d6zi-A	3.1	7.4	64	162	6	LEIIN:AF-A4I1E0-F1	COMPLEX_1_PROTEIN_(LYR_FAMILY)_-_PUTATIVE;
4	48:00:00	d64r-A	3.1	5	70	160	4	LEIIN:AF-A4IAP0-F1	PREDICTED_MEMBRANE_PROTEIN_-_PUTATIVE;
4	49:00:00	echg-A	3.1	3.2	59	282	5	LEIIN:AF-A4I6U4-F1	HYPOTHETICAL_PROTEIN_-_CONSERVED;
4	50:00:00	d9ly-A	3.1	8.8	110	522	8	LEIIN:AF-A4HX37-F1	DYNEIN REGULATORY COMPLEX PROTEIN 10;
4	51:00:00	ea8y-A	3	10.3	124	850	10	LEIIN:AF-A4I181-F1	HYPOTHETICAL_PROTEIN_-_CONSERVED;
4	52:00:00	eblc-A	3	9.6	129	817	7	LEIIN:AF-A0A381MP3	2-F1 ATP-DEPENDENT CLP PROTEASE SUBUNIT, HEAT SHOCK
4	53:00:00	d8on-A	3	4.9	103	1223	12	LEIIN:AF-A4HUL5-F1	DOMAIN_OF_UNCHARACTERIZED_FUNCTION_(DUF1042)_-_PU
4	54:00:00	d6r7-A	3	4.8	116	529	12	LEIIN:AF-A4I425-F1	COMPONENT OF OLIGOMERIC GOLGI COMPLEX 8;
4	55:00:00	d8mt-A	3	5.6	124	929	9	LEIIN:AF-A4ICG2-F1	HYPOTHETICAL_PROTEIN_-_CONSERVED;
4	56:00:00	d808-A	3	4.6	100	199	7	LEIIN:AF-A4I6E5-F1	AMASTIN_SURFACE_GLYCOPROTEIN_-_PUTATIVE;
4	57:00:00	ecoz-A	3	4.2	76	451	7	LEIIN:AF-A4HSS7-F1	HYPOTHETICAL_PROTEIN_-_CONSERVED;
4	58:00:00	d7a3-A	3	4.9	104	210	8	LEIIN:AF-A4I9X0-F1	AMASTIN_SURFACE_GLYCOPROTEIN_-_PUTATIVE;
4	59:00:00	eaa5-A	3	5.2	79	605	9	LEIIN:AF-E9AGE1-F1	GLUCOSE-6-PHOSPHATE ISOMERASE;
4	60:00:00	d7bi-A	3	10.7	108	114	6	LEIIN:AF-A4I8V2-F1	HYPOTHETICAL_PROTEIN_-_CONSERVED;
4	61:00:00	d7fp-A	3	10.2	133	555	8	LEIIN:AF-A4I655-F1	LEUCINE_RICH_REPEAT_-_PUTATIVE;
4	62:00:00	eatj-A	3	6.7	105	496	9	LEIIN:AF-A4IDG3-F1	HYPOTHETICAL_PROTEIN_-_CONSERVED;
4	63:00:00	d6tb-A	3	9.4	120	263	8	LEIIN:AF-E9AH46-F1	HYPOTHETICAL_PROTEIN_-_CONSERVED;
4	64:00:00	d9jk-A	3	4.5	132	676	7	LEIIN:AF-A4I196-F1	HYPOTHETICAL_PROTEIN_-_CONSERVED;
4	65:00:00	d99f-A	3	8.2	76	822	9	LEIIN:AF-A4I8L7-F1	HYPOTHETICAL_PROTEIN;
4	66:00:00	d7wi-A	3	3.3	63	197	8	LEIIN:AF-Q9NJS2-F1	RETICULON-LIKE PROTEIN;
4	67:00:00	d79v-A	3	7.7	131	992	5	LEIIN:AF-A4I6K1-F1	CRAL/TRIO_DOMAIN_CONTAINING_PROTEIN_-_PUTATIVE;
4	68:00:00	ebwp-A	3	7	98	282	8	LEIIN:AF-A4IDM3-F1	HYPOTHETICAL_PROTEIN_-_CONSERVED;
4	69:00:00	d9cz-A	3	4.8	112	741	5	LEIIN:AF-A4HXH5-F1	MAK10_SUBUNIT_-_NATC_N(ALPHA )-TERMINAL_ACETYLTRA
4	70:00:00	d9u5-A	3	4.9	100	209	4	LEIIN:AF-E9AHC4-F1	AMASTIN_SURFACE_GLYCOPROTEIN_-_PUTATIVE;
4	71:00:00	d934-A	3	4.5	114	2087	5	LEIIN:AF-A4HYT5-F1	TRANSMEMBRANE_PROTEIN_-_CONSERVED;
4	72:00:00	d615-A	3	19.5	106	171	3	LEIIN:AF-A4ID85-F1	HYPOTHETICAL_PROTEIN_-_CONSERVED;
4	73:00:00	ea08-A	3	26.5	120	352	7	LEIIN:AF-A4HVE7-F1	SURF1-LIKE PROTEIN;
4	74:00:00	d8oe-A	3	11.2	73	207	3	LEIIN:AF-A4HRE0-F1	HYPOTHETICAL_PROTEIN_-_CONSERVED;
4	75:00:00	d7b0-A	3	14.7	130	1651	5	LEIIN:AF-A4IBF8-F1	HYPOTHETICAL_PROTEIN_-_CONSERVED;
4	76:00:00	d7zi-A	3	5.8	122	367	5	LEIIN:AF-A4I232-F1	UNCHARACTERIZED PROTEIN;
4	77:00:00	d66r-A	3	4.9	67	308	1	LEIIN:AF-A4I7I1-F1	PUTATIVE U2 SMALL NUCLEAR RIBONUCLEOPROTEIN 40K;
4	78:00:00	d70b-A	3	4	76	611	7	LEIIN:AF-A4I1K9-F1	DIACYLGLYCEROL_ACYLTRANSFERASE_-_PUTATIVE;
4	79:00:00	d88z-A	3	9.2	111	272	9	LEIIN:AF-A4HZE4-F1	HYPOTHETICAL_PROTEIN_-_CONSERVED;
4	80:00:00	ebl5-A	3	8.9	68	181	4	LEIIN:AF-E9AHI2-F1	UNCHARACTERIZED PROTEIN;
4	81:00:00	d7ef-A	3	15.1	116	472	7	LEIIN:AF-A4IDP0-F1	HYPOTHETICAL_PROTEIN_-_CONSERVED;
4	82:00:00	ebnr-A	3	4.4	104	169	11	LEIIN:AF-A4I9Q4-F1	PUTATIVE AMASTIN-LIKE SURFACE PROTEIN;
4	83:00:00	d9c2-A	3	17.4	105	414	5	LEIIN:AF-A4I9C9-F1	HYPOTHETICAL_PROTEIN_-_CONSERVED;
4	84:00:00	d9qc-A	3	5.7	125	547	10	LEIIN:AF-A4I1J7-F1	HYPOTHETICAL_PROTEIN_-_CONSERVED;
4	85:00:00	ebgt-A	3	7.3	108	583	3	LEIIN:AF-A4HZX4-F1	UDP-GALACTOSE_TRANSPORTER_-_PUTATIVE;
4	86:00:00	eaw8-A	3	5.3	101	1086	7	LEIIN:AF-A4I899-F1	HYPOTHETICAL_PROTEIN_-_CONSERVED;
4	87:00:00	d6uj-A	3	6.8	88	477	7	LEIIN:AF-A4HWC7-F1	HYPOTHETICAL_PROTEIN_-_CONSERVED;
4	88:00:00	d7s1-A	3	4.8	87	853	6	LEIIN:AF-A4ID72-F1	HYPOTHETICAL_PROTEIN_-_CONSERVED;
4	89:00:00	ecmu-A	3	5	78	909	4	LEIIN:AF-A4I449-F1	PROTEASOME_REGULATORY_NON-ATPASE_SUBUNIT_-_PUTATI
4	90:00:00	d67s-A	3	5.4	121	284	8	LEIIN:AF-A4HW09-F1	ELONGATION OF FATTY ACIDS PROTEIN;
4	91:00:00	d70a-A	3	8.4	95	570	11	LEIIN:AF-A4IBS4-F1	CCT-ETA;
4	92:00:00	d68p-A	3	5.9	141	501	6	LEIIN:AF-A4I834-F1	HYPOTHETICAL_PROTEIN_-_CONSERVED;
4	93:00:00	d7jw-A	3	8.3	89	1048	8	LEIIN:AF-A4HZ83-F1	UNCHARACTERIZED PROTEIN;
4	94:00:00	d7z1-A	3	4.7	134	509	7	LEIIN:AF-A4I6F1-F1	AMINO_ACID_TRANSPORTER_AATP11_-_PUTATIVE;
4	95:00:00	eck1-A	3	3.5	113	157	6	LEIIN:AF-A4I6B0-F1	HYPOTHETICAL_PROTEIN_-_CONSERVED;
4	96:00:00	eaj5-A	3	11.4	86	412	8	LEIIN:AF-A4HUB6-F1	DEHYDROGENASE-LIKE PROTEIN;
4	97:00:00	eadl-A	3	32.6	91	499	9	LEIIN:AF-A4HTG6-F1	PIG-H DOMAIN-CONTAINING PROTEIN;
4	98:00:00	d73e-A	2.9	3.8	78	570	9	LEIIN:AF-A4IAC8-F1	DOMAIN_OF_UNCHARACTERIZED_FUNCTION_(DUF3336 )/PAT
4	99:00:00	ebrl-A	2.9	7.4	107	499	6	LEIIN:AF-E9AGE3-F1	HYPOTHETICAL_PROTEIN_-_CONSERVED;
5	00:00	d82o-A	2.9	4.7	64	822	3	LEIIN:AF-A4HXI0-F1	HYPOTHETICAL_PROTEIN_-_CONSERVED;
5	01:00	ecmm-A	2.9	12	90	520	11	LEIIN:AF-A4IAY5-F1	HYPOTHETICAL_PROTEIN_-_CONSERVED;
5	02:00	ebad-A	2.9	5	120	233	5	LEIIN:AF-A4HZL4-F1	PUTATIVE SYNTAXIN;
5	03:00	d7i7-A	2.9	6.7	105	224	5	LEIIN:AF-A4I8J8-F1	TETRATRICOPEPTIDE_REPEAT_-_PUTATIVE;
5	04:00	ecbm-A	2.9	4.1	82	636	7	LEIIN:AF-A4IA83-F1	HYPOTHETICAL_PROTEIN_-_CONSERVED;
5	05:00	d8nv-A	2.9	11.3	74	579	1	LEIIN:AF-A4HRC8-F1	BSD_DOMAIN_CONTAINING_PROTEIN_-_PUTATIVE;
5	06:00	d7nl-A	2.9	3.1	66	408	9	LEIIN:AF-A4I8N0-F1	ANKYRIN_REPEATS_(3_COPIES)/ANKYRIN_REPEAT_-_PUTAT
5	07:00	d79z-A	2.9	14.4	112	1599	8	LEIIN:AF-A4HZD1-F1	RECF/RECN/SMC_N_TERMINAL_DOMAIN
5	08:00	d9ka-A	2.9	4.9	110	713	9	LEIIN:AF-A4I157-F1	HYPOTHETICAL_PROTEIN_-_CONSERVED;
5	09:00	eaqa-A	2.9	8.9	142	1256	8	LEIIN:AF-A4HYC3-F1	HYPOTHETICAL_PROTEIN_-_CONSERVED;
5	10:00	ecpb-A	2.9	7	103	1342	6	LEIIN:AF-A4IBD7-F1
5	11:00	d74q-A	2.9	5.4	146	1858	8	LEIIN:AF-A4IB57-F1	HYPOTHETICAL_PROTEIN_-_CONSERVED;
5	12:00	d9yv-A	2.9	9.1	170	809	7	LEIIN:AF-A4HT49-F1	PARAFLAGELLAR_ROD_PROTEIN_-_PUTATIVE;
5	13:00	d93p-A	2.9	7.1	119	587	8	LEIIN:AF-A4I8G3-F1	HYPOTHETICAL_PROTEIN_-_CONSERVED;
5	14:00	d8yk-A	2.9	7.1	73	106	7	LEIIN:AF-A4HU07-F1	HYPOTHETICAL_PROTEIN_-__CONSERVED;
5	15:00	eam5-A	2.9	3.6	72	121	7	LEIIN:AF-A4I0H4-F1	UNCHARACTERIZED_PROTEIN_FAMILY_UPF0546/EAMA-
5	16:00	eapv-A	2.9	6	156	538	6	LEIIN:AF-A4I5Q0-F1	UNCHARACTERIZED_ACR_-_YAGE_FAMILY_COG1723_-_PUTAT
5	17:00	d8s7-A	2.9	5.9	136	817	10	LEIIN:AF-A4I941-F1	UNCHARACTERIZED PROTEIN;
5	18:00	ebgq-A	2.9	6.1	95	138	7	LEIIN:AF-A4I3M7-F1	PROTEIN_OF_UNCHARACTERIZED_FUNCTION_(DUF423)_-_PU
5	19:00	d7qn-A	2.9	6.1	74	92	8	LEIIN:AF-A4IBB2-F1	KINETOPLASTID MEMBRANE PROTEIN-11;
5	20:00	d9ji-A	2.9	5.9	61	102	5	LEIIN:AF-A4I1K1-F1	TIM10/DDP_FAMILY_ZINC_FINGER_CONTAINING_PROTEIN_-
5	21:00	d940-A	2.9	8.3	87	287	7	LEIIN:AF-A4HXL7-F1	INOSITOL-1-MONOPHOSPHATASE;
5	22:00	d9gs-A	2.9	14.8	89	1637	6	LEIIN:AF-A4HX62-F1	HYPOTHETICAL_PROTEIN_-_CONSERVED;
5	23:00	d8ui-A	2.9	9.5	59	578	7	LEIIN:AF-A4I3T0-F1	HYPOTHETICAL_PROTEIN_-_CONSERVED;
5	24:00:00	ebti-A	2.9	7.9	74	367	4	LEIIN:AF-A4HYL9-F1	ENKURIN DOMAIN-CONTAINING PROTEIN;
5	25:00:00	d8et-A	2.9	5.9	91	653	5	LEIIN:AF-A4HTH1-F1	INOSITOL PHOSPHOSPHINGOLIPID PHOSPHOLIPASE C-LIKE
5	26:00:00	d65e-A	2.9	5.2	84	589	8	LEIIN:AF-A4IC06-F1	KATANIN_-_PUTATIVE;
5	27:00:00	eclm-A	2.9	8.7	87	891	6	LEIIN:AF-A4I0X3-F1	PUTATIVE TRANSLATION INITIATION FACTOR IF-2;
5	28:00:00	d8ov-A	2.9	5.3	88	895	8	LEIIN:AF-A4I7K1-F1	PROTEIN SEY1 HOMOLOG;
5	29:00:00	ecex-A	2.9	5.4	85	335	4	LEIIN:AF-A4IDA4-F1	TUBULIN-FOLDING COFACTOR C;
5	30:00:00	d8xd-A	2.9	6.6	118	1169	9	LEIIN:AF-A4I0S8-F1	DNA-DIRECTED DNA POLYMERASE;
5	31:00:00	d6uo-A	2.9	4.7	98	222	6	LEIIN:AF-A4I3V7-F1	GLYCOSOMAL_MEMBRANE_PROTEIN_-_PUTATIVE;
5	32:00:00	d8wl-A	2.9	5.9	91	276	5	LEIIN:AF-A4IAW7-F1	PUTATIVE VACUOLAR ATP SYNTHASE SUBUNIT D;
5	33:00:00	d6xq-A	2.9	6.3	112	984	10	LEIIN:AF-A4I5J0-F1	PUTATIVE FERRIC REDUCTASE;
5	34:00:00	eahe-A	2.9	10	94	199	7	LEIIN:AF-A4HUK4-F1	HYPOTHETICAL_PROTEIN_-_CONSERVED;
5	35:00:00	ecsw-A	2.9	4.5	80	127	10	LEIIN:AF-A4I3M9-F1	PROTEIN_OF_UNCHARACTERIZED_FUNCTION_(DUF423)_-_PU
5	36:00:00	eala-A	2.9	10.6	99	784	12	LEIIN:AF-E9AGB4-F1	CYSTEINYL-TRNA SYNTHETASE;
5	37:00:00	d8ma-A	2.9	5.6	107	260	10	LEIIN:AF-A4IA59-F1	PUTATIVE AMASTIN-LIKE SURFACE PROTEIN;
5	38:00:00	ebvh-A	2.9	6	130	867	9	LEIIN:AF-A4I4I4-F1	ATP-DEPENDENT CLP PROTEASE SUBUNIT, HEAT SHOCK PR
5	39:00:00	ebmn-A	2.9	12.1	81	2438	6	LEIIN:AF-A4IAK5-F1	SERINE/THREONINE-PROTEIN KINASE TOR;
5	40:00:00	d67f-A	2.9	10.8	84	1593	5	LEIIN:AF-A4I9D2-F1	PRESENT_IN_THE_OUTER_MITOCHONDRIAL_MEMBRANE_PROTE
5	41:00:00	ebz0-A	2.9	9.2	105	176	5	LEIIN:AF-A4I3G0-F1	HYPOTHETICAL_PROTEIN_-_CONSERVED;
5	42:00:00	d7zn-A	2.9	13.6	157	556	8	LEIIN:AF-A4I0B5-F1	HYPOTHETICAL_PROTEIN_-_CONSERVED;
5	43:00:00	eam4-A	2.9	15.9	89	409	3	LEIIN:AF-A4I7R5-F1	VPS23_CORE_DOMAIN_CONTAINING_PROTEIN_-_PUTATIVE;
5	44:00:00	d66n-A	2.9	8	98	338	4	LEIIN:AF-A4IBU6-F1	TETRATRICOPEPTIDE_REPEAT_-_PUTATIVE;
5	45:00:00	d7i0-A	2.8	2.8	84	633	11	LEIIN:AF-A4IDF9-F1	NUCLEOLAR_COMPLEX-ASSOCIATED_PROTEIN/CBF /MAK21_F
5	46:00:00	d8ik-A	2.8	4.8	131	2023	12	LEIIN:AF-A4HVG3-F1	SISTER CHROMATID COHESION PROTEIN;
5	47:00:00	ecd8-A	2.8	4.5	87	529	11	LEIIN:AF-A4HRN4-F1	PROTEASOME_REGULATORY_NON-ATPASE_SUBUNIT_6_-_PUTA
5	48:00:00	d6p2-A	2.8	11	91	478	2	LEIIN:AF-A4IB64-F1	HYPOTHETICAL_PROTEIN_-_CONSERVED;
5	49:00:00	ebqh-A	2.8	5.7	147	1195	7	LEIIN:AF-A4IE32-F1	VPS54-LIKE_PROTEIN_-_PUTATIVE;
5	50:00:00	d92d-A	2.8	4.5	123	275	11	LEIIN:AF-A4HXA5-F1	PUTATIVE QA-SNARE PROTEIN;
5	51:00:00	ean0-A	2.8	4.9	135	1423	5	LEIIN:AF-A4HVJ8-F1	KINESIN_-_PUTATIVE;
5	52:00:00	d8o9-A	2.8	14.7	104	652	11	LEIIN:AF-A4I249-F1	DNAJ_DOMAIN_CONTAINING_PROTEIN_-_PUTATIVE;
5	53:00:00	ea98-A	2.8	3.6	99	597	9	LEIIN:AF-A4IC50-F1	SAC3/GANP/NIN1/MTS3/EIF-3_P25_FAMILY_-_PUTATIVE;
5	54:00:00	d7qk-A	2.8	5.7	89	325	3	LEIIN:AF-A4I584-F1	HYPOTHETICAL_PROTEIN_-_CONSERVED;
5	55:00:00	ebqc-A	2.8	14.4	104	1075	6	LEIIN:AF-A4HVN8-F1	LEUCYL-TRNA SYNTHETASE;
5	56:00:00	d7p7-A	2.8	6	98	279	5	LEIIN:AF-A4HVU9-F1	PALMITOYLTRANSFERASE;
5	57:00:00	ebtn-A	2.8	8.8	149	1853	3	LEIIN:AF-A4I2Y3-F1	UNCHARACTERIZED PROTEIN;
5	58:00:00	d6q2-A	2.8	8.6	89	1786	7	LEIIN:AF-A4I0N9-F1	PROTEIN PHOSPHATASE 1 REGULATORY SUBUNIT 22;
5	59:00:00	ecoa-A	2.8	4.8	105	848	4	LEIIN:AF-A4IDC4-F1	PREDICTED_TRIPARTITE_MOTIF_PROTEIN;
5	60:00:00	eb4e-A	2.8	9.6	99	278	6	LEIIN:AF-A4IC87-F1	HYPOTHETICAL_PROTEIN_-_CONSERVED;
5	61:00:00	d815-A	2.8	4.6	96	172	7	LEIIN:AF-A4I0W4-F1	AMASTIN-LIKE SURFACE PROTEIN-LIKE PROTEIN;
5	62:00:00	d87v-A	2.8	9.2	106	542	9	LEIIN:AF-A4IBI1-F1	DOLICHOL KINASE;
5	63:00:00	d9ih-A	2.8	6.4	92	250	8	LEIIN:AF-E9AHA0-F1	ARV1-LIKE_FAMILY_-_PUTATIVE;
5	64:00:00	d6xh-A	2.8	5	101	193	10	LEIIN:AF-A4HTM3-F1	AMASTIN-LIKE PROTEIN;
5	65:00:00	d9s9-A	2.8	10.3	102	293	8	LEIIN:AF-A4HT23-F1	UNCHARACTERIZED PROTEIN;
5	66:00:00	d91b-A	2.8	5.4	92	505	8	LEIIN:AF-A4HXF1-F1	HYPOTHETICAL_PROTEIN_-_CONSERVED;
5	67:00:00	echz-A	2.8	4.8	167	470	7	LEIIN:AF-A4I367-F1	POLYPRENOL REDUCTASE;
5	68:00:00	d7yf-A	2.8	8.1	134	419	5	LEIIN:AF-A4HTM7-F1	HYPOTHETICAL_PROTEIN_-_CONSERVED;
5	69:00:00	d68h-A	2.8	10.6	123	1805	5	LEIIN:AF-A4HUU2-F1	HYPOTHETICAL_PROTEIN_-_CONSERVED;
5	70:00:00	d6s7-A	2.8	5	67	301	9	LEIIN:AF-A4HV45-F1	PUTATIVE TRANSLATION INITIATION FACTOR EIF-2B ALP
5	71:00:00	d6sh-A	2.8	4.2	81	687	9	LEIIN:AF-A4IA38-F1	RNA HELICASE;
5	72:00:00	d91f-A	2.8	6	99	831	3	LEIIN:AF-A4HXY1-F1	PUTATIVE VACUOLAR PROTEIN SORTING COMPLEX SUBUNIT
5	73:00:00	d8md-A	2.8	11.3	138	299	7	LEIIN:AF-A4HWR9-F1	MITOCHONDRIAL ORNITHINE CARRIER PROTEIN-LIKE PROT
5	74:00:00	d9ps-A	2.8	5.5	156	466	8	LEIIN:AF-A4I0H0-F1	HYPOTHETICAL_PROTEIN_-_CONSERVED;
5	75:00:00	d6vu-A	2.8	3.2	57	112	14	LEIIN:AF-A4HSN4-F1	HYPOTHETICAL_PROTEIN_-_CONSERVED;
5	76:00:00	d8s9-A	2.8	13.4	94	1012	4	LEIIN:AF-A4HZ46-F1	VACUOLAR PROTEIN SORTING-ASSOCIATED PROTEIN 35;
5	77:00:00	d8k6-A	2.8	9.7	85	338	5	LEIIN:AF-A4HU75-F1	LEUCINE_RICH_REPEAT_-__PUTATIVE;
5	78:00:00	ecji-A	2.8	4.2	135	405	5	LEIIN:AF-A4IC66-F1	AMINO_ACID_PERMEASE_-_PUTATIVE;
5	79:00:00	d74h-A	2.8	18	113	1863	4	LEIIN:AF-A4HXB7-F1	UNCHARACTERIZED PROTEIN;
5	80:00:00	ecp2-A	2.8	4.3	91	274	11	LEIIN:AF-A4I7T7-F1	PROTEASOME_REGULATORY_NON-ATP-ASE_SUBUNIT_-_PUTAT
5	81:00:00	d95y-A	2.8	7.2	132	252	9	LEIIN:AF-A4HY98-F1	HYPOTHETICAL_PROTEIN_-_CONSERVED;
5	82:00:00	d8gh-A	2.8	7.8	70	943	6	LEIIN:AF-A4I5V0-F1	AFI1 DOMAIN-CONTAINING PROTEIN;
5	83:00:00	d892-A	2.8	4	130	507	8	LEIIN:AF-A4IB04-F1	HYPOTHETICAL_PROTEIN_-_CONSERVED;
5	84:00:00	d71u-A	2.8	7	156	486	4	LEIIN:AF-A4HX13-F1	UNCHARACTERIZED PROTEIN;
5	85:00:00	ea55-A	2.8	4.6	90	457	11	LEIIN:AF-E9AGU5-F1	MAJOR_FACILITATOR_SUPERFAMILY_-_PUTATIVE;
5	86:00:00	d6zm-A	2.8	6.6	118	1945	6	LEIIN:AF-A4HWC6-F1	UNCHARACTERIZED PROTEIN;
5	87:00:00	d9mt-A	2.8	7	110	620	8	LEIIN:AF-E9AHY2-F1	HYPOTHETICAL_PROTEIN_-_CONSERVED;
5	88:00:00	d699-A	2.8	6.7	94	985	14	LEIIN:AF-A4I1Y2-F1	HYPOTHETICAL_PROTEIN_-_CONSERVED;
5	89:00:00	ea5w-A	2.8	7.2	147	569	6	LEIIN:AF-A4HVU0-F1	SQUALENE MONOOXYGENASE;
5	90:00:00	d7ja-A	2.8	4.1	65	131	11	LEIIN:AF-A4ID14-F1	HYPOTHETICAL_PROTEIN_-_CONSERVED;
5	91:00:00	d9s6-A	2.8	5.5	96	1369	13	LEIIN:AF-A4IAG7-F1	HECT-DOMAIN_(UBIQUITIN-TRANSFERASE)_-_PUTATIVE;
5	92:00:00	eb41-A	2.8	12.3	97	245	7	LEIIN:AF-A4HZL5-F1	BAR_DOMAIN_CONTAINING_PROTEIN_-_PUTATIVE;
5	93:00:00	ea1v-A	2.8	7.8	104	1144	6	LEIIN:AF-A4I0A9-F1	UNCHARACTERIZED PROTEIN;
5	94:00:00	ecqv-A	2.8	4.8	100	193	5	LEIIN:AF-A0A381MTB	8-F1 AMASTIN-LIKE_SURFACE_PROTEIN_-_PUTATIVE;
5	95:00:00	d82r-A	2.8	6.9	138	1290	4	LEIIN:AF-A4HU01-F1	KINETOPLAST-ASSOCIATED PROTEIN-LIKE PROTEIN;
5	96:00:00	d9o8-A	2.8	5.5	119	220	5	LEIIN:AF-A4I5N2-F1	FERRIC REDUCTASE TRANSMEMBRANE PROTEIN-LIKE PROTE
5	97:00:00	d9cp-A	2.8	8.9	130	1536	5	LEIIN:AF-A4I6S7-F1	UNCHARACTERIZED PROTEIN;
5	98:00:00	d8bu-A	2.8	3.8	111	342	12	LEIIN:AF-A4I3L8-F1	AMASTIN_SURFACE_GLYCOPROTEIN_-_PUTATIVE;
5	99:00:00	d62d-A	2.8	5.9	117	965	6	LEIIN:AF-A4HZX7-F1	MAJOR_FACILITATOR_SUPERFAMILY/SUGAR_(AND_OTHER)_T
6	00:00	d7t4-A	2.8	4.4	84	117	5	LEIIN:AF-A4I8D1-F1	HYPOTHETICAL_PROTEIN_-_CONSERVED;
6	01:00	d6zq-A	2.8	7.5	138	1548	9	LEIIN:AF-A4HV00-F1	ATPASE_-_PUTATIVE;
6	02:00	d7r6-A	2.8	4.1	101	253	5	LEIIN:AF-A4HUU6-F1	14-3-3_PROTEIN_2_-_PUTATIVE;
6	03:00	d68g-A	2.8	4.5	65	114	6	LEIIN:AF-E9AHX2-F1	HYPOTHETICAL_PROTEIN;
6	04:00	d7q5-A	2.8	5.5	60	709	3	LEIIN:AF-A4I0J4-F1	ELONGATOR COMPLEX PROTEIN 3;
6	05:00	d9uw-A	2.8	9.9	104	536	4	LEIIN:AF-A4I270-F1	DNAJ_DOMAIN_CONTAINING_PROTEIN_-_PUTATIVE;
6	06:00	eabv-A	2.8	6.1	127	492	8	LEIIN:AF-A4HVH6-F1	UNCHARACTERIZED PROTEIN;
6	07:00	d92b-A	2.8	15.1	53	124	8	LEIIN:AF-A4HY63-F1	PROTEASOME_MATURATION_FACTOR_UMP1_-_PUTATIVE;
6	08:00	d8ft-A	2.8	3.4	85	183	11	LEIIN:AF-A4I8K1-F1	HYPOTHETICAL_PROTEIN_-_CONSERVED;
6	09:00	d9g4-A	2.8	4.1	131	472	5	LEIIN:AF-A4I6L3-F1	AMINO_ACID_TRANSPORTER_AATP11_-_PUTATIVE;
6	10:00	d7ay-A	2.7	7.3	113	2125	12	LEIIN:AF-A4I319-F1	HYPOTHETICAL_PROTEIN_-_CONSERVED;
6	11:00	d8b0-A	2.7	10.7	85	125	5	LEIIN:AF-A4I3C2-F1	HYPOTHETICAL_PROTEIN_-_CONSERVED;
6	12:00	ecbu-A	2.7	15	116	640	9	LEIIN:AF-A4I4S0-F1	DOMAIN_OF_UNCHARACTERIZED_FUNCTION_(DUF4139)_-_PU
6	13:00	d9fd-A	2.7	4.5	123	511	11	LEIIN:AF-A4I6K0-F1	AMINO_ACID_TRANSPORTER_AATP11_-_PUTATIVE;
6	14:00	ebbb-A	2.7	6.2	91	166	8	LEIIN:AF-A4I5E9-F1	TRANSMEMBRANE PROTEIN 107;
6	15:00	eb8t-A	2.7	5.1	76	303	8	LEIIN:AF-A4HWM1-F1	HYPOTHETICAL_PROTEIN_-_CONSERVED;
6	16:00	d7ea-A	2.7	10.1	75	368	5	LEIIN:AF-A4HUR4-F1	ENDOPLASMIC_RETICULUM-GOLGI_INTERMEDIATE_COMPARTM
6	17:00	d8mw-A	2.7	4.3	50	166	8	LEIIN:AF-A4I494-F1	RNA_POLYMERASE_RPB4_-_PUTATIVE;
6	18:00	d7fb-A	2.7	11.7	75	574	5	LEIIN:AF-A4HW79-F1	DNAJ_DOMAIN_CONTAINING_PROTEIN_-_PUTATIVE;
6	19:00	d8bi-A	2.7	5.1	105	206	3	LEIIN:AF-A4I4U9-F1	5-DEMETHOXYUBIQUINONE HYDROXYLASE, MITOCHONDRIAL;
6	20:00	ea81-A	2.7	6.4	103	293	5	LEIIN:AF-A4I911-F1	HYPOTHETICAL_PROTEIN_-_CONSERVED;
6	21:00	ea1m-A	2.7	6.2	97	389	7	LEIIN:AF-A4I9M4-F1	GAMMA-SOLUBLE_NSF_ATTACHMENT_PROTEIN_(SNAP-
6	22:00	d8hd-A	2.7	14.9	84	512	10	LEIIN:AF-A4HVH8-F1	HISTIDINE_PHOSPHATASE_SUPERFAMILY_(BRANCH_1)_-_PU
6	23:00	eckm-A	2.7	8.4	93	2200	3	LEIIN:AF-A4HX19-F1	CULLIN_FAMILY
6	24:00:00	d669-A	2.7	4.9	95	174	11	LEIIN:AF-A4I0W5-F1	AMASTIN-LIKE SURFACE PROTEIN-LIKE PROTEIN;
6	25:00:00	d7vf-A	2.7	4.6	106	222	8	LEIIN:AF-A4HWU8-F1	HYPOTHETICAL_PROTEIN_-_CONSERVED;
6	26:00:00	d9bc-A	2.7	6.8	128	1198	4	LEIIN:AF-A4I6U9-F1	CULLIN_PROTEIN_NEDDYLATION_DOMAIN_CONTAINING_PROT
6	27:00:00	d63l-A	2.7	6.5	138	1208	9	LEIIN:AF-A4IDC8-F1	STAG_DOMAIN_CONTAINING_PROTEIN_-_PUTATIVE;
6	28:00:00	d7u9-A	2.7	5.2	134	417	9	LEIIN:AF-A4I3Z3-F1	ADP-RIBOSYLGLYCOHYDROLASE_-_PUTATIVE;
6	29:00:00	ebs9-A	2.7	4.6	127	1872	8	LEIIN:AF-A4HS05-F1	HYPOTHETICAL_PROTEIN_-_CONSERVED;
6	30:00:00	ea9d-A	2.7	6.6	81	656	1	LEIIN:AF-E9AGZ1-F1	GLUTAMINE AMIDOTRANSFERASE;
6	31:00:00	ecll-A	2.7	7.1	81	715	6	LEIIN:AF-A4ICE7-F1	2OG-FE(II)_OXYGENASE_SUPERFAMILY_-_PUTATIVE;
6	32:00:00	eay7-A	2.7	6.9	97	621	3	LEIIN:AF-A4I507-F1	ALKYLDIHYDROXYACETONEPHOSPHATE SYNTHASE;
6	33:00:00	eam2-A	2.7	10	112	757	6	LEIIN:AF-A4I4F2-F1	5-HISTIDYLCYSTEINE_SULFOXIDE_SYNTHASE_-_PUTATIVE;
6	34:00:00	ebyk-A	2.7	4.5	75	1042	8	LEIIN:AF-A4I7H7-F1	ARMADILLO/BETA-CATENIN-LIKE_REPEAT_-_PUTATIVE;
6	35:00:00	ebat-A	2.7	7	110	282	5	LEIIN:AF-A4IAR0-F1	HYPOTHETICAL_PROTEIN_-_CONSERVED;
6	36:00:00	ea6m-A	2.7	6.5	87	794	7	LEIIN:AF-E9AH17-F1	HYPOTHETICAL_PROTEIN_-_CONSERVED;
6	37:00:00	eaz5-A	2.7	8.1	89	1525	13	LEIIN:AF-A4I0I2-F1	RAPAMYCIN-INSENSITIVE_COMPANION_OF_MTOR_-_N-TERM
6	38:00:00	d73r-A	2.7	4	61	205	10	LEIIN:AF-A4I5A3-F1	PUTATIVE CO-CHAPERONE, GRPE;
6	39:00:00	d95c-A	2.7	10.5	105	561	8	LEIIN:AF-A4ICQ5-F1	HYPOTHETICAL_PROTEIN_-_CONSERVED;
6	40:00:00	d7wc-A	2.7	10.4	86	222	6	LEIIN:AF-A4HS99-F1	DOMAIN_OF_UNCHARACTERIZED_FUNCTION_(DUF947)_-_PUT
6	41:00:00	ea9h-A	2.7	17.5	104	795	2	LEIIN:AF-A4HT98-F1	MALONYL-COA DECARBOXYLASE-LIKE PROTEIN;
6	42:00:00	ebfm-A	2.7	3.6	68	317	3	LEIIN:AF-A4HXA8-F1	ER MEMBRANE PROTEIN COMPLEX SUBUNIT 2;
6	43:00:00	d73s-A	2.7	9.4	89	343	2	LEIIN:AF-A4I7J3-F1	HYPOTHETICAL_PROTEIN_-_CONSERVED;
6	44:00:00	d8m4-A	2.7	12.8	81	496	4	LEIIN:AF-A4I1N5-F1	UNCHARACTERIZED PROTEIN;
6	45:00:00	eb2g-A	2.7	7.7	84	529	7	LEIIN:AF-A4HY79-F1	HYPOTHETICAL_PROTEIN_-_CONSERVED;
6	46:00:00	ebxh-A	2.7	6	145	1019	11	LEIIN:AF-A4I282-F1	COMPONENT OF OLIGOMERIC GOLGI COMPLEX 7;
6	47:00:00	ea1b-A	2.7	5.7	58	148	5	LEIIN:AF-A4I2X9-F1	HYPOTHETICAL_PROTEIN_-_CONSERVED;
6	48:00:00	d7p4-A	2.7	4.6	105	206	4	LEIIN:AF-A4I2Q3-F1	HYPOTHETICAL_PROTEIN_-_CONSERVED;
6	49:00:00	d7xc-A	2.7	6.9	92	751	7	LEIIN:AF-E9AHZ2-F1	HYPOTHETICAL_PROTEIN_-_CONSERVED;
6	50:00:00	d7o8-A	2.7	4.8	145	392	7	LEIIN:AF-E9AGZ9-F1	PUTATIVE RIBONUCLEOSIDE-DIPHOSPHATE REDUCTASE SMA
6	51:00:00	d8jb-A	2.7	12	87	915	3	LEIIN:AF-A4I2V6-F1	BRO1-LIKE_DOMAIN/ALIX_V-SHAPED_DOMAIN_BINDING_TO_
6	52:00:00	eaip-A	2.7	8.7	86	1360	6	LEIIN:AF-A4ICZ9-F1	HYPOTHETICAL_PROTEIN_-_CONSERVED;
6	53:00:00	d9px-A	2.7	11.8	152	447	8	LEIIN:AF-A4HXX3-F1	MITOCHONDRIAL_CARRIER_PROTEIN_-_PUTATIVE;
6	54:00:00	d6yh-A	2.7	9.1	121	596	6	LEIIN:AF-A4I9H8-F1	HYPOTHETICAL_PROTEIN_-_CONSERVED;
6	55:00:00	eab6-A	2.7	6.7	76	377	8	LEIIN:AF-A4IA20-F1	HYPOTHETICAL_PROTEIN_-_CONSERVED;
6	56:00:00	eaaq-A	2.7	7.5	127	252	13	LEIIN:AF-A4HZY0-F1	HYPOTHETICAL_PROTEIN_-_CONSERVED;
6	57:00:00	eb8w-A	2.7	10	102	999	8	LEIIN:AF-A4HYX7-F1	COATOMER SUBUNIT BETA;
6	58:00:00	d9co-A	2.7	8.4	70	953	9	LEIIN:AF-A4I4X4-F1	HELICASE_-_PUTATIVE;
6	59:00:00	ebjb-A	2.7	4.5	133	483	5	LEIIN:AF-A4I0M5-F1	CLATHRIN_COAT_ASSEMBLY_PROTEIN_-_PUTATIVE;
6	60:00:00	ecps-A	2.6	5	131	750	5	LEIIN:AF-A4I7V6-F1	HYPOTHETICAL_PROTEIN_-_CONSERVED;
6	61:00:00	d9q2-A	2.6	4.7	117	530	6	LEIIN:AF-A4IAY2-F1	GLYCEROPHOSPHOCHOLINE ACYLTRANSFERASE 1;
6	62:00:00	d7pc-A	2.6	6.9	99	1657	11	LEIIN:AF-A4HZ07-F1	DUF4456 DOMAIN-CONTAINING PROTEIN;
6	63:00:00	d6u3-A	2.6	6.8	120	306	7	LEIIN:AF-A4HUN5-F1	SPINOCEREBELLAR_ATAXIA_TYPE_10_PROTEIN_DOMAIN_CON
6	64:00:00	ebkc-A	2.6	11.8	96	410	5	LEIIN:AF-A4I230-F1	HYPOTHETICAL_PROTEIN_-_CONSERVED;
6	65:00:00	ebs4-A	2.6	6.7	120	729	10	LEIIN:AF-A4IBN8-F1	HYPOTHETICAL_PROTEIN_-_CONSERVED;
6	66:00:00	easf-A	2.6	12	126	969	4	LEIIN:AF-E9AGD9-F1	WW_DOMAIN_CONTAINING_PROTEIN_-_PUTATIVE;
6	67:00:00	eav3-A	2.6	3.6	70	99	4	LEIIN:AF-E9AG90-F1	HYPOTHETICAL_PROTEIN_-_CONSERVED;
6	68:00:00	d770-A	2.6	6.8	102	532	7	LEIIN:AF-A4IBN7-F1	ACYL_TRANSFERASE-LIKE_PROTEIN_-_PUTATIVE;
6	69:00:00	d8or-A	2.6	5.7	96	897	5	LEIIN:AF-A4IBL0-F1	HISTIDINE_PHOSPHATASE_SUPERFAMILY_(BRANCH_1)_-_PU
6	70:00:00	d8p4-A	2.6	8.4	142	1827	6	LEIIN:AF-A4HTB5-F1	HYPOTHETICAL_PROTEIN_-_CONSERVED;
6	71:00:00	d8cu-A	2.6	12.8	98	888	9	LEIIN:AF-A4I0X4-F1	IQ_CALMODULIN-BINDING_MOTIF_CONTAINING_PROTEIN_-_
6	72:00:00	d6qd-A	2.6	14.7	86	858	5	LEIIN:AF-A4HYL1-F1	HYPOTHETICAL_PROTEIN_-_CONSERVED;
6	73:00:00	ebfu-A	2.6	4.3	65	257	6	LEIIN:AF-A4HWS8-F1	PROTEASOME_26S_NON-ATPASE_SUBUNIT_9_-_PUTATIVE;
6	74:00:00	ecay-A	2.6	8.5	133	1769	8	LEIIN:AF-E9AGX9-F1	IQ_CALMODULIN-BINDING_MOTIF_CONTAINING_PROTEIN_-_
6	75:00:00	ea5l-A	2.6	4.2	99	199	6	LEIIN:AF-A4HWU7-F1	HYPOTHETICAL_PROTEIN_-_CONSERVED;
6	76:00:00	d8ee-A	2.6	8.8	122	358	8	LEIIN:AF-A4IA82-F1	MITOCHONDRIAL CARRIER PROTEIN-LIKE PROTEIN;
6	77:00:00	d8yy-A	2.6	4.5	68	523	4	LEIIN:AF-A4I0L7-F1	GAF_DOMAIN/TIP41-LIKE_FAMILY_-_PUTATIVE;
6	78:00:00	ecnk-A	2.6	3.9	148	987	8	LEIIN:AF-E9AHY3-F1	HYPOTHETICAL_PROTEIN_-_CONSERVED;
6	79:00:00	d9nw-A	2.6	10.6	138	1523	7	LEIIN:AF-A4I523-F1	HYPOTHETICAL_PROTEIN_-_CONSERVED;
6	80:00:00	ecl8-A	2.6	6.8	141	541	6	LEIIN:AF-A4IA07-F1	DYNAMIN_FAMILY/50S_RIBOSOME-BINDING_GTPASE_-_PUTA
6	81:00:00	ecce-A	2.6	20.2	90	992	9	LEIIN:AF-A4IDP8-F1	ALPHA/BETA_HYDROLASE_FAMILY_-_PUTATIVE;
6	82:00:00	eahq-A	2.6	10.7	109	372	7	LEIIN:AF-E9AHM4-F1	UNCHARACTERIZED PROTEIN;
6	83:00:00	d914-A	2.6	6.4	56	521	5	LEIIN:AF-A4HT07-F1	UNCHARACTERIZED PROTEIN;
6	84:00:00	ean5-A	2.6	10.1	67	358	12	LEIIN:AF-A4HXX6-F1	HYPOTHETICAL REPEAT PROTEIN;
6	85:00:00	d79r-A	2.6	4.7	104	833	13	LEIIN:AF-E9AG26-F1	HYPOTHETICAL_PROTEIN_-_CONSERVED;
6	86:00:00	d65y-A	2.6	3.7	65	142	12	LEIIN:AF-A4I3T8-F1	UNCHARACTERIZED_PROTEIN_FAMILY_(UPF0220)_-_PUTATI
6	87:00:00	d8yn-A	2.6	6.4	124	586	8	LEIIN:AF-A4IBN3-F1	HYPOTHETICAL_PROTEIN_-_CONSERVED;
6	88:00:00	ebkf-A	2.6	4.2	66	1158	12	LEIIN:AF-A4HXJ2-F1	5'-3'_EXORIBONUCLEASE_B_-_PUTATIVE;
6	89:00:00	ecjj-A	2.6	4.9	69	378	1	LEIIN:AF-A4I0I4-F1	HYPOTHETICAL_PROTEIN_-_CONSERVED;
6	90:00:00	ea3f-A	2.6	6.8	100	1001	6	LEIIN:AF-A4HRT9-F1	HYPOTHETICAL_PROTEIN_-_CONSERVED;
6	91:00:00	d6x9-A	2.6	4.5	95	240	5	LEIIN:AF-A4HWH1-F1	UNCHARACTERIZED PROTEIN;
6	92:00:00	d6s1-A	2.6	13.3	72	215	4	LEIIN:AF-A4I4E7-F1	IPP_TRANSFERASE/ZINC-FINGER_OF_C2H2_TYPE_-_PUTATI
6	93:00:00	d7dq-A	2.6	13.1	73	929	3	LEIIN:AF-A4I6Z2-F1	FUNGAL_TRNA_LIGASE_PHOSPHODIESTERASE_DOMAIN_CONTA
6	94:00:00	ecbb-A	2.6	6.9	86	542	10	LEIIN:AF-A4IE43-F1	SET_DOMAIN_CONTAINING_PROTEIN_-_PUTATIVE;
6	95:00:00	ea2b-A	2.6	5.2	113	1000	7	LEIIN:AF-A4HWT8-F1	XRN_5'-3'_EXONUCLEASE_N-TERMINUS_-_PUTATIVE;
6	96:00:00	ecd1-A	2.6	8.4	136	594	4	LEIIN:AF-A4I410-F1	SPINDLE POLE BODY COMPONENT;
6	97:00:00	eata-A	2.6	8.1	109	184	8	LEIIN:AF-A4HUT2-F1	HYPOTHETICAL_PROTEIN_-_CONSERVED;
6	98:00:00	d8x5-A	2.6	4.3	94	184	4	LEIIN:AF-A4HWU5-F1	HYPOTHETICAL_PROTEIN_-_CONSERVED;
6	99:00:00	ebwh-A	2.6	4.7	100	162	9	LEIIN:AF-A4IC15-F1	HYPOTHETICAL_PROTEIN_-_CONSERVED;
7	00:00	d8aq-A	2.6	7.1	78	984	10	LEIIN:AF-A4IE52-F1	GUANINE NUCLEOTIDE-BINDING PROTEIN SUBUNIT BETA-L
7	01:00	d7ao-A	2.6	4.2	114	295	3	LEIIN:AF-A4HY40-F1	T-SNARE COILED-COIL HOMOLOGY DOMAIN-CONTAINING PR
7	02:00	d8gt-A	2.6	16.6	81	682	5	LEIIN:AF-A4I2G4-F1	PUTATIVE SEC1 FAMILY TRANSPORT PROTEIN;
7	03:00	d745-A	2.6	4.5	122	535	5	LEIIN:AF-E9AHD9-F1	AMINO_ACID_TRANSPORTER_-_PUTATIVE;
7	04:00	ecsq-A	2.6	12.3	99	653	9	LEIIN:AF-A4HY45-F1	COMPLEX_1_PROTEIN_(LYR_FAMILY)/COMPLEX1_LYR-LIKE_
7	05:00	eah8-A	2.6	7.2	79	607	13	LEIIN:AF-E9AH70-F1	SUCCINATE DEHYDROGENASE FLAVOPROTEIN
7	06:00	d7bs-A	2.6	8.1	137	858	7	LEIIN:AF-A4I1E9-F1	HYPOTHETICAL_PROTEIN_-_CONSERVED;
7	07:00	d8uz-A	2.6	4.6	101	199	9	LEIIN:AF-A4IE60-F1	AMASTIN_SURFACE_GLYCOPROTEIN_-_PUTATIVE;
7	08:00	d93h-A	2.6	6.9	69	488	6	LEIIN:AF-A4I2I9-F1	DNAJ_DOMAIN_CONTAINING_PROTEIN_-_PUTATIVE;
7	09:00	d94y-A	2.6	4.7	98	589	8	LEIIN:AF-A4HY04-F1	CHOLINEPHOSPHATE_CYTIDYLYLTRANSFERASE_A_-_PUTATIV
7	10:00	d9c4-A	2.6	14.3	144	483	6	LEIIN:AF-A4I0M4-F1	PROTEIN-SERINE/THREONINE KINASE;
7	11:00	d9ux-A	2.6	4.9	129	920	13	LEIIN:AF-A4HSG3-F1	TETRATRICOPEPTIDE_REPEAT/TPR_REPEAT_-_PUTATIVE;
7	12:00	ecdw-A	2.6	7.5	80	470	4	LEIIN:AF-A4I3K6-F1	DNAJ_DOMAIN_CONTAINING_PROTEIN_-_PUTATIVE;
7	13:00	eb7b-A	2.6	9.8	82	298	6	LEIIN:AF-A4HXP9-F1	60S_RIBOSOMAL_PROTEIN_L7_-_PUTATIVE;
7	14:00	d6ys-A	2.6	6.2	108	700	10	LEIIN:AF-A4I4S9-F1	DYNAMIN-1-LIKE_PROTEIN;
7	15:00	d9j0-A	2.6	11.2	114	533	3	LEIIN:AF-A4HUK8-F1	TRANSLATION INITIATION FACTOR EIF-2B BETA SUBUNIT
7	16:00	eb2r-A	2.6	9	123	636	8	LEIIN:AF-A4I881-F1	HYPOTHETICAL_PROTEIN_-_CONSERVED;
7	17:00	d9jm-A	2.6	8.7	57	494	0	LEIIN:AF-A4HXX2-F1	UTP--GLUCOSE-1-PHOSPHATE URIDYLYLTRANSFERASE;
7	18:00	d6yu-A	2.6	13.3	106	1143	6	LEIIN:AF-A4IBI0-F1	UNCHARACTERIZED PROTEIN;
7	19:00	d83s-A	2.6	6.5	131	501	5	LEIIN:AF-A4IAF9-F1	PROTEIN-SERINE/THREONINE KINASE;
7	20:00	d61p-A	2.6	9.6	82	211	5	LEIIN:AF-A4I572-F1	RRF DOMAIN-CONTAINING PROTEIN;
7	21:00	d7si-A	2.6	9.9	99	736	5	LEIIN:AF-E9AHH1-F1	PUTATIVE HEAT-SHOCK PROTEIN HSP70;
7	22:00	d943-A	2.6	11.7	99	643	7	LEIIN:AF-A4HTG1-F1	HYPOTHETICAL_PROTEIN_-_CONSERVED;
7	23:00	d76j-A	2.6	15.6	99	1075	7	LEIIN:AF-A4I4G5-F1	HYPOTHETICAL_PROTEIN_-_CONSERVED;
7	24:00:00	d8ds-A	2.6	11.8	134	1477	4	LEIIN:AF-A4I0W7-F1	UNCHARACTERIZED PROTEIN;
7	25:00:00	eas5-A	2.6	9	110	326	3	LEIIN:AF-A4HRI0-F1	SIDOREFLEXIN;
7	26:00:00	d9ms-A	2.6	4.6	104	205	9	LEIIN:AF-A0A381MTC	7-F1 AMASTIN_SURFACE_GLYCOPROTEIN_-_PUTATIVE;
7	27:00:00	d60r-A	2.6	6.6	113	259	10	LEIIN:AF-A4I9W8-F1	AMASTIN-LIKE_SURFACE_PROTEIN_-_PUTATIVE;
7	28:00:00	d87g-A	2.6	6	133	898	8	LEIIN:AF-A4I6P9-F1	LEUCINE_RICH_REPEAT_-_PUTATIVE;
7	29:00:00	eaev-A	2.6	7	76	275	1	LEIIN:AF-A4I905-F1	QA-SNARE PROTEIN PUTATIVE;
7	30:00:00	d9e2-A	2.6	5.2	127	526	8	LEIIN:AF-A4ICZ4-F1	HYPOTHETICAL_PROTEIN_-_CONSERVED;
7	31:00:00	eaeh-A	2.5	12.1	91	656	5	LEIIN:AF-A4I194-F1	ABC_TRANSPORTER_-_MITOCHONDRIAL_-_PUTATIVE;
7	32:00:00	d60x-A	2.5	13	68	493	4	LEIIN:AF-A4HS91-F1	CHAPERONE_PROTEIN_DNAJ_-_PUTATIVE;
7	33:00:00	d625-A	2.5	4.6	90	648	8	LEIIN:AF-E9AHZ1-F1	SPERM_TAIL/SPERM_TAIL_C-
7	34:00:00	ebdd-A	2.5	17.5	87	873	7	LEIIN:AF-A4I4W8-F1	RNA_POLYMERASE-ASSOCIATED_PROTEIN_CTR9_-_PUTATIVE
7	35:00:00	d859-A	2.5	4.6	68	670	6	LEIIN:AF-A4HW89-F1	HYPOTHETICAL_PROTEIN_-_CONSERVED;
7	36:00:00	d88g-A	2.5	3.3	56	237	5	LEIIN:AF-A4I0S3-F1	HYPOTHETICAL_PROTEIN;
7	37:00:00	ebx0-A	2.5	13.8	105	564	7	LEIIN:AF-A4I349-F1	PROTEIN KINASE DOMAIN-CONTAINING PROTEIN;
7	38:00:00	d7gc-A	2.5	7.9	69	138	3	LEIIN:AF-A4IA19-F1	HYPOTHETICAL_PROTEIN_-_CONSERVED;
7	39:00:00	d7xw-A	2.5	15.5	64	190	9	LEIIN:AF-A4I807-F1	UNCHARACTERIZED PROTEIN;
7	40:00:00	d8p2-A	2.5	6.3	81	148	5	LEIIN:AF-A4IC13-F1	HYPOTHETICAL_PROTEIN_-_CONSERVED;
7	41:00:00	d9jv-A	2.5	7	94	769	3	LEIIN:AF-A4HXB4-F1	UNCHARACTERIZED PROTEIN;
7	42:00:00	d65v-A	2.5	7.8	97	224	5	LEIIN:AF-A4I657-F1	PUTATIVE V-TYPE ATPASE, C SUBUNIT;
7	43:00:00	d8cd-A	2.5	6.5	111	951	10	LEIIN:AF-E9AGV1-F1	ABC_TRANSPORTER_-_PUTATIVE;
7	44:00:00	d8u8-A	2.5	4.6	127	491	9	LEIIN:AF-A4HTE2-F1	AMINO_ACID_TRANSPORTER_19_-_PUTATIVE;
7	45:00:00	eatx-A	2.5	6.9	83	715	8	LEIIN:AF-A4I8G8-F1	HYPOTHETICAL_PROTEIN_-_CONSERVED;
7	46:00:00	ebo0-A	2.5	7.1	148	1025	7	LEIIN:AF-A4I9Q5-F1	LIPASE_(CLASS_3)_-_PUTATIVE;
7	47:00:00	d726-A	2.5	5.2	160	2129	6	LEIIN:AF-E9AGX2-F1	KINESIN_-_PUTATIVE;
7	48:00:00	ebn5-A	2.5	12.2	129	690	8	LEIIN:AF-A4I5C1-F1	HYPOTHETICAL_PROTEIN_-_CONSERVED;
7	49:00:00	eb0a-A	2.5	9.2	76	284	8	LEIIN:AF-A4I089-F1	HYPOTHETICAL_PROTEIN_-_CONSERVED;
7	50:00:00	ech8-A	2.5	4.6	59	139	3	LEIIN:AF-A4I856-F1	HYPOTHETICAL_PROTEIN_-_CONSERVED;
7	51:00:00	eclu-A	2.5	8.7	125	1898	6	LEIIN:AF-E9AGB7-F1	HYPOTHETICAL_PROTEIN_-_CONSERVED;
7	52:00:00	ecs3-A	2.5	7.7	112	258	9	LEIIN:AF-A4IDA9-F1	14-3-3 PROTEIN-LIKE PROTEIN;
7	53:00:00	d9oe-A	2.5	3.3	56	92	4	LEIIN:AF-A4I9T7-F1	HYPOTHETICAL_PROTEIN_-_CONSERVED;
7	54:00:00	ebwa-A	2.5	14.4	107	601	10	LEIIN:AF-A4HSQ2-F1	HYPOTHETICAL_PROTEIN_-_CONSERVED;
7	55:00:00	d8jy-A	2.5	11	98	439	6	LEIIN:AF-A4ICU0-F1	DIHYDROURIDINE SYNTHASE DOMAIN PROTEIN-LIKE PROTE
7	56:00:00	ea2z-A	2.5	7	100	2532	6	LEIIN:AF-A4I2C3-F1	MICROTUBULE-ASSOCIATED_PROTEIN_-_PUTATIVE;
7	57:00:00	ebr9-A	2.5	5.4	100	198	9	LEIIN:AF-A4I5B8-F1	PUTATIVE SURFACE PROTEIN AMASTIN;
7	58:00:00	eanr-A	2.5	5.9	68	593	4	LEIIN:AF-A4I9C3-F1	PWWP_DOMAIN/TFIIS_HELICAL_BUNDLE-
7	59:00:00	ecb8-A	2.5	12.1	105	443	5	LEIIN:AF-A4I0G7-F1	HYPOTHETICAL_PROTEIN_-_CONSERVED;
7	60:00:00	d8sm-A	2.5	5.7	75	318	9	LEIIN:AF-A4HWA9-F1	MITOCHONDRIAL_CARRIER_PROTEIN_-_PUTATIVE;
7	61:00:00	eadu-A	2.5	9.4	128	1483	8	LEIIN:AF-A4IBY9-F1	HYPOTHETICAL_PROTEIN_-_CONSERVED;
7	62:00:00	d8ys-A	2.5	3.9	78	368	3	LEIIN:AF-A4IDJ9-F1	DEVELOPMENTALLY_REGULATED_GTP-BINDING_PROTEIN_1_-
7	63:00:00	d72g-A	2.5	6.2	90	125	6	LEIIN:AF-A4I8B9-F1	TUBULIN-SPECIFIC CHAPERONE A;
7	64:00:00	d6y6-A	2.5	2.9	48	181	6	LEIIN:AF-A4I651-F1	ATP_SYNTHASE_-_EPSILON_CHAIN_-_PUTATIVE;
7	65:00:00	d8iv-A	2.5	13.1	133	610	8	LEIIN:AF-A4IDR3-F1	HYPOTHETICAL_PROTEIN_-_CONSERVED;
7	66:00:00	d8hg-A	2.5	8.9	86	777	5	LEIIN:AF-A4HY81-F1	HYPOTHETICAL_PROTEIN_-_CONSERVED;
7	67:00:00	d9tz-A	2.5	5.5	107	258	8	LEIIN:AF-A4I4J3-F1	AMASTIN, PUTATIVE;
7	68:00:00	ebc2-A	2.5	5.1	142	833	6	LEIIN:AF-A4HWL6-F1	MGT1 MAGNESIUM TRANSPORTER;
7	69:00:00	ea78-A	2.5	7.2	109	852	10	LEIIN:AF-A4I2X7-F1	HYPOTHETICAL_PROTEIN_-_CONSERVED;
7	70:00:00	d8ra-A	2.5	7.7	103	418	4	LEIIN:AF-A4I273-F1	ENGULFMENT_AND_CELL_MOTILITY_DOMAIN_2_-_PUTATIVE;
7	71:00:00	d7k0-A	2.5	9.8	101	947	12	LEIIN:AF-A4I9F3-F1	UNCHARACTERIZED PROTEIN;
7	72:00:00	ebr1-A	2.5	11.6	131	581	9	LEIIN:AF-A4I8V3-F1	DNAJ CHAPERONE-LIKE PROTEIN;
7	73:00:00	d6uy-A	2.5	3.7	52	166	6	LEIIN:AF-A4HT67-F1	HYPOTHETICAL_PROTEIN_-_CONSERVED;
7	74:00:00	d6rn-A	2.5	6.3	133	822	9	LEIIN:AF-A4I2I0-F1	PARAQUAT-INDUCIBLE_PROTEIN_A_-_PUTATIVE;
7	75:00:00	d9ug-A	2.5	13.3	60	972	3	LEIIN:AF-A4I3G2-F1	DNA REPLICATION LICENSING FACTOR MCM2;
7	76:00:00	d7zu-A	2.5	9.1	91	119	4	LEIIN:AF-A4IAK9-F1	HYPOTHETICAL_PROTEIN_-_CONSERVED;
7	77:00:00	ea40-A	2.5	7.5	151	1353	6	LEIIN:AF-E9AHQ4-F1	UNCHARACTERIZED PROTEIN;
7	78:00:00	d7ot-A	2.5	4.8	96	432	4	LEIIN:AF-A4HYI1-F1	PEPTIDYLPROLYL ISOMERASE;
7	79:00:00	d99i-A	2.5	4.4	53	126	6	LEIIN:AF-A4HW00-F1	HYPOTHETICAL_PROTEIN_-_CONSERVED;
7	80:00:00	d7lh-A	2.5	8.7	129	1469	7	LEIIN:AF-A4I7C3-F1	HYPOTHETICAL_PROTEIN_-_CONSERVED;
7	81:00:00	ebim-A	2.5	8	79	263	8	LEIIN:AF-A4HWW2-F1	UNCHARACTERIZED PROTEIN;
7	82:00:00	ea5o-A	2.5	4.3	102	296	9	LEIIN:AF-A4I0W6-F1	AMASTIN-LIKE SURFACE PROTEIN-LIKE PROTEIN;
7	83:00:00	ebwr-A	2.5	9.2	131	576	6	LEIIN:AF-A4HS75-F1	HEAT_SHOCK_PROTEIN_-_PUTATIVE;
7	84:00:00	d6rg-A	2.5	10.3	113	206	4	LEIIN:AF-A4I391-F1	HYPOTHETICAL_PROTEIN_-_CONSERVED;
7	85:00:00	eawb-A	2.5	9.2	82	706	7	LEIIN:AF-A4I2A4-F1	HYPOTHETICAL_PROTEIN_-_CONSERVED;
7	86:00:00	d80p-A	2.5	8.2	86	146	8	LEIIN:AF-A4HTN5-F1	HYPOTHETICAL_PROTEIN_-_CONSERVED;
7	87:00:00	ebbf-A	2.5	5.6	79	312	3	LEIIN:AF-A4HU22-F1	PUB_DOMAIN_CONTAINING_PROTEIN_-__PUTATIVE;
7	88:00:00	eb7j-A	2.5	6.7	139	1067	9	LEIIN:AF-A4HS47-F1	PALMITOYL_ACYLTRANSFERASE_1_-_PUTATIVE;
7	89:00:00	ebjf-A	2.5	4.9	101	286	4	LEIIN:AF-A4ICC9-F1	DNA-BINDING_PROTEIN_-_PUTATIVE;
7	90:00:00	eagl-A	2.5	12.6	79	510	4	LEIIN:AF-A4ICT7-F1	PUTATIVE DNAJ DOMAIN PROTEIN;
7	91:00:00	d9y4-A	2.5	5.1	73	129	4	LEIIN:AF-A4HUD6-F1	COPI_ASSOCIATED_PROTEIN_-_PUTATIVE;
7	92:00:00	d85j-A	2.5	16.6	150	1204	5	LEIIN:AF-A4HVT8-F1	HYPOTHETICAL_PROTEIN_-_CONSERVED;
7	93:00:00	d9xs-A	2.5	5.9	113	605	7	LEIIN:AF-A4I265-F1	HYPOTHETICAL_PROTEIN_-_CONSERVED;
7	94:00:00	eacq-A	2.5	7.1	73	139	10	LEIIN:AF-A4HU64-F1	BACTERIAL_TRIGGER_FACTOR_PROTEIN_(TF)_C-TERMINUS_
7	95:00:00	ebbh-A	2.5	3	45	519	7	LEIIN:AF-A4I0R1-F1	SIGNAL RECOGNITION PARTICLE 54 KDA PROTEIN;
7	96:00:00	d8lm-A	2.5	4.8	132	1279	7	LEIIN:AF-A4HYZ7-F1	SEPARASE;
7	97:00:00	d854-A	2.5	12.4	86	1040	5	LEIIN:AF-A4I613-F1	HYPOTHETICAL_PROTEIN_-_CONSERVED;
7	98:00:00	d8jl-A	2.5	12.2	130	307	5	LEIIN:AF-A4I8N3-F1	TETRASPANIN_FAMILY_-_PUTATIVE;
7	99:00:00	d94e-A	2.5	10.5	90	1573	6	LEIIN:AF-A4I2I6-F1	UNCHARACTERIZED PROTEIN;
8	00:00	d8vf-A	2.5	5.9	110	499	6	LEIIN:AF-A4IDG6-F1	INOSINE-GUANOSINE TRANSPORTER;
8	01:00	ea0g-A	2.5	8.3	119	802	9	LEIIN:AF-A4I9K4-F1	AAA_DOMAIN_(DYNEIN-RELATED_SUBFAMILY)/ATPASE_FAMI
8	02:00	ea9f-A	2.4	5	129	500	7	LEIIN:AF-E9AHD7-F1	AMINO_ACID_TRANSPORTER_AATP11_-_PUTATIVE;
8	03:00	d69m-A	2.4	13.1	73	320	3	LEIIN:AF-A4IAA6-F1	HECT-DOMAIN_(UBIQUITIN-TRANSFERASE)_-_PUTATIVE;
8	04:00	d8vg-A	2.4	19.6	118	1655	4	LEIIN:AF-A4IDG1-F1	KINETOPLASTID_KINETOCHORE_PROTEIN_1_-_PUTATIVE;
8	05:00	d75c-A	2.4	7.8	127	1374	8	LEIIN:AF-A4I5L1-F1	PHOSPHATIDYLINOSITOL_KINASE_-_PUTATIVE;
8	06:00	ebvt-A	2.4	4.7	76	94	7	LEIIN:AF-A4IAG6-F1	HYPOTHETICAL_PROTEIN_-_CONSERVED;
8	07:00	eba8-A	2.4	7.4	122	745	11	LEIIN:AF-A4HXP0-F1	DOMAIN_OF_UNCHARACTERIZED_FUNCTION_DUF21_-_PUTATI
8	08:00	d904-A	2.4	8.6	137	1888	4	LEIIN:AF-A4I381-F1	HYPOTHETICAL_PROTEIN_-_CONSERVED;
8	09:00	ecbn-A	2.4	10.1	113	1025	10	LEIIN:AF-E9AH49-F1	PPG3-RELATED PROTEIN-LIKE PROTEIN;
8	10:00	d7mw-A	2.4	5.5	113	439	6	LEIIN:AF-A4I1J1-F1	PEPTIDE CHAIN RELEASE FACTOR-LIKE PROTEIN;
8	11:00	d9aj-A	2.4	6.9	108	437	7	LEIIN:AF-A4I1S0-F1	COP9 SIGNALOSOME COMPLEX SUBUNIT 2;
8	12:00	d7w2-A	2.4	5	57	112	5	LEIIN:AF-A4HZ74-F1	UNCHARACTERIZED PROTEIN;
8	13:00	d6w3-A	2.4	10.1	95	401	6	LEIIN:AF-A4I636-F1	HYPOTHETICAL_PROTEIN_-_CONSERVED;
8	14:00	d7t2-A	2.4	11.6	91	204	9	LEIIN:AF-E9AI04-F1	PUTATIVE MITOCHONDRIAL CARRIER PROTEIN;
8	15:00	d94p-A	2.4	12.4	114	320	6	LEIIN:AF-A4HTS1-F1	PEROXISOMAL_BIOGENESIS_FACTOR_11_(PEX11)-__PUTATI
8	16:00	d64e-A	2.4	5.8	81	193	11	LEIIN:AF-A4I9R4-F1	AMASTIN-LIKE PROTEIN;
8	17:00	d70e-A	2.4	5.6	121	625	5	LEIIN:AF-E9AH50-F1	HYPOTHETICAL_PROTEIN_-_CONSERVED;
8	18:00	d872-A	2.4	9.2	57	331	0	LEIIN:AF-A4IDS1-F1	HYPOTHETICAL_PROTEIN_-_CONSERVED;
8	19:00	eas8-A	2.4	9.5	84	1125	5	LEIIN:AF-A4HUU9-F1	DOMAIN_OF_UNCHARACTERIZED_FUNCTION(DUF2779)_-_PUT
8	20:00	ebtl-A	2.4	20	113	749	4	LEIIN:AF-A4I0E8-F1	HYPOTHETICAL_PROTEIN_-_CONSERVED;
8	21:00	eamu-A	2.4	7.9	112	668	9	LEIIN:AF-A4I293-F1	HYPOTHETICAL_PROTEIN_-_CONSERVED;
8	22:00	ebeg-A	2.4	8.1	99	962	7	LEIIN:AF-A4I104-F1	UNCHARACTERIZED PROTEIN;
8	23:00	d89x-A	2.4	9.9	112	267	6	LEIIN:AF-A4I1X4-F1	REGULATOR_OF_VPS4_ACTIVITY_IN_THE_MVB_PATHWAY_-_P
8	24:00:00	eahn-A	2.4	9.6	74	549	4	LEIIN:AF-E9AHC7-F1	RING_FINGER_DOMAIN/ZINC_FINGER_-
8	25:00:00	d84z-A	2.4	13.4	104	512	10	LEIIN:AF-A4IBD8-F1	HYPOTHETICAL_PROTEIN_-_CONSERVED;
8	26:00:00	d849-A	2.4	4.8	87	1194	1	LEIIN:AF-A4IAY0-F1	FAD:PROTEIN FMN TRANSFERASE;
8	27:00:00	d752-A	2.4	13.5	96	231	6	LEIIN:AF-A4HZL6-F1	HYPOTHETICAL_PROTEIN_-_CONSERVED;
8	28:00:00	ecl2-A	2.4	8.6	116	678	7	LEIIN:AF-A4I3S1-F1	DIVALENT_CATION_TRANSPORTER_-_PUTATIVE;
8	29:00:00	ecrc-A	2.4	10.8	137	375	4	LEIIN:AF-A4HW15-F1	ELONGATION OF FATTY ACIDS PROTEIN;
8	30:00:00	d718-A	2.4	9.1	75	375	7	LEIIN:AF-A4HYR5-F1	TRANSMEMBRANE PROTEIN 231;
8	31:00:00	d8hn-A	2.4	9.5	88	408	5	LEIIN:AF-A4I8A3-F1	PROTEASOME_REGULATORY_NON-ATP-ASE_SUBUNIT_-_PUTAT
8	32:00:00	d7mv-A	2.4	4	108	394	10	LEIIN:AF-A4I9G8-F1	DELTA-12 FATTY ACID DESATURASE;
8	33:00:00	d7w8-A	2.4	12.5	101	272	4	LEIIN:AF-A4I1D6-F1	HYPOTHETICAL_PROTEIN_-_CONSERVED;
8	34:00:00	d7sa-A	2.4	6.4	127	372	6	LEIIN:AF-E9AI01-F1	F2O10.10_PROTEIN-LIKE_PROTEIN;
8	35:00:00	d90g-A	2.4	6.3	133	370	5	LEIIN:AF-A4HRP0-F1	RHOMBOID-LIKE PROTEIN;
8	36:00:00	eaon-A	2.4	10.1	107	929	5	LEIIN:AF-A4HRE6-F1	BETA_HELIX DOMAIN-CONTAINING PROTEIN;
8	37:00:00	eb3p-A	2.4	6	109	308	2	LEIIN:AF-A4IAI1-F1	HYPOTHETICAL_PROTEIN_-_CONSERVED;
8	38:00:00	eaic-A	2.4	6.2	106	279	10	LEIIN:AF-A4IBG8-F1	PALMITOYLTRANSFERASE;
8	39:00:00	d611-A	2.4	4.5	60	270	5	LEIIN:AF-A4IC42-F1	HYPOTHETICAL_PROTEIN_-_CONSERVED;
8	40:00:00	d9qi-A	2.4	5.3	85	1044	6	LEIIN:AF-A4I9N4-F1	UNCHARACTERIZED PROTEIN;
8	41:00:00	d7xp-A	2.4	5.5	90	919	6	LEIIN:AF-A4HUB2-F1	MMS19 NUCLEOTIDE EXCISION REPAIR PROTEIN;
8	42:00:00	ebdq-A	2.4	6.3	114	976	5	LEIIN:AF-A4IE16-F1	COMPONENT OF OLIGOMERIC GOLGI COMPLEX 2;
8	43:00:00	ebd4-A	2.4	4.9	93	222	9	LEIIN:AF-A4I5B9-F1	AMASTIN-LIKE SURFACE PROTEIN-LIKE PROTEIN;
8	44:00:00	ea5t-A	2.4	6.6	100	192	9	LEIIN:AF-A4IAM1-F1	AMASTIN-LIKE SURFACE PROTEIN, PUTATIVE;
8	45:00:00	d8ix-A	2.4	6.6	95	212	3	LEIIN:AF-A4HY71-F1	HYPOTHETICAL_PROTEIN_-_CONSERVED;
8	46:00:00	ebdh-A	2.4	6.7	84	405	5	LEIIN:AF-A4I6N7-F1	AMIDOHYDROLASE_-_PUTATIVE;
8	47:00:00	d9ec-A	2.4	8.6	112	141	8	LEIIN:AF-A4IBX1-F1	HYPOTHETICAL_PROTEIN_-_CONSERVED;
8	48:00:00	ea7l-A	2.4	10.1	55	100	7	LEIIN:AF-A4I183-F1	HYPOTHETICAL_PROTEIN_-_CONSERVED;
8	49:00:00	d9at-A	2.4	9.6	96	1403	2	LEIIN:AF-A4HTJ0-F1	GUANINE NUCLEOTIDE-BINDING PROTEIN SUBUNIT BETA-L
8	50:00:00	d8qy-A	2.4	9.5	141	967	13	LEIIN:AF-A4ID17-F1	CALPONIN-HOMOLOGY (CH) DOMAIN-CONTAINING PROTEIN;
8	51:00:00	d7p2-A	2.4	10.6	148	503	4	LEIIN:AF-A4ICV2-F1	HYPOTHETICAL_PROTEIN_-_CONSERVED;
8	52:00:00	eckf-A	2.4	5.8	124	245	10	LEIIN:AF-A4I2Z7-F1	GOLGI APPARATUS MEMBRANE PROTEIN TVP23 HOMOLOG;
8	53:00:00	d9vy-A	2.4	6.4	102	221	13	LEIIN:AF-A4HXD0-F1	HYPOTHETICAL_PROTEIN_-_CONSERVED;
8	54:00:00	eag6-A	2.4	16	98	790	7	LEIIN:AF-A4IDY4-F1	HYPOTHETICAL_PROTEIN_-_CONSERVED;
8	55:00:00	d62u-A	2.4	10.8	91	230	4	LEIIN:AF-A4IBV9-F1	HYPOTHETICAL_PROTEIN_-_CONSERVED;
8	56:00:00	d84c-A	2.4	12.3	80	608	5	LEIIN:AF-A4I397-F1	GLYCEROL-3-PHOSPHATE DEHYDROGENASE;
8	57:00:00	d9o6-A	2.4	8.1	64	215	11	LEIIN:AF-A4I476-F1	HYPOTHETICAL_PROTEIN_-_CONSERVED;
8	58:00:00	eaqi-A	2.4	4.4	94	695	7	LEIIN:AF-A4I2H6-F1	HYPOTHETICAL_PROTEIN_-_CONSERVED;
8	59:00:00	d751-A	2.4	8	158	1589	6	LEIIN:AF-A4I741-F1	SYMPLEKIN_C DOMAIN-CONTAINING PROTEIN;
8	60:00:00	ebvm-A	2.4	5.8	76	319	7	LEIIN:AF-A4HYV6-F1	PROTEIN_TRANSPORT_PROTEIN_YIF1_-_PUTATIVE;
8	61:00:00	eayp-A	2.4	8.9	114	1322	6	LEIIN:AF-A4IBP1-F1	STRUCTURAL MAINTENANCE OF CHROMOSOMES PROTEIN;
8	62:00:00	d69q-A	2.4	5.4	134	205	5	LEIIN:AF-E8NHD3-F1	AMASTIN, PUTATIVE;
8	63:00:00	d81h-A	2.4	4.7	112	563	12	LEIIN:AF-A4HWH7-F1	PEROXISOMAL MEMBRANE PROTEIN PEX16;
8	64:00:00	eckk-A	2.4	7.3	76	568	14	LEIIN:AF-A4I4Z3-F1	PUTATIVE_INTRAFLAGELLAR_TRANSPORT_PROTEIN_C3;
8	65:00:00	ecey-A	2.4	7.7	91	379	9	LEIIN:AF-A4I605-F1	HYPOTHETICAL_PROTEIN_-_CONSERVED;
8	66:00:00	d7ne-A	2.4	9.7	105	152	6	LEIIN:AF-A4I148-F1	VESICLE TRANSPORT PROTEIN;
8	67:00:00	eccu-A	2.4	11	86	1148	6	LEIIN:AF-A4I579-F1	HYPOTHETICAL_PROTEIN_-_CONSERVED;
8	68:00:00	ecit-A	2.4	10.7	71	364	4	LEIIN:AF-A4IBL6-F1	PUTATIVE REPLICATION FACTOR C, SUBUNIT 3;
8	69:00:00	earr-A	2.4	5.7	84	192	8	LEIIN:AF-A4HU58-F1	HYPOTHETICAL_PROTEIN_-__CONSERVED;
8	70:00:00	d7tj-A	2.4	10.3	95	188	7	LEIIN:AF-A4ICS1-F1	PROTEIN_OF_UNCHARACTERIZED_FUNCTION_(DUF3592)_-_P
8	71:00:00	eaka-A	2.4	10.7	102	1269	7	LEIIN:AF-A4HY65-F1	HYPOTHETICAL_PROTEIN_-_CONSERVED;
8	72:00:00	d630-A	2.4	7.1	76	1092	7	LEIIN:AF-A4I1B6-F1	DNA_REPAIR_PROTEIN_-_PUTATIVE;
8	73:00:00	ebqa-A	2.4	6.2	84	289	13	LEIIN:AF-A4I355-F1	VACUOLAR_IRON_TRANSPORTER_1_-_PUTATIVE;
8	74:00:00	eafl-A	2.3	13.7	114	709	5	LEIIN:AF-A4I4B8-F1	PHOSPHATE TRANSPORTER;
8	75:00:00	d9gg-A	2.3	5.4	114	616	8	LEIIN:AF-A4I9R1-F1	UNCHARACTERIZED PROTEIN;
8	76:00:00	ecf2-A	2.3	9.4	116	919	7	LEIIN:AF-A4IBC5-F1	IMPORTIN_1;
8	77:00:00	d8vr-A	2.3	8.8	123	448	9	LEIIN:AF-A4I492-F1	HYPOTHETICAL_PROTEIN_-_CONSERVED;
8	78:00:00	eb0i-A	2.3	4.9	98	481	8	LEIIN:AF-A4HV53-F1	HYPOTHETICAL_PROTEIN_-_CONSERVED;
8	79:00:00	d7gw-A	2.3	8.7	102	197	7	LEIIN:AF-A4I9R7-F1	AMASTIN-LIKE_SURFACE_PROTEIN_-_PUTATIVE;
8	80:00:00	eazi-A	2.3	9.1	86	342	9	LEIIN:AF-A4IBX4-F1	HYPOTHETICAL_PROTEIN_-_CONSERVED;
8	81:00:00	d8la-A	2.3	8.3	99	249	7	LEIIN:AF-A4I5B3-F1	HYPOTHETICAL_PROTEIN_-_CONSERVED;
8	82:00:00	d9bl-A	2.3	6.5	130	494	8	LEIIN:AF-A4ICU5-F1	AMINO ACID PERMEASE-LIKE PROTEIN;
8	83:00:00	d7y7-A	2.3	6	91	187	7	LEIIN:AF-A4HZI5-F1	V-TYPE PROTON ATPASE PROTEOLIPID SUBUNIT;
8	84:00:00	d880-A	2.3	4.6	141	1479	8	LEIIN:AF-E9AGC5-F1	PUMILLIO_PROTEIN_4_-_PUTATIVE;
8	85:00:00	d7aj-A	2.3	3.8	52	400	8	LEIIN:AF-A4I8F5-F1	CHAPERONE_PROTEIN_DNAJ_-_PUTATIVE;
8	86:00:00	eb50-A	2.3	7	59	193	8	LEIIN:AF-E9AHP0-F1	HYPOTHETICAL_PROTEIN_-_CONSERVED;
8	87:00:00	d8yz-A	2.3	12.2	73	1243	8	LEIIN:AF-A4HSN3-F1	HYPOTHETICAL_PROTEIN_-_CONSERVED;
8	88:00:00	d80k-A	2.3	5.2	103	1017	7	LEIIN:AF-A4HRK4-F1	CALCIUM/POTASSIUM_CHANNEL_(CAKC)_-_PUTATIVE;
8	89:00:00	d9za-A	2.3	4.6	69	382	6	LEIIN:AF-A4I5I8-F1	HYPOTHETICAL_PROTEIN_-_CONSERVED;
8	90:00:00	ecfg-A	2.3	6	109	421	13	LEIIN:AF-A4HVF4-F1	TETRATRICOPEPTIDE_REPEAT_-_PUTATIVE;
8	91:00:00	ech3-A	2.3	8.5	114	1102	7	LEIIN:AF-A4I068-F1	ZINC_FINGER_-_C3HC4_TYPE_(RING_FINGER
8	92:00:00	ech5-A	2.3	7.2	102	1039	10	LEIIN:AF-A4I6S5-F1	HYPOTHETICAL_PROTEIN_-_CONSERVED;
8	93:00:00	d9bm-A	2.3	4.7	114	259	4	LEIIN:AF-A4ICV1-F1	ER MEMBRANE PROTEIN COMPLEX SUBUNIT 3;
8	94:00:00	eajp-A	2.3	11.2	72	1227	13	LEIIN:AF-A4I8H8-F1	HYPOTHETICAL_PROTEIN_-_CONSERVED;
8	95:00:00	d96i-A	2.3	9.8	116	965	10	LEIIN:AF-E9AH16-F1	HYPOTHETICAL_PROTEIN_-_CONSERVED;
8	96:00:00	d8s4-A	2.3	11.9	96	703	13	LEIIN:AF-A4HXN9-F1	DOMAIN_OF_UNCHARACTERIZED_FUNCTION_DUF21
8	97:00:00	eal4-A	2.3	7.6	121	945	7	LEIIN:AF-A4HVT1-F1	ATPASE_FAMILY_ASSOCIATED_WITH_VARIOUS_CELLULAR_AC
8	98:00:00	ecct-A	2.3	6.8	125	305	6	LEIIN:AF-A4HW06-F1	ELONGATION OF FATTY ACIDS PROTEIN;
8	99:00:00	eb3y-A	2.3	5.2	59	312	7	LEIIN:AF-A4HWJ4-F1	SULFHYDRYL OXIDASE;
9	00:00	ecl3-A	2.3	6.9	120	1522	3	LEIIN:AF-A4HVM0-F1	AXONEMAL_DYNEIN_LIGHT_CHAIN_-_PUTATIVE;
9	01:00	d7kh-A	2.3	6.2	77	162	5	LEIIN:AF-A4I871-F1	HYPOTHETICAL_PROTEIN_-_CONSERVED;
9	02:00	eais-A	2.3	4.1	93	169	5	LEIIN:AF-A4HWT3-F1	PUTATIVE 3-BETA-HYDROXYSTEROID-DELTA(8),DELTA(7)-
9	03:00	ecnz-A	2.3	5.8	132	454	7	LEIIN:AF-A4HVW4-F1	PX_DOMAIN_CONTAINING_PROTEIN_-_PUTATIVE;
9	04:00	d81y-A	2.3	24.2	96	765	8	LEIIN:AF-A4HXJ5-F1	UNCHARACTERIZED PROTEIN;
9	05:00	eajs-A	2.3	9.5	105	640	4	LEIIN:AF-A4I852-F1	PUTATIVE SPHINGOSINE-1-PHOSPHATE PHOSPHATASE;
9	06:00	d93e-A	2.3	5.7	118	1395	5	LEIIN:AF-A4I227-F1	PROTEIN KINASE DOMAIN-CONTAINING PROTEIN;
9	07:00	eco1-A	2.3	10.7	102	919	8	LEIIN:AF-A4HSM4-F1	HYPOTHETICAL_PROTEIN_-_CONSERVED;
9	08:00	d93s-A	2.3	9.4	70	762	10	LEIIN:AF-A4I0W1-F1	HYPOTHETICAL_PROTEIN_-_CONSERVED;
9	09:00	d8sy-A	2.3	10.9	91	421	4	LEIIN:AF-A4IBN0-F1	LEM3_(LIGAND-EFFECT_MODULATOR_3)_FAMILY_ /_CDC50_
9	10:00	eai0-A	2.3	11	129	2082	4	LEIIN:AF-A4HWH6-F1	HYPOTHETICAL_PROTEIN_-_CONSERVED;
9	11:00	eb1u-A	2.3	13.7	132	356	8	LEIIN:AF-A4IB65-F1	HYPOTHETICAL_PROTEIN_-_CONSERVED;
9	12:00	ebzn-A	2.3	7.6	138	1580	9	LEIIN:AF-A4HS46-F1	HYPOTHETICAL_PROTEIN_-_CONSERVED;
9	13:00	ecqp-A	2.3	5.7	119	770	6	LEIIN:AF-A4IBE0-F1	HYPOTHETICAL_PROTEIN;
9	14:00	d7y0-A	2.3	6.3	121	351	7	LEIIN:AF-A4I8R9-F1	3'-PHOSPHATE/5'-HYDROXY NUCLEIC ACID LIGASE;
9	15:00	eciq-A	2.3	4.4	85	447	4	LEIIN:AF-A4I346-F1	HYPOTHETICAL_PROTEIN_-_CONSERVED;
9	16:00	d8c1-A	2.3	4.1	118	505	5	LEIIN:AF-A4HUI0-F1	HYPOTHETICAL_PROTEIN_-_CONSERVED;
9	17:00	d729-A	2.3	4.8	101	491	6	LEIIN:AF-E9AGM7-F1	NUCLEOSIDE_TRANSPORTER_1_-_PUTATIVE;
9	18:00	d9u0-A	2.3	9.7	108	274	10	LEIIN:AF-A4HUU1-F1	SEC20_-_PUTATIVE;
9	19:00	d8xa-A	2.3	6.1	97	318	10	LEIIN:AF-A4IC40-F1	HYPOTHETICAL_PROTEIN_-_CONSERVED;
9	20:00	d8op-A	2.3	4.8	100	668	7	LEIIN:AF-A4HSW7-F1	HAEMOLYSIN-III_RELATED_-_PUTATIVE;
9	21:00	d9pw-A	2.3	10.3	106	677	4	LEIIN:AF-A4I6U7-F1	HYPOTHETICAL_PROTEIN_-_CONSERVED;
9	22:00	d8wy-A	2.3	4.6	84	220	10	LEIIN:AF-A4IC16-F1	MEMBRANE-_TRAFFICKING_PROTEIN_-_PUTATIVE;
9	23:00	ea4w-A	2.3	7	106	290	10	LEIIN:AF-A4HS19-F1	GRAM_DOMAIN_CONTAINING_PROTEIN_-_PUTATIVE;
9	24:00:00	ebzl-A	2.3	5.9	114	294	4	LEIIN:AF-A4HW10-F1	ELONGATION OF FATTY ACIDS PROTEIN;
9	25:00:00	eavi-A	2.3	11	96	628	13	LEIIN:AF-A4I6B1-F1	NUCLEOLAR_PROTEIN_-_PUTATIVE;
9	26:00:00	eb77-A	2.3	11.4	99	863	11	LEIIN:AF-A4HRP8-F1	HYPOTHETICAL_PROTEIN_-_CONSERVED;
9	27:00:00	eclh-A	2.3	10.6	90	303	4	LEIIN:AF-A4HZI3-F1	ATP_SYNTHASE_F1_SUBUNIT_GAMMA_PROTEIN_-_PUTATIVE;
9	28:00:00	d7m0-A	2.3	9.2	54	121	7	LEIIN:AF-A4ID35-F1	HYPOTHETICAL_PROTEIN_-_CONSERVED;
9	29:00:00	d8wp-A	2.3	9.4	104	598	5	LEIIN:AF-A4HU41-F1	HYPOTHETICAL_PROTEIN_-__CONSERVED;
9	30:00:00	ea8f-A	2.3	5.2	86	177	9	LEIIN:AF-A4HUM1-F1	HYPOTHETICAL_PROTEIN_-_CONSERVED;
9	31:00:00	d922-A	2.3	4.6	97	461	9	LEIIN:AF-A4IDK1-F1	HYPOTHETICAL_PROTEIN_-_CONSERVED;
9	32:00:00	d64s-A	2.3	4.4	72	275	11	LEIIN:AF-A4HUL6-F1	DNAJ_DOMAIN_CONTAINING_PROTEIN_-_PUTATIVE;
9	33:00:00	ea9w-A	2.3	6.5	81	675	5	LEIIN:AF-A4I4C8-F1	PUTATIVE U3 SMALL NUCLEOLAR RIBONUCLEOPROTEIN PRO
9	34:00:00	d7hh-A	2.3	11.9	88	803	3	LEIIN:AF-A4HVX4-F1	AMINO_ACID_PERMEASE_-_PUTATIVE;
9	35:00:00	d9hd-A	2.3	5.7	102	591	8	LEIIN:AF-A4I8Z5-F1	MAJOR_FACILITATOR_SUPERFAMILY/NUCLEOSIDE_H+_SYMPO
9	36:00:00	ebul-A	2.3	6.7	120	268	8	LEIIN:AF-A4HS21-F1	TETRATRICOPEPTIDE_REPEAT_-_PUTATIVE;
9	37:00:00	d7fn-A	2.3	9.5	107	364	8	LEIIN:AF-A4I1T5-F1	HYPOTHETICAL_PROTEIN_-_CONSERVED;
9	38:00:00	d9n7-A	2.3	7.2	87	421	1	LEIIN:AF-A4I6H9-F1	HYPOTHETICAL_PROTEIN_-_CONSERVED;
9	39:00:00	d9gi-A	2.3	4.4	111	1165	9	LEIIN:AF-A4HVL2-F1	HYPOTHETICAL_PROTEIN_-_CONSERVED;
9	40:00:00	d9r0-A	2.3	6	122	2062	5	LEIIN:AF-A4HVK4-F1	C2_DOMAIN_CONTAINING_PROTEIN_-_PUTATIVE;
9	41:00:00	ea7j-A	2.3	12.4	136	618	8	LEIIN:AF-A4I4D5-F1	HYPOTHETICAL_PROTEIN_-_CONSERVED;
9	42:00:00	d7sz-A	2.2	5.8	112	1168	8	LEIIN:AF-A4I1C1-F1	HYPOTHETICAL_PROTEIN_-_CONSERVED;
9	43:00:00	d9mf-A	2.2	7.7	92	191	5	LEIIN:AF-A4HVY3-F1	HYPOTHETICAL_PROTEIN_-_CONSERVED;
9	44:00:00	d9di-A	2.2	12.1	125	258	4	LEIIN:AF-A4HRF7-F1	HYPOTHETICAL_PROTEIN_-_CONSERVED;
9	45:00:00	d8ez-A	2.2	11.1	106	958	9	LEIIN:AF-A4I978-F1	DUAL-SPECIFICITY KINASE;
9	46:00:00	d620-A	2.2	13.1	104	1904	6	LEIIN:AF-A4HT73-F1	CYSTEINE PEPTIDASE B (CPB);
9	47:00:00	d8os-A	2.2	3.9	83	189	8	LEIIN:AF-A4I064-F1	PROTEIN YIPF;
9	48:00:00	d9sl-A	2.2	14.6	76	308	1	LEIIN:AF-E9AHN9-F1	HYPOTHETICAL_PROTEIN_-_CONSERVED;
9	49:00:00	d6yk-A	2.2	10.7	74	147	4	LEIIN:AF-A4I8Y1-F1	HYPOTHETICAL_PROTEIN_-_CONSERVED;
9	50:00:00	d7tl-A	2.2	4.5	132	760	8	LEIIN:AF-A4I7K5-F1	HYPOTHETICAL_PROTEIN_-_CONSERVED;
9	51:00:00	d6y1-A	2.2	10.6	88	1261	1	LEIIN:AF-A4HW28-F1	PUTATIVE SNF2 FAMILY HELICASE-LIKE PROTEIN;
9	52:00:00	ebyq-A	2.2	6.4	118	771	12	LEIIN:AF-A4I4C9-F1	HEAT_SHOCK_PROTEIN_90_-_PUTATIVE;
9	53:00:00	eamc-A	2.2	7.5	85	724	4	LEIIN:AF-A4HRZ8-F1	PUTATIVE CAMP-SPECIFIC PHOSPHODIESTERASE;
9	54:00:00	eb96-A	2.2	9.7	132	2310	5	LEIIN:AF-A4IBF5-F1	UBIQUITIN-PROTEIN_LIGASE_-_PUTATIVE;
9	55:00:00	eb6q-A	2.2	9.9	72	147	4	LEIIN:AF-A4HUY9-F1	HYPOTHETICAL_PROTEIN_-_CONSERVED;
9	56:00:00	ebgz-A	2.2	7.3	146	770	6	LEIIN:AF-A4HTW6-F1	HYPOTHETICAL_PROTEIN_-__CONSERVED;
9	57:00:00	d7ni-A	2.2	6.8	131	446	5	LEIIN:AF-A4HXD9-F1	HYPOTHETICAL_PROTEIN_-_CONSERVED;
9	58:00:00	d81p-A	2.2	5.5	124	640	6	LEIIN:AF-A4I2N8-F1	UNCHARACTERIZED PROTEIN;
9	59:00:00	d69u-A	2.2	13.6	98	1056	7	LEIIN:AF-A4ICX8-F1	HYPOTHETICAL_PROTEIN_-_CONSERVED;
9	60:00:00	d7qv-A	2.2	6.7	71	133	10	LEIIN:AF-A4I836-F1	HYPOTHETICAL_PROTEIN_-_CONSERVED;
9	61:00:00	ebqt-A	2.2	13.3	73	619	8	LEIIN:AF-A4I5E2-F1	PUTATIVE RNA-BINDING PROTEIN;
9	62:00:00	eciz-A	2.2	9.3	116	302	3	LEIIN:AF-A4IBD9-F1	QA-SNARE PROTEIN PUTATIVE;
9	63:00:00	d7ei-A	2.2	4.2	75	328	9	LEIIN:AF-A4I3U6-F1	CS DOMAIN-CONTAINING PROTEIN;
9	64:00:00	eags-A	2.2	5.5	115	1081	8	LEIIN:AF-A4I4X6-F1	3'_-5'-CYCLIC_NUCLEOTIDE_PHOSPHODIESTERASE_-_PUTA
9	65:00:00	eadg-A	2.2	4.6	91	219	11	LEIIN:AF-A4I735-F1	PHOSPHATIDYLETHANOLAMINE N-METHYLTRANSFERASE;
9	66:00:00	ebk2-A	2.2	6.3	61	153	10	LEIIN:AF-A4IA99-F1	HYPOTHETICAL_PROTEIN_-_CONSERVED;
9	67:00:00	d9te-A	2.2	7.2	116	515	3	LEIIN:AF-A4ID71-F1	FUNGAL_DOMAIN_OF_UNCHARACTERIZED_FUNCTION_(DUF171
9	68:00:00	d8ph-A	2.2	7.4	64	210	5	LEIIN:AF-A4HTV0-F1	ANKYRIN_REPEATS_(3_COPIES)/ANKYRIN_REPEAT/ANKYRIN
9	69:00:00	ecjt-A	2.2	6.9	126	719	5	LEIIN:AF-A4I4T7-F1	HYPOTHETICAL_PROTEIN_-_CONSERVED;
9	70:00:00	ea2g-A	2.2	5.1	92	1064	10	LEIIN:AF-A4HXC7-F1	HYPOTHETICAL_PROTEIN_-_CONSERVED;
9	71:00:00	eaeg-A	2.2	7.8	120	392	8	LEIIN:AF-A4I767-F1	CRCB-LIKE_PROTEIN_-_PUTATIVE;
9	72:00:00	d74l-A	2.2	6.6	52	197	8	LEIIN:AF-A4I197-F1	DNAJ_DOMAIN_CONTAINING_PROTEIN_-_PUTATIVE;
9	73:00:00	ea74-A	2.2	3.8	93	117	9	LEIIN:AF-E9AGN9-F1	UNCHARACTERIZED PROTEIN;
9	74:00:00	ebpp-A	2.2	9.9	98	308	4	LEIIN:AF-A4ICA0-F1	HYPOTHETICAL_PROTEIN_-_CONSERVED;
9	75:00:00	d95n-A	2.2	3.2	88	692	5	LEIIN:AF-A4I2T4-F1	ARGINYL-TRNA SYNTHETASE;
9	76:00:00	eafv-A	2.2	4.6	104	965	8	LEIIN:AF-A4HYZ2-F1	HYPOTHETICAL_PROTEIN_-_CONSERVED;
9	77:00:00	d9dh-A	2.2	7.4	69	371	6	LEIIN:AF-A4ID44-F1	DOMAIN_OF_UNCHARACTERIZED_FUNCTION_(DUF3846 )/TPR
9	78:00:00	ecca-A	2.2	8.9	134	906	4	LEIIN:AF-A4HUG4-F1	HYPOTHETICAL_PROTEIN_-_CONSERVED;
9	79:00:00	d7z0-A	2.2	13.7	81	385	4	LEIIN:AF-A4HY93-F1	METHYLTRANSFERASE_DOMAIN_CONTAINING_PROTEIN_-_PUT
9	80:00:00	d8vv-A	2.2	10	157	517	8	LEIIN:AF-A4I0U6-F1	HYPOTHETICAL PREDICTED MULTIPASS TRANSMEMBRANE PR
9	81:00:00	eahv-A	2.2	8.7	86	1838	5	LEIIN:AF-A4I4Q6-F1	UNCHARACTERIZED PROTEIN;
9	82:00:00	d8ch-A	2.2	8.8	56	132	4	LEIIN:AF-A4I8J5-F1	KINETOPLAST-ASSOCIATED_PROTEIN_P18-2_-_PUTATIVE;
9	83:00:00	d7lq-A	2.2	5.3	95	650	5	LEIIN:AF-E9AHR1-F1	HYPOTHETICAL_PROTEIN_-_CONSERVED;
9	84:00:00	ebh8-A	2.2	7.2	93	192	9	LEIIN:AF-A0A381MVY	0-F1 AMASTIN-LIKE_SURFACE_PROTEIN_-_PUTATIVE;
9	85:00:00	d7hs-A	2.2	9	86	1304	6	LEIIN:AF-A4IAE7-F1	HYPOTHETICAL_PROTEIN_-_CONSERVED;
9	86:00:00	d95s-A	2.2	6.7	128	322	4	LEIIN:AF-A4I6T4-F1	HYPOTHETICAL_PROTEIN_-_CONSERVED;
9	87:00:00	d9kq-A	2.2	6.2	84	211	8	LEIIN:AF-E9AHT2-F1	AMASTIN-LIKE_PROTEIN;
9	88:00:00	d8hp-A	2.2	4.9	116	1806	10	LEIIN:AF-A4I6S0-F1	PENTAMIDINE RESISTANCE PROTEIN 1;
9	89:00:00	d9oh-A	2.2	7.1	91	450	4	LEIIN:AF-A4ICJ6-F1	CILIA- AND FLAGELLA-ASSOCIATED PROTEIN 36;
9	90:00:00	d9le-A	2.2	4.8	121	1205	6	LEIIN:AF-A4HWJ2-F1	MICROTUBULE_ASSOCIATED_PROTEIN_(MAP65/ASE1_FAMILY
9	91:00:00	d649-A	2.2	6.9	82	1244	4	LEIIN:AF-A4I9Y0-F1	UNCHARACTERIZED PROTEIN;
9	92:00:00	d76s-A	2.2	20.3	84	620	6	LEIIN:AF-A4HV01-F1	PUB DOMAIN-CONTAINING PROTEIN;
9	93:00:00	d73o-A	2.2	7.7	90	394	7	LEIIN:AF-A4ID07-F1	HYPOTHETICAL_PROTEIN_-_CONSERVED;
9	94:00:00	d80h-A	2.2	5.7	106	2498	1	LEIIN:AF-A4IAV8-F1	HYPOTHETICAL_PROTEIN_-_CONSERVED;
9	95:00:00	eb1a-A	2.2	4.1	86	724	7	LEIIN:AF-A4HZA6-F1	HYPOTHETICAL_PROTEIN_-_CONSERVED;
9	96:00:00	ebs1-A	2.2	4.8	120	584	7	LEIIN:AF-A4I9H3-F1	CLEFT_LIP_AND_PALATE_TRANSMEMBRANE_PROTEIN_1_(CLP
9	97:00:00	eaqf-A	2.2	5.6	72	507	7	LEIIN:AF-E9AH89-F1	PUTATIVE SHORT CHAIN DEHYDROGENASE/REDUCTASE;
9	98:00:00	d8gg-A	2.2	10.4	113	2335	7	LEIIN:AF-E9AHY6-F1	HYPOTHETICAL_PROTEIN_-_CONSERVED;
9	99:00:00	d71t-A	2.2	8.5	94	302	4	LEIIN:AF-A0A381MHF	5-F1 HYPOTHETICAL_PROTEIN_-_CONSERVED;
10	00:00	d9uy-A	2.2	14.8	143	399	10	LEIIN:AF-A4I0J6-F1	MITOCHONDRIAL CARRIER PROTEIN-LIKE PROTEIN;
10	01:00	d8sd-A	2.2	7.6	97	1679	10	LEIIN:AF-A4I6Q3-F1	PENTAMIDINE_RESISTANCE_PROTEIN_1;
10	02:00	d7zp-A	2.2	9.8	103	116	8	LEIIN:AF-A4HRD6-F1	HYPOTHETICAL_PROTEIN_-_CONSERVED;
10	03:00	d72p-A	2.2	10.3	116	481	4	LEIIN:AF-A4I2I8-F1	PROTEIN_KINASE_-_PUTATIVE;
10	04:00	d8v3-A	2.2	6.1	84	184	10	LEIIN:AF-A4IAL7-F1	AMASTIN-LIKE SURFACE PROTEIN, PUTATIVE;
10	05:00	eauq-A	2.2	10.7	117	392	6	LEIIN:AF-A4HW17-F1	ELONGATION OF FATTY ACIDS PROTEIN;
10	06:00	eb6z-A	2.2	10.9	100	399	4	LEIIN:AF-A4ICA8-F1	COP9_SIGNALOSOME_COMPLEX_SUBUNIT_-_PUTATIVE;
10	07:00	d941-A	2.2	4.3	106	1064	9	LEIIN:AF-A4IBV1-F1	HYPOTHETICAL_PROTEIN_-_CONSERVED;
10	08:00	d7ty-A	2.2	4.4	90	225	4	LEIIN:AF-A4IBQ9-F1	GIM5A_PROTEIN_-_PUTATIVE;
10	09:00	ebyb-A	2.2	6.3	134	1163	4	LEIIN:AF-A4I980-F1	COPPER-TRANSPORTING_ATPASE-LIKE_PROTEIN_-_PUTATIV
10	10:00	d9tt-A	2.2	7.1	123	1779	11	LEIIN:AF-A4HWF1-F1	HYPOTHETICAL_PROTEIN_-_CONSERVED;
10	11:00	d60a-A	2.2	16.2	117	412	3	LEIIN:AF-A4HSX4-F1	QB-SNARE_PROTEIN_-_PUTATIVE;
10	12:00	d9m9-A	2.2	5.7	132	413	9	LEIIN:AF-A4I1F1-F1	MGT2 MAGNESIUM TRANSPORTER;
10	13:00	d6t9-A	2.2	5.3	119	647	10	LEIIN:AF-A4IBH1-F1	MAJOR_FACILITATOR_SUPERFAMILY/SUGAR_(AND_OTHER
10	14:00	d8js-A	2.2	6.9	72	340	3	LEIIN:AF-A4ID30-F1	HYPOTHETICAL_PROTEIN_-_CONSERVED;
10	15:00	eacv-A	2.2	5.2	139	1790	9	LEIIN:AF-A4HYE2-F1	HYPOTHETICAL_PROTEIN_-_CONSERVED;
10	16:00	d9mw-A	2.2	11.9	108	737	6	LEIIN:AF-A4I828-F1	ABC TRANSPORTER-LIKE PROTEIN;
10	17:00	d85p-A	2.2	11.1	69	365	10	LEIIN:AF-A4I768-F1	SERINE/THREONINE-PROTEIN PHOSPHATASE;
10	18:00	d8u6-A	2.2	13	123	1341	6	LEIIN:AF-A4I9R3-F1	ATP-BINDING_CASSETTE_PROTEIN_SUBFAMILY_B_-
10	19:00	ebvn-A	2.2	8.2	158	1540	5	LEIIN:AF-A4HXK0-F1	UNCHARACTERIZED PROTEIN;
10	20:00	d8h9-A	2.2	12.4	74	635	5	LEIIN:AF-Q9GPZ9-F1	DNA TOPOISOMERASE I;
10	21:00	ebxc-A	2.2	4	63	189	8	LEIIN:AF-A4I954-F1	PHOSPHATE_TRANSPORT_(PHO88)_-_PUTATIVE;
10	22:00	d8ta-A	2.2	12.5	91	444	9	LEIIN:AF-A4HYK3-F1	PHOSPHATIDYLINOSITOL-4-PHOSPHATE_5-KINASE_RELATED
10	23:00	ebk1-A	2.2	4	74	1431	9	LEIIN:AF-A4I9R9-F1	DIHYDROXYACETONEPHOSPHATE ACYLTRANSFERASE;
10	24:00:00	d9sn-A	2.2	4.6	106	616	8	LEIIN:AF-A4I8M4-F1	HYPOTHETICAL_PROTEIN_-_CONSERVED;
10	25:00:00	eblx-A	2.2	11.1	79	148	9	LEIIN:AF-A4HW86-F1	HYPOTHETICAL_PROTEIN_-_CONSERVED;
10	26:00:00	ea04-A	2.2	5.1	68	489	9	LEIIN:AF-A4HTX8-F1	HYPOTHETICAL_PROTEIN_-__CONSERVED;
10	27:00:00	eaj8-A	2.2	7.4	94	227	5	LEIIN:AF-E9AHB8-F1	CDP-DIACYLGLYCEROL--INOSITOL 3-PHOSPHATIDYLTRANSF
10	28:00:00	ecde-A	2.2	14	110	1631	11	LEIIN:AF-A4I973-F1	HYPOTHETICAL_PROTEIN_-_CONSERVED;
10	29:00:00	d6uk-A	2.2	7.2	77	712	3	LEIIN:AF-A4I3C4-F1	TPR_REPEAT_-_PUTATIVE;
10	30:00:00	eclx-A	2.2	3.8	78	1106	6	LEIIN:AF-A4I4B1-F1	DNA HELICASE;
10	31:00:00	d73x-A	2.2	11.9	138	1121	3	LEIIN:AF-A4I6M4-F1	HYPOTHETICAL_PROTEIN_-_CONSERVED;
10	32:00:00	d99p-A	2.2	21	136	563	8	LEIIN:AF-A4HXR5-F1	UDP-GALACTOSE TRANSPORTER;
10	33:00:00	ecn9-A	2.2	4.8	88	519	6	LEIIN:AF-A4I0D2-F1	ACTIN INTERACTING PROTEIN-LIKE PROTEIN;
10	34:00:00	d7ph-A	2.2	10.1	75	727	8	LEIIN:AF-A4I8B3-F1	HYPOTHETICAL_PROTEIN_-_CONSERVED;
10	35:00:00	ea9g-A	2.2	6.2	156	2428	8	LEIIN:AF-A4IA28-F1	GUANINE_NUCLEOTIDE_EXCHANGE_FACTOR_IN_GOLGI_TRANS
10	36:00:00	d9kk-A	2.1	5.6	104	641	8	LEIIN:AF-A4HUX5-F1	PROTEIN_ASSOCIATED_WITH_DIFFERENTIATION_-_PUTATIV
10	37:00:00	d689-A	2.1	10	122	1119	3	LEIIN:AF-A4I8W4-F1	UNCHARACTERIZED PROTEIN;
10	38:00:00	eb4b-A	2.1	13.1	110	734	9	LEIIN:AF-A4I428-F1	PHOSPHATE_TRANSPORTER_-_PUTATIVE;
10	39:00:00	d722-A	2.1	3.8	52	438	8	LEIIN:AF-A4ICQ7-F1	HYPOTHETICAL_PROTEIN_-_CONSERVED;
10	40:00:00	d6vg-A	2.1	5.1	98	486	9	LEIIN:AF-A4IBW0-F1	UNCHARACTERIZED PROTEIN;
10	41:00:00	ea82-A	2.1	7.9	112	340	10	LEIIN:AF-A4I1D1-F1	HYPOTHETICAL_PROTEIN_-_CONSERVED;
10	42:00:00	d8ri-A	2.1	6.2	94	203	6	LEIIN:AF-A4I9R5-F1	AMASTIN-LIKE PROTEIN;
10	43:00:00	ebnd-A	2.1	10.4	103	492	3	LEIIN:AF-A4I8V0-F1	HYPOTHETICAL_PROTEIN_-_CONSERVED;
10	44:00:00	d8rc-A	2.1	2.9	50	127	16	LEIIN:AF-A4HZQ5-F1	HYPOTHETICAL_PROTEIN_-_CONSERVED;
10	45:00:00	ebyf-A	2.1	4.3	114	276	4	LEIIN:AF-A4ICZ3-F1	GOLGI SNARE PROTEIN-LIKE PROTEIN;
10	46:00:00	d72y-A	2.1	14.3	88	514	7	LEIIN:AF-A4IBK6-F1	CLASS_I_TRANSCRIPTION_FACTOR_A_-_SUBUNIT_2_-_PUTA
10	47:00:00	ebnm-A	2.1	4.8	62	107	6	LEIIN:AF-A4I8C3-F1	ER MEMBRANE PROTEIN COMPLEX SUBUNIT 6;
10	48:00:00	eb0y-A	2.1	5.2	101	526	5	LEIIN:AF-A4HXA7-F1	HYPOTHETICAL_PROTEIN_-_CONSERVED;
10	49:00:00	eb69-A	2.1	3.7	60	146	2	LEIIN:AF-A4I776-F1	HYPOTHETICAL_PROTEIN_-_CONSERVED;
10	50:00:00	eb0b-A	2.1	10.6	96	1026	4	LEIIN:AF-A4I3Z1-F1	PUTATIVE SPLICING FACTOR 3B SUBUNIT 1;
10	51:00:00	d9ub-A	2.1	8.4	154	857	6	LEIIN:AF-A4I5Z7-F1	HYPOTHETICAL_PROTEIN_-_CONSERVED;
10	52:00:00	d8gy-A	2.1	4.5	73	928	1	LEIIN:AF-A4I588-F1	PROTEIN_KINASE_-_PUTATIVE;
10	53:00:00	ebtb-A	2.1	7.9	76	508	9	LEIIN:AF-A4HSN5-F1	UNCHARACTERIZED PROTEIN;
10	54:00:00	d7z4-A	2.1	6.7	128	224	9	LEIIN:AF-A4HSE7-F1	VERY-LONG-CHAIN (3R)-3-HYDROXYACYL-COA DEHYDRATAS
10	55:00:00	d6uc-A	2.1	3.7	73	194	5	LEIIN:AF-A4HSA0-F1	COPI_ASSOCIATED_PROTEIN_-_PUTATIVE;
10	56:00:00	d8t3-A	2.1	4.9	82	341	5	LEIIN:AF-A4IAR8-F1	HYPOTHETICAL_PROTEIN_-_CONSERVED;
10	57:00:00	d7fq-A	2.1	5.9	106	1130	12	LEIIN:AF-A4HXR3-F1	HYPOTHETICAL_PROTEIN_-_CONSERVED;
10	58:00:00	d75r-A	2.1	7.5	112	853	7	LEIIN:AF-A4HSG6-F1	HYPOTHETICAL_PROTEIN_-_CONSERVED;
10	59:00:00	eca5-A	2.1	6.7	80	165	6	LEIIN:AF-A4I611-F1	HYPOTHETICAL_PROTEIN_-_CONSERVED;
10	60:00:00	eav0-A	2.1	3.8	56	270	5	LEIIN:AF-A4HXZ4-F1	COMPLEX_1_PROTEIN_(LYR_FAMILY)/COMPLEX1_LYR-LIKE_
10	61:00:00	d7j7-A	2.1	5.9	83	404	5	LEIIN:AF-A4I496-F1	HYPOTHETICAL_PROTEIN_-_CONSERVED;
10	62:00:00	eb72-A	2.1	2.7	44	701	7	LEIIN:AF-A4HXE5-F1	SERINE/THREONINE-PROTEIN KINASE PLK;
10	63:00:00	d6tu-A	2.1	14.5	125	1398	8	LEIIN:AF-A4HYN3-F1	METALLO-DEPENDENT_PHOSPHATASE-LIKE_DOMAIN-
10	64:00:00	eb3t-A	2.1	7.9	79	551	5	LEIIN:AF-A4I0H8-F1	T-COMPLEX PROTEIN 1 SUBUNIT GAMMA;
10	65:00:00	ebzh-A	2.1	7.3	108	607	9	LEIIN:AF-E9AGK5-F1	UNCHARACTERIZED PROTEIN;
10	66:00:00	d63j-A	2.1	6.9	91	133	10	LEIIN:AF-A4ID04-F1	HYPOTHETICAL_PROTEIN_-_CONSERVED;
10	67:00:00	ebiv-A	2.1	4.1	85	245	11	LEIIN:AF-A4I3U7-F1	HYPOTHETICAL_PROTEIN_-_CONSERVED;
10	68:00:00	ea8m-A	2.1	10.4	96	679	6	LEIIN:AF-A4I9H2-F1	DNAJ_DOMAIN_CONTAINING_PROTEIN_-_PUTATIVE;
10	69:00:00	eahb-A	2.1	11.4	131	912	4	LEIIN:AF-A4I3U8-F1	HYPOTHETICAL_PROTEIN_-_CONSERVED;
10	70:00:00	eaxo-A	2.1	9.9	119	335	8	LEIIN:AF-A4HTE9-F1	HYPOTHETICAL_PROTEIN_-_CONSERVED;
10	71:00:00	ecf0-A	2.1	8.7	114	1436	7	LEIIN:AF-A4HXH1-F1	PUTATIVE FORMIN;
10	72:00:00	eb1l-A	2.1	9.6	100	450	5	LEIIN:AF-A4I8W9-F1	HYPOTHETICAL_PROTEIN_-_CONSERVED;
10	73:00:00	d9j4-A	2.1	4.7	67	1049	6	LEIIN:AF-A4I160-F1	HYPOTHETICAL_PROTEIN_-_CONSERVED;
10	74:00:00	ebqs-A	2.1	5.3	136	1537	12	LEIIN:AF-A4I6Q4-F1	PENTAMIDINE_RESISTANCE_PROTEIN_1;
10	75:00:00	d9of-A	2.1	7.2	137	485	9	LEIIN:AF-A4I0Z8-F1	HYPOTHETICAL_PROTEIN_-_CONSERVED;
10	76:00:00	d7zj-A	2.1	5.6	69	861	10	LEIIN:AF-A4HW35-F1	PUTATIVE IMMUNODOMINANT ANTIGEN;
10	77:00:00	d7pu-A	2.1	4.4	116	517	6	LEIIN:AF-A4IBY1-F1	AMINO_ACID_PERMEASE_-_PUTATIVE;
10	78:00:00	d6th-A	2.1	17	92	673	4	LEIIN:AF-A4I875-F1	HD_DOMAIN_CONTAINING_PROTEIN_-_PUTATIVE;
10	79:00:00	ecku-A	2.1	15.2	65	203	2	LEIIN:AF-A4IAJ3-F1	HYPOTHETICAL_PROTEIN_-_CONSERVED;
10	80:00:00	d939-A	2.1	11.3	148	1110	7	LEIIN:AF-A4HRI7-F1	HSP70-LIKE PROTEIN;
10	81:00:00	d82k-A	2.1	6	144	1128	3	LEIIN:AF-E9AHT5-F1	FTSX-LIKE_PERMEASE_FAMILY_-_PUTATIVE;
10	82:00:00	d7co-A	2.1	5	111	813	4	LEIIN:AF-A4I860-F1	HYPOTHETICAL_PROTEIN_-_CONSERVED;
10	83:00:00	ecqx-A	2.1	3.6	56	113	13	LEIIN:AF-A4I970-F1	MACROPHAGE MIGRATION INHIBITORY FACTOR-LIKE PROTE
10	84:00:00	eb08-A	2.1	13.8	71	428	3	LEIIN:AF-A4IBK0-F1	DNAJ_DOMAIN_CONTAINING_PROTEIN_-_PUTATIVE;
10	85:00:00	d706-A	2.1	7.9	91	323	7	LEIIN:AF-A4I7Y8-F1	COATOMER SUBUNIT EPSILON;
10	86:00:00	d8oz-A	2.1	10	120	1746	12	LEIIN:AF-A4HWF3-F1	HYPOTHETICAL_PROTEIN_-_CONSERVED;
10	87:00:00	ebu3-A	2.1	4.9	125	1484	6	LEIIN:AF-A4I8N7-F1	METALLO-PEPTIDASE_-_CLAN_MC_-_FAMILY_M14_-_PUTATI
10	88:00:00	ea3d-A	2.1	4.1	55	187	9	LEIIN:AF-A4I5V7-F1	EUKARYOTIC_PROTEIN_OF_UNCHARACTERIZED_FUNCTION_(D
10	89:00:00	d7ac-A	2.1	8.5	163	1279	6	LEIIN:AF-A4I5Q4-F1	PHOSPHOLIPID-TRANSPORTING ATPASE;
10	90:00:00	d8j4-A	2.1	8.8	75	325	3	LEIIN:AF-A4I6C0-F1	2OG-FE(II)_OXYGENASE_SUPERFAMILY_-_PUTATIVE;
10	91:00:00	d99r-A	2.1	4.9	134	1166	6	LEIIN:AF-A4HRL4-F1	EXPORTIN-T;
10	92:00:00	d7ga-A	2.1	6.2	93	816	2	LEIIN:AF-A4I6F6-F1	HYPOTHETICAL_PROTEIN_-_CONSERVED;
10	93:00:00	ecbh-A	2.1	6	76	387	3	LEIIN:AF-A4IAV9-F1	HYPOTHETICAL_PROTEIN_-_CONSERVED;
10	94:00:00	ecnw-A	2.1	7.2	97	798	9	LEIIN:AF-A4I561-F1	KU80_PROTEIN_-_PUTATIVE;
10	95:00:00	eabu-A	2.1	6.3	89	347	4	LEIIN:AF-A4HS07-F1	HYPOTHETICAL_PROTEIN_-_CONSERVED;
10	96:00:00	d9am-A	2.1	6	87	181	10	LEIIN:AF-A4I924-F1	PRA1 FAMILY PROTEIN;
10	97:00:00	d712-A	2.1	4.3	86	416	8	LEIIN:AF-A4HSY0-F1	ACYL-COENZYME_A_DEHYDROGENASE_-_PUTATIVE;
10	98:00:00	ecib-A	2.1	6	80	323	4	LEIIN:AF-A4ICH5-F1	PENTAPEPTIDE_REPEATS_(9_COPIES)_-_PUTATIVE;
10	99:00:00	d7h6-A	2.1	15.8	119	315	6	LEIIN:AF-A4HRR0-F1	HYPOTHETICAL_PROTEIN_-_CONSERVED;
11	00:00	d917-A	2.1	7.6	123	841	8	LEIIN:AF-A4I2Y5-F1	HYPOTHETICAL_PROTEIN_-_CONSERVED;
11	01:00	ea1z-A	2.1	11.8	109	250	6	LEIIN:AF-A4I5D5-F1	HYPOTHETICAL_PROTEIN_-_CONSERVED;
11	02:00	ebw0-A	2.1	10	102	327	4	LEIIN:AF-A4I926-F1	HYPOTHETICAL_PROTEIN_-_CONSERVED;
11	03:00	d7sk-A	2.1	6.4	70	289	1	LEIIN:AF-A4HZS3-F1	ACETYLTRANSFERASE_(GNAT)_FAMILY_-_PUTATIVE;
11	04:00	ecbv-A	2	10.4	88	937	9	LEIIN:AF-A4I5C3-F1	HYPOTHETICAL_PROTEIN_-_CONSERVED;
11	05:00	ea76-A	2	21.4	134	745	10	LEIIN:AF-A4IDE9-F1	TETRATRICOPEPTIDE_REPEAT/TPR_REPEAT_-_PUTATIVE;
11	06:00	d8d4-A	2	5.4	122	2123	7	LEIIN:AF-A4IAS1-F1	HYPOTHETICAL_PROTEIN_-_CONSERVED;
11	07:00	ebvc-A	2	6.8	107	386	5	LEIIN:AF-A4HSE5-F1	ANKYRIN_REPEAT_-_PUTATIVE;
11	08:00	d632-A	2	5.6	130	974	11	LEIIN:AF-A0A381MFJ	0-F1 PLASMA MEMBRANE ATPASE;
11	09:00	d66b-A	2	8.9	119	936	3	LEIIN:AF-A0A381MLP	4-F1 HYPOTHETICAL_PROTEIN_-_CONSERVED;
11	10:00	ecgs-A	2	4.3	79	499	10	LEIIN:AF-A4I5Y4-F1	DOMAIN_OF_UNCHARACTERIZED_FUNCTION_DUF21
11	11:00	d7um-A	2	11.3	85	467	4	LEIIN:AF-A4HTV7-F1	PLUS-3_DOMAIN/ZINC_FINGER-
11	12:00	d87q-A	2	8.2	93	1303	6	LEIIN:AF-A4HRJ5-F1	UNCHARACTERIZED PROTEIN;
11	13:00	eay3-A	2	9.3	94	399	11	LEIIN:AF-A4HWQ6-F1	HYPOTHETICAL_PROTEIN_-_CONSERVED;
11	14:00	d8xw-A	2	8	90	431	6	LEIIN:AF-A4I376-F1	ORIGIN RECOGNITION COMPLEX SUBUNIT 1;
11	15:00	ebp1-A	2	6.4	112	278	9	LEIIN:AF-A4HSR6-F1	LEUCINE ZIPPER TRANSCRIPTION FACTOR-LIKE PROTEIN
11	16:00	d82v-A	2	11.5	103	587	7	LEIIN:AF-A4HSR0-F1	HYPOTHETICAL_PROTEIN_-_CONSERVED;
11	17:00	eaph-A	2	6.1	69	142	6	LEIIN:AF-A4HXQ1-F1	HYPOTHETICAL_PROTEIN_-_CONSERVED;
11	18:00	ea43-A	2	6.3	101	693	6	LEIIN:AF-A4I9H9-F1	PRIMPOL-LIKE_PROTEIN_2_-_PUTATIVE;
11	19:00	eaaa-A	2	4.4	133	1144	10	LEIIN:AF-A4HTP8-F1	EXOCYST_COMPLEX_COMPONENT_SEC3_-_PUTATIVE;
11	20:00	eabs-A	2	10.3	147	2603	7	LEIIN:AF-A4IDJ8-F1	SPC97_/_SPC98_FAMILY_-_PUTATIVE;
11	21:00	eabq-A	2	5.3	126	385	7	LEIIN:AF-A4IC70-F1	PUTATIVE PHOSPHATIDYLCHOLINE:CERAMIDE
11	22:00	d8ig-A	2	6.3	128	1156	5	LEIIN:AF-A4I169-F1	HYPOTHETICAL_PROTEIN_-_CONSERVED;
11	23:00	ea6f-A	2	4.1	57	351	5	LEIIN:AF-E9AI03-F1	ATPASE_-_PUTATIVE;
11	24:00:00	d7dg-A	2	7.7	113	223	5	LEIIN:AF-A4HSY8-F1	CELL_CYCLE_ASSOCIATED_PROTEIN_MOB1_-_PUTATIVE;
11	25:00:00	d7s0-A	2	4.7	123	602	7	LEIIN:AF-A4IA56-F1	HYPOTHETICAL_PROTEIN_-_CONSERVED;
11	26:00:00	ebum-A	2	4.3	117	966	4	LEIIN:AF-A4I1I0-F1	HYPOTHETICAL_PROTEIN_-_CONSERVED;
11	27:00:00	d6y5-A	2	5.5	102	426	8	LEIIN:AF-A4IBP6-F1	HYPOTHETICAL_PROTEIN_-_CONSERVED;
11	28:00:00	ecm5-A	2	10.5	91	267	4	LEIIN:AF-A4IBD2-F1	HYPOTHETICAL_PROTEIN_-_CONSERVED;
11	29:00:00	d6qz-A	2	5.7	128	1694	5	LEIIN:AF-E9AHF7-F1	PHOSPHATIDYLINOSITOL_(3_-5)_KINASE_-_PUTATIVE;
11	30:00:00	ebcq-A	2	13	71	566	6	LEIIN:AF-A4I8H1-F1	PUTATIVE RNA-BINDING, PROTEIN;
11	31:00:00	eauy-A	2	9.7	89	704	4	LEIIN:AF-A4I8D3-F1	PUTATIVE ATP-BINDING CASSETTE PROTEIN SUBFAMILY B
11	32:00:00	ebfq-A	2	8.7	131	1097	5	LEIIN:AF-A4HVT2-F1	PHOSPHOLIPID-TRANSPORTING ATPASE;
11	33:00:00	d95k-A	2	9.9	84	930	8	LEIIN:AF-A4HYY4-F1	HYPOTHETICAL_PROTEIN_-_CONSERVED;
11	34:00:00	d87n-A	2	4.7	94	1447	9	LEIIN:AF-A4IBQ5-F1	HYPOTHETICAL_PROTEIN_-_CONSERVED;
11	35:00:00	d8cp-A	2	10.6	75	844	8	LEIIN:AF-A4I256-F1	J DOMAIN-CONTAINING PROTEIN;
11	36:00:00	d9vq-A	2	10.1	90	2613	3	LEIIN:AF-A4IE36-F1	SERINE/THREONINE-PROTEIN KINASE TOR;
11	37:00:00	d8a9-A	2	7.4	67	108	4	LEIIN:AF-A4I2U5-F1	DOMAIN_OF_UNCHARACTERIZED_FUNCTION_(DUF543)_-_PUT
11	38:00:00	d7cn-A	2	3.2	67	383	3	LEIIN:AF-A4I038-F1	CCR4-NOT TRANSCRIPTION COMPLEX SUBUNIT 11;
11	39:00:00	d7i9-A	2	12	132	344	5	LEIIN:AF-A4HYC8-F1	MITOCHONDRIAL_CARRIER_PROTEIN_-_PUTATIVE;
11	40:00:00	eap0-A	2	9.4	76	869	11	LEIIN:AF-A4HXC0-F1	UNCHARACTERIZED PROTEIN;
11	41:00:00	ecmv-A	2	7.1	144	719	10	LEIIN:AF-A4I325-F1	ACYL-COA_OXIDASE_-_PUTATIVE;
11	42:00:00	d99b-A	2	2.9	55	664	7	LEIIN:AF-A4IBL2-F1	EF-HAND_DOMAIN_PAIR_-_PUTATIVE;
11	43:00:00	d7ua-A	2	6	117	1279	9	LEIIN:AF-A4IDH2-F1	HYPOTHETICAL_PROTEIN_-_CONSERVED;
11	44:00:00	d7jq-A	2	4.5	138	447	6	LEIIN:AF-A4I4P8-F1	HYPOTHETICAL_PROTEIN_-_CONSERVED;
#	Struc	tural	equiv	alence	s
	01:06	c70-A	d8hz-	A	-4	7 <=	> 29	2 - 295 (GLN 6	- VAL 9 <=> ARG 292 - VAL 295 )
	01:06	c70-A	d8hz-	A	-9	12 <=	> 29	8 - 301 (ASP 11	- PRO 14 <=> GLY 298 - LEU 301 )
	01:06	c70-A	d8hz-	A 1	-5	21 <=	> 30	6 - 312 (ARG 17	- GLY 23 <=> ASP 306 - MET 312 )
	01:06	c70-A	d8hz-	A 4	-2	53 <=	> 31	3 - 324 (VAL 44	- MET 55 <=> CYS 313 - VAL 324 )
	01:06	c70-A	d8hz-	A 7	-5	88 <=	> 35	2 - 365 (MET 77	- PHE 90 <=> CYS 352 - TYR 365 )
	01:06	c70-A	d8hz-	A 9	-2	98 <=	> 36	6 - 372 (SER 94	- THR 100 <=> ILE 366 - PRO 372 )
	01:06	c70-A	d8hz-	A 10	01-Jan	05 <=	> 37	5 - 379 (ILE 103	- PRO 107 <=> LEU 375 - ASP 379 )
	01:06	c70-A	d8hz-	A 11	03-Jan	19 <=	> 38	5 - 391 (GLU 115	- HIS 121 <=> LYS 385 - ALA 391 )
	01:06	c70-A	d8hz-	A 12	0 - 1	23 <=	> 39	8 - 401 (ALA 122	- ILE 125 <=> SER 398 - CYS 401 )
	01:06	c70-A	d8hz-	A 12	07-Jan	43 <=	> 41	6 - 432 (ARG 129	- SER 145 <=> ARG 416 - LEU 432 )
	01:06	c70-A	d8hz-	A 14	04-Jan	51 <=	> 43	4 - 441 (TRP 146	- GLU 153 <=> SER 434 - ARG 441 )
	01:06	c70-A	d8hz-	A 15	02-Jan	58 <=	> 44	3 - 449 (ASP 154	- LEU 175 <=> GLY 443 - PHE 449 )
	01:06	c70-A	d8hz-	A 17	0 - 2	17 <=	> 45	1 - 498 (SER 187	- MET 234 <=> SER 451 - ALA 498 )
	01:06	c70-A	d8hz-	A 21	08-Feb	21 <=	> 50	1 - 504 (LYS 235	- MET 238 <=> GLU 501 - CYS 504 )
	01:06	c70-A	d8hz-	A 22	02-Feb	25 <=	> 51	6 - 519 (GLU 239	- ALA 242 <=> PHE 516 - ASP 519 )
	01:06	c70-A	d8hz-	A 23	03-Feb	36 <=	> 52	0 - 523 (GLU 319	- VAL 322 <=> GLU 520 - ASN 523 )
	01:06	c70-A	d8hz-	A 23	07-Feb	87 <=	> 52	9 - 579 (ARG 323	- ASN 373 <=> SER 529 - ILE 579 )
	01:06	c70-A	d8hz-	A 28	08-Feb	92 <=	> 58	7 - 591 (GLY 374	- TYR 378 <=> GLN 587 - THR 591 )
	01:06	c70-A	d8hz-	A 29	03-Mar	30 <=	> 59	3 - 630 (ALA 379	- SER 416 <=> HIS 593 - ILE 630 )
	01:06	c70-A	d8hz-	A 34	01-Mar	55 <=	> 64	5 - 659 (LYS 427	- MET 441 <=> GLY 645 - ASP 659 )
	01:06	c70-A	d8hz-	A 35	06-Mar	59 <=	> 66	1 - 664 (SER 442	- GLY 445 <=> GLU 661 - ILE 664 )
	01:06	c70-A	d8hz-	A 36	01-Mar	83 <=	> 66	5 - 687 (LYS 447	- VAL 469 <=> PHE 665 - ALA 687 )
	02:06	c70-A	ebzi-	A 3	-2	44 <=	> 91	3 - 925 (LYS 34	- LEU 46 <=> ARG 913 - ALA 925 )
	02:06	c70-A	ebzi-	A 8	-4	91 <=	> 92	8 - 935 (LYS 86	- ARG 93 <=> PHE 928 - LEU 935 )
	02:06	c70-A	ebzi-	A 9	-4	97 <=	> 93	6 - 939 (ILE 96	- LYS 99 <=> VAL 936 - VAL 939 )
	02:06	c70-A	ebzi-	A 10	03-Jan	06 <=	> 94	1 - 944 (ASN 105	- ASN 108 <=> VAL 941 - TYR 944 )
	02:06	c70-A	ebzi-	A 11	06-Jan	49 <=	> 96	9 -1002 (ALA 118	- PHE 151 <=> ASP 969 - VAL 1002 )
	02:06	c70-A	ebzi-	A 15	06-Jan	60 <=	> 100	3 -1007 (PRO 173	- ILE 177 <=> SER 1003 - LEU 1007 )
	02:06	c70-A	ebzi-	A 18	01-Feb	21 <=	> 100	8 -1048 (GLN 198	- MET 238 <=> LEU 1008 - ARG 1048 )
	02:06	c70-A	ebzi-	A 22	03-Feb	26 <=	> 104	9 -1052 (LEU 240	- THR 243 <=> GLU 1049 - GLY 1052 )
	02:06	c70-A	ebzi-	A 23	04-Feb	37 <=	> 105	5 -1058 (MET 320	- ARG 323 <=> THR 1055 - SER 1058 )
	02:06	c70-A	ebzi-	A 24	0 - 2	72 <=	> 105	9 -1091 (ILE 326	- THR 358 <=> ALA 1059 - MET 1091 )
	02:06	c70-A	ebzi-	A 28	08-Feb	93 <=	> 111	9 -1124 (GLY 374	- ALA 379 <=> SER 1119 - PRO 1124 )
	02:06	c70-A	ebzi-	A 29	05-Mar	16 <=	> 112	5 -1146 (THR 381	- ARG 402 <=> LEU 1125 - LEU 1146 )
	02:06	c70-A	ebzi-	A 32	0 - 3	23 <=	> 115	4 -1157 (GLU 406	- SER 409 <=> GLN 1154 - THR 1157 )
	02:06	c70-A	ebzi-	A 34	02-Mar	45 <=	> 119	3 -1196 (THR 428	- GLN 431 <=> ALA 1193 - SER 1196 )
	02:06	c70-A	ebzi-	A 36	09-Mar	88 <=	> 121	7 -1236 (LEU 455	- LYS 474 <=> SER 1217 - ARG 1236 )
	03:06	c70-A	eaei-	A 5	-6	59 <=	>	1 - 4 (VAL 58	- MET 61 <=> MET 1 - MET 4 )
	03:06	c70-A	eaei-	A 7	-4	83 <=	>	6 - 15 (THR 76	- VAL 85 <=> ASP 6 - LEU 15 )
	03:06	c70-A	eaei-	A 19	02-Feb	12 <=	> 1	6 - 36 (SER 209	- HIS 229 <=> LEU 16 - ARG 36 )
	03:06	c70-A	eaei-	A 23	09-Feb	78 <=	> 3	9 - 78 (ALA 325	- LEU 364 <=> SER 39 - LEU 78 )
	03:06	c70-A	eaei-	A 29	06-Mar	31 <=	> 8	3 - 118 (VAL 382	- CYS 417 <=> SER 83 - ARG 118 )
	03:06	c70-A	eaei-	A 33	02-Mar	35 <=	> 12	0 - 123 (HIS 418	- ASP 421 <=> THR 120 - ASN 123 )
	03:06	c70-A	eaei-	A 33	07-Mar	55 <=	> 15	6 - 174 (SER 423	- MET 441 <=> GLU 156 - ILE 174 )
	03:06	c70-A	eaei-	A 36	03-Mar	66 <=	> 17	9 - 182 (PHE 449	- SER 452 <=> ARG 179 - HIS 182 )
	03:06	c70-A	eaei-	A 36	09-Mar	77 <=	> 18	3 - 191 (LEU 455	- VAL 463 <=> GLU 183 - MET 191 )
	03:06	c70-A	eaei-	A 37	09-Mar	87 <=	> 19	3 - 201 (THR 465	- LEU 473 <=> ASN 193 - ILE 201 )
	04:06	c70-A	ecc1-	A 6	-4	89 <=	> 42	9 - 454 (ASP 66	- PRO 91 <=> ASP 429 - PRO 454 )
	04:06	c70-A	ecc1-	A 9	-1	98 <=	> 45	5 - 462 (ARG 93	- THR 100 <=> PHE 455 - ILE 462 )
	04:06	c70-A	ecc1-	A 20	06-Feb	12 <=	> 46	7 - 473 (ALA 223	- HIS 229 <=> LYS 467 - GLN 473 )
	04:06	c70-A	ecc1-	A 25	09-Feb	85 <=	> 53	5 - 561 (ASP 345	- LYS 371 <=> TYR 535 - GLN 561 )
	04:06	c70-A	ecc1-	A 38	01-Mar	88 <=	> 56	2 - 569 (PHE 467	- LYS 474 <=> HIS 562 - TYR 569 )
	05:06	c70-A	d9qo-	A 6	-3	91 <=	> 15	2 - 180 (ASP 65	- ARG 93 <=> LEU 152 - GLY 180 )
	05:06	c70-A	d9qo-	A 9	-2	99 <=	> 18	2 - 189 (SER 94	- LEU 101 <=> TRP 182 - ASP 189 )
	05:06	c70-A	d9qo-	A 25	03-Feb	83 <=	> 19	0 - 220 (LEU 339	- ALA 369 <=> GLY 190 - SER 220 )
	05:06	c70-A	d9qo-	A 28	04-Feb	87 <=	> 22	2 - 225 (THR 370	- ASN 373 <=> CYS 222 - GLY 225 )
	05:06	c70-A	d9qo-	A 37	08-Mar	83 <=	> 23	1 - 236 (VAL 464	- VAL 469 <=> LEU 231 - ASN 236 )
	06:06	c70-A	d9r3-	A 4	-1	44 <=	>	3 - 6 (ILE 43	- LEU 46 <=> HIS 3 - PHE 6 )
	06:06	c70-A	d9r3-	A 4	-7	50 <=	>	7 - 10 (LEU 49	- GLN 52 <=> PHE 7 - ALA 10 )
	06:06	c70-A	d9r3-	A 5	-1	54 <=	> 1	2 - 15 (TYR 53	- MET 56 <=> TRP 12 - ALA 15 )
	06:06	c70-A	d9r3-	A 5	-5	63 <=	> 5	9 - 67 (ALA 57	- ASP 65 <=> HIS 59 - GLU 67 )
	06:06	c70-A	d9r3-	A 6	-4	92 <=	> 9	4 - 122 (ASP 66	- SER 94 <=> GLU 94 - LYS 122 )
	06:06	c70-A	d9r3-	A 9	-3	98 <=	> 14	6 - 151 (LYS 95	- THR 100 <=> VAL 146 - VAL 151 )
	06:06	c70-A	d9r3-	A 25	06-Feb	87 <=	> 15	2 - 183 (ALA 342	- ASN 373 <=> THR 152 - ARG 183 )
	06:06	c70-A	d9r3-	A 28	09-Mar	10 <=	> 19	7 - 218 (VAL 375	- PHE 396 <=> THR 197 - HIS 218 )
	06:06	c70-A	d9r3-	A 36	03-Mar	88 <=	> 22	0 - 245 (PHE 449	- LYS 474 <=> SER 220 - VAL 245 )
	07:06	c70-A	eah0-	A 6	0	63 <=	> 56	0 - 563 (MET 62	- ASP 65 <=> ALA 560 - PRO 563 )
	07:06	c70-A	eah0-	A 6	04-Jan	00 <=	> 57	0 - 606 (ASP 66	- ALA 102 <=> SER 570 - ALA 606 )
	07:06	c70-A	eah0-	A 25	09-Feb	86 <=	> 60	9 - 636 (ASP 345	- VAL 372 <=> ALA 609 - LYS 636 )
	07:06	c70-A	eah0-	A 28	07-Feb	91 <=	> 63	8 - 642 (ASN 373	- VAL 377 <=> LEU 638 - ALA 642 )
	07:06	c70-A	eah0-	A 38	05-Mar	88 <=	> 76	0 - 763 (VAL 471	- LYS 474 <=> GLU 760 - ALA 763 )
	08:06	c70-A	eckb-	A 4	-6	49 <=	> 4	1 - 44 (LEU 48	- LEU 51 <=> HIS 41 - CYS 44 )
	08:06	c70-A	eckb-	A 6	-3	89 <=	> 9	2 - 118 (ASP 65	- PRO 91 <=> ARG 92 - ALA 118 )
	08:06	c70-A	eckb-	A 9	-2	95 <=	> 11	9 - 122 (SER 94	- PHE 97 <=> ASP 119 - ASN 122 )
	08:06	c70-A	eckb-	A 25	06-Feb	59 <=	> 12	3 - 126 (ALA 342	- ASP 345 <=> ASP 123 - ASP 126 )
	08:06	c70-A	eckb-	A 26	01-Feb	89 <=	> 12	7 - 155 (TYR 347	- VAL 375 <=> ALA 127 - GLN 155 )
	08:06	c70-A	eckb-	A 29	04-Feb	97 <=	> 22	4 - 227 (ALA 380	- ILE 383 <=> ASP 224 - GLN 227 )
	08:06	c70-A	eckb-	A 32	02-Mar	31 <=	> 36	8 - 377 (SER 408	- CYS 417 <=> LYS 368 - ILE 377 )
	08:06	c70-A	eckb-	A 33	02-Mar	39 <=	> 37	9 - 386 (HIS 418	- GLU 425 <=> ASP 379 - GLY 386 )
	09:06	c70-A	eab8-	A 6	-4	89 <=	> 8	9 - 114 (ASP 66	- PRO 91 <=> ALA 89 - GLN 114 )
	09:06	c70-A	eab8-	A 9	-1	94 <=	> 11	5 - 118 (ARG 93	- ILE 96 <=> ASN 115 - ASP 118 )
	09:06	c70-A	eab8-	A 25	08-Feb	87 <=	> 11	9 - 148 (GLY 344	- ASN 373 <=> GLY 119 - TYR 148 )
	09:06	c70-A	eab8-	A 28	08-Feb	91 <=	> 15	1 - 154 (GLY 374	- VAL 377 <=> ALA 151 - SER 154 )
	10:06	c70-A	eb78-	A 2	-9	32 <=	> 58	6 - 589 (SER 31	- LYS 34 <=> ALA 586 - ASN 589 )
	10:06	c70-A	eb78-	A 3	-6	62 <=	> 59	4 - 620 (HIS 38	- SER 64 <=> ASP 594 - LEU 620 )
	10:06	c70-A	eb78-	A 6	-3	66 <=	> 62	8 - 631 (ASP 65	- ASP 68 <=> GLN 628 - HIS 631 )
	10:06	c70-A	eb78-	A 6	-7	90 <=	> 63	3 - 656 (ASP 69	- VAL 92 <=> THR 633 - VAL 656 )
	10:06	c70-A	eb78-	A 9	-2	97 <=	> 72	8 - 733 (SER 94	- LYS 99 <=> MET 728 - GLN 733 )
	10:06	c70-A	eb78-	A 13	03-Jan	38 <=	> 74	1 - 746 (VAL 135	- ILE 140 <=> ALA 741 - ILE 746 )
	10:06	c70-A	eb78-	A 17	02-Jan	76 <=	> 75	9 - 763 (ALA 189	- PHE 193 <=> ALA 759 - GLY 763 )
	10:06	c70-A	eb78-	A 18	03-Jan	86 <=	> 77	4 - 777 (TYR 200	- VAL 203 <=> CYS 774 - ASN 777 )
	10:06	c70-A	eb78-	A 18	08-Feb	09 <=	> 77	8 - 799 (SER 205	- GLN 226 <=> PRO 778 - VAL 799 )
	10:06	c70-A	eb78-	A 24	08-Feb	58 <=	> 80	1 - 811 (LYS 334	- GLY 344 <=> LEU 801 - TYR 811 )
	10:06	c70-A	eb78-	A 26	0 - 2	75 <=	> 81	2 - 827 (ALA 346	- THR 361 <=> ALA 812 - SER 827 )
	10:06	c70-A	eb78-	A 28	01-Feb	84 <=	> 83	7 - 840 (TYR 367	- THR 370 <=> ILE 837 - GLY 840 )
	10:06	c70-A	eb78-	A 29	06-Mar	01 <=	> 84	3 - 848 (VAL 382	- LEU 387 <=> ALA 843 - ALA 848 )
	10:06	c70-A	eb78-	A 30	02-Mar	32 <=	> 85	5 - 885 (TYR 388	- HIS 418 <=> GLY 855 - SER 885 )
	10:06	c70-A	eb78-	A 33	05-Mar	39 <=	> 89	0 - 894 (ASP 421	- GLU 425 <=> ALA 890 - ASP 894 )
	10:06	c70-A	eb78-	A 34	01-Mar	53 <=	> 89	5 - 907 (LYS 427	- LYS 439 <=> GLY 895 - SER 907 )
	10:06	c70-A	eb78-	A 36	03-Mar	66 <=	> 91	8 - 921 (PHE 449	- SER 452 <=> ASP 918 - ALA 921 )
	10:06	c70-A	eb78-	A 36	09-Mar	75 <=	> 92	3 - 929 (LEU 455	- GLY 461 <=> LEU 923 - ALA 929 )
	10:06	c70-A	eb78-	A 37	07-Mar	80 <=	> 93	1 - 934 (VAL 463	- TYR 466 <=> SER 931 - HIS 934 )
	11:06	c70-A	d71e-	A 6	-3	95 <=	> 33	8 - 370 (ASP 65	- PHE 97 <=> ASP 338 - GLU 370 )
	11:06	c70-A	d71e-	A 26	0 - 2	80 <=	> 37	1 - 391 (ALA 346	- ALA 366 <=> ALA 371 - ALA 391 )
	11:06	c70-A	d71e-	A 28	03-Feb	86 <=	> 39	2 - 395 (ALA 369	- VAL 372 <=> PRO 392 - VAL 395 )
	11:06	c70-A	d71e-	A 28	07-Feb	90 <=	> 39	8 - 401 (ASN 373	- ASN 376 <=> LEU 398 - ARG 401 )
	11:06	c70-A	d71e-	A 32	09-Mar	32 <=	> 73	3 - 736 (TYR 415	- HIS 418 <=> TYR 733 - ASN 736 )
	11:06	c70-A	d71e-	A 33	05-Mar	39 <=	> 73	7 - 741 (ASP 421	- GLU 425 <=> GLY 737 - LYS 741 )
	12:06	c70-A	d764-	A 6	-4	97 <=	> 65	6 - 689 (ASP 66	- LYS 99 <=> HIS 656 - SER 689 )
	12:06	c70-A	d764-	A 10	03-Jan	09 <=	> 69	2 - 698 (ASN 105	- PRO 111 <=> GLU 692 - ARG 698 )
	12:06	c70-A	d764-	A 21	05-Feb	18 <=	> 70	0 - 703 (ALA 232	- LYS 235 <=> LYS 700 - GLN 703 )
	12:06	c70-A	d764-	A 25	02-Feb	84 <=	> 70	7 - 739 (ARG 338	- THR 370 <=> ASN 707 - ALA 739 )
	12:06	c70-A	d764-	A 28	05-Feb	90 <=	> 74	1 - 746 (LYS 371	- ASN 376 <=> ASP 741 - LEU 746 )
	13:06	c70-A	ebny-	A	-2	11 <=	> 8	9 - 98 (LYS 4	- LEU 13 <=> GLU 89 - TYR 98 )
	13:06	c70-A	ebny-	A 3	-3	36 <=	> 13	0 - 133 (LYS 35	- HIS 38 <=> SER 130 - GLU 133 )
	13:06	c70-A	ebny-	A 4	-4	47 <=	> 14	0 - 143 (LEU 46	- LEU 49 <=> VAL 140 - ALA 143 )
	13:06	c70-A	ebny-	A 6	-4	91 <=	> 15	4 - 181 (ASP 66	- ARG 93 <=> ASP 154 - VAL 181 )
	13:06	c70-A	ebny-	A 26	0 - 2	83 <=	> 18	3 - 206 (ALA 346	- ALA 369 <=> ALA 183 - ASP 206 )
	13:06	c70-A	ebny-	A 29	08-Mar	12 <=	> 20	7 - 221 (GLY 384	- ILE 398 <=> SER 207 - GLU 221 )
	13:06	c70-A	ebny-	A 36	06-Mar	83 <=	> 22	2 - 239 (SER 452	- VAL 469 <=> ASP 222 - PRO 239 )
	14:06	c70-A	eb7r-	A 6	03-Jan	05 <=	> 9	7 - 139 (ASP 65	- PRO 107 <=> GLU 97 - ARG 139 )
	14:06	c70-A	eb7r-	A 10	08-Jan	13 <=	> 14	6 - 151 (HIS 110	- GLU 115 <=> ALA 146 - GLU 151 )
	14:06	c70-A	eb7r-	A 21	08-Feb	21 <=	> 21	9 - 222 (LYS 235	- MET 238 <=> ASP 219 - SER 222 )
	14:06	c70-A	eb7r-	A 22	03-Feb	26 <=	> 22	3 - 226 (LEU 240	- THR 243 <=> ILE 223 - ALA 226 )
	14:06	c70-A	eb7r-	A 22	07-Feb	30 <=	> 23	0 - 233 (GLY 313	- LYS 316 <=> ARG 230 - LYS 233 )
	14:06	c70-A	eb7r-	A 23	03-Feb	60 <=	> 26	4 - 291 (GLU 319	- ALA 346 <=> LEU 264 - GLU 291 )
	14:06	c70-A	eb7r-	A 26	01-Feb	84 <=	> 29	4 - 317 (TYR 347	- THR 370 <=> LEU 294 - ASP 317 )
	14:06	c70-A	eb7r-	A 28	06-Feb	90 <=	> 31	8 - 322 (VAL 372	- ASN 376 <=> SER 318 - ILE 322 )
	14:06	c70-A	eb7r-	A 33	04-Mar	37 <=	> 54	9 - 552 (TYR 420	- SER 423 <=> ARG 549 - VAL 552 )
	15:06	c70-A	d9xz-	A	-3	6 <=	> 29	4 - 297 (HIS 5	- LEU 8 <=> PRO 294 - ALA 297 )
	15:06	c70-A	d9xz-	A 5	-6	59 <=	> 76	7 - 770 (VAL 58	- MET 61 <=> ALA 767 - GLU 770 )
	15:06	c70-A	d9xz-	A 6	-4	88 <=	> 80	2 - 826 (ASP 66	- PHE 90 <=> LEU 802 - ALA 826 )
	15:06	c70-A	d9xz-	A 9	0	94 <=	> 82	7 - 831 (VAL 92	- ILE 96 <=> THR 827 - GLU 831 )
	15:06	c70-A	d9xz-	A 25	09-Feb	86 <=	> 83	2 - 859 (ASP 345	- VAL 372 <=> ASP 832 - LEU 859 )
	15:06	c70-A	d9xz-	A 28	07-Mar	03 <=	> 86	5 - 881 (ASN 373	- THR 389 <=> VAL 865 - TRP 881 )
	15:06	c70-A	d9xz-	A 30	05-Mar	08 <=	> 88	9 - 892 (GLY 391	- PHE 394 <=> PHE 889 - THR 892 )
	15:06	c70-A	d9xz-	A 36	06-Mar	75 <=	> 92	8 - 937 (SER 452	- GLY 461 <=> SER 928 - PHE 937 )
	16:06	c70-A	ebje-	A	-2	6 <=	> 7	9 - 83 (LYS 4	- LEU 8 <=> ALA 79 - PHE 83 )
	16:06	c70-A	ebje-	A	-9	16 <=	> 8	4 - 91 (ASP 11	- VAL 18 <=> ASN 84 - LYS 91 )
	16:06	c70-A	ebje-	A 6	-3	95 <=	> 15	8 - 190 (ASP 65	- PHE 97 <=> ARG 158 - ARG 190 )
	16:06	c70-A	ebje-	A 25	09-Feb	90 <=	> 19	2 - 223 (ASP 345	- ASN 376 <=> ARG 192 - SER 223 )
	16:06	c70-A	ebje-	A 31	09-Mar	22 <=	> 50	3 - 506 (GLU 405	- SER 408 <=> SER 503 - ARG 506 )
	16:06	c70-A	ebje-	A 32	03-Mar	27 <=	> 50	8 - 512 (SER 409	- ALA 413 <=> SER 508 - TYR 512 )
	16:06	c70-A	ebje-	A 33	04-Mar	40 <=	> 52	3 - 529 (TYR 420	- ALA 426 <=> VAL 523 - ASN 529 )
	17:06	c70-A	eawe-	A 4	-5	49 <=	> 82	6 - 830 (LEU 47	- LEU 51 <=> LYS 826 - ALA 830 )
	17:06	c70-A	eawe-	A 5	-9	62 <=	> 89	2 - 895 (MET 61	- SER 64 <=> PRO 892 - LEU 895 )
	17:06	c70-A	eawe-	A 6	-4	95 <=	> 89	6 - 927 (ASP 66	- PHE 97 <=> ALA 896 - GLU 927 )
	17:06	c70-A	eawe-	A 25	06-Feb	59 <=	> 92	8 - 931 (ALA 342	- ASP 345 <=> GLU 928 - VAL 931 )
	17:06	c70-A	eawe-	A 26	01-Feb	83 <=	> 93	2 - 954 (TYR 347	- ALA 369 <=> TYR 932 - LEU 954 )
	18:06	c70-A	d7xu-	A 1	-3	16 <=	> 6	2 - 65 (ASN 15	- VAL 18 <=> GLU 62 - SER 65 )
	18:06	c70-A	d7xu-	A 2	-4	30 <=	> 6	6 - 72 (MET 26	- GLU 32 <=> ARG 66 - ALA 72 )
	18:06	c70-A	d7xu-	A 3	-4	63 <=	> 8	2 - 111 (PHE 36	- ASP 65 <=> ASP 82 - GLN 111 )
	18:06	c70-A	d7xu-	A 6	-4	88 <=	> 13	3 - 157 (ASP 66	- PHE 90 <=> SER 133 - SER 157 )
	18:06	c70-A	d7xu-	A 26	0 - 2	87 <=	> 16	0 - 187 (ALA 346	- ASN 373 <=> PHE 160 - GLU 187 )
	18:06	c70-A	d7xu-	A 28	09-Mar	13 <=	> 21	1 - 235 (VAL 375	- PHE 399 <=> ALA 211 - THR 235 )
	18:06	c70-A	d7xu-	A 32	08-Mar	32 <=	> 45	4 - 458 (ALA 414	- HIS 418 <=> PRO 454 - SER 458 )
	18:06	c70-A	d7xu-	A 33	05-Mar	39 <=	> 45	9 - 463 (ASP 421	- GLU 425 <=> VAL 459 - ARG 463 )
	19:06	c70-A	d9g9-	A 2	-9	34 <=	> 14	5 - 150 (SER 31	- PHE 36 <=> SER 145 - VAL 150 )
	19:06	c70-A	d9g9-	A 3	-7	63 <=	> 15	1 - 177 (ARG 39	- ASP 65 <=> PRO 151 - LEU 177 )
	19:06	c70-A	d9g9-	A 6	-4	97 <=	> 56	8 - 601 (ASP 66	- LYS 99 <=> VAL 568 - ALA 601 )
	19:06	c70-A	d9g9-	A 10	09-Jan	12 <=	> 92	4 - 927 (PRO 111	- ALA 114 <=> ARG 924 - HIS 927 )
	19:06	c70-A	d9g9-	A 11	09-Jan	26 <=	> 93	1 - 938 (HIS 121	- MET 128 <=> GLN 931 - SER 938 )
	19:06	c70-A	d9g9-	A 24	03-Feb	46 <=	> 97	5 - 978 (TRP 329	- ARG 332 <=> LEU 975 - TYR 978 )
	19:06	c70-A	d9g9-	A 25	03-Feb	83 <=	> 99	7 -1027 (LEU 339	- ALA 369 <=> ALA 997 - LEU 1027 )
	19:06	c70-A	d9g9-	A 28	04-Feb	87 <=	> 102	9 -1032 (THR 370	- ASN 373 <=> PHE 1029 - VAL 1032 )
	19:06	c70-A	d9g9-	A 28	09-Mar	14 <=	> 106	7 -1092 (VAL 375	- GLY 400 <=> HIS 1067 - ARG 1092 )
	20:06	c70-A	d60u-	A 6	-5	88 <=	> 21	5 - 238 (VAL 67	- PHE 90 <=> SER 215 - ALA 238 )
	20:06	c70-A	d60u-	A 9	0	93 <=	> 23	9 - 242 (VAL 92	- LYS 95 <=> ARG 239 - ILE 242 )
	20:06	c70-A	d60u-	A 9	-6	99 <=	> 24	3 - 246 (TYR 98	- LEU 101 <=> ARG 243 - THR 246 )
	20:06	c70-A	d60u-	A 25	05-Feb	80 <=	> 24	7 - 272 (THR 341	- ALA 366 <=> GLN 247 - THR 272 )
	20:06	c70-A	d60u-	A 28	03-Feb	86 <=	> 27	3 - 276 (ALA 369	- VAL 372 <=> LYS 273 - LEU 276 )
	21:06	c70-A	ebqi-	A 6	-3	93 <=	> 12	2 - 152 (ASP 65	- LYS 95 <=> HIS 122 - GLN 152 )
	21:06	c70-A	ebqi-	A 10	0 - 1	05 <=	> 15	4 - 159 (ALA 102	- PRO 107 <=> PRO 154 - ASN 159 )
	21:06	c70-A	ebqi-	A 25	04-Feb	57 <=	> 16	2 - 165 (VAL 340	- VAL 343 <=> LEU 162 - THR 165 )
	21:06	c70-A	ebqi-	A 26	0 - 2	81 <=	> 16	6 - 187 (ALA 346	- TYR 367 <=> VAL 166 - GLU 187 )
	21:06	c70-A	ebqi-	A 28	07-Feb	90 <=	> 20	1 - 204 (ASN 373	- ASN 376 <=> LEU 201 - LEU 204 )
	21:06	c70-A	ebqi-	A 29	01-Feb	95 <=	> 20	6 - 210 (VAL 377	- THR 381 <=> ARG 206 - PRO 210 )
	21:06	c70-A	ebqi-	A 32	08-Mar	31 <=	> 82	2 - 825 (ALA 414	- CYS 417 <=> VAL 822 - ARG 825 )
	21:06	c70-A	ebqi-	A 36	04-Mar	67 <=	> 83	6 - 839 (THR 450	- LEU 453 <=> ARG 836 - ARG 839 )
	22:06	c70-A	d8pp-	A 6	-3	89 <=	> 1	9 - 45 (ASP 65	- PRO 91 <=> GLY 19 - ALA 45 )
	22:06	c70-A	d8pp-	A 9	01-Jan	01 <=	> 4	6 - 56 (ARG 93	- ILE 103 <=> LEU 46 - LYS 56 )
	22:06	c70-A	d8pp-	A 10	02-Jan	06 <=	> 5	8 - 62 (TRP 104	- ASN 108 <=> LYS 58 - ALA 62 )
	22:06	c70-A	d8pp-	A 24	05-Feb	60 <=	> 6	5 - 80 (GLU 331	- ALA 346 <=> ASN 65 - GLU 80 )
	22:06	c70-A	d8pp-	A 26	01-Feb	86 <=	> 8	3 - 108 (TYR 347	- VAL 372 <=> LEU 83 - GLU 108 )
	22:06	c70-A	d8pp-	A 28	07-Feb	90 <=	> 11	1 - 114 (ASN 373	- ASN 376 <=> ARG 111 - ILE 114 )
	23:06	c70-A	ecm7-	A 6	-4	93 <=	> 28	0 - 309 (ASP 66	- LYS 95 <=> GLU 280 - ILE 309 )
	23:06	c70-A	ecm7-	A 9	-5	98 <=	> 31	0 - 313 (PHE 97	- THR 100 <=> GLN 310 - VAL 313 )
	23:06	c70-A	ecm7-	A 25	06-Feb	86 <=	> 31	4 - 344 (ALA 342	- VAL 372 <=> ASP 314 - THR 344 )
	23:06	c70-A	ecm7-	A 28	07-Feb	90 <=	> 34	7 - 350 (ASN 373	- ASN 376 <=> MET 347 - GLN 350 )
	23:06	c70-A	ecm7-	A 32	09-Mar	32 <=	> 70	2 - 705 (TYR 415	- HIS 418 <=> SER 702 - GLY 705 )
	23:06	c70-A	ecm7-	A 33	05-Mar	38 <=	> 70	6 - 709 (ASP 421	- GLU 424 <=> GLY 706 - ASP 709 )
	24:06:00	c70-A	d9fv-	A 3	-4	39 <=	> 11	6 - 121 (PHE 36	- TYR 41 <=> ALA 116 - GLN 121 )
	24:06:00	c70-A	d9fv-	A 4	-4	47 <=	> 19	4 - 197 (LEU 46	- LEU 49 <=> MET 194 - THR 197 )
	24:06:00	c70-A	d9fv-	A 5	-5	62 <=	> 22	1 - 228 (ALA 57	- SER 64 <=> ALA 221 - VAL 228 )
	24:06:00	c70-A	d9fv-	A 6	-3	93 <=	> 23	2 - 262 (ASP 65	- LYS 95 <=> ASP 232 - ARG 262 )
	24:06:00	c70-A	d9fv-	A 9	-5	99 <=	> 26	3 - 267 (PHE 97	- LEU 101 <=> ALA 263 - GLU 267 )
	24:06:00	c70-A	d9fv-	A 25	08-Feb	77 <=	> 27	3 - 292 (GLY 344	- THR 363 <=> LYS 273 - ALA 292 )
	24:06:00	c70-A	d9fv-	A 28	0 - 2	83 <=	> 29	3 - 296 (ALA 366	- ALA 369 <=> PRO 293 - THR 296 )
	24:06:00	c70-A	d9fv-	A 28	05-Feb	89 <=	> 29	7 - 301 (LYS 371	- VAL 375 <=> ALA 297 - MET 301 )
	24:06:00	c70-A	d9fv-	A 32	09-Mar	32 <=	> 84	0 - 843 (TYR 415	- HIS 418 <=> CYS 840 - ARG 843 )
	24:06:00	c70-A	d9fv-	A 33	06-Mar	43 <=	> 85	0 - 857 (GLY 422	- PHE 429 <=> GLU 850 - SER 857 )
	25:06:00	c70-A	d8r9-	A 6	-3	91 <=	> 70	3 - 731 (ASP 65	- ARG 93 <=> PRO 703 - ARG 731 )
	25:06:00	c70-A	d8r9-	A 25	06-Feb	80 <=	> 73	6 - 760 (ALA 342	- ALA 366 <=> PRO 736 - GLY 760 )
	25:06:00	c70-A	d8r9-	A 28	01-Feb	84 <=	> 79	0 - 793 (TYR 367	- THR 370 <=> ALA 790 - MET 793 )
	25:06:00	c70-A	d8r9-	A 29	01-Feb	94 <=	> 83	6 - 839 (VAL 377	- ALA 380 <=> TYR 836 - LEU 839 )
	25:06:00	c70-A	d8r9-	A 30	08-Mar	12 <=	> 116	9 -1173 (PHE 394	- ILE 398 <=> PHE 1169 - ALA 1173 )
	25:06:00	c70-A	d8r9-	A 31	07-Mar	20 <=	> 117	6 -1179 (LEU 403	- GLU 406 <=> SER 1176 - GLN 1179 )
	25:06:00	c70-A	d8r9-	A 32	02-Mar	26 <=	> 118	2 -1186 (SER 408	- GLU 412 <=> PRO 1182 - GLU 1186 )
	26:06:00	c70-A	eatm-	A 6	-3	97 <=	> 5	0 - 84 (ASP 65	- LYS 99 <=> LEU 50 - ARG 84 )
	26:06:00	c70-A	eatm-	A 25	06-Feb	59 <=	> 8	5 - 88 (ALA 342	- ASP 345 <=> ASN 85 - LYS 88 )
	26:06:00	c70-A	eatm-	A 26	01-Feb	86 <=	> 8	9 - 114 (TYR 347	- VAL 372 <=> VAL 89 - VAL 114 )
	26:06:00	c70-A	eatm-	A 28	07-Feb	90 <=	> 11	7 - 120 (ASN 373	- ASN 376 <=> MET 117 - HIS 120 )
	27:06:00	c70-A	d7wq-	A 6	-4	99 <=	>	1 - 36 (ASP 66	- LEU 101 <=> MET 1 - ARG 36 )
	27:06:00	c70-A	d7wq-	A 25	05-Feb	59 <=	> 3	9 - 43 (THR 341	- ASP 345 <=> SER 39 - ARG 43 )
	27:06:00	c70-A	d7wq-	A 26	01-Feb	84 <=	> 4	4 - 67 (TYR 347	- THR 370 <=> LEU 44 - HIS 67 )
	27:06:00	c70-A	d7wq-	A 28	05-Feb	88 <=	> 6	9 - 72 (LYS 371	- GLY 374 <=> ALA 69 - ASP 72 )
	27:06:00	c70-A	d7wq-	A 29	0 - 3	15 <=	> 8	2 - 107 (ASN 376	- ASN 401 <=> LYS 82 - ASP 107 )
	27:06:00	c70-A	d7wq-	A 32	0 - 3	23 <=	> 19	5 - 198 (GLU 406	- SER 409 <=> GLU 195 - LEU 198 )
	27:06:00	c70-A	d7wq-	A 32	06-Mar	29 <=	> 22	0 - 223 (GLU 412	- TYR 415 <=> ILE 220 - SER 223 )
	27:06:00	c70-A	d7wq-	A 34	01-Mar	44 <=	> 22	5 - 228 (LYS 427	- VAL 430 <=> ILE 225 - ALA 228 )
	27:06:00	c70-A	d7wq-	A 34	07-Mar	50 <=	> 22	9 - 232 (VAL 433	- GLN 436 <=> HIS 229 - VAL 232 )
	27:06:00	c70-A	d7wq-	A 38	05-Mar	88 <=	> 43	8 - 441 (VAL 471	- LYS 474 <=> VAL 438 - LEU 441 )
	28:06:00	c70-A	ecmo-	A 6	-3	66 <=	>	2 - 5 (ASP 65	- ASP 68 <=> PRO 2 - SER 5 )
	28:06:00	c70-A	ecmo-	A 7	0	73 <=	>	6 - 9 (ALA 72	- ILE 75 <=> GLN 6 - PRO 9 )
	28:06:00	c70-A	ecmo-	A 7	-5	89 <=	> 1	0 - 24 (MET 77	- PRO 91 <=> THR 10 - HIS 24 )
	28:06:00	c70-A	ecmo-	A 9	-2	98 <=	> 2	5 - 31 (SER 94	- THR 100 <=> ALA 25 - HIS 31 )
	28:06:00	c70-A	ecmo-	A 12	07-Jan	30 <=	> 3	7 - 40 (ARG 129	- LEU 132 <=> GLN 37 - GLU 40 )
	28:06:00	c70-A	ecmo-	A 14	03-Jan	46 <=	> 5	3 - 56 (SER 145	- GLY 148 <=> TYR 53 - ALA 56 )
	28:06:00	c70-A	ecmo-	A 16	09-Jan	72 <=	> 6	0 - 63 (MET 186	- ALA 189 <=> SER 60 - SER 63 )
	28:06:00	c70-A	ecmo-	A 18	0 - 2	02 <=	> 15	8 - 180 (TYR 197	- TRP 219 <=> GLY 158 - HIS 180 )
	28:06:00	c70-A	ecmo-	A 25	07-Feb	81 <=	> 18	2 - 206 (VAL 343	- TYR 367 <=> HIS 182 - MET 206 )
	28:06:00	c70-A	ecmo-	A 28	03-Feb	86 <=	> 20	7 - 210 (ALA 369	- VAL 372 <=> PRO 207 - LEU 210 )
	28:06:00	c70-A	ecmo-	A 32	09-Mar	32 <=	> 57	4 - 577 (TYR 415	- HIS 418 <=> LEU 574 - ARG 577 )
	28:06:00	c70-A	ecmo-	A 33	07-Mar	40 <=	> 64	2 - 645 (SER 423	- ALA 426 <=> VAL 642 - GLY 645 )
	28:06:00	c70-A	ecmo-	A 34	02-Mar	52 <=	> 64	6 - 656 (THR 428	- GLN 438 <=> SER 646 - VAL 656 )
	29:06:00	c70-A	d677-	A 6	-4	89 <=	> 1	8 - 43 (ASP 66	- PRO 91 <=> SER 18 - ALA 43 )
	29:06:00	c70-A	d677-	A 9	01-Jan	02 <=	> 4	4 - 55 (ARG 93	- TRP 104 <=> ASP 44 - ALA 55 )
	29:06:00	c70-A	d677-	A 10	03-Jan	06 <=	> 5	7 - 60 (ASN 105	- ASN 108 <=> LYS 57 - LYS 60 )
	29:06:00	c70-A	d677-	A 24	02-Feb	52 <=	> 6	5 - 75 (TYR 328	- ARG 338 <=> GLY 65 - ASP 75 )
	29:06:00	c70-A	d677-	A 26	02-Feb	81 <=	> 8	5 - 104 (GLY 348	- TYR 367 <=> PRO 85 - SER 104 )
	29:06:00	c70-A	d677-	A 28	02-Feb	87 <=	> 10	7 - 112 (GLN 368	- ASN 373 <=> PHE 107 - ARG 112 )
	29:06:00	c70-A	d677-	A 28	08-Feb	91 <=	> 11	5 - 118 (GLY 374	- VAL 377 <=> GLU 115 - ARG 118 )
	29:06:00	c70-A	d677-	A 31	04-Mar	26 <=	> 19	8 - 210 (GLY 400	- GLU 412 <=> ALA 198 - GLN 210 )
	30:06:00	c70-A	d9vm-	A	-5	18 <=	> 94	5 - 958 (GLY 7	- GLN 20 <=> TYR 945 - SER 958 )
	30:06:00	c70-A	d9vm-	A 3	-6	39 <=	> 96	4 - 967 (HIS 38	- TYR 41 <=> ASP 964 - VAL 967 )
	30:06:00	c70-A	d9vm-	A 6	-5	88 <=	> 101	4 -1037 (VAL 67	- PHE 90 <=> THR 1014 - GLY 1037 )
	30:06:00	c70-A	d9vm-	A 26	0 - 2	83 <=	> 103	9 -1062 (ALA 346	- ALA 369 <=> ILE 1039 - LEU 1062 )
	31:06:00	c70-A	ebtx-	A 6	-3	90 <=	> 3	9 - 66 (ASP 65	- VAL 92 <=> ARG 39 - GLN 66 )
	31:06:00	c70-A	ebtx-	A 9	-2	95 <=	> 6	7 - 70 (SER 94	- PHE 97 <=> GLY 67 - LYS 70 )
	31:06:00	c70-A	ebtx-	A 25	09-Feb	86 <=	> 7	1 - 98 (ASP 345	- VAL 372 <=> ARG 71 - THR 98 )
	31:06:00	c70-A	ebtx-	A 28	07-Feb	90 <=	> 10	1 - 104 (ASN 373	- ASN 376 <=> LEU 101 - ALA 104 )
	31:06:00	c70-A	ebtx-	A 30	05-Mar	08 <=	> 42	7 - 430 (GLY 391	- PHE 394 <=> SER 427 - VAL 430 )
	31:06:00	c70-A	ebtx-	A 36	09-Mar	72 <=	> 43	1 - 434 (LEU 455	- SER 458 <=> MET 431 - ASP 434 )
	32:06:00	c70-A	ebra-	A 6	-6	84 <=	>	1 - 19 (ASP 68	- LYS 86 <=> MET 1 - ALA 19 )
	32:06:00	c70-A	ebra-	A 8	-7	91 <=	> 2	0 - 24 (TYR 89	- ARG 93 <=> ILE 20 - VAL 24 )
	32:06:00	c70-A	ebra-	A 25	08-Feb	84 <=	> 2	6 - 52 (GLY 344	- THR 370 <=> SER 26 - ILE 52 )
	32:06:00	c70-A	ebra-	A 28	06-Feb	89 <=	> 5	3 - 56 (VAL 372	- VAL 375 <=> GLU 53 - ALA 56 )
	32:06:00	c70-A	ebra-	A 30	07-Mar	10 <=	> 6	1 - 64 (VAL 393	- PHE 396 <=> PRO 61 - VAL 64 )
	32:06:00	c70-A	ebra-	A 31	03-Mar	16 <=	> 6	5 - 68 (PHE 399	- ARG 402 <=> ASN 65 - GLN 68 )
	33:06:00	c70-A	eaho-	A	-8	22 <=	> 3	6 - 50 (ALA 10	- HIS 24 <=> GLY 36 - ALA 50 )
	33:06:00	c70-A	eaho-	A 4	-6	62 <=	> 5	4 - 70 (LEU 48	- SER 64 <=> ILE 54 - MET 70 )
	33:06:00	c70-A	eaho-	A 6	-3	95 <=	> 7	5 - 107 (ASP 65	- PHE 97 <=> VAL 75 - PRO 107 )
	33:06:00	c70-A	eaho-	A 25	06-Feb	59 <=	> 10	8 - 111 (ALA 342	- ASP 345 <=> ASN 108 - SER 111 )
	33:06:00	c70-A	eaho-	A 26	01-Feb	83 <=	> 11	2 - 134 (TYR 347	- ALA 369 <=> LEU 112 - ASP 134 )
	33:06:00	c70-A	eaho-	A 28	04-Feb	87 <=	> 13	6 - 139 (THR 370	- ASN 373 <=> TYR 136 - VAL 139 )
	33:06:00	c70-A	eaho-	A 28	08-Mar	08 <=	> 14	6 - 166 (GLY 374	- PHE 394 <=> LYS 146 - GLY 166 )
	33:06:00	c70-A	eaho-	A 36	09-Mar	72 <=	> 16	9 - 172 (LEU 455	- SER 458 <=> CYS 169 - ASP 172 )
	34:06:00	c70-A	d7fs-	A 6	-3	89 <=	> 28	8 - 314 (ASP 65	- PRO 91 <=> ARG 288 - GLN 314 )
	34:06:00	c70-A	d7fs-	A 9	01-Jan	01 <=	> 31	5 - 325 (ARG 93	- ILE 103 <=> LEU 315 - VAL 325 )
	34:06:00	c70-A	d7fs-	A 10	03-Jan	06 <=	> 32	6 - 329 (ASN 105	- ASN 108 <=> GLY 326 - ALA 329 )
	34:06:00	c70-A	d7fs-	A 25	09-Feb	89 <=	> 34	3 - 373 (ASP 345	- VAL 375 <=> TRP 343 - PRO 373 )
	34:06:00	c70-A	d7fs-	A 29	01-Feb	94 <=	> 37	7 - 380 (VAL 377	- ALA 380 <=> LEU 377 - TYR 380 )
	34:06:00	c70-A	d7fs-	A 31	0 - 3	16 <=	> 46	6 - 472 (PHE 396	- ARG 402 <=> VAL 466 - LYS 472 )
	34:06:00	c70-A	d7fs-	A 35	05-Mar	58 <=	> 47	5 - 478 (MET 441	- SER 444 <=> ARG 475 - GLU 478 )
	35:06:00	c70-A	d8w5-	A 6	03-Jan	02 <=	> 10	4 - 143 (ASP 65	- TRP 104 <=> LEU 104 - GLY 143 )
	35:06:00	c70-A	d8w5-	A 12	07-Jan	32 <=	> 31	5 - 320 (ARG 129	- CYS 134 <=> TYR 315 - LEU 320 )
	35:06:00	c70-A	d8w5-	A 13	04-Jan	47 <=	> 32	3 - 336 (ALA 136	- ILE 149 <=> THR 323 - LEU 336 )
	35:06:00	c70-A	d8w5-	A 14	09-Jan	52 <=	> 35	2 - 355 (PHE 151	- ASP 154 <=> ARG 352 - ALA 355 )
	35:06:00	c70-A	d8w5-	A 17	09-Jan	87 <=	> 36	1 - 369 (ILE 196	- ILE 204 <=> PHE 361 - GLY 369 )
	35:06:00	c70-A	d8w5-	A 21	01-Feb	15 <=	> 46	4 - 468 (GLN 228	- ALA 232 <=> PRO 464 - ALA 468 )
	35:06:00	c70-A	d8w5-	A 25	08-Feb	85 <=	> 47	9 - 506 (GLY 344	- LYS 371 <=> PHE 479 - TYR 506 )
	35:06:00	c70-A	d8w5-	A 29	02-Feb	99 <=	> 50	8 - 515 (TYR 378	- TYR 385 <=> ASP 508 - SER 515 )
	36:06:00	c70-A	ecim-	A 6	-3	89 <=	>	2 - 28 (ASP 65	- PRO 91 <=> THR 2 - GLU 28 )
	36:06:00	c70-A	ecim-	A 9	-5	98 <=	> 3	0 - 33 (PHE 97	- THR 100 <=> ILE 30 - PRO 33 )
	36:06:00	c70-A	ecim-	A 25	05-Feb	87 <=	> 3	4 - 66 (THR 341	- ASN 373 <=> VAL 34 - CYS 66 )
	36:06:00	c70-A	ecim-	A 29	01-Mar	08 <=	> 7	9 - 96 (VAL 377	- PHE 394 <=> ASN 79 - GLN 96 )
	36:06:00	c70-A	ecim-	A 31	0 - 3	13 <=	> 10	8 - 111 (PHE 396	- PHE 399 <=> SER 108 - CYS 111 )
	36:06:00	c70-A	ecim-	A 31	08-Mar	22 <=	> 11	2 - 116 (ILE 404	- SER 408 <=> ASP 112 - PRO 116 )
	36:06:00	c70-A	ecim-	A 32	08-Mar	31 <=	> 11	8 - 121 (ALA 414	- CYS 417 <=> TYR 118 - VAL 121 )
	36:06:00	c70-A	ecim-	A 37	01-Mar	74 <=	> 15	0 - 153 (ALA 457	- LEU 460 <=> ALA 150 - PRO 153 )
	37:06:00	c70-A	eamk-	A 3	-5	39 <=	>	1 - 5 (PRO 37	- TYR 41 <=> MET 1 - TRP 5 )
	37:06:00	c70-A	eamk-	A 4	-5	49 <=	> 11	7 - 121 (LEU 47	- LEU 51 <=> GLU 117 - ALA 121 )
	37:06:00	c70-A	eamk-	A 5	-3	56 <=	> 16	7 - 170 (MET 55	- VAL 58 <=> HIS 167 - ASP 170 )
	37:06:00	c70-A	eamk-	A 6	-4	95 <=	> 34	2 - 373 (ASP 66	- PHE 97 <=> ALA 342 - ILE 373 )
	37:06:00	c70-A	eamk-	A 25	08-Feb	86 <=	> 37	5 - 403 (GLY 344	- VAL 372 <=> GLN 375 - GLU 403 )
	37:06:00	c70-A	eamk-	A 28	07-Feb	90 <=	> 40	6 - 409 (ASN 373	- ASN 376 <=> CYS 406 - ARG 409 )
	38:06:00	c70-A	d7l9-	A 6	-3	94 <=	> 26	2 - 293 (ASP 65	- ILE 96 <=> PRO 262 - GLU 293 )
	38:06:00	c70-A	d7l9-	A 9	-6	99 <=	> 29	4 - 297 (TYR 98	- LEU 101 <=> ASP 294 - HIS 297 )
	38:06:00	c70-A	d7l9-	A 25	08-Feb	87 <=	> 30	0 - 329 (GLY 344	- ASN 373 <=> THR 300 - ASN 329 )
	38:06:00	c70-A	d7l9-	A 28	09-Feb	92 <=	> 51	5 - 518 (VAL 375	- TYR 378 <=> MET 515 - VAL 518 )
	38:06:00	c70-A	d7l9-	A 29	05-Feb	98 <=	> 58	8 - 591 (THR 381	- GLY 384 <=> ASN 588 - PRO 591 )
	38:06:00	c70-A	d7l9-	A 31	01-Mar	17 <=	> 59	9 - 605 (CYS 397	- LEU 403 <=> THR 599 - ARG 605 )
	38:06:00	c70-A	d7l9-	A 32	02-Mar	25 <=	> 63	3 - 636 (SER 408	- MET 411 <=> HIS 633 - GLY 636 )
	38:06:00	c70-A	d7l9-	A 32	09-Mar	32 <=	> 67	7 - 680 (TYR 415	- HIS 418 <=> ARG 677 - PRO 680 )
	38:06:00	c70-A	d7l9-	A 33	09-Mar	42 <=	> 70	1 - 704 (GLU 425	- THR 428 <=> LYS 701 - ALA 704 )
	39:06:00	c70-A	d6xe-	A	-9	12 <=	> 12	3 - 126 (ASP 11	- PRO 14 <=> GLY 123 - ALA 126 )
	39:06:00	c70-A	d6xe-	A 3	0	35 <=	> 45	8 - 463 (GLU 32	- PRO 37 <=> PRO 458 - SER 463 )
	39:06:00	c70-A	d6xe-	A 6	-4	93 <=	> 53	0 - 559 (ASP 66	- LYS 95 <=> ALA 530 - ARG 559 )
	39:06:00	c70-A	d6xe-	A 9	-5	98 <=	> 56	0 - 563 (PHE 97	- THR 100 <=> HIS 560 - ARG 563 )
	39:06:00	c70-A	d6xe-	A 25	06-Feb	86 <=	> 56	4 - 594 (ALA 342	- VAL 372 <=> GLY 564 - ARG 594 )
	39:06:00	c70-A	d6xe-	A 28	07-Feb	90 <=	> 59	7 - 600 (ASN 373	- ASN 376 <=> ASP 597 - SER 600 )
	40:06:00	c70-A	d8yd-	A 6	-3	97 <=	> 2	1 - 55 (ASP 65	- LYS 99 <=> MET 21 - GLY 55 )
	40:06:00	c70-A	d8yd-	A 25	0 - 2	86 <=	> 5	8 - 94 (VAL 336	- VAL 372 <=> ALA 58 - MET 94 )
	40:06:00	c70-A	d8yd-	A 28	07-Feb	90 <=	> 9	7 - 100 (ASN 373	- ASN 376 <=> ASN 97 - LEU 100 )
	41:06:00	c70-A	d96x-	A 2	-7	30 <=	>	4 - 7 (TYR 29	- GLU 32 <=> ARG 4 - VAL 7 )
	41:06:00	c70-A	d96x-	A 3	-1	38 <=	>	9 - 16 (GLY 33	- ILE 40 <=> ALA 9 - LEU 16 )
	41:06:00	c70-A	d96x-	A 4	-1	44 <=	> 4	8 - 51 (ILE 43	- LEU 46 <=> LEU 48 - ASN 51 )
	41:06:00	c70-A	d96x-	A 9	02-Jan	01 <=	> 6	2 - 71 (SER 94	- ILE 103 <=> MET 62 - GLN 71 )
	41:06:00	c70-A	d96x-	A 11	09-Jan	37 <=	> 7	3 - 91 (HIS 121	- THR 139 <=> ASN 73 - CYS 91 )
	41:06:00	c70-A	d96x-	A 13	08-Jan	42 <=	> 9	3 - 97 (ILE 140	- ILE 144 <=> VAL 93 - TYR 97 )
	41:06:00	c70-A	d96x-	A 18	01-Jan	84 <=	> 10	1 - 104 (GLN 198	- TYR 201 <=> PRO 101 - SER 104 )
	41:06:00	c70-A	d96x-	A 18	05-Feb	11 <=	> 10	6 - 132 (LEU 202	- GLN 228 <=> ALA 106 - THR 132 )
	41:06:00	c70-A	d96x-	A 24	06-Feb	49 <=	> 13	3 - 136 (ARG 332	- HIS 335 <=> VAL 133 - THR 136 )
	41:06:00	c70-A	d96x-	A 25	01-Feb	78 <=	> 13	7 - 164 (VAL 337	- LEU 364 <=> TRP 137 - THR 164 )
	41:06:00	c70-A	d96x-	A 28	0 - 2	83 <=	> 16	5 - 168 (ALA 366	- ALA 369 <=> ARG 165 - LEU 168 )
	41:06:00	c70-A	d96x-	A 29	02-Mar	12 <=	> 16	9 - 189 (TYR 378	- ILE 398 <=> ASN 169 - SER 189 )
	41:06:00	c70-A	d96x-	A 31	03-Mar	28 <=	> 19	3 - 208 (PHE 399	- ALA 414 <=> SER 193 - THR 208 )
	41:06:00	c70-A	d96x-	A 33	01-Mar	35 <=	> 29	2 - 296 (CYS 417	- ASP 421 <=> CYS 292 - MET 296 )
	41:06:00	c70-A	d96x-	A 33	06-Mar	39 <=	> 30	0 - 303 (GLY 422	- GLU 425 <=> GLY 300 - LYS 303 )
	41:06:00	c70-A	d96x-	A 34	0 - 3	47 <=	> 31	1 - 318 (ALA 426	- VAL 433 <=> TYR 311 - ARG 318 )
	42:06:00	c70-A	d6xb-	A 6	04-Jan	05 <=	> 5	9 - 100 (ASP 66	- PRO 107 <=> THR 59 - VAL 100 )
	42:06:00	c70-A	d6xb-	A 10	08-Jan	11 <=	> 10	8 - 111 (HIS 110	- PHE 113 <=> ASP 108 - ARG 111 )
	42:06:00	c70-A	d6xb-	A 11	02-Jan	20 <=	> 21	8 - 226 (ALA 114	- ALA 122 <=> TRP 218 - GLN 226 )
	42:06:00	c70-A	d6xb-	A 24	09-Feb	52 <=	> 23	2 - 235 (HIS 335	- ARG 338 <=> LEU 232 - ASP 235 )
	42:06:00	c70-A	d6xb-	A 25	04-Feb	60 <=	> 23	6 - 242 (VAL 340	- ALA 346 <=> LYS 236 - ASN 242 )
	42:06:00	c70-A	d6xb-	A 26	01-Feb	88 <=	> 24	5 - 272 (TYR 347	- GLY 374 <=> ILE 245 - ALA 272 )
	42:06:00	c70-A	d6xb-	A 38	04-Mar	87 <=	> 27	5 - 278 (LEU 470	- LEU 473 <=> PRO 275 - VAL 278 )
	43:06:00	c70-A	d8yb-	A 6	-5	94 <=	> 19	5 - 224 (VAL 67	- ILE 96 <=> THR 195 - VAL 224 )
	43:06:00	c70-A	d8yb-	A 9	-6	99 <=	> 22	5 - 228 (TYR 98	- LEU 101 <=> GLY 225 - ARG 228 )
	43:06:00	c70-A	d8yb-	A 25	04-Feb	84 <=	> 23	0 - 260 (VAL 340	- THR 370 <=> ASN 230 - LEU 260 )
	43:06:00	c70-A	d8yb-	A 38	04-Mar	88 <=	> 26	1 - 265 (LEU 470	- LYS 474 <=> SER 261 - ILE 265 )
	44:06:00	c70-A	d7va-	A 3	-1	34 <=	> 21	7 - 220 (GLY 33	- PHE 36 <=> SER 217 - ASP 220 )
	44:06:00	c70-A	d7va-	A 6	-4	92 <=	> 37	2 - 400 (ASP 66	- SER 94 <=> VAL 372 - GLU 400 )
	44:06:00	c70-A	d7va-	A 9	-5	98 <=	> 40	1 - 404 (PHE 97	- THR 100 <=> GLY 401 - LYS 404 )
	44:06:00	c70-A	d7va-	A 25	07-Feb	86 <=	> 40	6 - 435 (VAL 343	- VAL 372 <=> GLN 406 - ARG 435 )
	44:06:00	c70-A	d7va-	A 28	07-Feb	90 <=	> 43	8 - 441 (ASN 373	- ASN 376 <=> ARG 438 - LEU 441 )
	45:06:00	c70-A	d9cf-	A 2	-9	32 <=	> 94	6 - 949 (SER 31	- LYS 34 <=> CYS 946 - TYR 949 )
	45:06:00	c70-A	d9cf-	A 6	-4	67 <=	> 99	9 -1002 (ASP 66	- ASP 69 <=> ASP 999 - TYR 1002 )
	45:06:00	c70-A	d9cf-	A 11	02-Jan	36 <=	> 103	1 -1055 (ALA 114	- ALA 138 <=> CYS 1031 - LEU 1055 )
	45:06:00	c70-A	d9cf-	A 13	09-Jan	42 <=	> 105	7 -1060 (PHE 141	- ILE 144 <=> GLN 1057 - PRO 1060 )
	45:06:00	c70-A	d9cf-	A 18	09-Feb	13 <=	> 106	1 -1085 (MET 206	- LEU 230 <=> THR 1061 - ARG 1085 )
	45:06:00	c70-A	d9cf-	A 24	06-Feb	49 <=	> 108	6 -1089 (ARG 332	- HIS 335 <=> GLU 1086 - GLY 1089 )
	45:06:00	c70-A	d9cf-	A 25	02-Feb	69 <=	> 109	0 -1107 (ARG 338	- MET 355 <=> THR 1090 - PHE 1107 )
	45:06:00	c70-A	d9cf-	A 28	07-Mar	28 <=	> 112	3 -1164 (ASN 373	- ALA 414 <=> TYR 1123 - ARG 1164 )
	45:06:00	c70-A	d9cf-	A 34	06-Mar	49 <=	> 117	2 -1175 (ILE 432	- GLN 435 <=> GLU 1172 - HIS 1175 )
	45:06:00	c70-A	d9cf-	A 35	03-Mar	56 <=	> 118	2 -1185 (LYS 439	- SER 442 <=> GLY 1182 - ALA 1185 )
	45:06:00	c70-A	d9cf-	A 36	04-Mar	80 <=	> 118	9 -1205 (THR 450	- TYR 466 <=> THR 1189 - ASP 1205 )
	45:06:00	c70-A	d9cf-	A 38	04-Mar	88 <=	> 125	5 -1259 (LEU 470	- LYS 474 <=> TRP 1255 - ARG 1259 )
	46:06:00	c70-A	ecic-	A	-7	12 <=	> 19	4 - 199 (VAL 9	- PRO 14 <=> SER 194 - THR 199 )
	46:06:00	c70-A	ecic-	A 2	-9	34 <=	> 47	3 - 478 (SER 31	- PHE 36 <=> GLY 473 - PHE 478 )
	46:06:00	c70-A	ecic-	A 4	-5	53 <=	> 86	6 - 874 (LEU 47	- MET 55 <=> ALA 866 - LEU 874 )
	46:06:00	c70-A	ecic-	A 6	-3	66 <=	> 120	2 -1205 (ASP 65	- ASP 68 <=> LEU 1202 - CYS 1205 )
	46:06:00	c70-A	ecic-	A 6	-8	89 <=	> 120	6 -1227 (LEU 70	- PRO 91 <=> SER 1206 - ALA 1227 )
	46:06:00	c70-A	ecic-	A 9	-1	94 <=	> 122	8 -1231 (ARG 93	- ILE 96 <=> SER 1228 - ALA 1231 )
	46:06:00	c70-A	ecic-	A 26	0 - 2	85 <=	> 123	2 -1257 (ALA 346	- LYS 371 <=> PRO 1232 - PRO 1257 )
	46:06:00	c70-A	ecic-	A 38	02-Mar	85 <=	> 125	8 -1261 (MET 468	- VAL 471 <=> GLY 1258 - ALA 1261 )
	47:06:00	c70-A	ebuk-	A 6	03-Jan	05 <=	> 37	3 - 415 (ASP 65	- PRO 107 <=> LYS 373 - SER 415 )
	47:06:00	c70-A	ebuk-	A 23	03-Feb	36 <=	> 42	1 - 424 (GLU 319	- VAL 322 <=> HIS 421 - GLY 424 )
	47:06:00	c70-A	ebuk-	A 23	09-Feb	42 <=	> 42	5 - 428 (ALA 325	- TYR 328 <=> SER 425 - SER 428 )
	47:06:00	c70-A	ebuk-	A 24	04-Feb	60 <=	> 42	9 - 445 (VAL 330	- ALA 346 <=> SER 429 - GLU 445 )
	47:06:00	c70-A	ebuk-	A 26	01-Feb	85 <=	> 44	8 - 472 (TYR 347	- LYS 371 <=> GLN 448 - THR 472 )
	47:06:00	c70-A	ebuk-	A 28	06-Feb	89 <=	> 47	4 - 477 (VAL 372	- VAL 375 <=> ASP 474 - LYS 477 )
	47:06:00	c70-A	ebuk-	A 33	0 - 3	33 <=	> 52	7 - 530 (SER 416	- TRP 419 <=> SER 527 - GLY 530 )
	47:06:00	c70-A	ebuk-	A 33	04-Mar	39 <=	> 70	8 - 713 (TYR 420	- GLU 425 <=> GLN 708 - ARG 713 )
	48:06:00	c70-A	d9fm-	A 6	-3	91 <=	> 15	1 - 179 (ASP 65	- ARG 93 <=> SER 151 - GLN 179 )
	48:06:00	c70-A	d9fm-	A 26	0 - 2	84 <=	> 18	1 - 205 (ALA 346	- THR 370 <=> PRO 181 - PHE 205 )
	48:06:00	c70-A	d9fm-	A 28	05-Feb	90 <=	> 20	7 - 212 (LYS 371	- ASN 376 <=> PHE 207 - ARG 212 )
	48:06:00	c70-A	d9fm-	A 32	08-Mar	33 <=	> 76	3 - 768 (ALA 414	- TRP 419 <=> ASP 763 - LYS 768 )
	48:06:00	c70-A	d9fm-	A 33	06-Mar	39 <=	> 76	9 - 772 (GLY 422	- GLU 425 <=> MET 769 - LYS 772 )
	49:06:00	c70-A	d7rh-	A 6	-4	89 <=	> 3	6 - 61 (ASP 66	- PRO 91 <=> PRO 36 - ASN 61 )
	49:06:00	c70-A	d7rh-	A 9	01-Jan	01 <=	> 6	2 - 72 (ARG 93	- ILE 103 <=> ASP 62 - ARG 72 )
	49:06:00	c70-A	d7rh-	A 10	02-Jan	06 <=	> 7	4 - 78 (TRP 104	- ASN 108 <=> ALA 74 - GLU 78 )
	49:06:00	c70-A	d7rh-	A 11	0 - 1	14 <=	> 20	0 - 204 (LEU 112	- SER 116 <=> GLY 200 - ARG 204 )
	49:06:00	c70-A	d7rh-	A 24	07-Feb	57 <=	> 21	1 - 221 (HIS 333	- VAL 343 <=> GLN 211 - GLN 221 )
	49:06:00	c70-A	d7rh-	A 26	01-Feb	86 <=	> 22	7 - 252 (TYR 347	- VAL 372 <=> ARG 227 - ARG 252 )
	49:06:00	c70-A	d7rh-	A 28	07-Feb	90 <=	> 25	5 - 258 (ASN 373	- ASN 376 <=> ARG 255 - VAL 258 )
	50:06:00	c70-A	ea7n-	A 6	-3	66 <=	> 1	3 - 16 (ASP 65	- ASP 68 <=> GLY 13 - PRO 16 )
	50:06:00	c70-A	ea7n-	A 6	-8	93 <=	> 1	7 - 42 (LEU 70	- LYS 95 <=> PRO 17 - THR 42 )
	50:06:00	c70-A	ea7n-	A 9	-5	98 <=	> 4	3 - 46 (PHE 97	- THR 100 <=> VAL 43 - ALA 46 )
	50:06:00	c70-A	ea7n-	A 25	05-Feb	80 <=	> 4	7 - 72 (THR 341	- ALA 366 <=> ALA 47 - VAL 72 )
	50:06:00	c70-A	ea7n-	A 28	04-Feb	87 <=	> 7	3 - 76 (THR 370	- ASN 373 <=> PRO 73 - ARG 76 )
	51:06:00	c70-A	d81z-	A 6	-5	93 <=	> 5	7 - 85 (VAL 67	- LYS 95 <=> ASP 57 - GLY 85 )
	51:06:00	c70-A	d81z-	A 9	-6	99 <=	> 8	6 - 89 (TYR 98	- LEU 101 <=> SER 86 - GLY 89 )
	51:06:00	c70-A	d81z-	A 25	07-Feb	85 <=	> 9	2 - 120 (VAL 343	- LYS 371 <=> THR 92 - ASP 120 )
	51:06:00	c70-A	d81z-	A 28	06-Feb	90 <=	> 12	3 - 127 (VAL 372	- ASN 376 <=> SER 123 - GLU 127 )
	51:06:00	c70-A	d81z-	A 31	09-Mar	22 <=	> 57	7 - 580 (GLU 405	- SER 408 <=> LYS 577 - GLY 580 )
	52:06:00	c70-A	d6s8-	A	-1	7 <=	> 42	3 - 429 (PHE 3	- VAL 9 <=> GLU 423 - ASN 429 )
	52:06:00	c70-A	d6s8-	A 5	-5	59 <=	> 44	8 - 452 (ALA 57	- MET 61 <=> SER 448 - GLN 452 )
	52:06:00	c70-A	d6s8-	A 6	-7	89 <=	> 45	4 - 476 (ASP 69	- PRO 91 <=> ALA 454 - ASN 476 )
	52:06:00	c70-A	d6s8-	A 9	-1	94 <=	> 47	7 - 480 (ARG 93	- ILE 96 <=> LEU 477 - VAL 480 )
	52:06:00	c70-A	d6s8-	A 25	04-Feb	83 <=	> 48	2 - 511 (VAL 340	- ALA 369 <=> SER 482 - ASN 511 )
	52:06:00	c70-A	d6s8-	A 28	05-Feb	89 <=	> 51	2 - 516 (LYS 371	- VAL 375 <=> ASP 512 - ASP 516 )
	52:06:00	c70-A	d6s8-	A 32	07-Mar	32 <=	> 92	4 - 929 (ALA 413	- HIS 418 <=> VAL 924 - VAL 929 )
	52:06:00	c70-A	d6s8-	A 33	04-Mar	42 <=	> 93	3 - 941 (TYR 420	- THR 428 <=> ASN 933 - SER 941 )
	53:06:00	c70-A	eam3-	A 6	-3	89 <=	> 38	2 - 408 (ASP 65	- PRO 91 <=> VAL 382 - GLY 408 )
	53:06:00	c70-A	eam3-	A 9	-1	94 <=	> 40	9 - 412 (ARG 93	- ILE 96 <=> MET 409 - SER 412 )
	53:06:00	c70-A	eam3-	A 25	09-Feb	73 <=	> 41	3 - 427 (ASP 345	- THR 359 <=> ASN 413 - GLU 427 )
	53:06:00	c70-A	eam3-	A 27	06-Feb	79 <=	> 42	8 - 431 (LEU 362	- LEU 365 <=> PRO 428 - GLN 431 )
	53:06:00	c70-A	eam3-	A 28	04-Feb	87 <=	> 43	2 - 435 (THR 370	- ASN 373 <=> LEU 432 - ASP 435 )
	53:06:00	c70-A	eam3-	A 28	08-Feb	91 <=	> 43	7 - 440 (GLY 374	- VAL 377 <=> LEU 437 - ASP 440 )
	54:06:00	c70-A	ecnn-	A 6	-3	99 <=	>	1 - 37 (ASP 65	- LEU 101 <=> MET 1 - MET 37 )
	54:06:00	c70-A	ecnn-	A 25	06-Feb	75 <=	> 3	8 - 57 (ALA 342	- THR 361 <=> VAL 38 - LEU 57 )
	54:06:00	c70-A	ecnn-	A 27	06-Feb	79 <=	> 5	9 - 62 (LEU 362	- LEU 365 <=> GLN 59 - MET 62 )
	54:06:00	c70-A	ecnn-	A 29	05-Mar	12 <=	> 9	0 - 107 (THR 381	- ILE 398 <=> VAL 90 - LEU 107 )
	54:06:00	c70-A	ecnn-	A 32	02-Mar	31 <=	> 16	7 - 176 (SER 408	- CYS 417 <=> MET 167 - ALA 176 )
	55:06:00	c70-A	d80d-	A	-8	11 <=	>	4 - 7 (ALA 10	- LEU 13 <=> LYS 4 - THR 7 )
	55:06:00	c70-A	d80d-	A 4	-9	62 <=	> 2	8 - 41 (LEU 51	- SER 64 <=> GLY 28 - ARG 41 )
	55:06:00	c70-A	d80d-	A 6	-3	93 <=	> 5	5 - 85 (ASP 65	- LYS 95 <=> LEU 55 - ALA 85 )
	55:06:00	c70-A	d80d-	A 9	05-Jan	02 <=	> 8	6 - 93 (PHE 97	- TRP 104 <=> MET 86 - ASN 93 )
	55:06:00	c70-A	d80d-	A 25	02-Feb	85 <=	> 9	6 - 129 (ARG 338	- LYS 371 <=> ALA 96 - SER 129 )
	55:06:00	c70-A	d80d-	A 28	07-Feb	90 <=	> 13	4 - 137 (ASN 373	- ASN 376 <=> LYS 134 - PHE 137 )
	55:06:00	c70-A	d80d-	A 30	07-Mar	12 <=	> 59	1 - 596 (VAL 393	- ILE 398 <=> PHE 591 - ALA 596 )
	55:06:00	c70-A	d80d-	A 31	06-Mar	19 <=	> 59	7 - 600 (ARG 402	- GLU 405 <=> PRO 597 - VAL 600 )
	55:06:00	c70-A	d80d-	A 32	02-Mar	25 <=	> 60	1 - 604 (SER 408	- MET 411 <=> GLY 601 - VAL 604 )
	55:06:00	c70-A	d80d-	A 35	01-Mar	54 <=	> 60	6 - 609 (CYS 437	- ALA 440 <=> GLY 606 - LEU 609 )
	55:06:00	c70-A	d80d-	A 37	02-Mar	75 <=	> 66	8 - 671 (SER 458	- GLY 461 <=> SER 668 - ALA 671 )
	56:06:00	c70-A	d6yp-	A 5	-1	57 <=	>	1 - 7 (TYR 53	- ASN 59 <=> MET 1 - ARG 7 )
	56:06:00	c70-A	d6yp-	A 6	0	63 <=	>	8 - 11 (MET 62	- ASP 65 <=> PRO 8 - ALA 11 )
	56:06:00	c70-A	d6yp-	A 6	-6	88 <=	> 16	0 - 182 (ASP 68	- PHE 90 <=> ASP 160 - ASP 182 )
	56:06:00	c70-A	d6yp-	A 9	0	93 <=	> 18	3 - 186 (VAL 92	- LYS 95 <=> THR 183 - LYS 186 )
	56:06:00	c70-A	d6yp-	A 9	-5	98 <=	> 18	7 - 190 (PHE 97	- THR 100 <=> VAL 187 - GLY 190 )
	56:06:00	c70-A	d6yp-	A 10	01-Jan	10 <=	> 19	1 - 200 (ILE 103	- LEU 112 <=> SER 191 - ALA 200 )
	56:06:00	c70-A	d6yp-	A 22	03-Feb	27 <=	> 20	3 - 207 (LEU 240	- GLY 313 <=> PHE 203 - PRO 207 )
	56:06:00	c70-A	d6yp-	A 26	01-Feb	80 <=	> 25	6 - 275 (TYR 347	- ALA 366 <=> GLU 256 - LEU 275 )
	56:06:00	c70-A	d6yp-	A 30	0 - 3	08 <=	> 27	7 - 285 (LEU 386	- PHE 394 <=> GLU 277 - ASP 285 )
	56:06:00	c70-A	d6yp-	A 30	09-Mar	12 <=	> 28	7 - 290 (LEU 395	- ILE 398 <=> VAL 287 - VAL 290 )
	57:06:00	c70-A	d7a2-	A 4	-5	52 <=	> 10	6 - 113 (LEU 47	- GLY 54 <=> THR 106 - ARG 113 )
	57:06:00	c70-A	d7a2-	A 6	-6	95 <=	> 15	6 - 185 (ASP 68	- PHE 97 <=> ASP 156 - ARG 185 )
	57:06:00	c70-A	d7a2-	A 26	0 - 2	80 <=	> 18	8 - 208 (ALA 346	- ALA 366 <=> SER 188 - TYR 208 )
	57:06:00	c70-A	d7a2-	A 30	0 - 3	04 <=	> 21	1 - 215 (LEU 386	- LEU 390 <=> VAL 211 - PRO 215 )
	57:06:00	c70-A	d7a2-	A 30	05-Mar	14 <=	> 21	7 - 226 (GLY 391	- GLY 400 <=> ALA 217 - GLY 226 )
	57:06:00	c70-A	d7a2-	A 36	04-Mar	67 <=	> 22	8 - 231 (THR 450	- LEU 453 <=> SER 228 - ALA 231 )
	57:06:00	c70-A	d7a2-	A 36	09-Mar	82 <=	> 23	2 - 245 (LEU 455	- MET 468 <=> SER 232 - GLY 245 )
	57:06:00	c70-A	d7a2-	A 38	05-Mar	88 <=	> 27	9 - 282 (VAL 471	- LYS 474 <=> GLU 279 - LEU 282 )
	58:06:00	c70-A	d7rz-	A 6	-3	94 <=	> 4	7 - 78 (ASP 65	- ILE 96 <=> THR 47 - LEU 78 )
	58:06:00	c70-A	d7rz-	A 9	06-Jan	00 <=	> 7	9 - 83 (TYR 98	- ALA 102 <=> LEU 79 - ARG 83 )
	58:06:00	c70-A	d7rz-	A 25	02-Feb	78 <=	> 8	6 - 112 (ARG 338	- LEU 364 <=> TYR 86 - SER 112 )
	58:06:00	c70-A	d7rz-	A 28	02-Feb	85 <=	> 11	3 - 116 (GLN 368	- LYS 371 <=> PRO 113 - ALA 116 )
	58:06:00	c70-A	d7rz-	A 28	07-Feb	90 <=	> 11	7 - 120 (ASN 373	- ASN 376 <=> ALA 117 - ALA 120 )
	58:06:00	c70-A	d7rz-	A 29	07-Mar	00 <=	> 14	1 - 144 (ILE 383	- LEU 386 <=> GLU 141 - THR 144 )
	58:06:00	c70-A	d7rz-	A 30	04-Mar	07 <=	> 16	9 - 172 (LEU 390	- VAL 393 <=> CYS 169 - THR 172 )
	58:06:00	c70-A	d7rz-	A 31	0 - 3	13 <=	> 17	9 - 182 (PHE 396	- PHE 399 <=> LEU 179 - GLU 182 )
	58:06:00	c70-A	d7rz-	A 32	0 - 3	26 <=	> 22	1 - 227 (GLU 406	- GLU 412 <=> SER 221 - LYS 227 )
	59:06:00	c70-A	ecpo-	A 6	-4	89 <=	> 5	4 - 79 (ASP 66	- PRO 91 <=> ARG 54 - GLU 79 )
	59:06:00	c70-A	ecpo-	A 9	01-Jan	01 <=	> 8	0 - 90 (ARG 93	- ILE 103 <=> GLU 80 - ARG 90 )
	59:06:00	c70-A	ecpo-	A 10	02-Jan	05 <=	> 9	2 - 95 (TRP 104	- PRO 107 <=> GLN 92 - MET 95 )
	59:06:00	c70-A	ecpo-	A 10	08-Jan	11 <=	> 10	3 - 106 (HIS 110	- PHE 113 <=> LEU 103 - VAL 106 )
	59:06:00	c70-A	ecpo-	A 11	02-Jan	23 <=	> 19	9 - 210 (ALA 114	- ILE 125 <=> SER 199 - PHE 210 )
	59:06:00	c70-A	ecpo-	A 25	02-Feb	55 <=	> 21	6 - 219 (ARG 338	- THR 341 <=> ALA 216 - MET 219 )
	59:06:00	c70-A	ecpo-	A 25	08-Feb	86 <=	> 22	0 - 248 (GLY 344	- VAL 372 <=> GLU 220 - ALA 248 )
	59:06:00	c70-A	ecpo-	A 28	07-Feb	90 <=	> 25	1 - 254 (ASN 373	- ASN 376 <=> ALA 251 - ILE 254 )
	59:06:00	c70-A	ecpo-	A 32	09-Mar	34 <=	> 31	0 - 315 (TYR 415	- TYR 420 <=> PRO 310 - GLY 315 )
	59:06:00	c70-A	ecpo-	A 33	07-Mar	45 <=	> 50	9 - 517 (SER 423	- GLN 431 <=> LYS 509 - SER 517 )
	60:06:00	c70-A	ebl8-	A 6	03-Jan	01 <=	> 21	3 - 251 (ASP 65	- ILE 103 <=> ARG 213 - GLU 251 )
	60:06:00	c70-A	ebl8-	A 10	02-Jan	06 <=	> 25	3 - 257 (TRP 104	- ASN 108 <=> MET 253 - LEU 257 )
	60:06:00	c70-A	ebl8-	A 10	07-Jan	14 <=	> 26	1 - 268 (SER 109	- SER 116 <=> THR 261 - MET 268 )
	60:06:00	c70-A	ebl8-	A 21	05-Feb	21 <=	> 32	7 - 333 (ALA 232	- MET 238 <=> THR 327 - PHE 333 )
	60:06:00	c70-A	ebl8-	A 24	03-Feb	46 <=	> 33	6 - 339 (TRP 329	- ARG 332 <=> LYS 336 - GLY 339 )
	60:06:00	c70-A	ebl8-	A 24	08-Feb	55 <=	> 34	0 - 347 (LYS 334	- THR 341 <=> ASP 340 - ALA 347 )
	60:06:00	c70-A	ebl8-	A 26	01-Feb	84 <=	> 35	7 - 380 (TYR 347	- THR 370 <=> GLN 357 - SER 380 )
	60:06:00	c70-A	ebl8-	A 28	06-Feb	90 <=	> 38	1 - 385 (VAL 372	- ASN 376 <=> PRO 381 - PRO 385 )
	61:06:00	c70-A	d738-	A	-1	6 <=	> 9	9 - 104 (PHE 3	- LEU 8 <=> PHE 99 - GLY 104 )
	61:06:00	c70-A	d738-	A 5	-6	61 <=	> 29	0 - 295 (VAL 58	- GLU 63 <=> ARG 290 - LEU 295 )
	61:06:00	c70-A	d738-	A 6	-4	92 <=	> 33	6 - 364 (ASP 66	- SER 94 <=> GLY 336 - ARG 364 )
	61:06:00	c70-A	d738-	A 26	0 - 2	87 <=	> 36	6 - 393 (ALA 346	- ASN 373 <=> ASP 366 - ASP 393 )
	61:06:00	c70-A	d738-	A 29	0 - 3	07 <=	> 42	2 - 439 (ASN 376	- VAL 393 <=> ALA 422 - GLY 439 )
	61:06:00	c70-A	d738-	A 30	09-Mar	21 <=	> 63	5 - 647 (LEU 395	- SER 407 <=> ARG 635 - SER 647 )
	61:06:00	c70-A	d738-	A 35	02-Mar	55 <=	> 64	8 - 651 (GLN 438	- MET 441 <=> SER 648 - PRO 651 )
	62:06:00	c70-A	d7do-	A 6	-3	94 <=	>	1 - 32 (ASP 65	- ILE 96 <=> MET 1 - SER 32 )
	62:06:00	c70-A	d7do-	A 9	-6	99 <=	> 3	7 - 40 (TYR 98	- LEU 101 <=> GLY 37 - PRO 40 )
	62:06:00	c70-A	d7do-	A 19	08-Feb	02 <=	> 4	3 - 47 (LEU 215	- TRP 219 <=> SER 43 - HIS 47 )
	62:06:00	c70-A	d7do-	A 26	0 - 2	81 <=	> 5	0 - 71 (ALA 346	- TYR 367 <=> SER 50 - ALA 71 )
	62:06:00	c70-A	d7do-	A 28	02-Feb	89 <=	> 7	3 - 80 (GLN 368	- VAL 375 <=> PHE 73 - GLN 80 )
	63:06:00	c70-A	ea0t-	A 1	-6	20 <=	> 13	0 - 134 (VAL 18	- VAL 22 <=> TRP 130 - GLN 134 )
	63:06:00	c70-A	ea0t-	A 3	-6	63 <=	> 13	5 - 162 (HIS 38	- ASP 65 <=> SER 135 - LEU 162 )
	63:06:00	c70-A	ea0t-	A 6	-4	88 <=	> 17	9 - 203 (ASP 66	- PHE 90 <=> TRP 179 - ARG 203 )
	63:06:00	c70-A	ea0t-	A 8	09-Jan	02 <=	> 20	5 - 218 (PRO 91	- TRP 104 <=> TRP 205 - ASP 218 )
	63:06:00	c70-A	ea0t-	A 25	01-Feb	62 <=	> 22	0 - 231 (VAL 337	- GLY 348 <=> ILE 220 - ASN 231 )
	63:06:00	c70-A	ea0t-	A 26	03-Feb	82 <=	> 23	7 - 256 (VAL 349	- GLN 368 <=> HIS 237 - TYR 256 )
	63:06:00	c70-A	ea0t-	A 28	04-Feb	87 <=	> 25	7 - 260 (THR 370	- ASN 373 <=> THR 257 - SER 260 )
	63:06:00	c70-A	ea0t-	A 28	09-Mar	16 <=	> 26	2 - 289 (VAL 375	- ARG 402 <=> PRO 262 - VAL 289 )
	63:06:00	c70-A	ea0t-	A 31	08-Mar	22 <=	> 29	0 - 294 (ILE 404	- SER 408 <=> LEU 290 - PRO 294 )
	63:06:00	c70-A	ea0t-	A 32	03-Mar	27 <=	> 31	9 - 323 (SER 409	- ALA 413 <=> CYS 319 - GLY 323 )
	63:06:00	c70-A	ea0t-	A 32	09-Mar	34 <=	> 35	1 - 356 (TYR 415	- TYR 420 <=> SER 351 - PHE 356 )
	63:06:00	c70-A	ea0t-	A 33	05-Mar	39 <=	> 35	8 - 362 (ASP 421	- GLU 425 <=> ALA 358 - GLU 362 )
	64:06:00	c70-A	ea1x-	A 6	-3	99 <=	> 40	1 - 437 (ASP 65	- LEU 101 <=> GLN 401 - ASP 437 )
	64:06:00	c70-A	ea1x-	A 25	05-Feb	86 <=	> 43	9 - 470 (THR 341	- VAL 372 <=> ALA 439 - GLU 470 )
	64:06:00	c70-A	ea1x-	A 29	02-Mar	08 <=	> 47	1 - 487 (TYR 378	- PHE 394 <=> ASN 471 - SER 487 )
	64:06:00	c70-A	ea1x-	A 37	0 - 3	80 <=	> 48	8 - 498 (PHE 456	- TYR 466 <=> GLU 488 - HIS 498 )
	65:06:00	c70-A	ebg4-	A	-1	4 <=	> 67	4 - 677 (PHE 3	- GLN 6 <=> ALA 674 - THR 677 )
	65:06:00	c70-A	ebg4-	A 5	0	62 <=	> 69	7 - 709 (GLN 52	- SER 64 <=> LEU 697 - MET 709 )
	65:06:00	c70-A	ebg4-	A 6	-4	74 <=	> 76	9 - 779 (ASP 66	- THR 76 <=> ALA 769 - ALA 779 )
	65:06:00	c70-A	ebg4-	A 7	-5	89 <=	> 78	2 - 796 (MET 77	- PRO 91 <=> PHE 782 - ARG 796 )
	65:06:00	c70-A	ebg4-	A 9	05-Jan	01 <=	> 79	8 - 804 (PHE 97	- ILE 103 <=> LEU 798 - ARG 804 )
	65:06:00	c70-A	ebg4-	A 10	02-Jan	05 <=	> 80	6 - 809 (TRP 104	- PRO 107 <=> PHE 806 - MET 809 )
	65:06:00	c70-A	ebg4-	A 10	06-Jan	09 <=	> 81	2 - 815 (ASN 108	- PRO 111 <=> PHE 812 - PHE 815 )
	65:06:00	c70-A	ebg4-	A 11	02-Jan	16 <=	> 82	4 - 828 (ALA 114	- ALA 118 <=> LEU 824 - ASP 828 )
	65:06:00	c70-A	ebg4-	A 12	0 - 1	23 <=	> 82	9 - 832 (ALA 122	- ILE 125 <=> VAL 829 - ASP 832 )
	65:06:00	c70-A	ebg4-	A 13	08-Jan	41 <=	> 88	2 - 885 (ILE 140	- VAL 143 <=> GLU 882 - GLU 885 )
	65:06:00	c70-A	ebg4-	A 18	09-Feb	22 <=	> 88	6 - 919 (MET 206	- GLU 239 <=> LYS 886 - LYS 919 )
	65:06:00	c70-A	ebg4-	A 22	06-Feb	29 <=	> 93	8 - 941 (THR 243	- THR 315 <=> SER 938 - PRO 941 )
	65:06:00	c70-A	ebg4-	A 23	01-Feb	84 <=	> 94	2 - 995 (LYS 317	- THR 370 <=> PRO 942 - ALA 995 )
	65:06:00	c70-A	ebg4-	A 28	05-Feb	88 <=	> 99	7 -1000 (LYS 371	- GLY 374 <=> LEU 997 - VAL 1000 )
	66:06:00	c70-A	eblf-	A 6	-4	99 <=	> 67	8 - 713 (ASP 66	- LEU 101 <=> ALA 678 - SER 713 )
	66:06:00	c70-A	eblf-	A 25	06-Feb	59 <=	> 71	5 - 718 (ALA 342	- ASP 345 <=> VAL 715 - ALA 718 )
	66:06:00	c70-A	eblf-	A 26	01-Feb	86 <=	> 72	0 - 745 (TYR 347	- VAL 372 <=> GLU 720 - LYS 745 )
	66:06:00	c70-A	eblf-	A 28	07-Feb	90 <=	> 74	8 - 751 (ASN 373	- ASN 376 <=> ILE 748 - MET 751 )
	66:06:00	c70-A	eblf-	A 32	05-Mar	28 <=	> 98	9 - 992 (MET 411	- ALA 414 <=> THR 989 - THR 992 )
	67:06:00	c70-A	ebvb-	A	-9	14 <=	> 9	9 - 104 (ASP 11	- ILE 16 <=> VAL 99 - ARG 104 )
	67:06:00	c70-A	ebvb-	A 1	-6	20 <=	> 10	6 - 110 (VAL 18	- VAL 22 <=> SER 106 - ARG 110 )
	67:06:00	c70-A	ebvb-	A 2	-4	27 <=	> 11	1 - 114 (MET 26	- TYR 29 <=> ARG 111 - ASP 114 )
	67:06:00	c70-A	ebvb-	A 2	-8	31 <=	> 11	7 - 120 (TYR 30	- GLY 33 <=> ASP 117 - GLU 120 )
	67:06:00	c70-A	ebvb-	A 6	-4	91 <=	> 17	1 - 198 (ASP 66	- ARG 93 <=> LYS 171 - SER 198 )
	67:06:00	c70-A	ebvb-	A 25	07-Feb	85 <=	> 19	9 - 227 (VAL 343	- LYS 371 <=> SER 199 - ALA 227 )
	68:06:00	c70-A	eafs-	A 6	0	91 <=	> 17	0 - 201 (MET 62	- ARG 93 <=> SER 170 - GLN 201 )
	68:06:00	c70-A	eafs-	A 26	0 - 2	81 <=	> 20	2 - 223 (ALA 346	- TYR 367 <=> SER 202 - LEU 223 )
	68:06:00	c70-A	eafs-	A 28	05-Feb	90 <=	> 22	9 - 234 (LYS 371	- ASN 376 <=> PRO 229 - HIS 234 )
	69:06:00	c70-A	d9ur-	A	-1	4 <=	> 17	6 - 179 (PHE 3	- GLN 6 <=> TRP 176 - CYS 179 )
	69:06:00	c70-A	d9ur-	A	-8	14 <=	> 18	1 - 187 (ALA 10	- ILE 16 <=> PRO 181 - PRO 187 )
	69:06:00	c70-A	d9ur-	A 4	-6	49 <=	> 23	0 - 233 (LEU 48	- LEU 51 <=> SER 230 - ARG 233 )
	69:06:00	c70-A	d9ur-	A 6	-3	88 <=	> 39	9 - 424 (ASP 65	- PHE 90 <=> GLY 399 - ARG 424 )
	69:06:00	c70-A	d9ur-	A 9	0	97 <=	> 42	5 - 432 (VAL 92	- LYS 99 <=> LEU 425 - ASP 432 )
	69:06:00	c70-A	d9ur-	A 25	03-Feb	84 <=	> 43	6 - 467 (LEU 339	- THR 370 <=> ASP 436 - ARG 467 )
	69:06:00	c70-A	d9ur-	A 28	05-Feb	90 <=	> 46	9 - 474 (LYS 371	- ASN 376 <=> ASN 469 - VAL 474 )
	70:06:00	c70-A	d7m5-	A	-1	4 <=	> 29	6 - 299 (PHE 3	- GLN 6 <=> MET 296 - THR 299 )
	70:06:00	c70-A	d7m5-	A 6	-3	90 <=	> 56	2 - 589 (ASP 65	- VAL 92 <=> ASP 562 - GLU 589 )
	70:06:00	c70-A	d7m5-	A 9	-2	95 <=	> 59	0 - 593 (SER 94	- PHE 97 <=> GLU 590 - TYR 593 )
	70:06:00	c70-A	d7m5-	A 25	09-Feb	85 <=	> 59	4 - 620 (ASP 345	- LYS 371 <=> THR 594 - ARG 620 )
	70:06:00	c70-A	d7m5-	A 28	09-Feb	95 <=	> 64	2 - 648 (VAL 375	- THR 381 <=> GLN 642 - LYS 648 )
	70:06:00	c70-A	d7m5-	A 32	08-Mar	31 <=	> 88	8 - 891 (ALA 414	- CYS 417 <=> GLY 888 - THR 891 )
	70:06:00	c70-A	d7m5-	A 33	05-Mar	39 <=	> 91	7 - 921 (ASP 421	- GLU 425 <=> ALA 917 - ARG 921 )
	71:06:00	c70-A	eby7-	A	-1	4 <=	> 56	9 - 572 (PHE 3	- GLN 6 <=> ALA 569 - PRO 572 )
	71:06:00	c70-A	eby7-	A	-5	9 <=	> 63	7 - 641 (GLY 7	- ASP 11 <=> ALA 637 - LEU 641 )
	71:06:00	c70-A	eby7-	A 1	0	13 <=	> 64	3 - 646 (LEU 12	- ASN 15 <=> GLY 643 - GLY 646 )
	71:06:00	c70-A	eby7-	A 19	07-Feb	12 <=	> 64	7 - 662 (VAL 214	- HIS 229 <=> ALA 647 - LEU 662 )
	71:06:00	c70-A	eby7-	A 24	03-Feb	59 <=	> 66	3 - 679 (TRP 329	- ASP 345 <=> SER 663 - ALA 679 )
	71:06:00	c70-A	eby7-	A 26	02-Feb	71 <=	> 68	0 - 689 (GLY 348	- THR 357 <=> ALA 680 - GLY 689 )
	71:06:00	c70-A	eby7-	A 29	08-Mar	26 <=	> 69	1 - 719 (GLY 384	- GLU 412 <=> ASP 691 - THR 719 )
	71:06:00	c70-A	eby7-	A 32	09-Mar	33 <=	> 72	0 - 724 (TYR 415	- TRP 419 <=> PRO 720 - GLY 724 )
	71:06:00	c70-A	eby7-	A 34	03-Mar	53 <=	> 73	3 - 743 (PHE 429	- LYS 439 <=> THR 733 - ARG 743 )
	71:06:00	c70-A	eby7-	A 35	04-Mar	57 <=	> 74	5 - 748 (ALA 440	- ILE 443 <=> GLN 745 - LEU 748 )
	71:06:00	c70-A	eby7-	A 36	03-Mar	66 <=	> 74	9 - 752 (PHE 449	- SER 452 <=> GLY 749 - LEU 752 )
	71:06:00	c70-A	eby7-	A 36	08-Mar	81 <=	> 75	3 - 766 (ASP 454	- PHE 467 <=> GLU 753 - GLU 766 )
	71:06:00	c70-A	eby7-	A 38	03-Mar	86 <=	> 76	7 - 770 (VAL 469	- GLN 472 <=> GLN 767 - TYR 770 )
	72:06:00	c70-A	d63i-	A 3	-9	42 <=	> 52	6 - 529 (TYR 41	- VAL 44 <=> TRP 526 - LEU 529 )
	72:06:00	c70-A	d63i-	A 4	-6	50 <=	> 53	0 - 534 (LEU 48	- GLN 52 <=> GLY 530 - GLU 534 )
	72:06:00	c70-A	d63i-	A 5	-9	62 <=	> 53	9 - 542 (MET 61	- SER 64 <=> HIS 539 - ALA 542 )
	72:06:00	c70-A	d63i-	A 6	-7	94 <=	> 60	6 - 633 (ASP 69	- ILE 96 <=> LEU 606 - LEU 633 )
	72:06:00	c70-A	d63i-	A 9	06-Jan	03 <=	> 63	8 - 645 (TYR 98	- ASN 105 <=> CYS 638 - ALA 645 )
	72:06:00	c70-A	d63i-	A 12	02-Jan	25 <=	> 65	0 - 653 (ALA 124	- LYS 127 <=> THR 650 - GLY 653 )
	72:06:00	c70-A	d63i-	A 25	04-Feb	58 <=	> 65	9 - 663 (VAL 340	- GLY 344 <=> ARG 659 - ALA 663 )
	72:06:00	c70-A	d63i-	A 26	0 - 2	81 <=	> 66	4 - 685 (ALA 346	- TYR 367 <=> LEU 664 - ARG 685 )
	72:06:00	c70-A	d63i-	A 28	03-Feb	86 <=	> 68	6 - 689 (ALA 369	- VAL 372 <=> LEU 686 - ARG 689 )
	72:06:00	c70-A	d63i-	A 29	01-Feb	94 <=	> 69	2 - 695 (VAL 377	- ALA 380 <=> ASP 692 - ALA 695 )
	72:06:00	c70-A	d63i-	A 34	08-Mar	51 <=	> 73	8 - 741 (CYS 434	- CYS 437 <=> ALA 738 - SER 741 )
	73:06:00	c70-A	d7vl-	A 6	01-Jan	00 <=	> 7	9 - 118 (GLU 63	- ALA 102 <=> LEU 79 - ARG 118 )
	73:06:00	c70-A	d7vl-	A 10	01-Jan	05 <=	> 12	0 - 124 (ILE 103	- PRO 107 <=> LEU 120 - ARG 124 )
	73:06:00	c70-A	d7vl-	A 10	07-Jan	11 <=	> 13	0 - 134 (SER 109	- PHE 113 <=> LYS 130 - GLN 134 )
	73:06:00	c70-A	d7vl-	A 22	01-Feb	25 <=	> 17	6 - 180 (MET 238	- ALA 242 <=> ALA 176 - ARG 180 )
	73:06:00	c70-A	d7vl-	A 22	06-Feb	29 <=	> 19	7 - 200 (THR 243	- THR 315 <=> ARG 197 - ALA 200 )
	73:06:00	c70-A	d7vl-	A 23	03-Feb	44 <=	> 32	1 - 332 (GLU 319	- VAL 330 <=> ASP 321 - GLU 332 )
	73:06:00	c70-A	d7vl-	A 24	07-Feb	50 <=	> 33	3 - 336 (HIS 333	- VAL 336 <=> ALA 333 - GLY 336 )
	73:06:00	c70-A	d7vl-	A 25	03-Feb	77 <=	> 44	4 - 468 (LEU 339	- THR 363 <=> GLN 444 - LEU 468 )
	73:06:00	c70-A	d7vl-	A 27	08-Feb	85 <=	> 47	0 - 477 (LEU 364	- LYS 371 <=> SER 470 - VAL 477 )
	73:06:00	c70-A	d7vl-	A 28	08-Feb	91 <=	> 51	2 - 515 (GLY 374	- VAL 377 <=> GLY 512 - ALA 515 )
	74:06:00	c70-A	ebog-	A 6	-2	86 <=	> 1	8 - 42 (SER 64	- ILE 88 <=> VAL 18 - ARG 42 )
	74:06:00	c70-A	ebog-	A 8	-8	91 <=	> 4	3 - 46 (PHE 90	- ARG 93 <=> SER 43 - PRO 46 )
	74:06:00	c70-A	ebog-	A 9	09-Jan	04 <=	> 4	9 - 54 (LEU 101	- ASN 106 <=> PRO 49 - GLY 54 )
	74:06:00	c70-A	ebog-	A 25	02-Feb	55 <=	> 5	6 - 59 (ARG 338	- THR 341 <=> GLN 56 - ARG 59 )
	74:06:00	c70-A	ebog-	A 26	01-Feb	79 <=	> 18	6 - 204 (TYR 347	- LEU 365 <=> TRP 186 - SER 204 )
	75:06:00	c70-A	d7ry-	A 6	-4	89 <=	> 1	0 - 35 (ASP 66	- PRO 91 <=> THR 10 - GLN 35 )
	75:06:00	c70-A	d7ry-	A 9	01-Jan	06 <=	> 3	6 - 51 (ARG 93	- ASN 108 <=> TYR 36 - ASP 51 )
	75:06:00	c70-A	d7ry-	A 12	09-Jan	32 <=	> 5	7 - 60 (LEU 131	- CYS 134 <=> GLY 57 - THR 60 )
	75:06:00	c70-A	d7ry-	A 24	07-Feb	84 <=	> 6	5 - 102 (HIS 333	- THR 370 <=> GLU 65 - GLU 102 )
	75:06:00	c70-A	d7ry-	A 28	05-Feb	88 <=	> 10	4 - 107 (LYS 371	- GLY 374 <=> GLU 104 - ASP 107 )
	75:06:00	c70-A	d7ry-	A 29	01-Feb	94 <=	> 10	9 - 112 (VAL 377	- ALA 380 <=> ALA 109 - ARG 112 )
	76:06:00	c70-A	d90q-	A 2	-9	35 <=	> 66	1 - 667 (SER 31	- PRO 37 <=> TYR 661 - GLN 667 )
	76:06:00	c70-A	d90q-	A 6	-4	93 <=	> 104	0 -1069 (ASP 66	- LYS 95 <=> ILE 1040 - GLY 1069 )
	76:06:00	c70-A	d90q-	A 13	08-Jan	46 <=	> 108	6 -1094 (ILE 140	- GLY 148 <=> GLN 1086 - GLY 1094 )
	76:06:00	c70-A	d90q-	A 17	04-Jan	77 <=	> 109	9 -1102 (HIS 191	- ALA 194 <=> VAL 1099 - GLY 1102 )
	76:06:00	c70-A	d90q-	A 19	08-Feb	03 <=	> 110	9 -1114 (LEU 215	- LEU 220 <=> ALA 1109 - ALA 1114 )
	76:06:00	c70-A	d90q-	A 26	01-Feb	75 <=	> 112	8 -1142 (TYR 347	- THR 361 <=> LEU 1128 - VAL 1142 )
	76:06:00	c70-A	d90q-	A 27	06-Feb	85 <=	> 114	4 -1153 (LEU 362	- LYS 371 <=> VAL 1144 - ARG 1153 )
	76:06:00	c70-A	d90q-	A 37	09-Mar	82 <=	> 115	5 -1158 (THR 465	- MET 468 <=> PRO 1155 - ASP 1158 )
	77:06:00	c70-A	earc-	A 5	-6	59 <=	>	4 - 7 (VAL 58	- MET 61 <=> LEU 4 - LYS 7 )
	77:06:00	c70-A	earc-	A 6	-3	94 <=	> 2	2 - 53 (ASP 65	- ILE 96 <=> THR 22 - GLY 53 )
	77:06:00	c70-A	earc-	A 11	07-Jan	20 <=	> 27	1 - 274 (ARG 119	- ALA 122 <=> PHE 271 - ASP 274 )
	77:06:00	c70-A	earc-	A 25	06-Feb	86 <=	> 28	1 - 311 (ALA 342	- VAL 372 <=> THR 281 - ALA 311 )
	77:06:00	c70-A	earc-	A 28	07-Feb	90 <=	> 31	4 - 317 (ASN 373	- ASN 376 <=> ARG 314 - ARG 317 )
	78:06:00	c70-A	eaje-	A	-5	21 <=	> 39	1 - 407 (GLY 7	- GLY 23 <=> PRO 391 - VAL 407 )
	78:06:00	c70-A	eaje-	A 3	-9	45 <=	> 41	0 - 416 (TYR 41	- LEU 47 <=> HIS 410 - ALA 416 )
	78:06:00	c70-A	eaje-	A 17	0 - 2	15 <=	> 43	5 - 480 (SER 187	- ALA 232 <=> THR 435 - ALA 480 )
	78:06:00	c70-A	eaje-	A 21	06-Feb	25 <=	> 48	2 - 491 (ILE 233	- ALA 242 <=> HIS 482 - SER 491 )
	78:06:00	c70-A	eaje-	A 22	06-Feb	30 <=	> 49	4 - 498 (THR 243	- LYS 316 <=> GLN 494 - SER 498 )
	78:06:00	c70-A	eaje-	A 24	0 - 2	87 <=	> 65	6 - 703 (ILE 326	- ASN 373 <=> GLU 656 - TRP 703 )
	78:06:00	c70-A	eaje-	A 29	02-Mar	21 <=	> 70	8 - 737 (TYR 378	- SER 407 <=> LEU 708 - VAL 737 )
	78:06:00	c70-A	eaje-	A 34	07-Mar	50 <=	> 74	3 - 746 (VAL 433	- GLN 436 <=> GLU 743 - LEU 746 )
	78:06:00	c70-A	eaje-	A 35	08-Mar	62 <=	> 75	3 - 757 (SER 444	- PHE 448 <=> ALA 753 - THR 757 )
	79:06:00	c70-A	d98y-	A 5	-6	60 <=	>	6 - 10 (VAL 58	- MET 62 <=> ALA 6 - ALA 10 )
	79:06:00	c70-A	d98y-	A 6	-4	96 <=	> 51	0 - 542 (ASP 66	- TYR 98 <=> ALA 510 - ALA 542 )
	79:06:00	c70-A	d98y-	A 9	08-Jan	01 <=	> 54	3 - 546 (THR 100	- ILE 103 <=> ALA 543 - ARG 546 )
	79:06:00	c70-A	d98y-	A 25	05-Feb	87 <=	> 54	8 - 580 (THR 341	- ASN 373 <=> ARG 548 - ARG 580 )
	79:06:00	c70-A	d98y-	A 28	08-Feb	91 <=	> 58	3 - 586 (GLY 374	- VAL 377 <=> GLN 583 - GLY 586 )
	79:06:00	c70-A	d98y-	A 31	07-Mar	24 <=	> 70	2 - 709 (LEU 403	- VAL 410 <=> ALA 702 - PRO 709 )
	79:06:00	c70-A	d98y-	A 32	07-Mar	30 <=	> 71	0 - 713 (ALA 413	- SER 416 <=> VAL 710 - VAL 713 )
	80:06:00	c70-A	d700-	A	-3	6 <=	> 47	7 - 480 (HIS 5	- LEU 8 <=> TRP 477 - ASP 480 )
	80:06:00	c70-A	d700-	A	-9	12 <=	> 48	3 - 486 (ASP 11	- PRO 14 <=> GLY 483 - PRO 486 )
	80:06:00	c70-A	d700-	A 6	-4	92 <=	> 112	3 -1151 (ASP 66	- SER 94 <=> VAL 1123 - MET 1151 )
	80:06:00	c70-A	d700-	A 26	0 - 2	90 <=	> 115	2 -1182 (ALA 346	- ASN 376 <=> THR 1152 - THR 1182 )
	80:06:00	c70-A	d700-	A 31	09-Mar	22 <=	> 121	7 -1220 (GLU 405	- SER 408 <=> ARG 1217 - ASN 1220 )
	80:06:00	c70-A	d700-	A 32	09-Mar	32 <=	> 124	9 -1252 (TYR 415	- HIS 418 <=> SER 1249 - ASP 1252 )
	80:06:00	c70-A	d700-	A 33	04-Mar	38 <=	> 125	3 -1257 (TYR 420	- GLU 424 <=> LYS 1253 - VAL 1257 )
	81:06:00	c70-A	eaj7-	A 6	-4	89 <=	> 1	8 - 43 (ASP 66	- PRO 91 <=> ASP 18 - LYS 43 )
	81:06:00	c70-A	eaj7-	A 9	-1	98 <=	> 4	4 - 51 (ARG 93	- THR 100 <=> VAL 44 - THR 51 )
	81:06:00	c70-A	eaj7-	A 25	01-Feb	86 <=	> 5	3 - 88 (VAL 337	- VAL 372 <=> GLY 53 - ASP 88 )
	81:06:00	c70-A	eaj7-	A 28	07-Feb	90 <=	> 9	1 - 94 (ASN 373	- ASN 376 <=> HIS 91 - THR 94 )
	82:06:00	c70-A	d8nj-	A 6	03-Jan	05 <=	>	6 - 48 (ASP 65	- PRO 107 <=> PHE 6 - GLY 48 )
	82:06:00	c70-A	d8nj-	A 12	04-Jan	37 <=	> 5	5 - 68 (THR 126	- THR 139 <=> TYR 55 - GLY 68 )
	82:06:00	c70-A	d8nj-	A 18	09-Jan	97 <=	> 7	0 - 78 (MET 206	- VAL 214 <=> ASP 70 - VAL 78 )
	82:06:00	c70-A	d8nj-	A 25	01-Feb	55 <=	> 8	8 - 92 (VAL 337	- THR 341 <=> TRP 88 - ASP 92 )
	82:06:00	c70-A	d8nj-	A 26	01-Feb	79 <=	> 11	1 - 129 (TYR 347	- LEU 365 <=> VAL 111 - GLN 129 )
	83:06:00	c70-A	d9yf-	A 6	-3	93 <=	> 17	9 - 209 (ASP 65	- LYS 95 <=> ALA 179 - GLN 209 )
	83:06:00	c70-A	d9yf-	A 9	-5	98 <=	> 21	0 - 213 (PHE 97	- THR 100 <=> ARG 210 - LYS 213 )
	83:06:00	c70-A	d9yf-	A 25	07-Feb	86 <=	> 21	5 - 244 (VAL 343	- VAL 372 <=> LYS 215 - LEU 244 )
	83:06:00	c70-A	d9yf-	A 29	02-Mar	02 <=	> 24	6 - 256 (TYR 378	- TYR 388 <=> PHE 246 - LEU 256 )
	83:06:00	c70-A	d9yf-	A 32	02-Mar	30 <=	> 27	7 - 285 (SER 408	- SER 416 <=> TRP 277 - HIS 285 )
	83:06:00	c70-A	d9yf-	A 33	01-Mar	34 <=	> 28	7 - 290 (CYS 417	- TYR 420 <=> VAL 287 - GLY 290 )
	83:06:00	c70-A	d9yf-	A 33	06-Mar	39 <=	> 29	1 - 294 (GLY 422	- GLU 425 <=> GLY 291 - VAL 294 )
	84:06:00	c70-A	d8xy-	A	-1	4 <=	> 83	2 - 835 (PHE 3	- GLN 6 <=> HIS 832 - ALA 835 )
	84:06:00	c70-A	d8xy-	A	-8	16 <=	> 83	8 - 846 (ALA 10	- VAL 18 <=> ALA 838 - ARG 846 )
	84:06:00	c70-A	d8xy-	A 6	-3	96 <=	> 90	0 - 933 (ASP 65	- TYR 98 <=> ALA 900 - SER 933 )
	84:06:00	c70-A	d8xy-	A 25	0 - 2	86 <=	> 93	9 - 975 (VAL 336	- VAL 372 <=> ARG 939 - GLU 975 )
	84:06:00	c70-A	d8xy-	A 28	07-Feb	90 <=	> 97	8 - 981 (ASN 373	- ASN 376 <=> GLU 978 - PRO 981 )
	84:06:00	c70-A	d8xy-	A 36	07-Mar	72 <=	> 105	9 -1064 (LEU 453	- SER 458 <=> ASP 1059 - LEU 1064 )
	85:06:00	c70-A	d8mu-	A	-4	7 <=	> 59	1 - 594 (GLN 6	- VAL 9 <=> LEU 591 - HIS 594 )
	85:06:00	c70-A	d8mu-	A	-8	11 <=	> 61	1 - 614 (ALA 10	- LEU 13 <=> THR 611 - LYS 614 )
	85:06:00	c70-A	d8mu-	A 1	-2	16 <=	> 63	3 - 637 (PRO 14	- VAL 18 <=> GLY 633 - VAL 637 )
	85:06:00	c70-A	d8mu-	A 2	-9	32 <=	> 66	6 - 669 (SER 31	- LYS 34 <=> THR 666 - PHE 669 )
	85:06:00	c70-A	d8mu-	A 3	-9	42 <=	> 68	4 - 687 (TYR 41	- VAL 44 <=> THR 684 - GLY 687 )
	85:06:00	c70-A	d8mu-	A 6	-4	91 <=	> 144	2 -1469 (ASP 66	- ARG 93 <=> VAL 1442 - THR 1469 )
	85:06:00	c70-A	d8mu-	A 25	08-Feb	84 <=	> 147	1 -1497 (GLY 344	- THR 370 <=> ALA 1471 - PHE 1497 )
	85:06:00	c70-A	d8mu-	A 28	05-Feb	89 <=	> 149	9 -1503 (LYS 371	- VAL 375 <=> THR 1499 - LEU 1503 )
	85:06:00	c70-A	d8mu-	A 33	04-Mar	38 <=	> 153	5 -1539 (TYR 420	- GLU 424 <=> ASP 1535 - VAL 1539 )
	85:06:00	c70-A	d8mu-	A 36	06-Mar	69 <=	> 155	9 -1562 (SER 452	- LEU 455 <=> GLU 1559 - SER 1562 )
	85:06:00	c70-A	d8mu-	A 37	0 - 3	76 <=	> 158	0 -1586 (PHE 456	- ALA 462 <=> LEU 1580 - VAL 1586 )
	85:06:00	c70-A	d8mu-	A 37	09-Mar	82 <=	> 163	8 -1641 (THR 465	- MET 468 <=> PHE 1638 - GLY 1641 )
	85:06:00	c70-A	d8mu-	A 38	03-Mar	87 <=	> 169	1 -1695 (VAL 469	- LEU 473 <=> ASP 1691 - VAL 1695 )
	86:06:00	c70-A	d9n1-	A 6	-3	89 <=	>	1 - 27 (ASP 65	- PRO 91 <=> MET 1 - ILE 27 )
	86:06:00	c70-A	d9n1-	A 25	07-Feb	87 <=	> 3	0 - 60 (VAL 343	- ASN 373 <=> THR 30 - ARG 60 )
	86:06:00	c70-A	d9n1-	A 28	09-Mar	12 <=	> 6	8 - 91 (VAL 375	- ILE 398 <=> ARG 68 - ASN 91 )
	86:06:00	c70-A	d9n1-	A 31	03-Mar	16 <=	> 9	4 - 97 (PHE 399	- ARG 402 <=> TYR 94 - HIS 97 )
	86:06:00	c70-A	d9n1-	A 31	08-Mar	22 <=	> 9	8 - 102 (ILE 404	- SER 408 <=> SER 98 - ARG 102 )
	86:06:00	c70-A	d9n1-	A 32	04-Mar	27 <=	> 10	3 - 106 (VAL 410	- ALA 413 <=> PRO 103 - TYR 106 )
	86:06:00	c70-A	d9n1-	A 32	08-Mar	31 <=	> 10	8 - 111 (ALA 414	- CYS 417 <=> GLU 108 - GLU 111 )
	86:06:00	c70-A	d9n1-	A 33	02-Mar	36 <=	> 11	4 - 118 (HIS 418	- GLY 422 <=> MET 114 - GLY 118 )
	86:06:00	c70-A	d9n1-	A 33	07-Mar	40 <=	> 12	1 - 124 (SER 423	- ALA 426 <=> ASP 121 - GLY 124 )
	87:06:00	c70-A	d84t-	A 6	-4	97 <=	> 12	8 - 161 (ASP 66	- LYS 99 <=> ALA 128 - GLU 161 )
	87:06:00	c70-A	d84t-	A 10	0 - 1	03 <=	> 16	2 - 165 (ALA 102	- ASN 105 <=> ASP 162 - VAL 165 )
	87:06:00	c70-A	d84t-	A 25	04-Feb	58 <=	> 16	7 - 171 (VAL 340	- GLY 344 <=> ALA 167 - PHE 171 )
	87:06:00	c70-A	d84t-	A 26	01-Feb	84 <=	> 17	3 - 196 (TYR 347	- THR 370 <=> ALA 173 - GLY 196 )
	87:06:00	c70-A	d84t-	A 32	02-Mar	25 <=	> 20	8 - 211 (SER 408	- MET 411 <=> ALA 208 - ALA 211 )
	87:06:00	c70-A	d84t-	A 32	08-Mar	31 <=	> 21	2 - 215 (ALA 414	- CYS 417 <=> PRO 212 - PRO 215 )
	88:06:00	c70-A	ealy-	A 3	-1	35 <=	> 1	3 - 17 (GLY 33	- PRO 37 <=> ALA 13 - ALA 17 )
	88:06:00	c70-A	ealy-	A 6	-3	88 <=	> 8	9 - 114 (ASP 65	- PHE 90 <=> LEU 89 - GLN 114 )
	88:06:00	c70-A	ealy-	A 9	0	95 <=	> 11	5 - 120 (VAL 92	- PHE 97 <=> GLN 115 - ARG 120 )
	88:06:00	c70-A	ealy-	A 25	08-Feb	86 <=	> 12	1 - 149 (GLY 344	- VAL 372 <=> VAL 121 - ASN 149 )
	88:06:00	c70-A	ealy-	A 28	07-Feb	90 <=	> 15	2 - 155 (ASN 373	- ASN 376 <=> ALA 152 - LEU 155 )
	89:06:00	c70-A	d8va-	A 6	-4	89 <=	> 8	8 - 113 (ASP 66	- PRO 91 <=> ALA 88 - ALA 113 )
	89:06:00	c70-A	d8va-	A 9	01-Jan	05 <=	> 11	4 - 128 (ARG 93	- PRO 107 <=> LEU 114 - VAL 128 )
	89:06:00	c70-A	d8va-	A 10	08-Jan	11 <=	> 13	8 - 141 (HIS 110	- PHE 113 <=> VAL 138 - GLU 141 )
	89:06:00	c70-A	d8va-	A 11	02-Jan	20 <=	> 14	3 - 151 (ALA 114	- ALA 122 <=> ALA 143 - GLN 151 )
	89:06:00	c70-A	d8va-	A 24	03-Feb	62 <=	> 15	3 - 172 (TRP 329	- GLY 348 <=> PRO 153 - ARG 172 )
	89:06:00	c70-A	d8va-	A 26	03-Feb	86 <=	> 17	6 - 199 (VAL 349	- VAL 372 <=> GLU 176 - GLY 199 )
	89:06:00	c70-A	d8va-	A 28	07-Feb	90 <=	> 20	5 - 208 (ASN 373	- ASN 376 <=> ARG 205 - THR 208 )
	89:06:00	c70-A	d8va-	A 33	0 - 3	33 <=	> 29	1 - 294 (SER 416	- TRP 419 <=> PRO 291 - TRP 294 )
	89:06:00	c70-A	d8va-	A 33	05-Mar	38 <=	> 29	5 - 298 (ASP 421	- GLU 424 <=> PRO 295 - THR 298 )
	90:06:00	c70-A	d6px-	A 6	-4	84 <=	> 37	5 - 395 (ASP 66	- LYS 86 <=> ARG 375 - LEU 395 )
	90:06:00	c70-A	d6px-	A 8	-6	89 <=	> 39	6 - 399 (ILE 88	- PRO 91 <=> GLY 396 - LEU 399 )
	90:06:00	c70-A	d6px-	A 9	-2	95 <=	> 40	0 - 403 (SER 94	- PHE 97 <=> PRO 400 - SER 403 )
	90:06:00	c70-A	d6px-	A 26	0 - 2	82 <=	> 40	4 - 426 (ALA 346	- GLN 368 <=> ASN 404 - LEU 426 )
	90:06:00	c70-A	d6px-	A 28	04-Feb	90 <=	> 42	7 - 433 (THR 370	- ASN 376 <=> VAL 427 - LEU 433 )
	90:06:00	c70-A	d6px-	A 32	08-Mar	32 <=	> 54	2 - 546 (ALA 414	- HIS 418 <=> PRO 542 - HIS 546 )
	90:06:00	c70-A	d6px-	A 38	04-Mar	87 <=	> 57	4 - 577 (LEU 470	- LEU 473 <=> SER 574 - GLY 577 )
	91:06:00	c70-A	d9ti-	A 6	-3	93 <=	> 89	7 - 927 (ASP 65	- LYS 95 <=> PHE 897 - ILE 927 )
	91:06:00	c70-A	d9ti-	A 9	06-Jan	01 <=	> 92	8 - 933 (TYR 98	- ILE 103 <=> PRO 928 - LYS 933 )
	91:06:00	c70-A	d9ti-	A 25	03-Feb	85 <=	> 93	5 - 967 (LEU 339	- LYS 371 <=> PRO 935 - LYS 967 )
	92:06:00	c70-A	d6ph-	A 6	-3	99 <=	> 35	1 - 387 (ASP 65	- LEU 101 <=> ALA 351 - VAL 387 )
	92:06:00	c70-A	d6ph-	A 25	03-Feb	86 <=	> 38	8 - 421 (LEU 339	- VAL 372 <=> PRO 388 - GLU 421 )
	92:06:00	c70-A	d6ph-	A 28	07-Feb	90 <=	> 42	4 - 427 (ASN 373	- ASN 376 <=> VAL 424 - SER 427 )
	93:06:00	c70-A	d6z4-	A 6	-3	88 <=	> 1	3 - 38 (ASP 65	- PHE 90 <=> PHE 13 - GLU 38 )
	93:06:00	c70-A	d6z4-	A 9	0	99 <=	> 3	9 - 48 (VAL 92	- LEU 101 <=> ARG 39 - ASN 48 )
	93:06:00	c70-A	d6z4-	A 25	03-Feb	84 <=	> 4	9 - 80 (LEU 339	- THR 370 <=> PHE 49 - ASP 80 )
	93:06:00	c70-A	d6z4-	A 28	05-Feb	88 <=	> 8	2 - 85 (LYS 371	- GLY 374 <=> GLU 82 - LYS 85 )
	94:06:00	c70-A	d7ka-	A	-1	6 <=	> 17	6 - 181 (PHE 3	- LEU 8 <=> LEU 176 - GLY 181 )
	94:06:00	c70-A	d7ka-	A 4	-5	51 <=	> 32	2 - 328 (LEU 47	- TYR 53 <=> VAL 322 - ARG 328 )
	94:06:00	c70-A	d7ka-	A 6	0	63 <=	> 52	1 - 524 (MET 62	- ASP 65 <=> VAL 521 - HIS 524 )
	94:06:00	c70-A	d7ka-	A 6	-4	67 <=	> 64	9 - 652 (ASP 66	- ASP 69 <=> VAL 649 - TYR 652 )
	94:06:00	c70-A	d7ka-	A 6	-8	88 <=	> 72	8 - 748 (LEU 70	- PHE 90 <=> ASN 728 - SER 748 )
	94:06:00	c70-A	d7ka-	A 9	0	93 <=	> 74	9 - 752 (VAL 92	- LYS 95 <=> SER 749 - GLU 752 )
	94:06:00	c70-A	d7ka-	A 25	08-Feb	87 <=	> 75	3 - 782 (GLY 344	- ASN 373 <=> GLU 753 - THR 782 )
	95:06:00	c70-A	ea9p-	A 1	-2	16 <=	> 7	6 - 80 (PRO 14	- VAL 18 <=> SER 76 - GLY 80 )
	95:06:00	c70-A	ea9p-	A 6	-4	92 <=	> 33	9 - 367 (ASP 66	- SER 94 <=> GLU 339 - LYS 367 )
	95:06:00	c70-A	ea9p-	A 9	-3	96 <=	> 36	9 - 372 (LYS 95	- TYR 98 <=> TYR 369 - PRO 372 )
	95:06:00	c70-A	ea9p-	A 9	08-Jan	02 <=	> 37	3 - 377 (THR 100	- TRP 104 <=> HIS 373 - ARG 377 )
	95:06:00	c70-A	ea9p-	A 13	01-Jan	43 <=	> 39	1 - 403 (PHE 133	- SER 145 <=> VAL 391 - SER 403 )
	95:06:00	c70-A	ea9p-	A 14	05-Jan	51 <=	> 40	4 - 410 (THR 147	- GLU 153 <=> TYR 404 - TYR 410 )
	95:06:00	c70-A	ea9p-	A 15	02-Jan	56 <=	> 41	3 - 417 (ASP 154	- PRO 173 <=> LYS 413 - ASP 417 )
	95:06:00	c70-A	ea9p-	A 16	09-Jan	98 <=	> 41	8 - 447 (MET 186	- LEU 215 <=> ARG 418 - LEU 447 )
	95:06:00	c70-A	ea9p-	A 19	09-Feb	07 <=	> 44	9 - 457 (PHE 216	- CYS 224 <=> PHE 449 - ARG 457 )
	95:06:00	c70-A	ea9p-	A 26	02-Feb	85 <=	> 47	0 - 493 (GLY 348	- LYS 371 <=> ASP 470 - ILE 493 )
	95:06:00	c70-A	ea9p-	A 28	06-Feb	89 <=	> 49	5 - 498 (VAL 372	- VAL 375 <=> THR 495 - GLY 498 )
	96:06:00	c70-A	d86v-	A 6	-4	93 <=	> 77	1 - 800 (ASP 66	- LYS 95 <=> GLY 771 - GLU 800 )
	96:06:00	c70-A	d86v-	A 9	05-Jan	00 <=	> 80	1 - 806 (PHE 97	- ALA 102 <=> ARG 801 - SER 806 )
	96:06:00	c70-A	d86v-	A 10	03-Jan	06 <=	> 80	8 - 811 (ASN 105	- ASN 108 <=> THR 808 - LEU 811 )
	96:06:00	c70-A	d86v-	A 25	02-Feb	86 <=	> 81	6 - 850 (ARG 338	- VAL 372 <=> GLU 816 - GLN 850 )
	96:06:00	c70-A	d86v-	A 28	07-Feb	90 <=	> 85	3 - 856 (ASN 373	- ASN 376 <=> VAL 853 - CYS 856 )
	96:06:00	c70-A	d86v-	A 33	06-Mar	52 <=	> 100	6 -1022 (GLY 422	- GLN 438 <=> ALA 1006 - VAL 1022 )
	97:06:00	c70-A	d8t9-	A 3	-2	43 <=	> 69	0 - 701 (LYS 34	- THR 45 <=> GLU 690 - ILE 701 )
	97:06:00	c70-A	d8t9-	A 5	-2	64 <=	> 70	7 - 719 (GLY 54	- ASP 66 <=> HIS 707 - LEU 719 )
	97:06:00	c70-A	d8t9-	A 7	-9	82 <=	> 76	2 - 765 (LEU 81	- ILE 84 <=> LEU 762 - ALA 765 )
	97:06:00	c70-A	d8t9-	A 15	09-Jan	62 <=	> 77	3 - 776 (MET 176	- THR 179 <=> ILE 773 - ARG 776 )
	97:06:00	c70-A	d8t9-	A 16	07-Jan	70 <=	> 78	0 - 783 (ASN 184	- SER 187 <=> GLN 780 - GLY 783 )
	97:06:00	c70-A	d8t9-	A 17	02-Feb	24 <=	> 78	9 - 841 (ALA 189	- SER 241 <=> ARG 789 - SER 841 )
	97:06:00	c70-A	d8t9-	A 23	06-Feb	52 <=	> 84	2 - 858 (VAL 322	- ARG 338 <=> GLU 842 - LEU 858 )
	97:06:00	c70-A	d8t9-	A 25	05-Feb	58 <=	> 85	9 - 862 (THR 341	- GLY 344 <=> ILE 859 - ARG 862 )
	97:06:00	c70-A	d8t9-	A 26	0 - 2	79 <=	> 86	3 - 882 (ALA 346	- LEU 365 <=> ILE 863 - ASP 882 )
	97:06:00	c70-A	d8t9-	A 29	02-Feb	95 <=	> 89	0 - 893 (TYR 378	- THR 381 <=> VAL 890 - SER 893 )
	97:06:00	c70-A	d8t9-	A 30	01-Mar	17 <=	> 90	3 - 919 (LEU 387	- LEU 403 <=> LYS 903 - ASP 919 )
	97:06:00	c70-A	d8t9-	A 35	05-Mar	58 <=	> 92	0 - 923 (MET 441	- SER 444 <=> ARG 920 - TRP 923 )
	97:06:00	c70-A	d8t9-	A 37	01-Mar	75 <=	> 94	5 - 949 (ALA 457	- GLY 461 <=> PHE 945 - GLY 949 )
	98:06:00	c70-A	ebuq-	A	-4	21 <=	> 41	5 - 432 (GLN 6	- GLY 23 <=> GLN 415 - LEU 432 )
	98:06:00	c70-A	ebuq-	A 4	-3	54 <=	> 43	5 - 446 (THR 45	- MET 56 <=> VAL 435 - ASP 446 )
	98:06:00	c70-A	ebuq-	A 16	02-Jan	65 <=	> 44	7 - 450 (THR 179	- PRO 182 <=> ALA 447 - ALA 450 )
	98:06:00	c70-A	ebuq-	A 17	0 - 1	73 <=	> 46	4 - 467 (SER 187	- GLY 190 <=> SER 464 - ASP 467 )
	98:06:00	c70-A	ebuq-	A 17	04-Feb	13 <=	> 46	9 - 508 (HIS 191	- LEU 230 <=> GLU 469 - GLY 508 )
	98:06:00	c70-A	ebuq-	A 24	06-Feb	59 <=	> 50	9 - 522 (ARG 332	- ASP 345 <=> GLN 509 - ARG 522 )
	98:06:00	c70-A	ebuq-	A 26	05-Feb	68 <=	> 52	5 - 528 (LEU 351	- HIS 354 <=> ARG 525 - ALA 528 )
	98:06:00	c70-A	ebuq-	A 30	0 - 3	31 <=	> 61	3 - 644 (LEU 386	- CYS 417 <=> PRO 613 - SER 644 )
	98:06:00	c70-A	ebuq-	A 33	02-Mar	35 <=	> 64	6 - 649 (HIS 418	- ASP 421 <=> LEU 646 - ARG 649 )
	98:06:00	c70-A	ebuq-	A 33	08-Mar	47 <=	> 66	8 - 677 (GLU 424	- VAL 433 <=> ASN 668 - ARG 677 )
	98:06:00	c70-A	ebuq-	A 36	0 - 3	63 <=	> 254	0 -2543 (ALA 446	- PHE 449 <=> GLN 2540 - ALA 2543 )
	99:06:00	c70-A	d7f3-	A	-3	6 <=	> 5	7 - 60 (HIS 5	- LEU 8 <=> GLY 57 - CYS 60 )
	99:06:00	c70-A	d7f3-	A 1	-3	16 <=	> 7	0 - 73 (ASN 15	- VAL 18 <=> PRO 70 - GLU 73 )
	99:06:00	c70-A	d7f3-	A 1	-9	22 <=	> 10	5 - 108 (GLY 21	- HIS 24 <=> ARG 105 - SER 108 )
	99:06:00	c70-A	d7f3-	A 2	-3	26 <=	> 11	1 - 114 (PHE 25	- ASN 28 <=> ARG 111 - GLN 114 )
	99:06:00	c70-A	d7f3-	A 9	-2	97 <=	> 11	6 - 121 (SER 94	- LYS 99 <=> LEU 116 - ILE 121 )
	99:06:00	c70-A	d7f3-	A 11	02-Jan	18 <=	> 14	8 - 154 (ALA 114	- PHE 120 <=> PRO 148 - SER 154 )
	99:06:00	c70-A	d7f3-	A 12	03-Jan	46 <=	> 21	1 - 234 (ILE 125	- GLY 148 <=> SER 211 - ARG 234 )
	99:06:00	c70-A	d7f3-	A 15	09-Jan	62 <=	> 23	5 - 238 (MET 176	- THR 179 <=> HIS 235 - ALA 238 )
	99:06:00	c70-A	d7f3-	A 16	09-Jan	72 <=	> 26	9 - 272 (MET 186	- ALA 189 <=> ARG 269 - GLY 272 )
	99:06:00	c70-A	d7f3-	A 17	03-Feb	26 <=	> 27	4 - 327 (GLY 190	- THR 243 <=> LYS 274 - GLU 327 )
	99:06:00	c70-A	d7f3-	A 22	08-Feb	59 <=	> 34	3 - 374 (LEU 314	- ASP 345 <=> LEU 343 - LEU 374 )
	99:06:00	c70-A	d7f3-	A 26	01-Feb	71 <=	> 37	5 - 385 (TYR 347	- THR 357 <=> PHE 375 - ASP 385 )
1	00:06	c70-A	d65p-	A 1	-6	19 <=	> 32	8 - 331 (VAL 18	- GLY 21 <=> SER 328 - THR 331 )
1	00:06	c70-A	d65p-	A 6	-3	93 <=	> 47	7 - 507 (ASP 65	- LYS 95 <=> GLU 477 - ARG 507 )
1	00:06	c70-A	d65p-	A 10	06-Jan	10 <=	> 51	6 - 520 (ASN 108	- LEU 112 <=> PRO 516 - PRO 520 )
1	00:06	c70-A	d65p-	A 22	07-Feb	30 <=	> 52	4 - 527 (GLY 313	- LYS 316 <=> THR 524 - ASP 527 )
1	00:06	c70-A	d65p-	A 25	05-Feb	58 <=	> 60	8 - 611 (THR 341	- GLY 344 <=> PRO 608 - SER 611 )
1	00:06	c70-A	d65p-	A 26	0 - 2	77 <=	> 61	2 - 629 (ALA 346	- THR 363 <=> ARG 612 - MET 629 )
1	00:06	c70-A	d65p-	A 27	09-Feb	82 <=	> 63	0 - 633 (LEU 365	- GLN 368 <=> ILE 630 - MET 633 )
1	00:06	c70-A	d65p-	A 28	05-Feb	88 <=	> 63	5 - 638 (LYS 371	- GLY 374 <=> ALA 635 - ALA 638 )
1	00:06	c70-A	d65p-	A 38	03-Mar	86 <=	> 69	3 - 696 (VAL 469	- GLN 472 <=> PRO 693 - LEU 696 )
1	01:06	c70-A	d7qc-	A 3	-1	34 <=	> 17	2 - 175 (GLY 33	- PHE 36 <=> THR 172 - PRO 175 )
1	01:06	c70-A	d7qc-	A 5	-6	59 <=	> 18	7 - 190 (VAL 58	- MET 61 <=> GLN 187 - VAL 190 )
1	01:06	c70-A	d7qc-	A 6	-4	89 <=	> 27	2 - 297 (ASP 66	- PRO 91 <=> SER 272 - ALA 297 )
1	01:06	c70-A	d7qc-	A 9	01-Jan	05 <=	> 29	8 - 312 (ARG 93	- PRO 107 <=> LEU 298 - TYR 312 )
1	01:06	c70-A	d7qc-	A 24	09-Feb	52 <=	> 31	5 - 318 (HIS 335	- ARG 338 <=> ASP 315 - GLU 318 )
1	01:06	c70-A	d7qc-	A 25	06-Feb	84 <=	> 32	3 - 351 (ALA 342	- THR 370 <=> MET 323 - PHE 351 )
1	01:06	c70-A	d7qc-	A 28	05-Feb	88 <=	> 35	3 - 356 (LYS 371	- GLY 374 <=> ALA 353 - SER 356 )
1	01:06	c70-A	d7qc-	A 29	0 - 2	94 <=	> 45	0 - 454 (ASN 376	- ALA 380 <=> ASP 450 - HIS 454 )
1	01:06	c70-A	d7qc-	A 29	08-Mar	02 <=	> 45	5 - 459 (GLY 384	- TYR 388 <=> LEU 455 - VAL 459 )
1	01:06	c70-A	d7qc-	A 36	02-Mar	65 <=	> 56	5 - 568 (PHE 448	- VAL 451 <=> ASP 565 - SER 568 )
1	02:06	c70-A	d7dj-	A 6	-4	67 <=	> 31	6 - 319 (ASP 66	- ASP 69 <=> GLU 316 - TYR 319 )
1	02:06	c70-A	d7dj-	A 6	-8	88 <=	> 36	6 - 386 (LEU 70	- PHE 90 <=> PHE 366 - PRO 386 )
1	02:06	c70-A	d7dj-	A 19	05-Feb	08 <=	> 38	8 - 401 (LEU 212	- GLU 225 <=> LEU 388 - ALA 401 )
1	02:06	c70-A	d7dj-	A 25	01-Feb	86 <=	> 40	5 - 440 (VAL 337	- VAL 372 <=> LEU 405 - ARG 440 )
1	02:06	c70-A	d7dj-	A 28	07-Feb	90 <=	> 44	3 - 446 (ASN 373	- ASN 376 <=> LYS 443 - GLU 446 )
1	03:06	c70-A	eci7-	A 6	-4	95 <=	> 22	1 - 252 (ASP 66	- PHE 97 <=> ALA 221 - LYS 252 )
1	03:06	c70-A	eci7-	A 25	09-Feb	85 <=	> 25	3 - 279 (ASP 345	- LYS 371 <=> GLY 253 - TYR 279 )
1	03:06	c70-A	eci7-	A 28	06-Feb	90 <=	> 28	1 - 285 (VAL 372	- ASN 376 <=> ALA 281 - ALA 285 )
1	04:06	c70-A	d8c5-	A 4	-7	58 <=	>	3 - 14 (LEU 49	- LEU 60 <=> GLU 3 - ALA 14 )
1	04:06	c70-A	d8c5-	A 6	-8	94 <=	> 1	5 - 41 (LEU 70	- ILE 96 <=> ALA 15 - LEU 41 )
1	04:06	c70-A	d8c5-	A 9	-6	99 <=	> 4	2 - 45 (TYR 98	- LEU 101 <=> THR 42 - GLU 45 )
1	04:06	c70-A	d8c5-	A 25	07-Feb	85 <=	> 4	7 - 75 (VAL 343	- LYS 371 <=> ALA 47 - GLY 75 )
1	04:06	c70-A	d8c5-	A 33	02-Mar	37 <=	> 31	8 - 323 (HIS 418	- SER 423 <=> ALA 318 - SER 323 )
1	05:06	c70-A	ebon-	A 2	-5	28 <=	> 32	5 - 328 (PHE 27	- TYR 30 <=> ALA 325 - LEU 328 )
1	05:06	c70-A	ebon-	A 2	-9	63 <=	> 38	8 - 422 (SER 31	- ASP 65 <=> ALA 388 - SER 422 )
1	05:06	c70-A	ebon-	A 6	-4	92 <=	> 42	9 - 457 (ASP 66	- SER 94 <=> PRO 429 - ALA 457 )
1	05:06	c70-A	ebon-	A 10	03-Jan	06 <=	> 52	9 - 532 (ASN 105	- ASN 108 <=> ASP 529 - ALA 532 )
1	05:06	c70-A	ebon-	A 10	07-Jan	10 <=	> 53	4 - 537 (SER 109	- LEU 112 <=> VAL 534 - ALA 537 )
1	05:06	c70-A	ebon-	A 11	07-Jan	20 <=	> 54	6 - 549 (ARG 119	- ALA 122 <=> GLU 546 - PRO 549 )
1	05:06	c70-A	ebon-	A 16	09-Jan	82 <=	> 68	4 - 697 (MET 186	- PHE 199 <=> ASN 684 - SER 697 )
1	05:06	c70-A	ebon-	A 18	04-Jan	91 <=	> 69	9 - 706 (TYR 201	- VAL 208 <=> LEU 699 - PHE 706 )
1	05:06	c70-A	ebon-	A 19	02-Jan	98 <=	> 70	8 - 714 (SER 209	- LEU 215 <=> ASP 708 - GLN 714 )
1	05:06	c70-A	ebon-	A 19	09-Feb	03 <=	> 71	6 - 720 (PHE 216	- LEU 220 <=> ALA 716 - VAL 720 )
1	05:06	c70-A	ebon-	A 25	02-Feb	55 <=	> 72	3 - 726 (ARG 338	- THR 341 <=> THR 723 - VAL 726 )
1	05:06	c70-A	ebon-	A 25	08-Feb	62 <=	> 72	7 - 731 (GLY 344	- GLY 348 <=> LEU 727 - THR 731 )
1	05:06	c70-A	ebon-	A 26	03-Feb	89 <=	> 73	3 - 759 (VAL 349	- VAL 375 <=> ALA 733 - THR 759 )
1	05:06	c70-A	ebon-	A 31	08-Mar	21 <=	> 91	0 - 913 (ILE 404	- SER 407 <=> THR 910 - THR 913 )
1	05:06	c70-A	ebon-	A 33	0 - 3	33 <=	> 121	3 -1216 (SER 416	- TRP 419 <=> ALA 1213 - PRO 1216 )
1	05:06	c70-A	ebon-	A 33	05-Mar	39 <=	> 121	7 -1221 (ASP 421	- GLU 425 <=> LEU 1217 - PRO 1221 )
1	06:06	c70-A	ecq0-	A 5	-4	57 <=	> 3	1 - 34 (MET 56	- ASN 59 <=> VAL 31 - THR 34 )
1	06:06	c70-A	ecq0-	A 6	0	63 <=	> 3	5 - 38 (MET 62	- ASP 65 <=> PRO 35 - TRP 38 )
1	06:06	c70-A	ecq0-	A 6	-4	86 <=	> 4	2 - 64 (ASP 66	- ILE 88 <=> ALA 42 - SER 64 )
1	06:06	c70-A	ecq0-	A 8	-8	91 <=	> 6	5 - 68 (PHE 90	- ARG 93 <=> SER 65 - SER 68 )
1	06:06	c70-A	ecq0-	A 26	0 - 2	78 <=	> 7	0 - 88 (ALA 346	- LEU 364 <=> SER 70 - GLU 88 )
1	06:06	c70-A	ecq0-	A 28	07-Feb	91 <=	> 24	6 - 250 (ASN 373	- VAL 377 <=> TYR 246 - ALA 250 )
1	06:06	c70-A	ecq0-	A 33	04-Mar	39 <=	> 41	3 - 418 (TYR 420	- GLU 425 <=> ALA 413 - SER 418 )
1	07:06	c70-A	eb8n-	A 6	03-Jan	01 <=	> 3	5 - 73 (ASP 65	- ILE 103 <=> THR 35 - GLU 73 )
1	07:06	c70-A	eb8n-	A 10	02-Jan	07 <=	> 7	5 - 80 (TRP 104	- SER 109 <=> GLU 75 - ASP 80 )
1	07:06	c70-A	eb8n-	A 11	05-Jan	21 <=	> 8	4 - 90 (ASN 117	- LEU 123 <=> LYS 84 - LEU 90 )
1	07:06	c70-A	eb8n-	A 12	04-Jan	27 <=	> 9	2 - 95 (THR 126	- ARG 129 <=> THR 92 - ALA 95 )
1	07:06	c70-A	eb8n-	A 26	01-Feb	81 <=	> 10	8 - 128 (TYR 347	- TYR 367 <=> VAL 108 - GLU 128 )
1	07:06	c70-A	eb8n-	A 28	07-Feb	90 <=	> 14	9 - 152 (ASN 373	- ASN 376 <=> GLU 149 - SER 152 )
1	07:06	c70-A	eb8n-	A 29	01-Feb	97 <=	> 15	5 - 161 (VAL 377	- ILE 383 <=> LYS 155 - PHE 161 )
1	07:06	c70-A	eb8n-	A 34	03-Mar	54 <=	> 160	5 -1616 (PHE 429	- ALA 440 <=> GLU 1605 - GLN 1616 )
1	08:06	c70-A	ebkx-	A	-6	10 <=	> 3	6 - 40 (LEU 8	- LEU 12 <=> HIS 36 - HIS 40 )
1	08:06	c70-A	ebkx-	A 6	-3	93 <=	> 9	0 - 120 (ASP 65	- LYS 95 <=> ARG 90 - TYR 120 )
1	08:06	c70-A	ebkx-	A 9	-6	99 <=	> 12	1 - 124 (TYR 98	- LEU 101 <=> GLY 121 - LEU 124 )
1	08:06	c70-A	ebkx-	A 25	06-Feb	86 <=	> 12	6 - 156 (ALA 342	- VAL 372 <=> ARG 126 - ARG 156 )
1	08:06	c70-A	ebkx-	A 28	07-Feb	90 <=	> 15	9 - 162 (ASN 373	- ASN 376 <=> MET 159 - LEU 162 )
1	08:06	c70-A	ebkx-	A 33	0 - 3	39 <=	> 64	2 - 651 (SER 416	- GLU 425 <=> LYS 642 - ARG 651 )
1	09:06	c70-A	eamm-	A 6	-3	93 <=	> 2	1 - 51 (ASP 65	- LYS 95 <=> THR 21 - PHE 51 )
1	09:06	c70-A	eamm-	A 11	07-Jan	20 <=	> 25	8 - 261 (ARG 119	- ALA 122 <=> THR 258 - TYR 261 )
1	09:06	c70-A	eamm-	A 25	06-Feb	86 <=	> 26	7 - 297 (ALA 342	- VAL 372 <=> SER 267 - ALA 297 )
1	09:06	c70-A	eamm-	A 28	07-Feb	90 <=	> 30	0 - 303 (ASN 373	- ASN 376 <=> PHE 300 - ARG 303 )
1	10:06	c70-A	d8gc-	A 6	-4	93 <=	>	1 - 30 (ASP 66	- LYS 95 <=> MET 1 - PRO 30 )
1	10:06	c70-A	d8gc-	A 9	-6	99 <=	> 4	8 - 51 (TYR 98	- LEU 101 <=> THR 48 - ALA 51 )
1	10:06	c70-A	d8gc-	A 25	09-Feb	62 <=	> 5	2 - 55 (ASP 345	- GLY 348 <=> ALA 52 - SER 55 )
1	10:06	c70-A	d8gc-	A 26	03-Feb	70 <=	> 5	8 - 65 (VAL 349	- LEU 356 <=> VAL 58 - ARG 65 )
1	10:06	c70-A	d8gc-	A 27	01-Feb	83 <=	> 6	7 - 79 (THR 357	- ALA 369 <=> GLY 67 - LEU 79 )
1	10:06	c70-A	d8gc-	A 28	04-Feb	87 <=	> 8	1 - 84 (THR 370	- ASN 373 <=> LYS 81 - PHE 84 )
1	10:06	c70-A	d8gc-	A 29	07-Mar	09 <=	> 26	9 - 281 (ILE 383	- LEU 395 <=> TRP 269 - GLU 281 )
1	10:06	c70-A	d8gc-	A 31	0 - 3	14 <=	> 28	3 - 287 (PHE 396	- GLY 400 <=> LEU 283 - PRO 287 )
1	10:06	c70-A	d8gc-	A 33	04-Mar	38 <=	> 30	9 - 313 (TYR 420	- GLU 424 <=> ASN 309 - SER 313 )
1	10:06	c70-A	d8gc-	A 35	01-Mar	54 <=	> 38	6 - 389 (CYS 437	- ALA 440 <=> ALA 386 - LEU 389 )
1	11:06	c70-A	d9je-	A 6	-3	89 <=	> 2	7 - 53 (ASP 65	- PRO 91 <=> GLU 27 - ALA 53 )
1	11:06	c70-A	d9je-	A 9	01-Jan	02 <=	> 5	4 - 65 (ARG 93	- TRP 104 <=> MET 54 - ILE 65 )
1	11:06	c70-A	d9je-	A 10	03-Jan	06 <=	> 6	7 - 70 (ASN 105	- ASN 108 <=> LYS 67 - VAL 70 )
1	11:06	c70-A	d9je-	A 24	05-Feb	60 <=	> 7	1 - 86 (GLU 331	- ALA 346 <=> ASP 71 - LEU 86 )
1	11:06	c70-A	d9je-	A 26	01-Feb	84 <=	> 9	0 - 113 (TYR 347	- THR 370 <=> ASN 90 - LEU 113 )
1	11:06	c70-A	d9je-	A 28	05-Feb	90 <=	> 11	5 - 120 (LYS 371	- ASN 376 <=> TRP 115 - PRO 120 )
[truncated: 12,557 more rows]
