# Supplementary material for: Structural screens identify candidate human homologs of insect chemoreceptors and cryptic Drosophila gustatory receptor-like proteins
Source: eLife. 2023 Feb 20;12:e85537. doi: 10.7554/eLife.85537 (PMC9998090; doi:10.7554/eLife.85537)
Supplement: Source data 2. — Individual text files represent the output of the Dali AF-DB search using A. bakeri Or co-receptor (Orco) chain A (PDB 6C70-A) as query and the structural proteome dataset of the indicated species (note the datasets are from version 1 of the AlphaFold Protein Structure Database; subsequent, improved models were used for the pairwise comparisons in Table 1). The four-letter codes in the file names and job titles are as described for Source data 1. [file elife-85537-data2.zip › Mjan_6C70A.txt]

# Job: Mjan_6C70A
# Query: 6c70A
# No:  Chain   Z    rmsd lali nres  %id PDB  Description
   1:  gp7n-A  8.5  5.3  189   374    7   METJA:AF-Q58913-F1 UNCHARACTERIZED PROTEIN MJ1518;
   2:  gqic-A  5.6  6.2   86   324    8   METJA:AF-Q58111-F1 UNCHARACTERIZED MSCS FAMILY PROTEIN MJ0700;
   3:  gqnq-A  5.5  3.8   62   135    2   METJA:AF-Q60303-F1 UNCHARACTERIZED PROTEIN MJECS04;
   4:  gp9y-A  5.1  3.7   71   278    4   METJA:AF-Q58161-F1 PUTATIVE TRANSPOSASE MJ0751;
   5:  gp8w-A  5.0  5.9   93   191   12   METJA:AF-Q58358-F1 UNCHARACTERIZED PROTEIN MJ0948;
   6:  gp0y-A  4.8  4.3   87   391    6   METJA:AF-Q58722-F1 UNCHARACTERIZED GTP-BINDING PROTEIN MJ1326;
   7:  gpvh-A  4.6 13.7   80   849    4   METJA:AF-Q57789-F1 UNCHARACTERIZED PROTEIN MJ0343;
   8:  gp28-A  4.4  4.2   77    82    5   METJA:AF-Q57687-F1 UNCHARACTERIZED PROTEIN MJ0235;
   9:  gqoj-A  4.4  3.8   60    77    8   METJA:AF-Q57643-F1 UNCHARACTERIZED PROTEIN MJ0184;
  10:  gplh-A  4.3  3.5   67   333   10   METJA:AF-Q57604-F1 POTASSIUM CHANNEL PROTEIN 1;
  11:  gp4k-A  4.3  4.1   88   209    9   METJA:AF-Q57603-F1 HYPERPOLARIZATION-ACTIVATED VOLTAGE-GATED POTASSI
  12:  gpx2-A  4.2 10.6   81   172    7   METJA:AF-Q58213-F1 UNCHARACTERIZED PROTEIN MJ0803;
  13:  gpx1-A  4.2  4.6   77   392   10   METJA:AF-Q60172-F1 GLUTAMYL-TRNA REDUCTASE;
  14:  gqnn-A  4.2  9.9   69   141    6   METJA:AF-Q58156-F1 UNCHARACTERIZED PROTEIN MJ0746;
  15:  gqc7-A  4.1  3.6   69    93    9   METJA:AF-Q57740-F1 UNCHARACTERIZED PROTEIN MJ0292;
  16:  gqgn-A  4.1  5.9   76   349    0   METJA:AF-Q58542-F1 PUTATIVE ARSENICAL PUMP-DRIVING ATPASE;
  17:  gp62-A  4.1  6.7   90   226   10   METJA:AF-P81326-F1 PUTATIVE TYPE-2 RESTRICTION ENZYME MJAVIP;
  18:  gpzd-A  4.1  9.0   95   113    4   METJA:AF-Q58394-F1 PREFOLDIN SUBUNIT BETA;
  19:  gpsm-A  4.0  3.0   65   343    9   METJA:AF-Q58752-F1 PROBABLE POTASSIUM CHANNEL PROTEIN 2;
  20:  gpsg-A  4.0  5.1   89   122    4   METJA:AF-Q57769-F1 UNCHARACTERIZED PROTEIN MJ0321;
  21:  gqmg-A  4.0  2.9   48    71    6   METJA:AF-Q58063-F1 UNCHARACTERIZED PROTEIN MJ0647;
  22:  gp1b-A  3.9  4.7  103   425    8   METJA:AF-Q58615-F1 UNCHARACTERIZED PROTEIN MJ1218;
  23:  gqcd-A  3.9  8.8   92   135   13   METJA:AF-Q58480-F1 UNCHARACTERIZED PROTEIN MJ1080;
  24:  gp5t-A  3.9  3.9   82   414   12   METJA:AF-Q58105-F1 UNCHARACTERIZED NOP5 FAMILY PROTEIN MJ0694;
  25:  gqlu-A  3.9  3.3   57    70    7   METJA:AF-P54035-F1 50S RIBOSOMAL PROTEIN L29;
  26:  gp48-A  3.9  3.5   63   152    3   METJA:AF-Q58958-F1 PUTATIVE HTH-TYPE TRANSCRIPTIONAL REGULATOR MJ156
  27:  gp68-A  3.8  9.8   87   142    3   METJA:AF-Q58362-F1 PREFOLDIN SUBUNIT ALPHA 1;
  28:  gpt3-A  3.8  1.2   40    49    5   METJA:AF-Q57644-F1 UNCHARACTERIZED PROTEIN MJ0185;
  29:  gqlo-A  3.8  7.4   75   377    5   METJA:AF-Q58115-F1 UNCHARACTERIZED PROTEIN MJ0704;
  30:  gqdv-A  3.8  6.1   62   260    5   METJA:AF-Q59032-F1 UNCHARACTERIZED PROTEIN MJ1638;
  31:  gqmd-A  3.8  8.6   64   112    6   METJA:AF-Q58983-F1 UNCHARACTERIZED PROTEIN MJ1588;
  32:  gqm3-A  3.8  5.6  116   234    7   METJA:AF-Q57943-F1 UNCHARACTERIZED PROTEIN MJ0523;
  33:  gpka-A  3.8  3.4   96  1005    7   METJA:AF-Q58718-F1 DNA DOUBLE-STRAND BREAK REPAIR RAD50 ATPASE;
  34:  gp9i-A  3.7  5.5  146   447    7   METJA:AF-Q58961-F1 UNCHARACTERIZED PROTEIN MJ1566;
  35:  gqoq-A  3.7  4.0   63   334    8   METJA:AF-Q58208-F1 TPR REPEAT-CONTAINING PROTEIN MJ0798;
  36:  gqr9-A  3.7 17.0  112   942    6   METJA:AF-Q58050-F1 LEUCINE--TRNA LIGASE;
  37:  gp4h-A  3.7  6.3  117   139    7   METJA:AF-P81331-F1 UNCHARACTERIZED PROTEIN MJ1489.1;
  38:  gp9j-A  3.7  7.0  128   366    4   METJA:AF-Q58438-F1 UNCHARACTERIZED PROTEIN MJ1032;
  39:  gp0g-A  3.7  4.3   89   222   12   METJA:AF-Q57639-F1 UNCHARACTERIZED PROTEIN MJ0175;
  40:  gpv4-A  3.6  3.6   56   137   11   METJA:AF-Q58300-F1 UPF0148 PROTEIN MJ0890;
  41:  gqcw-A  3.6  3.8   81    82    9   METJA:AF-P81309-F1 UNCHARACTERIZED PROTEIN MJ0526.1;
  42:  gqqw-A  3.6  3.5   92   130    3   METJA:AF-Q58417-F1 UNCHARACTERIZED PROTEIN MJ1011;
  43:  gpqb-A  3.6  4.5   78   147    8   METJA:AF-Q57699-F1 UNCHARACTERIZED FERREDOXIN MJ0251;
  44:  gqb9-A  3.5  7.0   62   173   11   METJA:AF-Q58187-F1 TRANSCRIPTION FACTOR E;
  45:  gphu-A  3.5  6.8   64   109    5   METJA:AF-Q58934-F1 UNCHARACTERIZED PROTEIN MJ1539;
  46:  gpw5-A  3.5  6.9  121   180    6   METJA:AF-Q57719-F1 UNCHARACTERIZED PROTEIN MJ0271;
  47:  gp8v-A  3.5  9.3   68   106    6   METJA:AF-Q57814-F1 UNCHARACTERIZED PROTEIN MJ0368;
  48:  gp0e-A  3.5  4.0   87    92   10   METJA:AF-Q58620-F1 UNCHARACTERIZED PROTEIN MJ1223;
  49:  gqbo-A  3.4  4.2  113   189    4   METJA:AF-Q58971-F1 PROTEIN LEMA;
  50:  gp1y-A  3.3  3.6   56   649    9   METJA:AF-Q58812-F1 ARCHAEAL LON PROTEASE;
  51:  gp2h-A  3.3  6.0   56    84   11   METJA:AF-Q57939-F1 UNCHARACTERIZED PROTEIN MJ0519;
  52:  gpjz-A  3.3  5.9   85   765    8   METJA:AF-Q59019-F1 UNCHARACTERIZED PROTEIN MJ1626;
  53:  gqmq-A  3.3  3.4   58   213    7   METJA:AF-Q58876-F1 UNCHARACTERIZED PROTEIN MJ1481;
  54:  gqdf-A  3.3  4.2   87   118    8   METJA:AF-Q58169-F1 UNCHARACTERIZED PROTEIN MJ0759;
  55:  gpv1-A  3.3 16.0  111   192    5   METJA:AF-Q58514-F1 UNCHARACTERIZED PROTEIN MJ1114;
  56:  gqoh-A  3.3 11.7   69   342    4   METJA:AF-Q58165-F1 UNCHARACTERIZED PROTEIN MJ0755;
  57:  gpl2-A  3.2  5.2  149   481    7   METJA:AF-Q58705-F1 UNCHARACTERIZED PROTEIN MJ1309;
  58:  gpig-A  3.2  6.3   81   161    9   METJA:AF-Q57889-F1 UNCHARACTERIZED PROTEIN MJ0447;
  59:  gpgw-A  3.2  8.4  118   350    8   METJA:AF-Q57634-F1 SMALL-CONDUCTANCE MECHANOSENSITIVE CHANNEL MSCMJ;
  60:  gqc5-A  3.2  7.0   71  1018   10   METJA:AF-Q58611-F1 UNCHARACTERIZED PROTEIN MJ1214;
  61:  gp7p-A  3.2  4.2   86   153    8   METJA:AF-Q58007-F1 UNCHARACTERIZED PROTEIN MJ0587;
  62:  gp8r-A  3.2  8.2   77   541    4   METJA:AF-Q58536-F1 TRNA URIDINE(34) ACETYLTRANSFERASE;
  63:  gqnu-A  3.2  7.3   95   160    5   METJA:AF-Q57870-F1 UNCHARACTERIZED PROTEIN MJ0427;
  64:  gp9m-A  3.2  5.4  107   145    5   METJA:AF-Q58749-F1 UNCHARACTERIZED PROTEIN MJ1354;
  65:  gp2j-A  3.2  4.6  110   177   11   METJA:AF-Q59038-F1 UNCHARACTERIZED PROTEIN MJ1644;
  66:  gqh6-A  3.2  4.5   57   395    5   METJA:AF-Q57628-F1 UNCHARACTERIZED PROTEIN MJ0164;
  67:  gp0h-A  3.2  4.4   84   284    8   METJA:AF-Q59076-F1 PROTEASE HTPX HOMOLOG;
  68:  gqsr-A  3.2  6.2   76   146    4   METJA:AF-Q57774-F1 UNCHARACTERIZED PROTEIN MJ0328;
  69:  gpkd-A  3.2  3.0   58   250   19   METJA:AF-Q58348-F1 UPF0014 MEMBRANE PROTEIN MJ0938;
  70:  gpst-A  3.2 10.7   93   312   11   METJA:AF-Q58951-F1 UNCHARACTERIZED PROTEIN MJ1556;
  71:  gpze-A  3.1  5.9   79   663    6   METJA:AF-Q57568-F1 UNCHARACTERIZED ATP-DEPENDENT HELICASE MJ0104;
  72:  gpms-A  3.1  4.0   94   124    7   METJA:AF-Q58918-F1 PUTATIVE FLUORIDE ION TRANSPORTER CRCB;
  73:  gpsn-A  3.1  4.1   72   104    7   METJA:AF-Q58616-F1 UNCHARACTERIZED PROTEIN MJ1219;
  74:  gp25-A  3.1  3.3   65   153    9   METJA:AF-P54012-F1 30S RIBOSOMAL PROTEIN S15;
  75:  gpw1-A  3.1  3.9   63   117   10   METJA:AF-Q57734-F1 UNCHARACTERIZED PROTEIN MJ0286;
  76:  gqkr-A  3.1  9.7  117   216    8   METJA:AF-Q58032-F1 V-TYPE ATP SYNTHASE SUBUNIT D;
  77:  gp1g-A  3.1  5.1   59    91    7   METJA:AF-Q58023-F1 UNCHARACTERIZED PROTEIN MJ0606;
  78:  gp6k-A  3.1 16.7   95   277    4   METJA:AF-Q58441-F1 F420-DEPENDENT METHYLENETETRAHYDROMETHANOPTERIN
  79:  gpsz-A  3.1  4.2   95   486    8   METJA:AF-Q58510-F1 UNCHARACTERIZED PROTEIN MJ1110;
  80:  gqlb-A  3.1  9.4   77   147   10   METJA:AF-Q58064-F1 PREFOLDIN SUBUNIT ALPHA 2;
  81:  gpur-A  3.0  3.8   77    89    6   METJA:AF-Q58202-F1 UNCHARACTERIZED PROTEIN MJ0792;
  82:  gphx-A  3.0  7.9   51   151    6   METJA:AF-P54043-F1 50S RIBOSOMAL PROTEIN L19E;
  83:  gqdo-A  3.0  4.3   66   462   17   METJA:AF-Q58547-F1 UNCHARACTERIZED PROTEIN MJ1147;
  84:  gqqm-A  3.0 10.9   95   163    3   METJA:AF-Q58427-F1 UNCHARACTERIZED PROTEIN MJ1021;
  85:  gpgv-A  3.0  3.9   51    58    8   METJA:AF-Q57613-F1 UNCHARACTERIZED PROTEIN MJ0149;
  86:  gpmn-A  3.0  3.9   73   152    3   METJA:AF-Q57974-F1 UNCHARACTERIZED PROTEIN MJ0554;
  87:  gpl3-A  3.0  4.4   83   174    5   METJA:AF-Q57976-F1 METHYLATED PROTEIN MJ0556;
  88:  gp8f-A  3.0  6.3   94   138    7   METJA:AF-P81321-F1 UNCHARACTERIZED PROTEIN MJ0808.1;
  89:  gp0i-A  3.0 12.1   78   227    6   METJA:AF-Q60360-F1 UNCHARACTERIZED PROTEIN MJ0053;
  90:  gp80-A  2.9  6.3   77   157   10   METJA:AF-Q58948-F1 UNCHARACTERIZED HTH-TYPE TRANSCRIPTIONAL REGULATO
  91:  gqjb-A  2.9  8.4   51   198    6   METJA:AF-Q57950-F1 UNCHARACTERIZED ZPR1-LIKE PROTEIN MJ0530;
  92:  gpvp-A  2.9  8.9   68   102   12   METJA:AF-P81311-F1 UNCHARACTERIZED PROTEIN MJ0703.1;
  93:  gqot-A  2.9  4.5   84   123    8   METJA:AF-Q57788-F1 UNCHARACTERIZED PROTEIN MJ0342;
  94:  gqo8-A  2.9  7.4   89   399    7   METJA:AF-Q58902-F1 UNCHARACTERIZED ABC TRANSPORTER PERMEASE MJ1507;
  95:  gpzi-A  2.9  4.5  100   128    8   METJA:AF-Q58706-F1 UNCHARACTERIZED PROTEIN MJ1310;
  96:  gpie-A  2.9  4.9   78   162    9   METJA:AF-P81313-F1 UNCHARACTERIZED PROTEIN MJ0792.1;
  97:  gp84-A  2.9  4.7  122   317    9   METJA:AF-Q58439-F1 COBALT/MAGNESIUM TRANSPORT PROTEIN CORA;
  98:  gpvo-A  2.9  4.5   90   170    9   METJA:AF-Q57593-F1 UNCHARACTERIZED PROTEIN MJ0129;
  99:  gpri-A  2.9  4.9   73   152    1   METJA:AF-Q58753-F1 UNCHARACTERIZED PROTEIN MJ1358;
 100:  gqcu-A  2.9  4.9  137   435    6   METJA:AF-Q58026-F1 UNCHARACTERIZED PROTEIN MJ0609;
 101:  gqh2-A  2.9  4.3   72   351    3   METJA:AF-Q60294-F1 UPF0252 PROTEIN MJECL39;
 102:  gqbp-A  2.9 13.8   98   228    4   METJA:AF-Q58382-F1 UPF0056 MEMBRANE PROTEIN MJ0972;
 103:  gpia-A  2.8 10.5  104   191    7   METJA:AF-Q58537-F1 UNCHARACTERIZED PROTEIN MJ1137;
 104:  gppt-A  2.8  3.3   76   350    9   METJA:AF-Q58803-F1 UNCHARACTERIZED PROTEIN MJ1408;
 105:  gqam-A  2.8  4.1   61   110   10   METJA:AF-Q58838-F1 UPF0132 MEMBRANE PROTEIN MJ1443;
 106:  gpiy-A  2.8  3.9   62   140   13   METJA:AF-Q58922-F1 UPF0132 MEMBRANE PROTEIN MJ1527;
 107:  gqgr-A  2.8  3.7   94   566    3   METJA:AF-Q57689-F1 ARGININE--TRNA LIGASE;
 108:  gpyv-A  2.8  9.3   74   193   11   METJA:AF-P81304-F1 UNCHARACTERIZED PROTEIN MJ0226.1;
 109:  gp5r-A  2.7  3.1   68   133   15   METJA:AF-Q59064-F1 CRISPR SYSTEM CMS PROTEIN CSM2;
 110:  gqtc-A  2.7  4.0   50   108    8   METJA:AF-Q58704-F1 UNCHARACTERIZED PROTEIN MJ1308;
 111:  gqsu-A  2.7  7.8   67   103    1   METJA:AF-Q57721-F1 UNCHARACTERIZED PROTEIN MJ0273;
 112:  gph2-A  2.7  6.6   90   620    8   METJA:AF-Q58051-F1 UNCHARACTERIZED KAMA FAMILY PROTEIN MJ0634;
 113:  gpt2-A  2.7  5.0   86   308    5   METJA:AF-Q57586-F1 RIBOSE 1,5-BISPHOSPHATE ISOMERASE;
 114:  gpou-A  2.7  9.4   68    99    6   METJA:AF-Q57696-F1 CHORISMATE MUTASE;
 115:  gqei-A  2.7  4.4   82   144    6   METJA:AF-Q60304-F1 UNCHARACTERIZED PROTEIN MJECS05;
 116:  gp9o-A  2.7  5.8   69    93   10   METJA:AF-Q57994-F1 UNCHARACTERIZED PROTEIN MJ0574;
 117:  gpnq-A  2.7  4.1   66    87    6   METJA:AF-Q58943-F1 PUTATIVE RNASE MJ1548;
 118:  gpin-A  2.7  9.4   69   372    6   METJA:AF-Q57551-F1 UNCHARACTERIZED PROTEIN MJ0086;
 119:  gqoy-A  2.7  5.0  108   808    6   METJA:AF-Q58937-F1 UNCHARACTERIZED PROTEIN MJ1542;
 120:  gqjc-A  2.7 10.6   87   270   11   METJA:AF-Q58473-F1 RIO-TYPE SERINE/THREONINE-PROTEIN KINASE RIO2;
 121:  gqtj-A  2.7  3.2   70   109    6   METJA:AF-Q58775-F1 PUTATIVE RNASE MJ1380;
 122:  gpy9-A  2.6  7.0  108   380    9   METJA:AF-Q60389-F1 UNCHARACTERIZED PROTEIN MJ0079;
 123:  gpxe-A  2.6 11.1   75   234   11   METJA:AF-Q58478-F1 UPF0104 MEMBRANE PROTEIN MJ1078;
 124:  gphs-A  2.6  2.8   57   160    7   METJA:AF-Q58894-F1 UNCHARACTERIZED PROTEIN MJ1499;
 125:  gqk0-A  2.6  3.4   73    79   14   METJA:AF-Q57879-F1 UNCHARACTERIZED PROTEIN MJ0437;
 126:  gplg-A  2.6  3.7   55    87    7   METJA:AF-Q58336-F1 UNCHARACTERIZED PROTEIN MJ0926;
 127:  gpmz-A  2.6  3.4  102   265    8   METJA:AF-Q58259-F1 TETRAHYDROMETHANOPTERIN S-METHYLTRANSFERASE SUBUN
 128:  gpxh-A  2.6  4.4   56   363   14   METJA:AF-Q58049-F1 UNCHARACTERIZED ATP-BINDING PROTEIN MJ0632;
 129:  gp9s-A  2.6 11.6   69   181    7   METJA:AF-Q58266-F1 UNCHARACTERIZED PROTEIN MJ0856;
 130:  gqly-A  2.6  7.9   96   181    6   METJA:AF-Q60375-F1 UNCHARACTERIZED PROTEIN MJ0063;
 131:  gpjt-A  2.5  3.7   49   230   10   METJA:AF-Q58871-F1 TRNA (CYTIDINE-2'-O-)-METHYLTRANSFERASE TRMJ;
 132:  gpp0-A  2.5  3.0   50    65   10   METJA:AF-Q58545-F1 UNCHARACTERIZED PROTEIN MJ1145;
 133:  gp7l-A  2.5  5.4   68   135    6   METJA:AF-Q57777-F1 UNCHARACTERIZED PROTEIN MJ0331;
 134:  gphc-A  2.5  5.3  131   366    8   METJA:AF-Q58596-F1 PUTATIVE AMINO-ACID TRANSPORTER MJ1196;
 135:  gpyb-A  2.5  4.0   69    85    7   METJA:AF-Q58082-F1 UNCHARACTERIZED PROTEIN MJ0668;
 136:  gpvg-A  2.5  3.8   48   141   15   METJA:AF-Q58013-F1 UNCHARACTERIZED PROTEIN MJ0596;
 137:  gqti-A  2.5  3.5   71   104    4   METJA:AF-Q57784-F1 UNCHARACTERIZED PROTEIN MJ0338;
 138:  gp6h-A  2.5 10.5  128   184    9   METJA:AF-Q60336-F1 PROBABLE ARCHAEOSORTASE E;
 139:  gqjx-A  2.5  4.8  112   903    7   METJA:AF-Q58556-F1 CELL DIVISION CYCLE PROTEIN 48 HOMOLOG MJ1156;
 140:  gp65-A  2.5 14.2  109   361    9   METJA:AF-Q58543-F1 LARGE-CONDUCTANCE MECHANOSENSITIVE CHANNEL MSCMJL
 141:  gp5k-A  2.5  4.6   53   110   11   METJA:AF-P81316-F1 UNCHARACTERIZED PROTEIN MJ1155.1;
 142:  gp0l-A  2.5  5.1   73   147   11   METJA:AF-Q57985-F1 UNCHARACTERIZED PROTEIN MJ0565;
 143:  gp5f-A  2.4  8.1   68   121    7   METJA:AF-Q57591-F1 PUTATIVE RNASE MJ0127;
 144:  gqpg-A  2.4  3.7   56   208    4   METJA:AF-P54034-F1 30S RIBOSOMAL PROTEIN S3;
 145:  gp9d-A  2.4  5.7   65    92    6   METJA:AF-Q57946-F1 UNCHARACTERIZED PROTEIN MJ0526;
 146:  gp36-A  2.4  6.9   69   513    9   METJA:AF-Q58960-F1 PROBABLE HELICASE MJ1565;
 147:  gpkn-A  2.4  6.2   74   454    8   METJA:AF-Q60346-F1 TRNA PSEUDOURIDINE SYNTHASE PUS10;
 148:  gpm3-A  2.4  4.3  130   322    7   METJA:AF-Q58121-F1 UNCHARACTERIZED PROTEIN MJ0711;
 149:  gqfn-A  2.4 17.0   95   695    6   METJA:AF-Q57675-F1 V-TYPE ATP SYNTHASE SUBUNIT I;
 150:  gp9g-A  2.4  8.3   72   121   11   METJA:AF-Q58173-F1 UNCHARACTERIZED PROTEIN MJ0763;
 151:  gqn3-A  2.4  6.8   53    90    6   METJA:AF-Q58148-F1 UNCHARACTERIZED PROTEIN MJ0738;
 152:  gqn9-A  2.4  5.7   80   177    4   METJA:AF-Q58399-F1 UNCHARACTERIZED PROTEIN MJ0992;
 153:  gqpv-A  2.4  3.4   73   222   10   METJA:AF-Q57876-F1 GAMMA-GLUTAMYLCYCLOTRANSFERASE AND PUTATIVE RNASE
 154:  gpow-A  2.4  6.9   58   148   10   METJA:AF-P81234-F1 UNCHARACTERIZED PROTEIN MJ0275.1;
 155:  gpg7-A  2.4  9.9  127   558    7   METJA:AF-Q60297-F1 PUTATIVE TYPE I RESTRICTION ENZYME MJAXP M PROTEI
 156:  gqqv-A  2.4  7.0   91   175    7   METJA:AF-Q57875-F1 UNCHARACTERIZED PROTEIN MJ0433;
 157:  gpl4-A  2.3  9.1   71    93    8   METJA:AF-Q57574-F1 UNCHARACTERIZED PROTEIN MJ0110;
 158:  gpvz-A  2.3 12.6   98   283    8   METJA:AF-Q57727-F1 DIGERANYLGERANYLGLYCERYL PHOSPHATE SYNTHASE;
 159:  gpxr-A  2.3  3.6   55    94    7   METJA:AF-Q57938-F1 UNCHARACTERIZED PROTEIN MJ0518;
 160:  gp3k-A  2.3  4.3   98   185   10   METJA:AF-Q58164-F1 UNCHARACTERIZED PROTEIN MJ0754;
 161:  gp74-A  2.3  8.6  108  1341    4   METJA:AF-Q58445-F1 DNA-DIRECTED RNA POLYMERASE SUBUNIT A';
 162:  gpi2-A  2.3  6.6  112   178   10   METJA:AF-Q58203-F1 UNCHARACTERIZED PROTEIN MJ0793;
 163:  gpt1-A  2.3  4.8   88   211    6   METJA:AF-Q60278-F1 UNCHARACTERIZED PROTEIN MJECL18;
 164:  gpg8-A  2.3  6.2   64    69    6   METJA:AF-Q57941-F1 UNCHARACTERIZED PROTEIN MJ0521;
 165:  gqe9-A  2.3  3.1   44   451   11   METJA:AF-Q57565-F1 SIGNAL RECOGNITION PARTICLE 54 KDA PROTEIN;
 166:  gqfk-A  2.3 10.4  113   154    9   METJA:AF-P81329-F1 PROBABLE ARCHAEOSORTASE D;
 167:  gp3s-A  2.3  6.9   64   166    5   METJA:AF-P81230-F1 UNCHARACTERIZED PROTEIN MJ1249.1;
 168:  gpxz-A  2.3 10.4   79   377    9   METJA:AF-Q58245-F1 UNCHARACTERIZED PROTEIN MJ0835;
 169:  gpp5-A  2.3 10.5   77   121    5   METJA:AF-Q58613-F1 PUTATIVE RNASE MJ1216;
 170:  gp4p-A  2.3  6.1   80   122    4   METJA:AF-P81305-F1 UNCHARACTERIZED PROTEIN MJ0226.2;
 171:  gqqt-A  2.3  8.3  103   137   11   METJA:AF-P81314-F1 UNCHARACTERIZED PROTEIN MJ0796.1;
 172:  gp3e-A  2.2  4.7   84   535    6   METJA:AF-Q58530-F1 PROBABLE BIFUNCTIONAL TRNA THREONYLCARBAMOYLADENO
 173:  gp9w-A  2.2 13.6   63   128    5   METJA:AF-Q58372-F1 RIBONUCLEASE P PROTEIN COMPONENT 4;
 174:  gphi-A  2.2  4.2  117   347    9   METJA:AF-Q57996-F1 UNCHARACTERIZED TRANSPORTER MJ0576;
 175:  gpuq-A  2.2  4.4   75   616   15   METJA:AF-Q57775-F1 UNCHARACTERIZED PROTEIN MJ0329;
 176:  gqdb-A  2.2  7.5   67   353    3   METJA:AF-Q58182-F1 UNCHARACTERIZED PROTEIN MJ0772;
 177:  gqbt-A  2.2  4.8   66   124    8   METJA:AF-Q58975-F1 UNCHARACTERIZED PROTEIN MJ1580;
 178:  gp7b-A  2.2 12.5  102   352    7   METJA:AF-Q58818-F1 NI-SIROHYDROCHLORIN A,C-DIAMIDE REDUCTIVE CYCLASE
 179:  gpk0-A  2.2  8.2   75   160    7   METJA:AF-Q57654-F1 UNCHARACTERIZED PROTEIN MJ0201;
 180:  gptw-A  2.2  4.5   69   233   10   METJA:AF-Q58360-F1 RNA-FREE RIBONUCLEASE P;
 181:  gpyt-A  2.2  7.3   91   154    7   METJA:AF-Q58645-F1 UNCHARACTERIZED PROTEIN MJ1248;
 182:  gp6a-A  2.2 11.3   67   243    6   METJA:AF-Q60312-F1 UNCHARACTERIZED PROTEIN MJ0002;
 183:  gqd7-A  2.2  4.5   82   204    5   METJA:AF-Q58144-F1 PUTATIVE RUBRERYTHRIN;
 184:  gpi1-A  2.2  2.6   43    70    2   METJA:AF-Q58974-F1 UNCHARACTERIZED PROTEIN MJ1579;
 185:  gpuy-A  2.1  4.3   93   214    8   METJA:AF-Q58046-F1 UPF0111 PROTEIN MJ0629;
 186:  gpuh-A  2.1 10.5   51   304    2   METJA:AF-Q57655-F1 UNCHARACTERIZED PROTEIN MJ0202;
 187:  gpkh-A  2.1  3.4   61   145    5   METJA:AF-P81328-F1 UNCHARACTERIZED PROTEIN MJ1417.1;
 188:  gplr-A  2.1  6.4  126   366    6   METJA:AF-Q58386-F1 UNCHARACTERIZED PROTEIN MJ0976;
 189:  gpnu-A  2.1  4.8   94   214   10   METJA:AF-Q58492-F1 PUTATIVE NICKEL/COBALT EFFLUX SYSTEM MJ1092;
 190:  gqfd-A  2.1  3.1   63   134    6   METJA:AF-Q58022-F1 PUTATIVE TOXIN MJ0605;
 191:  gqpp-A  2.1  5.2   92   262    5   METJA:AF-Q57561-F1 UNCHARACTERIZED PROTEIN MJ0096;
 192:  gqsl-A  2.1  6.0   77   191    6   METJA:AF-Q58061-F1 UNCHARACTERIZED PROTEIN MJ0645;
 193:  gptq-A  2.1  4.4   47   297    4   METJA:AF-Q58226-F1 UNCHARACTERIZED PROTEIN MJ0816;
 194:  gpz8-A  2.1  5.8  100   425    7   METJA:AF-Q58926-F1 UNCHARACTERIZED PROTEIN MJ1531;
 195:  gpr1-A  2.1  6.4   83   189    8   METJA:AF-Q58751-F1 UNCHARACTERIZED PROTEIN MJ1356;
 196:  gqoc-A  2.1  4.6   65    93    6   METJA:AF-Q58814-F1 UPF0147 PROTEIN MJ1419;
 197:  gp3y-A  2.1  9.6  133   436    5   METJA:AF-Q60175-F1 PROTEIN TRANSLOCASE SUBUNIT SECY;
 198:  gqof-A  2.1  7.9   94   384    9   METJA:AF-Q59044-F1 UNCHARACTERIZED PROTEIN MJ1650;
 199:  gp5n-A  2.0  4.8   80   147    4   METJA:AF-Q58157-F1 BACTERIOHEMERYTHRIN;
 200:  gqbq-A  2.0  4.5  109   389    6   METJA:AF-Q58658-F1 PROBABLE DNA DOUBLE-STRAND BREAK REPAIR NUCLEASE
 201:  gp6x-A  2.0  3.3   66   192    3   METJA:AF-Q58848-F1 UNCHARACTERIZED PROTEIN MJ1453;
 202:  gqjv-A  2.0 11.4   67   189    1   METJA:AF-P81231-F1 UNCHARACTERIZED PROTEIN MJ0785.1;
 203:  gqgq-A  2.0 11.5   73   314   14   METJA:AF-Q58741-F1 TPR REPEAT-CONTAINING PROTEIN MJ1345;
 204:  gp0k-A  2.0  7.2   78   152    4   METJA:AF-Q58700-F1 PUTATIVE TOXIN MJ1304;
 205:  gpmh-A  2.0  6.3   95   197    5   METJA:AF-Q58389-F1 UNCHARACTERIZED PROTEIN MJ0979;
 206:  gqat-A  2.0  6.4   61   117    2   METJA:AF-Q58044-F1 UNCHARACTERIZED PROTEIN MJ0627;
 207:  gqpo-A  2.0  3.5   49    83    6   METJA:AF-Q58702-F1 UNCHARACTERIZED PROTEIN MJ1306;
 208:  gp2o-A  2.0  8.9   90   563   10   METJA:AF-Q58373-F1 UNCHARACTERIZED PROTEIN MJ0963;

# Structural equivalences
   1: 6c70-A gp7n-A    44 -  47 <=>    1 -   4   (LEU   46  - LEU   49  <=> MET    1  - ILE    4 )                          
   1: 6c70-A gp7n-A    55 -  58 <=>   11 -  14   (ALA   57  - LEU   60  <=> ARG   11  - GLU   14 )                          
   1: 6c70-A gp7n-A    71 -  82 <=>   16 -  27   (ASN   73  - ILE   84  <=> ASP   16  - LEU   27 )                          
   1: 6c70-A gp7n-A   192 - 224 <=>   28 -  60   (SER  209  - SER  241  <=> ARG   28  - GLY   60 )                          
   1: 6c70-A gp7n-A   236 - 285 <=>   61 - 110   (VAL  322  - LYS  371  <=> ASN   61  - SER  110 )                          
   1: 6c70-A gp7n-A   295 - 306 <=>  111 - 122   (THR  381  - GLN  392  <=> ILE  111  - LEU  122 )                          
   1: 6c70-A gp7n-A   307 - 331 <=>  126 - 150   (VAL  393  - CYS  417  <=> VAL  126  - TYR  150 )                          
   1: 6c70-A gp7n-A   332 - 339 <=>  153 - 160   (HIS  418  - GLU  425  <=> ILE  153  - PRO  160 )                          
   1: 6c70-A gp7n-A   341 - 352 <=>  161 - 172   (LYS  427  - GLN  438  <=> ASP  161  - ALA  172 )                          
   1: 6c70-A gp7n-A   353 - 356 <=>  175 - 178   (LYS  439  - SER  442  <=> GLU  175  - LYS  178 )                          
   1: 6c70-A gp7n-A   363 - 366 <=>  182 - 185   (PHE  449  - SER  452  <=> LEU  182  - ARG  185 )                          
   1: 6c70-A gp7n-A   368 - 388 <=>  186 - 206   (ASP  454  - LYS  474  <=> GLU  186  - LYS  206 )                          
   2: 6c70-A gqic-A    63 -  93 <=>   39 -  69   (ASP   65  - LYS   95  <=> GLN   39  - THR   69 )                          
   2: 6c70-A gqic-A    95 -  98 <=>   70 -  73   (PHE   97  - THR  100  <=> ARG   70  - LYS   73 )                          
   2: 6c70-A gqic-A   259 - 288 <=>   76 - 105   (ASP  345  - GLY  374  <=> GLU   76  - SER  105 )                          
   2: 6c70-A gqic-A   316 - 319 <=>  161 - 164   (ARG  402  - GLU  405  <=> ASP  161  - HIS  164 )                          
   2: 6c70-A gqic-A   321 - 328 <=>  185 - 192   (SER  407  - ALA  414  <=> PRO  185  - ALA  192 )                          
   2: 6c70-A gqic-A   330 - 333 <=>  193 - 196   (SER  416  - TRP  419  <=> SER  193  - ASN  196 )                          
   2: 6c70-A gqic-A   335 - 339 <=>  197 - 201   (ASP  421  - GLU  425  <=> LEU  197  - SER  201 )                          
   3: 6c70-A gqnq-A    64 -  90 <=>   42 -  68   (ASP   66  - VAL   92  <=> ASN   42  - ASN   68 )                          
   3: 6c70-A gqnq-A    92 -  95 <=>   69 -  72   (SER   94  - PHE   97  <=> ASN   69  - TYR   72 )                          
   3: 6c70-A gqnq-A   260 - 284 <=>   74 -  98   (ALA  346  - THR  370  <=> SER   74  - ASN   98 )                          
   3: 6c70-A gqnq-A   285 - 290 <=>  100 - 105   (LYS  371  - ASN  376  <=> SER  100  - LEU  105 )                          
   4: 6c70-A gp9y-A    64 -  67 <=>   95 -  98   (ASP   66  - ASP   69  <=> THR   95  - ASP   98 )                          
   4: 6c70-A gp9y-A    70 -  95 <=>   99 - 124   (ALA   72  - PHE   97  <=> VAL   99  - PRO  124 )                          
   4: 6c70-A gp9y-A   258 - 286 <=>  125 - 153   (GLY  344  - VAL  372  <=> MET  125  - LEU  153 )                          
   4: 6c70-A gp9y-A   298 - 301 <=>  190 - 193   (GLY  384  - LEU  387  <=> TRP  190  - SER  193 )                          
   4: 6c70-A gp9y-A   381 - 388 <=>  199 - 206   (PHE  467  - LYS  474  <=> ILE  199  - ASP  206 )                          
   5: 6c70-A gp8w-A    64 -  96 <=>   18 -  50   (ASP   66  - TYR   98  <=> ASP   18  - ASP   50 )                          
   5: 6c70-A gp8w-A   258 - 285 <=>   52 -  79   (GLY  344  - LYS  371  <=> LEU   52  - LEU   79 )                          
   5: 6c70-A gp8w-A   286 - 290 <=>   81 -  85   (VAL  372  - ASN  376  <=> VAL   81  - ILE   85 )                          
   5: 6c70-A gp8w-A   320 - 323 <=>  153 - 156   (GLU  406  - SER  409  <=> GLU  153  - ASN  156 )                          
   5: 6c70-A gp8w-A   366 - 388 <=>  164 - 186   (SER  452  - LYS  474  <=> LYS  164  - ILE  186 )                          
   6: 6c70-A gp0y-A    62 -  65 <=>   14 -  17   (SER   64  - VAL   67  <=> ARG   14  - LYS   17 )                          
   6: 6c70-A gp0y-A    67 -  91 <=>   18 -  42   (ASP   69  - ARG   93  <=> PHE   18  - PRO   42 )                          
   6: 6c70-A gp0y-A    95 -  98 <=>   43 -  46   (PHE   97  - THR  100  <=> TYR   43  - ALA   46 )                          
   6: 6c70-A gp0y-A   259 - 280 <=>   49 -  70   (ASP  345  - ALA  366  <=> LYS   49  - GLY   70 )                          
   6: 6c70-A gp0y-A   283 - 286 <=>   71 -  74   (ALA  369  - VAL  372  <=> GLY   71  - GLY   74 )                          
   6: 6c70-A gp0y-A   288 - 291 <=>  116 - 119   (GLY  374  - VAL  377  <=> PHE  116  - LEU  119 )                          
   6: 6c70-A gp0y-A   295 - 298 <=>  149 - 152   (THR  381  - GLY  384  <=> LYS  149  - GLY  152 )                          
   6: 6c70-A gp0y-A   306 - 309 <=>  186 - 189   (GLN  392  - LEU  395  <=> ASN  186  - ILE  189 )                          
   6: 6c70-A gp0y-A   315 - 318 <=>  191 - 194   (ASN  401  - ILE  404  <=> LEU  191  - THR  194 )                          
   6: 6c70-A gp0y-A   358 - 365 <=>  246 - 253   (SER  444  - VAL  451  <=> LEU  246  - VAL  253 )                          
   6: 6c70-A gp0y-A   368 - 371 <=>  255 - 258   (ASP  454  - ALA  457  <=> GLY  255  - VAL  258 )                          
   7: 6c70-A gpvh-A    63 -  88 <=>   28 -  53   (ASP   65  - PHE   90  <=> SER   28  - LYS   53 )                          
   7: 6c70-A gpvh-A    90 -  93 <=>   54 -  57   (VAL   92  - LYS   95  <=> ASN   54  - SER   57 )                          
   7: 6c70-A gpvh-A   258 - 283 <=>   58 -  83   (GLY  344  - ALA  369  <=> GLU   58  - ASN   83 )                          
   7: 6c70-A gpvh-A   295 - 298 <=>   85 -  88   (THR  381  - GLY  384  <=> ASN   85  - TYR   88 )                          
   7: 6c70-A gpvh-A   302 - 312 <=>   89 -  99   (TYR  388  - ILE  398  <=> ASP   89  - GLN   99 )                          
   7: 6c70-A gpvh-A   332 - 336 <=>  722 - 726   (HIS  418  - GLY  422  <=> ASN  722  - GLY  726 )                          
   7: 6c70-A gpvh-A   337 - 340 <=>  729 - 732   (SER  423  - ALA  426  <=> GLU  729  - SER  732 )                          
   8: 6c70-A gp28-A    64 -  92 <=>    4 -  32   (ASP   66  - SER   94  <=> LEU    4  - ASN   32 )                          
   8: 6c70-A gp28-A   194 - 207 <=>   34 -  47   (SER  211  - CYS  224  <=> LYS   34  - GLU   47 )                          
   8: 6c70-A gp28-A   253 - 286 <=>   49 -  82   (LEU  339  - VAL  372  <=> LYS   49  - LEU   82 )                          
   9: 6c70-A gqoj-A    63 -  91 <=>   10 -  38   (ASP   65  - ARG   93  <=> ASP   10  - GLU   38 )                          
   9: 6c70-A gqoj-A   260 - 286 <=>   40 -  66   (ALA  346  - VAL  372  <=> PRO   40  - LEU   66 )                          
   9: 6c70-A gqoj-A   287 - 290 <=>   69 -  72   (ASN  373  - ASN  376  <=> PHE   69  - LYS   72 )                          
  10: 6c70-A gplh-A    64 -  89 <=>    5 -  30   (ASP   66  - PRO   91  <=> GLU    5  - GLY   30 )                          
  10: 6c70-A gplh-A   189 - 194 <=>   33 -  38   (MET  206  - SER  211  <=> PHE   33  - TYR   38 )                          
  10: 6c70-A gplh-A   197 - 200 <=>   50 -  53   (VAL  214  - CYS  217  <=> GLY   50  - THR   53 )                          
  10: 6c70-A gplh-A   260 - 286 <=>   55 -  81   (ALA  346  - VAL  372  <=> GLN   55  - ILE   81 )                          
  10: 6c70-A gplh-A   287 - 290 <=>   84 -  87   (ASN  373  - ASN  376  <=> PHE   84  - GLU   87 )                          
  11: 6c70-A gp4k-A    42 -  46 <=>   26 -  30   (VAL   44  - LEU   48  <=> SER   26  - SER   30 )                          
  11: 6c70-A gp4k-A    50 -  58 <=>  107 - 115   (GLN   52  - LEU   60  <=> ARG  107  - ILE  115 )                          
  11: 6c70-A gp4k-A    60 -  63 <=>  116 - 119   (MET   62  - ASP   65  <=> LYS  116  - LYS  119 )                          
  11: 6c70-A gp4k-A    64 -  87 <=>  123 - 146   (ASP   66  - TYR   89  <=> ASN  123  - VAL  146 )                          
  11: 6c70-A gp4k-A    88 -  92 <=>  148 - 152   (PHE   90  - SER   94  <=> SER  148  - PRO  152 )                          
  11: 6c70-A gp4k-A   187 - 194 <=>  156 - 163   (ILE  204  - SER  211  <=> ASN  156  - PHE  163 )                          
  11: 6c70-A gp4k-A   196 - 199 <=>  174 - 177   (ASP  213  - PHE  216  <=> GLY  174  - THR  177 )                          
  11: 6c70-A gp4k-A   260 - 284 <=>  179 - 203   (ALA  346  - THR  370  <=> LYS  179  - GLN  203 )                          
  11: 6c70-A gp4k-A   285 - 288 <=>  205 - 208   (LYS  371  - GLY  374  <=> ALA  205  - GLY  208 )                          
  12: 6c70-A gpx2-A     3 -  16 <=>    2 -  15   (HIS    5  - VAL   18  <=> ASN    2  - ILE   15 )                          
  12: 6c70-A gpx2-A    64 -  94 <=>   53 -  83   (ASP   66  - ILE   96  <=> PHE   53  - LEU   83 )                          
  12: 6c70-A gpx2-A   257 - 281 <=>   84 - 108   (VAL  343  - TYR  367  <=> PRO   84  - VAL  108 )                          
  12: 6c70-A gpx2-A   284 - 289 <=>  109 - 114   (THR  370  - VAL  375  <=> LYS  109  - VAL  114 )                          
  12: 6c70-A gpx2-A   290 - 294 <=>  119 - 123   (ASN  376  - ALA  380  <=> ILE  119  - PHE  123 )                          
  13: 6c70-A gpx1-A    56 -  63 <=>   48 -  55   (VAL   58  - ASP   65  <=> ALA   48  - LYS   55 )                          
  13: 6c70-A gpx1-A   170 - 174 <=>  101 - 105   (SER  187  - HIS  191  <=> ALA  101  - ALA  105 )                          
  13: 6c70-A gpx1-A   175 - 178 <=>  107 - 110   (VAL  192  - LEU  195  <=> GLU  107  - ARG  110 )                          
  13: 6c70-A gpx1-A   289 - 323 <=>  307 - 341   (VAL  375  - SER  409  <=> ASP  307  - ASN  341 )                          
  13: 6c70-A gpx1-A   364 - 388 <=>  349 - 373   (THR  450  - LYS  474  <=> GLU  349  - LYS  373 )                          
  14: 6c70-A gqnn-A     8 -  11 <=>   40 -  43   (ALA   10  - LEU   13  <=> MET   40  - GLN   43 )                          
  14: 6c70-A gqnn-A    59 -  95 <=>   75 - 111   (MET   61  - PHE   97  <=> GLY   75  - ILE  111 )                          
  14: 6c70-A gqnn-A   259 - 286 <=>  113 - 140   (ASP  345  - VAL  372  <=> PRO  113  - PHE  140 )                          
  15: 6c70-A gqc7-A    63 -  89 <=>    7 -  33   (ASP   65  - PRO   91  <=> GLN    7  - ILE   33 )                          
  15: 6c70-A gqc7-A    91 -  94 <=>   34 -  37   (ARG   93  - ILE   96  <=> GLU   34  - ARG   37 )                          
  15: 6c70-A gqc7-A   256 - 280 <=>   39 -  63   (ALA  342  - ALA  366  <=> ASN   39  - GLY   63 )                          
  15: 6c70-A gqc7-A   304 - 312 <=>   69 -  77   (LEU  390  - ILE  398  <=> PHE   69  - PHE   77 )                          
  15: 6c70-A gqc7-A   355 - 358 <=>   80 -  83   (MET  441  - SER  444  <=> HIS   80  - ALA   83 )                          
  16: 6c70-A gqgn-A    62 -  66 <=>  162 - 166   (SER   64  - ASP   68  <=> THR  162  - LEU  166 )                          
  16: 6c70-A gqgn-A    68 - 102 <=>  167 - 201   (LEU   70  - TRP  104  <=> ARG  167  - PRO  201 )                          
  16: 6c70-A gqgn-A   253 - 258 <=>  203 - 208   (LEU  339  - GLY  344  <=> GLY  203  - ASP  208 )                          
  16: 6c70-A gqgn-A   262 - 284 <=>  209 - 231   (GLY  348  - THR  370  <=> ILE  209  - ILE  231 )                          
  16: 6c70-A gqgn-A   285 - 291 <=>  233 - 239   (LYS  371  - VAL  377  <=> SER  233  - ALA  239 )                          
  17: 6c70-A gp62-A    65 - 101 <=>    3 -  39   (VAL   67  - ILE  103  <=> HIS    3  - SER   39 )                          
  17: 6c70-A gp62-A   257 - 288 <=>   44 -  75   (VAL  343  - GLY  374  <=> VAL   44  - GLY   75 )                          
  17: 6c70-A gp62-A   304 - 308 <=>  133 - 137   (LEU  390  - PHE  394  <=> VAL  133  - PHE  137 )                          
  17: 6c70-A gp62-A   365 - 368 <=>  138 - 141   (VAL  451  - ASP  454  <=> ARG  138  - ARG  141 )                          
  17: 6c70-A gp62-A   371 - 374 <=>  143 - 146   (ALA  457  - LEU  460  <=> GLU  143  - TYR  146 )                          
  17: 6c70-A gp62-A   381 - 388 <=>  216 - 223   (PHE  467  - LYS  474  <=> VAL  216  - SER  223 )                          
  18: 6c70-A gpzd-A    64 -  89 <=>    5 -  30   (ASP   66  - PRO   91  <=> PRO    5  - SER   30 )                          
  18: 6c70-A gpzd-A    91 - 104 <=>   31 -  44   (ARG   93  - ASN  106  <=> VAL   31  - GLU   44 )                          
  18: 6c70-A gpzd-A   105 - 108 <=>   46 -  49   (PRO  107  - HIS  110  <=> GLU   46  - SER   49 )                          
  18: 6c70-A gpzd-A   122 - 125 <=>   56 -  59   (ALA  124  - LYS  127  <=> LEU   56  - GLY   59 )                          
  18: 6c70-A gpzd-A   243 - 260 <=>   64 -  81   (TRP  329  - ALA  346  <=> ARG   64  - GLU   81 )                          
  18: 6c70-A gpzd-A   261 - 285 <=>   84 - 108   (TYR  347  - LYS  371  <=> VAL   84  - MET  108 )                          
  18: 6c70-A gpzd-A   286 - 289 <=>  110 - 113   (VAL  372  - VAL  375  <=> PRO  110  - GLN  113 )                          
  19: 6c70-A gpsm-A    64 -  89 <=>    5 -  30   (ASP   66  - PRO   91  <=> LYS    5  - GLY   30 )                          
  19: 6c70-A gpsm-A   189 - 192 <=>   33 -  36   (MET  206  - SER  209  <=> TYR   33  - ALA   36 )                          
  19: 6c70-A gpsm-A   196 - 199 <=>   50 -  53   (ASP  213  - PHE  216  <=> GLY   50  - THR   53 )                          
  19: 6c70-A gpsm-A   260 - 285 <=>   55 -  80   (ALA  346  - LYS  371  <=> LYS   55  - LEU   80 )                          
  19: 6c70-A gpsm-A   286 - 290 <=>   83 -  87   (VAL  372  - ASN  376  <=> GLU   83  - GLU   87 )                          
  20: 6c70-A gpsg-A    37 -  62 <=>    1 -  26   (ARG   39  - SER   64  <=> MET    1  - CYS   26 )                          
  20: 6c70-A gpsg-A    67 -  88 <=>   27 -  48   (ASP   69  - PHE   90  <=> ASP   27  - TRP   48 )                          
  20: 6c70-A gpsg-A    89 -  92 <=>   50 -  53   (PRO   91  - SER   94  <=> ASN   50  - LYS   53 )                          
  20: 6c70-A gpsg-A   261 - 283 <=>   55 -  77   (TYR  347  - ALA  369  <=> ASP   55  - ALA   77 )                          
  20: 6c70-A gpsg-A   284 - 287 <=>   79 -  82   (THR  370  - ASN  373  <=> SER   79  - PRO   82 )                          
  20: 6c70-A gpsg-A   288 - 291 <=>   85 -  88   (GLY  374  - VAL  377  <=> TYR   85  - ASN   88 )                          
  20: 6c70-A gpsg-A   367 - 372 <=>  100 - 105   (LEU  453  - SER  458  <=> THR  100  - TYR  105 )                          
  21: 6c70-A gqmg-A    63 -  86 <=>   13 -  36   (ASP   65  - ILE   88  <=> GLN   13  - LEU   36 )                          
  21: 6c70-A gqmg-A    88 -  91 <=>   37 -  40   (PHE   90  - ARG   93  <=> PRO   37  - ARG   40 )                          
  21: 6c70-A gqmg-A   261 - 280 <=>   52 -  71   (TYR  347  - ALA  366  <=> GLU   52  - ALA   71 )                          
  22: 6c70-A gp1b-A    50 -  53 <=>   63 -  66   (GLN   52  - MET   55  <=> ARG   63  - ILE   66 )                          
  22: 6c70-A gp1b-A    64 -  96 <=>  170 - 202   (ASP   66  - TYR   98  <=> LYS  170  - THR  202 )                          
  22: 6c70-A gp1b-A   103 - 107 <=>  226 - 230   (ASN  105  - SER  109  <=> VAL  226  - GLU  230 )                          
  22: 6c70-A gp1b-A   122 - 126 <=>  292 - 296   (ALA  124  - MET  128  <=> ALA  292  - PRO  296 )                          
  22: 6c70-A gp1b-A   130 - 133 <=>  297 - 300   (LEU  132  - VAL  135  <=> ILE  297  - GLY  300 )                          
  22: 6c70-A gp1b-A   200 - 203 <=>  302 - 305   (CYS  217  - LEU  220  <=> ILE  302  - GLY  305 )                          
  22: 6c70-A gp1b-A   207 - 210 <=>  321 - 324   (CYS  224  - LEU  227  <=> GLY  321  - ILE  324 )                          
  22: 6c70-A gp1b-A   245 - 248 <=>  326 - 329   (GLU  331  - LYS  334  <=> LYS  326  - LYS  329 )                          
  22: 6c70-A gp1b-A   251 - 257 <=>  330 - 336   (VAL  337  - VAL  343  <=> ILE  330  - PHE  336 )                          
  22: 6c70-A gp1b-A   258 - 286 <=>  382 - 410   (GLY  344  - VAL  372  <=> ALA  382  - MET  410 )                          
  22: 6c70-A gp1b-A   287 - 290 <=>  413 - 416   (ASN  373  - ASN  376  <=> LEU  413  - GLY  416 )                          
  23: 6c70-A gqcd-A    63 -  94 <=>    4 -  35   (ASP   65  - ILE   96  <=> LYS    4  - PHE   35 )                          
  23: 6c70-A gqcd-A    96 - 100 <=>   36 -  40   (TYR   98  - ALA  102  <=> LYS   36  - SER   40 )                          
  23: 6c70-A gqcd-A   106 - 112 <=>   67 -  73   (ASN  108  - ALA  114  <=> SER   67  - MET   73 )                          
  23: 6c70-A gqcd-A   201 - 206 <=>   87 -  92   (SER  218  - ALA  223  <=> PHE   87  - ASN   92 )                          
  23: 6c70-A gqcd-A   254 - 283 <=>   94 - 123   (VAL  340  - ALA  369  <=> ASP   94  - LYS  123 )                          
  23: 6c70-A gqcd-A   295 - 306 <=>  124 - 135   (THR  381  - GLN  392  <=> ASP  124  - ALA  135 )                          
  24: 6c70-A gp5t-A    64 -  96 <=>  124 - 156   (ASP   66  - TYR   98  <=> LYS  124  - PRO  156 )                          
  24: 6c70-A gp5t-A   190 - 196 <=>  163 - 169   (ALA  207  - ASP  213  <=> ASN  163  - ALA  169 )                          
  24: 6c70-A gp5t-A   203 - 206 <=>  194 - 197   (LEU  220  - ALA  223  <=> LEU  194  - LYS  197 )                          
  24: 6c70-A gp5t-A   259 - 284 <=>  216 - 241   (ASP  345  - THR  370  <=> ASP  216  - LYS  241 )                          
  24: 6c70-A gp5t-A   285 - 288 <=>  243 - 246   (LYS  371  - GLY  374  <=> MET  243  - GLU  246 )                          
  24: 6c70-A gp5t-A   289 - 292 <=>  252 - 255   (VAL  375  - TYR  378  <=> LYS  252  - GLY  255 )                          
  24: 6c70-A gp5t-A   295 - 298 <=>  256 - 259   (THR  381  - GLY  384  <=> VAL  256  - GLY  259 )                          
  25: 6c70-A gqlu-A    65 -  91 <=>   13 -  39   (VAL   67  - ARG   93  <=> SER   13  - GLY   39 )                          
  25: 6c70-A gqlu-A   260 - 263 <=>   40 -  43   (ALA  346  - VAL  349  <=> ALA   40  - ASN   43 )                          
  25: 6c70-A gqlu-A   265 - 286 <=>   44 -  65   (LEU  351  - VAL  372  <=> PRO   44  - LYS   65 )                          
  25: 6c70-A gqlu-A   287 - 290 <=>   67 -  70   (ASN  373  - ASN  376  <=> MET   67  - GLN   70 )                          
  26: 6c70-A gp48-A    60 -  63 <=>   67 -  70   (MET   62  - ASP   65  <=> GLU   67  - PHE   70 )                          
  26: 6c70-A gp48-A    65 -  90 <=>   93 - 118   (VAL   67  - VAL   92  <=> ILE   93  - CYS  118 )                          
  26: 6c70-A gp48-A   257 - 284 <=>  119 - 146   (VAL  343  - THR  370  <=> ASN  119  - ALA  146 )                          
  26: 6c70-A gp48-A   285 - 289 <=>  148 - 152   (LYS  371  - VAL  375  <=> ASN  148  - ASN  152 )                          
  27: 6c70-A gp68-A    64 -  89 <=>   13 -  38   (ASP   66  - PRO   91  <=> MET   13  - GLU   38 )                          
  27: 6c70-A gp68-A    91 - 101 <=>   39 -  49   (ARG   93  - ILE  103  <=> ILE   39  - ILE   49 )                          
  27: 6c70-A gp68-A   103 - 107 <=>   50 -  54   (ASN  105  - SER  109  <=> LYS   50  - GLU   54 )                          
  27: 6c70-A gp68-A   126 - 129 <=>   79 -  82   (MET  128  - LEU  131  <=> LYS   79  - ILE   82 )                          
  27: 6c70-A gp68-A   250 - 260 <=>   86 -  96   (VAL  336  - ALA  346  <=> LYS   86  - LYS   96 )                          
  27: 6c70-A gp68-A   261 - 286 <=>   99 - 124   (TYR  347  - VAL  372  <=> VAL   99  - ARG  124 )                          
  27: 6c70-A gp68-A   287 - 290 <=>  127 - 130   (ASN  373  - ASN  376  <=> LEU  127  - GLU  130 )                          
  28: 6c70-A gpt3-A   295 - 311 <=>    1 -  17   (THR  381  - CYS  397  <=> MET    1  - LEU   17 )                          
  28: 6c70-A gpt3-A   366 - 388 <=>   18 -  40   (SER  452  - LYS  474  <=> ALA   18  - ILE   40 )                          
  29: 6c70-A gqlo-A     2 -   5 <=>   20 -  23   (LYS    4  - GLY    7  <=> LEU   20  - LEU   23 )                          
  29: 6c70-A gqlo-A    31 -  35 <=>  176 - 180   (GLY   33  - PRO   37  <=> ASP  176  - LYS  180 )                          
  29: 6c70-A gqlo-A    50 -  53 <=>  224 - 227   (GLN   52  - MET   55  <=> PHE  224  - TYR  227 )                          
  29: 6c70-A gqlo-A    58 -  61 <=>  276 - 279   (LEU   60  - GLU   63  <=> LYS  276  - PHE  279 )                          
  29: 6c70-A gqlo-A    65 -  91 <=>  318 - 344   (VAL   67  - ARG   93  <=> ASP  318  - LYS  344 )                          
  29: 6c70-A gqlo-A   260 - 284 <=>  346 - 370   (ALA  346  - THR  370  <=> ASP  346  - GLU  370 )                          
  29: 6c70-A gqlo-A   285 - 290 <=>  372 - 377   (LYS  371  - ASN  376  <=> GLU  372  - ASN  377 )                          
  30: 6c70-A gqdv-A    63 -  89 <=>    3 -  29   (ASP   65  - PRO   91  <=> PHE    3  - LYS   29 )                          
  30: 6c70-A gqdv-A    92 -  95 <=>   30 -  33   (SER   94  - PHE   97  <=> LEU   30  - ASN   33 )                          
  30: 6c70-A gqdv-A   257 - 273 <=>   34 -  50   (VAL  343  - THR  359  <=> THR   34  - GLY   50 )                          
  30: 6c70-A gqdv-A   362 - 365 <=>   56 -  59   (PHE  448  - VAL  451  <=> LYS   56  - ILE   59 )                          
  30: 6c70-A gqdv-A   373 - 382 <=>  197 - 206   (VAL  459  - MET  468  <=> GLU  197  - GLY  206 )                          
  31: 6c70-A gqmd-A    64 -  89 <=>   34 -  59   (ASP   66  - PRO   91  <=> PRO   34  - PHE   59 )                          
  31: 6c70-A gqmd-A   193 - 199 <=>   63 -  69   (ASN  210  - PHE  216  <=> ASP   63  - ILE   69 )                          
  31: 6c70-A gqmd-A   260 - 286 <=>   70 -  96   (ALA  346  - VAL  372  <=> LYS   70  - LEU   96 )                          
  31: 6c70-A gqmd-A   287 - 290 <=>   99 - 102   (ASN  373  - ASN  376  <=> TYR   99  - LYS  102 )                          
  32: 6c70-A gqm3-A    29 -  62 <=>    1 -  34   (SER   31  - SER   64  <=> MET    1  - LYS   34 )                          
  32: 6c70-A gqm3-A    67 -  91 <=>   35 -  59   (ASP   69  - ARG   93  <=> ASN   35  - THR   59 )                          
  32: 6c70-A gqm3-A   261 - 286 <=>   63 -  88   (TYR  347  - VAL  372  <=> GLU   63  - LYS   88 )                          
  32: 6c70-A gqm3-A   287 - 290 <=>   91 -  94   (ASN  373  - ASN  376  <=> LYS   91  - ARG   94 )                          
  32: 6c70-A gqm3-A   311 - 328 <=>  148 - 165   (CYS  397  - ALA  414  <=> GLY  148  - ILE  165 )                          
  32: 6c70-A gqm3-A   347 - 350 <=>  166 - 169   (VAL  433  - GLN  436  <=> GLY  166  - ILE  169 )                          
  32: 6c70-A gqm3-A   364 - 368 <=>  219 - 223   (THR  450  - ASP  454  <=> LYS  219  - LYS  223 )                          
  33: 6c70-A gpka-A   169 - 172 <=>  206 - 209   (MET  186  - ALA  189  <=> LYS  206  - LYS  209 )                          
  33: 6c70-A gpka-A   173 - 226 <=>  211 - 264   (GLY  190  - THR  243  <=> MET  211  - ILE  264 )                          
  33: 6c70-A gpka-A   229 - 258 <=>  754 - 783   (THR  315  - GLY  344  <=> LEU  754  - ASN  783 )                          
  33: 6c70-A gpka-A   261 - 268 <=>  784 - 791   (TYR  347  - HIS  354  <=> TYR  784  - LYS  791 )                          
  34: 6c70-A gp9i-A    19 -  22 <=>   14 -  17   (GLY   21  - HIS   24  <=> ILE   14  - GLU   17 )                          
  34: 6c70-A gp9i-A    25 -  28 <=>  136 - 139   (PHE   27  - TYR   30  <=> SER  136  - ILE  139 )                          
  34: 6c70-A gp9i-A    93 - 101 <=>  146 - 154   (LYS   95  - ILE  103  <=> PRO  146  - THR  154 )                          
  34: 6c70-A gp9i-A   159 - 162 <=>  192 - 195   (MET  176  - THR  179  <=> ASN  192  - GLU  195 )                          
  34: 6c70-A gp9i-A   182 - 187 <=>  202 - 207   (PHE  199  - ILE  204  <=> ILE  202  - GLY  207 )                          
  34: 6c70-A gp9i-A   190 - 221 <=>  229 - 260   (ALA  207  - MET  238  <=> ARG  229  - VAL  260 )                          
  34: 6c70-A gp9i-A   236 - 277 <=>  261 - 302   (VAL  322  - THR  363  <=> ASP  261  - PRO  302 )                          
  34: 6c70-A gp9i-A   281 - 284 <=>  303 - 306   (TYR  367  - THR  370  <=> ASN  303  - ASP  306 )                          
  34: 6c70-A gp9i-A   293 - 296 <=>  310 - 313   (ALA  379  - VAL  382  <=> MET  310  - GLU  313 )                          
  34: 6c70-A gp9i-A   298 - 330 <=>  316 - 348   (GLY  384  - SER  416  <=> GLU  316  - LEU  348 )                          
  34: 6c70-A gp9i-A   339 - 342 <=>  352 - 355   (GLU  425  - THR  428  <=> ILE  352  - ASP  355 )                          
  35: 6c70-A gqoq-A    63 -  95 <=>   30 -  62   (ASP   65  - PHE   97  <=> LYS   30  - SER   62 )                          
  35: 6c70-A gqoq-A   257 - 281 <=>   63 -  87   (VAL  343  - TYR  367  <=> SER   63  - GLU   87 )                          
  35: 6c70-A gqoq-A   384 - 388 <=>   91 -  95   (LEU  470  - LYS  474  <=> ILE   91  - SER   95 )                          
  36: 6c70-A gqr9-A     5 -   9 <=>   22 -  26   (GLY    7  - ASP   11  <=> LYS   22  - ALA   26 )                          
  36: 6c70-A gqr9-A    16 -  19 <=>   66 -  69   (VAL   18  - GLY   21  <=> ARG   66  - ASN   69 )                          
  36: 6c70-A gqr9-A    29 -  33 <=>  584 - 588   (SER   31  - LYS   35  <=> TYR  584  - ASP  588 )                          
  36: 6c70-A gqr9-A    65 -  91 <=>  704 - 730   (VAL   67  - ARG   93  <=> GLU  704  - PHE  730 )                          
  36: 6c70-A gqr9-A   261 - 279 <=>  732 - 750   (TYR  347  - LEU  365  <=> LEU  732  - ARG  750 )                          
  36: 6c70-A gqr9-A   280 - 283 <=>  752 - 755   (ALA  366  - ALA  369  <=> ARG  752  - ASN  755 )                          
  36: 6c70-A gqr9-A   294 - 305 <=>  757 - 768   (ALA  380  - GLY  391  <=> ILE  757  - ILE  768 )                          
  36: 6c70-A gqr9-A   310 - 314 <=>  774 - 778   (PHE  396  - GLY  400  <=> PHE  774  - LEU  778 )                          
  36: 6c70-A gqr9-A   322 - 335 <=>  858 - 871   (SER  408  - ASP  421  <=> GLY  858  - ASN  871 )                          
  36: 6c70-A gqr9-A   336 - 340 <=>  874 - 878   (GLY  422  - ALA  426  <=> PHE  874  - GLY  878 )                          
  36: 6c70-A gqr9-A   342 - 346 <=>  879 - 883   (THR  428  - ILE  432  <=> LYS  879  - LYS  883 )                          
  36: 6c70-A gqr9-A   382 - 388 <=>  906 - 912   (MET  468  - LYS  474  <=> LYS  906  - GLU  912 )                          
  37: 6c70-A gp4h-A    63 -  93 <=>   14 -  44   (ASP   65  - LYS   95  <=> TYR   14  - MET   44 )                          
  37: 6c70-A gp4h-A    95 -  98 <=>   45 -  48   (PHE   97  - THR  100  <=> HIS   45  - ILE   48 )                          
  37: 6c70-A gp4h-A   253 - 262 <=>   49 -  58   (LEU  339  - GLY  348  <=> THR   49  - ASN   58 )                          
  37: 6c70-A gp4h-A   263 - 287 <=>   60 -  84   (VAL  349  - ASN  373  <=> VAL   60  - PHE   84 )                          
  37: 6c70-A gp4h-A   288 - 315 <=>   87 - 114   (GLY  374  - ASN  401  <=> LYS   87  - LYS  114 )                          
  37: 6c70-A gp4h-A   317 - 331 <=>  117 - 131   (LEU  403  - CYS  417  <=> LEU  117  - SER  131 )                          
  37: 6c70-A gp4h-A   340 - 343 <=>  134 - 137   (ALA  426  - PHE  429  <=> HIS  134  - ASN  137 )                          
  38: 6c70-A gp9j-A     5 -  11 <=>  198 - 204   (GLY    7  - LEU   13  <=> LEU  198  - VAL  204 )                          
  38: 6c70-A gp9j-A    25 -  28 <=>  208 - 211   (PHE   27  - TYR   30  <=> LEU  208  - LYS  211 )                          
  38: 6c70-A gp9j-A    29 -  32 <=>  214 - 217   (SER   31  - LYS   34  <=> LYS  214  - GLU  217 )                          
  38: 6c70-A gp9j-A    34 -  37 <=>  218 - 221   (PHE   36  - ARG   39  <=> PHE  218  - GLY  221 )                          
  38: 6c70-A gp9j-A    41 -  63 <=>  225 - 247   (ILE   43  - ASP   65  <=> PRO  225  - ASN  247 )                          
  38: 6c70-A gp9j-A    64 -  78 <=>  256 - 270   (ASP   66  - PHE   80  <=> PHE  256  - LEU  270 )                          
  38: 6c70-A gp9j-A    79 -  94 <=>  272 - 287   (LEU   81  - ILE   96  <=> LEU  272  - SER  287 )                          
  38: 6c70-A gp9j-A   256 - 284 <=>  290 - 318   (ALA  342  - THR  370  <=> ASP  290  - TYR  318 )                          
  38: 6c70-A gp9j-A   285 - 290 <=>  322 - 327   (LYS  371  - ASN  376  <=> LYS  322  - MET  327 )                          
  38: 6c70-A gp9j-A   305 - 313 <=>  337 - 345   (GLY  391  - PHE  399  <=> SER  337  - ILE  345 )                          
  38: 6c70-A gp9j-A   316 - 326 <=>  348 - 358   (ARG  402  - GLU  412  <=> THR  348  - LYS  358 )                          
  39: 6c70-A gp0g-A    62 -  94 <=>   27 -  59   (SER   64  - ILE   96  <=> TYR   27  - SER   59 )                          
  39: 6c70-A gp0g-A   256 - 259 <=>   61 -  64   (ALA  342  - ASP  345  <=> ASP   61  - GLU   64 )                          
  39: 6c70-A gp0g-A   261 - 279 <=>   65 -  83   (TYR  347  - LEU  365  <=> PHE   65  - ALA   83 )                          
  39: 6c70-A gp0g-A   281 - 284 <=>   84 -  87   (TYR  367  - THR  370  <=> THR   84  - GLU   87 )                          
  39: 6c70-A gp0g-A   296 - 309 <=>   88 - 101   (VAL  382  - LEU  395  <=> PHE   88  - GLU  101 )                          
  39: 6c70-A gp0g-A   354 - 357 <=>  111 - 114   (ALA  440  - ILE  443  <=> ASP  111  - ILE  114 )                          
  39: 6c70-A gp0g-A   365 - 370 <=>  115 - 120   (VAL  451  - PHE  456  <=> PRO  115  - LEU  120 )                          
  39: 6c70-A gp0g-A   372 - 376 <=>  121 - 125   (SER  458  - ALA  462  <=> ASP  121  - GLU  125 )                          
  40: 6c70-A gpv4-A    63 -  93 <=>   82 - 112   (ASP   65  - LYS   95  <=> ILE   82  - GLU  112 )                          
  40: 6c70-A gpv4-A    95 -  98 <=>  113 - 116   (PHE   97  - THR  100  <=> GLU  113  - VAL  116 )                          
  40: 6c70-A gpv4-A   255 - 275 <=>  117 - 137   (THR  341  - THR  361  <=> SER  117  - GLU  137 )                          
  41: 6c70-A gqcw-A    36 -  59 <=>    1 -  24   (HIS   38  - MET   61  <=> MET    1  - ARG   24 )                          
  41: 6c70-A gqcw-A    67 -  89 <=>   25 -  47   (ASP   69  - PRO   91  <=> SER   25  - TYR   47 )                          
  41: 6c70-A gqcw-A    91 -  94 <=>   48 -  51   (ARG   93  - ILE   96  <=> VAL   48  - PRO   51 )                          
  41: 6c70-A gqcw-A   259 - 284 <=>   52 -  77   (ASP  345  - THR  370  <=> MET   52  - GLN   77 )                          
  41: 6c70-A gqcw-A   285 - 288 <=>   79 -  82   (LYS  371  - GLY  374  <=> LYS   79  - GLU   82 )                          
  42: 6c70-A gqqw-A    63 -  98 <=>    2 -  37   (ASP   65  - THR  100  <=> PRO    2  - ASN   37 )                          
  42: 6c70-A gqqw-A   255 - 284 <=>   39 -  68   (THR  341  - THR  370  <=> LYS   39  - CYS   68 )                          
  42: 6c70-A gqqw-A   285 - 288 <=>   70 -  73   (LYS  371  - GLY  374  <=> TYR   70  - VAL   73 )                          
  42: 6c70-A gqqw-A   290 - 311 <=>   74 -  95   (ASN  376  - CYS  397  <=> SER   74  - GLU   95 )                          
  43: 6c70-A gpqb-A    63 -  95 <=>    1 -  33   (ASP   65  - PHE   97  <=> MET    1  - VAL   33 )                          
  43: 6c70-A gpqb-A   259 - 284 <=>   36 -  61   (ASP  345  - THR  370  <=> ASP   36  - ASP   61 )                          
  43: 6c70-A gpqb-A   291 - 294 <=>   73 -  76   (VAL  377  - ALA  380  <=> LYS   73  - LYS   76 )                          
  43: 6c70-A gpqb-A   297 - 302 <=>  115 - 120   (ILE  383  - TYR  388  <=> TYR  115  - ILE  120 )                          
  43: 6c70-A gpqb-A   308 - 316 <=>  124 - 132   (PHE  394  - ARG  402  <=> ASN  124  - GLU  132 )                          
  44: 6c70-A gqb9-A    64 -  88 <=>   90 - 114   (ASP   66  - PHE   90  <=> VAL   90  - PHE  114 )                          
  44: 6c70-A gqb9-A    90 -  93 <=>  125 - 128   (VAL   92  - LYS   95  <=> THR  125  - GLU  128 )                          
  44: 6c70-A gqb9-A    99 - 103 <=>  136 - 140   (LEU  101  - ASN  105  <=> CYS  136  - GLY  140 )                          
  44: 6c70-A gqb9-A   259 - 262 <=>  144 - 147   (ASP  345  - GLY  348  <=> GLN  144  - ASP  147 )                          
  44: 6c70-A gqb9-A   264 - 287 <=>  148 - 171   (ALA  350  - ASN  373  <=> ASN  148  - PHE  171 )                          
  45: 6c70-A gphu-A    65 -  68 <=>   16 -  19   (VAL   67  - LEU   70  <=> VAL   16  - PRO   19 )                          
  45: 6c70-A gphu-A    70 -  92 <=>   20 -  42   (ALA   72  - SER   94  <=> LYS   20  - MET   42 )                          
  45: 6c70-A gphu-A   260 - 283 <=>   44 -  67   (ALA  346  - ALA  369  <=> SER   44  - VAL   67 )                          
  45: 6c70-A gphu-A   292 - 295 <=>   70 -  73   (TYR  378  - THR  381  <=> GLU   70  - ALA   73 )                          
  45: 6c70-A gphu-A   372 - 380 <=>   86 -  94   (SER  458  - TYR  466  <=> VAL   86  - GLY   94 )                          
  46: 6c70-A gpw5-A    10 -  15 <=>   11 -  16   (LEU   12  - ARG   17  <=> LEU   11  - LEU   16 )                          
  46: 6c70-A gpw5-A   113 - 118 <=>   23 -  28   (GLU  115  - PHE  120  <=> LEU   23  - PHE   28 )                          
  46: 6c70-A gpw5-A   134 - 137 <=>   54 -  57   (ALA  136  - THR  139  <=> LEU   54  - ASN   57 )                          
  46: 6c70-A gpw5-A   200 - 211 <=>   65 -  76   (CYS  217  - GLN  228  <=> PHE   65  - ILE   76 )                          
  46: 6c70-A gpw5-A   249 - 252 <=>   77 -  80   (HIS  335  - ARG  338  <=> TYR   77  - VAL   80 )                          
  46: 6c70-A gpw5-A   254 - 274 <=>   81 - 101   (VAL  340  - ILE  360  <=> PHE   81  - PHE  101 )                          
  46: 6c70-A gpw5-A   288 - 326 <=>  108 - 146   (GLY  374  - GLU  412  <=> PHE  108  - SER  146 )                          
  46: 6c70-A gpw5-A   348 - 355 <=>  147 - 154   (CYS  434  - MET  441  <=> LYS  147  - VAL  154 )                          
  46: 6c70-A gpw5-A   366 - 386 <=>  160 - 180   (SER  452  - GLN  472  <=> ILE  160  - SER  180 )                          
  47: 6c70-A gp8v-A     1 -   5 <=>   16 -  20   (PHE    3  - GLY    7  <=> TYR   16  - GLU   20 )                          
  47: 6c70-A gp8v-A     9 -  12 <=>   21 -  24   (ASP   11  - PRO   14  <=> SER   21  - GLU   24 )                          
  47: 6c70-A gp8v-A    15 -  18 <=>   25 -  28   (ARG   17  - GLN   20  <=> GLU   25  - VAL   28 )                          
  47: 6c70-A gp8v-A    49 -  52 <=>   46 -  49   (LEU   51  - GLY   54  <=> ILE   46  - ILE   49 )                          
  47: 6c70-A gp8v-A    64 -  68 <=>   53 -  57   (ASP   66  - LEU   70  <=> ASP   53  - GLY   57 )                          
  47: 6c70-A gp8v-A    70 -  91 <=>   58 -  79   (ALA   72  - ARG   93  <=> GLU   58  - GLU   79 )                          
  47: 6c70-A gp8v-A   258 - 281 <=>   81 - 104   (GLY  344  - TYR  367  <=> GLU   81  - GLU  104 )                          
  48: 6c70-A gp0e-A    33 -  58 <=>    2 -  27   (LYS   35  - LEU   60  <=> ASN    2  - LYS   27 )                          
  48: 6c70-A gp0e-A    68 -  92 <=>   28 -  52   (LEU   70  - SER   94  <=> GLY   28  - GLN   52 )                          
  48: 6c70-A gp0e-A    93 -  96 <=>   54 -  57   (LYS   95  - TYR   98  <=> TYR   54  - ALA   57 )                          
  48: 6c70-A gp0e-A   259 - 286 <=>   58 -  85   (ASP  345  - VAL  372  <=> PHE   58  - ASN   85 )                          
  48: 6c70-A gp0e-A   287 - 290 <=>   87 -  90   (ASN  373  - ASN  376  <=> LYS   87  - GLN   90 )                          
  49: 6c70-A gqbo-A    64 -  89 <=>   29 -  54   (ASP   66  - PRO   91  <=> ASN   29  - ASP   54 )                          
  49: 6c70-A gqbo-A    91 - 104 <=>   55 -  68   (ARG   93  - ASN  106  <=> MET   55  - SER   68 )                          
  49: 6c70-A gqbo-A   186 - 189 <=>   85 -  88   (VAL  203  - MET  206  <=> LEU   85  - ASN   88 )                          
  49: 6c70-A gqbo-A   193 - 205 <=>   95 - 107   (ASN  210  - PHE  222  <=> ASN   95  - ILE  107 )                          
  49: 6c70-A gqbo-A   246 - 251 <=>  113 - 118   (ARG  332  - VAL  337  <=> ASN  113  - LYS  118 )                          
  49: 6c70-A gqbo-A   255 - 284 <=>  124 - 153   (THR  341  - THR  370  <=> LYS  124  - THR  153 )                          
  49: 6c70-A gqbo-A   285 - 288 <=>  155 - 158   (LYS  371  - GLY  374  <=> ILE  155  - PHE  158 )                          
  49: 6c70-A gqbo-A   290 - 293 <=>  167 - 170   (ASN  376  - ALA  379  <=> PHE  167  - ARG  170 )                          
  49: 6c70-A gqbo-A   297 - 300 <=>  171 - 174   (ILE  383  - LEU  386  <=> LYS  171  - TYR  174 )                          
  49: 6c70-A gqbo-A   303 - 306 <=>  175 - 178   (THR  389  - GLN  392  <=> LEU  175  - GLU  178 )                          
  49: 6c70-A gqbo-A   366 - 369 <=>  180 - 183   (SER  452  - LEU  455  <=> GLU  180  - GLU  183 )                          
  50: 6c70-A gp1y-A    64 -  86 <=>  111 - 133   (ASP   66  - ILE   88  <=> PRO  111  - TYR  133 )                          
  50: 6c70-A gp1y-A    88 -  91 <=>  134 - 137   (PHE   90  - ARG   93  <=> LEU  134  - ASN  137 )                          
  50: 6c70-A gp1y-A   261 - 284 <=>  139 - 162   (TYR  347  - THR  370  <=> LEU  139  - ILE  162 )                          
  50: 6c70-A gp1y-A   384 - 388 <=>  164 - 168   (LEU  470  - LYS  474  <=> GLY  164  - ALA  168 )                          
  51: 6c70-A gp2h-A    63 -  92 <=>    1 -  30   (ASP   65  - SER   94  <=> MET    1  - ILE   30 )                          
  51: 6c70-A gp2h-A   260 - 280 <=>   31 -  51   (ALA  346  - ALA  366  <=> ASN   31  - ASN   51 )                          
  51: 6c70-A gp2h-A   296 - 300 <=>   59 -  63   (VAL  382  - LEU  386  <=> GLU   59  - VAL   63 )                          
  52: 6c70-A gpjz-A    59 -  63 <=>  398 - 402   (MET   61  - ASP   65  <=> LYS  398  - ASN  402 )                          
  52: 6c70-A gpjz-A    69 -  92 <=>  428 - 451   (THR   71  - SER   94  <=> LYS  428  - GLU  451 )                          
  52: 6c70-A gpjz-A    94 -  97 <=>  452 - 455   (ILE   96  - LYS   99  <=> GLU  452  - MET  455 )                          
  52: 6c70-A gpjz-A    99 - 102 <=>  456 - 459   (LEU  101  - TRP  104  <=> GLY  456  - ARG  459 )                          
  52: 6c70-A gpjz-A   259 - 283 <=>  466 - 490   (ASP  345  - ALA  369  <=> GLU  466  - ASP  490 )                          
  52: 6c70-A gpjz-A   295 - 302 <=>  492 - 499   (THR  381  - TYR  388  <=> HIS  492  - SER  499 )                          
  52: 6c70-A gpjz-A   305 - 308 <=>  505 - 508   (GLY  391  - PHE  394  <=> GLU  505  - ARG  508 )                          
  52: 6c70-A gpjz-A   315 - 318 <=>  530 - 533   (ASN  401  - ILE  404  <=> VAL  530  - ASP  533 )                          
  52: 6c70-A gpjz-A   366 - 372 <=>  535 - 541   (SER  452  - SER  458  <=> GLU  535  - SER  541 )                          
  53: 6c70-A gqmq-A    65 -  91 <=>   44 -  70   (VAL   67  - ARG   93  <=> ILE   44  - HIS   70 )                          
  53: 6c70-A gqmq-A   261 - 287 <=>   73 -  99   (TYR  347  - ASN  373  <=> ASN   73  - GLY   99 )                          
  53: 6c70-A gqmq-A   378 - 381 <=>  102 - 105   (VAL  464  - PHE  467  <=> PHE  102  - LYS  105 )                          
  54: 6c70-A gqdf-A    63 -  96 <=>    3 -  36   (ASP   65  - TYR   98  <=> ILE    3  - GLY   36 )                          
  54: 6c70-A gqdf-A   159 - 164 <=>   55 -  60   (MET  176  - TYR  181  <=> ALA   55  - SER   60 )                          
  54: 6c70-A gqdf-A   180 - 205 <=>   64 -  89   (TYR  197  - PHE  222  <=> ILE   64  - THR   89 )                          
  54: 6c70-A gqdf-A   253 - 256 <=>   90 -  93   (LEU  339  - ALA  342  <=> GLN   90  - ASN   93 )                          
  54: 6c70-A gqdf-A   258 - 274 <=>   94 - 110   (GLY  344  - ILE  360  <=> THR   94  - LEU  110 )                          
  55: 6c70-A gpv1-A     1 -   4 <=>   48 -  51   (PHE    3  - GLN    6  <=> GLY   48  - TYR   51 )                          
  55: 6c70-A gpv1-A    28 -  32 <=>   58 -  62   (TYR   30  - LYS   34  <=> LEU   58  - ILE   62 )                          
  55: 6c70-A gpv1-A    33 -  63 <=>   64 -  94   (LYS   35  - ASP   65  <=> ALA   64  - VAL   94 )                          
  55: 6c70-A gpv1-A    64 -  91 <=>  103 - 130   (ASP   66  - ARG   93  <=> GLU  103  - LEU  130 )                          
  55: 6c70-A gpv1-A    93 -  96 <=>  139 - 142   (LYS   95  - TYR   98  <=> VAL  139  - GLY  142 )                          
  55: 6c70-A gpv1-A   259 - 286 <=>  143 - 170   (ASP  345  - VAL  372  <=> ILE  143  - GLY  170 )                          
  55: 6c70-A gpv1-A   287 - 290 <=>  173 - 176   (ASN  373  - ASN  376  <=> ILE  173  - GLU  176 )                          
  55: 6c70-A gpv1-A   338 - 344 <=>  186 - 192   (GLU  424  - VAL  430  <=> VAL  186  - GLU  192 )                          
  56: 6c70-A gqoh-A    56 -  62 <=>  141 - 147   (VAL   58  - SER   64  <=> ASP  141  - GLU  147 )                          
  56: 6c70-A gqoh-A    63 -  91 <=>  213 - 241   (ASP   65  - ARG   93  <=> ILE  213  - VAL  241 )                          
  56: 6c70-A gqoh-A   263 - 282 <=>  242 - 261   (VAL  349  - GLN  368  <=> ASN  242  - ARG  261 )                          
  56: 6c70-A gqoh-A   316 - 328 <=>  288 - 300   (ARG  402  - ALA  414  <=> TRP  288  - LYS  300 )                          
  57: 6c70-A gpl2-A     8 -  13 <=>    2 -   7   (ALA   10  - ASN   15  <=> ASN    2  - MET    7 )                          
  57: 6c70-A gpl2-A    14 -  21 <=>    9 -  16   (ILE   16  - GLY   23  <=> VAL    9  - ILE   16 )                          
  57: 6c70-A gpl2-A    43 -  46 <=>   19 -  22   (THR   45  - LEU   48  <=> ASN   19  - HIS   22 )                          
  57: 6c70-A gpl2-A    49 -  52 <=>   23 -  26   (LEU   51  - GLY   54  <=> GLY   23  - LYS   26 )                          
  57: 6c70-A gpl2-A    99 - 102 <=>   51 -  54   (LEU  101  - TRP  104  <=> TYR   51  - GLY   54 )                          
  57: 6c70-A gpl2-A   103 - 108 <=>   56 -  61   (ASN  105  - HIS  110  <=> HIS   56  - GLY   61 )                          
  57: 6c70-A gpl2-A   122 - 148 <=>   70 -  96   (ALA  124  - THR  150  <=> TYR   70  - LYS   96 )                          
  57: 6c70-A gpl2-A   181 - 203 <=>   98 - 120   (GLN  198  - LEU  220  <=> LYS   98  - ASP  120 )                          
  57: 6c70-A gpl2-A   257 - 265 <=>  121 - 129   (VAL  343  - LEU  351  <=> ASP  121  - PHE  129 )                          
  57: 6c70-A gpl2-A   271 - 278 <=>  219 - 226   (THR  357  - LEU  364  <=> VAL  219  - ARG  226 )                          
  57: 6c70-A gpl2-A   296 - 325 <=>  228 - 257   (VAL  382  - MET  411  <=> LYS  228  - LEU  257 )                          
  57: 6c70-A gpl2-A   349 - 353 <=>  258 - 262   (GLN  435  - LYS  439  <=> ASP  258  - SER  262 )                          
  57: 6c70-A gpl2-A   374 - 384 <=>  275 - 285   (LEU  460  - LEU  470  <=> MET  275  - GLN  285 )                          
  57: 6c70-A gpl2-A   385 - 388 <=>  412 - 415   (VAL  471  - LYS  474  <=> SER  412  - LYS  415 )                          
  58: 6c70-A gpig-A    20 -  25 <=>   21 -  26   (VAL   22  - PHE   27  <=> ARG   21  - GLY   26 )                          
  58: 6c70-A gpig-A    64 -  90 <=>   40 -  66   (ASP   66  - VAL   92  <=> GLU   40  - LYS   66 )                          
  58: 6c70-A gpig-A    91 -  99 <=>   68 -  76   (ARG   93  - LEU  101  <=> ILE   68  - LEU   76 )                          
  58: 6c70-A gpig-A   252 - 255 <=>   78 -  81   (ARG  338  - THR  341  <=> CYS   78  - ASN   81 )                          
  58: 6c70-A gpig-A   256 - 286 <=>  124 - 154   (ALA  342  - VAL  372  <=> ASP  124  - ILE  154 )                          
  58: 6c70-A gpig-A   287 - 290 <=>  156 - 159   (ASN  373  - ASN  376  <=> LEU  156  - PRO  159 )                          
  59: 6c70-A gpgw-A    34 -  37 <=>   43 -  46   (PHE   36  - ARG   39  <=> ASP   43  - LYS   46 )                          
  59: 6c70-A gpgw-A    39 -  47 <=>   47 -  55   (TYR   41  - LEU   49  <=> THR   47  - GLU   55 )                          
  59: 6c70-A gpgw-A    51 -  62 <=>   57 -  68   (TYR   53  - SER   64  <=> ILE   57  - LEU   68 )                          
  59: 6c70-A gpgw-A    64 -  88 <=>   88 - 112   (ASP   66  - PHE   90  <=> ASP   88  - GLU  112 )                          
  59: 6c70-A gpgw-A    89 -  94 <=>  114 - 119   (PRO   91  - ILE   96  <=> TYR  114  - THR  119 )                          
  59: 6c70-A gpgw-A    96 - 100 <=>  120 - 124   (TYR   98  - ALA  102  <=> GLU  120  - THR  124 )                          
  59: 6c70-A gpgw-A   257 - 286 <=>  128 - 157   (VAL  343  - VAL  372  <=> GLU  128  - ASP  157 )                          
  59: 6c70-A gpgw-A   311 - 324 <=>  169 - 182   (CYS  397  - VAL  410  <=> GLY  169  - ASN  182 )                          
  59: 6c70-A gpgw-A   325 - 333 <=>  232 - 240   (MET  411  - TRP  419  <=> ASN  232  - ILE  240 )                          
  59: 6c70-A gpgw-A   336 - 339 <=>  241 - 244   (GLY  422  - GLU  425  <=> GLU  241  - THR  244 )                          
  60: 6c70-A gqc5-A     1 -  14 <=>  851 - 864   (PHE    3  - ILE   16  <=> SER  851  - ASP  864 )                          
  60: 6c70-A gqc5-A    68 -  91 <=>  884 - 907   (LEU   70  - ARG   93  <=> LYS  884  - THR  907 )                          
  60: 6c70-A gqc5-A   260 - 281 <=>  909 - 930   (ALA  346  - TYR  367  <=> LYS  909  - GLU  930 )                          
  60: 6c70-A gqc5-A   283 - 286 <=>  931 - 934   (ALA  369  - VAL  372  <=> GLU  931  - LEU  934 )                          
  60: 6c70-A gqc5-A   290 - 296 <=>  936 - 942   (ASN  376  - VAL  382  <=> LYS  936  - LYS  942 )                          
  61: 6c70-A gp7p-A    48 -  52 <=>   14 -  18   (LEU   50  - GLY   54  <=> LYS   14  - THR   18 )                          
  61: 6c70-A gp7p-A    56 -  64 <=>   65 -  73   (VAL   58  - ASP   66  <=> LEU   65  - LEU   73 )                          
  61: 6c70-A gp7p-A    65 -  96 <=>   75 - 106   (VAL   67  - TYR   98  <=> ILE   75  - LEU  106 )                          
  61: 6c70-A gp7p-A   249 - 288 <=>  114 - 153   (HIS  335  - GLY  374  <=> LYS  114  - ASN  153 )                          
  62: 6c70-A gp8r-A    66 -  88 <=>    1 -  23   (ASP   68  - PHE   90  <=> MET    1  - TYR   23 )                          
  62: 6c70-A gp8r-A    89 -  92 <=>   25 -  28   (PRO   91  - SER   94  <=> LYS   25  - THR   28 )                          
  62: 6c70-A gp8r-A   260 - 279 <=>   30 -  49   (ALA  346  - LEU  365  <=> ASP   30  - ILE   49 )                          
  62: 6c70-A gp8r-A   303 - 306 <=>   52 -  55   (THR  389  - GLN  392  <=> PRO   52  - SER   55 )                          
  62: 6c70-A gp8r-A   310 - 313 <=>   74 -  77   (PHE  396  - PHE  399  <=> ARG   74  - PRO   77 )                          
  62: 6c70-A gp8r-A   316 - 322 <=>   78 -  84   (ARG  402  - SER  408  <=> VAL   78  - VAL   84 )                          
  62: 6c70-A gp8r-A   326 - 336 <=>  485 - 495   (GLU  412  - GLY  422  <=> THR  485  - LEU  495 )                          
  62: 6c70-A gp8r-A   337 - 340 <=>  498 - 501   (SER  423  - ALA  426  <=> GLU  498  - ARG  501 )                          
  63: 6c70-A gqnu-A     2 -   5 <=>    1 -   4   (LYS    4  - GLY    7  <=> MET    1  - ARG    4 )                          
  63: 6c70-A gqnu-A    13 -  16 <=>    9 -  12   (ASN   15  - VAL   18  <=> ASN    9  - TYR   12 )                          
  63: 6c70-A gqnu-A    29 -  61 <=>   59 -  91   (SER   31  - GLU   63  <=> GLU   59  - ILE   91 )                          
  63: 6c70-A gqnu-A    65 -  77 <=>  103 - 115   (VAL   67  - PHE   79  <=> GLU  103  - LYS  115 )                          
  63: 6c70-A gqnu-A    78 -  93 <=>  117 - 132   (PHE   80  - LYS   95  <=> LYS  117  - TYR  132 )                          
  63: 6c70-A gqnu-A    95 -  98 <=>  133 - 136   (PHE   97  - THR  100  <=> ARG  133  - GLN  136 )                          
  63: 6c70-A gqnu-A   259 - 279 <=>  140 - 160   (ASP  345  - LEU  365  <=> ILE  140  - GLU  160 )                          
  64: 6c70-A gp9m-A   174 - 189 <=>    1 -  16   (HIS  191  - MET  206  <=> MET    1  - LEU   16 )                          
  64: 6c70-A gp9m-A   190 - 213 <=>   19 -  42   (ALA  207  - LEU  230  <=> LEU   19  - GLY   42 )                          
  64: 6c70-A gp9m-A   248 - 287 <=>   65 - 104   (LYS  334  - ASN  373  <=> ILE   65  - ASN  104 )                          
  64: 6c70-A gp9m-A   302 - 328 <=>  119 - 145   (TYR  388  - ALA  414  <=> PHE  119  - GLN  145 )                          
  65: 6c70-A gp2j-A    45 -  62 <=>   26 -  43   (LEU   47  - SER   64  <=> VAL   26  - ASN   43 )                          
  65: 6c70-A gp2j-A    64 -  97 <=>   52 -  85   (ASP   66  - LYS   99  <=> ASP   52  - PHE   85 )                          
  65: 6c70-A gp2j-A    99 - 102 <=>   86 -  89   (LEU  101  - TRP  104  <=> ILE   86  - ASP   89 )                          
  65: 6c70-A gp2j-A   256 - 282 <=>   93 - 119   (ALA  342  - GLN  368  <=> THR   93  - SER  119 )                          
  65: 6c70-A gp2j-A   283 - 287 <=>  121 - 125   (ALA  369  - ASN  373  <=> GLU  121  - TYR  125 )                          
  65: 6c70-A gp2j-A   288 - 309 <=>  128 - 149   (GLY  374  - LEU  395  <=> GLY  128  - ILE  149 )                          
  66: 6c70-A gqh6-A    63 -  89 <=>  302 - 328   (ASP   65  - PRO   91  <=> ARG  302  - GLY  328 )                          
  66: 6c70-A gqh6-A   190 - 193 <=>  331 - 334   (ALA  207  - ASN  210  <=> ASP  331  - VAL  334 )                          
  66: 6c70-A gqh6-A   195 - 198 <=>  352 - 355   (LEU  212  - LEU  215  <=> ASN  352  - ARG  355 )                          
  66: 6c70-A gqh6-A   260 - 277 <=>  367 - 384   (ALA  346  - THR  363  <=> ASP  367  - SER  384 )                          
  66: 6c70-A gqh6-A   304 - 307 <=>  388 - 391   (LEU  390  - VAL  393  <=> SER  388  - ASN  391 )                          
  67: 6c70-A gp0h-A    52 -  63 <=>   37 -  48   (GLY   54  - ASP   65  <=> LEU   37  - ASP   48 )                          
  67: 6c70-A gp0h-A    64 -  93 <=>  140 - 169   (ASP   66  - LYS   95  <=> LEU  140  - SER  169 )                          
  67: 6c70-A gp0h-A    96 -  99 <=>  170 - 173   (TYR   98  - LEU  101  <=> GLU  170  - GLU  173 )                          
  67: 6c70-A gp0h-A   259 - 262 <=>  174 - 177   (ASP  345  - GLY  348  <=> SER  174  - LEU  177 )                          
  67: 6c70-A gp0h-A   263 - 283 <=>  180 - 200   (VAL  349  - ALA  369  <=> ILE  180  - ILE  200 )                          
  67: 6c70-A gp0h-A   285 - 288 <=>  201 - 204   (LYS  371  - GLY  374  <=> SER  201  - ARG  204 )                          
  67: 6c70-A gp0h-A   291 - 294 <=>  249 - 252   (VAL  377  - ALA  380  <=> ILE  249  - PRO  252 )                          
  67: 6c70-A gp0h-A   301 - 305 <=>  256 - 260   (LEU  387  - GLY  391  <=> ASP  256  - LYS  260 )                          
  68: 6c70-A gqsr-A   166 - 170 <=>   57 -  61   (PHE  183  - SER  187  <=> ASN   57  - PRO   61 )                          
  68: 6c70-A gqsr-A   289 - 326 <=>   71 - 108   (VAL  375  - GLU  412  <=> THR   71  - LYS  108 )                          
  68: 6c70-A gqsr-A   348 - 353 <=>  110 - 115   (CYS  434  - LYS  439  <=> THR  110  - GLU  115 )                          
  68: 6c70-A gqsr-A   354 - 357 <=>  117 - 120   (ALA  440  - ILE  443  <=> ALA  117  - ASN  120 )                          
  68: 6c70-A gqsr-A   364 - 378 <=>  122 - 136   (THR  450  - VAL  464  <=> VAL  122  - GLU  136 )                          
  68: 6c70-A gqsr-A   380 - 383 <=>  137 - 140   (TYR  466  - VAL  469  <=> ASP  137  - GLY  140 )                          
  68: 6c70-A gqsr-A   385 - 388 <=>  141 - 144   (VAL  471  - LYS  474  <=> ALA  141  - ILE  144 )                          
  69: 6c70-A gpkd-A   292 - 322 <=>    1 -  31   (TYR  378  - SER  408  <=> MET    1  - LYS   31 )                          
  69: 6c70-A gpkd-A   354 - 357 <=>   32 -  35   (ALA  440  - ILE  443  <=> LEU   32  - GLU   35 )                          
  69: 6c70-A gpkd-A   366 - 388 <=>   38 -  60   (SER  452  - LYS  474  <=> ILE   38  - PHE   60 )                          
  70: 6c70-A gpst-A    65 -  99 <=>    1 -  35   (VAL   67  - LEU  101  <=> MET    1  - GLU   35 )                          
  70: 6c70-A gpst-A   119 - 122 <=>  158 - 161   (HIS  121  - ALA  124  <=> THR  158  - LYS  161 )                          
  70: 6c70-A gpst-A   252 - 261 <=>  168 - 177   (ARG  338  - TYR  347  <=> VAL  168  - ILE  177 )                          
  70: 6c70-A gpst-A   262 - 277 <=>  179 - 194   (GLY  348  - THR  363  <=> TYR  179  - THR  194 )                          
  70: 6c70-A gpst-A   278 - 281 <=>  196 - 199   (LEU  364  - TYR  367  <=> PHE  196  - GLU  199 )                          
  70: 6c70-A gpst-A   282 - 286 <=>  201 - 205   (GLN  368  - VAL  372  <=> GLY  201  - TYR  205 )                          
  70: 6c70-A gpst-A   287 - 290 <=>  208 - 211   (ASN  373  - ASN  376  <=> GLU  208  - LYS  211 )                          
  70: 6c70-A gpst-A   297 - 300 <=>  269 - 272   (ILE  383  - LEU  386  <=> PRO  269  - ARG  272 )                          
  70: 6c70-A gpst-A   304 - 307 <=>  275 - 278   (LEU  390  - VAL  393  <=> ALA  275  - TYR  278 )                          
  70: 6c70-A gpst-A   369 - 375 <=>  283 - 289   (LEU  455  - GLY  461  <=> GLY  283  - ASN  289 )                          
  71: 6c70-A gpze-A    13 -  16 <=>  122 - 125   (ASN   15  - VAL   18  <=> PRO  122  - VAL  125 )                          
  71: 6c70-A gpze-A    64 -  67 <=>  281 - 284   (ASP   66  - ASP   69  <=> GLU  281  - GLU  284 )                          
  71: 6c70-A gpze-A    69 -  88 <=>  285 - 304   (THR   71  - PHE   90  <=> LYS  285  - ASP  304 )                          
  71: 6c70-A gpze-A    90 -  93 <=>  305 - 308   (VAL   92  - LYS   95  <=> LYS  305  - LYS  308 )                          
  71: 6c70-A gpze-A    98 - 101 <=>  310 - 313   (THR  100  - ILE  103  <=> SER  310  - TRP  313 )                          
  71: 6c70-A gpze-A   252 - 255 <=>  316 - 319   (ARG  338  - THR  341  <=> GLY  316  - ASP  319 )                          
  71: 6c70-A gpze-A   259 - 286 <=>  344 - 371   (ASP  345  - VAL  372  <=> ALA  344  - ILE  371 )                          
  71: 6c70-A gpze-A   287 - 290 <=>  374 - 377   (ASN  373  - ASN  376  <=> GLU  374  - VAL  377 )                          
  71: 6c70-A gpze-A   382 - 388 <=>  387 - 393   (MET  468  - LYS  474  <=> SER  387  - TRP  393 )                          
  72: 6c70-A gpms-A   145 - 149 <=>    2 -   6   (THR  147  - PHE  151  <=> ILE    2  - LEU    6 )                          
  72: 6c70-A gpms-A   260 - 263 <=>   26 -  29   (ALA  346  - VAL  349  <=> VAL   26  - LYS   29 )                          
  72: 6c70-A gpms-A   265 - 286 <=>   33 -  54   (LEU  351  - VAL  372  <=> PRO   33  - SER   54 )                          
  72: 6c70-A gpms-A   287 - 298 <=>   58 -  69   (ASN  373  - GLY  384  <=> PRO   58  - THR   69 )                          
  72: 6c70-A gpms-A   299 - 304 <=>   71 -  76   (TYR  385  - LEU  390  <=> PHE   71  - THR   76 )                          
  72: 6c70-A gpms-A   307 - 322 <=>   77 -  92   (VAL  393  - SER  408  <=> THR   77  - GLY   92 )                          
  72: 6c70-A gpms-A   354 - 357 <=>   93 -  96   (ALA  440  - ILE  443  <=> LEU   93  - LYS   96 )                          
  72: 6c70-A gpms-A   364 - 388 <=>   98 - 122   (THR  450  - LYS  474  <=> LEU   98  - ILE  122 )                          
  73: 6c70-A gpsn-A    33 -  36 <=>    1 -   4   (LYS   35  - HIS   38  <=> MET    1  - MET    4 )                          
  73: 6c70-A gpsn-A    38 -  52 <=>    5 -  19   (ILE   40  - GLY   54  <=> ALA    5  - CYS   19 )                          
  73: 6c70-A gpsn-A    55 -  59 <=>   23 -  27   (ALA   57  - MET   61  <=> GLY   23  - TYR   27 )                          
  73: 6c70-A gpsn-A    71 -  91 <=>   30 -  50   (ASN   73  - ARG   93  <=> ASN   30  - GLY   50 )                          
  73: 6c70-A gpsn-A   261 - 278 <=>   52 -  69   (TYR  347  - LEU  364  <=> LYS   52  - ILE   69 )                          
  73: 6c70-A gpsn-A   293 - 301 <=>   71 -  79   (ALA  379  - LEU  387  <=> TRP   71  - PHE   79 )                          
  74: 6c70-A gp25-A    56 -  60 <=>   45 -  49   (VAL   58  - MET   62  <=> TYR   45  - GLN   49 )                          
  74: 6c70-A gp25-A    67 -  91 <=>   82 - 106   (ASP   69  - ARG   93  <=> PRO   82  - PRO  106 )                          
  74: 6c70-A gp25-A   260 - 286 <=>  107 - 133   (ALA  346  - VAL  372  <=> LYS  107  - GLY  133 )                          
  74: 6c70-A gp25-A   292 - 295 <=>  136 - 139   (TYR  378  - THR  381  <=> PRO  136  - TRP  139 )                          
  74: 6c70-A gp25-A   299 - 302 <=>  140 - 143   (TYR  385  - TYR  388  <=> ARG  140  - PRO  143 )                          
  75: 6c70-A gpw1-A    55 -  58 <=>    9 -  12   (ALA   57  - LEU   60  <=> LEU    9  - ILE   12 )                          
  75: 6c70-A gpw1-A    65 -  93 <=>   20 -  48   (VAL   67  - LYS   95  <=> ASP   20  - GLN   48 )                          
  75: 6c70-A gpw1-A   256 - 281 <=>   55 -  80   (ALA  342  - TYR  367  <=> GLN   55  - THR   80 )                          
  75: 6c70-A gpw1-A   380 - 383 <=>   81 -  84   (TYR  466  - VAL  469  <=> ASP   81  - VAL   84 )                          
  76: 6c70-A gqkr-A    64 - 103 <=>   23 -  62   (ASP   66  - ASN  105  <=> LYS   23  - LYS   62 )                          
  76: 6c70-A gqkr-A   104 - 108 <=>   65 -  69   (ASN  106  - HIS  110  <=> ILE   65  - THR   69 )                          
  76: 6c70-A gqkr-A   111 - 123 <=>   72 -  84   (PHE  113  - ILE  125  <=> GLY   72  - LYS   84 )                          
  76: 6c70-A gqkr-A   125 - 128 <=>   85 -  88   (LYS  127  - ARG  130  <=> ASN   85  - LEU   88 )                          
  76: 6c70-A gqkr-A   211 - 216 <=>  118 - 123   (GLN  228  - ILE  233  <=> GLY  118  - GLY  123 )                          
  76: 6c70-A gqkr-A   243 - 260 <=>  125 - 142   (TRP  329  - ALA  346  <=> SER  125  - ILE  142 )                          
  76: 6c70-A gqkr-A   261 - 283 <=>  145 - 167   (TYR  347  - ALA  369  <=> LEU  145  - ASN  167 )                          
  76: 6c70-A gqkr-A   284 - 287 <=>  169 - 172   (THR  370  - ASN  373  <=> LEU  169  - VAL  172 )                          
  76: 6c70-A gqkr-A   288 - 291 <=>  175 - 178   (GLY  374  - VAL  377  <=> PRO  175  - LYS  178 )                          
  77: 6c70-A gp1g-A    63 -  91 <=>    1 -  29   (ASP   65  - ARG   93  <=> MET    1  - GLY   29 )                          
  77: 6c70-A gp1g-A   257 - 286 <=>   31 -  60   (VAL  343  - VAL  372  <=> GLY   31  - GLU   60 )                          
  78: 6c70-A gp6k-A    54 -  61 <=>   44 -  51   (MET   56  - GLU   63  <=> ASP   44  - VAL   51 )                          
  78: 6c70-A gp6k-A   108 - 112 <=>   56 -  60   (HIS  110  - ALA  114  <=> VAL   56  - LYS   60 )                          
  78: 6c70-A gp6k-A   241 - 244 <=>   86 -  89   (LYS  327  - VAL  330  <=> SER   86  - PRO   89 )                          
  78: 6c70-A gp6k-A   248 - 251 <=>  109 - 112   (LYS  334  - VAL  337  <=> GLY  109  - TYR  112 )                          
  78: 6c70-A gp6k-A   277 - 280 <=>  119 - 122   (THR  363  - ALA  366  <=> PRO  119  - GLY  122 )                          
  78: 6c70-A gp6k-A   284 - 287 <=>  123 - 126   (THR  370  - ASN  373  <=> ALA  123  - GLU  126 )                          
  78: 6c70-A gp6k-A   293 - 331 <=>  129 - 167   (ALA  379  - CYS  417  <=> ASP  129  - GLY  167 )                          
  78: 6c70-A gp6k-A   357 - 362 <=>  186 - 191   (ILE  443  - PHE  448  <=> MET  186  - PRO  191 )                          
  78: 6c70-A gp6k-A   368 - 388 <=>  198 - 218   (ASP  454  - LYS  474  <=> MET  198  - THR  218 )                          
  79: 6c70-A gpsz-A    63 -  94 <=>    1 -  32   (ASP   65  - ILE   96  <=> MET    1  - ILE   32 )                          
  79: 6c70-A gpsz-A    96 -  99 <=>   37 -  40   (TYR   98  - LEU  101  <=> ILE   37  - THR   40 )                          
  79: 6c70-A gpsz-A   261 - 280 <=>   45 -  64   (TYR  347  - ALA  366  <=> ILE   45  - GLU   64 )                          
  79: 6c70-A gpsz-A   281 - 285 <=>   66 -  70   (TYR  367  - LYS  371  <=> LEU   66  - SER   70 )                          
  79: 6c70-A gpsz-A   286 - 289 <=>   72 -  75   (VAL  372  - VAL  375  <=> TYR   72  - VAL   75 )                          
  79: 6c70-A gpsz-A   290 - 310 <=>   98 - 118   (ASN  376  - PHE  396  <=> ARG   98  - HIS  118 )                          
  79: 6c70-A gpsz-A   318 - 321 <=>  349 - 352   (ILE  404  - SER  407  <=> ASP  349  - LYS  352 )                          
  79: 6c70-A gpsz-A   364 - 368 <=>  366 - 370   (THR  450  - ASP  454  <=> ASN  366  - SER  370 )                          
  80: 6c70-A gqlb-A    64 -  97 <=>   17 -  50   (ASP   66  - LYS   99  <=> ALA   17  - GLY   50 )                          
  80: 6c70-A gqlb-A   100 - 103 <=>   51 -  54   (ALA  102  - ASN  105  <=> GLU   51  - THR   54 )                          
  80: 6c70-A gqlb-A   133 - 136 <=>   80 -  83   (VAL  135  - ALA  138  <=> GLY   80  - ILE   83 )                          
  80: 6c70-A gqlb-A   256 - 286 <=>   88 - 118   (ALA  342  - VAL  372  <=> GLU   88  - TYR  118 )                          
  80: 6c70-A gqlb-A   287 - 290 <=>  121 - 124   (ASN  373  - ASN  376  <=> ILE  121  - LEU  124 )                          
  81: 6c70-A gpur-A    63 -  95 <=>   11 -  43   (ASP   65  - PHE   97  <=> ILE   11  - GLY   43 )                          
  81: 6c70-A gpur-A   259 - 283 <=>   46 -  70   (ASP  345  - ALA  369  <=> ASP   46  - GLY   70 )                          
  81: 6c70-A gpur-A   294 - 300 <=>   71 -  77   (ALA  380  - LEU  386  <=> PRO   71  - GLY   77 )                          
  81: 6c70-A gpur-A   302 - 313 <=>   78 -  89   (TYR  388  - PHE  399  <=> VAL   78  - ALA   89 )                          
  82: 6c70-A gphx-A    63 -  87 <=>   91 - 115   (ASP   65  - TYR   89  <=> THR   91  - GLY  115 )                          
  82: 6c70-A gphx-A   264 - 279 <=>  118 - 133   (ALA  350  - LEU  365  <=> ASP  118  - ALA  133 )                          
  82: 6c70-A gphx-A   302 - 311 <=>  139 - 148   (TYR  388  - CYS  397  <=> HIS  139  - GLU  148 )                          
  83: 6c70-A gqdo-A    65 -  90 <=>  374 - 399   (VAL   67  - VAL   92  <=> SER  374  - LYS  399 )                          
  83: 6c70-A gqdo-A    92 -  96 <=>  400 - 404   (SER   94  - TYR   98  <=> GLY  400  - ASP  404 )                          
  83: 6c70-A gqdo-A   190 - 194 <=>  413 - 417   (ALA  207  - SER  211  <=> TRP  413  - TRP  417 )                          
  83: 6c70-A gqdo-A   261 - 286 <=>  430 - 455   (TYR  347  - VAL  372  <=> ASP  430  - VAL  455 )                          
  83: 6c70-A gqdo-A   287 - 290 <=>  458 - 461   (ASN  373  - ASN  376  <=> LYS  458  - ARG  461 )                          
  84: 6c70-A gqqm-A    64 -  89 <=>   24 -  49   (ASP   66  - PRO   91  <=> ARG   24  - ASN   49 )                          
  84: 6c70-A gqqm-A    91 - 101 <=>   50 -  60   (ARG   93  - ILE  103  <=> LEU   50  - ASP   60 )                          
  84: 6c70-A gqqm-A   102 - 105 <=>   62 -  65   (TRP  104  - PRO  107  <=> ASP   62  - LYS   65 )                          
  84: 6c70-A gqqm-A   106 - 109 <=>   70 -  73   (ASN  108  - PRO  111  <=> ARG   70  - LYS   73 )                          
  84: 6c70-A gqqm-A   110 - 116 <=>   75 -  81   (LEU  112  - ALA  118  <=> THR   75  - MET   81 )                          
  84: 6c70-A gqqm-A   118 - 122 <=>   82 -  86   (PHE  120  - ALA  124  <=> LYS   82  - MET   86 )                          
  84: 6c70-A gqqm-A   252 - 255 <=>   91 -  94   (ARG  338  - THR  341  <=> GLU   91  - ASP   94 )                          
  84: 6c70-A gqqm-A   257 - 286 <=>   95 - 124   (VAL  343  - VAL  372  <=> THR   95  - ARG  124 )                          
  84: 6c70-A gqqm-A   287 - 290 <=>  127 - 130   (ASN  373  - ASN  376  <=> ILE  127  - GLU  130 )                          
  85: 6c70-A gpgv-A    72 - 100 <=>    1 -  29   (THR   74  - ALA  102  <=> MET    1  - ASN   29 )                          
  85: 6c70-A gpgv-A   261 - 282 <=>   37 -  58   (TYR  347  - GLN  368  <=> LEU   37  - ARG   58 )                          
  86: 6c70-A gpmn-A    55 -  60 <=>   14 -  19   (ALA   57  - MET   62  <=> LYS   14  - PHE   19 )                          
  86: 6c70-A gpmn-A    64 -  91 <=>   81 - 108   (ASP   66  - ARG   93  <=> LEU   81  - GLN  108 )                          
  86: 6c70-A gpmn-A    92 -  95 <=>  110 - 113   (SER   94  - PHE   97  <=> GLN  110  - ILE  113 )                          
  86: 6c70-A gpmn-A   256 - 286 <=>  114 - 144   (ALA  342  - VAL  372  <=> LYS  114  - LEU  144 )                          
  86: 6c70-A gpmn-A   287 - 290 <=>  147 - 150   (ASN  373  - ASN  376  <=> LEU  147  - LEU  150 )                          
  87: 6c70-A gpl3-A    65 -  93 <=>    1 -  29   (VAL   67  - LYS   95  <=> MET    1  - ILE   29 )                          
  87: 6c70-A gpl3-A   101 - 104 <=>   57 -  60   (ILE  103  - ASN  106  <=> MET   57  - VAL   60 )                          
  87: 6c70-A gpl3-A   109 - 113 <=>   82 -  86   (PRO  111  - GLU  115  <=> HIS   82  - ASN   86 )                          
  87: 6c70-A gpl3-A   193 - 205 <=>  105 - 117   (ASN  210  - PHE  222  <=> ILE  105  - LYS  117 )                          
  87: 6c70-A gpl3-A   254 - 257 <=>  118 - 121   (VAL  340  - VAL  343  <=> LEU  118  - LEU  121 )                          
  87: 6c70-A gpl3-A   260 - 270 <=>  141 - 151   (ALA  346  - LEU  356  <=> PHE  141  - GLU  151 )                          
  87: 6c70-A gpl3-A   271 - 287 <=>  153 - 169   (THR  357  - ASN  373  <=> ILE  153  - GLU  169 )                          
  88: 6c70-A gp8f-A     6 -  11 <=>    5 -  10   (LEU    8  - LEU   13  <=> ILE    5  - ASP   10 )                          
  88: 6c70-A gp8f-A    64 -  94 <=>   44 -  74   (ASP   66  - ILE   96  <=> ASP   44  - MET   74 )                          
  88: 6c70-A gp8f-A    98 - 101 <=>   75 -  78   (THR  100  - ILE  103  <=> ILE   75  - LYS   78 )                          
  88: 6c70-A gp8f-A   102 - 105 <=>   80 -  83   (TRP  104  - PRO  107  <=> PHE   80  - MET   83 )                          
  88: 6c70-A gp8f-A   106 - 109 <=>   87 -  90   (ASN  108  - PRO  111  <=> LEU   87  - HIS   90 )                          
  88: 6c70-A gp8f-A   242 - 245 <=>   91 -  94   (TYR  328  - GLU  331  <=> SER   91  - GLY   94 )                          
  88: 6c70-A gp8f-A   247 - 260 <=>   95 - 108   (HIS  333  - ALA  346  <=> ARG   95  - ASN  108 )                          
  88: 6c70-A gp8f-A   261 - 287 <=>  111 - 137   (TYR  347  - ASN  373  <=> LEU  111  - LYS  137 )                          
  89: 6c70-A gp0i-A    56 -  60 <=>   52 -  56   (VAL   58  - MET   62  <=> ASP   52  - LEU   56 )                          
  89: 6c70-A gp0i-A    64 -  84 <=>  132 - 152   (ASP   66  - LYS   86  <=> LYS  132  - LYS  152 )                          
  89: 6c70-A gp0i-A   264 - 281 <=>  153 - 170   (ALA  350  - TYR  367  <=> LYS  153  - ASP  170 )                          
  89: 6c70-A gp0i-A   300 - 319 <=>  176 - 195   (LEU  386  - GLU  405  <=> ALA  176  - ILE  195 )                          
  89: 6c70-A gp0i-A   322 - 326 <=>  196 - 200   (SER  408  - GLU  412  <=> LYS  196  - ILE  200 )                          
  89: 6c70-A gp0i-A   330 - 333 <=>  216 - 219   (SER  416  - TRP  419  <=> PHE  216  - LYS  219 )                          
  89: 6c70-A gp0i-A   335 - 339 <=>  222 - 226   (ASP  421  - GLU  425  <=> LYS  222  - LEU  226 )                          
  90: 6c70-A gp80-A    63 -  96 <=>   70 - 103   (ASP   65  - TYR   98  <=> VAL   70  - ALA  103 )                          
  90: 6c70-A gp80-A   236 - 239 <=>  114 - 117   (VAL  322  - ALA  325  <=> GLU  114  - ILE  117 )                          
  90: 6c70-A gp80-A   242 - 245 <=>  118 - 121   (TYR  328  - GLU  331  <=> TYR  118  - TYR  121 )                          
  90: 6c70-A gp80-A   248 - 251 <=>  122 - 125   (LYS  334  - VAL  337  <=> LYS  122  - THR  125 )                          
  90: 6c70-A gp80-A   254 - 259 <=>  126 - 131   (VAL  340  - ASP  345  <=> THR  126  - PRO  131 )                          
  90: 6c70-A gp80-A   261 - 285 <=>  133 - 157   (TYR  347  - LYS  371  <=> PHE  133  - ARG  157 )                          
  91: 6c70-A gqjb-A    29 -  33 <=>    8 -  12   (SER   31  - LYS   35  <=> ASP    8  - CYS   12 )                          
  91: 6c70-A gqjb-A    64 -  84 <=>  104 - 124   (ASP   66  - LYS   86  <=> ASN  104  - GLU  124 )                          
  91: 6c70-A gqjb-A   264 - 284 <=>  125 - 145   (ALA  350  - THR  370  <=> THR  125  - GLY  145 )                          
  91: 6c70-A gqjb-A   384 - 387 <=>  147 - 150   (LEU  470  - LEU  473  <=> GLU  147  - THR  150 )                          
  92: 6c70-A gpvp-A   170 - 173 <=>   17 -  20   (SER  187  - GLY  190  <=> TRP   17  - PHE   20 )                          
  92: 6c70-A gpvp-A   174 - 177 <=>   22 -  25   (HIS  191  - ALA  194  <=> LYS   22  - ILE   25 )                          
  92: 6c70-A gpvp-A   288 - 324 <=>   34 -  70   (GLY  374  - VAL  410  <=> ALA   34  - ARG   70 )                          
  92: 6c70-A gpvp-A   366 - 388 <=>   78 - 100   (SER  452  - LYS  474  <=> SER   78  - LEU  100 )                          
  93: 6c70-A gqot-A    20 -  23 <=>   11 -  14   (VAL   22  - PHE   25  <=> PHE   11  - GLY   14 )                          
  93: 6c70-A gqot-A    24 -  27 <=>   17 -  20   (MET   26  - TYR   29  <=> TYR   17  - ILE   20 )                          
  93: 6c70-A gqot-A    29 -  57 <=>   35 -  63   (SER   31  - ASN   59  <=> SER   35  - ASP   63 )                          
  93: 6c70-A gqot-A    74 -  77 <=>   67 -  70   (THR   76  - PHE   79  <=> LEU   67  - ASP   70 )                          
  93: 6c70-A gqot-A    79 - 101 <=>   73 -  95   (LEU   81  - ILE  103  <=> PHE   73  - SER   95 )                          
  93: 6c70-A gqot-A   261 - 280 <=>  104 - 123   (TYR  347  - ALA  366  <=> VAL  104  - SER  123 )                          
  94: 6c70-A gqo8-A   223 - 226 <=>    1 -   4   (LEU  240  - THR  243  <=> MET    1  - SER    4 )                          
  94: 6c70-A gqo8-A   255 - 258 <=>   19 -  22   (THR  341  - GLY  344  <=> LYS   19  - ARG   22 )                          
  94: 6c70-A gqo8-A   276 - 287 <=>   36 -  47   (LEU  362  - ASN  373  <=> VAL   36  - TYR   47 )                          
  94: 6c70-A gqo8-A   289 - 333 <=>  264 - 308   (VAL  375  - TRP  419  <=> LEU  264  - GLY  308 )                          
  94: 6c70-A gqo8-A   363 - 366 <=>  320 - 323   (PHE  449  - SER  452  <=> VAL  320  - GLY  323 )                          
  94: 6c70-A gqo8-A   368 - 387 <=>  324 - 343   (ASP  454  - LEU  473  <=> PHE  324  - VAL  343 )                          
  95: 6c70-A gpzi-A    28 -  61 <=>    2 -  35   (TYR   30  - GLU   63  <=> ILE    2  - VAL   35 )                          
  95: 6c70-A gpzi-A    67 -  92 <=>   36 -  61   (ASP   69  - SER   94  <=> ASP   36  - TYR   61 )                          
  95: 6c70-A gpzi-A    96 -  99 <=>   65 -  68   (TYR   98  - LEU  101  <=> THR   65  - ILE   68 )                          
  95: 6c70-A gpzi-A   101 - 106 <=>   69 -  74   (ILE  103  - ASN  108  <=> LYS   69  - SER   74 )                          
  95: 6c70-A gpzi-A   259 - 284 <=>   86 - 111   (ASP  345  - THR  370  <=> LEU   86  - ILE  111 )                          
  95: 6c70-A gpzi-A   285 - 288 <=>  113 - 116   (LYS  371  - GLY  374  <=> TYR  113  - TYR  116 )                          
  96: 6c70-A gpie-A     4 -   9 <=>    1 -   6   (GLN    6  - ASP   11  <=> MET    1  - LYS    6 )                          
  96: 6c70-A gpie-A    63 -  93 <=>   40 -  70   (ASP   65  - LYS   95  <=> LYS   40  - ASN   70 )                          
  96: 6c70-A gpie-A   249 - 281 <=>   85 - 117   (HIS  335  - TYR  367  <=> LEU   85  - ASN  117 )                          
  96: 6c70-A gpie-A   284 - 287 <=>  118 - 121   (THR  370  - ASN  373  <=> LYS  118  - LEU  121 )                          
  96: 6c70-A gpie-A   292 - 295 <=>  125 - 128   (TYR  378  - THR  381  <=> PHE  125  - ILE  128 )                          
  97: 6c70-A gp84-A     1 -   4 <=>   39 -  42   (PHE    3  - GLN    6  <=> GLU   39  - TYR   42 )                          
  97: 6c70-A gp84-A     8 -  11 <=>   56 -  59   (ALA   10  - LEU   13  <=> GLN   56  - LEU   59 )                          
  97: 6c70-A gp84-A   112 - 115 <=>   70 -  73   (ALA  114  - ASN  117  <=> ASP   70  - PHE   73 )                          
  97: 6c70-A gp84-A   189 - 193 <=>   83 -  87   (MET  206  - ASN  210  <=> PHE   83  - ILE   87 )                          
  97: 6c70-A gp84-A   199 - 202 <=>   89 -  92   (PHE  216  - TRP  219  <=> THR   89  - LEU   92 )                          
  97: 6c70-A gp84-A   239 - 242 <=>   97 - 100   (ALA  325  - TYR  328  <=> LYS   97  - LEU  100 )                          
  97: 6c70-A gp84-A   250 - 257 <=>  136 - 143   (VAL  336  - VAL  343  <=> LEU  136  - ILE  143 )                          
  97: 6c70-A gp84-A   262 - 286 <=>  144 - 168   (GLY  348  - VAL  372  <=> THR  144  - GLY  168 )                          
  97: 6c70-A gp84-A   292 - 328 <=>  169 - 205   (TYR  378  - ALA  414  <=> TYR  169  - TYR  205 )                          
  97: 6c70-A gp84-A   347 - 352 <=>  210 - 215   (VAL  433  - GLN  438  <=> THR  210  - GLU  215 )                          
  97: 6c70-A gp84-A   353 - 356 <=>  218 - 221   (LYS  439  - SER  442  <=> GLU  218  - TYR  221 )                          
  97: 6c70-A gp84-A   363 - 366 <=>  225 - 228   (PHE  449  - SER  452  <=> LEU  225  - ILE  228 )                          
  97: 6c70-A gp84-A   368 - 380 <=>  229 - 241   (ASP  454  - TYR  466  <=> ASP  229  - MET  241 )                          
  98: 6c70-A gpvo-A    48 -  52 <=>   29 -  33   (LEU   50  - GLY   54  <=> LYS   29  - ALA   33 )                          
  98: 6c70-A gpvo-A    58 -  62 <=>   83 -  87   (LEU   60  - SER   64  <=> THR   83  - LEU   87 )                          
  98: 6c70-A gpvo-A    63 -  66 <=>   89 -  92   (ASP   65  - ASP   68  <=> TYR   89  - LYS   92 )                          
  98: 6c70-A gpvo-A    67 - 102 <=>   94 - 129   (ASP   69  - TRP  104  <=> ASP   94  - PRO  129 )                          
  98: 6c70-A gpvo-A   249 - 288 <=>  131 - 170   (HIS  335  - GLY  374  <=> PRO  131  - ASN  170 )                          
  99: 6c70-A gpri-A    46 -  58 <=>   65 -  77   (LEU   48  - LEU   60  <=> PRO   65  - TYR   77 )                          
  99: 6c70-A gpri-A    65 -  91 <=>   91 - 117   (VAL   67  - ARG   93  <=> SER   91  - VAL  117 )                          
  99: 6c70-A gpri-A    92 -  95 <=>  119 - 122   (SER   94  - PHE   97  <=> GLU  119  - ILE  122 )                          
  99: 6c70-A gpri-A   258 - 262 <=>  123 - 127   (GLY  344  - GLY  348  <=> ALA  123  - THR  127 )                          
  99: 6c70-A gpri-A   263 - 286 <=>  129 - 152   (VAL  349  - VAL  372  <=> ALA  129  - SER  152 )                          
 100: 6c70-A gqcu-A    12 -  17 <=>   37 -  42   (PRO   14  - MET   19  <=> ALA   37  - PRO   42 )                          
 100: 6c70-A gqcu-A    64 -  92 <=>  145 - 173   (ASP   66  - SER   94  <=> LYS  145  - ILE  173 )                          
 100: 6c70-A gqcu-A    96 -  99 <=>  174 - 177   (TYR   98  - LEU  101  <=> HIS  174  - TYR  177 )                          
 100: 6c70-A gqcu-A   122 - 140 <=>  182 - 200   (ALA  124  - SER  142  <=> LEU  182  - SER  200 )                          
 100: 6c70-A gqcu-A   142 - 145 <=>  201 - 204   (ILE  144  - THR  147  <=> TYR  201  - PHE  204 )                          
 100: 6c70-A gqcu-A   147 - 152 <=>  205 - 210   (ILE  149  - ASP  154  <=> GLY  205  - ALA  210 )                          
 100: 6c70-A gqcu-A   154 - 157 <=>  212 - 215   (PRO  171  - ARG  174  <=> GLU  212  - GLU  215 )                          
 100: 6c70-A gqcu-A   170 - 174 <=>  216 - 220   (SER  187  - HIS  191  <=> ASN  216  - ASN  220 )                          
 100: 6c70-A gqcu-A   175 - 196 <=>  222 - 243   (VAL  192  - ASP  213  <=> PRO  222  - ALA  243 )                          
 100: 6c70-A gqcu-A   200 - 203 <=>  247 - 250   (CYS  217  - LEU  220  <=> LEU  247  - ASP  250 )                          
 100: 6c70-A gqcu-A   260 - 263 <=>  266 - 269   (ALA  346  - VAL  349  <=> PRO  266  - GLY  269 )                          
 100: 6c70-A gqcu-A   264 - 285 <=>  272 - 293   (ALA  350  - LYS  371  <=> GLY  272  - TYR  293 )                          
 100: 6c70-A gqcu-A   286 - 289 <=>  295 - 298   (VAL  372  - VAL  375  <=> GLY  295  - VAL  298 )                          
 100: 6c70-A gqcu-A   385 - 388 <=>  328 - 331   (VAL  471  - LYS  474  <=> SER  328  - GLY  331 )                          
 101: 6c70-A gqh2-A    63 -  93 <=>   52 -  82   (ASP   65  - LYS   95  <=> LYS   52  - VAL   82 )                          
 101: 6c70-A gqh2-A    96 -  99 <=>   83 -  86   (TYR   98  - LEU  101  <=> PHE   83  - SER   86 )                          
 101: 6c70-A gqh2-A   254 - 286 <=>   87 - 119   (VAL  340  - VAL  372  <=> PRO   87  - TRP  119 )                          
 101: 6c70-A gqh2-A   287 - 290 <=>  122 - 125   (ASN  373  - ASN  376  <=> PHE  122  - LEU  125 )                          
 102: 6c70-A gqbp-A     2 -   5 <=>    8 -  11   (LYS    4  - GLY    7  <=> HIS    8  - PHE   11 )                          
 102: 6c70-A gqbp-A    64 -  89 <=>   51 -  76   (ASP   66  - PRO   91  <=> PRO   51  - PHE   76 )                          
 102: 6c70-A gqbp-A   128 - 142 <=>   90 - 104   (ARG  130  - ILE  144  <=> ALA   90  - TRP  104 )                          
 102: 6c70-A gqbp-A   154 - 157 <=>  120 - 123   (PRO  171  - ARG  174  <=> GLU  120  - ASP  123 )                          
 102: 6c70-A gqbp-A   158 - 162 <=>  125 - 129   (LEU  175  - THR  179  <=> GLU  125  - SER  129 )                          
 102: 6c70-A gqbp-A   189 - 196 <=>  142 - 149   (MET  206  - ASP  213  <=> GLY  142  - THR  149 )                          
 102: 6c70-A gqbp-A   255 - 290 <=>  157 - 192   (THR  341  - ASN  376  <=> GLN  157  - ILE  192 )                          
 103: 6c70-A gpia-A    63 -  89 <=>    1 -  27   (ASP   65  - PRO   91  <=> MET    1  - GLN   27 )                          
 103: 6c70-A gpia-A   142 - 151 <=>   37 -  46   (ILE  144  - GLU  153  <=> VAL   37  - CYS   46 )                          
 103: 6c70-A gpia-A   155 - 158 <=>   52 -  55   (ILE  172  - LEU  175  <=> PRO   52  - SER   55 )                          
 103: 6c70-A gpia-A   259 - 285 <=>   84 - 110   (ASP  345  - LYS  371  <=> LEU   84  - ILE  110 )                          
 103: 6c70-A gpia-A   286 - 289 <=>  112 - 115   (VAL  372  - VAL  375  <=> GLY  112  - LYS  115 )                          
 103: 6c70-A gpia-A   301 - 312 <=>  131 - 142   (LEU  387  - ILE  398  <=> ILE  131  - GLY  142 )                          
 103: 6c70-A gpia-A   367 - 382 <=>  143 - 158   (LEU  453  - MET  468  <=> THR  143  - VAL  158 )                          
 103: 6c70-A gpia-A   384 - 387 <=>  159 - 162   (LEU  470  - LEU  473  <=> SER  159  - ILE  162 )                          
 104: 6c70-A gppt-A     2 -   7 <=>   37 -  42   (LYS    4  - VAL    9  <=> GLN   37  - TRP   42 )                          
 104: 6c70-A gppt-A    64 -  93 <=>   93 - 122   (ASP   66  - LYS   95  <=> ASP   93  - LYS  122 )                          
 104: 6c70-A gppt-A    95 -  98 <=>  123 - 126   (PHE   97  - THR  100  <=> ALA  123  - PRO  126 )                          
 104: 6c70-A gppt-A   255 - 286 <=>  127 - 158   (THR  341  - VAL  372  <=> GLN  127  - ARG  158 )                          
 104: 6c70-A gppt-A   287 - 290 <=>  161 - 164   (ASN  373  - ASN  376  <=> LEU  161  - LEU  164 )                          
 105: 6c70-A gqam-A    55 -  61 <=>   29 -  35   (ALA   57  - GLU   63  <=> ILE   29  - GLU   35 )                          
 105: 6c70-A gqam-A    63 -  91 <=>   38 -  66   (ASP   65  - ARG   93  <=> SER   38  - PRO   66 )                          
 105: 6c70-A gqam-A   261 - 285 <=>   69 -  93   (TYR  347  - LYS  371  <=> TRP   69  - GLY   93 )                          
 106: 6c70-A gpiy-A    55 -  61 <=>   54 -  60   (ALA   57  - GLU   63  <=> LEU   54  - GLU   60 )                          
 106: 6c70-A gpiy-A    63 -  88 <=>   63 -  88   (ASP   65  - PHE   90  <=> ASP   63  - SER   88 )                          
 106: 6c70-A gpiy-A    90 -  93 <=>   89 -  92   (VAL   92  - LYS   95  <=> ALA   89  - ILE   92 )                          
 106: 6c70-A gpiy-A   261 - 285 <=>   95 - 119   (TYR  347  - LYS  371  <=> TRP   95  - GLY  119 )                          
 107: 6c70-A gqgr-A    46 -  49 <=>    1 -   4   (LEU   48  - LEU   51  <=> MET    1  - LYS    4 )                          
 107: 6c70-A gqgr-A    55 -  59 <=>   29 -  33   (ALA   57  - MET   61  <=> LYS   29  - LEU   33 )                          
 107: 6c70-A gqgr-A    66 -  91 <=>  477 - 502   (ASP   68  - ARG   93  <=> LEU  477  - ARG  502 )                          
 107: 6c70-A gqgr-A   260 - 282 <=>  503 - 525   (ALA  346  - GLN  368  <=> ARG  503  - CYS  525 )                          
 107: 6c70-A gqgr-A   284 - 287 <=>  526 - 529   (THR  370  - ASN  373  <=> PRO  526  - MET  529 )                          
 107: 6c70-A gqgr-A   288 - 311 <=>  532 - 555   (GLY  374  - CYS  397  <=> VAL  532  - LEU  555 )                          
 107: 6c70-A gqgr-A   363 - 366 <=>  558 - 561   (PHE  449  - SER  452  <=> LEU  558  - ASN  561 )                          
 107: 6c70-A gqgr-A   369 - 372 <=>  562 - 565   (LEU  455  - SER  458  <=> CYS  562  - ARG  565 )                          
 108: 6c70-A gpyv-A     5 -   8 <=>    2 -   5   (GLY    7  - ALA   10  <=> ASP    2  - LEU    5 )                          
 108: 6c70-A gpyv-A    10 -  21 <=>    7 -  18   (LEU   12  - GLY   23  <=> LEU    7  - LEU   18 )                          
 108: 6c70-A gpyv-A    63 -  66 <=>   55 -  58   (ASP   65  - ASP   68  <=> MET   55  - ASN   58 )                          
 108: 6c70-A gpyv-A    69 -  95 <=>   59 -  85   (THR   71  - PHE   97  <=> ARG   59  - ARG   85 )                          
 108: 6c70-A gpyv-A   259 - 277 <=>   88 - 106   (ASP  345  - THR  363  <=> ASP   88  - LYS  106 )                          
 108: 6c70-A gpyv-A   279 - 282 <=>  107 - 110   (LEU  365  - GLN  368  <=> LEU  107  - ALA  110 )                          
 108: 6c70-A gpyv-A   286 - 289 <=>  136 - 139   (VAL  372  - VAL  375  <=> ASN  136  - ILE  139 )                          
 109: 6c70-A gp5r-A   134 - 137 <=>    1 -   4   (ALA  136  - THR  139  <=> MET    1  - ILE    4 )                          
 109: 6c70-A gp5r-A   265 - 271 <=>   10 -  16   (LEU  351  - THR  357  <=> ASN   10  - LEU   16 )                          
 109: 6c70-A gp5r-A   275 - 284 <=>   34 -  43   (THR  361  - THR  370  <=> ASN   34  - PRO   43 )                          
 109: 6c70-A gp5r-A   288 - 310 <=>   82 - 104   (GLY  374  - PHE  396  <=> GLU   82  - LYS  104 )                          
 109: 6c70-A gp5r-A   312 - 315 <=>  105 - 108   (ILE  398  - ASN  401  <=> ILE  105  - ASP  108 )                          
 109: 6c70-A gp5r-A   366 - 385 <=>  111 - 130   (SER  452  - VAL  471  <=> LYS  111  - ALA  130 )                          
 110: 6c70-A gqtc-A    63 -  91 <=>   23 -  51   (ASP   65  - ARG   93  <=> ILE   23  - GLY   51 )                          
 110: 6c70-A gqtc-A   261 - 277 <=>   53 -  69   (TYR  347  - THR  363  <=> THR   53  - VAL   69 )                          
 110: 6c70-A gqtc-A   279 - 282 <=>   70 -  73   (LEU  365  - GLN  368  <=> SER   70  - ILE   73 )                          
 111: 6c70-A gqsu-A     2 -   6 <=>    3 -   7   (LYS    4  - LEU    8  <=> VAL    3  - ILE    7 )                          
 111: 6c70-A gqsu-A    64 -  67 <=>   36 -  39   (ASP   66  - ASP   69  <=> LYS   36  - LEU   39 )                          
 111: 6c70-A gqsu-A    69 -  95 <=>   40 -  66   (THR   71  - PHE   97  <=> LEU   40  - ASP   66 )                          
 111: 6c70-A gqsu-A   259 - 276 <=>   68 -  85   (ASP  345  - LEU  362  <=> VAL   68  - VAL   85 )                          
 111: 6c70-A gqsu-A   277 - 280 <=>   88 -  91   (THR  363  - ALA  366  <=> GLY   88  - ASP   91 )                          
 111: 6c70-A gqsu-A   370 - 374 <=>   95 -  99   (PHE  456  - LEU  460  <=> ASP   95  - PHE   99 )                          
 111: 6c70-A gqsu-A   376 - 379 <=>  100 - 103   (ALA  462  - THR  465  <=> THR  100  - LYS  103 )                          
 112: 6c70-A gph2-A    52 -  84 <=>   24 -  56   (GLY   54  - LYS   86  <=> LEU   24  - ARG   56 )                          
 112: 6c70-A gph2-A    85 -  88 <=>   58 -  61   (MET   87  - PHE   90  <=> GLY   58  - LYS   61 )                          
 112: 6c70-A gph2-A   259 - 279 <=>   63 -  83   (ASP  345  - LEU  365  <=> ASP   63  - SER   83 )                          
 112: 6c70-A gph2-A   281 - 285 <=>   84 -  88   (TYR  367  - LYS  371  <=> LYS   84  - ARG   88 )                          
 112: 6c70-A gph2-A   312 - 318 <=>  522 - 528   (ILE  398  - ILE  404  <=> ARG  522  - LYS  528 )                          
 112: 6c70-A gph2-A   319 - 322 <=>  530 - 533   (GLU  405  - SER  408  <=> GLU  530  - LEU  533 )                          
 112: 6c70-A gph2-A   324 - 328 <=>  534 - 538   (VAL  410  - ALA  414  <=> LEU  534  - PHE  538 )                          
 112: 6c70-A gph2-A   367 - 373 <=>  556 - 562   (LEU  453  - VAL  459  <=> ARG  556  - GLU  562 )                          
 112: 6c70-A gph2-A   376 - 379 <=>  563 - 566   (ALA  462  - THR  465  <=> LEU  563  - ILE  566 )                          
 113: 6c70-A gpt2-A    36 -  39 <=>    1 -   4   (HIS   38  - TYR   41  <=> MET    1  - LYS    4 )                          
 113: 6c70-A gpt2-A    42 -  55 <=>    5 -  18   (VAL   44  - ALA   57  <=> MET    5  - ILE   18 )                          
 113: 6c70-A gpt2-A    56 -  59 <=>   21 -  24   (VAL   58  - MET   61  <=> MET   21  - ARG   24 )                          
 113: 6c70-A gpt2-A    67 -  92 <=>   25 -  50   (ASP   69  - SER   94  <=> GLY   25  - GLU   50 )                          
 113: 6c70-A gpt2-A   160 - 163 <=>   64 -  67   (ILE  177  - PHE  180  <=> ILE   64  - ARG   67 )                          
 113: 6c70-A gpt2-A   261 - 286 <=>   87 - 112   (TYR  347  - VAL  372  <=> GLU   87  - GLY  112 )                          
 113: 6c70-A gpt2-A   287 - 290 <=>  137 - 140   (ASN  373  - ASN  376  <=> VAL  137  - THR  140 )                          
 113: 6c70-A gpt2-A   384 - 387 <=>  287 - 290   (LEU  470  - LEU  473  <=> VAL  287  - ILE  290 )                          
 114: 6c70-A gpou-A     2 -  10 <=>    7 -  15   (LYS    4  - LEU   12  <=> GLU    7  - ILE   15 )                          
 114: 6c70-A gpou-A    66 -  69 <=>   35 -  38   (ASP   68  - THR   71  <=> GLU   35  - ASN   38 )                          
 114: 6c70-A gpou-A    71 -  75 <=>   42 -  46   (ASN   73  - MET   77  <=> ILE   42  - ASP   46 )                          
 114: 6c70-A gpou-A    78 -  95 <=>   48 -  65   (PHE   80  - PHE   97  <=> GLU   48  - ASN   65 )                          
 114: 6c70-A gpou-A   259 - 286 <=>   67 -  94   (ASP  345  - VAL  372  <=> ASP   67  - GLN   94 )                          
 114: 6c70-A gpou-A   287 - 290 <=>   96 -  99   (ASN  373  - ASN  376  <=> LYS   96  - LYS   99 )                          
 115: 6c70-A gqei-A    66 - 104 <=>    2 -  40   (ASP   68  - ASN  106  <=> GLU    2  - THR   40 )                          
 115: 6c70-A gqei-A   249 - 281 <=>   42 -  74   (HIS  335  - TYR  367  <=> PRO   42  - THR   74 )                          
 115: 6c70-A gqei-A   283 - 286 <=>   75 -  78   (ALA  369  - VAL  372  <=> LEU   75  - ASN   78 )                          
 115: 6c70-A gqei-A   294 - 299 <=>   81 -  86   (ALA  380  - TYR  385  <=> LEU   81  - LYS   86 )                          
 116: 6c70-A gp9o-A   154 - 158 <=>    2 -   6   (PRO  171  - LEU  175  <=> TRP    2  - ILE    6 )                          
 116: 6c70-A gp9o-A   290 - 328 <=>    9 -  47   (ASN  376  - ALA  414  <=> GLY    9  - ALA   47 )                          
 116: 6c70-A gp9o-A   361 - 364 <=>   54 -  57   (LYS  447  - THR  450  <=> ILE   54  - ILE   57 )                          
 116: 6c70-A gp9o-A   368 - 388 <=>   59 -  79   (ASP  454  - LYS  474  <=> VAL   59  - SER   79 )                          
 117: 6c70-A gpnq-A    63 -  90 <=>    3 -  30   (ASP   65  - VAL   92  <=> LEU    3  - ILE   30 )                          
 117: 6c70-A gpnq-A   194 - 197 <=>   33 -  36   (SER  211  - VAL  214  <=> ASN   33  - ASP   36 )                          
 117: 6c70-A gpnq-A   257 - 263 <=>   46 -  52   (VAL  343  - VAL  349  <=> LYS   46  - LYS   52 )                          
 117: 6c70-A gpnq-A   264 - 286 <=>   54 -  76   (ALA  350  - VAL  372  <=> GLU   54  - LYS   76 )                          
 117: 6c70-A gpnq-A   287 - 290 <=>   79 -  82   (ASN  373  - ASN  376  <=> SER   79  - ARG   82 )                          
 118: 6c70-A gpin-A   165 - 169 <=>    1 -   5   (PRO  182  - MET  186  <=> MET    1  - SER    5 )                          
 118: 6c70-A gpin-A   289 - 314 <=>   12 -  37   (VAL  375  - GLY  400  <=> LYS   12  - ASN   37 )                          
 118: 6c70-A gpin-A   316 - 321 <=>   38 -  43   (ARG  402  - SER  407  <=> LEU   38  - SER   43 )                          
 118: 6c70-A gpin-A   323 - 326 <=>   44 -  47   (SER  409  - GLU  412  <=> SER   44  - THR   47 )                          
 118: 6c70-A gpin-A   356 - 363 <=>   97 - 104   (SER  442  - PHE  449  <=> LYS   97  - ILE  104 )                          
 118: 6c70-A gpin-A   368 - 381 <=>  106 - 119   (ASP  454  - PHE  467  <=> ASN  106  - GLU  119 )                          
 118: 6c70-A gpin-A   383 - 388 <=>  120 - 125   (VAL  469  - LYS  474  <=> ASN  120  - LEU  125 )                          
 119: 6c70-A gqoy-A     6 -   9 <=>  658 - 661   (LEU    8  - ASP   11  <=> GLU  658  - ASP  661 )                          
 119: 6c70-A gqoy-A    17 -  22 <=>  671 - 676   (MET   19  - HIS   24  <=> LEU  671  - TYR  676 )                          
 119: 6c70-A gqoy-A    49 -  54 <=>  685 - 690   (LEU   51  - MET   56  <=> ASN  685  - ARG  690 )                          
 119: 6c70-A gqoy-A    69 -  92 <=>  696 - 719   (THR   71  - SER   94  <=> SER  696  - ILE  719 )                          
 119: 6c70-A gqoy-A    93 -  98 <=>  721 - 726   (LYS   95  - THR  100  <=> LEU  721  - LEU  726 )                          
 119: 6c70-A gqoy-A   253 - 261 <=>  728 - 736   (LEU  339  - TYR  347  <=> SER  728  - CYS  736 )                          
 119: 6c70-A gqoy-A   262 - 272 <=>  738 - 748   (GLY  348  - THR  358  <=> GLU  738  - LEU  748 )                          
 119: 6c70-A gqoy-A   273 - 276 <=>  750 - 753   (THR  359  - LEU  362  <=> LYS  750  - PHE  753 )                          
 119: 6c70-A gqoy-A   307 - 310 <=>  755 - 758   (VAL  393  - PHE  396  <=> PHE  755  - PRO  758 )                          
 119: 6c70-A gqoy-A   313 - 316 <=>  759 - 762   (PHE  399  - ARG  402  <=> THR  759  - ILE  762 )                          
 119: 6c70-A gqoy-A   320 - 326 <=>  763 - 769   (GLU  406  - GLU  412  <=> ILE  763  - LYS  769 )                          
 119: 6c70-A gqoy-A   347 - 350 <=>  770 - 773   (VAL  433  - GLN  436  <=> ASN  770  - ILE  773 )                          
 119: 6c70-A gqoy-A   366 - 384 <=>  790 - 808   (SER  452  - LEU  470  <=> VAL  790  - GLN  808 )                          
 120: 6c70-A gqjc-A     1 -   4 <=>   93 -  96   (PHE    3  - GLN    6  <=> LYS   93  - LYS   96 )                          
 120: 6c70-A gqjc-A     5 -  22 <=>  125 - 142   (GLY    7  - HIS   24  <=> ARG  125  - VAL  142 )                          
 120: 6c70-A gqjc-A    27 -  30 <=>  155 - 158   (TYR   29  - GLU   32  <=> ILE  155  - GLY  158 )                          
 120: 6c70-A gqjc-A    65 -  90 <=>  172 - 197   (VAL   67  - VAL   92  <=> GLU  172  - GLY  197 )                          
 120: 6c70-A gqjc-A    91 -  94 <=>  226 - 229   (ARG   93  - ILE   96  <=> PRO  226  - HIS  229 )                          
 120: 6c70-A gqjc-A   259 - 279 <=>  231 - 251   (ASP  345  - LEU  365  <=> ASP  231  - LYS  251 )                          
 120: 6c70-A gqjc-A   298 - 303 <=>  254 - 259   (GLY  384  - THR  389  <=> LYS  254  - ILE  259 )                          
 120: 6c70-A gqjc-A   306 - 309 <=>  260 - 263   (GLN  392  - LEU  395  <=> ASP  260  - LYS  263 )                          
 121: 6c70-A gqtj-A    63 -  86 <=>    3 -  26   (ASP   65  - ILE   88  <=> LYS    3  - ASP   26 )                          
 121: 6c70-A gqtj-A   195 - 199 <=>   27 -  31   (LEU  212  - PHE  216  <=> ILE   27  - GLU   31 )                          
 121: 6c70-A gqtj-A   260 - 281 <=>   34 -  55   (ALA  346  - TYR  367  <=> ASN   34  - TYR   55 )                          
 121: 6c70-A gqtj-A   283 - 286 <=>   56 -  59   (ALA  369  - VAL  372  <=> ILE   56  - ASP   59 )                          
 121: 6c70-A gqtj-A   290 - 295 <=>   62 -  67   (ASN  376  - THR  381  <=> GLU   62  - VAL   67 )                          
 121: 6c70-A gqtj-A   298 - 301 <=>   68 -  71   (GLY  384  - LEU  387  <=> PRO   68  - GLU   71 )                          
 121: 6c70-A gqtj-A   308 - 312 <=>   86 -  90   (PHE  394  - ILE  398  <=> ILE   86  - LEU   90 )                          
 122: 6c70-A gpy9-A     4 -  12 <=>  218 - 226   (GLN    6  - PRO   14  <=> ILE  218  - LYS  226 )                          
 122: 6c70-A gpy9-A    14 -  18 <=>  228 - 232   (ILE   16  - GLN   20  <=> LEU  228  - HIS  232 )                          
 122: 6c70-A gpy9-A    27 -  30 <=>  235 - 238   (TYR   29  - GLU   32  <=> ILE  235  - ARG  238 )                          
 122: 6c70-A gpy9-A    85 -  88 <=>  277 - 280   (MET   87  - PHE   90  <=> ASP  277  - ILE  280 )                          
 122: 6c70-A gpy9-A   255 - 258 <=>  290 - 293   (THR  341  - GLY  344  <=> ASN  290  - ALA  293 )                          
 122: 6c70-A gpy9-A   261 - 279 <=>  295 - 313   (TYR  347  - LEU  365  <=> GLN  295  - ILE  313 )                          
 122: 6c70-A gpy9-A   282 - 285 <=>  314 - 317   (GLN  368  - LYS  371  <=> ASP  314  - LYS  317 )                          
 122: 6c70-A gpy9-A   292 - 325 <=>  320 - 353   (TYR  378  - MET  411  <=> GLU  320  - LYS  353 )                          
 122: 6c70-A gpy9-A   355 - 358 <=>  356 - 359   (MET  441  - SER  444  <=> THR  356  - ILE  359 )                          
 122: 6c70-A gpy9-A   363 - 366 <=>  360 - 363   (PHE  449  - SER  452  <=> ASP  360  - ILE  363 )                          
 122: 6c70-A gpy9-A   368 - 384 <=>  364 - 380   (ASP  454  - LEU  470  <=> LYS  364  - LEU  380 )                          
 123: 6c70-A gpxe-A    59 -  62 <=>   11 -  14   (MET   61  - SER   64  <=> LEU   11  - VAL   14 )                          
 123: 6c70-A gpxe-A    65 -  94 <=>   32 -  61   (VAL   67  - ILE   96  <=> VAL   32  - ASP   61 )                          
 123: 6c70-A gpxe-A   260 - 286 <=>   62 -  88   (ALA  346  - VAL  372  <=> ILE   62  - LEU   88 )                          
 123: 6c70-A gpxe-A   287 - 290 <=>   91 -  94   (ASN  373  - ASN  376  <=> ASN   91  - ILE   94 )                          
 123: 6c70-A gpxe-A   311 - 316 <=>  177 - 182   (CYS  397  - ARG  402  <=> VAL  177  - ILE  182 )                          
 123: 6c70-A gpxe-A   320 - 323 <=>  191 - 194   (GLU  406  - SER  409  <=> ASP  191  - GLY  194 )                          
 124: 6c70-A gphs-A    53 -  56 <=>   95 -  98   (MET   55  - VAL   58  <=> THR   95  - TYR   98 )                          
 124: 6c70-A gphs-A    62 -  88 <=>  108 - 134   (SER   64  - PHE   90  <=> PRO  108  - GLY  134 )                          
 124: 6c70-A gphs-A    90 -  95 <=>  135 - 140   (VAL   92  - PHE   97  <=> SER  135  - GLN  140 )                          
 124: 6c70-A gphs-A   259 - 278 <=>  141 - 160   (ASP  345  - LEU  364  <=> ASN  141  - ILE  160 )                          
 125: 6c70-A gqk0-A    37 -  58 <=>    1 -  22   (ARG   39  - LEU   60  <=> MET    1  - GLN   22 )                          
 125: 6c70-A gqk0-A    67 -  91 <=>   24 -  48   (ASP   69  - ARG   93  <=> ASP   24  - ALA   48 )                          
 125: 6c70-A gqk0-A   261 - 270 <=>   49 -  58   (TYR  347  - LEU  356  <=> PRO   49  - LEU   58 )                          
 125: 6c70-A gqk0-A   271 - 286 <=>   60 -  75   (THR  357  - VAL  372  <=> GLY   60  - GLN   75 )                          
 126: 6c70-A gplg-A    72 -  91 <=>    1 -  20   (THR   74  - ARG   93  <=> MET    1  - GLN   20 )                          
 126: 6c70-A gplg-A    93 -  96 <=>   21 -  24   (LYS   95  - TYR   98  <=> ASP   21  - GLU   24 )                          
 126: 6c70-A gplg-A   196 - 199 <=>   44 -  47   (ASP  213  - PHE  216  <=> ASP   44  - ILE   47 )                          
 126: 6c70-A gplg-A   254 - 257 <=>   55 -  58   (VAL  340  - VAL  343  <=> LYS   55  - VAL   58 )                          
 126: 6c70-A gplg-A   260 - 274 <=>   59 -  73   (ALA  346  - ILE  360  <=> LYS   59  - ALA   73 )                          
 126: 6c70-A gplg-A   276 - 279 <=>   74 -  77   (LEU  362  - LEU  365  <=> LYS   74  - ASN   77 )                          
 126: 6c70-A gplg-A   304 - 307 <=>   79 -  82   (LEU  390  - VAL  393  <=> GLU   79  - ILE   82 )                          
 127: 6c70-A gpmz-A    65 -  80 <=>   10 -  25   (VAL   67  - HIS   82  <=> ALA   10  - LEU   25 )                          
 127: 6c70-A gpmz-A   194 - 198 <=>   31 -  35   (SER  211  - LEU  215  <=> TYR   31  - PHE   35 )                          
 127: 6c70-A gpmz-A   259 - 287 <=>   40 -  68   (ASP  345  - ASN  373  <=> GLY   40  - GLY   68 )                          
 127: 6c70-A gpmz-A   288 - 309 <=>  130 - 151   (GLY  374  - LEU  395  <=> MET  130  - LEU  151 )                          
 127: 6c70-A gpmz-A   313 - 318 <=>  169 - 174   (PHE  399  - ILE  404  <=> TYR  169  - GLY  174 )                          
 127: 6c70-A gpmz-A   365 - 388 <=>  175 - 198   (VAL  451  - LYS  474  <=> MET  175  - ASN  198 )                          
 128: 6c70-A gpxh-A    57 -  61 <=>   33 -  37   (ASN   59  - GLU   63  <=> SER   33  - ALA   37 )                          
 128: 6c70-A gpxh-A   151 - 154 <=>  264 - 267   (GLU  153  - PRO  171  <=> TYR  264  - ASN  267 )                          
 128: 6c70-A gpxh-A   155 - 158 <=>  269 - 272   (ILE  172  - LEU  175  <=> MET  269  - LYS  272 )                          
 128: 6c70-A gpxh-A   289 - 311 <=>  278 - 300   (VAL  375  - CYS  397  <=> LEU  278  - ASP  300 )                          
 128: 6c70-A gpxh-A   367 - 378 <=>  301 - 312   (LEU  453  - VAL  464  <=> GLU  301  - LYS  312 )                          
 128: 6c70-A gpxh-A   380 - 387 <=>  313 - 320   (TYR  466  - LEU  473  <=> ILE  313  - ILE  320 )                          
 129: 6c70-A gp9s-A    11 -  14 <=>    3 -   6   (LEU   13  - ILE   16  <=> MET    3  - GLY    6 )                          
 129: 6c70-A gp9s-A    62 -  66 <=>   29 -  33   (SER   64  - ASP   68  <=> ASN   29  - LYS   33 )                          
 129: 6c70-A gp9s-A    69 -  92 <=>   34 -  57   (THR   71  - SER   94  <=> VAL   34  - HIS   57 )                          
 129: 6c70-A gp9s-A   261 - 282 <=>   59 -  80   (TYR  347  - GLN  368  <=> SER   59  - LEU   80 )                          
 129: 6c70-A gp9s-A   284 - 287 <=>   81 -  84   (THR  370  - ASN  373  <=> CYS   81  - GLU   84 )                          
 129: 6c70-A gp9s-A   308 - 313 <=>   95 - 100   (PHE  394  - PHE  399  <=> LYS   95  - GLU  100 )                          
 129: 6c70-A gp9s-A   348 - 351 <=>  143 - 146   (CYS  434  - CYS  437  <=> GLU  143  - GLY  146 )                          
 130: 6c70-A gqly-A    64 -  89 <=>   81 - 106   (ASP   66  - PRO   91  <=> LYS   81  - GLU  106 )                          
 130: 6c70-A gqly-A    91 - 105 <=>  107 - 121   (ARG   93  - PRO  107  <=> ILE  107  - THR  121 )                          
 130: 6c70-A gqly-A   106 - 109 <=>  125 - 128   (ASN  108  - PRO  111  <=> LYS  125  - ASN  128 )                          
 130: 6c70-A gqly-A   240 - 286 <=>  129 - 175   (ILE  326  - VAL  372  <=> MET  129  - ASP  175 )                          
 130: 6c70-A gqly-A   287 - 290 <=>  178 - 181   (ASN  373  - ASN  376  <=> LEU  178  - HIS  181 )                          
 131: 6c70-A gpjt-A    63 -  67 <=>  167 - 171   (ASP   65  - ASP   69  <=> LEU  167  - MET  171 )                          
 131: 6c70-A gpjt-A    70 -  78 <=>  172 - 180   (ALA   72  - PHE   80  <=> ARG  172  - GLU  180 )                          
 131: 6c70-A gpjt-A    79 -  90 <=>  182 - 193   (LEU   81  - VAL   92  <=> LEU  182  - ASN  193 )                          
 131: 6c70-A gpjt-A    92 -  95 <=>  194 - 197   (SER   94  - PHE   97  <=> GLU  194  - PRO  197 )                          
 131: 6c70-A gpjt-A   258 - 276 <=>  199 - 217   (GLY  344  - LEU  362  <=> HIS  199  - ILE  217 )                          
 132: 6c70-A gpp0-A    74 -  91 <=>    2 -  19   (THR   76  - ARG   93  <=> ASP    2  - SER   19 )                          
 132: 6c70-A gpp0-A   259 - 280 <=>   21 -  42   (ASP  345  - ALA  366  <=> ASP   21  - LYS   42 )                          
 132: 6c70-A gpp0-A   300 - 309 <=>   44 -  53   (LEU  386  - LEU  395  <=> LEU   44  - TYR   53 )                          
 133: 6c70-A gp7l-A    63 -  98 <=>    1 -  36   (ASP   65  - THR  100  <=> MET    1  - LYS   36 )                          
 133: 6c70-A gp7l-A    99 - 104 <=>   40 -  45   (LEU  101  - ASN  106  <=> LYS   40  - SER   45 )                          
 133: 6c70-A gp7l-A   160 - 163 <=>   78 -  81   (ILE  177  - PHE  180  <=> ILE   78  - LYS   81 )                          
 133: 6c70-A gp7l-A   188 - 191 <=>   84 -  87   (SER  205  - VAL  208  <=> GLN   84  - VAL   87 )                          
 133: 6c70-A gp7l-A   263 - 280 <=>  118 - 135   (VAL  349  - ALA  366  <=> LYS  118  - ARG  135 )                          
 134: 6c70-A gphc-A     8 -  17 <=>   33 -  42   (ALA   10  - MET   19  <=> PHE   33  - ALA   42 )                          
 134: 6c70-A gphc-A    64 -  92 <=>  130 - 158   (ASP   66  - SER   94  <=> GLY  130  - GLY  158 )                          
 134: 6c70-A gphc-A   125 - 133 <=>  171 - 179   (LYS  127  - VAL  135  <=> ASN  171  - GLY  179 )                          
 134: 6c70-A gphc-A   135 - 140 <=>  180 - 185   (GLY  137  - SER  142  <=> LEU  180  - GLY  185 )                          
 134: 6c70-A gphc-A   142 - 149 <=>  186 - 193   (ILE  144  - PHE  151  <=> TRP  186  - LEU  193 )                          
 134: 6c70-A gphc-A   155 - 158 <=>  196 - 199   (ILE  172  - LEU  175  <=> PHE  196  - GLN  199 )                          
 134: 6c70-A gphc-A   176 - 200 <=>  200 - 224   (PHE  193  - CYS  217  <=> LYS  200  - ILE  224 )                          
 134: 6c70-A gphc-A   250 - 262 <=>  230 - 242   (VAL  336  - GLY  348  <=> LYS  230  - ILE  242 )                          
 134: 6c70-A gphc-A   263 - 276 <=>  247 - 260   (VAL  349  - LEU  362  <=> PHE  247  - ALA  260 )                          
 134: 6c70-A gphc-A   291 - 294 <=>  267 - 270   (VAL  377  - ALA  380  <=> LEU  267  - MET  270 )                          
 134: 6c70-A gphc-A   377 - 385 <=>  300 - 308   (VAL  463  - VAL  471  <=> THR  300  - ILE  308 )                          
 135: 6c70-A gpyb-A    62 -  88 <=>    5 -  31   (SER   64  - PHE   90  <=> MET    5  - LYS   31 )                          
 135: 6c70-A gpyb-A   260 - 276 <=>   32 -  48   (ALA  346  - LEU  362  <=> PHE   32  - MET   48 )                          
 135: 6c70-A gpyb-A   278 - 281 <=>   49 -  52   (LEU  364  - TYR  367  <=> LYS   49  - LYS   52 )                          
 135: 6c70-A gpyb-A   297 - 304 <=>   55 -  62   (ILE  383  - LEU  390  <=> TYR   55  - LYS   62 )                          
 135: 6c70-A gpyb-A   307 - 310 <=>   66 -  69   (VAL  393  - PHE  396  <=> LEU   66  - LEU   69 )                          
 135: 6c70-A gpyb-A   371 - 379 <=>   75 -  83   (ALA  457  - THR  465  <=> PRO   75  - GLU   83 )                          
 136: 6c70-A gpvg-A    65 -  78 <=>   73 -  86   (VAL   67  - PHE   80  <=> THR   73  - SER   86 )                          
 136: 6c70-A gpvg-A    79 -  88 <=>   89 -  98   (LEU   81  - PHE   90  <=> THR   89  - GLU   98 )                          
 136: 6c70-A gpvg-A   261 - 280 <=>  100 - 119   (TYR  347  - ALA  366  <=> LYS  100  - GLY  119 )                          
 136: 6c70-A gpvg-A   376 - 379 <=>  121 - 124   (ALA  462  - THR  465  <=> GLN  121  - VAL  124 )                          
 137: 6c70-A gqti-A    45 -  62 <=>   27 -  44   (LEU   47  - SER   64  <=> ALA   27  - GLN   44 )                          
 137: 6c70-A gqti-A    67 -  88 <=>   45 -  66   (ASP   69  - PHE   90  <=> VAL   45  - LYS   66 )                          
 137: 6c70-A gqti-A   260 - 286 <=>   67 -  93   (ALA  346  - VAL  372  <=> THR   67  - GLU   93 )                          
 137: 6c70-A gqti-A   287 - 290 <=>   96 -  99   (ASN  373  - ASN  376  <=> GLU   96  - GLY   99 )                          
 138: 6c70-A gp6h-A    62 -  73 <=>    1 -  12   (SER   64  - ILE   75  <=> MET    1  - VAL   12 )                          
 138: 6c70-A gp6h-A    79 -  88 <=>   32 -  41   (LEU   81  - PHE   90  <=> LYS   32  - PHE   41 )                          
 138: 6c70-A gp6h-A    94 -  99 <=>   45 -  50   (ILE   96  - LEU  101  <=> SER   45  - TYR   50 )                          
 138: 6c70-A gp6h-A   202 - 212 <=>   54 -  64   (TRP  219  - HIS  229  <=> ILE   54  - LYS   64 )                          
 138: 6c70-A gp6h-A   213 - 216 <=>   66 -  69   (LEU  230  - ILE  233  <=> ILE   66  - ASP   69 )                          
 138: 6c70-A gp6h-A   255 - 258 <=>   87 -  90   (THR  341  - GLY  344  <=> VAL   87  - CYS   90 )                          
 138: 6c70-A gp6h-A   269 - 276 <=>  100 - 107   (MET  355  - LEU  362  <=> LEU  100  - SER  107 )                          
 138: 6c70-A gp6h-A   297 - 329 <=>  109 - 141   (ILE  383  - TYR  415  <=> ASN  109  - HIS  141 )                          
 138: 6c70-A gp6h-A   344 - 354 <=>  142 - 152   (VAL  430  - ALA  440  <=> PRO  142  - ALA  152 )                          
 138: 6c70-A gp6h-A   355 - 358 <=>  155 - 158   (MET  441  - SER  444  <=> GLY  155  - LEU  158 )                          
 138: 6c70-A gp6h-A   364 - 388 <=>  159 - 183   (THR  450  - LYS  474  <=> THR  159  - HIS  183 )                          
 139: 6c70-A gqjx-A    60 -  65 <=>  673 - 678   (MET   62  - VAL   67  <=> ARG  673  - LYS  678 )                          
 139: 6c70-A gqjx-A    71 -  88 <=>  680 - 697   (ASN   73  - PHE   90  <=> TRP  680  - SER  697 )                          
 139: 6c70-A gqjx-A    90 -  97 <=>  698 - 705   (VAL   92  - LYS   99  <=> GLY  698  - VAL  705 )                          
 139: 6c70-A gqjx-A    99 - 102 <=>  706 - 709   (LEU  101  - TRP  104  <=> GLU  706  - SER  709 )                          
 139: 6c70-A gqjx-A   103 - 107 <=>  711 - 715   (ASN  105  - SER  109  <=> ILE  711  - LYS  715 )                          
 139: 6c70-A gqjx-A   245 - 264 <=>  720 - 739   (GLU  331  - ALA  350  <=> ALA  720  - LEU  739 )                          
 139: 6c70-A gqjx-A   266 - 284 <=>  740 - 758   (LEU  352  - THR  370  <=> SER  740  - GLU  758 )                          
 139: 6c70-A gqjx-A   285 - 288 <=>  760 - 763   (LYS  371  - GLY  374  <=> ILE  760  - GLU  763 )                          
 139: 6c70-A gqjx-A   289 - 312 <=>  767 - 790   (VAL  375  - ILE  398  <=> PRO  767  - MET  790 )                          
 139: 6c70-A gqjx-A   321 - 324 <=>  802 - 805   (SER  407  - VAL  410  <=> ASN  802  - LYS  805 )                          
 140: 6c70-A gp65-A     5 -   8 <=>    1 -   4   (GLY    7  - ALA   10  <=> MET    1  - THR    4 )                          
 140: 6c70-A gp65-A    26 -  30 <=>    9 -  13   (ASN   28  - GLU   32  <=> GLU    9  - HIS   13 )                          
 140: 6c70-A gp65-A    32 -  61 <=>   14 -  43   (LYS   34  - GLU   63  <=> ASN   14  - LEU   43 )                          
 140: 6c70-A gp65-A    62 -  65 <=>   45 -  48   (SER   64  - VAL   67  <=> ASP   45  - HIS   48 )                          
 140: 6c70-A gp65-A    66 -  78 <=>   55 -  67   (ASP   68  - PHE   80  <=> LEU   55  - VAL   67 )                          
 140: 6c70-A gp65-A    79 -  85 <=>   69 -  75   (LEU   81  - MET   87  <=> ILE   69  - GLY   75 )                          
 140: 6c70-A gp65-A   194 - 197 <=>   93 -  96   (SER  211  - VAL  214  <=> VAL   93  - GLY   96 )                          
 140: 6c70-A gp65-A   267 - 277 <=>  100 - 110   (LEU  353  - THR  363  <=> ALA  100  - ASP  110 )                          
 140: 6c70-A gp65-A   278 - 286 <=>  112 - 120   (LEU  364  - VAL  372  <=> PHE  112  - TYR  120 )                          
 140: 6c70-A gp65-A   287 - 290 <=>  123 - 126   (ASN  373  - ASN  376  <=> LEU  123  - SER  126 )                          
 140: 6c70-A gp65-A   304 - 312 <=>  151 - 159   (LEU  390  - ILE  398  <=> VAL  151  - SER  159 )                          
 140: 6c70-A gp65-A   313 - 316 <=>  161 - 164   (PHE  399  - ARG  402  <=> LEU  161  - ASP  164 )                          
 140: 6c70-A gp65-A   334 - 338 <=>  243 - 247   (TYR  420  - GLU  424  <=> ILE  243  - ILE  247 )                          
 141: 6c70-A gp5k-A   290 - 318 <=>    1 -  29   (ASN  376  - ILE  404  <=> MET    1  - ILE   29 )                          
 141: 6c70-A gp5k-A   320 - 324 <=>   30 -  34   (GLU  406  - VAL  410  <=> LYS   30  - GLU   34 )                          
 141: 6c70-A gp5k-A   369 - 383 <=>   46 -  60   (LEU  455  - VAL  469  <=> SER   46  - ILE   60 )                          
 141: 6c70-A gp5k-A   385 - 388 <=>   61 -  64   (VAL  471  - LYS  474  <=> LYS   61  - ILE   64 )                          
 142: 6c70-A gp0l-A    65 -  92 <=>    2 -  29   (VAL   67  - SER   94  <=> ASP    2  - ILE   29 )                          
 142: 6c70-A gp0l-A    93 -  96 <=>   48 -  51   (LYS   95  - TYR   98  <=> GLY   48  - PHE   51 )                          
 142: 6c70-A gp0l-A   160 - 163 <=>   71 -  74   (ILE  177  - PHE  180  <=> VAL   71  - ASP   74 )                          
 142: 6c70-A gp0l-A   198 - 211 <=>   94 - 107   (LEU  215  - GLN  228  <=> ILE   94  - LEU  107 )                          
 142: 6c70-A gp0l-A   261 - 283 <=>  125 - 147   (TYR  347  - ALA  369  <=> TYR  125  - THR  147 )                          
 143: 6c70-A gp5f-A    63 -  93 <=>    4 -  34   (ASP   65  - LYS   95  <=> LYS    4  - LYS   34 )                          
 143: 6c70-A gp5f-A   252 - 256 <=>   82 -  86   (ARG  338  - ALA  342  <=> HIS   82  - ILE   86 )                          
 143: 6c70-A gp5f-A   259 - 285 <=>   87 - 113   (ASP  345  - LYS  371  <=> ASN   87  - ILE  113 )                          
 143: 6c70-A gp5f-A   286 - 290 <=>  115 - 119   (VAL  372  - ASN  376  <=> GLY  115  - ASN  119 )                          
 144: 6c70-A gqpg-A    65 -  89 <=>    1 -  25   (VAL   67  - PRO   91  <=> MET    1  - SER   25 )                          
 144: 6c70-A gqpg-A   190 - 193 <=>   30 -  33   (ALA  207  - ASN  210  <=> SER   30  - ASP   33 )                          
 144: 6c70-A gqpg-A   194 - 197 <=>   44 -  47   (SER  211  - VAL  214  <=> ILE   44  - ALA   47 )                          
 144: 6c70-A gqpg-A   200 - 203 <=>   49 -  52   (CYS  217  - LEU  220  <=> LYS   49  - PHE   52 )                          
 144: 6c70-A gqpg-A   255 - 258 <=>   56 -  59   (THR  341  - GLY  344  <=> ARG   56  - SER   59 )                          
 144: 6c70-A gqpg-A   260 - 269 <=>   60 -  69   (ALA  346  - MET  355  <=> ARG   60  - ALA   69 )                          
 144: 6c70-A gqpg-A   270 - 274 <=>   71 -  75   (LEU  356  - ILE  360  <=> GLU   71  - GLU   75 )                          
 145: 6c70-A gp9d-A    21 -  24 <=>   10 -  13   (GLY   23  - MET   26  <=> ILE   10  - ILE   13 )                          
 145: 6c70-A gp9d-A    49 -  52 <=>   20 -  23   (LEU   51  - GLY   54  <=> ILE   20  - THR   23 )                          
 145: 6c70-A gp9d-A    75 -  99 <=>   24 -  48   (MET   77  - LEU  101  <=> ASN   24  - TYR   48 )                          
 145: 6c70-A gp9d-A   259 - 286 <=>   54 -  81   (ASP  345  - VAL  372  <=> VAL   54  - LYS   81 )                          
 145: 6c70-A gp9d-A   287 - 290 <=>   84 -  87   (ASN  373  - ASN  376  <=> GLY   84  - LEU   87 )                          
 146: 6c70-A gp36-A    51 -  62 <=>  240 - 251   (TYR   53  - SER   64  <=> ILE  240  - ASP  251 )                          
 146: 6c70-A gp36-A    67 -  88 <=>  253 - 274   (ASP   69  - PHE   90  <=> SER  253  - ASN  274 )                          
 146: 6c70-A gp36-A   261 - 284 <=>  276 - 299   (TYR  347  - THR  370  <=> LYS  276  - ILE  299 )                          
 146: 6c70-A gp36-A   287 - 290 <=>  305 - 308   (ASN  373  - ASN  376  <=> ASN  305  - ASN  308 )                          
 146: 6c70-A gp36-A   382 - 388 <=>  325 - 331   (MET  468  - LYS  474  <=> GLU  325  - VAL  331 )                          
 147: 6c70-A gpkn-A    49 -  52 <=>   18 -  21   (LEU   51  - GLY   54  <=> GLU   18  - ASN   21 )                          
 147: 6c70-A gpkn-A    57 -  64 <=>   38 -  45   (ASN   59  - ASP   66  <=> LEU   38  - THR   45 )                          
 147: 6c70-A gpkn-A    67 -  95 <=>   46 -  74   (ASP   69  - PHE   97  <=> THR   46  - ILE   74 )                          
 147: 6c70-A gpkn-A   260 - 275 <=>   75 -  90   (ALA  346  - THR  361  <=> ASN   75  - GLY   90 )                          
 147: 6c70-A gpkn-A   360 - 363 <=>   97 - 100   (ALA  446  - PHE  449  <=> GLU   97  - GLU  100 )                          
 147: 6c70-A gpkn-A   373 - 376 <=>  104 - 107   (VAL  459  - ALA  462  <=> GLU  104  - PRO  107 )                          
 147: 6c70-A gpkn-A   379 - 382 <=>  109 - 112   (THR  465  - MET  468  <=> CYS  109  - ILE  112 )                          
 147: 6c70-A gpkn-A   384 - 388 <=>  114 - 118   (LEU  470  - LYS  474  <=> ASN  114  - MET  118 )                          
 148: 6c70-A gpm3-A   109 - 112 <=>   10 -  13   (PRO  111  - ALA  114  <=> VAL   10  - LEU   13 )                          
 148: 6c70-A gpm3-A   119 - 123 <=>   17 -  21   (HIS  121  - ILE  125  <=> LEU   17  - ILE   21 )                          
 148: 6c70-A gpm3-A   223 - 226 <=>   30 -  33   (LEU  240  - THR  243  <=> ARG   30  - ARG   33 )                          
 148: 6c70-A gpm3-A   229 - 232 <=>  176 - 179   (THR  315  - GLN  318  <=> ASN  176  - PHE  179 )                          
 148: 6c70-A gpm3-A   235 - 267 <=>  180 - 212   (LEU  321  - LEU  353  <=> TRP  180  - ARG  212 )                          
 148: 6c70-A gpm3-A   270 - 276 <=>  213 - 219   (LEU  356  - LEU  362  <=> LEU  213  - GLY  219 )                          
 148: 6c70-A gpm3-A   300 - 328 <=>  220 - 248   (LEU  386  - ALA  414  <=> TYR  220  - LEU  248 )                          
 148: 6c70-A gpm3-A   331 - 334 <=>  249 - 252   (CYS  417  - TYR  420  <=> MET  249  - GLY  252 )                          
 148: 6c70-A gpm3-A   337 - 347 <=>  253 - 263   (SER  423  - VAL  433  <=> ASP  253  - LEU  263 )                          
 148: 6c70-A gpm3-A   355 - 358 <=>  277 - 280   (MET  441  - SER  444  <=> GLU  277  - MET  280 )                          
 148: 6c70-A gpm3-A   363 - 366 <=>  281 - 284   (PHE  449  - SER  452  <=> GLU  281  - SER  284 )                          
 148: 6c70-A gpm3-A   368 - 388 <=>  285 - 305   (ASP  454  - LYS  474  <=> ASP  285  - THR  305 )                          
 149: 6c70-A gqfn-A    64 -  93 <=>  123 - 152   (ASP   66  - LYS   95  <=> LYS  123  - LEU  152 )                          
 149: 6c70-A gqfn-A    95 -  98 <=>  153 - 156   (PHE   97  - THR  100  <=> LYS  153  - GLU  156 )                          
 149: 6c70-A gqfn-A   115 - 129 <=>  218 - 232   (ASN  117  - LEU  131  <=> LEU  218  - PHE  232 )                          
 149: 6c70-A gqfn-A   256 - 286 <=>  245 - 275   (ALA  342  - VAL  372  <=> THR  245  - ALA  275 )                          
 149: 6c70-A gqfn-A   287 - 291 <=>  278 - 282   (ASN  373  - VAL  377  <=> TRP  278  - LEU  282 )                          
 149: 6c70-A gqfn-A   331 - 336 <=>  638 - 643   (CYS  417  - GLY  422  <=> ILE  638  - ILE  643 )                          
 149: 6c70-A gqfn-A   337 - 340 <=>  646 - 649   (SER  423  - ALA  426  <=> VAL  646  - THR  649 )                          
 150: 6c70-A gp9g-A    63 -  91 <=>    2 -  30   (ASP   65  - ARG   93  <=> ASP    2  - TYR   30 )                          
 150: 6c70-A gp9g-A   261 - 286 <=>   32 -  57   (TYR  347  - VAL  372  <=> GLY   32  - PHE   57 )                          
 150: 6c70-A gp9g-A   300 - 312 <=>  101 - 113   (LEU  386  - ILE  398  <=> VAL  101  - TYR  113 )                          
 150: 6c70-A gp9g-A   317 - 320 <=>  118 - 121   (LEU  403  - GLU  406  <=> LYS  118  - PHE  121 )                          
 151: 6c70-A gqn3-A    63 -  66 <=>    4 -   7   (ASP   65  - ASP   68  <=> THR    4  - HIS    7 )                          
 151: 6c70-A gqn3-A    68 -  92 <=>    8 -  32   (LEU   70  - SER   94  <=> PRO    8  - VAL   32 )                          
 151: 6c70-A gqn3-A   197 - 201 <=>   39 -  43   (VAL  214  - SER  218  <=> VAL   39  - GLU   43 )                          
 151: 6c70-A gqn3-A   260 - 263 <=>   71 -  74   (ALA  346  - VAL  349  <=> PRO   71  - ASP   74 )                          
 151: 6c70-A gqn3-A   264 - 274 <=>   76 -  86   (ALA  350  - ILE  360  <=> GLU   76  - CYS   86 )                          
 151: 6c70-A gqn3-A   277 - 280 <=>   87 -  90   (THR  363  - ALA  366  <=> PRO   87  - GLN   90 )                          
 152: 6c70-A gqn9-A    10 -  14 <=>   17 -  21   (LEU   12  - ILE   16  <=> PHE   17  - PRO   21 )                          
 152: 6c70-A gqn9-A    45 -  51 <=>   63 -  69   (LEU   47  - TYR   53  <=> GLY   63  - LEU   69 )                          
 152: 6c70-A gqn9-A    53 -  61 <=>   72 -  80   (MET   55  - GLU   63  <=> TYR   72  - ILE   80 )                          
 152: 6c70-A gqn9-A    63 -  90 <=>   82 - 109   (ASP   65  - VAL   92  <=> VAL   82  - ASP  109 )                          
 152: 6c70-A gqn9-A    92 -  95 <=>  110 - 113   (SER   94  - PHE   97  <=> VAL  110  - SER  113 )                          
 152: 6c70-A gqn9-A   260 - 282 <=>  114 - 136   (ALA  346  - GLN  368  <=> ILE  114  - LEU  136 )                          
 152: 6c70-A gqn9-A   289 - 292 <=>  144 - 147   (VAL  375  - TYR  378  <=> LYS  144  - ILE  147 )                          
 153: 6c70-A gqpv-A    64 -  88 <=>    3 -  27   (ASP   66  - PHE   90  <=> LYS    3  - THR   27 )                          
 153: 6c70-A gqpv-A   260 - 281 <=>   33 -  54   (ALA  346  - TYR  367  <=> THR   33  - ASN   54 )                          
 153: 6c70-A gqpv-A   283 - 286 <=>   55 -  58   (ALA  369  - VAL  372  <=> LEU   55  - GLU   58 )                          
 153: 6c70-A gqpv-A   290 - 295 <=>   61 -  66   (ASN  376  - THR  381  <=> GLU   61  - ILE   66 )                          
 153: 6c70-A gqpv-A   298 - 302 <=>   67 -  71   (GLY  384  - TYR  388  <=> PRO   67  - PHE   71 )                          
 153: 6c70-A gqpv-A   307 - 313 <=>   75 -  81   (VAL  393  - PHE  399  <=> ARG   75  - LYS   81 )                          
 153: 6c70-A gqpv-A   363 - 366 <=>   83 -  86   (PHE  449  - SER  452  <=> PHE   83  - ASP   86 )                          
 154: 6c70-A gpow-A    65 -  91 <=>   14 -  40   (VAL   67  - ARG   93  <=> TYR   14  - LYS   40 )                          
 154: 6c70-A gpow-A   260 - 281 <=>   42 -  63   (ALA  346  - TYR  367  <=> SER   42  - LYS   63 )                          
 154: 6c70-A gpow-A   284 - 287 <=>   64 -  67   (THR  370  - ASN  373  <=> PRO   64  - LEU   67 )                          
 154: 6c70-A gpow-A   290 - 294 <=>  115 - 119   (ASN  376  - ALA  380  <=> LEU  115  - ARG  119 )                          
 155: 6c70-A gpg7-A    37 -  40 <=>    1 -   4   (ARG   39  - CYS   42  <=> MET    1  - LEU    4 )                          
 155: 6c70-A gpg7-A    58 -  61 <=>   59 -  62   (LEU   60  - GLU   63  <=> LEU   59  - LYS   62 )                          
 155: 6c70-A gpg7-A    67 -  77 <=>   63 -  73   (ASP   69  - PHE   79  <=> MET   63  - LEU   73 )                          
 155: 6c70-A gpg7-A    78 - 103 <=>   75 - 100   (PHE   80  - ASN  105  <=> LEU   75  - ASN  100 )                          
 155: 6c70-A gpg7-A   131 - 138 <=>  160 - 167   (PHE  133  - ILE  140  <=> GLU  160  - LYS  167 )                          
 155: 6c70-A gpg7-A   140 - 143 <=>  168 - 171   (SER  142  - SER  145  <=> ASP  168  - PRO  171 )                          
 155: 6c70-A gpg7-A   159 - 166 <=>  175 - 182   (MET  176  - PHE  183  <=> ALA  175  - HIS  182 )                          
 155: 6c70-A gpg7-A   262 - 287 <=>  201 - 226   (GLY  348  - ASN  373  <=> ARG  201  - GLY  226 )                          
 155: 6c70-A gpg7-A   297 - 309 <=>  285 - 297   (ILE  383  - LEU  395  <=> ASP  285  - ILE  297 )                          
 155: 6c70-A gpg7-A   310 - 313 <=>  300 - 303   (PHE  396  - PHE  399  <=> GLY  300  - GLY  303 )                          
 155: 6c70-A gpg7-A   319 - 322 <=>  319 - 322   (GLU  405  - SER  408  <=> MET  319  - ASP  322 )                          
 155: 6c70-A gpg7-A   324 - 327 <=>  375 - 378   (VAL  410  - ALA  413  <=> ALA  375  - GLY  378 )                          
 155: 6c70-A gpg7-A   340 - 344 <=>  403 - 407   (ALA  426  - VAL  430  <=> ILE  403  - LEU  407 )                          
 155: 6c70-A gpg7-A   382 - 387 <=>  418 - 423   (MET  468  - LEU  473  <=> LEU  418  - SER  423 )                          
 156: 6c70-A gqqv-A     4 -   9 <=>    1 -   6   (GLN    6  - ASP   11  <=> MET    1  - ILE    6 )                          
 156: 6c70-A gqqv-A    27 -  30 <=>   10 -  13   (TYR   29  - GLU   32  <=> VAL   10  - SER   13 )                          
 156: 6c70-A gqqv-A    32 -  62 <=>   14 -  44   (LYS   34  - SER   64  <=> TYR   14  - ILE   44 )                          
 156: 6c70-A gqqv-A    63 -  67 <=>   46 -  50   (ASP   65  - ASP   69  <=> TYR   46  - ASN   50 )                          
 156: 6c70-A gqqv-A    69 -  78 <=>   51 -  60   (THR   71  - PHE   80  <=> ILE   51  - ILE   60 )                          
 156: 6c70-A gqqv-A    79 -  87 <=>   62 -  70   (LEU   81  - TYR   89  <=> GLY   62  - GLN   70 )                          
 156: 6c70-A gqqv-A    89 -  92 <=>   73 -  76   (PRO   91  - SER   94  <=> TYR   73  - THR   76 )                          
 156: 6c70-A gqqv-A   194 - 197 <=>   84 -  87   (SER  211  - VAL  214  <=> PHE   84  - ILE   87 )                          
 156: 6c70-A gqqv-A   266 - 279 <=>   90 - 103   (LEU  352  - LEU  365  <=> TYR   90  - LEU  103 )                          
 156: 6c70-A gqqv-A   280 - 283 <=>  105 - 108   (ALA  366  - ALA  369  <=> THR  105  - ARG  108 )                          
 157: 6c70-A gpl4-A     2 -  17 <=>    1 -  16   (LYS    4  - MET   19  <=> MET    1  - ALA   16 )                          
 157: 6c70-A gpl4-A    65 -  69 <=>   36 -  40   (VAL   67  - THR   71  <=> ASP   36  - ILE   40 )                          
 157: 6c70-A gpl4-A    72 -  95 <=>   41 -  64   (THR   74  - PHE   97  <=> SER   41  - ASP   64 )                          
 157: 6c70-A gpl4-A   261 - 286 <=>   68 -  93   (TYR  347  - VAL  372  <=> ILE   68  - SER   93 )                          
 158: 6c70-A gpvz-A    47 -  63 <=>   16 -  32   (LEU   49  - ASP   65  <=> ARG   16  - LEU   32 )                          
 158: 6c70-A gpvz-A    64 -  89 <=>   41 -  66   (ASP   66  - PRO   91  <=> ILE   41  - ASP   66 )                          
 158: 6c70-A gpvz-A    91 -  99 <=>   67 -  75   (ARG   93  - LEU  101  <=> ILE   67  - PRO   75 )                          
 158: 6c70-A gpvz-A   261 - 283 <=>   86 - 108   (TYR  347  - ALA  369  <=> LEU   86  - ASN  108 )                          
 158: 6c70-A gpvz-A   293 - 304 <=>  109 - 120   (ALA  379  - LEU  390  <=> ILE  109  - LEU  120 )                          
 158: 6c70-A gpvz-A   321 - 327 <=>  197 - 203   (SER  407  - ALA  413  <=> ILE  197  - SER  203 )                          
 158: 6c70-A gpvz-A   344 - 347 <=>  250 - 253   (VAL  430  - VAL  433  <=> LEU  250  - PRO  253 )                          
 159: 6c70-A gpxr-A   288 - 318 <=>    1 -  31   (GLY  374  - ILE  404  <=> MET    1  - PRO   31 )                          
 159: 6c70-A gpxr-A   356 - 359 <=>   33 -  36   (SER  442  - GLY  445  <=> VAL   33  - GLY   36 )                          
 159: 6c70-A gpxr-A   369 - 388 <=>   74 -  93   (LEU  455  - LYS  474  <=> TYR   74  - ARG   93 )                          
 160: 6c70-A gp3k-A    64 -  92 <=>   15 -  43   (ASP   66  - SER   94  <=> GLU   15  - LYS   43 )                          
 160: 6c70-A gp3k-A   158 - 162 <=>   69 -  73   (LEU  175  - THR  179  <=> ASN   69  - PRO   73 )                          
 160: 6c70-A gp3k-A   183 - 186 <=>   75 -  78   (TYR  200  - VAL  203  <=> LYS   75  - SER   78 )                          
 160: 6c70-A gp3k-A   256 - 282 <=>  101 - 127   (ALA  342  - GLN  368  <=> SER  101  - THR  127 )                          
 160: 6c70-A gp3k-A   292 - 312 <=>  129 - 149   (TYR  378  - ILE  398  <=> ASN  129  - ALA  149 )                          
 160: 6c70-A gp3k-A   355 - 359 <=>  158 - 162   (MET  441  - GLY  445  <=> GLY  158  - THR  162 )                          
 160: 6c70-A gp3k-A   366 - 372 <=>  171 - 177   (SER  452  - SER  458  <=> TYR  171  - SER  177 )                          
 161: 6c70-A gp74-A    55 -  61 <=>  843 - 849   (ALA   57  - GLU   63  <=> TYR  843  - ILE  849 )                          
 161: 6c70-A gp74-A    66 -  92 <=> 1114 -1140   (ASP   68  - SER   94  <=> PRO 1114  - GLU 1140 )                          
 161: 6c70-A gp74-A    93 -  96 <=> 1142 -1145   (LYS   95  - TYR   98  <=> GLY 1142  - GLU 1145 )                          
 161: 6c70-A gp74-A   253 - 282 <=> 1149 -1178   (LEU  339  - GLN  368  <=> GLY 1149  - TYR 1178 )                          
 161: 6c70-A gp74-A   285 - 291 <=> 1179 -1185   (LYS  371  - VAL  377  <=> LEU 1179  - ALA 1185 )                          
 161: 6c70-A gp74-A   297 - 300 <=> 1202 -1205   (ILE  383  - LEU  386  <=> GLN 1202  - ALA 1205 )                          
 161: 6c70-A gp74-A   305 - 308 <=> 1207 -1210   (GLY  391  - PHE  394  <=> LEU 1207  - GLN 1210 )                          
 161: 6c70-A gp74-A   311 - 314 <=> 1211 -1214   (CYS  397  - GLY  400  <=> SER 1211  - GLY 1214 )                          
 161: 6c70-A gp74-A   319 - 330 <=> 1266 -1277   (GLU  405  - SER  416  <=> LEU 1266  - GLY 1277 )                          
 161: 6c70-A gp74-A   331 - 334 <=> 1279 -1282   (CYS  417  - TYR  420  <=> MET 1279  - ARG 1282 )                          
 161: 6c70-A gp74-A   335 - 339 <=> 1284 -1288   (ASP  421  - GLU  425  <=> ILE 1284  - GLN 1288 )                          
 162: 6c70-A gpi2-A     7 -  10 <=>    1 -   4   (VAL    9  - LEU   12  <=> MET    1  - PRO    4 )                          
 162: 6c70-A gpi2-A    11 -  16 <=>    6 -  11   (LEU   13  - VAL   18  <=> ILE    6  - LEU   11 )                          
 162: 6c70-A gpi2-A    55 -  58 <=>   39 -  42   (ALA   57  - LEU   60  <=> PRO   39  - GLN   42 )                          
 162: 6c70-A gpi2-A    70 -  80 <=>   43 -  53   (ALA   72  - HIS   82  <=> PHE   43  - LEU   53 )                          
 162: 6c70-A gpi2-A   123 - 126 <=>   64 -  67   (ILE  125  - MET  128  <=> ILE   64  - GLY   67 )                          
 162: 6c70-A gpi2-A   128 - 152 <=>   68 -  92   (ARG  130  - ASP  154  <=> LEU   68  - ASN   92 )                          
 162: 6c70-A gpi2-A   175 - 213 <=>   95 - 133   (VAL  192  - LEU  230  <=> LEU   95  - ASP  133 )                          
 162: 6c70-A gpi2-A   247 - 250 <=>  135 - 138   (HIS  333  - VAL  336  <=> LYS  135  - PRO  138 )                          
 162: 6c70-A gpi2-A   253 - 263 <=>  139 - 149   (LEU  339  - VAL  349  <=> LEU  139  - LYS  149 )                          
 162: 6c70-A gpi2-A   265 - 268 <=>  152 - 155   (LEU  351  - HIS  354  <=> LEU  152  - ILE  155 )                          
 163: 6c70-A gpt1-A    32 -  35 <=>   14 -  17   (LYS   34  - PRO   37  <=> LYS   14  - GLU   17 )                          
 163: 6c70-A gpt1-A    39 -  42 <=>   57 -  60   (TYR   41  - VAL   44  <=> SER   57  - SER   60 )                          
 163: 6c70-A gpt1-A    45 -  48 <=>   97 - 100   (LEU   47  - LEU   50  <=> SER   97  - LEU  100 )                          
 163: 6c70-A gpt1-A    50 -  58 <=>  103 - 111   (GLN   52  - LEU   60  <=> LYS  103  - ILE  111 )                          
 163: 6c70-A gpt1-A    67 -  87 <=>  112 - 132   (ASP   69  - TYR   89  <=> SER  112  - GLY  132 )                          
 163: 6c70-A gpt1-A   264 - 282 <=>  133 - 151   (ALA  350  - GLN  368  <=> MET  133  - VAL  151 )                          
 163: 6c70-A gpt1-A   292 - 311 <=>  153 - 172   (TYR  378  - CYS  397  <=> ASP  153  - GLY  172 )                          
 163: 6c70-A gpt1-A   370 - 376 <=>  173 - 179   (PHE  456  - ALA  462  <=> LEU  173  - GLU  179 )                          
 164: 6c70-A gpg8-A    62 -  66 <=>    1 -   5   (SER   64  - ASP   68  <=> MET    1  - ASP    5 )                          
 164: 6c70-A gpg8-A    68 -  91 <=>    6 -  29   (LEU   70  - ARG   93  <=> GLU    6  - ASN   29 )                          
 164: 6c70-A gpg8-A   259 - 281 <=>   31 -  53   (ASP  345  - TYR  367  <=> LEU   31  - ILE   53 )                          
 164: 6c70-A gpg8-A   283 - 286 <=>   54 -  57   (ALA  369  - VAL  372  <=> PRO   54  - ARG   57 )                          
 164: 6c70-A gpg8-A   292 - 295 <=>   59 -  62   (TYR  378  - THR  381  <=> LYS   59  - GLY   62 )                          
 164: 6c70-A gpg8-A   377 - 380 <=>   66 -  69   (VAL  463  - TYR  466  <=> PHE   66  - TYR   69 )                          
 165: 6c70-A gqe9-A   292 - 310 <=>    1 -  19   (TYR  378  - PHE  396  <=> MET    1  - ALA   19 )                          
 165: 6c70-A gqe9-A   312 - 315 <=>   20 -  23   (ILE  398  - ASN  401  <=> ALA   20  - ASP   23 )                          
 165: 6c70-A gqe9-A   368 - 388 <=>   69 -  89   (ASP  454  - LYS  474  <=> SER   69  - GLU   89 )                          
 166: 6c70-A gqfk-A    63 -  88 <=>    2 -  27   (ASP   65  - PHE   90  <=> GLY    2  - GLU   27 )                          
 166: 6c70-A gqfk-A   198 - 206 <=>   32 -  40   (LEU  215  - ALA  223  <=> ASP   32  - LYS   40 )                          
 166: 6c70-A gqfk-A   211 - 215 <=>   53 -  57   (GLN  228  - ALA  232  <=> VAL   53  - ILE   57 )                          
 166: 6c70-A gqfk-A   266 - 276 <=>   66 -  76   (LEU  352  - LEU  362  <=> CYS   66  - TYR   76 )                          
 166: 6c70-A gqfk-A   283 - 286 <=>   80 -  83   (ALA  369  - VAL  372  <=> THR   80  - VAL   83 )                          
 166: 6c70-A gqfk-A   293 - 325 <=>   84 - 116   (ALA  379  - MET  411  <=> PRO   84  - MET  116 )                          
 166: 6c70-A gqfk-A   349 - 355 <=>  117 - 123   (GLN  435  - MET  441  <=> ILE  117  - HIS  123 )                          
 166: 6c70-A gqfk-A   368 - 378 <=>  129 - 139   (ASP  454  - VAL  464  <=> ILE  129  - TRP  139 )                          
 166: 6c70-A gqfk-A   382 - 388 <=>  143 - 149   (MET  468  - LYS  474  <=> TYR  143  - LYS  149 )                          
 167: 6c70-A gp3s-A    63 -  88 <=>    4 -  29   (ASP   65  - PHE   90  <=> ILE    4  - ASN   29 )                          
 167: 6c70-A gp3s-A   159 - 163 <=>   39 -  43   (MET  176  - PHE  180  <=> ILE   39  - ILE   43 )                          
 167: 6c70-A gp3s-A   257 - 283 <=>   90 - 116   (VAL  343  - ALA  369  <=> HIS   90  - ILE  116 )                          
 167: 6c70-A gp3s-A   284 - 289 <=>  118 - 123   (THR  370  - VAL  375  <=> GLY  118  - LYS  123 )                          
 168: 6c70-A gpxz-A    53 -  56 <=>   73 -  76   (MET   55  - VAL   58  <=> ALA   73  - PRO   76 )                          
 168: 6c70-A gpxz-A    63 -  90 <=>  101 - 128   (ASP   65  - VAL   92  <=> LEU  101  - TYR  128 )                          
 168: 6c70-A gpxz-A   260 - 276 <=>  131 - 147   (ALA  346  - LEU  362  <=> LEU  131  - SER  147 )                          
 168: 6c70-A gpxz-A   301 - 308 <=>  149 - 156   (LEU  387  - PHE  394  <=> GLU  149  - LYS  156 )                          
 168: 6c70-A gpxz-A   315 - 326 <=>  169 - 180   (ASN  401  - GLU  412  <=> GLU  169  - ASP  180 )                          
 168: 6c70-A gpxz-A   329 - 332 <=>  219 - 222   (TYR  415  - HIS  418  <=> VAL  219  - LEU  222 )                          
 168: 6c70-A gpxz-A   334 - 339 <=>  256 - 261   (TYR  420  - GLU  425  <=> TYR  256  - SER  261 )                          
 169: 6c70-A gpp5-A    55 -  58 <=>    1 -   4   (ALA   57  - LEU   60  <=> MET    1  - ARG    4 )                          
 169: 6c70-A gpp5-A    71 - 102 <=>    5 -  36   (ASN   73  - TRP  104  <=> ASP    5  - LYS   36 )                          
 169: 6c70-A gpp5-A   194 - 197 <=>   44 -  47   (SER  211  - VAL  214  <=> ARG   44  - GLU   47 )                          
 169: 6c70-A gpp5-A   207 - 210 <=>   82 -  85   (CYS  224  - LEU  227  <=> GLN   82  - GLY   85 )                          
 169: 6c70-A gpp5-A   252 - 258 <=>   87 -  93   (ARG  338  - GLY  344  <=> ASP   87  - GLU   93 )                          
 169: 6c70-A gpp5-A   261 - 286 <=>   96 - 121   (TYR  347  - VAL  372  <=> LYS   96  - LEU  121 )                          
 170: 6c70-A gp4p-A    27 -  30 <=>    1 -   4   (TYR   29  - GLU   32  <=> MET    1  - MET    4 )                          
 170: 6c70-A gp4p-A    33 -  62 <=>    5 -  34   (LYS   35  - SER   64  <=> ASN    5  - SER   34 )                          
 170: 6c70-A gp4p-A    66 -  91 <=>   53 -  78   (ASP   68  - ARG   93  <=> ASN   53  - CYS   78 )                          
 170: 6c70-A gp4p-A    92 -  95 <=>   82 -  85   (SER   94  - PHE   97  <=> ASN   82  - LEU   85 )                          
 170: 6c70-A gp4p-A   261 - 271 <=>   89 -  99   (TYR  347  - THR  357  <=> LEU   89  - ILE   99 )                          
 170: 6c70-A gp4p-A   288 - 292 <=>  112 - 116   (GLY  374  - TYR  378  <=> TYR  112  - PHE  116 )                          
 171: 6c70-A gqqt-A    64 -  92 <=>   10 -  38   (ASP   66  - SER   94  <=> ASP   10  - GLY   38 )                          
 171: 6c70-A gqqt-A    96 -  99 <=>   39 -  42   (TYR   98  - LEU  101  <=> LYS   39  - THR   42 )                          
 171: 6c70-A gqqt-A   253 - 285 <=>   43 -  75   (LEU  339  - LYS  371  <=> TYR   43  - LYS   75 )                          
 171: 6c70-A gqqt-A   290 - 310 <=>   76 -  96   (ASN  376  - PHE  396  <=> ASP   76  - GLY   96 )                          
 171: 6c70-A gqqt-A   357 - 360 <=>  111 - 114   (ILE  443  - ALA  446  <=> PRO  111  - ARG  114 )                          
 171: 6c70-A gqqt-A   363 - 366 <=>  115 - 118   (PHE  449  - SER  452  <=> GLY  115  - THR  118 )                          
 171: 6c70-A gqqt-A   368 - 375 <=>  119 - 126   (ASP  454  - GLY  461  <=> LEU  119  - LEU  126 )                          
 172: 6c70-A gp3e-A     8 -  14 <=>   32 -  38   (ALA   10  - ILE   16  <=> TYR   32  - GLY   38 )                          
 172: 6c70-A gp3e-A    20 -  23 <=>  163 - 166   (VAL   22  - PHE   25  <=> ARG  163  - ASN  166 )                          
 172: 6c70-A gp3e-A    68 -  72 <=>  193 - 197   (LEU   70  - THR   74  <=> LYS  193  - ILE  197 )                          
 172: 6c70-A gp3e-A    76 -  91 <=>  198 - 213   (LEU   78  - ARG   93  <=> ALA  198  - GLY  213 )                          
 172: 6c70-A gp3e-A   260 - 272 <=>  215 - 227   (ALA  346  - THR  358  <=> ARG  215  - ALA  227 )                          
 172: 6c70-A gp3e-A   273 - 286 <=>  229 - 242   (THR  359  - VAL  372  <=> SER  229  - THR  242 )                          
 172: 6c70-A gp3e-A   309 - 312 <=>  252 - 255   (LEU  395  - ILE  398  <=> GLY  252  - ALA  255 )                          
 172: 6c70-A gp3e-A   367 - 383 <=>  256 - 272   (LEU  453  - VAL  469  <=> ASN  256  - VAL  272 )                          
 172: 6c70-A gp3e-A   385 - 388 <=>  332 - 335   (VAL  471  - LYS  474  <=> ARG  332  - PRO  335 )                          
 173: 6c70-A gp9w-A    63 -  91 <=>    3 -  31   (ASP   65  - ARG   93  <=> LYS    3  - GLY   31 )                          
 173: 6c70-A gp9w-A   261 - 279 <=>   33 -  51   (TYR  347  - LEU  365  <=> TRP   33  - ARG   51 )                          
 173: 6c70-A gp9w-A   306 - 310 <=>   62 -  66   (GLN  392  - PHE  396  <=> ILE   62  - CYS   66 )                          
 173: 6c70-A gp9w-A   312 - 316 <=>   92 -  96   (ILE  398  - ARG  402  <=> CYS   92  - GLY   96 )                          
 173: 6c70-A gp9w-A   339 - 343 <=>  114 - 118   (GLU  425  - PHE  429  <=> LYS  114  - ARG  118 )                          
 174: 6c70-A gphi-A     9 -  16 <=>  108 - 115   (ASP   11  - VAL   18  <=> HIS  108  - VAL  115 )                          
 174: 6c70-A gphi-A    21 -  27 <=>  164 - 170   (GLY   23  - TYR   29  <=> GLY  164  - HIS  170 )                          
 174: 6c70-A gphi-A    32 -  65 <=>  172 - 205   (LYS   34  - VAL   67  <=> THR  172  - PHE  205 )                          
 174: 6c70-A gphi-A    73 -  92 <=>  220 - 239   (ILE   75  - SER   94  <=> TRP  220  - ASN  239 )                          
 174: 6c70-A gphi-A   264 - 286 <=>  253 - 275   (ALA  350  - VAL  372  <=> SER  253  - VAL  275 )                          
 174: 6c70-A gphi-A   287 - 290 <=>  279 - 282   (ASN  373  - ASN  376  <=> LYS  279  - TYR  282 )                          
 174: 6c70-A gphi-A   293 - 296 <=>  283 - 286   (ALA  379  - VAL  382  <=> ALA  283  - TRP  286 )                          
 174: 6c70-A gphi-A   298 - 302 <=>  287 - 291   (GLY  384  - TYR  388  <=> TRP  287  - PHE  291 )                          
 174: 6c70-A gphi-A   360 - 365 <=>  307 - 312   (ALA  446  - VAL  451  <=> PHE  307  - ILE  312 )                          
 174: 6c70-A gphi-A   371 - 376 <=>  317 - 322   (ALA  457  - ALA  462  <=> PHE  317  - LEU  322 )                          
 175: 6c70-A gpuq-A    63 -  89 <=>  406 - 432   (ASP   65  - PRO   91  <=> ARG  406  - VAL  432 )                          
 175: 6c70-A gpuq-A    92 - 104 <=>  433 - 445   (SER   94  - ASN  106  <=> ASN  433  - ASN  445 )                          
 175: 6c70-A gpuq-A   200 - 203 <=>  452 - 455   (CYS  217  - LEU  220  <=> ASP  452  - LEU  455 )                          
 175: 6c70-A gpuq-A   261 - 270 <=>  459 - 468   (TYR  347  - LEU  356  <=> THR  459  - LEU  468 )                          
 175: 6c70-A gpuq-A   271 - 281 <=>  470 - 480   (THR  357  - TYR  367  <=> TYR  470  - ILE  480 )                          
 175: 6c70-A gpuq-A   284 - 287 <=>  559 - 562   (THR  370  - ASN  373  <=> THR  559  - ARG  562 )                          
 175: 6c70-A gpuq-A   289 - 294 <=>  598 - 603   (VAL  375  - ALA  380  <=> GLU  598  - LEU  603 )                          
 176: 6c70-A gqdb-A    41 -  44 <=>   37 -  40   (ILE   43  - LEU   46  <=> VAL   37  - ILE   40 )                          
 176: 6c70-A gqdb-A    49 -  52 <=>   41 -  44   (LEU   51  - GLY   54  <=> ALA   41  - ARG   44 )                          
 176: 6c70-A gqdb-A    55 -  58 <=>   45 -  48   (ALA   57  - LEU   60  <=> VAL   45  - THR   48 )                          
 176: 6c70-A gqdb-A    67 -  84 <=>   50 -  67   (ASP   69  - LYS   86  <=> ASN   50  - TYR   67 )                          
 176: 6c70-A gqdb-A    86 -  89 <=>   68 -  71   (ILE   88  - PRO   91  <=> LEU   68  - ASN   71 )                          
 176: 6c70-A gqdb-A   255 - 258 <=>   90 -  93   (THR  341  - GLY  344  <=> GLU   90  - LYS   93 )                          
 176: 6c70-A gqdb-A   260 - 281 <=>   94 - 115   (ALA  346  - TYR  367  <=> TYR   94  - TRP  115 )                          
 176: 6c70-A gqdb-A   296 - 302 <=>  117 - 123   (VAL  382  - TYR  388  <=> PHE  117  - LYS  123 )                          
 177: 6c70-A gqbt-A   290 - 326 <=>    1 -  37   (ASN  376  - GLU  412  <=> MET    1  - SER   37 )                          
 177: 6c70-A gqbt-A   350 - 354 <=>   39 -  43   (GLN  436  - ALA  440  <=> SER   39  - GLY   43 )                          
 177: 6c70-A gqbt-A   363 - 366 <=>   48 -  51   (PHE  449  - SER  452  <=> PHE   48  - GLY   51 )                          
 177: 6c70-A gqbt-A   368 - 375 <=>   52 -  59   (ASP  454  - GLY  461  <=> PHE   52  - PHE   59 )                          
 177: 6c70-A gqbt-A   377 - 388 <=>   60 -  71   (VAL  463  - LYS  474  <=> PRO   60  - GLY   71 )                          
 178: 6c70-A gp7b-A     4 -   7 <=>   79 -  82   (GLN    6  - VAL    9  <=> LYS   79  - LYS   82 )                          
 178: 6c70-A gp7b-A    10 -  13 <=>   83 -  86   (LEU   12  - ASN   15  <=> LYS   83  - PRO   86 )                          
 178: 6c70-A gp7b-A    17 -  20 <=>   87 -  90   (MET   19  - VAL   22  <=> MET   87  - ILE   90 )                          
 178: 6c70-A gp7b-A    39 -  43 <=>  102 - 106   (TYR   41  - THR   45  <=> ASP  102  - PHE  106 )                          
 178: 6c70-A gp7b-A    51 -  55 <=>  119 - 123   (TYR   53  - ALA   57  <=> VAL  119  - SER  123 )                          
 178: 6c70-A gp7b-A    74 -  91 <=>  125 - 142   (THR   76  - ARG   93  <=> ASP  125  - ILE  142 )                          
 178: 6c70-A gp7b-A   260 - 281 <=>  144 - 165   (ALA  346  - TYR  367  <=> ASP  144  - ARG  165 )                          
 178: 6c70-A gp7b-A   282 - 290 <=>  168 - 176   (GLN  368  - ASN  376  <=> ALA  168  - THR  176 )                          
 178: 6c70-A gp7b-A   312 - 325 <=>  238 - 251   (ILE  398  - MET  411  <=> PRO  238  - PHE  251 )                          
 178: 6c70-A gp7b-A   367 - 370 <=>  256 - 259   (LEU  453  - PHE  456  <=> ILE  256  - GLY  259 )                          
 178: 6c70-A gp7b-A   373 - 376 <=>  265 - 268   (VAL  459  - ALA  462  <=> ILE  265  - GLU  268 )                          
 178: 6c70-A gp7b-A   377 - 380 <=>  290 - 293   (VAL  463  - TYR  466  <=> ALA  290  - ILE  293 )                          
 178: 6c70-A gp7b-A   384 - 388 <=>  314 - 318   (LEU  470  - LYS  474  <=> PRO  314  - ILE  318 )                          
 179: 6c70-A gpk0-A    55 -  58 <=>   20 -  23   (ALA   57  - LEU   60  <=> TYR   20  - ILE   23 )                          
 179: 6c70-A gpk0-A    63 -  97 <=>   50 -  84   (ASP   65  - LYS   99  <=> LEU   50  - LYS   84 )                          
 179: 6c70-A gpk0-A   197 - 201 <=>   93 -  97   (VAL  214  - SER  218  <=> LYS   93  - TYR   97 )                          
 179: 6c70-A gpk0-A   260 - 275 <=>  126 - 141   (ALA  346  - THR  361  <=> PHE  126  - ARG  141 )                          
 179: 6c70-A gpk0-A   276 - 286 <=>  143 - 153   (LEU  362  - VAL  372  <=> ILE  143  - VAL  153 )                          
 179: 6c70-A gpk0-A   287 - 290 <=>  155 - 158   (ASN  373  - ASN  376  <=> LYS  155  - ILE  158 )                          
 180: 6c70-A gptw-A    63 -  98 <=>  106 - 141   (ASP   65  - THR  100  <=> VAL  106  - MET  141 )                          
 180: 6c70-A gptw-A   256 - 263 <=>  142 - 149   (ALA  342  - VAL  349  <=> GLY  142  - LYS  149 )                          
 180: 6c70-A gptw-A   264 - 280 <=>  151 - 167   (ALA  350  - ALA  366  <=> LEU  151  - ARG  167 )                          
 180: 6c70-A gptw-A   282 - 285 <=>  168 - 171   (GLN  368  - LYS  371  <=> VAL  168  - LEU  171 )                          
 180: 6c70-A gptw-A   385 - 388 <=>  173 - 176   (VAL  471  - LYS  474  <=> SER  173  - ASP  176 )                          
 181: 6c70-A gpyt-A    49 -  52 <=>   37 -  40   (LEU   51  - GLY   54  <=> SER   37  - SER   40 )                          
 181: 6c70-A gpyt-A    56 -  59 <=>   43 -  46   (VAL   58  - MET   61  <=> GLU   43  - ASN   46 )                          
 181: 6c70-A gpyt-A    62 -  76 <=>   47 -  61   (SER   64  - LEU   78  <=> ILE   47  - LYS   61 )                          
 181: 6c70-A gpyt-A    79 - 100 <=>   72 -  93   (LEU   81  - ALA  102  <=> GLY   72  - ASP   93 )                          
 181: 6c70-A gpyt-A   101 - 104 <=>   95 -  98   (ILE  103  - ASN  106  <=> PHE   95  - GLU   98 )                          
 181: 6c70-A gpyt-A   249 - 286 <=>  100 - 137   (HIS  335  - VAL  372  <=> PRO  100  - LYS  137 )                          
 181: 6c70-A gpyt-A   287 - 290 <=>  140 - 143   (ASN  373  - ASN  376  <=> THR  140  - VAL  143 )                          
 182: 6c70-A gp6a-A     8 -  12 <=>   58 -  62   (ALA   10  - PRO   14  <=> PHE   58  - ASP   62 )                          
 182: 6c70-A gp6a-A    56 -  60 <=>   73 -  77   (VAL   58  - MET   62  <=> ARG   73  - LYS   77 )                          
 182: 6c70-A gp6a-A    63 -  91 <=>  104 - 132   (ASP   65  - ARG   93  <=> ILE  104  - SER  132 )                          
 182: 6c70-A gp6a-A   260 - 282 <=>  134 - 156   (ALA  346  - GLN  368  <=> ASN  134  - GLY  156 )                          
 182: 6c70-A gp6a-A   301 - 305 <=>  206 - 210   (LEU  387  - GLY  391  <=> VAL  206  - GLU  210 )                          
 183: 6c70-A gqd7-A    29 -  32 <=>    6 -   9   (SER   31  - LYS   34  <=> PHE    6  - ASN    9 )                          
 183: 6c70-A gqd7-A    34 -  65 <=>   10 -  41   (PHE   36  - VAL   67  <=> MET   10  - GLU   41 )                          
 183: 6c70-A gqd7-A    67 -  83 <=>   95 - 111   (ASP   69  - VAL   85  <=> ASN   95  - HIS  111 )                          
 183: 6c70-A gqd7-A    84 -  91 <=>  113 - 120   (LYS   86  - ARG   93  <=> GLU  113  - ASP  120 )                          
 183: 6c70-A gqd7-A   268 - 284 <=>  142 - 158   (HIS  354  - THR  370  <=> LYS  142  - GLY  158 )                          
 183: 6c70-A gqd7-A   384 - 387 <=>  161 - 164   (LEU  470  - LEU  473  <=> PHE  161  - ASP  164 )                          
 184: 6c70-A gpi1-A    63 -  66 <=>    1 -   4   (ASP   65  - ASP   68  <=> MET    1  - ARG    4 )                          
 184: 6c70-A gpi1-A    67 -  84 <=>   32 -  49   (ASP   69  - LYS   86  <=> ASN   32  - THR   49 )                          
 184: 6c70-A gpi1-A   264 - 284 <=>   50 -  70   (ALA  350  - THR  370  <=> ASP   50  - LYS   70 )                          
 185: 6c70-A gpuy-A    26 -  29 <=>    6 -   9   (ASN   28  - SER   31  <=> MET    6  - PHE    9 )                          
 185: 6c70-A gpuy-A    32 -  62 <=>   12 -  42   (LYS   34  - SER   64  <=> GLU   12  - ASN   42 )                          
 185: 6c70-A gpuy-A    64 -  91 <=>  111 - 138   (ASP   66  - ARG   93  <=> ASP  111  - VAL  138 )                          
 185: 6c70-A gpuy-A    92 -  95 <=>  141 - 144   (SER   94  - PHE   97  <=> LYS  141  - ASP  144 )                          
 185: 6c70-A gpuy-A   151 - 157 <=>  181 - 187   (GLU  153  - ARG  174  <=> GLU  181  - ASP  187 )                          
 185: 6c70-A gpuy-A   158 - 161 <=>  190 - 193   (LEU  175  - ARG  178  <=> ASP  190  - VAL  193 )                          
 185: 6c70-A gpuy-A   185 - 199 <=>  196 - 210   (LEU  202  - PHE  216  <=> SER  196  - TYR  210 )                          
 186: 6c70-A gpuh-A    63 -  66 <=>   10 -  13   (ASP   65  - ASP   68  <=> GLY   10  - VAL   13 )                          
 186: 6c70-A gpuh-A    71 -  78 <=>   14 -  21   (ASN   73  - PHE   80  <=> LYS   14  - ILE   21 )                          
 186: 6c70-A gpuh-A    79 -  90 <=>   23 -  34   (LEU   81  - VAL   92  <=> ILE   23  - ILE   34 )                          
 186: 6c70-A gpuh-A    92 -  95 <=>   35 -  38   (SER   94  - PHE   97  <=> THR   35  - GLU   38 )                          
 186: 6c70-A gpuh-A   261 - 276 <=>   42 -  57   (TYR  347  - LEU  362  <=> PHE   42  - GLY   57 )                          
 186: 6c70-A gpuh-A   284 - 290 <=>  236 - 242   (THR  370  - ASN  376  <=> ILE  236  - SER  242 )                          
 187: 6c70-A gpkh-A   288 - 317 <=>    6 -  35   (GLY  374  - LEU  403  <=> ILE    6  - LYS   35 )                          
 187: 6c70-A gpkh-A   320 - 323 <=>   36 -  39   (GLU  406  - SER  409  <=> ASN   36  - SER   39 )                          
 187: 6c70-A gpkh-A   354 - 357 <=>   41 -  44   (ALA  440  - ILE  443  <=> ASN   41  - LEU   44 )                          
 187: 6c70-A gpkh-A   366 - 388 <=>   47 -  69   (SER  452  - LYS  474  <=> PHE   47  - ASN   69 )                          
 188: 6c70-A gplr-A    34 -  41 <=>   19 -  26   (PHE   36  - ILE   43  <=> PHE   19  - ALA   26 )                          
 188: 6c70-A gplr-A    89 - 103 <=>   32 -  46   (PRO   91  - ASN  105  <=> THR   32  - GLY   46 )                          
 188: 6c70-A gplr-A   104 - 107 <=>   50 -  53   (ASN  106  - SER  109  <=> ILE   50  - ARG   53 )                          
 188: 6c70-A gplr-A   108 - 111 <=>   56 -  59   (HIS  110  - PHE  113  <=> SER   56  - LEU   59 )                          
 188: 6c70-A gplr-A   114 - 117 <=>  157 - 160   (SER  116  - ARG  119  <=> ASN  157  - LYS  160 )                          
 188: 6c70-A gplr-A   120 - 145 <=>  161 - 186   (ALA  122  - THR  147  <=> THR  161  - TYR  186 )                          
 188: 6c70-A gplr-A   159 - 162 <=>  189 - 192   (MET  176  - THR  179  <=> ILE  189  - ASN  192 )                          
 188: 6c70-A gplr-A   181 - 186 <=>  193 - 198   (GLN  198  - VAL  203  <=> GLU  193  - ILE  198 )                          
 188: 6c70-A gplr-A   188 - 214 <=>  200 - 226   (SER  205  - LYS  231  <=> VAL  200  - ILE  226 )                          
 188: 6c70-A gplr-A   263 - 277 <=>  241 - 255   (VAL  349  - THR  363  <=> VAL  241  - ASN  255 )                          
 188: 6c70-A gplr-A   282 - 285 <=>  302 - 305   (GLN  368  - LYS  371  <=> ASN  302  - LYS  305 )                          
 188: 6c70-A gplr-A   376 - 379 <=>  309 - 312   (ALA  462  - THR  465  <=> GLY  309  - GLU  312 )                          
 188: 6c70-A gplr-A   383 - 387 <=>  315 - 319   (VAL  469  - LEU  473  <=> THR  315  - ASN  319 )                          
 189: 6c70-A gpnu-A    14 -  19 <=>   15 -  20   (ILE   16  - GLY   21  <=> ILE   15  - HIS   20 )                          
 189: 6c70-A gpnu-A   117 - 147 <=>   40 -  70   (ARG  119  - ILE  149  <=> ALA   40  - LEU   70 )                          
 189: 6c70-A gpnu-A   294 - 297 <=>   72 -  75   (ALA  380  - ILE  383  <=> GLU   72  - ASN   75 )                          
 189: 6c70-A gpnu-A   299 - 330 <=>   76 - 107   (TYR  385  - SER  416  <=> VAL   76  - GLU  107 )                          
 189: 6c70-A gpnu-A   355 - 358 <=>  193 - 196   (MET  441  - SER  444  <=> GLY  193  - ILE  196 )                          
 189: 6c70-A gpnu-A   364 - 371 <=>  198 - 205   (THR  450  - ALA  457  <=> LEU  198  - ALA  205 )                          
 189: 6c70-A gpnu-A   373 - 381 <=>  206 - 214   (VAL  459  - PHE  467  <=> HIS  206  - VAL  214 )                          
 190: 6c70-A gqfd-A    65 -  95 <=>    5 -  35   (VAL   67  - PHE   97  <=> LEU    5  - LEU   35 )                          
 190: 6c70-A gqfd-A   259 - 281 <=>   37 -  59   (ASP  345  - TYR  367  <=> ARG   37  - ASN   59 )                          
 190: 6c70-A gqfd-A   307 - 310 <=>   86 -  89   (VAL  393  - PHE  396  <=> TYR   86  - ILE   89 )                          
 190: 6c70-A gqfd-A   358 - 362 <=>   95 -  99   (SER  444  - PHE  448  <=> ASN   95  - LYS   99 )                          
 191: 6c70-A gqpp-A    58 -  63 <=>   68 -  73   (LEU   60  - ASP   65  <=> LYS   68  - SER   73 )                          
 191: 6c70-A gqpp-A    64 -  93 <=>   92 - 121   (ASP   66  - LYS   95  <=> SER   92  - LYS  121 )                          
 191: 6c70-A gqpp-A    95 -  98 <=>  122 - 125   (PHE   97  - THR  100  <=> ALA  122  - LEU  125 )                          
 191: 6c70-A gqpp-A   255 - 278 <=>  126 - 149   (THR  341  - LEU  364  <=> GLU  126  - ASN  149 )                          
 191: 6c70-A gqpp-A   280 - 284 <=>  151 - 155   (ALA  366  - THR  370  <=> LEU  151  - ILE  155 )                          
 191: 6c70-A gqpp-A   287 - 305 <=>  166 - 184   (ASN  373  - GLY  391  <=> ALA  166  - VAL  184 )                          
 191: 6c70-A gqpp-A   310 - 313 <=>  195 - 198   (PHE  396  - PHE  399  <=> ILE  195  - ARG  198 )                          
 192: 6c70-A gqsl-A    64 -  79 <=>   54 -  69   (ASP   66  - LEU   81  <=> ALA   54  - GLY   69 )                          
 192: 6c70-A gqsl-A    80 -  93 <=>   71 -  84   (HIS   82  - LYS   95  <=> PHE   71  - GLN   84 )                          
 192: 6c70-A gqsl-A    96 -  99 <=>   93 -  96   (TYR   98  - LEU  101  <=> ASN   93  - LEU   96 )                          
 192: 6c70-A gqsl-A   256 - 285 <=>   98 - 127   (ALA  342  - LYS  371  <=> LYS   98  - PRO  127 )                          
 192: 6c70-A gqsl-A   286 - 290 <=>  129 - 133   (VAL  372  - ASN  376  <=> VAL  129  - LEU  133 )                          
 192: 6c70-A gqsl-A   381 - 388 <=>  147 - 154   (PHE  467  - LYS  474  <=> THR  147  - LEU  154 )                          
 193: 6c70-A gptq-A   288 - 317 <=>    1 -  30   (GLY  374  - LEU  403  <=> MET    1  - LEU   30 )                          
 193: 6c70-A gptq-A   363 - 379 <=>   64 -  80   (PHE  449  - THR  465  <=> GLY   64  - GLU   80 )                          
 194: 6c70-A gpz8-A    56 -  60 <=>   61 -  65   (VAL   58  - MET   62  <=> SER   61  - ILE   65 )                          
 194: 6c70-A gpz8-A    64 -  96 <=>  185 - 217   (ASP   66  - TYR   98  <=> LYS  185  - THR  217 )                          
 194: 6c70-A gpz8-A   103 - 107 <=>  241 - 245   (ASN  105  - SER  109  <=> VAL  241  - ASN  245 )                          
 194: 6c70-A gpz8-A   127 - 130 <=>  306 - 309   (ARG  129  - LEU  132  <=> ARG  306  - VAL  309 )                          
 194: 6c70-A gpz8-A   200 - 203 <=>  311 - 314   (CYS  217  - LEU  220  <=> ASP  311  - ILE  314 )                          
 194: 6c70-A gpz8-A   207 - 210 <=>  325 - 328   (CYS  224  - LEU  227  <=> LEU  325  - ILE  328 )                          
 194: 6c70-A gpz8-A   247 - 250 <=>  329 - 332   (HIS  333  - VAL  336  <=> LYS  329  - LYS  332 )                          
 194: 6c70-A gpz8-A   251 - 257 <=>  335 - 341   (VAL  337  - VAL  343  <=> VAL  335  - PHE  341 )                          
 194: 6c70-A gpz8-A   258 - 286 <=>  385 - 413   (GLY  344  - VAL  372  <=> ALA  385  - MET  413 )                          
 194: 6c70-A gpz8-A   287 - 291 <=>  416 - 420   (ASN  373  - VAL  377  <=> LEU  416  - LYS  420 )                          
 195: 6c70-A gpr1-A    43 -  56 <=>   39 -  52   (THR   45  - VAL   58  <=> THR   39  - PHE   52 )                          
 195: 6c70-A gpr1-A    58 -  63 <=>   57 -  62   (LEU   60  - ASP   65  <=> THR   57  - ASP   62 )                          
 195: 6c70-A gpr1-A    64 -  67 <=>  106 - 109   (ASP   66  - ASP   69  <=> LYS  106  - LEU  109 )                          
 195: 6c70-A gpr1-A    69 -  93 <=>  110 - 134   (THR   71  - LYS   95  <=> PRO  110  - GLU  134 )                          
 195: 6c70-A gpr1-A   261 - 286 <=>  137 - 162   (TYR  347  - VAL  372  <=> GLN  137  - GLU  162 )                          
 195: 6c70-A gpr1-A   287 - 290 <=>  165 - 168   (ASN  373  - ASN  376  <=> VAL  165  - TYR  168 )                          
 195: 6c70-A gpr1-A   385 - 388 <=>  184 - 187   (VAL  471  - LYS  474  <=> ILE  184  - MET  187 )                          
 196: 6c70-A gqoc-A     4 -   7 <=>    3 -   6   (GLN    6  - VAL    9  <=> PHE    3  - ALA    6 )                          
 196: 6c70-A gqoc-A    10 -  13 <=>    7 -  10   (LEU   12  - ASN   15  <=> ALA    7  - LYS   10 )                          
 196: 6c70-A gqoc-A    70 -  84 <=>   33 -  47   (ALA   72  - LYS   86  <=> PRO   33  - VAL   47 )                          
 196: 6c70-A gqoc-A    86 -  89 <=>   48 -  51   (ILE   88  - PRO   91  <=> LEU   48  - GLY   51 )                          
 196: 6c70-A gqoc-A   260 - 276 <=>   53 -  69   (ALA  346  - LEU  362  <=> GLU   53  - SER   69 )                          
 196: 6c70-A gqoc-A   279 - 282 <=>   70 -  73   (LEU  365  - GLN  368  <=> ASN   70  - ASN   73 )                          
 196: 6c70-A gqoc-A   296 - 312 <=>   75 -  91   (VAL  382  - ILE  398  <=> PRO   75  - ARG   91 )                          
 197: 6c70-A gp3y-A     3 -   6 <=>   48 -  51   (HIS    5  - LEU    8  <=> ALA   48  - GLN   51 )                          
 197: 6c70-A gp3y-A   119 - 122 <=>   52 -  55   (HIS  121  - ALA  124  <=> ILE   52  - ILE   55 )                          
 197: 6c70-A gp3y-A   125 - 130 <=>   67 -  72   (LYS  127  - LEU  132  <=> ILE   67  - THR   72 )                          
 197: 6c70-A gp3y-A   132 - 151 <=>   73 -  92   (CYS  134  - GLU  153  <=> LEU   73  - GLY   92 )                          
 197: 6c70-A gp3y-A   160 - 163 <=>   98 - 101   (ILE  177  - PHE  180  <=> LEU   98  - PRO  101 )                          
 197: 6c70-A gp3y-A   179 - 191 <=>  105 - 117   (ILE  196  - VAL  208  <=> ALA  105  - ILE  117 )                          
 197: 6c70-A gp3y-A   193 - 196 <=>  151 - 154   (ASN  210  - ASP  213  <=> SER  151  - LEU  154 )                          
 197: 6c70-A gp3y-A   271 - 276 <=>  160 - 165   (THR  357  - LEU  362  <=> ILE  160  - GLY  165 )                          
 197: 6c70-A gp3y-A   304 - 323 <=>  168 - 187   (LEU  390  - SER  409  <=> SER  168  - LEU  187 )                          
 197: 6c70-A gp3y-A   324 - 331 <=>  191 - 198   (VAL  410  - CYS  417  <=> GLY  191  - ASN  198 )                          
 197: 6c70-A gp3y-A   339 - 342 <=>  202 - 205   (GLU  425  - THR  428  <=> GLN  202  - PRO  205 )                          
 197: 6c70-A gp3y-A   345 - 353 <=>  206 - 214   (GLN  431  - LYS  439  <=> ASN  206  - ILE  214 )                          
 197: 6c70-A gp3y-A   354 - 359 <=>  397 - 402   (ALA  440  - GLY  445  <=> ALA  397  - THR  402 )                          
 197: 6c70-A gp3y-A   364 - 388 <=>  404 - 428   (THR  450  - LYS  474  <=> VAL  404  - PRO  428 )                          
 198: 6c70-A gqof-A    11 -  15 <=>   58 -  62   (LEU   13  - ARG   17  <=> CYS   58  - GLY   62 )                          
 198: 6c70-A gqof-A    27 -  30 <=>   64 -  67   (TYR   29  - GLU   32  <=> TYR   64  - LYS   67 )                          
 198: 6c70-A gqof-A    36 -  39 <=>   72 -  75   (HIS   38  - TYR   41  <=> PRO   72  - GLU   75 )                          
 198: 6c70-A gqof-A    66 -  92 <=>  175 - 201   (ASP   68  - SER   94  <=> ARG  175  - ARG  201 )                          
 198: 6c70-A gqof-A   195 - 198 <=>  204 - 207   (LEU  212  - LEU  215  <=> PHE  204  - LYS  207 )                          
 198: 6c70-A gqof-A   260 - 273 <=>  220 - 233   (ALA  346  - THR  359  <=> GLY  220  - LYS  233 )                          
 198: 6c70-A gqof-A   274 - 277 <=>  235 - 238   (ILE  360  - THR  363  <=> LYS  235  - GLY  238 )                          
 198: 6c70-A gqof-A   314 - 317 <=>  244 - 247   (GLY  400  - LEU  403  <=> ALA  244  - VAL  247 )                          
 198: 6c70-A gqof-A   320 - 323 <=>  248 - 251   (GLU  406  - SER  409  <=> GLY  248  - ARG  251 )                          
 198: 6c70-A gqof-A   351 - 359 <=>  253 - 261   (CYS  437  - GLY  445  <=> SER  253  - THR  261 )                          
 198: 6c70-A gqof-A   374 - 378 <=>  288 - 292   (LEU  460  - VAL  464  <=> THR  288  - VAL  292 )                          
 198: 6c70-A gqof-A   379 - 388 <=>  307 - 316   (THR  465  - LYS  474  <=> ALA  307  - LYS  316 )                          
 199: 6c70-A gp5n-A    36 -  62 <=>   15 -  41   (HIS   38  - SER   64  <=> GLY   15  - LYS   41 )                          
 199: 6c70-A gp5n-A    70 -  78 <=>   43 -  51   (ALA   72  - PHE   80  <=> ASP   43  - ARG   51 )                          
 199: 6c70-A gp5n-A    79 -  94 <=>   53 -  68   (LEU   81  - ILE   96  <=> VAL   53  - MET   68 )                          
 199: 6c70-A gp5n-A   255 - 272 <=>   74 -  91   (THR  341  - THR  358  <=> PRO   74  - ILE   91 )                          
 199: 6c70-A gp5n-A   273 - 282 <=>   93 - 102   (THR  359  - GLN  368  <=> LYS   93  - SER  102 )                          
 200: 6c70-A gqbq-A    13 -  16 <=>   76 -  79   (ASN   15  - VAL   18  <=> SER   76  - LYS   79 )                          
 200: 6c70-A gqbq-A    40 -  44 <=>   81 -  85   (CYS   42  - LEU   46  <=> ASP   81  - PHE   85 )                          
 200: 6c70-A gqbq-A   106 - 112 <=>   97 - 103   (ASN  108  - ALA  114  <=> HIS   97  - VAL  103 )                          
 200: 6c70-A gqbq-A   116 - 119 <=>  104 - 107   (ALA  118  - HIS  121  <=> LYS  104  - LYS  107 )                          
 200: 6c70-A gqbq-A   125 - 128 <=>  108 - 111   (LYS  127  - ARG  130  <=> GLU  108  - ILE  111 )                          
 200: 6c70-A gqbq-A   186 - 213 <=>  116 - 143   (VAL  203  - LEU  230  <=> HIS  116  - TYR  143 )                          
 200: 6c70-A gqbq-A   246 - 251 <=>  144 - 149   (ARG  332  - VAL  337  <=> ASN  144  - ILE  149 )                          
 200: 6c70-A gqbq-A   254 - 274 <=>  150 - 170   (VAL  340  - ILE  360  <=> PHE  150  - ARG  170 )                          
 200: 6c70-A gqbq-A   305 - 324 <=>  213 - 232   (GLY  391  - VAL  410  <=> VAL  213  - ARG  232 )                          
 200: 6c70-A gqbq-A   360 - 364 <=>  289 - 293   (ALA  446  - THR  450  <=> VAL  289  - ILE  293 )                          
 200: 6c70-A gqbq-A   368 - 372 <=>  296 - 300   (ASP  454  - SER  458  <=> ILE  296  - PRO  300 )                          
 201: 6c70-A gp6x-A    60 -  63 <=>   54 -  57   (MET   62  - ASP   65  <=> VAL   54  - ILE   57 )                          
 201: 6c70-A gp6x-A    64 -  67 <=>  125 - 128   (ASP   66  - ASP   69  <=> LYS  125  - ASN  128 )                          
 201: 6c70-A gp6x-A    69 -  83 <=>  129 - 143   (THR   71  - VAL   85  <=> ARG  129  - ARG  143 )                          
 201: 6c70-A gp6x-A   192 - 195 <=>  144 - 147   (SER  209  - LEU  212  <=> LEU  144  - LYS  147 )                          
 201: 6c70-A gp6x-A   261 - 283 <=>  152 - 174   (TYR  347  - ALA  369  <=> ASN  152  - GLY  174 )                          
 201: 6c70-A gp6x-A   293 - 308 <=>  175 - 190   (ALA  379  - PHE  394  <=> GLY  175  - ASN  190 )                          
 202: 6c70-A gqjv-A    26 -  32 <=>   40 -  46   (ASN   28  - LYS   34  <=> PHE   40  - THR   46 )                          
 202: 6c70-A gqjv-A    64 -  86 <=>   93 - 115   (ASP   66  - ILE   88  <=> LYS   93  - LEU  115 )                          
 202: 6c70-A gqjv-A    88 -  91 <=>  116 - 119   (PHE   90  - ARG   93  <=> VAL  116  - ASN  119 )                          
 202: 6c70-A gqjv-A   260 - 284 <=>  121 - 145   (ALA  346  - THR  370  <=> ASN  121  - VAL  145 )                          
 202: 6c70-A gqjv-A   286 - 289 <=>  146 - 149   (VAL  372  - VAL  375  <=> ILE  146  - PHE  149 )                          
 202: 6c70-A gqjv-A   372 - 375 <=>  158 - 161   (SER  458  - GLY  461  <=> PRO  158  - PHE  161 )                          
 203: 6c70-A gqgq-A     1 -   5 <=>   76 -  80   (PHE    3  - GLY    7  <=> PRO   76  - LEU   80 )                          
 203: 6c70-A gqgq-A    56 -  61 <=>   93 -  98   (VAL   58  - GLU   63  <=> GLY   93  - ALA   98 )                          
 203: 6c70-A gqgq-A    72 -  91 <=>  125 - 144   (THR   74  - ARG   93  <=> LYS  125  - PRO  144 )                          
 203: 6c70-A gqgq-A   260 - 276 <=>  145 - 161   (ALA  346  - LEU  362  <=> LYS  145  - GLY  161 )                          
 203: 6c70-A gqgq-A   303 - 307 <=>  162 - 166   (THR  389  - VAL  393  <=> LYS  162  - SER  166 )                          
 203: 6c70-A gqgq-A   358 - 361 <=>  171 - 174   (SER  444  - LYS  447  <=> ASP  171  - LEU  174 )                          
 203: 6c70-A gqgq-A   362 - 365 <=>  182 - 185   (PHE  448  - VAL  451  <=> GLN  182  - LEU  185 )                          
 203: 6c70-A gqgq-A   368 - 375 <=>  188 - 195   (ASP  454  - GLY  461  <=> GLY  188  - GLY  195 )                          
 203: 6c70-A gqgq-A   385 - 388 <=>  248 - 251   (VAL  471  - LYS  474  <=> ASP  248  - LEU  251 )                          
 204: 6c70-A gp0k-A    63 -  95 <=>    1 -  33   (ASP   65  - PHE   97  <=> MET    1  - HIS   33 )                          
 204: 6c70-A gp0k-A   259 - 281 <=>   35 -  57   (ASP  345  - TYR  367  <=> PRO   35  - GLY   57 )                          
 204: 6c70-A gp0k-A   304 - 308 <=>   60 -  64   (LEU  390  - PHE  394  <=> PHE   60  - VAL   64 )                          
 204: 6c70-A gp0k-A   370 - 382 <=>   65 -  77   (PHE  456  - MET  468  <=> VAL   65  - LYS   77 )                          
 204: 6c70-A gp0k-A   385 - 388 <=>   78 -  81   (VAL  471  - LYS  474  <=> ILE   78  - SER   81 )                          
 205: 6c70-A gpmh-A     2 -   5 <=>   41 -  44   (LYS    4  - GLY    7  <=> ILE   41  - SER   44 )                          
 205: 6c70-A gpmh-A     6 -   9 <=>   53 -  56   (LEU    8  - ASP   11  <=> SER   53  - ILE   56 )                          
 205: 6c70-A gpmh-A    29 -  32 <=>   72 -  75   (SER   31  - LYS   34  <=> VAL   72  - TYR   75 )                          
 205: 6c70-A gpmh-A    33 -  61 <=>   77 - 105   (LYS   35  - GLU   63  <=> ASP   77  - VAL  105 )                          
 205: 6c70-A gpmh-A    67 -  92 <=>  106 - 131   (ASP   69  - SER   94  <=> ASP  106  - VAL  131 )                          
 205: 6c70-A gpmh-A   253 - 256 <=>  145 - 148   (LEU  339  - ALA  342  <=> GLY  145  - VAL  148 )                          
 205: 6c70-A gpmh-A   260 - 267 <=>  173 - 180   (ALA  346  - LEU  353  <=> GLN  173  - LEU  180 )                          
 205: 6c70-A gpmh-A   268 - 283 <=>  182 - 197   (HIS  354  - ALA  369  <=> MET  182  - VAL  197 )                          
 206: 6c70-A gqat-A    53 -  56 <=>   13 -  16   (MET   55  - VAL   58  <=> ASN   13  - ARG   16 )                          
 206: 6c70-A gqat-A    63 -  85 <=>   32 -  54   (ASP   65  - MET   87  <=> LEU   32  - ASP   54 )                          
 206: 6c70-A gqat-A   191 - 194 <=>   55 -  58   (VAL  208  - SER  211  <=> ASN   55  - LYS   58 )                          
 206: 6c70-A gqat-A   196 - 199 <=>   80 -  83   (ASP  213  - PHE  216  <=> PHE   80  - LYS   83 )                          
 206: 6c70-A gqat-A   265 - 278 <=>   87 - 100   (LEU  351  - LEU  364  <=> PHE   87  - ASN  100 )                          
 206: 6c70-A gqat-A   280 - 283 <=>  101 - 104   (ALA  366  - ALA  369  <=> PRO  101  - LYS  104 )                          
 206: 6c70-A gqat-A   304 - 307 <=>  108 - 111   (LEU  390  - VAL  393  <=> VAL  108  - ILE  111 )                          
 206: 6c70-A gqat-A   312 - 315 <=>  114 - 117   (ILE  398  - ASN  401  <=> GLY  114  - VAL  117 )                          
 207: 6c70-A gqpo-A    69 -  72 <=>   29 -  32   (THR   71  - THR   74  <=> ARG   29  - ILE   32 )                          
 207: 6c70-A gqpo-A    74 -  95 <=>   33 -  54   (THR   76  - PHE   97  <=> GLY   33  - TYR   54 )                          
 207: 6c70-A gqpo-A   256 - 259 <=>   55 -  58   (ALA  342  - ASP  345  <=> TYR   55  - LEU   58 )                          
 207: 6c70-A gqpo-A   261 - 279 <=>   61 -  79   (TYR  347  - LEU  365  <=> SER   61  - GLY   79 )                          
 208: 6c70-A gp2o-A    63 -  88 <=>    3 -  28   (ASP   65  - PHE   90  <=> LYS    3  - ALA   28 )                          
 208: 6c70-A gp2o-A    91 -  94 <=>   29 -  32   (ARG   93  - ILE   96  <=> TYR   29  - ASN   32 )                          
 208: 6c70-A gp2o-A   134 - 142 <=>   58 -  66   (ALA  136  - ILE  144  <=> PRO   58  - ILE   66 )                          
 208: 6c70-A gp2o-A   195 - 198 <=>  122 - 125   (LEU  212  - LEU  215  <=> LYS  122  - HIS  125 )                          
 208: 6c70-A gp2o-A   204 - 207 <=>  165 - 168   (LEU  221  - CYS  224  <=> LEU  165  - LEU  168 )                          
 208: 6c70-A gp2o-A   250 - 267 <=>  171 - 188   (VAL  336  - LEU  353  <=> SER  171  - ALA  188 )                          
 208: 6c70-A gp2o-A   268 - 280 <=>  190 - 202   (HIS  354  - ALA  366  <=> LEU  190  - GLU  202 )                          
 208: 6c70-A gp2o-A   281 - 284 <=>  204 - 207   (TYR  367  - THR  370  <=> TYR  204  - ARG  207 )                          
 208: 6c70-A gp2o-A   292 - 295 <=>  214 - 217   (TYR  378  - THR  381  <=> ASN  214  - LEU  217 )                          
 208: 6c70-A gp2o-A   339 - 342 <=>  493 - 496   (GLU  425  - THR  428  <=> TYR  493  - CYS  496 )                          

# Translation-rotation matrices
-matrix  "6c70-A gp7n-A  U(1,.)  -0.388203 -0.921534  0.008583          204.502014"
-matrix  "6c70-A gp7n-A  U(2,.)   0.661294 -0.272064  0.699051          184.512924"
-matrix  "6c70-A gp7n-A  U(3,.)  -0.641864  0.277050  0.715021          186.415802"
-matrix  "6c70-A gqic-A  U(1,.)  -0.224942 -0.916959 -0.329526          204.013855"
-matrix  "6c70-A gqic-A  U(2,.)  -0.825209  0.359109 -0.435970          180.839859"
-matrix  "6c70-A gqic-A  U(3,.)   0.518103  0.173860 -0.837462          208.785492"
-matrix  "6c70-A gqnq-A  U(1,.)   0.433428 -0.250625  0.865637          207.348267"
-matrix  "6c70-A gqnq-A  U(2,.)  -0.416336  0.796213  0.438987          186.084259"
-matrix  "6c70-A gqnq-A  U(3,.)  -0.799252 -0.550665  0.240757          153.521317"
-matrix  "6c70-A gp9y-A  U(1,.)   0.039611 -0.115827 -0.992479          207.151169"
-matrix  "6c70-A gp9y-A  U(2,.)   0.131716  0.985197 -0.109720          184.878387"
-matrix  "6c70-A gp9y-A  U(3,.)   0.990496 -0.126379  0.054281          163.299072"
-matrix  "6c70-A gp8w-A  U(1,.)   0.704506 -0.708475 -0.041661          211.026520"
-matrix  "6c70-A gp8w-A  U(2,.)  -0.147974 -0.089226 -0.984958          179.451935"
-matrix  "6c70-A gp8w-A  U(3,.)   0.694100  0.700073 -0.167696          165.045135"
-matrix  "6c70-A gp0y-A  U(1,.)   0.301297  0.953308  0.020600          204.565796"
-matrix  "6c70-A gp0y-A  U(2,.)  -0.671592  0.196824  0.714300          175.993347"
-matrix  "6c70-A gp0y-A  U(3,.)   0.676893 -0.229052  0.699536          186.916763"
-matrix  "6c70-A gpvh-A  U(1,.)   0.026881  0.736778 -0.675600          175.804611"
-matrix  "6c70-A gpvh-A  U(2,.)  -0.563882  0.569232  0.598341          229.769867"
-matrix  "6c70-A gpvh-A  U(3,.)   0.825418  0.364874  0.430757          173.373856"
-matrix  "6c70-A gp28-A  U(1,.)  -0.807388 -0.320152 -0.495608          212.712219"
-matrix  "6c70-A gp28-A  U(2,.)   0.242958 -0.945863  0.215208          196.579117"
-matrix  "6c70-A gp28-A  U(3,.)  -0.537676  0.053344  0.841462          179.042618"
-matrix  "6c70-A gqoj-A  U(1,.)  -0.038179 -0.849870 -0.525608          215.896683"
-matrix  "6c70-A gqoj-A  U(2,.)  -0.327394  0.507598 -0.796968          185.886795"
-matrix  "6c70-A gqoj-A  U(3,.)   0.944116  0.141653 -0.297622          172.052414"
-matrix  "6c70-A gplh-A  U(1,.)  -0.592532 -0.336632 -0.731837          208.753372"
-matrix  "6c70-A gplh-A  U(2,.)   0.055123  0.889423 -0.453749          171.682724"
-matrix  "6c70-A gplh-A  U(3,.)   0.803659 -0.309202 -0.508455          130.210693"
-matrix  "6c70-A gp4k-A  U(1,.)  -0.399304 -0.355896 -0.844923          225.761032"
-matrix  "6c70-A gp4k-A  U(2,.)  -0.470038  0.870717 -0.144624          198.018555"
-matrix  "6c70-A gp4k-A  U(3,.)   0.787160  0.339397 -0.514965          170.606689"
-matrix  "6c70-A gpx2-A  U(1,.)  -0.410961 -0.906350  0.098192          209.866425"
-matrix  "6c70-A gpx2-A  U(2,.)   0.105273  0.059807  0.992643          182.655151"
-matrix  "6c70-A gpx2-A  U(3,.)  -0.905554  0.418274  0.070836          163.667328"
-matrix  "6c70-A gpx1-A  U(1,.)  -0.968272  0.245561  0.046357          235.935059"
-matrix  "6c70-A gpx1-A  U(2,.)   0.248375  0.925223  0.286831          176.116333"
-matrix  "6c70-A gpx1-A  U(3,.)   0.027544  0.289245 -0.956859          142.745972"
-matrix  "6c70-A gqnn-A  U(1,.)   0.104538  0.902990  0.416751          211.853729"
-matrix  "6c70-A gqnn-A  U(2,.)  -0.819473  0.315646 -0.478363          202.571899"
-matrix  "6c70-A gqnn-A  U(3,.)  -0.563503 -0.291509  0.772973          172.046692"
-matrix  "6c70-A gqc7-A  U(1,.)  -0.693846 -0.167957 -0.700263          208.840256"
-matrix  "6c70-A gqc7-A  U(2,.)  -0.054877  0.981925 -0.181140          188.222534"
-matrix  "6c70-A gqc7-A  U(3,.)   0.718029 -0.087255 -0.690522          179.574951"
-matrix  "6c70-A gqgn-A  U(1,.)  -0.079365  0.776565  0.625018          199.369751"
-matrix  "6c70-A gqgn-A  U(2,.)  -0.698382  0.404085 -0.590743          189.121872"
-matrix  "6c70-A gqgn-A  U(3,.)  -0.711311 -0.483386  0.510269          151.355331"
-matrix  "6c70-A gp62-A  U(1,.)   0.340464 -0.453838 -0.823477          204.418686"
-matrix  "6c70-A gp62-A  U(2,.)  -0.444488  0.694076 -0.566294          187.581985"
-matrix  "6c70-A gp62-A  U(3,.)   0.828562  0.558829  0.034582          175.406738"
-matrix  "6c70-A gpzd-A  U(1,.)   0.244451 -0.964938 -0.095589          217.662216"
-matrix  "6c70-A gpzd-A  U(2,.)  -0.513332 -0.045147 -0.857002          192.684555"
-matrix  "6c70-A gpzd-A  U(3,.)   0.822638  0.258564 -0.506370          188.437531"
-matrix  "6c70-A gpsm-A  U(1,.)  -0.705300 -0.209320 -0.677302          213.283813"
-matrix  "6c70-A gpsm-A  U(2,.)   0.117217  0.907828 -0.402627          169.709152"
-matrix  "6c70-A gpsm-A  U(3,.)   0.699151 -0.363364 -0.615755          131.324783"
-matrix  "6c70-A gpsg-A  U(1,.)  -0.894523 -0.043642 -0.444886          213.501984"
-matrix  "6c70-A gpsg-A  U(2,.)  -0.048994 -0.979656  0.194613          191.121246"
-matrix  "6c70-A gpsg-A  U(3,.)  -0.444328  0.195882  0.874187          172.860901"
-matrix  "6c70-A gqmg-A  U(1,.)  -0.021556 -0.998098  0.057761          215.579834"
-matrix  "6c70-A gqmg-A  U(2,.)   0.665484  0.028791  0.745857          196.718994"
-matrix  "6c70-A gqmg-A  U(3,.)  -0.746101  0.054516  0.663597          176.392380"
-matrix  "6c70-A gp1b-A  U(1,.)  -0.673849 -0.463541 -0.575376          219.726196"
-matrix  "6c70-A gp1b-A  U(2,.)   0.282976 -0.881258  0.378563          181.167877"
-matrix  "6c70-A gp1b-A  U(3,.)  -0.682534  0.092276  0.725006          178.106949"
-matrix  "6c70-A gqcd-A  U(1,.)   0.715078  0.548412  0.433483          218.208206"
-matrix  "6c70-A gqcd-A  U(2,.)   0.448035 -0.835550  0.317995          195.472900"
-matrix  "6c70-A gqcd-A  U(3,.)   0.536589 -0.033176 -0.843191          187.964127"
-matrix  "6c70-A gp5t-A  U(1,.)   0.293241 -0.837982  0.460212          222.408005"
-matrix  "6c70-A gp5t-A  U(2,.)   0.530636  0.543081  0.650760          187.284058"
-matrix  "6c70-A gp5t-A  U(3,.)  -0.795258  0.053376  0.603917          155.022018"
-matrix  "6c70-A gqlu-A  U(1,.)   0.916605  0.293534  0.271427          216.559631"
-matrix  "6c70-A gqlu-A  U(2,.)   0.386305 -0.825145 -0.412195          194.265106"
-matrix  "6c70-A gqlu-A  U(3,.)   0.102974  0.482674 -0.869726          169.610291"
-matrix  "6c70-A gp48-A  U(1,.)  -0.283456  0.951096 -0.122757          214.300842"
-matrix  "6c70-A gp48-A  U(2,.)   0.522749  0.260560  0.811691          197.107193"
-matrix  "6c70-A gp48-A  U(3,.)   0.803981  0.165908 -0.571042          154.013641"
-matrix  "6c70-A gp68-A  U(1,.)  -0.649160 -0.255445 -0.716477          218.294952"
-matrix  "6c70-A gp68-A  U(2,.)  -0.007672 -0.939678  0.341974          192.053238"
-matrix  "6c70-A gp68-A  U(3,.)  -0.760613  0.227492  0.608042          179.900955"
-matrix  "6c70-A gpt3-A  U(1,.)  -0.342993  0.575212 -0.742622          202.047165"
-matrix  "6c70-A gpt3-A  U(2,.)   0.244614  0.817999  0.520617          185.417465"
-matrix  "6c70-A gpt3-A  U(3,.)   0.906929 -0.003087 -0.421273          169.080612"
-matrix  "6c70-A gqlo-A  U(1,.)   0.736105 -0.511802 -0.442955          237.656967"
-matrix  "6c70-A gqlo-A  U(2,.)  -0.270479 -0.822314  0.500640          191.752045"
-matrix  "6c70-A gqlo-A  U(3,.)  -0.620476 -0.248713 -0.743741          166.902130"
-matrix  "6c70-A gqdv-A  U(1,.)  -0.644308  0.756717 -0.110663          202.372253"
-matrix  "6c70-A gqdv-A  U(2,.)  -0.168570 -0.281667 -0.944589          205.744537"
-matrix  "6c70-A gqdv-A  U(3,.)  -0.745957 -0.589951  0.309040          177.566360"
-matrix  "6c70-A gqmd-A  U(1,.)  -0.354116 -0.796479 -0.490125          218.112045"
-matrix  "6c70-A gqmd-A  U(2,.)   0.745295 -0.556928  0.366560          194.467743"
-matrix  "6c70-A gqmd-A  U(3,.)  -0.564922 -0.235483  0.790829          162.560379"
-matrix  "6c70-A gqm3-A  U(1,.)   0.022133 -0.958211 -0.285206          216.251389"
-matrix  "6c70-A gqm3-A  U(2,.)  -0.493641  0.237601 -0.836579          193.039246"
-matrix  "6c70-A gqm3-A  U(3,.)   0.869384  0.159305 -0.467753          184.037689"
-matrix  "6c70-A gpka-A  U(1,.)  -0.836739  0.547152 -0.022202          248.055023"
-matrix  "6c70-A gpka-A  U(2,.)   0.428397  0.679309  0.595831          136.622879"
-matrix  "6c70-A gpka-A  U(3,.)   0.341092  0.489044 -0.802803          125.703560"
-matrix  "6c70-A gp9i-A  U(1,.)  -0.016105 -0.971071  0.238248          220.554581"
-matrix  "6c70-A gp9i-A  U(2,.)  -0.668605 -0.166710 -0.724689          192.246292"
-matrix  "6c70-A gp9i-A  U(3,.)   0.743443 -0.170965 -0.646578          191.409332"
-matrix  "6c70-A gqoq-A  U(1,.)   0.601761 -0.015403  0.798528          203.047501"
-matrix  "6c70-A gqoq-A  U(2,.)   0.786023 -0.165845 -0.595536          211.793350"
-matrix  "6c70-A gqoq-A  U(3,.)   0.141605  0.986031 -0.087692          165.731415"
-matrix  "6c70-A gqr9-A  U(1,.)   0.481129  0.612631 -0.627055          241.056854"
-matrix  "6c70-A gqr9-A  U(2,.)   0.293071  0.561727  0.773675          180.615570"
-matrix  "6c70-A gqr9-A  U(3,.)   0.826211 -0.556009  0.090719          194.271439"
-matrix  "6c70-A gp4h-A  U(1,.)   0.257808 -0.953393  0.156769          215.112976"
-matrix  "6c70-A gp4h-A  U(2,.)   0.579046  0.282346  0.764844          188.192703"
-matrix  "6c70-A gp4h-A  U(3,.)  -0.773461 -0.106407  0.624849          173.381409"
-matrix  "6c70-A gp9j-A  U(1,.)   0.550601 -0.411187  0.726473          220.576645"
-matrix  "6c70-A gp9j-A  U(2,.)   0.324969  0.907198  0.267181          176.107330"
-matrix  "6c70-A gp9j-A  U(3,.)  -0.768917  0.088971  0.633128          204.040573"
-matrix  "6c70-A gp0g-A  U(1,.)  -0.064141 -0.988056  0.140108          214.925903"
-matrix  "6c70-A gp0g-A  U(2,.)   0.767881  0.040804  0.639292          183.200592"
-matrix  "6c70-A gp0g-A  U(3,.)  -0.637373  0.148591  0.756092          185.212082"
-matrix  "6c70-A gpv4-A  U(1,.)   0.224327  0.974237  0.023221          209.690674"
-matrix  "6c70-A gpv4-A  U(2,.)   0.879489 -0.212659  0.425764          189.480881"
-matrix  "6c70-A gpv4-A  U(3,.)   0.419733 -0.075088 -0.904536          151.159042"
-matrix  "6c70-A gqcw-A  U(1,.)  -0.002042  0.906229 -0.422781          218.098328"
-matrix  "6c70-A gqcw-A  U(2,.)   0.888351  0.195769  0.415339          197.685074"
-matrix  "6c70-A gqcw-A  U(3,.)   0.459160 -0.374730 -0.805450          176.266647"
-matrix  "6c70-A gqqw-A  U(1,.)   0.800870  0.270259  0.534385          216.215607"
-matrix  "6c70-A gqqw-A  U(2,.)   0.492097 -0.805523 -0.330111          189.850006"
-matrix  "6c70-A gqqw-A  U(3,.)   0.341244  0.527345 -0.778113          180.848068"
-matrix  "6c70-A gpqb-A  U(1,.)   0.634652  0.743245  0.211669          212.452652"
-matrix  "6c70-A gpqb-A  U(2,.)   0.763963 -0.562107 -0.316854          182.930618"
-matrix  "6c70-A gpqb-A  U(3,.)  -0.116519  0.362800 -0.924554          176.678085"
-matrix  "6c70-A gqb9-A  U(1,.)   0.445107  0.321992  0.835584          213.579834"
-matrix  "6c70-A gqb9-A  U(2,.)  -0.221022  0.943750 -0.245937          200.829987"
-matrix  "6c70-A gqb9-A  U(3,.)  -0.867773 -0.075214  0.491237          162.414398"
-matrix  "6c70-A gphu-A  U(1,.)  -0.575297  0.799247  0.173890          208.490585"
-matrix  "6c70-A gphu-A  U(2,.)  -0.719747 -0.595656  0.356591          194.530777"
-matrix  "6c70-A gphu-A  U(3,.)   0.388583  0.079989  0.917935          172.790405"
-matrix  "6c70-A gpw5-A  U(1,.)  -0.116265 -0.954631 -0.274156          212.468704"
-matrix  "6c70-A gpw5-A  U(2,.)   0.529051 -0.293134  0.796353          181.216385"
-matrix  "6c70-A gpw5-A  U(3,.)  -0.840588 -0.052454  0.539130          188.891937"
-matrix  "6c70-A gp8v-A  U(1,.)   0.439741  0.785818  0.434876          216.800079"
-matrix  "6c70-A gp8v-A  U(2,.)  -0.850917  0.519447 -0.078199          191.194641"
-matrix  "6c70-A gp8v-A  U(3,.)  -0.287345 -0.335656  0.897088          180.151245"
-matrix  "6c70-A gp0e-A  U(1,.)  -0.515149 -0.764487 -0.387532          223.070038"
-matrix  "6c70-A gp0e-A  U(2,.)   0.363488 -0.604333  0.708984          194.921997"
-matrix  "6c70-A gp0e-A  U(3,.)  -0.776207  0.224369  0.589204          175.699829"
-matrix  "6c70-A gqbo-A  U(1,.)  -0.075244  0.893792  0.442125          216.732697"
-matrix  "6c70-A gqbo-A  U(2,.)  -0.837706  0.183855 -0.514244          190.178345"
-matrix  "6c70-A gqbo-A  U(3,.)  -0.540914 -0.409064  0.734901          172.971146"
-matrix  "6c70-A gp1y-A  U(1,.)   0.608965 -0.640885 -0.467363          168.578049"
-matrix  "6c70-A gp1y-A  U(2,.)  -0.776522 -0.361502 -0.516071          207.952194"
-matrix  "6c70-A gp1y-A  U(3,.)   0.161790  0.677187 -0.717804           98.541855"
-matrix  "6c70-A gp2h-A  U(1,.)  -0.298230  0.742141 -0.600237          215.079620"
-matrix  "6c70-A gp2h-A  U(2,.)   0.801859  0.535923  0.264216          194.900208"
-matrix  "6c70-A gp2h-A  U(3,.)   0.517766 -0.402508 -0.754921          174.539398"
-matrix  "6c70-A gpjz-A  U(1,.)   0.286020 -0.633945  0.718545          195.821335"
-matrix  "6c70-A gpjz-A  U(2,.)   0.647716 -0.424704 -0.632527          214.369141"
-matrix  "6c70-A gpjz-A  U(3,.)   0.706156  0.646328  0.289143          180.647842"
-matrix  "6c70-A gqmq-A  U(1,.)   0.979921  0.187143 -0.068790          200.023987"
-matrix  "6c70-A gqmq-A  U(2,.)   0.107442 -0.786255 -0.608489          201.340485"
-matrix  "6c70-A gqmq-A  U(3,.)  -0.167961  0.588880 -0.790575          168.588928"
-matrix  "6c70-A gqdf-A  U(1,.)  -0.692100 -0.345973 -0.633483          222.717331"
-matrix  "6c70-A gqdf-A  U(2,.)  -0.227727  0.937479 -0.263200          191.999023"
-matrix  "6c70-A gqdf-A  U(3,.)   0.684936 -0.037899 -0.727616          177.384079"
-matrix  "6c70-A gpv1-A  U(1,.)  -0.957420 -0.245954 -0.151173          227.638062"
-matrix  "6c70-A gpv1-A  U(2,.)   0.026206 -0.595514  0.802917          193.460632"
-matrix  "6c70-A gpv1-A  U(3,.)  -0.287506  0.764767  0.576603          178.085510"
-matrix  "6c70-A gqoh-A  U(1,.)   0.899801 -0.393460  0.188543          204.455475"
-matrix  "6c70-A gqoh-A  U(2,.)  -0.371342 -0.463768  0.804378          202.230972"
-matrix  "6c70-A gqoh-A  U(3,.)  -0.229050 -0.793794 -0.563407          174.790024"
-matrix  "6c70-A gpl2-A  U(1,.)  -0.651060  0.717717 -0.246990          210.868988"
-matrix  "6c70-A gpl2-A  U(2,.)   0.653613  0.695563  0.298299          181.019714"
-matrix  "6c70-A gpl2-A  U(3,.)   0.385891  0.032775 -0.921962          181.728653"
-matrix  "6c70-A gpig-A  U(1,.)   0.607910 -0.217618  0.763602          215.833176"
-matrix  "6c70-A gpig-A  U(2,.)  -0.168698  0.904352  0.392032          193.882019"
-matrix  "6c70-A gpig-A  U(3,.)  -0.775878 -0.367138  0.513053          180.312546"
-matrix  "6c70-A gpgw-A  U(1,.)  -0.878057  0.153974 -0.453110          206.903824"
-matrix  "6c70-A gpgw-A  U(2,.)  -0.071005  0.894428  0.441539          189.445084"
-matrix  "6c70-A gpgw-A  U(3,.)   0.473260  0.419869 -0.774426          203.680695"
-matrix  "6c70-A gqc5-A  U(1,.)   0.676439 -0.223273  0.701840          233.394699"
-matrix  "6c70-A gqc5-A  U(2,.)   0.157637  0.974749  0.158161          162.818008"
-matrix  "6c70-A gqc5-A  U(3,.)  -0.719430  0.003650  0.694555          205.045624"
-matrix  "6c70-A gp7p-A  U(1,.)   0.419717 -0.812107  0.405363          224.813721"
-matrix  "6c70-A gp7p-A  U(2,.)   0.311323  0.548319  0.776160          200.752045"
-matrix  "6c70-A gp7p-A  U(3,.)  -0.852593 -0.199569  0.482966          175.290588"
-matrix  "6c70-A gp8r-A  U(1,.)   0.387648 -0.375773  0.841739          188.116058"
-matrix  "6c70-A gp8r-A  U(2,.)   0.817045  0.562861 -0.125001          182.053284"
-matrix  "6c70-A gp8r-A  U(3,.)  -0.426810  0.736194  0.525215          198.767471"
-matrix  "6c70-A gqnu-A  U(1,.)   0.191971 -0.298391  0.934939          222.476959"
-matrix  "6c70-A gqnu-A  U(2,.)  -0.055028  0.947886  0.313822          197.970520"
-matrix  "6c70-A gqnu-A  U(3,.)  -0.979857 -0.111693  0.165546          177.665466"
-matrix  "6c70-A gp9m-A  U(1,.)  -0.080435 -0.758324 -0.646897          216.519180"
-matrix  "6c70-A gp9m-A  U(2,.)   0.526641 -0.583348  0.618348          187.427399"
-matrix  "6c70-A gp9m-A  U(3,.)  -0.846274 -0.290946  0.446286          186.418686"
-matrix  "6c70-A gp2j-A  U(1,.)  -0.396704 -0.299303 -0.867781          218.310760"
-matrix  "6c70-A gp2j-A  U(2,.)   0.059694  0.934938 -0.349754          187.613205"
-matrix  "6c70-A gp2j-A  U(3,.)   0.916004 -0.190550 -0.353027          168.288528"
-matrix  "6c70-A gqh6-A  U(1,.)   0.932805 -0.217796  0.287125          214.074295"
-matrix  "6c70-A gqh6-A  U(2,.)  -0.127742 -0.944814 -0.301676          199.162811"
-matrix  "6c70-A gqh6-A  U(3,.)   0.336983  0.244727 -0.909148          152.405258"
-matrix  "6c70-A gp0h-A  U(1,.)  -0.265444 -0.953129 -0.145203          220.575043"
-matrix  "6c70-A gp0h-A  U(2,.)   0.222051  0.086119 -0.971224          180.295853"
-matrix  "6c70-A gp0h-A  U(3,.)   0.938207 -0.290049  0.188783          159.607269"
-matrix  "6c70-A gqsr-A  U(1,.)  -0.940411  0.318464 -0.119195          220.298782"
-matrix  "6c70-A gqsr-A  U(2,.)   0.212071  0.823297  0.526505          185.852432"
-matrix  "6c70-A gqsr-A  U(3,.)   0.265806  0.469854 -0.841775          161.772293"
-matrix  "6c70-A gpkd-A  U(1,.)   0.271299 -0.577476 -0.770012          195.184433"
-matrix  "6c70-A gpkd-A  U(2,.)   0.603751 -0.520946  0.603407          198.390152"
-matrix  "6c70-A gpkd-A  U(3,.)  -0.749588 -0.628599  0.207319          180.562210"
-matrix  "6c70-A gpst-A  U(1,.)  -0.978566  0.049143 -0.199984          201.873672"
-matrix  "6c70-A gpst-A  U(2,.)   0.055825 -0.871442 -0.487312          188.717773"
-matrix  "6c70-A gpst-A  U(3,.)  -0.198222 -0.488031  0.850020          181.243622"
-matrix  "6c70-A gpze-A  U(1,.)  -0.487167 -0.397213 -0.777746          212.338867"
-matrix  "6c70-A gpze-A  U(2,.)  -0.481153 -0.621135  0.618614          160.428894"
-matrix  "6c70-A gpze-A  U(3,.)  -0.728807  0.675583  0.111476          164.634506"
-matrix  "6c70-A gpms-A  U(1,.)  -0.059593 -0.885657 -0.460500          210.238617"
-matrix  "6c70-A gpms-A  U(2,.)  -0.470334  0.431816 -0.769624          187.860565"
-matrix  "6c70-A gpms-A  U(3,.)   0.880474  0.170725 -0.442287          175.781281"
-matrix  "6c70-A gpsn-A  U(1,.)  -0.960949  0.275777 -0.022891          223.962845"
-matrix  "6c70-A gpsn-A  U(2,.)  -0.261917 -0.933107 -0.246395          195.302719"
-matrix  "6c70-A gpsn-A  U(3,.)  -0.089310 -0.230777  0.968899          168.898270"
-matrix  "6c70-A gp25-A  U(1,.)   0.458619  0.767842  0.447311          216.917099"
-matrix  "6c70-A gp25-A  U(2,.)   0.536343 -0.640524  0.549604          200.804367"
-matrix  "6c70-A gp25-A  U(3,.)   0.708523 -0.012147 -0.705584          162.429443"
-matrix  "6c70-A gpw1-A  U(1,.)  -0.695200  0.660214  0.284279          216.399353"
-matrix  "6c70-A gpw1-A  U(2,.)  -0.711873 -0.577518 -0.399636          197.992218"
-matrix  "6c70-A gpw1-A  U(3,.)  -0.099669 -0.480198  0.871479          172.600266"
-matrix  "6c70-A gqkr-A  U(1,.)   0.723895  0.443691  0.528312          214.460617"
-matrix  "6c70-A gqkr-A  U(2,.)   0.447844 -0.884704  0.129362          192.464600"
-matrix  "6c70-A gqkr-A  U(3,.)   0.524796  0.142957 -0.839138          173.926758"
-matrix  "6c70-A gp1g-A  U(1,.)  -0.745900  0.457093 -0.484457          217.226501"
-matrix  "6c70-A gp1g-A  U(2,.)  -0.511047 -0.859222 -0.023849          191.024536"
-matrix  "6c70-A gp1g-A  U(3,.)  -0.427157  0.229792  0.874490          176.333298"
-matrix  "6c70-A gp6k-A  U(1,.)   0.313183 -0.716091  0.623803          209.236618"
-matrix  "6c70-A gp6k-A  U(2,.)   0.576108  0.665439  0.474648          186.297119"
-matrix  "6c70-A gp6k-A  U(3,.)  -0.754994  0.210726  0.620950          185.034760"
-matrix  "6c70-A gpsz-A  U(1,.)  -0.221403 -0.556069  0.801105          213.760117"
-matrix  "6c70-A gpsz-A  U(2,.)  -0.058387 -0.812459 -0.580087          180.465988"
-matrix  "6c70-A gpsz-A  U(3,.)   0.973433 -0.175207  0.147413          194.789230"
-matrix  "6c70-A gqlb-A  U(1,.)  -0.564205  0.746349 -0.353039          216.617966"
-matrix  "6c70-A gqlb-A  U(2,.)  -0.653960 -0.664993 -0.360722          191.249603"
-matrix  "6c70-A gqlb-A  U(3,.)  -0.503993  0.027352  0.863275          173.122284"
-matrix  "6c70-A gpur-A  U(1,.)   0.752219 -0.545370  0.369780          222.549393"
-matrix  "6c70-A gpur-A  U(2,.)  -0.092253 -0.642838 -0.760427          193.083694"
-matrix  "6c70-A gpur-A  U(3,.)   0.652423  0.537895 -0.533867          173.916931"
-matrix  "6c70-A gphx-A  U(1,.)   0.522260 -0.208372  0.826938          220.163498"
-matrix  "6c70-A gphx-A  U(2,.)  -0.537383 -0.833352  0.129401          207.500519"
-matrix  "6c70-A gphx-A  U(3,.)   0.662167 -0.511963 -0.547201          154.882385"
-matrix  "6c70-A gqdo-A  U(1,.)   0.864101  0.351907  0.359849          197.243408"
-matrix  "6c70-A gqdo-A  U(2,.)   0.299885 -0.934159  0.193432          194.528198"
-matrix  "6c70-A gqdo-A  U(3,.)   0.404227 -0.059231 -0.912739          125.001831"
-matrix  "6c70-A gqqm-A  U(1,.)  -0.032323 -0.971569 -0.234541          218.097015"
-matrix  "6c70-A gqqm-A  U(2,.)  -0.666191  0.195877 -0.719598          188.237625"
-matrix  "6c70-A gqqm-A  U(3,.)   0.745080  0.132989 -0.653582          172.720840"
-matrix  "6c70-A gpgv-A  U(1,.)  -0.029812  0.892683  0.449699          215.378067"
-matrix  "6c70-A gpgv-A  U(2,.)  -0.849575  0.214403 -0.481927          196.895233"
-matrix  "6c70-A gpgv-A  U(3,.)  -0.526625 -0.396420  0.752009          184.293854"
-matrix  "6c70-A gpmn-A  U(1,.)   0.066300 -0.990781  0.118139          219.274689"
-matrix  "6c70-A gpmn-A  U(2,.)   0.406430  0.134948  0.903661          199.693069"
-matrix  "6c70-A gpmn-A  U(3,.)  -0.911273 -0.011897  0.411630          164.348511"
-matrix  "6c70-A gpl3-A  U(1,.)  -0.623062  0.726171 -0.290637          221.414124"
-matrix  "6c70-A gpl3-A  U(2,.)  -0.410434 -0.619844 -0.668833          192.489120"
-matrix  "6c70-A gpl3-A  U(3,.)  -0.665836 -0.297437  0.684246          195.730804"
-matrix  "6c70-A gp8f-A  U(1,.)   0.748754 -0.418128  0.514331          217.992432"
-matrix  "6c70-A gp8f-A  U(2,.)  -0.192003 -0.879489 -0.435470          189.362137"
-matrix  "6c70-A gp8f-A  U(3,.)   0.634431  0.227307 -0.738803          177.975616"
-matrix  "6c70-A gp0i-A  U(1,.)  -0.262047  0.340797 -0.902878          205.297699"
-matrix  "6c70-A gp0i-A  U(2,.)  -0.075733 -0.939948 -0.332809          192.435577"
-matrix  "6c70-A gp0i-A  U(3,.)  -0.962079 -0.018834  0.272120          188.846283"
-matrix  "6c70-A gp80-A  U(1,.)   0.257921  0.501043  0.826095          223.182266"
-matrix  "6c70-A gp80-A  U(2,.)   0.419882 -0.828188  0.371218          193.593964"
-matrix  "6c70-A gp80-A  U(3,.)   0.870158  0.251117 -0.423987          155.966995"
-matrix  "6c70-A gqjb-A  U(1,.)   0.857039  0.290045 -0.425862          226.710587"
-matrix  "6c70-A gqjb-A  U(2,.)  -0.210428 -0.557415 -0.803124          195.482193"
-matrix  "6c70-A gqjb-A  U(3,.)  -0.470324  0.777922 -0.416693          162.265854"
-matrix  "6c70-A gpvp-A  U(1,.)  -0.341071 -0.027462 -0.939636          211.192368"
-matrix  "6c70-A gpvp-A  U(2,.)   0.093301 -0.995627 -0.004768          185.521973"
-matrix  "6c70-A gpvp-A  U(3,.)  -0.935396 -0.089295  0.342141          164.944656"
-matrix  "6c70-A gqot-A  U(1,.)  -0.596972 -0.791971 -0.128087          228.439560"
-matrix  "6c70-A gqot-A  U(2,.)   0.654387 -0.573053  0.493343          195.000443"
-matrix  "6c70-A gqot-A  U(3,.)  -0.464114  0.210693  0.860352          185.408966"
-matrix  "6c70-A gqo8-A  U(1,.)   0.583134 -0.669511  0.460119          212.057358"
-matrix  "6c70-A gqo8-A  U(2,.)   0.305816  0.705637  0.639182          177.341385"
-matrix  "6c70-A gqo8-A  U(3,.)  -0.752616 -0.232018  0.616228          152.080780"
-matrix  "6c70-A gpzi-A  U(1,.)   0.489580 -0.747025 -0.449738          220.184860"
-matrix  "6c70-A gpzi-A  U(2,.)  -0.475294  0.203791 -0.855900          194.765945"
-matrix  "6c70-A gpzi-A  U(3,.)   0.731031  0.632790 -0.255284          176.009399"
-matrix  "6c70-A gpie-A  U(1,.)   0.322792  0.572856  0.753420          220.223450"
-matrix  "6c70-A gpie-A  U(2,.)  -0.712269  0.671239 -0.205209          191.161743"
-matrix  "6c70-A gpie-A  U(3,.)  -0.623280 -0.470398  0.624698          184.212601"
-matrix  "6c70-A gp84-A  U(1,.)  -0.772635  0.409460 -0.485157          206.227859"
-matrix  "6c70-A gp84-A  U(2,.)  -0.307998 -0.910010 -0.277523          186.646973"
-matrix  "6c70-A gp84-A  U(3,.)  -0.555132 -0.064997  0.829219          183.786346"
-matrix  "6c70-A gpvo-A  U(1,.)   0.273994 -0.943787  0.184917          222.794113"
-matrix  "6c70-A gpvo-A  U(2,.)   0.437132  0.293480  0.850168          200.582886"
-matrix  "6c70-A gpvo-A  U(3,.)  -0.856646 -0.152107  0.492971          173.894958"
-matrix  "6c70-A gpri-A  U(1,.)   0.109259  0.982879 -0.148361          217.522736"
-matrix  "6c70-A gpri-A  U(2,.)   0.815254 -0.003213  0.579095          197.380600"
-matrix  "6c70-A gpri-A  U(3,.)   0.568704 -0.184223 -0.801647          168.736862"
-matrix  "6c70-A gqcu-A  U(1,.)  -0.229241 -0.966824  0.112696          219.214401"
-matrix  "6c70-A gqcu-A  U(2,.)  -0.356308 -0.024393 -0.934050          178.938629"
-matrix  "6c70-A gqcu-A  U(3,.)   0.905811 -0.254277 -0.338895          173.075424"
-matrix  "6c70-A gqh2-A  U(1,.)   0.431741 -0.901213  0.037611          217.634216"
-matrix  "6c70-A gqh2-A  U(2,.)  -0.582942 -0.310602 -0.750803          198.774124"
-matrix  "6c70-A gqh2-A  U(3,.)   0.688316  0.302227 -0.659454          139.282867"
-matrix  "6c70-A gqbp-A  U(1,.)   0.392611 -0.203521  0.896903          223.503845"
-matrix  "6c70-A gqbp-A  U(2,.)  -0.000822  0.975130  0.221631          185.465759"
-matrix  "6c70-A gqbp-A  U(3,.)  -0.919704 -0.087752  0.382680          176.663849"
-matrix  "6c70-A gpia-A  U(1,.)  -0.795335 -0.466894 -0.386592          209.916031"
-matrix  "6c70-A gpia-A  U(2,.)   0.113204 -0.740944  0.661957          193.989258"
-matrix  "6c70-A gpia-A  U(3,.)  -0.595506  0.482714  0.642152          167.275482"
-matrix  "6c70-A gppt-A  U(1,.)   0.632924  0.433557  0.641433          213.153351"
-matrix  "6c70-A gppt-A  U(2,.)   0.697441 -0.678985 -0.229249          176.272919"
-matrix  "6c70-A gppt-A  U(3,.)   0.336131  0.592458 -0.732126          152.673325"
-matrix  "6c70-A gqam-A  U(1,.)  -0.022469  0.999136 -0.034955          215.280655"
-matrix  "6c70-A gqam-A  U(2,.)   0.869666  0.036779  0.492269          191.432693"
-matrix  "6c70-A gqam-A  U(3,.)   0.493129 -0.019339 -0.869741          167.932632"
-matrix  "6c70-A gpiy-A  U(1,.)  -0.714179  0.321652 -0.621682          218.380875"
-matrix  "6c70-A gpiy-A  U(2,.)  -0.332428 -0.937471 -0.103149          194.195190"
-matrix  "6c70-A gpiy-A  U(3,.)  -0.615987  0.132997  0.776448          166.707504"
-matrix  "6c70-A gqgr-A  U(1,.)   0.536183  0.509279  0.673159          214.953827"
-matrix  "6c70-A gqgr-A  U(2,.)  -0.542881  0.818727 -0.186995          197.827042"
-matrix  "6c70-A gqgr-A  U(3,.)  -0.646366 -0.265182  0.715465          193.952866"
-matrix  "6c70-A gpyv-A  U(1,.)  -0.635399 -0.019940 -0.771926          215.313751"
-matrix  "6c70-A gpyv-A  U(2,.)  -0.317051 -0.904779  0.284347          179.428787"
-matrix  "6c70-A gpyv-A  U(3,.)  -0.704093  0.425414  0.568574          157.946350"
-matrix  "6c70-A gp5r-A  U(1,.)   0.797353 -0.538510  0.272462          204.932327"
-matrix  "6c70-A gp5r-A  U(2,.)   0.265274  0.718236  0.643247          181.324371"
-matrix  "6c70-A gp5r-A  U(3,.)  -0.542087 -0.440618  0.715540          175.449783"
-matrix  "6c70-A gqtc-A  U(1,.)  -0.782570 -0.147849 -0.604752          218.401337"
-matrix  "6c70-A gqtc-A  U(2,.)   0.126054 -0.988901  0.078648          195.293518"
-matrix  "6c70-A gqtc-A  U(3,.)  -0.609668 -0.014684  0.792521          171.286148"
-matrix  "6c70-A gqsu-A  U(1,.)   0.274821 -0.560849  0.780975          220.111862"
-matrix  "6c70-A gqsu-A  U(2,.)   0.149964  0.827313  0.541354          190.827545"
-matrix  "6c70-A gqsu-A  U(3,.)  -0.949729 -0.031657  0.311470          174.759735"
-matrix  "6c70-A gph2-A  U(1,.)   0.066042 -0.229224 -0.971131          190.262482"
-matrix  "6c70-A gph2-A  U(2,.)   0.838310 -0.515112  0.178596          186.127335"
-matrix  "6c70-A gph2-A  U(3,.)  -0.541180 -0.825903  0.158142          191.040009"
-matrix  "6c70-A gpt2-A  U(1,.)  -0.109181  0.990944 -0.078169          212.737793"
-matrix  "6c70-A gpt2-A  U(2,.)   0.944232  0.127967  0.303398          190.874237"
-matrix  "6c70-A gpt2-A  U(3,.)   0.310654 -0.040684 -0.949652          156.110413"
-matrix  "6c70-A gpou-A  U(1,.)  -0.162081 -0.803731 -0.572491          219.788452"
-matrix  "6c70-A gpou-A  U(2,.)  -0.606251  0.538863 -0.584881          188.989105"
-matrix  "6c70-A gpou-A  U(3,.)   0.778582  0.252275 -0.574602          180.250473"
-matrix  "6c70-A gqei-A  U(1,.)   0.102174 -0.944402 -0.312515          221.063141"
-matrix  "6c70-A gqei-A  U(2,.)  -0.684282  0.161299 -0.711155          183.746994"
-matrix  "6c70-A gqei-A  U(3,.)   0.722024  0.286510 -0.629756          182.773453"
-matrix  "6c70-A gp9o-A  U(1,.)   0.274464 -0.723714 -0.633173          211.560608"
-matrix  "6c70-A gp9o-A  U(2,.)   0.601370 -0.384622  0.700300          186.863342"
-matrix  "6c70-A gp9o-A  U(3,.)  -0.750349 -0.572978  0.329655          184.494614"
-matrix  "6c70-A gpnq-A  U(1,.)   0.134165 -0.818072  0.559247          216.498886"
-matrix  "6c70-A gpnq-A  U(2,.)   0.014146  0.565873  0.824371          194.233795"
-matrix  "6c70-A gpnq-A  U(3,.)  -0.990858 -0.102691  0.087493          178.637772"
-matrix  "6c70-A gpin-A  U(1,.)   0.088561 -0.306806 -0.947643          198.309204"
-matrix  "6c70-A gpin-A  U(2,.)  -0.920940 -0.387701  0.039455          200.627548"
-matrix  "6c70-A gpin-A  U(3,.)  -0.379507  0.869228 -0.316885          180.451111"
-matrix  "6c70-A gqoy-A  U(1,.)   0.726207 -0.466519  0.504959          205.451294"
-matrix  "6c70-A gqoy-A  U(2,.)  -0.085785 -0.790264 -0.606732          168.000427"
-matrix  "6c70-A gqoy-A  U(3,.)   0.682103  0.397295 -0.613916          149.687790"
-matrix  "6c70-A gqjc-A  U(1,.)   0.278774  0.793792 -0.540536          229.361557"
-matrix  "6c70-A gqjc-A  U(2,.)   0.938287 -0.105155  0.329485          203.138855"
-matrix  "6c70-A gqjc-A  U(3,.)   0.204703 -0.599030 -0.774119          188.963821"
-matrix  "6c70-A gqtj-A  U(1,.)   0.198017  0.838726  0.507275          215.244507"
-matrix  "6c70-A gqtj-A  U(2,.)  -0.654136  0.498495 -0.568866          187.561462"
-matrix  "6c70-A gqtj-A  U(3,.)  -0.729997 -0.219182  0.647352          174.172745"
-matrix  "6c70-A gpy9-A  U(1,.)  -0.337422 -0.938780 -0.069559          218.307953"
-matrix  "6c70-A gpy9-A  U(2,.)  -0.443945  0.093535  0.891159          207.582062"
-matrix  "6c70-A gpy9-A  U(3,.)  -0.830096  0.331577 -0.448327          192.713257"
-matrix  "6c70-A gpxe-A  U(1,.)  -0.568991  0.549608 -0.611703          204.547836"
-matrix  "6c70-A gpxe-A  U(2,.)   0.436589  0.832257  0.341669          200.522278"
-matrix  "6c70-A gpxe-A  U(3,.)   0.696879 -0.072657 -0.713499          174.156723"
-matrix  "6c70-A gphs-A  U(1,.)  -0.232117  0.971624  0.045474          220.147400"
-matrix  "6c70-A gphs-A  U(2,.)   0.524695  0.085708  0.846965          200.752487"
-matrix  "6c70-A gphs-A  U(3,.)   0.819034  0.220455 -0.529701          158.258041"
-matrix  "6c70-A gqk0-A  U(1,.)   0.204443  0.909189 -0.362736          218.517227"
-matrix  "6c70-A gqk0-A  U(2,.)   0.929819 -0.064531  0.362315          200.197388"
-matrix  "6c70-A gqk0-A  U(3,.)   0.306005 -0.411352 -0.858575          172.869644"
-matrix  "6c70-A gplg-A  U(1,.)   0.792199 -0.189855  0.579979          218.425552"
-matrix  "6c70-A gplg-A  U(2,.)   0.034404 -0.934971 -0.353053          191.960129"
-matrix  "6c70-A gplg-A  U(3,.)   0.609292  0.299642 -0.734152          182.463989"
-matrix  "6c70-A gpmz-A  U(1,.)  -0.563739  0.794293  0.226489          210.857712"
-matrix  "6c70-A gpmz-A  U(2,.)  -0.652769 -0.260447 -0.711379          188.389618"
-matrix  "6c70-A gpmz-A  U(3,.)  -0.506055 -0.548877  0.665314          176.627457"
-matrix  "6c70-A gpxh-A  U(1,.)   0.046088 -0.966424  0.252784          214.574173"
-matrix  "6c70-A gpxh-A  U(2,.)  -0.860304  0.090210  0.501736          201.518707"
-matrix  "6c70-A gpxh-A  U(3,.)  -0.507693 -0.240596 -0.827261          163.198624"
-matrix  "6c70-A gp9s-A  U(1,.)  -0.181130 -0.944732 -0.273264          215.905121"
-matrix  "6c70-A gp9s-A  U(2,.)  -0.491511  0.327630 -0.806893          189.543045"
-matrix  "6c70-A gp9s-A  U(3,.)   0.851827 -0.011841 -0.523690          179.874191"
-matrix  "6c70-A gqly-A  U(1,.)  -0.177439  0.949704 -0.258026          214.377335"
-matrix  "6c70-A gqly-A  U(2,.)   0.665691  0.308929  0.679278          192.712555"
-matrix  "6c70-A gqly-A  U(3,.)   0.724825 -0.051236 -0.687025          184.646561"
-matrix  "6c70-A gpjt-A  U(1,.)  -0.127297  0.179425  0.975501          189.734085"
-matrix  "6c70-A gpjt-A  U(2,.)  -0.214294  0.955298 -0.203673          193.321869"
-matrix  "6c70-A gpjt-A  U(3,.)  -0.968439 -0.234971 -0.083157          145.058731"
-matrix  "6c70-A gpp0-A  U(1,.)   0.129593 -0.567719  0.812958          219.013947"
-matrix  "6c70-A gpp0-A  U(2,.)  -0.251583  0.774217  0.580770          192.378265"
-matrix  "6c70-A gpp0-A  U(3,.)  -0.959120 -0.279790 -0.042495          178.264481"
-matrix  "6c70-A gp7l-A  U(1,.)  -0.155182  0.827607  0.539431          226.076797"
-matrix  "6c70-A gp7l-A  U(2,.)  -0.636843  0.333631 -0.695069          194.917877"
-matrix  "6c70-A gp7l-A  U(3,.)  -0.755215 -0.451395  0.475282          184.006546"
-matrix  "6c70-A gphc-A  U(1,.)  -0.227565  0.961230 -0.155729          218.838959"
-matrix  "6c70-A gphc-A  U(2,.)   0.843063  0.274516  0.462479          182.087158"
-matrix  "6c70-A gphc-A  U(3,.)   0.487298 -0.026046 -0.872847          174.058151"
-matrix  "6c70-A gpyb-A  U(1,.)   0.189229 -0.862202 -0.469894          212.256226"
-matrix  "6c70-A gpyb-A  U(2,.)  -0.391555  0.372592 -0.841344          188.827560"
-matrix  "6c70-A gpyb-A  U(3,.)   0.900487  0.343196 -0.267094          176.790131"
-matrix  "6c70-A gpvg-A  U(1,.)  -0.568888  0.130705  0.811962          202.833145"
-matrix  "6c70-A gpvg-A  U(2,.)  -0.420416 -0.894758 -0.150525          194.480316"
-matrix  "6c70-A gpvg-A  U(3,.)   0.706835 -0.426994  0.563968          176.283066"
-matrix  "6c70-A gqti-A  U(1,.)   0.918906  0.266214  0.291106          221.814774"
-matrix  "6c70-A gqti-A  U(2,.)   0.363177 -0.859002 -0.360858          193.683243"
-matrix  "6c70-A gqti-A  U(3,.)   0.153995  0.437317 -0.886024          167.199097"
-matrix  "6c70-A gp6h-A  U(1,.)   0.416439 -0.721383  0.553340          210.394409"
-matrix  "6c70-A gp6h-A  U(2,.)  -0.305697 -0.684292 -0.662038          187.706589"
-matrix  "6c70-A gp6h-A  U(3,.)   0.856229  0.106544 -0.505490          191.080917"
-matrix  "6c70-A gqjx-A  U(1,.)  -0.903788 -0.227072  0.362774          266.262329"
-matrix  "6c70-A gqjx-A  U(2,.)  -0.296713 -0.278418 -0.913480          184.607758"
-matrix  "6c70-A gqjx-A  U(3,.)   0.308429 -0.933232  0.184256          158.429001"
-matrix  "6c70-A gp65-A  U(1,.)  -0.761964  0.128333  0.634776          186.699112"
-matrix  "6c70-A gp65-A  U(2,.)  -0.187363 -0.981936 -0.026385          175.749893"
-matrix  "6c70-A gp65-A  U(3,.)   0.619924 -0.139038  0.772245          176.497620"
-matrix  "6c70-A gp5k-A  U(1,.)   0.067867 -0.803951  0.590810          201.396042"
-matrix  "6c70-A gp5k-A  U(2,.)   0.538604  0.527994  0.656603          177.684341"
-matrix  "6c70-A gp5k-A  U(3,.)  -0.839821  0.273651  0.468845          172.321411"
-matrix  "6c70-A gp0l-A  U(1,.)   0.623773 -0.728190  0.283984          220.252472"
-matrix  "6c70-A gp0l-A  U(2,.)  -0.291427 -0.553817 -0.779972          194.111603"
-matrix  "6c70-A gp0l-A  U(3,.)   0.725243  0.403765 -0.557670          183.049713"
-matrix  "6c70-A gp5f-A  U(1,.)  -0.480923 -0.876751 -0.004582          213.680161"
-matrix  "6c70-A gp5f-A  U(2,.)   0.447757 -0.250094  0.858467          193.119476"
-matrix  "6c70-A gp5f-A  U(3,.)  -0.753808  0.410805  0.512848          174.797974"
-matrix  "6c70-A gqpg-A  U(1,.)   0.893142  0.200080 -0.402821          232.110245"
-matrix  "6c70-A gqpg-A  U(2,.)   0.353955  0.239924  0.903965          189.254929"
-matrix  "6c70-A gqpg-A  U(3,.)   0.277512 -0.949950  0.143467          184.773788"
-matrix  "6c70-A gp9d-A  U(1,.)   0.878106  0.110859  0.465447          225.196213"
-matrix  "6c70-A gp9d-A  U(2,.)   0.307384 -0.876192 -0.371218          197.368423"
-matrix  "6c70-A gp9d-A  U(3,.)   0.366668  0.469039 -0.803465          180.303543"
-matrix  "6c70-A gp36-A  U(1,.)   0.881015 -0.135893 -0.453151          185.925018"
-matrix  "6c70-A gp36-A  U(2,.)  -0.440587 -0.584588 -0.681278          189.083054"
-matrix  "6c70-A gp36-A  U(3,.)  -0.172326  0.799868 -0.574904          149.263260"
-matrix  "6c70-A gpkn-A  U(1,.)   0.235967  0.971672  0.013185          194.941360"
-matrix  "6c70-A gpkn-A  U(2,.)   0.641905 -0.166043  0.748591          201.023834"
-matrix  "6c70-A gpkn-A  U(3,.)   0.729573 -0.168179 -0.662901          131.029739"
-matrix  "6c70-A gpm3-A  U(1,.)   0.808236  0.122454  0.575986          208.557098"
-matrix  "6c70-A gpm3-A  U(2,.)   0.248520 -0.957694 -0.145123          192.058685"
-matrix  "6c70-A gpm3-A  U(3,.)   0.533847  0.260438 -0.804475          209.542435"
-matrix  "6c70-A gqfn-A  U(1,.)  -0.831644  0.531263  0.161638          188.082962"
-matrix  "6c70-A gqfn-A  U(2,.)  -0.263082 -0.633277  0.727838          157.689026"
-matrix  "6c70-A gqfn-A  U(3,.)   0.489035  0.562778  0.666427          180.260712"
-matrix  "6c70-A gp9g-A  U(1,.)   0.366518 -0.930376  0.008040          212.353394"
-matrix  "6c70-A gp9g-A  U(2,.)  -0.006404 -0.011163 -0.999917          189.237473"
-matrix  "6c70-A gp9g-A  U(3,.)   0.930389  0.366436 -0.010050          172.963333"
-matrix  "6c70-A gqn3-A  U(1,.)  -0.109650 -0.940368  0.322002          213.403168"
-matrix  "6c70-A gqn3-A  U(2,.)   0.551804  0.211860  0.806615          195.547089"
-matrix  "6c70-A gqn3-A  U(3,.)  -0.826734  0.266127  0.495668          181.813858"
-matrix  "6c70-A gqn9-A  U(1,.)  -0.207594  0.977910 -0.024444          219.892319"
-matrix  "6c70-A gqn9-A  U(2,.)   0.828642  0.189077  0.526880          194.712708"
-matrix  "6c70-A gqn9-A  U(3,.)   0.519862  0.089121 -0.849588          169.613434"
-matrix  "6c70-A gqpv-A  U(1,.)  -0.270104 -0.675727 -0.685884          218.038910"
-matrix  "6c70-A gqpv-A  U(2,.)   0.139964 -0.732351  0.666387          184.733765"
-matrix  "6c70-A gqpv-A  U(3,.)  -0.952604  0.083995  0.292388          151.174484"
-matrix  "6c70-A gpow-A  U(1,.)   0.188384  0.519992  0.833139          210.803314"
-matrix  "6c70-A gpow-A  U(2,.)  -0.884775  0.458048 -0.085824          183.083679"
-matrix  "6c70-A gpow-A  U(3,.)  -0.426245 -0.720972  0.546365          156.827805"
-matrix  "6c70-A gpg7-A  U(1,.)   0.668265 -0.041905 -0.742743          203.949417"
-matrix  "6c70-A gpg7-A  U(2,.)   0.455490  0.812433  0.363980          185.498825"
-matrix  "6c70-A gpg7-A  U(3,.)   0.588176 -0.581547  0.562007          181.446823"
-matrix  "6c70-A gqqv-A  U(1,.)  -0.849362 -0.521756 -0.079718          220.589172"
-matrix  "6c70-A gqqv-A  U(2,.)   0.477272 -0.823717  0.306106          203.240860"
-matrix  "6c70-A gqqv-A  U(3,.)  -0.225378  0.221948  0.948654          174.841583"
-matrix  "6c70-A gpl4-A  U(1,.)   0.391910  0.460673  0.796358          218.199265"
-matrix  "6c70-A gpl4-A  U(2,.)  -0.570390  0.800830 -0.182555          192.923584"
-matrix  "6c70-A gpl4-A  U(3,.)  -0.721846 -0.382690  0.576617          177.371536"
-matrix  "6c70-A gpvz-A  U(1,.)   0.672055 -0.348543  0.653345          217.023590"
-matrix  "6c70-A gpvz-A  U(2,.)   0.008056 -0.878808 -0.477108          186.715210"
-matrix  "6c70-A gpvz-A  U(3,.)   0.740457  0.325906 -0.587799          178.491974"
-matrix  "6c70-A gpxr-A  U(1,.)   0.565045  0.783446  0.258720          207.800613"
-matrix  "6c70-A gpxr-A  U(2,.)  -0.643831  0.614786 -0.455544          185.704147"
-matrix  "6c70-A gpxr-A  U(3,.)  -0.515952  0.090831  0.851789          175.299332"
-matrix  "6c70-A gp3k-A  U(1,.)   0.046122 -0.936230 -0.348347          216.400146"
-matrix  "6c70-A gp3k-A  U(2,.)   0.412685 -0.299710  0.860154          188.887695"
-matrix  "6c70-A gp3k-A  U(3,.)  -0.909705 -0.183430  0.372545          175.912964"
-matrix  "6c70-A gp74-A  U(1,.)  -0.627386  0.061794 -0.776252          194.018433"
-matrix  "6c70-A gp74-A  U(2,.)   0.018433 -0.995389 -0.094136          167.782440"
-matrix  "6c70-A gp74-A  U(3,.)  -0.778490 -0.073369  0.623354          192.883713"
-matrix  "6c70-A gpi2-A  U(1,.)  -0.115953  0.907972 -0.402667          222.973923"
-matrix  "6c70-A gpi2-A  U(2,.)  -0.619604 -0.382974 -0.685143          186.050018"
-matrix  "6c70-A gpi2-A  U(3,.)  -0.776303  0.170050  0.606991          180.373535"
-matrix  "6c70-A gpt1-A  U(1,.)  -0.405899 -0.480711  0.777279          224.532990"
-matrix  "6c70-A gpt1-A  U(2,.)  -0.633504  0.761001  0.139825          190.973328"
-matrix  "6c70-A gpt1-A  U(3,.)  -0.658725 -0.435654 -0.613422          172.489410"
-matrix  "6c70-A gpg8-A  U(1,.)  -0.111865 -0.917024  0.382823          216.907990"
-matrix  "6c70-A gpg8-A  U(2,.)   0.139431  0.366945  0.919734          193.554504"
-matrix  "6c70-A gpg8-A  U(3,.)  -0.983893  0.156264  0.086813          175.457672"
-matrix  "6c70-A gqe9-A  U(1,.)  -0.795913 -0.236716 -0.557214          198.780670"
-matrix  "6c70-A gqe9-A  U(2,.)   0.345142 -0.933588 -0.096385          179.159485"
-matrix  "6c70-A gqe9-A  U(3,.)  -0.497393 -0.269032  0.824756          153.186996"
-matrix  "6c70-A gqfk-A  U(1,.)   0.591602  0.526275  0.610771          210.050186"
-matrix  "6c70-A gqfk-A  U(2,.)   0.419731 -0.847851  0.323999          188.872284"
-matrix  "6c70-A gqfk-A  U(3,.)   0.688355  0.064681 -0.722484          181.456375"
-matrix  "6c70-A gp3s-A  U(1,.)  -0.288333  0.258731 -0.921912          212.558823"
-matrix  "6c70-A gp3s-A  U(2,.)   0.392960  0.909963  0.132477          190.566513"
-matrix  "6c70-A gp3s-A  U(3,.)   0.873182 -0.324077 -0.364043          159.604034"
-matrix  "6c70-A gpxz-A  U(1,.)   0.801143 -0.098067  0.590384          209.339539"
-matrix  "6c70-A gpxz-A  U(2,.)   0.063889  0.994860  0.078557          194.144257"
-matrix  "6c70-A gpxz-A  U(3,.)  -0.595054 -0.025216  0.803290          197.003067"
-matrix  "6c70-A gpp5-A  U(1,.)   0.419082  0.897795  0.135401          216.621719"
-matrix  "6c70-A gpp5-A  U(2,.)   0.522011 -0.360268  0.773118          196.631088"
-matrix  "6c70-A gpp5-A  U(3,.)   0.742883 -0.253319 -0.619641          183.033203"
-matrix  "6c70-A gp4p-A  U(1,.)   0.141663 -0.907972 -0.394359          221.394638"
-matrix  "6c70-A gp4p-A  U(2,.)  -0.541544  0.262395 -0.798673          194.594833"
-matrix  "6c70-A gp4p-A  U(3,.)   0.828651  0.326705 -0.454535          168.968613"
-matrix  "6c70-A gqqt-A  U(1,.)  -0.551757  0.412968 -0.724584          208.751541"
-matrix  "6c70-A gqqt-A  U(2,.)   0.556134  0.829626  0.049350          189.622604"
-matrix  "6c70-A gqqt-A  U(3,.)   0.621513 -0.375736 -0.687418          179.158478"
-matrix  "6c70-A gp3e-A  U(1,.)  -0.204454 -0.917681 -0.340676          218.367050"
-matrix  "6c70-A gp3e-A  U(2,.)  -0.978818  0.195441  0.060969          182.205536"
-matrix  "6c70-A gp3e-A  U(3,.)   0.010632  0.345926 -0.938202          169.045319"
-matrix  "6c70-A gp9w-A  U(1,.)  -0.597652 -0.133995 -0.790479          208.302597"
-matrix  "6c70-A gp9w-A  U(2,.)   0.427108  0.781182 -0.455339          189.593109"
-matrix  "6c70-A gp9w-A  U(3,.)   0.678521 -0.609755 -0.409644          189.838974"
-matrix  "6c70-A gphi-A  U(1,.)   0.334889 -0.942255 -0.002361          221.958252"
-matrix  "6c70-A gphi-A  U(2,.)   0.183051  0.062600  0.981108          184.003265"
-matrix  "6c70-A gphi-A  U(3,.)  -0.924306 -0.328994  0.193445          174.439056"
-matrix  "6c70-A gpuq-A  U(1,.)   0.082970  0.002816  0.996548          213.864273"
-matrix  "6c70-A gpuq-A  U(2,.)  -0.966569  0.243677  0.079785          164.905640"
-matrix  "6c70-A gpuq-A  U(3,.)  -0.242611 -0.969852  0.022940          183.614563"
-matrix  "6c70-A gqdb-A  U(1,.)   0.834050 -0.191873 -0.517248          237.845947"
-matrix  "6c70-A gqdb-A  U(2,.)   0.374997  0.884849  0.276439          201.552292"
-matrix  "6c70-A gqdb-A  U(3,.)   0.404645 -0.424531  0.809961          158.235184"
-matrix  "6c70-A gqbt-A  U(1,.)   0.507472 -0.801445  0.316477          203.241913"
-matrix  "6c70-A gqbt-A  U(2,.)   0.019506  0.377875  0.925651          192.645538"
-matrix  "6c70-A gqbt-A  U(3,.)  -0.861447 -0.463569  0.207394          189.310059"
-matrix  "6c70-A gp7b-A  U(1,.)   0.461954  0.342528 -0.818091          207.991058"
-matrix  "6c70-A gp7b-A  U(2,.)   0.718984 -0.684710  0.119308          193.872040"
-matrix  "6c70-A gp7b-A  U(3,.)  -0.519289 -0.643309 -0.562576          181.546432"
-matrix  "6c70-A gpk0-A  U(1,.)  -0.683391 -0.135099 -0.717443          215.474091"
-matrix  "6c70-A gpk0-A  U(2,.)  -0.050815  0.989147 -0.137860          193.255310"
-matrix  "6c70-A gpk0-A  U(3,.)   0.728282 -0.057755 -0.682840          172.645493"
-matrix  "6c70-A gptw-A  U(1,.)   0.094553  0.897791 -0.430153          196.909729"
-matrix  "6c70-A gptw-A  U(2,.)   0.751778  0.218858  0.622037          189.882233"
-matrix  "6c70-A gptw-A  U(3,.)   0.652602 -0.382195 -0.654246          155.259674"
-matrix  "6c70-A gpyt-A  U(1,.)  -0.412816  0.747441 -0.520495          215.622726"
-matrix  "6c70-A gpyt-A  U(2,.)   0.681233  0.632695  0.368263          189.901779"
-matrix  "6c70-A gpyt-A  U(3,.)   0.604570 -0.202553 -0.770368          173.800949"
-matrix  "6c70-A gp6a-A  U(1,.)  -0.972915  0.039237 -0.227808          213.394958"
-matrix  "6c70-A gp6a-A  U(2,.)  -0.054191  0.919313  0.389779          196.732666"
-matrix  "6c70-A gp6a-A  U(3,.)   0.224720  0.391567 -0.892287          168.963928"
-matrix  "6c70-A gqd7-A  U(1,.)   0.747922  0.663623 -0.014749          219.232117"
-matrix  "6c70-A gqd7-A  U(2,.)   0.628633 -0.701003  0.336773          197.421173"
-matrix  "6c70-A gqd7-A  U(3,.)   0.213151 -0.261152 -0.941470          170.061752"
-matrix  "6c70-A gpi1-A  U(1,.)   0.045794  0.648586 -0.759762          212.001892"
-matrix  "6c70-A gpi1-A  U(2,.)   0.432391  0.672752  0.600370          196.559525"
-matrix  "6c70-A gpi1-A  U(3,.)   0.900523 -0.356007 -0.249635          168.631836"
-matrix  "6c70-A gpuy-A  U(1,.)  -0.302243  0.809144  0.503920          228.474197"
-matrix  "6c70-A gpuy-A  U(2,.)  -0.793176  0.079727 -0.603751          190.525818"
-matrix  "6c70-A gpuy-A  U(3,.)  -0.528698 -0.582177  0.617696          169.286697"
-matrix  "6c70-A gpuh-A  U(1,.)  -0.718143 -0.342190 -0.605951          209.622925"
-matrix  "6c70-A gpuh-A  U(2,.)   0.597659 -0.749325 -0.285160          203.321304"
-matrix  "6c70-A gpuh-A  U(3,.)  -0.356475 -0.566938  0.742635          161.826294"
-matrix  "6c70-A gpkh-A  U(1,.)   0.582278  0.709990  0.396064          205.785995"
-matrix  "6c70-A gpkh-A  U(2,.)  -0.695243  0.687384 -0.210096          174.232346"
-matrix  "6c70-A gpkh-A  U(3,.)  -0.421414 -0.153027  0.893864          139.030380"
-matrix  "6c70-A gplr-A  U(1,.)   0.672330 -0.419120  0.610173          220.807724"
-matrix  "6c70-A gplr-A  U(2,.)  -0.241382 -0.903351 -0.354530          194.057617"
-matrix  "6c70-A gplr-A  U(3,.)   0.699791  0.091076 -0.708518          169.285339"
-matrix  "6c70-A gpnu-A  U(1,.)   0.544478 -0.825490 -0.148694          223.984085"
-matrix  "6c70-A gpnu-A  U(2,.)   0.550706  0.218107  0.805700          188.269562"
-matrix  "6c70-A gpnu-A  U(3,.)  -0.632665 -0.520573  0.573357          188.184570"
-matrix  "6c70-A gqfd-A  U(1,.)   0.700144 -0.653030  0.288704          212.639923"
-matrix  "6c70-A gqfd-A  U(2,.)  -0.005015 -0.408835 -0.912595          193.350479"
-matrix  "6c70-A gqfd-A  U(3,.)   0.713984  0.637500 -0.289518          180.009140"
-matrix  "6c70-A gqpp-A  U(1,.)   0.667117  0.548635  0.503938          211.223785"
-matrix  "6c70-A gqpp-A  U(2,.)   0.619910 -0.783984  0.032879          185.882019"
-matrix  "6c70-A gqpp-A  U(3,.)   0.413118  0.290462 -0.863114          167.366394"
-matrix  "6c70-A gqsl-A  U(1,.)   0.449004 -0.681325  0.578093          208.585205"
-matrix  "6c70-A gqsl-A  U(2,.)   0.029296  0.657854  0.752576          193.124237"
-matrix  "6c70-A gqsl-A  U(3,.)  -0.893049 -0.320974  0.315339          167.563538"
-matrix  "6c70-A gptq-A  U(1,.)  -0.851894 -0.508932  0.123553          186.341339"
-matrix  "6c70-A gptq-A  U(2,.)  -0.002532  0.239916  0.970790          166.084518"
-matrix  "6c70-A gptq-A  U(3,.)  -0.523709  0.826697 -0.205671          175.506317"
-matrix  "6c70-A gpz8-A  U(1,.)   0.329387  0.790272  0.516696          220.407516"
-matrix  "6c70-A gpz8-A  U(2,.)   0.839960 -0.495195  0.221923          183.582336"
-matrix  "6c70-A gpz8-A  U(3,.)   0.431245  0.360905 -0.826907          176.208832"
-matrix  "6c70-A gpr1-A  U(1,.)  -0.519954  0.851911  0.062415          208.171692"
-matrix  "6c70-A gpr1-A  U(2,.)  -0.836786 -0.493320 -0.237541          191.775864"
-matrix  "6c70-A gpr1-A  U(3,.)  -0.171573 -0.175738  0.969370          170.165833"
-matrix  "6c70-A gqoc-A  U(1,.)  -0.189762  0.198862 -0.961480          217.448349"
-matrix  "6c70-A gqoc-A  U(2,.)   0.525961  0.847499  0.071482          188.816879"
-matrix  "6c70-A gqoc-A  U(3,.)   0.829069 -0.492137 -0.265417          176.327621"
-matrix  "6c70-A gp3y-A  U(1,.)   0.587186  0.773401  0.238879          217.058105"
-matrix  "6c70-A gp3y-A  U(2,.)   0.474515 -0.567974  0.672488          193.270721"
-matrix  "6c70-A gp3y-A  U(3,.)   0.655781 -0.281523 -0.700497          185.231491"
-matrix  "6c70-A gqof-A  U(1,.)   0.048731 -0.638488 -0.768087          221.283554"
-matrix  "6c70-A gqof-A  U(2,.)  -0.375614  0.700838 -0.606416          191.502640"
-matrix  "6c70-A gqof-A  U(3,.)   0.925494  0.318056 -0.205672          182.665955"
-matrix  "6c70-A gp5n-A  U(1,.)   0.130843  0.418961  0.898527          221.977112"
-matrix  "6c70-A gp5n-A  U(2,.)  -0.746332  0.638206 -0.188900          198.963959"
-matrix  "6c70-A gp5n-A  U(3,.)  -0.652587 -0.645883  0.396189          177.343185"
-matrix  "6c70-A gqbq-A  U(1,.)   0.021166  0.838291  0.544812          214.878357"
-matrix  "6c70-A gqbq-A  U(2,.)   0.997613 -0.053535  0.043616          198.064545"
-matrix  "6c70-A gqbq-A  U(3,.)   0.065730  0.542588 -0.837423          193.688004"
-matrix  "6c70-A gp6x-A  U(1,.)   0.651124  0.567601  0.503852          208.580963"
-matrix  "6c70-A gp6x-A  U(2,.)   0.470888 -0.822757  0.318332          191.749420"
-matrix  "6c70-A gp6x-A  U(3,.)   0.595233  0.029984 -0.802993          154.842239"
-matrix  "6c70-A gqjv-A  U(1,.)  -0.231017  0.738543 -0.633392          210.387680"
-matrix  "6c70-A gqjv-A  U(2,.)   0.678563  0.588844  0.439107          199.926300"
-matrix  "6c70-A gqjv-A  U(3,.)   0.697269 -0.328355 -0.637181          174.393738"
-matrix  "6c70-A gqgq-A  U(1,.)   0.862084 -0.231272 -0.450916          209.720688"
-matrix  "6c70-A gqgq-A  U(2,.)  -0.262759  0.556846 -0.787959          199.549210"
-matrix  "6c70-A gqgq-A  U(3,.)   0.433324  0.797769  0.419279          172.558136"
-matrix  "6c70-A gp0k-A  U(1,.)  -0.416979 -0.543803 -0.728290          210.827362"
-matrix  "6c70-A gp0k-A  U(2,.)  -0.158021  0.832444 -0.531099          186.909256"
-matrix  "6c70-A gp0k-A  U(3,.)   0.895074 -0.106372 -0.433044          183.550293"
-matrix  "6c70-A gpmh-A  U(1,.)   0.857425  0.277112  0.433625          221.867065"
-matrix  "6c70-A gpmh-A  U(2,.)   0.153696 -0.942070  0.298129          196.587830"
-matrix  "6c70-A gpmh-A  U(3,.)   0.491120 -0.188977 -0.850346          175.830231"
-matrix  "6c70-A gqat-A  U(1,.)  -0.467720 -0.880800  0.073687          217.828690"
-matrix  "6c70-A gqat-A  U(2,.)   0.465435 -0.174563  0.867697          187.720215"
-matrix  "6c70-A gqat-A  U(3,.)  -0.751404  0.440136  0.491602          170.599060"
-matrix  "6c70-A gqpo-A  U(1,.)  -0.664150  0.566581 -0.487741          213.433578"
-matrix  "6c70-A gqpo-A  U(2,.)   0.483590  0.823122  0.297676          196.029800"
-matrix  "6c70-A gqpo-A  U(3,.)   0.570127 -0.038165 -0.820669          177.801544"
-matrix  "6c70-A gp2o-A  U(1,.)   0.235871 -0.061054 -0.969864          229.046555"
-matrix  "6c70-A gp2o-A  U(2,.)  -0.050686  0.995893 -0.075019          180.037582"
-matrix  "6c70-A gp2o-A  U(3,.)   0.970462  0.066853  0.231808          187.013535"
