# Supplementary material for: Structural screens identify candidate human homologs of insect chemoreceptors and cryptic Drosophila gustatory receptor-like proteins
Source: eLife. 2023 Feb 20;12:e85537. doi: 10.7554/eLife.85537 (PMC9998090; doi:10.7554/eLife.85537)
Supplement: Source data 2. — Individual text files represent the output of the Dali AF-DB search using A. bakeri Or co-receptor (Orco) chain A (PDB 6C70-A) as query and the structural proteome dataset of the indicated species (note the datasets are from version 1 of the AlphaFold Protein Structure Database; subsequent, improved models were used for the pairwise comparisons in Table 1). The four-letter codes in the file names and job titles are as described for Source data 1. [file elife-85537-data2.zip › Mlep_6C70A.txt]

# Job: Mlep_6C70A
# Query: 6c70A
# No:  Chain   Z    rmsd lali nres  %id PDB  Description
   1:  jeh5-A  4.7 11.0   71   164   11   MYCLE/swissprot/AFDB:AF-P46808-F1 Transcription elongation factor Gre
   2:  jea8-A  4.5  5.1   84    95    4   MYCLE/swissprot/AFDB:AF-Q50206-F1 6 kDa early secretory antigenic tar
   3:  je37-A  4.5  3.5   90   101    7   MYCLE/AFDB:AF-Q7APV4-F1 Possible membrane protein POSSIBLE MEMBRANE P
   4:  jedr-A  4.5  4.0   70   642   14   MYCLE/swissprot/AFDB:AF-Q9CCG2-F1 DNA primase DNA PRIMASE;
   5:  jdic-A  4.4  4.3   70   135    3   MYCLE/AFDB:AF-Q7APT4-F1 Uncharacterized protein UNCHARACTERIZED PROTE
   6:  jegh-A  4.3  4.5   75   500    7   MYCLE/AFDB:AF-Q9CCH8-F1 Putative two-component system sensor kinase P
   7:  jejy-A  4.3  3.9   67    81    9   MYCLE/swissprot/AFDB:AF-P45828-F1 ATP synthase subunit c ATP SYNTHASE
   8:  jdop-A  4.2  6.7   79   787   10   MYCLE/swissprot/AFDB:AF-Q9CD58-F1 ATP-dependent zinc metalloprotease 
   9:  jdet-A  4.2  5.0  104   562    6   MYCLE/swissprot/AFDB:AF-Q9CCJ1-F1 Sensor histidine kinase MtrB SENSOR
  10:  jdxz-A  4.1  4.5   67   609    4   MYCLE/swissprot/AFDB:AF-P46509-F1 Proteasome-associated ATPase PROTEA
  11:  jdow-A  4.1  4.5   69   100   10   MYCLE/swissprot/AFDB:AF-O33084-F1 ESAT-6-like protein EsxB ESAT-6-LIK
  12:  jdev-A  4.1  5.8   84   287   14   MYCLE/swissprot/AFDB:AF-Q9CBA4-F1 Protease HtpX homolog PROTEASE HTPX
  13:  jegm-A  4.1  5.0  149   341    5   MYCLE/AFDB:AF-Q7APY7-F1 Possible transmembrane protein POSSIBLE TRANS
  14:  jdlt-A  4.1  4.9   80   579    1   MYCLE/AFDB:AF-Q7AQ81-F1 Possible transferase POSSIBLE TRANSFERASE;
  15:  jegq-A  4.1  3.8   69   107   13   MYCLE/swissprot/AFDB:AF-Q9CBP1-F1 Multidrug resistance protein mmr MU
  16:  jdvn-A  4.1  6.9  139   572    3   MYCLE/AFDB:AF-Q9CBH5-F1 Uncharacterized protein UNCHARACTERIZED PROTE
  17:  jecy-A  4.1 12.0   78   848    1   MYCLE/swissprot/AFDB:AF-P24428-F1 Probable ATP-dependent Clp protease
  18:  jdx1-A  4.0  5.6   83    96    5   MYCLE/swissprot/AFDB:AF-Q9CD33-F1 ESAT-6-like protein EsxR ESAT-6-LIK
  19:  jdv3-A  3.9  5.2   93   302    8   MYCLE/AFDB:AF-Q7AQP1-F1 PPE-family protein PPE-FAMILY PROTEIN;
  20:  je9t-A  3.9  4.5   67    95    6   MYCLE/swissprot/AFDB:AF-Q49946-F1 Putative ESAT-6-like protein X PUTA
  21:  je7r-A  3.9  7.1   69   210    6   MYCLE/AFDB:AF-Q9CBG1-F1 Probable integral membrane protein PROBABLE I
  22:  jdqa-A  3.9  6.1   73   361   11   MYCLE/swissprot/AFDB:AF-P45833-F1 Peptide chain release factor 1 PEPT
  23:  je86-A  3.9  7.3   72    96   10   MYCLE/AFDB:AF-Q9CCE0-F1 Possible membrane protein POSSIBLE MEMBRANE P
  24:  jdx8-A  3.9  4.9   79   185    6   MYCLE/swissprot/AFDB:AF-O33046-F1 Ribosome-recycling factor RIBOSOME-
  25:  jei3-A  3.8  4.1   69   180    7   MYCLE/AFDB:AF-Q9CCY3-F1 PadR domain-containing protein PADR DOMAIN-CO
  26:  jdni-A  3.8  4.3   72   519    4   MYCLE/swissprot/AFDB:AF-Q9Z5G7-F1 Signal transduction histidine-prote
  27:  jeaz-A  3.8  2.5   49   136    6   MYCLE/AFDB:AF-Q7APY2-F1 Probable cold shock protein PROBABLE COLD SHO
  28:  jdgw-A  3.8  3.0   54   117    4   MYCLE/AFDB:AF-Q9CBX5-F1 Conserved membrane protein CONSERVED MEMBRANE
  29:  jej8-A  3.8  4.7   65   108    6   MYCLE/AFDB:AF-Q9CC06-F1 Possible membrane protein POSSIBLE MEMBRANE P
  30:  jdj7-A  3.8  4.5   76  1316    4   MYCLE/swissprot/AFDB:AF-P30761-F1 DNA-directed RNA polymerase subunit
  31:  jeif-A  3.8  3.6   67   123   18   MYCLE/AFDB:AF-Q9CBY9-F1 Conserved membrane protein CONSERVED MEMBRANE
  32:  jdeb-A  3.7  5.4   67   237    6   MYCLE/AFDB:AF-Q9CBG8-F1 Probable integral membrane protein PROBABLE I
  33:  je8c-A  3.7  6.4   77   446    8   MYCLE/swissprot/AFDB:AF-O33071-F1 Sensor-type histidine kinase PrrB S
  34:  je8o-A  3.7  5.1  147   268   11   MYCLE/AFDB:AF-Q9CCX3-F1 Putative cation-efflux transporter component 
  35:  jdw7-A  3.7  5.8  100   163    9   MYCLE/AFDB:AF-Q7AQF8-F1 Putative succinate dehydrogenase hydrophobic 
  36:  jejx-A  3.6  5.6   75   232    4   MYCLE/swissprot/AFDB:AF-Q9CBS9-F1 Uncharacterized protein ML1638 UNCH
  37:  jduy-A  3.6 11.4  102   270    5   MYCLE/AFDB:AF-Q7AQ36-F1 SURF1-like protein SURF1-LIKE PROTEIN;
  38:  jdbr-A  3.6  5.5   82    98    9   MYCLE/AFDB:AF-Q9CD32-F1 PE-family protein PE-FAMILY PROTEIN;
  39:  jehf-A  3.5 18.1   71   432    7   MYCLE/AFDB:AF-Q7AQL3-F1 Putative membrane protein PUTATIVE MEMBRANE P
  40:  jdo1-A  3.5  3.6   68    86    4   MYCLE/swissprot/AFDB:AF-O33132-F1 30S ribosomal protein S20 30S RIBOS
  41:  je3q-A  3.4  4.2   79    89   13   MYCLE/swissprot/AFDB:AF-O32967-F1 30S ribosomal protein S15 30S RIBOS
  42:  jdsw-A  3.4  9.1  130   298    9   MYCLE/swissprot/AFDB:AF-P45824-F1 ATP synthase gamma chain ATP SYNTHA
  43:  jedp-A  3.4 13.4   97   238    5   MYCLE/AFDB:AF-Q9CDD0-F1 Uncharacterized protein UNCHARACTERIZED PROTE
  44:  je8n-A  3.4  5.7  100   632    7   MYCLE/swissprot/AFDB:AF-Q9CDA6-F1 Galactan 5-O-arabinofuranosyltransf
  45:  jeb2-A  3.3  3.5   52    72    4   MYCLE/AFDB:AF-Q9CCN6-F1 Uncharacterized protein UNCHARACTERIZED PROTE
  46:  jdkv-A  3.3 10.4  115   427    5   MYCLE/AFDB:AF-Q9CD18-F1 Putative integral membrane protein PUTATIVE I
  47:  je3c-A  3.3  4.4  115   349    3   MYCLE/AFDB:AF-Q7AQJ1-F1 Nudix hydrolase domain-containing protein NUD
  48:  jdvq-A  3.3  3.1   66   172    9   MYCLE/AFDB:AF-Q9CCL2-F1 Putative membrane protein PUTATIVE MEMBRANE P
  49:  jddj-A  3.3  4.6   67   113    7   MYCLE/AFDB:AF-Q7AQP2-F1 ML0044 protein ML0044 PROTEIN;
  50:  jee5-A  3.3 11.3   63   250   11   MYCLE/AFDB:AF-Q7AQE8-F1 Putative membrane protein PUTATIVE MEMBRANE P
  51:  jdog-A  3.3  3.6   80   119   11   MYCLE/swissprot/AFDB:AF-P54133-F1 Uncharacterized protein ML1176 UNCH
  52:  jdjw-A  3.3  4.4   68   104    4   MYCLE/AFDB:AF-Q9CCV7-F1 ESAT-6-like protein ESAT-6-LIKE PROTEIN;
  53:  jecd-A  3.3  5.9   85   538    4   MYCLE/AFDB:AF-Q9CCQ9-F1 PPE-family protein PPE-FAMILY PROTEIN;
  54:  je74-A  3.3  9.0   99   840    9   MYCLE/swissprot/AFDB:AF-O05560-F1 DNA translocase FtsK DNA TRANSLOCAS
  55:  jdpz-A  3.3  5.8   59    87    5   MYCLE/AFDB:AF-Q9CCM5-F1 Uncharacterized protein UNCHARACTERIZED PROTE
  56:  jeha-A  3.3  5.4   78   158    8   MYCLE/AFDB:AF-Q7AQL4-F1 Putative membrane protein PUTATIVE MEMBRANE P
  57:  jeap-A  3.2  5.1  144   426   11   MYCLE/swissprot/AFDB:AF-Q50103-F1 Divalent metal cation transporter M
  58:  jdxm-A  3.2  5.5   77    91   14   MYCLE/AFDB:AF-Q7AQI5-F1 Uncharacterized protein UNCHARACTERIZED PROTE
  59:  jdxk-A  3.2  6.0   76    92    5   MYCLE/AFDB:AF-Q7AQN3-F1 Uncharacterized protein UNCHARACTERIZED PROTE
  60:  je7a-A  3.2  4.5   88   153    5   MYCLE/swissprot/AFDB:AF-P53431-F1 Uncharacterized protein ML1138 UNCH
  61:  jdgt-A  3.2  7.1  104   446    9   MYCLE/swissprot/AFDB:AF-P53006-F1 ATP synthase subunit b-delta ATP SY
  62:  jdj8-A  3.2  3.9   55    61   16   MYCLE/AFDB:AF-Q9CC31-F1 Uncharacterized protein UNCHARACTERIZED PROTE
  63:  jdbn-A  3.2  6.2   81   394   12   MYCLE/AFDB:AF-Q9CCE7-F1 Cytochrome bc1 complex Rieske iron-sulfur sub
  64:  jduh-A  3.2 10.2  127   319   10   MYCLE/AFDB:AF-Q7AQ52-F1 Probable ABC-transport protein, inner membran
  65:  jdkx-A  3.2  5.6  135   983    9   MYCLE/swissprot/AFDB:AF-Q9CCM6-F1 UPF0182 protein ML0644 UPF0182 PROT
  66:  jddb-A  3.2  3.8   65   126    3   MYCLE/swissprot/AFDB:AF-P54134-F1 Putative lipoprotein LprD PUTATIVE 
  67:  jdls-A  3.1  5.0   64   102    5   MYCLE/AFDB:AF-Q9CD31-F1 PE-family protein PE-FAMILY PROTEIN;
  68:  jddu-A  3.1  2.7   46   467   15   MYCLE/AFDB:AF-Q7AQP3-F1 Putative membrane protein PUTATIVE MEMBRANE P
  69:  jdoc-A  3.1  6.4   81   112    7   MYCLE/AFDB:AF-Q9CCZ7-F1 Proton-translocating NAD(P)(+) transhydrogena
  70:  jeds-A  3.1  8.6   77   308    6   MYCLE/AFDB:AF-Q9CCK7-F1 Putative dTDP-rhamnosyl transferase PUTATIVE 
  71:  jdzr-A  3.1  4.9  101   488    4   MYCLE/AFDB:AF-Q9CCC0-F1 GTPase HflX GTPASE HFLX;
  72:  jeg9-A  3.1  2.4   52    80    2   MYCLE/swissprot/AFDB:AF-O32989-F1 50S ribosomal protein L29 50S RIBOS
  73:  jedj-A  3.1  4.2  149   934   10   MYCLE/swissprot/AFDB:AF-P46710-F1 Phosphoenolpyruvate carboxylase PHO
  74:  jdqj-A  3.1 23.5   97   724    7   MYCLE/AFDB:AF-Q9CCF9-F1 ABC transporter ABC TRANSPORTER;
  75:  je4x-A  3.1  7.6   74   139    3   MYCLE/swissprot/AFDB:AF-Q9CCF0-F1 Probable cytochrome c oxidase polyp
  76:  je0b-A  3.0  7.1  123   848    2   MYCLE/swissprot/AFDB:AF-Q9CB26-F1 Chaperone protein ClpB CHAPERONE PR
  77:  jdrv-A  3.0  4.8   72   100    4   MYCLE/swissprot/AFDB:AF-Q49945-F1 Putative ESAT-6-like protein Y PUTA
  78:  je81-A  3.0  4.5  115   298    5   MYCLE/swissprot/AFDB:AF-Q9CBM3-F1 Uncharacterized protein ML1804 UNCH
  79:  jdgs-A  3.0  5.9   86   421    7   MYCLE/AFDB:AF-Q7AQ89-F1 PPE-family protein PPE-FAMILY PROTEIN;
  80:  jecq-A  3.0  5.5   72   201    3   MYCLE/AFDB:AF-Q9CDE0-F1 Possible membrane protein POSSIBLE MEMBRANE P
  81:  je1w-A  3.0 11.4   76   694    8   MYCLE/swissprot/AFDB:AF-O33102-F1 DNA ligase DNA LIGASE;
  82:  jdsb-A  3.0  5.2  102   294   11   MYCLE/swissprot/AFDB:AF-O07134-F1 1,4-dihydroxy-2-naphthoate octapren
  83:  jdkz-A  3.0  3.7   57   134    7   MYCLE/AFDB:AF-Q7AQC7-F1 Probable membrane protein PROBABLE MEMBRANE P
  84:  jdsl-A  3.0  4.3   55   156    2   MYCLE/AFDB:AF-Q9CCP2-F1 Putative membrane protein PUTATIVE MEMBRANE P
  85:  jee1-A  3.0  4.3   82   217   11   MYCLE/swissprot/AFDB:AF-P53424-F1 Uncharacterized protein ML1166 UNCH
  86:  jdc4-A  2.9  3.9   55   117    7   MYCLE/AFDB:AF-Q9CCC5-F1 Uncharacterized protein UNCHARACTERIZED PROTE
  87:  jefu-A  2.9  4.1   53    87    4   MYCLE/swissprot/AFDB:AF-Q9CB43-F1 Uncharacterized protein ML2453 UNCH
  88:  jdfl-A  2.9  6.4  101   468    3   MYCLE/AFDB:AF-Q9CBG5-F1 PPE-family protein PPE-FAMILY PROTEIN;
  89:  je9r-A  2.9  3.4   79   144    9   MYCLE/AFDB:AF-Q50121-F1 Uncharacterized protein UNCHARACTERIZED PROTE
  90:  je7h-A  2.9  7.9   93   604    2   MYCLE/swissprot/AFDB:AF-P46394-F1 Replicative DNA helicase REPLICATIV
  91:  jdm1-A  2.9  9.4   89  1206   10   MYCLE/swissprot/AFDB:AF-Q49775-F1 Methionine synthase METHIONINE SYNT
  92:  jeaw-A  2.9  9.9  121   902    9   MYCLE/AFDB:AF-Q7AQN7-F1 Putative membrane protein PUTATIVE MEMBRANE P
  93:  je1n-A  2.8  4.2   75   214    7   MYCLE/AFDB:AF-Q7AQ31-F1 Conserved integral membrane protein CONSERVED
  94:  jej6-A  2.8  9.8  136   297    8   MYCLE/swissprot/AFDB:AF-O32882-F1 Cell division protein FtsX CELL DIV
  95:  je6h-A  2.8  5.0   67   227    7   MYCLE/AFDB:AF-Q7AQ21-F1 DNA topoisomerase (ATP-hydrolyzing) DNA TOPOI
  96:  je9g-A  2.8  6.2   79    99   13   MYCLE/AFDB:AF-Q7AQ88-F1 PE domain-containing protein PE DOMAIN-CONTAI
  97:  jdof-A  2.8  4.2   73   206    7   MYCLE/AFDB:AF-Q7APZ2-F1 CDP-diacylglycerol-glycerol-3-phosphate CDP-D
  98:  jdfa-A  2.8 14.0   84   319    6   MYCLE/AFDB:AF-Q59531-F1 RNA polymerase sigma factor RNA POLYMERASE SI
  99:  jdm5-A  2.8  9.7  121   374    4   MYCLE/AFDB:AF-Q7AQE3-F1 Putative secreted protein PUTATIVE SECRETED P
 100:  jdn6-A  2.8  7.0   79   212    4   MYCLE/AFDB:AF-Q9CCE8-F1 Uncharacterized protein UNCHARACTERIZED PROTE
 101:  jdu6-A  2.8  5.7   69   100    3   MYCLE/AFDB:AF-Q49724-F1 Putative PE-family protein PUTATIVE PE-FAMILY
 102:  jdfz-A  2.7  6.3   74   123    7   MYCLE/swissprot/AFDB:AF-Q9CDA3-F1 Arabinogalactan biosynthesis recrui
 103:  jdzb-A  2.7 11.0   90   383    9   MYCLE/swissprot/AFDB:AF-P53382-F1 Iron-sulfur cluster carrier protein
 104:  jdj6-A  2.7  5.3   80   169    4   MYCLE/AFDB:AF-Q9CDD6-F1 Uncharacterized protein UNCHARACTERIZED PROTE
 105:  je6p-A  2.7  6.6   79   175    5   MYCLE/AFDB:AF-Q9CBA9-F1 Putative membrane protein PUTATIVE MEMBRANE P
 106:  jdzk-A  2.7  6.4   77   107    3   MYCLE/AFDB:AF-Q7AQC3-F1 Uncharacterized protein UNCHARACTERIZED PROTE
 107:  jdzg-A  2.7  5.6   90   880   12   MYCLE/AFDB:AF-Q9CB20-F1 Probable iron-sulphur-binding reductase PROBA
 108:  jdjh-A  2.7 10.9  106   429    7   MYCLE/swissprot/AFDB:AF-P46838-F1 46 kDa membrane protein 46 KDA MEMB
 109:  jeax-A  2.6  7.4   83   113    7   MYCLE/swissprot/AFDB:AF-O32871-F1 Uncharacterized protein ML0030 UNCH
 110:  je0j-A  2.6  6.1   84   440    7   MYCLE/AFDB:AF-Q7AQ64-F1 Possible conserved integral membrane protein 
 111:  jdnw-A  2.6  2.9   60    93    5   MYCLE/swissprot/AFDB:AF-Q9CDE7-F1 Cell division protein CrgA CELL DIV
 112:  jdph-A  2.6  7.0   93   285    5   MYCLE/AFDB:AF-Q9CB64-F1 Probable transmembrane protein PROBABLE TRANS
 113:  jdfm-A  2.6  6.1   61    98    8   MYCLE/AFDB:AF-Q7APU6-F1 Uncharacterized protein UNCHARACTERIZED PROTE
 114:  jdfo-A  2.6 10.6   70   526   13   MYCLE/swissprot/AFDB:AF-Q49617-F1 L-aspartate oxidase L-ASPARTATE OXI
 115:  jdz3-A  2.6  6.6   95   275   12   MYCLE/AFDB:AF-Q9CBQ1-F1 Putative TetR-family transcriptional regulato
 116:  je1j-A  2.6  8.0   90   102    9   MYCLE/AFDB:AF-Q9CCR0-F1 PE-family protein PE-FAMILY PROTEIN;
 117:  jeix-A  2.6 12.4   78   356    4   MYCLE/AFDB:AF-Q7AQ18-F1 Ribosome-binding ATPase YchF RIBOSOME-BINDING
 118:  je5y-A  2.6  5.8   87   159    8   MYCLE/swissprot/AFDB:AF-P43315-F1 Bacterioferritin BACTERIOFERRITIN;
 119:  jduj-A  2.5  6.4   99   267    9   MYCLE/AFDB:AF-Q9CD16-F1 Conserved membrane protein CONSERVED MEMBRANE
 120:  jdwp-A  2.5  6.8   97   316   11   MYCLE/AFDB:AF-Q7APZ7-F1 Integral membrane protein INTEGRAL MEMBRANE P
 121:  jdtg-A  2.5  4.6   88   214    8   MYCLE/AFDB:AF-Q9CDD3-F1 Putative transcriptional regulator PUTATIVE T
 122:  je2x-A  2.5 11.6   74   698    8   MYCLE/swissprot/AFDB:AF-P57991-F1 UvrABC system protein B UVRABC SYST
 123:  je27-A  2.5 10.1   86   251    3   MYCLE/AFDB:AF-Q7APZ4-F1 HTH merR-type domain-containing protein HTH M
 124:  jdst-A  2.5 11.7  102   262    5   MYCLE/AFDB:AF-Q7APV0-F1 Possible cytochrome C-type biogenesis protein
 125:  jdmi-A  2.4  9.7  127   286    5   MYCLE/AFDB:AF-Q9CCW1-F1 Putative ABC-transporter transmembrane protei
 126:  jeg3-A  2.4 10.4   59   574    8   MYCLE/AFDB:AF-Q7AQB1-F1 RNA polymerase sigma factor SigA RNA POLYMERA
 127:  jdl3-A  2.4  6.4   81   193    5   MYCLE/AFDB:AF-Q7APR5-F1 R3H domain-containing protein R3H DOMAIN-CONT
 128:  je0s-A  2.4  5.7  119   233    7   MYCLE/AFDB:AF-Q9CB41-F1 Possible TetR-family transcriptional regulato
 129:  je98-A  2.4  7.2  130   574    6   MYCLE/swissprot/AFDB:AF-Q9CBQ5-F1 Probable cytochrome c oxidase subun
 130:  jea6-A  2.4  7.3  103   160    7   MYCLE/AFDB:AF-Q9CBV7-F1 Conserved membrane protein CONSERVED MEMBRANE
 131:  jdqu-A  2.4  4.7   66   308    6   MYCLE/swissprot/AFDB:AF-Q9CCN4-F1 Protoheme IX farnesyltransferase PR
 132:  jeek-A  2.4 10.3   58   137    3   MYCLE/swissprot/AFDB:AF-Q49742-F1 Uncharacterized protein ML0386 UNCH
 133:  je9q-A  2.4  8.0   81   342    7   MYCLE/AFDB:AF-Q7AQM6-F1 Putative membrane protein PUTATIVE MEMBRANE P
 134:  jdt2-A  2.4  5.7   59   401   10   MYCLE/AFDB:AF-Q9CBV4-F1 Possible secreted protein POSSIBLE SECRETED P
 135:  jdk4-A  2.4  5.9   79   421    6   MYCLE/AFDB:AF-Q9CCB1-F1 Uncharacterized protein UNCHARACTERIZED PROTE
 136:  jdv7-A  2.4  4.5  134   893    8   MYCLE/AFDB:AF-Q7APS0-F1 Alpha-E domain-containing protein ALPHA-E DOM
 137:  jdoy-A  2.4 19.4   73   378   10   MYCLE/swissprot/AFDB:AF-Q49762-F1 Chaperone protein DnaJ 2 CHAPERONE 
 138:  jdc3-A  2.3  9.0   98   206    6   MYCLE/AFDB:AF-Q7APX3-F1 Uncharacterized protein UNCHARACTERIZED PROTE
 139:  jegb-A  2.3  7.1   96   313    8   MYCLE/AFDB:AF-Q7AQG0-F1 Putative membrane protein PUTATIVE MEMBRANE P
 140:  jdzx-A  2.3  8.6  112   304    8   MYCLE/swissprot/AFDB:AF-Q50097-F1 Phosphate transport system permease
 141:  je1o-A  2.3  5.2  134   505   10   MYCLE/AFDB:AF-Q7AQ73-F1 Probable L-asparagine permease PROBABLE L-ASP
 142:  jdql-A  2.3  8.3  104  1489    6   MYCLE/AFDB:AF-Q49934-F1 Polyketide synthase POLYKETIDE SYNTHASE;
 143:  jdt1-A  2.3 17.8   78   509    5   MYCLE/AFDB:AF-Q9CDE5-F1 PPM-type phosphatase domain-containing protei
 144:  jdge-A  2.3  4.4   59   137    3   MYCLE/AFDB:AF-Q9CDE8-F1 Putative membrane protein PUTATIVE MEMBRANE P
 145:  jdpi-A  2.3  5.2   93   217    8   MYCLE/AFDB:AF-Q7AQ94-F1 Putative TetR-family transcriptional regulato
 146:  jdpr-A  2.3  8.4   61   388    2   MYCLE/swissprot/AFDB:AF-Q02605-F1 Chaperone protein DnaJ 1 CHAPERONE 
 147:  jdgv-A  2.3  4.6   91   277   10   MYCLE/AFDB:AF-Q7AQ27-F1 Conserved membrane protein CONSERVED MEMBRANE
 148:  je4m-A  2.3  7.6  127   472    7   MYCLE/AFDB:AF-Q9CCZ8-F1 NAD(P) transhydrogenase subunit beta NAD(P) T
 149:  jegn-A  2.2  4.7   69   113    6   MYCLE/AFDB:AF-Q7APV5-F1 Putative membrane protein PUTATIVE MEMBRANE P
 150:  jdgz-A  2.2  5.5   65   230    9   MYCLE/AFDB:AF-Q49630-F1 Conserved membrane protein CONSERVED MEMBRANE
 151:  jdpu-A  2.2  6.6   69    74    6   MYCLE/AFDB:AF-Q9CBA0-F1 Uncharacterized protein UNCHARACTERIZED PROTE
 152:  je8w-A  2.2  3.5   57    76    7   MYCLE/AFDB:AF-Q7AQI3-F1 Uncharacterized protein UNCHARACTERIZED PROTE
 153:  jdso-A  2.2  7.6  112   328    9   MYCLE/AFDB:AF-Q9CBN8-F1 Sugar transport integral membrane protein SUG
 154:  jdwk-A  2.2  6.3   81   106    7   MYCLE/swissprot/AFDB:AF-Q49723-F1 EspC protein homolog ESPC PROTEIN H
 155:  jea5-A  2.2  5.3   98   165    8   MYCLE/AFDB:AF-Q7AQ41-F1 DUF4439 domain-containing protein DUF4439 DOM
 156:  jdp8-A  2.2  9.2  142   955    7   MYCLE/swissprot/AFDB:AF-O06081-F1 Probable trehalose monomycolate exp
 157:  jdco-A  2.2  8.5   89   302    9   MYCLE/AFDB:AF-Q9CDB5-F1 Putative integral membrane protein PUTATIVE I
 158:  jdrb-A  2.1  6.2  117   638    5   MYCLE/AFDB:AF-Q7APZ0-F1 Probable multidrug resistance pump PROBABLE M
 159:  jecg-A  2.1 11.4  111   288    8   MYCLE/AFDB:AF-Q49935-F1 Probable antibiotic resistance membrane prote
 160:  jeiu-A  2.1  5.3   73    96    8   MYCLE/AFDB:AF-Q9CBB7-F1 Possible membrane protein POSSIBLE MEMBRANE P
 161:  je7z-A  2.1  8.4   67   392    9   MYCLE/swissprot/AFDB:AF-Q49682-F1 UPF0051 protein ML0594 UPF0051 PROT
 162:  je60-A  2.1  8.4   75   780    7   MYCLE/swissprot/AFDB:AF-P46839-F1 Copper-exporting P-type ATPase COPP
 163:  jdym-A  2.1 15.5   70   324   11   MYCLE/swissprot/AFDB:AF-P54075-F1 Protein PafC PROTEIN PAFC;
 164:  jeeg-A  2.1 10.5   68   281    4   MYCLE/swissprot/AFDB:AF-O32987-F1 30S ribosomal protein S3 30S RIBOSO
 165:  jdwn-A  2.1  6.8   64   143    5   MYCLE/AFDB:AF-Q9CBM4-F1 NfeD domain-containing protein NFED DOMAIN-CO
 166:  jdpy-A  2.1  8.7  115   327    5   MYCLE/AFDB:AF-Q7APV1-F1 Possible cytochrome C biogenesis protein POSS
 167:  jeh4-A  2.1  7.7   58  1133    3   MYCLE/swissprot/AFDB:AF-Q9CC23-F1 Lysylphosphatidylglycerol biosynthe
 168:  jdch-A  2.1  5.7   64   161    8   MYCLE/AFDB:AF-Q7APX8-F1 Integral membrane protein INTEGRAL MEMBRANE P
 169:  je04-A  2.1  7.6   76   154   11   MYCLE/swissprot/AFDB:AF-Q9Z5G4-F1 Large-conductance mechanosensitive 
 170:  je3j-A  2.1  5.3   72   449    3   MYCLE/AFDB:AF-Q7APS7-F1 Possible oxidoreductase POSSIBLE OXIDOREDUCTA
 171:  jdl0-A  2.1 12.7   69   869    4   MYCLE/swissprot/AFDB:AF-Q49689-F1 UPF0051 protein ML0593 UPF0051 PROT
 172:  je2q-A  2.0  3.7   61   202    7   MYCLE/AFDB:AF-Q9CCS2-F1 Putative membrane protein PUTATIVE MEMBRANE P
 173:  jeht-A  2.0  4.9   81   374    7   MYCLE/swissprot/AFDB:AF-O32885-F1 Peptide chain release factor 2 PEPT
 174:  jdpe-A  2.0 14.0   54   200    7   MYCLE/AFDB:AF-Q7AQN2-F1 Uncharacterized protein UNCHARACTERIZED PROTE
 175:  jdny-A  2.0  6.8   81   335   11   MYCLE/swissprot/AFDB:AF-Q9CBL9-F1 UPF0353 protein ML1808 UPF0353 PROT
 176:  je3f-A  2.0  7.7  115   414    7   MYCLE/swissprot/AFDB:AF-Q50173-F1 Probable low-affinity inorganic pho
 177:  jec3-A  2.0  8.9   95   193    8   MYCLE/AFDB:AF-Q7AQF1-F1 ACOX domain-containing protein ACOX DOMAIN-CO
 178:  je8z-A  2.0  3.7   69   139    3   MYCLE/AFDB:AF-Q9CCB4-F1 Possible conserved membrane protein POSSIBLE 
 179:  je9o-A  2.0  5.7   53    95    6   MYCLE/swissprot/AFDB:AF-Q49760-F1 Uncharacterized protein ML0614 UNCH
 180:  jeay-A  2.0  5.5   94   649    6   MYCLE/AFDB:AF-Q9CDB4-F1 Putative membrane protein PUTATIVE MEMBRANE P
 181:  jdg3-A  2.0  4.4   58   549   10   MYCLE/swissprot/AFDB:AF-P53002-F1 Biotin-dependent acetyl-/propionyl-

# Structural equivalences
   1: 6c70-A jeh5-A    63 -  94 <=>   11 -  42   (ASP   65  - ILE   96  <=> GLN   11  - GLY   42 )                          
   1: 6c70-A jeh5-A   255 - 258 <=>   45 -  48   (THR  341  - GLY  344  <=> ARG   45  - GLY   48 )                          
   1: 6c70-A jeh5-A   260 - 286 <=>   49 -  75   (ALA  346  - VAL  372  <=> GLY   49  - LYS   75 )                          
   1: 6c70-A jeh5-A   289 - 292 <=>  108 - 111   (VAL  375  - TYR  378  <=> ILE  108  - ARG  111 )                          
   1: 6c70-A jeh5-A   326 - 329 <=>  148 - 151   (GLU  412  - TYR  415  <=> ASN  148  - THR  151 )                          
   2: 6c70-A jea8-A    63 -  97 <=>    4 -  38   (ASP   65  - LYS   99  <=> ALA    4  - LEU   38 )                          
   2: 6c70-A jea8-A    99 - 105 <=>   39 -  45   (LEU  101  - PRO  107  <=> GLN   39  - SER   45 )                          
   2: 6c70-A jea8-A   249 - 285 <=>   46 -  82   (HIS  335  - LYS  371  <=> GLY   46  - MET   82 )                          
   2: 6c70-A jea8-A   286 - 290 <=>   84 -  88   (VAL  372  - ASN  376  <=> GLN   84  - GLY   88 )                          
   3: 6c70-A je37-A    63 -  91 <=>   12 -  40   (ASP   65  - ARG   93  <=> ASP   12  - ASN   40 )                          
   3: 6c70-A je37-A    95 -  98 <=>   41 -  44   (PHE   97  - THR  100  <=> ILE   41  - VAL   44 )                          
   3: 6c70-A je37-A   256 - 286 <=>   45 -  75   (ALA  342  - VAL  372  <=> SER   45  - HIS   75 )                          
   3: 6c70-A je37-A   292 - 295 <=>   76 -  79   (TYR  378  - THR  381  <=> ALA   76  - ALA   79 )                          
   3: 6c70-A je37-A   297 - 318 <=>   80 - 101   (ILE  383  - ILE  404  <=> PHE   80  - LEU  101 )                          
   4: 6c70-A jedr-A    51 -  56 <=>  512 - 517   (TYR   53  - VAL   58  <=> THR  512  - THR  517 )                          
   4: 6c70-A jedr-A    64 -  89 <=>  579 - 604   (ASP   66  - PRO   91  <=> ILE  579  - ARG  604 )                          
   4: 6c70-A jedr-A    91 -  95 <=>  605 - 609   (ARG   93  - PHE   97  <=> MET  605  - ASP  609 )                          
   4: 6c70-A jedr-A   257 - 289 <=>  610 - 642   (VAL  343  - VAL  375  <=> GLN  610  - ALA  642 )                          
   5: 6c70-A jdic-A    66 -  95 <=>   46 -  75   (ASP   68  - PHE   97  <=> TYR   46  - LYS   75 )                          
   5: 6c70-A jdic-A   257 - 286 <=>   76 - 105   (VAL  343  - VAL  372  <=> TYR   76  - TYR  105 )                          
   5: 6c70-A jdic-A   287 - 290 <=>  108 - 111   (ASN  373  - ASN  376  <=> SER  108  - VAL  111 )                          
   5: 6c70-A jdic-A   371 - 376 <=>  130 - 135   (ALA  457  - ALA  462  <=> ALA  130  - SER  135 )                          
   6: 6c70-A jegh-A    63 -  88 <=>  295 - 320   (ASP   65  - PHE   90  <=> ALA  295  - ARG  320 )                          
   6: 6c70-A jegh-A    90 -  94 <=>  321 - 325   (VAL   92  - ILE   96  <=> ARG  321  - ALA  325 )                          
   6: 6c70-A jegh-A   259 - 288 <=>  326 - 355   (ASP  345  - GLY  374  <=> GLU  326  - GLN  355 )                          
   6: 6c70-A jegh-A   307 - 315 <=>  369 - 377   (VAL  393  - ASN  401  <=> MET  369  - ARG  377 )                          
   6: 6c70-A jegh-A   318 - 322 <=>  414 - 418   (ILE  404  - SER  408  <=> PHE  414  - SER  418 )                          
   7: 6c70-A jejy-A    64 -  79 <=>   11 -  26   (ASP   66  - LEU   81  <=> ILE   11  - ILE   26 )                          
   7: 6c70-A jejy-A    80 -  93 <=>   28 -  41   (HIS   82  - LYS   95  <=> ASP   28  - ARG   41 )                          
   7: 6c70-A jejy-A    95 -  98 <=>   42 -  45   (PHE   97  - THR  100  <=> GLN   42  - ALA   45 )                          
   7: 6c70-A jejy-A   258 - 285 <=>   47 -  74   (GLY  344  - LYS  371  <=> SER   47  - PHE   74 )                          
   7: 6c70-A jejy-A   286 - 290 <=>   77 -  81   (VAL  372  - ASN  376  <=> ALA   77  - LYS   81 )                          
   8: 6c70-A jdop-A    63 -  89 <=>    3 -  29   (ASP   65  - PRO   91  <=> ARG    3  - ASP   29 )                          
   8: 6c70-A jdop-A    97 - 102 <=>   57 -  62   (LYS   99  - TRP  104  <=> ASP   57  - LEU   62 )                          
   8: 6c70-A jdop-A   104 - 107 <=>   91 -  94   (ASN  106  - SER  109  <=> LEU   91  - ALA   94 )                          
   8: 6c70-A jdop-A   242 - 246 <=>   98 - 102   (TYR  328  - ARG  332  <=> LYS   98  - VAL  102 )                          
   8: 6c70-A jdop-A   253 - 256 <=>  104 - 107   (LEU  339  - ALA  342  <=> THR  104  - ASN  107 )                          
   8: 6c70-A jdop-A   259 - 285 <=>  108 - 134   (ASP  345  - LYS  371  <=> GLU  108  - ARG  134 )                          
   8: 6c70-A jdop-A   286 - 291 <=>  136 - 141   (VAL  372  - VAL  377  <=> GLN  136  - MET  141 )                          
   9: 6c70-A jdet-A    62 - 105 <=>  286 - 329   (SER   64  - PRO  107  <=> ILE  286  - ASP  329 )                          
   9: 6c70-A jdet-A   249 - 279 <=>  332 - 362   (HIS  335  - LEU  365  <=> LEU  332  - GLY  362 )                          
   9: 6c70-A jdet-A   300 - 303 <=>  364 - 367   (LEU  386  - THR  389  <=> ALA  364  - SER  367 )                          
   9: 6c70-A jdet-A   318 - 326 <=>  384 - 392   (ILE  404  - GLU  412  <=> VAL  384  - GLY  392 )                          
   9: 6c70-A jdet-A   368 - 371 <=>  414 - 417   (ASP  454  - ALA  457  <=> GLU  414  - LEU  417 )                          
   9: 6c70-A jdet-A   372 - 383 <=>  486 - 497   (SER  458  - VAL  469  <=> ALA  486  - GLY  497 )                          
  10: 6c70-A jdxz-A    65 -  93 <=>   18 -  46   (VAL   67  - LYS   95  <=> MET   18  - PRO   46 )                          
  10: 6c70-A jdxz-A    95 -  98 <=>   47 -  50   (PHE   97  - THR  100  <=> HIS   47  - VAL   50 )                          
  10: 6c70-A jdxz-A   257 - 286 <=>   52 -  81   (VAL  343  - VAL  372  <=> SER   52  - ARG   81 )                          
  10: 6c70-A jdxz-A   287 - 290 <=>   84 -  87   (ASN  373  - ASN  376  <=> LEU   84  - LEU   87 )                          
  11: 6c70-A jdow-A    64 -  94 <=>   13 -  43   (ASP   66  - ILE   96  <=> GLN   13  - TRP   43 )                          
  11: 6c70-A jdow-A   254 - 283 <=>   45 -  74   (VAL  340  - ALA  369  <=> GLY   45  - ASP   74 )                          
  11: 6c70-A jdow-A   284 - 287 <=>   76 -  79   (THR  370  - ASN  373  <=> LEU   76  - SER   79 )                          
  11: 6c70-A jdow-A   288 - 291 <=>   82 -  85   (GLY  374  - VAL  377  <=> ASN   82  - LYS   85 )                          
  12: 6c70-A jdev-A    46 -  63 <=>   37 -  54   (LEU   48  - ASP   65  <=> PHE   37  - ASP   54 )                          
  12: 6c70-A jdev-A    64 -  90 <=>  146 - 172   (ASP   66  - VAL   92  <=> LEU  146  - GLY  172 )                          
  12: 6c70-A jdev-A    92 -  95 <=>  173 - 176   (SER   94  - PHE   97  <=> THR  173  - ASP  176 )                          
  12: 6c70-A jdev-A   260 - 282 <=>  178 - 200   (ALA  346  - GLN  368  <=> GLU  178  - ALA  200 )                          
  12: 6c70-A jdev-A   284 - 287 <=>  201 - 204   (THR  370  - ASN  373  <=> VAL  201  - SER  204 )                          
  12: 6c70-A jdev-A   289 - 292 <=>  253 - 256   (VAL  375  - TYR  378  <=> ILE  253  - PRO  256 )                          
  12: 6c70-A jdev-A   297 - 300 <=>  264 - 267   (ILE  383  - LEU  386  <=> GLY  264  - PHE  267 )                          
  13: 6c70-A jegm-A    70 -  88 <=>   19 -  37   (ALA   72  - PHE   90  <=> ASP   19  - ASN   37 )                          
  13: 6c70-A jegm-A    95 - 104 <=>   40 -  49   (PHE   97  - ASN  106  <=> PRO   40  - PRO   49 )                          
  13: 6c70-A jegm-A   105 - 109 <=>   52 -  56   (PRO  107  - PRO  111  <=> ALA   52  - ASN   56 )                          
  13: 6c70-A jegm-A   127 - 130 <=>   99 - 102   (ARG  129  - LEU  132  <=> HIS   99  - SER  102 )                          
  13: 6c70-A jegm-A   132 - 144 <=>  103 - 115   (CYS  134  - TRP  146  <=> ILE  103  - MET  115 )                          
  13: 6c70-A jegm-A   181 - 184 <=>  116 - 119   (GLN  198  - TYR  201  <=> PRO  116  - SER  119 )                          
  13: 6c70-A jegm-A   185 - 213 <=>  121 - 149   (LEU  202  - LEU  230  <=> GLU  121  - ASP  149 )                          
  13: 6c70-A jegm-A   251 - 281 <=>  201 - 231   (VAL  337  - TYR  367  <=> HIS  201  - THR  231 )                          
  13: 6c70-A jegm-A   283 - 287 <=>  232 - 236   (ALA  369  - ASN  373  <=> HIS  232  - ARG  236 )                          
  13: 6c70-A jegm-A   322 - 332 <=>  260 - 270   (SER  408  - HIS  418  <=> PRO  260  - PRO  270 )                          
  13: 6c70-A jegm-A   368 - 371 <=>  290 - 293   (ASP  454  - ALA  457  <=> ASP  290  - ALA  293 )                          
  13: 6c70-A jegm-A   373 - 386 <=>  294 - 307   (VAL  459  - GLN  472  <=> ASP  294  - THR  307 )                          
  14: 6c70-A jdlt-A    63 -  91 <=>  252 - 280   (ASP   65  - ARG   93  <=> GLY  252  - GLY  280 )                          
  14: 6c70-A jdlt-A    92 -  95 <=>  282 - 285   (SER   94  - PHE   97  <=> LEU  282  - SER  285 )                          
  14: 6c70-A jdlt-A   261 - 278 <=>  290 - 307   (TYR  347  - LEU  364  <=> ALA  290  - VAL  307 )                          
  14: 6c70-A jdlt-A   301 - 308 <=>  331 - 338   (LEU  387  - PHE  394  <=> ASN  331  - ALA  338 )                          
  14: 6c70-A jdlt-A   310 - 313 <=>  347 - 350   (PHE  396  - PHE  399  <=> ILE  347  - ALA  350 )                          
  14: 6c70-A jdlt-A   319 - 322 <=>  383 - 386   (GLU  405  - SER  408  <=> THR  383  - ALA  386 )                          
  14: 6c70-A jdlt-A   353 - 356 <=>  388 - 391   (LYS  439  - SER  442  <=> GLU  388  - ALA  391 )                          
  14: 6c70-A jdlt-A   364 - 368 <=>  396 - 400   (THR  450  - ASP  454  <=> SER  396  - ALA  400 )                          
  14: 6c70-A jdlt-A   378 - 381 <=>  435 - 438   (VAL  464  - PHE  467  <=> ARG  435  - GLU  438 )                          
  15: 6c70-A jegq-A    45 -  49 <=>   15 -  19   (LEU   47  - LEU   51  <=> VAL   15  - LEU   19 )                          
  15: 6c70-A jegq-A    53 -  62 <=>   41 -  50   (MET   55  - SER   64  <=> VAL   41  - ILE   50 )                          
  15: 6c70-A jegq-A    63 -  88 <=>   52 -  77   (ASP   65  - PHE   90  <=> ARG   52  - LEU   77 )                          
  15: 6c70-A jegq-A    89 -  92 <=>   79 -  82   (PRO   91  - SER   94  <=> LEU   79  - PRO   82 )                          
  15: 6c70-A jegq-A   261 - 284 <=>   84 - 107   (TYR  347  - THR  370  <=> SER   84  - HIS  107 )                          
  16: 6c70-A jdvn-A    10 -  13 <=>  142 - 145   (LEU   12  - ASN   15  <=> GLY  142  - ALA  145 )                          
  16: 6c70-A jdvn-A    16 -  19 <=>  146 - 149   (VAL   18  - GLY   21  <=> PRO  146  - TYR  149 )                          
  16: 6c70-A jdvn-A    63 -  92 <=>  254 - 283   (ASP   65  - SER   94  <=> ASN  254  - ILE  283 )                          
  16: 6c70-A jdvn-A    93 -  96 <=>  286 - 289   (LYS   95  - TYR   98  <=> GLN  286  - ASN  289 )                          
  16: 6c70-A jdvn-A   124 - 128 <=>  295 - 299   (THR  126  - ARG  130  <=> ARG  295  - GLN  299 )                          
  16: 6c70-A jdvn-A   135 - 142 <=>  324 - 331   (GLY  137  - ILE  144  <=> ILE  324  - THR  331 )                          
  16: 6c70-A jdvn-A   144 - 155 <=>  332 - 343   (TRP  146  - ILE  172  <=> GLY  332  - MET  343 )                          
  16: 6c70-A jdvn-A   169 - 174 <=>  344 - 349   (MET  186  - HIS  191  <=> ASN  344  - THR  349 )                          
  16: 6c70-A jdvn-A   175 - 197 <=>  351 - 373   (VAL  192  - VAL  214  <=> PRO  351  - MET  373 )                          
  16: 6c70-A jdvn-A   199 - 206 <=>  376 - 383   (PHE  216  - ALA  223  <=> GLY  376  - THR  383 )                          
  16: 6c70-A jdvn-A   260 - 285 <=>  394 - 419   (ALA  346  - LYS  371  <=> GLY  394  - PHE  419 )                          
  16: 6c70-A jdvn-A   286 - 289 <=>  421 - 424   (VAL  372  - VAL  375  <=> ALA  421  - LEU  424 )                          
  16: 6c70-A jdvn-A   328 - 332 <=>  538 - 542   (ALA  414  - HIS  418  <=> THR  538  - PRO  542 )                          
  17: 6c70-A jecy-A    63 -  67 <=>  412 - 416   (ASP   65  - ASP   69  <=> ILE  412  - THR  416 )                          
  17: 6c70-A jecy-A    69 -  95 <=>  417 - 443   (THR   71  - PHE   97  <=> ALA  417  - ASP  443 )                          
  17: 6c70-A jecy-A   259 - 285 <=>  445 - 471   (ASP  345  - LYS  371  <=> GLU  445  - GLY  471 )                          
  17: 6c70-A jecy-A   286 - 290 <=>  473 - 477   (VAL  372  - ASN  376  <=> LEU  473  - ALA  477 )                          
  17: 6c70-A jecy-A   323 - 327 <=>  830 - 834   (SER  409  - ALA  413  <=> PRO  830  - LYS  834 )                          
  17: 6c70-A jecy-A   329 - 333 <=>  835 - 839   (TYR  415  - TRP  419  <=> ALA  835  - SER  839 )                          
  17: 6c70-A jecy-A   336 - 339 <=>  840 - 843   (GLY  422  - GLU  425  <=> ALA  840  - PRO  843 )                          
  18: 6c70-A jdx1-A    63 -  93 <=>    5 -  35   (ASP   65  - LYS   95  <=> MET    5  - GLU   35 )                          
  18: 6c70-A jdx1-A    95 - 102 <=>   36 -  43   (PHE   97  - TRP  104  <=> GLN   36  - TRP   43 )                          
  18: 6c70-A jdx1-A   247 - 282 <=>   45 -  80   (HIS  333  - GLN  368  <=> GLY   45  - THR   80 )                          
  18: 6c70-A jdx1-A   283 - 286 <=>   82 -  85   (ALA  369  - VAL  372  <=> ALA   82  - THR   85 )                          
  18: 6c70-A jdx1-A   287 - 290 <=>   88 -  91   (ASN  373  - ASN  376  <=> GLN   88  - ALA   91 )                          
  19: 6c70-A jdv3-A    64 -  88 <=>   46 -  70   (ASP   66  - PHE   90  <=> ILE   46  - THR   70 )                          
  19: 6c70-A jdv3-A    95 - 103 <=>   73 -  81   (PHE   97  - ASN  105  <=> MET   73  - ILE   81 )                          
  19: 6c70-A jdv3-A   104 - 107 <=>   84 -  87   (ASN  106  - SER  109  <=> ALA   84  - ALA   87 )                          
  19: 6c70-A jdv3-A   237 - 240 <=>   91 -  94   (ARG  323  - ILE  326  <=> PHE   91  - ILE   94 )                          
  19: 6c70-A jdv3-A   242 - 277 <=>   95 - 130   (TYR  328  - THR  363  <=> ASN   95  - ALA  130 )                          
  19: 6c70-A jdv3-A   280 - 283 <=>  131 - 134   (ALA  366  - ALA  369  <=> PHE  131  - LEU  134 )                          
  19: 6c70-A jdv3-A   285 - 289 <=>  135 - 139   (LYS  371  - VAL  375  <=> GLU  135  - ALA  139 )                          
  19: 6c70-A jdv3-A   371 - 376 <=>  164 - 169   (ALA  457  - ALA  462  <=> SER  164  - ALA  169 )                          
  20: 6c70-A je9t-A    64 -  95 <=>   13 -  44   (ASP   66  - PHE   97  <=> ALA   13  - GLY   44 )                          
  20: 6c70-A je9t-A   256 - 286 <=>   47 -  77   (ALA  342  - VAL  372  <=> GLY   47  - GLN   77 )                          
  20: 6c70-A je9t-A   287 - 290 <=>   80 -  83   (ASN  373  - ASN  376  <=> SER   80  - MET   83 )                          
  21: 6c70-A je7r-A    15 -  19 <=>   86 -  90   (ARG   17  - GLY   21  <=> ARG   86  - ARG   90 )                          
  21: 6c70-A je7r-A    63 -  93 <=>  147 - 177   (ASP   65  - LYS   95  <=> GLY  147  - ARG  177 )                          
  21: 6c70-A je7r-A    95 -  98 <=>  178 - 181   (PHE   97  - THR  100  <=> ASN  178  - PHE  181 )                          
  21: 6c70-A je7r-A   256 - 259 <=>  182 - 185   (ALA  342  - ASP  345  <=> SER  182  - CYS  185 )                          
  21: 6c70-A je7r-A   261 - 285 <=>  186 - 210   (TYR  347  - LYS  371  <=> SER  186  - VAL  210 )                          
  22: 6c70-A jdqa-A    58 -  62 <=>   12 -  16   (LEU   60  - SER   64  <=> LEU   12  - ALA   16 )                          
  22: 6c70-A jdqa-A    63 -  88 <=>   41 -  66   (ASP   65  - PHE   90  <=> PHE   41  - GLU   66 )                          
  22: 6c70-A jdqa-A    90 -  95 <=>   67 -  72   (VAL   92  - PHE   97  <=> LEU   67  - GLU   72 )                          
  22: 6c70-A jdqa-A   259 - 290 <=>   73 - 104   (ASP  345  - ASN  376  <=> SER   73  - PRO  104 )                          
  22: 6c70-A jdqa-A   385 - 388 <=>  354 - 357   (VAL  471  - LYS  474  <=> LYS  354  - ARG  357 )                          
  23: 6c70-A je86-A    65 -  97 <=>    1 -  33   (VAL   67  - LYS   99  <=> MET    1  - ARG   33 )                          
  23: 6c70-A je86-A   187 - 197 <=>   47 -  57   (ILE  204  - VAL  214  <=> THR   47  - LYS   57 )                          
  23: 6c70-A je86-A   250 - 254 <=>   68 -  72   (VAL  336  - VAL  340  <=> ILE   68  - ARG   72 )                          
  23: 6c70-A je86-A   261 - 283 <=>   74 -  96   (TYR  347  - ALA  369  <=> ASP   74  - ALA   96 )                          
  24: 6c70-A jdx8-A    53 -  58 <=>   22 -  27   (MET   55  - LEU   60  <=> GLU   22  - ILE   27 )                          
  24: 6c70-A jdx8-A    63 -  89 <=>  108 - 134   (ASP   65  - PRO   91  <=> GLU  108  - LYS  134 )                          
  24: 6c70-A jdx8-A    91 -  99 <=>  135 - 143   (ARG   93  - LEU  101  <=> VAL  135  - ARG  143 )                          
  24: 6c70-A jdx8-A   249 - 285 <=>  149 - 185   (HIS  335  - LYS  371  <=> GLY  149  - VAL  185 )                          
  25: 6c70-A jei3-A    55 -  58 <=>   89 -  92   (ALA   57  - LEU   60  <=> PRO   89  - TYR   92 )                          
  25: 6c70-A jei3-A    64 -  95 <=>  111 - 142   (ASP   66  - PHE   97  <=> ALA  111  - ASP  142 )                          
  25: 6c70-A jei3-A   258 - 286 <=>  143 - 171   (GLY  344  - VAL  372  <=> ARG  143  - ARG  171 )                          
  25: 6c70-A jei3-A   287 - 290 <=>  174 - 177   (ASN  373  - ASN  376  <=> LEU  174  - VAL  177 )                          
  26: 6c70-A jdni-A    63 -  91 <=>  241 - 269   (ASP   65  - ARG   93  <=> ALA  241  - MET  269 )                          
  26: 6c70-A jdni-A    92 -  95 <=>  273 - 276   (SER   94  - PHE   97  <=> ALA  273  - LEU  276 )                          
  26: 6c70-A jdni-A   257 - 286 <=>  277 - 306   (VAL  343  - VAL  372  <=> PRO  277  - THR  306 )                          
  26: 6c70-A jdni-A   287 - 290 <=>  309 - 312   (ASN  373  - ASN  376  <=> ASP  309  - GLN  312 )                          
  26: 6c70-A jdni-A   383 - 387 <=>  357 - 361   (VAL  469  - LEU  473  <=> SER  357  - LEU  361 )                          
  27: 6c70-A jeaz-A    65 -  84 <=>   86 - 105   (VAL   67  - LYS   86  <=> SER   86  - VAL  105 )                          
  27: 6c70-A jeaz-A   192 - 199 <=>  106 - 113   (SER  209  - PHE  216  <=> GLN  106  - ARG  113 )                          
  27: 6c70-A jeaz-A   261 - 281 <=>  116 - 136   (TYR  347  - TYR  367  <=> ASP  116  - ALA  136 )                          
  28: 6c70-A jdgw-A    66 -  91 <=>    1 -  26   (ASP   68  - ARG   93  <=> MET    1  - LEU   26 )                          
  28: 6c70-A jdgw-A    95 -  99 <=>   27 -  31   (PHE   97  - LEU  101  <=> TYR   27  - VAL   31 )                          
  28: 6c70-A jdgw-A   260 - 282 <=>   33 -  55   (ALA  346  - GLN  368  <=> PHE   33  - THR   55 )                          
  29: 6c70-A jej8-A    63 -  85 <=>    3 -  25   (ASP   65  - MET   87  <=> THR    3  - ILE   25 )                          
  29: 6c70-A jej8-A    87 -  90 <=>   26 -  29   (TYR   89  - VAL   92  <=> PRO   26  - PHE   29 )                          
  29: 6c70-A jej8-A    91 -  98 <=>   31 -  38   (ARG   93  - THR  100  <=> LEU   31  - GLY   38 )                          
  29: 6c70-A jej8-A   259 - 284 <=>   39 -  64   (ASP  345  - THR  370  <=> VAL   39  - GLY   64 )                          
  29: 6c70-A jej8-A   382 - 385 <=>   65 -  68   (MET  468  - VAL  471  <=> LEU   65  - PRO   68 )                          
  30: 6c70-A jdj7-A    63 -  93 <=>  149 - 179   (ASP   65  - LYS   95  <=> SER  149  - ALA  179 )                          
  30: 6c70-A jdj7-A    96 -  99 <=>  182 - 185   (TYR   98  - LEU  101  <=> ALA  182  - GLU  185 )                          
  30: 6c70-A jdj7-A   249 - 284 <=>  190 - 225   (HIS  335  - THR  370  <=> LYS  190  - THR  225 )                          
  30: 6c70-A jdj7-A   285 - 289 <=>  227 - 231   (LYS  371  - VAL  375  <=> THR  227  - PRO  231 )                          
  31: 6c70-A jeif-A    63 -  92 <=>   17 -  46   (ASP   65  - SER   94  <=> ALA   17  - GLY   46 )                          
  31: 6c70-A jeif-A    93 -  96 <=>   49 -  52   (LYS   95  - TYR   98  <=> GLY   49  - THR   52 )                          
  31: 6c70-A jeif-A   190 - 194 <=>   61 -  65   (ALA  207  - SER  211  <=> GLY   61  - LEU   65 )                          
  31: 6c70-A jeif-A   261 - 288 <=>   96 - 123   (TYR  347  - GLY  374  <=> TYR   96  - ARG  123 )                          
  32: 6c70-A jdeb-A    63 -  89 <=>   80 - 106   (ASP   65  - PRO   91  <=> THR   80  - VAL  106 )                          
  32: 6c70-A jdeb-A    95 -  98 <=>  109 - 112   (PHE   97  - THR  100  <=> THR  109  - ARG  112 )                          
  32: 6c70-A jdeb-A   256 - 286 <=>  113 - 143   (ALA  342  - VAL  372  <=> ALA  113  - GLY  143 )                          
  32: 6c70-A jdeb-A   371 - 375 <=>  153 - 157   (ALA  457  - GLY  461  <=> THR  153  - GLY  157 )                          
  33: 6c70-A je8c-A    66 -  94 <=>   24 -  52   (ASP   68  - ILE   96  <=> ILE   24  - LYS   52 )                          
  33: 6c70-A je8c-A    99 - 102 <=>   78 -  81   (LEU  101  - TRP  104  <=> GLN   78  - ILE   81 )                          
  33: 6c70-A je8c-A   103 - 106 <=>   92 -  95   (ASN  105  - ASN  108  <=> SER   92  - ASP   95 )                          
  33: 6c70-A je8c-A   203 - 207 <=>  108 - 112   (LEU  220  - CYS  224  <=> THR  108  - GLY  112 )                          
  33: 6c70-A je8c-A   256 - 286 <=>  135 - 165   (ALA  342  - VAL  372  <=> THR  135  - ALA  165 )                          
  33: 6c70-A je8c-A   287 - 290 <=>  168 - 171   (ASN  373  - ASN  376  <=> LEU  168  - PHE  171 )                          
  34: 6c70-A je8o-A    28 -  61 <=>   21 -  54   (TYR   30  - GLU   63  <=> PRO   21  - ILE   54 )                          
  34: 6c70-A je8o-A    67 -  91 <=>   55 -  79   (ASP   69  - ARG   93  <=> ASN   55  - ALA   79 )                          
  34: 6c70-A je8o-A    99 - 103 <=>   87 -  91   (LEU  101  - ASN  105  <=> HIS   87  - ASN   91 )                          
  34: 6c70-A je8o-A   252 - 287 <=>   92 - 127   (ARG  338  - ASN  373  <=> ARG   92  - LYS  127 )                          
  34: 6c70-A je8o-A   288 - 291 <=>  194 - 197   (GLY  374  - VAL  377  <=> TRP  194  - ALA  197 )                          
  34: 6c70-A je8o-A   292 - 312 <=>  199 - 219   (TYR  378  - ILE  398  <=> VAL  199  - ALA  219 )                          
  34: 6c70-A je8o-A   313 - 319 <=>  222 - 228   (PHE  399  - GLU  405  <=> GLY  222  - ARG  228 )                          
  34: 6c70-A je8o-A   321 - 324 <=>  229 - 232   (SER  407  - VAL  410  <=> ARG  229  - ILE  232 )                          
  34: 6c70-A je8o-A   327 - 333 <=>  233 - 239   (ALA  413  - TRP  419  <=> ASP  233  - SER  239 )                          
  34: 6c70-A je8o-A   336 - 339 <=>  242 - 245   (GLY  422  - GLU  425  <=> GLY  242  - ARG  245 )                          
  35: 6c70-A jdw7-A     4 -   8 <=>   33 -  37   (GLN    6  - ALA   10  <=> ALA   33  - ASN   37 )                          
  35: 6c70-A jdw7-A    11 -  14 <=>   42 -  45   (LEU   13  - ILE   16  <=> ARG   42  - ALA   45 )                          
  35: 6c70-A jdw7-A    17 -  21 <=>   46 -  50   (MET   19  - GLY   23  <=> GLY   46  - PHE   50 )                          
  35: 6c70-A jdw7-A    41 -  62 <=>   51 -  72   (ILE   43  - SER   64  <=> GLU   51  - HIS   72 )                          
  35: 6c70-A jdw7-A    64 -  78 <=>   99 - 113   (ASP   66  - PHE   80  <=> PHE   99  - VAL  113 )                          
  35: 6c70-A jdw7-A    79 -  90 <=>  115 - 126   (LEU   81  - VAL   92  <=> GLY  115  - TYR  126 )                          
  35: 6c70-A jdw7-A    92 -  95 <=>  127 - 130   (SER   94  - PHE   97  <=> SER  127  - ASP  130 )                          
  35: 6c70-A jdw7-A   258 - 290 <=>  131 - 163   (GLY  344  - ASN  376  <=> HIS  131  - SER  163 )                          
  36: 6c70-A jejx-A    64 -  97 <=>   43 -  76   (ASP   66  - LYS   99  <=> ILE   43  - GLY   76 )                          
  36: 6c70-A jejx-A   250 - 286 <=>   79 - 115   (VAL  336  - VAL  372  <=> ASP   79  - GLN  115 )                          
  36: 6c70-A jejx-A   287 - 290 <=>  118 - 121   (ASN  373  - ASN  376  <=> LEU  118  - GLU  121 )                          
  37: 6c70-A jduy-A    62 -  79 <=>    8 -  25   (SER   64  - LEU   81  <=> LEU    8  - LEU   25 )                          
  37: 6c70-A jduy-A    80 -  88 <=>   27 -  35   (HIS   82  - PHE   90  <=> PHE   27  - LEU   35 )                          
  37: 6c70-A jduy-A    90 - 100 <=>   36 -  46   (VAL   92  - ALA  102  <=> GLY   36  - ASN   46 )                          
  37: 6c70-A jduy-A   101 - 104 <=>   48 -  51   (ILE  103  - ASN  106  <=> ILE   48  - SER   51 )                          
  37: 6c70-A jduy-A   105 - 110 <=>   76 -  81   (PRO  107  - LEU  112  <=> ARG   76  - THR   81 )                          
  37: 6c70-A jduy-A   115 - 118 <=>  117 - 120   (ASN  117  - PHE  120  <=> VAL  117  - ASP  120 )                          
  37: 6c70-A jduy-A   122 - 125 <=>  151 - 154   (ALA  124  - LYS  127  <=> ASP  151  - PRO  154 )                          
  37: 6c70-A jduy-A   212 - 219 <=>  193 - 200   (HIS  229  - PRO  236  <=> LEU  193  - GLY  200 )                          
  37: 6c70-A jduy-A   249 - 252 <=>  205 - 208   (HIS  335  - ARG  338  <=> ASP  205  - HIS  208 )                          
  37: 6c70-A jduy-A   255 - 258 <=>  209 - 212   (THR  341  - GLY  344  <=> LEU  209  - GLY  212 )                          
  37: 6c70-A jduy-A   261 - 286 <=>  215 - 240   (TYR  347  - VAL  372  <=> LEU  215  - ILE  240 )                          
  37: 6c70-A jduy-A   287 - 290 <=>  243 - 246   (ASN  373  - ASN  376  <=> HIS  243  - GLU  246 )                          
  38: 6c70-A jdbr-A    64 -  97 <=>    6 -  39   (ASP   66  - LYS   99  <=> VAL    6  - ALA   39 )                          
  38: 6c70-A jdbr-A    99 - 102 <=>   40 -  43   (LEU  101  - TRP  104  <=> GLN   40  - HIS   43 )                          
  38: 6c70-A jdbr-A   247 - 286 <=>   45 -  84   (HIS  333  - VAL  372  <=> GLY   45  - VAL   84 )                          
  38: 6c70-A jdbr-A   287 - 290 <=>   87 -  90   (ASN  373  - ASN  376  <=> ASP   87  - ALA   90 )                          
  39: 6c70-A jehf-A    63 -  66 <=>   13 -  16   (ASP   65  - ASP   68  <=> GLY   13  - ARG   16 )                          
  39: 6c70-A jehf-A    68 -  88 <=>   17 -  37   (LEU   70  - PHE   90  <=> PRO   17  - VAL   37 )                          
  39: 6c70-A jehf-A    90 -  93 <=>   38 -  41   (VAL   92  - LYS   95  <=> PHE   38  - ARG   41 )                          
  39: 6c70-A jehf-A   259 - 286 <=>   43 -  70   (ASP  345  - VAL  372  <=> GLU   43  - SER   70 )                          
  39: 6c70-A jehf-A   287 - 290 <=>   73 -  76   (ASN  373  - ASN  376  <=> ASP   73  - ARG   76 )                          
  39: 6c70-A jehf-A   334 - 339 <=>  292 - 297   (TYR  420  - GLU  425  <=> VAL  292  - GLY  297 )                          
  39: 6c70-A jehf-A   349 - 352 <=>  319 - 322   (GLN  435  - GLN  438  <=> GLU  319  - GLN  322 )                          
  40: 6c70-A jdo1-A    28 -  62 <=>    5 -  39   (TYR   30  - SER   64  <=> LYS    5  - VAL   39 )                          
  40: 6c70-A jdo1-A    63 -  86 <=>   42 -  65   (ASP   65  - ILE   88  <=> GLY   42  - GLY   65 )                          
  40: 6c70-A jdo1-A   266 - 274 <=>   70 -  78   (LEU  352  - ILE  360  <=> ASN   70  - ALA   78 )                          
  41: 6c70-A je3q-A    47 -  50 <=>    2 -   5   (LEU   49  - GLN   52  <=> ALA    2  - SER    5 )                          
  41: 6c70-A je3q-A    52 -  59 <=>    6 -  13   (GLY   54  - MET   61  <=> GLU    6  - SER   13 )                          
  41: 6c70-A je3q-A    61 -  64 <=>   18 -  21   (GLU   63  - ASP   66  <=> HIS   18  - ASP   21 )                          
  41: 6c70-A je3q-A    67 -  91 <=>   23 -  47   (ASP   69  - ARG   93  <=> GLY   23  - LYS   47 )                          
  41: 6c70-A je3q-A   260 - 286 <=>   48 -  74   (ALA  346  - VAL  372  <=> HIS   48  - ASP   74 )                          
  41: 6c70-A je3q-A   292 - 302 <=>   78 -  88   (TYR  378  - TYR  388  <=> TYR   78  - ARG   88 )                          
  42: 6c70-A jdsw-A    65 - 103 <=>    4 -  42   (VAL   67  - ASN  105  <=> THR    4  - SER   42 )                          
  42: 6c70-A jdsw-A   104 - 107 <=>   45 -  48   (ASN  106  - SER  109  <=> PRO   45  - VAL   48 )                          
  42: 6c70-A jdsw-A   108 - 111 <=>   51 -  54   (HIS  110  - PHE  113  <=> THR   51  - LEU   54 )                          
  42: 6c70-A jdsw-A   122 - 125 <=>   99 - 102   (ALA  124  - LYS  127  <=> ARG   99  - GLU  102 )                          
  42: 6c70-A jdsw-A   199 - 202 <=>  185 - 188   (PHE  216  - TRP  219  <=> MET  185  - GLN  188 )                          
  42: 6c70-A jdsw-A   205 - 208 <=>  189 - 192   (PHE  222  - GLU  225  <=> SER  189  - ALA  192 )                          
  42: 6c70-A jdsw-A   211 - 214 <=>  193 - 196   (GLN  228  - LYS  231  <=> ARG  193  - ALA  196 )                          
  42: 6c70-A jdsw-A   216 - 219 <=>  197 - 200   (ILE  233  - PRO  236  <=> PRO  197  - VAL  200 )                          
  42: 6c70-A jdsw-A   228 - 262 <=>  216 - 250   (LEU  314  - GLY  348  <=> GLU  216  - ARG  250 )                          
  42: 6c70-A jdsw-A   263 - 286 <=>  253 - 276   (VAL  349  - VAL  372  <=> ALA  253  - ARG  276 )                          
  42: 6c70-A jdsw-A   287 - 290 <=>  279 - 282   (ASN  373  - ASN  376  <=> GLN  279  - GLN  282 )                          
  43: 6c70-A jedp-A     3 -  21 <=>   86 - 104   (HIS    5  - GLY   23  <=> ILE   86  - ILE  104 )                          
  43: 6c70-A jedp-A    56 -  59 <=>  131 - 134   (VAL   58  - MET   61  <=> GLY  131  - SER  134 )                          
  43: 6c70-A jedp-A    67 -  89 <=>  135 - 157   (ASP   69  - PRO   91  <=> GLY  135  - LYS  157 )                          
  43: 6c70-A jedp-A    91 -  94 <=>  158 - 161   (ARG   93  - ILE   96  <=> LYS  158  - ASP  161 )                          
  43: 6c70-A jedp-A   258 - 280 <=>  162 - 184   (GLY  344  - ALA  366  <=> ALA  162  - ALA  184 )                          
  43: 6c70-A jedp-A   282 - 286 <=>  185 - 189   (GLN  368  - VAL  372  <=> VAL  185  - PRO  189 )                          
  43: 6c70-A jedp-A   290 - 302 <=>  191 - 203   (ASN  376  - TYR  388  <=> THR  191  - GLN  203 )                          
  43: 6c70-A jedp-A   332 - 337 <=>  233 - 238   (HIS  418  - SER  423  <=> THR  233  - THR  238 )                          
  44: 6c70-A je8n-A    64 -  91 <=>   42 -  69   (ASP   66  - ARG   93  <=> GLN   42  - ARG   69 )                          
  44: 6c70-A je8n-A   261 - 288 <=>   71 -  98   (TYR  347  - GLY  374  <=> ARG   71  - LYS   98 )                          
  44: 6c70-A je8n-A   302 - 306 <=>  191 - 195   (TYR  388  - GLN  392  <=> THR  191  - ALA  195 )                          
  44: 6c70-A je8n-A   311 - 331 <=>  214 - 234   (CYS  397  - CYS  417  <=> LEU  214  - ASP  234 )                          
  44: 6c70-A je8n-A   343 - 346 <=>  236 - 239   (PHE  429  - ILE  432  <=> THR  236  - ASN  239 )                          
  44: 6c70-A je8n-A   349 - 354 <=>  240 - 245   (GLN  435  - ALA  440  <=> LYS  240  - THR  245 )                          
  44: 6c70-A je8n-A   381 - 388 <=>  458 - 465   (PHE  467  - LYS  474  <=> LEU  458  - ALA  465 )                          
  45: 6c70-A jeb2-A   288 - 317 <=>   13 -  42   (GLY  374  - LEU  403  <=> LEU   13  - VAL   42 )                          
  45: 6c70-A jeb2-A   366 - 383 <=>   44 -  61   (SER  452  - VAL  469  <=> PRO   44  - ARG   61 )                          
  45: 6c70-A jeb2-A   385 - 388 <=>   62 -  65   (VAL  471  - LYS  474  <=> ILE   62  - VAL   65 )                          
  46: 6c70-A jdkv-A    63 - 100 <=>    1 -  38   (ASP   65  - ALA  102  <=> MET    1  - LYS   38 )                          
  46: 6c70-A jdkv-A   102 - 108 <=>   40 -  46   (TRP  104  - HIS  110  <=> PRO   40  - THR   46 )                          
  46: 6c70-A jdkv-A   109 - 112 <=>   76 -  79   (PRO  111  - ALA  114  <=> SER   76  - GLN   79 )                          
  46: 6c70-A jdkv-A   117 - 120 <=>  161 - 164   (ARG  119  - ALA  122  <=> SER  161  - PHE  164 )                          
  46: 6c70-A jdkv-A   212 - 215 <=>  270 - 273   (HIS  229  - ALA  232  <=> ILE  270  - GLU  273 )                          
  46: 6c70-A jdkv-A   227 - 231 <=>  292 - 296   (GLY  313  - LYS  317  <=> LEU  292  - LYS  296 )                          
  46: 6c70-A jdkv-A   238 - 262 <=>  300 - 324   (SER  324  - GLY  348  <=> THR  300  - VAL  324 )                          
  46: 6c70-A jdkv-A   263 - 286 <=>  328 - 351   (VAL  349  - VAL  372  <=> THR  328  - GLU  351 )                          
  46: 6c70-A jdkv-A   287 - 290 <=>  353 - 356   (ASN  373  - ASN  376  <=> ALA  353  - GLU  356 )                          
  47: 6c70-A je3c-A    64 -  89 <=>   24 -  49   (ASP   66  - PRO   91  <=> ASN   24  - VAL   49 )                          
  47: 6c70-A je3c-A    91 - 104 <=>   50 -  63   (ARG   93  - ASN  106  <=> VAL   50  - SER   63 )                          
  47: 6c70-A je3c-A   186 - 190 <=>   78 -  82   (VAL  203  - ALA  207  <=> ALA   78  - THR   82 )                          
  47: 6c70-A je3c-A   193 - 204 <=>   85 -  96   (ASN  210  - LEU  221  <=> ASN   85  - MET   96 )                          
  47: 6c70-A je3c-A   250 - 253 <=>   98 - 101   (VAL  336  - LEU  339  <=> ASP   98  - SER  101 )                          
  47: 6c70-A je3c-A   258 - 284 <=>  107 - 133   (GLY  344  - THR  370  <=> ILE  107  - ALA  133 )                          
  47: 6c70-A je3c-A   285 - 288 <=>  135 - 138   (LYS  371  - GLY  374  <=> GLY  135  - ARG  138 )                          
  47: 6c70-A je3c-A   289 - 292 <=>  143 - 146   (VAL  375  - TYR  378  <=> LEU  143  - ARG  146 )                          
  47: 6c70-A je3c-A   295 - 299 <=>  149 - 153   (THR  381  - TYR  385  <=> ALA  149  - THR  153 )                          
  47: 6c70-A je3c-A   303 - 306 <=>  154 - 157   (THR  389  - GLN  392  <=> TYR  154  - ILE  157 )                          
  47: 6c70-A je3c-A   309 - 312 <=>  158 - 161   (LEU  395  - ILE  398  <=> VAL  158  - PRO  161 )                          
  47: 6c70-A je3c-A   358 - 363 <=>  162 - 167   (SER  444  - PHE  449  <=> HIS  162  - GLY  167 )                          
  48: 6c70-A jdvq-A    63 -  90 <=>   22 -  49   (ASP   65  - VAL   92  <=> TRP   22  - THR   49 )                          
  48: 6c70-A jdvq-A    92 -  95 <=>   50 -  53   (SER   94  - PHE   97  <=> HIS   50  - GLN   53 )                          
  48: 6c70-A jdvq-A   258 - 283 <=>   54 -  79   (GLY  344  - ALA  369  <=> VAL   54  - PHE   79 )                          
  48: 6c70-A jdvq-A   284 - 287 <=>   81 -  84   (THR  370  - ASN  373  <=> ASN   81  - THR   84 )                          
  48: 6c70-A jdvq-A   385 - 388 <=>   99 - 102   (VAL  471  - LYS  474  <=> GLY   99  - THR  102 )                          
  49: 6c70-A jddj-A    63 -  93 <=>    3 -  33   (ASP   65  - LYS   95  <=> LEU    3  - PHE   33 )                          
  49: 6c70-A jddj-A    95 -  98 <=>   50 -  53   (PHE   97  - THR  100  <=> GLN   50  - THR   53 )                          
  49: 6c70-A jddj-A   102 - 105 <=>   74 -  77   (TRP  104  - PRO  107  <=> ILE   74  - ALA   77 )                          
  49: 6c70-A jddj-A   258 - 281 <=>   86 - 109   (GLY  344  - TYR  367  <=> THR   86  - GLU  109 )                          
  49: 6c70-A jddj-A   284 - 287 <=>  110 - 113   (THR  370  - ASN  373  <=> PRO  110  - THR  113 )                          
  50: 6c70-A jee5-A    64 -  79 <=>   41 -  56   (ASP   66  - LEU   81  <=> THR   41  - LEU   56 )                          
  50: 6c70-A jee5-A    80 -  92 <=>   58 -  70   (HIS   82  - SER   94  <=> VAL   58  - GLY   70 )                          
  50: 6c70-A jee5-A   261 - 286 <=>   74 -  99   (TYR  347  - VAL  372  <=> ILE   74  - SER   99 )                          
  50: 6c70-A jee5-A   287 - 290 <=>  102 - 105   (ASN  373  - ASN  376  <=> HIS  102  - GLU  105 )                          
  50: 6c70-A jee5-A   330 - 333 <=>  205 - 208   (SER  416  - TRP  419  <=> ILE  205  - LYS  208 )                          
  51: 6c70-A jdog-A    63 - 100 <=>   13 -  50   (ASP   65  - ALA  102  <=> ASP   13  - HIS   50 )                          
  51: 6c70-A jdog-A   255 - 258 <=>   51 -  54   (THR  341  - GLY  344  <=> GLU   51  - TRP   54 )                          
  51: 6c70-A jdog-A   260 - 283 <=>   55 -  78   (ALA  346  - ALA  369  <=> ILE   55  - ARG   78 )                          
  51: 6c70-A jdog-A   296 - 309 <=>   80 -  93   (VAL  382  - LEU  395  <=> PRO   80  - VAL   93 )                          
  52: 6c70-A jdjw-A    63 -  67 <=>   24 -  28   (ASP   65  - ASP   69  <=> GLY   24  - ALA   28 )                          
  52: 6c70-A jdjw-A    69 -  93 <=>   29 -  53   (THR   71  - LYS   95  <=> ARG   29  - ARG   53 )                          
  52: 6c70-A jdjw-A    95 -  98 <=>   54 -  57   (PHE   97  - THR  100  <=> ALA   54  - VAL   57 )                          
  52: 6c70-A jdjw-A   256 - 259 <=>   58 -  61   (ALA  342  - ASP  345  <=> VAL   58  - VAL   61 )                          
  52: 6c70-A jdjw-A   261 - 286 <=>   62 -  87   (TYR  347  - VAL  372  <=> GLU   62  - GLY   87 )                          
  52: 6c70-A jdjw-A   287 - 290 <=>   90 -  93   (ASN  373  - ASN  376  <=> GLU   90  - ASN   93 )                          
  53: 6c70-A jecd-A    64 -  89 <=>   21 -  46   (ASP   66  - PRO   91  <=> ALA   21  - GLU   46 )                          
  53: 6c70-A jecd-A    91 - 103 <=>   47 -  59   (ARG   93  - ASN  105  <=> VAL   47  - TRP   59 )                          
  53: 6c70-A jecd-A   249 - 260 <=>   61 -  72   (HIS  335  - ALA  346  <=> GLY   61  - MET   72 )                          
  53: 6c70-A jecd-A   261 - 286 <=>   75 - 100   (TYR  347  - VAL  372  <=> LEU   75  - ALA  100 )                          
  53: 6c70-A jecd-A   287 - 290 <=>  103 - 106   (ASN  373  - ASN  376  <=> VAL  103  - MET  106 )                          
  53: 6c70-A jecd-A   382 - 385 <=>  157 - 160   (MET  468  - VAL  471  <=> SER  157  - SER  160 )                          
  54: 6c70-A je74-A    32 -  43 <=>  114 - 125   (LYS   34  - THR   45  <=> PRO  114  - THR  125 )                          
  54: 6c70-A je74-A    44 -  51 <=>  127 - 134   (LEU   46  - TYR   53  <=> ILE  127  - LEU  134 )                          
  54: 6c70-A je74-A    53 -  59 <=>  136 - 142   (MET   55  - MET   61  <=> LEU  136  - ALA  142 )                          
  54: 6c70-A je74-A    63 -  93 <=>  151 - 181   (ASP   65  - LYS   95  <=> ASN  151  - GLU  181 )                          
  54: 6c70-A je74-A   194 - 200 <=>  199 - 205   (SER  211  - CYS  217  <=> GLY  199  - LEU  205 )                          
  54: 6c70-A je74-A   261 - 281 <=>  207 - 227   (TYR  347  - TYR  367  <=> ALA  207  - GLY  227 )                          
  54: 6c70-A je74-A   374 - 379 <=>  230 - 235   (LEU  460  - THR  465  <=> VAL  230  - GLU  235 )                          
  54: 6c70-A je74-A   382 - 388 <=>  236 - 242   (MET  468  - LYS  474  <=> VAL  236  - ASP  242 )                          
  55: 6c70-A jdpz-A    41 -  46 <=>    9 -  14   (ILE   43  - LEU   48  <=> TYR    9  - SER   14 )                          
  55: 6c70-A jdpz-A    59 -  62 <=>   28 -  31   (MET   61  - SER   64  <=> CYS   28  - LEU   31 )                          
  55: 6c70-A jdpz-A    67 -  90 <=>   32 -  55   (ASP   69  - VAL   92  <=> LEU   32  - SER   55 )                          
  55: 6c70-A jdpz-A    92 -  95 <=>   58 -  61   (SER   94  - PHE   97  <=> MET   58  - LYS   61 )                          
  55: 6c70-A jdpz-A   260 - 263 <=>   62 -  65   (ALA  346  - VAL  349  <=> ASP   62  - PRO   65 )                          
  55: 6c70-A jdpz-A   264 - 276 <=>   67 -  79   (ALA  350  - LEU  362  <=> VAL   67  - GLY   79 )                          
  55: 6c70-A jdpz-A   306 - 309 <=>   81 -  84   (GLN  392  - LEU  395  <=> VAL   81  - TYR   84 )                          
  56: 6c70-A jeha-A    20 -  23 <=>   22 -  25   (VAL   22  - PHE   25  <=> LEU   22  - LEU   25 )                          
  56: 6c70-A jeha-A    36 -  39 <=>   28 -  31   (HIS   38  - TYR   41  <=> TYR   28  - PHE   31 )                          
  56: 6c70-A jeha-A    63 -  94 <=>   78 - 109   (ASP   65  - ILE   96  <=> ALA   78  - TRP  109 )                          
  56: 6c70-A jeha-A    96 -  99 <=>  110 - 113   (TYR   98  - LEU  101  <=> PRO  110  - ARG  113 )                          
  56: 6c70-A jeha-A   256 - 272 <=>  115 - 131   (ALA  342  - THR  358  <=> ALA  115  - ALA  131 )                          
  56: 6c70-A jeha-A   273 - 282 <=>  134 - 143   (THR  359  - GLN  368  <=> VAL  134  - CYS  143 )                          
  56: 6c70-A jeha-A   284 - 290 <=>  144 - 150   (THR  370  - ASN  376  <=> LYS  144  - THR  150 )                          
  57: 6c70-A jeap-A    10 -  17 <=>   62 -  69   (LEU   12  - MET   19  <=> TYR   62  - VAL   69 )                          
  57: 6c70-A jeap-A    62 -  92 <=>  159 - 189   (SER   64  - SER   94  <=> ASP  159  - THR  189 )                          
  57: 6c70-A jeap-A   119 - 135 <=>  204 - 220   (HIS  121  - GLY  137  <=> GLN  204  - VAL  220 )                          
  57: 6c70-A jeap-A   147 - 150 <=>  231 - 234   (ILE  149  - ILE  152  <=> LEU  231  - ASP  234 )                          
  57: 6c70-A jeap-A   151 - 154 <=>  236 - 239   (GLU  153  - PRO  171  <=> HIS  236  - PRO  239 )                          
  57: 6c70-A jeap-A   169 - 172 <=>  241 - 244   (MET  186  - ALA  189  <=> ALA  241  - SER  244 )                          
  57: 6c70-A jeap-A   173 - 201 <=>  247 - 275   (GLY  190  - SER  218  <=> ARG  247  - ALA  275 )                          
  57: 6c70-A jeap-A   250 - 254 <=>  280 - 284   (VAL  336  - VAL  340  <=> HIS  280  - THR  284 )                          
  57: 6c70-A jeap-A   256 - 261 <=>  289 - 294   (ALA  342  - TYR  347  <=> GLY  289  - ILE  294 )                          
  57: 6c70-A jeap-A   262 - 285 <=>  303 - 326   (GLY  348  - LYS  371  <=> ALA  303  - ALA  326 )                          
  57: 6c70-A jeap-A   286 - 289 <=>  329 - 332   (VAL  372  - VAL  375  <=> MET  329  - LEU  332 )                          
  57: 6c70-A jeap-A   366 - 373 <=>  360 - 367   (SER  452  - VAL  459  <=> PRO  360  - SER  367 )                          
  58: 6c70-A jdxm-A    63 -  94 <=>    7 -  38   (ASP   65  - ILE   96  <=> GLU    7  - LEU   38 )                          
  58: 6c70-A jdxm-A    99 - 102 <=>   42 -  45   (LEU  101  - TRP  104  <=> CYS   42  - ARG   45 )                          
  58: 6c70-A jdxm-A   251 - 283 <=>   46 -  78   (VAL  337  - ALA  369  <=> VAL   46  - GLY   78 )                          
  58: 6c70-A jdxm-A   284 - 287 <=>   80 -  83   (THR  370  - ASN  373  <=> SER   80  - ALA   83 )                          
  58: 6c70-A jdxm-A   288 - 291 <=>   85 -  88   (GLY  374  - VAL  377  <=> GLY   85  - ARG   88 )                          
  59: 6c70-A jdxk-A    11 -  14 <=>    1 -   4   (LEU   13  - ILE   16  <=> MET    1  - ARG    4 )                          
  59: 6c70-A jdxk-A    66 -  69 <=>   15 -  18   (ASP   68  - THR   71  <=> ASP   15  - SER   18 )                          
  59: 6c70-A jdxk-A    71 -  78 <=>   19 -  26   (ASN   73  - PHE   80  <=> ASP   19  - ARG   26 )                          
  59: 6c70-A jdxk-A    79 -  94 <=>   28 -  43   (LEU   81  - ILE   96  <=> ARG   28  - ARG   43 )                          
  59: 6c70-A jdxk-A    98 - 102 <=>   44 -  48   (THR  100  - TRP  104  <=> ALA   44  - GLY   48 )                          
  59: 6c70-A jdxk-A   250 - 254 <=>   49 -  53   (VAL  336  - VAL  340  <=> ASN   49  - ALA   53 )                          
  59: 6c70-A jdxk-A   257 - 286 <=>   54 -  83   (VAL  343  - VAL  372  <=> VAL   54  - ASN   83 )                          
  59: 6c70-A jdxk-A   287 - 290 <=>   85 -  88   (ASN  373  - ASN  376  <=> SER   85  - LYS   88 )                          
  60: 6c70-A je7a-A    29 -  34 <=>   10 -  15   (SER   31  - PHE   36  <=> LEU   10  - VAL   15 )                          
  60: 6c70-A je7a-A    37 -  61 <=>   16 -  40   (ARG   39  - GLU   63  <=> ALA   16  - SER   40 )                          
  60: 6c70-A je7a-A    63 -  95 <=>   41 -  73   (ASP   65  - PHE   97  <=> GLY   41  - GLN   73 )                          
  60: 6c70-A je7a-A    97 - 101 <=>   74 -  78   (LYS   99  - ILE  103  <=> GLY   74  - LYS   78 )                          
  60: 6c70-A je7a-A   151 - 155 <=>  105 - 109   (GLU  153  - ILE  172  <=> LEU  105  - GLY  109 )                          
  60: 6c70-A je7a-A   156 - 159 <=>  111 - 114   (PRO  173  - MET  176  <=> VAL  111  - LEU  114 )                          
  60: 6c70-A je7a-A   177 - 186 <=>  117 - 126   (ALA  194  - VAL  203  <=> PHE  117  - MET  126 )                          
  61: 6c70-A jdgt-A    63 -  92 <=>  193 - 222   (ASP   65  - SER   94  <=> SER  193  - TYR  222 )                          
  61: 6c70-A jdgt-A    97 - 100 <=>  226 - 229   (LYS   99  - ALA  102  <=> PRO  226  - ASP  229 )                          
  61: 6c70-A jdgt-A   159 - 162 <=>  244 - 247   (MET  176  - THR  179  <=> HIS  244  - ASP  247 )                          
  61: 6c70-A jdgt-A   262 - 287 <=>  262 - 287   (GLY  348  - ASN  373  <=> SER  262  - ASP  287 )                          
  61: 6c70-A jdgt-A   294 - 312 <=>  339 - 357   (ALA  380  - ILE  398  <=> ASN  339  - PRO  357 )                          
  61: 6c70-A jdgt-A   367 - 383 <=>  359 - 375   (LEU  453  - VAL  469  <=> LYS  359  - GLU  375 )                          
  61: 6c70-A jdgt-A   385 - 388 <=>  405 - 408   (VAL  471  - LYS  474  <=> PRO  405  - VAL  408 )                          
  62: 6c70-A jdj8-A    65 -  82 <=>    4 -  21   (VAL   67  - ILE   84  <=> ASP    4  - ASP   21 )                          
  62: 6c70-A jdj8-A    84 -  92 <=>   22 -  30   (LYS   86  - SER   94  <=> PHE   22  - SER   30 )                          
  62: 6c70-A jdj8-A   261 - 284 <=>   33 -  56   (TYR  347  - THR  370  <=> SER   33  - GLU   56 )                          
  62: 6c70-A jdj8-A   285 - 288 <=>   58 -  61   (LYS  371  - GLY  374  <=> ALA   58  - GLY   61 )                          
  63: 6c70-A jdbn-A    62 -  94 <=>   51 -  83   (SER   64  - ILE   96  <=> GLY   51  - TRP   83 )                          
  63: 6c70-A jdbn-A    97 - 100 <=>   84 -  87   (LYS   99  - ALA  102  <=> PRO   84  - TYR   87 )                          
  63: 6c70-A jdbn-A   102 - 105 <=>   88 -  91   (TRP  104  - PRO  107  <=> LYS   88  - GLU   91 )                          
  63: 6c70-A jdbn-A   249 - 279 <=>   93 - 123   (HIS  335  - LEU  365  <=> SER   93  - PHE  123 )                          
  63: 6c70-A jdbn-A   280 - 283 <=>  125 - 128   (ALA  366  - ALA  369  <=> LYS  125  - ILE  128 )                          
  63: 6c70-A jdbn-A   285 - 289 <=>  129 - 133   (LYS  371  - VAL  375  <=> PRO  129  - SER  133 )                          
  64: 6c70-A jduh-A     4 -   7 <=>   80 -  83   (GLN    6  - VAL    9  <=> THR   80  - PRO   83 )                          
  64: 6c70-A jduh-A     9 -  23 <=>   84 -  98   (ASP   11  - PHE   25  <=> LEU   84  - GLY   98 )                          
  64: 6c70-A jduh-A    30 -  63 <=>  170 - 203   (GLU   32  - ASP   65  <=> VAL  170  - PRO  203 )                          
  64: 6c70-A jduh-A    64 -  89 <=>  222 - 247   (ASP   66  - PRO   91  <=> ILE  222  - THR  247 )                          
  64: 6c70-A jduh-A   201 - 210 <=>  271 - 280   (SER  218  - LEU  227  <=> MET  271  - LEU  280 )                          
  64: 6c70-A jduh-A   250 - 260 <=>  281 - 291   (VAL  336  - ALA  346  <=> GLU  281  - VAL  291 )                          
  64: 6c70-A jduh-A   261 - 287 <=>  293 - 319   (TYR  347  - ASN  373  <=> PHE  293  - SER  319 )                          
  65: 6c70-A jdkx-A    26 -  29 <=>  100 - 103   (ASN   28  - SER   31  <=> VAL  100  - TYR  103 )                          
  65: 6c70-A jdkx-A    33 -  63 <=>  108 - 138   (LYS   35  - ASP   65  <=> LEU  108  - GLN  138 )                          
  65: 6c70-A jdkx-A    64 -  92 <=>  162 - 190   (ASP   66  - SER   94  <=> PHE  162  - TYR  190 )                          
  65: 6c70-A jdkx-A    93 -  96 <=>  193 - 196   (LYS   95  - TYR   98  <=> GLY  193  - ARG  196 )                          
  65: 6c70-A jdkx-A    99 - 103 <=>  197 - 201   (LEU  101  - ASN  105  <=> LEU  197  - THR  201 )                          
  65: 6c70-A jdkx-A   255 - 289 <=>  206 - 240   (THR  341  - VAL  375  <=> ARG  206  - SER  240 )                          
  65: 6c70-A jdkx-A   304 - 310 <=>  263 - 269   (LEU  390  - PHE  396  <=> ILE  263  - CYS  269 )                          
  65: 6c70-A jdkx-A   359 - 362 <=>  273 - 276   (GLY  445  - PHE  448  <=> VAL  273  - ALA  276 )                          
  65: 6c70-A jdkx-A   364 - 367 <=>  285 - 288   (THR  450  - LEU  453  <=> PRO  285  - GLY  288 )                          
  65: 6c70-A jdkx-A   368 - 379 <=>  290 - 301   (ASP  454  - THR  465  <=> VAL  290  - THR  301 )                          
  66: 6c70-A jddb-A    63 -  94 <=>    2 -  33   (ASP   65  - ILE   96  <=> SER    2  - PHE   33 )                          
  66: 6c70-A jddb-A    96 -  99 <=>   38 -  41   (TYR   98  - LEU  101  <=> GLY   38  - GLN   41 )                          
  66: 6c70-A jddb-A   259 - 283 <=>   44 -  68   (ASP  345  - ALA  369  <=> GLY   44  - GLU   68 )                          
  66: 6c70-A jddb-A   384 - 387 <=>   69 -  72   (LEU  470  - LEU  473  <=> SER   69  - GLN   72 )                          
  67: 6c70-A jdls-A    64 -  87 <=>   12 -  35   (ASP   66  - TYR   89  <=> ALA   12  - LEU   35 )                          
  67: 6c70-A jdls-A    90 -  93 <=>   37 -  40   (VAL   92  - LYS   95  <=> ALA   37  - PRO   40 )                          
  67: 6c70-A jdls-A    96 -  99 <=>   47 -  50   (TYR   98  - LEU  101  <=> SER   47  - THR   50 )                          
  67: 6c70-A jdls-A   259 - 285 <=>   53 -  79   (ASP  345  - LYS  371  <=> GLY   53  - VAL   79 )                          
  67: 6c70-A jdls-A   286 - 290 <=>   82 -  86   (VAL  372  - ASN  376  <=> SER   82  - TYR   86 )                          
  68: 6c70-A jddu-A    69 -  91 <=>   10 -  32   (THR   71  - ARG   93  <=> SER   10  - GLN   32 )                          
  68: 6c70-A jddu-A   260 - 277 <=>   33 -  50   (ALA  346  - THR  363  <=> TYR   33  - VAL   50 )                          
  68: 6c70-A jddu-A   377 - 381 <=>   51 -  55   (VAL  463  - PHE  467  <=> GLU   51  - ARG   55 )                          
  69: 6c70-A jdoc-A    29 -  36 <=>    1 -   8   (SER   31  - HIS   38  <=> MET    1  - ASN    8 )                          
  69: 6c70-A jdoc-A    59 -  66 <=>   23 -  30   (MET   61  - ASP   68  <=> ILE   23  - LEU   30 )                          
  69: 6c70-A jdoc-A    68 -  81 <=>   31 -  44   (LEU   70  - PRO   83  <=> HIS   31  - ILE   44 )                          
  69: 6c70-A jdoc-A    83 -  93 <=>   45 -  55   (VAL   85  - LYS   95  <=> VAL   45  - GLU   55 )                          
  69: 6c70-A jdoc-A    95 -  98 <=>   56 -  59   (PHE   97  - THR  100  <=> VAL   56  - PRO   59 )                          
  69: 6c70-A jdoc-A   254 - 263 <=>   60 -  69   (VAL  340  - VAL  349  <=> SER   60  - VAL   69 )                          
  69: 6c70-A jdoc-A   264 - 285 <=>   71 -  92   (ALA  350  - LYS  371  <=> VAL   71  - PHE   92 )                          
  69: 6c70-A jdoc-A   384 - 387 <=>   93 -  96   (LEU  470  - LEU  473  <=> ARG   93  - LYS   96 )                          
  70: 6c70-A jeds-A    30 -  34 <=>  119 - 123   (GLU   32  - PHE   36  <=> TRP  119  - GLY  123 )                          
  70: 6c70-A jeds-A    38 -  42 <=>  196 - 200   (ILE   40  - VAL   44  <=> ARG  196  - GLY  200 )                          
  70: 6c70-A jeds-A    45 -  48 <=>  201 - 204   (LEU   47  - LEU   50  <=> PHE  201  - ARG  204 )                          
  70: 6c70-A jeds-A    51 -  54 <=>  205 - 208   (TYR   53  - MET   56  <=> TYR  205  - TYR  208 )                          
  70: 6c70-A jeds-A    60 -  64 <=>  239 - 243   (MET   62  - ASP   66  <=> HIS  239  - ARG  243 )                          
  70: 6c70-A jeds-A    67 -  88 <=>  244 - 265   (ASP   69  - PHE   90  <=> ASP  244  - SER  265 )                          
  70: 6c70-A jeds-A   259 - 285 <=>  268 - 294   (ASP  345  - LYS  371  <=> TRP  268  - LYS  294 )                          
  70: 6c70-A jeds-A   286 - 290 <=>  296 - 300   (VAL  372  - ASN  376  <=> ALA  296  - ALA  300 )                          
  71: 6c70-A jdzr-A    20 -  23 <=>  143 - 146   (VAL   22  - PHE   25  <=> GLN  143  - ALA  146 )                          
  71: 6c70-A jdzr-A    37 -  43 <=>  149 - 155   (ARG   39  - THR   45  <=> LYS  149  - VAL  155 )                          
  71: 6c70-A jdzr-A    47 -  61 <=>  156 - 170   (LEU   49  - GLU   63  <=> ILE  156  - ALA  170 )                          
  71: 6c70-A jdzr-A    63 -  94 <=>  171 - 202   (ASP   65  - ILE   96  <=> THR  171  - VAL  202 )                          
  71: 6c70-A jdzr-A   100 - 103 <=>  206 - 209   (ALA  102  - ASN  105  <=> ALA  206  - SER  209 )                          
  71: 6c70-A jdzr-A   250 - 254 <=>  211 - 215   (VAL  336  - VAL  340  <=> GLY  211  - LEU  215 )                          
  71: 6c70-A jdzr-A   257 - 286 <=>  216 - 245   (VAL  343  - VAL  372  <=> ARG  216  - LYS  245 )                          
  71: 6c70-A jdzr-A   287 - 290 <=>  248 - 251   (ASN  373  - ASN  376  <=> ARG  248  - GLN  251 )                          
  72: 6c70-A jeg9-A    65 -  91 <=>   14 -  40   (VAL   67  - ARG   93  <=> THR   14  - GLN   40 )                          
  72: 6c70-A jeg9-A   263 - 287 <=>   42 -  66   (VAL  349  - ASN  373  <=> ASN   42  - LEU   66 )                          
  73: 6c70-A jedj-A    45 -  56 <=>   33 -  44   (LEU   47  - VAL   58  <=> ARG   33  - ARG   44 )                          
  73: 6c70-A jedj-A    57 -  62 <=>   46 -  51   (ASN   59  - SER   64  <=> GLN   46  - VAL   51 )                          
  73: 6c70-A jedj-A    65 -  96 <=>   83 - 114   (VAL   67  - TYR   98  <=> ASP   83  - HIS  114 )                          
  73: 6c70-A jedj-A   101 - 105 <=>  127 - 131   (ILE  103  - PRO  107  <=> SER  127  - THR  131 )                          
  73: 6c70-A jedj-A   107 - 110 <=>  137 - 140   (SER  109  - LEU  112  <=> LEU  137  - LEU  140 )                          
  73: 6c70-A jedj-A   127 - 131 <=>  156 - 160   (ARG  129  - PHE  133  <=> PRO  156  - ALA  160 )                          
  73: 6c70-A jedj-A   134 - 137 <=>  161 - 164   (ALA  136  - THR  139  <=> HIS  161  - GLU  164 )                          
  73: 6c70-A jedj-A   139 - 142 <=>  165 - 168   (PHE  141  - ILE  144  <=> THR  165  - ARG  168 )                          
  73: 6c70-A jedj-A   183 - 188 <=>  169 - 174   (TYR  200  - SER  205  <=> THR  169  - GLN  174 )                          
  73: 6c70-A jedj-A   203 - 211 <=>  637 - 645   (LEU  220  - GLN  228  <=> GLY  637  - ALA  645 )                          
  73: 6c70-A jedj-A   214 - 217 <=>  646 - 649   (LYS  231  - MET  234  <=> GLN  646  - GLY  649 )                          
  73: 6c70-A jedj-A   241 - 244 <=>  690 - 693   (LYS  327  - VAL  330  <=> LEU  690  - VAL  693 )                          
  73: 6c70-A jedj-A   258 - 286 <=>  878 - 906   (GLY  344  - VAL  372  <=> ASN  878  - TYR  906 )                          
  73: 6c70-A jedj-A   287 - 306 <=>  909 - 928   (ASN  373  - GLN  392  <=> GLY  909  - SER  928 )                          
  73: 6c70-A jedj-A   307 - 311 <=>  930 - 934   (VAL  393  - CYS  397  <=> LEU  930  - GLY  934 )                          
  74: 6c70-A jdqj-A    63 -  79 <=>  150 - 166   (ASP   65  - LEU   81  <=> GLY  150  - ALA  166 )                          
  74: 6c70-A jdqj-A    80 - 101 <=>  168 - 189   (HIS   82  - ILE  103  <=> GLY  168  - MET  189 )                          
  74: 6c70-A jdqj-A   102 - 105 <=>  191 - 194   (TRP  104  - PRO  107  <=> ALA  191  - ASP  194 )                          
  74: 6c70-A jdqj-A   108 - 115 <=>  201 - 208   (HIS  110  - ASN  117  <=> THR  201  - VAL  208 )                          
  74: 6c70-A jdqj-A   200 - 203 <=>  215 - 218   (CYS  217  - LEU  220  <=> TYR  215  - ASP  218 )                          
  74: 6c70-A jdqj-A   262 - 271 <=>  222 - 231   (GLY  348  - THR  357  <=> HIS  222  - PHE  231 )                          
  74: 6c70-A jdqj-A   272 - 286 <=>  233 - 247   (THR  358  - VAL  372  <=> ILE  233  - SER  247 )                          
  74: 6c70-A jdqj-A   287 - 290 <=>  250 - 253   (ASN  373  - ASN  376  <=> LEU  250  - ILE  253 )                          
  74: 6c70-A jdqj-A   328 - 335 <=>  269 - 276   (ALA  414  - ASP  421  <=> ASN  269  - PRO  276 )                          
  74: 6c70-A jdqj-A   338 - 342 <=>  346 - 350   (GLU  424  - THR  428  <=> LYS  346  - THR  350 )                          
  75: 6c70-A je4x-A    66 -  91 <=>    2 -  27   (ASP   68  - ARG   93  <=> HIS    2  - SER   27 )                          
  75: 6c70-A je4x-A    92 -  95 <=>   30 -  33   (SER   94  - PHE   97  <=> ALA   30  - GLY   33 )                          
  75: 6c70-A je4x-A   260 - 284 <=>   35 -  59   (ALA  346  - THR  370  <=> ASP   35  - VAL   59 )                          
  75: 6c70-A je4x-A   285 - 291 <=>   61 -  67   (LYS  371  - VAL  377  <=> ARG   61  - PRO   67 )                          
  75: 6c70-A je4x-A   319 - 325 <=>  103 - 109   (GLU  405  - MET  411  <=> ALA  103  - TRP  109 )                          
  75: 6c70-A je4x-A   348 - 352 <=>  111 - 115   (CYS  434  - GLN  438  <=> PRO  111  - VAL  115 )                          
  76: 6c70-A je0b-A    73 -  78 <=>  360 - 365   (ILE   75  - PHE   80  <=> VAL  360  - ARG  365 )                          
  76: 6c70-A je0b-A   161 - 164 <=>  370 - 373   (ARG  178  - TYR  181  <=> ALA  370  - ALA  373 )                          
  76: 6c70-A je0b-A   166 - 172 <=>  376 - 382   (PHE  183  - ALA  189  <=> ALA  376  - ILE  382 )                          
  76: 6c70-A je0b-A   174 - 193 <=>  389 - 408   (HIS  191  - ASN  210  <=> ASP  389  - SER  408 )                          
  76: 6c70-A je0b-A   195 - 217 <=>  409 - 431   (LEU  212  - MET  234  <=> ARG  409  - VAL  431 )                          
  76: 6c70-A je0b-A   219 - 222 <=>  432 - 435   (PRO  236  - GLU  239  <=> ASN  432  - ASP  435 )                          
  76: 6c70-A je0b-A   237 - 286 <=>  436 - 485   (ARG  323  - VAL  372  <=> GLU  436  - GLY  485 )                          
  76: 6c70-A je0b-A   287 - 290 <=>  488 - 491   (ASN  373  - ASN  376  <=> GLU  488  - GLU  491 )                          
  76: 6c70-A je0b-A   378 - 382 <=>  508 - 512   (VAL  464  - MET  468  <=> PRO  508  - LYS  512 )                          
  77: 6c70-A jdrv-A    64 -  94 <=>   12 -  42   (ASP   66  - ILE   96  <=> ALA   12  - ALA   42 )                          
  77: 6c70-A jdrv-A    99 - 102 <=>   46 -  49   (LEU  101  - TRP  104  <=> TRP   46  - THR   49 )                          
  77: 6c70-A jdrv-A   254 - 286 <=>   52 -  84   (VAL  340  - VAL  372  <=> LEU   52  - ASP   84 )                          
  77: 6c70-A jdrv-A   287 - 290 <=>   87 -  90   (ASN  373  - ASN  376  <=> GLU   87  - GLU   90 )                          
  78: 6c70-A je81-A    54 -  57 <=>   14 -  17   (MET   56  - ASN   59  <=> ALA   14  - ALA   17 )                          
  78: 6c70-A je81-A    63 -  67 <=>   83 -  87   (ASP   65  - ASP   69  <=> PRO   83  - ARG   87 )                          
  78: 6c70-A je81-A    70 -  73 <=>   88 -  91   (ALA   72  - ILE   75  <=> GLY   88  - ASN   91 )                          
  78: 6c70-A je81-A    82 -  91 <=>  179 - 188   (ILE   84  - ARG   93  <=> GLY  179  - ALA  188 )                          
  78: 6c70-A je81-A    92 - 105 <=>  190 - 203   (SER   94  - PRO  107  <=> ARG  190  - SER  203 )                          
  78: 6c70-A je81-A   119 - 122 <=>  206 - 209   (HIS  121  - ALA  124  <=> ALA  206  - THR  209 )                          
  78: 6c70-A je81-A   125 - 140 <=>  210 - 225   (LYS  127  - SER  142  <=> ASP  210  - HIS  225 )                          
  78: 6c70-A je81-A   143 - 146 <=>  226 - 229   (SER  145  - GLY  148  <=> ARG  226  - ASP  229 )                          
  78: 6c70-A je81-A   181 - 210 <=>  231 - 260   (GLN  198  - LEU  227  <=> ALA  231  - THR  260 )                          
  78: 6c70-A je81-A   246 - 258 <=>  262 - 274   (ARG  332  - GLY  344  <=> SER  262  - ARG  274 )                          
  78: 6c70-A je81-A   260 - 270 <=>  275 - 285   (ALA  346  - LEU  356  <=> PRO  275  - MET  285 )                          
  79: 6c70-A jdgs-A    63 -  89 <=>   19 -  45   (ASP   65  - PRO   91  <=> GLY   19  - GLY   45 )                          
  79: 6c70-A jdgs-A    91 - 103 <=>   46 -  58   (ARG   93  - ASN  105  <=> LEU   46  - GLU   58 )                          
  79: 6c70-A jdgs-A   249 - 286 <=>   61 -  98   (HIS  335  - VAL  372  <=> SER   61  - GLU   98 )                          
  79: 6c70-A jdgs-A   287 - 290 <=>  101 - 104   (ASN  373  - ASN  376  <=> PHE  101  - THR  104 )                          
  79: 6c70-A jdgs-A   382 - 385 <=>  155 - 158   (MET  468  - VAL  471  <=> GLN  155  - VAL  158 )                          
  80: 6c70-A jecq-A     2 -   6 <=>   10 -  14   (LYS    4  - LEU    8  <=> SER   10  - PRO   14 )                          
  80: 6c70-A jecq-A     9 -  16 <=>   15 -  22   (ASP   11  - VAL   18  <=> SER   15  - ARG   22 )                          
  80: 6c70-A jecq-A    63 -  74 <=>   69 -  80   (ASP   65  - THR   76  <=> ASP   69  - VAL   80 )                          
  80: 6c70-A jecq-A    77 -  88 <=>   81 -  92   (PHE   79  - PHE   90  <=> PRO   81  - SER   92 )                          
  80: 6c70-A jecq-A    90 -  93 <=>   93 -  96   (VAL   92  - LYS   95  <=> ILE   93  - GLY   96 )                          
  80: 6c70-A jecq-A   259 - 277 <=>   97 - 115   (ASP  345  - THR  363  <=> HIS   97  - VAL  115 )                          
  80: 6c70-A jecq-A   377 - 388 <=>  116 - 127   (VAL  463  - LYS  474  <=> THR  116  - SER  127 )                          
  81: 6c70-A je1w-A    63 -  87 <=>    7 -  31   (ASP   65  - TYR   89  <=> ASP    7  - TYR   31 )                          
  81: 6c70-A je1w-A    88 -  91 <=>   33 -  36   (PHE   90  - ARG   93  <=> VAL   33  - ALA   36 )                          
  81: 6c70-A je1w-A   263 - 283 <=>   39 -  59   (VAL  349  - ALA  369  <=> ILE   39  - PRO   59 )                          
  81: 6c70-A je1w-A   295 - 298 <=>   60 -  63   (THR  381  - GLY  384  <=> GLU   60  - THR   63 )                          
  81: 6c70-A je1w-A   303 - 306 <=>   68 -  71   (THR  389  - GLN  392  <=> THR   68  - VAL   71 )                          
  81: 6c70-A je1w-A   322 - 330 <=>  508 - 516   (SER  408  - SER  416  <=> ALA  508  - ASN  516 )                          
  81: 6c70-A je1w-A   331 - 334 <=>  519 - 522   (CYS  417  - TYR  420  <=> LYS  519  - THR  522 )                          
  81: 6c70-A je1w-A   337 - 341 <=>  593 - 597   (SER  423  - LYS  427  <=> TRP  593  - GLY  597 )                          
  82: 6c70-A jdsb-A    15 -  18 <=>   72 -  75   (ARG   17  - GLN   20  <=> ARG   72  - PRO   75 )                          
  82: 6c70-A jdsb-A    28 -  31 <=>   80 -  83   (TYR   30  - GLY   33  <=> GLY   80  - LEU   83 )                          
  82: 6c70-A jdsb-A    41 -  44 <=>  134 - 137   (ILE   43  - LEU   46  <=> LYS  134  - GLY  137 )                          
  82: 6c70-A jdsb-A    46 -  50 <=>  141 - 145   (LEU   48  - GLN   52  <=> PHE  141  - ALA  145 )                          
  82: 6c70-A jdsb-A    51 -  54 <=>  147 - 150   (TYR   53  - MET   56  <=> PHE  147  - PHE  150 )                          
  82: 6c70-A jdsb-A    55 -  62 <=>  152 - 159   (ALA   57  - SER   64  <=> LEU  152  - GLU  159 )                          
  82: 6c70-A jdsb-A    63 -  92 <=>  166 - 195   (ASP   65  - SER   94  <=> VAL  166  - THR  195 )                          
  82: 6c70-A jdsb-A   260 - 286 <=>  209 - 235   (ALA  346  - VAL  372  <=> GLY  209  - THR  235 )                          
  82: 6c70-A jdsb-A   293 - 297 <=>  236 - 240   (ALA  379  - ILE  383  <=> SER  236  - VAL  240 )                          
  82: 6c70-A jdsb-A   299 - 302 <=>  241 - 244   (TYR  385  - TYR  388  <=> GLY  241  - ALA  244 )                          
  82: 6c70-A jdsb-A   304 - 310 <=>  245 - 251   (LEU  390  - PHE  396  <=> THR  245  - ALA  251 )                          
  83: 6c70-A jdkz-A    64 -  89 <=>   42 -  67   (ASP   66  - PRO   91  <=> ARG   42  - ILE   67 )                          
  83: 6c70-A jdkz-A   260 - 286 <=>   68 -  94   (ALA  346  - VAL  372  <=> GLY   68  - LEU   94 )                          
  83: 6c70-A jdkz-A   385 - 388 <=>   96 -  99   (VAL  471  - LYS  474  <=> GLY   96  - ASP   99 )                          
  84: 6c70-A jdsl-A    64 -  86 <=>   22 -  44   (ASP   66  - ILE   88  <=> PHE   22  - LYS   44 )                          
  84: 6c70-A jdsl-A    88 -  92 <=>   45 -  49   (PHE   90  - SER   94  <=> SER   45  - VAL   49 )                          
  84: 6c70-A jdsl-A   263 - 289 <=>   50 -  76   (VAL  349  - VAL  375  <=> PHE   50  - ARG   76 )                          
  85: 6c70-A jee1-A    39 -  44 <=>   84 -  89   (TYR   41  - LEU   46  <=> GLN   84  - PRO   89 )                          
  85: 6c70-A jee1-A    48 -  62 <=>  131 - 145   (LEU   50  - SER   64  <=> VAL  131  - LEU  145 )                          
  85: 6c70-A jee1-A    63 -  88 <=>  153 - 178   (ASP   65  - PHE   90  <=> GLU  153  - GLU  178 )                          
  85: 6c70-A jee1-A   193 - 197 <=>  180 - 184   (ASN  210  - VAL  214  <=> ASP  180  - PRO  184 )                          
  85: 6c70-A jee1-A   256 - 285 <=>  188 - 217   (ALA  342  - LYS  371  <=> PRO  188  - THR  217 )                          
  86: 6c70-A jdc4-A    63 -  66 <=>   19 -  22   (ASP   65  - ASP   68  <=> ARG   19  - GLY   22 )                          
  86: 6c70-A jdc4-A    68 -  87 <=>   23 -  42   (LEU   70  - TYR   89  <=> ARG   23  - LYS   42 )                          
  86: 6c70-A jdc4-A    89 -  92 <=>   43 -  46   (PRO   91  - SER   94  <=> ASN   43  - ASP   46 )                          
  86: 6c70-A jdc4-A   260 - 278 <=>   48 -  66   (ALA  346  - LEU  364  <=> VAL   48  - VAL   66 )                          
  86: 6c70-A jdc4-A   380 - 383 <=>   69 -  72   (TYR  466  - VAL  469  <=> VAL   69  - ARG   72 )                          
  86: 6c70-A jdc4-A   385 - 388 <=>   73 -  76   (VAL  471  - LYS  474  <=> PRO   73  - ALA   76 )                          
  87: 6c70-A jefu-A    65 -  86 <=>    1 -  22   (VAL   67  - ILE   88  <=> MET    1  - GLN   22 )                          
  87: 6c70-A jefu-A    88 -  91 <=>   23 -  26   (PHE   90  - ARG   93  <=> ARG   23  - ALA   26 )                          
  87: 6c70-A jefu-A   259 - 279 <=>   30 -  50   (ASP  345  - LEU  365  <=> ALA   30  - SER   50 )                          
  87: 6c70-A jefu-A   280 - 285 <=>   52 -  57   (ALA  366  - LYS  371  <=> LEU   52  - GLY   57 )                          
  88: 6c70-A jdfl-A    54 -  58 <=>   14 -  18   (MET   56  - LEU   60  <=> ALA   14  - ALA   18 )                          
  88: 6c70-A jdfl-A    60 -  63 <=>   19 -  22   (MET   62  - ASP   65  <=> GLU   19  - LEU   22 )                          
  88: 6c70-A jdfl-A    64 -  77 <=>   88 - 101   (ASP   66  - PHE   79  <=> GLU   88  - MET  101 )                          
  88: 6c70-A jdfl-A    79 -  97 <=>  102 - 120   (LEU   81  - LYS   99  <=> PRO  102  - THR  120 )                          
  88: 6c70-A jdfl-A    99 - 102 <=>  121 - 124   (LEU  101  - TRP  104  <=> ASN  121  - GLY  124 )                          
  88: 6c70-A jdfl-A   255 - 284 <=>  128 - 157   (THR  341  - THR  370  <=> ILE  128  - ALA  157 )                          
  88: 6c70-A jdfl-A   285 - 290 <=>  159 - 164   (LYS  371  - ASN  376  <=> THR  159  - PRO  164 )                          
  88: 6c70-A jdfl-A   329 - 333 <=>  306 - 310   (TYR  415  - TRP  419  <=> SER  306  - ASN  310 )                          
  88: 6c70-A jdfl-A   336 - 339 <=>  311 - 314   (GLY  422  - GLU  425  <=> SER  311  - SER  314 )                          
  88: 6c70-A jdfl-A   352 - 357 <=>  319 - 324   (GLN  438  - ILE  443  <=> ALA  319  - PRO  324 )                          
  88: 6c70-A jdfl-A   359 - 362 <=>  325 - 328   (GLY  445  - PHE  448  <=> LEU  325  - PRO  328 )                          
  89: 6c70-A je9r-A    62 -  65 <=>   50 -  53   (SER   64  - VAL   67  <=> PRO   50  - PHE   53 )                          
  89: 6c70-A je9r-A    68 -  91 <=>   54 -  77   (LEU   70  - ARG   93  <=> GLY   54  - LEU   77 )                          
  89: 6c70-A je9r-A   261 - 283 <=>   79 - 101   (TYR  347  - ALA  369  <=> VAL   79  - TYR  101 )                          
  89: 6c70-A je9r-A   284 - 287 <=>  103 - 106   (THR  370  - ASN  373  <=> LEU  103  - ASN  106 )                          
  89: 6c70-A je9r-A   288 - 291 <=>  109 - 112   (GLY  374  - VAL  377  <=> VAL  109  - GLU  112 )                          
  89: 6c70-A je9r-A   294 - 309 <=>  113 - 128   (ALA  380  - LEU  395  <=> CYS  113  - CYS  128 )                          
  89: 6c70-A je9r-A   361 - 364 <=>  134 - 137   (LYS  447  - THR  450  <=> ILE  134  - VAL  137 )                          
  90: 6c70-A je7h-A    56 -  60 <=>   24 -  28   (VAL   58  - MET   62  <=> GLN   24  - ASP   28 )                          
  90: 6c70-A je7h-A    64 -  91 <=>  124 - 151   (ASP   66  - ARG   93  <=> VAL  124  - ALA  151 )                          
  90: 6c70-A je7h-A   260 - 277 <=>  152 - 169   (ALA  346  - THR  363  <=> ASP  152  - GLU  169 )                          
  90: 6c70-A je7h-A   281 - 284 <=>  170 - 173   (TYR  367  - THR  370  <=> CYS  170  - SER  173 )                          
  90: 6c70-A je7h-A   286 - 289 <=>  174 - 177   (VAL  372  - VAL  375  <=> GLU  174  - VAL  177 )                          
  90: 6c70-A je7h-A   326 - 329 <=>  261 - 264   (GLU  412  - TYR  415  <=> ALA  261  - GLU  264 )                          
  90: 6c70-A je7h-A   335 - 338 <=>  300 - 303   (ASP  421  - GLU  424  <=> TRP  300  - SER  303 )                          
  90: 6c70-A je7h-A   341 - 344 <=>  319 - 322   (LYS  427  - VAL  430  <=> ILE  319  - ALA  322 )                          
  90: 6c70-A je7h-A   347 - 350 <=>  323 - 326   (VAL  433  - GLN  436  <=> GLY  323  - PRO  326 )                          
  90: 6c70-A je7h-A   354 - 358 <=>  455 - 459   (ALA  440  - SER  444  <=> SER  455  - THR  459 )                          
  90: 6c70-A je7h-A   363 - 375 <=>  460 - 472   (PHE  449  - GLY  461  <=> MET  460  - GLN  472 )                          
  91: 6c70-A jdm1-A     1 -   5 <=>  593 - 597   (PHE    3  - GLY    7  <=> LYS  593  - ILE  597 )                          
  91: 6c70-A jdm1-A    52 -  55 <=>  650 - 653   (GLY   54  - ALA   57  <=> PRO  650  - ASP  653 )                          
  91: 6c70-A jdm1-A    65 -  74 <=>  676 - 685   (VAL   67  - THR   76  <=> THR  676  - ASN  685 )                          
  91: 6c70-A jdm1-A    75 -  91 <=>  687 - 703   (MET   77  - ARG   93  <=> ASN  687  - GLN  703 )                          
  91: 6c70-A jdm1-A   260 - 281 <=>  705 - 726   (ALA  346  - TYR  367  <=> GLN  705  - HIS  726 )                          
  91: 6c70-A jdm1-A   283 - 286 <=>  727 - 730   (ALA  369  - VAL  372  <=> MET  727  - SER  730 )                          
  91: 6c70-A jdm1-A   294 - 297 <=>  736 - 739   (ALA  380  - ILE  383  <=> LYS  736  - ALA  739 )                          
  91: 6c70-A jdm1-A   305 - 308 <=>  761 - 764   (GLY  391  - PHE  394  <=> ASP  761  - LEU  764 )                          
  91: 6c70-A jdm1-A   315 - 318 <=>  773 - 776   (ASN  401  - ILE  404  <=> ASN  773  - ILE  776 )                          
  91: 6c70-A jdm1-A   334 - 338 <=> 1034 -1038   (TYR  420  - GLU  424  <=> TYR 1034  - PHE 1038 )                          
  91: 6c70-A jdm1-A   347 - 350 <=> 1071 -1074   (VAL  433  - GLN  436  <=> GLN 1071  - THR 1074 )                          
  91: 6c70-A jdm1-A   359 - 364 <=> 1092 -1097   (GLY  445  - THR  450  <=> TYR 1092  - GLU 1097 )                          
  92: 6c70-A jeaw-A    64 -  71 <=>  463 - 470   (ASP   66  - ASN   73  <=> GLN  463  - SER  470 )                          
  92: 6c70-A jeaw-A    73 - 105 <=>  471 - 503   (ILE   75  - PRO  107  <=> PHE  471  - LEU  503 )                          
  92: 6c70-A jeaw-A   137 - 141 <=>  538 - 542   (THR  139  - VAL  143  <=> ARG  538  - VAL  542 )                          
  92: 6c70-A jeaw-A   143 - 146 <=>  543 - 546   (SER  145  - GLY  148  <=> SER  543  - ASN  546 )                          
  92: 6c70-A jeaw-A   193 - 217 <=>  560 - 584   (ASN  210  - MET  234  <=> ILE  560  - SER  584 )                          
  92: 6c70-A jeaw-A   242 - 245 <=>  586 - 589   (TYR  328  - GLU  331  <=> GLN  586  - SER  589 )                          
  92: 6c70-A jeaw-A   247 - 260 <=>  590 - 603   (HIS  333  - ALA  346  <=> SER  590  - SER  603 )                          
  92: 6c70-A jeaw-A   261 - 284 <=>  605 - 628   (TYR  347  - THR  370  <=> LEU  605  - GLN  628 )                          
  92: 6c70-A jeaw-A   285 - 288 <=>  630 - 633   (LYS  371  - GLY  374  <=> SER  630  - LEU  633 )                          
  93: 6c70-A je1n-A    64 -  89 <=>   21 -  46   (ASP   66  - PRO   91  <=> PRO   21  - VAL   46 )                          
  93: 6c70-A je1n-A    91 -  97 <=>   47 -  53   (ARG   93  - LYS   99  <=> GLU   47  - LEU   53 )                          
  93: 6c70-A je1n-A   197 - 203 <=>   77 -  83   (VAL  214  - LEU  220  <=> GLN   77  - PHE   83 )                          
  93: 6c70-A je1n-A   262 - 286 <=>  143 - 167   (GLY  348  - VAL  372  <=> CYS  143  - PRO  167 )                          
  93: 6c70-A je1n-A   287 - 290 <=>  169 - 172   (ASN  373  - ASN  376  <=> LEU  169  - LEU  172 )                          
  93: 6c70-A je1n-A   379 - 384 <=>  182 - 187   (THR  465  - LEU  470  <=> GLY  182  - ARG  187 )                          
  94: 6c70-A jej6-A   105 - 108 <=>    9 -  12   (PRO  107  - HIS  110  <=> GLU    9  - THR   12 )                          
  94: 6c70-A jej6-A   113 - 117 <=>   15 -  19   (GLU  115  - ARG  119  <=> ARG   15  - THR   19 )                          
  94: 6c70-A jej6-A   119 - 150 <=>   20 -  51   (HIS  121  - ILE  152  <=> MET   20  - ILE   51 )                          
  94: 6c70-A jej6-A   168 - 171 <=>   56 -  59   (ALA  185  - GLY  188  <=> VAL   56  - GLN   59 )                          
  94: 6c70-A jej6-A   173 - 200 <=>  154 - 181   (GLY  190  - CYS  217  <=> ASN  154  - ALA  181 )                          
  94: 6c70-A jej6-A   201 - 220 <=>  183 - 202   (SER  218  - LEU  237  <=> GLY  183  - GLU  202 )                          
  94: 6c70-A jej6-A   221 - 226 <=>  204 - 209   (MET  238  - THR  243  <=> GLY  204  - VAL  209 )                          
  94: 6c70-A jej6-A   244 - 248 <=>  218 - 222   (VAL  330  - LYS  334  <=> LEU  218  - LEU  222 )                          
  94: 6c70-A jej6-A   294 - 297 <=>  262 - 265   (ALA  380  - ILE  383  <=> ARG  262  - TYR  265 )                          
  94: 6c70-A jej6-A   300 - 319 <=>  266 - 285   (LEU  386  - GLU  405  <=> ALA  266  - LEU  285 )                          
  94: 6c70-A jej6-A   320 - 327 <=>  287 - 294   (GLU  406  - ALA  413  <=> GLY  287  - TYR  294 )                          
  95: 6c70-A je6h-A    63 -  86 <=>    1 -  24   (ASP   65  - ILE   88  <=> MET    1  - ARG   24 )                          
  95: 6c70-A je6h-A   176 - 189 <=>   36 -  49   (PHE  193  - MET  206  <=> ASN   36  - ASP   49 )                          
  95: 6c70-A je6h-A   264 - 284 <=>   67 -  87   (ALA  350  - THR  370  <=> THR   67  - PHE   87 )                          
  95: 6c70-A je6h-A   285 - 292 <=>   89 -  96   (LYS  371  - TYR  378  <=> LEU   89  - LEU   96 )                          
  96: 6c70-A je9g-A    63 -  66 <=>    4 -   7   (ASP   65  - ASP   68  <=> PHE    4  - ALA    7 )                          
  96: 6c70-A je9g-A    69 - 100 <=>    8 -  39   (THR   71  - ALA  102  <=> GLU    8  - GLU   39 )                          
  96: 6c70-A je9g-A   245 - 248 <=>   52 -  55   (GLU  331  - LYS  334  <=> LEU   52  - PHE   55 )                          
  96: 6c70-A je9g-A   251 - 277 <=>   58 -  84   (VAL  337  - THR  363  <=> GLY   58  - SER   84 )                          
  96: 6c70-A je9g-A   279 - 286 <=>   86 -  93   (LEU  365  - VAL  372  <=> SER   86  - THR   93 )                          
  96: 6c70-A je9g-A   287 - 290 <=>   95 -  98   (ASN  373  - ASN  376  <=> ASN   95  - SER   98 )                          
  97: 6c70-A jdof-A    70 -  95 <=>   11 -  36   (ALA   72  - PHE   97  <=> LEU   11  - HIS   36 )                          
  97: 6c70-A jdof-A   259 - 283 <=>   39 -  63   (ASP  345  - ALA  369  <=> GLY   39  - ASP   63 )                          
  97: 6c70-A jdof-A   295 - 307 <=>   65 -  77   (THR  381  - VAL  393  <=> TYR   65  - ASP   77 )                          
  97: 6c70-A jdof-A   312 - 315 <=>  131 - 134   (ILE  398  - ASN  401  <=> LYS  131  - THR  134 )                          
  97: 6c70-A jdof-A   358 - 362 <=>  140 - 144   (SER  444  - PHE  448  <=> GLY  140  - VAL  144 )                          
  98: 6c70-A jdfa-A    65 -  92 <=>   36 -  63   (VAL   67  - SER   94  <=> LEU   36  - ARG   63 )                          
  98: 6c70-A jdfa-A   257 - 287 <=>   65 -  95   (VAL  343  - ASN  373  <=> GLY   65  - VAL   95 )                          
  98: 6c70-A jdfa-A   289 - 302 <=>  112 - 125   (VAL  375  - TYR  388  <=> ILE  112  - LYS  125 )                          
  98: 6c70-A jdfa-A   328 - 332 <=>  226 - 230   (ALA  414  - HIS  418  <=> LEU  226  - ILE  230 )                          
  98: 6c70-A jdfa-A   334 - 339 <=>  231 - 236   (TYR  420  - GLU  425  <=> GLU  231  - MET  236 )                          
  99: 6c70-A jdm5-A    64 - 103 <=>   45 -  84   (ASP   66  - ASN  105  <=> ALA   45  - ASP   84 )                          
  99: 6c70-A jdm5-A   104 - 107 <=>   87 -  90   (ASN  106  - SER  109  <=> ALA   87  - ALA   90 )                          
  99: 6c70-A jdm5-A   108 - 111 <=>   93 -  96   (HIS  110  - PHE  113  <=> GLN   93  - LEU   96 )                          
  99: 6c70-A jdm5-A   221 - 225 <=>  100 - 104   (MET  238  - ALA  242  <=> GLN  100  - ASN  104 )                          
  99: 6c70-A jdm5-A   227 - 260 <=>  144 - 177   (GLY  313  - ALA  346  <=> GLN  144  - ALA  177 )                          
  99: 6c70-A jdm5-A   261 - 285 <=>  180 - 204   (TYR  347  - LYS  371  <=> ALA  180  - HIS  204 )                          
  99: 6c70-A jdm5-A   286 - 290 <=>  206 - 210   (VAL  372  - ASN  376  <=> LEU  206  - PRO  210 )                          
  99: 6c70-A jdm5-A   295 - 298 <=>  352 - 355   (THR  381  - GLY  384  <=> THR  352  - VAL  355 )                          
 100: 6c70-A jdn6-A   170 - 173 <=>    2 -   5   (SER  187  - GLY  190  <=> MET    2  - TYR    5 )                          
 100: 6c70-A jdn6-A   289 - 293 <=>   12 -  16   (VAL  375  - ALA  379  <=> SER   12  - ALA   16 )                          
 100: 6c70-A jdn6-A   295 - 331 <=>   17 -  53   (THR  381  - CYS  417  <=> SER   17  - PHE   53 )                          
 100: 6c70-A jdn6-A   334 - 337 <=>   56 -  59   (TYR  420  - SER  423  <=> ILE   56  - ASP   59 )                          
 100: 6c70-A jdn6-A   353 - 357 <=>   67 -  71   (LYS  439  - ILE  443  <=> TYR   67  - VAL   71 )                          
 100: 6c70-A jdn6-A   363 - 366 <=>   73 -  76   (PHE  449  - SER  452  <=> SER   73  - ILE   76 )                          
 100: 6c70-A jdn6-A   368 - 383 <=>   77 -  92   (ASP  454  - VAL  469  <=> ILE   77  - ARG   92 )                          
 100: 6c70-A jdn6-A   385 - 388 <=>   93 -  96   (VAL  471  - LYS  474  <=> VAL   93  - PRO   96 )                          
 101: 6c70-A jdu6-A    64 -  87 <=>   14 -  37   (ASP   66  - TYR   89  <=> MET   14  - THR   37 )                          
 101: 6c70-A jdu6-A    98 - 101 <=>   42 -  45   (THR  100  - ILE  103  <=> PRO   42  - ALA   45 )                          
 101: 6c70-A jdu6-A   250 - 286 <=>   46 -  82   (VAL  336  - VAL  372  <=> ASP   46  - LYS   82 )                          
 101: 6c70-A jdu6-A   287 - 290 <=>   85 -  88   (ASN  373  - ASN  376  <=> ALA   85  - TYR   88 )                          
 102: 6c70-A jdfz-A    13 -  16 <=>   24 -  27   (ASN   15  - VAL   18  <=> ARG   24  - GLY   27 )                          
 102: 6c70-A jdfz-A    19 -  22 <=>   28 -  31   (GLY   21  - HIS   24  <=> LEU   28  - ASP   31 )                          
 102: 6c70-A jdfz-A    48 -  53 <=>   39 -  44   (LEU   50  - MET   55  <=> VAL   39  - THR   44 )                          
 102: 6c70-A jdfz-A    63 -  79 <=>   59 -  75   (ASP   65  - LEU   81  <=> SER   59  - ALA   75 )                          
 102: 6c70-A jdfz-A    80 -  91 <=>   77 -  88   (HIS   82  - ARG   93  <=> GLN   77  - PHE   88 )                          
 102: 6c70-A jdfz-A    92 -  95 <=>   90 -  93   (SER   94  - PHE   97  <=> TYR   90  - PRO   93 )                          
 102: 6c70-A jdfz-A   260 - 263 <=>   95 -  98   (ALA  346  - VAL  349  <=> ALA   95  - ILE   98 )                          
 102: 6c70-A jdfz-A   264 - 280 <=>  100 - 116   (ALA  350  - ALA  366  <=> PHE  100  - ARG  116 )                          
 102: 6c70-A jdfz-A   281 - 286 <=>  118 - 123   (TYR  367  - VAL  372  <=> VAL  118  - ARG  123 )                          
 103: 6c70-A jdzb-A    63 -  79 <=>    1 -  17   (ASP   65  - LEU   81  <=> MET    1  - THR   17 )                          
 103: 6c70-A jdzb-A    80 -  84 <=>   19 -  23   (HIS   82  - LYS   86  <=> LEU   19  - ILE   23 )                          
 103: 6c70-A jdzb-A    87 -  90 <=>   24 -  27   (TYR   89  - VAL   92  <=> ASP   24  - LEU   27 )                          
 103: 6c70-A jdzb-A   188 - 194 <=>   32 -  38   (SER  205  - SER  211  <=> THR   32  - LYS   38 )                          
 103: 6c70-A jdzb-A   198 - 202 <=>   53 -  57   (LEU  215  - TRP  219  <=> TYR   53  - ALA   57 )                          
 103: 6c70-A jdzb-A   257 - 275 <=>   58 -  76   (VAL  343  - THR  361  <=> SER   58  - VAL   76 )                          
 103: 6c70-A jdzb-A   277 - 280 <=>   77 -  80   (THR  363  - ALA  366  <=> PRO   77  - ALA   80 )                          
 103: 6c70-A jdzb-A   306 - 309 <=>   83 -  86   (GLN  392  - LEU  395  <=> GLU   83  - LEU   86 )                          
 103: 6c70-A jdzb-A   323 - 326 <=>  152 - 155   (SER  409  - GLU  412  <=> GLY  152  - ASP  155 )                          
 103: 6c70-A jdzb-A   329 - 332 <=>  156 - 159   (TYR  415  - HIS  418  <=> ALA  156  - HIS  159 )                          
 103: 6c70-A jdzb-A   334 - 350 <=>  203 - 219   (TYR  420  - GLN  436  <=> VAL  203  - SER  219 )                          
 104: 6c70-A jdj6-A    29 -  35 <=>   51 -  57   (SER   31  - PRO   37  <=> VAL   51  - GLU   57 )                          
 104: 6c70-A jdj6-A    38 -  41 <=>   59 -  62   (ILE   40  - ILE   43  <=> GLU   59  - LEU   62 )                          
 104: 6c70-A jdj6-A    45 -  49 <=>   63 -  67   (LEU   47  - LEU   51  <=> GLU   63  - LEU   67 )                          
 104: 6c70-A jdj6-A    53 -  57 <=>   83 -  87   (MET   55  - ASN   59  <=> ARG   83  - VAL   87 )                          
 104: 6c70-A jdj6-A    63 -  90 <=>  101 - 128   (ASP   65  - VAL   92  <=> PRO  101  - LEU  128 )                          
 104: 6c70-A jdj6-A    92 -  95 <=>  129 - 132   (SER   94  - PHE   97  <=> GLN  129  - GLY  132 )                          
 104: 6c70-A jdj6-A   259 - 265 <=>  134 - 140   (ASP  345  - LEU  351  <=> ASN  134  - GLU  140 )                          
 104: 6c70-A jdj6-A   267 - 286 <=>  150 - 169   (LEU  353  - VAL  372  <=> THR  150  - LYS  169 )                          
 105: 6c70-A je6p-A    49 -  53 <=>    6 -  10   (LEU   51  - MET   55  <=> SER    6  - ILE   10 )                          
 105: 6c70-A je6p-A    60 -  63 <=>   18 -  21   (MET   62  - ASP   65  <=> GLU   18  - SER   21 )                          
 105: 6c70-A je6p-A    64 -  96 <=>   23 -  55   (ASP   66  - TYR   98  <=> ARG   23  - ARG   55 )                          
 105: 6c70-A je6p-A   247 - 250 <=>  123 - 126   (HIS  333  - VAL  336  <=> VAL  123  - ARG  126 )                          
 105: 6c70-A je6p-A   258 - 261 <=>  132 - 135   (GLY  344  - TYR  347  <=> ILE  132  - ALA  135 )                          
 105: 6c70-A je6p-A   262 - 286 <=>  137 - 161   (GLY  348  - VAL  372  <=> SER  137  - ASP  161 )                          
 105: 6c70-A je6p-A   287 - 290 <=>  164 - 167   (ASN  373  - ASN  376  <=> THR  164  - SER  167 )                          
 106: 6c70-A jdzk-A    64 -  96 <=>   11 -  43   (ASP   66  - TYR   98  <=> GLU   11  - SER   43 )                          
 106: 6c70-A jdzk-A   100 - 105 <=>   44 -  49   (ALA  102  - PRO  107  <=> HIS   44  - GLN   49 )                          
 106: 6c70-A jdzk-A   252 - 259 <=>   53 -  60   (ARG  338  - ASP  345  <=> PRO   53  - TYR   60 )                          
 106: 6c70-A jdzk-A   261 - 286 <=>   61 -  86   (TYR  347  - VAL  372  <=> MET   61  - THR   86 )                          
 106: 6c70-A jdzk-A   287 - 290 <=>   89 -  92   (ASN  373  - ASN  376  <=> ALA   89  - TYR   92 )                          
 107: 6c70-A jdzg-A    45 -  54 <=>   67 -  76   (LEU   47  - MET   56  <=> TRP   67  - PHE   76 )                          
 107: 6c70-A jdzg-A    63 -  94 <=>  109 - 140   (ASP   65  - ILE   96  <=> ASN  109  - GLU  140 )                          
 107: 6c70-A jdzg-A    96 -  99 <=>  141 - 144   (TYR   98  - LEU  101  <=> TYR  141  - LYS  144 )                          
 107: 6c70-A jdzg-A   256 - 259 <=>  148 - 151   (ALA  342  - ASP  345  <=> TYR  148  - HIS  151 )                          
 107: 6c70-A jdzg-A   261 - 286 <=>  152 - 177   (TYR  347  - VAL  372  <=> THR  152  - VAL  177 )                          
 107: 6c70-A jdzg-A   287 - 290 <=>  180 - 183   (ASN  373  - ASN  376  <=> LEU  180  - ALA  183 )                          
 107: 6c70-A jdzg-A   295 - 298 <=>  192 - 195   (THR  381  - GLY  384  <=> PHE  192  - ALA  195 )                          
 107: 6c70-A jdzg-A   378 - 383 <=>  213 - 218   (VAL  464  - VAL  469  <=> THR  213  - LEU  218 )                          
 108: 6c70-A jdjh-A    43 -  46 <=>   17 -  20   (THR   45  - LEU   48  <=> ALA   17  - ARG   20 )                          
 108: 6c70-A jdjh-A    48 -  63 <=>   21 -  36   (LEU   50  - ASP   65  <=> VAL   21  - THR   36 )                          
 108: 6c70-A jdjh-A   148 - 153 <=>   46 -  51   (THR  150  - SER  155  <=> PHE   46  - THR   51 )                          
 108: 6c70-A jdjh-A   291 - 310 <=>   54 -  73   (VAL  377  - PHE  396  <=> ASP   54  - GLN   73 )                          
 108: 6c70-A jdjh-A   311 - 327 <=>   76 -  92   (CYS  397  - ALA  413  <=> VAL   76  - PRO   92 )                          
 108: 6c70-A jdjh-A   334 - 337 <=>  195 - 198   (TYR  420  - SER  423  <=> LEU  195  - GLY  198 )                          
 108: 6c70-A jdjh-A   343 - 356 <=>  202 - 215   (PHE  429  - SER  442  <=> VAL  202  - GLU  215 )                          
 108: 6c70-A jdjh-A   357 - 360 <=>  218 - 221   (ILE  443  - ALA  446  <=> ALA  218  - ASP  221 )                          
 108: 6c70-A jdjh-A   368 - 388 <=>  226 - 246   (ASP  454  - LYS  474  <=> ILE  226  - HIS  246 )                          
 109: 6c70-A jeax-A     7 -  19 <=>    2 -  14   (VAL    9  - GLY   21  <=> LEU    2  - ILE   14 )                          
 109: 6c70-A jeax-A    59 -  71 <=>   27 -  39   (MET   61  - ASN   73  <=> GLN   27  - MET   39 )                          
 109: 6c70-A jeax-A    74 -  93 <=>   40 -  59   (THR   76  - LYS   95  <=> ALA   40  - VAL   59 )                          
 109: 6c70-A jeax-A    96 -  99 <=>   60 -  63   (TYR   98  - LEU  101  <=> ALA   60  - HIS   63 )                          
 109: 6c70-A jeax-A   259 - 283 <=>   67 -  91   (ASP  345  - ALA  369  <=> ILE   67  - THR   91 )                          
 109: 6c70-A jeax-A   284 - 287 <=>   93 -  96   (THR  370  - ASN  373  <=> ARG   93  - ALA   96 )                          
 109: 6c70-A jeax-A   288 - 291 <=>   99 - 102   (GLY  374  - VAL  377  <=> THR   99  - GLY  102 )                          
 110: 6c70-A je0j-A     6 -  11 <=>  189 - 194   (LEU    8  - LEU   13  <=> GLU  189  - SER  194 )                          
 110: 6c70-A je0j-A    13 -  16 <=>  225 - 228   (ASN   15  - VAL   18  <=> GLN  225  - ALA  228 )                          
 110: 6c70-A je0j-A    63 -  91 <=>  280 - 308   (ASP   65  - ARG   93  <=> GLY  280  - TYR  308 )                          
 110: 6c70-A je0j-A    92 -  95 <=>  310 - 313   (SER   94  - PHE   97  <=> THR  310  - PRO  313 )                          
 110: 6c70-A je0j-A   260 - 277 <=>  316 - 333   (ALA  346  - THR  363  <=> TRP  316  - PRO  333 )                          
 110: 6c70-A je0j-A   307 - 310 <=>  339 - 342   (VAL  393  - PHE  396  <=> TYR  339  - MET  342 )                          
 110: 6c70-A je0j-A   358 - 362 <=>  345 - 349   (SER  444  - PHE  448  <=> PRO  345  - THR  349 )                          
 110: 6c70-A je0j-A   366 - 375 <=>  362 - 371   (SER  452  - GLY  461  <=> ALA  362  - THR  371 )                          
 110: 6c70-A je0j-A   378 - 381 <=>  387 - 390   (VAL  464  - PHE  467  <=> LEU  387  - LEU  390 )                          
 111: 6c70-A jdnw-A    64 -  89 <=>   33 -  58   (ASP   66  - PRO   91  <=> PHE   33  - THR   58 )                          
 111: 6c70-A jdnw-A    91 -  94 <=>   59 -  62   (ARG   93  - ILE   96  <=> GLN   59  - THR   62 )                          
 111: 6c70-A jdnw-A   255 - 258 <=>   64 -  67   (THR  341  - GLY  344  <=> LEU   64  - MET   67 )                          
 111: 6c70-A jdnw-A   262 - 287 <=>   68 -  93   (GLY  348  - ASN  373  <=> ALA   68  - HIS   93 )                          
 112: 6c70-A jdph-A     1 -   6 <=>   18 -  23   (PHE    3  - LEU    8  <=> GLY   18  - GLY   23 )                          
 112: 6c70-A jdph-A    18 -  21 <=>  171 - 174   (GLN   20  - GLY   23  <=> LYS  171  - ALA  174 )                          
 112: 6c70-A jdph-A    44 -  62 <=>  178 - 196   (LEU   46  - SER   64  <=> THR  178  - MET  196 )                          
 112: 6c70-A jdph-A    64 -  95 <=>  221 - 252   (ASP   66  - PHE   97  <=> VAL  221  - ALA  252 )                          
 112: 6c70-A jdph-A   256 - 259 <=>  253 - 256   (ALA  342  - ASP  345  <=> PRO  253  - ALA  256 )                          
 112: 6c70-A jdph-A   261 - 284 <=>  257 - 280   (TYR  347  - THR  370  <=> ALA  257  - SER  280 )                          
 112: 6c70-A jdph-A   285 - 288 <=>  282 - 285   (LYS  371  - GLY  374  <=> LEU  282  - ASP  285 )                          
 113: 6c70-A jdfm-A    63 -  91 <=>    1 -  29   (ASP   65  - ARG   93  <=> MET    1  - GLY   29 )                          
 113: 6c70-A jdfm-A   259 - 286 <=>   32 -  59   (ASP  345  - VAL  372  <=> PRO   32  - ASP   59 )                          
 113: 6c70-A jdfm-A   287 - 290 <=>   62 -  65   (ASN  373  - ASN  376  <=> ARG   62  - VAL   65 )                          
 114: 6c70-A jdfo-A     1 -   6 <=>   31 -  36   (PHE    3  - LEU    8  <=> ALA   31  - VAL   36 )                          
 114: 6c70-A jdfo-A    10 -  13 <=>  187 - 190   (LEU   12  - ASN   15  <=> ALA  187  - VAL  190 )                          
 114: 6c70-A jdfo-A    63 -  79 <=>  437 - 453   (ASP   65  - LEU   81  <=> MET  437  - ALA  453 )                          
 114: 6c70-A jdfo-A    81 -  84 <=>  454 - 457   (PRO   83  - LYS   86  <=> PRO  454  - HIS  457 )                          
 114: 6c70-A jdfo-A   260 - 286 <=>  459 - 485   (ALA  346  - VAL  372  <=> THR  459  - GLU  485 )                          
 114: 6c70-A jdfo-A   287 - 290 <=>  498 - 501   (ASN  373  - ASN  376  <=> THR  498  - GLU  501 )                          
 114: 6c70-A jdfo-A   301 - 304 <=>  513 - 516   (LEU  387  - LEU  390  <=> ASP  513  - LEU  516 )                          
 114: 6c70-A jdfo-A   380 - 383 <=>  519 - 522   (TYR  466  - VAL  469  <=> ALA  519  - LEU  522 )                          
 115: 6c70-A jdz3-A     2 -   5 <=>   64 -  67   (LYS    4  - GLY    7  <=> ILE   64  - ALA   67 )                          
 115: 6c70-A jdz3-A     8 -  11 <=>   70 -  73   (ALA   10  - LEU   13  <=> ARG   70  - ASP   73 )                          
 115: 6c70-A jdz3-A    13 -  18 <=>  150 - 155   (ASN   15  - GLN   20  <=> HIS  150  - ARG  155 )                          
 115: 6c70-A jdz3-A    20 -  23 <=>  156 - 159   (VAL   22  - PHE   25  <=> VAL  156  - GLN  159 )                          
 115: 6c70-A jdz3-A    36 -  39 <=>  162 - 165   (HIS   38  - TYR   41  <=> PHE  162  - GLN  165 )                          
 115: 6c70-A jdz3-A    43 -  50 <=>  172 - 179   (THR   45  - GLN   52  <=> THR  172  - ILE  179 )                          
 115: 6c70-A jdz3-A    68 -  92 <=>  196 - 220   (LEU   70  - SER   94  <=> LEU  196  - LEU  220 )                          
 115: 6c70-A jdz3-A   256 - 280 <=>  231 - 255   (ALA  342  - ALA  366  <=> PRO  231  - GLY  255 )                          
 115: 6c70-A jdz3-A   369 - 375 <=>  260 - 266   (LEU  455  - GLY  461  <=> PRO  260  - ASP  266 )                          
 115: 6c70-A jdz3-A   377 - 380 <=>  267 - 270   (VAL  463  - TYR  466  <=> ALA  267  - LEU  270 )                          
 115: 6c70-A jdz3-A   384 - 387 <=>  271 - 274   (LEU  470  - LEU  473  <=> ASP  271  - ALA  274 )                          
 116: 6c70-A je1j-A    63 -  66 <=>    2 -   5   (ASP   65  - ASP   68  <=> THR    2  - VAL    5 )                          
 116: 6c70-A je1j-A    68 -  93 <=>    6 -  31   (LEU   70  - LYS   95  <=> ILE    6  - ALA   31 )                          
 116: 6c70-A je1j-A    95 -  98 <=>   32 -  35   (PHE   97  - THR  100  <=> ALA   32  - ILE   35 )                          
 116: 6c70-A je1j-A   101 - 107 <=>   37 -  43   (ILE  103  - SER  109  <=> GLU   37  - SER   43 )                          
 116: 6c70-A je1j-A   242 - 262 <=>   44 -  64   (TYR  328  - GLY  348  <=> GLY   44  - MET   64 )                          
 116: 6c70-A je1j-A   263 - 286 <=>   68 -  91   (VAL  349  - VAL  372  <=> GLY   68  - ALA   91 )                          
 116: 6c70-A je1j-A   287 - 290 <=>   94 -  97   (ASN  373  - ASN  376  <=> VAL   94  - TYR   97 )                          
 117: 6c70-A jeix-A    60 -  63 <=>    7 -  10   (MET   62  - ASP   65  <=> ILE    7  - LEU   10 )                          
 117: 6c70-A jeix-A    65 -  95 <=>  125 - 155   (VAL   67  - PHE   97  <=> ILE  125  - LYS  155 )                          
 117: 6c70-A jeix-A   259 - 279 <=>  156 - 176   (ASP  345  - LEU  365  <=> GLU  156  - THR  176 )                          
 117: 6c70-A jeix-A   284 - 287 <=>  221 - 224   (THR  370  - ASN  373  <=> LEU  221  - PRO  224 )                          
 117: 6c70-A jeix-A   321 - 330 <=>  290 - 299   (SER  407  - SER  416  <=> HIS  290  - ALA  299 )                          
 117: 6c70-A jeix-A   331 - 334 <=>  302 - 305   (CYS  417  - TYR  420  <=> ILE  302  - ASP  305 )                          
 117: 6c70-A jeix-A   347 - 350 <=>  344 - 347   (VAL  433  - GLN  436  <=> VAL  344  - ASP  347 )                          
 118: 6c70-A je5y-A    35 -  54 <=>    1 -  20   (PRO   37  - MET   56  <=> MET    1  - THR   20 )                          
 118: 6c70-A je5y-A    55 -  58 <=>   75 -  78   (ALA   57  - LEU   60  <=> GLY   75  - ARG   78 )                          
 118: 6c70-A je5y-A    61 -  92 <=>   79 - 110   (GLU   63  - SER   94  <=> VAL   79  - GLU  110 )                          
 118: 6c70-A je5y-A   262 - 287 <=>  118 - 143   (GLY  348  - ASN  373  <=> VAL  118  - GLN  143 )                          
 118: 6c70-A je5y-A   384 - 388 <=>  149 - 153   (LEU  470  - LYS  474  <=> TYR  149  - CYS  153 )                          
 119: 6c70-A jduj-A     1 -   4 <=>   68 -  71   (PHE    3  - GLN    6  <=> ILE   68  - THR   71 )                          
 119: 6c70-A jduj-A     6 -  19 <=>  102 - 115   (LEU    8  - GLY   21  <=> GLN  102  - ALA  115 )                          
 119: 6c70-A jduj-A    66 -  70 <=>  137 - 141   (ASP   68  - ALA   72  <=> GLU  137  - ILE  141 )                          
 119: 6c70-A jduj-A   109 - 145 <=>  191 - 227   (PRO  111  - THR  147  <=> ALA  191  - VAL  227 )                          
 119: 6c70-A jduj-A   177 - 215 <=>  229 - 267   (ALA  194  - ALA  232  <=> GLY  229  - HIS  267 )                          
 120: 6c70-A jdwp-A     2 -  10 <=>   93 - 101   (LYS    4  - LEU   12  <=> ALA   93  - ARG  101 )                          
 120: 6c70-A jdwp-A    15 -  21 <=>  107 - 113   (ARG   17  - GLY   23  <=> VAL  107  - THR  113 )                          
 120: 6c70-A jdwp-A    39 -  42 <=>  115 - 118   (TYR   41  - VAL   44  <=> ARG  115  - ALA  118 )                          
 120: 6c70-A jdwp-A    47 -  50 <=>  159 - 162   (LEU   49  - GLN   52  <=> PRO  159  - ARG  162 )                          
 120: 6c70-A jdwp-A    52 -  55 <=>  163 - 166   (GLY   54  - ALA   57  <=> SER  163  - VAL  166 )                          
 120: 6c70-A jdwp-A    63 -  76 <=>  177 - 190   (ASP   65  - LEU   78  <=> ASP  177  - HIS  190 )                          
 120: 6c70-A jdwp-A    78 -  92 <=>  193 - 207   (PHE   80  - SER   94  <=> ALA  193  - ALA  207 )                          
 120: 6c70-A jdwp-A    95 -  98 <=>  209 - 212   (PHE   97  - THR  100  <=> PHE  209  - LEU  212 )                          
 120: 6c70-A jdwp-A   260 - 276 <=>  215 - 231   (ALA  346  - LEU  362  <=> SER  215  - ASP  231 )                          
 120: 6c70-A jdwp-A   280 - 283 <=>  244 - 247   (ALA  366  - ALA  369  <=> ALA  244  - LEU  247 )                          
 120: 6c70-A jdwp-A   295 - 298 <=>  250 - 253   (THR  381  - GLY  384  <=> CYS  250  - GLY  253 )                          
 120: 6c70-A jdwp-A   304 - 307 <=>  263 - 266   (LEU  390  - VAL  393  <=> GLY  263  - THR  266 )                          
 120: 6c70-A jdwp-A   373 - 379 <=>  270 - 276   (VAL  459  - THR  465  <=> ARG  270  - GLY  276 )                          
 121: 6c70-A jdtg-A    54 -  61 <=>   26 -  33   (MET   56  - GLU   63  <=> GLU   26  - ALA   33 )                          
 121: 6c70-A jdtg-A    63 -  92 <=>   66 -  95   (ASP   65  - SER   94  <=> ALA   66  - ASP   95 )                          
 121: 6c70-A jdtg-A    95 -  98 <=>   96 -  99   (PHE   97  - THR  100  <=> ASN   96  - GLY   99 )                          
 121: 6c70-A jdtg-A   259 - 275 <=>  100 - 116   (ASP  345  - THR  361  <=> ASN  100  - HIS  116 )                          
 121: 6c70-A jdtg-A   276 - 284 <=>  120 - 128   (LEU  362  - THR  370  <=> THR  120  - ASP  128 )                          
 121: 6c70-A jdtg-A   293 - 302 <=>  129 - 138   (ALA  379  - TYR  388  <=> ASN  129  - THR  138 )                          
 121: 6c70-A jdtg-A   307 - 310 <=>  174 - 177   (VAL  393  - PHE  396  <=> ASN  174  - ASN  177 )                          
 121: 6c70-A jdtg-A   371 - 376 <=>  183 - 188   (ALA  457  - ALA  462  <=> ALA  183  - GLU  188 )                          
 122: 6c70-A je2x-A    10 -  13 <=>  105 - 108   (LEU   12  - ASN   15  <=> ALA  105  - ASP  108 )                          
 122: 6c70-A je2x-A    63 -  91 <=>  251 - 279   (ASP   65  - ARG   93  <=> VAL  251  - GLY  279 )                          
 122: 6c70-A je2x-A   261 - 282 <=>  281 - 302   (TYR  347  - GLN  368  <=> LEU  281  - GLY  302 )                          
 122: 6c70-A je2x-A   299 - 302 <=>  306 - 309   (TYR  385  - TYR  388  <=> GLY  306  - ASN  309 )                          
 122: 6c70-A je2x-A   312 - 315 <=>  355 - 358   (ILE  398  - ASN  401  <=> ASP  355  - ARG  358 )                          
 122: 6c70-A je2x-A   328 - 334 <=>  478 - 484   (ALA  414  - TYR  420  <=> HIS  478  - LEU  484 )                          
 122: 6c70-A je2x-A   340 - 343 <=>  487 - 490   (ALA  426  - PHE  429  <=> VAL  487  - LEU  490 )                          
 123: 6c70-A je27-A     1 -   6 <=>  117 - 122   (PHE    3  - LEU    8  <=> GLY  117  - ILE  122 )                          
 123: 6c70-A je27-A    47 -  56 <=>  133 - 142   (LEU   49  - VAL   58  <=> SER  133  - GLY  142 )                          
 123: 6c70-A je27-A    73 -  77 <=>  168 - 172   (ILE   75  - PHE   79  <=> HIS  168  - ILE  172 )                          
 123: 6c70-A je27-A   287 - 290 <=>  181 - 184   (ASN  373  - ASN  376  <=> GLU  181  - VAL  184 )                          
 123: 6c70-A je27-A   292 - 296 <=>  185 - 189   (TYR  378  - VAL  382  <=> GLU  185  - LEU  189 )                          
 123: 6c70-A je27-A   298 - 317 <=>  190 - 209   (GLY  384  - LEU  403  <=> ARG  190  - PRO  209 )                          
 123: 6c70-A je27-A   319 - 323 <=>  210 - 214   (GLU  405  - SER  409  <=> ILE  210  - GLY  214 )                          
 123: 6c70-A je27-A   351 - 356 <=>  215 - 220   (CYS  437  - SER  442  <=> LYS  215  - ASP  220 )                          
 123: 6c70-A je27-A   364 - 388 <=>  224 - 248   (THR  450  - LYS  474  <=> ASP  224  - VAL  248 )                          
 124: 6c70-A jdst-A    53 -  56 <=>   46 -  49   (MET   55  - VAL   58  <=> ALA   46  - GLY   49 )                          
 124: 6c70-A jdst-A    63 -  98 <=>   63 -  98   (ASP   65  - THR  100  <=> LYS   63  - THR   98 )                          
 124: 6c70-A jdst-A   100 - 103 <=>  100 - 103   (ALA  102  - ASN  105  <=> VAL  100  - THR  103 )                          
 124: 6c70-A jdst-A   126 - 133 <=>  112 - 119   (MET  128  - VAL  135  <=> GLY  112  - MET  119 )                          
 124: 6c70-A jdst-A   170 - 177 <=>  133 - 140   (SER  187  - ALA  194  <=> GLN  133  - GLN  140 )                          
 124: 6c70-A jdst-A   179 - 191 <=>  141 - 153   (ILE  196  - VAL  208  <=> LEU  141  - VAL  153 )                          
 124: 6c70-A jdst-A   258 - 286 <=>  179 - 207   (GLY  344  - VAL  372  <=> VAL  179  - ALA  207 )                          
 125: 6c70-A jdmi-A   119 - 122 <=>   23 -  26   (HIS  121  - ALA  124  <=> SER   23  - PHE   26 )                          
 125: 6c70-A jdmi-A   127 - 145 <=>  149 - 167   (ARG  129  - THR  147  <=> ALA  149  - ARG  167 )                          
 125: 6c70-A jdmi-A   146 - 149 <=>  169 - 172   (GLY  148  - PHE  151  <=> LEU  169  - ALA  172 )                          
 125: 6c70-A jdmi-A   150 - 153 <=>  175 - 178   (ILE  152  - SER  155  <=> ASP  175  - VAL  178 )                          
 125: 6c70-A jdmi-A   155 - 158 <=>  181 - 184   (ILE  172  - LEU  175  <=> ALA  181  - VAL  184 )                          
 125: 6c70-A jdmi-A   177 - 199 <=>  185 - 207   (ALA  194  - PHE  216  <=> PRO  185  - VAL  207 )                          
 125: 6c70-A jdmi-A   261 - 268 <=>  208 - 215   (TYR  347  - HIS  354  <=> VAL  208  - SER  215 )                          
 125: 6c70-A jdmi-A   276 - 279 <=>  225 - 228   (LEU  362  - LEU  365  <=> ALA  225  - VAL  228 )                          
 125: 6c70-A jdmi-A   296 - 322 <=>  230 - 256   (VAL  382  - SER  408  <=> SER  230  - PRO  256 )                          
 125: 6c70-A jdmi-A   354 - 358 <=>  257 - 261   (ALA  440  - SER  444  <=> GLY  257  - SER  261 )                          
 125: 6c70-A jdmi-A   364 - 388 <=>  262 - 286   (THR  450  - LYS  474  <=> VAL  262  - ALA  286 )                          
 126: 6c70-A jeg3-A    29 -  32 <=>   37 -  40   (SER   31  - LYS   34  <=> THR   37  - TYR   40 )                          
 126: 6c70-A jeg3-A    69 -  99 <=>  288 - 318   (THR   71  - LEU  101  <=> ASN  288  - LYS  318 )                          
 126: 6c70-A jeg3-A   197 - 200 <=>  322 - 325   (VAL  214  - CYS  217  <=> ALA  322  - ARG  325 )                          
 126: 6c70-A jeg3-A   267 - 281 <=>  333 - 347   (LEU  353  - TYR  367  <=> ASP  333  - ARG  347 )                          
 126: 6c70-A jeg3-A   295 - 299 <=>  389 - 393   (THR  381  - TYR  385  <=> PHE  389  - ALA  393 )                          
 127: 6c70-A jdl3-A    63 -  92 <=>   34 -  63   (ASP   65  - SER   94  <=> ALA   34  - ASP   63 )                          
 127: 6c70-A jdl3-A   190 - 193 <=>   66 -  69   (ALA  207  - ASN  210  <=> GLY   66  - ASP   69 )                          
 127: 6c70-A jdl3-A   198 - 203 <=>   89 -  94   (LEU  215  - LEU  220  <=> LYS   89  - THR   94 )                          
 127: 6c70-A jdl3-A   261 - 274 <=>   98 - 111   (TYR  347  - ILE  360  <=> LEU   98  - GLN  111 )                          
 127: 6c70-A jdl3-A   309 - 313 <=>  125 - 129   (LEU  395  - PHE  399  <=> GLY  125  - ARG  129 )                          
 127: 6c70-A jdl3-A   318 - 330 <=>  133 - 145   (ILE  404  - SER  416  <=> GLU  133  - VAL  145 )                          
 127: 6c70-A jdl3-A   331 - 334 <=>  147 - 150   (CYS  417  - TYR  420  <=> ALA  147  - GLU  150 )                          
 127: 6c70-A jdl3-A   352 - 356 <=>  154 - 158   (GLN  438  - SER  442  <=> LEU  154  - THR  158 )                          
 128: 6c70-A je0s-A    29 -  32 <=>    3 -   6   (SER   31  - LYS   34  <=> GLU    3  - PRO    6 )                          
 128: 6c70-A je0s-A    34 -  61 <=>    7 -  34   (PHE   36  - GLU   63  <=> ALA    7  - THR   34 )                          
 128: 6c70-A je0s-A    62 -  65 <=>   36 -  39   (SER   64  - VAL   67  <=> ASP   36  - ARG   39 )                          
 128: 6c70-A je0s-A    68 -  80 <=>   71 -  83   (LEU   70  - HIS   82  <=> LEU   71  - THR   83 )                          
 128: 6c70-A je0s-A   267 - 270 <=>   86 -  89   (LEU  353  - LEU  356  <=> PRO   86  - ALA   89 )                          
 128: 6c70-A je0s-A   281 - 286 <=>  121 - 126   (TYR  367  - VAL  372  <=> GLN  121  - ASN  126 )                          
 128: 6c70-A je0s-A   292 - 323 <=>  127 - 158   (TYR  378  - SER  409  <=> SER  127  - GLY  158 )                          
 128: 6c70-A je0s-A   354 - 357 <=>  159 - 162   (ALA  440  - ILE  443  <=> MET  159  - GLY  162 )                          
 128: 6c70-A je0s-A   364 - 387 <=>  163 - 186   (THR  450  - LEU  473  <=> GLY  163  - PRO  186 )                          
 129: 6c70-A je98-A     5 -   8 <=>  161 - 164   (GLY    7  - ALA   10  <=> ILE  161  - PRO  164 )                          
 129: 6c70-A je98-A    10 -  18 <=>  165 - 173   (LEU   12  - GLN   20  <=> GLY  165  - MET  173 )                          
 129: 6c70-A je98-A    20 -  23 <=>  174 - 177   (VAL   22  - PHE   25  <=> GLY  174  - VAL  177 )                          
 129: 6c70-A je98-A    49 -  60 <=>  184 - 195   (LEU   51  - MET   62  <=> LEU  184  - CYS  195 )                          
 129: 6c70-A je98-A    63 -  66 <=>  205 - 208   (ASP   65  - ASP   68  <=> ARG  205  - ILE  208 )                          
 129: 6c70-A je98-A    67 -  91 <=>  210 - 234   (ASP   69  - ARG   93  <=> THR  210  - LEU  234 )                          
 129: 6c70-A je98-A    93 -  96 <=>  243 - 246   (LYS   95  - TYR   98  <=> HIS  243  - ASP  246 )                          
 129: 6c70-A je98-A   253 - 284 <=>  247 - 278   (LEU  339  - THR  370  <=> ALA  247  - VAL  278 )                          
 129: 6c70-A je98-A   285 - 288 <=>  280 - 283   (LYS  371  - GLY  374  <=> GLU  280  - PRO  283 )                          
 129: 6c70-A je98-A   289 - 292 <=>  290 - 293   (VAL  375  - TYR  378  <=> ILE  290  - TYR  293 )                          
 129: 6c70-A je98-A   361 - 364 <=>  312 - 315   (LYS  447  - THR  450  <=> ALA  312  - MET  315 )                          
 129: 6c70-A je98-A   365 - 388 <=>  390 - 413   (VAL  451  - LYS  474  <=> ASP  390  - GLY  413 )                          
 130: 6c70-A jea6-A   172 - 216 <=>    1 -  45   (ALA  189  - ILE  233  <=> MET    1  - GLY   45 )                          
 130: 6c70-A jea6-A   243 - 286 <=>   46 -  89   (TRP  329  - VAL  372  <=> GLN   46  - MET   89 )                          
 130: 6c70-A jea6-A   288 - 291 <=>   91 -  94   (GLY  374  - VAL  377  <=> LEU   91  - SER   94 )                          
 130: 6c70-A jea6-A   374 - 383 <=>  151 - 160   (LEU  460  - VAL  469  <=> LYS  151  - ASP  160 )                          
 131: 6c70-A jdqu-A     4 -   7 <=>  210 - 213   (GLN    6  - VAL    9  <=> VAL  210  - LEU  213 )                          
 131: 6c70-A jdqu-A     9 -  12 <=>  215 - 218   (ASP   11  - PRO   14  <=> ALA  215  - THR  218 )                          
 131: 6c70-A jdqu-A    65 -  91 <=>  244 - 270   (VAL   67  - ARG   93  <=> THR  244  - VAL  270 )                          
 131: 6c70-A jdqu-A    92 -  95 <=>  272 - 275   (SER   94  - PHE   97  <=> ALA  272  - PRO  275 )                          
 131: 6c70-A jdqu-A   260 - 286 <=>  277 - 303   (ALA  346  - VAL  372  <=> LYS  277  - ALA  303 )                          
 132: 6c70-A jeek-A    69 -  95 <=>   35 -  61   (THR   71  - PHE   97  <=> ASP   35  - ILE   61 )                          
 132: 6c70-A jeek-A   199 - 202 <=>   65 -  68   (PHE  216  - TRP  219  <=> VAL   65  - CYS   68 )                          
 132: 6c70-A jeek-A   204 - 207 <=>   69 -  72   (LEU  221  - CYS  224  <=> ASP   69  - GLN   72 )                          
 132: 6c70-A jeek-A   262 - 278 <=>   77 -  93   (GLY  348  - LEU  364  <=> HIS   77  - GLY   93 )                          
 132: 6c70-A jeek-A   362 - 367 <=>   98 - 103   (PHE  448  - LEU  453  <=> HIS   98  - ASP  103 )                          
 133: 6c70-A je9q-A    59 -  64 <=>   89 -  94   (MET   61  - ASP   66  <=> GLN   89  - GLU   94 )                          
 133: 6c70-A je9q-A   169 - 173 <=>   98 - 102   (MET  186  - GLY  190  <=> ASN   98  - THR  102 )                          
 133: 6c70-A je9q-A   180 - 183 <=>  123 - 126   (TYR  197  - TYR  200  <=> LEU  123  - ASP  126 )                          
 133: 6c70-A je9q-A   288 - 325 <=>  202 - 239   (GLY  374  - MET  411  <=> TYR  202  - VAL  239 )                          
 133: 6c70-A je9q-A   351 - 355 <=>  240 - 244   (CYS  437  - MET  441  <=> ASP  240  - TRP  244 )                          
 133: 6c70-A je9q-A   366 - 388 <=>  250 - 272   (SER  452  - LYS  474  <=> SER  250  - ARG  272 )                          
 134: 6c70-A jdt2-A    63 -  82 <=>   13 -  32   (ASP   65  - ILE   84  <=> TRP   13  - HIS   32 )                          
 134: 6c70-A jdt2-A    85 -  88 <=>   33 -  36   (MET   87  - PHE   90  <=> VAL   33  - LEU   36 )                          
 134: 6c70-A jdt2-A   261 - 264 <=>   39 -  42   (TYR  347  - ALA  350  <=> ALA   39  - HIS   42 )                          
 134: 6c70-A jdt2-A   266 - 288 <=>   43 -  65   (LEU  352  - GLY  374  <=> VAL   43  - GLY   65 )                          
 134: 6c70-A jdt2-A   381 - 388 <=>   69 -  76   (PHE  467  - LYS  474  <=> MET   69  - VAL   76 )                          
 135: 6c70-A jdk4-A    42 -  59 <=>   23 -  40   (VAL   44  - MET   61  <=> ASN   23  - ASN   40 )                          
 135: 6c70-A jdk4-A    64 -  89 <=>   96 - 121   (ASP   66  - PRO   91  <=> ARG   96  - THR  121 )                          
 135: 6c70-A jdk4-A    91 -  94 <=>  122 - 125   (ARG   93  - ILE   96  <=> LEU  122  - ASP  125 )                          
 135: 6c70-A jdk4-A   257 - 283 <=>  126 - 152   (VAL  343  - ALA  369  <=> PRO  126  - ALA  152 )                          
 135: 6c70-A jdk4-A   284 - 287 <=>  154 - 157   (THR  370  - ASN  373  <=> HIS  154  - LEU  157 )                          
 136: 6c70-A jdv7-A    30 -  36 <=>   93 -  99   (GLU   32  - HIS   38  <=> VAL   93  - TYR   99 )                          
 136: 6c70-A jdv7-A    67 -  77 <=>  599 - 609   (ASP   69  - PHE   79  <=> LEU  599  - ILE  609 )                          
 136: 6c70-A jdv7-A    84 -  93 <=>  646 - 655   (LYS   86  - LYS   95  <=> SER  646  - ARG  655 )                          
 136: 6c70-A jdv7-A    95 -  99 <=>  657 - 661   (PHE   97  - LEU  101  <=> VAL  657  - LEU  661 )                          
 136: 6c70-A jdv7-A   164 - 168 <=>  679 - 683   (TYR  181  - ALA  185  <=> GLU  679  - PRO  683 )                          
 136: 6c70-A jdv7-A   172 - 203 <=>  684 - 715   (ALA  189  - LEU  220  <=> GLU  684  - MET  715 )                          
 136: 6c70-A jdv7-A   253 - 281 <=>  717 - 745   (LEU  339  - TYR  367  <=> ARG  717  - THR  745 )                          
 136: 6c70-A jdv7-A   284 - 288 <=>  746 - 750   (THR  370  - GLY  374  <=> ASP  746  - PRO  750 )                          
 136: 6c70-A jdv7-A   290 - 305 <=>  751 - 766   (ASN  376  - GLY  391  <=> ALA  751  - SER  766 )                          
 136: 6c70-A jdv7-A   367 - 373 <=>  791 - 797   (LEU  453  - VAL  459  <=> ALA  791  - LEU  797 )                          
 136: 6c70-A jdv7-A   382 - 388 <=>  837 - 843   (MET  468  - LYS  474  <=> ALA  837  - SER  843 )                          
 137: 6c70-A jdoy-A    65 -  84 <=>   13 -  32   (VAL   67  - LYS   86  <=> ARG   13  - HIS   32 )                          
 137: 6c70-A jdoy-A    85 -  88 <=>   34 -  37   (MET   87  - PHE   90  <=> ASP   34  - PRO   37 )                          
 137: 6c70-A jdoy-A   261 - 281 <=>   38 -  58   (TYR  347  - TYR  367  <=> ASP   38  - PRO   58 )                          
 137: 6c70-A jdoy-A   312 - 315 <=>   81 -  84   (ILE  398  - ASN  401  <=> PHE   81  - PHE   84 )                          
 137: 6c70-A jdoy-A   328 - 331 <=>  158 - 161   (ALA  414  - CYS  417  <=> CYS  158  - CYS  161 )                          
 137: 6c70-A jdoy-A   332 - 351 <=>  359 - 378   (HIS  418  - CYS  437  <=> SER  359  - ARG  378 )                          
 138: 6c70-A jdc3-A   170 - 173 <=>    1 -   4   (SER  187  - GLY  190  <=> MET    1  - ARG    4 )                          
 138: 6c70-A jdc3-A   287 - 331 <=>    8 -  52   (ASN  373  - CYS  417  <=> TYR    8  - GLN   52 )                          
 138: 6c70-A jdc3-A   333 - 336 <=>   55 -  58   (TRP  419  - GLY  422  <=> SER   55  - HIS   58 )                          
 138: 6c70-A jdc3-A   337 - 352 <=>   92 - 107   (SER  423  - GLN  438  <=> ALA   92  - SER  107 )                          
 138: 6c70-A jdc3-A   353 - 356 <=>  109 - 112   (LYS  439  - SER  442  <=> LEU  109  - LEU  112 )                          
 138: 6c70-A jdc3-A   364 - 388 <=>  116 - 140   (THR  450  - LYS  474  <=> ALA  116  - LYS  140 )                          
 139: 6c70-A jegb-A     6 -  13 <=>   75 -  82   (LEU    8  - ASN   15  <=> ILE   75  - ALA   82 )                          
 139: 6c70-A jegb-A    34 -  50 <=>  189 - 205   (PHE   36  - GLN   52  <=> VAL  189  - VAL  205 )                          
 139: 6c70-A jegb-A    63 -  77 <=>  220 - 234   (ASP   65  - PHE   79  <=> LYS  220  - ALA  234 )                          
 139: 6c70-A jegb-A    78 -  97 <=>  236 - 255   (PHE   80  - LYS   99  <=> VAL  236  - SER  255 )                          
 139: 6c70-A jegb-A   254 - 285 <=>  260 - 291   (VAL  340  - LYS  371  <=> VAL  260  - CYS  291 )                          
 139: 6c70-A jegb-A   286 - 289 <=>  293 - 296   (VAL  372  - VAL  375  <=> LYS  293  - SER  296 )                          
 140: 6c70-A jdzx-A     1 -   5 <=>   70 -  74   (PHE    3  - GLY    7  <=> ARG   70  - PRO   74 )                          
 140: 6c70-A jdzx-A     8 -  11 <=>   78 -  81   (ALA   10  - LEU   13  <=> ALA   78  - VAL   81 )                          
 140: 6c70-A jdzx-A    13 -  22 <=>   82 -  91   (ASN   15  - HIS   24  <=> TYR   82  - GLN   91 )                          
 140: 6c70-A jdzx-A    34 -  63 <=>  153 - 182   (PHE   36  - ASP   65  <=> GLN  153  - PRO  182 )                          
 140: 6c70-A jdzx-A    66 -  77 <=>  203 - 214   (ASP   68  - PHE   79  <=> ILE  203  - SER  214 )                          
 140: 6c70-A jdzx-A    78 -  89 <=>  216 - 227   (PHE   80  - PRO   91  <=> VAL  216  - THR  227 )                          
 140: 6c70-A jdzx-A    95 - 105 <=>  255 - 265   (PHE   97  - PRO  107  <=> LEU  255  - TYR  265 )                          
 140: 6c70-A jdzx-A   198 - 201 <=>  274 - 277   (LEU  215  - SER  218  <=> ALA  274  - THR  277 )                          
 140: 6c70-A jdzx-A   263 - 286 <=>  281 - 304   (VAL  349  - VAL  372  <=> LEU  281  - ARG  304 )                          
 141: 6c70-A je1o-A    64 -  96 <=>  161 - 193   (ASP   66  - TYR   98  <=> ILE  161  - GLY  193 )                          
 141: 6c70-A je1o-A    97 - 104 <=>  203 - 210   (LYS   99  - ASN  106  <=> THR  203  - SER  210 )                          
 141: 6c70-A je1o-A   118 - 125 <=>  215 - 222   (PHE  120  - LYS  127  <=> PHE  215  - LEU  222 )                          
 141: 6c70-A je1o-A   130 - 133 <=>  226 - 229   (LEU  132  - VAL  135  <=> SER  226  - VAL  229 )                          
 141: 6c70-A je1o-A   135 - 139 <=>  230 - 234   (GLY  137  - PHE  141  <=> MET  230  - ALA  234 )                          
 141: 6c70-A je1o-A   142 - 146 <=>  236 - 240   (ILE  144  - GLY  148  <=> VAL  236  - GLY  240 )                          
 141: 6c70-A je1o-A   155 - 158 <=>  247 - 250   (ILE  172  - LEU  175  <=> VAL  247  - LYS  250 )                          
 141: 6c70-A je1o-A   177 - 201 <=>  252 - 276   (ALA  194  - SER  218  <=> ILE  252  - ALA  276 )                          
 141: 6c70-A je1o-A   204 - 207 <=>  280 - 283   (LEU  221  - CYS  224  <=> PRO  280  - ALA  283 )                          
 141: 6c70-A je1o-A   259 - 262 <=>  293 - 296   (ASP  345  - GLY  348  <=> THR  293  - SER  296 )                          
 141: 6c70-A je1o-A   265 - 286 <=>  307 - 328   (LEU  351  - VAL  372  <=> MET  307  - ARG  328 )                          
 141: 6c70-A je1o-A   287 - 290 <=>  331 - 334   (ASN  373  - ASN  376  <=> HIS  331  - ALA  334 )                          
 141: 6c70-A je1o-A   381 - 388 <=>  356 - 363   (PHE  467  - LYS  474  <=> ILE  356  - CYS  363 )                          
 142: 6c70-A jdql-A    60 -  64 <=>  447 - 451   (MET   62  - ASP   66  <=> ALA  447  - GLY  451 )                          
 142: 6c70-A jdql-A    73 -  92 <=>  570 - 589   (ILE   75  - SER   94  <=> GLU  570  - ASP  589 )                          
 142: 6c70-A jdql-A   194 - 199 <=>  592 - 597   (SER  211  - PHE  216  <=> ASP  592  - ILE  597 )                          
 142: 6c70-A jdql-A   200 - 203 <=>  599 - 602   (CYS  217  - LEU  220  <=> ASN  599  - ALA  602 )                          
 142: 6c70-A jdql-A   257 - 281 <=>  606 - 630   (VAL  343  - TYR  367  <=> GLU  606  - GLY  630 )                          
 142: 6c70-A jdql-A   324 - 327 <=>  679 - 682   (VAL  410  - ALA  413  <=> ALA  679  - LEU  682 )                          
 142: 6c70-A jdql-A   330 - 336 <=>  687 - 693   (SER  416  - GLY  422  <=> ILE  687  - GLU  693 )                          
 142: 6c70-A jdql-A   337 - 340 <=>  695 - 698   (SER  423  - ALA  426  <=> SER  695  - GLY  698 )                          
 142: 6c70-A jdql-A   343 - 346 <=>  721 - 724   (PHE  429  - ILE  432  <=> ALA  721  - GLN  724 )                          
 142: 6c70-A jdql-A   351 - 356 <=>  733 - 738   (CYS  437  - SER  442  <=> VAL  733  - ALA  738 )                          
 142: 6c70-A jdql-A   365 - 368 <=>  820 - 823   (VAL  451  - ASP  454  <=> PRO  820  - SER  823 )                          
 142: 6c70-A jdql-A   371 - 374 <=>  841 - 844   (ALA  457  - LEU  460  <=> VAL  841  - MET  844 )                          
 142: 6c70-A jdql-A   375 - 381 <=>  859 - 865   (GLY  461  - PHE  467  <=> ARG  859  - TRP  865 )                          
 142: 6c70-A jdql-A   382 - 385 <=>  867 - 870   (MET  468  - VAL  471  <=> ALA  867  - GLU  870 )                          
 143: 6c70-A jdt1-A    39 -  42 <=>    4 -   7   (TYR   41  - VAL   44  <=> VAL    4  - TYR    7 )                          
 143: 6c70-A jdt1-A    59 -  62 <=>   17 -  20   (MET   61  - SER   64  <=> ARG   17  - ASN   20 )                          
 143: 6c70-A jdt1-A    66 -  86 <=>   39 -  59   (ASP   68  - ILE   88  <=> GLY   39  - ASP   59 )                          
 143: 6c70-A jdt1-A    88 -  91 <=>   60 -  63   (PHE   90  - ARG   93  <=> ASP   60  - GLY   63 )                          
 143: 6c70-A jdt1-A   259 - 271 <=>   64 -  76   (ASP  345  - THR  357  <=> GLY   64  - ALA   76 )                          
 143: 6c70-A jdt1-A   272 - 284 <=>   78 -  90   (THR  358  - THR  370  <=> ASN   78  - ASP   90 )                          
 143: 6c70-A jdt1-A   299 - 302 <=>  164 - 167   (TYR  385  - TYR  388  <=> THR  164  - GLU  167 )                          
 143: 6c70-A jdt1-A   307 - 310 <=>  168 - 171   (VAL  393  - PHE  396  <=> VAL  168  - THR  171 )                          
 143: 6c70-A jdt1-A   329 - 332 <=>  364 - 367   (TYR  415  - HIS  418  <=> LEU  364  - ILE  367 )                          
 143: 6c70-A jdt1-A   344 - 350 <=>  411 - 417   (VAL  430  - GLN  436  <=> ARG  411  - SER  417 )                          
 144: 6c70-A jdge-A    69 -  91 <=>    9 -  31   (THR   71  - ARG   93  <=> ARG    9  - ASP   31 )                          
 144: 6c70-A jdge-A   257 - 281 <=>   33 -  57   (VAL  343  - TYR  367  <=> ASP   33  - ALA   57 )                          
 144: 6c70-A jdge-A   283 - 289 <=>   58 -  64   (ALA  369  - VAL  375  <=> ARG   58  - ASN   64 )                          
 144: 6c70-A jdge-A   380 - 383 <=>   72 -  75   (TYR  466  - VAL  469  <=> GLY   72  - ARG   75 )                          
 145: 6c70-A jdpi-A    54 -  60 <=>   30 -  36   (MET   56  - MET   62  <=> GLU   30  - VAL   36 )                          
 145: 6c70-A jdpi-A    64 -  80 <=>   71 -  87   (ASP   66  - HIS   82  <=> SER   71  - SER   87 )                          
 145: 6c70-A jdpi-A   258 - 261 <=>   95 -  98   (GLY  344  - TYR  347  <=> ALA   95  - LEU   98 )                          
 145: 6c70-A jdpi-A   278 - 285 <=>  123 - 130   (LEU  364  - LYS  371  <=> VAL  123  - ALA  130 )                          
 145: 6c70-A jdpi-A   292 - 323 <=>  133 - 164   (TYR  378  - SER  409  <=> THR  133  - VAL  164 )                          
 145: 6c70-A jdpi-A   363 - 387 <=>  169 - 193   (PHE  449  - LEU  473  <=> ILE  169  - GLU  193 )                          
 146: 6c70-A jdpr-A    70 -  88 <=>   20 -  38   (ALA   72  - PHE   90  <=> ASP   20  - HIS   38 )                          
 146: 6c70-A jdpr-A    89 -  92 <=>   40 -  43   (PRO   91  - SER   94  <=> ASP   40  - PRO   43 )                          
 146: 6c70-A jdpr-A   258 - 276 <=>   45 -  63   (GLY  344  - LEU  362  <=> ASN   45  - ASP   63 )                          
 146: 6c70-A jdpr-A   277 - 280 <=>   66 -  69   (THR  363  - ALA  366  <=> LYS   66  - GLU   69 )                          
 146: 6c70-A jdpr-A   286 - 290 <=>   76 -  80   (VAL  372  - ASN  376  <=> LEU   76  - GLY   80 )                          
 146: 6c70-A jdpr-A   325 - 334 <=>  120 - 129   (MET  411  - TYR  420  <=> ILE  120  - GLY  129 )                          
 147: 6c70-A jdgv-A    17 -  20 <=>  152 - 155   (MET   19  - VAL   22  <=> GLN  152  - TYR  155 )                          
 147: 6c70-A jdgv-A    38 -  56 <=>  156 - 174   (ILE   40  - VAL   58  <=> GLN  156  - VAL  174 )                          
 147: 6c70-A jdgv-A    68 -  95 <=>  178 - 205   (LEU   70  - PHE   97  <=> LEU  178  - PRO  205 )                          
 147: 6c70-A jdgv-A   256 - 259 <=>  207 - 210   (ALA  342  - ASP  345  <=> PHE  207  - PHE  210 )                          
 147: 6c70-A jdgv-A   260 - 278 <=>  214 - 232   (ALA  346  - LEU  364  <=> GLY  214  - GLY  232 )                          
 147: 6c70-A jdgv-A   283 - 286 <=>  240 - 243   (ALA  369  - VAL  372  <=> ALA  240  - ARG  243 )                          
 147: 6c70-A jdgv-A   293 - 305 <=>  246 - 258   (ALA  379  - GLY  391  <=> TYR  246  - ALA  258 )                          
 148: 6c70-A je4m-A    37 -  58 <=>    2 -  23   (ARG   39  - LEU   60  <=> ASN    2  - LEU   23 )                          
 148: 6c70-A je4m-A    60 -  63 <=>   24 -  27   (MET   62  - ASP   65  <=> THR   24  - ARG   27 )                          
 148: 6c70-A je4m-A    82 -  85 <=>   40 -  43   (ILE   84  - MET   87  <=> MET   40  - ALA   43 )                          
 148: 6c70-A je4m-A   120 - 123 <=>   52 -  55   (ALA  122  - ILE  125  <=> ARG   52  - GLU   55 )                          
 148: 6c70-A je4m-A   126 - 146 <=>   56 -  76   (MET  128  - GLY  148  <=> GLN   56  - ARG   76 )                          
 148: 6c70-A je4m-A   148 - 152 <=>   77 -  81   (THR  150  - ASP  154  <=> LEU   77  - THR   81 )                          
 148: 6c70-A je4m-A   290 - 323 <=>   82 - 115   (ASN  376  - SER  409  <=> ALA   82  - PHE  115 )                          
 148: 6c70-A je4m-A   325 - 328 <=>  117 - 120   (MET  411  - ALA  414  <=> HIS  117  - SER  120 )                          
 148: 6c70-A je4m-A   351 - 359 <=>  189 - 197   (CYS  437  - GLY  445  <=> PRO  189  - TRP  197 )                          
 148: 6c70-A je4m-A   369 - 384 <=>  202 - 217   (LEU  455  - LEU  470  <=> LEU  202  - ILE  217 )                          
 148: 6c70-A je4m-A   385 - 388 <=>  279 - 282   (VAL  471  - LYS  474  <=> VAL  279  - GLY  282 )                          
 149: 6c70-A jegn-A    63 -  79 <=>   30 -  46   (ASP   65  - LEU   81  <=> VAL   30  - ILE   46 )                          
 149: 6c70-A jegn-A    80 -  89 <=>   48 -  57   (HIS   82  - PRO   91  <=> ILE   48  - ASN   57 )                          
 149: 6c70-A jegn-A    92 -  95 <=>   58 -  61   (SER   94  - PHE   97  <=> THR   58  - THR   61 )                          
 149: 6c70-A jegn-A   202 - 206 <=>   64 -  68   (TRP  219  - ALA  223  <=> THR   64  - TRP   68 )                          
 149: 6c70-A jegn-A   254 - 257 <=>   69 -  72   (VAL  340  - VAL  343  <=> HIS   69  - LEU   72 )                          
 149: 6c70-A jegn-A   262 - 286 <=>   77 - 101   (GLY  348  - VAL  372  <=> ALA   77  - ARG  101 )                          
 149: 6c70-A jegn-A   287 - 290 <=>  104 - 107   (ASN  373  - ASN  376  <=> VAL  104  - ARG  107 )                          
 150: 6c70-A jdgz-A    68 - 100 <=>   27 -  59   (LEU   70  - ALA  102  <=> ASN   27  - ARG   59 )                          
 150: 6c70-A jdgz-A   260 - 275 <=>  167 - 182   (ALA  346  - THR  361  <=> LEU  167  - LEU  182 )                          
 150: 6c70-A jdgz-A   299 - 302 <=>  185 - 188   (TYR  385  - TYR  388  <=> TYR  185  - ALA  188 )                          
 150: 6c70-A jdgz-A   377 - 388 <=>  196 - 207   (VAL  463  - LYS  474  <=> THR  196  - ARG  207 )                          
 151: 6c70-A jdpu-A    16 -  21 <=>    1 -   6   (VAL   18  - GLY   23  <=> MET    1  - VAL    6 )                          
 151: 6c70-A jdpu-A    41 -  48 <=>    7 -  14   (ILE   43  - LEU   50  <=> ILE    7  - TRP   14 )                          
 151: 6c70-A jdpu-A    52 -  55 <=>   17 -  20   (GLY   54  - ALA   57  <=> THR   17  - ARG   20 )                          
 151: 6c70-A jdpu-A    75 -  95 <=>   23 -  43   (MET   77  - PHE   97  <=> GLN   23  - THR   43 )                          
 151: 6c70-A jdpu-A   259 - 280 <=>   45 -  66   (ASP  345  - ALA  366  <=> SER   45  - PRO   66 )                          
 151: 6c70-A jdpu-A   283 - 290 <=>   67 -  74   (ALA  369  - ASN  376  <=> ASP   67  - THR   74 )                          
 152: 6c70-A je8w-A   293 - 317 <=>    1 -  25   (ALA  379  - LEU  403  <=> MET    1  - THR   25 )                          
 152: 6c70-A je8w-A   320 - 323 <=>   26 -  29   (GLU  406  - SER  409  <=> GLY   26  - ARG   29 )                          
 152: 6c70-A je8w-A   351 - 355 <=>   30 -  34   (CYS  437  - MET  441  <=> THR   30  - TRP   34 )                          
 152: 6c70-A je8w-A   366 - 388 <=>   40 -  62   (SER  452  - LYS  474  <=> LEU   40  - GLN   62 )                          
 153: 6c70-A jdso-A     5 -   8 <=>   99 - 102   (GLY    7  - ALA   10  <=> THR   99  - ASN  102 )                          
 153: 6c70-A jdso-A    10 -  22 <=>  104 - 116   (LEU   12  - HIS   24  <=> ALA  104  - ILE  116 )                          
 153: 6c70-A jdso-A    30 -  63 <=>  184 - 217   (GLU   32  - ASP   65  <=> SER  184  - PRO  217 )                          
 153: 6c70-A jdso-A    64 -  89 <=>  236 - 261   (ASP   66  - PRO   91  <=> TRP  236  - VAL  261 )                          
 153: 6c70-A jdso-A   118 - 122 <=>  289 - 293   (PHE  120  - ALA  124  <=> PHE  289  - ALA  293 )                          
 153: 6c70-A jdso-A   126 - 136 <=>  296 - 306   (MET  128  - ALA  138  <=> ARG  296  - VAL  306 )                          
 153: 6c70-A jdso-A   266 - 280 <=>  310 - 324   (LEU  352  - ALA  366  <=> GLY  310  - SER  324 )                          
 153: 6c70-A jdso-A   283 - 286 <=>  325 - 328   (ALA  369  - VAL  372  <=> TYR  325  - THR  328 )                          
 154: 6c70-A jdwk-A    65 -  89 <=>   11 -  35   (VAL   67  - PRO   91  <=> GLN   11  - ALA   35 )                          
 154: 6c70-A jdwk-A    95 - 101 <=>   37 -  43   (PHE   97  - ILE  103  <=> ALA   37  - VAL   43 )                          
 154: 6c70-A jdwk-A   102 - 106 <=>   45 -  49   (TRP  104  - ASN  108  <=> THR   45  - SER   49 )                          
 154: 6c70-A jdwk-A   246 - 259 <=>   51 -  64   (ARG  332  - ASP  345  <=> CYS   51  - ALA   64 )                          
 154: 6c70-A jdwk-A   261 - 286 <=>   66 -  91   (TYR  347  - VAL  372  <=> ARG   66  - CYS   91 )                          
 154: 6c70-A jdwk-A   287 - 290 <=>   94 -  97   (ASN  373  - ASN  376  <=> ASP   94  - CYS   97 )                          
 155: 6c70-A jea5-A    63 -  66 <=>   21 -  24   (ASP   65  - ASP   68  <=> SER   21  - SER   24 )                          
 155: 6c70-A jea5-A    67 -  95 <=>   26 -  54   (ASP   69  - PHE   97  <=> ASN   26  - ALA   54 )                          
 155: 6c70-A jea5-A   159 - 162 <=>   74 -  77   (MET  176  - THR  179  <=> VAL   74  - THR   77 )                          
 155: 6c70-A jea5-A   185 - 188 <=>   87 -  90   (LEU  202  - SER  205  <=> ALA   87  - TYR   90 )                          
 155: 6c70-A jea5-A   258 - 282 <=>  100 - 124   (GLY  344  - GLN  368  <=> ALA  100  - ALA  124 )                          
 155: 6c70-A jea5-A   292 - 311 <=>  126 - 145   (TYR  378  - CYS  397  <=> THR  126  - ALA  145 )                          
 155: 6c70-A jea5-A   361 - 364 <=>  151 - 154   (LYS  447  - THR  450  <=> LEU  151  - TRP  154 )                          
 155: 6c70-A jea5-A   366 - 369 <=>  155 - 158   (SER  452  - LEU  455  <=> PRO  155  - THR  158 )                          
 155: 6c70-A jea5-A   372 - 375 <=>  159 - 162   (SER  458  - GLY  461  <=> THR  159  - GLY  162 )                          
 156: 6c70-A jdp8-A    35 -  42 <=>    1 -   8   (PRO   37  - VAL   44  <=> MET    1  - THR    8 )                          
 156: 6c70-A jdp8-A    49 -  60 <=>  220 - 231   (LEU   51  - MET   62  <=> LEU  220  - PHE  231 )                          
 156: 6c70-A jdp8-A    65 -  78 <=>  240 - 253   (VAL   67  - PHE   80  <=> PHE  240  - ILE  253 )                          
 156: 6c70-A jdp8-A    79 -  94 <=>  255 - 270   (LEU   81  - ILE   96  <=> VAL  255  - ALA  270 )                          
 156: 6c70-A jdp8-A   140 - 152 <=>  296 - 308   (SER  142  - ASP  154  <=> LEU  296  - PRO  308 )                          
 156: 6c70-A jdp8-A   154 - 157 <=>  309 - 312   (PRO  171  - ARG  174  <=> GLN  309  - VAL  312 )                          
 156: 6c70-A jdp8-A   158 - 161 <=>  315 - 318   (LEU  175  - ARG  178  <=> LEU  315  - ALA  318 )                          
 156: 6c70-A jdp8-A   193 - 199 <=>  647 - 653   (ASN  210  - PHE  216  <=> GLU  647  - ARG  653 )                          
 156: 6c70-A jdp8-A   202 - 205 <=>  667 - 670   (TRP  219  - PHE  222  <=> ALA  667  - ILE  670 )                          
 156: 6c70-A jdp8-A   261 - 281 <=>  675 - 695   (TYR  347  - TYR  367  <=> THR  675  - PHE  695 )                          
 156: 6c70-A jdp8-A   283 - 286 <=>  696 - 699   (ALA  369  - VAL  372  <=> SER  696  - VAL  699 )                          
 156: 6c70-A jdp8-A   296 - 308 <=>  705 - 717   (VAL  382  - PHE  394  <=> ALA  705  - THR  717 )                          
 156: 6c70-A jdp8-A   309 - 324 <=>  719 - 734   (LEU  395  - VAL  410  <=> VAL  719  - ASP  734 )                          
 156: 6c70-A jdp8-A   334 - 339 <=>  838 - 843   (TYR  420  - GLU  425  <=> THR  838  - SER  843 )                          
 157: 6c70-A jdco-A     1 -   7 <=>    2 -   8   (PHE    3  - VAL    9  <=> SER    2  - GLY    8 )                          
 157: 6c70-A jdco-A    50 -  60 <=>   24 -  34   (GLN   52  - MET   62  <=> ARG   24  - ALA   34 )                          
 157: 6c70-A jdco-A    63 -  90 <=>   51 -  78   (ASP   65  - VAL   92  <=> LEU   51  - ILE   78 )                          
 157: 6c70-A jdco-A    91 -  95 <=>   92 -  96   (ARG   93  - PHE   97  <=> ILE   92  - VAL   96 )                          
 157: 6c70-A jdco-A   260 - 283 <=>   98 - 121   (ALA  346  - ALA  369  <=> THR   98  - THR  121 )                          
 157: 6c70-A jdco-A   293 - 306 <=>  122 - 135   (ALA  379  - GLN  392  <=> PRO  122  - GLN  135 )                          
 158: 6c70-A jdrb-A   116 - 119 <=>    4 -   7   (ALA  118  - HIS  121  <=> ARG    4  - TYR    7 )                          
 158: 6c70-A jdrb-A   122 - 126 <=>    8 -  12   (ALA  124  - MET  128  <=> PRO    8  - TRP   12 )                          
 158: 6c70-A jdrb-A   128 - 150 <=>   14 -  36   (ARG  130  - ILE  152  <=> TYR   14  - VAL   36 )                          
 158: 6c70-A jdrb-A   151 - 154 <=>   39 -  42   (GLU  153  - PRO  171  <=> MET   39  - PHE   42 )                          
 158: 6c70-A jdrb-A   165 - 169 <=>   55 -  59   (PRO  182  - MET  186  <=> ARG   55  - ILE   59 )                          
 158: 6c70-A jdrb-A   171 - 220 <=>   60 - 109   (GLY  188  - LEU  237  <=> GLY   60  - ASN  109 )                          
 158: 6c70-A jdrb-A   301 - 312 <=>  221 - 232   (LEU  387  - ILE  398  <=> VAL  221  - TRP  232 )                          
 158: 6c70-A jdrb-A   350 - 355 <=>  356 - 361   (GLN  436  - MET  441  <=> LEU  356  - ILE  361 )                          
 158: 6c70-A jdrb-A   376 - 383 <=>  381 - 388   (ALA  462  - VAL  469  <=> SER  381  - ALA  388 )                          
 159: 6c70-A jecg-A    28 -  33 <=>   27 -  32   (TYR   30  - LYS   35  <=> LEU   27  - ALA   32 )                          
 159: 6c70-A jecg-A    34 -  62 <=>   34 -  62   (PHE   36  - SER   64  <=> THR   34  - LEU   62 )                          
 159: 6c70-A jecg-A    63 - 102 <=>   86 - 125   (ASP   65  - TRP  104  <=> GLY   86  - PRO  125 )                          
 159: 6c70-A jecg-A   145 - 148 <=>  169 - 172   (THR  147  - THR  150  <=> VAL  169  - CYS  172 )                          
 159: 6c70-A jecg-A   261 - 283 <=>  193 - 215   (TYR  347  - ALA  369  <=> ILE  193  - VAL  215 )                          
 159: 6c70-A jecg-A   285 - 288 <=>  219 - 222   (LYS  371  - GLY  374  <=> PRO  219  - LEU  222 )                          
 159: 6c70-A jecg-A   382 - 386 <=>  229 - 233   (MET  468  - GLN  472  <=> PRO  229  - ASN  233 )                          
 160: 6c70-A jeiu-A   154 - 157 <=>    2 -   5   (PRO  171  - ARG  174  <=> SER    2  - PHE    5 )                          
 160: 6c70-A jeiu-A   289 - 319 <=>    9 -  39   (VAL  375  - GLU  405  <=> ALA    9  - ALA   39 )                          
 160: 6c70-A jeiu-A   321 - 324 <=>   40 -  43   (SER  407  - VAL  410  <=> GLY   40  - SER   43 )                          
 160: 6c70-A jeiu-A   327 - 330 <=>   44 -  47   (ALA  413  - SER  416  <=> THR   44  - ALA   47 )                          
 160: 6c70-A jeiu-A   352 - 355 <=>   49 -  52   (GLN  438  - MET  441  <=> PRO   49  - LYS   52 )                          
 160: 6c70-A jeiu-A   356 - 359 <=>   55 -  58   (SER  442  - GLY  445  <=> LEU   55  - LEU   58 )                          
 160: 6c70-A jeiu-A   367 - 384 <=>   59 -  76   (LEU  453  - LEU  470  <=> ALA   59  - TYR   76 )                          
 160: 6c70-A jeiu-A   385 - 388 <=>   78 -  81   (VAL  471  - LYS  474  <=> VAL   78  - ASP   81 )                          
 161: 6c70-A je7z-A     3 -   6 <=>  168 - 171   (HIS    5  - LEU    8  <=> ARG  168  - VAL  171 )                          
 161: 6c70-A je7z-A     8 -  11 <=>  198 - 201   (ALA   10  - LEU   13  <=> ARG  198  - THR  201 )                          
 161: 6c70-A je7z-A    31 -  34 <=>  324 - 327   (GLY   33  - PHE   36  <=> HIS  324  - ALA  327 )                          
 161: 6c70-A je7z-A    44 -  51 <=>  336 - 343   (LEU   46  - TYR   53  <=> LEU  336  - GLY  343 )                          
 161: 6c70-A je7z-A    78 -  98 <=>  345 - 365   (PHE   80  - THR  100  <=> GLY  345  - ILE  365 )                          
 161: 6c70-A je7z-A   252 - 277 <=>  367 - 392   (ARG  338  - THR  363  <=> VAL  367  - SER  392 )                          
 162: 6c70-A je60-A   165 - 168 <=>    1 -   4   (PRO  182  - ALA  185  <=> MET    1  - ILE    4 )                          
 162: 6c70-A je60-A   289 - 326 <=>   73 - 110   (VAL  375  - GLU  412  <=> GLN   73  - PRO  110 )                          
 162: 6c70-A je60-A   350 - 353 <=>  111 - 114   (GLN  436  - LYS  439  <=> SER  111  - PHE  114 )                          
 162: 6c70-A je60-A   354 - 357 <=>  117 - 120   (ALA  440  - ILE  443  <=> TRP  117  - MET  120 )                          
 162: 6c70-A je60-A   364 - 388 <=>  122 - 146   (THR  450  - LYS  474  <=> THR  122  - TYR  146 )                          
 163: 6c70-A jdym-A     2 -   5 <=>   35 -  38   (LYS    4  - GLY    7  <=> VAL   35  - LYS   38 )                          
 163: 6c70-A jdym-A    65 -  85 <=>   85 - 105   (VAL   67  - MET   87  <=> THR   85  - VAL  105 )                          
 163: 6c70-A jdym-A   267 - 286 <=>  107 - 126   (LEU  353  - VAL  372  <=> ASP  107  - GLY  126 )                          
 163: 6c70-A jdym-A   292 - 295 <=>  127 - 130   (TYR  378  - THR  381  <=> ASN  127  - THR  130 )                          
 163: 6c70-A jdym-A   297 - 300 <=>  131 - 134   (ILE  383  - LEU  386  <=> GLY  131  - ALA  134 )                          
 163: 6c70-A jdym-A   302 - 307 <=>  135 - 140   (TYR  388  - VAL  393  <=> SER  135  - PRO  140 )                          
 163: 6c70-A jdym-A   320 - 324 <=>  221 - 225   (GLU  406  - VAL  410  <=> ALA  221  - VAL  225 )                          
 163: 6c70-A jdym-A   337 - 342 <=>  319 - 324   (SER  423  - THR  428  <=> GLN  319  - ALA  324 )                          
 164: 6c70-A jeeg-A    31 -  34 <=>    4 -   7   (GLY   33  - PHE   36  <=> LYS    4  - PRO    7 )                          
 164: 6c70-A jeeg-A    66 -  89 <=>   24 -  47   (ASP   68  - PRO   91  <=> ALA   24  - GLU   47 )                          
 164: 6c70-A jeeg-A   187 - 190 <=>   53 -  56   (ILE  204  - ALA  207  <=> ASP   53  - ILE   56 )                          
 164: 6c70-A jeeg-A   200 - 203 <=>   71 -  74   (CYS  217  - LEU  220  <=> ARG   71  - ILE   74 )                          
 164: 6c70-A jeeg-A   255 - 258 <=>   78 -  81   (THR  341  - GLY  344  <=> ARG   78  - THR   81 )                          
 164: 6c70-A jeeg-A   260 - 274 <=>   82 -  96   (ALA  346  - ILE  360  <=> GLU   82  - LYS   96 )                          
 164: 6c70-A jeeg-A   325 - 332 <=>  219 - 226   (MET  411  - HIS  418  <=> PRO  219  - ARG  226 )                          
 164: 6c70-A jeeg-A   334 - 338 <=>  227 - 231   (TYR  420  - GLU  424  <=> ARG  227  - SER  231 )                          
 165: 6c70-A jdwn-A    70 -  91 <=>    1 -  22   (ALA   72  - ARG   93  <=> MET    1  - GLY   22 )                          
 165: 6c70-A jdwn-A   261 - 278 <=>   23 -  40   (TYR  347  - LEU  364  <=> ASP   23  - GLY   40 )                          
 165: 6c70-A jdwn-A   280 - 283 <=>   41 -  44   (ALA  366  - ALA  369  <=> TRP   41  - ASP   44 )                          
 165: 6c70-A jdwn-A   292 - 295 <=>   45 -  48   (TYR  378  - THR  381  <=> TRP   45  - TRP   48 )                          
 165: 6c70-A jdwn-A   320 - 323 <=>   71 -  74   (GLU  406  - SER  409  <=> ARG   71  - PRO   74 )                          
 165: 6c70-A jdwn-A   331 - 334 <=>   84 -  87   (CYS  417  - TYR  420  <=> ALA   84  - GLY   87 )                          
 165: 6c70-A jdwn-A   335 - 338 <=>  130 - 133   (ASP  421  - GLU  424  <=> VAL  130  - ASP  133 )                          
 165: 6c70-A jdwn-A   339 - 342 <=>  136 - 139   (GLU  425  - THR  428  <=> THR  136  - VAL  139 )                          
 166: 6c70-A jdpy-A    11 -  14 <=>   27 -  30   (LEU   13  - ILE   16  <=> VAL   27  - LEU   30 )                          
 166: 6c70-A jdpy-A    99 - 105 <=>   37 -  43   (LEU  101  - PRO  107  <=> ALA   37  - ARG   43 )                          
 166: 6c70-A jdpy-A   106 - 111 <=>   46 -  51   (ASN  108  - PHE  113  <=> ASN   46  - VAL   51 )                          
 166: 6c70-A jdpy-A   119 - 127 <=>   75 -  83   (HIS  121  - ARG  129  <=> GLU   75  - ALA   83 )                          
 166: 6c70-A jdpy-A   138 - 142 <=>   91 -  95   (ILE  140  - ILE  144  <=> LEU   91  - CYS   95 )                          
 166: 6c70-A jdpy-A   192 - 198 <=>  125 - 131   (SER  209  - LEU  215  <=> ALA  125  - ARG  131 )                          
 166: 6c70-A jdpy-A   201 - 204 <=>  136 - 139   (SER  218  - LEU  221  <=> ARG  136  - TRP  139 )                          
 166: 6c70-A jdpy-A   287 - 329 <=>  167 - 209   (ASN  373  - TYR  415  <=> ALA  167  - PRO  209 )                          
 166: 6c70-A jdpy-A   344 - 347 <=>  210 - 213   (VAL  430  - VAL  433  <=> GLU  210  - LYS  213 )                          
 166: 6c70-A jdpy-A   356 - 359 <=>  227 - 230   (SER  442  - GLY  445  <=> THR  227  - ARG  230 )                          
 166: 6c70-A jdpy-A   366 - 383 <=>  299 - 316   (SER  452  - VAL  469  <=> ASN  299  - VAL  316 )                          
 166: 6c70-A jdpy-A   385 - 388 <=>  324 - 327   (VAL  471  - LYS  474  <=> ALA  324  - ASP  327 )                          
 167: 6c70-A jeh4-A    63 -  78 <=>  169 - 184   (ASP   65  - PHE   80  <=> ARG  169  - VAL  184 )                          
 167: 6c70-A jeh4-A    79 -  92 <=>  186 - 199   (LEU   81  - SER   94  <=> GLY  186  - GLY  199 )                          
 167: 6c70-A jeh4-A   259 - 273 <=>  202 - 216   (ASP  345  - THR  359  <=> ALA  202  - GLY  216 )                          
 167: 6c70-A jeh4-A   306 - 310 <=>  217 - 221   (GLN  392  - PHE  396  <=> PHE  217  - ASP  221 )                          
 167: 6c70-A jeh4-A   357 - 360 <=>  223 - 226   (ILE  443  - ALA  446  <=> ASP  223  - SER  226 )                          
 167: 6c70-A jeh4-A   385 - 388 <=>  308 - 311   (VAL  471  - LYS  474  <=> VAL  308  - GLY  311 )                          
 168: 6c70-A jdch-A    64 -  92 <=>   13 -  41   (ASP   66  - SER   94  <=> VAL   13  - LEU   41 )                          
 168: 6c70-A jdch-A   153 - 157 <=>   77 -  81   (SER  155  - ARG  174  <=> PRO   77  - PRO   81 )                          
 168: 6c70-A jdch-A   257 - 276 <=>  111 - 130   (VAL  343  - LEU  362  <=> ALA  111  - LEU  130 )                          
 168: 6c70-A jdch-A   378 - 381 <=>  140 - 143   (VAL  464  - PHE  467  <=> CYS  140  - TYR  143 )                          
 168: 6c70-A jdch-A   383 - 388 <=>  144 - 149   (VAL  469  - LYS  474  <=> PRO  144  - PHE  149 )                          
 169: 6c70-A je04-A   149 - 152 <=>    8 -  11   (PHE  151  - ASP  154  <=> PHE    8  - ARG   11 )                          
 169: 6c70-A je04-A   289 - 330 <=>   13 -  54   (VAL  375  - SER  416  <=> ASN   13  - ILE   54 )                          
 169: 6c70-A je04-A   335 - 341 <=>   59 -  65   (ASP  421  - LYS  427  <=> ILE   59  - GLN   65 )                          
 169: 6c70-A je04-A   366 - 380 <=>   74 -  88   (SER  452  - TYR  466  <=> SER   74  - PHE   88 )                          
 169: 6c70-A je04-A   381 - 388 <=>   90 -  97   (PHE  467  - LYS  474  <=> VAL   90  - ILE   97 )                          
 170: 6c70-A je3j-A    56 -  63 <=>  224 - 231   (VAL   58  - ASP   65  <=> ASP  224  - ALA  231 )                          
 170: 6c70-A je3j-A    66 -  89 <=>  335 - 358   (ASP   68  - PRO   91  <=> PRO  335  - GLN  358 )                          
 170: 6c70-A je3j-A   193 - 196 <=>  377 - 380   (ASN  210  - ASP  213  <=> VAL  377  - CYS  380 )                          
 170: 6c70-A je3j-A   261 - 280 <=>  382 - 401   (TYR  347  - ALA  366  <=> PRO  382  - GLY  401 )                          
 170: 6c70-A je3j-A   367 - 374 <=>  410 - 417   (LEU  453  - LEU  460  <=> GLY  410  - LEU  417 )                          
 170: 6c70-A je3j-A   376 - 379 <=>  418 - 421   (ALA  462  - THR  465  <=> ARG  418  - ARG  421 )                          
 170: 6c70-A je3j-A   382 - 385 <=>  422 - 425   (MET  468  - VAL  471  <=> ASP  422  - ASP  425 )                          
 171: 6c70-A jdl0-A    38 -  42 <=>   36 -  40   (ILE   40  - VAL   44  <=> ASP   36  - ALA   40 )                          
 171: 6c70-A jdl0-A    45 -  48 <=>   41 -  44   (LEU   47  - LEU   50  <=> SER   41  - ARG   44 )                          
 171: 6c70-A jdl0-A    78 -  91 <=>   46 -  59   (PHE   80  - ARG   93  <=> LEU   46  - ASP   59 )                          
 171: 6c70-A jdl0-A   260 - 279 <=>   61 -  80   (ALA  346  - LEU  365  <=> PRO   61  - MET   80 )                          
 171: 6c70-A jdl0-A   282 - 286 <=>   81 -  85   (GLN  368  - VAL  372  <=> PRO   81  - SER   85 )                          
 171: 6c70-A jdl0-A   292 - 295 <=>   87 -  90   (TYR  378  - THR  381  <=> LEU   87  - ILE   90 )                          
 171: 6c70-A jdl0-A   311 - 314 <=>  176 - 179   (CYS  397  - GLY  400  <=> LYS  176  - LEU  179 )                          
 171: 6c70-A jdl0-A   319 - 323 <=>  621 - 625   (GLU  405  - SER  409  <=> ILE  621  - THR  625 )                          
 171: 6c70-A jdl0-A   324 - 327 <=>  655 - 658   (VAL  410  - ALA  413  <=> LYS  655  - ALA  658 )                          
 171: 6c70-A jdl0-A   344 - 347 <=>  710 - 713   (VAL  430  - VAL  433  <=> GLY  710  - ALA  713 )                          
 172: 6c70-A je2q-A   294 - 323 <=>    1 -  30   (ALA  380  - SER  409  <=> MET    1  - GLN   30 )                          
 172: 6c70-A je2q-A   352 - 357 <=>   31 -  36   (GLN  438  - ILE  443  <=> ALA   31  - ILE   36 )                          
 172: 6c70-A je2q-A   364 - 388 <=>   38 -  62   (THR  450  - LYS  474  <=> VAL   38  - ALA   62 )                          
 173: 6c70-A jeht-A   254 - 275 <=>    2 -  23   (VAL  340  - THR  361  <=> GLU    2  - LEU   23 )                          
 173: 6c70-A jeht-A   276 - 287 <=>   25 -  36   (LEU  362  - ASN  373  <=> VAL   25  - GLU   36 )                          
 173: 6c70-A jeht-A   289 - 326 <=>   54 -  91   (VAL  375  - GLU  412  <=> VAL   54  - ALA   91 )                          
 173: 6c70-A jeht-A   347 - 355 <=>   92 - 100   (VAL  433  - MET  441  <=> ALA   92  - PHE  100 )                          
 174: 6c70-A jdpe-A    63 -  66 <=>   12 -  15   (ASP   65  - ASP   68  <=> ALA   12  - GLU   15 )                          
 174: 6c70-A jdpe-A    72 -  91 <=>   20 -  39   (THR   74  - ARG   93  <=> ALA   20  - ARG   39 )                          
 174: 6c70-A jdpe-A   261 - 274 <=>   42 -  55   (TYR  347  - ILE  360  <=> LEU   42  - ALA   55 )                          
 174: 6c70-A jdpe-A   276 - 279 <=>   56 -  59   (LEU  362  - LEU  365  <=> THR   56  - GLN   59 )                          
 174: 6c70-A jdpe-A   285 - 291 <=>   77 -  83   (LYS  371  - VAL  377  <=> ARG   77  - PRO   83 )                          
 174: 6c70-A jdpe-A   329 - 333 <=>  170 - 174   (TYR  415  - TRP  419  <=> GLN  170  - GLY  174 )                          
 175: 6c70-A jdny-A    65 -  69 <=>   16 -  20   (VAL   67  - THR   71  <=> HIS   16  - PHE   20 )                          
 175: 6c70-A jdny-A    71 -  93 <=>   21 -  43   (ASN   73  - LYS   95  <=> LEU   21  - ARG   43 )                          
 175: 6c70-A jdny-A   102 - 105 <=>   49 -  52   (TRP  104  - PRO  107  <=> ASN   49  - LEU   52 )                          
 175: 6c70-A jdny-A   247 - 250 <=>   54 -  57   (HIS  333  - VAL  336  <=> GLU   54  - ALA   57 )                          
 175: 6c70-A jdny-A   253 - 256 <=>   58 -  61   (LEU  339  - ALA  342  <=> PRO   58  - PRO   61 )                          
 175: 6c70-A jdny-A   259 - 262 <=>   62 -  65   (ASP  345  - GLY  348  <=> VAL   62  - ARG   65 )                          
 175: 6c70-A jdny-A   264 - 284 <=>   66 -  86   (ALA  350  - THR  370  <=> HIS   66  - PRO   86 )                          
 175: 6c70-A jdny-A   286 - 289 <=>   87 -  90   (VAL  372  - VAL  375  <=> THR   87  - VAL   90 )                          
 175: 6c70-A jdny-A   307 - 314 <=>  323 - 330   (VAL  393  - GLY  400  <=> ALA  323  - ASN  330 )                          
 175: 6c70-A jdny-A   317 - 320 <=>  331 - 334   (LEU  403  - GLU  406  <=> ARG  331  - PRO  334 )                          
 176: 6c70-A je3f-A    62 -  88 <=>    1 -  27   (SER   64  - PHE   90  <=> MET    1  - THR   27 )                          
 176: 6c70-A je3f-A    92 - 101 <=>   28 -  37   (SER   94  - ILE  103  <=> GLY   28  - SER   37 )                          
 176: 6c70-A je3f-A   195 - 198 <=>   49 -  52   (LEU  212  - LEU  215  <=> SER   49  - LEU   52 )                          
 176: 6c70-A je3f-A   207 - 218 <=>  152 - 163   (CYS  224  - LYS  235  <=> VAL  152  - SER  163 )                          
 176: 6c70-A je3f-A   239 - 242 <=>  165 - 168   (ALA  325  - TYR  328  <=> PRO  165  - SER  168 )                          
 176: 6c70-A je3f-A   244 - 286 <=>  169 - 211   (VAL  330  - VAL  372  <=> THR  169  - SER  211 )                          
 176: 6c70-A je3f-A   300 - 306 <=>  218 - 224   (LEU  386  - GLN  392  <=> PRO  218  - CYS  224 )                          
 176: 6c70-A je3f-A   357 - 364 <=>  265 - 272   (ILE  443  - THR  450  <=> ALA  265  - HIS  272 )                          
 177: 6c70-A jec3-A   123 - 126 <=>    1 -   4   (ILE  125  - MET  128  <=> MET    1  - ARG    4 )                          
 177: 6c70-A jec3-A   265 - 271 <=>   10 -  16   (LEU  351  - THR  357  <=> SER   10  - ARG   16 )                          
 177: 6c70-A jec3-A   273 - 292 <=>   17 -  36   (THR  359  - TYR  378  <=> THR   17  - LYS   36 )                          
 177: 6c70-A jec3-A   294 - 325 <=>   40 -  71   (ALA  380  - MET  411  <=> PHE   40  - MET   71 )                          
 177: 6c70-A jec3-A   350 - 354 <=>   72 -  76   (GLN  436  - ALA  440  <=> PHE   72  - THR   76 )                          
 177: 6c70-A jec3-A   355 - 358 <=>   79 -  82   (MET  441  - SER  444  <=> THR   79  - ASP   82 )                          
 177: 6c70-A jec3-A   363 - 366 <=>   83 -  86   (PHE  449  - SER  452  <=> HIS   83  - HIS   86 )                          
 177: 6c70-A jec3-A   369 - 387 <=>   89 - 107   (LEU  455  - LEU  473  <=> ASN   89  - CYS  107 )                          
 178: 6c70-A je8z-A    63 -  94 <=>   31 -  62   (ASP   65  - ILE   96  <=> SER   31  - SER   62 )                          
 178: 6c70-A je8z-A    96 -  99 <=>   63 -  66   (TYR   98  - LEU  101  <=> ALA   63  - ASN   66 )                          
 178: 6c70-A je8z-A   256 - 280 <=>   67 -  91   (ALA  342  - ALA  366  <=> GLY   67  - ARG   91 )                          
 178: 6c70-A je8z-A   283 - 290 <=>   92 -  99   (ALA  369  - ASN  376  <=> PRO   92  - PRO   99 )                          
 179: 6c70-A je9o-A   164 - 171 <=>   15 -  22   (TYR  181  - GLY  188  <=> PHE   15  - ASN   22 )                          
 179: 6c70-A je9o-A   290 - 316 <=>   28 -  54   (ASN  376  - ARG  402  <=> SER   28  - GLN   54 )                          
 179: 6c70-A je9o-A   371 - 388 <=>   62 -  79   (ALA  457  - LYS  474  <=> VAL   62  - LYS   79 )                          
 180: 6c70-A jeay-A   104 - 107 <=>    1 -   4   (ASN  106  - SER  109  <=> MET    1  - ARG    4 )                          
 180: 6c70-A jeay-A   121 - 124 <=>    8 -  11   (LEU  123  - THR  126  <=> ARG    8  - GLY   11 )                          
 180: 6c70-A jeay-A   127 - 132 <=>   12 -  17   (ARG  129  - CYS  134  <=> TRP   12  - TYR   17 )                          
 180: 6c70-A jeay-A   149 - 152 <=>   49 -  52   (PHE  151  - ASP  154  <=> ASP   49  - ILE   52 )                          
 180: 6c70-A jeay-A   153 - 156 <=>   54 -  57   (SER  155  - PRO  173  <=> LEU   54  - VAL   57 )                          
 180: 6c70-A jeay-A   168 - 172 <=>   60 -  64   (ALA  185  - ALA  189  <=> LEU   60  - ASN   64 )                          
 180: 6c70-A jeay-A   177 - 181 <=>   90 -  94   (ALA  194  - GLN  198  <=> SER   90  - GLY   94 )                          
 180: 6c70-A jeay-A   286 - 290 <=>  150 - 154   (VAL  372  - ASN  376  <=> ALA  150  - ALA  154 )                          
 180: 6c70-A jeay-A   291 - 313 <=>  158 - 180   (VAL  377  - PHE  399  <=> LEU  158  - PRO  180 )                          
 180: 6c70-A jeay-A   317 - 321 <=>  309 - 313   (LEU  403  - SER  407  <=> MET  309  - GLU  313 )                          
 180: 6c70-A jeay-A   360 - 363 <=>  318 - 321   (ALA  446  - PHE  449  <=> GLY  318  - ALA  321 )                          
 180: 6c70-A jeay-A   364 - 388 <=>  324 - 348   (THR  450  - LYS  474  <=> VAL  324  - GLN  348 )                          
 181: 6c70-A jdg3-A    51 -  57 <=>  434 - 440   (TYR   53  - ASN   59  <=> GLY  434  - MET  440 )                          
 181: 6c70-A jdg3-A    64 -  67 <=>  450 - 453   (ASP   66  - ASP   69  <=> ASN  450  - TRP  453 )                          
 181: 6c70-A jdg3-A    72 -  75 <=>  456 - 459   (THR   74  - MET   77  <=> ALA  456  - ALA  459 )                          
 181: 6c70-A jdg3-A    77 -  80 <=>  460 - 463   (PHE   79  - HIS   82  <=> VAL  460  - ALA  463 )                          
 181: 6c70-A jdg3-A    81 -  98 <=>  465 - 482   (PRO   83  - THR  100  <=> GLY  465  - GLY  482 )                          
 181: 6c70-A jdg3-A   259 - 275 <=>  484 - 500   (ASP  345  - THR  361  <=> ASN  484  - LEU  500 )                          
 181: 6c70-A jdg3-A   283 - 286 <=>  517 - 520   (ALA  369  - VAL  372  <=> PRO  517  - HIS  520 )                          

# Translation-rotation matrices
-matrix  "6c70-A jeh5-A  U(1,.)  -0.522586 -0.833776  0.178102          202.977295"
-matrix  "6c70-A jeh5-A  U(2,.)  -0.054049  0.240874  0.969050          183.402954"
-matrix  "6c70-A jeh5-A  U(3,.)  -0.850871  0.496786 -0.170942          169.950363"
-matrix  "6c70-A jea8-A  U(1,.)  -0.542542  0.837371 -0.066770          211.198303"
-matrix  "6c70-A jea8-A  U(2,.)  -0.758974 -0.522705 -0.388249          189.397064"
-matrix  "6c70-A jea8-A  U(3,.)  -0.360009 -0.159964  0.919133          178.658569"
-matrix  "6c70-A je37-A  U(1,.)  -0.728108  0.040137 -0.684287          212.628769"
-matrix  "6c70-A je37-A  U(2,.)   0.104365 -0.980154 -0.168539          194.028442"
-matrix  "6c70-A je37-A  U(3,.)  -0.677471 -0.194130  0.709469          173.446198"
-matrix  "6c70-A jedr-A  U(1,.)   0.818928 -0.537070  0.202270          242.603104"
-matrix  "6c70-A jedr-A  U(2,.)   0.516202  0.843348  0.149328          184.573029"
-matrix  "6c70-A jedr-A  U(3,.)  -0.250784 -0.017877  0.967878          123.028206"
-matrix  "6c70-A jdic-A  U(1,.)  -0.560272 -0.809707 -0.174554          211.446899"
-matrix  "6c70-A jdic-A  U(2,.)   0.180227 -0.324855  0.928433          191.829956"
-matrix  "6c70-A jdic-A  U(3,.)  -0.808464  0.488716  0.327938          169.307236"
-matrix  "6c70-A jegh-A  U(1,.)  -0.173469 -0.673260 -0.718769          205.300858"
-matrix  "6c70-A jegh-A  U(2,.)  -0.165649  0.739383 -0.652590          172.177368"
-matrix  "6c70-A jegh-A  U(3,.)   0.970808  0.005859 -0.239785          141.611847"
-matrix  "6c70-A jejy-A  U(1,.)  -0.300141 -0.950691 -0.078120          216.159973"
-matrix  "6c70-A jejy-A  U(2,.)   0.334367 -0.181554  0.924790          189.605453"
-matrix  "6c70-A jejy-A  U(3,.)  -0.893372  0.251447  0.372371          173.034866"
-matrix  "6c70-A jdop-A  U(1,.)   0.509148  0.855117 -0.097684          213.715424"
-matrix  "6c70-A jdop-A  U(2,.)  -0.019195  0.124749  0.992003          129.614197"
-matrix  "6c70-A jdop-A  U(3,.)   0.860465 -0.503201  0.079930          178.383362"
-matrix  "6c70-A jdet-A  U(1,.)   0.519940 -0.017813  0.854017          197.072693"
-matrix  "6c70-A jdet-A  U(2,.)  -0.352710  0.906096  0.233635          184.222870"
-matrix  "6c70-A jdet-A  U(3,.)  -0.777983 -0.422696  0.464833          140.383484"
-matrix  "6c70-A jdxz-A  U(1,.)  -0.019746  0.671905 -0.740375          232.297028"
-matrix  "6c70-A jdxz-A  U(2,.)  -0.907711 -0.322483 -0.268451          164.682236"
-matrix  "6c70-A jdxz-A  U(3,.)  -0.419132  0.666745  0.616263           88.155815"
-matrix  "6c70-A jdow-A  U(1,.)  -0.475385  0.872850  0.110190          219.412460"
-matrix  "6c70-A jdow-A  U(2,.)  -0.857294 -0.431454 -0.280881          189.300674"
-matrix  "6c70-A jdow-A  U(3,.)  -0.197625 -0.227992  0.953396          171.712128"
-matrix  "6c70-A jdev-A  U(1,.)  -0.682291  0.079407 -0.726755          212.071655"
-matrix  "6c70-A jdev-A  U(2,.)   0.541232  0.723143 -0.429107          179.385437"
-matrix  "6c70-A jdev-A  U(3,.)   0.491474 -0.686119 -0.536371          160.370621"
-matrix  "6c70-A jegm-A  U(1,.)  -0.399471 -0.389896 -0.829702          207.708786"
-matrix  "6c70-A jegm-A  U(2,.)   0.264547 -0.915576  0.302880          190.753418"
-matrix  "6c70-A jegm-A  U(3,.)  -0.877746 -0.098503  0.468891          184.032501"
-matrix  "6c70-A jdlt-A  U(1,.)   0.124705  0.970434  0.206658          199.096344"
-matrix  "6c70-A jdlt-A  U(2,.)  -0.947910  0.178057 -0.264125          180.845978"
-matrix  "6c70-A jdlt-A  U(3,.)  -0.293113 -0.162955  0.942088          167.194275"
-matrix  "6c70-A jegq-A  U(1,.)  -0.977200  0.196656 -0.080038          218.907166"
-matrix  "6c70-A jegq-A  U(2,.)  -0.212253 -0.914259  0.345077          198.835709"
-matrix  "6c70-A jegq-A  U(3,.)  -0.005314  0.354198  0.935156          169.886154"
-matrix  "6c70-A jdvn-A  U(1,.)  -0.478583 -0.692813 -0.539415          217.685379"
-matrix  "6c70-A jdvn-A  U(2,.)   0.114762  0.559713 -0.820702          177.219650"
-matrix  "6c70-A jdvn-A  U(3,.)   0.870510 -0.454678 -0.188360          174.193192"
-matrix  "6c70-A jecy-A  U(1,.)  -0.023594  0.506645  0.861832          186.509216"
-matrix  "6c70-A jecy-A  U(2,.)   0.767016 -0.543736  0.340644          203.303650"
-matrix  "6c70-A jecy-A  U(3,.)   0.641194  0.669076 -0.375776          152.366730"
-matrix  "6c70-A jdx1-A  U(1,.)  -0.225378  0.973926 -0.025960          216.461945"
-matrix  "6c70-A jdx1-A  U(2,.)  -0.753155 -0.191068 -0.629484          190.680527"
-matrix  "6c70-A jdx1-A  U(3,.)  -0.618030 -0.122319  0.776580          178.224014"
-matrix  "6c70-A jdv3-A  U(1,.)  -0.734686 -0.048269 -0.676688          211.227859"
-matrix  "6c70-A jdv3-A  U(2,.)  -0.019435  0.998554 -0.050126          187.887161"
-matrix  "6c70-A jdv3-A  U(3,.)   0.678129 -0.023675 -0.734562          184.001465"
-matrix  "6c70-A je9t-A  U(1,.)   0.388329  0.818799  0.422810          214.788116"
-matrix  "6c70-A je9t-A  U(2,.)   0.840389 -0.502909  0.202063          192.242905"
-matrix  "6c70-A je9t-A  U(3,.)   0.378083  0.276858 -0.883404          168.970749"
-matrix  "6c70-A je7r-A  U(1,.)  -0.954602  0.251033 -0.160367          209.134491"
-matrix  "6c70-A je7r-A  U(2,.)  -0.242420 -0.967532 -0.071511          201.469467"
-matrix  "6c70-A je7r-A  U(3,.)  -0.173111 -0.029389  0.984464          173.016998"
-matrix  "6c70-A jdqa-A  U(1,.)  -0.870710 -0.376432 -0.316487          193.658752"
-matrix  "6c70-A jdqa-A  U(2,.)   0.106817 -0.772922  0.625445          185.845322"
-matrix  "6c70-A jdqa-A  U(3,.)  -0.480057  0.510774  0.713200          147.574356"
-matrix  "6c70-A je86-A  U(1,.)   0.046195 -0.405634 -0.912867          220.709900"
-matrix  "6c70-A je86-A  U(2,.)  -0.443597  0.810465 -0.382580          196.537735"
-matrix  "6c70-A je86-A  U(3,.)   0.895035  0.422619 -0.142499          180.137253"
-matrix  "6c70-A jdx8-A  U(1,.)   0.596793  0.583933  0.550327          213.882507"
-matrix  "6c70-A jdx8-A  U(2,.)   0.427002 -0.811797  0.398315          200.670868"
-matrix  "6c70-A jdx8-A  U(3,.)   0.679343 -0.002721 -0.733816          168.951965"
-matrix  "6c70-A jei3-A  U(1,.)  -0.470875 -0.870558 -0.142851          210.634064"
-matrix  "6c70-A jei3-A  U(2,.)   0.811440 -0.490931  0.317098          206.395477"
-matrix  "6c70-A jei3-A  U(3,.)  -0.346182  0.033398  0.937573          160.647110"
-matrix  "6c70-A jdni-A  U(1,.)  -0.235799  0.266539 -0.934535          211.490158"
-matrix  "6c70-A jdni-A  U(2,.)  -0.580576 -0.809812 -0.084478          173.433289"
-matrix  "6c70-A jdni-A  U(3,.)  -0.779314  0.522648  0.345699          127.845520"
-matrix  "6c70-A jeaz-A  U(1,.)   0.111900  0.350374  0.929901          201.295837"
-matrix  "6c70-A jeaz-A  U(2,.)  -0.685115  0.705021 -0.183199          183.058319"
-matrix  "6c70-A jeaz-A  U(3,.)  -0.719788 -0.616590  0.318939          154.199844"
-matrix  "6c70-A jdgw-A  U(1,.)  -0.021756  0.955951 -0.292719          219.767487"
-matrix  "6c70-A jdgw-A  U(2,.)   0.969177  0.092035  0.228529          200.122833"
-matrix  "6c70-A jdgw-A  U(3,.)   0.245403 -0.278725 -0.928488          171.730743"
-matrix  "6c70-A jej8-A  U(1,.)   0.152240 -0.870672  0.467710          214.109802"
-matrix  "6c70-A jej8-A  U(2,.)   0.353019  0.489913  0.797096          193.799500"
-matrix  "6c70-A jej8-A  U(3,.)  -0.923147  0.043761  0.381948          173.579803"
-matrix  "6c70-A jdj7-A  U(1,.)  -0.114975  0.183994  0.976180          153.664993"
-matrix  "6c70-A jdj7-A  U(2,.)  -0.828590 -0.559799  0.007921          159.623138"
-matrix  "6c70-A jdj7-A  U(3,.)   0.547922 -0.807942  0.216818          159.545547"
-matrix  "6c70-A jeif-A  U(1,.)  -0.073078  0.894270 -0.441522          217.405167"
-matrix  "6c70-A jeif-A  U(2,.)   0.693017  0.363896  0.622340          191.537720"
-matrix  "6c70-A jeif-A  U(3,.)   0.717208 -0.260503 -0.646337          175.640579"
-matrix  "6c70-A jdeb-A  U(1,.)  -0.291808  0.250255 -0.923158          203.427811"
-matrix  "6c70-A jdeb-A  U(2,.)   0.779312  0.621790 -0.077780          183.556183"
-matrix  "6c70-A jdeb-A  U(3,.)   0.554545 -0.742125 -0.376470          165.720856"
-matrix  "6c70-A je8c-A  U(1,.)   0.037009 -0.827599 -0.560098          206.452988"
-matrix  "6c70-A je8c-A  U(2,.)  -0.462241  0.482740 -0.743838          175.443314"
-matrix  "6c70-A je8c-A  U(3,.)   0.885982  0.286430 -0.364685          114.961670"
-matrix  "6c70-A je8o-A  U(1,.)  -0.365511 -0.300577 -0.880940          223.999283"
-matrix  "6c70-A je8o-A  U(2,.)  -0.280342  0.938029 -0.203739          187.297928"
-matrix  "6c70-A je8o-A  U(3,.)   0.887587  0.172495 -0.427124          173.155396"
-matrix  "6c70-A jdw7-A  U(1,.)   0.476774  0.863489  0.164538          219.653992"
-matrix  "6c70-A jdw7-A  U(2,.)   0.754158 -0.497980  0.428090          199.679565"
-matrix  "6c70-A jdw7-A  U(3,.)   0.451588 -0.080015 -0.888632          172.199875"
-matrix  "6c70-A jejx-A  U(1,.)  -0.121015  0.974532  0.188795          209.249756"
-matrix  "6c70-A jejx-A  U(2,.)  -0.627893  0.072159 -0.774947          182.240799"
-matrix  "6c70-A jejx-A  U(3,.)  -0.768834 -0.212323  0.603169          140.163925"
-matrix  "6c70-A jduy-A  U(1,.)   0.423579 -0.905226  0.033855          213.568924"
-matrix  "6c70-A jduy-A  U(2,.)   0.665709  0.336414  0.666076          193.036469"
-matrix  "6c70-A jduy-A  U(3,.)  -0.614338 -0.259598  0.745116          209.812576"
-matrix  "6c70-A jdbr-A  U(1,.)   0.629022 -0.418722  0.654983          215.724091"
-matrix  "6c70-A jdbr-A  U(2,.)  -0.065699  0.810896  0.581491          192.201035"
-matrix  "6c70-A jdbr-A  U(3,.)  -0.774606 -0.408802  0.482561          180.481552"
-matrix  "6c70-A jehf-A  U(1,.)   0.991821  0.101808 -0.076984          188.703995"
-matrix  "6c70-A jehf-A  U(2,.)  -0.053924 -0.212446 -0.975684          161.356140"
-matrix  "6c70-A jehf-A  U(3,.)  -0.115687  0.971855 -0.205219          159.923203"
-matrix  "6c70-A jdo1-A  U(1,.)  -0.160806  0.352172 -0.922018          219.410767"
-matrix  "6c70-A jdo1-A  U(2,.)   0.050470  0.935887  0.348667          192.935028"
-matrix  "6c70-A jdo1-A  U(3,.)   0.985695  0.009533 -0.168270          178.151657"
-matrix  "6c70-A je3q-A  U(1,.)   0.523533 -0.678568  0.515226          217.278610"
-matrix  "6c70-A je3q-A  U(2,.)  -0.014593  0.597491  0.801743          192.585556"
-matrix  "6c70-A je3q-A  U(3,.)  -0.851880 -0.427258  0.302904          169.044205"
-matrix  "6c70-A jdsw-A  U(1,.)   0.557561  0.522143  0.645362          208.039719"
-matrix  "6c70-A jdsw-A  U(2,.)   0.306633 -0.851978  0.424394          188.079727"
-matrix  "6c70-A jdsw-A  U(3,.)   0.771429 -0.038736 -0.635135          195.995682"
-matrix  "6c70-A jedp-A  U(1,.)   0.546146 -0.014910  0.837557          225.985321"
-matrix  "6c70-A jedp-A  U(2,.)   0.364093  0.904687 -0.221309          195.250198"
-matrix  "6c70-A jedp-A  U(3,.)  -0.754428  0.425816  0.499520          166.340759"
-matrix  "6c70-A je8n-A  U(1,.)   0.514174  0.830588 -0.213889          194.601166"
-matrix  "6c70-A je8n-A  U(2,.)   0.755887 -0.320990  0.570614          180.795242"
-matrix  "6c70-A je8n-A  U(3,.)   0.405289 -0.455071 -0.792876          173.427109"
-matrix  "6c70-A jeb2-A  U(1,.)  -0.446534 -0.891232 -0.079458          207.060776"
-matrix  "6c70-A jeb2-A  U(2,.)  -0.870148  0.453220 -0.193480          175.071548"
-matrix  "6c70-A jeb2-A  U(3,.)   0.208447 -0.017255 -0.977881          172.146851"
-matrix  "6c70-A jdkv-A  U(1,.)   0.559913  0.298121  0.773060          225.688034"
-matrix  "6c70-A jdkv-A  U(2,.)  -0.306390  0.941387 -0.141121          183.526550"
-matrix  "6c70-A jdkv-A  U(3,.)  -0.769820 -0.157842  0.618436          219.388443"
-matrix  "6c70-A je3c-A  U(1,.)   0.120876 -0.870795  0.476555          208.586533"
-matrix  "6c70-A je3c-A  U(2,.)  -0.238305 -0.491492 -0.837644          197.034607"
-matrix  "6c70-A je3c-A  U(3,.)   0.963639 -0.012315 -0.266924          192.674393"
-matrix  "6c70-A jdvq-A  U(1,.)  -0.243180  0.826199 -0.508192          204.082825"
-matrix  "6c70-A jdvq-A  U(2,.)   0.759247  0.488190  0.430365          193.987518"
-matrix  "6c70-A jdvq-A  U(3,.)   0.603661 -0.281187 -0.746007          161.229263"
-matrix  "6c70-A jddj-A  U(1,.)  -0.570920 -0.819841  0.043718          224.394531"
-matrix  "6c70-A jddj-A  U(2,.)   0.552553 -0.344311  0.759036          198.084457"
-matrix  "6c70-A jddj-A  U(3,.)  -0.607236  0.457505  0.649579          193.540756"
-matrix  "6c70-A jee5-A  U(1,.)   0.961541  0.072569 -0.264900          202.943314"
-matrix  "6c70-A jee5-A  U(2,.)  -0.243819 -0.218511 -0.944884          173.050140"
-matrix  "6c70-A jee5-A  U(3,.)  -0.126453  0.973132 -0.192414          170.668640"
-matrix  "6c70-A jdog-A  U(1,.)   0.781264 -0.374267  0.499550          223.149979"
-matrix  "6c70-A jdog-A  U(2,.)   0.021108 -0.784005 -0.620395          189.822235"
-matrix  "6c70-A jdog-A  U(3,.)   0.623843  0.495237 -0.604615          174.294785"
-matrix  "6c70-A jdjw-A  U(1,.)  -0.914271  0.047032 -0.402365          210.670456"
-matrix  "6c70-A jdjw-A  U(2,.)  -0.167508 -0.948240  0.269781          189.158768"
-matrix  "6c70-A jdjw-A  U(3,.)  -0.368850  0.314052  0.874826          173.776657"
-matrix  "6c70-A jecd-A  U(1,.)  -0.096921  0.764300  0.637535          207.536469"
-matrix  "6c70-A jecd-A  U(2,.)  -0.937185  0.145582 -0.317003          194.600250"
-matrix  "6c70-A jecd-A  U(3,.)  -0.335099 -0.628212  0.702181          160.386520"
-matrix  "6c70-A je74-A  U(1,.)   0.668007 -0.639532 -0.380480          206.754532"
-matrix  "6c70-A je74-A  U(2,.)  -0.315893 -0.706639  0.633146          212.523788"
-matrix  "6c70-A je74-A  U(3,.)  -0.673779 -0.302755 -0.674063          125.928322"
-matrix  "6c70-A jdpz-A  U(1,.)  -0.195838 -0.566289 -0.800602          220.665497"
-matrix  "6c70-A jdpz-A  U(2,.)  -0.186330  0.823026 -0.536571          195.050522"
-matrix  "6c70-A jdpz-A  U(3,.)   0.962771  0.044095 -0.266697          174.627258"
-matrix  "6c70-A jeha-A  U(1,.)   0.950277 -0.266130  0.161707          223.244675"
-matrix  "6c70-A jeha-A  U(2,.)  -0.124401 -0.800467 -0.586324          196.631287"
-matrix  "6c70-A jeha-A  U(3,.)   0.285480  0.537054 -0.793772          170.733688"
-matrix  "6c70-A jeap-A  U(1,.)   0.726005 -0.621533  0.294302          222.881470"
-matrix  "6c70-A jeap-A  U(2,.)   0.088032  0.508432  0.856590          183.395248"
-matrix  "6c70-A jeap-A  U(3,.)  -0.682032 -0.595981  0.423839          174.063614"
-matrix  "6c70-A jdxm-A  U(1,.)  -0.700757 -0.297986 -0.648185          216.469254"
-matrix  "6c70-A jdxm-A  U(2,.)   0.177321 -0.952826  0.246334          192.429855"
-matrix  "6c70-A jdxm-A  U(3,.)  -0.691012  0.057683  0.720538          176.660080"
-matrix  "6c70-A jdxk-A  U(1,.)  -0.741547 -0.283909 -0.607869          216.584839"
-matrix  "6c70-A jdxk-A  U(2,.)   0.037788 -0.922284  0.384660          193.883087"
-matrix  "6c70-A jdxk-A  U(3,.)  -0.669836  0.262273  0.694645          179.811859"
-matrix  "6c70-A je7a-A  U(1,.)   0.003586 -0.550032 -0.835136          226.782684"
-matrix  "6c70-A je7a-A  U(2,.)  -0.343925  0.783516 -0.517511          188.265091"
-matrix  "6c70-A je7a-A  U(3,.)   0.938990  0.289080 -0.186360          172.397293"
-matrix  "6c70-A jdgt-A  U(1,.)   0.923363 -0.289356 -0.252336          195.456284"
-matrix  "6c70-A jdgt-A  U(2,.)  -0.337221 -0.925435 -0.172776          199.230286"
-matrix  "6c70-A jdgt-A  U(3,.)  -0.183527  0.244628 -0.952090          164.556381"
-matrix  "6c70-A jdj8-A  U(1,.)  -0.300257  0.906933  0.295497          215.357666"
-matrix  "6c70-A jdj8-A  U(2,.)  -0.913045 -0.183621 -0.364187          195.027710"
-matrix  "6c70-A jdj8-A  U(3,.)  -0.276034 -0.379152  0.883204          172.437134"
-matrix  "6c70-A jdbn-A  U(1,.)  -0.067000 -0.996518  0.049630          208.213242"
-matrix  "6c70-A jdbn-A  U(2,.)  -0.747754  0.017217 -0.663752          167.969940"
-matrix  "6c70-A jdbn-A  U(3,.)   0.660587 -0.081583 -0.746304          208.051987"
-matrix  "6c70-A jduh-A  U(1,.)   0.206859 -0.969885 -0.128579          227.764771"
-matrix  "6c70-A jduh-A  U(2,.)  -0.713900 -0.059768 -0.697692          190.554398"
-matrix  "6c70-A jduh-A  U(3,.)   0.668996  0.236116 -0.704765          181.796097"
-matrix  "6c70-A jdkx-A  U(1,.)   0.524347  0.744515  0.413228          222.173309"
-matrix  "6c70-A jdkx-A  U(2,.)  -0.791750  0.604880 -0.085159          179.674805"
-matrix  "6c70-A jdkx-A  U(3,.)  -0.313356 -0.282521  0.906637          138.682144"
-matrix  "6c70-A jddb-A  U(1,.)   0.928036  0.368627  0.053512          211.137177"
-matrix  "6c70-A jddb-A  U(2,.)   0.344954 -0.904724  0.249964          200.206772"
-matrix  "6c70-A jddb-A  U(3,.)   0.140557 -0.213516 -0.966775          175.585098"
-matrix  "6c70-A jdls-A  U(1,.)  -0.662584  0.745987  0.066983          214.277802"
-matrix  "6c70-A jdls-A  U(2,.)  -0.690780 -0.574075 -0.439615          192.790421"
-matrix  "6c70-A jdls-A  U(3,.)  -0.289494 -0.337552  0.895685          169.943710"
-matrix  "6c70-A jddu-A  U(1,.)   0.185531 -0.240213 -0.952825          177.467957"
-matrix  "6c70-A jddu-A  U(2,.)   0.981215  0.097461  0.166488          184.325073"
-matrix  "6c70-A jddu-A  U(3,.)   0.052870 -0.965815  0.253783          150.104187"
-matrix  "6c70-A jdoc-A  U(1,.)   0.180332  0.391841  0.902187          219.019913"
-matrix  "6c70-A jdoc-A  U(2,.)  -0.747162  0.651108 -0.133447          194.561050"
-matrix  "6c70-A jdoc-A  U(3,.)  -0.639711 -0.650015  0.410184          175.426636"
-matrix  "6c70-A jeds-A  U(1,.)  -0.815695  0.160554  0.555756          233.011963"
-matrix  "6c70-A jeds-A  U(2,.)  -0.118732  0.893793 -0.432477          194.817123"
-matrix  "6c70-A jeds-A  U(3,.)  -0.566167 -0.418755 -0.709999          168.653000"
-matrix  "6c70-A jdzr-A  U(1,.)   0.397003  0.471910  0.787204          228.081192"
-matrix  "6c70-A jdzr-A  U(2,.)  -0.755174  0.655414 -0.012056          187.919357"
-matrix  "6c70-A jdzr-A  U(3,.)  -0.521633 -0.589690  0.616575          156.659149"
-matrix  "6c70-A jeg9-A  U(1,.)  -0.392567  0.761837  0.515262          216.345291"
-matrix  "6c70-A jeg9-A  U(2,.)  -0.851732 -0.089737 -0.516236          189.007599"
-matrix  "6c70-A jeg9-A  U(3,.)  -0.347050 -0.641523  0.684109          166.310532"
-matrix  "6c70-A jedj-A  U(1,.)  -0.976454  0.064583 -0.205834          218.433350"
-matrix  "6c70-A jedj-A  U(2,.)   0.110975 -0.667830 -0.735994          174.744064"
-matrix  "6c70-A jedj-A  U(3,.)  -0.184995 -0.741507  0.644938          194.415573"
-matrix  "6c70-A jdqj-A  U(1,.)  -0.358708  0.883654 -0.300806          188.448547"
-matrix  "6c70-A jdqj-A  U(2,.)   0.824066  0.148415 -0.546706          160.776688"
-matrix  "6c70-A jdqj-A  U(3,.)  -0.438455 -0.443992 -0.781427          193.128143"
-matrix  "6c70-A je4x-A  U(1,.)   0.791476 -0.608977 -0.052088          203.751297"
-matrix  "6c70-A je4x-A  U(2,.)   0.609772  0.792577 -0.000791          183.318344"
-matrix  "6c70-A je4x-A  U(3,.)   0.041765 -0.031136  0.998642          178.928940"
-matrix  "6c70-A je0b-A  U(1,.)  -0.610304 -0.530870  0.587968          235.720215"
-matrix  "6c70-A je0b-A  U(2,.)  -0.296947  0.841420  0.451482          179.643417"
-matrix  "6c70-A je0b-A  U(3,.)  -0.734406  0.100946 -0.671162          160.340302"
-matrix  "6c70-A jdrv-A  U(1,.)  -0.034702 -0.841152 -0.539684          214.550995"
-matrix  "6c70-A jdrv-A  U(2,.)  -0.374984  0.511515 -0.773136          187.058258"
-matrix  "6c70-A jdrv-A  U(3,.)   0.926382  0.175543 -0.333169          172.032043"
-matrix  "6c70-A je81-A  U(1,.)  -0.812269  0.547756 -0.200458          212.218124"
-matrix  "6c70-A je81-A  U(2,.)  -0.376788 -0.755092 -0.536533          187.768707"
-matrix  "6c70-A je81-A  U(3,.)  -0.445253 -0.360278  0.819725          172.521957"
-matrix  "6c70-A jdgs-A  U(1,.)  -0.450446  0.863394  0.227264          204.898087"
-matrix  "6c70-A jdgs-A  U(2,.)  -0.822082 -0.301810 -0.482796          186.445923"
-matrix  "6c70-A jdgs-A  U(3,.)  -0.348253 -0.404303  0.845730          161.079468"
-matrix  "6c70-A jecq-A  U(1,.)   0.670911 -0.717516 -0.187212          215.584686"
-matrix  "6c70-A jecq-A  U(2,.)  -0.424491 -0.164613 -0.890342          191.796371"
-matrix  "6c70-A jecq-A  U(3,.)   0.608018  0.676811 -0.415020          171.348602"
-matrix  "6c70-A je1w-A  U(1,.)   0.938056 -0.323911 -0.123018          230.184433"
-matrix  "6c70-A je1w-A  U(2,.)   0.326178  0.705779  0.628875          183.851440"
-matrix  "6c70-A je1w-A  U(3,.)  -0.116876 -0.630045  0.767713          212.165268"
-matrix  "6c70-A jdsb-A  U(1,.)   0.633367 -0.700135  0.329633          227.140717"
-matrix  "6c70-A jdsb-A  U(2,.)  -0.106697 -0.500903 -0.858901          189.327042"
-matrix  "6c70-A jdsb-A  U(3,.)   0.766461  0.508829 -0.391958          170.718826"
-matrix  "6c70-A jdkz-A  U(1,.)  -0.835778 -0.416719 -0.357520          209.893372"
-matrix  "6c70-A jdkz-A  U(2,.)   0.297094 -0.890810  0.343793          192.953293"
-matrix  "6c70-A jdkz-A  U(3,.)  -0.461747  0.181118  0.868324          160.332916"
-matrix  "6c70-A jdsl-A  U(1,.)   0.439649  0.898169 -0.001158          202.910873"
-matrix  "6c70-A jdsl-A  U(2,.)   0.874034 -0.427537  0.230818          183.772827"
-matrix  "6c70-A jdsl-A  U(3,.)   0.206819 -0.102491 -0.972996          151.684998"
-matrix  "6c70-A jee1-A  U(1,.)  -0.894161  0.070488  0.442163          220.231995"
-matrix  "6c70-A jee1-A  U(2,.)  -0.442680 -0.287306 -0.849405          190.700974"
-matrix  "6c70-A jee1-A  U(3,.)   0.067163 -0.955242  0.288101          173.256927"
-matrix  "6c70-A jdc4-A  U(1,.)   0.349287 -0.546097  0.761431          216.088120"
-matrix  "6c70-A jdc4-A  U(2,.)   0.178838  0.836527  0.517918          194.152878"
-matrix  "6c70-A jdc4-A  U(3,.)  -0.919791 -0.044730  0.389851          167.081619"
-matrix  "6c70-A jefu-A  U(1,.)  -0.939001 -0.092584 -0.331217          216.369690"
-matrix  "6c70-A jefu-A  U(2,.)  -0.118527 -0.816957  0.564387          199.051941"
-matrix  "6c70-A jefu-A  U(3,.)  -0.322843  0.569218  0.756150          173.165054"
-matrix  "6c70-A jdfl-A  U(1,.)   0.548854 -0.811900  0.198940          222.955200"
-matrix  "6c70-A jdfl-A  U(2,.)  -0.376147 -0.452412 -0.808602          182.035461"
-matrix  "6c70-A jdfl-A  U(3,.)   0.746507  0.368974 -0.553702          158.010193"
-matrix  "6c70-A je9r-A  U(1,.)   0.409905 -0.838629  0.358719          213.776276"
-matrix  "6c70-A je9r-A  U(2,.)   0.074404  0.422709  0.903206          186.844833"
-matrix  "6c70-A je9r-A  U(3,.)  -0.909088 -0.343538  0.235668          173.486816"
-matrix  "6c70-A je7h-A  U(1,.)   0.212464  0.604825  0.767493          197.452133"
-matrix  "6c70-A je7h-A  U(2,.)   0.373563 -0.776040  0.508147          190.655991"
-matrix  "6c70-A je7h-A  U(3,.)   0.902945  0.178744 -0.390821          187.642410"
-matrix  "6c70-A jdm1-A  U(1,.)  -0.504148  0.280398  0.816831          201.075424"
-matrix  "6c70-A jdm1-A  U(2,.)   0.663006 -0.480422  0.574124          212.368347"
-matrix  "6c70-A jdm1-A  U(3,.)   0.553406  0.831007  0.056298          207.511490"
-matrix  "6c70-A jeaw-A  U(1,.)  -0.165091 -0.964912 -0.204180          205.695999"
-matrix  "6c70-A jeaw-A  U(2,.)   0.158130 -0.230238  0.960201          163.227737"
-matrix  "6c70-A jeaw-A  U(3,.)  -0.973519  0.126234  0.190592          111.415833"
-matrix  "6c70-A je1n-A  U(1,.)  -0.644384 -0.392815 -0.656099          209.889893"
-matrix  "6c70-A je1n-A  U(2,.)  -0.024147  0.868004 -0.495969          187.416580"
-matrix  "6c70-A je1n-A  U(3,.)   0.764321 -0.303752 -0.568814          181.811050"
-matrix  "6c70-A jej6-A  U(1,.)   0.842056 -0.515229  0.159626          229.374344"
-matrix  "6c70-A jej6-A  U(2,.)   0.332986  0.729362  0.597621          183.320023"
-matrix  "6c70-A jej6-A  U(3,.)  -0.424337 -0.450077  0.785728          176.699539"
-matrix  "6c70-A je6h-A  U(1,.)   0.056357  0.948513 -0.311683          211.912750"
-matrix  "6c70-A je6h-A  U(2,.)   0.943376  0.051625  0.327683          187.244202"
-matrix  "6c70-A je6h-A  U(3,.)   0.326903 -0.312501 -0.891896          151.313416"
-matrix  "6c70-A je9g-A  U(1,.)   0.542417 -0.575015  0.612488          217.969055"
-matrix  "6c70-A je9g-A  U(2,.)   0.183986  0.792665  0.581232          194.666565"
-matrix  "6c70-A je9g-A  U(3,.)  -0.819715 -0.202581  0.535750          187.753357"
-matrix  "6c70-A jdof-A  U(1,.)  -0.024194 -0.840592 -0.541128          213.488968"
-matrix  "6c70-A jdof-A  U(2,.)   0.339354  0.502241 -0.795357          186.763901"
-matrix  "6c70-A jdof-A  U(3,.)   0.940348 -0.202877  0.273107          184.805969"
-matrix  "6c70-A jdfa-A  U(1,.)  -0.804268  0.447270 -0.391283          200.585968"
-matrix  "6c70-A jdfa-A  U(2,.)  -0.022449  0.635094  0.772109          171.745544"
-matrix  "6c70-A jdfa-A  U(3,.)   0.593843  0.629767 -0.500745          193.725693"
-matrix  "6c70-A jdm5-A  U(1,.)  -0.332272 -0.649086 -0.684312          221.665253"
-matrix  "6c70-A jdm5-A  U(2,.)   0.614157 -0.699537  0.365319          197.158600"
-matrix  "6c70-A jdm5-A  U(3,.)  -0.715825 -0.298890  0.631077          183.016373"
-matrix  "6c70-A jdn6-A  U(1,.)  -0.510776  0.604338 -0.611461          209.147354"
-matrix  "6c70-A jdn6-A  U(2,.)  -0.249576 -0.784841 -0.567218          183.316956"
-matrix  "6c70-A jdn6-A  U(3,.)  -0.822691 -0.137115  0.551706          188.991104"
-matrix  "6c70-A jdu6-A  U(1,.)   0.535687 -0.565149  0.627412          215.163284"
-matrix  "6c70-A jdu6-A  U(2,.)   0.008303  0.746502  0.665331          192.611298"
-matrix  "6c70-A jdu6-A  U(3,.)  -0.844376 -0.351200  0.404583          173.808411"
-matrix  "6c70-A jdfz-A  U(1,.)   0.897120  0.154886  0.413747          219.255295"
-matrix  "6c70-A jdfz-A  U(2,.)   0.317105 -0.877835 -0.358956          192.142212"
-matrix  "6c70-A jdfz-A  U(3,.)   0.307604  0.453228 -0.836639          176.418716"
-matrix  "6c70-A jdzb-A  U(1,.)  -0.192978 -0.662659  0.723632          199.397903"
-matrix  "6c70-A jdzb-A  U(2,.)  -0.416194 -0.612582 -0.671957          192.094788"
-matrix  "6c70-A jdzb-A  U(3,.)   0.888562 -0.430844 -0.157580          205.946014"
-matrix  "6c70-A jdj6-A  U(1,.)  -0.573059  0.417424 -0.705239          216.917191"
-matrix  "6c70-A jdj6-A  U(2,.)   0.528278  0.846055  0.071506          193.437149"
-matrix  "6c70-A jdj6-A  U(3,.)   0.626519 -0.331585 -0.705355          172.712875"
-matrix  "6c70-A je6p-A  U(1,.)   0.010673 -0.951350 -0.307928          218.409775"
-matrix  "6c70-A je6p-A  U(2,.)  -0.416643  0.275710 -0.866252          196.088409"
-matrix  "6c70-A je6p-A  U(3,.)   0.909008  0.137541 -0.393431          193.024002"
-matrix  "6c70-A jdzk-A  U(1,.)   0.238813 -0.925273 -0.294684          217.224518"
-matrix  "6c70-A jdzk-A  U(2,.)  -0.555998  0.118510 -0.822692          185.723587"
-matrix  "6c70-A jdzk-A  U(3,.)   0.796137  0.360313 -0.486148          165.563171"
-matrix  "6c70-A jdzg-A  U(1,.)  -0.969281 -0.175606  0.172213          229.521851"
-matrix  "6c70-A jdzg-A  U(2,.)   0.167641  0.040661  0.985009          218.686737"
-matrix  "6c70-A jdzg-A  U(3,.)  -0.179976  0.983620 -0.009973          178.484726"
-matrix  "6c70-A jdjh-A  U(1,.)  -0.852842 -0.179112 -0.490490          216.159790"
-matrix  "6c70-A jdjh-A  U(2,.)  -0.100421  0.978055 -0.182548          179.109039"
-matrix  "6c70-A jdjh-A  U(3,.)   0.512422 -0.106429 -0.852113          178.997253"
-matrix  "6c70-A jeax-A  U(1,.)   0.527161 -0.218835  0.821105          217.964966"
-matrix  "6c70-A jeax-A  U(2,.)  -0.353998  0.821881  0.446314          188.829300"
-matrix  "6c70-A jeax-A  U(3,.)  -0.772520 -0.525949  0.355796          179.426376"
-matrix  "6c70-A je0j-A  U(1,.)  -0.717097  0.451041 -0.531352          210.472488"
-matrix  "6c70-A je0j-A  U(2,.)  -0.696790 -0.446452  0.561395          184.445328"
-matrix  "6c70-A je0j-A  U(3,.)   0.015989  0.772815  0.634430          181.414658"
-matrix  "6c70-A jdnw-A  U(1,.)  -0.515655 -0.831106 -0.208236          213.947906"
-matrix  "6c70-A jdnw-A  U(2,.)   0.519302 -0.496478  0.695583          190.747009"
-matrix  "6c70-A jdnw-A  U(3,.)  -0.681488  0.250543  0.687606          165.400635"
-matrix  "6c70-A jdph-A  U(1,.)  -0.040313  0.602634  0.796999          210.992462"
-matrix  "6c70-A jdph-A  U(2,.)  -0.707381  0.546130 -0.448725          189.913544"
-matrix  "6c70-A jdph-A  U(3,.)  -0.705682 -0.581871  0.404276          173.111328"
-matrix  "6c70-A jdfm-A  U(1,.)  -0.642092  0.764974  0.050330          213.024551"
-matrix  "6c70-A jdfm-A  U(2,.)  -0.744301 -0.606319 -0.279988          190.497055"
-matrix  "6c70-A jdfm-A  U(3,.)  -0.183667 -0.217239  0.958683          171.998367"
-matrix  "6c70-A jdfo-A  U(1,.)  -0.307048  0.035080  0.951047          204.763840"
-matrix  "6c70-A jdfo-A  U(2,.)   0.081154  0.996646 -0.010561          184.097290"
-matrix  "6c70-A jdfo-A  U(3,.)  -0.948228  0.073938 -0.308865          184.542603"
-matrix  "6c70-A jdz3-A  U(1,.)  -0.658898  0.328758  0.676588          224.740295"
-matrix  "6c70-A jdz3-A  U(2,.)  -0.741839 -0.134987 -0.656852          189.270874"
-matrix  "6c70-A jdz3-A  U(3,.)  -0.124614 -0.934718  0.332828          185.072632"
-matrix  "6c70-A je1j-A  U(1,.)  -0.482812 -0.831725 -0.274091          219.609177"
-matrix  "6c70-A je1j-A  U(2,.)   0.529123 -0.526460  0.665484          193.185135"
-matrix  "6c70-A je1j-A  U(3,.)  -0.697798  0.176276  0.694265          181.289154"
-matrix  "6c70-A jeix-A  U(1,.)  -0.809564  0.456578 -0.368976          197.795334"
-matrix  "6c70-A jeix-A  U(2,.)   0.227289  0.823313  0.520093          182.578064"
-matrix  "6c70-A jeix-A  U(3,.)   0.541245  0.337184 -0.770299          179.953796"
-matrix  "6c70-A je5y-A  U(1,.)   0.153860  0.116432  0.981209          216.848587"
-matrix  "6c70-A je5y-A  U(2,.)  -0.425043  0.904260 -0.040651          194.577469"
-matrix  "6c70-A je5y-A  U(3,.)  -0.892001 -0.410802  0.188618          170.385635"
-matrix  "6c70-A jduj-A  U(1,.)   0.207499 -0.976133 -0.064097          228.173172"
-matrix  "6c70-A jduj-A  U(2,.)  -0.788712 -0.128177 -0.601252          175.495987"
-matrix  "6c70-A jduj-A  U(3,.)   0.578686  0.175313 -0.796484          188.458557"
-matrix  "6c70-A jdwp-A  U(1,.)  -0.382307 -0.411663 -0.827269          219.872147"
-matrix  "6c70-A jdwp-A  U(2,.)  -0.194353  0.911075 -0.363550          197.776962"
-matrix  "6c70-A jdwp-A  U(3,.)   0.903365  0.021794 -0.428318          183.028549"
-matrix  "6c70-A jdtg-A  U(1,.)  -0.428158 -0.706382 -0.563654          212.222580"
-matrix  "6c70-A jdtg-A  U(2,.)  -0.697684  0.654801 -0.290642          185.003006"
-matrix  "6c70-A jdtg-A  U(3,.)   0.574385  0.268811 -0.773189          174.432800"
-matrix  "6c70-A je2x-A  U(1,.)   0.485077 -0.279029  0.828760          196.065674"
-matrix  "6c70-A je2x-A  U(2,.)  -0.015595 -0.950336 -0.310833          192.755768"
-matrix  "6c70-A je2x-A  U(3,.)   0.874333  0.137853 -0.465338          198.205597"
-matrix  "6c70-A je27-A  U(1,.)   0.631998 -0.766462  0.114515          214.247238"
-matrix  "6c70-A je27-A  U(2,.)  -0.702673 -0.629070 -0.332447          179.033325"
-matrix  "6c70-A je27-A  U(3,.)   0.326846  0.129639 -0.936144          182.798248"
-matrix  "6c70-A jdst-A  U(1,.)  -0.645414  0.761799 -0.055698          217.585617"
-matrix  "6c70-A jdst-A  U(2,.)   0.715114  0.628265  0.306423          200.111618"
-matrix  "6c70-A jdst-A  U(3,.)   0.268426  0.157939 -0.950265          178.218811"
-matrix  "6c70-A jdmi-A  U(1,.)  -0.614866  0.618937 -0.488730          214.074387"
-matrix  "6c70-A jdmi-A  U(2,.)   0.426858  0.782285  0.453676          178.856262"
-matrix  "6c70-A jdmi-A  U(3,.)   0.663123  0.070331 -0.745199          182.931686"
-matrix  "6c70-A jeg3-A  U(1,.)  -0.294249 -0.648921  0.701654          240.149063"
-matrix  "6c70-A jeg3-A  U(2,.)  -0.873816 -0.114707 -0.472533          192.045547"
-matrix  "6c70-A jeg3-A  U(3,.)   0.387121 -0.752159 -0.533286          154.285706"
-matrix  "6c70-A jdl3-A  U(1,.)   0.008223  0.438771  0.898561          211.407639"
-matrix  "6c70-A jdl3-A  U(2,.)  -0.042230 -0.897637  0.438707          192.149307"
-matrix  "6c70-A jdl3-A  U(3,.)   0.999074 -0.041554  0.011148          192.904129"
-matrix  "6c70-A je0s-A  U(1,.)  -0.327097 -0.777783  0.536714          207.911316"
-matrix  "6c70-A je0s-A  U(2,.)  -0.878448  0.040908 -0.476083          189.909058"
-matrix  "6c70-A je0s-A  U(3,.)   0.348333 -0.627201 -0.696623          175.060867"
-matrix  "6c70-A je98-A  U(1,.)  -0.745360  0.382763 -0.545830          206.967468"
-matrix  "6c70-A je98-A  U(2,.)   0.286569  0.923204  0.256071          183.037018"
-matrix  "6c70-A je98-A  U(3,.)   0.601927  0.034447 -0.797808          172.352112"
-matrix  "6c70-A jea6-A  U(1,.)  -0.774933  0.186417 -0.603926          212.940582"
-matrix  "6c70-A jea6-A  U(2,.)   0.193228 -0.839890 -0.507195          192.328781"
-matrix  "6c70-A jea6-A  U(3,.)  -0.601782 -0.509738  0.614838          175.322662"
-matrix  "6c70-A jdqu-A  U(1,.)  -0.221689  0.874068  0.432272          209.365234"
-matrix  "6c70-A jdqu-A  U(2,.)  -0.934915 -0.064546 -0.348953          175.081543"
-matrix  "6c70-A jdqu-A  U(3,.)  -0.277107 -0.481497  0.831488          183.219299"
-matrix  "6c70-A jeek-A  U(1,.)  -0.577493 -0.763613  0.288784          217.155930"
-matrix  "6c70-A jeek-A  U(2,.)   0.127391  0.265112  0.955765          193.971817"
-matrix  "6c70-A jeek-A  U(3,.)  -0.806395  0.588736 -0.055823          181.988113"
-matrix  "6c70-A je9q-A  U(1,.)   0.420566  0.753253  0.505701          202.036880"
-matrix  "6c70-A je9q-A  U(2,.)   0.757289 -0.598417  0.261555          187.923233"
-matrix  "6c70-A je9q-A  U(3,.)   0.499637  0.272961 -0.822104          166.873718"
-matrix  "6c70-A jdt2-A  U(1,.)  -0.502633  0.478216 -0.720187          182.151093"
-matrix  "6c70-A jdt2-A  U(2,.)   0.220898  0.876458  0.427814          184.340988"
-matrix  "6c70-A jdt2-A  U(3,.)   0.835802  0.055946 -0.546174          144.430206"
-matrix  "6c70-A jdk4-A  U(1,.)  -0.057749  0.851562  0.521064          224.486893"
-matrix  "6c70-A jdk4-A  U(2,.)   0.758359 -0.302027  0.577643          197.893509"
-matrix  "6c70-A jdk4-A  U(3,.)   0.649274  0.428512 -0.628348          149.887955"
-matrix  "6c70-A jdv7-A  U(1,.)  -0.576113  0.613516  0.540085          235.003967"
-matrix  "6c70-A jdv7-A  U(2,.)  -0.794194 -0.576399 -0.192407          206.837219"
-matrix  "6c70-A jdv7-A  U(3,.)   0.193260 -0.539780  0.819321          191.707535"
-matrix  "6c70-A jdoy-A  U(1,.)  -0.826982  0.184491 -0.531097          196.091339"
-matrix  "6c70-A jdoy-A  U(2,.)  -0.008108 -0.948444 -0.316842          156.153397"
-matrix  "6c70-A jdoy-A  U(3,.)  -0.562170 -0.257716  0.785842          199.599152"
-matrix  "6c70-A jdc3-A  U(1,.)  -0.428952 -0.732940 -0.528014          205.286850"
-matrix  "6c70-A jdc3-A  U(2,.)  -0.620133  0.663954 -0.417852          183.710770"
-matrix  "6c70-A jdc3-A  U(3,.)   0.656837  0.148201 -0.739325          185.381454"
-matrix  "6c70-A jegb-A  U(1,.)  -0.886698 -0.206247 -0.413797          218.193604"
-matrix  "6c70-A jegb-A  U(2,.)   0.299867 -0.937762 -0.175161          187.395996"
-matrix  "6c70-A jegb-A  U(3,.)  -0.351917 -0.279399  0.893359          182.620804"
-matrix  "6c70-A jdzx-A  U(1,.)  -0.300746  0.952550 -0.046914          225.803833"
-matrix  "6c70-A jdzx-A  U(2,.)   0.656617  0.242486  0.714181          191.780899"
-matrix  "6c70-A jdzx-A  U(3,.)   0.691669  0.183983 -0.698387          177.895660"
-matrix  "6c70-A je1o-A  U(1,.)   0.625928 -0.080501  0.775715          220.815231"
-matrix  "6c70-A je1o-A  U(2,.)   0.394289 -0.825508 -0.403822          183.623306"
-matrix  "6c70-A je1o-A  U(3,.)   0.672867  0.558619 -0.484968          176.096344"
-matrix  "6c70-A jdql-A  U(1,.)   0.605301 -0.208602  0.768177          189.573517"
-matrix  "6c70-A jdql-A  U(2,.)  -0.133343  0.924841  0.356215          184.586014"
-matrix  "6c70-A jdql-A  U(3,.)  -0.784749 -0.318048  0.531991          141.244049"
-matrix  "6c70-A jdt1-A  U(1,.)  -0.193716 -0.373123  0.907333          223.813477"
-matrix  "6c70-A jdt1-A  U(2,.)  -0.950831 -0.156398 -0.267318          185.140869"
-matrix  "6c70-A jdt1-A  U(3,.)   0.241648 -0.914505 -0.324481          187.172043"
-matrix  "6c70-A jdge-A  U(1,.)   0.856690 -0.324276  0.401158          207.505310"
-matrix  "6c70-A jdge-A  U(2,.)   0.096561 -0.663129 -0.742251          191.337128"
-matrix  "6c70-A jdge-A  U(3,.)   0.506713  0.674615 -0.536783          161.327042"
-matrix  "6c70-A jdpi-A  U(1,.)  -0.724641 -0.568179 -0.389958          210.499298"
-matrix  "6c70-A jdpi-A  U(2,.)  -0.519025  0.822236 -0.233540          190.754654"
-matrix  "6c70-A jdpi-A  U(3,.)   0.453330  0.033166 -0.890725          171.321854"
-matrix  "6c70-A jdpr-A  U(1,.)  -0.258617  0.250652  0.932894          244.465622"
-matrix  "6c70-A jdpr-A  U(2,.)  -0.933483  0.183542 -0.308095          170.345322"
-matrix  "6c70-A jdpr-A  U(3,.)  -0.248450 -0.950519  0.186512          204.826508"
-matrix  "6c70-A jdgv-A  U(1,.)  -0.739297  0.570480  0.357761          215.120056"
-matrix  "6c70-A jdgv-A  U(2,.)  -0.662366 -0.711777 -0.233762          191.881470"
-matrix  "6c70-A jdgv-A  U(3,.)   0.121289 -0.409788  0.904081          177.354019"
-matrix  "6c70-A je4m-A  U(1,.)   0.104057  0.808805  0.578797          212.112625"
-matrix  "6c70-A je4m-A  U(2,.)   0.709938 -0.467969  0.526302          185.961990"
-matrix  "6c70-A je4m-A  U(3,.)   0.696535  0.356145 -0.622897          161.599411"
-matrix  "6c70-A jegn-A  U(1,.)   0.243825 -0.816901  0.522707          217.239822"
-matrix  "6c70-A jegn-A  U(2,.)   0.336580  0.576752  0.744360          191.694717"
-matrix  "6c70-A jegn-A  U(3,.)  -0.909540 -0.005560  0.415579          172.494064"
-matrix  "6c70-A jdgz-A  U(1,.)  -0.781360  0.559973 -0.275513          215.760849"
-matrix  "6c70-A jdgz-A  U(2,.)  -0.452448 -0.812352 -0.367934          198.723373"
-matrix  "6c70-A jdgz-A  U(3,.)  -0.429846 -0.162834  0.888098          182.321930"
-matrix  "6c70-A jdpu-A  U(1,.)  -0.285347 -0.898144 -0.334535          225.105225"
-matrix  "6c70-A jdpu-A  U(2,.)   0.130801 -0.382274  0.914744          193.725174"
-matrix  "6c70-A jdpu-A  U(3,.)  -0.949457  0.217262  0.226559          182.668793"
-matrix  "6c70-A je8w-A  U(1,.)  -0.769272 -0.499547 -0.398339          200.062820"
-matrix  "6c70-A je8w-A  U(2,.)  -0.319782  0.840780 -0.436838          181.851318"
-matrix  "6c70-A je8w-A  U(3,.)   0.553136 -0.208666 -0.806535          179.116135"
-matrix  "6c70-A jdso-A  U(1,.)   0.867466 -0.107922  0.485649          226.199387"
-matrix  "6c70-A jdso-A  U(2,.)  -0.125105 -0.992139  0.002987          187.574219"
-matrix  "6c70-A jdso-A  U(3,.)   0.481509 -0.063348 -0.874149          180.148346"
-matrix  "6c70-A jdwk-A  U(1,.)   0.791833  0.322761  0.518484          215.609695"
-matrix  "6c70-A jdwk-A  U(2,.)   0.444923 -0.886420 -0.127685          190.453873"
-matrix  "6c70-A jdwk-A  U(3,.)   0.418382  0.331791 -0.845500          178.898026"
-matrix  "6c70-A jea5-A  U(1,.)  -0.406035 -0.765990 -0.498391          216.841049"
-matrix  "6c70-A jea5-A  U(2,.)   0.120171 -0.585389  0.801797          190.991348"
-matrix  "6c70-A jea5-A  U(3,.)  -0.905922  0.265666  0.329739          175.687393"
-matrix  "6c70-A jdp8-A  U(1,.)  -0.588892  0.682146 -0.433456          212.653061"
-matrix  "6c70-A jdp8-A  U(2,.)  -0.666414 -0.713270 -0.217112          181.766479"
-matrix  "6c70-A jdp8-A  U(3,.)  -0.457274  0.161005  0.874630          160.227859"
-matrix  "6c70-A jdco-A  U(1,.)   0.682362 -0.010631  0.730937          232.112946"
-matrix  "6c70-A jdco-A  U(2,.)  -0.027102  0.998839  0.039828          181.959366"
-matrix  "6c70-A jdco-A  U(3,.)  -0.730512 -0.046987  0.681282          165.991211"
-matrix  "6c70-A jdrb-A  U(1,.)  -0.249338  0.934766  0.253067          222.173004"
-matrix  "6c70-A jdrb-A  U(2,.)   0.462137 -0.114794  0.879347          202.888184"
-matrix  "6c70-A jdrb-A  U(3,.)   0.851035  0.336206 -0.403367          152.892212"
-matrix  "6c70-A jecg-A  U(1,.)   0.614448 -0.170994  0.770204          222.797897"
-matrix  "6c70-A jecg-A  U(2,.)  -0.040198  0.968178  0.247014          194.844147"
-matrix  "6c70-A jecg-A  U(3,.)  -0.787933 -0.182738  0.588021          167.102219"
-matrix  "6c70-A jeiu-A  U(1,.)   0.592322 -0.527393  0.609107          207.172699"
-matrix  "6c70-A jeiu-A  U(2,.)  -0.105514 -0.800261 -0.590296          185.881790"
-matrix  "6c70-A jeiu-A  U(3,.)   0.798762  0.285376 -0.529660          172.249832"
-matrix  "6c70-A je7z-A  U(1,.)   0.163400 -0.759706  0.629403          222.369736"
-matrix  "6c70-A je7z-A  U(2,.)   0.488882  0.616489  0.617199          204.113983"
-matrix  "6c70-A je7z-A  U(3,.)  -0.856910  0.206854  0.472141          202.186035"
-matrix  "6c70-A je60-A  U(1,.)   0.031878 -0.515071  0.856555          226.344009"
-matrix  "6c70-A je60-A  U(2,.)   0.210488 -0.834311 -0.509529          163.318619"
-matrix  "6c70-A je60-A  U(3,.)   0.977076  0.196538  0.081820          160.802826"
-matrix  "6c70-A jdym-A  U(1,.)   0.714773 -0.684045 -0.145540          222.035583"
-matrix  "6c70-A jdym-A  U(2,.)   0.692365  0.662784  0.285216          190.996078"
-matrix  "6c70-A jdym-A  U(3,.)  -0.098639 -0.304631  0.947349          195.492966"
-matrix  "6c70-A jeeg-A  U(1,.)   0.674039 -0.486081 -0.556235          231.416748"
-matrix  "6c70-A jeeg-A  U(2,.)  -0.654188 -0.043064 -0.755105          186.467529"
-matrix  "6c70-A jeeg-A  U(3,.)   0.343088  0.872852 -0.347015          187.563095"
-matrix  "6c70-A jdwn-A  U(1,.)   0.652047  0.533825  0.538391          201.751633"
-matrix  "6c70-A jdwn-A  U(2,.)  -0.416930  0.845566 -0.333449          183.548737"
-matrix  "6c70-A jdwn-A  U(3,.)  -0.633249 -0.007047  0.773916          208.275482"
-matrix  "6c70-A jdpy-A  U(1,.)   0.620074 -0.746484  0.241390          212.945816"
-matrix  "6c70-A jdpy-A  U(2,.)   0.224461  0.463621  0.857131          182.386627"
-matrix  "6c70-A jdpy-A  U(3,.)  -0.751748 -0.477302  0.455036          179.613251"
-matrix  "6c70-A jeh4-A  U(1,.)   0.787833  0.129187  0.602187          186.099396"
-matrix  "6c70-A jeh4-A  U(2,.)   0.371331 -0.879688 -0.297088          208.578049"
-matrix  "6c70-A jeh4-A  U(3,.)   0.491357  0.457667 -0.741019          108.374283"
-matrix  "6c70-A jdch-A  U(1,.)   0.233083  0.432700  0.870887          215.093704"
-matrix  "6c70-A jdch-A  U(2,.)  -0.584130  0.778286 -0.230355          194.201172"
-matrix  "6c70-A jdch-A  U(3,.)  -0.777473 -0.455019  0.434158          169.523697"
-matrix  "6c70-A je04-A  U(1,.)   0.126647 -0.957124  0.260526          209.925583"
-matrix  "6c70-A je04-A  U(2,.)  -0.541203 -0.286778 -0.790480          181.192017"
-matrix  "6c70-A je04-A  U(3,.)   0.831300 -0.040885 -0.554318          173.225174"
-matrix  "6c70-A je3j-A  U(1,.)   0.424283 -0.798936 -0.426246          214.351730"
-matrix  "6c70-A je3j-A  U(2,.)   0.904512  0.396233  0.157664          170.851242"
-matrix  "6c70-A je3j-A  U(3,.)   0.042930 -0.452439  0.890762          171.278305"
-matrix  "6c70-A jdl0-A  U(1,.)   0.723126 -0.448377 -0.525402          219.158035"
-matrix  "6c70-A jdl0-A  U(2,.)  -0.567638  0.047625 -0.821899          200.030487"
-matrix  "6c70-A jdl0-A  U(3,.)   0.393543  0.892575 -0.220077          193.353439"
-matrix  "6c70-A je2q-A  U(1,.)  -0.809095  0.271211 -0.521353          203.199005"
-matrix  "6c70-A je2q-A  U(2,.)  -0.032706 -0.906548 -0.420835          180.012589"
-matrix  "6c70-A je2q-A  U(3,.)  -0.586767 -0.323444  0.742354          178.317261"
-matrix  "6c70-A jeht-A  U(1,.)   0.398873  0.909757 -0.115080          231.696442"
-matrix  "6c70-A jeht-A  U(2,.)  -0.807420  0.288938 -0.514382          179.438217"
-matrix  "6c70-A jeht-A  U(3,.)  -0.434711  0.298091  0.849805          172.183884"
-matrix  "6c70-A jdpe-A  U(1,.)  -0.563709  0.690960  0.452555          206.391312"
-matrix  "6c70-A jdpe-A  U(2,.)  -0.495170 -0.721233  0.484386          183.674500"
-matrix  "6c70-A jdpe-A  U(3,.)   0.661089  0.048961  0.748708          188.382507"
-matrix  "6c70-A jdny-A  U(1,.)  -0.783640  0.184095 -0.593311          203.132004"
-matrix  "6c70-A jdny-A  U(2,.)  -0.365102 -0.909206  0.200112          164.741180"
-matrix  "6c70-A jdny-A  U(3,.)  -0.502602  0.373434  0.779704          133.388855"
-matrix  "6c70-A je3f-A  U(1,.)   0.051051 -0.879069 -0.473953          214.821198"
-matrix  "6c70-A je3f-A  U(2,.)  -0.724607  0.293981 -0.623314          198.862213"
-matrix  "6c70-A je3f-A  U(3,.)   0.687269  0.375250 -0.621972          182.893738"
-matrix  "6c70-A jec3-A  U(1,.)   0.474807  0.269320  0.837869          208.998108"
-matrix  "6c70-A jec3-A  U(2,.)   0.056435 -0.959385  0.276398          190.973801"
-matrix  "6c70-A jec3-A  U(3,.)   0.878279 -0.083950 -0.470722          174.396942"
-matrix  "6c70-A je8z-A  U(1,.)  -0.586281 -0.729207 -0.352890          217.382767"
-matrix  "6c70-A je8z-A  U(2,.)   0.465108 -0.659648  0.590372          193.868469"
-matrix  "6c70-A je8z-A  U(3,.)  -0.663287  0.181992  0.725899          171.922256"
-matrix  "6c70-A je9o-A  U(1,.)  -0.129483 -0.979844 -0.152116          207.272476"
-matrix  "6c70-A je9o-A  U(2,.)  -0.758103  0.196706 -0.621761          183.494705"
-matrix  "6c70-A je9o-A  U(3,.)   0.639151  0.034812 -0.768293          173.713226"
-matrix  "6c70-A jeay-A  U(1,.)   0.467998  0.883612  0.014436          212.726089"
-matrix  "6c70-A jeay-A  U(2,.)  -0.483398  0.269634 -0.832841          184.269424"
-matrix  "6c70-A jeay-A  U(3,.)  -0.739801  0.382789  0.553324          158.617142"
-matrix  "6c70-A jdg3-A  U(1,.)   0.939892 -0.340937  0.019106          238.020966"
-matrix  "6c70-A jdg3-A  U(2,.)   0.146999  0.454479  0.878544          179.884140"
-matrix  "6c70-A jdg3-A  U(3,.)  -0.308211 -0.822928  0.477279          147.984085"
