# Supplementary material for: Structural screens identify candidate human homologs of insect chemoreceptors and cryptic Drosophila gustatory receptor-like proteins
Source: eLife. 2023 Feb 20;12:e85537. doi: 10.7554/eLife.85537 (PMC9998090; doi:10.7554/eLife.85537)
Supplement: Source data 2. — Individual text files represent the output of the Dali AF-DB search using A. bakeri Or co-receptor (Orco) chain A (PDB 6C70-A) as query and the structural proteome dataset of the indicated species (note the datasets are from version 1 of the AlphaFold Protein Structure Database; subsequent, improved models were used for the pairwise comparisons in Table 1). The four-letter codes in the file names and job titles are as described for Source data 1. [file elife-85537-data2.zip › Mmus_6C70A.txt]

# Job: Mmus_6C70A
# Query: 6c70A
# No:  Chain   Z    rmsd lali nres  %id PDB  Description
   1:  gdpm-A 13.3  4.2  290   747    8   MOUSE:AF-Q8CB19-F1 PROTEIN PHTF2;
   2:  giwn-A 12.6  4.2  274   761    7   MOUSE:AF-Q9QZ09-F1 PROTEIN PHTF1;
   3:  gky5-A  7.8  4.4  178   749    8   MOUSE:AF-P42225-F1 SIGNAL TRANSDUCER AND ACTIVATOR OF TRANSCRIPTION
   4:  gk3e-A  7.4  4.3  172   643    8   MOUSE:AF-Q9R049-F1 E3 UBIQUITIN-PROTEIN LIGASE AMFR;
   5:  gcof-A  6.9  4.9  168   786   10   MOUSE:AF-P42232-F1 SIGNAL TRANSDUCER AND ACTIVATOR OF TRANSCRIPTION
   6:  gn2t-A  6.8  4.6  168   923   10   MOUSE:AF-Q9WVL2-F1 SIGNAL TRANSDUCER AND ACTIVATOR OF TRANSCRIPTION
   7:  gcyx-A  6.6  4.6  192   793    4   MOUSE:AF-P42230-F1 SIGNAL TRANSDUCER AND ACTIVATOR OF TRANSCRIPTION
   8:  f8yb-A  6.5  4.2  161   612    6   MOUSE:AF-Q9DBY1-F1 E3 UBIQUITIN-PROTEIN LIGASE SYNOVIOLIN;
   9:  gnq9-A  6.3  7.6  177   321    5   MOUSE:AF-O54851-F1 GAP JUNCTION DELTA-2 PROTEIN;
  10:  gbx4-A  6.1  4.0  180   749    8   MOUSE:AF-P42228-F1 SIGNAL TRANSDUCER AND ACTIVATOR OF TRANSCRIPTION
  11:  giff-A  6.0  7.3  112  1418    8   MOUSE:AF-P61406-F1 TELOMERASE-BINDING PROTEIN EST1A;
  12:  gglp-A  5.9  6.6  180   283    4   MOUSE:AF-Q6S5G4-F1 GAP JUNCTION ALPHA-6 PROTEIN;
  13:  gjay-A  5.8  5.1  167  1523    7   MOUSE:AF-B2RX12-F1 ATP-BINDING CASSETTE SUB-FAMILY C MEMBER 3;
  14:  f8sh-A  5.4  4.4  150  1231   10   MOUSE:AF-P33174-F1 CHROMOSOME-ASSOCIATED KINESIN KIF4;
  15:  gemk-A  5.4  4.0  145   301    6   MOUSE:AF-Q9D0I4-F1 SYNTAXIN-17;
  16:  gmkb-A  5.4  6.2   97   575    8   MOUSE:AF-Q9WTS2-F1 ALPHA-(1,6)-FUCOSYLTRANSFERASE;
  17:  f9co-A  5.4  3.7   64  1004    6   MOUSE:AF-E9PWG6-F1 NON-SMC CONDENSIN I COMPLEX, SUBUNIT G;
  18:  ge6d-A  5.4  4.2  148   343   10   MOUSE:AF-Q8C1E7-F1 ION CHANNEL TACAN;
  19:  f87o-A  5.4  6.8  155   278    5   MOUSE:AF-Q91YD1-F1 GAP JUNCTION DELTA-3 PROTEIN;
  20:  gm55-A  5.3 17.2   79  2057    9   MOUSE:AF-Q80U35-F1 RHO GUANINE NUCLEOTIDE EXCHANGE FACTOR 17;
  21:  ghgk-A  5.3  7.7  154   261    6   MOUSE:AF-P70689-F1 GAP JUNCTION BETA-6 PROTEIN;
  22:  ggvz-A  5.3  8.7   98  1310    9   MOUSE:AF-Q7TT36-F1 ADHESION G PROTEIN-COUPLED RECEPTOR A3;
  23:  gbbc-A  5.3  8.7  147   310    7   MOUSE:AF-Q7TQW3-F1 OLFACTORY RECEPTOR;
  24:  gj3l-A  5.3  8.1  146   329    8   MOUSE:AF-A0A2I3BR00-F1 OLFACTORY RECEPTOR;
  25:  gbbi-A  5.2  5.0   64   539    8   MOUSE:AF-Q60664-F1 INOSITOL 1,4,5-TRIPHOSPHATE RECEPTOR ASSOCIATED 2
  26:  gmu7-A  5.2  5.7   70   432    9   MOUSE:AF-Q5SUF2-F1 LUC7-LIKE PROTEIN 3;
  27:  gmsx-A  5.2  7.2  173   333    6   MOUSE:AF-P28235-F1 GAP JUNCTION ALPHA-4 PROTEIN;
  28:  gm1g-A  5.2  6.5  158   396    5   MOUSE:AF-P28229-F1 GAP JUNCTION GAMMA-1 PROTEIN;
  29:  gf3u-A  5.1  7.8  157   378    7   MOUSE:AF-Q9Z0U9-F1 SPHINGOSINE 1-PHOSPHATE RECEPTOR 3;
  30:  ghjd-A  5.1 13.5  124   236    7   MOUSE:AF-P35762-F1 CD81 ANTIGEN;
  31:  gd3h-A  5.1  4.7  160  1528    9   MOUSE:AF-O35379-F1 MULTIDRUG RESISTANCE-ASSOCIATED PROTEIN 1;
  32:  gczn-A  5.1  4.1   70  1120    1   MOUSE:AF-Q99MI1-F1 ELKS/RAB6-INTERACTING/CAST FAMILY MEMBER 1;
  33:  f9cu-A  5.1  7.9  147   318   10   MOUSE:AF-A0A2I3BRV4-F1 OLFACTORY RECEPTOR 1358;
  34:  gitf-A  5.1  8.6   81   268    5   MOUSE:AF-Q9D7W5-F1 MEDIATOR OF RNA POLYMERASE II TRANSCRIPTION SUBUN
  35:  gf5u-A  5.1  8.0  142   321   12   MOUSE:AF-E9Q519-F1 OLFACTORY RECEPTOR;
  36:  gn2p-A  5.1  5.5  173  1155    6   MOUSE:AF-Q8R0G9-F1 NUCLEAR PORE COMPLEX PROTEIN NUP133;
  37:  gh6t-A  5.1  6.1   87  2274    5   MOUSE:AF-Q9Z1K7-F1 ADENOMATOUS POLYPOSIS COLI PROTEIN 2;
  38:  galz-A  5.0  6.7  163  1169    8   MOUSE:AF-Q9CTG6-F1 POLYAMINE-TRANSPORTING ATPASE 13A2;
  39:  gpfa-A  5.0 12.8  133   253    7   MOUSE:AF-O35566-F1 CD151 ANTIGEN;
  40:  gln2-A  5.0  8.8   85   718    8   MOUSE:AF-Q8BMI3-F1 ADP-RIBOSYLATION FACTOR-BINDING PROTEIN GGA3;
  41:  gioq-A  5.0  8.6  140   317   14   MOUSE:AF-E9PVA0-F1 OLFACTORY RECEPTOR;
  42:  f9nj-A  5.0  7.3   89   320    6   MOUSE:AF-Q9D311-F1 DUAL OXIDASE MATURATION FACTOR 2;
  43:  ga9p-A  5.0  3.9   75  1280    9   MOUSE:AF-A2AWP8-F1 RHO GUANINE NUCLEOTIDE EXCHANGE FACTOR 10-LIKE PR
  44:  ghr8-A  5.0  4.4  169   842    7   MOUSE:AF-Q9DC29-F1 ATP-BINDING CASSETTE SUB-FAMILY B MEMBER 6, MITOC
  45:  ghfc-A  5.0  6.0  147   499    3   MOUSE:AF-Q9D4K7-F1 COILED-COIL DOMAIN-CONTAINING PROTEIN 105;
  46:  gbjv-A  5.0  6.4  147  1993    7   MOUSE:AF-Q8CJ19-F1 -MONOOXYGENASE MICAL3;
  47:  gh5p-A  5.0  6.4   84   993    8   MOUSE:AF-P40694-F1 DNA-BINDING PROTEIN SMUBP-2;
  48:  gbk1-A  5.0  5.0   66  1147    8   MOUSE:AF-B9EJ80-F1 PDZ DOMAIN-CONTAINING PROTEIN 8;
  49:  ggj0-A  5.0 13.4   97   893    9   MOUSE:AF-A0A1D5RM54-F1 MAESTRO HEAT-LIKE REPEAT FAMILY MEMBER 3;
  50:  ghq7-A  5.0  8.1   80   594   13   MOUSE:AF-Q80Y32-F1 HMG BOX DOMAIN-CONTAINING 4;
  51:  gdim-A  5.0  8.1  146   318    8   MOUSE:AF-A2AT86-F1 OLFACTORY RECEPTOR;
  52:  gfip-A  4.9  3.8   75   840   11   MOUSE:AF-Q3ZT31-F1 SORTING NEXIN-25;
  53:  gi64-A  4.9 10.5   83   541   12   MOUSE:AF-O88447-F1 KINESIN LIGHT CHAIN 1;
  54:  genf-A  4.9  9.5   88   421    5   MOUSE:AF-Q8VEK6-F1 INHIBITOR OF GROWTH PROTEIN 3;
  55:  gco3-A  4.9  4.7   68   270    4   MOUSE:AF-Q9CQA5-F1 MEDIATOR OF RNA POLYMERASE II TRANSCRIPTION SUBUN
  56:  gl6p-A  4.9  8.6  147   321    7   MOUSE:AF-A0A140T8L4-F1 OLFACTORY RECEPTOR;
  57:  glq7-A  4.9  6.2  121   501   12   MOUSE:AF-Q8C261-F1 SODIUM/POTASSIUM/CALCIUM EXCHANGER 5;
  58:  gaop-A  4.9  4.5   88   876    7   MOUSE:AF-P70168-F1 IMPORTIN SUBUNIT BETA-1;
  59:  gall-A  4.9  6.5   70  2224    3   MOUSE:AF-Q80YT7-F1 MYOMEGALIN;
  60:  gmkr-A  4.9  8.8   68   404   10   MOUSE:AF-Q9JJC9-F1 HOMOCYSTEINE-RESPONSIVE ENDOPLASMIC RETICULUM-RES
  61:  gcyf-A  4.8  3.8   66   257    9   MOUSE:AF-Q9CZX7-F1 TYPE 2 PHOSPHATIDYLINOSITOL 4,5-BISPHOSPHATE 4-PH
  62:  gc9q-A  4.8  8.6  108  1790    8   MOUSE:AF-Q9D9R9-F1 PROTEIN FAM186A;
  63:  gcq9-A  4.8  4.8   94   350    7   MOUSE:AF-Q3UMR5-F1 CALCIUM UNIPORTER PROTEIN, MITOCHONDRIAL;
  64:  f9ai-A  4.8  9.4  146   545   12   MOUSE:AF-B2RPY5-F1 G-PROTEIN COUPLED RECEPTOR 161;
  65:  f9mh-A  4.8  7.9   93   770    5   MOUSE:AF-Q3UM29-F1 CONSERVED OLIGOMERIC GOLGI COMPLEX SUBUNIT 7;
  66:  gml4-A  4.8 10.3   92   936   10   MOUSE:AF-Q8CGZ0-F1 CALCIUM HOMEOSTASIS ENDOPLASMIC RETICULUM PROTEIN
  67:  gcuz-A  4.8  5.8   66   529   12   MOUSE:AF-Q8BFW6-F1 ECTONUCLEOSIDE TRIPHOSPHATE DIPHOSPHOHYDROLASE 3;
  68:  gb1k-A  4.8  5.6   76  2055    5   MOUSE:AF-B1AR17-F1 DNA HELICASE;
  69:  ghxu-A  4.8  6.2   89   703    8   MOUSE:AF-Q5XJY6-F1 FANCONI ANEMIA GROUP B PROTEIN HOMOLOG;
  70:  gk1w-A  4.8 13.5  119   221    8   MOUSE:AF-Q922J6-F1 TETRASPANIN-2;
  71:  ge2v-A  4.8  5.3   84   297    4   MOUSE:AF-Q9ERS4-F1 PLECKSTRIN HOMOLOGY DOMAIN-CONTAINING FAMILY A ME
  72:  gndl-A  4.8 12.2   69   391   16   MOUSE:AF-Q9JJK5-F1 HOMOCYSTEINE-RESPONSIVE ENDOPLASMIC RETICULUM-RES
  73:  gi06-A  4.8  5.6  101  1009    4   MOUSE:AF-Q3TN34-F1 MICAL-LIKE PROTEIN 2;
  74:  goir-A  4.8  3.2   68   196    7   MOUSE:AF-Q921W0-F1 CHARGED MULTIVESICULAR BODY PROTEIN 1A;
  75:  f9bh-A  4.8  7.3  158   270    6   MOUSE:AF-P28231-F1 GAP JUNCTION BETA-3 PROTEIN;
  76:  f9fr-A  4.7  6.2  171  1216    8   MOUSE:AF-Q3TYU2-F1 PROBABLE CATION-TRANSPORTING ATPASE 13A5;
  77:  goaa-A  4.7  5.5   83   688   11   MOUSE:AF-Q6ZPK0-F1 PHD FINGER PROTEIN 21A;
  78:  gbm4-A  4.7  7.1  136   306    7   MOUSE:AF-Q8VG63-F1 OLFACTORY RECEPTOR 1263;
  79:  gfoq-A  4.7  6.5  133   770    6   MOUSE:AF-P42227-F1 SIGNAL TRANSDUCER AND ACTIVATOR OF TRANSCRIPTION
  80:  gmjq-A  4.7  7.2   93   945    9   MOUSE:AF-Q6NZL0-F1 PROTEIN SOGA3;
  81:  gebf-A  4.7  8.1   90   341    9   MOUSE:AF-Q8VE49-F1 DUAL OXIDASE MATURATION FACTOR 1;
  82:  gdqz-A  4.7  4.1  106   403    4   MOUSE:AF-Q64345-F1 INTERFERON-INDUCED PROTEIN WITH TETRATRICOPEPTIDE
  83:  f8wa-A  4.7  8.9   80   238    8   MOUSE:AF-Q8BGT7-F1 SURVIVAL OF MOTOR NEURON-RELATED-SPLICING FACTOR
  84:  gj14-A  4.7  8.2   96   290    5   MOUSE:AF-Q6IE21-F1 OTU DOMAIN-CONTAINING PROTEIN 6A;
  85:  gow3-A  4.7  4.0  125   237    8   MOUSE:AF-Q148R9-F1 REGULATOR OF G-PROTEIN SIGNALING 9-BINDING PROTEI
  86:  gg8r-A  4.7  7.9  137   318    9   MOUSE:AF-Q8VFL5-F1 OLFACTORY RECEPTOR 1030;
  87:  f96s-A  4.7  7.0  135   321   11   MOUSE:AF-Q6W049-F1 OLFACTORY RECEPTOR 688;
  88:  gpas-A  4.7  6.7  110   535    9   MOUSE:AF-Q9EQ20-F1 METHYLMALONATE-SEMIALDEHYDE DEHYDROGENASE [ACYLAT
  89:  gb68-A  4.7  3.2   65   668    2   MOUSE:AF-Q9Z179-F1 SHC SH2 DOMAIN-BINDING PROTEIN 1;
  90:  glaw-A  4.7  8.5  146   308   13   MOUSE:AF-P59532-F1 TASTE RECEPTOR TYPE 2 MEMBER 41;
  91:  gdwx-A  4.7  4.4  123   205    8   MOUSE:AF-Q9CX92-F1 GAP JUNCTION EPSILON-1 PROTEIN;
  92:  gh5x-A  4.6  3.6   98   975    2   MOUSE:AF-Q3U2I3-F1 FTS AND HOOK-INTERACTING PROTEIN;
  93:  gnes-A  4.6 10.3  101  1104    6   MOUSE:AF-Q5SXA9-F1 PROTEIN KIBRA;
  94:  gkyv-A  4.6  6.0   87  2237    7   MOUSE:AF-Q99PP2-F1 ZINC FINGER PROTEIN 318;
  95:  gg6e-A  4.6  8.8  147   314   10   MOUSE:AF-Q8VF31-F1 OLFACTORY RECEPTOR;
  96:  go7t-A  4.6  8.2  147   382    5   MOUSE:AF-Q04573-F1 NEUROPEPTIDE Y RECEPTOR TYPE 1;
  97:  ggxi-A  4.6  5.0  102  1970    8   MOUSE:AF-P08775-F1 DNA-DIRECTED RNA POLYMERASE II SUBUNIT RPB1;
  98:  gj42-A  4.6  5.2   82   447    5   MOUSE:AF-Q149S1-F1 TEKTIN-4;
  99:  ggpo-A  4.6  3.9   63   334   11   MOUSE:AF-O35864-F1 COP9 SIGNALOSOME COMPLEX SUBUNIT 5;
 100:  f9yk-A  4.6  4.5  149   257    9   MOUSE:AF-Q8BQP9-F1 REGULATOR OF G-PROTEIN SIGNALING 7-BINDING PROTEI
 101:  f9rl-A  4.6  6.8   73   635   11   MOUSE:AF-Q3V3A7-F1 RING FINGER PROTEIN 207;
 102:  ggcz-A  4.6  4.4   66   876    8   MOUSE:AF-Q6V3W6-F1 DYNEIN REGULATORY COMPLEX SUBUNIT 7;
 103:  gf9k-A  4.6  5.8  125  1318    8   MOUSE:AF-Q692V3-F1 TETRATRICOPEPTIDE REPEAT PROTEIN 41;
 104:  geag-A  4.6  4.5   76   770    9   MOUSE:AF-Q6ZQK5-F1 ARF-GAP WITH COILED-COIL, ANK REPEAT AND PH DOMAI
 105:  gfyc-A  4.6  4.2  101   947    5   MOUSE:AF-Q14AT2-F1 TESTIS-EXPRESSED PROTEIN 11;
 106:  gfzs-A  4.6  6.8   73   216    7   MOUSE:AF-Q9DAY6-F1 YAE1 DOMAIN-CONTAINING 1;
 107:  giay-A  4.6  7.9   75   647    3   MOUSE:AF-Q9WUU8-F1 TNFAIP3-INTERACTING PROTEIN 1;
 108:  gf4f-A  4.6  5.9  107   721    3   MOUSE:AF-Q922S8-F1 KINESIN-LIKE PROTEIN KIF2C;
 109:  f9dm-A  4.6  3.4  103  1138    9   MOUSE:AF-Q5RJH6-F1 PROTEIN SMG7;
 110:  gbka-A  4.6  4.2   57   203   11   MOUSE:AF-Q8CHP5-F1 PARTNER OF Y14 AND MAGO;
 111:  gcn2-A  4.6  5.0   58   410   10   MOUSE:AF-Q99PV5-F1 CLASS E BASIC HELIX-LOOP-HELIX PROTEIN 41;
 112:  gga7-A  4.6  4.5   84   524    8   MOUSE:AF-Q6NVG1-F1 LYSOPHOSPHOLIPID ACYLTRANSFERASE LPCAT4;
 113:  gd6h-A  4.6  7.4  137   837    9   MOUSE:AF-P52633-F1 SIGNAL TRANSDUCER AND TRANSCRIPTION ACTIVATOR 6;
 114:  gjdp-A  4.5 14.3  130   365    8   MOUSE:AF-Q9JK48-F1 ENDOPHILIN-B1;
 115:  gm8h-A  4.5  4.9  104   212    3   MOUSE:AF-O35166-F1 GOLGI SNAP RECEPTOR COMPLEX MEMBER 2;
 116:  f9hl-A  4.5  3.8   66   233    8   MOUSE:AF-Q9CZB6-F1 MEDIATOR OF RNA POLYMERASE II TRANSCRIPTION SUBUN
 117:  glkv-A  4.5 18.4  100   648    2   MOUSE:AF-E9QAF4-F1 PLECKSTRIN HOMOLOGY-LIKE DOMAIN, FAMILY B, MEMBER
 118:  gjlo-A  4.5  8.6  146   319   10   MOUSE:AF-Q9QZ22-F1 OLFACTORY RECEPTOR;
 119:  f9ql-A  4.5  7.0  138   319    9   MOUSE:AF-Q7TQW4-F1 OLFACTORY RECEPTOR;
 120:  ggrz-A  4.5  6.5  131   317    7   MOUSE:AF-Q7TRB9-F1 OLFACTORY RECEPTOR;
 121:  gkcq-A  4.5  8.0   90   643    7   MOUSE:AF-Q61085-F1 RHOPHILIN-1;
 122:  ga14-A  4.5 17.3  112   604    8   MOUSE:AF-F2YMG0-F1 SERINE PROTEASE 56;
 123:  gnns-A  4.5  9.0  165   418   12   MOUSE:AF-Q9CQS4-F1 SOLUTE CARRIER FAMILY 25 MEMBER 46;
 124:  gcr9-A  4.5  8.5  168   269   12   MOUSE:AF-Q921C1-F1 GAP JUNCTION GAMMA-3 PROTEIN;
 125:  ge5o-A  4.5  7.6  147   325   16   MOUSE:AF-E9Q050-F1 OLFACTORY RECEPTOR;
 126:  giyq-A  4.5  4.4   92  1050    5   MOUSE:AF-A6H6S0-F1 HECT DOMAIN AND RLD 3;
 127:  gl3w-A  4.5  3.5   66    76    8   MOUSE:AF-A0A1W2P7I0-F1 KDM5C ADJACENT NON-CODING TRANSCRIPT;
 128:  glwj-A  4.5  7.1  136   319   11   MOUSE:AF-Q7TRR2-F1 OLFACTORY RECEPTOR;
 129:  gcbt-A  4.5  8.6  155   319    9   MOUSE:AF-Q8VF33-F1 OLFACTORY RECEPTOR;
 130:  f9xa-A  4.5  8.2   99  1198    7   MOUSE:AF-E9PVB5-F1 TETRATRICOPEPTIDE REPEAT PROTEIN 17;
 131:  gedp-A  4.5  7.3  143   330    8   MOUSE:AF-Q8VEY1-F1 OLFACTORY RECEPTOR;
 132:  gkzk-A  4.5 16.7   78   352    8   MOUSE:AF-Q8R105-F1 VACUOLAR PROTEIN SORTING-ASSOCIATED PROTEIN 37C;
 133:  gcdp-A  4.5  4.4   77   536   10   MOUSE:AF-Q6DFW4-F1 NUCLEOLAR PROTEIN 58;
 134:  gdnm-A  4.5  5.2   75  1915    7   MOUSE:AF-Q6PDQ2-F1 CHROMODOMAIN-HELICASE-DNA-BINDING PROTEIN 4;
 135:  gd0r-A  4.5  9.0  135   635    7   MOUSE:AF-Q8R0H9-F1 ADP-RIBOSYLATION FACTOR-BINDING PROTEIN GGA1;
 136:  gij2-A  4.5  4.6   72   593    6   MOUSE:AF-Q8R4U6-F1 DNA TOPOISOMERASE I, MITOCHONDRIAL;
 137:  gehc-A  4.5  4.1   67  1265    4   MOUSE:AF-Q8CIH5-F1 1-PHOSPHATIDYLINOSITOL 4,5-BISPHOSPHATE PHOSPHODI
 138:  gjp6-A  4.5  8.9  146   318    8   MOUSE:AF-A2AV13-F1 OLFACTORY RECEPTOR;
 139:  f9n7-A  4.4  5.3  137  1068    7   MOUSE:AF-Q9JKY5-F1 HUNTINGTIN-INTERACTING PROTEIN 1-RELATED PROTEIN;
 140:  gf51-A  4.4  6.2   88  1057    7   MOUSE:AF-Q8BIH0-F1 HISTONE DEACETYLASE COMPLEX SUBUNIT SAP130;
 141:  f85b-A  4.4  4.2   82  1057    6   MOUSE:AF-Q6PAV2-F1 PROBABLE E3 UBIQUITIN-PROTEIN LIGASE HERC4;
 142:  gnar-A  4.4  3.3   57   645    9   MOUSE:AF-Q60936-F1 ATYPICAL KINASE COQ8A, MITOCHONDRIAL;
 143:  gdf8-A  4.4  5.1  134   425    4   MOUSE:AF-Q3UFJ6-F1 TRANSMEMBRANE PROTEIN 184A;
 144:  galw-A  4.4  5.2   87   152    8   MOUSE:AF-O70131-F1 NINJURIN-1;
 145:  goom-A  4.4  8.6  141   326    7   MOUSE:AF-Q7TQU0-F1 OLFACTORY RECEPTOR;
 146:  gj0u-A  4.4  8.9  153   316    7   MOUSE:AF-E9Q843-F1 OLFACTORY RECEPTOR 891;
 147:  gn2n-A  4.4  5.2   69   299    4   MOUSE:AF-Q9WV93-F1 HAIRY/ENHANCER-OF-SPLIT RELATED WITH YRPW MOTIF P
 148:  gehw-A  4.4  3.0   57   523   11   MOUSE:AF-Q0VFX2-F1 CILIA- AND FLAGELLA-ASSOCIATED PROTEIN 157;
 149:  gja0-A  4.4  4.1   67   284   13   MOUSE:AF-Q3TWL2-F1 TYPE 1 PHOSPHATIDYLINOSITOL 4,5-BISPHOSPHATE 4-PH
 150:  gomn-A  4.4 13.9   67   315   10   MOUSE:AF-A2RSX7-F1 TRNA WYBUTOSINE-SYNTHESIZING PROTEIN 5;
 151:  gc57-A  4.4  5.4   83   853   10   MOUSE:AF-Q6ZQ88-F1 LYSINE-SPECIFIC HISTONE DEMETHYLASE 1A;
 152:  gl7u-A  4.4  5.2   93   776    5   MOUSE:AF-A2BE28-F1 RIBOSOMAL BIOGENESIS PROTEIN LAS1L;
 153:  gf73-A  4.4  8.1   92   878    7   MOUSE:AF-Q8K045-F1 SERINE/THREONINE-PROTEIN KINASE N3;
 154:  gcrm-A  4.4  3.9   71   391    6   MOUSE:AF-Q61187-F1 TUMOR SUSCEPTIBILITY GENE 101 PROTEIN;
 155:  gpax-A  4.4 10.0  163   591    4   MOUSE:AF-P41593-F1 PARATHYROID HORMONE/PARATHYROID HORMONE-RELATED P
 156:  gani-A  4.4  8.8   89  1194    6   MOUSE:AF-P60469-F1 LIPRIN-ALPHA-3;
 157:  ggao-A  4.4  6.5  128   318    9   MOUSE:AF-E9PWU0-F1 OLFACTORY RECEPTOR 1511;
 158:  gljq-A  4.4 14.3  126   270    7   MOUSE:AF-Q8QZY6-F1 TETRASPANIN-14;
 159:  ggnt-A  4.4 11.6  117   706    6   MOUSE:AF-Q80W04-F1 TRANSMEMBRANE AND COILED-COIL DOMAINS PROTEIN 2;
 160:  gk0t-A  4.4  7.0  140   415    8   MOUSE:AF-Q61121-F1 PROBABLE G-PROTEIN COUPLED RECEPTOR 19;
 161:  gka2-A  4.4 10.8   76  1116    1   MOUSE:AF-Q3TBD2-F1 RHO GTPASE-ACTIVATING PROTEIN 45;
 162:  f9kk-A  4.4 10.7   86   409    7   MOUSE:AF-B1AYN9-F1 TESTIS-EXPRESSED 28;
 163:  gbt0-A  4.4  3.2   59   261    2   MOUSE:AF-Q810I0-F1 VACUOLAR PROTEIN SORTING-ASSOCIATED PROTEIN 37D;
 164:  gn8v-A  4.4  5.5  135   183    7   MOUSE:AF-Q9CZ69-F1 CKLF-LIKE MARVEL TRANSMEMBRANE DOMAIN-CONTAINING
 165:  f96p-A  4.4 13.2   73  1459    8   MOUSE:AF-A2ABV5-F1 MEDIATOR OF RNA POLYMERASE II TRANSCRIPTION SUBUN
 166:  gcfa-A  4.4 13.3   93   975    5   MOUSE:AF-Q4FZC9-F1 NESPRIN-3;
 167:  gb41-A  4.4  8.8  152   330    6   MOUSE:AF-Q7TRY5-F1 OLFACTORY RECEPTOR;
 168:  gdrz-A  4.4 12.2   88   744    3   MOUSE:AF-E9PX68-F1 SOLUTE CARRIER FAMILY 4 (ANION EXCHANGER), MEMBER
 169:  ghm3-A  4.4  6.0   64   197   13   MOUSE:AF-Q9DD02-F1 PROTEIN HIKESHI;
 170:  glph-A  4.3  4.2   72   721    4   MOUSE:AF-Q9CWF6-F1 BARDET-BIEDL SYNDROME 2 PROTEIN HOMOLOG;
 171:  gb2r-A  4.3  9.3  146   312    5   MOUSE:AF-A2AVW3-F1 OLFACTORY RECEPTOR;
 172:  ggb9-A  4.3  4.4   71   957    3   MOUSE:AF-Q6PH08-F1 ERC PROTEIN 2;
 173:  gn2o-A  4.3  7.6   98  1148    4   MOUSE:AF-Q3UVV9-F1 VON WILLEBRAND FACTOR A DOMAIN-CONTAINING PROTEIN
 174:  gky4-A  4.3  5.4   77   599    4   MOUSE:AF-O88448-F1 KINESIN LIGHT CHAIN 2;
 175:  geng-A  4.3 10.0   90   374    6   MOUSE:AF-Q91V04-F1 TRANSLOCATING CHAIN-ASSOCIATED MEMBRANE PROTEIN 1
 176:  go0o-A  4.3  4.2   99   141    8   MOUSE:AF-O35473-F1 NUCLEAR NUCLEIC ACID-BINDING PROTEIN C1D;
 177:  gg57-A  4.3  4.3  143   952    7   MOUSE:AF-Q60I26-F1 ALS2 C-TERMINAL-LIKE PROTEIN;
 178:  gfux-A  4.3 15.4   85  1946    5   MOUSE:AF-A2A8L1-F1 CHROMODOMAIN-HELICASE-DNA-BINDING PROTEIN 5;
 179:  gcqs-A  4.3  8.2  143   357    6   MOUSE:AF-P30966-F1 5-HYDROXYTRYPTAMINE RECEPTOR 5A;
 180:  glvx-A  4.3 20.9  106   783    4   MOUSE:AF-Q80Y56-F1 RABENOSYN-5;
 181:  gjtl-A  4.3 16.9   98   551    9   MOUSE:AF-Q9JHU2-F1 PALMDELPHIN;
 182:  gj6v-A  4.3 10.2   66  1356    2   MOUSE:AF-Q6NWW5-F1 KINESIN-LIKE PROTEIN KIF24;
 183:  go6b-A  4.3  6.0   59   581    7   MOUSE:AF-Q8BJW6-F1 EUKARYOTIC TRANSLATION INITIATION FACTOR 2A;
 184:  f8sf-A  4.3  8.9  147   322    7   MOUSE:AF-E9Q407-F1 OLFACTORY RECEPTOR 571;
 185:  gm1o-A  4.3 14.5   85   446    6   MOUSE:AF-P86449-F1 TRIPARTITE MOTIF-CONTAINING PROTEIN 43C;
 186:  gi1q-A  4.3  9.5  150   375    5   MOUSE:AF-Q8BMP4-F1 G-PROTEIN COUPLED ESTROGEN RECEPTOR 1;
 187:  gfs1-A  4.3  5.0  148   563    5   MOUSE:AF-Q80SX5-F1 PROTON CHANNEL OTOP2;
 188:  gpde-A  4.3  5.8   94   951   12   MOUSE:AF-Q0GA42-F1 METAL TRANSPORTER CNNM1;
 189:  gjza-A  4.3  6.5   91   557   10   MOUSE:AF-G5E8A8-F1 TEKTIN-5;
 190:  gdy9-A  4.3  9.1  144   315    7   MOUSE:AF-E9Q7E7-F1 OLFACTORY RECEPTOR;
 191:  f8tu-A  4.3 13.0  119   329    6   MOUSE:AF-B7ZC55-F1 APOLIPOPROTEIN L 6;
 192:  genw-A  4.3  4.7   96   959    7   MOUSE:AF-Q3UVC0-F1 KINASE SUPPRESSOR OF RAS 2;
 193:  gis3-A  4.3  3.9   69   518    9   MOUSE:AF-Q9JJL8-F1 SERINE--TRNA LIGASE, MITOCHONDRIAL;
 194:  ga34-A  4.3  4.9   72   639    3   MOUSE:AF-Q3TTP0-F1 TESTICULAR SPINDLE-ASSOCIATED PROTEIN SHCBP1L;
 195:  gk05-A  4.3 12.2  101  1187    4   MOUSE:AF-B8QI36-F1 LIPRIN-ALPHA 4;
 196:  gj67-A  4.2  6.2  131   314   10   MOUSE:AF-Q9EQA9-F1 OLFACTORY RECEPTOR;
 197:  ghc8-A  4.2 12.5  101   535    7   MOUSE:AF-Q01065-F1 CALCIUM/CALMODULIN-DEPENDENT 3',5'-CYCLIC NUCLEOT
 198:  gj5i-A  4.2  5.5  105   760    7   MOUSE:AF-A2A259-F1 POLYCYSTIC KIDNEY DISEASE 2-LIKE 1 PROTEIN;
 199:  gelh-A  4.2  5.8   85   983    6   MOUSE:AF-Q8BWW9-F1 SERINE/THREONINE-PROTEIN KINASE N2;
 200:  gih2-A  4.2  4.8  137   370    9   MOUSE:AF-Q924Z5-F1 TRANSLOCATING CHAIN-ASSOCIATED MEMBRANE PROTEIN 2
 201:  gmt4-A  4.2 10.0  143   310   15   MOUSE:AF-Q91ZB7-F1 MAS-RELATED G-PROTEIN COUPLED RECEPTOR MEMBER E;
 202:  gbv0-A  4.2 13.3   87   508    8   MOUSE:AF-Q91W40-F1 KINESIN LIGHT CHAIN 3;
 203:  gbup-A  4.2  6.9   93  1742    6   MOUSE:AF-Q0KK55-F1 KINASE NON-CATALYTIC C-LOBE DOMAIN-CONTAINING PRO
 204:  gckf-A  4.2  7.1   98   213    9   MOUSE:AF-Q8BJF9-F1 CHARGED MULTIVESICULAR BODY PROTEIN 2B;
 205:  gg91-A  4.2  6.5   83   839   10   MOUSE:AF-P58390-F1 SMALL CONDUCTANCE CALCIUM-ACTIVATED POTASSIUM CHA
 206:  gfw6-A  4.2  7.0  126   830    4   MOUSE:AF-A3KGV1-F1 OUTER DENSE FIBER PROTEIN 2;
 207:  ghqq-A  4.2 12.9   76  1012    7   MOUSE:AF-Q6NZN0-F1 RNA-BINDING PROTEIN 26;
 208:  f9kx-A  4.2  5.8   93   907    2   MOUSE:AF-Q61702-F1 INTER-ALPHA-TRYPSIN INHIBITOR HEAVY CHAIN H1;
 209:  gf3i-A  4.2 12.1   79  1078    6   MOUSE:AF-Q80U16-F1 RHO FAMILY-INTERACTING CELL POLARIZATION REGULATO
 210:  gn7i-A  4.2  7.1   83   601    6   MOUSE:AF-Q9DBR2-F1 PROTEIN FAM13C;
 211:  f9ed-A  4.2 10.4   71   383    4   MOUSE:AF-Q9CQE7-F1 ENDOPLASMIC RETICULUM-GOLGI INTERMEDIATE COMPARTM
 212:  gfon-A  4.2  5.7  141   301   11   MOUSE:AF-Q8CF25-F1 UPF0575 PROTEIN C19ORF67 HOMOLOG;
 213:  gf61-A  4.2  7.5  144   384    6   MOUSE:AF-P30549-F1 SUBSTANCE-K RECEPTOR;
 214:  gdbs-A  4.2 11.4  103   418    6   MOUSE:AF-B2RT54-F1 APOLIPOPROTEIN L 7A;
 215:  gfea-A  4.2  5.0   79   511    4   MOUSE:AF-Q8VDM1-F1 ZINC FINGER CCCH-TYPE WITH G PATCH DOMAIN-CONTAIN
 216:  gb7l-A  4.2  7.2   88  1555    5   MOUSE:AF-O88379-F1 BROMODOMAIN ADJACENT TO ZINC FINGER DOMAIN PROTEI
 217:  gnbu-A  4.2  9.7  156   415    7   MOUSE:AF-P35347-F1 CORTICOTROPIN-RELEASING FACTOR RECEPTOR 1;
 218:  gmlx-A  4.2 22.6  123  1090   11   MOUSE:AF-Q5I012-F1 PUTATIVE SODIUM-COUPLED NEUTRAL AMINO ACID TRANSP
 219:  ge45-A  4.2  3.9   84  1003    6   MOUSE:AF-F2Z461-F1 E3 ISG15--PROTEIN LIGASE HERC6;
 220:  gk3o-A  4.2  5.7  102   217    8   MOUSE:AF-O89116-F1 VESICLE TRANSPORT THROUGH INTERACTION WITH T-SNAR
 221:  gpbe-A  4.2  3.7   69   488   10   MOUSE:AF-Q8VC56-F1 E3 UBIQUITIN-PROTEIN LIGASE RNF8;
 222:  gfxi-A  4.2  7.8  142   449   11   MOUSE:AF-Q8C010-F1 G-PROTEIN COUPLED RECEPTOR 61;
 223:  gkz3-A  4.2  6.9   92   668    5   MOUSE:AF-Q8BFU3-F1 RING FINGER PROTEIN 214;
 224:  gnxa-A  4.2  9.4  122   247    9   MOUSE:AF-P57746-F1 V-TYPE PROTON ATPASE SUBUNIT D;
 225:  gcyn-A  4.2  3.5   60   282    7   MOUSE:AF-P35428-F1 TRANSCRIPTION FACTOR HES-1;
 226:  ghj9-A  4.2  2.7   53   236    6   MOUSE:AF-Q9JL10-F1 SERTA DOMAIN-CONTAINING PROTEIN 1;
 227:  ga2b-A  4.2  4.6  102  2075   10   MOUSE:AF-Q80XK6-F1 AUTOPHAGY-RELATED PROTEIN 2 HOMOLOG B;
 228:  ggtb-A  4.2  8.5   68  1822    7   MOUSE:AF-Q8K389-F1 CDK5 REGULATORY SUBUNIT-ASSOCIATED PROTEIN 2;
 229:  gk0h-A  4.2  7.0  137   640   12   MOUSE:AF-Q9JJA2-F1 CONSERVED OLIGOMERIC GOLGI COMPLEX SUBUNIT 8;
 230:  gc1r-A  4.2  4.3  100   917    5   MOUSE:AF-Q9QZD4-F1 DNA REPAIR ENDONUCLEASE XPF;
 231:  f902-A  4.2  5.2   80   788    4   MOUSE:AF-Q8CDK3-F1 IQ AND UBIQUITIN-LIKE DOMAIN-CONTAINING PROTEIN;
 232:  f895-A  4.2  5.6  112   343   11   MOUSE:AF-B2RVL1-F1 POTASSIUM CHANNEL, SUBFAMILY K, MEMBER 15;
 233:  gb4z-A  4.2  6.1  137   283    9   MOUSE:AF-P28230-F1 GAP JUNCTION BETA-1 PROTEIN;
 234:  gd06-A  4.1  9.2  152   313    5   MOUSE:AF-Q8VFT4-F1 OLFACTORY RECEPTOR;
 235:  f94o-A  4.1  9.8  105   222    9   MOUSE:AF-Q9DB34-F1 CHARGED MULTIVESICULAR BODY PROTEIN 2A;
 236:  gnc2-A  4.1  6.1   61   199   11   MOUSE:AF-P56873-F1 PROTEIN ZNRD2;
 237:  gc8b-A  4.1 24.5   84   707    6   MOUSE:AF-Q60865-F1 CAPRIN-1;
 238:  gn60-A  4.1  4.9  100   623    9   MOUSE:AF-Q9EQR6-F1 FANCONI ANEMIA GROUP G PROTEIN HOMOLOG;
 239:  glok-A  4.1  7.9  142   321    7   MOUSE:AF-A0A1L1SVH0-F1 OLFACTORY RECEPTOR;
 240:  gfsq-A  4.1 10.0   88   683    6   MOUSE:AF-Q8BPY9-F1 FIDGETIN-LIKE PROTEIN 1;
 241:  gab6-A  4.1 14.4   92   542    1   MOUSE:AF-Q6W3F0-F1 PROLYL 4-HYDROXYLASE SUBUNIT ALPHA-3;
 242:  gbvp-A  4.1  3.4   64    81    6   MOUSE:AF-Q91XE7-F1 V-TYPE PROTON ATPASE SUBUNIT E 2;
 243:  gimk-A  4.1  8.0  152   328    8   MOUSE:AF-Q8BZR0-F1 PROBABLE G-PROTEIN COUPLED RECEPTOR 82;
 244:  gozg-A  4.1  6.7  125   482    8   MOUSE:AF-Q9WTY1-F1 PROGRAMMED CELL DEATH PROTEIN 7;
 245:  gabj-A  4.1  6.8  105   760    8   MOUSE:AF-Q920P3-F1 BMP/RETINOIC ACID-INDUCIBLE NEURAL-SPECIFIC PROTE
 246:  ghog-A  4.1 17.7   97   603   10   MOUSE:AF-Q6P5E6-F1 ADP-RIBOSYLATION FACTOR-BINDING PROTEIN GGA2;
 247:  glfw-A  4.1 10.4   74   767    5   MOUSE:AF-Q04750-F1 DNA TOPOISOMERASE 1;
 248:  gehq-A  4.1 10.2   98  1001    3   MOUSE:AF-P80560-F1 RECEPTOR-TYPE TYROSINE-PROTEIN PHOSPHATASE N2;
 249:  gbli-A  4.1  5.7   98   542    7   MOUSE:AF-Q8C735-F1 PROTEIN LIN-9 HOMOLOG;
 250:  gacu-A  4.1 10.8  101   500    9   MOUSE:AF-Q8CEE0-F1 CENTROSOMAL PROTEIN OF 57 KDA;
 251:  gbe1-A  4.1  5.0  126   298    5   MOUSE:AF-P70452-F1 SYNTAXIN-4;
 252:  gnn1-A  4.1  6.1   97   424    5   MOUSE:AF-Q3UZ57-F1 AXONEMAL DYNEIN LIGHT CHAIN DOMAIN-CONTAINING PRO
 253:  gfri-A  4.1  7.4  134   397    7   MOUSE:AF-P97292-F1 HISTAMINE H2 RECEPTOR;
 254:  ghxt-A  4.1 10.5  126   706    5   MOUSE:AF-Q64338-F1 CALCIUM/CALMODULIN-DEPENDENT 3',5'-CYCLIC NUCLEOT
 255:  gk40-A  4.1  5.1   76  1286    5   MOUSE:AF-A0A571BF63-F1 ANKYRIN-REPEAT AND FIBRONECTIN TYPE III DOMAIN
 256:  gh2w-A  4.1  6.9  105   425    6   MOUSE:AF-Q7TQ95-F1 ENDOPLASMIC RETICULUM JUNCTION FORMATION PROTEIN
 257:  ggtd-A  4.1 15.1   82   197    4   MOUSE:AF-Q99LE1-F1 RILP-LIKE PROTEIN 2;
 258:  gl0x-A  4.1  7.1   95  1170    5   MOUSE:AF-P35689-F1 DNA REPAIR PROTEIN COMPLEMENTING XP-G CELLS HOMOL
 259:  ghxs-A  4.1  8.0  125  1578    1   MOUSE:AF-Q9JL04-F1 FORMIN-2;
 260:  gkhu-A  4.1  8.2  124   250    4   MOUSE:AF-O88630-F1 GOLGI SNAP RECEPTOR COMPLEX MEMBER 1;
 261:  gfk8-A  4.1  6.0   78   991    4   MOUSE:AF-A6H5Y1-F1 M-PHASE PHOSPHOPROTEIN 9;
 262:  gjc3-A  4.1  5.2   70   294    4   MOUSE:AF-Q8K2H2-F1 DEUBIQUITINASE OTUD6B;
 263:  gcks-A  4.1 15.4   89   619   11   MOUSE:AF-Q9DBS5-F1 KINESIN LIGHT CHAIN 4;
 264:  gd2r-A  4.1 22.5   99   606    8   MOUSE:AF-O89016-F1 LYSOSOMAL COBALAMIN TRANSPORTER ABCD4;
 265:  gi2x-A  4.0  7.0  149   340    9   MOUSE:AF-Q8R000-F1 ORGANIC SOLUTE TRANSPORTER SUBUNIT ALPHA;
 266:  gavs-A  4.0  5.4  113   696    4   MOUSE:AF-Q80UK0-F1 SEC14 DOMAIN AND SPECTRIN REPEAT-CONTAINING PROTE
 267:  gi1t-A  4.0  4.7   77   200    9   MOUSE:AF-P0C0A3-F1 CHARGED MULTIVESICULAR BODY PROTEIN 6;
 268:  goga-A  4.0 14.0  110   235    7   MOUSE:AF-Q8R3G9-F1 TETRASPANIN-8;
 269:  gpf3-A  4.0  7.3  144   352    6   MOUSE:AF-P52592-F1 SPHINGOSINE 1-PHOSPHATE RECEPTOR 2;
 270:  gbki-A  4.0  6.1  115  1333   10   MOUSE:AF-Q02384-F1 SON OF SEVENLESS HOMOLOG 2;
 271:  ge9n-A  4.0 10.2   94   378    5   MOUSE:AF-Q99NE9-F1 PRE-B-CELL LEUKEMIA TRANSCRIPTION FACTOR 4;
 272:  gdbd-A  4.0 12.6   66   522    9   MOUSE:AF-Q8C1C1-F1 PROACTIVATOR POLYPEPTIDE-LIKE 1;
 273:  f946-A  4.0  9.5  144   332    8   MOUSE:AF-A0A140T8U8-F1 MAS-RELATED GPR, MEMBER A9;
 274:  gbqr-A  4.0 12.8  118   486    6   MOUSE:AF-Q9CYC3-F1 TRANSMEMBRANE PROTEIN 39A;
 275:  gbcw-A  4.0  9.5   97  1031    8   MOUSE:AF-Q05A80-F1 CAPRIN-2;
 276:  gc4q-A  4.0  4.4   83    98    8   MOUSE:AF-P03903-F1 NADH-UBIQUINONE OXIDOREDUCTASE CHAIN 4L;
 277:  gfs6-A  4.0  4.0  105   169    4   MOUSE:AF-Q9CYZ6-F1 REQUIRED FOR EXCISION 1-B DOMAIN-CONTAINING PROTE
 278:  gkjl-A  4.0  9.8   97   127    3   MOUSE:AF-Q03958-F1 PREFOLDIN SUBUNIT 6;
 279:  gjv8-A  4.0 15.0  100  1945    5   MOUSE:AF-Q3UHU5-F1 MICROTUBULE CROSS-LINKING FACTOR 1;
 280:  gc6a-A  4.0 10.3  128  1203    7   MOUSE:AF-Q0QWG9-F1 DELPHILIN;
 281:  gcfc-A  4.0  5.2   71   185   10   MOUSE:AF-Q9Z0S9-F1 PRENYLATED RAB ACCEPTOR PROTEIN 1;
 282:  f840-A  4.0  5.1   88   293    7   MOUSE:AF-Q9DA08-F1 SAGA-ASSOCIATED FACTOR 29;
 283:  ggmy-A  4.0  4.5  149   541    7   MOUSE:AF-Q91XD4-F1 FORMIMIDOYLTRANSFERASE-CYCLODEAMINASE;
 284:  gep8-A  4.0  7.2   87   447   18   MOUSE:AF-D3Z5S8-F1 TERMINAL NUCLEOTIDYLTRANSFERASE 5A;
 285:  gltf-A  4.0 13.7   87   424    3   MOUSE:AF-E9PW10-F1 TRIPARTITE MOTIF FAMILY-LIKE 2;
 286:  ggnl-A  4.0  3.4   65   110   11   MOUSE:AF-Q9D807-F1 RIKEN CDNA 2200002J24 GENE;
 287:  gdss-A  4.0  4.5   78   390    8   MOUSE:AF-Q61743-F1 ATP-SENSITIVE INWARD RECTIFIER POTASSIUM CHANNEL
 288:  gn6d-A  4.0  8.4   95   728    7   MOUSE:AF-Q99PU7-F1 UBIQUITIN CARBOXYL-TERMINAL HYDROLASE BAP1;
 289:  gn59-A  4.0 18.4  102  2629    8   MOUSE:AF-P97499-F1 TELOMERASE PROTEIN COMPONENT 1;
 290:  gejg-A  4.0  4.4  124   346    8   MOUSE:AF-A0A140LHS7-F1 OLFACTORY RECEPTOR;
 291:  ggqf-A  4.0  7.1   96   525    6   MOUSE:AF-O88908-F1 STEROL O-ACYLTRANSFERASE 2;
 292:  gm2w-A  4.0  7.6  101   701    4   MOUSE:AF-A0A140LIJ0-F1 DC-STAMP DOMAIN-CONTAINING 2;
 293:  go5a-A  4.0  7.1   90   517    6   MOUSE:AF-Q9D0F3-F1 PROTEIN ERGIC-53;
 294:  gjht-A  4.0  4.7  110  1135   11   MOUSE:AF-D3Z649-F1 POTASSIUM CHANNEL, SUBFAMILY T, MEMBER 2;
 295:  gm2h-A  4.0  8.0  127  1713    7   MOUSE:AF-Q7TT50-F1 SERINE/THREONINE-PROTEIN KINASE MRCK BETA;
 296:  gajz-A  4.0  6.3   83   133    4   MOUSE:AF-P59048-F1 P53 AND DNA DAMAGE-REGULATED PROTEIN 1;
 297:  gfhd-A  4.0  4.5   78   428    8   MOUSE:AF-P35561-F1 INWARD RECTIFIER POTASSIUM CHANNEL 2;
 298:  f90i-A  4.0 12.5  111   226    9   MOUSE:AF-P40240-F1 CD9 ANTIGEN;
 299:  gka9-A  4.0  3.5   75   455    8   MOUSE:AF-Q8BS95-F1 GOLGI PH REGULATOR;
 300:  ghv2-A  4.0  5.8   87   851    7   MOUSE:AF-Q8K2H3-F1 PROTEIN FAM13B;
 301:  gjkt-A  4.0 10.4   75   341    1   MOUSE:AF-Q9R1C0-F1 TRANSCRIPTION INITIATION FACTOR TFIID SUBUNIT 7;
 302:  gm5o-A  4.0  5.2   73   117    3   MOUSE:AF-Q9D8C6-F1 MEDIATOR OF RNA POLYMERASE II TRANSCRIPTION SUBUN
 303:  gno3-A  4.0  3.6   70   392    1   MOUSE:AF-Q7TNC4-F1 PUTATIVE RNA-BINDING PROTEIN LUC7-LIKE 2;
 304:  f869-A  4.0 12.0   92  1138   12   MOUSE:AF-Q5NC05-F1 TRANSCRIPTION TERMINATION FACTOR 2;
 305:  gjby-A  4.0 16.1  109  1187    7   MOUSE:AF-Q6NXJ0-F1 PROTEIN WWC2;
 306:  goqj-A  4.0  5.2  104  1390    5   MOUSE:AF-B2RXC6-F1 DNA-DIRECTED RNA POLYMERASE SUBUNIT;
 307:  f9c8-A  4.0  4.9   72  1244    8   MOUSE:AF-A2A4P0-F1 ATP-DEPENDENT RNA HELICASE DHX8;
 308:  ggvh-A  4.0  4.2   73   604   10   MOUSE:AF-Q14B46-F1 RHOTEKIN-2;
 309:  f80a-A  4.0  7.9  130   697    8   MOUSE:AF-Q91VX9-F1 TRANSMEMBRANE PROTEIN 168;
 310:  gg9p-A  4.0  7.9  120   354   11   MOUSE:AF-A7TZG1-F1 SELECTION AND UPKEEP OF INTRAEPITHELIAL T-CELLS P
 311:  gi9a-A  4.0  3.5   64    97    3   MOUSE:AF-Q9D162-F1 COILED-COIL DOMAIN-CONTAINING PROTEIN 167;
 312:  gj7o-A  4.0  8.6   78   183    5   MOUSE:AF-P0C1V4-F1 TRANSMEMBRANE AND COILED-COIL DOMAIN-CONTAINING P
 313:  goy0-A  4.0  8.2  133   324   11   MOUSE:AF-P30554-F1 PROTO-ONCOGENE MAS;
 314:  gl9h-A  4.0  5.1  141   319   11   MOUSE:AF-F8VQN3-F1 12-(S)-HYDROXY-5,8,10,14-EICOSATETRAENOIC ACID RE
 315:  gbk6-A  4.0  8.4  141   680    9   MOUSE:AF-P55194-F1 SH3 DOMAIN-BINDING PROTEIN 1;
 316:  gn10-A  4.0  4.0  120   505   10   MOUSE:AF-Q9WUS4-F1 GAP JUNCTION ALPHA-10 PROTEIN;
 317:  gc2j-A  3.9  4.5  155   903    3   MOUSE:AF-Q3TQQ9-F1 UNCHARACTERIZED PROTEIN C1ORF112 HOMOLOG;
 318:  glqs-A  3.9  4.4  140   588    8   MOUSE:AF-Q3UN16-F1 PROBABLE G-PROTEIN COUPLED RECEPTOR 162;
 319:  f86u-A  3.9 10.4  123  1578    5   MOUSE:AF-Q76LL6-F1 FH1/FH2 DOMAIN-CONTAINING PROTEIN 3;
 320:  gpdx-A  3.9  6.1   80   736    4   MOUSE:AF-A2A8Z1-F1 OXYSTEROL-BINDING PROTEIN-RELATED PROTEIN 9;
 321:  ghar-A  3.9 11.0  173   503    5   MOUSE:AF-Q60738-F1 ZINC TRANSPORTER 1;
 322:  gm07-A  3.9 22.3  115  1418    5   MOUSE:AF-E1U8D0-F1 PROTEIN SOGA1;
 323:  f80m-A  3.9  7.6   70    76    1   MOUSE:AF-Q7TNS2-F1 MICOS COMPLEX SUBUNIT MIC10;
 324:  gobo-A  3.9  7.8  142   334    7   MOUSE:AF-P35412-F1 G-PROTEIN COUPLED RECEPTOR 12;
 325:  f80u-A  3.9  4.8   64   217    6   MOUSE:AF-Q99LP6-F1 GRPE PROTEIN HOMOLOG 1, MITOCHONDRIAL;
 326:  f8z9-A  3.9  4.7   94  1918    7   MOUSE:AF-A2A7F4-F1 REARRANGED L-MYC FUSION SEQUENCE;
 327:  gjie-A  3.9  4.5  113   569    6   MOUSE:AF-Q91WD0-F1 PROTEIN GPR108;
 328:  gffn-A  3.9  6.2   86   669    8   MOUSE:AF-Q8CHY3-F1 DYMECLIN;
 329:  gcll-A  3.9  8.2   91   409    3   MOUSE:AF-Q80TE3-F1 E3 UBIQUITIN-PROTEIN LIGASE MARCHF4;
 330:  gh5u-A  3.9  5.5  154   785    8   MOUSE:AF-Q8R1U1-F1 CONSERVED OLIGOMERIC GOLGI COMPLEX SUBUNIT 4;
 331:  gcj0-A  3.9  5.4  150   405    6   MOUSE:AF-P70259-F1 G-PROTEIN COUPLED RECEPTOR 143;
 332:  gi5n-A  3.9  4.7   97   365    6   MOUSE:AF-Q8CC21-F1 TETRATRICOPEPTIDE REPEAT PROTEIN 19, MITOCHONDRIA
 333:  gai3-A  3.9  7.8  136   313    2   MOUSE:AF-Q8VFM9-F1 OLFACTORY RECEPTOR 24;
 334:  gm26-A  3.9  5.7  162  1588    6   MOUSE:AF-B2RUS7-F1 ATP-BINDING CASSETTE, SUB-FAMILY C (CFTR/MRP), ME
 335:  gapf-A  3.9  4.9   73   192    5   MOUSE:AF-Q8CEI3-F1 COILED-COIL DOMAIN-CONTAINING 28A;
 336:  gk54-A  3.9  1.9   55   421   13   MOUSE:AF-Q91WD4-F1 UPF0415 PROTEIN C7ORF25 HOMOLOG;
 337:  gni3-A  3.9  3.8  100   525    4   MOUSE:AF-Q9D0L4-F1 AARF DOMAIN-CONTAINING PROTEIN KINASE 1;
 338:  gauo-A  3.9  7.9  149   386   11   MOUSE:AF-Q9Z0L1-F1 SPHINGOSINE 1-PHOSPHATE RECEPTOR 4;
 339:  gjbg-A  3.9  6.7   73   134    4   MOUSE:AF-Q3UWL8-F1 PREFOLDIN SUBUNIT 4;
 340:  ggam-A  3.9  7.2  126   336   13   MOUSE:AF-Q91XC9-F1 PEROXISOMAL MEMBRANE PROTEIN PEX16;
 341:  gckg-A  3.9  5.0   58   206    2   MOUSE:AF-Q9CY25-F1 PROTEIN MIS12 HOMOLOG;
 342:  gd81-A  3.9  5.0  117   943    9   MOUSE:AF-D3Z420-F1 FAMILY WITH SEQUENCE SIMILARITY 186, MEMBER B;
 343:  geou-A  3.9  4.7   83  1843    6   MOUSE:AF-E9Q5M6-F1 CILIA- AND FLAGELLA-ASSOCIATED PROTEIN 44;
 344:  gavn-A  3.9  8.7  143   353    6   MOUSE:AF-Q61184-F1 MELATONIN RECEPTOR TYPE 1A;
 345:  f9xt-A  3.9  3.5   95   176    6   MOUSE:AF-Q3UWK9-F1 FERRITIN;
 346:  gblg-A  3.9 10.3  115  1117    3   MOUSE:AF-P59328-F1 WD REPEAT AND HMG-BOX DNA-BINDING PROTEIN 1;
 347:  gk8a-A  3.9  5.7  171  1005   10   MOUSE:AF-P57680-F1 ELLIS-VAN CREVELD SYNDROME PROTEIN HOMOLOG;
 348:  f8z5-A  3.9  5.1  127   202    9   MOUSE:AF-Q64302-F1 TRANSMEMBRANE 4 L6 FAMILY MEMBER 1;
 349:  ggc3-A  3.9  9.7   79   681    4   MOUSE:AF-Q810V0-F1 U3 SMALL NUCLEOLAR RIBONUCLEOPROTEIN PROTEIN MPP1
 350:  gjy3-A  3.9  7.9   93   481    2   MOUSE:AF-Q8CBW3-F1 ABL INTERACTOR 1;
 351:  gpdn-A  3.9 15.4   88   311    9   MOUSE:AF-Q9DB40-F1 MEDIATOR OF RNA POLYMERASE II TRANSCRIPTION SUBUN
 352:  gjoe-A  3.9  6.0  106  1312    7   MOUSE:AF-P70388-F1 DNA REPAIR PROTEIN RAD50;
 353:  gfv8-A  3.9  7.6   80   932    5   MOUSE:AF-Q5SUV2-F1 MYCBP-ASSOCIATED PROTEIN;
 354:  gnjc-A  3.9  9.4  105  1846    8   MOUSE:AF-Q7TNF8-F1 PERIPHERAL-TYPE BENZODIAZEPINE RECEPTOR-ASSOCIATE
 355:  gotc-A  3.9  6.0   85  1003    8   MOUSE:AF-Q91ZU9-F1 GLUTAMATE RECEPTOR IONOTROPIC, NMDA 3B;
 356:  gclm-A  3.9  5.2   85  1007    7   MOUSE:AF-Q61625-F1 GLUTAMATE RECEPTOR IONOTROPIC, DELTA-2;
 357:  gful-A  3.9  5.8   59  1207    0   MOUSE:AF-Q0VBN2-F1 DERMATAN-SULFATE EPIMERASE-LIKE PROTEIN;
 358:  gfs5-A  3.9  7.0   63    78    3   MOUSE:AF-Q3UN90-F1 LYR MOTIF-CONTAINING PROTEIN 9;
 359:  f87v-A  3.9  3.7  121   547    6   MOUSE:AF-Q9DBA9-F1 GENERAL TRANSCRIPTION FACTOR IIH SUBUNIT 1;
 360:  glui-A  3.9 10.3   88   267    6   MOUSE:AF-Q920L5-F1 ELONGATION OF VERY LONG CHAIN FATTY ACIDS PROTEIN
 361:  go4n-A  3.9  6.3   82   200    2   MOUSE:AF-Q8CEG5-F1 COILED-COIL DOMAIN-CONTAINING PROTEIN 28B;
 362:  giyf-A  3.9  4.5   55  1460   13   MOUSE:AF-E9Q166-F1 ATPASE FAMILY, AAA DOMAIN-CONTAINING 2B;
 363:  gmxg-A  3.9  4.3  129   322    6   MOUSE:AF-A0A2I3BQA3-F1 OLFACTORY RECEPTOR;
 364:  garq-A  3.9  3.8   90   159    4   MOUSE:AF-Q9CXV1-F1 SUCCINATE DEHYDROGENASE  CYTOCHROME B
 365:  gi9v-A  3.9 19.4   64   135    8   MOUSE:AF-Q9CXU0-F1 MEDIATOR OF RNA POLYMERASE II TRANSCRIPTION SUBUN
 366:  gi1w-A  3.9 14.2  120   239    6   MOUSE:AF-Q8BJU2-F1 TETRASPANIN-9;
 367:  ga33-A  3.9  7.0   90   739    7   MOUSE:AF-O35613-F1 DEATH DOMAIN-ASSOCIATED PROTEIN 6;
 368:  gi8g-A  3.9  4.8   78   419    6   MOUSE:AF-Q9Z307-F1 INWARD RECTIFIER POTASSIUM CHANNEL 16;
 369:  gis8-A  3.9  5.1   73   631    8   MOUSE:AF-Q9DBG6-F1 DOLICHYL-DIPHOSPHOOLIGOSACCHARIDE--PROTEIN
 370:  gjcx-A  3.9  5.4  147   271    3   MOUSE:AF-Q02739-F1 GAP JUNCTION BETA-5 PROTEIN;
 371:  ggvm-A  3.8  5.7  128   465   12   MOUSE:AF-Q01338-F1 ALPHA-2A ADRENERGIC RECEPTOR;
 372:  ghwe-A  3.8  4.9  107   507    7   MOUSE:AF-Q6NZP4-F1 ZINC FINGER PRTOEIN 943;
 373:  f9hj-A  3.8  6.7  101   869    4   MOUSE:AF-Q9WU78-F1 PROGRAMMED CELL DEATH 6-INTERACTING PROTEIN;
 374:  gen8-A  3.8  4.1   95   844    7   MOUSE:AF-A0A1L1SSC7-F1 TETRATRICOPEPTIDE REPEAT DOMAIN 13;
 375:  glbu-A  3.8  7.6   69   462    7   MOUSE:AF-O08750-F1 NUCLEAR FACTOR INTERLEUKIN-3-REGULATED PROTEIN;
 376:  gjpf-A  3.8  9.6   78  1060    6   MOUSE:AF-Q3U2A8-F1 VALINE--TRNA LIGASE, MITOCHONDRIAL;
 377:  gja6-A  3.8  7.0   85   299    2   MOUSE:AF-Q8VCI5-F1 PEROXISOMAL BIOGENESIS FACTOR 19;
 378:  gcr1-A  3.8 19.4   73   285    4   MOUSE:AF-Q8R0J7-F1 VACUOLAR PROTEIN SORTING-ASSOCIATED PROTEIN 37B;
 379:  ggy1-A  3.8  4.8   83   939    4   MOUSE:AF-Q9EPW0-F1 INOSITOL POLYPHOSPHATE-4-PHOSPHATASE TYPE I A;
 380:  gfgr-A  3.8 13.7  109   352    8   MOUSE:AF-Q8VCM5-F1 MITOCHONDRIAL UBIQUITIN LIGASE ACTIVATOR OF NFKB
 381:  gims-A  3.8  3.5   63    81    6   MOUSE:AF-Q9CQD8-F1 V-TYPE PROTON ATPASE SUBUNIT E 1;
 382:  gohw-A  3.8  4.3   74   585   11   MOUSE:AF-O54887-F1 TESTIS-SPECIFIC SERINE KINASE SUBSTRATE;
 383:  gkcu-A  3.8  9.2  145  1029    4   MOUSE:AF-Q8VD75-F1 HUNTINGTIN-INTERACTING PROTEIN 1;
 384:  glyd-A  3.8  5.8  100   572    9   MOUSE:AF-Q99MX7-F1 TRANSMEMBRANE PROTEIN 121B;
 385:  gme7-A  3.8  5.3  114  1028    4   MOUSE:AF-D3YXS5-F1 KINESIN-LIKE PROTEIN KIF28P;
 386:  ghd6-A  3.8 11.0   84   634   14   MOUSE:AF-Q99ME9-F1 NUCLEOLAR GTP-BINDING PROTEIN 1;
 387:  gfqg-A  3.8 11.6   74  1512    9   MOUSE:AF-Q8CGC7-F1 BIFUNCTIONAL GLUTAMATE/PROLINE--TRNA LIGASE;
 388:  gery-A  3.8  9.3  100   545    7   MOUSE:AF-Q61481-F1 CALCIUM/CALMODULIN-DEPENDENT 3',5'-CYCLIC NUCLEOT
 389:  gghe-A  3.8 13.0  126   266    8   MOUSE:AF-P40237-F1 CD82 ANTIGEN;
 390:  f962-A  3.8  4.5   85   287    1   MOUSE:AF-Q149F5-F1 TRANSMEMBRANE PROTEIN 71;
 391:  gpa3-A  3.8  7.2   77   101   10   MOUSE:AF-Q78T54-F1 VACUOLAR ATPASE ASSEMBLY INTEGRAL MEMBRANE PROTEI
 392:  gfx9-A  3.8 10.3  119  1047    7   MOUSE:AF-Q9Z0H8-F1 CAP-GLY DOMAIN-CONTAINING LINKER PROTEIN 2;
 393:  gfwu-A  3.8 11.2  115   863    4   MOUSE:AF-O88703-F1 POTASSIUM/SODIUM HYPERPOLARIZATION-ACTIVATED CYCL
 394:  gkqp-A  3.8 10.2  113   802   11   MOUSE:AF-Q571I9-F1 ALDEHYDE DEHYDROGENASE FAMILY 16 MEMBER A1;
 395:  gowk-A  3.8  5.9  107   506   15   MOUSE:AF-Q6WKZ7-F1 NOSTRIN;
 396:  f879-A  3.8  9.7  146   370    7   MOUSE:AF-Q6VMN6-F1 PROLACTIN-RELEASING PEPTIDE RECEPTOR;
 397:  gjwb-A  3.8  9.8   80   157    6   MOUSE:AF-Q9WTZ0-F1 PROTEIN UXT;
 398:  gipz-A  3.8  3.7   98   133    8   MOUSE:AF-Q8K174-F1 TRANSMEMBRANE PROTEIN 60;
 399:  goq0-A  3.8 15.4  108  1240    6   MOUSE:AF-A0A571BE33-F1 VON WILLEBRAND FACTOR A DOMAIN-CONTAINING 3B;
 400:  gkdk-A  3.8  4.7   76   144    8   MOUSE:AF-Q9CQ39-F1 MEDIATOR OF RNA POLYMERASE II TRANSCRIPTION SUBUN
 401:  gl61-A  3.8  4.7   60   187    7   MOUSE:AF-Q3TYS2-F1 CYTOCHROME B-245 CHAPERONE 1;
 402:  gdvh-A  3.8  5.7  107   598    2   MOUSE:AF-Q8R0Z2-F1 ECTO-NOX DISULFIDE-THIOL EXCHANGER 2;
 403:  gkuz-A  3.8  4.7  132   687    9   MOUSE:AF-Q8C1A5-F1 THIMET OLIGOPEPTIDASE;
 404:  gfzy-A  3.8  5.2  127   318    7   MOUSE:AF-Q8VGX7-F1 OLFACTORY RECEPTOR;
 405:  gbcb-A  3.8  4.2   64    77    9   MOUSE:AF-Q9D174-F1 SS18-LIKE PROTEIN 2;
 406:  geaq-A  3.8  8.1  112  2035   13   MOUSE:AF-Q9D952-F1 ENVOPLAKIN;
 407:  gccx-A  3.8  7.2   68   294    4   MOUSE:AF-Q8BR90-F1 UPF0600 PROTEIN C5ORF51 HOMOLOG;
 408:  ggmw-A  3.8  4.9   84   668    5   MOUSE:AF-P97414-F1 POTASSIUM VOLTAGE-GATED CHANNEL SUBFAMILY KQT MEM
 409:  gnmd-A  3.8 12.4  108   539    3   MOUSE:AF-Q9DBF1-F1 ALPHA-AMINOADIPIC SEMIALDEHYDE DEHYDROGENASE;
 410:  gkw0-A  3.8  4.8   83   696    6   MOUSE:AF-Q9JK97-F1 POTASSIUM VOLTAGE-GATED CHANNEL SUBFAMILY KQT MEM
 411:  gjt3-A  3.8  5.4  151   470    8   MOUSE:AF-Q3UVU3-F1 ZINC TRANSPORTER 10;
 412:  geg4-A  3.8  6.6  142   440    5   MOUSE:AF-Q8BQU6-F1 GAP JUNCTION GAMMA-2 PROTEIN;
 413:  gd5n-A  3.7  4.8  138   448    9   MOUSE:AF-P32304-F1 5-HYDROXYTRYPTAMINE RECEPTOR 7;
 414:  gf34-A  3.7  4.3  133   391   10   MOUSE:AF-Q91ZY2-F1 HISTAMINE H4 RECEPTOR;
 415:  gcdw-A  3.7  4.3  135   229    9   MOUSE:AF-A2AE42-F1 CYTOCHROME B561 DOMAIN-CONTAINING PROTEIN 1;
 416:  gbrs-A  3.7  5.3  147   966    4   MOUSE:AF-Q7TQK1-F1 INTEGRATOR COMPLEX SUBUNIT 7;
 417:  gn18-A  3.7  8.0  149  1191    4   MOUSE:AF-Q61092-F1 LAMININ SUBUNIT GAMMA-2;
 418:  f86z-A  3.7  7.0   83   825    1   MOUSE:AF-Q5DTU0-F1 ACTIN FILAMENT-ASSOCIATED PROTEIN 1-LIKE 2;
 419:  f97j-A  3.7  5.5   82   958    6   MOUSE:AF-Q7SIG6-F1 ARF-GAP WITH SH3 DOMAIN, ANK REPEAT AND PH DOMAIN
 420:  ga04-A  3.7  5.7   81   212   10   MOUSE:AF-Q9CSV6-F1 VESICLE TRANSPORT PROTEIN SFT2C;
 421:  gl2j-A  3.7 17.3  132   931    3   MOUSE:AF-Q9R1S3-F1 GPI ETHANOLAMINE PHOSPHATE TRANSFERASE 1;
 422:  gnjk-A  3.7  5.4   84   232    4   MOUSE:AF-Q9D7F7-F1 CHARGED MULTIVESICULAR BODY PROTEIN 4C;
 423:  gip5-A  3.7  7.9  144   374    8   MOUSE:AF-A0A1Y7VLQ2-F1 PREDICTED GENE 42517;
 424:  ggtg-A  3.7  7.8  175   944   10   MOUSE:AF-A7L9Z8-F1 CALCIUM-TRANSPORTING ATPASE TYPE 2C MEMBER 2;
 425:  gbyv-A  3.7  5.8  159  1330    6   MOUSE:AF-Q8K368-F1 FANCONI ANEMIA GROUP I PROTEIN HOMOLOG;
 426:  gl5t-A  3.7  3.5   71   446    4   MOUSE:AF-Q8K126-F1 PEPTIDE CHAIN RELEASE FACTOR 1, MITOCHONDRIAL;
 427:  gh11-A  3.7  5.5  133   764   11   MOUSE:AF-P47750-F1 THYROTROPIN RECEPTOR;
 428:  gn09-A  3.7  7.1   78   137    8   MOUSE:AF-Q9CQW9-F1 INTERFERON-INDUCED TRANSMEMBRANE PROTEIN 3;
 429:  gnje-A  3.7 15.5   85   663    7   MOUSE:AF-Q7TN12-F1 INNATE IMMUNITY ACTIVATOR PROTEIN;
 430:  glvv-A  3.7  5.4   90   970    4   MOUSE:AF-E9PWW6-F1 ZINC FINGER CCCH TYPE-CONTAINING 7 A;
 431:  gfa0-A  3.7 11.8   76  1466    7   MOUSE:AF-Q05860-F1 FORMIN-1;
 432:  gm8b-A  3.7  6.0  111   477    7   MOUSE:AF-Q8R310-F1 TRANSMEMBRANE AND COILED-COIL DOMAIN PROTEIN 3;
 433:  ge1z-A  3.7 10.6   87  1826    3   MOUSE:AF-Q4QY64-F1 ATPASE FAMILY AAA DOMAIN-CONTAINING PROTEIN 5;
 434:  f99h-A  3.7  5.4   65   660    3   MOUSE:AF-P33215-F1 PROTEIN NEDD1;
 435:  f82l-A  3.7  9.6   98   448    6   MOUSE:AF-Q8BM13-F1 NOELIN-2;
 436:  glyp-A  3.7  6.3  103   166    9   MOUSE:AF-Q9CRB8-F1 MITOCHONDRIAL FISSION PROCESS PROTEIN 1;
 437:  gf1t-A  3.7 16.8  111   833    5   MOUSE:AF-Q6NXL5-F1 ARFGAP WITH COILED-COIL, ANKYRIN REPEAT AND PH DO
 438:  gpaf-A  3.7  4.2   81   751   10   MOUSE:AF-Q8K0V4-F1 CCR4-NOT TRANSCRIPTION COMPLEX SUBUNIT 3;
 439:  giyi-A  3.7  6.0  115   522    6   MOUSE:AF-Q80Y61-F1 BRAIN-SPECIFIC ANGIOGENESIS INHIBITOR 1-ASSOCIATE
 440:  go64-A  3.7  6.3  131  2641    8   MOUSE:AF-E9Q2C0-F1 CILIA AND FLAGELLA-ASSOCIATED PROTEIN 46;
 441:  gg5h-A  3.7 10.2   93   508    5   MOUSE:AF-Q91ZJ5-F1 UTP--GLUCOSE-1-PHOSPHATE URIDYLYLTRANSFERASE;
 442:  ge58-A  3.7  6.8  110  1403    7   MOUSE:AF-O88492-F1 PERILIPIN-4;
 443:  glf6-A  3.7  4.5   56   161   16   MOUSE:AF-Q9D958-F1 SIGNAL PEPTIDASE COMPLEX SUBUNIT 1;
 444:  gmja-A  3.7 15.5   96   376    7   MOUSE:AF-Q8BR92-F1 PARALEMMIN-2;
 445:  f84c-A  3.7  6.3  142   327    8   MOUSE:AF-Q01776-F1 GONADOTROPIN-RELEASING HORMONE RECEPTOR;
 446:  f8sj-A  3.7  5.8  133   617    7   MOUSE:AF-Q8BYY4-F1 TETRATRICOPEPTIDE REPEAT PROTEIN 39B;
 447:  f94k-A  3.7  4.7   69   139    7   MOUSE:AF-A0A571BES4-F1 TRANSMEMBRANE PROTEIN 250, PSEUDOGENE;
 448:  f9uk-A  3.7  9.0   86   111    8   MOUSE:AF-Q9D9Y7-F1 MEMBRANE-SPANNING 4-DOMAINS, SUBFAMILY A, MEMBER
 449:  gjhe-A  3.7  9.7  108   210   11   MOUSE:AF-Q9JIN6-F1 CALCIUM-ACTIVATED POTASSIUM CHANNEL SUBUNIT BETA-
 450:  gei7-A  3.7  4.9  137   290    7   MOUSE:AF-Q6P8G8-F1 PROTEIN ORAI-3;
 451:  gcfk-A  3.7  4.4   61   509    3   MOUSE:AF-Q61035-F1 HISTIDINE--TRNA LIGASE, CYTOPLASMIC;
 452:  gg0c-A  3.7  6.8  168   449    7   MOUSE:AF-Q5GH68-F1 XK-RELATED PROTEIN 2;
 453:  f9il-A  3.7  5.2  114   159    8   MOUSE:AF-A0A1B0GSS1-F1 OLFACTORY RECEPTOR 587, PSEUDOGENE 1;
 454:  gady-A  3.7 18.2  117  1136    8   MOUSE:AF-Q3TVA9-F1 COILED-COIL DOMAIN-CONTAINING PROTEIN 136;
 455:  geew-A  3.7  4.9  105   153    6   MOUSE:AF-O09198-F1 MYELIN AND LYMPHOCYTE PROTEIN;
 456:  gmjb-A  3.7  9.9   94   773    2   MOUSE:AF-Q99MD9-F1 NUCLEAR AUTOANTIGENIC SPERM PROTEIN;
 457:  gm59-A  3.7  6.7  119   673    6   MOUSE:AF-Q6IR34-F1 G-PROTEIN-SIGNALING MODULATOR 1;
 458:  f9k1-A  3.7  6.0   99   530    4   MOUSE:AF-O35304-F1 VESICULAR ACETYLCHOLINE TRANSPORTER;
 459:  ggdm-A  3.7  5.1  161  2295    9   MOUSE:AF-Q3UHQ6-F1 PROTEIN DOPEY-2;
 460:  gmrr-A  3.7  7.6  163   417    7   MOUSE:AF-Q64448-F1 GAP JUNCTION ALPHA-3 PROTEIN;
 461:  geu4-A  3.7  7.6  137   266    4   MOUSE:AF-Q02738-F1 GAP JUNCTION BETA-4 PROTEIN;
 462:  gd89-A  3.6  6.2  145   471    8   MOUSE:AF-P35363-F1 5-HYDROXYTRYPTAMINE RECEPTOR 2A;
 463:  gfd2-A  3.6  4.0  134   488    7   MOUSE:AF-P70174-F1 HISTAMINE H1 RECEPTOR;
 464:  gns8-A  3.6  6.2   88   482    8   MOUSE:AF-G5E8S3-F1 RIKEN CDNA E230025N22 GENE;
 465:  ghvn-A  3.6  5.2  121  1450    9   MOUSE:AF-Q80V62-F1 FANCONI ANEMIA GROUP D2 PROTEIN HOMOLOG;
 466:  gkeb-A  3.6  5.4  150  1220    5   MOUSE:AF-Q8K1G2-F1 LIMBIN;
 467:  gggo-A  3.6 11.1   89   400    6   MOUSE:AF-Q8VDS7-F1 CENTROSOMAL PROTEIN CEP57L1;
 468:  gnie-A  3.6  6.7   88   902    6   MOUSE:AF-Q9Z2W8-F1 GLUTAMATE RECEPTOR 4;
 469:  gnwp-A  3.6  7.0   92   551    8   MOUSE:AF-Q6NVF9-F1 CLEAVAGE AND POLYADENYLATION SPECIFICITY FACTOR S
 470:  goea-A  3.6  6.7  112   221    2   MOUSE:AF-Q9D1C8-F1 VACUOLAR PROTEIN SORTING-ASSOCIATED PROTEIN 28 HO
 471:  gatb-A  3.6  5.0  143   522    6   MOUSE:AF-Q9WV80-F1 SORTING NEXIN-1;
 472:  gcca-A  3.6 13.1   90   458    3   MOUSE:AF-Q9D3V1-F1 DYNEIN REGULATORY COMPLEX PROTEIN 10;
 473:  gdom-A  3.6 10.4   74   501   11   MOUSE:AF-Q9Z1D7-F1 ZINC FINGER AND SCAN DOMAIN-CONTAINING PROTEIN 12
 474:  gkee-A  3.6  5.2  132   382    8   MOUSE:AF-Q9Z2J6-F1 PROSTAGLANDIN D2 RECEPTOR 2;
 475:  gn76-A  3.6  5.6  134  1231   11   MOUSE:AF-Q69ZW3-F1 EH DOMAIN-BINDING PROTEIN 1;
 476:  gagf-A  3.6  5.2  129   353    8   MOUSE:AF-Q8K087-F1 G-PROTEIN COUPLED RECEPTOR 1;
 477:  gg72-A  3.6  5.9  130   907   12   MOUSE:AF-Q9Z1P4-F1 LEUCINE-RICH REPEAT-CONTAINING G-PROTEIN COUPLED
 478:  gkdp-A  3.6 16.4  111   740    8   MOUSE:AF-Q8K2H4-F1 ARF-GAP WITH COILED-COIL, ANK REPEAT AND PH DOMAI
 479:  gcur-A  3.6  4.6   78   372    6   MOUSE:AF-O88335-F1 ATP-SENSITIVE INWARD RECTIFIER POTASSIUM CHANNEL
 480:  gj0b-A  3.6  3.9   63   329    3   MOUSE:AF-Q9WUP7-F1 UBIQUITIN CARBOXYL-TERMINAL HYDROLASE ISOZYME L5;
 481:  gfuv-A  3.6  5.7  149   668    9   MOUSE:AF-Q7TMV1-F1 E3 UBIQUITIN-PROTEIN LIGASE RNF139;
 482:  gefy-A  3.6  4.4   78   303    6   MOUSE:AF-Q80ZM8-F1 CARDIOLIPIN SYNTHASE (CMP-FORMING);
 483:  giee-A  3.6  4.9   73   669   12   MOUSE:AF-Q91WC9-F1 DIACYLGLYCEROL LIPASE-BETA;
 484:  gfl9-A  3.6  7.5  150   589    4   MOUSE:AF-Q9ERZ3-F1 MUSCARINIC ACETYLCHOLINE RECEPTOR M3;
 485:  gcqe-A  3.6 10.5  103   227    8   MOUSE:AF-Q91XQ6-F1 LYSOSOMAL-ASSOCIATED TRANSMEMBRANE PROTEIN 4B;
 486:  glj4-A  3.6  9.8   89  1296    7   MOUSE:AF-Q3V3V9-F1 CAPPING PROTEIN, ARP2/3 AND MYOSIN-I LINKER PROTE
 487:  gkh4-A  3.6 10.2   88   941    7   MOUSE:AF-Q91YR7-F1 PRE-MRNA-PROCESSING FACTOR 6;
 488:  gj6d-A  3.6 24.7  109  2363    4   MOUSE:AF-Q62261-F1 SPECTRIN BETA CHAIN, NON-ERYTHROCYTIC 1;
 489:  gjzo-A  3.6  8.0   69   510    9   MOUSE:AF-P55772-F1 ECTONUCLEOSIDE TRIPHOSPHATE DIPHOSPHOHYDROLASE 1;
 490:  gfkm-A  3.6  6.0   57   245   18   MOUSE:AF-Q9JMG3-F1 TRANSMEMBRANE AND UBIQUITIN-LIKE DOMAIN-CONTAININ
 491:  gok4-A  3.6 14.5  105   373    6   MOUSE:AF-Q8BJU9-F1 PEPTIDE CHAIN RELEASE FACTOR 1-LIKE, MITOCHONDRIA
 492:  ghp3-A  3.6  5.2  137   363    7   MOUSE:AF-P35374-F1 TYPE-2 ANGIOTENSIN II RECEPTOR;
 493:  gafd-A  3.6  8.3  135   284    7   MOUSE:AF-Q6IR37-F1 PROBABLE PALMITOYLTRANSFERASE ZDHHC24;
 494:  ga3e-A  3.6 11.1   80   592    5   MOUSE:AF-Q3V2A7-F1 GLUTAMINE-RICH PROTEIN 2;
 495:  gbsf-A  3.6 10.1   85  1009    5   MOUSE:AF-Q61627-F1 GLUTAMATE RECEPTOR IONOTROPIC, DELTA-1;
 496:  f9fz-A  3.6  5.3   90   946    8   MOUSE:AF-P70268-F1 SERINE/THREONINE-PROTEIN KINASE N1;
 497:  gh66-A  3.6  5.4   67   310    6   MOUSE:AF-O35593-F1 26S PROTEASOME NON-ATPASE REGULATORY SUBUNIT 14;
 498:  gbc8-A  3.6 10.1  113   585    8   MOUSE:AF-Q925Q3-F1 MITOCHONDRIAL SODIUM/CALCIUM EXCHANGER PROTEIN;
 499:  gf0n-A  3.6 11.0   98   837    7   MOUSE:AF-A2A716-F1 OXYSTEROL-BINDING PROTEIN;
 500:  gl5l-A  3.6  5.9   95   391    3   MOUSE:AF-Q80YQ8-F1 E3 UBIQUITIN-PROTEIN LIGASE RMND5A;
 501:  gf1x-A  3.6  4.7   78   393    8   MOUSE:AF-P48543-F1 G PROTEIN-ACTIVATED INWARD RECTIFIER POTASSIUM CH
 502:  gnng-A  3.6  7.9   85   132    6   MOUSE:AF-P86050-F1 TRANSMEMBRANE PROTEIN 170B;
 503:  gnqd-A  3.6  3.8  131   359    6   MOUSE:AF-P51678-F1 PROBABLE C-C CHEMOKINE RECEPTOR TYPE 3;
 504:  gnw8-A  3.6  5.5  120   208    5   MOUSE:AF-Q8CJ61-F1 CKLF-LIKE MARVEL TRANSMEMBRANE DOMAIN-CONTAINING
 505:  ggin-A  3.6 10.1  147   680   11   MOUSE:AF-Q9D5U9-F1 MICAL C-TERMINAL-LIKE PROTEIN;
 506:  gb81-A  3.6  5.0  128   281    9   MOUSE:AF-Q9D2Y9-F1 ELONGATION OF VERY LONG CHAIN FATTY ACIDS PROTEIN
 507:  gn1q-A  3.6  4.0   81   935   11   MOUSE:AF-P43247-F1 DNA MISMATCH REPAIR PROTEIN MSH2;
 508:  gozq-A  3.6  6.8  149   393   11   MOUSE:AF-Q9JKL1-F1 PROKINETICIN RECEPTOR 1;
 509:  gl35-A  3.6 10.2  125   716    6   MOUSE:AF-Q6PGF7-F1 EXOCYST COMPLEX COMPONENT 8;
 510:  gds6-A  3.6  6.1  100   344   11   MOUSE:AF-A2ARJ3-F1 TRANSMEMBRANE PROTEIN 236;
 511:  f8w8-A  3.6  3.5   57   319    9   MOUSE:AF-Q3V209-F1 TRANSMEMBRANE AND UBIQUITIN-LIKE DOMAIN-CONTAININ
 512:  gcxe-A  3.5  5.4  125   446    6   MOUSE:AF-P30728-F1 D(3) DOPAMINE RECEPTOR;
 513:  gmmk-A  3.5  5.2  132   334    7   MOUSE:AF-Q61125-F1 B1 BRADYKININ RECEPTOR;
 514:  gf8x-A  3.5 11.2   81   517    7   MOUSE:AF-Q8CGN5-F1 PERILIPIN-1;
 515:  go3e-A  3.5  5.5   87   977    9   MOUSE:AF-Q6PFD5-F1 DISKS LARGE-ASSOCIATED PROTEIN 3;
 516:  gan3-A  3.5 12.5  101   531    2   MOUSE:AF-Q3TLD5-F1 UNCONVENTIONAL PREFOLDIN RPB5 INTERACTOR;
 517:  gihu-A  3.5  5.3   77   141    8   MOUSE:AF-G3X9Z2-F1 INTERFERON-INDUCED TRANSMEMBRANE PROTEIN 7;
 518:  gk61-A  3.5  4.7  128   375    9   MOUSE:AF-Q9R1K6-F1 PROBABLE G-PROTEIN COUPLED RECEPTOR 34;
 519:  gfw1-A  3.5  4.4   76   219    8   MOUSE:AF-Q9D7S9-F1 CHARGED MULTIVESICULAR BODY PROTEIN 5;
 520:  gaad-A  3.5  5.2   81   348    6   MOUSE:AF-Q3TZ87-F1 E3 UBIQUITIN-PROTEIN LIGASE MARCHF9;
 521:  f861-A  3.5  8.7  152   803    3   MOUSE:AF-Q8R502-F1 VOLUME-REGULATED ANION CHANNEL SUBUNIT LRRC8C;
 522:  ga2w-A  3.5  6.1   63   255    6   MOUSE:AF-Q6SP97-F1 ENKURIN;
 523:  gc1z-A  3.5  9.5  102   360    5   MOUSE:AF-P55302-F1 ALPHA-2-MACROGLOBULIN RECEPTOR-ASSOCIATED PROTEIN
 524:  f9r9-A  3.5  5.2  144   524    8   MOUSE:AF-Q6P5F7-F1 PROTEIN TWEETY HOMOLOG 3;
 525:  gjm4-A  3.5 11.0   97   598   12   MOUSE:AF-Q8BP00-F1 IQ CALMODULIN-BINDING MOTIF-CONTAINING PROTEIN 1;
 526:  gl49-A  3.5  7.3  133   470    6   MOUSE:AF-Q7TNJ0-F1 DENDRITIC CELL-SPECIFIC TRANSMEMBRANE PROTEIN;
 527:  gghp-A  3.5 17.6  103   832    4   MOUSE:AF-Q3TWI9-F1 CSC1-LIKE PROTEIN 2;
 528:  ge63-A  3.5  9.4  100   775    7   MOUSE:AF-P35831-F1 TYROSINE-PROTEIN PHOSPHATASE NON-RECEPTOR TYPE 12
 529:  glr1-A  3.5  3.2   87   298    6   MOUSE:AF-P28663-F1 BETA-SOLUBLE NSF ATTACHMENT PROTEIN;
 530:  gae4-A  3.5 16.3   91   669    7   MOUSE:AF-Q5HZJ5-F1 PROTEIN FAM189B;
 531:  gge2-A  3.5  4.6   77   222    5   MOUSE:AF-Q9CR00-F1 26S PROTEASOME NON-ATPASE REGULATORY SUBUNIT 9;
 532:  gnmr-A  3.5  4.7   98   154    5   MOUSE:AF-Q91X49-F1 MAL-LIKE PROTEIN;
 533:  gh47-A  3.5  4.9   80   364    5   MOUSE:AF-Q9QXB9-F1 DEVELOPMENTALLY-REGULATED GTP-BINDING PROTEIN 2;
 534:  f819-A  3.5  5.8   96   328    4   MOUSE:AF-Q924K1-F1 ARYL-HYDROCARBON-INTERACTING PROTEIN-LIKE 1;
 535:  gc5f-A  3.5 12.2   82   571    6   MOUSE:AF-E0CXQ2-F1 RIKEN CDNA A930017K11 GENE;
 536:  ghdm-A  3.5  3.7   67   151   15   MOUSE:AF-P62301-F1 40S RIBOSOMAL PROTEIN S13;
 537:  ganr-A  3.5  5.6   90   149    3   MOUSE:AF-F7AMQ8-F1 EXOCRINE GLAND SECRETED PEPTIDE 8;
 538:  gh22-A  3.5  3.4   65   113    5   MOUSE:AF-P61804-F1 DOLICHYL-DIPHOSPHOOLIGOSACCHARIDE--PROTEIN
 539:  f9b5-A  3.5  3.6   98   891    5   MOUSE:AF-G5E8L9-F1 MAESTRO HEAT-LIKE REPEAT FAMILY MEMBER 9;
 540:  ge9q-A  3.5  9.4  113  1083    8   MOUSE:AF-Q80U95-F1 UBIQUITIN-PROTEIN LIGASE E3C;
 541:  gaid-A  3.5 11.9  119   371    7   MOUSE:AF-Q2HJ10-F1 ZINC TRANSPORTER 2;
 542:  gdnd-A  3.5  6.9   87   440    6   MOUSE:AF-Q8BVW3-F1 TRIPARTITE MOTIF-CONTAINING PROTEIN 14;
 543:  gioz-A  3.5 11.4   89   224    4   MOUSE:AF-Q9D8B3-F1 CHARGED MULTIVESICULAR BODY PROTEIN 4B;
 544:  ggeb-A  3.5  5.2   96  1495    3   MOUSE:AF-Q61838-F1 PREGNANCY ZONE PROTEIN;
 545:  gnli-A  3.5 14.1   71   804   14   MOUSE:AF-Q08EC4-F1 CAS SCAFFOLDING PROTEIN FAMILY MEMBER 4;
 546:  f93u-A  3.5 12.1   95  1894   11   MOUSE:AF-P70206-F1 PLEXIN-A1;
 547:  gd8j-A  3.5  4.0   78   657   10   MOUSE:AF-Q8R3N6-F1 THO COMPLEX SUBUNIT 1;
 548:  ge4e-A  3.5 14.2   92   383    3   MOUSE:AF-Q9Z0P4-F1 PARALEMMIN-1;
 549:  f83q-A  3.5  4.0   82   819   10   MOUSE:AF-Q8BJ71-F1 NUCLEAR PORE COMPLEX PROTEIN NUP93;
 550:  gaaf-A  3.5  5.7  135   351    6   MOUSE:AF-O08790-F1 FORMYL PEPTIDE RECEPTOR-RELATED SEQUENCE 1;
 551:  gmh8-A  3.5  4.3  131   386    8   MOUSE:AF-P28334-F1 5-HYDROXYTRYPTAMINE RECEPTOR 1B;
 552:  gkzh-A  3.5  6.2   94   123   11   MOUSE:AF-Q9D3H0-F1 TRANSMEMBRANE PROTEIN 80;
 553:  f9b4-A  3.5  5.3  122   271    9   MOUSE:AF-Q80XM9-F1 SOLUTE CARRIER FAMILY 66 MEMBER 2;
 554:  go9w-A  3.5  4.6   78   445    3   MOUSE:AF-P52189-F1 INWARD RECTIFIER POTASSIUM CHANNEL 4;
 555:  gbkk-A  3.5  5.3  134   296    7   MOUSE:AF-Q64326-F1 ADRENOCORTICOTROPIC HORMONE RECEPTOR;
 556:  gezn-A  3.5  4.9  133   553    4   MOUSE:AF-Q8R4F0-F1 MUCOLIPIN-3;
 557:  gcai-A  3.5  4.7   85   342   11   MOUSE:AF-Q8R239-F1 TRANSMEMBRANE PROTEIN 268;
 558:  gk0r-A  3.5  4.8   96   236    8   MOUSE:AF-O88983-F1 SYNTAXIN-8;
 559:  gcka-A  3.5  5.4  108   741    9   MOUSE:AF-Q811U4-F1 MITOFUSIN-1;
 560:  gnc8-A  3.5  5.2   72   732    4   MOUSE:AF-A2A7Q9-F1 E3 UBIQUITIN-PROTEIN LIGASE RNF19B;
 561:  gjxr-A  3.5  5.3  162  1405    5   MOUSE:AF-Q6P9R4-F1 RHO GUANINE NUCLEOTIDE EXCHANGE FACTOR 18;
 562:  ghhj-A  3.5  6.5  144   677   10   MOUSE:AF-Q6IMP4-F1 PANNEXIN-2;
 563:  f93w-A  3.5 10.7  136  1255    7   MOUSE:AF-O08808-F1 PROTEIN DIAPHANOUS HOMOLOG 1;
 564:  glzb-A  3.5 13.4  110   224    8   MOUSE:AF-Q9CQ10-F1 CHARGED MULTIVESICULAR BODY PROTEIN 3;
 565:  gbit-A  3.5 12.5   95  1872    7   MOUSE:AF-P70208-F1 PLEXIN-A3;
 566:  gn2j-A  3.5  5.8   96   749    6   MOUSE:AF-Q91WR3-F1 ACTIVATING SIGNAL COINTEGRATOR 1 COMPLEX SUBUNIT
 567:  gaos-A  3.5  8.9  103   445   10   MOUSE:AF-Q8BVK9-F1 SP110 NUCLEAR BODY PROTEIN;
 568:  f9qe-A  3.5  8.1   98   191    6   MOUSE:AF-Q8CAE3-F1 CALCIUM-ACTIVATED POTASSIUM CHANNEL SUBUNIT BETA-
 569:  gm88-A  3.5 14.2   56   276    7   MOUSE:AF-Q811W0-F1 TRANSCRIPTION FACTOR SOX-21;
 570:  gn68-A  3.5  5.8  126   384    8   MOUSE:AF-P21729-F1 GASTRIN-RELEASING PEPTIDE RECEPTOR;
 571:  f9as-A  3.5  5.5  132   364    5   MOUSE:AF-P61793-F1 LYSOPHOSPHATIDIC ACID RECEPTOR 1;
 572:  gcl0-A  3.5  5.9   89   818    6   MOUSE:AF-P51791-F1 H(+)/CL(-) EXCHANGE TRANSPORTER 3;
 573:  gc0j-A  3.5  5.5  126   373    7   MOUSE:AF-P51683-F1 C-C CHEMOKINE RECEPTOR TYPE 2;
 574:  ge0n-A  3.5 11.9   86   436    8   MOUSE:AF-Q6GQV0-F1 TUBULIN EPSILON AND DELTA COMPLEX PROTEIN 2;
 575:  gnhf-A  3.5  5.0   89   534    6   MOUSE:AF-O70628-F1 HIGH AFFINITY CGMP-SPECIFIC 3',5'-CYCLIC PHOSPHOD
 576:  gce6-A  3.5 21.9   99  1588    6   MOUSE:AF-Q8BL06-F1 INACTIVE UBIQUITIN CARBOXYL-TERMINAL HYDROLASE 54
 577:  gnw1-A  3.5  4.9   69   218    9   MOUSE:AF-Q8BRX9-F1 E3 UBIQUITIN-PROTEIN LIGASE MARCHF3;
 578:  goh3-A  3.5  6.7  111   502    8   MOUSE:AF-P49582-F1 NEURONAL ACETYLCHOLINE RECEPTOR SUBUNIT ALPHA-7;
 579:  gm3e-A  3.5  6.0   96   189   10   MOUSE:AF-Q4QQM4-F1 TUMOR PROTEIN P53-INDUCIBLE PROTEIN 11;
 580:  gk99-A  3.5  6.2   95   235    3   MOUSE:AF-Q9CZM9-F1 CALCIUM-ACTIVATED POTASSIUM CHANNEL SUBUNIT BETA-
 581:  gg5y-A  3.5 11.6   63   627   10   MOUSE:AF-Q8VDH1-F1 F-BOX ONLY PROTEIN 21;
 582:  gjph-A  3.5  9.5   53    95    8   MOUSE:AF-M0QWA4-F1 PREDICTED GENE, 26602;
 583:  ggng-A  3.5  4.8  113   144    4   MOUSE:AF-Q8R3Q6-F1 PROTEIN MIX23;
 584:  go65-A  3.5  4.1   78   554    3   MOUSE:AF-Q8C0Q3-F1 TETRATRICOPEPTIDE REPEAT PROTEIN 34;
 585:  gept-A  3.5  5.1  144   519    8   MOUSE:AF-Q9CWK8-F1 SORTING NEXIN-2;
 586:  glg8-A  3.5  8.8  122   392    5   MOUSE:AF-Q99LH9-F1 SH3 DOMAIN-BINDING PROTEIN 5-LIKE;
 587:  gihw-A  3.5  6.5  114   779    4   MOUSE:AF-O88705-F1 POTASSIUM/SODIUM HYPERPOLARIZATION-ACTIVATED CYCL
 588:  ggzi-A  3.5  5.7  152   358    9   MOUSE:AF-Q01231-F1 GAP JUNCTION ALPHA-5 PROTEIN;
 589:  gnzh-A  3.4  3.8  122   319    2   MOUSE:AF-Q61618-F1 ADENOSINE RECEPTOR A3;
 590:  gfzd-A  3.4  4.1  131   458   12   MOUSE:AF-Q01337-F1 ALPHA-2C ADRENERGIC RECEPTOR;
 591:  glv1-A  3.4  6.3  131   562   10   MOUSE:AF-P97714-F1 ALPHA-1D ADRENERGIC RECEPTOR;
 592:  ggic-A  3.4  4.5  122   329    9   MOUSE:AF-P49681-F1 NEUROPEPTIDES B/W RECEPTOR TYPE 1;
 593:  ggf3-A  3.4  4.5  138   849    8   MOUSE:AF-Q5FWH6-F1 RHO GUANINE NUCLEOTIDE EXCHANGE FACTOR 15;
 594:  gl59-A  3.4 12.8   98   480    8   MOUSE:AF-Q8VE91-F1 RETICULOPHAGY REGULATOR 1;
 595:  f9tw-A  3.4  9.8  143   385   13   MOUSE:AF-Q8VIH9-F1 UROTENSIN-2 RECEPTOR;
 596:  gl1h-A  3.4  5.9  126   473    6   MOUSE:AF-P47746-F1 CANNABINOID RECEPTOR 1;
 597:  gb5g-A  3.4  5.7  132   515    5   MOUSE:AF-Q80WT4-F1 G-PROTEIN COUPLED RECEPTOR 176;
 598:  ga71-A  3.4  4.3   64    79    9   MOUSE:AF-P61166-F1 TRANSMEMBRANE PROTEIN 258;
 599:  goat-A  3.4  8.9   52   469   10   MOUSE:AF-P08607-F1 C4B-BINDING PROTEIN;
 600:  gi1o-A  3.4 14.7   88   938    3   MOUSE:AF-A1L3T7-F1 RIPOR FAMILY MEMBER 3;
 601:  gcee-A  3.4 11.1   98  1121   13   MOUSE:AF-Q8K298-F1 ANILLIN;
 602:  gciq-A  3.4  4.7   86  2698   12   MOUSE:AF-Q9Z2U2-F1 ZINC FINGER PROTEIN 292;
 603:  gnxj-A  3.4  7.6   60  1192   12   MOUSE:AF-Q8BI79-F1 COILED-COIL DOMAIN-CONTAINING PROTEIN 40;
 604:  gle7-A  3.4  9.0   70  1594   11   MOUSE:AF-B1AZI6-F1 THO COMPLEX SUBUNIT 2;
 605:  gm1h-A  3.4  7.6  144   347   10   MOUSE:AF-Q62421-F1 ENDOPHILIN-A3;
 606:  ga4z-A  3.4  5.2   94   303    7   MOUSE:AF-Q61735-F1 LEUKOCYTE SURFACE ANTIGEN CD47;
 607:  gejd-A  3.4  9.2  136  1067    7   MOUSE:AF-Q8CH09-F1 SURP AND G-PATCH DOMAIN-CONTAINING PROTEIN 2;
 608:  gcth-A  3.4  8.7   88   381   13   MOUSE:AF-P51658-F1 ESTRADIOL 17-BETA-DEHYDROGENASE 2;
 609:  gctr-A  3.4 13.1   97   770    6   MOUSE:AF-Q80VK6-F1 RHO GUANINE NUCLEOTIDE EXCHANGE FACTOR 38;
 610:  ghap-A  3.4  4.5  128   322   11   MOUSE:AF-Q8CIP3-F1 MAS-RELATED G-PROTEIN COUPLED RECEPTOR MEMBER X1;
 611:  gf3x-A  3.4  4.1  121   353    9   MOUSE:AF-Q8JZL2-F1 MELANIN-CONCENTRATING HORMONE RECEPTOR 1;
 612:  gm9i-A  3.4  5.4   73   561    8   MOUSE:AF-Q8BRG8-F1 TRANSMEMBRANE PROTEIN 209;
 613:  gbly-A  3.4  3.7   60   442    5   MOUSE:AF-Q9R099-F1 TRANSDUCIN BETA-LIKE PROTEIN 2;
 614:  gjfw-A  3.4  5.0  100   959   10   MOUSE:AF-Q6A000-F1 PROTEIN MOONRAKER;
 615:  gjup-A  3.4  6.8  140  1059    6   MOUSE:AF-Q8C5X1-F1 GRANULE-ASSOCIATED RAC AND RHOG EFFECTOR 1;
 616:  giwd-A  3.4  9.5  140   277    6   MOUSE:AF-P60202-F1 MYELIN PROTEOLIPID PROTEIN;
 617:  gee3-A  3.4  5.0  125   269    5   MOUSE:AF-Q64310-F1 SURFEIT LOCUS PROTEIN 4;
 618:  gier-A  3.4  6.3   84   246   11   MOUSE:AF-Q3UWA4-F1 E3 UBIQUITIN LIGASE TRIM40;
 619:  ggtw-A  3.4  8.2   95   478    9   MOUSE:AF-P63056-F1 NOELIN-3;
 620:  gpgd-A  3.4  4.3  143   433    6   MOUSE:AF-E9Q4M0-F1 TRANSMEMBRANE PROTEIN 44;
 621:  gf6j-A  3.4  5.9  135   370    7   MOUSE:AF-O88853-F1 GALANIN RECEPTOR TYPE 3;
 622:  giuf-A  3.4 12.8  102  1250   10   MOUSE:AF-Q9QWI6-F1 SRC KINASE SIGNALING INHIBITOR 1;
 623:  gmtg-A  3.4  5.0   93   956    5   MOUSE:AF-Q8BMF5-F1 GLUTAMATE RECEPTOR IONOTROPIC, KAINATE 4;
 624:  gila-A  3.4  5.4  126   355    9   MOUSE:AF-P51675-F1 C-C CHEMOKINE RECEPTOR TYPE 1;
 625:  gmc8-A  3.4  5.9   69   297    1   MOUSE:AF-Q8R5M0-F1 PDZ DOMAIN-CONTAINING PROTEIN GIPC3;
 626:  giys-A  3.4  5.1   72   176    8   MOUSE:AF-Q9CQ82-F1 CENTROMERE PROTEIN R;
 627:  gf3a-A  3.4  6.0   80   427   15   MOUSE:AF-Q8C152-F1 TERMINAL NUCLEOTIDYLTRANSFERASE 5B;
 628:  gm33-A  3.4  5.5  151   653    9   MOUSE:AF-Q03157-F1 AMYLOID-LIKE PROTEIN 1;
 629:  gkqq-A  3.4  5.1   73   580    5   MOUSE:AF-Q3UX83-F1 PROBABLE INACTIVE 1-AMINOCYCLOPROPANE-1-CARBOXYLA
 630:  giwh-A  3.4 11.0  117   959    4   MOUSE:AF-Q8BXR9-F1 OXYSTEROL-BINDING PROTEIN-RELATED PROTEIN 6;
 631:  gezi-A  3.4  7.7  122  1821    5   MOUSE:AF-Q8VDD9-F1 PH-INTERACTING PROTEIN;
 632:  gekk-A  3.4  7.4  102   275    6   MOUSE:AF-Q14AM7-F1 UPF0472 PROTEIN C16ORF72 HOMOLOG;
 633:  gmg8-A  3.4  5.8  126   466    8   MOUSE:AF-Q9ERZ4-F1 MUSCARINIC ACETYLCHOLINE RECEPTOR M2;
 634:  gni8-A  3.4  9.7   97   697    8   MOUSE:AF-Q9DBP0-F1 SODIUM-DEPENDENT PHOSPHATE TRANSPORT PROTEIN 2B;
 635:  gocz-A  3.4  5.9   61   346   11   MOUSE:AF-Q7TSV9-F1 ENKURIN DOMAIN-CONTAINING PROTEIN 1;
 636:  gmeh-A  3.4  5.6  148  2061    4   MOUSE:AF-A0A0J9YUD5-F1 NUCLEOPORIN 205;
 637:  gldk-A  3.4  6.1   83   926    7   MOUSE:AF-Q6Q899-F1 ANTIVIRAL INNATE IMMUNE RESPONSE RECEPTOR RIG-I;
 638:  ghu5-A  3.4 11.1   88   385    5   MOUSE:AF-Q8VCE1-F1 DNAJ HOMOLOG SUBFAMILY C MEMBER 28;
 639:  gc70-A  3.4  7.2   86   907    7   MOUSE:AF-P23818-F1 GLUTAMATE RECEPTOR 1;
 640:  gnno-A  3.4 17.0   61   837    8   MOUSE:AF-Q6P542-F1 ATP-BINDING CASSETTE SUB-FAMILY F MEMBER 1;
 641:  gdh7-A  3.4  6.1   79  2055    5   MOUSE:AF-Q8VBX6-F1 MULTIPLE PDZ DOMAIN PROTEIN;
 642:  f9sk-A  3.4  4.9   86   374    9   MOUSE:AF-Q66JT7-F1 4-HYDROXYBENZOATE POLYPRENYLTRANSFERASE, MITOCHON
 643:  genm-A  3.4  9.5  105   196    9   MOUSE:AF-P61759-F1 PREFOLDIN SUBUNIT 3;
 644:  f9zr-A  3.4  5.7   98   588    7   MOUSE:AF-O08539-F1 MYC BOX-DEPENDENT-INTERACTING PROTEIN 1;
 645:  ghcv-A  3.4  7.3   91   769   10   MOUSE:AF-Q63959-F1 POTASSIUM VOLTAGE-GATED CHANNEL SUBFAMILY C MEMBE
 646:  gck6-A  3.4  3.9  121   222    5   MOUSE:AF-Q6NVH0-F1 GOLGI APPARATUS MEMBRANE PROTEIN TVP23 HOMOLOG;
 647:  go46-A  3.4  8.4   92   346    3   MOUSE:AF-Q9QXA7-F1 TRIPARTITE MOTIF-CONTAINING PROTEIN 44;
 648:  gkra-A  3.4  3.8   58   188    9   MOUSE:AF-Q5M9N4-F1 PHOSPHATIDYLINOSITOL N-ACETYLGLUCOSAMINYLTRANSFER
 649:  gicn-A  3.4  7.6   94   497    9   MOUSE:AF-Q8K0L2-F1 ECTONUCLEOSIDE TRIPHOSPHATE DIPHOSPHOHYDROLASE 8;
 650:  gkd0-A  3.4  7.8  107   167    2   MOUSE:AF-Q9D4D3-F1 RIKEN CDNA 4933402D24 GENE;
 651:  f85d-A  3.4 10.5  101   796    6   MOUSE:AF-Q9EQH3-F1 VACUOLAR PROTEIN SORTING-ASSOCIATED PROTEIN 35;
 652:  geya-A  3.4  5.8  134   427    6   MOUSE:AF-Q61614-F1 ENDOTHELIN-1 RECEPTOR;
 653:  f92e-A  3.4  6.2   84   759    6   MOUSE:AF-Q8R1S4-F1 PROTEIN MTSS 1;
 654:  gel4-A  3.4 10.9  105   499   10   MOUSE:AF-Q8CCF0-F1 U4/U6 SMALL NUCLEAR RIBONUCLEOPROTEIN PRP31;
 655:  f9zd-A  3.4  4.5   67   544    6   MOUSE:AF-Q8BYI6-F1 LYSOPHOSPHATIDYLCHOLINE ACYLTRANSFERASE 2;
 656:  gfuk-A  3.4  8.3   84   279    6   MOUSE:AF-Q9QXV3-F1 INHIBITOR OF GROWTH PROTEIN 1;
 657:  ge90-A  3.4  5.9  130   339    5   MOUSE:AF-O88416-F1 PROBABLE G-PROTEIN COUPLED RECEPTOR 33;
 658:  goi9-A  3.4 22.9   87   485    5   MOUSE:AF-Q8K3P1-F1 P2X PURINOCEPTOR 2;
 659:  gfh4-A  3.4 15.3  106   905    4   MOUSE:AF-A0A571BG01-F1 DEATH DOMAIN-CONTAINING 1;
 660:  gigz-A  3.4  5.0   64   432    8   MOUSE:AF-Q8R0L9-F1 TRANSCRIPTIONAL ADAPTER 3;
 661:  gpdu-A  3.4  5.6  129   368   11   MOUSE:AF-Q62419-F1 ENDOPHILIN-A2;
 662:  gfi1-A  3.4 10.1   95   574    7   MOUSE:AF-Q3U3R4-F1 LIPASE MATURATION FACTOR 1;
 663:  gikd-A  3.4  3.2   59   246    8   MOUSE:AF-Q99M02-F1 E3 UBIQUITIN-PROTEIN LIGASE MARCHF2;
 664:  gcwf-A  3.4 12.1   94  1118    6   MOUSE:AF-O88444-F1 ADENYLATE CYCLASE TYPE 1;
 665:  gdqq-A  3.4  8.8  149  1149    7   MOUSE:AF-Q64096-F1 GUANINE NUCLEOTIDE EXCHANGE FACTOR DBS;
 666:  glkm-A  3.4  3.6   95   163    8   MOUSE:AF-O35912-F1 EPITHELIAL MEMBRANE PROTEIN 3;
 667:  gov7-A  3.4 12.1   90  1202    4   MOUSE:AF-P70313-F1 NITRIC OXIDE SYNTHASE, ENDOTHELIAL;
 668:  geq5-A  3.4  5.2   87   143    5   MOUSE:AF-Q9JL89-F1 NINJURIN-2;
 669:  gne5-A  3.4  5.7   99   700    5   MOUSE:AF-P30730-F1 LUTROPIN-CHORIOGONADOTROPIC HORMONE RECEPTOR;
 670:  f981-A  3.4 21.3   67  1242    7   MOUSE:AF-Q924W6-F1 TRIPARTITE MOTIF-CONTAINING PROTEIN 66;
 671:  gh40-A  3.4  5.5  135   428    8   MOUSE:AF-O55040-F1 NEUROMEDIN-U RECEPTOR 1;
 672:  gbhj-A  3.4  5.0  111   730    7   MOUSE:AF-Q6TDU8-F1 DYNEIN INTERMEDIATE CHAIN CFAP94, AXONEMAL;
 673:  gcxf-A  3.4 22.3   84  1434    5   MOUSE:AF-Q9D2G5-F1 SYNAPTOJANIN-2;
 674:  f8zr-A  3.4  5.1   80   501    9   MOUSE:AF-P63250-F1 G PROTEIN-ACTIVATED INWARD RECTIFIER POTASSIUM CH
 675:  ggso-A  3.4 13.9   81   396    4   MOUSE:AF-Q4VC33-F1 E3 UBIQUITIN-PROTEIN TRANSFERASE MAEA;
 676:  gkmf-A  3.4  8.2   73   209    8   MOUSE:AF-A0A5F8MQ20-F1 TRANSMEMBRANE PROTEIN 61;
 677:  gls9-A  3.4  3.2   63   115   10   MOUSE:AF-P03899-F1 NADH-UBIQUINONE OXIDOREDUCTASE CHAIN 3;
 678:  gmu4-A  3.4  4.6  109   226    7   MOUSE:AF-Q00977-F1 GAP JUNCTION BETA-2 PROTEIN;
 679:  gejk-A  3.4  6.4  155   382    5   MOUSE:AF-P23242-F1 GAP JUNCTION ALPHA-1 PROTEIN;
 680:  ghhc-A  3.3  5.8  134   360    8   MOUSE:AF-Q0VDU3-F1 G-PROTEIN COUPLED RECEPTOR 15;
 681:  ggau-A  3.3  5.7   92   156    9   MOUSE:AF-Q9D6G9-F1 CKLF-LIKE MARVEL TRANSMEMBRANE DOMAIN-CONTAINING
 682:  gc60-A  3.3  5.1  135   504    8   MOUSE:AF-Q8CFE6-F1 SODIUM-COUPLED NEUTRAL AMINO ACID TRANSPORTER 2;
 683:  f911-A  3.3  6.8   80  1165    6   MOUSE:AF-Q68FD7-F1 FOLLICULIN-INTERACTING PROTEIN 1;
 684:  gola-A  3.3 12.7   87   782    9   MOUSE:AF-Q3UVL4-F1 VACUOLAR PROTEIN SORTING-ASSOCIATED PROTEIN 51 HO
 685:  f8yr-A  3.3  5.9  133   359   12   MOUSE:AF-P29754-F1 TYPE-1A ANGIOTENSIN II RECEPTOR;
 686:  ggqy-A  3.3 18.0   76  2430    9   MOUSE:AF-Q3UHA3-F1 SPATACSIN;
 687:  gojl-A  3.3  5.7  128  1714   10   MOUSE:AF-Q9Z0R4-F1 INTERSECTIN-1;
 688:  gcfz-A  3.3  5.5   93   919   12   MOUSE:AF-B1AS29-F1 GLUTAMATE RECEPTOR IONOTROPIC, KAINATE 3;
 689:  gjb5-A  3.3  3.7  108   255    6   MOUSE:AF-P62259-F1 14-3-3 PROTEIN EPSILON;
 690:  gkwg-A  3.3  8.7   90  2119   10   MOUSE:AF-Q8CJH3-F1 PLEXIN-B1;
 691:  f93q-A  3.3  5.9  133   395   10   MOUSE:AF-P43142-F1 G-PROTEIN COUPLED RECEPTOR 182;
 692:  ghmg-A  3.3  7.1  101   783    4   MOUSE:AF-Q6DFY8-F1 BMP/RETINOIC ACID-INDUCIBLE NEURAL-SPECIFIC PROTE
 693:  gkgm-A  3.3  7.8  117   257    5   MOUSE:AF-Q5ND56-F1 TLC DOMAIN-CONTAINING PROTEIN 3A;
 694:  f97t-A  3.3 15.0   76   751   11   MOUSE:AF-P28028-F1 SERINE/THREONINE-PROTEIN KINASE B-RAF;
 695:  gbdt-A  3.3  6.3   78  1464    5   MOUSE:AF-E9PY46-F1 INTRAFLAGELLAR TRANSPORT PROTEIN 140 HOMOLOG;
 696:  gmd7-A  3.3  9.9  102   732    8   MOUSE:AF-Q059Y8-F1 E3 UBIQUITIN-PROTEIN LIGASE DCST1;
 697:  f85n-A  3.3 10.1  101  1055    8   MOUSE:AF-P57080-F1 UBIQUITIN CARBOXYL-TERMINAL HYDROLASE 25;
 698:  gmls-A  3.3  6.1  108   586    5   MOUSE:AF-Q8R3N2-F1 MAJOR FACILITATOR SUPERFAMILY DOMAIN-CONTAINING P
 699:  gb3g-A  3.3  5.1   98   545    6   MOUSE:AF-P80318-F1 T-COMPLEX PROTEIN 1 SUBUNIT GAMMA;
 700:  gane-A  3.3 11.8   72   557    8   MOUSE:AF-Q8R4E9-F1 DNA REPLICATION FACTOR CDT1;
 701:  gasa-A  3.3  9.7   76  1024    7   MOUSE:AF-Q5DTT2-F1 PH AND SEC7 DOMAIN-CONTAINING PROTEIN 1;
 702:  gobd-A  3.3  4.6   56   138    7   MOUSE:AF-Q8CC14-F1 PROTEIN FAM216B;
 703:  f9wq-A  3.3  6.6   87   478   10   MOUSE:AF-O35114-F1 LYSOSOME MEMBRANE PROTEIN 2;
 704:  glx0-A  3.3  8.4  106   463    2   MOUSE:AF-Q64282-F1 INTERFERON-INDUCED PROTEIN WITH TETRATRICOPEPTIDE
 705:  gcar-A  3.3  5.6   78  1358    6   MOUSE:AF-P54276-F1 DNA MISMATCH REPAIR PROTEIN MSH6;
 706:  gnos-A  3.3  5.6   81   419    9   MOUSE:AF-Q80W32-F1 DYNEIN REGULATORY COMPLEX PROTEIN 9;
 707:  ggm4-A  3.3  8.3   75   170    8   MOUSE:AF-Q9QY93-F1 DCTP PYROPHOSPHATASE 1;
 708:  gdex-A  3.3  6.1   92   205    8   MOUSE:AF-D3Z3U4-F1 RIKEN CDNA 9630041A04 GENE;
 709:  gkzy-A  3.3  5.4  137   362    5   MOUSE:AF-Q9JL21-F1 C-C CHEMOKINE RECEPTOR TYPE 10;
 710:  f9ok-A  3.3  9.2  154  1071    8   MOUSE:AF-Q91Z67-F1 SLIT-ROBO RHO GTPASE-ACTIVATING PROTEIN 2;
 711:  gkw6-A  3.3  6.6  136   357   12   MOUSE:AF-Q8R268-F1 VOMERONASAL TYPE-1 RECEPTOR;
 712:  gn7c-A  3.3  7.7   97  1013    8   MOUSE:AF-P11103-F1 POLY  POLYMERASE 1;
 713:  girt-A  3.3 11.7   86   417   10   MOUSE:AF-Q9CWS1-F1 E3 UBIQUITIN-PROTEIN LIGASE RNF135;
 714:  gada-A  3.3  6.8   91   418    9   MOUSE:AF-Q9DAJ2-F1 TEKTIN-1;
 715:  f94v-A  3.3 11.5   90   544    3   MOUSE:AF-Q8R2S1-F1 RIBOSOMAL PROTEIN S6 KINASE-LIKE 1;
 716:  gd46-A  3.3  4.9   96   108    6   MOUSE:AF-P48428-F1 TUBULIN-SPECIFIC CHAPERONE A;
 717:  gewc-A  3.3 13.1   80   354    6   MOUSE:AF-E9Q6S4-F1 PREDICTED GENE 17067;
 718:  ggry-A  3.3  9.7  129   382    8   MOUSE:AF-Q8VHK5-F1 MEMBRANE PROTEIN MLC1;
 719:  gnzu-A  3.3  7.6  118   292    6   MOUSE:AF-Q3V2J0-F1 CBY1-INTERACTING BAR DOMAIN-CONTAINING PROTEIN 2;
 720:  gkix-A  3.3  5.9  124   380    7   MOUSE:AF-P33534-F1 KAPPA-TYPE OPIOID RECEPTOR;
 721:  ga6a-A  3.3  6.7   71   314    3   MOUSE:AF-Q9Z2H7-F1 PDZ DOMAIN-CONTAINING PROTEIN GIPC2;
 722:  gasm-A  3.3  9.4   88   122    6   MOUSE:AF-Q9CWM4-F1 PREFOLDIN SUBUNIT 1;
 723:  gl9k-A  3.3  7.0   96   249    7   MOUSE:AF-Q8C0D7-F1 INHIBITOR OF GROWTH PROTEIN 4;
 724:  gark-A  3.3 13.4   61   304    8   MOUSE:AF-Q8VD33-F1 SMALL GLUTAMINE-RICH TETRATRICOPEPTIDE REPEAT-CON
 725:  gly3-A  3.3  8.0  127   474    6   MOUSE:AF-P40124-F1 ADENYLYL CYCLASE-ASSOCIATED PROTEIN 1;
 726:  gb7a-A  3.3 11.0   86   247    7   MOUSE:AF-Q61999-F1 OUTER DENSE FIBER PROTEIN 1;
 727:  gluc-A  3.3  7.3   95   512    9   MOUSE:AF-Q91X60-F1 NEURONAL ACETYLCHOLINE RECEPTOR SUBUNIT ALPHA-2;
 728:  ghno-A  3.3 10.1  146   867    7   MOUSE:AF-O54990-F1 PROMININ-1;
 729:  gbj7-A  3.3 10.1   91   535   12   MOUSE:AF-Q3UV16-F1 INOSITOL 1,4,5-TRISPHOSPHATE RECEPTOR-INTERACTING
 730:  go7a-A  3.3  9.0  101  1038    5   MOUSE:AF-E9PYG6-F1 RAS P21 PROTEIN ACTIVATOR 1;
 731:  gly1-A  3.3 15.1   79  1144    9   MOUSE:AF-P29477-F1 NITRIC OXIDE SYNTHASE, INDUCIBLE;
 732:  ggoj-A  3.3  3.5   56   123    7   MOUSE:AF-Q6ZWV7-F1 60S RIBOSOMAL PROTEIN L35;
 733:  ggq1-A  3.3  4.4   72   260    4   MOUSE:AF-Q3TC33-F1 COILED-COIL DOMAIN-CONTAINING PROTEIN 127;
 734:  gks7-A  3.3  9.3   87   926    7   MOUSE:AF-Q9WU22-F1 TYROSINE-PROTEIN PHOSPHATASE NON-RECEPTOR TYPE 4;
 735:  giw9-A  3.3  6.3   98   824   11   MOUSE:AF-Q61371-F1 INTRAFLAGELLAR TRANSPORT PROTEIN 88 HOMOLOG;
 736:  gdaq-A  3.3 10.1   77   170    4   MOUSE:AF-A2APA5-F1 1700029J11RIK PROTEIN;
 737:  gbcs-A  3.3  5.7  134   367    9   MOUSE:AF-O88410-F1 C-X-C CHEMOKINE RECEPTOR TYPE 3;
 738:  gk2m-A  3.3  5.7   71   693    4   MOUSE:AF-Q8BGI4-F1 PROTEIN FAM13A;
 739:  gg1b-A  3.3 10.0   63   290    5   MOUSE:AF-Q9DC16-F1 ENDOPLASMIC RETICULUM-GOLGI INTERMEDIATE COMPARTM
 740:  gdo9-A  3.3  5.9   97   258    7   MOUSE:AF-Q9DC71-F1 28S RIBOSOMAL PROTEIN S15, MITOCHONDRIAL;
 741:  gn06-A  3.3 14.8   80   789    5   MOUSE:AF-E9PV24-F1 FIBRINOGEN ALPHA CHAIN;
 742:  ggou-A  3.3  8.8  110   596    6   MOUSE:AF-P46662-F1 MERLIN;
 743:  gc07-A  3.3  8.0   91  1902    7   MOUSE:AF-Q9QY40-F1 PLEXIN-B3;
 744:  go8j-A  3.3  9.3  166  1724    7   MOUSE:AF-Q8C9J3-F1 SPERM FLAGELLAR PROTEIN 2;
 745:  gjar-A  3.3 14.1  146   619    3   MOUSE:AF-Q61327-F1 SODIUM-DEPENDENT DOPAMINE TRANSPORTER;
 746:  gdri-A  3.3  8.8   67    86   10   MOUSE:AF-Q91V16-F1 ELECTRON TRANSFER FLAVOPROTEIN REGULATORY FACTOR
 747:  gkc9-A  3.3 12.0   81   281    7   MOUSE:AF-Q9ESK4-F1 INHIBITOR OF GROWTH PROTEIN 2;
 748:  gjhi-A  3.3 17.9  136   485    7   MOUSE:AF-O88998-F1 NOELIN;
 749:  f9zn-A  3.3  7.1   81   449    7   MOUSE:AF-Q61312-F1 TRANSCRIPTION FACTOR AP-2 GAMMA;
 750:  gl3g-A  3.3  7.4  126   970    9   MOUSE:AF-P70414-F1 SODIUM/CALCIUM EXCHANGER 1;
 751:  glyi-A  3.3  3.7  102   873    9   MOUSE:AF-Q61097-F1 KINASE SUPPRESSOR OF RAS 1;
 752:  gmny-A  3.3  6.0  116   606    4   MOUSE:AF-Q8C8N2-F1 PROTEIN SCAI;
 753:  gmu9-A  3.3  5.2   80  1126    8   MOUSE:AF-P59438-F1 HERMANSKY-PUDLAK SYNDROME 5 PROTEIN HOMOLOG;
 754:  gl9u-A  3.3  4.6   84   745    7   MOUSE:AF-Q9D4H8-F1 CULLIN-2;
 755:  go4k-A  3.3  9.5   86   479    8   MOUSE:AF-G3X8Z7-F1 CHOLINERGIC RECEPTOR, NICOTINIC, ALPHA POLYPEPTID
 756:  gbfn-A  3.3  5.5   71  1333    7   MOUSE:AF-Q8BP86-F1 SNRNA-ACTIVATING PROTEIN COMPLEX SUBUNIT 4;
 757:  gcxj-A  3.3 15.0  113  1013    4   MOUSE:AF-Q8CCJ9-F1 PHD FINGER PROTEIN 20-LIKE PROTEIN 1;
 758:  f86q-A  3.3  4.0  111   356    4   MOUSE:AF-Q3TVC7-F1 CYCLIN-D1-BINDING PROTEIN 1;
 759:  gb4v-A  3.3  5.6   77  1037    6   MOUSE:AF-Q2PFD7-F1 PH AND SEC7 DOMAIN-CONTAINING PROTEIN 3;
 760:  gjly-A  3.3  6.6   89   757    3   MOUSE:AF-Q80U63-F1 MITOFUSIN-2;
 761:  ger8-A  3.3  7.1  147   440    4   MOUSE:AF-P28236-F1 GAP JUNCTION ALPHA-8 PROTEIN;
 762:  gmar-A  3.2  4.6  132   374    8   MOUSE:AF-Q61224-F1 5-HYDROXYTRYPTAMINE RECEPTOR 1D;
 763:  f8xk-A  3.2  5.0  143   410    7   MOUSE:AF-Q60613-F1 ADENOSINE RECEPTOR A2A;
 764:  gjle-A  3.2  3.9  128   364    8   MOUSE:AF-Q99P50-F1 GROWTH HORMONE SECRETAGOGUE RECEPTOR TYPE 1;
 765:  gfji-A  3.2  5.0  133   479   10   MOUSE:AF-P32211-F1 MUSCARINIC ACETYLCHOLINE RECEPTOR M4;
 766:  gmxb-A  3.2  4.9  132   311    8   MOUSE:AF-Q9EQ86-F1 ODORANT RECEPTOR M34;
 767:  glmo-A  3.2  9.8  108  1867    7   MOUSE:AF-Q6ZPE2-F1 MYOTUBULARIN-RELATED PROTEIN 5;
 768:  f85w-A  3.2  8.1  116   380    9   MOUSE:AF-Q00558-F1 40-KDA HUNTINGTIN-ASSOCIATED PROTEIN;
 769:  gegc-A  3.2  5.8   87   564    5   MOUSE:AF-Q8C6B2-F1 RHOTEKIN;
 770:  f97v-A  3.2  8.2  106   928    6   MOUSE:AF-Q8BMD7-F1 MORC FAMILY CW-TYPE ZINC FINGER PROTEIN 4;
 771:  gmpy-A  3.2  5.4  118   551    7   MOUSE:AF-Q8BUV8-F1 PROTEIN GPR107;
 772:  gco1-A  3.2 12.8   89  1429    8   MOUSE:AF-Q9Z0J4-F1 NITRIC OXIDE SYNTHASE, BRAIN;
 773:  gd13-A  3.2  4.6  127   737    8   MOUSE:AF-Q91ZZ5-F1 RELAXIN RECEPTOR 2;
 774:  gcua-A  3.2 15.3   70   214    9   MOUSE:AF-E9PX92-F1 TRANSMEMBRANE PROTEIN 139;
 775:  gl08-A  3.2  7.1  136  1640    5   MOUSE:AF-Q99MV7-F1 RING FINGER PROTEIN 17;
 776:  gmer-A  3.2 17.4   78   154   12   MOUSE:AF-O70591-F1 PREFOLDIN SUBUNIT 2;
 777:  giuw-A  3.2  4.7  121   445    7   MOUSE:AF-P58406-F1 HISTAMINE H3 RECEPTOR;
 778:  go9r-A  3.2 13.0  102   253    5   MOUSE:AF-Q9JI08-F1 BRIDGING INTEGRATOR 3;
 779:  gj8h-A  3.2  5.9   89   363    7   MOUSE:AF-Q9EQ09-F1 OXIDIZED LOW-DENSITY LIPOPROTEIN RECEPTOR 1;
 780:  gi07-A  3.2 11.3   64   301    2   MOUSE:AF-Q9DBX2-F1 PHOSDUCIN-LIKE PROTEIN;
 781:  gbra-A  3.2  4.4   97   761    9   MOUSE:AF-Q8R4H9-F1 ZINC TRANSPORTER 5;
 782:  gn1o-A  3.2  6.1  146  1581    7   MOUSE:AF-E9Q7D5-F1 RHO GUANINE NUCLEOTIDE EXCHANGE FACTOR 5;
 783:  gh5r-A  3.2  3.8   55    82    5   MOUSE:AF-S4R2V3-F1 SECRETOGLOBIN, FAMILY 2B, MEMBER 15;
 784:  gfj6-A  3.2 20.3   87   779    6   MOUSE:AF-Q80YD1-F1 ATP-DEPENDENT RNA HELICASE SUPV3L1, MITOCHONDRIAL
 785:  ghsk-A  3.2 14.1   85   642    9   MOUSE:AF-Q14B80-F1 POTASSIUM VOLTAGE-GATED CHANNEL SUBFAMILY C MEMBE
 786:  gak8-A  3.2  5.7   86   662    7   MOUSE:AF-Q8K3G9-F1 DCC-INTERACTING PROTEIN 13-BETA;
 787:  glfj-A  3.2  7.1   79   546    8   MOUSE:AF-Q3UHB1-F1 5'-NUCLEOTIDASE DOMAIN-CONTAINING PROTEIN 3;
 788:  f9in-A  3.2  6.7  133   333    7   MOUSE:AF-Q8BVC4-F1 COILED-COIL DOMAIN-CONTAINING PROTEIN 68;
 789:  gd7a-A  3.2  5.7   80   451    5   MOUSE:AF-Q8R1T1-F1 CHARGED MULTIVESICULAR BODY PROTEIN 7;
 790:  glob-A  3.2  5.7  123   373    8   MOUSE:AF-Q6PI62-F1 PROBABLE G-PROTEIN COUPLED RECEPTOR 173;
 791:  gdfg-A  3.2  4.3   69   223    9   MOUSE:AF-Q99LZ3-F1 DNA REPLICATION COMPLEX GINS PROTEIN SLD5;
 792:  go3c-A  3.2  7.3  129   670    9   MOUSE:AF-O70491-F1 RECEPTOR FOR RETINOL UPTAKE STRA6;
 793:  gaz8-A  3.2  6.1  118   212    6   MOUSE:AF-Q9D0V8-F1 CYCLIN-DEPENDENT KINASE 2-INTERACTING PROTEIN;
 794:  f8wb-A  3.2  9.1   78   339   10   MOUSE:AF-Q7TSF4-F1 LEUCINE-RICH REPEAT-CONTAINING PROTEIN 75A;
 795:  ggg5-A  3.2  4.8   99  1409    6   MOUSE:AF-Q8BZH4-F1 POGO TRANSPOSABLE ELEMENT WITH ZNF DOMAIN;
 796:  gmrl-A  3.2  7.3  115   942    9   MOUSE:AF-F7BJB9-F1 MORC FAMILY CW-TYPE ZINC FINGER PROTEIN 3;
 797:  gfzj-A  3.2  4.5   76   141    9   MOUSE:AF-Q0VBF8-F1 PROTEIN STUM HOMOLOG;
 798:  gfv2-A  3.2  9.2  100   734    3   MOUSE:AF-A2TJV2-F1 PARALEMMIN-3;
 799:  glzk-A  3.2  5.6  126   364    7   MOUSE:AF-P33766-F1 FMET-LEU-PHE RECEPTOR;
 800:  gd0f-A  3.2  4.9  134   951    6   MOUSE:AF-A2ARI4-F1 LEUCINE-RICH REPEAT-CONTAINING G-PROTEIN COUPLED
 801:  gge7-A  3.2 10.3   93   300    5   MOUSE:AF-Q9WTN0-F1 GERANYLGERANYL PYROPHOSPHATE SYNTHASE;
 802:  gkjp-A  3.2  9.3  130  1551    5   MOUSE:AF-Q80UW5-F1 SERINE/THREONINE-PROTEIN KINASE MRCK GAMMA;
 803:  gnp3-A  3.2  8.1   92   289    8   MOUSE:AF-B7ZWJ5-F1 2310005G13RIK PROTEIN;
 804:  gemf-A  3.2 16.4   99   537    6   MOUSE:AF-Q9EQR3-F1 SMALL CONDUCTANCE CALCIUM-ACTIVATED POTASSIUM CHA
 805:  gdtu-A  3.2  4.5  153   663    7   MOUSE:AF-Q5SWK7-F1 RING FINGER PROTEIN 145;
 806:  f88y-A  3.2  4.8   74   355    8   MOUSE:AF-Q3UUV5-F1 SRC KINASE-ASSOCIATED PHOSPHOPROTEIN 1;
 807:  f9gz-A  3.2  9.2   79  1413    5   MOUSE:AF-A2AP89-F1 VINCULIN/ALPHA-CATENIN FAMILY MEMBER 1;
 808:  gjqe-A  3.2  9.0   73  1066    7   MOUSE:AF-Q924T7-F1 E3 UBIQUITIN-PROTEIN LIGASE RNF31;
 809:  gfkq-A  3.2  7.8   94   982    5   MOUSE:AF-Q3TTA7-F1 E3 UBIQUITIN-PROTEIN LIGASE CBL-B;
 810:  gfjn-A  3.2  8.7   80   183    4   MOUSE:AF-Q9CZX9-F1 ER MEMBRANE PROTEIN COMPLEX SUBUNIT 4;
 811:  gfb2-A  3.2  6.3  102   232    7   MOUSE:AF-O88384-F1 VESICLE TRANSPORT THROUGH INTERACTION WITH T-SNAR
 812:  gadv-A  3.2  7.2  119   555    8   MOUSE:AF-Q9Z1K5-F1 E3 UBIQUITIN-PROTEIN LIGASE ARIH1;
 813:  gokt-A  3.2 24.6  133   833    7   MOUSE:AF-Q920R6-F1 V-TYPE PROTON ATPASE 116 KDA SUBUNIT A ISOFORM 4;
 814:  gnrd-A  3.2  3.9   80   873    3   MOUSE:AF-Q8K3F6-F1 POTASSIUM VOLTAGE-GATED CHANNEL SUBFAMILY KQT MEM
 815:  ghwc-A  3.2  6.1  129   375    8   MOUSE:AF-Q61041-F1 NEUROPEPTIDE Y RECEPTOR TYPE 4;
 816:  gi91-A  3.2  5.6  158   770    5   MOUSE:AF-P12023-F1 AMYLOID-BETA A4 PROTEIN;
 817:  gdud-A  3.2  9.8   83   548   11   MOUSE:AF-P42932-F1 T-COMPLEX PROTEIN 1 SUBUNIT THETA;
 818:  f8sx-A  3.2  8.9   60    85    5   MOUSE:AF-A8R0U9-F1 EXOCRINE GLAND SECRETED PEPTIDE 16;
 819:  gfdi-A  3.2  3.7  126   370   12   MOUSE:AF-P31387-F1 5-HYDROXYTRYPTAMINE RECEPTOR 5B;
 820:  gdpk-A  3.2  6.4   85   135   11   MOUSE:AF-E9PZK0-F1 PREDICTED GENE 10521;
 821:  geki-A  3.2 11.1   85   512    6   MOUSE:AF-Q925H0-F1 ACID-SENSING ION CHANNEL 2;
 822:  gjv2-A  3.2  9.5  145  1604    6   MOUSE:AF-A0A1B0GT42-F1 PREDICTED GENE, 32742;
 823:  gbmu-A  3.2  5.7  109   310   10   MOUSE:AF-Q8VDU3-F1 APOL9A PROTEIN;
 824:  gbut-A  3.2  4.0  124   332    6   MOUSE:AF-Q60614-F1 ADENOSINE RECEPTOR A2B;
 825:  gm0n-A  3.2  4.9   71   683   10   MOUSE:AF-Q8BKT7-F1 THO COMPLEX SUBUNIT 5 HOMOLOG;
 826:  gc6f-A  3.2  4.3  117   306    8   MOUSE:AF-E9Q373-F1 VOMERONASAL TYPE-1 RECEPTOR;
 827:  giq3-A  3.2 13.3   85   178    4   MOUSE:AF-Q9CQI9-F1 MEDIATOR OF RNA POLYMERASE II TRANSCRIPTION SUBUN
 828:  gak1-A  3.2  6.4  143   434    8   MOUSE:AF-Q5NCE8-F1 MAGNESIUM TRANSPORTER MRS2 HOMOLOG, MITOCHONDRIAL
 829:  gew1-A  3.2  6.1   66    89    9   MOUSE:AF-Q9WV98-F1 MITOCHONDRIAL IMPORT INNER MEMBRANE TRANSLOCASE S
 830:  gcid-A  3.2 16.3   83   298    7   MOUSE:AF-Q80ZQ3-F1 UNCHARACTERIZED PROTEIN C8ORF74 HOMOLOG;
 831:  gcbn-A  3.2  9.8   98   163    8   MOUSE:AF-Q8BH26-F1 TRANSMEMBRANE PROTEIN 251;
 832:  gc47-A  3.2  2.9   53   461    4   MOUSE:AF-Q8JZK6-F1 RING FINGER PROTEIN 35;
 833:  gba1-A  3.2  7.5   89   444    6   MOUSE:AF-P46467-F1 VACUOLAR PROTEIN SORTING-ASSOCIATED PROTEIN 4B;
 834:  gjey-A  3.2  6.0  139   448    6   MOUSE:AF-Q8BGA7-F1 UNCHARACTERIZED PROTEIN C7ORF26 HOMOLOG;
 835:  ga4h-A  3.2  4.3   68   135    7   MOUSE:AF-Q8BFY0-F1 PHOSPHOINOSITIDE-INTERACTING PROTEIN;
 836:  gd5c-A  3.2  5.6  124   369    9   MOUSE:AF-Q9WUT7-F1 C-C CHEMOKINE RECEPTOR TYPE 9;
 837:  gjhb-A  3.2  5.2  124  1133    3   MOUSE:AF-B2RXC1-F1 TRAFFICKING PROTEIN PARTICLE COMPLEX SUBUNIT 11;
 838:  gju8-A  3.2 12.3   93   358    9   MOUSE:AF-Q9ES83-F1 BLOOD VESSEL EPICARDIAL SUBSTANCE;
 839:  gbu1-A  3.2 12.8  115   327    6   MOUSE:AF-Q8R1Z9-F1 RING FINGER PROTEIN 121;
 840:  gg88-A  3.2  7.4   95   798    9   MOUSE:AF-Q6PCP7-F1 PROBABLE G-PROTEIN COUPLED RECEPTOR 156;
 841:  gffr-A  3.2  5.9  120   337    8   MOUSE:AF-Q5QD14-F1 TRACE AMINE-ASSOCIATED RECEPTOR 5;
 842:  gm4k-A  3.2  6.1  126  1872    5   MOUSE:AF-E9PXF8-F1 MYOTUBULARIN-RELATED PROTEIN 13;
 843:  f922-A  3.2  6.7   88   136    9   MOUSE:AF-Q5RL79-F1 KERATINOCYTE-ASSOCIATED PROTEIN 2;
 844:  ggvn-A  3.1  5.0  116   363    7   MOUSE:AF-Q6YNI2-F1 G-PROTEIN COUPLED RECEPTOR 6;
 845:  gf7o-A  3.1  4.2   92   819    9   MOUSE:AF-Q8BG67-F1 PROTEIN EFR3 HOMOLOG A;
 846:  gnd1-A  3.1  8.1   73   463   11   MOUSE:AF-Q8BVZ1-F1 PERILIPIN-5;
 847:  gfyp-A  3.1  5.1   82   555   11   MOUSE:AF-Q6PD26-F1 GPI TRANSAMIDASE COMPONENT PIG-S;
 848:  gc6b-A  3.1  5.0  105   453    9   MOUSE:AF-P97357-F1 TATA BOX-BINDING PROTEIN-ASSOCIATED FACTOR RNA PO
 849:  f9jr-A  3.1  9.7  154   638    9   MOUSE:AF-E9Q6C8-F1 XK-RELATED PROTEIN 6;
 850:  gjev-A  3.1  8.1  162  1062    7   MOUSE:AF-Q91Z69-F1 SLIT-ROBO RHO GTPASE-ACTIVATING PROTEIN 1;
 851:  gj2j-A  3.1  5.0  105   367    8   MOUSE:AF-Q8BGG0-F1 ZINC TRANSPORTER 8;
 852:  gjsv-A  3.1  4.8  102   793   12   MOUSE:AF-P70188-F1 KINESIN-ASSOCIATED PROTEIN 3;
 853:  gja9-A  3.1  6.8   79   442   10   MOUSE:AF-Q6VUP9-F1 TRANSCRIPTION FACTOR AP-2-EPSILON;
 854:  gjqq-A  3.1  6.4   75   445    9   MOUSE:AF-P60229-F1 EUKARYOTIC TRANSLATION INITIATION FACTOR 3 SUBUNI
 855:  gi2g-A  3.1  4.2   98   237    8   MOUSE:AF-Q9D2C7-F1 BAX INHIBITOR 1;
 856:  ggkc-A  3.1  8.8   93  1925    6   MOUSE:AF-Q3UH93-F1 PLEXIN-D1;
 857:  gjpt-A  3.1  9.4   77   389   13   MOUSE:AF-O54803-F1 P2X PURINOCEPTOR 6;
 858:  gf1k-A  3.1  4.2  108   247    6   MOUSE:AF-P61982-F1 14-3-3 PROTEIN GAMMA;
 859:  gccs-A  3.1  8.2   94   407   10   MOUSE:AF-Q9CYB0-F1 E3 UBIQUITIN-PROTEIN LIGASE TRIM13;
 860:  gddg-A  3.1  5.0  102   370    2   MOUSE:AF-Q9CR16-F1 PEPTIDYL-PROLYL CIS-TRANS ISOMERASE D;
 861:  gl05-A  3.1 17.1  102   942    8   MOUSE:AF-A6X935-F1 INTER ALPHA-TRYPSIN INHIBITOR, HEAVY CHAIN 4;
 862:  gjqj-A  3.1  6.9   90   795    7   MOUSE:AF-Q9Z1S3-F1 RAS GUANYL-RELEASING PROTEIN 1;
 863:  gbtq-A  3.1  8.6   88  1893    8   MOUSE:AF-Q80UG2-F1 PLEXIN-A4;
 864:  gfg0-A  3.1  6.8  100   764    6   MOUSE:AF-Q8CDM8-F1 PROTEIN FAM160B1;
 865:  gaic-A  3.1 10.0  105   278    7   MOUSE:AF-O35658-F1 COMPLEMENT COMPONENT 1 Q SUBCOMPONENT-BINDING PRO
 866:  gn99-A  3.1  4.9  133   406    5   MOUSE:AF-Q6P8X1-F1 SORTING NEXIN-6;
 867:  gpf1-A  3.1  4.1  112   327    4   MOUSE:AF-Q3UJF0-F1 G-PROTEIN COUPLED RECEPTOR 55;
 868:  ghun-A  3.1  6.7  113   489    6   MOUSE:AF-D3Z6Q9-F1 BRIDGING INTEGRATOR 2;
 869:  gb3j-A  3.1  6.1  146  1048    8   MOUSE:AF-Q8VDP3-F1 -MONOOXYGENASE MICAL1;
 870:  gnxo-A  3.1  4.3  106   255    8   MOUSE:AF-Q9JKK1-F1 SYNTAXIN-6;
 871:  gntg-A  3.1  1.4   43   168    2   MOUSE:AF-Q9D3D9-F1 ATP SYNTHASE SUBUNIT DELTA, MITOCHONDRIAL;
 872:  gg0n-A  3.1  5.2  122   371    3   MOUSE:AF-O88854-F1 GALANIN RECEPTOR TYPE 2;
 873:  gl6r-A  3.1  6.6   90  1474    7   MOUSE:AF-Q6GQT1-F1 ALPHA-2-MACROGLOBULIN-P;
 874:  gh7q-A  3.1  9.1  102   627    7   MOUSE:AF-Q9Z2G0-F1 PROTEIN FEM-1 HOMOLOG B;
 875:  gnh0-A  3.1 10.1  133  1716    6   MOUSE:AF-Q99MS7-F1 EH DOMAIN-BINDING PROTEIN 1-LIKE PROTEIN 1;
 876:  gjfb-A  3.1  7.3  101  1386    5   MOUSE:AF-Q9R0I7-F1 YLP MOTIF-CONTAINING PROTEIN 1;
 877:  gfqx-A  3.1  6.2   76   424    5   MOUSE:AF-Q99JB8-F1 PROTEIN KINASE C AND CASEIN KINASE II SUBSTRATE P
 878:  gacj-A  3.1  4.0   68   469    7   MOUSE:AF-Q9JI13-F1 SOMETHING ABOUT SILENCING PROTEIN 10;
 879:  gmqy-A  3.1  6.5  140   452    9   MOUSE:AF-P47937-F1 NEUROMEDIN-K RECEPTOR;
 880:  gasl-A  3.1  9.9  107   686    8   MOUSE:AF-Q7TQF7-F1 AMPHIPHYSIN;
 881:  gbol-A  3.1  6.5  140   490    5   MOUSE:AF-Q6X6Z7-F1 TEKTIN-3;
 882:  gaoq-A  3.1  5.6  125   367    6   MOUSE:AF-P35377-F1 NOCICEPTIN RECEPTOR;
 883:  geez-A  3.1 14.8  111  1997    2   MOUSE:AF-Q9ESF1-F1 OTOFERLIN;
 884:  ggp1-A  3.1  4.5   66   495   11   MOUSE:AF-O55026-F1 ECTONUCLEOSIDE TRIPHOSPHATE DIPHOSPHOHYDROLASE 2;
 885:  gihc-A  3.1  4.1   94   160    6   MOUSE:AF-P47801-F1 EPITHELIAL MEMBRANE PROTEIN 1;
 886:  ga1l-A  3.1  7.8  158   738   11   MOUSE:AF-Q8CAI1-F1 COILED-COIL DOMAIN-CONTAINING PROTEIN 142;
 887:  gkaz-A  3.1  6.3  111   859    5   MOUSE:AF-Q8BGR2-F1 VOLUME-REGULATED ANION CHANNEL SUBUNIT LRRC8D;
 888:  gmgn-A  3.1  8.0   84    89    7   MOUSE:AF-A0A087WNQ7-F1 SMALL INTEGRAL MEMBRANE PROTEIN 10-LIKE 1;
 889:  f90k-A  3.1  6.2   65   410    8   MOUSE:AF-Q8C4M7-F1 CENTROMERE PROTEIN U;
 890:  f979-A  3.1 14.7  160   735    8   MOUSE:AF-Q7TNK1-F1 TRANSCRIPTION FACTOR RFX4;
 891:  f897-A  3.1  7.0  143   557    3   MOUSE:AF-Q9QZF2-F1 GLYPICAN-1;
 892:  gchg-A  3.1  2.7   49   326   12   MOUSE:AF-Q9DBX7-F1 HAIRY/ENHANCER-OF-SPLIT RELATED WITH YRPW MOTIF-L
 893:  gn2w-A  3.1 10.2   60    99    5   MOUSE:AF-A0A494BB10-F1 PREDICTED GENE, 50478;
 894:  f86f-A  3.1  6.4  142   445    8   MOUSE:AF-Q3UF64-F1 RING FINGER AND TRANSMEMBRANE DOMAIN-CONTAINING P
 895:  ghfi-A  3.1  4.0  124   414    7   MOUSE:AF-Q7TQP4-F1 RELAXIN-3 RECEPTOR 2;
 896:  gg4m-A  3.1  7.3   75   197    9   MOUSE:AF-Q9ERC3-F1 SERTA DOMAIN-CONTAINING PROTEIN 3;
 897:  f80j-A  3.1  6.3   85   147    4   MOUSE:AF-Q9WUP1-F1 RECEPTOR ACTIVITY-MODIFYING PROTEIN 3;
 898:  gd7z-A  3.1  9.2  134   345   10   MOUSE:AF-Q80UC8-F1 PROBABLE G-PROTEIN COUPLED RECEPTOR 139;
 899:  ge85-A  3.1  7.9  113   433    7   MOUSE:AF-Q8R5A0-F1 N-LYSINE METHYLTRANSFERASE SMYD2;
 900:  f965-A  3.1 11.9   62   523    8   MOUSE:AF-B2RRL2-F1 JERKY PROTEIN HOMOLOG-LIKE;
 901:  f83s-A  3.1  8.9   82   917    9   MOUSE:AF-Q2VPU4-F1 MLX-INTERACTING PROTEIN;
 902:  f89b-A  3.1 25.0   89  1071    7   MOUSE:AF-Q9D2K4-F1 IQ DOMAIN-CONTAINING PROTEIN H;
 903:  gm7o-A  3.1 11.2   79   515    9   MOUSE:AF-Q7TNT2-F1 FATTY ACYL-COA REDUCTASE 2;
 904:  f9s8-A  3.1 10.5  143   725    8   MOUSE:AF-O35691-F1 PININ;
 905:  gjsn-A  3.1  7.6  100   579    6   MOUSE:AF-Q91W39-F1 NUCLEAR RECEPTOR COACTIVATOR 5;
 906:  ggu0-A  3.1 10.9   64   267    9   MOUSE:AF-Q9CPQ5-F1 CENTROMERE PROTEIN Q;
 907:  gbag-A  3.1 16.5   92  1456   11   MOUSE:AF-Q3UU35-F1 OVOSTATIN HOMOLOG;
 908:  gd61-A  3.1  3.5   58   216    2   MOUSE:AF-Q9D9S1-F1 UPF0193 PROTEIN EVG1 HOMOLOG;
 909:  gcgx-A  3.1  8.5  103   797    5   MOUSE:AF-Q8K2L8-F1 TRAFFICKING PROTEIN PARTICLE COMPLEX SUBUNIT 12;
 910:  gl38-A  3.1  9.3  108   246    4   MOUSE:AF-E9Q0X2-F1 APOLIPOPROTEIN L DOMAIN-CONTAINING 1;
 911:  gl2w-A  3.1  8.3  127   324    4   MOUSE:AF-B1AUE5-F1 PEROXISOME BIOGENESIS FACTOR 10;
 912:  gmuq-A  3.1  6.5  114   298    6   MOUSE:AF-E9PWK2-F1 VOMERONASAL TYPE-1 RECEPTOR;
 913:  gkah-A  3.1  6.2   93   219    8   MOUSE:AF-Q8VCR9-F1 OCCLUDIN/ELL DOMAIN-CONTAINING PROTEIN 1;
 914:  goxh-A  3.1  4.7   62   127    6   MOUSE:AF-Q9CVR1-F1 PREDICTED GENE, 26657;
 915:  f9m6-A  3.1  6.4  123   331    3   MOUSE:AF-M9MMK4-F1 OLFACTORY RECEPTOR;
 916:  f9fs-A  3.1  9.3   93  1894    9   MOUSE:AF-P70207-F1 PLEXIN-A2;
 917:  gi34-A  3.1  5.9  123   358   12   MOUSE:AF-Q80UC6-F1 G-PROTEIN COUPLED RECEPTOR 62;
 918:  f8t8-A  3.1  7.2  118   670    5   MOUSE:AF-Q99J94-F1 SOLUTE CARRIER ORGANIC ANION TRANSPORTER FAMILY M
 919:  gliq-A  3.1  5.4  121   241   12   MOUSE:AF-Q6P6M5-F1 PEROXISOMAL MEMBRANE PROTEIN 11C;
 920:  gabm-A  3.1  6.4  127   427    7   MOUSE:AF-Q8BL07-F1 PROBABLE G-PROTEIN COUPLED RECEPTOR 150;
 921:  gi6j-A  3.1 11.5   88   273    7   MOUSE:AF-G3X9B4-F1 BRD8 DOMAIN-CONTAINING;
 922:  ggtj-A  3.1  6.5   75   561    8   MOUSE:AF-Q68FE7-F1 TRANSMEMBRANE PROTEIN 151B;
 923:  f893-A  3.1  5.9  113   643    2   MOUSE:AF-Q8BHR2-F1 ECTO-NOX DISULFIDE-THIOL EXCHANGER 1;
 924:  gjl0-A  3.1  6.9   95   751    5   MOUSE:AF-Q8CI95-F1 OXYSTEROL-BINDING PROTEIN-RELATED PROTEIN 11;
 925:  gg0l-A  3.1  6.8   96   253    7   MOUSE:AF-Q921N7-F1 TRANSMEMBRANE PROTEIN 70, MITOCHONDRIAL;
 926:  golg-A  3.1  4.1  118   287    6   MOUSE:AF-Q3TDK6-F1 PROTEIN ROGDI HOMOLOG;
 927:  gkt4-A  3.1  4.6   82    82    7   MOUSE:AF-Q9CR20-F1 IMMEDIATE EARLY RESPONSE 3-INTERACTING PROTEIN 1;
 928:  gbvu-A  3.1  4.1  118   359    8   MOUSE:AF-P70658-F1 C-X-C CHEMOKINE RECEPTOR TYPE 4;
 929:  gakw-A  3.1  4.5   88   780    9   MOUSE:AF-Q9D5V5-F1 CULLIN-5;
 930:  goho-A  3.1 16.5   97   805    5   MOUSE:AF-Q3B7Z2-F1 OXYSTEROL-BINDING PROTEIN 1;
 931:  gae0-A  3.1  7.7  104   440   10   MOUSE:AF-Q99LG4-F1 TETRATRICOPEPTIDE REPEAT PROTEIN 5;
 932:  gnvv-A  3.1  2.8   59   106    7   MOUSE:AF-Q9CQJ1-F1 HIG1 DOMAIN FAMILY MEMBER 2A;
 933:  gemo-A  3.1  5.3  162   985    4   MOUSE:AF-Q60875-F1 RHO GUANINE NUCLEOTIDE EXCHANGE FACTOR 2;
 934:  gg8n-A  3.1  4.1   64   495    3   MOUSE:AF-Q8K124-F1 PLECKSTRIN HOMOLOGY DOMAIN-CONTAINING FAMILY O ME
 935:  gl4k-A  3.1  5.7  106   585    6   MOUSE:AF-Q9DAX9-F1 AMYLOID PROTEIN-BINDING PROTEIN 2;
 936:  gkgr-A  3.1  7.3  140   983    6   MOUSE:AF-Q9QXM1-F1 JUNCTION-MEDIATING AND -REGULATORY PROTEIN;
 937:  gewj-A  3.1  8.7   85   208    6   MOUSE:AF-Q4PNJ2-F1 SODIUM/POTASSIUM-TRANSPORTING ATPASE SUBUNIT
 938:  gixw-A  3.1 12.6   84   640   10   MOUSE:AF-Q8CDI2-F1 F-BOX ONLY PROTEIN 43;
 939:  gb4n-A  3.1 10.2   77   154    8   MOUSE:AF-Q9WU28-F1 PREFOLDIN SUBUNIT 5;
 940:  gaal-A  3.1  5.0  134   293   10   MOUSE:AF-Q8C4N4-F1 LYSOSOMAL AMINO ACID TRANSPORTER 1 HOMOLOG;
 941:  gbfi-A  3.1  9.0  120   525    6   MOUSE:AF-Q2V6D6-F1 GUANYLATE-BINDING PROTEIN 8;
 942:  ggnm-A  3.0  5.0  148   479   11   MOUSE:AF-Q02152-F1 5-HYDROXYTRYPTAMINE RECEPTOR 2B;
 943:  girj-A  3.0  4.3  120   381    6   MOUSE:AF-P97295-F1 NEUROPEPTIDE Y RECEPTOR TYPE 2;
 944:  f8x8-A  3.0  4.8  135   460    8   MOUSE:AF-P12657-F1 MUSCARINIC ACETYLCHOLINE RECEPTOR M1;
 945:  f9jk-A  3.0  3.2  109   382    6   MOUSE:AF-O08530-F1 SPHINGOSINE 1-PHOSPHATE RECEPTOR 1;
 946:  goek-A  3.0  5.9  113  1216    8   MOUSE:AF-Q148V7-F1 RAB11-BINDING PROTEIN RELCH;
 947:  gdi1-A  3.0  6.4   86  1442    8   MOUSE:AF-Q8R422-F1 CD109 ANTIGEN;
 948:  go2z-A  3.0 10.9   80   377    3   MOUSE:AF-Q9CR89-F1 ENDOPLASMIC RETICULUM-GOLGI INTERMEDIATE COMPARTM
 949:  gi6h-A  3.0  6.6  125   324    4   MOUSE:AF-A0A2I3BRI6-F1 OLFACTORY RECEPTOR;
 950:  gdqs-A  3.0  4.6  112  1138    6   MOUSE:AF-Q6DFV1-F1 CONDENSIN-2 COMPLEX SUBUNIT G2;
 951:  gcve-A  3.0  5.6  142   792    3   MOUSE:AF-Q8BZ36-F1 RAD50-INTERACTING PROTEIN 1;
 952:  gbyl-A  3.0  5.3  133   387    6   MOUSE:AF-P51436-F1 D(4) DOPAMINE RECEPTOR;
 953:  gkj0-A  3.0  3.6  104   422    9   MOUSE:AF-Q7TSN6-F1 G-PROTEIN COUPLED RECEPTOR 151 PROTEIN;
 954:  geec-A  3.0  6.1  113   267   10   MOUSE:AF-Q8VC90-F1 PALMITOYLTRANSFERASE ZDHHC12;
 955:  gn7r-A  3.0  4.2  117   312    6   MOUSE:AF-Q8VGW2-F1 OLFACTORY RECEPTOR;
 956:  f9o5-A  3.0  8.4  101   649    8   MOUSE:AF-Q69ZZ6-F1 TRANSMEMBRANE AND COILED-COIL DOMAINS PROTEIN 1;
 957:  gdko-A  3.0 11.8   77   595    4   MOUSE:AF-Q9Z1M0-F1 P2X PURINOCEPTOR 7;
 958:  gcqv-A  3.0  3.5   94   161    9   MOUSE:AF-P16646-F1 PERIPHERAL MYELIN PROTEIN 22;
 959:  gfv0-A  3.0  8.2   65   337    6   MOUSE:AF-Q91WE1-F1 SORTING NEXIN-15;
 960:  f8uo-A  3.0  4.1   86   471    5   MOUSE:AF-Q9D3R9-F1 TRANSCRIPTION INITIATION FACTOR TFIID SUBUNIT 7-L
 961:  glht-A  3.0  3.8  118   359   11   MOUSE:AF-P35343-F1 C-X-C CHEMOKINE RECEPTOR TYPE 2;
 962:  gj0s-A  3.0  6.1  134  2050    7   MOUSE:AF-Q9JMH9-F1 UNCONVENTIONAL MYOSIN-XVIIIA;
 963:  gmvd-A  3.0  8.1  137   873    5   MOUSE:AF-Q8K285-F1 F-BAR DOMAIN ONLY PROTEIN 1;
 964:  gjid-A  3.0  5.8  123   400    7   MOUSE:AF-P25962-F1 BETA-3 ADRENERGIC RECEPTOR;
 965:  f851-A  3.0 14.8   77   425    5   MOUSE:AF-O89109-F1 INTERMEDIATE CONDUCTANCE CALCIUM-ACTIVATED POTASS
 966:  geus-A  3.0  5.0  127   394    7   MOUSE:AF-Q6VV64-F1 POTASSIUM CHANNEL SUBFAMILY K MEMBER 18;
 967:  gmgj-A  3.0  6.2   72   307    3   MOUSE:AF-Q8VIM4-F1 BARTTIN;
 968:  gef6-A  3.0  6.5   65    90    6   MOUSE:AF-P62073-F1 MITOCHONDRIAL IMPORT INNER MEMBRANE TRANSLOCASE S
 969:  gkud-A  3.0  5.9   99   676    7   MOUSE:AF-A1IGU4-F1 RHO GUANINE NUCLEOTIDE EXCHANGE FACTOR 37;
 970:  gky9-A  3.0  7.2   85   287    6   MOUSE:AF-Q8VCQ3-F1 NUCLEAR RECEPTOR-BINDING FACTOR 2;
 971:  gkbp-A  3.0  6.4   65   142    5   MOUSE:AF-Q9D084-F1 CENTROMERE PROTEIN S;
 972:  gfuf-A  3.0  7.4   98   253    8   MOUSE:AF-Q9CZJ1-F1 PROBABLE U3 SMALL NUCLEOLAR RNA-ASSOCIATED PROTEI
 973:  gdir-A  3.0  4.5   74   203    9   MOUSE:AF-Q5FWC3-F1 MEMBRANE-SPANNING 4-DOMAINS SUBFAMILY A MEMBER 13
 974:  gius-A  3.0 11.5  102   924    7   MOUSE:AF-Q9D4H1-F1 EXOCYST COMPLEX COMPONENT 2;
 975:  gdrv-A  3.0  4.8  115   370    7   MOUSE:AF-P60894-F1 PROBABLE G-PROTEIN COUPLED RECEPTOR 85;
 976:  glmg-A  3.0 12.2   79   700    5   MOUSE:AF-A2A9K7-F1 CONNECTOR ENHANCER OF KINASE SUPPRESSOR OF RAS 1;
 977:  ged9-A  3.0  4.4   79   231    5   MOUSE:AF-A0A140LIV7-F1 PREDICTED GENE, 35060;
 978:  gpd9-A  3.0  5.1   52   213   12   MOUSE:AF-Q8VEL0-F1 MOTILE SPERM DOMAIN-CONTAINING PROTEIN 1;
 979:  glae-A  3.0  3.7   86   221    8   MOUSE:AF-Q8R0W6-F1 NEDD4 FAMILY-INTERACTING PROTEIN 1;
 980:  gb9g-A  3.0  4.5   86   185   14   MOUSE:AF-Q8BGY5-F1 TRANSMEMBRANE PROTEIN 140;
 981:  glz4-A  3.0  4.9  104  1147    6   MOUSE:AF-Q9QWY8-F1 ARF-GAP WITH SH3 DOMAIN, ANK REPEAT AND PH DOMAIN
 982:  gbwq-A  3.0  3.9   84   149   10   MOUSE:AF-Q78XF5-F1 OLIGOSACCHARYLTRANSFERASE COMPLEX SUBUNIT OSTC;
 983:  goww-A  3.0  4.5   76  1588    8   MOUSE:AF-Q9ESK9-F1 RB1-INDUCIBLE COILED-COIL PROTEIN 1;
 984:  ghub-A  3.0 11.3   77   176    6   MOUSE:AF-A9JSM3-F1 TRANSMEMBRANE PROTEIN 238;
 985:  ghkc-A  3.0  4.6   85   148    5   MOUSE:AF-Q9WTJ5-F1 RECEPTOR ACTIVITY-MODIFYING PROTEIN 1;
 986:  gcyy-A  3.0 13.0  132   822    5   MOUSE:AF-P16879-F1 TYROSINE-PROTEIN KINASE FES/FPS;
 987:  gpgm-A  3.0  5.7  104  1118    5   MOUSE:AF-Q3UIL6-F1 PLECKSTRIN HOMOLOGY DOMAIN-CONTAINING FAMILY A ME
 988:  gkoa-A  3.0  4.6  139   832    5   MOUSE:AF-Q8CCB4-F1 VACUOLAR PROTEIN SORTING-ASSOCIATED PROTEIN 53 HO
 989:  ggvb-A  3.0  6.3  125   333    4   MOUSE:AF-Q60894-F1 OLFACTORY RECEPTOR 12;
 990:  gcjq-A  3.0  5.1  125   780   11   MOUSE:AF-Q3TDD9-F1 PROTEIN PHOSPHATASE 1 REGULATORY SUBUNIT 21;
 991:  gihd-A  3.0  8.5  108   198    9   MOUSE:AF-Q8R1L8-F1 ANGIOPOIETIN-LIKE PROTEIN 8;
 992:  f91w-A  3.0  8.0   96   521    3   MOUSE:AF-O08795-F1 GLUCOSIDASE 2 SUBUNIT BETA;
 993:  gat3-A  3.0  9.7  115   180    5   MOUSE:AF-Q8VE99-F1 COILED-COIL DOMAIN-CONTAINING PROTEIN 115;
 994:  gfyk-A  3.0  6.8   87  1204    5   MOUSE:AF-Q7TPV2-F1 E3 UBIQUITIN-PROTEIN LIGASE DZIP3;
 995:  gegt-A  3.0  8.5  117   308   11   MOUSE:AF-Q91WU6-F1 PALMITOYLTRANSFERASE ZDHHC7;
 996:  gfh0-A  3.0 13.1   75   491    5   MOUSE:AF-Q9WV86-F1 KATANIN P60 ATPASE-CONTAINING SUBUNIT A1;
 997:  gb4u-A  3.0  8.8   91   960    3   MOUSE:AF-Q8BML1-F1 -MONOOXYGENASE MICAL2;
 998:  gh1j-A  3.0  4.5   82   375    9   MOUSE:AF-O88932-F1 ATP-SENSITIVE INWARD RECTIFIER POTASSIUM CHANNEL
 999:  gkdu-A  3.0  5.0  126   332   10   MOUSE:AF-P56450-F1 MELANOCORTIN RECEPTOR 4;
1000:  gog5-A  3.0  5.2  122   232    3   MOUSE:AF-A2AKM2-F1 VERY-LONG-CHAIN (3R)-3-HYDROXYACYL-COA DEHYDRATAS
1001:  gjdz-A  3.0  5.8  158  1581   11   MOUSE:AF-Q9R0B6-F1 LAMININ SUBUNIT GAMMA-3;
1002:  f91x-A  3.0  4.4   59   130    2   MOUSE:AF-P31532-F1 SERUM AMYLOID A-4 PROTEIN;
1003:  gdph-A  3.0 11.3   97   731    5   MOUSE:AF-Q921L5-F1 CONSERVED OLIGOMERIC GOLGI COMPLEX SUBUNIT 2;
1004:  f98r-A  3.0  6.0   84   140    7   MOUSE:AF-Q9CPV0-F1 TRANSMEMBRANE PROTEIN 107;
1005:  gnhb-A  3.0 12.3  102   176    7   MOUSE:AF-P19258-F1 PROTEIN MPV17;
1006:  gjrv-A  3.0  9.9   73   622    4   MOUSE:AF-Q64237-F1 DOPAMINE BETA-HYDROXYLASE;
1007:  gmtr-A  3.0  3.9  107   370   10   MOUSE:AF-P58749-F1 TRANSMEMBRANE 6 SUPERFAMILY MEMBER 1;
1008:  gh32-A  3.0  5.0   86   311    6   MOUSE:AF-Q91ZP6-F1 NEDD4 FAMILY-INTERACTING PROTEIN 2;
1009:  gdhn-A  3.0  9.5   84   519   10   MOUSE:AF-P04760-F1 ACETYLCHOLINE RECEPTOR SUBUNIT GAMMA;
1010:  gafp-A  3.0 12.0   75   727    8   MOUSE:AF-Q64521-F1 GLYCEROL-3-PHOSPHATE DEHYDROGENASE, MITOCHONDRIAL
1011:  gdnu-A  3.0 12.9   91  1578    7   MOUSE:AF-Q3UY96-F1 CILIA- AND FLAGELLA-ASSOCIATED PROTEIN 74;
1012:  gf03-A  3.0  6.3   88   507    2   MOUSE:AF-Q8R0K2-F1 E3 UBIQUITIN-PROTEIN LIGASE TRIM31;
1013:  ghys-A  3.0  2.4   55   682    9   MOUSE:AF-P53351-F1 SERINE/THREONINE-PROTEIN KINASE PLK2;
1014:  gb4t-A  3.0  6.7   98   527    2   MOUSE:AF-Q6P5U8-F1 COILED-COIL DOMAIN-CONTAINING PROTEIN 148;
1015:  gl17-A  3.0  6.6  147   273    8   MOUSE:AF-Q60774-F1 TRANSMEMBRANE PROTEIN 45A;
1016:  gbft-A  3.0  9.1  101   770    5   MOUSE:AF-Q68FF6-F1 ARF GTPASE-ACTIVATING PROTEIN GIT1;
1017:  f8w7-A  3.0 10.0   99   434    7   MOUSE:AF-O35317-F1 PRE-B-CELL LEUKEMIA TRANSCRIPTION FACTOR 3;
1018:  gj3n-A  3.0  9.2   76   294   11   MOUSE:AF-Q9R0B7-F1 ZINC FINGER PROTEIN 346;
1019:  ghs6-A  3.0  9.6   73   552    8   MOUSE:AF-Q9WV34-F1 MAGUK P55 SUBFAMILY MEMBER 2;
1020:  gdhh-A  3.0  6.1  136   574    6   MOUSE:AF-Q4VAA7-F1 SORTING NEXIN-33;
1021:  gfvz-A  3.0 10.5   79   397    6   MOUSE:AF-Q3UR32-F1 P2X PURINOCEPTOR 3;
1022:  gi2f-A  3.0  4.4   57   407   14   MOUSE:AF-B1AVU5-F1 ARYLACETAMIDE DEACETYLASE-LIKE 4;
1023:  ghqy-A  3.0  5.2   76   198    5   MOUSE:AF-O35347-F1 PROTEIN DGCR6;
1024:  gct3-A  3.0  4.0   71   808    1   MOUSE:AF-Q8K4R9-F1 DISKS LARGE-ASSOCIATED PROTEIN 5;
1025:  gexs-A  3.0  4.8   91   223    4   MOUSE:AF-O70578-F1 VOLTAGE-DEPENDENT CALCIUM CHANNEL GAMMA-1 SUBUNIT
1026:  gk4d-A  3.0  8.9   96   325    6   MOUSE:AF-Q8CJ91-F1 CD209 ANTIGEN-LIKE PROTEIN B;
1027:  f9xb-A  3.0 16.7  122   814    7   MOUSE:AF-Q5SSM3-F1 RHO GTPASE-ACTIVATING PROTEIN 44;
1028:  gl13-A  3.0  5.7   95   442    6   MOUSE:AF-Q8BVN3-F1 CATION CHANNEL SPERM-ASSOCIATED PROTEIN 4;
1029:  gerg-A  3.0  5.1   83  1091   10   MOUSE:AF-P13705-F1 DNA MISMATCH REPAIR PROTEIN MSH3;
1030:  go3f-A  3.0  5.0   85   160    5   MOUSE:AF-G3UZD8-F1 EXOCRINE GLAND SECRETED PEPTIDE 36;
1031:  gjmv-A  3.0  5.4  115  1674    7   MOUSE:AF-L0N7N1-F1 KINESIN-LIKE PROTEIN KIF14;
1032:  gaci-A  3.0  4.9  105   305   10   MOUSE:AF-Q8BKT6-F1 TETRASPANIN-12;
1033:  gak4-A  2.9  8.6  109  1323   10   MOUSE:AF-Q6PCM1-F1 LYSINE-SPECIFIC DEMETHYLASE 3A;
1034:  gdk1-A  2.9  3.7   98  2671   12   MOUSE:AF-E9PVA8-F1 EIF-2-ALPHA KINASE ACTIVATOR GCN1;
1035:  gnif-A  2.9  4.7  137   532    8   MOUSE:AF-Q920H4-F1 MUSCARINIC ACETYLCHOLINE RECEPTOR M5;
1036:  gfcf-A  2.9  9.9   76   399    8   MOUSE:AF-P51576-F1 P2X PURINOCEPTOR 1;
1037:  gfni-A  2.9  5.6  130   357    5   MOUSE:AF-Q3U6B2-F1 G-PROTEIN COUPLED RECEPTOR 183;
1038:  goay-A  2.9  6.1  159  1543    5   MOUSE:AF-Q8R4H2-F1 RHO GUANINE NUCLEOTIDE EXCHANGE FACTOR 12;
1039:  gjcs-A  2.9  5.5   86   163    5   MOUSE:AF-Q9CZB9-F1 TRANSMEMBRANE PROTEIN 128;
1040:  go2e-A  2.9  5.9  132   239    8   MOUSE:AF-P97372-F1 PROTEASOME ACTIVATOR COMPLEX SUBUNIT 2;
1041:  gjuo-A  2.9  4.7  131   432    7   MOUSE:AF-Q5HZH7-F1 PUTATIVE SODIUM-COUPLED NEUTRAL AMINO ACID TRANSP
1042:  gldj-A  2.9 19.4   93   367   15   MOUSE:AF-Q9ES82-F1 POPEYE DOMAIN-CONTAINING PROTEIN 2;
1043:  gdhx-A  2.9  4.9   95  1889   12   MOUSE:AF-Q8BQ33-F1 TRESLIN;
1044:  gh35-A  2.9  9.3  119   953    6   MOUSE:AF-A0A140LIP2-F1 EPITHELIAL CELL-TRANSFORMING SEQUENCE 2 ONCOGE
1045:  gic7-A  2.9  5.1   79   425    6   MOUSE:AF-P48542-F1 G PROTEIN-ACTIVATED INWARD RECTIFIER POTASSIUM CH
1046:  gfz0-A  2.9  5.2   97   600    5   MOUSE:AF-Q91WL0-F1 EPIDERMAL GROWTH FACTOR RECEPTOR KINASE SUBSTRATE
1047:  gadu-A  2.9 14.3  135  1150    8   MOUSE:AF-Q924N4-F1 SOLUTE CARRIER FAMILY 12 MEMBER 6;
1048:  gi87-A  2.9  3.6  103   248    5   MOUSE:AF-O70456-F1 14-3-3 PROTEIN SIGMA;
1049:  gmsq-A  2.9  5.2  104   331    9   MOUSE:AF-Q8K1Z6-F1 N-ARACHIDONYL GLYCINE RECEPTOR;
1050:  gah1-A  2.9 13.9  100   614    6   MOUSE:AF-Q9QYY8-F1 SPASTIN;
1051:  gf1p-A  2.9  8.1  129   367   14   MOUSE:AF-O54689-F1 C-C CHEMOKINE RECEPTOR TYPE 6;
1052:  gn6s-A  2.9 10.3  151  1769   10   MOUSE:AF-G5E8P0-F1 GAMMA-TUBULIN COMPLEX COMPONENT 6;
1053:  gaqg-A  2.9 13.8   84   339   11   MOUSE:AF-Q9QUS4-F1 HAIRY/ENHANCER-OF-SPLIT RELATED WITH YRPW MOTIF P
1054:  gh9d-A  2.9  4.2   74  1079    3   MOUSE:AF-Q8C3S2-F1 TRANSPORT AND GOLGI ORGANIZATION PROTEIN 6 HOMOLO
1055:  gi7e-A  2.9 13.3  121   641    3   MOUSE:AF-Q923D5-F1 WW DOMAIN-BINDING PROTEIN 11;
1056:  gkmd-A  2.9  4.1   78   167   10   MOUSE:AF-P41160-F1 LEPTIN;
1057:  gbpk-A  2.9  4.9   64   580   16   MOUSE:AF-Q9D6Z1-F1 NUCLEOLAR PROTEIN 56;
1058:  glv5-A  2.9  8.0  121   461    3   MOUSE:AF-P98191-F1 PHOSPHATIDATE CYTIDYLYLTRANSFERASE 1;
1059:  gad9-A  2.9  4.9  126   837    6   MOUSE:AF-Q8BZQ7-F1 ANAPHASE-PROMOTING COMPLEX SUBUNIT 2;
1060:  gij6-A  2.9  4.9   78   245    9   MOUSE:AF-Q61335-F1 B-CELL RECEPTOR-ASSOCIATED PROTEIN 31;
1061:  gdkh-A  2.9  4.4  121   347    7   MOUSE:AF-P47936-F1 CANNABINOID RECEPTOR 2;
1062:  gc5v-A  2.9  8.3   79   162    8   MOUSE:AF-Q8C4W3-F1 NEURITIN-LIKE PROTEIN;
1063:  f9ws-A  2.9 10.2  106   226    8   MOUSE:AF-P00848-F1 ATP SYNTHASE SUBUNIT A;
1064:  gfn6-A  2.9  4.2   82   294   12   MOUSE:AF-P49070-F1 CALCIUM SIGNAL-MODULATING CYCLOPHILIN LIGAND;
1065:  giw6-A  2.9 14.5   65   198   11   MOUSE:AF-P60904-F1 DNAJ HOMOLOG SUBFAMILY C MEMBER 5;
1066:  gfcn-A  2.9  3.1   55    94   15   MOUSE:AF-Q9D164-F1 FXYD DOMAIN-CONTAINING ION TRANSPORT REGULATOR 6;
1067:  gj03-A  2.9  9.9  112   600    6   MOUSE:AF-Q4QQM5-F1 MITOGUARDIN 1;
1068:  go6m-A  2.9  5.8   86  1174    9   MOUSE:AF-Q8CFI7-F1 DNA-DIRECTED RNA POLYMERASE II SUBUNIT RPB2;
1069:  f9qb-A  2.9 10.3  103  1238    9   MOUSE:AF-Q64455-F1 RECEPTOR-TYPE TYROSINE-PROTEIN PHOSPHATASE ETA;
1070:  gc82-A  2.9  6.1  114   677    5   MOUSE:AF-O35936-F1 POLYUNSATURATED FATTY ACID LIPOXYGENASE ALOX8;
1071:  gn2u-A  2.9  4.1  121   940    8   MOUSE:AF-Q80T41-F1 GAMMA-AMINOBUTYRIC ACID TYPE B RECEPTOR SUBUNIT 2
1072:  gelz-A  2.9 11.8   83  1109    4   MOUSE:AF-B1AR10-F1 MYELOID/LYMPHOID OR MIXED-LINEAGE LEUKEMIA; TRANS
1073:  go7i-A  2.9  7.8  152   927    3   MOUSE:AF-Q6XUX1-F1 DUAL SERINE/THREONINE AND TYROSINE PROTEIN KINASE
1074:  gnyi-A  2.9 11.5   84  1812    8   MOUSE:AF-P48754-F1 BREAST CANCER TYPE 1 SUSCEPTIBILITY PROTEIN HOMOL
1075:  gj5e-A  2.9  8.4   63    88    3   MOUSE:AF-Q8R033-F1 LYR MOTIF-CONTAINING PROTEIN 2;
1076:  gce7-A  2.9  5.6  104   441    7   MOUSE:AF-Q8BPS4-F1 INTEGRAL MEMBRANE PROTEIN GPR180;
1077:  f9j5-A  2.9  6.8  129   238   10   MOUSE:AF-Q9CQY7-F1 MONOCYTE TO MACROPHAGE DIFFERENTIATION FACTOR;
1078:  f96y-A  2.9  7.7  136   921   10   MOUSE:AF-Q8K596-F1 SODIUM/CALCIUM EXCHANGER 2;
1079:  gbqo-A  2.9  4.2   97   664    5   MOUSE:AF-Q99J38-F1 TETRATRICOPEPTIDE REPEAT PROTEIN 30A1;
1080:  gavm-A  2.9  6.0  131   261    9   MOUSE:AF-P00416-F1 CYTOCHROME C OXIDASE SUBUNIT 3;
1081:  ggvw-A  2.9 12.0   99  1216   17   MOUSE:AF-Q3UZY0-F1 PROTEIN SFI1 HOMOLOG;
1082:  gas3-A  2.9  8.7   97   854   13   MOUSE:AF-Q3URY6-F1 ARMADILLO REPEAT-CONTAINING PROTEIN 2;
1083:  gfwv-A  2.9  9.1   85   494    7   MOUSE:AF-Q9R0W9-F1 NEURONAL ACETYLCHOLINE RECEPTOR SUBUNIT ALPHA-6;
1084:  gaoo-A  2.9  8.5   78   348    6   MOUSE:AF-Q9CYC5-F1 KINETOCHORE-ASSOCIATED PROTEIN DSN1 HOMOLOG;
1085:  gkbj-A  2.9  5.5   90   775    8   MOUSE:AF-Q99LI8-F1 HEPATOCYTE GROWTH FACTOR-REGULATED TYROSINE KINAS
1086:  gmnr-A  2.9  5.9  114   314    5   MOUSE:AF-Q0VDY1-F1 OLFACTORY RECEPTOR;
1087:  gh9t-A  2.9  9.6   99  1122    7   MOUSE:AF-Q80V94-F1 AP-4 COMPLEX SUBUNIT EPSILON-1;
1088:  gah8-A  2.9  6.8  119   247    6   MOUSE:AF-Q9CR67-F1 TRANSMEMBRANE PROTEIN 33;
1089:  gfxn-A  2.9  9.4  108   239    4   MOUSE:AF-E9Q7U0-F1 POTASSIUM LARGE CONDUCTANCE CALCIUM-ACTIVATED CHA
1090:  gico-A  2.9 15.3  102   347    8   MOUSE:AF-Q14AK4-F1 PALMITOYLTRANSFERASE ZDHHC11;
1091:  ghb2-A  2.9  7.2  133   341    5   MOUSE:AF-P30987-F1 THROMBOXANE A2 RECEPTOR;
1092:  gjyn-A  2.9 18.0   99   334    6   MOUSE:AF-G3X9K7-F1 APOLIPOPROTEIN L 10B;
1093:  gbgq-A  2.9  4.7   89   434    9   MOUSE:AF-Q8JZN3-F1 ATP-SENSITIVE INWARD RECTIFIER POTASSIUM CHANNEL
1094:  gjhh-A  2.9 11.9  103  1196    8   MOUSE:AF-Q8BYA0-F1 TUBULIN-SPECIFIC CHAPERONE D;
1095:  gdlk-A  2.9  5.8   62   255   11   MOUSE:AF-P35846-F1 FOLATE RECEPTOR ALPHA;
1096:  ge0s-A  2.9  8.7   74   949    5   MOUSE:AF-Q8CGK3-F1 LON PROTEASE HOMOLOG, MITOCHONDRIAL;
1097:  gnc6-A  2.9  6.6   79   348   10   MOUSE:AF-O54984-F1 ATPASE GET3;
1098:  ge0m-A  2.9 10.9   65   481    8   MOUSE:AF-P32921-F1 TRYPTOPHAN--TRNA LIGASE, CYTOPLASMIC;
1099:  ghx0-A  2.9  6.4   56   235   14   MOUSE:AF-Q8BGG6-F1 MOTILE SPERM DOMAIN-CONTAINING PROTEIN 3;
1100:  gctd-A  2.9 18.8   93   249    3   MOUSE:AF-Q8VDV8-F1 MIT DOMAIN-CONTAINING PROTEIN 1;
1101:  gjh2-A  2.9  5.8  106   404    8   MOUSE:AF-Q80ZJ7-F1 SORTING NEXIN-32;
1102:  f9oz-A  2.9  5.7  126  2243    6   MOUSE:AF-Q8CJF7-F1 PROTEIN ELYS;
1103:  goac-A  2.9  3.9   62   314   10   MOUSE:AF-Q3TBN1-F1 TRANSMEMBRANE PROTEIN 248;
1104:  gftd-A  2.9  3.7  117   373   13   MOUSE:AF-P49650-F1 P2Y PURINOCEPTOR 1;
1105:  gbzh-A  2.9  9.0   82   292    9   MOUSE:AF-G5E845-F1 POTASSIUM CHANNEL, SUBFAMILY K, MEMBER 16;
1106:  gjfn-A  2.9  4.6  100   216    8   MOUSE:AF-Q9WVL0-F1 MALEYLACETOACETATE ISOMERASE;
1107:  gl4i-A  2.9  7.5   89   446    6   MOUSE:AF-P62484-F1 ABL INTERACTOR 2;
1108:  geww-A  2.9  5.5   79   142    6   MOUSE:AF-Q8CFV4-F1 NEURITIN;
1109:  gdp9-A  2.9 10.3  112  1175    5   MOUSE:AF-Q91UZ1-F1 1-PHOSPHATIDYLINOSITOL 4,5-BISPHOSPHATE PHOSPHODI
1110:  giaw-A  2.9  6.7   88   355    9   MOUSE:AF-Q60739-F1 BAG FAMILY MOLECULAR CHAPERONE REGULATOR 1;
1111:  f8wo-A  2.9  5.6  121   644    8   MOUSE:AF-E9Q4J9-F1 ADHESION G-PROTEIN COUPLED RECEPTOR F2;
1112:  f81g-A  2.9 13.6   97   993    4   MOUSE:AF-Q8K337-F1 TYPE II INOSITOL 1,4,5-TRISPHOSPHATE 5-PHOSPHATAS
1113:  f84k-A  2.9  3.5   96   172    5   MOUSE:AF-O88662-F1 EPITHELIAL MEMBRANE PROTEIN 2;
1114:  glyr-A  2.9  5.1   75   437    5   MOUSE:AF-P41588-F1 VASOACTIVE INTESTINAL POLYPEPTIDE RECEPTOR 2;
1115:  goqw-A  2.9  4.9   97   146    4   MOUSE:AF-Q9D8M3-F1 HEME TRANSPORTER HRG1;
1116:  gn3p-A  2.9 17.8   72   680    8   MOUSE:AF-Q8R370-F1 USHER SYNDROME TYPE-1C PROTEIN-BINDING PROTEIN 1;
1117:  f9do-A  2.9  6.3  108   240    7   MOUSE:AF-Q61334-F1 B-CELL RECEPTOR-ASSOCIATED PROTEIN 29;
1118:  gg08-A  2.9  3.5   51   504   16   MOUSE:AF-P14576-F1 SIGNAL RECOGNITION PARTICLE 54 KDA PROTEIN;
1119:  gb2j-A  2.9  7.7  118  1347    5   MOUSE:AF-Q5U4C1-F1 G-PROTEIN COUPLED RECEPTOR-ASSOCIATED SORTING PRO
1120:  gciy-A  2.9  6.1   92   304    8   MOUSE:AF-Q8BWG9-F1 CALCIUM RELEASE-ACTIVATED CALCIUM CHANNEL PROTEIN
1121:  gh55-A  2.9  9.3   69   326    6   MOUSE:AF-Q8BH83-F1 ANKYRIN REPEAT DOMAIN-CONTAINING PROTEIN 9;
1122:  gjwu-A  2.9  5.1   88   401    5   MOUSE:AF-Q9D9E0-F1 SOLUTE CARRIER FAMILY 22 MEMBER 17;
1123:  gddi-A  2.9  4.9  129   460    5   MOUSE:AF-Q7M6X5-F1 REGULATOR OF SEX-LIMITATION CANDIDATE 18;
1124:  ganj-A  2.9 17.5  102   594   10   MOUSE:AF-Q91WC0-F1 ACTIN-HISTIDINE N-METHYLTRANSFERASE;
1125:  gdlr-A  2.9  6.9   97   629    4   MOUSE:AF-Q8CHY6-F1 TRANSCRIPTIONAL REPRESSOR P66 ALPHA;
1126:  gn3q-A  2.9  8.0   75   160    8   MOUSE:AF-O35089-F1 PROTEIN CORNICHON HOMOLOG 2;
1127:  ghgt-A  2.8  5.9   88   184    9   MOUSE:AF-Q99LJ5-F1 CKLF-LIKE MARVEL TRANSMEMBRANE DOMAIN-CONTAINING
1128:  gk5u-A  2.8  8.0   82   533    7   MOUSE:AF-Q3ULW8-F1 PROTEIN MONO-ADP-RIBOSYLTRANSFERASE PARP3;
1129:  gcs6-A  2.8  5.1  130   404    6   MOUSE:AF-Q9D8U8-F1 SORTING NEXIN-5;
1130:  gj4e-A  2.8  7.5   80   400    4   MOUSE:AF-A7XUX6-F1 SELECTION AND UPKEEP OF INTRAEPITHELIAL T-CELLS P
1131:  gh9c-A  2.8  5.7   69  1296   10   MOUSE:AF-Q3URV1-F1 PROTEIN BROAD-MINDED;
1132:  gk2n-A  2.8  4.3  107   195    7   MOUSE:AF-Q3UUA0-F1 TRANSMEMBRANE PROTEIN 211;
1133:  gc4f-A  2.8 17.8   96   780   10   MOUSE:AF-Q8K0T0-F1 RETICULON-1;
1134:  gmw0-A  2.8  4.6  138   453   11   MOUSE:AF-Q3USY0-F1 PUTATIVE SODIUM-COUPLED NEUTRAL AMINO ACID TRANSP
1135:  gm8l-A  2.8 10.8   94   638   10   MOUSE:AF-Q9WU38-F1 AMILORIDE-SENSITIVE SODIUM CHANNEL SUBUNIT BETA;
1136:  f9xp-A  2.8 11.2   88   556    7   MOUSE:AF-Q2YDW2-F1 PROTEIN MISATO HOMOLOG 1;
1137:  gj85-A  2.8 11.3  102   690    8   MOUSE:AF-Q8C2S5-F1 F-BOX/LRR-REPEAT PROTEIN 5;
1138:  gin4-A  2.8  6.7  137   312    7   MOUSE:AF-Q99JY8-F1 PHOSPHOLIPID PHOSPHATASE 3;
1139:  gmlu-A  2.8  4.2  104   303    8   MOUSE:AF-B7ZP21-F1 CKLF-LIKE MARVEL TRANSMEMBRANE DOMAIN-CONTAINING
1140:  f9dp-A  2.8 13.3   94   504    7   MOUSE:AF-Q8BZT7-F1 GROUP 3 SECRETORY PHOSPHOLIPASE A2;
1141:  gkrx-A  2.8  3.9  113   364    4   MOUSE:AF-G3X9M9-F1 TRANSMEMBRANE PROTEIN 116;
1142:  gopz-A  2.8  9.4  102   206   13   MOUSE:AF-Q9D0P0-F1 EMOPAMIL-BINDING PROTEIN-LIKE;
1143:  gjud-A  2.8 12.3  116   388    8   MOUSE:AF-P97441-F1 ZINC TRANSPORTER 3;
1144:  gdea-A  2.8  6.4  129   346    5   MOUSE:AF-P51491-F1 SHORT-WAVE-SENSITIVE OPSIN 1;
1145:  gep2-A  2.8  8.6  122  1099    5   MOUSE:AF-Q812A2-F1 SLIT-ROBO RHO GTPASE-ACTIVATING PROTEIN 3;
1146:  gno6-A  2.8  7.0   71   208    7   MOUSE:AF-Q5SYH2-F1 TRANSMEMBRANE PROTEIN 199;
1147:  ggy8-A  2.8  9.5  118   437    8   MOUSE:AF-Q9JHJ5-F1 5-HYDROXYTRYPTAMINE RECEPTOR 3B;
1148:  golz-A  2.8  5.5   81  1678    6   MOUSE:AF-F8VQG7-F1 NEDD4-BINDING PROTEIN 2;
1149:  gfpl-A  2.8  3.0   48   380   10   MOUSE:AF-Q9WUE4-F1 GATOR COMPLEX PROTEIN NPRL2;
1150:  gn0z-A  2.8 17.6  107  2035   12   MOUSE:AF-Q6GYP7-F1 RAL GTPASE-ACTIVATING PROTEIN SUBUNIT ALPHA-1;
1151:  gdrh-A  2.8  6.8   85   113    5   MOUSE:AF-Q5F285-F1 TRANSMEMBRANE PROTEIN 256;
1152:  f873-A  2.8  6.3   71   140    3   MOUSE:AF-Q3TUD9-F1 TRANSMEMBRANE PROTEIN 18;
1153:  gijd-A  2.8  8.6  134   514    5   MOUSE:AF-Q9DBJ3-F1 BRAIN-SPECIFIC ANGIOGENESIS INHIBITOR 1-ASSOCIATE
1154:  gdp5-A  2.8  3.5   68   141    6   MOUSE:AF-Q9CQC4-F1 TRANSMEMBRANE PROTEIN 216;
1155:  gnjf-A  2.8  8.6  113   653    4   MOUSE:AF-Q64213-F1 SPLICING FACTOR 1;
1156:  govv-A  2.8  5.9   82  1962    5   MOUSE:AF-Q9WUF3-F1 CASP8-ASSOCIATED PROTEIN 2;
1157:  gm2b-A  2.8  7.3   73   938    7   MOUSE:AF-Q80TZ3-F1 PUTATIVE TYROSINE-PROTEIN PHOSPHATASE AUXILIN;
1158:  gk6n-A  2.8 16.7   70  1865   11   MOUSE:AF-Q8BUR4-F1 DEDICATOR OF CYTOKINESIS PROTEIN 1;
1159:  gnz2-A  2.8  4.6   92   857    4   MOUSE:AF-Q9CUL5-F1 DYNEIN REGULATORY COMPLEX PROTEIN 11;
1160:  gdnk-A  2.8 14.7  107   270    8   MOUSE:AF-Q9D7W4-F1 TETRASPANIN-17;
1161:  gf7t-A  2.8  6.7  121   361    5   MOUSE:AF-P0C5J4-F1 G-PROTEIN COUPLED RECEPTOR 52;
1162:  gi20-A  2.8  5.9  109   415    8   MOUSE:AF-Q62293-F1 T-CELL-SPECIFIC GUANINE NUCLEOTIDE TRIPHOSPHATE-B
1163:  gl8e-A  2.8  6.6  115   323    7   MOUSE:AF-Q8BHK1-F1 MAGNESIUM TRANSPORTER NIPA1;
1164:  gahg-A  2.8 10.2  103  1325   10   MOUSE:AF-Q7TNH6-F1 NEPHROCYSTIN-3;
1165:  gnyn-A  2.8  8.3   96  1465    6   MOUSE:AF-P33609-F1 DNA POLYMERASE ALPHA CATALYTIC SUBUNIT;
1166:  f82z-A  2.8 21.9   93   161    8   MOUSE:AF-Q9WVK0-F1 TYPE-1 ANGIOTENSIN II RECEPTOR-ASSOCIATED PROTEIN
1167:  gi1x-A  2.8  5.4   62   408   10   MOUSE:AF-A2A7Z8-F1 ARYLACETAMIDE DEACETYLASE-LIKE 3;
1168:  gcku-A  2.8  3.5  143  1204    9   MOUSE:AF-Q924C1-F1 EXPORTIN-5;
1169:  ga9w-A  2.8 10.8   82   552    6   MOUSE:AF-P07141-F1 MACROPHAGE COLONY-STIMULATING FACTOR 1;
1170:  gc9p-A  2.8  6.2  109   487    4   MOUSE:AF-P23979-F1 5-HYDROXYTRYPTAMINE RECEPTOR 3A;
1171:  ghal-A  2.8  5.7  150   600    7   MOUSE:AF-Q80VM9-F1 PROTON CHANNEL OTOP1;
1172:  ga61-A  2.8  5.1  126   505    7   MOUSE:AF-Q9DCP2-F1 SODIUM-COUPLED NEUTRAL AMINO ACID TRANSPORTER 3;
1173:  gj5f-A  2.8  5.8   86   140   10   MOUSE:AF-Q9ERY9-F1 ERGOSTEROL BIOSYNTHETIC PROTEIN 28 HOMOLOG;
1174:  ga0t-A  2.8 17.5   92   704   10   MOUSE:AF-O08983-F1 HERMANSKY-PUDLAK SYNDROME 1 PROTEIN HOMOLOG;
1175:  gg0f-A  2.8  7.9   82   804    5   MOUSE:AF-Q8BGF0-F1 EXPRESSED SEQUENCE AW551984;
1176:  godx-A  2.8  4.5   55   165   11   MOUSE:AF-Q8C632-F1 DNAJ (HSP40) HOMOLOG, SUBFAMILY C, MEMBER 5 GAMMA
1177:  gcfm-A  2.8  5.5  111   169    8   MOUSE:AF-Q9DAR1-F1 CKLF-LIKE MARVEL TRANSMEMBRANE DOMAIN-CONTAINING
1178:  gbl2-A  2.8  9.6   80   455    6   MOUSE:AF-Q3UYI1-F1 P2X PURINOCEPTOR;
1179:  goc1-A  2.8  7.5   99   364    8   MOUSE:AF-A7TZE6-F1 SELECTION AND UPKEEP OF INTRAEPITHELIAL T-CELLS P
1180:  gnx5-A  2.8  6.7   88   167    8   MOUSE:AF-Q9D328-F1 TRANSMEMBRANE PROTEIN 35A;
1181:  gmqb-A  2.8  9.0   96   582    5   MOUSE:AF-Q80V03-F1 UNCHARACTERIZED AARF DOMAIN-CONTAINING PROTEIN KI
1182:  gh9p-A  2.8  4.8   82   424   13   MOUSE:AF-P97794-F1 ATP-SENSITIVE INWARD RECTIFIER POTASSIUM CHANNEL
1183:  gm78-A  2.8  4.5   81   138    4   MOUSE:AF-Q9CR98-F1 PROTEIN FAM136A;
1184:  gc17-A  2.8  9.3   91   194    8   MOUSE:AF-P42925-F1 PEROXISOMAL MEMBRANE PROTEIN 2;
1185:  gcjo-A  2.8  7.6  100  1191    9   MOUSE:AF-Q9ES52-F1 PHOSPHATIDYLINOSITOL 3,4,5-TRISPHOSPHATE 5-PHOSPH
1186:  gahc-A  2.8 17.8  119   383    9   MOUSE:AF-Q91WC7-F1 NIPA-LIKE PROTEIN 2;
1187:  gm7w-A  2.8  5.1  130   401    5   MOUSE:AF-Q8C0T0-F1 XK-RELATED PROTEIN 8;
1188:  gdlv-A  2.8  8.1  133   740    5   MOUSE:AF-Q3USJ8-F1 F-BAR AND DOUBLE SH3 DOMAINS PROTEIN 2;
1189:  gdg0-A  2.8  3.7  110   271    5   MOUSE:AF-Q8BHH1-F1 AQUAPORIN-11;
1190:  ghay-A  2.8  9.6   96   306    7   MOUSE:AF-P09925-F1 SURFEIT LOCUS PROTEIN 1;
1191:  gl0d-A  2.8 28.7  117   904    7   MOUSE:AF-Q5U464-F1 ARF-GAP WITH SH3 DOMAIN, ANK REPEAT AND PH DOMAIN
1192:  gn30-A  2.8  5.3   82   642    7   MOUSE:AF-Q9D478-F1 PROTEIN BCAP;
1193:  gdk7-A  2.8  5.1   83   200   10   MOUSE:AF-Q62276-F1 MEDIATOR OF RNA POLYMERASE II TRANSCRIPTION SUBUN
1194:  gi9y-A  2.8 10.7  114  1270    4   MOUSE:AF-Q6PAJ1-F1 BREAKPOINT CLUSTER REGION PROTEIN;
1195:  gb1z-A  2.8  5.9  110   332    5   MOUSE:AF-A0A668KM38-F1 UNCHARACTERIZED PROTEIN;
1196:  go13-A  2.8 12.7   82   439    7   MOUSE:AF-P58467-F1 SET DOMAIN-CONTAINING PROTEIN 4;
1197:  go6l-A  2.8 11.4   67   757    7   MOUSE:AF-Q1HFZ0-F1 RNA CYTOSINE C(5)-METHYLTRANSFERASE NSUN2;
1198:  gho1-A  2.8  3.9  139   330    6   MOUSE:AF-Q9WUP4-F1 POLYPRENOL REDUCTASE;
1199:  gkln-A  2.8  3.9   88   206    6   MOUSE:AF-E9Q9H8-F1 TRANSMEMBRANE 4 L SIX FAMILY MEMBER 19;
1200:  gd1k-A  2.8  9.7   93   655   12   MOUSE:AF-Q9WU39-F1 AMILORIDE-SENSITIVE SODIUM CHANNEL SUBUNIT GAMMA;
1201:  ggxs-A  2.8  7.6  152   566    5   MOUSE:AF-Q8CBB2-F1 SOLUTE CARRIER FAMILY 15 MEMBER 5;
1202:  ganw-A  2.8  4.8   99   733    5   MOUSE:AF-A0A1D5RM95-F1 ZINC FINGER PROTEIN 853;
1203:  ganz-A  2.8  6.0  146   481    5   MOUSE:AF-Q99JG2-F1 G-PROTEIN COUPLED RECEPTOR 37-LIKE 1;
1204:  gkiy-A  2.8  5.7  145  1193    6   MOUSE:AF-Q5XF90-F1 PROBABLE CATION-TRANSPORTING ATPASE 13A4;
1205:  gc8o-A  2.8  9.5  138   905    6   MOUSE:AF-Q921G8-F1 GAMMA-TUBULIN COMPLEX COMPONENT 2;
1206:  gfjo-A  2.8  8.7   83    98    8   MOUSE:AF-Q8K3C0-F1 RIBONUCLEASE KAPPA;
1207:  glfi-A  2.8  4.1   91   963    5   MOUSE:AF-Q8K0C1-F1 IMPORTIN-13;
1208:  gewm-A  2.8  6.1  102   501    5   MOUSE:AF-Q9D554-F1 SPLICING FACTOR 3A SUBUNIT 3;
1209:  gnb0-A  2.8  9.9   90   571    7   MOUSE:AF-Q8C636-F1 SPERMATOGENESIS-ASSOCIATED PROTEIN 16;
1210:  gc8y-A  2.8  4.4  101   874    9   MOUSE:AF-Q61140-F1 BREAST CANCER ANTI-ESTROGEN RESISTANCE PROTEIN 1;
1211:  gejr-A  2.8  5.8  132   678    9   MOUSE:AF-Q8BH01-F1 TRANSMEMBRANE AND COILED-COIL DOMAIN-CONTAINING P
1212:  gjfe-A  2.8  5.3  144   354    8   MOUSE:AF-Q7TRM4-F1 OLFACTORY RECEPTOR;
1213:  gh1p-A  2.8  7.1  139   478    6   MOUSE:AF-Q8BLD9-F1 D(1B) DOPAMINE RECEPTOR;
1214:  f8vh-A  2.8  6.6  122   418    3   MOUSE:AF-P18762-F1 BETA-2 ADRENERGIC RECEPTOR;
1215:  ghrj-A  2.8  7.1   97   505    7   MOUSE:AF-Q3UZZ4-F1 OLFACTOMEDIN-4;
1216:  gkmn-A  2.8  6.5  141  1712    6   MOUSE:AF-Q4KUS2-F1 PROTEIN UNC-13 HOMOLOG A;
1217:  gdfb-A  2.8  6.8   96   982    7   MOUSE:AF-F8VPP8-F1 ZINC FINGER CCCH TYPE-CONTAINING 7B;
1218:  gfvr-A  2.8  3.8   84   182    5   MOUSE:AF-Q9DAX0-F1 FERRITIN;
1219:  gfrs-A  2.8  7.1  101   913    6   MOUSE:AF-Q9D666-F1 SUN DOMAIN-CONTAINING PROTEIN 1;
1220:  gkdm-A  2.8  5.0   91   327    7   MOUSE:AF-Q91XW8-F1 INACTIVE PEPTIDYL-PROLYL CIS-TRANS ISOMERASE FKBP
1221:  f91o-A  2.8  5.3  118   306   10   MOUSE:AF-E9PVR6-F1 VOMERONASAL TYPE-1 RECEPTOR;
1222:  gfso-A  2.8 11.1   97   378    8   MOUSE:AF-Q3TBT3-F1 STIMULATOR OF INTERFERON GENES PROTEIN;
1223:  gd7t-A  2.8  7.1  106  2561    8   MOUSE:AF-E9PX29-F1 SPECTRIN BETA CHAIN;
1224:  gd23-A  2.8  4.8   78   257    6   MOUSE:AF-Q9EQQ2-F1 PROTEIN YIPF5;
1225:  gmp0-A  2.8  7.0  159   577    8   MOUSE:AF-Q80UF9-F1 PROTON CHANNEL OTOP3;
1226:  f8wy-A  2.8  5.4   64  1031    8   MOUSE:AF-Q6ZQ03-F1 FORMIN-BINDING PROTEIN 4;
1227:  f9j4-A  2.8  5.2   66   217    2   MOUSE:AF-Q9D8X2-F1 COILED-COIL DOMAIN-CONTAINING PROTEIN 124;
1228:  gaxi-A  2.8  3.4   71   308    3   MOUSE:AF-Q7M724-F1 TASTE RECEPTOR TYPE 2 MEMBER 106;
1229:  gjm7-A  2.8 14.7   95  1946    8   MOUSE:AF-A2AQ25-F1 SICKLE TAIL PROTEIN;
1230:  gg5w-A  2.8  5.5  124   360   10   MOUSE:AF-Q9EP66-F1 HYDROXYCARBOXYLIC ACID RECEPTOR 2;
1231:  gbln-A  2.8 11.8  100   779    7   MOUSE:AF-O54692-F1 CENTROMERE/KINETOCHORE PROTEIN ZW10 HOMOLOG;
1232:  f9c1-A  2.8  4.6  123   319    6   MOUSE:AF-A0A1B0GSI9-F1 OLFACTORY RECEPTOR 663;
1233:  gf3d-A  2.8 15.0  115  1749    8   MOUSE:AF-Q6VH22-F1 INTRAFLAGELLAR TRANSPORT PROTEIN 172 HOMOLOG;
1234:  ggsa-A  2.8  7.2   91   267    3   MOUSE:AF-E9Q9V5-F1 MEMBRANE-SPANNING 4-DOMAINS, SUBFAMILY A, MEMBER
1235:  ghs3-A  2.8  6.8   97   396    5   MOUSE:AF-Q9WV31-F1 ACTIVITY-REGULATED CYTOSKELETON-ASSOCIATED PROTEI
1236:  gihq-A  2.8  4.1  100   540    9   MOUSE:AF-Q61263-F1 STEROL O-ACYLTRANSFERASE 1;
1237:  gfzx-A  2.8  7.2  123   716    7   MOUSE:AF-Q8R5F8-F1 EPIDERMAL GROWTH FACTOR RECEPTOR KINASE SUBSTRATE
1238:  gcye-A  2.8  4.8  131   463    7   MOUSE:AF-Q8BWH0-F1 PUTATIVE SODIUM-COUPLED NEUTRAL AMINO ACID TRANSP
1239:  ggql-A  2.8  6.2  107   472    6   MOUSE:AF-Q64112-F1 INTERFERON-INDUCED PROTEIN WITH TETRATRICOPEPTIDE
1240:  gi5m-A  2.8 13.0  120   975    6   MOUSE:AF-O35382-F1 EXOCYST COMPLEX COMPONENT 4;
1241:  ghie-A  2.8 11.0  164  1276    6   MOUSE:AF-P21447-F1 ATP-DEPENDENT TRANSLOCASE ABCB1;
1242:  gah0-A  2.8  2.8   47    62    4   MOUSE:AF-A0A1W2P827-F1 PREDICTED GENE 12216;
1243:  gb77-A  2.8  5.9  116   575    6   MOUSE:AF-Q3UW12-F1 CYCLIC NUCLEOTIDE-GATED CATION CHANNEL ALPHA-4;
1244:  gmqa-A  2.8  3.5   79   427    5   MOUSE:AF-Q99L60-F1 V-TYPE PROTON ATPASE SUBUNIT C 2;
1245:  f87g-A  2.7  5.0   78   254    9   MOUSE:AF-Q99KK1-F1 RECEPTOR EXPRESSION-ENHANCING PROTEIN 3;
1246:  gjxt-A  2.7  6.4  112   502    9   MOUSE:AF-Q9WTR6-F1 CYSTINE/GLUTAMATE TRANSPORTER;
1247:  gbwg-A  2.7  5.2  125   343   12   MOUSE:AF-Q8C131-F1 HYDROXYCARBOXYLIC ACID RECEPTOR 1;
1248:  gfzr-A  2.7  3.8   94   228    7   MOUSE:AF-Q9JHK0-F1 PROLACTIN-2A1;
1249:  gj3w-A  2.7  9.8   83   555    5   MOUSE:AF-Q8BMA3-F1 CONNECTOR ENHANCER OF KINASE SUPPRESSOR OF RAS 3;
1250:  gndx-A  2.7  9.2   67   381    4   MOUSE:AF-O88995-F1 NF-KAPPA-B INHIBITOR-LIKE PROTEIN 1;
1251:  gjcj-A  2.7  4.1   96   363    9   MOUSE:AF-Q3UR97-F1 SORTING NEXIN-21;
1252:  gh3z-A  2.7  4.6   95   963    7   MOUSE:AF-Q9CRT8-F1 EXPORTIN-T;
1253:  gnsy-A  2.7  6.6  117   480   15   MOUSE:AF-Q8VCA6-F1 TRANSMEMBRANE PROTEIN 161A;
1254:  glsk-A  2.7 10.7   99  1038   14   MOUSE:AF-Q9EPL8-F1 IMPORTIN-7;
1255:  gbqd-A  2.7  3.6   68   131   12   MOUSE:AF-Q8K273-F1 ER MEMBRANE PROTEIN COMPLEX SUBUNIT 5;
1256:  gbvb-A  2.7  8.5   88   515    2   MOUSE:AF-Q8K004-F1 SPERMATOGENESIS-ASSOCIATED PROTEIN 2;
1257:  gg9b-A  2.7 13.0   98   311    3   MOUSE:AF-P08226-F1 APOLIPOPROTEIN E;
1258:  gkyd-A  2.7  4.8  114   367    8   MOUSE:AF-P57757-F1 CYSTINOSIN;
1259:  ggxm-A  2.7  5.5  109   942    7   MOUSE:AF-Q8BH53-F1 CILIA- AND FLAGELLA-ASSOCIATED PROTEIN 69;
1260:  gnzk-A  2.7  6.4   81  1356    7   MOUSE:AF-Q80TI1-F1 PLECKSTRIN HOMOLOGY DOMAIN-CONTAINING FAMILY H ME
1261:  glcc-A  2.7  8.9  120  1799    4   MOUSE:AF-A2AHJ4-F1 BROMODOMAIN AND WD REPEAT-CONTAINING PROTEIN 3;
1262:  gkue-A  2.7  5.7   82   197   16   MOUSE:AF-Q810P8-F1 MEMBRANE-SPANNING 4-DOMAINS, SUBFAMILY A, MEMBER
1263:  gjiv-A  2.7  7.3   90  1137    9   MOUSE:AF-Q8K561-F1 OTOANCORIN;
1264:  gepn-A  2.7 11.2   92   447    4   MOUSE:AF-Q8BS35-F1 ALKYLGLYCEROL MONOOXYGENASE;
1265:  gdsb-A  2.7  7.0  122  1128    7   MOUSE:AF-Q8K394-F1 INACTIVE PHOSPHOLIPASE C-LIKE PROTEIN 2;
1266:  gmbx-A  2.7  4.7   91   980    1   MOUSE:AF-Q14CH7-F1 ALANINE--TRNA LIGASE, MITOCHONDRIAL;
1267:  geeq-A  2.7  4.5  122  2307    4   MOUSE:AF-E9Q9K8-F1 A KINASE (PRKA) ANCHOR PROTEIN 6;
1268:  gbya-A  2.7  4.1   90   144    4   MOUSE:AF-Q9D342-F1 TRANSMEMBRANE PROTEIN 170A;
1269:  f9nt-A  2.7  5.3  140   771    6   MOUSE:AF-Q8BXR1-F1 PROBABLE CATIONIC AMINO ACID TRANSPORTER;
1270:  ggth-A  2.7  8.6   72   270    8   MOUSE:AF-Q9CQ56-F1 VESICLE TRANSPORT PROTEIN USE1;
1271:  ggn5-A  2.7  8.4  102   648    5   MOUSE:AF-Q62172-F1 RALA-BINDING PROTEIN 1;
1272:  f948-A  2.7  7.7  120   290    7   MOUSE:AF-Q925G2-F1 PLASMA MEMBRANE ASCORBATE-DEPENDENT REDUCTASE CYB
1273:  goa5-A  2.7  4.8   94  1037    5   MOUSE:AF-B2RY50-F1 OUTER DYNEIN ARM-DOCKING COMPLEX SUBUNIT 2;
1274:  ggfz-A  2.7 12.3  141   717    9   MOUSE:AF-Q9R0T8-F1 INHIBITOR OF NUCLEAR FACTOR KAPPA-B KINASE SUBUNI
1275:  ggu8-A  2.7  5.9   77   407    9   MOUSE:AF-A0A140LIF8-F1 IMMUNITY-RELATED GTPASE FAMILY M MEMBER 2;
1276:  gonh-A  2.7  8.7   98   809    6   MOUSE:AF-Q3UQN2-F1 F-BAR DOMAIN ONLY PROTEIN 2;
1277:  glan-A  2.7  6.6   87   250    7   MOUSE:AF-Q8BH10-F1 PROTEIN ORAI-2;
1278:  ghhd-A  2.7 18.9   97  1266    4   MOUSE:AF-B2RXQ2-F1 PPFIA1 PROTEIN;
1279:  gkh8-A  2.7  5.7   97  1289    5   MOUSE:AF-Q80VA5-F1 SH3 DOMAIN AND TETRATRICOPEPTIDE REPEAT-CONTAININ
1280:  gg0m-A  2.7 11.7  148  1197    5   MOUSE:AF-Q6P9Q4-F1 FH1/FH2 DOMAIN-CONTAINING PROTEIN 1;
1281:  gat8-A  2.7  4.2   64   902    6   MOUSE:AF-Q68FL6-F1 METHIONINE--TRNA LIGASE, CYTOPLASMIC;
1282:  ga9q-A  2.7 10.8   90   510    4   MOUSE:AF-P97480-F1 EYES ABSENT HOMOLOG 3;
1283:  f9ew-A  2.7 23.7   65   358    6   MOUSE:AF-Q3UND0-F1 SRC KINASE-ASSOCIATED PHOSPHOPROTEIN 2;
1284:  glby-A  2.7  4.4   63  1559    6   MOUSE:AF-Q6ZPV2-F1 CHROMATIN-REMODELING ATPASE INO80;
1285:  gngo-A  2.7  8.0  105   766    4   MOUSE:AF-Q8C0V0-F1 SERINE/THREONINE-PROTEIN KINASE TOUSLED-LIKE 1;
1286:  gix0-A  2.7  5.5   66   372    8   MOUSE:AF-Q5MPP0-F1 FATTY ACID 2-HYDROXYLASE;
1287:  gnjo-A  2.7  9.1  103  1856    5   MOUSE:AF-Q0VGY8-F1 PROTEIN TANC1;
1288:  gmki-A  2.7  8.0   89   183    4   MOUSE:AF-Q5XKN4-F1 PROTEIN JAGUNAL HOMOLOG 1;
1289:  f9fa-A  2.7  4.0  114   344    8   MOUSE:AF-Q8BMC0-F1 LYSOPHOSPHATIDIC ACID RECEPTOR 6;
1290:  ga8s-A  2.7  5.4   82   713    6   MOUSE:AF-D3Z6S9-F1 GLUTAMATE-RICH PROTEIN 6;
1291:  gpdc-A  2.7  3.5   67   123   12   MOUSE:AF-Q8R3L0-F1 MEMBRANE MAGNESIUM TRANSPORTER 2;
1292:  gjdx-A  2.7  5.4   72  1044    6   MOUSE:AF-Q6WQJ1-F1 DIACYLGLYCEROL LIPASE-ALPHA;
1293:  giag-A  2.7  8.7   90   973    6   MOUSE:AF-Q8R307-F1 VACUOLAR PROTEIN SORTING-ASSOCIATED PROTEIN 18 HO
1294:  gddj-A  2.7  2.6   62   199   13   MOUSE:AF-P47873-F1 INTERLEUKIN-11;
1295:  ggkr-A  2.7  5.5   64   950    8   MOUSE:AF-Q9WVL5-F1 MORC FAMILY CW-TYPE ZINC FINGER PROTEIN 1;
1296:  f8xa-A  2.7  4.5   54   226    6   MOUSE:AF-Q9CYN2-F1 SIGNAL PEPTIDASE COMPLEX SUBUNIT 2;
1297:  gcn3-A  2.7  4.7  101   263    7   MOUSE:AF-Q9R1Q6-F1 TRANSMEMBRANE PROTEIN 176B;
1298:  gozi-A  2.7  2.4   50   448    6   MOUSE:AF-Q99J78-F1 DIFFERENTIALLY EXPRESSED IN FDCP 8;
1299:  gdm9-A  2.7 13.0   84  1199    8   MOUSE:AF-O54774-F1 AP-3 COMPLEX SUBUNIT DELTA-1;
1300:  gh1h-A  2.7  5.0  130  1333    6   MOUSE:AF-Q7TT37-F1 ELONGATOR COMPLEX PROTEIN 1;
1301:  gmix-A  2.7  5.8   82   574    5   MOUSE:AF-Q8CIV2-F1 MEMBRALIN;
1302:  gobh-A  2.7  6.3  137   913    8   MOUSE:AF-Q07139-F1 PROTEIN ECT2;
1303:  ggzj-A  2.7  6.0   85   246    8   MOUSE:AF-Q8C407-F1 PROTEIN YIPF4;
1304:  ghz1-A  2.7  6.9  115   846    8   MOUSE:AF-Q3UIA2-F1 RHO GTPASE-ACTIVATING PROTEIN 17;
1305:  ggnk-A  2.7 10.6   82   641    9   MOUSE:AF-Q8C879-F1 ZINC FINGER PROTEIN 202;
1306:  gobc-A  2.7 10.5   76   139   11   MOUSE:AF-Q9CX13-F1 PROTEIN CORNICHON HOMOLOG 4;
1307:  f9m9-A  2.7  4.4  118   360   13   MOUSE:AF-O35457-F1 C-C CHEMOKINE RECEPTOR-LIKE 2;
1308:  f9pz-A  2.7  7.2   75   793    5   MOUSE:AF-Q99KC8-F1 VON WILLEBRAND FACTOR A DOMAIN-CONTAINING PROTEIN
1309:  gpc4-A  2.7  4.8   90   490   12   MOUSE:AF-P97443-F1 HISTONE-LYSINE N-METHYLTRANSFERASE SMYD1;
1310:  glqt-A  2.7 11.5  123  1007    6   MOUSE:AF-Q61136-F1 SERINE/THREONINE-PROTEIN KINASE PRP4 HOMOLOG;
1311:  gkkr-A  2.7  9.0   82   589    5   MOUSE:AF-Q9D417-F1 F-BOX ONLY PROTEIN 24;
1312:  gl4h-A  2.7  3.9   93   530    6   MOUSE:AF-Q3TIR3-F1 SYNEMBRYN-A;
1313:  gc2c-A  2.7 13.7  124   245    6   MOUSE:AF-O70401-F1 TETRASPANIN-6;
1314:  gdy3-A  2.7  4.3  124   515    9   MOUSE:AF-Q8BGK6-F1 Y+L AMINO ACID TRANSPORTER 2;
1315:  gc19-A  2.7  7.7  106   886    8   MOUSE:AF-Q91WD7-F1 KINESIN-LIKE PROTEIN KIF18A;
1316:  gdox-A  2.7  4.0  103   228    8   MOUSE:AF-Q5SVL9-F1 GROWTH HORMONE D22;
1317:  gf5x-A  2.7  6.5   80   311    5   MOUSE:AF-Q9CX30-F1 PROTEIN YIF1B;
1318:  gn7u-A  2.7  5.9  110   807    5   MOUSE:AF-Q8VI84-F1 NUCLEOLAR COMPLEX PROTEIN 3 HOMOLOG;
1319:  gnln-A  2.7 10.8   96  1032    6   MOUSE:AF-Q80YA9-F1 CONNECTOR ENHANCER OF KINASE SUPPRESSOR OF RAS 2;
1320:  gnr0-A  2.7  2.9   60   166   10   MOUSE:AF-E9PZI3-F1 PREDICTED GENE 8369;
1321:  gh6m-A  2.7 18.7   97   767    8   MOUSE:AF-Q91WD2-F1 TRANSIENT RECEPTOR POTENTIAL CATION CHANNEL SUBFA
1322:  gi9s-A  2.7  9.5  142  1066    6   MOUSE:AF-Q64727-F1 VINCULIN;
1323:  ge79-A  2.7 23.2  106   484    9   MOUSE:AF-Q8R0N9-F1 PALMITOYLTRANSFERASE ZDHHC1;
1324:  gmzw-A  2.7  6.2  122   351   11   MOUSE:AF-Q9EQ16-F1 C-X-C CHEMOKINE RECEPTOR TYPE 6;
1325:  gdpx-A  2.7  5.7  100   520    5   MOUSE:AF-P02716-F1 ACETYLCHOLINE RECEPTOR SUBUNIT DELTA;
1326:  gj4q-A  2.7  5.9  117   965    6   MOUSE:AF-B1AUY3-F1 RHO GTPASE-ACTIVATING PROTEIN 4;
1327:  gdwk-A  2.7  6.7  122   444    5   MOUSE:AF-P61168-F1 D(2) DOPAMINE RECEPTOR;
1328:  gkj2-A  2.7  5.4  129   352    9   MOUSE:AF-Q8BY68-F1 PURINERGIC RECEPTOR P2Y, G-PROTEIN-COUPLED 10B;
1329:  gcfg-A  2.7 10.3   95   463    6   MOUSE:AF-Q8BHJ7-F1 GAMMA-AMINOBUTYRIC ACID RECEPTOR SUBUNIT ALPHA-5;
1330:  goar-A  2.7  4.8  113   622    7   MOUSE:AF-Q09143-F1 HIGH AFFINITY CATIONIC AMINO ACID TRANSPORTER 1;
1331:  f8vv-A  2.7  6.5  141   459    9   MOUSE:AF-Q8CFD4-F1 SORTING NEXIN-8;
1332:  f9mj-A  2.7 13.0   83  1244   10   MOUSE:AF-Q6NZR5-F1 SUPERKILLER VIRALICIDIC ACTIVITY 2-LIKE (S. CEREV
1333:  gdl6-A  2.7  6.6   90   189   10   MOUSE:AF-Q14AF1-F1 4933413N12RIK PROTEIN;
1334:  gbmv-A  2.7  4.0   51   229   10   MOUSE:AF-Q8BNV8-F1 PLASMACYTOID DENDRITIC CELL-SPECIFIC RECEPTOR;
1335:  gi9c-A  2.7  6.1   69   151    6   MOUSE:AF-G3UXG0-F1 EXOCRINE GLAND SECRETED PEPTIDE 34;
1336:  gkxq-A  2.7 10.8  146   567    6   MOUSE:AF-Q5IRJ6-F1 ZINC TRANSPORTER 9;
1337:  gnyd-A  2.7  4.7  111   329    6   MOUSE:AF-Q8R298-F1 VOMERONASAL TYPE-1 RECEPTOR;
1338:  gfvi-A  2.7  4.4   80   690    6   MOUSE:AF-P63154-F1 CROOKED NECK-LIKE PROTEIN 1;
1339:  glh7-A  2.7  5.5   88   737    7   MOUSE:AF-D0G895-F1 ANGIOTENSIN-CONVERTING ENZYME-LIKE PROTEIN ACE3;
1340:  gjq3-A  2.7  8.2   78   459    6   MOUSE:AF-Q61313-F1 TRANSCRIPTION FACTOR AP-2-BETA;
1341:  gkrn-A  2.7  5.2   97   475    9   MOUSE:AF-Q8VD46-F1 ANKYRIN REPEAT, SAM AND BASIC LEUCINE ZIPPER DOMA
1342:  gm7k-A  2.7  4.7  105   378   10   MOUSE:AF-Q8R1J1-F1 TRANSMEMBRANE 6 SUPERFAMILY MEMBER 2;
1343:  gd7m-A  2.7  9.2  100   169    6   MOUSE:AF-P50637-F1 TRANSLOCATOR PROTEIN;
1344:  gddn-A  2.7  5.4  135   226    3   MOUSE:AF-Q9ES61-F1 CHANDRA PROTEIN;
1345:  gh7a-A  2.7  7.9   85   532    9   MOUSE:AF-Q3TH73-F1 PROTEIN TWEETY HOMOLOG 2;
1346:  ga1b-A  2.7 19.9  114   855    4   MOUSE:AF-Q9DBS9-F1 OXYSTEROL-BINDING PROTEIN-RELATED PROTEIN 3;
1347:  gii4-A  2.7  6.6  136   430   10   MOUSE:AF-Q922G7-F1 TEKTIN-2;
1348:  gac9-A  2.7  8.5  110   185    4   MOUSE:AF-Q9DCF9-F1 TRANSLOCON-ASSOCIATED PROTEIN SUBUNIT GAMMA;
1349:  go1p-A  2.7  7.5  114   817    4   MOUSE:AF-Q6ZQ18-F1 PROTEIN EFR3 HOMOLOG B;
1350:  gcho-A  2.7 10.1   82  1086    4   MOUSE:AF-Q8K1H1-F1 TUDOR DOMAIN-CONTAINING PROTEIN 7;
1351:  ghrn-A  2.7  4.6   75  1481    7   MOUSE:AF-F8VPZ5-F1 DNA EXCISION REPAIR PROTEIN ERCC-6;
1352:  geht-A  2.7  7.9   88   115    8   MOUSE:AF-Q9CQ44-F1 TRANSMEMBRANE PROTEIN 218;
1353:  glit-A  2.7  4.1   86   605   12   MOUSE:AF-Q8K012-F1 FORMIN-BINDING PROTEIN 1-LIKE;
1354:  gact-A  2.7  5.2  140   977   10   MOUSE:AF-Q5SPW0-F1 VACUOLAR PROTEIN SORTING-ASSOCIATED PROTEIN 54;
1355:  gi5t-A  2.7  8.3  108   261    5   MOUSE:AF-Q61168-F1 LYSOSOMAL-ASSOCIATED TRANSMEMBRANE PROTEIN 5;
1356:  gii1-A  2.7  5.2   91   514    5   MOUSE:AF-Q3U6U5-F1 PUTATIVE GTP-BINDING PROTEIN 6;
1357:  go23-A  2.7 10.9  132   657    8   MOUSE:AF-P18581-F1 CATIONIC AMINO ACID TRANSPORTER 2;
1358:  gkma-A  2.7 13.7  128   331    7   MOUSE:AF-Q8VCF5-F1 TETRASPANIN-10;
1359:  ghqm-A  2.7  7.7  109   472    4   MOUSE:AF-Q08857-F1 PLATELET GLYCOPROTEIN 4;
1360:  gm7p-A  2.7  5.7   68   137    9   MOUSE:AF-Q8CH62-F1 PROTEIN LTO1 HOMOLOG;
1361:  f9pl-A  2.7  5.3   61    81    8   MOUSE:AF-Q61979-F1 NEURONATIN;
1362:  gmnl-A  2.7  5.7   61  1235    3   MOUSE:AF-Q69ZN6-F1 N-ACETYLGLUCOSAMINE-1-PHOSPHOTRANSFERASE SUBUNITS
1363:  glyg-A  2.6  5.5  136   340    4   MOUSE:AF-Q5PT53-F1 SODIUM/BILE ACID COTRANSPORTER 7;
1364:  goap-A  2.6 17.1   82  1859    9   MOUSE:AF-Q8CGM2-F1 RETINITIS PIGMENTOSA 1-LIKE 1 PROTEIN;
1365:  gcfq-A  2.6  5.0   92   372   10   MOUSE:AF-Q8VE96-F1 SOLUTE CARRIER FAMILY 35 MEMBER F6;
1366:  gc9g-A  2.6  9.8   64   224    8   MOUSE:AF-O88396-F1 GRPE PROTEIN HOMOLOG 2, MITOCHONDRIAL;
1367:  gkxz-A  2.6 15.3  101   581    6   MOUSE:AF-Q9QYT7-F1 PHOSPHATIDYLINOSITOL N-ACETYLGLUCOSAMINYLTRANSFER
1368:  glay-A  2.6  3.6   92   193   11   MOUSE:AF-Q9JK95-F1 P53 APOPTOSIS EFFECTOR RELATED TO PMP-22;
1369:  giv0-A  2.6  8.8   54    74   13   MOUSE:AF-Q80X45-F1 PROTEIN KISH-B;
1370:  gd4r-A  2.6 20.2  103   704    7   MOUSE:AF-Q8VDQ9-F1 PROTEIN KRI1 HOMOLOG;
1371:  gfsk-A  2.6  6.7   90   463    6   MOUSE:AF-Q9Z131-F1 SH3 DOMAIN-BINDING PROTEIN 5;
1372:  gbvq-A  2.6  5.9  129   226    8   MOUSE:AF-Q8BHH8-F1 CLARIN-3;
1373:  gm7g-A  2.6  7.9   86   447    8   MOUSE:AF-B2RX82-F1 CHOLINERGIC RECEPTOR, NICOTINIC, ALPHA POLYPEPTID
1374:  goh6-A  2.6 13.7  125   400    6   MOUSE:AF-Q8R3V5-F1 ENDOPHILIN-B2;
1375:  gksf-A  2.6 14.2  108   238    5   MOUSE:AF-P41731-F1 CD63 ANTIGEN;
1376:  gk47-A  2.6  5.6   95   437    7   MOUSE:AF-Q9DBG5-F1 PERILIPIN-3;
1377:  gfom-A  2.6 10.3  115   620    5   MOUSE:AF-Q6VN19-F1 RAN-BINDING PROTEIN 10;
1378:  ge71-A  2.6  8.3  139  1175    9   MOUSE:AF-Q6DFW5-F1 PHOSPHOLIPID-TRANSPORTING ATPASE IF;
1379:  gfgn-A  2.6  4.3  118   876    8   MOUSE:AF-Q3TAP4-F1 AP-5 COMPLEX SUBUNIT BETA-1;
1380:  gerv-A  2.6  5.8   63   235   10   MOUSE:AF-A7E1Z1-F1 TRANSMEMBRANE PROTEIN 215;
1381:  gb7i-A  2.6  3.9  125   530    6   MOUSE:AF-P63115-F1 ASC-TYPE AMINO ACID TRANSPORTER 1;
1382:  giz7-A  2.6  5.2   57   725    5   MOUSE:AF-Q9QYB8-F1 BETA-ADDUCIN;
1383:  gdgk-A  2.6  5.3   57   146    5   MOUSE:AF-Q9CY86-F1 SUPPRESSOR APC DOMAIN-CONTAINING PROTEIN 1;
1384:  gh3o-A  2.6  2.6   58    71    5   MOUSE:AF-P0C1P0-F1 PHOSPHATIDYLINOSITOL N-ACETYLGLUCOSAMINYLTRANSFER
1385:  gmch-A  2.6 16.3   86   557    3   MOUSE:AF-P03975-F1 IGE-BINDING PROTEIN;
1386:  ge01-A  2.6  5.7   95   495    8   MOUSE:AF-Q8R493-F1 NEURONAL ACETYLCHOLINE RECEPTOR SUBUNIT BETA-4;
1387:  gll8-A  2.6 22.7  146   315    4   MOUSE:AF-Q8CE93-F1 CALCIUM HOMEOSTASIS MODULATOR PROTEIN 4;
1388:  gjsy-A  2.6  9.6   82   183    7   MOUSE:AF-Q9CR23-F1 PROTON-TRANSPORTING V-TYPE ATPASE COMPLEX ASSEMBL
1389:  gbr9-A  2.6  9.8  100  2095    5   MOUSE:AF-P56716-F1 OXYGEN-REGULATED PROTEIN 1;
1390:  gckl-A  2.6 11.0  128  1774    3   MOUSE:AF-Q80WE4-F1 KINESIN-LIKE PROTEIN KIF20B;
1391:  gjjn-A  2.6  7.7   87   173    8   MOUSE:AF-Q9CR96-F1 TRANSMEMBRANE PROTEIN 208;
1392:  gdde-A  2.6  6.4  115   448    2   MOUSE:AF-Q06890-F1 CLUSTERIN;
1393:  ggma-A  2.6  4.7   88   109    6   MOUSE:AF-E9Q8G3-F1 TRANSMEMBRANE PROTEIN 265;
1394:  gcc0-A  2.6  6.9   76  2090   11   MOUSE:AF-Q9ESD7-F1 DYSFERLIN;
1395:  gpcz-A  2.6  5.4  115  1269    8   MOUSE:AF-E9Q6H8-F1 PLECKSTRIN HOMOLOGY DOMAIN-CONTAINING, FAMILY A M
1396:  gi4b-A  2.6 12.4  105   248    9   MOUSE:AF-Q80WR1-F1 TETRASPANIN-18;
1397:  gj9g-A  2.6 10.4  108   492    4   MOUSE:AF-Q923K4-F1 TRNA MODIFICATION GTPASE GTPBP3, MITOCHONDRIAL;
1398:  gb7m-A  2.6  4.7  163   835    8   MOUSE:AF-Q3UUY6-F1 PROMININ-2;
1399:  gidr-A  2.6  4.6  102   413    8   MOUSE:AF-Q9QZ85-F1 INTERFERON-INDUCIBLE GTPASE 1;
1400:  ghkd-A  2.6  5.7  133   295    9   MOUSE:AF-Q7M721-F1 TASTE RECEPTOR TYPE 2 MEMBER 120;
1401:  glp0-A  2.6 11.3   88   567    8   MOUSE:AF-Q9JHK4-F1 GERANYLGERANYL TRANSFERASE TYPE-2 SUBUNIT ALPHA;
1402:  gkmx-A  2.6  4.1   91   198    7   MOUSE:AF-P51642-F1 CILIARY NEUROTROPHIC FACTOR;
1403:  gmyg-A  2.6  9.0   81   305    7   MOUSE:AF-Q8BGI5-F1 PEROXISOME ASSEMBLY PROTEIN 26;
1404:  f85g-A  2.6  6.4  128   692    7   MOUSE:AF-P35378-F1 FOLLICLE-STIMULATING HORMONE RECEPTOR;
1405:  gfl7-A  2.6  8.3   79   606    5   MOUSE:AF-Q9Z116-F1 KRAB-CONTAINING ZINC-FINGER PROTEIN KRAZ2;
1406:  gmrb-A  2.6  4.7   83   360    7   MOUSE:AF-P86046-F1 INWARD RECTIFIER POTASSIUM CHANNEL 13;
1407:  gn6k-A  2.6  5.7  132   487    8   MOUSE:AF-Q8C2L6-F1 TRANSMEMBRANE PROTEIN 161B;
1408:  gclt-A  2.6  2.9   59   118    3   MOUSE:AF-B2RVB9-F1 TRANSMEMBRANE PROTEIN 243, MITOCHONDRIAL;
1409:  gc1j-A  2.6  3.9  109   246    9   MOUSE:AF-Q9Z211-F1 PEROXISOMAL MEMBRANE PROTEIN 11A;
1410:  gpc7-A  2.6  9.5   83   240    5   MOUSE:AF-Q7TS99-F1 HAIRY AND ENHANCER OF SPLIT-RELATED PROTEIN HELT;
1411:  gk9p-A  2.6 10.1   66   199    8   MOUSE:AF-Q9CQ94-F1 DNAJ HOMOLOG SUBFAMILY C MEMBER 5B;
1412:  glo0-A  2.6  4.7   81   379    9   MOUSE:AF-Q9JM63-F1 ATP-SENSITIVE INWARD RECTIFIER POTASSIUM CHANNEL
1413:  gkil-A  2.6 14.6  139   407    8   MOUSE:AF-Q9JK42-F1  KI
1414:  gksh-A  2.6  3.8   63   190    8   MOUSE:AF-Q8K3C3-F1 PROTEIN LZIC;
1415:  gfu6-A  2.6  7.3  132   729    6   MOUSE:AF-Q99K30-F1 EPIDERMAL GROWTH FACTOR RECEPTOR KINASE SUBSTRATE
1416:  f8ze-A  2.6  5.4   70   534    3   MOUSE:AF-Q60715-F1 PROLYL 4-HYDROXYLASE SUBUNIT ALPHA-1;
1417:  gh6z-A  2.6  8.8   79   381   10   MOUSE:AF-O54965-F1 E3 UBIQUITIN-PROTEIN LIGASE RNF13;
1418:  gnv9-A  2.6  7.6   84   240    7   MOUSE:AF-Q9D123-F1 INSULIN-LIKE GROWTH FACTOR-BINDING PROTEIN 3 RECE
1419:  gdo0-A  2.6  7.4  100   183    5   MOUSE:AF-P29391-F1 FERRITIN LIGHT CHAIN 1;
1420:  f9pq-A  2.6  9.1   86   510    6   MOUSE:AF-Q9Z1K8-F1 Y+L AMINO ACID TRANSPORTER 1;
1421:  gbap-A  2.6  3.2   84   179    2   MOUSE:AF-Q9D114-F1 GUANOSINE-3',5'-BIS(DIPHOSPHATE) 3'-PYROPHOSPHOHY
1422:  glin-A  2.6  7.7  131   425   10   MOUSE:AF-Q9EQQ3-F1 PROBABLE G-PROTEIN COUPLED RECEPTOR 63;
1423:  gk9y-A  2.6 11.4   95   589    8   MOUSE:AF-Q91WQ5-F1 TAF5-LIKE RNA POLYMERASE II P300/CBP-ASSOCIATED F
1424:  geox-A  2.6 10.6  120   378    3   MOUSE:AF-Q3V063-F1 TAF7L2;
1425:  gdwo-A  2.6  9.9  125   430    8   MOUSE:AF-O35149-F1 ZINC TRANSPORTER 4;
1426:  gmbq-A  2.6  6.5   91   578    8   MOUSE:AF-A2ACP1-F1 TETRATRICOPEPTIDE REPEAT PROTEIN 39A;
1427:  gom7-A  2.6  7.5   53   315   13   MOUSE:AF-Q8BJU0-F1 SMALL GLUTAMINE-RICH TETRATRICOPEPTIDE REPEAT-CON
1428:  gisc-A  2.6  9.1  129  2080    9   MOUSE:AF-Q8VDR9-F1 DEDICATOR OF CYTOKINESIS PROTEIN 6;
1429:  ghtn-A  2.6  8.6  118   299   14   MOUSE:AF-Q8R173-F1 PALMITOYLTRANSFERASE ZDHHC3;
1430:  gmao-A  2.6  9.3  122   234    3   MOUSE:AF-O55100-F1 SYNAPTOGYRIN-1;
1431:  f9a3-A  2.6  8.6  146   405    3   MOUSE:AF-P35375-F1 PROSTAGLANDIN E2 RECEPTOR EP1 SUBTYPE;
1432:  gj3b-A  2.6  5.3  119  1040    5   MOUSE:AF-Q8CDM1-F1 ATPASE FAMILY AAA DOMAIN-CONTAINING PROTEIN 2;
1433:  gdqo-A  2.6  4.7   90   196   10   MOUSE:AF-Q9D8Y1-F1 TRANSMEMBRANE PROTEIN 126A;
1434:  ggby-A  2.6  5.1  128   423    5   MOUSE:AF-Q62463-F1 VASOPRESSIN V1A RECEPTOR;
1435:  gepq-A  2.6 10.7   72   388    7   MOUSE:AF-Q9JJX6-F1 P2X PURINOCEPTOR 4;
1436:  gfrr-A  2.6  6.1  112   259    8   MOUSE:AF-Q9CQ61-F1 PROTEIN UNC-50 HOMOLOG;
1437:  gbr0-A  2.6  6.8  137   398    4   MOUSE:AF-Q8C025-F1 CHOLINEPHOSPHOTRANSFERASE 1;
1438:  f9y6-A  2.6  3.2   70   305    4   MOUSE:AF-Q7M713-F1 TASTE RECEPTOR TYPE 2 MEMBER 116;
1439:  gkz7-A  2.6  3.8   95   226    4   MOUSE:AF-P06879-F1 PROLACTIN;
1440:  gdbx-A  2.6  4.4  105   960   10   MOUSE:AF-P52734-F1 FYVE, RHOGEF AND PH DOMAIN-CONTAINING PROTEIN 1;
1441:  gi85-A  2.6 19.1   91   474    7   MOUSE:AF-Q923U0-F1 TOM1-LIKE PROTEIN 1;
1442:  glna-A  2.6 13.1  118   855    5   MOUSE:AF-Q8CDL9-F1 COILED-COIL DOMAIN-CONTAINING PROTEIN 87;
1443:  glwu-A  2.6  9.3  131   578    3   MOUSE:AF-Q9JHI8-F1 NADPH OXIDASE 4;
1444:  ga1q-A  2.6  5.7   90   266    8   MOUSE:AF-Q9CXT7-F1 TRANSMEMBRANE PROTEIN 192;
1445:  gfax-A  2.6  5.4  105   464    6   MOUSE:AF-Q9DC37-F1 MAJOR FACILITATOR SUPERFAMILY DOMAIN-CONTAINING P
1446:  ged1-A  2.6 13.4  133   253    5   MOUSE:AF-Q9D1D1-F1 TETRASPANIN-11;
1447:  gfo2-A  2.6  3.9  112   348    4   MOUSE:AF-P15409-F1 RHODOPSIN;
1448:  gje5-A  2.6  5.7   91  1451    9   MOUSE:AF-P28666-F1 MURINOGLOBULIN-2;
1449:  gfhj-A  2.6 16.2  131  1818    8   MOUSE:AF-P21271-F1 UNCONVENTIONAL MYOSIN-VB;
1450:  gcx8-A  2.6  4.6  135   445    4   MOUSE:AF-Q6P1I3-F1 KICSTOR COMPLEX PROTEIN C12ORF66 HOMOLOG;
1451:  gfmm-A  2.6  3.7  106   378    7   MOUSE:AF-P47774-F1 C-C CHEMOKINE RECEPTOR TYPE 7;
1452:  gouq-A  2.6  9.5   58   338   10   MOUSE:AF-Q8R4N0-F1 CITRAMALYL-COA LYASE, MITOCHONDRIAL;
1453:  f85e-A  2.6  5.9  145   450    7   MOUSE:AF-Q91YJ2-F1 SORTING NEXIN-4;
1454:  gei0-A  2.6  5.5  118   742    8   MOUSE:AF-Q8K4Q8-F1 COLLECTIN-12;
1455:  ggnu-A  2.6  3.7   90   660    6   MOUSE:AF-Q9D0I9-F1 ARGININE--TRNA LIGASE, CYTOPLASMIC;
1456:  gb2w-A  2.6 11.2   72   819    8   MOUSE:AF-Q69Z66-F1 DEUBIQUITINASE MYSM1;
1457:  gdx4-A  2.6  9.7  124   271    8   MOUSE:AF-O35949-F1 ELONGATION OF VERY LONG CHAIN FATTY ACIDS PROTEIN
1458:  f9om-A  2.6  7.1   91   330    7   MOUSE:AF-O08915-F1 AH RECEPTOR-INTERACTING PROTEIN;
1459:  gh1g-A  2.6  7.1  136   244    4   MOUSE:AF-Q9DCS1-F1 TRANSMEMBRANE PROTEIN 176A;
1460:  gl32-A  2.6  4.0   90   338    7   MOUSE:AF-Q8K021-F1 SECRETORY CARRIER-ASSOCIATED MEMBRANE PROTEIN 1;
1461:  gm1p-A  2.6  8.0   88   774    5   MOUSE:AF-Q8CDU6-F1 PROBABLE E3 UBIQUITIN-PROTEIN LIGASE HECTD2;
1462:  gcms-A  2.6  5.8   71   496    7   MOUSE:AF-Q8BU90-F1 OLFACTOMEDIN 5;
1463:  ga7l-A  2.6  5.8   66   439    9   MOUSE:AF-A6H630-F1 DAMAGE-CONTROL PHOSPHATASE ARMT1;
1464:  gbtd-A  2.6 10.8   96  1574    6   MOUSE:AF-Q9QZC2-F1 PLEXIN-C1;
1465:  gni6-A  2.6  5.0  117   289    3   MOUSE:AF-Q64704-F1 SYNTAXIN-3;
1466:  gkjw-A  2.6  4.8   81   419    6   MOUSE:AF-P48545-F1 G PROTEIN-ACTIVATED INWARD RECTIFIER POTASSIUM CH
1467:  gmxc-A  2.6  7.0  124   539    4   MOUSE:AF-Q99LI2-F1 CHLORIDE CHANNEL CLIC-LIKE PROTEIN 1;
1468:  gej1-A  2.6  4.8   69   162    4   MOUSE:AF-A0A2R8VH94-F1 TRANSMEMBRAME PROTEIN 274;
1469:  gf1s-A  2.6  5.9  105   263    6   MOUSE:AF-A0PK84-F1 PALMITOYLTRANSFERASE ZDHHC22;
1470:  gb3t-A  2.6  7.6  108  1620    6   MOUSE:AF-Q8K440-F1 ABC-TYPE ORGANIC ANION TRANSPORTER ABCA8B;
1471:  ge5y-A  2.6 10.6  122   589    4   MOUSE:AF-Q01514-F1 GUANYLATE-BINDING PROTEIN 1;
1472:  gf3r-A  2.6  5.9   80   362   14   MOUSE:AF-Q9CX00-F1 IST1 HOMOLOG;
1473:  gnsm-A  2.6  6.9   70   332    9   MOUSE:AF-E9PY43-F1 GLUTAMATE-RICH 1;
1474:  gj8c-A  2.6  3.3   57   641    5   MOUSE:AF-Q8C6G8-F1 WD REPEAT-CONTAINING PROTEIN 26;
1475:  gf6x-A  2.6  8.5  111   535   11   MOUSE:AF-Q8BKX1-F1 BRAIN-SPECIFIC ANGIOGENESIS INHIBITOR 1-ASSOCIATE
1476:  f839-A  2.6  8.7  104   564    6   MOUSE:AF-Q8QZY1-F1 EUKARYOTIC TRANSLATION INITIATION FACTOR 3 SUBUNI
1477:  gcst-A  2.6  5.3  101  1978    6   MOUSE:AF-P59764-F1 DEDICATOR OF CYTOKINESIS PROTEIN 4;
1478:  gacc-A  2.6  8.8  113   355    5   MOUSE:AF-Q8BP22-F1 PROTEIN FAM92A;
1479:  gjos-A  2.6  9.2  115  1181    6   MOUSE:AF-A3KGF7-F1 1-PHOSPHATIDYLINOSITOL 4,5-BISPHOSPHATE PHOSPHODI
1480:  gm9d-A  2.6  8.6   87   501    8   MOUSE:AF-Q9ERK7-F1 NEURONAL ACETYLCHOLINE RECEPTOR SUBUNIT BETA-2;
1481:  f8vx-A  2.6  7.2  106   451    5   MOUSE:AF-A2A6H3-F1 F-BOX ONLY PROTEIN 47;
1482:  govd-A  2.6  4.3  125   512    5   MOUSE:AF-Q9Z127-F1 LARGE NEUTRAL AMINO ACIDS TRANSPORTER SMALL SUBUN
1483:  gh5b-A  2.6  4.1   79   351   10   MOUSE:AF-P32958-F1 ROD OUTER SEGMENT MEMBRANE PROTEIN 1;
1484:  gk12-A  2.6  6.0   77   859    4   MOUSE:AF-P27664-F1 ROD CGMP-SPECIFIC 3',5'-CYCLIC PHOSPHODIESTERASE
1485:  glg4-A  2.6  5.5  116  1281    7   MOUSE:AF-O08788-F1 DYNACTIN SUBUNIT 1;
1486:  gnys-A  2.6  8.9  114   715    7   MOUSE:AF-Q6P9S0-F1 PROTEIN MTSS 2;
1487:  gi13-A  2.6  7.6  112  1453    4   MOUSE:AF-E9Q2Z1-F1 CAT EYE SYNDROME CRITICAL REGION PROTEIN 2 HOMOLO
1488:  gcrv-A  2.6 14.5  123   249    9   MOUSE:AF-Q62283-F1 TETRASPANIN-7;
1489:  gdx0-A  2.6  6.0  150   496    7   MOUSE:AF-Q3TB48-F1 TRANSMEMBRANE PROTEIN 104;
1490:  gd08-A  2.6  6.5  101   802    5   MOUSE:AF-Q6PFQ7-F1 RAS GTPASE-ACTIVATING PROTEIN 4;
1491:  gjx2-A  2.6 14.6   74   537    5   MOUSE:AF-Q60716-F1 PROLYL 4-HYDROXYLASE SUBUNIT ALPHA-2;
1492:  gc2k-A  2.6  3.2   57   411    7   MOUSE:AF-O35185-F1 CLASS E BASIC HELIX-LOOP-HELIX PROTEIN 40;
1493:  gk0w-A  2.6  6.2   87   326    6   MOUSE:AF-Q80WB0-F1 FIBRONECTIN TYPE III DOMAIN-CONTAINING PROTEIN 11
1494:  gn32-A  2.6  8.6  151   366    6   MOUSE:AF-Q02284-F1 5-HYDROXYTRYPTAMINE RECEPTOR 1F;
1495:  gnly-A  2.6  5.5   90   907    6   MOUSE:AF-A6H8H5-F1 POTASSIUM VOLTAGE-GATED CHANNEL SUBFAMILY B MEMBE
1496:  gbpz-A  2.6  6.8   94   586    4   MOUSE:AF-P26040-F1 EZRIN;
1497:  gg7h-A  2.5  5.5  129   230    6   MOUSE:AF-P70245-F1 3-BETA-HYDROXYSTEROID-DELTA(8),DELTA(7)-ISOMERASE
1498:  gekl-A  2.5  8.7   62    74    5   MOUSE:AF-Q64389-F1 CAMPATH-1 ANTIGEN;
1499:  giye-A  2.5  4.8   92   322    9   MOUSE:AF-Q4KL18-F1 TRANSMEMBRANE PROTEIN 171;
1500:  gjmb-A  2.5  5.5   92   306   12   MOUSE:AF-Q8CC62-F1 TRANSMEMBRANE EPIDIDYMAL PROTEIN 1B;
1501:  giyl-A  2.5 13.9  101   339    5   MOUSE:AF-A2VDH7-F1 APOLIPOPROTEIN L 8;
1502:  gbhw-A  2.5  9.0  109   153   15   MOUSE:AF-Q9JM51-F1 PROSTAGLANDIN E SYNTHASE;
1503:  gits-A  2.5 10.4  105   671    5   MOUSE:AF-F8VQC1-F1 SIGNAL RECOGNITION PARTICLE SUBUNIT SRP72;
1504:  gcg6-A  2.5  6.5  145  1325    6   MOUSE:AF-E9Q236-F1 ATP-BINDING CASSETTE SUB-FAMILY C MEMBER 4;
1505:  go9l-A  2.5  3.7   74   182    7   MOUSE:AF-V9GX04-F1 TRANSMEMBRANE PROTEIN 196;
1506:  gaod-A  2.5  8.4   77  1184    4   MOUSE:AF-Q9R117-F1 NON-RECEPTOR TYROSINE-PROTEIN KINASE TYK2;
1507:  ghui-A  2.5  7.3   77   238    8   MOUSE:AF-A0A286YCZ6-F1 ARMADILLO-LIKE HELICAL DOMAIN-CONTAINING 2;
1508:  gli3-A  2.5  3.7   77   171    9   MOUSE:AF-Q810A3-F1 TETRATRICOPEPTIDE REPEAT PROTEIN 9C;
1509:  f8u1-A  2.5  3.8   96   228    7   MOUSE:AF-Q62348-F1 TRANSLIN;
1510:  gn7s-A  2.5  6.9   92   239    4   MOUSE:AF-Q9D6E4-F1 TETRATRICOPEPTIDE REPEAT PROTEIN 9B;
1511:  gbt3-A  2.5 12.8  101   310   10   MOUSE:AF-Q8VFP6-F1 OLFACTORY RECEPTOR;
1512:  gjct-A  2.5  5.0  114   416    6   MOUSE:AF-Q8BGS7-F1 CHOLINE/ETHANOLAMINEPHOSPHOTRANSFERASE 1;
1513:  gpgp-A  2.5  6.0  105   535    6   MOUSE:AF-Q8BUW1-F1 POTASSIUM CHANNEL, SUBFAMILY K, MEMBER 10;
1514:  f9qi-A  2.5 13.0   76   448    3   MOUSE:AF-B8JJZ9-F1 ZINC FINGER PROTEIN 563;
1515:  gf31-A  2.5  5.0  119   591    7   MOUSE:AF-O88495-F1 MELATONIN-RELATED RECEPTOR;
1516:  ghxk-A  2.5  4.5  103   230    7   MOUSE:AF-Q9JII2-F1 PROLACTIN-5A1;
1517:  goav-A  2.5 11.7  152   710    7   MOUSE:AF-Q5RJI2-F1 CHOLINE TRANSPORTER-LIKE PROTEIN 5;
1518:  golq-A  2.5 12.2  127   303    9   MOUSE:AF-Q791V5-F1 MITOCHONDRIAL CARRIER HOMOLOG 2;
1519:  giar-A  2.5  8.8   62   194    3   MOUSE:AF-Q9D1Z2-F1 UNCHARACTERIZED PROTEIN C11ORF91 HOMOLOG;
1520:  gg14-A  2.5  7.7   90   917    9   MOUSE:AF-Q8K3V7-F1 MAJOR INTRINSICALLY DISORDERED NOTCH2-BINDING REC
1521:  gna3-A  2.5  5.6   84  2027    6   MOUSE:AF-Q8CIQ7-F1 DEDICATOR OF CYTOKINESIS PROTEIN 3;
1522:  gnnm-A  2.5  5.1  119   339   10   MOUSE:AF-Q6NS65-F1 URACIL NUCLEOTIDE/CYSTEINYL LEUKOTRIENE RECEPTOR;
1523:  go7l-A  2.5  6.4   61   228   11   MOUSE:AF-O08543-F1 EPHRIN-A5;
1524:  gnq4-A  2.5  6.2   71   146   10   MOUSE:AF-P56383-F1 ATP SYNTHASE F(0) COMPLEX SUBUNIT C2, MITOCHONDRI
1525:  f9ct-A  2.5 10.4   93  1491    6   MOUSE:AF-Q8C115-F1 PLECKSTRIN HOMOLOGY DOMAIN-CONTAINING FAMILY H ME
1526:  ghaz-A  2.5 10.0   82  1005    2   MOUSE:AF-Q3UYR4-F1 ESPIN-LIKE PROTEIN;
1527:  gjkz-A  2.5  5.1  118   895    3   MOUSE:AF-Q65CL1-F1 CATENIN ALPHA-3;
1528:  glx6-A  2.5  6.2  131   572    8   MOUSE:AF-P52019-F1 SQUALENE MONOOXYGENASE;
1529:  f9vu-A  2.5  7.3  118   250    5   MOUSE:AF-Q60720-F1 TRANSMEMBRANE ASCORBATE-DEPENDENT REDUCTASE CYB56
1530:  go49-A  2.5  5.3   79   406    1   MOUSE:AF-Q3URS9-F1 MITOCHONDRIAL POTASSIUM CHANNEL;
1531:  ggt2-A  2.5  4.5  101   366   14   MOUSE:AF-Q3UP23-F1 TRANSMEMBRANE PROTEIN 26;
1532:  glu6-A  2.5  5.2  103   211    6   MOUSE:AF-Q3V0X2-F1 4930428D18RIK PROTEIN;
1533:  ggdg-A  2.5  6.7   86   291    8   MOUSE:AF-Q9ES81-F1 POPEYE DOMAIN-CONTAINING PROTEIN 3;
1534:  gd7e-A  2.5 10.6   77   316   10   MOUSE:AF-G3X9R7-F1 RING FINGER PROTEIN 148;
1535:  gjel-A  2.5  5.7   66  1862    2   MOUSE:AF-Q6NS46-F1 PROTEIN RRP5 HOMOLOG;
1536:  geo3-A  2.5  4.0   94   238    6   MOUSE:AF-Q9D8B1-F1 ANDROGEN-INDUCED GENE 1 PROTEIN;
1537:  ghea-A  2.5  7.8   65   306    5   MOUSE:AF-Q7TPD7-F1 LEUCINE-RICH REPEAT-CONTAINING PROTEIN 75B;
1538:  gf7a-A  2.5  6.6  123  2293    7   MOUSE:AF-E9PY61-F1 G PROTEIN-COUPLED RECEPTOR 179;
1539:  gn6o-A  2.5  5.4   81   470    5   MOUSE:AF-Q8C0S0-F1 RIKEN CDNA 4932411N23 GENE;
1540:  gcal-A  2.5  5.5   96   283    5   MOUSE:AF-Q61469-F1 PHOSPHOLIPID PHOSPHATASE 1;
1541:  gdwj-A  2.5  6.3   72  1003    4   MOUSE:AF-Q6PCN7-F1 HELICASE-LIKE TRANSCRIPTION FACTOR;
1542:  gme2-A  2.5 10.3   84   744    7   MOUSE:AF-Q99NH7-F1 PRESTIN;
1543:  gjs3-A  2.5  9.4  100   651    5   MOUSE:AF-Q03719-F1 POTASSIUM VOLTAGE-GATED CHANNEL SUBFAMILY D MEMBE
1544:  gj28-A  2.5  5.9  152  1145    7   MOUSE:AF-Q8VHH7-F1 ADENYLATE CYCLASE TYPE 3;
1545:  gm95-A  2.5 15.3   86  1577    7   MOUSE:AF-Q80U28-F1 MAP KINASE-ACTIVATING DEATH DOMAIN PROTEIN;
1546:  gjp3-A  2.5  6.0  111   182    9   MOUSE:AF-Q9DCU2-F1 PLASMOLIPIN;
1547:  f82u-A  2.5  8.2   86   500    3   MOUSE:AF-Q5SP85-F1 COILED-COIL DOMAIN-CONTAINING PROTEIN 85A;
1548:  gaw7-A  2.5  7.0   87   293   10   MOUSE:AF-Q9Z1R4-F1 UNCHARACTERIZED PROTEIN C6ORF47 HOMOLOG;
1549:  ggbz-A  2.5 14.3  136   412    6   MOUSE:AF-O70571-F1  KI
1550:  gbsd-A  2.5 10.4   78   638    6   MOUSE:AF-Q8BGG7-F1 UBIQUITIN-ASSOCIATED AND SH3 DOMAIN-CONTAINING PR
1551:  gnoi-A  2.5 21.1  114   261    7   MOUSE:AF-O70439-F1 SYNTAXIN-7;
1552:  gbch-A  2.5 10.7   75  1167    7   MOUSE:AF-Q60677-F1 INTEGRIN ALPHA-E;
1553:  gf5h-A  2.5 20.5   75   468    3   MOUSE:AF-P97785-F1 GDNF FAMILY RECEPTOR ALPHA-1;
1554:  gcm6-A  2.5  8.5  117   569    7   MOUSE:AF-Q9D281-F1 PROTEIN NOXP20;
1555:  gapt-A  2.5  5.7   83   150   11   MOUSE:AF-Q60860-F1 LEUKOTRIENE C4 SYNTHASE;
1556:  gbw3-A  2.5  7.4  102   534   10   MOUSE:AF-Q9DA75-F1 SODIUM-DEPENDENT LYSOPHOSPHATIDYLCHOLINE SYMPORTE
1557:  gh3h-A  2.5  4.8  110   400    7   MOUSE:AF-Q8VE62-F1 POLYADENYLATE-BINDING PROTEIN-INTERACTING PROTEIN
1558:  gmw1-A  2.5  6.7  110  1398    7   MOUSE:AF-F8VQ70-F1 S PHASE CYCLIN A-ASSOCIATED PROTEIN IN THE ER;
1559:  gbjt-A  2.5  8.2   97  1842    2   MOUSE:AF-B2RXS4-F1 PLEXIN-B2;
1560:  gldp-A  2.5 12.5  108   147    6   MOUSE:AF-Q9D3P8-F1 PLASMINOGEN RECEPTOR (KT);
1561:  ggva-A  2.5  9.7  101   772    5   MOUSE:AF-Q8BVJ3-F1 CDNA SEQUENCE BC024139;
1562:  ghzf-A  2.5 12.1   86   840   10   MOUSE:AF-Q9DC40-F1 TELOMERE LENGTH REGULATION PROTEIN TEL2 HOMOLOG;
1563:  ggte-A  2.5  7.5  127   524    6   MOUSE:AF-Q91X46-F1 RHO GUANINE NUCLEOTIDE EXCHANGE FACTOR 3;
1564:  f9zp-A  2.5  4.7   80   309    1   MOUSE:AF-Q9CYG7-F1 MITOCHONDRIAL IMPORT RECEPTOR SUBUNIT TOM34;
1565:  gpan-A  2.5  6.3  131   579    6   MOUSE:AF-Q8CFZ4-F1 GLYPICAN-3;
1566:  glvm-A  2.5  7.5   79   467    6   MOUSE:AF-P27681-F1 GAMMA-AMINOBUTYRIC ACID RECEPTOR SUBUNIT GAMMA-3;
1567:  gnwo-A  2.5  4.3   77   682    6   MOUSE:AF-Q6DID5-F1 PWWP DOMAIN-CONTAINING DNA REPAIR FACTOR 3A;
1568:  gopv-A  2.5  6.2  124   354    2   MOUSE:AF-Q9Z0D9-F1 CX3C CHEMOKINE RECEPTOR 1;
1569:  gfy6-A  2.5 13.5  122   366    7   MOUSE:AF-P59267-F1 PALMITOYLTRANSFERASE ZDHHC2;
1570:  gato-A  2.5  5.8   62   226   11   MOUSE:AF-Q9D241-F1 E3 UBIQUITIN-PROTEIN LIGASE RNF186;
1571:  gjwm-A  2.5  5.7   79   161    5   MOUSE:AF-Q9CRC0-F1 VITAMIN K EPOXIDE REDUCTASE COMPLEX SUBUNIT 1;
1572:  gj6l-A  2.5  9.5   95  1274   12   MOUSE:AF-A2RT67-F1 DENN DOMAIN-CONTAINING PROTEIN 3;
1573:  gh7h-A  2.5 12.2   76   178    3   MOUSE:AF-Q920D3-F1 MEDIATOR OF RNA POLYMERASE II TRANSCRIPTION SUBUN
1574:  f83r-A  2.5  4.9  111   526   13   MOUSE:AF-Q6P8H8-F1 PROBABLE DOLICHYL PYROPHOSPHATE GLC1MAN9GLCNAC2
1575:  gkr2-A  2.5  8.0  119   523    8   MOUSE:AF-Q8BWF0-F1 SUCCINATE-SEMIALDEHYDE DEHYDROGENASE, MITOCHONDRI
1576:  gicu-A  2.5  4.2   56   628    5   MOUSE:AF-O54714-F1 E3 SUMO-PROTEIN LIGASE PIAS3;
1577:  gdds-A  2.5 13.8   84   853    2   MOUSE:AF-B9EJR8-F1 DYNEIN ASSEMBLY FACTOR 5, AXONEMAL;
1578:  ga08-A  2.5  9.4   84   493    7   MOUSE:AF-P20782-F1 ACETYLCHOLINE RECEPTOR SUBUNIT EPSILON;
1579:  gkoe-A  2.5  5.8  145  1498    6   MOUSE:AF-Q9R1S7-F1 ATP-BINDING CASSETTE SUB-FAMILY C MEMBER 6;
1580:  gjr8-A  2.5 10.0  135   356    8   MOUSE:AF-Q8BHL4-F1 RETINOIC ACID-INDUCED PROTEIN 3;
1581:  gnx3-A  2.5  4.0  107   359    6   MOUSE:AF-O35599-F1 MEDIUM-WAVE-SENSITIVE OPSIN 1;
1582:  gej3-A  2.5  6.4   98   233    1   MOUSE:AF-Q9Z1L2-F1 SYNAPTOGYRIN-4;
1583:  gd6q-A  2.5  9.2   81   176    1   MOUSE:AF-G3UW68-F1 PREDICTED GENE 9376;
1584:  gipm-A  2.5  5.8   81   855    5   MOUSE:AF-Q9DCD2-F1 PRE-MRNA-SPLICING FACTOR SYF1;
1585:  gm6o-A  2.5 10.2   86   901    2   MOUSE:AF-Q80ZX8-F1 SPERM-ASSOCIATED ANTIGEN 1;
1586:  f9fb-A  2.5 10.9   99  1010    6   MOUSE:AF-Q8BLG0-F1 PHD FINGER PROTEIN 20;
1587:  gd0k-A  2.5  9.1   90   685    7   MOUSE:AF-P70302-F1 STROMAL INTERACTION MOLECULE 1;
1588:  f9o3-A  2.5 10.5   89   203    2   MOUSE:AF-Q8R1Y2-F1 BMERB DOMAIN-CONTAINING PROTEIN 1;
1589:  f927-A  2.5 13.6  122  1992    8   MOUSE:AF-B2RT41-F1 ZINC FINGER, C3H1-TYPE-CONTAINING;
1590:  gchy-A  2.5 19.0   71   117   14   MOUSE:AF-Q9D7J4-F1 CYTOCHROME C OXIDASE ASSEMBLY PROTEIN COX20, MITO
1591:  gm4b-A  2.5  7.7  119  1976    7   MOUSE:AF-E9Q512-F1 THYROID HORMONE RECEPTOR INTERACTOR 11;
1592:  gcjl-A  2.5 13.1   96   234    7   MOUSE:AF-Q8K3A0-F1 IRON-SULFUR CLUSTER CO-CHAPERONE PROTEIN HSCB;
1593:  f8un-A  2.5  5.3  136   862   10   MOUSE:AF-Q9ES28-F1 RHO GUANINE NUCLEOTIDE EXCHANGE FACTOR 7;
1594:  f9q6-A  2.5  3.7  116   717    7   MOUSE:AF-Q9D479-F1 UV-STIMULATED SCAFFOLD PROTEIN A;
1595:  go99-A  2.5  2.9   74   140    9   MOUSE:AF-Q8R1E7-F1 TRANSMEMBRANE PROTEIN 234;
1596:  ghj7-A  2.5  4.4   99   189   14   MOUSE:AF-Q91XE8-F1 TRANSMEMBRANE PROTEIN 205;
1597:  gcqg-A  2.5  3.6   68   262    9   MOUSE:AF-Q9D6S7-F1 RIBOSOME-RECYCLING FACTOR, MITOCHONDRIAL;
1598:  gid9-A  2.5  6.0  119   354    6   MOUSE:AF-Q9EQ31-F1 LYSOPHOSPHATIDIC ACID RECEPTOR 3;
1599:  ga3k-A  2.5  7.9   86   423    3   MOUSE:AF-P32082-F1 GROWTH HORMONE-RELEASING HORMONE RECEPTOR;
1600:  giiv-A  2.5  8.5   83   181    5   MOUSE:AF-Q3URJ8-F1 SODIUM/POTASSIUM-TRANSPORTING ATPASE SUBUNIT
1601:  gei3-A  2.5  4.2  102   209   10   MOUSE:AF-Q8CHZ8-F1 LEUKEMIA-ASSOCIATED PROTEIN 7 HOMOLOG;
1602:  gcbe-A  2.5 10.9  102   274    6   MOUSE:AF-Q9ER00-F1 SYNTAXIN-12;
1603:  glsa-A  2.5  4.2   93   227   13   MOUSE:AF-O35256-F1 PROLACTIN-4A1;
1604:  gfxd-A  2.5 10.6   98   488    5   MOUSE:AF-Q8CHY7-F1 TETRATRICOPEPTIDE REPEAT PROTEIN 23;
1605:  ge6k-A  2.5  6.4  136  1914    5   MOUSE:AF-Q6P4T0-F1 AUTOPHAGY-RELATED PROTEIN 2 HOMOLOG A;
1606:  gl0g-A  2.5  4.9  113   288    4   MOUSE:AF-Q9QUK3-F1 PROTEIN CLN8;
1607:  gcii-A  2.5  4.9  157   769    8   MOUSE:AF-Q8BKT3-F1 INTRON LARGE COMPLEX COMPONENT GCFC2;
1608:  gjy0-A  2.5  3.0   71   436   10   MOUSE:AF-Q7TQ33-F1 RGM DOMAIN FAMILY MEMBER B;
1609:  gewx-A  2.5  9.1  100   943    3   MOUSE:AF-Q8K1A6-F1 COILED-COIL AND C2 DOMAIN-CONTAINING PROTEIN 1A;
1610:  gkvs-A  2.5 10.0  124  1124    6   MOUSE:AF-Q9EPU0-F1 REGULATOR OF NONSENSE TRANSCRIPTS 1;
1611:  gflg-A  2.5  7.8  123  2617    5   MOUSE:AF-B1AY13-F1 UBIQUITIN CARBOXYL-TERMINAL HYDROLASE 24;
1612:  ghja-A  2.5  8.8  141  1474    5   MOUSE:AF-B1AWN4-F1 PHOSPHOLIPID-TRANSPORTING ATPASE VB;
1613:  gi76-A  2.5  4.2  116   442    7   MOUSE:AF-A0AUP1-F1 COILED-COIL DOMAIN-CONTAINING PROTEIN 112;
1614:  gfs4-A  2.5  5.6   95   219    3   MOUSE:AF-Q4KL25-F1 LHFPL TETRASPAN SUBFAMILY MEMBER 5 PROTEIN;
1615:  gkqs-A  2.5  5.1  100   210    9   MOUSE:AF-F6RWR5-F1 GST CLASS-PI;
1616:  gm9y-A  2.5  4.8  129   385    7   MOUSE:AF-Q8BNQ3-F1 INTEGRAL MEMBRANE PROTEIN GPR137B;
1617:  gjoa-A  2.5  4.3  122   358    8   MOUSE:AF-Q8BYC4-F1 G-PROTEIN COUPLED RECEPTOR 20;
1618:  gchl-A  2.5  5.0   87   176    8   MOUSE:AF-Q99MX2-F1 FERRITIN HEAVY POLYPEPTIDE-LIKE 17;
1619:  gde9-A  2.5  4.5   87   490    8   MOUSE:AF-O70624-F1 MYOCILIN;
1620:  gerh-A  2.5  6.3  111  1319    6   MOUSE:AF-Q62245-F1 SON OF SEVENLESS HOMOLOG 1;
1621:  gnr3-A  2.5 10.1  110  1909    3   MOUSE:AF-Q8R151-F1 NFX1-TYPE ZINC FINGER-CONTAINING PROTEIN 1;
1622:  gj33-A  2.5 17.2   91   475    5   MOUSE:AF-Q9D6T1-F1 TUBULIN EPSILON CHAIN;
1623:  ghmi-A  2.5  6.1  133   709    6   MOUSE:AF-Q61089-F1 FRIZZLED-6;
1624:  gg2w-A  2.5  4.0   77   458    3   MOUSE:AF-P30416-F1 PEPTIDYL-PROLYL CIS-TRANS ISOMERASE FKBP4;
1625:  f8tq-A  2.5  7.4   81   383   12   MOUSE:AF-Q9Z2E9-F1 SEIPIN;
1626:  gm17-A  2.5  5.5   93   860    4   MOUSE:AF-Q8R3N1-F1 NUCLEOLAR PROTEIN 14;
1627:  gdgt-A  2.5  5.4   74   853    3   MOUSE:AF-Q8C0R9-F1 LEUCINE-RICH REPEAT AND DEATH DOMAIN-CONTAINING P
1628:  gkkl-A  2.5 20.6  119   786    3   MOUSE:AF-Q6Y5D8-F1 RHO GTPASE-ACTIVATING PROTEIN 10;
1629:  gjbp-A  2.5 21.7  112   318   12   MOUSE:AF-Q80XA0-F1 TRANSMEMBRANE PROTEIN 121;
1630:  geub-A  2.5  6.7  127   295    6   MOUSE:AF-Q8R255-F1 VOMERONASAL TYPE-1 RECEPTOR;
1631:  f9af-A  2.5  6.8  106   503    8   MOUSE:AF-Q99LM2-F1 CDK5 REGULATORY SUBUNIT-ASSOCIATED PROTEIN 3;
1632:  ggto-A  2.5 10.3  102   194    9   MOUSE:AF-Q99MS3-F1 MPV17-LIKE PROTEIN;
1633:  gooo-A  2.5  8.8   81   295    7   MOUSE:AF-Q8K3V1-F1 SPERMATOGENESIS-ASSOCIATED PROTEIN 4;
1634:  gbjl-A  2.5 13.1   95  2210    7   MOUSE:AF-Q8K0T7-F1 PROTEIN UNC-13 HOMOLOG C;
1635:  govm-A  2.5  4.8   95   695    8   MOUSE:AF-Q9Z0U0-F1 XENOTROPIC AND POLYTROPIC RETROVIRUS RECEPTOR 1;
1636:  glva-A  2.5  9.0  120   638    7   MOUSE:AF-Q91Z40-F1 GBP6 PROTEIN;
1637:  ge8d-A  2.5  4.3   63   104   13   MOUSE:AF-A8R0V5-F1 EXOCRINE GLAND SECRETED PEPTIDE 23;
1638:  gm8y-A  2.5  9.4   69   109    9   MOUSE:AF-P63030-F1 MITOCHONDRIAL PYRUVATE CARRIER 1;
1639:  glz0-A  2.5  4.6   56   412    9   MOUSE:AF-Q9QYJ0-F1 DNAJ HOMOLOG SUBFAMILY A MEMBER 2;
1640:  gg8q-A  2.5  4.6  130   617    8   MOUSE:AF-Q6ZPU9-F1 KIF-BINDING PROTEIN;
1641:  gey6-A  2.5  5.0   96   802    8   MOUSE:AF-Q99J31-F1 OLIGOPHRENIN-1;
1642:  gg8u-A  2.4 22.6  102   707    4   MOUSE:AF-Q8K3H0-F1 DCC-INTERACTING PROTEIN 13-ALPHA;
1643:  gldh-A  2.4  7.4   82   539   16   MOUSE:AF-Q9ESM6-F1 GLYCEROPHOSPHOINOSITOL INOSITOLPHOSPHODIESTERASE
1644:  gjgu-A  2.4  5.0  131   568    6   MOUSE:AF-P49282-F1 NATURAL RESISTANCE-ASSOCIATED MACROPHAGE PROTEIN
1645:  gj2q-A  2.4  5.8   93  1044    5   MOUSE:AF-G3X8X0-F1 RNA HELICASE;
1646:  gm7n-A  2.4  7.9   69   116    6   MOUSE:AF-Q8BV84-F1 PROLINE-RICH PROTEIN 9;
1647:  glh6-A  2.4  5.5  119   247    4   MOUSE:AF-Q810N5-F1 UNCHARACTERIZED PROTEIN C12ORF60 HOMOLOG;
1648:  glt9-A  2.4 13.0  146   313    8   MOUSE:AF-Q8C9E8-F1 CALCIUM HOMEOSTASIS MODULATOR PROTEIN 6;
1649:  f9ma-A  2.4 22.5  130  1249    7   MOUSE:AF-Q8K1N2-F1 PLECKSTRIN HOMOLOGY-LIKE DOMAIN FAMILY B MEMBER 2
1650:  gl57-A  2.4 13.2  124   311    6   MOUSE:AF-Q922G0-F1 SOLUTE CARRIER FAMILY 25 MEMBER 36;
1651:  gddw-A  2.4  5.6  129   297    6   MOUSE:AF-Q9CZ16-F1 TRANSMEMBRANE PROTEIN 178A;
1652:  gjqi-A  2.4  6.5   77   210    9   MOUSE:AF-Q91YN9-F1 BAG FAMILY MOLECULAR CHAPERONE REGULATOR 2;
1653:  gog0-A  2.4 13.4   60  1217    7   MOUSE:AF-Q921M3-F1 SPLICING FACTOR 3B SUBUNIT 3;
1654:  gpbq-A  2.4 11.9   75   466    3   MOUSE:AF-Q9JIH2-F1 NUCLEAR PORE COMPLEX PROTEIN NUP50;
1655:  gjzk-A  2.4  4.5  112   240    7   MOUSE:AF-Q9DAV8-F1 GROWTH HORMONE D16;
1656:  gdxt-A  2.4  6.3  116   324    7   MOUSE:AF-E9Q549-F1 OLFACTORY RECEPTOR;
1657:  gfpu-A  2.4  9.5  142   392    8   MOUSE:AF-Q8CEG0-F1 PANNEXIN-3;
1658:  gmue-A  2.4  8.4   99   619   15   MOUSE:AF-Q61083-F1 MITOGEN-ACTIVATED PROTEIN KINASE KINASE KINASE 2;
1659:  go4s-A  2.4 10.7   90   530    8   MOUSE:AF-Q6X1Y6-F1 ACID-SENSING ION CHANNEL 3;
1660:  gfak-A  2.4  5.6   82   247    7   MOUSE:AF-Q91VT1-F1 E3 SUMO-PROTEIN LIGASE NSE2;
1661:  ga83-A  2.4  4.6  104   369    9   MOUSE:AF-O08675-F1 PROTEINASE-ACTIVATED RECEPTOR 3;
1662:  gfmu-A  2.4  7.2   77   559    3   MOUSE:AF-Q61508-F1 EXTRACELLULAR MATRIX PROTEIN 1;
1663:  gdrb-A  2.4  5.4  112   375    4   MOUSE:AF-Q3V124-F1 EP300-INTERACTING INHIBITOR OF DIFFERENTIATION 3;
1664:  gj60-A  2.4  5.4  143  1607    6   MOUSE:AF-P02468-F1 LAMININ SUBUNIT GAMMA-1;
1665:  gjhf-A  2.4  7.9   96   147    9   MOUSE:AF-A2RST1-F1 MICROSOMAL GLUTATHIONE S-TRANSFERASE 2;
1666:  gdem-A  2.4  5.4  145   604    5   MOUSE:AF-Q0VF76-F1 TETRATRICOPEPTIDE REPEAT DOMAIN 39D;
1667:  gboj-A  2.4  5.6  151  1347   11   MOUSE:AF-A3KFU9-F1 PROTEIN DISPATCHED HOMOLOG 3;
1668:  gfyd-A  2.4 11.7  106  1226    5   MOUSE:AF-E9Q612-F1 RECEPTOR-TYPE TYROSINE-PROTEIN PHOSPHATASE O;
1669:  gc8u-A  2.4  2.6   42   195   10   MOUSE:AF-Q9CXL3-F1 UNCHARACTERIZED PROTEIN C7ORF50 HOMOLOG;
1670:  goph-A  2.4 10.6   94   685    5   MOUSE:AF-Q8C160-F1 MESOTHELIN-LIKE PROTEIN;
1671:  gi5z-A  2.4  4.0   92   810    5   MOUSE:AF-Q80WG5-F1 VOLUME-REGULATED ANION CHANNEL SUBUNIT LRRC8A;
1672:  gcc4-A  2.4  6.1  131   343    9   MOUSE:AF-Q5QD16-F1 TRACE AMINE-ASSOCIATED RECEPTOR 3;
1673:  gfwh-A  2.4  8.9  125  1037    6   MOUSE:AF-Q9QY01-F1 SERINE/THREONINE-PROTEIN KINASE ULK2;
1674:  gd8d-A  2.4 14.5  129   541    7   MOUSE:AF-Q9CZP3-F1 ZINC FINGER PROTEIN 655;
1675:  gkct-A  2.4  8.5  107   723    5   MOUSE:AF-Q8K078-F1 SOLUTE CARRIER ORGANIC ANION TRANSPORTER FAMILY M
1676:  godj-A  2.4  8.7   94   233    6   MOUSE:AF-Q60961-F1 LYSOSOMAL-ASSOCIATED TRANSMEMBRANE PROTEIN 4A;
1677:  gia3-A  2.4  9.3  112   689    7   MOUSE:AF-Q9JJL3-F1 SOLUTE CARRIER ORGANIC ANION TRANSPORTER FAMILY M
1678:  ghtr-A  2.4  8.2  124   650    7   MOUSE:AF-Q99P81-F1 ATP-BINDING CASSETTE SUB-FAMILY G MEMBER 3;
1679:  gf4o-A  2.4  4.7   83  1397    7   MOUSE:AF-A2A8R0-F1 ZINC FINGER FYVE DOMAIN-CONTAINING PROTEIN;
1680:  f9j0-A  2.4  5.0  144   498    8   MOUSE:AF-A0A0N4SVR5-F1 RASGEF DOMAIN FAMILY, MEMBER 1A;
1681:  gaav-A  2.4  6.6  101   275    9   MOUSE:AF-Q7TNV1-F1 CERAMIDE SYNTHASE;
1682:  gd8g-A  2.4  8.8  106   850   10   MOUSE:AF-Q8BW86-F1 RHO GUANINE NUCLEOTIDE EXCHANGE FACTOR 33;
1683:  gofl-A  2.4  6.5  104   791   14   MOUSE:AF-Q8K424-F1 TRANSIENT RECEPTOR POTENTIAL CATION CHANNEL SUBFA
1684:  gg38-A  2.4  5.5   98  1476    4   MOUSE:AF-A0A0N4SVU1-F1 PREDICTED GENE 7298;
1685:  goyb-A  2.4  4.3   90  1023    7   MOUSE:AF-Q3TEI4-F1 UNCHARACTERIZED PROTEIN C15ORF39 HOMOLOG;
1686:  gjn5-A  2.4 12.2   99   492   10   MOUSE:AF-O88746-F1 TARGET OF MYB PROTEIN 1;
1687:  go0u-A  2.4  6.2   68   475    3   MOUSE:AF-Q9WTJ6-F1 TESMIN;
1688:  gc8l-A  2.4  7.3  125   307   10   MOUSE:AF-Q9ES90-F1 G-PROTEIN COUPLED RECEPTOR 35;
1689:  f9r1-A  2.4  5.9  140   580    4   MOUSE:AF-Q5GH64-F1 XK-RELATED PROTEIN 7;
1690:  gbx6-A  2.4  8.7  132   300    8   MOUSE:AF-Q76JU9-F1 FREE FATTY ACID RECEPTOR 1;
1691:  gi0p-A  2.4  6.8  114   679    8   MOUSE:AF-Q8VDU0-F1 G-PROTEIN-SIGNALING MODULATOR 2;
1692:  gecb-A  2.4 11.1   77   197   10   MOUSE:AF-B2RV38-F1 BC048943 PROTEIN;
1693:  glep-A  2.4  5.1   69   636   10   MOUSE:AF-A0A668KM50-F1 UNCHARACTERIZED PROTEIN;
1694:  gebo-A  2.4  6.0  123   537    5   MOUSE:AF-Q61088-F1 FRIZZLED-4;
1695:  ge16-A  2.4  4.9  129  1543    8   MOUSE:AF-Q8VI47-F1 ATP-BINDING CASSETTE SUB-FAMILY C MEMBER 2;
1696:  gf40-A  2.4  5.3   92  1388    5   MOUSE:AF-Q6P5D3-F1 PUTATIVE ATP-DEPENDENT RNA HELICASE DHX57;
1697:  ge75-A  2.4  7.2  103   621   10   MOUSE:AF-Q9WTK3-F1 GLYCOSYLPHOSPHATIDYLINOSITOL ANCHOR ATTACHMENT 1
1698:  gmyd-A  2.4  5.2   68   634    4   MOUSE:AF-Q9JHS4-F1 ATP-DEPENDENT CLP PROTEASE ATP-BINDING SUBUNIT CL
1699:  gllw-A  2.4  6.7  106   333    7   MOUSE:AF-Q99LE2-F1 PROBABLE G-PROTEIN COUPLED RECEPTOR 146;
1700:  gjit-A  2.4 14.2  124   238    8   MOUSE:AF-Q9DCK3-F1 TETRASPANIN-4;
1701:  gmfg-A  2.4  6.6  139   265    6   MOUSE:AF-Q8BGN8-F1 SYNAPTOPORIN;
1702:  gcfp-A  2.4  6.9   73   580    4   MOUSE:AF-Q8C4Y3-F1 NEGATIVE ELONGATION FACTOR B;
1703:  gire-A  2.4  8.6   91  1650    7   MOUSE:AF-Q69ZK0-F1 PHOSPHATIDYLINOSITOL 3,4,5-TRISPHOSPHATE-DEPENDEN
1704:  gnl1-A  2.4  5.8  156   373    7   MOUSE:AF-Q5GH62-F1 XK-RELATED PROTEIN 9;
1705:  gicz-A  2.4  6.5  116   317    5   MOUSE:AF-Q8VGV7-F1 OLFACTORY RECEPTOR;
1706:  f97k-A  2.4  7.8  108  1038    6   MOUSE:AF-O35607-F1 BONE MORPHOGENETIC PROTEIN RECEPTOR TYPE-2;
1707:  ghzu-A  2.4  9.4   73   493   10   MOUSE:AF-Q9D7B1-F1 TRNA-DIHYDROURIDINE(20) SYNTHASE -LIKE;
1708:  giy7-A  2.4  9.4  111   395   12   MOUSE:AF-P06728-F1 APOLIPOPROTEIN A-IV;
1709:  f9bi-A  2.4 13.4   84   602    6   MOUSE:AF-Q61762-F1 POTASSIUM VOLTAGE-GATED CHANNEL SUBFAMILY A MEMBE
1710:  gn4e-A  2.4  6.6   79  1008    4   MOUSE:AF-A7M7C7-F1 SKI FAMILY TRANSCRIPTIONAL COREPRESSOR 2;
1711:  f8t5-A  2.4  5.1   81   215    6   MOUSE:AF-P43431-F1 INTERLEUKIN-12 SUBUNIT ALPHA;
1712:  gkvg-A  2.4  4.2  117   731    7   MOUSE:AF-O88327-F1 ALPHA-CATULIN;
1713:  f91a-A  2.4  4.2   96   227    6   MOUSE:AF-Q78Y73-F1 GROWTH HORMONE D9;
1714:  gevo-A  2.4  5.5   69  1632    9   MOUSE:AF-E9QAN8-F1 PHOSPHATIDYLINOSITOL-4-PHOSPHATE 3-KINASE;
1715:  gkmo-A  2.4 30.8  115   989    8   MOUSE:AF-Q60603-F1 POTASSIUM VOLTAGE-GATED CHANNEL SUBFAMILY H MEMBE
1716:  ggi5-A  2.4  9.3   85   212   13   MOUSE:AF-Q9QUN5-F1 PROLACTIN-3C1;
1717:  ga94-A  2.4  5.8  116   315    8   MOUSE:AF-E9Q0Q2-F1 OLFACTORY RECEPTOR;
1718:  ggpn-A  2.4  6.6  126   351   10   MOUSE:AF-Q810W6-F1 C-X-C CHEMOKINE RECEPTOR TYPE 1;
1719:  gbiz-A  2.4  6.1   85   230    2   MOUSE:AF-Q9D1R1-F1 COMPLEX I ASSEMBLY FACTOR TMEM126B, MITOCHONDRIAL
1720:  gcu3-A  2.4  5.3   69   706   10   MOUSE:AF-Q3UHB8-F1 COILED-COIL DOMAIN-CONTAINING PROTEIN 177;
1721:  gcnw-A  2.4  4.7   55   109    5   MOUSE:AF-Q80ZM7-F1 TRANSCRIPTION INITIATION FACTOR IIA SUBUNIT 2;
1722:  gojg-A  2.4  6.3  125  1561   10   MOUSE:AF-Q8CGM1-F1 ADHESION G PROTEIN-COUPLED RECEPTOR B2;
1723:  gb44-A  2.4  6.0   72   432    7   MOUSE:AF-P12804-F1 FIBROLEUKIN;
1724:  gosw-A  2.4  7.0  135  2572   10   MOUSE:AF-Q80TA9-F1 ECTOPIC P GRANULES PROTEIN 5 HOMOLOG;
1725:  gjdj-A  2.4 14.9  104   521    4   MOUSE:AF-Q61146-F1 OCCLUDIN;
1726:  f891-A  2.4  3.7   68   303   15   MOUSE:AF-Q8BXT9-F1 VESICLE-TRAFFICKING PROTEIN SEC22C;
1727:  f8wg-A  2.4 11.2   77   502    1   MOUSE:AF-Q8BYU6-F1 TORSIN-1A-INTERACTING PROTEIN 2;
1728:  gadw-A  2.4  6.3   71   247   10   MOUSE:AF-Q9CRD0-F1 OCIA DOMAIN-CONTAINING PROTEIN 1;
1729:  gijk-A  2.4  7.0  111   464    6   MOUSE:AF-Q91YI0-F1 ARGININOSUCCINATE LYASE;
1730:  gnf1-A  2.4  5.8   99  1118    7   MOUSE:AF-E9Q7N4-F1 DIACYLGLYCEROL KINASE;
1731:  f87n-A  2.4 13.5  127   415    7   MOUSE:AF-Q922H2-F1  KI
1732:  gglo-A  2.4  4.4   88   555    7   MOUSE:AF-Q3UZP0-F1 MARVEL DOMAIN-CONTAINING PROTEIN 2;
1733:  gnd8-A  2.4 11.1   71   178    8   MOUSE:AF-Q9JIG8-F1 PRA1 FAMILY PROTEIN 2;
1734:  gjt7-A  2.4  4.6   78   517   10   MOUSE:AF-Q3UPI1-F1 GOLGI-ASSOCIATED KINASE 1B;
1735:  gcjs-A  2.4  5.7  131   614    2   MOUSE:AF-Q91ZR2-F1 SORTING NEXIN-18;
1736:  gc7a-A  2.4  7.7   90   480    8   MOUSE:AF-Q7TNU7-F1 LETM1 DOMAIN-CONTAINING PROTEIN LETM2, MITOCHONDR
1737:  gh2v-A  2.4 21.9  105  1266    6   MOUSE:AF-Q8CGF1-F1 RHO GTPASE-ACTIVATING PROTEIN 29;
1738:  go8w-A  2.4  4.6   73   389   10   MOUSE:AF-Q8BRM6-F1 MEIOSIS-SPECIFIC PROTEIN MEI4;
1739:  gdzt-A  2.4  3.4   81   230   14   MOUSE:AF-Q9D9S2-F1 TRANSMEMBRANE PROTEIN 225;
1740:  f83y-A  2.4  9.1   76   979   12   MOUSE:AF-Q61626-F1 GLUTAMATE RECEPTOR IONOTROPIC, KAINATE 5;
1741:  gj3o-A  2.4 10.8   94   701    3   MOUSE:AF-O70582-F1 ARACHIDONATE 12-LIPOXYGENASE, 12R-TYPE;
1742:  gbr4-A  2.4  5.9  118   324    6   MOUSE:AF-Q920G5-F1 OLFACTORY RECEPTOR;
1743:  gm3k-A  2.4  7.0  122   245    2   MOUSE:AF-Q3TYE7-F1 TLC DOMAIN-CONTAINING PROTEIN 5;
1744:  gg8y-A  2.4  5.2  115   415    3   MOUSE:AF-Q91WK0-F1 LEUCINE-RICH REPEAT FLIGHTLESS-INTERACTING PROTEI
1745:  gl4e-A  2.4  6.1   75   425   17   MOUSE:AF-P43883-F1 PERILIPIN-2;
1746:  gepu-A  2.4  5.1   63   188    6   MOUSE:AF-Q921L3-F1 CALCIUM LOAD-ACTIVATED CALCIUM CHANNEL;
1747:  ge26-A  2.4  5.5  100   553   10   MOUSE:AF-Q8K0H7-F1 SOLUTE CARRIER FAMILY 45 MEMBER 3;
1748:  gfyq-A  2.4  4.7   94   203    6   MOUSE:AF-P09056-F1 LEUKEMIA INHIBITORY FACTOR;
1749:  gmpo-A  2.4  7.8  123   366    7   MOUSE:AF-P43117-F1 PROSTAGLANDIN F2-ALPHA RECEPTOR;
1750:  gixb-A  2.4  3.9   66   476    3   MOUSE:AF-P21614-F1 VITAMIN D-BINDING PROTEIN;
1751:  gmsm-A  2.4  5.0   98  2055   10   MOUSE:AF-P49025-F1 CITRON RHO-INTERACTING KINASE;
1752:  gn0m-A  2.4  5.2  113  1187    6   MOUSE:AF-Q8BWG4-F1 UNCHARACTERIZED PROTEIN KIAA1755 HOMOLOG;
1753:  gkyn-A  2.4  4.4  120   399    5   MOUSE:AF-P55086-F1 PROTEINASE-ACTIVATED RECEPTOR 2;
1754:  gkhp-A  2.4  3.9   69   504    6   MOUSE:AF-O35841-F1 APOPTOSIS INHIBITOR 5;
1755:  ghrx-A  2.4  4.8   51   110   10   MOUSE:AF-Q9CQW0-F1 ER MEMBRANE PROTEIN COMPLEX SUBUNIT 6;
1756:  gam8-A  2.4  4.0   91   234    9   MOUSE:AF-Q8K3I6-F1 INTERLEUKIN-27 SUBUNIT ALPHA;
1757:  gok2-A  2.4  2.7   41    91    7   MOUSE:AF-Q920H1-F1 SECRETOGLOBIN FAMILY 3A MEMBER 2;
1758:  gmwd-A  2.4  3.5   72   454    8   MOUSE:AF-Q6PCX7-F1 REPULSIVE GUIDANCE MOLECULE A;
1759:  gnfw-A  2.4  6.2  114   222    7   MOUSE:AF-Q9WUE3-F1 CYTOCHROME B561 DOMAIN-CONTAINING PROTEIN 2;
1760:  glip-A  2.4  7.1  111   210    7   MOUSE:AF-Q9DAC0-F1 CKLF-LIKE MARVEL TRANSMEMBRANE DOMAIN-CONTAINING
1761:  ggzb-A  2.4 10.0  113  1352    7   MOUSE:AF-A2AJ88-F1 PATATIN-LIKE PHOSPHOLIPASE DOMAIN-CONTAINING PROT
1762:  f9k2-A  2.4  5.4   87   156    3   MOUSE:AF-Q78S06-F1 PROTEIN SYS1 HOMOLOG;
1763:  gjwz-A  2.4  4.5   95   910    6   MOUSE:AF-Q8VHH5-F1 ARF-GAP WITH GTPASE, ANK REPEAT AND PH DOMAIN-CON
1764:  gc0x-A  2.4 11.0  107   760    7   MOUSE:AF-Q8VHE0-F1 TRANSLOCATION PROTEIN SEC63 HOMOLOG;
1765:  gky2-A  2.4 12.0  116   802    6   MOUSE:AF-E9PX57-F1 KINESIN-LIKE PROTEIN;
1766:  gfq0-A  2.4  7.0  115   316    6   MOUSE:AF-Q8R2A2-F1 VOMERONASAL TYPE-1 RECEPTOR;
1767:  ghvm-A  2.4  6.2  144  1517    6   MOUSE:AF-Q3UPH7-F1 RHO GUANINE NUCLEOTIDE EXCHANGE FACTOR 40;
1768:  ghh6-A  2.4 10.7   74   938    4   MOUSE:AF-Q5DTW2-F1 SCM-LIKE WITH FOUR MBT DOMAINS PROTEIN 2;
1769:  gdj2-A  2.4  8.5   90   351    8   MOUSE:AF-Q8BHW5-F1 TRANSMEMBRANE PROTEIN 255A;
1770:  gcry-A  2.4  6.1  119   312    6   MOUSE:AF-Q8VFH9-F1 OLFACTORY RECEPTOR;
1771:  ga1g-A  2.4  2.7   54    59    7   MOUSE:AF-F2Z3Y9-F1 RIKEN CDNA 2610001J05 GENE;
1772:  gfvs-A  2.4  5.5   68   219   10   MOUSE:AF-Q80ZR8-F1 RIKEN CDNA 1700001J03 GENE;
1773:  gert-A  2.4  7.3  136   388    4   MOUSE:AF-P97926-F1 OXYTOCIN RECEPTOR;
1774:  ghdp-A  2.4  5.2  125   323    6   MOUSE:AF-Q8R2B4-F1 VOMERONASAL TYPE-1 RECEPTOR;
1775:  gh81-A  2.4 13.3   75   617    4   MOUSE:AF-P59016-F1 VACUOLAR PROTEIN SORTING-ASSOCIATED PROTEIN 33B;
1776:  gjfp-A  2.4  3.3   56    79    5   MOUSE:AF-A0A1B0GS74-F1 TRANSMEMBRANE PROTEIN 238-LIKE;
1777:  f95g-A  2.4  7.1  128   343    8   MOUSE:AF-Q8VCJ6-F1 MAS-RELATED G-PROTEIN COUPLED RECEPTOR MEMBER F;
1778:  gcrt-A  2.4  5.1  100   230    7   MOUSE:AF-O35257-F1 PROLACTIN-6A1;
1779:  gkg1-A  2.4  7.8   76   196    8   MOUSE:AF-Q8K211-F1 HIGH AFFINITY COPPER UPTAKE PROTEIN 1;
1780:  gaq9-A  2.4 13.8   98  2646    4   MOUSE:AF-A2AKX3-F1 PROBABLE HELICASE SENATAXIN;
1781:  goow-A  2.4  4.3   80   152    6   MOUSE:AF-Q9CQ92-F1 MITOCHONDRIAL FISSION 1 PROTEIN;
1782:  f9q2-A  2.4  9.0  108   460    9   MOUSE:AF-Q8BJM5-F1 ZINC TRANSPORTER 6;
1783:  glj2-A  2.4  9.6  121   710    9   MOUSE:AF-Q8K2A7-F1 INTEGRATOR COMPLEX SUBUNIT 10;
1784:  gcqh-A  2.4  7.6  131   421    6   MOUSE:AF-Q64264-F1 5-HYDROXYTRYPTAMINE RECEPTOR 1A;
1785:  gf12-A  2.3  7.4   85   152    6   MOUSE:AF-Q9R1Q7-F1 PROTEOLIPID PROTEIN 2;
1786:  gkur-A  2.3  4.5   87   344    6   MOUSE:AF-Q66JY6-F1 RHO GUANINE NUCLEOTIDE EXCHANGE FACTOR 39;
1787:  ghe1-A  2.3  4.1   81   199    7   MOUSE:AF-Q61907-F1 PHOSPHATIDYLETHANOLAMINE N-METHYLTRANSFERASE;
1788:  ggqc-A  2.3  6.7  125   353    6   MOUSE:AF-P56484-F1 C-C CHEMOKINE RECEPTOR TYPE 8;
1789:  gcpw-A  2.3  6.1   54   122    0   MOUSE:AF-P04918-F1 SERUM AMYLOID A-3 PROTEIN;
1790:  gdvb-A  2.3  6.7  130   466    5   MOUSE:AF-P97718-F1 ALPHA-1A ADRENERGIC RECEPTOR;
1791:  gk6o-A  2.3  7.6   77   320    8   MOUSE:AF-Q3V132-F1 ADP/ATP TRANSLOCASE 4;
1792:  f9zf-A  2.3  6.2   65    86    0   MOUSE:AF-Q923D4-F1 SPLICING FACTOR 3B SUBUNIT 5;
1793:  gkfc-A  2.3  7.7  128  1792    8   MOUSE:AF-A2A5R2-F1 BREFELDIN A-INHIBITED GUANINE NUCLEOTIDE-EXCHANGE
1794:  gav7-A  2.3  4.9   91   712   13   MOUSE:AF-Q6PDK0-F1 ZINC FINGER AND BTB DOMAIN-CONTAINING 39;
1795:  gerj-A  2.3 18.9   83   627    6   MOUSE:AF-Q9D4D4-F1 TRANSKETOLASE-LIKE PROTEIN 2;
1796:  gj1b-A  2.3 10.4   68   821    4   MOUSE:AF-P97311-F1 DNA REPLICATION LICENSING FACTOR MCM6;
1797:  gg34-A  2.3  4.5   90   125    4   MOUSE:AF-Q3UJ81-F1 NUCLEAR ENVELOPE PHOSPHATASE-REGULATORY SUBUNIT 1
1798:  gi1v-A  2.3  4.7  110   859    6   MOUSE:AF-Q5SSL4-F1 ACTIVE BREAKPOINT CLUSTER REGION-RELATED PROTEIN;
1799:  ga9g-A  2.3  4.6  128   580   11   MOUSE:AF-Q99J21-F1 MUCOLIPIN-1;
1800:  ggq2-A  2.3 11.5   73  1341    7   MOUSE:AF-Q3UGF1-F1 WD REPEAT-CONTAINING PROTEIN 19;
1801:  gogt-A  2.3  7.6   81   876    7   MOUSE:AF-B1AZA5-F1 TRANSMEMBRANE PROTEIN 245;
1802:  f92l-A  2.3  5.2  105  2304    3   MOUSE:AF-Q921C3-F1 BROMODOMAIN AND WD REPEAT-CONTAINING PROTEIN 1;
1803:  gohj-A  2.3 14.7   94   367   10   MOUSE:AF-Q8BYZ1-F1 ABI GENE FAMILY MEMBER 3;
1804:  gopp-A  2.3  5.2  121   776    5   MOUSE:AF-Q9WTX6-F1 CULLIN-1;
1805:  f88r-A  2.3  4.9   73    95    4   MOUSE:AF-P15974-F1 PUTATIVE PER-HEXAMER REPEAT PROTEIN 4;
1806:  gi4l-A  2.3  8.0   92   362   14   MOUSE:AF-Q8K304-F1 E3 UBIQUITIN-PROTEIN LIGASE TM129;
1807:  gpeb-A  2.3  5.6   85   256    8   MOUSE:AF-Q9JHH2-F1 TETRASPANIN-32;
1808:  gklw-A  2.3  5.1  123   305   11   MOUSE:AF-Q7TQP0-F1 PROBABLE G-PROTEIN COUPLED RECEPTOR 141;
1809:  glm6-A  2.3 10.7  115   627    8   MOUSE:AF-Q04519-F1 SPHINGOMYELIN PHOSPHODIESTERASE;
1810:  ggqw-A  2.3  5.7  101   181   14   MOUSE:AF-Q9JJG6-F1 TRANSMEMBRANE PROTEIN 47;
1811:  gdwi-A  2.3  5.4  124   335    6   MOUSE:AF-Q3U507-F1 PROBABLE G-PROTEIN COUPLED RECEPTOR 174;
1812:  gdc3-A  2.3  8.1   66   364    8   MOUSE:AF-A7XV14-F1 SELECTION AND UPKEEP OF INTRAEPITHELIAL T-CELLS P
1813:  gmnj-A  2.3 14.1   85   565   12   MOUSE:AF-Q8CE13-F1 COILED-COIL DOMAIN-CONTAINING PROTEIN 17;
1814:  gm9k-A  2.3 10.5  127   823    5   MOUSE:AF-P70451-F1 TYROSINE-PROTEIN KINASE FER;
1815:  gdll-A  2.3 10.2   98   260    3   MOUSE:AF-Q9ERB0-F1 SYNAPTOSOMAL-ASSOCIATED PROTEIN 29;
1816:  gjao-A  2.3  4.0   97   222    9   MOUSE:AF-P09586-F1 PROLACTIN-3B1;
1817:  gou5-A  2.3  4.1   64   204    8   MOUSE:AF-P83714-F1 CARDIOTROPHIN-2;
1818:  gcul-A  2.3  7.2   69   715    3   MOUSE:AF-Q8K2G4-F1 BARDET-BIEDL SYNDROME 7 PROTEIN HOMOLOG;
1819:  gb8y-A  2.3  8.4  135   640    8   MOUSE:AF-Q8CDG5-F1 CREB3 REGULATORY FACTOR;
1820:  gc5n-A  2.3 13.3  137   656    6   MOUSE:AF-Q921V7-F1 CHOLINE TRANSPORTER-LIKE PROTEIN 3;
1821:  gfev-A  2.3  5.6   79   453    9   MOUSE:AF-Q9JK24-F1 SERINE/THREONINE-PROTEIN PHOSPHATASE 2A REGULATOR
1822:  gnnx-A  2.3  5.9  119   364    4   MOUSE:AF-P59268-F1 PALMITOYLTRANSFERASE ZDHHC9;
1823:  gnb3-A  2.3  7.9   63   102   10   MOUSE:AF-Q9CY02-F1 ALPHA-HEMOGLOBIN-STABILIZING PROTEIN;
1824:  gkbh-A  2.3  4.4   88   488    9   MOUSE:AF-Q99PL8-F1 THIAMINE TRANSPORTER 2;
1825:  gcyk-A  2.3 13.0  104  1224    6   MOUSE:AF-Q6ZPR4-F1 POTASSIUM CHANNEL SUBFAMILY T MEMBER 1;
1826:  gew9-A  2.3  6.5   70   377    6   MOUSE:AF-P50405-F1 PULMONARY SURFACTANT-ASSOCIATED PROTEIN B;
1827:  get1-A  2.3  5.4  122   582    7   MOUSE:AF-Q8BKG4-F1 FRIZZLED-10;
1828:  ggyr-A  2.3  6.2  137  2126    8   MOUSE:AF-Q9Z0T6-F1 POLYCYSTIC KIDNEY DISEASE AND RECEPTOR FOR EGG JE
1829:  gk1y-A  2.3  9.0   77   585   10   MOUSE:AF-A2AR50-F1 RAS-SPECIFIC GUANINE NUCLEOTIDE-RELEASING FACTOR
1830:  gi31-A  2.3 10.1   78   577    8   MOUSE:AF-Q9DC53-F1 COPINE-8;
1831:  gdvp-A  2.3  5.2  141   488    6   MOUSE:AF-Q50E62-F1 AROMATIC-PREFERRING AMINO ACID TRANSPORTER;
1832:  gex7-A  2.3  7.8  108   450   11   MOUSE:AF-Q9D8F3-F1 SOLUTE CARRIER FAMILY 52, RIBOFLAVIN TRANSPORTER,
1833:  gcpu-A  2.3  6.7  135   498    9   MOUSE:AF-Q9EQN9-F1 THIAMINE TRANSPORTER 1;
1834:  gk34-A  2.3 15.3  103   628    9   MOUSE:AF-Q8R1C0-F1 POTASSIUM VOLTAGE-GATED CHANNEL SUBFAMILY C MEMBE
1835:  gewu-A  2.3 11.6  104   200    7   MOUSE:AF-Q8VIK2-F1 MPV17-LIKE PROTEIN 2;
1836:  f8yv-A  2.3  6.3  120   312    6   MOUSE:AF-Q8VFN6-F1 OLFACTORY RECEPTOR;
1837:  gggj-A  2.3  5.1  125   288    2   MOUSE:AF-O35526-F1 SYNTAXIN-1A;
1838:  gm86-A  2.3  3.5   61   151    3   MOUSE:AF-Q9QXX3-F1 GROUP 10 SECRETORY PHOSPHOLIPASE A2;
1839:  gduo-A  2.3  4.0   58   667    5   MOUSE:AF-A0A1B0GT64-F1 ZINC FINGER PROTEIN 873;
1840:  gd5k-A  2.3  7.6  140   976    4   MOUSE:AF-G3UW63-F1 RAD51-ASSOCIATED PROTEIN 2;
1841:  ggqp-A  2.3  5.4  115   333    8   MOUSE:AF-Q7M712-F1 TASTE RECEPTOR TYPE 2 MEMBER 110;
1842:  gb5s-A  2.3  6.6  123   305    4   MOUSE:AF-Q7TRT9-F1 OLFACTORY RECEPTOR 527;
1843:  ge5u-A  2.3  4.6  110   392    9   MOUSE:AF-P32299-F1 B2 BRADYKININ RECEPTOR;
1844:  gkuh-A  2.3 14.1  140  2474    6   MOUSE:AF-Q6RT24-F1 CENTROMERE-ASSOCIATED PROTEIN E;
1845:  f84x-A  2.3  6.4   62   131    2   MOUSE:AF-Q9CQZ5-F1 NADH DEHYDROGENASE  1 ALPHA SUBCOMPLE
1846:  gmks-A  2.3  8.7  166  1436    8   MOUSE:AF-Q9R1X5-F1 MULTIDRUG RESISTANCE-ASSOCIATED PROTEIN 5;
1847:  goe0-A  2.3  4.1   50    78    8   MOUSE:AF-Q8C4X1-F1 CENTROMERE PROTEIN X;
1848:  gf44-A  2.3  6.0  115   323    6   MOUSE:AF-A0A2I3BRV7-F1 OLFACTORY RECEPTOR;
1849:  ga1x-A  2.3  5.8  130  1487    9   MOUSE:AF-Q8JZZ7-F1 ADHESION G PROTEIN-COUPLED RECEPTOR L2;
1850:  gonk-A  2.3  5.6  119   489    3   MOUSE:AF-Q8BQQ1-F1 PALMITOYLTRANSFERASE ZDHHC14;
1851:  gcpf-A  2.3  3.7   75   257    7   MOUSE:AF-Q9D132-F1 UROPLAKIN-1A;
1852:  ga7g-A  2.3  6.6  113   415    6   MOUSE:AF-P43252-F1 PROSTACYCLIN RECEPTOR;
1853:  gjyr-A  2.3 10.2   82   471    9   MOUSE:AF-P47867-F1 SECRETOGRANIN-3;
1854:  gdgf-A  2.3  6.4  132   276   13   MOUSE:AF-Q9DAX2-F1 PHOSPHOLIPID PHOSPHATASE 2;
1855:  gb9n-A  2.3  5.6  107  1640    5   MOUSE:AF-E0CZ22-F1 MAESTRO HEAT-LIKE REPEAT FAMILY MEMBER 1;
1856:  ge82-A  2.3  6.7   85   505    4   MOUSE:AF-B2RPU2-F1 PLECKSTRIN HOMOLOGY DOMAIN-CONTAINING FAMILY D ME
1857:  f9ov-A  2.3  4.2  113   399    7   MOUSE:AF-O54798-F1 BOMBESIN RECEPTOR SUBTYPE-3;
1858:  gawe-A  2.3  4.1   56    94    5   MOUSE:AF-Q66VB7-F1 LACREIN;
1859:  gba9-A  2.3  7.3  107   427    9   MOUSE:AF-A6H687-F1 SAC3 DOMAIN-CONTAINING PROTEIN 1;
1860:  gfe8-A  2.3  5.1  121   371    5   MOUSE:AF-P97468-F1 CHEMOKINE-LIKE RECEPTOR 1;
1861:  f9oj-A  2.3  7.9  124   300   11   MOUSE:AF-Q8R262-F1 VOMERONASAL TYPE-1 RECEPTOR;
1862:  gmac-A  2.3  8.8  139  1416    6   MOUSE:AF-Q8K2X1-F1 PHOSPHOLIPID-TRANSPORTING ATPASE VD;
1863:  ghx4-A  2.3  8.1   90   203    8   MOUSE:AF-Q60753-F1 CARDIOTROPHIN-1;
1864:  gk2w-A  2.3  7.4   89   219   10   MOUSE:AF-Q9CY24-F1 TRANSMEMBRANE PROTEIN 179B;
1865:  gbax-A  2.3 10.7   90   705    6   MOUSE:AF-Q8VI23-F1 SOLUTE CARRIER FAMILY 12 MEMBER 8;
1866:  gazw-A  2.3  3.7  124   478    6   MOUSE:AF-Q91WN3-F1 SOLUTE CARRIER FAMILY 7 MEMBER 13;
1867:  gnwl-A  2.3  5.8   91   459    8   MOUSE:AF-P03911-F1 NADH-UBIQUINONE OXIDOREDUCTASE CHAIN 4;
1868:  gb7e-A  2.3  5.7  125   558   12   MOUSE:AF-Q9JJF6-F1 EF-HAND AND COILED-COIL DOMAIN-CONTAINING PROTEIN
1869:  gf2g-A  2.3  4.1   76   287    5   MOUSE:AF-Q9D3G5-F1 SYNTAXIN-11;
1870:  gl8k-A  2.3 18.8   70   366    4   MOUSE:AF-Q6P6I6-F1 DNA-DIRECTED RNA POLYMERASE II SUBUNIT GRINL1A;
1871:  gb2u-A  2.3 15.4   86   603    6   MOUSE:AF-Q07832-F1 SERINE/THREONINE-PROTEIN KINASE PLK1;
1872:  gicr-A  2.3  6.6  116   456    8   MOUSE:AF-Q80T54-F1 G PROTEIN-COUPLED RECEPTOR 15-LIKE;
1873:  gkj5-A  2.3  4.7  105   215    4   MOUSE:AF-Q8VDR5-F1 TRANSMEMBRANE PROTEIN 267;
1874:  gcc5-A  2.3  9.2   83   233    5   MOUSE:AF-Q8JZS0-F1 PROTEIN LIN-7 HOMOLOG A;
1875:  gg21-A  2.3  5.8  112   320    4   MOUSE:AF-Q8VFA1-F1 OLFACTORY RECEPTOR;
1876:  gb4p-A  2.3  9.7   93  1051    8   MOUSE:AF-Q5I043-F1 UBIQUITIN CARBOXYL-TERMINAL HYDROLASE 28;
1877:  ga89-A  2.3  7.0  106   492    7   MOUSE:AF-Q9Z1K6-F1 E3 UBIQUITIN-PROTEIN LIGASE ARIH2;
1878:  gfem-A  2.3  6.1  119   585    5   MOUSE:AF-Q9EQD0-F1 FRIZZLED-5;
1879:  gn6b-A  2.3  6.1   94   655    7   MOUSE:AF-P45700-F1 MANNOSYL-OLIGOSACCHARIDE 1,2-ALPHA-MANNOSIDASE IA
1880:  gghv-A  2.3 19.9   79   623    3   MOUSE:AF-P40142-F1 TRANSKETOLASE;
1881:  gd3a-A  2.3  5.5  108   416    8   MOUSE:AF-G3UWE2-F1 INTERFERON-GAMMA-INDUCIBLE GTPASE IFGGA4 PROTEIN;
1882:  f82c-A  2.3  5.7  112   317    9   MOUSE:AF-Q8VH13-F1 OLFACTORY RECEPTOR;
1883:  glr5-A  2.3  7.9  100  1938    7   MOUSE:AF-A8C756-F1 THYROID ADENOMA-ASSOCIATED PROTEIN HOMOLOG;
1884:  gigv-A  2.3 10.8   97  1715    8   MOUSE:AF-Q6ZPF3-F1 T-LYMPHOMA INVASION AND METASTASIS-INDUCING PROTE
1885:  ghvw-A  2.3  4.7   67    79    4   MOUSE:AF-P60603-F1 REACTIVE OXYGEN SPECIES MODULATOR 1;
1886:  gc40-A  2.3  5.0   92   167    5   MOUSE:AF-Q9ESD6-F1 CKLF-LIKE MARVEL TRANSMEMBRANE DOMAIN-CONTAINING
1887:  gjko-A  2.3  5.0   83   829    7   MOUSE:AF-Q8C0L8-F1 CONSERVED OLIGOMERIC GOLGI COMPLEX SUBUNIT 5;
1888:  f9sv-A  2.3  7.1   86   184    7   MOUSE:AF-A0A3Q4EHH0-F1 PREDICTED GENE, 17657;
1889:  gnyf-A  2.3 11.6   87   143    9   MOUSE:AF-Q9CPU9-F1 PROBABLE LOW AFFINITY COPPER UPTAKE PROTEIN 2;
1890:  glf5-A  2.3  7.7  125   316    7   MOUSE:AF-Q5SVD6-F1 VOMERONASAL TYPE-1 RECEPTOR;
1891:  go9i-A  2.3  4.2  131  1340    8   MOUSE:AF-Q6KAU7-F1 PLECKSTRIN HOMOLOGY DOMAIN-CONTAINING FAMILY G ME
1892:  gpb2-A  2.3  5.9   95   254    6   MOUSE:AF-Q9D3B1-F1 VERY-LONG-CHAIN (3R)-3-HYDROXYACYL-COA DEHYDRATAS
1893:  f8s3-A  2.3  4.2   68   112    7   MOUSE:AF-D3YYY1-F1 ABPBG7;
1894:  gali-A  2.3  4.6  105   853   10   MOUSE:AF-E9Q1C1-F1 VOMERONASAL 2, RECEPTOR 118;
1895:  gjk7-A  2.3 10.7   94   674    9   MOUSE:AF-P48999-F1 POLYUNSATURATED FATTY ACID 5-LIPOXYGENASE;
1896:  gnpz-A  2.3  4.8   64    91    6   MOUSE:AF-A0A1D5RM98-F1 PREDICTED GENE 5485;
1897:  ge1r-A  2.3  3.8   60   130    8   MOUSE:AF-Q62048-F1 ASTROCYTIC PHOSPHOPROTEIN PEA-15;
1898:  glp3-A  2.3  5.1  101   211    8   MOUSE:AF-Q9Z0S4-F1 CLAUDIN-13;
1899:  gnf3-A  2.3  6.2  121   290    6   MOUSE:AF-Q8VI88-F1 OUTER DENSE FIBER PROTEIN 4;
1900:  f89k-A  2.3  9.4   66   182    6   MOUSE:AF-B1AYI8-F1 PREDICTED GENE 13275;
1901:  gfx6-A  2.3  7.4  114  1233    7   MOUSE:AF-Q9CU62-F1 STRUCTURAL MAINTENANCE OF CHROMOSOMES PROTEIN 1A;
1902:  god2-A  2.3  9.2   90   238    7   MOUSE:AF-Q8CHQ9-F1 N-ACETYLTRANSFERASE FAMILY 8 MEMBER 2;
1903:  gm8o-A  2.3  7.6   78   315    3   MOUSE:AF-Q3U284-F1 TRANSMEMBRANE PROTEIN 231;
1904:  gmd9-A  2.3  4.9   90   241   12   MOUSE:AF-Q9D8N3-F1 LYSOPLASMALOGENASE-LIKE PROTEIN TMEM86A;
1905:  gdlu-A  2.3  5.3  142   566    6   MOUSE:AF-Q8K595-F1 MUCOLIPIN-2;
1906:  gh13-A  2.3  7.6   93   795   10   MOUSE:AF-Q9DBY0-F1 FORKHEAD BOX PROTEIN P4;
1907:  gcsb-A  2.3  4.5   87   174    8   MOUSE:AF-Q8K0D7-F1 GUIDED ENTRY OF TAIL-ANCHORED PROTEINS FACTOR 1;
1908:  gf2v-A  2.3  9.7  129   319   11   MOUSE:AF-Q3UFD7-F1 FREE FATTY ACID RECEPTOR 3;
1909:  gma4-A  2.3  9.9   70   317    4   MOUSE:AF-Q9R092-F1 17-BETA-HYDROXYSTEROID DEHYDROGENASE TYPE 6;
1910:  gb46-A  2.3  8.7   93   167   11   MOUSE:AF-Q9D9H2-F1 CLAUDIN DOMAIN-CONTAINING PROTEIN 2;
1911:  gght-A  2.3 11.1  103   136    9   MOUSE:AF-Q8R235-F1 TRANSMEMBRANE PROTEIN 203;
1912:  gg4z-A  2.3  7.2  125   380    6   MOUSE:AF-Q5Y5T2-F1 PALMITOYLTRANSFERASE ZDHHC18;
1913:  ghtd-A  2.3  5.9  118   758    8   MOUSE:AF-Q6R6I7-F1 RELAXIN RECEPTOR 1;
1914:  gaqh-A  2.3  5.6  118   395    7   MOUSE:AF-Q8BZ39-F1 NEUROMEDIN-U RECEPTOR 2;
1915:  gcnb-A  2.3 22.9   76   124    5   MOUSE:AF-Q307W7-F1 KINOCILIN;
1916:  gjgk-A  2.3  3.3   59   148   12   MOUSE:AF-Q91ZF0-F1 DNAJ HOMOLOG SUBFAMILY C MEMBER 24;
1917:  f9e1-A  2.3  9.9   79   857    6   MOUSE:AF-Q03717-F1 POTASSIUM VOLTAGE-GATED CHANNEL SUBFAMILY B MEMBE
1918:  gjd9-A  2.3  7.5  139   440    4   MOUSE:AF-Q9R1C8-F1 5-HYDROXYTRYPTAMINE RECEPTOR 6;
1919:  gg3l-A  2.3  4.2   64   204    5   MOUSE:AF-Q7TMY4-F1 THO COMPLEX SUBUNIT 7 HOMOLOG;
1920:  gkad-A  2.3  4.5   62   127    6   MOUSE:AF-Q9CPY4-F1 CYCLIN-DEPENDENT KINASE 2-ASSOCIATED PROTEIN 2;
1921:  f9ze-A  2.3  6.9   92   906    4   MOUSE:AF-Q62448-F1 EUKARYOTIC TRANSLATION INITIATION FACTOR 4 GAMMA
1922:  f8xp-A  2.3  3.9   97   228    8   MOUSE:AF-Q9DAZ2-F1 PROLACTIN-2B1;
1923:  gcab-A  2.3  8.3   63   156   11   MOUSE:AF-A0A3B2WD20-F1 EXOCRINE GLAND SECRETED PEPTIDE 6;
1924:  f9n4-A  2.3 11.8   82   213    9   MOUSE:AF-Q9DB20-F1 ATP SYNTHASE SUBUNIT O, MITOCHONDRIAL;
1925:  gd9l-A  2.3  7.8   90  1041   11   MOUSE:AF-Q7TPD0-F1 INTEGRATOR COMPLEX SUBUNIT 3;
1926:  go2r-A  2.3 17.2  116   306    4   MOUSE:AF-Q8BW66-F1 SOLUTE CARRIER FAMILY 25 MEMBER 48;
1927:  gjbq-A  2.3  6.2   81   217    2   MOUSE:AF-Q99N08-F1 MEMBRANE-SPANNING 4-DOMAINS SUBFAMILY A MEMBER 6C
1928:  gep0-A  2.3  9.5   70   322    3   MOUSE:AF-Q99NA2-F1 PROTEIN ATONAL HOMOLOG 8;
1929:  gb4i-A  2.3  6.2  135   416    4   MOUSE:AF-P58307-F1 OREXIN RECEPTOR TYPE 1;
1930:  gdk6-A  2.3  6.2   85  1344    8   MOUSE:AF-Q7TPV4-F1 MYB-BINDING PROTEIN 1A;
1931:  gkzb-A  2.3  5.4  115   312    8   MOUSE:AF-Q91ZC1-F1 MAS-RELATED G-PROTEIN COUPLED RECEPTOR MEMBER B3;
1932:  gg7i-A  2.3  3.9   76   724    9   MOUSE:AF-Q6PDS3-F1 NAD(+) HYDROLASE SARM1;
1933:  gazq-A  2.3  5.8   57   417   14   MOUSE:AF-Q0VGB7-F1 SERINE/THREONINE-PROTEIN PHOSPHATASE 4 REGULATORY
1934:  gc5c-A  2.3  5.2   50   107   10   MOUSE:AF-Q8BSD7-F1 PREDICTED GENE 10190;
1935:  gfl6-A  2.3  6.0   69   479    6   MOUSE:AF-J3QMK6-F1 ALDEHYDE DEHYDROGENASE FAMILY 3 MEMBER B3;
1936:  gi3x-A  2.3  4.9   96  1306    6   MOUSE:AF-Q5SV85-F1 SYNERGIN GAMMA;
1937:  ga0k-A  2.3  9.5   99   920    6   MOUSE:AF-Q8CGF6-F1 WD REPEAT-CONTAINING PROTEIN 47;
1938:  gii9-A  2.3  5.8  108   729    6   MOUSE:AF-Q3UZ39-F1 LEUCINE-RICH REPEAT FLIGHTLESS-INTERACTING PROTEI
1939:  gf5s-A  2.3  8.4   96   237    5   MOUSE:AF-Q9D5H4-F1 FERRITIN, MITOCHONDRIAL;
1940:  gjlh-A  2.3  8.6  110   455    7   MOUSE:AF-A0A1L1SUA2-F1 MAJOR FACILITATOR SUPERFAMILY DOMAIN-CONTAININ
1941:  gk2a-A  2.3  8.1  102  1422    5   MOUSE:AF-Q69ZJ7-F1 GUANINE NUCLEOTIDE EXCHANGE FACTOR SUBUNIT RIC1;
1942:  gjis-A  2.3  6.8  101   899    6   MOUSE:AF-Q9WUX5-F1 INOSITOL 1,4,5-TRIPHOSPHATE RECEPTOR ASSOCIATED 1
1943:  gina-A  2.3  8.9  137   834    2   MOUSE:AF-Q60790-F1 RAS GTPASE-ACTIVATING PROTEIN 3;
1944:  f889-A  2.3  6.4  146   503    5   MOUSE:AF-Q3UNV4-F1 CYTOCHROME P450, FAMILY 2, SUBFAMILY J, POLYPEPTI
1945:  gm80-A  2.3 10.9  108  1363    3   MOUSE:AF-Q6NZL6-F1 TONSOKU-LIKE PROTEIN;
1946:  gdxl-A  2.3  5.5   92   559    8   MOUSE:AF-O88554-F1 POLY  POLYMERASE 2;
1947:  ghf9-A  2.3  4.0  100   288    6   MOUSE:AF-Q8C996-F1 TRANSMEMBRANE PROTEIN 163;
1948:  f83u-A  2.3  9.4  110   961    5   MOUSE:AF-Q6PCX9-F1 E3 UBIQUITIN-PROTEIN LIGASE TRIM37;
1949:  glsp-A  2.3  3.8   63   759   13   MOUSE:AF-Q9EQB9-F1 ZINC FINGER PROTEIN 287;
1950:  gikk-A  2.3 10.9   84   639    2   MOUSE:AF-Q3UKU1-F1 RNA POLYMERASE II ELONGATION FACTOR ELL2;
1951:  gbmh-A  2.3  7.5  109   362    6   MOUSE:AF-Q9ERE8-F1 TALIN ROD DOMAIN-CONTAINING PROTEIN 1;
1952:  f825-A  2.3  3.7   68   198    7   MOUSE:AF-Q8K0U3-F1 TRANSMEMBRANE PROTEIN 17;
1953:  gote-A  2.3  6.8  118  1288    6   MOUSE:AF-Q6ZPJ3-F1 (E3-INDEPENDENT) E2 UBIQUITIN-CONJUGATING ENZYME
1954:  geb1-A  2.3 22.2  102   228    5   MOUSE:AF-Q6QD59-F1 VESICLE TRANSPORT PROTEIN SEC20;
1955:  gmk5-A  2.3  5.5  104   336    9   MOUSE:AF-Q3U3F9-F1 PROBABLE G-PROTEIN COUPLED RECEPTOR 160;
1956:  gj9n-A  2.2  4.9   94  1232   12   MOUSE:AF-A0A087WSD2-F1 MEMBRANE-SPANNING 4-DOMAINS, SUBFAMILY A, MEMB
1957:  gabc-A  2.2 16.3  101   457    7   MOUSE:AF-Q8R0Z6-F1 ANGIOPOIETIN-RELATED PROTEIN 6;
1958:  gnbo-A  2.2 12.6   85   708    6   MOUSE:AF-Q7M760-F1 UBIQUITIN THIOESTERASE ZRANB1;
1959:  gblr-A  2.2  7.5  137   466    4   MOUSE:AF-O70342-F1 NEUROPEPTIDE Y RECEPTOR TYPE 5;
1960:  ggwv-A  2.2  9.8   62   863    2   MOUSE:AF-Q9JMD1-F1 SCM-LIKE WITH FOUR MBT DOMAINS PROTEIN 1;
1961:  gden-A  2.2 15.6  126   715    6   MOUSE:AF-Q9JI39-F1 ATP-BINDING CASSETTE SUB-FAMILY B MEMBER 10, MITO
1962:  gcjb-A  2.2  4.8   51   122    0   MOUSE:AF-P05367-F1 SERUM AMYLOID A-2 PROTEIN;
1963:  ghhp-A  2.2 11.0  118   337    7   MOUSE:AF-Q8C6C9-F1 PROTEIN LEG1 HOMOLOG;
1964:  ghf1-A  2.2  6.6   92   616    9   MOUSE:AF-Q8R2K4-F1 TAF6-LIKE RNA POLYMERASE II P300/CBP-ASSOCIATED F
1965:  f96t-A  2.2  4.6   99  1034   11   MOUSE:AF-Q8BTY2-F1 SODIUM BICARBONATE COTRANSPORTER 3;
1966:  gle2-A  2.2  6.7  103   766    8   MOUSE:AF-Q91ZT5-F1 FYVE, RHOGEF AND PH DOMAIN-CONTAINING PROTEIN 4;
1967:  gms8-A  2.2  6.3  122   318    5   MOUSE:AF-A2AVC0-F1 OLFACTORY RECEPTOR;
1968:  ghze-A  2.2  5.4   78   232    5   MOUSE:AF-B2RVW2-F1 CLARIN 2;
1969:  ghbl-A  2.2  5.2   83   355   11   MOUSE:AF-A2AKQ0-F1 UDP-GLUCURONIC ACID/UDP-N-ACETYLGALACTOSAMINE TRA
1970:  gg84-A  2.2  8.0   98   717    5   MOUSE:AF-Q9WTX8-F1 MITOTIC SPINDLE ASSEMBLY CHECKPOINT PROTEIN MAD1;
1971:  gcmp-A  2.2  4.2  134  1341    8   MOUSE:AF-Q4VAC9-F1 PLECKSTRIN HOMOLOGY DOMAIN-CONTAINING FAMILY G ME
1972:  gdid-A  2.2  3.0   76   216   11   MOUSE:AF-P06880-F1 SOMATOTROPIN;
1973:  gjdo-A  2.2  6.5   74   378    9   MOUSE:AF-Q99PM3-F1 TRANSCRIPTION INITIATION FACTOR IIA SUBUNIT 1;
1974:  gd68-A  2.2  7.0  132   755    6   MOUSE:AF-Q6KAR6-F1 EXOCYST COMPLEX COMPONENT 3;
1975:  gmjr-A  2.2  6.0  109   643    6   MOUSE:AF-Q9EPT5-F1 SOLUTE CARRIER ORGANIC ANION TRANSPORTER FAMILY M
1976:  gevu-A  2.2  4.6  119  1205    4   MOUSE:AF-P55012-F1 SOLUTE CARRIER FAMILY 12 MEMBER 2;
1977:  gjjf-A  2.2  6.7  168  1165    5   MOUSE:AF-Q01341-F1 ADENYLATE CYCLASE TYPE 6;
1978:  gia1-A  2.2  5.4  108   447    6   MOUSE:AF-Q8VCL5-F1 SOLUTE CARRIER FAMILY 17 MEMBER 9;
1979:  gbuq-A  2.2 11.2   70   125    6   MOUSE:AF-Q8BQU3-F1 SUCCINATE DEHYDROGENASE ASSEMBLY FACTOR 3, MITOCH
1980:  gouv-A  2.2 11.2  106  1682    6   MOUSE:AF-Q4KWH5-F1 1-PHOSPHATIDYLINOSITOL 4,5-BISPHOSPHATE PHOSPHODI
1981:  f9jo-A  2.2 13.8  129   253    7   MOUSE:AF-Q9QY33-F1 TETRASPANIN-3;
1982:  gmas-A  2.2 14.8   82   941    6   MOUSE:AF-Q6ZPY5-F1 ZINC FINGER PROTEIN 507;
1983:  gfs0-A  2.2 13.1   85   528   11   MOUSE:AF-P16390-F1 POTASSIUM VOLTAGE-GATED CHANNEL SUBFAMILY A MEMBE
1984:  gla1-A  2.2  8.4  107  1315    7   MOUSE:AF-Q0HA38-F1 TETRATRICOPEPTIDE REPEAT PROTEIN 21B;
1985:  gnhq-A  2.2  5.1  117  1633    5   MOUSE:AF-Q8CFW7-F1 COILED-COIL AND C2 DOMAIN-CONTAINING PROTEIN 2A;
1986:  gdww-A  2.2  7.1  111   494   12   MOUSE:AF-Q3T9M1-F1 MAJOR FACILITATOR SUPERFAMILY DOMAIN-CONTAINING P
1987:  gea5-A  2.2  4.4  140  1861    7   MOUSE:AF-Q6DFZ1-F1 GOLGI-SPECIFIC BREFELDIN A-RESISTANCE FACTOR 1;
1988:  gcxv-A  2.2  4.2  136   655    4   MOUSE:AF-Q8BY35-F1 FYVE, RHOGEF AND PH DOMAIN-CONTAINING PROTEIN 2;
1989:  go3u-A  2.2  7.6   86   381    7   MOUSE:AF-G3XA30-F1 NON-STRUCTURAL MAINTENANCE OF CHROMOSOMES ELEMENT
1990:  gdd9-A  2.2 17.3   81   393    0   MOUSE:AF-Q91YQ7-F1 E3 UBIQUITIN-PROTEIN TRANSFERASE RMND5B;
1991:  gi4p-A  2.2  5.1  116   312    8   MOUSE:AF-P59530-F1 TASTE RECEPTOR TYPE 2 MEMBER 7;
1992:  ge5c-A  2.2  5.6   56    72    9   MOUSE:AF-Q9CR64-F1 PROTEIN KISH-A;
1993:  gowa-A  2.2  6.7  116   278    8   MOUSE:AF-Q8VCZ2-F1 TRANSMEMBRANE PROTEIN 45B;
1994:  gjkq-A  2.2  6.0  127   410    8   MOUSE:AF-P42867-F1 UDP-N-ACETYLGLUCOSAMINE--DOLICHYL-PHOSPHATE
1995:  gats-A  2.2 14.4  129   412   11   MOUSE:AF-O55028-F1 [3-METHYL-2-OXOBUTANOATE DEHYDROGENASE [LIPOAMIDE
1996:  ghfx-A  2.2  6.8  134   291    4   MOUSE:AF-P19437-F1 B-LYMPHOCYTE ANTIGEN CD20;
1997:  gaa6-A  2.2 13.8  135   434    7   MOUSE:AF-Q8BFP9-F1  KI
1998:  gkkw-A  2.2 11.8   83   157    5   MOUSE:AF-Q9CXL1-F1 TRANSMEMBRANE PROTEIN 50A;
1999:  gm0t-A  2.2  9.5  116   392    9   MOUSE:AF-Q8K0X8-F1 FASCICULATION AND ELONGATION PROTEIN ZETA-1;
2000:  f9rk-A  2.2 10.8  140  1085    7   MOUSE:AF-Q91V83-F1 TELO2-INTERACTING PROTEIN 1 HOMOLOG;
2001:  ghgi-A  2.2  8.0   71   381    7   MOUSE:AF-Q8BIF9-F1 ZINC FINGER PROTEIN 787;
2002:  gmdg-A  2.2  4.4   79   235    8   MOUSE:AF-P20490-F1 HIGH AFFINITY IMMUNOGLOBULIN EPSILON RECEPTOR SUB
2003:  gb7y-A  2.2  5.4  108   313    5   MOUSE:AF-Q8VFV1-F1 OLFACTORY RECEPTOR;
2004:  gofk-A  2.2  4.0  113  1235    6   MOUSE:AF-Q8BWJ3-F1 PHOSPHORYLASE B KINASE REGULATORY SUBUNIT ALPHA,
2005:  gmuh-A  2.2  5.7  121   592    6   MOUSE:AF-Q9R216-F1 FRIZZLED-9;
2006:  gpf8-A  2.2  3.1   88   167    9   MOUSE:AF-Q8C784-F1 MODULATOR OF SMOOTHENED PROTEIN;
2007:  ge0u-A  2.2  6.5   82  1121   10   MOUSE:AF-O54982-F1 POTASSIUM CHANNEL SUBFAMILY U MEMBER 1;
2008:  gbbs-A  2.2  5.8   62   502    8   MOUSE:AF-Q8CF89-F1 TGF-BETA-ACTIVATED KINASE 1 AND MAP3K7-BINDING PR
2009:  gmem-A  2.2 11.4   89  1239    6   MOUSE:AF-Q8CC12-F1 CODANIN-1;
2010:  gipl-A  2.2  7.3  124   525    9   MOUSE:AF-Q3TPR7-F1 TRANSMEMBRANE PROTEIN 184C;
2011:  ghk3-A  2.2  9.3   92   735    4   MOUSE:AF-Q05921-F1 2-5A-DEPENDENT RIBONUCLEASE;
2012:  ge1d-A  2.2 10.7   90   519    2   MOUSE:AF-Q9DBU3-F1 SERINE/THREONINE-PROTEIN KINASE RIO3;
2013:  ggdp-A  2.2  8.9   84   232   10   MOUSE:AF-E0CYC6-F1 PUTATIVE N-ACETYLTRANSFERASE 8B;
2014:  gnky-A  2.2  6.2   91   493    8   MOUSE:AF-Q7TSH7-F1 POTASSIUM VOLTAGE-GATED CHANNEL SUBFAMILY F MEMBE
2015:  gdqp-A  2.2 10.8   63   651    8   MOUSE:AF-O88907-F1 E3 SUMO-PROTEIN LIGASE PIAS1;
2016:  giyh-A  2.2  6.5  114   327    5   MOUSE:AF-Q9QWU6-F1 OLFACTORY RECEPTOR;
2017:  gjbm-A  2.2  6.3   95   595    4   MOUSE:AF-Q9Z206-F1 NEUROEPITHELIAL CELL-TRANSFORMING GENE 1 PROTEIN;
2018:  gopo-A  2.2  7.1   92   757    7   MOUSE:AF-O88351-F1 INHIBITOR OF NUCLEAR FACTOR KAPPA-B KINASE SUBUNI
2019:  f9bt-A  2.2 13.9   98   614    6   MOUSE:AF-P54729-F1 NEDD8 ULTIMATE BUSTER 1;
2020:  gg8v-A  2.2 12.1   88   158    9   MOUSE:AF-Q9D1X9-F1 TRANSMEMBRANE PROTEIN 50B;
2021:  gkid-A  2.2 10.4  145   336    9   MOUSE:AF-Q91W52-F1 TRANSMEMBRANE PROTEIN 19;
2022:  gk2k-A  2.2 29.7  115   208    4   MOUSE:AF-Q9JMG4-F1 SODIUM/POTASSIUM-TRANSPORTING ATPASE SUBUNIT
2023:  f8vk-A  2.2  3.9   59   412    7   MOUSE:AF-P12672-F1 43 KDA RECEPTOR-ASSOCIATED PROTEIN OF THE SYNAPSE
2024:  gext-A  2.2  4.5   69   146    3   MOUSE:AF-P31482-F1 PHOSPHOLIPASE A2, MEMBRANE ASSOCIATED;
2025:  gor7-A  2.2  7.4  101   832   10   MOUSE:AF-Q8CIF6-F1 SID1 TRANSMEMBRANE FAMILY MEMBER 2;
2026:  gnac-A  2.2  8.8   85   227    6   MOUSE:AF-E0CYR6-F1 N-ACETYLTRANSFERASE FAMILY 8 MEMBER 7;
2027:  gdjd-A  2.2 10.7   75   938    9   MOUSE:AF-P35438-F1 GLUTAMATE RECEPTOR IONOTROPIC, NMDA 1;
2028:  goti-A  2.2  7.3  116   335    5   MOUSE:AF-Q7TQP3-F1 GLUCOSE-DEPENDENT INSULINOTROPIC RECEPTOR;
2029:  gnyq-A  2.2  7.8  144   907    5   MOUSE:AF-Q9DBQ9-F1 TRANSCRIPTIONAL PROTEIN SWT1;
2030:  gofs-A  2.2  4.3   98  1964    5   MOUSE:AF-Q6DFV5-F1 PROBABLE HELICASE WITH ZINC FINGER DOMAIN;
2031:  glkp-A  2.2  7.4   81   452    6   MOUSE:AF-Q91ZK0-F1 TRANSCRIPTION FACTOR AP-2-DELTA;
2032:  f9xz-A  2.2  7.9  122   318    9   MOUSE:AF-Q8R284-F1 VOMERONASAL TYPE-1 RECEPTOR;
2033:  gfqt-A  2.2  3.5   47    92    9   MOUSE:AF-P50114-F1 PROTEIN S100-B;
2034:  gmbz-A  2.2  4.5   99   219    9   MOUSE:AF-Q9Z262-F1 CLAUDIN-6;
2035:  goio-A  2.2  8.5  124  1634    3   MOUSE:AF-Q8BSQ9-F1 PROTEIN POLYBROMO-1;
2036:  gkz5-A  2.2  5.1   96   218   10   MOUSE:AF-O54942-F1 CLAUDIN-5;
2037:  glpt-A  2.2  6.1  118   275    3   MOUSE:AF-Q8VHW4-F1 VOLTAGE-DEPENDENT CALCIUM CHANNEL GAMMA-5 SUBUNIT
2038:  gd3m-A  2.2  6.2   70   140   10   MOUSE:AF-P07750-F1 INTERLEUKIN-4;
2039:  ge5r-A  2.2  6.0  121   341    9   MOUSE:AF-Q8K221-F1 ARFAPTIN-2;
2040:  geho-A  2.2 10.2   80   237    8   MOUSE:AF-Q9CWM2-F1 CELL DIVISION CYCLE-ASSOCIATED PROTEIN 4;
2041:  gnbw-A  2.2  3.6  109   721    7   MOUSE:AF-Q6DIA2-F1 EXOCYST COMPLEX COMPONENT 3-LIKE PROTEIN 4;
2042:  gmji-A  2.2  5.2  132   739   11   MOUSE:AF-O88325-F1 ALPHA-N-ACETYLGLUCOSAMINIDASE;
2043:  f8xf-A  2.2 12.1  101   748    4   MOUSE:AF-Q8VDU5-F1 SNF-RELATED SERINE/THREONINE-PROTEIN KINASE;
2044:  gdga-A  2.2  7.9   70    95    4   MOUSE:AF-P62075-F1 MITOCHONDRIAL IMPORT INNER MEMBRANE TRANSLOCASE S
2045:  gos2-A  2.2 11.1   95   424    5   MOUSE:AF-A0A494B9V8-F1 PROTEIN PRENYLTRANSFERASE ALPHA SUBUNIT REPEAT
2046:  goqs-A  2.2 10.9   70  1439    7   MOUSE:AF-A2ABU4-F1 MYOMESIN-3;
2047:  glyh-A  2.2  8.9  102   336    8   MOUSE:AF-Q9DC60-F1 UBIA PRENYLTRANSFERASE DOMAIN-CONTAINING PROTEIN
2048:  ggds-A  2.2  4.9  132  2170    8   MOUSE:AF-Q3UGY8-F1 BREFELDIN A-INHIBITED GUANINE NUCLEOTIDE-EXCHANGE
2049:  ggh4-A  2.2  5.8   94  1491    9   MOUSE:AF-Q64430-F1 COPPER-TRANSPORTING ATPASE 1;
2050:  ghqa-A  2.2 19.3  104  1680    4   MOUSE:AF-P06684-F1 COMPLEMENT C5;
2051:  gleh-A  2.2  4.9  101   350    8   MOUSE:AF-Q80SY3-F1 V-TYPE PROTON ATPASE SUBUNIT D 2;
2052:  gfbh-A  2.2  6.3  131  1411    4   MOUSE:AF-Q8CGB3-F1 UVEAL AUTOANTIGEN WITH COILED-COIL DOMAINS AND AN
2053:  gcww-A  2.2  5.4   62   203   10   MOUSE:AF-Q9JKW0-F1 ADP-RIBOSYLATION FACTOR-LIKE PROTEIN 6-INTERACTIN
2054:  gf4i-A  2.2  8.0  116  2559    6   MOUSE:AF-P70398-F1 PROBABLE UBIQUITIN CARBOXYL-TERMINAL HYDROLASE FA
2055:  gk1j-A  2.2  5.3  125   973    5   MOUSE:AF-Q5DTM8-F1 E3 UBIQUITIN-PROTEIN LIGASE BRE1A;
2056:  gl2x-A  2.2 14.1  133   859    6   MOUSE:AF-Q14AT5-F1 ANOCTAMIN-7;
2057:  gbih-A  2.2  5.0   97  1268    8   MOUSE:AF-Q6DID3-F1 SR-RELATED AND CTD-ASSOCIATED FACTOR 8;
2058:  gl1l-A  2.2  6.0  152   919    6   MOUSE:AF-P58501-F1 PAX3- AND PAX7-BINDING PROTEIN 1;
2059:  ggr5-A  2.2 11.8  100   258    5   MOUSE:AF-Q8BVN8-F1 AXONEMAL DYNEIN LIGHT INTERMEDIATE POLYPEPTIDE 1;
2060:  gfiy-A  2.2  8.0  102   523   12   MOUSE:AF-Q9D5E4-F1 DYNEIN REGULATORY COMPLEX SUBUNIT 3;
2061:  giic-A  2.2  4.3  122  1579   10   MOUSE:AF-E9Q368-F1 TAR RNA-BINDING PROTEIN 1;
2062:  gl92-A  2.2  4.9   77  1048   12   MOUSE:AF-F8VPU2-F1 FERM, ARHGEF AND PLECKSTRIN DOMAIN-CONTAINING PRO
2063:  ghfh-A  2.2  7.1  137   486    4   MOUSE:AF-Q8BGC3-F1 MONOCARBOXYLATE TRANSPORTER 12;
2064:  ge52-A  2.2  5.3  148   902   11   MOUSE:AF-B2RU40-F1 PROLINE-RICH TRANSMEMBRANE PROTEIN 4;
2065:  gi88-A  2.2  9.8  128   625    9   MOUSE:AF-Q8JZN5-F1 COMPLEX I ASSEMBLY FACTOR ACAD9, MITOCHONDRIAL;
2066:  gcix-A  2.2  7.1  125   476    6   MOUSE:AF-Q3U481-F1 MAJOR FACILITATOR SUPERFAMILY DOMAIN-CONTAINING P
2067:  gj09-A  2.2  4.3  107   240    8   MOUSE:AF-O54832-F1 DECIDUAL PRL-RELATED PROTEIN;
2068:  gcy4-A  2.2 11.2   70   316    7   MOUSE:AF-P62915-F1 TRANSCRIPTION INITIATION FACTOR IIB;
2069:  gjkf-A  2.2  5.3  105   311    6   MOUSE:AF-Q7TR18-F1 OLFACTORY RECEPTOR;
2070:  gjxq-A  2.2  3.7   48    98   10   MOUSE:AF-P97352-F1 PROTEIN S100-A13;
2071:  gocc-A  2.2  6.9   83   481    7   MOUSE:AF-Q6DFW0-F1 GUANINE NUCLEOTIDE EXCHANGE C9ORF72 HOMOLOG;
2072:  ghlx-A  2.2  5.3  129   358    5   MOUSE:AF-Q99MT7-F1 G-PROTEIN COUPLED RECEPTOR 87;
2073:  gdnz-A  2.2  7.0   90   447    6   MOUSE:AF-A0A1Y7VJE6-F1 PREDICTED GENE, 36864;
2074:  gbti-A  2.2  6.2  105   356   10   MOUSE:AF-Q497Y9-F1 C130050O18RIK PROTEIN;
2075:  gggx-A  2.2  5.3   48    70    6   MOUSE:AF-A0A2I3BQS8-F1 UNCHARACTERIZED PROTEIN;
2076:  gi7a-A  2.2  5.2   49   317    4   MOUSE:AF-Q9Z104-F1 SWI/SNF-RELATED MATRIX-ASSOCIATED ACTIN-DEPENDENT
2077:  gk0d-A  2.2  3.7   72   991    8   MOUSE:AF-Q58Y75-F1 ADHESION G-PROTEIN COUPLED RECEPTOR F3;
2078:  gcrl-A  2.2  4.0   61   146    7   MOUSE:AF-Q7TT52-F1 PROTEIN PHOSPHATASE 1 REGULATORY SUBUNIT 14D;
2079:  gam0-A  2.2  4.2   90   924    2   MOUSE:AF-Q6P1Y8-F1 TYPE II INOSITOL 3,4-BISPHOSPHATE 4-PHOSPHATASE;
2080:  gdsj-A  2.2  5.6  127   345    6   MOUSE:AF-Q5QD13-F1 TRACE AMINE-ASSOCIATED RECEPTOR 6;
2081:  gmmi-A  2.2 10.4   68  1840   10   MOUSE:AF-Q5DTZ0-F1 PROTEIN NYNRIN;
2082:  gd11-A  2.2  6.4  118   310    2   MOUSE:AF-A0A1L1ST14-F1 OLFACTORY RECEPTOR;
2083:  gnx8-A  2.2  5.5  122   337    8   MOUSE:AF-Q61038-F1 PSYCHOSINE RECEPTOR;
2084:  glm4-A  2.2  7.9  126   926    7   MOUSE:AF-Q8BH74-F1 NUCLEAR PORE COMPLEX PROTEIN NUP107;
2085:  gmeq-A  2.2  5.5   87   346    8   MOUSE:AF-P15499-F1 PERIPHERIN-2;
2086:  f9ti-A  2.2  4.9   61   153    3   MOUSE:AF-Q14BX6-F1 4933415F23RIK PROTEIN;
2087:  gmq6-A  2.2  5.1   61   710    8   MOUSE:AF-Q80X44-F1 ZINC FINGER AND BTB DOMAIN-CONTAINING PROTEIN 24;
2088:  gcwh-A  2.2 13.0  104   507   10   MOUSE:AF-Q5SRX1-F1 TOM1-LIKE PROTEIN 2;
2089:  go9v-A  2.2  8.4   93   802    6   MOUSE:AF-F8VQD3-F1 VOMERONASAL 2, RECEPTOR 37;
2090:  gcjk-A  2.2 10.1  125   497    4   MOUSE:AF-Q8VE88-F1 PROTEIN FAM114A2;
2091:  gffh-A  2.2  4.3  112   214   12   MOUSE:AF-Q8R1L4-F1 ER LUMEN PROTEIN-RETAINING RECEPTOR 3;
2092:  gm31-A  2.2 10.8  102  1998    8   MOUSE:AF-B2RU80-F1 RECEPTOR-TYPE TYROSINE-PROTEIN PHOSPHATASE BETA;
2093:  gdkm-A  2.2  5.8   71   142    7   MOUSE:AF-Q9D7M8-F1 DNA-DIRECTED RNA POLYMERASE II SUBUNIT RPB4;
2094:  gkiu-A  2.2  8.0   95   964    9   MOUSE:AF-Q8CIM8-F1 INTEGRATOR COMPLEX SUBUNIT 4;
2095:  ghzd-A  2.2  6.3  114   312    6   MOUSE:AF-Q7TRL3-F1 OLFACTORY RECEPTOR;
2096:  gewk-A  2.2 21.1  108   344    8   MOUSE:AF-Q9JIL6-F1 G-PROTEIN COUPLED RECEPTOR FAMILY C GROUP 5 MEMBE
2097:  giq0-A  2.2  4.4   58   978    3   MOUSE:AF-E9Q3L4-F1 INTERFERON-ACTIVATED GENE 207;
2098:  gh9e-A  2.2  8.4  100   532    9   MOUSE:AF-P36895-F1 BONE MORPHOGENETIC PROTEIN RECEPTOR TYPE-1A;
2099:  ghcm-A  2.2  3.7   85   551    9   MOUSE:AF-Q91X85-F1 FELINE LEUKEMIA VIRUS SUBGROUP C RECEPTOR-RELATED
2100:  f80t-A  2.2 11.0   88  1396   10   MOUSE:AF-Q80U59-F1 UNCHARACTERIZED PROTEIN KIAA0232;
2101:  f82f-A  2.2  9.1   88   227    7   MOUSE:AF-Q9JIY7-F1 N-ACETYLTRANSFERASE 8;
2102:  f9vs-A  2.2  5.6   88   335    3   MOUSE:AF-P70353-F1 NUCLEAR TRANSCRIPTION FACTOR Y SUBUNIT GAMMA;
2103:  f9tu-A  2.2  9.2   65   116    6   MOUSE:AF-Q9CPP6-F1 NADH DEHYDROGENASE  1 ALPHA SUBCOMPLE
2104:  gmjo-A  2.2  8.5  114   738    9   MOUSE:AF-Q9Z2I0-F1 MITOCHONDRIAL PROTON/CALCIUM EXCHANGER PROTEIN;
2105:  ga1i-A  2.2  6.3   87   395    6   MOUSE:AF-Q9R008-F1 MEVALONATE KINASE;
2106:  gh5e-A  2.2  4.0   72   165    3   MOUSE:AF-Q99PA5-F1 PROTEIN NKG7;
2107:  gisn-A  2.2 13.4   75   488    8   MOUSE:AF-Q8K0T4-F1 KATANIN P60 ATPASE-CONTAINING SUBUNIT A-LIKE 1;
2108:  gbwo-A  2.2  9.6  141  1286    6   MOUSE:AF-E9PW37-F1 RAS PROTEIN ACTIVATOR-LIKE 2;
2109:  f92b-A  2.2  5.9  113   312    6   MOUSE:AF-Q8VFT6-F1 OLFACTORY RECEPTOR;
2110:  gi7i-A  2.2 15.8  105   937    5   MOUSE:AF-Q9Z139-F1 INACTIVE TYROSINE-PROTEIN KINASE TRANSMEMBRANE RE
2111:  gnor-A  2.2  5.4   87   886    6   MOUSE:AF-Q8R5L3-F1 VAM6/VPS39-LIKE PROTEIN;
2112:  gk1i-A  2.2 20.1   78   420    4   MOUSE:AF-Q8CIC2-F1 NUCLEOPORIN NUP42;
2113:  gbvw-A  2.2  3.2   66   304    5   MOUSE:AF-Q9WUD1-F1 E3 UBIQUITIN-PROTEIN LIGASE CHIP;
2114:  gjug-A  2.2  9.9   71   507    6   MOUSE:AF-Q9JM05-F1 E3 SUMO-PROTEIN LIGASE PIAS4;
2115:  gfvm-A  2.2 10.4  152  1458    5   MOUSE:AF-Q6PAR5-F1 GTPASE-ACTIVATING PROTEIN AND VPS9 DOMAIN-CONTAIN
2116:  f81d-A  2.2  5.0   66   491   11   MOUSE:AF-Q8BQZ8-F1 POTASSIUM VOLTAGE-GATED CHANNEL SUBFAMILY S MEMBE
2117:  f9j9-A  2.2  4.9   79   422   10   MOUSE:AF-Q8BG32-F1 26S PROTEASOME NON-ATPASE REGULATORY SUBUNIT 11;
2118:  gh3i-A  2.2  4.4   64   789    2   MOUSE:AF-Q8K1M4-F1 ZINC FINGER PROTEIN GLIS1;
2119:  gh2o-A  2.2  4.6   75   833    7   MOUSE:AF-A1A535-F1 VENTRICULAR ZONE-EXPRESSED PH DOMAIN-CONTAINING P
2120:  gjrt-A  2.2  6.1  117   312    4   MOUSE:AF-Q8VGC4-F1 OLFACTORY RECEPTOR;
2121:  gnsc-A  2.2 13.6  104   842    9   MOUSE:AF-Q99PG6-F1 TASTE RECEPTOR TYPE 1 MEMBER 1;
2122:  f8yu-A  2.2 11.6   88   511    8   MOUSE:AF-B2RQA1-F1 POTASSIUM VOLTAGE-GATED CHANNEL SUBFAMILY A MEMBE
2123:  gciz-A  2.2  7.5   98  1216    3   MOUSE:AF-Q75NR7-F1 ATP-DEPENDENT DNA HELICASE Q4;
2124:  gbhp-A  2.1 12.5  102   767    7   MOUSE:AF-Q9JJ26-F1 PYRIN;
2125:  gdw0-A  2.1  4.5  110   847    7   MOUSE:AF-Q8CD92-F1 TETRATRICOPEPTIDE REPEAT PROTEIN 27;
2126:  f9ay-A  2.1 10.5   60   146   10   MOUSE:AF-Q9ES17-F1 INTERLEUKIN-21;
2127:  gk6v-A  2.1 13.2  136   412    7   MOUSE:AF-Q5U419-F1 MAJOR FACILITATOR SUPERFAMILY DOMAIN-CONTAINING P
2128:  gdt1-A  2.1 10.9  109  1345    8   MOUSE:AF-Q5SGK3-F1 ALDEHYDE OXIDASE 2;
2129:  gh7v-A  2.1  3.8   50   227    6   MOUSE:AF-Q9CRB9-F1 MICOS COMPLEX SUBUNIT MIC19;
2130:  gm6i-A  2.1  7.9  123   216    9   MOUSE:AF-Q62147-F1 SARCOSPAN;
2131:  gji8-A  2.1  3.7   86   213    5   MOUSE:AF-Q8VDP6-F1 CDP-DIACYLGLYCEROL--INOSITOL 3-PHOSPHATIDYLTRANSF
2132:  gmxs-A  2.1 10.4   72   731   13   MOUSE:AF-Q8C156-F1 CONDENSIN COMPLEX SUBUNIT 2;
2133:  gbq5-A  2.1  7.7   89   211    9   MOUSE:AF-P08505-F1 INTERLEUKIN-6;
2134:  gb8b-A  2.1  5.8  134   472    7   MOUSE:AF-Q8BGE9-F1 RELAXIN-3 RECEPTOR 1;
2135:  gb9r-A  2.1 16.0   71   474    3   MOUSE:AF-Q8BG99-F1 HOMEOBOX PROTEIN PKNOX2;
2136:  gc0p-A  2.1  8.6   69   568    4   MOUSE:AF-Q9ESJ1-F1 CDK5 AND ABL1 ENZYME SUBSTRATE 1;
2137:  gbld-A  2.1  4.4   70   209    6   MOUSE:AF-G5E851-F1 MEMBRANE-SPANNING 4-DOMAINS, SUBFAMILY A, MEMBER
2138:  f9i7-A  2.1  9.6   96   525    5   MOUSE:AF-O70145-F1 NEUTROPHIL CYTOSOL FACTOR 2;
2139:  gezp-A  2.1  6.2  128   890    6   MOUSE:AF-P56695-F1 WOLFRAMIN;
2140:  gkqd-A  2.1  8.2   87   586    8   MOUSE:AF-Q499X9-F1 METHIONINE--TRNA LIGASE, MITOCHONDRIAL;
2141:  gjbi-A  2.1  3.7   65   186    6   MOUSE:AF-Q0VBF2-F1 TRANSMEMBRANE PROTEIN 52B;
2142:  gcu2-A  2.1  5.5  113  1268    5   MOUSE:AF-Q9D4I2-F1 MEIOSIS INHIBITOR PROTEIN 1;
2143:  gcu0-A  2.1  8.0   78   218    6   MOUSE:AF-Q5SQK8-F1 RIKEN CDNA 4930512M02 GENE;
2144:  gdoo-A  2.1  4.4   87   323    7   MOUSE:AF-O88602-F1 VOLTAGE-DEPENDENT CALCIUM CHANNEL GAMMA-2 SUBUNIT
2145:  gop8-A  2.1  6.0  118   336    7   MOUSE:AF-E9PWI5-F1 OLFACTORY RECEPTOR;
2146:  gcbm-A  2.1  8.8   71  1131    6   MOUSE:AF-P35601-F1 REPLICATION FACTOR C SUBUNIT 1;
2147:  gbce-A  2.1  4.3   97   176    9   MOUSE:AF-Q8VD00-F1 SIGMA INTRACELLULAR RECEPTOR 2;
2148:  ge6z-A  2.1  4.0   60   356    8   MOUSE:AF-A2AS37-F1 EXPRESSED SEQUENCE AI182371;
2149:  gaj4-A  2.1  5.0   94   294    7   MOUSE:AF-A0A5F8MQ13-F1 TRANSMEMBRANE PROTEIN 178B;
2150:  gemx-A  2.1  5.6  128   767    5   MOUSE:AF-Q9WVB2-F1 TRANSDUCIN-LIKE ENHANCER PROTEIN 2;
2151:  gemw-A  2.1  8.1  129   328    5   MOUSE:AF-P35803-F1 NEURONAL MEMBRANE GLYCOPROTEIN M6-B;
2152:  gdxo-A  2.1  9.5   74   144    4   MOUSE:AF-P15247-F1 INTERLEUKIN-9;
2153:  f89g-A  2.1  7.8  107  1212    7   MOUSE:AF-B2RRD7-F1 PEREGRIN;
2154:  gl40-A  2.1 12.1  103   545    7   MOUSE:AF-Q8K1N4-F1 SPERMATOGENESIS-ASSOCIATED SERINE-RICH PROTEIN 2;
2155:  gkg3-A  2.1  8.8  128   813    2   MOUSE:AF-Q3V0Y1-F1 PROTEIN PPP4R3C;
2156:  gec9-A  2.1  6.7  110  1387    4   MOUSE:AF-Q6P9L6-F1 KINESIN-LIKE PROTEIN KIF15;
2157:  glig-A  2.1  4.5   63   286    6   MOUSE:AF-Q8CBG9-F1 E3 UBIQUITIN-PROTEIN LIGASE RNF170;
2158:  gaiv-A  2.1  7.0  121   455   10   MOUSE:AF-Q3V3A3-F1 G-PROTEIN COUPLED RECEPTOR 165;
2159:  gkk2-A  2.1  5.4   90   199   10   MOUSE:AF-Q9JHF7-F1 HEMATOPOIETIC PROSTAGLANDIN D SYNTHASE;
2160:  gak7-A  2.1  5.8  143  2399    6   MOUSE:AF-Q8BL99-F1 PROTEIN DOPEY-1;
2161:  gn1y-A  2.1  5.0  152   471    7   MOUSE:AF-O88455-F1 7-DEHYDROCHOLESTEROL REDUCTASE;
2162:  ghtq-A  2.1  5.1  127  1238    7   MOUSE:AF-B1AUR6-F1 PROTEIN MMS22-LIKE;
2163:  gkyp-A  2.1 10.8  132   458    7   MOUSE:AF-A7TZF0-F1 SELECTION AND UPKEEP OF INTRAEPITHELIAL T-CELLS P
2164:  f9a4-A  2.1 22.1   72   395   13   MOUSE:AF-Q80W99-F1 CATION CHANNEL SPERM-ASSOCIATED PROTEIN 3;
2165:  gds4-A  2.1  5.9   97   531   12   MOUSE:AF-Q61390-F1 T-COMPLEX PROTEIN 1 SUBUNIT ZETA-2;
2166:  gn3w-A  2.1  7.4   69    74    9   MOUSE:AF-A2AMZ4-F1 NADH DEHYDROGENASE  1 ALPHA SUBCOMPLE
2167:  f98p-A  2.1  4.4   62   104    6   MOUSE:AF-Q9D245-F1 CSA-CONDITIONAL, T CELL ACTIVATION-DEPENDENT PROT
2168:  gcaj-A  2.1  6.0  111   322    3   MOUSE:AF-Q8VGJ3-F1 OLFACTORY RECEPTOR;
2169:  gag6-A  2.1  6.3  123   337   11   MOUSE:AF-O35214-F1 VISUAL PIGMENT-LIKE RECEPTOR PEROPSIN;
2170:  f9lm-A  2.1  3.8   70   176   11   MOUSE:AF-Q8CJ70-F1 INTERLEUKIN-19;
2171:  gc6v-A  2.1  9.7  129   419    8   MOUSE:AF-O70572-F1 SPHINGOMYELIN PHOSPHODIESTERASE 2;
2172:  gf0j-A  2.1 12.2   79   451    5   MOUSE:AF-A2AQ07-F1 TUBULIN BETA-1 CHAIN;
2173:  f854-A  2.1  6.8   73   466    4   MOUSE:AF-Q9CQV4-F1 RETICULOPHAGY REGULATOR 3;
2174:  gfqv-A  2.1 13.9   88   807    6   MOUSE:AF-Q149B8-F1 PGC-1 AND ERR-INDUCED REGULATOR IN MUSCLE PROTEIN
2175:  gf4x-A  2.1  7.0  113   155    8   MOUSE:AF-Q9D308-F1 RIKEN CDNA 9030624G23 GENE;
2176:  gb6z-A  2.1  5.7  119   514    5   MOUSE:AF-Q9D232-F1 PROTEIN SPINSTER HOMOLOG 3;
2177:  ggq3-A  2.1  5.5  102   267    8   MOUSE:AF-A0A494B9K2-F1 RIKEN CDNA 1700028J19 GENE;
2178:  gilz-A  2.1  6.0  124   348    7   MOUSE:AF-Q5QD04-F1 TRACE AMINE-ASSOCIATED RECEPTOR 9;
2179:  gisw-A  2.1  7.4   85   247    7   MOUSE:AF-Q99JT6-F1 TLC DOMAIN-CONTAINING PROTEIN 1;
2180:  gb58-A  2.1  5.8  116   317    6   MOUSE:AF-Q9EPN9-F1 MOR 5'BETA5;
2181:  gj2p-A  2.1 11.1  113  1052    6   MOUSE:AF-Q6P9P6-F1 KINESIN-LIKE PROTEIN KIF11;
2182:  ggf6-A  2.1 11.0   91   462    7   MOUSE:AF-A6BLY7-F1 KERATIN, TYPE I CYTOSKELETAL 28;
2183:  gks0-A  2.1 10.9  102   464    3   MOUSE:AF-Q3ZRW6-F1 CLUSTERIN-LIKE PROTEIN 1;
2184:  f8uj-A  2.1 11.5  116   421    9   MOUSE:AF-Q60780-F1 GROWTH ARREST-SPECIFIC PROTEIN 7;
2185:  ggxq-A  2.1 10.4   98   568    5   MOUSE:AF-Q8VHQ3-F1 PROTEIN PHOSPHATASE 1 REGULATORY INHIBITOR SUBUNI
2186:  gd8f-A  2.1  3.6   55    86    5   MOUSE:AF-P56391-F1 CYTOCHROME C OXIDASE SUBUNIT 6B1;
2187:  gbrh-A  2.1  7.7  130  1249    6   MOUSE:AF-Q8BS54-F1 ZINC FINGER, MYM-TYPE 6;
2188:  f8sg-A  2.1  5.2   91   533    9   MOUSE:AF-Q566J8-F1 ATYPICAL KINASE COQ8B, MITOCHONDRIAL;
2189:  golf-A  2.1  5.6  124  2635    2   MOUSE:AF-Q9JKK8-F1 SERINE/THREONINE-PROTEIN KINASE ATR;
2190:  gn0c-A  2.1  9.4  103   716    7   MOUSE:AF-Q7TPB0-F1 PHOSPHOLIPID PHOSPHATASE-RELATED PROTEIN TYPE 3;
2191:  gd41-A  2.1  8.6  118   321   14   MOUSE:AF-L7N2C8-F1 TASTE RECEPTOR TYPE 2;
2192:  gn1m-A  2.1  7.5  123   493    7   MOUSE:AF-P53986-F1 MONOCARBOXYLATE TRANSPORTER 1;
2193:  glnv-A  2.1  8.1   98  2388    2   MOUSE:AF-Q68FG2-F1 SPECTRIN BETA CHAIN;
2194:  gpa0-A  2.1  6.8  134   446    7   MOUSE:AF-Q9QXY7-F1 MEMBRANE TRANSPORT PROTEIN XK;
2195:  gdh1-A  2.1  5.0   51    93   10   MOUSE:AF-P63084-F1 PROTEIN S100-A5;
2196:  gk1o-A  2.1 10.9   92   220    9   MOUSE:AF-Q80SV1-F1 LHFPL TETRASPAN SUBFAMILY MEMBER 1 PROTEIN;
2197:  ghrp-A  2.1  3.2   57   106    9   MOUSE:AF-Q6ZWX0-F1 PAT COMPLEX SUBUNIT ASTERIX;
2198:  gj5c-A  2.1  4.6   60    95    8   MOUSE:AF-E9PVZ2-F1 TRANSMEMBRANE PROTEIN 273;
2199:  gktv-A  2.1  8.1   92   215    9   MOUSE:AF-E9Q422-F1 RIKEN CDNA A530032D15RIK GENE;
2200:  ga1s-A  2.1  4.7   86   782    1   MOUSE:AF-Q80WQ2-F1 PROTEIN VAC14 HOMOLOG;
2201:  f9pi-A  2.1  8.4   82   256   11   MOUSE:AF-Q6PDY2-F1 2-AMINOETHANETHIOL DIOXYGENASE;
2202:  gbie-A  2.1  8.7   88   162    9   MOUSE:AF-Q9D6G5-F1 TRANSMEMBRANE PROTEIN 138;
2203:  gipf-A  2.1  8.1  115   443    5   MOUSE:AF-Q8K2B0-F1 ENDOPLASMIC RETICULUM PROTEIN SC65;
2204:  gg6x-A  2.1  6.3  127   547    9   MOUSE:AF-Q8R1S9-F1 SODIUM-COUPLED NEUTRAL AMINO ACID TRANSPORTER 4;
2205:  gfmp-A  2.1  7.2   64   317   13   MOUSE:AF-Q8K097-F1 PROTEIN LIFEGUARD 2;
2206:  gb4j-A  2.1  9.7  119   732    8   MOUSE:AF-Q3UVY1-F1 PROBABLE G-PROTEIN COUPLED RECEPTOR 149;
2207:  gk52-A  2.1 15.0   80   651    5   MOUSE:AF-Q9JI78-F1 PEPTIDE-N(4)-(N-ACETYL-BETA-GLUCOSAMINYL)ASPARAGI
2208:  f9be-A  2.1 10.8  113   209    6   MOUSE:AF-Q9WTQ8-F1 MITOCHONDRIAL IMPORT INNER MEMBRANE TRANSLOCASE S
2209:  gou2-A  2.1  8.5  106  2282    8   MOUSE:AF-Q8K4S1-F1 1-PHOSPHATIDYLINOSITOL 4,5-BISPHOSPHATE PHOSPHODI
2210:  f9oy-A  2.1  5.6  111   347    5   MOUSE:AF-Q5QD15-F1 TRACE AMINE-ASSOCIATED RECEPTOR 4;
2211:  gnyt-A  2.1  5.0   94   463    2   MOUSE:AF-Q80YP6-F1 ZINC FINGER PROTEIN INTERACTING WITH RIBONUCLEOPR
2212:  gdug-A  2.1 13.4   75   523    8   MOUSE:AF-Q8C9M8-F1 ZINC FINGER PROTEIN 446;
2213:  gb7k-A  2.1  7.3  108   305    4   MOUSE:AF-Q8R2E0-F1 VOMERONASAL TYPE-1 RECEPTOR;
2214:  gf17-A  2.1  7.9  105   311    5   MOUSE:AF-A0A3B2W3R4-F1 VOMERONASAL TYPE-1 RECEPTOR;
2215:  gfhw-A  2.1  9.0  111   713   10   MOUSE:AF-Q32NY4-F1 METAL TRANSPORTER CNNM3;
2216:  gje9-A  2.1  6.1   87   155    6   MOUSE:AF-Q9DAQ5-F1 UNCHARACTERIZED PROTEIN C17ORF98 HOMOLOG;
2217:  f8u9-A  2.1 11.6  109   568   11   MOUSE:AF-Q8K592-F1 ANTI-MUELLERIAN HORMONE TYPE-2 RECEPTOR;
2218:  glja-A  2.1  5.2   98   573    9   MOUSE:AF-P63038-F1 60 KDA HEAT SHOCK PROTEIN, MITOCHONDRIAL;
2219:  godw-A  2.1  6.9  147  1345    7   MOUSE:AF-Q8CIP5-F1 PROTEIN DISPATCHED HOMOLOG 2;
2220:  getq-A  2.1  5.6   89   233   12   MOUSE:AF-Q8BHH9-F1 TRANSMEMBRANE PROTEIN 179;
2221:  f9t3-A  2.1  5.8  121   516   12   MOUSE:AF-Q3UTH8-F1 RHO GUANINE NUCLEOTIDE EXCHANGE FACTOR 9;
2222:  ga4c-A  2.1 10.2  100   923   11   MOUSE:AF-Q6P2B1-F1 TRANSPORTIN-3;
2223:  gmqi-A  2.1  4.1   99  1224    5   MOUSE:AF-Q3UHC1-F1 RAP GUANINE NUCLEOTIDE EXCHANGE FACTOR (GEF) 1;
2224:  gbrg-A  2.1 20.5   85   377    7   MOUSE:AF-Q9Z2V9-F1 CYCLIN-I;
2225:  gnud-A  2.1  5.3  124   820    8   MOUSE:AF-Q8CI04-F1 CONSERVED OLIGOMERIC GOLGI COMPLEX SUBUNIT 3;
2226:  gfci-A  2.1 11.9   97   311    3   MOUSE:AF-Q8BI36-F1 JNK1/MAPK8-ASSOCIATED MEMBRANE PROTEIN;
2227:  ggjp-A  2.1  6.9   56   131    9   MOUSE:AF-P20109-F1 INTERLEUKIN-13;
2228:  gnbq-A  2.1  8.4   79   152    8   MOUSE:AF-Q9DAS1-F1 CHEMOKINE-LIKE FACTOR;
2229:  gn08-A  2.1  9.9  125   541    5   MOUSE:AF-Q8C3B8-F1 PROTEIN RFT1 HOMOLOG;
2230:  ggwc-A  2.1  7.2  102  2021   11   MOUSE:AF-Q8BGE5-F1 FANCONI ANEMIA GROUP M PROTEIN HOMOLOG;
2231:  ggyo-A  2.1 14.5  139   621    6   MOUSE:AF-O35316-F1 SODIUM- AND CHLORIDE-DEPENDENT TAURINE TRANSPORTE
2232:  gm8g-A  2.1  9.3   82   654    4   MOUSE:AF-Q96DY5-F1 RING FINGER PROTEIN 112;
2233:  gg37-A  2.1  6.2  122   359    8   MOUSE:AF-Q8VC48-F1 PEROXISOME ASSEMBLY PROTEIN 12;
2234:  ggyd-A  2.1  6.9  109   315    7   MOUSE:AF-Q60891-F1 OLFACTORY RECEPTOR 139;
2235:  gm00-A  2.1 10.9   98   963    4   MOUSE:AF-Q8BWQ6-F1 VPS35 ENDOSOMAL PROTEIN-SORTING FACTOR-LIKE;
2236:  gksp-A  2.1  6.4   87   651    2   MOUSE:AF-O88665-F1 BROMODOMAIN-CONTAINING PROTEIN 7;
2237:  ghzt-A  2.1  9.8  143  1129    7   MOUSE:AF-Q9QZW0-F1 PHOSPHOLIPID-TRANSPORTING ATPASE 11C;
2238:  gelc-A  2.1  5.8  133   771    6   MOUSE:AF-Q8K4I3-F1 RHO GUANINE NUCLEOTIDE EXCHANGE FACTOR 6;
2239:  gi5v-A  2.1  8.7  113   347    5   MOUSE:AF-Q9DA21-F1 SINGLE-PASS MEMBRANE AND COILED-COIL DOMAIN-CONTA
2240:  gfoe-A  2.1  6.4   89   564    9   MOUSE:AF-Q9WVL4-F1 RHODOPSIN KINASE GRK1;
2241:  gjnl-A  2.1  7.8   69   214    6   MOUSE:AF-Q9JKL5-F1 CALCINEURIN B HOMOLOGOUS PROTEIN 3;
2242:  gdzm-A  2.1  9.8  100   615    4   MOUSE:AF-Q0VDN7-F1 RUN DOMAIN-CONTAINING PROTEIN 1;
2243:  gbex-A  2.1  9.6   87   933    6   MOUSE:AF-Q8CDN1-F1 UNCHARACTERIZED PROTEIN C3ORF20 HOMOLOG;
2244:  gduu-A  2.1  4.3  114   416    5   MOUSE:AF-Q62083-F1 PRKCA-BINDING PROTEIN;
2245:  gfb8-A  2.1  6.3  147   888    7   MOUSE:AF-Q14B62-F1 PATCHED DOMAIN-CONTAINING PROTEIN 1;
2246:  gdtk-A  2.1  6.0  100   492    5   MOUSE:AF-Q5NCM1-F1 PROBABLE SMALL INTESTINE URATE EXPORTER;
2247:  gbnk-A  2.1  4.4   89   222   12   MOUSE:AF-Q3UBZ5-F1 MIF4G DOMAIN-CONTAINING PROTEIN;
2248:  gc13-A  2.1 12.6  105  1219    4   MOUSE:AF-Q80UZ0-F1 FYVE, RHOGEF AND PH DOMAIN-CONTAINING PROTEIN 5;
2249:  giix-A  2.1  7.8  126   343    9   MOUSE:AF-Q9D6H5-F1 PALMITOYLTRANSFERASE ZDHHC4;
2250:  f9gp-A  2.1 10.7  119   710    8   MOUSE:AF-Q8R3L5-F1 SOLUTE CARRIER ORGANIC ANION TRANSPORTER FAMILY M
2251:  gkhz-A  2.1  4.8   97  1183   10   MOUSE:AF-Q7TSH6-F1 SR-RELATED AND CTD-ASSOCIATED FACTOR 4;
2252:  gj94-A  2.1  4.9   73   597    7   MOUSE:AF-Q64GA5-F1 CYTOSOLIC PHOSPHOLIPASE A2 GAMMA;
2253:  ghx6-A  2.1 10.7   90   122    7   MOUSE:AF-Q9CQB7-F1 LYR MOTIF-CONTAINING PROTEIN 1;
2254:  gors-A  2.1 10.1  106  1211    7   MOUSE:AF-D3YXJ0-F1 DIACYLGLYCEROL KINASE ETA;
2255:  gews-A  2.1  5.8  120   329    5   MOUSE:AF-Q8VF03-F1 OLFACTORY RECEPTOR 692;
2256:  gnn9-A  2.1 13.0   67   831    7   MOUSE:AF-Q8VHF2-F1 CADHERIN-RELATED FAMILY MEMBER 5;
2257:  gncf-A  2.1  5.0  115   512    7   MOUSE:AF-Q8BGV4-F1 TELO2-INTERACTING PROTEIN 2;
2258:  ghx3-A  2.1  4.8  106   259    8   MOUSE:AF-Q9Z210-F1 PEROXISOMAL MEMBRANE PROTEIN 11B;
2259:  geq7-A  2.1  5.3   91   232    5   MOUSE:AF-Q8K445-F1 CLARIN-1;
2260:  garp-A  2.1  4.8   95   814    9   MOUSE:AF-Q6ZQ82-F1 RHO GTPASE-ACTIVATING PROTEIN 26;
2261:  gl5n-A  2.1  5.2  120  2187    3   MOUSE:AF-G3X8Q1-F1 CALCINEURIN-BINDING PROTEIN 1;
2262:  gbmi-A  2.1 12.3  129   412    6   MOUSE:AF-Q07417-F1 SHORT-CHAIN SPECIFIC ACYL-COA DEHYDROGENASE, MITO
2263:  gku2-A  2.1  6.9  136   511    4   MOUSE:AF-Q80T62-F1 PROBABLE G-PROTEIN COUPLED RECEPTOR 101;
2264:  gdgq-A  2.1  6.9  105   339    6   MOUSE:AF-Q8R2D7-F1 VOMERONASAL TYPE-1 RECEPTOR;
2265:  gdi0-A  2.1 11.4   75   279    8   MOUSE:AF-Q8BL86-F1 METALLO-BETA-LACTAMASE DOMAIN-CONTAINING PROTEIN
2266:  f9c6-A  2.1  6.1  113   319    9   MOUSE:AF-Q8R294-F1 VOMERONASAL TYPE-1 RECEPTOR;
2267:  gb2a-A  2.1 14.1  121   780    6   MOUSE:AF-Q3ZK22-F1 VEZATIN;
2268:  gglj-A  2.1  9.5   74   678    5   MOUSE:AF-Q7TS72-F1 INOSITOL-TRISPHOSPHATE 3-KINASE C;
2269:  gnzg-A  2.1 11.0   72   116    7   MOUSE:AF-D3Z338-F1 TRANSMEMBRANE PROTEIN 262;
2270:  gg9f-A  2.1  5.1   97   210    7   MOUSE:AF-O35054-F1 CLAUDIN-4;
2271:  gdyx-A  2.1  5.1  121  2041    6   MOUSE:AF-G5E893-F1 ANKYRIN REPEAT DOMAIN 12;
2272:  f9pt-A  2.1  8.6  136   367   10   MOUSE:AF-Q8R279-F1 VOMERONASAL TYPE-1 RECEPTOR;
2273:  gk77-A  2.1  6.1  129  1466    9   MOUSE:AF-Q80TR1-F1 ADHESION G PROTEIN-COUPLED RECEPTOR L1;
2274:  gne4-A  2.1  5.3   64   194    6   MOUSE:AF-Q9CQP8-F1 CATION CHANNEL SPERM-ASSOCIATED PROTEIN SUBUNIT Z
2275:  ggxo-A  2.1  7.8   96   310    5   MOUSE:AF-Q8VC26-F1 TLC DOMAIN-CONTAINING PROTEIN 2;
2276:  ggpx-A  2.1  4.6   82   544    7   MOUSE:AF-P80313-F1 T-COMPLEX PROTEIN 1 SUBUNIT ETA;
2277:  gkk8-A  2.1  9.1  116   515    9   MOUSE:AF-A0A338P7C9-F1 TRANSMEMBRANE PROTEIN 181A;
2278:  gmed-A  2.1  9.3   70   351    4   MOUSE:AF-Q9D1R2-F1 PROTEIN KTI12 HOMOLOG;
2279:  gl0z-A  2.1  7.1   77   409    6   MOUSE:AF-Q60766-F1 IMMUNITY-RELATED GTPASE FAMILY M PROTEIN 1;
2280:  gpbt-A  2.1 11.6   71   124    7   MOUSE:AF-P13438-F1 TROPHOBLAST-SPECIFIC PROTEIN ALPHA;
2281:  gl19-A  2.1 11.3  100   233    7   MOUSE:AF-Q9Z0H7-F1 B-CELL LYMPHOMA/LEUKEMIA 10;
2282:  gelr-A  2.1  9.0  118   903    6   MOUSE:AF-A2RSY1-F1 KAT8 REGULATORY NSL COMPLEX SUBUNIT 3;
2283:  f9ek-A  2.1  7.1   66   417    9   MOUSE:AF-Q8K070-F1 STERILE ALPHA MOTIF DOMAIN-CONTAINING PROTEIN 14;
2284:  gd2k-A  2.1  7.8  124  1755    6   MOUSE:AF-Q9R269-F1 PERIPLAKIN;
2285:  f9y8-A  2.1  5.8  106   309    6   MOUSE:AF-A0A1L1SQ02-F1 OLFACTORY RECEPTOR;
2286:  gjw3-A  2.1  4.4   62   144    6   MOUSE:AF-Q99J93-F1 INTERFERON-INDUCED TRANSMEMBRANE PROTEIN 2;
2287:  gn64-A  2.1 11.8   75   942    5   MOUSE:AF-Q8BHB4-F1 WD REPEAT-CONTAINING PROTEIN 3;
2288:  git7-A  2.1 11.5  117   754    8   MOUSE:AF-Q9Z0R0-F1 SERINE/THREONINE-PROTEIN KINASE HASPIN;
2289:  glb9-A  2.1  9.4   75   859    5   MOUSE:AF-Q62187-F1 TRANSCRIPTION TERMINATION FACTOR 1;
2290:  ga20-A  2.1  5.5  124   418    5   MOUSE:AF-Q8CF94-F1 BLOOD GROUP RH(D) POLYPEPTIDE;
2291:  gfaa-A  2.1  5.1   80   285    5   MOUSE:AF-Q69ZQ2-F1 PRE-MRNA-SPLICING FACTOR ISY1 HOMOLOG;
2292:  gg9y-A  2.1  5.3  104   306    8   MOUSE:AF-A2AV11-F1 OLFACTORY RECEPTOR;
2293:  gomy-A  2.1  4.1   77   129    6   MOUSE:AF-Q9CQT9-F1 RESPIRASOME COMPLEX ASSEMBLY FACTOR 1;
2294:  ga3h-A  2.1  9.8  124   555    7   MOUSE:AF-Q8BXN9-F1 TRANSMEMBRANE PROTEIN 87A;
2295:  f9gw-A  2.1  7.9   94   395    5   MOUSE:AF-Q9DCN7-F1 E3 UBIQUITIN-PROTEIN LIGASE RNFT1;
2296:  glcn-A  2.1  6.6   71   133    8   MOUSE:AF-P04401-F1 INTERLEUKIN-5;
2297:  gnbx-A  2.1  6.7   96   693    5   MOUSE:AF-Q61033-F1 LAMINA-ASSOCIATED POLYPEPTIDE 2, ISOFORMS ALPHA/Z
2298:  ggzy-A  2.1 10.7  131   467    7   MOUSE:AF-Q2MKA5-F1 NEURONAL ACETYLCHOLINE RECEPTOR SUBUNIT ALPHA-5;
2299:  gf0f-A  2.0  6.3  110   722    8   MOUSE:AF-Q8BGD4-F1 SOLUTE CARRIER ORGANIC ANION TRANSPORTER FAMILY M
2300:  gebp-A  2.0  5.2  108   327    6   MOUSE:AF-Q8VF28-F1 OLFACTORY RECEPTOR 593;
2301:  gfad-A  2.0  4.7   99   447    4   MOUSE:AF-Q920L1-F1 ACYL-COA (8-3)-DESATURASE;
2302:  gmet-A  2.0 12.4   79   101   10   MOUSE:AF-Q9JIX0-F1 TRANSCRIPTION AND MRNA EXPORT FACTOR ENY2;
2303:  gixm-A  2.0  5.4   94   317    5   MOUSE:AF-Q8VFK7-F1 OLFACTORY RECEPTOR 1020;
2304:  gilb-A  2.0  5.3  126   507   12   MOUSE:AF-Q8CIA9-F1 HIPPOCAMPUS ABUNDANT TRANSCRIPT-LIKE PROTEIN 1;
2305:  gkbs-A  2.0  9.5   78   584    5   MOUSE:AF-Q9CR92-F1 COILED-COIL DOMAIN-CONTAINING PROTEIN 96;
2306:  gn31-A  2.0  5.7  110  1134    7   MOUSE:AF-Q8K1X4-F1 NCK-ASSOCIATED PROTEIN 1-LIKE;
2307:  gh67-A  2.0 23.7   93   321    4   MOUSE:AF-P42669-F1 TRANSCRIPTIONAL ACTIVATOR PROTEIN PUR-ALPHA;
2308:  gkdz-A  2.0  8.5   65    87    6   MOUSE:AF-Q8BT51-F1 CYTOCHROME C OXIDASE ASSEMBLY FACTOR 4 HOMOLOG,
2309:  gjgf-A  2.0 12.9  102  1071    5   MOUSE:AF-Q6P5F9-F1 EXPORTIN-1;
2310:  f80f-A  2.0 20.9   94   263   10   MOUSE:AF-P53347-F1 ONCOSTATIN-M;
2311:  gikp-A  2.0  7.2  105   310   10   MOUSE:AF-Q8K4I0-F1 VOMERONASAL TYPE-1 RECEPTOR;
2312:  gci6-A  2.0 10.3  103   400    8   MOUSE:AF-Q9DBS1-F1 TRANSMEMBRANE PROTEIN 43;
2313:  gmvy-A  2.0 12.0  113   382    6   MOUSE:AF-Q9Z1G3-F1 V-TYPE PROTON ATPASE SUBUNIT C 1;
2314:  ggm2-A  2.0  8.6   93  1549   11   MOUSE:AF-A2AKB4-F1 FERM AND PDZ DOMAIN-CONTAINING PROTEIN 1;
2315:  gn88-A  2.0 13.6  102   501    4   MOUSE:AF-Q9DBX6-F1 CYTOCHROME P450 2S1;
2316:  gd94-A  2.0  9.7  113  1930    5   MOUSE:AF-Q8BI84-F1 TRANSPORT AND GOLGI ORGANIZATION PROTEIN 1 HOMOLO
2317:  gdgn-A  2.0  7.3   69   793    9   MOUSE:AF-Q922K7-F1 PROBABLE 28S RRNA (CYTOSINE-C(5))-METHYLTRANSFERA
2318:  gn3y-A  2.0  9.0   74   655    8   MOUSE:AF-Q9JJY3-F1 SPHINGOMYELIN PHOSPHODIESTERASE 3;
2319:  gmes-A  2.0 25.2  106   841    6   MOUSE:AF-B2RQE8-F1 RHO GTPASE-ACTIVATING PROTEIN 42;
2320:  giq4-A  2.0  5.7  110   311    3   MOUSE:AF-Q6TCG8-F1 PROGESTIN AND ADIPOQ RECEPTOR FAMILY MEMBER 3;
2321:  gl4j-A  2.0  7.3  103  2472    7   MOUSE:AF-Q6A078-F1 CENTROSOMAL PROTEIN OF 290 KDA;
2322:  gh2m-A  2.0  4.8   99   380    8   MOUSE:AF-Q5Y5T1-F1 PALMITOYLTRANSFERASE ZDHHC20;
2323:  ga5n-A  2.0  9.9   85   562    7   MOUSE:AF-Q80YT3-F1 CHAPERONIN-CONTAINING TCP1, SUBUNIT 8 (THETA)-LIK
2324:  gf2l-A  2.0  7.1   81   173    6   MOUSE:AF-Q7TQJ1-F1 MARVEL DOMAIN-CONTAINING PROTEIN 1;
2325:  gehu-A  2.0  6.4   81   110    7   MOUSE:AF-D3Z1U7-F1 TRANSMEMBRANE PROTEIN 233;
2326:  gno1-A  2.0  5.0  102  1582   10   MOUSE:AF-Q3UHD1-F1 ADHESION G PROTEIN-COUPLED RECEPTOR B1;
2327:  gdym-A  2.0  4.2  116   858    6   MOUSE:AF-Q8BGB2-F1 TETRATRICOPEPTIDE REPEAT PROTEIN 7A;
2328:  ggwy-A  2.0  7.4   87   477    9   MOUSE:AF-Q1XH17-F1 TRIPARTITE MOTIF-CONTAINING PROTEIN 72;
2329:  ghcz-A  2.0 20.6   91   843   10   MOUSE:AF-Q8BX02-F1 KN MOTIF AND ANKYRIN REPEAT DOMAIN-CONTAINING PRO
2330:  f9zw-A  2.0  4.3  101   683    6   MOUSE:AF-Q8BG39-F1 SYNAPTIC VESICLE GLYCOPROTEIN 2B;
2331:  gaha-A  2.0  9.4   89   299   10   MOUSE:AF-Q9JKY0-F1 CCR4-NOT TRANSCRIPTION COMPLEX SUBUNIT 9;
2332:  gnxn-A  2.0  5.9  108   240    5   MOUSE:AF-Q8K177-F1 KERATINOCYTE-ASSOCIATED PROTEIN 3;
2333:  f9a7-A  2.0  5.0   57    97    9   MOUSE:AF-Q9WVA2-F1 MITOCHONDRIAL IMPORT INNER MEMBRANE TRANSLOCASE S
2334:  ga4l-A  2.0 10.8  118   632    3   MOUSE:AF-Q3TT99-F1 GLYCEROPHOSPHODIESTER PHOSPHODIESTERASE DOMAIN-CO
2335:  gm3d-A  2.0  5.6   86   292    7   MOUSE:AF-Q91V79-F1 FAT STORAGE-INDUCING TRANSMEMBRANE PROTEIN 1;
2336:  ge1x-A  2.0 12.0  109   908    9   MOUSE:AF-Q5QNQ6-F1 OXYSTEROL-BINDING PROTEIN 2;
2337:  gc1g-A  2.0  9.5  123   293    5   MOUSE:AF-Q8R379-F1 GTPASE, IMAP FAMILY MEMBER 7;
2338:  gc4a-A  2.0  3.0   78   200   10   MOUSE:AF-Q8BM86-F1 LHFPL TETRASPAN SUBFAMILY MEMBER 6 PROTEIN;
2339:  ghxz-A  2.0  7.4  105   351    8   MOUSE:AF-A2RTT5-F1 VOMERONASAL TYPE-1 RECEPTOR;
2340:  gjkb-A  2.0  5.0   82   785    9   MOUSE:AF-Q8BMG1-F1 ATR-INTERACTING PROTEIN;
2341:  gbmp-A  2.0  5.5  118   349    8   MOUSE:AF-A0A494B9T5-F1 VOMERONASAL TYPE-1 RECEPTOR;
2342:  gkgz-A  2.0  5.1   68   428   10   MOUSE:AF-Q9CWR2-F1 HISTONE-LYSINE N-METHYLTRANSFERASE SMYD3;
2343:  f815-A  2.0  6.7  130   405    7   MOUSE:AF-Q8R0V5-F1 INDOLEAMINE 2,3-DIOXYGENASE 2;
2344:  gc3v-A  2.0 12.5  119   726    6   MOUSE:AF-Q8K2F0-F1 BROMODOMAIN-CONTAINING PROTEIN 3;
2345:  f8vb-A  2.0  5.8  119   417   10   MOUSE:AF-Q924H0-F1 NEUROPEPTIDE FF RECEPTOR 2;
2346:  ggnz-A  2.0  8.0  100   279    7   MOUSE:AF-Q6P5C5-F1 SINGLE-STRAND SELECTIVE MONOFUNCTIONAL URACIL DNA
2347:  gg50-A  2.0 18.5  103   532    9   MOUSE:AF-Q99NF2-F1 NMDA RECEPTOR SYNAPTONUCLEAR SIGNALING AND NEURON
2348:  giv9-A  2.0 10.6   85   499    7   MOUSE:AF-Q8R4G9-F1 NEURONAL ACETYLCHOLINE RECEPTOR SUBUNIT ALPHA-3;
2349:  glh3-A  2.0  9.1  100   108   11   MOUSE:AF-Q8C4D8-F1 PREDICTED GENE 11541;
2350:  ggpe-A  2.0  9.5  102   381    6   MOUSE:AF-Q8K2H1-F1 PERIPHILIN-1;
2351:  glgy-A  2.0  8.0  118   373   10   MOUSE:AF-P35383-F1 P2Y PURINOCEPTOR 2;
2352:  glua-A  2.0  4.4   58    92   14   MOUSE:AF-Q9D1Q4-F1 DOLICHOL-PHOSPHATE MANNOSYLTRANSFERASE SUBUNIT 3;
2353:  gcgp-A  2.0  4.2  110   217    9   MOUSE:AF-Q499E6-F1 UNCHARACTERIZED PROTEIN C1ORF109 HOMOLOG;
2354:  gdzq-A  2.0  8.8  107   288    8   MOUSE:AF-Q3UF25-F1 STORE-OPERATED CALCIUM ENTRY REGULATOR STIMATE;
2355:  gfc8-A  2.0  7.9  138   691    7   MOUSE:AF-Q61333-F1 TUMOR NECROSIS FACTOR ALPHA-INDUCED PROTEIN 2;
2356:  gbh5-A  2.0  5.1   78   204    4   MOUSE:AF-Q3TBL6-F1 TUMOR NECROSIS FACTOR ALPHA-INDUCED PROTEIN 8-LIK
2357:  goc2-A  2.0  5.1   87   511    7   MOUSE:AF-Q9JIX9-F1 FAS-ACTIVATED SERINE/THREONINE KINASE;
2358:  ggks-A  2.0 13.2   99   739    4   MOUSE:AF-Q62273-F1 SULFATE TRANSPORTER;
2359:  ga24-A  2.0  5.7  121   688    6   MOUSE:AF-Q6PFY1-F1 F-BAR AND DOUBLE SH3 DOMAINS PROTEIN 1;
2360:  gi3f-A  2.0 10.8   84   629    6   MOUSE:AF-O70174-F1 NEURONAL ACETYLCHOLINE RECEPTOR SUBUNIT ALPHA-4;
2361:  gf45-A  2.0  8.9  101   491   12   MOUSE:AF-Q8K299-F1 SCAVENGER RECEPTOR CLASS A MEMBER 5;
2362:  gbmr-A  2.0  6.6   94   307   11   MOUSE:AF-Q9Z2T1-F1 POTASSIUM CHANNEL SUBFAMILY K MEMBER 7;
2363:  ggwo-A  2.0  5.0  101   417    6   MOUSE:AF-E9QAA8-F1 INTERFERON-GAMMA-INDUCIBLE GTPASE IFGGA3 PROTEIN;
2364:  gaze-A  2.0  6.1   69   328    6   MOUSE:AF-Q99LB0-F1 DEOXYNUCLEOTIDYLTRANSFERASE TERMINAL-INTERACTING
2365:  ge6s-A  2.0  9.1  121   302    6   MOUSE:AF-Q7M723-F1 TASTE RECEPTOR TYPE 2 MEMBER 104;
2366:  f9b0-A  2.0  4.3   86   376    6   MOUSE:AF-Q3UN02-F1 LYSOCARDIOLIPIN ACYLTRANSFERASE 1;
2367:  f97b-A  2.0  5.8  119   233    4   MOUSE:AF-Q9D4X6-F1 SPERMATOGENESIS-ASSOCIATED MULTIPASS TRANSMEMBRAN
2368:  govg-A  2.0  9.6  120  1210    8   MOUSE:AF-B2RPV6-F1 MULTIMERIN-1;
2369:  gbc6-A  2.0  4.7  110   725    4   MOUSE:AF-Q6PHQ8-F1 N-ALPHA-ACETYLTRANSFERASE 35, NATC AUXILIARY SUBU
2370:  f9ic-A  2.0 21.5  109   733    6   MOUSE:AF-Q6JHY2-F1 SUBMANDIBULAR GLAND PROTEIN C;
2371:  gj96-A  2.0  5.4  117   377    4   MOUSE:AF-Q8R0X2-F1 CDK2-ASSOCIATED AND CULLIN DOMAIN-CONTAINING PROT
2372:  giyb-A  2.0  9.8   97  1853    5   MOUSE:AF-Q99104-F1 UNCONVENTIONAL MYOSIN-VA;
2373:  gbfp-A  2.0  7.0  106   505    5   MOUSE:AF-Q61271-F1 ACTIVIN RECEPTOR TYPE-1B;
2374:  gome-A  2.0  7.1  125   323    4   MOUSE:AF-P33033-F1 MELANOCORTIN RECEPTOR 3;
2375:  gk8k-A  2.0  9.1   84   526   12   MOUSE:AF-Q6NXK8-F1 ACID-SENSING ION CHANNEL 1;
2376:  f99s-A  2.0  4.0   91  1135    3   MOUSE:AF-Q4G0F8-F1 UBINUCLEIN-1;
2377:  gkhs-A  2.0  5.4  156  1277    5   MOUSE:AF-O35604-F1 NPC INTRACELLULAR CHOLESTEROL TRANSPORTER 1;
2378:  glsb-A  2.0  6.0  131   393    5   MOUSE:AF-P21761-F1 THYROTROPIN-RELEASING HORMONE RECEPTOR;
2379:  f9d5-A  2.0  5.3  119   987    6   MOUSE:AF-Q99K74-F1 MEDIATOR OF RNA POLYMERASE II TRANSCRIPTION SUBUN
2380:  gci8-A  2.0  9.4   79   489   14   MOUSE:AF-Q17ST2-F1 POTASSIUM VOLTAGE-GATED CHANNEL SUBFAMILY A MEMBE
2381:  gek5-A  2.0 11.9   84   515    6   MOUSE:AF-Q922J9-F1 FATTY ACYL-COA REDUCTASE 1;
2382:  ghx9-A  2.0  9.3   58   137    2   MOUSE:AF-P41105-F1 60S RIBOSOMAL PROTEIN L28;
2383:  giqp-A  2.0 10.9   93   353   11   MOUSE:AF-Q920E5-F1 FARNESYL PYROPHOSPHATE SYNTHASE;
2384:  gdi7-A  2.0  5.2   99   271    7   MOUSE:AF-Q91WN2-F1 TRANSMEMBRANE PROTEIN 150A;
2385:  gnau-A  2.0  6.2  120   400    4   MOUSE:AF-Q9WUK7-F1 OPSIN-3;
2386:  gc8r-A  2.0  7.1  141   681    6   MOUSE:AF-Q9QXD1-F1 PEROXISOMAL ACYL-COENZYME A OXIDASE 2;
2387:  glo1-A  2.0  5.9  111   325    5   MOUSE:AF-P41149-F1 MELANOCORTIN RECEPTOR 5;
2388:  gdhy-A  2.0 24.1   93   988    6   MOUSE:AF-Q920E3-F1 POTASSIUM VOLTAGE-GATED CHANNEL SUBFAMILY H MEMBE
2389:  gnhc-A  2.0  5.3  111   930    4   MOUSE:AF-Q8CFE4-F1 SCY1-LIKE PROTEIN 2;
2390:  gm8k-A  2.0  6.3  127   710    7   MOUSE:AF-Q8CHT1-F1 EPHEXIN-1;
2391:  f9kw-A  2.0  4.3   72   131   11   MOUSE:AF-Q9CQ74-F1 LEPTIN RECEPTOR OVERLAPPING TRANSCRIPT-LIKE 1;
2392:  goro-A  2.0  5.6  126  1857    5   MOUSE:AF-A0A140LI88-F1 ANKYRIN REPEAT DOMAIN-CONTAINING PROTEIN 31;
2393:  gmmu-A  2.0  8.8  123   307   10   MOUSE:AF-G5E8G1-F1 VOMERONASAL TYPE-1 RECEPTOR;
2394:  gnpt-A  2.0  5.8  148   618    7   MOUSE:AF-P70423-F1 CATIONIC AMINO ACID TRANSPORTER 3;
2395:  gc1y-A  2.0  5.0   92   331    5   MOUSE:AF-Q8VC74-F1 CYTOCHROME C OXIDASE ASSEMBLY PROTEIN COX18, MITO
2396:  gf8u-A  2.0 13.7  116  1013    6   MOUSE:AF-Q3V089-F1 RNA-BINDING PROTEIN 44;
2397:  gfpz-A  2.0  5.3  139   531    9   MOUSE:AF-Q9QXW9-F1 LARGE NEUTRAL AMINO ACIDS TRANSPORTER SMALL SUBUN
2398:  gomj-A  2.0  8.2   96   720   10   MOUSE:AF-Q8BYZ7-F1 ENGULFMENT AND CELL MOTILITY PROTEIN 3;
2399:  gmo8-A  2.0  4.4   70   253   11   MOUSE:AF-O54831-F1 PROLACTIN-7A2;
2400:  gfij-A  2.0  4.0   49   397    6   MOUSE:AF-P63037-F1 DNAJ HOMOLOG SUBFAMILY A MEMBER 1;
2401:  gnu2-A  2.0  7.1  112   449    5   MOUSE:AF-P22933-F1 GAMMA-AMINOBUTYRIC ACID RECEPTOR SUBUNIT DELTA;
2402:  f8y0-A  2.0  9.7  128   343    9   MOUSE:AF-Q7TQS2-F1 OLFACTORY RECEPTOR;
2403:  gf9e-A  2.0  3.6  102   221   13   MOUSE:AF-Q9CXK4-F1 SUGAR TRANSPORTER SWEET1;
2404:  gakc-A  2.0  7.5   69   607    9   MOUSE:AF-Q640M6-F1 GLYCEROPHOSPHODIESTER PHOSPHODIESTERASE DOMAIN-CO

# Structural equivalences
   1: 6c70-A gdpm-A    10 -  15 <=>    6 -  11   (LEU   12  - ARG   17  <=> THR    6  - TRP   11 )                          
   1: 6c70-A gdpm-A    24 -  27 <=>   91 -  94   (MET   26  - TYR   29  <=> TRP   91  - VAL   94 )                          
   1: 6c70-A gdpm-A    33 -  53 <=>   96 - 116   (LYS   35  - MET   55  <=> SER   96  - LEU  116 )                          
   1: 6c70-A gdpm-A    78 -  94 <=>  135 - 151   (PHE   80  - ILE   96  <=> ILE  135  - THR  151 )                          
   1: 6c70-A gdpm-A   107 - 111 <=>  440 - 444   (SER  109  - PHE  113  <=> SER  440  - ILE  444 )                          
   1: 6c70-A gdpm-A   112 - 121 <=>  446 - 455   (ALA  114  - LEU  123  <=> GLY  446  - HIS  455 )                          
   1: 6c70-A gdpm-A   124 - 153 <=>  456 - 485   (THR  126  - SER  155  <=> VAL  456  - THR  485 )                          
   1: 6c70-A gdpm-A   155 - 158 <=>  500 - 503   (ILE  172  - LEU  175  <=> VAL  500  - PHE  503 )                          
   1: 6c70-A gdpm-A   169 - 173 <=>  505 - 509   (MET  186  - GLY  190  <=> SER  505  - VAL  509 )                          
   1: 6c70-A gdpm-A   174 - 218 <=>  511 - 555   (HIS  191  - LYS  235  <=> VAL  511  - SER  555 )                          
   1: 6c70-A gdpm-A   219 - 223 <=>  566 - 570   (PRO  236  - LEU  240  <=> HIS  566  - LYS  570 )                          
   1: 6c70-A gdpm-A   236 - 254 <=>  571 - 589   (VAL  322  - VAL  340  <=> LYS  571  - GLY  589 )                          
   1: 6c70-A gdpm-A   257 - 284 <=>  590 - 617   (VAL  343  - THR  370  <=> PRO  590  - LEU  617 )                          
   1: 6c70-A gdpm-A   285 - 290 <=>  619 - 624   (LYS  371  - ASN  376  <=> VAL  619  - LEU  624 )                          
   1: 6c70-A gdpm-A   292 - 326 <=>  625 - 659   (TYR  378  - GLU  412  <=> ASP  625  - ASN  659 )                          
   1: 6c70-A gdpm-A   328 - 331 <=>  660 - 663   (ALA  414  - CYS  417  <=> THR  660  - LEU  663 )                          
   1: 6c70-A gdpm-A   332 - 336 <=>  666 - 670   (HIS  418  - GLY  422  <=> GLU  666  - LEU  670 )                          
   1: 6c70-A gdpm-A   337 - 353 <=>  688 - 704   (SER  423  - LYS  439  <=> ASN  688  - PRO  704 )                          
   1: 6c70-A gdpm-A   356 - 362 <=>  707 - 713   (SER  442  - PHE  448  <=> LEU  707  - ASN  713 )                          
   1: 6c70-A gdpm-A   371 - 387 <=>  721 - 737   (ALA  457  - LEU  473  <=> GLN  721  - GLY  737 )                          
   2: 6c70-A giwn-A    10 -  15 <=>    6 -  11   (LEU   12  - ARG   17  <=> ARG    6  - TRP   11 )                          
   2: 6c70-A giwn-A    24 -  27 <=>   91 -  94   (MET   26  - TYR   29  <=> TRP   91  - VAL   94 )                          
   2: 6c70-A giwn-A    33 -  58 <=>   96 - 121   (LYS   35  - LEU   60  <=> SER   96  - PRO  121 )                          
   2: 6c70-A giwn-A    78 -  94 <=>  132 - 148   (PHE   80  - ILE   96  <=> LEU  132  - THR  148 )                          
   2: 6c70-A giwn-A   108 - 111 <=>  455 - 458   (HIS  110  - PHE  113  <=> VAL  455  - ILE  458 )                          
   2: 6c70-A giwn-A   112 - 121 <=>  460 - 469   (ALA  114  - LEU  123  <=> GLY  460  - TYR  469 )                          
   2: 6c70-A giwn-A   124 - 152 <=>  470 - 498   (THR  126  - ASP  154  <=> GLU  470  - GLU  498 )                          
   2: 6c70-A giwn-A   155 - 158 <=>  513 - 516   (ILE  172  - LEU  175  <=> LEU  513  - PHE  516 )                          
   2: 6c70-A giwn-A   169 - 173 <=>  519 - 523   (MET  186  - GLY  190  <=> ALA  519  - THR  523 )                          
   2: 6c70-A giwn-A   174 - 218 <=>  525 - 569   (HIS  191  - LYS  235  <=> VAL  525  - SER  569 )                          
   2: 6c70-A giwn-A   220 - 223 <=>  581 - 584   (LEU  237  - LEU  240  <=> PHE  581  - LYS  584 )                          
   2: 6c70-A giwn-A   236 - 254 <=>  585 - 603   (VAL  322  - VAL  340  <=> LYS  585  - GLY  603 )                          
   2: 6c70-A giwn-A   257 - 284 <=>  604 - 631   (VAL  343  - THR  370  <=> PRO  604  - LEU  631 )                          
   2: 6c70-A giwn-A   285 - 290 <=>  633 - 638   (LYS  371  - ASN  376  <=> GLY  633  - LEU  638 )                          
   2: 6c70-A giwn-A   292 - 326 <=>  639 - 673   (TYR  378  - GLU  412  <=> ASN  639  - ASN  673 )                          
   2: 6c70-A giwn-A   328 - 331 <=>  674 - 677   (ALA  414  - CYS  417  <=> VAL  674  - LEU  677 )                          
   2: 6c70-A giwn-A   332 - 336 <=>  680 - 684   (HIS  418  - GLY  422  <=> GLU  680  - LEU  684 )                          
   2: 6c70-A giwn-A   337 - 351 <=>  702 - 716   (SER  423  - CYS  437  <=> ASN  702  - ASP  716 )                          
   2: 6c70-A giwn-A   356 - 363 <=>  723 - 730   (SER  442  - PHE  449  <=> GLY  723  - ILE  730 )                          
   3: 6c70-A gky5-A   155 - 158 <=>    9 -  12   (ILE  172  - LEU  175  <=> GLN    9  - SER   12 )                          
   3: 6c70-A gky5-A   164 - 167 <=>  122 - 125   (TYR  181  - ASN  184  <=> PHE  122  - ALA  125 )                          
   3: 6c70-A gky5-A   179 - 226 <=>  129 - 176   (ILE  196  - THR  243  <=> ASN  129  - THR  176 )                          
   3: 6c70-A gky5-A   229 - 271 <=>  192 - 234   (THR  315  - THR  357  <=> GLN  192  - ASP  234 )                          
   3: 6c70-A gky5-A   272 - 285 <=>  236 - 249   (THR  358  - LYS  371  <=> LEU  236  - GLY  249 )                          
   3: 6c70-A gky5-A   295 - 298 <=>  252 - 255   (THR  381  - GLY  384  <=> PRO  252  - CYS  255 )                          
   3: 6c70-A gky5-A   300 - 330 <=>  256 - 286   (LEU  386  - SER  416  <=> LEU  256  - LYS  286 )                          
   3: 6c70-A gky5-A   343 - 346 <=>  287 - 290   (PHE  429  - ILE  432  <=> PHE  287  - GLU  290 )                          
   3: 6c70-A gky5-A   348 - 355 <=>  294 - 301   (CYS  434  - MET  441  <=> ILE  294  - LEU  301 )                          
   3: 6c70-A gky5-A   363 - 366 <=>  307 - 310   (PHE  449  - SER  452  <=> LEU  307  - GLN  310 )                          
   3: 6c70-A gky5-A   368 - 373 <=>  311 - 316   (ASP  454  - VAL  459  <=> GLN  311  - SER  316 )                          
   3: 6c70-A gky5-A   375 - 378 <=>  317 - 320   (GLY  461  - VAL  464  <=> PHE  317  - GLU  320 )                          
   3: 6c70-A gky5-A   383 - 386 <=>  452 - 455   (VAL  469  - GLN  472  <=> SER  452  - VAL  455 )                          
   4: 6c70-A gk3e-A    26 -  29 <=>   13 -  16   (ASN   28  - SER   31  <=> SER   13  - THR   16 )                          
   4: 6c70-A gk3e-A    30 -  39 <=>   19 -  28   (GLU   32  - TYR   41  <=> GLY   19  - THR   28 )                          
   4: 6c70-A gk3e-A    41 -  46 <=>   82 -  87   (ILE   43  - LEU   48  <=> LEU   82  - LEU   87 )                          
   4: 6c70-A gk3e-A    93 - 102 <=>   97 - 106   (LYS   95  - TRP  104  <=> LEU   97  - VAL  106 )                          
   4: 6c70-A gk3e-A   119 - 141 <=>  111 - 133   (HIS  121  - VAL  143  <=> ARG  111  - ILE  133 )                          
   4: 6c70-A gk3e-A   142 - 145 <=>  135 - 138   (ILE  144  - THR  147  <=> GLY  135  - ASN  138 )                          
   4: 6c70-A gk3e-A   182 - 217 <=>  141 - 176   (PHE  199  - MET  234  <=> THR  141  - PRO  176 )                          
   4: 6c70-A gk3e-A   242 - 258 <=>  178 - 194   (TYR  328  - GLY  344  <=> THR  178  - LEU  194 )                          
   4: 6c70-A gk3e-A   263 - 280 <=>  195 - 212   (VAL  349  - ALA  366  <=> LEU  195  - GLY  212 )                          
   4: 6c70-A gk3e-A   298 - 332 <=>  214 - 248   (GLY  384  - HIS  418  <=> HIS  214  - GLY  248 )                          
   4: 6c70-A gk3e-A   335 - 343 <=>  621 - 629   (ASP  421  - PHE  429  <=> PRO  621  - LEU  629 )                          
   5: 6c70-A gcof-A    60 -  65 <=>  132 - 137   (MET   62  - VAL   67  <=> SER  132  - MET  137 )                          
   5: 6c70-A gcof-A    71 -  81 <=>  142 - 152   (ASN   73  - PRO   83  <=> LEU  142  - ARG  152 )                          
   5: 6c70-A gcof-A   191 - 226 <=>  153 - 188   (VAL  208  - THR  243  <=> LEU  153  - GLN  188 )                          
   5: 6c70-A gcof-A   228 - 280 <=>  196 - 248   (LEU  314  - ALA  366  <=> GLU  196  - LEU  248 )                          
   5: 6c70-A gcof-A   281 - 286 <=>  250 - 255   (TYR  367  - VAL  372  <=> ASP  250  - TRP  255 )                          
   5: 6c70-A gcof-A   287 - 322 <=>  269 - 304   (ASN  373  - SER  408  <=> GLU  269  - PRO  304 )                          
   5: 6c70-A gcof-A   360 - 363 <=>  312 - 315   (ALA  446  - PHE  449  <=> MET  312  - GLU  315 )                          
   5: 6c70-A gcof-A   371 - 382 <=>  321 - 332   (ALA  457  - MET  468  <=> THR  321  - PHE  332 )                          
   5: 6c70-A gcof-A   385 - 388 <=>  460 - 463   (VAL  471  - LYS  474  <=> LYS  460  - SER  463 )                          
   6: 6c70-A gn2t-A    62 -  65 <=>  131 - 134   (SER   64  - VAL   67  <=> PRO  131  - GLU  134 )                          
   6: 6c70-A gn2t-A    69 -  81 <=>  137 - 149   (THR   71  - PRO   83  <=> VAL  137  - GLN  149 )                          
   6: 6c70-A gn2t-A   191 - 218 <=>  150 - 177   (VAL  208  - LYS  235  <=> GLY  150  - THR  177 )                          
   6: 6c70-A gn2t-A   234 - 259 <=>  189 - 214   (MET  320  - ASP  345  <=> PRO  189  - ASP  214 )                          
   6: 6c70-A gn2t-A   261 - 287 <=>  215 - 241   (TYR  347  - ASN  373  <=> ILE  215  - GLN  241 )                          
   6: 6c70-A gn2t-A   288 - 320 <=>  251 - 283   (GLY  374  - GLU  406  <=> PRO  251  - MET  283 )                          
   6: 6c70-A gn2t-A   322 - 325 <=>  284 - 287   (SER  408  - MET  411  <=> SER  284  - ARG  287 )                          
   6: 6c70-A gn2t-A   348 - 351 <=>  288 - 291   (CYS  434  - CYS  437  <=> TYR  288  - ASP  291 )                          
   6: 6c70-A gn2t-A   353 - 357 <=>  292 - 296   (LYS  439  - ILE  443  <=> MET  292  - GLY  296 )                          
   6: 6c70-A gn2t-A   364 - 383 <=>  298 - 317   (THR  450  - VAL  469  <=> ASP  298  - VAL  317 )                          
   6: 6c70-A gn2t-A   385 - 388 <=>  447 - 450   (VAL  471  - LYS  474  <=> THR  447  - LEU  450 )                          
   7: 6c70-A gcyx-A   155 - 158 <=>    8 -  11   (ILE  172  - LEU  175  <=> GLN    8  - GLN   11 )                          
   7: 6c70-A gcyx-A   161 - 164 <=>   12 -  15   (ARG  178  - TYR  181  <=> GLY   12  - LEU   15 )                          
   7: 6c70-A gcyx-A   169 - 172 <=>  119 - 122   (MET  186  - ALA  189  <=> LEU  119  - GLU  122 )                          
   7: 6c70-A gcyx-A   173 - 176 <=>  124 - 127   (GLY  190  - PHE  193  <=> ASN  124  - SER  127 )                          
   7: 6c70-A gcyx-A   178 - 226 <=>  130 - 178   (LEU  195  - THR  243  <=> ALA  130  - GLU  178 )                          
   7: 6c70-A gcyx-A   228 - 259 <=>  207 - 238   (LEU  314  - ASP  345  <=> LYS  207  - GLN  238 )                          
   7: 6c70-A gcyx-A   261 - 269 <=>  239 - 247   (TYR  347  - MET  355  <=> LEU  239  - ILE  247 )                          
   7: 6c70-A gcyx-A   270 - 286 <=>  249 - 265   (LEU  356  - VAL  372  <=> ASP  249  - GLY  265 )                          
   7: 6c70-A gcyx-A   295 - 298 <=>  268 - 271   (THR  381  - GLY  384  <=> PRO  268  - SER  271 )                          
   7: 6c70-A gcyx-A   300 - 331 <=>  272 - 303   (LEU  386  - CYS  417  <=> LEU  272  - LEU  303 )                          
   7: 6c70-A gcyx-A   343 - 346 <=>  304 - 307   (PHE  429  - ILE  432  <=> PRO  304  - GLY  307 )                          
   7: 6c70-A gcyx-A   348 - 355 <=>  310 - 317   (CYS  434  - MET  441  <=> GLU  310  - ASN  317 )                          
   7: 6c70-A gcyx-A   363 - 366 <=>  321 - 324   (PHE  449  - SER  452  <=> THR  321  - ILE  324 )                          
   7: 6c70-A gcyx-A   368 - 376 <=>  325 - 333   (ASP  454  - ALA  462  <=> SER  325  - ILE  333 )                          
   7: 6c70-A gcyx-A   379 - 382 <=>  334 - 337   (THR  465  - MET  468  <=> ILE  334  - GLN  337 )                          
   7: 6c70-A gcyx-A   383 - 386 <=>  463 - 466   (VAL  469  - GLN  472  <=> SER  463  - VAL  466 )                          
   8: 6c70-A f8yb-A    28 -  38 <=>    3 -  13   (TYR   30  - ILE   40  <=> ARG    3  - ALA   13 )                          
   8: 6c70-A f8yb-A    41 -  45 <=>   45 -  49   (ILE   43  - LEU   47  <=> VAL   45  - GLN   49 )                          
   8: 6c70-A f8yb-A    96 - 103 <=>   60 -  67   (TYR   98  - ASN  105  <=> VAL   60  - GLY   67 )                          
   8: 6c70-A f8yb-A   119 - 146 <=>   70 -  97   (HIS  121  - GLY  148  <=> ARG   70  - ASP   97 )                          
   8: 6c70-A f8yb-A   182 - 213 <=>   99 - 130   (PHE  199  - LEU  230  <=> PHE   99  - SER  130 )                          
   8: 6c70-A f8yb-A   243 - 246 <=>  131 - 134   (TRP  329  - ARG  332  <=> PRO  131  - SER  134 )                          
   8: 6c70-A f8yb-A   248 - 280 <=>  135 - 167   (LYS  334  - ALA  366  <=> TRP  135  - GLY  167 )                          
   8: 6c70-A f8yb-A   296 - 331 <=>  168 - 203   (VAL  382  - CYS  417  <=> ALA  168  - ASN  203 )                          
   8: 6c70-A f8yb-A   334 - 337 <=>  294 - 297   (TYR  420  - SER  423  <=> CYS  294  - GLU  297 )                          
   9: 6c70-A gnq9-A    30 -  33 <=>    7 -  10   (GLU   32  - LYS   35  <=> LEU    7  - LEU   10 )                          
   9: 6c70-A gnq9-A    92 - 105 <=>   17 -  30   (SER   94  - PRO  107  <=> GLN   17  - VAL   30 )                          
   9: 6c70-A gnq9-A   110 - 150 <=>   74 - 114   (LEU  112  - ILE  152  <=> SER   74  - LEU  114 )                          
   9: 6c70-A gnq9-A   151 - 154 <=>  117 - 120   (GLU  153  - PRO  171  <=> ASP  117  - PRO  120 )                          
   9: 6c70-A gnq9-A   164 - 167 <=>  171 - 174   (TYR  181  - ASN  184  <=> VAL  171  - LEU  174 )                          
   9: 6c70-A gnq9-A   173 - 177 <=>  175 - 179   (GLY  190  - ALA  194  <=> THR  175  - SER  179 )                          
   9: 6c70-A gnq9-A   179 - 217 <=>  180 - 218   (ILE  196  - MET  234  <=> GLY  180  - TYR  218 )                          
   9: 6c70-A gnq9-A   218 - 221 <=>  220 - 223   (LYS  235  - MET  238  <=> LEU  220  - PHE  223 )                          
   9: 6c70-A gnq9-A   223 - 226 <=>  224 - 227   (LEU  240  - THR  243  <=> SER  224  - GLY  227 )                          
   9: 6c70-A gnq9-A   227 - 230 <=>  243 - 246   (GLY  313  - LYS  316  <=> TYR  243  - ARG  246 )                          
   9: 6c70-A gnq9-A   232 - 259 <=>  247 - 274   (GLN  318  - ASP  345  <=> PRO  247  - HIS  274 )                          
   9: 6c70-A gnq9-A   261 - 277 <=>  275 - 291   (TYR  347  - THR  363  <=> LEU  275  - ARG  291 )                          
   9: 6c70-A gnq9-A   378 - 386 <=>  294 - 302   (VAL  464  - GLN  472  <=> VAL  294  - LEU  302 )                          
  10: 6c70-A gbx4-A   146 - 151 <=>   11 -  16   (GLY  148  - GLU  153  <=> GLU   11  - GLU   16 )                          
  10: 6c70-A gbx4-A   152 - 156 <=>  115 - 119   (ASP  154  - PRO  173  <=> ILE  115  - ALA  119 )                          
  10: 6c70-A gbx4-A   161 - 164 <=>  122 - 125   (ARG  178  - TYR  181  <=> PRO  122  - GLY  125 )                          
  10: 6c70-A gbx4-A   182 - 226 <=>  133 - 177   (PHE  199  - THR  243  <=> SER  133  - THR  177 )                          
  10: 6c70-A gbx4-A   229 - 267 <=>  192 - 230   (THR  315  - LEU  353  <=> ASN  192  - SER  230 )                          
  10: 6c70-A gbx4-A   268 - 281 <=>  232 - 245   (HIS  354  - TYR  367  <=> LEU  232  - ILE  245 )                          
  10: 6c70-A gbx4-A   298 - 331 <=>  254 - 287   (GLY  384  - CYS  417  <=> ASN  254  - MET  287 )                          
  10: 6c70-A gbx4-A   343 - 347 <=>  288 - 292   (PHE  429  - VAL  433  <=> THR  288  - ASP  292 )                          
  10: 6c70-A gbx4-A   348 - 356 <=>  294 - 302   (CYS  434  - SER  442  <=> ILE  294  - LEU  302 )                          
  10: 6c70-A gbx4-A   364 - 374 <=>  306 - 316   (THR  450  - LEU  460  <=> THR  306  - SER  316 )                          
  10: 6c70-A gbx4-A   376 - 379 <=>  317 - 320   (ALA  462  - THR  465  <=> PHE  317  - GLU  320 )                          
  10: 6c70-A gbx4-A   381 - 384 <=>  448 - 451   (PHE  467  - LEU  470  <=> SER  448  - PRO  451 )                          
  11: 6c70-A giff-A     2 -   5 <=>  143 - 146   (LYS    4  - GLY    7  <=> GLN  143  - GLN  146 )                          
  11: 6c70-A giff-A    31 -  35 <=>  166 - 170   (GLY   33  - PRO   37  <=> GLU  166  - GLN  170 )                          
  11: 6c70-A giff-A    64 -  83 <=>  578 - 597   (ASP   66  - VAL   85  <=> GLN  578  - LEU  597 )                          
  11: 6c70-A giff-A   196 - 199 <=>  599 - 602   (ASP  213  - PHE  216  <=> SER  599  - ARG  602 )                          
  11: 6c70-A giff-A   261 - 284 <=>  604 - 627   (TYR  347  - THR  370  <=> SER  604  - LEU  627 )                          
  11: 6c70-A giff-A   285 - 288 <=>  629 - 632   (LYS  371  - GLY  374  <=> ASP  629  - PHE  632 )                          
  11: 6c70-A giff-A   292 - 302 <=>  634 - 644   (TYR  378  - TYR  388  <=> ASP  634  - LYS  644 )                          
  11: 6c70-A giff-A   303 - 317 <=>  646 - 660   (THR  389  - LEU  403  <=> ALA  646  - ASP  660 )                          
  11: 6c70-A giff-A   364 - 388 <=>  670 - 694   (THR  450  - LYS  474  <=> ARG  670  - THR  694 )                          
  12: 6c70-A gglp-A     1 -   4 <=>    5 -   8   (PHE    3  - GLN    6  <=> SER    5  - HIS    8 )                          
  12: 6c70-A gglp-A    11 -  15 <=>   12 -  16   (LEU   13  - ARG   17  <=> GLU   12  - PRO   16 )                          
  12: 6c70-A gglp-A    91 - 103 <=>   19 -  31   (ARG   93  - ASN  105  <=> THR   19  - ILE   31 )                          
  12: 6c70-A gglp-A   104 - 107 <=>   34 -  37   (ASN  106  - SER  109  <=> ILE   34  - LEU   37 )                          
  12: 6c70-A gglp-A   110 - 148 <=>   73 - 111   (LEU  112  - THR  150  <=> SER   73  - GLU  111 )                          
  12: 6c70-A gglp-A   149 - 152 <=>  113 - 116   (PHE  151  - ASP  154  <=> LEU  113  - ALA  116 )                          
  12: 6c70-A gglp-A   169 - 172 <=>  125 - 128   (MET  186  - ALA  189  <=> ARG  125  - GLU  128 )                          
  12: 6c70-A gglp-A   173 - 221 <=>  130 - 178   (GLY  190  - MET  238  <=> ILE  130  - GLY  178 )                          
  12: 6c70-A gglp-A   227 - 231 <=>  196 - 200   (GLY  313  - LYS  317  <=> VAL  196  - LEU  200 )                          
  12: 6c70-A gglp-A   234 - 286 <=>  201 - 253   (MET  320  - VAL  372  <=> SER  201  - PRO  253 )                          
  13: 6c70-A gjay-A    51 -  54 <=>    1 -   4   (TYR   53  - MET   56  <=> MET    1  - LEU    4 )                          
  13: 6c70-A gjay-A    58 -  61 <=>   15 -  18   (LEU   60  - GLU   63  <=> TRP   15  - ASN   18 )                          
  13: 6c70-A gjay-A    62 -  66 <=>   21 -  25   (SER   64  - ASP   68  <=> ILE   21  - THR   25 )                          
  13: 6c70-A gjay-A    71 -  78 <=>   28 -  35   (ASN   73  - PHE   80  <=> LEU   28  - SER   35 )                          
  13: 6c70-A gjay-A    79 -  89 <=>   37 -  47   (LEU   81  - PRO   91  <=> LEU   37  - ALA   47 )                          
  13: 6c70-A gjay-A    91 - 105 <=>   48 -  62   (ARG   93  - PRO  107  <=> ALA   48  - GLY   62 )                          
  13: 6c70-A gjay-A   121 - 131 <=>   65 -  75   (LEU  123  - PHE  133  <=> VAL   65  - ALA   75 )                          
  13: 6c70-A gjay-A   132 - 150 <=>   79 -  97   (CYS  134  - ILE  152  <=> LEU   79  - HIS   97 )                          
  13: 6c70-A gjay-A   157 - 160 <=>   99 - 102   (ARG  174  - ILE  177  <=> SER   99  - ALA  102 )                          
  13: 6c70-A gjay-A   180 - 203 <=>  103 - 126   (TYR  197  - LEU  220  <=> PRO  103  - GLU  126 )                          
  13: 6c70-A gjay-A   258 - 288 <=>  134 - 164   (GLY  344  - GLY  374  <=> SER  134  - LYS  164 )                          
  13: 6c70-A gjay-A   291 - 317 <=>  166 - 192   (VAL  377  - LEU  403  <=> LEU  166  - GLU  192 )                          
  13: 6c70-A gjay-A   327 - 330 <=>  200 - 203   (ALA  413  - SER  416  <=> GLU  200  - ASP  203 )                          
  14: 6c70-A f8sh-A   169 - 172 <=>  677 - 680   (MET  186  - ALA  189  <=> LYS  677  - ASP  680 )                          
  14: 6c70-A f8sh-A   173 - 225 <=>  682 - 734   (GLY  190  - ALA  242  <=> LYS  682  - SER  734 )                          
  14: 6c70-A f8sh-A   232 - 259 <=>  736 - 763   (GLN  318  - ASP  345  <=> GLY  736  - ARG  763 )                          
  14: 6c70-A f8sh-A   261 - 285 <=>  764 - 788   (TYR  347  - LYS  371  <=> HIS  764  - SER  788 )                          
  14: 6c70-A f8sh-A   288 - 322 <=>  813 - 847   (GLY  374  - SER  408  <=> ALA  813  - SER  847 )                          
  14: 6c70-A f8sh-A   345 - 349 <=>  852 - 856   (GLN  431  - GLN  435  <=> LYS  852  - GLU  856 )                          
  15: 6c70-A gemk-A    69 -  80 <=>    9 -  20   (THR   71  - HIS   82  <=> LYS    9  - PHE   20 )                          
  15: 6c70-A gemk-A   191 - 209 <=>   23 -  41   (VAL  208  - GLN  226  <=> ILE   23  - LYS   41 )                          
  15: 6c70-A gemk-A   244 - 258 <=>   45 -  59   (VAL  330  - GLY  344  <=> CYS   45  - GLY   59 )                          
  15: 6c70-A gemk-A   260 - 278 <=>   60 -  78   (ALA  346  - LEU  364  <=> ARG   60  - LYS   78 )                          
  15: 6c70-A gemk-A   281 - 284 <=>   79 -  82   (TYR  367  - THR  370  <=> VAL   79  - ASP   82 )                          
  15: 6c70-A gemk-A   295 - 331 <=>   83 - 119   (THR  381  - CYS  417  <=> ASP   83  - GLN  119 )                          
  15: 6c70-A gemk-A   332 - 338 <=>  121 - 127   (HIS  418  - GLU  424  <=> ASN  121  - GLN  127 )                          
  15: 6c70-A gemk-A   347 - 350 <=>  159 - 162   (VAL  433  - GLN  436  <=> PRO  159  - PRO  162 )                          
  15: 6c70-A gemk-A   356 - 359 <=>  175 - 178   (SER  442  - GLY  445  <=> GLU  175  - LEU  178 )                          
  15: 6c70-A gemk-A   363 - 366 <=>  179 - 182   (PHE  449  - SER  452  <=> ILE  179  - SER  182 )                          
  15: 6c70-A gemk-A   368 - 383 <=>  183 - 198   (ASP  454  - VAL  469  <=> HIS  183  - LYS  198 )                          
  15: 6c70-A gemk-A   385 - 388 <=>  199 - 202   (VAL  471  - LYS  474  <=> ILE  199  - ILE  202 )                          
  16: 6c70-A gmkb-A    63 -  94 <=>  109 - 140   (ASP   65  - ILE   96  <=> GLY  109  - LEU  140 )                          
  16: 6c70-A gmkb-A   254 - 284 <=>  142 - 172   (VAL  340  - THR  370  <=> GLY  142  - GLN  172 )                          
  16: 6c70-A gmkb-A   285 - 288 <=>  176 - 179   (LYS  371  - GLY  374  <=> ALA  176  - TRP  179 )                          
  16: 6c70-A gmkb-A   289 - 292 <=>  317 - 320   (VAL  375  - TYR  378  <=> LEU  317  - HIS  320 )                          
  16: 6c70-A gmkb-A   322 - 329 <=>  366 - 373   (SER  408  - TYR  415  <=> ARG  366  - GLU  373 )                          
  16: 6c70-A gmkb-A   366 - 383 <=>  381 - 398   (SER  452  - VAL  469  <=> GLU  381  - GLN  398 )                          
  17: 6c70-A f9co-A    63 -  95 <=>  480 - 512   (ASP   65  - PHE   97  <=> PRO  480  - ASP  512 )                          
  17: 6c70-A f9co-A   259 - 289 <=>  514 - 544   (ASP  345  - VAL  375  <=> ASP  514  - GLU  544 )                          
  18: 6c70-A ge6d-A    32 -  59 <=>  126 - 153   (LYS   34  - MET   61  <=> LYS  126  - PHE  153 )                          
  18: 6c70-A ge6d-A    60 -  63 <=>  155 - 158   (MET   62  - ASP   65  <=> LEU  155  - ARG  158 )                          
  18: 6c70-A ge6d-A    64 -  96 <=>  217 - 249   (ASP   66  - TYR   98  <=> GLN  217  - ARG  249 )                          
  18: 6c70-A ge6d-A    97 - 100 <=>  252 - 255   (LYS   99  - ALA  102  <=> GLY  252  - HIS  255 )                          
  18: 6c70-A ge6d-A   190 - 193 <=>  260 - 263   (ALA  207  - ASN  210  <=> THR  260  - GLY  263 )                          
  18: 6c70-A ge6d-A   196 - 199 <=>  264 - 267   (ASP  213  - PHE  216  <=> PHE  264  - TRP  267 )                          
  18: 6c70-A ge6d-A   258 - 286 <=>  269 - 297   (GLY  344  - VAL  372  <=> TRP  269  - ALA  297 )                          
  18: 6c70-A ge6d-A   287 - 328 <=>  302 - 343   (ASN  373  - ALA  414  <=> CYS  302  - ASP  343 )                          
  19: 6c70-A f87o-A    30 -  33 <=>    4 -   7   (GLU   32  - LYS   35  <=> TRP    4  - LEU    7 )                          
  19: 6c70-A f87o-A    92 - 105 <=>   16 -  29   (SER   94  - PRO  107  <=> LEU   16  - MET   29 )                          
  19: 6c70-A f87o-A   110 - 136 <=>   73 -  99   (LEU  112  - ALA  138  <=> SER   73  - GLN   99 )                          
  19: 6c70-A f87o-A   138 - 146 <=>  100 - 108   (ILE  140  - GLY  148  <=> ALA  100  - GLN  108 )                          
  19: 6c70-A f87o-A   177 - 180 <=>  111 - 114   (ALA  194  - TYR  197  <=> PRO  111  - ALA  114 )                          
  19: 6c70-A f87o-A   184 - 217 <=>  122 - 155   (TYR  201  - MET  234  <=> CYS  122  - ALA  155 )                          
  19: 6c70-A f87o-A   218 - 221 <=>  157 - 160   (LYS  235  - MET  238  <=> LEU  157  - PHE  160 )                          
  19: 6c70-A f87o-A   223 - 226 <=>  161 - 164   (LEU  240  - THR  243  <=> ARG  161  - PRO  164 )                          
  19: 6c70-A f87o-A   227 - 230 <=>  180 - 183   (GLY  313  - LYS  316  <=> PHE  180  - ARG  183 )                          
  19: 6c70-A f87o-A   232 - 259 <=>  184 - 211   (GLN  318  - ASP  345  <=> PRO  184  - HIS  211 )                          
  19: 6c70-A f87o-A   261 - 272 <=>  212 - 223   (TYR  347  - THR  358  <=> LEU  212  - LEU  223 )                          
  19: 6c70-A f87o-A   275 - 278 <=>  224 - 227   (THR  361  - LEU  364  <=> PRO  224  - PRO  227 )                          
  19: 6c70-A f87o-A   282 - 288 <=>  228 - 234   (GLN  368  - GLY  374  <=> PRO  228  - SER  234 )                          
  20: 6c70-A gm55-A    34 -  37 <=>  512 - 515   (PHE   36  - ARG   39  <=> THR  512  - GLN  515 )                          
  20: 6c70-A gm55-A    46 -  49 <=>  517 - 520   (LEU   48  - LEU   51  <=> PRO  517  - PRO  520 )                          
  20: 6c70-A gm55-A    64 -  92 <=> 1361 -1389   (ASP   66  - SER   94  <=> THR 1361  - SER 1389 )                          
  20: 6c70-A gm55-A    95 -  98 <=> 1390 -1393   (PHE   97  - THR  100  <=> LEU 1390  - PRO 1393 )                          
  20: 6c70-A gm55-A   257 - 290 <=> 1394 -1427   (VAL  343  - ASN  376  <=> HIS 1394  - THR 1427 )                          
  20: 6c70-A gm55-A   334 - 337 <=> 1871 -1874   (TYR  420  - SER  423  <=> LEU 1871  - SER 1874 )                          
  21: 6c70-A ghgk-A    23 -  26 <=>   11 -  14   (PHE   25  - ASN   28  <=> GLY   11  - ASN   14 )                          
  21: 6c70-A ghgk-A    92 - 105 <=>   15 -  28   (SER   94  - PRO  107  <=> LYS   15  - ILE   28 )                          
  21: 6c70-A ghgk-A   110 - 148 <=>   72 - 110   (LEU  112  - THR  150  <=> SER   72  - GLU  110 )                          
  21: 6c70-A ghgk-A   178 - 184 <=>  115 - 121   (LEU  195  - TYR  201  <=> PHE  115  - ILE  121 )                          
  21: 6c70-A ghgk-A   191 - 222 <=>  129 - 160   (VAL  208  - GLU  239  <=> GLU  129  - GLY  160 )                          
  21: 6c70-A ghgk-A   223 - 230 <=>  162 - 169   (LEU  240  - LYS  316  <=> HIS  162  - CYS  169 )                          
  21: 6c70-A ghgk-A   240 - 259 <=>  193 - 212   (ILE  326  - ASP  345  <=> VAL  193  - TYR  212 )                          
  21: 6c70-A ghgk-A   261 - 277 <=>  213 - 229   (TYR  347  - THR  363  <=> LEU  213  - ARG  229 )                          
  21: 6c70-A ghgk-A   376 - 388 <=>  230 - 242   (ALA  462  - LYS  474  <=> ASN  230  - ASN  242 )                          
  22: 6c70-A ggvz-A    63 -  91 <=>  750 - 778   (ASP   65  - ARG   93  <=> PRO  750  - ARG  778 )                          
  22: 6c70-A ggvz-A   260 - 290 <=>  780 - 810   (ALA  346  - ASN  376  <=> SER  780  - ASN  810 )                          
  22: 6c70-A ggvz-A   305 - 320 <=>  829 - 844   (GLY  391  - GLU  406  <=> VAL  829  - THR  844 )                          
  22: 6c70-A ggvz-A   322 - 325 <=>  845 - 848   (SER  408  - MET  411  <=> LYS  845  - LYS  848 )                          
  22: 6c70-A ggvz-A   329 - 334 <=>  849 - 854   (TYR  415  - TYR  420  <=> ARG  849  - ASP  854 )                          
  22: 6c70-A ggvz-A   361 - 364 <=>  863 - 866   (LYS  447  - THR  450  <=> MET  863  - PHE  866 )                          
  22: 6c70-A ggvz-A   369 - 372 <=>  871 - 874   (LEU  455  - SER  458  <=> GLY  871  - PRO  874 )                          
  22: 6c70-A ggvz-A   385 - 388 <=> 1003 -1006   (VAL  471  - LYS  474  <=> ALA 1003  - VAL 1006 )                          
  23: 6c70-A gbbc-A    24 -  27 <=>   11 -  14   (MET   26  - TYR   29  <=> GLY   11  - ASP   14 )                          
  23: 6c70-A gbbc-A    33 -  62 <=>   16 -  45   (LYS   35  - SER   64  <=> HIS   16  - SER   45 )                          
  23: 6c70-A gbbc-A    63 -  66 <=>   50 -  53   (ASP   65  - ASP   68  <=> LEU   50  - PRO   53 )                          
  23: 6c70-A gbbc-A    67 -  90 <=>   55 -  78   (ASP   69  - VAL   92  <=> TYR   55  - TRP   78 )                          
  23: 6c70-A gbbc-A    92 -  95 <=>   84 -  87   (SER   94  - PHE   97  <=> HIS   84  - ILE   87 )                          
  23: 6c70-A gbbc-A   257 - 285 <=>   88 - 116   (VAL  343  - LYS  371  <=> SER   88  - ASP  116 )                          
  23: 6c70-A gbbc-A   287 - 290 <=>  127 - 130   (ASN  373  - ASN  376  <=> TYR  127  - ILE  130 )                          
  23: 6c70-A gbbc-A   291 - 311 <=>  134 - 154   (VAL  377  - CYS  397  <=> TRP  134  - LEU  154 )                          
  23: 6c70-A gbbc-A   361 - 364 <=>  156 - 159   (LYS  447  - THR  450  <=> ILE  156  - PHE  159 )                          
  23: 6c70-A gbbc-A   366 - 388 <=>  194 - 216   (SER  452  - LYS  474  <=> SER  194  - ILE  216 )                          
  24: 6c70-A gj3l-A    24 -  27 <=>   31 -  34   (MET   26  - TYR   29  <=> GLY   31  - ASP   34 )                          
  24: 6c70-A gj3l-A    32 -  62 <=>   35 -  65   (LYS   34  - SER   64  <=> HIS   35  - ARG   65 )                          
  24: 6c70-A gj3l-A    63 -  90 <=>   71 -  98   (ASP   65  - VAL   92  <=> HIS   71  - SER   98 )                          
  24: 6c70-A gj3l-A    92 -  95 <=>  104 - 107   (SER   94  - PHE   97  <=> GLN  104  - ILE  107 )                          
  24: 6c70-A gj3l-A   257 - 286 <=>  108 - 137   (VAL  343  - VAL  372  <=> SER  108  - ARG  137 )                          
  24: 6c70-A gj3l-A   289 - 292 <=>  150 - 153   (VAL  375  - TYR  378  <=> ILE  150  - GLN  153 )                          
  24: 6c70-A gj3l-A   295 - 311 <=>  158 - 174   (THR  381  - CYS  397  <=> ARG  158  - GLN  174 )                          
  24: 6c70-A gj3l-A   361 - 364 <=>  176 - 179   (LYS  447  - THR  450  <=> SER  176  - PHE  179 )                          
  24: 6c70-A gj3l-A   365 - 388 <=>  213 - 236   (VAL  451  - LYS  474  <=> VAL  213  - ILE  236 )                          
  25: 6c70-A gbbi-A    63 -  88 <=>  221 - 246   (ASP   65  - PHE   90  <=> ARG  221  - PRO  246 )                          
  25: 6c70-A gbbi-A    90 -  95 <=>  247 - 252   (VAL   92  - PHE   97  <=> LEU  247  - ASN  252 )                          
  25: 6c70-A gbbi-A   259 - 286 <=>  253 - 280   (ASP  345  - VAL  372  <=> GLN  253  - GLU  280 )                          
  25: 6c70-A gbbi-A   287 - 290 <=>  283 - 286   (ASN  373  - ASN  376  <=> GLY  283  - ASN  286 )                          
  26: 6c70-A gmu7-A    62 -  95 <=>  118 - 151   (SER   64  - PHE   97  <=> ALA  118  - LYS  151 )                          
  26: 6c70-A gmu7-A   259 - 286 <=>  153 - 180   (ASP  345  - VAL  372  <=> GLU  153  - GLU  180 )                          
  26: 6c70-A gmu7-A   287 - 290 <=>  183 - 186   (ASN  373  - ASN  376  <=> ALA  183  - GLU  186 )                          
  26: 6c70-A gmu7-A   322 - 325 <=>  429 - 432   (SER  408  - MET  411  <=> THR  429  - ASN  432 )                          
  27: 6c70-A gmsx-A    10 -  15 <=>   11 -  16   (LEU   12  - ARG   17  <=> LEU   11  - GLU   16 )                          
  27: 6c70-A gmsx-A    92 -  99 <=>   19 -  26   (SER   94  - LEU  101  <=> THR   19  - LEU   26 )                          
  27: 6c70-A gmsx-A   100 - 103 <=>   28 -  31   (ALA  102  - ASN  105  <=> VAL   28  - ILE   31 )                          
  27: 6c70-A gmsx-A   107 - 110 <=>   39 -  42   (SER  109  - LEU  112  <=> LEU   39  - GLU   42 )                          
  27: 6c70-A gmsx-A   111 - 123 <=>   74 -  86   (PHE  113  - ILE  125  <=> HIS   74  - SER   86 )                          
  27: 6c70-A gmsx-A   125 - 150 <=>   87 - 112   (LYS  127  - ILE  152  <=> THR   87  - GLU  112 )                          
  27: 6c70-A gmsx-A   169 - 173 <=>  117 - 121   (MET  186  - GLY  190  <=> PRO  117  - LEU  121 )                          
  27: 6c70-A gmsx-A   174 - 190 <=>  123 - 139   (HIS  191  - ALA  207  <=> VAL  123  - VAL  139 )                          
  27: 6c70-A gmsx-A   191 - 216 <=>  148 - 173   (VAL  208  - ILE  233  <=> ARG  148  - GLN  173 )                          
  27: 6c70-A gmsx-A   217 - 220 <=>  175 - 178   (MET  234  - LEU  237  <=> ARG  175  - GLY  178 )                          
  27: 6c70-A gmsx-A   223 - 226 <=>  182 - 185   (LEU  240  - THR  243  <=> GLU  182  - PHE  185 )                          
  27: 6c70-A gmsx-A   227 - 230 <=>  196 - 199   (GLY  313  - LYS  316  <=> VAL  196  - TYR  199 )                          
  27: 6c70-A gmsx-A   233 - 274 <=>  200 - 241   (GLU  319  - ILE  360  <=> VAL  200  - LYS  241 )                          
  27: 6c70-A gmsx-A   376 - 381 <=>  243 - 248   (ALA  462  - PHE  467  <=> ARG  243  - ALA  248 )                          
  27: 6c70-A gmsx-A   384 - 387 <=>  249 - 252   (LEU  470  - LEU  473  <=> ARG  249  - GLN  252 )                          
  28: 6c70-A gm1g-A     8 -  11 <=>    9 -  12   (ALA   10  - LEU   13  <=> LEU    9  - GLU   12 )                          
  28: 6c70-A gm1g-A    95 - 100 <=>   18 -  23   (PHE   97  - ALA  102  <=> THR   18  - ILE   23 )                          
  28: 6c70-A gm1g-A   101 - 105 <=>   25 -  29   (ILE  103  - PRO  107  <=> LEU   25  - ILE   29 )                          
  28: 6c70-A gm1g-A   110 - 150 <=>   72 - 112   (LEU  112  - ILE  152  <=> SER   72  - ALA  112 )                          
  28: 6c70-A gm1g-A   151 - 154 <=>  114 - 117   (GLU  153  - PRO  171  <=> SER  114  - TYR  117 )                          
  28: 6c70-A gm1g-A   163 - 167 <=>  150 - 154   (PHE  180  - ASN  184  <=> LYS  150  - GLU  154 )                          
  28: 6c70-A gm1g-A   191 - 217 <=>  170 - 196   (VAL  208  - MET  234  <=> GLU  170  - TYR  196 )                          
  28: 6c70-A gm1g-A   218 - 224 <=>  198 - 204   (LYS  235  - SER  241  <=> LEU  198  - HIS  204 )                          
  28: 6c70-A gm1g-A   226 - 229 <=>  220 - 223   (THR  243  - THR  315  <=> CYS  220  - SER  223 )                          
  28: 6c70-A gm1g-A   231 - 259 <=>  224 - 252   (LYS  317  - ASP  345  <=> ARG  224  - HIS  252 )                          
  28: 6c70-A gm1g-A   356 - 359 <=>  253 - 256   (SER  442  - GLY  445  <=> LEU  253  - GLY  256 )                          
  28: 6c70-A gm1g-A   365 - 378 <=>  257 - 270   (VAL  451  - VAL  464  <=> THR  257  - ASP  270 )                          
  28: 6c70-A gm1g-A   380 - 383 <=>  271 - 274   (TYR  466  - VAL  469  <=> ASP  271  - ALA  274 )                          
  28: 6c70-A gm1g-A   385 - 388 <=>  275 - 278   (VAL  471  - LYS  474  <=> TYR  275  - PRO  278 )                          
  29: 6c70-A gf3u-A     6 -  15 <=>   21 -  30   (LEU    8  - ARG   17  <=> HIS   21  - GLY   30 )                          
  29: 6c70-A gf3u-A    26 -  29 <=>   31 -  34   (ASN   28  - SER   31  <=> ARG   31  - ASP   34 )                          
  29: 6c70-A gf3u-A    32 -  62 <=>   36 -  66   (LYS   34  - SER   64  <=> PRO   36  - TRP   66 )                          
  29: 6c70-A gf3u-A    63 -  98 <=>   72 - 107   (ASP   65  - THR  100  <=> HIS   72  - LEU  107 )                          
  29: 6c70-A gf3u-A   256 - 259 <=>  108 - 111   (ALA  342  - ASP  345  <=> SER  108  - VAL  111 )                          
  29: 6c70-A gf3u-A   261 - 286 <=>  112 - 137   (TYR  347  - VAL  372  <=> TRP  112  - ARG  137 )                          
  29: 6c70-A gf3u-A   287 - 290 <=>  140 - 143   (ASN  373  - ASN  376  <=> THR  140  - LYS  143 )                          
  29: 6c70-A gf3u-A   297 - 311 <=>  158 - 172   (ILE  383  - CYS  397  <=> LEU  158  - LEU  172 )                          
  29: 6c70-A gf3u-A   361 - 364 <=>  174 - 177   (LYS  447  - THR  450  <=> ILE  174  - TRP  177 )                          
  29: 6c70-A gf3u-A   366 - 388 <=>  197 - 219   (SER  452  - LYS  474  <=> TYR  197  - ILE  219 )                          
  30: 6c70-A ghjd-A     1 -   4 <=>   54 -  57   (PHE    3  - GLN    6  <=> ALA   54  - THR   57 )                          
  30: 6c70-A ghjd-A     7 -  13 <=>   58 -  64   (VAL    9  - ASN   15  <=> PHE   58  - ILE   64 )                          
  30: 6c70-A ghjd-A    50 -  58 <=>   70 -  78   (GLN   52  - LEU   60  <=> ALA   70  - LEU   78 )                          
  30: 6c70-A ghjd-A    65 - 103 <=>   87 - 125   (VAL   67  - ASN  105  <=> SER   87  - GLN  125 )                          
  30: 6c70-A ghjd-A   119 - 122 <=>  143 - 146   (HIS  121  - ALA  124  <=> ALA  143  - VAL  146 )                          
  30: 6c70-A ghjd-A   208 - 211 <=>  149 - 152   (GLU  225  - GLN  228  <=> THR  149  - GLU  152 )                          
  30: 6c70-A ghjd-A   214 - 217 <=>  175 - 178   (LYS  231  - MET  234  <=> CYS  175  - GLY  178 )                          
  30: 6c70-A ghjd-A   236 - 243 <=>  180 - 187   (VAL  322  - TRP  329  <=> ASN  180  - GLN  187 )                          
  30: 6c70-A ghjd-A   246 - 256 <=>  188 - 198   (ARG  332  - ALA  342  <=> GLN  188  - PHE  198 )                          
  30: 6c70-A ghjd-A   257 - 284 <=>  202 - 229   (VAL  343  - THR  370  <=> LEU  202  - GLY  229 )                          
  30: 6c70-A ghjd-A   285 - 290 <=>  231 - 236   (LYS  371  - ASN  376  <=> ARG  231  - TYR  236 )                          
  31: 6c70-A gd3h-A    48 -  51 <=>    4 -   7   (LEU   50  - TYR   53  <=> ARG    4  - CYS    7 )                          
  31: 6c70-A gd3h-A    53 -  56 <=>   13 -  16   (MET   55  - VAL   58  <=> ASP   13  - TRP   16 )                          
  31: 6c70-A gd3h-A    58 -  61 <=>   17 -  20   (LEU   60  - GLU   63  <=> ASP   17  - VAL   20 )                          
  31: 6c70-A gd3h-A    62 -  66 <=>   22 -  26   (SER   64  - ASP   68  <=> TRP   22  - ASN   26 )                          
  31: 6c70-A gd3h-A    68 -  72 <=>   27 -  31   (LEU   70  - THR   74  <=> PRO   27  - LYS   31 )                          
  31: 6c70-A gd3h-A    74 - 105 <=>   32 -  63   (THR   76  - PRO  107  <=> CYS   32  - GLY   63 )                          
  31: 6c70-A gd3h-A   118 - 121 <=>   66 -  69   (PHE  120  - LEU  123  <=> GLN   66  - HIS   69 )                          
  31: 6c70-A gd3h-A   132 - 149 <=>   83 - 100   (CYS  134  - PHE  151  <=> ILE   83  - VAL  100 )                          
  31: 6c70-A gd3h-A   181 - 207 <=>  102 - 128   (GLN  198  - CYS  224  <=> ARG  102  - ARG  128 )                          
  31: 6c70-A gd3h-A   253 - 256 <=>  132 - 135   (LEU  339  - ALA  342  <=> VAL  132  - SER  135 )                          
  31: 6c70-A gd3h-A   259 - 287 <=>  136 - 164   (ASP  345  - ASN  373  <=> GLY  136  - ASP  164 )                          
  31: 6c70-A gd3h-A   292 - 295 <=>  165 - 168   (TYR  378  - THR  381  <=> ALA  165  - ASP  168 )                          
  31: 6c70-A gd3h-A   297 - 312 <=>  169 - 184   (ILE  383  - ILE  398  <=> VAL  169  - VAL  184 )                          
  31: 6c70-A gd3h-A   363 - 366 <=>  187 - 190   (PHE  449  - SER  452  <=> VAL  187  - CYS  190 )                          
  32: 6c70-A gczn-A    63 -  92 <=>  922 - 951   (ASP   65  - SER   94  <=> LYS  922  - LEU  951 )                          
  32: 6c70-A gczn-A    95 -  98 <=>  952 - 955   (PHE   97  - THR  100  <=> SER  952  - LYS  955 )                          
  32: 6c70-A gczn-A   255 - 284 <=>  956 - 985   (THR  341  - THR  370  <=> LYS  956  - LYS  985 )                          
  32: 6c70-A gczn-A   285 - 290 <=>  987 - 992   (LYS  371  - ASN  376  <=> MET  987  - GLU  992 )                          
  33: 6c70-A f9cu-A     4 -   7 <=>    1 -   4   (GLN    6  - VAL    9  <=> MET    1  - GLU    4 )                          
  33: 6c70-A f9cu-A    24 -  27 <=>   21 -  24   (MET   26  - TYR   29  <=> GLY   21  - ASN   24 )                          
  33: 6c70-A f9cu-A    32 -  62 <=>   25 -  55   (LYS   34  - SER   64  <=> LEU   25  - GLN   55 )                          
  33: 6c70-A f9cu-A    63 -  66 <=>   60 -  63   (ASP   65  - ASP   68  <=> LEU   60  - PRO   63 )                          
  33: 6c70-A f9cu-A    67 -  88 <=>   65 -  86   (ASP   69  - PHE   90  <=> TYR   65  - MET   86 )                          
  33: 6c70-A f9cu-A    92 -  95 <=>   94 -  97   (SER   94  - PHE   97  <=> SER   94  - ILE   97 )                          
  33: 6c70-A f9cu-A   257 - 286 <=>   98 - 127   (VAL  343  - VAL  372  <=> SER   98  - ARG  127 )                          
  33: 6c70-A f9cu-A   294 - 314 <=>  148 - 168   (ALA  380  - GLY  400  <=> CYS  148  - ILE  168 )                          
  33: 6c70-A f9cu-A   320 - 323 <=>  195 - 198   (GLU  406  - SER  409  <=> ASP  195  - SER  198 )                          
  33: 6c70-A f9cu-A   366 - 388 <=>  204 - 226   (SER  452  - LYS  474  <=> ILE  204  - ILE  226 )                          
  34: 6c70-A gitf-A    63 -  93 <=>    5 -  35   (ASP   65  - LYS   95  <=> GLU    5  - ASN   35 )                          
  34: 6c70-A gitf-A    95 -  98 <=>   36 -  39   (PHE   97  - THR  100  <=> GLU   36  - ARG   39 )                          
  34: 6c70-A gitf-A   257 - 281 <=>   41 -  65   (VAL  343  - TYR  367  <=> THR   41  - HIS   65 )                          
  34: 6c70-A gitf-A   284 - 287 <=>   70 -  73   (THR  370  - ASN  373  <=> LEU   70  - ASN   73 )                          
  34: 6c70-A gitf-A   322 - 334 <=>  157 - 169   (SER  408  - TYR  420  <=> GLU  157  - ASN  169 )                          
  34: 6c70-A gitf-A   336 - 339 <=>  170 - 173   (GLY  422  - GLU  425  <=> LYS  170  - PHE  173 )                          
  35: 6c70-A gf5u-A    24 -  27 <=>   20 -  23   (MET   26  - TYR   29  <=> GLY   20  - SER   23 )                          
  35: 6c70-A gf5u-A    32 -  62 <=>   25 -  55   (LYS   34  - SER   64  <=> GLN   25  - VAL   55 )                          
  35: 6c70-A gf5u-A    63 -  90 <=>   61 -  88   (ASP   65  - VAL   92  <=> HIS   61  - SER   88 )                          
  35: 6c70-A gf5u-A    92 -  95 <=>   94 -  97   (SER   94  - PHE   97  <=> ASP   94  - LEU   97 )                          
  35: 6c70-A gf5u-A   257 - 286 <=>   98 - 127   (VAL  343  - VAL  372  <=> SER   98  - ARG  127 )                          
  35: 6c70-A gf5u-A   293 - 305 <=>  147 - 159   (ALA  379  - GLY  391  <=> THR  147  - LEU  159 )                          
  35: 6c70-A gf5u-A   307 - 311 <=>  160 - 164   (VAL  393  - CYS  397  <=> LEU  160  - ALA  164 )                          
  35: 6c70-A gf5u-A   361 - 364 <=>  166 - 169   (LYS  447  - THR  450  <=> ILE  166  - SER  169 )                          
  35: 6c70-A gf5u-A   366 - 388 <=>  204 - 226   (SER  452  - LYS  474  <=> GLY  204  - ILE  226 )                          
  36: 6c70-A gn2p-A    29 -  32 <=>   61 -  64   (SER   31  - LYS   34  <=> GLY   61  - THR   64 )                          
  36: 6c70-A gn2p-A    34 -  37 <=>   65 -  68   (PHE   36  - ARG   39  <=> ARG   65  - PRO   68 )                          
  36: 6c70-A gn2p-A    41 -  62 <=>  594 - 615   (ILE   43  - SER   64  <=> LEU  594  - HIS  615 )                          
  36: 6c70-A gn2p-A    63 -  66 <=>  620 - 623   (ASP   65  - ASP   68  <=> PHE  620  - LEU  623 )                          
  36: 6c70-A gn2p-A    67 -  93 <=>  635 - 661   (ASP   69  - LYS   95  <=> THR  635  - ASP  661 )                          
  36: 6c70-A gn2p-A   131 - 139 <=>  668 - 676   (PHE  133  - PHE  141  <=> LEU  668  - CYS  676 )                          
  36: 6c70-A gn2p-A   185 - 190 <=>  689 - 694   (LEU  202  - ALA  207  <=> PHE  689  - GLN  694 )                          
  36: 6c70-A gn2p-A   192 - 209 <=>  695 - 712   (SER  209  - GLN  226  <=> VAL  695  - GLU  712 )                          
  36: 6c70-A gn2p-A   246 - 249 <=>  714 - 717   (ARG  332  - HIS  335  <=> ALA  714  - SER  717 )                          
  36: 6c70-A gn2p-A   252 - 271 <=>  718 - 737   (ARG  338  - THR  357  <=> GLN  718  - ALA  737 )                          
  36: 6c70-A gn2p-A   272 - 276 <=>  739 - 743   (THR  358  - LEU  362  <=> THR  739  - LEU  743 )                          
  36: 6c70-A gn2p-A   285 - 288 <=>  754 - 757   (LYS  371  - GLY  374  <=> VAL  754  - LYS  757 )                          
  36: 6c70-A gn2p-A   300 - 305 <=>  762 - 767   (LEU  386  - GLY  391  <=> VAL  762  - THR  767 )                          
  36: 6c70-A gn2p-A   306 - 321 <=>  772 - 787   (GLN  392  - SER  407  <=> GLY  772  - MET  787 )                          
  36: 6c70-A gn2p-A   360 - 365 <=>  803 - 808   (ALA  446  - VAL  451  <=> GLN  803  - ILE  808 )                          
  36: 6c70-A gn2p-A   369 - 382 <=>  810 - 823   (LEU  455  - MET  468  <=> CYS  810  - GLU  823 )                          
  36: 6c70-A gn2p-A   384 - 387 <=>  824 - 827   (LEU  470  - LEU  473  <=> LYS  824  - ASP  827 )                          
  37: 6c70-A gh6t-A    63 -  94 <=>  121 - 152   (ASP   65  - ILE   96  <=> GLY  121  - LYS  152 )                          
  37: 6c70-A gh6t-A    99 - 102 <=>  196 - 199   (LEU  101  - TRP  104  <=> LEU  196  - GLU  199 )                          
  37: 6c70-A gh6t-A   253 - 290 <=>  203 - 240   (LEU  339  - ASN  376  <=> THR  203  - LEU  240 )                          
  37: 6c70-A gh6t-A   332 - 336 <=>  853 - 857   (HIS  418  - GLY  422  <=> ILE  853  - HIS  857 )                          
  37: 6c70-A gh6t-A   345 - 348 <=> 1682 -1685   (GLN  431  - CYS  434  <=> SER 1682  - SER 1685 )                          
  37: 6c70-A gh6t-A   362 - 365 <=> 2228 -2231   (PHE  448  - VAL  451  <=> THR 2228  - HIS 2231 )                          
  38: 6c70-A galz-A     1 -   4 <=>  466 - 469   (PHE    3  - GLN    6  <=> PRO  466  - PRO  469 )                          
  38: 6c70-A galz-A     5 -  10 <=>  923 - 928   (GLY    7  - LEU   12  <=> PHE  923  - LEU  928 )                          
  38: 6c70-A galz-A    11 -  19 <=>  930 - 938   (LEU   13  - GLY   21  <=> SER  930  - LEU  938 )                          
  38: 6c70-A galz-A    20 -  23 <=>  946 - 949   (VAL   22  - PHE   25  <=> ASN  946  - ASP  949 )                          
  38: 6c70-A galz-A    85 -  88 <=>  951 - 954   (MET   87  - PHE   90  <=> GLN  951  - ALA  954 )                          
  38: 6c70-A galz-A    92 - 101 <=>  957 - 966   (SER   94  - ILE  103  <=> LEU  957  - LEU  966 )                          
  38: 6c70-A galz-A   109 - 117 <=>  979 - 987   (PRO  111  - ARG  119  <=> ALA  979  - SER  987 )                          
  38: 6c70-A galz-A   118 - 146 <=>  989 -1017   (PHE  120  - GLY  148  <=> PRO  989  - TRP 1017 )                          
  38: 6c70-A galz-A   178 - 181 <=> 1019 -1022   (LEU  195  - GLN  198  <=> VAL 1019  - ASN 1022 )                          
  38: 6c70-A galz-A   184 - 207 <=> 1033 -1056   (TYR  201  - CYS  224  <=> ASN 1033  - LYS 1056 )                          
  38: 6c70-A galz-A   245 - 252 <=> 1059 -1066   (GLU  331  - ARG  338  <=> PRO 1059  - THR 1066 )                          
  38: 6c70-A galz-A   255 - 271 <=> 1068 -1084   (THR  341  - THR  357  <=> VAL 1068  - LEU 1084 )                          
  38: 6c70-A galz-A   272 - 275 <=> 1086 -1089   (THR  358  - THR  361  <=> LEU 1086  - GLY 1089 )                          
  38: 6c70-A galz-A   295 - 316 <=> 1102 -1123   (THR  381  - ARG  402  <=> ASP 1102  - LEU 1123 )                          
  38: 6c70-A galz-A   329 - 333 <=> 1140 -1144   (TYR  415  - TRP  419  <=> PRO 1140  - SER 1144 )                          
  38: 6c70-A galz-A   336 - 339 <=> 1150 -1153   (GLY  422  - GLU  425  <=> ARG 1150  - GLN 1153 )                          
  39: 6c70-A gpfa-A    34 -  57 <=>   54 -  77   (PHE   36  - ASN   59  <=> SER   54  - LEU   77 )                          
  39: 6c70-A gpfa-A    62 - 105 <=>   83 - 126   (SER   64  - PRO  107  <=> PHE   83  - LEU  126 )                          
  39: 6c70-A gpfa-A   106 - 109 <=>  130 - 133   (ASN  108  - PRO  111  <=> MET  130  - ARG  133 )                          
  39: 6c70-A gpfa-A   110 - 119 <=>  137 - 146   (LEU  112  - HIS  121  <=> SER  137  - VAL  146 )                          
  39: 6c70-A gpfa-A   208 - 211 <=>  148 - 151   (GLU  225  - GLN  228  <=> LYS  148  - GLN  151 )                          
  39: 6c70-A gpfa-A   234 - 237 <=>  171 - 174   (MET  320  - ARG  323  <=> ARG  171  - GLU  174 )                          
  39: 6c70-A gpfa-A   247 - 260 <=>  207 - 220   (HIS  333  - ALA  346  <=> GLY  207  - LEU  220 )                          
  39: 6c70-A gpfa-A   261 - 284 <=>  224 - 247   (TYR  347  - THR  370  <=> GLY  224  - SER  247 )                          
  39: 6c70-A gpfa-A   285 - 289 <=>  249 - 253   (LYS  371  - VAL  375  <=> LYS  249  - TYR  253 )                          
  40: 6c70-A gln2-A     1 -   7 <=>  162 - 168   (PHE    3  - VAL    9  <=> PRO  162  - VAL  168 )                          
  40: 6c70-A gln2-A    10 -  20 <=>  203 - 213   (LEU   12  - VAL   22  <=> GLU  203  - LYS  213 )                          
  40: 6c70-A gln2-A    62 -  89 <=>  241 - 268   (SER   64  - PRO   91  <=> SER  241  - GLU  268 )                          
  40: 6c70-A gln2-A    91 -  94 <=>  269 - 272   (ARG   93  - ILE   96  <=> THR  269  - ASN  272 )                          
  40: 6c70-A gln2-A   258 - 284 <=>  273 - 299   (GLY  344  - THR  370  <=> ASP  273  - GLY  299 )                          
  40: 6c70-A gln2-A   376 - 379 <=>  301 - 304   (ALA  462  - THR  465  <=> ILE  301  - GLY  304 )                          
  40: 6c70-A gln2-A   383 - 386 <=>  305 - 308   (VAL  469  - GLN  472  <=> GLU  305  - THR  308 )                          
  41: 6c70-A gioq-A    24 -  27 <=>   22 -  25   (MET   26  - TYR   29  <=> GLY   22  - GLY   25 )                          
  41: 6c70-A gioq-A    33 -  62 <=>   27 -  56   (LYS   35  - SER   64  <=> GLN   27  - ILE   56 )                          
  41: 6c70-A gioq-A    63 -  90 <=>   62 -  89   (ASP   65  - VAL   92  <=> HIS   62  - ALA   89 )                          
  41: 6c70-A gioq-A    92 -  95 <=>   95 -  98   (SER   94  - PHE   97  <=> SER   95  - ILE   98 )                          
  41: 6c70-A gioq-A   257 - 286 <=>   99 - 128   (VAL  343  - VAL  372  <=> SER   99  - ARG  128 )                          
  41: 6c70-A gioq-A   291 - 310 <=>  146 - 165   (VAL  377  - PHE  396  <=> VAL  146  - PHE  165 )                          
  41: 6c70-A gioq-A   365 - 388 <=>  204 - 227   (VAL  451  - LYS  474  <=> TYR  204  - ILE  227 )                          
  42: 6c70-A f9nj-A    63 -  87 <=>   18 -  42   (ASP   65  - TYR   89  <=> ALA   18  - LEU   42 )                          
  42: 6c70-A f9nj-A    89 -  94 <=>   43 -  48   (PRO   91  - ILE   96  <=> PRO   43  - HIS   48 )                          
  42: 6c70-A f9nj-A   259 - 283 <=>   49 -  73   (ASP  345  - ALA  369  <=> SER   49  - SER   73 )                          
  42: 6c70-A f9nj-A   285 - 290 <=>  105 - 110   (LYS  371  - ASN  376  <=> LEU  105  - ILE  110 )                          
  42: 6c70-A f9nj-A   308 - 312 <=>  194 - 198   (PHE  394  - ILE  398  <=> ALA  194  - LEU  198 )                          
  42: 6c70-A f9nj-A   313 - 316 <=>  202 - 205   (PHE  399  - ARG  402  <=> ALA  202  - TYR  205 )                          
  42: 6c70-A f9nj-A   366 - 375 <=>  206 - 215   (SER  452  - GLY  461  <=> GLY  206  - ALA  215 )                          
  42: 6c70-A f9nj-A   376 - 379 <=>  217 - 220   (ALA  462  - THR  465  <=> THR  217  - GLY  220 )                          
  42: 6c70-A f9nj-A   381 - 384 <=>  249 - 252   (PHE  467  - LEU  470  <=> SER  249  - LEU  252 )                          
  43: 6c70-A ga9p-A    60 -  63 <=>  548 - 551   (MET   62  - ASP   65  <=> ASP  548  - GLN  551 )                          
  43: 6c70-A ga9p-A    66 -  92 <=>  647 - 673   (ASP   68  - SER   94  <=> PRO  647  - THR  673 )                          
  43: 6c70-A ga9p-A    95 -  98 <=>  674 - 677   (PHE   97  - THR  100  <=> LEU  674  - THR  677 )                          
  43: 6c70-A ga9p-A   256 - 283 <=>  678 - 705   (ALA  342  - ALA  369  <=> TYR  678  - HIS  705 )                          
  43: 6c70-A ga9p-A   284 - 287 <=>  707 - 710   (THR  370  - ASN  373  <=> ALA  707  - CYS  710 )                          
  43: 6c70-A ga9p-A   288 - 291 <=>  811 - 814   (GLY  374  - VAL  377  <=> GLY  811  - ALA  814 )                          
  43: 6c70-A ga9p-A   316 - 319 <=> 1210 -1213   (ARG  402  - GLU  405  <=> ILE 1210  - MET 1213 )                          
  44: 6c70-A ghr8-A    56 -  68 <=>   12 -  24   (VAL   58  - LEU   70  <=> GLY   12  - SER   24 )                          
  44: 6c70-A ghr8-A    70 -  78 <=>   25 -  33   (ALA   72  - PHE   80  <=> PRO   25  - PRO   33 )                          
  44: 6c70-A ghr8-A    79 -  94 <=>   35 -  50   (LEU   81  - ILE   96  <=> THR   35  - ARG   50 )                          
  44: 6c70-A ghr8-A    96 - 100 <=>   51 -  55   (TYR   98  - ALA  102  <=> ARG   51  - VAL   55 )                          
  44: 6c70-A ghr8-A   103 - 106 <=>   56 -  59   (ASN  105  - ASN  108  <=> PRO   56  - PRO   59 )                          
  44: 6c70-A ghr8-A   118 - 121 <=>   62 -  65   (PHE  120  - LEU  123  <=> LEU   62  - ALA   65 )                          
  44: 6c70-A ghr8-A   131 - 151 <=>   78 -  98   (PHE  133  - GLU  153  <=> PHE   78  - ALA   98 )                          
  44: 6c70-A ghr8-A   155 - 161 <=>  101 - 107   (ILE  172  - ARG  178  <=> VAL  101  - LEU  107 )                          
  44: 6c70-A ghr8-A   184 - 207 <=>  109 - 132   (TYR  201  - CYS  224  <=> LEU  109  - ALA  132 )                          
  44: 6c70-A ghr8-A   246 - 249 <=>  137 - 140   (ARG  332  - HIS  335  <=> ALA  137  - VAL  140 )                          
  44: 6c70-A ghr8-A   262 - 283 <=>  147 - 168   (GLY  348  - ALA  369  <=> SER  147  - TRP  168 )                          
  44: 6c70-A ghr8-A   285 - 312 <=>  175 - 202   (LYS  371  - ILE  398  <=> TRP  175  - LEU  202 )                          
  44: 6c70-A ghr8-A   315 - 318 <=>  205 - 208   (ASN  401  - ILE  404  <=> TRP  205  - GLY  208 )                          
  44: 6c70-A ghr8-A   321 - 324 <=>  209 - 212   (SER  407  - VAL  410  <=> LEU  209  - GLN  212 )                          
  44: 6c70-A ghr8-A   328 - 331 <=>  213 - 216   (ALA  414  - CYS  417  <=> SER  213  - LEU  216 )                          
  45: 6c70-A ghfc-A    63 - 105 <=>  139 - 181   (ASP   65  - PRO  107  <=> ARG  139  - LEU  181 )                          
  45: 6c70-A ghfc-A   106 - 113 <=>  184 - 191   (ASN  108  - GLU  115  <=> TYR  184  - ILE  191 )                          
  45: 6c70-A ghfc-A   116 - 126 <=>  192 - 202   (ALA  118  - MET  128  <=> PRO  192  - GLU  202 )                          
  45: 6c70-A ghfc-A   151 - 154 <=>  269 - 272   (GLU  153  - PRO  171  <=> ARG  269  - THR  272 )                          
  45: 6c70-A ghfc-A   158 - 162 <=>  301 - 305   (LEU  175  - THR  179  <=> LYS  301  - MET  305 )                          
  45: 6c70-A ghfc-A   183 - 191 <=>  309 - 317   (TYR  200  - VAL  208  <=> ASP  309  - ASN  317 )                          
  45: 6c70-A ghfc-A   193 - 196 <=>  319 - 322   (ASN  210  - ASP  213  <=> VAL  319  - GLN  322 )                          
  45: 6c70-A ghfc-A   197 - 224 <=>  324 - 351   (VAL  214  - SER  241  <=> GLN  324  - THR  351 )                          
  45: 6c70-A ghfc-A   225 - 228 <=>  354 - 357   (ALA  242  - LEU  314  <=> LEU  354  - MET  357 )                          
  45: 6c70-A ghfc-A   229 - 259 <=>  440 - 470   (THR  315  - ASP  345  <=> HIS  440  - PRO  470 )                          
  46: 6c70-A gbjv-A    85 -  88 <=>  889 - 892   (MET   87  - PHE   90  <=> GLU  889  - GLU  892 )                          
  46: 6c70-A gbjv-A    95 - 104 <=>  897 - 906   (PHE   97  - ASN  106  <=> ARG  897  - LEU  906 )                          
  46: 6c70-A gbjv-A   116 - 145 <=> 1835 -1864   (ALA  118  - THR  147  <=> GLU 1835  - VAL 1864 )                          
  46: 6c70-A gbjv-A   146 - 152 <=> 1867 -1873   (GLY  148  - ASP  154  <=> GLU 1867  - GLU 1873 )                          
  46: 6c70-A gbjv-A   184 - 226 <=> 1889 -1931   (TYR  201  - THR  243  <=> PHE 1889  - VAL 1931 )                          
  46: 6c70-A gbjv-A   227 - 259 <=> 1935 -1967   (GLY  313  - ASP  345  <=> LEU 1935  - GLU 1967 )                          
  46: 6c70-A gbjv-A   261 - 280 <=> 1968 -1987   (TYR  347  - ALA  366  <=> GLN 1968  - GLY 1987 )                          
  47: 6c70-A gh5p-A     3 -   6 <=>   94 -  97   (HIS    5  - LEU    8  <=> THR   94  - ASN   97 )                          
  47: 6c70-A gh5p-A     9 -  12 <=>   98 - 101   (ASP   11  - PRO   14  <=> SER   98  - ALA  101 )                          
  47: 6c70-A gh5p-A    16 -  19 <=>  125 - 128   (VAL   18  - GLY   21  <=> LEU  125  - ASP  128 )                          
  47: 6c70-A gh5p-A    25 -  28 <=>  129 - 132   (PHE   27  - TYR   30  <=> ARG  129  - THR  132 )                          
  47: 6c70-A gh5p-A    64 -  67 <=>  284 - 287   (ASP   66  - ASP   69  <=> ALA  284  - ASP  287 )                          
  47: 6c70-A gh5p-A    69 -  91 <=>  288 - 310   (THR   71  - ARG   93  <=> ASN  288  - GLN  310 )                          
  47: 6c70-A gh5p-A   258 - 286 <=>  312 - 340   (GLY  344  - VAL  372  <=> LYS  312  - SER  340 )                          
  47: 6c70-A gh5p-A   287 - 290 <=>  343 - 346   (ASN  373  - ASN  376  <=> ALA  343  - VAL  346 )                          
  47: 6c70-A gh5p-A   379 - 386 <=>  357 - 364   (THR  465  - GLN  472  <=> ASP  357  - PRO  364 )                          
  48: 6c70-A gbk1-A     9 -  12 <=>  944 - 947   (ASP   11  - PRO   14  <=> VAL  944  - THR  947 )                          
  48: 6c70-A gbk1-A    64 -  88 <=> 1031 -1055   (ASP   66  - PHE   90  <=> PHE 1031  - LYS 1055 )                          
  48: 6c70-A gbk1-A    90 -  94 <=> 1056 -1060   (VAL   92  - ILE   96  <=> GLU 1056  - THR 1060 )                          
  48: 6c70-A gbk1-A   259 - 285 <=> 1061 -1087   (ASP  345  - LYS  371  <=> ARG 1061  - TYR 1087 )                          
  48: 6c70-A gbk1-A   286 - 290 <=> 1089 -1093   (VAL  372  - ASN  376  <=> ALA 1089  - ASP 1093 )                          
  49: 6c70-A ggj0-A    56 -  60 <=>  422 - 426   (VAL   58  - MET   62  <=> ALA  422  - TYR  426 )                          
  49: 6c70-A ggj0-A    64 -  94 <=>  470 - 500   (ASP   66  - ILE   96  <=> GLU  470  - ALA  500 )                          
  49: 6c70-A ggj0-A   260 - 283 <=>  502 - 525   (ALA  346  - ALA  369  <=> PRO  502  - GLY  525 )                          
  49: 6c70-A ggj0-A   296 - 302 <=>  527 - 533   (VAL  382  - TYR  388  <=> ILE  527  - ILE  533 )                          
  49: 6c70-A ggj0-A   305 - 308 <=>  538 - 541   (GLY  391  - PHE  394  <=> GLY  538  - LEU  541 )                          
  49: 6c70-A ggj0-A   321 - 330 <=>  665 - 674   (SER  407  - SER  416  <=> VAL  665  - ARG  674 )                          
  49: 6c70-A ggj0-A   331 - 334 <=>  676 - 679   (CYS  417  - TYR  420  <=> LEU  676  - LEU  679 )                          
  49: 6c70-A ggj0-A   337 - 348 <=>  684 - 695   (SER  423  - CYS  434  <=> SER  684  - LEU  695 )                          
  50: 6c70-A ghq7-A     2 -   6 <=>   99 - 103   (LYS    4  - LEU    8  <=> LYS   99  - PRO  103 )                          
  50: 6c70-A ghq7-A    13 -  16 <=>  105 - 108   (ASN   15  - VAL   18  <=> SER  105  - THR  108 )                          
  50: 6c70-A ghq7-A    43 -  46 <=>  118 - 121   (THR   45  - LEU   48  <=> SER  118  - ALA  121 )                          
  50: 6c70-A ghq7-A    63 -  90 <=>  511 - 538   (ASP   65  - VAL   92  <=> GLU  511  - THR  538 )                          
  50: 6c70-A ghq7-A    92 -  95 <=>  539 - 542   (SER   94  - PHE   97  <=> GLU  539  - VAL  542 )                          
  50: 6c70-A ghq7-A   260 - 288 <=>  543 - 571   (ALA  346  - GLY  374  <=> ALA  543  - GLU  571 )                          
  50: 6c70-A ghq7-A   371 - 376 <=>  585 - 590   (ALA  457  - ALA  462  <=> ASP  585  - ILE  590 )                          
  51: 6c70-A gdim-A    24 -  27 <=>   22 -  25   (MET   26  - TYR   29  <=> GLY   22  - ASP   25 )                          
  51: 6c70-A gdim-A    32 -  62 <=>   26 -  56   (LYS   34  - SER   64  <=> VAL   26  - ASN   56 )                          
  51: 6c70-A gdim-A    63 -  90 <=>   62 -  89   (ASP   65  - VAL   92  <=> GLN   62  - PHE   89 )                          
  51: 6c70-A gdim-A    92 -  95 <=>   95 -  98   (SER   94  - PHE   97  <=> ARG   95  - ILE   98 )                          
  51: 6c70-A gdim-A   257 - 285 <=>   99 - 127   (VAL  343  - LYS  371  <=> SER   99  - ASP  127 )                          
  51: 6c70-A gdim-A   286 - 289 <=>  130 - 133   (VAL  372  - VAL  375  <=> VAL  130  - CYS  133 )                          
  51: 6c70-A gdim-A   295 - 303 <=>  149 - 157   (THR  381  - THR  389  <=> GLN  149  - SER  157 )                          
  51: 6c70-A gdim-A   305 - 312 <=>  158 - 165   (GLY  391  - ILE  398  <=> GLY  158  - GLN  165 )                          
  51: 6c70-A gdim-A   351 - 356 <=>  195 - 200   (CYS  437  - SER  442  <=> CYS  195  - ILE  200 )                          
  51: 6c70-A gdim-A   366 - 373 <=>  204 - 211   (SER  452  - VAL  459  <=> MET  204  - LEU  211 )                          
  51: 6c70-A gdim-A   374 - 388 <=>  213 - 227   (LEU  460  - LYS  474  <=> VAL  213  - ILE  227 )                          
  52: 6c70-A gfip-A    59 -  62 <=>  435 - 438   (MET   61  - SER   64  <=> SER  435  - SER  438 )                          
  52: 6c70-A gfip-A    64 -  92 <=>  439 - 467   (ASP   66  - SER   94  <=> ASP  439  - ASN  467 )                          
  52: 6c70-A gfip-A    95 -  98 <=>  468 - 471   (PHE   97  - THR  100  <=> ALA  468  - PRO  471 )                          
  52: 6c70-A gfip-A   257 - 286 <=>  472 - 501   (VAL  343  - VAL  372  <=> ASP  472  - ASP  501 )                          
  52: 6c70-A gfip-A   287 - 290 <=>  504 - 507   (ASN  373  - ASN  376  <=> CYS  504  - LEU  507 )                          
  52: 6c70-A gfip-A   385 - 388 <=>  619 - 622   (VAL  471  - LYS  474  <=> ALA  619  - SER  622 )                          
  53: 6c70-A gi64-A    64 -  96 <=>   23 -  55   (ASP   66  - TYR   98  <=> GLU   23  - CYS   55 )                          
  53: 6c70-A gi64-A    99 - 102 <=>   56 -  59   (LEU  101  - TRP  104  <=> LEU   56  - ASP   59 )                          
  53: 6c70-A gi64-A   252 - 286 <=>   60 -  94   (ARG  338  - VAL  372  <=> ASP   60  - ASN   94 )                          
  53: 6c70-A gi64-A   287 - 290 <=>   97 - 100   (ASN  373  - ASN  376  <=> ASN   97  - GLU  100 )                          
  53: 6c70-A gi64-A   328 - 334 <=>  443 - 449   (ALA  414  - TYR  420  <=> SER  443  - GLY  449 )                          
  54: 6c70-A genf-A    63 - 101 <=>   15 -  53   (ASP   65  - ILE  103  <=> PRO   15  - ASN   53 )                          
  54: 6c70-A genf-A   250 - 285 <=>   54 -  89   (VAL  336  - LYS  371  <=> LYS   54  - LEU   89 )                          
  54: 6c70-A genf-A   286 - 290 <=>   91 -  95   (VAL  372  - ASN  376  <=> ASP   91  - ARG   95 )                          
  54: 6c70-A genf-A   329 - 332 <=>  303 - 306   (TYR  415  - HIS  418  <=> LYS  303  - THR  306 )                          
  54: 6c70-A genf-A   335 - 338 <=>  307 - 310   (ASP  421  - GLU  424  <=> LYS  307  - SER  310 )                          
  55: 6c70-A gco3-A    60 -  95 <=>   20 -  55   (MET   62  - PHE   97  <=> MET   20  - LYS   55 )                          
  55: 6c70-A gco3-A   259 - 286 <=>   57 -  84   (ASP  345  - VAL  372  <=> LEU   57  - LEU   84 )                          
  55: 6c70-A gco3-A   287 - 290 <=>   87 -  90   (ASN  373  - ASN  376  <=> GLY   87  - HIS   90 )                          
  56: 6c70-A gl6p-A    24 -  27 <=>   22 -  25   (MET   26  - TYR   29  <=> GLY   22  - GLY   25 )                          
  56: 6c70-A gl6p-A    33 -  62 <=>   27 -  56   (LYS   35  - SER   64  <=> GLU   27  - ILE   56 )                          
  56: 6c70-A gl6p-A    63 -  66 <=>   61 -  64   (ASP   65  - ASP   68  <=> LEU   61  - PRO   64 )                          
  56: 6c70-A gl6p-A    67 -  90 <=>   66 -  89   (ASP   69  - VAL   92  <=> TYR   66  - ALA   89 )                          
  56: 6c70-A gl6p-A    92 -  95 <=>   95 -  98   (SER   94  - PHE   97  <=> ALA   95  - ILE   98 )                          
  56: 6c70-A gl6p-A   257 - 284 <=>   99 - 126   (VAL  343  - THR  370  <=> SER   99  - PHE  126 )                          
  56: 6c70-A gl6p-A   285 - 288 <=>  128 - 131   (LYS  371  - GLY  374  <=> ARG  128  - ALA  131 )                          
  56: 6c70-A gl6p-A   289 - 292 <=>  140 - 143   (VAL  375  - TYR  378  <=> THR  140  - THR  143 )                          
  56: 6c70-A gl6p-A   294 - 310 <=>  146 - 162   (ALA  380  - PHE  396  <=> VAL  146  - CYS  162 )                          
  56: 6c70-A gl6p-A   359 - 363 <=>  165 - 169   (GLY  445  - PHE  449  <=> LEU  165  - VAL  169 )                          
  56: 6c70-A gl6p-A   366 - 388 <=>  205 - 227   (SER  452  - LYS  474  <=> GLY  205  - ILE  227 )                          
  57: 6c70-A glq7-A    45 -  53 <=>    7 -  15   (LEU   47  - MET   55  <=> PRO    7  - LEU   15 )                          
  57: 6c70-A glq7-A    63 -  87 <=>   66 -  90   (ASP   65  - TYR   89  <=> ASP   66  - TYR   90 )                          
  57: 6c70-A glq7-A    88 - 101 <=>   92 - 105   (PHE   90  - ILE  103  <=> LEU   92  - SER  105 )                          
  57: 6c70-A glq7-A   132 - 139 <=>  151 - 158   (CYS  134  - PHE  141  <=> LEU  151  - GLY  158 )                          
  57: 6c70-A glq7-A   204 - 210 <=>  207 - 213   (LEU  221  - LEU  227  <=> TYR  207  - LEU  213 )                          
  57: 6c70-A glq7-A   239 - 243 <=>  222 - 226   (ALA  325  - TRP  329  <=> ARG  222  - LYS  226 )                          
  57: 6c70-A glq7-A   259 - 287 <=>  337 - 365   (ASP  345  - ASN  373  <=> ILE  337  - GLY  365 )                          
  57: 6c70-A glq7-A   292 - 297 <=>  367 - 372   (TYR  378  - ILE  383  <=> PRO  367  - GLY  372 )                          
  57: 6c70-A glq7-A   298 - 306 <=>  374 - 382   (GLY  384  - GLN  392  <=> THR  374  - ILE  382 )                          
  57: 6c70-A glq7-A   311 - 319 <=>  407 - 415   (CYS  397  - GLU  405  <=> SER  407  - LEU  415 )                          
  58: 6c70-A gaop-A    55 -  60 <=>  504 - 509   (ALA   57  - MET   62  <=> GLU  504  - LYS  509 )                          
  58: 6c70-A gaop-A    64 -  87 <=>  542 - 565   (ASP   66  - TYR   89  <=> ASP  542  - GLU  565 )                          
  58: 6c70-A gaop-A    89 -  94 <=>  566 - 571   (PRO   91  - ILE   96  <=> SER  566  - THR  571 )                          
  58: 6c70-A gaop-A   259 - 282 <=>  572 - 595   (ASP  345  - GLN  368  <=> SER  572  - VAL  595 )                          
  58: 6c70-A gaop-A   292 - 309 <=>  596 - 613   (TYR  378  - LEU  395  <=> GLN  596  - ARG  613 )                          
  58: 6c70-A gaop-A   311 - 320 <=>  650 - 659   (CYS  397  - GLU  406  <=> PHE  650  - LYS  659 )                          
  59: 6c70-A gall-A    64 -  91 <=> 1440 -1467   (ASP   66  - ARG   93  <=> GLU 1440  - ASP 1467 )                          
  59: 6c70-A gall-A   260 - 284 <=> 1469 -1493   (ALA  346  - THR  370  <=> ASP 1469  - LYS 1493 )                          
  59: 6c70-A gall-A   285 - 291 <=> 1495 -1501   (LYS  371  - VAL  377  <=> SER 1495  - SER 1501 )                          
  59: 6c70-A gall-A   322 - 325 <=> 1759 -1762   (SER  408  - MET  411  <=> SER 1759  - GLN 1762 )                          
  59: 6c70-A gall-A   330 - 335 <=> 1763 -1768   (SER  416  - ASP  421  <=> LEU 1763  - THR 1768 )                          
  60: 6c70-A gmkr-A    31 -  34 <=>  170 - 173   (GLY   33  - PHE   36  <=> PHE  170  - GLN  173 )                          
  60: 6c70-A gmkr-A    40 -  43 <=>  175 - 178   (CYS   42  - THR   45  <=> VAL  175  - ALA  178 )                          
  60: 6c70-A gmkr-A    46 -  49 <=>  179 - 182   (LEU   48  - LEU   51  <=> PHE  179  - TYR  182 )                          
  60: 6c70-A gmkr-A   164 - 168 <=>  184 - 188   (TYR  181  - ALA  185  <=> ALA  184  - LEU  188 )                          
  60: 6c70-A gmkr-A   170 - 173 <=>  190 - 193   (SER  187  - GLY  190  <=> MET  190  - TRP  193 )                          
  60: 6c70-A gmkr-A   288 - 311 <=>  273 - 296   (GLY  374  - CYS  397  <=> ARG  273  - SER  296 )                          
  60: 6c70-A gmkr-A   366 - 388 <=>  297 - 319   (SER  452  - LYS  474  <=> SER  297  - PHE  319 )                          
  61: 6c70-A gcyf-A    63 -  88 <=>  186 - 211   (ASP   65  - PHE   90  <=> ALA  186  - VAL  211 )                          
  61: 6c70-A gcyf-A    90 -  98 <=>  212 - 220   (VAL   92  - THR  100  <=> GLY  212  - PHE  220 )                          
  61: 6c70-A gcyf-A   258 - 288 <=>  221 - 251   (GLY  344  - GLY  374  <=> HIS  221  - TYR  251 )                          
  62: 6c70-A gc9q-A    30 -  35 <=>   33 -  38   (GLU   32  - PRO   37  <=> SER   33  - PRO   38 )                          
  62: 6c70-A gc9q-A    49 -  53 <=>  148 - 152   (LEU   51  - MET   55  <=> ILE  148  - ASP  152 )                          
  62: 6c70-A gc9q-A    63 -  99 <=> 1589 -1625   (ASP   65  - LEU  101  <=> ASP 1589  - LYS 1625 )                          
  62: 6c70-A gc9q-A   255 - 284 <=> 1627 -1656   (THR  341  - THR  370  <=> TYR 1627  - GLN 1656 )                          
  62: 6c70-A gc9q-A   288 - 291 <=> 1731 -1734   (GLY  374  - VAL  377  <=> VAL 1731  - ALA 1734 )                          
  62: 6c70-A gc9q-A   294 - 297 <=> 1735 -1738   (ALA  380  - ILE  383  <=> ASP 1735  - THR 1738 )                          
  62: 6c70-A gc9q-A   308 - 312 <=> 1743 -1747   (PHE  394  - ILE  398  <=> ILE 1743  - ALA 1747 )                          
  62: 6c70-A gc9q-A   314 - 323 <=> 1748 -1757   (GLY  400  - SER  409  <=> PRO 1748  - GLY 1757 )                          
  62: 6c70-A gc9q-A   337 - 343 <=> 1774 -1780   (SER  423  - PHE  429  <=> PHE 1774  - SER 1780 )                          
  63: 6c70-A gcq9-A    63 - 103 <=>  189 - 229   (ASP   65  - ASN  105  <=> LEU  189  - LYS  229 )                          
  63: 6c70-A gcq9-A   104 - 107 <=>  232 - 235   (ASN  106  - SER  109  <=> THR  232  - LEU  235 )                          
  63: 6c70-A gcq9-A   221 - 226 <=>  245 - 250   (MET  238  - THR  243  <=> GLN  245  - ALA  250 )                          
  63: 6c70-A gcq9-A   245 - 257 <=>  291 - 303   (GLU  331  - VAL  343  <=> PRO  291  - HIS  303 )                          
  63: 6c70-A gcq9-A   261 - 281 <=>  316 - 336   (TYR  347  - TYR  367  <=> TYR  316  - PRO  336 )                          
  63: 6c70-A gcq9-A   283 - 291 <=>  339 - 347   (ALA  369  - VAL  377  <=> VAL  339  - GLY  347 )                          
  64: 6c70-A f9ai-A    28 -  63 <=>   38 -  73   (TYR   30  - ASP   65  <=> GLY   38  - TYR   73 )                          
  64: 6c70-A f9ai-A    64 -  91 <=>   76 - 103   (ASP   66  - ARG   93  <=> THR   76  - SER  103 )                          
  64: 6c70-A f9ai-A    92 -  95 <=>  109 - 112   (SER   94  - PHE   97  <=> TRP  109  - GLY  112 )                          
  64: 6c70-A f9ai-A   258 - 277 <=>  113 - 132   (GLY  344  - THR  363  <=> VAL  113  - LEU  132 )                          
  64: 6c70-A f9ai-A   279 - 282 <=>  133 - 136   (LEU  365  - GLN  368  <=> THR  133  - VAL  136 )                          
  64: 6c70-A f9ai-A   287 - 290 <=>  154 - 157   (ASN  373  - ASN  376  <=> LYS  154  - GLY  157 )                          
  64: 6c70-A f9ai-A   291 - 300 <=>  159 - 168   (VAL  377  - LEU  386  <=> ARG  159  - TRP  168 )                          
  64: 6c70-A f9ai-A   302 - 305 <=>  169 - 172   (TYR  388  - GLY  391  <=> LEU  169  - LEU  172 )                          
  64: 6c70-A f9ai-A   307 - 310 <=>  173 - 176   (VAL  393  - PHE  396  <=> ILE  173  - LEU  176 )                          
  64: 6c70-A f9ai-A   312 - 317 <=>  177 - 182   (ILE  398  - LEU  403  <=> PRO  177  - TRP  182 )                          
  64: 6c70-A f9ai-A   356 - 359 <=>  183 - 186   (SER  442  - GLY  445  <=> SER  183  - GLU  186 )                          
  64: 6c70-A f9ai-A   367 - 373 <=>  205 - 211   (LEU  453  - VAL  459  <=> THR  205  - TRP  211 )                          
  64: 6c70-A f9ai-A   374 - 388 <=>  213 - 227   (LEU  460  - LYS  474  <=> ALA  213  - ILE  227 )                          
  65: 6c70-A f9mh-A     1 -   5 <=>  350 - 354   (PHE    3  - GLY    7  <=> ALA  350  - PRO  354 )                          
  65: 6c70-A f9mh-A     7 -  10 <=>  355 - 358   (VAL    9  - LEU   12  <=> TYR  355  - PHE  358 )                          
  65: 6c70-A f9mh-A    64 -  92 <=>  382 - 410   (ASP   66  - SER   94  <=> GLY  382  - ALA  410 )                          
  65: 6c70-A f9mh-A    93 -  96 <=>  413 - 416   (LYS   95  - TYR   98  <=> THR  413  - LEU  416 )                          
  65: 6c70-A f9mh-A   257 - 286 <=>  418 - 447   (VAL  343  - VAL  372  <=> THR  418  - CYS  447 )                          
  65: 6c70-A f9mh-A   288 - 304 <=>  463 - 479   (GLY  374  - LEU  390  <=> THR  463  - LEU  479 )                          
  65: 6c70-A f9mh-A   306 - 309 <=>  567 - 570   (GLN  392  - LEU  395  <=> SER  567  - ALA  570 )                          
  66: 6c70-A gml4-A    32 -  35 <=>   27 -  30   (LYS   34  - PRO   37  <=> GLY   27  - PHE   30 )                          
  66: 6c70-A gml4-A    46 -  50 <=>   67 -  71   (LEU   48  - GLN   52  <=> LEU   67  - GLN   71 )                          
  66: 6c70-A gml4-A    52 -  56 <=>   72 -  76   (GLY   54  - VAL   58  <=> GLN   72  - LEU   76 )                          
  66: 6c70-A gml4-A    63 -  94 <=>  103 - 134   (ASP   65  - ILE   96  <=> PRO  103  - ALA  134 )                          
  66: 6c70-A gml4-A    97 - 101 <=>  295 - 299   (LYS   99  - ILE  103  <=> LEU  295  - TYR  299 )                          
  66: 6c70-A gml4-A   255 - 285 <=>  301 - 331   (THR  341  - LYS  371  <=> SER  301  - GLN  331 )                          
  66: 6c70-A gml4-A   328 - 331 <=>  727 - 730   (ALA  414  - CYS  417  <=> ARG  727  - MET  730 )                          
  66: 6c70-A gml4-A   332 - 337 <=>  733 - 738   (HIS  418  - SER  423  <=> ARG  733  - GLN  738 )                          
  67: 6c70-A gcuz-A    63 -  93 <=>   20 -  50   (ASP   65  - LYS   95  <=> ARG   20  - VAL   50 )                          
  67: 6c70-A gcuz-A   113 - 116 <=>  469 - 472   (GLU  115  - ALA  118  <=> ASN  469  - PRO  472 )                          
  67: 6c70-A gcuz-A   260 - 284 <=>  483 - 507   (ALA  346  - THR  370  <=> GLN  483  - TYR  507 )                          
  67: 6c70-A gcuz-A   285 - 290 <=>  509 - 514   (LYS  371  - ASN  376  <=> CYS  509  - THR  514 )                          
  68: 6c70-A gb1k-A    29 -  32 <=> 1275 -1278   (SER   31  - LYS   34  <=> GLN 1275  - ASP 1278 )                          
  68: 6c70-A gb1k-A    59 -  62 <=> 1871 -1874   (MET   61  - SER   64  <=> LEU 1871  - GLU 1874 )                          
  68: 6c70-A gb1k-A    67 -  98 <=> 1876 -1907   (ASP   69  - THR  100  <=> ALA 1876  - ASN 1907 )                          
  68: 6c70-A gb1k-A   256 - 284 <=> 1909 -1937   (ALA  342  - THR  370  <=> PRO 1909  - ALA 1937 )                          
  68: 6c70-A gb1k-A   285 - 291 <=> 1939 -1945   (LYS  371  - VAL  377  <=> LEU 1939  - ILE 1945 )                          
  69: 6c70-A ghxu-A    64 -  97 <=>  594 - 627   (ASP   66  - LYS   99  <=> GLU  594  - GLY  627 )                          
  69: 6c70-A ghxu-A   156 - 160 <=>  639 - 643   (PRO  173  - ILE  177  <=> ARG  639  - PHE  643 )                          
  69: 6c70-A ghxu-A   181 - 192 <=>  646 - 657   (GLN  198  - SER  209  <=> ARG  646  - VAL  657 )                          
  69: 6c70-A ghxu-A   200 - 203 <=>  664 - 667   (CYS  217  - LEU  220  <=> LYS  664  - ASN  667 )                          
  69: 6c70-A ghxu-A   256 - 289 <=>  670 - 703   (ALA  342  - VAL  375  <=> VAL  670  - LEU  703 )                          
  70: 6c70-A gk1w-A     8 -  13 <=>   53 -  58   (ALA   10  - ASN   15  <=> GLU   53  - GLY   58 )                          
  70: 6c70-A gk1w-A    46 -  58 <=>   63 -  75   (LEU   48  - LEU   60  <=> VAL   63  - PHE   75 )                          
  70: 6c70-A gk1w-A    63 -  91 <=>   82 - 110   (ASP   65  - ARG   93  <=> ARG   82  - PHE  110 )                          
  70: 6c70-A gk1w-A    92 - 101 <=>  113 - 122   (SER   94  - ILE  103  <=> LYS  113  - SER  122 )                          
  70: 6c70-A gk1w-A   102 - 105 <=>  124 - 127   (TRP  104  - PRO  107  <=> TYR  124  - ALA  127 )                          
  70: 6c70-A gk1w-A   106 - 109 <=>  155 - 158   (ASN  108  - PRO  111  <=> GLU  155  - GLU  158 )                          
  70: 6c70-A gk1w-A   111 - 115 <=>  159 - 163   (PHE  113  - ASN  117  <=> GLN  159  - THR  163 )                          
  70: 6c70-A gk1w-A   212 - 216 <=>  164 - 168   (HIS  229  - ILE  233  <=> CYS  164  - LEU  168 )                          
  70: 6c70-A gk1w-A   243 - 246 <=>  170 - 173   (TRP  329  - ARG  332  <=> GLY  170  - ASN  173 )                          
  70: 6c70-A gk1w-A   249 - 257 <=>  174 - 182   (HIS  335  - VAL  343  <=> CYS  174  - ILE  182 )                          
  70: 6c70-A gk1w-A   261 - 284 <=>  190 - 213   (TYR  347  - THR  370  <=> GLY  190  - ALA  213 )                          
  70: 6c70-A gk1w-A   285 - 290 <=>  215 - 220   (LYS  371  - ASN  376  <=> ARG  215  - VAL  220 )                          
  71: 6c70-A ge2v-A    63 -  89 <=>  103 - 129   (ASP   65  - PRO   91  <=> GLU  103  - GLN  129 )                          
  71: 6c70-A ge2v-A    91 - 106 <=>  130 - 145   (ARG   93  - ASN  108  <=> GLN  130  - PRO  145 )                          
  71: 6c70-A ge2v-A   249 - 284 <=>  147 - 182   (HIS  335  - THR  370  <=> PRO  147  - LYS  182 )                          
  71: 6c70-A ge2v-A   286 - 290 <=>  183 - 187   (VAL  372  - ASN  376  <=> PRO  183  - GLN  187 )                          
  72: 6c70-A gndl-A     1 -   4 <=>  136 - 139   (PHE    3  - GLN    6  <=> PRO  136  - TRP  139 )                          
  72: 6c70-A gndl-A    30 -  35 <=>  146 - 151   (GLU   32  - PRO   37  <=> GLU  146  - THR  151 )                          
  72: 6c70-A gndl-A    38 -  41 <=>  152 - 155   (ILE   40  - ILE   43  <=> PHE  152  - LEU  155 )                          
  72: 6c70-A gndl-A    45 -  48 <=>  156 - 159   (LEU   47  - LEU   50  <=> GLY  156  - PHE  159 )                          
  72: 6c70-A gndl-A   177 - 180 <=>  161 - 164   (ALA  194  - TYR  197  <=> GLY  161  - THR  164 )                          
  72: 6c70-A gndl-A   287 - 311 <=>  261 - 285   (ASN  373  - CYS  397  <=> ASN  261  - SER  285 )                          
  72: 6c70-A gndl-A   366 - 387 <=>  286 - 307   (SER  452  - LEU  473  <=> SER  286  - TRP  307 )                          
  73: 6c70-A gi06-A     2 -   5 <=>   24 -  27   (LYS    4  - GLY    7  <=> THR   24  - THR   27 )                          
  73: 6c70-A gi06-A    12 -  16 <=>  184 - 188   (PRO   14  - VAL   18  <=> VAL  184  - CYS  188 )                          
  73: 6c70-A gi06-A    19 -  23 <=>  193 - 197   (GLY   21  - PHE   25  <=> LYS  193  - LEU  197 )                          
  73: 6c70-A gi06-A    30 -  34 <=>  637 - 641   (GLU   32  - PHE   36  <=> SER  637  - ASN  641 )                          
  73: 6c70-A gi06-A    65 -  88 <=>  842 - 865   (VAL   67  - PHE   90  <=> PRO  842  - VAL  865 )                          
  73: 6c70-A gi06-A    90 - 101 <=>  866 - 877   (VAL   92  - ILE  103  <=> GLU  866  - ASP  877 )                          
  73: 6c70-A gi06-A   252 - 286 <=>  878 - 912   (ARG  338  - VAL  372  <=> ALA  878  - ARG  912 )                          
  73: 6c70-A gi06-A   287 - 290 <=>  915 - 918   (ASN  373  - ASN  376  <=> GLU  915  - LEU  918 )                          
  73: 6c70-A gi06-A   368 - 374 <=>  966 - 972   (ASP  454  - LEU  460  <=> GLU  966  - GLN  972 )                          
  74: 6c70-A goir-A    58 -  63 <=>    1 -   6   (LEU   60  - ASP   65  <=> MET    1  - PHE    6 )                          
  74: 6c70-A goir-A    64 -  95 <=>   73 - 104   (ASP   66  - PHE   97  <=> ALA   73  - ASP  104 )                          
  74: 6c70-A goir-A   259 - 282 <=>  106 - 129   (ASP  345  - GLN  368  <=> GLN  106  - MET  129 )                          
  74: 6c70-A goir-A   284 - 289 <=>  130 - 135   (THR  370  - VAL  375  <=> GLU  130  - SER  135 )                          
  75: 6c70-A f9bh-A     1 -   4 <=>    4 -   7   (PHE    3  - GLN    6  <=> LYS    4  - GLN    7 )                          
  75: 6c70-A f9bh-A    92 - 105 <=>   18 -  31   (SER   94  - PRO  107  <=> THR   18  - PHE   31 )                          
  75: 6c70-A f9bh-A   107 - 110 <=>   38 -  41   (SER  109  - LEU  112  <=> VAL   38  - GLU   41 )                          
  75: 6c70-A f9bh-A   111 - 124 <=>   73 -  86   (PHE  113  - THR  126  <=> ASN   73  - CYS   86 )                          
  75: 6c70-A f9bh-A   129 - 136 <=>   90 -  97   (LEU  131  - ALA  138  <=> LEU   90  - TYR   97 )                          
  75: 6c70-A f9bh-A   138 - 150 <=>   98 - 110   (ILE  140  - ILE  152  <=> ARG   98  - GLY  110 )                          
  75: 6c70-A f9bh-A   180 - 186 <=>  114 - 120   (TYR  197  - VAL  203  <=> ALA  114  - PRO  120 )                          
  75: 6c70-A f9bh-A   188 - 218 <=>  124 - 154   (SER  205  - LYS  235  <=> HIS  124  - HIS  154 )                          
  75: 6c70-A f9bh-A   223 - 226 <=>  159 - 162   (LEU  240  - THR  243  <=> PRO  159  - VAL  162 )                          
  75: 6c70-A f9bh-A   227 - 230 <=>  174 - 177   (GLY  313  - LYS  316  <=> VAL  174  - TYR  177 )                          
  75: 6c70-A f9bh-A   233 - 279 <=>  178 - 224   (GLU  319  - LEU  365  <=> ILE  178  - THR  224 )                          
  75: 6c70-A f9bh-A   281 - 284 <=>  225 - 228   (TYR  367  - THR  370  <=> LYS  225  - SER  228 )                          
  75: 6c70-A f9bh-A   286 - 289 <=>  229 - 232   (VAL  372  - VAL  375  <=> SER  229  - SER  232 )                          
  76: 6c70-A f9fr-A     1 -   4 <=>  444 - 447   (PHE    3  - GLN    6  <=> PRO  444  - PRO  447 )                          
  76: 6c70-A f9fr-A     5 -  10 <=>  904 - 909   (GLY    7  - LEU   12  <=> PHE  904  - MET  909 )                          
  76: 6c70-A f9fr-A    11 -  19 <=>  911 - 919   (LEU   13  - GLY   21  <=> GLY  911  - SER  919 )                          
  76: 6c70-A f9fr-A    84 -  91 <=>  932 - 939   (LYS   86  - ARG   93  <=> GLN  932  - ALA  939 )                          
  76: 6c70-A f9fr-A    93 -  99 <=>  942 - 948   (LYS   95  - LEU  101  <=> LEU  942  - MET  948 )                          
  76: 6c70-A f9fr-A   110 - 117 <=>  961 - 968   (LEU  112  - ARG  119  <=> ARG  961  - SER  968 )                          
  76: 6c70-A f9fr-A   118 - 144 <=>  970 - 996   (PHE  120  - TRP  146  <=> GLN  970  - GLN  996 )                          
  76: 6c70-A f9fr-A   146 - 149 <=>  997 -1000   (GLY  148  - PHE  151  <=> PRO  997  - CYS 1000 )                          
  76: 6c70-A f9fr-A   159 - 162 <=> 1001 -1004   (MET  176  - THR  179  <=> GLU 1001  - LYS 1004 )                          
  76: 6c70-A f9fr-A   174 - 177 <=> 1007 -1010   (HIS  191  - ALA  194  <=> GLU 1007  - LEU 1010 )                          
  76: 6c70-A f9fr-A   183 - 208 <=> 1038 -1063   (TYR  200  - GLU  225  <=> LEU 1038  - GLY 1063 )                          
  76: 6c70-A f9fr-A   245 - 252 <=> 1065 -1072   (GLU  331  - ARG  338  <=> PRO 1065  - ALA 1072 )                          
  76: 6c70-A f9fr-A   255 - 275 <=> 1074 -1094   (THR  341  - THR  361  <=> TYR 1074  - ASP 1094 )                          
  76: 6c70-A f9fr-A   295 - 320 <=> 1108 -1133   (THR  381  - GLU  406  <=> PRO 1108  - VAL 1133 )                          
  76: 6c70-A f9fr-A   323 - 327 <=> 1136 -1140   (SER  409  - ALA  413  <=> ASN 1136  - TRP 1140 )                          
  76: 6c70-A f9fr-A   336 - 339 <=> 1157 -1160   (GLY  422  - GLU  425  <=> ILE 1157  - ARG 1160 )                          
  77: 6c70-A goaa-A    64 -  91 <=>    1 -  28   (ASP   66  - ARG   93  <=> MET    1  - PRO   28 )                          
  77: 6c70-A goaa-A   260 - 286 <=>   29 -  55   (ALA  346  - VAL  372  <=> GLN   29  - VAL   55 )                          
  77: 6c70-A goaa-A   287 - 290 <=>   58 -  61   (ASN  373  - ASN  376  <=> LEU   58  - ASN   61 )                          
  77: 6c70-A goaa-A   315 - 328 <=>  394 - 407   (ASN  401  - ALA  414  <=> SER  394  - PRO  407 )                          
  77: 6c70-A goaa-A   329 - 334 <=>  409 - 414   (TYR  415  - TYR  420  <=> TYR  409  - PHE  414 )                          
  77: 6c70-A goaa-A   336 - 339 <=>  415 - 418   (GLY  422  - GLU  425  <=> GLU  415  - ARG  418 )                          
  78: 6c70-A gbm4-A    23 -  26 <=>   11 -  14   (PHE   25  - ASN   28  <=> GLY   11  - GLN   14 )                          
  78: 6c70-A gbm4-A    32 -  62 <=>   15 -  45   (LYS   34  - SER   64  <=> ASP   15  - PHE   45 )                          
  78: 6c70-A gbm4-A    63 -  88 <=>   51 -  76   (ASP   65  - PHE   90  <=> ALA   51  - MET   76 )                          
  78: 6c70-A gbm4-A    92 -  95 <=>   84 -  87   (SER   94  - PHE   97  <=> LYS   84  - ILE   87 )                          
  78: 6c70-A gbm4-A   257 - 286 <=>   88 - 117   (VAL  343  - VAL  372  <=> SER   88  - ARG  117 )                          
  78: 6c70-A gbm4-A   301 - 310 <=>  145 - 154   (LEU  387  - PHE  396  <=> ILE  145  - GLN  154 )                          
  78: 6c70-A gbm4-A   312 - 315 <=>  157 - 160   (ILE  398  - ASN  401  <=> PHE  157  - GLN  160 )                          
  78: 6c70-A gbm4-A   320 - 323 <=>  183 - 186   (GLU  406  - SER  409  <=> ALA  183  - ASP  186 )                          
  78: 6c70-A gbm4-A   366 - 388 <=>  194 - 216   (SER  452  - LYS  474  <=> ILE  194  - ILE  216 )                          
  79: 6c70-A gfoq-A    64 - 104 <=>  142 - 182   (ASP   66  - ASN  106  <=> GLN  142  - GLN  182 )                          
  79: 6c70-A gfoq-A   105 - 108 <=>  185 - 188   (PRO  107  - HIS  110  <=> MET  185  - LEU  188 )                          
  79: 6c70-A gfoq-A   242 - 253 <=>  189 - 200   (TYR  328  - LEU  339  <=> ASN  189  - MET  200 )                          
  79: 6c70-A gfoq-A   255 - 287 <=>  204 - 236   (THR  341  - ASN  373  <=> GLU  204  - THR  236 )                          
  79: 6c70-A gfoq-A   289 - 314 <=>  263 - 288   (VAL  375  - GLY  400  <=> LEU  263  - GLN  288 )                          
  79: 6c70-A gfoq-A   361 - 366 <=>  294 - 299   (LYS  447  - SER  452  <=> LYS  294  - VAL  299 )                          
  79: 6c70-A gfoq-A   369 - 379 <=>  301 - 311   (LEU  455  - THR  465  <=> HIS  301  - GLU  311 )                          
  80: 6c70-A gmjq-A    30 -  36 <=>  266 - 272   (GLU   32  - HIS   38  <=> GLU  266  - ALA  272 )                          
  80: 6c70-A gmjq-A    63 - 105 <=>  807 - 849   (ASP   65  - PRO  107  <=> PHE  807  - ASP  849 )                          
  80: 6c70-A gmjq-A   242 - 245 <=>  853 - 856   (TYR  328  - GLU  331  <=> LEU  853  - GLU  856 )                          
  80: 6c70-A gmjq-A   247 - 260 <=>  857 - 870   (HIS  333  - ALA  346  <=> GLU  857  - TYR  870 )                          
  80: 6c70-A gmjq-A   261 - 280 <=>  873 - 892   (TYR  347  - ALA  366  <=> ASN  873  - VAL  892 )                          
  80: 6c70-A gmjq-A   283 - 287 <=>  893 - 897   (ALA  369  - ASN  373  <=> PRO  893  - ASP  897 )                          
  81: 6c70-A gebf-A    63 -  87 <=>   18 -  42   (ASP   65  - TYR   89  <=> PHE   18  - LEU   42 )                          
  81: 6c70-A gebf-A    89 -  94 <=>   43 -  48   (PRO   91  - ILE   96  <=> PRO   43  - LYS   48 )                          
  81: 6c70-A gebf-A   259 - 284 <=>   49 -  74   (ASP  345  - THR  370  <=> THR   49  - SER   74 )                          
  81: 6c70-A gebf-A   285 - 288 <=>  105 - 108   (LYS  371  - GLY  374  <=> LEU  105  - VAL  108 )                          
  81: 6c70-A gebf-A   289 - 292 <=>  130 - 133   (VAL  375  - TYR  378  <=> PHE  130  - ARG  133 )                          
  81: 6c70-A gebf-A   307 - 310 <=>  195 - 198   (VAL  393  - PHE  396  <=> ASN  195  - LEU  198 )                          
  81: 6c70-A gebf-A   313 - 316 <=>  202 - 205   (PHE  399  - ARG  402  <=> VAL  202  - TYR  205 )                          
  81: 6c70-A gebf-A   366 - 378 <=>  206 - 218   (SER  452  - VAL  464  <=> GLY  206  - LEU  218 )                          
  81: 6c70-A gebf-A   381 - 384 <=>  250 - 253   (PHE  467  - LEU  470  <=> ALA  250  - ILE  253 )                          
  82: 6c70-A gdqz-A    47 -  62 <=>  253 - 268   (LEU   49  - SER   64  <=> LYS  253  - LEU  268 )                          
  82: 6c70-A gdqz-A    63 -  66 <=>  271 - 274   (ASP   65  - ASP   68  <=> THR  271  - ASN  274 )                          
  82: 6c70-A gdqz-A    67 -  86 <=>  276 - 295   (ASP   69  - ILE   88  <=> PRO  276  - LYS  295 )                          
  82: 6c70-A gdqz-A    88 -  91 <=>  296 - 299   (PHE   90  - ARG   93  <=> GLY  296  - ASP  299 )                          
  82: 6c70-A gdqz-A   261 - 285 <=>  300 - 324   (TYR  347  - LYS  371  <=> SER  300  - ARG  324 )                          
  82: 6c70-A gdqz-A   287 - 295 <=>  329 - 337   (ASN  373  - THR  381  <=> LEU  329  - ASP  337 )                          
  82: 6c70-A gdqz-A   297 - 308 <=>  338 - 349   (ILE  383  - PHE  394  <=> PHE  338  - ILE  349 )                          
  82: 6c70-A gdqz-A   310 - 313 <=>  350 - 353   (PHE  396  - PHE  399  <=> SER  350  - SER  353 )                          
  82: 6c70-A gdqz-A   370 - 381 <=>  354 - 365   (PHE  456  - PHE  467  <=> PRO  354  - TYR  365 )                          
  83: 6c70-A f8wa-A    65 -  91 <=>    1 -  27   (VAL   67  - ARG   93  <=> MET    1  - GLY   27 )                          
  83: 6c70-A f8wa-A   260 - 291 <=>   28 -  59   (ALA  346  - VAL  377  <=> GLU   28  - ALA   59 )                          
  83: 6c70-A f8wa-A   319 - 329 <=>  166 - 176   (GLU  405  - TYR  415  <=> GLU  166  - VAL  176 )                          
  83: 6c70-A f8wa-A   330 - 333 <=>  178 - 181   (SER  416  - TRP  419  <=> TRP  178  - PHE  181 )                          
  83: 6c70-A f8wa-A   334 - 339 <=>  183 - 188   (TYR  420  - GLU  425  <=> ASN  183  - LYS  188 )                          
  84: 6c70-A gj14-A    63 -  94 <=>    2 -  33   (ASP   65  - ILE   96  <=> SER    2  - VAL   33 )                          
  84: 6c70-A gj14-A    97 - 100 <=>   34 -  37   (LYS   99  - ALA  102  <=> PRO   34  - ASP   37 )                          
  84: 6c70-A gj14-A   255 - 284 <=>   39 -  68   (THR  341  - THR  370  <=> GLY   39  - GLU   68 )                          
  84: 6c70-A gj14-A   294 - 298 <=>   72 -  76   (ALA  380  - GLY  384  <=> SER   72  - SER   76 )                          
  84: 6c70-A gj14-A   312 - 328 <=>   97 - 113   (ILE  398  - ALA  414  <=> GLN   97  - ARG  113 )                          
  84: 6c70-A gj14-A   330 - 333 <=>  114 - 117   (SER  416  - TRP  419  <=> MET  114  - ALA  117 )                          
  84: 6c70-A gj14-A   340 - 343 <=>  120 - 123   (ALA  426  - PHE  429  <=> GLU  120  - ALA  123 )                          
  85: 6c70-A gow3-A    71 -  81 <=>    1 -  11   (ASN   73  - PRO   83  <=> MET    1  - ASP   11 )                          
  85: 6c70-A gow3-A   193 - 204 <=>   14 -  25   (ASN  210  - LEU  221  <=> ASN   14  - LEU   25 )                          
  85: 6c70-A gow3-A   206 - 209 <=>   26 -  29   (ALA  223  - GLN  226  <=> THR   26  - GLY   29 )                          
  85: 6c70-A gow3-A   249 - 282 <=>   31 -  64   (HIS  335  - GLN  368  <=> ALA   31  - ASP   64 )                          
  85: 6c70-A gow3-A   284 - 287 <=>   65 -  68   (THR  370  - ASN  373  <=> ARG   65  - ALA   68 )                          
  85: 6c70-A gow3-A   290 - 324 <=>   69 - 103   (ASN  376  - VAL  410  <=> THR   69  - PHE  103 )                          
  85: 6c70-A gow3-A   347 - 350 <=>  106 - 109   (VAL  433  - GLN  436  <=> HIS  106  - ARG  109 )                          
  85: 6c70-A gow3-A   352 - 355 <=>  144 - 147   (GLN  438  - MET  441  <=> VAL  144  - LEU  147 )                          
  85: 6c70-A gow3-A   366 - 382 <=>  153 - 169   (SER  452  - MET  468  <=> GLU  153  - ASN  169 )                          
  86: 6c70-A gg8r-A    23 -  26 <=>   22 -  25   (PHE   25  - ASN   28  <=> GLY   22  - ASP   25 )                          
  86: 6c70-A gg8r-A    32 -  62 <=>   26 -  56   (LYS   34  - SER   64  <=> ARG   26  - ARG   56 )                          
  86: 6c70-A gg8r-A    63 -  88 <=>   62 -  87   (ASP   65  - PHE   90  <=> HIS   62  - MET   87 )                          
  86: 6c70-A gg8r-A    92 -  95 <=>   95 -  98   (SER   94  - PHE   97  <=> LYS   95  - ILE   98 )                          
  86: 6c70-A gg8r-A   257 - 286 <=>   99 - 128   (VAL  343  - VAL  372  <=> SER   99  - ARG  128 )                          
  86: 6c70-A gg8r-A   292 - 305 <=>  147 - 160   (TYR  378  - GLY  391  <=> CYS  147  - LEU  160 )                          
  86: 6c70-A gg8r-A   360 - 363 <=>  166 - 169   (ALA  446  - PHE  449  <=> THR  166  - THR  169 )                          
  86: 6c70-A gg8r-A   365 - 388 <=>  204 - 227   (VAL  451  - LYS  474  <=> SER  204  - ILE  227 )                          
  87: 6c70-A f96s-A    24 -  27 <=>   22 -  25   (MET   26  - TYR   29  <=> GLY   22  - GLY   25 )                          
  87: 6c70-A f96s-A    33 -  62 <=>   27 -  56   (LYS   35  - SER   64  <=> HIS   27  - TYR   56 )                          
  87: 6c70-A f96s-A    63 -  90 <=>   62 -  89   (ASP   65  - VAL   92  <=> HIS   62  - ALA   89 )                          
  87: 6c70-A f96s-A    92 -  95 <=>   95 -  98   (SER   94  - PHE   97  <=> ALA   95  - ILE   98 )                          
  87: 6c70-A f96s-A   257 - 286 <=>   99 - 128   (VAL  343  - VAL  372  <=> SER   99  - ARG  128 )                          
  87: 6c70-A f96s-A   301 - 310 <=>  153 - 162   (LEU  387  - PHE  396  <=> SER  153  - THR  162 )                          
  87: 6c70-A f96s-A   359 - 363 <=>  165 - 169   (GLY  445  - PHE  449  <=> VAL  165  - ALA  169 )                          
  87: 6c70-A f96s-A   365 - 388 <=>  204 - 227   (VAL  451  - LYS  474  <=> TYR  204  - ILE  227 )                          
  88: 6c70-A gpas-A    39 -  42 <=>   21 -  24   (TYR   41  - VAL   44  <=> LYS   21  - ALA   24 )                          
  88: 6c70-A gpas-A    60 -  64 <=>   88 -  92   (MET   62  - ASP   66  <=> ARG   88  - ALA   92 )                          
  88: 6c70-A gpas-A    65 -  99 <=>   94 - 128   (VAL   67  - LEU  101  <=> ALA   94  - GLY  128 )                          
  88: 6c70-A gpas-A   256 - 276 <=>  130 - 150   (ALA  342  - LEU  362  <=> THR  130  - SER  150 )                          
  88: 6c70-A gpas-A   278 - 283 <=>  151 - 156   (LEU  364  - ALA  369  <=> VAL  151  - LEU  156 )                          
  88: 6c70-A gpas-A   286 - 289 <=>  157 - 160   (VAL  372  - VAL  375  <=> GLY  157  - MET  160 )                          
  88: 6c70-A gpas-A   326 - 329 <=>  292 - 295   (GLU  412  - TYR  415  <=> VAL  292  - ASP  295 )                          
  88: 6c70-A gpas-A   347 - 352 <=>  297 - 302   (VAL  433  - GLN  438  <=> ASN  297  - LEU  302 )                          
  88: 6c70-A gpas-A   353 - 356 <=>  305 - 308   (LYS  439  - SER  442  <=> LEU  305  - ALA  308 )                          
  88: 6c70-A gpas-A   366 - 370 <=>  475 - 479   (SER  452  - PHE  456  <=> ILE  475  - LEU  479 )                          
  88: 6c70-A gpas-A   373 - 376 <=>  481 - 484   (VAL  459  - ALA  462  <=> MET  481  - PHE  484 )                          
  88: 6c70-A gpas-A   377 - 388 <=>  499 - 510   (VAL  463  - LYS  474  <=> GLY  499  - LYS  510 )                          
  89: 6c70-A gb68-A    64 -  90 <=>  245 - 271   (ASP   66  - VAL   92  <=> VAL  245  - CYS  271 )                          
  89: 6c70-A gb68-A    92 -  95 <=>  272 - 275   (SER   94  - PHE   97  <=> ASN  272  - SER  275 )                          
  89: 6c70-A gb68-A   259 - 284 <=>  276 - 301   (ASP  345  - THR  370  <=> GLU  276  - LEU  301 )                          
  89: 6c70-A gb68-A   285 - 288 <=>  303 - 306   (LYS  371  - GLY  374  <=> GLU  303  - LEU  306 )                          
  89: 6c70-A gb68-A   384 - 387 <=>  311 - 314   (LEU  470  - LEU  473  <=> PHE  311  - GLN  314 )                          
  90: 6c70-A glaw-A    28 -  62 <=>    1 -  35   (TYR   30  - SER   64  <=> MET    1  - TRP   35 )                          
  90: 6c70-A glaw-A    63 -  93 <=>   41 -  71   (ASP   65  - LYS   95  <=> LEU   41  - LEU   71 )                          
  90: 6c70-A glaw-A    95 -  98 <=>   72 -  75   (PHE   97  - THR  100  <=> HIS   72  - GLU   75 )                          
  90: 6c70-A glaw-A   255 - 258 <=>   77 -  80   (THR  341  - GLY  344  <=> SER   77  - LEU   80 )                          
  90: 6c70-A glaw-A   260 - 279 <=>   81 - 100   (ALA  346  - LEU  365  <=> ALA   81  - CYS  100 )                          
  90: 6c70-A glaw-A   294 - 313 <=>  132 - 151   (ALA  380  - PHE  399  <=> TRP  132  - GLY  151 )                          
  90: 6c70-A glaw-A   314 - 322 <=>  153 - 161   (GLY  400  - SER  408  <=> HIS  153  - ARG  161 )                          
  90: 6c70-A glaw-A   366 - 388 <=>  182 - 204   (SER  452  - LYS  474  <=> PHE  182  - LEU  204 )                          
  91: 6c70-A gdwx-A    29 -  33 <=>    2 -   6   (SER   31  - LYS   35  <=> SER    2  - ILE    6 )                          
  91: 6c70-A gdwx-A    95 - 103 <=>   18 -  26   (PHE   97  - ASN  105  <=> THR   18  - LEU   26 )                          
  91: 6c70-A gdwx-A   104 - 107 <=>   30 -  33   (ASN  106  - SER  109  <=> SER   30  - MET   33 )                          
  91: 6c70-A gdwx-A   110 - 135 <=>   72 -  97   (LEU  112  - GLY  137  <=> THR   72  - CYS   97 )                          
  91: 6c70-A gdwx-A   191 - 221 <=>  108 - 138   (VAL  208  - MET  238  <=> LYS  108  - GLY  138 )                          
  91: 6c70-A gdwx-A   223 - 226 <=>  140 - 143   (LEU  240  - THR  243  <=> GLN  140  - PRO  143 )                          
  91: 6c70-A gdwx-A   227 - 230 <=>  162 - 165   (GLY  313  - LYS  316  <=> MET  162  - GLU  165 )                          
  91: 6c70-A gdwx-A   232 - 258 <=>  166 - 192   (GLN  318  - GLY  344  <=> HIS  166  - PHE  192 )                          
  91: 6c70-A gdwx-A   260 - 272 <=>  193 - 205   (ALA  346  - THR  358  <=> GLU  193  - ARG  205 )                          
  92: 6c70-A gh5x-A    64 -  82 <=>   34 -  52   (ASP   66  - ILE   84  <=> GLU   34  - GLU   52 )                          
  92: 6c70-A gh5x-A   192 - 196 <=>   53 -  57   (SER  209  - ASP  213  <=> ARG   53  - ARG   57 )                          
  92: 6c70-A gh5x-A   261 - 264 <=>   59 -  62   (TYR  347  - ALA  350  <=> ALA   59  - GLY   62 )                          
  92: 6c70-A gh5x-A   266 - 288 <=>   63 -  85   (LEU  352  - GLY  374  <=> ALA   63  - ALA   85 )                          
  92: 6c70-A gh5x-A   292 - 297 <=>   96 - 101   (TYR  378  - ILE  383  <=> LEU   96  - LEU  101 )                          
  92: 6c70-A gh5x-A   298 - 310 <=>  104 - 116   (GLY  384  - PHE  396  <=> ASP  104  - TRP  116 )                          
  92: 6c70-A gh5x-A   312 - 315 <=>  117 - 120   (ILE  398  - ASN  401  <=> ASP  117  - GLY  120 )                          
  92: 6c70-A gh5x-A   365 - 388 <=>  121 - 144   (VAL  451  - LYS  474  <=> ASP  121  - PRO  144 )                          
  93: 6c70-A gnes-A    64 -  89 <=>   98 - 123   (ASP   66  - PRO   91  <=> ASP   98  - LEU  123 )                          
  93: 6c70-A gnes-A    91 - 101 <=>  124 - 134   (ARG   93  - ILE  103  <=> ALA  124  - VAL  134 )                          
  93: 6c70-A gnes-A   102 - 105 <=>  136 - 139   (TRP  104  - PRO  107  <=> GLU  136  - LEU  139 )                          
  93: 6c70-A gnes-A   106 - 110 <=>  142 - 146   (ASN  108  - LEU  112  <=> GLN  142  - VAL  146 )                          
  93: 6c70-A gnes-A   116 - 119 <=>  149 - 152   (ALA  118  - HIS  121  <=> SER  149  - SER  152 )                          
  93: 6c70-A gnes-A   249 - 260 <=>  156 - 167   (HIS  335  - ALA  346  <=> ASP  156  - ALA  167 )                          
  93: 6c70-A gnes-A   261 - 286 <=>  171 - 196   (TYR  347  - VAL  372  <=> VAL  171  - LYS  196 )                          
  93: 6c70-A gnes-A   287 - 290 <=>  199 - 202   (ASN  373  - ASN  376  <=> ASP  199  - MET  202 )                          
  93: 6c70-A gnes-A   334 - 338 <=>  589 - 593   (TYR  420  - GLU  424  <=> ARG  589  - GLU  593 )                          
  93: 6c70-A gnes-A   368 - 371 <=> 1096 -1099   (ASP  454  - ALA  457  <=> ILE 1096  - LEU 1099 )                          
  94: 6c70-A gkyv-A    30 -  35 <=>  166 - 171   (GLU   32  - PRO   37  <=> ARG  166  - CYS  171 )                          
  94: 6c70-A gkyv-A    45 -  48 <=>  343 - 346   (LEU   47  - LEU   50  <=> ARG  343  - ASP  346 )                          
  94: 6c70-A gkyv-A    50 -  53 <=>  347 - 350   (GLN   52  - MET   55  <=> PRO  347  - ARG  350 )                          
  94: 6c70-A gkyv-A    64 -  94 <=>  923 - 953   (ASP   66  - ILE   96  <=> THR  923  - LYS  953 )                          
  94: 6c70-A gkyv-A    96 -  99 <=>  954 - 957   (TYR   98  - LEU  101  <=> ARG  954  - LYS  957 )                          
  94: 6c70-A gkyv-A   256 - 259 <=>  959 - 962   (ALA  342  - ASP  345  <=> GLY  959  - ASP  962 )                          
  94: 6c70-A gkyv-A   261 - 286 <=>  965 - 990   (TYR  347  - VAL  372  <=> LEU  965  - GLU  990 )                          
  94: 6c70-A gkyv-A   287 - 290 <=>  993 - 996   (ASN  373  - ASN  376  <=> GLN  993  - LEU  996 )                          
  94: 6c70-A gkyv-A   312 - 315 <=> 2231 -2234   (ILE  398  - ASN  401  <=> SER 2231  - TYR 2234 )                          
  95: 6c70-A gg6e-A    12 -  15 <=>   12 -  15   (PRO   14  - ARG   17  <=> TYR   12  - GLY   15 )                          
  95: 6c70-A gg6e-A    26 -  64 <=>   16 -  54   (ASN   28  - ASP   66  <=> PHE   16  - LEU   54 )                          
  95: 6c70-A gg6e-A    67 -  89 <=>   55 -  77   (ASP   69  - PRO   91  <=> GLN   55  - VAL   77 )                          
  95: 6c70-A gg6e-A   254 - 286 <=>   93 - 125   (VAL  340  - VAL  372  <=> SER   93  - ALA  125 )                          
  95: 6c70-A gg6e-A   287 - 290 <=>  128 - 131   (ASN  373  - ASN  376  <=> ASN  128  - ARG  131 )                          
  95: 6c70-A gg6e-A   291 - 295 <=>  133 - 137   (VAL  377  - THR  381  <=> SER  133  - ASN  137 )                          
  95: 6c70-A gg6e-A   298 - 309 <=>  140 - 151   (GLY  384  - LEU  395  <=> THR  140  - PHE  151 )                          
  95: 6c70-A gg6e-A   361 - 364 <=>  157 - 160   (LYS  447  - THR  450  <=> ILE  157  - VAL  160 )                          
  95: 6c70-A gg6e-A   366 - 388 <=>  199 - 221   (SER  452  - LYS  474  <=> LEU  199  - ILE  221 )                          
  96: 6c70-A go7t-A     5 -   8 <=>   25 -  28   (GLY    7  - ALA   10  <=> LEU   25  - GLU   28 )                          
  96: 6c70-A go7t-A    27 -  30 <=>   31 -  34   (TYR   29  - GLU   32  <=> ASP   31  - LEU   34 )                          
  96: 6c70-A go7t-A    32 -  62 <=>   35 -  65   (LYS   34  - SER   64  <=> PRO   35  - LEU   65 )                          
  96: 6c70-A go7t-A    63 -  66 <=>   70 -  73   (ASP   65  - ASP   68  <=> MET   70  - VAL   73 )                          
  96: 6c70-A go7t-A    67 -  82 <=>   75 -  90   (ASP   69  - ILE   84  <=> ASN   75  - VAL   90 )                          
  96: 6c70-A go7t-A    83 -  91 <=>   92 - 100   (VAL   85  - ARG   93  <=> CYS   92  - THR  100 )                          
  96: 6c70-A go7t-A    92 -  95 <=>  102 - 105   (SER   94  - PHE   97  <=> MET  102  - TRP  105 )                          
  96: 6c70-A go7t-A   256 - 259 <=>  107 - 110   (ALA  342  - ASP  345  <=> PHE  107  - THR  110 )                          
  96: 6c70-A go7t-A   261 - 285 <=>  112 - 136   (TYR  347  - LYS  371  <=> CYS  112  - GLU  136 )                          
  96: 6c70-A go7t-A   286 - 289 <=>  139 - 142   (VAL  372  - VAL  375  <=> GLN  139  - ILE  142 )                          
  96: 6c70-A go7t-A   297 - 310 <=>  159 - 172   (ILE  383  - PHE  396  <=> THR  159  - PHE  172 )                          
  96: 6c70-A go7t-A   316 - 320 <=>  201 - 205   (ARG  402  - GLU  406  <=> PHE  201  - SER  205 )                          
  96: 6c70-A go7t-A   366 - 373 <=>  210 - 217   (SER  452  - VAL  459  <=> TYR  210  - LEU  217 )                          
  96: 6c70-A go7t-A   374 - 388 <=>  219 - 233   (LEU  460  - LYS  474  <=> TYR  219  - ILE  233 )                          
  97: 6c70-A ggxi-A    66 -  92 <=>  695 - 721   (ASP   68  - SER   94  <=> ASP  695  - HIS  721 )                          
  97: 6c70-A ggxi-A    93 -  96 <=>  723 - 726   (LYS   95  - TYR   98  <=> ASN  723  - GLU  726 )                          
  97: 6c70-A ggxi-A   252 - 283 <=>  729 - 760   (ARG  338  - ALA  369  <=> PRO  729  - LEU  760 )                          
  97: 6c70-A ggxi-A   285 - 290 <=>  761 - 766   (LYS  371  - ASN  376  <=> SER  761  - PHE  766 )                          
  97: 6c70-A ggxi-A   297 - 301 <=>  780 - 784   (ILE  383  - LEU  387  <=> ASN  780  - VAL  784 )                          
  97: 6c70-A ggxi-A   303 - 306 <=>  787 - 790   (THR  389  - GLN  392  <=> VAL  787  - GLN  790 )                          
  97: 6c70-A ggxi-A   310 - 314 <=>  791 - 795   (PHE  396  - GLY  400  <=> GLN  791  - GLY  795 )                          
  97: 6c70-A ggxi-A   320 - 323 <=> 1116 -1119   (GLU  406  - SER  409  <=> ASN 1116  - LEU 1119 )                          
  97: 6c70-A ggxi-A   325 - 331 <=> 1123 -1129   (MET  411  - CYS  417  <=> ARG 1123  - ASN 1129 )                          
  97: 6c70-A ggxi-A   344 - 347 <=> 1131 -1134   (VAL  430  - VAL  433  <=> SER 1131  - PRO 1134 )                          
  97: 6c70-A ggxi-A   350 - 353 <=> 1135 -1138   (GLN  436  - LYS  439  <=> LYS 1135  - SER 1138 )                          
  98: 6c70-A gj42-A    64 -  89 <=>  327 - 352   (ASP   66  - PRO   91  <=> THR  327  - VAL  352 )                          
  98: 6c70-A gj42-A    91 - 100 <=>  353 - 362   (ARG   93  - ALA  102  <=> ALA  353  - HIS  362 )                          
  98: 6c70-A gj42-A   102 - 105 <=>  363 - 366   (TRP  104  - PRO  107  <=> ARG  363  - VAL  366 )                          
  98: 6c70-A gj42-A   249 - 286 <=>  369 - 406   (HIS  335  - VAL  372  <=> CYS  369  - GLU  406 )                          
  98: 6c70-A gj42-A   287 - 290 <=>  409 - 412   (ASN  373  - ASN  376  <=> ARG  409  - LEU  412 )                          
  99: 6c70-A ggpo-A    66 -  88 <=>  259 - 281   (ASP   68  - PHE   90  <=> ALA  259  - GLY  281 )                          
  99: 6c70-A ggpo-A    90 -  93 <=>  282 - 285   (VAL   92  - LYS   95  <=> ARG  282  - PHE  285 )                          
  99: 6c70-A ggpo-A    96 -  99 <=>  286 - 289   (TYR   98  - LEU  101  <=> MET  286  - LEU  289 )                          
  99: 6c70-A ggpo-A   258 - 284 <=>  290 - 316   (GLY  344  - THR  370  <=> GLU  290  - HIS  316 )                          
  99: 6c70-A ggpo-A   384 - 388 <=>  318 - 322   (LEU  470  - LYS  474  <=> LEU  318  - VAL  322 )                          
 100: 6c70-A f9yk-A    63 -  81 <=>   40 -  58   (ASP   65  - PRO   83  <=> SER   40  - GLN   58 )                          
 100: 6c70-A f9yk-A   193 - 204 <=>   61 -  72   (ASN  210  - LEU  221  <=> ASN   61  - ILE   72 )                          
 100: 6c70-A f9yk-A   206 - 209 <=>   73 -  76   (ALA  223  - GLN  226  <=> SER   73  - ASP   76 )                          
 100: 6c70-A f9yk-A   249 - 281 <=>   79 - 111   (HIS  335  - TYR  367  <=> VAL   79  - GLY  111 )                          
 100: 6c70-A f9yk-A   284 - 288 <=>  112 - 116   (THR  370  - GLY  374  <=> PRO  112  - GLU  116 )                          
 100: 6c70-A f9yk-A   292 - 337 <=>  117 - 162   (TYR  378  - SER  423  <=> ILE  117  - ALA  162 )                          
 100: 6c70-A f9yk-A   345 - 352 <=>  186 - 193   (GLN  431  - GLN  438  <=> LEU  186  - TRP  193 )                          
 100: 6c70-A f9yk-A   353 - 356 <=>  196 - 199   (LYS  439  - SER  442  <=> ALA  196  - ILE  199 )                          
 100: 6c70-A f9yk-A   363 - 366 <=>  203 - 206   (PHE  449  - SER  452  <=> GLU  203  - MET  206 )                          
 100: 6c70-A f9yk-A   368 - 381 <=>  207 - 220   (ASP  454  - PHE  467  <=> ARG  207  - MET  220 )                          
 101: 6c70-A f9rl-A    29 -  32 <=>  324 - 327   (SER   31  - LYS   34  <=> VAL  324  - PRO  327 )                          
 101: 6c70-A f9rl-A    63 -  94 <=>  421 - 452   (ASP   65  - ILE   96  <=> THR  421  - LEU  452 )                          
 101: 6c70-A f9rl-A    96 -  99 <=>  455 - 458   (TYR   98  - LEU  101  <=> HIS  455  - LEU  458 )                          
 101: 6c70-A f9rl-A   256 - 283 <=>  459 - 486   (ALA  342  - ALA  369  <=> ILE  459  - GLU  486 )                          
 101: 6c70-A f9rl-A   384 - 388 <=>  488 - 492   (LEU  470  - LYS  474  <=> ARG  488  - PHE  492 )                          
 102: 6c70-A ggcz-A    64 -  94 <=>  788 - 818   (ASP   66  - ILE   96  <=> ASP  788  - LEU  818 )                          
 102: 6c70-A ggcz-A   257 - 287 <=>  819 - 849   (VAL  343  - ASN  373  <=> THR  819  - GLU  849 )                          
 102: 6c70-A ggcz-A   288 - 291 <=>  852 - 855   (GLY  374  - VAL  377  <=> PRO  852  - TYR  855 )                          
 103: 6c70-A gf9k-A    33 -  36 <=>  922 - 925   (LYS   35  - HIS   38  <=> GLU  922  - LYS  925 )                          
 103: 6c70-A gf9k-A    39 -  62 <=>  960 - 983   (TYR   41  - SER   64  <=> ALA  960  - GLY  983 )                          
 103: 6c70-A gf9k-A    68 -  86 <=>  985 -1003   (LEU   70  - ILE   88  <=> LYS  985  - LEU 1003 )                          
 103: 6c70-A gf9k-A    88 -  91 <=> 1004 -1007   (PHE   90  - ARG   93  <=> LEU 1004  - ASN 1007 )                          
 103: 6c70-A gf9k-A   261 - 288 <=> 1008 -1035   (TYR  347  - GLY  374  <=> GLU 1008  - CYS 1035 )                          
 103: 6c70-A gf9k-A   290 - 309 <=> 1036 -1055   (ASN  376  - LEU  395  <=> LYS 1036  - GLY 1055 )                          
 103: 6c70-A gf9k-A   312 - 326 <=> 1098 -1112   (ILE  398  - GLU  412  <=> LEU 1098  - PRO 1112 )                          
 103: 6c70-A gf9k-A   328 - 332 <=> 1113 -1117   (ALA  414  - HIS  418  <=> GLN 1113  - HIS 1117 )                          
 103: 6c70-A gf9k-A   334 - 339 <=> 1118 -1123   (TYR  420  - GLU  425  <=> LEU 1118  - SER 1123 )                          
 104: 6c70-A geag-A    64 -  89 <=>   37 -  62   (ASP   66  - PRO   91  <=> LYS   37  - GLY   62 )                          
 104: 6c70-A geag-A    91 -  97 <=>   63 -  69   (ARG   93  - LYS   99  <=> ILE   63  - TYR   69 )                          
 104: 6c70-A geag-A    99 - 102 <=>   70 -  73   (LEU  101  - TRP  104  <=> SER   70  - ASP   73 )                          
 104: 6c70-A geag-A   256 - 281 <=>   79 - 104   (ALA  342  - TYR  367  <=> SER   79  - SER  104 )                          
 104: 6c70-A geag-A   282 - 286 <=>  106 - 110   (GLN  368  - VAL  372  <=> LYS  106  - GLN  110 )                          
 104: 6c70-A geag-A   287 - 290 <=>  113 - 116   (ASN  373  - ASN  376  <=> VAL  113  - ASP  116 )                          
 104: 6c70-A geag-A   385 - 388 <=>  187 - 190   (VAL  471  - LYS  474  <=> GLU  187  - LYS  190 )                          
 105: 6c70-A gfyc-A    41 -  44 <=>  537 - 540   (ILE   43  - LEU   46  <=> GLU  537  - GLN  540 )                          
 105: 6c70-A gfyc-A    47 -  57 <=>  541 - 551   (LEU   49  - ASN   59  <=> GLN  541  - LEU  551 )                          
 105: 6c70-A gfyc-A    67 -  88 <=>  556 - 577   (ASP   69  - PHE   90  <=> LYS  556  - PHE  577 )                          
 105: 6c70-A gfyc-A    90 -  94 <=>  578 - 582   (VAL   92  - ILE   96  <=> HIS  578  - SER  582 )                          
 105: 6c70-A gfyc-A   259 - 284 <=>  583 - 608   (ASP  345  - THR  370  <=> GLU  583  - ASN  608 )                          
 105: 6c70-A gfyc-A   286 - 289 <=>  609 - 612   (VAL  372  - VAL  375  <=> GLU  609  - SER  612 )                          
 105: 6c70-A gfyc-A   292 - 312 <=>  613 - 633   (TYR  378  - ILE  398  <=> THR  613  - VAL  633 )                          
 105: 6c70-A gfyc-A   355 - 358 <=>  636 - 639   (MET  441  - SER  444  <=> GLU  636  - LEU  639 )                          
 105: 6c70-A gfyc-A   363 - 366 <=>  640 - 643   (PHE  449  - SER  452  <=> GLU  640  - LYS  643 )                          
 106: 6c70-A gfzs-A    63 -  95 <=>   62 -  94   (ASP   65  - PHE   97  <=> ASN   62  - ASN   94 )                          
 106: 6c70-A gfzs-A   257 - 289 <=>   95 - 127   (VAL  343  - VAL  375  <=> SER   95  - PRO  127 )                          
 106: 6c70-A gfzs-A   302 - 308 <=>  188 - 194   (TYR  388  - PHE  394  <=> SER  188  - GLU  194 )                          
 107: 6c70-A giay-A    31 -  35 <=>    4 -   8   (GLY   33  - PRO   37  <=> ARG    4  - ARG    8 )                          
 107: 6c70-A giay-A    62 -  65 <=>  161 - 164   (SER   64  - VAL   67  <=> GLY  161  - PRO  164 )                          
 107: 6c70-A giay-A    68 -  88 <=>  165 - 185   (LEU   70  - PHE   90  <=> PRO  165  - ALA  185 )                          
 107: 6c70-A giay-A    90 -  93 <=>  186 - 189   (VAL   92  - LYS   95  <=> GLU  186  - ASP  189 )                          
 107: 6c70-A giay-A   258 - 286 <=>  190 - 218   (GLY  344  - VAL  372  <=> HIS  190  - THR  218 )                          
 107: 6c70-A giay-A   287 - 290 <=>  221 - 224   (ASN  373  - ASN  376  <=> LEU  221  - LEU  224 )                          
 107: 6c70-A giay-A   319 - 322 <=>  629 - 632   (GLU  405  - SER  408  <=> PRO  629  - ARG  632 )                          
 107: 6c70-A giay-A   337 - 340 <=>  643 - 646   (SER  423  - ALA  426  <=> CYS  643  - PRO  646 )                          
 108: 6c70-A gf4f-A    36 -  39 <=>  415 - 418   (HIS   38  - TYR   41  <=> LEU  415  - LEU  418 )                          
 108: 6c70-A gf4f-A    46 -  49 <=>  536 - 539   (LEU   48  - LEU   51  <=> ARG  536  - LYS  539 )                          
 108: 6c70-A gf4f-A    63 -  89 <=>  617 - 643   (ASP   65  - PRO   91  <=> GLU  617  - GLU  643 )                          
 108: 6c70-A gf4f-A    91 -  99 <=>  644 - 652   (ARG   93  - LEU  101  <=> GLU  644  - GLY  652 )                          
 108: 6c70-A gf4f-A   101 - 106 <=>  653 - 658   (ILE  103  - ASN  108  <=> PRO  653  - LEU  658 )                          
 108: 6c70-A gf4f-A   107 - 111 <=>  661 - 665   (SER  109  - PHE  113  <=> MET  661  - PRO  665 )                          
 108: 6c70-A gf4f-A   238 - 260 <=>  668 - 690   (SER  324  - ALA  346  <=> ASP  668  - PHE  690 )                          
 108: 6c70-A gf4f-A   261 - 289 <=>  693 - 721   (TYR  347  - VAL  375  <=> LEU  693  - GLN  721 )                          
 109: 6c70-A f9dm-A    64 -  84 <=>    3 -  23   (ASP   66  - LYS   86  <=> LEU    3  - LYS   23 )                          
 109: 6c70-A f9dm-A   264 - 284 <=>   25 -  45   (ALA  350  - THR  370  <=> GLY   25  - VAL   45 )                          
 109: 6c70-A f9dm-A   285 - 288 <=>   47 -  50   (LYS  371  - GLY  374  <=> ASP   47  - TYR   50 )                          
 109: 6c70-A f9dm-A   292 - 302 <=>   52 -  62   (TYR  378  - TYR  388  <=> LEU   52  - ASN   62 )                          
 109: 6c70-A f9dm-A   303 - 316 <=>   64 -  77   (THR  389  - ARG  402  <=> ALA   64  - LYS   77 )                          
 109: 6c70-A f9dm-A   319 - 322 <=>   78 -  81   (GLU  405  - SER  408  <=> ASN   78  - ASN   81 )                          
 109: 6c70-A f9dm-A   354 - 358 <=>   82 -  86   (ALA  440  - SER  444  <=> PRO   82  - GLU   86 )                          
 109: 6c70-A f9dm-A   366 - 388 <=>   90 - 112   (SER  452  - LYS  474  <=> ASN   90  - VAL  112 )                          
 110: 6c70-A gbka-A    63 -  91 <=>  143 - 171   (ASP   65  - ARG   93  <=> SER  143  - GLN  171 )                          
 110: 6c70-A gbka-A    92 -  95 <=>  175 - 178   (SER   94  - PHE   97  <=> VAL  175  - PRO  178 )                          
 110: 6c70-A gbka-A   259 - 282 <=>  180 - 203   (ASP  345  - GLN  368  <=> ARG  180  - LEU  203 )                          
 111: 6c70-A gcn2-A    60 -  92 <=>  119 - 151   (MET   62  - SER   94  <=> SER  119  - SER  151 )                          
 111: 6c70-A gcn2-A   260 - 280 <=>  155 - 175   (ALA  346  - ALA  366  <=> ARG  155  - THR  175 )                          
 111: 6c70-A gcn2-A   380 - 383 <=>  176 - 179   (TYR  466  - VAL  469  <=> PRO  176  - PRO  179 )                          
 112: 6c70-A gga7-A    63 -  88 <=>   44 -  69   (ASP   65  - PHE   90  <=> VAL   44  - VAL   69 )                          
 112: 6c70-A gga7-A    90 -  93 <=>   70 -  73   (VAL   92  - LYS   95  <=> ALA   70  - THR   73 )                          
 112: 6c70-A gga7-A   257 - 260 <=>   81 -  84   (VAL  343  - ALA  346  <=> ILE   81  - TRP   84 )                          
 112: 6c70-A gga7-A   261 - 280 <=>   86 - 105   (TYR  347  - ALA  366  <=> LYS   86  - GLY  105 )                          
 112: 6c70-A gga7-A   298 - 302 <=>  131 - 135   (GLY  384  - TYR  388  <=> THR  131  - PRO  135 )                          
 112: 6c70-A gga7-A   304 - 307 <=>  136 - 139   (LEU  390  - VAL  393  <=> ILE  136  - LEU  139 )                          
 112: 6c70-A gga7-A   308 - 312 <=>  141 - 145   (PHE  394  - ILE  398  <=> CYS  141  - LYS  145 )                          
 112: 6c70-A gga7-A   318 - 321 <=>  188 - 191   (ILE  404  - SER  407  <=> ARG  188  - SER  191 )                          
 112: 6c70-A gga7-A   353 - 356 <=>  192 - 195   (LYS  439  - SER  442  <=> GLY  192  - TRP  195 )                          
 112: 6c70-A gga7-A   365 - 368 <=>  196 - 199   (VAL  451  - ASP  454  <=> PRO  196  - LEU  199 )                          
 112: 6c70-A gga7-A   380 - 383 <=>  261 - 264   (TYR  466  - VAL  469  <=> CYS  261  - VAL  264 )                          
 113: 6c70-A gd6h-A     2 -   5 <=>   45 -  48   (LYS    4  - GLY    7  <=> SER   45  - PHE   48 )                          
 113: 6c70-A gd6h-A    22 -  25 <=>  150 - 153   (HIS   24  - PHE   27  <=> SER  150  - GLN  153 )                          
 113: 6c70-A gd6h-A    36 -  39 <=>  156 - 159   (HIS   38  - TYR   41  <=> LYS  156  - GLN  159 )                          
 113: 6c70-A gd6h-A    43 -  50 <=>  160 - 167   (THR   45  - GLN   52  <=> VAL  160  - ASP  167 )                          
 113: 6c70-A gd6h-A   183 - 187 <=>  168 - 172   (TYR  200  - ILE  204  <=> PRO  168  - GLY  172 )                          
 113: 6c70-A gd6h-A   189 - 225 <=>  173 - 209   (MET  206  - ALA  242  <=> PRO  173  - GLN  209 )                          
 113: 6c70-A gd6h-A   226 - 230 <=>  212 - 216   (THR  243  - LYS  316  <=> GLY  212  - PRO  216 )                          
 113: 6c70-A gd6h-A   234 - 237 <=>  217 - 220   (MET  320  - ARG  323  <=> PHE  217  - SER  220 )                          
 113: 6c70-A gd6h-A   240 - 263 <=>  221 - 244   (ILE  326  - VAL  349  <=> LEU  221  - ALA  244 )                          
 113: 6c70-A gd6h-A   265 - 268 <=>  245 - 248   (LEU  351  - HIS  354  <=> ALA  245  - GLU  248 )                          
 113: 6c70-A gd6h-A   306 - 329 <=>  250 - 273   (GLN  392  - TYR  415  <=> GLU  250  - PHE  273 )                          
 113: 6c70-A gd6h-A   339 - 342 <=>  275 - 278   (GLU  425  - THR  428  <=> VAL  275  - GLN  278 )                          
 113: 6c70-A gd6h-A   345 - 350 <=>  294 - 299   (GLN  431  - GLN  436  <=> ARG  294  - LEU  299 )                          
 113: 6c70-A gd6h-A   383 - 386 <=>  755 - 758   (VAL  469  - GLN  472  <=> ASP  755  - MET  758 )                          
 114: 6c70-A gjdp-A     3 -  20 <=>   53 -  70   (HIS    5  - VAL   22  <=> LYS   53  - ASN   70 )                          
 114: 6c70-A gjdp-A    33 -  36 <=>   78 -  81   (LYS   35  - HIS   38  <=> PHE   78  - GLU   81 )                          
 114: 6c70-A gjdp-A    41 -  44 <=>   88 -  91   (ILE   43  - LEU   46  <=> PRO   88  - ILE   91 )                          
 114: 6c70-A gjdp-A    49 -  62 <=>   96 - 109   (LEU   51  - SER   64  <=> LEU   96  - GLY  109 )                          
 114: 6c70-A gjdp-A    63 -  99 <=>  111 - 147   (ASP   65  - LEU  101  <=> GLY  111  - LEU  147 )                          
 114: 6c70-A gjdp-A   245 - 248 <=>  218 - 221   (GLU  331  - LYS  334  <=> SER  218  - ALA  221 )                          
 114: 6c70-A gjdp-A   252 - 282 <=>  225 - 255   (ARG  338  - GLN  368  <=> ARG  225  - PHE  255 )                          
 114: 6c70-A gjdp-A   284 - 290 <=>  256 - 262   (THR  370  - ASN  376  <=> PRO  256  - ASN  262 )                          
 114: 6c70-A gjdp-A   328 - 334 <=>  327 - 333   (ALA  414  - TYR  420  <=> LEU  327  - THR  333 )                          
 114: 6c70-A gjdp-A   336 - 339 <=>  349 - 352   (GLY  422  - GLU  425  <=> ARG  349  - GLN  352 )                          
 115: 6c70-A gm8h-A    66 -  91 <=>    1 -  26   (ASP   68  - ARG   93  <=> MET    1  - ASP   26 )                          
 115: 6c70-A gm8h-A   259 - 287 <=>   28 -  56   (ASP  345  - ASN  373  <=> GLN   28  - SER   56 )                          
 115: 6c70-A gm8h-A   288 - 312 <=>   62 -  86   (GLY  374  - ILE  398  <=> ARG   62  - ASN   86 )                          
 115: 6c70-A gm8h-A   314 - 317 <=>   89 -  92   (GLY  400  - LEU  403  <=> HIS   89  - GLN   92 )                          
 115: 6c70-A gm8h-A   335 - 354 <=>  120 - 139   (ASP  421  - ALA  440  <=> MET  120  - ASP  139 )                          
 116: 6c70-A f9hl-A    62 -  65 <=>   69 -  72   (SER   64  - VAL   67  <=> PRO   69  - PHE   72 )                          
 116: 6c70-A f9hl-A    68 -  95 <=>   73 - 100   (LEU   70  - PHE   97  <=> ASP   73  - PRO  100 )                          
 116: 6c70-A f9hl-A   256 - 259 <=>  101 - 104   (ALA  342  - ASP  345  <=> GLY  101  - LYS  104 )                          
 116: 6c70-A f9hl-A   261 - 286 <=>  105 - 130   (TYR  347  - VAL  372  <=> ARG  105  - GLN  130 )                          
 116: 6c70-A f9hl-A   287 - 290 <=>  133 - 136   (ASN  373  - ASN  376  <=> GLU  133  - ARG  136 )                          
 117: 6c70-A glkv-A     1 -   4 <=>   47 -  50   (PHE    3  - GLN    6  <=> PRO   47  - LEU   50 )                          
 117: 6c70-A glkv-A     8 -  11 <=>   51 -  54   (ALA   10  - LEU   13  <=> PRO   51  - PRO   54 )                          
 117: 6c70-A glkv-A    45 -  49 <=>   61 -  65   (LEU   47  - LEU   51  <=> GLU   61  - GLU   65 )                          
 117: 6c70-A glkv-A    64 -  96 <=>  117 - 149   (ASP   66  - TYR   98  <=> THR  117  - GLY  149 )                          
 117: 6c70-A glkv-A   249 - 261 <=>  282 - 294   (HIS  335  - TYR  347  <=> ARG  282  - LEU  294 )                          
 117: 6c70-A glkv-A   262 - 286 <=>  296 - 320   (GLY  348  - VAL  372  <=> GLU  296  - ARG  320 )                          
 117: 6c70-A glkv-A   287 - 290 <=>  323 - 326   (ASN  373  - ASN  376  <=> LEU  323  - LEU  326 )                          
 117: 6c70-A glkv-A   316 - 319 <=>  415 - 418   (ARG  402  - GLU  405  <=> HIS  415  - GLY  418 )                          
 117: 6c70-A glkv-A   330 - 333 <=>  513 - 516   (SER  416  - TRP  419  <=> GLY  513  - VAL  516 )                          
 117: 6c70-A glkv-A   336 - 339 <=>  517 - 520   (GLY  422  - GLU  425  <=> LEU  517  - PRO  520 )                          
 118: 6c70-A gjlo-A    12 -  15 <=>   14 -  17   (PRO   14  - ARG   17  <=> ILE   14  - GLY   17 )                          
 118: 6c70-A gjlo-A    26 -  63 <=>   18 -  55   (ASN   28  - ASP   65  <=> LEU   18  - HIS   55 )                          
 118: 6c70-A gjlo-A    67 -  89 <=>   57 -  79   (ASP   69  - PRO   91  <=> HIS   57  - VAL   79 )                          
 118: 6c70-A gjlo-A    96 -  99 <=>   92 -  95   (TYR   98  - LEU  101  <=> THR   92  - PHE   95 )                          
 118: 6c70-A gjlo-A   257 - 286 <=>   97 - 126   (VAL  343  - VAL  372  <=> GLY   97  - ALA  126 )                          
 118: 6c70-A gjlo-A   287 - 290 <=>  129 - 132   (ASN  373  - ASN  376  <=> ASN  129  - ARG  132 )                          
 118: 6c70-A gjlo-A   291 - 295 <=>  135 - 139   (VAL  377  - THR  381  <=> VAL  135  - LYS  139 )                          
 118: 6c70-A gjlo-A   297 - 306 <=>  141 - 150   (ILE  383  - GLN  392  <=> ALA  141  - TRP  150 )                          
 118: 6c70-A gjlo-A   358 - 361 <=>  159 - 162   (SER  444  - LYS  447  <=> VAL  159  - SER  162 )                          
 118: 6c70-A gjlo-A   364 - 374 <=>  198 - 208   (THR  450  - LEU  460  <=> ILE  198  - LEU  208 )                          
 118: 6c70-A gjlo-A   376 - 388 <=>  210 - 222   (ALA  462  - LYS  474  <=> VAL  210  - ILE  222 )                          
 119: 6c70-A f9ql-A    24 -  27 <=>   21 -  24   (MET   26  - TYR   29  <=> GLY   21  - SER   24 )                          
 119: 6c70-A f9ql-A    32 -  62 <=>   25 -  55   (LYS   34  - SER   64  <=> LEU   25  - SER   55 )                          
 119: 6c70-A f9ql-A    63 -  90 <=>   61 -  88   (ASP   65  - VAL   92  <=> GLN   61  - LYS   88 )                          
 119: 6c70-A f9ql-A    92 -  95 <=>   95 -  98   (SER   94  - PHE   97  <=> GLU   95  - SER   98 )                          
 119: 6c70-A f9ql-A   258 - 286 <=>   99 - 127   (GLY  344  - VAL  372  <=> PHE   99  - ARG  127 )                          
 119: 6c70-A f9ql-A   301 - 314 <=>  155 - 168   (LEU  387  - GLY  400  <=> VAL  155  - THR  168 )                          
 119: 6c70-A f9ql-A   317 - 320 <=>  170 - 173   (LEU  403  - GLU  406  <=> GLN  170  - PHE  173 )                          
 119: 6c70-A f9ql-A   365 - 388 <=>  200 - 223   (VAL  451  - LYS  474  <=> VAL  200  - TYR  223 )                          
 120: 6c70-A ggrz-A    23 -  26 <=>   22 -  25   (PHE   25  - ASN   28  <=> GLY   22  - ASN   25 )                          
 120: 6c70-A ggrz-A    32 -  62 <=>   26 -  56   (LYS   34  - SER   64  <=> ARG   26  - SER   56 )                          
 120: 6c70-A ggrz-A    63 -  66 <=>   61 -  64   (ASP   65  - ASP   68  <=> LEU   61  - PRO   64 )                          
 120: 6c70-A ggrz-A    67 -  90 <=>   66 -  89   (ASP   69  - VAL   92  <=> TYR   66  - ILE   89 )                          
 120: 6c70-A ggrz-A    92 -  95 <=>   95 -  98   (SER   94  - PHE   97  <=> LYS   95  - ILE   98 )                          
 120: 6c70-A ggrz-A   257 - 286 <=>   99 - 128   (VAL  343  - VAL  372  <=> SER   99  - ARG  128 )                          
 120: 6c70-A ggrz-A   302 - 307 <=>  156 - 161   (TYR  388  - VAL  393  <=> VAL  156  - GLY  161 )                          
 120: 6c70-A ggrz-A   359 - 363 <=>  165 - 169   (GLY  445  - PHE  449  <=> HIS  165  - MET  169 )                          
 120: 6c70-A ggrz-A   366 - 388 <=>  205 - 227   (SER  452  - LYS  474  <=> VAL  205  - ILE  227 )                          
 121: 6c70-A gkcq-A    63 -  97 <=>   34 -  68   (ASP   65  - LYS   99  <=> GLN   34  - THR   68 )                          
 121: 6c70-A gkcq-A    99 - 102 <=>   69 -  72   (LEU  101  - TRP  104  <=> SER   69  - TRP   72 )                          
 121: 6c70-A gkcq-A   256 - 281 <=>   76 - 101   (ALA  342  - TYR  367  <=> THR   76  - SER  101 )                          
 121: 6c70-A gkcq-A   283 - 290 <=>  102 - 109   (ALA  369  - ASN  376  <=> VAL  102  - GLY  109 )                          
 121: 6c70-A gkcq-A   305 - 308 <=>  162 - 165   (GLY  391  - PHE  394  <=> THR  162  - PRO  165 )                          
 121: 6c70-A gkcq-A   312 - 316 <=>  224 - 228   (ILE  398  - ARG  402  <=> LEU  224  - GLY  228 )                          
 121: 6c70-A gkcq-A   334 - 337 <=>  589 - 592   (TYR  420  - SER  423  <=> ARG  589  - ALA  592 )                          
 121: 6c70-A gkcq-A   343 - 346 <=>  594 - 597   (PHE  429  - ILE  432  <=> LEU  594  - GLN  597 )                          
 122: 6c70-A ga14-A    63 -  93 <=>   42 -  72   (ASP   65  - LYS   95  <=> THR   42  - GLY   72 )                          
 122: 6c70-A ga14-A   120 - 140 <=>  392 - 412   (ALA  122  - SER  142  <=> GLN  392  - GLY  412 )                          
 122: 6c70-A ga14-A   153 - 156 <=>  422 - 425   (SER  155  - PRO  173  <=> GLY  422  - PRO  425 )                          
 122: 6c70-A ga14-A   169 - 173 <=>  426 - 430   (MET  186  - GLY  190  <=> GLY  426  - GLY  430 )                          
 122: 6c70-A ga14-A   227 - 231 <=>  458 - 462   (GLY  313  - LYS  317  <=> SER  458  - GLY  462 )                          
 122: 6c70-A ga14-A   238 - 241 <=>  464 - 467   (SER  324  - LYS  327  <=> TRP  464  - LYS  467 )                          
 122: 6c70-A ga14-A   248 - 251 <=>  470 - 473   (LYS  334  - VAL  337  <=> PRO  470  - ARG  473 )                          
 122: 6c70-A ga14-A   254 - 257 <=>  474 - 477   (VAL  340  - VAL  343  <=> PRO  474  - LYS  477 )                          
 122: 6c70-A ga14-A   260 - 285 <=>  478 - 503   (ALA  346  - LYS  371  <=> GLY  478  - PRO  503 )                          
 122: 6c70-A ga14-A   377 - 384 <=>  569 - 576   (VAL  463  - LEU  470  <=> ARG  569  - GLY  576 )                          
 123: 6c70-A gnns-A    10 -  13 <=>   42 -  45   (LEU   12  - ASN   15  <=> TRP   42  - THR   45 )                          
 123: 6c70-A gnns-A    50 -  53 <=>   50 -  53   (GLN   52  - MET   55  <=> PRO   50  - ARG   53 )                          
 123: 6c70-A gnns-A    63 -  68 <=>   89 -  94   (ASP   65  - LEU   70  <=> ARG   89  - SER   94 )                          
 123: 6c70-A gnns-A    71 -  90 <=>   96 - 115   (ASN   73  - VAL   92  <=> GLN   96  - VAL  115 )                          
 123: 6c70-A gnns-A    91 - 105 <=>  117 - 131   (ARG   93  - PRO  107  <=> ALA  117  - TYR  131 )                          
 123: 6c70-A gnns-A   109 - 153 <=>  258 - 302   (PRO  111  - SER  155  <=> LEU  258  - SER  302 )                          
 123: 6c70-A gnns-A   188 - 211 <=>  314 - 337   (SER  205  - GLN  228  <=> PHE  314  - VAL  337 )                          
 123: 6c70-A gnns-A   214 - 217 <=>  368 - 371   (LYS  231  - MET  234  <=> GLY  368  - ASP  371 )                          
 123: 6c70-A gnns-A   241 - 244 <=>  374 - 377   (LYS  327  - VAL  330  <=> ASN  374  - LYS  377 )                          
 123: 6c70-A gnns-A   245 - 283 <=>  380 - 418   (GLU  331  - ALA  369  <=> GLU  380  - ILE  418 )                          
 124: 6c70-A gcr9-A    85 - 101 <=>   26 -  42   (MET   87  - ILE  103  <=> GLN   26  - PHE   42 )                          
 124: 6c70-A gcr9-A   102 - 105 <=>   44 -  47   (TRP  104  - PRO  107  <=> LEU   44  - LEU   47 )                          
 124: 6c70-A gcr9-A   107 - 111 <=>   54 -  58   (SER  109  - PHE  113  <=> VAL   54  - ASP   58 )                          
 124: 6c70-A gcr9-A   113 - 128 <=>   82 -  97   (GLU  115  - ARG  130  <=> LEU   82  - VAL   97 )                          
 124: 6c70-A gcr9-A   132 - 147 <=>  100 - 115   (CYS  134  - ILE  149  <=> ALA  100  - GLU  115 )                          
 124: 6c70-A gcr9-A   149 - 152 <=>  116 - 119   (PHE  151  - ASP  154  <=> VAL  116  - LYS  119 )                          
 124: 6c70-A gcr9-A   153 - 156 <=>  121 - 124   (SER  155  - PRO  173  <=> ASN  121  - GLN  124 )                          
 124: 6c70-A gcr9-A   170 - 181 <=>  129 - 140   (SER  187  - GLN  198  <=> SER  129  - ALA  140 )                          
 124: 6c70-A gcr9-A   183 - 214 <=>  141 - 172   (TYR  200  - LYS  231  <=> LYS  141  - GLY  172 )                          
 124: 6c70-A gcr9-A   219 - 222 <=>  176 - 179   (PRO  236  - GLU  239  <=> SER  176  - PHE  179 )                          
 124: 6c70-A gcr9-A   234 - 237 <=>  192 - 195   (MET  320  - ARG  323  <=> CYS  192  - SER  195 )                          
 124: 6c70-A gcr9-A   239 - 284 <=>  196 - 241   (ALA  325  - THR  370  <=> HIS  196  - LEU  241 )                          
 124: 6c70-A gcr9-A   285 - 288 <=>  243 - 246   (LYS  371  - GLY  374  <=> LYS  243  - THR  246 )                          
 125: 6c70-A ge5o-A     3 -   6 <=>    9 -  12   (HIS    5  - LEU    8  <=> ASP    9  - THR   12 )                          
 125: 6c70-A ge5o-A    16 -  19 <=>   20 -  23   (VAL   18  - GLY   21  <=> LEU   20  - PRO   23 )                          
 125: 6c70-A ge5o-A    32 -  62 <=>   25 -  55   (LYS   34  - SER   64  <=> ARG   25  - ARG   55 )                          
 125: 6c70-A ge5o-A    63 -  90 <=>   61 -  88   (ASP   65  - VAL   92  <=> HIS   61  - VAL   88 )                          
 125: 6c70-A ge5o-A    92 -  95 <=>   94 -  97   (SER   94  - PHE   97  <=> ASP   94  - ILE   97 )                          
 125: 6c70-A ge5o-A   257 - 285 <=>   98 - 126   (VAL  343  - LYS  371  <=> SER   98  - ASP  126 )                          
 125: 6c70-A ge5o-A   286 - 289 <=>  129 - 132   (VAL  372  - VAL  375  <=> VAL  129  - CYS  132 )                          
 125: 6c70-A ge5o-A   297 - 317 <=>  151 - 171   (ILE  383  - LEU  403  <=> GLY  151  - LEU  171 )                          
 125: 6c70-A ge5o-A   367 - 388 <=>  202 - 223   (LEU  453  - LYS  474  <=> LEU  202  - TYR  223 )                          
 126: 6c70-A giyq-A    53 -  57 <=>  510 - 514   (MET   55  - ASN   59  <=> LEU  510  - PRO  514 )                          
 126: 6c70-A giyq-A    64 -  91 <=>  551 - 578   (ASP   66  - ARG   93  <=> ALA  551  - LEU  578 )                          
 126: 6c70-A giyq-A   260 - 286 <=>  579 - 605   (ALA  346  - VAL  372  <=> ILE  579  - LYS  605 )                          
 126: 6c70-A giyq-A   295 - 302 <=>  607 - 614   (THR  381  - TYR  388  <=> VAL  607  - ILE  614 )                          
 126: 6c70-A giyq-A   308 - 322 <=>  623 - 637   (PHE  394  - SER  408  <=> ILE  623  - MET  637 )                          
 126: 6c70-A giyq-A   356 - 359 <=>  644 - 647   (SER  442  - GLY  445  <=> MET  644  - ALA  647 )                          
 126: 6c70-A giyq-A   370 - 374 <=>  650 - 654   (PHE  456  - LEU  460  <=> LEU  650  - PRO  654 )                          
 127: 6c70-A gl3w-A    63 -  95 <=>    2 -  34   (ASP   65  - PHE   97  <=> SER    2  - LYS   34 )                          
 127: 6c70-A gl3w-A   258 - 286 <=>   36 -  64   (GLY  344  - VAL  372  <=> GLN   36  - PRO   64 )                          
 127: 6c70-A gl3w-A   385 - 388 <=>   66 -  69   (VAL  471  - LYS  474  <=> THR   66  - GLY   69 )                          
 128: 6c70-A glwj-A     3 -   6 <=>    9 -  12   (HIS    5  - LEU    8  <=> ASN    9  - TYR   12 )                          
 128: 6c70-A glwj-A    24 -  27 <=>   22 -  25   (MET   26  - TYR   29  <=> GLY   22  - GLY   25 )                          
 128: 6c70-A glwj-A    33 -  62 <=>   27 -  56   (LYS   35  - SER   64  <=> GLU   27  - PRO   56 )                          
 128: 6c70-A glwj-A    63 -  66 <=>   61 -  64   (ASP   65  - ASP   68  <=> LEU   61  - PRO   64 )                          
 128: 6c70-A glwj-A    67 -  90 <=>   66 -  89   (ASP   69  - VAL   92  <=> TYR   66  - ALA   89 )                          
 128: 6c70-A glwj-A    92 -  95 <=>   95 -  98   (SER   94  - PHE   97  <=> ALA   95  - MET   98 )                          
 128: 6c70-A glwj-A   257 - 286 <=>   99 - 128   (VAL  343  - VAL  372  <=> ALA   99  - ARG  128 )                          
 128: 6c70-A glwj-A   301 - 304 <=>  156 - 159   (LEU  387  - LEU  390  <=> ILE  156  - VAL  159 )                          
 128: 6c70-A glwj-A   307 - 310 <=>  162 - 165   (VAL  393  - PHE  396  <=> VAL  162  - LEU  165 )                          
 128: 6c70-A glwj-A   313 - 316 <=>  200 - 203   (PHE  399  - ARG  402  <=> VAL  200  - ILE  203 )                          
 128: 6c70-A glwj-A   365 - 388 <=>  204 - 227   (VAL  451  - LYS  474  <=> CYS  204  - ILE  227 )                          
 129: 6c70-A gcbt-A    25 -  64 <=>   27 -  66   (PHE   27  - ASP   66  <=> GLY   27  - LEU   66 )                          
 129: 6c70-A gcbt-A    67 -  90 <=>   67 -  90   (ASP   69  - VAL   92  <=> HIS   67  - PRO   90 )                          
 129: 6c70-A gcbt-A    96 -  99 <=>  101 - 104   (TYR   98  - LEU  101  <=> TYR  101  - SER  104 )                          
 129: 6c70-A gcbt-A   255 - 286 <=>  105 - 136   (THR  341  - VAL  372  <=> PHE  105  - ALA  136 )                          
 129: 6c70-A gcbt-A   287 - 290 <=>  140 - 143   (ASN  373  - ASN  376  <=> PRO  140  - TYR  143 )                          
 129: 6c70-A gcbt-A   291 - 294 <=>  145 - 148   (VAL  377  - ALA  380  <=> LEU  145  - ARG  148 )                          
 129: 6c70-A gcbt-A   295 - 310 <=>  151 - 166   (THR  381  - PHE  396  <=> VAL  151  - VAL  166 )                          
 129: 6c70-A gcbt-A   348 - 351 <=>  199 - 202   (CYS  434  - CYS  437  <=> SER  199  - HIS  202 )                          
 129: 6c70-A gcbt-A   353 - 356 <=>  203 - 206   (LYS  439  - SER  442  <=> VAL  203  - THR  206 )                          
 129: 6c70-A gcbt-A   366 - 372 <=>  210 - 216   (SER  452  - SER  458  <=> ASP  210  - VAL  216 )                          
 129: 6c70-A gcbt-A   373 - 388 <=>  218 - 233   (VAL  459  - LYS  474  <=> PHE  218  - GLY  233 )                          
 130: 6c70-A f9xa-A    63 -  89 <=>   69 -  95   (ASP   65  - PRO   91  <=> LEU   69  - GLU   95 )                          
 130: 6c70-A f9xa-A    91 -  94 <=>   96 -  99   (ARG   93  - ILE   96  <=> ASN   96  - ARG   99 )                          
 130: 6c70-A f9xa-A    98 - 104 <=>  100 - 106   (THR  100  - ASN  106  <=> ASP  100  - ARG  106 )                          
 130: 6c70-A f9xa-A   105 - 108 <=>  109 - 112   (PRO  107  - HIS  110  <=> LYS  109  - PRO  112 )                          
 130: 6c70-A f9xa-A   111 - 117 <=>  336 - 342   (PHE  113  - ARG  119  <=> HIS  336  - GLN  342 )                          
 130: 6c70-A f9xa-A   258 - 290 <=>  355 - 387   (GLY  344  - ASN  376  <=> LEU  355  - GLU  387 )                          
 130: 6c70-A f9xa-A   304 - 316 <=>  826 - 838   (LEU  390  - ARG  402  <=> THR  826  - GLU  838 )                          
 130: 6c70-A f9xa-A   350 - 353 <=>  844 - 847   (GLN  436  - LYS  439  <=> PRO  844  - GLY  847 )                          
 131: 6c70-A gedp-A     1 -   6 <=>    8 -  13   (PHE    3  - LEU    8  <=> GLN    8  - ASN   13 )                          
 131: 6c70-A gedp-A    24 -  27 <=>   31 -  34   (MET   26  - TYR   29  <=> LYS   31  - GLU   34 )                          
 131: 6c70-A gedp-A    32 -  62 <=>   35 -  65   (LYS   34  - SER   64  <=> VAL   35  - CYS   65 )                          
 131: 6c70-A gedp-A    63 -  90 <=>   71 -  98   (ASP   65  - VAL   92  <=> HIS   71  - GLN   98 )                          
 131: 6c70-A gedp-A    92 -  95 <=>  104 - 107   (SER   94  - PHE   97  <=> ALA  104  - ILE  107 )                          
 131: 6c70-A gedp-A   257 - 286 <=>  108 - 137   (VAL  343  - VAL  372  <=> SER  108  - ARG  137 )                          
 131: 6c70-A gedp-A   301 - 307 <=>  165 - 171   (LEU  387  - VAL  393  <=> GLY  165  - GLY  171 )                          
 131: 6c70-A gedp-A   308 - 313 <=>  173 - 178   (PHE  394  - PHE  399  <=> GLY  173  - ILE  178 )                          
 131: 6c70-A gedp-A   317 - 320 <=>  181 - 184   (LEU  403  - GLU  406  <=> LEU  181  - CYS  184 )                          
 131: 6c70-A gedp-A   366 - 388 <=>  214 - 236   (SER  452  - LYS  474  <=> ILE  214  - ILE  236 )                          
 132: 6c70-A gkzk-A    59 -  62 <=>   90 -  93   (MET   61  - SER   64  <=> LYS   90  - SER   93 )                          
 132: 6c70-A gkzk-A    67 -  89 <=>   95 - 117   (ASP   69  - PRO   91  <=> LEU   95  - ALA  117 )                          
 132: 6c70-A gkzk-A    91 -  99 <=>  118 - 126   (ARG   93  - LEU  101  <=> MET  118  - GLU  126 )                          
 132: 6c70-A gkzk-A   253 - 289 <=>  128 - 164   (LEU  339  - VAL  375  <=> PRO  128  - PRO  164 )                          
 132: 6c70-A gkzk-A   335 - 339 <=>  273 - 277   (ASP  421  - GLU  425  <=> ALA  273  - THR  277 )                          
 133: 6c70-A gcdp-A    63 -  96 <=>  152 - 185   (ASP   65  - TYR   98  <=> LYS  152  - GLU  185 )                          
 133: 6c70-A gcdp-A    99 - 102 <=>  195 - 198   (LEU  101  - TRP  104  <=> GLY  195  - ILE  198 )                          
 133: 6c70-A gcdp-A   255 - 258 <=>  203 - 206   (THR  341  - GLY  344  <=> THR  203  - LYS  206 )                          
 133: 6c70-A gcdp-A   262 - 284 <=>  262 - 284   (GLY  348  - THR  370  <=> ILE  262  - PRO  284 )                          
 133: 6c70-A gcdp-A   297 - 303 <=>  290 - 296   (ILE  383  - THR  389  <=> VAL  290  - ALA  296 )                          
 133: 6c70-A gcdp-A   384 - 388 <=>  380 - 384   (LEU  470  - LYS  474  <=> SER  380  - GLY  384 )                          
 134: 6c70-A gdnm-A    28 -  31 <=> 1553 -1556   (TYR   30  - GLY   33  <=> ALA 1553  - GLY 1556 )                          
 134: 6c70-A gdnm-A    59 -  62 <=> 1810 -1813   (MET   61  - SER   64  <=> MET 1810  - ASP 1813 )                          
 134: 6c70-A gdnm-A    67 -  98 <=> 1815 -1846   (ASP   69  - THR  100  <=> SER 1815  - ASN 1846 )                          
 134: 6c70-A gdnm-A   256 - 285 <=> 1848 -1877   (ALA  342  - LYS  371  <=> PRO 1848  - THR 1877 )                          
 134: 6c70-A gdnm-A   286 - 290 <=> 1879 -1883   (VAL  372  - ASN  376  <=> ALA 1879  - PRO 1883 )                          
 135: 6c70-A gd0r-A    63 -  67 <=>  158 - 162   (ASP   65  - ASP   69  <=> PRO  158  - PRO  162 )                          
 135: 6c70-A gd0r-A   139 - 142 <=>  166 - 169   (PHE  141  - ILE  144  <=> ASN  166  - PHE  169 )                          
 135: 6c70-A gd0r-A   144 - 150 <=>  170 - 176   (TRP  146  - ILE  152  <=> GLU  170  - LYS  176 )                          
 135: 6c70-A gd0r-A   169 - 172 <=>  186 - 189   (MET  186  - ALA  189  <=> HIS  186  - ASP  189 )                          
 135: 6c70-A gd0r-A   173 - 216 <=>  191 - 234   (GLY  190  - ILE  233  <=> ARG  191  - SER  234 )                          
 135: 6c70-A gd0r-A   217 - 220 <=>  236 - 239   (MET  234  - LEU  237  <=> SER  236  - ALA  239 )                          
 135: 6c70-A gd0r-A   239 - 269 <=>  240 - 270   (ALA  325  - MET  355  <=> ALA  240  - GLU  270 )                          
 135: 6c70-A gd0r-A   302 - 328 <=>  271 - 297   (TYR  388  - ALA  414  <=> ASP  271  - VAL  297 )                          
 135: 6c70-A gd0r-A   347 - 350 <=>  298 - 301   (VAL  433  - GLN  436  <=> ARG  298  - GLU  301 )                          
 135: 6c70-A gd0r-A   383 - 387 <=>  354 - 358   (VAL  469  - LEU  473  <=> SER  354  - ASP  358 )                          
 136: 6c70-A gij2-A    64 -  99 <=>  471 - 506   (ASP   66  - LEU  101  <=> LYS  471  - ASP  506 )                          
 136: 6c70-A gij2-A   256 - 284 <=>  507 - 535   (ALA  342  - THR  370  <=> SER  507  - ASP  535 )                          
 136: 6c70-A gij2-A   285 - 291 <=>  537 - 543   (LYS  371  - VAL  377  <=> GLU  537  - ALA  543 )                          
 137: 6c70-A gehc-A    64 -  92 <=> 1191 -1219   (ASP   66  - SER   94  <=> GLU 1191  - THR 1219 )                          
 137: 6c70-A gehc-A    95 -  98 <=> 1220 -1223   (PHE   97  - THR  100  <=> HIS 1220  - LEU 1223 )                          
 137: 6c70-A gehc-A   256 - 259 <=> 1224 -1227   (ALA  342  - ASP  345  <=> ARG 1224  - ASN 1227 )                          
 137: 6c70-A gehc-A   261 - 286 <=> 1228 -1253   (TYR  347  - VAL  372  <=> ARG 1228  - LEU 1253 )                          
 137: 6c70-A gehc-A   287 - 290 <=> 1256 -1259   (ASN  373  - ASN  376  <=> LYS 1256  - SER 1259 )                          
 138: 6c70-A gjp6-A    24 -  27 <=>   21 -  24   (MET   26  - TYR   29  <=> GLY   21  - GLN   24 )                          
 138: 6c70-A gjp6-A    32 -  62 <=>   25 -  55   (LYS   34  - SER   64  <=> ASN   25  - CYS   55 )                          
 138: 6c70-A gjp6-A    63 -  90 <=>   61 -  88   (ASP   65  - VAL   92  <=> LYS   61  - ILE   88 )                          
 138: 6c70-A gjp6-A    92 -  95 <=>   94 -  97   (SER   94  - PHE   97  <=> LYS   94  - ILE   97 )                          
 138: 6c70-A gjp6-A   257 - 281 <=>   98 - 122   (VAL  343  - TYR  367  <=> SER   98  - VAL  122 )                          
 138: 6c70-A gjp6-A   290 - 318 <=>  144 - 172   (ASN  376  - ILE  404  <=> GLU  144  - PRO  172 )                          
 138: 6c70-A gjp6-A   320 - 323 <=>  193 - 196   (GLU  406  - SER  409  <=> ALA  193  - ASP  196 )                          
 138: 6c70-A gjp6-A   368 - 388 <=>  203 - 223   (ASP  454  - LYS  474  <=> PHE  203  - TYR  223 )                          
 139: 6c70-A f9n7-A    38 -  42 <=>   59 -  63   (ILE   40  - VAL   44  <=> HIS   59  - GLY   63 )                          
 139: 6c70-A f9n7-A    43 -  64 <=>   98 - 119   (THR   45  - ASP   66  <=> HIS   98  - TRP  119 )                          
 139: 6c70-A f9n7-A    65 -  85 <=>  128 - 148   (VAL   67  - MET   87  <=> HIS  128  - PRO  148 )                          
 139: 6c70-A f9n7-A   187 - 190 <=>  151 - 154   (ILE  204  - ALA  207  <=> PRO  151  - LEU  154 )                          
 139: 6c70-A f9n7-A   195 - 199 <=>  160 - 164   (LEU  212  - PHE  216  <=> VAL  160  - ALA  164 )                          
 139: 6c70-A f9n7-A   256 - 287 <=>  167 - 198   (ALA  342  - ASN  373  <=> THR  167  - ASN  198 )                          
 139: 6c70-A f9n7-A   288 - 315 <=>  208 - 235   (GLY  374  - ASN  401  <=> SER  208  - PHE  235 )                          
 139: 6c70-A f9n7-A   361 - 364 <=>  246 - 249   (LYS  447  - THR  450  <=> LEU  246  - HIS  249 )                          
 139: 6c70-A f9n7-A   368 - 383 <=>  251 - 266   (ASP  454  - VAL  469  <=> ASP  251  - ARG  266 )                          
 140: 6c70-A gf51-A    28 -  34 <=>  604 - 610   (TYR   30  - PHE   36  <=> VAL  604  - ASN  610 )                          
 140: 6c70-A gf51-A    66 -  89 <=>  954 - 977   (ASP   68  - PRO   91  <=> GLY  954  - ARG  977 )                          
 140: 6c70-A gf51-A    91 -  98 <=>  978 - 985   (ARG   93  - THR  100  <=> LEU  978  - ILE  985 )                          
 140: 6c70-A gf51-A   101 - 106 <=>  986 - 991   (ILE  103  - ASN  108  <=> ILE  986  - ALA  991 )                          
 140: 6c70-A gf51-A   248 - 260 <=>  993 -1005   (LYS  334  - ALA  346  <=> THR  993  - GLN 1005 )                          
 140: 6c70-A gf51-A   261 - 281 <=> 1008 -1028   (TYR  347  - TYR  367  <=> MET 1008  - VAL 1028 )                          
 140: 6c70-A gf51-A   283 - 287 <=> 1029 -1033   (ALA  369  - ASN  373  <=> LEU 1029  - ASP 1033 )                          
 140: 6c70-A gf51-A   288 - 291 <=> 1036 -1039   (GLY  374  - VAL  377  <=> LEU 1036  - LEU 1039 )                          
 141: 6c70-A f85b-A    60 -  63 <=>  458 - 461   (MET   62  - ASP   65  <=> VAL  458  - ASN  461 )                          
 141: 6c70-A f85b-A    64 -  92 <=>  551 - 579   (ASP   66  - SER   94  <=> LEU  551  - PRO  579 )                          
 141: 6c70-A f85b-A   259 - 286 <=>  581 - 608   (ASP  345  - VAL  372  <=> SER  581  - GLY  608 )                          
 141: 6c70-A f85b-A   295 - 300 <=>  612 - 617   (THR  381  - LEU  386  <=> GLN  612  - TYR  617 )                          
 141: 6c70-A f85b-A   310 - 319 <=>  630 - 639   (PHE  396  - GLU  405  <=> ASP  630  - ALA  639 )                          
 141: 6c70-A f85b-A   368 - 372 <=>  643 - 647   (ASP  454  - SER  458  <=> ASP  643  - GLY  647 )                          
 142: 6c70-A gnar-A    63 -  91 <=>    3 -  31   (ASP   65  - ARG   93  <=> ALA    3  - GLY   31 )                          
 142: 6c70-A gnar-A   260 - 287 <=>   33 -  60   (ALA  346  - ASN  373  <=> GLY   33  - GLY   60 )                          
 143: 6c70-A gdf8-A     1 -   5 <=>   45 -  49   (PHE    3  - GLY    7  <=> SER   45  - PRO   49 )                          
 143: 6c70-A gdf8-A    33 -  65 <=>   55 -  87   (LYS   35  - VAL   67  <=> SER   55  - PRO   87 )                          
 143: 6c70-A gdf8-A    66 -  75 <=>   89 -  98   (ASP   68  - MET   77  <=> GLU   89  - PHE   98 )                          
 143: 6c70-A gdf8-A    77 -  95 <=>   99 - 117   (PHE   79  - PHE   97  <=> ILE   99  - HIS  117 )                          
 143: 6c70-A gdf8-A   259 - 285 <=>  118 - 144   (ASP  345  - LYS  371  <=> PRO  118  - GLN  144 )                          
 143: 6c70-A gdf8-A   287 - 321 <=>  252 - 286   (ASN  373  - SER  407  <=> LEU  252  - VAL  286 )                          
 143: 6c70-A gdf8-A   383 - 387 <=>  363 - 367   (VAL  469  - LEU  473  <=> GLN  363  - HIS  367 )                          
 144: 6c70-A galw-A     4 -  19 <=>   36 -  51   (GLN    6  - GLY   21  <=> ILE   36  - MET   51 )                          
 144: 6c70-A galw-A    63 -  89 <=>   74 - 100   (ASP   65  - PRO   91  <=> PHE   74  - PHE  100 )                          
 144: 6c70-A galw-A    91 -  97 <=>  101 - 107   (ARG   93  - LYS   99  <=> LEU  101  - ASN  107 )                          
 144: 6c70-A galw-A   252 - 283 <=>  110 - 141   (ARG  338  - ALA  369  <=> ALA  110  - VAL  141 )                          
 144: 6c70-A galw-A   285 - 289 <=>  142 - 146   (LYS  371  - VAL  375  <=> GLN  142  - MET  146 )                          
 145: 6c70-A goom-A    25 -  63 <=>   16 -  54   (PHE   27  - ASP   65  <=> GLY   16  - HIS   54 )                          
 145: 6c70-A goom-A    67 -  90 <=>   56 -  79   (ASP   69  - VAL   92  <=> HIS   56  - PRO   79 )                          
 145: 6c70-A goom-A    96 -  99 <=>   91 -  94   (TYR   98  - LEU  101  <=> THR   91  - TYR   94 )                          
 145: 6c70-A goom-A   259 - 286 <=>   98 - 125   (ASP  345  - VAL  372  <=> VAL   98  - ALA  125 )                          
 145: 6c70-A goom-A   287 - 295 <=>  128 - 136   (ASN  373  - THR  381  <=> ARG  128  - MET  136 )                          
 145: 6c70-A goom-A   298 - 308 <=>  140 - 150   (GLY  384  - PHE  394  <=> LEU  140  - SER  150 )                          
 145: 6c70-A goom-A   359 - 362 <=>  168 - 171   (GLY  445  - PHE  448  <=> SER  168  - GLN  171 )                          
 145: 6c70-A goom-A   366 - 376 <=>  211 - 221   (SER  452  - ALA  462  <=> LEU  211  - VAL  221 )                          
 145: 6c70-A goom-A   378 - 388 <=>  223 - 233   (VAL  464  - LYS  474  <=> LEU  223  - ILE  233 )                          
 146: 6c70-A gj0u-A    12 -  15 <=>   13 -  16   (PRO   14  - ARG   17  <=> ILE   13  - GLY   16 )                          
 146: 6c70-A gj0u-A    26 -  63 <=>   17 -  54   (ASN   28  - ASP   65  <=> LEU   17  - ASN   54 )                          
 146: 6c70-A gj0u-A    67 -  89 <=>   56 -  78   (ASP   69  - PRO   91  <=> GLN   56  - THR   78 )                          
 146: 6c70-A gj0u-A    96 -  99 <=>   92 -  95   (TYR   98  - LEU  101  <=> ILE   92  - THR   95 )                          
 146: 6c70-A gj0u-A   258 - 285 <=>   98 - 125   (GLY  344  - LYS  371  <=> MET   98  - ALA  125 )                          
 146: 6c70-A gj0u-A   286 - 295 <=>  128 - 137   (VAL  372  - THR  381  <=> GLN  128  - SER  137 )                          
 146: 6c70-A gj0u-A   298 - 309 <=>  140 - 151   (GLY  384  - LEU  395  <=> THR  140  - MET  151 )                          
 146: 6c70-A gj0u-A   349 - 356 <=>  189 - 196   (GLN  435  - SER  442  <=> CYS  189  - GLU  196 )                          
 146: 6c70-A gj0u-A   363 - 388 <=>  199 - 224   (PHE  449  - LYS  474  <=> SER  199  - ASN  224 )                          
 147: 6c70-A gn2n-A    63 -  91 <=>  111 - 139   (ASP   65  - ARG   93  <=> GLY  111  - SER  139 )                          
 147: 6c70-A gn2n-A    92 -  95 <=>  142 - 145   (SER   94  - PHE   97  <=> GLU  142  - ASP  145 )                          
 147: 6c70-A gn2n-A   256 - 280 <=>  147 - 171   (ALA  342  - ALA  366  <=> SER  147  - ALA  171 )                          
 147: 6c70-A gn2n-A   283 - 289 <=>  172 - 178   (ALA  369  - VAL  375  <=> HIS  172  - ILE  178 )                          
 147: 6c70-A gn2n-A   312 - 315 <=>  254 - 257   (ILE  398  - ASN  401  <=> LEU  254  - SER  257 )                          
 148: 6c70-A gehw-A    64 -  86 <=>  363 - 385   (ASP   66  - ILE   88  <=> ALA  363  - GLU  385 )                          
 148: 6c70-A gehw-A    88 -  91 <=>  386 - 389   (PHE   90  - ARG   93  <=> ALA  386  - GLY  389 )                          
 148: 6c70-A gehw-A   260 - 285 <=>  391 - 416   (ALA  346  - LYS  371  <=> PHE  391  - LEU  416 )                          
 148: 6c70-A gehw-A   286 - 289 <=>  418 - 421   (VAL  372  - VAL  375  <=> THR  418  - ASP  421 )                          
 149: 6c70-A gja0-A    64 -  98 <=>  213 - 247   (ASP   66  - THR  100  <=> ARG  213  - TYR  247 )                          
 149: 6c70-A gja0-A   258 - 289 <=>  248 - 279   (GLY  344  - VAL  375  <=> GLY  248  - PRO  279 )                          
 150: 6c70-A gomn-A    48 -  51 <=>   68 -  71   (LEU   50  - TYR   53  <=> MET   68  - ILE   71 )                          
 150: 6c70-A gomn-A    55 -  58 <=>  158 - 161   (ALA   57  - LEU   60  <=> TRP  158  - TYR  161 )                          
 150: 6c70-A gomn-A    62 -  69 <=>  179 - 186   (SER   64  - THR   71  <=> LEU  179  - GLN  186 )                          
 150: 6c70-A gomn-A   148 - 153 <=>  259 - 264   (THR  150  - SER  155  <=> ASP  259  - TYR  264 )                          
 150: 6c70-A gomn-A   289 - 310 <=>  268 - 289   (VAL  375  - PHE  396  <=> ASP  268  - LEU  289 )                          
 150: 6c70-A gomn-A   366 - 388 <=>  290 - 312   (SER  452  - LYS  474  <=> PRO  290  - LYS  312 )                          
 151: 6c70-A gc57-A    64 -  89 <=>  433 - 458   (ASP   66  - PRO   91  <=> LYS  433  - GLU  458 )                          
 151: 6c70-A gc57-A    91 - 100 <=>  459 - 468   (ARG   93  - ALA  102  <=> LEU  459  - GLU  468 )                          
 151: 6c70-A gc57-A   102 - 105 <=>  469 - 472   (TRP  104  - PRO  107  <=> VAL  469  - PRO  472 )                          
 151: 6c70-A gc57-A   247 - 284 <=>  474 - 511   (HIS  333  - THR  370  <=> ASP  474  - GLU  511 )                          
 151: 6c70-A gc57-A   285 - 289 <=>  513 - 517   (LYS  371  - VAL  375  <=> GLU  513  - PRO  517 )                          
 152: 6c70-A gl7u-A     2 -   5 <=>   43 -  46   (LYS    4  - GLY    7  <=> LEU   43  - ASP   46 )                          
 152: 6c70-A gl7u-A    29 -  33 <=>  171 - 175   (SER   31  - LYS   35  <=> SER  171  - GLU  175 )                          
 152: 6c70-A gl7u-A    63 -  90 <=>  243 - 270   (ASP   65  - VAL   92  <=> SER  243  - LYS  270 )                          
 152: 6c70-A gl7u-A    92 -  96 <=>  271 - 275   (SER   94  - TYR   98  <=> HIS  271  - LEU  275 )                          
 152: 6c70-A gl7u-A   259 - 283 <=>  279 - 303   (ASP  345  - ALA  369  <=> LYS  279  - ARG  303 )                          
 152: 6c70-A gl7u-A   296 - 299 <=>  307 - 310   (VAL  382  - TYR  385  <=> LEU  307  - PHE  310 )                          
 152: 6c70-A gl7u-A   303 - 308 <=>  369 - 374   (THR  389  - PHE  394  <=> LEU  369  - HIS  374 )                          
 152: 6c70-A gl7u-A   310 - 313 <=>  437 - 440   (PHE  396  - PHE  399  <=> LEU  437  - CYS  440 )                          
 152: 6c70-A gl7u-A   326 - 329 <=>  574 - 577   (GLU  412  - TYR  415  <=> GLU  574  - GLU  577 )                          
 152: 6c70-A gl7u-A   347 - 354 <=>  580 - 587   (VAL  433  - ALA  440  <=> GLU  580  - GLN  587 )                          
 153: 6c70-A gf73-A    62 -  65 <=>    8 -  11   (SER   64  - VAL   67  <=> THR    8  - ARG   11 )                          
 153: 6c70-A gf73-A    68 -  89 <=>   12 -  33   (LEU   70  - PRO   91  <=> ALA   12  - GLY   33 )                          
 153: 6c70-A gf73-A    91 -  97 <=>   34 -  40   (ARG   93  - LYS   99  <=> MET   34  - VAL   40 )                          
 153: 6c70-A gf73-A    99 - 102 <=>   41 -  44   (LEU  101  - TRP  104  <=> ALA   41  - ARG   44 )                          
 153: 6c70-A gf73-A   259 - 284 <=>   52 -  77   (ASP  345  - THR  370  <=> GLN   52  - LEU   77 )                          
 153: 6c70-A gf73-A   286 - 289 <=>   78 -  81   (VAL  372  - VAL  375  <=> PRO   78  - ALA   81 )                          
 153: 6c70-A gf73-A   313 - 316 <=>  272 - 275   (PHE  399  - ARG  402  <=> GLY  272  - GLN  275 )                          
 153: 6c70-A gf73-A   325 - 328 <=>  337 - 340   (MET  411  - ALA  414  <=> THR  337  - GLY  340 )                          
 153: 6c70-A gf73-A   343 - 348 <=>  342 - 347   (PHE  429  - CYS  434  <=> VAL  342  - TRP  347 )                          
 153: 6c70-A gf73-A   352 - 357 <=>  348 - 353   (GLN  438  - ILE  443  <=> ASP  348  - ILE  353 )                          
 153: 6c70-A gf73-A   367 - 371 <=>  384 - 388   (LEU  453  - ALA  457  <=> PHE  384  - ALA  388 )                          
 154: 6c70-A gcrm-A    59 -  62 <=>  317 - 320   (MET   61  - SER   64  <=> GLU  317  - ILE  320 )                          
 154: 6c70-A gcrm-A    66 -  94 <=>  322 - 350   (ASP   68  - ILE   96  <=> THR  322  - LEU  350 )                          
 154: 6c70-A gcrm-A    96 -  99 <=>  354 - 357   (TYR   98  - LEU  101  <=> VAL  354  - LEU  357 )                          
 154: 6c70-A gcrm-A   255 - 283 <=>  358 - 386   (THR  341  - ALA  369  <=> ASP  358  - GLY  386 )                          
 154: 6c70-A gcrm-A   296 - 300 <=>  387 - 391   (VAL  382  - LEU  386  <=> LEU  387  - TYR  391 )                          
 155: 6c70-A gpax-A     3 -   9 <=>   31 -  37   (HIS    5  - ASP   11  <=> VAL   31  - GLN   37 )                          
 155: 6c70-A gpax-A    29 -  62 <=>  177 - 210   (SER   31  - SER   64  <=> GLU  177  - ALA  210 )                          
 155: 6c70-A gpax-A    63 -  96 <=>  215 - 248   (ASP   65  - TYR   98  <=> LEU  215  - PHE  248 )                          
 155: 6c70-A gpax-A   248 - 272 <=>  269 - 293   (LYS  334  - THR  358  <=> PRO  269  - ALA  293 )                          
 155: 6c70-A gpax-A   273 - 281 <=>  296 - 304   (THR  359  - TYR  367  <=> TYR  296  - LEU  304 )                          
 155: 6c70-A gpax-A   287 - 321 <=>  313 - 347   (ASN  373  - SER  407  <=> ALA  313  - ALA  347 )                          
 155: 6c70-A gpax-A   370 - 388 <=>  364 - 382   (PHE  456  - LYS  474  <=> GLN  364  - ILE  382 )                          
 156: 6c70-A gani-A    64 - 105 <=>  101 - 142   (ASP   66  - PRO  107  <=> GLU  101  - SER  142 )                          
 156: 6c70-A gani-A   249 - 252 <=>  144 - 147   (HIS  335  - ARG  338  <=> GLY  144  - SER  147 )                          
 156: 6c70-A gani-A   255 - 259 <=>  148 - 152   (THR  341  - ASP  345  <=> SER  148  - VAL  152 )                          
 156: 6c70-A gani-A   261 - 286 <=>  153 - 178   (TYR  347  - VAL  372  <=> LEU  153  - LEU  178 )                          
 156: 6c70-A gani-A   287 - 290 <=>  181 - 184   (ASN  373  - ASN  376  <=> VAL  181  - LEU  184 )                          
 156: 6c70-A gani-A   315 - 322 <=>  429 - 436   (ASN  401  - SER  408  <=> ARG  429  - LYS  436 )                          
 157: 6c70-A ggao-A    16 -  19 <=>   19 -  22   (VAL   18  - GLY   21  <=> LEU   19  - ALA   22 )                          
 157: 6c70-A ggao-A    32 -  62 <=>   24 -  54   (LYS   34  - SER   64  <=> PRO   24  - TRP   54 )                          
 157: 6c70-A ggao-A    64 -  87 <=>   62 -  85   (ASP   66  - TYR   89  <=> ARG   62  - ARG   85 )                          
 157: 6c70-A ggao-A    92 -  95 <=>   94 -  97   (SER   94  - PHE   97  <=> SER   94  - ILE   97 )                          
 157: 6c70-A ggao-A   257 - 286 <=>   98 - 127   (VAL  343  - VAL  372  <=> ALA   98  - ARG  127 )                          
 157: 6c70-A ggao-A   304 - 311 <=>  157 - 164   (LEU  390  - CYS  397  <=> GLY  157  - GLN  164 )                          
 157: 6c70-A ggao-A   352 - 355 <=>  194 - 197   (GLN  438  - MET  441  <=> CYS  194  - THR  197 )                          
 157: 6c70-A ggao-A   366 - 388 <=>  204 - 226   (SER  452  - LYS  474  <=> THR  204  - ILE  226 )                          
 158: 6c70-A gljq-A     1 -   4 <=>   55 -  58   (PHE    3  - GLN    6  <=> ARG   55  - GLY   58 )                          
 158: 6c70-A gljq-A    45 -  58 <=>   65 -  78   (LEU   47  - LEU   60  <=> VAL   65  - ALA   78 )                          
 158: 6c70-A gljq-A    63 -  94 <=>   85 - 116   (ASP   65  - ILE   96  <=> ARG   85  - GLN  116 )                          
 158: 6c70-A gljq-A    97 - 105 <=>  120 - 128   (LYS   99  - PRO  107  <=> ARG  120  - GLU  128 )                          
 158: 6c70-A gljq-A   119 - 122 <=>  140 - 143   (HIS  121  - ALA  124  <=> LEU  140  - LEU  143 )                          
 158: 6c70-A gljq-A   207 - 210 <=>  146 - 149   (CYS  224  - LEU  227  <=> SER  146  - LYS  149 )                          
 158: 6c70-A gljq-A   211 - 214 <=>  184 - 187   (GLN  228  - LYS  231  <=> PHE  184  - CYS  187 )                          
 158: 6c70-A gljq-A   217 - 223 <=>  201 - 207   (MET  234  - LEU  240  <=> GLY  201  - GLN  207 )                          
 158: 6c70-A gljq-A   235 - 240 <=>  208 - 213   (LEU  321  - ILE  326  <=> LEU  208  - ASP  213 )                          
 158: 6c70-A gljq-A   242 - 245 <=>  216 - 219   (TYR  328  - GLU  331  <=> ILE  216  - LYS  219 )                          
 158: 6c70-A gljq-A   248 - 255 <=>  220 - 227   (LYS  334  - THR  341  <=> GLY  220  - GLY  227 )                          
 158: 6c70-A gljq-A   261 - 286 <=>  237 - 262   (TYR  347  - VAL  372  <=> ALA  237  - GLU  262 )                          
 158: 6c70-A gljq-A   287 - 290 <=>  265 - 268   (ASN  373  - ASN  376  <=> LYS  265  - HIS  268 )                          
 159: 6c70-A ggnt-A    29 -  32 <=>  226 - 229   (SER   31  - LYS   34  <=> ALA  226  - SER  229 )                          
 159: 6c70-A ggnt-A    35 -  38 <=>  230 - 233   (PRO   37  - ILE   40  <=> SER  230  - LEU  233 )                          
 159: 6c70-A ggnt-A    46 -  49 <=>  235 - 238   (LEU   48  - LEU   51  <=> ALA  235  - ALA  238 )                          
 159: 6c70-A ggnt-A    64 - 103 <=>  277 - 316   (ASP   66  - ASN  105  <=> PRO  277  - LYS  316 )                          
 159: 6c70-A ggnt-A   104 - 107 <=>  319 - 322   (ASN  106  - SER  109  <=> ASN  319  - ASP  322 )                          
 159: 6c70-A ggnt-A   246 - 260 <=>  326 - 340   (ARG  332  - ALA  346  <=> VAL  326  - SER  340 )                          
 159: 6c70-A ggnt-A   261 - 286 <=>  344 - 369   (TYR  347  - VAL  372  <=> ILE  344  - GLN  369 )                          
 159: 6c70-A ggnt-A   288 - 291 <=>  371 - 374   (GLY  374  - VAL  377  <=> LYS  371  - LEU  374 )                          
 159: 6c70-A ggnt-A   323 - 331 <=>  595 - 603   (SER  409  - CYS  417  <=> SER  595  - GLN  603 )                          
 159: 6c70-A ggnt-A   332 - 338 <=>  606 - 612   (HIS  418  - GLU  424  <=> VAL  606  - ARG  612 )                          
 160: 6c70-A gk0t-A     4 -   7 <=>   54 -  57   (GLN    6  - VAL    9  <=> THR   54  - GLN   57 )                          
 160: 6c70-A gk0t-A    27 -  61 <=>   59 -  93   (TYR   29  - GLU   63  <=> GLU   59  - SER   93 )                          
 160: 6c70-A gk0t-A    62 -  91 <=>   96 - 125   (SER   64  - ARG   93  <=> THR   96  - GLN  125 )                          
 160: 6c70-A gk0t-A    92 -  95 <=>  130 - 133   (SER   94  - PHE   97  <=> ARG  130  - LEU  133 )                          
 160: 6c70-A gk0t-A   257 - 286 <=>  134 - 163   (VAL  343  - VAL  372  <=> GLY  134  - ARG  163 )                          
 160: 6c70-A gk0t-A   302 - 310 <=>  189 - 197   (TYR  388  - PHE  396  <=> ILE  189  - PRO  197 )                          
 160: 6c70-A gk0t-A   316 - 319 <=>  215 - 218   (ARG  402  - GLU  405  <=> PRO  215  - TRP  218 )                          
 160: 6c70-A gk0t-A   365 - 388 <=>  223 - 246   (VAL  451  - LYS  474  <=> TYR  223  - VAL  246 )                          
 161: 6c70-A gka2-A    31 -  35 <=>    3 -   7   (GLY   33  - PRO   37  <=> SER    3  - ARG    7 )                          
 161: 6c70-A gka2-A    64 -  94 <=>  371 - 401   (ASP   66  - ILE   96  <=> LEU  371  - LEU  401 )                          
 161: 6c70-A gka2-A    96 -  99 <=>  467 - 470   (TYR   98  - LEU  101  <=> THR  467  - ALA  470 )                          
 161: 6c70-A gka2-A   261 - 286 <=>  476 - 501   (TYR  347  - VAL  372  <=> LYS  476  - ILE  501 )                          
 161: 6c70-A gka2-A   287 - 290 <=>  504 - 507   (ASN  373  - ASN  376  <=> ALA  504  - SER  507 )                          
 161: 6c70-A gka2-A   334 - 339 <=>  664 - 669   (TYR  420  - GLU  425  <=> ALA  664  - SER  669 )                          
 162: 6c70-A f9kk-A    64 -  93 <=>   54 -  83   (ASP   66  - LYS   95  <=> HIS   54  - LYS   83 )                          
 162: 6c70-A f9kk-A    95 -  98 <=>   84 -  87   (PHE   97  - THR  100  <=> ALA   84  - HIS   87 )                          
 162: 6c70-A f9kk-A   256 - 286 <=>   88 - 118   (ALA  342  - VAL  372  <=> GLN   88  - HIS  118 )                          
 162: 6c70-A f9kk-A   287 - 290 <=>  121 - 124   (ASN  373  - ASN  376  <=> LEU  121  - LEU  124 )                          
 162: 6c70-A f9kk-A   319 - 330 <=>  275 - 286   (GLU  405  - SER  416  <=> THR  275  - ARG  286 )                          
 162: 6c70-A f9kk-A   334 - 338 <=>  292 - 296   (TYR  420  - GLU  424  <=> ASP  292  - ILE  296 )                          
 163: 6c70-A gbt0-A    64 -  91 <=>  114 - 141   (ASP   66  - ARG   93  <=> CYS  114  - GLU  141 )                          
 163: 6c70-A gbt0-A   260 - 286 <=>  143 - 169   (ALA  346  - VAL  372  <=> SER  143  - GLN  169 )                          
 163: 6c70-A gbt0-A   287 - 290 <=>  172 - 175   (ASN  373  - ASN  376  <=> LEU  172  - ARG  175 )                          
 164: 6c70-A gn8v-A    31 -  37 <=>   23 -  29   (GLY   33  - ARG   39  <=> SER   23  - PHE   29 )                          
 164: 6c70-A gn8v-A    40 -  43 <=>   30 -  33   (CYS   42  - THR   45  <=> VAL   30  - ARG   33 )                          
 164: 6c70-A gn8v-A    88 - 103 <=>   35 -  50   (PHE   90  - ASN  105  <=> PRO   35  - LEU   50 )                          
 164: 6c70-A gn8v-A   104 - 107 <=>   54 -  57   (ASN  106  - SER  109  <=> ILE   54  - GLU   57 )                          
 164: 6c70-A gn8v-A   108 - 111 <=>   59 -  62   (HIS  110  - PHE  113  <=> VAL   59  - CYS   62 )                          
 164: 6c70-A gn8v-A   112 - 126 <=>   64 -  78   (ALA  114  - MET  128  <=> LEU   64  - ALA   78 )                          
 164: 6c70-A gn8v-A   184 - 199 <=>   95 - 110   (TYR  201  - PHE  216  <=> ASP   95  - THR  110 )                          
 164: 6c70-A gn8v-A   200 - 217 <=>  112 - 129   (CYS  217  - MET  234  <=> GLY  112  - SER  129 )                          
 164: 6c70-A gn8v-A   239 - 276 <=>  130 - 167   (ALA  325  - LEU  362  <=> GLY  130  - LYS  167 )                          
 164: 6c70-A gn8v-A   278 - 286 <=>  168 - 176   (LEU  364  - VAL  372  <=> PRO  168  - ALA  176 )                          
 164: 6c70-A gn8v-A   287 - 290 <=>  178 - 181   (ASN  373  - ASN  376  <=> THR  178  - LEU  181 )                          
 165: 6c70-A f96p-A    64 -  67 <=>   53 -  56   (ASP   66  - ASP   69  <=> PRO   53  - ARG   56 )                          
 165: 6c70-A f96p-A    69 -  93 <=>   57 -  81   (THR   71  - LYS   95  <=> LEU   57  - ARG   81 )                          
 165: 6c70-A f96p-A    96 -  99 <=>   82 -  85   (TYR   98  - LEU  101  <=> LYS   82  - VAL   85 )                          
 165: 6c70-A f96p-A   256 - 286 <=>   86 - 116   (ALA  342  - VAL  372  <=> GLU   86  - GLY  116 )                          
 165: 6c70-A f96p-A   287 - 290 <=>  119 - 122   (ASN  373  - ASN  376  <=> GLU  119  - ALA  122 )                          
 165: 6c70-A f96p-A   334 - 338 <=> 1053 -1057   (TYR  420  - GLU  424  <=> HIS 1053  - SER 1057 )                          
 166: 6c70-A gcfa-A     1 -   5 <=>  137 - 141   (PHE    3  - GLY    7  <=> GLU  137  - GLU  141 )                          
 166: 6c70-A gcfa-A     9 -  15 <=>  214 - 220   (ASP   11  - ARG   17  <=> LEU  214  - GLN  220 )                          
 166: 6c70-A gcfa-A    64 -  89 <=>  257 - 282   (ASP   66  - PRO   91  <=> LEU  257  - GLN  282 )                          
 166: 6c70-A gcfa-A    91 -  98 <=>  283 - 290   (ARG   93  - THR  100  <=> ALA  283  - THR  290 )                          
 166: 6c70-A gcfa-A   253 - 286 <=>  291 - 324   (LEU  339  - VAL  372  <=> SER  291  - ARG  324 )                          
 166: 6c70-A gcfa-A   287 - 290 <=>  327 - 330   (ASN  373  - ASN  376  <=> LEU  327  - ARG  330 )                          
 166: 6c70-A gcfa-A   322 - 325 <=>  869 - 872   (SER  408  - MET  411  <=> PRO  869  - GLU  872 )                          
 166: 6c70-A gcfa-A   337 - 341 <=>  922 - 926   (SER  423  - LYS  427  <=> LYS  922  - VAL  926 )                          
 167: 6c70-A gb41-A    12 -  15 <=>   13 -  16   (PRO   14  - ARG   17  <=> VAL   13  - GLY   16 )                          
 167: 6c70-A gb41-A    26 -  63 <=>   17 -  54   (ASN   28  - ASP   65  <=> LEU   17  - ARG   54 )                          
 167: 6c70-A gb41-A    67 -  89 <=>   56 -  78   (ASP   69  - PRO   91  <=> GLN   56  - VAL   78 )                          
 167: 6c70-A gb41-A    96 -  99 <=>   92 -  95   (TYR   98  - LEU  101  <=> ILE   92  - ASN   95 )                          
 167: 6c70-A gb41-A   258 - 285 <=>   98 - 125   (GLY  344  - LYS  371  <=> MET   98  - ALA  125 )                          
 167: 6c70-A gb41-A   286 - 289 <=>  128 - 131   (VAL  372  - VAL  375  <=> ASP  128  - ARG  131 )                          
 167: 6c70-A gb41-A   291 - 295 <=>  133 - 137   (VAL  377  - THR  381  <=> SER  133  - SER  137 )
[truncated: 3,037,343 more chars]
