# Supplementary material for: Structural screens identify candidate human homologs of insect chemoreceptors and cryptic Drosophila gustatory receptor-like proteins
Source: eLife. 2023 Feb 20;12:e85537. doi: 10.7554/eLife.85537 (PMC9998090; doi:10.7554/eLife.85537)
Supplement: Source data 2. — Individual text files represent the output of the Dali AF-DB search using A. bakeri Or co-receptor (Orco) chain A (PDB 6C70-A) as query and the structural proteome dataset of the indicated species (note the datasets are from version 1 of the AlphaFold Protein Structure Database; subsequent, improved models were used for the pairwise comparisons in Table 1). The four-letter codes in the file names and job titles are as described for Source data 1. [file elife-85537-data2.zip › Mmyc_6C70A.txt]

# Job: Mmyc_6C70A
# Query: 6c70A
# No:  Chain   Z    rmsd lali nres  %id PDB  Description
   1:  wdet-A  5.9  4.9  131   805    5   9PEZI1/AFDB:AF-A0A175VVE7-F1 Cutinase transcription factor 1 beta CUT
   2:  wdpp-A  5.9  4.2   74   495    7   9PEZI1/AFDB:AF-A0A175WF23-F1 Nuclear segregation protein BFR1 NUCLEAR
   3:  whlb-A  5.8  5.2  145   799   12   9PEZI1/AFDB:AF-A0A175W0V1-F1 ERAD-associated E3 ubiquitin-protein lig
   4:  wdlo-A  5.7  7.7  144   827    9   9PEZI1/AFDB:AF-A0A175W579-F1 ERAD-associated E3 ubiquitin-protein lig
   5:  wdps-A  5.5  3.8   72   557    4   9PEZI1/AFDB:AF-A0A175WAF7-F1 Uncharacterized protein UNCHARACTERIZED 
   6:  we4h-A  5.4  4.5  152   918    9   9PEZI1/AFDB:AF-A0A175WH83-F1 Heavy metal tolerance protein HEAVY META
   7:  wb3p-A  5.3  4.9   77   462    8   9PEZI1/AFDB:AF-A0A175WI00-F1 Ankyrin-3 ANKYRIN-3;
   8:  whte-A  5.2  4.0   64   111    8   9PEZI1/AFDB:AF-A0A175WHX5-F1 Uncharacterized protein UNCHARACTERIZED 
   9:  wi12-A  5.2  5.7   80   918   11   9PEZI1/AFDB:AF-A0A175W7M2-F1 Vegetative incompatibility protein HET-E
  10:  wg5p-A  5.1  6.0   84   413    4   9PEZI1/AFDB:AF-A0A175VPC6-F1 Helo_like_N domain-containing protein HE
  11:  weks-A  5.1 14.4   71   814    3   9PEZI1/AFDB:AF-A0A175WDC9-F1 Reticulocyte-binding protein 2 a RETICUL
  12:  wb14-A  5.1  2.4   64   240    5   9PEZI1/AFDB:AF-A0A175WJK0-F1 Mediator of RNA polymerase II transcript
  13:  wcsn-A  5.1  4.5   81   570    7   9PEZI1/AFDB:AF-A0A175WGI2-F1 Putative disease resistance protein RDL6
  14:  wg15-A  5.1 23.9  103   720    6   9PEZI1/AFDB:AF-A0A175WGW3-F1 ATP-binding cassette sub-family D member
  15:  wdrc-A  5.0  4.3   76   229    8   9PEZI1/AFDB:AF-A0A175VVC5-F1 Charged multivesicular body protein 5 CH
  16:  wh8v-A  5.0  8.0   71   303    7   9PEZI1/AFDB:AF-A0A175VUY7-F1 Splicing factor spf30 SPLICING FACTOR SP
  17:  wdp5-A  5.0  4.4  141  1503   11   9PEZI1/AFDB:AF-A0A175W2E4-F1 Canalicular multispecific organic anion 
  18:  wb4z-A  5.0  3.5   63   447   17   9PEZI1/AFDB:AF-A0A175WDN5-F1 Seryl-tRNA synthetase SERYL-TRNA SYNTHET
  19:  wf9j-A  4.9  6.6  153  1338    7   9PEZI1/AFDB:AF-A0A175WDK6-F1 Cation-transporting ATPase CATION-TRANSP
  20:  wfvx-A  4.9 11.9  102  1227    6   9PEZI1/AFDB:AF-A0A175VZZ5-F1 Ubiquitin carboxyl-terminal hydrolase 2 
  21:  wfcj-A  4.9  4.4  117   403    3   9PEZI1/AFDB:AF-A0A175VXX3-F1 Uncharacterized protein UNCHARACTERIZED 
  22:  wgoi-A  4.9  4.2  128   868   10   9PEZI1/AFDB:AF-A0A175WGZ6-F1 Minichromosome loss protein 1 MINICHROMO
  23:  wbdv-A  4.9  3.4   64   750    3   9PEZI1/AFDB:AF-A0A175W0M5-F1 Protein GCN20 PROTEIN GCN20;
  24:  wfku-A  4.8  5.5   79   835    9   9PEZI1/AFDB:AF-A0A175VQA4-F1 Alpha-protein kinase vwkA ALPHA-PROTEIN 
  25:  wi32-A  4.8  5.1  156  1448   11   9PEZI1/AFDB:AF-A0A175WBE5-F1 Multidrug resistance-associated protein 
  26:  wbpe-A  4.8  6.0   93   598    8   9PEZI1/AFDB:AF-A0A175VUU5-F1 Uncharacterized protein UNCHARACTERIZED 
  27:  wdl0-A  4.8  7.3   68   543    9   9PEZI1/AFDB:AF-A0A175W920-F1 Transcription initiation factor TFIID su
  28:  weem-A  4.8  7.5  100   473    3   9PEZI1/AFDB:AF-A0A175WDH3-F1 Protein BROTHER of FT and TFL 1 PROTEIN 
  29:  wfyd-A  4.8 15.0   75   789    8   9PEZI1/AFDB:AF-A0A175VWG2-F1 Uncharacterized protein UNCHARACTERIZED 
  30:  wckp-A  4.8  4.8  131   797    6   9PEZI1/AFDB:AF-A0A175VXN5-F1 AAA domain-containing protein AAA DOMAIN
  31:  wh30-A  4.8  4.3   65   996    5   9PEZI1/AFDB:AF-A0A175VQM1-F1 Phosphatidylinositol 4-kinase PIK1a PHOS
  32:  welz-A  4.7  4.4   77   666    8   9PEZI1/AFDB:AF-A0A175WEZ9-F1 Vacuolar segregation protein pep7 VACUOL
  33:  wgly-A  4.7  6.4   96   604    7   9PEZI1/AFDB:AF-A0A175VU05-F1 Uncharacterized protein UNCHARACTERIZED 
  34:  we5y-A  4.7  3.4   61   214    8   9PEZI1/AFDB:AF-A0A175WF65-F1 Putative THOC5 family protein PUTATIVE T
  35:  wayu-A  4.7  4.9   85   747    1   9PEZI1/AFDB:AF-A0A175VPL6-F1 Spindle pole body component SPINDLE POLE
  36:  whap-A  4.7  8.7  118   583    7   9PEZI1/AFDB:AF-A0A175VVB8-F1 Methylmalonate-semialdehyde dehydrogenas
  37:  wg61-A  4.7  3.4   64    97    2   9PEZI1/AFDB:AF-A0A175VSD6-F1 Uncharacterized protein tam6, mitochondr
  38:  wcop-A  4.7  8.9   97   747    5   9PEZI1/AFDB:AF-A0A175W5Y8-F1 Intracellular serine protease INTRACELLU
  39:  wcya-A  4.7  4.4   68   680    9   9PEZI1/AFDB:AF-A0A175VYX4-F1 Vegetative incompatibility protein HET-E
  40:  wgcc-A  4.7 13.8   79   420    8   9PEZI1/AFDB:AF-A0A175WB36-F1 G domain-containing protein G DOMAIN-CON
  41:  wi3g-A  4.7  4.6   71   952    3   9PEZI1/AFDB:AF-A0A175W8P4-F1 Protein SPA2 PROTEIN SPA2;
  42:  wfvu-A  4.7  4.6  145  1021   14   9PEZI1/AFDB:AF-A0A175VX22-F1 Heavy metal tolerance protein HEAVY META
  43:  wh9k-A  4.6 11.2   88   609    3   9PEZI1/AFDB:AF-A0A175W2J8-F1 F-box domain-containing protein F-BOX DO
  44:  wfvd-A  4.6  6.4   75  2103    8   9PEZI1/AFDB:AF-A0A175W2J9-F1 Dedicator of cytokinesis protein 1 DEDIC
  45:  wb16-A  4.6  6.2  177  1698    7   9PEZI1/AFDB:AF-A0A175VZK4-F1 ATP-dependent bile acid permease ATP-DEP
  46:  wffv-A  4.6  8.5   91  1830    4   9PEZI1/AFDB:AF-A0A175W148-F1 ATP-dependent DNA helicase hus2/rqh1 ATP
  47:  weja-A  4.6  4.9   91  1247   11   9PEZI1/AFDB:AF-A0A175W8Y9-F1 Oxysterol-binding protein 2 OXYSTEROL-BI
  48:  whex-A  4.6  4.8   93   337    4   9PEZI1/AFDB:AF-A0A175WC39-F1 Elongation of fatty acids protein ELONGA
  49:  wf2b-A  4.6  9.6   71   337    8   9PEZI1/AFDB:AF-A0A175W5J7-F1 Uncharacterized protein UNCHARACTERIZED 
  50:  wi0n-A  4.6  5.4  136   914    3   9PEZI1/AFDB:AF-A0A175W6B3-F1 Transcriptional activator protein acu-15
  51:  wfh2-A  4.6  4.6  159  1569    9   9PEZI1/AFDB:AF-A0A175W521-F1 Metal resistance protein YCF1 METAL RESI
  52:  wi99-A  4.6  9.5   94   594    2   9PEZI1/AFDB:AF-A0A175W3L8-F1 Uncharacterized protein UNCHARACTERIZED 
  53:  whae-A  4.6  5.2   99   726   10   9PEZI1/AFDB:AF-A0A175W543-F1 Uncharacterized protein UNCHARACTERIZED 
  54:  wbou-A  4.6  8.5  100   753    5   9PEZI1/AFDB:AF-A0A175W5X4-F1 Protein CASP PROTEIN CASP;
  55:  we4s-A  4.6  3.7   64    94    5   9PEZI1/AFDB:AF-A0A175VS40-F1 Uncharacterized protein UNCHARACTERIZED 
  56:  wf76-A  4.6  4.1   92   174    5   9PEZI1/AFDB:AF-A0A175WB13-F1 Exosome complex protein EXOSOME COMPLEX 
  57:  wc7z-A  4.5  7.3  102   713    4   9PEZI1/AFDB:AF-A0A175WC71-F1 Uncharacterized protein UNCHARACTERIZED 
  58:  wcdb-A  4.5 11.6  110   355    8   9PEZI1/AFDB:AF-A0A175W0K2-F1 Uncharacterized protein UNCHARACTERIZED 
  59:  wfxi-A  4.5  6.9   78  1158    6   9PEZI1/AFDB:AF-A0A175WBW6-F1 DENN domain-containing protein 5B DENN D
  60:  wefs-A  4.5  9.7   71   389    4   9PEZI1/AFDB:AF-A0A175WD19-F1 Uncharacterized protein UNCHARACTERIZED 
  61:  webq-A  4.5 10.0  101   187    7   9PEZI1/AFDB:AF-A0A175WGH8-F1 Uncharacterized protein UNCHARACTERIZED 
  62:  wdp2-A  4.5  9.7   70  1108    4   9PEZI1/AFDB:AF-A0A175VZV9-F1 Valyl-tRNA synthetase VALYL-TRNA SYNTHET
  63:  wcht-A  4.5  5.3   85   506    9   9PEZI1/AFDB:AF-A0A175WHL7-F1 Sterigmatocystin biosynthesis regulatory
  64:  wbp0-A  4.5  4.9   89   702    6   9PEZI1/AFDB:AF-A0A175W7A7-F1 SET and MYND domain-containing protein 4
  65:  wdw0-A  4.4 24.5   99   772    8   9PEZI1/AFDB:AF-A0A175W6H8-F1 RNA helicase RNA HELICASE;
  66:  wgvx-A  4.4  6.4  143   345   10   9PEZI1/AFDB:AF-A0A175WG26-F1 N-glycosylation protein eos1 N-GLYCOSYLA
  67:  wazi-A  4.4  5.2   96  1156   11   9PEZI1/AFDB:AF-A0A175WGG0-F1 Lysine-specific demethylase 4E LYSINE-SP
  68:  wfrh-A  4.4  4.7   79   138    8   9PEZI1/AFDB:AF-A0A175WF18-F1 Uncharacterized protein UNCHARACTERIZED 
  69:  wdmw-A  4.4  7.9   55  1037    4   9PEZI1/AFDB:AF-A0A175VVD0-F1 Leucine carboxyl methyltransferase 2 LEU
  70:  wfyn-A  4.4 15.0   83   285    5   9PEZI1/AFDB:AF-A0A175VSU6-F1 Protein LUC7 PROTEIN LUC7;
  71:  wfms-A  4.4  5.4   93  1324   10   9PEZI1/AFDB:AF-A0A175VT49-F1 Histidine protein kinase NIK1 HISTIDINE 
  72:  wdqf-A  4.4  5.0   73  1831    1   9PEZI1/AFDB:AF-A0A175VSV3-F1 Protein CHROMATIN REMODELING 20 PROTEIN 
  73:  wda1-A  4.4  6.1   84   670    7   9PEZI1/AFDB:AF-A0A175VSL4-F1 Serine/threonine-protein phosphatase 6 r
  74:  wfyz-A  4.3 11.4   80   262    8   9PEZI1/AFDB:AF-A0A175VPF9-F1 Signal peptidase complex subunit SPC2 SI
  75:  wejm-A  4.3 11.6   91   958    9   9PEZI1/AFDB:AF-A0A175WID9-F1 Bromodomain-containing factor 1 BROMODOM
  76:  wbyh-A  4.3  4.8  141   571    7   9PEZI1/AFDB:AF-A0A175VQT1-F1 ABC transporter C family member 3 ABC TR
  77:  wgsg-A  4.3  6.4   88   925    8   9PEZI1/AFDB:AF-A0A175VQ98-F1 Vegetative incompatibility protein HET-E
  78:  whi1-A  4.3  4.5  161   366    8   9PEZI1/AFDB:AF-A0A175WFG9-F1 Uncharacterized protein UNCHARACTERIZED 
  79:  wdy9-A  4.3  2.3   54    75    0   9PEZI1/AFDB:AF-A0A175W2C1-F1 Sugar phosphate phosphatase SUGAR PHOSPH
  80:  wfuw-A  4.3 13.6  112   899    8   9PEZI1/AFDB:AF-A0A175VZP3-F1 Inhibitor of growth protein 3 INHIBITOR 
  81:  wh3t-A  4.3 10.2   79   392    9   9PEZI1/AFDB:AF-A0A175VQ71-F1 Uncharacterized protein UNCHARACTERIZED 
  82:  whmj-A  4.3  4.2  129   348    5   9PEZI1/AFDB:AF-A0A175WBD0-F1 Uncharacterized protein UNCHARACTERIZED 
  83:  wcwv-A  4.3 14.8   82   911   12   9PEZI1/AFDB:AF-A0A175WIZ4-F1 DNA topoisomerase I DNA TOPOISOMERASE I;
  84:  we1l-A  4.3  7.2  113   397    2   9PEZI1/AFDB:AF-A0A175WDE8-F1 Putative assembly chaperone of rpl4 PUTA
  85:  wbw6-A  4.3  5.8  145   815    7   9PEZI1/AFDB:AF-A0A175W4U1-F1 Vacuolar transporter chaperone 4 VACUOLA
  86:  wejk-A  4.2  7.7  109   850    7   9PEZI1/AFDB:AF-A0A175WHK7-F1 Cytochrome b561 domain-containing protei
  87:  wbzs-A  4.2  5.8   87   561    7   9PEZI1/AFDB:AF-A0A175WAP3-F1 Glucosidase 2 subunit beta GLUCOSIDASE 2
  88:  wh1c-A  4.2  4.7   81   324    6   9PEZI1/AFDB:AF-A0A175WD20-F1 Reticulocyte-binding protein 2 a RETICUL
  89:  wcx9-A  4.2 25.0   84   760    6   9PEZI1/AFDB:AF-A0A175VQW0-F1 Vegetative incompatibility protein HET-E
  90:  wheu-A  4.2 12.1   78   219   10   9PEZI1/AFDB:AF-A0A175VYS7-F1 Vacuolar-sorting protein SNF7 VACUOLAR-S
  91:  wbd0-A  4.2 10.3  127  1371    3   9PEZI1/AFDB:AF-A0A175VVW1-F1 Transcriptional regulator STP4 TRANSCRIP
  92:  wdqt-A  4.2 10.6  183   574    7   9PEZI1/AFDB:AF-A0A175W6J9-F1 Uncharacterized protein UNCHARACTERIZED 
  93:  wdcq-A  4.2  5.5  115   599    8   9PEZI1/AFDB:AF-A0A175WEW9-F1 Activator of stress genes 1 ACTIVATOR OF
  94:  whze-A  4.2 22.0   74   592    9   9PEZI1/AFDB:AF-A0A175WGX8-F1 Transcription factor SFL1 TRANSCRIPTION 
  95:  wfmh-A  4.2 16.2   94   334    9   9PEZI1/AFDB:AF-A0A175W5U3-F1 Uncharacterized protein UNCHARACTERIZED 
  96:  wccn-A  4.2 10.2   84   505    6   9PEZI1/AFDB:AF-A0A175W0P7-F1 Uncharacterized protein UNCHARACTERIZED 
  97:  wca9-A  4.2  7.9  137   639    9   9PEZI1/AFDB:AF-A0A175W6Y3-F1 Putative HC-toxin efflux carrier TOXA PU
  98:  wbel-A  4.2  4.5   80   754    5   9PEZI1/AFDB:AF-A0A175WGK0-F1 Putative SWI/SNF-related matrix-associat
  99:  wfcg-A  4.2  4.1   87   969    9   9PEZI1/AFDB:AF-A0A175W1K4-F1 Uncharacterized protein UNCHARACTERIZED 
 100:  wd7h-A  4.2 12.3   79  1161   10   9PEZI1/AFDB:AF-A0A175WHE0-F1 Protein STE5 PROTEIN STE5;
 101:  wezd-A  4.2  9.3  133   612    7   9PEZI1/AFDB:AF-A0A175W817-F1 Signal recognition particle subunit SRP6
 102:  wi8y-A  4.2  9.7  102   871    7   9PEZI1/AFDB:AF-A0A175W306-F1 Uncharacterized protein UNCHARACTERIZED 
 103:  wb8k-A  4.2 14.7  119   517   12   9PEZI1/AFDB:AF-A0A150ASU9-F1 Cytoskeletal signaling protein slm1 CYTO
 104:  wd2j-A  4.2  8.5   74   283    7   9PEZI1/AFDB:AF-A0A175VZS4-F1 ADIPOR-like receptor IZH2 ADIPOR-LIKE RE
 105:  wfbf-A  4.1  7.9  125  1015   11   9PEZI1/AFDB:AF-A0A175VT41-F1 Exportin-T EXPORTIN-T;
 106:  wcz7-A  4.1  7.5   97   265    9   9PEZI1/AFDB:AF-A0A175WIP9-F1 U3 small nucleolar RNA-associated protei
 107:  wgxf-A  4.1  6.0  112   665    8   9PEZI1/AFDB:AF-A0A175VS67-F1 Ferric reductase transmembrane component
 108:  we5n-A  4.1 10.7   89   380    4   9PEZI1/AFDB:AF-A0A175WEB9-F1 Putative steryl acetyl hydrolase mug81 P
 109:  wces-A  4.1  3.9   73   365   14   9PEZI1/AFDB:AF-A0A175VTU0-F1 Uncharacterized protein UNCHARACTERIZED 
 110:  wczk-A  4.1  3.6   64   300    5   9PEZI1/AFDB:AF-A0A175VNH9-F1 Uncharacterized protein UNCHARACTERIZED 
 111:  wd10-A  4.1  4.4   54   102   13   9PEZI1/AFDB:AF-A0A175W7D9-F1 Putative signal peptidase complex subuni
 112:  wbnq-A  4.1  5.3  154   488    5   9PEZI1/AFDB:AF-A0A175VVP3-F1 Sorting nexin-4 SORTING NEXIN-4;
 113:  we14-A  4.1  9.8   72   566   11   9PEZI1/AFDB:AF-A0A175WCT3-F1 Uncharacterized protein UNCHARACTERIZED 
 114:  wcpl-A  4.1  7.0   83  1720    6   9PEZI1/AFDB:AF-A0A175VQE7-F1 DNA-directed RNA polymerase subunit DNA-
 115:  wfro-A  4.1  7.0   80   527    9   9PEZI1/AFDB:AF-A0A175WC23-F1 Uncharacterized protein UNCHARACTERIZED 
 116:  wb3c-A  4.1  6.6   74   131    4   9PEZI1/AFDB:AF-A0A175WFK7-F1 Prefoldin subunit 4 PREFOLDIN SUBUNIT 4;
 117:  whzu-A  4.1  7.5  110   579    8   9PEZI1/AFDB:AF-A0A175W1W9-F1 ABC1 family protein MCP2 ABC1 FAMILY PRO
 118:  wbp9-A  4.1  4.4   86   681    6   9PEZI1/AFDB:AF-A0A175WDD7-F1 Uncharacterized protein UNCHARACTERIZED 
 119:  wg3g-A  4.1 11.2   70   889    1   9PEZI1/AFDB:AF-A0A175W3Z8-F1 Rho-GTPase-activating protein 8 RHO-GTPA
 120:  wet1-A  4.1  7.7   96   548    5   9PEZI1/AFDB:AF-A0A175VQV0-F1 Chromatin modification-related protein C
 121:  wh3z-A  4.1  4.2   67   453    9   9PEZI1/AFDB:AF-A0A175VTB3-F1 Protein ariadne-2 PROTEIN ARIADNE-2;
 122:  web7-A  4.1  4.6   87   904    5   9PEZI1/AFDB:AF-A0A175W5N9-F1 Vegetative incompatibility protein HET-E
 123:  wch1-A  4.0  5.6  110  1192    8   9PEZI1/AFDB:AF-A0A175VZZ7-F1 Putative cargo-transport protein ypp1 PU
 124:  whua-A  4.0 10.8   63   112   13   9PEZI1/AFDB:AF-A0A175W4C1-F1 Uncharacterized protein UNCHARACTERIZED 
 125:  wgau-A  4.0 14.7   94   494    6   9PEZI1/AFDB:AF-A0A175VNL4-F1 Uncharacterized protein UNCHARACTERIZED 
 126:  wfxt-A  4.0  5.8   95   693    3   9PEZI1/AFDB:AF-A0A175VT48-F1 Uncharacterized protein UNCHARACTERIZED 
 127:  wc1i-A  4.0  5.7  100   496   13   9PEZI1/AFDB:AF-A0A175W8D9-F1 Uncharacterized protein UNCHARACTERIZED 
 128:  whok-A  4.0  4.8  132   315    8   9PEZI1/AFDB:AF-A0A175W6C5-F1 Integral membrane protein sed5 INTEGRAL 
 129:  wen0-A  4.0 15.9   75   281    9   9PEZI1/AFDB:AF-A0A175WD03-F1 Nucleoporin POM34 NUCLEOPORIN POM34;
 130:  wbuu-A  4.0  7.1   78   392   12   9PEZI1/AFDB:AF-A0A175WD95-F1 TPT domain-containing protein TPT DOMAIN
 131:  wdl1-A  4.0  5.0   79   302    3   9PEZI1/AFDB:AF-A0A175VTG5-F1 Aflatoxin biosynthesis regulatory protei
 132:  we8s-A  4.0 10.3   88  1037    5   9PEZI1/AFDB:AF-A0A175W8Y5-F1 Ribonuclease T2 RIBONUCLEASE T2;
 133:  wh2a-A  4.0  4.5  133  1337    4   9PEZI1/AFDB:AF-A0A175W962-F1 Kinesin light chain KINESIN LIGHT CHAIN;
 134:  wd6a-A  4.0 11.6  102   326    6   9PEZI1/AFDB:AF-A0A175WCJ3-F1 SURF1-like protein SURF1-LIKE PROTEIN;
 135:  weyy-A  4.0  8.2  123   916    7   9PEZI1/AFDB:AF-A0A175VWW2-F1 Transcriptional activator protein acu-15
 136:  wecy-A  4.0  8.6  101   472    6   9PEZI1/AFDB:AF-A0A175W0B5-F1 Uncharacterized protein UNCHARACTERIZED 
 137:  wfre-A  4.0 10.2  100   459    9   9PEZI1/AFDB:AF-A0A175VYX6-F1 Altered inheritance of mitochondria prot
 138:  wgdd-A  4.0  8.2   62   199    6   9PEZI1/AFDB:AF-A0A175VUD3-F1 Pre-mRNA-splicing factor cwc-21 PRE-MRNA
 139:  wawr-A  4.0  4.6  120   169    8   9PEZI1/AFDB:AF-A0A175WHI4-F1 Uncharacterized protein UNCHARACTERIZED 
 140:  wce4-A  4.0  9.2   82  1074    6   9PEZI1/AFDB:AF-A0A175WH01-F1 Mediator of RNA polymerase II transcript
 141:  wgv5-A  4.0  4.5  134   526   10   9PEZI1/AFDB:AF-A0A175WDX0-F1 Metal tolerance protein 4 METAL TOLERANC
 142:  wc5a-A  4.0  8.1  136   589    7   9PEZI1/AFDB:AF-A0A175WDQ3-F1 White-opaque regulator 1 WHITE-OPAQUE RE
 143:  wi2q-A  4.0  5.8   97   522    4   9PEZI1/AFDB:AF-A0A175VQZ9-F1 Galactokinase GALACTOKINASE;
 144:  wh1k-A  4.0  4.2   74    87    7   9PEZI1/AFDB:AF-A0A175VP22-F1 Glycine cleavage system H protein, mitoc
 145:  wfo6-A  4.0  5.7   83  1104    2   9PEZI1/AFDB:AF-A0A175W1D8-F1 Putative SWI/SNF-related matrix-associat
 146:  wb70-A  4.0  4.9   59   566   10   9PEZI1/AFDB:AF-A0A175VX23-F1 Uncharacterized protein UNCHARACTERIZED 
 147:  whom-A  4.0  4.6  132   309    8   9PEZI1/AFDB:AF-A0A175W638-F1 Uncharacterized protein UNCHARACTERIZED 
 148:  wfab-A  4.0 10.4   81  1150    5   9PEZI1/AFDB:AF-A0A175WB61-F1 Protein kinase C PROTEIN KINASE C;
 149:  wdl7-A  3.9  9.7  133   988    9   9PEZI1/AFDB:AF-A0A175WHQ7-F1 Interferon-induced GTP-binding protein M
 150:  wf1t-A  3.9  9.0  103   124    3   9PEZI1/AFDB:AF-A0A175VPY9-F1 Prefoldin subunit 6 PREFOLDIN SUBUNIT 6;
 151:  wfta-A  3.9 10.4   83   723    4   9PEZI1/AFDB:AF-A0A175W170-F1 DNA polymerase alpha-associated DNA heli
 152:  wbuj-A  3.9  3.8   61  1187    8   9PEZI1/AFDB:AF-A0A175VVR0-F1 Pre-mRNA-splicing factor ATP-dependent R
 153:  wc00-A  3.9  6.6  104   168   13   9PEZI1/AFDB:AF-A0A175VPB7-F1 Succinate dehydrogenase [ubiquinone] cyt
 154:  whq7-A  3.9 16.6   68   425    4   9PEZI1/AFDB:AF-A0A175W8Q2-F1 Uncharacterized protein UNCHARACTERIZED 
 155:  webi-A  3.9  7.0  164   727    6   9PEZI1/AFDB:AF-A0A175W5W7-F1 Filamentous growth regulator 27 FILAMENT
 156:  whwh-A  3.9  7.8  108  2199   12   9PEZI1/AFDB:AF-A0A175VVE2-F1 Protein mms22 PROTEIN MMS22;
 157:  wb5e-A  3.9  4.2  114   323    4   9PEZI1/AFDB:AF-A0A175W8Q4-F1 Uncharacterized protein UNCHARACTERIZED 
 158:  wgti-A  3.9  7.3  100   941    8   9PEZI1/AFDB:AF-A0A175VVG4-F1 Vegetative incompatibility protein HET-E
 159:  wdfq-A  3.9  8.5   63   598   10   9PEZI1/AFDB:AF-A0A175VXU7-F1 DNA replication regulator SLD2 DNA REPLI
 160:  wbvr-A  3.9  6.8   86  1317    6   9PEZI1/AFDB:AF-A0A175WDH6-F1 Sorting nexin-12 SORTING NEXIN-12;
 161:  wdwd-A  3.9  6.4   94   448    9   9PEZI1/AFDB:AF-A0A175VZN1-F1 Cytochrome b561 domain-containing protei
 162:  whyj-A  3.9  3.0   67    76    4   9PEZI1/AFDB:AF-A0A175W091-F1 Uncharacterized protein UNCHARACTERIZED 
 163:  wcjn-A  3.9  5.9  102  1187    7   9PEZI1/AFDB:AF-A0A175VN28-F1 Protein EFR3 PROTEIN EFR3;
 164:  wehc-A  3.9  4.0  109   191    6   9PEZI1/AFDB:AF-A0A175VSC8-F1 Uncharacterized protein UNCHARACTERIZED 
 165:  wdx6-A  3.9 11.5  110   202    6   9PEZI1/AFDB:AF-A0A175W0D9-F1 Uncharacterized protein UNCHARACTERIZED 
 166:  wcex-A  3.9  9.0  102   570    6   9PEZI1/AFDB:AF-A0A175VT45-F1 Uncharacterized protein UNCHARACTERIZED 
 167:  wduz-A  3.9  4.3  106   168    5   9PEZI1/AFDB:AF-A0A175WE13-F1 Uncharacterized protein UNCHARACTERIZED 
 168:  whfi-A  3.9 12.9   93  2263    8   9PEZI1/AFDB:AF-A0A175VWX8-F1 DNA polymerase epsilon catalytic subunit
 169:  whi9-A  3.9 10.9  101   284    3   9PEZI1/AFDB:AF-A0A175VXM6-F1 Magnesium transport protein CorA MAGNESI
 170:  wi4q-A  3.9  5.0  164   774    9   9PEZI1/AFDB:AF-A0A175W3L2-F1 Uncharacterized protein UNCHARACTERIZED 
 171:  wb5n-A  3.9  7.0  163   608    5   9PEZI1/AFDB:AF-A0A175W9S7-F1 Vacuolar protein sorting-associated prot
 172:  wc12-A  3.9 11.9   90   292   12   9PEZI1/AFDB:AF-A0A175WCG1-F1 Uncharacterized protein UNCHARACTERIZED 
 173:  wefx-A  3.9  3.3   68   241    3   9PEZI1/AFDB:AF-A0A175VWQ2-F1 Vacuolar protein sorting-associated prot
 174:  wdw2-A  3.9  4.9   65   427    3   9PEZI1/AFDB:AF-A0A175W1V5-F1 Putative peptide chain release factor 1,
 175:  wbo3-A  3.8  9.7  102  1273    7   9PEZI1/AFDB:AF-A0A175W6E4-F1 Transforming growth factor-beta receptor
 176:  wee1-A  3.8  7.9  117   395    9   9PEZI1/AFDB:AF-A0A175VU42-F1 COPII coat assembly protein sec16 COPII 
 177:  wh1w-A  3.8 11.8   98   596    4   9PEZI1/AFDB:AF-A0A175W672-F1 Ankyrin-2 ANKYRIN-2;
 178:  whf1-A  3.8  6.4   61    91    5   9PEZI1/AFDB:AF-A0A175VUY4-F1 MICOS complex subunit MIC10 MICOS COMPLE
 179:  whu9-A  3.8  9.7   75   118    5   9PEZI1/AFDB:AF-A0A175VVJ8-F1 Putative prefoldin subunit 1 PUTATIVE PR
 180:  wfjd-A  3.8 10.8   67   435    3   9PEZI1/AFDB:AF-A0A175VWT0-F1 Protein RMD5 A PROTEIN RMD5 A;
 181:  wb3h-A  3.8  5.7  115   175    6   9PEZI1/AFDB:AF-A0A175VRX1-F1 Uncharacterized protein UNCHARACTERIZED 
 182:  wbk8-A  3.8  7.4  121  1008    7   9PEZI1/AFDB:AF-A0A175WF52-F1 Essential for maintenance of the cell wa
 183:  wdvv-A  3.8  9.3   85  1474    5   9PEZI1/AFDB:AF-A0A175WD37-F1 ATP-dependent RNA helicase DHX29 ATP-DEP
 184:  wbmj-A  3.8  6.0   77   379   12   9PEZI1/AFDB:AF-A0A175W639-F1 U3 small nucleolar ribonucleoprotein LCP
 185:  whxe-A  3.8  9.9  130  1060    4   9PEZI1/AFDB:AF-A0A175W4V9-F1 Imitation switch two complex protein 1 I
 186:  wdsr-A  3.8  8.5   80   138    5   9PEZI1/AFDB:AF-A0A175W0V0-F1 Mediator of RNA polymerase II transcript
 187:  wdbz-A  3.8  9.8   93   712    9   9PEZI1/AFDB:AF-A0A175WG98-F1 Liprin-beta-2 LIPRIN-BETA-2;
 188:  wdxj-A  3.8  4.8   66   250    8   9PEZI1/AFDB:AF-A0A175VQ80-F1 Uncharacterized protein UNCHARACTERIZED 
 189:  wdy0-A  3.8  3.3   59   132    5   9PEZI1/AFDB:AF-A0A175VTE5-F1 Leucine zipper putative tumor suppressor
 190:  wdu4-A  3.8  3.1   67   190    4   9PEZI1/AFDB:AF-A0A175VMV3-F1 Uncharacterized protein UNCHARACTERIZED 
 191:  wdx7-A  3.8  8.9  116   134    7   9PEZI1/AFDB:AF-A0A175WCZ0-F1 Uncharacterized protein UNCHARACTERIZED 
 192:  we9g-A  3.8  3.7   78   236    6   9PEZI1/AFDB:AF-A0A175WIG0-F1 Vacuolar protein sorting-associated prot
 193:  weze-A  3.8  4.7  111   523    7   9PEZI1/AFDB:AF-A0A175VNG1-F1 Uncharacterized transporter YgaY UNCHARA
 194:  wg84-A  3.8  4.3   66    71    2   9PEZI1/AFDB:AF-A0A175WBR2-F1 Glucose-repressible gene protein GLUCOSE
 195:  wdii-A  3.8  4.2  145   696    5   9PEZI1/AFDB:AF-A0A175VYP5-F1 Activator of stress genes 1 ACTIVATOR OF
 196:  weyu-A  3.8 16.6  103   320    5   9PEZI1/AFDB:AF-A0A175W1R2-F1 Endoplasmic reticulum junction formation
 197:  wcf3-A  3.8  4.9  162   847    4   9PEZI1/AFDB:AF-A0A175W1F6-F1 Nuclear cap-binding protein subunit 1 NU
 198:  wgu9-A  3.8 10.1   70   251   13   9PEZI1/AFDB:AF-A0A175WFE8-F1 Uncharacterized protein UNCHARACTERIZED 
 199:  wb7e-A  3.8  4.0  102   636    5   9PEZI1/AFDB:AF-A0A175VYK1-F1 Kinesin light chain KINESIN LIGHT CHAIN;
 200:  wbzf-A  3.8  9.8   74   117   11   9PEZI1/AFDB:AF-A0A175VTX0-F1 Putative prefoldin subunit 2 PUTATIVE PR
 201:  we1z-A  3.7  9.9  109   207    8   9PEZI1/AFDB:AF-A0A175VYY7-F1 Uncharacterized protein UNCHARACTERIZED 
 202:  wi9c-A  3.7  6.0   87   542    5   9PEZI1/AFDB:AF-A0A175WIT4-F1 Serine/threonine-protein kinase-transfor
 203:  whqf-A  3.7  5.1  152   781    9   9PEZI1/AFDB:AF-A0A175WCF7-F1 Activator of stress genes 1 ACTIVATOR OF
 204:  wchm-A  3.7  6.3  151   520    5   9PEZI1/AFDB:AF-A0A175W5F2-F1 Uncharacterized protein UNCHARACTERIZED 
 205:  wg53-A  3.7  6.3  156   541    4   9PEZI1/AFDB:AF-A0A175W634-F1 Putative zinc transporter zrg17 PUTATIVE
 206:  wf7e-A  3.7  4.2   74   144    9   9PEZI1/AFDB:AF-A0A175WD30-F1 ER membrane protein complex subunit 5 ER
 207:  wi5t-A  3.7  7.6   93   829    5   9PEZI1/AFDB:AF-A0A175W893-F1 Ankyrin-1 ANKYRIN-1;
 208:  wehx-A  3.7  7.0  122   789    7   9PEZI1/AFDB:AF-A0A175W7R9-F1 Heat shock protein 78, mitochondrial HEA
 209:  wd3j-A  3.7  7.5  131   948    8   9PEZI1/AFDB:AF-A0A175WC94-F1 Magnesium transport protein CorA MAGNESI
 210:  wdig-A  3.7 10.4  102   936    5   9PEZI1/AFDB:AF-A0A175VZE7-F1 Protein transport protein sec39 PROTEIN 
 211:  wi53-A  3.7  8.8  138   415    9   9PEZI1/AFDB:AF-A0A175W9T7-F1 Uncharacterized protein UNCHARACTERIZED 
 212:  wf1x-A  3.7 10.4   99   706    7   9PEZI1/AFDB:AF-A0A175WEK3-F1 Plasma membrane fusion protein PRM1 PLAS
 213:  wcdv-A  3.7  3.7   92   113    3   9PEZI1/AFDB:AF-A0A175VU87-F1 EGF-like domain containing protein 1 EGF
 214:  wb1h-A  3.7 13.6  123   305    2   9PEZI1/AFDB:AF-A0A175W6Z1-F1 Sphingolipid long chain base-responsive 
 215:  wi5z-A  3.7  5.9  139   430    5   9PEZI1/AFDB:AF-A0A175VS06-F1 Protein transport protein SSO2 PROTEIN T
 216:  wevr-A  3.7  4.9   72   248    3   9PEZI1/AFDB:AF-A0A175VNG9-F1 Ribosome-recycling factor RIBOSOME-RECYC
 217:  weul-A  3.7  4.2   66   561    5   9PEZI1/AFDB:AF-A0A175VUV8-F1 Zinc finger protein GLI2 ZINC FINGER PRO
 218:  whcl-A  3.6  6.1  106   265    7   9PEZI1/AFDB:AF-A0A175WIH9-F1 Protein transport protein BOS1 PROTEIN T
 219:  wgc2-A  3.6  5.0  128   311    5   9PEZI1/AFDB:AF-A0A175W6P5-F1 Uncharacterized protein UNCHARACTERIZED 
 220:  wcrz-A  3.6 15.9   80   291    8   9PEZI1/AFDB:AF-A0A175VPH0-F1 54S ribosomal protein L4, mitochondrial 
 221:  weso-A  3.6  6.7   99   661   12   9PEZI1/AFDB:AF-A0A175VXD8-F1 Ankyrin repeat and death domain-containi
 222:  wczb-A  3.6  8.4   76   464    8   9PEZI1/AFDB:AF-A0A175WAD2-F1 NASP-related protein sim3 NASP-RELATED P
 223:  wglr-A  3.6  4.3  110   241    9   9PEZI1/AFDB:AF-A0A175WCB2-F1 Cytochrome b561 domain-containing protei
 224:  wdli-A  3.6 10.4   87   405   11   9PEZI1/AFDB:AF-A0A175W2M1-F1 Uncharacterized protein UNCHARACTERIZED 
 225:  wepr-A  3.6  9.3   88   156    6   9PEZI1/AFDB:AF-A0A175VPD4-F1 Uncharacterized protein UNCHARACTERIZED 
 226:  wfqc-A  3.6  4.8  143   513    5   9PEZI1/AFDB:AF-A0A175VUE4-F1 Uncharacterized protein UNCHARACTERIZED 
 227:  wbwx-A  3.6 14.6   96   371    7   9PEZI1/AFDB:AF-A0A175VWM2-F1 SAGA-associated factor 29 SAGA-ASSOCIATE
 228:  wfb4-A  3.6  8.1   88   161    3   9PEZI1/AFDB:AF-A0A175VPD9-F1 Putative prefoldin subunit 5 PUTATIVE PR
 229:  wflc-A  3.6  7.9   81   114   10   9PEZI1/AFDB:AF-A0A175WCJ8-F1 Uncharacterized protein UNCHARACTERIZED 
 230:  weci-A  3.6 10.1  105   515    8   9PEZI1/AFDB:AF-A0A175WFN1-F1 Clr5 domain-containing protein CLR5 DOMA
 231:  wgg3-A  3.6  8.4   65   356    6   9PEZI1/AFDB:AF-A0A175WEJ5-F1 Uncharacterized protein UNCHARACTERIZED 
 232:  wdoc-A  3.6 10.7   76   690    8   9PEZI1/AFDB:AF-A0A175WHQ9-F1 Putative aarF domain-containing protein 
 233:  wefv-A  3.6 13.3   90   858    1   9PEZI1/AFDB:AF-A0A175W551-F1 Centromere/kinetochore protein zw10 CENT
 234:  we6i-A  3.6  3.8   69   151   13   9PEZI1/AFDB:AF-A0A175WAA5-F1 Uncharacterized protein UNCHARACTERIZED 
 235:  weeu-A  3.6  8.1  120   229    8   9PEZI1/AFDB:AF-A0A175W9L4-F1 Vacuolar protein sorting-associated prot
 236:  wbw0-A  3.6  5.4   64   421    5   9PEZI1/AFDB:AF-A0A175WDJ2-F1 Demethylsterigmatocystin 6-O-methyltrans
 237:  wi48-A  3.6 10.8   95  1083    6   9PEZI1/AFDB:AF-A0A175WDS9-F1 Uncharacterized protein UNCHARACTERIZED 
 238:  weez-A  3.6  8.5   66   436    6   9PEZI1/AFDB:AF-A0A175W9Z8-F1 Endoplasmic reticulum-Golgi intermediate
 239:  wdoh-A  3.6  7.9   74   487    5   9PEZI1/AFDB:AF-A0A175W3K8-F1 Ubiquitinyl hydrolase 1 UBIQUITINYL HYDR
 240:  wdkl-A  3.6  7.0   94   304    5   9PEZI1/AFDB:AF-A0A175W0M9-F1 Carrier protein YMC1, mitochondrial CARR
 241:  wfu4-A  3.6 11.7   80   218    8   9PEZI1/AFDB:AF-A0A175W934-F1 Spermatid-associated protein SPERMATID-A
 242:  wf10-A  3.6 12.3   98   991    3   9PEZI1/AFDB:AF-A0A175W0A9-F1 Vacuolar protein-sorting protein bro-1 V
 243:  wbbc-A  3.6  6.4   88   245    9   9PEZI1/AFDB:AF-A0A175W0Q3-F1 Uncharacterized protein UNCHARACTERIZED 
 244:  whnl-A  3.6  8.7  102   714   10   9PEZI1/AFDB:AF-A0A175WD90-F1 Maltose fermentation regulatory protein 
 245:  wfoc-A  3.6  5.6  129   660    4   9PEZI1/AFDB:AF-A0A175VX17-F1 HeLo domain-containing protein HELO DOMA
 246:  wgn6-A  3.6 11.3   88   619   10   9PEZI1/AFDB:AF-A0A175VZL2-F1 F-box domain-containing protein F-BOX DO
 247:  wgnl-A  3.6  5.4  145   452   10   9PEZI1/AFDB:AF-A0A175W8L4-F1 Uncharacterized protein UNCHARACTERIZED 
 248:  wdom-A  3.6  5.0  136   176   11   9PEZI1/AFDB:AF-A0A175W7B4-F1 Uncharacterized protein UNCHARACTERIZED 
 249:  wh2v-A  3.6  5.4   83   170    4   9PEZI1/AFDB:AF-A0A175VU62-F1 Uncharacterized protein UNCHARACTERIZED 
 250:  whm6-A  3.6  7.5  137   426   11   9PEZI1/AFDB:AF-A0A175WBE6-F1 Uncharacterized protein UNCHARACTERIZED 
 251:  wfm9-A  3.6 14.4   80   171    5   9PEZI1/AFDB:AF-A0A175VS65-F1 V-type ATPase assembly factor PKR1 V-TYP
 252:  wg7h-A  3.6  5.7   72   128    8   9PEZI1/AFDB:AF-A0A175WAY1-F1 Uncharacterized protein UNCHARACTERIZED 
 253:  wdzs-A  3.6  5.6   65   244    5   9PEZI1/AFDB:AF-A0A175W936-F1 GrpE protein homolog GRPE PROTEIN HOMOLO
 254:  wf6y-A  3.6 21.1   86  1262    5   9PEZI1/AFDB:AF-A0A175VTN7-F1 ATP-dependent helicase ULS1 ATP-DEPENDEN
 255:  wdmq-A  3.6  7.8  112   374    5   9PEZI1/AFDB:AF-A0A175W8E8-F1 Uncharacterized protein UNCHARACTERIZED 
 256:  whrl-A  3.5 14.5   93  1167    6   9PEZI1/AFDB:AF-A0A175W8E9-F1 DNA repair protein rhp26 DNA REPAIR PROT
 257:  wg4a-A  3.5  9.7  110   868    8   9PEZI1/AFDB:AF-A0A175WDM6-F1 Uncharacterized protein UNCHARACTERIZED 
 258:  wgfr-A  3.5  7.4   72   476    1   9PEZI1/AFDB:AF-A0A175W5V7-F1 Acetyl-hydrolase ACETYL-HYDROLASE;
 259:  wcy0-A  3.5  8.1   82   627    5   9PEZI1/AFDB:AF-A0A175WAS3-F1 General negative regulator of transcript
 260:  wb5w-A  3.5 11.4   73   133    3   9PEZI1/AFDB:AF-A0A175VSW5-F1 Protein PBDC1 PROTEIN PBDC1;
 261:  wfmi-A  3.5  6.9   78  1029    5   9PEZI1/AFDB:AF-A0A175W5Q4-F1 Ubiquitin-conjugating enzyme E2 4 UBIQUI
 262:  wfai-A  3.5  7.6   98  1205    6   9PEZI1/AFDB:AF-A0A175VU27-F1 Uncharacterized protein UNCHARACTERIZED 
 263:  whem-A  3.5  5.9   81   128    6   9PEZI1/AFDB:AF-A0A175WGW9-F1 Uncharacterized protein UNCHARACTERIZED 
 264:  whb7-A  3.5  5.1   85   457    9   9PEZI1/AFDB:AF-A0A175W2H8-F1 Vacuolar-sorting protein SNF7 VACUOLAR-S
 265:  wd1g-A  3.5  5.3   76   558    7   9PEZI1/AFDB:AF-A0A175W5H7-F1 Protein ELC PROTEIN ELC;
 266:  wdb4-A  3.5  4.3  127   191    6   9PEZI1/AFDB:AF-A0A175W5V2-F1 Golgi apparatus membrane protein TVP23 G
 267:  wh46-A  3.5  4.9  119   745    9   9PEZI1/AFDB:AF-A0A175VT50-F1 Uncharacterized protein UNCHARACTERIZED 
 268:  wbeh-A  3.5 12.4   69   182    6   9PEZI1/AFDB:AF-A0A175W8K3-F1 Centromere-localized protein 2 CENTROMER
 269:  wd9i-A  3.5  3.5   63   102    0   9PEZI1/AFDB:AF-A0A175VT40-F1 Uncharacterized protein UNCHARACTERIZED 
 270:  wdtf-A  3.5  8.4   91  1046    8   9PEZI1/AFDB:AF-A0A175VZJ1-F1 Regulatory protein AfsR REGULATORY PROTE
 271:  werx-A  3.5  8.0   67    99    3   9PEZI1/AFDB:AF-A0A175VT83-F1 Complex I-B22 COMPLEX I-B22;
 272:  waz6-A  3.5  5.3   69   338    9   9PEZI1/AFDB:AF-A0A175W8R6-F1 26S proteasome regulatory subunit RPN11 
 273:  wgu2-A  3.5  7.5  151   625    4   9PEZI1/AFDB:AF-A0A175VUW1-F1 Magnesium transport protein CorA MAGNESI
 274:  wdwb-A  3.5  4.1   49   286    4   9PEZI1/AFDB:AF-A0A175VQV8-F1 Sterol uptake control protein 2 STEROL U
 275:  wblt-A  3.5  3.8   56   218    4   9PEZI1/AFDB:AF-A0A175VU63-F1 OPA3-like protein OPA3-LIKE PROTEIN;
 276:  wdir-A  3.5  7.5  127  1755    9   9PEZI1/AFDB:AF-A0A175WIQ2-F1 Chromosome-associated kinesin KIF4B CHRO
 277:  wbjq-A  3.5 14.6  155   252    8   9PEZI1/AFDB:AF-A0A175VYP0-F1 Metal tolerance protein 3 METAL TOLERANC
 278:  whv0-A  3.5  7.6  115  1133   10   9PEZI1/AFDB:AF-A0A175W2C6-F1 Protein csx2 PROTEIN CSX2;
 279:  wfcd-A  3.5  9.0   91   503    5   9PEZI1/AFDB:AF-A0A175W5L7-F1 Aspartokinase ASPARTOKINASE;
 280:  wejg-A  3.5  5.9   79   235   10   9PEZI1/AFDB:AF-A0A175WFM2-F1 Uncharacterized protein UNCHARACTERIZED 
 281:  wfbv-A  3.5 13.9   72   718    3   9PEZI1/AFDB:AF-A0A175VYE3-F1 Poly [ADP-ribose] polymerase POLY  POLYM
 282:  wd2c-A  3.5  6.5   94  1179   10   9PEZI1/AFDB:AF-A0A175W5J1-F1 Sn1-specific diacylglycerol lipase beta 
 283:  whdi-A  3.5  5.4   74   101    8   9PEZI1/AFDB:AF-A0A175VRS6-F1 Uncharacterized protein UNCHARACTERIZED 
 284:  whlq-A  3.5  9.7   87   662    7   9PEZI1/AFDB:AF-A0A175VUI8-F1 Diadenosine tetraphosphate synthetase DI
 285:  wcfg-A  3.5  7.1   82   503   10   9PEZI1/AFDB:AF-A0A175W7J4-F1 Paternally-expressed gene 3 protein PATE
 286:  wgg8-A  3.5  3.8   76   344    9   9PEZI1/AFDB:AF-A0A175VSW7-F1 Uncharacterized protein UNCHARACTERIZED 
 287:  wh3h-A  3.5  7.9   96   274    9   9PEZI1/AFDB:AF-A0A175VTB6-F1 Uncharacterized protein UNCHARACTERIZED 
 288:  we9o-A  3.5  2.6   56   364    9   9PEZI1/AFDB:AF-A0A175VXU5-F1 Demethylsterigmatocystin 6-O-methyltrans
 289:  wh9o-A  3.5  9.6  121   531    6   9PEZI1/AFDB:AF-A0A175WET3-F1 Protein STB5 PROTEIN STB5;
 290:  whiy-A  3.5  5.0  136  1532    4   9PEZI1/AFDB:AF-A0A175WCE0-F1 Rho guanine nucleotide exchange factor g
 291:  wbck-A  3.4  4.4   67  1170    6   9PEZI1/AFDB:AF-A0A175VVS6-F1 ATP-dependent RNA helicase DHX8 ATP-DEPE
 292:  wg2w-A  3.4  6.3   85   246    0   9PEZI1/AFDB:AF-A0A175VQK3-F1 Pre-mRNA-splicing factor ISY1 PRE-MRNA-S
 293:  wfa3-A  3.4 10.3  108   396   10   9PEZI1/AFDB:AF-A0A175W631-F1 Reticulocyte-binding protein 2 a RETICUL
 294:  wdhp-A  3.4  3.9  101   173   13   9PEZI1/AFDB:AF-A0A175W1N0-F1 Noranthrone monooxygenase NORANTHRONE MO
 295:  wawq-A  3.4  5.9   62   291    5   9PEZI1/AFDB:AF-A0A175WB77-F1 Uncharacterized protein UNCHARACTERIZED 
 296:  wbfv-A  3.4  9.0   84   615    7   9PEZI1/AFDB:AF-A0A175W423-F1 Uncharacterized protein UNCHARACTERIZED 
 297:  who8-A  3.4 15.7   81   801    5   9PEZI1/AFDB:AF-A0A175VPM6-F1 Ankyrin repeat domain-containing protein
 298:  whhw-A  3.4  4.5  141   727    5   9PEZI1/AFDB:AF-A0A175W1E2-F1 Mitochondrial intermediate peptidase MIT
 299:  wgqf-A  3.4 12.1   76   400   11   9PEZI1/AFDB:AF-A0A175VZQ1-F1 Putative ubiquitin-conjugating enzyme pr
 300:  wezu-A  3.4  6.6  118   809    7   9PEZI1/AFDB:AF-A0A175VWK8-F1 Nitrogen assimilation transcription fact
 301:  wcoa-A  3.4 10.8   96   351    9   9PEZI1/AFDB:AF-A0A175VX89-F1 Uncharacterized protein UNCHARACTERIZED 
 302:  wdr5-A  3.4  4.3  126   452    2   9PEZI1/AFDB:AF-A0A175W449-F1 COP9 signalosome complex subunit 1 COP9 
 303:  wchi-A  3.4  6.1   86   224    8   9PEZI1/AFDB:AF-A0A150ATF4-F1 Transmembrane protein 42 TRANSMEMBRANE P
 304:  wf5l-A  3.4  4.1  120   287   10   9PEZI1/AFDB:AF-A0A175WCA4-F1 Uncharacterized protein UNCHARACTERIZED 
 305:  wc0b-A  3.4  3.0   78    86    6   9PEZI1/AFDB:AF-A0A175VMQ4-F1 Kinesin light chain 1 KINESIN LIGHT CHAI
 306:  wbzh-A  3.4 16.2   93   708    9   9PEZI1/AFDB:AF-A0A175VSX0-F1 Uds1 domain-containing protein UDS1 DOMA
 307:  wh72-A  3.4  5.8   91   472   11   9PEZI1/AFDB:AF-A0A175W9P1-F1 Uncharacterized protein UNCHARACTERIZED 
 308:  wea4-A  3.4  2.9   65   574    2   9PEZI1/AFDB:AF-A0A175WEU0-F1 Sterol uptake control protein 2 STEROL U
 309:  wcas-A  3.4 11.5  101   536    4   9PEZI1/AFDB:AF-A0A175WAC9-F1 Thiamine pathway transporter THI73 THIAM
 310:  wdjq-A  3.4  8.6  110   690    3   9PEZI1/AFDB:AF-A0A175W9L5-F1 Uncharacterized protein UNCHARACTERIZED 
 311:  wf6o-A  3.4  5.3   84  1104    5   9PEZI1/AFDB:AF-A0A175WBU5-F1 Vacuolar morphogenesis protein 6 VACUOLA
 312:  wgjr-A  3.4  4.5   74   675    4   9PEZI1/AFDB:AF-A0A175WAH5-F1 SART-1 family protein DOT2 SART-1 FAMILY
 313:  wgic-A  3.4  4.4  118   288    8   9PEZI1/AFDB:AF-A0A175W6M1-F1 Heterokaryon incompatibility protein S H
 314:  wck0-A  3.4  8.4  135   374    7   9PEZI1/AFDB:AF-A0A175WAN6-F1 Uncharacterized protein UNCHARACTERIZED 
 315:  wgy9-A  3.4  4.3  111   303    6   9PEZI1/AFDB:AF-A0A175W381-F1 Opsin-1 OPSIN-1;
 316:  wcxm-A  3.4  6.3  121   169   12   9PEZI1/AFDB:AF-A0A175WH27-F1 Non-classical export protein 2 NON-CLASS
 317:  wftt-A  3.4  4.3   79   484    1   9PEZI1/AFDB:AF-A0A175VRC6-F1 Protein bud22 PROTEIN BUD22;
 318:  wcho-A  3.4  5.5   98   378    9   9PEZI1/AFDB:AF-A0A175W1A1-F1 Tubulin-folding cofactor C TUBULIN-FOLDI
 319:  wcf4-A  3.4  5.1   75   683    4   9PEZI1/AFDB:AF-A0A175VVD9-F1 Uncharacterized protein UNCHARACTERIZED 
 320:  wfpd-A  3.4  7.8   65   467    5   9PEZI1/AFDB:AF-A0A175WIS4-F1 Zinc finger protein ZPR1 ZINC FINGER PRO
 321:  wgac-A  3.4  4.4   99   385    5   9PEZI1/AFDB:AF-A0A175W458-F1 Trafficking protein particle complex sub
 322:  wfk0-A  3.4  5.1   72   295    8   9PEZI1/AFDB:AF-A0A175W7Z9-F1 GTPase IMAP family member 4 GTPASE IMAP 
 323:  wewa-A  3.4  4.3   82   387    6   9PEZI1/AFDB:AF-A0A175VNX3-F1 Sterol O-acyltransferase 2 STEROL O-ACYL
 324:  wdx0-A  3.4 19.2   83   643    4   9PEZI1/AFDB:AF-A0A175W6Q0-F1 Golgi pH regulator GOLGI PH REGULATOR;
 325:  whif-A  3.4  4.8   73   190    3   9PEZI1/AFDB:AF-A0A175VV07-F1 Uncharacterized protein UNCHARACTERIZED 
 326:  wdwe-A  3.4  6.2  121   301    7   9PEZI1/AFDB:AF-A0A175W605-F1 Protein sym1 PROTEIN SYM1;
 327:  wi8s-A  3.4  9.5   77   189    6   9PEZI1/AFDB:AF-A0A175W0N6-F1 Uncharacterized protein UNCHARACTERIZED 
 328:  wi3s-A  3.3  4.8  134   612    5   9PEZI1/AFDB:AF-A0A175WC28-F1 Uncharacterized protein UNCHARACTERIZED 
 329:  wbgh-A  3.3  7.9   89   514   15   9PEZI1/AFDB:AF-A0A175W2W9-F1 Eukaryotic translation initiation factor
 330:  wel5-A  3.3  6.0   76   145    8   9PEZI1/AFDB:AF-A0A175VUZ2-F1 Uncharacterized protein UNCHARACTERIZED 
 331:  wh35-A  3.3  7.7   93   202    9   9PEZI1/AFDB:AF-A0A175W8G5-F1 Zinc homeostasis factor 1 ZINC HOMEOSTAS
 332:  wfl3-A  3.3 11.0  127   482    8   9PEZI1/AFDB:AF-A0A175WEY9-F1 Arginine metabolism regulation protein I
 333:  wc4o-A  3.3  5.1   62   718    5   9PEZI1/AFDB:AF-A0A175WGU2-F1 Origin recognition complex subunit 3 ORI
 334:  wgkf-A  3.3  4.6  102   198    6   9PEZI1/AFDB:AF-A0A175VZI0-F1 Ketohexokinase KETOHEXOKINASE;
 335:  weyo-A  3.3  5.1  134   439    7   9PEZI1/AFDB:AF-A0A175W2R3-F1 Required for meiotic nuclear division pr
 336:  whim-A  3.3  4.0   60   320    3   9PEZI1/AFDB:AF-A0A175WGY3-F1 Uncharacterized protein UNCHARACTERIZED 
 337:  whb0-A  3.3  5.5   79   332    3   9PEZI1/AFDB:AF-A0A175VRW4-F1 Uncharacterized protein UNCHARACTERIZED 
 338:  wb4o-A  3.3 25.9   97   934    4   9PEZI1/AFDB:AF-A0A175W2Z1-F1 Bud site selection protein 6 BUD SITE SE
 339:  wfj2-A  3.3 12.1   79   289    9   9PEZI1/AFDB:AF-A0A175W7Q8-F1 25S rRNA adenine-N(1) methyltransferase 
 340:  wgpc-A  3.3  9.4  121  2574    6   9PEZI1/AFDB:AF-A0A175VUA3-F1 Ubiquitin carboxyl-terminal hydrolase 34
 341:  wcnb-A  3.3  7.5  108   234   11   9PEZI1/AFDB:AF-A0A175W778-F1 Uncharacterized protein UNCHARACTERIZED 
 342:  whwk-A  3.3  5.6  106   581    9   9PEZI1/AFDB:AF-A0A175VW06-F1 Uncharacterized protein UNCHARACTERIZED 
 343:  wdkn-A  3.3 14.7   93  1272    2   9PEZI1/AFDB:AF-A0A175W3K0-F1 Titin TITIN;
 344:  wh8t-A  3.3  4.8   59    75    3   9PEZI1/AFDB:AF-A0A175W889-F1 V-type proton ATPase subunit e V-TYPE PR
 345:  wbp3-A  3.3  4.6   78   367    5   9PEZI1/AFDB:AF-A0A175W042-F1 Ribosome-interacting GTPase 1 RIBOSOME-I
 346:  wfb7-A  3.3 10.9   88   686    9   9PEZI1/AFDB:AF-A0A175WAD6-F1 Serine/threonine-protein kinase svkA SER
 347:  wbxv-A  3.3 16.7   90   536    9   9PEZI1/AFDB:AF-A0A175W4R2-F1 Uncharacterized protein UNCHARACTERIZED 
 348:  wg1e-A  3.3  5.0   70   417    3   9PEZI1/AFDB:AF-A0A175WC10-F1 Demethylsterigmatocystin 6-O-methyltrans
 349:  wi5i-A  3.3  5.7  139   228    9   9PEZI1/AFDB:AF-A0A175VWP2-F1 Uncharacterized protein UNCHARACTERIZED 
 350:  wdzg-A  3.3  8.4  119  1042    8   9PEZI1/AFDB:AF-A0A175VUS3-F1 Nuclear GTPase SLIP-GC NUCLEAR GTPASE SL
 351:  wh3p-A  3.3  6.0   59   139    8   9PEZI1/AFDB:AF-A0A175WC14-F1 Uncharacterized protein UNCHARACTERIZED 
 352:  wf4f-A  3.3  6.3  104   471    9   9PEZI1/AFDB:AF-A0A175WEG2-F1 Uncharacterized protein UNCHARACTERIZED 
 353:  waxt-A  3.3  6.4  133   886    5   9PEZI1/AFDB:AF-A0A175W457-F1 Transcriptional activator protein acu-15
 354:  wejw-A  3.3  6.0   77   361    8   9PEZI1/AFDB:AF-A0A175W680-F1 Uncharacterized protein UNCHARACTERIZED 
 355:  wf90-A  3.3  6.8   76   279    9   9PEZI1/AFDB:AF-A0A175W9Z9-F1 Uncharacterized protein UNCHARACTERIZED 
 356:  wgw5-A  3.3  9.8  115  1076    2   9PEZI1/AFDB:AF-A0A175VRP5-F1 1,3-beta-glucanosyltransferase 1,3-BETA-
 357:  we2m-A  3.3  2.9   63   301    6   9PEZI1/AFDB:AF-A0A175VQU8-F1 OTU domain-containing protein 2 OTU DOMA
 358:  wg22-A  3.3 11.5   76   705    5   9PEZI1/AFDB:AF-A0A175WCW0-F1 Glycogen [starch] synthase GLYCOGEN  SYN
 359:  wgwo-A  3.3  4.4  118   595    6   9PEZI1/AFDB:AF-A0A175W7T8-F1 Uncharacterized protein UNCHARACTERIZED 
 360:  wdlt-A  3.3 12.8  103   712    7   9PEZI1/AFDB:AF-A0A175W0K5-F1 Translocation protein sec63 TRANSLOCATIO
 361:  whki-A  3.3  6.4   91   537    8   9PEZI1/AFDB:AF-A0A175WEZ6-F1 Seryl-tRNA synthetase SERYL-TRNA SYNTHET
 362:  whsw-A  3.3  4.9  100   496   11   9PEZI1/AFDB:AF-A0A175VSE9-F1 Uncharacterized protein UNCHARACTERIZED 
 363:  wft9-A  3.3 11.5   91   554    3   9PEZI1/AFDB:AF-A0A175W0G6-F1 Ubiquitin carboxyl-terminal hydrolase UB
 364:  wf53-A  3.3  5.5  147   386    9   9PEZI1/AFDB:AF-A0A175W086-F1 Putative vacuolar amino acid transporter
 365:  wi1h-A  3.3 16.7  108   465    8   9PEZI1/AFDB:AF-A0A175VRZ5-F1 Uncharacterized protein UNCHARACTERIZED 
 366:  wi1l-A  3.3  6.2   74   553    3   9PEZI1/AFDB:AF-A0A175W7K4-F1 Calpain-like protease palB/cpr-8 CALPAIN
 367:  wfva-A  3.3  8.1   88   137    9   9PEZI1/AFDB:AF-A0A175WBZ0-F1 Peptide transporter PTR2 PEPTIDE TRANSPO
 368:  whqv-A  3.3  2.2   49   521   14   9PEZI1/AFDB:AF-A0A175VW84-F1 Mannosyltransferase MANNOSYLTRANSFERASE;
 369:  wgrx-A  3.3  5.2   98   549    8   9PEZI1/AFDB:AF-A0A175WHR6-F1 Protein HOL1 PROTEIN HOL1;
 370:  wbls-A  3.3  5.2  135   841    7   9PEZI1/AFDB:AF-A0A175VV16-F1 Cutinase transcription factor 1 beta CUT
 371:  wecp-A  3.3 11.1  127   973    6   9PEZI1/AFDB:AF-A0A175W5B7-F1 F-box domain-containing protein F-BOX DO
 372:  whfk-A  3.2 10.3   78   367    9   9PEZI1/AFDB:AF-A0A175VRQ1-F1 Endoplasmic reticulum-Golgi intermediate
 373:  wgj5-A  3.2  8.8  151   852    3   9PEZI1/AFDB:AF-A0A175WD05-F1 Protein SEY1 PROTEIN SEY1;
 374:  whqd-A  3.2  6.1   79   227    5   9PEZI1/AFDB:AF-A0A175WI26-F1 Uncharacterized protein UNCHARACTERIZED 
 375:  wbcj-A  3.2  8.2   64    76    0   9PEZI1/AFDB:AF-A0A175W7R8-F1 LYR motif-containing protein 2 LYR MOTIF
 376:  wcqh-A  3.2  7.7   62   387    8   9PEZI1/AFDB:AF-A0A175WA30-F1 Transcription initiation factor IIA larg
 377:  wgak-A  3.2  5.0   92   158    4   9PEZI1/AFDB:AF-A0A175VQ18-F1 Meiotically up-regulated gene 69 protein
 378:  whl7-A  3.2  4.6  107   408    8   9PEZI1/AFDB:AF-A0A175W685-F1 Peroxisomal membrane protein PEX16 PEROX
 379:  wdn8-A  3.2  6.9  112   983    3   9PEZI1/AFDB:AF-A0A175VP85-F1 GH115_C domain-containing protein GH115_
 380:  wbjw-A  3.2 10.6  142   319    7   9PEZI1/AFDB:AF-A0A175VVF8-F1 Putative mitochondrial carrier protein P
 381:  whe4-A  3.2  9.0  109   227    6   9PEZI1/AFDB:AF-A0A175WHS1-F1 Golgi SNAP receptor complex member 1 GOL
 382:  wc7t-A  3.2  6.8   76   288    7   9PEZI1/AFDB:AF-A0A175VZJ0-F1 Uncharacterized protein UNCHARACTERIZED 
 383:  we2k-A  3.2  6.8   69   518   12   9PEZI1/AFDB:AF-A0A175VQS0-F1 Uncharacterized protein UNCHARACTERIZED 
 384:  wgfa-A  3.2 18.2  122  1675    6   9PEZI1/AFDB:AF-A0A175VXG9-F1 NFX1-type zinc finger-containing protein
 385:  weal-A  3.2  4.2   81  1743   10   9PEZI1/AFDB:AF-A0A175VZQ5-F1 DNA polymerase DNA POLYMERASE;
 386:  whjp-A  3.2  6.3  138   239    2   9PEZI1/AFDB:AF-A0A175WCA5-F1 Uncharacterized protein UNCHARACTERIZED 
 387:  wdrz-A  3.2  4.8  139   674    6   9PEZI1/AFDB:AF-A0A175WEW7-F1 Acetamidase regulatory protein ACETAMIDA
 388:  wh3o-A  3.2  5.3  110   261    2   9PEZI1/AFDB:AF-A0A175WEM1-F1 5-demethoxyubiquinone hydroxylase, mitoc
 389:  wi0k-A  3.2 12.0  161   381    8   9PEZI1/AFDB:AF-A0A175VV06-F1 Calcium-binding mitochondrial carrier SA
 390:  wf1e-A  3.2  4.7   87   620    6   9PEZI1/AFDB:AF-A0A175WH34-F1 Nephrocystin-3 NEPHROCYSTIN-3;
 391:  wbfi-A  3.2  6.7   80   347   10   9PEZI1/AFDB:AF-A0A175W6B8-F1 Uncharacterized protein UNCHARACTERIZED 
 392:  wfud-A  3.2  9.2   81   463   10   9PEZI1/AFDB:AF-A0A175VS94-F1 Uncharacterized protein UNCHARACTERIZED 
 393:  wek3-A  3.2  4.8  103   292   12   9PEZI1/AFDB:AF-A0A175W1K8-F1 Inner membrane protein YidH INNER MEMBRA
 394:  wd2r-A  3.2  8.4   96   424    5   9PEZI1/AFDB:AF-A0A175WGS9-F1 Sterigmatocystin 8-O-methyltransferase S
 395:  wbxc-A  3.2  6.7  141  1209    6   9PEZI1/AFDB:AF-A0A175WBL5-F1 Tropomyosin-2 TROPOMYOSIN-2;
 396:  wf9d-A  3.2 11.2   93   412    8   9PEZI1/AFDB:AF-A0A175W741-F1 Cell division control protein 50 CELL DI
 397:  wdag-A  3.2  5.6   82   827    5   9PEZI1/AFDB:AF-A0A175WK81-F1 Pre-mRNA-splicing factor syf1 PRE-MRNA-S
 398:  web6-A  3.2  5.6   71   732    7   9PEZI1/AFDB:AF-A0A175WC59-F1 Uncharacterized protein UNCHARACTERIZED 
 399:  wcv8-A  3.2 20.5  133  1485    7   9PEZI1/AFDB:AF-A0A175VV87-F1 Putative ATP-dependent helicase IRC20 PU
 400:  wfg3-A  3.2  6.2   87  1042    9   9PEZI1/AFDB:AF-A0A175VZF8-F1 Nuclear GTPase SLIP-GC NUCLEAR GTPASE SL
 401:  wfib-A  3.2  3.8   91  1253    7   9PEZI1/AFDB:AF-A0A175W258-F1 Protein transport protein SEC31 PROTEIN 
 402:  wh06-A  3.2  8.0  171  1094    4   9PEZI1/AFDB:AF-A0A175WGK3-F1 Sodium transport ATPase 5 SODIUM TRANSPO
 403:  wc95-A  3.2 10.1   97   582    4   9PEZI1/AFDB:AF-A0A175WI59-F1 Clr5 domain-containing protein CLR5 DOMA
 404:  wax3-A  3.2  5.1   72   315    3   9PEZI1/AFDB:AF-A0A175VRP6-F1 GTP-binding protein A GTP-BINDING PROTEI
 405:  wbnp-A  3.2  4.8   69   561    1   9PEZI1/AFDB:AF-A0A175VQL7-F1 Uncharacterized protein UNCHARACTERIZED 
 406:  wfut-A  3.2 24.6   78   252    3   9PEZI1/AFDB:AF-A0A175VQL9-F1 Protein saf1 PROTEIN SAF1;
 407:  wb0g-A  3.2 13.3   79   633    6   9PEZI1/AFDB:AF-A0A175WF32-F1 Pyranose dehydrogenase PYRANOSE DEHYDROG
 408:  wbkk-A  3.2 10.3  128   425    5   9PEZI1/AFDB:AF-A0A175W3I2-F1 Uncharacterized protein UNCHARACTERIZED 
 409:  weax-A  3.2  7.1  115   305    7   9PEZI1/AFDB:AF-A0A175VRS4-F1 Inducible T-cell costimulator INDUCIBLE 
 410:  wfy7-A  3.2  9.8  100   626   10   9PEZI1/AFDB:AF-A0A175VYU1-F1 Clock-controlled protein 8 CLOCK-CONTROL
 411:  wdha-A  3.1  7.0   78   496   10   9PEZI1/AFDB:AF-A0A175W0Z6-F1 COP9 signalosome complex subunit 2 COP9 
 412:  wbf7-A  3.1  7.6  147  1319    6   9PEZI1/AFDB:AF-A0A175VTZ2-F1 Manganese-transporting ATPase 1 MANGANES
 413:  wh38-A  3.1  8.6   96   629    9   9PEZI1/AFDB:AF-A0A175W8L9-F1 Inositol phosphosphingolipids phospholip
 414:  wbre-A  3.1  4.2   57   100   11   9PEZI1/AFDB:AF-A0A175W892-F1 Uncharacterized protein UNCHARACTERIZED 
 415:  whz9-A  3.1  4.0  118   345    2   9PEZI1/AFDB:AF-A0A175WEH7-F1 Uncharacterized protein UNCHARACTERIZED 
 416:  wenn-A  3.1  2.9   72  1134   14   9PEZI1/AFDB:AF-A0A175VXW7-F1 Nucleoporin NIC96 NUCLEOPORIN NIC96;
 417:  wgad-A  3.1  4.1   91   390    5   9PEZI1/AFDB:AF-A0A175W3W9-F1 Vegetative incompatibility protein HET-E
 418:  wbyo-A  3.1  5.2   90   186    6   9PEZI1/AFDB:AF-A0A175W1J4-F1 CFEM domain-containing protein CFEM DOMA
 419:  we5i-A  3.1  4.4   85   193    8   9PEZI1/AFDB:AF-A0A175VWF5-F1 Uncharacterized protein UNCHARACTERIZED 
 420:  wgde-A  3.1  6.2  127   626    8   9PEZI1/AFDB:AF-A0A175W9N4-F1 Uncharacterized protein UNCHARACTERIZED 
 421:  wct3-A  3.1  6.3  118   377    6   9PEZI1/AFDB:AF-A0A175W3S6-F1 Pre-rRNA-processing protein las1 PRE-RRN
 422:  whs1-A  3.1  4.4   73   889   14   9PEZI1/AFDB:AF-A0A175WG47-F1 Alkaline protease ALKALINE PROTEASE;
 423:  wc7g-A  3.1 12.5  127   958    6   9PEZI1/AFDB:AF-A0A175VPE6-F1 Vegetative incompatibility protein HET-E
 424:  wb6l-A  3.1 11.6  130   253    5   9PEZI1/AFDB:AF-A0A175W0L0-F1 Uncharacterized protein UNCHARACTERIZED 
 425:  weor-A  3.1  6.3   73   110    3   9PEZI1/AFDB:AF-A0A175VVU8-F1 Uncharacterized protein UNCHARACTERIZED 
 426:  whke-A  3.1  3.9   61   126    7   9PEZI1/AFDB:AF-A0A175WHZ5-F1 Uncharacterized protein UNCHARACTERIZED 
 427:  wdjo-A  3.1 16.1  106   750    5   9PEZI1/AFDB:AF-A0A175VWN7-F1 Uncharacterized protein UNCHARACTERIZED 
 428:  wbsd-A  3.1  9.6  104   626    5   9PEZI1/AFDB:AF-A0A175VXM1-F1 Uncharacterized protein UNCHARACTERIZED 
 429:  wb50-A  3.1  7.5  118  1559    8   9PEZI1/AFDB:AF-A0A150ASN6-F1 Serine/threonine-protein kinase ppk19 SE
 430:  wi47-A  3.1 10.7  100   337    6   9PEZI1/AFDB:AF-A0A175VXG2-F1 Putative transporter YwrB PUTATIVE TRANS
 431:  wgno-A  3.1  6.5  127   341    7   9PEZI1/AFDB:AF-A0A175VU52-F1 Protein RTA1 PROTEIN RTA1;
 432:  whyw-A  3.1  5.2   66   120    8   9PEZI1/AFDB:AF-A0A175WAQ3-F1 Uncharacterized protein UNCHARACTERIZED 
 433:  wbte-A  3.1  7.5   82   418    7   9PEZI1/AFDB:AF-A0A175W031-F1 Metacaspase-1A METACASPASE-1A;
 434:  we85-A  3.1 10.2   85   547    9   9PEZI1/AFDB:AF-A0A175WI89-F1 Putative T-complex protein 1 subunit the
 435:  wevs-A  3.1 12.0   87   240    5   9PEZI1/AFDB:AF-A0A175W1L8-F1 Uncharacterized protein UNCHARACTERIZED 
 436:  wc04-A  3.1  6.7   86  1171    6   9PEZI1/AFDB:AF-A0A175W4A4-F1 Structural maintenance of chromosomes pr
 437:  wbm4-A  3.1  7.1   93   521    2   9PEZI1/AFDB:AF-A0A175W6I1-F1 Set1 complex component spp1 SET1 COMPLEX
 438:  wg9b-A  3.1 19.9   68   922    7   9PEZI1/AFDB:AF-A0A175W206-F1 Putative nucleolar complex protein 14 PU
 439:  wfxx-A  3.1  6.9  153   360    8   9PEZI1/AFDB:AF-A0A175WBG2-F1 Uncharacterized protein UNCHARACTERIZED 
 440:  we1w-A  3.1  5.6  154   301    6   9PEZI1/AFDB:AF-A0A175VVB7-F1 Putative bifunctional TENA-E protein PUT
 441:  whys-A  3.1  4.4   98   570    7   9PEZI1/AFDB:AF-A0A175VSI8-F1 Putative transporter mfs2 PUTATIVE TRANS
 442:  wevz-A  3.1 16.0  108  1079    6   9PEZI1/AFDB:AF-A0A175WC29-F1 GH115_C domain-containing protein GH115_
 443:  wgtq-A  3.1 14.5   82   394    9   9PEZI1/AFDB:AF-A0A175W112-F1 Obg-like ATPase 1 OBG-LIKE ATPASE 1;
 444:  wcz8-A  3.1  4.3  125  1066    6   9PEZI1/AFDB:AF-A0A175VSW0-F1 Exportin-1 EXPORTIN-1;
 445:  wbkf-A  3.1 18.5   83   285    6   9PEZI1/AFDB:AF-A0A175VTZ1-F1 Uncharacterized protein UNCHARACTERIZED 
 446:  whpc-A  3.1  5.5   87   128    7   9PEZI1/AFDB:AF-A0A175VTD2-F1 Uncharacterized protein UNCHARACTERIZED 
 447:  wbsh-A  3.0  8.7   70   343    7   9PEZI1/AFDB:AF-A0A175W3G9-F1 Uncharacterized protein UNCHARACTERIZED 
 448:  wbr5-A  3.0 14.4   86   708    6   9PEZI1/AFDB:AF-A0A175VVX5-F1 Serine/threonine-protein kinase svkA SER
 449:  wcji-A  3.0  4.7   88   147    3   9PEZI1/AFDB:AF-A0A175WAK6-F1 Uncharacterized protein UNCHARACTERIZED 
 450:  wcqf-A  3.0  6.8   79   680    3   9PEZI1/AFDB:AF-A0A175WB54-F1 Uncharacterized protein UNCHARACTERIZED 
 451:  wcnf-A  3.0  5.2  140  1100    8   9PEZI1/AFDB:AF-A0A175VPX0-F1 NAD-specific glutamate dehydrogenase NAD
 452:  wd15-A  3.0  6.0   70   627    6   9PEZI1/AFDB:AF-A0A175WB86-F1 Putative histone deacetylase complex sub
 453:  wc7f-A  3.0  7.7  106   466    7   9PEZI1/AFDB:AF-A0A175VVI8-F1 Uncharacterized protein UNCHARACTERIZED 
 454:  wbrt-A  3.0  5.8   87   251    6   9PEZI1/AFDB:AF-A0A175W3P9-F1 Uncharacterized protein UNCHARACTERIZED 
 455:  wgmq-A  3.0  4.6   84   412    5   9PEZI1/AFDB:AF-A0A175VVQ4-F1 F-box domain-containing protein F-BOX DO
 456:  wesn-A  3.0 16.0  104   315    6   9PEZI1/AFDB:AF-A0A175VZN3-F1 Pyruvate carboxylase, mitochondrial PYRU
 457:  wfdf-A  3.0  6.2   91   236   10   9PEZI1/AFDB:AF-A0A175W2X1-F1 Vacuolar protein-sorting-associated prot
 458:  whvl-A  3.0 17.0   77   658    1   9PEZI1/AFDB:AF-A0A175VPQ1-F1 Serine/threonine-protein kinase sid2 SER
 459:  weyd-A  3.0  5.2   69   512    6   9PEZI1/AFDB:AF-A0A175WGB7-F1 Nuclear polyadenylated RNA-binding prote
 460:  wglm-A  3.0  5.0   84   534    1   9PEZI1/AFDB:AF-A0A175WCY9-F1 Eukaryotic translation initiation factor
 461:  wffk-A  3.0  6.6   96   615    5   9PEZI1/AFDB:AF-A0A175WGX3-F1 Uncharacterized protein UNCHARACTERIZED 
 462:  wg8y-A  3.0  7.9  116   497    9   9PEZI1/AFDB:AF-A0A175W300-F1 Protein YTP1 PROTEIN YTP1;
 463:  wh65-A  3.0  4.1  112   215    5   9PEZI1/AFDB:AF-A0A175W8Z1-F1 ER lumen protein-retaining receptor ER L
 464:  wcp3-A  3.0  5.7   84   943   15   9PEZI1/AFDB:AF-A0A175VP49-F1 Vegetative incompatibility protein HET-E
 465:  wfw3-A  3.0  8.9  101   453    9   9PEZI1/AFDB:AF-A0A175WEP2-F1 Uncharacterized protein UNCHARACTERIZED 
 466:  wg8j-A  3.0 13.7  104   503   10   9PEZI1/AFDB:AF-A0A175WFU3-F1 Protein MRG3-like PROTEIN MRG3-LIKE;
 467:  wcqk-A  3.0 12.7  131   354   11   9PEZI1/AFDB:AF-A0A175W5Z8-F1 Uncharacterized protein UNCHARACTERIZED 
 468:  wfmv-A  3.0  5.8  139  1749    6   9PEZI1/AFDB:AF-A0A175VUY5-F1 Rho1 guanine nucleotide exchange factor 
 469:  wchs-A  3.0  8.6  116   290    6   9PEZI1/AFDB:AF-A0A175VNV0-F1 Tetratricopeptide repeat protein 1 TETRA
 470:  wcn3-A  3.0  5.2   92   191    7   9PEZI1/AFDB:AF-A0A175VQY2-F1 Inorganic phosphate transport protein PH
 471:  wcew-A  3.0  5.2   78   172    6   9PEZI1/AFDB:AF-A0A175W2X6-F1 Mediator of RNA polymerase II transcript
 472:  whmh-A  3.0  3.8  136   687   13   9PEZI1/AFDB:AF-A0A175W8Z7-F1 Vacuolar amino acid transporter 1 VACUOL
 473:  we15-A  3.0  5.5  135   352    4   9PEZI1/AFDB:AF-A0A175WED8-F1 Syntaxin-18 SYNTAXIN-18;
 474:  wfg0-A  3.0  3.1   61   203    8   9PEZI1/AFDB:AF-A0A175WGE3-F1 Uncharacterized protein UNCHARACTERIZED 
 475:  wdrj-A  3.0 10.2  102   187    5   9PEZI1/AFDB:AF-A0A175VXN9-F1 Uncharacterized protein UNCHARACTERIZED 
 476:  wb6v-A  3.0  5.3   72   847    6   9PEZI1/AFDB:AF-A0A175W1S9-F1 Ankyrin repeat domain-containing protein
 477:  whn9-A  3.0  3.5   67   104    6   9PEZI1/AFDB:AF-A0A175W930-F1 NADH-ubiquinone oxidoreductase 12 kDa su
 478:  wcqi-A  3.0  7.4   64   315    3   9PEZI1/AFDB:AF-A0A175WI47-F1 Peroxisomal biogenesis factor 19 PEROXIS
 479:  wfh5-A  3.0  6.7   69   107    3   9PEZI1/AFDB:AF-A0A175VPX5-F1 Uncharacterized protein UNCHARACTERIZED 
 480:  wb6e-A  3.0 12.9   96   844    6   9PEZI1/AFDB:AF-A0A175WBC8-F1 Putative beta-eliminating lyase PUTATIVE
 481:  wbaj-A  3.0  8.9  101   350    8   9PEZI1/AFDB:AF-A0A175VMX6-F1 Putative MFS-type transporter YusP PUTAT
 482:  wh2q-A  3.0 17.7  134   786    8   9PEZI1/AFDB:AF-A0A175VRA3-F1 Calcium channel YVC1 CALCIUM CHANNEL YVC
 483:  wdbk-A  3.0  6.8  124  1014    6   9PEZI1/AFDB:AF-A0A150ASS2-F1 GPI ethanolamine phosphate transferase 1
 484:  wcn1-A  3.0  8.7  122  1074    7   9PEZI1/AFDB:AF-A0A175W1X9-F1 Uncharacterized protein UNCHARACTERIZED 
 485:  wd14-A  3.0  5.5  100   234    7   9PEZI1/AFDB:AF-A0A175VVP5-F1 Peroxisomal membrane protein PMP30B PERO
 486:  wbnd-A  3.0  5.3   81    99    2   9PEZI1/AFDB:AF-A0A175VNU9-F1 Uncharacterized protein UNCHARACTERIZED 
 487:  wbl4-A  3.0  8.4  144  1315    3   9PEZI1/AFDB:AF-A0A175W2W3-F1 VPS9 domain-containing protein VPS9 DOMA
 488:  wfwj-A  3.0  3.7   77   365    6   9PEZI1/AFDB:AF-A0A175W5G8-F1 Ribosome-interacting GTPase 2 RIBOSOME-I
 489:  wef6-A  3.0  8.4  104   604   13   9PEZI1/AFDB:AF-A0A175W4Z1-F1 Polyamine aminopropyltransferase POLYAMI
 490:  wfqa-A  3.0  5.5  143  1768    6   9PEZI1/AFDB:AF-A0A175W9S9-F1 Uncharacterized protein UNCHARACTERIZED 
 491:  wgm4-A  3.0  3.2   52    81    2   9PEZI1/AFDB:AF-A0A175VSA9-F1 Uncharacterized protein UNCHARACTERIZED 
 492:  wbh4-A  3.0  4.7  105  1135    5   9PEZI1/AFDB:AF-A0A175VSL1-F1 Nuclear pore complex protein Nup85 NUCLE
 493:  wccl-A  3.0  8.1   93   273    6   9PEZI1/AFDB:AF-A0A175W733-F1 Citron Rho-interacting kinase CITRON RHO
 494:  wcm0-A  3.0  5.4  127   365    6   9PEZI1/AFDB:AF-A0A175VMS2-F1 V-type proton ATPase subunit V-TYPE PROT
 495:  wdqq-A  3.0  9.3   83   558   10   9PEZI1/AFDB:AF-A0A175VQF7-F1 Uncharacterized protein UNCHARACTERIZED 
 496:  wgkw-A  3.0 10.0  152   765    6   9PEZI1/AFDB:AF-A0A175WF33-F1 Mechanosensitive ion channel protein 8 M
 497:  wi5y-A  3.0  4.2   57    78    5   9PEZI1/AFDB:AF-A0A175VUC7-F1 Ribosome assembly protein 3 RIBOSOME ASS
 498:  wf63-A  3.0  4.1  117   363    9   9PEZI1/AFDB:AF-A0A175WAL9-F1 ER lumen protein-retaining receptor ER L
 499:  whi5-A  3.0  5.9   88   348    3   9PEZI1/AFDB:AF-A0A175W9C2-F1 Uncharacterized protein UNCHARACTERIZED 
 500:  whpp-A  3.0 16.7   85   427    9   9PEZI1/AFDB:AF-A0A175WI82-F1 APH domain-containing protein APH DOMAIN
 501:  wg8u-A  3.0  5.2   79   210    9   9PEZI1/AFDB:AF-A0A175W2L9-F1 Charged multivesicular body protein 6 CH
 502:  wfph-A  3.0  7.3   64    91    8   9PEZI1/AFDB:AF-A0A175VY04-F1 Mitochondrial import inner membrane tran
 503:  wd6b-A  3.0  6.8   78   889    9   9PEZI1/AFDB:AF-A0A175VZP2-F1 Monoterpene epsilon-lactone hydrolase MO
 504:  whsf-A  3.0  6.3   94  1711    7   9PEZI1/AFDB:AF-A0A175WCI1-F1 Ankyrin-1 ANKYRIN-1;
 505:  we8a-A  2.9  5.4  148   621    5   9PEZI1/AFDB:AF-A0A175W8Y7-F1 Magnesium transporter ALR2 MAGNESIUM TRA
 506:  wd63-A  2.9  5.2  130   500    9   9PEZI1/AFDB:AF-A0A175WGG2-F1 Sodium-coupled monocarboxylate transport
 507:  wh9z-A  2.9  4.8  127  2613    9   9PEZI1/AFDB:AF-A0A175WAN1-F1 Small subunit processome component 20 SM
 508:  wfu5-A  2.9  8.2  122   558    7   9PEZI1/AFDB:AF-A0A150ATS1-F1 Protein CSN12 PROTEIN CSN12;
 509:  wchj-A  2.9  5.1   74   193    3   9PEZI1/AFDB:AF-A0A175W6I4-F1 Uncharacterized protein UNCHARACTERIZED 
 510:  wezm-A  2.9  6.8   95   199    9   9PEZI1/AFDB:AF-A0A175WDK2-F1 Uncharacterized protein UNCHARACTERIZED 
 511:  wb7f-A  2.9  8.6  111   885   12   9PEZI1/AFDB:AF-A0A175WD59-F1 4-dimethylallyltryptophan N-methyltransf
 512:  weot-A  2.9  7.1  142   837    4   9PEZI1/AFDB:AF-A0A175W8U7-F1 Sterol 3-beta-glucosyltransferase STEROL
 513:  weyg-A  2.9 10.0  122   652    6   9PEZI1/AFDB:AF-A0A175W5K7-F1 Uncharacterized protein UNCHARACTERIZED 
 514:  wi09-A  2.9  8.7  121   559    6   9PEZI1/AFDB:AF-A0A175VPM0-F1 Putative MFS-type transporter YusP PUTAT
 515:  wdm0-A  2.9  7.4  115  2111    6   9PEZI1/AFDB:AF-A0A175WBV0-F1 Separase SEPARASE;
 516:  wbrz-A  2.9 11.9  107   767   10   9PEZI1/AFDB:AF-A0A175VZW2-F1 Protein SKT5 PROTEIN SKT5;
 517:  wgbh-A  2.9  8.0   77   815    5   9PEZI1/AFDB:AF-A0A175VRE2-F1 Uncharacterized protein UNCHARACTERIZED 
 518:  wft2-A  2.9  3.7   74   506    5   9PEZI1/AFDB:AF-A0A175W2M2-F1 Uncharacterized protein UNCHARACTERIZED 
 519:  wb6g-A  2.9 18.9  105   294    6   9PEZI1/AFDB:AF-A0A175W4A5-F1 Uncharacterized protein UNCHARACTERIZED 
 520:  wg02-A  2.9  7.0   75   196    5   9PEZI1/AFDB:AF-A0A175WFE1-F1 Copper transporter COPPER TRANSPORTER;
 521:  wcd1-A  2.9  7.8  118   229    5   9PEZI1/AFDB:AF-A0A175W9Z0-F1 Uncharacterized protein UNCHARACTERIZED 
 522:  wbl0-A  2.9  9.7   83   299    5   9PEZI1/AFDB:AF-A0A175VQA6-F1 Putative syntaxin-8B PUTATIVE SYNTAXIN-8
 523:  whm3-A  2.9 21.9  122   485   10   9PEZI1/AFDB:AF-A0A175WIM6-F1 Hsp90 chaperone protein kinase-targeting
 524:  wbyv-A  2.9  9.7  105   444   10   9PEZI1/AFDB:AF-A0A175W7H0-F1 Multidrug resistance protein 3 MULTIDRUG
 525:  wg5h-A  2.9  5.0  116   391    4   9PEZI1/AFDB:AF-A0A175WBH0-F1 Mitochondrial metal transporter 2 MITOCH
 526:  wh57-A  2.9  5.0   77   500    4   9PEZI1/AFDB:AF-A0A175VSB5-F1 Pre-mRNA-splicing factor sap61 PRE-MRNA-
 527:  wh3l-A  2.9 11.6  112   722    8   9PEZI1/AFDB:AF-A0A175W2D5-F1 Uncharacterized protein UNCHARACTERIZED 
 528:  wgin-A  2.9  5.0   72   581    1   9PEZI1/AFDB:AF-A0A175VVH3-F1 External alternative NADH-ubiquinone oxi
 529:  whgh-A  2.9 10.8  135   615    9   9PEZI1/AFDB:AF-A0A175WHM2-F1 Zn(2)-C6 fungal-type domain-containing p
 530:  wcsc-A  2.9  4.6   71   151    4   9PEZI1/AFDB:AF-A0A175W0X1-F1 Uncharacterized protein UNCHARACTERIZED 
 531:  wb5t-A  2.9  6.6   92   278    7   9PEZI1/AFDB:AF-A0A175WFL9-F1 Bax inhibitor 1 BAX INHIBITOR 1;
 532:  whgj-A  2.9  9.2  106   676    4   9PEZI1/AFDB:AF-A0A175WDA7-F1 Signal recognition particle subunit SRP7
 533:  wfmx-A  2.9  5.3  101  1069    8   9PEZI1/AFDB:AF-A0A175VZ32-F1 SEH-associated protein 4 SEH-ASSOCIATED 
 534:  wbn8-A  2.9 12.4  147   858    5   9PEZI1/AFDB:AF-A0A175VTR1-F1 Zn(2)-C6 fungal-type domain-containing p
 535:  wgnr-A  2.9  8.1   69   556    9   9PEZI1/AFDB:AF-A0A175VQ02-F1 Protein farnesyltransferase/geranylgeran
 536:  wdlf-A  2.9  6.8   94   167    5   9PEZI1/AFDB:AF-A0A175WC17-F1 Uncharacterized protein UNCHARACTERIZED 
 537:  wbrn-A  2.9  4.0   94   553    5   9PEZI1/AFDB:AF-A0A175VX25-F1 HET domain-containing protein HET DOMAIN
 538:  wcst-A  2.9  5.1   95   374    4   9PEZI1/AFDB:AF-A0A175WBJ4-F1 41 kDa peptidyl-prolyl cis-trans isomera
 539:  wgiw-A  2.9  5.7  100   920    2   9PEZI1/AFDB:AF-A0A175W2S8-F1 DnaJ-related protein rsp1 DNAJ-RELATED P
 540:  whoi-A  2.9  4.2   99   512   10   9PEZI1/AFDB:AF-A0A175VZU7-F1 Zn(2)-C6 fungal-type domain-containing p
 541:  whp9-A  2.9 16.6   90   323    6   9PEZI1/AFDB:AF-A0A175W1G2-F1 Uncharacterized protein UNCHARACTERIZED 
 542:  wi8v-A  2.9 15.1   74   717    7   9PEZI1/AFDB:AF-A0A175VSV6-F1 E3 ubiquitin-protein ligase itt1 E3 UBIQ
 543:  wc6a-A  2.9  3.9  100   197    4   9PEZI1/AFDB:AF-A0A175WC26-F1 Peptide transporter PTR2 PEPTIDE TRANSPO
 544:  wcpb-A  2.9  6.7   64   145    3   9PEZI1/AFDB:AF-A0A175VXN8-F1 Uncharacterized protein UNCHARACTERIZED 
 545:  weyb-A  2.9  9.2  130  1421    7   9PEZI1/AFDB:AF-A0A175WD16-F1 Autophagy-related protein 11 AUTOPHAGY-R
 546:  wf75-A  2.9  4.9  116   385    8   9PEZI1/AFDB:AF-A0A175VQW3-F1 Phosphoglucosamine mutase PHOSPHOGLUCOSA
 547:  wd44-A  2.9  8.6   81   403    5   9PEZI1/AFDB:AF-A0A175W9Z5-F1 (RS)-norcoclaurine 6-O-methyltransferase
 548:  wcv9-A  2.9 10.3  131   605    7   9PEZI1/AFDB:AF-A0A175W325-F1 Vacuolar basic amino acid transporter 5 
 549:  wc7m-A  2.9  5.4  104   520    9   9PEZI1/AFDB:AF-A0A175WFL0-F1 Putative glucose transporter rco-3 PUTAT
 550:  whdc-A  2.9  5.0   78   201    4   9PEZI1/AFDB:AF-A0A175W2D3-F1 Uncharacterized protein UNCHARACTERIZED 
 551:  wfbg-A  2.9  4.1   60   585    3   9PEZI1/AFDB:AF-A0A175VZI9-F1 Ubiquitinyl hydrolase 1 UBIQUITINYL HYDR
 552:  wbm1-A  2.9  5.1   91   374    7   9PEZI1/AFDB:AF-A0A175VVH6-F1 Uncharacterized protein UNCHARACTERIZED 
 553:  wbal-A  2.9  8.8  134   299    8   9PEZI1/AFDB:AF-A0A175WGP4-F1 ATP synthase subunit gamma ATP SYNTHASE 
 554:  wcob-A  2.9  9.4  105   202    9   9PEZI1/AFDB:AF-A0A175VZ54-F1 Prefoldin subunit 3 PREFOLDIN SUBUNIT 3;
 555:  we1b-A  2.9  9.5  124   313    7   9PEZI1/AFDB:AF-A0A175W923-F1 Uncharacterized protein UNCHARACTERIZED 
 556:  wewj-A  2.9 12.1   83  1232    8   9PEZI1/AFDB:AF-A0A175VWC0-F1 MYND-type zinc finger protein samB MYND-
 557:  wazv-A  2.9  5.8   63    96    2   9PEZI1/AFDB:AF-A0A175WFZ2-F1 Splicing factor subunit SPLICING FACTOR 
 558:  wgp6-A  2.9  6.0  137  1189    2   9PEZI1/AFDB:AF-A0A175WGJ2-F1 Respiration factor 2 RESPIRATION FACTOR 
 559:  whpz-A  2.9  9.5   73   326    3   9PEZI1/AFDB:AF-A0A175W0S5-F1 Uncharacterized protein UNCHARACTERIZED 
 560:  wcyb-A  2.8  7.3   87   439    5   9PEZI1/AFDB:AF-A0A175VXE1-F1 Uncharacterized protein UNCHARACTERIZED 
 561:  wdrs-A  2.8  6.6  121   537    5   9PEZI1/AFDB:AF-A0A175WC32-F1 Uncharacterized protein UNCHARACTERIZED 
 562:  wc7a-A  2.8  6.5   85   274    7   9PEZI1/AFDB:AF-A0A175W872-F1 Syntaxin pep12 SYNTAXIN PEP12;
 563:  whlc-A  2.8 14.4   76   643    5   9PEZI1/AFDB:AF-A0A175WBF4-F1 Oxygen-dependent choline dehydrogenase O
 564:  wdzv-A  2.8  9.6   79   439    8   9PEZI1/AFDB:AF-A0A175VYN8-F1 PXA domain protein 1 PXA DOMAIN PROTEIN 
 565:  wc33-A  2.8  8.2   90   808    6   9PEZI1/AFDB:AF-A0A175W974-F1 EST/SMG-like protein 1 EST/SMG-LIKE PROT
 566:  wbq0-A  2.8  7.4  127   598    8   9PEZI1/AFDB:AF-A0A175W147-F1 Vezatin VEZATIN;
 567:  wg3p-A  2.8  4.9   88   447    6   9PEZI1/AFDB:AF-A0A175VTE7-F1 Tetratricopeptide repeat protein 4 TETRA
 568:  wfqi-A  2.8  4.3   93  1285    9   9PEZI1/AFDB:AF-A0A175W7T5-F1 Condensin complex subunit 1 CONDENSIN CO
 569:  wbvs-A  2.8 13.9  108   536    7   9PEZI1/AFDB:AF-A0A175VVW5-F1 Multidrug resistance protein 3 MULTIDRUG
 570:  wcz6-A  2.8 12.3  131   524    8   9PEZI1/AFDB:AF-A0A175W4G4-F1 Uncharacterized protein UNCHARACTERIZED 
 571:  wi6d-A  2.8 16.3   82   291    6   9PEZI1/AFDB:AF-A0A175WEF6-F1 Uncharacterized protein UNCHARACTERIZED 
 572:  wf1h-A  2.8  5.1   56  1253    5   9PEZI1/AFDB:AF-A0A175WAC1-F1 Tricalbin-2 TRICALBIN-2;
 573:  wew5-A  2.8  3.7   92   265    5   9PEZI1/AFDB:AF-A0A175W1P2-F1 Tetratricopeptide repeat protein 36 TETR
 574:  wen2-A  2.8  3.7   74   338    7   9PEZI1/AFDB:AF-A0A175WHB7-F1 DSC E3 ubiquitin ligase complex subunit 
 575:  wh8o-A  2.8  4.4  162  1109    6   9PEZI1/AFDB:AF-A0A175WB41-F1 Magnesium transport protein CorA MAGNESI
 576:  wbhs-A  2.8  9.6  104   455    8   9PEZI1/AFDB:AF-A0A175VTW2-F1 Multidrug resistance protein 3 MULTIDRUG
 577:  wdo7-A  2.8  4.1   89  1065    8   9PEZI1/AFDB:AF-A0A175WEN9-F1 mRNA transport regulator MTR10 MRNA TRAN
 578:  wgnv-A  2.8  4.4   73   360    1   9PEZI1/AFDB:AF-A0A175WDZ1-F1 Uncharacterized protein UNCHARACTERIZED 
 579:  wdwq-A  2.8  4.6   95   197   11   9PEZI1/AFDB:AF-A0A175VSS9-F1 Uncharacterized protein UNCHARACTERIZED 
 580:  wclu-A  2.8 10.6   99   556    8   9PEZI1/AFDB:AF-A0A175W3S1-F1 General amino acid permease AGP3 GENERAL
 581:  wemj-A  2.8  6.0   73   877   11   9PEZI1/AFDB:AF-A0A175VZF6-F1 Vegetative incompatibility protein HET-E
 582:  wd0n-A  2.8  9.0  115   284    7   9PEZI1/AFDB:AF-A0A175W4T0-F1 Inositol phoshorylceramide synthase regu
 583:  wb2m-A  2.8  4.5   53   309   19   9PEZI1/AFDB:AF-A0A175W3S3-F1 NADH-cytochrome b5 reductase NADH-CYTOCH
 584:  whru-A  2.8  4.9   83   397    8   9PEZI1/AFDB:AF-A0A150ASI5-F1 Protein lsb5 PROTEIN LSB5;
 585:  wdin-A  2.8  8.1  146  1328    8   9PEZI1/AFDB:AF-A0A175WEK9-F1 Multidrug resistance-associated protein 
 586:  wccv-A  2.8  3.8   59   129    5   9PEZI1/AFDB:AF-A0A175W3Z4-F1 Vacuolar protein sorting-associated prot
 587:  wbdq-A  2.8  9.1  123   563    9   9PEZI1/AFDB:AF-A0A175W660-F1 Putative MFS-type transporter YusP PUTAT
 588:  wh0a-A  2.8  4.1   94   208   11   9PEZI1/AFDB:AF-A0A175VR03-F1 Uncharacterized protein UNCHARACTERIZED 
 589:  wced-A  2.8  6.7   83   340    2   9PEZI1/AFDB:AF-A0A175W2D2-F1 ATPase GET3 ATPASE GET3;
 590:  wcvu-A  2.8  6.1   71   415    4   9PEZI1/AFDB:AF-A0A175VSA6-F1 Ubiquitin-binding protein CUE2 UBIQUITIN
 591:  wbv1-A  2.8 12.0   97   813    4   9PEZI1/AFDB:AF-A0A175W5Y0-F1 Putative phosphoketolase PUTATIVE PHOSPH
 592:  wfs7-A  2.8  3.4   78   104    8   9PEZI1/AFDB:AF-A0A175WCZ2-F1 Uncharacterized protein UNCHARACTERIZED 
 593:  wevy-A  2.8  8.6  104   481    6   9PEZI1/AFDB:AF-A0A175WBB8-F1 Sensitive to high expression protein 9, 
 594:  wgv7-A  2.8  5.6   93   378    5   9PEZI1/AFDB:AF-A0A175VR26-F1 Uncharacterized protein UNCHARACTERIZED 
 595:  wbmo-A  2.8 10.6   70   394   11   9PEZI1/AFDB:AF-A0A175W6W8-F1 Clustered mitochondria protein CLUSTERED
 596:  whun-A  2.8  4.7  114  1002    8   9PEZI1/AFDB:AF-A0A175W3J6-F1 Activator of stress genes 1 ACTIVATOR OF
 597:  wd3g-A  2.8  5.7   99   394    5   9PEZI1/AFDB:AF-A0A175VP36-F1 CDH-cyt domain-containing protein CDH-CY
 598:  wdg4-A  2.8  5.6   77   926   13   9PEZI1/AFDB:AF-A0A175WBS8-F1 Uncharacterized protein UNCHARACTERIZED 
 599:  we73-A  2.8  6.3  150  1229    9   9PEZI1/AFDB:AF-A0A175VZA9-F1 Cohesin subunit psc3 COHESIN SUBUNIT PSC
 600:  whr2-A  2.8  5.3   95   539   11   9PEZI1/AFDB:AF-A0A175VPL7-F1 Sugar transporter STL1 SUGAR TRANSPORTER
 601:  wdz0-A  2.8 14.2  140  1404    8   9PEZI1/AFDB:AF-A0A175VSR0-F1 Peroxide stress-activated histidine kina
 602:  wfsi-A  2.8  4.9   64    97    3   9PEZI1/AFDB:AF-A0A175VXQ2-F1 Uncharacterized protein UNCHARACTERIZED 
 603:  wh2z-A  2.8  9.9   90   422   11   9PEZI1/AFDB:AF-A0A175WH57-F1 Uncharacterized protein UNCHARACTERIZED 
 604:  wgqs-A  2.8  4.4  149   555    7   9PEZI1/AFDB:AF-A0A175W958-F1 General amino acid permease AGP2 GENERAL
 605:  waxv-A  2.8 14.9   79  1171    6   9PEZI1/AFDB:AF-A0A175WGY2-F1 MAP-ous protein 1 MAP-OUS PROTEIN 1;
 606:  wbws-A  2.8  4.1   69  1205   10   9PEZI1/AFDB:AF-A0A175WAC8-F1 Tubulin-specific chaperone D TUBULIN-SPE
 607:  weix-A  2.8  9.7   88   215    7   9PEZI1/AFDB:AF-A0A175W693-F1 Protein transport protein SFT2 PROTEIN T
 608:  weje-A  2.8  9.2  109   800    6   9PEZI1/AFDB:AF-A0A175W696-F1 Uncharacterized protein UNCHARACTERIZED 
 609:  wbk1-A  2.8  8.5   64  1182    5   9PEZI1/AFDB:AF-A0A175WGN1-F1 ArAE_2_N domain-containing protein ARAE_
 610:  wf3z-A  2.8  8.5  103   623    6   9PEZI1/AFDB:AF-A0A175VQJ2-F1 Uncharacterized protein UNCHARACTERIZED 
 611:  wgh9-A  2.8  6.5  102   261    7   9PEZI1/AFDB:AF-A0A175VYG1-F1 Protein hob3 PROTEIN HOB3;
 612:  we3o-A  2.7  5.3   95   547    8   9PEZI1/AFDB:AF-A0A175VS98-F1 Nucleolar complex protein 4 NUCLEOLAR CO
 613:  wb1f-A  2.7  4.6  118   341    8   9PEZI1/AFDB:AF-A0A175VUS8-F1 Protein RTA1 PROTEIN RTA1;
 614:  wbeo-A  2.7  5.7  122   852    7   9PEZI1/AFDB:AF-A0A175VN21-F1 F-box domain-containing protein F-BOX DO
 615:  whb6-A  2.7  8.1   97   501    4   9PEZI1/AFDB:AF-A0A175W6V8-F1 Magnesium transport protein CorA MAGNESI
 616:  wf2e-A  2.7  8.6   63   324    3   9PEZI1/AFDB:AF-A0A175VR06-F1 Uncharacterized protein UNCHARACTERIZED 
 617:  wef2-A  2.7  3.8   75   165    5   9PEZI1/AFDB:AF-A0A175VPR4-F1 Ribonuclease P protein component 4 RIBON
 618:  wehq-A  2.7 11.3  124   433    2   9PEZI1/AFDB:AF-A0A175WBH8-F1 GTP-binding protein A GTP-BINDING PROTEI
 619:  wg18-A  2.7  4.7  118   967    5   9PEZI1/AFDB:AF-A0A175W2F3-F1 Nitrate reductase NITRATE REDUCTASE;
 620:  wct4-A  2.7  6.2  128   439   13   9PEZI1/AFDB:AF-A0A175WF60-F1 Putative malic acid transport protein PU
 621:  wc9x-A  2.7  7.0  102   601   12   9PEZI1/AFDB:AF-A0A175W8N6-F1 Uncharacterized protein UNCHARACTERIZED 
 622:  week-A  2.7  9.4   82   186    6   9PEZI1/AFDB:AF-A0A175VZ49-F1 Mediator of RNA polymerase II transcript
 623:  wg47-A  2.7  9.5  114  1261   11   9PEZI1/AFDB:AF-A0A175W5Y5-F1 Structural maintenance of chromosomes pr
 624:  wdhb-A  2.7  6.7  138   755    7   9PEZI1/AFDB:AF-A0A175WFS2-F1 Transcriptional activator protein acu-15
 625:  wcy2-A  2.7  7.5  145   886    8   9PEZI1/AFDB:AF-A0A175WFX5-F1 Flavin carrier protein 1 FLAVIN CARRIER 
 626:  wdmy-A  2.7  4.4   69   541    7   9PEZI1/AFDB:AF-A0A175WEU1-F1 Uncharacterized protein UNCHARACTERIZED 
 627:  wf3x-A  2.7  6.3   92   546    4   9PEZI1/AFDB:AF-A0A175VXW5-F1 Uncharacterized protein UNCHARACTERIZED 
 628:  whko-A  2.7  7.1   88   129   11   9PEZI1/AFDB:AF-A0A175WG29-F1 Vacuolar transporter chaperone 1 VACUOLA
 629:  wf35-A  2.7  5.2  107   358    6   9PEZI1/AFDB:AF-A0A175WHG2-F1 Uncharacterized protein UNCHARACTERIZED 
 630:  wayd-A  2.7 12.7   96   742    8   9PEZI1/AFDB:AF-A0A175WGI8-F1 GTPase-activating protein SAC7 GTPASE-AC
 631:  wbid-A  2.7  7.1  109   439    2   9PEZI1/AFDB:AF-A0A175W5W6-F1 Homeotic protein female sterile HOMEOTIC
 632:  whvk-A  2.7  5.4  112   486   11   9PEZI1/AFDB:AF-A0A175VQI0-F1 Protein-serine/threonine kinase PROTEIN-
 633:  we02-A  2.7  3.7   92   314    9   9PEZI1/AFDB:AF-A0A175W7U2-F1 Uncharacterized protein UNCHARACTERIZED 
 634:  wd2i-A  2.7  4.9  110   255    6   9PEZI1/AFDB:AF-A0A175W0J3-F1 Syntaxin-6 SYNTAXIN-6;
 635:  whfl-A  2.7 10.7  139   571    6   9PEZI1/AFDB:AF-A0A175W4L6-F1 Zinc/cadmium resistance protein ZINC/CAD
 636:  wfmz-A  2.7  4.1   76   407    7   9PEZI1/AFDB:AF-A0A175WB45-F1 Uncharacterized protein UNCHARACTERIZED 
 637:  wfs6-A  2.7  4.9  109   769    8   9PEZI1/AFDB:AF-A0A175W5A4-F1 Vegetative incompatibility protein HET-E
 638:  wett-A  2.7  5.3   85   430    9   9PEZI1/AFDB:AF-A0A175VT92-F1 6-hydroxytryprostatin B O-methyltransfer
 639:  wgs8-A  2.7  4.5   92   519    3   9PEZI1/AFDB:AF-A0A175VXQ1-F1 RNA-dependent RNA polymerase RNA-DEPENDE
 640:  wf8w-A  2.7  6.4  108   207    2   9PEZI1/AFDB:AF-A0A175WEX1-F1 Translocation protein sec72 TRANSLOCATIO
 641:  wcvd-A  2.7 10.1  107   223    8   9PEZI1/AFDB:AF-A0A175VTX2-F1 Autophagy-related protein 33 AUTOPHAGY-R
 642:  wg0d-A  2.7  7.2   85   845    8   9PEZI1/AFDB:AF-A0A175W5L3-F1 Sulfate permease 2 SULFATE PERMEASE 2;
 643:  wh5w-A  2.7  3.9   64   261    9   9PEZI1/AFDB:AF-A0A175W4U3-F1 Uncharacterized protein UNCHARACTERIZED 
 644:  wfoh-A  2.7  8.0   85   577    2   9PEZI1/AFDB:AF-A0A175VZ72-F1 Uncharacterized protein UNCHARACTERIZED 
 645:  whee-A  2.7  5.7  132   349    4   9PEZI1/AFDB:AF-A0A175W3Y1-F1 Uncharacterized protein UNCHARACTERIZED 
 646:  wdf2-A  2.7 15.3   78   712    6   9PEZI1/AFDB:AF-A0A175WEY6-F1 Ubiquitin UBIQUITIN;
 647:  wi3c-A  2.7  6.6   61   256    8   9PEZI1/AFDB:AF-A0A175WH15-F1 Uncharacterized protein UNCHARACTERIZED 
 648:  whvg-A  2.7  4.7   94  2162    4   9PEZI1/AFDB:AF-A0A175WD54-F1 Calcium-channel protein cch1 CALCIUM-CHA
 649:  whi3-A  2.7  4.6  134   229    9   9PEZI1/AFDB:AF-A0A175W5U6-F1 Uncharacterized protein UNCHARACTERIZED 
 650:  whin-A  2.7  4.7   83   185    7   9PEZI1/AFDB:AF-A0A175W1J9-F1 Uncharacterized protein UNCHARACTERIZED 
 651:  wfvb-A  2.7  5.4  131   305   10   9PEZI1/AFDB:AF-A0A175VUH4-F1 Protein sfk1 PROTEIN SFK1;
 652:  whed-A  2.7  9.6   84   823    5   9PEZI1/AFDB:AF-A0A175VWF2-F1 HET domain-containing protein HET DOMAIN
 653:  whqu-A  2.7  7.6  117   347    6   9PEZI1/AFDB:AF-A0A175VNK2-F1 Uncharacterized protein UNCHARACTERIZED 
 654:  wbld-A  2.7  8.2   74    96    4   9PEZI1/AFDB:AF-A0A175WEZ1-F1 Presilphiperfolan-8-beta-ol synthase PRE
 655:  wdf9-A  2.7  8.4  106  2180    5   9PEZI1/AFDB:AF-A0A175W2S0-F1 Uncharacterized protein UNCHARACTERIZED 
 656:  wfc2-A  2.7  6.7   77   149    9   9PEZI1/AFDB:AF-A0A175WBX0-F1 Uncharacterized protein UNCHARACTERIZED 
 657:  wgwk-A  2.7 14.8  151  1514    5   9PEZI1/AFDB:AF-A0A175VVQ3-F1 Histidine protein kinase NIK1 HISTIDINE 
 658:  wbb3-A  2.7  3.0   77   292    3   9PEZI1/AFDB:AF-A0A175WC63-F1 Putative vesicular-fusion protein sec17 
 659:  wgih-A  2.7  8.4  109   185    6   9PEZI1/AFDB:AF-A0A175WF39-F1 Uncharacterized protein UNCHARACTERIZED 
 660:  wezf-A  2.7 10.1   87   300    6   9PEZI1/AFDB:AF-A0A175W797-F1 Uncharacterized protein UNCHARACTERIZED 
 661:  wf5a-A  2.7  1.7   43   165   12   9PEZI1/AFDB:AF-A0A175VXY0-F1 ATP synthase subunit delta, mitochondria
 662:  wfe5-A  2.7 11.2  108   705    8   9PEZI1/AFDB:AF-A0A175W0H3-F1 Putative disease resistance protein RDL6
 663:  wdwx-A  2.7  7.1   73    87    8   9PEZI1/AFDB:AF-A0A175W1E3-F1 Uncharacterized protein UNCHARACTERIZED 
 664:  wclg-A  2.7  7.2   59   706    0   9PEZI1/AFDB:AF-A0A175WD91-F1 Ubiquitin carboxyl-terminal hydrolase 1 
 665:  wg9d-A  2.7  5.3   65   250    5   9PEZI1/AFDB:AF-A0A175W2F4-F1 Uncharacterized protein UNCHARACTERIZED 
 666:  wcv1-A  2.7  6.6  104   667    3   9PEZI1/AFDB:AF-A0A175W0Q8-F1 Transcriptional regulatory protein pro1 
 667:  weh4-A  2.7 12.9   81   528    2   9PEZI1/AFDB:AF-A0A175VVD7-F1 DnaJ 1, mitochondrial DNAJ 1, MITOCHONDR
 668:  wi2i-A  2.7  6.7  146   455    6   9PEZI1/AFDB:AF-A0A175VSB2-F1 Uncharacterized protein UNCHARACTERIZED 
 669:  wdiv-A  2.7  9.2   99   393    9   9PEZI1/AFDB:AF-A0A175W3P2-F1 Lipid phosphate phosphatase 1 LIPID PHOS
 670:  wd0o-A  2.7 20.1  116   368    9   9PEZI1/AFDB:AF-A0A175WCW6-F1 Uncharacterized protein UNCHARACTERIZED 
 671:  wck6-A  2.6  2.7   54   513    9   9PEZI1/AFDB:AF-A0A175VW01-F1 Ribonuclease H RIBONUCLEASE H;
 672:  whxc-A  2.6  4.0   81   558    7   9PEZI1/AFDB:AF-A0A175W0R6-F1 alpha-1,2-Mannosidase ALPHA-1,2-MANNOSID
 673:  wexg-A  2.6  3.8  132   543    7   9PEZI1/AFDB:AF-A0A175VP54-F1 Arginine permease ARGININE PERMEASE;
 674:  whg5-A  2.6  7.6   91   813    9   9PEZI1/AFDB:AF-A0A175VNN0-F1 Protein MAM3 PROTEIN MAM3;
 675:  wggg-A  2.6  7.7  138  1027    5   9PEZI1/AFDB:AF-A0A175VQP7-F1 HET domain-containing protein HET DOMAIN
 676:  whxr-A  2.6 13.3   95   934   12   9PEZI1/AFDB:AF-A0A175W4U4-F1 Uncharacterized protein UNCHARACTERIZED 
 677:  we19-A  2.6  4.4   74   185    3   9PEZI1/AFDB:AF-A0A175W5U1-F1 MARVEL domain-containing protein MARVEL 
 678:  wbtv-A  2.6  8.9  125   394    2   9PEZI1/AFDB:AF-A0A175WBY6-F1 Uncharacterized protein UNCHARACTERIZED 
 679:  wf4k-A  2.6  7.9   76   512   12   9PEZI1/AFDB:AF-A0A175VNN3-F1 AMSH-like protease sst2 AMSH-LIKE PROTEA
 680:  wco1-A  2.6  8.7  113   795    2   9PEZI1/AFDB:AF-A0A175WDN1-F1 Uncharacterized protein UNCHARACTERIZED 
 681:  wcnd-A  2.6  8.7  120  1020    3   9PEZI1/AFDB:AF-A0A175W4M4-F1 Importin-13 IMPORTIN-13;
 682:  wdbs-A  2.6 10.4   71   136    8   9PEZI1/AFDB:AF-A0A175WBF3-F1 Mitochondrial pyruvate carrier MITOCHOND
 683:  wd27-A  2.6  3.7   69   147    4   9PEZI1/AFDB:AF-A0A175VYH4-F1 ATP synthase subunit 9, mitochondrial AT
 684:  wdxh-A  2.6  5.4   79   318    5   9PEZI1/AFDB:AF-A0A175WEZ5-F1 Protein YIP PROTEIN YIP;
 685:  wd9s-A  2.6  4.3   77   344    6   9PEZI1/AFDB:AF-A0A175W0C9-F1 Ribonuclease MRP protein subunit rmp1 RI
 686:  weuu-A  2.6  4.1   77   304    6   9PEZI1/AFDB:AF-A0A150ASM7-F1 IST1 protein IST1 PROTEIN;
 687:  wgxq-A  2.6  4.5  102   412   10   9PEZI1/AFDB:AF-A0A175VPW1-F1 Palmitoyltransferase PALMITOYLTRANSFERAS
 688:  weo5-A  2.6 10.0   90   235    4   9PEZI1/AFDB:AF-A0A175VYU2-F1 Protein sym1 PROTEIN SYM1;
 689:  wduu-A  2.6  5.9   73   577    7   9PEZI1/AFDB:AF-A0A175VZY7-F1 PSDC domain-containing protein PSDC DOMA
 690:  we9b-A  2.6 12.1  110   521    4   9PEZI1/AFDB:AF-A0A175W8T6-F1 Aldehyde dehydrogenase family 8 member A
 691:  whco-A  2.6  7.5   90   920   13   9PEZI1/AFDB:AF-A0A175WGC8-F1 Transcriptional activator protein acu-15
 692:  wddw-A  2.6 12.9   90   404    6   9PEZI1/AFDB:AF-A0A175W503-F1 Uncharacterized protein UNCHARACTERIZED 
 693:  wfor-A  2.6  8.1  141   884    6   9PEZI1/AFDB:AF-A0A175VXV6-F1 Phosphodiesterase PHOSPHODIESTERASE;
 694:  wenz-A  2.6  8.5   94   219   12   9PEZI1/AFDB:AF-A0A175VYI8-F1 Delta(6)-protoilludene synthase DELTA(6)
 695:  wgy3-A  2.6  8.7  143   339    4   9PEZI1/AFDB:AF-A0A175VSU1-F1 Uncharacterized protein UNCHARACTERIZED 
 696:  wbl1-A  2.6 16.1   94   655    9   9PEZI1/AFDB:AF-A0A175W7Y2-F1 6-hydroxy-D-nicotine oxidase 6-HYDROXY-D
 697:  wb6s-A  2.6  6.1  132   396   12   9PEZI1/AFDB:AF-A0A175W274-F1 Uncharacterized protein UNCHARACTERIZED 
 698:  wbea-A  2.6  4.6   85   420    9   9PEZI1/AFDB:AF-A0A175WC18-F1 Uncharacterized protein UNCHARACTERIZED 
 699:  whmm-A  2.6  3.3   61    91    5   9PEZI1/AFDB:AF-A0A175VV23-F1 Uncharacterized protein UNCHARACTERIZED 
 700:  wdp7-A  2.6  7.5  110   654    7   9PEZI1/AFDB:AF-A0A175WDH7-F1 Repressible high-affinity phosphate perm
 701:  wh8l-A  2.6 11.9  136   479   11   9PEZI1/AFDB:AF-A0A175WCI5-F1 Metal tolerance protein 3 METAL TOLERANC
 702:  wegv-A  2.6  6.0   61   240    8   9PEZI1/AFDB:AF-A0A175W559-F1 DNA repair protein SWI5 DNA REPAIR PROTE
 703:  we0z-A  2.6  4.2   72   374    3   9PEZI1/AFDB:AF-A0A175VR91-F1 Ceramide very long chain fatty acid hydr
 704:  wcqj-A  2.6  6.1   60   236    8   9PEZI1/AFDB:AF-A0A175W9G1-F1 Ent-kaurene oxidase ENT-KAURENE OXIDASE;
 705:  wdme-A  2.6  4.5  116   546    7   9PEZI1/AFDB:AF-A0A175WDL2-F1 Uncharacterized protein UNCHARACTERIZED 
 706:  wdmj-A  2.6  2.9   55   382    9   9PEZI1/AFDB:AF-A0A175WI06-F1 Replication factor C subunit 2 REPLICATI
 707:  wezx-A  2.6  4.8  169  1414    2   9PEZI1/AFDB:AF-A0A175VX92-F1 Uncharacterized protein UNCHARACTERIZED 
 708:  wd78-A  2.6  9.8  141   752    5   9PEZI1/AFDB:AF-A0A175WB12-F1 GTPase-activating protein GTPASE-ACTIVAT
 709:  wgay-A  2.6  9.6   97   394    4   9PEZI1/AFDB:AF-A0A175W4F1-F1 Uncharacterized protein UNCHARACTERIZED 
 710:  wgwb-A  2.6  6.3  101   729    9   9PEZI1/AFDB:AF-A0A175VNY3-F1 Class E vacuolar protein-sorting machine
 711:  wc0c-A  2.6  9.6  133   555   10   9PEZI1/AFDB:AF-A0A175W9V0-F1 Multidrug resistance protein 3 MULTIDRUG
 712:  wbs7-A  2.6 12.4  102   171    3   9PEZI1/AFDB:AF-A0A175W8N9-F1 Protein sym-1 PROTEIN SYM-1;
 713:  wgka-A  2.6  4.1   68   143    3   9PEZI1/AFDB:AF-A0A175VSL5-F1 Helo_like_N domain-containing protein HE
 714:  wfqu-A  2.6  6.5   99   362    9   9PEZI1/AFDB:AF-A0A175W3L5-F1 Uncharacterized protein UNCHARACTERIZED 
 715:  wfin-A  2.6  4.9  110   847    6   9PEZI1/AFDB:AF-A0A175W6I6-F1 Chitin synthase regulatory factor 3 CHIT
 716:  wfl5-A  2.6  6.3   83   500    7   9PEZI1/AFDB:AF-A0A175WF72-F1 Transcriptional regulatory protein RXT2 
 717:  wh4r-A  2.6 12.9   81   595    6   9PEZI1/AFDB:AF-A0A175VVE4-F1 Uncharacterized protein UNCHARACTERIZED 
 718:  wgc7-A  2.6  6.3  115  1018    3   9PEZI1/AFDB:AF-A0A175W1T3-F1 Ankyrin-1 ANKYRIN-1;
 719:  wdfx-A  2.6  6.0  124   641    7   9PEZI1/AFDB:AF-A0A175VT07-F1 Uncharacterized protein UNCHARACTERIZED 
 720:  wgxl-A  2.6  8.0   80   363    6   9PEZI1/AFDB:AF-A0A175W0Z9-F1 Uncharacterized protein UNCHARACTERIZED 
 721:  wdgq-A  2.6  9.2  120   748    8   9PEZI1/AFDB:AF-A0A175WD22-F1 Transcriptional activator protein acu-15
 722:  whz6-A  2.6  8.3  104   369    4   9PEZI1/AFDB:AF-A0A175VR86-F1 Chaperone protein DnaJ CHAPERONE PROTEIN
 723:  wfzo-A  2.6  7.8  104   517    4   9PEZI1/AFDB:AF-A0A175WER9-F1 Uncharacterized protein UNCHARACTERIZED 
 724:  wi4x-A  2.6  4.7   93   171    9   9PEZI1/AFDB:AF-A0A175VYU3-F1 Uncharacterized protein UNCHARACTERIZED 
 725:  wi3b-A  2.6  6.5  111   529   12   9PEZI1/AFDB:AF-A0A175WFH5-F1 E3 ubiquitin-protein ligase dbl4 E3 UBIQ
 726:  wdq4-A  2.6  8.0   53   671    6   9PEZI1/AFDB:AF-A0A175W993-F1 Uncharacterized protein UNCHARACTERIZED 
 727:  wffl-A  2.6  5.1  106   576    7   9PEZI1/AFDB:AF-A0A175WI81-F1 High-affinity fructose transporter ght6 
 728:  wgtc-A  2.6  6.2  101   372    7   9PEZI1/AFDB:AF-A0A175WFQ8-F1 Sphingolipid long chain base-responsive 
 729:  wd7a-A  2.6  4.3   80   236    5   9PEZI1/AFDB:AF-A0A175W8L3-F1 Uncharacterized protein UNCHARACTERIZED 
 730:  wecf-A  2.6  7.1   78   604    5   9PEZI1/AFDB:AF-A0A175VZP6-F1 Uncharacterized protein UNCHARACTERIZED 
 731:  wd57-A  2.6  7.6  100   356    7   9PEZI1/AFDB:AF-A0A175WIV6-F1 Uncharacterized protein UNCHARACTERIZED 
 732:  wgvw-A  2.6  4.3  119   356    3   9PEZI1/AFDB:AF-A0A175W6V3-F1 Uncharacterized protein UNCHARACTERIZED 
 733:  wbd5-A  2.6  6.6   61   116    7   9PEZI1/AFDB:AF-A0A175WH67-F1 Vacuolar ATPase assembly integral membra
 734:  wfz4-A  2.6 10.4  110  2018    9   9PEZI1/AFDB:AF-A0A175WES8-F1 Uncharacterized protein UNCHARACTERIZED 
 735:  wfxu-A  2.6 10.3   85   439    6   9PEZI1/AFDB:AF-A0A175WE63-F1 Putative endo-beta-1,4-glucanase D PUTAT
 736:  wi0h-A  2.6 13.2  127  1426    3   9PEZI1/AFDB:AF-A0A175VPK6-F1 Magnesium transport protein CorA MAGNESI
 737:  wdff-A  2.6  6.4  107   329    7   9PEZI1/AFDB:AF-A0A175VP91-F1 Uncharacterized protein UNCHARACTERIZED 
 738:  wh4l-A  2.6  7.4   72   459    1   9PEZI1/AFDB:AF-A0A175VQ03-F1 Uncharacterized protein UNCHARACTERIZED 
 739:  wf9w-A  2.6  7.5   79   182    5   9PEZI1/AFDB:AF-A0A175W565-F1 ER membrane protein complex subunit 4 ER
 740:  wb0s-A  2.6  3.9  102   336    6   9PEZI1/AFDB:AF-A0A175WD78-F1 Uncharacterized protein UNCHARACTERIZED 
 741:  wcga-A  2.6  3.9   98   585    9   9PEZI1/AFDB:AF-A0A175W3X9-F1 Protein YTP1 PROTEIN YTP1;
 742:  wcpj-A  2.6  8.2  108   725    8   9PEZI1/AFDB:AF-A0A175W1F2-F1 Uncharacterized protein UNCHARACTERIZED 
 743:  wdeu-A  2.6  6.7  177  1012    9   9PEZI1/AFDB:AF-A0A175W773-F1 N-alpha-acetyltransferase 25, NatB auxil
 744:  wdcn-A  2.5  6.7  123   626    7   9PEZI1/AFDB:AF-A0A175WH91-F1 Fungal_trans domain-containing protein F
 745:  wdcb-A  2.5  5.4   80   215    1   9PEZI1/AFDB:AF-A0A175VU00-F1 Sister chromatid cohesion protein pds5 S
 746:  wfmw-A  2.5 12.4   81   759    2   9PEZI1/AFDB:AF-A0A175W7R6-F1 TBC1 domain family member 5 TBC1 DOMAIN 
 747:  we7m-A  2.5  8.6  129   584    8   9PEZI1/AFDB:AF-A0A175W7Y4-F1 Putative HC-toxin efflux carrier TOXA PU
 748:  wbil-A  2.5  5.0   60    90    8   9PEZI1/AFDB:AF-A0A175VRF1-F1 Uncharacterized protein UNCHARACTERIZED 
 749:  wbns-A  2.5  7.4  131   515    8   9PEZI1/AFDB:AF-A0A175WA20-F1 Frizzled/smoothened-like sans CRD protei
 750:  wgln-A  2.5  7.2  114   496    7   9PEZI1/AFDB:AF-A0A175VX69-F1 Ribosomal lysine N-methyltransferase 4 R
 751:  we0t-A  2.5  4.8   69  1807    0   9PEZI1/AFDB:AF-A0A175W5M5-F1 rRNA biogenesis protein rrp5 RRNA BIOGEN
 752:  wbfu-A  2.5  4.8   62   160    6   9PEZI1/AFDB:AF-A0A175WI65-F1 Uncharacterized protein UNCHARACTERIZED 
 753:  wglj-A  2.5  5.5  125   805    5   9PEZI1/AFDB:AF-A0A175WEN8-F1 Cutinase transcription factor 1 beta CUT
 754:  wc5o-A  2.5  5.6  128   261   10   9PEZI1/AFDB:AF-A0A175VNK3-F1 Uncharacterized protein UNCHARACTERIZED 
 755:  wd59-A  2.5  3.9   71   136    0   9PEZI1/AFDB:AF-A0A175VTQ9-F1 Helo_like_N domain-containing protein HE
 756:  wgfx-A  2.5 16.0  125   224    8   9PEZI1/AFDB:AF-A0A175VRN4-F1 Uncharacterized protein UNCHARACTERIZED 
 757:  whkq-A  2.5  4.6  102   214    8   9PEZI1/AFDB:AF-A0A175VS50-F1 Uncharacterized protein UNCHARACTERIZED 
 758:  wef3-A  2.5 10.8  106  1204    7   9PEZI1/AFDB:AF-A0A175VTV3-F1 Type I inositol polyphosphate 5-phosphat
 759:  wgo4-A  2.5  7.4  105   724    5   9PEZI1/AFDB:AF-A0A150ASU1-F1 Uncharacterized protein UNCHARACTERIZED 
 760:  wfo9-A  2.5  4.2   71   212    4   9PEZI1/AFDB:AF-A0A175W9J1-F1 Endoplasmic reticulum transmembrane prot
 761:  wfgn-A  2.5  8.5   67   124    6   9PEZI1/AFDB:AF-A0A175WC20-F1 NADH dehydrogenase [ubiquinone] 1 alpha 
 762:  wh5g-A  2.5  9.1   98  1119    3   9PEZI1/AFDB:AF-A0A175WC21-F1 Kinesin-like protein 6 KINESIN-LIKE PROT
 763:  wfv1-A  2.5  5.0   93   280    4   9PEZI1/AFDB:AF-A0A175VQZ1-F1 Uncharacterized protein UNCHARACTERIZED 
 764:  wgz6-A  2.5  5.5   85   725    4   9PEZI1/AFDB:AF-A0A175WAF3-F1 Protein DSF2 PROTEIN DSF2;
 765:  wf8a-A  2.5 11.5   75   678    7   9PEZI1/AFDB:AF-A0A175VVD5-F1 Glycerol-3-phosphate dehydrogenase, mito
 766:  wf49-A  2.5  7.7   90   412    4   9PEZI1/AFDB:AF-A0A175W0Z1-F1 U3 small nucleolar RNA-associated protei
 767:  wgkm-A  2.5  4.7  114   319    6   9PEZI1/AFDB:AF-A0A175VSW6-F1 Uncharacterized protein UNCHARACTERIZED 
 768:  wei8-A  2.5 15.5   77   425    5   9PEZI1/AFDB:AF-A0A175W750-F1 Nuclear speckle splicing regulatory prot
 769:  wgys-A  2.5  6.1  112   704    8   9PEZI1/AFDB:AF-A0A175WFJ0-F1 Protein STB5 PROTEIN STB5;
 770:  wcz1-A  2.5  8.3  117   884    9   9PEZI1/AFDB:AF-A0A175WEJ2-F1 Uncharacterized protein UNCHARACTERIZED 
 771:  wf25-A  2.5  8.4  158  1217    4   9PEZI1/AFDB:AF-A0A175W4E8-F1 Calcium-transporting ATPase CALCIUM-TRAN
 772:  wh3c-A  2.5  5.4  128  1209    5   9PEZI1/AFDB:AF-A0A150ASJ3-F1 Putative copper-transporting ATPase HMA5
 773:  wgd8-A  2.5 10.5   81   375    4   9PEZI1/AFDB:AF-A0A175VVA8-F1 Putative hydrolase YcgS PUTATIVE HYDROLA
 774:  wi5x-A  2.5  5.8  106   354    5   9PEZI1/AFDB:AF-A0A175VXJ6-F1 Uncharacterized protein UNCHARACTERIZED 
 775:  wdyu-A  2.5  4.8  135   585    8   9PEZI1/AFDB:AF-A0A175W657-F1 Desumoylating isopeptidase 1 DESUMOYLATI
 776:  wi89-A  2.5  9.6  110   299    8   9PEZI1/AFDB:AF-A0A175VX95-F1 Uncharacterized protein UNCHARACTERIZED 
 777:  wd6k-A  2.5  4.5   67   433   10   9PEZI1/AFDB:AF-A0A175W3F7-F1 Homocitrate synthase HOMOCITRATE SYNTHAS
 778:  wg16-A  2.5  8.0   65   497    9   9PEZI1/AFDB:AF-A0A175W1P6-F1 Uncharacterized protein UNCHARACTERIZED 
 779:  wcr7-A  2.5 10.7   92   628    4   9PEZI1/AFDB:AF-A0A150ASH1-F1 E3 ubiquitin-protein ligase RBBP6 E3 UBI
 780:  wgzh-A  2.5  4.5   96   204    8   9PEZI1/AFDB:AF-A0A175VTE3-F1 Uncharacterized protein UNCHARACTERIZED 
 781:  we93-A  2.5  9.1  130   668    6   9PEZI1/AFDB:AF-A0A175WC83-F1 Vegetative incompatibility protein HET-E
 782:  wdwr-A  2.5  8.2  114   425    5   9PEZI1/AFDB:AF-A0A175WDT8-F1 Uncharacterized protein UNCHARACTERIZED 
 783:  wdhg-A  2.5 17.3   99  1581    7   9PEZI1/AFDB:AF-A0A175WFM8-F1 Protein SERAC1 PROTEIN SERAC1;
 784:  wd13-A  2.5  5.6   56   390    5   9PEZI1/AFDB:AF-A0A175W6T8-F1 Replication factor C subunit 3 REPLICATI
 785:  whpy-A  2.5 10.2   80  1001    4   9PEZI1/AFDB:AF-A0A175WCT4-F1 Trehalose-phosphatase TREHALOSE-PHOSPHAT
 786:  wbpi-A  2.5 15.5  113   688    5   9PEZI1/AFDB:AF-A0A175VXS1-F1 Transcription initiation factor TFIID su
 787:  wdws-A  2.5  2.9   63    83    5   9PEZI1/AFDB:AF-A0A175VNA0-F1 Kinesin light chain KINESIN LIGHT CHAIN;
 788:  wfso-A  2.5 15.7   75   379    7   9PEZI1/AFDB:AF-A0A175WEY7-F1 Early growth response protein 3 EARLY GR
 789:  wb7j-A  2.5 15.4   88   225    6   9PEZI1/AFDB:AF-A0A175VN30-F1 Protein SVP26 PROTEIN SVP26;
 790:  wgk9-A  2.5  3.7   88   584    8   9PEZI1/AFDB:AF-A0A175WAQ2-F1 Histone-lysine N-methyltransferase, H3 l
 791:  wi9s-A  2.5  6.4   87   200    6   9PEZI1/AFDB:AF-A0A150ASK3-F1 Putative V-type proton ATPase 20 kDa pro
 792:  werq-A  2.5  7.2  130   267    8   9PEZI1/AFDB:AF-A0A175W7C3-F1 Uncharacterized protein UNCHARACTERIZED 
 793:  wead-A  2.5  5.6  132   338    7   9PEZI1/AFDB:AF-A0A175VWK7-F1 Uncharacterized protein UNCHARACTERIZED 
 794:  wh56-A  2.5  6.2   85   680    6   9PEZI1/AFDB:AF-A0A175VNR2-F1 Rab guanine nucleotide exchange factor s
 795:  wfi1-A  2.5 20.9  101   830    7   9PEZI1/AFDB:AF-A0A175WI42-F1 Choline-sulfatase CHOLINE-SULFATASE;
 796:  wgvr-A  2.5  7.5  121   578    3   9PEZI1/AFDB:AF-A0A175VPY8-F1 Uncharacterized protein UNCHARACTERIZED 
 797:  wgd1-A  2.5 11.8   97   320    7   9PEZI1/AFDB:AF-A0A175W1C1-F1 Protein rds1 PROTEIN RDS1;
 798:  wbnl-A  2.5  6.3  131   391    9   9PEZI1/AFDB:AF-A0A175WBE3-F1 Uncharacterized protein UNCHARACTERIZED 
 799:  wds4-A  2.5  5.2  140   425    8   9PEZI1/AFDB:AF-A0A175WAM9-F1 Uncharacterized protein UNCHARACTERIZED 
 800:  wfcw-A  2.5  8.1  143   406    7   9PEZI1/AFDB:AF-A0A175W9U0-F1 Vacuolar basic amino acid transporter 5 
 801:  wecu-A  2.5  4.7  116   336    3   9PEZI1/AFDB:AF-A0A175WET4-F1 Uncharacterized protein UNCHARACTERIZED 
 802:  wgg6-A  2.5  4.1  124   475   10   9PEZI1/AFDB:AF-A0A175VPT2-F1 Conserved oligomeric Golgi complex subun
 803:  wdes-A  2.5  9.8   93   390   11   9PEZI1/AFDB:AF-A0A175VV73-F1 V-type proton ATPase subunit C V-TYPE PR
 804:  we6t-A  2.5  4.1   74   164    7   9PEZI1/AFDB:AF-A0A175WER2-F1 Copper transporter COPPER TRANSPORTER;
 805:  wffr-A  2.5  8.8   98   489    7   9PEZI1/AFDB:AF-A0A175W2R7-F1 Altered inheritance of mitochondria prot
 806:  wfqr-A  2.5  6.1  123   457    9   9PEZI1/AFDB:AF-A0A175VVU9-F1 Peroxisomal NADH pyrophosphatase NUDT12 
 807:  wggm-A  2.5 17.8   85   762    6   9PEZI1/AFDB:AF-A0A175WB96-F1 Uncharacterized protein UNCHARACTERIZED 
 808:  whqh-A  2.5 13.2  101   976    4   9PEZI1/AFDB:AF-A0A175WEZ2-F1 Putative ubiquitination network signalin
 809:  wgj8-A  2.5  5.5  132   429    5   9PEZI1/AFDB:AF-A0A175W244-F1 Uncharacterized protein UNCHARACTERIZED 
 810:  wfkb-A  2.5  7.9   82   581    7   9PEZI1/AFDB:AF-A0A175VYE5-F1 Uncharacterized protein UNCHARACTERIZED 
 811:  wdw8-A  2.5  5.2   59   639    0   9PEZI1/AFDB:AF-A0A175WCZ3-F1 Calcium influx-promoting protein ehs1 CA
 812:  whzg-A  2.5  5.2   78   146    3   9PEZI1/AFDB:AF-A0A175WBP5-F1 Uncharacterized protein UNCHARACTERIZED 
 813:  whjx-A  2.5  8.1   84    98   10   9PEZI1/AFDB:AF-A0A175VP90-F1 Uncharacterized protein UNCHARACTERIZED 
 814:  wd1k-A  2.5  4.9   85   164    6   9PEZI1/AFDB:AF-A0A175VSQ8-F1 CASP-like protein UU5 CASP-LIKE PROTEIN 
 815:  wftl-A  2.5  6.2  147   536    5   9PEZI1/AFDB:AF-A0A175W9S3-F1 Dicarboxylic amino acid permease DICARBO
 816:  wd6o-A  2.5 14.9  107   611    6   9PEZI1/AFDB:AF-A0A175WA08-F1 Protein ZINC INDUCED FACILITATOR 1 PROTE
 817:  wbaq-A  2.5  6.0   99   259    6   9PEZI1/AFDB:AF-A0A175WH69-F1 Uncharacterized protein UNCHARACTERIZED 
 818:  wdd3-A  2.5  5.8   81   420    5   9PEZI1/AFDB:AF-A0A175W4Q7-F1 Uncharacterized protein UNCHARACTERIZED 
 819:  wgeq-A  2.5  6.4  146   449    6   9PEZI1/AFDB:AF-A0A175W1V4-F1 Uncharacterized protein UNCHARACTERIZED 
 820:  wfj4-A  2.5  6.7   71   604    7   9PEZI1/AFDB:AF-A0A175W6V9-F1 DNA polymerase DNA POLYMERASE;
 821:  wcl2-A  2.5 10.7  108   510    5   9PEZI1/AFDB:AF-A0A175WFM3-F1 GCR1-dependent translation factor 1 GCR1
 822:  wd61-A  2.5  3.9   93   253    6   9PEZI1/AFDB:AF-A0A175WB18-F1 Putative cyclin-dependent kinase 8 PUTAT
 823:  wbvg-A  2.5  8.7   87   686    2   9PEZI1/AFDB:AF-A0A175VRK6-F1 Pre-mRNA-splicing factor clf-1 PRE-MRNA-
 824:  wek0-A  2.5  9.3  112   388    7   9PEZI1/AFDB:AF-A0A175WFT8-F1 Uncharacterized protein UNCHARACTERIZED 
 825:  we4m-A  2.5 13.8   84  1287    6   9PEZI1/AFDB:AF-A0A150AT03-F1 Vigilin 1 VIGILIN 1;
 826:  wgo9-A  2.5 13.2   86  1041    8   9PEZI1/AFDB:AF-A0A150ASC4-F1 Ubiquitin carboxyl-terminal hydrolase 8 
 827:  wchd-A  2.5  9.5   63   235    5   9PEZI1/AFDB:AF-A0A175VXN0-F1 Uncharacterized protein UNCHARACTERIZED 
 828:  wcfy-A  2.4  4.3   86   212    5   9PEZI1/AFDB:AF-A0A175WD27-F1 Uncharacterized protein UNCHARACTERIZED 
 829:  wd2o-A  2.4 10.9  102   342    4   9PEZI1/AFDB:AF-A0A175WDK4-F1 LanC-like protein 3 LANC-LIKE PROTEIN 3;
 830:  wdwf-A  2.4  7.2  110   835    7   9PEZI1/AFDB:AF-A0A175VXT7-F1 DNA mismatch repair protein msh-2 DNA MI
 831:  wc58-A  2.4 13.0   86  2439    8   9PEZI1/AFDB:AF-A0A175WB37-F1 Non-specific serine/threonine protein ki
 832:  wdra-A  2.4 10.5   78   195    9   9PEZI1/AFDB:AF-A0A175W242-F1 Uncharacterized protein UNCHARACTERIZED 
 833:  wgi5-A  2.4  4.6  139   768    9   9PEZI1/AFDB:AF-A0A175VQ39-F1 Nitrogen assimilation transcription fact
 834:  wi4a-A  2.4 11.0  140   627    4   9PEZI1/AFDB:AF-A0A175WC31-F1 ABC transporter G family member 15 ABC T
 835:  wh7u-A  2.4  4.1  114   892   11   9PEZI1/AFDB:AF-A0A175WDC5-F1 DSC E3 ubiquitin ligase complex subunit 
 836:  wgwi-A  2.4 14.1  134   743    6   9PEZI1/AFDB:AF-A0A175WDE9-F1 Flavin carrier protein 2 FLAVIN CARRIER 
 837:  wgtg-A  2.4  9.3  125  1800    4   9PEZI1/AFDB:AF-A0A175WG08-F1 Tat-binding 7 TAT-BINDING 7;
 838:  whca-A  2.4  7.8  126   523    9   9PEZI1/AFDB:AF-A0A175VQP8-F1 Putative MFS-type transporter YusP PUTAT
 839:  wg2j-A  2.4  7.8  116  1347    9   9PEZI1/AFDB:AF-A0A150ASI1-F1 Ubiquitin-protein ligase E3A UBIQUITIN-P
 840:  wgcl-A  2.4 12.7   79  1209   10   9PEZI1/AFDB:AF-A0A175VU93-F1 Protein NLRC3 PROTEIN NLRC3;
 841:  wgep-A  2.4  4.9   58   276    7   9PEZI1/AFDB:AF-A0A175W7Q3-F1 Vacuolar-sorting protein SNF8 VACUOLAR-S
 842:  wbz2-A  2.4  7.3  124  2006    7   9PEZI1/AFDB:AF-A0A175WFP4-F1 Serine/threonine-protein phosphatase 6 r
 843:  wfce-A  2.4  3.8   64   650   14   9PEZI1/AFDB:AF-A0A175WFU2-F1 ADP-ribosylation factor-binding protein 
 844:  wcwt-A  2.4  6.9  109   769    5   9PEZI1/AFDB:AF-A0A175WAN8-F1 Protein hook PROTEIN HOOK;
 845:  wc2w-A  2.4  5.8   73   621    8   9PEZI1/AFDB:AF-A0A175VNC9-F1 Alkaline phosphatase D ALKALINE PHOSPHAT
 846:  we0b-A  2.4  8.1   73   241    5   9PEZI1/AFDB:AF-A0A175VU01-F1 NEDD4-binding protein 2 NEDD4-BINDING PR
 847:  wer1-A  2.4  6.1  113   513    4   9PEZI1/AFDB:AF-A0A175VWM1-F1 Calcium uniporter protein 6, mitochondri
 848:  wcgg-A  2.4  6.8   81   602    7   9PEZI1/AFDB:AF-A0A175VQ45-F1 Protein phosphatase PP2A regulatory subu
 849:  wd2k-A  2.4  4.9  118   350   10   9PEZI1/AFDB:AF-A0A175VZU0-F1 Uncharacterized protein UNCHARACTERIZED 
 850:  wbx6-A  2.4 11.3  133   444    8   9PEZI1/AFDB:AF-A0A175VYZ4-F1 Endophilin-A2 ENDOPHILIN-A2;
 851:  wdht-A  2.4  4.9   83   596   10   9PEZI1/AFDB:AF-A0A175VWV4-F1 6-hydroxy-D-nicotine oxidase 6-HYDROXY-D
 852:  wi1d-A  2.4  6.4  102   443    7   9PEZI1/AFDB:AF-A0A175W5X2-F1 Uncharacterized protein UNCHARACTERIZED 
 853:  wc0r-A  2.4 10.7   64   235    3   9PEZI1/AFDB:AF-A0A175W7F4-F1 Enolase-phosphatase E1 ENOLASE-PHOSPHATA
 854:  wc72-A  2.4 10.1  116   498    9   9PEZI1/AFDB:AF-A0A175WES3-F1 Acriflavine sensitivity control protein 
 855:  wcq4-A  2.4  6.3   93   565    4   9PEZI1/AFDB:AF-A0A175W4Z5-F1 Uncharacterized protein UNCHARACTERIZED 
 856:  wcrd-A  2.4  6.9  102   619    8   9PEZI1/AFDB:AF-A0A175W0H0-F1 Methionyl-tRNA synthetase METHIONYL-TRNA
 857:  wcjp-A  2.4  4.0   90   412    6   9PEZI1/AFDB:AF-A0A175WIB6-F1 Uncharacterized protein UNCHARACTERIZED 
 858:  wfmb-A  2.4  5.8  128   383    5   9PEZI1/AFDB:AF-A0A175W496-F1 Uncharacterized protein UNCHARACTERIZED 
 859:  we5v-A  2.4  3.9  106   273    7   9PEZI1/AFDB:AF-A0A175W2D6-F1 DNA damage checkpoint protein rad24 DNA 
 860:  whtm-A  2.4  5.8   98   599    7   9PEZI1/AFDB:AF-A0A175VYU0-F1 Ferric reductase transmembrane component
 861:  we66-A  2.4 17.4  141   556    8   9PEZI1/AFDB:AF-A0A175WAZ1-F1 Uncharacterized protein UNCHARACTERIZED 
 862:  wg1u-A  2.4  6.2   87   221    7   9PEZI1/AFDB:AF-A0A175W6W4-F1 Uncharacterized protein UNCHARACTERIZED 
 863:  whgt-A  2.4  4.7  101   598    7   9PEZI1/AFDB:AF-A0A175VN13-F1 Beta-lactamase-like protein 2 BETA-LACTA
 864:  wdto-A  2.4 14.6  127  1409    3   9PEZI1/AFDB:AF-A0A175VQL3-F1 Actin cytoskeleton-regulatory complex pr
 865:  wbis-A  2.4  4.4  118   477    3   9PEZI1/AFDB:AF-A0A175W6L3-F1 Sterigmatocystin biosynthesis regulatory
 866:  wdz5-A  2.4  4.6  129  1584    7   9PEZI1/AFDB:AF-A0A175VSM1-F1 Mitochondrial transcription factor 1 MIT
 867:  wbzt-A  2.4 12.1  161  1507    5   9PEZI1/AFDB:AF-A0A175WCN9-F1 Uncharacterized protein UNCHARACTERIZED 
 868:  wdcs-A  2.4  5.3  120   390    7   9PEZI1/AFDB:AF-A0A175VXB0-F1 Protein-S-isoprenylcysteine O-methyltran
 869:  wi8f-A  2.4  6.5   88   145    8   9PEZI1/AFDB:AF-A0A175VTJ0-F1 Septation protein imp2 SEPTATION PROTEIN
 870:  wbuo-A  2.4 22.6   99   809    8   9PEZI1/AFDB:AF-A0A175VRI7-F1 Sal-like protein 3 SAL-LIKE PROTEIN 3;
 871:  wgdo-A  2.4  3.6   65   294    9   9PEZI1/AFDB:AF-A0A175W516-F1 Heterokaryon incompatibility protein 6, 
 872:  wc9h-A  2.4 11.2  100   636   13   9PEZI1/AFDB:AF-A0A175WAQ4-F1 Myosin heavy chain, skeletal muscle, adu
 873:  wdk0-A  2.4  9.5  117   932    4   9PEZI1/AFDB:AF-A0A175VWL5-F1 Uncharacterized protein UNCHARACTERIZED 
 874:  whn2-A  2.4  5.6  133  1053    4   9PEZI1/AFDB:AF-A0A175VWB7-F1 Fez family zinc finger protein 2 FEZ FAM
 875:  wgx3-A  2.4 14.7   91   325    5   9PEZI1/AFDB:AF-A0A175WAW4-F1 Ubiquitin domain-containing protein 1 UB
 876:  whcx-A  2.4  4.8  128   843    5   9PEZI1/AFDB:AF-A0A175W2K7-F1 Casein kinase II subunit beta CASEIN KIN
 877:  who4-A  2.4  6.5   82   505    2   9PEZI1/AFDB:AF-A0A175VXP0-F1 Uncharacterized protein UNCHARACTERIZED 
 878:  wcw4-A  2.4 20.1  108   760    4   9PEZI1/AFDB:AF-A0A175VX54-F1 High-affinity glucose transporter HIGH-A
 879:  wfiy-A  2.4  5.4  157   850    8   9PEZI1/AFDB:AF-A0A175VS74-F1 Activator of stress genes 1 ACTIVATOR OF
 880:  wf1i-A  2.4  4.4  122   325    7   9PEZI1/AFDB:AF-A0A175VNR9-F1 Uncharacterized protein UNCHARACTERIZED 
 881:  wcmt-A  2.4  5.5  111   511    7   9PEZI1/AFDB:AF-A0A175VXQ9-F1 Protein ZINC INDUCED FACILITATOR 1 PROTE
 882:  wgx8-A  2.4  4.9   81  1660   11   9PEZI1/AFDB:AF-A0A175W362-F1 Calcium-independent phospholipase A2-gam
 883:  wdwp-A  2.4  6.3   71    92    1   9PEZI1/AFDB:AF-A0A175W8X7-F1 Mitochondrial import inner membrane tran
 884:  whqw-A  2.4  5.8   70   105   11   9PEZI1/AFDB:AF-A0A175VSR1-F1 Uncharacterized protein UNCHARACTERIZED 
 885:  wdvi-A  2.4 14.7  133   360    9   9PEZI1/AFDB:AF-A0A150ASK5-F1 Uncharacterized protein UNCHARACTERIZED 
 886:  wdb9-A  2.4  8.0  136   443    7   9PEZI1/AFDB:AF-A0A175WDZ0-F1 Diacylglycerol pyrophosphate phosphatase
 887:  wg77-A  2.4  3.8   68   200   10   9PEZI1/AFDB:AF-A0A175WCV3-F1 Uncharacterized protein UNCHARACTERIZED 
 888:  wdr0-A  2.4  5.9   85   294    9   9PEZI1/AFDB:AF-A0A175WFC5-F1 Demethylmenaquinone methyltransferase DE
 889:  wbsc-A  2.4  7.5   78   356    6   9PEZI1/AFDB:AF-A0A175W358-F1 Amino-acid transporter arg-13 AMINO-ACID
 890:  whmt-A  2.4  9.2   88   296    7   9PEZI1/AFDB:AF-A0A175WEZ7-F1 Protein YIP PROTEIN YIP;
 891:  wcgk-A  2.4  7.2  129   734    5   9PEZI1/AFDB:AF-A0A175WI10-F1 Putative magnesium transporter NIPA7 PUT
 892:  wf13-A  2.4  5.1   89   151    8   9PEZI1/AFDB:AF-A0A175W9J9-F1 Vacuolar protein sorting-associated prot
 893:  we21-A  2.4  8.4   95   662    5   9PEZI1/AFDB:AF-A0A175WAR5-F1 Glucoamylase GLUCOAMYLASE;
 894:  wcmn-A  2.4 11.1  112   592    3   9PEZI1/AFDB:AF-A0A175WK90-F1 Serine/threonine-protein kinase KIC1 SER
 895:  wcql-A  2.4 12.9   90  1862    1   9PEZI1/AFDB:AF-A0A175W3N9-F1 Vacuolar cation-chloride cotransporter 1
 896:  wbgu-A  2.4  6.8  123  1242    8   9PEZI1/AFDB:AF-A0A175VNA3-F1 Uncharacterized protein UNCHARACTERIZED 
 897:  wh83-A  2.4  6.2   97   702    5   9PEZI1/AFDB:AF-A0A175W9G8-F1 Protein polybromo-1 PROTEIN POLYBROMO-1;
 898:  we04-A  2.3  8.0  104  1440    8   9PEZI1/AFDB:AF-A0A175W8I8-F1 Kinetochore protein spc7 KINETOCHORE PRO
 899:  whf6-A  2.3 10.4   97   557    4   9PEZI1/AFDB:AF-A0A175WE50-F1 Kinetochore protein mis13 KINETOCHORE PR
 900:  whpf-A  2.3  5.1   67   191    3   9PEZI1/AFDB:AF-A0A175VRB7-F1 Uncharacterized protein UNCHARACTERIZED 
 901:  weyx-A  2.3  4.6   53   291   11   9PEZI1/AFDB:AF-A0A175WEP0-F1 Transmembrane protein 53 TRANSMEMBRANE P
 902:  wh29-A  2.3 10.4   77   196    8   9PEZI1/AFDB:AF-A0A175VT23-F1 Uncharacterized protein UNCHARACTERIZED 
 903:  wc73-A  2.3  7.5  109   325    5   9PEZI1/AFDB:AF-A0A175WCL8-F1 Uncharacterized protein UNCHARACTERIZED 
 904:  wdi8-A  2.3  4.0   69   174    7   9PEZI1/AFDB:AF-A0A175WH48-F1 MARVEL domain-containing protein MARVEL 
 905:  wbf3-A  2.3  4.1   69   291   12   9PEZI1/AFDB:AF-A0A175W0J0-F1 Cell division control protein 14 CELL DI
 906:  wc14-A  2.3  9.3   98  1478    4   9PEZI1/AFDB:AF-A0A175WFF0-F1 Chromatin structure-remodeling complex s
 907:  wbp5-A  2.3  4.7  100   495    8   9PEZI1/AFDB:AF-A0A175W724-F1 Bypass of stop codon protein 6 BYPASS OF
 908:  wgn1-A  2.3 13.4   84   181    7   9PEZI1/AFDB:AF-A0A175WH03-F1 CsbD domain-containing protein CSBD DOMA
 909:  wg1i-A  2.3  7.3   60   170    5   9PEZI1/AFDB:AF-A0A175VRF4-F1 Ent-kaurene oxidase ENT-KAURENE OXIDASE;
 910:  wfvl-A  2.3 10.6   82   431    6   9PEZI1/AFDB:AF-A0A175VNK8-F1 Transcription factor iws-1 TRANSCRIPTION
 911:  wboa-A  2.3  5.0  121   412    7   9PEZI1/AFDB:AF-A0A175W8E0-F1 Uncharacterized protein UNCHARACTERIZED 
 912:  wbnn-A  2.3 10.3   70  1228    6   9PEZI1/AFDB:AF-A0A175WEA1-F1 Uncharacterized protein UNCHARACTERIZED 
 913:  wfkq-A  2.3  5.0  117   362   10   9PEZI1/AFDB:AF-A0A175VNU0-F1 Protein RnfH PROTEIN RNFH;
 914:  wcof-A  2.3  9.3  118   950    8   9PEZI1/AFDB:AF-A0A175VQZ8-F1 Tuftelin-interacting protein 11 TUFTELIN
 915:  wi9a-A  2.3  5.1  111   203    6   9PEZI1/AFDB:AF-A0A175VZK5-F1 Uncharacterized protein UNCHARACTERIZED 
 916:  wi2v-A  2.3  9.6   95   375    5   9PEZI1/AFDB:AF-A0A175VPR1-F1 Puromycin-sensitive aminopeptidase PUROM
 917:  wc57-A  2.3  4.3  101   946    6   9PEZI1/AFDB:AF-A0A175W0W4-F1 Uncharacterized protein UNCHARACTERIZED 
 918:  wbzo-A  2.3  8.2  105   906    6   9PEZI1/AFDB:AF-A0A175VXB9-F1 Tetratricopeptide repeat protein 28 TETR
 919:  wcss-A  2.3  4.9   89   688    8   9PEZI1/AFDB:AF-A0A175VPE7-F1 Protein DIA2 PROTEIN DIA2;
 920:  wgzb-A  2.3  5.0  115   976    8   9PEZI1/AFDB:AF-A0A175W0R1-F1 SLD3 domain-containing protein SLD3 DOMA
 921:  wi4z-A  2.3  8.8  133  1069    5   9PEZI1/AFDB:AF-A0A175VSR6-F1 GPI ethanolamine phosphate transferase 3
 922:  wd7u-A  2.3  4.0   92   543    4   9PEZI1/AFDB:AF-A0A175WFP0-F1 Protein HOL1 PROTEIN HOL1;
 923:  wbho-A  2.3  5.8  103   513   11   9PEZI1/AFDB:AF-A0A175W2W4-F1 Transcriptional regulatory protein moc3 
 924:  we9f-A  2.3  8.3   90   900    6   9PEZI1/AFDB:AF-A0A175VS16-F1 AAA domain-containing protein AAA DOMAIN
 925:  wdvc-A  2.3  5.8  134   427    1   9PEZI1/AFDB:AF-A0A175VVV2-F1 Uncharacterized protein UNCHARACTERIZED 
 926:  wgid-A  2.3  9.6  128   465    5   9PEZI1/AFDB:AF-A0A175VYH1-F1 GlcNAc-1-P transferase GLCNAC-1-P TRANSF
 927:  wbh9-A  2.3 12.8  115   429    3   9PEZI1/AFDB:AF-A0A175VR05-F1 GATA zinc finger domain-containing prote
 928:  welg-A  2.3  6.1  115   440   10   9PEZI1/AFDB:AF-A0A175VR32-F1 Sterol uptake control protein 2 STEROL U
 929:  wgnk-A  2.3  3.4   71   166    8   9PEZI1/AFDB:AF-A0A175VQ25-F1 Uncharacterized protein UNCHARACTERIZED 
 930:  wbdt-A  2.3 11.3   94   821    7   9PEZI1/AFDB:AF-A0A175VYJ3-F1 Cysteinyl-tRNA synthetase CYSTEINYL-TRNA
 931:  wfuh-A  2.3  5.1  118   272    8   9PEZI1/AFDB:AF-A0A175VRT4-F1 Uncharacterized protein UNCHARACTERIZED 
 932:  wdql-A  2.3  9.6   78   791    5   9PEZI1/AFDB:AF-A0A175WG03-F1 Grainyhead-like protein 2 GRAINYHEAD-LIK
 933:  whr4-A  2.3  9.3   65   180   11   9PEZI1/AFDB:AF-A0A175W105-F1 Uncharacterized protein UNCHARACTERIZED 
 934:  wb7z-A  2.3  5.5   93   507    8   9PEZI1/AFDB:AF-A0A175WF83-F1 RNA polymerase I-specific transcription 
 935:  wb4r-A  2.3  6.7   81   357    6   9PEZI1/AFDB:AF-A0A175WA18-F1 Syntaxin-like protein psy1 SYNTAXIN-LIKE
 936:  wd7z-A  2.3  8.9   81   443    7   9PEZI1/AFDB:AF-A0A175VY33-F1 Vegetative incompatibility protein HET-E
 937:  wi7v-A  2.3  8.8  120  1181    8   9PEZI1/AFDB:AF-A0A175W7B1-F1 3-hydroxy-3-methylglutaryl coenzyme A re
 938:  wfa4-A  2.3 15.8   80   987    6   9PEZI1/AFDB:AF-A0A175W8B7-F1 AAA domain-containing protein AAA DOMAIN
 939:  wg5l-A  2.3  5.0  116   490    4   9PEZI1/AFDB:AF-A0A175WEF3-F1 Thiamine pathway transporter THI73 THIAM
 940:  wexy-A  2.3  5.6  101   509   10   9PEZI1/AFDB:AF-A0A175W5H0-F1 tRNA wybutosine-synthesizing protein 4 T
 941:  whxq-A  2.3  8.5  101   908    7   9PEZI1/AFDB:AF-A0A175VW63-F1 Kinesin light chain 4 KINESIN LIGHT CHAI
 942:  wb2z-A  2.3  5.5  105   806   13   9PEZI1/AFDB:AF-A0A175W6C6-F1 Anaphase-promoting complex subunit 4 ANA
 943:  wdf5-A  2.3  5.1   96  1385    4   9PEZI1/AFDB:AF-A0A175VUN0-F1 Nucleolar pre-ribosomal-associated prote
 944:  wcox-A  2.3  4.7   96   511    7   9PEZI1/AFDB:AF-A0A175VW38-F1 Quinate permease QUINATE PERMEASE;
 945:  weow-A  2.3  8.0  115   939    8   9PEZI1/AFDB:AF-A0A175W460-F1 Vegetative incompatibility protein HET-E
 946:  wb9j-A  2.3 10.5   60   539    5   9PEZI1/AFDB:AF-A0A175VPN5-F1 E3 SUMO-protein ligase pli1 E3 SUMO-PROT
 947:  ween-A  2.3 11.4   97   535    6   9PEZI1/AFDB:AF-A0A175VTL4-F1 O-methylsterigmatocystin oxidoreductase 
 948:  wb7i-A  2.3  4.7   64   294    6   9PEZI1/AFDB:AF-A0A175VXX5-F1 J-type co-chaperone JAC1, mitochondrial 
 949:  wbr9-A  2.3  5.0   85   363    2   9PEZI1/AFDB:AF-A0A175W4S0-F1 Trans-aconitate 2-methyltransferase TRAN
 950:  wb3n-A  2.3  5.3  116   545    6   9PEZI1/AFDB:AF-A0A175W3T9-F1 Uncharacterized protein UNCHARACTERIZED 
 951:  wd7p-A  2.3  4.8   85   641    5   9PEZI1/AFDB:AF-A0A175W977-F1 Calcium channel YVC1 CALCIUM CHANNEL YVC
 952:  wi9t-A  2.3  8.1  112  1585    4   9PEZI1/AFDB:AF-A0A175WIC3-F1 SAC3 family protein 1 SAC3 FAMILY PROTEI
 953:  whue-A  2.3  7.2  121   367    9   9PEZI1/AFDB:AF-A0A175VQ50-F1 Uncharacterized protein UNCHARACTERIZED 
 954:  wd7g-A  2.3 11.2   96   163    7   9PEZI1/AFDB:AF-A0A175W8N1-F1 Uncharacterized protein UNCHARACTERIZED 
 955:  wca1-A  2.3 11.1  101   374    3   9PEZI1/AFDB:AF-A0A175WDT2-F1 Uncharacterized protein UNCHARACTERIZED 
 956:  wenu-A  2.3  5.9  101   710    5   9PEZI1/AFDB:AF-A0A175W5P8-F1 Reticulocyte-binding protein 2 a RETICUL
 957:  whsx-A  2.3  7.4  126   561   10   9PEZI1/AFDB:AF-A0A175WA44-F1 Aminotriazole resistance protein AMINOTR
 958:  wb17-A  2.3  4.7  103   198    7   9PEZI1/AFDB:AF-A0A175W5U0-F1 Outer capsid protein VP5 OUTER CAPSID PR
 959:  wfx3-A  2.3  8.8   65   122    6   9PEZI1/AFDB:AF-A0A175WCC8-F1 Cytochrome B pre-mRNA-processing protein
 960:  wbc0-A  2.3  8.1   70   528    4   9PEZI1/AFDB:AF-A0A175W4Y5-F1 N-acetyltransferase domain-containing pr
 961:  wfvo-A  2.3  5.9  128   368   12   9PEZI1/AFDB:AF-A0A175WJD7-F1 Uncharacterized protein UNCHARACTERIZED 
 962:  wbci-A  2.3  3.4   61   148    3   9PEZI1/AFDB:AF-A0A175W8T7-F1 MARVEL domain-containing protein MARVEL 
 963:  wbru-A  2.3  3.1   69   144    4   9PEZI1/AFDB:AF-A0A175VUX8-F1 Uncharacterized protein UNCHARACTERIZED 
 964:  wccd-A  2.3  8.3   91   270    4   9PEZI1/AFDB:AF-A0A175WCA7-F1 Tethering factor for nuclear proteasome 
 965:  wcza-A  2.3  6.1   60   280    3   9PEZI1/AFDB:AF-A0A175VZ03-F1 Transcription initiation factor TFIID su
 966:  weti-A  2.3 14.3   95   708    7   9PEZI1/AFDB:AF-A0A175WIB9-F1 Membrane metallo-endopeptidase-like 1 ME
 967:  wg1f-A  2.3  4.6   88   254    3   9PEZI1/AFDB:AF-A0A175VSH7-F1 Iron-sulfur cluster repair protein DnrN 
 968:  wbqo-A  2.3  3.1   64   156    9   9PEZI1/AFDB:AF-A0A175WA93-F1 ATP synthase subunit 9, mitochondrial AT
 969:  wfb5-A  2.3 12.9   90   394    2   9PEZI1/AFDB:AF-A0A175WI21-F1 Vitamin B6 transporter bsu1 VITAMIN B6 T
 970:  wflh-A  2.3  8.9  134   853    4   9PEZI1/AFDB:AF-A0A175VZG7-F1 N-acetylglucosaminyl-phosphatidylinosito
 971:  wh94-A  2.3  4.3  117   278    8   9PEZI1/AFDB:AF-A0A175VYB5-F1 Cystinosin CYSTINOSIN;
 972:  wgnz-A  2.3 19.7  117   401    9   9PEZI1/AFDB:AF-A0A175VXY8-F1 Uncharacterized protein UNCHARACTERIZED 
 973:  wi5q-A  2.3  4.8  131   594    7   9PEZI1/AFDB:AF-A0A175WCT6-F1 Activator of stress genes 1 ACTIVATOR OF
 974:  weue-A  2.3  6.0  105   357    8   9PEZI1/AFDB:AF-A0A175WD31-F1 Uncharacterized protein UNCHARACTERIZED 
 975:  we4q-A  2.3  4.9  119   387   10   9PEZI1/AFDB:AF-A0A175W677-F1 Uncharacterized protein UNCHARACTERIZED 
 976:  wd9g-A  2.3  6.0   87   149    5   9PEZI1/AFDB:AF-A0A175W173-F1 Uncharacterized protein UNCHARACTERIZED 
 977:  weur-A  2.3  4.1  126   558    4   9PEZI1/AFDB:AF-A0A175VXJ5-F1 High-affinity methionine permease HIGH-A
 978:  wfc4-A  2.3  6.5   95   872    6   9PEZI1/AFDB:AF-A0A175VV71-F1 MAU2 chromatid cohesion factor MAU2 CHRO
 979:  wbaz-A  2.3  4.5  120   445   10   9PEZI1/AFDB:AF-A0A175VZB2-F1 Zinc-regulated transporter 2 ZINC-REGULA
 980:  wi9q-A  2.3  7.1  109   299    5   9PEZI1/AFDB:AF-A0A175WBU8-F1 Digeranylgeranylglyceryl phosphate synth
 981:  wcm6-A  2.3  4.2   73   214    7   9PEZI1/AFDB:AF-A0A175W7R0-F1 DNA replication complex GINS protein PSF
 982:  wh61-A  2.3  5.0   69   531    4   9PEZI1/AFDB:AF-A0A175VQ72-F1 Uncharacterized protein UNCHARACTERIZED 
 983:  wd50-A  2.3  5.3   71   296    7   9PEZI1/AFDB:AF-A0A175VYL5-F1 Uncharacterized protein UNCHARACTERIZED 
 984:  wedh-A  2.2  6.1  138   933    7   9PEZI1/AFDB:AF-A0A175WF99-F1 Transcriptional activator protein acu-15
 985:  wgo2-A  2.2  4.3   87   686    9   9PEZI1/AFDB:AF-A0A175WHY0-F1 MICOS complex subunit MIC60 MICOS COMPLE
 986:  wbwz-A  2.2  9.0  115   504   10   9PEZI1/AFDB:AF-A0A175W5G6-F1 Uncharacterized protein UNCHARACTERIZED 
 987:  wef9-A  2.2  4.9   97   693    5   9PEZI1/AFDB:AF-A0A175W193-F1 Epithelial splicing regulatory protein 2
 988:  wf2t-A  2.2  7.2   98   391    8   9PEZI1/AFDB:AF-A0A175W6K5-F1 Uncharacterized protein UNCHARACTERIZED 
 989:  whsk-A  2.2  6.5  131   357    6   9PEZI1/AFDB:AF-A0A175VTK5-F1 Putative vacuolar amino acid transporter
 990:  wck2-A  2.2  7.8  105   158    7   9PEZI1/AFDB:AF-A0A175WC75-F1 MARVEL domain-containing protein MARVEL 
 991:  wbxz-A  2.2 18.3  105   594    8   9PEZI1/AFDB:AF-A0A175VQ87-F1 Protein ZINC INDUCED FACILITATOR-LIKE 1 
 992:  wdv5-A  2.2  6.6  122   402    7   9PEZI1/AFDB:AF-A0A175W058-F1 Uncharacterized protein UNCHARACTERIZED 
 993:  wi87-A  2.2  7.5  107   658    7   9PEZI1/AFDB:AF-A0A175WGH6-F1 pH-response regulator protein palI/prr-5
 994:  wc4l-A  2.2  4.8  119   521    6   9PEZI1/AFDB:AF-A0A175VRH1-F1 Uncharacterized protein UNCHARACTERIZED 
 995:  whu3-A  2.2  5.2  107   657    7   9PEZI1/AFDB:AF-A0A175VSX6-F1 Putative drug/proton antiporter YHK8 PUT
 996:  wc8n-A  2.2  7.2   85   709    6   9PEZI1/AFDB:AF-A0A175VSE7-F1 Beta-lactamase BETA-LACTAMASE;
 997:  wg7a-A  2.2  5.2  106   736    7   9PEZI1/AFDB:AF-A0A175WBI4-F1 Membrane protein PTM1 MEMBRANE PROTEIN P
 998:  wd5a-A  2.2  6.1   80   433    5   9PEZI1/AFDB:AF-A0A175VTP6-F1 Uncharacterized protein UNCHARACTERIZED 
 999:  wf5r-A  2.2  3.7   65   117    5   9PEZI1/AFDB:AF-A0A175VPC4-F1 SMP domain-containing protein SMP DOMAIN
1000:  whsg-A  2.2  5.0   84   672    6   9PEZI1/AFDB:AF-A0A175W5W1-F1 Methionyl-tRNA synthetase METHIONYL-TRNA
1001:  wgog-A  2.2 10.5  115   503    8   9PEZI1/AFDB:AF-A0A175W2R4-F1 Autophagy-related protein 17 AUTOPHAGY-R
1002:  wc82-A  2.2  8.2   91   698    7   9PEZI1/AFDB:AF-A0A175WCZ9-F1 Ankyrin repeat domain-containing protein
1003:  wcsl-A  2.2  5.2  125   435    2   9PEZI1/AFDB:AF-A0A175VV97-F1 Transcriptional regulator form adherence
1004:  whre-A  2.2  3.9   57   130    7   9PEZI1/AFDB:AF-A0A150AST0-F1 Golgi apparatus membrane protein tvp15 G
1005:  wb44-A  2.2 12.1  130  2514    5   9PEZI1/AFDB:AF-A0A175WDS1-F1 Uncharacterized protein UNCHARACTERIZED 
1006:  wgqp-A  2.2  6.3  148   774    8   9PEZI1/AFDB:AF-A0A175W361-F1 Uncharacterized protein UNCHARACTERIZED 
1007:  wevg-A  2.2  6.8   93   318   12   9PEZI1/AFDB:AF-A0A175W0U5-F1 Altered inheritance of mitochondria prot
1008:  we5s-A  2.2  7.7  142   592    8   9PEZI1/AFDB:AF-A0A175W461-F1 Siderophore iron transporter mirB SIDERO
1009:  wegq-A  2.2  4.7   86  1044    2   9PEZI1/AFDB:AF-A0A175VZT8-F1 PX domain-containing protein kinase-like
1010:  we17-A  2.2  5.0  126   993   10   9PEZI1/AFDB:AF-A0A175VSU7-F1 GAR domain-containing protein GAR DOMAIN
1011:  whr3-A  2.2  5.1  137   543    9   9PEZI1/AFDB:AF-A0A175VTY2-F1 High-affinity methionine permease HIGH-A
1012:  wgd3-A  2.2  5.1  139   744    4   9PEZI1/AFDB:AF-A0A175W285-F1 Putative ankyrin repeat protein L93 PUTA
1013:  wfy2-A  2.2  5.1  117   384   10   9PEZI1/AFDB:AF-A0A175VWY8-F1 Uncharacterized protein UNCHARACTERIZED 
1014:  wc86-A  2.2  5.5  118   399    6   9PEZI1/AFDB:AF-A0A175WC06-F1 Uncharacterized protein UNCHARACTERIZED 
1015:  wfrl-A  2.2  9.4   86   542    3   9PEZI1/AFDB:AF-A0A175WCQ3-F1 HET domain-containing protein HET DOMAIN
1016:  wgl1-A  2.2  4.5  100   471    5   9PEZI1/AFDB:AF-A0A175VY31-F1 High-affinity glucose transporter HIGH-A
1017:  wbp8-A  2.2  5.2  105   417   10   9PEZI1/AFDB:AF-A0A175VTK6-F1 Uncharacterized protein UNCHARACTERIZED 
1018:  wbjl-A  2.2 14.2  130   524    7   9PEZI1/AFDB:AF-A0A175VYT1-F1 O-acyltransferase O-ACYLTRANSFERASE;
1019:  whq8-A  2.2  3.1   65   149    8   9PEZI1/AFDB:AF-A0A175WA48-F1 Uncharacterized protein UNCHARACTERIZED 
1020:  wedw-A  2.2  5.9  154   667    6   9PEZI1/AFDB:AF-A0A175VZF9-F1 Uncharacterized protein UNCHARACTERIZED 
1021:  welk-A  2.2  8.4   79   438    4   9PEZI1/AFDB:AF-A0A175WBA9-F1 Uncharacterized protein UNCHARACTERIZED 
1022:  whhk-A  2.2  8.1  118   715    6   9PEZI1/AFDB:AF-A0A175WBB9-F1 Protein sly1 PROTEIN SLY1;
1023:  wg9w-A  2.2  8.5   86   150    6   9PEZI1/AFDB:AF-A0A175W433-F1 Uncharacterized protein UNCHARACTERIZED 
1024:  wg5r-A  2.2  8.2  124  1152    5   9PEZI1/AFDB:AF-A0A175W1M4-F1 Uncharacterized protein UNCHARACTERIZED 
1025:  weqx-A  2.2  4.6  102  1167    6   9PEZI1/AFDB:AF-A0A175VXP2-F1 HECT-type E3 ubiquitin transferase HECT-
1026:  wdj9-A  2.2  5.0   88   347    7   9PEZI1/AFDB:AF-A0A175W5H8-F1 Farnesyl pyrophosphate synthase FARNESYL
1027:  wg2z-A  2.2 10.1  100   444   10   9PEZI1/AFDB:AF-A0A175W894-F1 Uncharacterized protein UNCHARACTERIZED 
1028:  wd0x-A  2.2  5.7  111   497    7   9PEZI1/AFDB:AF-A0A175VST7-F1 Protein ZINC INDUCED FACILITATOR-LIKE 1 
1029:  wi03-A  2.2  6.0   67   219    4   9PEZI1/AFDB:AF-A0A175VPG3-F1 Uncharacterized protein UNCHARACTERIZED 
1030:  wh15-A  2.2  4.9   86   347   12   9PEZI1/AFDB:AF-A0A175VUX2-F1 Protein YOP1 PROTEIN YOP1;
1031:  wi62-A  2.2  7.1  133  1296    5   9PEZI1/AFDB:AF-A0A175VW57-F1 Dicer-like protein 2 DICER-LIKE PROTEIN 
1032:  wh7o-A  2.2  8.9   97   466    8   9PEZI1/AFDB:AF-A0A175VWR7-F1 Transcription initiation factor TFIID su
1033:  wd67-A  2.2 14.2   80   246    9   9PEZI1/AFDB:AF-A0A175WF34-F1 Uncharacterized protein UNCHARACTERIZED 
1034:  wdqr-A  2.2 15.7   78   547    9   9PEZI1/AFDB:AF-A0A175VVR2-F1 Mitochondrial distribution and morpholog
1035:  wcl3-A  2.2  7.2  120   423    3   9PEZI1/AFDB:AF-A0A175VPG7-F1 Uncharacterized protein UNCHARACTERIZED 
1036:  wdil-A  2.2  5.2   98   662    6   9PEZI1/AFDB:AF-A0A175WGK9-F1 Uncharacterized protein UNCHARACTERIZED 
1037:  weru-A  2.2  6.1   75   326    7   9PEZI1/AFDB:AF-A0A175WHG0-F1 Transcription initiation factor TFIID su
1038:  wcap-A  2.2 13.3  111   602    9   9PEZI1/AFDB:AF-A0A175W753-F1 Uncharacterized protein UNCHARACTERIZED 
1039:  we41-A  2.2  3.2   57   285    4   9PEZI1/AFDB:AF-A0A175VSI1-F1 Uncharacterized protein UNCHARACTERIZED 
1040:  wdgt-A  2.2 11.2  105   411    9   9PEZI1/AFDB:AF-A0A175VXF5-F1 Cytochrome P450 2U1 CYTOCHROME P450 2U1;
1041:  wczt-A  2.2 13.4   71   369    6   9PEZI1/AFDB:AF-A0A175WAU4-F1 Uncharacterized protein UNCHARACTERIZED 
1042:  wgm7-A  2.2 11.7   88  1022    5   9PEZI1/AFDB:AF-A0A175W5E5-F1 DNA ligase DNA LIGASE;
1043:  wgm9-A  2.2  4.1   99  1002    4   9PEZI1/AFDB:AF-A0A175VT33-F1 Uncharacterized protein UNCHARACTERIZED 
1044:  wbyj-A  2.2  9.6  100   351    6   9PEZI1/AFDB:AF-A0A175WBN0-F1 Uncharacterized protein UNCHARACTERIZED 
1045:  wf3b-A  2.2  5.0  131   477    9   9PEZI1/AFDB:AF-A0A175VY96-F1 Sterigmatocystin biosynthesis regulatory
1046:  wbts-A  2.2 11.1  157  1170    3   9PEZI1/AFDB:AF-A0A175VSP8-F1 Sterol 3-beta-glucosyltransferase STEROL
1047:  wdeq-A  2.2 14.4  129   568    6   9PEZI1/AFDB:AF-A0A175VMW1-F1 MYND-type zinc finger protein samB MYND-
1048:  wc68-A  2.2 11.5   86  1382    7   9PEZI1/AFDB:AF-A0A175VX57-F1 Serine/threonine-protein kinase HT1 SERI
1049:  wgl0-A  2.2  4.5   96   623    6   9PEZI1/AFDB:AF-A0A175W517-F1 MFS domain-containing protein MFS DOMAIN
1050:  wf85-A  2.2 14.2  144   476    8   9PEZI1/AFDB:AF-A0A175W699-F1 EamA domain-containing protein EAMA DOMA
1051:  wekv-A  2.2  3.5   63   141    8   9PEZI1/AFDB:AF-A0A175WCT9-F1 Uncharacterized protein UNCHARACTERIZED 
1052:  wg3q-A  2.2  6.3  123   330    3   9PEZI1/AFDB:AF-A0A175VRJ2-F1 Putative HC-toxin efflux carrier TOXA PU
1053:  wh82-A  2.2 23.1   79   310    8   9PEZI1/AFDB:AF-A0A175VWE3-F1 Regulator of G-protein signaling 1 REGUL
1054:  wdkm-A  2.2  4.2  134   541    9   9PEZI1/AFDB:AF-A0A175VRY2-F1 Proline-specific permease PROLINE-SPECIF
1055:  wfev-A  2.2  5.7  109   718    5   9PEZI1/AFDB:AF-A0A175WDP1-F1 Thiamine repressible genes regulatory pr
1056:  whjo-A  2.2  4.9  106   574    9   9PEZI1/AFDB:AF-A0A175W1J7-F1 Multidrug resistance protein fnx1 MULTID
1057:  wbt8-A  2.2  7.4  142   709    8   9PEZI1/AFDB:AF-A0A175WIN9-F1 Oleate activated transcription factor 3 
1058:  wejq-A  2.2  5.1  107   525    7   9PEZI1/AFDB:AF-A0A175VY21-F1 HAUS-augmin3 domain-containing protein H
1059:  wdqe-A  2.2 10.1  122   533    8   9PEZI1/AFDB:AF-A0A175WFU1-F1 Uncharacterized protein UNCHARACTERIZED 
1060:  wgxn-A  2.2  5.5  131   497    5   9PEZI1/AFDB:AF-A0A175VQR0-F1 Repressed by TUP1 protein 5 REPRESSED BY
1061:  wi6c-A  2.2  5.6   89  1095    4   9PEZI1/AFDB:AF-A0A175WCB9-F1 Regulator of nonsense transcripts 1 REGU
1062:  whve-A  2.2  9.1  110   302    5   9PEZI1/AFDB:AF-A0A175VTP0-F1 Mitochondrial acidic protein mam33 MITOC
1063:  wfky-A  2.2 11.5   94   642    9   9PEZI1/AFDB:AF-A0A175WAS9-F1 Putative transporter mfs2 PUTATIVE TRANS
1064:  wc3i-A  2.2  5.3   83  1306    6   9PEZI1/AFDB:AF-A0A175VR84-F1 Nucleoporin nup61 NUCLEOPORIN NUP61;
1065:  wgaq-A  2.2 19.3   84  1120    5   9PEZI1/AFDB:AF-A0A175VUR3-F1 Cell division control protein 25 CELL DI
1066:  wdml-A  2.2  6.9  112   171   10   9PEZI1/AFDB:AF-A0A175VZK3-F1 Uncharacterized protein UNCHARACTERIZED 
1067:  wcoc-A  2.2  5.3  140   838    9   9PEZI1/AFDB:AF-A0A175W7K1-F1 Activator of stress genes 1 ACTIVATOR OF
1068:  wgzl-A  2.2  6.4   88   487    5   9PEZI1/AFDB:AF-A0A175W5D1-F1 Uncharacterized protein UNCHARACTERIZED 
1069:  wbhu-A  2.2  7.8   62   147    6   9PEZI1/AFDB:AF-A0A175WDI2-F1 Cytochrome b-c1 complex subunit 6 CYTOCH
1070:  wd4i-A  2.2  8.7   71   120    8   9PEZI1/AFDB:AF-A0A175W128-F1 ER membrane protein complex subunit 6 ER
1071:  we7x-A  2.2 12.3   93   855    5   9PEZI1/AFDB:AF-A0A175W246-F1 Ankyrin repeat, PH and SEC7 domain conta
1072:  wfqm-A  2.2 11.8   88   303   10   9PEZI1/AFDB:AF-A0A175WD70-F1 Uncharacterized protein UNCHARACTERIZED 
1073:  whxv-A  2.2  9.7   81   617    6   9PEZI1/AFDB:AF-A0A175W4F9-F1 Heterokaryon incompatibility protein 6, 
1074:  why5-A  2.2  4.8  135  1384    4   9PEZI1/AFDB:AF-A0A175W9F4-F1 Probable alpha/beta-glucosidase agdC PRO
1075:  wi7w-A  2.1  8.8  142  1245   13   9PEZI1/AFDB:AF-A0A175VN69-F1 Uncharacterized protein RSN1 UNCHARACTER
1076:  wh6g-A  2.1 17.2   86   644    6   9PEZI1/AFDB:AF-A0A175W3H8-F1 6-hydroxy-D-nicotine oxidase 6-HYDROXY-D
1077:  wdbl-A  2.1  8.5  127   547   10   9PEZI1/AFDB:AF-A0A175W7P1-F1 Membrane protein PTM1 MEMBRANE PROTEIN P
1078:  wgab-A  2.1  4.7   80   523    3   9PEZI1/AFDB:AF-A0A175WGM1-F1 Reticulocyte-binding protein 2 a RETICUL
1079:  who5-A  2.1  4.3   76   218    8   9PEZI1/AFDB:AF-A0A175VRG5-F1 Copper transporter COPPER TRANSPORTER;
1080:  weg2-A  2.1  7.2  130   715    2   9PEZI1/AFDB:AF-A0A175VXX7-F1 Sterol uptake control protein 2 STEROL U
1081:  wcoi-A  2.1  4.9  100   512    6   9PEZI1/AFDB:AF-A0A175VYD1-F1 Putative tartrate transporter PUTATIVE T
1082:  wayz-A  2.1 13.3  105   490    9   9PEZI1/AFDB:AF-A0A150ASB2-F1 Zinc transport protein ZntB ZINC TRANSPO
1083:  whtf-A  2.1  5.0   74   415    7   9PEZI1/AFDB:AF-A0A175WAY5-F1 Uncharacterized protein UNCHARACTERIZED 
1084:  wcxg-A  2.1  4.5   83   888   13   9PEZI1/AFDB:AF-A0A175WFB6-F1 Aminopeptidase AMINOPEPTIDASE;
1085:  wdbh-A  2.1 12.5  119  1248    5   9PEZI1/AFDB:AF-A0A175WFH4-F1 Uncharacterized protein UNCHARACTERIZED 
1086:  wbxa-A  2.1  5.8  113   403    8   9PEZI1/AFDB:AF-A0A175VZ43-F1 4-hydroxybenzoate polyprenyltransferase,
1087:  wfnf-A  2.1  5.0  121  1178    4   9PEZI1/AFDB:AF-A0A175WHD0-F1 Copper-transporting ATPase 2 COPPER-TRAN
1088:  wcfb-A  2.1 11.9  103   365    7   9PEZI1/AFDB:AF-A0A150ASV2-F1 Uncharacterized protein UNCHARACTERIZED 
1089:  wbtt-A  2.1  7.4  124   273    6   9PEZI1/AFDB:AF-A0A175W3D5-F1 Uncharacterized protein UNCHARACTERIZED 
1090:  wgf5-A  2.1  8.1  105   317    8   9PEZI1/AFDB:AF-A0A175WFD9-F1 Uncharacterized protein UNCHARACTERIZED 
1091:  whdg-A  2.1  8.9   89   113   10   9PEZI1/AFDB:AF-A0A175W350-F1 Putative HC-toxin efflux carrier TOXA PU
1092:  wb0v-A  2.1  6.6   72   338    4   9PEZI1/AFDB:AF-A0A175W560-F1 Transcription initiation factor IIE subu
1093:  wgyw-A  2.1  9.8  122   418    2   9PEZI1/AFDB:AF-A0A175WG51-F1 Chaperone protein DnaK CHAPERONE PROTEIN
1094:  wfm4-A  2.1  6.0   91   506    4   9PEZI1/AFDB:AF-A0A175W0H2-F1 Bifunctional solanapyrone synthase BIFUN
1095:  wet3-A  2.1  4.7  111   512    5   9PEZI1/AFDB:AF-A0A175WAK7-F1 Protein ZINC INDUCED FACILITATOR-LIKE 1 
1096:  wglq-A  2.1  6.2  132  1081   12   9PEZI1/AFDB:AF-A0A175VNB6-F1 Anaphase-promoting complex subunit 2 ANA
1097:  wgje-A  2.1 10.4   84   424    8   9PEZI1/AFDB:AF-A0A175W0M7-F1 Uncharacterized protein UNCHARACTERIZED 
1098:  wehy-A  2.1  5.4  101   215    4   9PEZI1/AFDB:AF-A0A175WDG1-F1 Serine/threonine-protein kinase PknD SER
1099:  wd94-A  2.1  8.4  127   735    8   9PEZI1/AFDB:AF-A0A175WG78-F1 Sorting nexin MVP1 SORTING NEXIN MVP1;
1100:  whg1-A  2.1  3.6   88   493    6   9PEZI1/AFDB:AF-A0A175W318-F1 Protein hob1 PROTEIN HOB1;
1101:  wc4v-A  2.1  5.2   62   744    6   9PEZI1/AFDB:AF-A0A175W9S8-F1 E3 ubiquitin-protein ligase E3 UBIQUITIN
1102:  wbo8-A  2.1  8.8   97  1294    8   9PEZI1/AFDB:AF-A0A175VPV9-F1 Kinase KINASE;
1103:  whlp-A  2.1 11.0  136   457    7   9PEZI1/AFDB:AF-A0A175VVC4-F1 Uncharacterized protein UNCHARACTERIZED 
1104:  wdl2-A  2.1  7.4   77   163   12   9PEZI1/AFDB:AF-A0A175WDC6-F1 Mitochondrial import inner membrane tran
1105:  we6a-A  2.1  5.2   65    83    8   9PEZI1/AFDB:AF-A0A175WH42-F1 Protein transport protein yos1 PROTEIN T
1106:  wfrg-A  2.1  4.5  101   619    3   9PEZI1/AFDB:AF-A0A175WHA1-F1 Uncharacterized protein UNCHARACTERIZED 
1107:  we5h-A  2.1 12.0  122   316    4   9PEZI1/AFDB:AF-A0A175VWU0-F1 Citrate/oxoglutarate carrier protein CIT
1108:  wcup-A  2.1  4.6   85   444    5   9PEZI1/AFDB:AF-A0A175W456-F1 Heterokaryon incompatibility protein 6, 
1109:  wc9l-A  2.1 11.8   62   289   11   9PEZI1/AFDB:AF-A0A175WBG4-F1 Replication termination factor 2 REPLICA
1110:  wf9i-A  2.1  6.0  104   437    5   9PEZI1/AFDB:AF-A0A175W2X2-F1 Uncharacterized protein UNCHARACTERIZED 
1111:  whxm-A  2.1  5.8  142   646    7   9PEZI1/AFDB:AF-A0A175W5J8-F1 Fungal_trans domain-containing protein F
1112:  wcnp-A  2.1  6.9  126   679   10   9PEZI1/AFDB:AF-A0A175W6H3-F1 BTB/POZ domain-containing protein 3 BTB/
1113:  wi1e-A  2.1  3.6   72   213    7   9PEZI1/AFDB:AF-A0A175WF85-F1 Uncharacterized protein UNCHARACTERIZED 
1114:  wfgu-A  2.1  7.1   80   782    4   9PEZI1/AFDB:AF-A0A175W1V6-F1 Acetamidase ACETAMIDASE;
1115:  wgcm-A  2.1  4.2   51   706    8   9PEZI1/AFDB:AF-A0A175W347-F1 Tubulin-specific chaperone E TUBULIN-SPE
1116:  weph-A  2.1  6.8   65   324    8   9PEZI1/AFDB:AF-A0A175VV89-F1 Protein FAF1 PROTEIN FAF1;
1117:  wcx2-A  2.1  5.8  125  1027    4   9PEZI1/AFDB:AF-A0A175W5F7-F1 Vacuolar protein sorting-associated prot
1118:  wfr5-A  2.1  3.2   64   160   11   9PEZI1/AFDB:AF-A0A175W533-F1 Uncharacterized protein UNCHARACTERIZED 
1119:  wfqt-A  2.1 12.9  121   344    6   9PEZI1/AFDB:AF-A0A175W7C2-F1 Protein RTA1 PROTEIN RTA1;
1120:  wi2g-A  2.1  5.2  100   699    5   9PEZI1/AFDB:AF-A0A175VVC0-F1 Uncharacterized protein UNCHARACTERIZED 
1121:  wi2h-A  2.1  9.4   95  1467    9   9PEZI1/AFDB:AF-A0A175VZN8-F1 WD repeat-containing protein mip1 WD REP
1122:  wdwy-A  2.1  5.9   93   431    4   9PEZI1/AFDB:AF-A0A175W5N1-F1 Nitroalkane oxidase NITROALKANE OXIDASE;
1123:  wdl6-A  2.1  6.6  109   226    6   9PEZI1/AFDB:AF-A0A175VNM4-F1 Uncharacterized protein UNCHARACTERIZED 
1124:  wbw9-A  2.1  9.1  104   995    8   9PEZI1/AFDB:AF-A0A175VS10-F1 Copalyl diphosphate synthase COPALYL DIP
1125:  wb1p-A  2.1  6.8   74   596    1   9PEZI1/AFDB:AF-A0A175WH88-F1 PWWP domain-containing protein2 PWWP DOM
1126:  wcj8-A  2.1  4.8   73  1105    5   9PEZI1/AFDB:AF-A0A175W5N3-F1 DNA polymerase DNA POLYMERASE;
1127:  whwz-A  2.1  5.2  113   526    4   9PEZI1/AFDB:AF-A0A175VRW6-F1 Carboxylic acid transporter protein CARB
1128:  wbeg-A  2.1 10.0   96   400    8   9PEZI1/AFDB:AF-A0A175WAP5-F1 4-hydroxybenzoate polyprenyltransferase,
1129:  wgq5-A  2.1 11.2  117   861    4   9PEZI1/AFDB:AF-A0A175VQR7-F1 Vacuolar protein sorting-associated prot
1130:  wfyp-A  2.1  6.1   86   385    8   9PEZI1/AFDB:AF-A0A175W216-F1 Uncharacterized protein UNCHARACTERIZED 
1131:  whr9-A  2.1  6.4   90   462    7   9PEZI1/AFDB:AF-A0A175W5V3-F1 Uncharacterized protein UNCHARACTERIZED 
1132:  wfml-A  2.1  6.3  132   785    6   9PEZI1/AFDB:AF-A0A175W8L0-F1 Uncharacterized protein UNCHARACTERIZED 
1133:  wcjx-A  2.1  5.7   99   530    7   9PEZI1/AFDB:AF-A0A175W7X5-F1 Ent-kaurene oxidase ENT-KAURENE OXIDASE;
1134:  wh0i-A  2.1 13.6  135   370    6   9PEZI1/AFDB:AF-A0A175VW35-F1 UDP-galactose transporter 2 UDP-GALACTOS
1135:  wdo5-A  2.1  5.2   67   150    7   9PEZI1/AFDB:AF-A0A175VQ83-F1 Uncharacterized protein UNCHARACTERIZED 
1136:  wfdt-A  2.1  6.5   88   329    9   9PEZI1/AFDB:AF-A0A175WI24-F1 ER membrane protein complex subunit 2 ER
1137:  wcva-A  2.1  7.9   93   470    5   9PEZI1/AFDB:AF-A0A175WI09-F1 Synembryn-A SYNEMBRYN-A;
1138:  wc3m-A  2.1 29.8   95   898    5   9PEZI1/AFDB:AF-A0A175W5V1-F1 Nitrogen permease regulator 3 NITROGEN P
1139:  wi7s-A  2.1  4.8   82   594    7   9PEZI1/AFDB:AF-A0A175WHE9-F1 alpha-1,2-Mannosidase ALPHA-1,2-MANNOSID
1140:  wdyw-A  2.1  6.8  160   677    6   9PEZI1/AFDB:AF-A0A175WCC0-F1 Activator of stress genes 1 ACTIVATOR OF
1141:  wfht-A  2.1  6.3   78   639    5   9PEZI1/AFDB:AF-A0A175W5D0-F1 ATP-dependent Clp protease ATP-binding s
1142:  wcqp-A  2.1 10.6   72  1214    7   9PEZI1/AFDB:AF-A0A175VRW5-F1 Putative ATP-dependent RNA helicase DHX3
1143:  wf5b-A  2.1  4.4   94   426    4   9PEZI1/AFDB:AF-A0A175VU47-F1 Sporulation-specific protein spo7 SPORUL
1144:  wg0k-A  2.1  4.3   96   356    4   9PEZI1/AFDB:AF-A0A175VS12-F1 Uncharacterized protein UNCHARACTERIZED 
1145:  wd2z-A  2.1  9.2   82   637    5   9PEZI1/AFDB:AF-A0A175WEQ1-F1 Integral inner nuclear membrane protein 
1146:  wef7-A  2.1  5.2  108   562    3   9PEZI1/AFDB:AF-A0A175VUC2-F1 SAS4 domain-containing protein SAS4 DOMA
1147:  wgen-A  2.1  5.7   59   435   10   9PEZI1/AFDB:AF-A0A175WAE8-F1 Eukaryotic peptide chain release factor 
1148:  wdpl-A  2.1  6.6   55   106    2   9PEZI1/AFDB:AF-A0A175W1D6-F1 Uncharacterized protein UNCHARACTERIZED 
1149:  wete-A  2.1 10.6   83   303    5   9PEZI1/AFDB:AF-A0A175WHY4-F1 Dihydrolipoyllysine-residue acetyltransf
1150:  wbk9-A  2.1  7.6   84   539    6   9PEZI1/AFDB:AF-A0A175VQT4-F1 T-complex protein 1 subunit gamma T-COMP
1151:  wf3q-A  2.1  4.7  121   574    5   9PEZI1/AFDB:AF-A0A175W048-F1 Amino-acid permease inda1 AMINO-ACID PER
1152:  wd1r-A  2.1  6.0  108   951    6   9PEZI1/AFDB:AF-A0A175W1Y4-F1 Ras guanine nucleotide exchange factor A
1153:  wfrb-A  2.1  6.3   78   510    5   9PEZI1/AFDB:AF-A0A175WGG7-F1 6-hydroxy-D-nicotine oxidase 6-HYDROXY-D
1154:  wgtv-A  2.1 12.3   68   863    3   9PEZI1/AFDB:AF-A0A175VNQ6-F1 Heterokaryon incompatibility protein 6, 
1155:  wgnc-A  2.1 10.5   96   600    5   9PEZI1/AFDB:AF-A0A175W608-F1 Nuclear distribution protein nudE 1 NUCL
1156:  wc7s-A  2.1  5.3   70    95    1   9PEZI1/AFDB:AF-A0A175VNV1-F1 Uncharacterized protein UNCHARACTERIZED 
1157:  wcc6-A  2.1  6.5   88   611    7   9PEZI1/AFDB:AF-A0A175VXN2-F1 Putative fungistatic metabolite PUTATIVE
1158:  wbtp-A  2.1  4.9  101  1872    7   9PEZI1/AFDB:AF-A0A175VYR3-F1 Uncharacterized protein UNCHARACTERIZED 
1159:  wbu5-A  2.1  5.3  102   765    5   9PEZI1/AFDB:AF-A0A175VQ61-F1 Uncharacterized protein UNCHARACTERIZED 
1160:  wbrk-A  2.1  3.8   92  1392    9   9PEZI1/AFDB:AF-A0A175W2H5-F1 RNA-dependent RNA polymerase RNA-DEPENDE
1161:  wdr6-A  2.1  6.0  115   345   12   9PEZI1/AFDB:AF-A0A175VU45-F1 Uncharacterized protein UNCHARACTERIZED 
1162:  wbg8-A  2.1  4.6   90   206    8   9PEZI1/AFDB:AF-A0A175W311-F1 Putative ankyrin repeat protein L81 PUTA
1163:  whvn-A  2.1  6.6  103   560    8   9PEZI1/AFDB:AF-A0A175VW95-F1 Putative HC-toxin efflux carrier TOXA PU
1164:  whu7-A  2.1  5.4   69   310    7   9PEZI1/AFDB:AF-A0A175W9H0-F1 Eukaryotic translation initiation factor
1165:  wczv-A  2.1  7.9  140  1559    9   9PEZI1/AFDB:AF-A0A175W439-F1 Thyroid adenoma-associated protein THYRO
1166:  wgzw-A  2.1  5.0   96   311   11   9PEZI1/AFDB:AF-A0A175VS53-F1 Uncharacterized protein UNCHARACTERIZED 
1167:  wfdy-A  2.1 21.9  113   723    9   9PEZI1/AFDB:AF-A0A175VXV8-F1 RHO GTPase-activating protein RGD1 RHO G
1168:  wccy-A  2.1  4.2   76   217    8   9PEZI1/AFDB:AF-A0A175VRJ0-F1 Copper transporter COPPER TRANSPORTER;
1169:  wgzj-A  2.1 10.0   77   562    3   9PEZI1/AFDB:AF-A0A175VQI4-F1 Uncharacterized protein UNCHARACTERIZED 
1170:  wceq-A  2.1  7.3  106   641    8   9PEZI1/AFDB:AF-A0A175WJ26-F1 Uncharacterized protein UNCHARACTERIZED 
1171:  wb4q-A  2.1  4.9  103   283   11   9PEZI1/AFDB:AF-A0A175W9D3-F1 Uncharacterized protein UNCHARACTERIZED 
1172:  wfsv-A  2.1  7.4  129   464    6   9PEZI1/AFDB:AF-A0A175WAI6-F1 Uncharacterized protein UNCHARACTERIZED 
1173:  wg4c-A  2.1  9.5  108   271    4   9PEZI1/AFDB:AF-A0A175W6Y8-F1 EXPERA domain-containing protein EXPERA 
1174:  wf32-A  2.1 10.3   66   834    9   9PEZI1/AFDB:AF-A0A175W611-F1 Probable vacuolar protein sorting-associ
1175:  wgh3-A  2.1  8.2  121   333    3   9PEZI1/AFDB:AF-A0A175VZY3-F1 Uncharacterized protein UNCHARACTERIZED 
1176:  wg3w-A  2.1  7.9  112   739    4   9PEZI1/AFDB:AF-A0A175W2F2-F1 Protein RDR1 PROTEIN RDR1;
1177:  wi83-A  2.1 12.2  111   585    5   9PEZI1/AFDB:AF-A0A175W8F3-F1 Uncharacterized protein UNCHARACTERIZED 
1178:  wfwv-A  2.1  6.3  105   612    2   9PEZI1/AFDB:AF-A0A175WC61-F1 Endo-1,4-beta-xylanase A ENDO-1,4-BETA-X
1179:  wfdp-A  2.1 12.2  150   562    8   9PEZI1/AFDB:AF-A0A175W4B2-F1 Protein FMP42 PROTEIN FMP42;
1180:  wchz-A  2.1 11.9  113   520    9   9PEZI1/AFDB:AF-A0A175VZJ5-F1 Uncharacterized protein UNCHARACTERIZED 
1181:  wfkc-A  2.1  4.8   88   302    6   9PEZI1/AFDB:AF-A0A175W7N2-F1 Hemerythrin domain-containing protein HE
1182:  we0j-A  2.1  7.4   82   525    6   9PEZI1/AFDB:AF-A0A175VPV7-F1 Uncharacterized protein UNCHARACTERIZED 
1183:  wdcu-A  2.1  4.2  121   196    5   9PEZI1/AFDB:AF-A0A175VUQ7-F1 Uncharacterized protein UNCHARACTERIZED 
1184:  whyl-A  2.1  4.8   83   100    5   9PEZI1/AFDB:AF-A0A175VQ62-F1 Uncharacterized protein UNCHARACTERIZED 
1185:  wf4g-A  2.1  6.8   88  1139    7   9PEZI1/AFDB:AF-A0A175W880-F1 Protein STU1 PROTEIN STU1;
1186:  wdxv-A  2.1  4.7  101   209   12   9PEZI1/AFDB:AF-A0A175VZT9-F1 Uncharacterized protein UNCHARACTERIZED 
1187:  wdt8-A  2.1  5.2   90   528    8   9PEZI1/AFDB:AF-A0A175WHL0-F1 Major intracellular serine protease MAJO
1188:  wc8p-A  2.1  4.9   94   477   11   9PEZI1/AFDB:AF-A0A175VTX9-F1 Palmitoyltransferase PFA4 PALMITOYLTRANS
1189:  wdun-A  2.1  6.3  121   553    7   9PEZI1/AFDB:AF-A0A175VTA9-F1 Superoxide-generating NADPH oxidase heav
1190:  wg7f-A  2.1  7.2  110   905    6   9PEZI1/AFDB:AF-A0A175VR88-F1 Chloride channel protein CHLORIDE CHANNE
1191:  waxk-A  2.1 10.3   93  1007    9   9PEZI1/AFDB:AF-A0A150AS83-F1 Chromatin structure-remodeling complex s
1192:  waxe-A  2.1 10.0  136   524    9   9PEZI1/AFDB:AF-A0A175W1W2-F1 Synaptic vesicle 2-related protein SYNAP
1193:  wc6y-A  2.1  9.6  114   465    7   9PEZI1/AFDB:AF-A0A175WCT1-F1 Leucine-rich repeat-containing protein 2
1194:  whzx-A  2.0  5.5  105   315   10   9PEZI1/AFDB:AF-A0A175W6S1-F1 Putative tartrate transporter PUTATIVE T
1195:  wg8h-A  2.0  4.8   54   153    9   9PEZI1/AFDB:AF-A0A175WEE6-F1 Mitochondrial fission 1 protein MITOCHON
1196:  wen9-A  2.0  9.6   74   357    3   9PEZI1/AFDB:AF-A0A175VVN0-F1 Uncharacterized protein UNCHARACTERIZED 
1197:  wbxu-A  2.0  9.1  136   382    7   9PEZI1/AFDB:AF-A0A175WFT3-F1 Septin spn3 SEPTIN SPN3;
1198:  wi71-A  2.0  7.4  145  2292    6   9PEZI1/AFDB:AF-A0A175W6D6-F1 Biotin carboxylase BIOTIN CARBOXYLASE;
1199:  wgik-A  2.0  8.3  137   420    1   9PEZI1/AFDB:AF-A0A175VXR0-F1 Nickel/cobalt efflux system NICKEL/COBAL
1200:  wgv0-A  2.0 11.2   83   244    8   9PEZI1/AFDB:AF-A0A175W2C8-F1 Protein HIT1 PROTEIN HIT1;
1201:  wc4n-A  2.0  9.2   77   125    6   9PEZI1/AFDB:AF-A0A175W182-F1 Uncharacterized protein UNCHARACTERIZED 
1202:  whb4-A  2.0 10.8  136   609   10   9PEZI1/AFDB:AF-A0A175W8X6-F1 Probable lysosomal cobalamin transporter
1203:  wdgu-A  2.0  4.9   96   259    4   9PEZI1/AFDB:AF-A0A175WF81-F1 Uncharacterized protein UNCHARACTERIZED 
1204:  wi4m-A  2.0  6.0   55   322    4   9PEZI1/AFDB:AF-A0A175W7H5-F1 Citrate lyase subunit beta-like protein,
1205:  wi5k-A  2.0  4.8   91   582    9   9PEZI1/AFDB:AF-A0A175WD08-F1 Glycerol kinase GLYCEROL KINASE;
1206:  wck3-A  2.0  7.8  110   548    8   9PEZI1/AFDB:AF-A0A175W7W5-F1 Uncharacterized protein UNCHARACTERIZED 
1207:  we49-A  2.0 12.9  116   296    4   9PEZI1/AFDB:AF-A0A175WB34-F1 Uncharacterized protein UNCHARACTERIZED 
1208:  wbzz-A  2.0  5.5   93   903   13   9PEZI1/AFDB:AF-A0A175VNL8-F1 Vacuolar protein sorting-associated prot
1209:  wc2l-A  2.0  6.7   69   240    1   9PEZI1/AFDB:AF-A0A175WER5-F1 Uncharacterized protein UNCHARACTERIZED 
1210:  wb2p-A  2.0  4.4   81   234    7   9PEZI1/AFDB:AF-A0A175W4G8-F1 Glutathione S-transferase GLUTATHIONE S-
1211:  wc1h-A  2.0 10.0  114   741    4   9PEZI1/AFDB:AF-A0A175WFP7-F1 Zinc finger transcription factor ace1 ZI
1212:  whjd-A  2.0  7.2   79   425    6   9PEZI1/AFDB:AF-A0A175W7M9-F1 Putative eukaryotic translation initiati
1213:  wfgo-A  2.0  3.1   61   249    7   9PEZI1/AFDB:AF-A0A175VNZ3-F1 Uncharacterized protein UNCHARACTERIZED 
1214:  wg7n-A  2.0  5.1  125   368    7   9PEZI1/AFDB:AF-A0A175VNY0-F1 Uncharacterized protein UNCHARACTERIZED 
1215:  wbqq-A  2.0  8.9  130   445    4   9PEZI1/AFDB:AF-A0A175VYD9-F1 Uncharacterized protein UNCHARACTERIZED 
1216:  wg5y-A  2.0  4.3   70   170   16   9PEZI1/AFDB:AF-A0A175VVY9-F1 Uncharacterized protein UNCHARACTERIZED 
1217:  wdbv-A  2.0  5.9  151   995   12   9PEZI1/AFDB:AF-A0A175VSZ2-F1 Peptide hydrolase PEPTIDE HYDROLASE;
1218:  wcqc-A  2.0 10.7   82   877    4   9PEZI1/AFDB:AF-A0A175WGV1-F1 General transcriptional corepressor ssn6
1219:  wfua-A  2.0  8.6   80   385    6   9PEZI1/AFDB:AF-A0A175WBC1-F1 Ribosomal lysine N-methyltransferase set
1220:  wgxd-A  2.0  5.7  138   914   10   9PEZI1/AFDB:AF-A0A175W511-F1 Protein VAC14 PROTEIN VAC14;
1221:  wdc8-A  2.0 17.0   70   100    1   9PEZI1/AFDB:AF-A0A175WAW6-F1 Uncharacterized protein UNCHARACTERIZED 
1222:  wetj-A  2.0  5.9   83   642    5   9PEZI1/AFDB:AF-A0A175WE55-F1 Serine/threonine-protein kinase PknD SER
1223:  wegz-A  2.0  5.1   55   188    5   9PEZI1/AFDB:AF-A0A175VPD7-F1 Putative polyketide synthase 5 PUTATIVE 
1224:  wbvx-A  2.0  7.6   62    97   10   9PEZI1/AFDB:AF-A0A175W3H9-F1 Uncharacterized protein UNCHARACTERIZED 
1225:  wggw-A  2.0  6.3  100   395    2   9PEZI1/AFDB:AF-A0A175WEN1-F1 Histone acetyltransferase GCN5 HISTONE A
1226:  wfuv-A  2.0  5.4   69   119    6   9PEZI1/AFDB:AF-A0A175W5D5-F1 Uncharacterized protein UNCHARACTERIZED 
1227:  wb02-A  2.0  9.4  111   655   12   9PEZI1/AFDB:AF-A0A175W3N5-F1 Transcription factor prr1 TRANSCRIPTION 
1228:  wcwh-A  2.0  5.1  104   666    3   9PEZI1/AFDB:AF-A0A175WCU0-F1 Uncharacterized protein UNCHARACTERIZED 
1229:  wdty-A  2.0 17.6  109   936    8   9PEZI1/AFDB:AF-A0A175WB38-F1 Low-affinity phosphate transporter PHO91
1230:  wgwh-A  2.0  4.7   87   473    8   9PEZI1/AFDB:AF-A0A175W3T4-F1 Uncharacterized protein UNCHARACTERIZED 
1231:  wfg7-A  2.0  4.6  129   596    7   9PEZI1/AFDB:AF-A0A175W140-F1 High-affinity methionine permease HIGH-A
1232:  we78-A  2.0  7.3  132   543    6   9PEZI1/AFDB:AF-A0A175VXS8-F1 Acyl-CoA dehydrogenase ACYL-COA DEHYDROG
1233:  waye-A  2.0  5.4   93   313   12   9PEZI1/AFDB:AF-A0A175W413-F1 Uncharacterized protein UNCHARACTERIZED 
1234:  wgba-A  2.0  6.3   81   500    6   9PEZI1/AFDB:AF-A0A175VR78-F1 Clr5 domain-containing protein CLR5 DOMA
1235:  wh96-A  2.0  7.3  111   573    7   9PEZI1/AFDB:AF-A0A175VVP0-F1 MOB kinase activator-like 4 MOB KINASE A
1236:  wfnu-A  2.0  5.1   82  1159    4   9PEZI1/AFDB:AF-A0A175WEE9-F1 Uncharacterized protein UNCHARACTERIZED 
1237:  wdjg-A  2.0 12.3   81   524   11   9PEZI1/AFDB:AF-A0A175W0R0-F1 Uncharacterized protein UNCHARACTERIZED 
1238:  wca7-A  2.0 17.1   84   279    5   9PEZI1/AFDB:AF-A0A175WG14-F1 Uncharacterized protein UNCHARACTERIZED 
1239:  wcxe-A  2.0  7.6  103  1497    9   9PEZI1/AFDB:AF-A0A175WA29-F1 Protein ste16 PROTEIN STE16;
1240:  wfbu-A  2.0  9.3   75   365    9   9PEZI1/AFDB:AF-A0A175W0E2-F1 Protein kti12 PROTEIN KTI12;
1241:  wgx5-A  2.0  4.5  136   561    8   9PEZI1/AFDB:AF-A0A175W4Q9-F1 Putative proline-specific permease put4 
1242:  wbwq-A  2.0  5.5  144  1454    7   9PEZI1/AFDB:AF-A0A175VV69-F1 Ankyrin repeat domain-containing protein
1243:  wevv-A  2.0  3.8   65   188    8   9PEZI1/AFDB:AF-A0A175W855-F1 DUF4149 domain-containing protein DUF414
1244:  wi26-A  2.0 10.2  114   800    8   9PEZI1/AFDB:AF-A0A175VT89-F1 Uncharacterized protein UNCHARACTERIZED 
1245:  wed5-A  2.0 10.7   87   168   11   9PEZI1/AFDB:AF-A0A175VR35-F1 Uncharacterized protein UNCHARACTERIZED 
1246:  whuy-A  2.0 18.6  102   420   10   9PEZI1/AFDB:AF-A0A150ASW0-F1 E3 SUMO-protein ligase nse2 E3 SUMO-PROT
1247:  wffd-A  2.0 10.3  110   518    5   9PEZI1/AFDB:AF-A0A175W2M0-F1 Leukocyte receptor cluster member 8 LEUK
1248:  wgvk-A  2.0  4.0   71   269    1   9PEZI1/AFDB:AF-A0A175VXW6-F1 Uncharacterized protein UNCHARACTERIZED 
1249:  wgsf-A  2.0  4.6   92   413    5   9PEZI1/AFDB:AF-A0A175W8I3-F1 Uncharacterized protein UNCHARACTERIZED 

# Structural equivalences
   1: 6c70-A wdet-A     5 -   8 <=>   77 -  80   (GLY    7  - ALA   10  <=> HIS   77  - ASP   80 )                          
   1: 6c70-A wdet-A    13 -  16 <=>  124 - 127   (ASN   15  - VAL   18  <=> GLY  124  - THR  127 )                          
   1: 6c70-A wdet-A    38 -  42 <=>  444 - 448   (ILE   40  - VAL   44  <=> HIS  444  - ILE  448 )                          
   1: 6c70-A wdet-A    46 -  51 <=>  465 - 470   (LEU   48  - TYR   53  <=> HIS  465  - LEU  470 )                          
   1: 6c70-A wdet-A    52 -  60 <=>  472 - 480   (GLY   54  - MET   62  <=> THR  472  - TYR  480 )                          
   1: 6c70-A wdet-A    61 -  64 <=>  482 - 485   (GLU   63  - ASP   66  <=> LEU  482  - CYS  485 )                          
   1: 6c70-A wdet-A    65 -  92 <=>  493 - 520   (VAL   67  - SER   94  <=> PHE  493  - ASN  520 )                          
   1: 6c70-A wdet-A   260 - 285 <=>  521 - 546   (ALA  346  - LYS  371  <=> VAL  521  - ALA  546 )                          
   1: 6c70-A wdet-A   286 - 296 <=>  549 - 559   (VAL  372  - VAL  382  <=> LEU  549  - HIS  559 )                          
   1: 6c70-A wdet-A   299 - 313 <=>  560 - 574   (TYR  385  - PHE  399  <=> PHE  560  - HIS  574 )                          
   1: 6c70-A wdet-A   365 - 383 <=>  575 - 593   (VAL  451  - VAL  469  <=> ARG  575  - GLU  593 )                          
   2: 6c70-A wdpp-A    63 -  94 <=>   84 - 115   (ASP   65  - ILE   96  <=> LYS   84  - VAL  115 )                          
   2: 6c70-A wdpp-A    96 -  99 <=>  116 - 119   (TYR   98  - LEU  101  <=> PRO  116  - SER  119 )                          
   2: 6c70-A wdpp-A   100 - 103 <=>  122 - 125   (ALA  102  - ASN  105  <=> GLU  122  - GLU  125 )                          
   2: 6c70-A wdpp-A   104 - 107 <=>  128 - 131   (ASN  106  - SER  109  <=> GLU  128  - ASP  131 )                          
   2: 6c70-A wdpp-A   257 - 282 <=>  160 - 185   (VAL  343  - GLN  368  <=> ASN  160  - MET  185 )                          
   2: 6c70-A wdpp-A   284 - 287 <=>  186 - 189   (THR  370  - ASN  373  <=> GLU  186  - GLU  189 )                          
   3: 6c70-A whlb-A    21 -  25 <=>  125 - 129   (GLY   23  - PHE   27  <=> VAL  125  - GLN  129 )                          
   3: 6c70-A whlb-A    33 -  63 <=>  131 - 161   (LYS   35  - ASP   65  <=> PRO  131  - ASN  161 )                          
   3: 6c70-A whlb-A    64 -  96 <=>  172 - 204   (ASP   66  - TYR   98  <=> MET  172  - LYS  204 )                          
   3: 6c70-A whlb-A   102 - 105 <=>  250 - 253   (TRP  104  - PRO  107  <=> GLU  250  - ILE  253 )                          
   3: 6c70-A whlb-A   259 - 262 <=>  259 - 262   (ASP  345  - GLY  348  <=> GLU  259  - GLY  262 )                          
   3: 6c70-A whlb-A   263 - 286 <=>  264 - 287   (VAL  349  - VAL  372  <=> TRP  264  - LEU  287 )                          
   3: 6c70-A whlb-A   287 - 290 <=>  290 - 293   (ASN  373  - ASN  376  <=> PHE  290  - LEU  293 )                          
   3: 6c70-A whlb-A   293 - 313 <=>  294 - 314   (ALA  379  - PHE  399  <=> PRO  294  - ALA  314 )                          
   3: 6c70-A whlb-A   314 - 318 <=>  316 - 320   (GLY  400  - ILE  404  <=> VAL  316  - GLN  320 )                          
   3: 6c70-A whlb-A   321 - 325 <=>  395 - 399   (SER  407  - MET  411  <=> PRO  395  - GLU  399 )                          
   3: 6c70-A whlb-A   328 - 332 <=>  400 - 404   (ALA  414  - HIS  418  <=> GLY  400  - PRO  404 )                          
   3: 6c70-A whlb-A   334 - 337 <=>  405 - 408   (TYR  420  - SER  423  <=> ALA  405  - GLY  408 )                          
   4: 6c70-A wdlo-A    20 -  25 <=>  124 - 129   (VAL   22  - PHE   27  <=> GLU  124  - GLN  129 )                          
   4: 6c70-A wdlo-A    33 -  63 <=>  131 - 161   (LYS   35  - ASP   65  <=> PRO  131  - ASN  161 )                          
   4: 6c70-A wdlo-A    64 -  96 <=>  172 - 204   (ASP   66  - TYR   98  <=> MET  172  - LYS  204 )                          
   4: 6c70-A wdlo-A   102 - 105 <=>  250 - 253   (TRP  104  - PRO  107  <=> GLU  250  - ILE  253 )                          
   4: 6c70-A wdlo-A   258 - 286 <=>  259 - 287   (GLY  344  - VAL  372  <=> GLU  259  - LEU  287 )                          
   4: 6c70-A wdlo-A   287 - 290 <=>  290 - 293   (ASN  373  - ASN  376  <=> PHE  290  - LEU  293 )                          
   4: 6c70-A wdlo-A   293 - 315 <=>  294 - 316   (ALA  379  - ASN  401  <=> PRO  294  - VAL  316 )                          
   4: 6c70-A wdlo-A   318 - 321 <=>  385 - 388   (ILE  404  - SER  407  <=> ARG  385  - VAL  388 )                          
   4: 6c70-A wdlo-A   322 - 325 <=>  395 - 398   (SER  408  - MET  411  <=> PRO  395  - ARG  398 )                          
   4: 6c70-A wdlo-A   334 - 339 <=>  403 - 408   (TYR  420  - GLU  425  <=> PRO  403  - GLY  408 )                          
   5: 6c70-A wdps-A    63 -  96 <=>   27 -  60   (ASP   65  - TYR   98  <=> PRO   27  - SER   60 )                          
   5: 6c70-A wdps-A   257 - 290 <=>   61 -  94   (VAL  343  - ASN  376  <=> LYS   61  - HIS   94 )                          
   5: 6c70-A wdps-A   316 - 319 <=>  477 - 480   (ARG  402  - GLU  405  <=> ALA  477  - THR  480 )                          
   6: 6c70-A we4h-A    63 -  66 <=>   13 -  16   (ASP   65  - ASP   68  <=> ALA   13  - PRO   16 )                          
   6: 6c70-A we4h-A    68 -  97 <=>   17 -  46   (LEU   70  - LYS   99  <=> PRO   17  - CYS   46 )                          
   6: 6c70-A we4h-A   100 - 103 <=>   49 -  52   (ALA  102  - ASN  105  <=> GLN   49  - SER   52 )                          
   6: 6c70-A we4h-A   132 - 152 <=>   69 -  89   (CYS  134  - ASP  154  <=> PHE   69  - HIS   89 )                          
   6: 6c70-A we4h-A   158 - 161 <=>   92 -  95   (LEU  175  - ARG  178  <=> PRO   92  - ASP   95 )                          
   6: 6c70-A we4h-A   184 - 202 <=>  100 - 118   (TYR  201  - TRP  219  <=> ILE  100  - GLU  118 )                          
   6: 6c70-A we4h-A   252 - 255 <=>  120 - 123   (ARG  338  - THR  341  <=> SER  120  - VAL  123 )                          
   6: 6c70-A we4h-A   258 - 283 <=>  124 - 149   (GLY  344  - ALA  369  <=> TRP  124  - ARG  149 )                          
   6: 6c70-A we4h-A   285 - 290 <=>  150 - 155   (LYS  371  - ASN  376  <=> PRO  150  - VAL  155 )                          
   6: 6c70-A we4h-A   297 - 323 <=>  159 - 185   (ILE  383  - SER  409  <=> LEU  159  - ASN  185 )                          
   6: 6c70-A we4h-A   324 - 330 <=>  187 - 193   (VAL  410  - SER  416  <=> GLN  187  - ASP  193 )                          
   7: 6c70-A wb3p-A    56 -  62 <=>  138 - 144   (VAL   58  - SER   64  <=> ARG  138  - SER  144 )                          
   7: 6c70-A wb3p-A    64 -  93 <=>  254 - 283   (ASP   66  - LYS   95  <=> VAL  254  - SER  283 )                          
   7: 6c70-A wb3p-A    96 -  99 <=>  286 - 289   (TYR   98  - LEU  101  <=> ILE  286  - GLU  289 )                          
   7: 6c70-A wb3p-A   255 - 286 <=>  291 - 322   (THR  341  - VAL  372  <=> THR  291  - ALA  322 )                          
   7: 6c70-A wb3p-A   287 - 290 <=>  325 - 328   (ASN  373  - ASN  376  <=> ILE  325  - LEU  328 )                          
   8: 6c70-A whte-A    62 -  65 <=>   44 -  47   (SER   64  - VAL   67  <=> VAL   44  - PRO   47 )                          
   8: 6c70-A whte-A    67 -  91 <=>   48 -  72   (ASP   69  - ARG   93  <=> CYS   48  - GLN   72 )                          
   8: 6c70-A whte-A    92 -  95 <=>   74 -  77   (SER   94  - PHE   97  <=> GLU   74  - ARG   77 )                          
   8: 6c70-A whte-A   259 - 285 <=>   79 - 105   (ASP  345  - LYS  371  <=> ALA   79  - ARG  105 )                          
   8: 6c70-A whte-A   286 - 289 <=>  107 - 110   (VAL  372  - VAL  375  <=> THR  107  - ASN  110 )                          
   9: 6c70-A wi12-A    63 -  92 <=>    4 -  33   (ASP   65  - SER   94  <=> VAL    4  - ASP   33 )                          
   9: 6c70-A wi12-A   261 - 284 <=>   35 -  58   (TYR  347  - THR  370  <=> PRO   35  - LEU   58 )                          
   9: 6c70-A wi12-A   285 - 288 <=>   60 -  63   (LYS  371  - GLY  374  <=> SER   60  - HIS   63 )                          
   9: 6c70-A wi12-A   361 - 365 <=>  119 - 123   (LYS  447  - VAL  451  <=> LYS  119  - LEU  123 )                          
   9: 6c70-A wi12-A   372 - 388 <=>  129 - 145   (SER  458  - LYS  474  <=> GLN  129  - ASP  145 )                          
  10: 6c70-A wg5p-A    39 -  42 <=>  104 - 107   (TYR   41  - VAL   44  <=> LYS  104  - PHE  107 )                          
  10: 6c70-A wg5p-A    44 -  54 <=>  110 - 120   (LEU   46  - MET   56  <=> GLY  110  - ALA  120 )                          
  10: 6c70-A wg5p-A    64 -  92 <=>  222 - 250   (ASP   66  - SER   94  <=> LEU  222  - SER  250 )                          
  10: 6c70-A wg5p-A    95 -  98 <=>  251 - 254   (PHE   97  - THR  100  <=> ASN  251  - PRO  254 )                          
  10: 6c70-A wg5p-A   256 - 291 <=>  255 - 290   (ALA  342  - VAL  377  <=> GLU  255  - HIS  290 )                          
  11: 6c70-A weks-A    64 -  93 <=>  373 - 402   (ASP   66  - LYS   95  <=> ARG  373  - GLY  402 )                          
  11: 6c70-A weks-A   260 - 282 <=>  407 - 429   (ALA  346  - GLN  368  <=> SER  407  - GLU  429 )                          
  11: 6c70-A weks-A   284 - 287 <=>  430 - 433   (THR  370  - ASN  373  <=> ASP  430  - ILE  433 )                          
  11: 6c70-A weks-A   288 - 293 <=>  452 - 457   (GLY  374  - ALA  379  <=> ALA  452  - ASN  457 )                          
  11: 6c70-A weks-A   329 - 332 <=>  678 - 681   (TYR  415  - HIS  418  <=> SER  678  - THR  681 )                          
  11: 6c70-A weks-A   335 - 338 <=>  682 - 685   (ASP  421  - GLU  424  <=> LYS  682  - LEU  685 )                          
  12: 6c70-A wb14-A    64 -  95 <=>  104 - 135   (ASP   66  - PHE   97  <=> SER  104  - PRO  135 )                          
  12: 6c70-A wb14-A   259 - 285 <=>  136 - 162   (ASP  345  - LYS  371  <=> ALA  136  - HIS  162 )                          
  12: 6c70-A wb14-A   286 - 290 <=>  164 - 168   (VAL  372  - ASN  376  <=> ALA  164  - LEU  168 )                          
  13: 6c70-A wcsn-A    37 -  46 <=>   58 -  67   (ARG   39  - LEU   48  <=> LYS   58  - TRP   67 )                          
  13: 6c70-A wcsn-A    49 -  52 <=>  126 - 129   (LEU   51  - GLY   54  <=> ALA  126  - TRP  129 )                          
  13: 6c70-A wcsn-A    64 -  92 <=>  171 - 199   (ASP   66  - SER   94  <=> ASP  171  - PRO  199 )                          
  13: 6c70-A wcsn-A    94 -  97 <=>  200 - 203   (ILE   96  - LYS   99  <=> ASP  200  - LYS  203 )                          
  13: 6c70-A wcsn-A   257 - 286 <=>  204 - 233   (VAL  343  - VAL  372  <=> ASN  204  - ALA  233 )                          
  13: 6c70-A wcsn-A   287 - 290 <=>  236 - 239   (ASN  373  - ASN  376  <=> ILE  236  - SER  239 )                          
  14: 6c70-A wg15-A    61 - 102 <=>  117 - 158   (GLU   63  - TRP  104  <=> GLY  117  - ASN  158 )                          
  14: 6c70-A wg15-A   252 - 287 <=>  160 - 195   (ARG  338  - ASN  373  <=> ARG  160  - ARG  195 )                          
  14: 6c70-A wg15-A   288 - 305 <=>  233 - 250   (GLY  374  - GLY  391  <=> VAL  233  - PRO  250 )                          
  14: 6c70-A wg15-A   332 - 338 <=>  664 - 670   (HIS  418  - GLU  424  <=> LEU  664  - HIS  670 )                          
  15: 6c70-A wdrc-A    64 -  89 <=>   32 -  57   (ASP   66  - PRO   91  <=> SER   32  - GLY   57 )                          
  15: 6c70-A wdrc-A    91 -  97 <=>   58 -  64   (ARG   93  - LYS   99  <=> TYR   58  - LYS   64 )                          
  15: 6c70-A wdrc-A    99 - 102 <=>   65 -  68   (LEU  101  - TRP  104  <=> MET   65  - GLY   68 )                          
  15: 6c70-A wdrc-A   252 - 286 <=>   69 - 103   (ARG  338  - VAL  372  <=> PRO   69  - GLU  103 )                          
  15: 6c70-A wdrc-A   287 - 290 <=>  106 - 109   (ASN  373  - ASN  376  <=> GLN  106  - GLN  109 )                          
  16: 6c70-A wh8v-A    65 -  91 <=>    1 -  27   (VAL   67  - ARG   93  <=> MET    1  - PRO   27 )                          
  16: 6c70-A wh8v-A   260 - 284 <=>   28 -  52   (ALA  346  - THR  370  <=> ASP   28  - GLU   52 )                          
  16: 6c70-A wh8v-A   285 - 289 <=>   54 -  58   (LYS  371  - VAL  375  <=> LYS   54  - GLU   58 )                          
  16: 6c70-A wh8v-A   319 - 322 <=>  283 - 286   (GLU  405  - SER  408  <=> GLN  283  - ARG  286 )                          
  16: 6c70-A wh8v-A   328 - 332 <=>  288 - 292   (ALA  414  - HIS  418  <=> ASP  288  - THR  292 )                          
  16: 6c70-A wh8v-A   335 - 339 <=>  293 - 297   (ASP  421  - GLU  425  <=> ARG  293  - GLN  297 )                          
  17: 6c70-A wdp5-A    52 -  55 <=>   10 -  13   (GLY   54  - ALA   57  <=> GLU   10  - GLY   13 )                          
  17: 6c70-A wdp5-A    62 -  69 <=>   17 -  24   (SER   64  - THR   71  <=> ARG   17  - ASP   24 )                          
  17: 6c70-A wdp5-A    71 -  79 <=>   25 -  33   (ASN   73  - LEU   81  <=> PHE   25  - PHE   33 )                          
  17: 6c70-A wdp5-A    80 -  97 <=>   35 -  52   (HIS   82  - LYS   99  <=> SER   35  - HIS   52 )                          
  17: 6c70-A wdp5-A    99 - 105 <=>   53 -  59   (LEU  101  - PRO  107  <=> LEU   53  - ILE   59 )                          
  17: 6c70-A wdp5-A   118 - 121 <=>   61 -  64   (PHE  120  - LEU  123  <=> SER   61  - LEU   64 )                          
  17: 6c70-A wdp5-A   132 - 146 <=>   78 -  92   (CYS  134  - GLY  148  <=> VAL   78  - ARG   92 )                          
  17: 6c70-A wdp5-A   181 - 204 <=>   94 - 117   (GLN  198  - LEU  221  <=> PHE   94  - ASN  117 )                          
  17: 6c70-A wdp5-A   251 - 254 <=>  123 - 126   (VAL  337  - VAL  340  <=> ALA  123  - PRO  126 )                          
  17: 6c70-A wdp5-A   258 - 283 <=>  127 - 152   (GLY  344  - ALA  369  <=> SER  127  - SER  152 )                          
  17: 6c70-A wdp5-A   291 - 312 <=>  153 - 174   (VAL  377  - ILE  398  <=> THR  153  - LEU  174 )                          
  18: 6c70-A wb4z-A    64 -  95 <=>   40 -  71   (ASP   66  - PHE   97  <=> GLU   40  - GLU   71 )                          
  18: 6c70-A wb4z-A   260 - 286 <=>   72 -  98   (ALA  346  - VAL  372  <=> ASP   72  - GLU   98 )                          
  18: 6c70-A wb4z-A   287 - 290 <=>  101 - 104   (ASN  373  - ASN  376  <=> LEU  101  - LYS  104 )                          
  19: 6c70-A wf9j-A     1 -   4 <=>  601 - 604   (PHE    3  - GLN    6  <=> PRO  601  - PRO  604 )                          
  19: 6c70-A wf9j-A     5 -  10 <=> 1101 -1106   (GLY    7  - LEU   12  <=> PHE 1101  - LEU 1106 )                          
  19: 6c70-A wf9j-A    11 -  19 <=> 1108 -1116   (LEU   13  - GLY   21  <=> SER 1108  - SER 1116 )                          
  19: 6c70-A wf9j-A    20 -  23 <=> 1124 -1127   (VAL   22  - PHE   25  <=> ASN 1124  - ASP 1127 )                          
  19: 6c70-A wf9j-A    85 -  88 <=> 1129 -1132   (MET   87  - PHE   90  <=> GLN 1129  - PHE 1132 )                          
  19: 6c70-A wf9j-A    92 - 103 <=> 1135 -1146   (SER   94  - ASN  105  <=> LEU 1135  - SER 1146 )                          
  19: 6c70-A wf9j-A   109 - 117 <=> 1157 -1165   (PRO  111  - ARG  119  <=> LYS 1157  - SER 1165 )                          
  19: 6c70-A wf9j-A   118 - 145 <=> 1167 -1194   (PHE  120  - THR  147  <=> LYS 1167  - PRO 1194 )                          
  19: 6c70-A wf9j-A   180 - 183 <=> 1196 -1199   (TYR  197  - TYR  200  <=> PHE 1196  - PRO 1199 )                          
  19: 6c70-A wf9j-A   184 - 206 <=> 1210 -1232   (TYR  201  - ALA  223  <=> ASN 1210  - ASN 1232 )                          
  19: 6c70-A wf9j-A   243 - 246 <=> 1235 -1238   (TRP  329  - ARG  332  <=> ARG 1235  - ARG 1238 )                          
  19: 6c70-A wf9j-A   248 - 251 <=> 1239 -1242   (LYS  334  - VAL  337  <=> ARG 1239  - LEU 1242 )                          
  19: 6c70-A wf9j-A   254 - 259 <=> 1248 -1253   (VAL  340  - ASP  345  <=> VAL 1248  - THR 1253 )                          
  19: 6c70-A wf9j-A   261 - 271 <=> 1254 -1264   (TYR  347  - THR  357  <=> THR 1254  - SER 1264 )                          
  19: 6c70-A wf9j-A   299 - 315 <=> 1279 -1295   (TYR  385  - ASN  401  <=> SER 1279  - GLY 1295 )                          
  19: 6c70-A wf9j-A   331 - 334 <=> 1327 -1330   (CYS  417  - TYR  420  <=> LYS 1327  - LYS 1330 )                          
  19: 6c70-A wf9j-A   335 - 338 <=> 1332 -1335   (ASP  421  - GLU  424  <=> ILE 1332  - GLN 1335 )                          
  20: 6c70-A wfvx-A    29 -  32 <=>  318 - 321   (SER   31  - LYS   34  <=> ASP  318  - GLU  321 )                          
  20: 6c70-A wfvx-A    53 -  56 <=>  884 - 887   (MET   55  - VAL   58  <=> PHE  884  - GLU  887 )                          
  20: 6c70-A wfvx-A    62 -  88 <=>  940 - 966   (SER   64  - PHE   90  <=> PRO  940  - THR  966 )                          
  20: 6c70-A wfvx-A    90 -  93 <=>  967 - 970   (VAL   92  - LYS   95  <=> ASN  967  - ARG  970 )                          
  20: 6c70-A wfvx-A   174 - 177 <=>  986 - 989   (HIS  191  - ALA  194  <=> PRO  986  - PHE  989 )                          
  20: 6c70-A wfvx-A   180 - 186 <=>  990 - 996   (TYR  197  - VAL  203  <=> ALA  990  - GLY  996 )                          
  20: 6c70-A wfvx-A   227 - 230 <=> 1054 -1057   (GLY  313  - LYS  316  <=> GLU 1054  - SER 1057 )                          
  20: 6c70-A wfvx-A   235 - 238 <=> 1058 -1061   (LEU  321  - SER  324  <=> THR 1058  - GLY 1061 )                          
  20: 6c70-A wfvx-A   243 - 246 <=> 1062 -1065   (TRP  329  - ARG  332  <=> SER 1062  - GLU 1065 )                          
  20: 6c70-A wfvx-A   249 - 281 <=> 1066 -1098   (HIS  335  - TYR  367  <=> PRO 1066  - ASN 1098 )                          
  20: 6c70-A wfvx-A   283 - 289 <=> 1099 -1105   (ALA  369  - VAL  375  <=> SER 1099  - ARG 1105 )                          
  21: 6c70-A wfcj-A    16 -  21 <=>  228 - 233   (VAL   18  - GLY   23  <=> TYR  228  - VAL  233 )                          
  21: 6c70-A wfcj-A    37 -  57 <=>  239 - 259   (ARG   39  - ASN   59  <=> ASP  239  - LYS  259 )                          
  21: 6c70-A wfcj-A    59 -  66 <=>  260 - 267   (MET   61  - ASP   68  <=> LYS  260  - VAL  267 )                          
  21: 6c70-A wfcj-A    69 -  90 <=>  287 - 308   (THR   71  - VAL   92  <=> VAL  287  - GLY  308 )                          
  21: 6c70-A wfcj-A   260 - 284 <=>  314 - 338   (ALA  346  - THR  370  <=> ASN  314  - TRP  338 )                          
  21: 6c70-A wfcj-A   293 - 305 <=>  339 - 351   (ALA  379  - GLY  391  <=> THR  339  - SER  351 )                          
  21: 6c70-A wfcj-A   306 - 311 <=>  353 - 358   (GLN  392  - CYS  397  <=> PHE  353  - PHE  358 )                          
  21: 6c70-A wfcj-A   365 - 380 <=>  359 - 374   (VAL  451  - TYR  466  <=> ARG  359  - ASP  374 )                          
  22: 6c70-A wgoi-A     1 -   4 <=>  191 - 194   (PHE    3  - GLN    6  <=> SER  191  - SER  194 )                          
  22: 6c70-A wgoi-A     8 -  12 <=>  253 - 257   (ALA   10  - PRO   14  <=> ALA  253  - LYS  257 )                          
  22: 6c70-A wgoi-A    30 -  35 <=>  592 - 597   (GLU   32  - PRO   37  <=> ASP  592  - ASN  597 )                          
  22: 6c70-A wgoi-A    40 -  44 <=>  619 - 623   (CYS   42  - LEU   46  <=> ASP  619  - TYR  623 )                          
  22: 6c70-A wgoi-A    46 -  50 <=>  643 - 647   (LEU   48  - GLN   52  <=> TRP  643  - LEU  647 )                          
  22: 6c70-A wgoi-A    51 -  56 <=>  699 - 704   (TYR   53  - VAL   58  <=> SER  699  - SER  704 )                          
  22: 6c70-A wgoi-A    63 -  91 <=>  741 - 769   (ASP   65  - ARG   93  <=> GLU  741  - LEU  769 )                          
  22: 6c70-A wgoi-A    92 -  95 <=>  771 - 774   (SER   94  - PHE   97  <=> SER  771  - SER  774 )                          
  22: 6c70-A wgoi-A   257 - 286 <=>  775 - 804   (VAL  343  - VAL  372  <=> THR  775  - GLY  804 )                          
  22: 6c70-A wgoi-A   292 - 295 <=>  805 - 808   (TYR  378  - THR  381  <=> GLY  805  - ARG  808 )                          
  22: 6c70-A wgoi-A   297 - 307 <=>  809 - 819   (ILE  383  - VAL  393  <=> GLY  809  - MET  819 )                          
  22: 6c70-A wgoi-A   309 - 312 <=>  820 - 823   (LEU  395  - ILE  398  <=> ARG  820  - SER  823 )                          
  22: 6c70-A wgoi-A   368 - 382 <=>  824 - 838   (ASP  454  - MET  468  <=> GLY  824  - GLY  838 )                          
  23: 6c70-A wbdv-A    64 -  89 <=>  279 - 304   (ASP   66  - PRO   91  <=> VAL  279  - SER  304 )                          
  23: 6c70-A wbdv-A    91 -  95 <=>  305 - 309   (ARG   93  - PHE   97  <=> MET  305  - SER  309 )                          
  23: 6c70-A wbdv-A   259 - 286 <=>  310 - 337   (ASP  345  - VAL  372  <=> THR  310  - GLU  337 )                          
  23: 6c70-A wbdv-A   287 - 291 <=>  340 - 344   (ASN  373  - VAL  377  <=> LYS  340  - ARG  344 )                          
  24: 6c70-A wfku-A    63 -  90 <=>   22 -  49   (ASP   65  - VAL   92  <=> PRO   22  - GLN   49 )                          
  24: 6c70-A wfku-A    92 -  95 <=>   50 -  53   (SER   94  - PHE   97  <=> SER   50  - PRO   53 )                          
  24: 6c70-A wfku-A   259 - 286 <=>   54 -  81   (ASP  345  - VAL  372  <=> VAL   54  - SER   81 )                          
  24: 6c70-A wfku-A   288 - 291 <=>  731 - 734   (GLY  374  - VAL  377  <=> ARG  731  - HIS  734 )                          
  24: 6c70-A wfku-A   312 - 316 <=>  813 - 817   (ILE  398  - ARG  402  <=> ALA  813  - VAL  817 )                          
  24: 6c70-A wfku-A   319 - 328 <=>  818 - 827   (GLU  405  - ALA  414  <=> THR  818  - SER  827 )                          
  25: 6c70-A wi32-A    52 -  55 <=>   15 -  18   (GLY   54  - ALA   57  <=> SER   15  - PRO   18 )                          
  25: 6c70-A wi32-A    62 -  69 <=>   21 -  28   (SER   64  - THR   71  <=> GLY   21  - ASP   28 )                          
  25: 6c70-A wi32-A    71 -  78 <=>   29 -  36   (ASN   73  - PHE   80  <=> PHE   29  - ALA   36 )                          
  25: 6c70-A wi32-A    79 -  89 <=>   38 -  48   (LEU   81  - PRO   91  <=> LEU   38  - PHE   48 )                          
  25: 6c70-A wi32-A    91 - 105 <=>   49 -  63   (ARG   93  - PRO  107  <=> VAL   49  - LYS   63 )                          
  25: 6c70-A wi32-A   115 - 118 <=>   65 -  68   (ASN  117  - PHE  120  <=> ALA   65  - ASN   68 )                          
  25: 6c70-A wi32-A   120 - 127 <=>   69 -  76   (ALA  122  - ARG  129  <=> HIS   69  - SER   76 )                          
  25: 6c70-A wi32-A   132 - 143 <=>   83 -  94   (CYS  134  - SER  145  <=> ALA   83  - ASN   94 )                          
  25: 6c70-A wi32-A   145 - 148 <=>   95 -  98   (THR  147  - THR  150  <=> PRO   95  - VAL   98 )                          
  25: 6c70-A wi32-A   183 - 204 <=>  101 - 122   (TYR  200  - LEU  221  <=> ARG  101  - TYR  122 )                          
  25: 6c70-A wi32-A   249 - 252 <=>  127 - 130   (HIS  335  - ARG  338  <=> ARG  127  - ARG  130 )                          
  25: 6c70-A wi32-A   258 - 283 <=>  132 - 157   (GLY  344  - ALA  369  <=> SER  132  - SER  157 )                          
  25: 6c70-A wi32-A   292 - 316 <=>  158 - 182   (TYR  378  - ARG  402  <=> SER  158  - LEU  182 )                          
  25: 6c70-A wi32-A   349 - 353 <=>  197 - 201   (GLN  435  - LYS  439  <=> SER  197  - GLU  201 )                          
  26: 6c70-A wbpe-A    36 -  39 <=>   35 -  38   (HIS   38  - TYR   41  <=> ARG   35  - ARG   38 )                          
  26: 6c70-A wbpe-A    60 -  65 <=>  244 - 249   (MET   62  - VAL   67  <=> ARG  244  - GLU  249 )                          
  26: 6c70-A wbpe-A    67 -  88 <=>  250 - 271   (ASP   69  - PHE   90  <=> ASP  250  - GLN  271 )                          
  26: 6c70-A wbpe-A   192 - 195 <=>  272 - 275   (SER  209  - LEU  212  <=> CYS  272  - HIS  275 )                          
  26: 6c70-A wbpe-A   196 - 199 <=>  280 - 283   (ASP  213  - PHE  216  <=> MET  280  - ASN  283 )                          
  26: 6c70-A wbpe-A   260 - 282 <=>  286 - 308   (ALA  346  - GLN  368  <=> GLN  286  - MET  308 )                          
  26: 6c70-A wbpe-A   292 - 300 <=>  309 - 317   (TYR  378  - LEU  386  <=> SER  309  - LYS  317 )                          
  26: 6c70-A wbpe-A   301 - 309 <=>  321 - 329   (LEU  387  - LEU  395  <=> PRO  321  - SER  329 )                          
  26: 6c70-A wbpe-A   311 - 314 <=>  330 - 333   (CYS  397  - GLY  400  <=> PRO  330  - LEU  333 )                          
  26: 6c70-A wbpe-A   361 - 364 <=>  350 - 353   (LYS  447  - THR  450  <=> TRP  350  - VAL  353 )                          
  26: 6c70-A wbpe-A   385 - 388 <=>  411 - 414   (VAL  471  - LYS  474  <=> SER  411  - GLU  414 )                          
  27: 6c70-A wdl0-A     1 -   4 <=>  444 - 447   (PHE    3  - GLN    6  <=> GLN  444  - GLU  447 )                          
  27: 6c70-A wdl0-A    32 -  35 <=>  450 - 453   (LYS   34  - PRO   37  <=> GLU  450  - GLY  453 )                          
  27: 6c70-A wdl0-A    63 -  88 <=>  483 - 508   (ASP   65  - PHE   90  <=> HIS  483  - ALA  508 )                          
  27: 6c70-A wdl0-A    90 -  93 <=>  509 - 512   (VAL   92  - LYS   95  <=> ASN  509  - GLN  512 )                          
  27: 6c70-A wdl0-A   258 - 283 <=>  513 - 538   (GLY  344  - ALA  369  <=> PRO  513  - GLY  538 )                          
  27: 6c70-A wdl0-A   295 - 298 <=>  539 - 542   (THR  381  - GLY  384  <=> GLU  539  - GLU  542 )                          
  28: 6c70-A weem-A    63 -  93 <=>  121 - 151   (ASP   65  - LYS   95  <=> GLN  121  - THR  151 )                          
  28: 6c70-A weem-A    96 - 101 <=>  152 - 157   (TYR   98  - ILE  103  <=> ASP  152  - SER  157 )                          
  28: 6c70-A weem-A   255 - 278 <=>  161 - 184   (THR  341  - LEU  364  <=> ALA  161  - ASN  184 )                          
  28: 6c70-A weem-A   280 - 286 <=>  185 - 191   (ALA  366  - VAL  372  <=> ASP  185  - ARG  191 )                          
  28: 6c70-A weem-A   302 - 305 <=>  201 - 204   (TYR  388  - GLY  391  <=> LYS  201  - TYR  204 )                          
  28: 6c70-A weem-A   309 - 312 <=>  274 - 277   (LEU  395  - ILE  398  <=> PHE  274  - GLY  277 )                          
  28: 6c70-A weem-A   318 - 321 <=>  367 - 370   (ILE  404  - SER  407  <=> LYS  367  - GLU  370 )                          
  28: 6c70-A weem-A   326 - 331 <=>  372 - 377   (GLU  412  - CYS  417  <=> LEU  372  - LEU  377 )                          
  28: 6c70-A weem-A   332 - 335 <=>  380 - 383   (HIS  418  - ASP  421  <=> MET  380  - GLY  383 )                          
  28: 6c70-A weem-A   336 - 340 <=>  385 - 389   (GLY  422  - ALA  426  <=> GLY  385  - PHE  389 )                          
  28: 6c70-A weem-A   349 - 353 <=>  396 - 400   (GLN  435  - LYS  439  <=> ASP  396  - LEU  400 )                          
  29: 6c70-A wfyd-A    45 -  49 <=>  444 - 448   (LEU   47  - LEU   51  <=> LYS  444  - THR  448 )                          
  29: 6c70-A wfyd-A    55 -  62 <=>  478 - 485   (ALA   57  - SER   64  <=> LEU  478  - SER  485 )                          
  29: 6c70-A wfyd-A    63 -  91 <=>  489 - 517   (ASP   65  - ARG   93  <=> LYS  489  - GLY  517 )                          
  29: 6c70-A wfyd-A   260 - 281 <=>  519 - 540   (ALA  346  - TYR  367  <=> SER  519  - PRO  540 )                          
  29: 6c70-A wfyd-A   282 - 286 <=>  542 - 546   (GLN  368  - VAL  372  <=> LEU  542  - ARG  546 )                          
  29: 6c70-A wfyd-A   334 - 339 <=>  717 - 722   (TYR  420  - GLU  425  <=> VAL  717  - ASP  722 )                          
  30: 6c70-A wckp-A    17 -  20 <=>  234 - 237   (MET   19  - VAL   22  <=> ASP  234  - GLY  237 )                          
  30: 6c70-A wckp-A    37 -  62 <=>  240 - 265   (ARG   39  - SER   64  <=> GLY  240  - GLN  265 )                          
  30: 6c70-A wckp-A    64 -  91 <=>  289 - 316   (ASP   66  - ARG   93  <=> GLN  289  - ASP  316 )                          
  30: 6c70-A wckp-A    92 -  95 <=>  318 - 321   (SER   94  - PHE   97  <=> GLY  318  - SER  321 )                          
  30: 6c70-A wckp-A   257 - 288 <=>  322 - 353   (VAL  343  - GLY  374  <=> SER  322  - ARG  353 )                          
  30: 6c70-A wckp-A   290 - 312 <=>  354 - 376   (ASN  376  - ILE  398  <=> LEU  354  - ASP  376 )                          
  30: 6c70-A wckp-A   369 - 382 <=>  377 - 390   (LEU  455  - MET  468  <=> GLN  377  - ALA  390 )                          
  31: 6c70-A wh30-A    49 -  52 <=>  349 - 352   (LEU   51  - GLY   54  <=> ASN  349  - VAL  352 )                          
  31: 6c70-A wh30-A    59 -  63 <=>  461 - 465   (MET   61  - ASP   65  <=> SER  461  - ASN  465 )                          
  31: 6c70-A wh30-A    65 -  89 <=>  565 - 589   (VAL   67  - PRO   91  <=> ASP  565  - LYS  589 )                          
  31: 6c70-A wh30-A   260 - 290 <=>  591 - 621   (ALA  346  - ASN  376  <=> PRO  591  - GLY  621 )                          
  32: 6c70-A welz-A    63 - 101 <=>  587 - 625   (ASP   65  - ILE  103  <=> SER  587  - ARG  625 )                          
  32: 6c70-A welz-A   252 - 284 <=>  628 - 660   (ARG  338  - THR  370  <=> GLU  628  - GLY  660 )                          
  32: 6c70-A welz-A   285 - 289 <=>  662 - 666   (LYS  371  - VAL  375  <=> TYR  662  - ALA  666 )                          
  33: 6c70-A wgly-A    63 -  88 <=>    1 -  26   (ASP   65  - PHE   90  <=> MET    1  - GLY   26 )                          
  33: 6c70-A wgly-A    90 -  95 <=>   27 -  32   (VAL   92  - PHE   97  <=> PHE   27  - GLY   32 )                          
  33: 6c70-A wgly-A   259 - 286 <=>   33 -  60   (ASP  345  - VAL  372  <=> LYS   33  - LEU   60 )                          
  33: 6c70-A wgly-A   287 - 290 <=>   63 -  66   (ASN  373  - ASN  376  <=> VAL   63  - GLN   66 )                          
  33: 6c70-A wgly-A   291 - 298 <=>   68 -  75   (VAL  377  - GLY  384  <=> ASP   68  - ASP   75 )                          
  33: 6c70-A wgly-A   356 - 359 <=>  147 - 150   (SER  442  - GLY  445  <=> ARG  147  - ARG  150 )                          
  33: 6c70-A wgly-A   363 - 367 <=>  151 - 155   (PHE  449  - LEU  453  <=> LYS  151  - GLU  155 )                          
  33: 6c70-A wgly-A   374 - 388 <=>  161 - 175   (LEU  460  - LYS  474  <=> SER  161  - VAL  175 )                          
  34: 6c70-A we5y-A    64 -  88 <=>   13 -  37   (ASP   66  - PHE   90  <=> ALA   13  - LEU   37 )                          
  34: 6c70-A we5y-A    89 -  93 <=>   39 -  43   (PRO   91  - LYS   95  <=> GLY   39  - GLY   43 )                          
  34: 6c70-A we5y-A   260 - 286 <=>   45 -  71   (ALA  346  - VAL  372  <=> THR   45  - HIS   71 )                          
  34: 6c70-A we5y-A   287 - 290 <=>   74 -  77   (ASN  373  - ASN  376  <=> ALA   74  - ARG   77 )                          
  35: 6c70-A wayu-A    39 -  45 <=>  327 - 333   (TYR   41  - LEU   47  <=> LYS  327  - LYS  333 )                          
  35: 6c70-A wayu-A    57 -  60 <=>  417 - 420   (ASN   59  - MET   62  <=> PRO  417  - ASN  420 )                          
  35: 6c70-A wayu-A    64 - 101 <=>  632 - 669   (ASP   66  - ILE  103  <=> GLN  632  - GLY  669 )                          
  35: 6c70-A wayu-A   255 - 284 <=>  675 - 704   (THR  341  - THR  370  <=> VAL  675  - GLY  704 )                          
  35: 6c70-A wayu-A   285 - 290 <=>  706 - 711   (LYS  371  - ASN  376  <=> LEU  706  - SER  711 )                          
  36: 6c70-A whap-A    15 -  18 <=>   67 -  70   (ARG   17  - GLN   20  <=> GLY   67  - SER   70 )                          
  36: 6c70-A whap-A    21 -  24 <=>   71 -  74   (GLY   23  - MET   26  <=> THR   71  - SER   74 )                          
  36: 6c70-A whap-A    27 -  32 <=>   80 -  85   (TYR   29  - LYS   34  <=> ASP   80  - VAL   85 )                          
  36: 6c70-A whap-A    59 -  64 <=>  138 - 143   (MET   61  - ASP   66  <=> PHE  138  - ALA  143 )                          
  36: 6c70-A whap-A    67 -  99 <=>  144 - 176   (ASP   69  - LEU  101  <=> THR  144  - GLY  176 )                          
  36: 6c70-A whap-A   256 - 276 <=>  178 - 198   (ALA  342  - LEU  362  <=> THR  178  - GLY  198 )                          
  36: 6c70-A whap-A   278 - 283 <=>  199 - 204   (LEU  364  - ALA  369  <=> ALA  199  - LYS  204 )                          
  36: 6c70-A whap-A   286 - 289 <=>  205 - 208   (VAL  372  - VAL  375  <=> GLY  205  - LEU  208 )                          
  36: 6c70-A whap-A   326 - 329 <=>  339 - 342   (GLU  412  - TYR  415  <=> VAL  339  - ASP  342 )                          
  36: 6c70-A whap-A   347 - 352 <=>  344 - 349   (VAL  433  - GLN  438  <=> ASN  344  - ILE  349 )                          
  36: 6c70-A whap-A   353 - 356 <=>  352 - 355   (LYS  439  - SER  442  <=> VAL  352  - ALA  355 )                          
  36: 6c70-A whap-A   366 - 370 <=>  522 - 526   (SER  452  - PHE  456  <=> ILE  522  - LEU  526 )                          
  36: 6c70-A whap-A   373 - 376 <=>  528 - 531   (VAL  459  - ALA  462  <=> MET  528  - PHE  531 )                          
  36: 6c70-A whap-A   377 - 387 <=>  548 - 558   (VAL  463  - LEU  473  <=> GLY  548  - LEU  558 )                          
  37: 6c70-A wg61-A    64 -  79 <=>   33 -  48   (ASP   66  - LEU   81  <=> SER   33  - TYR   48 )                          
  37: 6c70-A wg61-A    80 -  90 <=>   50 -  60   (HIS   82  - VAL   92  <=> TYR   50  - GLN   60 )                          
  37: 6c70-A wg61-A    92 -  99 <=>   61 -  68   (SER   94  - LEU  101  <=> LYS   61  - SER   68 )                          
  37: 6c70-A wg61-A   256 - 284 <=>   69 -  97   (ALA  342  - THR  370  <=> SER   69  - LYS   97 )                          
  38: 6c70-A wcop-A    63 -  93 <=>   11 -  41   (ASP   65  - LYS   95  <=> SER   11  - THR   41 )                          
  38: 6c70-A wcop-A    95 -  98 <=>   42 -  45   (PHE   97  - THR  100  <=> CYS   42  - GLN   45 )                          
  38: 6c70-A wcop-A   255 - 282 <=>   46 -  73   (THR  341  - GLN  368  <=> VAL   46  - ALA   73 )                          
  38: 6c70-A wcop-A   287 - 293 <=>   79 -  85   (ASN  373  - ALA  379  <=> THR   79  - ILE   85 )                          
  38: 6c70-A wcop-A   299 - 309 <=>   91 - 101   (TYR  385  - LEU  395  <=> TYR   91  - LEU  101 )                          
  38: 6c70-A wcop-A   315 - 320 <=>  140 - 145   (ASN  401  - GLU  406  <=> ILE  140  - LEU  145 )                          
  38: 6c70-A wcop-A   331 - 336 <=>  272 - 277   (CYS  417  - GLY  422  <=> ILE  272  - GLU  277 )                          
  38: 6c70-A wcop-A   337 - 340 <=>  280 - 283   (SER  423  - ALA  426  <=> LEU  280  - MET  283 )                          
  39: 6c70-A wcya-A    64 -  93 <=>    1 -  30   (ASP   66  - LYS   95  <=> MET    1  - ALA   30 )                          
  39: 6c70-A wcya-A    95 -  98 <=>   31 -  34   (PHE   97  - THR  100  <=> ALA   31  - ALA   34 )                          
  39: 6c70-A wcya-A   257 - 286 <=>   35 -  64   (VAL  343  - VAL  372  <=> PRO   35  - LYS   64 )                          
  39: 6c70-A wcya-A   287 - 290 <=>   66 -  69   (ASN  373  - ASN  376  <=> ILE   66  - ASP   69 )                          
  40: 6c70-A wgcc-A    64 -  95 <=>  210 - 241   (ASP   66  - PHE   97  <=> TYR  210  - ASP  241 )                          
  40: 6c70-A wgcc-A   259 - 290 <=>  243 - 274   (ASP  345  - ASN  376  <=> GLU  243  - ASN  274 )                          
  40: 6c70-A wgcc-A   312 - 318 <=>  352 - 358   (ILE  398  - ILE  404  <=> PHE  352  - GLU  358 )                          
  40: 6c70-A wgcc-A   330 - 333 <=>  386 - 389   (SER  416  - TRP  419  <=> PHE  386  - PRO  389 )                          
  40: 6c70-A wgcc-A   336 - 339 <=>  390 - 393   (GLY  422  - GLU  425  <=> PRO  390  - GLN  393 )                          
  41: 6c70-A wi3g-A    63 -  89 <=>  870 - 896   (ASP   65  - PRO   91  <=> GLY  870  - GLU  896 )                          
  41: 6c70-A wi3g-A    91 -  99 <=>  897 - 905   (ARG   93  - LEU  101  <=> LEU  897  - GLY  905 )                          
  41: 6c70-A wi3g-A   256 - 286 <=>  906 - 936   (ALA  342  - VAL  372  <=> SER  906  - VAL  936 )                          
  41: 6c70-A wi3g-A   287 - 290 <=>  939 - 942   (ASN  373  - ASN  376  <=> LEU  939  - GLY  942 )                          
  42: 6c70-A wfvu-A    63 -  66 <=>    9 -  12   (ASP   65  - ASP   68  <=> PRO    9  - PRO   12 )                          
  42: 6c70-A wfvu-A    68 -  97 <=>   13 -  42   (LEU   70  - LYS   99  <=> LEU   13  - ILE   42 )                          
  42: 6c70-A wfvu-A   104 - 107 <=>   79 -  82   (ASN  106  - SER  109  <=> ASP   79  - GLY   82 )                          
  42: 6c70-A wfvu-A   132 - 149 <=>  100 - 117   (CYS  134  - PHE  151  <=> LEU  100  - VAL  117 )                          
  42: 6c70-A wfvu-A   157 - 160 <=>  126 - 129   (ARG  174  - ILE  177  <=> TRP  126  - GLY  129 )                          
  42: 6c70-A wfvu-A   183 - 206 <=>  130 - 153   (TYR  200  - ALA  223  <=> GLU  130  - GLU  153 )                          
  42: 6c70-A wfvu-A   251 - 254 <=>  154 - 157   (VAL  337  - VAL  340  <=> SER  154  - PRO  157 )                          
  42: 6c70-A wfvu-A   258 - 287 <=>  158 - 187   (GLY  344  - ASN  373  <=> THR  158  - THR  187 )                          
  42: 6c70-A wfvu-A   288 - 291 <=>  202 - 205   (GLY  374  - VAL  377  <=> ASN  202  - ASP  205 )                          
  42: 6c70-A wfvu-A   294 - 312 <=>  206 - 224   (ALA  380  - ILE  398  <=> SER  206  - ILE  224 )                          
  42: 6c70-A wfvu-A   364 - 367 <=>  225 - 228   (THR  450  - LEU  453  <=> LEU  225  - LEU  228 )                          
  43: 6c70-A wh9k-A    64 -  99 <=>    1 -  36   (ASP   66  - LEU  101  <=> MET    1  - ALA   36 )                          
  43: 6c70-A wh9k-A   248 - 260 <=>   79 -  91   (LYS  334  - ALA  346  <=> ALA   79  - LEU   91 )                          
  43: 6c70-A wh9k-A   261 - 284 <=>   95 - 118   (TYR  347  - THR  370  <=> ARG   95  - ARG  118 )                          
  43: 6c70-A wh9k-A   332 - 346 <=>  344 - 358   (HIS  418  - ILE  432  <=> ILE  344  - MET  358 )                          
  44: 6c70-A wfvd-A     1 -   6 <=>  145 - 150   (PHE    3  - LEU    8  <=> LYS  145  - SER  150 )                          
  44: 6c70-A wfvd-A    15 -  18 <=>  184 - 187   (ARG   17  - GLN   20  <=> THR  184  - SER  187 )                          
  44: 6c70-A wfvd-A    62 -  91 <=>  212 - 241   (SER   64  - ARG   93  <=> LEU  212  - VAL  241 )                          
  44: 6c70-A wfvd-A   258 - 280 <=>  244 - 266   (GLY  344  - ALA  366  <=> THR  244  - GLY  266 )                          
  44: 6c70-A wfvd-A   310 - 313 <=>  279 - 282   (PHE  396  - PHE  399  <=> ARG  279  - THR  282 )                          
  44: 6c70-A wfvd-A   317 - 320 <=>  285 - 288   (LEU  403  - GLU  406  <=> ASP  285  - VAL  288 )                          
  44: 6c70-A wfvd-A   372 - 375 <=> 1264 -1267   (SER  458  - GLY  461  <=> GLU 1264  - ARG 1267 )                          
  45: 6c70-A wb16-A    49 -  52 <=>    2 -   5   (LEU   51  - GLY   54  <=> GLY    2  - GLU    5 )                          
  45: 6c70-A wb16-A    55 -  58 <=>    6 -   9   (ALA   57  - LEU   60  <=> CYS    6  - PRO    9 )                          
  45: 6c70-A wb16-A    66 -  71 <=>   12 -  17   (ASP   68  - ASN   73  <=> ARG   12  - THR   17 )                          
  45: 6c70-A wb16-A    74 -  78 <=>   18 -  22   (THR   76  - PHE   80  <=> ASP   18  - GLN   22 )                          
  45: 6c70-A wb16-A    79 - 101 <=>   25 -  47   (LEU   81  - ILE  103  <=> LEU   25  - LEU   47 )                          
  45: 6c70-A wb16-A   102 - 105 <=>   49 -  52   (TRP  104  - PRO  107  <=> THR   49  - LEU   52 )                          
  45: 6c70-A wb16-A   107 - 110 <=>   57 -  60   (SER  109  - LEU  112  <=> GLN   57  - HIS   60 )                          
  45: 6c70-A wb16-A   124 - 145 <=>  124 - 145   (THR  126  - THR  147  <=> ALA  124  - ALA  145 )                          
  45: 6c70-A wb16-A   179 - 204 <=>  148 - 173   (ILE  196  - LEU  221  <=> GLY  148  - LEU  173 )                          
  45: 6c70-A wb16-A   252 - 255 <=>  181 - 184   (ARG  338  - THR  341  <=> ARG  181  - ARG  184 )                          
  45: 6c70-A wb16-A   257 - 283 <=>  185 - 211   (VAL  343  - ALA  369  <=> LEU  185  - PRO  211 )                          
  45: 6c70-A wb16-A   292 - 318 <=>  213 - 239   (TYR  378  - ILE  404  <=> SER  213  - LYS  239 )                          
  45: 6c70-A wb16-A   323 - 326 <=>  243 - 246   (SER  409  - GLU  412  <=> THR  243  - LEU  246 )                          
  45: 6c70-A wb16-A   340 - 343 <=>  249 - 252   (ALA  426  - PHE  429  <=> GLU  249  - ILE  252 )                          
  45: 6c70-A wb16-A   349 - 356 <=>  254 - 261   (GLN  435  - SER  442  <=> PRO  254  - SER  261 )                          
  45: 6c70-A wb16-A   383 - 387 <=>  361 - 365   (VAL  469  - LEU  473  <=> ARG  361  - TRP  365 )                          
  46: 6c70-A wffv-A    46 -  49 <=>  177 - 180   (LEU   48  - LEU   51  <=> THR  177  - THR  180 )                          
  46: 6c70-A wffv-A    64 -  95 <=>  590 - 621   (ASP   66  - PHE   97  <=> LYS  590  - LEU  621 )                          
  46: 6c70-A wffv-A   260 - 286 <=>  622 - 648   (ALA  346  - VAL  372  <=> ASP  622  - LEU  648 )                          
  46: 6c70-A wffv-A   287 - 290 <=>  653 - 656   (ASN  373  - ASN  376  <=> VAL  653  - LEU  656 )                          
  46: 6c70-A wffv-A   312 - 325 <=>  979 - 992   (ILE  398  - MET  411  <=> PRO  979  - GLU  992 )                          
  46: 6c70-A wffv-A   329 - 333 <=> 1027 -1031   (TYR  415  - TRP  419  <=> LYS 1027  - ILE 1031 )                          
  46: 6c70-A wffv-A   334 - 338 <=> 1064 -1068   (TYR  420  - GLU  424  <=> PRO 1064  - LEU 1068 )                          
  47: 6c70-A weja-A    36 -  41 <=>   97 - 102   (HIS   38  - ILE   43  <=> PRO   97  - LYS  102 )                          
  47: 6c70-A weja-A    47 -  58 <=>  153 - 164   (LEU   49  - LEU   60  <=> LEU  153  - GLN  164 )                          
  47: 6c70-A weja-A    59 -  63 <=>  198 - 202   (MET   61  - ASP   65  <=> ALA  198  - GLY  202 )                          
  47: 6c70-A weja-A    64 -  93 <=>  601 - 630   (ASP   66  - LYS   95  <=> ASP  601  - LYS  630 )                          
  47: 6c70-A weja-A    95 -  98 <=>  631 - 634   (PHE   97  - THR  100  <=> ASN  631  - LEU  634 )                          
  47: 6c70-A weja-A   256 - 259 <=>  635 - 638   (ALA  342  - ASP  345  <=> THR  635  - ASP  638 )                          
  47: 6c70-A weja-A   261 - 286 <=>  641 - 666   (TYR  347  - VAL  372  <=> THR  641  - SER  666 )                          
  47: 6c70-A weja-A   287 - 290 <=>  669 - 672   (ASN  373  - ASN  376  <=> ARG  669  - TYR  672 )                          
  48: 6c70-A whex-A    41 -  47 <=>  114 - 120   (ILE   43  - LEU   49  <=> HIS  114  - ILE  120 )                          
  48: 6c70-A whex-A    49 -  63 <=>  186 - 200   (LEU   51  - ASP   65  <=> TRP  186  - TYR  200 )                          
  48: 6c70-A whex-A    65 -  92 <=>  215 - 242   (VAL   67  - SER   94  <=> LYS  215  - THR  242 )                          
  48: 6c70-A whex-A    93 -  97 <=>  244 - 248   (LYS   95  - LYS   99  <=> THR  244  - TRP  248 )                          
  48: 6c70-A whex-A   261 - 285 <=>  259 - 283   (TYR  347  - LYS  371  <=> GLU  259  - THR  283 )                          
  48: 6c70-A whex-A   286 - 291 <=>  285 - 290   (VAL  372  - VAL  377  <=> LYS  285  - ARG  290 )                          
  48: 6c70-A whex-A   382 - 388 <=>  297 - 303   (MET  468  - LYS  474  <=> VAL  297  - ALA  303 )                          
  49: 6c70-A wf2b-A    64 -  89 <=>  131 - 156   (ASP   66  - PRO   91  <=> VAL  131  - GLY  156 )                          
  49: 6c70-A wf2b-A    91 -  95 <=>  157 - 161   (ARG   93  - PHE   97  <=> GLY  157  - PRO  161 )                          
  49: 6c70-A wf2b-A   259 - 281 <=>  162 - 184   (ASP  345  - TYR  367  <=> GLU  162  - LEU  184 )                          
  49: 6c70-A wf2b-A   282 - 286 <=>  186 - 190   (GLN  368  - VAL  372  <=> ALA  186  - VAL  190 )                          
  49: 6c70-A wf2b-A   287 - 290 <=>  193 - 196   (ASN  373  - ASN  376  <=> LEU  193  - PRO  196 )                          
  49: 6c70-A wf2b-A   329 - 332 <=>  330 - 333   (TYR  415  - HIS  418  <=> LYS  330  - LYS  333 )                          
  49: 6c70-A wf2b-A   335 - 338 <=>  334 - 337   (ASP  421  - GLU  424  <=> GLY  334  - GLY  337 )                          
  50: 6c70-A wi0n-A     2 -   5 <=>   79 -  82   (LYS    4  - GLY    7  <=> GLU   79  - ARG   82 )                          
  50: 6c70-A wi0n-A    17 -  20 <=>  464 - 467   (MET   19  - VAL   22  <=> LEU  464  - PRO  467 )                          
  50: 6c70-A wi0n-A    36 -  40 <=>  468 - 472   (HIS   38  - CYS   42  <=> ASP  468  - ARG  472 )                          
  50: 6c70-A wi0n-A    41 -  62 <=>  478 - 499   (ILE   43  - SER   64  <=> GLY  478  - PRO  499 )                          
  50: 6c70-A wi0n-A    63 -  66 <=>  501 - 504   (ASP   65  - ASP   68  <=> HIS  501  - LEU  504 )                          
  50: 6c70-A wi0n-A    68 -  95 <=>  513 - 540   (LEU   70  - PHE   97  <=> ILE  513  - LEU  540 )                          
  50: 6c70-A wi0n-A   259 - 283 <=>  543 - 567   (ASP  345  - ALA  369  <=> SER  543  - SER  567 )                          
  50: 6c70-A wi0n-A   284 - 288 <=>  569 - 573   (THR  370  - GLY  374  <=> LEU  569  - ALA  573 )                          
  50: 6c70-A wi0n-A   292 - 315 <=>  574 - 597   (TYR  378  - ASN  401  <=> MET  574  - PRO  597 )                          
  50: 6c70-A wi0n-A   366 - 380 <=>  598 - 612   (SER  452  - TYR  466  <=> ASP  598  - ALA  612 )                          
  51: 6c70-A wfh2-A    48 -  51 <=>   48 -  51   (LEU   50  - TYR   53  <=> GLN   48  - CYS   51 )                          
  51: 6c70-A wfh2-A    54 -  58 <=>   56 -  60   (MET   56  - LEU   60  <=> GLY   56  - LEU   60 )                          
  51: 6c70-A wfh2-A    65 -  69 <=>   62 -  66   (VAL   67  - THR   71  <=> PRO   62  - ASP   66 )                          
  51: 6c70-A wfh2-A    71 - 106 <=>   67 - 102   (ASN   73  - ASN  108  <=> PHE   67  - PRO  102 )                          
  51: 6c70-A wfh2-A   118 - 121 <=>  104 - 107   (PHE  120  - LEU  123  <=> SER  104  - TRP  107 )                          
  51: 6c70-A wfh2-A   132 - 146 <=>  121 - 135   (CYS  134  - GLY  148  <=> ALA  121  - PRO  135 )                          
  51: 6c70-A wfh2-A   178 - 203 <=>  136 - 161   (LEU  195  - LEU  220  <=> ASP  136  - GLN  161 )                          
  51: 6c70-A wfh2-A   249 - 252 <=>  166 - 169   (HIS  335  - ARG  338  <=> PRO  166  - ARG  169 )                          
  51: 6c70-A wfh2-A   255 - 258 <=>  170 - 173   (THR  341  - GLY  344  <=> ASN  170  - GLY  173 )                          
  51: 6c70-A wfh2-A   260 - 283 <=>  174 - 197   (ALA  346  - ALA  369  <=> VAL  174  - GLN  197 )                          
  51: 6c70-A wfh2-A   292 - 295 <=>  200 - 203   (TYR  378  - THR  381  <=> ALA  200  - LEU  203 )                          
  51: 6c70-A wfh2-A   298 - 321 <=>  204 - 227   (GLY  384  - SER  407  <=> PRO  204  - PRO  227 )                          
  51: 6c70-A wfh2-A   346 - 349 <=>  235 - 238   (ILE  432  - GLN  435  <=> ALA  235  - GLU  238 )                          
  52: 6c70-A wi99-A    64 -  93 <=>   20 -  49   (ASP   66  - LYS   95  <=> SER   20  - LEU   49 )                          
  52: 6c70-A wi99-A    99 - 102 <=>   54 -  57   (LEU  101  - TRP  104  <=> PRO   54  - GLU   57 )                          
  52: 6c70-A wi99-A   187 - 191 <=>   68 -  72   (ILE  204  - VAL  208  <=> SER   68  - THR   72 )                          
  52: 6c70-A wi99-A   193 - 204 <=>   73 -  84   (ASN  210  - LEU  221  <=> LYS   73  - ASP   84 )                          
  52: 6c70-A wi99-A   256 - 286 <=>   87 - 117   (ALA  342  - VAL  372  <=> ASP   87  - GLU  117 )                          
  52: 6c70-A wi99-A   287 - 290 <=>  120 - 123   (ASN  373  - ASN  376  <=> LEU  120  - ALA  123 )                          
  52: 6c70-A wi99-A   330 - 333 <=>  511 - 514   (SER  416  - TRP  419  <=> LEU  511  - THR  514 )                          
  52: 6c70-A wi99-A   340 - 343 <=>  515 - 518   (ALA  426  - PHE  429  <=> VAL  515  - ARG  518 )                          
  53: 6c70-A whae-A    63 -  96 <=>   27 -  60   (ASP   65  - TYR   98  <=> SER   27  - THR   60 )                          
  53: 6c70-A whae-A    98 - 101 <=>   68 -  71   (THR  100  - ILE  103  <=> ILE   68  - GLN   71 )                          
  53: 6c70-A whae-A   193 - 211 <=>   80 -  98   (ASN  210  - GLN  228  <=> THR   80  - LYS   98 )                          
  53: 6c70-A whae-A   246 - 249 <=>   99 - 102   (ARG  332  - HIS  335  <=> LYS   99  - GLN  102 )                          
  53: 6c70-A whae-A   252 - 282 <=>  103 - 133   (ARG  338  - GLN  368  <=> CYS  103  - ALA  133 )                          
  53: 6c70-A whae-A   284 - 290 <=>  134 - 140   (THR  370  - ASN  376  <=> ASN  134  - VAL  140 )                          
  54: 6c70-A wbou-A    64 - 102 <=>   44 -  82   (ASP   66  - TRP  104  <=> THR   44  - ASP   82 )                          
  54: 6c70-A wbou-A   248 - 285 <=>   84 - 121   (LYS  334  - LYS  371  <=> ALA   84  - SER  121 )                          
  54: 6c70-A wbou-A   286 - 290 <=>  123 - 127   (VAL  372  - ASN  376  <=> SER  123  - ASP  127 )                          
  54: 6c70-A wbou-A   322 - 330 <=>  539 - 547   (SER  408  - SER  416  <=> THR  539  - LYS  547 )                          
  54: 6c70-A wbou-A   331 - 334 <=>  549 - 552   (CYS  417  - TYR  420  <=> ASN  549  - LEU  552 )                          
  54: 6c70-A wbou-A   335 - 339 <=>  554 - 558   (ASP  421  - GLU  425  <=> GLN  554  - GLU  558 )                          
  55: 6c70-A we4s-A    63 -  94 <=>    3 -  34   (ASP   65  - ILE   96  <=> VAL    3  - ALA   34 )                          
  55: 6c70-A we4s-A    96 -  99 <=>   35 -  38   (TYR   98  - LEU  101  <=> GLN   35  - VAL   38 )                          
  55: 6c70-A we4s-A   258 - 274 <=>   41 -  57   (GLY  344  - ILE  360  <=> PHE   41  - SER   57 )                          
  55: 6c70-A we4s-A   276 - 280 <=>   58 -  62   (LEU  362  - ALA  366  <=> ASP   58  - LEU   62 )                          
  55: 6c70-A we4s-A   380 - 385 <=>   64 -  69   (TYR  466  - VAL  471  <=> GLN   64  - ARG   69 )                          
  56: 6c70-A wf76-A    28 -  52 <=>    4 -  28   (TYR   30  - GLY   54  <=> SER    4  - LEU   28 )                          
  56: 6c70-A wf76-A    53 -  61 <=>   30 -  38   (MET   55  - GLU   63  <=> ASP   30  - LEU   38 )                          
  56: 6c70-A wf76-A    67 -  91 <=>   39 -  63   (ASP   69  - ARG   93  <=> PRO   39  - ARG   63 )                          
  56: 6c70-A wf76-A    92 -  95 <=>   65 -  68   (SER   94  - PHE   97  <=> ASN   65  - ASP   68 )                          
  56: 6c70-A wf76-A   260 - 284 <=>   70 -  94   (ALA  346  - THR  370  <=> THR   70  - PRO   94 )                          
  56: 6c70-A wf76-A   384 - 387 <=>   95 -  98   (LEU  470  - LEU  473  <=> PRO   95  - ARG   98 )                          
  57: 6c70-A wc7z-A    63 - 103 <=>  107 - 147   (ASP   65  - ASN  105  <=> ARG  107  - LYS  147 )                          
  57: 6c70-A wc7z-A   104 - 108 <=>  150 - 154   (ASN  106  - HIS  110  <=> VAL  150  - ASP  154 )                          
  57: 6c70-A wc7z-A   253 - 260 <=>  163 - 170   (LEU  339  - ALA  346  <=> ASN  163  - VAL  170 )                          
  57: 6c70-A wc7z-A   261 - 284 <=>  173 - 196   (TYR  347  - THR  370  <=> VAL  173  - SER  196 )                          
  57: 6c70-A wc7z-A   285 - 290 <=>  198 - 203   (LYS  371  - ASN  376  <=> ILE  198  - TRP  203 )                          
  57: 6c70-A wc7z-A   319 - 330 <=>  278 - 289   (GLU  405  - SER  416  <=> LEU  278  - ARG  289 )                          
  57: 6c70-A wc7z-A   331 - 336 <=>  291 - 296   (CYS  417  - GLY  422  <=> GLU  291  - ILE  296 )                          
  58: 6c70-A wcdb-A     1 -   4 <=>  165 - 168   (PHE    3  - GLN    6  <=> THR  165  - ARG  168 )                          
  58: 6c70-A wcdb-A     9 -  20 <=>  169 - 180   (ASP   11  - VAL   22  <=> ASN  169  - LEU  180 )                          
  58: 6c70-A wcdb-A    45 -  61 <=>  183 - 199   (LEU   47  - GLU   63  <=> GLN  183  - SER  199 )                          
  58: 6c70-A wcdb-A    64 -  91 <=>  200 - 227   (ASP   66  - ARG   93  <=> ALA  200  - GLY  227 )                          
  58: 6c70-A wcdb-A    92 -  95 <=>  229 - 232   (SER   94  - PHE   97  <=> LEU  229  - GLY  232 )                          
  58: 6c70-A wcdb-A   258 - 286 <=>  233 - 261   (GLY  344  - VAL  372  <=> ASP  233  - GLY  261 )                          
  58: 6c70-A wcdb-A   292 - 295 <=>  263 - 266   (TYR  378  - THR  381  <=> SER  263  - ASP  266 )                          
  58: 6c70-A wcdb-A   315 - 318 <=>  315 - 318   (ASN  401  - ILE  404  <=> GLU  315  - LEU  318 )                          
  58: 6c70-A wcdb-A   322 - 325 <=>  319 - 322   (SER  408  - MET  411  <=> GLY  319  - GLY  322 )                          
  58: 6c70-A wcdb-A   335 - 338 <=>  352 - 355   (ASP  421  - GLU  424  <=> VAL  352  - LEU  355 )                          
  59: 6c70-A wfxi-A    31 -  35 <=>  106 - 110   (GLY   33  - PRO   37  <=> ALA  106  - PRO  110 )                          
  59: 6c70-A wfxi-A    60 -  63 <=>  153 - 156   (MET   62  - ASP   65  <=> PHE  153  - LEU  156 )                          
  59: 6c70-A wfxi-A    65 -  87 <=>  380 - 402   (VAL   67  - TYR   89  <=> LEU  380  - LEU  402 )                          
  59: 6c70-A wfxi-A    89 -  92 <=>  403 - 406   (PRO   91  - SER   94  <=> PRO  403  - PRO  406 )                          
  59: 6c70-A wfxi-A   257 - 286 <=>  408 - 437   (VAL  343  - VAL  372  <=> GLY  408  - ARG  437 )                          
  59: 6c70-A wfxi-A   292 - 295 <=>  439 - 442   (TYR  378  - THR  381  <=> GLY  439  - SER  442 )                          
  59: 6c70-A wfxi-A   330 - 333 <=>  842 - 845   (SER  416  - TRP  419  <=> GLN  842  - SER  845 )                          
  59: 6c70-A wfxi-A   350 - 353 <=>  887 - 890   (GLN  436  - LYS  439  <=> THR  887  - THR  890 )                          
  60: 6c70-A wefs-A     1 -   6 <=>  256 - 261   (PHE    3  - LEU    8  <=> GLU  256  - PHE  261 )                          
  60: 6c70-A wefs-A    63 -  94 <=>  313 - 344   (ASP   65  - ILE   96  <=> ARG  313  - SER  344 )                          
  60: 6c70-A wefs-A   258 - 290 <=>  345 - 377   (GLY  344  - ASN  376  <=> GLU  345  - SER  377 )                          
  61: 6c70-A webq-A    11 -  14 <=>   24 -  27   (LEU   13  - ILE   16  <=> GLU   24  - MET   27 )                          
  61: 6c70-A webq-A    16 -  21 <=>   55 -  60   (VAL   18  - GLY   23  <=> CYS   55  - ASN   60 )                          
  61: 6c70-A webq-A    60 -  63 <=>   84 -  87   (MET   62  - ASP   65  <=> GLY   84  - THR   87 )                          
  61: 6c70-A webq-A    65 - 100 <=>   91 - 126   (VAL   67  - ALA  102  <=> PHE   91  - HIS  126 )                          
  61: 6c70-A webq-A   101 - 105 <=>  128 - 132   (ILE  103  - PRO  107  <=> GLU  128  - ARG  132 )                          
  61: 6c70-A webq-A   252 - 262 <=>  136 - 146   (ARG  338  - GLY  348  <=> PHE  136  - GLU  146 )                          
  61: 6c70-A webq-A   263 - 281 <=>  148 - 166   (VAL  349  - TYR  367  <=> GLU  148  - GLU  166 )                          
  61: 6c70-A webq-A   283 - 286 <=>  167 - 170   (ALA  369  - VAL  372  <=> ALA  167  - GLU  170 )                          
  61: 6c70-A webq-A   291 - 302 <=>  172 - 183   (VAL  377  - TYR  388  <=> GLN  172  - HIS  183 )                          
  62: 6c70-A wdp2-A     9 -  12 <=>   27 -  30   (ASP   11  - PRO   14  <=> PRO   27  - THR   30 )                          
  62: 6c70-A wdp2-A    64 -  90 <=> 1041 -1067   (ASP   66  - VAL   92  <=> GLU 1041  - PRO 1067 )                          
  62: 6c70-A wdp2-A    91 -  95 <=> 1069 -1073   (ARG   93  - PHE   97  <=> TYR 1069  - ALA 1073 )                          
  62: 6c70-A wdp2-A   257 - 284 <=> 1074 -1101   (VAL  343  - THR  370  <=> ASN 1074  - GLN 1101 )                          
  62: 6c70-A wdp2-A   285 - 290 <=> 1103 -1108   (LYS  371  - ASN  376  <=> ARG 1103  - GLU 1108 )                          
  63: 6c70-A wcht-A    19 -  22 <=>  219 - 222   (GLY   21  - HIS   24  <=> SER  219  - PRO  222 )                          
  63: 6c70-A wcht-A    40 -  43 <=>  223 - 226   (CYS   42  - THR   45  <=> THR  223  - ASP  226 )                          
  63: 6c70-A wcht-A    46 -  49 <=>  227 - 230   (LEU   48  - LEU   51  <=> LYS  227  - ALA  230 )                          
  63: 6c70-A wcht-A    52 -  57 <=>  231 - 236   (GLY   54  - ASN   59  <=> THR  231  - ILE  236 )                          
  63: 6c70-A wcht-A    62 -  96 <=>  440 - 474   (SER   64  - TYR   98  <=> ILE  440  - GLY  474 )                          
  63: 6c70-A wcht-A    99 - 102 <=>  475 - 478   (LEU  101  - TRP  104  <=> GLN  475  - ASP  478 )                          
  63: 6c70-A wcht-A   251 - 278 <=>  479 - 506   (VAL  337  - LEU  364  <=> SER  479  - GLY  506 )                          
  64: 6c70-A wbp0-A     9 -  12 <=>  446 - 449   (ASP   11  - PRO   14  <=> LYS  446  - THR  449 )                          
  64: 6c70-A wbp0-A    65 -  86 <=>  533 - 554   (VAL   67  - ILE   88  <=> SER  533  - LYS  554 )                          
  64: 6c70-A wbp0-A    90 -  95 <=>  555 - 560   (VAL   92  - PHE   97  <=> LYS  555  - GLU  560 )                          
  64: 6c70-A wbp0-A   261 - 279 <=>  563 - 581   (TYR  347  - LEU  365  <=> PRO  563  - HIS  581 )                          
  64: 6c70-A wbp0-A   282 - 285 <=>  582 - 585   (GLN  368  - LYS  371  <=> GLU  582  - ILE  585 )                          
  64: 6c70-A wbp0-A   297 - 300 <=>  589 - 592   (ILE  383  - LEU  386  <=> LEU  589  - LEU  592 )                          
  64: 6c70-A wbp0-A   302 - 318 <=>  593 - 609   (TYR  388  - ILE  404  <=> THR  593  - LYS  609 )                          
  64: 6c70-A wbp0-A   363 - 366 <=>  611 - 614   (PHE  449  - SER  452  <=> HIS  611  - VAL  614 )                          
  64: 6c70-A wbp0-A   368 - 376 <=>  615 - 623   (ASP  454  - ALA  462  <=> ILE  615  - ARG  623 )                          
  65: 6c70-A wdw0-A     2 -   5 <=>  197 - 200   (LYS    4  - GLY    7  <=> TRP  197  - ALA  200 )                          
  65: 6c70-A wdw0-A     9 -  12 <=>  309 - 312   (ASP   11  - PRO   14  <=> TRP  309  - ALA  312 )                          
  65: 6c70-A wdw0-A    29 -  32 <=>  526 - 529   (SER   31  - LYS   34  <=> ALA  526  - GLU  529 )                          
  65: 6c70-A wdw0-A    33 -  43 <=>  579 - 589   (LYS   35  - THR   45  <=> SER  579  - VAL  589 )                          
  65: 6c70-A wdw0-A    50 -  53 <=>  594 - 597   (GLN   52  - MET   55  <=> LYS  594  - ASN  597 )                          
  65: 6c70-A wdw0-A    64 -  91 <=>  634 - 661   (ASP   66  - ARG   93  <=> THR  634  - TYR  661 )                          
  65: 6c70-A wdw0-A    92 -  95 <=>  663 - 666   (SER   94  - PHE   97  <=> TYR  663  - VAL  666 )                          
  65: 6c70-A wdw0-A   261 - 282 <=>  670 - 691   (TYR  347  - GLN  368  <=> GLN  670  - VAL  691 )                          
  65: 6c70-A wdw0-A   285 - 291 <=>  692 - 698   (LYS  371  - VAL  377  <=> SER  692  - GLN  698 )                          
  65: 6c70-A wdw0-A   326 - 331 <=>  721 - 726   (GLU  412  - CYS  417  <=> GLY  721  - GLY  726 )                          
  65: 6c70-A wdw0-A   334 - 338 <=>  768 - 772   (TYR  420  - GLU  424  <=> SER  768  - GLN  772 )                          
  66: 6c70-A wgvx-A     1 -   4 <=>   99 - 102   (PHE    3  - GLN    6  <=> ALA   99  - LEU  102 )                          
  66: 6c70-A wgvx-A    31 -  43 <=>  110 - 122   (GLY   33  - THR   45  <=> PRO  110  - PRO  122 )                          
  66: 6c70-A wgvx-A    44 -  62 <=>  124 - 142   (LEU   46  - SER   64  <=> VAL  124  - TYR  142 )                          
  66: 6c70-A wgvx-A    64 -  92 <=>  179 - 207   (ASP   66  - SER   94  <=> ALA  179  - PHE  207 )                          
  66: 6c70-A wgvx-A    94 -  97 <=>  209 - 212   (ILE   96  - LYS   99  <=> ASP  209  - MET  212 )                          
  66: 6c70-A wgvx-A   103 - 106 <=>  217 - 220   (ASN  105  - ASN  108  <=> LEU  217  - THR  220 )                          
  66: 6c70-A wgvx-A   136 - 142 <=>  241 - 247   (ALA  138  - ILE  144  <=> TRP  241  - GLY  247 )                          
  66: 6c70-A wgvx-A   158 - 161 <=>  250 - 253   (LEU  175  - ARG  178  <=> GLU  250  - ARG  253 )                          
  66: 6c70-A wgvx-A   185 - 206 <=>  256 - 277   (LEU  202  - ALA  223  <=> LEU  256  - ILE  277 )                          
  66: 6c70-A wgvx-A   253 - 285 <=>  278 - 310   (LEU  339  - LYS  371  <=> ASN  278  - SER  310 )                          
  66: 6c70-A wgvx-A   385 - 388 <=>  312 - 315   (VAL  471  - LYS  474  <=> TYR  312  - ILE  315 )                          
  67: 6c70-A wazi-A    63 -  92 <=>    1 -  30   (ASP   65  - SER   94  <=> MET    1  - ILE   30 )                          
  67: 6c70-A wazi-A    93 -  96 <=>   35 -  38   (LYS   95  - TYR   98  <=> LYS   35  - PRO   38 )                          
  67: 6c70-A wazi-A   256 - 259 <=>   40 -  43   (ALA  342  - ASP  345  <=> ARG   40  - ALA   43 )                          
  67: 6c70-A wazi-A   261 - 289 <=>   44 -  72   (TYR  347  - VAL  375  <=> GLY   44  - ALA   72 )                          
  67: 6c70-A wazi-A   305 - 309 <=>  747 - 751   (GLY  391  - LEU  395  <=> LEU  747  - VAL  751 )                          
  67: 6c70-A wazi-A   326 - 331 <=>  848 - 853   (GLU  412  - CYS  417  <=> GLY  848  - LEU  853 )                          
  67: 6c70-A wazi-A   344 - 348 <=>  856 - 860   (VAL  430  - CYS  434  <=> ASP  856  - ARG  860 )                          
  67: 6c70-A wazi-A   350 - 354 <=>  861 - 865   (GLN  436  - ALA  440  <=> HIS  861  - ASP  865 )                          
  67: 6c70-A wazi-A   366 - 369 <=>  896 - 899   (SER  452  - LEU  455  <=> ASP  896  - LEU  899 )                          
  67: 6c70-A wazi-A   372 - 375 <=>  900 - 903   (SER  458  - GLY  461  <=> PHE  900  - LYS  903 )                          
  68: 6c70-A wfrh-A    65 -  91 <=>    1 -  27   (VAL   67  - ARG   93  <=> MET    1  - ASN   27 )                          
  68: 6c70-A wfrh-A   260 - 282 <=>   29 -  51   (ALA  346  - GLN  368  <=> SER   29  - ASP   51 )                          
  68: 6c70-A wfrh-A   310 - 313 <=>   56 -  59   (PHE  396  - PHE  399  <=> LEU   56  - THR   59 )                          
  68: 6c70-A wfrh-A   317 - 320 <=>   60 -  63   (LEU  403  - GLU  406  <=> ALA   60  - LEU   63 )                          
  68: 6c70-A wfrh-A   323 - 326 <=>   66 -  69   (SER  409  - GLU  412  <=> PHE   66  - LYS   69 )                          
  68: 6c70-A wfrh-A   343 - 346 <=>   72 -  75   (PHE  429  - ILE  432  <=> ALA   72  - LEU   75 )                          
  68: 6c70-A wfrh-A   351 - 359 <=>   83 -  91   (CYS  437  - GLY  445  <=> ALA   83  - VAL   91 )                          
  68: 6c70-A wfrh-A   372 - 375 <=>   94 -  97   (SER  458  - GLY  461  <=> ALA   94  - LEU   97 )                          
  69: 6c70-A wdmw-A    67 -  70 <=>  914 - 917   (ASP   69  - ALA   72  <=> SER  914  - PRO  917 )                          
  69: 6c70-A wdmw-A   150 - 156 <=>  985 - 991   (ILE  152  - PRO  173  <=> ALA  985  - GLY  991 )                          
  69: 6c70-A wdmw-A   289 - 306 <=>  994 -1011   (VAL  375  - GLN  392  <=> ASP  994  - SER 1011 )                          
  69: 6c70-A wdmw-A   308 - 311 <=> 1012 -1015   (PHE  394  - CYS  397  <=> PHE 1012  - LEU 1015 )                          
  69: 6c70-A wdmw-A   366 - 387 <=> 1016 -1037   (SER  452  - LEU  473  <=> PRO 1016  - ALA 1037 )                          
  70: 6c70-A wfyn-A    65 - 101 <=>  108 - 144   (VAL   67  - ILE  103  <=> LYS  108  - GLY  144 )                          
  70: 6c70-A wfyn-A   253 - 260 <=>  146 - 153   (LEU  339  - ALA  346  <=> VAL  146  - TYR  153 )                          
  70: 6c70-A wfyn-A   261 - 286 <=>  156 - 181   (TYR  347  - VAL  372  <=> VAL  156  - GLY  181 )                          
  70: 6c70-A wfyn-A   287 - 290 <=>  184 - 187   (ASN  373  - ASN  376  <=> LYS  184  - VAL  187 )                          
  70: 6c70-A wfyn-A   330 - 333 <=>  278 - 281   (SER  416  - TRP  419  <=> PRO  278  - PRO  281 )                          
  70: 6c70-A wfyn-A   336 - 339 <=>  282 - 285   (GLY  422  - GLU  425  <=> ARG  282  - TRP  285 )                          
  71: 6c70-A wfms-A    63 -  93 <=>  721 - 751   (ASP   65  - LYS   95  <=> ARG  721  - ALA  751 )                          
  71: 6c70-A wfms-A    96 -  99 <=>  753 - 756   (TYR   98  - LEU  101  <=> LEU  753  - GLU  756 )                          
  71: 6c70-A wfms-A   258 - 284 <=>  759 - 785   (GLY  344  - THR  370  <=> GLU  759  - GLU  785 )                          
  71: 6c70-A wfms-A   285 - 289 <=>  788 - 792   (LYS  371  - VAL  375  <=> ARG  788  - GLU  792 )                          
  71: 6c70-A wfms-A   313 - 323 <=>  808 - 818   (PHE  399  - SER  409  <=> MET  808  - LEU  818 )                          
  71: 6c70-A wfms-A   373 - 376 <=>  913 - 916   (VAL  459  - ALA  462  <=> GLY  913  - LEU  916 )                          
  71: 6c70-A wfms-A   378 - 388 <=>  917 - 927   (VAL  464  - LYS  474  <=> GLY  917  - LEU  927 )                          
  72: 6c70-A wdqf-A     1 -   4 <=>  349 - 352   (PHE    3  - GLN    6  <=> LYS  349  - ARG  352 )                          
  72: 6c70-A wdqf-A     5 -   8 <=>  355 - 358   (GLY    7  - ALA   10  <=> ALA  355  - GLU  358 )                          
  72: 6c70-A wdqf-A    64 -  89 <=>  408 - 433   (ASP   66  - PRO   91  <=> ALA  408  - ALA  433 )                          
  72: 6c70-A wdqf-A    92 -  95 <=>  434 - 437   (SER   94  - PHE   97  <=> GLN  434  - SER  437 )                          
  72: 6c70-A wdqf-A   256 - 284 <=>  438 - 466   (ALA  342  - THR  370  <=> ASN  438  - VAL  466 )                          
  72: 6c70-A wdqf-A   285 - 290 <=>  468 - 473   (LYS  371  - ASN  376  <=> GLU  468  - PRO  473 )                          
  73: 6c70-A wda1-A    53 -  56 <=>   15 -  18   (MET   55  - VAL   58  <=> GLN   15  - ASP   18 )                          
  73: 6c70-A wda1-A    63 -  86 <=>   69 -  92   (ASP   65  - ILE   88  <=> LYS   69  - PHE   92 )                          
  73: 6c70-A wda1-A    90 -  94 <=>   93 -  97   (VAL   92  - ILE   96  <=> ARG   93  - GLY   97 )                          
  73: 6c70-A wda1-A   260 - 277 <=>   98 - 115   (ALA  346  - THR  363  <=> LYS   98  - GLU  115 )                          
  73: 6c70-A wda1-A   278 - 286 <=>  117 - 125   (LEU  364  - VAL  372  <=> GLU  117  - LEU  125 )                          
  73: 6c70-A wda1-A   287 - 290 <=>  128 - 131   (ASN  373  - ASN  376  <=> LEU  128  - GLN  131 )                          
  73: 6c70-A wda1-A   309 - 312 <=>  553 - 556   (LEU  395  - ILE  398  <=> GLU  553  - ALA  556 )                          
  73: 6c70-A wda1-A   319 - 323 <=>  587 - 591   (GLU  405  - SER  409  <=> GLN  587  - TYR  591 )                          
  73: 6c70-A wda1-A   327 - 330 <=>  620 - 623   (ALA  413  - SER  416  <=> ALA  620  - ASP  623 )                          
  73: 6c70-A wda1-A   332 - 338 <=>  661 - 667   (HIS  418  - GLU  424  <=> MET  661  - SER  667 )                          
  74: 6c70-A wfyz-A    63 -  66 <=>   63 -  66   (ASP   65  - ASP   68  <=> ARG   63  - HIS   66 )                          
  74: 6c70-A wfyz-A    68 -  93 <=>   67 -  92   (LEU   70  - LYS   95  <=> HIS   67  - LYS   92 )                          
  74: 6c70-A wfyz-A    95 -  98 <=>   93 -  96   (PHE   97  - THR  100  <=> LEU   93  - ASP   96 )                          
  74: 6c70-A wfyz-A   256 - 280 <=>   97 - 121   (ALA  342  - ALA  366  <=> SER   97  - LEU  121 )                          
  74: 6c70-A wfyz-A   281 - 285 <=>  123 - 127   (TYR  367  - LYS  371  <=> VAL  123  - THR  127 )                          
  74: 6c70-A wfyz-A   286 - 290 <=>  142 - 146   (VAL  372  - ASN  376  <=> SER  142  - LYS  146 )                          
  74: 6c70-A wfyz-A   328 - 333 <=>  239 - 244   (ALA  414  - TRP  419  <=> GLY  239  - THR  244 )                          
  74: 6c70-A wfyz-A   335 - 339 <=>  245 - 249   (ASP  421  - GLU  425  <=> ALA  245  - ALA  249 )                          
  75: 6c70-A wejm-A    63 -  96 <=>  683 - 716   (ASP   65  - TYR   98  <=> GLU  683  - LEU  716 )                          
  75: 6c70-A wejm-A    99 - 102 <=>  717 - 720   (LEU  101  - TRP  104  <=> SER  717  - THR  720 )                          
  75: 6c70-A wejm-A   253 - 281 <=>  721 - 749   (LEU  339  - TYR  367  <=> GLU  721  - LEU  749 )                          
  75: 6c70-A wejm-A   283 - 289 <=>  750 - 756   (ALA  369  - VAL  375  <=> PRO  750  - LYS  756 )                          
  75: 6c70-A wejm-A   315 - 318 <=>  788 - 791   (ASN  401  - ILE  404  <=> THR  788  - VAL  791 )                          
  75: 6c70-A wejm-A   329 - 332 <=>  858 - 861   (TYR  415  - HIS  418  <=> LEU  858  - ILE  861 )                          
  75: 6c70-A wejm-A   333 - 337 <=>  863 - 867   (TRP  419  - SER  423  <=> ILE  863  - PRO  867 )                          
  75: 6c70-A wejm-A   339 - 342 <=>  868 - 871   (GLU  425  - THR  428  <=> ASN  868  - ALA  871 )                          
  76: 6c70-A wbyh-A    52 -  55 <=>   12 -  15   (GLY   54  - ALA   57  <=> GLN   12  - PRO   15 )                          
  76: 6c70-A wbyh-A    60 -  65 <=>   18 -  23   (MET   62  - VAL   67  <=> ASP   18  - PHE   23 )                          
  76: 6c70-A wbyh-A    71 -  78 <=>   25 -  32   (ASN   73  - PHE   80  <=> PHE   25  - SER   32 )                          
  76: 6c70-A wbyh-A    79 -  89 <=>   34 -  44   (LEU   81  - PRO   91  <=> LEU   34  - PHE   44 )                          
  76: 6c70-A wbyh-A    91 -  97 <=>   45 -  51   (ARG   93  - LYS   99  <=> LEU   45  - GLY   51 )                          
  76: 6c70-A wbyh-A    99 - 105 <=>   52 -  58   (LEU  101  - PRO  107  <=> ARG   52  - ARG   58 )                          
  76: 6c70-A wbyh-A   119 - 122 <=>   62 -  65   (HIS  121  - ALA  124  <=> THR   62  - HIS   65 )                          
  76: 6c70-A wbyh-A   132 - 143 <=>   78 -  89   (CYS  134  - SER  145  <=> VAL   78  - LEU   89 )                          
  76: 6c70-A wbyh-A   145 - 148 <=>   90 -  93   (THR  147  - THR  150  <=> SER   90  - PRO   93 )                          
  76: 6c70-A wbyh-A   183 - 204 <=>   96 - 117   (TYR  200  - LEU  221  <=> ARG   96  - HIS  117 )                          
  76: 6c70-A wbyh-A   250 - 254 <=>  122 - 126   (VAL  336  - VAL  340  <=> ARG  122  - PRO  126 )                          
  76: 6c70-A wbyh-A   258 - 283 <=>  127 - 152   (GLY  344  - ALA  369  <=> SER  127  - GLU  152 )                          
  76: 6c70-A wbyh-A   295 - 315 <=>  153 - 173   (THR  381  - ASN  401  <=> SER  153  - ILE  173 )                          
  76: 6c70-A wbyh-A   351 - 354 <=>  180 - 183   (CYS  437  - ALA  440  <=> ARG  180  - LEU  183 )                          
  77: 6c70-A wgsg-A    64 -  93 <=>    1 -  30   (ASP   66  - LYS   95  <=> MET    1  - ALA   30 )                          
  77: 6c70-A wgsg-A    95 -  98 <=>   31 -  34   (PHE   97  - THR  100  <=> VAL   31  - ALA   34 )                          
  77: 6c70-A wgsg-A   258 - 284 <=>   36 -  62   (GLY  344  - THR  370  <=> GLU   36  - THR   62 )                          
  77: 6c70-A wgsg-A   285 - 288 <=>   64 -  67   (LYS  371  - GLY  374  <=> LEU   64  - ASP   67 )                          
  77: 6c70-A wgsg-A   305 - 308 <=>  124 - 127   (GLY  391  - PHE  394  <=> THR  124  - ASN  127 )                          
  77: 6c70-A wgsg-A   321 - 324 <=>  815 - 818   (SER  407  - VAL  410  <=> GLU  815  - SER  818 )                          
  77: 6c70-A wgsg-A   327 - 332 <=>  819 - 824   (ALA  413  - HIS  418  <=> PRO  819  - PRO  824 )                          
  77: 6c70-A wgsg-A   337 - 345 <=>  901 - 909   (SER  423  - GLN  431  <=> PRO  901  - ARG  909 )                          
  78: 6c70-A whi1-A    25 -  28 <=>   22 -  25   (PHE   27  - TYR   30  <=> LEU   22  - LYS   25 )                          
  78: 6c70-A whi1-A    36 -  63 <=>   30 -  57   (HIS   38  - ASP   65  <=> PHE   30  - GLU   57 )                          
  78: 6c70-A whi1-A    65 -  93 <=>   69 -  97   (VAL   67  - LYS   95  <=> LYS   69  - LEU   97 )                          
  78: 6c70-A whi1-A    96 -  99 <=>   99 - 102   (TYR   98  - LEU  101  <=> LEU   99  - THR  102 )                          
  78: 6c70-A whi1-A   141 - 146 <=>  119 - 124   (VAL  143  - GLY  148  <=> THR  119  - ASP  124 )                          
  78: 6c70-A whi1-A   152 - 155 <=>  134 - 137   (ASP  154  - ILE  172  <=> LEU  134  - ASN  137 )                          
  78: 6c70-A whi1-A   166 - 169 <=>  144 - 147   (PHE  183  - MET  186  <=> ALA  144  - ASN  147 )                          
  78: 6c70-A whi1-A   178 - 188 <=>  153 - 163   (LEU  195  - SER  205  <=> ARG  153  - ILE  163 )                          
  78: 6c70-A whi1-A   243 - 279 <=>  190 - 226   (TRP  329  - LEU  365  <=> GLY  190  - ILE  226 )                          
  78: 6c70-A whi1-A   282 - 285 <=>  227 - 230   (GLN  368  - LYS  371  <=> VAL  227  - LEU  230 )                          
  78: 6c70-A whi1-A   287 - 290 <=>  289 - 292   (ASN  373  - ASN  376  <=> GLY  289  - GLN  292 )                          
  78: 6c70-A whi1-A   294 - 319 <=>  295 - 320   (ALA  380  - GLU  405  <=> ASP  295  - PHE  320 )                          
  79: 6c70-A wdy9-A    63 -  88 <=>   18 -  43   (ASP   65  - PHE   90  <=> PHE   18  - ALA   43 )                          
  79: 6c70-A wdy9-A    90 -  94 <=>   44 -  48   (VAL   92  - ILE   96  <=> ALA   44  - THR   48 )                          
  79: 6c70-A wdy9-A   259 - 281 <=>   49 -  71   (ASP  345  - TYR  367  <=> ALA   49  - ASP   71 )                          
  80: 6c70-A wfuw-A    64 -  89 <=>   47 -  72   (ASP   66  - PRO   91  <=> PRO   47  - THR   72 )                          
  80: 6c70-A wfuw-A    91 - 101 <=>   73 -  83   (ARG   93  - ILE  103  <=> LEU   73  - ASP   83 )                          
  80: 6c70-A wfuw-A   102 - 105 <=>   85 -  88   (TRP  104  - PRO  107  <=> SER   85  - VAL   88 )                          
  80: 6c70-A wfuw-A   107 - 111 <=>   94 -  98   (SER  109  - PHE  113  <=> LEU   94  - LEU   98 )                          
  80: 6c70-A wfuw-A   231 - 235 <=>  102 - 106   (LYS  317  - LEU  321  <=> PRO  102  - ARG  106 )                          
  80: 6c70-A wfuw-A   237 - 253 <=>  107 - 123   (ARG  323  - LEU  339  <=> THR  107  - ALA  123 )                          
  80: 6c70-A wfuw-A   255 - 261 <=>  127 - 133   (THR  341  - TYR  347  <=> ARG  127  - GLU  133 )                          
  80: 6c70-A wfuw-A   262 - 284 <=>  135 - 157   (GLY  348  - THR  370  <=> GLN  135  - THR  157 )                          
  80: 6c70-A wfuw-A   285 - 290 <=>  159 - 164   (LYS  371  - ASN  376  <=> LEU  159  - THR  164 )                          
  80: 6c70-A wfuw-A   316 - 319 <=>  822 - 825   (ARG  402  - GLU  405  <=> GLU  822  - VAL  825 )                          
  80: 6c70-A wfuw-A   334 - 337 <=>  896 - 899   (TYR  420  - SER  423  <=> GLY  896  - ALA  899 )                          
  81: 6c70-A wh3t-A     3 -   6 <=>   82 -  85   (HIS    5  - LEU    8  <=> VAL   82  - GLY   85 )                          
  81: 6c70-A wh3t-A     9 -  12 <=>   86 -  89   (ASP   11  - PRO   14  <=> SER   86  - LEU   89 )                          
  81: 6c70-A wh3t-A    28 -  31 <=>   91 -  94   (TYR   30  - GLY   33  <=> GLU   91  - ALA   94 )                          
  81: 6c70-A wh3t-A    55 -  60 <=>  211 - 216   (ALA   57  - MET   62  <=> PRO  211  - ILE  216 )                          
  81: 6c70-A wh3t-A    64 -  67 <=>  279 - 282   (ASP   66  - ASP   69  <=> TRP  279  - ASN  282 )                          
  81: 6c70-A wh3t-A    68 -  92 <=>  284 - 308   (LEU   70  - SER   94  <=> LEU  284  - LEU  308 )                          
  81: 6c70-A wh3t-A   260 - 283 <=>  311 - 334   (ALA  346  - ALA  369  <=> TRP  311  - TYR  334 )                          
  81: 6c70-A wh3t-A   284 - 287 <=>  336 - 339   (THR  370  - ASN  373  <=> TYR  336  - TRP  339 )                          
  81: 6c70-A wh3t-A   288 - 291 <=>  342 - 345   (GLY  374  - VAL  377  <=> GLN  342  - ARG  345 )                          
  82: 6c70-A whmj-A    64 -  68 <=>    5 -   9   (ASP   66  - LEU   70  <=> LYS    5  - ILE    9 )                          
  82: 6c70-A whmj-A    71 -  81 <=>   11 -  21   (ASN   73  - PRO   83  <=> ARG   11  - GLY   21 )                          
  82: 6c70-A whmj-A   190 - 203 <=>   22 -  35   (ALA  207  - LEU  220  <=> PRO   22  - PHE   35 )                          
  82: 6c70-A whmj-A   254 - 257 <=>   36 -  39   (VAL  340  - VAL  343  <=> GLY   36  - THR   39 )                          
  82: 6c70-A whmj-A   260 - 285 <=>   40 -  65   (ALA  346  - LYS  371  <=> ILE   40  - ARG   65 )                          
  82: 6c70-A whmj-A   293 - 329 <=>   67 - 103   (ALA  379  - TYR  415  <=> GLY   67  - PRO  103 )                          
  82: 6c70-A whmj-A   343 - 346 <=>  105 - 108   (PHE  429  - ILE  432  <=> ASP  105  - GLU  108 )                          
  82: 6c70-A whmj-A   350 - 354 <=>  115 - 119   (GLN  436  - ALA  440  <=> VAL  115  - SER  119 )                          
  82: 6c70-A whmj-A   366 - 388 <=>  126 - 148   (SER  452  - LYS  474  <=> SER  126  - SER  148 )                          
  83: 6c70-A wcwv-A    56 -  59 <=>   95 -  98   (VAL   58  - MET   61  <=> ALA   95  - GLN   98 )                          
  83: 6c70-A wcwv-A    64 -  93 <=>  707 - 736   (ASP   66  - LYS   95  <=> ALA  707  - LYS  736 )                          
  83: 6c70-A wcwv-A   190 - 193 <=>  744 - 747   (ALA  207  - ASN  210  <=> GLU  744  - GLU  747 )                          
  83: 6c70-A wcwv-A   218 - 224 <=>  781 - 787   (LYS  235  - SER  241  <=> GLU  781  - GLY  787 )                          
  83: 6c70-A wcwv-A   239 - 242 <=>  790 - 793   (ALA  325  - TYR  328  <=> PRO  790  - ASP  793 )                          
  83: 6c70-A wcwv-A   258 - 284 <=>  825 - 851   (GLY  344  - THR  370  <=> SER  825  - ASP  851 )                          
  83: 6c70-A wcwv-A   285 - 290 <=>  853 - 858   (LYS  371  - ASN  376  <=> GLU  853  - VAL  858 )                          
  84: 6c70-A we1l-A    31 -  34 <=>   32 -  35   (GLY   33  - PHE   36  <=> ASN   32  - GLU   35 )                          
  84: 6c70-A we1l-A    38 -  42 <=>   68 -  72   (ILE   40  - VAL   44  <=> ARG   68  - ALA   72 )                          
  84: 6c70-A we1l-A    45 -  48 <=>  100 - 103   (LEU   47  - LEU   50  <=> VAL  100  - ASP  103 )                          
  84: 6c70-A we1l-A    67 -  94 <=>  126 - 153   (ASP   69  - ILE   96  <=> GLU  126  - LEU  153 )                          
  84: 6c70-A we1l-A    96 - 100 <=>  154 - 158   (TYR   98  - ALA  102  <=> ASP  154  - LEU  158 )                          
  84: 6c70-A we1l-A   253 - 280 <=>  159 - 186   (LEU  339  - ALA  366  <=> THR  159  - MET  186 )                          
  84: 6c70-A we1l-A   281 - 284 <=>  188 - 191   (TYR  367  - THR  370  <=> ASP  188  - TRP  191 )                          
  84: 6c70-A we1l-A   293 - 309 <=>  192 - 208   (ALA  379  - LEU  395  <=> GLU  192  - MET  208 )                          
  84: 6c70-A we1l-A   363 - 366 <=>  211 - 214   (PHE  449  - SER  452  <=> PRO  211  - ALA  214 )                          
  84: 6c70-A we1l-A   369 - 382 <=>  215 - 228   (LEU  455  - MET  468  <=> GLU  215  - THR  228 )                          
  85: 6c70-A wbw6-A   119 - 126 <=>   38 -  45   (HIS  121  - MET  128  <=> GLY   38  - VAL   45 )                          
  85: 6c70-A wbw6-A   197 - 201 <=>   46 -  50   (VAL  214  - SER  218  <=> ILE   46  - GLN   50 )                          
  85: 6c70-A wbw6-A   203 - 206 <=>   51 -  54   (LEU  220  - ALA  223  <=> TRP   51  - ILE   54 )                          
  85: 6c70-A wbw6-A   209 - 218 <=>   55 -  64   (GLN  226  - LYS  235  <=> ASP   55  - LYS   64 )                          
  85: 6c70-A wbw6-A   220 - 223 <=>   65 -  68   (LEU  237  - LEU  240  <=> ARG   65  - GLY   68 )                          
  85: 6c70-A wbw6-A   236 - 271 <=>   89 - 124   (VAL  322  - THR  357  <=> THR   89  - VAL  124 )                          
  85: 6c70-A wbw6-A   288 - 331 <=>  146 - 189   (GLY  374  - CYS  417  <=> PRO  146  - MET  189 )                          
  85: 6c70-A wbw6-A   341 - 344 <=>  190 - 193   (LYS  427  - VAL  430  <=> THR  190  - HIS  193 )                          
  85: 6c70-A wbw6-A   347 - 353 <=>  194 - 200   (VAL  433  - LYS  439  <=> LEU  194  - THR  200 )                          
  85: 6c70-A wbw6-A   356 - 359 <=>  207 - 210   (SER  442  - GLY  445  <=> PHE  207  - GLU  210 )                          
  85: 6c70-A wbw6-A   368 - 380 <=>  260 - 272   (ASP  454  - TYR  466  <=> VAL  260  - PRO  272 )                          
  85: 6c70-A wbw6-A   383 - 388 <=>  418 - 423   (VAL  469  - LYS  474  <=> GLN  418  - ALA  423 )                          
  86: 6c70-A wejk-A    61 -  80 <=>   57 -  76   (GLU   63  - HIS   82  <=> SER   57  - THR   76 )                          
  86: 6c70-A wejk-A    81 -  93 <=>   78 -  90   (PRO   83  - LYS   95  <=> LEU   78  - TYR   90 )                          
  86: 6c70-A wejk-A    95 -  99 <=>   91 -  95   (PHE   97  - LEU  101  <=> TYR   91  - PRO   95 )                          
  86: 6c70-A wejk-A   255 - 287 <=>   96 - 128   (THR  341  - ASN  373  <=> GLY   96  - ARG  128 )                          
  86: 6c70-A wejk-A   296 - 323 <=>  134 - 161   (VAL  382  - SER  409  <=> HIS  134  - ARG  161 )                          
  86: 6c70-A wejk-A   329 - 333 <=>  751 - 755   (TYR  415  - TRP  419  <=> THR  751  - ASN  755 )                          
  86: 6c70-A wejk-A   335 - 339 <=>  756 - 760   (ASP  421  - GLU  425  <=> GLU  756  - PRO  760 )                          
  87: 6c70-A wbzs-A    64 - 103 <=>  185 - 224   (ASP   66  - ASN  105  <=> GLU  185  - ASN  224 )                          
  87: 6c70-A wbzs-A   207 - 210 <=>  382 - 385   (CYS  224  - LEU  227  <=> LYS  382  - THR  385 )                          
  87: 6c70-A wbzs-A   251 - 260 <=>  387 - 396   (VAL  337  - ALA  346  <=> GLY  387  - ARG  396 )                          
  87: 6c70-A wbzs-A   261 - 289 <=>  399 - 427   (TYR  347  - VAL  375  <=> LEU  399  - ASP  427 )                          
  87: 6c70-A wbzs-A   385 - 388 <=>  450 - 453   (VAL  471  - LYS  474  <=> CYS  450  - ASP  453 )                          
  88: 6c70-A wh1c-A    55 -  63 <=>   80 -  88   (ALA   57  - ASP   65  <=> SER   80  - PHE   88 )                          
  88: 6c70-A wh1c-A    65 -  98 <=>  182 - 215   (VAL   67  - THR  100  <=> ALA  182  - ARG  215 )                          
  88: 6c70-A wh1c-A   254 - 280 <=>  217 - 243   (VAL  340  - ALA  366  <=> ILE  217  - ARG  243 )                          
  88: 6c70-A wh1c-A   282 - 285 <=>  244 - 247   (GLN  368  - LYS  371  <=> LEU  244  - ASN  247 )                          
  88: 6c70-A wh1c-A   382 - 388 <=>  249 - 255   (MET  468  - LYS  474  <=> GLU  249  - ARG  255 )                          
  89: 6c70-A wcx9-A    20 -  24 <=>   18 -  22   (VAL   22  - MET   26  <=> THR   18  - SER   22 )                          
  89: 6c70-A wcx9-A    25 -  28 <=>   26 -  29   (PHE   27  - TYR   30  <=> GLN   26  - SER   29 )                          
  89: 6c70-A wcx9-A    64 -  67 <=>   65 -  68   (ASP   66  - ASP   69  <=> GLU   65  - ARG   68 )                          
  89: 6c70-A wcx9-A    69 -  93 <=>   69 -  93   (THR   71  - LYS   95  <=> THR   69  - LYS   93 )                          
  89: 6c70-A wcx9-A   103 - 108 <=>  103 - 108   (ASN  105  - HIS  110  <=> VAL  103  - GLY  108 )                          
  89: 6c70-A wcx9-A   257 - 286 <=>  117 - 146   (VAL  343  - VAL  372  <=> GLU  117  - GLN  146 )                          
  89: 6c70-A wcx9-A   287 - 290 <=>  149 - 152   (ASN  373  - ASN  376  <=> ASP  149  - GLN  152 )                          
  89: 6c70-A wcx9-A   332 - 337 <=>  392 - 397   (HIS  418  - SER  423  <=> ALA  392  - ASP  397 )                          
  90: 6c70-A wheu-A    64 -  88 <=>   22 -  46   (ASP   66  - PHE   90  <=> ASN   22  - ASP   46 )                          
  90: 6c70-A wheu-A    90 -  97 <=>   47 -  54   (VAL   92  - LYS   99  <=> ALA   47  - LYS   54 )                          
  90: 6c70-A wheu-A    99 - 102 <=>   55 -  58   (LEU  101  - TRP  104  <=> ASN   55  - SER   58 )                          
  90: 6c70-A wheu-A   255 - 286 <=>   64 -  95   (THR  341  - VAL  372  <=> MET   64  - GLU   95 )                          
  90: 6c70-A wheu-A   287 - 290 <=>   98 - 101   (ASN  373  - ASN  376  <=> ASN   98  - GLN  101 )                          
  90: 6c70-A wheu-A   332 - 336 <=>  200 - 204   (HIS  418  - GLY  422  <=> VAL  200  - ASP  204 )                          
  91: 6c70-A wbd0-A     2 -   5 <=>  226 - 229   (LYS    4  - GLY    7  <=> PRO  226  - ASP  229 )                          
  91: 6c70-A wbd0-A    32 -  35 <=>  419 - 422   (LYS   34  - PRO   37  <=> ARG  419  - VAL  422 )                          
  91: 6c70-A wbd0-A    41 -  46 <=>  477 - 482   (ILE   43  - LEU   48  <=> ALA  477  - GLY  482 )                          
  91: 6c70-A wbd0-A    50 -  61 <=>  487 - 498   (GLN   52  - GLU   63  <=> ASN  487  - ILE  498 )                          
  91: 6c70-A wbd0-A    64 -  88 <=>  583 - 607   (ASP   66  - PHE   90  <=> LYS  583  - VAL  607 )                          
  91: 6c70-A wbd0-A    90 -  95 <=>  608 - 613   (VAL   92  - PHE   97  <=> ASN  608  - SER  613 )                          
  91: 6c70-A wbd0-A   259 - 285 <=>  614 - 640   (ASP  345  - LYS  371  <=> PRO  614  - LEU  640 )                          
  91: 6c70-A wbd0-A   286 - 289 <=>  642 - 645   (VAL  372  - VAL  375  <=> ASP  642  - ASP  645 )                          
  91: 6c70-A wbd0-A   294 - 301 <=>  675 - 682   (ALA  380  - LEU  387  <=> THR  675  - PHE  682 )                          
  91: 6c70-A wbd0-A   318 - 321 <=>  850 - 853   (ILE  404  - SER  407  <=> SER  850  - GLN  853 )                          
  91: 6c70-A wbd0-A   324 - 327 <=>  854 - 857   (VAL  410  - ALA  413  <=> PRO  854  - PRO  857 )                          
  91: 6c70-A wbd0-A   329 - 332 <=>  859 - 862   (TYR  415  - HIS  418  <=> ALA  859  - LYS  862 )                          
  91: 6c70-A wbd0-A   333 - 339 <=>  864 - 870   (TRP  419  - GLU  425  <=> CYS  864  - TYR  870 )                          
  91: 6c70-A wbd0-A   342 - 349 <=>  875 - 882   (THR  428  - GLN  435  <=> ASN  875  - ARG  882 )                          
  91: 6c70-A wbd0-A   350 - 353 <=>  884 - 887   (GLN  436  - LYS  439  <=> HIS  884  - PRO  887 )                          
  92: 6c70-A wdqt-A    63 -  98 <=>   72 - 107   (ASP   65  - THR  100  <=> ASN   72  - GLY  107 )                          
  92: 6c70-A wdqt-A   100 - 106 <=>  109 - 115   (ALA  102  - ASN  108  <=> TRP  109  - ARG  115 )                          
  92: 6c70-A wdqt-A   111 - 133 <=>  248 - 270   (PHE  113  - VAL  135  <=> PHE  248  - LEU  270 )                          
  92: 6c70-A wdqt-A   135 - 138 <=>  271 - 274   (GLY  137  - ILE  140  <=> PRO  271  - TYR  274 )                          
  92: 6c70-A wdqt-A   140 - 147 <=>  275 - 282   (SER  142  - ILE  149  <=> ASN  275  - LEU  282 )                          
  92: 6c70-A wdqt-A   149 - 152 <=>  285 - 288   (PHE  151  - ASP  154  <=> ALA  285  - PRO  288 )                          
  92: 6c70-A wdqt-A   153 - 158 <=>  291 - 296   (SER  155  - LEU  175  <=> ALA  291  - ILE  296 )                          
  92: 6c70-A wdqt-A   180 - 183 <=>  297 - 300   (TYR  197  - TYR  200  <=> GLU  297  - THR  300 )                          
  92: 6c70-A wdqt-A   188 - 200 <=>  456 - 468   (SER  205  - CYS  217  <=> ARG  456  - ALA  468 )                          
  92: 6c70-A wdqt-A   201 - 222 <=>  470 - 491   (SER  218  - GLU  239  <=> ASP  470  - ARG  491 )                          
  92: 6c70-A wdqt-A   223 - 226 <=>  493 - 496   (LEU  240  - THR  243  <=> ALA  493  - TYR  496 )                          
  92: 6c70-A wdqt-A   227 - 230 <=>  500 - 503   (GLY  313  - LYS  316  <=> MET  500  - SER  503 )                          
  92: 6c70-A wdqt-A   232 - 237 <=>  504 - 509   (GLN  318  - ARG  323  <=> LEU  504  - ASP  509 )                          
  92: 6c70-A wdqt-A   242 - 252 <=>  527 - 537   (TYR  328  - ARG  338  <=> ALA  527  - LEU  537 )                          
  92: 6c70-A wdqt-A   253 - 262 <=>  541 - 550   (LEU  339  - GLY  348  <=> VAL  541  - MET  550 )                          
  92: 6c70-A wdqt-A   263 - 267 <=>  552 - 556   (VAL  349  - LEU  353  <=> VAL  552  - PHE  556 )                          
  92: 6c70-A wdqt-A   270 - 273 <=>  557 - 560   (LEU  356  - THR  359  <=> ARG  557  - ARG  560 )                          
  92: 6c70-A wdqt-A   274 - 281 <=>  562 - 569   (ILE  360  - TYR  367  <=> GLU  562  - VAL  569 )                          
  92: 6c70-A wdqt-A   380 - 383 <=>  571 - 574   (TYR  466  - VAL  469  <=> GLU  571  - GLY  574 )                          
  93: 6c70-A wdcq-A    19 -  23 <=>  259 - 263   (GLY   21  - PHE   25  <=> LYS  259  - GLN  263 )                          
  93: 6c70-A wdcq-A    63 -  88 <=>  293 - 318   (ASP   65  - PHE   90  <=> LEU  293  - PRO  318 )                          
  93: 6c70-A wdcq-A    95 -  98 <=>  320 - 323   (PHE   97  - THR  100  <=> ARG  320  - ASP  323 )                          
  93: 6c70-A wdcq-A   255 - 283 <=>  325 - 353   (THR  341  - ALA  369  <=> ASN  325  - ALA  353 )                          
  93: 6c70-A wdcq-A   284 - 288 <=>  355 - 359   (THR  370  - GLY  374  <=> GLY  355  - ASN  359 )                          
  93: 6c70-A wdcq-A   292 - 314 <=>  360 - 382   (TYR  378  - GLY  400  <=> CYS  360  - GLY  382 )                          
  93: 6c70-A wdcq-A   356 - 359 <=>  383 - 386   (SER  442  - GLY  445  <=> ASP  383  - LEU  386 )                          
  93: 6c70-A wdcq-A   366 - 377 <=>  410 - 421   (SER  452  - VAL  463  <=> PHE  410  - ALA  421 )                          
  93: 6c70-A wdcq-A   382 - 388 <=>  561 - 567   (MET  468  - LYS  474  <=> ALA  561  - GLU  567 )                          
  94: 6c70-A whze-A     1 -   5 <=>   15 -  19   (PHE    3  - GLY    7  <=> SER   15  - ASN   19 )                          
  94: 6c70-A whze-A    64 -  88 <=>  290 - 314   (ASP   66  - PHE   90  <=> ALA  290  - PRO  314 )                          
  94: 6c70-A whze-A   260 - 290 <=>  317 - 347   (ALA  346  - ASN  376  <=> ASP  317  - PRO  347 )                          
  94: 6c70-A whze-A   319 - 322 <=>  406 - 409   (GLU  405  - SER  408  <=> TYR  406  - ILE  409 )                          
  94: 6c70-A whze-A   330 - 333 <=>  412 - 415   (SER  416  - TRP  419  <=> ASN  412  - GLN  415 )                          
  94: 6c70-A whze-A   334 - 338 <=>  483 - 487   (TYR  420  - GLU  424  <=> ALA  483  - ASP  487 )                          
  95: 6c70-A wfmh-A     1 -   4 <=>   11 -  14   (PHE    3  - GLN    6  <=> SER   11  - SER   14 )                          
  95: 6c70-A wfmh-A    10 -  13 <=>   16 -  19   (LEU   12  - ASN   15  <=> PRO   16  - THR   19 )                          
  95: 6c70-A wfmh-A    63 -  89 <=>   57 -  83   (ASP   65  - PRO   91  <=> TYR   57  - TYR   83 )                          
  95: 6c70-A wfmh-A    91 -  97 <=>   84 -  90   (ARG   93  - LYS   99  <=> CYS   84  - GLU   90 )                          
  95: 6c70-A wfmh-A   252 - 260 <=>   94 - 102   (ARG  338  - ALA  346  <=> THR   94  - GLN  102 )                          
  95: 6c70-A wfmh-A   261 - 290 <=>  105 - 134   (TYR  347  - ASN  376  <=> ILE  105  - ARG  134 )                          
  95: 6c70-A wfmh-A   330 - 333 <=>  151 - 154   (SER  416  - TRP  419  <=> GLY  151  - THR  154 )                          
  95: 6c70-A wfmh-A   335 - 339 <=>  195 - 199   (ASP  421  - GLU  425  <=> ALA  195  - ASP  199 )                          
  95: 6c70-A wfmh-A   348 - 351 <=>  202 - 205   (CYS  434  - CYS  437  <=> MET  202  - GLY  205 )                          
  96: 6c70-A wccn-A     1 -   4 <=>   63 -  66   (PHE    3  - GLN    6  <=> GLY   63  - PHE   66 )                          
  96: 6c70-A wccn-A    19 -  23 <=>  241 - 245   (GLY   21  - PHE   25  <=> ARG  241  - LYS  245 )                          
  96: 6c70-A wccn-A    65 -  89 <=>  281 - 305   (VAL   67  - PRO   91  <=> SER  281  - ALA  305 )                          
  96: 6c70-A wccn-A    92 -  95 <=>  306 - 309   (SER   94  - PHE   97  <=> GLU  306  - ALA  309 )                          
  96: 6c70-A wccn-A   257 - 286 <=>  311 - 340   (VAL  343  - VAL  372  <=> ASP  311  - ARG  340 )                          
  96: 6c70-A wccn-A   287 - 290 <=>  343 - 346   (ASN  373  - ASN  376  <=> LEU  343  - ASN  346 )                          
  96: 6c70-A wccn-A   319 - 322 <=>  422 - 425   (GLU  405  - SER  408  <=> ASP  422  - ARG  425 )                          
  96: 6c70-A wccn-A   325 - 328 <=>  426 - 429   (MET  411  - ALA  414  <=> ASP  426  - ASN  429 )                          
  96: 6c70-A wccn-A   332 - 335 <=>  431 - 434   (HIS  418  - ASP  421  <=> SER  431  - ARG  434 )                          
  97: 6c70-A wca9-A    19 -  22 <=>  107 - 110   (GLY   21  - HIS   24  <=> LEU  107  - THR  110 )                          
  97: 6c70-A wca9-A    23 -  26 <=>  113 - 116   (PHE   25  - ASN   28  <=> THR  113  - ILE  116 )                          
  97: 6c70-A wca9-A    28 -  39 <=>  240 - 251   (TYR   30  - TYR   41  <=> THR  240  - ILE  251 )                          
  97: 6c70-A wca9-A    59 -  88 <=>  345 - 374   (MET   61  - PHE   90  <=> MET  345  - LEU  374 )                          
  97: 6c70-A wca9-A    92 - 100 <=>  375 - 383   (SER   94  - ALA  102  <=> PRO  375  - GLY  383 )                          
  97: 6c70-A wca9-A   133 - 151 <=>  397 - 415   (VAL  135  - GLU  153  <=> VAL  397  - GLY  415 )                          
  97: 6c70-A wca9-A   162 - 165 <=>  482 - 485   (THR  179  - PRO  182  <=> THR  482  - PHE  485 )                          
  97: 6c70-A wca9-A   202 - 214 <=>  508 - 520   (TRP  219  - LYS  231  <=> MET  508  - GLY  520 )                          
  97: 6c70-A wca9-A   244 - 259 <=>  542 - 557   (VAL  330  - ASP  345  <=> LEU  542  - SER  557 )                          
  97: 6c70-A wca9-A   261 - 282 <=>  558 - 579   (TYR  347  - GLN  368  <=> LEU  558  - VAL  579 )                          
  97: 6c70-A wca9-A   286 - 289 <=>  581 - 584   (VAL  372  - VAL  375  <=> SER  581  - LEU  584 )                          
  98: 6c70-A wbel-A     1 -   4 <=>   64 -  67   (PHE    3  - GLN    6  <=> CYS   64  - MET   67 )                          
  98: 6c70-A wbel-A     5 -   9 <=>  183 - 187   (GLY    7  - ASP   11  <=> LEU  183  - LYS  187 )                          
  98: 6c70-A wbel-A    11 -  16 <=>  215 - 220   (LEU   13  - VAL   18  <=> LEU  215  - THR  220 )                          
  98: 6c70-A wbel-A    18 -  21 <=>  221 - 224   (GLN   20  - GLY   23  <=> GLY  221  - GLN  224 )                          
  98: 6c70-A wbel-A    66 -  94 <=>  535 - 563   (ASP   68  - ILE   96  <=> SER  535  - GLY  563 )                          
  98: 6c70-A wbel-A   259 - 281 <=>  564 - 586   (ASP  345  - TYR  367  <=> GLY  564  - LEU  586 )                          
  98: 6c70-A wbel-A   282 - 286 <=>  717 - 721   (GLN  368  - VAL  372  <=> SER  717  - THR  721 )                          
  98: 6c70-A wbel-A   287 - 290 <=>  724 - 727   (ASN  373  - ASN  376  <=> VAL  724  - LEU  727 )                          
  99: 6c70-A wfcg-A    60 -  64 <=>   18 -  22   (MET   62  - ASP   66  <=> SER   18  - PHE   22 )                          
  99: 6c70-A wfcg-A    65 -  88 <=>   25 -  48   (VAL   67  - PHE   90  <=> ASP   25  - SER   48 )                          
  99: 6c70-A wfcg-A   259 - 287 <=>   51 -  79   (ASP  345  - ASN  373  <=> ALA   51  - LEU   79 )                          
  99: 6c70-A wfcg-A   292 - 299 <=>   80 -  87   (TYR  378  - TYR  385  <=> PRO   80  - SER   87 )                          
  99: 6c70-A wfcg-A   301 - 309 <=>   90 -  98   (LEU  387  - LEU  395  <=> LYS   90  - LYS   98 )                          
  99: 6c70-A wfcg-A   311 - 318 <=>  139 - 146   (CYS  397  - ILE  404  <=> ASN  139  - GLY  146 )                          
  99: 6c70-A wfcg-A   354 - 357 <=>  147 - 150   (ALA  440  - ILE  443  <=> ALA  147  - ILE  150 )                          
 100: 6c70-A wd7h-A     9 -  12 <=>  333 - 336   (ASP   11  - PRO   14  <=> VAL  333  - ARG  336 )                          
 100: 6c70-A wd7h-A    27 -  31 <=>  338 - 342   (TYR   29  - GLY   33  <=> GLU  338  - ILE  342 )                          
 100: 6c70-A wd7h-A    34 -  37 <=>  946 - 949   (PHE   36  - ARG   39  <=> PRO  946  - PRO  949 )                          
 100: 6c70-A wd7h-A    64 -  67 <=>  975 - 978   (ASP   66  - ASP   69  <=> SER  975  - GLN  978 )                          
 100: 6c70-A wd7h-A    69 -  90 <=>  979 -1000   (THR   71  - VAL   92  <=> HIS  979  - GLY 1000 )                          
 100: 6c70-A wd7h-A   229 - 232 <=> 1039 -1042   (THR  315  - GLN  318  <=> THR 1039  - ASN 1042 )                          
 100: 6c70-A wd7h-A   245 - 248 <=> 1050 -1053   (GLU  331  - LYS  334  <=> PRO 1050  - LEU 1053 )                          
 100: 6c70-A wd7h-A   251 - 254 <=> 1054 -1057   (VAL  337  - VAL  340  <=> LEU 1054  - SER 1057 )                          
 100: 6c70-A wd7h-A   260 - 279 <=> 1075 -1094   (ALA  346  - LEU  365  <=> ASP 1075  - ASN 1094 )                          
 100: 6c70-A wd7h-A   281 - 284 <=> 1095 -1098   (TYR  367  - THR  370  <=> HIS 1095  - VAL 1098 )                          
 100: 6c70-A wd7h-A   376 - 379 <=> 1102 -1105   (ALA  462  - THR  465  <=> ASP 1102  - LYS 1105 )                          
 101: 6c70-A wezd-A    43 -  47 <=>   15 -  19   (THR   45  - LEU   49  <=> LEU   15  - ASP   19 )                          
 101: 6c70-A wezd-A    48 -  64 <=>   21 -  37   (LEU   50  - ASP   66  <=> ALA   21  - LYS   37 )                          
 101: 6c70-A wezd-A    65 -  88 <=>   65 -  88   (VAL   67  - PHE   90  <=> TYR   65  - SER   88 )                          
 101: 6c70-A wezd-A    91 -  95 <=>   89 -  93   (ARG   93  - PHE   97  <=> ALA   89  - GLY   93 )                          
 101: 6c70-A wezd-A   261 - 283 <=>   95 - 117   (TYR  347  - ALA  369  <=> SER   95  - ALA  117 )                          
 101: 6c70-A wezd-A   284 - 287 <=>  119 - 122   (THR  370  - ASN  373  <=> ALA  119  - SER  122 )                          
 101: 6c70-A wezd-A   288 - 308 <=>  127 - 147   (GLY  374  - PHE  394  <=> ALA  127  - LEU  147 )                          
 101: 6c70-A wezd-A   309 - 312 <=>  150 - 153   (LEU  395  - ILE  398  <=> LYS  150  - TRP  153 )                          
 101: 6c70-A wezd-A   313 - 323 <=>  193 - 203   (PHE  399  - SER  409  <=> TYR  193  - THR  203 )                          
 101: 6c70-A wezd-A   324 - 331 <=>  261 - 268   (VAL  410  - CYS  417  <=> GLU  261  - ALA  268 )                          
 101: 6c70-A wezd-A   332 - 335 <=>  307 - 310   (HIS  418  - ASP  421  <=> ASP  307  - ASP  310 )                          
 101: 6c70-A wezd-A   337 - 343 <=>  338 - 344   (SER  423  - PHE  429  <=> ARG  338  - GLU  344 )                          
 102: 6c70-A wi8y-A     1 -   6 <=>  200 - 205   (PHE    3  - LEU    8  <=> LYS  200  - MET  205 )                          
 102: 6c70-A wi8y-A     9 -  12 <=>  207 - 210   (ASP   11  - PRO   14  <=> GLN  207  - TYR  210 )                          
 102: 6c70-A wi8y-A    31 -  42 <=>  257 - 268   (GLY   33  - VAL   44  <=> SER  257  - TRP  268 )                          
 102: 6c70-A wi8y-A    45 -  48 <=>  287 - 290   (LEU   47  - LEU   50  <=> ILE  287  - ARG  290 )                          
 102: 6c70-A wi8y-A    56 -  63 <=>  442 - 449   (VAL   58  - ASP   65  <=> ARG  442  - TYR  449 )                          
 102: 6c70-A wi8y-A    66 -  93 <=>  622 - 649   (ASP   68  - LYS   95  <=> ILE  622  - MET  649 )                          
 102: 6c70-A wi8y-A    95 -  98 <=>  650 - 653   (PHE   97  - THR  100  <=> SER  650  - SER  653 )                          
 102: 6c70-A wi8y-A   255 - 285 <=>  655 - 685   (THR  341  - LYS  371  <=> ASP  655  - GLN  685 )                          
 102: 6c70-A wi8y-A   286 - 290 <=>  687 - 691   (VAL  372  - ASN  376  <=> ASN  687  - GLN  691 )                          
 103: 6c70-A wb8k-A    40 -  43 <=>   13 -  16   (CYS   42  - THR   45  <=> ARG   13  - THR   16 )                          
 103: 6c70-A wb8k-A    45 -  50 <=>   17 -  22   (LEU   47  - GLN   52  <=> LEU   17  - SER   22 )                          
 103: 6c70-A wb8k-A    66 - 101 <=>   32 -  67   (ASP   68  - ILE  103  <=> SER   32  - ALA   67 )                          
 103: 6c70-A wb8k-A   102 - 105 <=>   69 -  72   (TRP  104  - PRO  107  <=> GLU   69  - LYS   72 )                          
 103: 6c70-A wb8k-A   107 - 110 <=>   78 -  81   (SER  109  - LEU  112  <=> SER   78  - LEU   81 )                          
 103: 6c70-A wb8k-A   113 - 119 <=>   98 - 104   (GLU  115  - HIS  121  <=> PHE   98  - ASN  104 )                          
 103: 6c70-A wb8k-A   252 - 259 <=>  114 - 121   (ARG  338  - ASP  345  <=> GLU  114  - GLY  121 )                          
 103: 6c70-A wb8k-A   260 - 284 <=>  123 - 147   (ALA  346  - THR  370  <=> VAL  123  - LYS  147 )                          
 103: 6c70-A wb8k-A   285 - 288 <=>  149 - 152   (LYS  371  - GLY  374  <=> ALA  149  - VAL  152 )                          
 103: 6c70-A wb8k-A   289 - 293 <=>  203 - 207   (VAL  375  - ALA  379  <=> GLU  203  - GLN  207 )                          
 103: 6c70-A wb8k-A   294 - 297 <=>  209 - 212   (ALA  380  - ILE  383  <=> ASN  209  - VAL  212 )                          
 103: 6c70-A wb8k-A   305 - 308 <=>  220 - 223   (GLY  391  - PHE  394  <=> GLY  220  - LYS  223 )                          
 103: 6c70-A wb8k-A   332 - 335 <=>  269 - 272   (HIS  418  - ASP  421  <=> GLY  269  - ARG  272 )                          
 103: 6c70-A wb8k-A   336 - 339 <=>  491 - 494   (GLY  422  - GLU  425  <=> SER  491  - SER  494 )                          
 104: 6c70-A wd2j-A    62 -  95 <=>  112 - 145   (SER   64  - PHE   97  <=> THR  112  - PRO  145 )                          
 104: 6c70-A wd2j-A   258 - 283 <=>  146 - 171   (GLY  344  - ALA  369  <=> TYR  146  - PHE  171 )                          
 104: 6c70-A wd2j-A   292 - 295 <=>  174 - 177   (TYR  378  - THR  381  <=> PRO  174  - ARG  177 )                          
 104: 6c70-A wd2j-A   297 - 306 <=>  178 - 187   (ILE  383  - GLN  392  <=> PRO  178  - LEU  187 )                          
 105: 6c70-A wfbf-A    30 -  38 <=>  139 - 147   (GLU   32  - ILE   40  <=> LEU  139  - ARG  147 )                          
 105: 6c70-A wfbf-A    45 -  52 <=>  227 - 234   (LEU   47  - GLY   54  <=> GLN  227  - LEU  234 )                          
 105: 6c70-A wfbf-A    65 -  75 <=>  266 - 276   (VAL   67  - MET   77  <=> LYS  266  - PHE  276 )                          
 105: 6c70-A wfbf-A    78 -  81 <=>  278 - 281   (PHE   80  - PRO   83  <=> ASN  278  - GLU  281 )                          
 105: 6c70-A wfbf-A   192 - 198 <=>  283 - 289   (SER  209  - LEU  215  <=> VAL  283  - SER  289 )                          
 105: 6c70-A wfbf-A   199 - 203 <=>  292 - 296   (PHE  216  - LEU  220  <=> LEU  292  - LYS  296 )                          
 105: 6c70-A wfbf-A   254 - 257 <=>  298 - 301   (VAL  340  - VAL  343  <=> THR  298  - TYR  301 )                          
 105: 6c70-A wfbf-A   261 - 287 <=>  302 - 328   (TYR  347  - ASN  373  <=> ASP  302  - LYS  328 )                          
 105: 6c70-A wfbf-A   289 - 314 <=>  330 - 355   (VAL  375  - GLY  400  <=> ASP  330  - GLU  355 )                          
 105: 6c70-A wfbf-A   363 - 366 <=>  357 - 360   (PHE  449  - SER  452  <=> ASP  357  - CYS  360 )                          
 105: 6c70-A wfbf-A   368 - 383 <=>  361 - 376   (ASP  454  - VAL  469  <=> SER  361  - LYS  376 )                          
 105: 6c70-A wfbf-A   385 - 388 <=>  377 - 380   (VAL  471  - LYS  474  <=> VAL  377  - LEU  380 )                          
 106: 6c70-A wcz7-A    64 -  97 <=>  101 - 134   (ASP   66  - LYS   99  <=> THR  101  - ALA  134 )                          
 106: 6c70-A wcz7-A    98 - 101 <=>  136 - 139   (THR  100  - ILE  103  <=> GLY  136  - GLN  139 )                          
 106: 6c70-A wcz7-A   105 - 109 <=>  164 - 168   (PRO  107  - PRO  111  <=> LYS  164  - PHE  168 )                          
 106: 6c70-A wcz7-A   214 - 225 <=>  176 - 187   (LYS  231  - ALA  242  <=> GLN  176  - GLU  187 )                          
 106: 6c70-A wcz7-A   252 - 289 <=>  209 - 246   (ARG  338  - VAL  375  <=> ARG  209  - ALA  246 )                          
 106: 6c70-A wcz7-A   381 - 384 <=>  250 - 253   (PHE  467  - LEU  470  <=> GLY  250  - LYS  253 )                          
 107: 6c70-A wgxf-A    29 -  33 <=>  132 - 136   (SER   31  - LYS   35  <=> LEU  132  - SER  136 )                          
 107: 6c70-A wgxf-A    36 -  40 <=>  139 - 143   (HIS   38  - CYS   42  <=> PHE  139  - PHE  143 )                          
 107: 6c70-A wgxf-A    48 -  61 <=>  240 - 253   (LEU   50  - GLU   63  <=> TYR  240  - TRP  253 )                          
 107: 6c70-A wgxf-A    63 -  85 <=>  273 - 295   (ASP   65  - MET   87  <=> SER  273  - LEU  295 )                          
 107: 6c70-A wgxf-A    86 -  91 <=>  298 - 303   (ILE   88  - ARG   93  <=> VAL  298  - THR  303 )                          
 107: 6c70-A wgxf-A   261 - 281 <=>  305 - 325   (TYR  347  - TYR  367  <=> TYR  305  - GLY  325 )                          
 107: 6c70-A wgxf-A   282 - 285 <=>  327 - 330   (GLN  368  - LYS  371  <=> TRP  327  - LEU  330 )                          
 107: 6c70-A wgxf-A   296 - 302 <=>  331 - 337   (VAL  382  - TYR  388  <=> GLN  331  - GLY  337 )                          
 107: 6c70-A wgxf-A   308 - 322 <=>  342 - 356   (PHE  394  - SER  408  <=> GLY  342  - HIS  356 )                          
 107: 6c70-A wgxf-A   326 - 329 <=>  395 - 398   (GLU  412  - TYR  415  <=> GLN  395  - TRP  398 )                          
 107: 6c70-A wgxf-A   346 - 349 <=>  432 - 435   (ILE  432  - GLN  435  <=> LYS  432  - HIS  435 )                          
 107: 6c70-A wgxf-A   353 - 356 <=>  473 - 476   (LYS  439  - SER  442  <=> ILE  473  - GLY  476 )                          
 108: 6c70-A we5n-A    63 -  92 <=>   19 -  48   (ASP   65  - SER   94  <=> ILE   19  - LYS   48 )                          
 108: 6c70-A we5n-A   259 - 278 <=>   52 -  71   (ASP  345  - LEU  364  <=> GLY   52  - GLY   71 )                          
 108: 6c70-A we5n-A   280 - 285 <=>   74 -  79   (ALA  366  - LYS  371  <=> ALA   74  - ASN   79 )                          
 108: 6c70-A we5n-A   286 - 290 <=>   82 -  86   (VAL  372  - ASN  376  <=> PRO   82  - THR   86 )                          
 108: 6c70-A we5n-A   308 - 313 <=>  348 - 353   (PHE  394  - PHE  399  <=> LEU  348  - PRO  353 )                          
 108: 6c70-A we5n-A   316 - 323 <=>  354 - 361   (ARG  402  - SER  409  <=> CYS  354  - VAL  361 )                          
 108: 6c70-A we5n-A   324 - 333 <=>  363 - 372   (VAL  410  - TRP  419  <=> TRP  363  - ALA  372 )                          
 108: 6c70-A we5n-A   336 - 339 <=>  373 - 376   (GLY  422  - GLU  425  <=> ALA  373  - GLY  376 )                          
 109: 6c70-A wces-A    63 -  94 <=>   61 -  92   (ASP   65  - ILE   96  <=> LEU   61  - PHE   92 )                          
 109: 6c70-A wces-A    96 -  99 <=>   93 -  96   (TYR   98  - LEU  101  <=> THR   93  - ARG   96 )                          
 109: 6c70-A wces-A   255 - 283 <=>   97 - 125   (THR  341  - ALA  369  <=> HIS   97  - THR  125 )                          
 109: 6c70-A wces-A   285 - 288 <=>  126 - 129   (LYS  371  - GLY  374  <=> PRO  126  - GLY  129 )                          
 109: 6c70-A wces-A   385 - 388 <=>  136 - 139   (VAL  471  - LYS  474  <=> VAL  136  - ALA  139 )                          
 110: 6c70-A wczk-A    64 -  88 <=>  234 - 258   (ASP   66  - PHE   90  <=> GLU  234  - MET  258 )                          
 110: 6c70-A wczk-A    90 -  93 <=>  259 - 262   (VAL   92  - LYS   95  <=> LEU  259  - GLY  262 )                          
 110: 6c70-A wczk-A   256 - 286 <=>  264 - 294   (ALA  342  - VAL  372  <=> ASP  264  - THR  294 )                          
 110: 6c70-A wczk-A   287 - 290 <=>  297 - 300   (ASN  373  - ASN  376  <=> LYS  297  - ALA  300 )                          
 111: 6c70-A wd10-A    63 -  79 <=>   19 -  35   (ASP   65  - LEU   81  <=> PHE   19  - LEU   35 )                          
 111: 6c70-A wd10-A    80 -  91 <=>   37 -  48   (HIS   82  - ARG   93  <=> GLY   37  - GLN   48 )                          
 111: 6c70-A wd10-A   261 - 281 <=>   50 -  70   (TYR  347  - TYR  367  <=> ILE   50  - PRO   70 )                          
 111: 6c70-A wd10-A   283 - 286 <=>   71 -  74   (ALA  369  - VAL  372  <=> PRO   71  - PHE   74 )                          
 112: 6c70-A wbnq-A     3 -   6 <=>  120 - 123   (HIS    5  - LEU    8  <=> ARG  120  - GLN  123 )                          
 112: 6c70-A wbnq-A    17 -  20 <=>  129 - 132   (MET   19  - VAL   22  <=> PRO  129  - ASP  132 )                          
 112: 6c70-A wbnq-A    43 -  46 <=>  151 - 154   (THR   45  - LEU   48  <=> ARG  151  - TYR  154 )                          
 112: 6c70-A wbnq-A    84 -  93 <=>  159 - 168   (LYS   86  - LYS   95  <=> PHE  159  - ILE  168 )                          
 112: 6c70-A wbnq-A   116 - 119 <=>  232 - 235   (ALA  118  - HIS  121  <=> PHE  232  - VAL  235 )                          
 112: 6c70-A wbnq-A   127 - 149 <=>  246 - 268   (ARG  129  - PHE  151  <=> LYS  246  - ARG  268 )                          
 112: 6c70-A wbnq-A   164 - 167 <=>  275 - 278   (TYR  181  - ASN  184  <=> THR  275  - LYS  278 )                          
 112: 6c70-A wbnq-A   169 - 173 <=>  306 - 310   (MET  186  - GLY  190  <=> GLU  306  - ALA  310 )                          
 112: 6c70-A wbnq-A   174 - 226 <=>  312 - 364   (HIS  191  - THR  243  <=> LEU  312  - ASP  364 )                          
 112: 6c70-A wbnq-A   228 - 270 <=>  406 - 448   (LEU  314  - LEU  356  <=> ARG  406  - VAL  448 )                          
 113: 6c70-A we14-A    63 -  89 <=>   82 - 108   (ASP   65  - PRO   91  <=> ASN   82  - THR  108 )                          
 113: 6c70-A we14-A   260 - 283 <=>  110 - 133   (ALA  346  - ALA  369  <=> PRO  110  - ASN  133 )                          
 113: 6c70-A we14-A   284 - 287 <=>  166 - 169   (THR  370  - ASN  373  <=> GLY  166  - GLU  169 )                          
 113: 6c70-A we14-A   293 - 296 <=>  207 - 210   (ALA  379  - VAL  382  <=> HIS  207  - THR  210 )                          
 113: 6c70-A we14-A   299 - 302 <=>  215 - 218   (TYR  385  - TYR  388  <=> PHE  215  - ILE  218 )                          
 113: 6c70-A we14-A   328 - 331 <=>  407 - 410   (ALA  414  - CYS  417  <=> SER  407  - THR  410 )                          
 113: 6c70-A we14-A   335 - 339 <=>  482 - 486   (ASP  421  - GLU  425  <=> GLY  482  - ALA  486 )                          
 114: 6c70-A wcpl-A    65 -  92 <=>  862 - 889   (VAL   67  - SER   94  <=> MET  862  - VAL  889 )                          
 114: 6c70-A wcpl-A    95 -  99 <=>  907 - 911   (PHE   97  - LEU  101  <=> LEU  907  - LEU  911 )                          
 114: 6c70-A wcpl-A   253 - 279 <=>  913 - 939   (LEU  339  - LEU  365  <=> ASP  913  - CYS  939 )                          
 114: 6c70-A wcpl-A   294 - 298 <=> 1014 -1018   (ALA  380  - GLY  384  <=> PHE 1014  - ILE 1018 )                          
 114: 6c70-A wcpl-A   310 - 313 <=> 1247 -1250   (PHE  396  - PHE  399  <=> SER 1247  - ASN 1250 )                          
 114: 6c70-A wcpl-A   317 - 320 <=> 1251 -1254   (LEU  403  - GLU  406  <=> VAL 1251  - GLY 1254 )                          
 114: 6c70-A wcpl-A   329 - 334 <=> 1387 -1392   (TYR  415  - TYR  420  <=> VAL 1387  - PRO 1392 )                          
 114: 6c70-A wcpl-A   336 - 339 <=> 1393 -1396   (GLY  422  - GLU  425  <=> SER 1393  - GLU 1396 )                          
 115: 6c70-A wfro-A    63 -  66 <=>  133 - 136   (ASP   65  - ASP   68  <=> SER  133  - VAL  136 )                          
 115: 6c70-A wfro-A    68 -  99 <=>  137 - 168   (LEU   70  - LEU  101  <=> ASP  137  - SER  168 )                          
 115: 6c70-A wfro-A   259 - 287 <=>  172 - 200   (ASP  345  - ASN  373  <=> ARG  172  - ALA  200 )                          
 115: 6c70-A wfro-A   288 - 291 <=>  277 - 280   (GLY  374  - VAL  377  <=> LYS  277  - ALA  280 )                          
 115: 6c70-A wfro-A   319 - 323 <=>  382 - 386   (GLU  405  - SER  409  <=> PHE  382  - GLY  386 )                          
 115: 6c70-A wfro-A   366 - 371 <=>  399 - 404   (SER  452  - ALA  457  <=> SER  399  - GLY  404 )                          
 116: 6c70-A wb3c-A    64 -  93 <=>   32 -  61   (ASP   66  - LYS   95  <=> GLN   32  - ALA   61 )                          
 116: 6c70-A wb3c-A    96 -  99 <=>   62 -  65   (TYR   98  - LEU  101  <=> ASP   62  - ASP   65 )                          
 116: 6c70-A wb3c-A   198 - 201 <=>   68 -  71   (LEU  215  - SER  218  <=> PRO   68  - ILE   71 )                          
 116: 6c70-A wb3c-A   255 - 286 <=>   78 - 109   (THR  341  - VAL  372  <=> LEU   78  - ARG  109 )                          
 116: 6c70-A wb3c-A   287 - 290 <=>  112 - 115   (ASN  373  - ASN  376  <=> MET  112  - LEU  115 )                          
 117: 6c70-A whzu-A    29 -  32 <=>   49 -  52   (SER   31  - LYS   34  <=> SER   49  - PRO   52 )                          
 117: 6c70-A whzu-A    35 -  38 <=>   53 -  56   (PRO   37  - ILE   40  <=> ARG   53  - PRO   56 )                          
 117: 6c70-A whzu-A    42 -  54 <=>   57 -  69   (VAL   44  - MET   56  <=> ARG   57  - GLY   69 )                          
 117: 6c70-A whzu-A    63 -  93 <=>   85 - 115   (ASP   65  - LYS   95  <=> GLY   85  - SER  115 )                          
 117: 6c70-A whzu-A    96 -  99 <=>  116 - 119   (TYR   98  - LEU  101  <=> ILE  116  - ALA  119 )                          
 117: 6c70-A whzu-A   257 - 282 <=>  122 - 147   (VAL  343  - GLN  368  <=> LYS  122  - ILE  147 )                          
 117: 6c70-A whzu-A   285 - 288 <=>  237 - 240   (LYS  371  - GLY  374  <=> SER  237  - GLN  240 )                          
 117: 6c70-A whzu-A   292 - 302 <=>  241 - 251   (TYR  378  - TYR  388  <=> TRP  241  - PHE  251 )                          
 117: 6c70-A whzu-A   322 - 330 <=>  445 - 453   (SER  408  - SER  416  <=> ARG  445  - SER  453 )                          
 117: 6c70-A whzu-A   353 - 356 <=>  465 - 468   (LYS  439  - SER  442  <=> THR  465  - GLY  468 )                          
 118: 6c70-A wbp9-A    63 -  89 <=>   57 -  83   (ASP   65  - PRO   91  <=> SER   57  - GLY   83 )                          
 118: 6c70-A wbp9-A    91 - 106 <=>   84 -  99   (ARG   93  - ASN  108  <=> ILE   84  - ARG   99 )                          
 118: 6c70-A wbp9-A   248 - 251 <=>  101 - 104   (LYS  334  - VAL  337  <=> THR  101  - THR  104 )                          
 118: 6c70-A wbp9-A   254 - 257 <=>  105 - 108   (VAL  340  - VAL  343  <=> GLY  105  - SER  108 )                          
 118: 6c70-A wbp9-A   261 - 286 <=>  117 - 142   (TYR  347  - VAL  372  <=> LEU  117  - PHE  142 )                          
 118: 6c70-A wbp9-A   375 - 379 <=>  147 - 151   (GLY  461  - THR  465  <=> THR  147  - GLN  151 )                          
 118: 6c70-A wbp9-A   385 - 388 <=>  213 - 216   (VAL  471  - LYS  474  <=> ARG  213  - CYS  216 )                          
 119: 6c70-A wg3g-A    63 -  94 <=>  108 - 139   (ASP   65  - ILE   96  <=> SER  108  - VAL  139 )                          
 119: 6c70-A wg3g-A    96 -  99 <=>  361 - 364   (TYR   98  - LEU  101  <=> ALA  361  - GLN  364 )                          
 119: 6c70-A wg3g-A   261 - 286 <=>  370 - 395   (TYR  347  - VAL  372  <=> ARG  370  - ILE  395 )                          
 119: 6c70-A wg3g-A   287 - 290 <=>  398 - 401   (ASN  373  - ASN  376  <=> VAL  398  - ASP  401 )                          
 119: 6c70-A wg3g-A   335 - 338 <=>  823 - 826   (ASP  421  - GLU  424  <=> LYS  823  - GLN  826 )                          
 120: 6c70-A wet1-A    64 -  89 <=>   31 -  56   (ASP   66  - PRO   91  <=> ASN   31  - LYS   56 )                          
 120: 6c70-A wet1-A    91 - 101 <=>   57 -  67   (ARG   93  - ILE  103  <=> LEU   57  - ARG   67 )                          
 120: 6c70-A wet1-A   102 - 105 <=>   69 -  72   (TRP  104  - PRO  107  <=> GLN   69  - ILE   72 )                          
 120: 6c70-A wet1-A   119 - 122 <=>   77 -  80   (HIS  121  - ALA  124  <=> SER   77  - ALA   80 )                          
 120: 6c70-A wet1-A   253 - 260 <=>   88 -  95   (LEU  339  - ALA  346  <=> ARG   88  - TYR   95 )                          
 120: 6c70-A wet1-A   261 - 286 <=>   98 - 123   (TYR  347  - VAL  372  <=> ALA   98  - LEU  123 )                          
 120: 6c70-A wet1-A   287 - 290 <=>  126 - 129   (ASN  373  - ASN  376  <=> GLN  126  - MET  129 )                          
 120: 6c70-A wet1-A   336 - 339 <=>  448 - 451   (GLY  422  - GLU  425  <=> ASN  448  - GLY  451 )                          
 120: 6c70-A wet1-A   348 - 352 <=>  455 - 459   (CYS  434  - GLN  438  <=> ASN  455  - GLU  459 )                          
 120: 6c70-A wet1-A   366 - 369 <=>  465 - 468   (SER  452  - LEU  455  <=> GLU  465  - ASP  468 )                          
 121: 6c70-A wh3z-A    66 -  97 <=>    5 -  36   (ASP   68  - LYS   99  <=> ASP    5  - GLY   36 )                          
 121: 6c70-A wh3z-A   251 - 254 <=>   39 -  42   (VAL  337  - VAL  340  <=> ARG   39  - GLU   42 )                          
 121: 6c70-A wh3z-A   257 - 278 <=>   43 -  64   (VAL  343  - LEU  364  <=> VAL   43  - LEU   64 )                          
 121: 6c70-A wh3z-A   380 - 388 <=>   67 -  75   (TYR  466  - LYS  474  <=> HIS   67  - ARG   75 )                          
 122: 6c70-A web7-A    66 -  97 <=>    2 -  33   (ASP   68  - LYS   99  <=> ASP    2  - SER   33 )                          
 122: 6c70-A web7-A    99 - 102 <=>   34 -  37   (LEU  101  - TRP  104  <=> ALA   34  - ALA   37 )                          
 122: 6c70-A web7-A   261 - 281 <=>   44 -  64   (TYR  347  - TYR  367  <=> LEU   44  - LYS   64 )                          
 122: 6c70-A web7-A   283 - 289 <=>   65 -  71   (ALA  369  - VAL  375  <=> ASN   65  - LEU   71 )                          
 122: 6c70-A web7-A   290 - 308 <=>   75 -  93   (ASN  376  - PHE  394  <=> LYS   75  - GLU   93 )                          
 122: 6c70-A web7-A   358 - 361 <=>  101 - 104   (SER  444  - LYS  447  <=> VAL  101  - THR  104 )                          
 123: 6c70-A wch1-A    30 -  39 <=>  619 - 628   (GLU   32  - TYR   41  <=> ALA  619  - ARG  628 )                          
 123: 6c70-A wch1-A    43 -  46 <=>  689 - 692   (THR   45  - LEU   48  <=> LYS  689  - GLN  692 )                          
 123: 6c70-A wch1-A    47 -  56 <=>  712 - 721   (LEU   49  - VAL   58  <=> LEU  712  - GLY  721 )                          
 123: 6c70-A wch1-A    63 -  66 <=>  895 - 898   (ASP   65  - ASP   68  <=> VAL  895  - SER  898 )                          
 123: 6c70-A wch1-A    68 -  95 <=>  899 - 926   (LEU   70  - PHE   97  <=> ALA  899  - LEU  926 )                          
 123: 6c70-A wch1-A   259 - 281 <=>  928 - 950   (ASP  345  - TYR  367  <=> GLU  928  - ASN  950 )                          
 123: 6c70-A wch1-A   283 - 286 <=>  951 - 954   (ALA  369  - VAL  372  <=> ASP  951  - GLU  954 )                          
 123: 6c70-A wch1-A   296 - 301 <=>  956 - 961   (VAL  382  - LEU  387  <=> LEU  956  - ALA  961 )                          
 123: 6c70-A wch1-A   302 - 309 <=>  968 - 975   (TYR  388  - LEU  395  <=> SER  968  - ASP  975 )                          
 123: 6c70-A wch1-A   312 - 315 <=>  995 - 998   (ILE  398  - ASN  401  <=> ASP  995  - GLU  998 )                          
 123: 6c70-A wch1-A   317 - 321 <=> 1013 -1017   (LEU  403  - SER  407  <=> GLY 1013  - ILE 1017 )                          
 123: 6c70-A wch1-A   328 - 331 <=> 1110 -1113   (ALA  414  - CYS  417  <=> HIS 1110  - THR 1113 )                          
 124: 6c70-A whua-A    63 -  66 <=>    2 -   5   (ASP   65  - ASP   68  <=> LEU    2  - ALA    5 )                          
 124: 6c70-A whua-A    68 -  95 <=>    6 -  33   (LEU   70  - PHE   97  <=> VAL    6  - GLN   33 )                          
 124: 6c70-A whua-A   259 - 273 <=>   35 -  49   (ASP  345  - THR  359  <=> ASP   35  - ASP   49 )                          
 124: 6c70-A whua-A   276 - 279 <=>   50 -  53   (LEU  362  - LEU  365  <=> THR   50  - THR   53 )                          
 124: 6c70-A whua-A   304 - 310 <=>   56 -  62   (LEU  390  - PHE  396  <=> ARG   56  - ASN   62 )                          
 124: 6c70-A whua-A   328 - 332 <=>  108 - 112   (ALA  414  - HIS  418  <=> THR  108  - GLY  112 )                          
 125: 6c70-A wgau-A    10 -  16 <=>   40 -  46   (LEU   12  - VAL   18  <=> ARG   40  - MET   46 )                          
 125: 6c70-A wgau-A    53 -  56 <=>   57 -  60   (MET   55  - VAL   58  <=> MET   57  - GLN   60 )                          
 125: 6c70-A wgau-A    59 -  62 <=>   61 -  64   (MET   61  - SER   64  <=> ARG   61  - VAL   64 )                          
 125: 6c70-A wgau-A    67 -  98 <=>   65 -  96   (ASP   69  - THR  100  <=> SER   65  - LEU   96 )                          
 125: 6c70-A wgau-A   253 - 277 <=>   97 - 121   (LEU  339  - THR  363  <=> PRO   97  - GLY  121 )                          
 125: 6c70-A wgau-A   284 - 288 <=>  125 - 129   (THR  370  - GLY  374  <=> MET  125  - ALA  129 )                          
 125: 6c70-A wgau-A   291 - 294 <=>  161 - 164   (VAL  377  - ALA  380  <=> ARG  161  - LEU  164 )                          
 125: 6c70-A wgau-A   301 - 304 <=>  179 - 182   (LEU  387  - LEU  390  <=> CYS  179  - THR  182 )                          
 125: 6c70-A wgau-A   306 - 309 <=>  183 - 186   (GLN  392  - LEU  395  <=> TYR  183  - PRO  186 )                          
 125: 6c70-A wgau-A   329 - 333 <=>  457 - 461   (TYR  415  - TRP  419  <=> ASN  457  - HIS  461 )                          
 126: 6c70-A wfxt-A    31 -  35 <=>  127 - 131   (GLY   33  - PRO   37  <=> GLY  127  - GLY  131 )                          
 126: 6c70-A wfxt-A    45 -  48 <=>  149 - 152   (LEU   47  - LEU   50  <=> GLY  149  - ALA  152 )                          
 126: 6c70-A wfxt-A    55 -  60 <=>  494 - 499   (ALA   57  - MET   62  <=> ARG  494  - LEU  499 )                          
 126: 6c70-A wfxt-A    64 -  83 <=>  554 - 573   (ASP   66  - VAL   85  <=> LEU  554  - GLN  573 )                          
 126: 6c70-A wfxt-A   192 - 199 <=>  574 - 581   (SER  209  - PHE  216  <=> THR  574  - GLY  581 )                          
 126: 6c70-A wfxt-A   261 - 286 <=>  583 - 608   (TYR  347  - VAL  372  <=> LEU  583  - LEU  608 )                          
 126: 6c70-A wfxt-A   287 - 290 <=>  610 - 613   (ASN  373  - ASN  376  <=> ARG  610  - THR  613 )                          
 126: 6c70-A wfxt-A   292 - 313 <=>  614 - 635   (TYR  378  - PHE  399  <=> ASN  614  - ALA  635 )                          
 127: 6c70-A wc1i-A     8 -  21 <=>  310 - 323   (ALA   10  - GLY   23  <=> ALA  310  - ALA  323 )                          
 127: 6c70-A wc1i-A    48 -  62 <=>  330 - 344   (LEU   50  - SER   64  <=> TRP  330  - LEU  344 )                          
 127: 6c70-A wc1i-A    70 - 102 <=>  346 - 378   (ALA   72  - TRP  104  <=> LYS  346  - ARG  378 )                          
 127: 6c70-A wc1i-A   253 - 285 <=>  379 - 411   (LEU  339  - LYS  371  <=> ARG  379  - VAL  411 )                          
 127: 6c70-A wc1i-A   384 - 388 <=>  413 - 417   (LEU  470  - LYS  474  <=> LEU  413  - LEU  417 )                          
 128: 6c70-A whok-A    63 -  81 <=>   53 -  71   (ASP   65  - PRO   83  <=> ALA   53  - GLN   71 )                          
 128: 6c70-A whok-A   193 - 197 <=>   74 -  78   (ASN  210  - VAL  214  <=> ALA   74  - LYS   78 )                          
 128: 6c70-A whok-A   200 - 203 <=>   79 -  82   (CYS  217  - LEU  220  <=> LYS   79  - LEU   82 )                          
 128: 6c70-A whok-A   261 - 285 <=>   86 - 110   (TYR  347  - LYS  371  <=> ASN   86  - ASN  110 )                          
 128: 6c70-A whok-A   291 - 331 <=>  135 - 175   (VAL  377  - CYS  417  <=> LEU  135  - HIS  175 )                          
 128: 6c70-A whok-A   332 - 339 <=>  177 - 184   (HIS  418  - GLU  425  <=> HIS  177  - ALA  184 )                          
 128: 6c70-A whok-A   352 - 356 <=>  222 - 226   (GLN  438  - SER  442  <=> GLN  222  - ILE  226 )                          
 128: 6c70-A whok-A   364 - 388 <=>  230 - 254   (THR  450  - LYS  474  <=> GLY  230  - VAL  254 )                          
 129: 6c70-A wen0-A    66 -  93 <=>   51 -  78   (ASP   68  - LYS   95  <=> SER   51  - TYR   78 )                          
 129: 6c70-A wen0-A    96 - 101 <=>   79 -  84   (TYR   98  - ILE  103  <=> VAL   79  - ILE   84 )                          
 129: 6c70-A wen0-A   252 - 259 <=>   85 -  92   (ARG  338  - ASP  345  <=> SER   85  - THR   92 )                          
 129: 6c70-A wen0-A   261 - 281 <=>   93 - 113   (TYR  347  - TYR  367  <=> GLY   93  - PRO  113 )                          
 129: 6c70-A wen0-A   283 - 290 <=>  114 - 121   (ALA  369  - ASN  376  <=> LEU  114  - LEU  121 )                          
 129: 6c70-A wen0-A   334 - 337 <=>  215 - 218   (TYR  420  - SER  423  <=> LYS  215  - GLY  218 )                          
 130: 6c70-A wbuu-A    56 -  60 <=>  263 - 267   (VAL   58  - MET   62  <=> SER  263  - MET  267 )                          
 130: 6c70-A wbuu-A    63 -  93 <=>  309 - 339   (ASP   65  - LYS   95  <=> SER  309  - VAL  339 )                          
 130: 6c70-A wbuu-A    99 - 102 <=>  342 - 345   (LEU  101  - TRP  104  <=> SER  342  - SER  345 )                          
 130: 6c70-A wbuu-A   252 - 255 <=>  346 - 349   (ARG  338  - THR  341  <=> ASP  346  - GLY  349 )                          
 130: 6c70-A wbuu-A   258 - 283 <=>  350 - 375   (GLY  344  - ALA  369  <=> ARG  350  - PHE  375 )                          
 130: 6c70-A wbuu-A   284 - 287 <=>  377 - 380   (THR  370  - ASN  373  <=> PHE  377  - LEU  380 )                          
 130: 6c70-A wbuu-A   288 - 291 <=>  382 - 385   (GLY  374  - VAL  377  <=> GLY  382  - LEU  385 )                          
 131: 6c70-A wdl1-A    49 -  53 <=>  130 - 134   (LEU   51  - MET   55  <=> GLN  130  - ALA  134 )                          
 131: 6c70-A wdl1-A    60 -  93 <=>  228 - 261   (MET   62  - LYS   95  <=> PHE  228  - GLN  261 )                          
 131: 6c70-A wdl1-A    99 - 102 <=>  263 - 266   (LEU  101  - TRP  104  <=> PRO  263  - GLY  266 )                          
 131: 6c70-A wdl1-A   252 - 287 <=>  267 - 302   (ARG  338  - ASN  373  <=> ALA  267  - LEU  302 )                          
 132: 6c70-A we8s-A     1 -   5 <=>   89 -  93   (PHE    3  - GLY    7  <=> GLN   89  - ILE   93 )                          
 132: 6c70-A we8s-A    34 -  39 <=>  797 - 802   (PHE   36  - TYR   41  <=> THR  797  - THR  802 )                          
 132: 6c70-A we8s-A    41 -  47 <=>  838 - 844   (ILE   43  - LEU   49  <=> ALA  838  - ALA  844 )                          
 132: 6c70-A we8s-A    55 -  59 <=>  863 - 867   (ALA   57  - MET   61  <=> CYS  863  - GLN  867 )                          
 132: 6c70-A we8s-A    65 -  68 <=>  895 - 898   (VAL   67  - LEU   70  <=> SER  895  - ARG  898 )                          
 132: 6c70-A we8s-A    69 -  86 <=>  900 - 917   (THR   71  - ILE   88  <=> ASP  900  - SER  917 )                          
 132: 6c70-A we8s-A    88 -  91 <=>  918 - 921   (PHE   90  - ARG   93  <=> GLN  918  - GLY  921 )                          
 132: 6c70-A we8s-A   260 - 286 <=>  923 - 949   (ALA  346  - VAL  372  <=> THR  923  - ARG  949 )                          
 132: 6c70-A we8s-A   287 - 290 <=>  952 - 955   (ASN  373  - ASN  376  <=> GLY  952  - LEU  955 )                          
 132: 6c70-A we8s-A   330 - 333 <=>  993 - 996   (SER  416  - TRP  419  <=> GLU  993  - GLY  996 )                          
 132: 6c70-A we8s-A   336 - 339 <=>  997 -1000   (GLY  422  - GLU  425  <=> ALA  997  - VAL 1000 )                          
 133: 6c70-A wh2a-A    19 -  22 <=>   39 -  42   (GLY   21  - HIS   24  <=> HIS   39  - LEU   42 )                          
 133: 6c70-A wh2a-A    23 -  26 <=>   44 -  47   (PHE   25  - ASN   28  <=> VAL   44  - LYS   47 )                          
 133: 6c70-A wh2a-A    28 -  31 <=>   48 -  51   (TYR   30  - GLY   33  <=> GLY   48  - ASP   51 )                          
 133: 6c70-A wh2a-A    68 -  72 <=>   82 -  86   (LEU   70  - THR   74  <=> SER   82  - VAL   86 )                          
 133: 6c70-A wh2a-A    75 -  88 <=>   87 - 100   (MET   77  - PHE   90  <=> GLY   87  - ARG  100 )                          
 133: 6c70-A wh2a-A   120 - 135 <=>  107 - 122   (ALA  122  - GLY  137  <=> LYS  107  - ALA  122 )                          
 133: 6c70-A wh2a-A   189 - 206 <=>  125 - 142   (MET  206  - ALA  223  <=> TRP  125  - LEU  142 )                          
 133: 6c70-A wh2a-A   250 - 279 <=>  144 - 173   (VAL  336  - LEU  365  <=> GLN  144  - THR  173 )                          
 133: 6c70-A wh2a-A   299 - 318 <=>  189 - 208   (TYR  385  - ILE  404  <=> GLU  189  - GLY  208 )                          
 133: 6c70-A wh2a-A   364 - 367 <=>  209 - 212   (THR  450  - LEU  453  <=> LEU  209  - ALA  212 )                          
 133: 6c70-A wh2a-A   369 - 377 <=>  213 - 221   (LEU  455  - VAL  463  <=> SER  213  - TYR  221 )                          
 133: 6c70-A wh2a-A   383 - 387 <=>  668 - 672   (VAL  469  - LEU  473  <=> ASP  668  - ALA  672 )                          
 134: 6c70-A wd6a-A    63 - 101 <=>   80 - 118   (ASP   65  - ILE  103  <=> GLY   80  - LEU  118 )                          
 134: 6c70-A wd6a-A   102 - 109 <=>  139 - 146   (TRP  104  - PRO  111  <=> TYR  139  - GLY  146 )                          
 134: 6c70-A wd6a-A   113 - 116 <=>  183 - 186   (GLU  115  - ALA  118  <=> VAL  183  - ASN  186 )                          
 134: 6c70-A wd6a-A   122 - 125 <=>  218 - 221   (ALA  124  - LYS  127  <=> PRO  218  - LYS  221 )                          
 134: 6c70-A wd6a-A   215 - 220 <=>  243 - 248   (ALA  232  - LEU  237  <=> MET  243  - GLY  248 )                          
 134: 6c70-A wd6a-A   245 - 248 <=>  256 - 259   (GLU  331  - LYS  334  <=> GLN  256  - ALA  259 )                          
 134: 6c70-A wd6a-A   250 - 253 <=>  277 - 280   (VAL  336  - LEU  339  <=> ARG  277  - GLU  280 )                          
 134: 6c70-A wd6a-A   256 - 259 <=>  281 - 284   (ALA  342  - ASP  345  <=> VAL  281  - ARG  284 )                          
 134: 6c70-A wd6a-A   262 - 284 <=>  285 - 307   (GLY  348  - THR  370  <=> ASN  285  - LEU  307 )                          
 134: 6c70-A wd6a-A   285 - 290 <=>  309 - 314   (LYS  371  - ASN  376  <=> VAL  309  - THR  314 )                          
 135: 6c70-A weyy-A     2 -   5 <=>  228 - 231   (LYS    4  - GLY    7  <=> PRO  228  - LEU  231 )                          
 135: 6c70-A weyy-A    24 -  29 <=>  383 - 388   (MET   26  - SER   31  <=> ASP  383  - TYR  388 )                          
 135: 6c70-A weyy-A    30 -  34 <=>  394 - 398   (GLU   32  - PHE   36  <=> PHE  394  - LEU  398 )                          
 135: 6c70-A weyy-A    37 -  40 <=>  399 - 402   (ARG   39  - CYS   42  <=> PRO  399  - ALA  402 )                          
 135: 6c70-A weyy-A    65 -  82 <=>  435 - 452   (VAL   67  - ILE   84  <=> SER  435  - LYS  452 )                          
 135: 6c70-A weyy-A    85 -  88 <=>  453 - 456   (MET   87  - PHE   90  <=> LEU  453  - HIS  456 )                          
 135: 6c70-A weyy-A   133 - 136 <=>  461 - 464   (VAL  135  - ALA  138  <=> PHE  461  - ASP  464 )                          
 135: 6c70-A weyy-A   196 - 199 <=>  466 - 469   (ASP  213  - PHE  216  <=> PRO  466  - ASP  469 )                          
 135: 6c70-A weyy-A   261 - 285 <=>  472 - 496   (TYR  347  - LYS  371  <=> GLY  472  - SER  496 )                          
 135: 6c70-A weyy-A   287 - 290 <=>  497 - 500   (ASN  373  - ASN  376  <=> SER  497  - ALA  500 )                          
 135: 6c70-A weyy-A   292 - 316 <=>  501 - 525   (TYR  378  - ARG  402  <=> LYS  501  - GLU  525 )                          
 135: 6c70-A weyy-A   356 - 362 <=>  527 - 533   (SER  442  - PHE  448  <=> SER  527  - CYS  533 )                          
 135: 6c70-A weyy-A   367 - 379 <=>  536 - 548   (LEU  453  - THR  465  <=> LYS  536  - LEU  548 )                          
 136: 6c70-A wecy-A    64 -  89 <=>  149 - 174   (ASP   66  - PRO   91  <=> GLU  149  - THR  174 )                          
 136: 6c70-A wecy-A    91 - 105 <=>  175 - 189   (ARG   93  - PRO  107  <=> LEU  175  - ASN  189 )                          
 136: 6c70-A wecy-A   108 - 111 <=>  197 - 200   (HIS  110  - PHE  113  <=> ALA  197  - ALA  200 )                          
 136: 6c70-A wecy-A   113 - 123 <=>  234 - 244   (GLU  115  - ILE  125  <=> PHE  234  - ARG  244 )                          
 136: 6c70-A wecy-A   204 - 207 <=>  246 - 249   (LEU  221  - CYS  224  <=> LEU  246  - LEU  249 )                          
 136: 6c70-A wecy-A   254 - 257 <=>  265 - 268   (VAL  340  - VAL  343  <=> GLN  265  - ASN  268 )                          
 136: 6c70-A wecy-A   261 - 286 <=>  300 - 325   (TYR  347  - VAL  372  <=> GLU  300  - GLN  325 )                          
 136: 6c70-A wecy-A   287 - 290 <=>  328 - 331   (ASN  373  - ASN  376  <=> ILE  328  - LEU  331 )                          
 136: 6c70-A wecy-A   362 - 368 <=>  368 - 374   (PHE  448  - ASP  454  <=> ALA  368  - ALA  374 )                          
 137: 6c70-A wfre-A    18 -  21 <=>   13 -  16   (GLN   20  - GLY   23  <=> ASP   13  - LEU   16 )                          
 137: 6c70-A wfre-A    45 -  51 <=>  200 - 206   (LEU   47  - TYR   53  <=> SER  200  - TYR  206 )                          
 137: 6c70-A wfre-A    53 -  56 <=>  207 - 210   (MET   55  - VAL   58  <=> ALA  207  - ARG  210 )                          
 137: 6c70-A wfre-A    59 -  62 <=>  211 - 214   (MET   61  - SER   64  <=> GLY  211  - GLN  214 )                          
 137: 6c70-A wfre-A    67 -  88 <=>  215 - 236   (ASP   69  - PHE   90  <=> SER  215  - THR  236 )                          
 137: 6c70-A wfre-A    90 -  93 <=>  237 - 240   (VAL   92  - LYS   95  <=> GLY  237  - SER  240 )                          
 137: 6c70-A wfre-A   258 - 282 <=>  241 - 265   (GLY  344  - GLN  368  <=> ASP  241  - PHE  265 )                          
 137: 6c70-A wfre-A   288 - 303 <=>  388 - 403   (GLY  374  - THR  389  <=> VAL  388  - VAL  403 )                          
 137: 6c70-A wfre-A   308 - 311 <=>  410 - 413   (PHE  394  - CYS  397  <=> PHE  410  - ARG  413 )                          
 137: 6c70-A wfre-A   370 - 379 <=>  416 - 425   (PHE  456  - THR  465  <=> GLU  416  - LYS  425 )                          
 138: 6c70-A wgdd-A    63 -  91 <=>   50 -  78   (ASP   65  - ARG   93  <=> PRO   50  - GLY   78 )                          
 138: 6c70-A wgdd-A   260 - 284 <=>   80 - 104   (ALA  346  - THR  370  <=> GLU   80  - ASP  104 )                          
 138: 6c70-A wgdd-A   285 - 288 <=>  106 - 109   (LYS  371  - GLY  374  <=> ASP  106  - ARG  109 )                          
 138: 6c70-A wgdd-A   289 - 292 <=>  113 - 116   (VAL  375  - TYR  378  <=> GLY  113  - GLY  116 )                          
 139: 6c70-A wawr-A    74 -  80 <=>    1 -   7   (THR   76  - HIS   82  <=> MET    1  - ILE    7 )                          
 139: 6c70-A wawr-A   191 - 207 <=>    9 -  25   (VAL  208  - CYS  224  <=> GLN    9  - GLN   25 )                          
 139: 6c70-A wawr-A   253 - 280 <=>   29 -  56   (LEU  339  - ALA  366  <=> ASN   29  - THR   56 )                          
 139: 6c70-A wawr-A   283 - 286 <=>   57 -  60   (ALA  369  - VAL  372  <=> THR   57  - TYR   60 )                          
 139: 6c70-A wawr-A   291 - 324 <=>  100 - 133   (VAL  377  - VAL  410  <=> GLN  100  - GLN  133 )                          
 139: 6c70-A wawr-A   347 - 353 <=>  135 - 141   (VAL  433  - LYS  439  <=> ARG  135  - ARG  141 )                          
 139: 6c70-A wawr-A   362 - 365 <=>  147 - 150   (PHE  448  - VAL  451  <=> GLN  147  - ILE  150 )                          
 139: 6c70-A wawr-A   368 - 386 <=>  151 - 169   (ASP  454  - GLN  472  <=> ASP  151  - GLY  169 )                          
 140: 6c70-A wce4-A    31 -  34 <=>    3 -   6   (GLY   33  - PHE   36  <=> ASN    3  - HIS    6 )                          
 140: 6c70-A wce4-A    36 -  39 <=>    7 -  10   (HIS   38  - TYR   41  <=> ASN    7  - ARG   10 )                          
 140: 6c70-A wce4-A    64 -  87 <=>   82 - 105   (ASP   66  - TYR   89  <=> LEU   82  - LYS  105 )                          
 140: 6c70-A wce4-A    90 -  93 <=>  106 - 109   (VAL   92  - LYS   95  <=> PRO  106  - GLN  109 )                          
 140: 6c70-A wce4-A    97 - 104 <=>  110 - 117   (LYS   99  - ASN  106  <=> ASN  110  - ASN  117 )                          
 140: 6c70-A wce4-A   204 - 207 <=>  120 - 123   (LEU  221  - CYS  224  <=> PRO  120  - ALA  123 )                          
 140: 6c70-A wce4-A   257 - 260 <=>  125 - 128   (VAL  343  - ALA  346  <=> ASP  125  - PRO  128 )                          
 140: 6c70-A wce4-A   261 - 286 <=>  130 - 155   (TYR  347  - VAL  372  <=> SER  130  - THR  155 )                          
 140: 6c70-A wce4-A   287 - 290 <=>  158 - 161   (ASN  373  - ASN  376  <=> SER  158  - ALA  161 )                          
 141: 6c70-A wgv5-A     1 -   5 <=>  178 - 182   (PHE    3  - GLY    7  <=> VAL  178  - PRO  182 )                          
 141: 6c70-A wgv5-A    15 -  18 <=>  226 - 229   (ARG   17  - GLN   20  <=> ASP  226  - ASP  229 )                          
 141: 6c70-A wgv5-A    37 -  62 <=>  232 - 257   (ARG   39  - SER   64  <=> ALA  232  - VAL  257 )                          
 141: 6c70-A wgv5-A    63 -  78 <=>  260 - 275   (ASP   65  - PHE   80  <=> VAL  260  - ASP  275 )                          
 141: 6c70-A wgv5-A    79 -  94 <=>  277 - 292   (LEU   81  - ILE   96  <=> LEU  277  - GLN  292 )                          
 141: 6c70-A wgv5-A    96 -  99 <=>  297 - 300   (TYR   98  - LEU  101  <=> TYR  297  - GLY  300 )                          
 141: 6c70-A wgv5-A   261 - 287 <=>  305 - 331   (TYR  347  - ASN  373  <=> GLU  305  - LEU  331 )                          
 141: 6c70-A wgv5-A   293 - 319 <=>  409 - 435   (ALA  379  - GLU  405  <=> LEU  409  - ALA  435 )                          
 141: 6c70-A wgv5-A   341 - 344 <=>  516 - 519   (LYS  427  - VAL  430  <=> ASN  516  - THR  519 )                          
 141: 6c70-A wgv5-A   347 - 351 <=>  520 - 524   (VAL  433  - CYS  437  <=> HIS  520  - GLN  524 )                          
 142: 6c70-A wc5a-A     2 -   5 <=>  134 - 137   (LYS    4  - GLY    7  <=> LEU  134  - GLY  137 )                          
 142: 6c70-A wc5a-A    15 -  18 <=>  295 - 298   (ARG   17  - GLN   20  <=> GLY  295  - ASP  298 )                          
 142: 6c70-A wc5a-A    63 -  90 <=>  329 - 356   (ASP   65  - VAL   92  <=> PRO  329  - VAL  356 )                          
 142: 6c70-A wc5a-A    92 -  96 <=>  357 - 361   (SER   94  - TYR   98  <=> PRO  357  - GLY  361 )                          
 142: 6c70-A wc5a-A   205 - 208 <=>  365 - 368   (PHE  222  - GLU  225  <=> LEU  365  - VAL  368 )                          
 142: 6c70-A wc5a-A   211 - 220 <=>  369 - 378   (GLN  228  - LEU  237  <=> GLN  369  - GLY  378 )                          
 142: 6c70-A wc5a-A   255 - 286 <=>  397 - 428   (THR  341  - VAL  372  <=> PHE  397  - SER  428 )                          
 142: 6c70-A wc5a-A   297 - 316 <=>  433 - 452   (ILE  383  - ARG  402  <=> SER  433  - ALA  452 )                          
 142: 6c70-A wc5a-A   350 - 353 <=>  462 - 465   (GLN  436  - LYS  439  <=> MET  462  - LYS  465 )                          
 142: 6c70-A wc5a-A   361 - 364 <=>  493 - 496   (LYS  447  - THR  450  <=> LEU  493  - ALA  496 )                          
 142: 6c70-A wc5a-A   368 - 374 <=>  498 - 504   (ASP  454  - LEU  460  <=> THR  498  - ASP  504 )                          
 142: 6c70-A wc5a-A   375 - 388 <=>  539 - 552   (GLY  461  - LYS  474  <=> ARG  539  - ALA  552 )                          
 143: 6c70-A wi2q-A     1 -   4 <=>   11 -  14   (PHE    3  - GLN    6  <=> LEU   11  - ILE   14 )                          
 143: 6c70-A wi2q-A    13 -  17 <=>  220 - 224   (ASN   15  - MET   19  <=> SER  220  - SER  224 )                          
 143: 6c70-A wi2q-A    19 -  22 <=>  237 - 240   (GLY   21  - HIS   24  <=> ARG  237  - TYR  240 )                          
 143: 6c70-A wi2q-A    49 -  63 <=>  327 - 341   (LEU   51  - ASP   65  <=> PRO  327  - LYS  341 )                          
 143: 6c70-A wi2q-A    65 -  88 <=>  384 - 407   (VAL   67  - PHE   90  <=> GLN  384  - SER  407 )                          
 143: 6c70-A wi2q-A    91 -  94 <=>  408 - 411   (ARG   93  - ILE   96  <=> PRO  408  - GLY  411 )                          
 143: 6c70-A wi2q-A   260 - 280 <=>  412 - 432   (ALA  346  - ALA  366  <=> ASP  412  - ARG  432 )                          
 143: 6c70-A wi2q-A   281 - 284 <=>  434 - 437   (TYR  367  - THR  370  <=> VAL  434  - CYS  437 )                          
 143: 6c70-A wi2q-A   294 - 297 <=>  461 - 464   (ALA  380  - ILE  383  <=> GLY  461  - TRP  464 )                          
 143: 6c70-A wi2q-A   304 - 307 <=>  468 - 471   (LEU  390  - VAL  393  <=> SER  468  - LEU  471 )                          
 143: 6c70-A wi2q-A   310 - 317 <=>  472 - 479   (PHE  396  - LEU  403  <=> VAL  472  - SER  479 )                          
 144: 6c70-A wh1k-A    65 -  93 <=>    2 -  30   (VAL   67  - LYS   95  <=> ASN    2  - ILE   30 )                          
 144: 6c70-A wh1k-A    95 - 100 <=>   31 -  36   (PHE   97  - ALA  102  <=> SER   31  - ALA   36 )                          
 144: 6c70-A wh1k-A   101 - 104 <=>   38 -  41   (ILE  103  - ASN  106  <=> ILE   38  - VAL   41 )                          
 144: 6c70-A wh1k-A   256 - 290 <=>   48 -  82   (ALA  342  - ASN  376  <=> ASN   48  - LYS   82 )                          
 145: 6c70-A wfo6-A    28 -  35 <=>   88 -  95   (TYR   30  - PRO   37  <=> GLN   88  - ASN   95 )                          
 145: 6c70-A wfo6-A    66 -  88 <=>  711 - 733   (ASP   68  - PHE   90  <=> SER  711  - THR  733 )                          
 145: 6c70-A wfo6-A    90 -  93 <=>  734 - 737   (VAL   92  - LYS   95  <=> GLY  734  - ILE  737 )                          
 145: 6c70-A wfo6-A    96 -  99 <=>  738 - 741   (TYR   98  - LEU  101  <=> GLY  738  - ARG  741 )                          
 145: 6c70-A wfo6-A   259 - 281 <=>  742 - 764   (ASP  345  - TYR  367  <=> ILE  742  - HIS  764 )                          
 145: 6c70-A wfo6-A   283 - 286 <=>  921 - 924   (ALA  369  - VAL  372  <=> THR  921  - ARG  924 )                          
 145: 6c70-A wfo6-A   287 - 290 <=>  926 - 929   (ASN  373  - ASN  376  <=> LEU  926  - GLU  929 )                          
 145: 6c70-A wfo6-A   295 - 299 <=> 1053 -1057   (THR  381  - TYR  385  <=> VAL 1053  - SER 1057 )                          
 145: 6c70-A wfo6-A   300 - 303 <=> 1059 -1062   (LEU  386  - THR  389  <=> GLU 1059  - MET 1062 )                          
 145: 6c70-A wfo6-A   309 - 312 <=> 1095 -1098   (LEU  395  - ILE  398  <=> ARG 1095  - ASP 1098 )                          
 146: 6c70-A wb70-A    51 -  54 <=>  154 - 157   (TYR   53  - MET   56  <=> SER  154  - LYS  157 )                          
 146: 6c70-A wb70-A    66 -  91 <=>  162 - 187   (ASP   68  - ARG   93  <=> SER  162  - PRO  187 )                          
 146: 6c70-A wb70-A   261 - 281 <=>  188 - 208   (TYR  347  - TYR  367  <=> GLY  188  - THR  208 )                          
 146: 6c70-A wb70-A   380 - 383 <=>  209 - 212   (TYR  466  - VAL  469  <=> LYS  209  - THR  212 )                          
 146: 6c70-A wb70-A   384 - 387 <=>  253 - 256   (LEU  470  - LEU  473  <=> ASN  253  - THR  256 )                          
 147: 6c70-A whom-A     1 -   6 <=>  121 - 126   (PHE    3  - LEU    8  <=> GLY  121  - CYS  126 )                          
 147: 6c70-A whom-A     9 -  13 <=>  127 - 131   (ASP   11  - ASN   15  <=> ASP  127  - ARG  131 )                          
 147: 6c70-A whom-A    72 -  75 <=>  146 - 149   (THR   74  - MET   77  <=> GLU  146  - GLN  149 )                          
 147: 6c70-A whom-A    77 -  81 <=>  150 - 154   (PHE   79  - PRO   83  <=> LEU  150  - LEU  154 )                          
 147: 6c70-A whom-A   190 - 205 <=>  155 - 170   (ALA  207  - PHE  222  <=> THR  155  - CYS  170 )                          
 147: 6c70-A whom-A   250 - 259 <=>  176 - 185   (VAL  336  - ASP  345  <=> ARG  176  - PHE  185 )                          
 147: 6c70-A whom-A   261 - 278 <=>  186 - 203   (TYR  347  - LEU  364  <=> LEU  186  - GLU  203 )                          
 147: 6c70-A whom-A   281 - 284 <=>  204 - 207   (TYR  367  - THR  370  <=> LEU  204  - GLY  207 )                          
 147: 6c70-A whom-A   288 - 324 <=>  242 - 278   (GLY  374  - VAL  410  <=> TYR  242  - ILE  278 )                          
 147: 6c70-A whom-A   351 - 354 <=>  279 - 282   (CYS  437  - ALA  440  <=> GLN  279  - THR  282 )                          
 147: 6c70-A whom-A   355 - 358 <=>  284 - 287   (MET  441  - SER  444  <=> SER  284  - ALA  287 )                          
 147: 6c70-A whom-A   364 - 367 <=>  289 - 292   (THR  450  - LEU  453  <=> GLY  289  - LYS  292 )                          
 147: 6c70-A whom-A   369 - 383 <=>  293 - 307   (LEU  455  - VAL  469  <=> ARG  293  - TRP  307 )                          
 148: 6c70-A wfab-A    64 -  88 <=>    5 -  29   (ASP   66  - PHE   90  <=> GLU    5  - GLN   29 )                          
 148: 6c70-A wfab-A    90 -  93 <=>   30 -  33   (VAL   92  - LYS   95  <=> GLN   30  - ASN   33 )                          
 148: 6c70-A wfab-A   259 - 285 <=>   35 -  61   (ASP  345  - LYS  371  <=> ALA   35  - LEU   61 )                          
 148: 6c70-A wfab-A   286 - 290 <=>   63 -  67   (VAL  372  - ASN  376  <=> MET   63  - GLY   67 )                          
 148: 6c70-A wfab-A   316 - 319 <=>  202 - 205   (ARG  402  - GLU  405  <=> GLN  202  - VAL  205 )                          
 148: 6c70-A wfab-A   330 - 333 <=>  237 - 240   (SER  416  - TRP  419  <=> ARG  237  - LEU  240 )                          
 148: 6c70-A wfab-A   340 - 343 <=>  241 - 244   (ALA  426  - PHE  429  <=> THR  241  - LEU  244 )                          
 148: 6c70-A wfab-A   361 - 364 <=>  252 - 255   (LYS  447  - THR  450  <=> LYS  252  - ASP  255 )                          
 148: 6c70-A wfab-A   366 - 369 <=>  413 - 416   (SER  452  - LEU  455  <=> LEU  413  - THR  416 )                          
 149: 6c70-A wdl7-A    62 -  65 <=>  100 - 103   (SER   64  - VAL   67  <=> SER  100  - GLY  103 )                          
 149: 6c70-A wdl7-A    67 -  92 <=>  104 - 129   (ASP   69  - SER   94  <=> ALA  104  - GLY  129 )                          
 149: 6c70-A wdl7-A    94 -  97 <=>  130 - 133   (ILE   96  - LYS   99  <=> ILE  130  - VAL  133 )                          
 149: 6c70-A wdl7-A   114 - 129 <=>  333 - 348   (SER  116  - LEU  131  <=> PHE  333  - ARG  348 )                          
 149: 6c70-A wdl7-A   131 - 134 <=>  349 - 352   (PHE  133  - ALA  136  <=> PRO  349  - ILE  352 )                          
 149: 6c70-A wdl7-A   169 - 172 <=>  447 - 450   (MET  186  - ALA  189  <=> TRP  447  - ALA  450 )                          
 149: 6c70-A wdl7-A   173 - 178 <=>  452 - 457   (GLY  190  - LEU  195  <=> GLU  452  - ARG  457 )                          
 149: 6c70-A wdl7-A   179 - 196 <=>  459 - 476   (ILE  196  - ASP  213  <=> GLY  459  - ALA  476 )                          
 149: 6c70-A wdl7-A   232 - 235 <=>  623 - 626   (GLN  318  - LEU  321  <=> VAL  623  - SER  626 )                          
 149: 6c70-A wdl7-A   244 - 286 <=>  893 - 935   (VAL  330  - VAL  372  <=> ILE  893  - ALA  935 )                          
 149: 6c70-A wdl7-A   385 - 388 <=>  936 - 939   (VAL  471  - LYS  474  <=> ALA  936  - GLN  939 )                          
 150: 6c70-A wf1t-A    66 - 102 <=>    1 -  37   (ASP   68  - TRP  104  <=> MET    1  - GLN   37 )                          
 150: 6c70-A wf1t-A   103 - 106 <=>   40 -  43   (ASN  105  - ASN  108  <=> LEU   40  - GLN   43 )                          
 150: 6c70-A wf1t-A   107 - 111 <=>   46 -  50   (SER  109  - PHE  113  <=> PHE   46  - LYS   50 )                          
 150: 6c70-A wf1t-A   234 - 260 <=>   64 -  90   (MET  320  - ALA  346  <=> LEU   64  - GLU   90 )                          
 150: 6c70-A wf1t-A   261 - 286 <=>   93 - 118   (TYR  347  - VAL  372  <=> ILE   93  - GLY  118 )                          
 150: 6c70-A wf1t-A   287 - 290 <=>  121 - 124   (ASN  373  - ASN  376  <=> ALA  121  - ALA  124 )                          
 151: 6c70-A wfta-A     1 -   5 <=>   72 -  76   (PHE    3  - GLY    7  <=> ALA   72  - ALA   76 )                          
 151: 6c70-A wfta-A    12 -  15 <=>  169 - 172   (PRO   14  - ARG   17  <=> GLY  169  - GLY  172 )                          
 151: 6c70-A wfta-A    65 -  68 <=>  333 - 336   (VAL   67  - LEU   70  <=> THR  333  - ALA  336 )                          
 151: 6c70-A wfta-A    70 -  88 <=>  337 - 355   (ALA   72  - PHE   90  <=> GLY  337  - ARG  355 )                          
 151: 6c70-A wfta-A    90 -  93 <=>  356 - 359   (VAL   92  - LYS   95  <=> LYS  356  - ASN  359 )                          
 151: 6c70-A wfta-A   258 - 283 <=>  360 - 385   (GLY  344  - ALA  369  <=> GLY  360  - VAL  385 )                          
 151: 6c70-A wfta-A   284 - 287 <=>  387 - 390   (THR  370  - ASN  373  <=> ASN  387  - ALA  390 )                          
 151: 6c70-A wfta-A   288 - 291 <=>  392 - 395   (GLY  374  - VAL  377  <=> SER  392  - VAL  395 )                          
 151: 6c70-A wfta-A   326 - 334 <=>  451 - 459   (GLU  412  - TYR  420  <=> ILE  451  - LYS  459 )                          
 151: 6c70-A wfta-A   336 - 339 <=>  460 - 463   (GLY  422  - GLU  425  <=> SER  460  - LYS  463 )                          
 152: 6c70-A wbuj-A    65 -  89 <=>    1 -  25   (VAL   67  - PRO   91  <=> MET    1  - GLY   25 )                          
 152: 6c70-A wbuj-A   188 - 192 <=>   28 -  32   (SER  205  - SER  209  <=> ASP   28  - ALA   32 )                          
 152: 6c70-A wbuj-A   198 - 203 <=>   51 -  56   (LEU  215  - LEU  220  <=> LYS   51  - GLY   56 )                          
 152: 6c70-A wbuj-A   260 - 275 <=>   60 -  75   (ALA  346  - THR  361  <=> LEU   60  - MET   75 )                          
 152: 6c70-A wbuj-A   277 - 280 <=>   76 -  79   (THR  363  - ALA  366  <=> HIS   76  - MET   79 )                          
 152: 6c70-A wbuj-A   376 - 380 <=>   82 -  86   (ALA  462  - TYR  466  <=> LYS   82  - ALA   86 )                          
 153: 6c70-A wc00-A     3 -   6 <=>   45 -  48   (HIS    5  - LEU    8  <=> ASP   45  - PRO   48 )                          
 153: 6c70-A wc00-A     9 -  12 <=>   49 -  52   (ASP   11  - PRO   14  <=> PRO   49  - LEU   52 )                          
 153: 6c70-A wc00-A    29 -  33 <=>   56 -  60   (SER   31  - LYS   35  <=> ALA   56  - GLU   60 )                          
 153: 6c70-A wc00-A    36 -  62 <=>   61 -  87   (HIS   38  - SER   64  <=> THR   61  - PRO   87 )                          
 153: 6c70-A wc00-A    63 -  66 <=>   92 -  95   (ASP   65  - ASP   68  <=> SER   92  - PRO   95 )                          
 153: 6c70-A wc00-A    67 -  92 <=>   97 - 122   (ASP   69  - SER   94  <=> LEU   97  - PRO  122 )                          
 153: 6c70-A wc00-A    95 -  98 <=>  123 - 126   (PHE   97  - THR  100  <=> GLN  123  - THR  126 )                          
 153: 6c70-A wc00-A   257 - 286 <=>  127 - 156   (VAL  343  - VAL  372  <=> PRO  127  - VAL  156 )                          
 154: 6c70-A whq7-A     1 -   5 <=>    6 -  10   (PHE    3  - GLY    7  <=> PRO    6  - ARG   10 )                          
 154: 6c70-A whq7-A    65 -  91 <=>  182 - 208   (VAL   67  - ARG   93  <=> PRO  182  - SER  208 )                          
 154: 6c70-A whq7-A   261 - 287 <=>  209 - 235   (TYR  347  - ASN  373  <=> ASP  209  - PRO  235 )                          
 154: 6c70-A whq7-A   288 - 291 <=>  237 - 240   (GLY  374  - VAL  377  <=> PRO  237  - ILE  240 )                          
 154: 6c70-A whq7-A   332 - 336 <=>  288 - 292   (HIS  418  - GLY  422  <=> LEU  288  - LYS  292 )                          
 155: 6c70-A webi-A    28 -  31 <=>   56 -  59   (TYR   30  - GLY   33  <=> PRO   56  - ILE   59 )                          
 155: 6c70-A webi-A   114 - 117 <=>  129 - 132   (SER  116  - ARG  119  <=> ARG  129  - ARG  132 )                          
 155: 6c70-A webi-A   120 - 123 <=>  145 - 148   (ALA  122  - ILE  125  <=> GLY  145  - ALA  148 )                          
 155: 6c70-A webi-A   139 - 142 <=>  218 - 221   (PHE  141  - ILE  144  <=> ILE  218  - PHE  221 )                          
 155: 6c70-A webi-A   145 - 151 <=>  222 - 228   (THR  147  - GLU  153  <=> ASP  222  - ASP  228 )                          
 155: 6c70-A webi-A   152 - 155 <=>  231 - 234   (ASP  154  - ILE  172  <=> SER  231  - ALA  234 )                          
 155: 6c70-A webi-A   175 - 192 <=>  335 - 352   (VAL  192  - SER  209  <=> PHE  335  - VAL  352 )                          
 155: 6c70-A webi-A   193 - 211 <=>  393 - 411   (ASN  210  - GLN  228  <=> SER  393  - ARG  411 )                          
 155: 6c70-A webi-A   250 - 279 <=>  414 - 443   (VAL  336  - LEU  365  <=> SER  414  - THR  443 )                          
 155: 6c70-A webi-A   282 - 285 <=>  444 - 447   (GLN  368  - LYS  371  <=> SER  444  - ASP  447 )                          
 155: 6c70-A webi-A   296 - 339 <=>  448 - 491   (VAL  382  - GLU  425  <=> GLN  448  - GLY  491 )                          
 155: 6c70-A webi-A   349 - 354 <=>  498 - 503   (GLN  435  - ALA  440  <=> THR  498  - LEU  503 )                          
 155: 6c70-A webi-A   366 - 381 <=>  510 - 525   (SER  452  - PHE  467  <=> ALA  510  - GLY  525 )                          
 156: 6c70-A whwh-A    11 -  14 <=>  270 - 273   (LEU   13  - ILE   16  <=> ALA  270  - PRO  273 )                          
 156: 6c70-A whwh-A    45 -  48 <=> 1298 -1301   (LEU   47  - LEU   50  <=> SER 1298  - LEU 1301 )                          
 156: 6c70-A whwh-A    56 -  60 <=> 1359 -1363   (VAL   58  - MET   62  <=> ASN 1359  - ARG 1363 )                          
 156: 6c70-A whwh-A    64 -  69 <=> 1400 -1405   (ASP   66  - THR   71  <=> SER 1400  - ARG 1405 )                          
 156: 6c70-A whwh-A    75 -  78 <=> 1407 -1410   (MET   77  - PHE   80  <=> ALA 1407  - LEU 1410 )                          
 156: 6c70-A whwh-A   266 - 269 <=> 1413 -1416   (LEU  352  - MET  355  <=> LYS 1413  - VAL 1416 )                          
 156: 6c70-A whwh-A   276 - 286 <=> 1433 -1443   (LEU  362  - VAL  372  <=> ASN 1433  - GLY 1443 )                          
 156: 6c70-A whwh-A   292 - 296 <=> 1445 -1449   (TYR  378  - VAL  382  <=> GLY 1445  - PHE 1449 )                          
 156: 6c70-A whwh-A   298 - 333 <=> 1450 -1485   (GLY  384  - TRP  419  <=> LYS 1450  - LEU 1485 )                          
 156: 6c70-A whwh-A   344 - 347 <=> 1487 -1490   (VAL  430  - VAL  433  <=> GLY 1487  - LYS 1490 )                          
 156: 6c70-A whwh-A   351 - 354 <=> 1494 -1497   (CYS  437  - ALA  440  <=> ASP 1494  - VAL 1497 )                          
 156: 6c70-A whwh-A   355 - 358 <=> 1500 -1503   (MET  441  - SER  444  <=> ASN 1500  - THR 1503 )                          
 156: 6c70-A whwh-A   366 - 382 <=> 1504 -1520   (SER  452  - MET  468  <=> ALA 1504  - HIS 1520 )                          
 157: 6c70-A wb5e-A    64 -  94 <=>   30 -  60   (ASP   66  - ILE   96  <=> PHE   30  - LEU   60 )                          
 157: 6c70-A wb5e-A    96 -  99 <=>   61 -  64   (TYR   98  - LEU  101  <=> GLU   61  - SER   64 )                          
 157: 6c70-A wb5e-A   255 - 287 <=>   65 -  97   (THR  341  - ASN  373  <=> ARG   65  - MET   97 )                          
 157: 6c70-A wb5e-A   288 - 308 <=>  108 - 128   (GLY  374  - PHE  394  <=> MET  108  - GLY  128 )                          
 157: 6c70-A wb5e-A   311 - 331 <=>  159 - 179   (CYS  397  - CYS  417  <=> ILE  159  - ARG  179 )                          
 157: 6c70-A wb5e-A   332 - 335 <=>  181 - 184   (HIS  418  - ASP  421  <=> ARG  181  - GLY  184 )                          
 158: 6c70-A wgti-A     1 -   4 <=>   19 -  22   (PHE    3  - GLN    6  <=> ASP   19  - LEU   22 )                          
 158: 6c70-A wgti-A    45 -  49 <=>   66 -  70   (LEU   47  - LEU   51  <=> SER   66  - SER   70 )                          
 158: 6c70-A wgti-A    63 -  97 <=>  123 - 157   (ASP   65  - LYS   99  <=> ALA  123  - GLU  157 )                          
 158: 6c70-A wgti-A   261 - 283 <=>  173 - 195   (TYR  347  - ALA  369  <=> TRP  173  - GLY  195 )                          
 158: 6c70-A wgti-A   295 - 302 <=>  196 - 203   (THR  381  - TYR  388  <=> ALA  196  - LEU  203 )                          
 158: 6c70-A wgti-A   308 - 320 <=>  207 - 219   (PHE  394  - GLU  406  <=> ASN  207  - ARG  219 )                          
 158: 6c70-A wgti-A   322 - 329 <=>  220 - 227   (SER  408  - TYR  415  <=> PHE  220  - GLN  227 )                          
 158: 6c70-A wgti-A   344 - 347 <=>  229 - 232   (VAL  430  - VAL  433  <=> ASP  229  - ARG  232 )                          
 159: 6c70-A wdfq-A    63 -  92 <=>    8 -  37   (ASP   65  - SER   94  <=> GLU    8  - GLY   37 )                          
 159: 6c70-A wdfq-A   261 - 264 <=>   43 -  46   (TYR  347  - ALA  350  <=> ARG   43  - ILE   46 )                          
 159: 6c70-A wdfq-A   265 - 285 <=>   49 -  69   (LEU  351  - LYS  371  <=> ASN   49  - LYS   69 )                          
 159: 6c70-A wdfq-A   319 - 322 <=>   90 -  93   (GLU  405  - SER  408  <=> LYS   90  - ASP   93 )                          
 159: 6c70-A wdfq-A   335 - 338 <=>  254 - 257   (ASP  421  - GLU  424  <=> LEU  254  - THR  257 )                          
 160: 6c70-A wbvr-A     1 -   7 <=>  568 - 574   (PHE    3  - VAL    9  <=> PRO  568  - ARG  574 )                          
 160: 6c70-A wbvr-A    32 -  35 <=>  580 - 583   (LYS   34  - PRO   37  <=> PRO  580  - SER  583 )                          
 160: 6c70-A wbvr-A    65 -  98 <=>  853 - 886   (VAL   67  - THR  100  <=> GLY  853  - ASN  886 )                          
 160: 6c70-A wbvr-A   254 - 286 <=>  888 - 920   (VAL  340  - VAL  372  <=> THR  888  - SER  920 )                          
 160: 6c70-A wbvr-A   287 - 290 <=>  923 - 926   (ASN  373  - ASN  376  <=> SER  923  - GLY  926 )                          
 160: 6c70-A wbvr-A   385 - 388 <=>  958 - 961   (VAL  471  - LYS  474  <=> GLY  958  - MET  961 )                          
 161: 6c70-A wdwd-A    12 -  15 <=>  286 - 289   (PRO   14  - ARG   17  <=> LEU  286  - LYS  289 )                          
 161: 6c70-A wdwd-A    18 -  22 <=>  290 - 294   (GLN   20  - HIS   24  <=> TRP  290  - ALA  294 )                          
 161: 6c70-A wdwd-A    43 -  53 <=>  296 - 306   (THR   45  - MET   55  <=> TRP  296  - ALA  306 )                          
 161: 6c70-A wdwd-A    60 -  63 <=>  313 - 316   (MET   62  - ASP   65  <=> GLN  313  - GLN  316 )                          
 161: 6c70-A wdwd-A    64 -  81 <=>  321 - 338   (ASP   66  - PRO   83  <=> LEU  321  - ALA  338 )                          
 161: 6c70-A wdwd-A    83 -  99 <=>  339 - 355   (VAL   85  - LEU  101  <=> ILE  339  - GLN  355 )                          
 161: 6c70-A wdwd-A   256 - 284 <=>  356 - 384   (ALA  342  - THR  370  <=> GLY  356  - ARG  384 )                          
 161: 6c70-A wdwd-A   378 - 383 <=>  394 - 399   (VAL  464  - VAL  469  <=> ILE  394  - VAL  399 )                          
 162: 6c70-A whyj-A    47 -  60 <=>    1 -  14   (LEU   49  - MET   62  <=> MET    1  - GLY   14 )                          
 162: 6c70-A whyj-A    63 -  93 <=>   23 -  53   (ASP   65  - LYS   95  <=> ASN   23  - LEU   53 )                          
 162: 6c70-A whyj-A    95 -  98 <=>   54 -  57   (PHE   97  - THR  100  <=> ARG   54  - THR   57 )                          
 162: 6c70-A whyj-A   259 - 276 <=>   59 -  76   (ASP  345  - LEU  362  <=> GLY   59  - SER   76 )                          
 163: 6c70-A wcjn-A    49 -  53 <=>  354 - 358   (LEU   51  - MET   55  <=> ALA  354  - HIS  358 )                          
 163: 6c70-A wcjn-A    64 -  67 <=>  386 - 389   (ASP   66  - ASP   69  <=> ILE  386  - SER  389 )                          
 163: 6c70-A wcjn-A    69 -  85 <=>  390 - 406   (THR   71  - MET   87  <=> VAL  390  - GLN  406 )                          
 163: 6c70-A wcjn-A    87 -  90 <=>  407 - 410   (TYR   89  - VAL   92  <=> MET  407  - ASP  410 )                          
 163: 6c70-A wcjn-A   194 - 197 <=>  412 - 415   (SER  211  - VAL  214  <=> ASN  412  - ARG  415 )                          
 163: 6c70-A wcjn-A   200 - 203 <=>  416 - 419   (CYS  217  - LEU  220  <=> SER  416  - PRO  419 )                          
 163: 6c70-A wcjn-A   207 - 210 <=>  420 - 423   (CYS  224  - LEU  227  <=> LEU  420  - GLN  423 )                          
 163: 6c70-A wcjn-A   252 - 281 <=>  433 - 462   (ARG  338  - TYR  367  <=> GLN  433  - HIS  462 )                          
 163: 6c70-A wcjn-A   284 - 287 <=>  463 - 466   (THR  370  - ASN  373  <=> VAL  463  - ALA  466 )                          
 163: 6c70-A wcjn-A   291 - 301 <=>  467 - 477   (VAL  377  - LEU  387  <=> ASP  467  - LEU  477 )                          
 163: 6c70-A wcjn-A   303 - 306 <=>  526 - 529   (THR  389  - GLN  392  <=> ALA  526  - ALA  529 )                          
 163: 6c70-A wcjn-A   375 - 378 <=>  534 - 537   (GLY  461  - VAL  464  <=> LEU  534  - ALA  537 )                          
 163: 6c70-A wcjn-A   382 - 388 <=>  538 - 544   (MET  468  - LYS  474  <=> ASN  538  - SER  544 )                          
 164: 6c70-A wehc-A    63 -  79 <=>   25 -  41   (ASP   65  - LEU   81  <=> PRO   25  - PHE   41 )                          
 164: 6c70-A wehc-A    82 -  92 <=>   42 -  52   (ILE   84  - SER   94  <=> SER   42  - GLU   52 )                          
 164: 6c70-A wehc-A   259 - 285 <=>   54 -  80   (ASP  345  - LYS  371  <=> PHE   54  - SER   80 )                          
 164: 6c70-A wehc-A   287 - 290 <=>   87 -  90   (ASN  373  - ASN  376  <=> HIS   87  - SER   90 )                          
 164: 6c70-A wehc-A   292 - 315 <=>   91 - 114   (TYR  378  - ASN  401  <=> PRO   91  - VAL  114 )                          
 164: 6c70-A wehc-A   356 - 359 <=>  116 - 119   (SER  442  - GLY  445  <=> THR  116  - VAL  119 )                          
 164: 6c70-A wehc-A   362 - 365 <=>  120 - 123   (PHE  448  - VAL  451  <=> ARG  120  - MET  123 )                          
 164: 6c70-A wehc-A   368 - 377 <=>  124 - 133   (ASP  454  - VAL  463  <=> SER  124  - GLU  133 )                          
 164: 6c70-A wehc-A   379 - 386 <=>  177 - 184   (THR  465  - GLN  472  <=> GLY  177  - ASP  184 )                          
 165: 6c70-A wdx6-A    28 -  42 <=>    9 -  23   (TYR   30  - VAL   44  <=> ASN    9  - MET   23 )                          
 165: 6c70-A wdx6-A    46 -  60 <=>   24 -  38   (LEU   48  - MET   62  <=> ASN   24  - ILE   38 )                          
 165: 6c70-A wdx6-A    63 -  94 <=>   49 -  80   (ASP   65  - ILE   96  <=> LYS   49  - TYR   80 )                          
 165: 6c70-A wdx6-A   255 - 285 <=>   82 - 112   (THR  341  - LYS  371  <=> VAL   82  - VAL  112 )                          
 165: 6c70-A wdx6-A   286 - 290 <=>  114 - 118   (VAL  372  - ASN  376  <=> SER  114  - LYS  118 )                          
 165: 6c70-A wdx6-A   326 - 333 <=>  190 - 197   (GLU  412  - TRP  419  <=> SER  190  - GLN  197 )                          
 165: 6c70-A wdx6-A   335 - 338 <=>  198 - 201   (ASP  421  - GLU  424  <=> ARG  198  - GLN  201 )                          
 166: 6c70-A wcex-A    28 -  31 <=>    9 -  12   (TYR   30  - GLY   33  <=> SER    9  - PHE   12 )                          
 166: 6c70-A wcex-A    41 -  45 <=>   79 -  83   (ILE   43  - LEU   47  <=> LEU   79  - LEU   83 )                          
 166: 6c70-A wcex-A    64 -  89 <=>  293 - 318   (ASP   66  - PRO   91  <=> THR  293  - LEU  318 )                          
 166: 6c70-A wcex-A    91 -  97 <=>  319 - 325   (ARG   93  - LYS   99  <=> ASN  319  - ASN  325 )                          
 166: 6c70-A wcex-A   100 - 106 <=>  326 - 332   (ALA  102  - ASN  108  <=> GLY  326  - ALA  332 )                          
 166: 6c70-A wcex-A   201 - 204 <=>  338 - 341   (SER  218  - LEU  221  <=> THR  338  - PHE  341 )                          
 166: 6c70-A wcex-A   207 - 210 <=>  344 - 347   (CYS  224  - LEU  227  <=> ALA  344  - LYS  347 )                          
 166: 6c70-A wcex-A   249 - 285 <=>  350 - 386   (HIS  335  - LYS  371  <=> SER  350  - GLY  386 )                          
 166: 6c70-A wcex-A   379 - 382 <=>  388 - 391   (THR  465  - MET  468  <=> GLY  388  - GLY  391 )                          
 166: 6c70-A wcex-A   384 - 387 <=>  392 - 395   (LEU  470  - LEU  473  <=> LEU  392  - TRP  395 )                          
 167: 6c70-A wduz-A    10 -  13 <=>   25 -  28   (LEU   12  - ASN   15  <=> ARG   25  - ALA   28 )                          
 167: 6c70-A wduz-A    60 -  88 <=>   56 -  84   (MET   62  - PHE   90  <=> ARG   56  - TYR   84 )                          
 167: 6c70-A wduz-A    90 -  93 <=>   85 -  88   (VAL   92  - LYS   95  <=> ARG   85  - PRO   88 )                          
 167: 6c70-A wduz-A    95 -  98 <=>   91 -  94   (PHE   97  - THR  100  <=> GLY   91  - GLY   94 )                          
 167: 6c70-A wduz-A   253 - 287 <=>   97 - 131   (LEU  339  - ASN  373  <=> LEU   97  - ASP  131 )                          
 167: 6c70-A wduz-A   291 - 316 <=>  133 - 158   (VAL  377  - ARG  402  <=> PRO  133  - ALA  158 )                          
 167: 6c70-A wduz-A   355 - 358 <=>  162 - 165   (MET  441  - SER  444  <=> SER  162  - CYS  165 )                          
 168: 6c70-A whfi-A     8 -  12 <=>  342 - 346   (ALA   10  - PRO   14  <=> LYS  342  - PRO  346 )                          
 168: 6c70-A whfi-A    63 -  95 <=>  771 - 803   (ASP   65  - PHE   97  <=> ILE  771  - ALA  803 )                          
 168: 6c70-A whfi-A   256 - 259 <=>  804 - 807   (ALA  342  - ASP  345  <=> ALA  804  - GLU  807 )                          
 168: 6c70-A whfi-A   261 - 287 <=>  808 - 834   (TYR  347  - ASN  373  <=> ILE  808  - GLY  834 )                          
 168: 6c70-A whfi-A   288 - 291 <=>  852 - 855   (GLY  374  - VAL  377  <=> THR  852  - THR  855 )                          
 168: 6c70-A whfi-A   323 - 330 <=>  994 -1001   (SER  409  - SER  416  <=> LEU  994  - GLN 1001 )                          
 168: 6c70-A whfi-A   335 - 346 <=> 1019 -1030   (ASP  421  - ILE  432  <=> SER 1019  - ASP 1030 )                          
 169: 6c70-A whi9-A     8 -  11 <=>   53 -  56   (ALA   10  - LEU   13  <=> LYS   53  - PRO   56 )                          
 169: 6c70-A whi9-A    13 -  19 <=>   57 -  63   (ASN   15  - GLY   21  <=> PHE   57  - ILE   63 )                          
 169: 6c70-A whi9-A    63 - 101 <=>   96 - 134   (ASP   65  - ILE  103  <=> ASP   96  - GLY  134 )                          
 169: 6c70-A whi9-A   103 - 106 <=>  135 - 138   (ASN  105  - ASN  108  <=> ARG  135  - PRO  138 )                          
 169: 6c70-A whi9-A   107 - 110 <=>  140 - 143   (SER  109  - LEU  112  <=> GLN  140  - ARG  143 )                          
 169: 6c70-A whi9-A   219 - 222 <=>  145 - 148   (PRO  236  - GLU  239  <=> GLY  145  - GLY  148 )                          
 169: 6c70-A whi9-A   225 - 230 <=>  149 - 154   (ALA  242  - LYS  316  <=> SER  149  - HIS  154 )                          
 169: 6c70-A whi9-A   258 - 284 <=>  176 - 202   (GLY  344  - THR  370  <=> SER  176  - ILE  202 )                          
 169: 6c70-A whi9-A   285 - 290 <=>  204 - 209   (LYS  371  - ASN  376  <=> MET  204  - VAL  209 )                          
 170: 6c70-A wi4q-A    19 -  24 <=>   80 -  85   (GLY   21  - MET   26  <=> PRO   80  - GLY   85 )                          
 170: 6c70-A wi4q-A    93 - 102 <=>   89 -  98   (LYS   95  - TRP  104  <=> ALA   89  - GLY   98 )                          
 170: 6c70-A wi4q-A   159 - 162 <=>  125 - 128   (MET  176  - THR  179  <=> GLN  125  - PHE  128 )                          
 170: 6c70-A wi4q-A   164 - 167 <=>  133 - 136   (TYR  181  - ASN  184  <=> LEU  133  - GLY  136 )                          
 170: 6c70-A wi4q-A   171 - 220 <=>  138 - 187   (GLY  188  - LEU  237  <=> ALA  138  - ILE  187 )                          
 170: 6c70-A wi4q-A   221 - 224 <=>  190 - 193   (MET  238  - SER  241  <=> PHE  190  - MET  193 )                          
 170: 6c70-A wi4q-A   236 - 280 <=>  196 - 240   (VAL  322  - ALA  366  <=> ASP  196  - ILE  240 )                          
 170: 6c70-A wi4q-A   294 - 326 <=>  266 - 298   (ALA  380  - GLU  412  <=> GLY  266  - GLU  298 )                          
 170: 6c70-A wi4q-A   343 - 346 <=>  302 - 305   (PHE  429  - ILE  432  <=> ARG  302  - GLU  305 )                          
 170: 6c70-A wi4q-A   361 - 364 <=>  369 - 372   (LYS  447  - THR  450  <=> ASP  369  - ILE  372 )                          
 171: 6c70-A wb5n-A     7 -  10 <=>  188 - 191   (VAL    9  - LEU   12  <=> GLU  188  - ILE  191 )                          
 171: 6c70-A wb5n-A    17 -  20 <=>  201 - 204   (MET   19  - VAL   22  <=> SER  201  - PRO  204 )                          
 171: 6c70-A wb5n-A    41 -  45 <=>  217 - 221   (ILE   43  - LEU   47  <=> GLU  217  - LYS  221 )                          
 171: 6c70-A wb5n-A    86 -  91 <=>  226 - 231   (ILE   88  - ARG   93  <=> ARG  226  - VAL  231 )                          
 171: 6c70-A wb5n-A    92 -  96 <=>  233 - 237   (SER   94  - TYR   98  <=> SER  233  - LEU  237 )                          
 171: 6c70-A wb5n-A   120 - 124 <=>  260 - 264   (ALA  122  - THR  126  <=> LYS  260  - THR  264 )                          
 171: 6c70-A wb5n-A   128 - 146 <=>  289 - 307   (ARG  130  - GLY  148  <=> PRO  289  - LYS  307 )                          
 171: 6c70-A wb5n-A   159 - 162 <=>  309 - 312   (MET  176  - THR  179  <=> VAL  309  - ARG  312 )                          
 171: 6c70-A wb5n-A   164 - 167 <=>  317 - 320   (TYR  181  - ASN  184  <=> LEU  317  - SER  320 )                          
 171: 6c70-A wb5n-A   170 - 173 <=>  351 - 354   (SER  187  - GLY  190  <=> THR  351  - ASP  354 )                          
 171: 6c70-A wb5n-A   174 - 224 <=>  356 - 406   (HIS  191  - SER  241  <=> HIS  356  - LEU  406 )                          
 171: 6c70-A wb5n-A   225 - 228 <=>  410 - 413   (ALA  242  - LEU  314  <=> ASP  410  - ARG  413 )                          
 171: 6c70-A wb5n-A   229 - 259 <=>  423 - 453   (THR  315  - ASP  345  <=> VAL  423  - HIS  453 )                          
 171: 6c70-A wb5n-A   261 - 271 <=>  454 - 464   (TYR  347  - THR  357  <=> GLU  454  - ALA  464 )                          
 171: 6c70-A wb5n-A   284 - 289 <=>  531 - 536   (THR  370  - VAL  375  <=> TRP  531  - ARG  536 )                          
 172: 6c70-A wc12-A     3 -   6 <=>  105 - 108   (HIS    5  - LEU    8  <=> SER  105  - ASP  108 )                          
 172: 6c70-A wc12-A     8 -  19 <=>  109 - 120   (ALA   10  - GLY   21  <=> SER  109  - VAL  120 )                          
 172: 6c70-A wc12-A    64 -  94 <=>  164 - 194   (ASP   66  - ILE   96  <=> ILE  164  - PRO  194 )                          
 172: 6c70-A wc12-A    96 -  99 <=>  197 - 200   (TYR   98  - LEU  101  <=> ARG  197  - ALA  200 )                          
 172: 6c70-A wc12-A   261 - 281 <=>  206 - 226   (TYR  347  - TYR  367  <=> ILE  206  - MET  226 )                          
 172: 6c70-A wc12-A   284 - 287 <=>  233 - 236   (THR  370  - ASN  373  <=> LEU  233  - ARG  236 )                          
 172: 6c70-A wc12-A   289 - 292 <=>  241 - 244   (VAL  375  - TYR  378  <=> ARG  241  - ARG  244 )                          
 172: 6c70-A wc12-A   329 - 333 <=>  277 - 281   (TYR  415  - TRP  419  <=> ARG  277  - ARG  281 )                          
 172: 6c70-A wc12-A   335 - 339 <=>  282 - 286   (ASP  421  - GLU  425  <=> TRP  282  - ARG  286 )                          
 173: 6c70-A wefx-A    63 -  91 <=>  169 - 197   (ASP   65  - ARG   93  <=> ALA  169  - GLU  197 )                          
 173: 6c70-A wefx-A    93 -  96 <=>  199 - 202   (LYS   95  - TYR   98  <=> ASP  199  - LEU  202 )                          
 173: 6c70-A wefx-A   257 - 287 <=>  204 - 234   (VAL  343  - ASN  373  <=> THR  204  - GLU  234 )                          
 173: 6c70-A wefx-A   385 - 388 <=>  237 - 240   (VAL  471  - LYS  474  <=> VAL  237  - TRP  240 )                          
 174: 6c70-A wdw2-A    63 -  88 <=>   72 -  97   (ASP   65  - PHE   90  <=> THR   72  - GLU   97 )                          
 174: 6c70-A wdw2-A    91 -  94 <=>   98 - 101   (ARG   93  - ILE   96  <=> SER   98  - ALA  101 )                          
 174: 6c70-A wdw2-A   260 - 284 <=>  103 - 127   (ALA  346  - THR  370  <=> MET  103  - VAL  127 )                          
 174: 6c70-A wdw2-A   285 - 289 <=>  129 - 133   (LYS  371  - VAL  375  <=> LEU  129  - HIS  133 )                          
 174: 6c70-A wdw2-A   383 - 387 <=>  403 - 407   (VAL  469  - LEU  473  <=> LEU  403  - ASP  407 )                          
 175: 6c70-A wbo3-A     4 -  11 <=>  561 - 568   (GLN    6  - LEU   13  <=> ASN  561  - VAL  568 )                          
 175: 6c70-A wbo3-A    29 -  35 <=>  595 - 601   (SER   31  - PRO   37  <=> LEU  595  - ALA  601 )                          
 175: 6c70-A wbo3-A    48 -  53 <=>  677 - 682   (LEU   50  - MET   55  <=> GLU  677  - SER  682 )                          
 175: 6c70-A wbo3-A    64 -  83 <=>  736 - 755   (ASP   66  - VAL   85  <=> LEU  736  - LYS  755 )                          
 175: 6c70-A wbo3-A    85 -  88 <=>  756 - 759   (MET   87  - PHE   90  <=> GLY  756  - SER  759 )                          
 175: 6c70-A wbo3-A   262 - 290 <=>  761 - 789   (GLY  348  - ASN  376  <=> PRO  761  - HIS  789 )                          
 175: 6c70-A wbo3-A   293 - 307 <=>  790 - 804   (ALA  379  - VAL  393  <=> ILE  790  - GLY  804 )                          
 175: 6c70-A wbo3-A   371 - 383 <=>  808 - 820   (ALA  457  - VAL  469  <=> PHE  808  - ARG  820 )                          
 176: 6c70-A wee1-A    29 -  62 <=>    2 -  35   (SER   31  - SER   64  <=> ALA    2  - ASN   35 )                          
 176: 6c70-A wee1-A    67 -  92 <=>   36 -  61   (ASP   69  - SER   94  <=> VAL   36  - LEU   61 )                          
 176: 6c70-A wee1-A    94 - 100 <=>   64 -  70   (ILE   96  - ALA  102  <=> LYS   64  - THR   70 )                          
 176: 6c70-A wee1-A   139 - 147 <=>   85 -  93   (PHE  141  - ILE  149  <=> GLY   85  - ILE   93 )                          
 176: 6c70-A wee1-A   148 - 151 <=>   95 -  98   (THR  150  - GLU  153  <=> ALA   95  - GLY   98 )                          
 176: 6c70-A wee1-A   152 - 155 <=>  100 - 103   (ASP  154  - ILE  172  <=> PRO  100  - CYS  103 )                          
 176: 6c70-A wee1-A   170 - 173 <=>  112 - 115   (SER  187  - GLY  190  <=> GLY  112  - THR  115 )                          
 176: 6c70-A wee1-A   174 - 187 <=>  117 - 130   (HIS  191  - ILE  204  <=> GLU  117  - SER  130 )                          
 176: 6c70-A wee1-A   207 - 216 <=>  150 - 159   (CYS  224  - ILE  233  <=> ASN  150  - SER  159 )                          
 176: 6c70-A wee1-A   227 - 231 <=>  255 - 259   (GLY  313  - LYS  317  <=> TRP  255  - VAL  259 )                          
 177: 6c70-A wh1w-A    62 -  95 <=>    1 -  34   (SER   64  - PHE   97  <=> MET    1  - THR   34 )                          
 177: 6c70-A wh1w-A   256 - 281 <=>   35 -  60   (ALA  342  - TYR  367  <=> THR   35  - GLY   60 )                          
 177: 6c70-A wh1w-A   283 - 290 <=>   61 -  68   (ALA  369  - ASN  376  <=> VAL   61  - GLY   68 )                          
 177: 6c70-A wh1w-A   307 - 313 <=>   81 -  87   (VAL  393  - PHE  399  <=> PRO   81  - MET   87 )                          
 177: 6c70-A wh1w-A   317 - 323 <=>  123 - 129   (LEU  403  - SER  409  <=> GLN  123  - GLU  129 )                          
 177: 6c70-A wh1w-A   325 - 328 <=>  135 - 138   (MET  411  - ALA  414  <=> PHE  135  - TYR  138 )                          
 177: 6c70-A wh1w-A   332 - 335 <=>  169 - 172   (HIS  418  - ASP  421  <=> GLY  169  - ARG  172 )                          
 177: 6c70-A wh1w-A   336 - 339 <=>  175 - 178   (GLY  422  - GLU  425  <=> GLN  175  - THR  178 )                          
 177: 6c70-A wh1w-A   342 - 345 <=>  179 - 182   (THR  428  - GLN  431  <=> THR  179  - SER  182 )                          
 178: 6c70-A whf1-A    63 -  78 <=>   24 -  39   (ASP   65  - PHE   80  <=> ASN   24  - SER   39 )                          
 178: 6c70-A whf1-A    79 -  92 <=>   41 -  54   (LEU   81  - SER   94  <=> GLY   41  - LYS   54 )                          
 178: 6c70-A whf1-A   260 - 286 <=>   56 -  82   (ALA  346  - VAL  372  <=> ARG   56  - ALA   82 )                          
 178: 6c70-A whf1-A   287 - 290 <=>   85 -  88   (ASN  373  - ASN  376  <=> ASP   85  - LYS   88 )                          
 179: 6c70-A whu9-A    64 -  93 <=>   22 -  51   (ASP   66  - LYS   95  <=> GLN   22  - LEU   51 )                          
 179: 6c70-A whu9-A    96 -  99 <=>   52 -  55   (TYR   98  - LEU  101  <=> PRO   52  - THR   55 )                          
 179: 6c70-A whu9-A   129 - 132 <=>   61 -  64   (LEU  131  - CYS  134  <=> VAL   61  - MET   64 )                          
 179: 6c70-A whu9-A   255 - 283 <=>   68 -  96   (THR  341  - ALA  369  <=> LEU   68  - HIS   96 )                          
 179: 6c70-A whu9-A   284 - 287 <=>   98 - 101   (THR  370  - ASN  373  <=> LEU   98  - THR  101 )                          
 179: 6c70-A whu9-A   288 - 291 <=>  104 - 107   (GLY  374  - VAL  377  <=> ASN  104  - GLU  107 )                          
 180: 6c70-A wfjd-A    66 -  90 <=>   23 -  47   (ASP   68  - VAL   92  <=> ARG   23  - GLU   47 )                          
 180: 6c70-A wfjd-A    92 -  95 <=>   48 -  51   (SER   94  - PHE   97  <=> THR   48  - PRO   51 )                          
 180: 6c70-A wfjd-A   259 - 285 <=>   52 -  78   (ASP  345  - LYS  371  <=> HIS   52  - ALA   78 )                          
 180: 6c70-A wfjd-A   286 - 290 <=>   81 -  85   (VAL  372  - ASN  376  <=> ALA   81  - LYS   85 )                          
 180: 6c70-A wfjd-A   330 - 335 <=>  142 - 147   (SER  416  - ASP  421  <=> PRO  142  - ASP  147 )                          
 181: 6c70-A wb3h-A     2 -   5 <=>   21 -  24   (LYS    4  - GLY    7  <=> HIS   21  - ARG   24 )                          
 181: 6c70-A wb3h-A    27 -  63 <=>   27 -  63   (TYR   29  - ASP   65  <=> VAL   27  - LYS   63 )                          
 181: 6c70-A wb3h-A    64 -  93 <=>   70 -  99   (ASP   66  - LYS   95  <=> TYR   70  - PHE   99 )                          
 181: 6c70-A wb3h-A    95 -  98 <=>  100 - 103   (PHE   97  - THR  100  <=> ASP  100  - GLU  103 )                          
 181: 6c70-A wb3h-A   109 - 112 <=>  132 - 135   (PRO  111  - ALA  114  <=> ARG  132  - ARG  135 )                          
 181: 6c70-A wb3h-A   249 - 252 <=>  140 - 143   (HIS  335  - ARG  338  <=> VAL  140  - LYS  143 )                          
 181: 6c70-A wb3h-A   255 - 258 <=>  144 - 147   (THR  341  - GLY  344  <=> LYS  144  - THR  147 )                          
 181: 6c70-A wb3h-A   261 - 288 <=>  148 - 175   (TYR  347  - GLY  374  <=> SER  148  - SER  175 )                          
 182: 6c70-A wbk8-A    44 -  69 <=>  689 - 714   (LEU   46  - THR   71  <=> LEU  689  - ASP  714 )                          
 182: 6c70-A wbk8-A    70 - 106 <=>  716 - 752   (ALA   72  - ASN  108  <=> ARG  716  - GLY  752 )                          
 182: 6c70-A wbk8-A   246 - 249 <=>  753 - 756   (ARG  332  - HIS  335  <=> SER  753  - ALA  756 )                          
 182: 6c70-A wbk8-A   263 - 284 <=>  766 - 787   (VAL  349  - THR  370  <=> ASP  766  - ASP  787 )                          
 182: 6c70-A wbk8-A   296 - 310 <=>  788 - 802   (VAL  382  - PHE  396  <=> ASN  788  - LEU  802 )                          
 182: 6c70-A wbk8-A   369 - 385 <=>  805 - 821   (LEU  455  - VAL  471  <=> ILE  805  - ARG  821 )                          
 183: 6c70-A wdvv-A    65 -  91 <=>  295 - 321   (VAL   67  - ARG   93  <=> GLU  295  - ALA  321 )                          
 183: 6c70-A wdvv-A    96 -  99 <=>  323 - 326   (TYR   98  - LEU  101  <=> GLY  323  - ALA  326 )                          
 183: 6c70-A wdvv-A   259 - 281 <=>  329 - 351   (ASP  345  - TYR  367  <=> LYS  329  - ASP  351 )                          
 183: 6c70-A wdvv-A   295 - 301 <=>  355 - 361   (THR  381  - LEU  387  <=> ASP  355  - GLN  361 )                          
 183: 6c70-A wdvv-A   316 - 320 <=>  523 - 527   (ARG  402  - GLU  406  <=> SER  523  - PHE  527 )                          
 183: 6c70-A wdvv-A   325 - 328 <=>  553 - 556   (MET  411  - ALA  414  <=> CYS  553  - GLY  556 )                          
 183: 6c70-A wdvv-A   330 - 344 <=>  562 - 576   (SER  416  - VAL  430  <=> GLU  562  - TRP  576 )                          
 184: 6c70-A wbmj-A    31 -  34 <=>    1 -   4   (GLY   33  - PHE   36  <=> MET    1  - GLN    4 )                          
 184: 6c70-A wbmj-A    36 -  45 <=>    5 -  14   (HIS   38  - LEU   47  <=> ALA    5  - LEU   14 )                          
 184: 6c70-A wbmj-A    64 -  95 <=>   42 -  73   (ASP   66  - PHE   97  <=> ASP   42  - ASN   73 )                          
 184: 6c70-A wbmj-A   259 - 262 <=>   74 -  77   (ASP  345  - GLY  348  <=> VAL   74  - LYS   77 )                          
 184: 6c70-A wbmj-A   265 - 283 <=>   78 -  96   (LEU  351  - ALA  369  <=> PRO   78  - GLU   96 )                          
 184: 6c70-A wbmj-A   284 - 287 <=>   98 - 101   (THR  370  - ASN  373  <=> GLY   98  - PRO  101 )                          
 184: 6c70-A wbmj-A   288 - 291 <=>  104 - 107   (GLY  374  - VAL  377  <=> ASP  104  - ARG  107 )                          
 185: 6c70-A whxe-A    64 -  89 <=>  652 - 677   (ASP   66  - PRO   91  <=> GLU  652  - SER  677 )                          
 185: 6c70-A whxe-A    91 -  99 <=>  678 - 686   (ARG   93  - LEU  101  <=> LEU  678  - LEU  686 )                          
 185: 6c70-A whxe-A   101 - 104 <=>  687 - 690   (ILE  103  - ASN  106  <=> PRO  687  - LEU  690 )                          
 185: 6c70-A whxe-A   126 - 131 <=>  695 - 700   (MET  128  - PHE  133  <=> PRO  695  - LYS  700 )                          
 185: 6c70-A whxe-A   134 - 137 <=>  701 - 704   (ALA  136  - THR  139  <=> THR  701  - ASP  704 )                          
 185: 6c70-A whxe-A   140 - 144 <=>  705 - 709   (SER  142  - TRP  146  <=> VAL  705  - ASP  709 )                          
 185: 6c70-A whxe-A   159 - 164 <=>  711 - 716   (MET  176  - TYR  181  <=> GLU  711  - ASN  716 )                          
 185: 6c70-A whxe-A   227 - 230 <=>  740 - 743   (GLY  313  - LYS  316  <=> ALA  740  - ARG  743 )                          
 185: 6c70-A whxe-A   231 - 260 <=>  745 - 774   (LYS  317  - ALA  346  <=> ARG  745  - LEU  774 )                          
 185: 6c70-A whxe-A   261 - 287 <=>  777 - 803   (TYR  347  - ASN  373  <=> ILE  777  - CYS  803 )                          
 185: 6c70-A whxe-A   288 - 291 <=>  805 - 808   (GLY  374  - VAL  377  <=> ARG  805  - VAL  808 )                          
 185: 6c70-A whxe-A   384 - 388 <=>  827 - 831   (LEU  470  - LYS  474  <=> PRO  827  - LEU  831 )                          
 186: 6c70-A wdsr-A    67 -  94 <=>    2 -  29   (ASP   69  - ILE   96  <=> ALA    2  - HIS   29 )                          
 186: 6c70-A wdsr-A    98 - 101 <=>   30 -  33   (THR  100  - ILE  103  <=> HIS   30  - LYS   33 )                          
 186: 6c70-A wdsr-A   103 - 107 <=>   34 -  38   (ASN  105  - SER  109  <=> THR   34  - GLY   38 )                          
 186: 6c70-A wdsr-A   121 - 125 <=>   44 -  48   (LEU  123  - LYS  127  <=> LEU   44  - GLN   48 )                          
 186: 6c70-A wdsr-A   253 - 290 <=>   56 -  93   (LEU  339  - ASN  376  <=> ASP   56  - ARG   93 )                          
 187: 6c70-A wdbz-A     1 -   4 <=>   93 -  96   (PHE    3  - GLN    6  <=> GLY   93  - PRO   96 )                          
 187: 6c70-A wdbz-A     8 -  21 <=>   97 - 110   (ALA   10  - GLY   23  <=> GLY   97  - MET  110 )                          
 187: 6c70-A wdbz-A    43 -  46 <=>  111 - 114   (THR   45  - LEU   48  <=> THR  111  - PRO  114 )                          
 187: 6c70-A wdbz-A    63 -  67 <=>  134 - 138   (ASP   65  - ASP   69  <=> LEU  134  - ASN  138 )                          
 187: 6c70-A wdbz-A    69 -  93 <=>  139 - 163   (THR   71  - LYS   95  <=> PRO  139  - GLN  163 )                          
 187: 6c70-A wdbz-A    96 -  99 <=>  164 - 167   (TYR   98  - LEU  101  <=> PRO  164  - PRO  167 )                          
 187: 6c70-A wdbz-A   254 - 286 <=>  168 - 200   (VAL  340  - VAL  372  <=> ARG  168  - LYS  200 )                          
 187: 6c70-A wdbz-A   287 - 290 <=>  203 - 206   (ASN  373  - ASN  376  <=> TYR  203  - SER  206 )                          
 188: 6c70-A wdxj-A    70 -  91 <=>    1 -  22   (ALA   72  - ARG   93  <=> MET    1  - VAL   22 )                          
 188: 6c70-A wdxj-A   260 - 278 <=>   23 -  41   (ALA  346  - LEU  364  <=> ALA   23  - LEU   41 )                          
 188: 6c70-A wdxj-A   281 - 284 <=>   42 -  45   (TYR  367  - THR  370  <=> PRO   42  - ARG   45 )                          
 188: 6c70-A wdxj-A   297 - 302 <=>   47 -  52   (ILE  383  - TYR  388  <=> TRP   47  - PHE   52 )                          
 188: 6c70-A wdxj-A   348 - 355 <=>  139 - 146   (CYS  434  - MET  441  <=> PHE  139  - SER  146 )                          
 188: 6c70-A wdxj-A   366 - 372 <=>  153 - 159   (SER  452  - SER  458  <=> LEU  153  - GLY  159 )                          
 189: 6c70-A wdy0-A    64 -  91 <=>   13 -  40   (ASP   66  - ARG   93  <=> ASP   13  - ASP   40 )                          
 189: 6c70-A wdy0-A   260 - 286 <=>   42 -  68   (ALA  346  - VAL  372  <=> MET   42  - GLU   68 )                          
 189: 6c70-A wdy0-A   287 - 290 <=>   71 -  74   (ASN  373  - ASN  376  <=> LEU   71  - ILE   74 )                          
 190: 6c70-A wdu4-A    66 -  93 <=>  124 - 151   (ASP   68  - LYS   95  <=> HIS  124  - ASN  151 )                          
 190: 6c70-A wdu4-A    96 -  99 <=>  152 - 155   (TYR   98  - LEU  101  <=> ASN  152  - THR  155 )                          
 190: 6c70-A wdu4-A   254 - 288 <=>  156 - 190   (VAL  340  - GLY  374  <=> GLU  156  - LYS  190 )                          
 191: 6c70-A wdx7-A    29 -  63 <=>    3 -  37   (SER   31  - ASP   65  <=> LEU    3  - SER   37 )                          
 191: 6c70-A wdx7-A    64 -  88 <=>   50 -  74   (ASP   66  - PHE   90  <=> VAL   50  - THR   74 )                          
 191: 6c70-A wdx7-A    90 -  94 <=>   75 -  79   (VAL   92  - ILE   96  <=> ALA   75  - MET   79 )                          
 191: 6c70-A wdx7-A    96 - 101 <=>   80 -  85   (TYR   98  - ILE  103  <=> TRP   80  - LYS   85 )                          
 191: 6c70-A wdx7-A   102 - 106 <=>   87 -  91   (TRP  104  - ASN  108  <=> ILE   87  - GLU   91 )                          
 191: 6c70-A wdx7-A   245 - 248 <=>   92 -  95   (GLU  331  - LYS  334  <=> LYS   92  - THR   95 )                          
 191: 6c70-A wdx7-A   254 - 257 <=>   97 - 100   (VAL  340  - VAL  343  <=> VAL   97  - THR  100 )                          
 191: 6c70-A wdx7-A   259 - 262 <=>  101 - 104   (ASP  345  - GLY  348  <=> ARG  101  - PHE  104 )                          
 191: 6c70-A wdx7-A   263 - 286 <=>  106 - 129   (VAL  349  - VAL  372  <=> TRP  106  - LEU  129 )                          
 191: 6c70-A wdx7-A   287 - 290 <=>  131 - 134   (ASN  373  - ASN  376  <=> VAL  131  - THR  134 )                          
 192: 6c70-A we9g-A    63 -  91 <=>   38 -  66   (ASP   65  - ARG   93  <=> GLU   38  - ALA   66 )                          
 192: 6c70-A we9g-A   260 - 281 <=>   68 -  89   (ALA  346  - TYR  367  <=> PRO   68  - ASP   89 )                          
 192: 6c70-A we9g-A   282 - 285 <=>   92 -  95   (GLN  368  - LYS  371  <=> VAL   92  - ALA   95 )                          
 192: 6c70-A we9g-A   296 - 299 <=>   96 -  99   (VAL  382  - TYR  385  <=> PHE   96  - LEU   99 )                          
 192: 6c70-A we9g-A   303 - 307 <=>  117 - 121   (THR  389  - VAL  393  <=> ILE  117  - MET  121 )                          
 192: 6c70-A we9g-A   310 - 313 <=>  125 - 128   (PHE  396  - PHE  399  <=> ALA  125  - ALA  128 )                          
 192: 6c70-A we9g-A   319 - 328 <=>  227 - 236   (GLU  405  - ALA  414  <=> ALA  227  - SER  236 )                          
 193: 6c70-A weze-A    18 -  21 <=>  109 - 112   (GLN   20  - GLY   23  <=> TYR  109  - GLN  112 )                          
 193: 6c70-A weze-A    33 -  36 <=>  116 - 119   (LYS   35  - HIS   38  <=> ASN  116  - ALA  119 )                          
 193: 6c70-A weze-A    44 -  50 <=>  134 - 140   (LEU   46  - GLN   52  <=> THR  134  - TYR  140 )                          
 193: 6c70-A weze-A    59 -  62 <=>  287 - 290   (MET   61  - SER   64  <=> VAL  287  - LEU  290 )                          
 193: 6c70-A weze-A    63 -  93 <=>  292 - 322   (ASP   65  - LYS   95  <=> THR  292  - SER  322 )                          
 193: 6c70-A weze-A    96 -  99 <=>  323 - 326   (TYR   98  - LEU  101  <=> SER  323  - PHE  326 )                          
 193: 6c70-A weze-A   132 - 146 <=>  338 - 352   (CYS  134  - GLY  148  <=> LEU  338  - ARG  352 )                          
 193: 6c70-A weze-A   153 - 157 <=>  416 - 420   (SER  155  - ARG  174  <=> PRO  416  - ASN  420 )                          
 193: 6c70-A weze-A   161 - 164 <=>  423 - 426   (ARG  178  - TYR  181  <=> ASN  423  - TYR  426 )                          
 193: 6c70-A weze-A   258 - 281 <=>  447 - 470   (GLY  344  - TYR  367  <=> LEU  447  - LEU  470 )                          
 193: 6c70-A weze-A   283 - 286 <=>  471 - 474   (ALA  369  - VAL  372  <=> ARG  471  - ARG  474 )                          
 193: 6c70-A weze-A   287 - 291 <=>  485 - 489   (ASN  373  - VAL  377  <=> TRP  485  - ARG  489 )                          
 194: 6c70-A wg84-A    64 -  89 <=>    1 -  26   (ASP   66  - PRO   91  <=> MET    1  - ALA   26 )                          
 194: 6c70-A wg84-A    91 -  97 <=>   27 -  33   (ARG   93  - LYS   99  <=> ASN   27  - ASP   33 )                          
 194: 6c70-A wg84-A    99 - 102 <=>   34 -  37   (LEU  101  - TRP  104  <=> ASN   34  - GLY   37 )                          
 194: 6c70-A wg84-A   256 - 261 <=>   42 -  47   (ALA  342  - TYR  347  <=> LEU   42  - ASP   47 )                          
 194: 6c70-A wg84-A   262 - 284 <=>   49 -  71   (GLY  348  - THR  370  <=> ILE   49  - HIS   71 )                          
 195: 6c70-A wdii-A     7 -  10 <=>  119 - 122   (VAL    9  - LEU   12  <=> GLY  119  - VAL  122 )                          
 195: 6c70-A wdii-A    11 -  14 <=>  131 - 134   (LEU   13  - ILE   16  <=> ILE  131  - PRO  134 )                          
 195: 6c70-A wdii-A    19 -  22 <=>  418 - 421   (GLY   21  - HIS   24  <=> PRO  418  - GLU  421 )                          
 195: 6c70-A wdii-A    25 -  29 <=>  428 - 432   (PHE   27  - SER   31  <=> GLU  428  - ALA  432 )                          
 195: 6c70-A wdii-A    30 -  33 <=>  434 - 437   (GLU   32  - LYS   35  <=> GLY  434  - GLY  437 )                          
 195: 6c70-A wdii-A    35 -  63 <=>  438 - 466   (PRO   37  - ASP   65  <=> PRO  438  - ASP  466 )                          
 195: 6c70-A wdii-A    64 -  78 <=>  469 - 483   (ASP   66  - PHE   80  <=> ALA  469  - LEU  483 )                          
 195: 6c70-A wdii-A    79 -  91 <=>  485 - 497   (LEU   81  - ARG   93  <=> ASN  485  - SER  497 )                          
 195: 6c70-A wdii-A    92 -  95 <=>  504 - 507   (SER   94  - PHE   97  <=> VAL  504  - ALA  507 )                          
 195: 6c70-A wdii-A   259 - 283 <=>  509 - 533   (ASP  345  - ALA  369  <=> ASP  509  - GLY  533 )                          
 195: 6c70-A wdii-A   296 - 304 <=>  534 - 542   (VAL  382  - LEU  390  <=> PHE  534  - PHE  542 )                          
 195: 6c70-A wdii-A   307 - 320 <=>  543 - 556   (VAL  393  - GLU  406  <=> GLN  543  - HIS  556 )                          
 195: 6c70-A wdii-A   360 - 365 <=>  562 - 567   (ALA  446  - VAL  451  <=> LEU  562  - TRP  567 )                          
 195: 6c70-A wdii-A   367 - 375 <=>  570 - 578   (LEU  453  - GLY  461  <=> VAL  570  - PRO  578 )                          
 196: 6c70-A weyu-A    64 - 101 <=>   19 -  56   (ASP   66  - ILE  103  <=> LYS   19  - ALA   56 )                          
 196: 6c70-A weyu-A   102 - 105 <=>   58 -  61   (TRP  104  - PRO  107  <=> LEU   58  - ALA   61 )                          
 196: 6c70-A weyu-A   108 - 112 <=>   68 -  72   (HIS  110  - ALA  114  <=> VAL   68  - LYS   72 )                          
 196: 6c70-A weyu-A   239 - 286 <=>   74 - 121   (ALA  325  - VAL  372  <=> GLY   74  - ILE  121 )                          
 196: 6c70-A weyu-A   287 - 290 <=>  124 - 127   (ASN  373  - ASN  376  <=> LEU  124  - ALA  127 )                          
 196: 6c70-A weyu-A   334 - 337 <=>  235 - 238   (TYR  420  - SER  423  <=> ALA  235  - PRO  238 )                          
 197: 6c70-A wcf3-A     1 -   4 <=>  534 - 537   (PHE    3  - GLN    6  <=> ASP  534  - PHE  537 )                          
 197: 6c70-A wcf3-A    29 -  33 <=>  552 - 556   (SER   31  - LYS   35  <=> ALA  552  - LYS  556 )                          
 197: 6c70-A wcf3-A    37 -  45 <=>  607 - 615   (ARG   39  - LEU   47  <=> ALA  607  - ARG  615 )                          
 197: 6c70-A wcf3-A    92 -  95 <=>  643 - 646   (SER   94  - PHE   97  <=> GLY  643  - ILE  646 )                          
 197: 6c70-A wcf3-A   188 - 191 <=>  654 - 657   (SER  205  - VAL  208  <=> ASN  654  - ILE  657 )                          
 197: 6c70-A wcf3-A   194 - 202 <=>  658 - 666   (SER  211  - TRP  219  <=> LEU  658  - TRP  666 )                          
 197: 6c70-A wcf3-A   203 - 211 <=>  668 - 676   (LEU  220  - GLN  228  <=> LEU  668  - ARG  676 )                          
 197: 6c70-A wcf3-A   249 - 253 <=>  678 - 682   (HIS  335  - LEU  339  <=> GLU  678  - ALA  682 )                          
 197: 6c70-A wcf3-A   255 - 276 <=>  683 - 704   (THR  341  - LEU  362  <=> ALA  683  - ALA  704 )                          
 197: 6c70-A wcf3-A   279 - 282 <=>  705 - 708   (LEU  365  - GLN  368  <=> LEU  705  - ASP  708 )                          
 197: 6c70-A wcf3-A   285 - 288 <=>  709 - 712   (LYS  371  - GLY  374  <=> HIS  709  - GLN  712 )                          
 197: 6c70-A wcf3-A   289 - 293 <=>  715 - 719   (VAL  375  - ALA  379  <=> ALA  715  - ASP  719 )                          
 197: 6c70-A wcf3-A   295 - 324 <=>  720 - 749   (THR  381  - VAL  410  <=> GLU  720  - GLY  749 )                          
 197: 6c70-A wcf3-A   327 - 334 <=>  754 - 761   (ALA  413  - TYR  420  <=> MET  754  - ASP  761 )                          
 197: 6c70-A wcf3-A   343 - 353 <=>  762 - 772   (PHE  429  - LYS  439  <=> GLY  762  - ARG  772 )                          
 197: 6c70-A wcf3-A   354 - 357 <=>  775 - 778   (ALA  440  - ILE  443  <=> GLU  775  - LEU  778 )                          
 197: 6c70-A wcf3-A   363 - 366 <=>  779 - 782   (PHE  449  - SER  452  <=> ARG  779  - LYS  782 )                          
 197: 6c70-A wcf3-A   368 - 388 <=>  783 - 803   (ASP  454  - LYS  474  <=> ARG  783  - ALA  803 )                          
 198: 6c70-A wgu9-A     1 -  13 <=>   76 -  88   (PHE    3  - ASN   15  <=> VAL   76  - ILE   88 )                          
 198: 6c70-A wgu9-A    64 -  93 <=>  123 - 152   (ASP   66  - LYS   95  <=> ILE  123  - ALA  152 )                          
 198: 6c70-A wgu9-A   257 - 260 <=>  159 - 162   (VAL  343  - ALA  346  <=> ALA  159  - GLU  162 )                          
 198: 6c70-A wgu9-A   261 - 279 <=>  165 - 183   (TYR  347  - LEU  365  <=> ILE  165  - ASN  183 )                          
 198: 6c70-A wgu9-A   284 - 287 <=>  192 - 195   (THR  370  - ASN  373  <=> LEU  192  - ARG  195 )                          
 199: 6c70-A wb7e-A    44 -  62 <=>  498 - 516   (LEU   46  - SER   64  <=> GLN  498  - GLU  516 )                          
 199: 6c70-A wb7e-A    63 -  66 <=>  519 - 522   (ASP   65  - ASP   68  <=> LEU  519  - LYS  522 )                          
 199: 6c70-A wb7e-A    67 -  91 <=>  525 - 549   (ASP   69  - ARG   93  <=> ALA  525  - LEU  549 )                          
 199: 6c70-A wb7e-A   261 - 286 <=>  550 - 575   (TYR  347  - VAL  372  <=> PHE  550  - LEU  575 )                          
 199: 6c70-A wb7e-A   292 - 308 <=>  578 - 594   (TYR  378  - PHE  394  <=> ASP  578  - LYS  594 )                          
 199: 6c70-A wb7e-A   309 - 312 <=>  597 - 600   (LEU  395  - ILE  398  <=> GLY  597  - THR  600 )                          
 199: 6c70-A wb7e-A   369 - 375 <=>  601 - 607   (LEU  455  - GLY  461  <=> ASP  601  - GLU  607 )                          
 200: 6c70-A wbzf-A    64 -  93 <=>   23 -  52   (ASP   66  - LYS   95  <=> ASN   23  - LEU   52 )                          
 200: 6c70-A wbzf-A    96 -  99 <=>   53 -  56   (TYR   98  - LEU  101  <=> PRO   53  - ARG   56 )                          
 200: 6c70-A wbzf-A   129 - 132 <=>   62 -  65   (LEU  131  - CYS  134  <=> ILE   62  - VAL   65 )                          
 200: 6c70-A wbzf-A   255 - 286 <=>   69 - 100   (THR  341  - VAL  372  <=> ARG   69  - GLN  100 )                          
 200: 6c70-A wbzf-A   287 - 290 <=>  103 - 106   (ASN  373  - ASN  376  <=> LEU  103  - TRP  106 )                          
 201: 6c70-A we1z-A    29 -  33 <=>   21 -  25   (SER   31  - LYS   35  <=> SER   21  - MET   25 )                          
 201: 6c70-A we1z-A    34 -  62 <=>   27 -  55   (PHE   36  - SER   64  <=> ARG   27  - PHE   55 )                          
 201: 6c70-A we1z-A    63 -  66 <=>   63 -  66   (ASP   65  - ASP   68  <=> ILE   63  - ARG   66 )                          
 201: 6c70-A we1z-A    68 - 101 <=>   67 - 100   (LEU   70  - ILE  103  <=> GLY   67  - VAL  100 )                          
 201: 6c70-A we1z-A   102 - 107 <=>  102 - 107   (TRP  104  - SER  109  <=> ARG  102  - PRO  107 )                          
 201: 6c70-A we1z-A   194 - 197 <=>  125 - 128   (SER  211  - VAL  214  <=> SER  125  - TRP  128 )                          
 201: 6c70-A we1z-A   266 - 270 <=>  131 - 135   (LEU  352  - LEU  356  <=> ALA  131  - GLU  135 )                          
 201: 6c70-A we1z-A   271 - 274 <=>  137 - 140   (THR  357  - ILE  360  <=> LEU  137  - ASP  140 )                          
 201: 6c70-A we1z-A   277 - 280 <=>  141 - 144   (THR  363  - ALA  366  <=> GLN  141  - THR  144 )                          
 201: 6c70-A we1z-A   300 - 309 <=>  147 - 156   (LEU  386  - LEU  395  <=> PRO  147  - LEU  156 )                          
 201: 6c70-A we1z-A   347 - 350 <=>  176 - 179   (VAL  433  - GLN  436  <=> GLY  176  - GLY  179 )                          
 202: 6c70-A wi9c-A    63 -  94 <=>    1 -  32   (ASP   65  - ILE   96  <=> MET    1  - LYS   32 )                          
 202: 6c70-A wi9c-A    96 -  99 <=>   37 -  40   (TYR   98  - LEU  101  <=> SER   37  - ALA   40 )                          
 202: 6c70-A wi9c-A   259 - 282 <=>   44 -  67   (ASP  345  - GLN  368  <=> ALA   44  - GLU   67 )                          
 202: 6c70-A wi9c-A   307 - 310 <=>  153 - 156   (VAL  393  - PHE  396  <=> SER  153  - GLY  156 )                          
 202: 6c70-A wi9c-A   319 - 322 <=>  160 - 163   (GLU  405  - SER  408  <=> LEU  160  - SER  163 )                          
 202: 6c70-A wi9c-A   355 - 358 <=>  165 - 168   (MET  441  - SER  444  <=> THR  165  - ALA  168 )                          
 202: 6c70-A wi9c-A   364 - 367 <=>  169 - 172   (THR  450  - LEU  453  <=> VAL  169  - GLY  172 )                          
 202: 6c70-A wi9c-A   369 - 375 <=>  173 - 179   (LEU  455  - GLY  461  <=> LEU  173  - PHE  179 )                          
 202: 6c70-A wi9c-A   385 - 388 <=>  521 - 524   (VAL  471  - LYS  474  <=> ASP  521  - LEU  524 )                          
 203: 6c70-A whqf-A     1 -   5 <=>  129 - 133   (PHE    3  - GLY    7  <=> GLU  129  - ASP  133 )                          
 203: 6c70-A whqf-A     8 -  11 <=>  134 - 137   (ALA   10  - LEU   13  <=> ASP  134  - GLY  137 )                          
 203: 6c70-A whqf-A    14 -  21 <=>  467 - 474   (ILE   16  - GLY   23  <=> PRO  467  - MET  474 )                          
 203: 6c70-A whqf-A    43 -  59 <=>  476 - 492   (THR   45  - MET   61  <=> LEU  476  - ARG  492 )                          
 203: 6c70-A whqf-A    63 -  77 <=>  501 - 515   (ASP   65  - PHE   79  <=> VAL  501  - LEU  515 )                          
 203: 6c70-A whqf-A    78 -  81 <=>  517 - 520   (PHE   80  - PRO   83  <=> TYR  517  - ILE  520 )                          
 203: 6c70-A whqf-A   188 - 199 <=>  521 - 532   (SER  205  - PHE  216  <=> ARG  521  - ALA  532 )                          
 203: 6c70-A whqf-A   203 - 206 <=>  533 - 536   (LEU  220  - ALA  223  <=> TYR  533  - LYS  536 )                          
 203: 6c70-A whqf-A   264 - 283 <=>  546 - 565   (ALA  350  - ALA  369  <=> ALA  546  - ARG  565 )                          
 203: 6c70-A whqf-A   292 - 325 <=>  580 - 613   (TYR  378  - MET  411  <=> SER  580  - PRO  613 )                          
 203: 6c70-A whqf-A   347 - 350 <=>  614 - 617   (VAL  433  - GLN  436  <=> GLY  614  - GLY  617 )                          
 203: 6c70-A whqf-A   356 - 359 <=>  624 - 627   (SER  442  - GLY  445  <=> SER  624  - ILE  627 )                          
 203: 6c70-A whqf-A   365 - 385 <=>  628 - 648   (VAL  451  - VAL  471  <=> ILE  628  - LYS  648 )                          
 204: 6c70-A wchm-A     4 -  20 <=>   35 -  51   (GLN    6  - VAL   22  <=> ILE   35  - ILE   51 )                          
 204: 6c70-A wchm-A    47 -  54 <=>   55 -  62   (LEU   49  - MET   56  <=> SER   55  - ALA   62 )                          
 204: 6c70-A wchm-A   176 - 179 <=>   63 -  66   (PHE  193  - ILE  196  <=> ARG   63  - ASP   66 )                          
 204: 6c70-A wchm-A   181 - 186 <=>   67 -  72   (GLN  198  - VAL  203  <=> PRO   67  - ARG   72 )                          
 204: 6c70-A wchm-A   188 - 216 <=>   73 - 101   (SER  205  - ILE  233  <=> LEU   73  - GLY  101 )                          
 204: 6c70-A wchm-A   242 - 245 <=>  102 - 105   (TYR  328  - GLU  331  <=> ASP  102  - VAL  105 )                          
 204: 6c70-A wchm-A   250 - 259 <=>  109 - 118   (VAL  336  - ASP  345  <=> TRP  109  - MET  118 )                          
 204: 6c70-A wchm-A   263 - 284 <=>  121 - 142   (VAL  349  - THR  370  <=> LEU  121  - ALA  142 )                          
 204: 6c70-A wchm-A   287 - 300 <=>  285 - 298   (ASN  373  - LEU  386  <=> VAL  285  - ARG  298 )                          
 204: 6c70-A wchm-A   304 - 327 <=>  305 - 328   (LEU  390  - ALA  413  <=> SER  305  - ARG  328 )                          
 204: 6c70-A wchm-A   336 - 340 <=>  335 - 339   (GLY  422  - ALA  426  <=> LYS  335  - CYS  339 )                          
 204: 6c70-A wchm-A   366 - 373 <=>  376 - 383   (SER  452  - VAL  459  <=> LEU  376  - TYR  383 )                          
 205: 6c70-A wg53-A     1 -   4 <=>   25 -  28   (PHE    3  - GLN    6  <=> GLY   25  - SER   28 )                          
 205: 6c70-A wg53-A    13 -  16 <=>   30 -  33   (ASN   15  - VAL   18  <=> HIS   30  - CYS   33 )                          
 205: 6c70-A wg53-A    23 -  26 <=>  162 - 165   (PHE   25  - ASN   28  <=> ALA  162  - SER  165 )                          
 205: 6c70-A wg53-A    37 -  72 <=>  167 - 202   (ARG   39  - THR   74  <=> GLN  167  - HIS  202 )                          
 205: 6c70-A wg53-A    74 -  78 <=>  203 - 207   (THR   76  - PHE   80  <=> LEU  203  - ASP  207 )                          
 205: 6c70-A wg53-A    79 -  91 <=>  209 - 221   (LEU   81  - ARG   93  <=> GLY  209  - GLY  221 )                          
 205: 6c70-A wg53-A    92 -  98 <=>  223 - 229   (SER   94  - THR  100  <=> PHE  223  - SER  229 )                          
 205: 6c70-A wg53-A   252 - 257 <=>  231 - 236   (ARG  338  - VAL  343  <=> ILE  231  - GLY  236 )                          
 205: 6c70-A wg53-A   260 - 284 <=>  237 - 261   (ALA  346  - THR  370  <=> LEU  237  - SER  261 )                          
 205: 6c70-A wg53-A   293 - 313 <=>  390 - 410   (ALA  379  - PHE  399  <=> THR  390  - MET  410 )                          
 205: 6c70-A wg53-A   314 - 317 <=>  412 - 415   (GLY  400  - LEU  403  <=> LEU  412  - TYR  415 )                          
 205: 6c70-A wg53-A   321 - 324 <=>  487 - 490   (SER  407  - VAL  410  <=> MET  487  - LEU  490 )                          
 205: 6c70-A wg53-A   329 - 332 <=>  492 - 495   (TYR  415  - HIS  418  <=> VAL  492  - VAL  495 )                          
 205: 6c70-A wg53-A   335 - 353 <=>  498 - 516   (ASP  421  - LYS  439  <=> GLY  498  - GLN  516 )                          
 206: 6c70-A wf7e-A    65 -  98 <=>    1 -  34   (VAL   67  - THR  100  <=> MET    1  - ALA   34 )                          
 206: 6c70-A wf7e-A   100 - 105 <=>   36 -  41   (ALA  102  - PRO  107  <=> ALA   36  - THR   41 )                          
 206: 6c70-A wf7e-A   251 - 254 <=>   44 -  47   (VAL  337  - VAL  340  <=> SER   44  - ALA   47 )                          
 206: 6c70-A wf7e-A   259 - 263 <=>   48 -  52   (ASP  345  - VAL  349  <=> SER   48  - LEU   52 )                          
 206: 6c70-A wf7e-A   264 - 283 <=>   54 -  73   (ALA  350  - ALA  369  <=> ILE   54  - THR   73 )                          
 206: 6c70-A wf7e-A   285 - 289 <=>   74 -  78   (LYS  371  - VAL  375  <=> ARG   74  - PRO   78 )                          
 207: 6c70-A wi5t-A    63 -  93 <=>    2 -  32   (ASP   65  - LYS   95  <=> ALA    2  - PHE   32 )                          
 207: 6c70-A wi5t-A    96 -  99 <=>   33 -  36   (TYR   98  - LEU  101  <=> GLN   33  - PRO   36 )                          
 207: 6c70-A wi5t-A   258 - 284 <=>   40 -  66   (GLY  344  - THR  370  <=> SER   40  - ALA   66 )                          
 207: 6c70-A wi5t-A   285 - 288 <=>   68 -  71   (LYS  371  - GLY  374  <=> LEU   68  - ASN   71 )                          
 207: 6c70-A wi5t-A   290 - 293 <=>   73 -  76   (ASN  376  - ALA  379  <=> THR   73  - GLU   76 )                          
 207: 6c70-A wi5t-A   311 - 317 <=>  677 - 683   (CYS  397  - LEU  403  <=> CYS  677  - ALA  683 )                          
 207: 6c70-A wi5t-A   320 - 323 <=>  684 - 687   (GLU  406  - SER  409  <=> ASP  684  - LYS  687 )                          
 207: 6c70-A wi5t-A   327 - 330 <=>  720 - 723   (ALA  413  - SER  416  <=> GLY  720  - ALA  723 )                          
 207: 6c70-A wi5t-A   335 - 342 <=>  765 - 772   (ASP  421  - THR  428  <=> ALA  765  - ALA  772 )                          
 208: 6c70-A wehx-A    61 -  64 <=>   89 -  92   (GLU   63  - ASP   66  <=> LEU   89  - LYS   92 )                          
 208: 6c70-A wehx-A    65 -  68 <=>   94 -  97   (VAL   67  - LEU   70  <=> LYS   94  - LYS   97 )                          
 208: 6c70-A wehx-A   162 - 166 <=>  100 - 104   (THR  179  - PHE  183  <=> PRO  100  - ARG  104 )                          
 208: 6c70-A wehx-A   170 - 173 <=>  258 - 261   (SER  187  - GLY  190  <=> VAL  258  - PRO  261 )                          
 208: 6c70-A wehx-A   175 - 197 <=>  305 - 327   (VAL  192  - VAL  214  <=> PHE  305  - SER  327 )                          
 208: 6c70-A wehx-A   199 - 224 <=>  328 - 353   (PHE  216  - SER  241  <=> LYS  328  - LYS  353 )                          
 208: 6c70-A wehx-A   233 - 282 <=>  354 - 403   (GLU  319  - GLN  368  <=> ASP  354  - ARG  403 )                          
 208: 6c70-A wehx-A   382 - 387 <=>  419 - 424   (MET  468  - LEU  473  <=> SER  419  - GLY  424 )                          
 209: 6c70-A wd3j-A    28 -  39 <=>  223 - 234   (TYR   30  - TYR   41  <=> LEU  223  - PHE  234 )                          
 209: 6c70-A wd3j-A    45 -  49 <=>  379 - 383   (LEU   47  - LEU   51  <=> ARG  379  - GLN  383 )                          
 209: 6c70-A wd3j-A    51 -  55 <=>  395 - 399   (TYR   53  - ALA   57  <=> ARG  395  - GLN  399 )                          
 209: 6c70-A wd3j-A    64 -  99 <=>  564 - 599   (ASP   66  - LEU  101  <=> ASN  564  - ASN  599 )                          
 209: 6c70-A wd3j-A   101 - 105 <=>  602 - 606   (ILE  103  - PRO  107  <=> ILE  602  - LEU  606 )                          
 209: 6c70-A wd3j-A   106 - 110 <=>  610 - 614   (ASN  108  - LEU  112  <=> ALA  610  - ARG  614 )                          
 209: 6c70-A wd3j-A   227 - 231 <=>  632 - 636   (GLY  313  - LYS  317  <=> PHE  632  - SER  636 )                          
 209: 6c70-A wd3j-A   233 - 286 <=>  637 - 690   (GLU  319  - VAL  372  <=> PRO  637  - THR  690 )                          
 209: 6c70-A wd3j-A   287 - 290 <=>  693 - 696   (ASN  373  - ASN  376  <=> GLN  693  - ALA  696 )                          
 210: 6c70-A wdig-A     3 -   9 <=>  656 - 662   (HIS    5  - ASP   11  <=> ASP  656  - GLN  662 )                          
 210: 6c70-A wdig-A    10 -  17 <=>  664 - 671   (LEU   12  - MET   19  <=> ALA  664  - ALA  671 )                          
 210: 6c70-A wdig-A    20 -  27 <=>  693 - 700   (VAL   22  - TYR   29  <=> ARG  693  - SER  700 )                          
 210: 6c70-A wdig-A    55 -  58 <=>  724 - 727   (ALA   57  - LEU   60  <=> THR  724  - PRO  727 )                          
 210: 6c70-A wdig-A    60 -  67 <=>  728 - 735   (MET   62  - ASP   69  <=> THR  728  - ALA  735 )                          
 210: 6c70-A wdig-A    70 -  91 <=>  736 - 757   (ALA   72  - ARG   93  <=> ASN  736  - PRO  757 )                          
 210: 6c70-A wdig-A   259 - 286 <=>  759 - 786   (ASP  345  - VAL  372  <=> PRO  759  - GLU  786 )                          
 210: 6c70-A wdig-A   287 - 290 <=>  789 - 792   (ASN  373  - ASN  376  <=> TRP  789  - ARG  792 )                          
 210: 6c70-A wdig-A   315 - 323 <=>  844 - 852   (ASN  401  - SER  409  <=> LEU  844  - VAL  852 )                          
 210: 6c70-A wdig-A   332 - 335 <=>  933 - 936   (HIS  418  - ASP  421  <=> HIS  933  - GLU  936 )                          
 211: 6c70-A wi53-A    33 -  62 <=>    6 -  35   (LYS   35  - SER   64  <=> PRO    6  - TRP   35 )                          
 211: 6c70-A wi53-A    63 -  66 <=>   39 -  42   (ASP   65  - ASP   68  <=> GLU   39  - SER   42 )                          
 211: 6c70-A wi53-A    67 - 101 <=>   44 -  78   (ASP   69  - ILE  103  <=> ILE   44  - LYS   78 )                          
 211: 6c70-A wi53-A   126 - 129 <=>   83 -  86   (MET  128  - LEU  131  <=> ASN   83  - ASN   86 )                          
 211: 6c70-A wi53-A   196 - 199 <=>   92 -  95   (ASP  213  - PHE  216  <=> THR   92  - SER   95 )                          
 211: 6c70-A wi53-A   261 - 284 <=>   96 - 119   (TYR  347  - THR  370  <=> THR   96  - PHE  119 )                          
 211: 6c70-A wi53-A   287 - 301 <=>  140 - 154   (ASN  373  - LEU  387  <=> HIS  140  - ALA  154 )                          
 211: 6c70-A wi53-A   314 - 317 <=>  161 - 164   (GLY  400  - LEU  403  <=> ARG  161  - GLY  164 )                          
 211: 6c70-A wi53-A   371 - 388 <=>  174 - 191   (ALA  457  - LYS  474  <=> ALA  174  - LEU  191 )                          
 212: 6c70-A wf1x-A    64 -  96 <=>   71 - 103   (ASP   66  - TYR   98  <=> LEU   71  - LYS  103 )                          
 212: 6c70-A wf1x-A   255 - 258 <=>  315 - 318   (THR  341  - GLY  344  <=> ASN  315  - PHE  318 )                          
 212: 6c70-A wf1x-A   260 - 284 <=>  319 - 343   (ALA  346  - THR  370  <=> LEU  319  - ILE  343 )                          
 212: 6c70-A wf1x-A   285 - 288 <=>  345 - 348   (LYS  371  - GLY  374  <=> ALA  345  - ALA  348 )                          
 212: 6c70-A wf1x-A   300 - 313 <=>  437 - 450   (LEU  386  - PHE  399  <=> GLN  437  - ALA  450 )                          
 212: 6c70-A wf1x-A   324 - 331 <=>  465 - 472   (VAL  410  - CYS  417  <=> THR  465  - SER  472 )                          
 212: 6c70-A wf1x-A   332 - 338 <=>  475 - 481   (HIS  418  - GLU  424  <=> ASP  475  - ILE  481 )                          
 212: 6c70-A wf1x-A   347 - 350 <=>  569 - 572   (VAL  433  - GLN  436  <=> PHE  569  - GLY  572 )                          
 213: 6c70-A wcdv-A    64 -  91 <=>    4 -  31   (ASP   66  - ARG   93  <=> PHE    4  - ILE   31 )                          
 213: 6c70-A wcdv-A    92 -  95 <=>   34 -  37   (SER   94  - PHE   97  <=> ALA   34  - THR   37 )                          
 213: 6c70-A wcdv-A   259 - 282 <=>   39 -  62   (ASP  345  - GLN  368  <=> ALA   39  - ILE   62 )                          
 213: 6c70-A wcdv-A   284 - 306 <=>   63 -  85   (THR  370  - GLN  392  <=> ASN   63  - LEU   85 )                          
 213: 6c70-A wcdv-A   355 - 358 <=>  100 - 103   (MET  441  - SER  444  <=> GLY  100  - ASP  103 )                          
 213: 6c70-A wcdv-A   364 - 367 <=>  105 - 108   (THR  450  - LEU  453  <=> ALA  105  - THR  108 )                          
 213: 6c70-A wcdv-A   369 - 373 <=>  109 - 113   (LEU  455  - VAL  459  <=> THR  109  - ALA  113 )                          
 214: 6c70-A wb1h-A    28 -  60 <=>   51 -  83   (TYR   30  - MET   62  <=> SER   51  - GLN   83 )                          
 214: 6c70-A wb1h-A    61 -  64 <=>   85 -  88   (GLU   63  - ASP   66  <=> SER   85  - GLY   88 )                          
 214: 6c70-A wb1h-A    65 -  92 <=>   98 - 125   (VAL   67  - SER   94  <=> ASP   98  - SER  125 )                          
 214: 6c70-A wb1h-A    96 -  99 <=>  194 - 197   (TYR   98  - LEU  101  <=> LYS  194  - GLU  197 )                          
 214: 6c70-A wb1h-A   265 - 287 <=>  206 - 228   (LEU  351  - ASN  373  <=> THR  206  - ASP  228 )                          
 214: 6c70-A wb1h-A   290 - 306 <=>  245 - 261   (ASN  376  - GLN  392  <=> SER  245  - TRP  261 )                          
 214: 6c70-A wb1h-A   309 - 312 <=>  262 - 265   (LEU  395  - ILE  398  <=> ARG  262  - GLU  265 )                          
 214: 6c70-A wb1h-A   314 - 318 <=>  266 - 270   (GLY  400  - ILE  404  <=> LEU  266  - ASP  270 )                          
 214: 6c70-A wb1h-A   334 - 338 <=>  296 - 300   (TYR  420  - GLU  424  <=> LYS  296  - VAL  300 )                          
 215: 6c70-A wi5z-A    64 -  88 <=>   51 -  75   (ASP   66  - PHE   90  <=> GLN   51  - ARG   75 )                          
 215: 6c70-A wi5z-A    90 -  97 <=>   76 -  83   (VAL   92  - LYS   99  <=> GLN   76  - SER   83 )                          
 215: 6c70-A wi5z-A    99 - 102 <=>   84 -  87   (LEU  101  - TRP  104  <=> GLU   84  - THR   87 )                          
 215: 6c70-A wi5z-A   253 - 256 <=>   88 -  91   (LEU  339  - ALA  342  <=> SER   88  - SER   91 )                          
 215: 6c70-A wi5z-A   257 - 285 <=>   93 - 121   (VAL  343  - LYS  371  <=> THR   93  - ASP  121 )                          
 215: 6c70-A wi5z-A   286 - 290 <=>  124 - 128   (VAL  372  - ASN  376  <=> SER  124  - ARG  128 )                          
 215: 6c70-A wi5z-A   291 - 309 <=>  131 - 149   (VAL  377  - LEU  395  <=> SER  131  - GLN  149 )                          
 215: 6c70-A wi5z-A   320 - 330 <=>  182 - 192   (GLU  406  - SER  416  <=> VAL  182  - GLN  192 )                          
 215: 6c70-A wi5z-A   331 - 335 <=>  194 - 198   (CYS  417  - ASP  421  <=> LEU  194  - ASN  198 )                          
 215: 6c70-A wi5z-A   354 - 357 <=>  214 - 217   (ALA  440  - ILE  443  <=> HIS  214  - MET  217 )                          
 215: 6c70-A wi5z-A   363 - 366 <=>  219 - 222   (PHE  449  - SER  452  <=> GLU  219  - ARG  222 )                          
 215: 6c70-A wi5z-A   367 - 383 <=>  224 - 240   (LEU  453  - VAL  469  <=> LEU  224  - LYS  240 )                          
 215: 6c70-A wi5z-A   385 - 388 <=>  241 - 244   (VAL  471  - LYS  474  <=> GLN  241  - THR  244 )                          
 216: 6c70-A wevr-A    60 -  63 <=>   59 -  62   (MET   62  - ASP   65  <=> LEU   59  - PHE   62 )                          
 216: 6c70-A wevr-A    66 -  92 <=>  155 - 181   (ASP   68  - SER   94  <=> GLY  155  - GLN  181 )                          
 216: 6c70-A wevr-A    95 -  98 <=>  182 - 185   (PHE   97  - THR  100  <=> SER  182  - ALA  185 )                          
 216: 6c70-A wevr-A   253 - 282 <=>  186 - 215   (LEU  339  - GLN  368  <=> GLY  186  - GLY  215 )                          
 216: 6c70-A wevr-A   284 - 290 <=>  216 - 222   (THR  370  - ASN  376  <=> ARG  216  - VAL  222 )                          
 217: 6c70-A weul-A     9 -  12 <=>  221 - 224   (ASP   11  - PRO   14  <=> LEU  221  - VAL  224 )                          
 217: 6c70-A weul-A    63 -  88 <=>  489 - 514   (ASP   65  - PHE   90  <=> ALA  489  - ILE  514 )                          
 217: 6c70-A weul-A    91 -  94 <=>  515 - 518   (ARG   93  - ILE   96  <=> GLN  515  - ASP  518 )                          
 217: 6c70-A weul-A   259 - 286 <=>  519 - 546   (ASP  345  - VAL  372  <=> PRO  519  - ASN  546 )                          
 217: 6c70-A weul-A   287 - 290 <=>  549 - 552   (ASN  373  - ASN  376  <=> GLU  549  - GLN  552 )                          
 218: 6c70-A whcl-A    66 -  94 <=>    1 -  29   (ASP   68  - ILE   96  <=> MET    1  - ASP   29 )                          
 218: 6c70-A whcl-A    96 -  99 <=>   30 -  33   (TYR   98  - LEU  101  <=> SER   30  - ALA   33 )                          
 218: 6c70-A whcl-A   261 - 287 <=>   38 -  64   (TYR  347  - ASN  373  <=> THR   38  - LYS   64 )                          
 218: 6c70-A whcl-A   288 - 312 <=>   71 -  95   (GLY  374  - ILE  398  <=> LYS   71  - ALA   95 )                          
 218: 6c70-A whcl-A   335 - 355 <=>  180 - 200   (ASP  421  - MET  441  <=> GLN  180  - VAL  200 )                          
 219: 6c70-A wgc2-A     1 -   7 <=>   35 -  41   (PHE    3  - VAL    9  <=> ASN   35  - GLN   41 )                          
 219: 6c70-A wgc2-A     8 -  21 <=>   44 -  57   (ALA   10  - GLY   23  <=> LYS   44  - LEU   57 )                          
 219: 6c70-A wgc2-A    43 -  53 <=>   60 -  70   (THR   45  - MET   55  <=> GLY   60  - ALA   70 )                          
 219: 6c70-A wgc2-A   164 - 167 <=>   72 -  75   (TYR  181  - ASN  184  <=> ALA   72  - SER   75 )                          
 219: 6c70-A wgc2-A   170 - 173 <=>   76 -  79   (SER  187  - GLY  190  <=> GLN   76  - ARG   79 )                          
 219: 6c70-A wgc2-A   174 - 213 <=>   81 - 120   (HIS  191  - LEU  230  <=> ASN   81  - ARG  120 )                          
 219: 6c70-A wgc2-A   290 - 325 <=>  159 - 194   (ASN  376  - MET  411  <=> LEU  159  - LYS  194 )                          
 219: 6c70-A wgc2-A   347 - 350 <=>  195 - 198   (VAL  433  - GLN  436  <=> MET  195  - HIS  198 )                          
 219: 6c70-A wgc2-A   356 - 359 <=>  208 - 211   (SER  442  - GLY  445  <=> LEU  208  - ALA  211 )                          
 219: 6c70-A wgc2-A   384 - 387 <=>  233 - 236   (LEU  470  - LEU  473  <=> ASP  233  - TYR  236 )                          
 220: 6c70-A wcrz-A    29 -  35 <=>  105 - 111   (SER   31  - PRO   37  <=> ARG  105  - ILE  111 )                          
 220: 6c70-A wcrz-A    45 -  48 <=>  118 - 121   (LEU   47  - LEU   50  <=> GLY  118  - GLU  121 )                          
 220: 6c70-A wcrz-A    65 -  91 <=>  152 - 178   (VAL   67  - ARG   93  <=> SER  152  - ASN  178 )                          
 220: 6c70-A wcrz-A    92 -  95 <=>  180 - 183   (SER   94  - PHE   97  <=> SER  180  - GLY  183 )                          
 220: 6c70-A wcrz-A   259 - 286 <=>  184 - 211   (ASP  345  - VAL  372  <=> PHE  184  - PHE  211 )                          
 220: 6c70-A wcrz-A   287 - 290 <=>  214 - 217   (ASN  373  - ASN  376  <=> TRP  214  - ALA  217 )                          
 220: 6c70-A wcrz-A   334 - 339 <=>  284 - 289   (TYR  420  - GLU  425  <=> GLN  284  - ARG  289 )                          
 221: 6c70-A weso-A    29 -  39 <=>   23 -  33   (SER   31  - TYR   41  <=> GLN   23  - LYS   33 )                          
 221: 6c70-A weso-A    59 -  62 <=>   80 -  83   (MET   61  - SER   64  <=> MET   80  - SER   83 )                          
 221: 6c70-A weso-A    64 -  87 <=>  105 - 128   (ASP   66  - TYR   89  <=> ALA  105  - ARG  128 )                          
 221: 6c70-A weso-A    91 -  94 <=>  141 - 144   (ARG   93  - ILE   96  <=> LEU  141  - GLY  144 )                          
 221: 6c70-A weso-A   260 - 287 <=>  146 - 173   (ALA  346  - ASN  373  <=> SER  146  - VAL  173 )                          
 221: 6c70-A weso-A   290 - 305 <=>  184 - 199   (ASN  376  - GLY  391  <=> ASN  184  - GLU  199 )                          
 221: 6c70-A weso-A   309 - 312 <=>  200 - 203   (LEU  395  - ILE  398  <=> ARG  200  - ALA  203 )                          
 221: 6c70-A weso-A   315 - 318 <=>  204 - 207   (ASN  401  - ILE  404  <=> GLY  204  - ASP  207 )                          
 221: 6c70-A weso-A   321 - 324 <=>  208 - 211   (SER  407  - VAL  410  <=> SER  208  - THR  211 )                          
 222: 6c70-A wczb-A    13 -  16 <=>  140 - 143   (ASN   15  - VAL   18  <=> GLU  140  - THR  143 )                          
 222: 6c70-A wczb-A    46 -  49 <=>  289 - 292   (LEU   48  - LEU   51  <=> TYR  289  - GLU  292 )                          
 222: 6c70-A wczb-A    66 -  88 <=>  334 - 356   (ASP   68  - PHE   90  <=> GLN  334  - GLN  356 )                          
 222: 6c70-A wczb-A    90 -  98 <=>  357 - 365   (VAL   92  - THR  100  <=> ASN  357  - LEU  365 )                          
 222: 6c70-A wczb-A   250 - 280 <=>  367 - 397   (VAL  336  - ALA  366  <=> ASN  367  - LYS  397 )                          
 222: 6c70-A wczb-A   283 - 287 <=>  398 - 402   (ALA  369  - ASN  373  <=> ALA  398  - LEU  402 )                          
 223: 6c70-A wglr-A    40 -  63 <=>    1 -  24   (CYS   42  - ASP   65  <=> MET    1  - GLY   24 )                          
 223: 6c70-A wglr-A    64 -  79 <=>   47 -  62   (ASP   66  - LEU   81  <=> SER   47  - LEU   62 )                          
 223: 6c70-A wglr-A    80 -  93 <=>   64 -  77   (HIS   82  - LYS   95  <=> MET   64  - VAL   77 )                          
 223: 6c70-A wglr-A    95 -  98 <=>   78 -  81   (PHE   97  - THR  100  <=> LEU   78  - ARG   81 )                          
 223: 6c70-A wglr-A   259 - 284 <=>   85 - 110   (ASP  345  - THR  370  <=> TRP   85  - ARG  110 )                          
 223: 6c70-A wglr-A   285 - 290 <=>  112 - 117   (LYS  371  - ASN  376  <=> VAL  112  - GLY  117 )                          
 223: 6c70-A wglr-A   297 - 312 <=>  128 - 143   (ILE  383  - ILE  398  <=> ASN  128  - PHE  143 )                          
 223: 6c70-A wglr-A   364 - 367 <=>  144 - 147   (THR  450  - LEU  453  <=> GLN  144  - LEU  147 )                          
 224: 6c70-A wdli-A    64 -  89 <=>   36 -  61   (ASP   66  - PRO   91  <=> ASP   36  - HIS   61 )                          
 224: 6c70-A wdli-A    91 - 101 <=>   62 -  72   (ARG   93  - ILE  103  <=> LEU   62  - LEU   72 )                          
 224: 6c70-A wdli-A   102 - 105 <=>   74 -  77   (TRP  104  - PRO  107  <=> TRP   74  - ALA   77 )                          
 224: 6c70-A wdli-A   107 - 111 <=>   83 -  87   (SER  109  - PHE  113  <=> LYS   83  - LYS   87 )                          
 224: 6c70-A wdli-A   117 - 120 <=>   92 -  95   (ARG  119  - ALA  122  <=> PRO   92  - VAL   95 )                          
 224: 6c70-A wdli-A   123 - 126 <=>   96 -  99   (ILE  125  - MET  128  <=> PRO   96  - ALA   99 )                          
 224: 6c70-A wdli-A   258 - 285 <=>  142 - 169   (GLY  344  - LYS  371  <=> ALA  142  - ALA  169 )                          
 224: 6c70-A wdli-A   286 - 290 <=>  172 - 176   (VAL  372  - ASN  376  <=> THR  172  - LEU  176 )                          
 225: 6c70-A wepr-A    62 -  89 <=>    2 -  29   (SER   64  - PRO   91  <=> ALA    2  - GLN   29 )                          
 225: 6c70-A wepr-A   261 - 285 <=>   31 -  55   (TYR  347  - LYS  371  <=> LYS   31  - TYR   55 )                          
 225: 6c70-A wepr-A   286 - 290 <=>   57 -  61   (VAL  372  - ASN  376  <=> THR   57  - GLY   61 )                          
 225: 6c70-A wepr-A   292 - 308 <=>   62 -  78   (TYR  378  - PHE  394  <=> ALA   62  - VAL   78 )                          
 225: 6c70-A wepr-A   311 - 315 <=>   81 -  85   (CYS  397  - ASN  401  <=> LEU   81  - GLY   85 )                          
 225: 6c70-A wepr-A   316 - 319 <=>   90 -  93   (ARG  402  - GLU  405  <=> GLY   90  - LYS   93 )                          
 225: 6c70-A wepr-A   355 - 358 <=>   94 -  97   (MET  441  - SER  444  <=> GLY   94  - ALA   97 )                          
 226: 6c70-A wfqc-A    69 -  72 <=>    5 -   8   (THR   71  - THR   74  <=> SER    5  - PRO    8 )                          
 226: 6c70-A wfqc-A    86 - 102 <=>   21 -  37   (ILE   88  - TRP  104  <=> LEU   21  - ARG   37 )                          
 226: 6c70-A wfqc-A   103 - 106 <=>   39 -  42   (ASN  105  - ASN  108  <=> SER   39  - LEU   42 )                          
 226: 6c70-A wfqc-A   120 - 125 <=>   49 -  54   (ALA  122  - LYS  127  <=> PHE   49  - THR   54 )                          
 226: 6c70-A wfqc-A   159 - 168 <=>   78 -  87   (MET  176  - ALA  185  <=> ASN   78  - LEU   87 )                          
 226: 6c70-A wfqc-A   174 - 213 <=>   88 - 127   (HIS  191  - LEU  230  <=> SER   88  - LEU  127 )                          
 226: 6c70-A wfqc-A   215 - 219 <=>  128 - 132   (ALA  232  - PRO  236  <=> ASN  128  - GLN  132 )                          
 226: 6c70-A wfqc-A   299 - 327 <=>  181 - 209   (TYR  385  - ALA  413  <=> GLY  181  - GLY  209 )                          
 226: 6c70-A wfqc-A   343 - 346 <=>  211 - 214   (PHE  429  - ILE  432  <=> SER  211  - ALA  214 )                          
 226: 6c70-A wfqc-A   347 - 355 <=>  216 - 224   (VAL  433  - MET  441  <=> ARG  216  - PHE  224 )                          
 226: 6c70-A wfqc-A   356 - 359 <=>  227 - 230   (SER  442  - GLY  445  <=> SER  227  - PRO  230 )                          
 226: 6c70-A wfqc-A   367 - 377 <=>  231 - 241   (LEU  453  - VAL  463  <=> VAL  231  - ILE  241 )                          
 227: 6c70-A wbwx-A    64 - 106 <=>   20 -  62   (ASP   66  - ASN  108  <=> GLY   20  - GLY   62 )                          
 227: 6c70-A wbwx-A   248 - 260 <=>   65 -  77   (LYS  334  - ALA  346  <=> ASP   65  - LEU   77 )                          
 227: 6c70-A wbwx-A   261 - 286 <=>   80 - 105   (TYR  347  - VAL  372  <=> GLY   80  - VAL  105 )                          
 227: 6c70-A wbwx-A   287 - 290 <=>  108 - 111   (ASN  373  - ASN  376  <=> ARG  108  - SER  111 )                          
 227: 6c70-A wbwx-A   330 - 339 <=>  350 - 359   (SER  416  - GLU  425  <=> GLU  350  - GLN  359 )                          
 228: 6c70-A wfb4-A    64 -  89 <=>   26 -  51   (ASP   66  - PRO   91  <=> ALA   26  - LYS   51 )                          
 228: 6c70-A wfb4-A    91 - 101 <=>   52 -  62   (ARG   93  - ILE  103  <=> PHE   52  - GLY   62 )                          
 228: 6c70-A wfb4-A   103 - 107 <=>   63 -  67   (ASN  105  - SER  109  <=> GLY   63  - ASP   67 )                          
 228: 6c70-A wfb4-A   122 - 125 <=>   72 -  75   (ALA  124  - LYS  127  <=> VAL   72  - THR   75 )                          
 228: 6c70-A wfb4-A   250 - 260 <=>  102 - 112   (VAL  336  - ALA  346  <=> LYS  102  - GLU  112 )                          
 228: 6c70-A wfb4-A   261 - 283 <=>  115 - 137   (TYR  347  - ALA  369  <=> VAL  115  - ARG  137 )                          
 228: 6c70-A wfb4-A   284 - 287 <=>  139 - 142   (THR  370  - ASN  373  <=> VAL  139  - VAL  142 )                          
 228: 6c70-A wfb4-A   288 - 291 <=>  145 - 148   (GLY  374  - VAL  377  <=> GLN  145  - LEU  148 )                          
 229: 6c70-A wflc-A    11 -  17 <=>    1 -   7   (LEU   13  - MET   19  <=> MET    1  - ILE    7 )                          
 229: 6c70-A wflc-A    65 - 101 <=>   24 -  60   (VAL   67  - ILE  103  <=> PRO   24  - ALA   60 )                          
 229: 6c70-A wflc-A   249 - 260 <=>   61 -  72   (HIS  335  - ALA  346  <=> VAL   61  - LEU   72 )                          
 229: 6c70-A wflc-A   261 - 281 <=>   76 -  96   (TYR  347  - TYR  367  <=> THR   76  - PRO   96 )                          
 229: 6c70-A wflc-A   370 - 373 <=>  108 - 111   (PHE  456  - VAL  459  <=> CYS  108  - PHE  111 )                          
 230: 6c70-A weci-A     4 -  12 <=>  198 - 206   (GLN    6  - PRO   14  <=> GLY  198  - SER  206 )                          
 230: 6c70-A weci-A    46 -  58 <=>  382 - 394   (LEU   48  - LEU   60  <=> PHE  382  - LEU  394 )                          
 230: 6c70-A weci-A    65 -  86 <=>  404 - 425   (VAL   67  - ILE   88  <=> THR  404  - SER  425 )                          
 230: 6c70-A weci-A    87 -  90 <=>  428 - 431   (TYR   89  - VAL   92  <=> ASN  428  - VAL  431 )                          
 230: 6c70-A weci-A   258 - 283 <=>  434 - 459   (GLY  344  - ALA  369  <=> THR  434  - GLY  459 )                          
 230: 6c70-A weci-A   296 - 309 <=>  460 - 473   (VAL  382  - LEU  395  <=> GLU  460  - ASP  473 )                          
 230: 6c70-A weci-A   362 - 366 <=>  477 - 481   (PHE  448  - SER  452  <=> ASP  477  - LEU  481 )                          
 230: 6c70-A weci-A   368 - 379 <=>  482 - 493   (ASP  454  - THR  465  <=> GLN  482  - LEU  493 )                          
 231: 6c70-A wgg3-A   169 - 174 <=>   33 -  38   (MET  186  - HIS  191  <=> PRO   33  - LYS   38 )                          
 231: 6c70-A wgg3-A   288 - 317 <=>   49 -  78   (GLY  374  - LEU  403  <=> LEU   49  - GLY   78 )                          
 231: 6c70-A wgg3-A   320 - 323 <=>   80 -  83   (GLU  406  - SER  409  <=> ASN   80  - PRO   83 )                          
 231: 6c70-A wgg3-A   364 - 388 <=>   89 - 113   (THR  450  - LYS  474  <=> LYS   89  - VAL  113 )                          
 232: 6c70-A wdoc-A     1 -   4 <=>   43 -  46   (PHE    3  - GLN    6  <=> PRO   43  - LEU   46 )                          
 232: 6c70-A wdoc-A    63 -  88 <=>  113 - 138   (ASP   65  - PHE   90  <=> TYR  113  - PHE  138 )                          
 232: 6c70-A wdoc-A    91 -  94 <=>  139 - 142   (ARG   93  - ILE   96  <=> ARG  139  - PRO  142 )                          
 232: 6c70-A wdoc-A   259 - 282 <=>  150 - 173   (ASP  345  - GLN  368  <=> GLY  150  - LEU  173 )                          
 232: 6c70-A wdoc-A   311 - 314 <=>  185 - 188   (CYS  397  - GLY  400  <=> SER  185  - LEU  188 )                          
 232: 6c70-A wdoc-A   372 - 375 <=>  197 - 200   (SER  458  - GLY  461  <=> ALA  197  - PHE  200 )                          
 232: 6c70-A wdoc-A   378 - 381 <=>  201 - 204   (VAL  464  - PHE  467  <=> ASP  201  - PRO  204 )                          
 232: 6c70-A wdoc-A   382 - 387 <=>  248 - 253   (MET  468  - LEU  473  <=> SER  248  - GLN  253 )                          
 233: 6c70-A wefv-A     2 -  13 <=>  375 - 386   (LYS    4  - ASN   15  <=> ALA  375  - ALA  386 )                          
 233: 6c70-A wefv-A    49 -  52 <=>  403 - 406   (LEU   51  - GLY   54  <=> LYS  403  - GLU  406 )                          
 233: 6c70-A wefv-A    54 -  57 <=>  543 - 546   (MET   56  - ASN   59  <=> ILE  543  - MET  546 )                          
 233: 6c70-A wefv-A    62 -  65 <=>  601 - 604   (SER   64  - VAL   67  <=> ALA  601  - ILE  604 )                          
 233: 6c70-A wefv-A    67 -  93 <=>  605 - 631   (ASP   69  - LYS   95  <=> GLY  605  - ARG  631 )                          
 233: 6c70-A wefv-A   254 - 261 <=>  635 - 642   (VAL  340  - TYR  347  <=> SER  635  - LEU  642 )                          
 233: 6c70-A wefv-A   263 - 285 <=>  643 - 665   (VAL  349  - LYS  371  <=> ARG  643  - MET  665 )                          
 233: 6c70-A wefv-A   286 - 289 <=>  667 - 670   (VAL  372  - VAL  375  <=> LYS  667  - LEU  670 )                          
 233: 6c70-A wefv-A   291 - 294 <=>  718 - 721   (VAL  377  - ALA  380  <=> GLY  718  - VAL  721 )                          
 234: 6c70-A we6i-A    63 -  92 <=>   11 -  40   (ASP   65  - SER   94  <=> ARG   11  - GLN   40 )                          
 234: 6c70-A we6i-A    96 -  99 <=>   49 -  52   (TYR   98  - LEU  101  <=> TRP   49  - ASN   52 )                          
 234: 6c70-A we6i-A   256 - 284 <=>   53 -  81   (ALA  342  - THR  370  <=> GLY   53  - ALA   81 )                          
 234: 6c70-A we6i-A   285 - 290 <=>   83 -  88   (LYS  371  - ASN  376  <=> HIS   83  - ILE   88 )                          
 235: 6c70-A weeu-A    63 -  89 <=>   18 -  44   (ASP   65  - PRO   91  <=> PRO   18  - GLU   44 )                          
 235: 6c70-A weeu-A    91 - 104 <=>   45 -  58   (ARG   93  - ASN  106  <=> MET   45  - ALA   58 )                          
 235: 6c70-A weeu-A   105 - 109 <=>   61 -  65   (PRO  107  - PRO  111  <=> SER   61  - ARG   65 )                          
 235: 6c70-A weeu-A   238 - 260 <=>   68 -  90   (SER  324  - ALA  346  <=> GLY   68  - ARG   90 )                          
 235: 6c70-A weeu-A   261 - 284 <=>   93 - 116   (TYR  347  - THR  370  <=> LEU   93  - LEU  116 )                          
 235: 6c70-A weeu-A   285 - 288 <=>  118 - 121   (LYS  371  - GLY  374  <=> LYS  118  - GLY  121 )                          
 235: 6c70-A weeu-A   291 - 294 <=>  122 - 125   (VAL  377  - ALA  380  <=> ARG  122  - THR  125 )                          
 235: 6c70-A weeu-A   300 - 310 <=>  129 - 139   (LEU  386  - PHE  396  <=> VAL  129  - PHE  139 )                          
 235: 6c70-A weeu-A   315 - 318 <=>  175 - 178   (ASN  401  - ILE  404  <=> GLU  175  - PRO  178 )                          
 235: 6c70-A weeu-A   350 - 353 <=>  181 - 184   (GLN  436  - LYS  439  <=> ASP  181  - VAL  184 )                          
 236: 6c70-A wbw0-A    67 -  70 <=>    1 -   4   (ASP   69  - ALA   72  <=> MET    1  - SER    4 )                          
 236: 6c70-A wbw0-A    72 -  88 <=>    5 -  21   (THR   74  - PHE   90  <=> VAL    5  - ASP   21 )                          
 236: 6c70-A wbw0-A   261 - 280 <=>   23 -  42   (TYR  347  - ALA  366  <=> THR   23  - GLN   42 )                          
 236: 6c70-A wbw0-A   283 - 286 <=>   43 -  46   (ALA  369  - VAL  372  <=> GLU   43  - ASP   46 )                          
 236: 6c70-A wbw0-A   315 - 321 <=>  129 - 135   (ASN  401  - SER  407  <=> THR  129  - LEU  135 )                          
 236: 6c70-A wbw0-A   323 - 326 <=>  136 - 139   (SER  409  - GLU  412  <=> ARG  136  - PRO  139 )                          
 236: 6c70-A wbw0-A   351 - 354 <=>  141 - 144   (CYS  437  - ALA  440  <=> HIS  141  - TRP  144 )                          
 236: 6c70-A wbw0-A   369 - 372 <=>  359 - 362   (LEU  455  - SER  458  <=> ILE  359  - TYR  362 )                          
 237: 6c70-A wi48-A    63 -  67 <=>  541 - 545   (ASP   65  - ASP   69  <=> PRO  541  - SER  545 )                          
 237: 6c70-A wi48-A    70 -  88 <=>  546 - 564   (ALA   72  - PHE   90  <=> ILE  546  - LYS  564 )                          
 237: 6c70-A wi48-A    90 -  97 <=>  565 - 572   (VAL   92  - LYS   99  <=> TYR  565  - TYR  572 )                          
 237: 6c70-A wi48-A    99 - 102 <=>  573 - 576   (LEU  101  - TRP  104  <=> ASN  573  - GLN  576 )                          
 237: 6c70-A wi48-A   253 - 286 <=>  578 - 611   (LEU  339  - VAL  372  <=> ASP  578  - GLN  611 )                          
 237: 6c70-A wi48-A   287 - 290 <=>  614 - 617   (ASN  373  - ASN  376  <=> ASN  614  - ASP  617 )                          
 237: 6c70-A wi48-A   319 - 329 <=>  712 - 722   (GLU  405  - TYR  415  <=> TYR  712  - ALA  722 )                          
 237: 6c70-A wi48-A   330 - 333 <=>  724 - 727   (SER  416  - TRP  419  <=> MET  724  - LEU  727 )                          
 237: 6c70-A wi48-A   334 - 339 <=>  729 - 734   (TYR  420  - GLU  425  <=> GLY  729  - LEU  734 )                          
 238: 6c70-A weez-A    63 -  94 <=>   21 -  52   (ASP   65  - ILE   96  <=> ARG   21  - ILE   52 )                          
 238: 6c70-A weez-A   243 - 246 <=>  384 - 387   (TRP  329  - ARG  332  <=> MET  384  - ILE  387 )                          
 238: 6c70-A weez-A   261 - 284 <=>  400 - 423   (TYR  347  - THR  370  <=> VAL  400  - GLU  423 )                          
 238: 6c70-A weez-A   285 - 290 <=>  425 - 430   (LYS  371  - ASN  376  <=> THR  425  - LYS  430 )                          
 239: 6c70-A wdoh-A    66 -  88 <=>  336 - 358   (ASP   68  - PHE   90  <=> LEU  336  - SER  358 )                          
 239: 6c70-A wdoh-A    90 -  93 <=>  359 - 362   (VAL   92  - LYS   95  <=> LYS  359  - GLU  362 )                          
 239: 6c70-A wdoh-A    95 -  98 <=>  363 - 366   (PHE   97  - THR  100  <=> ARG  363  - SER  366 )                          
 239: 6c70-A wdoh-A   159 - 162 <=>  389 - 392   (MET  176  - THR  179  <=> ASP  389  - ASP  392 )                          
 239: 6c70-A wdoh-A   189 - 193 <=>  407 - 411   (MET  206  - ASN  210  <=> GLN  407  - GLY  411 )                          
 239: 6c70-A wdoh-A   196 - 199 <=>  412 - 415   (ASP  213  - PHE  216  <=> THR  412  - GLU  415 )                          
 239: 6c70-A wdoh-A   261 - 284 <=>  417 - 440   (TYR  347  - THR  370  <=> THR  417  - ALA  440 )                          
 239: 6c70-A wdoh-A   285 - 290 <=>  442 - 447   (LYS  371  - ASN  376  <=> MET  442  - GLN  447 )                          
 240: 6c70-A wdkl-A    63 -  94 <=>   13 -  44   (ASP   65  - ILE   96  <=> GLY   13  - VAL   44 )                          
 240: 6c70-A wdkl-A   101 - 104 <=>   49 -  52   (ILE  103  - ASN  106  <=> GLN   49  - THR   52 )                          
 240: 6c70-A wdkl-A   186 - 190 <=>   82 -  86   (VAL  203  - ALA  207  <=> LEU   82  - ALA   86 )                          
 240: 6c70-A wdkl-A   197 - 208 <=>  226 - 237   (VAL  214  - GLU  225  <=> ALA  226  - LEU  237 )                          
 240: 6c70-A wdkl-A   214 - 217 <=>  258 - 261   (LYS  231  - MET  234  <=> MET  258  - CYS  261 )                          
 240: 6c70-A wdkl-A   242 - 245 <=>  267 - 270   (TYR  328  - GLU  331  <=> ARG  267  - GLY  270 )                          
 240: 6c70-A wdkl-A   247 - 270 <=>  271 - 294   (HIS  333  - LEU  356  <=> MET  271  - ALA  294 )                          
 240: 6c70-A wdkl-A   271 - 279 <=>  296 - 304   (THR  357  - LEU  365  <=> VAL  296  - ASN  304 )                          
 241: 6c70-A wfu4-A    63 -  94 <=>   19 -  50   (ASP   65  - ILE   96  <=> ASP   19  - ALA   50 )                          
 241: 6c70-A wfu4-A    96 -  99 <=>   75 -  78   (TYR   98  - LEU  101  <=> PRO   75  - ASP   78 )                          
 241: 6c70-A wfu4-A   259 - 286 <=>   81 - 108   (ASP  345  - VAL  372  <=> ASP   81  - GLY  108 )                          
 241: 6c70-A wfu4-A   295 - 301 <=>  110 - 116   (THR  381  - LEU  387  <=> SER  110  - SER  116 )                          
 241: 6c70-A wfu4-A   322 - 325 <=>  169 - 172   (SER  408  - MET  411  <=> ARG  169  - VAL  172 )                          
 241: 6c70-A wfu4-A   334 - 338 <=>  214 - 218   (TYR  420  - GLU  424  <=> GLY  214  - LEU  218 )                          
 242: 6c70-A wf10-A     1 -   4 <=>  430 - 433   (PHE    3  - GLN    6  <=> GLU  430  - PRO  433 )                          
 242: 6c70-A wf10-A     8 -  11 <=>  434 - 437   (ALA   10  - LEU   13  <=> ASP  434  - PHE  437 )                          
 242: 6c70-A wf10-A    63 - 101 <=>  506 - 544   (ASP   65  - ILE  103  <=> ARG  506  - ALA  544 )                          
 242: 6c70-A wf10-A   102 - 105 <=>  548 - 551   (TRP  104  - PRO  107  <=> GLU  548  - ALA  551 )                          
 242: 6c70-A wf10-A   258 - 286 <=>  709 - 737   (GLY  344  - VAL  372  <=> TYR  709  - GLU  737 )                          
 242: 6c70-A wf10-A   287 - 290 <=>  740 - 743   (ASN  373  - ASN  376  <=> VAL  740  - PHE  743 )                          
 242: 6c70-A wf10-A   318 - 321 <=>  893 - 896   (ILE  404  - SER  407  <=> PHE  893  - PRO  896 )                          
 242: 6c70-A wf10-A   329 - 332 <=>  963 - 966   (TYR  415  - HIS  418  <=> ASN  963  - GLY  966 )                          
 242: 6c70-A wf10-A   334 - 339 <=>  967 - 972   (TYR  420  - GLU  425  <=> ARG  967  - GLN  972 )                          
 243: 6c70-A wbbc-A     1 -   6 <=>   71 -  76   (PHE    3  - LEU    8  <=> ILE   71  - PHE   76 )                          
 243: 6c70-A wbbc-A    11 -  21 <=>   88 -  98   (LEU   13  - GLY   23  <=> HIS   88  - GLY   98 )                          
 243: 6c70-A wbbc-A    63 -  94 <=>  122 - 153   (ASP   65  - ILE   96  <=> ARG  122  - MET  153 )                          
 243: 6c70-A wbbc-A   252 - 285 <=>  158 - 191   (ARG  338  - LYS  371  <=> GLN  158  - VAL  191 )                          
 243: 6c70-A wbbc-A   286 - 290 <=>  193 - 197   (VAL  372  - ASN  376  <=> ARG  193  - THR  197 )                          
 244: 6c70-A whnl-A    32 -  36 <=>  328 - 332   (LYS   34  - HIS   38  <=> SER  328  - LEU  332 )                          
 244: 6c70-A whnl-A    42 -  47 <=>  368 - 373   (VAL   44  - LEU   49  <=> ALA  368  - MET  373 )                          
 244: 6c70-A whnl-A    65 -  90 <=>  403 - 428   (VAL   67  - VAL   92  <=> LEU  403  - GLN  428 )                          
 244: 6c70-A whnl-A    92 -  95 <=>  429 - 432   (SER   94  - PHE   97  <=> PRO  429  - ARG  432 )                          
 244: 6c70-A whnl-A   256 - 259 <=>  433 - 436   (ALA  342  - ASP  345  <=> THR  433  - GLY  436 )                          
 244: 6c70-A whnl-A   262 - 278 <=>  437 - 453   (GLY  348  - LEU  364  <=> PRO  437  - LEU  453 )                          
 244: 6c70-A whnl-A   280 - 283 <=>  454 - 457   (ALA  366  - ALA  369  <=> ARG  454  - ASP  457 )                          
 244: 6c70-A whnl-A   297 - 305 <=>  458 - 466   (ILE  383  - GLY  391  <=> HIS  458  - SER  466 )                          
 244: 6c70-A whnl-A   309 - 312 <=>  476 - 479   (LEU  395  - ILE  398  <=> ALA  476  - MET  479 )                          
 244: 6c70-A whnl-A   315 - 318 <=>  480 - 483   (ASN  401  - ILE  404  <=> LEU  480  - ALA  483 )                          
 244: 6c70-A whnl-A   321 - 326 <=>  484 - 489   (SER  407  - GLU  412  <=> PRO  484  - CYS  489 )                          
 244: 6c70-A whnl-A   329 - 332 <=>  490 - 493   (TYR  415  - HIS  418  <=> ASN  490  - ILE  493 )                          
 244: 6c70-A whnl-A   334 - 338 <=>  494 - 498   (TYR  420  - GLU  424  <=> PHE  494  - GLY  498 )                          
 244: 6c70-A whnl-A   385 - 388 <=>  679 - 682   (VAL  471  - LYS  474  <=> VAL  679  - PHE  682 )                          
 245: 6c70-A wfoc-A    29 -  56 <=>    1 -  28   (SER   31  - VAL   58  <=> MET    1  - SER   28 )                          
 245: 6c70-A wfoc-A    59 -  62 <=>   29 -  32   (MET   61  - SER   64  <=> GLY   29  - PHE   32 )                          
 245: 6c70-A wfoc-A    64 -  89 <=>   33 -  58   (ASP   66  - PRO   91  <=> GLY   33  - GLY   58 )                          
 245: 6c70-A wfoc-A   163 - 168 <=>   91 -  96   (PHE  180  - ALA  185  <=> VAL   91  - VAL   96 )                          
 245: 6c70-A wfoc-A   185 - 195 <=>  197 - 207   (LEU  202  - LEU  212  <=> GLY  197  - MET  207 )                          
 245: 6c70-A wfoc-A   198 - 201 <=>  208 - 211   (LEU  215  - SER  218  <=> THR  208  - GLN  211 )                          
 245: 6c70-A wfoc-A   261 - 277 <=>  212 - 228   (TYR  347  - THR  363  <=> GLN  212  - GLY  228 )                          
 245: 6c70-A wfoc-A   280 - 283 <=>  237 - 240   (ALA  366  - ALA  369  <=> GLU  237  - ARG  240 )                          
 245: 6c70-A wfoc-A   296 - 301 <=>  243 - 248   (VAL  382  - LEU  387  <=> VAL  243  - GLY  248 )                          
 245: 6c70-A wfoc-A   327 - 334 <=>  397 - 404   (ALA  413  - TYR  420  <=> LEU  397  - VAL  404 )                          
 245: 6c70-A wfoc-A   348 - 352 <=>  408 - 412   (CYS  434  - GLN  438  <=> PRO  408  - GLN  412 )                          
 245: 6c70-A wfoc-A   353 - 356 <=>  415 - 418   (LYS  439  - SER  442  <=> THR  415  - SER  418 )                          
 245: 6c70-A wfoc-A   361 - 366 <=>  646 - 651   (LYS  447  - SER  452  <=> ASN  646  - PRO  651 )                          
 246: 6c70-A wgn6-A    64 - 101 <=>   17 -  54   (ASP   66  - ILE  103  <=> GLU   17  - GLN   54 )                          
 246: 6c70-A wgn6-A   252 - 259 <=>   90 -  97   (ARG  338  - ASP  345  <=> GLU   90  - ARG   97 )                          
 246: 6c70-A wgn6-A   261 - 283 <=>   99 - 121   (TYR  347  - ALA  369  <=> LEU   99  - ASN  121 )                          
 246: 6c70-A wgn6-A   284 - 287 <=>  123 - 126   (THR  370  - ASN  373  <=> LEU  123  - PRO  126 )                          
 246: 6c70-A wgn6-A   288 - 291 <=>  128 - 131   (GLY  374  - VAL  377  <=> LEU  128  - LEU  131 )                          
 246: 6c70-A wgn6-A   325 - 330 <=>  574 - 579   (MET  411  - SER  416  <=> PRO  574  - GLU  579 )                          
 246: 6c70-A wgn6-A   339 - 343 <=>  609 - 613   (GLU  425  - PHE  429  <=> GLN  609  - GLU  613 )                          
 247: 6c70-A wgnl-A    67 -  89 <=>    2 -  24   (ASP   69  - PRO   91  <=> PRO    2  - ALA   24 )                          
 247: 6c70-A wgnl-A    95 - 103 <=>   27 -  35   (PHE   97  - ASN  105  <=> LEU   27  - PRO   35 )                          
 247: 6c70-A wgnl-A   106 - 109 <=>   43 -  46   (ASN  108  - PRO  111  <=> ALA   43  - GLY   46 )                          
 247: 6c70-A wgnl-A   133 - 149 <=>   81 -  97   (VAL  135  - PHE  151  <=> GLY   81  - GLN   97 )                          
 247: 6c70-A wgnl-A   177 - 203 <=>   99 - 125   (ALA  194  - LEU  220  <=> THR   99  - LEU  125 )                          
 247: 6c70-A wgnl-A   248 - 279 <=>  128 - 159   (LYS  334  - LEU  365  <=> ARG  128  - GLU  159 )                          
 247: 6c70-A wgnl-A   286 - 291 <=>  166 - 171   (VAL  372  - VAL  377  <=> ARG  166  - THR  171 )                          
 247: 6c70-A wgnl-A   299 - 312 <=>  176 - 189   (TYR  385  - ILE  398  <=> LEU  176  - ALA  189 )                          
 247: 6c70-A wgnl-A   324 - 327 <=>  202 - 205   (VAL  410  - ALA  413  <=> ASP  202  - ASP  205 )                          
 247: 6c70-A wgnl-A   378 - 386 <=>  321 - 329   (VAL  464  - GLN  472  <=> THR  321  - LEU  329 )                          
 248: 6c70-A wdom-A    45 -  48 <=>    2 -   5   (LEU   47  - LEU   50  <=> ASP    2  - THR    5 )                          
 248: 6c70-A wdom-A    55 -  58 <=>   15 -  18   (ALA   57  - LEU   60  <=> ILE   15  - PRO   18 )                          
 248: 6c70-A wdom-A   187 - 216 <=>   28 -  57   (ILE  204  - ILE  233  <=> SER   28  - LEU   57 )                          
 248: 6c70-A wdom-A   219 - 223 <=>   58 -  62   (PRO  236  - LEU  240  <=> PRO   58  - LEU   62 )                          
 248: 6c70-A wdom-A   235 - 259 <=>   63 -  87   (LEU  321  - ASP  345  <=> THR   63  - GLN   87 )                          
 248: 6c70-A wdom-A   261 - 284 <=>   88 - 111   (TYR  347  - THR  370  <=> VAL   88  - SER  111 )                          
 248: 6c70-A wdom-A   285 - 288 <=>  113 - 116   (LYS  371  - GLY  374  <=> LEU  113  - SER  116 )                          
 248: 6c70-A wdom-A   289 - 306 <=>  119 - 136   (VAL  375  - GLN  392  <=> ARG  119  - GLU  136 )                          
 248: 6c70-A wdom-A   307 - 323 <=>  138 - 154   (VAL  393  - SER  409  <=> ARG  138  - LEU  154 )                          
 248: 6c70-A wdom-A   342 - 346 <=>  160 - 164   (THR  428  - ILE  432  <=> LEU  160  - ILE  164 )                          
 249: 6c70-A wh2v-A    29 -  64 <=>    3 -  38   (SER   31  - ASP   66  <=> GLY    3  - ARG   38 )                          
 249: 6c70-A wh2v-A    68 -  94 <=>   39 -  65   (LEU   70  - ILE   96  <=> GLY   39  - VAL   65 )                          
 249: 6c70-A wh2v-A    96 - 100 <=>   66 -  70   (TYR   98  - ALA  102  <=> LYS   66  - GLY   70 )                          
 249: 6c70-A wh2v-A   151 - 156 <=>   95 - 100   (GLU  153  - PRO  173  <=> SER   95  - TYR  100 )                          
 249: 6c70-A wh2v-A   169 - 173 <=>  103 - 107   (MET  186  - GLY  190  <=> SER  103  - VAL  107 )                          
 249: 6c70-A wh2v-A   287 - 290 <=>  117 - 120   (ASN  373  - ASN  376  <=> GLN  117  - SER  120 )                          
 250: 6c70-A whm6-A     1 -   4 <=>   42 -  45   (PHE    3  - GLN    6  <=> GLN   42  - ASP   45 )                          
 250: 6c70-A whm6-A    19 -  22 <=>   54 -  57   (GLY   21  - HIS   24  <=> GLY   54  - ILE   57 )                          
 250: 6c70-A whm6-A    46 -  62 <=>   62 -  78   (LEU   48  - SER   64  <=> VAL   62  - ARG   78 )                          
 250: 6c70-A whm6-A    63 -  92 <=>   85 - 114   (ASP   65  - SER   94  <=> PHE   85  - SER  114 )                          
 250: 6c70-A whm6-A    93 -  98 <=>  118 - 123   (LYS   95  - THR  100  <=> PHE  118  - SER  123 )                          
 250: 6c70-A whm6-A   201 - 206 <=>  129 - 134   (SER  218  - ALA  223  <=> ASP  129  - GLY  134 )                          
 250: 6c70-A whm6-A   250 - 253 <=>  137 - 140   (VAL  336  - LEU  339  <=> PRO  137  - ASP  140 )                          
 250: 6c70-A whm6-A   258 - 285 <=>  146 - 173   (GLY  344  - LYS  371  <=> VAL  146  - LEU  173 )                          
 250: 6c70-A whm6-A   287 - 290 <=>  185 - 188   (ASN  373  - ASN  376  <=> ILE  185  - ALA  188 )                          
 250: 6c70-A whm6-A   304 - 310 <=>  204 - 210   (LEU  390  - PHE  396  <=> LEU  204  - THR  210 )                          
 250: 6c70-A whm6-A   358 - 361 <=>  218 - 221   (SER  444  - LYS  447  <=> LYS  218  - LEU  221 )                          
 250: 6c70-A whm6-A   366 - 388 <=>  231 - 253   (SER  452  - LYS  474  <=> SER  231  - PRO  253 )                          
 251: 6c70-A wfm9-A    53 -  62 <=>    3 -  12   (MET   55  - SER   64  <=> SER    3  - ILE   12 )                          
 251: 6c70-A wfm9-A    63 -  67 <=>   14 -  18   (ASP   65  - ASP   69  <=> THR   14  - THR   18 )                          
 251: 6c70-A wfm9-A    70 -  95 <=>   19 -  44   (ALA   72  - PHE   97  <=> PRO   19  - TYR   44 )                          
 251: 6c70-A wfm9-A   257 - 286 <=>   45 -  74   (VAL  343  - VAL  372  <=> SER   45  - ILE   74 )                          
 251: 6c70-A wfm9-A   287 - 290 <=>   77 -  80   (ASN  373  - ASN  376  <=> GLU   77  - ALA   80 )                          
 251: 6c70-A wfm9-A   331 - 335 <=>  167 - 171   (CYS  417  - ASP  421  <=> ASN  167  - LYS  171 )                          
 252: 6c70-A wg7h-A    55 -  62 <=>   35 -  42   (ALA   57  - SER   64  <=> SER   35  - ILE   42 )                          
 252: 6c70-A wg7h-A    64 -  97 <=>   62 -  95   (ASP   66  - LYS   99  <=> ALA   62  - SER   95 )                          
 252: 6c70-A wg7h-A   100 - 103 <=>   96 -  99   (ALA  102  - ASN  105  <=> LYS   96  - GLU   99 )                          
 252: 6c70-A wg7h-A   252 - 255 <=>  101 - 104   (ARG  338  - THR  341  <=> ARG  101  - GLY  104 )                          
 252: 6c70-A wg7h-A   259 - 280 <=>  107 - 128   (ASP  345  - ALA  366  <=> ASP  107  - SER  128 )                          
 253: 6c70-A wdzs-A    64 -  85 <=>  125 - 146   (ASP   66  - MET   87  <=> ALA  125  - MET  146 )                          
 253: 6c70-A wdzs-A    87 -  93 <=>  147 - 153   (TYR   89  - LYS   95  <=> VAL  147  - GLU  153 )                          
 253: 6c70-A wdzs-A    95 -  98 <=>  154 - 157   (PHE   97  - THR  100  <=> SER  154  - LYS  157 )                          
 253: 6c70-A wdzs-A   254 - 276 <=>  158 - 180   (VAL  340  - LEU  362  <=> THR  158  - GLN  180 )                          
 253: 6c70-A wdzs-A   282 - 286 <=>  227 - 231   (GLN  368  - VAL  372  <=> LYS  227  - ARG  231 )                          
 253: 6c70-A wdzs-A   295 - 298 <=>  233 - 236   (THR  381  - GLY  384  <=> LEU  233  - ALA  236 )                          
 254: 6c70-A wf6y-A     1 -   4 <=>    1 -   4   (PHE    3  - GLN    6  <=> MET    1  - ALA    4 )                          
 254: 6c70-A wf6y-A    62 -  65 <=>   17 -  20   (SER   64  - VAL   67  <=> PRO   17  - SER   20 )                          
 254: 6c70-A wf6y-A    68 -  92 <=>   21 -  45   (LEU   70  - SER   94  <=> SER   21  - ASP   45 )                          
 254: 6c70-A wf6y-A    95 -  98 <=>   46 -  49   (PHE   97  - THR  100  <=> ARG   46  - SER   49 )                          
 254: 6c70-A wf6y-A   255 - 289 <=>   50 -  84   (THR  341  - VAL  375  <=> ASP   50  - ILE   84 )                          
 254: 6c70-A wf6y-A   330 - 333 <=>  228 - 231   (SER  416  - TRP  419  <=> LEU  228  - SER  231 )                          
 254: 6c70-A wf6y-A   334 - 339 <=>  834 - 839   (TYR  420  - GLU  425  <=> PHE  834  - SER  839 )                          
 254: 6c70-A wf6y-A   343 - 346 <=>  891 - 894   (PHE  429  - ILE  432  <=> SER  891  - PHE  894 )                          
 255: 6c70-A wdmq-A     1 -   4 <=>  102 - 105   (PHE    3  - GLN    6  <=> ILE  102  - MET  105 )                          
 255: 6c70-A wdmq-A     7 -  13 <=>  106 - 112   (VAL    9  - ASN   15  <=> PRO  106  - ILE  112 )                          
 255: 6c70-A wdmq-A    66 -  89 <=>  139 - 162   (ASP   68  - PRO   91  <=> ASP  139  - LEU  162 )                          
 255: 6c70-A wdmq-A    91 -  96 <=>  163 - 168   (ARG   93  - TYR   98  <=> PHE  163  - CYS  168 )                          
 255: 6c70-A wdmq-A   102 - 106 <=>  176 - 180   (TRP  104  - ASN  108  <=> ASP  176  - GLU  180 )                          
 255: 6c70-A wdmq-A   253 - 294 <=>  185 - 226   (LEU  339  - ALA  380  <=> GLU  185  - ILE  226 )                          
 255: 6c70-A wdmq-A   303 - 307 <=>  235 - 239   (THR  389  - VAL  393  <=> GLY  235  - GLY  239 )                          
 255: 6c70-A wdmq-A   359 - 362 <=>  245 - 248   (GLY  445  - PHE  448  <=> LYS  245  - THR  248 )                          
 255: 6c70-A wdmq-A   364 - 367 <=>  266 - 269   (THR  450  - LEU  453  <=> TRP  266  - ALA  269 )                          
 255: 6c70-A wdmq-A   369 - 379 <=>  270 - 280   (LEU  455  - THR  465  <=> GLU  270  - ILE  280 )                          
 256: 6c70-A whrl-A    64 - 100 <=>   82 - 118   (ASP   66  - ALA  102  <=> ALA   82  - THR  118 )                          
 256: 6c70-A whrl-A   102 - 105 <=>  119 - 122   (TRP  104  - PRO  107  <=> THR  119  - ASN  122 )                          
 256: 6c70-A whrl-A   248 - 286 <=>  124 - 162   (LYS  334  - VAL  372  <=> ALA  124  - ALA  162 )                          
 256: 6c70-A whrl-A   287 - 290 <=>  164 - 167   (ASN  373  - ASN  376  <=> ASP  164  - PRO  167 )                          
 256: 6c70-A whrl-A   327 - 330 <=>  982 - 985   (ALA  413  - SER  416  <=> PHE  982  - SER  985 )                          
 256: 6c70-A whrl-A   335 - 339 <=> 1074 -1078   (ASP  421  - GLU  425  <=> ARG 1074  - SER 1078 )                          
 257: 6c70-A wg4a-A     4 -  11 <=>  446 - 453   (GLN    6  - LEU   13  <=> PRO  446  - LYS  453 )                          
 257: 6c70-A wg4a-A    63 -  66 <=>  570 - 573   (ASP   65  - ASP   68  <=> ASN  570  - PRO  573 )                          
 257: 6c70-A wg4a-A    68 -  71 <=>  574 - 577   (LEU   70  - ASN   73  <=> LEU  574  - ARG  577 )                          
 257: 6c70-A wg4a-A    72 -  93 <=>  580 - 601   (THR   74  - LYS   95  <=> GLY  580  - THR  601 )                          
 257: 6c70-A wg4a-A    95 -  98 <=>  602 - 605   (PHE   97  - THR  100  <=> PRO  602  - ALA  605 )                          
 257: 6c70-A wg4a-A   256 - 259 <=>  608 - 611   (ALA  342  - ASP  345  <=> ASP  608  - PRO  611 )                          
 257: 6c70-A wg4a-A   262 - 287 <=>  612 - 637   (GLY  348  - ASN  373  <=> TRP  612  - PRO  637 )                          
 257: 6c70-A wg4a-A   289 - 292 <=>  669 - 672   (VAL  375  - TYR  378  <=> LEU  669  - HIS  672 )                          
 257: 6c70-A wg4a-A   294 - 312 <=>  673 - 691   (ALA  380  - ILE  398  <=> TRP  673  - LEU  691 )                          
 257: 6c70-A wg4a-A   328 - 332 <=>  715 - 719   (ALA  414  - HIS  418  <=> HIS  715  - ASP  719 )                          
 257: 6c70-A wg4a-A   334 - 339 <=>  720 - 725   (TYR  420  - GLU  425  <=> ASP  720  - LEU  725 )                          
 257: 6c70-A wg4a-A   384 - 387 <=>  781 - 784   (LEU  470  - LEU  473  <=> PRO  781  - ILE  784 )                          
 258: 6c70-A wgfr-A    63 -  91 <=>    1 -  29   (ASP   65  - ARG   93  <=> MET    1  - LEU   29 )                          
 258: 6c70-A wgfr-A   260 - 275 <=>   34 -  49   (ALA  346  - THR  361  <=> HIS   34  - GLU   49 )                          
 258: 6c70-A wgfr-A   276 - 279 <=>   51 -  54   (LEU  362  - LEU  365  <=> VAL   51  - ALA   54 )                          
 258: 6c70-A wgfr-A   282 - 285 <=>   55 -  58   (GLN  368  - LYS  371  <=> PRO   55  - THR   58 )                          
 258: 6c70-A wgfr-A   286 - 290 <=>  315 - 319   (VAL  372  - ASN  376  <=> SER  315  - ALA  319 )                          
 258: 6c70-A wgfr-A   308 - 311 <=>  397 - 400   (PHE  394  - CYS  397  <=> GLN  397  - GLU  400 )                          
 258: 6c70-A wgfr-A   314 - 323 <=>  405 - 414   (GLY  400  - SER  409  <=> SER  405  - LYS  414 )                          
 259: 6c70-A wcy0-A    64 -  94 <=>  122 - 152   (ASP   66  - ILE   96  <=> GLU  122  - MET  152 )                          
 259: 6c70-A wcy0-A    96 -  99 <=>  153 - 156   (TYR   98  - LEU  101  <=> LYS  153  - LYS  156 )                          
 259: 6c70-A wcy0-A   253 - 283 <=>  157 - 187   (LEU  339  - ALA  369  <=> GLY  157  - ARG  187 )                          
 259: 6c70-A wcy0-A   284 - 287 <=>  189 - 192   (THR  370  - ASN  373  <=> LEU  189  - GLY  192 )                          
 259: 6c70-A wcy0-A   309 - 312 <=>  215 - 218   (LEU  395  - ILE  398  <=> ASN  215  - PHE  218 )                          
 259: 6c70-A wcy0-A   338 - 341 <=>  285 - 288   (GLU  424  - LYS  427  <=> ARG  285  - SER  288 )                          
 259: 6c70-A wcy0-A   378 - 381 <=>  607 - 610   (VAL  464  - PHE  467  <=> THR  607  - ASN  610 )                          
 260: 6c70-A wb5w-A    63 -  92 <=>   14 -  43   (ASP   65  - SER   94  <=> ALA   14  - LYS   43 )                          
 260: 6c70-A wb5w-A   259 - 262 <=>   48 -  51   (ASP  345  - GLY  348  <=> GLU   48  - MET   51 )                          
 260: 6c70-A wb5w-A   263 - 274 <=>   55 -  66   (VAL  349  - ILE  360  <=> SER   55  - ALA   66 )                          
 260: 6c70-A wb5w-A   276 - 281 <=>   67 -  72   (LEU  362  - TYR  367  <=> TYR   67  - ASP   72 )                          
 260: 6c70-A wb5w-A   308 - 311 <=>   77 -  80   (PHE  394  - CYS  397  <=> GLY   77  - LEU   80 )                          
 260: 6c70-A wb5w-A   315 - 318 <=>   88 -  91   (ASN  401  - ILE  404  <=> TYR   88  - GLU   91 )                          
 260: 6c70-A wb5w-A   325 - 331 <=>  119 - 125   (MET  411  - CYS  417  <=> GLU  119  - LYS  125 )                          
 260: 6c70-A wb5w-A   332 - 337 <=>  128 - 133   (HIS  418  - SER  423  <=> ALA  128  - ALA  133 )                          
 261: 6c70-A wfmi-A    63 -  87 <=>    4 -  28   (ASP   65  - TYR   89  <=> VAL    4  - LEU   28 )
[truncated: 1,430,908 more chars]
