# Supplementary material for: Structural screens identify candidate human homologs of insect chemoreceptors and cryptic Drosophila gustatory receptor-like proteins
Source: eLife. 2023 Feb 20;12:e85537. doi: 10.7554/eLife.85537 (PMC9998090; doi:10.7554/eLife.85537)
Supplement: Source data 2. — Individual text files represent the output of the Dali AF-DB search using A. bakeri Or co-receptor (Orco) chain A (PDB 6C70-A) as query and the structural proteome dataset of the indicated species (note the datasets are from version 1 of the AlphaFold Protein Structure Database; subsequent, improved models were used for the pairwise comparisons in Table 1). The four-letter codes in the file names and job titles are as described for Source data 1. [file elife-85537-data2.zip › Mtub_6C70A.txt]

# Job: Mtub_6C70A
# Query: 6c70A
# No:  Chain   Z    rmsd lali nres  %id PDB  Description
   1:  f8rm-A  5.5  5.5   72   469    7   MYCTU:AF-O06604-F1 PROBABLE PHIRV1 INTEGRASE;
   2:  f7b0-A  4.9  7.1   89   487    9   MYCTU:AF-P9WI41-F1 PPE FAMILY PROTEIN PPE10;
   3:  f53m-A  4.8  6.4   67   164   12   MYCTU:AF-P9WMT9-F1 TRANSCRIPTION ELONGATION FACTOR GREA;
   4:  f6cb-A  4.8  8.5   82   217    1   MYCTU:AF-O53915-F1 PROBABLE SECOND PART OF MACROLIDE-TRANSPORT ATP-B
   5:  f7f1-A  4.7  5.2   72   146    7   MYCTU:AF-L7N651-F1 UNCHARACTERIZED PROTEIN;
   6:  f56g-A  4.6  9.0   96   578    8   MYCTU:AF-P9WGK3-F1 OXYGEN SENSOR HISTIDINE KINASE RESPONSE REGULATOR
   7:  f6i5-A  4.6  3.6   70   165    4   MYCTU:AF-I6Y8F7-F1 HTH-TYPE TRANSCRIPTIONAL REGULATOR MMPR5;
   8:  f6f8-A  4.6  6.1  139   197    9   MYCTU:AF-P9WLS5-F1 UNCHARACTERIZED MEMBRANE PROTEIN RV1735C;
   9:  f7kt-A  4.6  4.2   68   161    9   MYCTU:AF-P9WKW7-F1 UNCHARACTERIZED PROTEIN RV3788;
  10:  f73v-A  4.6  5.2  105   495    4   MYCTU:AF-O33230-F1 GTPASE HFLX;
  11:  f6w4-A  4.6  5.1   76   270    7   MYCTU:AF-P9WHP5-F1 PSPA PROTEIN;
  12:  f7gi-A  4.5  6.8   87   210    6   MYCTU:AF-O07229-F1 PROBABLE TRANSCRIPTIONAL REGULATORY PROTEIN (PROB
  13:  f7ex-A  4.5  2.8  113   222    4   MYCTU:AF-P96876-F1 PROBABLE CONSERVED INTEGRAL MEMBRANE PROTEIN;
  14:  f8ll-A  4.5  5.0  103   481    7   MYCTU:AF-P71915-F1 PROBABLE CONSERVED TRANSMEMBRANE PROTEIN;
  15:  f5p1-A  4.4  5.5  153   979   11   MYCTU:AF-P9WFL5-F1 UPF0182 PROTEIN RV0064;
  16:  f58s-A  4.4  4.1   72   119    1   MYCTU:AF-P9WP49-F1 COPPER-SENSING TRANSCRIPTIONAL REPRESSOR CSOR;
  17:  f79o-A  4.3  3.9   67    81    9   MYCTU:AF-P9WPS1-F1 ATP SYNTHASE SUBUNIT C;
  18:  f6yv-A  4.3  4.7   99   567    6   MYCTU:AF-P9WGK9-F1 SENSOR HISTIDINE KINASE MTRB;
  19:  f6cq-A  4.3  9.1   97   485    7   MYCTU:AF-P71815-F1 HISTIDINE KINASE;
  20:  f6u7-A  4.3  4.9   68   886    3   MYCTU:AF-P9WFS9-F1 VALINE--TRNA LIGASE;
  21:  f656-A  4.3 24.7   92   232    8   MYCTU:AF-Q50702-F1 UNCHARACTERIZED PPE FAMILY PROTEIN PPE58;
  22:  f8oo-A  4.3  5.2   81   573    5   MYCTU:AF-P9WGK1-F1 OXYGEN SENSOR HISTIDINE KINASE RESPONSE REGULATOR
  23:  f52n-A  4.3  3.9   68   107   18   MYCTU:AF-P9WGF1-F1 MULTIDRUG RESISTANCE PROTEIN MMR;
  24:  f72s-A  4.3  5.0  148   382    8   MYCTU:AF-P9WIG9-F1 UNCHARACTERIZED PE FAMILY PROTEIN PE23;
  25:  f6f4-A  4.3  5.7   70   171    7   MYCTU:AF-O06422-F1 PROBABLE CONSERVED TRANSMEMBRANE PROTEIN;
  26:  f5ue-A  4.3  8.2   98   730   12   MYCTU:AF-P71914-F1 PROBABLE CYCLASE (ADENYLYL-OR GUANYLYL-)(ADENYLAT
  27:  f5zr-A  4.3  6.5   81  1172    7   MYCTU:AF-P9WFU7-F1 LYSYLPHOSPHATIDYLGLYCEROL BIOSYNTHESIS BIFUNCTION
  28:  f5ze-A  4.2  9.4  118   507    8   MYCTU:AF-P9WNY1-F1 PROBABLE ALDEHYDE DEHYDROGENASE;
  29:  f62t-A  4.2  5.0   93   685   10   MYCTU:AF-P71846-F1 POSSIBLE ELECTRON TRANSFER PROTEIN FDXB;
  30:  f79j-A  4.2  3.4   57    77    0   MYCTU:AF-L7N660-F1 PE FAMILY PROTEIN PE36;
  31:  f6y4-A  4.2  4.0   76   355    5   MYCTU:AF-O53346-F1 POSSIBLE TRANSMEMBRANE CATION TRANSPORTER;
  32:  f7rd-A  4.2  5.1   80   100    8   MYCTU:AF-I6YC53-F1 ESAT-6-LIKE PROTEIN ESXT;
  33:  f7b4-A  4.2 11.2  125   518    5   MYCTU:AF-P9WNX7-F1 PUTATIVE SUCCINATE-SEMIALDEHYDE DEHYDROGENASE [NA
  34:  f75k-A  4.2  4.5   70    98    6   MYCTU:AF-P9WNI5-F1 ESAT-6-LIKE PROTEIN ESXP;
  35:  f5u3-A  4.1  4.6   66    94   11   MYCTU:AF-P0DOA6-F1 ESAT-6-LIKE PROTEIN ESXI;
  36:  f78h-A  4.1  5.0   73   189    7   MYCTU:AF-O50432-F1 UNCHARACTERIZED PROTEIN;
  37:  f7dh-A  4.1  4.2   74   308    8   MYCTU:AF-O05781-F1 POSSIBLE CONSERVED TRANSMEMBRANE PROTEIN;
  38:  f7bc-A  4.1 11.6   75   848    1   MYCTU:AF-P9WPC9-F1 ATP-DEPENDENT CLP PROTEASE ATP-BINDING SUBUNIT CL
  39:  f7l3-A  4.0  4.5   70   123   13   MYCTU:AF-O53173-F1 PROBABLE CONSERVED INTEGRAL MEMBRANE PROTEIN;
  40:  f6k8-A  4.0  4.2   67   128    4   MYCTU:AF-P9WIW7-F1 NADH-QUINONE OXIDOREDUCTASE SUBUNIT A;
  41:  f7pd-A  4.0  6.7   83   133    4   MYCTU:AF-P95021-F1 UNCHARACTERIZED PROTEIN;
  42:  f6t9-A  4.0  3.4   66   157    9   MYCTU:AF-I6YA75-F1 PROBABLE CONSERVED TRANSMEMBRANE PROTEIN;
  43:  f7br-A  4.0  4.1   83    97   10   MYCTU:AF-O53748-F1 PROBABLE CONSERVED MEMBRANE PROTEIN;
  44:  f7kn-A  4.0  7.7   91   588   12   MYCTU:AF-L0TCB8-F1 PE-PGRS FAMILY PROTEIN PE_PGRS51;
  45:  f6td-A  3.9  4.9   82   342    7   MYCTU:AF-P96235-F1 PROBABLE CONSERVED TRANSMEMBRANE PROTEIN;
  46:  f7iy-A  3.9  4.0   70    89    7   MYCTU:AF-O06799-F1 CONSERVED PROTEIN;
  47:  f5tg-A  3.9  7.3   72    96   10   MYCTU:AF-O06230-F1 POSSIBLE CONSERVED TRANSMEMBRANE PROTEIN;
  48:  f5sy-A  3.9  5.7   86   467    3   MYCTU:AF-I6YC49-F1 CONSERVED HYPOTHETICAL ALANINE AND PROLINE RICH P
  49:  f720-A  3.9  5.8   77    96    6   MYCTU:AF-P9WNI9-F1 ESAT-6-LIKE PROTEIN ESXR;
  50:  f6h3-A  3.9  5.6   83   108    6   MYCTU:AF-P71653-F1 UNCHARACTERIZED PROTEIN;
  51:  f61t-A  3.9  5.0   78   185    8   MYCTU:AF-P9WGY1-F1 RIBOSOME-RECYCLING FACTOR;
  52:  f51q-A  3.9 12.0   97   209    9   MYCTU:AF-P9WPG3-F1 PROBABLE PHOSPHATIDYLGLYCEROPHOSPHATE SYNTHASE;
  53:  f52i-A  3.8 17.2   91   639    5   MYCTU:AF-Q79FJ9-F1 PE-PGRS FAMILY PROTEIN PE_PGRS32;
  54:  f8m7-A  3.8  5.6   80   660    8   MYCTU:AF-P9WPT7-F1 PROBABLE CATION-TRANSPORTING P-TYPE ATPASE J;
  55:  f78e-A  3.8  5.8  100   144   10   MYCTU:AF-O53369-F1 PROBABLE SUCCINATE DEHYDROGENASE (HYDROPHOBIC MEM
  56:  f7x8-A  3.8 10.3   97   271    8   MYCTU:AF-P9WGA7-F1 UNCHARACTERIZED SURF1-LIKE PROTEIN RV2235;
  57:  f6zr-A  3.8  4.8   69   180    9   MYCTU:AF-P71704-F1 CONSERVED PROTEIN;
  58:  f78k-A  3.8  6.2  142   992    7   MYCTU:AF-P9WFL3-F1 UPF0182 PROTEIN RV3193C;
  59:  f8rg-A  3.8  4.8   72   103    4   MYCTU:AF-O07740-F1 PROBABLE MEMBRANE PROTEIN;
  60:  f6yz-A  3.8  6.2   72   446    8   MYCTU:AF-P9WGK7-F1 SENSOR-TYPE HISTIDINE KINASE PRRB;
  61:  f8d5-A  3.8  4.7   71   107    7   MYCTU:AF-O05453-F1 ESAT-6-LIKE PROTEIN ESXD;
  62:  f6zu-A  3.8  5.0   77    95    5   MYCTU:AF-P9WNK7-F1 6 KDA EARLY SECRETORY ANTIGENIC TARGET;
  63:  f8ch-A  3.8  4.2   88   345    5   MYCTU:AF-P9WLQ7-F1 UNCHARACTERIZED PROTEIN RV1841C;
  64:  f6x5-A  3.8  5.0   61   292   10   MYCTU:AF-P9WFG3-F1 UPF0749 PROTEIN RV1825;
  65:  f8o0-A  3.8 14.6  102   161    8   MYCTU:AF-P9WM31-F1 UNCHARACTERIZED PROTEIN RV1303;
  66:  f7rx-A  3.8  5.5   79    90   13   MYCTU:AF-P9WNH9-F1 ESAT-6-LIKE PROTEIN ESXE;
  67:  f8mh-A  3.7  7.3  114   761    5   MYCTU:AF-P9WPU1-F1 COPPER-EXPORTING P-TYPE ATPASE;
  68:  f7qr-A  3.7  4.2   74   120    9   MYCTU:AF-P9WMA1-F1 UNCHARACTERIZED PROTEIN RV0025;
  69:  f51d-A  3.7  5.3   82    97   10   MYCTU:AF-Q6MX18-F1 ESAT-6-LIKE PROTEIN ESXS;
  70:  f6kb-A  3.7 19.1   95   515   14   MYCTU:AF-P9WIF3-F1 UNCHARACTERIZED PE-PGRS FAMILY PROTEIN PE_PGRS34;
  71:  f58r-A  3.7  5.8   76   448    5   MYCTU:AF-P9WMB1-F1 UNCHARACTERIZED PROTEIN RV0026;
  72:  f7td-A  3.7  6.4   88   245    7   MYCTU:AF-P9WLH3-F1 UNCHARACTERIZED PROTEIN RV2229C;
  73:  f67g-A  3.7  5.4   69   532    7   MYCTU:AF-L7N6A1-F1 PE-PGRS FAMILY PROTEIN PE_PGRS38;
  74:  f7kl-A  3.7  7.3   73   506    5   MYCTU:AF-P96824-F1 ALDEHYDE DEHYDROGENASE;
  75:  f54l-A  3.7  4.5   67   357   12   MYCTU:AF-P9WHG3-F1 PEPTIDE CHAIN RELEASE FACTOR 1;
  76:  f6ez-A  3.7  6.2   93   273    3   MYCTU:AF-P9WLZ5-F1 UNCHARACTERIZED PROTEIN RV1366;
  77:  f7v0-A  3.7  4.4   72   504    4   MYCTU:AF-P9WGL1-F1 SIGNAL TRANSDUCTION HISTIDINE-PROTEIN KINASE/PHOS
  78:  f7xj-A  3.7  2.9   55    67    5   MYCTU:AF-O33262-F1 CONSERVED TRANSMEMBRANE PROTEIN;
  79:  f7jf-A  3.7  4.5   79   447    9   MYCTU:AF-O53343-F1 PROBABLE CONSERVED ATP-BINDING PROTEIN ABC TRANSP
  80:  f8ag-A  3.6  5.4   87   963    9   MYCTU:AF-Q6MX48-F1 PPE FAMILY PROTEIN PPE6;
  81:  f5qk-A  3.6  6.9   91   100    3   MYCTU:AF-P9WNK5-F1 ESAT-6-LIKE PROTEIN ESXB;
  82:  f6wj-A  3.6  4.6   73    96    4   MYCTU:AF-O07434-F1 COPPER-SENSING TRANSCRIPTIONAL REPRESSOR RICR;
  83:  f5sg-A  3.6  6.4  114   639    6   MYCTU:AF-P9WQI9-F1 HYDROPHILIC COMPOUNDS IMPORT ATP-BINDING/PERMEASE
  84:  f5r1-A  3.6 11.2   94   308    9   MYCTU:AF-I6YGV9-F1 PROBABLE DIPEPTIDE-TRANSPORT INTEGRAL MEMBRANE PR
  85:  f7c9-A  3.6  2.7   56    74    5   MYCTU:AF-O53491-F1 UNCHARACTERIZED PROTEIN;
  86:  f7o0-A  3.6 11.7   92   570   13   MYCTU:AF-O53377-F1 PROBABLE TRANSPOSASE FUSION PROTEIN;
  87:  f6rf-A  3.6  3.5   63   126    8   MYCTU:AF-P95289-F1 UNCHARACTERIZED PROTEIN;
  88:  f6mr-A  3.6  4.3   97   528    7   MYCTU:AF-L7N697-F1 ESTERASE PE16;
  89:  f6k4-A  3.6  8.2   85   729    9   MYCTU:AF-P9WJC1-F1 ESX-1 SECRETION-ASSOCIATED PROTEIN ESPK;
  90:  f6rd-A  3.6  3.9  126  1146   10   MYCTU:AF-P9WJT7-F1 PROBABLE TRANSPORT PROTEIN MMPL12;
  91:  f6tx-A  3.6  4.9   72    94    4   MYCTU:AF-O06623-F1 PROBABLE HYPOTHETICAL MEMBRANE PROTEIN;
  92:  f7wd-A  3.6 14.4   71   250   11   MYCTU:AF-P9WLI1-F1 UNCHARACTERIZED PROTEIN RV2219;
  93:  f6hh-A  3.6 20.0   99   525    8   MYCTU:AF-Q79FB3-F1 PE-PGRS FAMILY PROTEIN PE_PGRS47;
  94:  f7ew-A  3.6  8.3   92   315    2   MYCTU:AF-P9WHX1-F1 UNCHARACTERIZED PPE FAMILY PROTEIN PPE66;
  95:  f525-A  3.5  6.0   77   105    8   MYCTU:AF-I6Y3I6-F1 ESAT-6-LIKE PROTEIN ESXU;
  96:  f7ie-A  3.5  5.4   82   473   11   MYCTU:AF-Q79FH3-F1 UNCHARACTERIZED PPE FAMILY PROTEIN PPE37;
  97:  f7is-A  3.5  8.3   73   392   12   MYCTU:AF-P96214-F1 UNCHARACTERIZED PROTEIN;
  98:  f552-A  3.5  5.2   67   923    7   MYCTU:AF-Q79FU3-F1 PE-PGRS FAMILY PROTEIN PE_PGRS16;
  99:  f7kg-A  3.5  4.1   79    89   13   MYCTU:AF-P9WH55-F1 30S RIBOSOMAL PROTEIN S15;
 100:  f8nh-A  3.5  5.7   84   176    4   MYCTU:AF-Q50703-F1 PPE FAMILY PROTEIN PPE57;
 101:  f7ug-A  3.5  8.5   80   588    4   MYCTU:AF-Q79G06-F1 PE FAMILY PROTEIN PE1;
 102:  f8p1-A  3.5  5.7   91   443    9   MYCTU:AF-P9WI35-F1 UNCHARACTERIZED PPE FAMILY PROTEIN PPE13;
 103:  f6hf-A  3.5 19.3  101   562    8   MYCTU:AF-Q79FQ7-F1 PE-PGRS FAMILY PROTEIN PE_PGRS23;
 104:  f6qw-A  3.5  5.3   79   580    5   MYCTU:AF-I6YDI9-F1 PLSC DOMAIN-CONTAINING PROTEIN;
 105:  f8py-A  3.5 10.7   75   719    8   MYCTU:AF-P9WFC7-F1 UVRABC SYSTEM PROTEIN B;
 106:  f7hv-A  3.5  7.4   83   776    8   MYCTU:AF-O69696-F1 POSSIBLE TRANSFERASE;
 107:  f57v-A  3.5  9.7   80   451    8   MYCTU:AF-P9WM57-F1 UNCHARACTERIZED PROTEIN RV1128C;
 108:  f6i6-A  3.5  5.0  137   527   12   MYCTU:AF-O06138-F1 PROBABLE 'COMPONENT LINKED WITH THE ASSEMBLY OF C
 109:  f6sf-A  3.4  4.1   85   750    8   MYCTU:AF-P9WI73-F1 SERINE/THREONINE-PROTEIN KINASE PKNG;
 110:  f5r6-A  3.4  3.4   66    86    6   MYCTU:AF-P9WH41-F1 30S RIBOSOMAL PROTEIN S20;
 111:  f5tx-A  3.4 10.1  127   300   10   MYCTU:AF-O53484-F1 PROBABLE SUGAR-TRANSPORT INTEGRAL MEMBRANE PROTEI
 112:  f70h-A  3.4  2.6   49   135    6   MYCTU:AF-I6WZM9-F1 PROBABLE COLD SHOCK-LIKE PROTEIN B CSPB;
 113:  f61n-A  3.4  4.6   75    95   11   MYCTU:AF-P9WNI1-F1 ESAT-6-LIKE PROTEIN ESXC;
 114:  f5wd-A  3.4  7.0   58   161   10   MYCTU:AF-I6X552-F1 PROBABLE CONSERVED ALANINE RICH TRANSMEMBRANE PRO
 115:  f53d-A  3.4  9.3  101   182   14   MYCTU:AF-P96401-F1 PROBABLE CONSERVED TRANSMEMBRANE PROTEIN;
 116:  f7pf-A  3.4  6.5   73   637    8   MYCTU:AF-O53585-F1 GALACTOFURANOSYLTRANSFERASE GLFT2;
 117:  f7bv-A  3.4 20.2  100   603   10   MYCTU:AF-P9WIF7-F1 UNCHARACTERIZED PE-PGRS FAMILY PROTEIN PE_PGRS24;
 118:  f678-A  3.4  4.7  116   392    4   MYCTU:AF-P9WJE1-F1 ESX-1 SECRETION-ASSOCIATED PROTEIN ESPA;
 119:  f6on-A  3.4  8.4  115   346    8   MYCTU:AF-P9WI27-F1 PPE FAMILY PROTEIN PPE17;
 120:  f73m-A  3.4 18.2   83   513    5   MYCTU:AF-P9WI43-F1 PPE FAMILY PROTEIN PPE4;
 121:  f6ie-A  3.4  7.6   88    94    7   MYCTU:AF-I6X7Z8-F1 PE FAMILY PROTEIN PE33;
 122:  f7wz-A  3.4 14.0   98   144    7   MYCTU:AF-Q79FS8-F1 PE FAMILY PROTEIN PE9;
 123:  f76e-A  3.4 14.3   85   268    7   MYCTU:AF-P9WKS1-F1 UNCHARACTERIZED PROTEIN RV0739;
 124:  f5xs-A  3.4  9.5   79   584    8   MYCTU:AF-I6XHM5-F1 PE-PGRS FAMILY PROTEIN PE_PGRS58;
 125:  f72u-A  3.4 18.6   99   461    9   MYCTU:AF-Q79FC3-F1 PE-PGRS FAMILY PROTEIN PE_PGRS45;
 126:  f70t-A  3.3 19.2   95   457    8   MYCTU:AF-Q79FU0-F1 PE-PGRS FAMILY PROTEIN PE_PGRS18;
 127:  f8m9-A  3.3  4.5   64   667    8   MYCTU:AF-Q79FT3-F1 PE-PGRS FAMILY PROTEIN PE_PGRS19;
 128:  f5uq-A  3.3  8.9   79   219    4   MYCTU:AF-I6X5Z8-F1 POSSIBLE CONSERVED TRANSMEMBRANE PROTEIN;
 129:  f6jv-A  3.3  5.0  141   340    3   MYCTU:AF-P9WKQ5-F1 UNCHARACTERIZED PROTEIN RV0885;
 130:  f7cx-A  3.3  7.3   84   218    7   MYCTU:AF-P96227-F1 CONSERVED PROTEIN;
 131:  f66b-A  3.3  7.9   91    98   11   MYCTU:AF-L7N6B5-F1 PE FAMILY PROTEIN PE22;
 132:  f6fb-A  3.3  5.8   98   122    8   MYCTU:AF-P9WLF5-F1 UNCHARACTERIZED PROTEIN RV2272;
 133:  f5zj-A  3.3  4.0   84  1011    8   MYCTU:AF-Q79FL8-F1 PE-PGRS FAMILY PROTEIN PE_PGRS30;
 134:  f57a-A  3.3 10.0  124   472    6   MYCTU:AF-P9WNQ3-F1 ESX-3 SECRETION SYSTEM PROTEIN ECCD3;
 135:  f76g-A  3.3  6.9  101   423    8   MYCTU:AF-P9WI33-F1 UNCHARACTERIZED PPE FAMILY PROTEIN PPE14;
 136:  f6f7-A  3.3  6.3  111   474    7   MYCTU:AF-P9WN93-F1 FUMARATE HYDRATASE CLASS II;
 137:  f6qf-A  3.3  5.1   75   103    5   MYCTU:AF-P9WNH7-F1 ESAT-6-LIKE PROTEIN ESXF;
 138:  f8mi-A  3.3  7.2   98   262    7   MYCTU:AF-P95172-F1 NADH-QUINONE OXIDOREDUCTASE SUBUNIT J;
 139:  f7pz-A  3.3  7.0  101   126    3   MYCTU:AF-P9WNB7-F1 FUMARATE REDUCTASE SUBUNIT C;
 140:  f56a-A  3.3 14.3   62   101   10   MYCTU:AF-L7N6C0-F1 POSSIBLE METHYLTRANSFERASE/METHYLASE;
 141:  f5u0-A  3.3  5.8   88   468    5   MYCTU:AF-P9WI03-F1 UNCHARACTERIZED PPE FAMILY PROTEIN PPE33;
 142:  f8bt-A  3.3  4.7   55    77    5   MYCTU:AF-P9WHA7-F1 50S RIBOSOMAL PROTEIN L29;
 143:  f7uu-A  3.3  4.6   94   652    7   MYCTU:AF-P9WJQ1-F1 NITRATE REDUCTASE-LIKE PROTEIN NARX;
 144:  f7b3-A  3.3  6.0   87   380    6   MYCTU:AF-P9WHY3-F1 UNCHARACTERIZED PPE FAMILY PROTEIN PPE51;
 145:  f7hq-A  3.3  7.0   64   117    6   MYCTU:AF-O69726-F1 UNCHARACTERIZED MEMBRANE PROTEIN RV3760;
 146:  f8q5-A  3.2  4.6   66   115    5   MYCTU:AF-P9WKM9-F1 UNCHARACTERIZED PROTEIN RV0961;
 147:  f5yg-A  3.2  4.3   92   189   12   MYCTU:AF-P71985-F1 MDMPI_N DOMAIN-CONTAINING PROTEIN;
 148:  f59l-A  3.2  3.6   86   143   10   MYCTU:AF-O07432-F1 PROBABLE CONSERVED TRANSMEMBRANE PROTEIN;
 149:  f6uq-A  3.2  9.0   90    99   13   MYCTU:AF-I6Y936-F1 PE FAMILY PROTEIN PE7;
 150:  f7jj-A  3.2  9.4   60   128    2   MYCTU:AF-O07771-F1 UNCHARACTERIZED PROTEIN;
 151:  f67u-A  3.2  2.9   59   134    5   MYCTU:AF-O53503-F1 PROBABLE CONSERVED TRANSMEMBRANE PROTEIN;
 152:  f6lz-A  3.2 21.5   83   396    5   MYCTU:AF-P9WI25-F1 UNCHARACTERIZED PPE FAMILY PROTEIN PPE19;
 153:  f7vo-A  3.2  5.7  112   302    8   MYCTU:AF-P9WFR5-F1 DECAPRENYL-PHOSPHATE PHOSPHORIBOSYLTRANSFERASE;
 154:  f6z6-A  3.2  7.8   82   284    7   MYCTU:AF-O06252-F1 PROBABLE CONSERVED TRANSMEMBRANE PROTEIN;
 155:  f6ib-A  3.2  5.6   69   111   12   MYCTU:AF-Q79FA1-F1 PROBABLE PE FAMILY PROTEIN PE34 (PE FAMILY-RELATE
 156:  f7fi-A  3.2  4.8   64   102    5   MYCTU:AF-P9WIH1-F1 PE FAMILY IMMUNOMODULATOR PE15;
 157:  f5py-A  3.2  5.7   86   243    7   MYCTU:AF-P9WI01-F1 UNCHARACTERIZED PPE FAMILY PROTEIN PPE36;
 158:  f6hu-A  3.2  3.0   68   160    7   MYCTU:AF-O33255-F1 PROBABLE CONSERVED INTEGRAL MEMBRANE PROTEIN;
 159:  f73x-A  3.2  7.1   90   882    9   MYCTU:AF-Q79FV6-F1 PE-PGRS FAMILY PROTEIN PE_PGRS14;
 160:  f646-A  3.2  5.7   89   590    7   MYCTU:AF-Q6MX04-F1 PPE FAMILY PROTEIN PPE53;
 161:  f77l-A  3.2  7.7   90    99   10   MYCTU:AF-L7N656-F1 PE FAMILY PROTEIN PE20;
 162:  f52s-A  3.2  5.5  106   325   12   MYCTU:AF-P9WLA1-F1 UNCHARACTERIZED PROTEIN RV2560;
 163:  f71p-A  3.2 16.2   79   831    6   MYCTU:AF-P9WNA3-F1 DNA TRANSLOCASE FTSK;
 164:  f8p0-A  3.2  5.9   89  1459    9   MYCTU:AF-Q79FI9-F1 PPE FAMILY PROTEIN PPE34;
 165:  f54m-A  3.2  3.6   67   172    7   MYCTU:AF-P96883-F1 PROBABLE CONSERVED TRANSMEMBRANE PROTEIN;
 166:  f7i7-A  3.2  5.0   65    77    6   MYCTU:AF-P9WGN5-F1 PROBABLE PROTEIN-EXPORT MEMBRANE PROTEIN SECG;
 167:  f5w9-A  3.2  8.6   94   275   10   MYCTU:AF-Q79FA8-F1 PE FAMILY PROTEIN PE27;
 168:  f5v5-A  3.2  5.0   71   413    3   MYCTU:AF-P9WHX3-F1 UNCHARACTERIZED PPE FAMILY PROTEIN PPE65;
 169:  f8pu-A  3.2  6.1   87   385    5   MYCTU:AF-P9WI19-F1 UNCHARACTERIZED PPE FAMILY PROTEIN PPE22;
 170:  f6sg-A  3.2  7.4   99   801   12   MYCTU:AF-P9WIG1-F1 UNCHARACTERIZED PE-PGRS FAMILY PROTEIN PE_PGRS10;
 171:  f584-A  3.2  8.1   90    99   13   MYCTU:AF-Q79FR3-F1 PE FAMILY PROTEIN PE13;
 172:  f6oa-A  3.2  5.1   64   104    8   MYCTU:AF-Q6MX17-F1 PE FAMILY PROTEIN PE29;
 173:  f6ii-A  3.2  9.1   99   399    8   MYCTU:AF-L0T7Y7-F1 PPE FAMILY PROTEIN PPE31;
 174:  f8cc-A  3.2 12.2  112   210    7   MYCTU:AF-P9WLS9-F1 PROBABLE MEMBRANE PROTEIN RV1733C;
 175:  f6y3-A  3.2  8.3   97   421    4   MYCTU:AF-I6Y9F7-F1 ESTERASE LIPQ;
 176:  f7j7-A  3.1  4.9   64   100    5   MYCTU:AF-Q79FR5-F1 ESTERASE PE11;
 177:  f51b-A  3.1 19.8  100   576   12   MYCTU:AF-P71664-F1 PE-PGRS FAMILY PROTEIN PE_PGRS25;
 178:  f7r5-A  3.1  2.7   50   245    2   MYCTU:AF-P9WL15-F1 UNCHARACTERIZED PROTEIN RV2927C;
 179:  f73f-A  3.1  8.1   90   437   10   MYCTU:AF-I6Y2J4-F1 TRIACYLGLYCEROL LIPASE;
 180:  f5yx-A  3.1  5.7   88   552    9   MYCTU:AF-Q6MWW0-F1 PPE FAMILY PROTEIN PPE64;
 181:  f7jc-A  3.1 19.0  101   606    8   MYCTU:AF-Q79FV3-F1 PE-PGRS FAMILY PROTEIN PE_PGRS15;
 182:  f6ed-A  3.1 16.5  102   468   10   MYCTU:AF-Q79G04-F1 PE FAMILY PROTEIN PE3;
 183:  f6sm-A  3.1  4.9  147   428   10   MYCTU:AF-P9WIZ5-F1 DIVALENT METAL CATION TRANSPORTER MNTH;
 184:  f51u-A  3.1 12.6  111   783    6   MYCTU:AF-Q79FW8-F1 PE-PGRS FAMILY PROTEIN PE_PGRS9;
 185:  f7gb-A  3.1  7.7   70   454    4   MYCTU:AF-P9WLT3-F1 UNCHARACTERIZED PROTEIN RV1702CMB1728C;
 186:  f6ml-A  3.1  7.3   91   558    9   MYCTU:AF-P9WIF1-F1 PE CLEAVAGE PROTEIN A;
 187:  f75g-A  3.1 18.1   95   463   13   MYCTU:AF-P9WIF9-F1 UNCHARACTERIZED PE-PGRS FAMILY PROTEIN PE_PGRS20;
 188:  f7az-A  3.1  7.8   92   386   10   MYCTU:AF-O53637-F1 POSSIBLE D-ALPHA-D-HEPTOSE-7-PHOSPHATE KINASE HDD
 189:  f7rf-A  3.1  5.6   71    99    7   MYCTU:AF-I6X486-F1 PE-PGRS FAMILY PROTEIN PE25;
 190:  f8l5-A  3.1  6.3   93   115    6   MYCTU:AF-P9WJB9-F1 ESX-1 SECRETION-ASSOCIATED PROTEIN ESPL;
 191:  f7me-A  3.1  5.6   56    73    5   MYCTU:AF-P95046-F1 UNCHARACTERIZED PROTEIN;
 192:  f8qn-A  3.1  5.9   84   539    2   MYCTU:AF-P9WI23-F1 UNCHARACTERIZED PPE FAMILY PROTEIN PPE20;
 193:  f8dl-A  3.1  5.1   88   333    9   MYCTU:AF-P71924-F1 PROBABLE TRANSPOSASE;
 194:  f7ow-A  3.1 12.9   81   391    1   MYCTU:AF-P9WHY5-F1 UNCHARACTERIZED PPE FAMILY PROTEIN PPE49;
 195:  f7ey-A  3.1  6.1   60   121    3   MYCTU:AF-P9WMS9-F1 ARABINOGALACTAN BIOSYNTHESIS RECRUITING PROTEIN R
 196:  f5y5-A  3.0  4.1   78   218   12   MYCTU:AF-P9WM25-F1 UNCHARACTERIZED PROTEIN RV1332;
 197:  f70j-A  3.0  6.8  135   855   15   MYCTU:AF-O53900-F1 UNCHARACTERIZED ABC TRANSPORTER PERMEASE PROTEIN
 198:  f75h-A  3.0  3.9  126  1002    7   MYCTU:AF-P9WJU1-F1 ACYLTREHALOSE EXPORTER MMPL10;
 199:  f7no-A  3.0  5.3   68   731    6   MYCTU:AF-Q6MWX5-F1 PE-PGRS FAMILY PROTEIN PE_PGRS52;
 200:  f6se-A  3.0  5.6  107   292   12   MYCTU:AF-P9WIP3-F1 1,4-DIHYDROXY-2-NAPHTHOATE OCTAPRENYLTRANSFERASE;
 201:  f7sd-A  3.0  5.3   55   154    7   MYCTU:AF-P9WLY1-F1 UNCHARACTERIZED PROTEIN RV1417;
 202:  f7u6-A  3.0  5.3  132   275    8   MYCTU:AF-P9WNZ5-F1 PUTATIVE ACYL- DESATURASE D
 203:  f8b0-A  3.0  4.9   72   151   11   MYCTU:AF-P9WJN5-F1 LARGE-CONDUCTANCE MECHANOSENSITIVE CHANNEL;
 204:  f68o-A  3.0  6.0   71    99    7   MYCTU:AF-P9WIG7-F1 PE FAMILY IMMUNOMODULATOR PE35;
 205:  f8ka-A  3.0  5.9   88   618   11   MYCTU:AF-P9WI29-F1 UNCHARACTERIZED PPE FAMILY PROTEIN PPE16;
 206:  f7ms-A  3.0  5.3   71   105    7   MYCTU:AF-P9WM99-F1 UNCHARACTERIZED PROTEIN RV0027;
 207:  f74k-A  3.0  7.0  123   848    4   MYCTU:AF-P9WPD1-F1 CHAPERONE PROTEIN CLPB;
 208:  f6kd-A  3.0  7.5   98   183    5   MYCTU:AF-O69732-F1 ESX-1 SECRETION-ASSOCIATED PROTEIN ESPH;
 209:  f8pl-A  3.0 13.0   88   365    2   MYCTU:AF-P71599-F1 UNCHARACTERIZED PROTEIN;
 210:  f6xi-A  3.0  2.9   62    80    8   MYCTU:AF-O07762-F1 PROBABLE INTEGRAL MEMBRANE PROTEIN;
 211:  f8ak-A  3.0  6.0   78   429    4   MYCTU:AF-P9WH23-F1 CYTOCHROME BC1 COMPLEX RIESKE IRON-SULFUR SUBUNIT
 212:  f8ih-A  3.0  5.2   88   149    8   MYCTU:AF-O05904-F1 PROBABLE CONSERVED TRANSMEMBRANE PROTEIN;
 213:  f59q-A  3.0  5.4  116   288    6   MYCTU:AF-P9WLX3-F1 UNCHARACTERIZED PROTEIN RV1486C;
 214:  f5rf-A  3.0  9.2   72   454    6   MYCTU:AF-P9WLQ5-F1 UNCHARACTERIZED PROTEIN RV1945;
 215:  f7ax-A  3.0  4.1   90   422    9   MYCTU:AF-O07730-F1 PROBABLE SIALIC ACID-TRANSPORT INTEGRAL MEMBRANE
 216:  f67f-A  3.0  4.1   62   419    8   MYCTU:AF-P9WFT7-F1 SERINE--TRNA LIGASE;
 217:  f568-A  3.0  6.3   70   150    7   MYCTU:AF-P9WLD9-F1 UNCHARACTERIZED PROTEIN RV2297;
 218:  f7g2-A  3.0 11.5  147   297   10   MYCTU:AF-P9WG19-F1 CELL DIVISION PROTEIN FTSX;
 219:  f6yt-A  3.0  6.9   98   446    9   MYCTU:AF-P9WPV3-F1 ATP SYNTHASE SUBUNIT B-DELTA;
 220:  f6wf-A  3.0  6.2   68    87    7   MYCTU:AF-P9WKP5-F1 UNCHARACTERIZED PROTEIN RV0898C;
 221:  f5z2-A  3.0  4.6   84   139   10   MYCTU:AF-P9WKM3-F1 UNCHARACTERIZED PROTEIN RV0965C;
 222:  f8hy-A  3.0  7.2   94   408    7   MYCTU:AF-P9WHZ1-F1 UNCHARACTERIZED PPE FAMILY PROTEIN PPE45;
 223:  f711-A  3.0  3.4   54   160    7   MYCTU:AF-O53315-F1 UNCHARACTERIZED PROTEIN;
 224:  f59y-A  2.9  7.8  129   308    8   MYCTU:AF-L7N693-F1 PE FAMILY PROTEIN PE12;
 225:  f5p8-A  2.9  3.6   67   126    9   MYCTU:AF-P9WK51-F1 PUTATIVE LIPOPROTEIN LPRD;
 226:  f6og-A  2.9  4.1   53    87    4   MYCTU:AF-P9WKW1-F1 UNCHARACTERIZED PROTEIN RV0476;
 227:  f55b-A  2.9  5.7   76   103    5   MYCTU:AF-P9WJD1-F1 ESX-1 SECRETION-ASSOCIATED PROTEIN ESPF;
 228:  f6ut-A  2.9 21.5  100   778    9   MYCTU:AF-P9WIE7-F1 UNCHARACTERIZED PE-PGRS FAMILY PROTEIN PE_PGRS46;
 229:  f8no-A  2.9  4.1  105   136   14   MYCTU:AF-P96266-F1 POSSIBLE TRANSMEMBRANE PROTEIN;
 230:  f587-A  2.9  4.0   51    60    8   MYCTU:AF-L7N6A0-F1 PROBABLE REMNANT OF A TRANSPOSASE;
 231:  f6g3-A  2.9 10.9   84   254    6   MYCTU:AF-P71796-F1 CONSERVED HYPOTHETICAL TRANSMEMBRANE PROTEIN;
 232:  f672-A  2.9 10.5   97   413    9   MYCTU:AF-L7N659-F1 PE-PGRS FAMILY PROTEIN PE_PGRS39;
 233:  f6xe-A  2.9  6.2   94   562    7   MYCTU:AF-P71654-F1 UNCHARACTERIZED PROTEIN;
 234:  f530-A  2.9  8.6   83   139    6   MYCTU:AF-P9WP45-F1 PROBABLE CYTOCHROME C OXIDASE POLYPEPTIDE 4;
 235:  f670-A  2.9 21.6  100  1381   13   MYCTU:AF-Q6MWW9-F1 PE-PGRS FAMILY PROTEIN PE_PGRS53;
 236:  f7lu-A  2.9  4.8   72   837    4   MYCTU:AF-L0T4W6-F1 PE-PGRS FAMILY PROTEIN PE_PGRS4;
 237:  f8hb-A  2.9 11.3   75   691    8   MYCTU:AF-P9WNV1-F1 DNA LIGASE A;
 238:  f7kf-A  2.9  4.4   99   132   11   MYCTU:AF-P9WP63-F1 PUTATIVE FLUORIDE ION TRANSPORTER CRCB 1;
 239:  f6te-A  2.9  3.8   52   331    6   MYCTU:AF-P9WJE5-F1 ESX-3 SECRETION SYSTEM PROTEIN ECCE3;
 240:  f7mn-A  2.9 12.7  123   295    3   MYCTU:AF-O07790-F1 CONSERVED HYPOTHETICAL INTEGRAL MEMBRANE PROTEIN
 241:  f6ln-A  2.9  6.1   87   536    3   MYCTU:AF-P9WI45-F1 UNCHARACTERIZED PPE FAMILY PROTEIN PPE3;
 242:  f8h7-A  2.9 11.3   77   319    8   MYCTU:AF-O53316-F1 DUF4129 DOMAIN-CONTAINING PROTEIN;
 243:  f6ho-A  2.9  5.9   87   368    8   MYCTU:AF-P9WHW9-F1 PPE FAMILY IMMUNOMODULATOR PPE68;
 244:  f66a-A  2.9  5.5   95   443    4   MYCTU:AF-P9WQ35-F1 ADENYLATE CYCLASE;
 245:  f73b-A  2.9  4.8   79   109    8   MYCTU:AF-P9WLF3-F1 UNCHARACTERIZED PROTEIN RV2273;
 246:  f8ah-A  2.9  3.7   93   523    6   MYCTU:AF-P9WGE5-F1 POLYAMINE AMINOPROPYLTRANSFERASE;
 247:  f7gy-A  2.9  9.8   86   397    9   MYCTU:AF-P9WFP5-F1 UPF0051 PROTEIN RV1462;
 248:  f5w5-A  2.9  5.7   69    99    9   MYCTU:AF-I6YGS7-F1 PE FAMILY PROTEIN PE32;
 249:  f62l-A  2.9  7.6   97   310    9   MYCTU:AF-L7N681-F1 PE FAMILY PROTEIN PE17;
 250:  f7ml-A  2.9 14.9   81   323    5   MYCTU:AF-P9WGI5-F1 RNA POLYMERASE SIGMA FACTOR SIGB;
 251:  f6dk-A  2.9  5.4   66   914    3   MYCTU:AF-P9WIG5-F1 WAG22 ANTIGEN;
 252:  f71a-A  2.9  3.4   61    97   10   MYCTU:AF-O53672-F1 UNCHARACTERIZED PROTEIN RV0250C;
 253:  f6so-A  2.8  4.1   58    91    3   MYCTU:AF-L7N6A9-F1 UNCHARACTERIZED PROTEIN;
 254:  f7tf-A  2.8  7.8  107   631    8   MYCTU:AF-P9WQJ3-F1 FATTY ACID ABC TRANSPORTER ATP-BINDING/PERMEASE P
 255:  f7hh-A  2.8  9.5   91   171    5   MYCTU:AF-O53728-F1 CONSERVED PROTEIN;
 256:  f8h2-A  2.8  6.1  121   640    7   MYCTU:AF-P9WJ99-F1 ISONIAZID-INDUCED PROTEIN INIA;
 257:  f5t6-A  2.8  8.0  128   399    5   MYCTU:AF-P9WHW7-F1 UNCHARACTERIZED PPE FAMILY PROTEIN PPE69;
 258:  f8ez-A  2.8  5.8   87   406    3   MYCTU:AF-P9WHX9-F1 UNCHARACTERIZED PPE FAMILY PROTEIN PPE61;
 259:  f74s-A  2.8  4.5   58   174    5   MYCTU:AF-P9WHI1-F1 REGULATORY PROTEIN RECX;
 260:  f600-A  2.8  5.7   99   311    7   MYCTU:AF-O05797-F1 TRANSCRIPTIONAL REGULATORY PROTEIN MOAR1;
 261:  f7hn-A  2.8  4.7   84   580    5   MYCTU:AF-P9WHZ5-F1 UNCHARACTERIZED PPE FAMILY PROTEIN PPE42;
 262:  f6oe-A  2.8  3.0   60    93    8   MYCTU:AF-P9WP57-F1 CELL DIVISION PROTEIN CRGA;
 263:  f7hu-A  2.8  4.6  101   256    5   MYCTU:AF-P9WMI3-F1 UNCHARACTERIZED HTH-TYPE TRANSCRIPTIONAL REGULATO
 264:  f50n-A  2.8  5.5  106   358    8   MYCTU:AF-P9WNW5-F1 DNA INTEGRITY SCANNING PROTEIN DISA;
 265:  f8qw-A  2.8  7.6   91   543    8   MYCTU:AF-P9WIE9-F1 UNCHARACTERIZED PE-PGRS FAMILY PROTEIN PE_PGRS44;
 266:  f514-A  2.8  4.5   90   540   14   MYCTU:AF-P9WG89-F1 MULTIDRUG RESISTANCE PROTEIN B HOMOLOG;
 267:  f6co-A  2.8  5.6   87   391    8   MYCTU:AF-P9WHZ9-F1 UNCHARACTERIZED PPE FAMILY PROTEIN PPE38;
 268:  f5s5-A  2.8 21.8   94   853   10   MYCTU:AF-Q79FS5-F1 PE-PGRS FAMILY PROTEIN PE_PGRS22;
 269:  f8el-A  2.8  4.4   97   261    6   MYCTU:AF-O07256-F1 CONSERVED PROTEIN;
 270:  f6qq-A  2.8 11.4   93   237    5   MYCTU:AF-O07802-F1 SULFOLIPID-1 EXPORTER SAP;
 271:  f8mz-A  2.8 10.0  145   439   10   MYCTU:AF-P96258-F1 POSSIBLE CONSERVED MEMBRANE PROTEIN;
 272:  f6zk-A  2.8 10.5  103   568    8   MYCTU:AF-P96414-F1 PROBABLE ACYL-COA DEHYDROGENASE FADE4;
 273:  f8kl-A  2.8 10.1  122   421    5   MYCTU:AF-P96409-F1 PROBABLE CONSERVED MEMBRANE PROTEIN;
 274:  f676-A  2.8  7.4  105   290   11   MYCTU:AF-P71896-F1 PROBABLE SUGAR-TRANSPORT INTEGRAL MEMBRANE PROTEI
 275:  f6uf-A  2.8  6.0   88   423    6   MYCTU:AF-P9WI09-F1 UNCHARACTERIZED PPE FAMILY PROTEIN PPE29;
 276:  f64i-A  2.7  4.9  101   438   11   MYCTU:AF-P9WKV1-F1 TRANSCRIPTIONAL REGULATOR RV0485;
 277:  f6j8-A  2.7  5.4   91   302    8   MYCTU:AF-O05448-F1 UNCHARACTERIZED PROTEIN;
 278:  f6n1-A  2.7  5.2  102   141   11   MYCTU:AF-I6Y9U6-F1 PROBABLE CONSERVED TRANSMEMBRANE PROTEIN;
 279:  f6vx-A  2.7  7.9   78   319    9   MYCTU:AF-L0T9Q6-F1 UNCHARACTERIZED PROTEIN;
 280:  f7nd-A  2.7  5.7   78   752    8   MYCTU:AF-P9WPT9-F1 CATION-TRANSPORTING P-TYPE ATPASE B;
 281:  f6yg-A  2.7  8.3   93   521    5   MYCTU:AF-P9WM35-F1 UNCHARACTERIZED PROTEIN RV1290C;
 282:  f7ku-A  2.7  3.0   59   104    2   MYCTU:AF-P9WL39-F1 UNCHARACTERIZED PROTEIN RV2876;
 283:  f6sw-A  2.7  5.6   79   212    3   MYCTU:AF-P9WGG9-F1 ECF RNA POLYMERASE SIGMA FACTOR SIGD;
 284:  f7k8-A  2.7  3.6   49    66    4   MYCTU:AF-L7N668-F1 UNCHARACTERIZED PROTEIN;
 285:  f784-A  2.7  8.7   94   584   11   MYCTU:AF-Q79FW5-F1 PE-PGRS FAMILY PROTEIN PE_PGRS11;
 286:  f6nb-A  2.7  4.7   71   645    4   MYCTU:AF-P9WI37-F1 UNCHARACTERIZED PPE FAMILY PROTEIN PPE12;
 287:  f6dv-A  2.7  5.4   88  1053    7   MYCTU:AF-P9WI15-F1 UNCHARACTERIZED PPE FAMILY PROTEIN PPE24;
 288:  f6st-A  2.7  6.1  108   229    6   MYCTU:AF-O69723-F1 POSSIBLE OSMOPROTECTANT (GLYCINE
 289:  f647-A  2.7 14.1   83   498   11   MYCTU:AF-P9WIF5-F1 PE-PGRS FAMILY PROTEIN PE_PGRS33;
 290:  f7cm-A  2.7  5.6   86   463    6   MYCTU:AF-P9WI07-F1 UNCHARACTERIZED PPE FAMILY PROTEIN PPE30;
 291:  f8da-A  2.7  6.0  106   541   12   MYCTU:AF-P9WQ33-F1 UNCHARACTERIZED PROTEIN RV1318C;
 292:  f631-A  2.7  7.3   93   194    9   MYCTU:AF-P72040-F1 CONSERVED PROTEIN;
 293:  f7og-A  2.7 10.0   77   256    9   MYCTU:AF-P9WM71-F1 UNCHARACTERIZED PROTEIN RV0090;
 294:  f649-A  2.7  8.0   91   137   11   MYCTU:AF-Q79FV8-F1 PE-PGRS FAMILY PROTEIN PE_PGRS12;
 295:  f776-A  2.7  5.1   79   214    9   MYCTU:AF-P9WLI9-F1 UNCHARACTERIZED PROTEIN RV2197C;
 296:  f635-A  2.7 10.6   78   162    1   MYCTU:AF-I6Y1V1-F1 CONSERVED ALANINE RICH PROTEIN;
 297:  f8k9-A  2.7  5.6   69   492    6   MYCTU:AF-Q79FD3-F1 PE FAMILY PROTEIN PE26;
 298:  f7ho-A  2.7  3.9   78    99    9   MYCTU:AF-P9WIX3-F1 NADH-QUINONE OXIDOREDUCTASE SUBUNIT K;
 299:  f8f7-A  2.7 15.2   72  1538    4   MYCTU:AF-Q6MWY0-F1 PE-PGRS FAMILY PROTEIN PE_PGRS50;
 300:  f7j0-A  2.7  7.8   73   196    7   MYCTU:AF-P9WLG7-F1 UNCHARACTERIZED PROTEIN RV2240C;
 301:  f59s-A  2.6  5.2   91   311    2   MYCTU:AF-O05445-F1 CONSERVED HYPOTHETICAL ALANINE RICH PROTEIN;
 302:  f8lx-A  2.6  5.6   82   518    4   MYCTU:AF-P9WI39-F1 PPE FAMILY PROTEIN PPE11;
 303:  f6sa-A  2.6  5.3   81   133    7   MYCTU:AF-I6Y2H3-F1 PROBABLE HYDROXYLAMINOBENZENE MUTASE HAB;
 304:  f6ka-A  2.6  4.2   94   206    7   MYCTU:AF-P71833-F1 POSSIBLE CONSERVED TRANSMEMBRANE PROTEIN;
 305:  f5tm-A  2.6  5.5   73   338   10   MYCTU:AF-P9WG07-F1 PHOSPHATE TRANSPORT SYSTEM PERMEASE PROTEIN PSTC
 306:  f8id-A  2.6  5.8   85   365    4   MYCTU:AF-P9WI13-F1 UNCHARACTERIZED PPE FAMILY PROTEIN PPE25;
 307:  f76b-A  2.6 12.6   80   502    3   MYCTU:AF-L7N661-F1 PE FAMILY PROTEIN PE4;
 308:  f5q6-A  2.6  5.8   87   159    7   MYCTU:AF-P9WPQ9-F1 BACTERIOFERRITIN;
 309:  f8dq-A  2.6  8.8   62    83    6   MYCTU:AF-P9WLL3-F1 UNCHARACTERIZED PROTEIN RV2076C;
 310:  f8c5-A  2.6  5.9   75   103    5   MYCTU:AF-P9WJD7-F1 ESX-1 SECRETION-ASSOCIATED PROTEIN ESPC;
 311:  f7r0-A  2.6 10.4  108   212    9   MYCTU:AF-O86312-F1 HTH-TYPE TRANSCRIPTIONAL REGULATORY PROTEIN RAAS;
 312:  f8hj-A  2.6  3.9   95   166   11   MYCTU:AF-O06539-F1 CONSERVED HYPOTHETICAL MEMBRANE PROTEIN;
 313:  f62v-A  2.6  9.8   99   429    7   MYCTU:AF-P9WPD9-F1 UNCHARACTERIZED TRANSPORTER RV2684;
 314:  f50a-A  2.6  6.1  106   456    7   MYCTU:AF-I6Y3V3-F1 POSSIBLE CONSERVED TRANSMEMBRANE PROTEIN;
 315:  f6gr-A  2.6  4.0   85   327    7   MYCTU:AF-O86351-F1 UNCHARACTERIZED PROTEIN;
 316:  f7n6-A  2.6  5.1  138   495    7   MYCTU:AF-O05896-F1 POSSIBLE CATIONIC AMINO ACID TRANSPORT INTEGRAL M
 317:  f7ny-A  2.6  5.4   77   657    8   MYCTU:AF-P9WPT3-F1 PROBABLE COBALT/NICKEL-EXPORTING P-TYPE ATPASE;
 318:  f7yr-A  2.6  5.8  110   266    7   MYCTU:AF-L0TEV4-F1 PROBABLE DIPEPTIDE-TRANSPORT INTEGRAL MEMBRANE PR
 319:  f62g-A  2.6  4.6   69   132    3   MYCTU:AF-Q6MX07-F1 UNCHARACTERIZED PPE FAMILY PROTEIN PPE50;
 320:  f77w-A  2.6  3.3   56   104    7   MYCTU:AF-P9WL09-F1 UNCHARACTERIZED PROTEIN RV3126C;
 321:  f7dd-A  2.6  3.8   78   125    6   MYCTU:AF-P9WNB5-F1 FUMARATE REDUCTASE SUBUNIT D;
 322:  f8dj-A  2.6 11.9   75   262   11   MYCTU:AF-P9WMX9-F1 UNCHARACTERIZED GLYCOSYLTRANSFERASE RV1514C;
 323:  f6pt-A  2.6  9.3  154   508    6   MYCTU:AF-P9WJW9-F1 DRUG EFFLUX PUMP JEFA;
 324:  f504-A  2.6  5.6   82   180    6   MYCTU:AF-L0T6B3-F1 PPE FAMILY PROTEIN PPE9;
 325:  f7h8-A  2.6  9.7  105   215   10   MYCTU:AF-O06169-F1 PROBABLE TRANSCRIPTIONAL REGULATORY PROTEIN (PROB
 326:  f70i-A  2.6  7.6  158   797    9   MYCTU:AF-P9WPT1-F1 CALCIUM-TRANSPORTING ATPASE CTPE;
 327:  f7x5-A  2.5  4.5   76   109    9   MYCTU:AF-Q6MX36-F1 UNCHARACTERIZED PROTEIN;
 328:  f8op-A  2.5 12.1  101   467    5   MYCTU:AF-P9WNQ1-F1 ESX-4 SECRETION SYSTEM PROTEIN ECCD4;
 329:  f7uy-A  2.5  4.1  106   332    8   MYCTU:AF-P9WGF5-F1 PROBABLE CATION EFFLUX SYSTEM PROTEIN RV2025C;
 330:  f6wx-A  2.5  8.6   89   244    6   MYCTU:AF-O05883-F1 METHANETHIOL S-METHYLTRANSFERASE;
 331:  f5xb-A  2.5  5.5   73   103   11   MYCTU:AF-O06257-F1 UNCHARACTERIZED PROTEIN;
 332:  f54k-A  2.5 17.5  128  1048    5   MYCTU:AF-O05884-F1 PROBABLE CONSERVED TRANSMEMBRANE TRANSPORT PROTEI
 333:  f8o2-A  2.5  4.2   92   447    5   MYCTU:AF-P96808-F1 PROBABLE ACYL-COA DEHYDROGENASE FADE1;
 334:  f8lo-A  2.5  4.9   94   194    3   MYCTU:AF-Q79FE1-F1 PPE FAMILY PROTEIN PPE41;
 335:  f8ft-A  2.5 12.7   78  2126    3   MYCTU:AF-P9WQE9-F1 PHTHIOCERANIC/HYDROXYPHTHIOCERANIC ACID SYNTHASE;
 336:  f8en-A  2.5  4.7   77   158    4   MYCTU:AF-O06277-F1 PROBABLE CONSERVED SECRETED PROTEIN;
 337:  f61w-A  2.5  4.6   95   257   12   MYCTU:AF-P9WM91-F1 UNCHARACTERIZED PROTEIN RV0036C;
 338:  f6cz-A  2.5  5.1   70    92    7   MYCTU:AF-O06410-F1 POSSIBLE CONSERVED TRANSMEMBRANE PROTEIN;
 339:  f78y-A  2.5  3.8   64   101   11   MYCTU:AF-P9WM97-F1 UNCHARACTERIZED PROTEIN RV0028;
 340:  f5x9-A  2.5  6.2   86  2523    7   MYCTU:AF-Q6MWY2-F1 UNCHARACTERIZED PPE FAMILY PROTEIN PPE54;
 341:  f8bs-A  2.5  7.0  125   281    8   MYCTU:AF-P71594-F1 PUTATIVE SECRETED PROTEIN P60-RELATED PROTEIN;
 342:  f6mf-A  2.5  6.7  110   513    7   MYCTU:AF-P9WLH9-F1 UNCHARACTERIZED PROTEIN RV2226;
 343:  f6qm-A  2.5 10.0   76   209   11   MYCTU:AF-P9WPG5-F1 PUTATIVE CARDIOLIPIN SYNTHASE;
 344:  f8bg-A  2.5  8.5   77   422    4   MYCTU:AF-O06829-F1 CONSERVED PROTEIN;
 345:  f8ia-A  2.5 17.0   71   700    6   MYCTU:AF-P9WMP9-F1 ATP-DEPENDENT DNA HELICASE UVRD2;
 346:  f6r7-A  2.5  4.7   90   182   10   MYCTU:AF-P9WKS3-F1 UNCHARACTERIZED PROTEIN RV0738;
 347:  f5r8-A  2.5  5.5  100  1017    7   MYCTU:AF-O06586-F1 PROBABLE POLYKETIDE SYNTHASE PKS9;
 348:  f6rh-A  2.5 12.7   92   502    8   MYCTU:AF-O06585-F1 PROBABLE POLYKETIDE SYNTHASE PKS17;
 349:  f6mb-A  2.5  3.5   61   341   11   MYCTU:AF-P9WFU3-F1 PHENYLALANINE--TRNA LIGASE ALPHA SUBUNIT;
 350:  f74o-A  2.5  5.1  141   286    5   MYCTU:AF-P9WHS5-F1 PROTEASE HTPX HOMOLOG;
 351:  f500-A  2.5  8.3   93   181    5   MYCTU:AF-P9WNE5-F1 FERRITIN BFRB;
 352:  f7m2-A  2.5  8.1  106   283    7   MYCTU:AF-P71745-F1 SULFATE TRANSPORT SYSTEM PERMEASE PROTEIN CYST;
 353:  f7wf-A  2.5  5.8   89   987    6   MYCTU:AF-Q79FI8-F1 PPE FAMILY PROTEIN PPE35;
 354:  f6sr-A  2.5  9.2   99   287    6   MYCTU:AF-I6YEL8-F1 PROBABLE CONSERVED INTEGRAL MEMBRANE PROTEIN;
 355:  f5qp-A  2.5  7.0  126   567   15   MYCTU:AF-P9WQ29-F1 UNCHARACTERIZED PROTEIN RV1320C;
 356:  f65f-A  2.4  5.0   90   656    8   MYCTU:AF-P9WLK7-F1 UNCHARACTERIZED PROTEIN RV2079;
 357:  f6it-A  2.4  9.5  149   537    8   MYCTU:AF-P9WG91-F1 MULTIDRUG RESISTANCE PROTEIN STP;
 358:  f6py-A  2.4  6.3   82    97    6   MYCTU:AF-O50384-F1 PROBABLE INTEGRAL MEMBRANE PROTEIN;
 359:  f7k6-A  2.4  4.5   80   199    5   MYCTU:AF-P9WIB9-F1 SECRETED CHORISMATE MUTASE;
 360:  f6p2-A  2.4  6.8   54   182    2   MYCTU:AF-O33358-F1 POSSIBLE CONSERVED TRANSMEMBRANE PROTEIN;
 361:  f67z-A  2.4  9.4   80   121    6   MYCTU:AF-P9WLR7-F1 UNCHARACTERIZED PROTEIN RV1824;
 362:  f8af-A  2.4 19.2  104   421    4   MYCTU:AF-O05296-F1 CONSERVED PROTEIN;
 363:  f7mf-A  2.4  5.4   97   223   11   MYCTU:AF-I6X548-F1 PROBABLE CONSERVED INTEGRAL MEMBRANE ALANINE AND
 364:  f6jg-A  2.4  4.6  124   409    8   MYCTU:AF-O07238-F1 UNCHARACTERIZED PROTEIN;
 365:  f51h-A  2.4  5.8   84   394    6   MYCTU:AF-Q79FA9-F1 PPE FAMILY PROTEIN PPE43;
 366:  f5rp-A  2.4 13.4  116   286    9   MYCTU:AF-P9WPG1-F1 CDP-DIACYLGLYCEROL--SERINE O-PHOSPHATIDYLTRANSFER
 367:  f50w-A  2.4 10.2   58   136    5   MYCTU:AF-P9WKY9-F1 UNCHARACTERIZED PROTEIN RV3412;
 368:  f6y6-A  2.4  5.9  122   593    7   MYCTU:AF-P9WPR7-F1 UNCHARACTERIZED TRANSPORTER RV0917;
 369:  f6z7-A  2.4  8.8  107   272    6   MYCTU:AF-P71746-F1 PROBABLE SULFATE-TRANSPORT INTEGRAL MEMBRANE PROT
 370:  f7d4-A  2.4  5.4  108   210    5   MYCTU:AF-P9WKL7-F1 UNCHARACTERIZED PROTEIN RV0970;
 371:  f7mm-A  2.4  4.3  107   351    7   MYCTU:AF-I6YDV4-F1 PROBABLE CONSERVED MEMBRANE PROTEIN;
 372:  f6pb-A  2.4  6.2   73   122    8   MYCTU:AF-I6YDZ2-F1 UNCHARACTERIZED PROTEIN;
 373:  f7hb-A  2.4  5.4   85   615    6   MYCTU:AF-P9WHZ7-F1 UNCHARACTERIZED PPE FAMILY PROTEIN PPE40;
 374:  f7i4-A  2.4 11.8  101   510    4   MYCTU:AF-O53816-F1 PROBABLE METHYLMALONATE-SEMIALDEHYDE DEHYDROGENAS
 375:  f6vd-A  2.4  4.7   93   195   14   MYCTU:AF-P9WMC7-F1 UNCHARACTERIZED HTH-TYPE TRANSCRIPTIONAL REGULATO
 376:  f6xq-A  2.4  7.8   91   185    7   MYCTU:AF-O65935-F1 POSSIBLE INTEGRAL MEMBRANE PROTEIN;
 377:  f69g-A  2.4  4.3   54   450    2   MYCTU:AF-I6XF60-F1 CONSERVED ALANINE AND ARGININE RICH PROTEIN;
 378:  f7oy-A  2.4  7.5   91   114   10   MYCTU:AF-I6YGT7-F1 POSSIBLE CONSERVED MEMBRANE PROTEIN;
 379:  f8pi-A  2.3  7.0  128   410    5   MYCTU:AF-I6XFA9-F1 PROBABLE ACYL-COA DEHYDROGENASE FADE21;
 380:  f773-A  2.3  4.2   60   141    3   MYCTU:AF-P9WMA3-F1 UNCHARACTERIZED PROTEIN RV0010C;
 381:  f8ii-A  2.3  7.2   68   137    6   MYCTU:AF-P9WL19-F1 UNCHARACTERIZED PROTEIN RV2923C;
 382:  f7qm-A  2.3 11.9   90   562   11   MYCTU:AF-O05305-F1 AAA DOMAIN-CONTAINING PROTEIN;
 383:  f8r3-A  2.3  4.7   80   238    5   MYCTU:AF-O53200-F1 POSSIBLE ALANINE AND PROLINE RICH MEMBRANE PROTEI
 384:  f6dx-A  2.3  7.3  129   386    9   MYCTU:AF-P9WQF9-F1 ACYL- DEHYDROGENASE MBTN;
 385:  f8gl-A  2.3  6.3   68   459    3   MYCTU:AF-P9WIT1-F1 UNCHARACTERIZED FAD-LINKED OXIDOREDUCTASE RV2280;
 386:  f6o8-A  2.3  4.6   65   120    6   MYCTU:AF-P9WM19-F1 UNCHARACTERIZED PROTEIN RV1342C;
 387:  f7wk-A  2.3  4.2   81   316    6   MYCTU:AF-P95164-F1 POSSIBLE SENSOR-TRANSDUCER PROTEIN BLAR;
 388:  f5p4-A  2.3  9.2  105   318    6   MYCTU:AF-I6YCF5-F1 ACYL-COA DEHYDROGENASE IPDE2;
 389:  f8a7-A  2.3  7.5   71   145    8   MYCTU:AF-O53312-F1 POSSIBLE INTEGRAL MEMBRANE PROTEIN;
 390:  f50t-A  2.3  4.4   84   323    6   MYCTU:AF-P9WLL1-F1 UNCHARACTERIZED PROTEIN RV2077C;
 391:  f8hx-A  2.3  4.7  111   504    5   MYCTU:AF-L7N680-F1 PE-PGRS FAMILY PROTEIN PE_PGRS62;
 392:  f5qb-A  2.3  5.4   72   177    6   MYCTU:AF-O33223-F1 PROBABLE TRANSMEMBRANE PROTEIN;
 393:  f5yi-A  2.3  5.0  110   210    8   MYCTU:AF-I6X5W1-F1 PROBABLE CONSERVED INTEGRAL MEMBRANE PROTEIN;
 394:  f8jq-A  2.3  5.4   73   193    5   MYCTU:AF-P9WLT5-F1 UNCHARACTERIZED PROTEIN RV1591;
 395:  f524-A  2.3  5.3  116   234    7   MYCTU:AF-P9WMD9-F1 UNCHARACTERIZED HTH-TYPE TRANSCRIPTIONAL REGULATO
 396:  f6qe-A  2.3 11.2  118   371    3   MYCTU:AF-P9WHG1-F1 PEPTIDE CHAIN RELEASE FACTOR 2;
 397:  f7v3-A  2.3  7.4  133   250    9   MYCTU:AF-P9WPV7-F1 ATP SYNTHASE SUBUNIT A;
 398:  f6u2-A  2.3  4.8   76    99   11   MYCTU:AF-O33359-F1 POSSIBLE TRANSMEMBRANE PROTEIN;
 399:  f7qx-A  2.3  5.3   85   229    5   MYCTU:AF-I6XHC3-F1 PROBABLE INTEGRAL MEMBRANE PROTEIN;
 400:  f57z-A  2.3  7.2   82   104    5   MYCTU:AF-P9WLK9-F1 UNCHARACTERIZED PROTEIN RV2078;
 401:  f60j-A  2.3  5.1   68   110    1   MYCTU:AF-P96833-F1 PROTON-TRANSLOCATING NAD(P)(+) TRANSHYDROGENASE;
 402:  f6of-A  2.3  5.2   52   101    4   MYCTU:AF-P9WH59-F1 30S RIBOSOMAL PROTEIN S14;
 403:  f8fc-A  2.3  6.7   76   118   13   MYCTU:AF-L7N692-F1 CONSERVED PROTEIN;
 404:  f8dm-A  2.3  7.3   92   278    8   MYCTU:AF-O53420-F1 PROBABLE CONSERVED TRANSMEMBRANE PROTEIN;
 405:  f7du-A  2.3  7.1   87   435    2   MYCTU:AF-P9WFP1-F1 UPF0053 PROTEIN RV2366C;
 406:  f7x4-A  2.3  5.4   66   379    2   MYCTU:AF-O53518-F1 UNCHARACTERIZED PROTEIN;
 407:  f70e-A  2.3  9.0  132   966    4   MYCTU:AF-P9WJT9-F1 HEME UPTAKE PROTEIN MMPL11;
 408:  f62o-A  2.3  9.5   75   274    7   MYCTU:AF-P9WH37-F1 30S RIBOSOMAL PROTEIN S3;
 409:  f76x-A  2.3  3.5   56    58    9   MYCTU:AF-O33195-F1 UNCHARACTERIZED PROTEIN;
 410:  f5pp-A  2.2  9.5   90   808    6   MYCTU:AF-P9WGP3-F1 PROTEIN TRANSLOCASE SUBUNIT SECA 2;
 411:  f6bw-A  2.2 10.2   79   358    9   MYCTU:AF-O05579-F1 PROBABLE CONSERVED TRANSMEMBRANE PROTEIN;
 412:  f7j3-A  2.2  4.8  116   552    9   MYCTU:AF-P9WIA5-F1 PUTATIVE PHOSPHATE PERMEASE RV2281;
 413:  f7ln-A  2.2 14.0   86   742    5   MYCTU:AF-P9WHV9-F1 POLYPHOSPHATE KINASE;
 414:  f7ip-A  2.2  4.1   63   110    6   MYCTU:AF-P9WFN9-F1 UPF0060 MEMBRANE PROTEIN RV2639C;
 415:  f8r6-A  2.2  5.7   71   445    8   MYCTU:AF-P9WIV7-F1 NADH-QUINONE OXIDOREDUCTASE SUBUNIT F;
 416:  f5tz-A  2.2  9.8  103   410    8   MYCTU:AF-P9WGK5-F1 SENSOR-LIKE HISTIDINE KINASE SENX3;
 417:  f8qd-A  2.2  8.7   65   176    2   MYCTU:AF-Q6MX22-F1 POSSIBLE TRANSPOSASE;
 418:  f6k0-A  2.2  9.9   73   331    8   MYCTU:AF-Q79FU2-F1 PE-PGRS FAMILY PROTEIN PE_PGRS17;
 419:  f6ce-A  2.2 11.1   94   346    4   MYCTU:AF-P9WLV5-F1 UNCHARACTERIZED PROTEIN RV1520;
 420:  f55s-A  2.2  5.3   86   571    7   MYCTU:AF-P9WKF3-F1 POTASSIUM-TRANSPORTING ATPASE POTASSIUM-BINDING S
 421:  f6c1-A  2.2  4.0   60    85   10   MYCTU:AF-P71643-F1 UNCHARACTERIZED PROTEIN;
 422:  f7bf-A  2.2  4.4   57   104    5   MYCTU:AF-Q6MWV1-F1 PE-PGRS FAMILY PROTEIN PE_PGRS60;
 423:  f52m-A  2.2  4.7   75   480    7   MYCTU:AF-P71923-F1 UNCHARACTERIZED PROTEIN;
 424:  f5q3-A  2.2  6.3   74   213    8   MYCTU:AF-O53836-F1 CONSERVED PROTEIN;
 425:  f7s1-A  2.2  8.1  103  1602   16   MYCTU:AF-O65933-F1 PROBABLE POLYKETIDE SYNTHASE PKS8;
 426:  f8r7-A  2.2  7.1   88   184    7   MYCTU:AF-P9WJD5-F1 ESX-1 SECRETION-ASSOCIATED PROTEIN ESPD;
 427:  f607-A  2.2  6.0   57   289    7   MYCTU:AF-P9WM87-F1 UNCHARACTERIZED PROTEIN RV0048C;
 428:  f8lm-A  2.2  3.8   69   428   10   MYCTU:AF-O06803-F1 CONSERVED PROTEIN;
 429:  f6w8-A  2.2  4.2   52   406    0   MYCTU:AF-P9WJE3-F1 ESX-5 SECRETION SYSTEM PROTEIN ECCE5;
 430:  f62k-A  2.2  5.9  128   524    9   MYCTU:AF-P9WN97-F1 PROBABLE PEPTIDOGLYCAN GLYCOSYLTRANSFERASE FTSW;
 431:  f79y-A  2.2  7.1   54   548    4   MYCTU:AF-P9WQH7-F1 BIOTIN-DEPENDENT ACETYL-/PROPIONYL-COENZYME A CAR
 432:  f55t-A  2.2 16.1   98   414    7   MYCTU:AF-P9WPH5-F1 UNCHARACTERIZED PROTEIN RV2242;
 433:  f7g3-A  2.2  6.0   65   248    5   MYCTU:AF-I6XHU7-F1 POSSIBLE TRANSPOSASE;
 434:  f7sv-A  2.2 15.4   86   701    6   MYCTU:AF-P9WQ17-F1 ALPHA-1,4-GLUCAN:MALTOSE-1-PHOSPHATE MALTOSYLTRAN
 435:  f6ia-A  2.2 10.4   68   143    6   MYCTU:AF-O05849-F1 PROBABLE CONSERVED INTEGRAL MEMBRANE PROTEIN;
 436:  f8iq-A  2.2  4.7   73    79    5   MYCTU:AF-O53745-F1 CONSERVED HYDROPHOBIC PROTEIN;
 437:  f7oz-A  2.2 24.2  108   697    4   MYCTU:AF-P9WQI7-F1 UNCHARACTERIZED ABC TRANSPORTER ATP-BINDING PROTE
 438:  f77q-A  2.2  4.9   89   302    3   MYCTU:AF-I6Y8D3-F1 POSSIBLE SUGAR KINASE;
 439:  f7rl-A  2.2  3.5   69   148    9   MYCTU:AF-I6YA25-F1 PROBABLE CONSERVED TRANSMEMBRANE PROTEIN;
 440:  f7m0-A  2.2  7.8   97   479    4   MYCTU:AF-P9WHX5-F1 UNCHARACTERIZED PPE FAMILY PROTEIN PPE63;
 441:  f64h-A  2.2  4.3   58    80    5   MYCTU:AF-I6WZK3-F1 PROBABLE CONSERVED TRANSMEMBRANE PROTEIN;
 442:  f7cg-A  2.1  6.3  114   373    7   MYCTU:AF-O53926-F1 POSSIBLE ACYL-COA DEHYDROGENASE FADE16;
 443:  f6mx-A  2.1  5.8   89   657    2   MYCTU:AF-I6Y1H7-F1 PROBABLE CONSERVED INTEGRAL MEMBRANE ALANINE AND
 444:  f7li-A  2.1  9.2   64   183   11   MYCTU:AF-P9WHJ7-F1 RIBOSOME-BINDING FACTOR A;
 445:  f5w8-A  2.1  7.9   64   143    9   MYCTU:AF-P9WLM5-F1 UNCHARACTERIZED PROTEIN RV2011C;
 446:  f71w-A  2.1  8.6   97   680    4   MYCTU:AF-P71741-F1 TREHALASE;
 447:  f7n4-A  2.1  4.7   76   472    5   MYCTU:AF-O53168-F1 PEPTIDOGLYCAN ENDOPEPTIDASE RIPA;
 448:  f7f8-A  2.1  5.1   83   289    8   MYCTU:AF-O53385-F1 PROBABLE CONSERVED INTEGRAL MEMBRANE PROTEIN;
 449:  f7vv-A  2.1  6.0   80   571    6   MYCTU:AF-P9WQ53-F1 PUTATIVE FATTY-ACID--COA LIGASE FADD11;
 450:  f7io-A  2.1  5.4   77   243    6   MYCTU:AF-P72005-F1 UNCHARACTERIZED PROTEIN;
 451:  f5z7-A  2.1 12.2   99   542    6   MYCTU:AF-P9WJI3-F1 UNCHARACTERIZED NA(+)/H(+) EXCHANGER RV2287;
 452:  f6as-A  2.1 12.0   91   463    3   MYCTU:AF-P9WI49-F1 UNCHARACTERIZED PPE FAMILY PROTEIN PPE1;
 453:  f7ae-A  2.1  3.6   70   240   10   MYCTU:AF-I6X7X3-F1 PROBABLE CONSERVED LIPOPROTEIN LPQG;
 454:  f5zz-A  2.1 11.9   53    85    6   MYCTU:AF-P9WF29-F1 EXODEOXYRIBONUCLEASE 7 SMALL SUBUNIT;
 455:  f8er-A  2.1  4.8   60   286    3   MYCTU:AF-I6YEW1-F1 UNCHARACTERIZED PROTEIN;
 456:  f6ax-A  2.1 10.8   90   270    7   MYCTU:AF-O53907-F1 PROBABLE INOSITOL 1-MONOPHOSPHATASE IMPA;
 457:  f7wg-A  2.1  5.3   87   237    3   MYCTU:AF-P9WJB1-F1 FLUOROQUINOLONES EXPORT PERMEASE PROTEIN RV2687C;
 458:  f7d2-A  2.1  8.0   82    98    5   MYCTU:AF-P95263-F1 UNCHARACTERIZED PROTEIN;
 459:  f5s7-A  2.1 13.9   63   316   10   MYCTU:AF-P9WIL9-F1 PROTEIN PAFC;
 460:  f77m-A  2.1 20.5  136   579    7   MYCTU:AF-P9WG87-F1 UNCHARACTERIZED MFS-TYPE TRANSPORTER RV1250;
 461:  f8oz-A  2.1  5.8   60   110   12   MYCTU:AF-O69654-F1 UNCHARACTERIZED PROTEIN;
 462:  f6na-A  2.1 11.7   99   660    3   MYCTU:AF-P9WFJ5-F1 UPF0603 PROTEIN RV2345;
 463:  f7ic-A  2.1  7.4  132   530   12   MYCTU:AF-P9WJY5-F1 UNCHARACTERIZED MFS-TYPE TRANSPORTER EFPA;
 464:  f55c-A  2.1  5.2  103   216    8   MYCTU:AF-P9WMC1-F1 HTH-TYPE TRANSCRIPTIONAL REGULATOR ETHR;
 465:  f7ag-A  2.1  8.0  100  1402    9   MYCTU:AF-O86335-F1 PROBABLE MEMBRANE BOUND POLYKETIDE SYNTHASE PKS6;
 466:  f59c-A  2.1  6.4   81   113    5   MYCTU:AF-Q79FG9-F1 UNCHARACTERIZED PROTEIN;
 467:  f7er-A  2.1  5.5   88   163    6   MYCTU:AF-O06349-F1 UNCHARACTERIZED MEMBRANE PROTEIN RV3486;
 468:  f5v7-A  2.1  4.5   76   501    7   MYCTU:AF-P9WGL5-F1 PROBABLE SENSOR HISTIDINE KINASE PDTAS;
 469:  f7yx-A  2.1  7.3  136   650    6   MYCTU:AF-P9WQF7-F1 PROBABLE ACYL-COA DEHYDROGENASE FADE10;
 470:  f7sn-A  2.1  1.7   42    98    7   MYCTU:AF-P9WHG7-F1 TOXIN PARE1;
 471:  f6g9-A  2.1  5.4   99   255   10   MYCTU:AF-P9WLP3-F1 UNCHARACTERIZED PROTEIN RV1995;
 472:  f7ca-A  2.1  7.2  118   481    6   MYCTU:AF-P9WQM5-F1 UNCHARACTERIZED TRANSPORTER RV1979C;
 473:  f6ov-A  2.1 10.1   56   119    4   MYCTU:AF-P96233-F1 UNCHARACTERIZED PROTEIN;
 474:  f7qv-A  2.1  4.7  124   439   11   MYCTU:AF-P71616-F1 POSSIBLE DNA-DAMAGE-INDUCIBLE PROTEIN F DINF;
 475:  f7bz-A  2.1 10.1   73   197    4   MYCTU:AF-P9WK41-F1 LIPOPROTEIN LPRI;
 476:  f59x-A  2.1  9.0  108   301   10   MYCTU:AF-P9WG09-F1 PHOSPHATE TRANSPORT SYSTEM PERMEASE PROTEIN PSTA
 477:  f8f0-A  2.1  6.6   79   275    3   MYCTU:AF-L7N667-F1 PE FAMILY PROTEIN PE8;
 478:  f7bn-A  2.1  5.2   54   115    7   MYCTU:AF-O53334-F1 PROBABLE MYCOBACTERIAL CIDAL ANTITOXIN RV3188;
 479:  f6mt-A  2.1  4.5   52   295   10   MYCTU:AF-P9WNY3-F1 UNCHARACTERIZED OXIDOREDUCTASE RV0770;
 480:  f8d1-A  2.1  5.8  109   239    9   MYCTU:AF-O69722-F1 POSSIBLE OSMOPROTECTANT (GLYCINE
 481:  f6m9-A  2.1  6.3   64   239    0   MYCTU:AF-P95202-F1 POSSIBLE SECRETED PROTEIN;
 482:  f73j-A  2.1  3.5   59   230   10   MYCTU:AF-P95017-F1 PROBABLE CONSERVED TRANSMEMBRANE PROTEIN;
 483:  f7i3-A  2.1  6.3  103   400    9   MYCTU:AF-I6YCA3-F1 ACYL-COA DEHYDROGENASE FADE26;
 484:  f7h1-A  2.1  6.8   87   532    5   MYCTU:AF-O05900-F1 CONSERVED PROTEIN;
 485:  f52z-A  2.1  3.9  107   231    7   MYCTU:AF-O05856-F1 CONSERVED PROTEIN;
 486:  f7ez-A  2.0 10.8   82   160    5   MYCTU:AF-P71672-F1 PROBABLE TRANSCRIPTIONAL REGULATORY PROTEIN;
 487:  f6q6-A  2.0  8.2   87   165    8   MYCTU:AF-P9WI53-F1 PUTATIVE DECAPRENYLPHOSPHORYL-5-PHOSPHORIBOSE PHO
 488:  f734-A  2.0  8.9   86   201   10   MYCTU:AF-O06578-F1 CONSERVED PROTEIN;
 489:  f7tb-A  2.0  5.1   73   115    7   MYCTU:AF-P9WM89-F1 UNCHARACTERIZED PROTEIN RV0039C;
 490:  f74q-A  2.0  4.8   82   409    7   MYCTU:AF-P9WI05-F1 UNCHARACTERIZED PPE FAMILY PROTEIN PPE32;
 491:  f771-A  2.0 14.1   87   393    6   MYCTU:AF-Q79FK6-F1 PPE FAMILY PROTEIN PPE26;
 492:  f75f-A  2.0  8.3   66   448    8   MYCTU:AF-P9WN41-F1 PHOSPHOGLUCOSAMINE MUTASE;
 493:  f53i-A  2.0  6.2   90   178    8   MYCTU:AF-P9WHY1-F1 UNCHARACTERIZED PPE FAMILY PROTEIN PPE59;
 494:  f6fe-A  2.0 10.1   63   136   10   MYCTU:AF-O06617-F1 PROBABLE PHIRV1 PHAGE PROTEIN;
 495:  f6bz-A  2.0  7.1  102   216    5   MYCTU:AF-P95100-F1 POSSIBLE TRANSCRIPTIONAL REGULATORY PROTEIN (PROB
 496:  f5sf-A  2.0  8.9  111   266    5   MYCTU:AF-I6Y479-F1 PROBABLE CONSERVED TRANSMEMBRANE PROTEIN;
 497:  f6ah-A  2.0  8.6  120   385    8   MYCTU:AF-P9WHU3-F1 PROBABLE ENDOPEPTIDASE RV2190C;
 498:  f6dg-A  2.0  6.2   60   344    3   MYCTU:AF-P9WIJ9-F1 PROBABLE CHROMOSOME-PARTITIONING PROTEIN PARB;
 499:  f5sk-A  2.0  4.8  128   633    5   MYCTU:AF-P9WIW1-F1 NADH-QUINONE OXIDOREDUCTASE SUBUNIT L;
 500:  f5wx-A  2.0  8.6   61   316   10   MYCTU:AF-P71730-F1 DNA_POL3_DELTA DOMAIN-CONTAINING PROTEIN;
 501:  f57n-A  2.0  4.7   90   301    8   MYCTU:AF-O33234-F1 PROBABLE CONSERVED INTEGRAL MEMBRANE ALANINE VALI
 502:  f6fw-A  2.0  4.4   87   109    7   MYCTU:AF-P9WM17-F1 UNCHARACTERIZED PROTEIN RV1351;
 503:  f5yr-A  2.0  6.3   60   124   13   MYCTU:AF-P9WJG1-F1 CRISPR SYSTEM CMS PROTEIN CSM2;
 504:  f680-A  2.0  6.0  133   493    6   MYCTU:AF-P9WJ95-F1 ISONIAZID-INDUCED PROTEIN INIC;
 505:  f7iz-A  2.0  7.5   64   104    6   MYCTU:AF-O33291-F1 CONSERVED PROTEIN;
 506:  f6bh-A  2.0  5.8   88   678    5   MYCTU:AF-P9WI21-F1 UNCHARACTERIZED PPE FAMILY PROTEIN PPE21;
 507:  f7dn-A  2.0  4.7   69   341    9   MYCTU:AF-P9WN75-F1 PROBABLE GLYCEROL-3-PHOSPHATE DEHYDROGENASE 2 [NA

# Structural equivalences
   1: 6c70-A f8rm-A     2 -  11 <=>  144 - 153   (LYS    4  - LEU   13  <=> ARG  144  - ARG  153 )                          
   1: 6c70-A f8rm-A    13 -  16 <=>  247 - 250   (ASN   15  - VAL   18  <=> ILE  247  - LYS  250 )                          
   1: 6c70-A f8rm-A    64 -  91 <=>  355 - 382   (ASP   66  - ARG   93  <=> ALA  355  - LEU  382 )                          
   1: 6c70-A f8rm-A   261 - 286 <=>  385 - 410   (TYR  347  - VAL  372  <=> ALA  385  - GLU  410 )                          
   1: 6c70-A f8rm-A   287 - 290 <=>  412 - 415   (ASN  373  - ASN  376  <=> LEU  412  - PHE  415 )                          
   2: 6c70-A f7b0-A    64 -  88 <=>   29 -  53   (ASP   66  - PHE   90  <=> ALA   29  - SER   53 )                          
   2: 6c70-A f7b0-A    90 -  93 <=>   54 -  57   (VAL   92  - LYS   95  <=> GLU   54  - SER   57 )                          
   2: 6c70-A f7b0-A    95 -  98 <=>   58 -  61   (PHE   97  - THR  100  <=> GLY   58  - LEU   61 )                          
   2: 6c70-A f7b0-A   255 - 283 <=>   63 -  91   (THR  341  - ALA  369  <=> PRO   63  - ALA   91 )                          
   2: 6c70-A f7b0-A   284 - 287 <=>   93 -  96   (THR  370  - ASN  373  <=> ALA   93  - ILE   96 )                          
   2: 6c70-A f7b0-A   288 - 294 <=>  160 - 166   (GLY  374  - ALA  380  <=> ASP  160  - ALA  166 )                          
   2: 6c70-A f7b0-A   309 - 312 <=>  190 - 193   (LEU  395  - ILE  398  <=> LEU  190  - GLY  193 )                          
   2: 6c70-A f7b0-A   313 - 316 <=>  201 - 204   (PHE  399  - ARG  402  <=> GLY  201  - ASN  204 )                          
   2: 6c70-A f7b0-A   325 - 328 <=>  458 - 461   (MET  411  - ALA  414  <=> SER  458  - PRO  461 )                          
   2: 6c70-A f7b0-A   336 - 339 <=>  465 - 468   (GLY  422  - GLU  425  <=> PHE  465  - SER  468 )                          
   3: 6c70-A f53m-A    63 -  94 <=>   11 -  42   (ASP   65  - ILE   96  <=> GLN   11  - GLY   42 )                          
   3: 6c70-A f53m-A   255 - 258 <=>   45 -  48   (THR  341  - GLY  344  <=> ARG   45  - GLY   48 )                          
   3: 6c70-A f53m-A   260 - 286 <=>   49 -  75   (ALA  346  - VAL  372  <=> GLY   49  - LYS   75 )                          
   3: 6c70-A f53m-A   289 - 292 <=>  108 - 111   (VAL  375  - TYR  378  <=> ILE  108  - ARG  111 )                          
   4: 6c70-A f6cb-A     1 -  14 <=>   25 -  38   (PHE    3  - ILE   16  <=> LEU   25  - ASP   38 )                          
   4: 6c70-A f6cb-A    28 -  32 <=>   50 -  54   (TYR   30  - LYS   34  <=> MET   50  - LEU   54 )                          
   4: 6c70-A f6cb-A    64 -  88 <=>  154 - 178   (ASP   66  - PHE   90  <=> LYS  154  - ALA  178 )                          
   4: 6c70-A f6cb-A    90 -  95 <=>  179 - 184   (VAL   92  - PHE   97  <=> GLU  179  - ASP  184 )                          
   4: 6c70-A f6cb-A   258 - 284 <=>  185 - 211   (GLY  344  - THR  370  <=> HIS  185  - GLU  211 )                          
   4: 6c70-A f6cb-A   285 - 289 <=>  213 - 217   (LYS  371  - VAL  375  <=> SER  213  - GLU  217 )                          
   5: 6c70-A f7f1-A    63 -  89 <=>    4 -  30   (ASP   65  - PRO   91  <=> GLY    4  - LYS   30 )                          
   5: 6c70-A f7f1-A    91 -  99 <=>   31 -  39   (ARG   93  - LEU  101  <=> ILE   31  - ILE   39 )                          
   5: 6c70-A f7f1-A   261 - 285 <=>   48 -  72   (TYR  347  - LYS  371  <=> GLU   48  - LEU   72 )                          
   5: 6c70-A f7f1-A   286 - 291 <=>   74 -  79   (VAL  372  - VAL  377  <=> ALA   74  - ARG   79 )                          
   5: 6c70-A f7f1-A   311 - 315 <=>  134 - 138   (CYS  397  - ASN  401  <=> TRP  134  - PRO  138 )                          
   6: 6c70-A f56g-A    63 -  78 <=>  381 - 396   (ASP   65  - PHE   80  <=> LEU  381  - ASP  396 )                          
   6: 6c70-A f56g-A    79 -  92 <=>  398 - 411   (LEU   81  - SER   94  <=> VAL  398  - GLY  411 )                          
   6: 6c70-A f56g-A    94 -  97 <=>  412 - 415   (ILE   96  - LYS   99  <=> ALA  412  - HIS  415 )                          
   6: 6c70-A f56g-A    99 - 102 <=>  416 - 419   (LEU  101  - TRP  104  <=> GLU  416  - PRO  419 )                          
   6: 6c70-A f56g-A   255 - 281 <=>  423 - 449   (THR  341  - TYR  367  <=> GLN  423  - ALA  449 )                          
   6: 6c70-A f56g-A   283 - 286 <=>  450 - 453   (ALA  369  - VAL  372  <=> SER  450  - ILE  453 )                          
   6: 6c70-A f56g-A   308 - 315 <=>  462 - 469   (PHE  394  - ASN  401  <=> ALA  462  - ASP  469 )                          
   6: 6c70-A f56g-A   317 - 320 <=>  470 - 473   (LEU  403  - GLU  406  <=> SER  470  - ARG  473 )                          
   6: 6c70-A f56g-A   325 - 329 <=>  529 - 533   (MET  411  - TYR  415  <=> ASP  529  - GLY  533 )                          
   6: 6c70-A f56g-A   333 - 338 <=>  535 - 540   (TRP  419  - GLU  424  <=> PRO  535  - GLY  540 )                          
   6: 6c70-A f56g-A   345 - 348 <=>  559 - 562   (GLN  431  - CYS  434  <=> LEU  559  - VAL  562 )                          
   7: 6c70-A f6i5-A    56 -  59 <=>   75 -  78   (VAL   58  - MET   61  <=> ILE   75  - GLY   78 )                          
   7: 6c70-A f6i5-A    64 -  88 <=>   99 - 123   (ASP   66  - PHE   90  <=> ALA   99  - ARG  123 )                          
   7: 6c70-A f6i5-A    90 -  94 <=>  124 - 128   (VAL   92  - ILE   96  <=> ALA  124  - ALA  128 )                          
   7: 6c70-A f6i5-A   257 - 285 <=>  129 - 157   (VAL  343  - LYS  371  <=> PRO  129  - TYR  157 )                          
   7: 6c70-A f6i5-A   286 - 292 <=>  159 - 165   (VAL  372  - TYR  378  <=> GLN  159  - ASP  165 )                          
   8: 6c70-A f6f8-A     2 -   5 <=>    1 -   4   (LYS    4  - GLY    7  <=> MET    1  - TYR    4 )                          
   8: 6c70-A f6f8-A    11 -  17 <=>    9 -  15   (LEU   13  - MET   19  <=> SER    9  - LEU   15 )                          
   8: 6c70-A f6f8-A   185 - 190 <=>   20 -  25   (LEU  202  - ALA  207  <=> LEU   20  - LEU   25 )                          
   8: 6c70-A f6f8-A   192 - 214 <=>   26 -  48   (SER  209  - LYS  231  <=> THR   26  - GLU   48 )                          
   8: 6c70-A f6f8-A   217 - 220 <=>   50 -  53   (MET  234  - LEU  237  <=> ALA   50  - PRO   53 )                          
   8: 6c70-A f6f8-A   240 - 245 <=>   56 -  61   (ILE  326  - GLU  331  <=> ILE   56  - LEU   61 )                          
   8: 6c70-A f6f8-A   247 - 256 <=>   63 -  72   (HIS  333  - ALA  342  <=> ALA   63  - PHE   72 )                          
   8: 6c70-A f6f8-A   258 - 273 <=>   73 -  88   (GLY  344  - THR  359  <=> GLY   73  - HIS   88 )                          
   8: 6c70-A f6f8-A   277 - 280 <=>   93 -  96   (THR  363  - ALA  366  <=> VAL   93  - ARG   96 )                          
   8: 6c70-A f6f8-A   299 - 302 <=>   97 - 100   (TYR  385  - TYR  388  <=> TYR   97  - THR  100 )                          
   8: 6c70-A f6f8-A   304 - 325 <=>  101 - 122   (LEU  390  - MET  411  <=> LEU  101  - ALA  122 )                          
   8: 6c70-A f6f8-A   350 - 354 <=>  123 - 127   (GLN  436  - ALA  440  <=> HIS  123  - VAL  127 )                          
   8: 6c70-A f6f8-A   355 - 358 <=>  131 - 134   (MET  441  - SER  444  <=> GLY  131  - GLU  134 )                          
   8: 6c70-A f6f8-A   364 - 367 <=>  136 - 139   (THR  450  - LEU  453  <=> TRP  136  - LEU  139 )                          
   8: 6c70-A f6f8-A   369 - 388 <=>  140 - 159   (LEU  455  - LYS  474  <=> ALA  140  - ARG  159 )                          
   9: 6c70-A f7kt-A    63 -  88 <=>   12 -  37   (ASP   65  - PHE   90  <=> ASP   12  - LYS   37 )                          
   9: 6c70-A f7kt-A    90 -  95 <=>   38 -  43   (VAL   92  - PHE   97  <=> ASN   38  - ILE   43 )                          
   9: 6c70-A f7kt-A   254 - 285 <=>   45 -  76   (VAL  340  - LYS  371  <=> ASP   45  - GLY   76 )                          
   9: 6c70-A f7kt-A   384 - 387 <=>   78 -  81   (LEU  470  - LEU  473  <=> THR   78  - SER   81 )                          
  10: 6c70-A f73v-A    19 -  22 <=>  152 - 155   (GLY   21  - HIS   24  <=> ALA  152  - THR  155 )                          
  10: 6c70-A f73v-A    37 -  43 <=>  159 - 165   (ARG   39  - THR   45  <=> LYS  159  - VAL  165 )                          
  10: 6c70-A f73v-A    47 -  61 <=>  166 - 180   (LEU   49  - GLU   63  <=> ILE  166  - ALA  180 )                          
  10: 6c70-A f73v-A    63 -  89 <=>  181 - 207   (ASP   65  - PRO   91  <=> THR  181  - SER  207 )                          
  10: 6c70-A f73v-A    91 -  97 <=>  208 - 214   (ARG   93  - LYS   99  <=> MET  208  - GLY  214 )                          
  10: 6c70-A f73v-A   100 - 105 <=>  215 - 220   (ALA  102  - PRO  107  <=> ARG  215  - GLY  220 )                          
  10: 6c70-A f73v-A   248 - 251 <=>  221 - 224   (LYS  334  - VAL  337  <=> GLY  221  - GLY  224 )                          
  10: 6c70-A f73v-A   255 - 258 <=>  225 - 228   (THR  341  - GLY  344  <=> LEU  225  - PRO  228 )                          
  10: 6c70-A f73v-A   260 - 286 <=>  229 - 255   (ALA  346  - VAL  372  <=> GLY  229  - LYS  255 )                          
  10: 6c70-A f73v-A   287 - 290 <=>  258 - 261   (ASN  373  - ASN  376  <=> ARG  258  - GLN  261 )                          
  11: 6c70-A f6w4-A    64 - 102 <=>   53 -  91   (ASP   66  - TRP  104  <=> GLY   53  - ASP   91 )                          
  11: 6c70-A f6w4-A   255 - 283 <=>   96 - 124   (THR  341  - ALA  369  <=> THR   96  - ASP  124 )                          
  11: 6c70-A f6w4-A   284 - 287 <=>  126 - 129   (THR  370  - ASN  373  <=> ALA  126  - ALA  129 )                          
  11: 6c70-A f6w4-A   288 - 291 <=>  132 - 135   (GLY  374  - VAL  377  <=> GLN  132  - LYS  135 )                          
  12: 6c70-A f7gi-A     1 -   4 <=>   28 -  31   (PHE    3  - GLN    6  <=> ALA   28  - GLY   31 )                          
  12: 6c70-A f7gi-A    13 -  21 <=>  105 - 113   (ASN   15  - GLY   23  <=> HIS  105  - TYR  113 )                          
  12: 6c70-A f7gi-A    36 -  39 <=>  115 - 118   (HIS   38  - TYR   41  <=> LEU  115  - GLU  118 )                          
  12: 6c70-A f7gi-A    43 -  52 <=>  129 - 138   (THR   45  - GLY   54  <=> VAL  129  - ALA  138 )                          
  12: 6c70-A f7gi-A    62 -  93 <=>  150 - 181   (SER   64  - LYS   95  <=> SER  150  - LEU  181 )                          
  12: 6c70-A f7gi-A    95 -  98 <=>  182 - 185   (PHE   97  - THR  100  <=> GLU  182  - THR  185 )                          
  12: 6c70-A f7gi-A   260 - 283 <=>  187 - 210   (ALA  346  - ALA  369  <=> ASP  187  - THR  210 )                          
  13: 6c70-A f7ex-A    28 -  61 <=>   17 -  50   (TYR   30  - GLU   63  <=> VAL   17  - GLY   50 )                          
  13: 6c70-A f7ex-A    62 -  65 <=>   52 -  55   (SER   64  - VAL   67  <=> TRP   52  - ILE   55 )                          
  13: 6c70-A f7ex-A    66 -  73 <=>   61 -  68   (ASP   68  - ILE   75  <=> ALA   61  - GLY   68 )                          
  13: 6c70-A f7ex-A    75 -  88 <=>   69 -  82   (MET   77  - PHE   90  <=> GLY   69  - ARG   82 )                          
  13: 6c70-A f7ex-A    89 -  92 <=>   85 -  88   (PRO   91  - SER   94  <=> GLY   85  - THR   88 )                          
  13: 6c70-A f7ex-A   260 - 287 <=>   90 - 117   (ALA  346  - ASN  373  <=> SER   90  - ILE  117 )                          
  13: 6c70-A f7ex-A   290 - 310 <=>  198 - 218   (ASN  376  - PHE  396  <=> ALA  198  - HIS  218 )                          
  14: 6c70-A f8ll-A    35 -  38 <=>   35 -  38   (PRO   37  - ILE   40  <=> ARG   35  - SER   38 )                          
  14: 6c70-A f8ll-A    40 -  50 <=>   39 -  49   (CYS   42  - GLN   52  <=> HIS   39  - ASN   49 )                          
  14: 6c70-A f8ll-A    51 -  62 <=>   51 -  62   (TYR   53  - SER   64  <=> LEU   51  - VAL   62 )                          
  14: 6c70-A f8ll-A    63 -  66 <=>   67 -  70   (ASP   65  - ASP   68  <=> VAL   67  - GLU   70 )                          
  14: 6c70-A f8ll-A    67 -  92 <=>   73 -  98   (ASP   69  - SER   94  <=> THR   73  - PHE   98 )                          
  14: 6c70-A f8ll-A    97 - 100 <=>  106 - 109   (LYS   99  - ALA  102  <=> TRP  106  - ARG  109 )                          
  14: 6c70-A f8ll-A   256 - 276 <=>  111 - 131   (ALA  342  - LEU  362  <=> PRO  111  - LEU  131 )                          
  14: 6c70-A f8ll-A   277 - 280 <=>  133 - 136   (THR  363  - ALA  366  <=> TYR  133  - GLY  136 )                          
  14: 6c70-A f8ll-A   310 - 322 <=>  146 - 158   (PHE  396  - SER  408  <=> LEU  146  - GLN  158 )                          
  14: 6c70-A f8ll-A   350 - 353 <=>  160 - 163   (GLN  436  - LYS  439  <=> SER  160  - GLN  163 )                          
  15: 6c70-A f5p1-A     1 -   4 <=>   97 - 100   (PHE    3  - GLN    6  <=> GLN   97  - PRO  100 )                          
  15: 6c70-A f5p1-A    26 -  29 <=>  104 - 107   (ASN   28  - SER   31  <=> LEU  104  - ALA  107 )                          
  15: 6c70-A f5p1-A    30 -  63 <=>  109 - 142   (GLU   32  - ASP   65  <=> MET  109  - VAL  142 )                          
  15: 6c70-A f5p1-A    64 -  67 <=>  159 - 162   (ASP   66  - ASP   69  <=> GLY  159  - VAL  162 )                          
  15: 6c70-A f5p1-A    68 -  95 <=>  164 - 191   (LEU   70  - PHE   97  <=> ASP  164  - TYR  191 )                          
  15: 6c70-A f5p1-A    96 -  99 <=>  193 - 196   (TYR   98  - LEU  101  <=> PHE  193  - LEU  196 )                          
  15: 6c70-A f5p1-A   101 - 104 <=>  197 - 200   (ILE  103  - ASN  106  <=> ARG  197  - THR  200 )                          
  15: 6c70-A f5p1-A   249 - 289 <=>  201 - 241   (HIS  335  - VAL  375  <=> GLY  201  - LYS  241 )                          
  15: 6c70-A f5p1-A   290 - 293 <=>  245 - 248   (ASN  376  - ALA  379  <=> PHE  245  - ALA  248 )                          
  15: 6c70-A f5p1-A   304 - 310 <=>  264 - 270   (LEU  390  - PHE  396  <=> VAL  264  - CYS  270 )                          
  15: 6c70-A f5p1-A   359 - 362 <=>  274 - 277   (GLY  445  - PHE  448  <=> PHE  274  - ALA  277 )                          
  15: 6c70-A f5p1-A   363 - 366 <=>  286 - 289   (PHE  449  - SER  452  <=> PRO  286  - ALA  289 )                          
  15: 6c70-A f5p1-A   367 - 377 <=>  291 - 301   (LEU  453  - VAL  463  <=> ALA  291  - GLY  301 )                          
  16: 6c70-A f58s-A    63 -  66 <=>    3 -   6   (ASP   65  - ASP   68  <=> LYS    3  - THR    6 )                          
  16: 6c70-A f58s-A    68 -  95 <=>    7 -  34   (LEU   70  - PHE   97  <=> ALA    7  - ALA   34 )                          
  16: 6c70-A f58s-A   256 - 259 <=>   35 -  38   (ALA  342  - ASP  345  <=> TYR   35  - ASP   38 )                          
  16: 6c70-A f58s-A   261 - 285 <=>   39 -  63   (TYR  347  - LYS  371  <=> VAL   39  - GLU   63 )                          
  16: 6c70-A f58s-A   286 - 290 <=>   66 -  70   (VAL  372  - ASN  376  <=> PHE   66  - VAL   70 )                          
  16: 6c70-A f58s-A   371 - 376 <=>   87 -  92   (ALA  457  - ALA  462  <=> LYS   87  - LEU   92 )                          
  17: 6c70-A f79o-A    64 -  79 <=>   11 -  26   (ASP   66  - LEU   81  <=> ILE   11  - ILE   26 )                          
  17: 6c70-A f79o-A    80 -  93 <=>   28 -  41   (HIS   82  - LYS   95  <=> ASP   28  - ARG   41 )                          
  17: 6c70-A f79o-A    95 -  98 <=>   42 -  45   (PHE   97  - THR  100  <=> GLN   42  - ALA   45 )                          
  17: 6c70-A f79o-A   258 - 284 <=>   47 -  73   (GLY  344  - THR  370  <=> GLY   47  - LEU   73 )                          
  17: 6c70-A f79o-A   285 - 290 <=>   75 -  80   (LYS  371  - ASN  376  <=> VAL   75  - VAL   80 )                          
  18: 6c70-A f6yv-A    63 - 106 <=>  287 - 330   (ASP   65  - ASN  108  <=> ALA  287  - PRO  330 )                          
  18: 6c70-A f6yv-A   254 - 279 <=>  337 - 362   (VAL  340  - LEU  365  <=> GLU  337  - GLY  362 )                          
  18: 6c70-A f6yv-A   300 - 303 <=>  364 - 367   (LEU  386  - THR  389  <=> ALA  364  - SER  367 )                          
  18: 6c70-A f6yv-A   318 - 326 <=>  384 - 392   (ILE  404  - GLU  412  <=> VAL  384  - GLY  392 )                          
  18: 6c70-A f6yv-A   361 - 364 <=>  479 - 482   (LYS  447  - THR  450  <=> GLY  479  - GLY  482 )                          
  18: 6c70-A f6yv-A   368 - 379 <=>  485 - 496   (ASP  454  - THR  465  <=> LEU  485  - GLN  496 )                          
  19: 6c70-A f6cq-A    62 - 100 <=>    9 -  47   (SER   64  - ALA  102  <=> LEU    9  - ASP   47 )                          
  19: 6c70-A f6cq-A   103 - 107 <=>   80 -  84   (ASN  105  - SER  109  <=> ARG   80  - ARG   84 )                          
  19: 6c70-A f6cq-A   108 - 111 <=>  106 - 109   (HIS  110  - PHE  113  <=> PRO  106  - ASN  109 )                          
  19: 6c70-A f6cq-A   209 - 213 <=>  119 - 123   (GLN  226  - LEU  230  <=> PRO  119  - GLY  123 )                          
  19: 6c70-A f6cq-A   231 - 235 <=>  135 - 139   (LYS  317  - LEU  321  <=> ALA  135  - TYR  139 )                          
  19: 6c70-A f6cq-A   252 - 282 <=>  146 - 176   (ARG  338  - GLN  368  <=> ASP  146  - GLY  176 )                          
  19: 6c70-A f6cq-A   283 - 286 <=>  178 - 181   (ALA  369  - VAL  372  <=> ALA  178  - ARG  181 )                          
  19: 6c70-A f6cq-A   287 - 290 <=>  184 - 187   (ASN  373  - ASN  376  <=> LEU  184  - LEU  187 )                          
  20: 6c70-A f6u7-A    57 -  62 <=>  747 - 752   (ASN   59  - SER   64  <=> ARG  747  - GLN  752 )                          
  20: 6c70-A f6u7-A    64 -  90 <=>  824 - 850   (ASP   66  - VAL   92  <=> ALA  824  - ALA  850 )                          
  20: 6c70-A f6u7-A    91 -  95 <=>  852 - 856   (ARG   93  - PHE   97  <=> PHE  852  - ALA  856 )                          
  20: 6c70-A f6u7-A   257 - 286 <=>  857 - 886   (VAL  343  - VAL  372  <=> PRO  857  - GLN  886 )                          
  21: 6c70-A f656-A    63 -  89 <=>   17 -  43   (ASP   65  - PRO   91  <=> GLY   17  - SER   43 )                          
  21: 6c70-A f656-A    91 - 102 <=>   44 -  55   (ARG   93  - TRP  104  <=> LEU   44  - TRP   55 )                          
  21: 6c70-A f656-A   249 - 260 <=>   57 -  68   (HIS  335  - ALA  346  <=> GLY   57  - LEU   68 )                          
  21: 6c70-A f656-A   261 - 286 <=>   71 -  96   (TYR  347  - VAL  372  <=> LEU   71  - GLU   96 )                          
  21: 6c70-A f656-A   287 - 290 <=>   99 - 102   (ASN  373  - ASN  376  <=> LEU   99  - VAL  102 )                          
  21: 6c70-A f656-A   334 - 338 <=>  127 - 131   (TYR  420  - GLU  424  <=> LYS  127  - ASN  131 )                          
  21: 6c70-A f656-A   378 - 383 <=>  155 - 160   (VAL  464  - VAL  469  <=> LEU  155  - ALA  160 )                          
  22: 6c70-A f8oo-A    63 -  78 <=>  378 - 393   (ASP   65  - PHE   80  <=> VAL  378  - ASP  393 )                          
  22: 6c70-A f8oo-A    79 -  96 <=>  395 - 412   (LEU   81  - TYR   98  <=> VAL  395  - ARG  412 )                          
  22: 6c70-A f8oo-A    99 - 102 <=>  413 - 416   (LEU  101  - TRP  104  <=> ALA  413  - PRO  416 )                          
  22: 6c70-A f8oo-A   259 - 281 <=>  424 - 446   (ASP  345  - TYR  367  <=> SER  424  - GLY  446 )                          
  22: 6c70-A f8oo-A   284 - 289 <=>  447 - 452   (THR  370  - VAL  375  <=> PRO  447  - GLY  452 )                          
  22: 6c70-A f8oo-A   308 - 313 <=>  461 - 466   (PHE  394  - PHE  399  <=> ILE  461  - ILE  466 )                          
  22: 6c70-A f8oo-A   318 - 321 <=>  504 - 507   (ILE  404  - SER  407  <=> HIS  504  - ALA  507 )                          
  22: 6c70-A f8oo-A   322 - 325 <=>  527 - 530   (SER  408  - MET  411  <=> ASP  527  - GLY  530 )                          
  23: 6c70-A f52n-A    43 -  46 <=>   17 -  20   (THR   45  - LEU   48  <=> THR   17  - LEU   20 )                          
  23: 6c70-A f52n-A    52 -  62 <=>   40 -  50   (GLY   54  - SER   64  <=> GLY   40  - ILE   50 )                          
  23: 6c70-A f52n-A    63 -  87 <=>   52 -  76   (ASP   65  - TYR   89  <=> HIS   52  - VAL   76 )                          
  23: 6c70-A f52n-A    88 -  91 <=>   79 -  82   (PHE   90  - ARG   93  <=> LEU   79  - PRO   82 )                          
  23: 6c70-A f52n-A   261 - 284 <=>   84 - 107   (TYR  347  - THR  370  <=> SER   84  - HIS  107 )                          
  24: 6c70-A f72s-A     2 -  21 <=>   78 -  97   (LYS    4  - GLY   23  <=> ASN   78  - SER   97 )                          
  24: 6c70-A f72s-A    36 -  39 <=>   99 - 102   (HIS   38  - TYR   41  <=> VAL   99  - ALA  102 )                          
  24: 6c70-A f72s-A    49 -  57 <=>  115 - 123   (LEU   51  - ASN   59  <=> SER  115  - SER  123 )                          
  24: 6c70-A f72s-A    61 -  64 <=>  124 - 127   (GLU   63  - ASP   66  <=> ALA  124  - LEU  127 )                          
  24: 6c70-A f72s-A    65 -  88 <=>  134 - 157   (VAL   67  - PHE   90  <=> VAL  134  - VAL  157 )                          
  24: 6c70-A f72s-A    90 -  98 <=>  158 - 166   (VAL   92  - THR  100  <=> ALA  158  - GLY  166 )                          
  24: 6c70-A f72s-A   245 - 248 <=>  175 - 178   (GLU  331  - LYS  334  <=> VAL  175  - GLY  178 )                          
  24: 6c70-A f72s-A   251 - 287 <=>  179 - 215   (VAL  337  - ASN  373  <=> GLN  179  - ALA  215 )                          
  24: 6c70-A f72s-A   288 - 311 <=>  220 - 243   (GLY  374  - CYS  397  <=> ALA  220  - GLY  243 )                          
  24: 6c70-A f72s-A   350 - 354 <=>  255 - 259   (GLN  436  - ALA  440  <=> GLY  255  - LEU  259 )                          
  24: 6c70-A f72s-A   364 - 367 <=>  265 - 268   (THR  450  - LEU  453  <=> THR  265  - THR  268 )                          
  24: 6c70-A f72s-A   368 - 371 <=>  271 - 274   (ASP  454  - ALA  457  <=> GLY  271  - GLY  274 )                          
  25: 6c70-A f6f4-A    64 -  96 <=>   23 -  55   (ASP   66  - TYR   98  <=> ARG   23  - ARG   55 )                          
  25: 6c70-A f6f4-A   247 - 250 <=>  123 - 126   (HIS  333  - VAL  336  <=> VAL  123  - ARG  126 )                          
  25: 6c70-A f6f4-A   258 - 263 <=>  132 - 137   (GLY  344  - VAL  349  <=> ILE  132  - SER  137 )                          
  25: 6c70-A f6f4-A   264 - 286 <=>  139 - 161   (ALA  350  - VAL  372  <=> ALA  139  - GLU  161 )                          
  25: 6c70-A f6f4-A   287 - 290 <=>  164 - 167   (ASN  373  - ASN  376  <=> GLU  164  - ALA  167 )                          
  26: 6c70-A f5ue-A    64 -  99 <=>   40 -  75   (ASP   66  - LEU  101  <=> LEU   40  - LEU   75 )                          
  26: 6c70-A f5ue-A   102 - 105 <=>  327 - 330   (TRP  104  - PRO  107  <=> THR  327  - TYR  330 )                          
  26: 6c70-A f5ue-A   113 - 117 <=>  335 - 339   (GLU  115  - ARG  119  <=> ASP  335  - ARG  339 )                          
  26: 6c70-A f5ue-A   237 - 245 <=>  348 - 356   (ARG  323  - GLU  331  <=> ASP  348  - VAL  356 )                          
  26: 6c70-A f5ue-A   247 - 251 <=>  403 - 407   (HIS  333  - VAL  337  <=> THR  403  - GLU  407 )                          
  26: 6c70-A f5ue-A   253 - 262 <=>  430 - 439   (LEU  339  - GLY  348  <=> ASN  430  - ALA  439 )                          
  26: 6c70-A f5ue-A   263 - 283 <=>  441 - 461   (VAL  349  - ALA  369  <=> PHE  441  - MET  461 )                          
  26: 6c70-A f5ue-A   284 - 287 <=>  463 - 466   (THR  370  - ASN  373  <=> ILE  463  - ALA  466 )                          
  26: 6c70-A f5ue-A   288 - 291 <=>  468 - 471   (GLY  374  - VAL  377  <=> VAL  468  - ILE  471 )                          
  27: 6c70-A f5zr-A    66 -  79 <=>  205 - 218   (ASP   68  - LEU   81  <=> ARG  205  - ALA  218 )                          
  27: 6c70-A f5zr-A    80 -  94 <=>  220 - 234   (HIS   82  - ILE   96  <=> ALA  220  - PHE  234 )                          
  27: 6c70-A f5zr-A    96 - 100 <=>  235 - 239   (TYR   98  - ALA  102  <=> PRO  235  - ALA  239 )                          
  27: 6c70-A f5zr-A   193 - 196 <=>  248 - 251   (ASN  210  - ASP  213  <=> ALA  248  - VAL  251 )                          
  27: 6c70-A f5zr-A   200 - 205 <=>  257 - 262   (CYS  217  - PHE  222  <=> ALA  257  - PHE  262 )                          
  27: 6c70-A f5zr-A   257 - 281 <=>  267 - 291   (VAL  343  - TYR  367  <=> HIS  267  - LEU  291 )                          
  27: 6c70-A f5zr-A   284 - 290 <=>  292 - 298   (THR  370  - ASN  376  <=> SER  292  - ALA  298 )                          
  27: 6c70-A f5zr-A   383 - 387 <=>  346 - 350   (VAL  469  - LEU  473  <=> GLU  346  - CYS  350 )                          
  28: 6c70-A f5ze-A    14 -  17 <=>    9 -  12   (ILE   16  - MET   19  <=> SER    9  - ALA   12 )                          
  28: 6c70-A f5ze-A    23 -  30 <=>   13 -  20   (PHE   25  - GLU   32  <=> LEU   13  - TYR   20 )                          
  28: 6c70-A f5ze-A    59 -  64 <=>   70 -  75   (MET   61  - ASP   66  <=> ALA   70  - LYS   75 )                          
  28: 6c70-A f5ze-A    67 -  99 <=>   76 - 108   (ASP   69  - LEU  101  <=> THR   76  - GLY  108 )                          
  28: 6c70-A f5ze-A   256 - 261 <=>  110 - 115   (ALA  342  - TYR  347  <=> PRO  110  - LEU  115 )                          
  28: 6c70-A f5ze-A   262 - 281 <=>  117 - 136   (GLY  348  - TYR  367  <=> ALA  117  - GLN  136 )                          
  28: 6c70-A f5ze-A   284 - 289 <=>  137 - 142   (THR  370  - VAL  375  <=> GLU  137  - GLN  142 )                          
  28: 6c70-A f5ze-A   326 - 329 <=>  272 - 275   (GLU  412  - TYR  415  <=> PHE  272  - ASP  275 )                          
  28: 6c70-A f5ze-A   344 - 352 <=>  279 - 287   (VAL  430  - GLN  438  <=> ALA  279  - ALA  287 )                          
  28: 6c70-A f5ze-A   353 - 356 <=>  290 - 293   (LYS  439  - SER  442  <=> GLY  290  - MET  293 )                          
  28: 6c70-A f5ze-A   361 - 364 <=>  461 - 464   (LYS  447  - THR  450  <=> HIS  461  - PRO  464 )                          
  28: 6c70-A f5ze-A   369 - 372 <=>  467 - 470   (LEU  455  - SER  458  <=> ALA  467  - GLY  470 )                          
  28: 6c70-A f5ze-A   375 - 380 <=>  484 - 489   (GLY  461  - TYR  466  <=> MET  484  - TYR  489 )                          
  28: 6c70-A f5ze-A   383 - 386 <=>  490 - 493   (VAL  469  - GLN  472  <=> GLN  490  - LYS  493 )                          
  29: 6c70-A f62t-A    65 -  91 <=>   42 -  68   (VAL   67  - ARG   93  <=> LEU   42  - TRP   68 )                          
  29: 6c70-A f62t-A   260 - 286 <=>   70 -  96   (ALA  346  - VAL  372  <=> PRO   70  - ALA   96 )                          
  29: 6c70-A f62t-A   288 - 305 <=>   99 - 116   (GLY  374  - GLY  391  <=> SER   99  - GLY  116 )                          
  29: 6c70-A f62t-A   316 - 319 <=>  149 - 152   (ARG  402  - GLU  405  <=> GLY  149  - TRP  152 )                          
  29: 6c70-A f62t-A   366 - 371 <=>  156 - 161   (SER  452  - ALA  457  <=> LEU  156  - VAL  161 )                          
  29: 6c70-A f62t-A   372 - 375 <=>  220 - 223   (SER  458  - GLY  461  <=> THR  220  - ALA  223 )                          
  29: 6c70-A f62t-A   382 - 388 <=>  266 - 272   (MET  468  - LYS  474  <=> HIS  266  - HIS  272 )                          
  30: 6c70-A f79j-A    63 -  87 <=>   11 -  35   (ASP   65  - TYR   89  <=> LEU   11  - LEU   35 )                          
  30: 6c70-A f79j-A    90 -  93 <=>   37 -  40   (VAL   92  - LYS   95  <=> SER   37  - PRO   40 )                          
  30: 6c70-A f79j-A    96 -  99 <=>   47 -  50   (TYR   98  - LEU  101  <=> SER   47  - PHE   50 )                          
  30: 6c70-A f79j-A   259 - 282 <=>   53 -  76   (ASP  345  - GLN  368  <=> ALA   53  - ALA   76 )                          
  31: 6c70-A f6y4-A    63 -  96 <=>   33 -  66   (ASP   65  - TYR   98  <=> ARG   33  - LEU   66 )                          
  31: 6c70-A f6y4-A   190 - 195 <=>   80 -  85   (ALA  207  - LEU  212  <=> TYR   80  - THR   85 )                          
  31: 6c70-A f6y4-A   255 - 262 <=>   99 - 106   (THR  341  - GLY  348  <=> GLU   99  - ILE  106 )                          
  31: 6c70-A f6y4-A   263 - 285 <=>  108 - 130   (VAL  349  - LYS  371  <=> VAL  108  - GLU  130 )                          
  31: 6c70-A f6y4-A   286 - 290 <=>  133 - 137   (VAL  372  - ASN  376  <=> ARG  133  - LYS  137 )                          
  32: 6c70-A f7rd-A    63 -  93 <=>    9 -  39   (ASP   65  - LYS   95  <=> TYR    9  - GLN   39 )                          
  32: 6c70-A f7rd-A    95 - 102 <=>   40 -  47   (PHE   97  - TRP  104  <=> ILE   40  - TRP   47 )                          
  32: 6c70-A f7rd-A   249 - 259 <=>   48 -  58   (HIS  335  - ASP  345  <=> THR   48  - GLU   58 )                          
  32: 6c70-A f7rd-A   261 - 286 <=>   59 -  84   (TYR  347  - VAL  372  <=> GLN   59  - ALA   84 )                          
  32: 6c70-A f7rd-A   287 - 290 <=>   87 -  90   (ASN  373  - ASN  376  <=> VAL   87  - ALA   90 )                          
  33: 6c70-A f7b4-A    10 -  20 <=>    5 -  15   (LEU   12  - VAL   22  <=> SER    5  - LEU   15 )                          
  33: 6c70-A f7b4-A    26 -  29 <=>   38 -  41   (ASN   28  - SER   31  <=> LEU   38  - ILE   41 )                          
  33: 6c70-A f7b4-A    32 -  35 <=>   42 -  45   (LYS   34  - PRO   37  <=> PRO   42  - THR   45 )                          
  33: 6c70-A f7b4-A    59 -  64 <=>   60 -  65   (MET   61  - ASP   66  <=> GLN   60  - LYS   65 )                          
  33: 6c70-A f7b4-A    67 -  99 <=>   66 -  98   (ASP   69  - LEU  101  <=> ARG   66  - GLY   98 )                          
  33: 6c70-A f7b4-A   256 - 283 <=>  100 - 127   (ALA  342  - ALA  369  <=> ALA  100  - LYS  127 )                          
  33: 6c70-A f7b4-A   285 - 289 <=>  128 - 132   (LYS  371  - VAL  375  <=> PRO  128  - GLN  132 )                          
  33: 6c70-A f7b4-A   326 - 329 <=>  263 - 266   (GLU  412  - TYR  415  <=> VAL  263  - GLY  266 )                          
  33: 6c70-A f7b4-A   347 - 352 <=>  268 - 273   (VAL  433  - GLN  438  <=> ASN  268  - ALA  273 )                          
  33: 6c70-A f7b4-A   353 - 356 <=>  275 - 278   (LYS  439  - SER  442  <=> ALA  275  - ARG  278 )                          
  33: 6c70-A f7b4-A   365 - 369 <=>  444 - 448   (VAL  451  - LEU  455  <=> TYR  444  - TRP  448 )                          
  33: 6c70-A f7b4-A   373 - 376 <=>  451 - 454   (VAL  459  - ALA  462  <=> LEU  451  - PRO  454 )                          
  33: 6c70-A f7b4-A   377 - 380 <=>  468 - 471   (VAL  463  - TYR  466  <=> GLY  468  - GLY  471 )                          
  33: 6c70-A f7b4-A   382 - 388 <=>  473 - 479   (MET  468  - LYS  474  <=> LEU  473  - GLN  479 )                          
  34: 6c70-A f75k-A    64 -  95 <=>   14 -  45   (ASP   66  - PHE   97  <=> ASP   14  - TRP   45 )                          
  34: 6c70-A f75k-A   254 - 283 <=>   47 -  76   (VAL  340  - ALA  369  <=> GLY   47  - ASP   76 )                          
  34: 6c70-A f75k-A   284 - 287 <=>   78 -  81   (THR  370  - ASN  373  <=> LEU   78  - ASP   81 )                          
  34: 6c70-A f75k-A   288 - 291 <=>   84 -  87   (GLY  374  - VAL  377  <=> ASN   84  - GLN   87 )                          
  35: 6c70-A f5u3-A    64 -  90 <=>   12 -  38   (ASP   66  - VAL   92  <=> ALA   12  - ALA   38 )                          
  35: 6c70-A f5u3-A    92 -  96 <=>   39 -  43   (SER   94  - TYR   98  <=> SER   39  - GLY   43 )                          
  35: 6c70-A f5u3-A   257 - 285 <=>   47 -  75   (VAL  343  - LYS  371  <=> SER   47  - VAL   75 )                          
  35: 6c70-A f5u3-A   286 - 290 <=>   78 -  82   (VAL  372  - ASN  376  <=> ALA   78  - MET   82 )                          
  36: 6c70-A f78h-A    49 -  52 <=>   91 -  94   (LEU   51  - GLY   54  <=> ARG   91  - ARG   94 )                          
  36: 6c70-A f78h-A    64 -  93 <=>  120 - 149   (ASP   66  - LYS   95  <=> ALA  120  - ASP  149 )                          
  36: 6c70-A f78h-A    95 -  98 <=>  150 - 153   (PHE   97  - THR  100  <=> PRO  150  - LEU  153 )                          
  36: 6c70-A f78h-A   254 - 284 <=>  154 - 184   (VAL  340  - THR  370  <=> ASP  154  - ALA  184 )                          
  36: 6c70-A f78h-A   285 - 288 <=>  186 - 189   (LYS  371  - GLY  374  <=> GLN  186  - ARG  189 )                          
  37: 6c70-A f7dh-A    62 -  94 <=>   28 -  60   (SER   64  - ILE   96  <=> ILE   28  - LEU   60 )                          
  37: 6c70-A f7dh-A   100 - 103 <=>   71 -  74   (ALA  102  - ASN  105  <=> VAL   71  - GLU   74 )                          
  37: 6c70-A f7dh-A   255 - 284 <=>   78 - 107   (THR  341  - THR  370  <=> HIS   78  - PRO  107 )                          
  37: 6c70-A f7dh-A   380 - 386 <=>  109 - 115   (TYR  466  - GLN  472  <=> PRO  109  - GLY  115 )                          
  38: 6c70-A f7bc-A    63 -  67 <=>  412 - 416   (ASP   65  - ASP   69  <=> ILE  412  - THR  416 )                          
  38: 6c70-A f7bc-A    69 -  95 <=>  417 - 443   (THR   71  - PHE   97  <=> ALA  417  - ASP  443 )                          
  38: 6c70-A f7bc-A   259 - 285 <=>  445 - 471   (ASP  345  - LYS  371  <=> GLU  445  - GLY  471 )                          
  38: 6c70-A f7bc-A   286 - 290 <=>  473 - 477   (VAL  372  - ASN  376  <=> LEU  473  - ALA  477 )                          
  38: 6c70-A f7bc-A   327 - 332 <=>  743 - 748   (ALA  413  - HIS  418  <=> LYS  743  - ALA  748 )                          
  38: 6c70-A f7bc-A   337 - 341 <=>  782 - 786   (SER  423  - LYS  427  <=> GLU  782  - SER  786 )                          
  39: 6c70-A f7l3-A    63 -  92 <=>    9 -  38   (ASP   65  - SER   94  <=> ALA    9  - ASP   38 )                          
  39: 6c70-A f7l3-A    93 -  96 <=>   42 -  45   (LYS   95  - TYR   98  <=> GLY   42  - ARG   45 )                          
  39: 6c70-A f7l3-A   190 - 194 <=>   54 -  58   (ALA  207  - SER  211  <=> GLY   54  - LEU   58 )                          
  39: 6c70-A f7l3-A   260 - 286 <=>   88 - 114   (ALA  346  - VAL  372  <=> VAL   88  - ARG  114 )                          
  39: 6c70-A f7l3-A   287 - 290 <=>  117 - 120   (ASN  373  - ASN  376  <=> ARG  117  - ARG  120 )                          
  40: 6c70-A f6k8-A    31 -  35 <=>    1 -   5   (GLY   33  - PRO   37  <=> MET    1  - ILE    5 )                          
  40: 6c70-A f6k8-A    63 -  95 <=>   66 -  98   (ASP   65  - PHE   97  <=> PHE   66  - GLY   98 )                          
  40: 6c70-A f6k8-A   258 - 279 <=>   99 - 120   (GLY  344  - LEU  365  <=> THR   99  - TRP  120 )                          
  40: 6c70-A f6k8-A   280 - 286 <=>  122 - 128   (ALA  366  - VAL  372  <=> ARG  122  - ASP  128 )                          
  41: 6c70-A f7pd-A    66 -  95 <=>    1 -  30   (ASP   68  - PHE   97  <=> MET    1  - LEU   30 )                          
  41: 6c70-A f7pd-A   259 - 286 <=>   32 -  59   (ASP  345  - VAL  372  <=> ILE   32  - ARG   59 )                          
  41: 6c70-A f7pd-A   287 - 290 <=>   62 -  65   (ASN  373  - ASN  376  <=> SER   62  - ARG   65 )                          
  41: 6c70-A f7pd-A   319 - 330 <=>  107 - 118   (GLU  405  - SER  416  <=> GLN  107  - GLY  118 )                          
  41: 6c70-A f7pd-A   331 - 339 <=>  120 - 128   (CYS  417  - GLU  425  <=> ARG  120  - SER  128 )                          
  42: 6c70-A f6t9-A   288 - 322 <=>    4 -  38   (GLY  374  - SER  408  <=> ARG    4  - ARG   38 )                          
  42: 6c70-A f6t9-A   353 - 358 <=>   39 -  44   (LYS  439  - SER  444  <=> ALA   39  - LEU   44 )                          
  42: 6c70-A f6t9-A   364 - 388 <=>   46 -  70   (THR  450  - LYS  474  <=> LEU   46  - GLN   70 )                          
  43: 6c70-A f7br-A    29 -  62 <=>    4 -  37   (SER   31  - SER   64  <=> ARG    4  - LEU   37 )                          
  43: 6c70-A f7br-A    63 -  88 <=>   40 -  65   (ASP   65  - PHE   90  <=> VAL   40  - LEU   65 )                          
  43: 6c70-A f7br-A   260 - 282 <=>   75 -  97   (ALA  346  - GLN  368  <=> ALA   75  - LEU   97 )                          
  44: 6c70-A f7kn-A    63 -  66 <=>    3 -   6   (ASP   65  - ASP   68  <=> PHE    3  - ALA    6 )                          
  44: 6c70-A f7kn-A    68 -  89 <=>    7 -  28   (LEU   70  - PRO   91  <=> VAL    7  - ALA   28 )                          
  44: 6c70-A f7kn-A    91 - 102 <=>   29 -  40   (ARG   93  - TRP  104  <=> ASN   29  - LEU   40 )                          
  44: 6c70-A f7kn-A   104 - 107 <=>   41 -  44   (ASN  106  - SER  109  <=> ALA   41  - ALA   44 )                          
  44: 6c70-A f7kn-A   242 - 260 <=>   45 -  63   (TYR  328  - ALA  346  <=> ASP   45  - GLN   63 )                          
  44: 6c70-A f7kn-A   261 - 286 <=>   67 -  92   (TYR  347  - VAL  372  <=> ALA   67  - ALA   92 )                          
  44: 6c70-A f7kn-A   287 - 290 <=>   95 -  98   (ASN  373  - ASN  376  <=> VAL   95  - ASN   98 )                          
  45: 6c70-A f6td-A    64 -  94 <=>  121 - 151   (ASP   66  - ILE   96  <=> ALA  121  - ASN  151 )                          
  45: 6c70-A f6td-A    96 -  99 <=>  154 - 157   (TYR   98  - LEU  101  <=> THR  154  - ASN  157 )                          
  45: 6c70-A f6td-A   259 - 286 <=>  162 - 189   (ASP  345  - VAL  372  <=> SER  162  - TRP  189 )                          
  45: 6c70-A f6td-A   287 - 290 <=>  192 - 195   (ASN  373  - ASN  376  <=> ALA  192  - ALA  195 )                          
  45: 6c70-A f6td-A   304 - 314 <=>  258 - 268   (LEU  390  - GLY  400  <=> ASN  258  - SER  268 )                          
  45: 6c70-A f6td-A   316 - 319 <=>  269 - 272   (ARG  402  - GLU  405  <=> TRP  269  - ASP  272 )                          
  46: 6c70-A f7iy-A    66 -  95 <=>    4 -  33   (ASP   68  - PHE   97  <=> ASP    4  - ARG   33 )                          
  46: 6c70-A f7iy-A   257 - 286 <=>   34 -  63   (VAL  343  - VAL  372  <=> ASP   34  - GLU   63 )                          
  46: 6c70-A f7iy-A   287 - 291 <=>   66 -  70   (ASN  373  - VAL  377  <=> SER   66  - ALA   70 )                          
  46: 6c70-A f7iy-A   378 - 382 <=>   82 -  86   (VAL  464  - MET  468  <=> GLU   82  - LEU   86 )                          
  47: 6c70-A f5tg-A    65 -  97 <=>    1 -  33   (VAL   67  - LYS   99  <=> MET    1  - ARG   33 )                          
  47: 6c70-A f5tg-A   187 - 197 <=>   47 -  57   (ILE  204  - VAL  214  <=> ILE   47  - LYS   57 )                          
  47: 6c70-A f5tg-A   250 - 254 <=>   68 -  72   (VAL  336  - VAL  340  <=> ILE   68  - ARG   72 )                          
  47: 6c70-A f5tg-A   261 - 283 <=>   74 -  96   (TYR  347  - ALA  369  <=> ASP   74  - ALA   96 )                          
  48: 6c70-A f5sy-A    65 -  89 <=>   56 -  80   (VAL   67  - PRO   91  <=> ASP   56  - MET   80 )                          
  48: 6c70-A f5sy-A    91 - 102 <=>   81 -  92   (ARG   93  - TRP  104  <=> GLU   81  - TRP   92 )                          
  48: 6c70-A f5sy-A   249 - 260 <=>   94 - 105   (HIS  335  - ALA  346  <=> GLY   94  - GLN  105 )                          
  48: 6c70-A f5sy-A   261 - 283 <=>  108 - 130   (TYR  347  - ALA  369  <=> CYS  108  - ASP  130 )                          
  48: 6c70-A f5sy-A   284 - 287 <=>  132 - 135   (THR  370  - ASN  373  <=> LEU  132  - LEU  135 )                          
  48: 6c70-A f5sy-A   288 - 291 <=>  138 - 141   (GLY  374  - VAL  377  <=> SER  138  - ALA  141 )                          
  48: 6c70-A f5sy-A   382 - 387 <=>  206 - 211   (MET  468  - LEU  473  <=> ALA  206  - ALA  211 )                          
  49: 6c70-A f720-A    63 -  93 <=>    5 -  35   (ASP   65  - LYS   95  <=> MET    5  - GLU   35 )                          
  49: 6c70-A f720-A   100 - 103 <=>   42 -  45   (ALA  102  - ASN  105  <=> ALA   42  - GLY   45 )                          
  49: 6c70-A f720-A   249 - 285 <=>   47 -  83   (HIS  335  - LYS  371  <=> THR   47  - MET   83 )                          
  49: 6c70-A f720-A   286 - 290 <=>   86 -  90   (VAL  372  - ASN  376  <=> ARG   86  - GLU   90 )                          
  50: 6c70-A f6h3-A    63 -  97 <=>    3 -  37   (ASP   65  - LYS   99  <=> GLN    3  - ALA   37 )                          
  50: 6c70-A f6h3-A    99 - 102 <=>   38 -  41   (LEU  101  - TRP  104  <=> GLN   38  - TRP   41 )                          
  50: 6c70-A f6h3-A   247 - 285 <=>   43 -  81   (HIS  333  - LYS  371  <=> GLY   43  - HIS   81 )                          
  50: 6c70-A f6h3-A   286 - 290 <=>   84 -  88   (VAL  372  - ASN  376  <=> ALA   84  - ARG   88 )                          
  51: 6c70-A f61t-A    53 -  58 <=>   22 -  27   (MET   55  - LEU   60  <=> ASP   22  - ILE   27 )                          
  51: 6c70-A f61t-A    63 -  89 <=>  108 - 134   (ASP   65  - PRO   91  <=> GLU  108  - LYS  134 )                          
  51: 6c70-A f61t-A    91 -  99 <=>  135 - 143   (ARG   93  - LEU  101  <=> ALA  135  - ARG  143 )                          
  51: 6c70-A f61t-A   100 - 103 <=>  148 - 151   (ALA  102  - ASN  105  <=> ALA  148  - ASP  151 )                          
  51: 6c70-A f61t-A   254 - 285 <=>  154 - 185   (VAL  340  - LYS  371  <=> GLY  154  - VAL  185 )                          
  52: 6c70-A f51q-A    63 -  93 <=>   20 -  50   (ASP   65  - LYS   95  <=> ILE   20  - TYR   50 )                          
  52: 6c70-A f51q-A    95 -  98 <=>   53 -  56   (PHE   97  - THR  100  <=> GLY   53  - SER   56 )                          
  52: 6c70-A f51q-A   259 - 283 <=>   60 -  84   (ASP  345  - ALA  369  <=> VAL   60  - GLY   84 )                          
  52: 6c70-A f51q-A   296 - 308 <=>   87 -  99   (VAL  382  - PHE  394  <=> THR   87  - LYS   99 )                          
  52: 6c70-A f51q-A   311 - 314 <=>  153 - 156   (CYS  397  - GLY  400  <=> THR  153  - GLN  156 )                          
  52: 6c70-A f51q-A   315 - 324 <=>  182 - 191   (ASN  401  - VAL  410  <=> ALA  182  - VAL  191 )                          
  52: 6c70-A f51q-A   331 - 340 <=>  199 - 208   (CYS  417  - ALA  426  <=> ARG  199  - ALA  208 )                          
  53: 6c70-A f52i-A    65 -  89 <=>    9 -  33   (VAL   67  - PRO   91  <=> ALA    9  - GLU   33 )                          
  53: 6c70-A f52i-A    91 -  95 <=>   34 -  38   (ARG   93  - PHE   97  <=> ALA   34  - ILE   38 )                          
  53: 6c70-A f52i-A    98 - 101 <=>   39 -  42   (THR  100  - ILE  103  <=> THR   39  - LEU   42 )                          
  53: 6c70-A f52i-A   104 - 107 <=>   44 -  47   (ASN  106  - SER  109  <=> ALA   44  - ASP   47 )                          
  53: 6c70-A f52i-A   244 - 281 <=>   48 -  85   (VAL  330  - TYR  367  <=> ASP   48  - GLY   85 )                          
  53: 6c70-A f52i-A   282 - 286 <=>   87 -  91   (GLN  368  - VAL  372  <=> ALA   87  - SER   91 )                          
  53: 6c70-A f52i-A   287 - 290 <=>   94 -  97   (ASN  373  - ASN  376  <=> ALA   94  - SER   97 )                          
  53: 6c70-A f52i-A   334 - 339 <=>  306 - 311   (TYR  420  - GLU  425  <=> GLY  306  - GLN  311 )                          
  54: 6c70-A f8m7-A     5 -  10 <=>   96 - 101   (GLY    7  - LEU   12  <=> ILE   96  - ILE  101 )                          
  54: 6c70-A f8m7-A    15 -  19 <=>  264 - 268   (ARG   17  - GLY   21  <=> VAL  264  - LEU  268 )                          
  54: 6c70-A f8m7-A    24 -  27 <=>  270 - 273   (MET   26  - TYR   29  <=> VAL  270  - VAL  273 )                          
  54: 6c70-A f8m7-A    28 -  32 <=>  275 - 279   (TYR   30  - LYS   34  <=> PRO  275  - GLU  279 )                          
  54: 6c70-A f8m7-A    60 -  63 <=>  330 - 333   (MET   62  - ASP   65  <=> GLN  330  - THR  333 )                          
  54: 6c70-A f8m7-A    64 -  92 <=>  593 - 621   (ASP   66  - SER   94  <=> ARG  593  - THR  621 )                          
  54: 6c70-A f8m7-A   260 - 281 <=>  623 - 644   (ALA  346  - TYR  367  <=> PRO  623  - ARG  644 )                          
  54: 6c70-A f8m7-A   283 - 287 <=>  645 - 649   (ALA  369  - ASN  373  <=> LEU  645  - THR  649 )                          
  55: 6c70-A f78e-A     4 -   8 <=>   14 -  18   (GLN    6  - ALA   10  <=> ALA   14  - ASN   18 )                          
  55: 6c70-A f78e-A    11 -  14 <=>   23 -  26   (LEU   13  - ILE   16  <=> ARG   23  - ALA   26 )                          
  55: 6c70-A f78e-A    17 -  21 <=>   27 -  31   (MET   19  - GLY   23  <=> GLY   27  - PHE   31 )                          
  55: 6c70-A f78e-A    41 -  62 <=>   32 -  53   (ILE   43  - SER   64  <=> GLU   32  - HIS   53 )                          
  55: 6c70-A f78e-A    64 -  90 <=>   81 - 107   (ASP   66  - VAL   92  <=> TRP   81  - TYR  107 )                          
  55: 6c70-A f78e-A    92 -  95 <=>  108 - 111   (SER   94  - PHE   97  <=> SER  108  - ASP  111 )                          
  55: 6c70-A f78e-A   258 - 290 <=>  112 - 144   (GLY  344  - ASN  376  <=> THR  112  - SER  144 )                          
  56: 6c70-A f7x8-A    62 -  79 <=>    8 -  25   (SER   64  - LEU   81  <=> LEU    8  - LEU   25 )                          
  56: 6c70-A f7x8-A    80 - 104 <=>   27 -  51   (HIS   82  - ASN  106  <=> PHE   27  - SER   51 )                          
  56: 6c70-A f7x8-A   105 - 108 <=>   76 -  79   (PRO  107  - HIS  110  <=> ARG   76  - THR   79 )                          
  56: 6c70-A f7x8-A   109 - 112 <=>  143 - 146   (PRO  111  - ALA  114  <=> VAL  143  - THR  146 )                          
  56: 6c70-A f7x8-A   122 - 125 <=>  151 - 154   (ALA  124  - LYS  127  <=> ASP  151  - PRO  154 )                          
  56: 6c70-A f7x8-A   215 - 218 <=>  199 - 202   (ALA  232  - LYS  235  <=> GLY  199  - GLY  202 )                          
  56: 6c70-A f7x8-A   250 - 253 <=>  206 - 209   (VAL  336  - LEU  339  <=> VAL  206  - LEU  209 )                          
  56: 6c70-A f7x8-A   256 - 259 <=>  210 - 213   (ALA  342  - ASP  345  <=> ASP  210  - PRO  213 )                          
  56: 6c70-A f7x8-A   261 - 285 <=>  215 - 239   (TYR  347  - LYS  371  <=> LEU  215  - GLU  239 )                          
  56: 6c70-A f7x8-A   384 - 388 <=>  240 - 244   (LEU  470  - LYS  474  <=> ILE  240  - ARG  244 )                          
  57: 6c70-A f6zr-A    55 -  58 <=>   89 -  92   (ALA   57  - LEU   60  <=> PRO   89  - TYR   92 )                          
  57: 6c70-A f6zr-A    64 -  88 <=>  111 - 135   (ASP   66  - PHE   90  <=> ALA  111  - ALA  135 )                          
  57: 6c70-A f6zr-A    90 -  95 <=>  136 - 141   (VAL   92  - PHE   97  <=> ARG  136  - PHE  141 )                          
  57: 6c70-A f6zr-A   257 - 284 <=>  142 - 169   (VAL  343  - THR  370  <=> ASP  142  - ALA  169 )                          
  57: 6c70-A f6zr-A   285 - 290 <=>  171 - 176   (LYS  371  - ASN  376  <=> ARG  171  - PRO  176 )                          
  58: 6c70-A f78k-A     1 -   4 <=>   93 -  96   (PHE    3  - GLN    6  <=> PRO   93  - ASP   96 )                          
  58: 6c70-A f78k-A    25 -  28 <=>   99 - 102   (PHE   27  - TYR   30  <=> PRO   99  - ARG  102 )                          
  58: 6c70-A f78k-A    33 -  65 <=>  108 - 140   (LYS   35  - VAL   67  <=> LEU  108  - PHE  140 )                          
  58: 6c70-A f78k-A    66 -  92 <=>  164 - 190   (ASP   68  - SER   94  <=> LEU  164  - TYR  190 )                          
  58: 6c70-A f78k-A    93 -  96 <=>  193 - 196   (LYS   95  - TYR   98  <=> GLY  193  - ARG  196 )                          
  58: 6c70-A f78k-A    99 - 102 <=>  197 - 200   (LEU  101  - TRP  104  <=> LEU  197  - ARG  200 )                          
  58: 6c70-A f78k-A   256 - 280 <=>  204 - 228   (ALA  342  - ALA  366  <=> LEU  204  - TRP  228 )                          
  58: 6c70-A f78k-A   282 - 285 <=>  229 - 232   (GLN  368  - LYS  371  <=> LEU  229  - TYR  232 )                          
  58: 6c70-A f78k-A   286 - 291 <=>  234 - 239   (VAL  372  - VAL  377  <=> LEU  234  - ARG  239 )                          
  58: 6c70-A f78k-A   300 - 312 <=>  263 - 275   (LEU  386  - ILE  398  <=> MET  263  - SER  275 )                          
  58: 6c70-A f78k-A   355 - 358 <=>  279 - 282   (MET  441  - SER  444  <=> LEU  279  - LEU  282 )                          
  58: 6c70-A f78k-A   364 - 377 <=>  283 - 296   (THR  450  - VAL  463  <=> ARG  283  - SER  296 )                          
  59: 6c70-A f8rg-A    65 -  87 <=>   13 -  35   (VAL   67  - TYR   89  <=> ILE   13  - GLY   35 )                          
  59: 6c70-A f8rg-A    89 - 100 <=>   36 -  47   (PRO   91  - ALA  102  <=> PHE   36  - PRO   47 )                          
  59: 6c70-A f8rg-A   253 - 282 <=>   48 -  77   (LEU  339  - GLN  368  <=> TRP   48  - LEU   77 )                          
  59: 6c70-A f8rg-A   284 - 290 <=>   82 -  88   (THR  370  - ASN  376  <=> ARG   82  - PRO   88 )                          
  60: 6c70-A f6yz-A    66 -  94 <=>   24 -  52   (ASP   68  - ILE   96  <=> ILE   24  - ARG   52 )                          
  60: 6c70-A f6yz-A    99 - 102 <=>   79 -  82   (LEU  101  - TRP  104  <=> ASP   79  - ILE   82 )                          
  60: 6c70-A f6yz-A   103 - 106 <=>   92 -  95   (ASN  105  - ASN  108  <=> SER   92  - ASP   95 )                          
  60: 6c70-A f6yz-A   256 - 286 <=>  135 - 165   (ALA  342  - VAL  372  <=> THR  135  - ALA  165 )                          
  60: 6c70-A f6yz-A   287 - 290 <=>  168 - 171   (ASN  373  - ASN  376  <=> LEU  168  - PHE  171 )                          
  61: 6c70-A f8d5-A    64 -  92 <=>   14 -  42   (ASP   66  - SER   94  <=> SER   14  - ASN   42 )                          
  61: 6c70-A f8d5-A    95 -  99 <=>   43 -  47   (PHE   97  - LEU  101  <=> PRO   43  - SER   47 )                          
  61: 6c70-A f8d5-A   254 - 286 <=>   48 -  80   (VAL  340  - VAL  372  <=> GLY   48  - VAL   80 )                          
  61: 6c70-A f8d5-A   287 - 290 <=>   83 -  86   (ASN  373  - ASN  376  <=> ALA   83  - MET   86 )                          
  62: 6c70-A f6zu-A    63 -  96 <=>    5 -  38   (ASP   65  - TYR   98  <=> GLN    5  - LYS   38 )                          
  62: 6c70-A f6zu-A   248 - 285 <=>   46 -  83   (LYS  334  - LYS  371  <=> SER   46  - MET   83 )                          
  62: 6c70-A f6zu-A   286 - 290 <=>   86 -  90   (VAL  372  - ASN  376  <=> THR   86  - VAL   90 )                          
  63: 6c70-A f8ch-A   261 - 287 <=>    2 -  28   (TYR  347  - ASN  373  <=> ASP    2  - ILE   28 )                          
  63: 6c70-A f8ch-A   288 - 313 <=>   55 -  80   (GLY  374  - PHE  399  <=> GLN   55  - PRO   80 )                          
  63: 6c70-A f8ch-A   320 - 323 <=>   90 -  93   (GLU  406  - SER  409  <=> PHE   90  - SER   93 )                          
  63: 6c70-A f8ch-A   351 - 356 <=>   94 -  99   (CYS  437  - SER  442  <=> GLY   94  - LEU   99 )                          
  63: 6c70-A f8ch-A   364 - 376 <=>  103 - 115   (THR  450  - ALA  462  <=> LEU  103  - LEU  115 )                          
  63: 6c70-A f8ch-A   377 - 388 <=>  117 - 128   (VAL  463  - LYS  474  <=> GLU  117  - PRO  128 )                          
  64: 6c70-A f6x5-A    63 -  91 <=>  110 - 138   (ASP   65  - ARG   93  <=> ASP  110  - ASN  138 )                          
  64: 6c70-A f6x5-A   260 - 279 <=>  140 - 159   (ALA  346  - LEU  365  <=> ASP  140  - GLY  159 )                          
  64: 6c70-A f6x5-A   372 - 375 <=>  162 - 165   (SER  458  - GLY  461  <=> GLY  162  - GLY  165 )                          
  64: 6c70-A f6x5-A   376 - 379 <=>  197 - 200   (ALA  462  - THR  465  <=> GLU  197  - GLN  200 )                          
  64: 6c70-A f6x5-A   385 - 388 <=>  225 - 228   (VAL  471  - LYS  474  <=> VAL  225  - LYS  228 )                          
  65: 6c70-A f8o0-A    12 -  15 <=>   10 -  13   (PRO   14  - ARG   17  <=> LEU   10  - PRO   13 )                          
  65: 6c70-A f8o0-A    18 -  21 <=>   14 -  17   (GLN   20  - GLY   23  <=> SER   14  - PHE   17 )                          
  65: 6c70-A f8o0-A    43 -  63 <=>   18 -  38   (THR   45  - ASP   65  <=> ARG   18  - GLY   38 )                          
  65: 6c70-A f8o0-A    64 -  93 <=>   43 -  72   (ASP   66  - LYS   95  <=> LEU   43  - ALA   72 )                          
  65: 6c70-A f8o0-A    95 -  98 <=>   73 -  76   (PHE   97  - THR  100  <=> LYS   73  - PRO   76 )                          
  65: 6c70-A f8o0-A   256 - 285 <=>   77 - 106   (ALA  342  - LYS  371  <=> LEU   77  - ALA  106 )                          
  65: 6c70-A f8o0-A   328 - 332 <=>  149 - 153   (ALA  414  - HIS  418  <=> GLN  149  - SER  153 )                          
  65: 6c70-A f8o0-A   335 - 338 <=>  154 - 157   (ASP  421  - GLU  424  <=> GLU  154  - SER  157 )                          
  66: 6c70-A f7rx-A    64 -  96 <=>    1 -  33   (ASP   66  - TYR   98  <=> MET    1  - ARG   33 )                          
  66: 6c70-A f7rx-A    99 - 102 <=>   34 -  37   (LEU  101  - TRP  104  <=> LEU   34  - THR   37 )                          
  66: 6c70-A f7rx-A   250 - 283 <=>   39 -  72   (VAL  336  - ALA  369  <=> THR   39  - GLN   72 )                          
  66: 6c70-A f7rx-A   284 - 287 <=>   74 -  77   (THR  370  - ASN  373  <=> ALA   74  - ASN   77 )                          
  66: 6c70-A f7rx-A   288 - 291 <=>   80 -  83   (GLY  374  - VAL  377  <=> GLY   80  - ALA   83 )                          
  67: 6c70-A f8mh-A    64 -  97 <=>   90 - 123   (ASP   66  - LYS   99  <=> PRO   90  - PRO  123 )                          
  67: 6c70-A f8mh-A   100 - 103 <=>  191 - 194   (ALA  102  - ASN  105  <=> GLU  191  - GLY  194 )                          
  67: 6c70-A f8mh-A   254 - 257 <=>  200 - 203   (VAL  340  - VAL  343  <=> LEU  200  - ASP  203 )                          
  67: 6c70-A f8mh-A   260 - 284 <=>  204 - 228   (ALA  346  - THR  370  <=> ALA  204  - LYS  228 )                          
  67: 6c70-A f8mh-A   285 - 288 <=>  231 - 234   (LYS  371  - GLY  374  <=> ALA  231  - ALA  234 )                          
  67: 6c70-A f8mh-A   313 - 324 <=>  369 - 380   (PHE  399  - VAL  410  <=> ILE  369  - ALA  380 )                          
  67: 6c70-A f8mh-A   351 - 354 <=>  381 - 384   (CYS  437  - ALA  440  <=> GLY  381  - PRO  384 )                          
  67: 6c70-A f8mh-A   355 - 358 <=>  387 - 390   (MET  441  - SER  444  <=> ALA  387  - ALA  390 )                          
  67: 6c70-A f8mh-A   364 - 367 <=>  392 - 395   (THR  450  - LEU  453  <=> LEU  392  - LEU  395 )                          
  67: 6c70-A f8mh-A   369 - 373 <=>  397 - 401   (LEU  455  - VAL  459  <=> ILE  397  - CYS  401 )                          
  67: 6c70-A f8mh-A   374 - 379 <=>  725 - 730   (LEU  460  - THR  465  <=> PHE  725  - VAL  730 )                          
  67: 6c70-A f8mh-A   381 - 388 <=>  731 - 738   (PHE  467  - LYS  474  <=> VAL  731  - ARG  738 )                          
  68: 6c70-A f7qr-A    63 -  96 <=>   23 -  56   (ASP   65  - TYR   98  <=> HIS   23  - ALA   56 )                          
  68: 6c70-A f7qr-A   248 - 287 <=>   81 - 120   (LYS  334  - ASN  373  <=> THR   81  - ARG  120 )                          
  69: 6c70-A f51d-A    64 -  97 <=>    6 -  39   (ASP   66  - LYS   99  <=> ALA    6  - ALA   39 )                          
  69: 6c70-A f51d-A    99 - 102 <=>   40 -  43   (LEU  101  - TRP  104  <=> GLN   40  - HIS   43 )                          
  69: 6c70-A f51d-A   247 - 286 <=>   45 -  84   (HIS  333  - VAL  372  <=> GLY   45  - VAL   84 )                          
  69: 6c70-A f51d-A   287 - 290 <=>   87 -  90   (ASN  373  - ASN  376  <=> ASP   87  - ALA   90 )                          
  70: 6c70-A f6kb-A    63 -  66 <=>    3 -   6   (ASP   65  - ASP   68  <=> PHE    3  - ALA    6 )                          
  70: 6c70-A f6kb-A    68 -  89 <=>    7 -  28   (LEU   70  - PRO   91  <=> ALA    7  - ALA   28 )                          
  70: 6c70-A f6kb-A    91 - 102 <=>   29 -  40   (ARG   93  - TRP  104  <=> ASN   29  - LEU   40 )                          
  70: 6c70-A f6kb-A   104 - 107 <=>   41 -  44   (ASN  106  - SER  109  <=> ALA   41  - ALA   44 )                          
  70: 6c70-A f6kb-A   242 - 260 <=>   45 -  63   (TYR  328  - ALA  346  <=> ASP   45  - GLN   63 )                          
  70: 6c70-A f6kb-A   261 - 286 <=>   67 -  92   (TYR  347  - VAL  372  <=> ALA   67  - ALA   92 )                          
  70: 6c70-A f6kb-A   287 - 290 <=>   95 -  98   (ASN  373  - ASN  376  <=> ALA   95  - LEU   98 )                          
  70: 6c70-A f6kb-A   334 - 337 <=>  197 - 200   (TYR  420  - SER  423  <=> GLY  197  - PRO  200 )                          
  71: 6c70-A f58r-A     2 -   5 <=>   80 -  83   (LYS    4  - GLY    7  <=> ALA   80  - ILE   83 )                          
  71: 6c70-A f58r-A     7 -  15 <=>   84 -  92   (VAL    9  - ARG   17  <=> ALA   84  - HIS   92 )                          
  71: 6c70-A f58r-A    65 -  87 <=>  114 - 136   (VAL   67  - TYR   89  <=> LYS  114  - ARG  136 )                          
  71: 6c70-A f58r-A    89 -  92 <=>  137 - 140   (PRO   91  - SER   94  <=> SER  137  - ASP  140 )                          
  71: 6c70-A f58r-A   258 - 282 <=>  142 - 166   (GLY  344  - GLN  368  <=> PRO  142  - ALA  166 )                          
  71: 6c70-A f58r-A   284 - 288 <=>  167 - 171   (THR  370  - GLY  374  <=> SER  167  - ALA  171 )                          
  71: 6c70-A f58r-A   367 - 372 <=>  181 - 186   (LEU  453  - SER  458  <=> THR  181  - ALA  186 )                          
  72: 6c70-A f7td-A    64 -  89 <=>   49 -  74   (ASP   66  - PRO   91  <=> ASP   49  - ALA   74 )                          
  72: 6c70-A f7td-A    91 - 102 <=>   75 -  86   (ARG   93  - TRP  104  <=> VAL   75  - LEU   86 )                          
  72: 6c70-A f7td-A   103 - 106 <=>   88 -  91   (ASN  105  - ASN  108  <=> SER   88  - THR   91 )                          
  72: 6c70-A f7td-A   245 - 260 <=>   92 - 107   (GLU  331  - ALA  346  <=> ASP   92  - GLN  107 )                          
  72: 6c70-A f7td-A   261 - 286 <=>  110 - 135   (TYR  347  - VAL  372  <=> GLN  110  - SER  135 )                          
  72: 6c70-A f7td-A   287 - 290 <=>  138 - 141   (ASN  373  - ASN  376  <=> LEU  138  - LEU  141 )                          
  73: 6c70-A f67g-A    64 -  88 <=>   13 -  37   (ASP   66  - PHE   90  <=> ALA   13  - MET   37 )                          
  73: 6c70-A f67g-A    90 -  93 <=>   38 -  41   (VAL   92  - LYS   95  <=> GLY   38  - ALA   41 )                          
  73: 6c70-A f67g-A    99 - 102 <=>   44 -  47   (LEU  101  - TRP  104  <=> ALA   44  - VAL   47 )                          
  73: 6c70-A f67g-A   255 - 286 <=>   50 -  81   (THR  341  - VAL  372  <=> ALA   50  - ASN   81 )                          
  73: 6c70-A f67g-A   287 - 290 <=>   84 -  87   (ASN  373  - ASN  376  <=> ALA   84  - TYR   87 )                          
  74: 6c70-A f7kl-A    31 -  35 <=>   38 -  42   (GLY   33  - PRO   37  <=> ALA   38  - ASP   42 )                          
  74: 6c70-A f7kl-A    56 -  59 <=>   62 -  65   (VAL   58  - MET   61  <=> GLY   62  - ARG   65 )                          
  74: 6c70-A f7kl-A    68 -  99 <=>   66 -  97   (LEU   70  - LEU  101  <=> SER   66  - ASP   97 )                          
  74: 6c70-A f7kl-A   256 - 262 <=>   99 - 105   (ALA  342  - GLY  348  <=> ASN   99  - LEU  105 )                          
  74: 6c70-A f7kl-A   263 - 282 <=>  107 - 126   (VAL  349  - GLN  368  <=> ASP  107  - MET  126 )                          
  74: 6c70-A f7kl-A   284 - 288 <=>  127 - 131   (THR  370  - GLY  374  <=> ARG  127  - LEU  131 )                          
  75: 6c70-A f54l-A    58 -  62 <=>   12 -  16   (LEU   60  - SER   64  <=> LEU   12  - ALA   16 )                          
  75: 6c70-A f54l-A    63 -  95 <=>   41 -  73   (ASP   65  - PHE   97  <=> PHE   41  - SER   73 )                          
  75: 6c70-A f54l-A   261 - 284 <=>   75 -  98   (TYR  347  - THR  370  <=> ALA   75  - PRO   98 )                          
  75: 6c70-A f54l-A   384 - 388 <=>   99 - 103   (LEU  470  - LYS  474  <=> ARG   99  - ASP  103 )                          
  76: 6c70-A f6ez-A     8 -  13 <=>   65 -  70   (ALA   10  - ASN   15  <=> ARG   65  - SER   70 )                          
  76: 6c70-A f6ez-A    16 -  19 <=>  115 - 118   (VAL   18  - GLY   21  <=> GLU  115  - ARG  118 )                          
  76: 6c70-A f6ez-A    29 -  36 <=>  127 - 134   (SER   31  - HIS   38  <=> PHE  127  - ILE  134 )                          
  76: 6c70-A f6ez-A    45 -  49 <=>  136 - 140   (LEU   47  - LEU   51  <=> ASP  136  - HIS  140 )                          
  76: 6c70-A f6ez-A    52 -  55 <=>  141 - 144   (GLY   54  - ALA   57  <=> PRO  141  - GLY  144 )                          
  76: 6c70-A f6ez-A    57 -  60 <=>  186 - 189   (ASN   59  - MET   62  <=> ILE  186  - ASP  189 )                          
  76: 6c70-A f6ez-A    63 -  93 <=>  201 - 231   (ASP   65  - LYS   95  <=> PRO  201  - ILE  231 )                          
  76: 6c70-A f6ez-A   259 - 262 <=>  242 - 245   (ASP  345  - GLY  348  <=> GLY  242  - SER  245 )                          
  76: 6c70-A f6ez-A   263 - 289 <=>  247 - 273   (VAL  349  - VAL  375  <=> ASN  247  - GLY  273 )                          
  77: 6c70-A f7v0-A    63 -  91 <=>  241 - 269   (ASP   65  - ARG   93  <=> ALA  241  - MET  269 )                          
  77: 6c70-A f7v0-A    92 -  95 <=>  273 - 276   (SER   94  - PHE   97  <=> ALA  273  - LEU  276 )                          
  77: 6c70-A f7v0-A   257 - 285 <=>  277 - 305   (VAL  343  - LYS  371  <=> PRO  277  - LEU  305 )                          
  77: 6c70-A f7v0-A   286 - 290 <=>  307 - 311   (VAL  372  - ASN  376  <=> ARG  307  - GLY  311 )                          
  77: 6c70-A f7v0-A   383 - 387 <=>  357 - 361   (VAL  469  - LEU  473  <=> SER  357  - LEU  361 )                          
  78: 6c70-A f7xj-A    63 -  67 <=>   13 -  17   (ASP   65  - ASP   69  <=> TYR   13  - PRO   17 )                          
  78: 6c70-A f7xj-A    70 -  88 <=>   18 -  36   (ALA   72  - PHE   90  <=> PRO   18  - ALA   36 )                          
  78: 6c70-A f7xj-A    90 -  95 <=>   37 -  42   (VAL   92  - PHE   97  <=> TYR   37  - TRP   42 )                          
  78: 6c70-A f7xj-A   259 - 283 <=>   43 -  67   (ASP  345  - ALA  369  <=> TRP   43  - SER   67 )                          
  79: 6c70-A f7jf-A    63 -  91 <=>   13 -  41   (ASP   65  - ARG   93  <=> ARG   13  - GLY   41 )                          
  79: 6c70-A f7jf-A   260 - 281 <=>   43 -  64   (ALA  346  - TYR  367  <=> SER   43  - GLY   64 )                          
  79: 6c70-A f7jf-A   284 - 287 <=>   66 -  69   (THR  370  - ASN  373  <=> LEU   66  - GLY   69 )                          
  79: 6c70-A f7jf-A   290 - 305 <=>  171 - 186   (ASN  376  - GLY  391  <=> LEU  171  - PRO  186 )                          
  79: 6c70-A f7jf-A   312 - 315 <=>  388 - 391   (ILE  398  - ASN  401  <=> ARG  388  - ALA  391 )                          
  79: 6c70-A f7jf-A   366 - 369 <=>  393 - 396   (SER  452  - LEU  455  <=> ILE  393  - ALA  396 )                          
  80: 6c70-A f8ag-A    63 -  99 <=>   18 -  54   (ASP   65  - LEU  101  <=> GLY   18  - ASP   54 )                          
  80: 6c70-A f8ag-A   100 - 103 <=>   56 -  59   (ALA  102  - ASN  105  <=> ALA   56  - GLY   59 )                          
  80: 6c70-A f8ag-A   250 - 255 <=>   63 -  68   (VAL  336  - THR  341  <=> VAL   63  - ALA   68 )                          
  80: 6c70-A f8ag-A   257 - 286 <=>   69 -  98   (VAL  343  - VAL  372  <=> VAL   69  - GLU   98 )                          
  80: 6c70-A f8ag-A   287 - 290 <=>  101 - 104   (ASN  373  - ASN  376  <=> ARG  101  - THR  104 )                          
  80: 6c70-A f8ag-A   382 - 387 <=>  155 - 160   (MET  468  - LEU  473  <=> HIS  155  - ALA  160 )                          
  81: 6c70-A f5qk-A    66 - 106 <=>    1 -  41   (ASP   68  - ASN  108  <=> MET    1  - GLY   41 )                          
  81: 6c70-A f5qk-A   241 - 260 <=>   44 -  63   (LYS  327  - ALA  346  <=> ARG   44  - ASN   63 )                          
  81: 6c70-A f5qk-A   261 - 286 <=>   66 -  91   (TYR  347  - VAL  372  <=> LYS   66  - GLN   91 )                          
  81: 6c70-A f5qk-A   287 - 290 <=>   94 -  97   (ASN  373  - ASN  376  <=> LEU   94  - GLN   97 )                          
  82: 6c70-A f6wj-A    63 -  66 <=>    1 -   4   (ASP   65  - ASP   68  <=> MET    1  - ALA    4 )                          
  82: 6c70-A f6wj-A    68 -  94 <=>    5 -  31   (LEU   70  - ILE   96  <=> HIS    5  - MET   31 )                          
  82: 6c70-A f6wj-A    96 -  99 <=>   33 -  36   (TYR   98  - LEU  101  <=> GLU   33  - LYS   36 )                          
  82: 6c70-A f6wj-A   253 - 282 <=>   37 -  66   (LEU  339  - GLN  368  <=> TYR   37  - HIS   66 )                          
  82: 6c70-A f6wj-A   283 - 286 <=>   68 -  71   (ALA  369  - VAL  372  <=> VAL   68  - ALA   71 )                          
  82: 6c70-A f6wj-A   307 - 310 <=>   93 -  96   (VAL  393  - PHE  396  <=> LEU   93  - SER   96 )                          
  83: 6c70-A f5sg-A   116 - 119 <=>    4 -   7   (ALA  118  - HIS  121  <=> LYS    4  - LYS    7 )                          
  83: 6c70-A f5sg-A   124 - 150 <=>   10 -  36   (THR  126  - ILE  152  <=> ILE   10  - ALA   36 )                          
  83: 6c70-A f5sg-A   151 - 154 <=>   39 -  42   (GLU  153  - PRO  171  <=> VAL   39  - ARG   42 )                          
  83: 6c70-A f5sg-A   164 - 169 <=>   55 -  60   (TYR  181  - MET  186  <=> THR   55  - VAL   60 )                          
  83: 6c70-A f5sg-A   171 - 199 <=>   61 -  89   (GLY  188  - PHE  216  <=> GLY   61  - SER   89 )                          
  83: 6c70-A f5sg-A   201 - 220 <=>   90 - 109   (SER  218  - LEU  237  <=> TYR   90  - GLY  109 )                          
  83: 6c70-A f5sg-A   302 - 312 <=>  224 - 234   (TYR  388  - ILE  398  <=> SER  224  - ASN  234 )                          
  83: 6c70-A f5sg-A   351 - 355 <=>  358 - 362   (CYS  437  - MET  441  <=> PHE  358  - ILE  362 )                          
  83: 6c70-A f5sg-A   377 - 384 <=>  382 - 389   (VAL  463  - LEU  470  <=> SER  382  - ASP  389 )                          
  84: 6c70-A f5r1-A    63 -  78 <=>    2 -  17   (ASP   65  - PHE   80  <=> GLY    2  - LEU   17 )                          
  84: 6c70-A f5r1-A    79 -  90 <=>   19 -  30   (LEU   81  - VAL   92  <=> ALA   19  - LEU   30 )                          
  84: 6c70-A f5r1-A    92 - 104 <=>   31 -  43   (SER   94  - ASN  106  <=> PRO   31  - PRO   43 )                          
  84: 6c70-A f5r1-A   186 - 193 <=>   63 -  70   (VAL  203  - ASN  210  <=> LEU   63  - LEU   70 )                          
  84: 6c70-A f5r1-A   199 - 205 <=>   79 -  85   (PHE  216  - PHE  222  <=> GLY   79  - LEU   85 )                          
  84: 6c70-A f5r1-A   229 - 233 <=>  157 - 161   (THR  315  - GLU  319  <=> VAL  157  - ILE  161 )                          
  84: 6c70-A f5r1-A   258 - 261 <=>  270 - 273   (GLY  344  - TYR  347  <=> ARG  270  - THR  273 )                          
  84: 6c70-A f5r1-A   262 - 286 <=>  275 - 299   (GLY  348  - VAL  372  <=> THR  275  - ALA  299 )                          
  84: 6c70-A f5r1-A   287 - 290 <=>  302 - 305   (ASN  373  - ASN  376  <=> ASP  302  - ILE  305 )                          
  85: 6c70-A f7c9-A    63 -  91 <=>   18 -  46   (ASP   65  - ARG   93  <=> SER   18  - GLY   46 )                          
  85: 6c70-A f7c9-A   260 - 280 <=>   48 -  68   (ALA  346  - ALA  366  <=> ALA   48  - GLY   68 )                          
  85: 6c70-A f7c9-A   282 - 287 <=>   69 -  74   (GLN  368  - ASN  373  <=> TRP   69  - ALA   74 )                          
  86: 6c70-A f7o0-A    64 -  92 <=>  126 - 154   (ASP   66  - SER   94  <=> ARG  126  - HIS  154 )                          
  86: 6c70-A f7o0-A    93 -  96 <=>  156 - 159   (LYS   95  - TYR   98  <=> LEU  156  - GLU  159 )                          
  86: 6c70-A f7o0-A   194 - 197 <=>  163 - 166   (SER  211  - VAL  214  <=> ALA  163  - SER  166 )                          
  86: 6c70-A f7o0-A   256 - 259 <=>  178 - 181   (ALA  342  - ASP  345  <=> THR  178  - ASP  181 )                          
  86: 6c70-A f7o0-A   263 - 286 <=>  193 - 216   (VAL  349  - VAL  372  <=> ALA  193  - VAL  216 )                          
  86: 6c70-A f7o0-A   287 - 291 <=>  220 - 224   (ASN  373  - VAL  377  <=> ALA  220  - LEU  224 )                          
  86: 6c70-A f7o0-A   294 - 297 <=>  230 - 233   (ALA  380  - ILE  383  <=> ALA  230  - THR  233 )                          
  86: 6c70-A f7o0-A   323 - 331 <=>  506 - 514   (SER  409  - CYS  417  <=> THR  506  - ARG  514 )                          
  86: 6c70-A f7o0-A   332 - 336 <=>  517 - 521   (HIS  418  - GLY  422  <=> PHE  517  - GLY  521 )                          
  86: 6c70-A f7o0-A   340 - 343 <=>  524 - 527   (ALA  426  - PHE  429  <=> GLU  524  - TYR  527 )                          
  87: 6c70-A f6rf-A    60 -  90 <=>   27 -  57   (MET   62  - VAL   92  <=> VAL   27  - PRO   57 )                          
  87: 6c70-A f6rf-A    94 -  98 <=>   95 -  99   (ILE   96  - THR  100  <=> TRP   95  - GLN   99 )                          
  87: 6c70-A f6rf-A   256 - 282 <=>  100 - 126   (ALA  342  - GLN  368  <=> VAL  100  - PHE  126 )                          
  88: 6c70-A f6mr-A     7 -  10 <=>  282 - 285   (VAL    9  - LEU   12  <=> PRO  282  - PRO  285 )                          
  88: 6c70-A f6mr-A    12 -  18 <=>  290 - 296   (PRO   14  - GLN   20  <=> ALA  290  - LEU  296 )                          
  88: 6c70-A f6mr-A    29 -  32 <=>  403 - 406   (SER   31  - LYS   34  <=> PRO  403  - ALA  406 )                          
  88: 6c70-A f6mr-A    33 -  40 <=>  408 - 415   (LYS   35  - CYS   42  <=> ASP  408  - ILE  415 )                          
  88: 6c70-A f6mr-A    41 -  50 <=>  417 - 426   (ILE   43  - GLN   52  <=> ASP  417  - GLY  426 )                          
  88: 6c70-A f6mr-A    51 -  62 <=>  428 - 439   (TYR   53  - SER   64  <=> TYR  428  - ALA  439 )                          
  88: 6c70-A f6mr-A    63 -  66 <=>  441 - 444   (ASP   65  - ASP   68  <=> TYR  441  - PRO  444 )                          
  88: 6c70-A f6mr-A    68 -  90 <=>  445 - 467   (LEU   70  - VAL   92  <=> ALA  445  - ALA  467 )                          
  88: 6c70-A f6mr-A    96 -  99 <=>  496 - 499   (TYR   98  - LEU  101  <=> GLN  496  - PRO  499 )                          
  88: 6c70-A f6mr-A   259 - 263 <=>  503 - 507   (ASP  345  - VAL  349  <=> ILE  503  - VAL  507 )                          
  88: 6c70-A f6mr-A   264 - 279 <=>  509 - 524   (ALA  350  - LEU  365  <=> ALA  509  - GLN  524 )                          
  89: 6c70-A f6k4-A    56 -  59 <=>    1 -   4   (VAL   58  - MET   61  <=> MET    1  - THR    4 )                          
  89: 6c70-A f6k4-A    64 -  90 <=>  100 - 126   (ASP   66  - VAL   92  <=> GLY  100  - ASP  126 )                          
  89: 6c70-A f6k4-A    92 -  95 <=>  127 - 130   (SER   94  - PHE   97  <=> PRO  127  - ASP  130 )                          
  89: 6c70-A f6k4-A   257 - 286 <=>  131 - 160   (VAL  343  - VAL  372  <=> ALA  131  - VAL  160 )                          
  89: 6c70-A f6k4-A   287 - 290 <=>  163 - 166   (ASN  373  - ASN  376  <=> SER  163  - TRP  166 )                          
  89: 6c70-A f6k4-A   313 - 316 <=>  203 - 206   (PHE  399  - ARG  402  <=> THR  203  - THR  206 )                          
  89: 6c70-A f6k4-A   322 - 325 <=>  208 - 211   (SER  408  - MET  411  <=> GLY  208  - ILE  211 )                          
  89: 6c70-A f6k4-A   329 - 332 <=>  212 - 215   (TYR  415  - HIS  418  <=> THR  212  - THR  215 )                          
  89: 6c70-A f6k4-A   371 - 374 <=>  230 - 233   (ALA  457  - LEU  460  <=> PRO  230  - GLY  233 )                          
  90: 6c70-A f6rd-A   169 - 173 <=>  506 - 510   (MET  186  - GLY  190  <=> LEU  506  - GLY  510 )                          
  90: 6c70-A f6rd-A   174 - 219 <=>  512 - 557   (HIS  191  - PRO  236  <=> GLU  512  - GLY  557 )                          
  90: 6c70-A f6rd-A   222 - 225 <=>  559 - 562   (GLU  239  - ALA  242  <=> LYS  559  - ARG  562 )                          
  90: 6c70-A f6rd-A   235 - 238 <=>  563 - 566   (LEU  321  - SER  324  <=> GLN  563  - ASN  566 )                          
  90: 6c70-A f6rd-A   240 - 259 <=>  567 - 586   (ILE  326  - ASP  345  <=> ALA  567  - THR  586 )                          
  90: 6c70-A f6rd-A   261 - 280 <=>  587 - 606   (TYR  347  - ALA  366  <=> ASP  587  - PRO  606 )                          
  90: 6c70-A f6rd-A   295 - 308 <=>  610 - 623   (THR  381  - PHE  394  <=> SER  610  - ALA  623 )                          
  90: 6c70-A f6rd-A   342 - 354 <=>  651 - 663   (THR  428  - ALA  440  <=> THR  651  - LEU  663 )                          
  91: 6c70-A f6tx-A    57 -  60 <=>   20 -  23   (ASN   59  - MET   62  <=> PRO   20  - ALA   23 )                          
  91: 6c70-A f6tx-A    64 -  99 <=>   26 -  61   (ASP   66  - LEU  101  <=> LEU   26  - GLY   61 )                          
  91: 6c70-A f6tx-A   256 - 287 <=>   63 -  94   (ALA  342  - ASN  373  <=> TYR   63  - HIS   94 )                          
  92: 6c70-A f7wd-A    64 -  79 <=>   41 -  56   (ASP   66  - LEU   81  <=> LYS   41  - LEU   56 )                          
  92: 6c70-A f7wd-A    80 -  92 <=>   58 -  70   (HIS   82  - SER   94  <=> VAL   58  - GLY   70 )                          
  92: 6c70-A f7wd-A   261 - 285 <=>   74 -  98   (TYR  347  - LYS  371  <=> PHE   74  - ARG   98 )                          
  92: 6c70-A f7wd-A   286 - 290 <=>  100 - 104   (VAL  372  - ASN  376  <=> VAL  100  - ALA  104 )                          
  92: 6c70-A f7wd-A   327 - 332 <=>  203 - 208   (ALA  413  - HIS  418  <=> ALA  203  - LYS  208 )                          
  92: 6c70-A f7wd-A   333 - 338 <=>  210 - 215   (TRP  419  - GLU  424  <=> MET  210  - SER  215 )                          
  93: 6c70-A f6hh-A    63 -  66 <=>    3 -   6   (ASP   65  - ASP   68  <=> PHE    3  - ALA    6 )                          
  93: 6c70-A f6hh-A    68 -  94 <=>    7 -  33   (LEU   70  - ILE   96  <=> ALA    7  - SER   33 )                          
  93: 6c70-A f6hh-A    96 - 102 <=>   34 -  40   (TYR   98  - TRP  104  <=> ALA   34  - LEU   40 )                          
  93: 6c70-A f6hh-A   104 - 107 <=>   41 -  44   (ASN  106  - SER  109  <=> ALA   41  - ALA   44 )                          
  93: 6c70-A f6hh-A   242 - 260 <=>   45 -  63   (TYR  328  - ALA  346  <=> ASP   45  - GLN   63 )                          
  93: 6c70-A f6hh-A   261 - 286 <=>   67 -  92   (TYR  347  - VAL  372  <=> VAL   67  - ALA   92 )                          
  93: 6c70-A f6hh-A   287 - 290 <=>   95 -  98   (ASN  373  - ASN  376  <=> VAL   95  - LEU   98 )                          
  93: 6c70-A f6hh-A   330 - 333 <=>  335 - 338   (SER  416  - TRP  419  <=> ALA  335  - ALA  338 )                          
  93: 6c70-A f6hh-A   335 - 338 <=>  366 - 369   (ASP  421  - GLU  424  <=> ASN  366  - LEU  369 )                          
  94: 6c70-A f7ew-A    66 -  77 <=>    1 -  12   (ASP   68  - PHE   79  <=> MET    1  - MET   12 )                          
  94: 6c70-A f7ew-A    79 -  97 <=>   13 -  31   (LEU   81  - LYS   99  <=> PRO   13  - THR   31 )                          
  94: 6c70-A f7ew-A    99 - 102 <=>   32 -  35   (LEU  101  - TRP  104  <=> ASN   32  - GLY   35 )                          
  94: 6c70-A f7ew-A   255 - 284 <=>   39 -  68   (THR  341  - THR  370  <=> ILE   39  - ALA   68 )                          
  94: 6c70-A f7ew-A   285 - 290 <=>   70 -  75   (LYS  371  - ASN  376  <=> LEU   70  - GLN   75 )                          
  94: 6c70-A f7ew-A   335 - 339 <=>  226 - 230   (ASP  421  - GLU  425  <=> ALA  226  - LEU  230 )                          
  94: 6c70-A f7ew-A   342 - 345 <=>  231 - 234   (THR  428  - GLN  431  <=> ARG  231  - ALA  234 )                          
  94: 6c70-A f7ew-A   348 - 351 <=>  235 - 238   (CYS  434  - CYS  437  <=> ALA  235  - PRO  238 )                          
  94: 6c70-A f7ew-A   353 - 356 <=>  239 - 242   (LYS  439  - SER  442  <=> GLU  239  - LEU  242 )                          
  94: 6c70-A f7ew-A   366 - 369 <=>  245 - 248   (SER  452  - LEU  455  <=> ALA  245  - PRO  248 )                          
  95: 6c70-A f525-A    64 -  94 <=>    9 -  39   (ASP   66  - ILE   96  <=> ALA    9  - MET   39 )                          
  95: 6c70-A f525-A   100 - 103 <=>   43 -  46   (ALA  102  - ASN  105  <=> PRO   43  - VAL   46 )                          
  95: 6c70-A f525-A   249 - 260 <=>   49 -  60   (HIS  335  - ALA  346  <=> GLY   49  - ASP   60 )                          
  95: 6c70-A f525-A   261 - 286 <=>   63 -  88   (TYR  347  - VAL  372  <=> ASN   63  - ARG   88 )                          
  95: 6c70-A f525-A   287 - 290 <=>   91 -  94   (ASN  373  - ASN  376  <=> GLY   91  - HIS   94 )                          
  96: 6c70-A f7ie-A    64 -  96 <=>   25 -  57   (ASP   66  - TYR   98  <=> GLY   25  - ALA   57 )                          
  96: 6c70-A f7ie-A    99 - 102 <=>   58 -  61   (LEU  101  - TRP  104  <=> SER   58  - GLN   61 )                          
  96: 6c70-A f7ie-A   250 - 284 <=>   62 -  96   (VAL  336  - THR  370  <=> GLY   62  - ALA   96 )                          
  96: 6c70-A f7ie-A   285 - 290 <=>   98 - 103   (LYS  371  - ASN  376  <=> ALA   98  - ALA  103 )                          
  96: 6c70-A f7ie-A   377 - 380 <=>  164 - 167   (VAL  463  - TYR  466  <=> SER  164  - ALA  167 )                          
  97: 6c70-A f7is-A     1 -   6 <=>  235 - 240   (PHE    3  - LEU    8  <=> PRO  235  - ASP  240 )                          
  97: 6c70-A f7is-A     9 -  12 <=>  241 - 244   (ASP   11  - PRO   14  <=> ALA  241  - GLY  244 )                          
  97: 6c70-A f7is-A    64 -  91 <=>  280 - 307   (ASP   66  - ARG   93  <=> GLU  280  - ARG  307 )                          
  97: 6c70-A f7is-A   261 - 286 <=>  309 - 334   (TYR  347  - VAL  372  <=> THR  309  - PRO  334 )                          
  97: 6c70-A f7is-A   293 - 301 <=>  337 - 345   (ALA  379  - LEU  387  <=> THR  337  - ALA  345 )                          
  98: 6c70-A f552-A    64 -  87 <=>   13 -  36   (ASP   66  - TYR   89  <=> SER   13  - THR   36 )                          
  98: 6c70-A f552-A    98 - 102 <=>   41 -  45   (THR  100  - TRP  104  <=> PRO   41  - ASP   45 )                          
  98: 6c70-A f552-A   253 - 282 <=>   48 -  77   (LEU  339  - GLN  368  <=> SER   48  - ALA   77 )                          
  98: 6c70-A f552-A   283 - 286 <=>   79 -  82   (ALA  369  - VAL  372  <=> THR   79  - ASN   82 )                          
  98: 6c70-A f552-A   287 - 290 <=>   85 -  88   (ASN  373  - ASN  376  <=> GLN   85  - ALA   88 )                          
  99: 6c70-A f7kg-A    47 -  50 <=>    2 -   5   (LEU   49  - GLN   52  <=> ALA    2  - ALA    5 )                          
  99: 6c70-A f7kg-A    52 -  59 <=>    6 -  13   (GLY   54  - MET   61  <=> GLU    6  - ARG   13 )                          
  99: 6c70-A f7kg-A    61 -  64 <=>   18 -  21   (GLU   63  - ASP   66  <=> HIS   18  - ASP   21 )                          
  99: 6c70-A f7kg-A    67 -  91 <=>   23 -  47   (ASP   69  - ARG   93  <=> GLY   23  - LYS   47 )                          
  99: 6c70-A f7kg-A   260 - 286 <=>   48 -  74   (ALA  346  - VAL  372  <=> HIS   48  - ASP   74 )                          
  99: 6c70-A f7kg-A   292 - 302 <=>   78 -  88   (TYR  378  - TYR  388  <=> TYR   78  - ARG   88 )                          
 100: 6c70-A f8nh-A    64 -  96 <=>   21 -  53   (ASP   66  - TYR   98  <=> ASP   21  - GLU   53 )                          
 100: 6c70-A f8nh-A    99 - 102 <=>   54 -  57   (LEU  101  - TRP  104  <=> ASN   54  - GLY   57 )                          
 100: 6c70-A f8nh-A   251 - 285 <=>   58 -  92   (VAL  337  - LYS  371  <=> SER   58  - ALA   92 )                          
 100: 6c70-A f8nh-A   287 - 290 <=>  152 - 155   (ASN  373  - ASN  376  <=> TYR  152  - TRP  155 )                          
 100: 6c70-A f8nh-A   298 - 301 <=>  162 - 165   (GLY  384  - LEU  387  <=> ASP  162  - ARG  165 )                          
 100: 6c70-A f8nh-A   307 - 310 <=>  167 - 170   (VAL  393  - PHE  396  <=> ARG  167  - PRO  170 )                          
 101: 6c70-A f7ug-A     2 -   5 <=>   42 -  45   (LYS    4  - GLY    7  <=> VAL   42  - GLN   45 )                          
 101: 6c70-A f7ug-A    28 -  37 <=>  131 - 140   (TYR   30  - ARG   39  <=> THR  131  - ALA  140 )                          
 101: 6c70-A f7ug-A    63 -  93 <=>  497 - 527   (ASP   65  - LYS   95  <=> LEU  497  - THR  527 )                          
 101: 6c70-A f7ug-A   102 - 105 <=>  549 - 552   (TRP  104  - PRO  107  <=> ALA  549  - LEU  552 )                          
 101: 6c70-A f7ug-A   254 - 280 <=>  558 - 584   (VAL  340  - ALA  366  <=> ILE  558  - GLN  584 )                          
 101: 6c70-A f7ug-A   282 - 285 <=>  585 - 588   (GLN  368  - LYS  371  <=> SER  585  - ILE  588 )                          
 102: 6c70-A f8p1-A    63 -  99 <=>   18 -  54   (ASP   65  - LEU  101  <=> GLY   18  - ALA   54 )                          
 102: 6c70-A f8p1-A   100 - 103 <=>   58 -  61   (ALA  102  - ASN  105  <=> SER   58  - GLN   61 )                          
 102: 6c70-A f8p1-A   246 - 255 <=>   62 -  71   (ARG  332  - THR  341  <=> GLY   62  - ALA   71 )                          
 102: 6c70-A f8p1-A   257 - 286 <=>   72 - 101   (VAL  343  - VAL  372  <=> ALA   72  - GLU  101 )                          
 102: 6c70-A f8p1-A   287 - 290 <=>  104 - 107   (ASN  373  - ASN  376  <=> ARG  104  - THR  107 )                          
 102: 6c70-A f8p1-A   375 - 380 <=>  162 - 167   (GLY  461  - TYR  466  <=> SER  162  - GLN  167 )                          
 103: 6c70-A f6hf-A    63 -  66 <=>    3 -   6   (ASP   65  - ASP   68  <=> TYR    3  - ALA    6 )                          
 103: 6c70-A f6hf-A    68 -  89 <=>    7 -  28   (LEU   70  - PRO   91  <=> ALA    7  - ALA   28 )                          
 103: 6c70-A f6hf-A    91 - 102 <=>   29 -  40   (ARG   93  - TRP  104  <=> ASN   29  - LEU   40 )                          
 103: 6c70-A f6hf-A   104 - 107 <=>   41 -  44   (ASN  106  - SER  109  <=> ALA   41  - ALA   44 )                          
 103: 6c70-A f6hf-A   242 - 260 <=>   45 -  63   (TYR  328  - ALA  346  <=> ASP   45  - GLN   63 )                          
 103: 6c70-A f6hf-A   261 - 286 <=>   67 -  92   (TYR  347  - VAL  372  <=> ALA   67  - ALA   92 )                          
 103: 6c70-A f6hf-A   287 - 290 <=>   95 -  98   (ASN  373  - ASN  376  <=> ALA   95  - MET   98 )                          
 103: 6c70-A f6hf-A   329 - 332 <=>  199 - 202   (TYR  415  - HIS  418  <=> ALA  199  - ILE  202 )                          
 103: 6c70-A f6hf-A   334 - 339 <=>  232 - 237   (TYR  420  - GLU  425  <=> ALA  232  - GLN  237 )                          
 104: 6c70-A f6qw-A    62 -  92 <=>  258 - 288   (SER   64  - SER   94  <=> VAL  258  - GLY  288 )                          
 104: 6c70-A f6qw-A   264 - 281 <=>  294 - 311   (ALA  350  - TYR  367  <=> VAL  294  - VAL  311 )                          
 104: 6c70-A f6qw-A   300 - 309 <=>  337 - 346   (LEU  386  - LEU  395  <=> VAL  337  - VAL  346 )                          
 104: 6c70-A f6qw-A   310 - 313 <=>  350 - 353   (PHE  396  - PHE  399  <=> TRP  350  - VAL  353 )                          
 104: 6c70-A f6qw-A   318 - 321 <=>  391 - 394   (ILE  404  - SER  407  <=> VAL  391  - ARG  394 )                          
 104: 6c70-A f6qw-A   354 - 357 <=>  396 - 399   (ALA  440  - ILE  443  <=> ARG  396  - LEU  399 )                          
 104: 6c70-A f6qw-A   365 - 368 <=>  400 - 403   (VAL  451  - ASP  454  <=> SER  400  - ILE  403 )                          
 104: 6c70-A f6qw-A   380 - 383 <=>  455 - 458   (TYR  466  - VAL  469  <=> GLY  455  - ASP  458 )                          
 105: 6c70-A f8py-A     9 -  13 <=>  125 - 129   (ASP   11  - ASN   15  <=> ILE  125  - ASP  129 )                          
 105: 6c70-A f8py-A    63 -  91 <=>  272 - 300   (ASP   65  - ARG   93  <=> VAL  272  - GLY  300 )                          
 105: 6c70-A f8py-A   261 - 282 <=>  302 - 323   (TYR  347  - GLN  368  <=> LEU  302  - GLY  323 )                          
 105: 6c70-A f8py-A   299 - 302 <=>  327 - 330   (TYR  385  - TYR  388  <=> GLY  327  - ASN  330 )                          
 105: 6c70-A f8py-A   319 - 324 <=>  636 - 641   (GLU  405  - VAL  410  <=> GLY  636  - ALA  641 )                          
 105: 6c70-A f8py-A   329 - 332 <=>  643 - 646   (TYR  415  - HIS  418  <=> ARG  643  - ARG  646 )                          
 105: 6c70-A f8py-A   335 - 339 <=>  647 - 651   (ASP  421  - GLU  425  <=> ALA  647  - PRO  651 )                          
 106: 6c70-A f7hv-A     1 -   4 <=>  205 - 208   (PHE    3  - GLN    6  <=> PHE  205  - LEU  208 )                          
 106: 6c70-A f7hv-A     5 -  15 <=>  254 - 264   (GLY    7  - ARG   17  <=> LEU  254  - GLN  264 )                          
 106: 6c70-A f7hv-A    20 -  24 <=>  328 - 332   (VAL   22  - MET   26  <=> LEU  328  - GLY  332 )                          
 106: 6c70-A f7hv-A    47 -  50 <=>  341 - 344   (LEU   49  - GLN   52  <=> LEU  341  - VAL  344 )                          
 106: 6c70-A f7hv-A    54 -  61 <=>  542 - 549   (MET   56  - GLU   63  <=> GLY  542  - ARG  549 )                          
 106: 6c70-A f7hv-A    63 -  66 <=>  711 - 714   (ASP   65  - ASP   68  <=> ILE  711  - HIS  714 )                          
 106: 6c70-A f7hv-A    69 -  91 <=>  715 - 737   (THR   71  - ARG   93  <=> ASP  715  - PRO  737 )                          
 106: 6c70-A f7hv-A   259 - 282 <=>  742 - 765   (ASP  345  - GLN  368  <=> ASP  742  - ARG  765 )                          
 107: 6c70-A f57v-A    27 -  31 <=>    2 -   6   (TYR   29  - GLY   33  <=> CYS    2  - GLU    6 )                          
 107: 6c70-A f57v-A    32 -  42 <=>    8 -  18   (LYS   34  - VAL   44  <=> ILE    8  - ALA   18 )                          
 107: 6c70-A f57v-A   251 - 261 <=>   34 -  44   (VAL  337  - TYR  347  <=> GLU   34  - THR   44 )                          
 107: 6c70-A f57v-A   264 - 267 <=>  123 - 126   (ALA  350  - LEU  353  <=> GLY  123  - GLY  126 )                          
 107: 6c70-A f57v-A   275 - 278 <=>  135 - 138   (THR  361  - LEU  364  <=> ALA  135  - HIS  138 )                          
 107: 6c70-A f57v-A   283 - 286 <=>  140 - 143   (ALA  369  - VAL  372  <=> LEU  140  - TRP  143 )                          
 107: 6c70-A f57v-A   293 - 311 <=>  145 - 163   (ALA  379  - CYS  397  <=> ASP  145  - TYR  163 )                          
 107: 6c70-A f57v-A   366 - 387 <=>  164 - 185   (SER  452  - LEU  473  <=> ARG  164  - TYR  185 )                          
 108: 6c70-A f6i6-A     1 -   4 <=>  102 - 105   (PHE    3  - GLN    6  <=> ILE  102  - GLY  105 )                          
 108: 6c70-A f6i6-A     8 -  20 <=>  106 - 118   (ALA   10  - VAL   22  <=> LEU  106  - PRO  118 )                          
 108: 6c70-A f6i6-A    66 -  88 <=>  138 - 160   (ASP   68  - PHE   90  <=> ASP  138  - GLY  160 )                          
 108: 6c70-A f6i6-A    90 -  94 <=>  161 - 165   (VAL   92  - ILE   96  <=> LEU  161  - ASN  165 )                          
 108: 6c70-A f6i6-A    97 - 102 <=>  166 - 171   (LYS   99  - TRP  104  <=> PRO  166  - LEU  171 )                          
 108: 6c70-A f6i6-A   103 - 106 <=>  174 - 177   (ASN  105  - ASN  108  <=> MET  174  - VAL  177 )                          
 108: 6c70-A f6i6-A   107 - 111 <=>  181 - 185   (SER  109  - PHE  113  <=> LEU  181  - ILE  185 )                          
 108: 6c70-A f6i6-A   228 - 231 <=>  192 - 195   (LEU  314  - LYS  317  <=> ARG  192  - GLY  195 )                          
 108: 6c70-A f6i6-A   234 - 237 <=>  196 - 199   (MET  320  - ARG  323  <=> ARG  196  - GLY  199 )                          
 108: 6c70-A f6i6-A   239 - 286 <=>  200 - 247   (ALA  325  - VAL  372  <=> PRO  200  - ARG  247 )                          
 108: 6c70-A f6i6-A   287 - 307 <=>  253 - 273   (ASN  373  - VAL  393  <=> MET  253  - ARG  273 )                          
 109: 6c70-A f6sf-A    44 -  61 <=>  654 - 671   (LEU   46  - GLU   63  <=> SER  654  - LEU  671 )                          
 109: 6c70-A f6sf-A    62 -  65 <=>  673 - 676   (SER   64  - VAL   67  <=> PRO  673  - PRO  676 )                          
 109: 6c70-A f6sf-A    67 -  87 <=>  677 - 697   (ASP   69  - TYR   89  <=> ARG  677  - LYS  697 )                          
 109: 6c70-A f6sf-A   267 - 290 <=>  709 - 732   (LEU  353  - ASN  376  <=> THR  709  - ARG  732 )                          
 109: 6c70-A f6sf-A   292 - 304 <=>  733 - 745   (TYR  378  - LEU  390  <=> HIS  733  - ARG  745 )                          
 109: 6c70-A f6sf-A   307 - 311 <=>  746 - 750   (VAL  393  - CYS  397  <=> PRO  746  - PHE  750 )                          
 110: 6c70-A f5r6-A    28 -  62 <=>    5 -  39   (TYR   30  - SER   64  <=> LYS    5  - ALA   39 )                          
 110: 6c70-A f5r6-A    63 -  86 <=>   42 -  65   (ASP   65  - ILE   88  <=> GLY   42  - GLY   65 )                          
 110: 6c70-A f5r6-A   267 - 273 <=>   71 -  77   (LEU  353  - THR  359  <=> GLN   71  - SER   77 )                          
 111: 6c70-A f5tx-A     4 -   7 <=>   61 -  64   (GLN    6  - VAL    9  <=> THR   61  - PRO   64 )                          
 111: 6c70-A f5tx-A     9 -  23 <=>   65 -  79   (ASP   11  - PHE   25  <=> LEU   65  - GLY   79 )                          
 111: 6c70-A f5tx-A    30 -  63 <=>  151 - 184   (GLU   32  - ASP   65  <=> ILE  151  - PRO  184 )                          
 111: 6c70-A f5tx-A    64 -  89 <=>  203 - 228   (ASP   66  - PRO   91  <=> VAL  203  - ALA  228 )                          
 111: 6c70-A f5tx-A   201 - 210 <=>  252 - 261   (SER  218  - LEU  227  <=> MET  252  - LEU  261 )                          
 111: 6c70-A f5tx-A   250 - 260 <=>  262 - 272   (VAL  336  - ALA  346  <=> GLU  262  - VAL  272 )                          
 111: 6c70-A f5tx-A   261 - 287 <=>  274 - 300   (TYR  347  - ASN  373  <=> PHE  274  - GLY  300 )                          
 112: 6c70-A f70h-A    65 -  84 <=>   85 - 104   (VAL   67  - LYS   86  <=> SER   85  - VAL  104 )                          
 112: 6c70-A f70h-A   192 - 199 <=>  105 - 112   (SER  209  - PHE  216  <=> GLN  105  - ARG  112 )                          
 112: 6c70-A f70h-A   261 - 281 <=>  115 - 135   (TYR  347  - TYR  367  <=> ASP  115  - SER  135 )                          
 113: 6c70-A f61n-A    64 -  88 <=>   11 -  35   (ASP   66  - PHE   90  <=> ALA   11  - SER   35 )                          
 113: 6c70-A f61n-A    90 -  98 <=>   36 -  44   (VAL   92  - THR  100  <=> LYS   36  - PHE   44 )                          
 113: 6c70-A f61n-A   250 - 284 <=>   46 -  80   (VAL  336  - THR  370  <=> GLY   46  - VAL   80 )                          
 113: 6c70-A f61n-A   285 - 290 <=>   82 -  87   (LYS  371  - ASN  376  <=> ASP   82  - THR   87 )                          
 114: 6c70-A f5wd-A    69 -  72 <=>   18 -  21   (THR   71  - THR   74  <=> TRP   18  - TRP   21 )                          
 114: 6c70-A f5wd-A    74 -  96 <=>   22 -  44   (THR   76  - TYR   98  <=> TRP   22  - ALA   44 )                          
 114: 6c70-A f5wd-A   259 - 281 <=>   46 -  68   (ASP  345  - TYR  367  <=> PRO   46  - VAL   68 )                          
 114: 6c70-A f5wd-A   285 - 288 <=>   87 -  90   (LYS  371  - GLY  374  <=> GLY   87  - HIS   90 )                          
 114: 6c70-A f5wd-A   293 - 296 <=>  122 - 125   (ALA  379  - VAL  382  <=> LEU  122  - ALA  125 )                          
 115: 6c70-A f53d-A    29 -  34 <=>   46 -  51   (SER   31  - PHE   36  <=> THR   46  - ILE   51 )                          
 115: 6c70-A f53d-A    35 -  42 <=>   53 -  60   (PRO   37  - VAL   44  <=> VAL   53  - VAL   60 )                          
 115: 6c70-A f53d-A    46 -  60 <=>   65 -  79   (LEU   48  - MET   62  <=> LEU   65  - ARG   79 )                          
 115: 6c70-A f53d-A    61 -  65 <=>   81 -  85   (GLU   63  - VAL   67  <=> VAL   81  - ASP   85 )                          
 115: 6c70-A f53d-A    69 -  79 <=>   96 - 106   (THR   71  - LEU   81  <=> PRO   96  - LEU  106 )                          
 115: 6c70-A f53d-A    80 -  92 <=>  108 - 120   (HIS   82  - SER   94  <=> ALA  108  - ILE  120 )                          
 115: 6c70-A f53d-A    94 -  97 <=>  121 - 124   (ILE   96  - LYS   99  <=> ARG  121  - ALA  124 )                          
 115: 6c70-A f53d-A    99 - 103 <=>  126 - 130   (LEU  101  - ASN  105  <=> THR  126  - ALA  130 )                          
 115: 6c70-A f53d-A   255 - 258 <=>  134 - 137   (THR  341  - GLY  344  <=> THR  134  - PRO  137 )                          
 115: 6c70-A f53d-A   261 - 286 <=>  139 - 164   (TYR  347  - VAL  372  <=> LEU  139  - ALA  164 )                          
 115: 6c70-A f53d-A   287 - 290 <=>  167 - 170   (ASN  373  - ASN  376  <=> ARG  167  - ARG  170 )                          
 116: 6c70-A f7pf-A    55 -  58 <=>  302 - 305   (ALA   57  - LEU   60  <=> VAL  302  - SER  305 )                          
 116: 6c70-A f7pf-A    65 -  87 <=>  425 - 447   (VAL   67  - TYR   89  <=> TRP  425  - LEU  447 )                          
 116: 6c70-A f7pf-A    88 -  92 <=>  449 - 453   (PHE   90  - SER   94  <=> CYS  449  - SER  453 )                          
 116: 6c70-A f7pf-A   103 - 106 <=>  505 - 508   (ASN  105  - ASN  108  <=> PRO  505  - LYS  508 )                          
 116: 6c70-A f7pf-A   129 - 135 <=>  517 - 523   (LEU  131  - GLY  137  <=> ASN  517  - TYR  523 )                          
 116: 6c70-A f7pf-A   198 - 201 <=>  528 - 531   (LEU  215  - SER  218  <=> GLY  528  - HIS  531 )                          
 116: 6c70-A f7pf-A   257 - 282 <=>  580 - 605   (VAL  343  - GLN  368  <=> ASP  580  - MET  605 )                          
 117: 6c70-A f7bv-A    65 -  89 <=>    4 -  28   (VAL   67  - PRO   91  <=> VAL    4  - ALA   28 )                          
 117: 6c70-A f7bv-A    91 - 102 <=>   29 -  40   (ARG   93  - TRP  104  <=> ASN   29  - LEU   40 )                          
 117: 6c70-A f7bv-A   104 - 107 <=>   41 -  44   (ASN  106  - SER  109  <=> ALA   41  - ALA   44 )                          
 117: 6c70-A f7bv-A   242 - 260 <=>   45 -  63   (TYR  328  - ALA  346  <=> ASP   45  - GLN   63 )                          
 117: 6c70-A f7bv-A   261 - 286 <=>   67 -  92   (TYR  347  - VAL  372  <=> ALA   67  - ALA   92 )                          
 117: 6c70-A f7bv-A   287 - 290 <=>   95 -  98   (ASN  373  - ASN  376  <=> ALA   95  - LEU   98 )                          
 117: 6c70-A f7bv-A   330 - 333 <=>  344 - 347   (SER  416  - TRP  419  <=> GLY  344  - PHE  347 )                          
 117: 6c70-A f7bv-A   334 - 339 <=>  383 - 388   (TYR  420  - GLU  425  <=> LEU  383  - GLY  388 )                          
 118: 6c70-A f678-A     3 -  11 <=>   11 -  19   (HIS    5  - LEU   13  <=> ILE   11  - ASP   19 )                          
 118: 6c70-A f678-A    13 -  16 <=>   21 -  24   (ASN   15  - VAL   18  <=> LEU   21  - GLY   24 )                          
 118: 6c70-A f678-A    19 -  22 <=>   25 -  28   (GLY   21  - HIS   24  <=> ILE   25  - GLN   28 )                          
 118: 6c70-A f678-A    44 -  62 <=>   29 -  47   (LEU   46  - SER   64  <=> GLY   29  - ALA   47 )                          
 118: 6c70-A f678-A    63 -  90 <=>   67 -  94   (ASP   65  - VAL   92  <=> ASN   67  - ALA   94 )                          
 118: 6c70-A f678-A    95 -  98 <=>  147 - 150   (PHE   97  - THR  100  <=> GLY  147  - ALA  150 )                          
 118: 6c70-A f678-A   256 - 290 <=>  151 - 185   (ALA  342  - ASN  376  <=> TYR  151  - VAL  185 )                          
 118: 6c70-A f678-A   304 - 312 <=>  197 - 205   (LEU  390  - ILE  398  <=> TRP  197  - ASN  205 )                          
 118: 6c70-A f678-A   364 - 367 <=>  206 - 209   (THR  450  - LEU  453  <=> GLY  206  - GLU  209 )                          
 119: 6c70-A f6on-A    64 -  93 <=>   20 -  49   (ASP   66  - LYS   95  <=> ARG   20  - GLY   49 )                          
 119: 6c70-A f6on-A    99 - 102 <=>   54 -  57   (LEU  101  - TRP  104  <=> TRP   54  - PRO   57 )                          
 119: 6c70-A f6on-A   256 - 285 <=>   62 -  91   (ALA  342  - LYS  371  <=> MET   62  - ALA   91 )                          
 119: 6c70-A f6on-A   287 - 290 <=>  151 - 154   (ASN  373  - ASN  376  <=> TYR  151  - MET  154 )                          
 119: 6c70-A f6on-A   291 - 294 <=>  156 - 159   (VAL  377  - ALA  380  <=> ALA  156  - ALA  159 )                          
 119: 6c70-A f6on-A   300 - 303 <=>  161 - 164   (LEU  386  - THR  389  <=> LEU  161  - PHE  164 )                          
 119: 6c70-A f6on-A   307 - 311 <=>  165 - 169   (VAL  393  - CYS  397  <=> SER  165  - PRO  169 )                          
 119: 6c70-A f6on-A   314 - 331 <=>  171 - 188   (GLY  400  - CYS  417  <=> ALA  171  - GLU  188 )                          
 119: 6c70-A f6on-A   338 - 341 <=>  200 - 203   (GLU  424  - LYS  427  <=> ASN  200  - SER  203 )                          
 119: 6c70-A f6on-A   343 - 350 <=>  204 - 211   (PHE  429  - GLN  436  <=> LYS  204  - LYS  211 )                          
 119: 6c70-A f6on-A   352 - 355 <=>  212 - 215   (GLN  438  - MET  441  <=> GLY  212  - PRO  215 )                          
 120: 6c70-A f73m-A    58 -  61 <=>   20 -  23   (LEU   60  - GLU   63  <=> ASN   20  - GLY   23 )                          
 120: 6c70-A f73m-A    64 -  72 <=>   98 - 106   (ASP   66  - THR   74  <=> ALA   98  - ALA  106 )                          
 120: 6c70-A f73m-A    75 -  78 <=>  107 - 110   (MET   77  - PHE   80  <=> MET  107  - LEU  110 )                          
 120: 6c70-A f73m-A    79 -  93 <=>  112 - 126   (LEU   81  - LYS   95  <=> GLU  112  - THR  126 )                          
 120: 6c70-A f73m-A    95 -  98 <=>  127 - 130   (PHE   97  - THR  100  <=> ASN  127  - GLY  130 )                          
 120: 6c70-A f73m-A   257 - 283 <=>  132 - 158   (VAL  343  - ALA  369  <=> ASN  132  - GLN  158 )                          
 120: 6c70-A f73m-A   284 - 287 <=>  160 - 163   (THR  370  - ASN  373  <=> ALA  160  - ALA  163 )                          
 120: 6c70-A f73m-A   288 - 291 <=>  166 - 169   (GLY  374  - VAL  377  <=> ALA  166  - PRO  169 )                          
 120: 6c70-A f73m-A   323 - 326 <=>  392 - 395   (SER  409  - GLU  412  <=> PRO  392  - ALA  395 )                          
 120: 6c70-A f73m-A   328 - 331 <=>  396 - 399   (ALA  414  - CYS  417  <=> ALA  396  - ALA  399 )                          
 120: 6c70-A f73m-A   334 - 337 <=>  422 - 425   (TYR  420  - SER  423  <=> LEU  422  - ASP  425 )                          
 121: 6c70-A f6ie-A    62 -  65 <=>    3 -   6   (SER   64  - VAL   67  <=> PHE    3  - ALA    6 )                          
 121: 6c70-A f6ie-A    68 -  89 <=>    7 -  28   (LEU   70  - PRO   91  <=> ALA    7  - ALA   28 )                          
 121: 6c70-A f6ie-A    91 - 102 <=>   29 -  40   (ARG   93  - TRP  104  <=> THR   29  - VAL   40 )                          
 121: 6c70-A f6ie-A   104 - 107 <=>   41 -  44   (ASN  106  - SER  109  <=> ALA   41  - HIS   44 )                          
 121: 6c70-A f6ie-A   242 - 260 <=>   45 -  63   (TYR  328  - ALA  346  <=> ASP   45  - GLN   63 )                          
 121: 6c70-A f6ie-A   261 - 277 <=>   67 -  83   (TYR  347  - THR  363  <=> ALA   67  - HIS   83 )                          
 121: 6c70-A f6ie-A   279 - 284 <=>   84 -  89   (LEU  365  - THR  370  <=> PRO   84  - THR   89 )                          
 121: 6c70-A f6ie-A   285 - 288 <=>   91 -  94   (LYS  371  - GLY  374  <=> ARG   91  - ARG   94 )                          
 122: 6c70-A f7wz-A    63 -  66 <=>    3 -   6   (ASP   65  - ASP   68  <=> TYR    3  - ALA    6 )                          
 122: 6c70-A f7wz-A    68 -  88 <=>    7 -  27   (LEU   70  - PHE   90  <=> THR    7  - VAL   27 )                          
 122: 6c70-A f7wz-A    90 -  93 <=>   28 -  31   (VAL   92  - LYS   95  <=> ALA   28  - ALA   31 )                          
 122: 6c70-A f7wz-A    95 - 102 <=>   32 -  39   (PHE   97  - TRP  104  <=> ALA   32  - VAL   39 )                          
 122: 6c70-A f7wz-A   104 - 108 <=>   40 -  44   (ASN  106  - HIS  110  <=> LEU   40  - GLY   44 )                          
 122: 6c70-A f7wz-A   241 - 260 <=>   45 -  64   (LYS  327  - ALA  346  <=> ASP   45  - ALA   64 )                          
 122: 6c70-A f7wz-A   261 - 286 <=>   67 -  92   (TYR  347  - VAL  372  <=> ALA   67  - GLY   92 )                          
 122: 6c70-A f7wz-A   298 - 301 <=>   94 -  97   (GLY  384  - LEU  387  <=> GLN   94  - THR   97 )                          
 122: 6c70-A f7wz-A   333 - 338 <=>  116 - 121   (TRP  419  - GLU  424  <=> GLY  116  - ARG  121 )                          
 123: 6c70-A f76e-A    64 -  96 <=>   20 -  52   (ASP   66  - TYR   98  <=> ALA   20  - GLU   52 )                          
 123: 6c70-A f76e-A   248 - 286 <=>   70 - 108   (LYS  334  - VAL  372  <=> ARG   70  - TYR  108 )                          
 123: 6c70-A f76e-A   287 - 290 <=>  113 - 116   (ASN  373  - ASN  376  <=> PHE  113  - LYS  116 )                          
 123: 6c70-A f76e-A   329 - 333 <=>  185 - 189   (TYR  415  - TRP  419  <=> ALA  185  - ARG  189 )                          
 123: 6c70-A f76e-A   334 - 337 <=>  191 - 194   (TYR  420  - SER  423  <=> TRP  191  - ILE  194 )                          
 124: 6c70-A f5xs-A    64 -  87 <=>   13 -  36   (ASP   66  - TYR   89  <=> SER   13  - THR   36 )                          
 124: 6c70-A f5xs-A    90 -  93 <=>   38 -  41   (VAL   92  - LYS   95  <=> GLY   38  - ALA   41 )                          
 124: 6c70-A f5xs-A    96 -  99 <=>   48 -  51   (TYR   98  - LEU  101  <=> SER   48  - MET   51 )                          
 124: 6c70-A f5xs-A   259 - 283 <=>   54 -  78   (ASP  345  - ALA  369  <=> LEU   54  - GLN   78 )                          
 124: 6c70-A f5xs-A   284 - 287 <=>   80 -  83   (THR  370  - ASN  373  <=> LEU   80  - GLY   83 )                          
 124: 6c70-A f5xs-A   288 - 291 <=>   86 -  89   (GLY  374  - VAL  377  <=> SER   86  - SER   89 )                          
 124: 6c70-A f5xs-A   326 - 329 <=>  279 - 282   (GLU  412  - TYR  415  <=> PRO  279  - THR  282 )                          
 124: 6c70-A f5xs-A   330 - 334 <=>  312 - 316   (SER  416  - TYR  420  <=> GLY  312  - GLY  316 )                          
 124: 6c70-A f5xs-A   335 - 339 <=>  349 - 353   (ASP  421  - GLU  425  <=> GLY  349  - ALA  353 )                          
 125: 6c70-A f72u-A    63 -  66 <=>    3 -   6   (ASP   65  - ASP   68  <=> PHE    3  - VAL    6 )                          
 125: 6c70-A f72u-A    68 -  89 <=>    7 -  28   (LEU   70  - PRO   91  <=> ALA    7  - ALA   28 )                          
 125: 6c70-A f72u-A    91 -  95 <=>   29 -  33   (ARG   93  - PHE   97  <=> ASN   29  - ALA   33 )                          
 125: 6c70-A f72u-A    97 - 102 <=>   34 -  39   (LYS   99  - TRP  104  <=> ALA   34  - LEU   39 )                          
 125: 6c70-A f72u-A   104 - 107 <=>   40 -  43   (ASN  106  - SER  109  <=> ALA   40  - GLN   43 )                          
 125: 6c70-A f72u-A   242 - 260 <=>   44 -  62   (TYR  328  - ALA  346  <=> ASP   44  - GLN   62 )                          
 125: 6c70-A f72u-A   261 - 286 <=>   66 -  91   (TYR  347  - VAL  372  <=> ALA   66  - ALA   91 )                          
 125: 6c70-A f72u-A   287 - 290 <=>   94 -  97   (ASN  373  - ASN  376  <=> ALA   94  - LEU   97 )                          
 125: 6c70-A f72u-A   328 - 332 <=>  175 - 179   (ALA  414  - HIS  418  <=> LEU  175  - ALA  179 )                          
 125: 6c70-A f72u-A   333 - 336 <=>  212 - 215   (TRP  419  - GLY  422  <=> ALA  212  - GLY  215 )                          
 126: 6c70-A f70t-A    63 -  66 <=>    3 -   6   (ASP   65  - ASP   68  <=> PHE    3  - VAL    6 )                          
 126: 6c70-A f70t-A    68 -  89 <=>    7 -  28   (LEU   70  - PRO   91  <=> ALA    7  - ALA   28 )                          
 126: 6c70-A f70t-A    91 -  95 <=>   29 -  33   (ARG   93  - PHE   97  <=> ASN   29  - ALA   33 )                          
 126: 6c70-A f70t-A    97 - 102 <=>   34 -  39   (LYS   99  - TRP  104  <=> ALA   34  - LEU   39 )                          
 126: 6c70-A f70t-A   104 - 107 <=>   40 -  43   (ASN  106  - SER  109  <=> ALA   40  - HIS   43 )                          
 126: 6c70-A f70t-A   242 - 260 <=>   44 -  62   (TYR  328  - ALA  346  <=> ASP   44  - GLN   62 )                          
 126: 6c70-A f70t-A   261 - 286 <=>   66 -  91   (TYR  347  - VAL  372  <=> ALA   66  - ALA   91 )                          
 126: 6c70-A f70t-A   287 - 290 <=>   94 -  97   (ASN  373  - ASN  376  <=> ALA   94  - LEU   97 )                          
 126: 6c70-A f70t-A   330 - 334 <=>  283 - 287   (SER  416  - TYR  420  <=> VAL  283  - THR  287 )                          
 127: 6c70-A f8m9-A    64 -  87 <=>   13 -  36   (ASP   66  - TYR   89  <=> ALA   13  - THR   36 )                          
 127: 6c70-A f8m9-A    90 -  93 <=>   38 -  41   (VAL   92  - LYS   95  <=> VAL   38  - ALA   41 )                          
 127: 6c70-A f8m9-A    96 -  99 <=>   48 -  51   (TYR   98  - LEU  101  <=> SER   48  - VAL   51 )                          
 127: 6c70-A f8m9-A   259 - 285 <=>   54 -  80   (ASP  345  - LYS  371  <=> LEU   54  - LEU   80 )                          
 127: 6c70-A f8m9-A   286 - 290 <=>   82 -  86   (VAL  372  - ASN  376  <=> GLY   82  - ALA   86 )                          
 128: 6c70-A f5uq-A    63 -  91 <=>  122 - 150   (ASP   65  - ARG   93  <=> GLN  122  - VAL  150 )                          
 128: 6c70-A f5uq-A    93 - 105 <=>  154 - 166   (LYS   95  - PRO  107  <=> SER  154  - GLY  166 )                          
 128: 6c70-A f5uq-A   254 - 262 <=>  173 - 181   (VAL  340  - GLY  348  <=> ILE  173  - TYR  181 )                          
 128: 6c70-A f5uq-A   263 - 283 <=>  183 - 203   (VAL  349  - ALA  369  <=> LEU  183  - PHE  203 )                          
 128: 6c70-A f5uq-A   284 - 290 <=>  209 - 215   (THR  370  - ASN  376  <=> LEU  209  - ALA  215 )                          
 129: 6c70-A f6jv-A    70 -  88 <=>   19 -  37   (ALA   72  - PHE   90  <=> ASP   19  - ASN   37 )                          
 129: 6c70-A f6jv-A    95 - 104 <=>   40 -  49   (PHE   97  - ASN  106  <=> PRO   40  - PRO   49 )                          
 129: 6c70-A f6jv-A   105 - 109 <=>   52 -  56   (PRO  107  - PRO  111  <=> ALA   52  - ASN   56 )                          
 129: 6c70-A f6jv-A   128 - 139 <=>  102 - 113   (ARG  130  - PHE  141  <=> SER  102  - PHE  113 )                          
 129: 6c70-A f6jv-A   142 - 145 <=>  114 - 117   (ILE  144  - THR  147  <=> TRP  114  - ASN  117 )                          
 129: 6c70-A f6jv-A   185 - 208 <=>  121 - 144   (LEU  202  - GLU  225  <=> GLU  121  - ASN  144 )                          
 129: 6c70-A f6jv-A   210 - 213 <=>  146 - 149   (LEU  227  - LEU  230  <=> VAL  146  - ASP  149 )                          
 129: 6c70-A f6jv-A   251 - 266 <=>  201 - 216   (VAL  337  - LEU  352  <=> HIS  201  - ALA  216 )                          
 129: 6c70-A f6jv-A   268 - 281 <=>  217 - 230   (HIS  354  - TYR  367  <=> ARG  217  - LEU  230 )                          
 129: 6c70-A f6jv-A   283 - 288 <=>  231 - 236   (ALA  369  - GLY  374  <=> PRO  231  - MET  236 )                          
 129: 6c70-A f6jv-A   322 - 332 <=>  260 - 270   (SER  408  - HIS  418  <=> PRO  260  - PRO  270 )                          
 129: 6c70-A f6jv-A   368 - 383 <=>  289 - 304   (ASP  454  - VAL  469  <=> CYS  289  - LEU  304 )                          
 130: 6c70-A f7cx-A     4 -  19 <=>   91 - 106   (GLN    6  - GLY   21  <=> THR   91  - ARG  106 )                          
 130: 6c70-A f7cx-A    63 -  68 <=>  130 - 135   (ASP   65  - LEU   70  <=> ILE  130  - GLY  135 )                          
 130: 6c70-A f7cx-A    69 -  89 <=>  137 - 157   (THR   71  - PRO   91  <=> GLY  137  - LYS  157 )                          
 130: 6c70-A f7cx-A    91 -  95 <=>  158 - 162   (ARG   93  - PHE   97  <=> LYS  158  - VAL  162 )                          
 130: 6c70-A f7cx-A   259 - 287 <=>  163 - 191   (ASP  345  - ASN  373  <=> GLU  163  - LYS  191 )                          
 130: 6c70-A f7cx-A   293 - 299 <=>  194 - 200   (ALA  379  - TYR  385  <=> ARG  194  - ILE  200 )                          
 131: 6c70-A f66b-A    63 -  66 <=>    3 -   6   (ASP   65  - ASP   68  <=> PHE    3  - VAL    6 )                          
 131: 6c70-A f66b-A    68 -  89 <=>    7 -  28   (LEU   70  - PRO   91  <=> ASP    7  - SER   28 )                          
 131: 6c70-A f66b-A    91 - 102 <=>   29 -  40   (ARG   93  - TRP  104  <=> ASN   29  - PRO   40 )                          
 131: 6c70-A f66b-A   104 - 107 <=>   41 -  44   (ASN  106  - SER  109  <=> PRO   41  - ALA   44 )                          
 131: 6c70-A f66b-A   242 - 260 <=>   45 -  63   (TYR  328  - ALA  346  <=> ASP   45  - GLN   63 )                          
 131: 6c70-A f66b-A   261 - 286 <=>   67 -  92   (TYR  347  - VAL  372  <=> ALA   67  - ILE   92 )                          
 131: 6c70-A f66b-A   287 - 290 <=>   95 -  98   (ASN  373  - ASN  376  <=> ASN   95  - PHE   98 )                          
 132: 6c70-A f6fb-A     1 -   5 <=>    9 -  13   (PHE    3  - GLY    7  <=> ALA    9  - GLU   13 )                          
 132: 6c70-A f6fb-A    18 -  22 <=>   22 -  26   (GLN   20  - HIS   24  <=> ASN   22  - PHE   26 )                          
 132: 6c70-A f6fb-A    43 -  51 <=>   28 -  36   (THR   45  - TYR   53  <=> ALA   28  - LEU   36 )                          
 132: 6c70-A f6fb-A    53 -  64 <=>   38 -  49   (MET   55  - ASP   66  <=> ALA   38  - GLU   49 )                          
 132: 6c70-A f6fb-A    65 - 100 <=>   54 -  89   (VAL   67  - ALA  102  <=> GLY   54  - LEU   89 )                          
 132: 6c70-A f6fb-A   256 - 259 <=>   91 -  94   (ALA  342  - ASP  345  <=> LEU   91  - HIS   94 )                          
 132: 6c70-A f6fb-A   262 - 284 <=>   95 - 117   (GLY  348  - THR  370  <=> PRO   95  - ALA  117 )                          
 132: 6c70-A f6fb-A   285 - 288 <=>  119 - 122   (LYS  371  - GLY  374  <=> ALA  119  - GLY  122 )                          
 133: 6c70-A f5zj-A   149 - 152 <=>  743 - 746   (PHE  151  - ASP  154  <=> THR  743  - ALA  746 )                          
 133: 6c70-A f5zj-A   290 - 324 <=>  748 - 782   (ASN  376  - VAL  410  <=> PRO  748  - ALA  782 )                          
 133: 6c70-A f5zj-A   326 - 329 <=>  783 - 786   (GLU  412  - TYR  415  <=> GLY  783  - PRO  786 )                          
 133: 6c70-A f5zj-A   339 - 342 <=>  791 - 794   (GLU  425  - THR  428  <=> ALA  791  - ALA  794 )                          
 133: 6c70-A f5zj-A   346 - 355 <=>  806 - 815   (ILE  432  - MET  441  <=> ASP  806  - PHE  815 )                          
 133: 6c70-A f5zj-A   361 - 364 <=>  826 - 829   (LYS  447  - THR  450  <=> ASN  826  - LEU  829 )                          
 133: 6c70-A f5zj-A   365 - 371 <=>  834 - 840   (VAL  451  - ALA  457  <=> GLY  834  - LEU  840 )                          
 133: 6c70-A f5zj-A   373 - 388 <=>  841 - 856   (VAL  459  - LYS  474  <=> SER  841  - THR  856 )                          
 134: 6c70-A f57a-A     3 -  10 <=>  177 - 184   (HIS    5  - LEU   12  <=> ILE  177  - ILE  184 )                          
 134: 6c70-A f57a-A    54 -  62 <=>  249 - 257   (MET   56  - SER   64  <=> SER  249  - GLN  257 )                          
 134: 6c70-A f57a-A    63 -  66 <=>  261 - 264   (ASP   65  - ASP   68  <=> GLN  261  - LEU  264 )                          
 134: 6c70-A f57a-A    67 -  92 <=>  266 - 291   (ASP   69  - SER   94  <=> SER  266  - ARG  291 )                          
 134: 6c70-A f57a-A   255 - 288 <=>  318 - 351   (THR  341  - GLY  374  <=> ARG  318  - ALA  351 )                          
 134: 6c70-A f57a-A   289 - 310 <=>  353 - 374   (VAL  375  - PHE  396  <=> SER  353  - TRP  374 )                          
 134: 6c70-A f57a-A   362 - 365 <=>  375 - 378   (PHE  448  - VAL  451  <=> ASP  375  - ALA  378 )                          
 134: 6c70-A f57a-A   372 - 388 <=>  385 - 401   (SER  458  - LYS  474  <=> ALA  385  - THR  401 )                          
 135: 6c70-A f76g-A    63 -  93 <=>   18 -  48   (ASP   65  - LYS   95  <=> GLY   18  - VAL   48 )                          
 135: 6c70-A f76g-A    95 - 100 <=>   49 -  54   (PHE   97  - ALA  102  <=> VAL   49  - VAL   54 )                          
 135: 6c70-A f76g-A   102 - 105 <=>   57 -  60   (TRP  104  - PRO  107  <=> TRP   57  - PRO   60 )                          
 135: 6c70-A f76g-A   253 - 257 <=>   66 -  70   (LEU  339  - VAL  343  <=> ALA   66  - THR   70 )                          
 135: 6c70-A f76g-A   259 - 283 <=>   71 -  95   (ASP  345  - ALA  369  <=> PRO   71  - GLU   95 )                          
 135: 6c70-A f76g-A   284 - 287 <=>   97 - 100   (THR  370  - ASN  373  <=> PHE   97  - ALA  100 )                          
 135: 6c70-A f76g-A   288 - 293 <=>  150 - 155   (GLY  374  - ALA  379  <=> VAL  150  - GLU  155 )                          
 135: 6c70-A f76g-A   299 - 302 <=>  161 - 164   (TYR  385  - TYR  388  <=> ALA  161  - LEU  164 )                          
 135: 6c70-A f76g-A   355 - 358 <=>  183 - 186   (MET  441  - SER  444  <=> ALA  183  - THR  186 )                          
 135: 6c70-A f76g-A   361 - 364 <=>  187 - 190   (LYS  447  - THR  450  <=> GLN  187  - GLY  190 )                          
 135: 6c70-A f76g-A   365 - 372 <=>  192 - 199   (VAL  451  - SER  458  <=> GLY  192  - ALA  199 )                          
 136: 6c70-A f6f7-A    16 -  19 <=>  186 - 189   (VAL   18  - GLY   21  <=> THR  186  - MET  189 )                          
 136: 6c70-A f6f7-A    32 -  35 <=>  190 - 193   (LYS   34  - PRO   37  <=> ASP  190  - PRO  193 )                          
 136: 6c70-A f6f7-A    38 -  65 <=>  194 - 221   (ILE   40  - VAL   67  <=> VAL  194  - LEU  221 )                          
 136: 6c70-A f6f7-A    66 -  90 <=>  275 - 299   (ASP   68  - VAL   92  <=> VAL  275  - GLY  299 )                          
 136: 6c70-A f6f7-A    92 -  96 <=>  300 - 304   (SER   94  - TYR   98  <=> SER  300  - THR  304 )                          
 136: 6c70-A f6f7-A   198 - 202 <=>  312 - 316   (LEU  215  - TRP  219  <=> PRO  312  - PRO  316 )                          
 136: 6c70-A f6f7-A   250 - 254 <=>  320 - 324   (VAL  336  - VAL  340  <=> ILE  320  - LYS  324 )                          
 136: 6c70-A f6f7-A   260 - 286 <=>  326 - 352   (ALA  346  - VAL  372  <=> ASN  326  - ALA  352 )                          
 136: 6c70-A f6f7-A   287 - 290 <=>  354 - 357   (ASN  373  - ASN  376  <=> GLY  354  - GLU  357 )                          
 136: 6c70-A f6f7-A   382 - 385 <=>  362 - 365   (MET  468  - VAL  471  <=> ILE  362  - MET  365 )                          
 137: 6c70-A f6qf-A    64 -  93 <=>   13 -  42   (ASP   66  - LYS   95  <=> VAL   13  - MET   42 )                          
 137: 6c70-A f6qf-A    95 -  98 <=>   43 -  46   (PHE   97  - THR  100  <=> LEU   43  - TRP   46 )                          
 137: 6c70-A f6qf-A   250 - 286 <=>   48 -  84   (VAL  336  - VAL  372  <=> GLY   48  - ALA   84 )                          
 137: 6c70-A f6qf-A   287 - 290 <=>   87 -  90   (ASN  373  - ASN  376  <=> GLN   87  - GLU   90 )                          
 138: 6c70-A f8mi-A    28 -  62 <=>    5 -  39   (TYR   30  - SER   64  <=> LEU    5  - VAL   39 )                          
 138: 6c70-A f8mi-A    67 -  90 <=>   40 -  63   (ASP   69  - VAL   92  <=> ASN   40  - ASP   63 )                          
 138: 6c70-A f8mi-A   261 - 271 <=>   65 -  75   (TYR  347  - THR  357  <=> LEU   65  - TYR   75 )                          
 138: 6c70-A f8mi-A   272 - 286 <=>   77 -  91   (THR  358  - VAL  372  <=> GLY   77  - GLY   91 )                          
 138: 6c70-A f8mi-A   312 - 320 <=>  145 - 153   (ILE  398  - GLU  406  <=> GLU  145  - SER  153 )                          
 138: 6c70-A f8mi-A   321 - 324 <=>  155 - 158   (SER  407  - VAL  410  <=> TYR  155  - ALA  158 )                          
 139: 6c70-A f7pz-A    30 -  64 <=>   15 -  49   (GLU   32  - ASP   66  <=> ARG   15  - GLY   49 )                          
 139: 6c70-A f7pz-A   155 - 158 <=>   57 -  60   (ILE  172  - LEU  175  <=> LEU   57  - SER   60 )                          
 139: 6c70-A f7pz-A   174 - 204 <=>   62 -  92   (HIS  191  - LEU  221  <=> ASN   62  - VAL   92 )                          
 139: 6c70-A f7pz-A   208 - 211 <=>   94 -  97   (GLU  225  - GLN  228  <=> GLN   94  - GLY   97 )                          
 139: 6c70-A f7pz-A   255 - 281 <=>  100 - 126   (THR  341  - TYR  367  <=> VAL  100  - SER  126 )                          
 140: 6c70-A f56a-A    63 -  66 <=>   14 -  17   (ASP   65  - ASP   68  <=> ASP   14  - ASP   17 )                          
 140: 6c70-A f56a-A    68 -  93 <=>   18 -  43   (LEU   70  - LYS   95  <=> LEU   18  - LYS   43 )                          
 140: 6c70-A f56a-A   260 - 282 <=>   45 -  67   (ALA  346  - GLN  368  <=> SER   45  - HIS   67 )                          
 140: 6c70-A f56a-A   330 - 338 <=>   85 -  93   (SER  416  - GLU  424  <=> GLN   85  - SER   93 )                          
 141: 6c70-A f5u0-A    64 -  99 <=>   19 -  54   (ASP   66  - LEU  101  <=> PRO   19  - SER   54 )                          
 141: 6c70-A f5u0-A   100 - 103 <=>   56 -  59   (ALA  102  - ASN  105  <=> SER   56  - GLY   59 )                          
 141: 6c70-A f5u0-A   249 - 286 <=>   61 -  98   (HIS  335  - VAL  372  <=> SER   61  - GLU   98 )                          
 141: 6c70-A f5u0-A   287 - 290 <=>  101 - 104   (ASN  373  - ASN  376  <=> PHE  101  - VAL  104 )                          
 141: 6c70-A f5u0-A   382 - 387 <=>  155 - 160   (MET  468  - LEU  473  <=> ALA  155  - THR  160 )                          
 142: 6c70-A f8bt-A    65 -  91 <=>   14 -  40   (VAL   67  - ARG   93  <=> THR   14  - GLN   40 )                          
 142: 6c70-A f8bt-A   263 - 286 <=>   42 -  65   (VAL  349  - VAL  372  <=> ASN   42  - GLU   65 )                          
 142: 6c70-A f8bt-A   288 - 291 <=>   74 -  77   (GLY  374  - VAL  377  <=> GLY   74  - SER   77 )                          
 143: 6c70-A f7uu-A    64 -  99 <=>  459 - 494   (ASP   66  - LEU  101  <=> ARG  459  - GLY  494 )                          
 143: 6c70-A f7uu-A   256 - 286 <=>  496 - 526   (ALA  342  - VAL  372  <=> SER  496  - ARG  526 )                          
 143: 6c70-A f7uu-A   287 - 290 <=>  532 - 535   (ASN  373  - ASN  376  <=> VAL  532  - ALA  535 )                          
 143: 6c70-A f7uu-A   296 - 314 <=>  544 - 562   (VAL  382  - GLY  400  <=> TYR  544  - SER  562 )                          
 143: 6c70-A f7uu-A   364 - 367 <=>  563 - 566   (THR  450  - LEU  453  <=> GLY  563  - GLY  566 )                          
 144: 6c70-A f7b3-A    64 - 100 <=>   19 -  55   (ASP   66  - ALA  102  <=> PRO   19  - LEU   55 )                          
 144: 6c70-A f7b3-A   247 - 286 <=>   59 -  98   (HIS  333  - VAL  372  <=> GLY   59  - GLU   98 )                          
 144: 6c70-A f7b3-A   287 - 290 <=>  101 - 104   (ASN  373  - ASN  376  <=> TYR  101  - THR  104 )                          
 144: 6c70-A f7b3-A   382 - 387 <=>  155 - 160   (MET  468  - LEU  473  <=> ALA  155  - ALA  160 )                          
 145: 6c70-A f7hq-A   165 - 169 <=>   26 -  30   (PRO  182  - MET  186  <=> ALA   26  - PRO   30 )                          
 145: 6c70-A f7hq-A   288 - 314 <=>   35 -  61   (GLY  374  - GLY  400  <=> THR   35  - ASN   61 )                          
 145: 6c70-A f7hq-A   356 - 360 <=>   62 -  66   (SER  442  - ALA  446  <=> THR   62  - GLN   66 )                          
 145: 6c70-A f7hq-A   362 - 388 <=>   75 - 101   (PHE  448  - LYS  474  <=> SER   75  - ILE  101 )                          
 146: 6c70-A f8q5-A     2 -   9 <=>    6 -  13   (LYS    4  - ASP   11  <=> GLN    6  - VAL   13 )                          
 146: 6c70-A f8q5-A    63 -  91 <=>   57 -  85   (ASP   65  - ARG   93  <=> SER   57  - ASN   85 )                          
 146: 6c70-A f8q5-A    92 -  95 <=>   87 -  90   (SER   94  - PHE   97  <=> SER   87  - ASN   90 )                          
 146: 6c70-A f8q5-A   260 - 284 <=>   91 - 115   (ALA  346  - THR  370  <=> VAL   91  - HIS  115 )                          
 147: 6c70-A f5yg-A    64 -  68 <=>   23 -  27   (ASP   66  - LEU   70  <=> ALA   23  - SER   27 )                          
 147: 6c70-A f5yg-A    69 -  78 <=>   36 -  45   (THR   71  - PHE   80  <=> ASP   36  - LEU   45 )                          
 147: 6c70-A f5yg-A    79 -  89 <=>   47 -  57   (LEU   81  - PRO   91  <=> SER   47  - GLY   57 )                          
 147: 6c70-A f5yg-A   160 - 163 <=>   72 -  75   (ILE  177  - PHE  180  <=> ILE   72  - ASP   75 )                          
 147: 6c70-A f5yg-A   183 - 199 <=>   79 -  95   (TYR  200  - PHE  216  <=> GLY   79  - VAL   95 )                          
 147: 6c70-A f5yg-A   257 - 260 <=>   97 - 100   (VAL  343  - ALA  346  <=> ASP   97  - ALA  100 )                          
 147: 6c70-A f5yg-A   261 - 285 <=>  111 - 135   (TYR  347  - LYS  371  <=> ALA  111  - GLN  135 )                          
 147: 6c70-A f5yg-A   367 - 372 <=>  140 - 145   (LEU  453  - SER  458  <=> PRO  140  - GLU  145 )                          
 147: 6c70-A f5yg-A   373 - 378 <=>  177 - 182   (VAL  459  - VAL  464  <=> THR  177  - ALA  182 )                          
 147: 6c70-A f5yg-A   380 - 383 <=>  186 - 189   (TYR  466  - VAL  469  <=> ARG  186  - ARG  189 )                          
 148: 6c70-A f59l-A    63 -  88 <=>   20 -  45   (ASP   65  - PHE   90  <=> SER   20  - ALA   45 )                          
 148: 6c70-A f59l-A    90 -  93 <=>   46 -  49   (VAL   92  - LYS   95  <=> ALA   46  - TRP   49 )                          
 148: 6c70-A f59l-A    94 -  97 <=>   52 -  55   (ILE   96  - LYS   99  <=> GLY   52  - ALA   55 )                          
 148: 6c70-A f59l-A    99 - 102 <=>   56 -  59   (LEU  101  - TRP  104  <=> THR   56  - LEU   59 )                          
 148: 6c70-A f59l-A   190 - 193 <=>   69 -  72   (ALA  207  - ASN  210  <=> ALA   69  - TYR   72 )                          
 148: 6c70-A f59l-A   200 - 206 <=>  100 - 106   (CYS  217  - ALA  223  <=> PHE  100  - PRO  106 )                          
 148: 6c70-A f59l-A   249 - 252 <=>  107 - 110   (HIS  335  - ARG  338  <=> GLY  107  - VAL  110 )                          
 148: 6c70-A f59l-A   254 - 281 <=>  111 - 138   (VAL  340  - TYR  367  <=> THR  111  - ALA  138 )                          
 148: 6c70-A f59l-A   283 - 287 <=>  139 - 143   (ALA  369  - ASN  373  <=> ALA  139  - GLY  143 )                          
 149: 6c70-A f6uq-A    64 -  67 <=>    4 -   7   (ASP   66  - ASP   69  <=> VAL    4  - GLN    7 )                          
 149: 6c70-A f6uq-A    69 -  89 <=>    8 -  28   (THR   71  - PRO   91  <=> PRO    8  - ARG   28 )                          
 149: 6c70-A f6uq-A    91 -  99 <=>   29 -  37   (ARG   93  - LEU  101  <=> ASN   29  - THR   37 )                          
 149: 6c70-A f6uq-A   101 - 107 <=>   38 -  44   (ILE  103  - SER  109  <=> GLY   38  - ALA   44 )                          
 149: 6c70-A f6uq-A   242 - 260 <=>   45 -  63   (TYR  328  - ALA  346  <=> ASN   45  - ARG   63 )                          
 149: 6c70-A f6uq-A   261 - 286 <=>   67 -  92   (TYR  347  - VAL  372  <=> LYS   67  - ALA   92 )                          
 149: 6c70-A f6uq-A   287 - 290 <=>   95 -  98   (ASN  373  - ASN  376  <=> VAL   95  - THR   98 )                          
 150: 6c70-A f7jj-A    26 -  33 <=>    9 -  16   (ASN   28  - LYS   35  <=> THR    9  - LEU   16 )                          
 150: 6c70-A f7jj-A    59 -  62 <=>   44 -  47   (MET   61  - SER   64  <=> ARG   44  - GLU   47 )                          
 150: 6c70-A f7jj-A    71 -  89 <=>   49 -  67   (ASN   73  - PRO   91  <=> ASP   49  - GLN   67 )                          
 150: 6c70-A f7jj-A   125 - 130 <=>   95 - 100   (LYS  127  - LEU  132  <=> ASP   95  - ASN  100 )                          
 150: 6c70-A f7jj-A   260 - 282 <=>  106 - 128   (ALA  346  - GLN  368  <=> ASN  106  - ALA  128 )                          
 151: 6c70-A f67u-A    63 -  91 <=>   38 -  66   (ASP   65  - ARG   93  <=> THR   38  - MET   66 )                          
 151: 6c70-A f67u-A   260 - 285 <=>   68 -  93   (ALA  346  - LYS  371  <=> GLY   68  - ARG   93 )                          
 151: 6c70-A f67u-A   381 - 384 <=>   95 -  98   (PHE  467  - LEU  470  <=> SER   95  - MET   98 )                          
 152: 6c70-A f6lz-A    58 -  61 <=>   18 -  21   (LEU   60  - GLU   63  <=> ALA   18  - GLY   21 )                          
 152: 6c70-A f6lz-A    64 -  72 <=>   96 - 104   (ASP   66  - THR   74  <=> ALA   96  - LEU  104 )                          
 152: 6c70-A f6lz-A    75 -  78 <=>  105 - 108   (MET   77  - PHE   80  <=> THR  105  - PRO  108 )                          
 152: 6c70-A f6lz-A    79 -  93 <=>  110 - 124   (LEU   81  - LYS   95  <=> VAL  110  - THR  124 )                          
 152: 6c70-A f6lz-A    95 -  98 <=>  125 - 128   (PHE   97  - THR  100  <=> ASN  125  - GLY  128 )                          
 152: 6c70-A f6lz-A   256 - 286 <=>  129 - 159   (ALA  342  - VAL  372  <=> GLN  129  - ALA  159 )                          
 152: 6c70-A f6lz-A   287 - 290 <=>  162 - 165   (ASN  373  - ASN  376  <=> ALA  162  - ALA  165 )                          
 152: 6c70-A f6lz-A   329 - 332 <=>  293 - 296   (TYR  415  - HIS  418  <=> SER  293  - GLY  296 )                          
 152: 6c70-A f6lz-A   335 - 338 <=>  360 - 363   (ASP  421  - GLU  424  <=> GLY  360  - LEU  363 )                          
 152: 6c70-A f6lz-A   345 - 348 <=>  365 - 368   (GLN  431  - CYS  434  <=> GLN  365  - ASN  368 )                          
 153: 6c70-A f7vo-A    16 -  19 <=>    1 -   4   (VAL   18  - GLY   21  <=> MET    1  - ASP    4 )                          
 153: 6c70-A f7vo-A    29 -  36 <=>   80 -  87   (SER   31  - HIS   38  <=> ALA   80  - LYS   87 )                          
 153: 6c70-A f7vo-A    46 -  50 <=>  149 - 153   (LEU   48  - GLN   52  <=> GLU  149  - VAL  153 )                          
 153: 6c70-A f7vo-A    51 -  62 <=>  155 - 166   (TYR   53  - SER   64  <=> SER  155  - VAL  166 )                          
 153: 6c70-A f7vo-A    63 -  66 <=>  170 - 173   (ASP   65  - ASP   68  <=> ILE  170  - SER  173 )                          
 153: 6c70-A f7vo-A    68 -  99 <=>  174 - 205   (LEU   70  - LEU  101  <=> LYS  174  - ALA  205 )                          
 153: 6c70-A f7vo-A   261 - 283 <=>  215 - 237   (TYR  347  - ALA  369  <=> SER  215  - ALA  237 )                          
 153: 6c70-A f7vo-A   284 - 287 <=>  239 - 242   (THR  370  - ASN  373  <=> GLU  239  - GLY  242 )                          
 153: 6c70-A f7vo-A   288 - 307 <=>  244 - 263   (GLY  374  - VAL  393  <=> SER  244  - ALA  263 )                          
 154: 6c70-A f6z6-A     1 -   9 <=>   52 -  60   (PHE    3  - ASP   11  <=> VAL   52  - GLY   60 )                          
 154: 6c70-A f6z6-A    27 -  30 <=>  159 - 162   (TYR   29  - GLU   32  <=> TRP  159  - ASP  162 )                          
 154: 6c70-A f6z6-A    35 -  39 <=>  183 - 187   (PRO   37  - TYR   41  <=> PRO  183  - ALA  187 )                          
 154: 6c70-A f6z6-A    63 -  67 <=>  214 - 218   (ASP   65  - ASP   69  <=> ARG  214  - GLN  218 )                          
 154: 6c70-A f6z6-A    70 -  90 <=>  219 - 239   (ALA   72  - VAL   92  <=> PRO  219  - LEU  239 )                          
 154: 6c70-A f6z6-A    92 -  95 <=>  242 - 245   (SER   94  - PHE   97  <=> ALA  242  - ILE  245 )                          
 154: 6c70-A f6z6-A   257 - 262 <=>  246 - 251   (VAL  343  - GLY  348  <=> GLY  246  - VAL  251 )                          
 154: 6c70-A f6z6-A   263 - 290 <=>  253 - 280   (VAL  349  - ASN  376  <=> VAL  253  - VAL  280 )                          
 155: 6c70-A f6ib-A    64 -  90 <=>   12 -  38   (ASP   66  - VAL   92  <=> ASP   12  - LEU   38 )                          
 155: 6c70-A f6ib-A    98 - 102 <=>   40 -  44   (THR  100  - TRP  104  <=> PRO   40  - GLU   44 )                          
 155: 6c70-A f6ib-A   254 - 285 <=>   48 -  79   (VAL  340  - LYS  371  <=> ALA   48  - PHE   79 )                          
 155: 6c70-A f6ib-A   286 - 290 <=>   82 -  86   (VAL  372  - ASN  376  <=> ILE   82  - TYR   86 )                          
 156: 6c70-A f7fi-A    64 -  87 <=>   12 -  35   (ASP   66  - TYR   89  <=> GLY   12  - ILE   35 )                          
 156: 6c70-A f7fi-A    90 -  93 <=>   37 -  40   (VAL   92  - LYS   95  <=> ALA   37  - PRO   40 )                          
 156: 6c70-A f7fi-A    96 -  99 <=>   47 -  50   (TYR   98  - LEU  101  <=> SER   47  - ASN   50 )                          
 156: 6c70-A f7fi-A   259 - 285 <=>   53 -  79   (ASP  345  - LYS  371  <=> GLU   53  - VAL   79 )                          
 156: 6c70-A f7fi-A   286 - 290 <=>   82 -  86   (VAL  372  - ASN  376  <=> SER   82  - TYR   86 )                          
 157: 6c70-A f5py-A    63 -  89 <=>   19 -  45   (ASP   65  - PRO   91  <=> GLY   19  - GLY   45 )                          
 157: 6c70-A f5py-A    91 - 103 <=>   46 -  58   (ARG   93  - ASN  105  <=> LEU   46  - ARG   58 )                          
 157: 6c70-A f5py-A   249 - 286 <=>   61 -  98   (HIS  335  - VAL  372  <=> SER   61  - GLU   98 )                          
 157: 6c70-A f5py-A   287 - 290 <=>  101 - 104   (ASN  373  - ASN  376  <=> ARG  101  - MET  104 )                          
 157: 6c70-A f5py-A   382 - 385 <=>  155 - 158   (MET  468  - VAL  471  <=> TRP  155  - VAL  158 )                          
 158: 6c70-A f6hu-A   271 - 286 <=>   18 -  33   (THR  357  - VAL  372  <=> GLY   18  - PHE   33 )                          
 158: 6c70-A f6hu-A   287 - 290 <=>   48 -  51   (ASN  373  - ASN  376  <=> GLY   48  - VAL   51 )                          
 158: 6c70-A f6hu-A   292 - 309 <=>   52 -  69   (TYR  378  - LEU  395  <=> THR   52  - ARG   69 )                          
 158: 6c70-A f6hu-A   359 - 363 <=>  124 - 128   (GLY  445  - PHE  449  <=> ARG  124  - VAL  128 )                          
 158: 6c70-A f6hu-A   364 - 388 <=>  134 - 158   (THR  450  - LYS  474  <=> HIS  134  - ALA  158 )                          
 159: 6c70-A f73x-A    63 -  66 <=>    3 -   6   (ASP   65  - ASP   68  <=> PHE    3  - ALA    6 )                          
 159: 6c70-A f73x-A    68 -  89 <=>    7 -  28   (LEU   70  - PRO   91  <=> ALA    7  - ALA   28 )                          
 159: 6c70-A f73x-A    91 - 102 <=>   29 -  40   (ARG   93  - TRP  104  <=> ASN   29  - LEU   40 )                          
 159: 6c70-A f73x-A   104 - 107 <=>   41 -  44   (ASN  106  - SER  109  <=> ALA   41  - GLY   44 )                          
 159: 6c70-A f73x-A   242 - 255 <=>   45 -  58   (TYR  328  - THR  341  <=> ASP   45  - HIS   58 )                          
 159: 6c70-A f73x-A   256 - 259 <=>   60 -  63   (ALA  342  - ASP  345  <=> GLN   60  - GLN   63 )                          
 159: 6c70-A f73x-A   261 - 286 <=>   67 -  92   (TYR  347  - VAL  372  <=> ALA   67  - ALA   92 )                          
 159: 6c70-A f73x-A   287 - 290 <=>   95 -  98   (ASN  373  - ASN  376  <=> ALA   95  - LEU   98 )                          
 160: 6c70-A f646-A    63 -  97 <=>   18 -  52   (ASP   65  - LYS   99  <=> GLY   18  - LEU   52 )                          
 160: 6c70-A f646-A    99 - 102 <=>   54 -  57   (LEU  101  - TRP  104  <=> GLY   54  - TRP   57 )                          
 160: 6c70-A f646-A   246 - 256 <=>   59 -  69   (ARG  332  - ALA  342  <=> GLY   59  - ALA   69 )                          
 160: 6c70-A f646-A   258 - 286 <=>   70 -  98   (GLY  344  - VAL  372  <=> ALA   70  - GLU   98 )                          
 160: 6c70-A f646-A   287 - 290 <=>  101 - 104   (ASN  373  - ASN  376  <=> ARG  101  - THR  104 )                          
 160: 6c70-A f646-A   382 - 387 <=>  155 - 160   (MET  468  - LEU  473  <=> HIS  155  - ALA  160 )                          
 161: 6c70-A f77l-A    65 -  93 <=>    4 -  32   (VAL   67  - LYS   95  <=> VAL    4  - ALA   32 )                          
 161: 6c70-A f77l-A    95 -  99 <=>   33 -  37   (PHE   97  - LEU  101  <=> ALA   33  - ALA   37 )                          
 161: 6c70-A f77l-A   101 - 107 <=>   38 -  44   (ILE  103  - SER  109  <=> GLU   38  - ALA   44 )                          
 161: 6c70-A f77l-A   242 - 260 <=>   45 -  63   (TYR  328  - ALA  346  <=> ASP   45  - GLN   63 )                          
 161: 6c70-A f77l-A   261 - 286 <=>   67 -  92   (TYR  347  - VAL  372  <=> ALA   67  - ALA   92 )                          
 161: 6c70-A f77l-A   287 - 290 <=>   95 -  98   (ASN  373  - ASN  376  <=> ILE   95  - VAL   98 )                          
 162: 6c70-A f52s-A    64 -  99 <=>   90 - 125   (ASP   66  - LEU  101  <=> ASN   90  - SER  125 )                          
 162: 6c70-A f52s-A   100 - 103 <=>  146 - 149   (ALA  102  - ASN  105  <=> THR  146  - PRO  149 )                          
 162: 6c70-A f52s-A   255 - 286 <=>  153 - 184   (THR  341  - VAL  372  <=> ILE  153  - LYS  184 )                          
 162: 6c70-A f52s-A   308 - 323 <=>  203 - 218   (PHE  394  - SER  409  <=> THR  203  - CYS  218 )                          
 162: 6c70-A f52s-A   366 - 379 <=>  226 - 239   (SER  452  - THR  465  <=> GLY  226  - ARG  239 )                          
 162: 6c70-A f52s-A   382 - 385 <=>  304 - 307   (MET  468  - VAL  471  <=> GLY  304  - VAL  307 )                          
 163: 6c70-A f71p-A     2 -   8 <=>   64 -  70   (LYS    4  - ALA   10  <=> ALA   64  - MET   70 )                          
 163: 6c70-A f71p-A    59 -  62 <=>   86 -  89   (MET   61  - SER   64  <=> ALA   86  - ILE   89 )                          
 163: 6c70-A f71p-A    64 -  87 <=>   90 - 113   (ASP   66  - TYR   89  <=> GLU   90  - SER  113 )                          
 163: 6c70-A f71p-A    89 -  92 <=>  125 - 128   (PRO   91  - SER   94  <=> VAL  125  - LEU  128 )                          
 163: 6c70-A f71p-A   259 - 284 <=>  132 - 157   (ASP  345  - THR  370  <=> PHE  132  - ASN  157 )                          
 163: 6c70-A f71p-A   287 - 291 <=>  284 - 288   (ASN  373  - VAL  377  <=> GLY  284  - GLU  288 )                          
 163: 6c70-A f71p-A   330 - 333 <=>  782 - 785   (SER  416  - TRP  419  <=> VAL  782  - ALA  785 )                          
 163: 6c70-A f71p-A   335 - 339 <=>  788 - 792   (ASP  421  - GLU  425  <=> GLY  788  - ASP  792 )                          
 164: 6c70-A f8p0-A    63 -  97 <=>   18 -  52   (ASP   65  - LYS   99  <=> GLY   18  - LEU   52 )                          
 164: 6c70-A f8p0-A    99 - 102 <=>   54 -  57   (LEU  101  - TRP  104  <=> GLY   54  - TRP   57 )                          
 164: 6c70-A f8p0-A   247 - 286 <=>   59 -  98   (HIS  333  - VAL  372  <=> GLY   59  - GLU   98 )                          
 164: 6c70-A f8p0-A   287 - 290 <=>  101 - 104   (ASN  373  - ASN  376  <=> ARG  101  - MET  104 )                          
 164: 6c70-A f8p0-A   382 - 387 <=>  155 - 160   (MET  468  - LEU  473  <=> HIS  155  - ALA  160 )                          
 165: 6c70-A f54m-A    64 -  90 <=>   23 -  49   (ASP   66  - VAL   92  <=> ASN   23  - THR   49 )                          
 165: 6c70-A f54m-A    92 -  95 <=>   50 -  53   (SER   94  - PHE   97  <=> PRO   50  - GLN   53 )                          
 165: 6c70-A f54m-A   258 - 284 <=>   54 -  80   (GLY  344  - THR  370  <=> ILE   54  - LEU   80 )                          
 165: 6c70-A f54m-A   285 - 289 <=>   82 -  86   (LYS  371  - VAL  375  <=> TRP   82  - HIS   86 )                          
 165: 6c70-A f54m-A   385 - 388 <=>  100 - 103   (VAL  471  - LYS  474  <=> VAL  100  - ARG  103 )                          
 166: 6c70-A f7i7-A    64 -  88 <=>    1 -  25   (ASP   66  - PHE   90  <=> MET    1  - ALA   25 )                          
 166: 6c70-A f7i7-A    90 -  93 <=>   26 -  29   (VAL   92  - LYS   95  <=> LYS   26  - GLY   29 )                          
 166: 6c70-A f7i7-A    95 - 101 <=>   30 -  36   (PHE   97  - ILE  103  <=> LEU   30  - GLY   36 )                          
 166: 6c70-A f7i7-A   103 - 106 <=>   37 -  40   (ASN  105  - ASN  108  <=> GLY   37  - SER   40 )                          
 166: 6c70-A f7i7-A   261 - 285 <=>   53 -  77   (TYR  347  - LYS  371  <=> ASP   53  - ARG   77 )                          
 167: 6c70-A f5w9-A    66 -  89 <=>    5 -  28   (ASP   68  - PRO   91  <=> THR    5  - GLN   28 )                          
 167: 6c70-A f5w9-A    91 - 102 <=>   29 -  40   (ARG   93  - TRP  104  <=> ASN   29  - VAL   40 )                          
 167: 6c70-A f5w9-A   104 - 107 <=>   41 -  44   (ASN  106  - SER  109  <=> ILE   41  - ALA   44 )                          
 167: 6c70-A f5w9-A   241 - 260 <=>   45 -  64   (LYS  327  - ALA  346  <=> ALA   45  - GLN   64 )                          
 167: 6c70-A f5w9-A   261 - 286 <=>   68 -  93   (TYR  347  - VAL  372  <=> ALA   68  - ALA   93 )                          
 167: 6c70-A f5w9-A   287 - 290 <=>   96 -  99   (ASN  373  - ASN  376  <=> SER   96  - ALA   99 )                          
 167: 6c70-A f5w9-A   369 - 372 <=>  204 - 207   (LEU  455  - SER  458  <=> ALA  204  - VAL  207 )                          
 168: 6c70-A f5v5-A    58 -  61 <=>   18 -  21   (LEU   60  - GLU   63  <=> ALA   18  - GLY   21 )                          
 168: 6c70-A f5v5-A    64 -  72 <=>   96 - 104   (ASP   66  - THR   74  <=> SER   96  - ALA  104 )                          
 168: 6c70-A f5v5-A    75 -  78 <=>  105 - 108   (MET   77  - PHE   80  <=> THR  105  - PRO  108 )                          
 168: 6c70-A f5v5-A    79 -  93 <=>  110 - 124   (LEU   81  - LYS   95  <=> GLU  110  - THR  124 )                          
 168: 6c70-A f5v5-A    95 -  98 <=>  125 - 128   (PHE   97  - THR  100  <=> ASN  125  - GLY  128 )                          
 168: 6c70-A f5v5-A   256 - 285 <=>  129 - 158   (ALA  342  - LYS  371  <=> GLN  129  - ALA  158 )                          
 168: 6c70-A f5v5-A   286 - 290 <=>  161 - 165   (VAL  372  - ASN  376  <=> ALA  161  - LEU  165 )                          
 169: 6c70-A f8pu-A    63 -  89 <=>   18 -  44   (ASP   65  - PRO   91  <=> GLY   18  - GLY   44 )                          
 169: 6c70-A f8pu-A    91 - 102 <=>   45 -  56   (ARG   93  - TRP  104  <=> TYR   45  - GLU   56 )                          
 169: 6c70-A f8pu-A   249 - 260 <=>   59 -  70   (HIS  335  - ALA  346  <=> GLY   59  - ALA   70 )                          
 169: 6c70-A f8pu-A   261 - 286 <=>   73 -  98   (TYR  347  - VAL  372  <=> VAL   73  - GLU   98 )                          
 169: 6c70-A f8pu-A   287 - 290 <=>  101 - 104   (ASN  373  - ASN  376  <=> PHE  101  - ILE  104 )                          
 169: 6c70-A f8pu-A   382 - 387 <=>  155 - 160   (MET  468  - LEU  473  <=> ALA  155  - THR  160 )                          
 170: 6c70-A f6sg-A    63 -  66 <=>    3 -   6   (ASP   65  - ASP   68  <=> TRP    3  - VAL    6 )                          
 170: 6c70-A f6sg-A    68 -  89 <=>    7 -  28   (LEU   70  - PRO   91  <=> SER    7  - ALA   28 )                          
 170: 6c70-A f6sg-A    91 -  98 <=>   29 -  36   (ARG   93  - THR  100  <=> ASN   29  - THR   36 )                          
 170: 6c70-A f6sg-A   101 - 107 <=>   38 -  44   (ILE  103  - SER  109  <=> GLY   38  - ALA   44 )                          
 170: 6c70-A f6sg-A   242 - 260 <=>   45 -  63   (TYR  328  - ALA  346  <=> ASP   45  - GLN   63 )                          
 170: 6c70-A f6sg-A   261 - 287 <=>   67 -  93   (TYR  347  - ASN  373  <=> ALA   67  - ALA   93 )                          
 170: 6c70-A f6sg-A   291 - 294 <=>  757 - 760   (VAL  377  - ALA  380  <=> ILE  757  - GLY  760 )                          
 170: 6c70-A f6sg-A   295 - 298 <=>  793 - 796   (THR  381  - GLY  384  <=> GLY  793  - GLY  796 )                          
 170: 6c70-A f6sg-A   301 - 304 <=>  797 - 800   (LEU  387  - LEU  390  <=> LEU  797  - LEU  800 )                          
 171: 6c70-A f584-A    64 -  67 <=>    4 -   7   (ASP   66  - ASP   69  <=> VAL    4  - TYR    7 )                          
 171: 6c70-A f584-A    69 -  89 <=>    8 -  28   (THR   71  - PRO   91  <=> PRO    8  - SER   28 )                          
 171: 6c70-A f584-A    91 - 102 <=>   29 -  40   (ARG   93  - TRP  104  <=> ASN   29  - VAL   40 )                          
 171: 6c70-A f584-A   104 - 107 <=>   41 -  44   (ASN  106  - SER  109  <=> PRO   41  - ALA   44 )                          
 171: 6c70-A f584-A   242 - 260 <=>   45 -  63   (TYR  328  - ALA  346  <=> ASP   45  - GLN   63 )                          
 171: 6c70-A f584-A   261 - 286 <=>   67 -  92   (TYR  347  - VAL  372  <=> ALA   67  - VAL   92 )                          
 171: 6c70-A f584-A   287 - 290 <=>   95 -  98   (ASN  373  - ASN  376  <=> ALA   95  - ALA   98 )                          
 172: 6c70-A f6oa-A    64 -  87 <=>   12 -  35   (ASP   66  - TYR   89  <=> ALA   12  - ILE   35 )                          
 172: 6c70-A f6oa-A    90 -  93 <=>   37 -  40   (VAL   92  - LYS   95  <=> ALA   37  - ALA   40 )                          
 172: 6c70-A f6oa-A    96 -  99 <=>   47 -  50   (TYR   98  - LEU  101  <=> SER   47  - SER   50 )                          
 172: 6c70-A f6oa-A   259 - 281 <=>   53 -  75   (ASP  345  - TYR  367  <=> GLY   53  - SER   75 )                          
 172: 6c70-A f6oa-A   282 - 286 <=>   77 -  81   (GLN  368  - VAL  372  <=> VAL   77  - GLU   81 )                          
 172: 6c70-A f6oa-A   287 - 290 <=>   84 -  87   (ASN  373  - ASN  376  <=> ILE   84  - ALA   87 )                          
 173: 6c70-A f6ii-A    63 -  99 <=>   18 -  54   (ASP   65  - LEU  101  <=> GLY   18  - GLY   54 )                          
 173: 6c70-A f6ii-A   101 - 104 <=>   57 -  60   (ILE  103  - ASN  106  <=> TRP   57  - PRO   60 )                          
 173: 6c70-A f6ii-A   252 - 283 <=>   64 -  95   (ARG  338  - ALA  369  <=> SER   64  - ALA   95 )                          
 173: 6c70-A f6ii-A   284 - 287 <=>   97 - 100   (THR  370  - ASN  373  <=> TYR   97  - ALA  100 )                          
 173: 6c70-A f6ii-A   288 - 292 <=>  150 - 154   (GLY  374  - TYR  378  <=> ALA  150  - TYR  154 )                          
 173: 6c70-A f6ii-A   301 - 304 <=>  162 - 165   (LEU  387  - LEU  390  <=> THR  162  - THR  165 )                          
 173: 6c70-A f6ii-A   307 - 310 <=>  166 - 169   (VAL  393  - PHE  396  <=> PRO  166  - GLU  169 )                          
 173: 6c70-A f6ii-A   328 - 331 <=>  325 - 328   (ALA  414  - CYS  417  <=> THR  325  - THR  328 )                          
 173: 6c70-A f6ii-A   345 - 349 <=>  333 - 337   (GLN  431  - GLN  435  <=> PRO  333  - ALA  337 )                          
 174: 6c70-A f8cc-A    59 -  65 <=>   22 -  28   (MET   61  - VAL   67  <=> CYS   22  - VAL   28 )                          
 174: 6c70-A f8cc-A    66 -  94 <=>   41 -  69   (ASP   68  - ILE   96  <=> LEU   41  - ASP   69 )                          
 174: 6c70-A f8cc-A    96 - 101 <=>   70 -  75   (TYR   98  - ILE  103  <=> SER   70  - TYR   75 )                          
 174: 6c70-A f8cc-A   102 - 109 <=>   79 -  86   (TRP  104  - PRO  111  <=> ALA   79  - THR   86 )                          
 174: 6c70-A f8cc-A   114 - 118 <=>  118 - 122   (SER  116  - PHE  120  <=> VAL  118  - ILE  122 )                          
 174: 6c70-A f8cc-A   215 - 218 <=>  124 - 127   (ALA  232  - LYS  235  <=> ARG  124  - GLU  127 )                          
 174: 6c70-A f8cc-A   231 - 236 <=>  133 - 138   (LYS  317  - VAL  322  <=> GLY  133  - ASP  138 )                          
 174: 6c70-A f8cc-A   239 - 242 <=>  139 - 142   (ALA  325  - TYR  328  <=> ARG  139  - ILE  142 )                          
 174: 6c70-A f8cc-A   246 - 249 <=>  150 - 153   (ARG  332  - HIS  335  <=> LEU  150  - GLU  153 )                          
 174: 6c70-A f8cc-A   252 - 286 <=>  155 - 189   (ARG  338  - VAL  372  <=> ALA  155  - ILE  189 )                          
 174: 6c70-A f8cc-A   287 - 290 <=>  192 - 195   (ASN  373  - ASN  376  <=> ARG  192  - ASN  195 )                          
 175: 6c70-A f6y3-A    62 -  90 <=>    7 -  35   (SER   64  - VAL   92  <=> THR    7  - GLY   35 )                          
 175: 6c70-A f6y3-A    93 -  96 <=>   38 -  41   (LYS   95  - TYR   98  <=> LEU   38  - GLY   41 )                          
 175: 6c70-A f6y3-A   257 - 287 <=>   42 -  72   (VAL  343  - ASN  373  <=> SER   42  - PRO   72 )                          
 175: 6c70-A f6y3-A   290 - 302 <=>   73 -  85   (ASN  376  - TYR  388  <=> ARG   73  - GLN   85 )                          
 175: 6c70-A f6y3-A   308 - 311 <=>  342 - 345   (PHE  394  - CYS  397  <=> GLU  342  - PRO  345 )                          
 175: 6c70-A f6y3-A   313 - 316 <=>  346 - 349   (PHE  399  - ARG  402  <=> MET  346  - SER  349 )                          
 175: 6c70-A f6y3-A   318 - 325 <=>  350 - 357   (ILE  404  - MET  411  <=> ALA  350  - ALA  357 )                          
 175: 6c70-A f6y3-A   373 - 376 <=>  387 - 390   (VAL  459  - ALA  462  <=> SER  387  - VAL  390 )                          
 176: 6c70-A f7j7-A    64 -  87 <=>   13 -  36   (ASP   66  - TYR   89  <=> GLU   13  - ILE   36 )                          
 176: 6c70-A f7j7-A    90 -  93 <=>   38 -  41   (VAL   92  - LYS   95  <=> ASN   38  - SER   41 )                          
 176: 6c70-A f7j7-A    96 -  99 <=>   48 -  51   (TYR   98  - LEU  101  <=> SER   48  - THR   51 )                          
 176: 6c70-A f7j7-A   259 - 285 <=>   54 -  80   (ASP  345  - LYS  371  <=> LEU   54  - LEU   80 )                          
 176: 6c70-A f7j7-A   286 - 290 <=>   83 -  87   (VAL  372  - ASN  376  <=> SER   83  - TYR   87 )                          
 177: 6c70-A f51b-A    63 -  66 <=>    3 -   6   (ASP   65  - ASP   68  <=> PHE    3  - ALA    6 )                          
 177: 6c70-A f51b-A    68 -  94 <=>    7 -  33   (LEU   70  - ILE   96  <=> GLN    7  - ALA   33 )                          
 177: 6c70-A f51b-A    96 - 102 <=>   34 -  40   (TYR   98  - TRP  104  <=> ALA   34  - LEU   40 )                          
 177: 6c70-A f51b-A   104 - 107 <=>   41 -  44   (ASN  106  - SER  109  <=> ALA   41  - ALA   44 )                          
 177: 6c70-A f51b-A   242 - 260 <=>   45 -  63   (TYR  328  - ALA  346  <=> ASP   45  - GLN   63 )                          
 177: 6c70-A f51b-A   261 - 286 <=>   67 -  92   (TYR  347  - VAL  372  <=> THR   67  - ALA   92 )                          
 177: 6c70-A f51b-A   287 - 290 <=>   95 -  98   (ASN  373  - ASN  376  <=> VAL   95  - GLN   98 )                          
 177: 6c70-A f51b-A   330 - 334 <=>  196 - 200   (SER  416  - TYR  420  <=> GLY  196  - ALA  200 )                          
 177: 6c70-A f51b-A   335 - 338 <=>  232 - 235   (ASP  421  - GLU  424  <=> GLY  232  - GLY  235 )                          
 178: 6c70-A f7r5-A    70 -  88 <=>    1 -  19   (ALA   72  - PHE   90  <=> MET    1  - ARG   19 )                          
 178: 6c70-A f7r5-A    95 -  98 <=>   21 -  24   (PHE   97  - THR  100  <=> VAL   21  - THR   24 )                          
 178: 6c70-A f7r5-A   264 - 286 <=>   30 -  52   (ALA  350  - VAL  372  <=> PRO   30  - ALA   52 )                          
 178: 6c70-A f7r5-A   287 - 290 <=>   55 -  58   (ASN  373  - ASN  376  <=> VAL   55  - ALA   58 )                          
 179: 6c70-A f73f-A    63 -  66 <=>    4 -   7   (ASP   65  - ASP   68  <=> TYR    4  - ALA    7 )                          
 179: 6c70-A f73f-A    68 -  89 <=>    8 -  29   (LEU   70  - PRO   91  <=> LEU    8  - ALA   29 )                          
 179: 6c70-A f73f-A    91 - 102 <=>   30 -  41   (ARG   93  - TRP  104  <=> SER   30  - LEU   41 )                          
 179: 6c70-A f73f-A   104 - 107 <=>   42 -  45   (ASN  106  - SER  109  <=> ALA   42  - GLU   45 )                          
 179: 6c70-A f73f-A   242 - 253 <=>   46 -  57   (TYR  328  - LEU  339  <=> ASP   46  - SER   57 )                          
 179: 6c70-A f73f-A   255 - 262 <=>   61 -  68   (THR  341  - GLY  348  <=> GLN   61  - ALA   68 )                          
 179: 6c70-A f73f-A   263 - 286 <=>   70 -  93   (VAL  349  - VAL  372  <=> LEU   70  - LEU   93 )                          
 179: 6c70-A f73f-A   287 - 290 <=>   96 -  99   (ASN  373  - ASN  376  <=> ALA   96  - LEU   99 )                          
 180: 6c70-A f5yx-A    63 - 102 <=>   19 -  58   (ASP   65  - TRP  104  <=> GLY   19  - TRP   58 )                          
 180: 6c70-A f5yx-A   249 - 260 <=>   60 -  71   (HIS  335  - ALA  346  <=> GLY   60  - ALA   71 )                          
 180: 6c70-A f5yx-A   261 - 286 <=>   74 -  99   (TYR  347  - VAL  372  <=> ALA   74  - GLU   99 )                          
 180: 6c70-A f5yx-A   287 - 290 <=>  102 - 105   (ASN  373  - ASN  376  <=> LYS  102  - ILE  105 )                          
 180: 6c70-A f5yx-A   382 - 387 <=>  156 - 161   (MET  468  - LEU  473  <=> HIS  156  - GLN  161 )                          
 181: 6c70-A f7jc-A    63 -  66 <=>    3 -   6   (ASP   65  - ASP   68  <=> TYR    3  - ALA    6 )                          
 181: 6c70-A f7jc-A    68 -  89 <=>    7 -  28   (LEU   70  - PRO   91  <=> THR    7  - ALA   28 )                          
 181: 6c70-A f7jc-A    91 - 102 <=>   29 -  40   (ARG   93  - TRP  104  <=> ASN   29  - LEU   40 )                          
 181: 6c70-A f7jc-A   104 - 107 <=>   41 -  44   (ASN  106  - SER  109  <=> ALA   41  - ALA   44 )                          
 181: 6c70-A f7jc-A   242 - 260 <=>   45 -  63   (TYR  328  - ALA  346  <=> ASP   45  - GLN   63 )                          
 181: 6c70-A f7jc-A   261 - 286 <=>   67 -  92   (TYR  347  - VAL  372  <=> THR   67  - ALA   92 )                          
 181: 6c70-A f7jc-A   287 - 290 <=>   95 -  98   (ASN  373  - ASN  376  <=> ALA   95  - LEU   98 )                          
 181: 6c70-A f7jc-A   328 - 333 <=>  201 - 206   (ALA  414  - TRP  419  <=> VAL  201  - GLY  206 )                          
 181: 6c70-A f7jc-A   340 - 343 <=>  385 - 388   (ALA  426  - PHE  429  <=> GLY  385  - GLY  388 )                          
 182: 6c70-A f6ed-A    63 -  66 <=>    3 -   6   (ASP   65  - ASP   68  <=> TYR    3  - ALA    6 )                          
 182: 6c70-A f6ed-A    68 -  89 <=>    7 -  28   (LEU   70  - PRO   91  <=> ALA    7  - ALA   28 )                          
 182: 6c70-A f6ed-A    91 - 102 <=>   29 -  40   (ARG   93  - TRP  104  <=> SER   29  - LEU   40 )                          
 182: 6c70-A f6ed-A   104 - 107 <=>   41 -  44   (ASN  106  - SER  109  <=> ALA   41  - ALA   44 )                          
 182: 6c70-A f6ed-A   242 - 260 <=>   45 -  63   (TYR  328  - ALA  346  <=> ASP   45  - GLN   63 )                          
 182: 6c70-A f6ed-A   261 - 286 <=>   67 -  92   (TYR  347  - VAL  372  <=> LYS   67  - ALA   92 )                          
 182: 6c70-A f6ed-A   287 - 290 <=>   95 -  98   (ASN  373  - ASN  376  <=> THR   95  - MET   98 )                          
 182: 6c70-A f6ed-A   332 - 338 <=>  226 - 232   (HIS  418  - GLU  424  <=> ASP  226  - PHE  232 )                          
 182: 6c70-A f6ed-A   371 - 374 <=>  392 - 395   (ALA  457  - LEU  460  <=> ILE  392  - ILE  395 )                          
 183: 6c70-A f6sm-A     8 -  12 <=>   62 -  66   (ALA   10  - PRO   14  <=> PHE   62  - LEU   66 )                          
 183: 6c70-A f6sm-A    14 -  19 <=>   67 -  72   (ILE   16  - GLY   21  <=> LEU   67  - ALA   72 )                          
 183: 6c70-A f6sm-A    63 -  92 <=>  162 - 191   (ASP   65  - SER   94  <=> ARG  162  - THR  191 )                          
 183: 6c70-A f6sm-A    95 -  99 <=>  192 - 196   (PHE   97  - LEU  101  <=> PRO  192  - ALA  196 )                          
 183: 6c70-A f6sm-A   119 - 136 <=>  206 - 223   (HIS  121  - ALA  138  <=> GLN  206  - MET  223 )                          
 183: 6c70-A f6sm-A   139 - 147 <=>  224 - 232   (PHE  141  - ILE  149  <=> PRO  224  - GLY  232 )                          
 183: 6c70-A f6sm-A   148 - 153 <=>  234 - 239   (THR  150  - SER  155  <=> ALA  234  - GLY  239 )                          
 183: 6c70-A f6sm-A   169 - 172 <=>  244 - 247   (MET  186  - ALA  189  <=> GLY  244  - ARG  247 )                          
 183: 6c70-A f6sm-A   173 - 200 <=>  249 - 276   (GLY  190  - CYS  217  <=> ARG  249  - ALA  276 )                          
 183: 6c70-A f6sm-A   250 - 254 <=>  282 - 286   (VAL  336  - VAL  340  <=> GLY  282  - THR  286 )                          
 183: 6c70-A f6sm-A   257 - 261 <=>  292 - 296   (VAL  343  - TYR  347  <=> ALA  292  - VAL  296 )                          
 183: 6c70-A f6sm-A   262 - 278 <=>  305 - 321   (GLY  348  - LEU  364  <=> ALA  305  - SER  321 )                          
 183: 6c70-A f6sm-A   295 - 298 <=>  323 - 326   (THR  381  - GLY  384  <=> GLY  323  - ALA  326 )                          
 183: 6c70-A f6sm-A   366 - 370 <=>  362 - 366   (SER  452  - PHE  456  <=> PRO  362  - LEU  366 )                          
 184: 6c70-A f51u-A    64 -  67 <=>    4 -   7   (ASP   66  - ASP   69  <=> VAL    4  - MET    7 )                          
 184: 6c70-A f51u-A    69 -  89 <=>    8 -  28   (THR   71  - PRO   91  <=> PRO    8  - ALA   28 )                          
 184: 6c70-A f51u-A    91 - 102 <=>   29 -  40   (ARG   93  - TRP  104  <=> ASP   29  - VAL   40 )                          
 184: 6c70-A f51u-A   104 - 107 <=>   41 -  44   (ASN  106  - SER  109  <=> ALA   41  - GLN   44 )                          
 184: 6c70-A f51u-A   249 - 260 <=>   52 -  63   (HIS  335  - ALA  346  <=> ALA   52  - GLN   63 )                          
 184: 6c70-A f51u-A   261 - 284 <=>   67 -  90   (TYR  347  - THR  370  <=> ALA   67  - ALA   90 )                          
 184: 6c70-A f51u-A   285 - 290 <=>   92 -  97   (LYS  371  - ASN  376  <=> ALA   92  - VAL   97 )                          
 184: 6c70-A f51u-A   319 - 322 <=>  214 - 217   (GLU  405  - SER  408  <=> LEU  214  - GLY  217 )                          
 184: 6c70-A f51u-A   323 - 326 <=>  243 - 246   (SER  409  - GLU  412  <=> GLY  243  - THR  246 )                          
 184: 6c70-A f51u-A   329 - 333 <=>  307 - 311   (TYR  415  - TRP  419  <=> LEU  307  - GLY  311 )                          
 184: 6c70-A f51u-A   334 - 339 <=>  339 - 344   (TYR  420  - GLU  425  <=> ASP  339  - GLY  344 )                          
 184: 6c70-A f51u-A   367 - 371 <=>  716 - 720   (LEU  453  - ALA  457  <=> GLY  716  - GLY  720 )                          
 184: 6c70-A f51u-A   376 - 379 <=>  762 - 765   (ALA  462  - THR  465  <=> GLY  762  - GLY  765 )                          
 185: 6c70-A f7gb-A    23 -  26 <=>   12 -  15   (PHE   25  - ASN   28  <=> ALA   12  - ASN   15 )                          
 185: 6c70-A f7gb-A   245 - 264 <=>   30 -  49   (GLU  331  - ALA  350  <=> ASP   30  - ARG   49 )                          
 185: 6c70-A f7gb-A   283 - 286 <=>  141 - 144   (ALA  369  - VAL  372  <=> LEU  141  - HIS  144 )                          
 185: 6c70-A f7gb-A   293 - 311 <=>  146 - 164   (ALA  379  - CYS  397  <=> ASP  146  - PHE  164 )                          
 185: 6c70-A f7gb-A   366 - 388 <=>  165 - 187   (SER  452  - LYS  474  <=> ARG  165  - ASN  187 )                          
 186: 6c70-A f6ml-A    63 -  66 <=>    3 -   6   (ASP   65  - ASP   68  <=> PHE    3  - VAL    6 )                          
 186: 6c70-A f6ml-A    68 -  89 <=>    7 -  28   (LEU   70  - PRO   91  <=> VAL    7  - ALA   28 )                          
 186: 6c70-A f6ml-A    91 - 102 <=>   29 -  40   (ARG   93  - TRP  104  <=> ASN   29  - ALA   40 )                          
 186: 6c70-A f6ml-A   104 - 107 <=>   41 -  44   (ASN  106  - SER  109  <=> ALA   41  - ALA   44 )                          
 186: 6c70-A f6ml-A   242 - 260 <=>   45 -  63   (TYR  328  - ALA  346  <=> ASP   45  - GLN   63 )                          
 186: 6c70-A f6ml-A   261 - 286 <=>   67 -  92   (TYR  347  - VAL  372  <=> ALA   67  - ALA   92 )                          
 186: 6c70-A f6ml-A   287 - 290 <=>   95 -  98   (ASN  373  - ASN  376  <=> ALA   95  - LEU   98 )                          
 187: 6c70-A f75g-A    63 -  66 <=>    3 -   6   (ASP   65  - ASP   68  <=> TYR    3  - ALA    6 )                          
 187: 6c70-A f75g-A    68 -  89 <=>    7 -  28   (LEU   70  - PRO   91  <=> VAL    7  - SER   28 )                          
 187: 6c70-A f75g-A    91 -  98 <=>   29 -  36   (ARG   93  - THR  100  <=> THR   29  - THR   36 )                          
 187: 6c70-A f75g-A   101 - 107 <=>   38 -  44   (ILE  103  - SER  109  <=> ARG   38  - ALA   44 )                          
 187: 6c70-A f75g-A   242 - 260 <=>   45 -  63   (TYR  328  - ALA  346  <=> ASP   45  - GLN   63 )                          
 187: 6c70-A f75g-A   261 - 286 <=>   67 -  92   (TYR  347  - VAL  372  <=> ARG   67  - ALA   92 )                          
 187: 6c70-A f75g-A   287 - 290 <=>   95 -  98   (ASN  373  - ASN  376  <=> VAL   95  - GLN   98 )                          
 187: 6c70-A f75g-A   334 - 338 <=>  333 - 337   (TYR  420  - GLU  424  <=> GLY  333  - GLY  337 )                          
 188: 6c70-A f7az-A     6 -   9 <=>   37 -  40   (LEU    8  - ASP   11  <=> ILE   37  - TYR   40 )                          
 188: 6c70-A f7az-A    15 -  18 <=>  168 - 171   (ARG   17  - GLN   20  <=> GLY  168  - ASN  171 )                          
 188: 6c70-A f7az-A    21 -  26 <=>  185 - 190   (GLY   23  - ASN   28  <=> PRO  185  - ARG  190 )                          
 188: 6c70-A f7az-A    56 -  62 <=>  219 - 225   (VAL   58  - SER   64  <=> GLN  219  - ARG  225 )                          
 188: 6c70-A f7az-A    67 -  91 <=>  226 - 250   (ASP   69  - ARG   93  <=> ASP  226  - GLY  250 )                          
 188: 6c70-A f7az-A   261 - 281 <=>  252 - 272   (TYR  347  - TYR  367  <=> ILE  252  - ARG  272 )                          
 188: 6c70-A f7az-A   303 - 306 <=>  294 - 297   (THR  389  - GLN  392  <=> LYS  294  - GLY  297 )                          
 188: 6c70-A f7az-A   308 - 311 <=>  305 - 308   (PHE  394  - CYS  397  <=> MET  305  - VAL  308 )                          
 188: 6c70-A f7az-A   313 - 323 <=>  309 - 319   (PHE  399  - SER  409  <=> ASP  309  - SER  319 )                          
 188: 6c70-A f7az-A   334 - 339 <=>  381 - 386   (TYR  420  - GLU  425  <=> THR  381  - VAL  386 )                          
 189: 6c70-A f7rf-A    64 -  89 <=>   13 -  38   (ASP   66  - PRO   91  <=> VAL   13  - ALA   38 )                          
 189: 6c70-A f7rf-A    98 - 101 <=>   41 -  44   (THR  100  - ILE  103  <=> PRO   41  - ALA   44 )                          
 189: 6c70-A f7rf-A   250 - 286 <=>   45 -  81   (VAL  336  - VAL  372  <=> ASP   45  - THR   81 )                          
 189: 6c70-A f7rf-A   287 - 290 <=>   84 -  87   (ASN  373  - ASN  376  <=> ALA   84  - TYR   87 )                          
 190: 6c70-A f8l5-A    59 -  62 <=>    3 -   6   (MET   61  - SER   64  <=> MET    3  - LEU    6 )                          
 190: 6c70-A f8l5-A    67 -  94 <=>    7 -  34   (ASP   69  - ILE   96  <=> ASP    7  - GLY   34 )                          
 190: 6c70-A f8l5-A    96 - 102 <=>   50 -  56   (TYR   98  - TRP  104  <=> ASN   50  - THR   56 )                          
 190: 6c70-A f8l5-A   104 - 110 <=>   57 -  63   (ASN  106  - LEU  112  <=> GLY   57  - GLY   63 )                          
 190: 6c70-A f8l5-A   234 - 280 <=>   66 - 112   (MET  320  - ALA  366  <=> LYS   66  - GLU  112 )                          
 191: 6c70-A f7me-A   291 - 294 <=>    1 -   4   (VAL  377  - ALA  380  <=> MET    1  - ARG    4 )                          
 191: 6c70-A f7me-A   296 - 313 <=>    5 -  22   (VAL  382  - PHE  399  <=> ARG    5  - ALA   22 )                          
 191: 6c70-A f7me-A   319 - 322 <=>   24 -  27   (GLU  405  - SER  408  <=> PRO   24  - ALA   27 )                          
 191: 6c70-A f7me-A   353 - 357 <=>   28 -  32   (LYS  439  - ILE  443  <=> GLY   28  - VAL   32 )                          
 191: 6c70-A f7me-A   364 - 388 <=>   35 -  59   (THR  450  - LYS  474  <=> SER   35  - ALA   59 )                          
 192: 6c70-A f8qn-A    64 -  89 <=>   21 -  46   (ASP   66  - PRO   91  <=> ALA   21  - GLU   46 )                          
 192: 6c70-A f8qn-A    91 - 102 <=>   47 -  58   (ARG   93  - TRP  104  <=> VAL   47  - GLY   58 )                          
 192: 6c70-A f8qn-A   249 - 260 <=>   61 -  72   (HIS  335  - ALA  346  <=> GLY   61  - MET   72 )                          
 192: 6c70-A f8qn-A   261 - 286 <=>   75 - 100   (TYR  347  - VAL  372  <=> LEU   75  - THR  100 )                          
 192: 6c70-A f8qn-A   287 - 290 <=>  103 - 106   (ASN  373  - ASN  376  <=> VAL  103  - MET  106 )                          
 192: 6c70-A f8qn-A   382 - 385 <=>  157 - 160   (MET  468  - VAL  471  <=> SER  157  - SER  160 )                          
 193: 6c70-A f8dl-A    64 -  92 <=>   42 -  70   (ASP   66  - SER   94  <=> LYS   42  - GLN   70 )                          
 193: 6c70-A f8dl-A    93 -  96 <=>   72 -  75   (LYS   95  - TYR   98  <=> ALA   72  - LYS   75 )                          
 193: 6c70-A f8dl-A   194 - 197 <=>   82 -  85   (SER  211  - VAL  214  <=> SER   82  - PRO   85 )                          
 193: 6c70-A f8dl-A   198 - 201 <=>   88 -  91   (LEU  215  - SER  218  <=> VAL   88  - MET   91 )                          
 193: 6c70-A f8dl-A   204 - 207 <=>  104 - 107   (LEU  221  - CYS  224  <=> VAL  104  - ASP  107 )                          
 193: 6c70-A f8dl-A   249 - 256 <=>  116 - 123   (HIS  335  - ALA  342  <=> LYS  116  - ALA  123 )                          
 193: 6c70-A f8dl-A   261 - 283 <=>  136 - 158   (TYR  347  - ALA  369  <=> CYS  136  - GLU  158 )                          
 193: 6c70-A f8dl-A   284 - 287 <=>  160 - 163   (THR  370  - ASN  373  <=> LEU  160  - PRO  163 )                          
 193: 6c70-A f8dl-A   288 - 291 <=>  165 - 168   (GLY  374  - VAL  377  <=> CYS  165  - ARG  168 )                          
 193: 6c70-A f8dl-A   294 - 297 <=>  178 - 181   (ALA  380  - ILE  383  <=> GLY  178  - ALA  181 )                          
 194: 6c70-A f7ow-A    58 -  61 <=>   19 -  22   (LEU   60  - GLU   63  <=> ALA   19  - GLY   22 )                          
 194: 6c70-A f7ow-A    64 -  72 <=>   97 - 105   (ASP   66  - THR   74  <=> THR   97  - ALA  105 )                          
 194: 6c70-A f7ow-A    75 -  78 <=>  106 - 109   (MET   77  - PHE   80  <=> THR  106  - PRO  109 )                          
 194: 6c70-A f7ow-A    79 -  93 <=>  111 - 125   (LEU   81  - LYS   95  <=> ALA  111  - ALA  125 )                          
 194: 6c70-A f7ow-A    95 -  99 <=>  126 - 130   (PHE   97  - LEU  101  <=> ASN  126  - GLN  130 )                          
 194: 6c70-A f7ow-A   259 - 286 <=>  133 - 160   (ASP  345  - VAL  372  <=> PRO  133  - ALA  160 )                          
 194: 6c70-A f7ow-A   287 - 290 <=>  163 - 166   (ASN  373  - ASN  376  <=> VAL  163  - THR  166 )                          
 194: 6c70-A f7ow-A   315 - 318 <=>  272 - 275   (ASN  401  - ILE  404  <=> PRO  272  - ALA  275 )                          
 194: 6c70-A f7ow-A   330 - 333 <=>  384 - 387   (SER  416  - TRP  419  <=> VAL  384  - ARG  387 )                          
 194: 6c70-A f7ow-A   336 - 339 <=>  388 - 391   (GLY  422  - GLU  425  <=> THR  388  - GLY  391 )                          
 195: 6c70-A f7ey-A    13 -  17 <=>   23 -  27   (ASN   15  - MET   19  <=> LYS   23  - LEU   27 )                          
 195: 6c70-A f7ey-A    63 -  79 <=>   62 -  78   (ASP   65  - LEU   81  <=> PHE   62  - GLY   78 )                          
 195: 6c70-A f7ey-A    80 -  88 <=>   80 -  88   (HIS   82  - PHE   90  <=> ASN   80  - HIS   88 )                          
 195: 6c70-A f7ey-A   261 - 264 <=>   90 -  93   (TYR  347  - ALA  350  <=> ARG   90  - ALA   93 )                          
 195: 6c70-A f7ey-A   265 - 285 <=>   95 - 115   (LEU  351  - LYS  371  <=> PRO   95  - ALA  115 )                          
 195: 6c70-A f7ey-A   286 - 289 <=>  118 - 121   (VAL  372  - VAL  375  <=> PHE  118  - ARG  121 )                          
 196: 6c70-A f5y5-A    46 -  49 <=>   58 -  61   (LEU   48  - LEU   51  <=> GLY   58  - ASP   61 )                          
 196: 6c70-A f5y5-A    51 -  61 <=>  134 - 144   (TYR   53  - GLU   63  <=> LYS  134  - THR  144 )                          
 196: 6c70-A f5y5-A    63 -  88 <=>  153 - 178   (ASP   65  - PHE   90  <=> GLU  153  - GLU  178 )                          
 196: 6c70-A f5y5-A   193 - 199 <=>  180 - 186   (ASN  210  - PHE  216  <=> GLY  180  - ARG  186 )                          
 196: 6c70-A f5y5-A   257 - 260 <=>  188 - 191   (VAL  343  - ALA  346  <=> PRO  188  - HIS  191 )                          
 196: 6c70-A f5y5-A   261 - 286 <=>  193 - 218   (TYR  347  - VAL  372  <=> LEU  193  - ARG  218 )                          
 197: 6c70-A f70j-A     1 -   4 <=>  389 - 392   (PHE    3  - GLN    6  <=> ALA  389  - LEU  392 )                          
 197: 6c70-A f70j-A     8 -  12 <=>  393 - 397   (ALA   10  - PRO   14  <=> ARG  393  - LEU  397 )                          
 197: 6c70-A f70j-A    14 -  21 <=>  398 - 405   (ILE   16  - GLY   23  <=> GLU  398  - MET  405 )                          
 197: 6c70-A f70j-A    42 -  54 <=>  406 - 418   (VAL   44  - MET   56  <=> PRO  406  - PHE  418 )                          
 197: 6c70-A f70j-A    55 -  58 <=>  420 - 423   (ALA   57  - LEU   60  <=> VAL  420  - LEU  423 )                          
 197: 6c70-A f70j-A    60 -  63 <=>  424 - 427   (MET   62  - ASP   65  <=> TRP  424  - GLY  427 )                          
 197: 6c70-A f70j-A    64 -  92 <=>  429 - 457   (ASP   66  - SER   94  <=> ASN  429  - LEU  457 )                          
 197: 6c70-A f70j-A    94 -  97 <=>  474 - 477   (ILE   96  - LYS   99  <=> ALA  474  - ASN  477 )                          
 197: 6c70-A f70j-A   195 - 198 <=>  482 - 485   (LEU  212  - LEU  215  <=> LEU  482  - THR  485 )                          
 197: 6c70-A f70j-A   201 - 216 <=>  747 - 762   (SER  218  - ILE  233  <=> SER  747  - ILE  762 )                          
 197: 6c70-A f70j-A   246 - 270 <=>  765 - 789   (ARG  332  - LEU  356  <=> THR  765  - LEU  789 )                          
 197: 6c70-A f70j-A   271 - 281 <=>  791 - 801   (THR  357  - TYR  367  <=> THR  791  - ARG  801 )                          
 197: 6c70-A f70j-A   284 - 287 <=>  810 - 813   (THR  370  - ASN  373  <=> TRP  810  - GLN  813 )                          
 197: 6c70-A f70j-A   359 - 362 <=>  828 - 831   (GLY  445  - PHE  448  <=> ALA  828  - ALA  831 )                          
 198: 6c70-A f75h-A   169 - 172 <=>  476 - 479   (MET  186  - ALA  189  <=> ALA  476  - MET  479 )                          
 198: 6c70-A f75h-A   173 - 215 <=>  481 - 523   (GLY  190  - ALA  232  <=> ASP  481  - ALA  523 )                          
 198: 6c70-A f75h-A   216 - 220 <=>  525 - 529   (ILE  233  - LEU  237  <=> ILE  525  - PHE  529 )                          
 198: 6c70-A f75h-A   231 - 234 <=>  536 - 539   (LYS  317  - MET  320  <=> ASN  536  - ASP  539 )                          
 198: 6c70-A f75h-A   236 - 276 <=>  540 - 580   (VAL  322  - LEU  362  <=> ASN  540  - PRO  580 )                          
 198: 6c70-A f75h-A   299 - 311 <=>  584 - 596   (TYR  385  - CYS  397  <=> SER  584  - HIS  596 )                          
 198: 6c70-A f75h-A   339 - 354 <=>  625 - 640   (GLU  425  - ALA  440  <=> THR  625  - VAL  640 )                          
 199: 6c70-A f7no-A    64 -  87 <=>   13 -  36   (ASP   66  - TYR   89  <=> ALA   13  - THR   36 )                          
 199: 6c70-A f7no-A    90 -  93 <=>   38 -  41   (VAL   92  - LYS   95  <=> GLN   38  - ALA   41 )                          
 199: 6c70-A f7no-A    99 - 102 <=>   42 -  45   (LEU  101  - TRP  104  <=> ALA   42  - ASP   45 )                          
 199: 6c70-A f7no-A   255 - 285 <=>   50 -  80   (THR  341  - LYS  371  <=> ALA   50  - LEU   80 )                          
 199: 6c70-A f7no-A   286 - 290 <=>   83 -  87   (VAL  372  - ASN  376  <=> GLY   83  - TYR   87 )                          
 200: 6c70-A f6se-A    15 -  18 <=>   72 -  75   (ARG   17  - GLN   20  <=> ARG   72  - PRO   75 )                          
 200: 6c70-A f6se-A    28 -  32 <=>   80 -  84   (TYR   30  - LYS   34  <=> GLY   80  - ALA   84 )                          
 200: 6c70-A f6se-A    41 -  44 <=>  134 - 137   (ILE   43  - LEU   46  <=> LYS  134  - GLY  137 )                          
 200: 6c70-A f6se-A    46 -  50 <=>  141 - 145   (LEU   48  - GLN   52  <=> PHE  141  - ALA  145 )                          
 200: 6c70-A f6se-A    51 -  54 <=>  147 - 150   (TYR   53  - MET   56  <=> PHE  147  - PHE  150 )                          
 200: 6c70-A f6se-A    55 -  62 <=>  152 - 159   (ALA   57  - SER   64  <=> PRO  152  - GLN  159 )                          
 200: 6c70-A f6se-A    63 -  97 <=>  166 - 200   (ASP   65  - LYS   99  <=> VAL  166  - ASP  200 )                          
 200: 6c70-A f6se-A   261 - 286 <=>  210 - 235   (TYR  347  - VAL  372  <=> ASP  210  - THR  235 )                          
 200: 6c70-A f6se-A   293 - 297 <=>  236 - 240   (ALA  379  - ILE  383  <=> PRO  236  - VAL  240 )                          
 200: 6c70-A f6se-A   299 - 302 <=>  241 - 244   (TYR  385  - TYR  388  <=> GLY  241  - ALA  244 )                          
 200: 6c70-A f6se-A   304 - 310 <=>  245 - 251   (LEU  390  - PHE  396  <=> ALA  245  - ALA  251 )                          
 201: 6c70-A f7sd-A    63 -  86 <=>   19 -  42   (ASP   65  - ILE   88  <=> LEU   19  - GLY   42 )                          
 201: 6c70-A f7sd-A    88 -  91 <=>   43 -  46   (PHE   90  - ARG   93  <=> SER   43  - VAL   46 )                          
 201: 6c70-A f7sd-A   263 - 285 <=>   48 -  70   (VAL  349  - LYS  371  <=> PHE   48  - PHE   70 )                          
 201: 6c70-A f7sd-A   286 - 289 <=>   87 -  90   (VAL  372  - VAL  375  <=> LEU   87  - ASP   90 )                          
 202: 6c70-A f7u6-A    71 -  89 <=>    9 -  27   (ASN   73  - PRO   91  <=> ALA    9  - ASP   27 )                          
 202: 6c70-A f7u6-A    91 -  94 <=>   28 -  31   (ARG   93  - ILE   96  <=> THR   28  - ILE   31 )                          
 202: 6c70-A f7u6-A    99 - 103 <=>   32 -  36   (LEU  101  - ASN  105  <=> TRP   32  - ASP   36 )                          
 202: 6c70-A f7u6-A   105 - 108 <=>   39 -  42   (PRO  107  - HIS  110  <=> PRO   39  - GLN   42 )                          
 202: 6c70-A f7u6-A   113 - 116 <=>   45 -  48   (GLU  115  - ALA  118  <=> ASN   45  - PHE   48 )                          
 202: 6c70-A f7u6-A   122 - 127 <=>   73 -  78   (ALA  124  - ARG  129  <=> LEU   73  - ASN   78 )                          
 202: 6c70-A f7u6-A   129 - 140 <=>   79 -  90   (LEU  131  - SER  142  <=> LEU   79  - PHE   90 )                          
 202: 6c70-A f7u6-A   186 - 212 <=>   93 - 119   (VAL  203  - HIS  229  <=> GLU   93  - VAL  119 )                          
 202: 6c70-A f7u6-A   213 - 218 <=>  123 - 128   (LEU  230  - LYS  235  <=> GLU  123  - ALA  128 )                          
 202: 6c70-A f7u6-A   247 - 259 <=>  175 - 187   (HIS  333  - ASP  345  <=> GLU  175  - ARG  187 )                          
 202: 6c70-A f7u6-A   261 - 278 <=>  188 - 205   (TYR  347  - LEU  364  <=> ASP  188  - ASP  205 )                          
 202: 6c70-A f7u6-A   279 - 282 <=>  207 - 210   (LEU  365  - GLN  368  <=> THR  207  - GLU  210 )                          
 202: 6c70-A f7u6-A   374 - 379 <=>  212 - 217   (LEU  460  - THR  465  <=> ILE  212  - ALA  217 )                          
 202: 6c70-A f7u6-A   385 - 388 <=>  264 - 267   (VAL  471  - LYS  474  <=> ALA  264  - PRO  267 )                          
 203: 6c70-A f8b0-A   149 - 152 <=>    8 -  11   (PHE  151  - ASP  154  <=> PHE    8  - ARG   11 )                          
 203: 6c70-A f8b0-A   289 - 322 <=>   13 -  46   (VAL  375  - SER  408  <=> ASN   13  - ILE   46 )                          
 203: 6c70-A f8b0-A   324 - 328 <=>   47 -  51   (VAL  410  - ALA  414  <=> GLY   47  - GLN   51 )                          
 203: 6c70-A f8b0-A   348 - 353 <=>   52 -  57   (CYS  434  - LYS  439  <=> SER   52  - LEU   57 )                          
 203: 6c70-A f8b0-A   366 - 380 <=>   74 -  88   (SER  452  - TYR  466  <=> SER   74  - PHE   88 )                          
 203: 6c70-A f8b0-A   381 - 388 <=>   90 -  97   (PHE  467  - LYS  474  <=> VAL   90  - LEU   97 )                          
 204: 6c70-A f68o-A    64 -  89 <=>   12 -  37   (ASP   66  - PRO   91  <=> ASP   12  - GLY   37 )                          
 204: 6c70-A f68o-A    98 - 101 <=>   40 -  43   (THR  100  - ILE  103  <=> PRO   40  - ALA   43 )                          
 204: 6c70-A f68o-A   250 - 285 <=>   44 -  79   (VAL  336  - LYS  371  <=> ASP   44  - VAL   79 )                          
 204: 6c70-A f68o-A   286 - 290 <=>   82 -  86   (VAL  372  - ASN  376  <=> VAL   82  - TYR   86 )                          
 205: 6c70-A f8ka-A    63 - 102 <=>   18 -  57   (ASP   65  - TRP  104  <=> GLY   18  - TRP   57 )                          
 205: 6c70-A f8ka-A   249 - 260 <=>   59 -  70   (HIS  335  - ALA  346  <=> GLY   59  - ALA   70 )                          
 205: 6c70-A f8ka-A   261 - 286 <=>   73 -  98   (TYR  347  - VAL  372  <=> ALA   73  - GLU   98 )                          
 205: 6c70-A f8ka-A   287 - 290 <=>  101 - 104   (ASN  373  - ASN  376  <=> ARG  101  - THR  104 )                          
 205: 6c70-A f8ka-A   375 - 380 <=>  159 - 164   (GLY  461  - TYR  466  <=> SER  159  - GLN  164 )                          
 206: 6c70-A f7ms-A    64 -  82 <=>   14 -  32   (ASP   66  - ILE   84  <=> GLN   14  - SER   32 )                          
 206: 6c70-A f7ms-A    84 -  93 <=>   33 -  42   (LYS   86  - LYS   95  <=> HIS   33  - SER   42 )                          
 206: 6c70-A f7ms-A    98 - 101 <=>   43 -  46   (THR  100  - ILE  103  <=> LEU   43  - ILE   46 )                          
 206: 6c70-A f7ms-A   253 - 281 <=>   47 -  75   (LEU  339  - TYR  367  <=> PHE   47  - ILE   75 )                          
 206: 6c70-A f7ms-A   282 - 286 <=>   77 -  81   (GLN  368  - VAL  372  <=> GLN   77  - THR   81 )                          
 206: 6c70-A f7ms-A   287 - 290 <=>   84 -  87   (ASN  373  - ASN  376  <=> ALA   84  - GLU   87 )                          
 207: 6c70-A f74k-A    73 -  78 <=>  360 - 365   (ILE   75  - PHE   80  <=> VAL  360  - ARG  365 )                          
 207: 6c70-A f74k-A   161 - 164 <=>  370 - 373   (ARG  178  - TYR  181  <=> ALA  370  - ALA  373 )                          
 207: 6c70-A f74k-A   166 - 172 <=>  376 - 382   (PHE  183  - ALA  189  <=> THR  376  - ILE  382 )                          
 207: 6c70-A f74k-A   174 - 193 <=>  389 - 408   (HIS  191  - ASN  210  <=> ASP  389  - SER  408 )                          
 207: 6c70-A f74k-A   195 - 220 <=>  409 - 434   (LEU  212  - LEU  237  <=> ARG  409  - GLU  434 )                          
 207: 6c70-A f74k-A   236 - 286 <=>  435 - 485   (VAL  322  - VAL  372  <=> ASP  435  - GLY  485 )                          
 207: 6c70-A f74k-A   287 - 290 <=>  488 - 491   (ASN  373  - ASN  376  <=> GLU  488  - GLU  491 )                          
 207: 6c70-A f74k-A   378 - 382 <=>  508 - 512   (VAL  464  - MET  468  <=> PRO  508  - LYS  512 )                          
 208: 6c70-A f6kd-A     1 -   4 <=>   51 -  54   (PHE    3  - GLN    6  <=> LEU   51  - LEU   54 )                          
 208: 6c70-A f6kd-A    11 -  14 <=>   58 -  61   (LEU   13  - ILE   16  <=> ASP   58  - PRO   61 )                          
 208: 6c70-A f6kd-A   130 - 133 <=>   62 -  65   (LEU  132  - VAL  135  <=> GLU   62  - LEU   65 )                          
 208: 6c70-A f6kd-A   137 - 140 <=>   85 -  88   (THR  139  - SER  142  <=> ILE   85  - VAL   88 )                          
 208: 6c70-A f6kd-A   143 - 146 <=>   89 -  92   (SER  145  - GLY  148  <=> GLU   89  - ASP   92 )                          
 208: 6c70-A f6kd-A   288 - 326 <=>   96 - 134   (GLY  374  - GLU  412  <=> SER   96  - ASP  134 )                          
 208: 6c70-A f6kd-A   348 - 352 <=>  136 - 140   (CYS  434  - GLN  438  <=> ASP  136  - SER  140 )                          
 208: 6c70-A f6kd-A   353 - 356 <=>  142 - 145   (LYS  439  - SER  442  <=> LEU  142  - GLU  145 )                          
 208: 6c70-A f6kd-A   357 - 360 <=>  147 - 150   (ILE  443  - ALA  446  <=> VAL  147  - THR  150 )                          
 208: 6c70-A f6kd-A   363 - 388 <=>  152 - 177   (PHE  449  - LYS  474  <=> ASN  152  - SER  177 )                          
 209: 6c70-A f8pl-A    11 -  14 <=>   24 -  27   (LEU   13  - ILE   16  <=> PRO   24  - SER   27 )                          
 209: 6c70-A f8pl-A    19 -  22 <=>   28 -  31   (GLY   21  - HIS   24  <=> SER   28  - ASP   31 )                          
 209: 6c70-A f8pl-A    61 -  94 <=>   47 -  80   (GLU   63  - ILE   96  <=> SER   47  - ALA   80 )                          
 209: 6c70-A f8pl-A    96 -  99 <=>   81 -  84   (TYR   98  - LEU  101  <=> GLY   81  - ASP   84 )                          
 209: 6c70-A f8pl-A   256 - 263 <=>   86 -  93   (ALA  342  - VAL  349  <=> THR   86  - ARG   93 )                          
 209: 6c70-A f8pl-A   264 - 285 <=>   95 - 116   (ALA  350  - LYS  371  <=> ILE   95  - ILE  116 )                          
 209: 6c70-A f8pl-A   286 - 290 <=>  118 - 122   (VAL  372  - ASN  376  <=> GLY  118  - VAL  122 )                          
 209: 6c70-A f8pl-A   332 - 338 <=>  281 - 287   (HIS  418  - GLU  424  <=> ARG  281  - LYS  287 )                          
 210: 6c70-A f6xi-A    68 -  89 <=>    1 -  22   (LEU   70  - PRO   91  <=> MET    1  - TRP   22 )                          
 210: 6c70-A f6xi-A    91 -  95 <=>   23 -  27   (ARG   93  - PHE   97  <=> ARG   23  - ARG   27 )                          
 210: 6c70-A f6xi-A   259 - 263 <=>   28 -  32   (ASP  345  - VAL  349  <=> ALA   28  - LEU   32 )                          
 210: 6c70-A f6xi-A   264 - 279 <=>   34 -  49   (ALA  350  - LEU  365  <=> ALA   34  - GLY   49 )                          
 210: 6c70-A f6xi-A   296 - 309 <=>   50 -  63   (VAL  382  - LEU  395  <=> GLN   50  - LEU   63 )                          
 211: 6c70-A f8ak-A    63 -  91 <=>   89 - 117   (ASP   65  - ARG   93  <=> GLU   89  - TRP  117 )                          
 211: 6c70-A f8ak-A    94 -  98 <=>  118 - 122   (ILE   96  - THR  100  <=> PRO  118  - LYS  122 )                          
 211: 6c70-A f8ak-A   250 - 257 <=>  125 - 132   (VAL  336  - VAL  343  <=> ASP  125  - TYR  132 )                          
 211: 6c70-A f8ak-A   259 - 271 <=>  133 - 145   (ASP  345  - THR  357  <=> SER  133  - LEU  145 )                          
 211: 6c70-A f8ak-A   272 - 284 <=>  147 - 159   (THR  358  - THR  370  <=> ILE  147  - LYS  159 )                          
 211: 6c70-A f8ak-A   285 - 290 <=>  161 - 166   (LYS  371  - ASN  376  <=> PHE  161  - ILE  166 )                          
 211: 6c70-A f8ak-A   339 - 342 <=>  314 - 317   (GLU  425  - THR  428  <=> GLY  314  - ASN  317 )                          
 212: 6c70-A f8ih-A    11 -  14 <=>    1 -   4   (LEU   13  - ILE   16  <=> MET    1  - ARG    4 )                          
 212: 6c70-A f8ih-A    62 -  65 <=>   50 -  53   (SER   64  - VAL   67  <=> PRO   50  - PHE   53 )                          
 212: 6c70-A f8ih-A    68 -  91 <=>   54 -  77   (LEU   70  - ARG   93  <=> GLY   54  - LEU   77 )                          
 212: 6c70-A f8ih-A   260 - 283 <=>   78 - 101   (ALA  346  - ALA  369  <=> SER   78  - TYR  101 )                          
 212: 6c70-A f8ih-A   284 - 287 <=>  103 - 106   (THR  370  - ASN  373  <=> LEU  103  - ASN  106 )                          
 212: 6c70-A f8ih-A   288 - 291 <=>  109 - 112   (GLY  374  - VAL  377  <=> VAL  109  - GLU  112 )                          
 212: 6c70-A f8ih-A   294 - 309 <=>  113 - 128   (ALA  380  - LEU  395  <=> TYR  113  - CYS  128 )                          
 212: 6c70-A f8ih-A   317 - 320 <=>  138 - 141   (LEU  403  - GLU  406  <=> SER  138  - ARG  141 )                          
 212: 6c70-A f8ih-A   350 - 353 <=>  143 - 146   (GLN  436  - LYS  439  <=> ARG  143  - GLU  146 )                          
 213: 6c70-A f59q-A    56 -  66 <=>   67 -  77   (VAL   58  - ASP   68  <=> THR   67  - LEU   77 )                          
 213: 6c70-A f59q-A    69 -  74 <=>   78 -  83   (THR   71  - THR   76  <=> ARG   78  - VAL   83 )                          
 213: 6c70-A f59q-A    82 -  91 <=>  169 - 178   (ILE   84  - ARG   93  <=> GLY  169  - ALA  178 )                          
 213: 6c70-A f59q-A    92 -  98 <=>  180 - 186   (SER   94  - THR  100  <=> ARG  180  - LEU  186 )                          
 213: 6c70-A f59q-A   100 - 103 <=>  187 - 190   (ALA  102  - ASN  105  <=> SER  187  - GLY  190 )                          
 213: 6c70-A f59q-A   119 - 122 <=>  194 - 197   (HIS  121  - ALA  124  <=> SER  194  - ALA  197 )                          
 213: 6c70-A f59q-A   125 - 140 <=>  198 - 213   (LYS  127  - SER  142  <=> LYS  198  - HIS  213 )                          
 213: 6c70-A f59q-A   143 - 146 <=>  214 - 217   (SER  145  - GLY  148  <=> ARG  214  - ASP  217 )                          
 213: 6c70-A f59q-A   181 - 208 <=>  219 - 246   (GLN  198  - GLU  225  <=> ALA  219  - LEU  246 )                          
 213: 6c70-A f59q-A   210 - 213 <=>  247 - 250   (LEU  227  - LEU  230  <=> PRO  247  - THR  250 )                          
 213: 6c70-A f59q-A   246 - 258 <=>  252 - 264   (ARG  332  - GLY  344  <=> SER  252  - ARG  264 )                          
 213: 6c70-A f59q-A   260 - 268 <=>  265 - 273   (ALA  346  - HIS  354  <=> PRO  265  - ALA  273 )                          
 214: 6c70-A f5rf-A    23 -  29 <=>    1 -   7   (PHE   25  - SER   31  <=> MET    1  - GLU    7 )                          
 214: 6c70-A f5rf-A   114 - 117 <=>   25 -  28   (SER  116  - ARG  119  <=> ASP   25  - CYS   28 )                          
 214: 6c70-A f5rf-A   204 - 207 <=>   41 -  44   (LEU  221  - CYS  224  <=> GLN   41  - GLU   44 )                          
 214: 6c70-A f5rf-A   257 - 260 <=>   50 -  53   (VAL  343  - ALA  346  <=> GLN   50  - ALA   53 )                          
 214: 6c70-A f5rf-A   262 - 265 <=>  121 - 124   (GLY  348  - LEU  351  <=> GLN  121  - GLY  124 )                          
 214: 6c70-A f5rf-A   275 - 278 <=>  136 - 139   (THR  361  - LEU  364  <=> ALA  136  - LYS  139 )                          
 214: 6c70-A f5rf-A   283 - 286 <=>  141 - 144   (ALA  369  - VAL  372  <=> LEU  141  - ALA  144 )                          
 214: 6c70-A f5rf-A   293 - 311 <=>  146 - 164   (ALA  379  - CYS  397  <=> ASP  146  - ARG  164 )                          
 214: 6c70-A f5rf-A   366 - 380 <=>  165 - 179   (SER  452  - TYR  466  <=> ARG  165  - TRP  179 )                          
 214: 6c70-A f5rf-A   381 - 387 <=>  181 - 187   (PHE  467  - LEU  473  <=> HIS  181  - SER  187 )                          
 215: 6c70-A f7ax-A    63 - 101 <=>    6 -  44   (ASP   65  - ILE  103  <=> LEU    6  - HIS   44 )                          
 215: 6c70-A f7ax-A   130 - 148 <=>   57 -  75   (LEU  132  - THR  150  <=> LEU   57  - GLY   75 )                          
 215: 6c70-A f7ax-A   201 - 204 <=>  102 - 105   (SER  218  - LEU  221  <=> VAL  102  - ILE  105 )                          
 215: 6c70-A f7ax-A   258 - 267 <=>  165 - 174   (GLY  344  - LEU  353  <=> LEU  165  - SER  174 )                          
 215: 6c70-A f7ax-A   269 - 282 <=>  175 - 188   (MET  355  - GLN  368  <=> ILE  175  - VAL  188 )                          
 215: 6c70-A f7ax-A   289 - 292 <=>  192 - 195   (VAL  375  - TYR  378  <=> GLU  192  - GLU  195 )                          
 216: 6c70-A f67f-A    64 -  88 <=>   36 -  60   (ASP   66  - PHE   90  <=> ALA   36  - GLY   60 )                          
 216: 6c70-A f67f-A    90 -  93 <=>   61 -  64   (VAL   92  - LYS   95  <=> GLY   61  - PRO   64 )                          
 216: 6c70-A f67f-A   259 - 283 <=>   65 -  89   (ASP  345  - ALA  369  <=> GLU   65  - VAL   89 )                          
 216: 6c70-A f67f-A   284 - 287 <=>   91 -  94   (THR  370  - ASN  373  <=> ALA   91  - ALA   94 )                          
 216: 6c70-A f67f-A   288 - 291 <=>   97 - 100   (GLY  374  - VAL  377  <=> ALA   97  - LEU  100 )                          
 217: 6c70-A f568-A    63 -  89 <=>   46 -  72   (ASP   65  - PRO   91  <=> GLN   46  - ALA   72 )                          
 217: 6c70-A f568-A    91 -  97 <=>   73 -  79   (ARG   93  - LYS   99  <=> TYR   73  - GLY   79 )                          
 217: 6c70-A f568-A    99 - 102 <=>   80 -  83   (LEU  101  - TRP  104  <=> SER   80  - THR   83 )                          
 217: 6c70-A f568-A   186 - 189 <=>   90 -  93   (VAL  203  - MET  206  <=> GLY   90  - TRP   93 )                          
 217: 6c70-A f568-A   261 - 284 <=>  120 - 143   (TYR  347  - THR  370  <=> ASN  120  - GLY  143 )                          
 217: 6c70-A f568-A   384 - 387 <=>  145 - 148   (LEU  470  - LEU  473  <=> THR  145  - HIS  148 )                          
 218: 6c70-A f7g2-A   108 - 111 <=>    6 -   9   (HIS  110  - PHE  113  <=> LEU    6  - GLU    9 )                          
 218: 6c70-A f7g2-A   112 - 115 <=>   11 -  14   (ALA  114  - ASN  117  <=> LEU   11  - PHE   14 )                          
 218: 6c70-A f7g2-A   116 - 137 <=>   18 -  39   (ALA  118  - THR  139  <=> VAL   18  - MET   39 )                          
 218: 6c70-A f7g2-A   139 - 150 <=>   40 -  51   (PHE  141  - ILE  152  <=> LEU   40  - ILE   51 )                          
 218: 6c70-A f7g2-A   168 - 171 <=>   56 -  59   (ALA  185  - GLY  188  <=> VAL   56  - GLN   59 )                          
 218: 6c70-A f7g2-A   172 - 191 <=>  153 - 172   (ALA  189  - VAL  208  <=> LEU  153  - ALA  172 )                          
 218: 6c70-A f7g2-A   193 - 225 <=>  173 - 205   (ASN  210  - ALA  242  <=> ALA  173  - ILE  205 )                          
 218: 6c70-A f7g2-A   232 - 235 <=>  208 - 211   (GLN  318  - LEU  321  <=> LEU  208  - ALA  211 )                          
 218: 6c70-A f7g2-A   241 - 244 <=>  215 - 218   (LYS  327  - VAL  330  <=> TYR  215  - LEU  218 )                          
 218: 6c70-A f7g2-A   289 - 292 <=>  253 - 256   (VAL  375  - TYR  378  <=> GLN  253  - GLN  256 )                          
 218: 6c70-A f7g2-A   294 - 297 <=>  261 - 264   (ALA  380  - ILE  383  <=> ALA  261  - ASP  264 )                          
 218: 6c70-A f7g2-A   299 - 321 <=>  265 - 287   (TYR  385  - SER  407  <=> TYR  265  - ALA  287 )                          
 218: 6c70-A f7g2-A   322 - 330 <=>  289 - 297   (SER  408  - SER  416  <=> LEU  289  - ARG  297 )                          
 219: 6c70-A f6yt-A    65 -  92 <=>  195 - 222   (VAL   67  - SER   94  <=> ASP  195  - TYR  222 )                          
 219: 6c70-A f6yt-A    97 - 100 <=>  226 - 229   (LYS   99  - ALA  102  <=> PRO  226  - ASP  229 )                          
 219: 6c70-A f6yt-A   182 - 185 <=>  242 - 245   (PHE  199  - LEU  202  <=> SER  242  - VAL  245 )                          
 219: 6c70-A f6yt-A   262 - 287 <=>  262 - 287   (GLY  348  - ASN  373  <=> SER  262  - GLY  287 )                          
 219: 6c70-A f6yt-A   294 - 312 <=>  339 - 357   (ALA  380  - ILE  398  <=> ASN  339  - ALA  357 )                          
 219: 6c70-A f6yt-A   367 - 383 <=>  359 - 375   (LEU  453  - VAL  469  <=> GLU  359  - GLU  375 )                          
 220: 6c70-A f6wf-A    59 -  62 <=>    2 -   5   (MET   61  - SER   64  <=> GLY    2  - ARG    5 )                          
 220: 6c70-A f6wf-A    72 -  94 <=>    8 -  30   (THR   74  - ILE   96  <=> THR    8  - LEU   30 )                          
 220: 6c70-A f6wf-A    96 -  99 <=>   34 -  37   (TYR   98  - LEU  101  <=> GLY   34  - GLU   37 )                          
 220: 6c70-A f6wf-A   255 - 286 <=>   38 -  69   (THR  341  - VAL  372  <=> SER   38  - GLY   69 )                          
 220: 6c70-A f6wf-A   363 - 367 <=>   80 -  84   (PHE  449  - LEU  453  <=> ASP   80  - GLY   84 )                          
 221: 6c70-A f5z2-A    41 -  44 <=>    3 -   6   (ILE   43  - LEU   46  <=> VAL    3  - PRO    6 )                          
 221: 6c70-A f5z2-A    47 -  51 <=>    7 -  11   (LEU   49  - TYR   53  <=> GLN    7  - VAL   11 )                          
 221: 6c70-A f5z2-A    54 -  57 <=>   12 -  15   (MET   56  - ASN   59  <=> PRO   12  - ALA   15 )                          
 221: 6c70-A f5z2-A    60 -  63 <=>   16 -  19   (MET   62  - ASP   65  <=> GLU   16  - VAL   19 )                          
 221: 6c70-A f5z2-A    65 -  94 <=>   40 -  69   (VAL   67  - ILE   96  <=> VAL   40  - TRP   69 )                          
 221: 6c70-A f5z2-A   254 - 286 <=>   71 - 103   (VAL  340  - VAL  372  <=> GLY   71  - HIS  103 )                          
 221: 6c70-A f5z2-A   287 - 290 <=>  106 - 109   (ASN  373  - ASN  376  <=> ALA  106  - PHE  109 )                          
 222: 6c70-A f8hy-A    63 -  89 <=>   18 -  44   (ASP   65  - PRO   91  <=> GLY   18  - GLY   44 )                          
 222: 6c70-A f8hy-A    91 - 100 <=>   45 -  54   (ARG   93  - ALA  102  <=> TYR   45  - GLY   54 )                          
 222: 6c70-A f8hy-A   102 - 105 <=>   57 -  60   (TRP  104  - PRO  107  <=> TRP   57  - PRO   60 )                          
 222: 6c70-A f8hy-A   255 - 286 <=>   67 -  98   (THR  341  - VAL  372  <=> ALA   67  - GLU   98 )                          
 222: 6c70-A f8hy-A   287 - 290 <=>  101 - 104   (ASN  373  - ASN  376  <=> PHE  101  - THR  104 )                          
 222: 6c70-A f8hy-A   316 - 320 <=>  359 - 363   (ARG  402  - GLU  406  <=> GLY  359  - THR  363 )                          
 222: 6c70-A f8hy-A   323 - 326 <=>  364 - 367   (SER  409  - GLU  412  <=> ALA  364  - GLY  367 )                          
 222: 6c70-A f8hy-A   330 - 333 <=>  368 - 371   (SER  416  - TRP  419  <=> THR  368  - ASN  371 )                          
 222: 6c70-A f8hy-A   336 - 339 <=>  372 - 375   (GLY  422  - GLU  425  <=> ALA  372  - ARG  375 )                          
 223: 6c70-A f711-A    66 -  86 <=>    1 -  21   (ASP   68  - ILE   88  <=> MET    1  - ILE   21 )                          
 223: 6c70-A f711-A    88 -  91 <=>   22 -  25   (PHE   90  - ARG   93  <=> LEU   22  - ARG   25 )                          
 223: 6c70-A f711-A   261 - 283 <=>   28 -  50   (TYR  347  - ALA  369  <=> VAL   28  - ARG   50 )                          
 223: 6c70-A f711-A   381 - 386 <=>   52 -  57   (PHE  467  - GLN  472  <=> GLU   52  - PRO   57 )                          
 224: 6c70-A f59y-A   113 - 116 <=>    4 -   7   (GLU  115  - ALA  118  <=> VAL    4  - ALA    7 )                          
 224: 6c70-A f59y-A   119 - 146 <=>    8 -  35   (HIS  121  - GLY  148  <=> PRO    8  - PRO   35 )                          
 224: 6c70-A f59y-A   167 - 170 <=>   40 -  43   (ASN  184  - SER  187  <=> LEU   40  - ALA   43 )                          
 224: 6c70-A f59y-A   171 - 225 <=>   48 - 102   (GLY  188  - ALA  242  <=> SER   48  - ALA  102 )                          
 224: 6c70-A f59y-A   226 - 229 <=>  105 - 108   (THR  243  - THR  315  <=> ALA  105  - ARG  108 )                          
 224: 6c70-A f59y-A   231 - 234 <=>  114 - 117   (LYS  317  - MET  320  <=> PRO  114  - SER  117 )                          
 224: 6c70-A f59y-A   237 - 240 <=>  118 - 121   (ARG  323  - ILE  326  <=> ALA  118  - SER  121 )                          
 224: 6c70-A f59y-A   243 - 246 <=>  122 - 125   (TRP  329  - ARG  332  <=> THR  122  - GLY  125 )                          
 224: 6c70-A f59y-A   263 - 272 <=>  209 - 218   (VAL  349  - THR  358  <=> PRO  209  - THR  218 )                          
 224: 6c70-A f59y-A   273 - 276 <=>  220 - 223   (THR  359  - LEU  362  <=> TRP  220  - GLY  223 )                          
 224: 6c70-A f59y-A   277 - 280 <=>  228 - 231   (THR  363  - ALA  366  <=> ILE  228  - LEU  231 )                          
 224: 6c70-A f59y-A   360 - 363 <=>  301 - 304   (ALA  446  - PHE  449  <=> PRO  301  - PHE  304 )                          
 225: 6c70-A f5p8-A    63 -  92 <=>    2 -  31   (ASP   65  - SER   94  <=> SER    2  - THR   31 )                          
 225: 6c70-A f5p8-A    94 -  97 <=>   32 -  35   (ILE   96  - LYS   99  <=> ARG   32  - SER   35 )                          
 225: 6c70-A f5p8-A   256 - 284 <=>   41 -  69   (ALA  342  - THR  370  <=> GLN   41  - THR   69 )                          
 225: 6c70-A f5p8-A   384 - 387 <=>   70 -  73   (LEU  470  - LEU  473  <=> PRO   70  - PRO   73 )                          
 226: 6c70-A f6og-A    65 -  86 <=>    1 -  22   (VAL   67  - ILE   88  <=> MET    1  - GLN   22 )                          
 226: 6c70-A f6og-A    88 -  91 <=>   23 -  26   (PHE   90  - ARG   93  <=> ARG   23  - ALA   26 )                          
 226: 6c70-A f6og-A   259 - 285 <=>   30 -  56   (ASP  345  - LYS  371  <=> ALA   30  - LEU   56 )                          
 227: 6c70-A f55b-A    64 -  88 <=>   10 -  34   (ASP   66  - PHE   90  <=> SER   10  - ALA   34 )                          
 227: 6c70-A f55b-A    91 -  97 <=>   35 -  41   (ARG   93  - LYS   99  <=> GLY   35  - GLN   41 )                          
 227: 6c70-A f55b-A    99 - 103 <=>   43 -  47   (LEU  101  - ASN  105  <=> THR   43  - PHE   47 )                          
 227: 6c70-A f55b-A   252 - 282 <=>   50 -  80   (ARG  338  - GLN  368  <=> LYS   50  - LEU   80 )                          
 227: 6c70-A f55b-A   283 - 286 <=>   82 -  85   (ALA  369  - VAL  372  <=> ALA   82  - GLY   85 )                          
 227: 6c70-A f55b-A   287 - 290 <=>   88 -  91   (ASN  373  - ASN  376  <=> LEU   88  - ASP   91 )                          
 228: 6c70-A f6ut-A    63 -  66 <=>    3 -   6   (ASP   65  - ASP   68  <=> PHE    3  - ALA    6 )                          
 228: 6c70-A f6ut-A    68 -  89 <=>    7 -  28   (LEU   70  - PRO   91  <=> VAL    7  - ALA   28 )                          
 228: 6c70-A f6ut-A    91 - 102 <=>   29 -  40   (ARG   93  - TRP  104  <=> ASN   29  - VAL   40 )                          
 228: 6c70-A f6ut-A   104 - 107 <=>   41 -  44   (ASN  106  - SER  109  <=> ALA   41  - ALA   44 )                          
 228: 6c70-A f6ut-A   242 - 260 <=>   45 -  63   (TYR  328  - ALA  346  <=> ASP   45  - GLN   63 )                          
 228: 6c70-A f6ut-A   261 - 286 <=>   67 -  92   (TYR  347  - VAL  372  <=> ALA   67  - ALA   92 )                          
 228: 6c70-A f6ut-A   287 - 290 <=>   95 -  98   (ASN  373  - ASN  376  <=> ALA   95  - LEU   98 )                          
 228: 6c70-A f6ut-A   330 - 334 <=>  204 - 208   (SER  416  - TYR  420  <=> ALA  204  - THR  208 )                          
 228: 6c70-A f6ut-A   335 - 338 <=>  236 - 239   (ASP  421  - GLU  424  <=> ALA  236  - GLY  239 )                          
 229: 6c70-A f8no-A   170 - 175 <=>    4 -   9   (SER  187  - VAL  192  <=> HIS    4  - ALA    9 )                          
 229: 6c70-A f8no-A   177 - 215 <=>   10 -  48   (ALA  194  - ALA  232  <=> ALA   10  - PHE   48 )                          
 229: 6c70-A f8no-A   219 - 222 <=>   49 -  52   (PRO  236  - GLU  239  <=> PRO   49  - LEU   52 )                          
 229: 6c70-A f8no-A   224 - 227 <=>   53 -  56   (SER  241  - GLY  313  <=> ASP   53  - ASP   56 )                          
 229: 6c70-A f8no-A   229 - 276 <=>   84 - 131   (THR  315  - LEU  362  <=> THR   84  - TYR  131 )                          
 229: 6c70-A f8no-A   278 - 281 <=>  132 - 135   (LEU  364  - TYR  367  <=> PRO  132  - ARG  135 )                          
 230: 6c70-A f587-A    63 -  66 <=>    5 -   8   (ASP   65  - ASP   68  <=> PRO    5  - PRO    8 )                          
 230: 6c70-A f587-A    68 -  71 <=>    9 -  12   (LEU   70  - ASN   73  <=> ASN    9  - GLN   12 )                          
 230: 6c70-A f587-A    73 -  76 <=>   13 -  16   (ILE   75  - LEU   78  <=> CYS   13  - ARG   16 )                          
 230: 6c70-A f587-A    79 -  92 <=>   20 -  33   (LEU   81  - SER   94  <=> GLU   20  - PRO   33 )                          
 230: 6c70-A f587-A   260 - 280 <=>   36 -  56   (ALA  346  - ALA  366  <=> THR   36  - ARG   56 )                          
 230: 6c70-A f587-A   283 - 286 <=>   57 -  60   (ALA  369  - VAL  372  <=> GLY   57  - SER   60 )                          
 231: 6c70-A f6g3-A    63 -  79 <=>   29 -  45   (ASP   65  - LEU   81  <=> ARG   29  - ALA   45 )                          
 231: 6c70-A f6g3-A    80 -  91 <=>   47 -  58   (HIS   82  - ARG   93  <=> VAL   47  - ARG   58 )                          
 231: 6c70-A f6g3-A   131 - 140 <=>   70 -  79   (PHE  133  - SER  142  <=> SER   70  - VAL   79 )                          
 231: 6c70-A f6g3-A   152 - 155 <=>  144 - 147   (ASP  154  - ILE  172  <=> THR  144  - MET  147 )                          
 231: 6c70-A f6g3-A   156 - 161 <=>  150 - 155   (PRO  173  - ARG  178  <=> GLY  150  - PRO  155 )                          
 231: 6c70-A f6g3-A   257 - 260 <=>  180 - 183   (VAL  343  - ALA  346  <=> SER  180  - GLU  183 )                          
 231: 6c70-A f6g3-A   261 - 287 <=>  185 - 211   (TYR  347  - ASN  373  <=> GLY  185  - ALA  211 )                          
 231: 6c70-A f6g3-A   385 - 388 <=>  216 - 219   (VAL  471  - LYS  474  <=> THR  216  - VAL  219 )                          
 232: 6c70-A f672-A    63 -  66 <=>    3 -   6   (ASP   65  - ASP   68  <=> HIS    3  - ALA    6 )                          
 232: 6c70-A f672-A    68 -  94 <=>    7 -  33   (LEU   70  - ILE   96  <=> ALA    7  - ALA   33 )                          
 232: 6c70-A f672-A    96 - 102 <=>   34 -  40   (TYR   98  - TRP  104  <=> ALA   34  - LEU   40 )                          
 232: 6c70-A f672-A   105 - 108 <=>   42 -  45   (PRO  107  - HIS  110  <=> ALA   42  - ASP   45 )                          
 232: 6c70-A f672-A   244 - 260 <=>   47 -  63   (VAL  330  - ALA  346  <=> VAL   47  - GLN   63 )                          
 232: 6c70-A f672-A   261 - 286 <=>   67 -  92   (TYR  347  - VAL  372  <=> ALA   67  - ALA   92 )                          
 232: 6c70-A f672-A   287 - 290 <=>   95 -  98   (ASN  373  - ASN  376  <=> ALA   95  - LEU   98 )                          
 232: 6c70-A f672-A   330 - 333 <=>  247 - 250   (SER  416  - TRP  419  <=> ALA  247  - ALA  250 )                          
 232: 6c70-A f672-A   366 - 369 <=>  273 - 276   (SER  452  - LEU  455  <=> GLY  273  - GLY  276 )                          
 233: 6c70-A f6xe-A    63 - 101 <=>  189 - 227   (ASP   65  - ILE  103  <=> ASP  189  - GLY  227 )                          
 233: 6c70-A f6xe-A   253 - 286 <=>  229 - 262   (LEU  339  - VAL  372  <=> LEU  229  - SER  262 )                          
 233: 6c70-A f6xe-A   287 - 290 <=>  264 - 267   (ASN  373  - ASN  376  <=> ALA  264  - THR  267 )                          
 233: 6c70-A f6xe-A   302 - 305 <=>  277 - 280   (TYR  388  - GLY  391  <=> ASP  277  - GLN  280 )                          
 233: 6c70-A f6xe-A   375 - 378 <=>  307 - 310   (GLY  461  - VAL  464  <=> THR  307  - GLY  310 )                          
 233: 6c70-A f6xe-A   380 - 388 <=>  311 - 319   (TYR  466  - LYS  474  <=> ALA  311  - ALA  319 )                          
 234: 6c70-A f530-A    66 -  91 <=>    2 -  27   (ASP   68  - ARG   93  <=> HIS    2  - SER   27 )                          
 234: 6c70-A f530-A    92 -  95 <=>   30 -  33   (SER   94  - PHE   97  <=> ALA   30  - GLY   33 )                          
 234: 6c70-A f530-A   260 - 270 <=>   35 -  45   (ALA  346  - LEU  356  <=> GLU   35  - THR   45 )                          
 234: 6c70-A f530-A   271 - 283 <=>   47 -  59   (THR  357  - ALA  369  <=> GLY   47  - VAL   59 )                          
 234: 6c70-A f530-A   284 - 291 <=>   61 -  68   (THR  370  - VAL  377  <=> ARG   61  - GLU   68 )                          
 234: 6c70-A f530-A   317 - 329 <=>   97 - 109   (LEU  403  - TYR  415  <=> LEU   97  - TRP  109 )                          
 234: 6c70-A f530-A   347 - 354 <=>  110 - 117   (VAL  433  - ALA  440  <=> LEU  110  - GLY  117 )                          
 235: 6c70-A f670-A    63 -  66 <=>    3 -   6   (ASP   65  - ASP   68  <=> PHE    3  - VAL    6 )                          
 235: 6c70-A f670-A    68 -  89 <=>    7 -  28   (LEU   70  - PRO   91  <=> SER    7  - GLU   28 )                          
 235: 6c70-A f670-A    91 - 102 <=>   29 -  40   (ARG   93  - TRP  104  <=> ASN   29  - VAL   40 )                          
 235: 6c70-A f670-A   104 - 107 <=>   41 -  44   (ASN  106  - SER  109  <=> SER   41  - ALA   44 )                          
 235: 6c70-A f670-A   242 - 260 <=>   45 -  63   (TYR  328  - ALA  346  <=> ASP   45  - GLN   63 )                          
 235: 6c70-A f670-A   261 - 286 <=>   67 -  92   (TYR  347  - VAL  372  <=> ALA   67  - ALA   92 )                          
 235: 6c70-A f670-A   287 - 290 <=>   95 -  98   (ASN  373  - ASN  376  <=> ALA   95  - LEU   98 )                          
 235: 6c70-A f670-A   330 - 333 <=>  194 - 197   (SER  416  - TRP  419  <=> GLY  194  - GLY  197 )                          
 235: 6c70-A f670-A   334 - 338 <=>  227 - 231   (TYR  420  - GLU  424  <=> ALA  227  - GLY  231 )                          
 236: 6c70-A f7lu-A    64 -  87 <=>   13 -  36   (ASP   66  - TYR   89  <=> ALA   13  - THR   36 )                          
 236: 6c70-A f7lu-A    98 - 101 <=>   41 -  44   (THR  100  - ILE  103  <=> ALA   41  - ALA   44 )                          
 236: 6c70-A f7lu-A   250 - 285 <=>   45 -  80   (VAL  336  - LYS  371  <=> ASP   45  - LEU   80 )                          
 236: 6c70-A f7lu-A   287 - 290 <=>  809 - 812   (ASN  373  - ASN  376  <=> GLY  809  - GLY  812 )                          
 236: 6c70-A f7lu-A   291 - 294 <=>  817 - 820   (VAL  377  - ALA  380  <=> GLY  817  - GLY  820 )                          
 237: 6c70-A f8hb-A    64 -  87 <=>    8 -  31   (ASP   66  - TYR   89  <=> GLN    8  - TYR   31 )                          
 237: 6c70-A f8hb-A    88 -  91 <=>   33 -  36   (PHE   90  - ARG   93  <=> VAL   33  - ALA   36 )                          
 237: 6c70-A f8hb-A   263 - 283 <=>   39 -  59   (VAL  349  - ALA  369  <=> ILE   39  - PRO   59 )                          
 237: 6c70-A f8hb-A   295 - 298 <=>   60 -  63   (THR  381  - GLY  384  <=> GLU   60  - THR   63 )                          
 237: 6c70-A f8hb-A   303 - 306 <=>   68 -  71   (THR  389  - GLN  392  <=> THR   68  - VAL   71 )                          
 237: 6c70-A f8hb-A   322 - 333 <=>  507 - 518   (SER  408  - TRP  419  <=> SER  507  - ASP  518 )                          
 237: 6c70-A f8hb-A   337 - 342 <=>  593 - 598   (SER  423  - THR  428  <=> TRP  593  - VAL  598 )                          
 238: 6c70-A f7kf-A   145 - 149 <=>    6 -  10   (THR  147  - PHE  151  <=> TYR    6  - ALA   10 )                          
 238: 6c70-A f7kf-A   191 - 195 <=>   25 -  29   (VAL  208  - LEU  212  <=> ALA   25  - LEU   29 )                          
 238: 6c70-A f7kf-A   197 - 200 <=>   30 -  33   (VAL  214  - CYS  217  <=> ALA   30  - ASP   33 )                          
 238: 6c70-A f7kf-A   265 - 286 <=>   38 -  59   (LEU  351  - VAL  372  <=> PRO   38  - LEU   59 )                          
 238: 6c70-A f7kf-A   287 - 290 <=>   63 -  66   (ASN  373  - ASN  376  <=> LEU   63  - SER   66 )                          
 238: 6c70-A f7kf-A   291 - 298 <=>   68 -  75   (VAL  377  - GLY  384  <=> TYR   68  - THR   75 )                          
 238: 6c70-A f7kf-A   299 - 304 <=>   77 -  82   (TYR  385  - LEU  390  <=> LEU   77  - THR   82 )                          
 238: 6c70-A f7kf-A   307 - 322 <=>   83 -  98   (VAL  393  - SER  408  <=> THR   83  - GLY   98 )                          
 238: 6c70-A f7kf-A   354 - 357 <=>   99 - 102   (ALA  440  - ILE  443  <=> HIS   99  - LEU  102 )                          
 238: 6c70-A f7kf-A   363 - 366 <=>  104 - 107   (PHE  449  - SER  452  <=> ALA  104  - SER  107 )                          
 238: 6c70-A f7kf-A   368 - 388 <=>  108 - 128   (ASP  454  - LYS  474  <=> VAL  108  - VAL  128 )                          
 239: 6c70-A f6te-A    64 -  83 <=>    7 -  26   (ASP   66  - VAL   85  <=> TRP    7  - ALA   26 )                          
 239: 6c70-A f6te-A    85 -  88 <=>   27 -  30   (MET   87  - PHE   90  <=> TYR   27  - GLN   30 )                          
 239: 6c70-A f6te-A   261 - 280 <=>   31 -  50   (TYR  347  - ALA  366  <=> SER   31  - GLY   50 )                          
 239: 6c70-A f6te-A   282 - 285 <=>   56 -  59   (GLN  368  - LYS  371  <=> TYR   56  - THR   59 )                          
 239: 6c70-A f6te-A   383 - 386 <=>   60 -  63   (VAL  469  - GLN  472  <=> ILE   60  - ARG   63 )                          
 240: 6c70-A f7mn-A    12 -  15 <=>   46 -  49   (PRO   14  - ARG   17  <=> ARG   46  - VAL   49 )                          
 240: 6c70-A f7mn-A    28 -  46 <=>   54 -  72   (TYR   30  - LEU   48  <=> TRP   54  - MET   72 )                          
 240: 6c70-A f7mn-A    47 -  53 <=>   82 -  88   (LEU   49  - MET   55  <=> GLY   82  - GLY   88 )                          
 240: 6c70-A f7mn-A    54 -  62 <=>   90 -  98   (MET   56  - SER   64  <=> VAL   90  - ILE   98 )                          
 240: 6c70-A f7mn-A    63 -  68 <=>  119 - 124   (ASP   65  - LEU   70  <=> ALA  119  - THR  124 )                          
 240: 6c70-A f7mn-A    69 -  80 <=>  126 - 137   (THR   71  - HIS   82  <=> VAL  126  - ALA  137 )                          
 240: 6c70-A f7mn-A    81 - 100 <=>  139 - 158   (PRO   83  - ALA  102  <=> THR  139  - ASP  158 )                          
 240: 6c70-A f7mn-A   102 - 105 <=>  161 - 164   (TRP  104  - PRO  107  <=> GLU  161  - GLY  164 )                          
 240: 6c70-A f7mn-A   158 - 163 <=>  188 - 193   (LEU  175  - PHE  180  <=> ALA  188  - MET  193 )                          
 240: 6c70-A f7mn-A   255 - 277 <=>  253 - 275   (THR  341  - THR  363  <=> GLY  253  - VAL  275 )                          
 240: 6c70-A f7mn-A   278 - 286 <=>  277 - 285   (LEU  364  - VAL  372  <=> VAL  277  - TYR  285 )                          
 240: 6c70-A f7mn-A   287 - 290 <=>  288 - 291   (ASN  373  - ASN  376  <=> ASP  288  - PHE  291 )                          
 241: 6c70-A f6ln-A    64 -  89 <=>   20 -  45   (ASP   66  - PRO   91  <=> PRO   20  - GLU   45 )                          
 241: 6c70-A f6ln-A    91 - 103 <=>   46 -  58   (ARG   93  - ASN  105  <=> LEU   46  - TRP   58 )                          
 241: 6c70-A f6ln-A   249 - 260 <=>   60 -  71   (HIS  335  - ALA  346  <=> GLY   60  - ALA   71 )                          
 241: 6c70-A f6ln-A   261 - 286 <=>   74 -  99   (TYR  347  - VAL  372  <=> LEU   74  - THR   99 )                          
 241: 6c70-A f6ln-A   287 - 290 <=>  102 - 105   (ASN  373  - ASN  376  <=> VAL  102  - MET  105 )                          
 241: 6c70-A f6ln-A   382 - 387 <=>  156 - 161   (MET  468  - LEU  473  <=> GLN  156  - ALA  161 )                          
 242: 6c70-A f8h7-A     1 -   6 <=>    3 -   8   (PHE    3  - LEU    8  <=> GLY    3  - SER    8 )                          
 242: 6c70-A f8h7-A     9 -  12 <=>    9 -  12   (ASP   11  - PRO   14  <=> ASP    9  - THR   12 )                          
 242: 6c70-A f8h7-A    63 -  85 <=>  203 - 225   (ASP   65  - MET   87  <=> PRO  203  - ASP  225 )                          
 242: 6c70-A f8h7-A    88 -  91 <=>  226 - 229   (PHE   90  - ARG   93  <=> LEU  226  - GLU  229 )                          
 242: 6c70-A f8h7-A   159 - 162 <=>  243 - 246   (MET  176  - THR  179  <=> ARG  243  - SER  246 )                          
 242: 6c70-A f8h7-A   163 - 168 <=>  253 - 258   (PHE  180  - ALA  185  <=> PRO  253  - THR  258 )                          
 242: 6c70-A f8h7-A   253 - 256 <=>  290 - 293   (LEU  339  - ALA  342  <=> SER  290  - VAL  293 )                          
 242: 6c70-A f8h7-A   259 - 284 <=>  294 - 319   (ASP  345  - THR  370  <=> MET  294  - ILE  319 )                          
 243: 6c70-A f6ho-A    64 -  89 <=>   19 -  44   (ASP   66  - PRO   91  <=> ALA   19  - GLU   44 )                          
 243: 6c70-A f6ho-A    91 - 104 <=>   45 -  58   (ARG   93  - ASN  106  <=> LEU   45  - GLY   58 )                          
 243: 6c70-A f6ho-A   248 - 257 <=>   60 -  69   (LYS  334  - VAL  343  <=> GLY   60  - THR   69 )                          
 243: 6c70-A f6ho-A   259 - 286 <=>   70 -  97   (ASP  345  - VAL  372  <=> PRO   70  - THR   97 )                          
 243: 6c70-A f6ho-A   287 - 290 <=>  100 - 103   (ASN  373  - ASN  376  <=> MET  100  - THR  103 )                          
 243: 6c70-A f6ho-A   382 - 386 <=>  155 - 159   (MET  468  - GLN  472  <=> GLN  155  - ALA  159 )                          
 244: 6c70-A f66a-A    64 -  96 <=>   42 -  74   (ASP   66  - TYR   98  <=> ALA   42  - TRP   74 )                          
 244: 6c70-A f66a-A   155 - 158 <=>   95 -  98   (ILE  172  - LEU  175  <=> ARG   95  - GLY   98 )                          
 244: 6c70-A f66a-A   159 - 162 <=>  100 - 103   (MET  176  - THR  179  <=> VAL  100  - LEU  103 )                          
 244: 6c70-A f66a-A   185 - 200 <=>  106 - 121   (LEU  202  - CYS  217  <=> ILE  106  - GLY  121 )                          
 244: 6c70-A f66a-A   201 - 204 <=>  166 - 169   (SER  218  - LEU  221  <=> LEU  166  - PRO  169 )                          
 244: 6c70-A f66a-A   257 - 277 <=>  175 - 195   (VAL  343  - THR  363  <=> PRO  175  - VAL  195 )                          
 244: 6c70-A f66a-A   278 - 286 <=>  197 - 205   (LEU  364  - VAL  372  <=> THR  197  - THR  205 )                          
 244: 6c70-A f66a-A   287 - 290 <=>  208 - 211   (ASN  373  - ASN  376  <=> ALA  208  - VAL  211 )                          
 245: 6c70-A f73b-A    28 -  55 <=>    4 -  31   (TYR   30  - ALA   57  <=> HIS    4  - VAL   31 )                          
 245: 6c70-A f73b-A    56 -  62 <=>   33 -  39   (VAL   58  - SER   64  <=> GLY   33  - LYS   39 )                          
 245: 6c70-A f73b-A    64 -  90 <=>   51 -  77   (ASP   66  - VAL   92  <=> ILE   51  - ARG   77 )                          
 245: 6c70-A f73b-A   130 - 133 <=>   81 -  84   (LEU  132  - VAL  135  <=> ALA   81  - THR   84 )                          
 245: 6c70-A f73b-A   136 - 144 <=>   85 -  93   (ALA  138  - TRP  146  <=> PRO   85  - ALA   93 )                          
 245: 6c70-A f73b-A   153 - 156 <=>  106 - 109   (SER  155  - PRO  173  <=> ALA  106  - LEU  109 )                          
 246: 6c70-A f8ah-A    28 -  63 <=>    5 -  40   (TYR   30  - ASP   65  <=> ARG    5  - LEU   40 )                          
 246: 6c70-A f8ah-A    66 -  91 <=>  185 - 210   (ASP   68  - ARG   93  <=> ARG  185  - VAL  210 )                          
 246: 6c70-A f8ah-A   260 - 286 <=>  211 - 237   (ALA  346  - VAL  372  <=> SER  211  - HIS  237 )                          
 246: 6c70-A f8ah-A   287 - 290 <=>  240 - 243   (ASN  373  - ASN  376  <=> GLU  240  - GLY  243 )                          
 247: 6c70-A f7gy-A     4 -   7 <=>  198 - 201   (GLN    6  - VAL    9  <=> ALA  198  - ARG  201 )                          
 247: 6c70-A f7gy-A     8 -  11 <=>  226 - 229   (ALA   10  - LEU   13  <=> ASP  226  - LEU  229 )                          
 247: 6c70-A f7gy-A    12 -  15 <=>  256 - 259   (PRO   14  - ARG   17  <=> SER  256  - LEU  259 )                          
 247: 6c70-A f7gy-A    18 -  21 <=>  297 - 300   (GLN   20  - GLY   23  <=> VAL  297  - ASN  300 )                          
 247: 6c70-A f7gy-A    28 -  31 <=>  313 - 316   (TYR   30  - GLY   33  <=> PRO  313  - GLU  316 )                          
 247: 6c70-A f7gy-A    40 -  43 <=>  330 - 333   (CYS   42  - THR   45  <=> ALA  330  - ARG  333 )                          
 247: 6c70-A f7gy-A    46 -  58 <=>  334 - 346   (LEU   48  - LEU   60  <=> PHE  334  - GLY  346 )                          
 247: 6c70-A f7gy-A    74 -  94 <=>  348 - 368   (THR   76  - ILE   96  <=> PRO  348  - ILE  368 )                          
 247: 6c70-A f7gy-A   256 - 283 <=>  370 - 397   (ALA  342  - ALA  369  <=> VAL  370  - SER  397 )                          
 248: 6c70-A f5w5-A    64 -  87 <=>   13 -  36   (ASP   66  - TYR   89  <=> ALA   13  - THR   36 )                          
 248: 6c70-A f5w5-A    98 - 101 <=>   41 -  44   (THR  100  - ILE  103  <=> PRO   41  - ALA   44 )                          
 248: 6c70-A f5w5-A   250 - 285 <=>   45 -  80   (VAL  336  - LYS  371  <=> ASP   45  - LEU   80 )                          
 248: 6c70-A f5w5-A   286 - 290 <=>   83 -  87   (VAL  372  - ASN  376  <=> SER   83  - TYR   87 )                          
 249: 6c70-A f62l-A    63 -  66 <=>    3 -   6   (ASP   65  - ASP   68  <=> PHE    3  - VAL    6 )                          
 249: 6c70-A f62l-A    68 -  89 <=>    7 -  28   (LEU   70  - PRO   91  <=> ALA    7  - ALA   28 )                          
 249: 6c70-A f62l-A    91 - 102 <=>   29 -  40   (ARG   93  - TRP  104  <=> ALA   29  - ALA   40 )                          
 249: 6c70-A f62l-A   104 - 107 <=>   41 -  44   (ASN  106  - SER  109  <=> ALA   41  - ALA   44 )                          
 249: 6c70-A f62l-A   242 - 260 <=>   45 -  63   (TYR  328  - ALA  346  <=> ASP   45  - GLN   63 )                          
 249: 6c70-A f62l-A   261 - 287 <=>   67 -  93   (TYR  347  - ASN  373  <=> ALA   67  - ALA   93 )                          
 249: 6c70-A f62l-A   289 - 293 <=>  206 - 210   (VAL  375  - ALA  379  <=> LEU  206  - GLY  210 )                          
 249: 6c70-A f62l-A   298 - 301 <=>  224 - 227   (GLY  384  - LEU  387  <=> GLY  224  - GLY  227 )                          
 250: 6c70-A f7ml-A    66 -  89 <=>   41 -  64   (ASP   68  - PRO   91  <=> ASN   41  - THR   64 )                          
 250: 6c70-A f7ml-A    91 -  94 <=>   65 -  68   (ARG   93  - ILE   96  <=> ARG   65  - LEU   68 )                          
 250: 6c70-A f7ml-A   257 - 286 <=>   69 -  98   (VAL  343  - VAL  372  <=> GLY   69  - VAL   98 )                          
 250: 6c70-A f7ml-A   287 - 290 <=>  100 - 103   (ASN  373  - ASN  376  <=> SER  100  - LYS  103 )                          
 250: 6c70-A f7ml-A   294 - 302 <=>  122 - 130   (ALA  380  - TYR  388  <=> GLY  122  - PHE  130 )                          
 250: 6c70-A f7ml-A   329 - 334 <=>  198 - 203   (TYR  415  - TYR  420  <=> SER  198  - ASP  203 )                          
 250: 6c70-A f7ml-A   340 - 343 <=>  206 - 209   (ALA  426  - PHE  429  <=> ASN  206  - LEU  209 )                          
 251: 6c70-A f6dk-A    64 -  87 <=>   13 -  36   (ASP   66  - TYR   89  <=> ALA   13  - THR   36 )                          
 251: 6c70-A f6dk-A    98 - 102 <=>   41 -  45   (THR  100  - TRP  104  <=> ALA   41  - ASP   45 )                          
 251: 6c70-A f6dk-A   254 - 285 <=>   49 -  80   (VAL  340  - LYS  371  <=> ALA   49  - LEU   80 )                          
 251: 6c70-A f6dk-A   286 - 290 <=>   83 -  87   (VAL  372  - ASN  376  <=> GLY   83  - TYR   87 )                          
 252: 6c70-A f71a-A    63 -  92 <=>    1 -  30   (ASP   65  - SER   94  <=> MET    1  - ASP   30 )                          
 252: 6c70-A f71a-A   259 - 282 <=>   32 -  55   (ASP  345  - GLN  368  <=> PRO   32  - VAL   55 )                          
 252: 6c70-A f71a-A   382 - 388 <=>   57 -  63   (MET  468  - LYS  474  <=> GLU   57  - ALA   63 )                          
 253: 6c70-A f6so-A    71 -  95 <=>    1 -  25   (ASN   73  - PHE   97  <=> MET    1  - ASN   25 )                          
 253: 6c70-A f6so-A   259 - 279 <=>   27 -  47   (ASP  345  - LEU  365  <=> LEU   27  - GLY   47 )                          
 253: 6c70-A f6so-A   304 - 307 <=>   49 -  52   (LEU  390  - VAL  393  <=> THR   49  - SER   52 )                          
 253: 6c70-A f6so-A   311 - 314 <=>   83 -  86   (CYS  397  - GLY  400  <=> HIS   83  - VAL   86 )                          
 253: 6c70-A f6so-A   317 - 320 <=>   87 -  90   (LEU  403  - GLU  406  <=> HIS   87  - LEU   90 )                          
 254: 6c70-A f7tf-A   109 - 113 <=>    4 -   8   (PRO  111  - GLU  115  <=> PRO    4  - ARG    8 )                          
 254: 6c70-A f7tf-A   255 - 258 <=>   26 -  29   (THR  341  - GLY  344  <=> SER   26  - ARG   29 )                          
 254: 6c70-A f7tf-A   263 - 287 <=>   35 -  59   (VAL  349  - ASN  373  <=> ALA   35  - PRO   59 )                          
 254: 6c70-A f7tf-A   288 - 329 <=>  125 - 166   (GLY  374  - TYR  415  <=> LEU  125  - LEU  166 )                          
 254: 6c70-A f7tf-A   341 - 344 <=>  168 - 171   (LYS  427  - VAL  430  <=> LEU  168  - PHE  171 )                          
 254: 6c70-A f7tf-A   352 - 355 <=>  181 - 184   (GLN  438  - MET  441  <=> SER  181  - THR  184 )                          
 254: 6c70-A f7tf-A   366 - 373 <=>  191 - 198   (SER  452  - VAL  459  <=> GLN  191  - ILE  198 )                          
 254: 6c70-A f7tf-A   374 - 388 <=>  200 - 214   (LEU  460  - LYS  474  <=> GLN  200  - MET  214 )                          
 255: 6c70-A f7hh-A    62 -  88 <=>    2 -  28   (SER   64  - PHE   90  <=> ALA    2  - ASP   28 )                          
 255: 6c70-A f7hh-A    90 -  93 <=>   29 -  32   (VAL   92  - LYS   95  <=> GLY   29  - ASP   32 )                          
 255: 6c70-A f7hh-A    94 -  97 <=>   34 -  37   (ILE   96  - LYS   99  <=> LEU   34  - TYR   37 )                          
 255: 6c70-A f7hh-A   100 - 103 <=>   38 -  41   (ALA  102  - ASN  105  <=> ARG   38  - PRO   41 )                          
 255: 6c70-A f7hh-A   126 - 129 <=>   83 -  86   (MET  128  - LEU  131  <=> ASP   83  - ARG   86 )                          
 255: 6c70-A f7hh-A   131 - 135 <=>   87 -  91   (PHE  133  - GLY  137  <=> HIS   87  - TYR   91 )                          
 255: 6c70-A f7hh-A   201 - 204 <=>   97 - 100   (SER  218  - LEU  221  <=> ASP   97  - LYS  100 )                          
 255: 6c70-A f7hh-A   258 - 281 <=>  103 - 126   (GLY  344  - TYR  367  <=> ALA  103  - MET  126 )                          
 255: 6c70-A f7hh-A   284 - 288 <=>  130 - 134   (THR  370  - GLY  374  <=> GLU  130  - VAL  134 )                          
 255: 6c70-A f7hh-A   289 - 298 <=>  142 - 151   (VAL  375  - GLY  384  <=> PRO  142  - SER  151 )                          
 256: 6c70-A f8h2-A    44 -  62 <=>   51 -  69   (LEU   46  - SER   64  <=> GLU   51  - PRO   69 )                          
 256: 6c70-A f8h2-A    63 -  94 <=>  301 - 332   (ASP   65  - ILE   96  <=> ALA  301  - ASN  332 )                          
 256: 6c70-A f8h2-A    96 -  99 <=>  333 - 336   (TYR   98  - LEU  101  <=> ASP  333  - LEU  336 )                          
 256: 6c70-A f8h2-A   133 - 140 <=>  347 - 354   (VAL  135  - SER  142  <=> ARG  347  - ALA  354 )                          
 256: 6c70-A f8h2-A   143 - 146 <=>  440 - 443   (SER  145  - GLY  148  <=> SER  440  - ASP  443 )                          
 256: 6c70-A f8h2-A   150 - 153 <=>  476 - 479   (ILE  152  - SER  155  <=> PRO  476  - ARG  479 )                          
 256: 6c70-A f8h2-A   165 - 172 <=>  489 - 496   (PRO  182  - ALA  189  <=> GLY  489  - MET  496 )                          
 256: 6c70-A f8h2-A   182 - 198 <=>  574 - 590   (PHE  199  - LEU  215  <=> TYR  574  - GLN  590 )                          
 256: 6c70-A f8h2-A   262 - 278 <=>  611 - 627   (GLY  348  - LEU  364  <=> GLN  611  - LEU  627 )                          
 256: 6c70-A f8h2-A   281 - 284 <=>  628 - 631   (TYR  367  - THR  370  <=> GLU  628  - LEU  631 )                          
 256: 6c70-A f8h2-A   286 - 289 <=>  632 - 635   (VAL  372  - VAL  375  <=> THR  632  - ALA  635 )                          
 257: 6c70-A f5t6-A    17 -  21 <=>   19 -  23   (MET   19  - GLY   23  <=> THR   19  - GLY   23 )                          
 257: 6c70-A f5t6-A    44 -  63 <=>   24 -  43   (LEU   46  - ASP   65  <=> VAL   24  - ALA   43 )                          
 257: 6c70-A f5t6-A    64 -  91 <=>   78 - 105   (ASP   66  - ARG   93  <=> LEU   78  - ALA  105 )                          
 257: 6c70-A f5t6-A    95 - 103 <=>  106 - 114   (PHE   97  - ASN  105  <=> MET  106  - GLU  114 )                          
 257: 6c70-A f5t6-A   104 - 107 <=>  117 - 120   (ASN  106  - SER  109  <=> ASP  117  - GLY  120 )                          
 257: 6c70-A f5t6-A   108 - 111 <=>  123 - 126   (HIS  110  - PHE  113  <=> ASN  123  - ASN  126 )                          
 257: 6c70-A f5t6-A   233 - 236 <=>  129 - 132   (GLU  319  - VAL  322  <=> VAL  129  - THR  132 )                          
 257: 6c70-A f5t6-A   238 - 277 <=>  133 - 172   (SER  324  - THR  363  <=> LEU  133  - ILE  172 )                          
 257: 6c70-A f5t6-A   294 - 302 <=>  198 - 206   (ALA  380  - TYR  388  <=> ALA  198  - MET  206 )                          
 257: 6c70-A f5t6-A   319 - 323 <=>  222 - 226   (GLU  405  - SER  409  <=> GLN  222  - ALA  226 )                          
 258: 6c70-A f8ez-A    64 -  89 <=>   21 -  46   (ASP   66  - PRO   91  <=> PRO   21  - THR   46 )                          
 258: 6c70-A f8ez-A    91 - 103 <=>   47 -  59   (ARG   93  - ASN  105  <=> TYR   47  - TRP   59 )                          
 258: 6c70-A f8ez-A   248 - 255 <=>   63 -  70   (LYS  334  - THR  341  <=> SER   63  - ALA   70 )                          
 258: 6c70-A f8ez-A   257 - 286 <=>   71 - 100   (VAL  343  - VAL  372  <=> VAL   71  - GLU  100 )                          
 258: 6c70-A f8ez-A   287 - 290 <=>  103 - 106   (ASN  373  - ASN  376  <=> PHE  103  - THR  106 )                          
 258: 6c70-A f8ez-A   382 - 387 <=>  157 - 162   (MET  468  - LEU  473  <=> ALA  157  - ALA  162 )                          
 259: 6c70-A f74s-A    53 -  56 <=>   75 -  78   (MET   55  - VAL   58  <=> ARG   75  - ASN   78 )                          
 259: 6c70-A f74s-A    63 -  88 <=>  103 - 128   (ASP   65  - PHE   90  <=> VAL  103  - VAL  128 )                          
 259: 6c70-A f74s-A    91 -  94 <=>  129 - 132   (ARG   93  - ILE   96  <=> LEU  129  - ASP  132 )                          
 259: 6c70-A f74s-A   258 - 273 <=>  133 - 148   (GLY  344  - THR  359  <=> GLY  133  - ALA  148 )                          
 259: 6c70-A f74s-A   274 - 277 <=>  150 - 153   (ILE  360  - THR  363  <=> ARG  150  - GLY  153 )                          
 259: 6c70-A f74s-A   303 - 306 <=>  157 - 160   (THR  389  - GLN  392  <=> ALA  157  - VAL  160 )                          
 260: 6c70-A f600-A    19 -  22 <=>   23 -  26   (GLY   21  - HIS   24  <=> VAL   23  - ASN   26 )                          
 260: 6c70-A f600-A    35 -  38 <=>   37 -  40   (PRO   37  - ILE   40  <=> GLY   37  - LEU   40 )                          
 260: 6c70-A f600-A    43 -  46 <=>  119 - 122   (THR   45  - LEU   48  <=> ASP  119  - GLN  122 )                          
 260: 6c70-A f600-A    65 -  83 <=>  140 - 158   (VAL   67  - VAL   85  <=> ALA  140  - TRP  158 )                          
 260: 6c70-A f600-A    85 -  88 <=>  159 - 162   (MET   87  - PHE   90  <=> ARG  159  - VAL  162 )                          
 260: 6c70-A f600-A    90 -  93 <=>  163 - 166   (VAL   92  - LYS   95  <=> LEU  163  - LEU  166 )                          
 260: 6c70-A f600-A    95 -  98 <=>  167 - 170   (PHE   97  - THR  100  <=> ARG  167  - MET  170 )                          
 260: 6c70-A f600-A   256 - 283 <=>  171 - 198   (ALA  342  - ALA  369  <=> PHE  171  - GLY  198 )                          
 260: 6c70-A f600-A   299 - 313 <=>  202 - 216   (TYR  385  - PHE  399  <=> VAL  202  - TYR  216 )                          
 260: 6c70-A f600-A   374 - 382 <=>  224 - 232   (LEU  460  - MET  468  <=> LEU  224  - GLU  232 )                          
 260: 6c70-A f600-A   385 - 388 <=>  273 - 276   (VAL  471  - LYS  474  <=> MET  273  - LEU  276 )                          
 261: 6c70-A f7hn-A    54 -  58 <=>   17 -  21   (MET   56  - LEU   60  <=> ALA   17  - LEU   21 )                          
 261: 6c70-A f7hn-A    60 -  63 <=>   22 -  25   (MET   62  - ASP   65  <=> GLY   22  - LEU   25 )                          
 261: 6c70-A f7hn-A    64 -  77 <=>   91 - 104   (ASP   66  - PHE   79  <=> ARG   91  - THR  104 )                          
 261: 6c70-A f7hn-A    79 -  97 <=>  105 - 123   (LEU   81  - LYS   99  <=> VAL  105  - ALA  123 )                          
 261: 6c70-A f7hn-A    99 - 102 <=>  124 - 127   (LEU  101  - TRP  104  <=> ASN  124  - GLY  127 )                          
 261: 6c70-A f7hn-A   253 - 284 <=>  129 - 160   (LEU  339  - THR  370  <=> ASN  129  - ALA  160 )                          
 261: 6c70-A f7hn-A   285 - 290 <=>  162 - 167   (LYS  371  - ASN  376  <=> ALA  162  - PRO  167 )                          
 262: 6c70-A f6oe-A    64 -  81 <=>   33 -  50   (ASP   66  - PRO   83  <=> PHE   33  - VAL   50 )                          
 262: 6c70-A f6oe-A    82 -  88 <=>   52 -  58   (ILE   84  - PHE   90  <=> GLN   52  - SER   58 )                          
 262: 6c70-A f6oe-A    91 -  94 <=>   59 -  62   (ARG   93  - ILE   96  <=> GLN   59  - THR   62 )                          
 262: 6c70-A f6oe-A   256 - 259 <=>   63 -  66   (ALA  342  - ASP  345  <=> ALA   63  - TRP   66 )                          
 262: 6c70-A f6oe-A   261 - 287 <=>   67 -  93   (TYR  347  - ASN  373  <=> MET   67  - HIS   93 )                          
 263: 6c70-A f7hu-A    63 -  88 <=>   99 - 124   (ASP   65  - PHE   90  <=> VAL   99  - ASP  124 )                          
 263: 6c70-A f7hu-A    90 -  93 <=>  125 - 128   (VAL   92  - LYS   95  <=> ARG  125  - ALA  128 )                          
 263: 6c70-A f7hu-A    96 -  99 <=>  129 - 132   (TYR   98  - LEU  101  <=> THR  129  - ASN  132 )                          
 263: 6c70-A f7hu-A   256 - 286 <=>  133 - 163   (ALA  342  - VAL  372  <=> GLU  133  - GLY  163 )                          
 263: 6c70-A f7hu-A   295 - 311 <=>  166 - 182   (THR  381  - CYS  397  <=> SER  166  - GLY  182 )                          
 263: 6c70-A f7hu-A   313 - 319 <=>  196 - 202   (PHE  399  - GLU  405  <=> PHE  196  - GLN  202 )                          
 263: 6c70-A f7hu-A   320 - 331 <=>  245 - 256   (GLU  406  - CYS  417  <=> ILE  245  - GLN  256 )                          
 264: 6c70-A f50n-A    64 - 102 <=>  142 - 180   (ASP   66  - TRP  104  <=> THR  142  - PHE  180 )                          
 264: 6c70-A f50n-A   255 - 284 <=>  183 - 212   (THR  341  - THR  370  <=> LEU  183  - THR  212 )                          
 264: 6c70-A f50n-A   296 - 312 <=>  214 - 230   (VAL  382  - ILE  398  <=> GLY  214  - THR  230 )                          
 264: 6c70-A f50n-A   319 - 327 <=>  304 - 312   (GLU  405  - ALA  413  <=> GLN  304  - VAL  312 )                          
 264: 6c70-A f50n-A   340 - 350 <=>  325 - 335   (ALA  426  - GLN  436  <=> SER  325  - ILE  335 )                          
 265: 6c70-A f8qw-A    63 -  66 <=>    3 -   6   (ASP   65  - ASP   68  <=> PHE    3  - ALA    6 )                          
 265: 6c70-A f8qw-A    68 -  89 <=>    7 -  28   (LEU   70  - PRO   91  <=> ALA    7  - ALA   28 )                          
 265: 6c70-A f8qw-A    91 -  94 <=>   29 -  32   (ARG   93  - ILE   96  <=> ASN   29  - ALA   32 )                          
 265: 6c70-A f8qw-A    98 - 102 <=>   34 -  38   (THR  100  - TRP  104  <=> ALA   34  - SER   38 )                          
 265: 6c70-A f8qw-A   105 - 108 <=>   40 -  43   (PRO  107  - HIS  110  <=> LEU   40  - GLY   43 )                          
 265: 6c70-A f8qw-A   239 - 286 <=>   45 -  92   (ALA  325  - VAL  372  <=> ASP   45  - ALA   92 )                          
 265: 6c70-A f8qw-A   287 - 290 <=>   95 -  98   (ASN  373  - ASN  376  <=> ALA   95  - GLN   98 )                          
 266: 6c70-A f514-A    17 -  21 <=>   56 -  60   (MET   19  - GLY   23  <=> HIS   56  - THR   60 )                          
 266: 6c70-A f514-A    36 -  39 <=>   63 -  66   (HIS   38  - TYR   41  <=> SER   63  - GLN   66 )                          
 266: 6c70-A f514-A    59 -  92 <=>  291 - 324   (MET   61  - SER   94  <=> MET  291  - LEU  324 )                          
 266: 6c70-A f514-A    93 -  96 <=>  326 - 329   (LYS   95  - TYR   98  <=> GLN  326  - HIS  329 )                          
 266: 6c70-A f514-A   132 - 141 <=>  341 - 350   (CYS  134  - VAL  143  <=> PRO  341  - MET  350 )                          
 266: 6c70-A f514-A   254 - 257 <=>  386 - 389   (VAL  340  - VAL  343  <=> ARG  386  - ASP  389 )                          
 266: 6c70-A f514-A   261 - 282 <=>  504 - 525   (TYR  347  - GLN  368  <=> TYR  504  - LEU  525 )                          
 266: 6c70-A f514-A   284 - 290 <=>  526 - 532   (THR  370  - ASN  376  <=> PRO  526  - HIS  532 )                          
 267: 6c70-A f6co-A    63 -  89 <=>   20 -  46   (ASP   65  - PRO   91  <=> GLY   20  - SER   46 )                          
 267: 6c70-A f6co-A    91 - 101 <=>   47 -  57   (ARG   93  - ILE  103  <=> PHE   47  - GLY   57 )                          
 267: 6c70-A f6co-A   102 - 105 <=>   59 -  62   (TRP  104  - PRO  107  <=> TRP   59  - PRO   62 )                          
 267: 6c70-A f6co-A   251 - 257 <=>   66 -  72   (VAL  337  - VAL  343  <=> ALA   66  - ALA   72 )                          
 267: 6c70-A f6co-A   259 - 286 <=>   73 - 100   (ASP  345  - VAL  372  <=> PRO   73  - GLU  100 )                          
 267: 6c70-A f6co-A   287 - 290 <=>  103 - 106   (ASN  373  - ASN  376  <=> LEU  103  - THR  106 )                          
 267: 6c70-A f6co-A   382 - 387 <=>  157 - 162   (MET  468  - LEU  473  <=> HIS  157  - ALA  162 )                          
 268: 6c70-A f5s5-A    64 -  67 <=>    4 -   7   (ASP   66  - ASP   69  <=> VAL    4  - ALA    7 )                          
 268: 6c70-A f5s5-A    69 -  89 <=>    8 -  28   (THR   71  - PRO   91  <=> PRO    8  - ALA   28 )                          
 268: 6c70-A f5s5-A    91 -  98 <=>   29 -  36   (ARG   93  - THR  100  <=> ASN   29  - THR   36 )                          
 268: 6c70-A f5s5-A   100 - 103 <=>   37 -  40   (ALA  102  - ASN  105  <=> THR   37  - LEU   40 )                          
 268: 6c70-A f5s5-A   105 - 108 <=>   41 -  44   (PRO  107  - HIS  110  <=> ALA   41  - ALA   44 )                          
 268: 6c70-A f5s5-A   242 - 260 <=>   45 -  63   (TYR  328  - ALA  346  <=> ASP   45  - GLN   63 )                          
 268: 6c70-A f5s5-A   261 - 286 <=>   67 -  92   (TYR  347  - VAL  372  <=> ALA   67  - ALA   92 )                          
 268: 6c70-A f5s5-A   287 - 290 <=>   95 -  98   (ASN  373  - ASN  376  <=> VAL   95  - ALA   98 )                          
 268: 6c70-A f5s5-A   334 - 337 <=>  232 - 235   (TYR  420  - SER  423  <=> GLY  232  - ARG  235 )                          
 269: 6c70-A f8el-A    64 -  67 <=>   34 -  37   (ASP   66  - ASP   69  <=> SER   34  - VAL   37 )                          
 269: 6c70-A f8el-A    68 -  93 <=>   43 -  68   (LEU   70  - LYS   95  <=> TRP   43  - ASP   68 )                          
 269: 6c70-A f8el-A   179 - 201 <=>   83 - 105   (ILE  196  - SER  218  <=> PRO   83  - GLN  105 )                          
 269: 6c70-A f8el-A   257 - 260 <=>  108 - 111   (VAL  343  - ALA  346  <=> VAL  108  - PRO  111 )                          
 269: 6c70-A f8el-A   261 - 285 <=>  121 - 145   (TYR  347  - LYS  371  <=> ALA  121  - GLY  145 )                          
 269: 6c70-A f8el-A   367 - 371 <=>  151 - 155   (LEU  453  - ALA  457  <=> PRO  151  - ALA  155 )                          
 269: 6c70-A f8el-A   373 - 378 <=>  226 - 231   (VAL  459  - VAL  464  <=> THR  226  - ALA  231 )                          
 269: 6c70-A f8el-A   379 - 382 <=>  234 - 237   (THR  465  - MET  468  <=> ARG  234  - SER  237 )                          
 270: 6c70-A f6qq-A    69 - 103 <=>   28 -  62   (THR   71  - ASN  105  <=> ARG   28  - LEU   62 )                          
 270: 6c70-A f6qq-A   125 - 128 <=>   67 -  70   (LYS  127  - ARG  130  <=> SER   67  - GLU   70 )                          
 270: 6c70-A f6qq-A   155 - 158 <=>  127 - 130   (ILE  172  - LEU  175  <=> ALA  127  - PHE  130 )                          
 270: 6c70-A f6qq-A   159 - 162 <=>  132 - 135   (MET  176  - THR  179  <=> GLN  132  - SER  135 )                          
 270: 6c70-A f6qq-A   196 - 202 <=>  150 - 156   (ASP  213  - TRP  219  <=> SER  150  - ALA  156 )                          
 270: 6c70-A f6qq-A   249 - 252 <=>  162 - 165   (HIS  335  - ARG  338  <=> ALA  162  - ALA  165 )                          
 270: 6c70-A f6qq-A   257 - 278 <=>  171 - 192   (VAL  343  - LEU  364  <=> ALA  171  - TYR  192 )                          
 270: 6c70-A f6qq-A   281 - 284 <=>  199 - 202   (TYR  367  - THR  370  <=> THR  199  - PHE  202 )                          
 270: 6c70-A f6qq-A   379 - 387 <=>  205 - 213   (THR  465  - LEU  473  <=> ALA  205  - ARG  213 )                          
 271: 6c70-A f8mz-A    59 -  62 <=>   26 -  29   (MET   61  - SER   64  <=> ARG   26  - ILE   29 )                          
 271: 6c70-A f8mz-A    64 -  79 <=>   30 -  45   (ASP   66  - LEU   81  <=> SER   30  - ALA   45 )                          
 271: 6c70-A f8mz-A    80 - 103 <=>   47 -  70   (HIS   82  - ASN  105  <=> GLY   47  - ASP   70 )                          
 271: 6c70-A f8mz-A   104 - 107 <=>   74 -  77   (ASN  106  - SER  109  <=> PRO   74  - PHE   77 )                          
 271: 6c70-A f8mz-A   108 - 111 <=>   80 -  83   (HIS  110  - PHE  113  <=> GLY   80  - TYR   83 )                          
 271: 6c70-A f8mz-A   213 - 225 <=>  130 - 142   (LEU  230  - ALA  242  <=> ASP  130  - ALA  142 )                          
 271: 6c70-A f8mz-A   227 - 232 <=>  172 - 177   (GLY  313  - GLN  318  <=> ALA  172  - GLN  177 )                          
 271: 6c70-A f8mz-A   233 - 256 <=>  179 - 202   (GLU  319  - ALA  342  <=> THR  179  - SER  202 )                          
 271: 6c70-A f8mz-A   258 - 287 <=>  203 - 232   (GLY  344  - ASN  373  <=> THR  203  - ARG  232 )                          
 271: 6c70-A f8mz-A   292 - 295 <=>  233 - 236   (TYR  378  - THR  381  <=> ARG  233  - ASN  236 )                          
 271: 6c70-A f8mz-A   297 - 312 <=>  237 - 252   (ILE  383  - ILE  398  <=> PRO  237  - TRP  252 )                          
 272: 6c70-A f6zk-A     3 -   6 <=>    5 -   8   (HIS    5  - LEU    8  <=> PRO    5  - LEU    8 )                          
 272: 6c70-A f6zk-A     9 -  12 <=>    9 -  12   (ASP   11  - PRO   14  <=> THR    9  - TYR   12 )                          
 272: 6c70-A f6zk-A    28 -  31 <=>   89 -  92   (TYR   30  - GLY   33  <=> PHE   89  - LEU   92 )                          
 272: 6c70-A f6zk-A    43 -  46 <=>  309 - 312   (THR   45  - LEU   48  <=> SER  309  - MET  312 )                          
 272: 6c70-A f6zk-A    48 -  54 <=>  322 - 328   (LEU   50  - MET   56  <=> TYR  322  - LEU  328 )                          
 272: 6c70-A f6zk-A    56 -  60 <=>  378 - 382   (VAL   58  - MET   62  <=> ILE  378  - LEU  382 )                          
 272: 6c70-A f6zk-A    63 -  91 <=>  469 - 497   (ASP   65  - ARG   93  <=> ASP  469  - GLY  497 )                          
 272: 6c70-A f6zk-A   260 - 285 <=>  499 - 524   (ALA  346  - LYS  371  <=> ASP  499  - ARG  524 )                          
 272: 6c70-A f6zk-A   289 - 300 <=>  528 - 539   (VAL  375  - LEU  386  <=> THR  528  - VAL  539 )                          
 272: 6c70-A f6zk-A   304 - 307 <=>  540 - 543   (LEU  390  - VAL  393  <=> ARG  540  - VAL  543 )                          
 272: 6c70-A f6zk-A   361 - 364 <=>  548 - 551   (LYS  447  - THR  450  <=> ARG  548  - GLN  551 )                          
 273: 6c70-A f8kl-A    65 -  95 <=>    1 -  31   (VAL   67  - PHE   97  <=> MET    1  - ILE   31 )                          
 273: 6c70-A f8kl-A    98 - 101 <=>   32 -  35   (THR  100  - ILE  103  <=> ALA   32  - PRO   35 )                          
 273: 6c70-A f8kl-A   103 - 108 <=>   37 -  42   (ASN  105  - HIS  110  <=> ASP   37  - LEU   42 )                          
 273: 6c70-A f8kl-A   109 - 112 <=>   70 -  73   (PRO  111  - ALA  114  <=> VAL   70  - GLN   73 )                          
 273: 6c70-A f8kl-A   116 - 119 <=>  155 - 158   (ALA  118  - HIS  121  <=> LEU  155  - ARG  158 )                          
 273: 6c70-A f8kl-A   122 - 125 <=>  163 - 166   (ALA  124  - LYS  127  <=> THR  163  - LYS  166 )                          
 273: 6c70-A f8kl-A   204 - 207 <=>  260 - 263   (LEU  221  - CYS  224  <=> PRO  260  - GLY  263 )                          
 273: 6c70-A f8kl-A   210 - 213 <=>  264 - 267   (LEU  227  - LEU  230  <=> THR  264  - LYS  267 )                          
 273: 6c70-A f8kl-A   216 - 219 <=>  268 - 271   (ILE  233  - PRO  236  <=> GLU  268  - ARG  271 )                          
 273: 6c70-A f8kl-A   227 - 231 <=>  284 - 288   (GLY  313  - LYS  317  <=> GLU  284  - ALA  288 )                          
 273: 6c70-A f8kl-A   239 - 260 <=>  295 - 316   (ALA  325  - ALA  346  <=> THR  295  - TRP  316 )                          
 273: 6c70-A f8kl-A   261 - 286 <=>  318 - 343   (TYR  347  - VAL  372  <=> ARG  318  - LEU  343 )                          
 273: 6c70-A f8kl-A   287 - 290 <=>  346 - 349   (ASN  373  - ASN  376  <=> GLU  346  - LEU  349 )                          
 274: 6c70-A f676-A     5 -   8 <=>   61 -  64   (GLY    7  - ALA   10  <=> THR   61  - GLY   64 )                          
 274: 6c70-A f676-A    10 -  22 <=>   66 -  78   (LEU   12  - HIS   24  <=> ALA   66  - ILE   78 )                          
 274: 6c70-A f676-A    30 -  63 <=>  146 - 179   (GLU   32  - ASP   65  <=> THR  146  - PRO  179 )                          
 274: 6c70-A f676-A    64 -  88 <=>  198 - 222   (ASP   66  - PHE   90  <=> TRP  198  - GLN  222 )                          
 274: 6c70-A f676-A   118 - 122 <=>  251 - 255   (PHE  120  - ALA  124  <=> PHE  251  - ALA  255 )                          
 274: 6c70-A f676-A   127 - 136 <=>  259 - 268   (ARG  129  - ALA  138  <=> ALA  259  - VAL  268 )                          
 274: 6c70-A f676-A   266 - 279 <=>  272 - 285   (LEU  352  - LEU  365  <=> GLY  272  - ILE  285 )                          
 275: 6c70-A f6uf-A    63 -  89 <=>   18 -  44   (ASP   65  - PRO   91  <=> GLY   18  - GLY   44 )                          
 275: 6c70-A f6uf-A    91 - 102 <=>   45 -  56   (ARG   93  - TRP  104  <=> TYR   45  - TRP   56 )                          
 275: 6c70-A f6uf-A   247 - 286 <=>   58 -  97   (HIS  333  - VAL  372  <=> GLY   58  - GLU   97 )                          
 275: 6c70-A f6uf-A   287 - 290 <=>  100 - 103   (ASN  373  - ASN  376  <=> PHE  100  - THR  103 )                          
 275: 6c70-A f6uf-A   382 - 386 <=>  154 - 158   (MET  468  - GLN  472  <=> ALA  154  - ALA  158 )                          
 276: 6c70-A f64i-A    59 -  62 <=>  174 - 177   (MET   61  - SER   64  <=> GLY  174  - VAL  177 )                          
 276: 6c70-A f64i-A    63 -  66 <=>  261 - 264   (ASP   65  - ASP   68  <=> GLY  261  - THR  264 )                          
 276: 6c70-A f64i-A    69 -  72 <=>  265 - 268   (THR   71  - THR   74  <=> ILE  265  - LEU  268 )                          
 276: 6c70-A f64i-A    73 -  78 <=>  281 - 286   (ILE   75  - PHE   80  <=> LEU  281  - SER  286 )                          
 276: 6c70-A f64i-A    79 -  86 <=>  289 - 296   (LEU   81  - ILE   88  <=> ALA  289  - ARG  296 )                          
 276: 6c70-A f64i-A    87 -  90 <=>  299 - 302   (TYR   89  - VAL   92  <=> ILE  299  - GLY  302 )                          
 276: 6c70-A f64i-A   186 - 202 <=>  310 - 326   (VAL  203  - TRP  219  <=> GLY  310  - GLY  326 )                          
 276: 6c70-A f64i-A   261 - 284 <=>  327 - 350   (TYR  347  - THR  370  <=> ASN  327  - ASP  350 )                          
 276: 6c70-A f64i-A   285 - 289 <=>  352 - 356   (LYS  371  - VAL  375  <=> LEU  352  - GLU  356 )                          
 276: 6c70-A f64i-A   296 - 299 <=>  358 - 361   (VAL  382  - TYR  385  <=> VAL  358  - GLY  361 )                          
 276: 6c70-A f64i-A   302 - 309 <=>  362 - 369   (TYR  388  - LEU  395  <=> GLN  362  - GLU  369 )                          
 276: 6c70-A f64i-A   373 - 381 <=>  374 - 382   (VAL  459  - PHE  467  <=> VAL  374  - SER  382 )                          
 276: 6c70-A f64i-A   384 - 387 <=>  383 - 386   (LEU  470  - LEU  473  <=> VAL  383  - PRO  386 )                          
 277: 6c70-A f6j8-A     2 -   9 <=>   14 -  21   (LYS    4  - ASP   11  <=> LEU   14  - GLN   21 )                          
 277: 6c70-A f6j8-A    45 -  48 <=>   34 -  37   (LEU   47  - LEU   50  <=> ALA   34  - VAL   37 )                          
 277: 6c70-A f6j8-A    53 -  56 <=>   38 -  41   (MET   55  - VAL   58  <=> SER   38  - ASP   41 )                          
 277: 6c70-A f6j8-A    60 -  63 <=>   42 -  45   (MET   62  - ASP   65  <=> ILE   42  - PRO   45 )                          
 277: 6c70-A f6j8-A    64 -  94 <=>   80 - 110   (ASP   66  - ILE   96  <=> ALA   80  - ALA  110 )                          
 277: 6c70-A f6j8-A    96 -  99 <=>  112 - 115   (TYR   98  - LEU  101  <=> LYS  112  - ALA  115 )                          
 277: 6c70-A f6j8-A   247 - 250 <=>  123 - 126   (HIS  333  - VAL  336  <=> LEU  123  - ARG  126 )                          
 277: 6c70-A f6j8-A   256 - 283 <=>  134 - 161   (ALA  342  - ALA  369  <=> ALA  134  - ARG  161 )                          
 277: 6c70-A f6j8-A   287 - 290 <=>  225 - 228   (ASN  373  - ASN  376  <=> HIS  225  - SER  228 )                          
 278: 6c70-A f6n1-A     1 -   4 <=>   34 -  37   (PHE    3  - GLN    6  <=> ALA   34  - THR   37 )                          
 278: 6c70-A f6n1-A     6 -  20 <=>   38 -  52   (LEU    8  - VAL   22  <=> LEU   38  - LEU   52 )                          
 278: 6c70-A f6n1-A    46 -  62 <=>   55 -  71   (LEU   48  - SER   64  <=> VAL   55  - SER   71 )                          
 278: 6c70-A f6n1-A    67 -  86 <=>   73 -  92   (ASP   69  - ILE   88  <=> PRO   73  - ILE   92 )                          
 278: 6c70-A f6n1-A    87 - 101 <=>   94 - 108   (TYR   89  - ILE  103  <=> VAL   94  - GLY  108 )                          
 278: 6c70-A f6n1-A   253 - 258 <=>  110 - 115   (LEU  339  - GLY  344  <=> GLN  110  - ARG  115 )                          
 278: 6c70-A f6n1-A   261 - 285 <=>  117 - 141   (TYR  347  - LYS  371  <=> HIS  117  - GLY  141 )                          
 279: 6c70-A f6vx-A     5 -  11 <=>   96 - 102   (GLY    7  - LEU   13  <=> GLY   96  - ALA  102 )                          
 279: 6c70-A f6vx-A    28 -  34 <=>  109 - 115   (TYR   30  - PHE   36  <=> THR  109  - VAL  115 )                          
 279: 6c70-A f6vx-A    65 -  88 <=>  161 - 184   (VAL   67  - PHE   90  <=> THR  161  - GLY  184 )                          
 279: 6c70-A f6vx-A    90 -  93 <=>  185 - 188   (VAL   92  - LYS   95  <=> ARG  185  - VAL  188 )                          
 279: 6c70-A f6vx-A   256 - 283 <=>  191 - 218   (ALA  342  - ALA  369  <=> ASN  191  - GLY  218 )                          
 279: 6c70-A f6vx-A   295 - 298 <=>  223 - 226   (THR  381  - GLY  384  <=> PRO  223  - GLY  226 )                          
 279: 6c70-A f6vx-A   326 - 329 <=>  241 - 244   (GLU  412  - TYR  415  <=> GLU  241  - PRO  244 )                          
 280: 6c70-A f7nd-A    62 -  66 <=>   17 -  21   (SER   64  - ASP   68  <=> ILE   17  - VAL   21 )                          
 280: 6c70-A f7nd-A   281 - 284 <=>   23 -  26   (TYR  367  - THR  370  <=> GLY   23  - CYS   26 )                          
 280: 6c70-A f7nd-A   290 - 325 <=>   91 - 126   (ASN  376  - MET  411  <=> LYS   91  - PRO  126 )                          
 280: 6c70-A f7nd-A   350 - 353 <=>  127 - 130   (GLN  436  - LYS  439  <=> SER  127  - VAL  130 )                          
 280: 6c70-A f7nd-A   355 - 358 <=>  133 - 136   (MET  441  - SER  444  <=> TRP  133  - ILE  136 )                          
 280: 6c70-A f7nd-A   364 - 388 <=>  138 - 162   (THR  450  - LYS  474  <=> THR  138  - HIS  162 )                          
 281: 6c70-A f6yg-A    64 - 101 <=>  110 - 147   (ASP   66  - ILE  103  <=> ASP  110  - ARG  147 )                          
 281: 6c70-A f6yg-A   256 - 260 <=>  149 - 153   (ALA  342  - ALA  346  <=> LEU  149  - LEU  153 )                          
 281: 6c70-A f6yg-A   261 - 289 <=>  155 - 183   (TYR  347  - VAL  375  <=> ASP  155  - ARG  183 )                          
 281: 6c70-A f6yg-A   316 - 323 <=>  230 - 237   (ARG  402  - SER  409  <=> LEU  230  - ASP  237 )                          
 281: 6c70-A f6yg-A   339 - 347 <=>  324 - 332   (GLU  425  - VAL  433  <=> PRO  324  - HIS  332 )                          
 281: 6c70-A f6yg-A   352 - 355 <=>  340 - 343   (GLN  438  - MET  441  <=> GLN  340  - ILE  343 )                          
 282: 6c70-A f7ku-A    59 -  62 <=>   44 -  47   (MET   61  - SER   64  <=> TRP   44  - ILE   47 )                          
 282: 6c70-A f7ku-A    68 -  88 <=>   48 -  68   (LEU   70  - PHE   90  <=> ASP   48  - ARG   68 )                          
 282: 6c70-A f7ku-A    90 -  95 <=>   69 -  74   (VAL   92  - PHE   97  <=> GLY   69  - HIS   74 )                          
 282: 6c70-A f7ku-A   259 - 286 <=>   75 - 102   (ASP  345  - VAL  372  <=> VAL   75  - TRP  102 )                          
 283: 6c70-A f6sw-A    15 -  18 <=>   40 -  43   (ARG   17  - GLN   20  <=> ASP   40  - ALA   43 )                          
 283: 6c70-A f6sw-A    20 -  23 <=>   45 -  48   (VAL   22  - PHE   25  <=> ARG   45  - LEU   48 )                          
 283: 6c70-A f6sw-A    66 -  69 <=>   67 -  70   (ASP   68  - THR   71  <=> GLU   67  - GLY   70 )                          
 283: 6c70-A f6sw-A    71 -  89 <=>   71 -  89   (ASN   73  - PRO   91  <=> LEU   71  - PRO   89 )                          
 283: 6c70-A f6sw-A    91 -  94 <=>   90 -  93   (ARG   93  - ILE   96  <=> ARG   90  - ASP   93 )                          
 283: 6c70-A f6sw-A   256 - 280 <=>   94 - 118   (ALA  342  - ALA  366  <=> ARG   94  - GLY  118 )                          
 283: 6c70-A f6sw-A   286 - 289 <=>  141 - 144   (VAL  372  - VAL  375  <=> MET  141  - GLU  144 )                          
 283: 6c70-A f6sw-A   290 - 294 <=>  146 - 150   (ASN  376  - ALA  380  <=> ASP  146  - ARG  150 )                          
 283: 6c70-A f6sw-A   312 - 315 <=>  173 - 176   (ILE  398  - ASN  401  <=> GLY  173  - ALA  176 )                          
 283: 6c70-A f6sw-A   357 - 362 <=>  180 - 185   (ILE  443  - PHE  448  <=> ALA  180  - SER  185 )                          
 284: 6c70-A f7k8-A    63 -  87 <=>   14 -  38   (ASP   65  - TYR   89  <=> SER   14  - ARG   38 )                          
 284: 6c70-A f7k8-A   264 - 282 <=>   41 -  59   (ALA  350  - GLN  368  <=> THR   41  - VAL   59 )                          
 284: 6c70-A f7k8-A   384 - 388 <=>   60 -  64   (LEU  470  - LYS  474  <=> PRO   60  - ARG   64 )                          
 285: 6c70-A f784-A    64 -  67 <=>    4 -   7   (ASP   66  - ASP   69  <=> VAL    4  - ALA    7 )                          
 285: 6c70-A f784-A    69 -  89 <=>    8 -  28   (THR   71  - PRO   91  <=> ARG    8  - GLY   28 )                          
 285: 6c70-A f784-A    91 - 102 <=>   29 -  40   (ARG   93  - TRP  104  <=> ASN   29  - ALA   40 )                          
 285: 6c70-A f784-A   104 - 107 <=>   41 -  44   (ASN  106  - SER  109  <=> ALA   41  - ALA   44 )                          
 285: 6c70-A f784-A   242 - 260 <=>   45 -  63   (TYR  328  - ALA  346  <=> ASP   45  - GLN   63 )                          
 285: 6c70-A f784-A   261 - 286 <=>   67 -  92   (TYR  347  - VAL  372  <=> ALA   67  - VAL   92 )                          
 285: 6c70-A f784-A   287 - 290 <=>   95 -  98   (ASN  373  - ASN  376  <=> ALA   95  - LEU   98 )                          
 285: 6c70-A f784-A   367 - 370 <=>  158 - 161   (LEU  453  - PHE  456  <=> VAL  158  - THR  161 )                          
 286: 6c70-A f6nb-A    58 -  61 <=>   18 -  21   (LEU   60  - GLU   63  <=> LEU   18  - GLY   21 )                          
 286: 6c70-A f6nb-A    64 -  72 <=>   96 - 104   (ASP   66  - THR   74  <=> GLY   96  - GLY  104 )                          
 286: 6c70-A f6nb-A    75 -  78 <=>  105 - 108   (MET   77  - PHE   80  <=> VAL  105  - PRO  108 )                          
 286: 6c70-A f6nb-A    79 -  93 <=>  110 - 124   (LEU   81  - LYS   95  <=> VAL  110  - SER  124 )                          
 286: 6c70-A f6nb-A    95 -  98 <=>  125 - 128   (PHE   97  - THR  100  <=> ASN  125  - GLY  128 )                          
 286: 6c70-A f6nb-A   256 - 285 <=>  129 - 158   (ALA  342  - LYS  371  <=> GLN  129  - ALA  158 )                          
 286: 6c70-A f6nb-A   286 - 290 <=>  161 - 165   (VAL  372  - ASN  376  <=> ALA  161  - GLN  165 )                          
 287: 6c70-A f6dv-A    63 -  89 <=>   18 -  44   (ASP   65  - PRO   91  <=> GLY   18  - SER   44 )                          
 287: 6c70-A f6dv-A    91 - 102 <=>   45 -  56   (ARG   93  - TRP  104  <=> PHE   45  - ALA   56 )                          
 287: 6c70-A f6dv-A   247 - 286 <=>   59 -  98   (HIS  333  - VAL  372  <=> GLY   59  - GLU   98 )                          
 287: 6c70-A f6dv-A   287 - 290 <=>  101 - 104   (ASN  373  - ASN  376  <=> LYS  101  - VAL  104 )                          
 287: 6c70-A f6dv-A   378 - 382 <=>  159 - 163   (VAL  464  - MET  468  <=> SER  159  - SER  163 )                          
 288: 6c70-A f6st-A    19 -  22 <=>   60 -  63   (GLY   21  - HIS   24  <=> ILE   60  - LEU   63 )                          
 288: 6c70-A f6st-A    36 -  39 <=>   67 -  70   (HIS   38  - TYR   41  <=> VAL   67  - PRO   70 )                          
 288: 6c70-A f6st-A    41 -  54 <=>   84 -  97   (ILE   43  - MET   56  <=> ILE   84  - ARG   97 )                          
 288: 6c70-A f6st-A    55 -  62 <=>   99 - 106   (ALA   57  - SER   64  <=> VAL   99  - VAL  106 )                          
 288: 6c70-A f6st-A    63 -  89 <=>  129 - 155   (ASP   65  - PRO   91  <=> GLU  129  - GLY  155 )                          
 288: 6c70-A f6st-A    90 - 102 <=>  162 - 174   (VAL   92  - TRP  104  <=> GLY  162  - ASN  174 )                          
 288: 6c70-A f6st-A   253 - 285 <=>  175 - 207   (LEU  339  - LYS  371  <=> LYS  175  - TRP  207 )                          
 288: 6c70-A f6st-A   286 - 290 <=>  209 - 213   (VAL  372  - ASN  376  <=> ARG  209  - ALA  213 )                          
 289: 6c70-A f647-A    64 -  87 <=>   13 -  36   (ASP   66  - TYR   89  <=> ALA   13  - THR   36 )                          
 289: 6c70-A f647-A    98 - 101 <=>   41 -  44   (THR  100  - ILE  103  <=> ALA   41  - ALA   44 )                          
 289: 6c70-A f647-A   250 - 283 <=>   45 -  78   (VAL  336  - ALA  369  <=> ASP   45  - ARG   78 )                          
 289: 6c70-A f647-A   284 - 287 <=>   80 -  83   (THR  370  - ASN  373  <=> LEU   80  - GLY   83 )                          
 289: 6c70-A f647-A   288 - 291 <=>   86 -  89   (GLY  374  - VAL  377  <=> SER   86  - ALA   89 )                          
 289: 6c70-A f647-A   327 - 330 <=>  389 - 392   (ALA  413  - SER  416  <=> GLY  389  - GLY  392 )                          
 289: 6c70-A f647-A   331 - 334 <=>  419 - 422   (CYS  417  - TYR  420  <=> GLY  419  - GLY  422 )                          
 289: 6c70-A f647-A   335 - 339 <=>  450 - 454   (ASP  421  - GLU  425  <=> GLY  450  - GLY  454 )                          
 290: 6c70-A f7cm-A    64 -  89 <=>   19 -  44   (ASP   66  - PRO   91  <=> PRO   19  - ASP   44 )                          
 290: 6c70-A f7cm-A    91 - 105 <=>   45 -  59   (ARG   93  - PRO  107  <=> TYR   45  - GLN   59 )                          
 290: 6c70-A f7cm-A   251 - 255 <=>   63 -  67   (VAL  337  - THR  341  <=> THR   63  - ALA   67 )                          
 290: 6c70-A f7cm-A   257 - 286 <=>   68 -  97   (VAL  343  - VAL  372  <=> ALA   68  - GLU   97 )                          
 290: 6c70-A f7cm-A   287 - 290 <=>  100 - 103   (ASN  373  - ASN  376  <=> PHE  100  - THR  103 )                          
 290: 6c70-A f7cm-A   382 - 387 <=>  154 - 159   (MET  468  - LEU  473  <=> ALA  154  - VAL  159 )                          
 291: 6c70-A f8da-A    63 -  79 <=>   40 -  56   (ASP   65  - LEU   81  <=> SER   40  - ALA   56 )                          
 291: 6c70-A f8da-A    80 -  94 <=>   58 -  72   (HIS   82  - ILE   96  <=> VAL   58  - LEU   72 )                          
 291: 6c70-A f8da-A   102 - 105 <=>   82 -  85   (TRP  104  - PRO  107  <=> ILE   82  - ASP   85 )                          
 291: 6c70-A f8da-A   116 - 119 <=>   87 -  90   (ALA  118  - HIS  121  <=> PRO   87  - LEU   90 )                          
 291: 6c70-A f8da-A   185 - 190 <=>  104 - 109   (LEU  202  - ALA  207  <=> ALA  104  - ALA  109 )                          
 291: 6c70-A f8da-A   196 - 211 <=>  148 - 163   (ASP  213  - GLN  228  <=> MET  148  - LEU  163 )                          
 291: 6c70-A f8da-A   246 - 281 <=>  165 - 200   (ARG  332  - TYR  367  <=> ASN  165  - ALA  200 )                          
 291: 6c70-A f8da-A   380 - 383 <=>  201 - 204   (TYR  466  - VAL  469  <=> GLN  201  - GLU  204 )                          
 291: 6c70-A f8da-A   385 - 388 <=>  205 - 208   (VAL  471  - LYS  474  <=> ALA  205  - PRO  208 )                          
 292: 6c70-A f631-A     1 -   5 <=>    2 -   6   (PHE    3  - GLY    7  <=> PRO    2  - ARG    6 )                          
 292: 6c70-A f631-A    64 -  68 <=>   37 -  41   (ASP   66  - LEU   70  <=> GLN   37  - LYS   41 )                          
 292: 6c70-A f631-A    69 -  89 <=>   49 -  69   (THR   71  - PRO   91  <=> ASP   49  - GLY   69 )                          
 292: 6c70-A f631-A   159 - 162 <=>   75 -  78   (MET  176  - THR  179  <=> ARG   75  - ILE   78 )                          
 292: 6c70-A f631-A   183 - 200 <=>   83 - 100   (TYR  200  - CYS  217  <=> ARG   83  - GLY  100 )                          
 292: 6c70-A f631-A   257 - 260 <=>  102 - 105   (VAL  343  - ALA  346  <=> GLU  102  - VAL  105 )                          
 292: 6c70-A f631-A   261 - 280 <=>  114 - 133   (TYR  347  - ALA  366  <=> ALA  114  - ALA  133 )                          
 292: 6c70-A f631-A   367 - 371 <=>  144 - 148   (LEU  453  - ALA  457  <=> ASP  144  - GLU  148 )                          
 292: 6c70-A f631-A   373 - 378 <=>  181 - 186   (VAL  459  - VAL  464  <=> LEU  181  - ALA  186 )                          
 292: 6c70-A f631-A   380 - 384 <=>  190 - 194   (TYR  466  - LEU  470  <=> ARG  190  - ARG  194 )                          
 293: 6c70-A f7og-A    64 -  83 <=>   92 - 111   (ASP   66  - VAL   85  <=> VAL   92  - ARG  111 )                          
 293: 6c70-A f7og-A    85 - 102 <=>  112 - 129   (MET   87  - TRP  104  <=> GLY  112  - GLY  129 )                          
 293: 6c70-A f7og-A   201 - 204 <=>  132 - 135   (SER  218  - LEU  221  <=> VAL  132  - MET  135 )                          
 293: 6c70-A f7og-A   261 - 285 <=>  142 - 166   (TYR  347  - LYS  371  <=> GLU  142  - GLN  166 )                          
 293: 6c70-A f7og-A   286 - 290 <=>  169 - 173   (VAL  372  - ASN  376  <=> GLU  169  - LEU  173 )                          
 293: 6c70-A f7og-A   384 - 388 <=>  187 - 191   (LEU  470  - LYS  474  <=> ALA  187  - PHE  191 )                          
 294: 6c70-A f649-A    63 -  66 <=>    3 -   6   (ASP   65  - ASP   68  <=> TYR    3  - VAL    6 )                          
 294: 6c70-A f649-A    68 -  89 <=>    7 -  28   (LEU   70  - PRO   91  <=> LEU    7  - ALA   28 )                          
 294: 6c70-A f649-A    91 - 102 <=>   29 -  40   (ARG   93  - TRP  104  <=> SER   29  - GLN   40 )                          
 294: 6c70-A f649-A   104 - 107 <=>   41 -  44   (ASN  106  - SER  109  <=> ALA   41  - ALA   44 )                          
 294: 6c70-A f649-A   242 - 260 <=>   45 -  63   (TYR  328  - ALA  346  <=> ASP   45  - GLN   63 )                          
 294: 6c70-A f649-A   261 - 286 <=>   67 -  92   (TYR  347  - VAL  372  <=> ALA   67  - ILE   92 )                          
 294: 6c70-A f649-A   287 - 290 <=>   95 -  98   (ASN  373  - ASN  376  <=> ALA   95  - LEU   98 )                          
 295: 6c70-A f776-A   155 - 159 <=>    7 -  11   (ILE  172  - MET  176  <=> ALA    7  - GLY   11 )                          
 295: 6c70-A f776-A   290 - 293 <=>   13 -  16   (ASN  376  - ALA  379  <=> ASP   13  - SER   16 )                          
 295: 6c70-A f776-A   295 - 336 <=>   17 -  58   (THR  381  - GLY  422  <=> PRO   17  - GLY   58 )                          
 295: 6c70-A f776-A   340 - 343 <=>   59 -  62   (ALA  426  - PHE  429  <=> ASN   59  - THR   62 )                          
 295: 6c70-A f776-A   363 - 366 <=>   73 -  76   (PHE  449  - SER  452  <=> SER   73  - VAL   76 )                          
 295: 6c70-A f776-A   368 - 387 <=>   77 -  96   (ASP  454  - LEU  473  <=> ILE   77  - ALA   96 )                          
 296: 6c70-A f635-A    63 -  88 <=>   20 -  45   (ASP   65  - PHE   90  <=> SER   20  - ALA   45 )                          
 296: 6c70-A f635-A    90 -  93 <=>   46 -  49   (VAL   92  - LYS   95  <=> LEU   46  - PRO   49 )                          
 296: 6c70-A f635-A   259 - 286 <=>   50 -  77   (ASP  345  - VAL  372  <=> GLY   50  - GLY   77 )                          
 296: 6c70-A f635-A   295 - 298 <=>   79 -  82   (THR  381  - GLY  384  <=> THR   79  - ILE   82 )                          
 296: 6c70-A f635-A   305 - 312 <=>  135 - 142   (GLY  391  - ILE  398  <=> THR  135  - THR  142 )                          
 296: 6c70-A f635-A   315 - 318 <=>  153 - 156   (ASN  401  - ILE  404  <=> ILE  153  - ALA  156 )                          
 296: 6c70-A f635-A   322 - 325 <=>  159 - 162   (SER  408  - MET  411  <=> GLY  159  - GLU  162 )                          
 297: 6c70-A f8k9-A    64 -  87 <=>   13 -  36   (ASP   66  - TYR   89  <=> SER   13  - THR   36 )                          
 297: 6c70-A f8k9-A    98 - 101 <=>   41 -  44   (THR  100  - ILE  103  <=> ALA   41  - GLU   44 )                          
 297: 6c70-A f8k9-A   250 - 286 <=>   45 -  81   (VAL  336  - VAL  372  <=> ASP   45  - ASN   81 )                          
 297: 6c70-A f8k9-A   287 - 290 <=>   84 -  87   (ASN  373  - ASN  376  <=> ALA   84  - TYR   87 )                          
 298: 6c70-A f7ho-A    18 -  22 <=>    3 -   7   (GLN   20  - HIS   24  <=> PRO    3  - LEU    7 )                          
 298: 6c70-A f7ho-A    43 -  58 <=>    9 -  24   (THR   45  - LEU   60  <=> LEU    9  - ARG   24 )                          
 298: 6c70-A f7ho-A    67 -  91 <=>   25 -  49   (ASP   69  - ARG   93  <=> ARG   25  - ALA   49 )                          
 298: 6c70-A f7ho-A    92 -  95 <=>   52 -  55   (SER   94  - PHE   97  <=> HIS   52  - LEU   55 )                          
 298: 6c70-A f7ho-A   261 - 284 <=>   58 -  81   (TYR  347  - THR  370  <=> GLN   58  - THR   81 )                          
 298: 6c70-A f7ho-A   285 - 288 <=>   83 -  86   (LYS  371  - GLY  374  <=> PHE   83  - ARG   86 )                          
 299: 6c70-A f8f7-A    64 -  87 <=>   14 -  37   (ASP   66  - TYR   89  <=> ALA   14  - THR   37 )                          
 299: 6c70-A f8f7-A    98 - 101 <=>   42 -  45   (THR  100  - ILE  103  <=> ALA   42  - GLY   45 )                          
 299: 6c70-A f8f7-A   250 - 285 <=>   46 -  81   (VAL  336  - LYS  371  <=> ASP   46  - LEU   81 )                          
 299: 6c70-A f8f7-A   286 - 289 <=>   84 -  87   (VAL  372  - VAL  375  <=> ALA   84  - ALA   87 )                          
 299: 6c70-A f8f7-A   334 - 337 <=> 1515 -1518   (TYR  420  - SER  423  <=> ARG 1515  - GLN 1518 )                          
 300: 6c70-A f7j0-A    63 -  97 <=>   80 - 114   (ASP   65  - LYS   99  <=> SER   80  - GLY  114 )                          
 300: 6c70-A f7j0-A   190 - 193 <=>  126 - 129   (ALA  207  - ASN  210  <=> ASP  126  - ASN  129 )                          
 300: 6c70-A f7j0-A   196 - 203 <=>  162 - 169   (ASP  213  - LEU  220  <=> ALA  162  - ALA  169 )                          
 300: 6c70-A f7j0-A   256 - 259 <=>  170 - 173   (ALA  342  - ASP  345  <=> SER  170  - GLU  173 )                          
 300: 6c70-A f7j0-A   261 - 282 <=>  175 - 196   (TYR  347  - GLN  368  <=> ASN  175  - PHE  196 )                          
 301: 6c70-A f59s-A    48 -  51 <=>    3 -   6   (LEU   50  - TYR   53  <=> ALA    3  - LEU    6 )                          
 301: 6c70-A f59s-A    57 -  63 <=>   23 -  29   (ASN   59  - ASP   65  <=> PRO   23  - ALA   29 )                          
 301: 6c70-A f59s-A    64 -  93 <=>   92 - 121   (ASP   66  - LYS   95  <=> ASN   92  - ALA  121 )                          
 301: 6c70-A f59s-A    96 -  99 <=>  122 - 125   (TYR   98  - LEU  101  <=> SER  122  - PRO  125 )                          
 301: 6c70-A f59s-A   255 - 285 <=>  127 - 157   (THR  341  - LYS  371  <=> PRO  127  - THR  157 )                          
 301: 6c70-A f59s-A   286 - 291 <=>  172 - 177   (VAL  372  - VAL  377  <=> PRO  172  - ARG  177 )                          
 301: 6c70-A f59s-A   294 - 297 <=>  181 - 184   (ALA  380  - ILE  383  <=> PHE  181  - ASP  184 )                          
 301: 6c70-A f59s-A   304 - 308 <=>  186 - 190   (LEU  390  - PHE  394  <=> ALA  186  - ARG  190 )                          
 302: 6c70-A f8lx-A    64 -  89 <=>   27 -  52   (ASP   66  - PRO   91  <=> PRO   27  - LEU   52 )                          
 302: 6c70-A f8lx-A    91 -  97 <=>   53 -  59   (ARG   93  - LYS   99  <=> LEU   53  - GLY   59 )                          
 302: 6c70-A f8lx-A    99 - 102 <=>   60 -  63   (LEU  101  - TRP  104  <=> VAL   60  - GLY   63 )                          
 302: 6c70-A f8lx-A   252 - 286 <=>   65 -  99   (ARG  338  - VAL  372  <=> SER   65  - ALA   99 )                          
 302: 6c70-A f8lx-A   287 - 290 <=>  102 - 105   (ASN  373  - ASN  376  <=> ALA  102  - LEU  105 )                          
 302: 6c70-A f8lx-A   378 - 383 <=>  163 - 168   (VAL  464  - VAL  469  <=> ASP  163  - SER  168 )                          
 303: 6c70-A f6sa-A    18 -  21 <=>   20 -  23   (GLN   20  - GLY   23  <=> GLY   20  - ILE   23 )                          
 303: 6c70-A f6sa-A    47 -  59 <=>   39 -  51   (LEU   49  - MET   61  <=> GLY   39  - LEU   51 )                          
 303: 6c70-A f6sa-A    64 -  79 <=>   60 -  75   (ASP   66  - LEU   81  <=> GLU   60  - TYR   75 )                          
 303: 6c70-A f6sa-A    80 -  91 <=>   77 -  88   (HIS   82  - ARG   93  <=> ASN   77  - GLY   88 )                          
 303: 6c70-A f6sa-A   196 - 201 <=>   94 -  99   (ASP  213  - SER  218  <=> ALA   94  - GLY   99 )                          
 303: 6c70-A f6sa-A   257 - 286 <=>  104 - 133   (VAL  343  - VAL  372  <=> PRO  104  - LEU  133 )                          
 304: 6c70-A f6ka-A   287 - 331 <=>    8 -  52   (ASN  373  - CYS  417  <=> TYR    8  - GLN   52 )                          
 304: 6c70-A f6ka-A   333 - 336 <=>   55 -  58   (TRP  419  - GLY  422  <=> ILE   55  - HIS   58 )                          
 304: 6c70-A f6ka-A   337 - 352 <=>   92 - 107   (SER  423  - GLN  438  <=> ALA   92  - GLY  107 )                          
 304: 6c70-A f6ka-A   353 - 356 <=>  109 - 112   (LYS  439  - SER  442  <=> LEU  109  - VAL  112 )                          
 304: 6c70-A f6ka-A   364 - 388 <=>  116 - 140   (THR  450  - LYS  474  <=> ALA  116  - LYS  140 )                          
 305: 6c70-A f5tm-A   148 - 151 <=>   14 -  17   (THR  150  - GLU  153  <=> ALA   14  - TRP   17 )                          
 305: 6c70-A f5tm-A   290 - 319 <=>   20 -  49   (ASN  376  - GLU  405  <=> GLY   20  - GLY   49 )                          
 305: 6c70-A f5tm-A   347 - 350 <=>   64 -  67   (VAL  433  - GLN  436  <=> TYR   64  - THR   67 )                          
 305: 6c70-A f5tm-A   352 - 356 <=>   77 -  81   (GLN  438  - SER  442  <=> VAL   77  - TYR   81 )                          
 305: 6c70-A f5tm-A   359 - 362 <=>  290 - 293   (GLY  445  - PHE  448  <=> ALA  290  - ASP  293 )                          
 305: 6c70-A f5tm-A   363 - 366 <=>  298 - 301   (PHE  449  - SER  452  <=> ALA  298  - THR  301 )                          
 305: 6c70-A f5tm-A   367 - 388 <=>  304 - 325   (LEU  453  - LYS  474  <=> GLU  304  - ARG  325 )                          
 306: 6c70-A f8id-A    64 -  89 <=>   19 -  44   (ASP   66  - PRO   91  <=> PRO   19  - GLY   44 )                          
 306: 6c70-A f8id-A    91 - 102 <=>   45 -  56   (ARG   93  - TRP  104  <=> TYR   45  - PRO   56 )                          
 306: 6c70-A f8id-A   249 - 260 <=>   59 -  70   (HIS  335  - ALA  346  <=> GLY   59  - THR   70 )                          
 306: 6c70-A f8id-A   261 - 286 <=>   73 -  98   (TYR  347  - VAL  372  <=> VAL   73  - GLU   98 )                          
 306: 6c70-A f8id-A   287 - 290 <=>  101 - 104   (ASN  373  - ASN  376  <=> PHE  101  - THR  104 )                          
 306: 6c70-A f8id-A   382 - 386 <=>  155 - 159   (MET  468  - GLN  472  <=> ALA  155  - ALA  159 )                          
 307: 6c70-A f76b-A    64 -  87 <=>   13 -  36   (ASP   66  - TYR   89  <=> THR   13  - THR   36 )                          
 307: 6c70-A f76b-A    90 -  93 <=>   38 -  41   (VAL   92  - LYS   95  <=> ASN   38  - ALA   41 )                          
 307: 6c70-A f76b-A    96 -  99 <=>   48 -  51   (TYR   98  - LEU  101  <=> SER   48  - THR   51 )                          
 307: 6c70-A f76b-A   259 - 285 <=>   54 -  80   (ASP  345  - LYS  371  <=> LEU   54  - LEU   80 )                          
 307: 6c70-A f76b-A   286 - 290 <=>   83 -  87   (VAL  372  - ASN  376  <=> ALA   83  - TYR   87 )                          
 307: 6c70-A f76b-A   328 - 332 <=>  349 - 353   (ALA  414  - HIS  418  <=> SER  349  - THR  353 )                          
 307: 6c70-A f76b-A   334 - 338 <=>  354 - 358   (TYR  420  - GLU  424  <=> GLY  354  - TYR  358 )                          
 307: 6c70-A f76b-A   383 - 388 <=>  369 - 374   (VAL  469  - LYS  474  <=> LEU  369  - ASP  374 )                          
 308: 6c70-A f5q6-A    35 -  54 <=>    1 -  20   (PRO   37  - MET   56  <=> MET    1  - THR   20 )                          
 308: 6c70-A f5q6-A    55 -  58 <=>   75 -  78   (ALA   57  - LEU   60  <=> GLY   75  - ARG   78 )                          
 308: 6c70-A f5q6-A    61 -  92 <=>   79 - 110   (GLU   63  - SER   94  <=> ILE   79  - GLU  110 )                          
 308: 6c70-A f5q6-A   262 - 287 <=>  118 - 143   (GLY  348  - ASN  373  <=> VAL  118  - LYS  143 )                          
 308: 6c70-A f5q6-A   384 - 388 <=>  149 - 153   (LEU  470  - LYS  474  <=> TYR  149  - CYS  153 )                          
 309: 6c70-A f8dq-A    12 -  17 <=>    1 -   6   (PRO   14  - MET   19  <=> MET    1  - ILE    6 )                          
 309: 6c70-A f8dq-A    63 -  91 <=>   20 -  48   (ASP   65  - ARG   93  <=> ARG   20  - GLY   48 )                          
 309: 6c70-A f8dq-A   260 - 277 <=>   49 -  66   (ALA  346  - THR  363  <=> SER   49  - VAL   66 )                          
 309: 6c70-A f8dq-A   380 - 388 <=>   70 -  78   (TYR  466  - LYS  474  <=> LYS   70  - SER   78 )                          
 310: 6c70-A f8c5-A    64 -  88 <=>   10 -  34   (ASP   66  - PHE   90  <=> GLU   10  - ALA   34 )                          
 310: 6c70-A f8c5-A    90 -  96 <=>   35 -  41   (VAL   92  - TYR   98  <=> GLY   35  - ALA   41 )                          
 310: 6c70-A f8c5-A    99 - 102 <=>   44 -  47   (LEU  101  - TRP  104  <=> HIS   44  - TYR   47 )                          
 310: 6c70-A f8c5-A   252 - 255 <=>   48 -  51   (ARG  338  - THR  341  <=> CYS   48  - PHE   51 )                          
 310: 6c70-A f8c5-A   256 - 260 <=>   53 -  57   (ALA  342  - ALA  346  <=> ASP   53  - VAL   57 )                          
 310: 6c70-A f8c5-A   261 - 282 <=>   59 -  80   (TYR  347  - GLN  368  <=> LEU   59  - LEU   80 )                          
 310: 6c70-A f8c5-A   283 - 286 <=>   82 -  85   (ALA  369  - VAL  372  <=> ILE   82  - LYS   85 )                          
 310: 6c70-A f8c5-A   287 - 290 <=>   87 -  90   (ASN  373  - ASN  376  <=> TYR   87  - ALA   90 )                          
 311: 6c70-A f7r0-A    15 -  20 <=>    9 -  14   (ARG   17  - VAL   22  <=> HIS    9  - GLU   14 )                          
 311: 6c70-A f7r0-A    21 -  24 <=>   16 -  19   (GLY   23  - MET   26  <=> ALA   16  - GLN   19 )                          
 311: 6c70-A f7r0-A    26 -  29 <=>   27 -  30   (ASN   28  - SER   31  <=> VAL   27  - ARG   30 )                          
 311: 6c70-A f7r0-A    31 -  59 <=>   48 -  76   (GLY   33  - MET   61  <=> GLY   48  - ASN   76 )                          
 311: 6c70-A f7r0-A    68 -  92 <=>   77 - 101   (LEU   70  - SER   94  <=> ASP   77  - SER  101 )                          
 311: 6c70-A f7r0-A   162 - 165 <=>  126 - 129   (THR  179  - PRO  182  <=> GLU  126  - ARG  129 )                          
 311: 6c70-A f7r0-A   169 - 178 <=>  135 - 144   (MET  186  - LEU  195  <=> PRO  135  - ARG  144 )                          
 311: 6c70-A f7r0-A   261 - 280 <=>  164 - 183   (TYR  347  - ALA  366  <=> PRO  164  - LEU  183 )                          
 311: 6c70-A f7r0-A   284 - 289 <=>  188 - 193   (THR  370  - VAL  375  <=> GLU  188  - ASP  193 )                          
 312: 6c70-A f8hj-A    16 -  20 <=>    1 -   5   (VAL   18  - VAL   22  <=> MET    1  - LEU    5 )                          
 312: 6c70-A f8hj-A    48 -  52 <=>   10 -  14   (LEU   50  - GLY   54  <=> VAL   10  - LEU   14 )                          
 312: 6c70-A f8hj-A    66 -  92 <=>   36 -  62   (ASP   68  - SER   94  <=> GLY   36  - HIS   62 )                          
 312: 6c70-A f8hj-A   129 - 151 <=>   72 -  94   (LEU  131  - GLU  153  <=> PRO   72  - ARG   94 )                          
 312: 6c70-A f8hj-A   158 - 161 <=>   95 -  98   (LEU  175  - ARG  178  <=> TRP   95  - ARG   98 )                          
 312: 6c70-A f8hj-A   193 - 196 <=>  130 - 133   (ASN  210  - ASP  213  <=> ALA  130  - LEU  133 )                          
 312: 6c70-A f8hj-A   264 - 285 <=>  137 - 158   (ALA  350  - LYS  371  <=> ALA  137  - VAL  158 )                          
 312: 6c70-A f8hj-A   286 - 290 <=>  160 - 164   (VAL  372  - ASN  376  <=> ASN  160  - GLY  164 )                          
 313: 6c70-A f62v-A    46 -  49 <=>   17 -  20   (LEU   48  - LEU   51  <=> ALA   17  - ARG   20 )                          
 313: 6c70-A f62v-A    52 -  64 <=>   21 -  33   (GLY   54  - ASP   66  <=> VAL   21  - ALA   33 )                          
 313: 6c70-A f62v-A   148 - 153 <=>   46 -  51   (THR  150  - SER  155  <=> PHE   46  - THR   51 )                          
 313: 6c70-A f62v-A   291 - 310 <=>   54 -  73   (VAL  377  - PHE  396  <=> ASP   54  - GLN   73 )                          
 313: 6c70-A f62v-A   311 - 327 <=>   76 -  92   (CYS  397  - ALA  413  <=> VAL   76  - PRO   92 )                          
 313: 6c70-A f62v-A   343 - 356 <=>  201 - 214   (PHE  429  - SER  442  <=> VAL  201  - GLU  214 )                          
 313: 6c70-A f62v-A   357 - 360 <=>  217 - 220   (ILE  443  - ALA  446  <=> ALA  217  - ASP  220 )                          
 313: 6c70-A f62v-A   368 - 388 <=>  225 - 245   (ASP  454  - LYS  474  <=> VAL  225  - HIS  245 )                          
 314: 6c70-A f50a-A    29 -  62 <=>   43 -  76   (SER   31  - SER   64  <=> ALA   43  - GLN   76 )                          
 314: 6c70-A f50a-A    63 -  78 <=>   80 -  95   (ASP   65  - PHE   80  <=> ALA   80  - GLY   95 )                          
 314: 6c70-A f50a-A    79 -  92 <=>   97 - 110   (LEU   81  - SER   94  <=> VAL   97  - PHE  110 )                          
 314: 6c70-A f50a-A    93 - 101 <=>  122 - 130   (LYS   95  - ILE  103  <=> ALA  122  - GLN  130 )                          
 314: 6c70-A f50a-A   102 - 105 <=>  132 - 135   (TRP  104  - PRO  107  <=> GLY  132  - LEU  135 )                          
 314: 6c70-A f50a-A   108 - 112 <=>  391 - 395   (HIS  110  - ALA  114  <=> ALA  391  - VAL  395 )                          
 314: 6c70-A f50a-A   113 - 119 <=>  397 - 403   (GLU  115  - HIS  121  <=> GLU  397  - THR  403 )                          
 314: 6c70-A f50a-A   186 - 189 <=>  433 - 436   (VAL  203  - MET  206  <=> ILE  433  - ASN  436 )                          
 314: 6c70-A f50a-A   273 - 285 <=>  444 - 456   (THR  359  - LYS  371  <=> ALA  444  - PHE  456 )                          
 315: 6c70-A f6gr-A    64 -  88 <=>   24 -  48   (ASP   66  - PHE   90  <=> VAL   24  - GLY   48 )                          
 315: 6c70-A f6gr-A   260 - 263 <=>   49 -  52   (ALA  346  - VAL  349  <=> HIS   49  - LEU   52 )                          
 315: 6c70-A f6gr-A   265 - 277 <=>   53 -  65   (LEU  351  - THR  363  <=> THR   53  - VAL   65 )                          
 315: 6c70-A f6gr-A   278 - 282 <=>   67 -  71   (LEU  364  - GLN  368  <=> ALA   67  - VAL   71 )                          
 315: 6c70-A f6gr-A   285 - 288 <=>   72 -  75   (LYS  371  - GLY  374  <=> ARG   72  - ASP   75 )                          
 315: 6c70-A f6gr-A   290 - 295 <=>   77 -  82   (ASN  376  - THR  381  <=> PHE   77  - GLN   82 )                          
 315: 6c70-A f6gr-A   312 - 315 <=>  119 - 122   (ILE  398  - ASN  401  <=> GLU  119  - PRO  122 )                          
 315: 6c70-A f6gr-A   365 - 388 <=>  123 - 146   (VAL  451  - LYS  474  <=> LEU  123  - PHE  146 )                          
 316: 6c70-A f7n6-A    12 -  17 <=>   58 -  63   (PRO   14  - MET   19  <=> THR   58  - TRP   63 )                          
 316: 6c70-A f7n6-A    64 -  92 <=>  170 - 198   (ASP   66  - SER   94  <=> LYS  170  - ILE  198 )                          
 316: 6c70-A f7n6-A    95 - 100 <=>  199 - 204   (PHE   97  - ALA  102  <=> ARG  199  - SER  204 )                          
 316: 6c70-A f7n6-A   118 - 121 <=>  212 - 215   (PHE  120  - LEU  123  <=> VAL  212  - HIS  215 )                          
 316: 6c70-A f7n6-A   125 - 141 <=>  235 - 251   (LYS  127  - VAL  143  <=> TYR  235  - PHE  251 )                          
 316: 6c70-A f7n6-A   143 - 151 <=>  252 - 260   (SER  145  - GLU  153  <=> ILE  252  - MET  260 )                          
 316: 6c70-A f7n6-A   152 - 155 <=>  263 - 266   (ASP  154  - ILE  172  <=> GLU  263  - ARG  266 )                          
 316: 6c70-A f7n6-A   156 - 159 <=>  270 - 273   (PRO  173  - MET  176  <=> ASP  270  - ARG  273 )                          
 316: 6c70-A f7n6-A   178 - 196 <=>  275 - 293   (LEU  195  - ASP  213  <=> ILE  275  - LEU  293 )                          
 316: 6c70-A f7n6-A   201 - 204 <=>  300 - 303   (SER  218  - LEU  221  <=> THR  300  - ARG  303 )                          
 316: 6c70-A f7n6-A   258 - 285 <=>  319 - 346   (GLY  344  - LYS  371  <=> ALA  319  - LEU  346 )                          
 316: 6c70-A f7n6-A   286 - 289 <=>  348 - 351   (VAL  372  - VAL  375  <=> GLN  348  - VAL  351 )                          
 316: 6c70-A f7n6-A   385 - 388 <=>  382 - 385   (VAL  471  - LYS  474  <=> ALA  382  - VAL  385 )                          
 317: 6c70-A f7ny-A     2 -   5 <=>  279 - 282   (LYS    4  - GLY    7  <=> VAL  279  - LEU  282 )                          
 317: 6c70-A f7ny-A     7 -  10 <=>  290 - 293   (VAL    9  - LEU   12  <=> PRO  290  - LEU  293 )                          
 317: 6c70-A f7ny-A    55 -  60 <=>  336 - 341   (ALA   57  - MET   62  <=> GLU  336  - THR  341 )                          
 317: 6c70-A f7ny-A    63 -  95 <=>  583 - 615   (ASP   65  - PHE   97  <=> ILE  583  - ASP  615 )                          
 317: 6c70-A f7ny-A   253 - 274 <=>  621 - 642   (LEU  339  - ILE  360  <=> PRO  621  - ARG  642 )                          
 317: 6c70-A f7ny-A   276 - 283 <=>  643 - 650   (LEU  362  - ALA  369  <=> LEU  643  - ARG  650 )                          
 318: 6c70-A f7yr-A    18 -  21 <=>  113 - 116   (GLN   20  - GLY   23  <=> ILE  113  - MET  116 )                          
 318: 6c70-A f7yr-A    35 -  38 <=>  120 - 123   (PRO   37  - ILE   40  <=> HIS  120  - THR  123 )                          
 318: 6c70-A f7yr-A    40 -  63 <=>  124 - 147   (CYS   42  - ASP   65  <=> VAL  124  - VAL  147 )                          
 318: 6c70-A f7yr-A    64 -  90 <=>  175 - 201   (ASP   66  - VAL   92  <=> LEU  175  - SER  201 )                          
 318: 6c70-A f7yr-A    91 - 103 <=>  215 - 227   (ARG   93  - ASN  105  <=> GLY  215  - SER  227 )                          
 318: 6c70-A f7yr-A   252 - 255 <=>  228 - 231   (ARG  338  - THR  341  <=> GLY  228  - ILE  231 )                          
 318: 6c70-A f7yr-A   257 - 285 <=>  232 - 260   (VAL  343  - LYS  371  <=> LEU  232  - ALA  260 )                          
 318: 6c70-A f7yr-A   286 - 290 <=>  262 - 266   (VAL  372  - ASN  376  <=> ARG  262  - ALA  266 )                          
 319: 6c70-A f62g-A    64 -  95 <=>   26 -  57   (ASP   66  - PHE   97  <=> VAL   26  - TRP   57 )                          
 319: 6c70-A f62g-A   254 - 286 <=>   59 -  91   (VAL  340  - VAL  372  <=> GLY   59  - ARG   91 )                          
 319: 6c70-A f62g-A   287 - 290 <=>   94 -  97   (ASN  373  - ASN  376  <=> ALA   94  - PHE   97 )                          
 320: 6c70-A f77w-A    63 -  89 <=>    2 -  28   (ASP   65  - PRO   91  <=> VAL    2  - ARG   28 )                          
 320: 6c70-A f77w-A   260 - 284 <=>   29 -  53   (ALA  346  - THR  370  <=> GLU   29  - ASP   53 )                          
 320: 6c70-A f77w-A   285 - 288 <=>   55 -  58   (LYS  371  - GLY  374  <=> LEU   55  - PRO   58 )                          
 321: 6c70-A f7dd-A    11 -  14 <=>   11 -  14   (LEU   13  - ILE   16  <=> ARG   11  - SER   14 )                          
 321: 6c70-A f7dd-A    17 -  21 <=>   15 -  19   (MET   19  - GLY   23  <=> ALA   15  - LEU   19 )                          
 321: 6c70-A f7dd-A    47 -  57 <=>   26 -  36   (LEU   49  - ASN   59  <=> GLY   26  - VAL   36 )                          
 321: 6c70-A f7dd-A    65 -  92 <=>   64 -  91   (VAL   67  - SER   94  <=> ASN   64  - ASP   91 )                          
 321: 6c70-A f7dd-A    93 -  96 <=>   95 -  98   (LYS   95  - TYR   98  <=> GLN   95  - ARG   98 )                          
 321: 6c70-A f7dd-A   256 - 264 <=>   99 - 107   (ALA  342  - ALA  350  <=> PHE   99  - CYS  107 )                          
 321: 6c70-A f7dd-A   265 - 281 <=>  109 - 125   (LEU  351  - TYR  367  <=> GLY  109  - MET  125 )                          
 322: 6c70-A f8dj-A     1 -   4 <=>  109 - 112   (PHE    3  - GLN    6  <=> LEU  109  - LYS  112 )                          
 322: 6c70-A f8dj-A    27 -  30 <=>  114 - 117   (TYR   29  - GLU   32  <=> PRO  114  - GLU  117 )                          
 322: 6c70-A f8dj-A    32 -  40 <=>  159 - 167   (LYS   34  - CYS   42  <=> SER  159  - GLY  167 )                          
 322: 6c70-A f8dj-A    43 -  46 <=>  168 - 171   (THR   45  - LEU   48  <=> TYR  168  - ASP  171 )                          
 322: 6c70-A f8dj-A    48 -  51 <=>  172 - 175   (LEU   50  - TYR   53  <=> PHE  172  - ALA  175 )                          
 322: 6c70-A f8dj-A    56 -  59 <=>  205 - 208   (VAL   58  - MET   61  <=> VAL  205  - HIS  208 )                          
 322: 6c70-A f8dj-A    71 -  87 <=>  210 - 226   (ASN   73  - TYR   89  <=> GLU  210  - ARG  226 )                          
 322: 6c70-A f8dj-A   262 - 286 <=>  231 - 255   (GLY  348  - VAL  372  <=> GLY  231  - ASN  255 )                          
 322: 6c70-A f8dj-A   287 - 290 <=>  258 - 261   (ASN  373  - ASN  376  <=> THR  258  - SER  261 )                          
 323: 6c70-A f6pt-A    19 -  22 <=>   22 -  25   (GLY   21  - HIS   24  <=> ASP   22  - ILE   25 )                          
 323: 6c70-A f6pt-A    23 -  26 <=>   27 -  30   (PHE   25  - ASN   28  <=> ASN   27  - LEU   30 )                          
 323: 6c70-A f6pt-A    28 -  39 <=>  156 - 167   (TYR   30  - TYR   41  <=> VAL  156  - VAL  167 )                          
 323: 6c70-A f6pt-A    59 -  89 <=>  255 - 285   (MET   61  - PRO   91  <=> LEU  255  - THR  285 )                          
 323: 6c70-A f6pt-A    94 - 100 <=>  287 - 293   (ILE   96  - ALA  102  <=> HIS  287  - ASP  293 )                          
 323: 6c70-A f6pt-A   132 - 146 <=>  305 - 319   (CYS  134  - GLY  148  <=> PRO  305  - ARG  319 )                          
 323: 6c70-A f6pt-A   153 - 157 <=>  383 - 387   (SER  155  - ARG  174  <=> ASP  383  - GLY  387 )                          
 323: 6c70-A f6pt-A   158 - 162 <=>  390 - 394   (LEU  175  - THR  179  <=> ALA  390  - ASN  394 )                          
 323: 6c70-A f6pt-A   199 - 216 <=>  413 - 430   (PHE  216  - ILE  233  <=> ALA  413  - ASP  430 )                          
 323: 6c70-A f6pt-A   235 - 238 <=>  456 - 459   (LEU  321  - SER  324  <=> PRO  456  - ARG  459 )                          
 323: 6c70-A f6pt-A   240 - 259 <=>  460 - 479   (ILE  326  - ASP  345  <=> ILE  460  - GLY  479 )                          
 323: 6c70-A f6pt-A   261 - 283 <=>  480 - 502   (TYR  347  - ALA  369  <=> ILE  480  - PHE  502 )                          
 323: 6c70-A f6pt-A   285 - 290 <=>  503 - 508   (LYS  371  - ASN  376  <=> PRO  503  - SER  508 )                          
 324: 6c70-A f504-A    64 -  89 <=>   19 -  44   (ASP   66  - PRO   91  <=> PRO   19  - SER   44 )                          
 324: 6c70-A f504-A    91 - 100 <=>   45 -  54   (ARG   93  - ALA  102  <=> TYR   45  - GLY   54 )                          
 324: 6c70-A f504-A   102 - 105 <=>   57 -  60   (TRP  104  - PRO  107  <=> TRP   57  - PRO   60 )                          
 324: 6c70-A f504-A   252 - 255 <=>   65 -  68   (ARG  338  - THR  341  <=> MET   65  - ALA   68 )                          
 324: 6c70-A f504-A   257 - 286 <=>   69 -  98   (VAL  343  - VAL  372  <=> ALA   69  - GLU   98 )                          
 324: 6c70-A f504-A   287 - 290 <=>  101 - 104   (ASN  373  - ASN  376  <=> TYR  101  - THR  104 )                          
 324: 6c70-A f504-A   382 - 385 <=>  155 - 158   (MET  468  - VAL  471  <=> ALA  155  - SER  158 )                          
 325: 6c70-A f7h8-A    10 -  20 <=>   22 -  32   (LEU   12  - VAL   22  <=> LEU   22  - ALA   32 )                          
 325: 6c70-A f7h8-A    21 -  24 <=>   34 -  37   (GLY   23  - MET   26  <=> ALA   34  - LEU   37 )                          
 325: 6c70-A f7h8-A    27 -  31 <=>   56 -  60   (TYR   29  - GLY   33  <=> GLY   56  - PRO   60 )                          
 325: 6c70-A f7h8-A    34 -  80 <=>   67 - 113   (PHE   36  - HIS   82  <=> PRO   67  - ALA  113 )                          
 325: 6c70-A f7h8-A    81 -  88 <=>  115 - 122   (PRO   83  - PHE   90  <=> GLY  115  - ILE  122 )                          
 325: 6c70-A f7h8-A   178 - 182 <=>  139 - 143   (LEU  195  - PHE  199  <=> ARG  139  - ARG  143 )                          
 325: 6c70-A f7h8-A   264 - 267 <=>  180 - 183   (ALA  350  - LEU  353  <=> PRO  180  - MET  183 )                          
 325: 6c70-A f7h8-A   269 - 272 <=>  194 - 197   (MET  355  - THR  358  <=> VAL  194  - ARG  197 )                          
 325: 6c70-A f7h8-A   273 - 289 <=>  199 - 215   (THR  359  - VAL  375  <=> VAL  199  - LEU  215 )                          
 326: 6c70-A f70i-A     1 -   4 <=>   45 -  48   (PHE    3  - GLN    6  <=> PHE   45  - ILE   48 )                          
 326: 6c70-A f70i-A    34 -  37 <=>  201 - 204   (PHE   36  - ARG   39  <=> PHE  201  - VAL  204 )                          
 326: 6c70-A f70i-A    93 - 101 <=>  210 - 218   (LYS   95  - ILE  103  <=> ASN  210  - PHE  218 )                          
 326: 6c70-A f70i-A   107 - 110 <=>  233 - 236   (SER  109  - LEU  112  <=> THR  233  - PHE  236 )                          
 326: 6c70-A f70i-A   111 - 123 <=>  245 - 257   (PHE  113  - ILE  125  <=> SER  245  - VAL  257 )                          
 326: 6c70-A f70i-A   126 - 148 <=>  258 - 280   (MET  128  - THR  150  <=> PRO  258  - GLN  280 )                          
 326: 6c70-A f70i-A   162 - 166 <=>  460 - 464   (THR  179  - PHE  183  <=> VAL  460  - VAL  464 )                          
 326: 6c70-A f70i-A   174 - 177 <=>  571 - 574   (HIS  191  - ALA  194  <=> ASN  571  - ALA  574 )                          
 326: 6c70-A f70i-A   179 - 216 <=>  575 - 612   (ILE  196  - ILE  233  <=> THR  575  - GLY  612 )                          
 326: 6c70-A f70i-A   259 - 262 <=>  663 - 666   (ASP  345  - GLY  348  <=> PHE  663  - ARG  666 )                          
 326: 6c70-A f70i-A   313 - 343 <=>  672 - 702   (PHE  399  - PHE  429  <=> VAL  672  - GLN  702 )                          
 326: 6c70-A f70i-A   348 - 353 <=>  767 - 772   (CYS  434  - LYS  439  <=> ALA  767  - VAL  772 )                          
 326: 6c70-A f70i-A   366 - 378 <=>  778 - 790   (SER  452  - VAL  464  <=> ILE  778  - GLY  790 )                          
 327: 6c70-A f7x5-A   265 - 269 <=>    2 -   6   (LEU  351  - MET  355  <=> SER    2  - ASP    6 )                          
 327: 6c70-A f7x5-A   270 - 283 <=>    8 -  21   (LEU  356  - ALA  369  <=> PRO    8  - LEU   21 )                          
 327: 6c70-A f7x5-A   292 - 317 <=>   22 -  47   (TYR  378  - LEU  403  <=> PRO   22  - ASN   47 )                          
 327: 6c70-A f7x5-A   354 - 357 <=>   61 -  64   (ALA  440  - ILE  443  <=> GLN   61  - ARG   64 )                          
 327: 6c70-A f7x5-A   358 - 362 <=>   66 -  70   (SER  444  - PHE  448  <=> PHE   66  - SER   70 )                          
 327: 6c70-A f7x5-A   366 - 387 <=>   88 - 109   (SER  452  - LEU  473  <=> ALA   88  - ILE  109 )                          
 328: 6c70-A f8op-A    28 -  90 <=>  308 - 370   (TYR   30  - VAL   92  <=> LEU  308  - ASP  370 )                          
 328: 6c70-A f8op-A   135 - 142 <=>  408 - 415   (GLY  137  - ILE  144  <=> ALA  408  - MET  415 )                          
 328: 6c70-A f8op-A   255 - 275 <=>  425 - 445   (THR  341  - THR  361  <=> SER  425  - MET  445 )                          
 328: 6c70-A f8op-A   380 - 388 <=>  457 - 465   (TYR  466  - LYS  474  <=> SER  457  - THR  465 )                          
 329: 6c70-A f7uy-A    64 -  95 <=>   38 -  69   (ASP   66  - PHE   97  <=> ALA   38  - ALA   69 )                          
 329: 6c70-A f7uy-A   191 - 194 <=>   75 -  78   (VAL  208  - SER  211  <=> ILE   75  - PHE   78 )                          
 329: 6c70-A f7uy-A   205 - 210 <=>  134 - 139   (PHE  222  - LEU  227  <=> ALA  134  - PRO  139 )                          
 329: 6c70-A f7uy-A   253 - 286 <=>  140 - 173   (LEU  339  - VAL  372  <=> GLN  140  - ILE  173 )                          
 329: 6c70-A f7uy-A   292 - 306 <=>  174 - 188   (TYR  378  - GLN  392  <=> GLY  174  - ASP  188 )                          
 329: 6c70-A f7uy-A   307 - 311 <=>  190 - 194   (VAL  393  - CYS  397  <=> PHE  190  - ALA  194 )                          
 329: 6c70-A f7uy-A   316 - 319 <=>  209 - 212   (ARG  402  - GLU  405  <=> ALA  209  - ILE  212 )                          
 329: 6c70-A f7uy-A   366 - 371 <=>  216 - 221   (SER  452  - ALA  457  <=> LEU  216  - ILE  221 )                          
 330: 6c70-A f6wx-A    65 -  89 <=>   44 -  68   (VAL   67  - PRO   91  <=> PRO   44  - ARG   68 )                          
 330: 6c70-A f6wx-A    90 -  98 <=>   71 -  79   (VAL   92  - THR  100  <=> PHE   71  - VAL   79 )                          
 330: 6c70-A f6wx-A   256 - 279 <=>   80 - 103   (ALA  342  - LEU  365  <=> PRO   80  - TRP  103 )                          
 330: 6c70-A f6wx-A   285 - 289 <=>  108 - 112   (LYS  371  - VAL  375  <=> ALA  108  - ASP  112 )                          
 330: 6c70-A f6wx-A   291 - 303 <=>  191 - 203   (VAL  377  - THR  389  <=> MET  191  - ALA  203 )                          
 330: 6c70-A f6wx-A   320 - 328 <=>  224 - 232   (GLU  406  - ALA  414  <=> ASP  224  - GLU  232 )                          
 330: 6c70-A f6wx-A   331 - 334 <=>  241 - 244   (CYS  417  - TYR  420  <=> HIS  241  - THR  244 )                          
 331: 6c70-A f5xb-A    64 -  84 <=>   14 -  34   (ASP   66  - LYS   86  <=> ALA   14  - ILE   34 )                          
 331: 6c70-A f5xb-A    85 -  90 <=>   36 -  41   (MET   87  - VAL   92  <=> ASN   36  - LEU   41 )                          
 331: 6c70-A f5xb-A    99 - 102 <=>   46 -  49   (LEU  101  - TRP  104  <=> ALA   46  - GLY   49 )                          
 331: 6c70-A f5xb-A   249 - 284 <=>   52 -  87   (HIS  335  - THR  370  <=> HIS   52  - GLY   87 )                          
 331: 6c70-A f5xb-A   285 - 290 <=>   89 -  94   (LYS  371  - ASN  376  <=> ASN   89  - ALA   94 )                          
 332: 6c70-A f54k-A    15 -  18 <=>   39 -  42   (ARG   17  - GLN   20  <=> ASP   39  - ILE   42 )                          
 332: 6c70-A f54k-A    21 -  24 <=>   43 -  46   (GLY   23  - MET   26  <=> VAL   43  - ALA   46 )                          
 332: 6c70-A f54k-A    25 -  28 <=>   49 -  52   (PHE   27  - TYR   30  <=> ASP   49  - ARG   52 )                          
 332: 6c70-A f54k-A    30 -  38 <=>  174 - 182   (GLU   32  - ILE   40  <=> GLU  174  - LEU  182 )                          
 332: 6c70-A f54k-A    60 -  97 <=>  273 - 310   (MET   62  - LYS   99  <=> ALA  273  - HIS  310 )                          
 332: 6c70-A f54k-A   132 - 151 <=>  322 - 341   (CYS  134  - GLU  153  <=> PRO  322  - HIS  341 )                          
 332: 6c70-A f54k-A   153 - 156 <=>  404 - 407   (SER  155  - PRO  173  <=> GLY  404  - TYR  407 )                          
 332: 6c70-A f54k-A   161 - 164 <=>  410 - 413   (ARG  178  - TYR  181  <=> SER  410  - VAL  413 )                          
 332: 6c70-A f54k-A   251 - 254 <=>  437 - 440   (VAL  337  - VAL  340  <=> GLU  437  - THR  440 )                          
 332: 6c70-A f54k-A   256 - 259 <=>  441 - 444   (ALA  342  - ASP  345  <=> ALA  441  - ALA  444 )                          
 332: 6c70-A f54k-A   261 - 282 <=>  445 - 466   (TYR  347  - GLN  368  <=> LEU  445  - LEU  466 )                          
 332: 6c70-A f54k-A   284 - 290 <=>  467 - 473   (THR  370  - ASN  376  <=> GLY  467  - PRO  473 )                          
 332: 6c70-A f54k-A   333 - 336 <=>  874 - 877   (TRP  419  - GLY  422  <=> LEU  874  - ALA  877 )                          
 333: 6c70-A f8o2-A    13 -  16 <=>   75 -  78   (ASN   15  - VAL   18  <=> ALA   75  - ARG   78 )                          
 333: 6c70-A f8o2-A    21 -  24 <=>   87 -  90   (GLY   23  - MET   26  <=> GLY   87  - LYS   90 )                          
 333: 6c70-A f8o2-A    61 -  91 <=>  305 - 335   (GLU   63  - ARG   93  <=> ALA  305  - ILE  335 )                          
 333: 6c70-A f8o2-A    93 -  97 <=>  339 - 343   (LYS   95  - LYS   99  <=> HIS  339  - LYS  343 )                          
 333: 6c70-A f8o2-A   259 - 286 <=>  346 - 373   (ASP  345  - VAL  372  <=> ARG  346  - LEU  373 )                          
 333: 6c70-A f8o2-A   301 - 314 <=>  383 - 396   (LEU  387  - GLY  400  <=> LYS  383  - GLY  396 )                          
 333: 6c70-A f8o2-A   357 - 362 <=>  399 - 404   (ILE  443  - PHE  448  <=> GLU  399  - THR  404 )                          
 334: 6c70-A f8lo-A    47 -  50 <=>   16 -  19   (LEU   49  - GLN   52  <=> TYR   16  - PRO   19 )                          
 334: 6c70-A f8lo-A    54 -  63 <=>   20 -  29   (MET   56  - ASP   65  <=> GLY   20  - ARG   29 )                          
 334: 6c70-A f8lo-A    64 -  81 <=>   86 - 103   (ASP   66  - PRO   83  <=> GLU   86  - MET  103 )                          
 334: 6c70-A f8lo-A    83 -  97 <=>  104 - 118   (VAL   85  - LYS   99  <=> VAL  104  - ILE  118 )                          
 334: 6c70-A f8lo-A    99 - 105 <=>  120 - 126   (LEU  101  - PRO  107  <=> ILE  120  - GLY  126 )                          
 334: 6c70-A f8lo-A   250 - 253 <=>  129 - 132   (VAL  336  - LEU  339  <=> THR  129  - ILE  132 )                          
 334: 6c70-A f8lo-A   255 - 290 <=>  133 - 168   (THR  341  - ASN  376  <=> ALA  133  - LYS  168 )                          
 335: 6c70-A f8ft-A     1 -   5 <=> 1860 -1864   (PHE    3  - GLY    7  <=> ALA 1860  - ASP 1864 )                          
 335: 6c70-A f8ft-A    28 -  31 <=> 1881 -1884   (TYR   30  - GLY   33  <=> PRO 1881  - HIS 1884 )                          
 335: 6c70-A f8ft-A    32 -  35 <=> 1886 -1889   (LYS   34  - PRO   37  <=> ALA 1886  - LEU 1889 )                          
 335: 6c70-A f8ft-A    90 -  93 <=> 1946 -1949   (VAL   92  - LYS   95  <=> GLY 1946  - SER 1949 )                          
 335: 6c70-A f8ft-A   248 - 251 <=> 1957 -1960   (LYS  334  - VAL  337  <=> TRP 1957  - SER 1960 )                          
 335: 6c70-A f8ft-A   253 - 259 <=> 1961 -1967   (LEU  339  - ASP  345  <=> PRO 1961  - LEU 1967 )                          
 335: 6c70-A f8ft-A   277 - 286 <=> 2028 -2037   (THR  363  - VAL  372  <=> SER 2028  - LEU 2037 )                          
 335: 6c70-A f8ft-A   292 - 313 <=> 2038 -2059   (TYR  378  - PHE  399  <=> PRO 2038  - ARG 2059 )                          
 335: 6c70-A f8ft-A   363 - 380 <=> 2074 -2091   (PHE  449  - TYR  466  <=> ASP 2074  - ILE 2091 )                          
 336: 6c70-A f8en-A    20 -  23 <=>   22 -  25   (VAL   22  - PHE   25  <=> LEU   22  - ALA   25 )                          
 336: 6c70-A f8en-A    39 -  42 <=>   26 -  29   (TYR   41  - VAL   44  <=> VAL   26  - ARG   29 )                          
 336: 6c70-A f8en-A    64 -  93 <=>   79 - 108   (ASP   66  - LYS   95  <=> ARG   79  - ARG  108 )                          
 336: 6c70-A f8en-A    95 -  98 <=>  109 - 112   (PHE   97  - THR  100  <=> ARG  109  - LEU  112 )                          
 336: 6c70-A f8en-A   256 - 290 <=>  114 - 148   (ALA  342  - ASN  376  <=> ALA  114  - ASP  148 )                          
 337: 6c70-A f61w-A    67 -  70 <=>   32 -  35   (ASP   69  - ALA   72  <=> ASP   32  - PRO   35 )                          
 337: 6c70-A f61w-A    71 -  94 <=>   39 -  62   (ASN   73  - ILE   96  <=> TRP   39  - GLU   62 )                          
 337: 6c70-A f61w-A   180 - 202 <=>   91 - 113   (TYR  197  - TRP  219  <=> SER   91  - VAL  113 )                          
 337: 6c70-A f61w-A   254 - 257 <=>  115 - 118   (VAL  340  - VAL  343  <=> ASP  115  - LYS  118 )                          
 337: 6c70-A f61w-A   259 - 278 <=>  126 - 145   (ASP  345  - LEU  364  <=> MET  126  - ASP  145 )                          
 337: 6c70-A f61w-A   294 - 297 <=>  150 - 153   (ALA  380  - ILE  383  <=> LEU  150  - ILE  153 )                          
 337: 6c70-A f61w-A   370 - 373 <=>  157 - 160   (PHE  456  - VAL  459  <=> THR  157  - LEU  160 )                          
 337: 6c70-A f61w-A   376 - 382 <=>  214 - 220   (ALA  462  - MET  468  <=> ALA  214  - LEU  220 )                          
 337: 6c70-A f61w-A   384 - 388 <=>  225 - 229   (LEU  470  - LYS  474  <=> ARG  225  - THR  229 )                          
 338: 6c70-A f6cz-A   174 - 177 <=>    1 -   4   (HIS  191  - ALA  194  <=> MET    1  - TRP    4 )                          
 338: 6c70-A f6cz-A   290 - 319 <=>   10 -  39   (ASN  376  - GLU  405  <=> THR   10  - ASP   39 )                          
 338: 6c70-A f6cz-A   322 - 325 <=>   40 -  43   (SER  408  - MET  411  <=> GLY   40  - ALA   43 )                          
 338: 6c70-A f6cz-A   351 - 357 <=>   44 -  50   (CYS  437  - ILE  443  <=> THR   44  - LEU   50 )                          
 338: 6c70-A f6cz-A   364 - 388 <=>   52 -  76   (THR  450  - LYS  474  <=> VAL   52  - ASP   76 )                          
 339: 6c70-A f78y-A    45 -  48 <=>    2 -   5   (LEU   47  - LEU   50  <=> THR    2  - ASN    5 )                          
 339: 6c70-A f78y-A    51 -  56 <=>   27 -  32   (TYR   53  - VAL   58  <=> MET   27  - LEU   32 )                          
 339: 6c70-A f78y-A    63 -  95 <=>   40 -  72   (ASP   65  - PHE   97  <=> ASP   40  - HIS   72 )                          
 339: 6c70-A f78y-A   260 - 264 <=>   74 -  78   (ALA  346  - ALA  350  <=> PRO   74  - VAL   78 )                          
 339: 6c70-A f78y-A   267 - 282 <=>   80 -  95   (LEU  353  - GLN  368  <=> THR   80  - GLN   95 )                          
 340: 6c70-A f5x9-A    64 -  97 <=>   19 -  52   (ASP   66  - LYS   99  <=> ALA   19  - LEU   52 )                          
 340: 6c70-A f5x9-A   100 - 103 <=>   54 -  57   (ALA  102  - ASN  105  <=> GLY   54  - TRP   57 )                          
 340: 6c70-A f5x9-A   247 - 286 <=>   59 -  98   (HIS  333  - VAL  372  <=> GLY   59  - GLU   98 )                          
 340: 6c70-A f5x9-A   287 - 290 <=>  101 - 104   (ASN  373  - ASN  376  <=> LEU  101  - THR  104 )                          
 340: 6c70-A f5x9-A   382 - 385 <=>  155 - 158   (MET  468  - VAL  471  <=> HIS  155  - ALA  158 )                          
 341: 6c70-A f8bs-A     5 -   8 <=>    4 -   7   (GLY    7  - ALA   10  <=> SER    4  - GLU    7 )                          
 341: 6c70-A f8bs-A    45 -  48 <=>   18 -  21   (LEU   47  - LEU   50  <=> GLY   18  - ARG   21 )                          
 341: 6c70-A f8bs-A    52 -  55 <=>   22 -  25   (GLY   54  - ALA   57  <=> ARG   22  - LEU   25 )                          
 341: 6c70-A f8bs-A    58 -  61 <=>   26 -  29   (LEU   60  - GLU   63  <=> ASP   26  - THR   29 )                          
 341: 6c70-A f8bs-A    63 -  89 <=>   62 -  88   (ASP   65  - PRO   91  <=> LEU   62  - ARG   88 )                          
 341: 6c70-A f8bs-A    91 - 108 <=>   89 - 106   (ARG   93  - HIS  110  <=> SER   89  - VAL  106 )                          
 341: 6c70-A f8bs-A   239 - 285 <=>  107 - 153   (ALA  325  - LYS  371  <=> MET  107  - GLY  153 )                          
 341: 6c70-A f8bs-A   286 - 290 <=>  155 - 159   (VAL  372  - ASN  376  <=> GLY  155  - ALA  159 )                          
 341: 6c70-A f8bs-A   367 - 370 <=>  188 - 191   (LEU  453  - PHE  456  <=> GLY  188  - GLY  191 )                          
 341: 6c70-A f8bs-A   374 - 377 <=>  259 - 262   (LEU  460  - VAL  463  <=> ALA  259  - SER  262 )                          
 341: 6c70-A f8bs-A   380 - 383 <=>  263 - 266   (TYR  466  - VAL  469  <=> VAL  263  - SER  266 )                          
 342: 6c70-A f6mf-A    58 -  61 <=>  278 - 281   (LEU   60  - GLU   63  <=> SER  278  - SER  281 )                          
 342: 6c70-A f6mf-A    63 -  66 <=>  380 - 383   (ASP   65  - ASP   68  <=> GLU  380  - PRO  383 )                          
 342: 6c70-A f6mf-A    71 -  88 <=>  384 - 401   (ASN   73  - PHE   90  <=> VAL  384  - LYS  401 )                          
 342: 6c70-A f6mf-A    90 -  95 <=>  402 - 407   (VAL   92  - PHE   97  <=> THR  402  - ALA  407 )                          
 342: 6c70-A f6mf-A   256 - 259 <=>  408 - 411   (ALA  342  - ASP  345  <=> GLY  408  - HIS  411 )                          
 342: 6c70-A f6mf-A   261 - 283 <=>  412 - 434   (TYR  347  - ALA  369  <=> ARG  412  - GLY  434 )                          
 342: 6c70-A f6mf-A   296 - 329 <=>  435 - 468   (VAL  382  - TYR  415  <=> ALA  435  - ALA  468 )                          
 342: 6c70-A f6mf-A   341 - 344 <=>  472 - 475   (LYS  427  - VAL  430  <=> ALA  472  - ASP  475 )                          
 342: 6c70-A f6mf-A   347 - 355 <=>  476 - 484   (VAL  433  - MET  441  <=> THR  476  - GLN  484 )                          
 342: 6c70-A f6mf-A   364 - 367 <=>  490 - 493   (THR  450  - LEU  453  <=> ALA  490  - CYS  493 )                          
 343: 6c70-A f6qm-A    70 -  91 <=>   11 -  32   (ALA   72  - ARG   93  <=> LEU   11  - VAL   32 )                          
 343: 6c70-A f6qm-A    92 -  95 <=>   34 -  37   (SER   94  - PHE   97  <=> SER   34  - ALA   37 )                          
 343: 6c70-A f6qm-A   259 - 283 <=>   39 -  63   (ASP  345  - ALA  369  <=> GLY   39  - ASN   63 )                          
 343: 6c70-A f6qm-A   296 - 307 <=>   66 -  77   (VAL  382  - VAL  393  <=> SER   66  - ASP   77 )                          
 343: 6c70-A f6qm-A   311 - 314 <=>  134 - 137   (CYS  397  - GLY  400  <=> THR  134  - PHE  137 )                          
 343: 6c70-A f6qm-A   316 - 319 <=>  164 - 167   (ARG  402  - GLU  405  <=> PHE  164  - TRP  167 )                          
 343: 6c70-A f6qm-A   333 - 337 <=>  187 - 191   (TRP  419  - SER  423  <=> VAL  187  - PRO  191 )                          
 344: 6c70-A f8bg-A    15 -  18 <=>    3 -   6   (ARG   17  - GLN   20  <=> GLU    3  - GLY    6 )                          
 344: 6c70-A f8bg-A    43 -  53 <=>   15 -  25   (THR   45  - MET   55  <=> HIS   15  - SER   25 )                          
 344: 6c70-A f8bg-A    54 -  58 <=>   27 -  31   (MET   56  - LEU   60  <=> LEU   27  - MET   31 )                          
 344: 6c70-A f8bg-A    63 -  89 <=>   90 - 116   (ASP   65  - PRO   91  <=> ILE   90  - LEU  116 )                          
 344: 6c70-A f8bg-A    92 -  95 <=>  117 - 120   (SER   94  - PHE   97  <=> LEU  117  - ALA  120 )                          
 344: 6c70-A f8bg-A   260 - 285 <=>  122 - 147   (ALA  346  - LYS  371  <=> ARG  122  - ALA  147 )                          
 345: 6c70-A f8ia-A    29 -  35 <=>   38 -  44   (SER   31  - PRO   37  <=> THR   38  - ARG   44 )                          
 345: 6c70-A f8ia-A   146 - 152 <=>  140 - 146   (GLY  148  - ASP  154  <=> SER  140  - ASP  146 )                          
 345: 6c70-A f8ia-A   164 - 167 <=>  162 - 165   (TYR  181  - ASN  184  <=> GLU  162  - VAL  165 )                          
 345: 6c70-A f8ia-A   172 - 175 <=>  178 - 181   (ALA  189  - VAL  192  <=> ASP  178  - GLN  181 )                          
 345: 6c70-A f8ia-A   281 - 284 <=>  399 - 402   (TYR  367  - THR  370  <=> GLY  399  - ASN  402 )                          
 345: 6c70-A f8ia-A   293 - 310 <=>  403 - 420   (ALA  379  - PHE  396  <=> ARG  403  - ASP  420 )                          
 345: 6c70-A f8ia-A   312 - 315 <=>  421 - 424   (ILE  398  - ASN  401  <=> THR  421  - ALA  424 )                          
 345: 6c70-A f8ia-A   361 - 364 <=>  468 - 471   (LYS  447  - THR  450  <=> GLN  468  - ALA  471 )                          
 345: 6c70-A f8ia-A   369 - 383 <=>  473 - 487   (LEU  455  - VAL  469  <=> GLN  473  - ALA  487 )                          
 345: 6c70-A f8ia-A   385 - 388 <=>  488 - 491   (VAL  471  - LYS  474  <=> ARG  488  - PRO  491 )                          
 346: 6c70-A f6r7-A    64 -  68 <=>   24 -  28   (ASP   66  - LEU   70  <=> ASP   24  - GLY   28 )                          
 346: 6c70-A f6r7-A    69 -  90 <=>   36 -  57   (THR   71  - VAL   92  <=> THR   36  - SER   57 )                          
 346: 6c70-A f6r7-A   141 - 144 <=>   64 -  67   (VAL  143  - TRP  146  <=> ARG   64  - GLY   67 )                          
 346: 6c70-A f6r7-A   183 - 198 <=>   70 -  85   (TYR  200  - LEU  215  <=> ALA   70  - ALA   85 )                          
 346: 6c70-A f6r7-A   258 - 285 <=>   99 - 126   (GLY  344  - LYS  371  <=> GLU   99  - GLN  126 )                          
 346: 6c70-A f6r7-A   369 - 374 <=>  131 - 136   (LEU  455  - LEU  460  <=> ASP  131  - VAL  136 )                          
 346: 6c70-A f6r7-A   375 - 379 <=>  168 - 172   (GLY  461  - THR  465  <=> PRO  168  - GLN  172 )                          
 346: 6c70-A f6r7-A   382 - 385 <=>  179 - 182   (MET  468  - VAL  471  <=> ARG  179  - ARG  182 )                          
 347: 6c70-A f5r8-A     1 -   4 <=>   34 -  37   (PHE    3  - GLN    6  <=> ALA   34  - SER   37 )                          
 347: 6c70-A f5r8-A   102 - 105 <=>   38 -  41   (TRP  104  - PRO  107  <=> ILE   38  - VAL   41 )                          
 347: 6c70-A f5r8-A   114 - 123 <=>   63 -  72   (SER  116  - ILE  125  <=> GLN   63  - GLU   72 )                          
 347: 6c70-A f5r8-A   211 - 215 <=>  122 - 126   (GLN  228  - ALA  232  <=> ILE  122  - ARG  126 )                          
 347: 6c70-A f5r8-A   220 - 223 <=>  140 - 143   (LEU  237  - LEU  240  <=> ILE  140  - GLY  143 )                          
 347: 6c70-A f5r8-A   227 - 231 <=>  238 - 242   (GLY  313  - LYS  317  <=> VAL  238  - GLY  242 )                          
 347: 6c70-A f5r8-A   253 - 256 <=>  830 - 833   (LEU  339  - ALA  342  <=> ARG  830  - LEU  833 )                          
 347: 6c70-A f5r8-A   259 - 264 <=>  834 - 839   (ASP  345  - ALA  350  <=> GLY  834  - LEU  839 )                          
 347: 6c70-A f5r8-A   267 - 274 <=>  840 - 847   (LEU  353  - ILE  360  <=> SER  840  - ASP  847 )                          
 347: 6c70-A f5r8-A   277 - 286 <=>  848 - 857   (THR  363  - VAL  372  <=> ALA  848  - LEU  857 )                          
 347: 6c70-A f5r8-A   292 - 312 <=>  858 - 878   (TYR  378  - ILE  398  <=> ALA  858  - LEU  878 )                          
 347: 6c70-A f5r8-A   313 - 316 <=>  895 - 898   (PHE  399  - ARG  402  <=> LEU  895  - ASP  898 )                          
 347: 6c70-A f5r8-A   366 - 380 <=>  901 - 915   (SER  452  - TYR  466  <=> SER  901  - LEU  915 )                          
 348: 6c70-A f6rh-A     2 -   6 <=>  147 - 151   (LYS    4  - LEU    8  <=> HIS  147  - VAL  151 )                          
 348: 6c70-A f6rh-A     8 -  11 <=>  167 - 170   (ALA   10  - LEU   13  <=> LYS  167  - ARG  170 )                          
 348: 6c70-A f6rh-A    26 -  29 <=>  215 - 218   (ASN   28  - SER   31  <=> PHE  215  - GLY  218 )                          
 348: 6c70-A f6rh-A    30 -  35 <=>  220 - 225   (GLU   32  - PRO   37  <=> ALA  220  - SER  225 )                          
 348: 6c70-A f6rh-A    90 -  93 <=>  236 - 239   (VAL   92  - LYS   95  <=> GLY  236  - GLU  239 )                          
 348: 6c70-A f6rh-A   252 - 255 <=>  246 - 249   (ARG  338  - THR  341  <=> GLU  246  - GLY  249 )                          
 348: 6c70-A f6rh-A   257 - 267 <=>  250 - 260   (VAL  343  - LEU  353  <=> GLU  250  - GLY  260 )                          
 348: 6c70-A f6rh-A   277 - 286 <=>  324 - 333   (THR  363  - VAL  372  <=> SER  324  - LEU  333 )                          
 348: 6c70-A f6rh-A   292 - 312 <=>  334 - 354   (TYR  378  - ILE  398  <=> THR  334  - LEU  354 )                          
 348: 6c70-A f6rh-A   313 - 316 <=>  371 - 374   (PHE  399  - ARG  402  <=> GLY  371  - SER  374 )                          
 348: 6c70-A f6rh-A   366 - 380 <=>  376 - 390   (SER  452  - TYR  466  <=> THR  376  - LEU  390 )                          
 348: 6c70-A f6rh-A   385 - 388 <=>  417 - 420   (VAL  471  - LYS  474  <=> ALA  417  - VAL  420 )                          
 349: 6c70-A f6mb-A    65 -  77 <=>   23 -  35   (VAL   67  - PHE   79  <=> THR   23  - LEU   35 )                          
 349: 6c70-A f6mb-A    78 -  88 <=>   39 -  49   (PHE   80  - PHE   90  <=> SER   39  - ALA   49 )                          
 349: 6c70-A f6mb-A    90 -  94 <=>   50 -  54   (VAL   92  - ILE   96  <=> VAL   50  - GLU   54 )                          
 349: 6c70-A f6mb-A   259 - 284 <=>   55 -  80   (ASP  345  - THR  370  <=> GLN   55  - THR   80 )                          
 349: 6c70-A f6mb-A   285 - 290 <=>   82 -  87   (LYS  371  - ASN  376  <=> ARG   82  - ALA   87 )                          
 350: 6c70-A f74o-A    69 -  72 <=>    1 -   4   (THR   71  - THR   74  <=> MET    1  - HIS    4 )                          
 350: 6c70-A f74o-A    77 - 103 <=>    5 -  31   (PHE   79  - ASN  105  <=> PRO    5  - GLY   31 )                          
 350: 6c70-A f74o-A   131 - 137 <=>   55 -  61   (PHE  133  - THR  139  <=> LYS   55  - MET   61 )                          
 350: 6c70-A f74o-A   147 - 150 <=>   74 -  77   (ILE  149  - ILE  152  <=> MET   74  - ILE   77 )                          
 350: 6c70-A f74o-A   158 - 161 <=>   86 -  89   (LEU  175  - ARG  178  <=> HIS   86  - MET   89 )                          
 350: 6c70-A f74o-A   182 - 185 <=>  109 - 112   (PHE  199  - LEU  202  <=> PRO  109  - ALA  112 )                          
 350: 6c70-A f74o-A   193 - 217 <=>  149 - 173   (ASN  210  - MET  234  <=> CYS  149  - GLY  173 )                          
 350: 6c70-A f74o-A   239 - 243 <=>  174 - 178   (ALA  325  - TRP  329  <=> ASN  174  - ALA  178 )                          
 350: 6c70-A f74o-A   246 - 258 <=>  179 - 191   (ARG  332  - GLY  344  <=> ASN  179  - PRO  191 )                          
 350: 6c70-A f74o-A   262 - 269 <=>  194 - 201   (GLY  348  - MET  355  <=> ALA  194  - VAL  201 )                          
 350: 6c70-A f74o-A   272 - 284 <=>  202 - 214   (THR  358  - THR  370  <=> SER  202  - ALA  214 )                          
 350: 6c70-A f74o-A   285 - 288 <=>  216 - 219   (LYS  371  - GLY  374  <=> LEU  216  - ASP  219 )                          
 350: 6c70-A f74o-A   305 - 308 <=>  249 - 252   (GLY  391  - PHE  394  <=> ALA  249  - MET  252 )                          
 350: 6c70-A f74o-A   364 - 367 <=>  262 - 265   (THR  450  - LEU  453  <=> ARG  262  - SER  265 )                          
 350: 6c70-A f74o-A   373 - 376 <=>  270 - 273   (VAL  459  - ALA  462  <=> HIS  270  - ILE  273 )                          
 350: 6c70-A f74o-A   378 - 388 <=>  274 - 284   (VAL  464  - LYS  474  <=> GLU  274  - ALA  284 )                          
 351: 6c70-A f500-A    31 -  37 <=>    4 -  10   (GLY   33  - ARG   39  <=> TYR    4  - LYS   10 )                          
 351: 6c70-A f500-A    38 -  63 <=>   12 -  37   (ILE   40  - ASP   65  <=> HIS   12  - ASP   37 )                          
 351: 6c70-A f500-A    65 -  92 <=>   85 - 112   (VAL   67  - SER   94  <=> PHE   85  - VAL  112 )                          
 351: 6c70-A f500-A   264 - 287 <=>  129 - 152   (ALA  350  - ASN  373  <=> LEU  129  - ASN  152 )                          
 351: 6c70-A f500-A   292 - 295 <=>  157 - 160   (TYR  378  - THR  381  <=> GLU  157  - VAL  160 )                          
 351: 6c70-A f500-A   308 - 311 <=>  168 - 171   (PHE  394  - CYS  397  <=> PRO  168  - SER  171 )                          
 352: 6c70-A f7m2-A     4 -  22 <=>   60 -  78   (GLN    6  - HIS   24  <=> TRP   60  - ILE   78 )                          
 352: 6c70-A f7m2-A    33 -  63 <=>  142 - 172   (LYS   35  - ASP   65  <=> GLN  142  - ASP  172 )                          
 352: 6c70-A f7m2-A    64 -  89 <=>  191 - 216   (ASP   66  - PRO   91  <=> THR  191  - GLU  216 )                          
 352: 6c70-A f7m2-A    96 -  99 <=>  250 - 253   (TYR   98  - LEU  101  <=> ALA  250  - ILE  253 )                          
 352: 6c70-A f7m2-A   261 - 286 <=>  258 - 283   (TYR  347  - VAL  372  <=> LEU  258  - ALA  283 )                          
 353: 6c70-A f7wf-A    63 -  89 <=>   18 -  44   (ASP   65  - PRO   91  <=> GLY   18  - SER   44 )                          
 353: 6c70-A f7wf-A    91 - 102 <=>   45 -  56   (ARG   93  - TRP  104  <=> PHE   45  - SER   56 )                          
 353: 6c70-A f7wf-A   247 - 286 <=>   59 -  98   (HIS  333  - VAL  372  <=> GLY   59  - GLU   98 )                          
 353: 6c70-A f7wf-A   287 - 290 <=>  101 - 104   (ASN  373  - ASN  376  <=> ARG  101  - MET  104 )                          
 353: 6c70-A f7wf-A   382 - 387 <=>  155 - 160   (MET  468  - LEU  473  <=> HIS  155  - ALA  160 )                          
 354: 6c70-A f6sr-A    53 -  65 <=>   32 -  44   (MET   55  - VAL   67  <=> LEU   32  - GLY   44 )                          
 354: 6c70-A f6sr-A    66 -  92 <=>   46 -  72   (ASP   68  - SER   94  <=> LEU   46  - ALA   72 )                          
 354: 6c70-A f6sr-A    98 - 102 <=>  156 - 160   (THR  100  - TRP  104  <=> GLY  156  - GLY  160 )                          
 354: 6c70-A f6sr-A   259 - 262 <=>  167 - 170   (ASP  345  - GLY  348  <=> ALA  167  - LEU  170 )                          
 354: 6c70-A f6sr-A   263 - 281 <=>  172 - 190   (VAL  349  - TYR  367  <=> TYR  172  - ALA  190 )                          
 354: 6c70-A f6sr-A   288 - 291 <=>  200 - 203   (GLY  374  - VAL  377  <=> ARG  200  - PRO  203 )                          
 354: 6c70-A f6sr-A   316 - 319 <=>  256 - 259   (ARG  402  - GLU  405  <=> TRP  256  - GLN  259 )                          
 354: 6c70-A f6sr-A   366 - 388 <=>  262 - 284   (SER  452  - LYS  474  <=> ALA  262  - ARG  284 )                          
 355: 6c70-A f5qp-A    63 -  79 <=>   40 -  56   (ASP   65  - LEU   81  <=> SER   40  - VAL   56 )                          
 355: 6c70-A f5qp-A    80 -  94 <=>   58 -  72   (HIS   82  - ILE   96  <=> ILE   58  - LEU   72 )                          
 355: 6c70-A f5qp-A   102 - 107 <=>   82 -  87   (TRP  104  - SER  109  <=> VAL   82  - PRO   87 )                          
 355: 6c70-A f5qp-A   185 - 191 <=>  104 - 110   (LEU  202  - VAL  208  <=> ILE  104  - LEU  110 )                          
 355: 6c70-A f5qp-A   196 - 202 <=>  147 - 153   (ASP  213  - TRP  219  <=> LEU  147  - ALA  153 )                          
 355: 6c70-A f5qp-A   203 - 211 <=>  155 - 163   (LEU  220  - GLN  228  <=> ALA  155  - LEU  163 )                          
 355: 6c70-A f5qp-A   246 - 287 <=>  165 - 206   (ARG  332  - ASN  373  <=> ASN  165  - GLY  206 )                          
 355: 6c70-A f5qp-A   359 - 362 <=>  226 - 229   (GLY  445  - PHE  448  <=> LEU  226  - GLY  229 )                          
 355: 6c70-A f5qp-A   369 - 376 <=>  274 - 281   (LEU  455  - ALA  462  <=> ILE  274  - THR  281 )                          
 355: 6c70-A f5qp-A   377 - 380 <=>  306 - 309   (VAL  463  - TYR  466  <=> ASP  306  - GLU  309 )                          
 355: 6c70-A f5qp-A   382 - 388 <=>  311 - 317   (MET  468  - LYS  474  <=> GLY  311  - PHE  317 )                          
 356: 6c70-A f65f-A    23 -  26 <=>    1 -   4   (PHE   25  - ASN   28  <=> MET    1  - ARG    4 )                          
 356: 6c70-A f65f-A    63 -  88 <=>   99 - 124   (ASP   65  - PHE   90  <=> GLY   99  - GLU  124 )                          
 356: 6c70-A f65f-A    90 -  93 <=>  125 - 128   (VAL   92  - LYS   95  <=> SER  125  - GLN  128 )                          
 356: 6c70-A f65f-A    95 -  99 <=>  130 - 134   (PHE   97  - LEU  101  <=> ILE  130  - LEU  134 )                          
 356: 6c70-A f65f-A   245 - 249 <=>  153 - 157   (GLU  331  - HIS  335  <=> GLU  153  - LEU  157 )                          
 356: 6c70-A f65f-A   255 - 285 <=>  163 - 193   (THR  341  - LYS  371  <=> GLN  163  - MET  193 )                          
 356: 6c70-A f65f-A   290 - 296 <=>  202 - 208   (ASN  376  - VAL  382  <=> ALA  202  - ASP  208 )                          
 356: 6c70-A f65f-A   302 - 305 <=>  210 - 213   (TYR  388  - GLY  391  <=> PRO  210  - PRO  213 )                          
 356: 6c70-A f65f-A   369 - 372 <=>  214 - 217   (LEU  455  - SER  458  <=> VAL  214  - GLU  217 )                          
 357: 6c70-A f6it-A     1 -   4 <=>   36 -  39   (PHE    3  - GLN    6  <=> SER   36  - VAL   39 )                          
 357: 6c70-A f6it-A    16 -  19 <=>  148 - 151   (VAL   18  - GLY   21  <=> GLY  148  - LEU  151 )                          
 357: 6c70-A f6it-A    29 -  39 <=>  157 - 167   (SER   31  - TYR   41  <=> ASP  157  - VAL  167 )                          
 357: 6c70-A f6it-A    60 -  97 <=>  255 - 292   (MET   62  - LYS   99  <=> THR  255  - GLY  292 )                          
 357: 6c70-A f6it-A   132 - 146 <=>  304 - 318   (CYS  134  - GLY  148  <=> PRO  304  - HIS  318 )                          
 357: 6c70-A f6it-A   153 - 157 <=>  382 - 386   (SER  155  - ARG  174  <=> ALA  382  - GLY  386 )                          
 357: 6c70-A f6it-A   158 - 162 <=>  389 - 393   (LEU  175  - THR  179  <=> SER  389  - SER  393 )                          
 357: 6c70-A f6it-A   199 - 211 <=>  412 - 424   (PHE  216  - GLN  228  <=> ALA  412  - GLU  424 )                          
 357: 6c70-A f6it-A   213 - 216 <=>  427 - 430   (LEU  230  - ILE  233  <=> VAL  427  - PRO  430 )                          
 357: 6c70-A f6it-A   238 - 244 <=>  455 - 461   (SER  324  - VAL  330  <=> PRO  455  - HIS  461 )                          
 357: 6c70-A f6it-A   247 - 283 <=>  462 - 498   (HIS  333  - ALA  369  <=> ARG  462  - PHE  498 )                          
 357: 6c70-A f6it-A   285 - 290 <=>  499 - 504   (LYS  371  - ASN  376  <=> PRO  499  - THR  504 )                          
 358: 6c70-A f6py-A    28 -  61 <=>    1 -  34   (TYR   30  - GLU   63  <=> MET    1  - ASN   34 )                          
 358: 6c70-A f6py-A    67 -  91 <=>   35 -  59   (ASP   69  - ARG   93  <=> PHE   35  - GLU   59 )                          
 358: 6c70-A f6py-A   260 - 263 <=>   69 -  72   (ALA  346  - VAL  349  <=> SER   69  - ILE   72 )                          
 358: 6c70-A f6py-A   264 - 282 <=>   74 -  92   (ALA  350  - GLN  368  <=> PHE   74  - ASP   92 )                          
 359: 6c70-A f7k6-A    62 -  65 <=>   33 -  36   (SER   64  - VAL   67  <=> ALA   33  - THR   36 )                          
 359: 6c70-A f7k6-A    68 -  96 <=>   37 -  65   (LEU   70  - TYR   98  <=> SER   37  - LEU   65 )                          
 359: 6c70-A f7k6-A   130 - 133 <=>   70 -  73   (LEU  132  - VAL  135  <=> SER   70  - VAL   73 )                          
 359: 6c70-A f7k6-A   187 - 195 <=>  100 - 108   (ILE  204  - LEU  212  <=> ASP  100  - ILE  108 )                          
 359: 6c70-A f7k6-A   260 - 285 <=>  129 - 154   (ALA  346  - LYS  371  <=> ASP  129  - LEU  154 )                          
 359: 6c70-A f7k6-A   286 - 289 <=>  156 - 159   (VAL  372  - VAL  375  <=> SER  156  - SER  159 )                          
 359: 6c70-A f7k6-A   295 - 298 <=>  191 - 194   (THR  381  - GLY  384  <=> SER  191  - GLN  194 )                          
 360: 6c70-A f6p2-A    64 -  67 <=>   16 -  19   (ASP   66  - ASP   69  <=> PRO   16  - SER   19 )                          
 360: 6c70-A f6p2-A    70 -  92 <=>   20 -  42   (ALA   72  - SER   94  <=> TRP   20  - ALA   42 )                          
 360: 6c70-A f6p2-A   263 - 285 <=>   45 -  67   (VAL  349  - LYS  371  <=> GLY   45  - ALA   67 )                          
 360: 6c70-A f6p2-A   288 - 291 <=>  124 - 127   (GLY  374  - VAL  377  <=> VAL  124  - GLY  127 )                          
 361: 6c70-A f67z-A     4 -   7 <=>    1 -   4   (GLN    6  - VAL    9  <=> MET    1  - ASP    4 )                          
 361: 6c70-A f67z-A    10 -  13 <=>    5 -   8   (LEU   12  - ASN   15  <=> THR    5  - SER    8 )                          
 361: 6c70-A f67z-A    15 -  20 <=>    9 -  14   (ARG   17  - VAL   22  <=> PRO    9  - GLY   14 )                          
 361: 6c70-A f67z-A    60 -  91 <=>   30 -  61   (MET   62  - ARG   93  <=> PRO   30  - ARG   61 )                          
 361: 6c70-A f67z-A   263 - 284 <=>   64 -  85   (VAL  349  - THR  370  <=> ASP   64  - VAL   85 )                          
 361: 6c70-A f67z-A   285 - 288 <=>   87 -  90   (LYS  371  - GLY  374  <=> ASP   87  - GLY   90 )                          
 361: 6c70-A f67z-A   292 - 299 <=>   92 -  99   (TYR  378  - TYR  385  <=> GLY   92  - ILE   99 )                          
 362: 6c70-A f8af-A    40 -  60 <=>   25 -  45   (CYS   42  - MET   62  <=> SER   25  - ASN   45 )                          
 362: 6c70-A f8af-A    64 -  67 <=>   93 -  96   (ASP   66  - ASP   69  <=> ARG   93  - LEU   96 )                          
 362: 6c70-A f8af-A    69 -  93 <=>   97 - 121   (THR   71  - LYS   95  <=> ASP   97  - GLU  121 )                          
 362: 6c70-A f8af-A    95 -  98 <=>  122 - 125   (PHE   97  - THR  100  <=> LEU  122  - ASP  125 )                          
 362: 6c70-A f8af-A   255 - 262 <=>  127 - 134   (THR  341  - GLY  348  <=> GLN  127  - ASP  134 )                          
 362: 6c70-A f8af-A   263 - 286 <=>  136 - 159   (VAL  349  - VAL  372  <=> SER  136  - HIS  159 )                          
 362: 6c70-A f8af-A   287 - 290 <=>  162 - 165   (ASN  373  - ASN  376  <=> LEU  162  - SER  165 )                          
 362: 6c70-A f8af-A   330 - 334 <=>  354 - 358   (SER  416  - TYR  420  <=> CYS  354  - ARG  358 )                          
 362: 6c70-A f8af-A   338 - 346 <=>  364 - 372   (GLU  424  - ILE  432  <=> HIS  364  - ARG  372 )                          
 363: 6c70-A f7mf-A     9 -  15 <=>   30 -  36   (ASP   11  - ARG   17  <=> THR   30  - SER   36 )                          
 363: 6c70-A f7mf-A    27 -  30 <=>   38 -  41   (TYR   29  - GLU   32  <=> ALA   38  - LEU   41 )                          
 363: 6c70-A f7mf-A    34 -  62 <=>   86 - 114   (PHE   36  - SER   64  <=> GLY   86  - ARG  114 )                          
 363: 6c70-A f7mf-A    64 -  93 <=>  138 - 167   (ASP   66  - LYS   95  <=> VAL  138  - LYS  167 )                          
 363: 6c70-A f7mf-A   194 - 197 <=>  170 - 173   (SER  211  - VAL  214  <=> TRP  170  - VAL  173 )                          
 363: 6c70-A f7mf-A   264 - 282 <=>  175 - 193   (ALA  350  - GLN  368  <=> ARG  175  - ALA  193 )                          
 363: 6c70-A f7mf-A   385 - 388 <=>  200 - 203   (VAL  471  - LYS  474  <=> ALA  200  - ALA  203 )                          
 364: 6c70-A f6jg-A     4 -   9 <=>   46 -  51   (GLN    6  - ASP   11  <=> LEU   46  - GLU   51 )                          
 364: 6c70-A f6jg-A    10 -  20 <=>   53 -  63   (LEU   12  - VAL   22  <=> TRP   53  - ARG   63 )                          
 364: 6c70-A f6jg-A    21 -  24 <=>   84 -  87   (GLY   23  - MET   26  <=> LEU   84  - GLY   87 )                          
 364: 6c70-A f6jg-A    29 -  32 <=>  149 - 152   (SER   31  - LYS   34  <=> ALA  149  - ARG  152 )                          
 364: 6c70-A f6jg-A   122 - 129 <=>  186 - 193   (ALA  124  - LEU  131  <=> ALA  186  - THR  193 )                          
 364: 6c70-A f6jg-A   132 - 136 <=>  194 - 198   (CYS  134  - ALA  138  <=> LYS  194  - TRP  198 )                          
 364: 6c70-A f6jg-A   139 - 142 <=>  199 - 202   (PHE  141  - ILE  144  <=> GLU  199  - ASN  202 )                          
 364: 6c70-A f6jg-A   174 - 179 <=>  206 - 211   (HIS  191  - ILE  196  <=> SER  206  - VAL  211 )                          
 364: 6c70-A f6jg-A   180 - 210 <=>  227 - 257   (TYR  197  - LEU  227  <=> SER  227  - ALA  257 )                          
 364: 6c70-A f6jg-A   247 - 271 <=>  258 - 282   (HIS  333  - THR  357  <=> LYS  258  - ARG  282 )                          
 364: 6c70-A f6jg-A   273 - 276 <=>  296 - 299   (THR  359  - LEU  362  <=> ALA  296  - VAL  299 )                          
 364: 6c70-A f6jg-A   301 - 304 <=>  310 - 313   (LEU  387  - LEU  390  <=> GLY  310  - LEU  313 )                          
 364: 6c70-A f6jg-A   309 - 312 <=>  333 - 336   (LEU  395  - ILE  398  <=> ALA  333  - SER  336 )                          
 364: 6c70-A f6jg-A   361 - 364 <=>  342 - 345   (LYS  447  - THR  450  <=> SER  342  - PRO  345 )                          
 364: 6c70-A f6jg-A   370 - 373 <=>  366 - 369   (PHE  456  - VAL  459  <=> THR  366  - THR  369 )                          
 365: 6c70-A f51h-A    64 -  89 <=>   19 -  44   (ASP   66  - PRO   91  <=> ALA   19  - SER   44 )                          
 365: 6c70-A f51h-A    91 - 102 <=>   45 -  56   (ARG   93  - TRP  104  <=> VAL   45  - GLN   56 )                          
 365: 6c70-A f51h-A   250 - 260 <=>   59 -  69   (VAL  336  - ALA  346  <=> GLY   59  - ALA   69 )                          
 365: 6c70-A f51h-A   261 - 286 <=>   73 -  98   (TYR  347  - VAL  372  <=> LEU   73  - GLU   98 )                          
 365: 6c70-A f51h-A   287 - 290 <=>  101 - 104   (ASN  373  - ASN  376  <=> PHE  101  - THR  104 )                          
 365: 6c70-A f51h-A   382 - 386 <=>  155 - 159   (MET  468  - GLN  472  <=> ALA  155  - ALA  159 )                          
 366: 6c70-A f5rp-A    20 -  23 <=>   33 -  36   (VAL   22  - PHE   25  <=> LYS   33  - LEU   36 )                          
 366: 6c70-A f5rp-A    39 -  62 <=>   39 -  62   (TYR   41  - SER   64  <=> GLN   39  - ARG   62 )                          
 366: 6c70-A f5rp-A    63 -  78 <=>   66 -  81   (ASP   65  - PHE   80  <=> ALA   66  - VAL   81 )                          
 366: 6c70-A f5rp-A    79 -  83 <=>   83 -  87   (LEU   81  - VAL   85  <=> PHE   83  - PRO   87 )                          
 366: 6c70-A f5rp-A    84 -  95 <=>   89 - 100   (LYS   86  - PHE   97  <=> LEU   89  - PRO  100 )                          
 366: 6c70-A f5rp-A   259 - 281 <=>  101 - 123   (ASP  345  - TYR  367  <=> VAL  101  - LEU  123 )                          
 366: 6c70-A f5rp-A   283 - 294 <=>  124 - 135   (ALA  369  - ALA  380  <=> GLN  124  - GLU  135 )                          
 366: 6c70-A f5rp-A   300 - 303 <=>  138 - 141   (LEU  386  - THR  389  <=> VAL  138  - PRO  141 )                          
 366: 6c70-A f5rp-A   305 - 308 <=>  180 - 183   (GLY  391  - PHE  394  <=> LEU  180  - SER  183 )                          
 366: 6c70-A f5rp-A   326 - 333 <=>  273 - 280   (GLU  412  - TRP  419  <=> SER  273  - ARG  280 )                          
 366: 6c70-A f5rp-A   336 - 339 <=>  281 - 284   (GLY  422  - GLU  425  <=> LYS  281  - ARG  284 )                          
 367: 6c70-A f50w-A    69 -  95 <=>   35 -  61   (THR   71  - PHE   97  <=> ASP   35  - ILE   61 )                          
 367: 6c70-A f50w-A   199 - 202 <=>   65 -  68   (PHE  216  - TRP  219  <=> VAL   65  - CYS   68 )                          
 367: 6c70-A f50w-A   205 - 208 <=>   69 -  72   (PHE  222  - GLU  225  <=> ASP   69  - GLN   72 )                          
 367: 6c70-A f50w-A   262 - 278 <=>   77 -  93   (GLY  348  - LEU  364  <=> HIS   77  - GLY   93 )                          
 367: 6c70-A f50w-A   362 - 367 <=>   97 - 102   (PHE  448  - LEU  453  <=> PRO   97  - TYR  102 )                          
 368: 6c70-A f6y6-A     1 -   6 <=>  134 - 139   (PHE    3  - LEU    8  <=> ARG  134  - LEU  139 )                          
 368: 6c70-A f6y6-A     9 -  20 <=>  140 - 151   (ASP   11  - VAL   22  <=> THR  140  - THR  151 )                          
 368: 6c70-A f6y6-A    63 -  89 <=>  264 - 290   (ASP   65  - PRO   91  <=> SER  264  - PRO  290 )                          
 368: 6c70-A f6y6-A   146 - 151 <=>  341 - 346   (GLY  148  - GLU  153  <=> PRO  341  - PHE  346 )                          
 368: 6c70-A f6y6-A   168 - 172 <=>  351 - 355   (ALA  185  - ALA  189  <=> SER  351  - THR  355 )                          
 368: 6c70-A f6y6-A   173 - 205 <=>  358 - 390   (GLY  190  - PHE  222  <=> GLU  358  - GLY  390 )                          
 368: 6c70-A f6y6-A   250 - 253 <=>  394 - 397   (VAL  336  - LEU  339  <=> VAL  394  - ALA  397 )                          
 368: 6c70-A f6y6-A   261 - 285 <=>  410 - 434   (TYR  347  - LYS  371  <=> GLY  410  - ASP  434 )                          
 368: 6c70-A f6y6-A   287 - 290 <=>  460 - 463   (ASN  373  - ASN  376  <=> ALA  460  - GLU  463 )                          
 369: 6c70-A f6z7-A     4 -  22 <=>   43 -  61   (GLN    6  - HIS   24  <=> TYR   43  - VAL   61 )                          
 369: 6c70-A f6z7-A    31 -  34 <=>  129 - 132   (GLY   33  - PHE   36  <=> PHE  129  - ILE  132 )                          
 369: 6c70-A f6z7-A    35 -  63 <=>  134 - 162   (PRO   37  - ASP   65  <=> GLY  134  - GLY  162 )                          
 369: 6c70-A f6z7-A    64 -  89 <=>  181 - 206   (ASP   66  - PRO   91  <=> TRP  181  - GLU  206 )                          
 369: 6c70-A f6z7-A    96 -  99 <=>  240 - 243   (TYR   98  - LEU  101  <=> ALA  240  - LEU  243 )                          
 369: 6c70-A f6z7-A   261 - 285 <=>  248 - 272   (TYR  347  - LYS  371  <=> MET  248  - GLY  272 )                          
 370: 6c70-A f7d4-A    65 -  69 <=>   58 -  62   (VAL   67  - THR   71  <=> ALA   58  - THR   62 )                          
 370: 6c70-A f7d4-A    79 -  90 <=>   72 -  83   (LEU   81  - VAL   92  <=> ALA   72  - ALA   83 )                          
 370: 6c70-A f7d4-A    92 -  95 <=>   84 -  87   (SER   94  - PHE   97  <=> VAL   84  - THR   87 )                          
 370: 6c70-A f7d4-A   259 - 281 <=>   89 - 111   (ASP  345  - TYR  367  <=> THR   89  - ASN  111 )                          
 370: 6c70-A f7d4-A   284 - 287 <=>  114 - 117   (THR  370  - ASN  373  <=> LEU  114  - VAL  117 )                          
 370: 6c70-A f7d4-A   289 - 327 <=>  144 - 182   (VAL  375  - ALA  413  <=> ASN  144  - THR  182 )                          
 370: 6c70-A f7d4-A   352 - 357 <=>  184 - 189   (GLN  438  - ILE  443  <=> SER  184  - SER  189 )                          
 370: 6c70-A f7d4-A   364 - 367 <=>  191 - 194   (THR  450  - LEU  453  <=> GLY  191  - MET  194 )                          
 370: 6c70-A f7d4-A   369 - 379 <=>  195 - 205   (LEU  455  - THR  465  <=> MET  195  - ALA  205 )                          
 371: 6c70-A f7mm-A    64 -  98 <=>   27 -  61   (ASP   66  - THR  100  <=> ASN   27  - ALA   61 )                          
 371: 6c70-A f7mm-A   100 - 103 <=>   62 -  65   (ALA  102  - ASN  105  <=> TYR   62  - ALA   65 )                          
 371: 6c70-A f7mm-A   187 - 190 <=>   82 -  85   (ILE  204  - ALA  207  <=> PRO   82  - ALA   85 )                          
 371: 6c70-A f7mm-A   192 - 202 <=>   86 -  96   (SER  209  - TRP  219  <=> ARG   86  - ALA   96 )                          
 371: 6c70-A f7mm-A   253 - 256 <=>   99 - 102   (LEU  339  - ALA  342  <=> MET   99  - PRO  102 )                          
 371: 6c70-A f7mm-A   264 - 285 <=>  119 - 140   (ALA  350  - LYS  371  <=> ARG  119  - ARG  140 )                          
 371: 6c70-A f7mm-A   286 - 294 <=>  143 - 151   (VAL  372  - ALA  380  <=> VAL  143  - THR  151 )                          
 371: 6c70-A f7mm-A   296 - 299 <=>  152 - 155   (VAL  382  - TYR  385  <=> ALA  152  - PRO  155 )                          
 371: 6c70-A f7mm-A   303 - 306 <=>  156 - 159   (THR  389  - GLN  392  <=> THR  156  - GLU  159 )                          
 371: 6c70-A f7mm-A   357 - 361 <=>  164 - 168   (ILE  443  - LYS  447  <=> PRO  164  - VAL  168 )                          
 371: 6c70-A f7mm-A   379 - 383 <=>  201 - 205   (THR  465  - VAL  469  <=> ALA  201  - PHE  205 )                          
 372: 6c70-A f6pb-A    63 - 102 <=>   27 -  66   (ASP   65  - TRP  104  <=> PHE   27  - LEU   66 )                          
 372: 6c70-A f6pb-A   252 - 255 <=>   67 -  70   (ARG  338  - THR  341  <=> GLY   67  - GLU   70 )                          
 372: 6c70-A f6pb-A   262 - 273 <=>   73 -  84   (GLY  348  - THR  359  <=> PRO   73  - THR   84 )                          
 372: 6c70-A f6pb-A   276 - 283 <=>   98 - 105   (LEU  362  - ALA  369  <=> GLN   98  - ASN  105 )                          
 372: 6c70-A f6pb-A   380 - 388 <=>  107 - 115   (TYR  466  - LYS  474  <=> THR  107  - ASP  115 )                          
 373: 6c70-A f7hb-A    64 - 100 <=>   20 -  56   (ASP   66  - ALA  102  <=> ALA   20  - GLY   56 )                          
 373: 6c70-A f7hb-A   249 - 260 <=>   63 -  74   (HIS  335  - ALA  346  <=> GLY   63  - ALA   74 )                          
 373: 6c70-A f7hb-A   261 - 286 <=>   77 - 102   (TYR  347  - VAL  372  <=> ALA   77  - GLU  102 )                          
 373: 6c70-A f7hb-A   287 - 290 <=>  105 - 108   (ASN  373  - ASN  376  <=> ARG  105  - MET  108 )                          
 373: 6c70-A f7hb-A   382 - 387 <=>  159 - 164   (MET  468  - LEU  473  <=> HIS  159  - ALA  164 )                          
 374: 6c70-A f7i4-A     4 -   7 <=>   20 -  23   (GLN    6  - VAL    9  <=> ARG   20  - ASP   23 )                          
 374: 6c70-A f7i4-A    24 -  27 <=>   28 -  31   (MET   26  - TYR   29  <=> ASN   28  - GLN   31 )                          
 374: 6c70-A f7i4-A    64 -  92 <=>   65 -  93   (ASP   66  - SER   94  <=> ARG   65  - GLY   93 )                          
 374: 6c70-A f7i4-A   263 - 278 <=>   98 - 113   (VAL  349  - LEU  364  <=> ASP   98  - CYS  113 )                          
 374: 6c70-A f7i4-A   282 - 287 <=>  165 - 170   (GLN  368  - ASN  373  <=> LEU  165  - ALA  170 )                          
 374: 6c70-A f7i4-A   290 - 294 <=>  197 - 201   (ASN  376  - ALA  380  <=> ALA  197  - GLN  201 )                          
 374: 6c70-A f7i4-A   346 - 354 <=>  258 - 266   (ILE  432  - ALA  440  <=> MET  258  - ALA  266 )                          
 374: 6c70-A f7i4-A   355 - 358 <=>  270 - 273   (MET  441  - SER  444  <=> LEU  270  - ALA  273 )                          
 374: 6c70-A f7i4-A   361 - 364 <=>  281 - 284   (LYS  447  - THR  450  <=> ARG  281  - ALA  284 )                          
 374: 6c70-A f7i4-A   367 - 370 <=>  453 - 456   (LEU  453  - PHE  456  <=> ILE  453  - PRO  456 )                          
 374: 6c70-A f7i4-A   372 - 376 <=>  457 - 461   (SER  458  - ALA  462  <=> VAL  457  - THR  461 )                          
 374: 6c70-A f7i4-A   377 - 387 <=>  477 - 487   (VAL  463  - LEU  473  <=> GLY  477  - VAL  487 )                          
 375: 6c70-A f6vd-A    52 -  58 <=>   11 -  17   (GLY   54  - LEU   60  <=> GLU   11  - LEU   17 )                          
 375: 6c70-A f6vd-A    60 -  88 <=>   50 -  78   (MET   62  - PHE   90  <=> ARG   50  - VAL   78 )                          
 375: 6c70-A f6vd-A    90 -  93 <=>   79 -  82   (VAL   92  - LYS   95  <=> ALA   79  - PRO   82 )                          
 375: 6c70-A f6vd-A    96 -  99 <=>   83 -  86   (TYR   98  - LEU  101  <=> ALA   83  - PRO   86 )                          
 375: 6c70-A f6vd-A   257 - 270 <=>   87 - 100   (VAL  343  - LEU  356  <=> ALA   87  - ALA  100 )                          
 375: 6c70-A f6vd-A   271 - 286 <=>  103 - 118   (THR  357  - VAL  372  <=> THR  103  - GLU  118 )                          
 375: 6c70-A f6vd-A   293 - 298 <=>  121 - 126   (ALA  379  - GLY  384  <=> LYS  121  - ASN  126 )                          
 375: 6c70-A f6vd-A   299 - 302 <=>  128 - 131   (TYR  385  - TYR  388  <=> LEU  128  - TYR  131 )                          
 375: 6c70-A f6vd-A   307 - 310 <=>  161 - 164   (VAL  393  - PHE  396  <=> THR  161  - PHE  164 )                          
 375: 6c70-A f6vd-A   368 - 372 <=>  170 - 174   (ASP  454  - SER  458  <=> VAL  170  - LEU  174 )                          
 376: 6c70-A f6xq-A     4 -  11 <=>    5 -  12   (GLN    6  - LEU   13  <=> VAL    5  - ASP   12 )                          
 376: 6c70-A f6xq-A    33 -  36 <=>   86 -  89   (LYS   35  - HIS   38  <=> THR   86  - ASP   89 )                          
 376: 6c70-A f6xq-A    38 -  61 <=>   90 - 113   (ILE   40  - GLU   63  <=> GLY   90  - PHE  113 )                          
 376: 6c70-A f6xq-A    68 -  95 <=>  114 - 141   (LEU   70  - PHE   97  <=> ARG  114  - VAL  141 )                          
 376: 6c70-A f6xq-A    96 -  99 <=>  143 - 146   (TYR   98  - LEU  101  <=> GLU  143  - THR  146 )                          
 376: 6c70-A f6xq-A   193 - 196 <=>  153 - 156   (ASN  210  - ASP  213  <=> VAL  153  - TRP  156 )                          
 376: 6c70-A f6xq-A   265 - 283 <=>  159 - 177   (LEU  351  - ALA  369  <=> ILE  159  - GLY  177 )                          
 377: 6c70-A f69g-A    63 -  95 <=>  390 - 422   (ASP   65  - PHE   97  <=> TRP  390  - THR  422 )                          
 377: 6c70-A f69g-A   266 - 286 <=>  430 - 450   (LEU  352  - VAL  372  <=> ALA  430  - PRO  450 )                          
 378: 6c70-A f7oy-A    40 -  61 <=>    2 -  23   (CYS   42  - GLU   63  <=> ASN    2  - ARG   23 )                          
 378: 6c70-A f7oy-A    63 -  66 <=>   24 -  27   (ASP   65  - ASP   68  <=> ARG   24  - ARG   27 )                          
 378: 6c70-A f7oy-A    69 -  88 <=>   28 -  47   (THR   71  - PHE   90  <=> SER   28  - VAL   47 )                          
 378: 6c70-A f7oy-A    90 -  93 <=>   48 -  51   (VAL   92  - LYS   95  <=> LEU   48  - ASP   51 )                          
 378: 6c70-A f7oy-A    98 - 101 <=>   53 -  56   (THR  100  - ILE  103  <=> THR   53  - VAL   56 )                          
 378: 6c70-A f7oy-A   252 - 256 <=>   59 -  63   (ARG  338  - ALA  342  <=> TRP   59  - ARG   63 )                          
 378: 6c70-A f7oy-A   259 - 286 <=>   64 -  91   (ASP  345  - VAL  372  <=> ARG   64  - LEU   91 )                          
 378: 6c70-A f7oy-A   287 - 290 <=>   94 -  97   (ASN  373  - ASN  376  <=> ARG   94  - ARG   97 )                          
 379: 6c70-A f8pi-A    63 -  66 <=>   73 -  76   (ASP   65  - ASP   68  <=> ASP   73  - GLY   76 )                          
 379: 6c70-A f8pi-A    70 -  77 <=>   77 -  84   (ALA   72  - PHE   79  <=> SER   77  - ALA   84 )                          
 379: 6c70-A f8pi-A    79 -  82 <=>   87 -  90   (LEU   81  - ILE   84  <=> VAL   87  - LEU   90 )                          
 379: 6c70-A f8pi-A   130 - 144 <=>   96 - 110   (LEU  132  - TRP  146  <=> GLY   96  - GLY  110 )                          
 379: 6c70-A f8pi-A   145 - 150 <=>  112 - 117   (THR  147  - ILE  152  <=> GLY  112  - MET  117 )                          
 379: 6c70-A f8pi-A   151 - 154 <=>  120 - 123   (GLU  153  - PRO  171  <=> GLY  120  - ALA  123 )                          
 379: 6c70-A f8pi-A   169 - 173 <=>  250 - 254   (MET  186  - GLY  190  <=> CYS  250  - ASP  254 )                          
 379: 6c70-A f8pi-A   175 - 213 <=>  255 - 293   (VAL  192  - LEU  230  <=> GLY  255  - THR  293 )                          
 379: 6c70-A f8pi-A   246 - 278 <=>  301 - 333   (ARG  332  - LEU  364  <=> GLN  301  - GLY  333 )                          
 379: 6c70-A f8pi-A   313 - 318 <=>  356 - 361   (PHE  399  - ILE  404  <=> ALA  356  - GLN  361 )                          
 379: 6c70-A f8pi-A   320 - 323 <=>  363 - 366   (GLU  406  - SER  409  <=> PHE  363  - ASN  366 )                          
 380: 6c70-A f773-A    69 -  92 <=>    9 -  32   (THR   71  - SER   94  <=> ARG    9  - THR   32 )                          
 380: 6c70-A f773-A   257 - 281 <=>   33 -  57   (VAL  343  - TYR  367  <=> ASP   33  - ALA   57 )                          
 380: 6c70-A f773-A   283 - 289 <=>   58 -  64   (ALA  369  - VAL  375  <=> ARG   58  - THR   64 )                          
 380: 6c70-A f773-A   380 - 383 <=>   73 -  76   (TYR  466  - VAL  469  <=> TRP   73  - THR   76 )                          
 381: 6c70-A f8ii-A    62 -  88 <=>   35 -  61   (SER   64  - PHE   90  <=> PHE   35  - LEU   61 )                          
 381: 6c70-A f8ii-A   190 - 193 <=>   63 -  66   (ALA  207  - ASN  210  <=> ASP   63  - GLN   66 )                          
 381: 6c70-A f8ii-A   196 - 200 <=>   91 -  95   (ASP  213  - CYS  217  <=> LEU   91  - GLY   95 )                          
 381: 6c70-A f8ii-A   257 - 272 <=>   97 - 112   (VAL  343  - THR  358  <=> THR   97  - VAL  112 )                          
 381: 6c70-A f8ii-A   273 - 284 <=>  114 - 125   (THR  359  - THR  370  <=> LEU  114  - GLY  125 )                          
 381: 6c70-A f8ii-A   384 - 387 <=>  126 - 129   (LEU  470  - LEU  473  <=> THR  126  - ASN  129 )                          
 382: 6c70-A f7qm-A     1 -  13 <=>  377 - 389   (PHE    3  - ASN   15  <=> ASP  377  - ALA  389 )                          
 382: 6c70-A f7qm-A    23 -  26 <=>  410 - 413   (PHE   25  - ASN   28  <=> PRO  410  - LEU  413 )                          
 382: 6c70-A f7qm-A    74 -  91 <=>  434 - 451   (THR   76  - ARG   93  <=> ASN  434  - THR  451 )                          
 382: 6c70-A f7qm-A   258 - 276 <=>  453 - 471   (GLY  344  - LEU  362  <=> PRO  453  - GLY  471 )                          
 382: 6c70-A f7qm-A   303 - 312 <=>  472 - 481   (THR  389  - ILE  398  <=> ASN  472  - THR  481 )                          
 382: 6c70-A f7qm-A   355 - 358 <=>  486 - 489   (MET  441  - SER  444  <=> GLY  486  - ALA  489 )                          
 382: 6c70-A f7qm-A   359 - 362 <=>  492 - 495   (GLY  445  - PHE  448  <=> MET  492  - ALA  495 )                          
 382: 6c70-A f7qm-A   370 - 378 <=>  501 - 509   (PHE  456  - VAL  464  <=> ALA  501  - GLY  509 )                          
 382: 6c70-A f7qm-A   379 - 387 <=>  539 - 547   (THR  465  - LEU  473  <=> ILE  539  - ASP  547 )                          
 383: 6c70-A f8r3-A    44 -  47 <=>    2 -   5   (LEU   46  - LEU   49  <=> ALA    2  - SER    5 )                          
 383: 6c70-A f8r3-A    63 -  88 <=>  122 - 147   (ASP   65  - PHE   90  <=> SER  122  - THR  147 )                          
 383: 6c70-A f8r3-A    90 -  93 <=>  148 - 151   (VAL   92  - LYS   95  <=> ASN  148  - ASN  151 )                          
 383: 6c70-A f8r3-A    96 -  99 <=>  159 - 162   (TYR   98  - LEU  101  <=> GLY  159  - ALA  162 )                          
 383: 6c70-A f8r3-A   259 - 281 <=>  165 - 187   (ASP  345  - TYR  367  <=> ALA  165  - ALA  187 )                          
 383: 6c70-A f8r3-A   296 - 309 <=>  189 - 202   (VAL  382  - LEU  395  <=> PRO  189  - ALA  202 )                          
 383: 6c70-A f8r3-A   317 - 321 <=>  214 - 218   (LEU  403  - SER  407  <=> ALA  214  - VAL  218 )                          
 384: 6c70-A f6dx-A    68 -  71 <=>   54 -  57   (LEU   70  - ASN   73  <=> ALA   54  - ALA   57 )                          
 384: 6c70-A f6dx-A    74 -  81 <=>   59 -  66   (THR   76  - PRO   83  <=> PRO   59  - GLU   66 )                          
 384: 6c70-A f6dx-A   130 - 147 <=>   73 -  90   (LEU  132  - ILE  149  <=> GLN   73  - ILE   90 )                          
 384: 6c70-A f6dx-A   150 - 153 <=>  102 - 105   (ILE  152  - SER  155  <=> LEU  102  - ILE  105 )                          
 384: 6c70-A f6dx-A   154 - 157 <=>  217 - 220   (PRO  171  - ARG  174  <=> ASP  217  - VAL  220 )                          
 384: 6c70-A f6dx-A   171 - 212 <=>  222 - 263   (GLY  188  - HIS  229  <=> ARG  222  - ARG  263 )                          
 384: 6c70-A f6dx-A   240 - 243 <=>  265 - 268   (ILE  326  - TRP  329  <=> GLN  265  - GLN  268 )                          
 384: 6c70-A f6dx-A   246 - 275 <=>  272 - 301   (ARG  332  - THR  361  <=> GLU  272  - GLY  301 )                          
 384: 6c70-A f6dx-A   310 - 324 <=>  319 - 333   (PHE  396  - VAL  410  <=> GLY  319  - ALA  333 )                          
 385: 6c70-A f8gl-A     1 -   4 <=>  260 - 263   (PHE    3  - GLN    6  <=> ILE  260  - GLN  263 )                          
 385: 6c70-A f8gl-A    10 -  17 <=>  332 - 339   (LEU   12  - MET   19  <=> TRP  332  - ALA  339 )                          
 385: 6c70-A f8gl-A    69 -  88 <=>  348 - 367   (THR   71  - PHE   90  <=> PRO  348  - ASP  367 )                          
 385: 6c70-A f8gl-A   191 - 194 <=>  369 - 372   (VAL  208  - SER  211  <=> ALA  369  - GLY  372 )                          
 385: 6c70-A f8gl-A   257 - 276 <=>  389 - 408   (VAL  343  - LEU  362  <=> ASP  389  - GLY  408 )                          
 385: 6c70-A f8gl-A   304 - 307 <=>  412 - 415   (LEU  390  - VAL  393  <=> SER  412  - HIS  415 )                          
 385: 6c70-A f8gl-A   311 - 314 <=>  417 - 420   (CYS  397  - GLY  400  <=> VAL  417  - ALA  420 )                          
 385: 6c70-A f8gl-A   363 - 366 <=>  423 - 426   (PHE  449  - SER  452  <=> GLY  423  - LEU  426 )                          
 386: 6c70-A f6o8-A    64 -  94 <=>   19 -  49   (ASP   66  - ILE   96  <=> GLU   19  - ARG   49 )                          
 386: 6c70-A f6o8-A    96 -  99 <=>   52 -  55   (TYR   98  - LEU  101  <=> VAL   52  - ASP   55 )                          
 386: 6c70-A f6o8-A   260 - 269 <=>   58 -  67   (ALA  346  - MET  355  <=> PRO   58  - TRP   67 )                          
 386: 6c70-A f6o8-A   270 - 285 <=>   70 -  85   (LEU  356  - LYS  371  <=> PHE   70  - TRP   85 )                          
 386: 6c70-A f6o8-A   291 - 294 <=>  112 - 115   (VAL  377  - ALA  380  <=> LYS  112  - LYS  115 )                          
 387: 6c70-A f7wk-A    72 -  75 <=>   16 -  19   (THR   74  - MET   77  <=> PRO   16  - ALA   19 )                          
 387: 6c70-A f7wk-A   146 - 151 <=>   25 -  30   (GLY  148  - GLU  153  <=> THR   25  - ALA   30 )                          
 387: 6c70-A f7wk-A   290 - 320 <=>   32 -  62   (ASN  376  - GLU  406  <=> ARG   32  - MET   62 )                          
 387: 6c70-A f7wk-A   323 - 328 <=>   63 -  68   (SER  409  - ALA  414  <=> PRO   63  - ARG   68 )                          
 387: 6c70-A f7wk-A   351 - 355 <=>   70 -  74   (CYS  437  - MET  441  <=> THR   70  - VAL   74 )                          
 387: 6c70-A f7wk-A   356 - 359 <=>   84 -  87   (SER  442  - GLY  445  <=> LEU   84  - ALA   87 )                          
 387: 6c70-A f7wk-A   364 - 388 <=>   89 - 113   (THR  450  - LYS  474  <=> ILE   89  - THR  113 )                          
 388: 6c70-A f5p4-A   119 - 131 <=>    1 -  13   (HIS  121  - PHE  133  <=> MET    1  - THR   13 )                          
 388: 6c70-A f5p4-A   206 - 209 <=>   67 -  70   (ALA  223  - GLN  226  <=> LEU   67  - ALA   70 )                          
 388: 6c70-A f5p4-A   216 - 224 <=>   94 - 102   (ILE  233  - SER  241  <=> LEU   94  - PRO  102 )                          
 388: 6c70-A f5p4-A   235 - 242 <=>  103 - 110   (LEU  321  - TYR  328  <=> ASP  103  - LEU  110 )                          
 388: 6c70-A f5p4-A   276 - 289 <=>  200 - 213   (LEU  362  - VAL  375  <=> LEU  200  - PHE  213 )                          
 388: 6c70-A f5p4-A   293 - 322 <=>  219 - 248   (ALA  379  - SER  408  <=> SER  219  - PRO  248 )                          
 388: 6c70-A f5p4-A   351 - 357 <=>  249 - 255   (CYS  437  - ILE  443  <=> THR  249  - THR  255 )                          
 388: 6c70-A f5p4-A   366 - 385 <=>  259 - 278   (SER  452  - VAL  471  <=> ALA  259  - ILE  278 )                          
 389: 6c70-A f8a7-A    11 -  16 <=>   47 -  52   (LEU   13  - VAL   18  <=> ALA   47  - ALA   52 )                          
 389: 6c70-A f8a7-A    53 -  60 <=>   60 -  67   (MET   55  - MET   62  <=> SER   60  - SER   67 )                          
 389: 6c70-A f8a7-A    62 -  66 <=>   68 -  72   (SER   64  - ASP   68  <=> GLY   68  - VAL   72 )                          
 389: 6c70-A f8a7-A    74 -  78 <=>   76 -  80   (THR   76  - PHE   80  <=> LEU   76  - CYS   80 )                          
 389: 6c70-A f8a7-A    79 -  92 <=>   82 -  95   (LEU   81  - SER   94  <=> ALA   82  - ALA   95 )                          
 389: 6c70-A f8a7-A   259 - 280 <=>   96 - 117   (ASP  345  - ALA  366  <=> GLY   96  - PHE  117 )                          
 389: 6c70-A f8a7-A   283 - 287 <=>  118 - 122   (ALA  369  - ASN  373  <=> PRO  118  - PRO  122 )                          
 389: 6c70-A f8a7-A   371 - 376 <=>  129 - 134   (ALA  457  - ALA  462  <=> PRO  129  - ALA  134 )                          
 390: 6c70-A f50t-A    64 -  89 <=>   70 -  95   (ASP   66  - PRO   91  <=> ASP   70  - TYR   95 )                          
 390: 6c70-A f50t-A    91 - 100 <=>   96 - 105   (ARG   93  - ALA  102  <=> ALA   96  - PHE  105 )                          
 390: 6c70-A f50t-A   101 - 106 <=>  115 - 120   (ILE  103  - ASN  108  <=> ASP  115  - GLN  120 )                          
 390: 6c70-A f50t-A   245 - 248 <=>  121 - 124   (GLU  331  - LYS  334  <=> PRO  121  - VAL  124 )                          
 390: 6c70-A f50t-A   257 - 287 <=>  135 - 165   (VAL  343  - ASN  373  <=> LEU  135  - GLY  165 )                          
 390: 6c70-A f50t-A   288 - 294 <=>  213 - 219   (GLY  374  - ALA  380  <=> ILE  213  - PRO  219 )                          
 391: 6c70-A f8hx-A     4 -   7 <=>    1 -   4   (GLN    6  - VAL    9  <=> MET    1  - VAL    4 )                          
 391: 6c70-A f8hx-A    10 -  13 <=>    5 -   8   (LEU   12  - ASN   15  <=> VAL    5  - PRO    8 )                          
 391: 6c70-A f8hx-A    16 -  21 <=>   11 -  16   (VAL   18  - GLY   23  <=> VAL   11  - GLY   16 )                          
 391: 6c70-A f8hx-A    47 -  53 <=>   19 -  25   (LEU   49  - MET   55  <=> ALA   19  - LEU   25 )                          
 391: 6c70-A f8hx-A   162 - 167 <=>   28 -  33   (THR  179  - ASN  184  <=> ALA   28  - ALA   33 )                          
 391: 6c70-A f8hx-A   170 - 173 <=>   58 -  61   (SER  187  - GLY  190  <=> TYR   58  - GLU   61 )                          
 391: 6c70-A f8hx-A   174 - 222 <=>   63 - 111   (HIS  191  - GLU  239  <=> GLN   63  - ALA  111 )                          
 391: 6c70-A f8hx-A   332 - 336 <=>  112 - 116   (HIS  418  - GLY  422  <=> ALA  112  - ALA  116 )                          
 391: 6c70-A f8hx-A   337 - 354 <=>  122 - 139   (SER  423  - ALA  440  <=> GLY  122  - TRP  139 )                          
 391: 6c70-A f8hx-A   355 - 358 <=>  143 - 146   (MET  441  - SER  444  <=> PRO  143  - PHE  146 )                          
 391: 6c70-A f8hx-A   360 - 363 <=>  496 - 499   (ALA  446  - PHE  449  <=> LEU  496  - ALA  499 )                          
 392: 6c70-A f5qb-A    65 -  95 <=>   28 -  58   (VAL   67  - PHE   97  <=> SER   28  - PRO   58 )                          
 392: 6c70-A f5qb-A   256 - 274 <=>   60 -  78   (ALA  342  - ILE  360  <=> PRO   60  - HIS   78 )                          
 392: 6c70-A f5qb-A   275 - 288 <=>   80 -  93   (THR  361  - GLY  374  <=> GLY   80  - GLU   93 )                          
 392: 6c70-A f5qb-A   380 - 383 <=>  104 - 107   (TYR  466  - VAL  469  <=> GLY  104  - VAL  107 )                          
 392: 6c70-A f5qb-A   385 - 388 <=>  108 - 111   (VAL  471  - LYS  474  <=> GLN  108  - ARG  111 )                          
 393: 6c70-A f5yi-A     1 -   6 <=>    7 -  12   (PHE    3  - LEU    8  <=> ALA    7  - ASP   12 )                          
 393: 6c70-A f5yi-A    54 -  61 <=>   44 -  51   (MET   56  - GLU   63  <=> LYS   44  - PRO   51 )                          
 393: 6c70-A f5yi-A    67 -  71 <=>   66 -  70   (ASP   69  - ASN   73  <=> GLY   66  - THR   70 )                          
 393: 6c70-A f5yi-A    75 -  81 <=>   80 -  86   (MET   77  - PRO   83  <=> PRO   80  - ILE   86 )                          
 393: 6c70-A f5yi-A   188 - 198 <=>   87 -  97   (SER  205  - LEU  215  <=> ALA   87  - VAL   97 )                          
 393: 6c70-A f5yi-A   201 - 204 <=>  108 - 111   (SER  218  - LEU  221  <=> TRP  108  - ILE  111 )                          
 393: 6c70-A f5yi-A   267 - 281 <=>  119 - 133   (LEU  353  - TYR  367  <=> VAL  119  - TYR  133 )                          
 393: 6c70-A f5yi-A   296 - 319 <=>  139 - 162   (VAL  382  - GLU  405  <=> CYS  139  - GLY  162 )                          
 393: 6c70-A f5yi-A   321 - 329 <=>  163 - 171   (SER  407  - TYR  415  <=> PRO  163  - GLN  171 )                          
 393: 6c70-A f5yi-A   368 - 388 <=>  185 - 205   (ASP  454  - LYS  474  <=> SER  185  - TYR  205 )                          
 394: 6c70-A f8jq-A   276 - 279 <=>   16 -  19   (LEU  362  - LEU  365  <=> ALA   16  - ALA   19 )                          
 394: 6c70-A f8jq-A   283 - 287 <=>   20 -  24   (ALA  369  - ASN  373  <=> PRO   20  - ALA   24 )                          
 394: 6c70-A f8jq-A   288 - 293 <=>   38 -  43   (GLY  374  - ALA  379  <=> TYR   38  - SER   43 )                          
 394: 6c70-A f8jq-A   295 - 321 <=>   44 -  70   (THR  381  - SER  407  <=> GLN   44  - GLN   70 )                          
 394: 6c70-A f8jq-A   323 - 326 <=>   71 -  74   (SER  409  - GLU  412  <=> TRP   71  - HIS   74 )                          
 394: 6c70-A f8jq-A   356 - 359 <=>   82 -  85   (SER  442  - GLY  445  <=> GLY   82  - ILE   85 )
[truncated: 237,299 more chars]
