# Supplementary material for: Structural screens identify candidate human homologs of insect chemoreceptors and cryptic Drosophila gustatory receptor-like proteins
Source: eLife. 2023 Feb 20;12:e85537. doi: 10.7554/eLife.85537 (PMC9998090; doi:10.7554/eLife.85537)
Supplement: Source data 2. — Individual text files represent the output of the Dali AF-DB search using A. bakeri Or co-receptor (Orco) chain A (PDB 6C70-A) as query and the structural proteome dataset of the indicated species (note the datasets are from version 1 of the AlphaFold Protein Structure Database; subsequent, improved models were used for the pairwise comparisons in Table 1). The four-letter codes in the file names and job titles are as described for Source data 1. [file elife-85537-data2.zip › Mulc_6C70A.txt]

# Job: Mulc_6C70A
# Query: 6c70A
# No:  Chain   Z    rmsd lali nres  %id PDB  Description
   1:  vudv-A  5.3  2.6   60    70   10   MYCUL/AFDB:AF-X8FFT0-F1 Multidrug resistance stp domain protein MULTI
   2:  vq81-A  5.3  3.3   62   247   10   MYCUL/AFDB:AF-X8EZN8-F1 Uncharacterized protein UNCHARACTERIZED PROTE
   3:  vppr-A  5.2  5.5   75   110    4   MYCUL/AFDB:AF-X8FCG7-F1 Uncharacterized protein UNCHARACTERIZED PROTE
   4:  vrpt-A  5.1  8.6   78   358    9   MYCUL/AFDB:AF-X8FDM5-F1 PE-PGRS family protein PE-PGRS FAMILY PROTEIN
   5:  vtt4-A  4.9  2.8   54    56    6   MYCUL/AFDB:AF-X8F1Q2-F1 Uncharacterized protein UNCHARACTERIZED PROTE
   6:  vszj-A  4.9  4.0   67    91    9   MYCUL/AFDB:AF-X8F9K4-F1 Putative membrane protein PUTATIVE MEMBRANE P
   7:  voyo-A  4.8  6.0   66   329    6   MYCUL/AFDB:AF-X8F448-F1 PucR C-terminal helix-turn-helix domain prote
   8:  vqbi-A  4.8  9.5  147   291    7   MYCUL/AFDB:AF-X8FMJ8-F1 Transglycosylase SLT domain protein TRANSGLYC
   9:  vs4x-A  4.8  3.8   51    58    2   MYCUL/AFDB:AF-X8EZM1-F1 Uncharacterized protein UNCHARACTERIZED PROTE
  10:  vr0g-A  4.7  3.9   68   166    4   MYCUL/AFDB:AF-X8FGG6-F1 Putative regulatory protein MarR PUTATIVE REG
  11:  vry6-A  4.7  5.3   79   158    5   MYCUL/AFDB:AF-X8F1Y8-F1 Uncharacterized protein UNCHARACTERIZED PROTE
  12:  vt86-A  4.7  9.6   91   460    9   MYCUL/AFDB:AF-X8F1N9-F1 Uncharacterized protein UNCHARACTERIZED PROTE
  13:  vt8l-A  4.7  5.4   86   148    6   MYCUL/AFDB:AF-X8FL05-F1 Putative membrane protein PUTATIVE MEMBRANE P
  14:  vofl-A  4.7  5.9   97   340   12   MYCUL/AFDB:AF-X8F9D4-F1 Histidine kinase HISTIDINE KINASE;
  15:  vsvn-A  4.7  3.5   61    82    7   MYCUL/AFDB:AF-X8F975-F1 Metal-sensitive transcriptional repressor fam
  16:  vq2p-A  4.6  4.0   69    87    7   MYCUL/AFDB:AF-X8FFG0-F1 Putative ESAT-6-like protein 7 PUTATIVE ESAT-
  17:  vqgj-A  4.6  5.1   72   286    4   MYCUL/AFDB:AF-X8FA87-F1 Mechanosensitive ion channel family protein M
  18:  vpkn-A  4.6  4.9   96   353    4   MYCUL/AFDB:AF-X8FD58-F1 Histidine kinase HISTIDINE KINASE;
  19:  vp34-A  4.5  8.6   91   359    7   MYCUL/AFDB:AF-X8FM77-F1 PPE family protein PPE FAMILY PROTEIN;
  20:  vqe8-A  4.5 16.3  105   375    5   MYCUL/AFDB:AF-X8F5N4-F1 GTP-binding protein HflX GTP-BINDING PROTEIN 
  21:  vo1y-A  4.5  5.5   60   311    5   MYCUL/AFDB:AF-X8FE61-F1 HAD ATPase, P-type, IC family protein HAD ATP
  22:  vulx-A  4.5  2.5   47    49    6   MYCUL/AFDB:AF-X8FPK2-F1 Uncharacterized protein UNCHARACTERIZED PROTE
  23:  vo4f-A  4.5 11.4   74   249    3   MYCUL/AFDB:AF-X8FJ54-F1 UbiE/COQ5 methyltransferase family protein UB
  24:  vsfb-A  4.4  3.1   59   143   10   MYCUL/AFDB:AF-X8FEY7-F1 Cation efflux family protein CATION EFFLUX FA
  25:  vre4-A  4.4  8.1  146   353    8   MYCUL/AFDB:AF-X8FAR7-F1 Uncharacterized protein UNCHARACTERIZED PROTE
  26:  vt9t-A  4.3  8.3   91   400    8   MYCUL/AFDB:AF-X8F2E9-F1 PPE family protein PPE FAMILY PROTEIN;
  27:  vssv-A  4.3 11.2  124   529    5   MYCUL/AFDB:AF-X8FAD3-F1 MMPL family protein MMPL FAMILY PROTEIN;
  28:  vpk9-A  4.3  2.5   59    62   14   MYCUL/AFDB:AF-X8FJK3-F1 Putative membrane protein PUTATIVE MEMBRANE P
  29:  vuja-A  4.3  6.8   66    67    3   MYCUL/AFDB:AF-X8FBE9-F1 Putative membrane protein PUTATIVE MEMBRANE P
  30:  vqbx-A  4.3  2.6   56    57   13   MYCUL/AFDB:AF-X8FBA9-F1 Uncharacterized protein UNCHARACTERIZED PROTE
  31:  vskc-A  4.3  4.0   61    66    3   MYCUL/AFDB:AF-X8FEA1-F1 Multidrug resistance stp domain protein MULTI
  32:  vs04-A  4.3  6.0  126   609    7   MYCUL/AFDB:AF-X8FA73-F1 Transporter, betaine/carnitine/choline transp
  33:  vop1-A  4.3  8.4   72   555    7   MYCUL/AFDB:AF-X8F6B2-F1 Recombinase family protein RECOMBINASE FAMILY
  34:  vr4e-A  4.3  3.3   66   170   15   MYCUL/AFDB:AF-X8F1E6-F1 PE family protein PE FAMILY PROTEIN;
  35:  vprg-A  4.3  3.8  126   213    7   MYCUL/AFDB:AF-X8FMD4-F1 Cation efflux family protein CATION EFFLUX FA
  36:  vot0-A  4.3 10.2   89   173    8   MYCUL/AFDB:AF-X8FKN9-F1 Aldehyde dehydrogenase family protein ALDEHYD
  37:  vp8b-A  4.3  5.8   67    72    7   MYCUL/AFDB:AF-X8F4F3-F1 Permease family protein PERMEASE FAMILY PROTE
  38:  vups-A  4.2  5.9   71   209   10   MYCUL/AFDB:AF-X8FLY6-F1 PE family protein PE FAMILY PROTEIN;
  39:  vpyd-A  4.2  6.5  122   478    8   MYCUL/AFDB:AF-X8F719-F1 Type VII secretion integral membrane protein 
  40:  vnwx-A  4.2  3.2   52    53   10   MYCUL/AFDB:AF-X8FFE7-F1 Uncharacterized protein UNCHARACTERIZED PROTE
  41:  vtvr-A  4.2  4.0   65   168    9   MYCUL/AFDB:AF-X8FMN9-F1 Uncharacterized protein UNCHARACTERIZED PROTE
  42:  vu7h-A  4.2  4.7   57    85    5   MYCUL/AFDB:AF-X8FFQ0-F1 Interferon-induced transmembrane family prote
  43:  vsm5-A  4.2  2.8   56    62    7   MYCUL/AFDB:AF-X8EXG7-F1 Putative membrane protein PUTATIVE MEMBRANE P
  44:  vsvk-A  4.2  9.6  112   507    9   MYCUL/AFDB:AF-X8EZG3-F1 EPTC-inducible aldehyde dehydrogenase EPTC-IN
  45:  vt46-A  4.1  5.2   64    79    6   MYCUL/AFDB:AF-X8F6V6-F1 Putative membrane protein PUTATIVE MEMBRANE P
  46:  vpl9-A  4.1  5.7   58   179    9   MYCUL/AFDB:AF-X8F4D4-F1 HAD ATPase, P-type, IC family protein HAD ATP
  47:  voue-A  4.1  4.0   60   244    2   MYCUL/AFDB:AF-X8FL00-F1 Histidine kinase-, DNA gyrase B-, and HSP90-l
  48:  vq3f-A  4.1  5.7  151   297    7   MYCUL/AFDB:AF-X8F0P3-F1 p-aminobenzoate N-oxygenase AurF family prote
  49:  vpkk-A  4.1  4.5   73   181    8   MYCUL/AFDB:AF-X8FFX7-F1 Transcriptional regulator PadR-like family pr
  50:  vrve-A  4.1  7.0   80   144    9   MYCUL/AFDB:AF-X8F7G9-F1 PE family protein PE FAMILY PROTEIN;
  51:  vpsr-A  4.1  4.8   92   276    9   MYCUL/AFDB:AF-X8FMC3-F1 His Kinase A domain protein HIS KINASE A DOMA
  52:  vp8j-A  4.1  5.2   73   398    3   MYCUL/AFDB:AF-X8F642-F1 PPE family protein PPE FAMILY PROTEIN;
  53:  vut5-A  4.1  4.3   83   324    6   MYCUL/AFDB:AF-X8EZK8-F1 Histidine kinase HISTIDINE KINASE;
  54:  vpa7-A  4.1  4.5  105   354    7   MYCUL/AFDB:AF-X8FH29-F1 ABC transporter transmembrane region family p
  55:  vsnf-A  4.1  4.4   68   401    6   MYCUL/AFDB:AF-X8FDJ0-F1 DNA repair protein RecN DNA REPAIR PROTEIN RE
  56:  vo9j-A  4.1  8.1   69   120    1   MYCUL/AFDB:AF-X8F6J2-F1 Aldehyde dehydrogenase family protein ALDEHYD
  57:  vs45-A  4.0  8.0   85   420   11   MYCUL/AFDB:AF-X8FBA3-F1 E1-E2 ATPase family protein E1-E2 ATPASE FAMI
  58:  vrww-A  4.0  7.4   81   165   12   MYCUL/AFDB:AF-X8FPW5-F1 PE family protein PE FAMILY PROTEIN;
  59:  vqpd-A  4.0  9.1   72   177   10   MYCUL/AFDB:AF-X8F546-F1 PE family protein PE FAMILY PROTEIN;
  60:  vobz-A  4.0  5.9   61    95   10   MYCUL/AFDB:AF-X8FLN1-F1 Uncharacterized protein UNCHARACTERIZED PROTE
  61:  vui9-A  4.0  6.9  106   182    8   MYCUL/AFDB:AF-X8FKP3-F1 Putative membrane protein PUTATIVE MEMBRANE P
  62:  vtxk-A  4.0  4.9  143   341    5   MYCUL/AFDB:AF-X8FLH6-F1 p-aminobenzoate N-oxygenase AurF family prote
  63:  vo8y-A  4.0  5.3   90   117   10   MYCUL/AFDB:AF-X8FGB7-F1 Succinate dehydrogenase/Fumarate reductase tr
  64:  vufn-A  4.0  5.2   62   108    5   MYCUL/AFDB:AF-X8FH89-F1 PE family protein PE FAMILY PROTEIN;
  65:  vsie-A  4.0  2.8   61    74    5   MYCUL/AFDB:AF-X8F4H3-F1 Putative membrane protein PUTATIVE MEMBRANE P
  66:  vt7y-A  4.0  5.9   84   103    8   MYCUL/AFDB:AF-X8F9H9-F1 WXG residues type VII secretion target family
  67:  vsi8-A  4.0  4.3   66    81    6   MYCUL/AFDB:AF-X8F220-F1 Putative membrane protein PUTATIVE MEMBRANE P
  68:  vp7s-A  4.0  5.4   82    99   13   MYCUL/AFDB:AF-X8FH05-F1 ESAT-6-like protein ESAT-6-LIKE PROTEIN;
  69:  vnz9-A  4.0  5.6   72   174   10   MYCUL/AFDB:AF-X8FJP3-F1 Putative cONSERVED TRANSMEMBRANE PROTEIN PUTA
  70:  vspq-A  4.0  5.4  103   135    3   MYCUL/AFDB:AF-X8EZ36-F1 Acyl-CoA dehydrogenase, C-terminal domain pro
  71:  vtn7-A  4.0  7.4   82   176    4   MYCUL/AFDB:AF-X8FJY2-F1 Uncharacterized protein UNCHARACTERIZED PROTE
  72:  vouv-A  4.0  4.5   64    80   11   MYCUL/AFDB:AF-X8FLE1-F1 Putative membrane protein PUTATIVE MEMBRANE P
  73:  vtsc-A  4.0  4.3  106   139    6   MYCUL/AFDB:AF-X8F309-F1 Uncharacterized protein UNCHARACTERIZED PROTE
  74:  vquf-A  4.0  7.1   77   140   12   MYCUL/AFDB:AF-X8F4U1-F1 ATP synthase I chain family protein ATP SYNTH
  75:  vobs-A  3.9 13.0   92   214    3   MYCUL/AFDB:AF-X8F2F7-F1 Major Facilitator Superfamily protein MAJOR F
  76:  vuno-A  3.9  5.6   70   561    6   MYCUL/AFDB:AF-X8FCF0-F1 Response regulator RESPONSE REGULATOR;
  77:  vp8g-A  3.9  7.1   70    96   10   MYCUL/AFDB:AF-X8F517-F1 YGGT family protein YGGT FAMILY PROTEIN;
  78:  vpt2-A  3.9  3.9   72   185   10   MYCUL/AFDB:AF-X8FBP1-F1 Ribosome-recycling factor RIBOSOME-RECYCLING 
  79:  vpxh-A  3.9  3.5   53    57    9   MYCUL/AFDB:AF-X8F8H1-F1 Putative polyketide synthase PUTATIVE POLYKET
  80:  vqys-A  3.9  4.7  100   589    8   MYCUL/AFDB:AF-X8F0B5-F1 Acyl-CoA dehydrogenase, C-terminal domain pro
  81:  vpi4-A  3.9  4.1   66    99    3   MYCUL/AFDB:AF-X8FFZ5-F1 DNA primase DnaG DnaB-binding family protein 
  82:  vuq9-A  3.9 10.2  116   463    7   MYCUL/AFDB:AF-X8FB97-F1 MMPL family protein MMPL FAMILY PROTEIN;
  83:  vsw9-A  3.9  9.5   98   375    9   MYCUL/AFDB:AF-X8FB78-F1 Phosphotransferase enzyme family protein PHOS
  84:  vpci-A  3.9  8.3   64    83   11   MYCUL/AFDB:AF-X8F3H9-F1 Uncharacterized protein UNCHARACTERIZED PROTE
  85:  vobu-A  3.9  5.7   89   312    6   MYCUL/AFDB:AF-X8FJ19-F1 Uncharacterized protein UNCHARACTERIZED PROTE
  86:  vth4-A  3.9  3.2   49    95   16   MYCUL/AFDB:AF-X8F123-F1 Putative integral membrane transporter domain
  87:  vu84-A  3.9  4.4   67   108    9   MYCUL/AFDB:AF-X8FLC9-F1 Squalene/phytoene synthase family protein SQU
  88:  vusn-A  3.9  6.6   83   115    8   MYCUL/AFDB:AF-X8FCN4-F1 ABC-2 type transporter family protein ABC-2 T
  89:  vrd6-A  3.9  5.3  144   287   10   MYCUL/AFDB:AF-X8FI61-F1 Cation diffusion facilitator transporter fami
  90:  vtv5-A  3.8  4.6   66    94    8   MYCUL/AFDB:AF-X8F0H8-F1 ESAT-6-like protein ESAT-6-LIKE PROTEIN;
  91:  vr51-A  3.8 10.3  115   524    5   MYCUL/AFDB:AF-X8FDR6-F1 MMPL family protein MMPL FAMILY PROTEIN;
  92:  vo48-A  3.8  3.1   46    48   11   MYCUL/AFDB:AF-X8FL73-F1 Uncharacterized protein UNCHARACTERIZED PROTE
  93:  vodr-A  3.8  3.4   91   147    8   MYCUL/AFDB:AF-X8F409-F1 Putative membrane protein PUTATIVE MEMBRANE P
  94:  vssk-A  3.8  9.2   78   315    4   MYCUL/AFDB:AF-X8F3F2-F1 E1-E2 ATPase family protein E1-E2 ATPASE FAMI
  95:  vslp-A  3.8  6.2  155   432   12   MYCUL/AFDB:AF-X8FAP4-F1 EspA_EspE domain-containing protein ESPA_ESPE
  96:  vt4m-A  3.8  5.3   78   111    8   MYCUL/AFDB:AF-X8F779-F1 Uncharacterized protein UNCHARACTERIZED PROTE
  97:  vtrj-A  3.8  5.1   70   178    4   MYCUL/AFDB:AF-X8FFE9-F1 PPE family protein PPE FAMILY PROTEIN;
  98:  vqe0-A  3.8  4.8   68    96    6   MYCUL/AFDB:AF-X8FHR5-F1 ESAT-6-like protein ESAT-6-LIKE PROTEIN;
  99:  vt6a-A  3.8  8.4   94   301   10   MYCUL/AFDB:AF-X8F6A2-F1 CBS domain protein CBS DOMAIN PROTEIN;
 100:  vqkj-A  3.8  5.2   62    72    5   MYCUL/AFDB:AF-X8FKN2-F1 Conserved integral membrane domain protein CO
 101:  vshl-A  3.8  8.6   59   106    5   MYCUL/AFDB:AF-X8FK25-F1 Uncharacterized protein UNCHARACTERIZED PROTE
 102:  vr87-A  3.8  7.6   73   106    7   MYCUL/AFDB:AF-X8F4Q9-F1 Putative membrane protein PUTATIVE MEMBRANE P
 103:  vshk-A  3.8  5.7   90   108   11   MYCUL/AFDB:AF-X8F249-F1 ESX-1 secretion-associated protein EspD ESX-1
 104:  vtnx-A  3.7 10.4  102   377    2   MYCUL/AFDB:AF-X8FMS3-F1 Replicative DNA helicase REPLICATIVE DNA HELI
 105:  vru0-A  3.7  4.9   69    90    4   MYCUL/AFDB:AF-X8EZE5-F1 Uncharacterized protein UNCHARACTERIZED PROTE
 106:  vpn0-A  3.7  8.7  123   472    6   MYCUL/AFDB:AF-X8FEI5-F1 Type VII secretion integral membrane protein 
 107:  voxq-A  3.7  4.9   64    87    6   MYCUL/AFDB:AF-X8EWS6-F1 PE family protein PE FAMILY PROTEIN;
 108:  vp1m-A  3.7  5.5   66   191    8   MYCUL/AFDB:AF-X8FET1-F1 PE family protein PE FAMILY PROTEIN;
 109:  vuvn-A  3.7  6.4   89   245    9   MYCUL/AFDB:AF-X8FE80-F1 Putative zinc ribbon domain protein PUTATIVE 
 110:  vor2-A  3.7  5.3   74   237    3   MYCUL/AFDB:AF-X8EYN8-F1 Putative cation-transporting ATPase I domain 
 111:  vskq-A  3.7  7.1   85    96    5   MYCUL/AFDB:AF-X8F0X7-F1 PE family protein PE FAMILY PROTEIN;
 112:  vueu-A  3.7  3.2   54   113    7   MYCUL/AFDB:AF-X8FB61-F1 Uncharacterized protein UNCHARACTERIZED PROTE
 113:  voxs-A  3.7  6.7   62   118    3   MYCUL/AFDB:AF-X8F238-F1 Uncharacterized protein UNCHARACTERIZED PROTE
 114:  vq5k-A  3.7 10.0   93   333   11   MYCUL/AFDB:AF-X8F5R8-F1 FtsK_4TM domain-containing protein FTSK_4TM D
 115:  vurx-A  3.7  6.6  100   172    8   MYCUL/AFDB:AF-X8F1C2-F1 PE family protein PE FAMILY PROTEIN;
 116:  vupj-A  3.7  6.2   66    88   14   MYCUL/AFDB:AF-X8FGH1-F1 ABC transporter transmembrane region family p
 117:  vp17-A  3.7  4.3   76   100   13   MYCUL/AFDB:AF-X8F0I2-F1 Putative membrane protein PUTATIVE MEMBRANE P
 118:  vpn8-A  3.7  3.3   52    55   17   MYCUL/AFDB:AF-X8FJH2-F1 Cytochrome c oxidase subunit III family prote
 119:  vsi7-A  3.7  3.6   67   205   12   MYCUL/AFDB:AF-X8F938-F1 Uncharacterized protein UNCHARACTERIZED PROTE
 120:  vpoc-A  3.7  5.5   88   114    3   MYCUL/AFDB:AF-X8F8U2-F1 PPE family protein PPE FAMILY PROTEIN;
 121:  vrw6-A  3.7  3.8   64   419    5   MYCUL/AFDB:AF-X8FBY4-F1 Proteasome-associated ATPase PROTEASOME-ASSOC
 122:  vqgl-A  3.7  7.5   82   111    6   MYCUL/AFDB:AF-X8EX62-F1 PE family protein PE FAMILY PROTEIN;
 123:  vq33-A  3.6  9.8   80   176    5   MYCUL/AFDB:AF-X8FL96-F1 Alpha-D-GlcNAc-pyrophosphate polyprenol, alph
 124:  vqaf-A  3.6 14.4   86   285    3   MYCUL/AFDB:AF-X8FE32-F1 PPE family protein PPE FAMILY PROTEIN;
 125:  vug2-A  3.6  5.2   71   163    6   MYCUL/AFDB:AF-X8EX33-F1 Uncharacterized protein UNCHARACTERIZED PROTE
 126:  vt7n-A  3.6  4.5   57    61   11   MYCUL/AFDB:AF-X8F743-F1 PPE FAMILY domain protein PPE FAMILY DOMAIN P
 127:  vsqh-A  3.6  5.4   86   248   14   MYCUL/AFDB:AF-X8FFL3-F1 PPE family protein PPE FAMILY PROTEIN;
 128:  voq1-A  3.6  4.3   75   175    1   MYCUL/AFDB:AF-X8F9Z1-F1 PPE family protein PPE FAMILY PROTEIN;
 129:  vuce-A  3.6  5.6   68    96    7   MYCUL/AFDB:AF-X8F939-F1 Permease for cytosine/purine, uracil, thiamin
 130:  vti2-A  3.6  6.2   60    87    8   MYCUL/AFDB:AF-X8FA53-F1 Conserved membrane domain protein CONSERVED M
 131:  vt84-A  3.6  4.0   65    89    9   MYCUL/AFDB:AF-X8FIM1-F1 PE family protein PE FAMILY PROTEIN;
 132:  vuqd-A  3.6 17.6   72   148    6   MYCUL/AFDB:AF-X8F877-F1 Uncharacterized protein UNCHARACTERIZED PROTE
 133:  vpr1-A  3.6  2.5   46    48   11   MYCUL/AFDB:AF-X8FD07-F1 Uncharacterized protein UNCHARACTERIZED PROTE
 134:  vsu2-A  3.6  4.6   64   101   11   MYCUL/AFDB:AF-X8F400-F1 Uncharacterized protein UNCHARACTERIZED PROTE
 135:  vso7-A  3.6  6.9   58   250   10   MYCUL/AFDB:AF-X8FET6-F1 Uncharacterized protein UNCHARACTERIZED PROTE
 136:  voay-A  3.6  9.0   73   164    8   MYCUL/AFDB:AF-X8FFD8-F1 Putative nitrite extrusion protein PUTATIVE N
 137:  vt9z-A  3.6  4.3  110   326    6   MYCUL/AFDB:AF-X8FII0-F1 Type VII secretion integral membrane protein 
 138:  vpzs-A  3.6 13.0  110   178    8   MYCUL/AFDB:AF-X8EZE2-F1 Putative integral membrane protein PUTATIVE I
 139:  vqt9-A  3.6  9.7  101   646    5   MYCUL/AFDB:AF-X8FIQ8-F1 DNA-directed RNA polymerase DNA-DIRECTED RNA 
 140:  vtvq-A  3.6  3.7   60   444    2   MYCUL/AFDB:AF-X8FFH0-F1 Uncharacterized protein UNCHARACTERIZED PROTE
 141:  vpkz-A  3.6 10.8   85   202    6   MYCUL/AFDB:AF-X8FAI5-F1 MMPL family protein MMPL FAMILY PROTEIN;
 142:  vuud-A  3.6 11.0   72   438    4   MYCUL/AFDB:AF-X8FB85-F1 Sigma-54 interaction domain protein SIGMA-54 
 143:  vq6o-A  3.6  4.1   81    88   12   MYCUL/AFDB:AF-X8F7G8-F1 Putative fluoride ion transporter CrcB PUTATI
 144:  vtj3-A  3.6  5.7  113   144    8   MYCUL/AFDB:AF-X8F3I8-F1 ABC transporter transmembrane region family p
 145:  vt3t-A  3.6  7.0   79   102    8   MYCUL/AFDB:AF-X8EZU4-F1 PE family protein PE FAMILY PROTEIN;
 146:  vorg-A  3.6 12.3  102   202    9   MYCUL/AFDB:AF-X8FLY9-F1 Major Facilitator Superfamily protein MAJOR F
 147:  vuq3-A  3.5  4.3   66   357   11   MYCUL/AFDB:AF-X8F1M9-F1 Peptide chain release factor 1 PEPTIDE CHAIN 
 148:  vpae-A  3.5  4.1   79    89   13   MYCUL/AFDB:AF-X8F9G7-F1 30S ribosomal protein S15 30S RIBOSOMAL PROTE
 149:  vp7o-A  3.5  5.8   83    97    7   MYCUL/AFDB:AF-X8FD52-F1 Pe family protein PE FAMILY PROTEIN;
 150:  vpok-A  3.5  3.7   88   184    6   MYCUL/AFDB:AF-X8FH91-F1 PE-PGRS family domain protein PE-PGRS FAMILY 
 151:  vp27-A  3.5  5.7   88   420    6   MYCUL/AFDB:AF-X8FGP7-F1 PPE family protein PPE FAMILY PROTEIN;
 152:  vonk-A  3.5  9.8   80   258   10   MYCUL/AFDB:AF-X8F183-F1 MMPL family protein MMPL FAMILY PROTEIN;
 153:  vplx-A  3.5  7.7   77   180   10   MYCUL/AFDB:AF-X8FHP8-F1 DNA helicase DNA HELICASE;
 154:  vry0-A  3.5  3.4   64   643    2   MYCUL/AFDB:AF-X8FFH7-F1 Heme ABC exporter, ATP-binding protein CcmA H
 155:  vpdv-A  3.5  5.3  128   188   11   MYCUL/AFDB:AF-X8FDS9-F1 Vitamin K epoxide reductase family protein VI
 156:  vp0q-A  3.5  2.9   44    45   16   MYCUL/AFDB:AF-X8FLE5-F1 Uncharacterized protein UNCHARACTERIZED PROTE
 157:  vr2s-A  3.5  5.4   74   392    7   MYCUL/AFDB:AF-X8F1U4-F1 Glutamine synthetase, catalytic domain protei
 158:  voat-A  3.5  3.0   53    57    6   MYCUL/AFDB:AF-X8EX11-F1 Uncharacterized protein UNCHARACTERIZED PROTE
 159:  vonl-A  3.5  4.3   66   159    3   MYCUL/AFDB:AF-X8FKX4-F1 Reduced folate carrier family protein REDUCED
 160:  vs51-A  3.5  7.2   73   218    8   MYCUL/AFDB:AF-X8F090-F1 Uncharacterized protein UNCHARACTERIZED PROTE
 161:  vp23-A  3.5  4.4   70   326    6   MYCUL/AFDB:AF-X8F8X1-F1 PPE family protein PPE FAMILY PROTEIN;
 162:  voxr-A  3.5  7.6   82   112    4   MYCUL/AFDB:AF-X8F852-F1 PE family protein PE FAMILY PROTEIN;
 163:  vqg9-A  3.5  4.1   64   116   11   MYCUL/AFDB:AF-X8F0J1-F1 Putative integral membrane protein PUTATIVE I
 164:  vry5-A  3.5  4.5   88   338    9   MYCUL/AFDB:AF-X8F8M1-F1 PPE family protein PPE FAMILY PROTEIN;
 165:  vs96-A  3.5  4.8   91   116    4   MYCUL/AFDB:AF-X8F147-F1 Acyl-CoA dehydrogenase, C-terminal domain pro
 166:  vsp5-A  3.5  8.3   92   177    5   MYCUL/AFDB:AF-X8EX89-F1 Transcriptional regulator PadR-like family pr
 167:  voi8-A  3.5 15.7   75   112    4   MYCUL/AFDB:AF-X8F4P2-F1 Cytochrome aa3 subunit 4 CYTOCHROME AA3 SUBUN
 168:  vpx0-A  3.5  2.3   42    51    2   MYCUL/AFDB:AF-X8FE63-F1 PPE family protein PPE FAMILY PROTEIN;
 169:  vrwr-A  3.5  4.6   68   113    6   MYCUL/AFDB:AF-X8FE13-F1 Cytochrome C and Quinol oxidase polypeptide I
 170:  vtcg-A  3.5  2.8   54    61    4   MYCUL/AFDB:AF-X8FEI9-F1 Type IV leader peptidase family protein TYPE 
 171:  vppp-A  3.5  3.4   59    87    3   MYCUL/AFDB:AF-X8FAP9-F1 Uncharacterized protein UNCHARACTERIZED PROTE
 172:  void-A  3.5 10.1   58   288    9   MYCUL/AFDB:AF-X8FJT9-F1 Putative oxidoreductase PUTATIVE OXIDOREDUCTA
 173:  vofr-A  3.5 24.2   80   343    6   MYCUL/AFDB:AF-X8EYM7-F1 PPE family protein PPE FAMILY PROTEIN;
 174:  vurj-A  3.5 19.9  100   281    5   MYCUL/AFDB:AF-X8FG65-F1 PE family protein PE FAMILY PROTEIN;
 175:  vsc3-A  3.5  4.4   58    64    7   MYCUL/AFDB:AF-X8FIY4-F1 Putative CONSERVED TRANSMEMBRANE domain prote
 176:  vt0b-A  3.4  7.7   96   197    9   MYCUL/AFDB:AF-X8F3L4-F1 PE family protein PE FAMILY PROTEIN;
 177:  vu6j-A  3.4  5.9   78   185   13   MYCUL/AFDB:AF-X8FFM4-F1 Putative membrane mmpL4 domain protein PUTATI
 178:  vtrb-A  3.4 10.5  116   456    4   MYCUL/AFDB:AF-X8EXH6-F1 MMPL family protein MMPL FAMILY PROTEIN;
 179:  vog0-A  3.4  6.4   99   153   15   MYCUL/AFDB:AF-X8FD78-F1 MMPL family protein MMPL FAMILY PROTEIN;
 180:  vu47-A  3.4  7.4   86   292    6   MYCUL/AFDB:AF-X8FD95-F1 PE family protein PE FAMILY PROTEIN;
 181:  vo8p-A  3.4  6.8  116   575    6   MYCUL/AFDB:AF-X8FGP5-F1 PPE family protein PPE FAMILY PROTEIN;
 182:  vrov-A  3.4  5.4   77   151    6   MYCUL/AFDB:AF-X8F8K2-F1 Uncharacterized protein UNCHARACTERIZED PROTE
 183:  voc6-A  3.4  6.1   66   252    3   MYCUL/AFDB:AF-X8FAI8-F1 PE family protein PE FAMILY PROTEIN;
 184:  vtmg-A  3.4  4.2   77   158   12   MYCUL/AFDB:AF-X8F0M3-F1 Putative membrane protein PUTATIVE MEMBRANE P
 185:  vull-A  3.4  5.9   82   182    7   MYCUL/AFDB:AF-X8EXR1-F1 Bacterial regulatory s, tetR family protein B
 186:  vqhf-A  3.4  3.9   57   328    9   MYCUL/AFDB:AF-X8F3H7-F1 Trypsin family protein TRYPSIN FAMILY PROTEIN
 187:  vq7g-A  3.4 11.2   70   198    3   MYCUL/AFDB:AF-X8F8T6-F1 PPE family protein PPE FAMILY PROTEIN;
 188:  vp79-A  3.4  5.7   87   387    5   MYCUL/AFDB:AF-X8FEM8-F1 PPE family protein PPE FAMILY PROTEIN;
 189:  vqhi-A  3.4 12.2   89   301    4   MYCUL/AFDB:AF-X8F4M5-F1 Uncharacterized protein UNCHARACTERIZED PROTE
 190:  voiq-A  3.4  9.3   73   255    4   MYCUL/AFDB:AF-X8FG33-F1 PE family protein PE FAMILY PROTEIN;
 191:  vtsn-A  3.4  7.2   86   125    6   MYCUL/AFDB:AF-X8FGJ6-F1 DUF202 domain-containing protein DUF202 DOMAI
 192:  vr06-A  3.4  4.6   67    70    7   MYCUL/AFDB:AF-X8FGN9-F1 Putative membrane protein PUTATIVE MEMBRANE P
 193:  vr26-A  3.4  2.9   61   195    8   MYCUL/AFDB:AF-X8FHE6-F1 MDMPI_N domain-containing protein MDMPI_N DOM
 194:  vox3-A  3.4  6.1   90   164    4   MYCUL/AFDB:AF-X8F4P3-F1 PPE family protein PPE FAMILY PROTEIN;
 195:  vurk-A  3.4  4.9   58   123    2   MYCUL/AFDB:AF-X8F9V3-F1 NADH-quinone oxidoreductase subunit NADH-QUIN
 196:  vuie-A  3.4 10.5  125   713   10   MYCUL/AFDB:AF-X8EXL9-F1 Copper-translocating P-type ATPase COPPER-TRA
 197:  vr5l-A  3.4  3.4   59    78   12   MYCUL/AFDB:AF-X8FF51-F1 Putative n utilization substance protein B PU
 198:  vtya-A  3.4  6.6   74    90    7   MYCUL/AFDB:AF-X8F7L6-F1 CNNM transmembrane domain-containing protein 
 199:  vug8-A  3.4  7.4   58    77   12   MYCUL/AFDB:AF-X8FGA0-F1 Uncharacterized protein UNCHARACTERIZED PROTE
 200:  vo9g-A  3.4  7.7   79   171   10   MYCUL/AFDB:AF-X8FL78-F1 Aldehyde dehydrogenase family protein ALDEHYD
 201:  vpx3-A  3.4  7.1   86   100    9   MYCUL/AFDB:AF-X8FGN3-F1 PE family protein PE FAMILY PROTEIN;
 202:  vp6f-A  3.4  6.1   90   267    9   MYCUL/AFDB:AF-X8F845-F1 Virulence factor BrkB family protein VIRULENC
 203:  vqnj-A  3.3  4.3   68    88   10   MYCUL/AFDB:AF-X8F0K2-F1 Polysaccharide biosynthesis family protein PO
 204:  vs1b-A  3.3  6.5   58    69    9   MYCUL/AFDB:AF-X8F569-F1 Acyl-CoA dehydrogenase domain protein ACYL-CO
 205:  vqfq-A  3.3  9.7   96   408    7   MYCUL/AFDB:AF-X8F990-F1 ABC transporter transmembrane region 2 family
 206:  vtae-A  3.3  4.9   77   116    8   MYCUL/AFDB:AF-X8F7X0-F1 Sugar (And other) transporter family protein 
 207:  vsye-A  3.3  5.5   80    91   11   MYCUL/AFDB:AF-X8EZW4-F1 Putative membrane protein PUTATIVE MEMBRANE P
 208:  vsfe-A  3.3  6.4   73    91   11   MYCUL/AFDB:AF-X8FI01-F1 PE family protein PE FAMILY PROTEIN;
 209:  vtcc-A  3.3  3.3   61    85    8   MYCUL/AFDB:AF-X8F8F3-F1 Putative membrane protein PUTATIVE MEMBRANE P
 210:  vt76-A  3.3  7.6   91   217    9   MYCUL/AFDB:AF-X8EX57-F1 PE family protein PE FAMILY PROTEIN;
 211:  vtlq-A  3.3  7.8   73   165    8   MYCUL/AFDB:AF-X8FG45-F1 Uncharacterized protein UNCHARACTERIZED PROTE
 212:  vqqv-A  3.3  3.3   81   127   11   MYCUL/AFDB:AF-X8F0Q4-F1 Putative membrane protein PUTATIVE MEMBRANE P
 213:  vuon-A  3.3  6.8   79   279    6   MYCUL/AFDB:AF-X8FIC9-F1 Putative conserved transmembrane protein PUTA
 214:  vo3t-A  3.3  5.1   67   218    6   MYCUL/AFDB:AF-X8FIX4-F1 Putative transcriptional activator protein PU
 215:  vtim-A  3.3  7.6   91   194   13   MYCUL/AFDB:AF-X8FFB3-F1 PE family protein PE FAMILY PROTEIN;
 216:  vu5z-A  3.3  4.8   65   111    8   MYCUL/AFDB:AF-X8F199-F1 PE domain-containing protein PE DOMAIN-CONTAI
 217:  vq9k-A  3.3  2.7   49    72    8   MYCUL/AFDB:AF-X8FIG7-F1 Metal-sensitive transcriptional repressor fam
 218:  vscs-A  3.3  4.7  132   242   10   MYCUL/AFDB:AF-X8FAE3-F1 CorA-like Mg2+ transporter family protein COR
 219:  vpbw-A  3.3  3.9   57   489   14   MYCUL/AFDB:AF-X8F5R1-F1 HAD ATPase, P-type, IC family protein HAD ATP
 220:  vo93-A  3.3  8.7   88   192    6   MYCUL/AFDB:AF-X8EX45-F1 CAAX protease self-immunity family protein CA
 221:  vqs2-A  3.3  8.0   90    98    7   MYCUL/AFDB:AF-X8F554-F1 PE family protein PE FAMILY PROTEIN;
 222:  vqk2-A  3.3  4.8   71   408    4   MYCUL/AFDB:AF-X8F633-F1 PPE family protein PPE FAMILY PROTEIN;
 223:  vrxh-A  3.3  7.3   79   160    5   MYCUL/AFDB:AF-X8FMM9-F1 PPE family protein PPE FAMILY PROTEIN;
 224:  vrzd-A  3.3  7.1   58   159   12   MYCUL/AFDB:AF-X8F813-F1 Uncharacterized protein UNCHARACTERIZED PROTE
 225:  vubz-A  3.3  3.4   65   203    8   MYCUL/AFDB:AF-X8FJR6-F1 MDMPI_N domain-containing protein MDMPI_N DOM
 226:  vs0f-A  3.3  3.5   85   322    8   MYCUL/AFDB:AF-X8F3S4-F1 Membrane-anchored adenylyl cyclase domain pro
 227:  vrxu-A  3.3  5.1   68   112    1   MYCUL/AFDB:AF-X8EZ39-F1 Proton-translocating NAD(P)(+) transhydrogena
 228:  vrre-A  3.2  2.8   64   245    5   MYCUL/AFDB:AF-X8FJZ2-F1 Cyclopropane mycolic acid synthase 1 CYCLOPRO
 229:  vpu2-A  3.2  5.2   84   454    6   MYCUL/AFDB:AF-X8FFC1-F1 PPE family protein PPE FAMILY PROTEIN;
 230:  vrzz-A  3.2  7.3   81   123   10   MYCUL/AFDB:AF-X8F1Z0-F1 PE family protein PE FAMILY PROTEIN;
 231:  vsf4-A  3.2  6.4   73   131    5   MYCUL/AFDB:AF-X8FDG9-F1 DUF4395 domain-containing protein DUF4395 DOM
 232:  vsc4-A  3.2  4.7   76    86    5   MYCUL/AFDB:AF-X8FF98-F1 Putative membrane protein PUTATIVE MEMBRANE P
 233:  vsqv-A  3.2  2.4   52    78    0   MYCUL/AFDB:AF-X8FGJ5-F1 50S ribosomal protein L29 50S RIBOSOMAL PROTE
 234:  vrtt-A  3.2  3.6   55    67    5   MYCUL/AFDB:AF-X8F224-F1 Uncharacterized protein UNCHARACTERIZED PROTE
 235:  vqsz-A  3.2  4.9   93   211    9   MYCUL/AFDB:AF-X8F5S0-F1 Putative membrane protein PUTATIVE MEMBRANE P
 236:  vr3h-A  3.2  4.7   77   117    5   MYCUL/AFDB:AF-X8FHN1-F1 Conserved transmembrane domain protein CONSER
 237:  vuur-A  3.2  3.5   62    66    5   MYCUL/AFDB:AF-X8FEC0-F1 Uncharacterized protein UNCHARACTERIZED PROTE
 238:  vunk-A  3.2  8.0   76   540    7   MYCUL/AFDB:AF-X8FAC7-F1 AMP-binding enzyme family protein AMP-BINDING
 239:  vs1z-A  3.2  6.0   76   537    4   MYCUL/AFDB:AF-X8F6P2-F1 Pyridine nucleotide-disulfide oxidoreductase 
 240:  vu1u-A  3.2  5.4   73   419    3   MYCUL/AFDB:AF-X8FP01-F1 PPE family protein PPE FAMILY PROTEIN;
 241:  vt3g-A  3.2  3.4   84   186    7   MYCUL/AFDB:AF-X8FM00-F1 Uncharacterized protein UNCHARACTERIZED PROTE
 242:  vour-A  3.2 16.9   95   343    7   MYCUL/AFDB:AF-X8FJY0-F1 PE family protein PE FAMILY PROTEIN;
 243:  vqa2-A  3.2  7.7   91   184   13   MYCUL/AFDB:AF-X8F6L5-F1 PE family protein PE FAMILY PROTEIN;
 244:  vsb2-A  3.2  9.6  139   252    7   MYCUL/AFDB:AF-X8FAD8-F1 GtrA-like family protein GTRA-LIKE FAMILY PRO
 245:  vt9m-A  3.2  4.9  104   222   14   MYCUL/AFDB:AF-X8F7D7-F1 Uncharacterized protein UNCHARACTERIZED PROTE
 246:  vs6p-A  3.2  5.8   88   519    6   MYCUL/AFDB:AF-X8FIX6-F1 PPE family protein PPE FAMILY PROTEIN;
 247:  vuux-A  3.2  5.8   59   114    7   MYCUL/AFDB:AF-X8FME3-F1 Mycolic acid cyclopropane synthetase family p
 248:  vo36-A  3.2  3.4   86   339   16   MYCUL/AFDB:AF-X8FJS7-F1 Putative membrane protein PUTATIVE MEMBRANE P
 249:  vpws-A  3.2  4.2   79   113    4   MYCUL/AFDB:AF-X8EX68-F1 Acyl-CoA dehydrogenase, C-terminal domain pro
 250:  vsq1-A  3.2  8.5  111   288    7   MYCUL/AFDB:AF-X8FF84-F1 HAD ATPase, P-type, IC family protein HAD ATP
 251:  vo8o-A  3.2  3.5   53    93    6   MYCUL/AFDB:AF-X8F120-F1 PPE family protein PPE FAMILY PROTEIN;
 252:  vqpv-A  3.2 13.0   99   666    5   MYCUL/AFDB:AF-X8EYW1-F1 Cytochrome c oxidase caa3 assembly factor fam
 253:  vrk7-A  3.2  3.9   72   117    6   MYCUL/AFDB:AF-X8FKK4-F1 Metal-sensitive transcriptional repressor fam
 254:  vtoh-A  3.2  7.9   95   208    8   MYCUL/AFDB:AF-X8FGF1-F1 PE family protein PE FAMILY PROTEIN;
 255:  vryz-A  3.2 11.0   97   298    9   MYCUL/AFDB:AF-X8F5L5-F1 PE family protein PE FAMILY PROTEIN;
 256:  vsj9-A  3.1 10.4   78   198    8   MYCUL/AFDB:AF-X8FJ01-F1 FtsX-like permease family protein FTSX-LIKE P
 257:  vsuz-A  3.1  9.9   75   516    3   MYCUL/AFDB:AF-X8F298-F1 Carboxymuconolactone decarboxylase family pro
 258:  vq4l-A  3.1  8.0   89    99   12   MYCUL/AFDB:AF-X8F9D9-F1 PE family protein PE FAMILY PROTEIN;
 259:  vu05-A  3.1  8.5   81   247    7   MYCUL/AFDB:AF-X8F9R4-F1 Methanethiol S-methyltransferase METHANETHIOL
 260:  vu15-A  3.1  3.6   57    83    7   MYCUL/AFDB:AF-X8EZ02-F1 Serine/threonine-kinase transcriptional regul
 261:  vrf1-A  3.1  2.9   46    85    4   MYCUL/AFDB:AF-X8FKR6-F1 Transposase family protein TRANSPOSASE FAMILY
 262:  vtb0-A  3.1  5.2   67   101    6   MYCUL/AFDB:AF-X8FI93-F1 Putative membrane protein PUTATIVE MEMBRANE P
 263:  vr16-A  3.1 13.0   62   149    2   MYCUL/AFDB:AF-X8FCV8-F1 Nitroreductase family protein NITROREDUCTASE 
 264:  vt97-A  3.1  9.5   80   243    5   MYCUL/AFDB:AF-X8FNZ6-F1 PPE family protein PPE FAMILY PROTEIN;
 265:  vqkl-A  3.1  8.6  104   468   10   MYCUL/AFDB:AF-X8F822-F1 PPE family protein PPE FAMILY PROTEIN;
 266:  vtxf-A  3.1 11.1   97   364    6   MYCUL/AFDB:AF-X8FLS6-F1 PPE family protein PPE FAMILY PROTEIN;
 267:  vss7-A  3.1  3.4   57    73    5   MYCUL/AFDB:AF-X8F7W4-F1 Uncharacterized protein UNCHARACTERIZED PROTE
 268:  vtqx-A  3.1  4.9   78    94    5   MYCUL/AFDB:AF-X8EZM7-F1 Putative transmembrane protein PUTATIVE TRANS
 269:  vrbi-A  3.1  7.2   99   465    9   MYCUL/AFDB:AF-X8FDX2-F1 PPE family protein PPE FAMILY PROTEIN;
 270:  vufi-A  3.1  4.8   64   104    5   MYCUL/AFDB:AF-X8F4F8-F1 PE family protein PE FAMILY PROTEIN;
 271:  vp40-A  3.1 17.6   76   188    5   MYCUL/AFDB:AF-X8FEP5-F1 Uncharacterized protein UNCHARACTERIZED PROTE
 272:  vqvy-A  3.1 16.8  106   605    8   MYCUL/AFDB:AF-X8FJ06-F1 Pterin binding enzyme family protein PTERIN B
 273:  vsgp-A  3.1  4.8   76   133    8   MYCUL/AFDB:AF-X8F8S3-F1 CDP-alcohol phosphatidyltransferase family pr
 274:  vo14-A  3.1  6.6  138   500    8   MYCUL/AFDB:AF-X8F1U6-F1 HAMP domain protein HAMP DOMAIN PROTEIN;
 275:  vq9l-A  3.1  4.9   82   328    7   MYCUL/AFDB:AF-X8FBC6-F1 Mechanosensitive ion channel family protein M
 276:  vuf3-A  3.1  5.9   87   239    9   MYCUL/AFDB:AF-X8EYD1-F1 Major Facilitator Superfamily protein MAJOR F
 277:  vrkv-A  3.1  4.3   58    99    5   MYCUL/AFDB:AF-X8F4M6-F1 Albicidin efflux pump domain protein ALBICIDI
 278:  vpor-A  3.1  5.9   78   110    8   MYCUL/AFDB:AF-X8FBS1-F1 Putative conserved membrane protein PUTATIVE 
 279:  vpmu-A  3.1  5.7  109   290   12   MYCUL/AFDB:AF-X8FJ09-F1 1,4-dihydroxy-2-naphthoate octaprenyltransfer
 280:  vooy-A  3.1  3.7   67   123    4   MYCUL/AFDB:AF-X8FDI4-F1 NADH-Ubiquinone/plastoquinone (Complex I), va
 281:  voua-A  3.1 20.9   67   601    9   MYCUL/AFDB:AF-X8FI45-F1 Type VII secretion protein EccCa TYPE VII SEC
 282:  vood-A  3.1  4.0   66    80   11   MYCUL/AFDB:AF-X8F3K6-F1 LPXTG cell wall anchor domain protein LPXTG C
 283:  vq6q-A  3.1  3.8   65    95   11   MYCUL/AFDB:AF-X8FJV2-F1 Integral membrane efflux ErmB domain protein 
 284:  vsym-A  3.1  3.8   56    90   11   MYCUL/AFDB:AF-X8FJA8-F1 Sulfate transporter N-terminal domain with GL
 285:  vuk3-A  3.1 13.0   87   426    6   MYCUL/AFDB:AF-X8FIH8-F1 PPE family protein PPE FAMILY PROTEIN;
 286:  vqch-A  3.1  3.0   51   408    4   MYCUL/AFDB:AF-X8F4Q7-F1 Uncharacterized protein UNCHARACTERIZED PROTE
 287:  vsts-A  3.1  9.1   64   101    5   MYCUL/AFDB:AF-X8F559-F1 Uncharacterized protein UNCHARACTERIZED PROTE
 288:  vuuu-A  3.1  4.8   62   191    6   MYCUL/AFDB:AF-X8FIS2-F1 Bacterial regulatory s, tetR family protein B
 289:  vtuj-A  3.1  5.9   80   119    3   MYCUL/AFDB:AF-X8F693-F1 PPE family protein PPE FAMILY PROTEIN;
 290:  vo56-A  3.1  2.3   43    67    7   MYCUL/AFDB:AF-X8FLC7-F1 Geranylgeranyl pyrophosphate synthase CrtE do
 291:  vucz-A  3.1  4.3   56   201    7   MYCUL/AFDB:AF-X8F2X1-F1 Uncharacterized protein UNCHARACTERIZED PROTE
 292:  vnxy-A  3.1  6.8  106   148    4   MYCUL/AFDB:AF-X8FBQ9-F1 Peptide chain release factor 2 domain protein
 293:  vtu9-A  3.1  7.0   80   130   13   MYCUL/AFDB:AF-X8FBQ8-F1 PE family protein PE FAMILY PROTEIN;
 294:  vspr-A  3.1  6.3   69   109    7   MYCUL/AFDB:AF-X8F0I5-F1 Uncharacterized protein UNCHARACTERIZED PROTE
 295:  vpwi-A  3.1  5.9   90   197    4   MYCUL/AFDB:AF-X8EZM8-F1 PPE family protein PPE FAMILY PROTEIN;
 296:  vpdg-A  3.0  4.5   62    99    8   MYCUL/AFDB:AF-X8FLN7-F1 Uncharacterized protein UNCHARACTERIZED PROTE
 297:  vpe9-A  3.0  9.3  101   165   11   MYCUL/AFDB:AF-X8EZD0-F1 Permease family protein PERMEASE FAMILY PROTE
 298:  vq5u-A  3.0  6.0   71    86    7   MYCUL/AFDB:AF-X8FIS7-F1 PE family protein PE FAMILY PROTEIN;
 299:  vsr1-A  3.0  6.6   93   171    6   MYCUL/AFDB:AF-X8EZ77-F1 PPE family protein PPE FAMILY PROTEIN;
 300:  vqct-A  3.0  6.9  117   349    4   MYCUL/AFDB:AF-X8F1I3-F1 Uncharacterized protein UNCHARACTERIZED PROTE
 301:  vuki-A  3.0  8.3   88   117    5   MYCUL/AFDB:AF-X8EYF3-F1 PE family protein PE FAMILY PROTEIN;
 302:  vq6j-A  3.0  6.9  101   426    8   MYCUL/AFDB:AF-X8F3J7-F1 ATP synthase subunit b ATP SYNTHASE SUBUNIT B
 303:  vob2-A  3.0  5.8  160   301    9   MYCUL/AFDB:AF-X8F3L2-F1 PPE family protein PPE FAMILY PROTEIN;
 304:  vpei-A  3.0  3.2   58    82    9   MYCUL/AFDB:AF-X8FKA5-F1 Putative membrane protein PUTATIVE MEMBRANE P
 305:  vtdb-A  3.0  3.8   57    83    5   MYCUL/AFDB:AF-X8EZI2-F1 Putative membrane protein PUTATIVE MEMBRANE P
 306:  voqw-A  3.0  3.3   60   240    7   MYCUL/AFDB:AF-X8FD74-F1 Putative ntrC protein PUTATIVE NTRC PROTEIN;
 307:  vqnw-A  3.0 14.5   93  1397    5   MYCUL/AFDB:AF-X8F185-F1 PPE family protein PPE FAMILY PROTEIN;
 308:  voeq-A  3.0  8.0   91   135   13   MYCUL/AFDB:AF-X8FFL1-F1 PE family protein PE FAMILY PROTEIN;
 309:  vrvr-A  3.0  6.0  108   166   15   MYCUL/AFDB:AF-X8FMX3-F1 Cation-transporting P-type ATPase B domain pr
 310:  vqwl-A  3.0  4.4   64   151    3   MYCUL/AFDB:AF-X8FGK1-F1 Voltage gated chloride channel family protein
 311:  vscr-A  3.0  6.1   84   142    4   MYCUL/AFDB:AF-X8FA29-F1 Putative polyprenyl synthatase PUTATIVE POLYP
 312:  vsg1-A  3.0 18.6   96   363   11   MYCUL/AFDB:AF-X8F0Q8-F1 PE family protein PE FAMILY PROTEIN;
 313:  vo8s-A  3.0  6.0   81    99    4   MYCUL/AFDB:AF-X8FM35-F1 PPE family protein PPE FAMILY PROTEIN;
 314:  vp01-A  3.0  7.0  123   848    4   MYCUL/AFDB:AF-X8FKD6-F1 Chaperone protein ClpB CHAPERONE PROTEIN CLPB
 315:  vu6n-A  3.0  2.5   46    79    4   MYCUL/AFDB:AF-X8FEH8-F1 Putative membrane protein PUTATIVE MEMBRANE P
 316:  vq7t-A  3.0  6.3   86   144    5   MYCUL/AFDB:AF-X8FF46-F1 Uncharacterized protein UNCHARACTERIZED PROTE
 317:  vr7c-A  3.0  6.1   83   111    7   MYCUL/AFDB:AF-X8F5E6-F1 TspO/MBR family protein TSPO/MBR FAMILY PROTE
 318:  vuoh-A  3.0  5.2   96   129    6   MYCUL/AFDB:AF-X8F427-F1 Acyl-CoA dehydrogenase, C-terminal domain pro
 319:  vulu-A  3.0  6.5   74   179    5   MYCUL/AFDB:AF-X8FAY4-F1 Ecdysteroid kinase family protein ECDYSTEROID
 320:  vujo-A  3.0  5.8   58    91    9   MYCUL/AFDB:AF-X8EYC7-F1 Uncharacterized protein UNCHARACTERIZED PROTE
 321:  vo5g-A  3.0  6.9   82   131    6   MYCUL/AFDB:AF-X8F6E7-F1 Tetracyclin repressor, C-terminal all-alpha d
 322:  vuat-A  3.0  7.6   82   132    2   MYCUL/AFDB:AF-X8F0T8-F1 PE family protein PE FAMILY PROTEIN;
 323:  vo99-A  3.0  4.6   67    89    9   MYCUL/AFDB:AF-X8FG10-F1 Aerotolerance regulator family protein AEROTO
 324:  vpmg-A  3.0  8.5   87   181   10   MYCUL/AFDB:AF-X8FB13-F1 Transcriptional regulator PadR-like family pr
 325:  vsc8-A  3.0  5.5  100   177    9   MYCUL/AFDB:AF-X8FGX5-F1 Uncharacterized protein UNCHARACTERIZED PROTE
 326:  vpuu-A  3.0  4.3   86   262    8   MYCUL/AFDB:AF-X8F9L0-F1 Uncharacterized protein UNCHARACTERIZED PROTE
 327:  vt7u-A  2.9  4.3   53    66   13   MYCUL/AFDB:AF-X8F028-F1 Uncharacterized protein UNCHARACTERIZED PROTE
 328:  vtpf-A  2.9  6.6   53    73    9   MYCUL/AFDB:AF-X8F3W9-F1 Mevalonate kinase, Erg12 domain protein MEVAL
 329:  vumk-A  2.9  4.0   61    65   10   MYCUL/AFDB:AF-X8F3L3-F1 ATP synthase subunit c ATP SYNTHASE SUBUNIT C
 330:  vsgs-A  2.9  4.7   76   125    9   MYCUL/AFDB:AF-X8F930-F1 Putative membrane protein PUTATIVE MEMBRANE P
 331:  vt2g-A  2.9  3.7   71   128    8   MYCUL/AFDB:AF-X8F8S9-F1 Bacterial regulatory s, tetR family protein B
 332:  vtl7-A  2.9  6.0   62    90   10   MYCUL/AFDB:AF-X8FID8-F1 Putative integral membrane nitrite extrusion 
 333:  vtag-A  2.9  5.1   77   203    6   MYCUL/AFDB:AF-X8FI64-F1 PPE family protein PPE FAMILY PROTEIN;
 334:  vpg0-A  2.9  6.7   50   190    2   MYCUL/AFDB:AF-X8EZ55-F1 Sugar-binding lipoLpqY domain protein SUGAR-B
 335:  vtj8-A  2.9  2.9   43   167    7   MYCUL/AFDB:AF-X8FBV3-F1 DUF222 domain-containing protein DUF222 DOMAI
 336:  vsrc-A  2.9  5.9   80   188    5   MYCUL/AFDB:AF-X8FHG4-F1 Putative conserved transmembrane protein PUTA
 337:  vunr-A  2.9  5.9  113   496    9   MYCUL/AFDB:AF-X8F5L6-F1 Uncharacterized protein UNCHARACTERIZED PROTE
 338:  vphk-A  2.9  6.0   88   228    7   MYCUL/AFDB:AF-X8FJ05-F1 PPE family protein PPE FAMILY PROTEIN;
 339:  vort-A  2.9  3.2   49    51    4   MYCUL/AFDB:AF-X8F6I8-F1 Uncharacterized protein UNCHARACTERIZED PROTE
 340:  vpl6-A  2.9  3.9   72   126    8   MYCUL/AFDB:AF-X8FK08-F1 Uncharacterized protein UNCHARACTERIZED PROTE
 341:  vrd8-A  2.9  5.8   69   262    4   MYCUL/AFDB:AF-X8FCP7-F1 PE family protein PE FAMILY PROTEIN;
 342:  vo3f-A  2.9  5.6   77   131    8   MYCUL/AFDB:AF-X8FH70-F1 Putative membrane protein PUTATIVE MEMBRANE P
 343:  vrej-A  2.9  3.6   60   372    3   MYCUL/AFDB:AF-X8FJN9-F1 DNA-directed RNA polymerase subunit DNA-DIREC
 344:  vrlf-A  2.9  2.8   59    89    7   MYCUL/AFDB:AF-X8EZ12-F1 Cation-transporting P-type ATPase B domain pr
 345:  vpss-A  2.9  3.9   57    68    4   MYCUL/AFDB:AF-X8FFW4-F1 Putative membrane protein PUTATIVE MEMBRANE P
 346:  vpu7-A  2.9  6.6   68   241    3   MYCUL/AFDB:AF-X8EXS9-F1 Zinc-finger family protein ZINC-FINGER FAMILY
 347:  vqvh-A  2.9  5.9   86   183    5   MYCUL/AFDB:AF-X8FPH4-F1 PPE family protein PPE FAMILY PROTEIN;
 348:  vo81-A  2.9  6.5   90   314    4   MYCUL/AFDB:AF-X8F9G8-F1 Acyl-CoA dehydrogenase, C-terminal domain pro
 349:  vu4u-A  2.9  6.2   54   138   11   MYCUL/AFDB:AF-X8F4T6-F1 Uncharacterized protein UNCHARACTERIZED PROTE
 350:  vom6-A  2.9  6.0   92   169    9   MYCUL/AFDB:AF-X8FAS4-F1 Putative membrane protein PUTATIVE MEMBRANE P
 351:  vp8k-A  2.9  4.4  141   431    6   MYCUL/AFDB:AF-X8F5Q0-F1 Natural resistance-associated macrophage fami
 352:  vu1a-A  2.9  2.9   57   111    4   MYCUL/AFDB:AF-X8EYN0-F1 Conserved membrane domain protein CONSERVED M
 353:  vrwu-A  2.9 15.7   99   257    8   MYCUL/AFDB:AF-X8FLP8-F1 Major Facilitator Superfamily protein MAJOR F
 354:  vs6q-A  2.9  3.4   61   186    7   MYCUL/AFDB:AF-X8FH94-F1 Aldehyde dehydrogenase family protein ALDEHYD
 355:  vp5a-A  2.9  4.6   69    88    7   MYCUL/AFDB:AF-X8FHY8-F1 Uncharacterized protein UNCHARACTERIZED PROTE
 356:  vq0v-A  2.9  6.4   93   292    0   MYCUL/AFDB:AF-X8F2A2-F1 PPE family protein PPE FAMILY PROTEIN;
 357:  vor6-A  2.9 13.0   78   317    8   MYCUL/AFDB:AF-X8F720-F1 RNA polymerase sigma factor SigA RNA POLYMERA
 358:  vs25-A  2.9  7.4   82   155    6   MYCUL/AFDB:AF-X8FG26-F1 PE family protein PE FAMILY PROTEIN;
 359:  vox2-A  2.9  9.3   57   250    7   MYCUL/AFDB:AF-X8FCR3-F1 30S ribosomal protein S2 30S RIBOSOMAL PROTEI
 360:  vq8j-A  2.9  7.7  122   200    6   MYCUL/AFDB:AF-X8FIA5-F1 Putative conserved integral membrane transpor
 361:  vpx2-A  2.9  3.3   53   129    2   MYCUL/AFDB:AF-X8FLF1-F1 'Cold-shock' DNA-binding domain protein 'COLD
 362:  vt8t-A  2.9  5.5   62    85   16   MYCUL/AFDB:AF-X8FCK2-F1 PE family protein PE FAMILY PROTEIN;
 363:  vrb6-A  2.9  7.1   67   137    4   MYCUL/AFDB:AF-X8F118-F1 Prephenate dehydrogenase family protein PREPH
 364:  vnxm-A  2.8  3.1   44    57    9   MYCUL/AFDB:AF-X8F727-F1 Uncharacterized protein UNCHARACTERIZED PROTE
 365:  vprx-A  2.8  5.9  134   540    7   MYCUL/AFDB:AF-X8FE05-F1 Thiol reductant ABC exporter, CydD subunit TH
 366:  vtou-A  2.8  4.2   59   276    5   MYCUL/AFDB:AF-X8FN77-F1 PPE family protein PPE FAMILY PROTEIN;
 367:  vtod-A  2.8  6.3   65   102    6   MYCUL/AFDB:AF-X8FFI6-F1 Sugar (And other) transporter family protein 
 368:  vqsr-A  2.8  9.6   94   163    5   MYCUL/AFDB:AF-X8F2T4-F1 PPE family protein PPE FAMILY PROTEIN;
 369:  vqjx-A  2.8  4.2   99   194    6   MYCUL/AFDB:AF-X8FE85-F1 Uncharacterized protein UNCHARACTERIZED PROTE
 370:  vqbw-A  2.8  7.7   92   425    3   MYCUL/AFDB:AF-X8F9P6-F1 PucR C-terminal helix-turn-helix domain prote
 371:  vrfx-A  2.8  7.3   77   216    6   MYCUL/AFDB:AF-X8FAL6-F1 ESX-1 secretion-associated EspK domain protei
 372:  vs4p-A  2.8  9.2   94   172    9   MYCUL/AFDB:AF-X8FGR7-F1 Putative membrane protein PUTATIVE MEMBRANE P
 373:  vq7w-A  2.8 10.0   68   100    9   MYCUL/AFDB:AF-X8F7G4-F1 Uncharacterized protein UNCHARACTERIZED PROTE
 374:  vqqz-A  2.8  5.6   76   125    5   MYCUL/AFDB:AF-X8FH64-F1 Cation efflux family protein CATION EFFLUX FA
 375:  votm-A  2.8 11.7   97   518    2   MYCUL/AFDB:AF-X8FHH8-F1 MMPL family protein MMPL FAMILY PROTEIN;
 376:  vtfb-A  2.8  7.2   67   134    4   MYCUL/AFDB:AF-X8F8N8-F1 Uncharacterized protein UNCHARACTERIZED PROTE
 377:  vukm-A  2.8  5.4   55    66    7   MYCUL/AFDB:AF-X8FFF1-F1 Putative membrane protein PUTATIVE MEMBRANE P
 378:  vqsv-A  2.8  4.0   68   107   21   MYCUL/AFDB:AF-X8EZJ8-F1 Multidrug transporter emrE MULTIDRUG TRANSPOR
 379:  vso5-A  2.8  4.7   70   106   14   MYCUL/AFDB:AF-X8FKP8-F1 PPE family protein PPE FAMILY PROTEIN;
 380:  vui8-A  2.8  4.0   55   319    5   MYCUL/AFDB:AF-X8F4L6-F1 ABC transporter transmembrane region family p
 381:  vsov-A  2.8  8.1  101   421    8   MYCUL/AFDB:AF-X8FH83-F1 Uncharacterized protein UNCHARACTERIZED PROTE
 382:  vqm4-A  2.8  8.3   74   408    8   MYCUL/AFDB:AF-X8F2I8-F1 Acyl-CoA dehydrogenase, N-terminal domain pro
 383:  vutv-A  2.8  7.2  126   282    6   MYCUL/AFDB:AF-X8FGZ9-F1 Putative membrane protein PUTATIVE MEMBRANE P
 384:  vsfl-A  2.8  4.7   72   131    6   MYCUL/AFDB:AF-X8FKN1-F1 PPE family protein PPE FAMILY PROTEIN;
 385:  vtf9-A  2.8  3.3   82   140    6   MYCUL/AFDB:AF-X8F2M6-F1 Putative membrane protein PUTATIVE MEMBRANE P
 386:  vojt-A  2.8  6.1   81   394   11   MYCUL/AFDB:AF-X8F5V1-F1 Cytochrome bc1 complex Rieske iron-sulfur sub
 387:  vsg5-A  2.8  9.3   92   171    5   MYCUL/AFDB:AF-X8FGU2-F1 DinB superfamily protein DINB SUPERFAMILY PRO
 388:  vpc2-A  2.8  3.9   87   278    6   MYCUL/AFDB:AF-X8FPT3-F1 HTH-type transcriptional regulator EthR domai
 389:  vpan-A  2.8  2.8   54    59    4   MYCUL/AFDB:AF-X8F3B3-F1 Putative membrane protein PUTATIVE MEMBRANE P
 390:  vqm6-A  2.8 12.7   83   245    5   MYCUL/AFDB:AF-X8F1B4-F1 PPE family protein PPE FAMILY PROTEIN;
 391:  vuri-A  2.8  4.2   52    86    6   MYCUL/AFDB:AF-X8F1J9-F1 Uncharacterized protein UNCHARACTERIZED PROTE
 392:  vuet-A  2.8  6.1   80   359    5   MYCUL/AFDB:AF-X8EW26-F1 Uncharacterized protein UNCHARACTERIZED PROTE
 393:  vsl5-A  2.8  3.8   56    58    5   MYCUL/AFDB:AF-X8FDN3-F1 Uncharacterized protein UNCHARACTERIZED PROTE
 394:  vqtq-A  2.8  8.0   48    67   10   MYCUL/AFDB:AF-X8EXT8-F1 Serine/threonine-kinase transcriptional regul
 395:  vtxx-A  2.8  4.0   62   165    6   MYCUL/AFDB:AF-X8F0W8-F1 Transposase IS116/IS110/IS902 family protein 
 396:  vrv7-A  2.8  7.6   91   131   11   MYCUL/AFDB:AF-X8FFG9-F1 PE family protein PE FAMILY PROTEIN;
 397:  vq2k-A  2.8  5.7   61   115   16   MYCUL/AFDB:AF-X8FKU7-F1 Type VII secretion integral membrane protein 
 398:  vtmq-A  2.8  5.0   68   198    4   MYCUL/AFDB:AF-X8FHY3-F1 Phosphate transporter family protein PHOSPHAT
 399:  vrfd-A  2.8 12.6   71   390    4   MYCUL/AFDB:AF-X8FFJ1-F1 Trehalose 6-phosphate phosphatase TREHALOSE 6
 400:  vq4z-A  2.8  7.4   85   149    6   MYCUL/AFDB:AF-X8FJS0-F1 DoxX-like family protein DOXX-LIKE FAMILY PRO
 401:  vtg8-A  2.8  4.0  106   180    7   MYCUL/AFDB:AF-X8EZP0-F1 Putative membrane protein PUTATIVE MEMBRANE P
 402:  vu8t-A  2.8 11.8   77   326    5   MYCUL/AFDB:AF-X8FBG7-F1 DUF4129 domain-containing protein DUF4129 DOM
 403:  vskr-A  2.8  5.3   64    94    8   MYCUL/AFDB:AF-X8FHS6-F1 Uncharacterized protein UNCHARACTERIZED PROTE
 404:  vs9f-A  2.7  5.4  101   505    7   MYCUL/AFDB:AF-X8F9H6-F1 Uncharacterized protein UNCHARACTERIZED PROTE
 405:  vtbj-A  2.7 12.9   76   486    5   MYCUL/AFDB:AF-X8F8T8-F1 DNA helicase DNA HELICASE;
 406:  vp5k-A  2.7  7.7  112   250    5   MYCUL/AFDB:AF-X8EY60-F1 Arabinofuranosyltransferase family protein AR
 407:  vpzv-A  2.7  5.1   61    70   10   MYCUL/AFDB:AF-X8F0H2-F1 Putative membrane protein PUTATIVE MEMBRANE P
 408:  vpv9-A  2.7  9.2   72   103    6   MYCUL/AFDB:AF-X8F369-F1 Uncharacterized protein UNCHARACTERIZED PROTE
 409:  vt9l-A  2.7 10.6   71   314    8   MYCUL/AFDB:AF-X8FF35-F1 Phosphopantetheine attachment site family pro
 410:  vsdz-A  2.7  4.2   55   104   11   MYCUL/AFDB:AF-X8FG51-F1 YcaO domain-containing protein YCAO DOMAIN-CO
 411:  vq43-A  2.7  3.7   64    90   20   MYCUL/AFDB:AF-X8FFR3-F1 Uncharacterized protein UNCHARACTERIZED PROTE
 412:  vs5j-A  2.7  9.9  102   818    5   MYCUL/AFDB:AF-X8F094-F1 Non-specific serine/threonine protein kinase 
 413:  vq8m-A  2.7  4.7   72   152    4   MYCUL/AFDB:AF-X8FB32-F1 Acyl-CoA dehydrogenase, C-terminal domain pro
 414:  vtas-A  2.7  4.1  103   169   11   MYCUL/AFDB:AF-X8FKE8-F1 DoxX family protein DOXX FAMILY PROTEIN;
 415:  vouk-A  2.7  8.1   88   111    5   MYCUL/AFDB:AF-X8FJW6-F1 PE family protein PE FAMILY PROTEIN;
 416:  vtui-A  2.7  4.7   57    63    5   MYCUL/AFDB:AF-X8FL72-F1 PE family protein PE FAMILY PROTEIN;
 417:  vrkr-A  2.7  8.1  105   250    5   MYCUL/AFDB:AF-X8F433-F1 Sulfate transport system permease protein Cys
 418:  vrj8-A  2.7  2.6   79   673    5   MYCUL/AFDB:AF-X8F139-F1 2Fe-2S iron-sulfur cluster binding domain pro
 419:  vpyh-A  2.7  6.2   87   327    3   MYCUL/AFDB:AF-X8FC34-F1 PPE family protein PPE FAMILY PROTEIN;
 420:  vtc6-A  2.7  3.7   55    71    2   MYCUL/AFDB:AF-X8FAH9-F1 PPE family protein PPE FAMILY PROTEIN;
 421:  vqa6-A  2.7  4.8   72   128    6   MYCUL/AFDB:AF-X8F0F3-F1 GtrA-like family protein GTRA-LIKE FAMILY PRO
 422:  vqff-A  2.7  7.5   73   123   11   MYCUL/AFDB:AF-X8FKR4-F1 PhoU domain protein PHOU DOMAIN PROTEIN;
 423:  vupa-A  2.7  4.9   59   319    5   MYCUL/AFDB:AF-X8F2Y8-F1 PE family protein PE FAMILY PROTEIN;
 424:  vow3-A  2.7  5.2  116   273    5   MYCUL/AFDB:AF-X8F071-F1 Uncharacterized protein UNCHARACTERIZED PROTE
 425:  vuo5-A  2.7  4.0   78    99    9   MYCUL/AFDB:AF-X8FAY1-F1 NADH-quinone oxidoreductase subunit K NADH-QU
 426:  vun1-A  2.7  3.9   91   271    7   MYCUL/AFDB:AF-X8FDH6-F1 PPE family protein PPE FAMILY PROTEIN;
 427:  vqai-A  2.7  4.8   72   700    7   MYCUL/AFDB:AF-X8FGA4-F1 3-alpha-(Or 20-beta)-hydroxysteroid dehydroge
 428:  vtee-A  2.7  7.6   86   123    6   MYCUL/AFDB:AF-X8F5A0-F1 30S ribosomal protein S20 30S RIBOSOMAL PROTE
 429:  vsga-A  2.7  3.1   60    64    5   MYCUL/AFDB:AF-X8F929-F1 Putative protoheme IX farnesyltransferase PUT
 430:  vt81-A  2.7  4.6   88   390    6   MYCUL/AFDB:AF-X8F5Z4-F1 Transporter associated domain protein TRANSPO
 431:  vo3a-A  2.7  3.8   47    53    2   MYCUL/AFDB:AF-X8FM91-F1 HTH-type transcriptional regulator EthR domai
 432:  vr2h-A  2.7  5.1   72   188    6   MYCUL/AFDB:AF-X8FAR0-F1 Bacterial regulatory s, tetR family protein B
 433:  vtyr-A  2.7  7.6  126   383    7   MYCUL/AFDB:AF-X8F047-F1 Amino acid permease family protein AMINO ACID
 434:  vo5b-A  2.7  9.4  142   598   10   MYCUL/AFDB:AF-X8F0A0-F1 Acyl-CoA dehydrogenase, C-terminal domain pro
 435:  vpxt-A  2.7  5.9   64    92    9   MYCUL/AFDB:AF-X8FFR8-F1 Putative transcriptional regulator PUTATIVE T
 436:  vtzy-A  2.7  7.4   67    79    7   MYCUL/AFDB:AF-X8FIJ5-F1 Uncharacterized protein UNCHARACTERIZED PROTE
 437:  voeg-A  2.7  8.5  138   439    4   MYCUL/AFDB:AF-X8FAP7-F1 Putative cONSERVED MEMBRANE PROTEIN PUTATIVE 
 438:  vu1h-A  2.7  6.9   63   106    8   MYCUL/AFDB:AF-X8FCA2-F1 Sugar (And other) transporter family protein 
 439:  vrrq-A  2.7 20.5   79   327   13   MYCUL/AFDB:AF-X8F3K2-F1 Putative regulatory protein embR PUTATIVE REG
 440:  voj1-A  2.6  9.4  143   379    9   MYCUL/AFDB:AF-X8FHK0-F1 Acyl-CoA dehydrogenase, C-terminal domain pro
 441:  vria-A  2.6  8.4  100   178    4   MYCUL/AFDB:AF-X8FA59-F1 Uncharacterized protein UNCHARACTERIZED PROTE
 442:  vo8x-A  2.6  5.6   99   163    4   MYCUL/AFDB:AF-X8FKA8-F1 Putative membrane protein PUTATIVE MEMBRANE P
 443:  vpsx-A  2.6  4.2   62   108    2   MYCUL/AFDB:AF-X8FLW9-F1 PE family protein PE FAMILY PROTEIN;
 444:  vos3-A  2.6  6.2   67   187    1   MYCUL/AFDB:AF-X8EW50-F1 Tellurite resistance TerB family protein TELL
 445:  vqdx-A  2.6  4.6   50    52   10   MYCUL/AFDB:AF-X8F800-F1 Uncharacterized protein UNCHARACTERIZED PROTE
 446:  vpmw-A  2.6  5.9   89   436    6   MYCUL/AFDB:AF-X8F507-F1 Uncharacterized protein UNCHARACTERIZED PROTE
 447:  vp8e-A  2.6  7.6   72    78    6   MYCUL/AFDB:AF-X8FJF5-F1 Putative membrane protein PUTATIVE MEMBRANE P
 448:  vt26-A  2.6  7.5   60   187    8   MYCUL/AFDB:AF-X8F637-F1 Mannosyltransferase MptA domain protein MANNO
 449:  vpgy-A  2.6  6.1  101   122   12   MYCUL/AFDB:AF-X8FLU3-F1 MatE family protein MATE FAMILY PROTEIN;
 450:  vui5-A  2.6  2.5   41    41    7   MYCUL/AFDB:AF-X8FF83-F1 PE-PGRS family domain protein PE-PGRS FAMILY 
 451:  vtbn-A  2.6  5.9  118   779   10   MYCUL/AFDB:AF-X8FLQ7-F1 Uncharacterized protein UNCHARACTERIZED PROTE
 452:  vqzk-A  2.6  6.0   81    97    5   MYCUL/AFDB:AF-X8FFE1-F1 Uncharacterized protein UNCHARACTERIZED PROTE
 453:  vq5z-A  2.6 21.8   97   770    5   MYCUL/AFDB:AF-X8FEA6-F1 Heme ABC exporter, ATP-binding protein CcmA H
 454:  vocm-A  2.6  4.9   90   471    4   MYCUL/AFDB:AF-X8FEM4-F1 PPE family protein PPE FAMILY PROTEIN;
 455:  vuc9-A  2.6  4.9   65   166    9   MYCUL/AFDB:AF-X8F0P2-F1 Acyltransferase family protein ACYLTRANSFERAS
 456:  vt87-A  2.6 12.1   73   158   11   MYCUL/AFDB:AF-X8FBW8-F1 FMN-dependent dehydrogenase family protein FM
 457:  voaj-A  2.6  7.1   89   169    8   MYCUL/AFDB:AF-X8F7I8-F1 PE family protein PE FAMILY PROTEIN;
 458:  vtth-A  2.6 11.3  128   245    7   MYCUL/AFDB:AF-X8FEJ3-F1 Transport permease protein TRANSPORT PERMEASE
 459:  vrgq-A  2.6  9.1   90   178    4   MYCUL/AFDB:AF-X8FDY3-F1 Uncharacterized protein UNCHARACTERIZED PROTE
 460:  vr48-A  2.6  5.3   50    57    4   MYCUL/AFDB:AF-X8FJM9-F1 Uncharacterized protein UNCHARACTERIZED PROTE
 461:  vp1l-A  2.6  5.2  115   213    5   MYCUL/AFDB:AF-X8FBH4-F1 Bacterial regulatory s, tetR family protein B
 462:  voto-A  2.6  6.9   77    99   17   MYCUL/AFDB:AF-X8EYP9-F1 Uncharacterized protein UNCHARACTERIZED PROTE
 463:  vr64-A  2.6  4.2  106   300    5   MYCUL/AFDB:AF-X8F6M4-F1 Glycosyl transferase 4 family protein GLYCOSY
 464:  vtzu-A  2.6  6.3   73   557    4   MYCUL/AFDB:AF-X8F231-F1 Uncharacterized protein UNCHARACTERIZED PROTE
 465:  vqf1-A  2.6  7.4   71   273    8   MYCUL/AFDB:AF-X8FHQ6-F1 Uncharacterized protein UNCHARACTERIZED PROTE
 466:  vpf3-A  2.6  5.0   73    83   18   MYCUL/AFDB:AF-X8FL76-F1 Prokaryotic Cytochrome C oxidase subunit IV f
 467:  vu8b-A  2.6  8.0   88   224    8   MYCUL/AFDB:AF-X8FM34-F1 Fumarate hydratase FUMARATE HYDRATASE;
 468:  vpii-A  2.6 11.0   85   662    6   MYCUL/AFDB:AF-X8FC75-F1 Polyphosphate kinase POLYPHOSPHATE KINASE;
 469:  vr4u-A  2.6  4.4   60   223   12   MYCUL/AFDB:AF-X8FPI0-F1 MgtC family protein MGTC FAMILY PROTEIN;
 470:  vsm9-A  2.6  4.8   68    87    4   MYCUL/AFDB:AF-X8F767-F1 Uncharacterized protein UNCHARACTERIZED PROTE
 471:  vqqu-A  2.6 12.6   78   156    6   MYCUL/AFDB:AF-X8FCA0-F1 Uncharacterized protein UNCHARACTERIZED PROTE
 472:  vqt7-A  2.6  3.1   48    50   13   MYCUL/AFDB:AF-X8FGZ6-F1 Adenosine/AMP deaminase family protein ADENOS
 473:  vpn6-A  2.6  4.8   90   182    8   MYCUL/AFDB:AF-X8FGU6-F1 MDMPI_N domain-containing protein MDMPI_N DOM
 474:  vrxx-A  2.6  3.1   54    80   11   MYCUL/AFDB:AF-X8FHP4-F1 Uncharacterized protein UNCHARACTERIZED PROTE
 475:  vsfd-A  2.6  5.3   76   113    8   MYCUL/AFDB:AF-X8FJU9-F1 Uncharacterized protein UNCHARACTERIZED PROTE
 476:  vr4o-A  2.6 11.8  113   295    6   MYCUL/AFDB:AF-X8FH55-F1 PE family protein PE FAMILY PROTEIN;
 477:  vo4o-A  2.6  5.6   82   168    9   MYCUL/AFDB:AF-X8F248-F1 Peptidase M48 family protein PEPTIDASE M48 FA
 478:  vtit-A  2.6  7.2   54    79    9   MYCUL/AFDB:AF-X8EZ01-F1 Uncharacterized protein UNCHARACTERIZED PROTE
 479:  vr7o-A  2.6  5.8   87   159    7   MYCUL/AFDB:AF-X8F9A9-F1 Bacterioferritin BACTERIOFERRITIN;
 480:  vumm-A  2.6  6.1   86   191    3   MYCUL/AFDB:AF-X8EY23-F1 Bacterial regulatory s, tetR family protein B
 481:  vp0y-A  2.6  4.4   83   181    6   MYCUL/AFDB:AF-X8FBS0-F1 Sodium/hydrogen exchanger family protein SODI
 482:  vtgc-A  2.5  6.0   83   132    2   MYCUL/AFDB:AF-X8F243-F1 HTH-type transcriptional repressor KstR2 HTH-
 483:  vo44-A  2.5  6.0   63    69    5   MYCUL/AFDB:AF-X8FHD9-F1 Uncharacterized protein UNCHARACTERIZED PROTE
 484:  vqf3-A  2.5  8.1   99   196    9   MYCUL/AFDB:AF-X8F8V3-F1 DNA-damage-inducible F DinF domain protein DN
 485:  vu8d-A  2.5  4.4   62   110   11   MYCUL/AFDB:AF-X8F425-F1 DUF2017 domain-containing protein DUF2017 DOM
 486:  vpj6-A  2.5  5.7   80   379    8   MYCUL/AFDB:AF-X8F3H2-F1 PPE family protein PPE FAMILY PROTEIN;
 487:  vuim-A  2.5 21.1   84   360    6   MYCUL/AFDB:AF-X8FB76-F1 Uncharacterized protein UNCHARACTERIZED PROTE
 488:  vu1s-A  2.5  2.8   36    37    8   MYCUL/AFDB:AF-X8F252-F1 Uncharacterized protein UNCHARACTERIZED PROTE
 489:  vu2t-A  2.5  4.6   48    70   10   MYCUL/AFDB:AF-X8FMA6-F1 Uncharacterized protein UNCHARACTERIZED PROTE
 490:  vtmy-A  2.5 11.0  117   219    8   MYCUL/AFDB:AF-X8FFA1-F1 VIT family protein VIT FAMILY PROTEIN;
 491:  vuvp-A  2.5  6.0   86   298    3   MYCUL/AFDB:AF-X8F9Z3-F1 PPE family protein PPE FAMILY PROTEIN;
 492:  vosw-A  2.5  3.8  116   316    7   MYCUL/AFDB:AF-X8FE24-F1 Uncharacterized protein UNCHARACTERIZED PROTE
 493:  vu6f-A  2.5 14.7  119   249    5   MYCUL/AFDB:AF-X8F403-F1 Permease family protein PERMEASE FAMILY PROTE
 494:  vu46-A  2.5  6.0   76   101   11   MYCUL/AFDB:AF-X8FB55-F1 Uncharacterized protein UNCHARACTERIZED PROTE
 495:  vps5-A  2.5  3.6   84   167    5   MYCUL/AFDB:AF-X8EZ84-F1 Putative acyl-coA dehydrogenase PUTATIVE ACYL
 496:  vt5z-A  2.5 17.7   88   162    8   MYCUL/AFDB:AF-X8F7D8-F1 PE family protein PE FAMILY PROTEIN;
 497:  vren-A  2.5  5.9   88   225    7   MYCUL/AFDB:AF-X8EZX8-F1 Acyl-CoA dehydrogenase, N-terminal domain pro
 498:  vp08-A  2.5 11.0  101   506    5   MYCUL/AFDB:AF-X8FI51-F1 Methylmalonate-semialdehyde dehydrogenase MET
 499:  vsks-A  2.5  8.3   91   255    5   MYCUL/AFDB:AF-X8FCU5-F1 Putative membrane protein PUTATIVE MEMBRANE P
 500:  vr0d-A  2.5  4.0   56    87    9   MYCUL/AFDB:AF-X8FAH5-F1 Phosphoribosyl-ATP pyrophosphatase PHOSPHORIB
 501:  vt2d-A  2.5  6.2  100   214   12   MYCUL/AFDB:AF-X8FIK3-F1 Amino acid permease family protein AMINO ACID
 502:  vq9v-A  2.5  3.4   51    53    8   MYCUL/AFDB:AF-X8FKG4-F1 Cytochrome C oxidase subunit III domain prote
 503:  vqz0-A  2.5  3.7   66   152    6   MYCUL/AFDB:AF-X8F0T1-F1 MDMPI_N domain-containing protein MDMPI_N DOM
 504:  vupx-A  2.5 10.8   98   305    8   MYCUL/AFDB:AF-X8EZ97-F1 Polysaccharide biosynthesis family protein PO
 505:  vone-A  2.5  3.7   48   283   10   MYCUL/AFDB:AF-X8F2T8-F1 DUF58 domain-containing protein DUF58 DOMAIN-
 506:  vs16-A  2.5 11.1   91   303    4   MYCUL/AFDB:AF-X8F072-F1 Uncharacterized protein UNCHARACTERIZED PROTE
 507:  vr5p-A  2.5  4.6   90   435    6   MYCUL/AFDB:AF-X8FGP2-F1 60 kDa chaperonin 60 KDA CHAPERONIN;
 508:  vtdi-A  2.5  4.7  107   505   11   MYCUL/AFDB:AF-X8FJH0-F1 H+ antiporter-2 family protein H+ ANTIPORTER-
 509:  vp8a-A  2.5  3.3   41    45    5   MYCUL/AFDB:AF-X8FIT6-F1 DUF732 domain-containing protein DUF732 DOMAI
 510:  vp3s-A  2.5  4.8  126   364    6   MYCUL/AFDB:AF-X8FDW4-F1 Amino acid permease family protein AMINO ACID
 511:  vr0r-A  2.5  4.4   66   195    8   MYCUL/AFDB:AF-X8FLF7-F1 HAMP domain protein HAMP DOMAIN PROTEIN;
 512:  vp5n-A  2.5  3.2   40    43   15   MYCUL/AFDB:AF-X8F419-F1 UDP-N-acetylmuramoylalanyl-D-glutamate-2, 6-d
 513:  vrg2-A  2.5  3.7   59   117    7   MYCUL/AFDB:AF-X8FCD1-F1 DUF1957 domain-containing protein DUF1957 DOM
 514:  voll-A  2.5  6.5  107   798   14   MYCUL/AFDB:AF-X8FCZ7-F1 Amidohydrolase family protein AMIDOHYDROLASE 
 515:  vs8l-A  2.5  7.2   93   245    9   MYCUL/AFDB:AF-X8FIX2-F1 Inhibitor of apoptosis-promoting Bax1 family 
 516:  vt60-A  2.5  4.9   78    97    8   MYCUL/AFDB:AF-X8F110-F1 Conserved integral membrane transport domain 
 517:  vrtz-A  2.5 10.3   58   129    3   MYCUL/AFDB:AF-X8FHU7-F1 Uncharacterized protein UNCHARACTERIZED PROTE
 518:  vpzf-A  2.5  3.8   46    50    7   MYCUL/AFDB:AF-X8FAT4-F1 Methanol dehydrogenase transcriptional regula
 519:  vrsc-A  2.5  6.7   55   118   15   MYCUL/AFDB:AF-X8F202-F1 Rhomboid family protein RHOMBOID FAMILY PROTE
 520:  vunp-A  2.4 12.9   71   234    7   MYCUL/AFDB:AF-X8FD10-F1 Uncharacterized protein UNCHARACTERIZED PROTE
 521:  vsy6-A  2.4  4.5   95   248    2   MYCUL/AFDB:AF-X8F7Y8-F1 Acyl-CoA dehydrogenase, C-terminal domain pro
 522:  votw-A  2.4  4.6   83   240   10   MYCUL/AFDB:AF-X8FBZ4-F1 MMPL family protein MMPL FAMILY PROTEIN;
 523:  vudx-A  2.4  9.9   71   123    6   MYCUL/AFDB:AF-X8F2T1-F1 RDD family protein RDD FAMILY PROTEIN;
 524:  vqrt-A  2.4  6.8   79   178    6   MYCUL/AFDB:AF-X8FA06-F1 PE family protein PE FAMILY PROTEIN;
 525:  vq75-A  2.4  8.8  107   272    7   MYCUL/AFDB:AF-X8F676-F1 Sulfate ABC transporter, permease protein Cys
 526:  vr0j-A  2.4  4.4   78   255    4   MYCUL/AFDB:AF-X8F9U1-F1 Acyl-CoA dehydrogenase, C-terminal domain pro
 527:  vtkm-A  2.4  6.7   74   126    8   MYCUL/AFDB:AF-X8F9D5-F1 Uncharacterized protein UNCHARACTERIZED PROTE
 528:  vo4u-A  2.4  5.8   90   224    8   MYCUL/AFDB:AF-X8FBF9-F1 Bacterial regulatory s, tetR family protein B
 529:  vrl8-A  2.4  7.0  109   342    6   MYCUL/AFDB:AF-X8FAU8-F1 Uncharacterized protein UNCHARACTERIZED PROTE
 530:  vuq7-A  2.4 12.0   87   533    5   MYCUL/AFDB:AF-X8F3D4-F1 PPE family protein PPE FAMILY PROTEIN;
 531:  vu68-A  2.4  7.6   78    97   10   MYCUL/AFDB:AF-X8F4S3-F1 Inositol monophosphatase family protein INOSI
 532:  vow1-A  2.4  4.1   93   224    8   MYCUL/AFDB:AF-X8F1P7-F1 Isoprenylcysteine carboxyl methyltransferase 
 533:  vqll-A  2.4  8.3   98   178    5   MYCUL/AFDB:AF-X8FLG4-F1 Bacterial regulatory s, tetR family protein B
 534:  voxb-A  2.4  2.9   58   125    9   MYCUL/AFDB:AF-X8F2E8-F1 DinB superfamily protein DINB SUPERFAMILY PRO
 535:  vtat-A  2.4  5.6   77   269    5   MYCUL/AFDB:AF-X8FGD6-F1 Short C-terminal domain protein SHORT C-TERMI
 536:  vpau-A  2.4  6.6   69   122    9   MYCUL/AFDB:AF-X8FKK6-F1 Major Facilitator Superfamily protein MAJOR F
 537:  vu0z-A  2.4  3.6   72   169    7   MYCUL/AFDB:AF-X8F6X7-F1 Chorismate mutase CHORISMATE MUTASE;
 538:  vu7q-A  2.4  8.9   86   429   10   MYCUL/AFDB:AF-X8FD56-F1 Uncharacterized protein UNCHARACTERIZED PROTE
 539:  vrdu-A  2.4 13.4  107   476    5   MYCUL/AFDB:AF-X8F9Q9-F1 Conserved alanine and proline rich domain pro
 540:  vqwi-A  2.4  7.2   76   183   12   MYCUL/AFDB:AF-X8FCK5-F1 Putative nADH dehydrogenase subunit C PUTATIV
 541:  vo0d-A  2.4 11.2  102   225    6   MYCUL/AFDB:AF-X8F4I1-F1 Bacterial regulatory s, tetR family protein B
 542:  vqxe-A  2.4  8.8   69   114   13   MYCUL/AFDB:AF-X8EZH8-F1 Uncharacterized protein UNCHARACTERIZED PROTE
 543:  vtte-A  2.4  5.6   63   150    5   MYCUL/AFDB:AF-X8FB16-F1 Phosphotransferase enzyme family protein PHOS
 544:  vq6g-A  2.4  3.1   49    63    4   MYCUL/AFDB:AF-X8F373-F1 HTH-type transcriptional repressor KstR2 HTH-
 545:  vqww-A  2.4  4.2   85   162    6   MYCUL/AFDB:AF-X8FJD2-F1 Tetratricopeptide repeat family protein TETRA
 546:  vsxq-A  2.4  7.0   71   122   10   MYCUL/AFDB:AF-X8F9Y7-F1 FAD binding domain protein FAD BINDING DOMAIN
 547:  vteo-A  2.4  2.8   38    46    3   MYCUL/AFDB:AF-X8FJC9-F1 Uncharacterized protein UNCHARACTERIZED PROTE
 548:  vnxz-A  2.4  5.7   73    85    7   MYCUL/AFDB:AF-X8FE26-F1 Putative membrane protein PUTATIVE MEMBRANE P
 549:  vtk5-A  2.4  5.4   72    94    1   MYCUL/AFDB:AF-X8F186-F1 Transcriptional regulatory protein TRANSCRIPT
 550:  vp4n-A  2.4  9.1   96   291    5   MYCUL/AFDB:AF-X8F3K0-F1 Dicarboxylate symporter family protein DICARB
 551:  vrl9-A  2.4  5.2   64   149    3   MYCUL/AFDB:AF-X8EX27-F1 PE family protein PE FAMILY PROTEIN;
 552:  vqfi-A  2.4  6.4   88   395    6   MYCUL/AFDB:AF-X8F5Q2-F1 ATP-dependent Clp protease ATP-binding subuni
 553:  vts2-A  2.4 15.3   67   136    7   MYCUL/AFDB:AF-X8EWG7-F1 Carbon starvation CstA family protein CARBON 
 554:  vtu5-A  2.4  9.7  143   432    9   MYCUL/AFDB:AF-X8FGL4-F1 Major Facilitator Superfamily protein MAJOR F
 555:  vrwp-A  2.4 13.9   81   311   12   MYCUL/AFDB:AF-X8F0D3-F1 Mycobacterial cell wall arabinan synthesis fa
 556:  vsfh-A  2.4  4.8   73    89    7   MYCUL/AFDB:AF-X8F8Q2-F1 Sodium/hydrogen exchanger family protein SODI
 557:  vu7x-A  2.4  6.5   52    69    2   MYCUL/AFDB:AF-X8FLD8-F1 Putative methylase domain protein PUTATIVE ME
 558:  vslv-A  2.4  4.1   84   143    2   MYCUL/AFDB:AF-X8EX85-F1 Acyl-CoA dehydrogenase, C-terminal domain pro
 559:  vp9l-A  2.4  7.3   67   187    1   MYCUL/AFDB:AF-X8FGW2-F1 RNA polymerase sigma factor, sigma-70 family 
 560:  vo72-A  2.4  8.0   91   131   11   MYCUL/AFDB:AF-X8FDT1-F1 PE family protein PE FAMILY PROTEIN;
 561:  vsww-A  2.4  6.7   94   150    5   MYCUL/AFDB:AF-X8F567-F1 Adenylate cyclase domain protein ADENYLATE CY
 562:  vo70-A  2.4  4.5   57   119   11   MYCUL/AFDB:AF-X8FDS0-F1 Low molecular weight protein antigen 6 LOW MO
 563:  vsa4-A  2.4 23.1   93   169    4   MYCUL/AFDB:AF-X8F6W5-F1 Putative transmembrane protein PUTATIVE TRANS
 564:  vsqb-A  2.4  9.8   74   201    8   MYCUL/AFDB:AF-X8F234-F1 Uncharacterized protein UNCHARACTERIZED PROTE
 565:  vses-A  2.4  5.1  109   202    8   MYCUL/AFDB:AF-X8FEL9-F1 Bacterial regulatory s, tetR family protein B
 566:  vqjc-A  2.4  5.7  109   301    8   MYCUL/AFDB:AF-X8F3Q8-F1 DisA bacterial checkpoint controller linker r
 567:  vtv4-A  2.4 15.6   75   375    7   MYCUL/AFDB:AF-X8FG55-F1 60 kDa chaperonin 1 60 KDA CHAPERONIN 1;
 568:  vqcg-A  2.4  5.6   57   158    5   MYCUL/AFDB:AF-X8FF88-F1 Putative cONSERVED TRANSMEMBRANE PROTEIN PUTA
 569:  vq6v-A  2.4  5.7  127   551    8   MYCUL/AFDB:AF-X8FAT2-F1 Uncharacterized protein UNCHARACTERIZED PROTE
 570:  voet-A  2.4  2.5   39    54    5   MYCUL/AFDB:AF-X8FAW8-F1 Uncharacterized protein UNCHARACTERIZED PROTE
 571:  vo2d-A  2.4  6.6  101   229    6   MYCUL/AFDB:AF-X8F0B4-F1 Mycobacterial cell wall arabinan synthesis fa
 572:  vswr-A  2.4 20.0  102   375    3   MYCUL/AFDB:AF-X8FHT5-F1 Amino acid permease family protein AMINO ACID
 573:  vurf-A  2.4  4.0   66   148    5   MYCUL/AFDB:AF-X8F4K2-F1 Acyl-CoA dehydrogenase, C-terminal domain pro
 574:  vply-A  2.4  9.3  147   407    3   MYCUL/AFDB:AF-X8F7Q7-F1 SecA Wing and Scaffold domain protein SECA WI
 575:  vtq1-A  2.4  6.2   68    75    6   MYCUL/AFDB:AF-X8FF82-F1 Putative membrane protein PUTATIVE MEMBRANE P
 576:  vpha-A  2.3  5.6   55    76    7   MYCUL/AFDB:AF-X8FCV9-F1 Uncharacterized protein UNCHARACTERIZED PROTE
 577:  vot7-A  2.3  9.0   85   206    8   MYCUL/AFDB:AF-X8F701-F1 Citrate transporter family protein CITRATE TR
 578:  vqs1-A  2.3  4.9  119   315   14   MYCUL/AFDB:AF-X8FMH2-F1 Amino acid permease family protein AMINO ACID
 579:  votv-A  2.3  6.5  102   223    9   MYCUL/AFDB:AF-X8FCH4-F1 Cytochrome C and Quinol oxidase polypeptide I
 580:  vqmy-A  2.3  7.9   91   197    7   MYCUL/AFDB:AF-X8F8S7-F1 PE family protein PE FAMILY PROTEIN;
 581:  vtrh-A  2.3  6.2   66   100   12   MYCUL/AFDB:AF-X8F2M8-F1 Uncharacterized protein UNCHARACTERIZED PROTE
 582:  vrls-A  2.3 10.3  111   162    5   MYCUL/AFDB:AF-X8F696-F1 Membrane domain protein MEMBRANE DOMAIN PROTE
 583:  vuqe-A  2.3 14.8   70   522    7   MYCUL/AFDB:AF-X8F9A4-F1 Uncharacterized protein UNCHARACTERIZED PROTE
 584:  vo3o-A  2.3  4.9   71   111   10   MYCUL/AFDB:AF-X8F1Z2-F1 PPE family protein PPE FAMILY PROTEIN;
 585:  vs0q-A  2.3  5.4   62   111    5   MYCUL/AFDB:AF-X8F272-F1 LapA_dom domain-containing protein LAPA_DOM D
 586:  vuvs-A  2.3  5.3   65   111    5   MYCUL/AFDB:AF-X8EZG9-F1 Uncharacterized protein UNCHARACTERIZED PROTE
 587:  voif-A  2.3  4.5   69   101    6   MYCUL/AFDB:AF-X8FI22-F1 Putative transcriptional regulatory protein P
 588:  vo2k-A  2.3  8.4  113   300    7   MYCUL/AFDB:AF-X8F2X5-F1 Phosphate transport system permease protein P
 589:  vu9g-A  2.3  6.6   65   278    8   MYCUL/AFDB:AF-X8FJU3-F1 30S ribosomal protein S3 30S RIBOSOMAL PROTEI
 590:  vnwy-A  2.3  8.2   82   289    5   MYCUL/AFDB:AF-X8EY74-F1 Methyltransferase domain protein METHYLTRANSF
 591:  vt8q-A  2.3 10.7   80   219    9   MYCUL/AFDB:AF-X8FHI0-F1 Acyltransferase family protein ACYLTRANSFERAS
 592:  vrhd-A  2.3  4.8   80   185    6   MYCUL/AFDB:AF-X8FLI3-F1 Acyl-CoA dehydrogenase, C-terminal domain pro
 593:  vqgm-A  2.3  5.1   52   101    4   MYCUL/AFDB:AF-X8F005-F1 30S ribosomal protein S14 30S RIBOSOMAL PROTE
 594:  vuak-A  2.3  9.7   77   163    5   MYCUL/AFDB:AF-X8FKB3-F1 Uncharacterized protein UNCHARACTERIZED PROTE
 595:  vpl4-A  2.3  6.7   78   118    4   MYCUL/AFDB:AF-X8FGI3-F1 Putative fadD protein PUTATIVE FADD PROTEIN;
 596:  vrx1-A  2.3  4.9   75   126    8   MYCUL/AFDB:AF-X8FHL1-F1 Isoprenylcysteine carboxyl methyltransferase 
 597:  vp29-A  2.3  3.3   47    83   13   MYCUL/AFDB:AF-X8EZE8-F1 Putative membrane protein PUTATIVE MEMBRANE P
 598:  vrqn-A  2.3  3.5   49    54    8   MYCUL/AFDB:AF-X8F4L0-F1 Uncharacterized protein UNCHARACTERIZED PROTE
 599:  vs4n-A  2.3  9.0   66   110    6   MYCUL/AFDB:AF-X8F7G5-F1 Uncharacterized protein UNCHARACTERIZED PROTE
 600:  vus6-A  2.3  6.7   61   231    8   MYCUL/AFDB:AF-X8FK03-F1 Uncharacterized protein UNCHARACTERIZED PROTE
 601:  vuhx-A  2.3  5.8   68   237    9   MYCUL/AFDB:AF-X8FIX7-F1 RDD family protein RDD FAMILY PROTEIN;
 602:  vtc1-A  2.3  3.9   98   210    2   MYCUL/AFDB:AF-X8FHS1-F1 Uncharacterized protein UNCHARACTERIZED PROTE
 603:  vs9m-A  2.3  4.7   89   281    8   MYCUL/AFDB:AF-X8F2D0-F1 Putative transmembrane protein PUTATIVE TRANS
 604:  vplt-A  2.3  9.6   75   334    3   MYCUL/AFDB:AF-X8FFT6-F1 RsdA_SigD_bd domain-containing protein RSDA_S
 605:  vr9z-A  2.3  9.3   79   400   11   MYCUL/AFDB:AF-X8FE65-F1 FeS assembly protein SufD FES ASSEMBLY PROTEI
 606:  vp1k-A  2.3  6.6   77   114    4   MYCUL/AFDB:AF-X8FJ03-F1 Putative membrane protein PUTATIVE MEMBRANE P
 607:  vumd-A  2.3  7.3   76   156    5   MYCUL/AFDB:AF-X8F0N9-F1 PE family protein PE FAMILY PROTEIN;
 608:  vpj4-A  2.3  5.4  135   462    8   MYCUL/AFDB:AF-X8FLB8-F1 Amino acid permease family protein AMINO ACID
 609:  vu65-A  2.3  7.1  124   241    7   MYCUL/AFDB:AF-X8F2V0-F1 Putative membrane protein PUTATIVE MEMBRANE P
 610:  vt4x-A  2.3  9.1  117   674    8   MYCUL/AFDB:AF-X8F0B1-F1 ABC transporter family protein ABC TRANSPORTE
 611:  vp0h-A  2.3  3.2   51    71    8   MYCUL/AFDB:AF-X8F836-F1 Uncharacterized protein UNCHARACTERIZED PROTE
 612:  vt9h-A  2.3  6.1   83   176    8   MYCUL/AFDB:AF-X8FCB2-F1 ApolipoN-acyltransferase domain protein APOLI
 613:  vtav-A  2.3  6.3   58   356    7   MYCUL/AFDB:AF-X8F584-F1 Uncharacterized protein UNCHARACTERIZED PROTE
 614:  vu4w-A  2.3  8.1   99   603   10   MYCUL/AFDB:AF-X8EZW8-F1 Acyl transferase domain protein ACYL TRANSFER
 615:  vqo4-A  2.3  3.4   48   103    6   MYCUL/AFDB:AF-X8F3C1-F1 Uncharacterized protein UNCHARACTERIZED PROTE
 616:  vpsp-A  2.3  7.0   80   191    5   MYCUL/AFDB:AF-X8FHQ1-F1 PE family protein PE FAMILY PROTEIN;
 617:  vuqp-A  2.3  7.6   87   638    2   MYCUL/AFDB:AF-X8FI60-F1 Glycosyl hydrolase family 65 central catalyti
 618:  vut0-A  2.3  8.8  115   244    6   MYCUL/AFDB:AF-X8EYL3-F1 Putative membrane protein PUTATIVE MEMBRANE P
 619:  vt9f-A  2.3 11.6   80   368    8   MYCUL/AFDB:AF-X8FHE0-F1 AMP-binding enzyme family protein AMP-BINDING
 620:  vutm-A  2.3 18.0   95   179    8   MYCUL/AFDB:AF-X8F6Z4-F1 PE family protein PE FAMILY PROTEIN;
 621:  vq83-A  2.3  3.6   47    80   11   MYCUL/AFDB:AF-X8FAW2-F1 DUF5631 domain-containing protein DUF5631 DOM
 622:  vun7-A  2.3  7.6  107   241   11   MYCUL/AFDB:AF-X8FE39-F1 NADH-Ubiquinone/plastoquinone (Complex I), va
 623:  vuhq-A  2.2 22.5   98   165    8   MYCUL/AFDB:AF-X8F0S4-F1 PE family protein PE FAMILY PROTEIN;
 624:  vuge-A  2.2  6.0  134   455    7   MYCUL/AFDB:AF-X8F8V2-F1 Phosphate transporter PHOSPHATE TRANSPORTER;
 625:  vroz-A  2.2 11.4  138   339   10   MYCUL/AFDB:AF-X8FBP9-F1 Putative membrane protein PUTATIVE MEMBRANE P
 626:  vu1o-A  2.2  6.3   90   597   10   MYCUL/AFDB:AF-X8FGZ3-F1 MMPL family protein MMPL FAMILY PROTEIN;
 627:  vosg-A  2.2  3.2   52    85    8   MYCUL/AFDB:AF-X8F454-F1 Acyl-CoA dehydrogenase domain protein ACYL-CO
 628:  vs3x-A  2.2  4.2   92   211    9   MYCUL/AFDB:AF-X8F209-F1 Bacterial regulatory s, tetR family protein B
 629:  vu5a-A  2.2 11.3   86   234    6   MYCUL/AFDB:AF-X8F8T4-F1 MerR regulatory family protein MERR REGULATOR
 630:  vsjw-A  2.2 13.4  111   437    4   MYCUL/AFDB:AF-X8F5G6-F1 Bacterial regulatory s, tetR family protein B
 631:  vpri-A  2.2  7.2   75   228    5   MYCUL/AFDB:AF-X8FGE1-F1 PPE family protein PPE FAMILY PROTEIN;
 632:  vqb9-A  2.2  4.0   87   285    8   MYCUL/AFDB:AF-X8F8F9-F1 ESX-1 secretion-associated EspK domain protei
 633:  vu7g-A  2.2  5.9   93   221    8   MYCUL/AFDB:AF-X8F865-F1 Fluoroquinolones export permease protein FLUO
 634:  vsgv-A  2.2  8.5   78   135    5   MYCUL/AFDB:AF-X8EWE2-F1 Aldehyde dehydrogenase family protein ALDEHYD
 635:  voqi-A  2.2  3.5   71   274    6   MYCUL/AFDB:AF-X8FPQ0-F1 NADH-ubiquinone oxidoreductase-F iron-sulfur 
 636:  vo26-A  2.2  6.1   87   253    8   MYCUL/AFDB:AF-X8FC58-F1 PPE family protein PPE FAMILY PROTEIN;
 637:  vtzx-A  2.2  5.3  115   199    8   MYCUL/AFDB:AF-X8F6V8-F1 Bacterial regulatory s, tetR family protein B
 638:  vtc0-A  2.2  8.3   81   128    9   MYCUL/AFDB:AF-X8EXC4-F1 Uncharacterized protein UNCHARACTERIZED PROTE
 639:  vu4d-A  2.2  4.5   79   200    5   MYCUL/AFDB:AF-X8F804-F1 Bacterial regulatory s, tetR family protein B
 640:  vozr-A  2.2 18.8   80   409    6   MYCUL/AFDB:AF-X8FCG2-F1 DUF2156 domain-containing protein DUF2156 DOM
 641:  vpys-A  2.2 13.4   77   152    8   MYCUL/AFDB:AF-X8F8T2-F1 Uncharacterized protein UNCHARACTERIZED PROTE
 642:  vqjl-A  2.2  8.0   91   168    3   MYCUL/AFDB:AF-X8F4A3-F1 Putative membrane protein PUTATIVE MEMBRANE P
 643:  vrks-A  2.2  4.8   86   208   10   MYCUL/AFDB:AF-X8FKA3-F1 Sodium/hydrogen exchanger family protein SODI
 644:  vu6y-A  2.2  5.7   56   133   13   MYCUL/AFDB:AF-X8FMD3-F1 Uncharacterized protein UNCHARACTERIZED PROTE
 645:  vsik-A  2.2  4.7   89   214   12   MYCUL/AFDB:AF-X8F7Q3-F1 Peptidase M48 family protein PEPTIDASE M48 FA
 646:  vtqz-A  2.2  8.6  116   240    9   MYCUL/AFDB:AF-X8EY50-F1 ABC-2 type transporter family protein ABC-2 T
 647:  vojz-A  2.2  4.0   71    85   10   MYCUL/AFDB:AF-X8FHW5-F1 Putative soluble P-type ATPase PUTATIVE SOLUB
 648:  vopp-A  2.2  4.3   70    90    7   MYCUL/AFDB:AF-X8FMR2-F1 Putative conserved transmembrane transport pr
 649:  vpvy-A  2.2 10.7   94   353    3   MYCUL/AFDB:AF-X8FLQ9-F1 Foldase YidC FOLDASE YIDC;
 650:  vr9j-A  2.2  2.6   37    41    8   MYCUL/AFDB:AF-X8FA16-F1 Uncharacterized protein UNCHARACTERIZED PROTE
 651:  vtde-A  2.2  5.1   74   115    5   MYCUL/AFDB:AF-X8FFS2-F1 Uncharacterized protein UNCHARACTERIZED PROTE
 652:  vudj-A  2.2  8.8   88   208    7   MYCUL/AFDB:AF-X8F8F8-F1 PE family protein PE FAMILY PROTEIN;
 653:  vugn-A  2.2  3.4   55   185   11   MYCUL/AFDB:AF-X8FI28-F1 Putative conserved transmembrane protein PUTA
 654:  vtmp-A  2.2  5.8  107   197    9   MYCUL/AFDB:AF-X8F7M7-F1 Bacterial regulatory s, tetR family protein B
 655:  vpsn-A  2.2 16.6   54    73    9   MYCUL/AFDB:AF-X8FK47-F1 Uncharacterized protein UNCHARACTERIZED PROTE
 656:  vq9o-A  2.2  1.8   44    46   11   MYCUL/AFDB:AF-X8EWQ9-F1 Uncharacterized protein UNCHARACTERIZED PROTE
 657:  vq6i-A  2.2  3.9   53    54    9   MYCUL/AFDB:AF-X8FG72-F1 Uncharacterized protein UNCHARACTERIZED PROTE
 658:  vqho-A  2.2  4.7   67    82    4   MYCUL/AFDB:AF-X8F3B1-F1 Acyl-CoA dehydrogenase, C-terminal domain pro
 659:  vol4-A  2.2  4.2   91   221    7   MYCUL/AFDB:AF-X8FA36-F1 Acyl-CoA dehydrogenase, C-terminal domain pro
 660:  vtoi-A  2.2  5.3   61    77    3   MYCUL/AFDB:AF-X8FL90-F1 Putative cation-transporting P-type ATPase C 
 661:  voc1-A  2.2  5.6   61    82    8   MYCUL/AFDB:AF-X8F9T4-F1 Transcriptional regulatory protein TRANSCRIPT
 662:  vrj7-A  2.2  2.6   48    49   10   MYCUL/AFDB:AF-X8FCJ9-F1 Putative conserved transmembrane alanine rich
 663:  vs06-A  2.2  9.9  129   285   11   MYCUL/AFDB:AF-X8FAX0-F1 Sec-independent protein translocase protein T
 664:  voac-A  2.2  8.4   52    90    2   MYCUL/AFDB:AF-X8FG61-F1 Short C-terminal domain protein SHORT C-TERMI
 665:  vt0a-A  2.2  9.8  106   579    8   MYCUL/AFDB:AF-X8F3N8-F1 ABC transporter family protein ABC TRANSPORTE
 666:  vrxw-A  2.2  4.1   92   146    5   MYCUL/AFDB:AF-X8F4Q8-F1 Uncharacterized protein UNCHARACTERIZED PROTE
 667:  vta4-A  2.2  4.5   80   431    4   MYCUL/AFDB:AF-X8F0B8-F1 Acyl-CoA dehydrogenase, N-terminal domain pro
 668:  vsqf-A  2.2  9.3  114   407    9   MYCUL/AFDB:AF-X8FJY8-F1 Fusaric acid resistance-like family protein F
 669:  vqdn-A  2.2  7.7   85   141    5   MYCUL/AFDB:AF-X8F0L9-F1 TetR_C_16 domain-containing protein TETR_C_16
 670:  voun-A  2.2 10.5  139   381    9   MYCUL/AFDB:AF-X8FMC5-F1 Uncharacterized protein UNCHARACTERIZED PROTE
 671:  vupz-A  2.2 10.8   72   726   10   MYCUL/AFDB:AF-X8FCV0-F1 UvrABC system protein B UVRABC SYSTEM PROTEIN
 672:  vomw-A  2.2  7.3   88   116   13   MYCUL/AFDB:AF-X8FMG4-F1 Putative membrane protein PUTATIVE MEMBRANE P
 673:  vr0b-A  2.2  3.3   58    59    3   MYCUL/AFDB:AF-X8F7W2-F1 Uncharacterized protein UNCHARACTERIZED PROTE
 674:  vq96-A  2.2 15.9   58    97    3   MYCUL/AFDB:AF-X8FB49-F1 DUF732 domain-containing protein DUF732 DOMAI
 675:  vsv2-A  2.2  4.6   89   243    7   MYCUL/AFDB:AF-X8F5M4-F1 Integral membrane, TerC family protein INTEGR
 676:  vtpx-A  2.2  7.7  113   224   11   MYCUL/AFDB:AF-X8FG92-F1 PE family protein PE FAMILY PROTEIN;
 677:  vsoc-A  2.2  7.2  101   127    5   MYCUL/AFDB:AF-X8F2V5-F1 Putative non-ribosomal peptide synthetase PUT
 678:  vqus-A  2.2  4.2   61   126    5   MYCUL/AFDB:AF-X8FCP3-F1 Cyanophycin synthetase domain protein CYANOPH
 679:  voyf-A  2.1 10.8   73   329    5   MYCUL/AFDB:AF-X8FHH4-F1 RDD family protein RDD FAMILY PROTEIN;
 680:  vp1q-A  2.1  4.7   49    58    6   MYCUL/AFDB:AF-X8FLM4-F1 Serine hydroxymethyltransferase 1 domain prot
 681:  vs4l-A  2.1  3.6   66   179    5   MYCUL/AFDB:AF-X8F5B0-F1 Acyl-CoA dehydrogenase, N-terminal domain pro
 682:  vqyz-A  2.1 12.6   99   718    5   MYCUL/AFDB:AF-X8FAX2-F1 NB-ARC domain protein NB-ARC DOMAIN PROTEIN;
 683:  vsk1-A  2.1  7.3   70   122    6   MYCUL/AFDB:AF-X8F8S2-F1 Putative membrane protein PUTATIVE MEMBRANE P
 684:  voan-A  2.1  6.5   80   285   10   MYCUL/AFDB:AF-X8FMF9-F1 Uncharacterized protein UNCHARACTERIZED PROTE
 685:  vp1j-A  2.1  7.6   91   421    7   MYCUL/AFDB:AF-X8F3Q2-F1 Cytochrome P450 family protein CYTOCHROME P45
 686:  vuow-A  2.1  5.2   62   117    5   MYCUL/AFDB:AF-X8F0G5-F1 PE family protein PE FAMILY PROTEIN;
 687:  vsql-A  2.1  7.3  133   372    7   MYCUL/AFDB:AF-X8F8C5-F1 Acyl-CoA dehydrogenase, N-terminal domain pro
 688:  vqdp-A  2.1  5.4  111   213    8   MYCUL/AFDB:AF-X8F0C5-F1 Bacterial regulatory s, tetR family protein B
 689:  vqzn-A  2.1 11.8   85   198    8   MYCUL/AFDB:AF-X8F2X7-F1 Putative reductase PUTATIVE REDUCTASE;
 690:  vrkx-A  2.1  4.8  140   895    5   MYCUL/AFDB:AF-X8FE62-F1 A circularly permuted ATPgrasp family protein
 691:  vtl3-A  2.1  7.7   59   345    7   MYCUL/AFDB:AF-X8FBF1-F1 Putative propionyl-CoA carboxylase beta chain
 692:  vszf-A  2.1  5.5   81   147    6   MYCUL/AFDB:AF-X8FAS2-F1 MMPL family protein MMPL FAMILY PROTEIN;
 693:  vtr8-A  2.1  3.6   70   104    4   MYCUL/AFDB:AF-X8F5J8-F1 Putative exported protein PUTATIVE EXPORTED P
 694:  vts6-A  2.1  7.8   90   262    4   MYCUL/AFDB:AF-X8F580-F1 Bacterial regulatory s, tetR family protein B
 695:  vpvb-A  2.1  6.3   62   226    8   MYCUL/AFDB:AF-X8F052-F1 PE family protein PE FAMILY PROTEIN;
 696:  vunv-A  2.1 14.0   92   204    5   MYCUL/AFDB:AF-X8F9E9-F1 ESX-1 secretion-associated protein EspD ESX-1
 697:  vodg-A  2.1  4.5   57   435    7   MYCUL/AFDB:AF-X8F172-F1 PE family protein PE FAMILY PROTEIN;
 698:  vqjq-A  2.1  4.5   90   237    8   MYCUL/AFDB:AF-X8FB98-F1 PPE family protein PPE FAMILY PROTEIN;
 699:  vsf7-A  2.1  6.9   90   505    7   MYCUL/AFDB:AF-X8FA63-F1 PAP2 superfamily protein PAP2 SUPERFAMILY PRO
 700:  vpb5-A  2.1 17.7   90   211    9   MYCUL/AFDB:AF-X8F1B1-F1 PE family protein PE FAMILY PROTEIN;
 701:  voir-A  2.1 15.0   69   511    4   MYCUL/AFDB:AF-X8FF26-F1 Acyl transferase domain protein ACYL TRANSFER
 702:  vu85-A  2.1  4.9   89   231    8   MYCUL/AFDB:AF-X8F913-F1 Putative sam-pr protein PUTATIVE SAM-PR PROTE
 703:  vpyc-A  2.1 12.3   62   300    5   MYCUL/AFDB:AF-X8FGQ2-F1 ABC transporter family protein ABC TRANSPORTE
 704:  vuop-A  2.1  3.5   54    55    9   MYCUL/AFDB:AF-X8F2S5-F1 Uncharacterized protein UNCHARACTERIZED PROTE
 705:  vug0-A  2.1  7.1   86   325    6   MYCUL/AFDB:AF-X8F5X2-F1 Cytochrome aa3 subunit 2 CYTOCHROME AA3 SUBUN
 706:  vr7h-A  2.1 13.0   90   275    8   MYCUL/AFDB:AF-X8F6C1-F1 ScpA/B family protein SCPA/B FAMILY PROTEIN;
 707:  vu01-A  2.1  6.8  173   807    6   MYCUL/AFDB:AF-X8FHZ9-F1 MMPL family protein MMPL FAMILY PROTEIN;
 708:  vsp8-A  2.1  5.9   75   189    9   MYCUL/AFDB:AF-X8FQ73-F1 Cytochrome c oxidase caa3 assembly factor fam
 709:  vo5h-A  2.1 11.9   84   364    8   MYCUL/AFDB:AF-X8FIR4-F1 Error-prone DNA polymerase ERROR-PRONE DNA PO
 710:  vnz0-A  2.1  5.3  120   549    5   MYCUL/AFDB:AF-X8F5M2-F1 Putative typeI restriction enzyme R protein P
 711:  vswx-A  2.1  8.8  109   319    4   MYCUL/AFDB:AF-X8FE79-F1 Putative cell wall-associated hydrolase PUTAT
 712:  vs6j-A  2.1  6.0   87   319    3   MYCUL/AFDB:AF-X8FHZ2-F1 PPE family protein PPE FAMILY PROTEIN;
 713:  vrpw-A  2.1  7.6   82   139   11   MYCUL/AFDB:AF-X8FGG0-F1 Uncharacterized protein UNCHARACTERIZED PROTE
 714:  vs0y-A  2.1  5.1   44    51    7   MYCUL/AFDB:AF-X8FG96-F1 Uncharacterized protein UNCHARACTERIZED PROTE
 715:  vq2x-A  2.1  5.2   81   197   10   MYCUL/AFDB:AF-X8F4H9-F1 Uncharacterized protein UNCHARACTERIZED PROTE
 716:  vuqi-A  2.1  4.6   67   120    6   MYCUL/AFDB:AF-X8F4L3-F1 Integral membrane domain protein INTEGRAL MEM
 717:  vqxf-A  2.1  4.7   54   273    9   MYCUL/AFDB:AF-X8F609-F1 Anion-transporting ATPase family protein ANIO
 718:  vqix-A  2.1  7.0   73   105    8   MYCUL/AFDB:AF-X8FMA0-F1 MviN-like family protein MVIN-LIKE FAMILY PRO
 719:  vsqm-A  2.1  6.8   78   134   10   MYCUL/AFDB:AF-X8FDV4-F1 Bacterial Cytochrome Ubiquinol Oxidase family
 720:  vuoe-A  2.1  5.4   82    94    9   MYCUL/AFDB:AF-X8F107-F1 Acyl-CoA dehydrogenase, C-terminal domain pro
 721:  vo5s-A  2.1  4.5   74   164    7   MYCUL/AFDB:AF-X8FJ47-F1 Cytochrome c-type biogenesis protein CcsB CYT
 722:  vr0a-A  2.1  4.7  119   401    6   MYCUL/AFDB:AF-X8FFA7-F1 Uncharacterized protein UNCHARACTERIZED PROTE
 723:  vpa1-A  2.1  6.0   54    69    6   MYCUL/AFDB:AF-X8FER6-F1 Glycosyl transferase family, a/b domain prote
 724:  vqxm-A  2.1  5.8   97   253    7   MYCUL/AFDB:AF-X8FBD6-F1 Uncharacterized protein UNCHARACTERIZED PROTE
 725:  vrrn-A  2.1 13.6   95   255    8   MYCUL/AFDB:AF-X8F8I8-F1 NADH-Ubiquinone/plastoquinone (Complex I), va
 726:  vp26-A  2.1  6.5   81   224    2   MYCUL/AFDB:AF-X8FI15-F1 SecY translocase family protein SECY TRANSLOC
 727:  vo1f-A  2.1 12.9   76   316    3   MYCUL/AFDB:AF-X8FCF7-F1 PPE family protein PPE FAMILY PROTEIN;
 728:  vokz-A  2.1  7.5   76   181   11   MYCUL/AFDB:AF-X8F053-F1 Putative membrane protein PUTATIVE MEMBRANE P
 729:  vrby-A  2.1  3.2   53   145   11   MYCUL/AFDB:AF-X8FLM2-F1 Uncharacterized protein UNCHARACTERIZED PROTE
 730:  vtdw-A  2.1  4.7   82   283    7   MYCUL/AFDB:AF-X8FAA0-F1 PPE family protein PPE FAMILY PROTEIN;
 731:  vtcf-A  2.0  6.8   97   342    7   MYCUL/AFDB:AF-X8F532-F1 DEAD_2 family protein DEAD_2 FAMILY PROTEIN;
 732:  vsdr-A  2.0  8.0   54    74    9   MYCUL/AFDB:AF-X8FHI2-F1 Subtilase family protein SUBTILASE FAMILY PRO
 733:  vo1t-A  2.0  5.4   93   341    8   MYCUL/AFDB:AF-X8FHE8-F1 Acyl-CoA dehydrogenase, C-terminal domain pro
 734:  vp0l-A  2.0  3.4   52    95    8   MYCUL/AFDB:AF-X8FAF1-F1 DUF732 domain-containing protein DUF732 DOMAI
 735:  vrzv-A  2.0  4.3   66   303    8   MYCUL/AFDB:AF-X8FFI0-F1 Orn/Lys/Arg family decarboxylase domain prote
 736:  vrei-A  2.0  6.6  102   224    9   MYCUL/AFDB:AF-X8FIR0-F1 Putative membrane protein PUTATIVE MEMBRANE P
 737:  vs2t-A  2.0  5.0   77   138    9   MYCUL/AFDB:AF-X8FA71-F1 Putative membrane protein PUTATIVE MEMBRANE P
 738:  vtau-A  2.0  9.8   72   149    6   MYCUL/AFDB:AF-X8FL10-F1 CAAX protease self-immunity family protein CA
 739:  vp6t-A  2.0  6.7   89   308    4   MYCUL/AFDB:AF-X8FMA5-F1 UDP-galactofuranosyl transferase GlfT1 UDP-GA
 740:  vocn-A  2.0 11.8   89   180   10   MYCUL/AFDB:AF-X8FEE5-F1 PPE family protein PPE FAMILY PROTEIN;
 741:  voig-A  2.0  6.0  100   181    6   MYCUL/AFDB:AF-X8EXW3-F1 PAP2 superfamily protein PAP2 SUPERFAMILY PRO
 742:  vu9c-A  2.0 12.9   90   988    4   MYCUL/AFDB:AF-X8EZJ1-F1 Glycosyltransferase, WecB/TagA/CpsF family pr
 743:  vp6r-A  2.0  9.6   72   227   17   MYCUL/AFDB:AF-X8FJ35-F1 Isopentenyl-diphosphate delta-isomerase ISOPE
 744:  vofa-A  2.0 13.1   59   554    7   MYCUL/AFDB:AF-X8F2Q1-F1 Acceptor oxidoreductase, alpha subunit ACCEPT
 745:  vrtd-A  2.0 14.4   88   383    8   MYCUL/AFDB:AF-X8FJJ9-F1 Flavohemoglobin FLAVOHEMOGLOBIN;
 746:  vo94-A  2.0 13.3  105   211    8   MYCUL/AFDB:AF-X8FGJ0-F1 Helix-turn-helix family protein HELIX-TURN-HE
 747:  vobe-A  2.0  7.8   73   248    8   MYCUL/AFDB:AF-X8F2T6-F1 PE family protein PE FAMILY PROTEIN;
 748:  vsfz-A  2.0 10.6   66   152    9   MYCUL/AFDB:AF-X8FGL7-F1 DUF732 domain-containing protein DUF732 DOMAI
 749:  vrlq-A  2.0  5.0   61    74    5   MYCUL/AFDB:AF-X8FCI5-F1 Tryptophan-associated transmembrane family pr
 750:  vuvl-A  2.0  8.5  104   224    9   MYCUL/AFDB:AF-X8F594-F1 Putative transcriptional regulator PUTATIVE T
 751:  vs8r-A  2.0  9.1   68   119   13   MYCUL/AFDB:AF-X8F158-F1 Sigma-70 region 2 family protein SIGMA-70 REG
 752:  vshi-A  2.0  4.3   60   150   15   MYCUL/AFDB:AF-X8FCY1-F1 Putative tetratricopeptide TPR_2 PUTATIVE TET
 753:  vqgs-A  2.0  7.1   65   481   14   MYCUL/AFDB:AF-X8FE71-F1 FeS assembly protein SufB FES ASSEMBLY PROTEI
 754:  vrco-A  2.0  4.0   92   282    8   MYCUL/AFDB:AF-X8FDX1-F1 DoxX family protein DOXX FAMILY PROTEIN;
 755:  vqra-A  2.0  3.7   76   274    9   MYCUL/AFDB:AF-X8F9B2-F1 Mycothiol maleylpyruvate isomerase N-terminal
 756:  vrms-A  2.0  9.7   67    93    3   MYCUL/AFDB:AF-X8F7I3-F1 Uncharacterized protein UNCHARACTERIZED PROTE
 757:  vrl6-A  2.0  9.5  117   216    2   MYCUL/AFDB:AF-X8F755-F1 Bacterial regulatory s, tetR family protein B
 758:  vrsw-A  2.0  9.1   66   104    3   MYCUL/AFDB:AF-X8F4F9-F1 Enoyl-CoA hydratase/isomerase family protein 
 759:  vua3-A  2.0  7.5   97   282    9   MYCUL/AFDB:AF-X8F2F0-F1 Fungal trichothecene efflux pump family prote
 760:  vs0a-A  2.0 11.3   60   210    3   MYCUL/AFDB:AF-X8EYS6-F1 Sulfotransferase family protein SULFOTRANSFER
 761:  vola-A  2.0  9.9   78   257    6   MYCUL/AFDB:AF-X8FCG6-F1 PE family protein PE FAMILY PROTEIN;
 762:  vqop-A  2.0  7.6   82   472    6   MYCUL/AFDB:AF-X8F6B4-F1 ComEC/Rec2-related domain protein COMEC/REC2-
 763:  vsfy-A  2.0  5.1   92   272    5   MYCUL/AFDB:AF-X8FMN8-F1 Adenylate cyclase domain protein ADENYLATE CY
 764:  vuk8-A  2.0  4.8   61   223   10   MYCUL/AFDB:AF-X8FI21-F1 Uncharacterized protein UNCHARACTERIZED PROTE
 765:  vpa4-A  2.0 13.2   99   197    6   MYCUL/AFDB:AF-X8FJE1-F1 Acyl-CoA dehydrogenase, C-terminal domain pro

# Structural equivalences
   1: 6c70-A vudv-A    63 -  95 <=>   11 -  43   (ASP   65  - PHE   97  <=> SER   11  - THR   43 )                          
   1: 6c70-A vudv-A   260 - 286 <=>   44 -  70   (ALA  346  - VAL  372  <=> PRO   44  - VAL   70 )                          
   2: 6c70-A vq81-A    64 -  88 <=>  163 - 187   (ASP   66  - PHE   90  <=> SER  163  - GLY  187 )                          
   2: 6c70-A vq81-A    90 -  93 <=>  188 - 191   (VAL   92  - LYS   95  <=> ARG  188  - SER  191 )                          
   2: 6c70-A vq81-A   258 - 286 <=>  192 - 220   (GLY  344  - VAL  372  <=> VAL  192  - GLY  220 )                          
   2: 6c70-A vq81-A   287 - 290 <=>  223 - 226   (ASN  373  - ASN  376  <=> ILE  223  - ALA  226 )                          
   3: 6c70-A vppr-A    64 -  99 <=>    3 -  38   (ASP   66  - LEU  101  <=> ASP    3  - GLN   38 )                          
   3: 6c70-A vppr-A   256 - 284 <=>   39 -  67   (ALA  342  - THR  370  <=> ARG   39  - ASP   67 )                          
   3: 6c70-A vppr-A   285 - 290 <=>   69 -  74   (LYS  371  - ASN  376  <=> GLU   69  - THR   74 )                          
   3: 6c70-A vppr-A   385 - 388 <=>   80 -  83   (VAL  471  - LYS  474  <=> THR   80  - ALA   83 )                          
   4: 6c70-A vrpt-A     1 -  10 <=>  242 - 251   (PHE    3  - LEU   12  <=> ASN  242  - LEU  251 )                          
   4: 6c70-A vrpt-A    63 -  93 <=>  289 - 319   (ASP   65  - LYS   95  <=> GLY  289  - VAL  319 )                          
   4: 6c70-A vrpt-A    96 -  99 <=>  320 - 323   (TYR   98  - LEU  101  <=> GLY  320  - GLY  323 )                          
   4: 6c70-A vrpt-A   257 - 285 <=>  325 - 353   (VAL  343  - LYS  371  <=> SER  325  - LEU  353 )                          
   4: 6c70-A vrpt-A   286 - 289 <=>  355 - 358   (VAL  372  - VAL  375  <=> ASN  355  - LEU  358 )                          
   5: 6c70-A vtt4-A    63 -  93 <=>    3 -  33   (ASP   65  - LYS   95  <=> ALA    3  - ASN   33 )                          
   5: 6c70-A vtt4-A    95 -  98 <=>   34 -  37   (PHE   97  - THR  100  <=> LEU   34  - ASP   37 )                          
   5: 6c70-A vtt4-A   256 - 274 <=>   38 -  56   (ALA  342  - ILE  360  <=> GLN   38  - LEU   56 )                          
   6: 6c70-A vszj-A    63 -  93 <=>    3 -  33   (ASP   65  - LYS   95  <=> ARG    3  - THR   33 )                          
   6: 6c70-A vszj-A    96 -  99 <=>   34 -  37   (TYR   98  - LEU  101  <=> VAL   34  - TRP   37 )                          
   6: 6c70-A vszj-A   257 - 281 <=>   39 -  63   (VAL  343  - TYR  367  <=> LEU   39  - ASN   63 )                          
   6: 6c70-A vszj-A   380 - 386 <=>   64 -  70   (TYR  466  - GLN  472  <=> ARG   64  - PHE   70 )                          
   7: 6c70-A voyo-A    63 -  90 <=>    1 -  28   (ASP   65  - VAL   92  <=> MET    1  - ALA   28 )                          
   7: 6c70-A voyo-A    92 -  95 <=>   29 -  32   (SER   94  - PHE   97  <=> GLY   29  - PRO   32 )                          
   7: 6c70-A voyo-A   258 - 283 <=>   33 -  58   (GLY  344  - ALA  369  <=> ALA   33  - VAL   58 )                          
   7: 6c70-A voyo-A   284 - 287 <=>   60 -  63   (THR  370  - ASN  373  <=> ALA   60  - ALA   63 )                          
   7: 6c70-A voyo-A   288 - 291 <=>   66 -  69   (GLY  374  - VAL  377  <=> ASP   66  - LEU   69 )                          
   8: 6c70-A vqbi-A   109 - 116 <=>   14 -  21   (PRO  111  - ALA  118  <=> SER   14  - ALA   21 )                          
   8: 6c70-A vqbi-A   119 - 122 <=>   22 -  25   (HIS  121  - ALA  124  <=> GLY   22  - VAL   25 )                          
   8: 6c70-A vqbi-A   126 - 129 <=>   26 -  29   (MET  128  - LEU  131  <=> ASP   26  - SER   29 )                          
   8: 6c70-A vqbi-A   131 - 137 <=>   30 -  36   (PHE  133  - THR  139  <=> ARG   30  - GLN   36 )                          
   8: 6c70-A vqbi-A   139 - 149 <=>   37 -  47   (PHE  141  - PHE  151  <=> ALA   37  - GLY   47 )                          
   8: 6c70-A vqbi-A   175 - 226 <=>   51 - 102   (VAL  192  - THR  243  <=> PRO   51  - ALA  102 )                          
   8: 6c70-A vqbi-A   228 - 273 <=>  116 - 161   (LEU  314  - THR  359  <=> GLU  116  - HIS  161 )                          
   8: 6c70-A vqbi-A   275 - 278 <=>  162 - 165   (THR  361  - LEU  364  <=> HIS  162  - PRO  165 )                          
   8: 6c70-A vqbi-A   282 - 285 <=>  170 - 173   (GLN  368  - LYS  371  <=> ALA  170  - ALA  173 )                          
   8: 6c70-A vqbi-A   382 - 388 <=>  195 - 201   (MET  468  - LYS  474  <=> ARG  195  - ALA  201 )                          
   9: 6c70-A vs4x-A    63 -  91 <=>    8 -  36   (ASP   65  - ARG   93  <=> ARG    8  - VAL   36 )                          
   9: 6c70-A vs4x-A   260 - 281 <=>   37 -  58   (ALA  346  - TYR  367  <=> PRO   37  - GLY   58 )                          
  10: 6c70-A vr0g-A    56 -  59 <=>   75 -  78   (VAL   58  - MET   61  <=> ILE   75  - GLY   78 )                          
  10: 6c70-A vr0g-A    64 -  88 <=>   99 - 123   (ASP   66  - PHE   90  <=> ALA   99  - LYS  123 )                          
  10: 6c70-A vr0g-A    90 -  94 <=>  124 - 128   (VAL   92  - ILE   96  <=> ALA  124  - ALA  128 )                          
  10: 6c70-A vr0g-A   257 - 286 <=>  129 - 158   (VAL  343  - VAL  372  <=> PRO  129  - GLY  158 )                          
  10: 6c70-A vr0g-A   287 - 290 <=>  161 - 164   (ASN  373  - ASN  376  <=> GLY  161  - GLY  164 )                          
  11: 6c70-A vry6-A    20 -  23 <=>   22 -  25   (VAL   22  - PHE   25  <=> PRO   22  - LEU   25 )                          
  11: 6c70-A vry6-A    24 -  28 <=>   28 -  32   (MET   26  - TYR   30  <=> PHE   28  - PRO   32 )                          
  11: 6c70-A vry6-A    63 -  93 <=>   78 - 108   (ASP   65  - LYS   95  <=> ALA   78  - ARG  108 )                          
  11: 6c70-A vry6-A    95 -  98 <=>  109 - 112   (PHE   97  - THR  100  <=> ARG  109  - LEU  112 )                          
  11: 6c70-A vry6-A   256 - 290 <=>  114 - 148   (ALA  342  - ASN  376  <=> VAL  114  - GLU  148 )                          
  12: 6c70-A vt86-A     1 -   5 <=>   61 -  65   (PHE    3  - GLY    7  <=> ASP   61  - LEU   65 )                          
  12: 6c70-A vt86-A    65 -  92 <=>  144 - 171   (VAL   67  - SER   94  <=> SER  144  - ASP  171 )                          
  12: 6c70-A vt86-A   258 - 287 <=>  173 - 202   (GLY  344  - ASN  373  <=> PRO  173  - ASP  202 )                          
  12: 6c70-A vt86-A   292 - 295 <=>  204 - 207   (TYR  378  - THR  381  <=> GLN  204  - VAL  207 )                          
  12: 6c70-A vt86-A   318 - 325 <=>  217 - 224   (ILE  404  - MET  411  <=> GLY  217  - SER  224 )                          
  12: 6c70-A vt86-A   328 - 332 <=>  225 - 229   (ALA  414  - HIS  418  <=> ASP  225  - ALA  229 )                          
  12: 6c70-A vt86-A   334 - 337 <=>  230 - 233   (TYR  420  - SER  423  <=> SER  230  - GLN  233 )                          
  12: 6c70-A vt86-A   371 - 377 <=>  268 - 274   (ALA  457  - VAL  463  <=> SER  268  - GLY  274 )                          
  13: 6c70-A vt8l-A    65 -  96 <=>   22 -  53   (VAL   67  - TYR   98  <=> SER   22  - GLY   53 )                          
  13: 6c70-A vt8l-A   127 - 147 <=>   59 -  79   (ARG  129  - ILE  149  <=> ILE   59  - GLY   79 )                          
  13: 6c70-A vt8l-A   149 - 153 <=>   81 -  85   (PHE  151  - SER  155  <=> HIS   81  - GLU   85 )                          
  13: 6c70-A vt8l-A   259 - 286 <=>  121 - 148   (ASP  345  - VAL  372  <=> THR  121  - GLY  148 )                          
  14: 6c70-A vofl-A    63 -  93 <=>  105 - 135   (ASP   65  - LYS   95  <=> ASN  105  - HIS  135 )                          
  14: 6c70-A vofl-A    95 -  99 <=>  136 - 140   (PHE   97  - LEU  101  <=> SER  136  - ASP  140 )                          
  14: 6c70-A vofl-A   255 - 284 <=>  142 - 171   (THR  341  - THR  370  <=> THR  142  - ASP  171 )                          
  14: 6c70-A vofl-A   285 - 288 <=>  175 - 178   (LYS  371  - GLY  374  <=> ALA  175  - SER  178 )                          
  14: 6c70-A vofl-A   315 - 322 <=>  196 - 203   (ASN  401  - SER  408  <=> GLY  196  - GLY  203 )                          
  14: 6c70-A vofl-A   350 - 353 <=>  240 - 243   (GLN  436  - LYS  439  <=> GLU  240  - PRO  243 )                          
  14: 6c70-A vofl-A   373 - 387 <=>  293 - 307   (VAL  459  - LEU  473  <=> GLY  293  - GLN  307 )                          
  15: 6c70-A vsvn-A    66 -  91 <=>    1 -  26   (ASP   68  - ARG   93  <=> MET    1  - ARG   26 )                          
  15: 6c70-A vsvn-A   260 - 286 <=>   27 -  53   (ALA  346  - VAL  372  <=> ASP   27  - GLY   53 )                          
  15: 6c70-A vsvn-A   288 - 291 <=>   61 -  64   (GLY  374  - VAL  377  <=> ALA   61  - ASP   64 )                          
  15: 6c70-A vsvn-A   375 - 378 <=>   79 -  82   (GLY  461  - VAL  464  <=> LEU   79  - ALA   82 )                          
  16: 6c70-A vq2p-A    64 -  95 <=>    3 -  34   (ASP   66  - PHE   97  <=> ASP    3  - TRP   34 )                          
  16: 6c70-A vq2p-A   254 - 286 <=>   36 -  68   (VAL  340  - VAL  372  <=> GLY   36  - VAL   68 )                          
  16: 6c70-A vq2p-A   287 - 290 <=>   71 -  74   (ASN  373  - ASN  376  <=> ALA   71  - TYR   74 )                          
  17: 6c70-A vqgj-A    63 -  90 <=>    3 -  30   (ASP   65  - VAL   92  <=> LEU    3  - GLY   30 )                          
  17: 6c70-A vqgj-A    96 -  99 <=>   32 -  35   (TYR   98  - LEU  101  <=> ALA   32  - THR   35 )                          
  17: 6c70-A vqgj-A   255 - 285 <=>   36 -  66   (THR  341  - LYS  371  <=> ASP   36  - ALA   66 )                          
  17: 6c70-A vqgj-A   286 - 290 <=>   68 -  72   (VAL  372  - ASN  376  <=> LEU   68  - PRO   72 )                          
  17: 6c70-A vqgj-A   385 - 388 <=>   82 -  85   (VAL  471  - LYS  474  <=> LEU   82  - ALA   85 )                          
  18: 6c70-A vpkn-A    63 -  88 <=>   93 - 118   (ASP   65  - PHE   90  <=> ARG   93  - VAL  118 )                          
  18: 6c70-A vpkn-A    90 - 105 <=>  119 - 134   (VAL   92  - PRO  107  <=> ALA  119  - PRO  134 )                          
  18: 6c70-A vpkn-A   255 - 285 <=>  141 - 171   (THR  341  - LYS  371  <=> ARG  141  - PRO  171 )                          
  18: 6c70-A vpkn-A   315 - 322 <=>  190 - 197   (ASN  401  - SER  408  <=> THR  190  - ILE  197 )                          
  18: 6c70-A vpkn-A   369 - 372 <=>  221 - 224   (LEU  455  - SER  458  <=> SER  221  - LEU  224 )                          
  18: 6c70-A vpkn-A   376 - 386 <=>  290 - 300   (ALA  462  - GLN  472  <=> PRO  290  - GLY  300 )                          
  19: 6c70-A vp34-A    64 -  93 <=>    3 -  32   (ASP   66  - LYS   95  <=> ALA    3  - GLU   32 )                          
  19: 6c70-A vp34-A    95 -  98 <=>   34 -  37   (PHE   97  - THR  100  <=> TRP   34  - PRO   37 )                          
  19: 6c70-A vp34-A   256 - 283 <=>   38 -  65   (ALA  342  - ALA  369  <=> ALA   38  - VAL   65 )                          
  19: 6c70-A vp34-A   284 - 287 <=>   67 -  70   (THR  370  - ASN  373  <=> ALA   67  - ALA   70 )                          
  19: 6c70-A vp34-A   288 - 294 <=>  134 - 140   (GLY  374  - ALA  380  <=> SER  134  - ARG  140 )                          
  19: 6c70-A vp34-A   307 - 310 <=>  147 - 150   (VAL  393  - PHE  396  <=> PRO  147  - ASN  150 )                          
  19: 6c70-A vp34-A   313 - 322 <=>  151 - 160   (PHE  399  - SER  408  <=> THR  151  - GLN  160 )                          
  19: 6c70-A vp34-A   335 - 338 <=>  272 - 275   (ASP  421  - GLU  424  <=> GLY  272  - ALA  275 )                          
  20: 6c70-A vqe8-A    40 -  43 <=>  140 - 143   (CYS   42  - THR   45  <=> THR  140  - GLU  143 )                          
  20: 6c70-A vqe8-A    45 -  61 <=>  149 - 165   (LEU   47  - GLU   63  <=> LYS  149  - ALA  165 )                          
  20: 6c70-A vqe8-A    63 -  95 <=>  166 - 198   (ASP   65  - PHE   97  <=> THR  166  - GLY  198 )                          
  20: 6c70-A vqe8-A    97 - 100 <=>  199 - 202   (LYS   99  - ALA  102  <=> GLY  199  - GLY  202 )                          
  20: 6c70-A vqe8-A   102 - 105 <=>  203 - 206   (TRP  104  - PRO  107  <=> GLY  203  - GLY  206 )                          
  20: 6c70-A vqe8-A   251 - 255 <=>  208 - 212   (VAL  337  - THR  341  <=> VAL  208  - GLY  212 )                          
  20: 6c70-A vqe8-A   261 - 284 <=>  215 - 238   (TYR  347  - THR  370  <=> GLU  215  - ALA  238 )                          
  20: 6c70-A vqe8-A   285 - 290 <=>  240 - 245   (LYS  371  - ASN  376  <=> LYS  240  - THR  245 )                          
  20: 6c70-A vqe8-A   329 - 332 <=>  351 - 354   (TYR  415  - HIS  418  <=> GLU  351  - GLY  354 )                          
  20: 6c70-A vqe8-A   335 - 338 <=>  355 - 358   (ASP  421  - GLU  424  <=> PRO  355  - ARG  358 )                          
  21: 6c70-A vo1y-A    64 -  92 <=>  245 - 273   (ASP   66  - SER   94  <=> ARG  245  - GLN  273 )                          
  21: 6c70-A vo1y-A   260 - 281 <=>  275 - 296   (ALA  346  - TYR  367  <=> PRO  275  - ARG  296 )                          
  21: 6c70-A vo1y-A   283 - 287 <=>  297 - 301   (ALA  369  - ASN  373  <=> LEU  297  - ARG  301 )                          
  21: 6c70-A vo1y-A   288 - 291 <=>  304 - 307   (GLY  374  - VAL  377  <=> ARG  304  - ALA  307 )                          
  22: 6c70-A vulx-A    63 -  78 <=>    1 -  16   (ASP   65  - PHE   80  <=> MET    1  - GLY   16 )                          
  22: 6c70-A vulx-A    79 -  90 <=>   18 -  29   (LEU   81  - VAL   92  <=> VAL   18  - ALA   29 )                          
  22: 6c70-A vulx-A    92 -  95 <=>   30 -  33   (SER   94  - PHE   97  <=> LEU   30  - ALA   33 )                          
  22: 6c70-A vulx-A   260 - 274 <=>   35 -  49   (ALA  346  - ILE  360  <=> GLY   35  - SER   49 )                          
  23: 6c70-A vo4f-A     4 -  11 <=>   28 -  35   (GLN    6  - LEU   13  <=> SER   28  - ASN   35 )                          
  23: 6c70-A vo4f-A    56 -  59 <=>  100 - 103   (VAL   58  - MET   61  <=> THR  100  - MET  103 )                          
  23: 6c70-A vo4f-A    63 -  66 <=>  145 - 148   (ASP   65  - ASP   68  <=> GLN  145  - LEU  148 )                          
  23: 6c70-A vo4f-A    69 -  93 <=>  149 - 173   (THR   71  - LYS   95  <=> VAL  149  - HIS  173 )                          
  23: 6c70-A vo4f-A   260 - 282 <=>  175 - 197   (ALA  346  - GLN  368  <=> SER  175  - THR  197 )                          
  23: 6c70-A vo4f-A   284 - 289 <=>  198 - 203   (THR  370  - VAL  375  <=> TRP  198  - SER  203 )                          
  23: 6c70-A vo4f-A   385 - 388 <=>  215 - 218   (VAL  471  - LYS  474  <=> PRO  215  - SER  218 )                          
  24: 6c70-A vsfb-A   290 - 314 <=>    1 -  25   (ASN  376  - GLY  400  <=> MET    1  - VAL   25 )                          
  24: 6c70-A vsfb-A   316 - 319 <=>   26 -  29   (ARG  402  - GLU  405  <=> ALA   26  - TRP   29 )                          
  24: 6c70-A vsfb-A   354 - 358 <=>   30 -  34   (ALA  440  - SER  444  <=> GLY   30  - GLY   34 )                          
  24: 6c70-A vsfb-A   364 - 388 <=>   37 -  61   (THR  450  - LYS  474  <=> GLY   37  - ASP   61 )                          
  25: 6c70-A vre4-A    57 -  64 <=>   18 -  25   (ASN   59  - ASP   66  <=> ALA   18  - VAL   25 )                          
  25: 6c70-A vre4-A   152 - 155 <=>   42 -  45   (ASP  154  - ILE  172  <=> ILE   42  - LEU   45 )                          
  25: 6c70-A vre4-A   170 - 211 <=>   57 -  98   (SER  187  - GLN  228  <=> ARG   57  - ASP   98 )                          
  25: 6c70-A vre4-A   214 - 217 <=>   99 - 102   (LYS  231  - MET  234  <=> GLU   99  - ASP  102 )                          
  25: 6c70-A vre4-A   239 - 261 <=>  103 - 125   (ALA  325  - TYR  347  <=> SER  103  - GLN  125 )                          
  25: 6c70-A vre4-A   262 - 274 <=>  127 - 139   (GLY  348  - ILE  360  <=> ARG  127  - ASP  139 )                          
  25: 6c70-A vre4-A   276 - 281 <=>  140 - 145   (LEU  362  - TYR  367  <=> PRO  140  - GLU  145 )                          
  25: 6c70-A vre4-A   298 - 331 <=>  170 - 203   (GLY  384  - CYS  417  <=> GLY  170  - GLU  203 )                          
  25: 6c70-A vre4-A   332 - 338 <=>  206 - 212   (HIS  418  - GLU  424  <=> ARG  206  - LEU  212 )                          
  25: 6c70-A vre4-A   362 - 366 <=>  305 - 309   (PHE  448  - SER  452  <=> SER  305  - THR  309 )                          
  26: 6c70-A vt9t-A    64 -  93 <=>    3 -  32   (ASP   66  - LYS   95  <=> THR    3  - GLU   32 )                          
  26: 6c70-A vt9t-A    95 -  98 <=>   33 -  36   (PHE   97  - THR  100  <=> SER   33  - GLY   36 )                          
  26: 6c70-A vt9t-A   256 - 283 <=>   38 -  65   (ALA  342  - ALA  369  <=> ALA   38  - ALA   65 )                          
  26: 6c70-A vt9t-A   284 - 287 <=>   67 -  70   (THR  370  - ASN  373  <=> ALA   67  - ALA   70 )                          
  26: 6c70-A vt9t-A   288 - 294 <=>  134 - 140   (GLY  374  - ALA  380  <=> ALA  134  - THR  140 )                          
  26: 6c70-A vt9t-A   304 - 307 <=>  145 - 148   (LEU  390  - VAL  393  <=> THR  145  - VAL  148 )                          
  26: 6c70-A vt9t-A   313 - 317 <=>  151 - 155   (PHE  399  - LEU  403  <=> THR  151  - ARG  155 )                          
  26: 6c70-A vt9t-A   334 - 338 <=>  171 - 175   (TYR  420  - GLU  424  <=> ALA  171  - ALA  175 )                          
  26: 6c70-A vt9t-A   345 - 348 <=>  177 - 180   (GLN  431  - CYS  434  <=> GLN  177  - THR  180 )                          
  27: 6c70-A vssv-A    64 - 102 <=>  221 - 259   (ASP   66  - TRP  104  <=> ALA  221  - THR  259 )                          
  27: 6c70-A vssv-A   103 - 106 <=>  262 - 265   (ASN  105  - ASN  108  <=> ARG  262  - ARG  265 )                          
  27: 6c70-A vssv-A   107 - 113 <=>  268 - 274   (SER  109  - GLU  115  <=> LEU  268  - PHE  274 )                          
  27: 6c70-A vssv-A   218 - 224 <=>  277 - 283   (LYS  235  - SER  241  <=> PRO  277  - HIS  283 )                          
  27: 6c70-A vssv-A   225 - 228 <=>  285 - 288   (ALA  242  - LEU  314  <=> GLU  285  - CYS  288 )                          
  27: 6c70-A vssv-A   229 - 260 <=>  291 - 322   (THR  315  - ALA  346  <=> ILE  291  - THR  322 )                          
  27: 6c70-A vssv-A   261 - 283 <=>  325 - 347   (TYR  347  - ALA  369  <=> ASN  325  - GLN  347 )                          
  27: 6c70-A vssv-A   284 - 287 <=>  349 - 352   (THR  370  - ASN  373  <=> MET  349  - MET  352 )                          
  27: 6c70-A vssv-A   288 - 291 <=>  355 - 358   (GLY  374  - VAL  377  <=> THR  355  - GLY  358 )                          
  28: 6c70-A vpk9-A    63 -  88 <=>    3 -  28   (ASP   65  - PHE   90  <=> ARG    3  - SER   28 )                          
  28: 6c70-A vpk9-A    91 -  95 <=>   29 -  33   (ARG   93  - PHE   97  <=> PRO   29  - ASN   33 )                          
  28: 6c70-A vpk9-A   258 - 285 <=>   35 -  62   (GLY  344  - LYS  371  <=> LYS   35  - LYS   62 )                          
  29: 6c70-A vuja-A    66 -  88 <=>    1 -  23   (ASP   68  - PHE   90  <=> MET    1  - ALA   23 )                          
  29: 6c70-A vuja-A    89 - 101 <=>   25 -  37   (PRO   91  - ILE  103  <=> PHE   25  - ASN   37 )                          
  29: 6c70-A vuja-A   255 - 258 <=>   38 -  41   (THR  341  - GLY  344  <=> LEU   38  - ARG   41 )                          
  29: 6c70-A vuja-A   262 - 281 <=>   42 -  61   (GLY  348  - TYR  367  <=> ILE   42  - TRP   61 )                          
  29: 6c70-A vuja-A   283 - 288 <=>   62 -  67   (ALA  369  - GLY  374  <=> PRO   62  - THR   67 )                          
  30: 6c70-A vqbx-A    63 -  92 <=>    1 -  30   (ASP   65  - SER   94  <=> MET    1  - THR   30 )                          
  30: 6c70-A vqbx-A   260 - 277 <=>   32 -  49   (ALA  346  - THR  363  <=> THR   32  - ASN   49 )                          
  30: 6c70-A vqbx-A   279 - 282 <=>   50 -  53   (LEU  365  - GLN  368  <=> VAL   50  - GLN   53 )                          
  30: 6c70-A vqbx-A   284 - 287 <=>   54 -  57   (THR  370  - ASN  373  <=> GLY   54  - GLY   57 )                          
  31: 6c70-A vskc-A    63 -  90 <=>    3 -  30   (ASP   65  - VAL   92  <=> TRP    3  - ASN   30 )                          
  31: 6c70-A vskc-A    92 -  95 <=>   31 -  34   (SER   94  - PHE   97  <=> ALA   31  - GLY   34 )                          
  31: 6c70-A vskc-A   260 - 283 <=>   35 -  58   (ALA  346  - ALA  369  <=> GLN   35  - GLY   58 )                          
  31: 6c70-A vskc-A   285 - 289 <=>   59 -  63   (LYS  371  - VAL  375  <=> PRO   59  - GLY   63 )                          
  32: 6c70-A vs04-A     1 -   6 <=>  103 - 108   (PHE    3  - LEU    8  <=> ARG  103  - LEU  108 )                          
  32: 6c70-A vs04-A     9 -  21 <=>  109 - 121   (ASP   11  - GLY   23  <=> THR  109  - LEU  121 )                          
  32: 6c70-A vs04-A    63 -  89 <=>  233 - 259   (ASP   65  - PRO   91  <=> SER  233  - PRO  259 )                          
  32: 6c70-A vs04-A   146 - 151 <=>  310 - 315   (GLY  148  - GLU  153  <=> PRO  310  - PHE  315 )                          
  32: 6c70-A vs04-A   154 - 157 <=>  317 - 320   (PRO  171  - ARG  174  <=> ALA  317  - SER  320 )                          
  32: 6c70-A vs04-A   170 - 173 <=>  323 - 326   (SER  187  - GLY  190  <=> ARG  323  - ARG  326 )                          
  32: 6c70-A vs04-A   174 - 206 <=>  328 - 360   (HIS  191  - ALA  223  <=> PHE  328  - ASP  360 )                          
  32: 6c70-A vs04-A   250 - 253 <=>  363 - 366   (VAL  336  - LEU  339  <=> VAL  363  - ALA  366 )                          
  32: 6c70-A vs04-A   261 - 285 <=>  379 - 403   (TYR  347  - LYS  371  <=> ASP  379  - ASP  403 )                          
  32: 6c70-A vs04-A   286 - 289 <=>  429 - 432   (VAL  372  - VAL  375  <=> ALA  429  - GLU  432 )                          
  33: 6c70-A vop1-A    64 -  91 <=>  382 - 409   (ASP   66  - ARG   93  <=> GLU  382  - GLU  409 )                          
  33: 6c70-A vop1-A   260 - 286 <=>  411 - 437   (ALA  346  - VAL  372  <=> PRO  411  - SER  437 )                          
  33: 6c70-A vop1-A   287 - 290 <=>  439 - 442   (ASN  373  - ASN  376  <=> GLU  439  - ILE  442 )                          
  33: 6c70-A vop1-A   319 - 322 <=>  541 - 544   (GLU  405  - SER  408  <=> GLU  541  - ARG  544 )                          
  33: 6c70-A vop1-A   329 - 332 <=>  547 - 550   (TYR  415  - HIS  418  <=> TRP  547  - SER  550 )                          
  33: 6c70-A vop1-A   335 - 339 <=>  551 - 555   (ASP  421  - GLU  425  <=> PHE  551  - VAL  555 )                          
  34: 6c70-A vr4e-A    64 -  95 <=>  103 - 134   (ASP   66  - PHE   97  <=> MET  103  - LEU  134 )                          
  34: 6c70-A vr4e-A   257 - 286 <=>  135 - 164   (VAL  343  - VAL  372  <=> TYR  135  - THR  164 )                          
  34: 6c70-A vr4e-A   385 - 388 <=>  167 - 170   (VAL  471  - LYS  474  <=> VAL  167  - ILE  170 )                          
  35: 6c70-A vprg-A    28 -  60 <=>    8 -  40   (TYR   30  - MET   62  <=> THR    8  - VAL   40 )                          
  35: 6c70-A vprg-A    61 -  64 <=>   42 -  45   (GLU   63  - ASP   66  <=> VAL   42  - GLY   45 )                          
  35: 6c70-A vprg-A    65 -  87 <=>   51 -  73   (VAL   67  - TYR   89  <=> VAL   51  - ARG   73 )                          
  35: 6c70-A vprg-A    88 -  95 <=>   75 -  82   (PHE   90  - PHE   97  <=> THR   75  - GLU   82 )                          
  35: 6c70-A vprg-A   259 - 287 <=>   83 - 111   (ASP  345  - ASN  373  <=> THR   83  - LEU  111 )                          
  35: 6c70-A vprg-A   288 - 311 <=>  184 - 207   (GLY  374  - CYS  397  <=> TRP  184  - ARG  207 )                          
  35: 6c70-A vprg-A   313 - 317 <=>  209 - 213   (PHE  399  - LEU  403  <=> GLN  209  - CYS  213 )                          
  36: 6c70-A vot0-A    20 -  23 <=>    1 -   4   (VAL   22  - PHE   25  <=> MET    1  - LEU    4 )                          
  36: 6c70-A vot0-A    26 -  31 <=>   36 -  41   (ASN   28  - GLY   33  <=> LEU   36  - ASP   41 )                          
  36: 6c70-A vot0-A    59 -  67 <=>   58 -  66   (MET   61  - ASP   69  <=> PHE   58  - ASN   66 )                          
  36: 6c70-A vot0-A    69 -  99 <=>   67 -  97   (THR   71  - LEU  101  <=> THR   67  - GLY   97 )                          
  36: 6c70-A vot0-A   256 - 263 <=>   99 - 106   (ALA  342  - VAL  349  <=> PRO   99  - ALA  106 )                          
  36: 6c70-A vot0-A   264 - 281 <=>  108 - 125   (ALA  350  - TYR  367  <=> LEU  108  - TYR  125 )                          
  36: 6c70-A vot0-A   284 - 288 <=>  126 - 130   (THR  370  - GLY  374  <=> SER  126  - ASP  130 )                          
  36: 6c70-A vot0-A   289 - 292 <=>  144 - 147   (VAL  375  - TYR  378  <=> THR  144  - ARG  147 )                          
  36: 6c70-A vot0-A   305 - 308 <=>  166 - 169   (GLY  391  - PHE  394  <=> ASN  166  - LYS  169 )                          
  37: 6c70-A vp8b-A    63 -  94 <=>    1 -  32   (ASP   65  - ILE   96  <=> MET    1  - THR   32 )                          
  37: 6c70-A vp8b-A    99 - 102 <=>   35 -  38   (LEU  101  - TRP  104  <=> GLY   35  - LYS   38 )                          
  37: 6c70-A vp8b-A   255 - 285 <=>   42 -  72   (THR  341  - LYS  371  <=> ASN   42  - ARG   72 )                          
  38: 6c70-A vups-A    64 -  93 <=>   14 -  43   (ASP   66  - LYS   95  <=> SER   14  - ALA   43 )                          
  38: 6c70-A vups-A   250 - 285 <=>   47 -  82   (VAL  336  - LYS  371  <=> ASP   47  - LEU   82 )                          
  38: 6c70-A vups-A   286 - 290 <=>   85 -  89   (VAL  372  - ASN  376  <=> ALA   85  - TYR   89 )                          
  39: 6c70-A vpyd-A     1 -   4 <=>   36 -  39   (PHE    3  - GLN    6  <=> LEU   36  - SER   39 )                          
  39: 6c70-A vpyd-A    53 -  58 <=>  241 - 246   (MET   55  - LEU   60  <=> LEU  241  - ARG  246 )                          
  39: 6c70-A vpyd-A    59 -  62 <=>  248 - 251   (MET   61  - SER   64  <=> VAL  248  - THR  251 )                          
  39: 6c70-A vpyd-A    64 -  93 <=>  252 - 281   (ASP   66  - LYS   95  <=> SER  252  - ILE  281 )                          
  39: 6c70-A vpyd-A    96 -  99 <=>  323 - 326   (TYR   98  - LEU  101  <=> ASP  323  - LEU  326 )                          
  39: 6c70-A vpyd-A   257 - 285 <=>  328 - 356   (VAL  343  - LYS  371  <=> ALA  328  - PRO  356 )                          
  39: 6c70-A vpyd-A   286 - 306 <=>  358 - 378   (VAL  372  - GLN  392  <=> THR  358  - ARG  378 )                          
  39: 6c70-A vpyd-A   308 - 314 <=>  379 - 385   (PHE  394  - GLY  400  <=> GLY  379  - ARG  385 )                          
  39: 6c70-A vpyd-A   372 - 388 <=>  393 - 409   (SER  458  - LYS  474  <=> VAL  393  - VAL  409 )                          
  40: 6c70-A vnwx-A    63 -  92 <=>    1 -  30   (ASP   65  - SER   94  <=> MET    1  - ASP   30 )                          
  40: 6c70-A vnwx-A   258 - 274 <=>   32 -  48   (GLY  344  - ILE  360  <=> SER   32  - GLY   48 )                          
  40: 6c70-A vnwx-A   276 - 280 <=>   49 -  53   (LEU  362  - ALA  366  <=> SER   49  - ASP   53 )                          
  41: 6c70-A vtvr-A    63 -  95 <=>   17 -  49   (ASP   65  - PHE   97  <=> TYR   17  - ILE   49 )                          
  41: 6c70-A vtvr-A   260 - 282 <=>   51 -  73   (ALA  346  - GLN  368  <=> GLN   51  - THR   73 )                          
  41: 6c70-A vtvr-A   284 - 288 <=>   74 -  78   (THR  370  - GLY  374  <=> ARG   74  - ARG   78 )                          
  41: 6c70-A vtvr-A   384 - 387 <=>   90 -  93   (LEU  470  - LEU  473  <=> LEU   90  - LYS   93 )                          
  42: 6c70-A vu7h-A    63 -  67 <=>    2 -   6   (ASP   65  - ASP   69  <=> THR    2  - CYS    6 )                          
  42: 6c70-A vu7h-A    70 -  91 <=>    7 -  28   (ALA   72  - ARG   93  <=> CYS    7  - GLY   28 )                          
  42: 6c70-A vu7h-A   261 - 286 <=>   30 -  55   (TYR  347  - VAL  372  <=> TYR   30  - ALA   55 )                          
  42: 6c70-A vu7h-A   287 - 290 <=>   58 -  61   (ASN  373  - ASN  376  <=> PHE   58  - ILE   61 )                          
  43: 6c70-A vsm5-A    63 -  66 <=>    3 -   6   (ASP   65  - ASP   68  <=> ARG    3  - ILE    6 )                          
  43: 6c70-A vsm5-A    68 -  93 <=>    7 -  32   (LEU   70  - LYS   95  <=> THR    7  - ARG   32 )                          
  43: 6c70-A vsm5-A    96 -  99 <=>   33 -  36   (TYR   98  - LEU  101  <=> GLY   33  - VAL   36 )                          
  43: 6c70-A vsm5-A   261 - 278 <=>   40 -  57   (TYR  347  - LEU  364  <=> TRP   40  - MET   57 )                          
  43: 6c70-A vsm5-A   380 - 383 <=>   59 -  62   (TYR  466  - VAL  469  <=> GLY   59  - LYS   62 )                          
  44: 6c70-A vsvk-A    14 -  17 <=>    9 -  12   (ILE   16  - MET   19  <=> SER    9  - ALA   12 )                          
  44: 6c70-A vsvk-A    23 -  31 <=>   13 -  21   (PHE   25  - GLY   33  <=> LEU   13  - GLY   21 )                          
  44: 6c70-A vsvk-A    59 -  62 <=>   70 -  73   (MET   61  - SER   64  <=> ALA   70  - TRP   73 )                          
  44: 6c70-A vsvk-A    67 -  99 <=>   76 - 108   (ASP   69  - LEU  101  <=> MET   76  - GLY  108 )                          
  44: 6c70-A vsvk-A   256 - 261 <=>  110 - 115   (ALA  342  - TYR  347  <=> PRO  110  - ILE  115 )                          
  44: 6c70-A vsvk-A   262 - 281 <=>  117 - 136   (GLY  348  - TYR  367  <=> ALA  117  - GLN  136 )                          
  44: 6c70-A vsvk-A   284 - 289 <=>  137 - 142   (THR  370  - VAL  375  <=> GLU  137  - GLN  142 )                          
  44: 6c70-A vsvk-A   326 - 329 <=>  275 - 278   (GLU  412  - TYR  415  <=> ASP  275  - ALA  278 )                          
  44: 6c70-A vsvk-A   348 - 354 <=>  283 - 289   (CYS  434  - ALA  440  <=> PHE  283  - GLU  289 )                          
  44: 6c70-A vsvk-A   362 - 365 <=>  461 - 464   (PHE  448  - VAL  451  <=> HIS  461  - PRO  464 )                          
  44: 6c70-A vsvk-A   369 - 372 <=>  467 - 470   (LEU  455  - SER  458  <=> SER  467  - GLY  470 )                          
  44: 6c70-A vsvk-A   374 - 380 <=>  483 - 489   (LEU  460  - TYR  466  <=> GLN  483  - TYR  489 )                          
  44: 6c70-A vsvk-A   383 - 386 <=>  490 - 493   (VAL  469  - GLN  472  <=> GLN  490  - LYS  493 )                          
  45: 6c70-A vt46-A    63 -  89 <=>    5 -  31   (ASP   65  - PRO   91  <=> GLN    5  - GLY   31 )                          
  45: 6c70-A vt46-A    91 -  94 <=>   32 -  35   (ARG   93  - ILE   96  <=> ILE   32  - ALA   35 )                          
  45: 6c70-A vt46-A   255 - 258 <=>   36 -  39   (THR  341  - GLY  344  <=> THR   36  - VAL   39 )                          
  45: 6c70-A vt46-A   262 - 286 <=>   40 -  64   (GLY  348  - VAL  372  <=> ASP   40  - ARG   64 )                          
  45: 6c70-A vt46-A   287 - 290 <=>   66 -  69   (ASN  373  - ASN  376  <=> HIS   66  - ILE   69 )                          
  46: 6c70-A vpl9-A    63 -  91 <=>    3 -  31   (ASP   65  - ARG   93  <=> ARG    3  - GLY   31 )                          
  46: 6c70-A vpl9-A   260 - 276 <=>   33 -  49   (ALA  346  - LEU  362  <=> PRO   33  - PHE   49 )                          
  46: 6c70-A vpl9-A   279 - 286 <=>   50 -  57   (LEU  365  - VAL  372  <=> PRO   50  - THR   57 )                          
  46: 6c70-A vpl9-A   287 - 290 <=>   59 -  62   (ASN  373  - ASN  376  <=> THR   59  - LEU   62 )                          
  47: 6c70-A voue-A    63 -  91 <=>   22 -  50   (ASP   65  - ARG   93  <=> ARG   22  - PRO   50 )                          
  47: 6c70-A voue-A   260 - 281 <=>   51 -  72   (ALA  346  - TYR  367  <=> GLY   51  - ALA   72 )                          
  47: 6c70-A voue-A   283 - 287 <=>   80 -  84   (ALA  369  - ASN  373  <=> VAL   80  - VAL   84 )                          
  47: 6c70-A voue-A   382 - 385 <=>   90 -  93   (MET  468  - VAL  471  <=> VAL   90  - LEU   93 )                          
  48: 6c70-A vq3f-A    67 -  70 <=>    1 -   4   (ASP   69  - ALA   72  <=> MET    1  - SER    4 )                          
  48: 6c70-A vq3f-A    74 -  91 <=>    5 -  22   (THR   76  - ARG   93  <=> GLY    5  - LYS   22 )                          
  48: 6c70-A vq3f-A    95 - 103 <=>   23 -  31   (PHE   97  - ASN  105  <=> SER   23  - ASP   31 )                          
  48: 6c70-A vq3f-A   104 - 111 <=>   33 -  40   (ASN  106  - PHE  113  <=> ASP   33  - LYS   40 )                          
  48: 6c70-A vq3f-A   120 - 141 <=>   77 -  98   (ALA  122  - VAL  143  <=> SER   77  - ASP   98 )                          
  48: 6c70-A vq3f-A   185 - 212 <=>   99 - 126   (LEU  202  - HIS  229  <=> PRO   99  - GLU  126 )                          
  48: 6c70-A vq3f-A   213 - 216 <=>  128 - 131   (LEU  230  - ILE  233  <=> ILE  128  - LYS  131 )                          
  48: 6c70-A vq3f-A   247 - 258 <=>  181 - 192   (HIS  333  - GLY  344  <=> GLN  181  - VAL  192 )                          
  48: 6c70-A vq3f-A   260 - 279 <=>  193 - 212   (ALA  346  - LEU  365  <=> THR  193  - GLU  212 )                          
  48: 6c70-A vq3f-A   282 - 285 <=>  213 - 216   (GLN  368  - LYS  371  <=> MET  213  - VAL  216 )                          
  48: 6c70-A vq3f-A   326 - 333 <=>  240 - 247   (GLU  412  - TRP  419  <=> ILE  240  - LEU  247 )                          
  48: 6c70-A vq3f-A   366 - 379 <=>  269 - 282   (SER  452  - THR  465  <=> GLY  269  - LEU  282 )                          
  49: 6c70-A vpkk-A    57 -  60 <=>   79 -  82   (ASN   59  - MET   62  <=> PRO   79  - PRO   82 )                          
  49: 6c70-A vpkk-A    64 -  93 <=>  113 - 142   (ASP   66  - LYS   95  <=> THR  113  - ASP  142 )                          
  49: 6c70-A vpkk-A    95 -  98 <=>  143 - 146   (PHE   97  - THR  100  <=> PRO  143  - LEU  146 )                          
  49: 6c70-A vpkk-A   254 - 288 <=>  147 - 181   (VAL  340  - GLY  374  <=> SER  147  - LYS  181 )                          
  50: 6c70-A vrve-A    64 -  94 <=>    1 -  31   (ASP   66  - ILE   96  <=> MET    1  - THR   31 )                          
  50: 6c70-A vrve-A   242 - 285 <=>   39 -  82   (TYR  328  - LYS  371  <=> ALA   39  - TYR   82 )                          
  50: 6c70-A vrve-A   286 - 290 <=>   84 -  88   (VAL  372  - ASN  376  <=> ALA   84  - VAL   88 )                          
  51: 6c70-A vpsr-A    64 -  98 <=>   32 -  66   (ASP   66  - THR  100  <=> GLU   32  - LEU   66 )                          
  51: 6c70-A vpsr-A   253 - 259 <=>   67 -  73   (LEU  339  - ASP  345  <=> ASP   67  - TYR   73 )                          
  51: 6c70-A vpsr-A   261 - 290 <=>   74 - 103   (TYR  347  - ASN  376  <=> ILE   74  - THR  103 )                          
  51: 6c70-A vpsr-A   366 - 369 <=>  215 - 218   (SER  452  - LEU  455  <=> ARG  215  - TYR  218 )                          
  51: 6c70-A vpsr-A   372 - 375 <=>  219 - 222   (SER  458  - GLY  461  <=> GLY  219  - GLY  222 )                          
  51: 6c70-A vpsr-A   377 - 388 <=>  223 - 234   (VAL  463  - LYS  474  <=> LEU  223  - HIS  234 )                          
  52: 6c70-A vp8j-A    64 -  93 <=>    3 -  32   (ASP   66  - LYS   95  <=> ALA    3  - ASP   32 )                          
  52: 6c70-A vp8j-A    96 -  99 <=>   33 -  36   (TYR   98  - LEU  101  <=> GLY   33  - GLY   36 )                          
  52: 6c70-A vp8j-A   255 - 284 <=>   37 -  66   (THR  341  - THR  370  <=> PRO   37  - GLN   66 )                          
  52: 6c70-A vp8j-A   285 - 289 <=>   68 -  72   (LYS  371  - VAL  375  <=> ALA   68  - GLY   72 )                          
  52: 6c70-A vp8j-A   304 - 307 <=>  145 - 148   (LEU  390  - VAL  393  <=> THR  145  - ALA  148 )                          
  53: 6c70-A vut5-A    64 -  93 <=>   82 - 111   (ASP   66  - LYS   95  <=> ARG   82  - ASP  111 )                          
  53: 6c70-A vut5-A    95 -  98 <=>  112 - 115   (PHE   97  - THR  100  <=> SER  112  - LEU  115 )                          
  53: 6c70-A vut5-A   254 - 284 <=>  116 - 146   (VAL  340  - THR  370  <=> PRO  116  - LEU  146 )                          
  53: 6c70-A vut5-A   285 - 290 <=>  148 - 153   (LYS  371  - ASN  376  <=> GLU  148  - GLU  153 )                          
  53: 6c70-A vut5-A   377 - 388 <=>  272 - 283   (VAL  463  - LYS  474  <=> LEU  272  - ALA  283 )                          
  54: 6c70-A vpa7-A   259 - 287 <=>    1 -  29   (ASP  345  - ASN  373  <=> MET    1  - PRO   29 )                          
  54: 6c70-A vpa7-A   288 - 324 <=>   95 - 131   (GLY  374  - VAL  410  <=> VAL   95  - GLU  131 )                          
  54: 6c70-A vpa7-A   338 - 346 <=>  138 - 146   (GLU  424  - ILE  432  <=> LEU  138  - HIS  146 )                          
  54: 6c70-A vpa7-A   348 - 354 <=>  148 - 154   (CYS  434  - ALA  440  <=> GLU  148  - THR  154 )                          
  54: 6c70-A vpa7-A   366 - 388 <=>  161 - 183   (SER  452  - LYS  474  <=> GLN  161  - VAL  183 )                          
  55: 6c70-A vsnf-A    64 -  77 <=>   12 -  25   (ASP   66  - PHE   79  <=> THR   12  - SER   25 )                          
  55: 6c70-A vsnf-A    78 -  92 <=>   35 -  49   (PHE   80  - SER   94  <=> GLY   35  - SER   49 )                          
  55: 6c70-A vsnf-A    95 -  98 <=>   50 -  53   (PHE   97  - THR  100  <=> SER   50  - ALA   53 )                          
  55: 6c70-A vsnf-A   256 - 290 <=>   54 -  88   (ALA  342  - ASN  376  <=> THR   54  - SER   88 )                          
  56: 6c70-A vo9j-A    12 -  15 <=>    3 -   6   (PRO   14  - ARG   17  <=> GLU    3  - VAL    6 )                          
  56: 6c70-A vo9j-A    27 -  31 <=>   38 -  42   (TYR   29  - GLY   33  <=> ALA   38  - SER   42 )                          
  56: 6c70-A vo9j-A    60 -  95 <=>   60 -  95   (MET   62  - PHE   97  <=> TRP   60  - GLY   95 )                          
  56: 6c70-A vo9j-A   259 - 282 <=>   97 - 120   (ASP  345  - GLN  368  <=> PRO   97  - ARG  120 )                          
  57: 6c70-A vs45-A    59 -  63 <=>   31 -  35   (MET   61  - ASP   65  <=> VAL   31  - VAL   35 )                          
  57: 6c70-A vs45-A    64 -  98 <=>   53 -  87   (ASP   66  - THR  100  <=> LEU   53  - MET   87 )                          
  57: 6c70-A vs45-A   100 - 103 <=>   88 -  91   (ALA  102  - ASN  105  <=> LEU   88  - SER   91 )                          
  57: 6c70-A vs45-A   256 - 259 <=>   99 - 102   (ALA  342  - ASP  345  <=> SER   99  - VAL  102 )                          
  57: 6c70-A vs45-A   261 - 278 <=>  104 - 121   (TYR  347  - LEU  364  <=> MET  104  - ASP  121 )                          
  57: 6c70-A vs45-A   281 - 284 <=>  122 - 125   (TYR  367  - THR  370  <=> THR  122  - GLU  125 )                          
  57: 6c70-A vs45-A   286 - 289 <=>  126 - 129   (VAL  372  - VAL  375  <=> PRO  126  - GLY  129 )                          
  57: 6c70-A vs45-A   366 - 372 <=>  180 - 186   (SER  452  - SER  458  <=> ARG  180  - MET  186 )                          
  57: 6c70-A vs45-A   385 - 388 <=>  355 - 358   (VAL  471  - LYS  474  <=> ARG  355  - ALA  358 )                          
  58: 6c70-A vrww-A    63 -  94 <=>    2 -  33   (ASP   65  - ILE   96  <=> ASN    2  - THR   33 )                          
  58: 6c70-A vrww-A   241 - 259 <=>   41 -  59   (LYS  327  - ASP  345  <=> GLY   41  - TYR   59 )                          
  58: 6c70-A vrww-A   261 - 285 <=>   60 -  84   (TYR  347  - LYS  371  <=> GLN   60  - TYR   84 )                          
  58: 6c70-A vrww-A   286 - 290 <=>   86 -  90   (VAL  372  - ASN  376  <=> ALA   86  - GLY   90 )                          
  59: 6c70-A vqpd-A    64 -  87 <=>   13 -  36   (ASP   66  - TYR   89  <=> VAL   13  - THR   36 )                          
  59: 6c70-A vqpd-A    90 -  93 <=>   38 -  41   (VAL   92  - LYS   95  <=> ALA   38  - ALA   41 )                          
  59: 6c70-A vqpd-A    96 -  99 <=>   48 -  51   (TYR   98  - LEU  101  <=> SER   48  - ILE   51 )                          
  59: 6c70-A vqpd-A   259 - 285 <=>   54 -  80   (ASP  345  - LYS  371  <=> LEU   54  - VAL   80 )                          
  59: 6c70-A vqpd-A   286 - 290 <=>   83 -  87   (VAL  372  - ASN  376  <=> SER   83  - TYR   87 )                          
  59: 6c70-A vqpd-A   330 - 333 <=>  170 - 173   (SER  416  - TRP  419  <=> ALA  170  - ALA  173 )                          
  59: 6c70-A vqpd-A   336 - 339 <=>  174 - 177   (GLY  422  - GLU  425  <=> ARG  174  - MET  177 )                          
  60: 6c70-A vobz-A    47 -  50 <=>    1 -   4   (LEU   49  - GLN   52  <=> MET    1  - PRO    4 )                          
  60: 6c70-A vobz-A    65 -  96 <=>   35 -  66   (VAL   67  - TYR   98  <=> PRO   35  - SER   66 )                          
  60: 6c70-A vobz-A   259 - 278 <=>   70 -  89   (ASP  345  - LEU  364  <=> PRO   70  - ALA   89 )                          
  60: 6c70-A vobz-A   283 - 287 <=>   91 -  95   (ALA  369  - ASN  373  <=> VAL   91  - GLU   95 )                          
  61: 6c70-A vui9-A    36 -  63 <=>   20 -  47   (HIS   38  - ASP   65  <=> VAL   20  - TRP   47 )                          
  61: 6c70-A vui9-A    64 -  67 <=>   49 -  52   (ASP   66  - ASP   69  <=> THR   49  - PRO   52 )                          
  61: 6c70-A vui9-A    69 -  90 <=>   53 -  74   (THR   71  - VAL   92  <=> THR   53  - ALA   74 )                          
  61: 6c70-A vui9-A    92 -  95 <=>   75 -  78   (SER   94  - PHE   97  <=> ALA   75  - THR   78 )                          
  61: 6c70-A vui9-A   259 - 290 <=>   79 - 110   (ASP  345  - ASN  376  <=> ALA   79  - ALA  110 )                          
  61: 6c70-A vui9-A   305 - 320 <=>  129 - 144   (GLY  391  - GLU  406  <=> LEU  129  - ARG  144 )                          
  62: 6c70-A vtxk-A    70 -  88 <=>   19 -  37   (ALA   72  - PHE   90  <=> ASP   19  - ASN   37 )                          
  62: 6c70-A vtxk-A    95 -  98 <=>   41 -  44   (PHE   97  - THR  100  <=> TYR   41  - ILE   44 )                          
  62: 6c70-A vtxk-A   100 - 104 <=>   45 -  49   (ALA  102  - ASN  106  <=> ASP   45  - PRO   49 )                          
  62: 6c70-A vtxk-A   105 - 108 <=>   53 -  56   (PRO  107  - HIS  110  <=> VAL   53  - ASN   56 )                          
  62: 6c70-A vtxk-A   128 - 144 <=>   99 - 115   (ARG  130  - TRP  146  <=> HIS   99  - MET  115 )                          
  62: 6c70-A vtxk-A   181 - 184 <=>  116 - 119   (GLN  198  - TYR  201  <=> PRO  116  - SER  119 )                          
  62: 6c70-A vtxk-A   186 - 213 <=>  122 - 149   (VAL  203  - LEU  230  <=> TYR  122  - ASP  149 )                          
  62: 6c70-A vtxk-A   251 - 281 <=>  201 - 231   (VAL  337  - TYR  367  <=> HIS  201  - PRO  231 )                          
  62: 6c70-A vtxk-A   283 - 287 <=>  232 - 236   (ALA  369  - ASN  373  <=> LYS  232  - ARG  236 )                          
  62: 6c70-A vtxk-A   326 - 329 <=>  262 - 265   (GLU  412  - TYR  415  <=> GLU  262  - ALA  265 )                          
  62: 6c70-A vtxk-A   330 - 333 <=>  268 - 271   (SER  416  - TRP  419  <=> ASP  268  - ARG  271 )                          
  62: 6c70-A vtxk-A   368 - 371 <=>  290 - 293   (ASP  454  - ALA  457  <=> ASP  290  - ALA  293 )                          
  62: 6c70-A vtxk-A   373 - 386 <=>  294 - 307   (VAL  459  - GLN  472  <=> ASP  294  - THR  307 )                          
  63: 6c70-A vo8y-A    37 -  62 <=>    1 -  26   (ARG   39  - SER   64  <=> MET    1  - HIS   26 )                          
  63: 6c70-A vo8y-A    64 -  78 <=>   53 -  67   (ASP   66  - PHE   80  <=> PHE   53  - LEU   67 )                          
  63: 6c70-A vo8y-A    79 -  88 <=>   69 -  78   (LEU   81  - PHE   90  <=> GLY   69  - ASP   78 )                          
  63: 6c70-A vo8y-A    90 -  95 <=>   79 -  84   (VAL   92  - PHE   97  <=> ASP   79  - ASP   84 )                          
  63: 6c70-A vo8y-A   258 - 290 <=>   85 - 117   (GLY  344  - ASN  376  <=> SER   85  - SER  117 )                          
  64: 6c70-A vufn-A    65 -  85 <=>    1 -  21   (VAL   67  - MET   87  <=> MET    1  - SER   21 )                          
  64: 6c70-A vufn-A    90 -  93 <=>   23 -  26   (VAL   92  - LYS   95  <=> VAL   23  - ALA   26 )                          
  64: 6c70-A vufn-A    96 -  99 <=>   27 -  30   (TYR   98  - LEU  101  <=> GLU   27  - VAL   30 )                          
  64: 6c70-A vufn-A   258 - 286 <=>   33 -  61   (GLY  344  - VAL  372  <=> ALA   33  - GLN   61 )                          
  64: 6c70-A vufn-A   287 - 290 <=>   64 -  67   (ASN  373  - ASN  376  <=> LYS   64  - ALA   67 )                          
  65: 6c70-A vsie-A    63 -  95 <=>   13 -  45   (ASP   65  - PHE   97  <=> LEU   13  - HIS   45 )                          
  65: 6c70-A vsie-A   260 - 287 <=>   46 -  73   (ALA  346  - ASN  373  <=> GLN   46  - MET   73 )                          
  66: 6c70-A vt7y-A    63 -  97 <=>    3 -  37   (ASP   65  - LYS   99  <=> GLU    3  - ALA   37 )                          
  66: 6c70-A vt7y-A    99 - 102 <=>   38 -  41   (LEU  101  - TRP  104  <=> GLN   38  - TRP   41 )                          
  66: 6c70-A vt7y-A   247 - 283 <=>   43 -  79   (HIS  333  - ALA  369  <=> GLY   43  - VAL   79 )                          
  66: 6c70-A vt7y-A   284 - 287 <=>   81 -  84   (THR  370  - ASN  373  <=> HIS   81  - ALA   84 )                          
  66: 6c70-A vt7y-A   288 - 291 <=>   87 -  90   (GLY  374  - VAL  377  <=> GLU   87  - ARG   90 )                          
  67: 6c70-A vsi8-A    63 -  90 <=>    4 -  31   (ASP   65  - VAL   92  <=> GLY    4  - LEU   31 )                          
  67: 6c70-A vsi8-A    92 -  97 <=>   32 -  37   (SER   94  - LYS   99  <=> PRO   32  - ARG   37 )                          
  67: 6c70-A vsi8-A   259 - 286 <=>   38 -  65   (ASP  345  - VAL  372  <=> GLY   38  - LYS   65 )                          
  67: 6c70-A vsi8-A   287 - 290 <=>   68 -  71   (ASN  373  - ASN  376  <=> GLU   68  - LYS   71 )                          
  68: 6c70-A vp7s-A    65 -  97 <=>    4 -  36   (VAL   67  - LYS   99  <=> ASP    4  - VAL   36 )                          
  68: 6c70-A vp7s-A   100 - 103 <=>   37 -  40   (ALA  102  - ASN  105  <=> PRO   37  - VAL   40 )                          
  68: 6c70-A vp7s-A   246 - 285 <=>   42 -  81   (ARG  332  - LYS  371  <=> GLY   42  - LEU   81 )                          
  68: 6c70-A vp7s-A   286 - 290 <=>   83 -  87   (VAL  372  - ASN  376  <=> GLU   83  - ASN   87 )                          
  69: 6c70-A vnz9-A    63 -  96 <=>   22 -  55   (ASP   65  - TYR   98  <=> THR   22  - ARG   55 )                          
  69: 6c70-A vnz9-A   102 - 105 <=>  122 - 125   (TRP  104  - PRO  107  <=> ARG  122  - HIS  125 )                          
  69: 6c70-A vnz9-A   256 - 259 <=>  131 - 134   (ALA  342  - ASP  345  <=> ALA  131  - PRO  134 )                          
  69: 6c70-A vnz9-A   261 - 286 <=>  136 - 161   (TYR  347  - VAL  372  <=> GLY  136  - ASP  161 )                          
  69: 6c70-A vnz9-A   287 - 290 <=>  163 - 166   (ASN  373  - ASN  376  <=> ARG  163  - GLN  166 )                          
  70: 6c70-A vspq-A    23 -  26 <=>    1 -   4   (PHE   25  - ASN   28  <=> MET    1  - ARG    4 )                          
  70: 6c70-A vspq-A    27 -  30 <=>    7 -  10   (TYR   29  - GLU   32  <=> ASN    7  - ALA   10 )                          
  70: 6c70-A vspq-A    31 -  34 <=>   13 -  16   (GLY   33  - PHE   36  <=> ARG   13  - ALA   16 )                          
  70: 6c70-A vspq-A    35 -  62 <=>   19 -  46   (PRO   37  - SER   64  <=> GLY   19  - ILE   46 )                          
  70: 6c70-A vspq-A    63 -  91 <=>   49 -  77   (ASP   65  - ARG   93  <=> HIS   49  - ILE   77 )                          
  70: 6c70-A vspq-A    93 -  99 <=>   83 -  89   (LYS   95  - LEU  101  <=> ALA   83  - THR   89 )                          
  70: 6c70-A vspq-A   262 - 270 <=>   96 - 104   (GLY  348  - LEU  356  <=> SER   96  - PHE  104 )                          
  70: 6c70-A vspq-A   271 - 288 <=>  107 - 124   (THR  357  - GLY  374  <=> PRO  107  - LYS  124 )                          
  71: 6c70-A vtn7-A     1 -   4 <=>   15 -  18   (PHE    3  - GLN    6  <=> LYS   15  - GLN   18 )                          
  71: 6c70-A vtn7-A    11 -  14 <=>   22 -  25   (LEU   13  - ILE   16  <=> VAL   22  - ALA   25 )                          
  71: 6c70-A vtn7-A    18 -  21 <=>   26 -  29   (GLN   20  - GLY   23  <=> PHE   26  - PRO   29 )                          
  71: 6c70-A vtn7-A    63 -  89 <=>   53 -  79   (ASP   65  - PRO   91  <=> ALA   53  - HIS   79 )                          
  71: 6c70-A vtn7-A    91 -  94 <=>   80 -  83   (ARG   93  - ILE   96  <=> ALA   80  - LEU   83 )                          
  71: 6c70-A vtn7-A   257 - 286 <=>   84 - 113   (VAL  343  - VAL  372  <=> ASP   84  - LEU  113 )                          
  71: 6c70-A vtn7-A   287 - 290 <=>  116 - 119   (ASN  373  - ASN  376  <=> GLY  116  - THR  119 )                          
  71: 6c70-A vtn7-A   318 - 322 <=>  168 - 172   (ILE  404  - SER  408  <=> ARG  168  - GLY  172 )                          
  72: 6c70-A vouv-A    63 -  68 <=>    4 -   9   (ASP   65  - LEU   70  <=> VAL    4  - LYS    9 )                          
  72: 6c70-A vouv-A    70 -  93 <=>   10 -  33   (ALA   72  - LYS   95  <=> THR   10  - ALA   33 )                          
  72: 6c70-A vouv-A    96 -  99 <=>   34 -  37   (TYR   98  - LEU  101  <=> GLY   34  - SER   37 )                          
  72: 6c70-A vouv-A   258 - 279 <=>   38 -  59   (GLY  344  - LEU  365  <=> ILE   38  - ILE   59 )                          
  72: 6c70-A vouv-A   283 - 290 <=>   60 -  67   (ALA  369  - ASN  376  <=> PRO   60  - GLY   67 )                          
  73: 6c70-A vtsc-A    48 -  63 <=>    1 -  16   (LEU   50  - ASP   65  <=> MET    1  - ARG   16 )                          
  73: 6c70-A vtsc-A    67 -  92 <=>   17 -  42   (ASP   69  - SER   94  <=> SER   17  - GLY   42 )                          
  73: 6c70-A vtsc-A   253 - 257 <=>   70 -  74   (LEU  339  - VAL  343  <=> GLU   70  - GLU   74 )                          
  73: 6c70-A vtsc-A   258 - 309 <=>   76 - 127   (GLY  344  - LEU  395  <=> TYR   76  - ALA  127 )                          
  73: 6c70-A vtsc-A   365 - 371 <=>  133 - 139   (VAL  451  - ALA  457  <=> GLU  133  - SER  139 )                          
  74: 6c70-A vquf-A    64 -  91 <=>    9 -  36   (ASP   66  - ARG   93  <=> LEU    9  - ILE   36 )                          
  74: 6c70-A vquf-A    96 -  99 <=>   40 -  43   (TYR   98  - LEU  101  <=> ASP   40  - LEU   43 )                          
  74: 6c70-A vquf-A   259 - 286 <=>   45 -  72   (ASP  345  - VAL  372  <=> ARG   45  - ALA   72 )                          
  74: 6c70-A vquf-A   291 - 294 <=>   74 -  77   (VAL  377  - ALA  380  <=> LEU   74  - VAL   77 )                          
  74: 6c70-A vquf-A   321 - 324 <=>  112 - 115   (SER  407  - VAL  410  <=> GLN  112  - GLY  115 )                          
  74: 6c70-A vquf-A   329 - 333 <=>  117 - 121   (TYR  415  - TRP  419  <=> ASP  117  - PHE  121 )                          
  74: 6c70-A vquf-A   336 - 339 <=>  122 - 125   (GLY  422  - GLU  425  <=> LYS  122  - GLU  125 )                          
  75: 6c70-A vobs-A     6 -  12 <=>   17 -  23   (LEU    8  - PRO   14  <=> ILE   17  - MET   23 )                          
  75: 6c70-A vobs-A    53 -  65 <=>   46 -  58   (MET   55  - VAL   67  <=> VAL   46  - PHE   58 )                          
  75: 6c70-A vobs-A    67 -  90 <=>   59 -  82   (ASP   69  - VAL   92  <=> GLY   59  - GLY   82 )                          
  75: 6c70-A vobs-A   194 - 201 <=>   89 -  96   (SER  211  - SER  218  <=> TRP   89  - ALA   96 )                          
  75: 6c70-A vobs-A   204 - 207 <=>   99 - 102   (LEU  221  - CYS  224  <=> VAL   99  - LEU  102 )                          
  75: 6c70-A vobs-A   250 - 256 <=>  105 - 111   (VAL  336  - ALA  342  <=> GLY  105  - LEU  111 )                          
  75: 6c70-A vobs-A   259 - 283 <=>  112 - 136   (ASP  345  - ALA  369  <=> GLY  112  - LEU  136 )                          
  75: 6c70-A vobs-A   288 - 291 <=>  206 - 209   (GLY  374  - VAL  377  <=> TRP  206  - ALA  209 )                          
  76: 6c70-A vuno-A    64 -  71 <=>  372 - 379   (ASP   66  - ASN   73  <=> ARG  372  - ASP  379 )                          
  76: 6c70-A vuno-A    72 -  87 <=>  381 - 396   (THR   74  - TYR   89  <=> VAL  381  - VAL  396 )                          
  76: 6c70-A vuno-A    89 -  92 <=>  397 - 400   (PRO   91  - SER   94  <=> PRO  397  - ARG  400 )                          
  76: 6c70-A vuno-A   257 - 284 <=>  401 - 428   (VAL  343  - THR  370  <=> GLU  401  - ASP  428 )                          
  76: 6c70-A vuno-A   285 - 290 <=>  430 - 435   (LYS  371  - ASN  376  <=> HIS  430  - GLY  435 )                          
  76: 6c70-A vuno-A   378 - 381 <=>  460 - 463   (VAL  464  - PHE  467  <=> GLN  460  - GLY  463 )                          
  76: 6c70-A vuno-A   384 - 387 <=>  464 - 467   (LEU  470  - LEU  473  <=> PRO  464  - VAL  467 )                          
  77: 6c70-A vp8g-A    65 -  94 <=>    1 -  30   (VAL   67  - ILE   96  <=> MET    1  - SER   30 )                          
  77: 6c70-A vp8g-A   187 - 197 <=>   47 -  57   (ILE  204  - VAL  214  <=> ILE   47  - LYS   57 )                          
  77: 6c70-A vp8g-A   251 - 255 <=>   68 -  72   (VAL  337  - THR  341  <=> ILE   68  - ARG   72 )                          
  77: 6c70-A vp8g-A   260 - 283 <=>   73 -  96   (ALA  346  - ALA  369  <=> PHE   73  - ALA   96 )                          
  78: 6c70-A vpt2-A    63 -  89 <=>  108 - 134   (ASP   65  - PRO   91  <=> GLU  108  - LYS  134 )                          
  78: 6c70-A vpt2-A    91 -  99 <=>  135 - 143   (ARG   93  - LEU  101  <=> ALA  135  - ARG  143 )                          
  78: 6c70-A vpt2-A   100 - 103 <=>  148 - 151   (ALA  102  - ASN  105  <=> ALA  148  - ASP  151 )                          
  78: 6c70-A vpt2-A   254 - 285 <=>  154 - 185   (VAL  340  - LYS  371  <=> ALA  154  - VAL  185 )                          
  79: 6c70-A vpxh-A    63 -  88 <=>    2 -  27   (ASP   65  - PHE   90  <=> LEU    2  - ARG   27 )                          
  79: 6c70-A vpxh-A    89 -  92 <=>   29 -  32   (PRO   91  - SER   94  <=> ARG   29  - VAL   32 )                          
  79: 6c70-A vpxh-A   259 - 281 <=>   33 -  55   (ASP  345  - TYR  367  <=> LEU   33  - ILE   55 )                          
  80: 6c70-A vqys-A    64 -  88 <=>   23 -  47   (ASP   66  - PHE   90  <=> ARG   23  - ALA   47 )                          
  80: 6c70-A vqys-A   260 - 284 <=>   49 -  73   (ALA  346  - THR  370  <=> PRO   49  - GLN   73 )                          
  80: 6c70-A vqys-A   285 - 288 <=>   75 -  78   (LYS  371  - GLY  374  <=> LEU   75  - ARG   78 )                          
  80: 6c70-A vqys-A   289 - 305 <=>   82 -  98   (VAL  375  - GLY  391  <=> GLU   82  - ILE   98 )                          
  80: 6c70-A vqys-A   316 - 330 <=>  442 - 456   (ARG  402  - SER  416  <=> PHE  442  - GLY  456 )                          
  80: 6c70-A vqys-A   347 - 350 <=>  458 - 461   (VAL  433  - GLN  436  <=> ARG  458  - PHE  461 )                          
  80: 6c70-A vqys-A   353 - 356 <=>  485 - 488   (LYS  439  - SER  442  <=> VAL  485  - ILE  488 )                          
  80: 6c70-A vqys-A   366 - 371 <=>  513 - 518   (SER  452  - ALA  457  <=> CYS  513  - LEU  518 )                          
  81: 6c70-A vpi4-A    64 -  94 <=>   32 -  62   (ASP   66  - ILE   96  <=> LEU   32  - MET   62 )                          
  81: 6c70-A vpi4-A    97 - 100 <=>   63 -  66   (LYS   99  - ALA  102  <=> SER   63  - GLU   66 )                          
  81: 6c70-A vpi4-A   253 - 276 <=>   67 -  90   (LEU  339  - LEU  362  <=> GLN   67  - GLU   90 )                          
  81: 6c70-A vpi4-A   279 - 285 <=>   93 -  99   (LEU  365  - LYS  371  <=> SER   93  - ALA   99 )                          
  82: 6c70-A vuq9-A    64 - 103 <=>   61 - 100   (ASP   66  - ASN  105  <=> ALA   61  - LEU  100 )                          
  82: 6c70-A vuq9-A   104 - 107 <=>  103 - 106   (ASN  106  - SER  109  <=> GLU  103  - ALA  106 )                          
  82: 6c70-A vuq9-A   108 - 111 <=>  109 - 112   (HIS  110  - PHE  113  <=> HIS  109  - ALA  112 )                          
  82: 6c70-A vuq9-A   222 - 225 <=>  117 - 120   (GLU  239  - ALA  242  <=> ASP  117  - ALA  120 )                          
  82: 6c70-A vuq9-A   227 - 260 <=>  171 - 204   (GLY  313  - ALA  346  <=> LEU  171  - GLU  204 )                          
  82: 6c70-A vuq9-A   261 - 285 <=>  207 - 231   (TYR  347  - LYS  371  <=> ARG  207  - ALA  231 )                          
  82: 6c70-A vuq9-A   286 - 290 <=>  233 - 237   (VAL  372  - ASN  376  <=> ALA  233  - ALA  237 )                          
  83: 6c70-A vsw9-A    16 -  19 <=>   23 -  26   (VAL   18  - GLY   21  <=> ALA   23  - ALA   26 )                          
  83: 6c70-A vsw9-A    30 -  55 <=>   37 -  62   (GLU   32  - ALA   57  <=> LYS   37  - LYS   62 )                          
  83: 6c70-A vsw9-A    65 -  92 <=>  155 - 182   (VAL   67  - SER   94  <=> TYR  155  - GLY  182 )                          
  83: 6c70-A vsw9-A   263 - 281 <=>  184 - 202   (VAL  349  - TYR  367  <=> ASP  184  - TYR  202 )                          
  83: 6c70-A vsw9-A   283 - 289 <=>  232 - 238   (ALA  369  - VAL  375  <=> PRO  232  - GLU  238 )                          
  83: 6c70-A vsw9-A   341 - 354 <=>  324 - 337   (LYS  427  - ALA  440  <=> LYS  324  - GLY  337 )                          
  84: 6c70-A vpci-A     9 -  20 <=>    1 -  12   (ASP   11  - VAL   22  <=> MET    1  - SER   12 )                          
  84: 6c70-A vpci-A    67 -  91 <=>   28 -  52   (ASP   69  - ARG   93  <=> GLU   28  - GLY   52 )                          
  84: 6c70-A vpci-A   260 - 281 <=>   54 -  75   (ALA  346  - TYR  367  <=> ARG   54  - THR   75 )                          
  84: 6c70-A vpci-A   383 - 387 <=>   78 -  82   (VAL  469  - LEU  473  <=> LEU   78  - VAL   82 )                          
  85: 6c70-A vobu-A    63 - 102 <=>   54 -  93   (ASP   65  - TRP  104  <=> GLY   54  - THR   93 )                          
  85: 6c70-A vobu-A   249 - 260 <=>   94 - 105   (HIS  335  - ALA  346  <=> GLY   94  - GLN  105 )                          
  85: 6c70-A vobu-A   261 - 283 <=>  108 - 130   (TYR  347  - ALA  369  <=> VAL  108  - GLU  130 )                          
  85: 6c70-A vobu-A   284 - 287 <=>  132 - 135   (THR  370  - ASN  373  <=> LEU  132  - LEU  135 )                          
  85: 6c70-A vobu-A   288 - 291 <=>  138 - 141   (GLY  374  - VAL  377  <=> MET  138  - GLU  141 )                          
  85: 6c70-A vobu-A   382 - 387 <=>  206 - 211   (MET  468  - LEU  473  <=> GLY  206  - THR  211 )                          
  86: 6c70-A vth4-A   284 - 287 <=>   20 -  23   (THR  370  - ASN  373  <=> GLY   20  - GLU   23 )                          
  86: 6c70-A vth4-A   290 - 311 <=>   34 -  55   (ASN  376  - CYS  397  <=> ASP   34  - LEU   55 )                          
  86: 6c70-A vth4-A   366 - 388 <=>   56 -  78   (SER  452  - LYS  474  <=> SER   56  - ALA   78 )                          
  87: 6c70-A vu84-A    63 -  88 <=>   11 -  36   (ASP   65  - PHE   90  <=> GLY   11  - GLN   36 )                          
  87: 6c70-A vu84-A    90 -  94 <=>   37 -  41   (VAL   92  - ILE   96  <=> LEU   37  - ARG   41 )                          
  87: 6c70-A vu84-A   259 - 286 <=>   42 -  69   (ASP  345  - VAL  372  <=> SER   42  - GLY   69 )                          
  87: 6c70-A vu84-A   306 - 313 <=>   78 -  85   (GLN  392  - PHE  399  <=> ARG   78  - ALA   85 )                          
  88: 6c70-A vusn-A    63 -  97 <=>   27 -  61   (ASP   65  - LYS   99  <=> GLN   27  - GLY   61 )                          
  88: 6c70-A vusn-A    99 - 105 <=>   62 -  68   (LEU  101  - PRO  107  <=> THR   62  - THR   68 )                          
  88: 6c70-A vusn-A   248 - 251 <=>   69 -  72   (LYS  334  - VAL  337  <=> THR   69  - ARG   72 )                          
  88: 6c70-A vusn-A   253 - 289 <=>   73 - 109   (LEU  339  - VAL  375  <=> ARG   73  - ALA  109 )                          
  89: 6c70-A vrd6-A    40 -  61 <=>    1 -  22   (CYS   42  - GLU   63  <=> MET    1  - ILE   22 )                          
  89: 6c70-A vrd6-A    67 -  96 <=>   23 -  52   (ASP   69  - TYR   98  <=> ASN   23  - ARG   52 )                          
  89: 6c70-A vrd6-A   100 - 104 <=>   55 -  59   (ALA  102  - ASN  106  <=> SER   55  - ASN   59 )                          
  89: 6c70-A vrd6-A   255 - 258 <=>   63 -  66   (THR  341  - GLY  344  <=> GLY   63  - ARG   66 )                          
  89: 6c70-A vrd6-A   260 - 287 <=>   67 -  94   (ALA  346  - ASN  373  <=> ALA   67  - LEU   94 )                          
  89: 6c70-A vrd6-A   288 - 291 <=>  162 - 165   (GLY  374  - VAL  377  <=> TRP  162  - ALA  165 )                          
  89: 6c70-A vrd6-A   292 - 315 <=>  167 - 190   (TYR  378  - ASN  401  <=> VAL  167  - ARG  190 )                          
  89: 6c70-A vrd6-A   317 - 321 <=>  193 - 197   (LEU  403  - SER  407  <=> SER  193  - PRO  197 )                          
  89: 6c70-A vrd6-A   323 - 340 <=>  200 - 217   (SER  409  - ALA  426  <=> ILE  200  - GLU  217 )                          
  89: 6c70-A vrd6-A   344 - 347 <=>  218 - 221   (VAL  430  - VAL  433  <=> VAL  218  - LEU  221 )                          
  90: 6c70-A vtv5-A    64 -  91 <=>   12 -  39   (ASP   66  - ARG   93  <=> ALA   12  - GLY   39 )                          
  90: 6c70-A vtv5-A    92 -  95 <=>   42 -  45   (SER   94  - PHE   97  <=> TRP   42  - ALA   45 )                          
  90: 6c70-A vtv5-A   257 - 285 <=>   47 -  75   (VAL  343  - LYS  371  <=> SER   47  - VAL   75 )                          
  90: 6c70-A vtv5-A   286 - 290 <=>   78 -  82   (VAL  372  - ASN  376  <=> ALA   78  - MET   82 )                          
  91: 6c70-A vr51-A    64 - 103 <=>   71 - 110   (ASP   66  - ASN  105  <=> GLY   71  - ASP  110 )                          
  91: 6c70-A vr51-A   215 - 226 <=>  117 - 128   (ALA  232  - THR  243  <=> GLN  117  - GLN  128 )                          
  91: 6c70-A vr51-A   228 - 286 <=>  164 - 222   (LEU  314  - VAL  372  <=> ALA  164  - THR  222 )                          
  91: 6c70-A vr51-A   287 - 290 <=>  225 - 228   (ASN  373  - ASN  376  <=> ASP  225  - THR  228 )                          
  92: 6c70-A vo48-A   287 - 311 <=>    1 -  25   (ASN  373  - CYS  397  <=> MET    1  - GLY   25 )                          
  92: 6c70-A vo48-A   366 - 378 <=>   26 -  38   (SER  452  - VAL  464  <=> SER   26  - ASP   38 )                          
  92: 6c70-A vo48-A   380 - 383 <=>   39 -  42   (TYR  466  - VAL  469  <=> THR   39  - ALA   42 )                          
  92: 6c70-A vo48-A   385 - 388 <=>   43 -  46   (VAL  471  - LYS  474  <=> ARG   43  - THR   46 )                          
  93: 6c70-A vodr-A    35 -  38 <=>   35 -  38   (PRO   37  - ILE   40  <=> ARG   35  - SER   38 )                          
  93: 6c70-A vodr-A    40 -  49 <=>   39 -  48   (CYS   42  - LEU   51  <=> HIS   39  - ARG   48 )                          
  93: 6c70-A vodr-A    50 -  62 <=>   50 -  62   (GLN   52  - SER   64  <=> PHE   50  - VAL   62 )                          
  93: 6c70-A vodr-A    63 -  66 <=>   67 -  70   (ASP   65  - ASP   68  <=> VAL   67  - GLY   70 )                          
  93: 6c70-A vodr-A    67 -  92 <=>   73 -  98   (ASP   69  - SER   94  <=> THR   73  - PHE   98 )                          
  93: 6c70-A vodr-A    97 - 100 <=>  106 - 109   (LYS   99  - ALA  102  <=> TRP  106  - ARG  109 )                          
  93: 6c70-A vodr-A   256 - 277 <=>  111 - 132   (ALA  342  - THR  363  <=> PRO  111  - SER  132 )                          
  93: 6c70-A vodr-A   278 - 281 <=>  134 - 137   (LEU  364  - TYR  367  <=> VAL  134  - PHE  137 )                          
  93: 6c70-A vodr-A   380 - 383 <=>  138 - 141   (TYR  466  - VAL  469  <=> GLY  138  - ALA  141 )                          
  94: 6c70-A vssk-A    59 -  98 <=>   20 -  59   (MET   61  - THR  100  <=> VAL   20  - LEU   59 )                          
  94: 6c70-A vssk-A   100 - 103 <=>   60 -  63   (ALA  102  - ASN  105  <=> MET   60  - GLY   63 )                          
  94: 6c70-A vssk-A   253 - 257 <=>   65 -  69   (LEU  339  - VAL  343  <=> ARG   65  - PRO   69 )                          
  94: 6c70-A vssk-A   259 - 263 <=>   70 -  74   (ASP  345  - VAL  349  <=> GLY   70  - THR   74 )                          
  94: 6c70-A vssk-A   264 - 282 <=>   76 -  94   (ALA  350  - GLN  368  <=> ALA   76  - ARG   94 )                          
  94: 6c70-A vssk-A   288 - 292 <=>  128 - 132   (GLY  374  - TYR  378  <=> PRO  128  - LEU  132 )                          
  95: 6c70-A vslp-A   104 - 107 <=>   25 -  28   (ASN  106  - SER  109  <=> GLY   25  - ASP   28 )                          
  95: 6c70-A vslp-A   115 - 118 <=>   31 -  34   (ASN  117  - PHE  120  <=> PHE   31  - PRO   34 )                          
  95: 6c70-A vslp-A   124 - 127 <=>  106 - 109   (THR  126  - ARG  129  <=> ALA  106  - ASP  109 )                          
  95: 6c70-A vslp-A   129 - 148 <=>  110 - 129   (LEU  131  - THR  150  <=> GLU  110  - LEU  129 )                          
  95: 6c70-A vslp-A   166 - 169 <=>  132 - 135   (PHE  183  - MET  186  <=> ASN  132  - GLN  135 )                          
  95: 6c70-A vslp-A   172 - 226 <=>  136 - 190   (ALA  189  - THR  243  <=> GLY  136  - ALA  190 )                          
  95: 6c70-A vslp-A   228 - 261 <=>  212 - 245   (LEU  314  - TYR  347  <=> PHE  212  - LEU  245 )                          
  95: 6c70-A vslp-A   264 - 271 <=>  246 - 253   (ALA  350  - THR  357  <=> THR  246  - THR  253 )                          
  95: 6c70-A vslp-A   275 - 279 <=>  255 - 259   (THR  361  - LEU  365  <=> ASP  255  - GLY  259 )                          
  95: 6c70-A vslp-A   282 - 286 <=>  260 - 264   (GLN  368  - VAL  372  <=> ALA  260  - MET  264 )                          
  95: 6c70-A vslp-A   347 - 354 <=>  337 - 344   (VAL  433  - ALA  440  <=> LEU  337  - GLY  344 )                          
  95: 6c70-A vslp-A   364 - 367 <=>  350 - 353   (THR  450  - LEU  453  <=> HIS  350  - GLN  353 )                          
  96: 6c70-A vt4m-A    63 -  90 <=>   13 -  40   (ASP   65  - VAL   92  <=> GLY   13  - GLY   40 )                          
  96: 6c70-A vt4m-A    92 -  95 <=>   41 -  44   (SER   94  - PHE   97  <=> ARG   41  - ASP   44 )                          
  96: 6c70-A vt4m-A   103 - 106 <=>   48 -  51   (ASN  105  - ASN  108  <=> PRO   48  - TRP   51 )                          
  96: 6c70-A vt4m-A   249 - 252 <=>   54 -  57   (HIS  335  - ARG  338  <=> ARG   54  - ASP   57 )                          
  96: 6c70-A vt4m-A   255 - 286 <=>   58 -  89   (THR  341  - VAL  372  <=> LEU   58  - GLU   89 )                          
  96: 6c70-A vt4m-A   367 - 372 <=>   98 - 103   (LEU  453  - SER  458  <=> PHE   98  - ARG  103 )                          
  97: 6c70-A vtrj-A    64 -  92 <=>   12 -  40   (ASP   66  - SER   94  <=> ALA   12  - GLY   40 )                          
  97: 6c70-A vtrj-A    95 -  98 <=>   43 -  46   (PHE   97  - THR  100  <=> TRP   43  - GLY   46 )                          
  97: 6c70-A vtrj-A   258 - 286 <=>   49 -  77   (GLY  344  - VAL  372  <=> VAL   49  - ARG   77 )                          
  97: 6c70-A vtrj-A   287 - 290 <=>   80 -  83   (ASN  373  - ASN  376  <=> ALA   80  - TYR   83 )                          
  97: 6c70-A vtrj-A   385 - 388 <=>  140 - 143   (VAL  471  - LYS  474  <=> SER  140  - THR  143 )                          
  98: 6c70-A vqe0-A    64 -  94 <=>   13 -  43   (ASP   66  - ILE   96  <=> ALA   13  - TRP   43 )                          
  98: 6c70-A vqe0-A   253 - 256 <=>   45 -  48   (LEU  339  - ALA  342  <=> GLY   45  - GLY   48 )                          
  98: 6c70-A vqe0-A   258 - 285 <=>   49 -  76   (GLY  344  - LYS  371  <=> VAL   49  - HIS   76 )                          
  98: 6c70-A vqe0-A   286 - 290 <=>   79 -  83   (VAL  372  - ASN  376  <=> ASN   79  - MET   83 )                          
  99: 6c70-A vt6a-A    32 -  35 <=>   54 -  57   (LYS   34  - PRO   37  <=> TRP   54  - ALA   57 )                          
  99: 6c70-A vt6a-A    41 -  48 <=>   61 -  68   (ILE   43  - LEU   50  <=> MET   61  - LEU   68 )                          
  99: 6c70-A vt6a-A    50 -  63 <=>   75 -  88   (GLN   52  - ASP   65  <=> GLY   75  - GLY   88 )                          
  99: 6c70-A vt6a-A    67 -  88 <=>   89 - 110   (ASP   69  - PHE   90  <=> ASP   89  - ILE  110 )                          
  99: 6c70-A vt6a-A    90 -  99 <=>  111 - 120   (VAL   92  - LEU  101  <=> LEU  111  - GLY  120 )                          
  99: 6c70-A vt6a-A   261 - 290 <=>  128 - 157   (TYR  347  - ASN  376  <=> VAL  128  - ALA  157 )                          
  99: 6c70-A vt6a-A   379 - 384 <=>  282 - 287   (THR  465  - LEU  470  <=> ALA  282  - THR  287 )                          
 100: 6c70-A vqkj-A    65 -  94 <=>    1 -  30   (VAL   67  - ILE   96  <=> MET    1  - ALA   30 )                          
 100: 6c70-A vqkj-A   259 - 290 <=>   31 -  62   (ASP  345  - ASN  376  <=> LEU   31  - GLY   62 )                          
 101: 6c70-A vshl-A    63 -  91 <=>    9 -  37   (ASP   65  - ARG   93  <=> VAL    9  - ALA   37 )                          
 101: 6c70-A vshl-A   260 - 263 <=>   38 -  41   (ALA  346  - VAL  349  <=> GLN   38  - LEU   41 )                          
 101: 6c70-A vshl-A   265 - 286 <=>   42 -  63   (LEU  351  - VAL  372  <=> VAL   42  - LEU   63 )                          
 101: 6c70-A vshl-A   287 - 290 <=>   66 -  69   (ASN  373  - ASN  376  <=> ARG   66  - ALA   69 )                          
 102: 6c70-A vr87-A    63 -  91 <=>    7 -  35   (ASP   65  - ARG   93  <=> ASP    7  - ASN   35 )                          
 102: 6c70-A vr87-A    93 -  96 <=>   36 -  39   (LYS   95  - TYR   98  <=> SER   36  - GLN   39 )                          
 102: 6c70-A vr87-A   256 - 281 <=>   40 -  65   (ALA  342  - TYR  367  <=> ARG   40  - GLY   65 )                          
 102: 6c70-A vr87-A   300 - 313 <=>   73 -  86   (LEU  386  - PHE  399  <=> VAL   73  - SER   86 )                          
 103: 6c70-A vshk-A   131 - 134 <=>    1 -   4   (PHE  133  - ALA  136  <=> MET    1  - ARG    4 )                          
 103: 6c70-A vshk-A   137 - 140 <=>    5 -   8   (THR  139  - SER  142  <=> THR    5  - ILE    8 )                          
 103: 6c70-A vshk-A   285 - 326 <=>   13 -  54   (LYS  371  - GLU  412  <=> LYS   13  - ASP   54 )                          
 103: 6c70-A vshk-A   347 - 356 <=>   55 -  64   (VAL  433  - SER  442  <=> GLY   55  - GLN   64 )                          
 103: 6c70-A vshk-A   357 - 360 <=>   67 -  70   (ILE  443  - ALA  446  <=> VAL   67  - THR   70 )                          
 103: 6c70-A vshk-A   363 - 380 <=>   72 -  89   (PHE  449  - TYR  466  <=> SER   72  - THR   89 )                          
 103: 6c70-A vshk-A   381 - 388 <=>   91 -  98   (PHE  467  - LYS  474  <=> TYR   91  - HIS   98 )                          
 104: 6c70-A vtnx-A    62 -  91 <=>   40 -  69   (SER   64  - ARG   93  <=> GLY   40  - ALA   69 )                          
 104: 6c70-A vtnx-A   260 - 277 <=>   70 -  87   (ALA  346  - THR  363  <=> ASP   70  - ASP   87 )                          
 104: 6c70-A vtnx-A   280 - 283 <=>   88 -  91   (ALA  366  - ALA  369  <=> ARG   88  - SER   91 )                          
 104: 6c70-A vtnx-A   285 - 290 <=>   92 -  97   (LYS  371  - ASN  376  <=> GLU   92  - LEU   97 )                          
 104: 6c70-A vtnx-A   319 - 329 <=>  173 - 183   (GLU  405  - TYR  415  <=> PHE  173  - VAL  183 )                          
 104: 6c70-A vtnx-A   330 - 333 <=>  185 - 188   (SER  416  - TRP  419  <=> ARG  185  - SER  188 )                          
 104: 6c70-A vtnx-A   334 - 337 <=>  191 - 194   (TYR  420  - SER  423  <=> ALA  191  - LYS  194 )                          
 104: 6c70-A vtnx-A   339 - 343 <=>  196 - 200   (GLU  425  - PHE  429  <=> ALA  196  - SER  200 )                          
 104: 6c70-A vtnx-A   353 - 357 <=>  228 - 232   (LYS  439  - ILE  443  <=> SER  228  - THR  232 )                          
 104: 6c70-A vtnx-A   363 - 366 <=>  233 - 236   (PHE  449  - SER  452  <=> THR  233  - ILE  236 )                          
 104: 6c70-A vtnx-A   369 - 379 <=>  238 - 248   (LEU  455  - THR  465  <=> ALA  238  - ASN  248 )                          
 105: 6c70-A vru0-A    64 -  83 <=>    2 -  21   (ASP   66  - VAL   85  <=> ARG    2  - ASN   21 )                          
 105: 6c70-A vru0-A    85 -  93 <=>   22 -  30   (MET   87  - LYS   95  <=> PRO   22  - SER   30 )                          
 105: 6c70-A vru0-A    96 -  99 <=>   31 -  34   (TYR   98  - LEU  101  <=> TRP   31  - LEU   34 )                          
 105: 6c70-A vru0-A   255 - 286 <=>   37 -  68   (THR  341  - VAL  372  <=> GLU   37  - ARG   68 )                          
 105: 6c70-A vru0-A   287 - 290 <=>   71 -  74   (ASN  373  - ASN  376  <=> ALA   71  - MET   74 )                          
 106: 6c70-A vpn0-A    29 -  32 <=>  176 - 179   (SER   31  - LYS   34  <=> GLY  176  - SER  179 )                          
 106: 6c70-A vpn0-A    54 -  62 <=>  249 - 257   (MET   56  - SER   64  <=> ALA  249  - GLU  257 )                          
 106: 6c70-A vpn0-A    63 -  66 <=>  261 - 264   (ASP   65  - ASP   68  <=> GLN  261  - VAL  264 )                          
 106: 6c70-A vpn0-A    67 -  93 <=>  266 - 292   (ASP   69  - LYS   95  <=> SER  266  - PHE  292 )                          
 106: 6c70-A vpn0-A    96 -  99 <=>  315 - 318   (TYR   98  - LEU  101  <=> ASP  315  - ARG  318 )                          
 106: 6c70-A vpn0-A   257 - 288 <=>  320 - 351   (VAL  343  - GLY  374  <=> VAL  320  - THR  351 )                          
 106: 6c70-A vpn0-A   289 - 310 <=>  353 - 374   (VAL  375  - PHE  396  <=> SER  353  - TRP  374 )                          
 106: 6c70-A vpn0-A   362 - 365 <=>  375 - 378   (PHE  448  - VAL  451  <=> ASP  375  - ALA  378 )                          
 106: 6c70-A vpn0-A   372 - 388 <=>  385 - 401   (SER  458  - LYS  474  <=> THR  385  - THR  401 )                          
 107: 6c70-A voxq-A    64 -  87 <=>    3 -  26   (ASP   66  - TYR   89  <=> THR    3  - THR   26 )                          
 107: 6c70-A voxq-A    90 -  93 <=>   28 -  31   (VAL   92  - LYS   95  <=> ASN   28  - ALA   31 )                          
 107: 6c70-A voxq-A    96 -  99 <=>   38 -  41   (TYR   98  - LEU  101  <=> SER   38  - VAL   41 )                          
 107: 6c70-A voxq-A   259 - 285 <=>   44 -  70   (ASP  345  - LYS  371  <=> VAL   44  - LEU   70 )                          
 107: 6c70-A voxq-A   286 - 290 <=>   73 -  77   (VAL  372  - ASN  376  <=> ALA   73  - SER   77 )                          
 108: 6c70-A vp1m-A    64 -  88 <=>   13 -  37   (ASP   66  - PHE   90  <=> ALA   13  - ILE   37 )                          
 108: 6c70-A vp1m-A    90 -  93 <=>   38 -  41   (VAL   92  - LYS   95  <=> GLU   38  - ALA   41 )                          
 108: 6c70-A vp1m-A    96 -  99 <=>   48 -  51   (TYR   98  - LEU  101  <=> SER   48  - VAL   51 )                          
 108: 6c70-A vp1m-A   259 - 283 <=>   54 -  78   (ASP  345  - ALA  369  <=> ALA   54  - ALA   78 )                          
 108: 6c70-A vp1m-A   284 - 287 <=>   80 -  83   (THR  370  - ASN  373  <=> LEU   80  - ALA   83 )                          
 108: 6c70-A vp1m-A   288 - 291 <=>   86 -  89   (GLY  374  - VAL  377  <=> ALA   86  - GLY   89 )                          
 109: 6c70-A vuvn-A    64 -  89 <=>   49 -  74   (ASP   66  - PRO   91  <=> ASP   49  - ALA   74 )                          
 109: 6c70-A vuvn-A    91 - 106 <=>   75 -  90   (ARG   93  - ASN  108  <=> VAL   75  - ALA   90 )                          
 109: 6c70-A vuvn-A   245 - 260 <=>   92 - 107   (GLU  331  - ALA  346  <=> ASP   92  - GLU  107 )                          
 109: 6c70-A vuvn-A   261 - 287 <=>  110 - 136   (TYR  347  - ASN  373  <=> GLN  110  - ALA  136 )                          
 109: 6c70-A vuvn-A   288 - 291 <=>  139 - 142   (GLY  374  - VAL  377  <=> GLU  139  - GLN  142 )                          
 110: 6c70-A vor2-A    64 -  94 <=>   62 -  92   (ASP   66  - ILE   96  <=> VAL   62  - LEU   92 )                          
 110: 6c70-A vor2-A    97 - 100 <=>   97 - 100   (LYS   99  - ALA  102  <=> GLU   97  - ARG  100 )                          
 110: 6c70-A vor2-A   249 - 252 <=>  102 - 105   (HIS  335  - ARG  338  <=> THR  102  - ALA  105 )                          
 110: 6c70-A vor2-A   254 - 261 <=>  106 - 113   (VAL  340  - TYR  347  <=> SER  106  - PRO  113 )                          
 110: 6c70-A vor2-A   262 - 282 <=>  115 - 135   (GLY  348  - GLN  368  <=> ASN  115  - LEU  135 )                          
 110: 6c70-A vor2-A   284 - 289 <=>  136 - 141   (THR  370  - VAL  375  <=> PRO  136  - GLN  141 )                          
 111: 6c70-A vskq-A    68 -  89 <=>    1 -  22   (LEU   70  - PRO   91  <=> MET    1  - TRP   22 )                          
 111: 6c70-A vskq-A    91 -  95 <=>   23 -  27   (ARG   93  - PHE   97  <=> ALA   23  - THR   27 )                          
 111: 6c70-A vskq-A    98 - 106 <=>   28 -  36   (THR  100  - ASN  108  <=> THR   28  - ALA   36 )                          
 111: 6c70-A vskq-A   243 - 283 <=>   37 -  77   (TRP  329  - ALA  369  <=> ASP   37  - ASP   77 )                          
 111: 6c70-A vskq-A   284 - 287 <=>   79 -  82   (THR  370  - ASN  373  <=> TYR   79  - PRO   82 )                          
 111: 6c70-A vskq-A   288 - 291 <=>   85 -  88   (GLY  374  - VAL  377  <=> ARG   85  - ARG   88 )                          
 112: 6c70-A vueu-A    65 -  68 <=>    1 -   4   (VAL   67  - LEU   70  <=> MET    1  - GLY    4 )                          
 112: 6c70-A vueu-A    71 -  86 <=>   10 -  25   (ASN   73  - ILE   88  <=> THR   10  - ASP   25 )                          
 112: 6c70-A vueu-A    87 -  91 <=>   27 -  31   (TYR   89  - ARG   93  <=> ARG   27  - ASP   31 )                          
 112: 6c70-A vueu-A   258 - 281 <=>   32 -  55   (GLY  344  - TYR  367  <=> GLY   32  - PRO   55 )                          
 112: 6c70-A vueu-A   384 - 388 <=>   57 -  61   (LEU  470  - LYS  474  <=> ASP   57  - ARG   61 )                          
 113: 6c70-A voxs-A    63 -  86 <=>   19 -  42   (ASP   65  - ILE   88  <=> VAL   19  - LEU   42 )                          
 113: 6c70-A voxs-A    90 -  95 <=>   43 -  48   (VAL   92  - PHE   97  <=> ALA   43  - GLY   48 )                          
 113: 6c70-A voxs-A   260 - 286 <=>   49 -  75   (ALA  346  - VAL  372  <=> LEU   49  - LEU   75 )                          
 113: 6c70-A voxs-A   287 - 291 <=>   78 -  82   (ASN  373  - VAL  377  <=> ILE   78  - ILE   82 )                          
 114: 6c70-A vq5k-A    31 -  48 <=>   47 -  64   (GLY   33  - LEU   50  <=> ALA   47  - GLY   64 )                          
 114: 6c70-A vq5k-A    62 -  92 <=>   86 - 116   (SER   64  - SER   94  <=> SER   86  - PRO  116 )                          
 114: 6c70-A vq5k-A   191 - 200 <=>  132 - 141   (VAL  208  - CYS  217  <=> THR  132  - LEU  141 )                          
 114: 6c70-A vq5k-A   261 - 281 <=>  143 - 163   (TYR  347  - TYR  367  <=> VAL  143  - GLY  163 )                          
 114: 6c70-A vq5k-A   374 - 377 <=>  166 - 169   (LEU  460  - VAL  463  <=> ILE  166  - VAL  169 )                          
 114: 6c70-A vq5k-A   379 - 387 <=>  170 - 178   (THR  465  - LEU  473  <=> PRO  170  - GLY  178 )                          
 115: 6c70-A vurx-A    63 -  94 <=>    1 -  32   (ASP   65  - ILE   96  <=> MET    1  - THR   32 )                          
 115: 6c70-A vurx-A   241 - 259 <=>   40 -  58   (LYS  327  - ASP  345  <=> ALA   40  - TYR   58 )                          
 115: 6c70-A vurx-A   261 - 283 <=>   59 -  81   (TYR  347  - ALA  369  <=> GLN   59  - GLY   81 )                          
 115: 6c70-A vurx-A   284 - 287 <=>   83 -  86   (THR  370  - ASN  373  <=> TYR   83  - ALA   86 )                          
 115: 6c70-A vurx-A   288 - 309 <=>  114 - 135   (GLY  374  - LEU  395  <=> ASN  114  - GLY  135 )                          
 116: 6c70-A vupj-A    64 -  78 <=>   15 -  29   (ASP   66  - PHE   80  <=> ALA   15  - ARG   29 )                          
 116: 6c70-A vupj-A    79 -  90 <=>   31 -  42   (LEU   81  - VAL   92  <=> LEU   31  - TRP   42 )                          
 116: 6c70-A vupj-A    92 -  95 <=>   43 -  46   (SER   94  - PHE   97  <=> SER   43  - GLU   46 )                          
 116: 6c70-A vupj-A   256 - 282 <=>   48 -  74   (ALA  342  - GLN  368  <=> SER   48  - ILE   74 )                          
 116: 6c70-A vupj-A   283 - 286 <=>   76 -  79   (ALA  369  - VAL  372  <=> THR   76  - ALA   79 )                          
 116: 6c70-A vupj-A   287 - 290 <=>   82 -  85   (ASN  373  - ASN  376  <=> ILE   82  - ILE   85 )                          
 117: 6c70-A vp17-A    63 -  92 <=>   13 -  42   (ASP   65  - SER   94  <=> SER   13  - ARG   42 )                          
 117: 6c70-A vp17-A   260 - 291 <=>   44 -  75   (ALA  346  - VAL  377  <=> PRO   44  - VAL   75 )                          
 117: 6c70-A vp17-A   307 - 312 <=>   87 -  92   (VAL  393  - ILE  398  <=> VAL   87  - PRO   92 )                          
 117: 6c70-A vp17-A   314 - 317 <=>   93 -  96   (GLY  400  - LEU  403  <=> GLN   93  - ARG   96 )                          
 117: 6c70-A vp17-A   320 - 323 <=>   97 - 100   (GLU  406  - SER  409  <=> TRP   97  - ASP  100 )                          
 118: 6c70-A vpn8-A    63 -  91 <=>    1 -  29   (ASP   65  - ARG   93  <=> MET    1  - GLY   29 )                          
 118: 6c70-A vpn8-A   259 - 281 <=>   33 -  55   (ASP  345  - TYR  367  <=> ALA   33  - TYR   55 )                          
 119: 6c70-A vsi7-A    16 -  21 <=>    5 -  10   (VAL   18  - GLY   23  <=> GLN    5  - TRP   10 )                          
 119: 6c70-A vsi7-A    64 -  77 <=>  109 - 122   (ASP   66  - PHE   79  <=> LEU  109  - PHE  122 )                          
 119: 6c70-A vsi7-A    78 -  95 <=>  143 - 160   (PHE   80  - PHE   97  <=> SER  143  - GLY  160 )                          
 119: 6c70-A vsi7-A   260 - 284 <=>  162 - 186   (ALA  346  - THR  370  <=> TYR  162  - LEU  186 )                          
 119: 6c70-A vsi7-A   381 - 384 <=>  188 - 191   (PHE  467  - LEU  470  <=> ARG  188  - TYR  191 )                          
 120: 6c70-A vpoc-A    64 -  88 <=>    8 -  32   (ASP   66  - PHE   90  <=> SER    8  - MET   32 )                          
 120: 6c70-A vpoc-A    94 - 103 <=>   34 -  43   (ILE   96  - ASN  105  <=> THR   34  - THR   43 )                          
 120: 6c70-A vpoc-A   104 - 107 <=>   46 -  49   (ASN  106  - SER  109  <=> THR   46  - VAL   49 )                          
 120: 6c70-A vpoc-A   237 - 240 <=>   53 -  56   (ARG  323  - ILE  326  <=> PHE   53  - LEU   56 )                          
 120: 6c70-A vpoc-A   242 - 259 <=>   57 -  74   (TYR  328  - ASP  345  <=> ASN   57  - GLN   74 )                          
 120: 6c70-A vpoc-A   261 - 279 <=>   75 -  93   (TYR  347  - LEU  365  <=> ALA   75  - MET   93 )                          
 120: 6c70-A vpoc-A   282 - 285 <=>   94 -  97   (GLN  368  - LYS  371  <=> PRO   94  - THR   97 )                          
 120: 6c70-A vpoc-A   287 - 290 <=>   98 - 101   (ASN  373  - ASN  376  <=> PRO   98  - PRO  101 )                          
 121: 6c70-A vrw6-A    63 -  89 <=>   19 -  45   (ASP   65  - PRO   91  <=> SER   19  - GLY   45 )                          
 121: 6c70-A vrw6-A    92 -  95 <=>   46 -  49   (SER   94  - PHE   97  <=> PRO   46  - THR   49 )                          
 121: 6c70-A vrw6-A   258 - 286 <=>   50 -  78   (GLY  344  - VAL  372  <=> ALA   50  - LYS   78 )                          
 121: 6c70-A vrw6-A   287 - 290 <=>   81 -  84   (ASN  373  - ASN  376  <=> ARG   81  - LEU   84 )                          
 122: 6c70-A vqgl-A    63 -  94 <=>    2 -  33   (ASP   65  - ILE   96  <=> VAL    2  - THR   33 )                          
 122: 6c70-A vqgl-A   242 - 283 <=>   41 -  82   (TYR  328  - ALA  369  <=> ALA   41  - PHE   82 )                          
 122: 6c70-A vqgl-A   284 - 287 <=>   84 -  87   (THR  370  - ASN  373  <=> TYR   84  - ALA   87 )                          
 122: 6c70-A vqgl-A   288 - 291 <=>   90 -  93   (GLY  374  - VAL  377  <=> ALA   90  - SER   93 )                          
 123: 6c70-A vq33-A    11 -  15 <=>   55 -  59   (LEU   13  - ARG   17  <=> PRO   55  - LEU   59 )                          
 123: 6c70-A vq33-A    28 -  38 <=>   66 -  76   (TYR   30  - ILE   40  <=> VAL   66  - GLY   76 )                          
 123: 6c70-A vq33-A    41 -  44 <=>   77 -  80   (ILE   43  - LEU   46  <=> PHE   77  - ARG   80 )                          
 123: 6c70-A vq33-A    47 -  50 <=>   81 -  84   (LEU   49  - GLN   52  <=> TYR   81  - TYR   84 )                          
 123: 6c70-A vq33-A    56 -  59 <=>  115 - 118   (VAL   58  - MET   61  <=> HIS  115  - GLY  118 )                          
 123: 6c70-A vq33-A    71 -  94 <=>  120 - 143   (ASN   73  - ILE   96  <=> GLY  120  - TRP  143 )                          
 123: 6c70-A vq33-A   259 - 263 <=>  147 - 151   (ASP  345  - VAL  349  <=> PRO  147  - THR  151 )                          
 123: 6c70-A vq33-A   264 - 286 <=>  153 - 175   (ALA  350  - VAL  372  <=> ARG  153  - ARG  175 )                          
 124: 6c70-A vqaf-A    30 -  33 <=>   60 -  63   (GLU   32  - LYS   35  <=> LEU   60  - PHE   63 )                          
 124: 6c70-A vqaf-A    36 -  39 <=>   64 -  67   (HIS   38  - TYR   41  <=> THR   64  - PRO   67 )                          
 124: 6c70-A vqaf-A    52 -  56 <=>   76 -  80   (GLY   54  - VAL   58  <=> ALA   76  - VAL   80 )                          
 124: 6c70-A vqaf-A    62 -  65 <=>   87 -  90   (SER   64  - VAL   67  <=> GLY   87  - ALA   90 )                          
 124: 6c70-A vqaf-A    67 -  94 <=>   91 - 118   (ASP   69  - ILE   96  <=> ALA   91  - ALA  118 )                          
 124: 6c70-A vqaf-A   256 - 284 <=>  119 - 147   (ALA  342  - THR  370  <=> PRO  119  - PHE  147 )                          
 124: 6c70-A vqaf-A   285 - 290 <=>  149 - 154   (LYS  371  - ASN  376  <=> MET  149  - PHE  154 )                          
 124: 6c70-A vqaf-A   334 - 339 <=>  273 - 278   (TYR  420  - GLU  425  <=> LEU  273  - VAL  278 )                          
 125: 6c70-A vug2-A    65 -  96 <=>   12 -  43   (VAL   67  - TYR   98  <=> ARG   12  - THR   43 )                          
 125: 6c70-A vug2-A   100 - 103 <=>   45 -  48   (ALA  102  - ASN  105  <=> VAL   45  - GLY   48 )                          
 125: 6c70-A vug2-A   256 - 261 <=>   56 -  61   (ALA  342  - TYR  347  <=> GLN   56  - ASP   61 )                          
 125: 6c70-A vug2-A   262 - 286 <=>   63 -  87   (GLY  348  - VAL  372  <=> ALA   63  - GLY   87 )                          
 125: 6c70-A vug2-A   287 - 290 <=>   90 -  93   (ASN  373  - ASN  376  <=> GLN   90  - VAL   93 )                          
 126: 6c70-A vt7n-A    64 -  89 <=>    1 -  26   (ASP   66  - PRO   91  <=> MET    1  - GLU   26 )                          
 126: 6c70-A vt7n-A   260 - 286 <=>   28 -  54   (ALA  346  - VAL  372  <=> GLY   28  - ASN   54 )                          
 126: 6c70-A vt7n-A   287 - 290 <=>   57 -  60   (ASN  373  - ASN  376  <=> ALA   57  - ALA   60 )                          
 127: 6c70-A vsqh-A    63 - 100 <=>   18 -  55   (ASP   65  - ALA  102  <=> GLY   18  - GLY   55 )                          
 127: 6c70-A vsqh-A   102 - 105 <=>   57 -  60   (TRP  104  - PRO  107  <=> TRP   57  - PRO   60 )                          
 127: 6c70-A vsqh-A   252 - 257 <=>   65 -  70   (ARG  338  - VAL  343  <=> MET   65  - ALA   70 )                          
 127: 6c70-A vsqh-A   259 - 286 <=>   71 -  98   (ASP  345  - VAL  372  <=> PRO   71  - GLU   98 )                          
 127: 6c70-A vsqh-A   287 - 290 <=>  101 - 104   (ASN  373  - ASN  376  <=> GLN  101  - THR  104 )                          
 127: 6c70-A vsqh-A   375 - 380 <=>  159 - 164   (GLY  461  - TYR  466  <=> SER  159  - GLN  164 )                          
 128: 6c70-A voq1-A    64 -  77 <=>   68 -  81   (ASP   66  - PHE   79  <=> ALA   68  - THR   81 )                          
 128: 6c70-A voq1-A    79 -  97 <=>   82 - 100   (LEU   81  - LYS   99  <=> VAL   82  - ALA  100 )                          
 128: 6c70-A voq1-A    99 - 102 <=>  101 - 104   (LEU  101  - TRP  104  <=> ASN  101  - GLY  104 )                          
 128: 6c70-A voq1-A   253 - 286 <=>  106 - 139   (LEU  339  - VAL  372  <=> ASN  106  - LEU  139 )                          
 128: 6c70-A voq1-A   287 - 290 <=>  141 - 144   (ASN  373  - ASN  376  <=> GLY  141  - PRO  144 )                          
 129: 6c70-A vuce-A    63 -  88 <=>   18 -  43   (ASP   65  - PHE   90  <=> HIS   18  - ASP   43 )                          
 129: 6c70-A vuce-A    89 -  93 <=>   45 -  49   (PRO   91  - LYS   95  <=> TYR   45  - LYS   49 )                          
 129: 6c70-A vuce-A    96 -  99 <=>   51 -  54   (TYR   98  - LEU  101  <=> HIS   51  - VAL   54 )                          
 129: 6c70-A vuce-A   124 - 127 <=>   60 -  63   (THR  126  - ARG  129  <=> LEU   60  - ASP   63 )                          
 129: 6c70-A vuce-A   200 - 205 <=>   66 -  71   (CYS  217  - PHE  222  <=> TYR   66  - GLY   71 )                          
 129: 6c70-A vuce-A   261 - 283 <=>   74 -  96   (TYR  347  - ALA  369  <=> PRO   74  - VAL   96 )                          
 130: 6c70-A vti2-A    63 -  66 <=>   14 -  17   (ASP   65  - ASP   68  <=> GLU   14  - ALA   17 )                          
 130: 6c70-A vti2-A    68 -  88 <=>   18 -  38   (LEU   70  - PHE   90  <=> VAL   18  - ALA   38 )                          
 130: 6c70-A vti2-A    90 -  94 <=>   39 -  43   (VAL   92  - ILE   96  <=> ALA   39  - ASP   43 )                          
 130: 6c70-A vti2-A   260 - 276 <=>   44 -  60   (ALA  346  - LEU  362  <=> THR   44  - GLY   60 )                          
 130: 6c70-A vti2-A   306 - 309 <=>   65 -  68   (GLN  392  - LEU  395  <=> PHE   65  - TYR   68 )                          
 130: 6c70-A vti2-A   319 - 323 <=>   72 -  76   (GLU  405  - SER  409  <=> GLU   72  - GLY   76 )                          
 130: 6c70-A vti2-A   367 - 370 <=>   80 -  83   (LEU  453  - PHE  456  <=> ALA   80  - ALA   83 )                          
 131: 6c70-A vt84-A    63 -  93 <=>    9 -  39   (ASP   65  - LYS   95  <=> GLU    9  - LEU   39 )                          
 131: 6c70-A vt84-A    96 -  99 <=>   51 -  54   (TYR   98  - LEU  101  <=> ILE   51  - LEU   54 )                          
 131: 6c70-A vt84-A   259 - 270 <=>   58 -  69   (ASP  345  - LEU  356  <=> TYR   58  - ARG   69 )                          
 131: 6c70-A vt84-A   272 - 285 <=>   70 -  83   (THR  358  - LYS  371  <=> ARG   70  - GLY   83 )                          
 131: 6c70-A vt84-A   384 - 387 <=>   85 -  88   (LEU  470  - LEU  473  <=> PHE   85  - VAL   88 )                          
 132: 6c70-A vuqd-A    63 -  89 <=>   13 -  39   (ASP   65  - PRO   91  <=> GLN   13  - TYR   39 )                          
 132: 6c70-A vuqd-A    91 -  95 <=>   40 -  44   (ARG   93  - PHE   97  <=> GLY   40  - ASN   44 )                          
 132: 6c70-A vuqd-A   259 - 278 <=>   45 -  64   (ASP  345  - LEU  364  <=> GLY   45  - LEU   64 )                          
 132: 6c70-A vuqd-A   279 - 282 <=>   66 -  69   (LEU  365  - GLN  368  <=> ALA   66  - ARG   69 )                          
 132: 6c70-A vuqd-A   284 - 290 <=>   70 -  76   (THR  370  - ASN  376  <=> PRO   70  - GLU   76 )                          
 132: 6c70-A vuqd-A   331 - 339 <=>  138 - 146   (CYS  417  - GLU  425  <=> ALA  138  - GLY  146 )                          
 133: 6c70-A vpr1-A    73 -  95 <=>    1 -  23   (ILE   75  - PHE   97  <=> MET    1  - SER   23 )                          
 133: 6c70-A vpr1-A   259 - 281 <=>   26 -  48   (ASP  345  - TYR  367  <=> ASP   26  - PRO   48 )                          
 134: 6c70-A vsu2-A    59 -  74 <=>   13 -  28   (MET   61  - THR   76  <=> LEU   13  - ARG   28 )                          
 134: 6c70-A vsu2-A    75 -  87 <=>   30 -  42   (MET   77  - TYR   89  <=> TYR   30  - VAL   42 )                          
 134: 6c70-A vsu2-A    88 -  91 <=>   44 -  47   (PHE   90  - ARG   93  <=> ALA   44  - VAL   47 )                          
 134: 6c70-A vsu2-A   260 - 284 <=>   50 -  74   (ALA  346  - THR  370  <=> HIS   50  - ASN   74 )                          
 134: 6c70-A vsu2-A   285 - 290 <=>   76 -  81   (LYS  371  - ASN  376  <=> ALA   76  - PRO   81 )                          
 135: 6c70-A vso7-A    64 -  79 <=>   41 -  56   (ASP   66  - LEU   81  <=> LYS   41  - LEU   56 )                          
 135: 6c70-A vso7-A    80 -  92 <=>   58 -  70   (HIS   82  - SER   94  <=> VAL   58  - GLY   70 )                          
 135: 6c70-A vso7-A   261 - 285 <=>   74 -  98   (TYR  347  - LYS  371  <=> ILE   74  - ARG   98 )                          
 135: 6c70-A vso7-A   287 - 290 <=>  192 - 195   (ASN  373  - ASN  376  <=> ALA  192  - GLU  195 )                          
 136: 6c70-A voay-A     8 -  12 <=>   10 -  14   (ALA   10  - PRO   14  <=> SER   10  - GLN   14 )                          
 136: 6c70-A voay-A    64 -  92 <=>   52 -  80   (ASP   66  - SER   94  <=> ARG   52  - GLY   80 )                          
 136: 6c70-A voay-A   259 - 284 <=>   81 - 106   (ASP  345  - THR  370  <=> PRO   81  - GLY  106 )                          
 136: 6c70-A voay-A   285 - 290 <=>  108 - 113   (LYS  371  - ASN  376  <=> VAL  108  - PRO  113 )                          
 136: 6c70-A voay-A   318 - 324 <=>  158 - 164   (ILE  404  - VAL  410  <=> TRP  158  - ILE  164 )                          
 137: 6c70-A vt9z-A    56 -  62 <=>  110 - 116   (VAL   58  - SER   64  <=> ALA  110  - GLY  116 )                          
 137: 6c70-A vt9z-A    63 -  66 <=>  120 - 123   (ASP   65  - ASP   68  <=> GLY  120  - LEU  123 )                          
 137: 6c70-A vt9z-A    67 -  93 <=>  125 - 151   (ASP   69  - LYS   95  <=> VAL  125  - LEU  151 )                          
 137: 6c70-A vt9z-A    96 -  99 <=>  172 - 175   (TYR   98  - LEU  101  <=> LEU  172  - THR  175 )                          
 137: 6c70-A vt9z-A   257 - 286 <=>  177 - 206   (VAL  343  - VAL  372  <=> ALA  177  - SER  206 )                          
 137: 6c70-A vt9z-A   294 - 310 <=>  211 - 227   (ALA  380  - PHE  396  <=> GLY  211  - GLN  227 )                          
 137: 6c70-A vt9z-A   364 - 367 <=>  228 - 231   (THR  450  - LEU  453  <=> VAL  228  - ARG  231 )                          
 137: 6c70-A vt9z-A   372 - 388 <=>  238 - 254   (SER  458  - LYS  474  <=> ILE  238  - GLY  254 )                          
 138: 6c70-A vpzs-A    56 -  61 <=>   10 -  15   (VAL   58  - GLU   63  <=> GLY   10  - ALA   15 )                          
 138: 6c70-A vpzs-A    64 -  87 <=>   23 -  46   (ASP   66  - TYR   89  <=> SER   23  - HIS   46 )                          
 138: 6c70-A vpzs-A    89 - 106 <=>   47 -  64   (PRO   91  - ASN  108  <=> PRO   47  - ARG   64 )                          
 138: 6c70-A vpzs-A   242 - 259 <=>   68 -  85   (TYR  328  - ASP  345  <=> SER   68  - THR   85 )                          
 138: 6c70-A vpzs-A   261 - 283 <=>   86 - 108   (TYR  347  - ALA  369  <=> LEU   86  - SER  108 )                          
 138: 6c70-A vpzs-A   293 - 299 <=>  109 - 115   (ALA  379  - TYR  385  <=> PRO  109  - GLN  115 )                          
 138: 6c70-A vpzs-A   325 - 338 <=>  149 - 162   (MET  411  - GLU  424  <=> THR  149  - ALA  162 )                          
 139: 6c70-A vqt9-A    69 -  91 <=>   68 -  90   (THR   71  - ARG   93  <=> VAL   68  - PHE   90 )                          
 139: 6c70-A vqt9-A    92 -  95 <=>   92 -  95   (SER   94  - PHE   97  <=> ARG   92  - LEU   95 )                          
 139: 6c70-A vqt9-A   257 - 282 <=>   97 - 122   (VAL  343  - GLN  368  <=> HIS   97  - HIS  122 )                          
 139: 6c70-A vqt9-A   284 - 287 <=>  123 - 126   (THR  370  - ASN  373  <=> TYR  123  - ASP  126 )                          
 139: 6c70-A vqt9-A   290 - 293 <=>  127 - 130   (ASN  376  - ALA  379  <=> ASN  127  - ILE  130 )                          
 139: 6c70-A vqt9-A   298 - 301 <=>  144 - 147   (GLY  384  - LEU  387  <=> THR  144  - LEU  147 )                          
 139: 6c70-A vqt9-A   304 - 308 <=>  150 - 154   (LEU  390  - PHE  394  <=> MET  150  - VAL  154 )                          
 139: 6c70-A vqt9-A   313 - 317 <=>  155 - 159   (PHE  399  - LEU  403  <=> THR  155  - GLY  159 )                          
 139: 6c70-A vqt9-A   319 - 329 <=>  188 - 198   (GLU  405  - TYR  415  <=> LYS  188  - ALA  198 )                          
 139: 6c70-A vqt9-A   331 - 336 <=>  202 - 207   (CYS  417  - GLY  422  <=> TYR  202  - LEU  207 )                          
 139: 6c70-A vqt9-A   337 - 341 <=>  327 - 331   (SER  423  - LYS  427  <=> ILE  327  - GLN  331 )                          
 139: 6c70-A vqt9-A   366 - 369 <=>  345 - 348   (SER  452  - LEU  455  <=> PHE  345  - GLY  348 )                          
 140: 6c70-A vtvq-A    63 -  95 <=>   42 -  74   (ASP   65  - PHE   97  <=> ARG   42  - SER   74 )                          
 140: 6c70-A vtvq-A   259 - 285 <=>   75 - 101   (ASP  345  - LYS  371  <=> ALA   75  - ASP  101 )                          
 141: 6c70-A vpkz-A     1 -   4 <=>   41 -  44   (PHE    3  - GLN    6  <=> LEU   41  - ASN   44 )                          
 141: 6c70-A vpkz-A     5 -  11 <=>   47 -  53   (GLY    7  - LEU   13  <=> ASP   47  - SER   53 )                          
 141: 6c70-A vpkz-A    59 -  63 <=>  105 - 109   (MET   61  - ASP   65  <=> VAL  105  - PHE  109 )                          
 141: 6c70-A vpkz-A    64 -  94 <=>  112 - 142   (ASP   66  - ILE   96  <=> ARG  112  - GLY  142 )                          
 141: 6c70-A vpkz-A   260 - 270 <=>  147 - 157   (ALA  346  - LEU  356  <=> SER  147  - MET  157 )                          
 141: 6c70-A vpkz-A   271 - 283 <=>  159 - 171   (THR  357  - ALA  369  <=> ILE  159  - GLY  171 )                          
 141: 6c70-A vpkz-A   284 - 287 <=>  173 - 176   (THR  370  - ASN  373  <=> TYR  173  - ALA  176 )                          
 141: 6c70-A vpkz-A   288 - 291 <=>  181 - 184   (GLY  374  - VAL  377  <=> VAL  181  - GLU  184 )                          
 141: 6c70-A vpkz-A   374 - 379 <=>  195 - 200   (LEU  460  - THR  465  <=> ALA  195  - ALA  200 )                          
 142: 6c70-A vuud-A    70 -  73 <=>    1 -   4   (ALA   72  - ILE   75  <=> MET    1  - PRO    4 )                          
 142: 6c70-A vuud-A    75 -  99 <=>    5 -  29   (MET   77  - LEU  101  <=> PRO    5  - ASP   29 )                          
 142: 6c70-A vuud-A   255 - 282 <=>   31 -  58   (THR  341  - GLN  368  <=> GLU   31  - ASP   58 )                          
 142: 6c70-A vuud-A   295 - 298 <=>   60 -  63   (THR  381  - GLY  384  <=> ASP   60  - ALA   63 )                          
 142: 6c70-A vuud-A   328 - 332 <=>  419 - 423   (ALA  414  - HIS  418  <=> ALA  419  - ALA  423 )                          
 142: 6c70-A vuud-A   334 - 339 <=>  424 - 429   (TYR  420  - GLU  425  <=> HIS  424  - LEU  429 )                          
 143: 6c70-A vq6o-A   261 - 279 <=>    1 -  19   (TYR  347  - LEU  365  <=> MET    1  - ARG   19 )                          
 143: 6c70-A vq6o-A   285 - 288 <=>   21 -  24   (LYS  371  - GLY  374  <=> PRO   21  - SER   24 )                          
 143: 6c70-A vq6o-A   292 - 322 <=>   25 -  55   (TYR  378  - SER  408  <=> TYR   25  - GLY   55 )                          
 143: 6c70-A vq6o-A   354 - 357 <=>   56 -  59   (ALA  440  - ILE  443  <=> HIS   56  - LEU   59 )                          
 143: 6c70-A vq6o-A   366 - 388 <=>   63 -  85   (SER  452  - LYS  474  <=> TYR   63  - VAL   85 )                          
 144: 6c70-A vtj3-A   258 - 287 <=>    1 -  30   (GLY  344  - ASN  373  <=> MET    1  - PRO   30 )                          
 144: 6c70-A vtj3-A   288 - 328 <=>   54 -  94   (GLY  374  - ALA  414  <=> VAL   54  - ARG   94 )                          
 144: 6c70-A vtj3-A   330 - 333 <=>   95 -  98   (SER  416  - TRP  419  <=> TRP   95  - ARG   98 )                          
 144: 6c70-A vtj3-A   341 - 344 <=>  101 - 104   (LYS  427  - VAL  430  <=> ASP  101  - SER  104 )                          
 144: 6c70-A vtj3-A   347 - 355 <=>  105 - 113   (VAL  433  - MET  441  <=> SER  105  - THR  113 )                          
 144: 6c70-A vtj3-A   364 - 388 <=>  118 - 142   (THR  450  - LYS  474  <=> LEU  118  - VAL  142 )                          
 145: 6c70-A vt3t-A    63 -  88 <=>    8 -  33   (ASP   65  - PHE   90  <=> SER    8  - ALA   33 )                          
 145: 6c70-A vt3t-A    90 -  94 <=>   34 -  38   (VAL   92  - ILE   96  <=> ALA   34  - THR   38 )                          
 145: 6c70-A vt3t-A   242 - 279 <=>   46 -  83   (TYR  328  - LEU  365  <=> GLY   46  - GLY   83 )                          
 145: 6c70-A vt3t-A   281 - 285 <=>   84 -  88   (TYR  367  - LYS  371  <=> PRO   84  - ARG   88 )                          
 145: 6c70-A vt3t-A   286 - 290 <=>   90 -  94   (VAL  372  - ASN  376  <=> ARG   90  - ARG   94 )                          
 146: 6c70-A vorg-A     3 -   6 <=>   12 -  15   (HIS    5  - LEU    8  <=> LEU   12  - THR   15 )                          
 146: 6c70-A vorg-A     8 -  13 <=>   16 -  21   (ALA   10  - ASN   15  <=> PRO   16  - ILE   21 )                          
 146: 6c70-A vorg-A    64 -  92 <=>   44 -  72   (ASP   66  - SER   94  <=> HIS   44  - ALA   72 )                          
 146: 6c70-A vorg-A   260 - 283 <=>   73 -  96   (ALA  346  - ALA  369  <=> ALA   73  - LEU   96 )                          
 146: 6c70-A vorg-A   284 - 287 <=>   98 - 101   (THR  370  - ASN  373  <=> THR   98  - VAL  101 )                          
 146: 6c70-A vorg-A   288 - 293 <=>  112 - 117   (GLY  374  - ALA  379  <=> GLY  112  - SER  117 )                          
 146: 6c70-A vorg-A   318 - 331 <=>  143 - 156   (ILE  404  - CYS  417  <=> ALA  143  - GLU  156 )                          
 146: 6c70-A vorg-A   332 - 339 <=>  159 - 166   (HIS  418  - GLU  425  <=> THR  159  - PRO  166 )                          
 146: 6c70-A vorg-A   382 - 388 <=>  185 - 191   (MET  468  - LYS  474  <=> THR  185  - THR  191 )                          
 147: 6c70-A vuq3-A    58 -  61 <=>   12 -  15   (LEU   60  - GLU   63  <=> LEU   12  - HIS   15 )                          
 147: 6c70-A vuq3-A    63 -  95 <=>   41 -  73   (ASP   65  - PHE   97  <=> PHE   41  - SER   73 )                          
 147: 6c70-A vuq3-A   261 - 285 <=>   75 -  99   (TYR  347  - LYS  371  <=> VAL   75  - ARG   99 )                          
 147: 6c70-A vuq3-A   385 - 388 <=>  100 - 103   (VAL  471  - LYS  474  <=> ASP  100  - ASP  103 )                          
 148: 6c70-A vpae-A    47 -  50 <=>    2 -   5   (LEU   49  - GLN   52  <=> ALA    2  - ALA    5 )                          
 148: 6c70-A vpae-A    52 -  59 <=>    6 -  13   (GLY   54  - MET   61  <=> GLU    6  - ASN   13 )                          
 148: 6c70-A vpae-A    61 -  64 <=>   18 -  21   (GLU   63  - ASP   66  <=> HIS   18  - ASP   21 )                          
 148: 6c70-A vpae-A    67 -  91 <=>   23 -  47   (ASP   69  - ARG   93  <=> GLY   23  - LYS   47 )                          
 148: 6c70-A vpae-A   260 - 286 <=>   48 -  74   (ALA  346  - VAL  372  <=> HIS   48  - ASP   74 )                          
 148: 6c70-A vpae-A   292 - 302 <=>   78 -  88   (TYR  378  - TYR  388  <=> TYR   78  - ARG   88 )                          
 149: 6c70-A vp7o-A    64 -  97 <=>    6 -  39   (ASP   66  - LYS   99  <=> ALA    6  - ALA   39 )                          
 149: 6c70-A vp7o-A    99 - 102 <=>   40 -  43   (LEU  101  - TRP  104  <=> GLN   40  - HIS   43 )                          
 149: 6c70-A vp7o-A   247 - 283 <=>   45 -  81   (HIS  333  - ALA  369  <=> GLY   45  - GLY   81 )                          
 149: 6c70-A vp7o-A   284 - 287 <=>   83 -  86   (THR  370  - ASN  373  <=> TYR   83  - THR   86 )                          
 149: 6c70-A vp7o-A   288 - 291 <=>   89 -  92   (GLY  374  - VAL  377  <=> ALA   89  - SER   92 )                          
 150: 6c70-A vpok-A    62 -  95 <=>   51 -  84   (SER   64  - PHE   97  <=> LEU   51  - GLN   84 )                          
 150: 6c70-A vpok-A    96 -  99 <=>   90 -  93   (TYR   98  - LEU  101  <=> THR   90  - ALA   93 )                          
 150: 6c70-A vpok-A   252 - 279 <=>   94 - 121   (ARG  338  - LEU  365  <=> LEU   94  - GLY  121 )                          
 150: 6c70-A vpok-A   299 - 302 <=>  123 - 126   (TYR  385  - TYR  388  <=> PRO  123  - ALA  126 )                          
 150: 6c70-A vpok-A   313 - 316 <=>  143 - 146   (PHE  399  - ARG  402  <=> PRO  143  - GLY  146 )                          
 150: 6c70-A vpok-A   365 - 370 <=>  147 - 152   (VAL  451  - PHE  456  <=> LEU  147  - ALA  152 )                          
 150: 6c70-A vpok-A   373 - 380 <=>  153 - 160   (VAL  459  - TYR  466  <=> PRO  153  - GLY  160 )                          
 151: 6c70-A vp27-A    63 - 102 <=>   19 -  58   (ASP   65  - TRP  104  <=> GLY   19  - TRP   58 )                          
 151: 6c70-A vp27-A   249 - 260 <=>   60 -  71   (HIS  335  - ALA  346  <=> GLY   60  - SER   71 )                          
 151: 6c70-A vp27-A   261 - 286 <=>   74 -  99   (TYR  347  - VAL  372  <=> ALA   74  - GLU   99 )                          
 151: 6c70-A vp27-A   287 - 290 <=>  102 - 105   (ASN  373  - ASN  376  <=> ARG  102  - MET  105 )                          
 151: 6c70-A vp27-A   382 - 387 <=>  156 - 161   (MET  468  - LEU  473  <=> HIS  156  - SER  161 )                          
 152: 6c70-A vonk-A     1 -  10 <=>   79 -  88   (PHE    3  - LEU   12  <=> ILE   79  - MET   88 )                          
 152: 6c70-A vonk-A    52 -  61 <=>  105 - 114   (GLY   54  - GLU   63  <=> ILE  105  - ALA  114 )                          
 152: 6c70-A vonk-A    67 -  95 <=>  115 - 143   (ASP   69  - PHE   97  <=> GLY  115  - SER  143 )                          
 152: 6c70-A vonk-A    96 -  99 <=>  156 - 159   (TYR   98  - LEU  101  <=> ILE  156  - THR  159 )                          
 152: 6c70-A vonk-A   259 - 263 <=>  163 - 167   (ASP  345  - VAL  349  <=> GLY  163  - ASP  167 )                          
 152: 6c70-A vonk-A   264 - 279 <=>  169 - 184   (ALA  350  - LEU  365  <=> LEU  169  - GLY  184 )                          
 152: 6c70-A vonk-A   281 - 286 <=>  185 - 190   (TYR  367  - VAL  372  <=> ARG  185  - PRO  190 )                          
 153: 6c70-A vplx-A    52 -  55 <=>   26 -  29   (GLY   54  - ALA   57  <=> GLY   26  - PHE   29 )                          
 153: 6c70-A vplx-A    65 -  93 <=>   55 -  83   (VAL   67  - LYS   95  <=> GLY   55  - GLY   83 )                          
 153: 6c70-A vplx-A   189 - 197 <=>   93 - 101   (MET  206  - VAL  214  <=> ASN   93  - ASP  101 )                          
 153: 6c70-A vplx-A   256 - 259 <=>  103 - 106   (ALA  342  - ASP  345  <=> THR  103  - GLU  106 )                          
 153: 6c70-A vplx-A   261 - 279 <=>  108 - 126   (TYR  347  - LEU  365  <=> ASP  108  - ILE  126 )                          
 153: 6c70-A vplx-A   282 - 285 <=>  127 - 130   (GLN  368  - LYS  371  <=> ALA  127  - HIS  130 )                          
 153: 6c70-A vplx-A   381 - 388 <=>  132 - 139   (PHE  467  - LYS  474  <=> PHE  132  - SER  139 )                          
 154: 6c70-A vry0-A    64 -  89 <=>  509 - 534   (ASP   66  - PRO   91  <=> LYS  509  - GLU  534 )                          
 154: 6c70-A vry0-A    91 -  95 <=>  535 - 539   (ARG   93  - PHE   97  <=> TYR  535  - ASP  539 )                          
 154: 6c70-A vry0-A   258 - 286 <=>  540 - 568   (GLY  344  - VAL  372  <=> HIS  540  - SER  568 )                          
 154: 6c70-A vry0-A   287 - 290 <=>  571 - 574   (ASN  373  - ASN  376  <=> LEU  571  - ALA  574 )                          
 155: 6c70-A vpdv-A   137 - 149 <=>    4 -  16   (THR  139  - PHE  151  <=> LEU    4  - ARG   16 )                          
 155: 6c70-A vpdv-A   150 - 153 <=>   18 -  21   (ILE  152  - SER  155  <=> LEU   18  - PRO   21 )                          
 155: 6c70-A vpdv-A   156 - 160 <=>   22 -  26   (PRO  173  - ILE  177  <=> SER   22  - ALA   26 )                          
 155: 6c70-A vpdv-A   187 - 201 <=>   53 -  67   (ILE  204  - SER  218  <=> LEU   53  - VAL   67 )                          
 155: 6c70-A vpdv-A   253 - 285 <=>   75 - 107   (LEU  339  - LYS  371  <=> LEU   75  - SER  107 )                          
 155: 6c70-A vpdv-A   296 - 319 <=>  109 - 132   (VAL  382  - GLU  405  <=> CYS  109  - ARG  132 )                          
 155: 6c70-A vpdv-A   322 - 326 <=>  133 - 137   (SER  408  - GLU  412  <=> PRO  133  - SER  137 )                          
 155: 6c70-A vpdv-A   350 - 355 <=>  138 - 143   (GLN  436  - MET  441  <=> THR  138  - VAL  143 )                          
 155: 6c70-A vpdv-A   366 - 388 <=>  150 - 172   (SER  452  - LYS  474  <=> ARG  150  - TYR  172 )                          
 156: 6c70-A vp0q-A    71 -  91 <=>    1 -  21   (ASN   73  - ARG   93  <=> MET    1  - VAL   21 )                          
 156: 6c70-A vp0q-A   260 - 282 <=>   23 -  45   (ALA  346  - GLN  368  <=> GLU   23  - ARG   45 )                          
 157: 6c70-A vr2s-A    64 -  77 <=>  271 - 284   (ASP   66  - PHE   79  <=> THR  271  - THR  284 )                          
 157: 6c70-A vr2s-A    78 - 102 <=>  286 - 310   (PHE   80  - TRP  104  <=> VAL  286  - VAL  310 )                          
 157: 6c70-A vr2s-A   256 - 259 <=>  313 - 316   (ALA  342  - ASP  345  <=> SER  313  - ALA  316 )                          
 157: 6c70-A vr2s-A   261 - 291 <=>  317 - 347   (TYR  347  - VAL  377  <=> LEU  317  - LEU  347 )                          
 158: 6c70-A voat-A    63 -  67 <=>    4 -   8   (ASP   65  - ASP   69  <=> ILE    4  - THR    8 )                          
 158: 6c70-A voat-A    69 -  72 <=>    9 -  12   (THR   71  - THR   74  <=> GLY    9  - SER   12 )                          
 158: 6c70-A voat-A    74 -  92 <=>   13 -  31   (THR   76  - SER   94  <=> HIS   13  - SER   31 )                          
 158: 6c70-A voat-A   260 - 284 <=>   33 -  57   (ALA  346  - THR  370  <=> GLY   33  - ALA   57 )                          
 159: 6c70-A vonl-A    60 -  63 <=>    6 -   9   (MET   62  - ASP   65  <=> GLN    6  - SER    9 )                          
 159: 6c70-A vonl-A    64 -  95 <=>   12 -  43   (ASP   66  - PHE   97  <=> ARG   12  - LEU   43 )                          
 159: 6c70-A vonl-A   259 - 278 <=>   45 -  64   (ASP  345  - LEU  364  <=> LEU   45  - MET   64 )                          
 159: 6c70-A vonl-A   379 - 388 <=>   67 -  76   (THR  465  - LYS  474  <=> VAL   67  - GLY   76 )                          
 160: 6c70-A vs51-A    54 -  59 <=>  119 - 124   (MET   56  - MET   61  <=> ARG  119  - GLY  124 )                          
 160: 6c70-A vs51-A    66 -  92 <=>  134 - 160   (ASP   68  - SER   94  <=> SER  134  - LYS  160 )                          
 160: 6c70-A vs51-A   258 - 287 <=>  162 - 191   (GLY  344  - ASN  373  <=> ALA  162  - GLN  191 )                          
 160: 6c70-A vs51-A   293 - 302 <=>  194 - 203   (ALA  379  - TYR  388  <=> ARG  194  - GLN  203 )                          
 161: 6c70-A vp23-A    64 -  77 <=>   35 -  48   (ASP   66  - PHE   79  <=> ARG   35  - THR   48 )                          
 161: 6c70-A vp23-A    79 -  97 <=>   49 -  67   (LEU   81  - LYS   99  <=> VAL   49  - THR   67 )                          
 161: 6c70-A vp23-A    99 - 102 <=>   68 -  71   (LEU  101  - TRP  104  <=> ASN   68  - GLY   71 )                          
 161: 6c70-A vp23-A   253 - 259 <=>   73 -  79   (LEU  339  - ASP  345  <=> ASN   73  - ALA   79 )                          
 161: 6c70-A vp23-A   261 - 282 <=>   80 - 101   (TYR  347  - GLN  368  <=> ASN   80  - THR  101 )                          
 161: 6c70-A vp23-A   286 - 289 <=>  106 - 109   (VAL  372  - VAL  375  <=> GLY  106  - THR  109 )                          
 162: 6c70-A voxr-A    63 -  66 <=>    1 -   4   (ASP   65  - ASP   68  <=> MET    1  - THR    4 )                          
 162: 6c70-A voxr-A    67 -  94 <=>    6 -  33   (ASP   69  - ILE   96  <=> GLU    6  - THR   33 )                          
 162: 6c70-A voxr-A   242 - 283 <=>   41 -  82   (TYR  328  - ALA  369  <=> GLN   41  - GLY   82 )                          
 162: 6c70-A voxr-A   284 - 287 <=>   84 -  87   (THR  370  - ASN  373  <=> TYR   84  - ALA   87 )                          
 162: 6c70-A voxr-A   288 - 291 <=>   90 -  93   (GLY  374  - VAL  377  <=> ALA   90  - SER   93 )                          
 163: 6c70-A vqg9-A    63 -  95 <=>   10 -  42   (ASP   65  - PHE   97  <=> LEU   10  - LEU   42 )                          
 163: 6c70-A vqg9-A   260 - 282 <=>   43 -  65   (ALA  346  - GLN  368  <=> ASP   43  - ILE   65 )                          
 163: 6c70-A vqg9-A   283 - 286 <=>   67 -  70   (ALA  369  - VAL  372  <=> GLU   67  - THR   70 )                          
 163: 6c70-A vqg9-A   287 - 290 <=>   73 -  76   (ASN  373  - ASN  376  <=> VAL   73  - ALA   76 )                          
 164: 6c70-A vry5-A    64 -  77 <=>   68 -  81   (ASP   66  - PHE   79  <=> ARG   68  - THR   81 )                          
 164: 6c70-A vry5-A    79 -  97 <=>   82 - 100   (LEU   81  - LYS   99  <=> VAL   82  - THR  100 )                          
 164: 6c70-A vry5-A    99 - 102 <=>  101 - 104   (LEU  101  - TRP  104  <=> ASN  101  - GLY  104 )                          
 164: 6c70-A vry5-A   253 - 284 <=>  106 - 137   (LEU  339  - THR  370  <=> ASN  106  - LEU  137 )                          
 164: 6c70-A vry5-A   285 - 289 <=>  139 - 143   (LYS  371  - VAL  375  <=> THR  139  - ARG  143 )                          
 164: 6c70-A vry5-A   300 - 304 <=>  249 - 253   (LEU  386  - LEU  390  <=> LEU  249  - LEU  253 )                          
 164: 6c70-A vry5-A   305 - 313 <=>  255 - 263   (GLY  391  - PHE  399  <=> ALA  255  - ASN  263 )                          
 165: 6c70-A vs96-A    22 -  25 <=>    9 -  12   (HIS   24  - PHE   27  <=> ALA    9  - ARG   12 )                          
 165: 6c70-A vs96-A    33 -  37 <=>   14 -  18   (LYS   35  - ARG   39  <=> GLN   14  - VAL   18 )                          
 165: 6c70-A vs96-A    40 -  60 <=>   21 -  41   (CYS   42  - MET   62  <=> SER   21  - PRO   41 )                          
 165: 6c70-A vs96-A    61 -  64 <=>   43 -  46   (GLU   63  - ASP   66  <=> VAL   43  - ALA   46 )                          
 165: 6c70-A vs96-A    65 -  86 <=>   55 -  76   (VAL   67  - ILE   88  <=> VAL   55  - THR   76 )                          
 165: 6c70-A vs96-A    88 -  91 <=>   77 -  80   (PHE   90  - ARG   93  <=> HIS   77  - ILE   80 )                          
 165: 6c70-A vs96-A   258 - 261 <=>   83 -  86   (GLY  344  - TYR  347  <=> THR   83  - HIS   86 )                          
 165: 6c70-A vs96-A   263 - 277 <=>   87 - 101   (VAL  349  - THR  363  <=> ASP   87  - ALA  101 )                          
 165: 6c70-A vs96-A   278 - 285 <=>  104 - 111   (LEU  364  - LYS  371  <=> THR  104  - ARG  111 )                          
 165: 6c70-A vs96-A   286 - 289 <=>  113 - 116   (VAL  372  - VAL  375  <=> LEU  113  - LEU  116 )                          
 166: 6c70-A vsp5-A     8 -  14 <=>    9 -  15   (ALA   10  - ILE   16  <=> ASP    9  - ASP   15 )                          
 166: 6c70-A vsp5-A    52 -  59 <=>   83 -  90   (GLY   54  - MET   61  <=> ASP   83  - GLN   90 )                          
 166: 6c70-A vsp5-A    65 -  89 <=>   93 - 117   (VAL   67  - PRO   91  <=> ASP   93  - ARG  117 )                          
 166: 6c70-A vsp5-A    91 - 100 <=>  118 - 127   (ARG   93  - ALA  102  <=> TYR  118  - ASP  127 )                          
 166: 6c70-A vsp5-A   245 - 249 <=>  136 - 140   (GLU  331  - HIS  335  <=> THR  136  - ARG  140 )                          
 166: 6c70-A vsp5-A   251 - 287 <=>  141 - 177   (VAL  337  - ASN  373  <=> ILE  141  - GLY  177 )                          
 167: 6c70-A voi8-A    65 -  91 <=>    1 -  27   (VAL   67  - ARG   93  <=> MET    1  - SER   27 )                          
 167: 6c70-A voi8-A    92 -  95 <=>   30 -  33   (SER   94  - PHE   97  <=> ALA   30  - GLY   33 )                          
 167: 6c70-A voi8-A   260 - 271 <=>   35 -  46   (ALA  346  - THR  357  <=> GLU   35  - GLY   46 )                          
 167: 6c70-A voi8-A   273 - 284 <=>   48 -  59   (THR  359  - THR  370  <=> MET   48  - VAL   59 )                          
 167: 6c70-A voi8-A   285 - 289 <=>   62 -  66   (LYS  371  - VAL  375  <=> ARG   62  - ARG   66 )                          
 167: 6c70-A voi8-A   322 - 327 <=>   92 -  97   (SER  408  - ALA  413  <=> ARG   92  - CYS   97 )                          
 167: 6c70-A voi8-A   329 - 332 <=>   98 - 101   (TYR  415  - HIS  418  <=> PRO   98  - TRP  101 )                          
 167: 6c70-A voi8-A   335 - 339 <=>  102 - 106   (ASP  421  - GLU  425  <=> PRO  102  - SER  106 )                          
 168: 6c70-A vpx0-A    63 -  88 <=>    9 -  34   (ASP   65  - PHE   90  <=> ASP    9  - TRP   34 )                          
 168: 6c70-A vpx0-A   261 - 276 <=>   36 -  51   (TYR  347  - LEU  362  <=> GLY   36  - ALA   51 )                          
 169: 6c70-A vrwr-A    64 -  93 <=>   32 -  61   (ASP   66  - LYS   95  <=> LEU   32  - THR   61 )                          
 169: 6c70-A vrwr-A    96 -  99 <=>   62 -  65   (TYR   98  - LEU  101  <=> PRO   62  - GLN   65 )                          
 169: 6c70-A vrwr-A   257 - 273 <=>   68 -  84   (VAL  343  - THR  359  <=> SER   68  - LEU   84 )                          
 169: 6c70-A vrwr-A   274 - 285 <=>   86 -  97   (ILE  360  - LYS  371  <=> PHE   86  - THR   97 )                          
 169: 6c70-A vrwr-A   286 - 290 <=>  100 - 104   (VAL  372  - ASN  376  <=> PHE  100  - SER  104 )                          
 170: 6c70-A vtcg-A    64 -  92 <=>    1 -  29   (ASP   66  - SER   94  <=> MET    1  - ARG   29 )                          
 170: 6c70-A vtcg-A   260 - 280 <=>   30 -  50   (ALA  346  - ALA  366  <=> LEU   30  - GLY   50 )                          
 170: 6c70-A vtcg-A   380 - 383 <=>   51 -  54   (TYR  466  - VAL  469  <=> ARG   51  - ARG   54 )                          
 171: 6c70-A vppp-A    64 -  95 <=>   29 -  60   (ASP   66  - PHE   97  <=> VAL   29  - ALA   60 )                          
 171: 6c70-A vppp-A   257 - 278 <=>   61 -  82   (VAL  343  - LEU  364  <=> SER   61  - TRP   82 )                          
 171: 6c70-A vppp-A   280 - 284 <=>   83 -  87   (ALA  366  - THR  370  <=> ARG   83  - VAL   87 )                          
 172: 6c70-A void-A     9 -  16 <=>  200 - 207   (ASP   11  - VAL   18  <=> ASN  200  - VAL  207 )                          
 172: 6c70-A void-A    63 -  91 <=>  234 - 262   (ASP   65  - ARG   93  <=> HIS  234  - SER  262 )                          
 172: 6c70-A void-A   263 - 279 <=>  264 - 280   (VAL  349  - LEU  365  <=> ASP  264  - GLY  280 )                          
 172: 6c70-A void-A   292 - 295 <=>  284 - 287   (TYR  378  - THR  381  <=> THR  284  - ASP  287 )                          
 173: 6c70-A vofr-A    64 -  92 <=>   23 -  51   (ASP   66  - SER   94  <=> ALA   23  - ALA   51 )                          
 173: 6c70-A vofr-A    95 -  98 <=>   52 -  55   (PHE   97  - THR  100  <=> THR   52  - GLN   55 )                          
 173: 6c70-A vofr-A   254 - 286 <=>   56 -  88   (VAL  340  - VAL  372  <=> GLY   56  - ARG   88 )                          
 173: 6c70-A vofr-A   287 - 290 <=>   91 -  94   (ASN  373  - ASN  376  <=> ALA   91  - TYR   94 )                          
 173: 6c70-A vofr-A   332 - 337 <=>  120 - 125   (HIS  418  - SER  423  <=> THR  120  - ILE  125 )                          
 173: 6c70-A vofr-A   383 - 386 <=>  160 - 163   (VAL  469  - GLN  472  <=> ALA  160  - PRO  163 )                          
 174: 6c70-A vurj-A    63 -  66 <=>    3 -   6   (ASP   65  - ASP   68  <=> SER    3  - VAL    6 )                          
 174: 6c70-A vurj-A    68 -  89 <=>    7 -  28   (LEU   70  - PRO   91  <=> PHE    7  - ALA   28 )                          
 174: 6c70-A vurj-A    91 - 102 <=>   29 -  40   (ARG   93  - TRP  104  <=> ASN   29  - LEU   40 )                          
 174: 6c70-A vurj-A   104 - 107 <=>   41 -  44   (ASN  106  - SER  109  <=> ALA   41  - THR   44 )                          
 174: 6c70-A vurj-A   242 - 260 <=>   45 -  63   (TYR  328  - ALA  346  <=> ASP   45  - GLN   63 )                          
 174: 6c70-A vurj-A   261 - 286 <=>   67 -  92   (TYR  347  - VAL  372  <=> ASN   67  - ALA   92 )                          
 174: 6c70-A vurj-A   287 - 290 <=>   95 -  98   (ASN  373  - ASN  376  <=> ALA   95  - LEU   98 )                          
 174: 6c70-A vurj-A   330 - 333 <=>  180 - 183   (SER  416  - TRP  419  <=> ARG  180  - ARG  183 )                          
 174: 6c70-A vurj-A   335 - 339 <=>  184 - 188   (ASP  421  - GLU  425  <=> ARG  184  - VAL  188 )                          
 175: 6c70-A vsc3-A    72 -  90 <=>    1 -  19   (THR   74  - VAL   92  <=> MET    1  - LEU   19 )                          
 175: 6c70-A vsc3-A    95 -  98 <=>   22 -  25   (PHE   97  - THR  100  <=> ALA   22  - PHE   25 )                          
 175: 6c70-A vsc3-A   256 - 290 <=>   26 -  60   (ALA  342  - ASN  376  <=> GLY   26  - SER   60 )                          
 176: 6c70-A vt0b-A    63 -  66 <=>   13 -  16   (ASP   65  - ASP   68  <=> LEU   13  - VAL   16 )                          
 176: 6c70-A vt0b-A    68 -  89 <=>   17 -  38   (LEU   70  - PRO   91  <=> ALA   17  - ALA   38 )                          
 176: 6c70-A vt0b-A    91 - 102 <=>   39 -  50   (ARG   93  - TRP  104  <=> ASN   39  - VAL   50 )                          
 176: 6c70-A vt0b-A   104 - 107 <=>   51 -  54   (ASN  106  - SER  109  <=> PRO   51  - GLY   54 )                          
 176: 6c70-A vt0b-A   242 - 260 <=>   55 -  73   (TYR  328  - ALA  346  <=> ASP   55  - GLN   73 )                          
 176: 6c70-A vt0b-A   261 - 286 <=>   77 - 102   (TYR  347  - VAL  372  <=> ALA   77  - THR  102 )                          
 176: 6c70-A vt0b-A   287 - 290 <=>  105 - 108   (ASN  373  - ASN  376  <=> ALA  105  - VAL  108 )                          
 176: 6c70-A vt0b-A   372 - 376 <=>  134 - 138   (SER  458  - ALA  462  <=> GLU  134  - PRO  138 )                          
 177: 6c70-A vu6j-A    64 -  89 <=>   97 - 122   (ASP   66  - PRO   91  <=> ASP   97  - PHE  122 )                          
 177: 6c70-A vu6j-A    91 - 102 <=>  123 - 134   (ARG   93  - TRP  104  <=> TRP  123  - LYS  134 )                          
 177: 6c70-A vu6j-A   250 - 253 <=>  137 - 140   (VAL  336  - LEU  339  <=> TYR  137  - PRO  140 )                          
 177: 6c70-A vu6j-A   255 - 260 <=>  141 - 146   (THR  341  - ALA  346  <=> ILE  141  - ARG  146 )                          
 177: 6c70-A vu6j-A   261 - 285 <=>  148 - 172   (TYR  347  - LYS  371  <=> ILE  148  - LEU  172 )                          
 177: 6c70-A vu6j-A   286 - 290 <=>  174 - 178   (VAL  372  - ASN  376  <=> ILE  174  - GLN  178 )                          
 178: 6c70-A vtrb-A    64 - 103 <=>    2 -  41   (ASP   66  - ASN  105  <=> ASN    2  - GLU   41 )                          
 178: 6c70-A vtrb-A   213 - 226 <=>   46 -  59   (LEU  230  - THR  243  <=> THR   46  - PHE   59 )                          
 178: 6c70-A vtrb-A   229 - 284 <=>   82 - 137   (THR  315  - THR  370  <=> PHE   82  - MET  137 )                          
 178: 6c70-A vtrb-A   285 - 290 <=>  139 - 144   (LYS  371  - ASN  376  <=> SER  139  - MET  144 )                          
 179: 6c70-A vog0-A   176 - 202 <=>    1 -  27   (PHE  193  - TRP  219  <=> MET    1  - SER   27 )                          
 179: 6c70-A vog0-A   265 - 271 <=>   31 -  37   (LEU  351  - THR  357  <=> THR   31  - THR   37 )                          
 179: 6c70-A vog0-A   287 - 324 <=>   58 -  95   (ASN  373  - VAL  410  <=> ILE   58  - GLU   95 )                          
 179: 6c70-A vog0-A   351 - 354 <=>   96 -  99   (CYS  437  - ALA  440  <=> GLU   96  - THR   99 )                          
 179: 6c70-A vog0-A   366 - 388 <=>  108 - 130   (SER  452  - LYS  474  <=> THR  108  - ARG  130 )                          
 180: 6c70-A vu47-A    63 -  89 <=>    7 -  33   (ASP   65  - PRO   91  <=> THR    7  - ALA   33 )                          
 180: 6c70-A vu47-A    91 -  95 <=>   34 -  38   (ARG   93  - PHE   97  <=> ALA   34  - ILE   38 )                          
 180: 6c70-A vu47-A    98 - 101 <=>   39 -  42   (THR  100  - ILE  103  <=> THR   39  - LEU   42 )                          
 180: 6c70-A vu47-A   242 - 283 <=>   46 -  87   (TYR  328  - ALA  369  <=> THR   46  - ALA   87 )                          
 180: 6c70-A vu47-A   284 - 287 <=>   89 -  92   (THR  370  - ASN  373  <=> TYR   89  - ALA   92 )                          
 180: 6c70-A vu47-A   288 - 291 <=>   95 -  98   (GLY  374  - VAL  377  <=> ALA   95  - SER   98 )                          
 181: 6c70-A vo8p-A    63 -  77 <=>    8 -  22   (ASP   65  - PHE   79  <=> PRO    8  - THR   22 )                          
 181: 6c70-A vo8p-A    79 -  97 <=>   23 -  41   (LEU   81  - LYS   99  <=> VAL   23  - THR   41 )                          
 181: 6c70-A vo8p-A    99 - 102 <=>   42 -  45   (LEU  101  - TRP  104  <=> ASN   42  - GLY   45 )                          
 181: 6c70-A vo8p-A   255 - 284 <=>   49 -  78   (THR  341  - THR  370  <=> PRO   49  - ALA   78 )                          
 181: 6c70-A vo8p-A   285 - 290 <=>   80 -  85   (LYS  371  - ASN  376  <=> ALA   80  - PRO   85 )                          
 181: 6c70-A vo8p-A   324 - 327 <=>  260 - 263   (VAL  410  - ALA  413  <=> PHE  260  - LEU  263 )                          
 181: 6c70-A vo8p-A   329 - 332 <=>  272 - 275   (TYR  415  - HIS  418  <=> ALA  272  - ALA  275 )                          
 181: 6c70-A vo8p-A   335 - 338 <=>  276 - 279   (ASP  421  - GLU  424  <=> THR  276  - ASN  279 )                          
 181: 6c70-A vo8p-A   346 - 349 <=>  511 - 514   (ILE  432  - GLN  435  <=> PRO  511  - ASN  514 )                          
 181: 6c70-A vo8p-A   353 - 356 <=>  546 - 549   (LYS  439  - SER  442  <=> ALA  546  - THR  549 )                          
 181: 6c70-A vo8p-A   364 - 381 <=>  554 - 571   (THR  450  - PHE  467  <=> LEU  554  - THR  571 )                          
 181: 6c70-A vo8p-A   384 - 387 <=>  572 - 575   (LEU  470  - LEU  473  <=> THR  572  - GLY  575 )                          
 182: 6c70-A vrov-A    10 -  21 <=>    1 -  12   (LEU   12  - GLY   23  <=> MET    1  - PRO   12 )                          
 182: 6c70-A vrov-A    39 -  42 <=>   14 -  17   (TYR   41  - VAL   44  <=> PHE   14  - ALA   17 )                          
 182: 6c70-A vrov-A    62 -  66 <=>   81 -  85   (SER   64  - ASP   68  <=> ALA   81  - GLN   85 )                          
 182: 6c70-A vrov-A    69 -  89 <=>   87 - 107   (THR   71  - PRO   91  <=> ASN   87  - VAL  107 )                          
 182: 6c70-A vrov-A    92 -  95 <=>  108 - 111   (SER   94  - PHE   97  <=> SER  108  - ARG  111 )                          
 182: 6c70-A vrov-A   259 - 284 <=>  113 - 138   (ASP  345  - THR  370  <=> ASN  113  - ARG  138 )                          
 182: 6c70-A vrov-A   384 - 388 <=>  140 - 144   (LEU  470  - LYS  474  <=> ILE  140  - LEU  144 )                          
 183: 6c70-A voc6-A    64 -  87 <=>    3 -  26   (ASP   66  - TYR   89  <=> ALA    3  - THR   26 )                          
 183: 6c70-A voc6-A    90 -  94 <=>   28 -  32   (VAL   92  - ILE   96  <=> ALA   28  - ALA   32 )                          
 183: 6c70-A voc6-A    96 -  99 <=>   38 -  41   (TYR   98  - LEU  101  <=> SER   38  - ILE   41 )                          
 183: 6c70-A voc6-A   259 - 283 <=>   44 -  68   (ASP  345  - ALA  369  <=> LEU   44  - ARG   68 )                          
 183: 6c70-A voc6-A   284 - 287 <=>   70 -  73   (THR  370  - ASN  373  <=> LEU   70  - GLY   73 )                          
 183: 6c70-A voc6-A   288 - 291 <=>   76 -  79   (GLY  374  - VAL  377  <=> SER   76  - LEU   79 )                          
 184: 6c70-A vtmg-A    66 -  69 <=>    5 -   8   (ASP   68  - THR   71  <=> ASN    5  - PRO    8 )                          
 184: 6c70-A vtmg-A    72 -  99 <=>    9 -  36   (THR   74  - LEU  101  <=> ALA    9  - PRO   36 )                          
 184: 6c70-A vtmg-A   258 - 286 <=>   42 -  70   (GLY  344  - VAL  372  <=> VAL   42  - LEU   70 )                          
 184: 6c70-A vtmg-A   292 - 307 <=>   72 -  87   (TYR  378  - VAL  393  <=> PRO   72  - THR   87 )                          
 185: 6c70-A vull-A    22 -  25 <=>   75 -  78   (HIS   24  - PHE   27  <=> SER   75  - GLU   78 )                          
 185: 6c70-A vull-A    39 -  44 <=>   82 -  87   (TYR   41  - LEU   46  <=> HIS   82  - VAL   87 )                          
 185: 6c70-A vull-A    47 -  53 <=>  101 - 107   (LEU   49  - MET   55  <=> ILE  101  - LEU  107 )                          
 185: 6c70-A vull-A    54 -  60 <=>  109 - 115   (MET   56  - MET   62  <=> THR  109  - ASP  115 )                          
 185: 6c70-A vull-A    63 -  91 <=>  123 - 151   (ASP   65  - ARG   93  <=> ASN  123  - ALA  151 )                          
 185: 6c70-A vull-A   257 - 260 <=>  153 - 156   (VAL  343  - ALA  346  <=> SER  153  - ALA  156 )                          
 185: 6c70-A vull-A   261 - 281 <=>  158 - 178   (TYR  347  - TYR  367  <=> GLU  158  - TRP  178 )                          
 185: 6c70-A vull-A   283 - 286 <=>  179 - 182   (ALA  369  - VAL  372  <=> LYS  179  - PRO  182 )                          
 186: 6c70-A vqhf-A    66 -  86 <=>    1 -  21   (ASP   68  - ILE   88  <=> MET    1  - ALA   21 )                          
 186: 6c70-A vqhf-A    88 -  91 <=>   22 -  25   (PHE   90  - ARG   93  <=> ILE   22  - ARG   25 )                          
 186: 6c70-A vqhf-A   259 - 286 <=>   26 -  53   (ASP  345  - VAL  372  <=> PRO   26  - PRO   53 )                          
 186: 6c70-A vqhf-A   385 - 388 <=>   64 -  67   (VAL  471  - LYS  474  <=> ALA   64  - VAL   67 )                          
 187: 6c70-A vq7g-A    65 -  72 <=>    1 -   8   (VAL   67  - THR   74  <=> MET    1  - ALA    8 )                          
 187: 6c70-A vq7g-A    75 -  78 <=>    9 -  12   (MET   77  - PHE   80  <=> ILE    9  - PRO   12 )                          
 187: 6c70-A vq7g-A    79 -  93 <=>   14 -  28   (LEU   81  - LYS   95  <=> MET   14  - SER   28 )                          
 187: 6c70-A vq7g-A    95 -  98 <=>   29 -  32   (PHE   97  - THR  100  <=> ASN   29  - GLY   32 )                          
 187: 6c70-A vq7g-A   256 - 259 <=>   34 -  37   (ALA  342  - ASP  345  <=> ASN   34  - ALA   37 )                          
 187: 6c70-A vq7g-A   261 - 286 <=>   38 -  63   (TYR  347  - VAL  372  <=> ILE   38  - VAL   63 )                          
 187: 6c70-A vq7g-A   287 - 290 <=>   66 -  69   (ASN  373  - ASN  376  <=> ILE   66  - GLN   69 )                          
 187: 6c70-A vq7g-A   334 - 338 <=>  187 - 191   (TYR  420  - GLU  424  <=> SER  187  - PRO  191 )                          
 188: 6c70-A vp79-A    63 - 102 <=>    4 -  43   (ASP   65  - TRP  104  <=> GLY    4  - TRP   43 )                          
 188: 6c70-A vp79-A   249 - 260 <=>   45 -  56   (HIS  335  - ALA  346  <=> GLY   45  - THR   56 )                          
 188: 6c70-A vp79-A   261 - 286 <=>   59 -  84   (TYR  347  - VAL  372  <=> MET   59  - GLU   84 )                          
 188: 6c70-A vp79-A   287 - 290 <=>   87 -  90   (ASN  373  - ASN  376  <=> LEU   87  - THR   90 )                          
 188: 6c70-A vp79-A   382 - 386 <=>  141 - 145   (MET  468  - GLN  472  <=> HIS  141  - SER  145 )                          
 189: 6c70-A vqhi-A    64 -  94 <=>   61 -  91   (ASP   66  - ILE   96  <=> ASP   61  - ALA   91 )                          
 189: 6c70-A vqhi-A    99 - 102 <=>   95 -  98   (LEU  101  - TRP  104  <=> PHE   95  - ARG   98 )                          
 189: 6c70-A vqhi-A   255 - 259 <=>  101 - 105   (THR  341  - ASP  345  <=> ARG  101  - ARG  105 )                          
 189: 6c70-A vqhi-A   261 - 283 <=>  106 - 128   (TYR  347  - ALA  369  <=> ASP  106  - HIS  128 )                          
 189: 6c70-A vqhi-A   284 - 287 <=>  130 - 133   (THR  370  - ASN  373  <=> VAL  130  - HIS  133 )                          
 189: 6c70-A vqhi-A   288 - 291 <=>  135 - 138   (GLY  374  - VAL  377  <=> ASP  135  - ALA  138 )                          
 189: 6c70-A vqhi-A   305 - 308 <=>  154 - 157   (GLY  391  - PHE  394  <=> LEU  154  - GLY  157 )                          
 189: 6c70-A vqhi-A   325 - 331 <=>  185 - 191   (MET  411  - CYS  417  <=> GLY  185  - TYR  191 )                          
 189: 6c70-A vqhi-A   333 - 339 <=>  193 - 199   (TRP  419  - GLU  425  <=> ARG  193  - ARG  199 )                          
 190: 6c70-A voiq-A    64 -  87 <=>   13 -  36   (ASP   66  - TYR   89  <=> ALA   13  - THR   36 )                          
 190: 6c70-A voiq-A    90 -  93 <=>   38 -  41   (VAL   92  - LYS   95  <=> ALA   38  - ALA   41 )                          
 190: 6c70-A voiq-A    96 -  99 <=>   48 -  51   (TYR   98  - LEU  101  <=> SER   48  - VAL   51 )                          
 190: 6c70-A voiq-A   259 - 285 <=>   54 -  80   (ASP  345  - LYS  371  <=> LEU   54  - LEU   80 )                          
 190: 6c70-A voiq-A   286 - 290 <=>   83 -  87   (VAL  372  - ASN  376  <=> GLY   83  - TYR   87 )                          
 190: 6c70-A voiq-A   329 - 333 <=>  240 - 244   (TYR  415  - TRP  419  <=> THR  240  - SER  244 )                          
 190: 6c70-A voiq-A   336 - 339 <=>  245 - 248   (GLY  422  - GLU  425  <=> THR  245  - THR  248 )                          
 191: 6c70-A vtsn-A    64 -  91 <=>   23 -  50   (ASP   66  - ARG   93  <=> LEU   23  - VAL   50 )                          
 191: 6c70-A vtsn-A    93 -  96 <=>   51 -  54   (LYS   95  - TYR   98  <=> PRO   51  - ALA   54 )                          
 191: 6c70-A vtsn-A   255 - 258 <=>   55 -  58   (THR  341  - GLY  344  <=> VAL   55  - ALA   58 )                          
 191: 6c70-A vtsn-A   260 - 284 <=>   59 -  83   (ALA  346  - THR  370  <=> ARG   59  - GLN   83 )                          
 191: 6c70-A vtsn-A   285 - 288 <=>   85 -  88   (LYS  371  - GLY  374  <=> ASP   85  - MET   88 )                          
 191: 6c70-A vtsn-A   289 - 294 <=>   92 -  97   (VAL  375  - ALA  380  <=> GLY   92  - HIS   97 )                          
 191: 6c70-A vtsn-A   298 - 312 <=>   98 - 112   (GLY  384  - ILE  398  <=> PRO   98  - VAL  112 )                          
 192: 6c70-A vr06-A    63 -  93 <=>    1 -  31   (ASP   65  - LYS   95  <=> MET    1  - PRO   31 )                          
 192: 6c70-A vr06-A    99 - 102 <=>   34 -  37   (LEU  101  - TRP  104  <=> SER   34  - GLY   37 )                          
 192: 6c70-A vr06-A   252 - 279 <=>   39 -  66   (ARG  338  - LEU  365  <=> ALA   39  - THR   66 )                          
 192: 6c70-A vr06-A   380 - 383 <=>   67 -  70   (TYR  466  - VAL  469  <=> ARG   67  - LYS   70 )                          
 193: 6c70-A vr26-A    78 -  81 <=>   38 -  41   (PHE   80  - PRO   83  <=> ARG   38  - ALA   41 )                          
 193: 6c70-A vr26-A   291 - 315 <=>   47 -  71   (VAL  377  - ASN  401  <=> ALA   47  - GLY   71 )                          
 193: 6c70-A vr26-A   356 - 360 <=>   73 -  77   (SER  442  - ALA  446  <=> GLU   73  - TRP   77 )                          
 193: 6c70-A vr26-A   361 - 366 <=>   81 -  86   (LYS  447  - SER  452  <=> GLY   81  - HIS   86 )                          
 193: 6c70-A vr26-A   368 - 388 <=>   87 - 107   (ASP  454  - LYS  474  <=> TRP   87  - LEU  107 )                          
 194: 6c70-A vox3-A    63 -  89 <=>   18 -  44   (ASP   65  - PRO   91  <=> GLY   18  - ALA   44 )                          
 194: 6c70-A vox3-A    91 - 102 <=>   45 -  56   (ARG   93  - TRP  104  <=> PHE   45  - SER   56 )                          
 194: 6c70-A vox3-A   247 - 286 <=>   59 -  98   (HIS  333  - VAL  372  <=> GLY   59  - GLU   98 )                          
 194: 6c70-A vox3-A   287 - 290 <=>  101 - 104   (ASN  373  - ASN  376  <=> ARG  101  - THR  104 )                          
 194: 6c70-A vox3-A   382 - 388 <=>  155 - 161   (MET  468  - LYS  474  <=> HIS  155  - LEU  161 )                          
 195: 6c70-A vurk-A    32 -  35 <=>    1 -   4   (LYS   34  - PRO   37  <=> MET    1  - TYR    4 )                          
 195: 6c70-A vurk-A    63 -  91 <=>   69 -  97   (ASP   65  - ARG   93  <=> TYR   69  - GLY   97 )                          
 195: 6c70-A vurk-A   261 - 285 <=>   98 - 122   (TYR  347  - LYS  371  <=> THR   98  - GLY  122 )                          
 196: 6c70-A vuie-A    63 - 101 <=>   40 -  78   (ASP   65  - ILE  103  <=> GLN   40  - PRO   78 )                          
 196: 6c70-A vuie-A   135 - 140 <=>  106 - 111   (GLY  137  - SER  142  <=> ARG  106  - ASN  111 )                          
 196: 6c70-A vuie-A   248 - 256 <=>  149 - 157   (LYS  334  - ALA  342  <=> GLY  149  - SER  157 )                          
 196: 6c70-A vuie-A   259 - 281 <=>  161 - 183   (ASP  345  - TYR  367  <=> TYR  161  - LYS  183 )                          
 196: 6c70-A vuie-A   282 - 286 <=>  185 - 189   (GLN  368  - VAL  372  <=> LYS  185  - ALA  189 )                          
 196: 6c70-A vuie-A   287 - 290 <=>  192 - 195   (ASN  373  - ASN  376  <=> ALA  192  - ALA  195 )                          
 196: 6c70-A vuie-A   309 - 312 <=>  350 - 353   (LEU  395  - ILE  398  <=> LEU  350  - ALA  353 )                          
 196: 6c70-A vuie-A   315 - 321 <=>  660 - 666   (ASN  401  - SER  407  <=> ALA  660  - ALA  666 )                          
 196: 6c70-A vuie-A   354 - 359 <=>  667 - 672   (ALA  440  - GLY  445  <=> GLY  667  - VAL  672 )                          
 196: 6c70-A vuie-A   363 - 366 <=>  673 - 676   (PHE  449  - SER  452  <=> VAL  673  - ALA  676 )                          
 196: 6c70-A vuie-A   369 - 380 <=>  678 - 689   (LEU  455  - TYR  466  <=> MET  678  - SER  689 )                          
 196: 6c70-A vuie-A   382 - 387 <=>  690 - 695   (MET  468  - LEU  473  <=> LEU  690  - PHE  695 )                          
 197: 6c70-A vr5l-A    63 -  91 <=>    3 -  31   (ASP   65  - ARG   93  <=> MET    3  - GLY   31 )                          
 197: 6c70-A vr5l-A   261 - 286 <=>   33 -  58   (TYR  347  - VAL  372  <=> ALA   33  - ILE   58 )                          
 197: 6c70-A vr5l-A   287 - 290 <=>   61 -  64   (ASN  373  - ASN  376  <=> ALA   61  - VAL   64 )                          
 198: 6c70-A vtya-A    68 -  92 <=>    1 -  25   (LEU   70  - SER   94  <=> MET    1  - ILE   25 )                          
 198: 6c70-A vtya-A    93 - 101 <=>   27 -  35   (LYS   95  - ILE  103  <=> ALA   27  - LEU   35 )                          
 198: 6c70-A vtya-A   249 - 258 <=>   39 -  48   (HIS  335  - GLY  344  <=> GLY   39  - ARG   48 )                          
 198: 6c70-A vtya-A   261 - 286 <=>   50 -  75   (TYR  347  - VAL  372  <=> ALA   50  - ALA   75 )                          
 198: 6c70-A vtya-A   287 - 290 <=>   78 -  81   (ASN  373  - ASN  376  <=> ALA   78  - GLN   81 )                          
 199: 6c70-A vug8-A   172 - 178 <=>    1 -   7   (ALA  189  - LEU  195  <=> MET    1  - SER    7 )                          
 199: 6c70-A vug8-A   289 - 318 <=>   13 -  42   (VAL  375  - ILE  404  <=> ALA   13  - THR   42 )                          
 199: 6c70-A vug8-A   365 - 385 <=>   52 -  72   (VAL  451  - VAL  471  <=> THR   52  - VAL   72 )                          
 200: 6c70-A vo9g-A    16 -  19 <=>    3 -   6   (VAL   18  - GLY   21  <=> SER    3  - THR    6 )                          
 200: 6c70-A vo9g-A    25 -  31 <=>    7 -  13   (PHE   27  - GLY   33  <=> GLY    7  - ASP   13 )                          
 200: 6c70-A vo9g-A    56 -  59 <=>   52 -  55   (VAL   58  - MET   61  <=> THR   52  - GLY   55 )                          
 200: 6c70-A vo9g-A    67 -  99 <=>   57 -  89   (ASP   69  - LEU  101  <=> ALA   57  - GLY   89 )                          
 200: 6c70-A vo9g-A   256 - 262 <=>   91 -  97   (ALA  342  - GLY  348  <=> THR   91  - ILE   97 )                          
 200: 6c70-A vo9g-A   263 - 282 <=>   99 - 118   (VAL  349  - GLN  368  <=> GLU   99  - LEU  118 )                          
 200: 6c70-A vo9g-A   284 - 287 <=>  119 - 122   (THR  370  - ASN  373  <=> ALA  119  - ARG  122 )                          
 201: 6c70-A vpx3-A    63 -  89 <=>    2 -  28   (ASP   65  - PRO   91  <=> ARG    2  - SER   28 )                          
 201: 6c70-A vpx3-A    91 -  95 <=>   29 -  33   (ARG   93  - PHE   97  <=> ALA   29  - ILE   33 )                          
 201: 6c70-A vpx3-A   101 - 106 <=>   36 -  41   (ILE  103  - ASN  108  <=> VAL   36  - VAL   41 )                          
 201: 6c70-A vpx3-A   242 - 259 <=>   42 -  59   (TYR  328  - ASP  345  <=> ASP   42  - HIS   59 )                          
 201: 6c70-A vpx3-A   261 - 281 <=>   60 -  80   (TYR  347  - TYR  367  <=> ALA   60  - SER   80 )                          
 201: 6c70-A vpx3-A   282 - 286 <=>   82 -  86   (GLN  368  - VAL  372  <=> VAL   82  - ALA   86 )                          
 201: 6c70-A vpx3-A   287 - 290 <=>   89 -  92   (ASN  373  - ASN  376  <=> ALA   89  - ALA   92 )                          
 202: 6c70-A vp6f-A     8 -  15 <=>   19 -  26   (ALA   10  - ARG   17  <=> SER   19  - SER   26 )                          
 202: 6c70-A vp6f-A    45 -  54 <=>  131 - 140   (LEU   47  - MET   56  <=> GLY  131  - LEU  140 )                          
 202: 6c70-A vp6f-A    66 -  79 <=>  157 - 170   (ASP   68  - LEU   81  <=> PRO  157  - ALA  170 )                          
 202: 6c70-A vp6f-A    80 -  94 <=>  172 - 186   (HIS   82  - ILE   96  <=> PHE  172  - ILE  186 )                          
 202: 6c70-A vp6f-A    96 -  99 <=>  187 - 190   (TYR   98  - LEU  101  <=> THR  187  - GLY  190 )                          
 202: 6c70-A vp6f-A   252 - 284 <=>  193 - 225   (ARG  338  - THR  370  <=> TYR  193  - GLU  225 )                          
 202: 6c70-A vp6f-A   285 - 290 <=>  227 - 232   (LYS  371  - ASN  376  <=> TRP  227  - THR  232 )                          
 203: 6c70-A vqnj-A    64 -  93 <=>    1 -  30   (ASP   66  - LYS   95  <=> MET    1  - LEU   30 )                          
 203: 6c70-A vqnj-A    95 -  98 <=>   31 -  34   (PHE   97  - THR  100  <=> GLY   31  - ARG   34 )                          
 203: 6c70-A vqnj-A   257 - 286 <=>   35 -  64   (VAL  343  - VAL  372  <=> TYR   35  - VAL   64 )                          
 203: 6c70-A vqnj-A   287 - 290 <=>   66 -  69   (ASN  373  - ASN  376  <=> SER   66  - THR   69 )                          
 204: 6c70-A vs1b-A    63 -  66 <=>    1 -   4   (ASP   65  - ASP   68  <=> MET    1  - GLN    4 )                          
 204: 6c70-A vs1b-A    69 -  89 <=>    5 -  25   (THR   71  - PRO   91  <=> TYR    5  - ASP   25 )                          
 204: 6c70-A vs1b-A    91 -  98 <=>   28 -  35   (ARG   93  - THR  100  <=> SER   28  - THR   35 )                          
 204: 6c70-A vs1b-A   255 - 258 <=>   36 -  39   (THR  341  - GLY  344  <=> ASP   36  - TRP   39 )                          
 204: 6c70-A vs1b-A   261 - 273 <=>   40 -  52   (TYR  347  - THR  359  <=> SER   40  - ILE   52 )                          
 204: 6c70-A vs1b-A   373 - 376 <=>   55 -  58   (VAL  459  - ALA  462  <=> SER   55  - SER   58 )                          
 204: 6c70-A vs1b-A   380 - 383 <=>   59 -  62   (TYR  466  - VAL  469  <=> ARG   59  - PRO   62 )                          
 205: 6c70-A vqfq-A    63 - 102 <=>   31 -  70   (ASP   65  - TRP  104  <=> SER   31  - PHE   70 )                          
 205: 6c70-A vqfq-A   103 - 106 <=>   72 -  75   (ASN  105  - ASN  108  <=> GLY   72  - ALA   75 )                          
 205: 6c70-A vqfq-A   252 - 283 <=>   86 - 117   (ARG  338  - ALA  369  <=> ARG   86  - ILE  117 )                          
 205: 6c70-A vqfq-A   284 - 287 <=>  119 - 122   (THR  370  - ASN  373  <=> ALA  119  - VAL  122 )                          
 205: 6c70-A vqfq-A   288 - 294 <=>  159 - 165   (GLY  374  - ALA  380  <=> ILE  159  - GLY  165 )                          
 205: 6c70-A vqfq-A   299 - 302 <=>  177 - 180   (TYR  385  - TYR  388  <=> THR  177  - MET  180 )                          
 205: 6c70-A vqfq-A   328 - 332 <=>  208 - 212   (ALA  414  - HIS  418  <=> ILE  208  - SER  212 )                          
 206: 6c70-A vtae-A    67 -  95 <=>   26 -  54   (ASP   69  - PHE   97  <=> VAL   26  - THR   54 )                          
 206: 6c70-A vtae-A   258 - 285 <=>   57 -  84   (GLY  344  - LYS  371  <=> VAL   57  - GLU   84 )                          
 206: 6c70-A vtae-A   286 - 290 <=>   86 -  90   (VAL  372  - ASN  376  <=> PHE   86  - THR   90 )                          
 206: 6c70-A vtae-A   311 - 325 <=>  102 - 116   (CYS  397  - MET  411  <=> GLY  102  - SER  116 )                          
 207: 6c70-A vsye-A    29 -  58 <=>   10 -  39   (SER   31  - LEU   60  <=> ARG   10  - ASN   39 )                          
 207: 6c70-A vsye-A    74 -  93 <=>   42 -  61   (THR   76  - LYS   95  <=> VAL   42  - VAL   61 )                          
 207: 6c70-A vsye-A    95 -  98 <=>   62 -  65   (PHE   97  - THR  100  <=> ARG   62  - GLU   65 )                          
 207: 6c70-A vsye-A   256 - 281 <=>   66 -  91   (ALA  342  - TYR  367  <=> ASP   66  - GLY   91 )                          
 208: 6c70-A vsfe-A    65 -  92 <=>    1 -  28   (VAL   67  - SER   94  <=> MET    1  - ASN   28 )                          
 208: 6c70-A vsfe-A   245 - 271 <=>   34 -  60   (GLU  331  - THR  357  <=> ALA   34  - ALA   60 )                          
 208: 6c70-A vsfe-A   273 - 286 <=>   61 -  74   (THR  359  - VAL  372  <=> ALA   61  - ALA   74 )                          
 208: 6c70-A vsfe-A   385 - 388 <=>   76 -  79   (VAL  471  - LYS  474  <=> SER   76  - SER   79 )                          
 209: 6c70-A vtcc-A    63 -  93 <=>    2 -  32   (ASP   65  - LYS   95  <=> GLY    2  - TYR   32 )                          
 209: 6c70-A vtcc-A    95 -  98 <=>   33 -  36   (PHE   97  - THR  100  <=> VAL   33  - GLY   36 )                          
 209: 6c70-A vtcc-A   259 - 280 <=>   38 -  59   (ASP  345  - ALA  366  <=> GLU   38  - ARG   59 )                          
 209: 6c70-A vtcc-A   384 - 387 <=>   63 -  66   (LEU  470  - LEU  473  <=> PRO   63  - PRO   66 )                          
 210: 6c70-A vt76-A    63 -  66 <=>    3 -   6   (ASP   65  - ASP   68  <=> PHE    3  - VAL    6 )                          
 210: 6c70-A vt76-A    68 -  89 <=>    7 -  28   (LEU   70  - PRO   91  <=> LEU    7  - ALA   28 )                          
 210: 6c70-A vt76-A    91 - 102 <=>   29 -  40   (ARG   93  - TRP  104  <=> ASN   29  - LEU   40 )                          
 210: 6c70-A vt76-A   104 - 107 <=>   41 -  44   (ASN  106  - SER  109  <=> ALA   41  - ALA   44 )                          
 210: 6c70-A vt76-A   242 - 260 <=>   45 -  63   (TYR  328  - ALA  346  <=> ASP   45  - GLN   63 )                          
 210: 6c70-A vt76-A   261 - 286 <=>   67 -  92   (TYR  347  - VAL  372  <=> ALA   67  - ALA   92 )                          
 210: 6c70-A vt76-A   287 - 290 <=>   95 -  98   (ASN  373  - ASN  376  <=> ALA   95  - THR   98 )                          
 211: 6c70-A vtlq-A    63 -  97 <=>   49 -  83   (ASP   65  - LYS   99  <=> SER   49  - GLY   83 )                          
 211: 6c70-A vtlq-A   190 - 193 <=>   95 -  98   (ALA  207  - ASN  210  <=> GLU   95  - ASN   98 )                          
 211: 6c70-A vtlq-A   196 - 203 <=>  131 - 138   (ASP  213  - LEU  220  <=> ALA  131  - ALA  138 )                          
 211: 6c70-A vtlq-A   256 - 259 <=>  139 - 142   (ALA  342  - ASP  345  <=> PRO  139  - GLU  142 )                          
 211: 6c70-A vtlq-A   261 - 282 <=>  144 - 165   (TYR  347  - GLN  368  <=> ASN  144  - TYR  165 )                          
 212: 6c70-A vqqv-A    62 -  65 <=>   33 -  36   (SER   64  - VAL   67  <=> PRO   33  - PHE   36 )                          
 212: 6c70-A vqqv-A    68 -  91 <=>   37 -  60   (LEU   70  - ARG   93  <=> GLY   37  - LEU   60 )                          
 212: 6c70-A vqqv-A   260 - 283 <=>   61 -  84   (ALA  346  - ALA  369  <=> SER   61  - TYR   84 )                          
 212: 6c70-A vqqv-A   284 - 287 <=>   86 -  89   (THR  370  - ASN  373  <=> LEU   86  - ASN   89 )                          
 212: 6c70-A vqqv-A   288 - 291 <=>   92 -  95   (GLY  374  - VAL  377  <=> VAL   92  - GLU   95 )                          
 212: 6c70-A vqqv-A   294 - 309 <=>   96 - 111   (ALA  380  - LEU  395  <=> TYR   96  - CYS  111 )                          
 212: 6c70-A vqqv-A   358 - 362 <=>  117 - 121   (SER  444  - PHE  448  <=> ALA  117  - PHE  121 )                          
 213: 6c70-A vuon-A     1 -   6 <=>  109 - 114   (PHE    3  - LEU    8  <=> THR  109  - GLY  114 )                          
 213: 6c70-A vuon-A    29 -  33 <=>  153 - 157   (SER   31  - LYS   35  <=> SER  153  - TRP  157 )                          
 213: 6c70-A vuon-A    34 -  40 <=>  184 - 190   (PHE   36  - CYS   42  <=> ALA  184  - PHE  190 )                          
 213: 6c70-A vuon-A    63 -  67 <=>  216 - 220   (ASP   65  - ASP   69  <=> ARG  216  - GLN  220 )                          
 213: 6c70-A vuon-A    70 -  90 <=>  221 - 241   (ALA   72  - VAL   92  <=> PRO  221  - LEU  241 )                          
 213: 6c70-A vuon-A    92 -  95 <=>  244 - 247   (SER   94  - PHE   97  <=> SER  244  - ALA  247 )                          
 213: 6c70-A vuon-A   257 - 262 <=>  248 - 253   (VAL  343  - GLY  348  <=> GLY  248  - GLN  253 )                          
 213: 6c70-A vuon-A   263 - 287 <=>  255 - 279   (VAL  349  - ASN  373  <=> ILE  255  - GLU  279 )                          
 214: 6c70-A vo3t-A    63 -  90 <=>    2 -  29   (ASP   65  - VAL   92  <=> VAL    2  - LEU   29 )                          
 214: 6c70-A vo3t-A    92 -  95 <=>   30 -  33   (SER   94  - PHE   97  <=> THR   30  - PRO   33 )                          
 214: 6c70-A vo3t-A   259 - 262 <=>   34 -  37   (ASP  345  - GLY  348  <=> ASP   34  - ARG   37 )                          
 214: 6c70-A vo3t-A   263 - 285 <=>   39 -  61   (VAL  349  - LYS  371  <=> LEU   39  - GLN   61 )                          
 214: 6c70-A vo3t-A   286 - 289 <=>   64 -  67   (VAL  372  - VAL  375  <=> ARG   64  - ASP   67 )                          
 214: 6c70-A vo3t-A   385 - 388 <=>  118 - 121   (VAL  471  - LYS  474  <=> ASP  118  - LEU  121 )                          
 215: 6c70-A vtim-A    63 -  66 <=>    3 -   6   (ASP   65  - ASP   68  <=> TYR    3  - ALA    6 )                          
 215: 6c70-A vtim-A    68 -  93 <=>    7 -  32   (LEU   70  - LYS   95  <=> ALA    7  - ALA   32 )                          
 215: 6c70-A vtim-A    95 - 101 <=>   33 -  39   (PHE   97  - ILE  103  <=> THR   33  - VAL   39 )                          
 215: 6c70-A vtim-A   103 - 106 <=>   40 -  43   (ASN  105  - ASN  108  <=> LEU   40  - ALA   43 )                          
 215: 6c70-A vtim-A   243 - 249 <=>   45 -  51   (TRP  329  - HIS  335  <=> ASP   45  - ILE   51 )                          
 215: 6c70-A vtim-A   254 - 287 <=>   60 -  93   (VAL  340  - ASN  373  <=> ARG   60  - ALA   93 )                          
 215: 6c70-A vtim-A   292 - 296 <=>  127 - 131   (TYR  378  - VAL  382  <=> GLY  127  - VAL  131 )                          
 215: 6c70-A vtim-A   368 - 371 <=>  162 - 165   (ASP  454  - ALA  457  <=> PRO  162  - ARG  165 )                          
 216: 6c70-A vu5z-A    64 -  88 <=>   12 -  36   (ASP   66  - PHE   90  <=> ASP   12  - THR   36 )                          
 216: 6c70-A vu5z-A    90 -  93 <=>   37 -  40   (VAL   92  - LYS   95  <=> SER   37  - PRO   40 )                          
 216: 6c70-A vu5z-A    96 -  99 <=>   47 -  50   (TYR   98  - LEU  101  <=> SER   47  - ALA   50 )                          
 216: 6c70-A vu5z-A   259 - 285 <=>   53 -  79   (ASP  345  - LYS  371  <=> ALA   53  - VAL   79 )                          
 216: 6c70-A vu5z-A   286 - 290 <=>   82 -  86   (VAL  372  - ASN  376  <=> ILE   82  - TYR   86 )                          
 217: 6c70-A vq9k-A    63 -  83 <=>   23 -  43   (ASP   65  - VAL   85  <=> ALA   23  - CYS   43 )                          
 217: 6c70-A vq9k-A    84 -  90 <=>   45 -  51   (LYS   86  - VAL   92  <=> THR   45  - GLY   51 )                          
 217: 6c70-A vq9k-A   261 - 281 <=>   52 -  72   (TYR  347  - TYR  367  <=> GLY   52  - SER   72 )                          
 218: 6c70-A vscs-A   157 - 160 <=>    4 -   7   (ARG  174  - ILE  177  <=> GLY    4  - GLU    7 )                          
 218: 6c70-A vscs-A   189 - 193 <=>    9 -  13   (MET  206  - ASN  210  <=> THR    9  - LEU   13 )                          
 218: 6c70-A vscs-A   195 - 198 <=>   14 -  17   (LEU  212  - LEU  215  <=> SER   14  - ARG   17 )                          
 218: 6c70-A vscs-A   239 - 242 <=>   23 -  26   (ALA  325  - TYR  328  <=> LEU   23  - GLY   26 )                          
 218: 6c70-A vscs-A   244 - 259 <=>   53 -  68   (VAL  330  - ASP  345  <=> TYR   53  - ASP   68 )                          
 218: 6c70-A vscs-A   261 - 283 <=>   69 -  91   (TYR  347  - ALA  369  <=> SER   69  - ASN   91 )                          
 218: 6c70-A vscs-A   292 - 331 <=>   94 - 133   (TYR  378  - CYS  417  <=> PRO   94  - VAL  133 )                          
 218: 6c70-A vscs-A   344 - 355 <=>  136 - 147   (VAL  430  - MET  441  <=> ALA  136  - TYR  147 )                          
 218: 6c70-A vscs-A   363 - 366 <=>  152 - 155   (PHE  449  - SER  452  <=> ARG  152  - GLU  155 )                          
 218: 6c70-A vscs-A   369 - 388 <=>  156 - 175   (LEU  455  - LYS  474  <=> TRP  156  - GLN  175 )                          
 219: 6c70-A vpbw-A    63 -  91 <=>  199 - 227   (ASP   65  - ARG   93  <=> ARG  199  - GLY  227 )                          
 219: 6c70-A vpbw-A   260 - 275 <=>  229 - 244   (ALA  346  - THR  361  <=> ALA  229  - SER  244 )                          
 219: 6c70-A vpbw-A   277 - 280 <=>  245 - 248   (THR  363  - ALA  366  <=> VAL  245  - ALA  248 )                          
 219: 6c70-A vpbw-A   282 - 285 <=>  249 - 252   (GLN  368  - LYS  371  <=> LEU  249  - VAL  252 )                          
 219: 6c70-A vpbw-A   385 - 388 <=>  255 - 258   (VAL  471  - LYS  474  <=> VAL  255  - ALA  258 )                          
 220: 6c70-A vo93-A    63 -  88 <=>   13 -  38   (ASP   65  - PHE   90  <=> SER   13  - ALA   38 )                          
 220: 6c70-A vo93-A    90 -  93 <=>   39 -  42   (VAL   92  - LYS   95  <=> SER   39  - PRO   42 )                          
 220: 6c70-A vo93-A   260 - 287 <=>   44 -  71   (ALA  346  - ASN  373  <=> SER   44  - GLY   71 )                          
 220: 6c70-A vo93-A   291 - 294 <=>   76 -  79   (VAL  377  - ALA  380  <=> THR   76  - ARG   79 )                          
 220: 6c70-A vo93-A   323 - 330 <=>  106 - 113   (SER  409  - SER  416  <=> MET  106  - GLY  113 )                          
 220: 6c70-A vo93-A   355 - 358 <=>  131 - 134   (MET  441  - SER  444  <=> TRP  131  - ALA  134 )                          
 220: 6c70-A vo93-A   364 - 367 <=>  136 - 139   (THR  450  - LEU  453  <=> ALA  136  - ILE  139 )                          
 220: 6c70-A vo93-A   369 - 378 <=>  141 - 150   (LEU  455  - VAL  464  <=> VAL  141  - GLU  150 )                          
 221: 6c70-A vqs2-A    63 -  66 <=>    3 -   6   (ASP   65  - ASP   68  <=> TYR    3  - ILE    6 )                          
 221: 6c70-A vqs2-A    68 -  89 <=>    7 -  28   (LEU   70  - PRO   91  <=> ALA    7  - ALA   28 )                          
 221: 6c70-A vqs2-A    91 -  98 <=>   29 -  36   (ARG   93  - THR  100  <=> ASN   29  - THR   36 )                          
 221: 6c70-A vqs2-A   101 - 107 <=>   38 -  44   (ILE  103  - SER  109  <=> ALA   38  - ALA   44 )                          
 221: 6c70-A vqs2-A   242 - 260 <=>   45 -  63   (TYR  328  - ALA  346  <=> ASP   45  - GLN   63 )                          
 221: 6c70-A vqs2-A   261 - 286 <=>   67 -  92   (TYR  347  - VAL  372  <=> ALA   67  - ALA   92 )                          
 221: 6c70-A vqs2-A   287 - 290 <=>   95 -  98   (ASN  373  - ASN  376  <=> ALA   95  - LEU   98 )                          
 222: 6c70-A vqk2-A    59 -  62 <=>   20 -  23   (MET   61  - SER   64  <=> GLY   20  - SER   23 )                          
 222: 6c70-A vqk2-A    64 -  72 <=>   97 - 105   (ASP   66  - THR   74  <=> ALA   97  - ALA  105 )                          
 222: 6c70-A vqk2-A    75 -  78 <=>  106 - 109   (MET   77  - PHE   80  <=> VAL  106  - PRO  109 )                          
 222: 6c70-A vqk2-A    79 -  93 <=>  111 - 125   (LEU   81  - LYS   95  <=> LEU  111  - THR  125 )                          
 222: 6c70-A vqk2-A    95 -  98 <=>  126 - 129   (PHE   97  - THR  100  <=> ASN  126  - GLY  129 )                          
 222: 6c70-A vqk2-A   256 - 285 <=>  130 - 159   (ALA  342  - LYS  371  <=> LEU  130  - SER  159 )                          
 222: 6c70-A vqk2-A   286 - 290 <=>  162 - 166   (VAL  372  - ASN  376  <=> LEU  162  - ILE  166 )                          
 223: 6c70-A vrxh-A    64 -  77 <=>   27 -  40   (ASP   66  - PHE   79  <=> ALA   27  - THR   40 )                          
 223: 6c70-A vrxh-A    79 -  97 <=>   41 -  59   (LEU   81  - LYS   99  <=> VAL   41  - THR   59 )                          
 223: 6c70-A vrxh-A    99 - 102 <=>   60 -  63   (LEU  101  - TRP  104  <=> ASN   60  - GLY   63 )                          
 223: 6c70-A vrxh-A   253 - 290 <=>   65 - 102   (LEU  339  - ASN  376  <=> ASN   65  - THR  102 )                          
 223: 6c70-A vrxh-A   328 - 331 <=>  142 - 145   (ALA  414  - CYS  417  <=> HIS  142  - GLY  145 )                          
 224: 6c70-A vrzd-A    69 -  72 <=>   18 -  21   (THR   71  - THR   74  <=> TRP   18  - TRP   21 )                          
 224: 6c70-A vrzd-A    74 -  96 <=>   22 -  44   (THR   76  - TYR   98  <=> TRP   22  - ALA   44 )                          
 224: 6c70-A vrzd-A   259 - 281 <=>   46 -  68   (ASP  345  - TYR  367  <=> ALA   46  - VAL   68 )                          
 224: 6c70-A vrzd-A   285 - 288 <=>   85 -  88   (LYS  371  - GLY  374  <=> GLY   85  - HIS   88 )                          
 224: 6c70-A vrzd-A   292 - 295 <=>  119 - 122   (TYR  378  - THR  381  <=> VAL  119  - ARG  122 )                          
 225: 6c70-A vubz-A    69 -  75 <=>   30 -  36   (THR   71  - MET   77  <=> GLY   30  - ALA   36 )                          
 225: 6c70-A vubz-A   292 - 313 <=>   38 -  59   (TYR  378  - PHE  399  <=> PRO   38  - ASN   59 )                          
 225: 6c70-A vubz-A   316 - 319 <=>   60 -  63   (ARG  402  - GLU  405  <=> VAL   60  - GLY   63 )                          
 225: 6c70-A vubz-A   356 - 360 <=>   64 -  68   (SER  442  - ALA  446  <=> ARG   64  - TRP   68 )                          
 225: 6c70-A vubz-A   362 - 388 <=>   71 -  97   (PHE  448  - LYS  474  <=> PRO   71  - LEU   97 )                          
 226: 6c70-A vs0f-A    45 -  48 <=>  126 - 129   (LEU   47  - LEU   50  <=> ILE  126  - ASP  129 )                          
 226: 6c70-A vs0f-A    51 -  60 <=>  132 - 141   (TYR   53  - MET   62  <=> GLY  132  - LEU  141 )                          
 226: 6c70-A vs0f-A    62 -  65 <=>  143 - 146   (SER   64  - VAL   67  <=> ALA  143  - GLY  146 )                          
 226: 6c70-A vs0f-A    68 -  87 <=>  147 - 166   (LEU   70  - TYR   89  <=> ASP  147  - ALA  166 )                          
 226: 6c70-A vs0f-A   264 - 283 <=>  167 - 186   (ALA  350  - ALA  369  <=> ARG  167  - GLY  186 )                          
 226: 6c70-A vs0f-A   292 - 311 <=>  187 - 206   (TYR  378  - CYS  397  <=> ASP  187  - ALA  206 )                          
 226: 6c70-A vs0f-A   370 - 376 <=>  207 - 213   (PHE  456  - ALA  462  <=> GLU  207  - ARG  213 )                          
 227: 6c70-A vrxu-A    33 -  37 <=>    1 -   5   (LYS   35  - ARG   39  <=> MET    1  - LEU    5 )                          
 227: 6c70-A vrxu-A    64 -  74 <=>   31 -  41   (ASP   66  - THR   76  <=> HIS   31  - ILE   41 )                          
 227: 6c70-A vrxu-A    76 -  89 <=>   42 -  55   (LEU   78  - PRO   91  <=> HIS   42  - GLU   55 )                          
 227: 6c70-A vrxu-A    91 -  94 <=>   56 -  59   (ARG   93  - ILE   96  <=> VAL   56  - PRO   59 )                          
 227: 6c70-A vrxu-A   257 - 284 <=>   60 -  87   (VAL  343  - THR  370  <=> SER   60  - ARG   87 )                          
 227: 6c70-A vrxu-A   285 - 290 <=>   89 -  94   (LYS  371  - ASN  376  <=> LEU   89  - GLY   94 )                          
 228: 6c70-A vrre-A    49 -  61 <=>    1 -  13   (LEU   51  - GLU   63  <=> MET    1  - LEU   13 )                          
 228: 6c70-A vrre-A    63 -  66 <=>  183 - 186   (ASP   65  - ASP   68  <=> ILE  183  - MET  186 )                          
 228: 6c70-A vrre-A    69 -  92 <=>  187 - 210   (THR   71  - SER   94  <=> GLN  187  - THR  210 )                          
 228: 6c70-A vrre-A   260 - 282 <=>  213 - 235   (ALA  346  - GLN  368  <=> SER  213  - LEU  235 )                          
 229: 6c70-A vpu2-A    54 -  57 <=>   16 -  19   (MET   56  - ASN   59  <=> SER   16  - GLY   19 )                          
 229: 6c70-A vpu2-A    59 -  63 <=>   20 -  24   (MET   61  - ASP   65  <=> ARG   20  - CYS   24 )                          
 229: 6c70-A vpu2-A    64 -  77 <=>   89 - 102   (ASP   66  - PHE   79  <=> GLU   89  - MET  102 )                          
 229: 6c70-A vpu2-A    79 -  97 <=>  103 - 121   (LEU   81  - LYS   99  <=> PRO  103  - THR  121 )                          
 229: 6c70-A vpu2-A    99 - 102 <=>  122 - 125   (LEU  101  - TRP  104  <=> ASN  122  - GLY  125 )                          
 229: 6c70-A vpu2-A   253 - 284 <=>  127 - 158   (LEU  339  - THR  370  <=> ASN  127  - ALA  158 )                          
 229: 6c70-A vpu2-A   285 - 290 <=>  160 - 165   (LYS  371  - ASN  376  <=> VAL  160  - PRO  165 )                          
 230: 6c70-A vrzz-A    65 -  89 <=>   31 -  55   (VAL   67  - PRO   91  <=> GLN   31  - ALA   55 )                          
 230: 6c70-A vrzz-A    91 -  97 <=>   56 -  62   (ARG   93  - LYS   99  <=> ALA   56  - SER   62 )                          
 230: 6c70-A vrzz-A   242 - 286 <=>   68 - 112   (TYR  328  - VAL  372  <=> ALA   68  - GLU  112 )                          
 230: 6c70-A vrzz-A   287 - 290 <=>  115 - 118   (ASN  373  - ASN  376  <=> GLU  115  - ASN  118 )                          
 231: 6c70-A vsf4-A    53 -  63 <=>    1 -  11   (MET   55  - ASP   65  <=> MET    1  - ILE   11 )                          
 231: 6c70-A vsf4-A    64 -  86 <=>   13 -  35   (ASP   66  - ILE   88  <=> SER   13  - GLY   35 )                          
 231: 6c70-A vsf4-A    88 -  91 <=>   36 -  39   (PHE   90  - ARG   93  <=> PRO   36  - SER   39 )                          
 231: 6c70-A vsf4-A   244 - 247 <=>   55 -  58   (VAL  330  - HIS  333  <=> PRO   55  - GLU   58 )                          
 231: 6c70-A vsf4-A   254 - 257 <=>   61 -  64   (VAL  340  - VAL  343  <=> PRO   61  - PRO   64 )                          
 231: 6c70-A vsf4-A   260 - 281 <=>   65 -  86   (ALA  346  - TYR  367  <=> LEU   65  - GLY   86 )                          
 231: 6c70-A vsf4-A   384 - 388 <=>   88 -  92   (LEU  470  - LYS  474  <=> PRO   88  - SER   92 )                          
 232: 6c70-A vsc4-A    71 -  93 <=>    1 -  23   (ASN   73  - LYS   95  <=> MET    1  - TYR   23 )                          
 232: 6c70-A vsc4-A    96 -  99 <=>   24 -  27   (TYR   98  - LEU  101  <=> LEU   24  - VAL   27 )                          
 232: 6c70-A vsc4-A   259 - 280 <=>   29 -  50   (ASP  345  - ALA  366  <=> PHE   29  - TRP   50 )                          
 232: 6c70-A vsc4-A   283 - 286 <=>   51 -  54   (ALA  369  - VAL  372  <=> THR   51  - HIS   54 )                          
 232: 6c70-A vsc4-A   308 - 319 <=>   64 -  75   (PHE  394  - GLU  405  <=> TRP   64  - GLY   75 )                          
 232: 6c70-A vsc4-A   322 - 325 <=>   76 -  79   (SER  408  - MET  411  <=> PRO   76  - THR   79 )                          
 232: 6c70-A vsc4-A   328 - 334 <=>   80 -  86   (ALA  414  - TYR  420  <=> TRP   80  - GLU   86 )                          
 233: 6c70-A vsqv-A    65 -  91 <=>   12 -  38   (VAL   67  - ARG   93  <=> THR   12  - GLN   38 )                          
 233: 6c70-A vsqv-A   263 - 287 <=>   40 -  64   (VAL  349  - ASN  373  <=> ASN   40  - LEU   64 )                          
 234: 6c70-A vrtt-A    63 -  66 <=>   13 -  16   (ASP   65  - ASP   68  <=> LEU   13  - ALA   16 )                          
 234: 6c70-A vrtt-A    69 -  95 <=>   17 -  43   (THR   71  - PHE   97  <=> THR   17  - LEU   43 )                          
 234: 6c70-A vrtt-A   257 - 280 <=>   44 -  67   (VAL  343  - ALA  366  <=> SER   44  - VAL   67 )                          
 235: 6c70-A vqsz-A    29 -  63 <=>   25 -  59   (SER   31  - ASP   65  <=> THR   25  - ASP   59 )                          
 235: 6c70-A vqsz-A    64 -  92 <=>   67 -  95   (ASP   66  - SER   94  <=> ARG   67  - VAL   95 )                          
 235: 6c70-A vqsz-A    96 -  99 <=>  107 - 110   (TYR   98  - LEU  101  <=> HIS  107  - VAL  110 )                          
 235: 6c70-A vqsz-A   259 - 268 <=>  113 - 122   (ASP  345  - HIS  354  <=> PHE  113  - SER  122 )                          
 235: 6c70-A vqsz-A   269 - 279 <=>  124 - 134   (MET  355  - LEU  365  <=> THR  124  - MET  134 )                          
 235: 6c70-A vqsz-A   307 - 310 <=>  166 - 169   (VAL  393  - PHE  396  <=> SER  166  - SER  169 )                          
 236: 6c70-A vr3h-A    63 -  93 <=>    1 -  31   (ASP   65  - LYS   95  <=> MET    1  - ARG   31 )                          
 236: 6c70-A vr3h-A   102 - 105 <=>   34 -  37   (TRP  104  - PRO  107  <=> LEU   34  - PRO   37 )                          
 236: 6c70-A vr3h-A   246 - 259 <=>   38 -  51   (ARG  332  - ASP  345  <=> SER   38  - ALA   51 )                          
 236: 6c70-A vr3h-A   261 - 280 <=>   52 -  71   (TYR  347  - ALA  366  <=> LEU   52  - ARG   71 )                          
 236: 6c70-A vr3h-A   283 - 290 <=>   72 -  79   (ALA  369  - ASN  376  <=> PRO   72  - TRP   79 )                          
 237: 6c70-A vuur-A    63 -  90 <=>    2 -  29   (ASP   65  - VAL   92  <=> VAL    2  - VAL   29 )                          
 237: 6c70-A vuur-A    92 -  95 <=>   31 -  34   (SER   94  - PHE   97  <=> ASN   31  - GLU   34 )                          
 237: 6c70-A vuur-A   259 - 288 <=>   37 -  66   (ASP  345  - GLY  374  <=> VAL   37  - GLY   66 )                          
 238: 6c70-A vunk-A    69 -  89 <=>   14 -  34   (THR   71  - PRO   91  <=> SER   14  - ALA   34 )                          
 238: 6c70-A vunk-A    91 -  94 <=>   35 -  38   (ARG   93  - ILE   96  <=> ASP   35  - VAL   38 )                          
 238: 6c70-A vunk-A   259 - 277 <=>   39 -  57   (ASP  345  - THR  363  <=> ASN   39  - ALA   57 )                          
 238: 6c70-A vunk-A   280 - 283 <=>   58 -  61   (ALA  366  - ALA  369  <=> PRO   58  - SER   61 )                          
 238: 6c70-A vunk-A   300 - 307 <=>   65 -  72   (LEU  386  - VAL  393  <=> ALA   65  - ARG   72 )                          
 238: 6c70-A vunk-A   316 - 319 <=>  473 - 476   (ARG  402  - GLU  405  <=> SER  473  - SER  476 )                          
 238: 6c70-A vunk-A   322 - 325 <=>  477 - 480   (SER  408  - MET  411  <=> ALA  477  - VAL  480 )                          
 238: 6c70-A vunk-A   330 - 333 <=>  481 - 484   (SER  416  - TRP  419  <=> SER  481  - ALA  484 )                          
 238: 6c70-A vunk-A   336 - 339 <=>  485 - 488   (GLY  422  - GLU  425  <=> THR  485  - PRO  488 )                          
 238: 6c70-A vunk-A   364 - 367 <=>  509 - 512   (THR  450  - LEU  453  <=> SER  509  - PRO  512 )                          
 239: 6c70-A vs1z-A    10 -  13 <=>   22 -  25   (LEU   12  - ASN   15  <=> ALA   22  - VAL   25 )                          
 239: 6c70-A vs1z-A    16 -  19 <=>   47 -  50   (VAL   18  - GLY   21  <=> GLY   47  - THR   50 )                          
 239: 6c70-A vs1z-A    24 -  28 <=>   52 -  56   (MET   26  - TYR   30  <=> ILE   52  - ILE   56 )                          
 239: 6c70-A vs1z-A    32 -  37 <=>  158 - 163   (LYS   34  - ARG   39  <=> VAL  158  - THR  163 )                          
 239: 6c70-A vs1z-A    73 -  94 <=>  212 - 233   (ILE   75  - ILE   96  <=> PRO  212  - TYR  233 )                          
 239: 6c70-A vs1z-A   259 - 277 <=>  235 - 253   (ASP  345  - THR  363  <=> PRO  235  - ARG  253 )                          
 239: 6c70-A vs1z-A   312 - 322 <=>  297 - 307   (ILE  398  - SER  408  <=> GLY  297  - GLY  307 )                          
 239: 6c70-A vs1z-A   325 - 329 <=>  487 - 491   (MET  411  - TYR  415  <=> ASP  487  - ALA  491 )                          
 240: 6c70-A vu1u-A    64 -  93 <=>   12 -  41   (ASP   66  - LYS   95  <=> ALA   12  - GLY   41 )                          
 240: 6c70-A vu1u-A    95 -  98 <=>   43 -  46   (PHE   97  - THR  100  <=> TRP   43  - PRO   46 )                          
 240: 6c70-A vu1u-A   256 - 286 <=>   47 -  77   (ALA  342  - VAL  372  <=> SER   47  - THR   77 )                          
 240: 6c70-A vu1u-A   287 - 290 <=>   80 -  83   (ASN  373  - ASN  376  <=> ALA   80  - TYR   83 )                          
 240: 6c70-A vu1u-A   304 - 307 <=>  154 - 157   (LEU  390  - VAL  393  <=> ALA  154  - ARG  157 )                          
 241: 6c70-A vt3g-A    63 -  90 <=>   59 -  86   (ASP   65  - VAL   92  <=> ALA   59  - ARG   86 )                          
 241: 6c70-A vt3g-A    91 -  94 <=>   90 -  93   (ARG   93  - ILE   96  <=> PRO   90  - HIS   93 )                          
 241: 6c70-A vt3g-A   256 - 286 <=>   94 - 124   (ALA  342  - VAL  372  <=> ASP   94  - LEU  124 )                          
 241: 6c70-A vt3g-A   293 - 297 <=>  125 - 129   (ALA  379  - ILE  383  <=> PRO  125  - ALA  129 )                          
 241: 6c70-A vt3g-A   299 - 314 <=>  130 - 145   (TYR  385  - GLY  400  <=> TYR  130  - GLU  145 )                          
 242: 6c70-A vour-A    63 -  66 <=>    3 -   6   (ASP   65  - ASP   68  <=> PHE    3  - VAL    6 )                          
 242: 6c70-A vour-A    68 -  89 <=>    7 -  28   (LEU   70  - PRO   91  <=> ALA    7  - ALA   28 )                          
 242: 6c70-A vour-A    91 - 102 <=>   29 -  40   (ARG   93  - TRP  104  <=> GLY   29  - LEU   40 )                          
 242: 6c70-A vour-A   104 - 107 <=>   41 -  44   (ASN  106  - SER  109  <=> ALA   41  - ALA   44 )                          
 242: 6c70-A vour-A   242 - 260 <=>   45 -  63   (TYR  328  - ALA  346  <=> ASP   45  - GLN   63 )                          
 242: 6c70-A vour-A   261 - 286 <=>   67 -  92   (TYR  347  - VAL  372  <=> ALA   67  - ALA   92 )                          
 242: 6c70-A vour-A   287 - 290 <=>   95 -  98   (ASN  373  - ASN  376  <=> VAL   95  - THR   98 )                          
 242: 6c70-A vour-A   335 - 338 <=>  238 - 241   (ASP  421  - GLU  424  <=> THR  238  - THR  241 )                          
 243: 6c70-A vqa2-A    63 -  66 <=>    3 -   6   (ASP   65  - ASP   68  <=> TYR    3  - ALA    6 )                          
 243: 6c70-A vqa2-A    68 -  89 <=>    7 -  28   (LEU   70  - PRO   91  <=> VAL    7  - ALA   28 )                          
 243: 6c70-A vqa2-A    91 -  99 <=>   29 -  37   (ARG   93  - LEU  101  <=> ASN   29  - THR   37 )                          
 243: 6c70-A vqa2-A   101 - 107 <=>   38 -  44   (ILE  103  - SER  109  <=> ASP   38  - ALA   44 )                          
 243: 6c70-A vqa2-A   242 - 260 <=>   45 -  63   (TYR  328  - ALA  346  <=> ASP   45  - GLN   63 )                          
 243: 6c70-A vqa2-A   261 - 286 <=>   67 -  92   (TYR  347  - VAL  372  <=> ALA   67  - ALA   92 )                          
 243: 6c70-A vqa2-A   287 - 290 <=>   95 -  98   (ASN  373  - ASN  376  <=> ALA   95  - ALA   98 )                          
 244: 6c70-A vsb2-A     5 -  11 <=>   27 -  33   (GLY    7  - LEU   13  <=> LYS   27  - GLY   33 )                          
 244: 6c70-A vsb2-A    14 -  19 <=>   36 -  41   (ILE   16  - GLY   21  <=> PHE   36  - ALA   41 )                          
 244: 6c70-A vsb2-A    38 -  42 <=>   45 -  49   (ILE   40  - VAL   44  <=> THR   45  - THR   49 )                          
 244: 6c70-A vsb2-A   104 - 107 <=>   76 -  79   (ASN  106  - SER  109  <=> GLU   76  - PHE   79 )                          
 244: 6c70-A vsb2-A   108 - 111 <=>   81 -  84   (HIS  110  - PHE  113  <=> ASP   81  - GLY   84 )                          
 244: 6c70-A vsb2-A   113 - 142 <=>   85 - 114   (GLU  115  - ILE  144  <=> ARG   85  - TYR  114 )                          
 244: 6c70-A vsb2-A   143 - 146 <=>  116 - 119   (SER  145  - GLY  148  <=> LEU  116  - ARG  119 )                          
 244: 6c70-A vsb2-A   173 - 176 <=>  121 - 124   (GLY  190  - PHE  193  <=> PRO  121  - SER  124 )                          
 244: 6c70-A vsb2-A   178 - 210 <=>  125 - 157   (LEU  195  - LEU  227  <=> LEU  125  - PHE  157 )                          
 244: 6c70-A vsb2-A   248 - 251 <=>  159 - 162   (LYS  334  - VAL  337  <=> ASP  159  - ALA  162 )                          
 244: 6c70-A vsb2-A   254 - 278 <=>  165 - 189   (VAL  340  - LEU  364  <=> PRO  165  - GLY  189 )                          
 244: 6c70-A vsb2-A   376 - 388 <=>  190 - 202   (ALA  462  - LYS  474  <=> ASN  190  - ALA  202 )                          
 245: 6c70-A vt9m-A     8 -  13 <=>   10 -  15   (ALA   10  - ASN   15  <=> PRO   10  - VAL   15 )                          
 245: 6c70-A vt9m-A    27 -  32 <=>   19 -  24   (TYR   29  - LYS   34  <=> SER   19  - LEU   24 )                          
 245: 6c70-A vt9m-A    34 -  62 <=>   69 -  97   (PHE   36  - SER   64  <=> GLY   69  - ARG   97 )                          
 245: 6c70-A vt9m-A    64 -  94 <=>  121 - 151   (ASP   66  - ILE   96  <=> VAL  121  - THR  151 )                          
 245: 6c70-A vt9m-A   259 - 284 <=>  152 - 177   (ASP  345  - THR  370  <=> GLY  152  - ILE  177 )                          
 245: 6c70-A vt9m-A   285 - 290 <=>  179 - 184   (LYS  371  - ASN  376  <=> ALA  179  - CYS  184 )                          
 246: 6c70-A vs6p-A    63 -  97 <=>    4 -  38   (ASP   65  - LYS   99  <=> GLY    4  - LEU   38 )                          
 246: 6c70-A vs6p-A    99 - 102 <=>   40 -  43   (LEU  101  - TRP  104  <=> GLY   40  - TRP   43 )                          
 246: 6c70-A vs6p-A   247 - 286 <=>   45 -  84   (HIS  333  - VAL  372  <=> GLY   45  - GLU   84 )                          
 246: 6c70-A vs6p-A   287 - 290 <=>   87 -  90   (ASN  373  - ASN  376  <=> ARG   87  - MET   90 )                          
 246: 6c70-A vs6p-A   382 - 386 <=>  141 - 145   (MET  468  - GLN  472  <=> HIS  141  - SER  145 )                          
 247: 6c70-A vuux-A    63 -  66 <=>    4 -   7   (ASP   65  - ASP   68  <=> GLN    4  - THR    7 )                          
 247: 6c70-A vuux-A    68 -  86 <=>   57 -  75   (LEU   70  - ILE   88  <=> LEU   57  - ALA   75 )                          
 247: 6c70-A vuux-A    90 -  93 <=>   76 -  79   (VAL   92  - LYS   95  <=> ARG   76  - GLY   79 )                          
 247: 6c70-A vuux-A   257 - 281 <=>   80 - 104   (VAL  343  - TYR  367  <=> THR   80  - LEU  104 )                          
 247: 6c70-A vuux-A   284 - 290 <=>  105 - 111   (THR  370  - ASN  376  <=> PRO  105  - ASP  111 )                          
 248: 6c70-A vo36-A   264 - 314 <=>    1 -  51   (ALA  350  - GLY  400  <=> MET    1  - THR   51 )                          
 248: 6c70-A vo36-A   316 - 319 <=>   52 -  55   (ARG  402  - GLU  405  <=> SER   52  - HIS   55 )                          
 248: 6c70-A vo36-A   353 - 358 <=>  239 - 244   (LYS  439  - SER  444  <=> ASP  239  - SER  244 )                          
 248: 6c70-A vo36-A   364 - 388 <=>  246 - 270   (THR  450  - LYS  474  <=> VAL  246  - GLU  270 )                          
 249: 6c70-A vpws-A    66 -  94 <=>    1 -  29   (ASP   68  - ILE   96  <=> MET    1  - ALA   29 )                          
 249: 6c70-A vpws-A    96 -  99 <=>   30 -  33   (TYR   98  - LEU  101  <=> SER   30  - ASP   33 )                          
 249: 6c70-A vpws-A   261 - 286 <=>   40 -  65   (TYR  347  - VAL  372  <=> SER   40  - LYS   65 )                          
 249: 6c70-A vpws-A   288 - 291 <=>   68 -  71   (GLY  374  - VAL  377  <=> GLU   68  - THR   71 )                          
 249: 6c70-A vpws-A   297 - 302 <=>   74 -  79   (ILE  383  - TYR  388  <=> GLU   74  - GLU   79 )                          
 249: 6c70-A vpws-A   304 - 307 <=>   80 -  83   (LEU  390  - VAL  393  <=> ILE   80  - LEU   83 )                          
 249: 6c70-A vpws-A   357 - 362 <=>   91 -  96   (ILE  443  - PHE  448  <=> HIS   91  - LEU   96 )                          
 250: 6c70-A vsq1-A     2 -   5 <=>   49 -  52   (LYS    4  - GLY    7  <=> ALA   49  - GLU   52 )                          
 250: 6c70-A vsq1-A     7 -  22 <=>   53 -  68   (VAL    9  - HIS   24  <=> GLN   53  - HIS   68 )                          
 250: 6c70-A vsq1-A    27 -  30 <=>  128 - 131   (TYR   29  - GLU   32  <=> VAL  128  - ARG  131 )                          
 250: 6c70-A vsq1-A    33 -  41 <=>  134 - 142   (LYS   35  - ILE   43  <=> ASN  134  - PHE  142 )                          
 250: 6c70-A vsq1-A    42 -  62 <=>  144 - 164   (VAL   44  - SER   64  <=> LEU  144  - LEU  164 )                          
 250: 6c70-A vsq1-A    63 -  89 <=>  173 - 199   (ASP   65  - PRO   91  <=> PRO  173  - ALA  199 )                          
 250: 6c70-A vsq1-A    93 -  96 <=>  211 - 214   (LYS   95  - TYR   98  <=> GLY  211  - THR  214 )                          
 250: 6c70-A vsq1-A   257 - 276 <=>  215 - 234   (VAL  343  - LEU  362  <=> ASN  215  - TRP  234 )                          
 250: 6c70-A vsq1-A   277 - 282 <=>  238 - 243   (THR  363  - GLN  368  <=> VAL  238  - GLY  243 )                          
 251: 6c70-A vo8o-A    64 -  87 <=>   34 -  57   (ASP   66  - TYR   89  <=> GLY   34  - ALA   57 )                          
 251: 6c70-A vo8o-A   261 - 289 <=>   60 -  88   (TYR  347  - VAL  375  <=> GLY   60  - ALA   88 )                          
 252: 6c70-A vqpv-A     4 -   9 <=>   43 -  48   (GLN    6  - ASP   11  <=> TYR   43  - ASN   48 )                          
 252: 6c70-A vqpv-A    57 -  63 <=>   83 -  89   (ASN   59  - ASP   65  <=> LEU   83  - VAL   89 )                          
 252: 6c70-A vqpv-A    65 -  95 <=>  242 - 272   (VAL   67  - PHE   97  <=> THR  242  - ASP  272 )                          
 252: 6c70-A vqpv-A   256 - 259 <=>  274 - 277   (ALA  342  - ASP  345  <=> GLY  274  - PHE  277 )                          
 252: 6c70-A vqpv-A   261 - 283 <=>  278 - 300   (TYR  347  - ALA  369  <=> ALA  278  - PHE  300 )                          
 252: 6c70-A vqpv-A   284 - 288 <=>  302 - 306   (THR  370  - GLY  374  <=> ARG  302  - SER  306 )                          
 252: 6c70-A vqpv-A   303 - 310 <=>  316 - 323   (THR  389  - PHE  396  <=> ALA  316  - ALA  323 )                          
 252: 6c70-A vqpv-A   323 - 332 <=>  649 - 658   (SER  409  - HIS  418  <=> ARG  649  - ALA  658 )                          
 252: 6c70-A vqpv-A   334 - 338 <=>  659 - 663   (TYR  420  - GLU  424  <=> GLY  659  - GLY  663 )                          
 253: 6c70-A vrk7-A    63 -  66 <=>    3 -   6   (ASP   65  - ASP   68  <=> HIS    3  - THR    6 )                          
 253: 6c70-A vrk7-A    68 -  95 <=>    7 -  34   (LEU   70  - PHE   97  <=> ASP    7  - ALA   34 )                          
 253: 6c70-A vrk7-A   256 - 259 <=>   35 -  38   (ALA  342  - ASP  345  <=> TYR   35  - ASP   38 )                          
 253: 6c70-A vrk7-A   261 - 286 <=>   39 -  64   (TYR  347  - VAL  372  <=> VAL   39  - THR   64 )                          
 253: 6c70-A vrk7-A   287 - 290 <=>   67 -  70   (ASN  373  - ASN  376  <=> SER   67  - VAL   70 )                          
 253: 6c70-A vrk7-A   370 - 375 <=>   88 -  93   (PHE  456  - GLY  461  <=> PHE   88  - THR   93 )                          
 254: 6c70-A vtoh-A    58 -  61 <=>    1 -   4   (LEU   60  - GLU   63  <=> MET    1  - THR    4 )                          
 254: 6c70-A vtoh-A    63 -  66 <=>   13 -  16   (ASP   65  - ASP   68  <=> PHE   13  - ALA   16 )                          
 254: 6c70-A vtoh-A    68 -  89 <=>   17 -  38   (LEU   70  - PRO   91  <=> VAL   17  - ALA   38 )                          
 254: 6c70-A vtoh-A    91 -  99 <=>   39 -  47   (ARG   93  - LEU  101  <=> THR   39  - VAL   47 )                          
 254: 6c70-A vtoh-A   101 - 107 <=>   48 -  54   (ILE  103  - SER  109  <=> GLN   48  - GLN   54 )                          
 254: 6c70-A vtoh-A   242 - 260 <=>   55 -  73   (TYR  328  - ALA  346  <=> ASP   55  - GLN   73 )                          
 254: 6c70-A vtoh-A   261 - 286 <=>   77 - 102   (TYR  347  - VAL  372  <=> ALA   77  - ALA  102 )                          
 254: 6c70-A vtoh-A   287 - 290 <=>  105 - 108   (ASN  373  - ASN  376  <=> ALA  105  - LEU  108 )                          
 255: 6c70-A vryz-A    63 -  66 <=>    3 -   6   (ASP   65  - ASP   68  <=> PHE    3  - VAL    6 )                          
 255: 6c70-A vryz-A    68 -  93 <=>    7 -  32   (LEU   70  - LYS   95  <=> ARG    7  - ALA   32 )                          
 255: 6c70-A vryz-A    95 - 101 <=>   33 -  39   (PHE   97  - ILE  103  <=> ALA   33  - VAL   39 )                          
 255: 6c70-A vryz-A   103 - 108 <=>   40 -  45   (ASN  105  - HIS  110  <=> LEU   40  - ASP   45 )                          
 255: 6c70-A vryz-A   252 - 286 <=>   58 -  92   (ARG  338  - VAL  372  <=> HIS   58  - ALA   92 )                          
 255: 6c70-A vryz-A   287 - 290 <=>   95 -  98   (ASN  373  - ASN  376  <=> ALA   95  - LEU   98 )                          
 255: 6c70-A vryz-A   315 - 319 <=>  279 - 283   (ASN  401  - GLU  405  <=> VAL  279  - ALA  283 )                          
 255: 6c70-A vryz-A   322 - 325 <=>  284 - 287   (SER  408  - MET  411  <=> ARG  284  - SER  287 )                          
 255: 6c70-A vryz-A   330 - 335 <=>  289 - 294   (SER  416  - ASP  421  <=> THR  289  - THR  294 )                          
 256: 6c70-A vsj9-A     1 -   4 <=>    6 -   9   (PHE    3  - GLN    6  <=> ASP    6  - LEU    9 )                          
 256: 6c70-A vsj9-A    29 -  33 <=>   70 -  74   (SER   31  - LYS   35  <=> TYR   70  - PHE   74 )                          
 256: 6c70-A vsj9-A    64 -  98 <=>  121 - 155   (ASP   66  - THR  100  <=> LEU  121  - PHE  155 )                          
 256: 6c70-A vsj9-A   100 - 103 <=>  156 - 159   (ALA  102  - ASN  105  <=> ASN  156  - LEU  159 )                          
 256: 6c70-A vsj9-A   261 - 286 <=>  168 - 193   (TYR  347  - VAL  372  <=> TRP  168  - VAL  193 )                          
 256: 6c70-A vsj9-A   287 - 290 <=>  195 - 198   (ASN  373  - ASN  376  <=> GLU  195  - GLN  198 )                          
 257: 6c70-A vsuz-A    61 -  64 <=>   10 -  13   (GLU   63  - ASP   66  <=> ILE   10  - SER   13 )                          
 257: 6c70-A vsuz-A    69 -  91 <=>  180 - 202   (THR   71  - ARG   93  <=> ASN  180  - GLY  202 )                          
 257: 6c70-A vsuz-A   261 - 282 <=>  204 - 225   (TYR  347  - GLN  368  <=> ARG  204  - SER  225 )                          
 257: 6c70-A vsuz-A   283 - 290 <=>  250 - 257   (ALA  369  - ASN  376  <=> GLY  250  - GLY  257 )                          
 257: 6c70-A vsuz-A   315 - 328 <=>  389 - 402   (ASN  401  - ALA  414  <=> THR  389  - PRO  402 )                          
 257: 6c70-A vsuz-A   336 - 339 <=>  406 - 409   (GLY  422  - GLU  425  <=> GLU  406  - GLN  409 )                          
 258: 6c70-A vq4l-A    66 -  89 <=>    5 -  28   (ASP   68  - PRO   91  <=> THR    5  - GLN   28 )                          
 258: 6c70-A vq4l-A    91 - 102 <=>   29 -  40   (ARG   93  - TRP  104  <=> ASN   29  - VAL   40 )                          
 258: 6c70-A vq4l-A   104 - 107 <=>   41 -  44   (ASN  106  - SER  109  <=> PRO   41  - ALA   44 )                          
 258: 6c70-A vq4l-A   242 - 260 <=>   45 -  63   (TYR  328  - ALA  346  <=> ASP   45  - GLN   63 )                          
 258: 6c70-A vq4l-A   261 - 286 <=>   67 -  92   (TYR  347  - VAL  372  <=> ALA   67  - ALA   92 )                          
 258: 6c70-A vq4l-A   287 - 290 <=>   95 -  98   (ASN  373  - ASN  376  <=> ALA   95  - ALA   98 )                          
 259: 6c70-A vu05-A    65 -  89 <=>   44 -  68   (VAL   67  - PRO   91  <=> PRO   44  - ARG   68 )                          
 259: 6c70-A vu05-A    90 -  98 <=>   71 -  79   (VAL   92  - THR  100  <=> PHE   71  - VAL   79 )                          
 259: 6c70-A vu05-A   256 - 279 <=>   80 - 103   (ALA  342  - LEU  365  <=> PRO   80  - TRP  103 )                          
 259: 6c70-A vu05-A   285 - 289 <=>  107 - 111   (LYS  371  - VAL  375  <=> PRO  107  - TRP  111 )                          
 259: 6c70-A vu05-A   293 - 302 <=>  191 - 200   (ALA  379  - TYR  388  <=> MET  191  - ILE  200 )                          
 259: 6c70-A vu05-A   323 - 326 <=>  228 - 231   (SER  409  - GLU  412  <=> TYR  228  - SER  231 )                          
 259: 6c70-A vu05-A   331 - 334 <=>  244 - 247   (CYS  417  - TYR  420  <=> PRO  244  - GLY  247 )                          
 260: 6c70-A vu15-A    63 -  92 <=>    1 -  30   (ASP   65  - SER   94  <=> MET    1  - GLY   30 )                          
 260: 6c70-A vu15-A   260 - 282 <=>   32 -  54   (ALA  346  - GLN  368  <=> SER   32  - LEU   54 )                          
 260: 6c70-A vu15-A   296 - 299 <=>   55 -  58   (VAL  382  - TYR  385  <=> SER   55  - GLU   58 )                          
 261: 6c70-A vrf1-A    63 -  90 <=>   40 -  67   (ASP   65  - VAL   92  <=> PRO   40  - GLY   67 )                          
 261: 6c70-A vrf1-A    92 -  95 <=>   68 -  71   (SER   94  - PHE   97  <=> ALA   68  - ILE   71 )                          
 261: 6c70-A vrf1-A   259 - 268 <=>   72 -  81   (ASP  345  - HIS  354  <=> ALA   72  - THR   81 )                          
 261: 6c70-A vrf1-A   271 - 274 <=>   82 -  85   (THR  357  - ILE  360  <=> PRO   82  - ALA   85 )                          
 262: 6c70-A vtb0-A   287 - 317 <=>    3 -  33   (ASN  373  - LEU  403  <=> VAL    3  - LYS   33 )                          
 262: 6c70-A vtb0-A   318 - 322 <=>   35 -  39   (ILE  404  - SER  408  <=> ALA   35  - GLU   39 )                          
 262: 6c70-A vtb0-A   351 - 357 <=>   40 -  46   (CYS  437  - ILE  443  <=> SER   40  - THR   46 )                          
 262: 6c70-A vtb0-A   364 - 383 <=>   49 -  68   (THR  450  - VAL  469  <=> LEU   49  - ASN   68 )                          
 262: 6c70-A vtb0-A   385 - 388 <=>   69 -  72   (VAL  471  - LYS  474  <=> SER   69  - SER   72 )                          
 263: 6c70-A vr16-A    62 -  95 <=>   50 -  83   (SER   64  - PHE   97  <=> VAL   50  - ASP   83 )                          
 263: 6c70-A vr16-A   259 - 274 <=>   85 - 100   (ASP  345  - ILE  360  <=> LYS   85  - PHE  100 )                          
 263: 6c70-A vr16-A   322 - 326 <=>  118 - 122   (SER  408  - GLU  412  <=> TRP  118  - SER  122 )                          
 263: 6c70-A vr16-A   382 - 388 <=>  139 - 145   (MET  468  - LYS  474  <=> LEU  139  - GLY  145 )                          
 264: 6c70-A vt97-A   166 - 169 <=>    1 -   4   (PHE  183  - MET  186  <=> MET    1  - ARG    4 )                          
 264: 6c70-A vt97-A   289 - 315 <=>   13 -  39   (VAL  375  - ASN  401  <=> ARG   13  - THR   39 )                          
 264: 6c70-A vt97-A   317 - 330 <=>   40 -  53   (LEU  403  - SER  416  <=> VAL   40  - LEU   53 )                          
 264: 6c70-A vt97-A   331 - 334 <=>   55 -  58   (CYS  417  - TYR  420  <=> LEU   55  - THR   58 )                          
 264: 6c70-A vt97-A   335 - 339 <=>   60 -  64   (ASP  421  - GLU  425  <=> PHE   60  - THR   64 )                          
 264: 6c70-A vt97-A   362 - 367 <=>  196 - 201   (PHE  448  - LEU  453  <=> SER  196  - ALA  201 )                          
 264: 6c70-A vt97-A   369 - 388 <=>  202 - 221   (LEU  455  - LYS  474  <=> PRO  202  - LEU  221 )                          
 265: 6c70-A vqkl-A    63 -  89 <=>   15 -  41   (ASP   65  - PRO   91  <=> GLY   15  - GLU   41 )                          
 265: 6c70-A vqkl-A    91 - 105 <=>   42 -  56   (ARG   93  - PRO  107  <=> VAL   42  - ARG   56 )                          
 265: 6c70-A vqkl-A   254 - 257 <=>   63 -  66   (VAL  340  - VAL  343  <=> ALA   63  - THR   66 )                          
 265: 6c70-A vqkl-A   259 - 284 <=>   67 -  92   (ASP  345  - THR  370  <=> PRO   67  - ALA   92 )                          
 265: 6c70-A vqkl-A   285 - 288 <=>   94 -  97   (LYS  371  - GLY  374  <=> GLY   94  - LEU   97 )                          
 265: 6c70-A vqkl-A   289 - 292 <=>  147 - 150   (VAL  375  - TYR  378  <=> MET  147  - TYR  150 )                          
 265: 6c70-A vqkl-A   300 - 303 <=>  158 - 161   (LEU  386  - THR  389  <=> LEU  158  - VAL  161 )                          
 265: 6c70-A vqkl-A   365 - 376 <=>  193 - 204   (VAL  451  - ALA  462  <=> PHE  193  - GLY  204 )                          
 265: 6c70-A vqkl-A   378 - 381 <=>  205 - 208   (VAL  464  - PHE  467  <=> LEU  205  - ALA  208 )                          
 265: 6c70-A vqkl-A   384 - 387 <=>  209 - 212   (LEU  470  - LEU  473  <=> VAL  209  - GLU  212 )                          
 266: 6c70-A vtxf-A    58 -  61 <=>   20 -  23   (LEU   60  - GLU   63  <=> SER   20  - GLY   23 )                          
 266: 6c70-A vtxf-A    64 -  72 <=>   98 - 106   (ASP   66  - THR   74  <=> THR   98  - ALA  106 )                          
 266: 6c70-A vtxf-A    75 -  78 <=>  107 - 110   (MET   77  - PHE   80  <=> MET  107  - LEU  110 )                          
 266: 6c70-A vtxf-A    79 -  88 <=>  112 - 121   (LEU   81  - PHE   90  <=> GLU  112  - ALA  121 )                          
 266: 6c70-A vtxf-A    90 -  98 <=>  122 - 130   (VAL   92  - THR  100  <=> VAL  122  - GLY  130 )                          
 266: 6c70-A vtxf-A   256 - 283 <=>  131 - 158   (ALA  342  - ALA  369  <=> ILE  131  - ASP  158 )                          
 266: 6c70-A vtxf-A   284 - 287 <=>  160 - 163   (THR  370  - ASN  373  <=> ILE  160  - VAL  163 )                          
 266: 6c70-A vtxf-A   288 - 291 <=>  166 - 169   (GLY  374  - VAL  377  <=> GLY  166  - PRO  169 )                          
 266: 6c70-A vtxf-A   309 - 321 <=>  237 - 249   (LEU  395  - SER  407  <=> PHE  237  - LEU  249 )                          
 266: 6c70-A vtxf-A   332 - 343 <=>  268 - 279   (HIS  418  - PHE  429  <=> PRO  268  - GLY  279 )                          
 267: 6c70-A vss7-A    63 -  89 <=>   10 -  36   (ASP   65  - PRO   91  <=> ALA   10  - LEU   36 )                          
 267: 6c70-A vss7-A   261 - 286 <=>   38 -  63   (TYR  347  - VAL  372  <=> PRO   38  - CYS   63 )                          
 267: 6c70-A vss7-A   287 - 290 <=>   66 -  69   (ASN  373  - ASN  376  <=> ARG   66  - VAL   69 )                          
 268: 6c70-A vtqx-A    63 -  88 <=>    1 -  26   (ASP   65  - PHE   90  <=> MET    1  - LEU   26 )                          
 268: 6c70-A vtqx-A    90 -  94 <=>   27 -  31   (VAL   92  - ILE   96  <=> GLN   27  - THR   31 )                          
 268: 6c70-A vtqx-A    99 - 102 <=>   32 -  35   (LEU  101  - TRP  104  <=> VAL   32  - ALA   35 )                          
 268: 6c70-A vtqx-A   104 - 107 <=>   36 -  39   (ASN  106  - SER  109  <=> PRO   36  - ALA   39 )                          
 268: 6c70-A vtqx-A   246 - 250 <=>   41 -  45   (ARG  332  - VAL  336  <=> GLN   41  - THR   45 )                          
 268: 6c70-A vtqx-A   256 - 259 <=>   48 -  51   (ALA  342  - ASP  345  <=> ILE   48  - PRO   51 )                          
 268: 6c70-A vtqx-A   261 - 284 <=>   54 -  77   (TYR  347  - THR  370  <=> LEU   54  - ARG   77 )                          
 268: 6c70-A vtqx-A   285 - 290 <=>   79 -  84   (LYS  371  - ASN  376  <=> ARG   79  - ALA   84 )                          
 269: 6c70-A vrbi-A    64 -  77 <=>   16 -  29   (ASP   66  - PHE   79  <=> LYS   16  - THR   29 )                          
 269: 6c70-A vrbi-A    79 -  97 <=>   30 -  48   (LEU   81  - LYS   99  <=> VAL   30  - THR   48 )                          
 269: 6c70-A vrbi-A    99 - 102 <=>   49 -  52   (LEU  101  - TRP  104  <=> ASN   49  - GLY   52 )                          
 269: 6c70-A vrbi-A   255 - 288 <=>   56 -  89   (THR  341  - GLY  374  <=> PRO   56  - LEU   89 )                          
 269: 6c70-A vrbi-A   289 - 302 <=>  125 - 138   (VAL  375  - TYR  388  <=> MET  125  - PRO  138 )                          
 269: 6c70-A vrbi-A   315 - 318 <=>  198 - 201   (ASN  401  - ILE  404  <=> ILE  198  - ASN  201 )                          
 269: 6c70-A vrbi-A   319 - 324 <=>  203 - 208   (GLU  405  - VAL  410  <=> ILE  203  - TYR  208 )                          
 269: 6c70-A vrbi-A   351 - 354 <=>  210 - 213   (CYS  437  - ALA  440  <=> PRO  210  - PHE  213 )                          
 270: 6c70-A vufi-A    64 -  87 <=>   13 -  36   (ASP   66  - TYR   89  <=> ALA   13  - ILE   36 )                          
 270: 6c70-A vufi-A    90 -  93 <=>   38 -  41   (VAL   92  - LYS   95  <=> ALA   38  - PRO   41 )                          
 270: 6c70-A vufi-A    96 -  99 <=>   48 -  51   (TYR   98  - LEU  101  <=> SER   48  - THR   51 )                          
 270: 6c70-A vufi-A   259 - 285 <=>   54 -  80   (ASP  345  - LYS  371  <=> VAL   54  - VAL   80 )                          
 270: 6c70-A vufi-A   286 - 290 <=>   83 -  87   (VAL  372  - ASN  376  <=> SER   83  - TYR   87 )                          
 271: 6c70-A vp40-A    63 -  78 <=>   11 -  26   (ASP   65  - PHE   80  <=> LEU   11  - ALA   26 )                          
 271: 6c70-A vp40-A    79 -  88 <=>   28 -  37   (LEU   81  - PHE   90  <=> GLY   28  - GLY   37 )                          
 271: 6c70-A vp40-A   186 - 189 <=>   42 -  45   (VAL  203  - MET  206  <=> LEU   42  - ALA   45 )                          
 271: 6c70-A vp40-A   192 - 201 <=>   66 -  75   (SER  209  - SER  218  <=> ALA   66  - GLY   75 )                          
 271: 6c70-A vp40-A   261 - 276 <=>   79 -  94   (TYR  347  - LEU  362  <=> ALA   79  - ALA   94 )                          
 271: 6c70-A vp40-A   277 - 284 <=>   96 - 103   (THR  363  - THR  370  <=> LEU   96  - GLY  103 )                          
 271: 6c70-A vp40-A   287 - 290 <=>  113 - 116   (ASN  373  - ASN  376  <=> VAL  113  - ALA  116 )                          
 271: 6c70-A vp40-A   332 - 339 <=>  177 - 184   (HIS  418  - GLU  425  <=> THR  177  - ASP  184 )                          
 272: 6c70-A vqvy-A     4 -  12 <=>   23 -  31   (GLN    6  - PRO   14  <=> GLY   23  - SER   31 )                          
 272: 6c70-A vqvy-A    49 -  53 <=>  319 - 323   (LEU   51  - MET   55  <=> PRO  319  - ARG  323 )                          
 272: 6c70-A vqvy-A    57 -  62 <=>  346 - 351   (ASN   59  - SER   64  <=> GLU  346  - GLY  351 )                          
 272: 6c70-A vqvy-A    67 -  73 <=>  352 - 358   (ASP   69  - ILE   75  <=> GLY  352  - ILE  358 )                          
 272: 6c70-A vqvy-A    74 -  91 <=>  360 - 377   (THR   76  - ARG   93  <=> GLY  360  - LYS  377 )                          
 272: 6c70-A vqvy-A   260 - 286 <=>  379 - 405   (ALA  346  - VAL  372  <=> PHE  379  - LYS  405 )                          
 272: 6c70-A vqvy-A   287 - 291 <=>  408 - 412   (ASN  373  - VAL  377  <=> SER  408  - GLU  412 )                          
 272: 6c70-A vqvy-A   305 - 308 <=>  431 - 434   (GLY  391  - PHE  394  <=> ASP  431  - LYS  434 )                          
 272: 6c70-A vqvy-A   311 - 314 <=>  475 - 478   (CYS  397  - GLY  400  <=> SER  475  - ILE  478 )                          
 272: 6c70-A vqvy-A   316 - 331 <=>  481 - 496   (ARG  402  - CYS  417  <=> SER  481  - GLY  496 )                          
 272: 6c70-A vqvy-A   337 - 341 <=>  590 - 594   (SER  423  - LYS  427  <=> LEU  590  - ALA  594 )                          
 273: 6c70-A vsgp-A    63 -  66 <=>    3 -   6   (ASP   65  - ASP   68  <=> ALA    3  - ARG    6 )                          
 273: 6c70-A vsgp-A    70 -  91 <=>    8 -  29   (ALA   72  - ARG   93  <=> LEU    8  - MET   29 )                          
 273: 6c70-A vsgp-A    92 -  95 <=>   31 -  34   (SER   94  - PHE   97  <=> ILE   31  - ALA   34 )                          
 273: 6c70-A vsgp-A   259 - 283 <=>   36 -  60   (ASP  345  - ALA  369  <=> GLY   36  - ASN   60 )                          
 273: 6c70-A vsgp-A   295 - 311 <=>   62 -  78   (THR  381  - CYS  397  <=> SER   62  - MET   78 )                          
 273: 6c70-A vsgp-A   316 - 319 <=>   99 - 102   (ARG  402  - GLU  405  <=> LEU   99  - ARG  102 )                          
 274: 6c70-A vo14-A    26 -  29 <=>   31 -  34   (ASN   28  - SER   31  <=> LEU   31  - LEU   34 )                          
 274: 6c70-A vo14-A    41 -  62 <=>   43 -  64   (ILE   43  - SER   64  <=> VAL   43  - TRP   64 )                          
 274: 6c70-A vo14-A    63 -  93 <=>   80 - 110   (ASP   65  - LYS   95  <=> GLU   80  - VAL  110 )                          
 274: 6c70-A vo14-A    96 -  99 <=>  116 - 119   (TYR   98  - LEU  101  <=> ALA  116  - ALA  119 )                          
 274: 6c70-A vo14-A   258 - 280 <=>  122 - 144   (GLY  344  - ALA  366  <=> VAL  122  - ARG  144 )                          
 274: 6c70-A vo14-A   295 - 298 <=>  164 - 167   (THR  381  - GLY  384  <=> SER  164  - VAL  167 )                          
 274: 6c70-A vo14-A   299 - 307 <=>  169 - 177   (TYR  385  - VAL  393  <=> SER  169  - LEU  177 )                          
 274: 6c70-A vo14-A   308 - 314 <=>  179 - 185   (PHE  394  - GLY  400  <=> THR  179  - ALA  185 )                          
 274: 6c70-A vo14-A   348 - 356 <=>  201 - 209   (CYS  434  - SER  442  <=> THR  201  - ILE  209 )                          
 274: 6c70-A vo14-A   364 - 388 <=>  214 - 238   (THR  450  - LYS  474  <=> LEU  214  - LEU  238 )                          
 275: 6c70-A vq9l-A    63 -  78 <=>   31 -  46   (ASP   65  - PHE   80  <=> ILE   31  - VAL   46 )                          
 275: 6c70-A vq9l-A    79 -  92 <=>   48 -  61   (LEU   81  - SER   94  <=> ALA   48  - GLN   61 )                          
 275: 6c70-A vq9l-A    96 -  99 <=>   78 -  81   (TYR   98  - LEU  101  <=> VAL   78  - HIS   81 )                          
 275: 6c70-A vq9l-A   259 - 286 <=>   85 - 112   (ASP  345  - VAL  372  <=> VAL   85  - PRO  112 )                          
 275: 6c70-A vq9l-A   311 - 322 <=>  126 - 137   (CYS  397  - SER  408  <=> ALA  126  - ASP  137 )                          
 275: 6c70-A vq9l-A   342 - 345 <=>  164 - 167   (THR  428  - GLN  431  <=> PRO  164  - ALA  167 )                          
 275: 6c70-A vq9l-A   350 - 353 <=>  191 - 194   (GLN  436  - LYS  439  <=> VAL  191  - GLY  194 )                          
 276: 6c70-A vuf3-A    63 -  66 <=>    2 -   5   (ASP   65  - ASP   68  <=> SER    2  - LEU    5 )                          
 276: 6c70-A vuf3-A    68 -  94 <=>    6 -  32   (LEU   70  - ILE   96  <=> GLY    6  - ALA   32 )                          
 276: 6c70-A vuf3-A    96 -  99 <=>   33 -  36   (TYR   98  - LEU  101  <=> GLY   33  - PRO   36 )                          
 276: 6c70-A vuf3-A   261 - 278 <=>   42 -  59   (TYR  347  - LEU  364  <=> ARG   42  - LEU   59 )                          
 276: 6c70-A vuf3-A   280 - 284 <=>   60 -  64   (ALA  366  - THR  370  <=> LEU   60  - VAL   64 )                          
 276: 6c70-A vuf3-A   286 - 289 <=>   65 -  68   (VAL  372  - VAL  375  <=> ASP   65  - GLN   68 )                          
 276: 6c70-A vuf3-A   308 - 318 <=>  154 - 164   (PHE  394  - ILE  404  <=> SER  154  - PHE  164 )                          
 276: 6c70-A vuf3-A   319 - 327 <=>  221 - 229   (GLU  405  - ALA  413  <=> SER  221  - ALA  229 )                          
 276: 6c70-A vuf3-A   331 - 335 <=>  232 - 236   (CYS  417  - ASP  421  <=> PRO  232  - PRO  236 )                          
 277: 6c70-A vrkv-A    63 -  92 <=>    7 -  36   (ASP   65  - SER   94  <=> LEU    7  - HIS   36 )                          
 277: 6c70-A vrkv-A   260 - 273 <=>   38 -  51   (ALA  346  - THR  359  <=> SER   38  - LEU   51 )                          
 277: 6c70-A vrkv-A   373 - 379 <=>   54 -  60   (VAL  459  - THR  465  <=> ALA   54  - ALA   60 )                          
 277: 6c70-A vrkv-A   382 - 388 <=>   66 -  72   (MET  468  - LYS  474  <=> ALA   66  - VAL   72 )                          
 278: 6c70-A vpor-A    63 -  89 <=>    7 -  33   (ASP   65  - PRO   91  <=> PHE    7  - ARG   33 )                          
 278: 6c70-A vpor-A    91 -  97 <=>   34 -  40   (ARG   93  - LYS   99  <=> ARG   34  - ASP   40 )                          
 278: 6c70-A vpor-A   102 - 106 <=>   42 -  46   (TRP  104  - ASN  108  <=> SER   42  - ALA   46 )                          
 278: 6c70-A vpor-A   245 - 248 <=>   47 -  50   (GLU  331  - LYS  334  <=> ARG   47  - ARG   50 )                          
 278: 6c70-A vpor-A   255 - 258 <=>   52 -  55   (THR  341  - GLY  344  <=> ARG   52  - PRO   55 )                          
 278: 6c70-A vpor-A   261 - 283 <=>   56 -  78   (TYR  347  - ALA  369  <=> GLY   56  - VAL   78 )                          
 278: 6c70-A vpor-A   284 - 287 <=>   80 -  83   (THR  370  - ASN  373  <=> THR   80  - GLY   83 )                          
 278: 6c70-A vpor-A   288 - 291 <=>   86 -  89   (GLY  374  - VAL  377  <=> GLY   86  - LYS   89 )                          
 279: 6c70-A vpmu-A    15 -  18 <=>   72 -  75   (ARG   17  - GLN   20  <=> ARG   72  - PRO   75 )                          
 279: 6c70-A vpmu-A    28 -  32 <=>   80 -  84   (TYR   30  - LYS   34  <=> GLY   80  - ALA   84 )                          
 279: 6c70-A vpmu-A    41 -  44 <=>  134 - 137   (ILE   43  - LEU   46  <=> ARG  134  - GLY  137 )                          
 279: 6c70-A vpmu-A    46 -  50 <=>  141 - 145   (LEU   48  - GLN   52  <=> LEU  141  - ALA  145 )                          
 279: 6c70-A vpmu-A    51 -  54 <=>  147 - 150   (TYR   53  - MET   56  <=> PHE  147  - PHE  150 )                          
 279: 6c70-A vpmu-A    55 -  62 <=>  152 - 159   (ALA   57  - SER   64  <=> LEU  152  - GLN  159 )                          
 279: 6c70-A vpmu-A    63 -  88 <=>  166 - 191   (ASP   65  - PHE   90  <=> VAL  166  - ARG  191 )                          
 279: 6c70-A vpmu-A    90 -  93 <=>  192 - 195   (VAL   92  - LYS   95  <=> ASP  192  - THR  195 )                          
 279: 6c70-A vpmu-A    95 -  98 <=>  197 - 200   (PHE   97  - THR  100  <=> ALA  197  - HIS  200 )                          
 279: 6c70-A vpmu-A   260 - 286 <=>  209 - 235   (ALA  346  - VAL  372  <=> GLY  209  - THR  235 )                          
 279: 6c70-A vpmu-A   293 - 297 <=>  236 - 240   (ALA  379  - ILE  383  <=> PRO  236  - VAL  240 )                          
 279: 6c70-A vpmu-A   299 - 311 <=>  241 - 253   (TYR  385  - CYS  397  <=> GLY  241  - ALA  253 )                          
 280: 6c70-A vooy-A    64 -  79 <=>   14 -  29   (ASP   66  - LEU   81  <=> MET   14  - SER   29 )                          
 280: 6c70-A vooy-A    80 -  92 <=>   31 -  43   (HIS   82  - SER   94  <=> GLY   31  - GLN   43 )                          
 280: 6c70-A vooy-A   197 - 200 <=>   48 -  51   (VAL  214  - CYS  217  <=> ASP   48  - GLY   51 )                          
 280: 6c70-A vooy-A   257 - 276 <=>   53 -  72   (VAL  343  - LEU  362  <=> LEU   53  - SER   72 )                          
 280: 6c70-A vooy-A   277 - 281 <=>   77 -  81   (THR  363  - TYR  367  <=> GLY   77  - VAL   81 )                          
 280: 6c70-A vooy-A   282 - 286 <=>   83 -  87   (GLN  368  - VAL  372  <=> GLU   83  - VAL   87 )                          
 280: 6c70-A vooy-A   287 - 290 <=>   90 -  93   (ASN  373  - ASN  376  <=> LEU   90  - ALA   93 )                          
 281: 6c70-A voua-A    63 -  90 <=>   12 -  39   (ASP   65  - VAL   92  <=> THR   12  - SER   39 )                          
 281: 6c70-A voua-A    92 -  95 <=>   40 -  43   (SER   94  - PHE   97  <=> GLY   40  - SER   43 )                          
 281: 6c70-A voua-A   260 - 277 <=>   45 -  62   (ALA  346  - THR  363  <=> ARG   45  - VAL   62 )                          
 281: 6c70-A voua-A   279 - 286 <=>   63 -  70   (LEU  365  - VAL  372  <=> MET   63  - ARG   70 )                          
 281: 6c70-A voua-A   287 - 290 <=>   73 -  76   (ASN  373  - ASN  376  <=> GLY   73  - LEU   76 )                          
 281: 6c70-A voua-A   332 - 336 <=>  102 - 106   (HIS  418  - GLY  422  <=> ARG  102  - ASN  106 )                          
 282: 6c70-A vood-A    63 -  88 <=>   14 -  39   (ASP   65  - PHE   90  <=> ARG   14  - ASN   39 )                          
 282: 6c70-A vood-A    90 -  93 <=>   40 -  43   (VAL   92  - LYS   95  <=> ARG   40  - PRO   43 )                          
 282: 6c70-A vood-A    98 - 103 <=>   44 -  49   (THR  100  - ASN  105  <=> GLN   44  - TRP   49 )                          
 282: 6c70-A vood-A   255 - 258 <=>   51 -  54   (THR  341  - GLY  344  <=> THR   51  - SER   54 )                          
 282: 6c70-A vood-A   261 - 286 <=>   55 -  80   (TYR  347  - VAL  372  <=> PRO   55  - LYS   80 )                          
 283: 6c70-A vq6q-A    65 -  85 <=>    1 -  21   (VAL   67  - MET   87  <=> MET    1  - SER   21 )                          
 283: 6c70-A vq6q-A    88 -  91 <=>   22 -  25   (PHE   90  - ARG   93  <=> ARG   22  - VAL   25 )                          
 283: 6c70-A vq6q-A   257 - 284 <=>   26 -  53   (VAL  343  - THR  370  <=> HIS   26  - VAL   53 )                          
 283: 6c70-A vq6q-A   285 - 290 <=>   55 -  60   (LYS  371  - ASN  376  <=> MET   55  - GLU   60 )                          
 283: 6c70-A vq6q-A   367 - 372 <=>   72 -  77   (LEU  453  - SER  458  <=> HIS   72  - SER   77 )                          
 284: 6c70-A vsym-A   284 - 287 <=>    1 -   4   (THR  370  - ASN  373  <=> MET    1  - ALA    4 )                          
 284: 6c70-A vsym-A   288 - 314 <=>    6 -  32   (GLY  374  - GLY  400  <=> ARG    6  - PHE   32 )                          
 284: 6c70-A vsym-A   356 - 359 <=>   35 -  38   (SER  442  - GLY  445  <=> ILE   35  - VAL   38 )                          
 284: 6c70-A vsym-A   366 - 386 <=>   40 -  60   (SER  452  - GLN  472  <=> PRO   40  - ARG   60 )                          
 285: 6c70-A vuk3-A    64 -  77 <=>   27 -  40   (ASP   66  - PHE   79  <=> GLU   27  - MET   40 )                          
 285: 6c70-A vuk3-A    79 -  97 <=>   41 -  59   (LEU   81  - LYS   99  <=> VAL   41  - SER   59 )                          
 285: 6c70-A vuk3-A    99 - 102 <=>   60 -  63   (LEU  101  - TRP  104  <=> ASN   60  - GLY   63 )                          
 285: 6c70-A vuk3-A   253 - 284 <=>   65 -  96   (LEU  339  - THR  370  <=> ASN   65  - ALA   96 )                          
 285: 6c70-A vuk3-A   285 - 290 <=>   98 - 103   (LYS  371  - ASN  376  <=> ALA   98  - PRO  103 )                          
 285: 6c70-A vuk3-A   329 - 333 <=>  214 - 218   (TYR  415  - TRP  419  <=> LEU  214  - ASN  218 )                          
 285: 6c70-A vuk3-A   334 - 340 <=>  227 - 233   (TYR  420  - ALA  426  <=> GLY  227  - ASN  233 )                          
 286: 6c70-A vqch-A    65 -  79 <=>  349 - 363   (VAL   67  - LEU   81  <=> SER  349  - ARG  363 )                          
 286: 6c70-A vqch-A    80 -  94 <=>  365 - 379   (HIS   82  - ILE   96  <=> GLU  365  - LYS  379 )                          
 286: 6c70-A vqch-A   266 - 286 <=>  388 - 408   (LEU  352  - VAL  372  <=> ALA  388  - THR  408 )                          
 287: 6c70-A vsts-A     4 -   7 <=>    1 -   4   (GLN    6  - VAL    9  <=> MET    1  - GLY    4 )                          
 287: 6c70-A vsts-A    10 -  13 <=>    5 -   8   (LEU   12  - ASN   15  <=> ALA    5  - SER    8 )                          
 287: 6c70-A vsts-A    65 -  89 <=>   40 -  64   (VAL   67  - PRO   91  <=> THR   40  - GLU   64 )                          
 287: 6c70-A vsts-A   260 - 290 <=>   66 -  96   (ALA  346  - ASN  376  <=> LYS   66  - SER   96 )                          
 288: 6c70-A vuuu-A    33 -  37 <=>   17 -  21   (LYS   35  - ARG   39  <=> PHE   17  - ALA   21 )                          
 288: 6c70-A vuuu-A    40 -  43 <=>  105 - 108   (CYS   42  - THR   45  <=> THR  105  - LEU  108 )                          
 288: 6c70-A vuuu-A    49 -  58 <=>  124 - 133   (LEU   51  - LEU   60  <=> HIS  124  - GLU  133 )                          
 288: 6c70-A vuuu-A    68 -  92 <=>  148 - 172   (LEU   70  - SER   94  <=> GLY  148  - GLY  172 )                          
 288: 6c70-A vuuu-A   260 - 277 <=>  173 - 190   (ALA  346  - THR  363  <=> ASP  173  - ILE  190 )                          
 289: 6c70-A vtuj-A    64 -  89 <=>   22 -  47   (ASP   66  - PRO   91  <=> PRO   22  - GLY   47 )                          
 289: 6c70-A vtuj-A    91 - 102 <=>   48 -  59   (ARG   93  - TRP  104  <=> TYR   48  - PRO   59 )                          
 289: 6c70-A vtuj-A   249 - 260 <=>   62 -  73   (HIS  335  - ALA  346  <=> GLY   62  - ALA   73 )                          
 289: 6c70-A vtuj-A   261 - 286 <=>   76 - 101   (TYR  347  - VAL  372  <=> VAL   76  - GLU  101 )                          
 289: 6c70-A vtuj-A   287 - 290 <=>  104 - 107   (ASN  373  - ASN  376  <=> PHE  104  - THR  107 )                          
 290: 6c70-A vo56-A    63 -  88 <=>   22 -  47   (ASP   65  - PHE   90  <=> GLY   22  - ILE   47 )                          
 290: 6c70-A vo56-A   261 - 277 <=>   49 -  65   (TYR  347  - THR  363  <=> GLN   49  - ARG   65 )                          
 291: 6c70-A vucz-A    63 -  66 <=>  124 - 127   (ASP   65  - ASP   68  <=> SER  124  - PRO  127 )                          
 291: 6c70-A vucz-A    68 -  89 <=>  128 - 149   (LEU   70  - PRO   91  <=> ALA  128  - VAL  149 )                          
 291: 6c70-A vucz-A    91 -  94 <=>  150 - 153   (ARG   93  - ILE   96  <=> ARG  150  - VAL  153 )                          
 291: 6c70-A vucz-A   260 - 263 <=>  154 - 157   (ALA  346  - VAL  349  <=> PRO  154  - VAL  157 )                          
 291: 6c70-A vucz-A   265 - 279 <=>  159 - 173   (LEU  351  - LEU  365  <=> ALA  159  - THR  173 )                          
 291: 6c70-A vucz-A   283 - 289 <=>  174 - 180   (ALA  369  - VAL  375  <=> ALA  174  - ALA  180 )                          
 292: 6c70-A vnxy-A   100 - 103 <=>    4 -   7   (ALA  102  - ASN  105  <=> ASP    4  - ALA    7 )                          
 292: 6c70-A vnxy-A   133 - 149 <=>   24 -  40   (VAL  135  - PHE  151  <=> ASP   24  - SER   40 )                          
 292: 6c70-A vnxy-A   174 - 216 <=>   46 -  88   (HIS  191  - ILE  233  <=> ASP   46  - GLU   88 )                          
 292: 6c70-A vnxy-A   239 - 272 <=>   89 - 122   (ALA  325  - THR  358  <=> GLU   89  - GLY  122 )                          
 292: 6c70-A vnxy-A   275 - 278 <=>  125 - 128   (THR  361  - LEU  364  <=> ASP  125  - GLU  128 )                          
 292: 6c70-A vnxy-A   380 - 383 <=>  130 - 133   (TYR  466  - VAL  469  <=> LEU  130  - ILE  133 )                          
 293: 6c70-A vtu9-A    64 -  94 <=>    1 -  31   (ASP   66  - ILE   96  <=> MET    1  - THR   31 )                          
 293: 6c70-A vtu9-A   241 - 259 <=>   39 -  57   (LYS  327  - ASP  345  <=> ALA   39  - TYR   57 )                          
 293: 6c70-A vtu9-A   261 - 286 <=>   58 -  83   (TYR  347  - VAL  372  <=> GLN   58  - LEU   83 )                          
 293: 6c70-A vtu9-A   287 - 290 <=>   86 -  89   (ASN  373  - ASN  376  <=> GLU   86  - ASN   89 )                          
 294: 6c70-A vspr-A    62 -  92 <=>   38 -  68   (SER   64  - SER   94  <=> ILE   38  - ASP   68 )                          
 294: 6c70-A vspr-A    93 -  96 <=>   70 -  73   (LYS   95  - TYR   98  <=> TRP   70  - PRO   73 )                          
 294: 6c70-A vspr-A   255 - 284 <=>   75 - 104   (THR  341  - THR  370  <=> ALA   75  - GLU  104 )                          
 294: 6c70-A vspr-A   285 - 288 <=>  106 - 109   (LYS  371  - GLY  374  <=> GLN  106  - GLY  109 )                          
 295: 6c70-A vpwi-A    63 -  89 <=>    4 -  30   (ASP   65  - PRO   91  <=> GLY    4  - SER   30 )                          
 295: 6c70-A vpwi-A    91 - 103 <=>   31 -  43   (ARG   93  - ASN  105  <=> PHE   31  - TRP   43 )                          
 295: 6c70-A vpwi-A   247 - 286 <=>   45 -  84   (HIS  333  - VAL  372  <=> GLY   45  - GLU   84 )                          
 295: 6c70-A vpwi-A   287 - 290 <=>   87 -  90   (ASN  373  - ASN  376  <=> ARG   87  - THR   90 )                          
 295: 6c70-A vpwi-A   375 - 380 <=>  145 - 150   (GLY  461  - TYR  466  <=> SER  145  - ALA  150 )                          
 296: 6c70-A vpdg-A    64 -  74 <=>   12 -  22   (ASP   66  - THR   76  <=> HIS   12  - SER   22 )                          
 296: 6c70-A vpdg-A    76 -  89 <=>   23 -  36   (LEU   78  - PRO   91  <=> VAL   23  - SER   36 )                          
 296: 6c70-A vpdg-A    91 -  95 <=>   37 -  41   (ARG   93  - PHE   97  <=> LEU   37  - PHE   41 )                          
 296: 6c70-A vpdg-A   259 - 282 <=>   43 -  66   (ASP  345  - GLN  368  <=> GLU   43  - HIS   66 )                          
 296: 6c70-A vpdg-A   283 - 286 <=>   68 -  71   (ALA  369  - VAL  372  <=> ASP   68  - GLN   71 )                          
 296: 6c70-A vpdg-A   287 - 290 <=>   74 -  77   (ASN  373  - ASN  376  <=> ARG   74  - ALA   77 )                          
 297: 6c70-A vpe9-A    24 -  28 <=>   22 -  26   (MET   26  - TYR   30  <=> ARG   22  - GLU   26 )                          
 297: 6c70-A vpe9-A    32 -  35 <=>   32 -  35   (LYS   34  - PRO   37  <=> ALA   32  - ILE   35 )                          
 297: 6c70-A vpe9-A    37 -  62 <=>   36 -  61   (ARG   39  - SER   64  <=> ARG   36  - LEU   61 )                          
 297: 6c70-A vpe9-A    64 -  78 <=>   93 - 107   (ASP   66  - PHE   80  <=> ALA   93  - VAL  107 )                          
 297: 6c70-A vpe9-A    79 -  93 <=>  109 - 123   (LEU   81  - LYS   95  <=> LEU  109  - GLY  123 )                          
 297: 6c70-A vpe9-A    96 -  99 <=>  124 - 127   (TYR   98  - LEU  101  <=> GLY  124  - GLY  127 )                          
 297: 6c70-A vpe9-A   259 - 263 <=>  130 - 134   (ASP  345  - VAL  349  <=> VAL  130  - HIS  134 )                          
 297: 6c70-A vpe9-A   264 - 285 <=>  136 - 157   (ALA  350  - LYS  371  <=> MET  136  - VAL  157 )                          
 297: 6c70-A vpe9-A   286 - 290 <=>  159 - 163   (VAL  372  - ASN  376  <=> ALA  159  - PHE  163 )                          
 298: 6c70-A vq5u-A    63 -  84 <=>    2 -  23   (ASP   65  - LYS   86  <=> ILE    2  - GLY   23 )                          
 298: 6c70-A vq5u-A    86 -  89 <=>   24 -  27   (ILE   88  - PRO   91  <=> ALA   24  - ALA   27 )                          
 298: 6c70-A vq5u-A    98 - 101 <=>   30 -  33   (THR  100  - ILE  103  <=> PRO   30  - VAL   33 )                          
 298: 6c70-A vq5u-A   250 - 285 <=>   34 -  69   (VAL  336  - LYS  371  <=> ASP   34  - LEU   69 )                          
 298: 6c70-A vq5u-A   286 - 290 <=>   72 -  76   (VAL  372  - ASN  376  <=> ALA   72  - MET   76 )                          
 299: 6c70-A vsr1-A    63 -  93 <=>    4 -  34   (ASP   65  - LYS   95  <=> GLY    4  - VAL   34 )                          
 299: 6c70-A vsr1-A    95 - 100 <=>   35 -  40   (PHE   97  - ALA  102  <=> ILE   35  - THR   40 )                          
 299: 6c70-A vsr1-A   102 - 105 <=>   43 -  46   (TRP  104  - PRO  107  <=> TRP   43  - PRO   46 )                          
 299: 6c70-A vsr1-A   257 - 286 <=>   55 -  84   (VAL  343  - VAL  372  <=> ALA   55  - GLU   84 )                          
 299: 6c70-A vsr1-A   287 - 290 <=>   87 -  90   (ASN  373  - ASN  376  <=> PHE   87  - THR   90 )                          
 299: 6c70-A vsr1-A   306 - 309 <=>  148 - 151   (GLN  392  - LEU  395  <=> ILE  148  - ALA  151 )                          
 299: 6c70-A vsr1-A   312 - 316 <=>  152 - 156   (ILE  398  - ARG  402  <=> ALA  152  - ALA  156 )                          
 299: 6c70-A vsr1-A   322 - 326 <=>  158 - 162   (SER  408  - GLU  412  <=> ASP  158  - GLY  162 )                          
 299: 6c70-A vsr1-A   334 - 337 <=>  165 - 168   (TYR  420  - SER  423  <=> ARG  165  - VAL  168 )                          
 300: 6c70-A vqct-A     9 -  13 <=>   20 -  24   (ASP   11  - ASN   15  <=> THR   20  - ARG   24 )                          
 300: 6c70-A vqct-A    15 -  18 <=>   25 -  28   (ARG   17  - GLN   20  <=> ALA   25  - LEU   28 )                          
 300: 6c70-A vqct-A    26 -  29 <=>   36 -  39   (ASN   28  - SER   31  <=> GLY   36  - ALA   39 )                          
 300: 6c70-A vqct-A    35 -  41 <=>   58 -  64   (PRO   37  - ILE   43  <=> ASP   58  - ALA   64 )                          
 300: 6c70-A vqct-A    43 -  51 <=>   65 -  73   (THR   45  - TYR   53  <=> ALA   65  - GLY   73 )                          
 300: 6c70-A vqct-A    52 -  57 <=>   75 -  80   (GLY   54  - ASN   59  <=> TRP   75  - TRP   80 )                          
 300: 6c70-A vqct-A    60 -  63 <=>   81 -  84   (MET   62  - ASP   65  <=> PRO   81  - GLN   84 )                          
 300: 6c70-A vqct-A    71 -  91 <=>   92 - 112   (ASN   73  - ARG   93  <=> ASP   92  - THR  112 )                          
 300: 6c70-A vqct-A   262 - 286 <=>  114 - 138   (GLY  348  - VAL  372  <=> ASP  114  - ASP  138 )                          
 300: 6c70-A vqct-A   293 - 311 <=>  139 - 157   (ALA  379  - CYS  397  <=> ASP  139  - GLY  157 )                          
 300: 6c70-A vqct-A   370 - 377 <=>  159 - 166   (PHE  456  - VAL  463  <=> ASP  159  - LEU  166 )                          
 300: 6c70-A vqct-A   381 - 385 <=>  176 - 180   (PHE  467  - VAL  471  <=> ALA  176  - PRO  180 )                          
 301: 6c70-A vuki-A    65 -  88 <=>    1 -  24   (VAL   67  - PHE   90  <=> MET    1  - ALA   24 )                          
 301: 6c70-A vuki-A    90 -  93 <=>   25 -  28   (VAL   92  - LYS   95  <=> ALA   25  - ALA   28 )                          
 301: 6c70-A vuki-A    99 - 102 <=>   32 -  35   (LEU  101  - TRP  104  <=> SER   32  - ARG   35 )                          
 301: 6c70-A vuki-A   105 - 108 <=>   37 -  40   (PRO  107  - HIS  110  <=> MET   37  - ALA   40 )                          
 301: 6c70-A vuki-A   239 - 286 <=>   42 -  89   (ALA  325  - VAL  372  <=> ASP   42  - THR   89 )                          
 301: 6c70-A vuki-A   287 - 290 <=>   92 -  95   (ASN  373  - ASN  376  <=> THR   92  - LEU   95 )                          
 302: 6c70-A vq6j-A    63 -  92 <=>  193 - 222   (ASP   65  - SER   94  <=> GLY  193  - TYR  222 )                          
 302: 6c70-A vq6j-A    97 - 100 <=>  226 - 229   (LYS   99  - ALA  102  <=> PRO  226  - ASP  229 )                          
 302: 6c70-A vq6j-A   182 - 185 <=>  242 - 245   (PHE  199  - LEU  202  <=> SER  242  - VAL  245 )                          
 302: 6c70-A vq6j-A   262 - 287 <=>  262 - 287   (GLY  348  - ASN  373  <=> SER  262  - GLY  287 )                          
 302: 6c70-A vq6j-A   294 - 312 <=>  338 - 356   (ALA  380  - ILE  398  <=> ASN  338  - PRO  356 )                          
 302: 6c70-A vq6j-A   366 - 383 <=>  357 - 374   (SER  452  - VAL  469  <=> ALA  357  - GLU  374 )                          
 303: 6c70-A vob2-A   122 - 125 <=>   13 -  16   (ALA  124  - LYS  127  <=> TYR   13  - PRO   16 )                          
 303: 6c70-A vob2-A   129 - 138 <=>   17 -  26   (LEU  131  - ILE  140  <=> GLY   17  - GLN   26 )                          
 303: 6c70-A vob2-A   140 - 144 <=>   27 -  31   (SER  142  - TRP  146  <=> ALA   27  - LEU   31 )                          
 303: 6c70-A vob2-A   159 - 162 <=>   35 -  38   (MET  176  - THR  179  <=> LEU   35  - ALA   38 )                          
 303: 6c70-A vob2-A   163 - 167 <=>   42 -  46   (PHE  180  - ASN  184  <=> PHE   42  - THR   46 )                          
 303: 6c70-A vob2-A   169 - 173 <=>   63 -  67   (MET  186  - GLY  190  <=> ALA   63  - THR   67 )                          
 303: 6c70-A vob2-A   174 - 182 <=>   69 -  77   (HIS  191  - PHE  199  <=> HIS   69  - ALA   77 )                          
 303: 6c70-A vob2-A   184 - 206 <=>   78 - 100   (TYR  201  - ALA  223  <=> GLY   78  - ALA  100 )                          
 303: 6c70-A vob2-A   209 - 216 <=>  102 - 109   (GLN  226  - ILE  233  <=> VAL  102  - ALA  109 )                          
 303: 6c70-A vob2-A   217 - 226 <=>  111 - 120   (MET  234  - THR  243  <=> ARG  111  - SER  120 )                          
 303: 6c70-A vob2-A   227 - 230 <=>  122 - 125   (GLY  313  - LYS  316  <=> ILE  122  - GLN  125 )                          
 303: 6c70-A vob2-A   232 - 242 <=>  126 - 136   (GLN  318  - TYR  328  <=> ASN  126  - ASP  136 )                          
 303: 6c70-A vob2-A   244 - 250 <=>  137 - 143   (VAL  330  - VAL  336  <=> TYR  137  - GLN  143 )                          
 303: 6c70-A vob2-A   252 - 255 <=>  144 - 147   (ARG  338  - THR  341  <=> ASP  144  - ALA  147 )                          
 303: 6c70-A vob2-A   256 - 261 <=>  149 - 154   (ALA  342  - TYR  347  <=> VAL  149  - THR  154 )                          
 303: 6c70-A vob2-A   265 - 268 <=>  156 - 159   (LEU  351  - HIS  354  <=> SER  156  - ALA  159 )                          
 303: 6c70-A vob2-A   287 - 291 <=>  220 - 224   (ASN  373  - VAL  377  <=> GLY  220  - LEU  224 )                          
 303: 6c70-A vob2-A   292 - 295 <=>  232 - 235   (TYR  378  - THR  381  <=> ILE  232  - GLY  235 )                          
 303: 6c70-A vob2-A   296 - 299 <=>  243 - 246   (VAL  382  - TYR  385  <=> ASN  243  - TRP  246 )                          
 303: 6c70-A vob2-A   300 - 303 <=>  253 - 256   (LEU  386  - THR  389  <=> ASN  253  - SER  256 )                          
 303: 6c70-A vob2-A   309 - 312 <=>  277 - 280   (LEU  395  - ILE  398  <=> ALA  277  - LEU  280 )                          
 303: 6c70-A vob2-A   367 - 382 <=>  282 - 297   (LEU  453  - MET  468  <=> ILE  282  - ILE  297 )                          
 303: 6c70-A vob2-A   384 - 387 <=>  298 - 301   (LEU  470  - LEU  473  <=> GLY  298  - VAL  301 )                          
 304: 6c70-A vpei-A   273 - 279 <=>   11 -  17   (THR  359  - LEU  365  <=> PHE   11  - VAL   17 )                          
 304: 6c70-A vpei-A   296 - 319 <=>   20 -  43   (VAL  382  - GLU  405  <=> VAL   20  - LYS   43 )                          
 304: 6c70-A vpei-A   321 - 324 <=>   44 -  47   (SER  407  - VAL  410  <=> SER   44  - LYS   47 )                          
 304: 6c70-A vpei-A   366 - 388 <=>   55 -  77   (SER  452  - LYS  474  <=> MET   55  - ARG   77 )                          
 305: 6c70-A vtdb-A    63 -  91 <=>   12 -  40   (ASP   65  - ARG   93  <=> CYS   12  - GLY   40 )                          
 305: 6c70-A vtdb-A   260 - 280 <=>   42 -  62   (ALA  346  - ALA  366  <=> HIS   42  - GLY   62 )                          
 305: 6c70-A vtdb-A   380 - 386 <=>   64 -  70   (TYR  466  - GLN  472  <=> LEU   64  - ALA   70 )                          
 306: 6c70-A voqw-A    64 -  89 <=>  110 - 135   (ASP   66  - PRO   91  <=> ARG  110  - ALA  135 )                          
 306: 6c70-A voqw-A    91 -  95 <=>  136 - 140   (ARG   93  - PHE   97  <=> LEU  136  - ASN  140 )                          
 306: 6c70-A voqw-A   259 - 282 <=>  142 - 165   (ASP  345  - GLN  368  <=> VAL  142  - ALA  165 )                          
 306: 6c70-A voqw-A   283 - 287 <=>  167 - 171   (ALA  369  - ASN  373  <=> SER  167  - GLN  171 )                          
 307: 6c70-A vqnw-A    54 -  58 <=>   17 -  21   (MET   56  - LEU   60  <=> ILE   17  - LEU   21 )                          
 307: 6c70-A vqnw-A    60 -  63 <=>   22 -  25   (MET   62  - ASP   65  <=> GLY   22  - LEU   25 )                          
 307: 6c70-A vqnw-A    64 -  77 <=>   91 - 104   (ASP   66  - PHE   79  <=> ARG   91  - THR  104 )                          
 307: 6c70-A vqnw-A    79 -  97 <=>  105 - 123   (LEU   81  - LYS   99  <=> VAL  105  - SER  123 )                          
 307: 6c70-A vqnw-A    99 - 102 <=>  124 - 127   (LEU  101  - TRP  104  <=> ASN  124  - GLY  127 )                          
 307: 6c70-A vqnw-A   253 - 284 <=>  129 - 160   (LEU  339  - THR  370  <=> ASN  129  - SER  160 )                          
 307: 6c70-A vqnw-A   285 - 290 <=>  162 - 167   (LYS  371  - ASN  376  <=> ALA  162  - PRO  167 )                          
 307: 6c70-A vqnw-A   330 - 333 <=>  671 - 674   (SER  416  - TRP  419  <=> GLY  671  - ASN  674 )                          
 307: 6c70-A vqnw-A   334 - 338 <=>  683 - 687   (TYR  420  - GLU  424  <=> GLY  683  - LEU  687 )                          
 308: 6c70-A voeq-A    63 -  66 <=>    3 -   6   (ASP   65  - ASP   68  <=> PHE    3  - ALA    6 )                          
 308: 6c70-A voeq-A    68 -  89 <=>    7 -  28   (LEU   70  - PRO   91  <=> ALA    7  - ALA   28 )                          
 308: 6c70-A voeq-A    91 -  99 <=>   29 -  37   (ARG   93  - LEU  101  <=> ASN   29  - THR   37 )                          
 308: 6c70-A voeq-A   101 - 107 <=>   38 -  44   (ILE  103  - SER  109  <=> SER   38  - ALA   44 )                          
 308: 6c70-A voeq-A   242 - 260 <=>   45 -  63   (TYR  328  - ALA  346  <=> ASP   45  - GLN   63 )                          
 308: 6c70-A voeq-A   261 - 286 <=>   67 -  92   (TYR  347  - VAL  372  <=> ALA   67  - ALA   92 )                          
 308: 6c70-A voeq-A   287 - 290 <=>   95 -  98   (ASN  373  - ASN  376  <=> ALA   95  - LEU   98 )                          
 309: 6c70-A vrvr-A     2 -   5 <=>   17 -  20   (LYS    4  - GLY    7  <=> ALA   17  - LEU   20 )                          
 309: 6c70-A vrvr-A     7 -  15 <=>   22 -  30   (VAL    9  - ARG   17  <=> GLU   22  - GLN   30 )                          
 309: 6c70-A vrvr-A    27 -  30 <=>   32 -  35   (TYR   29  - GLU   32  <=> VAL   32  - ALA   35 )                          
 309: 6c70-A vrvr-A    32 -  63 <=>   40 -  71   (LYS   34  - ASP   65  <=> ASP   40  - THR   71 )                          
 309: 6c70-A vrvr-A    64 -  78 <=>   84 -  98   (ASP   66  - PHE   80  <=> TRP   84  - TRP   98 )                          
 309: 6c70-A vrvr-A    79 -  84 <=>  100 - 105   (LEU   81  - LYS   86  <=> ALA  100  - SER  105 )                          
 309: 6c70-A vrvr-A   196 - 202 <=>  108 - 114   (ASP  213  - TRP  219  <=> ILE  108  - ARG  114 )                          
 309: 6c70-A vrvr-A   260 - 290 <=>  115 - 145   (ALA  346  - ASN  376  <=> THR  115  - GLN  145 )                          
 310: 6c70-A vqwl-A    56 -  61 <=>   12 -  17   (VAL   58  - GLU   63  <=> HIS   12  - TYR   17 )                          
 310: 6c70-A vqwl-A    65 -  88 <=>   33 -  56   (VAL   67  - PHE   90  <=> ALA   33  - ASP   56 )                          
 310: 6c70-A vqwl-A   202 - 205 <=>   63 -  66   (TRP  219  - PHE  222  <=> THR   63  - ASP   66 )                          
 310: 6c70-A vqwl-A   255 - 258 <=>   67 -  70   (THR  341  - GLY  344  <=> HIS   67  - ILE   70 )                          
 310: 6c70-A vqwl-A   263 - 279 <=>   73 -  89   (VAL  349  - LEU  365  <=> ARG   73  - GLY   89 )                          
 310: 6c70-A vqwl-A   281 - 284 <=>   90 -  93   (TYR  367  - THR  370  <=> ALA   90  - GLY   93 )                          
 310: 6c70-A vqwl-A   367 - 371 <=>  102 - 106   (LEU  453  - ALA  457  <=> ALA  102  - SER  106 )                          
 311: 6c70-A vscr-A    42 -  46 <=>   23 -  27   (VAL   44  - LEU   48  <=> ASP   23  - GLY   27 )                          
 311: 6c70-A vscr-A    52 -  92 <=>   52 -  92   (GLY   54  - SER   94  <=> ALA   52  - LYS   92 )                          
 311: 6c70-A vscr-A   260 - 271 <=>   93 - 104   (ALA  346  - THR  357  <=> VAL   93  - GLN  104 )                          
 311: 6c70-A vscr-A   272 - 284 <=>  106 - 118   (THR  358  - THR  370  <=> THR  106  - ALA  118 )                          
 311: 6c70-A vscr-A   285 - 288 <=>  120 - 123   (LYS  371  - GLY  374  <=> ALA  120  - ALA  123 )                          
 311: 6c70-A vscr-A   291 - 294 <=>  124 - 127   (VAL  377  - ALA  380  <=> ASP  124  - VAL  127 )                          
 311: 6c70-A vscr-A   302 - 306 <=>  138 - 142   (TYR  388  - GLN  392  <=> LEU  138  - PHE  142 )                          
 312: 6c70-A vsg1-A    63 -  66 <=>    3 -   6   (ASP   65  - ASP   68  <=> PHE    3  - ALA    6 )                          
 312: 6c70-A vsg1-A    68 -  89 <=>    7 -  28   (LEU   70  - PRO   91  <=> ALA    7  - ALA   28 )                          
 312: 6c70-A vsg1-A    91 - 102 <=>   29 -  40   (ARG   93  - TRP  104  <=> SER   29  - LEU   40 )                          
 312: 6c70-A vsg1-A   104 - 107 <=>   41 -  44   (ASN  106  - SER  109  <=> ALA   41  - SER   44 )                          
 312: 6c70-A vsg1-A   242 - 260 <=>   45 -  63   (TYR  328  - ALA  346  <=> ASP   45  - GLN   63 )                          
 312: 6c70-A vsg1-A   261 - 286 <=>   67 -  92   (TYR  347  - VAL  372  <=> THR   67  - ALA   92 )                          
 312: 6c70-A vsg1-A   287 - 290 <=>   95 -  98   (ASN  373  - ASN  376  <=> ALA   95  - LEU   98 )                          
 312: 6c70-A vsg1-A   330 - 334 <=>  233 - 237   (SER  416  - TYR  420  <=> ALA  233  - VAL  237 )                          
 313: 6c70-A vo8s-A    63 -  89 <=>    9 -  35   (ASP   65  - PRO   91  <=> GLY    9  - GLY   35 )                          
 313: 6c70-A vo8s-A    91 - 102 <=>   36 -  47   (ARG   93  - TRP  104  <=> TYR   36  - GLU   47 )                          
 313: 6c70-A vo8s-A   249 - 260 <=>   50 -  61   (HIS  335  - ALA  346  <=> GLY   50  - THR   61 )                          
 313: 6c70-A vo8s-A   261 - 286 <=>   64 -  89   (TYR  347  - VAL  372  <=> VAL   64  - GLU   89 )                          
 313: 6c70-A vo8s-A   287 - 290 <=>   92 -  95   (ASN  373  - ASN  376  <=> PHE   92  - VAL   95 )                          
 314: 6c70-A vp01-A    73 -  78 <=>  360 - 365   (ILE   75  - PHE   80  <=> VAL  360  - ARG  365 )                          
 314: 6c70-A vp01-A   161 - 164 <=>  370 - 373   (ARG  178  - TYR  181  <=> ALA  370  - ALA  373 )                          
 314: 6c70-A vp01-A   166 - 172 <=>  376 - 382   (PHE  183  - ALA  189  <=> THR  376  - ILE  382 )                          
 314: 6c70-A vp01-A   174 - 193 <=>  389 - 408   (HIS  191  - ASN  210  <=> ASP  389  - SER  408 )                          
 314: 6c70-A vp01-A   195 - 220 <=>  409 - 434   (LEU  212  - LEU  237  <=> ARG  409  - GLU  434 )                          
 314: 6c70-A vp01-A   236 - 286 <=>  435 - 485   (VAL  322  - VAL  372  <=> ASP  435  - GLY  485 )                          
 314: 6c70-A vp01-A   287 - 290 <=>  488 - 491   (ASN  373  - ASN  376  <=> GLU  488  - GLU  491 )                          
 314: 6c70-A vp01-A   378 - 382 <=>  508 - 512   (VAL  464  - MET  468  <=> PRO  508  - LYS  512 )                          
 315: 6c70-A vu6n-A   287 - 290 <=>    5 -   8   (ASN  373  - ASN  376  <=> ALA    5  - ALA    8 )                          
 315: 6c70-A vu6n-A   292 - 311 <=>    9 -  28   (TYR  378  - CYS  397  <=> LEU    9  - GLY   28 )                          
 315: 6c70-A vu6n-A   367 - 388 <=>   29 -  50   (LEU  453  - LYS  474  <=> VAL   29  - ALA   50 )                          
 316: 6c70-A vq7t-A    32 -  38 <=>   31 -  37   (LYS   34  - ILE   40  <=> ALA   31  - LEU   37 )                          
 316: 6c70-A vq7t-A    40 -  50 <=>   43 -  53   (CYS   42  - GLN   52  <=> TRP   43  - ALA   53 )                          
 316: 6c70-A vq7t-A    60 -  64 <=>   63 -  67   (MET   62  - ASP   66  <=> ALA   63  - ILE   67 )                          
 316: 6c70-A vq7t-A    66 -  92 <=>   73 -  99   (ASP   68  - SER   94  <=> ALA   73  - TYR   99 )                          
 316: 6c70-A vq7t-A    98 - 101 <=>  105 - 108   (THR  100  - ILE  103  <=> ARG  105  - ALA  108 )                          
 316: 6c70-A vq7t-A   256 - 282 <=>  112 - 138   (ALA  342  - GLN  368  <=> TRP  112  - THR  138 )                          
 316: 6c70-A vq7t-A   283 - 287 <=>  140 - 144   (ALA  369  - ASN  373  <=> GLY  140  - ILE  144 )                          
 317: 6c70-A vr7c-A    16 -  19 <=>   12 -  15   (VAL   18  - GLY   21  <=> ALA   12  - ALA   15 )                          
 317: 6c70-A vr7c-A    30 -  33 <=>   23 -  26   (GLU   32  - LYS   35  <=> ALA   23  - GLN   26 )                          
 317: 6c70-A vr7c-A    35 -  62 <=>   27 -  54   (PRO   37  - SER   64  <=> ARG   27  - PHE   54 )                          
 317: 6c70-A vr7c-A    67 -  91 <=>   55 -  79   (ASP   69  - ARG   93  <=> HIS   55  - ALA   79 )                          
 317: 6c70-A vr7c-A    92 -  95 <=>   86 -  89   (SER   94  - PHE   97  <=> GLY   86  - MET   89 )                          
 317: 6c70-A vr7c-A   262 - 279 <=>   94 - 111   (GLY  348  - LEU  365  <=> VAL   94  - ARG  111 )                          
 318: 6c70-A vuoh-A    61 -  94 <=>    2 -  35   (GLU   63  - ILE   96  <=> ALA    2  - ALA   35 )                          
 318: 6c70-A vuoh-A    96 -  99 <=>   36 -  39   (TYR   98  - LEU  101  <=> SER   36  - PRO   39 )                          
 318: 6c70-A vuoh-A   101 - 106 <=>   40 -  45   (ILE  103  - ASN  108  <=> ASP   40  - PRO   45 )                          
 318: 6c70-A vuoh-A   257 - 260 <=>   52 -  55   (VAL  343  - ALA  346  <=> VAL   52  - ARG   55 )                          
 318: 6c70-A vuoh-A   261 - 286 <=>   58 -  83   (TYR  347  - VAL  372  <=> LEU   58  - SER   83 )                          
 318: 6c70-A vuoh-A   294 - 311 <=>   89 - 106   (ALA  380  - CYS  397  <=> SER   89  - GLN  106 )                          
 318: 6c70-A vuoh-A   361 - 364 <=>  111 - 114   (LYS  447  - THR  450  <=> SER  111  - LEU  114 )                          
 319: 6c70-A vulu-A    52 -  55 <=>    1 -   4   (GLY   54  - ALA   57  <=> MET    1  - ALA    4 )                          
 319: 6c70-A vulu-A    63 -  89 <=>   42 -  68   (ASP   65  - PRO   91  <=> ILE   42  - LEU   68 )                          
 319: 6c70-A vulu-A    91 -  94 <=>   69 -  72   (ARG   93  - ILE   96  <=> VAL   69  - THR   72 )                          
 319: 6c70-A vulu-A   258 - 279 <=>   73 -  94   (GLY  344  - LEU  365  <=> ASP   73  - ASP   94 )                          
 319: 6c70-A vulu-A   295 - 298 <=>   97 - 100   (THR  381  - GLY  384  <=> ALA   97  - PRO  100 )                          
 319: 6c70-A vulu-A   330 - 334 <=>  134 - 138   (SER  416  - TYR  420  <=> PHE  134  - ALA  138 )                          
 319: 6c70-A vulu-A   344 - 347 <=>  164 - 167   (VAL  430  - VAL  433  <=> GLY  164  - MET  167 )                          
 319: 6c70-A vulu-A   350 - 353 <=>  168 - 171   (GLN  436  - LYS  439  <=> ALA  168  - ALA  171 )                          
 320: 6c70-A vujo-A    63 -  78 <=>   13 -  28   (ASP   65  - PHE   80  <=> PRO   13  - VAL   28 )                          
 320: 6c70-A vujo-A    79 -  84 <=>   30 -  35   (LEU   81  - LYS   86  <=> GLY   30  - PHE   35 )                          
 320: 6c70-A vujo-A    86 -  89 <=>   36 -  39   (ILE   88  - PRO   91  <=> GLY   36  - GLN   39 )                          
 320: 6c70-A vujo-A   260 - 283 <=>   40 -  63   (ALA  346  - ALA  369  <=> PRO   40  - GLU   63 )                          
 320: 6c70-A vujo-A   284 - 287 <=>   65 -  68   (THR  370  - ASN  373  <=> GLY   65  - PHE   68 )                          
 320: 6c70-A vujo-A   288 - 291 <=>   72 -  75   (GLY  374  - VAL  377  <=> LEU   72  - SER   75 )                          
 321: 6c70-A vo5g-A     1 -   4 <=>    5 -   8   (PHE    3  - GLN    6  <=> ALA    5  - PRO    8 )                          
 321: 6c70-A vo5g-A    25 -  28 <=>   10 -  13   (PHE   27  - TYR   30  <=> ALA   10  - LEU   13 )                          
 321: 6c70-A vo5g-A    32 -  36 <=>   16 -  20   (LYS   34  - HIS   38  <=> THR   16  - VAL   20 )                          
 321: 6c70-A vo5g-A    39 -  48 <=>   22 -  31   (TYR   41  - LEU   50  <=> ALA   22  - LEU   31 )                          
 321: 6c70-A vo5g-A    73 -  96 <=>   41 -  64   (ILE   75  - TYR   98  <=> GLY   41  - LEU   64 )                          
 321: 6c70-A vo5g-A   204 - 207 <=>   97 - 100   (LEU  221  - CYS  224  <=> VAL   97  - SER  100 )                          
 321: 6c70-A vo5g-A   250 - 253 <=>  101 - 104   (VAL  336  - LEU  339  <=> GLN  101  - VAL  104 )                          
 321: 6c70-A vo5g-A   255 - 281 <=>  105 - 131   (THR  341  - TYR  367  <=> HIS  105  - ARG  131 )                          
 322: 6c70-A vuat-A    65 -  89 <=>   19 -  43   (VAL   67  - PRO   91  <=> ALA   19  - ALA   43 )                          
 322: 6c70-A vuat-A    91 -  97 <=>   44 -  50   (ARG   93  - LYS   99  <=> ALA   44  - GLY   50 )                          
 322: 6c70-A vuat-A   242 - 283 <=>   56 -  97   (TYR  328  - ALA  369  <=> ALA   56  - GLY   97 )                          
 322: 6c70-A vuat-A   284 - 287 <=>   99 - 102   (THR  370  - ASN  373  <=> TYR   99  - ALA  102 )                          
 322: 6c70-A vuat-A   288 - 291 <=>  105 - 108   (GLY  374  - VAL  377  <=> ALA  105  - SER  108 )                          
 323: 6c70-A vo99-A    66 -  97 <=>   16 -  47   (ASP   68  - LYS   99  <=> HIS   16  - PHE   47 )                          
 323: 6c70-A vo99-A    99 - 103 <=>   48 -  52   (LEU  101  - ASN  105  <=> ALA   48  - LEU   52 )                          
 323: 6c70-A vo99-A   252 - 255 <=>   56 -  59   (ARG  338  - THR  341  <=> VAL   56  - GLN   59 )                          
 323: 6c70-A vo99-A   263 - 282 <=>   64 -  83   (VAL  349  - GLN  368  <=> TYR   64  - ALA   83 )                          
 323: 6c70-A vo99-A   284 - 289 <=>   84 -  89   (THR  370  - VAL  375  <=> GLY   84  - VAL   89 )                          
 324: 6c70-A vpmg-A     2 -   5 <=>   18 -  21   (LYS    4  - GLY    7  <=> GLY   18  - LEU   21 )                          
 324: 6c70-A vpmg-A     7 -  11 <=>   22 -  26   (VAL    9  - LEU   13  <=> LEU   22  - GLN   26 )                          
 324: 6c70-A vpmg-A    26 -  29 <=>   35 -  38   (ASN   28  - SER   31  <=> ALA   35  - SER   38 )                          
 324: 6c70-A vpmg-A    62 -  94 <=>  101 - 133   (SER   64  - ILE   96  <=> GLY  101  - TYR  133 )                          
 324: 6c70-A vpmg-A   249 - 257 <=>  137 - 145   (HIS  335  - VAL  343  <=> GLU  137  - ARG  145 )                          
 324: 6c70-A vpmg-A   259 - 263 <=>  146 - 150   (ASP  345  - VAL  349  <=> ALA  146  - GLN  150 )                          
 324: 6c70-A vpmg-A   264 - 286 <=>  152 - 174   (ALA  350  - VAL  372  <=> LEU  152  - GLY  174 )                          
 324: 6c70-A vpmg-A   296 - 299 <=>  177 - 180   (VAL  382  - TYR  385  <=> PRO  177  - GLN  180 )                          
 325: 6c70-A vsc8-A     2 -  12 <=>   54 -  64   (LYS    4  - PRO   14  <=> PRO   54  - PRO   64 )                          
 325: 6c70-A vsc8-A    31 -  34 <=>   67 -  70   (GLY   33  - PHE   36  <=> TYR   67  - HIS   70 )                          
 325: 6c70-A vsc8-A    36 -  54 <=>   71 -  89   (HIS   38  - MET   56  <=> ASN   71  - ALA   89 )                          
 325: 6c70-A vsc8-A    55 -  60 <=>   91 -  96   (ALA   57  - MET   62  <=> ALA   91  - LEU   96 )                          
 325: 6c70-A vsc8-A    68 -  94 <=>   97 - 123   (LEU   70  - ILE   96  <=> ARG   97  - ALA  123 )                          
 325: 6c70-A vsc8-A   261 - 287 <=>  136 - 162   (TYR  347  - ASN  373  <=> LEU  136  - TRP  162 )                          
 325: 6c70-A vsc8-A   375 - 380 <=>  168 - 173   (GLY  461  - TYR  466  <=> THR  168  - LEU  173 )                          
 326: 6c70-A vpuu-A    64 -  67 <=>   61 -  64   (ASP   66  - ASP   69  <=> ASP   61  - VAL   64 )                          
 326: 6c70-A vpuu-A    68 -  78 <=>   70 -  80   (LEU   70  - PHE   80  <=> TRP   70  - GLY   80 )                          
 326: 6c70-A vpuu-A    79 -  90 <=>   82 -  93   (LEU   81  - VAL   92  <=> VAL   82  - ALA   93 )                          
 326: 6c70-A vpuu-A   159 - 162 <=>  105 - 108   (MET  176  - THR  179  <=> ARG  105  - ASN  108 )                          
 326: 6c70-A vpuu-A   184 - 199 <=>  112 - 127   (TYR  201  - PHE  216  <=> TRP  112  - ILE  127 )                          
 326: 6c70-A vpuu-A   257 - 260 <=>  128 - 131   (VAL  343  - ALA  346  <=> ASP  128  - VAL  131 )                          
 326: 6c70-A vpuu-A   261 - 285 <=>  142 - 166   (TYR  347  - LYS  371  <=> VAL  142  - PRO  166 )                          
 326: 6c70-A vpuu-A   370 - 375 <=>  171 - 176   (PHE  456  - GLY  461  <=> GLU  171  - ALA  176 )                          
 326: 6c70-A vpuu-A   384 - 387 <=>  249 - 252   (LEU  470  - LEU  473  <=> VAL  249  - ILE  252 )                          
 327: 6c70-A vt7u-A   290 - 313 <=>    2 -  25   (ASN  376  - PHE  399  <=> THR    2  - GLU   25 )                          
 327: 6c70-A vt7u-A   354 - 358 <=>   31 -  35   (ALA  440  - SER  444  <=> THR   31  - HIS   35 )                          
 327: 6c70-A vt7u-A   364 - 383 <=>   37 -  56   (THR  450  - VAL  469  <=> ALA   37  - PHE   56 )                          
 327: 6c70-A vt7u-A   385 - 388 <=>   57 -  60   (VAL  471  - LYS  474  <=> PRO   57  - GLY   60 )                          
 328: 6c70-A vtpf-A   135 - 141 <=>   12 -  18   (GLY  137  - VAL  143  <=> ALA   12  - ALA   18 )                          
 328: 6c70-A vtpf-A   288 - 315 <=>   28 -  55   (GLY  374  - ASN  401  <=> ARG   28  - GLY   55 )                          
 328: 6c70-A vtpf-A   366 - 379 <=>   56 -  69   (SER  452  - THR  465  <=> ASP   56  - THR   69 )                          
 328: 6c70-A vtpf-A   381 - 384 <=>   70 -  73   (PHE  467  - LEU  470  <=> CYS   70  - GLY   73 )                          
 329: 6c70-A vumk-A    73 - 100 <=>    1 -  28   (ILE   75  - ALA  102  <=> MET    1  - GLU   28 )                          
 329: 6c70-A vumk-A   255 - 259 <=>   31 -  35   (THR  341  - ASP  345  <=> GLY   31  - THR   35 )                          
 329: 6c70-A vumk-A   261 - 283 <=>   37 -  59   (TYR  347  - ALA  369  <=> PHE   37  - VAL   59 )                          
 329: 6c70-A vumk-A   284 - 288 <=>   61 -  65   (THR  370  - GLY  374  <=> ALA   61  - LYS   65 )                          
 330: 6c70-A vsgs-A    48 -  53 <=>    1 -   6   (LEU   50  - MET   55  <=> MET    1  - GLY    6 )                          
 330: 6c70-A vsgs-A    63 -  99 <=>   24 -  60   (ASP   65  - LEU  101  <=> ALA   24  - ARG   60 )                          
 330: 6c70-A vsgs-A   258 - 261 <=>   63 -  66   (GLY  344  - TYR  347  <=> PHE   63  - SER   66 )                          
 330: 6c70-A vsgs-A   262 - 283 <=>   68 -  89   (GLY  348  - ALA  369  <=> LEU   68  - HIS   89 )                          
 330: 6c70-A vsgs-A   303 - 309 <=>   94 - 100   (THR  389  - LEU  395  <=> ILE   94  - VAL  100 )                          
 331: 6c70-A vt2g-A    52 -  59 <=>   19 -  26   (GLY   54  - MET   61  <=> LEU   19  - ASP   26 )                          
 331: 6c70-A vt2g-A    64 -  95 <=>   62 -  93   (ASP   66  - PHE   97  <=> SER   62  - GLY   93 )                          
 331: 6c70-A vt2g-A   258 - 275 <=>   94 - 111   (GLY  344  - THR  361  <=> TYR   94  - ASP  111 )                          
 331: 6c70-A vt2g-A   277 - 281 <=>  112 - 116   (THR  363  - TYR  367  <=> PRO  112  - CYS  116 )                          
 331: 6c70-A vt2g-A   380 - 383 <=>  119 - 122   (TYR  466  - VAL  469  <=> LEU  119  - HIS  122 )                          
 331: 6c70-A vt2g-A   385 - 388 <=>  123 - 126   (VAL  471  - LYS  474  <=> PRO  123  - PHE  126 )                          
 332: 6c70-A vtl7-A   290 - 322 <=>    1 -  33   (ASN  376  - SER  408  <=> MET    1  - GLY   33 )                          
 332: 6c70-A vtl7-A   354 - 358 <=>   34 -  38   (ALA  440  - SER  444  <=> GLU   34  - GLN   38 )                          
 332: 6c70-A vtl7-A   364 - 383 <=>   41 -  60   (THR  450  - VAL  469  <=> LEU   41  - VAL   60 )                          
 332: 6c70-A vtl7-A   385 - 388 <=>   61 -  64   (VAL  471  - LYS  474  <=> PRO   61  - ALA   64 )                          
 333: 6c70-A vtag-A    64 -  89 <=>   20 -  45   (ASP   66  - PRO   91  <=> PRO   20  - VAL   45 )                          
 333: 6c70-A vtag-A    91 -  97 <=>   46 -  52   (ARG   93  - LYS   99  <=> THR   46  - GLY   52 )                          
 333: 6c70-A vtag-A    99 - 102 <=>   54 -  57   (LEU  101  - TRP  104  <=> TRP   54  - PRO   57 )                          
 333: 6c70-A vtag-A   255 - 286 <=>   61 -  92   (THR  341  - VAL  372  <=> ALA   61  - ALA   92 )                          
 333: 6c70-A vtag-A   287 - 290 <=>   95 -  98   (ASN  373  - ASN  376  <=> GLU   95  - LEU   98 )                          
 333: 6c70-A vtag-A   377 - 380 <=>  158 - 161   (VAL  463  - TYR  466  <=> ALA  158  - ALA  161 )                          
 334: 6c70-A vpg0-A     1 -   6 <=>   53 -  58   (PHE    3  - LEU    8  <=> PHE   53  - TYR   58 )                          
 334: 6c70-A vpg0-A     9 -  12 <=>   59 -  62   (ASP   11  - PRO   14  <=> PRO   59  - LEU   62 )                          
 334: 6c70-A vpg0-A    69 -  86 <=>  145 - 162   (THR   71  - ILE   88  <=> ALA  145  - PRO  162 )                          
 334: 6c70-A vpg0-A    88 -  91 <=>  163 - 166   (PHE   90  - ARG   93  <=> VAL  163  - ILE  166 )                          
 334: 6c70-A vpg0-A   261 - 278 <=>  168 - 185   (TYR  347  - LEU  364  <=> PRO  168  - GLY  185 )                          
 335: 6c70-A vtj8-A   283 - 286 <=>    1 -   4   (ALA  369  - VAL  372  <=> MET    1  - GLU    4 )                          
 335: 6c70-A vtj8-A   293 - 311 <=>    6 -  24   (ALA  379  - CYS  397  <=> ASP    6  - PHE   24 )                          
 335: 6c70-A vtj8-A   366 - 380 <=>   25 -  39   (SER  452  - TYR  466  <=> ARG   25  - CYS   39 )                          
 335: 6c70-A vtj8-A   381 - 385 <=>   41 -  45   (PHE  467  - VAL  471  <=> ASN   41  - ARG   45 )                          
 336: 6c70-A vsrc-A    63 -  92 <=>    8 -  37   (ASP   65  - SER   94  <=> VAL    8  - THR   37 )                          
 336: 6c70-A vsrc-A    96 -  99 <=>   38 -  41   (TYR   98  - LEU  101  <=> GLY   38  - GLY   41 )                          
 336: 6c70-A vsrc-A   245 - 286 <=>   66 - 107   (GLU  331  - VAL  372  <=> PRO   66  - VAL  107 )                          
 336: 6c70-A vsrc-A   287 - 290 <=>  110 - 113   (ASN  373  - ASN  376  <=> PRO  110  - PHE  113 )                          
 337: 6c70-A vunr-A    20 -  24 <=>  299 - 303   (VAL   22  - MET   26  <=> VAL  299  - ALA  303 )                          
 337: 6c70-A vunr-A    36 -  57 <=>  307 - 328   (HIS   38  - ASN   59  <=> ASP  307  - ASN  328 )                          
 337: 6c70-A vunr-A    65 -  92 <=>  341 - 368   (VAL   67  - SER   94  <=> PRO  341  - GLY  368 )                          
 337: 6c70-A vunr-A    96 -  99 <=>  372 - 375   (TYR   98  - LEU  101  <=> GLN  372  - ASP  375 )                          
 337: 6c70-A vunr-A   261 - 287 <=>  381 - 407   (TYR  347  - ASN  373  <=> ALA  381  - GLU  407 )                          
 337: 6c70-A vunr-A   300 - 319 <=>  414 - 433   (LEU  386  - GLU  405  <=> HIS  414  - LEU  433 )                          
 337: 6c70-A vunr-A   320 - 326 <=>  490 - 496   (GLU  406  - GLU  412  <=> TYR  490  - ARG  496 )                          
 338: 6c70-A vphk-A    63 -  93 <=>   38 -  68   (ASP   65  - LYS   95  <=> GLY   38  - ARG   68 )                          
 338: 6c70-A vphk-A    96 - 103 <=>   70 -  77   (TYR   98  - ASN  105  <=> HIS   70  - VAL   77 )                          
 338: 6c70-A vphk-A   246 - 255 <=>   79 -  88   (ARG  332  - THR  341  <=> GLY   79  - ALA   88 )                          
 338: 6c70-A vphk-A   257 - 286 <=>   89 - 118   (VAL  343  - VAL  372  <=> VAL   89  - GLU  118 )                          
 338: 6c70-A vphk-A   287 - 290 <=>  121 - 124   (ASN  373  - ASN  376  <=> PHE  121  - THR  124 )                          
 338: 6c70-A vphk-A   382 - 386 <=>  175 - 179   (MET  468  - GLN  472  <=> ALA  175  - THR  179 )                          
 339: 6c70-A vort-A    63 -  84 <=>    2 -  23   (ASP   65  - LYS   86  <=> ILE    2  - GLN   23 )                          
 339: 6c70-A vort-A    86 -  89 <=>   24 -  27   (ILE   88  - PRO   91  <=> ARG   24  - GLY   27 )                          
 339: 6c70-A vort-A   260 - 282 <=>   29 -  51   (ALA  346  - GLN  368  <=> GLY   29  - CYS   51 )                          
 340: 6c70-A vpl6-A    64 -  90 <=>   44 -  70   (ASP   66  - VAL   92  <=> THR   44  - GLY   70 )                          
 340: 6c70-A vpl6-A    92 -  95 <=>   71 -  74   (SER   94  - PHE   97  <=> GLN   71  - LEU   74 )                          
 340: 6c70-A vpl6-A    97 - 100 <=>   75 -  78   (LYS   99  - ALA  102  <=> ALA   75  - THR   78 )                          
 340: 6c70-A vpl6-A   254 - 286 <=>   79 - 111   (VAL  340  - VAL  372  <=> PRO   79  - SER  111 )                          
 340: 6c70-A vpl6-A   287 - 290 <=>  114 - 117   (ASN  373  - ASN  376  <=> LEU  114  - LEU  117 )                          
 341: 6c70-A vrd8-A    64 -  87 <=>    3 -  26   (ASP   66  - TYR   89  <=> GLU    3  - THR   26 )                          
 341: 6c70-A vrd8-A    98 - 101 <=>   31 -  34   (THR  100  - ILE  103  <=> ALA   31  - ALA   34 )                          
 341: 6c70-A vrd8-A   250 - 286 <=>   35 -  71   (VAL  336  - VAL  372  <=> ASP   35  - PHE   71 )                          
 341: 6c70-A vrd8-A   287 - 290 <=>   74 -  77   (ASN  373  - ASN  376  <=> ALA   74  - TYR   77 )                          
 342: 6c70-A vo3f-A    59 -  62 <=>    3 -   6   (MET   61  - SER   64  <=> ASN    3  - ARG    6 )                          
 342: 6c70-A vo3f-A    63 -  92 <=>    8 -  37   (ASP   65  - SER   94  <=> ARG    8  - SER   37 )                          
 342: 6c70-A vo3f-A   260 - 283 <=>   39 -  62   (ALA  346  - ALA  369  <=> PRO   39  - GLY   62 )                          
 342: 6c70-A vo3f-A   284 - 287 <=>   64 -  67   (THR  370  - ASN  373  <=> LEU   64  - ALA   67 )                          
 342: 6c70-A vo3f-A   288 - 292 <=>   75 -  79   (GLY  374  - TYR  378  <=> ARG   75  - ILE   79 )                          
 342: 6c70-A vo3f-A   309 - 318 <=>   95 - 104   (LEU  395  - ILE  404  <=> SER   95  - HIS  104 )                          
 343: 6c70-A vrej-A    61 -  64 <=>   15 -  18   (GLU   63  - ASP   66  <=> PRO   15  - GLN   18 )                          
 343: 6c70-A vrej-A    67 -  91 <=>   26 -  50   (ASP   69  - ARG   93  <=> THR   26  - GLY   50 )                          
 343: 6c70-A vrej-A   260 - 280 <=>   52 -  72   (ALA  346  - ALA  366  <=> PRO   52  - ASP   72 )                          
 343: 6c70-A vrej-A   281 - 286 <=>   90 -  95   (TYR  367  - VAL  372  <=> SER   90  - LEU   95 )                          
 343: 6c70-A vrej-A   287 - 290 <=>  101 - 104   (ASN  373  - ASN  376  <=> ARG  101  - GLN  104 )                          
 344: 6c70-A vrlf-A    63 -  87 <=>   13 -  37   (ASP   65  - TYR   89  <=> MET   13  - GLN   37 )                          
 344: 6c70-A vrlf-A    90 -  94 <=>   38 -  42   (VAL   92  - ILE   96  <=> PRO   38  - ARG   42 )                          
 344: 6c70-A vrlf-A   256 - 280 <=>   43 -  67   (ALA  342  - ALA  366  <=> GLY   43  - LEU   67 )                          
 344: 6c70-A vrlf-A   380 - 383 <=>   68 -  71   (TYR  466  - VAL  469  <=> PRO   68  - THR   71 )                          
 345: 6c70-A vpss-A    65 -  91 <=>    3 -  29   (VAL   67  - ARG   93  <=> GLY    3  - TRP   29 )                          
 345: 6c70-A vpss-A   261 - 286 <=>   31 -  56   (TYR  347  - VAL  372  <=> THR   31  - ALA   56 )                          
 345: 6c70-A vpss-A   287 - 290 <=>   59 -  62   (ASN  373  - ASN  376  <=> ARG   59  - LEU   62 )                          
 346: 6c70-A vpu7-A    64 -  87 <=>   82 - 105   (ASP   66  - TYR   89  <=> TRP   82  - PHE  105 )                          
 346: 6c70-A vpu7-A   193 - 196 <=>  107 - 110   (ASN  210  - ASP  213  <=> LEU  107  - GLY  110 )                          
 346: 6c70-A vpu7-A   254 - 257 <=>  113 - 116   (VAL  340  - VAL  343  <=> TYR  113  - GLY  116 )                          
 346: 6c70-A vpu7-A   259 - 281 <=>  117 - 139   (ASP  345  - TYR  367  <=> SER  117  - ALA  139 )                          
 346: 6c70-A vpu7-A   282 - 286 <=>  141 - 145   (GLN  368  - VAL  372  <=> ILE  141  - ALA  145 )                          
 346: 6c70-A vpu7-A   371 - 374 <=>  154 - 157   (ALA  457  - LEU  460  <=> MET  154  - VAL  157 )                          
 346: 6c70-A vpu7-A   385 - 388 <=>  199 - 202   (VAL  471  - LYS  474  <=> TRP  199  - ARG  202 )                          
 347: 6c70-A vqvh-A    63 -  97 <=>    4 -  38   (ASP   65  - LYS   99  <=> GLY    4  - LEU   38 )                          
 347: 6c70-A vqvh-A    99 - 102 <=>   39 -  42   (LEU  101  - TRP  104  <=> THR   39  - PRO   42 )                          
 347: 6c70-A vqvh-A   249 - 260 <=>   45 -  56   (HIS  335  - ALA  346  <=> GLY   45  - ALA   56 )                          
 347: 6c70-A vqvh-A   261 - 286 <=>   59 -  84   (TYR  347  - VAL  372  <=> VAL   59  - GLU   84 )                          
 347: 6c70-A vqvh-A   287 - 290 <=>   87 -  90   (ASN  373  - ASN  376  <=> PHE   87  - THR   90 )                          
 347: 6c70-A vqvh-A   382 - 386 <=>  141 - 145   (MET  468  - GLN  472  <=> ALA  141  - ALA  145 )                          
 348: 6c70-A vo81-A    11 -  14 <=>    1 -   4   (LEU   13  - ILE   16  <=> MET    1  - PHE    4 )                          
 348: 6c70-A vo81-A    17 -  21 <=>    5 -   9   (MET   19  - GLY   23  <=> ARG    5  - ILE    9 )                          
 348: 6c70-A vo81-A    29 -  32 <=>   53 -  56   (SER   31  - LYS   34  <=> VAL   53  - GLY   56 )                          
 348: 6c70-A vo81-A    61 -  91 <=>  214 - 244   (GLU   63  - ARG   93  <=> ALA  214  - HIS  244 )                          
 348: 6c70-A vo81-A    92 -  95 <=>  246 - 249   (SER   94  - PHE   97  <=> ALA  246  - LEU  249 )                          
 348: 6c70-A vo81-A   257 - 286 <=>  250 - 279   (VAL  343  - VAL  372  <=> THR  250  - TYR  279 )                          
 348: 6c70-A vo81-A   304 - 311 <=>  293 - 300   (LEU  390  - CYS  397  <=> THR  293  - SER  300 )                          
 348: 6c70-A vo81-A   360 - 363 <=>  303 - 306   (ALA  446  - PHE  449  <=> ALA  303  - PRO  306 )                          
 349: 6c70-A vu4u-A    74 -  87 <=>    1 -  14   (THR   76  - TYR   89  <=> MET    1  - ILE   14 )                          
 349: 6c70-A vu4u-A    90 -  99 <=>   15 -  24   (VAL   92  - LEU  101  <=> PRO   15  - GLY   24 )                          
 349: 6c70-A vu4u-A   258 - 261 <=>   28 -  31   (GLY  344  - TYR  347  <=> GLY   28  - ASP   31 )                          
 349: 6c70-A vu4u-A   262 - 278 <=>   33 -  49   (GLY  348  - LEU  364  <=> ALA   33  - SER   49 )                          
 349: 6c70-A vu4u-A   280 - 283 <=>   50 -  53   (ALA  366  - ALA  369  <=> GLN   50  - ASP   53 )                          
 349: 6c70-A vu4u-A   311 - 315 <=>   69 -  73   (CYS  397  - ASN  401  <=> ALA   69  - PRO   73 )                          
 350: 6c70-A vom6-A    62 -  65 <=>    2 -   5   (SER   64  - VAL   67  <=> ASN    2  - VAL    5 )                          
 350: 6c70-A vom6-A    68 -  88 <=>    6 -  26   (LEU   70  - PHE   90  <=> PRO    6  - PRO   26 )                          
 350: 6c70-A vom6-A   259 - 288 <=>   28 -  57   (ASP  345  - GLY  374  <=> GLY   28  - PRO   57 )                          
 350: 6c70-A vom6-A   289 - 314 <=>   83 - 108   (VAL  375  - GLY  400  <=> ASP   83  - GLY  108 )                          
 350: 6c70-A vom6-A   318 - 324 <=>  159 - 165   (ILE  404  - VAL  410  <=> SER  159  - ALA  165 )                          
 350: 6c70-A vom6-A   327 - 330 <=>  166 - 169   (ALA  413  - SER  416  <=> PRO  166  - ARG  169 )                          
 351: 6c70-A vp8k-A     9 -  19 <=>   61 -  71   (ASP   11  - GLY   21  <=> TRP   61  - ILE   71 )                          
 351: 6c70-A vp8k-A    63 -  80 <=>  157 - 174   (ASP   65  - HIS   82  <=> THR  157  - GLU  174 )                          
 351: 6c70-A vp8k-A    82 -  92 <=>  175 - 185   (ILE   84  - SER   94  <=> VAL  175  - ARG  185 )                          
 351: 6c70-A vp8k-A    95 -  99 <=>  186 - 190   (PHE   97  - LEU  101  <=> PRO  186  - GLN  190 )                          
 351: 6c70-A vp8k-A   123 - 133 <=>  202 - 212   (ILE  125  - VAL  135  <=> ASN  202  - ASN  212 )                          
 351: 6c70-A vp8k-A   135 - 140 <=>  213 - 218   (GLY  137  - SER  142  <=> VAL  213  - MET  218 )                          
 351: 6c70-A vp8k-A   142 - 149 <=>  219 - 226   (ILE  144  - PHE  151  <=> PRO  219  - GLN  226 )                          
 351: 6c70-A vp8k-A   150 - 153 <=>  228 - 231   (ILE  152  - SER  155  <=> ALA  228  - ASP  231 )                          
 351: 6c70-A vp8k-A   155 - 158 <=>  232 - 235   (ILE  172  - LEU  175  <=> LYS  232  - SER  235 )                          
 351: 6c70-A vp8k-A   172 - 200 <=>  236 - 264   (ALA  189  - CYS  217  <=> VAL  236  - VAL  264 )                          
 351: 6c70-A vp8k-A   206 - 209 <=>  272 - 275   (ALA  223  - GLN  226  <=> HIS  272  - ALA  275 )                          
 351: 6c70-A vp8k-A   259 - 262 <=>  285 - 288   (ASP  345  - GLY  348  <=> ASP  285  - THR  288 )                          
 351: 6c70-A vp8k-A   263 - 280 <=>  295 - 312   (VAL  349  - ALA  366  <=> GLY  295  - ALA  312 )                          
 351: 6c70-A vp8k-A   295 - 298 <=>  314 - 317   (THR  381  - GLY  384  <=> VAL  314  - LEU  317 )                          
 351: 6c70-A vp8k-A   367 - 370 <=>  363 - 366   (LEU  453  - PHE  456  <=> VAL  363  - VAL  366 )                          
 352: 6c70-A vu1a-A    47 -  50 <=>    4 -   7   (LEU   49  - GLN   52  <=> ALA    4  - PRO    7 )                          
 352: 6c70-A vu1a-A    56 -  60 <=>   16 -  20   (VAL   58  - MET   62  <=> TRP   16  - GLY   20 )                          
 352: 6c70-A vu1a-A    63 -  87 <=>   49 -  73   (ASP   65  - TYR   89  <=> LEU   49  - ALA   73 )                          
 352: 6c70-A vu1a-A   261 - 279 <=>   75 -  93   (TYR  347  - LEU  365  <=> ALA   75  - GLY   93 )                          
 352: 6c70-A vu1a-A   302 - 305 <=>   97 - 100   (TYR  388  - GLY  391  <=> ARG   97  - ALA  100 )                          
 353: 6c70-A vrwu-A     9 -  12 <=>    3 -   6   (ASP   11  - PRO   14  <=> PHE    3  - ASP    6 )                          
 353: 6c70-A vrwu-A    27 -  39 <=>    8 -  20   (TYR   29  - TYR   41  <=> ALA    8  - VAL   20 )                          
 353: 6c70-A vrwu-A    60 -  63 <=>   35 -  38   (MET   62  - ASP   65  <=> LEU   35  - ARG   38 )                          
 353: 6c70-A vrwu-A    64 -  92 <=>   40 -  68   (ASP   66  - SER   94  <=> ASP   40  - GLY   68 )                          
 353: 6c70-A vrwu-A   145 - 151 <=>  104 - 110   (THR  147  - GLU  153  <=> VAL  104  - ALA  110 )                          
 353: 6c70-A vrwu-A   258 - 261 <=>  133 - 136   (GLY  344  - TYR  347  <=> GLY  133  - ASP  136 )                          
 353: 6c70-A vrwu-A   262 - 288 <=>  138 - 164   (GLY  348  - GLY  374  <=> GLY  138  - CYS  164 )                          
 353: 6c70-A vrwu-A   313 - 323 <=>  233 - 243   (PHE  399  - SER  409  <=> GLY  233  - ALA  243 )                          
 354: 6c70-A vs6q-A    42 -  45 <=>    1 -   4   (VAL   44  - LEU   47  <=> MET    1  - LYS    4 )                          
 354: 6c70-A vs6q-A    64 -  87 <=>   70 -  93   (ASP   66  - TYR   89  <=> GLU   70  - LEU   93 )                          
 354: 6c70-A vs6q-A    88 -  91 <=>   95 -  98   (PHE   90  - ARG   93  <=> ASP   95  - GLY   98 )                          
 354: 6c70-A vs6q-A   260 - 265 <=>  100 - 105   (ALA  346  - LEU  351  <=> PRO  100  - GLU  105 )                          
 354: 6c70-A vs6q-A   266 - 281 <=>  107 - 122   (LEU  352  - TYR  367  <=> MET  107  - PRO  122 )                          
 354: 6c70-A vs6q-A   381 - 387 <=>  123 - 129   (PHE  467  - LEU  473  <=> PRO  123  - GLY  129 )                          
 355: 6c70-A vp5a-A    64 -  88 <=>    3 -  27   (ASP   66  - PHE   90  <=> VAL    3  - THR   27 )                          
 355: 6c70-A vp5a-A    91 -  99 <=>   28 -  36   (ARG   93  - LEU  101  <=> PHE   28  - ASP   36 )                          
 355: 6c70-A vp5a-A   256 - 282 <=>   37 -  63   (ALA  342  - GLN  368  <=> TYR   37  - VAL   63 )                          
 355: 6c70-A vp5a-A   283 - 286 <=>   65 -  68   (ALA  369  - VAL  372  <=> ILE   65  - ALA   68 )                          
 355: 6c70-A vp5a-A   287 - 290 <=>   71 -  74   (ASN  373  - ASN  376  <=> ALA   71  - ASN   74 )                          
 356: 6c70-A vq0v-A    64 -  77 <=>   16 -  29   (ASP   66  - PHE   79  <=> GLU   16  - MET   29 )                          
 356: 6c70-A vq0v-A    79 -  97 <=>   30 -  48   (LEU   81  - LYS   99  <=> PRO   30  - THR   48 )                          
 356: 6c70-A vq0v-A    99 - 102 <=>   49 -  52   (LEU  101  - TRP  104  <=> ASN   49  - GLY   52 )                          
 356: 6c70-A vq0v-A   253 - 284 <=>   54 -  85   (LEU  339  - THR  370  <=> ASN   54  - MET   85 )                          
 356: 6c70-A vq0v-A   285 - 290 <=>   87 -  92   (LYS  371  - ASN  376  <=> VAL   87  - PRO   92 )                          
 356: 6c70-A vq0v-A   299 - 312 <=>  193 - 206   (TYR  385  - ILE  398  <=> THR  193  - ARG  206 )                          
 356: 6c70-A vq0v-A   364 - 367 <=>  207 - 210   (THR  450  - LEU  453  <=> ALA  207  - TRP  210 )                          
 357: 6c70-A vor6-A    63 -  91 <=>   32 -  60   (ASP   65  - ARG   93  <=> ALA   32  - GLU   60 )                          
 357: 6c70-A vor6-A   261 - 284 <=>   63 -  86   (TYR  347  - THR  370  <=> PRO   63  - GLU   86 )                          
 357: 6c70-A vor6-A   285 - 289 <=>   88 -  92   (LYS  371  - VAL  375  <=> ASN   88  - VAL   92 )                          
 357: 6c70-A vor6-A   290 - 298 <=>  115 - 123   (ASN  376  - GLY  384  <=> LEU  115  - LYS  123 )                          
 357: 6c70-A vor6-A   328 - 332 <=>  224 - 228   (ALA  414  - HIS  418  <=> LEU  224  - ILE  228 )                          
 357: 6c70-A vor6-A   334 - 339 <=>  229 - 234   (TYR  420  - GLU  425  <=> GLU  229  - VAL  234 )                          
 358: 6c70-A vs25-A    68 -  94 <=>    1 -  27   (LEU   70  - ILE   96  <=> MET    1  - THR   27 )                          
 358: 6c70-A vs25-A   242 - 286 <=>   35 -  79   (TYR  328  - VAL  372  <=> ALA   35  - LEU   79 )                          
 358: 6c70-A vs25-A   287 - 290 <=>   82 -  85   (ASN  373  - ASN  376  <=> GLU   82  - ASN   85 )                          
 358: 6c70-A vs25-A   367 - 372 <=>  147 - 152   (LEU  453  - SER  458  <=> ALA  147  - ALA  152 )                          
 359: 6c70-A vox2-A    63 -  80 <=>   78 -  95   (ASP   65  - HIS   82  <=> PHE   78  - GLU   95 )                          
 359: 6c70-A vox2-A    81 -  85 <=>   98 - 102   (PRO   83  - MET   87  <=> GLY   98  - GLY  102 )                          
 359: 6c70-A vox2-A   264 - 285 <=>  104 - 125   (ALA  350  - LYS  371  <=> SER  104  - ILE  125 )                          
 359: 6c70-A vox2-A   288 - 291 <=>  132 - 135   (GLY  374  - VAL  377  <=> PRO  132  - ILE  135 )                          
 359: 6c70-A vox2-A   330 - 333 <=>  242 - 245   (SER  416  - TRP  419  <=> ALA  242  - THR  245 )                          
 359: 6c70-A vox2-A   336 - 339 <=>  246 - 249   (GLY  422  - GLU  425  <=> THR  246  - GLU  249 )                          
 360: 6c70-A vq8j-A     5 -  22 <=>   11 -  28   (GLY    7  - HIS   24  <=> ARG   11  - GLN   28 )                          
 360: 6c70-A vq8j-A    46 -  49 <=>   32 -  35   (LEU   48  - LEU   51  <=> LEU   32  - HIS   35 )                          
 360: 6c70-A vq8j-A   162 - 165 <=>   37 -  40   (THR  179  - PRO  182  <=> ALA   37  - ASP   40 )                          
 360: 6c70-A vq8j-A   173 - 188 <=>   41 -  56   (GLY  190  - SER  205  <=> THR   41  - ASN   56 )                          
 360: 6c70-A vq8j-A   189 - 217 <=>   59 -  87   (MET  206  - MET  234  <=> PHE   59  - LEU   87 )                          
 360: 6c70-A vq8j-A   242 - 245 <=>   88 -  91   (TYR  328  - GLU  331  <=> ALA   88  - HIS   91 )                          
 360: 6c70-A vq8j-A   247 - 278 <=>   92 - 123   (HIS  333  - LEU  364  <=> GLN   92  - ARG  123 )                          
 360: 6c70-A vq8j-A   374 - 388 <=>  124 - 138   (LEU  460  - LYS  474  <=> VAL  124  - ARG  138 )                          
 361: 6c70-A vpx2-A    65 -  87 <=>   75 -  97   (VAL   67  - TYR   89  <=> GLU   75  - THR   97 )                          
 361: 6c70-A vpx2-A   195 - 203 <=>   98 - 106   (LEU  212  - LEU  220  <=> VAL   98  - ARG  106 )                          
 361: 6c70-A vpx2-A   261 - 281 <=>  109 - 129   (TYR  347  - TYR  367  <=> ASP  109  - ALA  129 )                          
 362: 6c70-A vt8t-A    65 -  84 <=>    1 -  20   (VAL   67  - LYS   86  <=> MET    1  - THR   20 )                          
 362: 6c70-A vt8t-A    90 -  93 <=>   23 -  26   (VAL   92  - LYS   95  <=> VAL   23  - ALA   26 )                          
 362: 6c70-A vt8t-A    96 -  99 <=>   27 -  30   (TYR   98  - LEU  101  <=> ALA   27  - VAL   30 )                          
 362: 6c70-A vt8t-A   257 - 286 <=>   32 -  61   (VAL  343  - VAL  372  <=> LEU   32  - VAL   61 )                          
 362: 6c70-A vt8t-A   287 - 290 <=>   64 -  67   (ASN  373  - ASN  376  <=> GLY   64  - GLY   67 )                          
 363: 6c70-A vrb6-A    63 -  74 <=>   23 -  34   (ASP   65  - THR   76  <=> ALA   23  - ALA   34 )                          
 363: 6c70-A vrb6-A    75 -  98 <=>   36 -  59   (MET   77  - THR  100  <=> SER   36  - LEU   59 )                          
 363: 6c70-A vrb6-A   190 - 193 <=>   66 -  69   (ALA  207  - ASN  210  <=> ASP   66  - ARG   69 )                          
 363: 6c70-A vrb6-A   270 - 280 <=>   77 -  87   (LEU  356  - ALA  366  <=> LEU   77  - GLY   87 )                          
 363: 6c70-A vrb6-A   299 - 302 <=>   93 -  96   (TYR  385  - TYR  388  <=> ALA   93  - ILE   96 )                          
 363: 6c70-A vrb6-A   307 - 318 <=>  100 - 111   (VAL  393  - ILE  404  <=> LEU  100  - GLY  111 )                          
 364: 6c70-A vnxm-A   287 - 308 <=>    1 -  22   (ASN  373  - PHE  394  <=> MET    1  - TRP   22 )                          
 364: 6c70-A vnxm-A   367 - 388 <=>   23 -  44   (LEU  453  - LYS  474  <=> PRO   23  - GLY   44 )                          
 365: 6c70-A vprx-A     1 -   4 <=>  108 - 111   (PHE    3  - GLN    6  <=> VAL  108  - GLY  111 )                          
 365: 6c70-A vprx-A    10 -  16 <=>  114 - 120   (LEU   12  - VAL   18  <=> GLY  114  - THR  120 )                          
 365: 6c70-A vprx-A    66 - 103 <=>  144 - 181   (ASP   68  - ASN  105  <=> ASP  144  - ALA  181 )                          
 365: 6c70-A vprx-A   104 - 107 <=>  184 - 187   (ASN  106  - SER  109  <=> GLN  184  - LEU  187 )                          
 365: 6c70-A vprx-A   108 - 111 <=>  190 - 193   (HIS  110  - PHE  113  <=> LEU  190  - GLY  193 )                          
 365: 6c70-A vprx-A   231 - 234 <=>  198 - 201   (LYS  317  - MET  320  <=> ARG  198  - ASP  201 )                          
 365: 6c70-A vprx-A   237 - 241 <=>  202 - 206   (ARG  323  - LYS  327  <=> ARG  202  - PRO  206 )                          
 365: 6c70-A vprx-A   243 - 256 <=>  207 - 220   (TRP  329  - ALA  342  <=> GLU  207  - SER  220 )                          
 365: 6c70-A vprx-A   257 - 286 <=>  224 - 253   (VAL  343  - VAL  372  <=> THR  224  - ARG  253 )                          
 365: 6c70-A vprx-A   287 - 310 <=>  259 - 282   (ASN  373  - PHE  396  <=> MET  259  - GLY  282 )                          
 366: 6c70-A vtou-A    68 -  73 <=>    1 -   6   (LEU   70  - ILE   75  <=> MET    1  - THR    6 )                          
 366: 6c70-A vtou-A    76 -  98 <=>    7 -  29   (LEU   78  - THR  100  <=> VAL    7  - GLY   29 )                          
 366: 6c70-A vtou-A   256 - 277 <=>   30 -  51   (ALA  342  - THR  363  <=> GLN   30  - GLY   51 )                          
 366: 6c70-A vtou-A   283 - 286 <=>   57 -  60   (ALA  369  - VAL  372  <=> ALA   57  - ALA   60 )                          
 366: 6c70-A vtou-A   287 - 290 <=>   63 -  66   (ASN  373  - ASN  376  <=> ALA   63  - LEU   66 )                          
 367: 6c70-A vtod-A    13 -  16 <=>    1 -   4   (ASN   15  - VAL   18  <=> MET    1  - LEU    4 )                          
 367: 6c70-A vtod-A    63 -  78 <=>   23 -  38   (ASP   65  - PHE   80  <=> GLY   23  - MET   38 )                          
 367: 6c70-A vtod-A    79 -  91 <=>   40 -  52   (LEU   81  - ARG   93  <=> VAL   40  - TYR   52 )                          
 367: 6c70-A vtod-A   258 - 282 <=>   54 -  78   (GLY  344  - GLN  368  <=> ARG   54  - ILE   78 )                          
 367: 6c70-A vtod-A   284 - 290 <=>   79 -  85   (THR  370  - ASN  376  <=> ALA   79  - ARG   85 )                          
 368: 6c70-A vqsr-A    64 -  88 <=>    8 -  32   (ASP   66  - PHE   90  <=> GLY    8  - MET   32 )                          
 368: 6c70-A vqsr-A    94 - 103 <=>   34 -  43   (ILE   96  - ASN  105  <=> THR   34  - LEU   43 )                          
 368: 6c70-A vqsr-A   104 - 107 <=>   46 -  49   (ASN  106  - SER  109  <=> GLY   46  - LEU   49 )                          
 368: 6c70-A vqsr-A   237 - 240 <=>   53 -  56   (ARG  323  - ILE  326  <=> PHE   53  - ILE   56 )                          
 368: 6c70-A vqsr-A   242 - 259 <=>   57 -  74   (TYR  328  - ASP  345  <=> ASN   57  - GLN   74 )                          
 368: 6c70-A vqsr-A   261 - 279 <=>   75 -  93   (TYR  347  - LEU  365  <=> ALA   75  - ALA   93 )                          
 368: 6c70-A vqsr-A   282 - 285 <=>   94 -  97   (GLN  368  - LYS  371  <=> PRO   94  - THR   97 )                          
 368: 6c70-A vqsr-A   287 - 290 <=>   98 - 101   (ASN  373  - ASN  376  <=> PRO   98  - ARG  101 )                          
 368: 6c70-A vqsr-A   331 - 336 <=>  145 - 150   (CYS  417  - GLY  422  <=> SER  145  - GLY  150 )                          
 369: 6c70-A vqjx-A    16 -  19 <=>   38 -  41   (VAL   18  - GLY   21  <=> LYS   38  - ASP   41 )                          
 369: 6c70-A vqjx-A    37 -  63 <=>   44 -  70   (ARG   39  - ASP   65  <=> GLY   44  - ALA   70 )                          
 369: 6c70-A vqjx-A    64 -  93 <=>   89 - 118   (ASP   66  - LYS   95  <=> ILE   89  - GLU  118 )                          
 369: 6c70-A vqjx-A   139 - 147 <=>  134 - 142   (PHE  141  - ILE  149  <=> ALA  134  - GLU  142 )                          
 369: 6c70-A vqjx-A   199 - 202 <=>  160 - 163   (PHE  216  - TRP  219  <=> LEU  160  - GLN  163 )                          
 369: 6c70-A vqjx-A   257 - 273 <=>  165 - 181   (VAL  343  - THR  359  <=> ARG  165  - VAL  181 )                          
 369: 6c70-A vqjx-A   279 - 282 <=>  187 - 190   (LEU  365  - GLN  368  <=> ILE  187  - PRO  190 )                          
 369: 6c70-A vqjx-A   284 - 287 <=>  191 - 194   (THR  370  - ASN  373  <=> GLY  191  - HIS  194 )                          
 370: 6c70-A vqbw-A    39 -  53 <=>   25 -  39   (TYR   41  - MET   55  <=> ASP   25  - GLU   39 )                          
 370: 6c70-A vqbw-A    54 -  60 <=>   41 -  47   (MET   56  - MET   62  <=> THR   41  - GLY   47 )                          
 370: 6c70-A vqbw-A    62 -  65 <=>   93 -  96   (SER   64  - VAL   67  <=> ALA   93  - GLY   96 )                          
 370: 6c70-A vqbw-A    67 -  93 <=>   97 - 123   (ASP   69  - LYS   95  <=> VAL   97  - ALA  123 )                          
 370: 6c70-A vqbw-A    96 -  99 <=>  124 - 127   (TYR   98  - LEU  101  <=> THR  124  - PRO  127 )                          
 370: 6c70-A vqbw-A   256 - 262 <=>  130 - 136   (ALA  342  - GLY  348  <=> MET  130  - GLU  136 )                          
 370: 6c70-A vqbw-A   263 - 286 <=>  138 - 161   (VAL  349  - VAL  372  <=> ILE  138  - GLU  161 )                          
 370: 6c70-A vqbw-A   287 - 290 <=>  164 - 167   (ASN  373  - ASN  376  <=> LEU  164  - GLN  167 )                          
 371: 6c70-A vrfx-A    64 -  87 <=>   34 -  57   (ASP   66  - TYR   89  <=> GLU   34  - PHE   57 )                          
 371: 6c70-A vrfx-A    88 -  91 <=>   59 -  62   (PHE   90  - ARG   93  <=> ASP   59  - TRP   62 )                          
 371: 6c70-A vrfx-A   257 - 287 <=>   64 -  94   (VAL  343  - ASN  373  <=> GLY   64  - TRP   94 )                          
 371: 6c70-A vrfx-A   289 - 293 <=>  167 - 171   (VAL  375  - ALA  379  <=> PRO  167  - MET  171 )                          
 371: 6c70-A vrfx-A   296 - 299 <=>  172 - 175   (VAL  382  - TYR  385  <=> ARG  172  - THR  175 )                          
 371: 6c70-A vrfx-A   329 - 332 <=>  204 - 207   (TYR  415  - HIS  418  <=> ARG  204  - ARG  207 )                          
 371: 6c70-A vrfx-A   335 - 339 <=>  208 - 212   (ASP  421  - GLU  425  <=> LEU  208  - CYS  212 )                          
 372: 6c70-A vs4p-A    30 -  37 <=>   44 -  51   (GLU   32  - ARG   39  <=> PRO   44  - ILE   51 )                          
 372: 6c70-A vs4p-A    38 -  43 <=>   53 -  58   (ILE   40  - THR   45  <=> VAL   53  - ALA   58 )                          
 372: 6c70-A vs4p-A    53 -  63 <=>   68 -  78   (MET   55  - ASP   65  <=> PRO   68  - ALA   78 )                          
 372: 6c70-A vs4p-A    65 -  87 <=>   92 - 114   (VAL   67  - TYR   89  <=> SER   92  - GLY  114 )                          
 372: 6c70-A vs4p-A    90 -  93 <=>  116 - 119   (VAL   92  - LYS   95  <=> ILE  116  - GLY  119 )                          
 372: 6c70-A vs4p-A    95 - 101 <=>  120 - 126   (PHE   97  - ILE  103  <=> ALA  120  - ALA  126 )                          
 372: 6c70-A vs4p-A   254 - 257 <=>  127 - 130   (VAL  340  - VAL  343  <=> THR  127  - THR  130 )                          
 372: 6c70-A vs4p-A   260 - 286 <=>  131 - 157   (ALA  346  - VAL  372  <=> GLN  131  - LEU  157 )                          
 372: 6c70-A vs4p-A   287 - 290 <=>  160 - 163   (ASN  373  - ASN  376  <=> ALA  160  - ARG  163 )                          
 373: 6c70-A vq7w-A    63 -  67 <=>    2 -   6   (ASP   65  - ASP   69  <=> GLY    2  - GLY    6 )                          
 373: 6c70-A vq7w-A    70 -  99 <=>    7 -  36   (ALA   72  - LEU  101  <=> GLY    7  - HIS   36 )                          
 373: 6c70-A vq7w-A   255 - 270 <=>   39 -  54   (THR  341  - LEU  356  <=> GLY   39  - PHE   54 )                          
 373: 6c70-A vq7w-A   271 - 282 <=>   56 -  67   (THR  357  - GLN  368  <=> ALA   56  - THR   67 )                          
 373: 6c70-A vq7w-A   286 - 290 <=>   72 -  76   (VAL  372  - ASN  376  <=> ILE   72  - PHE   76 )                          
 374: 6c70-A vqqz-A    59 -  62 <=>    8 -  11   (MET   61  - SER   64  <=> ALA    8  - LEU   11 )                          
 374: 6c70-A vqqz-A    63 -  94 <=>   13 -  44   (ASP   65  - ILE   96  <=> SER   13  - LYS   44 )                          
 374: 6c70-A vqqz-A   248 - 251 <=>   48 -  51   (LYS  334  - VAL  337  <=> GLU   48  - PRO   51 )                          
 374: 6c70-A vqqz-A   253 - 283 <=>   52 -  82   (LEU  339  - ALA  369  <=> TYR   52  - GLY   82 )                          
 374: 6c70-A vqqz-A   284 - 288 <=>   84 -  88   (THR  370  - GLY  374  <=> LEU   84  - GLY   88 )                          
 375: 6c70-A votm-A    64 - 101 <=>   69 - 106   (ASP   66  - ILE  103  <=> ASP   69  - VAL  106 )                          
 375: 6c70-A votm-A   102 - 105 <=>  108 - 111   (TRP  104  - PRO  107  <=> GLN  108  - GLY  111 )                          
 375: 6c70-A votm-A   109 - 122 <=>  159 - 172   (PRO  111  - ALA  124  <=> LEU  159  - LEU  172 )                          
 375: 6c70-A votm-A   250 - 259 <=>  177 - 186   (VAL  336  - ASP  345  <=> GLU  177  - MET  186 )                          
 375: 6c70-A votm-A   261 - 283 <=>  187 - 209   (TYR  347  - ALA  369  <=> THR  187  - SER  209 )                          
 375: 6c70-A votm-A   284 - 287 <=>  211 - 214   (THR  370  - ASN  373  <=> GLN  211  - LEU  214 )                          
 375: 6c70-A votm-A   288 - 291 <=>  217 - 220   (GLY  374  - VAL  377  <=> GLN  217  - ALA  220 )                          
 376: 6c70-A vtfb-A    63 -  95 <=>   47 -  79   (ASP   65  - PHE   97  <=> ALA   47  - GLY   79 )                          
 376: 6c70-A vtfb-A   256 - 259 <=>   80 -  83   (ALA  342  - ASP  345  <=> GLY   80  - VAL   83 )                          
 376: 6c70-A vtfb-A   261 - 286 <=>   84 - 109   (TYR  347  - VAL  372  <=> PHE   84  - GLU  109 )                          
 376: 6c70-A vtfb-A   287 - 290 <=>  112 - 115   (ASN  373  - ASN  376  <=> ARG  112  - SER  115 )                          
 377: 6c70-A vukm-A    63 -  82 <=>    3 -  22   (ASP   65  - ILE   84  <=> LEU    3  - PHE   22 )                          
 377: 6c70-A vukm-A    85 -  88 <=>   23 -  26   (MET   87  - PHE   90  <=> VAL   23  - GLU   26 )                          
 377: 6c70-A vukm-A   261 - 291 <=>   28 -  58   (TYR  347  - VAL  377  <=> HIS   28  - VAL   58 )                          
 378: 6c70-A vqsv-A    43 -  46 <=>   17 -  20   (THR   45  - LEU   48  <=> THR   17  - LEU   20 )                          
 378: 6c70-A vqsv-A    52 -  62 <=>   40 -  50   (GLY   54  - SER   64  <=> GLY   40  - THR   50 )                          
 378: 6c70-A vqsv-A    63 -  87 <=>   52 -  76   (ASP   65  - TYR   89  <=> ARG   52  - VAL   76 )                          
 378: 6c70-A vqsv-A    88 -  91 <=>   79 -  82   (PHE   90  - ARG   93  <=> LEU   79  - HIS   82 )                          
 378: 6c70-A vqsv-A   261 - 284 <=>   84 - 107   (TYR  347  - THR  370  <=> SER   84  - HIS  107 )                          
 379: 6c70-A vso5-A    64 -  94 <=>   20 -  50   (ASP   66  - ILE   96  <=> ARG   20  - SER   50 )                          
 379: 6c70-A vso5-A    99 - 102 <=>   54 -  57   (LEU  101  - TRP  104  <=> TRP   54  - PRO   57 )                          
 379: 6c70-A vso5-A   256 - 282 <=>   61 -  87   (ALA  342  - GLN  368  <=> SER   61  - HIS   87 )                          
 379: 6c70-A vso5-A   283 - 290 <=>   89 -  96   (ALA  369  - ASN  376  <=> ALA   89  - VAL   96 )                          
 380: 6c70-A vui8-A    63 -  90 <=>    2 -  29   (ASP   65  - VAL   92  <=> GLY    2  - LEU   29 )                          
 380: 6c70-A vui8-A    92 -  97 <=>   30 -  35   (SER   94  - LYS   99  <=> PRO   30  - ASP   35 )                          
 380: 6c70-A vui8-A   256 - 259 <=>   36 -  39   (ALA  342  - ASP  345  <=> GLY   36  - ARG   39 )                          
 380: 6c70-A vui8-A   261 - 273 <=>   40 -  52   (TYR  347  - THR  359  <=> GLY   40  - ASN   52 )                          
 380: 6c70-A vui8-A   382 - 385 <=>  237 - 240   (MET  468  - VAL  471  <=> SER  237  - SER  240 )                          
 381: 6c70-A vsov-A    65 -  87 <=>    1 -  23   (VAL   67  - TYR   89  <=> MET    1  - LEU   23 )                          
 381: 6c70-A vsov-A    88 -  94 <=>   25 -  31   (PHE   90  - ILE   96  <=> THR   25  - ILE   31 )                          
 381: 6c70-A vsov-A    96 -  99 <=>   32 -  35   (TYR   98  - LEU  101  <=> THR   32  - PRO   35 )                          
 381: 6c70-A vsov-A   101 - 110 <=>  261 - 270   (ILE  103  - LEU  112  <=> VAL  261  - VAL  270 )                          
 381: 6c70-A vsov-A   227 - 230 <=>  287 - 290   (GLY  313  - LYS  316  <=> LEU  287  - TYR  290 )                          
 381: 6c70-A vsov-A   238 - 260 <=>  294 - 316   (SER  324  - ALA  346  <=> SER  294  - TRP  316 )                          
 381: 6c70-A vsov-A   261 - 286 <=>  318 - 343   (TYR  347  - VAL  372  <=> ARG  318  - LEU  343 )                          
 381: 6c70-A vsov-A   287 - 290 <=>  346 - 349   (ASN  373  - ASN  376  <=> GLU  346  - LEU  349 )                          
 382: 6c70-A vqm4-A    52 -  56 <=>   85 -  89   (GLY   54  - VAL   58  <=> ILE   85  - PRO   89 )                          
 382: 6c70-A vqm4-A    60 -  63 <=>   90 -  93   (MET   62  - ASP   65  <=> VAL   90  - LEU   93 )                          
 382: 6c70-A vqm4-A    64 -  70 <=>  244 - 250   (ASP   66  - ALA   72  <=> GLU  244  - SER  250 )                          
 382: 6c70-A vqm4-A    73 -  90 <=>  251 - 268   (ILE   75  - VAL   92  <=> SER  251  - THR  268 )                          
 382: 6c70-A vqm4-A    95 -  98 <=>  270 - 273   (PHE   97  - THR  100  <=> ASP  270  - GLY  273 )                          
 382: 6c70-A vqm4-A   260 - 283 <=>  278 - 301   (ALA  346  - ALA  369  <=> ASP  278  - TRP  301 )                          
 382: 6c70-A vqm4-A   284 - 287 <=>  303 - 306   (THR  370  - ASN  373  <=> LEU  303  - ASN  306 )                          
 382: 6c70-A vqm4-A   288 - 291 <=>  309 - 312   (GLY  374  - VAL  377  <=> ALA  309  - ARG  312 )                          
 382: 6c70-A vqm4-A   319 - 322 <=>  401 - 404   (GLU  405  - SER  408  <=> ASP  401  - GLY  404 )                          
 383: 6c70-A vutv-A    20 -  23 <=>   16 -  19   (VAL   22  - PHE   25  <=> VAL   16  - ALA   19 )                          
 383: 6c70-A vutv-A    24 -  27 <=>   22 -  25   (MET   26  - TYR   29  <=> LEU   22  - THR   25 )                          
 383: 6c70-A vutv-A    28 -  56 <=>   28 -  56   (TYR   30  - VAL   58  <=> SER   28  - ASP   56 )                          
 383: 6c70-A vutv-A    59 -  62 <=>   57 -  60   (MET   61  - SER   64  <=> ASP   57  - GLN   60 )                          
 383: 6c70-A vutv-A    67 -  74 <=>   61 -  68   (ASP   69  - THR   76  <=> PRO   61  - PHE   68 )                          
 383: 6c70-A vutv-A    78 - 100 <=>   69 -  91   (PHE   80  - ALA  102  <=> VAL   69  - GLY   91 )                          
 383: 6c70-A vutv-A   186 - 189 <=>  110 - 113   (VAL  203  - MET  206  <=> MET  110  - VAL  113 )                          
 383: 6c70-A vutv-A   204 - 207 <=>  137 - 140   (LEU  221  - CYS  224  <=> VAL  137  - ILE  140 )                          
 383: 6c70-A vutv-A   253 - 286 <=>  146 - 179   (LEU  339  - VAL  372  <=> VAL  146  - GLU  179 )                          
 383: 6c70-A vutv-A   377 - 388 <=>  185 - 196   (VAL  463  - LYS  474  <=> PRO  185  - ARG  196 )                          
 384: 6c70-A vsfl-A    64 -  94 <=>   20 -  50   (ASP   66  - ILE   96  <=> GLY   20  - VAL   50 )                          
 384: 6c70-A vsfl-A    99 - 102 <=>   54 -  57   (LEU  101  - TRP  104  <=> TRP   54  - PRO   57 )                          
 384: 6c70-A vsfl-A   254 - 284 <=>   60 -  90   (VAL  340  - THR  370  <=> GLN   60  - VAL   90 )                          
 384: 6c70-A vsfl-A   285 - 290 <=>   92 -  97   (LYS  371  - ASN  376  <=> ALA   92  - ALA   97 )                          
 385: 6c70-A vtf9-A    64 -  88 <=>   33 -  57   (ASP   66  - PHE   90  <=> THR   33  - PRO   57 )                          
 385: 6c70-A vtf9-A   257 - 282 <=>   61 -  86   (VAL  343  - GLN  368  <=> ASN   61  - ALA   86 )                          
 385: 6c70-A vtf9-A   284 - 287 <=>   87 -  90   (THR  370  - ASN  373  <=> LEU   87  - HIS   90 )                          
 385: 6c70-A vtf9-A   289 - 315 <=>   92 - 118   (VAL  375  - ASN  401  <=> PRO   92  - GLY  118 )                          
 386: 6c70-A vojt-A    62 -  94 <=>   50 -  82   (SER   64  - ILE   96  <=> GLY   50  - TRP   82 )                          
 386: 6c70-A vojt-A    97 - 100 <=>   83 -  86   (LYS   99  - ALA  102  <=> PRO   83  - TYR   86 )                          
 386: 6c70-A vojt-A   245 - 248 <=>   89 -  92   (GLU  331  - LYS  334  <=> SER   89  - LYS   92 )                          
 386: 6c70-A vojt-A   250 - 289 <=>   93 - 132   (VAL  336  - VAL  375  <=> GLY   93  - THR  132 )                          
 387: 6c70-A vsg5-A    62 -  88 <=>    2 -  28   (SER   64  - PHE   90  <=> ALA    2  - ASP   28 )                          
 387: 6c70-A vsg5-A    90 -  93 <=>   29 -  32   (VAL   92  - LYS   95  <=> GLY   29  - GLU   32 )                          
 387: 6c70-A vsg5-A    94 -  97 <=>   34 -  37   (ILE   96  - LYS   99  <=> VAL   34  - TYR   37 )                          
 387: 6c70-A vsg5-A   100 - 103 <=>   38 -  41   (ALA  102  - ASN  105  <=> ARG   38  - PRO   41 )                          
 387: 6c70-A vsg5-A   126 - 129 <=>   83 -  86   (MET  128  - LEU  131  <=> ASP   83  - ARG   86 )                          
 387: 6c70-A vsg5-A   131 - 135 <=>   87 -  91   (PHE  133  - GLY  137  <=> GLY   87  - TYR   91 )                          
 387: 6c70-A vsg5-A   201 - 204 <=>   97 - 100   (SER  218  - LEU  221  <=> ASP   97  - LYS  100 )                          
 387: 6c70-A vsg5-A   258 - 281 <=>  103 - 126   (GLY  344  - TYR  367  <=> ALA  103  - VAL  126 )                          
 387: 6c70-A vsg5-A   283 - 286 <=>  130 - 133   (ALA  369  - VAL  372  <=> GLU  130  - ARG  133 )                          
 387: 6c70-A vsg5-A   289 - 292 <=>  141 - 144   (VAL  375  - TYR  378  <=> PRO  141  - THR  144 )                          
 387: 6c70-A vsg5-A   295 - 302 <=>  145 - 152   (THR  381  - TYR  388  <=> ALA  145  - VAL  152 )                          
 388: 6c70-A vpc2-A    59 -  62 <=>   44 -  47   (MET   61  - SER   64  <=> GLU   44  - ILE   47 )                          
 388: 6c70-A vpc2-A    63 -  66 <=>   49 -  52   (ASP   65  - ASP   68  <=> ASN   49  - GLU   52 )                          
 388: 6c70-A vpc2-A    68 -  80 <=>   89 - 101   (LEU   70  - HIS   82  <=> VAL   89  - ALA  101 )                          
 388: 6c70-A vpc2-A   263 - 266 <=>  107 - 110   (VAL  349  - LEU  352  <=> ASN  107  - GLN  110 )                          
 388: 6c70-A vpc2-A   280 - 286 <=>  138 - 144   (ALA  366  - VAL  372  <=> VAL  138  - VAL  144 )                          
 388: 6c70-A vpc2-A   292 - 319 <=>  147 - 174   (TYR  378  - GLU  405  <=> ILE  147  - ARG  174 )                          
 388: 6c70-A vpc2-A   322 - 325 <=>  175 - 178   (SER  408  - MET  411  <=> GLU  175  - ARG  178 )                          
 388: 6c70-A vpc2-A   365 - 387 <=>  185 - 207   (VAL  451  - LEU  473  <=> ALA  185  - GLU  207 )                          
 389: 6c70-A vpan-A    70 -  94 <=>    1 -  25   (ALA   72  - ILE   96  <=> MET    1  - GLN   25 )                          
 389: 6c70-A vpan-A   259 - 283 <=>   26 -  50   (ASP  345  - ALA  369  <=> VAL   26  - SER   50 )                          
 389: 6c70-A vpan-A   384 - 387 <=>   51 -  54   (LEU  470  - LEU  473  <=> ARG   51  - PRO   54 )                          
 390: 6c70-A vqm6-A    58 -  61 <=>   13 -  16   (LEU   60  - GLU   63  <=> ALA   13  - GLY   16 )                          
 390: 6c70-A vqm6-A    64 -  72 <=>   91 -  99   (ASP   66  - THR   74  <=> THR   91  - ALA   99 )                          
 390: 6c70-A vqm6-A    75 -  78 <=>  100 - 103   (MET   77  - PHE   80  <=> ILE  100  - PRO  103 )                          
 390: 6c70-A vqm6-A    79 -  93 <=>  105 - 119   (LEU   81  - LYS   95  <=> ILE  105  - THR  119 )                          
 390: 6c70-A vqm6-A    95 -  98 <=>  120 - 123   (PHE   97  - THR  100  <=> ASN  120  - GLY  123 )                          
 390: 6c70-A vqm6-A   256 - 286 <=>  124 - 154   (ALA  342  - VAL  372  <=> LEU  124  - VAL  154 )                          
 390: 6c70-A vqm6-A   287 - 290 <=>  157 - 160   (ASN  373  - ASN  376  <=> ILE  157  - GLN  160 )                          
 390: 6c70-A vqm6-A   324 - 327 <=>  227 - 230   (VAL  410  - ALA  413  <=> PRO  227  - GLU  230 )                          
 390: 6c70-A vqm6-A   330 - 333 <=>  231 - 234   (SER  416  - TRP  419  <=> PRO  231  - VAL  234 )                          
 390: 6c70-A vqm6-A   336 - 339 <=>  235 - 238   (GLY  422  - GLU  425  <=> GLU  235  - PRO  238 )                          
 391: 6c70-A vuri-A    66 -  86 <=>    1 -  21   (ASP   68  - ILE   88  <=> MET    1  - GLN   21 )                          
 391: 6c70-A vuri-A    88 -  91 <=>   22 -  25   (PHE   90  - ARG   93  <=> ARG   22  - ALA   25 )                          
 391: 6c70-A vuri-A   259 - 285 <=>   29 -  55   (ASP  345  - LYS  371  <=> ALA   29  - PHE   55 )                          
 392: 6c70-A vuet-A    65 -  97 <=>    4 -  36   (VAL   67  - LYS   99  <=> PRO    4  - ILE   36 )                          
 392: 6c70-A vuet-A   100 - 104 <=>   37 -  41   (ALA  102  - ASN  106  <=> ASP   37  - HIS   41 )                          
 392: 6c70-A vuet-A   256 - 283 <=>   49 -  76   (ALA  342  - ALA  369  <=> ALA   49  - SER   76 )                          
 392: 6c70-A vuet-A   284 - 287 <=>   78 -  81   (THR  370  - ASN  373  <=> LEU   78  - ALA   81 )                          
 392: 6c70-A vuet-A   288 - 291 <=>   84 -  87   (GLY  374  - VAL  377  <=> ARG   84  - TYR   87 )                          
 392: 6c70-A vuet-A   382 - 387 <=>  139 - 144   (MET  468  - LEU  473  <=> VAL  139  - GLN  144 )                          
 393: 6c70-A vsl5-A    69 -  87 <=>    1 -  19   (THR   71  - TYR   89  <=> MET    1  - LEU   19 )                          
 393: 6c70-A vsl5-A    90 -  93 <=>   20 -  23   (VAL   92  - LYS   95  <=> PRO   20  - ALA   23 )                          
 393: 6c70-A vsl5-A    96 -  99 <=>   25 -  28   (TYR   98  - LEU  101  <=> ASP   25  - GLY   28 )                          
 393: 6c70-A vsl5-A   254 - 282 <=>   30 -  58   (VAL  340  - GLN  368  <=> SER   30  - GLY   58 )                          
 394: 6c70-A vqtq-A    64 -  67 <=>    1 -   4   (ASP   66  - ASP   69  <=> MET    1  - MET    4 )                          
 394: 6c70-A vqtq-A   287 - 311 <=>   15 -  39   (ASN  373  - CYS  397  <=> GLY   15  - LEU   39 )                          
 394: 6c70-A vqtq-A   366 - 380 <=>   40 -  54   (SER  452  - TYR  466  <=> SER   40  - LEU   54 )                          
 394: 6c70-A vqtq-A   383 - 386 <=>   55 -  58   (VAL  469  - GLN  472  <=> SER   55  - ASP   58 )                          
 395: 6c70-A vtxx-A    69 -  88 <=>    1 -  20   (THR   71  - PHE   90  <=> MET    1  - GLY   20 )                          
 395: 6c70-A vtxx-A   187 - 190 <=>   22 -  25   (ILE  204  - ALA  207  <=> LYS   22  - SER   25 )                          
 395: 6c70-A vtxx-A   198 - 201 <=>   44 -  47   (LEU  215  - SER  218  <=> ALA   44  - THR   47 )                          
 395: 6c70-A vtxx-A   203 - 206 <=>   48 -  51   (LEU  220  - ALA  223  <=> ASP   48  - VAL   51 )                          
 395: 6c70-A vtxx-A   261 - 286 <=>   76 - 101   (TYR  347  - VAL  372  <=> THR   76  - THR  101 )                          
 395: 6c70-A vtxx-A   287 - 290 <=>  104 - 107   (ASN  373  - ASN  376  <=> ILE  104  - VAL  107 )                          
 396: 6c70-A vrv7-A    63 -  66 <=>    3 -   6   (ASP   65  - ASP   68  <=> ASP    3  - ALA    6 )                          
 396: 6c70-A vrv7-A    68 -  89 <=>    7 -  28   (LEU   70  - PRO   91  <=> SER    7  - ALA   28 )                          
 396: 6c70-A vrv7-A    91 -  99 <=>   29 -  37   (ARG   93  - LEU  101  <=> ASP   29  - THR   37 )                          
 396: 6c70-A vrv7-A   101 - 107 <=>   38 -  44   (ILE  103  - SER  109  <=> GLY   38  - ALA   44 )                          
 396: 6c70-A vrv7-A   242 - 260 <=>   45 -  63   (TYR  328  - ALA  346  <=> ASP   45  - GLN   63 )                          
 396: 6c70-A vrv7-A   261 - 286 <=>   67 -  92   (TYR  347  - VAL  372  <=> ARG   67  - ALA   92 )                          
 396: 6c70-A vrv7-A   287 - 290 <=>   95 -  98   (ASN  373  - ASN  376  <=> VAL   95  - LEU   98 )                          
 397: 6c70-A vq2k-A    56 -  63 <=>   10 -  17   (VAL   58  - ASP   65  <=> ILE   10  - LEU   17 )                          
 397: 6c70-A vq2k-A    64 -  88 <=>   23 -  47   (ASP   66  - PHE   90  <=> CYS   23  - PRO   47 )                          
 397: 6c70-A vq2k-A   263 - 286 <=>   49 -  72   (VAL  349  - VAL  372  <=> TYR   49  - ASN   72 )                          
 397: 6c70-A vq2k-A   287 - 290 <=>   74 -  77   (ASN  373  - ASN  376  <=> VAL   74  - VAL   77 )                          
 398: 6c70-A vtmq-A   290 - 319 <=>    1 -  30   (ASN  376  - GLU  405  <=> MET    1  - ALA   30 )                          
 398: 6c70-A vtmq-A   321 - 328 <=>   31 -  38   (SER  407  - ALA  414  <=> MET   31  - GLY   38 )                          
 398: 6c70-A vtmq-A   347 - 350 <=>   39 -  42   (VAL  433  - GLN  436  <=> ALA   39  - PRO   42 )                          
 398: 6c70-A vtmq-A   358 - 364 <=>   96 - 102   (SER  444  - THR  450  <=> THR   96  - PRO  102 )                          
 398: 6c70-A vtmq-A   369 - 387 <=>  104 - 122   (LEU  455  - LEU  473  <=> SER  104  - GLY  122 )                          
 399: 6c70-A vrfd-A    27 -  31 <=>  163 - 167   (TYR   29  - GLY   33  <=> ASP  163  - PRO  167 )                          
 399: 6c70-A vrfd-A    63 -  78 <=>  223 - 238   (ASP   65  - PHE   80  <=> GLN  223  - ALA  238 )                          
 399: 6c70-A vrfd-A    79 -  88 <=>  240 - 249   (LEU   81  - PHE   90  <=> GLN  240  - PRO  249 )                          
 399: 6c70-A vrfd-A   195 - 199 <=>  263 - 267   (LEU  212  - PHE  216  <=> HIS  263  - ALA  267 )                          
 399: 6c70-A vrfd-A   258 - 276 <=>  269 - 287   (GLY  344  - LEU  362  <=> ARG  269  - GLY  287 )                          
 399: 6c70-A vrfd-A   309 - 312 <=>  291 - 294   (LEU  395  - ILE  398  <=> THR  291  - ARG  294 )                          
 399: 6c70-A vrfd-A   321 - 325 <=>  357 - 361   (SER  407  - MET  411  <=> GLU  357  - ARG  361 )                          
 399: 6c70-A vrfd-A   328 - 334 <=>  362 - 368   (ALA  414  - TYR  420  <=> ALA  362  - ALA  368 )                          
 400: 6c70-A vq4z-A    12 -  19 <=>   51 -  58   (PRO   14  - GLY   21  <=> PRO   51  - ALA   58 )                          
 400: 6c70-A vq4z-A    23 -  26 <=>   60 -  63   (PHE   25  - ASN   28  <=> VAL   60  - ARG   63 )                          
 400: 6c70-A vq4z-A    37 -  55 <=>   64 -  82   (ARG   39  - ALA   57  <=> LEU   64  - ALA   82 )                          
 400: 6c70-A vq4z-A    68 -  96 <=>   87 - 115   (LEU   70  - TYR   98  <=> LEU   87  - MET  115 )                          
 400: 6c70-A vq4z-A   256 - 280 <=>  125 - 149   (ALA  342  - ALA  366  <=> ARG  125  - GLN  149 )                          
 401: 6c70-A vtg8-A    20 -  23 <=>   30 -  33   (VAL   22  - PHE   25  <=> TYR   30  - SER   33 )                          
 401: 6c70-A vtg8-A    36 -  39 <=>   36 -  39   (HIS   38  - TYR   41  <=> GLY   36  - ALA   39 )                          
 401: 6c70-A vtg8-A    59 -  62 <=>   55 -  58   (MET   61  - SER   64  <=> ALA   55  - PHE   58 )                          
 401: 6c70-A vtg8-A    63 -  79 <=>   61 -  77   (ASP   65  - LEU   81  <=> SER   61  - TRP   77 )                          
 401: 6c70-A vtg8-A    80 -  85 <=>   79 -  84   (HIS   82  - MET   87  <=> MET   79  - GLN   84 )                          
 401: 6c70-A vtg8-A    87 -  90 <=>   85 -  88   (TYR   89  - VAL   92  <=> PRO   85  - GLY   88 )                          
 401: 6c70-A vtg8-A   260 - 263 <=>   89 -  92   (ALA  346  - VAL  349  <=> ARG   89  - ASN   92 )                          
 401: 6c70-A vtg8-A   265 - 283 <=>   93 - 111   (LEU  351  - ALA  369  <=> PRO   93  - PRO  111 )                          
 401: 6c70-A vtg8-A   295 - 314 <=>  112 - 131   (THR  381  - GLY  400  <=> GLU  112  - TRP  131 )                          
 401: 6c70-A vtg8-A   365 - 388 <=>  132 - 155   (VAL  451  - LYS  474  <=> ARG  132  - TYR  155 )                          
 402: 6c70-A vu8t-A     9 -  12 <=>   78 -  81   (ASP   11  - PRO   14  <=> SER   78  - ASP   81 )                          
 402: 6c70-A vu8t-A    63 -  85 <=>  202 - 224   (ASP   65  - MET   87  <=> PRO  202  - ASP  224 )                          
 402: 6c70-A vu8t-A    88 -  91 <=>  225 - 228   (PHE   90  - ARG   93  <=> LEU  225  - ASP  228 )                          
 402: 6c70-A vu8t-A   160 - 163 <=>  245 - 248   (ILE  177  - PHE  180  <=> ALA  245  - PRO  248 )                          
 402: 6c70-A vu8t-A   177 - 180 <=>  253 - 256   (ALA  194  - TYR  197  <=> ARG  253  - ASP  256 )                          
 402: 6c70-A vu8t-A   196 - 203 <=>  283 - 290   (ASP  213  - LEU  220  <=> PHE  283  - THR  290 )                          
 402: 6c70-A vu8t-A   258 - 281 <=>  292 - 315   (GLY  344  - TYR  367  <=> VAL  292  - PRO  315 )                          
 402: 6c70-A vu8t-A   383 - 388 <=>  317 - 322   (VAL  469  - LYS  474  <=> GLY  317  - ARG  322 )                          
 403: 6c70-A vskr-A   154 - 157 <=>    2 -   5   (PRO  171  - ARG  174  <=> ASN    2  - PHE    5 )                          
 403: 6c70-A vskr-A   289 - 321 <=>    9 -  41   (VAL  375  - SER  407  <=> ALA    9  - ILE   41 )                          
 403: 6c70-A vskr-A   324 - 327 <=>   42 -  45   (VAL  410  - ALA  413  <=> THR   42  - HIS   45 )                          
 403: 6c70-A vskr-A   366 - 388 <=>   56 -  78   (SER  452  - LYS  474  <=> LEU   56  - ASP   78 )                          
 404: 6c70-A vs9f-A    28 -  31 <=>  121 - 124   (TYR   30  - GLY   33  <=> PHE  121  - THR  124 )                          
 404: 6c70-A vs9f-A    33 -  36 <=>  131 - 134   (LYS   35  - HIS   38  <=> ASP  131  - PHE  134 )                          
 404: 6c70-A vs9f-A    37 -  63 <=>  136 - 162   (ARG   39  - ASP   65  <=> ALA  136  - VAL  162 )                          
 404: 6c70-A vs9f-A    65 -  90 <=>  184 - 209   (VAL   67  - VAL   92  <=> ARG  184  - LEU  209 )                          
 404: 6c70-A vs9f-A    95 -  98 <=>  222 - 225   (PHE   97  - THR  100  <=> ALA  222  - THR  225 )                          
 404: 6c70-A vs9f-A   258 - 285 <=>  228 - 255   (GLY  344  - LYS  371  <=> ASN  228  - ARG  255 )                          
 404: 6c70-A vs9f-A   297 - 304 <=>  258 - 265   (ILE  383  - LEU  390  <=> ARG  258  - VAL  265 )                          
 405: 6c70-A vtbj-A     1 -   4 <=>  257 - 260   (PHE    3  - GLN    6  <=> HIS  257  - THR  260 )                          
 405: 6c70-A vtbj-A    11 -  14 <=>  261 - 264   (LEU   13  - ILE   16  <=> ASN  261  - ASP  264 )                          
 405: 6c70-A vtbj-A    72 -  89 <=>  280 - 297   (THR   74  - PRO   91  <=> PRO  280  - LEU  297 )                          
 405: 6c70-A vtbj-A    91 -  94 <=>  298 - 301   (ARG   93  - ILE   96  <=> LEU  298  - GLU  301 )                          
 405: 6c70-A vtbj-A   256 - 281 <=>  302 - 327   (ALA  342  - TYR  367  <=> ALA  302  - THR  327 )                          
 405: 6c70-A vtbj-A   283 - 286 <=>  328 - 331   (ALA  369  - VAL  372  <=> ARG  328  - LEU  331 )                          
 405: 6c70-A vtbj-A   287 - 292 <=>  367 - 372   (ASN  373  - TYR  378  <=> GLY  367  - VAL  372 )                          
 405: 6c70-A vtbj-A   308 - 312 <=>  377 - 381   (PHE  394  - ILE  398  <=> LYS  377  - THR  381 )                          
 405: 6c70-A vtbj-A   373 - 377 <=>  423 - 427   (VAL  459  - VAL  463  <=> SER  423  - GLY  427 )                          
 406: 6c70-A vp5k-A    16 -  19 <=>   32 -  35   (VAL   18  - GLY   21  <=> VAL   32  - PRO   35 )                          
 406: 6c70-A vp5k-A    22 -  25 <=>   36 -  39   (HIS   24  - PHE   27  <=> ALA   36  - SER   39 )                          
 406: 6c70-A vp5k-A    37 -  63 <=>   40 -  66   (ARG   39  - ASP   65  <=> SER   40  - ARG   66 )                          
 406: 6c70-A vp5k-A    64 -  78 <=>   71 -  85   (ASP   66  - PHE   80  <=> LEU   71  - ALA   85 )                          
 406: 6c70-A vp5k-A    79 -  88 <=>   87 -  96   (LEU   81  - PHE   90  <=> THR   87  - GLY   96 )                          
 406: 6c70-A vp5k-A   200 - 204 <=>  103 - 107   (CYS  217  - LEU  221  <=> PHE  103  - VAL  107 )                          
 406: 6c70-A vp5k-A   253 - 256 <=>  114 - 117   (LEU  339  - ALA  342  <=> GLU  114  - THR  117 )                          
 406: 6c70-A vp5k-A   258 - 286 <=>  156 - 184   (GLY  344  - VAL  372  <=> ALA  156  - ARG  184 )                          
 406: 6c70-A vp5k-A   305 - 308 <=>  209 - 212   (GLY  391  - PHE  394  <=> ALA  209  - ILE  212 )                          
 406: 6c70-A vp5k-A   374 - 383 <=>  215 - 224   (LEU  460  - VAL  469  <=> LEU  215  - TRP  224 )                          
 407: 6c70-A vpzv-A    64 -  89 <=>    3 -  28   (ASP   66  - PRO   91  <=> THR    3  - GLN   28 )                          
 407: 6c70-A vpzv-A    91 -  94 <=>   30 -  33   (ARG   93  - ILE   96  <=> GLY   30  - THR   33 )                          
 407: 6c70-A vpzv-A    96 -  99 <=>   34 -  37   (TYR   98  - LEU  101  <=> HIS   34  - MET   37 )                          
 407: 6c70-A vpzv-A   194 - 197 <=>   41 -  44   (SER  211  - VAL  214  <=> TRP   41  - THR   44 )                          
 407: 6c70-A vpzv-A   266 - 288 <=>   48 -  70   (LEU  352  - GLY  374  <=> ALA   48  - ASP   70 )                          
 408: 6c70-A vpv9-A    65 -  88 <=>   11 -  34   (VAL   67  - PHE   90  <=> GLY   11  - LEU   34 )                          
 408: 6c70-A vpv9-A    90 -  93 <=>   35 -  38   (VAL   92  - LYS   95  <=> ALA   35  - LEU   38 )                          
 408: 6c70-A vpv9-A    96 - 100 <=>   47 -  51   (TYR   98  - ALA  102  <=> GLY   47  - GLY   51 )                          
 408: 6c70-A vpv9-A   121 - 126 <=>   57 -  62   (LEU  123  - MET  128  <=> GLY   57  - PRO   62 )                          
 408: 6c70-A vpv9-A   200 - 203 <=>   66 -  69   (CYS  217  - LEU  220  <=> ALA   66  - GLN   69 )                          
 408: 6c70-A vpv9-A   262 - 286 <=>   74 -  98   (GLY  348  - VAL  372  <=> SER   74  - ALA   98 )                          
 408: 6c70-A vpv9-A   287 - 290 <=>  100 - 103   (ASN  373  - ASN  376  <=> GLY  100  - LEU  103 )                          
 409: 6c70-A vt9l-A     1 -   4 <=>   77 -  80   (PHE    3  - GLN    6  <=> SER   77  - LEU   80 )                          
 409: 6c70-A vt9l-A    26 -  29 <=>   96 -  99   (ASN   28  - SER   31  <=> GLY   96  - TYR   99 )                          
 409: 6c70-A vt9l-A    30 -  35 <=>  102 - 107   (GLU   32  - PRO   37  <=> GLY  102  - TRP  107 )                          
 409: 6c70-A vt9l-A    91 -  94 <=>  122 - 125   (ARG   93  - ILE   96  <=> PRO  122  - SER  125 )                          
 409: 6c70-A vt9l-A   278 - 286 <=>  148 - 156   (LEU  364  - VAL  372  <=> GLY  148  - VAL  156 )                          
 409: 6c70-A vt9l-A   292 - 312 <=>  157 - 177   (TYR  378  - ILE  398  <=> ASP  157  - THR  177 )                          
 409: 6c70-A vt9l-A   313 - 316 <=>  195 - 198   (PHE  399  - ARG  402  <=> GLY  195  - SER  198 )                          
 409: 6c70-A vt9l-A   366 - 380 <=>  200 - 214   (SER  452  - TYR  466  <=> THR  200  - LEU  214 )                          
 409: 6c70-A vt9l-A   385 - 388 <=>  240 - 243   (VAL  471  - LYS  474  <=> GLY  240  - HIS  243 )                          
 410: 6c70-A vsdz-A   282 - 285 <=>    2 -   5   (GLN  368  - LYS  371  <=> GLN    2  - ARG    5 )                          
 410: 6c70-A vsdz-A   288 - 316 <=>   36 -  64   (GLY  374  - ARG  402  <=> ASP   36  - PRO   64 )                          
 410: 6c70-A vsdz-A   364 - 372 <=>   66 -  74   (THR  450  - SER  458  <=> ALA   66  - VAL   74 )                          
 410: 6c70-A vsdz-A   373 - 385 <=>   76 -  88   (VAL  459  - VAL  471  <=> SER   76  - PRO   88 )                          
 411: 6c70-A vq43-A    63 -  95 <=>   12 -  44   (ASP   65  - PHE   97  <=> PRO   12  - ILE   44 )                          
 411: 6c70-A vq43-A   259 - 262 <=>   45 -  48   (ASP  345  - GLY  348  <=> VAL   45  - VAL   48 )                          
 411: 6c70-A vq43-A   263 - 281 <=>   50 -  68   (VAL  349  - TYR  367  <=> LEU   50  - ARG   68 )                          
 411: 6c70-A vq43-A   283 - 290 <=>   69 -  76   (ALA  369  - ASN  376  <=> GLY   69  - CYS   76 )                          
 412: 6c70-A vs5j-A     3 -  21 <=>   49 -  67   (HIS    5  - GLY   23  <=> LEU   49  - THR   67 )                          
 412: 6c70-A vs5j-A    28 -  31 <=>   78 -  81   (TYR   30  - GLY   33  <=> VAL   78  - THR   81 )                          
 412: 6c70-A vs5j-A    36 -  39 <=>   89 -  92   (HIS   38  - TYR   41  <=> VAL   89  - PHE   92 )                          
 412: 6c70-A vs5j-A    69 -  78 <=>  109 - 118   (THR   71  - PHE   80  <=> ALA  109  - VAL  118 )                          
 412: 6c70-A vs5j-A    79 -  90 <=>  120 - 131   (LEU   81  - VAL   92  <=> VAL  120  - GLY  131 )                          
 412: 6c70-A vs5j-A    97 - 101 <=>  158 - 162   (LYS   99  - ILE  103  <=> ALA  158  - GLY  162 )                          
 412: 6c70-A vs5j-A   246 - 250 <=>  167 - 171   (ARG  332  - VAL  336  <=> ALA  167  - PHE  171 )                          
 412: 6c70-A vs5j-A   258 - 261 <=>  185 - 188   (GLY  344  - TYR  347  <=> GLY  185  - PRO  188 )                          
 412: 6c70-A vs5j-A   263 - 281 <=>  189 - 207   (VAL  349  - TYR  367  <=> ASP  189  - GLY  207 )                          
 412: 6c70-A vs5j-A   293 - 308 <=>  237 - 252   (ALA  379  - PHE  394  <=> TYR  237  - ALA  252 )                          
 412: 6c70-A vs5j-A   363 - 366 <=>  253 - 256   (PHE  449  - SER  452  <=> PRO  253  - THR  256 )                          
 413: 6c70-A vq8m-A    63 -  97 <=>    1 -  35   (ASP   65  - LYS   99  <=> MET    1  - ARG   35 )                          
 413: 6c70-A vq8m-A   100 - 103 <=>   36 -  39   (ALA  102  - ASN  105  <=> ARG   36  - GLY   39 )                          
 413: 6c70-A vq8m-A   252 - 258 <=>   44 -  50   (ARG  338  - GLY  344  <=> VAL   44  - TRP   50 )                          
 413: 6c70-A vq8m-A   261 - 286 <=>   52 -  77   (TYR  347  - VAL  372  <=> LEU   52  - HIS   77 )                          
 414: 6c70-A vtas-A    14 -  17 <=>    1 -   4   (ILE   16  - MET   19  <=> MET    1  - TYR    4 )                          
 414: 6c70-A vtas-A    55 -  59 <=>   24 -  28   (ALA   57  - MET   61  <=> PHE   24  - PHE   28 )                          
 414: 6c70-A vtas-A    60 -  65 <=>   32 -  37   (MET   62  - VAL   67  <=> ARG   32  - ALA   37 )                          
 414: 6c70-A vtas-A    67 -  79 <=>   52 -  64   (ASP   69  - LEU   81  <=> ALA   52  - LEU   64 )                          
 414: 6c70-A vtas-A    80 -  83 <=>   66 -  69   (HIS   82  - VAL   85  <=> LEU   66  - GLY   69 )                          
 414: 6c70-A vtas-A   266 - 283 <=>   70 -  87   (LEU  352  - ALA  369  <=> LEU   70  - ALA   87 )                          
 414: 6c70-A vtas-A   284 - 287 <=>   89 -  92   (THR  370  - ASN  373  <=> THR   89  - ARG   92 )                          
 414: 6c70-A vtas-A   288 - 291 <=>   95 -  98   (GLY  374  - VAL  377  <=> GLY   95  - ILE   98 )                          
 414: 6c70-A vtas-A   292 - 310 <=>  102 - 120   (TYR  378  - PHE  396  <=> GLY  102  - GLY  120 )                          
 414: 6c70-A vtas-A   356 - 359 <=>  131 - 134   (SER  442  - GLY  445  <=> PHE  131  - ASN  134 )                          
 414: 6c70-A vtas-A   367 - 373 <=>  138 - 144   (LEU  453  - VAL  459  <=> GLY  138  - ALA  144 )                          
 414: 6c70-A vtas-A   374 - 388 <=>  146 - 160   (LEU  460  - LYS  474  <=> LEU  146  - PHE  160 )                          
 415: 6c70-A vouk-A    59 -  62 <=>    3 -   6   (MET   61  - SER   64  <=> PHE    3  - VAL    6 )                          
 415: 6c70-A vouk-A    68 -  89 <=>    7 -  28   (LEU   70  - PRO   91  <=> THR    7  - ALA   28 )                          
 415: 6c70-A vouk-A    91 - 102 <=>   29 -  40   (ARG   93  - TRP  104  <=> ASN   29  - LEU   40 )                          
 415: 6c70-A vouk-A   104 - 107 <=>   41 -  44   (ASN  106  - SER  109  <=> ALA   41  - GLY   44 )                          
 415: 6c70-A vouk-A   242 - 260 <=>   45 -  63   (TYR  328  - ALA  346  <=> ASP   45  - GLN   63 )                          
 415: 6c70-A vouk-A   261 - 278 <=>   67 -  84   (TYR  347  - LEU  364  <=> ALA   67  - ALA   84 )                          
 415: 6c70-A vouk-A   280 - 283 <=>   85 -  88   (ALA  366  - ALA  369  <=> GLY   85  - PRO   88 )                          
 415: 6c70-A vouk-A   285 - 289 <=>   89 -  93   (LYS  371  - VAL  375  <=> ALA   89  - PRO   93 )                          
 416: 6c70-A vtui-A   291 - 294 <=>    2 -   5   (VAL  377  - ALA  380  <=> ARG    2  - ARG    5 )                          
 416: 6c70-A vtui-A   297 - 313 <=>    6 -  22   (ILE  383  - PHE  399  <=> VAL    6  - LEU   22 )                          
 416: 6c70-A vtui-A   319 - 322 <=>   24 -  27   (GLU  405  - SER  408  <=> SER   24  - GLY   27 )                          
 416: 6c70-A vtui-A   351 - 358 <=>   28 -  35   (CYS  437  - SER  444  <=> ASP   28  - ALA   35 )                          
 416: 6c70-A vtui-A   364 - 370 <=>   37 -  43   (THR  450  - PHE  456  <=> VAL   37  - VAL   43 )                          
 416: 6c70-A vtui-A   372 - 388 <=>   44 -  60   (SER  458  - LYS  474  <=> GLN   44  - SER   60 )                          
 417: 6c70-A vrkr-A     4 -  22 <=>   27 -  45   (GLN    6  - HIS   24  <=> TRP   27  - VAL   45 )                          
 417: 6c70-A vrkr-A    33 -  63 <=>  109 - 139   (LYS   35  - ASP   65  <=> GLN  109  - ASP  139 )                          
 417: 6c70-A vrkr-A    64 -  88 <=>  158 - 182   (ASP   66  - PHE   90  <=> THR  158  - GLY  182 )                          
 417: 6c70-A vrkr-A    96 -  99 <=>  216 - 219   (TYR   98  - LEU  101  <=> GLY  216  - ALA  219 )                          
 417: 6c70-A vrkr-A   261 - 286 <=>  225 - 250   (TYR  347  - VAL  372  <=> LEU  225  - PRO  250 )                          
 418: 6c70-A vrj8-A    64 -  88 <=>   32 -  56   (ASP   66  - PHE   90  <=> LEU   32  - TRP   56 )                          
 418: 6c70-A vrj8-A   264 - 288 <=>   58 -  82   (ALA  350  - GLY  374  <=> PRO   58  - HIS   82 )                          
 418: 6c70-A vrj8-A   290 - 301 <=>   93 - 104   (ASN  376  - LEU  387  <=> GLY   93  - GLY  104 )                          
 418: 6c70-A vrj8-A   304 - 307 <=>  199 - 202   (LEU  390  - VAL  393  <=> PHE  199  - PRO  202 )                          
 418: 6c70-A vrj8-A   374 - 382 <=>  207 - 215   (LEU  460  - MET  468  <=> LEU  207  - ASP  215 )                          
 418: 6c70-A vrj8-A   385 - 388 <=>  251 - 254   (VAL  471  - LYS  474  <=> GLN  251  - HIS  254 )                          
 419: 6c70-A vpyh-A    63 -  78 <=>   63 -  78   (ASP   65  - PHE   80  <=> ALA   63  - MET   78 )                          
 419: 6c70-A vpyh-A    80 -  91 <=>   79 -  90   (HIS   82  - ARG   93  <=> PRO   79  - VAL   90 )                          
 419: 6c70-A vpyh-A    92 -  97 <=>   92 -  97   (SER   94  - LYS   99  <=> GLU   92  - MET   97 )                          
 419: 6c70-A vpyh-A    99 - 102 <=>   98 - 101   (LEU  101  - TRP  104  <=> ASN   98  - GLY  101 )                          
 419: 6c70-A vpyh-A   252 - 259 <=>  102 - 109   (ARG  338  - ASP  345  <=> VAL  102  - LEU  109 )                          
 419: 6c70-A vpyh-A   261 - 279 <=>  110 - 128   (TYR  347  - LEU  365  <=> ASN  110  - TYR  128 )                          
 419: 6c70-A vpyh-A   322 - 325 <=>  205 - 208   (SER  408  - MET  411  <=> ILE  205  - ASP  208 )                          
 419: 6c70-A vpyh-A   355 - 358 <=>  217 - 220   (MET  441  - SER  444  <=> ILE  217  - ALA  220 )                          
 419: 6c70-A vpyh-A   360 - 364 <=>  223 - 227   (ALA  446  - THR  450  <=> VAL  223  - GLN  227 )                          
 419: 6c70-A vpyh-A   372 - 375 <=>  248 - 251   (SER  458  - GLY  461  <=> LEU  248  - MET  251 )                          
 419: 6c70-A vpyh-A   384 - 388 <=>  274 - 278   (LEU  470  - LYS  474  <=> SER  274  - SER  278 )                          
 420: 6c70-A vtc6-A    72 -  95 <=>    2 -  25   (THR   74  - PHE   97  <=> PRO    2  - ILE   25 )                          
 420: 6c70-A vtc6-A   260 - 286 <=>   26 -  52   (ALA  346  - VAL  372  <=> ASN   26  - GLN   52 )                          
 420: 6c70-A vtc6-A   287 - 290 <=>   55 -  58   (ASN  373  - ASN  376  <=> SER   55  - SER   58 )                          
 421: 6c70-A vqa6-A    38 -  51 <=>   34 -  47   (ILE   40  - TYR   53  <=> LEU   34  - GLY   47 )                          
 421: 6c70-A vqa6-A    64 -  93 <=>   63 -  92   (ASP   66  - LYS   95  <=> ALA   63  - ALA   92 )                          
 421: 6c70-A vqa6-A    96 -  99 <=>   96 -  99   (TYR   98  - LEU  101  <=> TYR   96  - TRP   99 )                          
 421: 6c70-A vqa6-A   258 - 263 <=>  102 - 107   (GLY  344  - VAL  349  <=> PRO  102  - ILE  107 )                          
 421: 6c70-A vqa6-A   264 - 276 <=>  109 - 121   (ALA  350  - LEU  362  <=> GLN  109  - ARG  121 )                          
 421: 6c70-A vqa6-A   277 - 281 <=>  123 - 127   (THR  363  - TYR  367  <=> VAL  123  - ARG  127 )                          
 422: 6c70-A vqff-A     7 -  10 <=>    9 -  12   (VAL    9  - LEU   12  <=> HIS    9  - HIS   12 )                          
 422: 6c70-A vqff-A    65 -  70 <=>   44 -  49   (VAL   67  - ALA   72  <=> ASP   44  - ALA   49 )                          
 422: 6c70-A vqff-A    72 -  93 <=>   50 -  71   (THR   74  - LYS   95  <=> ARG   50  - ASP   71 )                          
 422: 6c70-A vqff-A    96 -  99 <=>   74 -  77   (TYR   98  - LEU  101  <=> TRP   74  - GLY   77 )                          
 422: 6c70-A vqff-A   254 - 286 <=>   78 - 110   (VAL  340  - VAL  372  <=> VAL   78  - THR  110 )                          
 422: 6c70-A vqff-A   295 - 298 <=>  113 - 116   (THR  381  - GLY  384  <=> PHE  113  - ASP  116 )                          
 423: 6c70-A vupa-A    63 -  84 <=>    2 -  23   (ASP   65  - LYS   86  <=> THR    2  - VAL   23 )                          
 423: 6c70-A vupa-A    87 -  91 <=>   24 -  28   (TYR   89  - ARG   93  <=> ALA   24  - ASP   28 )                          
 423: 6c70-A vupa-A   259 - 286 <=>   30 -  57   (ASP  345  - VAL  372  <=> VAL   30  - ASP   57 )                          
 423: 6c70-A vupa-A   287 - 290 <=>   60 -  63   (ASN  373  - ASN  376  <=> MET   60  - LEU   63 )
[truncated: 498,065 more chars]
