# Supplementary material for: Structural screens identify candidate human homologs of insect chemoreceptors and cryptic Drosophila gustatory receptor-like proteins
Source: eLife. 2023 Feb 20;12:e85537. doi: 10.7554/eLife.85537 (PMC9998090; doi:10.7554/eLife.85537)
Supplement: Source data 2. — Individual text files represent the output of the Dali AF-DB search using A. bakeri Or co-receptor (Orco) chain A (PDB 6C70-A) as query and the structural proteome dataset of the indicated species (note the datasets are from version 1 of the AlphaFold Protein Structure Database; subsequent, improved models were used for the pairwise comparisons in Table 1). The four-letter codes in the file names and job titles are as described for Source data 1. [file elife-85537-data2.zip › Nbra_6C70A.txt]

# Job: Nbra_6C70A
# Query: 6c70A
# No:  Chain   Z    rmsd lali nres  %id PDB  Description
   1:  jvdc-A  5.3  4.2  106   133   13   9NOCA1/AFDB:AF-K0FAP0-F1 ATP synthase I ATP SYNTHASE I;
   2:  jvr3-A  5.1 13.9   70   841    6   9NOCA1/AFDB:AF-K0F078-F1 Uncharacterized protein UNCHARACTERIZED PROT
   3:  jtvo-A  5.0  3.2   60    72    3   9NOCA1/AFDB:AF-K0F1C7-F1 Uncharacterized protein UNCHARACTERIZED PROT
   4:  jz4n-A  5.0  5.3  158   330    9   9NOCA1/AFDB:AF-K0EPH7-F1 Uncharacterized protein UNCHARACTERIZED PROT
   5:  juq6-A  4.9  5.3   82   364    6   9NOCA1/AFDB:AF-K0F3Y0-F1 Integral membrane sensor signal transduction
   6:  jv31-A  4.9  3.7   75   393    5   9NOCA1/AFDB:AF-K0EWE5-F1 Putative two-component system sensor kinase 
   7:  ju3e-A  4.9  8.1   92   820   10   9NOCA1/AFDB:AF-K0F269-F1 DUF4173 domain-containing protein DUF4173 DO
   8:  jzet-A  4.8  2.8   60   108   10   9NOCA1/AFDB:AF-K0FCN6-F1 Resolvase domain-containing protein RESOLVAS
   9:  juih-A  4.8  3.4   67   182    6   9NOCA1/AFDB:AF-K0ENV6-F1 bPH_2 domain-containing protein BPH_2 DOMAIN
  10:  jxmw-A  4.8  3.1   62    75    5   9NOCA1/AFDB:AF-K0ER58-F1 Uncharacterized protein UNCHARACTERIZED PROT
  11:  jys2-A  4.7  4.5   76   573    9   9NOCA1/AFDB:AF-K0EUI8-F1 GAF sensor signal transduction histidine kin
  12:  jy7k-A  4.7  7.7  101   394    5   9NOCA1/AFDB:AF-K0EM04-F1 Putative PE_PPE family protein PUTATIVE PE_P
  13:  jx9l-A  4.7  5.4  144   684    6   9NOCA1/AFDB:AF-K0ERI1-F1 Peptidase PEPTIDASE;
  14:  jz1p-A  4.6  2.4   54    56    7   9NOCA1/AFDB:AF-K0F998-F1 Uncharacterized protein UNCHARACTERIZED PROT
  15:  jynz-A  4.6  3.1   63   398    6   9NOCA1/AFDB:AF-K0ESV1-F1 GAF sensor signal transduction histidine kin
  16:  jvqs-A  4.6 10.6   81   181    9   9NOCA1/AFDB:AF-K0FBL8-F1 Putative transcriptional regulator PUTATIVE 
  17:  jwnc-A  4.6 11.9   85   610    4   9NOCA1/AFDB:AF-K0FAY9-F1 ABC transporter ATP-binding protein/permease
  18:  jxwb-A  4.6  5.2   75   351    9   9NOCA1/AFDB:AF-K0F699-F1 Putative ion channel membrane protein PUTATI
  19:  jwxz-A  4.6 12.1  109   580    4   9NOCA1/AFDB:AF-K0F5W7-F1 Acyl-CoA oxidase ACYL-COA OXIDASE;
  20:  jzhw-A  4.6  6.2  140   219    6   9NOCA1/AFDB:AF-K0F2L2-F1 FTCD_C domain-containing protein FTCD_C DOMA
  21:  jvwq-A  4.6  3.8   63    82   11   9NOCA1/AFDB:AF-K0EP47-F1 ATP synthase subunit c ATP SYNTHASE SUBUNIT 
  22:  jzpn-A  4.6  4.7   62   148   10   9NOCA1/AFDB:AF-K0F9D5-F1 Uncharacterized protein UNCHARACTERIZED PROT
  23:  jukj-A  4.5  3.5   63    81    3   9NOCA1/AFDB:AF-K0F6Z0-F1 Uncharacterized protein UNCHARACTERIZED PROT
  24:  juik-A  4.5  9.7   92   488    7   9NOCA1/AFDB:AF-K0ENJ9-F1 Histidine kinase HISTIDINE KINASE;
  25:  jy1b-A  4.4  2.7   56    99    9   9NOCA1/AFDB:AF-K0F7A1-F1 Uncharacterized protein UNCHARACTERIZED PROT
  26:  jwz1-A  4.4  4.6   79   587    6   9NOCA1/AFDB:AF-K0ESL1-F1 Two-component system sensor kinase TWO-COMPO
  27:  jxcd-A  4.4  6.0   81    93   10   9NOCA1/AFDB:AF-K0FB30-F1 ATP synthase I chain ATP SYNTHASE I CHAIN;
  28:  jvzl-A  4.4  5.2   84   413    8   9NOCA1/AFDB:AF-K0EZC3-F1 Integral membrane sensor signal transduction
  29:  jvy1-A  4.4  4.9  105   628   10   9NOCA1/AFDB:AF-K0FBT6-F1 Histidine kinase HISTIDINE KINASE;
  30:  ju69-A  4.4  4.0   56    92    5   9NOCA1/AFDB:AF-K0F1G3-F1 Uncharacterized protein UNCHARACTERIZED PROT
  31:  jzr0-A  4.4  4.3   61   153   11   9NOCA1/AFDB:AF-K0F7G4-F1 Uncharacterized protein UNCHARACTERIZED PROT
  32:  jtgk-A  4.4  4.5   74   402    7   9NOCA1/AFDB:AF-K0EKH6-F1 Uncharacterized protein UNCHARACTERIZED PROT
  33:  jtsx-A  4.4 11.0  121   517    9   9NOCA1/AFDB:AF-K0F181-F1 Succinic semialdehyde dehydrogenase SUCCINIC
  34:  jxe3-A  4.4  4.1   66   554    5   9NOCA1/AFDB:AF-K0EPK4-F1 ABC transporter ATP-binding protein ABC TRAN
  35:  jzjs-A  4.4  5.6   81    95   10   9NOCA1/AFDB:AF-K0EL86-F1 Uncharacterized protein UNCHARACTERIZED PROT
  36:  jyv9-A  4.4 11.1   58   146   12   9NOCA1/AFDB:AF-K0F1K4-F1 Transcriptional regulator TRANSCRIPTIONAL RE
  37:  jx1u-A  4.4  3.8   91   247    9   9NOCA1/AFDB:AF-K0ES19-F1 Uncharacterized protein UNCHARACTERIZED PROT
  38:  jv86-A  4.4  4.3   73   418    5   9NOCA1/AFDB:AF-K0EYK1-F1 Integral membrane sensor signal transduction
  39:  jva1-A  4.3  5.7  133   985    6   9NOCA1/AFDB:AF-K0FBM9-F1 UPF0182 protein O3I_034585 UPF0182 PROTEIN O
  40:  jtmd-A  4.3 11.0   70   164   11   9NOCA1/AFDB:AF-K0EZ53-F1 Transcription elongation factor GreA TRANSCR
  41:  jwrf-A  4.3  6.6  108   359    6   9NOCA1/AFDB:AF-K0F1V9-F1 Histidine kinase HISTIDINE KINASE;
  42:  jx58-A  4.3  3.9   77    86    9   9NOCA1/AFDB:AF-K0F4W5-F1 ATP synthase F(0) sector subunit c ATP SYNTH
  43:  jv9x-A  4.3  4.8   90   566   11   9NOCA1/AFDB:AF-K0F1C9-F1 Aldehyde dehydrogenase ALDEHYDE DEHYDROGENAS
  44:  jviw-A  4.3  5.5  147   280    6   9NOCA1/AFDB:AF-K0ENP5-F1 Uncharacterized protein UNCHARACTERIZED PROT
  45:  jyyx-A  4.3  3.6   65   243    6   9NOCA1/AFDB:AF-K0EQ45-F1 HTH marR-type domain-containing protein HTH 
  46:  jzsu-A  4.3  8.5   84   562    7   9NOCA1/AFDB:AF-K0ENZ1-F1 Histidine kinase HISTIDINE KINASE;
  47:  juc4-A  4.3 14.9   85   427    2   9NOCA1/AFDB:AF-K0EYT7-F1 Uncharacterized protein UNCHARACTERIZED PROT
  48:  jxv0-A  4.3 20.9   75   415   11   9NOCA1/AFDB:AF-K0EI30-F1 Uncharacterized protein UNCHARACTERIZED PROT
  49:  jtwo-A  4.3  8.4   81   325    7   9NOCA1/AFDB:AF-K0F0G2-F1 Uncharacterized protein UNCHARACTERIZED PROT
  50:  jxw8-A  4.3  3.9   94   284    7   9NOCA1/AFDB:AF-K0F678-F1 Uncharacterized protein UNCHARACTERIZED PROT
  51:  jull-A  4.3 11.3   96   244   10   9NOCA1/AFDB:AF-K0F0W5-F1 MerR family transcriptional regulator MERR F
  52:  jwsr-A  4.3  5.1   91   137    7   9NOCA1/AFDB:AF-K0FBN5-F1 Uncharacterized protein UNCHARACTERIZED PROT
  53:  jwsn-A  4.3  3.9   63    73    8   9NOCA1/AFDB:AF-K0ET52-F1 Uncharacterized protein UNCHARACTERIZED PROT
  54:  jv87-A  4.3  5.8   81   104    7   9NOCA1/AFDB:AF-K0ENF0-F1 Uncharacterized protein UNCHARACTERIZED PROT
  55:  jx0q-A  4.2  4.3   63   227   14   9NOCA1/AFDB:AF-K0ES00-F1 Luminescence regulatory protein LuxO LUMINES
  56:  jvue-A  4.2  4.2   62    84    6   9NOCA1/AFDB:AF-K0EPC3-F1 Uncharacterized protein UNCHARACTERIZED PROT
  57:  jx8l-A  4.2  9.6   89   414    9   9NOCA1/AFDB:AF-K0FAF4-F1 Uncharacterized protein UNCHARACTERIZED PROT
  58:  juis-A  4.2  6.9  100   194    7   9NOCA1/AFDB:AF-K0EY21-F1 Uncharacterized protein UNCHARACTERIZED PROT
  59:  jvqr-A  4.2  5.1   77   323    9   9NOCA1/AFDB:AF-K0ELY7-F1 DUF4328 domain-containing protein DUF4328 DO
  60:  juzx-A  4.2  3.8   65   419    9   9NOCA1/AFDB:AF-K0F5I7-F1 Two component sensor kinase TWO COMPONENT SE
  61:  jujv-A  4.2  4.2   71   281   15   9NOCA1/AFDB:AF-K0F5F2-F1 Mechanosensitive ion channel MscS MECHANOSEN
  62:  jzlp-A  4.2  4.6   93   168    4   9NOCA1/AFDB:AF-K0EV26-F1 Uncharacterized protein UNCHARACTERIZED PROT
  63:  jzbn-A  4.2  6.1   74   400    5   9NOCA1/AFDB:AF-K0EZ18-F1 Uncharacterized protein UNCHARACTERIZED PROT
  64:  jxpq-A  4.2  5.6   82    97    5   9NOCA1/AFDB:AF-K0EHX8-F1 Putative ESAT-6-like protein esxR protein PU
  65:  jupi-A  4.2  8.4   83   579    7   9NOCA1/AFDB:AF-K0EYU6-F1 Recombinase RECOMBINASE;
  66:  jzu6-A  4.2 11.5   73   772    1   9NOCA1/AFDB:AF-K0ERU2-F1 Clp protease CLP PROTEASE;
  67:  jvp3-A  4.2  8.4   78   395   13   9NOCA1/AFDB:AF-K0ERF3-F1 ABC transporter transmembrane transport prot
  68:  ju2g-A  4.2  4.3   65   394    6   9NOCA1/AFDB:AF-K0EMG8-F1 Two-component system sensor kinase TWO-COMPO
  69:  jz2h-A  4.2  4.4   82   504    6   9NOCA1/AFDB:AF-K0FBR7-F1 Putative two-component system sensor kinase 
  70:  judl-A  4.2  5.8   87    97    8   9NOCA1/AFDB:AF-K0EWG4-F1 ESAT-6-like protein ESAT-6-LIKE PROTEIN;
  71:  jwwj-A  4.1  4.3   70    97    9   9NOCA1/AFDB:AF-K0FBZ6-F1 Uncharacterized protein UNCHARACTERIZED PROT
  72:  jv9a-A  4.1 10.3   79   197   10   9NOCA1/AFDB:AF-K0F443-F1 PadR-like family transcriptional regulator P
  73:  jwvf-A  4.1  5.4  146   299    5   9NOCA1/AFDB:AF-K0F794-F1 Uncharacterized protein UNCHARACTERIZED PROT
  74:  juc9-A  4.1 12.0   88   235    7   9NOCA1/AFDB:AF-K0ETU8-F1 MerR family transcriptional regulator MERR F
  75:  jx2n-A  4.1  4.2  103   169    9   9NOCA1/AFDB:AF-K0EZ86-F1 Uncharacterized protein UNCHARACTERIZED PROT
  76:  jwer-A  4.1 10.7   74   190    8   9NOCA1/AFDB:AF-K0FDC7-F1 PadR family transcriptional regulator PADR F
  77:  jx15-A  4.1  3.3   70   311    3   9NOCA1/AFDB:AF-K0F5W3-F1 Uncharacterized protein UNCHARACTERIZED PROT
  78:  jvmo-A  4.1  3.8   71    73   10   9NOCA1/AFDB:AF-K0EWW6-F1 Uncharacterized protein UNCHARACTERIZED PROT
  79:  jwu0-A  4.1  3.6   62   141   10   9NOCA1/AFDB:AF-K0EXL2-F1 Uncharacterized protein UNCHARACTERIZED PROT
  80:  jzme-A  4.1  6.2   99   125    8   9NOCA1/AFDB:AF-K0ERX6-F1 Uncharacterized protein UNCHARACTERIZED PROT
  81:  jv44-A  4.1  3.1   83  1029   13   9NOCA1/AFDB:AF-K0EP59-F1 Nephrocystin-3 NEPHROCYSTIN-3;
  82:  jwhx-A  4.1  8.4   86   481   12   9NOCA1/AFDB:AF-K0F7U7-F1 Histidine kinase HISTIDINE KINASE;
  83:  jzpr-A  4.0  5.5   80   100    5   9NOCA1/AFDB:AF-K0EPV1-F1 ESAT-6-like protein ESAT-6-LIKE PROTEIN;
  84:  juif-A  4.0  5.4  146   329    9   9NOCA1/AFDB:AF-K0EUU2-F1 Uncharacterized protein UNCHARACTERIZED PROT
  85:  jwog-A  4.0  4.1   70   109    6   9NOCA1/AFDB:AF-K0ESD3-F1 Uncharacterized protein UNCHARACTERIZED PROT
  86:  jw89-A  4.0  3.0   55    71    4   9NOCA1/AFDB:AF-K0EM67-F1 Uncharacterized protein UNCHARACTERIZED PROT
  87:  jylp-A  4.0 12.4   85   230   11   9NOCA1/AFDB:AF-K0F5R0-F1 PadR family transcriptional regulator PADR F
  88:  jxoy-A  4.0  4.5   74   588    5   9NOCA1/AFDB:AF-K0EXH3-F1 Two-component system sensor kinase TWO-COMPO
  89:  jyqt-A  4.0  7.4   74   100   11   9NOCA1/AFDB:AF-K0ELF2-F1 Uncharacterized protein UNCHARACTERIZED PROT
  90:  jyl1-A  4.0 10.7  121   388    3   9NOCA1/AFDB:AF-K0F464-F1 Uncharacterized protein UNCHARACTERIZED PROT
  91:  jui1-A  4.0  6.7  104   508    2   9NOCA1/AFDB:AF-K0EN48-F1 Aldehyde dehydrogenase ALDEHYDE DEHYDROGENAS
  92:  jzmo-A  4.0  3.7   62  1341    3   9NOCA1/AFDB:AF-K0EPG6-F1 DNA translocase FtsK DNA TRANSLOCASE FTSK;
  93:  jzpl-A  4.0  3.8   64    81    0   9NOCA1/AFDB:AF-K0F7F4-F1 Uncharacterized protein UNCHARACTERIZED PROT
  94:  jyjj-A  4.0  7.2   74    77    4   9NOCA1/AFDB:AF-K0EMD1-F1 Uncharacterized protein UNCHARACTERIZED PROT
  95:  jzp1-A  4.0  3.9   72   185    7   9NOCA1/AFDB:AF-K0EWD0-F1 Ribosome-recycling factor RIBOSOME-RECYCLING
  96:  jzch-A  4.0  9.0   92   123    7   9NOCA1/AFDB:AF-K0F8W3-F1 Membrane protein MEMBRANE PROTEIN;
  97:  jxvr-A  3.9  4.3   97   398    8   9NOCA1/AFDB:AF-K0EVN4-F1 Putative two-component system sensor kinase 
  98:  jxpn-A  3.9  6.2   85   296   14   9NOCA1/AFDB:AF-K0F6C9-F1 Uncharacterized protein UNCHARACTERIZED PROT
  99:  jy08-A  3.9  3.4   66    79    8   9NOCA1/AFDB:AF-K0F5V8-F1 Protein crcB PROTEIN CRCB;
 100:  jtlr-A  3.9  4.6   92   394    9   9NOCA1/AFDB:AF-K0EUF1-F1 Histidine kinase HISTIDINE KINASE;
 101:  jxt3-A  3.9  3.1   63    75    5   9NOCA1/AFDB:AF-K0EZJ4-F1 Uncharacterized protein UNCHARACTERIZED PROT
 102:  jzdm-A  3.9  3.6   66   184   14   9NOCA1/AFDB:AF-K0EQM8-F1 DUF3817 domain-containing protein DUF3817 DO
 103:  jx7k-A  3.9  6.7   67   157    4   9NOCA1/AFDB:AF-K0F3B7-F1 Cation-transporting ATPase CATION-TRANSPORTI
 104:  jx53-A  3.9  7.5   83   185    6   9NOCA1/AFDB:AF-K0EVH0-F1 Transcriptional regulator TRANSCRIPTIONAL RE
 105:  jze0-A  3.9  6.0   87   363    5   9NOCA1/AFDB:AF-K0ERZ9-F1 Uncharacterized protein UNCHARACTERIZED PROT
 106:  ju9n-A  3.9  4.1   67    73    9   9NOCA1/AFDB:AF-K0EUZ7-F1 Uncharacterized protein UNCHARACTERIZED PROT
 107:  jujf-A  3.9  8.7   84   471    5   9NOCA1/AFDB:AF-K0EXT8-F1 Histidine kinase HISTIDINE KINASE;
 108:  jufi-A  3.9  3.8   62    64    5   9NOCA1/AFDB:AF-K0ETJ3-F1 Uncharacterized protein UNCHARACTERIZED PROT
 109:  jwtj-A  3.9  3.4   72   639    6   9NOCA1/AFDB:AF-K0EVL0-F1 1-deoxy-D-xylulose-5-phosphate synthase 1-DE
 110:  juss-A  3.9  4.5   66   104    8   9NOCA1/AFDB:AF-K0F9B3-F1 Uncharacterized protein UNCHARACTERIZED PROT
 111:  ju6v-A  3.9  4.5   69   105    6   9NOCA1/AFDB:AF-K0ENG8-F1 ESAT-6-like protein ESAT-6-LIKE PROTEIN;
 112:  jv9b-A  3.9  8.5   67    91    3   9NOCA1/AFDB:AF-K0ES85-F1 YggT family protein YGGT FAMILY PROTEIN;
 113:  jyae-A  3.9  6.7   88   214    7   9NOCA1/AFDB:AF-K0EQA0-F1 Putative transcriptional regulator PUTATIVE 
 114:  jzb1-A  3.9  6.9   86   155    8   9NOCA1/AFDB:AF-K0F4T6-F1 Uncharacterized protein UNCHARACTERIZED PROT
 115:  jxq9-A  3.9  3.7   66   231    3   9NOCA1/AFDB:AF-K0EQH2-F1 Uncharacterized protein UNCHARACTERIZED PROT
 116:  jtml-A  3.9  3.2   63    85    5   9NOCA1/AFDB:AF-K0EZF2-F1 Uncharacterized protein UNCHARACTERIZED PROT
 117:  juy7-A  3.9  8.9   74   173    3   9NOCA1/AFDB:AF-K0ER50-F1 PadR-like family transcriptional regulator P
 118:  jw6f-A  3.9  6.9   73    85    5   9NOCA1/AFDB:AF-K0EMM0-F1 Uncharacterized protein UNCHARACTERIZED PROT
 119:  jvck-A  3.9  5.0   84  1317    6   9NOCA1/AFDB:AF-K0F8C0-F1 DNA-directed RNA polymerase subunit beta' DN
 120:  jx0v-A  3.9  3.8   79   466    9   9NOCA1/AFDB:AF-K0EUM2-F1 Histidine kinase HISTIDINE KINASE;
 121:  jvyu-A  3.9  3.7   58   535    5   9NOCA1/AFDB:AF-K0ENS9-F1 ABC transporter ABC TRANSPORTER;
 122:  jvvu-A  3.8  2.9   56    58    9   9NOCA1/AFDB:AF-K0F7J1-F1 Uncharacterized protein UNCHARACTERIZED PROT
 123:  jvhs-A  3.8  6.3   97   143    8   9NOCA1/AFDB:AF-K0ETN9-F1 Succinate dehydrogenase hydrophobic membrane
 124:  jxna-A  3.8  3.7   68   201   10   9NOCA1/AFDB:AF-K0F124-F1 Uncharacterized protein UNCHARACTERIZED PROT
 125:  jtm1-A  3.8  4.8   92   126   13   9NOCA1/AFDB:AF-K0FA05-F1 Uncharacterized protein UNCHARACTERIZED PROT
 126:  jv07-A  3.8  6.3  116   373    9   9NOCA1/AFDB:AF-K0EVY6-F1 Membrane protein, putative coiled-coil domai
 127:  jtoo-A  3.8  3.8   58   391    2   9NOCA1/AFDB:AF-K0F056-F1 Putative PE_PPE family protein PUTATIVE PE_P
 128:  jzod-A  3.8  3.2   94   219   10   9NOCA1/AFDB:AF-K0EQ67-F1 DUF305 domain-containing protein DUF305 DOMA
 129:  jyhj-A  3.8  5.4   68    95    9   9NOCA1/AFDB:AF-K0EL24-F1 Uncharacterized protein UNCHARACTERIZED PROT
 130:  jx5x-A  3.8  5.8   71   222    6   9NOCA1/AFDB:AF-K0ENU2-F1 Putative sensor protein PUTATIVE SENSOR PROT
 131:  jzp0-A  3.8  7.2   90   317    9   9NOCA1/AFDB:AF-K0F263-F1 Uncharacterized protein UNCHARACTERIZED PROT
 132:  jvsp-A  3.8  6.7   87  1031    2   9NOCA1/AFDB:AF-K0F8Z6-F1 Replicative DNA helicase REPLICATIVE DNA HEL
 133:  jyi2-A  3.8  5.6   62    64    5   9NOCA1/AFDB:AF-K0EUE0-F1 Uncharacterized protein UNCHARACTERIZED PROT
 134:  jwfx-A  3.8  7.9   71   379    4   9NOCA1/AFDB:AF-K0ES15-F1 Diguanylate cyclase DIGUANYLATE CYCLASE;
 135:  juse-A  3.7  9.6   93   514    8   9NOCA1/AFDB:AF-K0F5I2-F1 Histidine kinase HISTIDINE KINASE;
 136:  jvg3-A  3.7  6.3   74    87    8   9NOCA1/AFDB:AF-K0F2W9-F1 Uncharacterized protein UNCHARACTERIZED PROT
 137:  jvkx-A  3.7  7.5   85   128    9   9NOCA1/AFDB:AF-K0FCC0-F1 Uncharacterized protein UNCHARACTERIZED PROT
 138:  jz56-A  3.7  3.3   52    99    2   9NOCA1/AFDB:AF-K0ETB1-F1 Uncharacterized protein UNCHARACTERIZED PROT
 139:  jy64-A  3.7  4.7   75   121   11   9NOCA1/AFDB:AF-K0ESA2-F1 Uncharacterized protein UNCHARACTERIZED PROT
 140:  jx7l-A  3.7  5.1  100   495   12   9NOCA1/AFDB:AF-K0F101-F1 Acyl-CoA oxidase ACYL-COA OXIDASE;
 141:  julm-A  3.7  5.7  113  1038    4   9NOCA1/AFDB:AF-K0EVM9-F1 Lantibiotic biosynthesis protein SpaB LANTIB
 142:  jtt1-A  3.7  4.9   94   437   11   9NOCA1/AFDB:AF-K0FAM9-F1 Enoyl-CoA hydratase/isomerase ENOYL-COA HYDR
 143:  juwh-A  3.7  4.5   71   234    6   9NOCA1/AFDB:AF-K0F679-F1 Uncharacterized protein UNCHARACTERIZED PROT
 144:  jz9z-A  3.7  7.7  106   200    9   9NOCA1/AFDB:AF-K0EX75-F1 Uncharacterized protein UNCHARACTERIZED PROT
 145:  jz2k-A  3.7 12.5   65   162    5   9NOCA1/AFDB:AF-K0ENJ8-F1 Uncharacterized protein UNCHARACTERIZED PROT
 146:  jzts-A  3.7  4.0   69   185    6   9NOCA1/AFDB:AF-K0F9X3-F1 Putative transcriptional regulator PUTATIVE 
 147:  jw2o-A  3.7  5.1  101   280    3   9NOCA1/AFDB:AF-K0EQ07-F1 Transporter TRANSPORTER;
 148:  jv7t-A  3.7  5.0   82   100    5   9NOCA1/AFDB:AF-K0ETE5-F1 ESAT-6-like protein ESAT-6-LIKE PROTEIN;
 149:  jvpw-A  3.7  3.6   99   562    3   9NOCA1/AFDB:AF-K0EUB1-F1 Uncharacterized protein UNCHARACTERIZED PROT
 150:  jysm-A  3.7  7.7   71   265    6   9NOCA1/AFDB:AF-K0EWW7-F1 Uncharacterized protein UNCHARACTERIZED PROT
 151:  jv1v-A  3.7  5.6   80   115   14   9NOCA1/AFDB:AF-K0EG92-F1 Uncharacterized protein UNCHARACTERIZED PROT
 152:  jw3f-A  3.6  9.6  117   441    7   9NOCA1/AFDB:AF-K0F3Q0-F1 Putative two-component system sensor kinase 
 153:  jwiu-A  3.6  3.8   66    86   11   9NOCA1/AFDB:AF-K0FDX1-F1 Monovalent cation/H+ antiporter subunit F MO
 154:  jypg-A  3.6  4.5   74   221    5   9NOCA1/AFDB:AF-K0EZH3-F1 Uncharacterized protein UNCHARACTERIZED PROT
 155:  jxir-A  3.6  3.9   83   392    7   9NOCA1/AFDB:AF-K0F4T5-F1 Two-component system sensor kinase TWO-COMPO
 156:  jtpv-A  3.6  5.6   95   314    6   9NOCA1/AFDB:AF-K0F5H0-F1 Uncharacterized protein UNCHARACTERIZED PROT
 157:  jw62-A  3.6  4.1   64   391   11   9NOCA1/AFDB:AF-K0EYT9-F1 Uncharacterized protein UNCHARACTERIZED PROT
 158:  jvtm-A  3.6 10.8  105   405    5   9NOCA1/AFDB:AF-K0FEQ6-F1 Uncharacterized protein UNCHARACTERIZED PROT
 159:  jzqo-A  3.6  2.9   62   387    6   9NOCA1/AFDB:AF-K0EZY6-F1 Two-component histidine kinase TWO-COMPONENT
 160:  jxfb-A  3.6  4.9   71    83   11   9NOCA1/AFDB:AF-K0EYZ9-F1 Uncharacterized protein UNCHARACTERIZED PROT
 161:  jwaf-A  3.6  5.8   75    98    1   9NOCA1/AFDB:AF-K0EZR3-F1 Uncharacterized protein UNCHARACTERIZED PROT
 162:  jy9k-A  3.6  4.3   69   103    6   9NOCA1/AFDB:AF-K0ESW4-F1 ESAT-6-like protein ESAT-6-LIKE PROTEIN;
 163:  jyew-A  3.6  8.3   83   717    7   9NOCA1/AFDB:AF-K0ESZ9-F1 Peptidase S15 PEPTIDASE S15;
 164:  jxbm-A  3.6 17.9   59   356    5   9NOCA1/AFDB:AF-K0EUA0-F1 Peptide chain release factor 1 PEPTIDE CHAIN
 165:  jts4-A  3.6  4.6  101   477    9   9NOCA1/AFDB:AF-K0EWM4-F1 Uncharacterized protein UNCHARACTERIZED PROT
 166:  jvrj-A  3.6  9.4   87   435    7   9NOCA1/AFDB:AF-K0EI77-F1 Two-component system sensor kinase TWO-COMPO
 167:  jwni-A  3.6  4.3   81    89   10   9NOCA1/AFDB:AF-K0EW24-F1 30S ribosomal protein S15 30S RIBOSOMAL PROT
 168:  jvg0-A  3.6  4.3  115   215    6   9NOCA1/AFDB:AF-K0EW50-F1 Uncharacterized protein UNCHARACTERIZED PROT
 169:  jy57-A  3.6  8.8   98   577    8   9NOCA1/AFDB:AF-K0EU08-F1 Apolipoprotein N-acyltransferase APOLIPOPROT
 170:  jx8j-A  3.6  8.7  119   456    8   9NOCA1/AFDB:AF-K0END9-F1 EccD domain-containing protein ECCD DOMAIN-C
 171:  jtlt-A  3.6  5.6   61   523    5   9NOCA1/AFDB:AF-K0F5X3-F1 Membrane-flanked domain-containing protein M
 172:  jz2m-A  3.6  9.6   91   798   11   9NOCA1/AFDB:AF-K0F5V5-F1 Uncharacterized protein UNCHARACTERIZED PROT
 173:  jw9j-A  3.6  5.1   88   380    8   9NOCA1/AFDB:AF-K0EZM8-F1 Two component system sensor kinase TWO COMPO
 174:  jxp2-A  3.6  6.3  116   469    9   9NOCA1/AFDB:AF-K0ET38-F1 ThrE domain-containing protein THRE DOMAIN-C
 175:  juab-A  3.6 13.6  102   402    8   9NOCA1/AFDB:AF-K0ERZ6-F1 Cytochrome bc1 complex Rieske iron-sulfur su
 176:  ju0x-A  3.6  5.0   74   182    7   9NOCA1/AFDB:AF-K0F2A6-F1 Putative transcriptional regulator PUTATIVE 
 177:  jtsr-A  3.6  5.3  111   415   12   9NOCA1/AFDB:AF-K0EML6-F1 Two-component system sensor kinase TWO-COMPO
 178:  jzir-A  3.6  5.5   82   200    9   9NOCA1/AFDB:AF-K0EZK4-F1 Cobalt transport protein COBALT TRANSPORT PR
 179:  jv18-A  3.6  5.3  148   505    7   9NOCA1/AFDB:AF-K0EMI9-F1 Uncharacterized protein UNCHARACTERIZED PROT
 180:  jw35-A  3.6  4.8   73    98    8   9NOCA1/AFDB:AF-K0F6V1-F1 Uncharacterized protein UNCHARACTERIZED PROT
 181:  jtuu-A  3.6  5.5   82   102   15   9NOCA1/AFDB:AF-K0ENM5-F1 Uncharacterized protein UNCHARACTERIZED PROT
 182:  jw0v-A  3.6  5.7   91   198   11   9NOCA1/AFDB:AF-K0EX48-F1 Uncharacterized protein UNCHARACTERIZED PROT
 183:  jz6w-A  3.5 11.1  114   450    6   9NOCA1/AFDB:AF-K0FEW2-F1 Putative ubiquinone biosynthesis protein PUT
 184:  jv84-A  3.5  4.7   73   254    8   9NOCA1/AFDB:AF-K0EP66-F1 Uncharacterized protein UNCHARACTERIZED PROT
 185:  jyg8-A  3.5  4.0   65    90    3   9NOCA1/AFDB:AF-K0F5F5-F1 Uncharacterized protein UNCHARACTERIZED PROT
 186:  jtus-A  3.5  8.1  135   394   10   9NOCA1/AFDB:AF-K0EQS7-F1 Uncharacterized protein UNCHARACTERIZED PROT
 187:  juek-A  3.5  3.9  135   427   12   9NOCA1/AFDB:AF-K0EQ70-F1 Histidine kinase HISTIDINE KINASE;
 188:  jy0k-A  3.5  7.2   55    63    5   9NOCA1/AFDB:AF-K0EX96-F1 Uncharacterized protein UNCHARACTERIZED PROT
 189:  jtng-A  3.5  5.8   61   102    8   9NOCA1/AFDB:AF-K0F068-F1 Uncharacterized protein UNCHARACTERIZED PROT
 190:  jxwn-A  3.5 11.4  125   626    6   9NOCA1/AFDB:AF-K0FEZ4-F1 Putative lipid A export ATP-binding/permease
 191:  jzmh-A  3.5  7.4   98   245    3   9NOCA1/AFDB:AF-K0ESS3-F1 zf-RING_7 domain-containing protein ZF-RING_
 192:  jyps-A  3.5  3.3   94   213   10   9NOCA1/AFDB:AF-K0F0P2-F1 DUF305 domain-containing protein DUF305 DOMA
 193:  jtrj-A  3.5  6.5   54    59   11   9NOCA1/AFDB:AF-K0EPF8-F1 Uncharacterized protein UNCHARACTERIZED PROT
 194:  ju8g-A  3.5  7.8   88   572    8   9NOCA1/AFDB:AF-K0ELV6-F1 Uncharacterized protein UNCHARACTERIZED PROT
 195:  jtxc-A  3.5  5.1   52   147    2   9NOCA1/AFDB:AF-K0EQV4-F1 Uncharacterized protein UNCHARACTERIZED PROT
 196:  jwvm-A  3.5  4.7  114   459   13   9NOCA1/AFDB:AF-K0ERD2-F1 Uncharacterized protein UNCHARACTERIZED PROT
 197:  jxbf-A  3.5  2.1   48    83    8   9NOCA1/AFDB:AF-K0EQ58-F1 Uncharacterized protein UNCHARACTERIZED PROT
 198:  jzpt-A  3.5  8.5   68   176    4   9NOCA1/AFDB:AF-K0F250-F1 Uncharacterized protein UNCHARACTERIZED PROT
 199:  jwdv-A  3.5  8.2   69   196    4   9NOCA1/AFDB:AF-K0F5E4-F1 Uncharacterized protein UNCHARACTERIZED PROT
 200:  jzdr-A  3.5  3.7   71   159    7   9NOCA1/AFDB:AF-K0F280-F1 Regulatory protein MarR REGULATORY PROTEIN M
 201:  jtuq-A  3.5 11.2  108   594    6   9NOCA1/AFDB:AF-K0EU01-F1 Uncharacterized protein UNCHARACTERIZED PROT
 202:  jx8a-A  3.5  5.1   81   222    2   9NOCA1/AFDB:AF-K0F4S7-F1 Uncharacterized protein UNCHARACTERIZED PROT
 203:  jxef-A  3.5  4.5   71   135   11   9NOCA1/AFDB:AF-K0EQJ3-F1 Uncharacterized protein UNCHARACTERIZED PROT
 204:  jvoy-A  3.5  4.4   72   393    3   9NOCA1/AFDB:AF-K0EPF4-F1 Signal transduction histidine kinase SIGNAL 
 205:  jz87-A  3.5  5.3   84   339    4   9NOCA1/AFDB:AF-K0F8I5-F1 Streptomycin biosynthesis operon regulator S
 206:  jwfy-A  3.5  3.4   56    66    5   9NOCA1/AFDB:AF-K0EWB4-F1 Uncharacterized protein UNCHARACTERIZED PROT
 207:  jwkr-A  3.4  6.5  150   538    5   9NOCA1/AFDB:AF-K0EYX6-F1 NADH:ubiquinone oxidoreductase subunit M NAD
 208:  jvwv-A  3.4  4.1   61   215    7   9NOCA1/AFDB:AF-K0EV31-F1 Uncharacterized protein UNCHARACTERIZED PROT
 209:  jydg-A  3.4  6.0   64    82    6   9NOCA1/AFDB:AF-K0F7J7-F1 Uncharacterized protein UNCHARACTERIZED PROT
 210:  ju8u-A  3.4  5.5   91   131   11   9NOCA1/AFDB:AF-K0F4S2-F1 Uncharacterized protein UNCHARACTERIZED PROT
 211:  jvqk-A  3.4  3.5   62   266   15   9NOCA1/AFDB:AF-K0F8W7-F1 Uncharacterized protein UNCHARACTERIZED PROT
 212:  jvq2-A  3.4  3.6   63    84    5   9NOCA1/AFDB:AF-K0ETL1-F1 Putative drug resistance protein PUTATIVE DR
 213:  jxze-A  3.4  6.1   79   776    6   9NOCA1/AFDB:AF-K0ELY2-F1 DNA helicase DNA HELICASE;
 214:  ju77-A  3.4 10.4   72   663   11   9NOCA1/AFDB:AF-K0F453-F1 DNA ligase DNA LIGASE;
 215:  jzjw-A  3.4 14.3  102   511   11   9NOCA1/AFDB:AF-K0EUI1-F1 Transporter TRANSPORTER;
 216:  jzcq-A  3.4  8.9   75   176    7   9NOCA1/AFDB:AF-K0F776-F1 PadR family transcriptional regulator PADR F
 217:  jy6q-A  3.4  3.8   88   354    3   9NOCA1/AFDB:AF-K0F2N2-F1 Uncharacterized protein UNCHARACTERIZED PROT
 218:  juh1-A  3.4  3.9   68    98    6   9NOCA1/AFDB:AF-K0EZD0-F1 Uncharacterized protein UNCHARACTERIZED PROT
 219:  jv3w-A  3.4  4.6  128   490   13   9NOCA1/AFDB:AF-K0F4D9-F1 Transmembrane permease protein TRANSMEMBRANE
 220:  jve5-A  3.4  6.6   70   254    4   9NOCA1/AFDB:AF-K0F5H8-F1 zf-HC2 domain-containing protein ZF-HC2 DOMA
 221:  jume-A  3.4  4.0   69    85    4   9NOCA1/AFDB:AF-K0EXB9-F1 ATP synthase subunit c ATP SYNTHASE SUBUNIT 
 222:  jzpz-A  3.4  3.8   68   320   16   9NOCA1/AFDB:AF-K0EUN8-F1 Glycosyl transferase GLYCOSYL TRANSFERASE;
 223:  jwwb-A  3.4 13.1   68   486   10   9NOCA1/AFDB:AF-K0F5X2-F1 Uncharacterized protein UNCHARACTERIZED PROT
 224:  juan-A  3.4 11.0   77   391    6   9NOCA1/AFDB:AF-K0EX54-F1 Uncharacterized protein UNCHARACTERIZED PROT
 225:  jvxd-A  3.4  4.6   61   150    5   9NOCA1/AFDB:AF-K0F8Z9-F1 MerR family transcriptional regulator MERR F
 226:  jznn-A  3.4  4.2   73   235    4   9NOCA1/AFDB:AF-K0F6G7-F1 HTH cro/C1-type domain-containing protein HT
 227:  jwdw-A  3.4  9.7   58   291   10   9NOCA1/AFDB:AF-K0EQE8-F1 Putative oxidoreductase PUTATIVE OXIDOREDUCT
 228:  jzdq-A  3.4  4.6   62   177    3   9NOCA1/AFDB:AF-K0EML7-F1 Uncharacterized protein UNCHARACTERIZED PROT
 229:  jts7-A  3.4  4.4   83   453    6   9NOCA1/AFDB:AF-K0F218-F1 Histidine kinase HISTIDINE KINASE;
 230:  jwnn-A  3.4  4.2   54   164    4   9NOCA1/AFDB:AF-K0F238-F1 Uncharacterized protein UNCHARACTERIZED PROT
 231:  jtzy-A  3.4  4.0   61   296    8   9NOCA1/AFDB:AF-K0F3B3-F1 Uncharacterized protein UNCHARACTERIZED PROT
 232:  juk6-A  3.4  7.6  102   371    8   9NOCA1/AFDB:AF-K0EJC3-F1 Mg2+/Co2+ transporter MG2+/CO2+ TRANSPORTER;
 233:  jvkt-A  3.4  6.9  101   669    8   9NOCA1/AFDB:AF-K0F0Q0-F1 Uncharacterized protein UNCHARACTERIZED PROT
 234:  jxj7-A  3.4  8.8   95   126   11   9NOCA1/AFDB:AF-K0ESW7-F1 Uncharacterized protein UNCHARACTERIZED PROT
 235:  jzas-A  3.4  3.6   65   107    8   9NOCA1/AFDB:AF-K0EUD2-F1 Multi-drug efflux transporter MULTI-DRUG EFF
 236:  jus8-A  3.4  4.8   73   102    4   9NOCA1/AFDB:AF-K0ERD5-F1 Uncharacterized protein UNCHARACTERIZED PROT
 237:  jx86-A  3.4  5.8  143   330    8   9NOCA1/AFDB:AF-K0EWA1-F1 Uncharacterized protein UNCHARACTERIZED PROT
 238:  jvrt-A  3.3  5.5  145   385    3   9NOCA1/AFDB:AF-K0F4E1-F1 Uncharacterized protein UNCHARACTERIZED PROT
 239:  jwrg-A  3.3  4.8  131   288    7   9NOCA1/AFDB:AF-K0EUQ6-F1 YrbE family protein YRBE FAMILY PROTEIN;
 240:  jyg9-A  3.3  9.6   91   243    2   9NOCA1/AFDB:AF-K0F2W5-F1 Uncharacterized protein UNCHARACTERIZED PROT
 241:  jw5i-A  3.3  5.5   71   393    7   9NOCA1/AFDB:AF-K0F1M1-F1 Putative two-component system sensor kinase 
 242:  juqp-A  3.3 15.6   66   424    9   9NOCA1/AFDB:AF-K0EM29-F1 DUF58 domain-containing protein DUF58 DOMAIN
 243:  jxqe-A  3.3  3.2   61    78   10   9NOCA1/AFDB:AF-K0F5X8-F1 Uncharacterized protein UNCHARACTERIZED PROT
 244:  jz8q-A  3.3  6.6   60   161   12   9NOCA1/AFDB:AF-K0F8N0-F1 Uncharacterized protein UNCHARACTERIZED PROT
 245:  jy0o-A  3.3  4.6   90   129    7   9NOCA1/AFDB:AF-K0F8X5-F1 Uncharacterized protein UNCHARACTERIZED PROT
 246:  jvzx-A  3.3  6.4   82   125    2   9NOCA1/AFDB:AF-K0F2W2-F1 Uncharacterized protein UNCHARACTERIZED PROT
 247:  jyck-A  3.3 12.9   89   533    4   9NOCA1/AFDB:AF-K0EMI5-F1 Uncharacterized protein UNCHARACTERIZED PROT
 248:  jzso-A  3.3  7.8   79   457    5   9NOCA1/AFDB:AF-K0EHG5-F1 Histidine kinase HISTIDINE KINASE;
 249:  jyci-A  3.3  2.4   52    79    0   9NOCA1/AFDB:AF-K0EPR6-F1 50S ribosomal protein L29 50S RIBOSOMAL PROT
 250:  jx7q-A  3.3 10.1   77   320    8   9NOCA1/AFDB:AF-K0EJQ7-F1 Uncharacterized protein UNCHARACTERIZED PROT
 251:  jvxf-A  3.3 10.1  117   566    9   9NOCA1/AFDB:AF-K0EFS6-F1 Aldehyde dehydrogenase ALDEHYDE DEHYDROGENAS
 252:  jzpv-A  3.3  5.4   75    99    9   9NOCA1/AFDB:AF-K0F5P7-F1 ESAT-6-like protein ESAT-6-LIKE PROTEIN;
 253:  jxpp-A  3.3 12.5   95   389    3   9NOCA1/AFDB:AF-K0EMS8-F1 Uncharacterized protein UNCHARACTERIZED PROT
 254:  jw0r-A  3.3  4.2   89   162   10   9NOCA1/AFDB:AF-K0ESP4-F1 Uncharacterized protein UNCHARACTERIZED PROT
 255:  jxc1-A  3.3  9.6  100   314    8   9NOCA1/AFDB:AF-K0F2P8-F1 Uncharacterized protein UNCHARACTERIZED PROT
 256:  jwet-A  3.3  9.3  149  1580   10   9NOCA1/AFDB:AF-K0F3B2-F1 Uncharacterized protein UNCHARACTERIZED PROT
 257:  jtz3-A  3.3  6.6   95    99    9   9NOCA1/AFDB:AF-K0EI33-F1 Uncharacterized protein UNCHARACTERIZED PROT
 258:  juo7-A  3.3  2.8   60  1080    3   9NOCA1/AFDB:AF-K0EQC5-F1 Putative helicase PUTATIVE HELICASE;
 259:  jyqv-A  3.3 10.5  125   323    6   9NOCA1/AFDB:AF-K0EUC6-F1 ATP synthase gamma chain ATP SYNTHASE GAMMA 
 260:  jyhq-A  3.3  4.2   90   110    8   9NOCA1/AFDB:AF-K0F852-F1 Monovalent cation/H+ antiporter subunit G MO
 261:  jxhq-A  3.3  2.5   55    80    9   9NOCA1/AFDB:AF-K0F3N3-F1 Uncharacterized protein UNCHARACTERIZED PROT
 262:  jtm6-A  3.3  4.2   63   107    8   9NOCA1/AFDB:AF-K0ENF6-F1 Uncharacterized protein UNCHARACTERIZED PROT
 263:  jxci-A  3.3  4.2   70   132   11   9NOCA1/AFDB:AF-K0EP15-F1 Uncharacterized protein UNCHARACTERIZED PROT
 264:  jusv-A  3.3 11.8   96   552    4   9NOCA1/AFDB:AF-K0EQW8-F1 Uncharacterized protein UNCHARACTERIZED PROT
 265:  jw3j-A  3.2  3.6  103   170    1   9NOCA1/AFDB:AF-K0EVZ7-F1 Uncharacterized protein UNCHARACTERIZED PROT
 266:  jze3-A  3.2  5.3   93  1004    8   9NOCA1/AFDB:AF-K0EQA6-F1 Nephrocystin-3 NEPHROCYSTIN-3;
 267:  jymz-A  3.2  5.6   89   578    6   9NOCA1/AFDB:AF-K0ESZ7-F1 DNA sulfur modification protein DndD DNA SUL
 268:  jz8u-A  3.2  5.0   88   929    8   9NOCA1/AFDB:AF-K0EPS3-F1 Uncharacterized protein UNCHARACTERIZED PROT
 269:  juc8-A  3.2  4.6   74   125    4   9NOCA1/AFDB:AF-K0EQG5-F1 Uncharacterized protein UNCHARACTERIZED PROT
 270:  jty5-A  3.2  4.4   81   157    6   9NOCA1/AFDB:AF-K0F8P2-F1 DinB_2 domain-containing protein DINB_2 DOMA
 271:  jxxe-A  3.2  5.7  103   962   12   9NOCA1/AFDB:AF-K0EZL5-F1 Uncharacterized protein UNCHARACTERIZED PROT
 272:  jwgv-A  3.2  8.0   73   165    5   9NOCA1/AFDB:AF-K0FC53-F1 bPH_2 domain-containing protein BPH_2 DOMAIN
 273:  jzhe-A  3.2  8.5   60   332   10   9NOCA1/AFDB:AF-K0EV01-F1 GtrA domain-containing protein GTRA DOMAIN-C
 274:  jtqy-A  3.2  4.1   81   416    5   9NOCA1/AFDB:AF-K0EXV5-F1 Uncharacterized protein UNCHARACTERIZED PROT
 275:  jxrj-A  3.2  4.0   86   192   10   9NOCA1/AFDB:AF-K0F6B8-F1 MDMPI_N domain-containing protein MDMPI_N DO
 276:  jx4i-A  3.2 13.0  107   604   10   9NOCA1/AFDB:AF-K0EGL9-F1 Major facilitator superfamily multidrug tran
 277:  jye4-A  3.2 10.4  113  1002    8   9NOCA1/AFDB:AF-K0EZV5-F1 Putative membrane protein MmpL PUTATIVE MEMB
 278:  jy7i-A  3.2  4.2   68   193   12   9NOCA1/AFDB:AF-K0F0Z9-F1 Uncharacterized protein UNCHARACTERIZED PROT
 279:  jvyq-A  3.2  4.7   73   213    8   9NOCA1/AFDB:AF-K0EL19-F1 Uncharacterized protein UNCHARACTERIZED PROT
 280:  jxhm-A  3.2  5.4   98   101    8   9NOCA1/AFDB:AF-K0EX46-F1 Uncharacterized protein UNCHARACTERIZED PROT
 281:  jyf0-A  3.2  5.6   79   390    6   9NOCA1/AFDB:AF-K0F1H6-F1 Putative two-component system sensor kinase 
 282:  jvf3-A  3.2  5.0   77   374   12   9NOCA1/AFDB:AF-K0ETQ3-F1 Putative hydrolase,putative peptidase domain
 283:  juur-A  3.2  9.2   95   343    7   9NOCA1/AFDB:AF-K0EWH8-F1 Transporter permease TRANSPORTER PERMEASE;
 284:  jvuk-A  3.2 11.3  131   523    8   9NOCA1/AFDB:AF-K0EUD3-F1 Succinic semialdehyde dehydrogenase SUCCINIC
 285:  juey-A  3.2  4.9   76   594    5   9NOCA1/AFDB:AF-K0ETA1-F1 Uncharacterized protein UNCHARACTERIZED PROT
 286:  jx5q-A  3.2 11.7  127   399    9   9NOCA1/AFDB:AF-K0F2Q6-F1 Diguanylate cyclase DIGUANYLATE CYCLASE;
 287:  jzol-A  3.2  4.7   69   104    7   9NOCA1/AFDB:AF-K0F1Y8-F1 Uncharacterized protein UNCHARACTERIZED PROT
 288:  ju9p-A  3.2  3.0   59    70    3   9NOCA1/AFDB:AF-K0F3Y9-F1 Uncharacterized protein UNCHARACTERIZED PROT
 289:  jtyc-A  3.2 10.4   73   757    7   9NOCA1/AFDB:AF-K0F148-F1 Transposase TRANSPOSASE;
 290:  jun5-A  3.2 12.6  138   573    4   9NOCA1/AFDB:AF-K0F180-F1 ATP-binding subunit of heat shock protein Cl
 291:  jxqt-A  3.2  5.2   70   106    4   9NOCA1/AFDB:AF-K0F3L1-F1 Uncharacterized protein UNCHARACTERIZED PROT
 292:  jxqy-A  3.2  7.0   56   201    9   9NOCA1/AFDB:AF-K0F0G1-F1 Uncharacterized protein UNCHARACTERIZED PROT
 293:  jx4r-A  3.2  3.3   65    86    8   9NOCA1/AFDB:AF-K0ES27-F1 30S ribosomal protein S20 30S RIBOSOMAL PROT
 294:  jwag-A  3.2  5.1   79   323    5   9NOCA1/AFDB:AF-K0EKK5-F1 Endo/exonuclease/phosphatase domain-containi
 295:  jyuw-A  3.2  6.8   88   111    7   9NOCA1/AFDB:AF-K0EPF7-F1 PE domain-containing protein PE DOMAIN-CONTA
 296:  juy0-A  3.2  5.8  101   126   10   9NOCA1/AFDB:AF-K0F680-F1 Uncharacterized protein UNCHARACTERIZED PROT
 297:  jvm9-A  3.2 10.5  118   615    2   9NOCA1/AFDB:AF-K0EHT3-F1 ABC transporter ABC TRANSPORTER;
 298:  jy8o-A  3.2  8.0  107  1018    6   9NOCA1/AFDB:AF-K0EWI0-F1 Putative transcriptional regulator PUTATIVE 
 299:  ju6o-A  3.2  5.4  118   315    8   9NOCA1/AFDB:AF-K0EXJ0-F1 UbiA prenyltransferase UBIA PRENYLTRANSFERAS
 300:  judc-A  3.2 10.2   89   320    6   9NOCA1/AFDB:AF-K0F0F8-F1 Uncharacterized protein UNCHARACTERIZED PROT
 301:  jy3b-A  3.1  4.4  163   723    5   9NOCA1/AFDB:AF-K0FA02-F1 Potassium-transporting ATPase ATP-binding su
 302:  jvcs-A  3.1 11.7  101   494    9   9NOCA1/AFDB:AF-K0EUC8-F1 Sugar (And other) transporter family protein
 303:  jwfk-A  3.1  4.7   86   239    7   9NOCA1/AFDB:AF-K0F739-F1 Uncharacterized protein UNCHARACTERIZED PROT
 304:  jyxg-A  3.1  5.0   65   117    3   9NOCA1/AFDB:AF-K0EXV1-F1 Uncharacterized protein UNCHARACTERIZED PROT
 305:  jzlk-A  3.1  7.9   76   139    4   9NOCA1/AFDB:AF-K0EJI4-F1 Uncharacterized protein UNCHARACTERIZED PROT
 306:  jug2-A  3.1 10.1   90   392    7   9NOCA1/AFDB:AF-K0F1Y6-F1 Uncharacterized protein UNCHARACTERIZED PROT
 307:  jyoy-A  3.1 12.6  121   548    9   9NOCA1/AFDB:AF-K0F771-F1 Uncharacterized protein UNCHARACTERIZED PROT
 308:  jxy4-A  3.1  6.8   71   292    6   9NOCA1/AFDB:AF-K0F724-F1 Uncharacterized protein UNCHARACTERIZED PROT
 309:  jtok-A  3.1 13.8   91   440   10   9NOCA1/AFDB:AF-K0EWS2-F1 Uncharacterized protein UNCHARACTERIZED PROT
 310:  juln-A  3.1  9.8  108   202    9   9NOCA1/AFDB:AF-K0F753-F1 TetR family transcriptional regulator TETR F
 311:  jzj5-A  3.1  9.0  106  1067    6   9NOCA1/AFDB:AF-K0F1A9-F1 Iron-sulphur-binding reductase IRON-SULPHUR-
 312:  jv3q-A  3.1  7.0   82   541    5   9NOCA1/AFDB:AF-K0ERY8-F1 FAD_binding_2 domain-containing protein FAD_
 313:  jtoc-A  3.1  6.3   92   500    7   9NOCA1/AFDB:AF-K0F834-F1 Putative two-component system sensor kinase 
 314:  jvlh-A  3.1 14.2  106   859   12   9NOCA1/AFDB:AF-K0ETJ2-F1 Putative multidrug resistance protein (Modul
 315:  juce-A  3.1  9.7   67   296    9   9NOCA1/AFDB:AF-K0EYN3-F1 Uncharacterized protein UNCHARACTERIZED PROT
 316:  jw8x-A  3.1  4.0   57   283   14   9NOCA1/AFDB:AF-K0F9W1-F1 Transcriptional regulator TRANSCRIPTIONAL RE
 317:  jxzd-A  3.1  4.5   89   124    9   9NOCA1/AFDB:AF-K0ESL0-F1 Uncharacterized protein UNCHARACTERIZED PROT
 318:  jw7b-A  3.1  4.7   88    98   10   9NOCA1/AFDB:AF-K0EN74-F1 DoxX family protein DOXX FAMILY PROTEIN;
 319:  jvvm-A  3.1  3.0   48   248    6   9NOCA1/AFDB:AF-K0F4V4-F1 Uncharacterized protein UNCHARACTERIZED PROT
 320:  jwwp-A  3.1  9.4   87   138    3   9NOCA1/AFDB:AF-K0ETN8-F1 Cytochrome c oxidase polypeptide 4 CYTOCHROM
 321:  jwrk-A  3.1  8.3   60   101    8   9NOCA1/AFDB:AF-K0F1X6-F1 Uncharacterized protein UNCHARACTERIZED PROT
 322:  juzs-A  3.1  4.1   66   104   11   9NOCA1/AFDB:AF-K0ES47-F1 Small multidrug resistance protein SMALL MUL
 323:  jxit-A  3.1  4.3  127   824    9   9NOCA1/AFDB:AF-K0EZ57-F1 Uncharacterized protein UNCHARACTERIZED PROT
 324:  jv60-A  3.1  6.5   67   115   13   9NOCA1/AFDB:AF-K0EQE3-F1 Uncharacterized protein UNCHARACTERIZED PROT
 325:  jzhb-A  3.1  4.6  101   426    8   9NOCA1/AFDB:AF-K0F5N3-F1 Uncharacterized protein UNCHARACTERIZED PROT
 326:  jy3i-A  3.1  6.4   64   611    8   9NOCA1/AFDB:AF-K0EV34-F1 TraG-D_C domain-containing protein TRAG-D_C 
 327:  jzpi-A  3.1  4.6   83   159   12   9NOCA1/AFDB:AF-K0F3D1-F1 Uncharacterized protein UNCHARACTERIZED PROT
 328:  jw68-A  3.0  7.3  134   474    8   9NOCA1/AFDB:AF-K0EWA3-F1 Multidrug resistance transporter, MFS superf
 329:  jwix-A  3.0  4.8   70    98   13   9NOCA1/AFDB:AF-K0END7-F1 ESAT-6-like protein ESAT-6-LIKE PROTEIN;
 330:  jzhk-A  3.0  6.4  131   488    8   9NOCA1/AFDB:AF-K0EHZ7-F1 EccD domain-containing protein ECCD DOMAIN-C
 331:  ju4a-A  3.0  5.1   72   187   11   9NOCA1/AFDB:AF-K0F6H3-F1 Putative transcriptional regulator PUTATIVE 
 332:  jvt1-A  3.0  5.6  108   270    6   9NOCA1/AFDB:AF-K0FAX2-F1 Uncharacterized protein UNCHARACTERIZED PROT
 333:  jwac-A  3.0  4.0   69   114    4   9NOCA1/AFDB:AF-K0ELR0-F1 Uncharacterized protein UNCHARACTERIZED PROT
 334:  jtlk-A  3.0  6.1   87   104   10   9NOCA1/AFDB:AF-K0EQT0-F1 Putative surface-exposed protein PUTATIVE SU
 335:  jtwh-A  3.0  8.5   82   508    2   9NOCA1/AFDB:AF-K0EWP1-F1 Putative phosphate-binding protein (Modular 
 336:  jxie-A  3.0 12.9   78   457    8   9NOCA1/AFDB:AF-K0F8N4-F1 RNA polymerase sigma factor SigA RNA POLYMER
 337:  jzgw-A  3.0  3.5   59    96    2   9NOCA1/AFDB:AF-K0EH81-F1 Uncharacterized protein UNCHARACTERIZED PROT
 338:  jzg9-A  3.0  5.5   73   107    3   9NOCA1/AFDB:AF-K0ENQ7-F1 Uncharacterized protein UNCHARACTERIZED PROT
 339:  jx93-A  3.0  8.2   74   194    8   9NOCA1/AFDB:AF-K0FAL6-F1 Uncharacterized protein UNCHARACTERIZED PROT
 340:  jz92-A  3.0 10.4  130   301   10   9NOCA1/AFDB:AF-K0F5F4-F1 Cell division protein FtsX CELL DIVISION PRO
 341:  jx4z-A  3.0 10.2  113   299    7   9NOCA1/AFDB:AF-K0EQ16-F1 Uncharacterized protein UNCHARACTERIZED PROT
 342:  jybs-A  3.0  5.7  138   346    8   9NOCA1/AFDB:AF-K0F9H5-F1 Uncharacterized protein UNCHARACTERIZED PROT
 343:  jwej-A  3.0  5.3   70   104    0   9NOCA1/AFDB:AF-K0ENI1-F1 Uncharacterized protein UNCHARACTERIZED PROT
 344:  jtha-A  3.0  4.4   55   275    2   9NOCA1/AFDB:AF-K0F9R7-F1 30S ribosomal protein S2 30S RIBOSOMAL PROTE
 345:  jw5j-A  3.0 13.2  109   380    7   9NOCA1/AFDB:AF-K0ETG0-F1 Erythromycin esterase ERYTHROMYCIN ESTERASE;
 346:  jurl-A  3.0 15.2   92   732    5   9NOCA1/AFDB:AF-K0EVE6-F1 Penicillin amidase PENICILLIN AMIDASE;
 347:  jxhw-A  3.0  5.9   70   103    6   9NOCA1/AFDB:AF-K0F0P5-F1 PE domain-containing protein PE DOMAIN-CONTA
 348:  jx35-A  3.0 15.0  125   303    6   9NOCA1/AFDB:AF-K0FBV1-F1 CDF family transporter CDF FAMILY TRANSPORTE
 349:  jyj1-A  3.0  5.1  135   365   10   9NOCA1/AFDB:AF-K0F517-F1 Uncharacterized protein UNCHARACTERIZED PROT
 350:  jvjq-A  3.0  6.0  121   478   13   9NOCA1/AFDB:AF-K0F1P1-F1 Drug resistance MFS transporter, drug:H+ ant
 351:  jug6-A  3.0  4.7   59   498   17   9NOCA1/AFDB:AF-K0EV38-F1 Uncharacterized protein UNCHARACTERIZED PROT
 352:  jwkc-A  3.0  4.2   66   148   17   9NOCA1/AFDB:AF-K0EGT3-F1 Uncharacterized protein UNCHARACTERIZED PROT
 353:  jyw8-A  3.0  7.3   79   420    8   9NOCA1/AFDB:AF-K0EYE0-F1 Uncharacterized protein UNCHARACTERIZED PROT
 354:  jxpo-A  3.0  5.8  105   594   10   9NOCA1/AFDB:AF-K0EZX8-F1 SARP family transcriptional regulator SARP F
 355:  jyxj-A  3.0  3.3   60    71   12   9NOCA1/AFDB:AF-K0ETI5-F1 Uncharacterized protein UNCHARACTERIZED PROT
 356:  jyhc-A  3.0  8.0   83   588   10   9NOCA1/AFDB:AF-K0EQD0-F1 Succinate dehydrogenase flavoprotein subunit
 357:  jxl4-A  3.0  8.0   94   344    9   9NOCA1/AFDB:AF-K0EQS1-F1 Mce family protein MCE FAMILY PROTEIN;
 358:  jvab-A  3.0 15.3   97  2260    6   9NOCA1/AFDB:AF-K0EZY5-F1 Putative Rhs protein PUTATIVE RHS PROTEIN;
 359:  jvl7-A  3.0  9.2  101   169    7   9NOCA1/AFDB:AF-K0EXF9-F1 Uncharacterized protein UNCHARACTERIZED PROT
 360:  jxvq-A  3.0  6.6   77    98    9   9NOCA1/AFDB:AF-K0EV41-F1 Uncharacterized protein UNCHARACTERIZED PROT
 361:  jvvz-A  3.0  9.0   98   451    8   9NOCA1/AFDB:AF-K0ESG3-F1 Multidrug resistance protein stp MULTIDRUG R
 362:  juob-A  3.0  4.6  137   454    8   9NOCA1/AFDB:AF-K0F0H7-F1 Amino acid permease-associated protein AMINO
 363:  jyo0-A  3.0  5.5   79   193    9   9NOCA1/AFDB:AF-K0EMB3-F1 Uncharacterized protein UNCHARACTERIZED PROT
 364:  juva-A  3.0  7.4   77   368    6   9NOCA1/AFDB:AF-K0ESU0-F1 Uncharacterized protein UNCHARACTERIZED PROT
 365:  jv33-A  3.0  3.9   68   106    6   9NOCA1/AFDB:AF-K0ERU9-F1 Small multidrug resistance protein SMALL MUL
 366:  jxrw-A  3.0  6.9  130   354    5   9NOCA1/AFDB:AF-K0EGR9-F1 Acyl-CoA dehydrogenase ACYL-COA DEHYDROGENAS
 367:  ju47-A  3.0  4.6   81   121    5   9NOCA1/AFDB:AF-K0F9T1-F1 DUF202 domain-containing protein DUF202 DOMA
 368:  jzey-A  3.0  4.2   66    92    3   9NOCA1/AFDB:AF-K0EWV0-F1 Uncharacterized protein UNCHARACTERIZED PROT
 369:  jz9e-A  3.0 10.5  119  1075    5   9NOCA1/AFDB:AF-K0FC95-F1 ATP-dependent dsDNA exonuclease ATP-DEPENDEN
 370:  jul8-A  3.0  4.7   83   551    8   9NOCA1/AFDB:AF-K0EX01-F1 Uncharacterized protein UNCHARACTERIZED PROT
 371:  juox-A  3.0 13.0   74   316    0   9NOCA1/AFDB:AF-K0EUN6-F1 RNA polymerase principal sigma factor hrdA R
 372:  jwd4-A  2.9  5.9   83   260    7   9NOCA1/AFDB:AF-K0F489-F1 Uncharacterized protein UNCHARACTERIZED PROT
 373:  jww7-A  2.9  4.3   85   168    9   9NOCA1/AFDB:AF-K0ESR5-F1 Uncharacterized protein UNCHARACTERIZED PROT
 374:  jyup-A  2.9 12.0   69   280    7   9NOCA1/AFDB:AF-K0EN15-F1 Uncharacterized protein UNCHARACTERIZED PROT
 375:  jw58-A  2.9  4.7   78   141   15   9NOCA1/AFDB:AF-K0EVM5-F1 Uncharacterized protein UNCHARACTERIZED PROT
 376:  jxqz-A  2.9  8.3  118   524    8   9NOCA1/AFDB:AF-K0F0X4-F1 Putative ABC transporter PUTATIVE ABC TRANSP
 377:  jufw-A  2.9  9.4   85   517    6   9NOCA1/AFDB:AF-K0F5J8-F1 Two-component system sensor kinase TWO-COMPO
 378:  jtij-A  2.9  7.1   96   107    7   9NOCA1/AFDB:AF-K0ET97-F1 Uncharacterized protein UNCHARACTERIZED PROT
 379:  jtqp-A  2.9  8.6   76   279    8   9NOCA1/AFDB:AF-K0EMZ8-F1 Uncharacterized protein UNCHARACTERIZED PROT
 380:  jtxu-A  2.9  8.7   88   293    7   9NOCA1/AFDB:AF-K0EV12-F1 Uncharacterized protein UNCHARACTERIZED PROT
 381:  jxhz-A  2.9  6.9   92   329    8   9NOCA1/AFDB:AF-K0ETW8-F1 Uncharacterized protein UNCHARACTERIZED PROT
 382:  jxwk-A  2.9 13.1  102   561   11   9NOCA1/AFDB:AF-K0EPN3-F1 EmrB/QacA subfamily drug resistance transpor
 383:  jyb4-A  2.9  5.7   73   113    4   9NOCA1/AFDB:AF-K0EQE4-F1 Uncharacterized protein UNCHARACTERIZED PROT
 384:  jtyo-A  2.9  4.4   58    88    0   9NOCA1/AFDB:AF-K0FC15-F1 Uncharacterized protein UNCHARACTERIZED PROT
 385:  jzeq-A  2.9  6.8  100   316    8   9NOCA1/AFDB:AF-K0F064-F1 Putative secreted peptidase P60-related prot
 386:  jyqu-A  2.9  7.8   84   148    8   9NOCA1/AFDB:AF-K0ES57-F1 Uncharacterized protein UNCHARACTERIZED PROT
 387:  juqx-A  2.9  5.8   99   233   11   9NOCA1/AFDB:AF-K0EVU1-F1 Uncharacterized protein UNCHARACTERIZED PROT
 388:  jxph-A  2.9 11.0   81   229    6   9NOCA1/AFDB:AF-K0F3A4-F1 Uncharacterized protein UNCHARACTERIZED PROT
 389:  jwj0-A  2.9  8.1   86   160   12   9NOCA1/AFDB:AF-K0F725-F1 Uncharacterized protein UNCHARACTERIZED PROT
 390:  jxz4-A  2.9  4.9  105   281    6   9NOCA1/AFDB:AF-K0F173-F1 Uncharacterized protein UNCHARACTERIZED PROT
 391:  jw10-A  2.9  4.5  149   923    7   9NOCA1/AFDB:AF-K0ESY9-F1 Phosphoenolpyruvate carboxylase PHOSPHOENOLP
 392:  jx3e-A  2.9  8.5   92   110    7   9NOCA1/AFDB:AF-K0EWU1-F1 Uncharacterized protein UNCHARACTERIZED PROT
 393:  jxsp-A  2.9  3.2   52    70    8   9NOCA1/AFDB:AF-K0FB20-F1 Uncharacterized protein UNCHARACTERIZED PROT
 394:  jucl-A  2.9  9.3   86   298    9   9NOCA1/AFDB:AF-K0EQ89-F1 DUF3566 domain-containing protein DUF3566 DO
 395:  jw7r-A  2.9  8.7   79   313    6   9NOCA1/AFDB:AF-K0F0G5-F1 AraC family transcriptional regulator ARAC F
 396:  jzau-A  2.9  3.0   65    94    3   9NOCA1/AFDB:AF-K0F1U8-F1 Uncharacterized protein UNCHARACTERIZED PROT
 397:  jyic-A  2.9  7.9   56   145   11   9NOCA1/AFDB:AF-K0F0S3-F1 Uncharacterized protein UNCHARACTERIZED PROT
 398:  jv7m-A  2.9  3.8   52   102   12   9NOCA1/AFDB:AF-K0F8V2-F1 Uncharacterized protein UNCHARACTERIZED PROT
 399:  juti-A  2.9  3.2   52   213    8   9NOCA1/AFDB:AF-K0EX08-F1 Uncharacterized protein UNCHARACTERIZED PROT
 400:  jytj-A  2.9  5.3   92   165    7   9NOCA1/AFDB:AF-K0EGK1-F1 Uncharacterized protein UNCHARACTERIZED PROT
 401:  jvao-A  2.9  7.4  152   362    9   9NOCA1/AFDB:AF-K0ESD8-F1 Dipeptide transport system permease protein 
 402:  jvz0-A  2.9  3.7   74   111    7   9NOCA1/AFDB:AF-K0EQJ7-F1 Uncharacterized protein UNCHARACTERIZED PROT
 403:  jx9x-A  2.9  4.6   72    94    6   9NOCA1/AFDB:AF-K0EU87-F1 Uncharacterized protein UNCHARACTERIZED PROT
 404:  juhz-A  2.9  4.7   83   223    4   9NOCA1/AFDB:AF-K0F8J2-F1 Uncharacterized protein UNCHARACTERIZED PROT
 405:  jx3z-A  2.9  4.6  116   406    3   9NOCA1/AFDB:AF-K0ET41-F1 Transcriptional regulator TRANSCRIPTIONAL RE
 406:  jzsz-A  2.9  6.2   79   312    5   9NOCA1/AFDB:AF-K0F4D5-F1 Transcriptional regulatory protein TRANSCRIP
 407:  jtui-A  2.9  3.5   58    89    7   9NOCA1/AFDB:AF-K0EWB7-F1 Uncharacterized protein UNCHARACTERIZED PROT
 408:  jxt0-A  2.9  4.0  134   328    7   9NOCA1/AFDB:AF-K0F942-F1 Uncharacterized protein UNCHARACTERIZED PROT
 409:  jxyb-A  2.9  6.5  138   318    7   9NOCA1/AFDB:AF-K0F4K4-F1 Uncharacterized protein UNCHARACTERIZED PROT
 410:  jz19-A  2.9  6.4   75   463    5   9NOCA1/AFDB:AF-K0EXY7-F1 DUF2156 domain-containing protein DUF2156 DO
 411:  juv7-A  2.9  4.5   81   145    9   9NOCA1/AFDB:AF-K0EML0-F1 Uncharacterized protein UNCHARACTERIZED PROT
 412:  jvlm-A  2.9  3.7   95   144    7   9NOCA1/AFDB:AF-K0F2W0-F1 DUF4439 domain-containing protein DUF4439 DO
 413:  jwy0-A  2.9  6.6   81   408   10   9NOCA1/AFDB:AF-K0EXP6-F1 Putative two-component sensor kinase PUTATIV
 414:  jthj-A  2.8  3.9  103   176    4   9NOCA1/AFDB:AF-K0ERE8-F1 Uncharacterized protein UNCHARACTERIZED PROT
 415:  jzny-A  2.8  5.6   79   101    1   9NOCA1/AFDB:AF-K0EQG8-F1 Uncharacterized protein UNCHARACTERIZED PROT
 416:  jxgo-A  2.8  2.8   50   140    6   9NOCA1/AFDB:AF-K0EHC5-F1 Putative cold shock protein PUTATIVE COLD SH
 417:  jyn8-A  2.8  3.1   84   136    7   9NOCA1/AFDB:AF-K0F3F8-F1 Uncharacterized protein UNCHARACTERIZED PROT
 418:  jurb-A  2.8  5.7   99   270   11   9NOCA1/AFDB:AF-K0EQI4-F1 ATP synthase subunit delta ATP SYNTHASE SUBU
 419:  jwvi-A  2.8  7.9  127   728    6   9NOCA1/AFDB:AF-K0EPM4-F1 Multidrug efflux transporter MULTIDRUG EFFLU
 420:  jti8-A  2.8  3.7   61   294   11   9NOCA1/AFDB:AF-K0EY56-F1 PHB domain-containing protein PHB DOMAIN-CON
 421:  jvsm-A  2.8  5.0   62   106   10   9NOCA1/AFDB:AF-K0EWY4-F1 Uncharacterized protein UNCHARACTERIZED PROT
 422:  jvij-A  2.8  5.6   83   286    8   9NOCA1/AFDB:AF-K0EUW7-F1 Membrane protein MEMBRANE PROTEIN;
 423:  jwjm-A  2.8  5.8   91   622    4   9NOCA1/AFDB:AF-K0FC78-F1 Secretory lipase SECRETORY LIPASE;
 424:  ju71-A  2.8  4.7   72   107    6   9NOCA1/AFDB:AF-K0EJM7-F1 Uncharacterized protein UNCHARACTERIZED PROT
 425:  jw3o-A  2.8  4.7   54   155    6   9NOCA1/AFDB:AF-K0ET46-F1 Uncharacterized protein UNCHARACTERIZED PROT
 426:  jy8h-A  2.8  4.7   91   139    7   9NOCA1/AFDB:AF-K0F2U4-F1 Uncharacterized protein UNCHARACTERIZED PROT
 427:  juzm-A  2.8  5.0   66   107   12   9NOCA1/AFDB:AF-K0EQB4-F1 Uncharacterized protein UNCHARACTERIZED PROT
 428:  jvs7-A  2.8  3.9   89   121    7   9NOCA1/AFDB:AF-K0ELP4-F1 Putative fluoride ion transporter CrcB PUTAT
 429:  julp-A  2.8  4.1   87   237    9   9NOCA1/AFDB:AF-K0F8M8-F1 Uncharacterized protein UNCHARACTERIZED PROT
 430:  jvhy-A  2.8  7.9   76  1037    9   9NOCA1/AFDB:AF-K0EV82-F1 ATPase-like protein ATPASE-LIKE PROTEIN;
 431:  jxl5-A  2.8  7.2   80   118    8   9NOCA1/AFDB:AF-K0EM43-F1 Integral membrane protein INTEGRAL MEMBRANE 
 432:  jtrd-A  2.8  5.7  108   222   11   9NOCA1/AFDB:AF-K0F613-F1 ABC transporter permease ABC TRANSPORTER PER
 433:  jwe8-A  2.8  3.4   47   145    4   9NOCA1/AFDB:AF-K0EN57-F1 ATP synthase epsilon chain ATP SYNTHASE EPSI
 434:  jxrx-A  2.8 13.1  155   462   10   9NOCA1/AFDB:AF-K0EQW7-F1 Uncharacterized protein UNCHARACTERIZED PROT
 435:  jux1-A  2.8 11.6   74   730    5   9NOCA1/AFDB:AF-K0ELX8-F1 UvrABC system protein B UVRABC SYSTEM PROTEI
 436:  jtix-A  2.8  9.2   67   282    9   9NOCA1/AFDB:AF-K0F5E7-F1 NlpC/P60 domain-containing protein NLPC/P60 
 437:  jucz-A  2.8  7.1   86   187    8   9NOCA1/AFDB:AF-K0ETD0-F1 PadR-like family transcriptional regulator P
 438:  jxx1-A  2.8  6.8   76   472    8   9NOCA1/AFDB:AF-K0ERU7-F1 Putative two-component system sensor kinase 
 439:  jzcs-A  2.8  6.1   75   404    5   9NOCA1/AFDB:AF-K0EZ94-F1 FAD-linked oxidase FAD-LINKED OXIDASE;
 440:  jv4n-A  2.8  7.3   90   397   10   9NOCA1/AFDB:AF-K0F2I5-F1 Regulatory protein REGULATORY PROTEIN;
 441:  jvmz-A  2.8  3.4   72   176    3   9NOCA1/AFDB:AF-K0ER60-F1 Uncharacterized protein UNCHARACTERIZED PROT
 442:  jxyp-A  2.8  6.3  111   424    5   9NOCA1/AFDB:AF-K0F088-F1 Uncharacterized protein UNCHARACTERIZED PROT
 443:  jxxm-A  2.8 13.3   61  1334    0   9NOCA1/AFDB:AF-K0EYC7-F1 DNA helicase DNA HELICASE;
 444:  jzff-A  2.8  3.6   81    99   11   9NOCA1/AFDB:AF-K0EX90-F1 NADH-quinone oxidoreductase subunit K NADH-Q
 445:  jxz1-A  2.8  3.5   58    65   12   9NOCA1/AFDB:AF-K0F6H7-F1 Uncharacterized protein UNCHARACTERIZED PROT
 446:  jxnf-A  2.8  5.7  142   662    6   9NOCA1/AFDB:AF-K0F295-F1 Transporter TRANSPORTER;
 447:  juvf-A  2.8 15.0   79   322    4   9NOCA1/AFDB:AF-K0F2C3-F1 RNA polymerase sigma factor RNA POLYMERASE S
 448:  jypz-A  2.8  7.0   58   151    7   9NOCA1/AFDB:AF-K0EWK7-F1 Uncharacterized protein UNCHARACTERIZED PROT
 449:  jx2e-A  2.8  7.1   93   190    5   9NOCA1/AFDB:AF-K0EKS1-F1 Uncharacterized protein UNCHARACTERIZED PROT
 450:  jw5m-A  2.8  3.5   90   127    9   9NOCA1/AFDB:AF-K0F0W6-F1 Monovalent cation/H+ antiporter subunit C MO
 451:  jwwr-A  2.8  7.9  117   259    5   9NOCA1/AFDB:AF-K0F6G8-F1 Uncharacterized protein UNCHARACTERIZED PROT
 452:  jz2u-A  2.8 12.3  152   419    9   9NOCA1/AFDB:AF-K0ESW1-F1 Deoxyguanosinetriphosphate triphosphohydrola
 453:  ju7k-A  2.8  4.8   75   276    4   9NOCA1/AFDB:AF-K0F8Y8-F1 Putative phage shock protein PUTATIVE PHAGE 
 454:  jwkh-A  2.8  8.4  114   308   11   9NOCA1/AFDB:AF-K0ERM9-F1 ABC peptide transporter, permease component 
 455:  jwuw-A  2.8  6.3   89   340    8   9NOCA1/AFDB:AF-K0ETM4-F1 Uncharacterized protein UNCHARACTERIZED PROT
 456:  jupm-A  2.8  6.4   99   336    5   9NOCA1/AFDB:AF-K0ENH2-F1 Uncharacterized protein UNCHARACTERIZED PROT
 457:  jymw-A  2.7  5.8  118  1016    3   9NOCA1/AFDB:AF-K0EGM2-F1 Regulatory protein REGULATORY PROTEIN;
 458:  jx12-A  2.7  4.9   61   375    5   9NOCA1/AFDB:AF-K0F2X4-F1 Transcriptional regulator TRANSCRIPTIONAL RE
 459:  jz65-A  2.7  8.3   91   790   10   9NOCA1/AFDB:AF-K0F3B8-F1 Cell division protein CELL DIVISION PROTEIN;
 460:  jugo-A  2.7  7.4   94   105    4   9NOCA1/AFDB:AF-K0F1A8-F1 Uncharacterized protein UNCHARACTERIZED PROT
 461:  jw63-A  2.7  8.1   98   189    5   9NOCA1/AFDB:AF-K0ER65-F1 TetR family transcriptional regulator TETR F
 462:  ju4s-A  2.7  5.0   86   388    5   9NOCA1/AFDB:AF-K0EPJ0-F1 ROK family protein ROK FAMILY PROTEIN;
 463:  jysi-A  2.7  6.9  137   385    7   9NOCA1/AFDB:AF-K0EW66-F1 Acyl-CoA dehydrogenase ACYL-COA DEHYDROGENAS
 464:  jx90-A  2.7  5.4   77   329    6   9NOCA1/AFDB:AF-K0F568-F1 Histidinol-phosphate phosphatase HISTIDINOL-
 465:  jtvp-A  2.7  3.5   81   320    4   9NOCA1/AFDB:AF-K0EMX9-F1 Uncharacterized protein UNCHARACTERIZED PROT
 466:  jx2p-A  2.7  8.0  121   578    8   9NOCA1/AFDB:AF-K0EQA9-F1 Binding-protein-dependent transporters inner
 467:  jxib-A  2.7  8.5  117   448    5   9NOCA1/AFDB:AF-K0F6L8-F1 Hercynine oxygenase HERCYNINE OXYGENASE;
 468:  jy2r-A  2.7  5.5  104   151   12   9NOCA1/AFDB:AF-K0EXZ9-F1 Uncharacterized protein UNCHARACTERIZED PROT
 469:  jxni-A  2.7  9.2  110   280    9   9NOCA1/AFDB:AF-K0EZ54-F1 ABC transporter permease ABC TRANSPORTER PER
 470:  jtwa-A  2.7  4.0   82   111    6   9NOCA1/AFDB:AF-K0ENQ2-F1 Succinate dehydrogenase cytochrome b subunit
 471:  jzn4-A  2.7  8.8  122   300    8   9NOCA1/AFDB:AF-K0F8W1-F1 Glutamate transporter permease GLUTAMATE TRA
 472:  jucs-A  2.7  8.9  112   319    7   9NOCA1/AFDB:AF-K0ETB7-F1 Sugar ABC transporter permease SUGAR ABC TRA
 473:  jwuz-A  2.7  5.5   93   142    8   9NOCA1/AFDB:AF-K0EPD7-F1 Uncharacterized protein UNCHARACTERIZED PROT
 474:  jyrj-A  2.7  6.0   82   420    6   9NOCA1/AFDB:AF-K0F3E2-F1 Uncharacterized protein UNCHARACTERIZED PROT
 475:  jvh0-A  2.7 12.0   71   182   13   9NOCA1/AFDB:AF-K0ETJ4-F1 Uncharacterized protein UNCHARACTERIZED PROT
 476:  jv1w-A  2.7  7.7  123   531   11   9NOCA1/AFDB:AF-K0EXX5-F1 Transporter TRANSPORTER;
 477:  jv8f-A  2.7 11.6   77   123    8   9NOCA1/AFDB:AF-K0F6E3-F1 Uncharacterized protein UNCHARACTERIZED PROT
 478:  ju6x-A  2.7  9.2  109  1114    5   9NOCA1/AFDB:AF-K0EUY7-F1 ADSL_C domain-containing protein ADSL_C DOMA
 479:  jx7s-A  2.7  4.9   95   576    5   9NOCA1/AFDB:AF-K0F8X4-F1 Putative transporter PUTATIVE TRANSPORTER;
 480:  ju7n-A  2.7 11.4  105   517   10   9NOCA1/AFDB:AF-K0EZX5-F1 Amino acid permease-associated protein AMINO
 481:  jwyq-A  2.7  4.8  122   492    9   9NOCA1/AFDB:AF-K0FEB2-F1 Peptidase_S9 domain-containing protein PEPTI
 482:  jtfd-A  2.7  7.4  123   195    5   9NOCA1/AFDB:AF-K0EUB2-F1 TetR family transcriptional regulator TETR F
 483:  jtpz-A  2.7  7.9   96   240    8   9NOCA1/AFDB:AF-K0F986-F1 Transcriptional regulator TRANSCRIPTIONAL RE
 484:  jub3-A  2.7  8.1  110   226    6   9NOCA1/AFDB:AF-K0F449-F1 Glutamate transporter GLUTAMATE TRANSPORTER;
 485:  jznk-A  2.7  5.0   77   118    6   9NOCA1/AFDB:AF-K0EU06-F1 Uncharacterized protein UNCHARACTERIZED PROT
 486:  jvzt-A  2.7  9.5   93   440   10   9NOCA1/AFDB:AF-K0ELT4-F1 Uncharacterized protein UNCHARACTERIZED PROT
 487:  jwmf-A  2.7 13.0   83   415    7   9NOCA1/AFDB:AF-K0F8X7-F1 Aminoglycoside 3'-O-phosphotransferase AMINO
 488:  ju6e-A  2.7 15.5   76   251    7   9NOCA1/AFDB:AF-K0EL60-F1 Uncharacterized protein UNCHARACTERIZED PROT
 489:  jwtx-A  2.7  8.1   64   124   11   9NOCA1/AFDB:AF-K0F3N1-F1 LapA_dom domain-containing protein LAPA_DOM 
 490:  jv2v-A  2.7  5.0   88   147    7   9NOCA1/AFDB:AF-K0EV75-F1 Uncharacterized protein UNCHARACTERIZED PROT
 491:  jz53-A  2.7 11.4   88   822    7   9NOCA1/AFDB:AF-K0EQE5-F1 Probable phosphoketolase PROBABLE PHOSPHOKET
 492:  jvzq-A  2.7  8.5   71   133   11   9NOCA1/AFDB:AF-K0EXC2-F1 Uncharacterized protein UNCHARACTERIZED PROT
 493:  jymm-A  2.7  5.7   74   128    8   9NOCA1/AFDB:AF-K0EUR7-F1 Uncharacterized protein UNCHARACTERIZED PROT
 494:  jtwl-A  2.7  5.6   66   134    6   9NOCA1/AFDB:AF-K0EKZ9-F1 MazG nucleotide pyrophosphohydrolase MAZG NU
 495:  jyi1-A  2.7 13.6  116   561    6   9NOCA1/AFDB:AF-K0ETX2-F1 Major facilitator superfamily multidrug tran
 496:  jubr-A  2.7  4.2   81   169    7   9NOCA1/AFDB:AF-K0EYC9-F1 Uncharacterized protein UNCHARACTERIZED PROT
 497:  jux9-A  2.7  5.1   86   113    7   9NOCA1/AFDB:AF-K0F5R6-F1 Uncharacterized protein UNCHARACTERIZED PROT
 498:  jvpf-A  2.7  7.3   58    81    3   9NOCA1/AFDB:AF-K0ENG2-F1 Uncharacterized protein UNCHARACTERIZED PROT
 499:  juk2-A  2.7  5.8  116   211    4   9NOCA1/AFDB:AF-K0EQP6-F1 Putative TetR-family transcriptional regulat
 500:  jvhd-A  2.7  4.5  107   376    7   9NOCA1/AFDB:AF-K0F583-F1 Phage_lysozyme2 domain-containing protein PH
 501:  jurx-A  2.7  5.8  141   419    9   9NOCA1/AFDB:AF-K0EM82-F1 Cytochrome P450 monooxygenase CYTOCHROME P45
 502:  jz35-A  2.7  8.0  112   197    6   9NOCA1/AFDB:AF-K0EG53-F1 Transcriptional regulator TetR family protei
 503:  jwbo-A  2.7  7.4   88    95    7   9NOCA1/AFDB:AF-K0EUA7-F1 Uncharacterized protein UNCHARACTERIZED PROT
 504:  jtmw-A  2.7  7.7   88   317   10   9NOCA1/AFDB:AF-K0ETW1-F1 Dipeptide/oligopeptide ABC transporter perme
 505:  jy85-A  2.7 11.3   82   274   10   9NOCA1/AFDB:AF-K0EYB5-F1 DUF4111 domain-containing protein DUF4111 DO
 506:  junu-A  2.7  4.9  131   262    6   9NOCA1/AFDB:AF-K0EUP0-F1 Ferritin FERRITIN;
 507:  jxa4-A  2.7  2.9   51    69    6   9NOCA1/AFDB:AF-K0EYR8-F1 Uncharacterized protein UNCHARACTERIZED PROT
 508:  jyqg-A  2.7  4.5   82   305    6   9NOCA1/AFDB:AF-K0F6D8-F1 Uncharacterized protein UNCHARACTERIZED PROT
 509:  jv8w-A  2.7  4.2  107   223    7   9NOCA1/AFDB:AF-K0EHI8-F1 Uncharacterized protein UNCHARACTERIZED PROT
 510:  jwds-A  2.7 13.6  126   358    8   9NOCA1/AFDB:AF-K0F3Q8-F1 5-methylcytosine-specific restriction enzyme
 511:  jx3i-A  2.6  3.7   98   728    5   9NOCA1/AFDB:AF-K0EWC3-F1 Uncharacterized protein UNCHARACTERIZED PROT
 512:  jxv5-A  2.6  9.4  187  1110    7   9NOCA1/AFDB:AF-K0EYU2-F1 ABC transporter ATP-binding protein ABC TRAN
 513:  jxjf-A  2.6  3.7   80   339    5   9NOCA1/AFDB:AF-K0ETD4-F1 Mrr_cat domain-containing protein MRR_CAT DO
 514:  jwj5-A  2.6 11.1   93   205   10   9NOCA1/AFDB:AF-K0ERA1-F1 Lysine exporter protein LysE/YggA LYSINE EXP
 515:  jyp2-A  2.6  6.7   74   183   14   9NOCA1/AFDB:AF-K0F6E6-F1 Uncharacterized protein UNCHARACTERIZED PROT
 516:  jylx-A  2.6  8.8   93   147   13   9NOCA1/AFDB:AF-K0EYI4-F1 Uncharacterized protein UNCHARACTERIZED PROT
 517:  juoi-A  2.6  6.6   93   287    6   9NOCA1/AFDB:AF-K0FCH0-F1 Uncharacterized protein UNCHARACTERIZED PROT
 518:  jyv3-A  2.6 11.3  101   865    8   9NOCA1/AFDB:AF-K0ER82-F1 TPR repeat protein TPR REPEAT PROTEIN;
 519:  jtza-A  2.6  5.8  123   577    6   9NOCA1/AFDB:AF-K0F9P0-F1 Uncharacterized protein UNCHARACTERIZED PROT
 520:  jzs2-A  2.6  8.1   81   240    7   9NOCA1/AFDB:AF-K0EKX4-F1 Uncharacterized protein UNCHARACTERIZED PROT
 521:  jyo9-A  2.6  4.3   89   243   16   9NOCA1/AFDB:AF-K0EV67-F1 Uncharacterized protein UNCHARACTERIZED PROT
 522:  jwwe-A  2.6  4.7   96   239    8   9NOCA1/AFDB:AF-K0EP30-F1 DUF305 domain-containing protein DUF305 DOMA
 523:  juj2-A  2.6  5.9  113   214    8   9NOCA1/AFDB:AF-K0F3N7-F1 Transporter TRANSPORTER;
 524:  jwp0-A  2.6  9.0  114   342    5   9NOCA1/AFDB:AF-K0ELA5-F1 NlpC/P60 domain-containing protein NLPC/P60 
 525:  jtia-A  2.6  8.4   94   380   10   9NOCA1/AFDB:AF-K0EZI6-F1 HTH_30 domain-containing protein HTH_30 DOMA
 526:  jzpq-A  2.6  6.3  114   196   11   9NOCA1/AFDB:AF-K0EYX0-F1 Quaternary amine ABC transporter permease QU
 527:  juwf-A  2.6  6.0   95   180    4   9NOCA1/AFDB:AF-K0EFR3-F1 Ferritin FERRITIN;
 528:  jtfw-A  2.6  3.5   60    99    7   9NOCA1/AFDB:AF-K0EU85-F1 Uncharacterized protein UNCHARACTERIZED PROT
 529:  jxbv-A  2.6 11.1  120   246    8   9NOCA1/AFDB:AF-K0EPT6-F1 Uncharacterized protein UNCHARACTERIZED PROT
 530:  jxov-A  2.6  6.5   92   155   12   9NOCA1/AFDB:AF-K0EZV7-F1 Uncharacterized protein UNCHARACTERIZED PROT
 531:  jwzr-A  2.6  4.2   83   499    7   9NOCA1/AFDB:AF-K0EXX2-F1 Puromycin resistance protein pur8 PUROMYCIN 
 532:  jyde-A  2.6  5.8   98   896    6   9NOCA1/AFDB:AF-K0EUL0-F1 Sensor protein SENSOR PROTEIN;
 533:  jyh2-A  2.6  6.0  119   403    8   9NOCA1/AFDB:AF-K0EYE5-F1 Putative autotransported outer membrane prot
 534:  jy59-A  2.6  5.2   56   143    5   9NOCA1/AFDB:AF-K0EUJ3-F1 DNA binding domain-containing protein DNA BI
 535:  jxqd-A  2.6  3.9   69   132   10   9NOCA1/AFDB:AF-K0F534-F1 Uncharacterized protein UNCHARACTERIZED PROT
 536:  jzgn-A  2.6  5.1   77   139    4   9NOCA1/AFDB:AF-K0EQM2-F1 Uncharacterized protein UNCHARACTERIZED PROT
 537:  jxdq-A  2.6  3.5   73   129    5   9NOCA1/AFDB:AF-K0EYF6-F1 Uncharacterized protein UNCHARACTERIZED PROT
 538:  jz8b-A  2.6  5.6   88   160   11   9NOCA1/AFDB:AF-K0EZU7-F1 Bacterioferritin BACTERIOFERRITIN;
 539:  jxkh-A  2.6  6.9  145   446    7   9NOCA1/AFDB:AF-K0FD48-F1 Cytochrome P450 135A1 cyp135A1 CYTOCHROME P4
 540:  jva8-A  2.6  5.0   67   106   10   9NOCA1/AFDB:AF-K0EME1-F1 PE domain-containing protein PE DOMAIN-CONTA
 541:  jx7x-A  2.6 10.2   86   922    7   9NOCA1/AFDB:AF-K0EQN7-F1 Lactamase_B domain-containing protein LACTAM
 542:  ju7g-A  2.6  4.2  118   252    6   9NOCA1/AFDB:AF-K0ETT6-F1 Uncharacterized protein UNCHARACTERIZED PROT
 543:  jzrk-A  2.6  5.4   67   105    6   9NOCA1/AFDB:AF-K0END2-F1 Uncharacterized protein UNCHARACTERIZED PROT
 544:  jve9-A  2.6  3.7   91   170    7   9NOCA1/AFDB:AF-K0EYY6-F1 Uncharacterized protein UNCHARACTERIZED PROT
 545:  jykw-A  2.6 14.0   90   323    6   9NOCA1/AFDB:AF-K0ESU7-F1 Uncharacterized protein UNCHARACTERIZED PROT
 546:  jzua-A  2.6  3.9   75    94   15   9NOCA1/AFDB:AF-K0F7X8-F1 Uncharacterized protein UNCHARACTERIZED PROT
 547:  juxz-A  2.6  4.0   49    74    8   9NOCA1/AFDB:AF-K0ELQ5-F1 Uncharacterized protein UNCHARACTERIZED PROT
 548:  jzfv-A  2.6  9.7   71   719    8   9NOCA1/AFDB:AF-K0FA76-F1 Polyphosphate kinase POLYPHOSPHATE KINASE;
 549:  jzuq-A  2.6  5.8  109   586    3   9NOCA1/AFDB:AF-K0EHX3-F1 Uncharacterized protein UNCHARACTERIZED PROT
 550:  jz64-A  2.6  4.5  109   589    3   9NOCA1/AFDB:AF-K0ESL3-F1 Hemolysin-type calcium-binding protein HEMOL
 551:  juje-A  2.6  6.6  123   299   10   9NOCA1/AFDB:AF-K0F9J0-F1 2-aminoethylphosphonate transport system per
 552:  ju12-A  2.6  5.3   62    84    6   9NOCA1/AFDB:AF-K0FCE3-F1 Uncharacterized protein UNCHARACTERIZED PROT
 553:  ju8k-A  2.6  2.8   56   425    7   9NOCA1/AFDB:AF-K0EZ31-F1 PAS/PAC sensor-containing diguanylate cyclas
 554:  jxhx-A  2.6  5.0   54   217    4   9NOCA1/AFDB:AF-K0FC59-F1 Uncharacterized protein UNCHARACTERIZED PROT
 555:  jv1y-A  2.6  7.7   91   764    8   9NOCA1/AFDB:AF-K0FB02-F1 TerD domain-containing protein TERD DOMAIN-C
 556:  juut-A  2.6  8.6  103   265    9   9NOCA1/AFDB:AF-K0F308-F1 ABC transporter permease ABC TRANSPORTER PER
 557:  juzr-A  2.6  6.4   62    94   10   9NOCA1/AFDB:AF-K0ESN7-F1 Uncharacterized protein UNCHARACTERIZED PROT
 558:  jzsl-A  2.6  4.0  104   576    7   9NOCA1/AFDB:AF-K0F4M5-F1 Acyl CoA oxidase ACYL COA OXIDASE;
 559:  jvdb-A  2.6  9.9  103   191    3   9NOCA1/AFDB:AF-K0F1N5-F1 Putative TetR-family transcriptional regulat
 560:  jvpe-A  2.6 16.2   65    83    8   9NOCA1/AFDB:AF-K0F577-F1 Uncharacterized protein UNCHARACTERIZED PROT
 561:  july-A  2.6  4.0   97   207    8   9NOCA1/AFDB:AF-K0FCH5-F1 DUF305 domain-containing protein DUF305 DOMA
 562:  jvrv-A  2.6  4.2   60    80    8   9NOCA1/AFDB:AF-K0EXR0-F1 Uncharacterized protein UNCHARACTERIZED PROT
 563:  jusw-A  2.6  8.3   67   429    7   9NOCA1/AFDB:AF-K0F3C6-F1 Putative two-component system sensor kinase 
 564:  jyao-A  2.6  7.3   66   103    8   9NOCA1/AFDB:AF-K0EJV6-F1 Uncharacterized protein UNCHARACTERIZED PROT
 565:  jupf-A  2.6  7.3  115   300    6   9NOCA1/AFDB:AF-K0F941-F1 Phosphatidylserine synthase PHOSPHATIDYLSERI
 566:  jx03-A  2.6 14.3   57   323    4   9NOCA1/AFDB:AF-K0F1M8-F1 Uncharacterized protein UNCHARACTERIZED PROT
 567:  jvwk-A  2.6  4.1   67   106   10   9NOCA1/AFDB:AF-K0ELM5-F1 Transporter TRANSPORTER;
 568:  jvqh-A  2.6  7.6  138   405    8   9NOCA1/AFDB:AF-K0F8K2-F1 Putative acyl-CoA dehydrogenase PUTATIVE ACY
 569:  jtz5-A  2.6  7.9   83   145    8   9NOCA1/AFDB:AF-K0EX56-F1 Uncharacterized protein UNCHARACTERIZED PROT
 570:  juos-A  2.5  4.3   98   329    8   9NOCA1/AFDB:AF-K0F7R6-F1 Protoheme IX farnesyltransferase PROTOHEME I
 571:  jv9s-A  2.5  3.9   54    66    9   9NOCA1/AFDB:AF-K0EYL8-F1 Uncharacterized protein UNCHARACTERIZED PROT
 572:  jx1g-A  2.5  4.9   99   141   12   9NOCA1/AFDB:AF-K0F6X6-F1 Uncharacterized protein UNCHARACTERIZED PROT
 573:  jtu8-A  2.5  3.9   65   151    6   9NOCA1/AFDB:AF-K0ER05-F1 Uncharacterized protein UNCHARACTERIZED PROT
 574:  jyfw-A  2.5  6.8   81   456    5   9NOCA1/AFDB:AF-K0EWL3-F1 Histidine kinase HISTIDINE KINASE;
 575:  juil-A  2.5  8.6  108   317   11   9NOCA1/AFDB:AF-K0EU63-F1 Membrane protein MEMBRANE PROTEIN;
 576:  jx6t-A  2.5  7.3  123   240    9   9NOCA1/AFDB:AF-K0F4K2-F1 Uncharacterized protein UNCHARACTERIZED PROT
 577:  jw6e-A  2.5  3.8   79   479    8   9NOCA1/AFDB:AF-K0F8W2-F1 Putative ATP-binding protein PUTATIVE ATP-BI
 578:  jv34-A  2.5  6.8  115   238    8   9NOCA1/AFDB:AF-K0EYR4-F1 ABC transport system, permease protein ABC T
 579:  jwnk-A  2.5  4.1   92   503    7   9NOCA1/AFDB:AF-K0EUW6-F1 DNA mismatch repair protein MutS domain-cont
 580:  jwl4-A  2.5 14.1  112   264    4   9NOCA1/AFDB:AF-K0FDB1-F1 YrbE family protein YRBE FAMILY PROTEIN;
 581:  jx7h-A  2.5  5.6  100   170    6   9NOCA1/AFDB:AF-K0ESP3-F1 Uncharacterized protein UNCHARACTERIZED PROT
 582:  jwrq-A  2.5  4.2   78   195    4   9NOCA1/AFDB:AF-K0F1D7-F1 MDMPI_N domain-containing protein MDMPI_N DO
 583:  jxla-A  2.5  6.7   86   369    5   9NOCA1/AFDB:AF-K0F4S0-F1 Nitrogen regulation protein B NITROGEN REGUL
 584:  jvv3-A  2.5  4.2   65   126    9   9NOCA1/AFDB:AF-K0F3B1-F1 NADH-quinone oxidoreductase subunit A NADH-Q
 585:  jyht-A  2.5  6.8   86   541    7   9NOCA1/AFDB:AF-K0EYY2-F1 Uncharacterized protein UNCHARACTERIZED PROT
 586:  jwmc-A  2.5 11.6  100   521    7   9NOCA1/AFDB:AF-K0EYQ8-F1 Sugar transporter SUGAR TRANSPORTER;
 587:  ju3w-A  2.5  3.9   68   144    6   9NOCA1/AFDB:AF-K0EXJ7-F1 Uncharacterized protein UNCHARACTERIZED PROT
 588:  juaf-A  2.5  5.6   92   306   10   9NOCA1/AFDB:AF-K0F8T5-F1 Uncharacterized protein UNCHARACTERIZED PROT
 589:  jw64-A  2.5 11.5  108   360   10   9NOCA1/AFDB:AF-K0EW30-F1 Histidine kinase HISTIDINE KINASE;
 590:  jwor-A  2.5  9.7   87   256    7   9NOCA1/AFDB:AF-K0FCQ1-F1 Nucleoside triphosphate pyrophosphohydrolase
 591:  jx65-A  2.5  6.2  107   303    5   9NOCA1/AFDB:AF-K0EM19-F1 ABC transporter inner membrane protein ABC T
 592:  jv6p-A  2.5  4.6   96   263    7   9NOCA1/AFDB:AF-K0F2D3-F1 Uncharacterized protein UNCHARACTERIZED PROT
 593:  jtoe-A  2.5  6.7   99   182    7   9NOCA1/AFDB:AF-K0EKN1-F1 Ferritin FERRITIN;
 594:  jzrc-A  2.5 12.8   69   536    9   9NOCA1/AFDB:AF-K0EML3-F1 Uncharacterized protein UNCHARACTERIZED PROT
 595:  ju4v-A  2.5  5.6  102   308    2   9NOCA1/AFDB:AF-K0F439-F1 BcrAD_BadFG domain-containing protein BCRAD_
 596:  jvgc-A  2.5 11.0   77   279   12   9NOCA1/AFDB:AF-K0EQQ5-F1 Uncharacterized protein UNCHARACTERIZED PROT
 597:  jvsa-A  2.5  5.0   77   330   10   9NOCA1/AFDB:AF-K0EMK4-F1 Glycosyltransferase GLYCOSYLTRANSFERASE;
 598:  jxjj-A  2.5  4.0   76   253    1   9NOCA1/AFDB:AF-K0EVH4-F1 Uncharacterized protein UNCHARACTERIZED PROT
 599:  jyl4-A  2.5 10.9   80   217    6   9NOCA1/AFDB:AF-K0EIX1-F1 PadR family transcriptional regulator PADR F
 600:  jwoi-A  2.5  4.3   56   160    9   9NOCA1/AFDB:AF-K0ELR1-F1 Uncharacterized protein UNCHARACTERIZED PROT
 601:  jyed-A  2.5  5.4   55   167    5   9NOCA1/AFDB:AF-K0EQ43-F1 GtrA domain-containing protein GTRA DOMAIN-C
 602:  juah-A  2.5  3.1   44   400   11   9NOCA1/AFDB:AF-K0EZ90-F1 Uncharacterized protein UNCHARACTERIZED PROT
 603:  jujh-A  2.5 14.9  120   342    5   9NOCA1/AFDB:AF-K0F085-F1 Uncharacterized protein UNCHARACTERIZED PROT
 604:  jvmt-A  2.5  6.6   95   407    6   9NOCA1/AFDB:AF-K0EZK6-F1 Putative amidohydrolase PUTATIVE AMIDOHYDROL
 605:  jxqc-A  2.5  7.2   91   256    7   9NOCA1/AFDB:AF-K0F488-F1 ATP synthase subunit a ATP SYNTHASE SUBUNIT 
 606:  jxjg-A  2.5 12.4  105   501    4   9NOCA1/AFDB:AF-K0EVK0-F1 Aldehyde dehydrogenase ALDEHYDE DEHYDROGENAS
 607:  jxd9-A  2.5 16.6   98   555   10   9NOCA1/AFDB:AF-K0EUG6-F1 DNA repair protein RecN DNA REPAIR PROTEIN R
 608:  jxcx-A  2.5  4.5  102   270    7   9NOCA1/AFDB:AF-K0F9F0-F1 ABC transporter permease ABC TRANSPORTER PER
 609:  juzt-A  2.5  8.5  156   339    8   9NOCA1/AFDB:AF-K0F5M6-F1 Peptidase, M48 family protein PEPTIDASE, M48
 610:  junf-A  2.5  3.9   85   186    6   9NOCA1/AFDB:AF-K0F3P5-F1 MDMPI_N domain-containing protein MDMPI_N DO
 611:  jwy9-A  2.5  4.5   88   409    8   9NOCA1/AFDB:AF-K0F8I4-F1 Acyl-CoA dehydrogenase ACYL-COA DEHYDROGENAS
 612:  jwmb-A  2.5  7.4   97   941    6   9NOCA1/AFDB:AF-K0F8U3-F1 Uncharacterized protein UNCHARACTERIZED PROT
 613:  jucm-A  2.5  6.0   70   537    3   9NOCA1/AFDB:AF-K0EMM1-F1 Hydroxybenzoate-AMP ligase HYDROXYBENZOATE-A
 614:  jvyj-A  2.5  7.6   75   134    9   9NOCA1/AFDB:AF-K0EZP8-F1 Large-conductance mechanosensitive channel L
 615:  jx9b-A  2.5 10.7  115   502    7   9NOCA1/AFDB:AF-K0EYG7-F1 Aldehyde dehydrogenase ALDEHYDE DEHYDROGENAS
 616:  jy4e-A  2.5  6.7   86   213    8   9NOCA1/AFDB:AF-K0EIF4-F1 TetR family transcriptional regulator TETR F
 617:  jz3z-A  2.5  4.7  107   287   10   9NOCA1/AFDB:AF-K0ESF3-F1 Major facilitator superfamily transporter MA
 618:  jz12-A  2.5 14.3   83   903    2   9NOCA1/AFDB:AF-K0EZF6-F1 Uncharacterized protein UNCHARACTERIZED PROT
 619:  jxqv-A  2.5  4.0   62   627   10   9NOCA1/AFDB:AF-K0F7P2-F1 Uncharacterized protein UNCHARACTERIZED PROT
 620:  jttj-A  2.5  7.1   86   122   10   9NOCA1/AFDB:AF-K0EVD1-F1 Uncharacterized protein UNCHARACTERIZED PROT
 621:  jz26-A  2.5  7.7   85   197    7   9NOCA1/AFDB:AF-K0ERV8-F1 Transcriptional regulator TRANSCRIPTIONAL RE
 622:  jwbm-A  2.5  9.8  115   528    6   9NOCA1/AFDB:AF-K0EMC6-F1 Uncharacterized protein UNCHARACTERIZED PROT
 623:  ju5c-A  2.4  4.3   71    91    7   9NOCA1/AFDB:AF-K0F9I5-F1 Uncharacterized protein UNCHARACTERIZED PROT
 624:  ju1d-A  2.4  5.0   93   161    3   9NOCA1/AFDB:AF-K0EU05-F1 Uncharacterized protein UNCHARACTERIZED PROT
 625:  jwaw-A  2.4  9.7   88   340    9   9NOCA1/AFDB:AF-K0ETT8-F1 Phytoene synthase PHYTOENE SYNTHASE;
 626:  jtks-A  2.4  9.6   92   188   10   9NOCA1/AFDB:AF-K0EY94-F1 RNA polymerase sigma factor RNA POLYMERASE S
 627:  jvg7-A  2.4  6.1  102   542    8   9NOCA1/AFDB:AF-K0EYG5-F1 NADH-quinone oxidoreductase subunit N NADH-Q
 628:  jynv-A  2.4 13.7  136   219    5   9NOCA1/AFDB:AF-K0ES18-F1 Uncharacterized protein UNCHARACTERIZED PROT
 629:  jw5v-A  2.4  7.9   68   672    0   9NOCA1/AFDB:AF-K0F6Q0-F1 Putative peptidase PUTATIVE PEPTIDASE;
 630:  jzms-A  2.4  9.1  121   631    7   9NOCA1/AFDB:AF-K0EL21-F1 Putative ABC transporter PUTATIVE ABC TRANSP
 631:  jz0q-A  2.4  4.3   76   118   13   9NOCA1/AFDB:AF-K0F4J1-F1 Uncharacterized protein UNCHARACTERIZED PROT
 632:  jzfc-A  2.4  7.9   81   232   15   9NOCA1/AFDB:AF-K0EG63-F1 Probable queuosine precursor transporter PRO
 633:  jxo0-A  2.4  4.2   67   440   10   9NOCA1/AFDB:AF-K0F5Y7-F1 Uncharacterized protein UNCHARACTERIZED PROT
 634:  jvb1-A  2.4  6.7   71   176   11   9NOCA1/AFDB:AF-K0F7K6-F1 Uncharacterized protein UNCHARACTERIZED PROT
 635:  jyzn-A  2.4  4.8   98   399    8   9NOCA1/AFDB:AF-K0ERC4-F1 Alpha/beta superfamily hydrolase ALPHA/BETA 
 636:  jw3w-A  2.4  3.4   74   377   11   9NOCA1/AFDB:AF-K0EPN1-F1 Histidine kinase dimerization and phosphoacc
 637:  jxow-A  2.4 11.4   69    95    3   9NOCA1/AFDB:AF-K0F983-F1 Uncharacterized protein UNCHARACTERIZED PROT
 638:  jylf-A  2.4  8.0  111   222   10   9NOCA1/AFDB:AF-K0EU94-F1 Cystine ABC transporter permease protein CYS
 639:  jzfi-A  2.4  4.2  123   461    8   9NOCA1/AFDB:AF-K0F202-F1 Amino acid permease-associated region AMINO 
 640:  jz4k-A  2.4  6.0   73   436    4   9NOCA1/AFDB:AF-K0F3A9-F1 NADH-quinone oxidoreductase subunit F NADH-Q
 641:  jtfi-A  2.4  6.0   99   216    7   9NOCA1/AFDB:AF-K0FCT4-F1 TetR family transcriptional regulator TETR F
 642:  jx29-A  2.4  4.0  101   338    9   9NOCA1/AFDB:AF-K0EXA9-F1 Putative cation efflux protein PUTATIVE CATI
 643:  jwd8-A  2.4  5.5   70   269   10   9NOCA1/AFDB:AF-K0EQL9-F1 NADH-quinone oxidoreductase subunit J NADH-Q
 644:  jx6l-A  2.4  4.7  140   807   11   9NOCA1/AFDB:AF-K0ETZ5-F1 P-type HAD superfamily ATPase P-TYPE HAD SUP
 645:  jznp-A  2.4 10.3  117   394    3   9NOCA1/AFDB:AF-K0F554-F1 ATPase ATPASE;
 646:  jxd3-A  2.4 10.7  103   243    6   9NOCA1/AFDB:AF-K0FA68-F1 TetR family transcriptional regulator TETR F
 647:  juhy-A  2.4  5.1   42   139    5   9NOCA1/AFDB:AF-K0EWI8-F1 Uncharacterized protein UNCHARACTERIZED PROT
 648:  jza8-A  2.4  6.3   85   127    8   9NOCA1/AFDB:AF-K0EU79-F1 Uncharacterized protein UNCHARACTERIZED PROT
 649:  jz4o-A  2.4  4.5  111   182    6   9NOCA1/AFDB:AF-K0ER57-F1 Uncharacterized protein UNCHARACTERIZED PROT
 650:  jvy5-A  2.4 13.7  117   317    4   9NOCA1/AFDB:AF-K0EPJ3-F1 Cation efflux system protein CATION EFFLUX S
 651:  ju0l-A  2.4 15.8   88   234    8   9NOCA1/AFDB:AF-K0EXZ7-F1 Putative MgtC-magnesium transport family pro
 652:  jxhv-A  2.4  3.7   65   135    8   9NOCA1/AFDB:AF-K0EZQ8-F1 Robl_LC7 domain-containing protein ROBL_LC7 
 653:  jvd6-A  2.4  4.8  115   450    9   9NOCA1/AFDB:AF-K0EQF8-F1 Transmembrane transport protein TRANSMEMBRAN
 654:  juop-A  2.4  9.4   60   476    7   9NOCA1/AFDB:AF-K0F6F2-F1 Uncharacterized protein UNCHARACTERIZED PROT
 655:  jvwn-A  2.4  6.1   93   541    5   9NOCA1/AFDB:AF-K0F819-F1 60 kDa chaperonin 60 KDA CHAPERONIN;
 656:  jz6g-A  2.4  4.9  105   533    6   9NOCA1/AFDB:AF-K0F441-F1 GTPase HflX GTPASE HFLX;
 657:  jz2a-A  2.4  7.8  107   303   10   9NOCA1/AFDB:AF-K0F7Y8-F1 ABC-type sugar transport system, permease co
 658:  jz5r-A  2.4  3.9   62   107    3   9NOCA1/AFDB:AF-K0EVV5-F1 Uncharacterized protein UNCHARACTERIZED PROT
 659:  jwbe-A  2.4  5.6  135   318    4   9NOCA1/AFDB:AF-K0F4T7-F1 Mg2 transporter protein CorA family protein 
 660:  jx6g-A  2.4  3.0   58    87   14   9NOCA1/AFDB:AF-K0EM83-F1 Cell division protein CrgA CELL DIVISION PRO
 661:  jvot-A  2.4 12.7   60   379    7   9NOCA1/AFDB:AF-K0FE91-F1 Uncharacterized protein UNCHARACTERIZED PROT
 662:  jufg-A  2.4  4.7  104   213    9   9NOCA1/AFDB:AF-K0EP63-F1 Transcriptional regulator TRANSCRIPTIONAL RE
 663:  jus7-A  2.4  3.8   47    98    2   9NOCA1/AFDB:AF-K0F644-F1 Putative pterin-4-alpha-carbinolamine dehydr
 664:  jvps-A  2.4  5.9   70   281   10   9NOCA1/AFDB:AF-K0ESG0-F1 Uncharacterized protein UNCHARACTERIZED PROT
 665:  jvru-A  2.4  7.6  115   319    3   9NOCA1/AFDB:AF-K0ESR0-F1 ABC transporter permease ABC TRANSPORTER PER
 666:  jtun-A  2.4  9.2   56   108    7   9NOCA1/AFDB:AF-K0EWJ7-F1 Uncharacterized protein UNCHARACTERIZED PROT
 667:  jwtt-A  2.4  3.5   62   175    8   9NOCA1/AFDB:AF-K0EMJ0-F1 DUF4190 domain-containing protein DUF4190 DO
 668:  jwxt-A  2.4 11.8  140   925   13   9NOCA1/AFDB:AF-K0F6U5-F1 Putative histidine kinase PUTATIVE HISTIDINE
 669:  jxpj-A  2.4  4.1   73   384   10   9NOCA1/AFDB:AF-K0EU20-F1 Two-component system sensor kinase TWO-COMPO
 670:  jyue-A  2.4  5.7   77   314    4   9NOCA1/AFDB:AF-K0F167-F1 Uncharacterized protein UNCHARACTERIZED PROT
 671:  jv29-A  2.4  5.2  113   520    5   9NOCA1/AFDB:AF-K0EI49-F1 Transporter TRANSPORTER;
 672:  jtxm-A  2.4  5.8   63   167    8   9NOCA1/AFDB:AF-K0F7R0-F1 Putative DNA-binding protein PUTATIVE DNA-BI
 673:  jwsv-A  2.4  6.7  179  1617    9   9NOCA1/AFDB:AF-K0EQV7-F1 Uncharacterized protein UNCHARACTERIZED PROT
 674:  jxds-A  2.4  5.3   82   158    6   9NOCA1/AFDB:AF-K0FBM5-F1 Uncharacterized protein UNCHARACTERIZED PROT
 675:  jtg5-A  2.4  7.8   84   402    7   9NOCA1/AFDB:AF-K0F1E2-F1 Putative component of SufBCD complex PUTATIV
 676:  jx4j-A  2.4  4.6   98   252    7   9NOCA1/AFDB:AF-K0EYE1-F1 Nitrate reductase gamma subunit NITRATE REDU
 677:  jvo7-A  2.4  9.0   69   128    6   9NOCA1/AFDB:AF-K0EQ83-F1 Uncharacterized protein UNCHARACTERIZED PROT
 678:  jxr6-A  2.4 12.5  108   212    6   9NOCA1/AFDB:AF-K0EN94-F1 Translocator TRANSLOCATOR;
 679:  jxfr-A  2.4  4.9   74   126    8   9NOCA1/AFDB:AF-K0EVY2-F1 Uncharacterized protein UNCHARACTERIZED PROT
 680:  jx9o-A  2.4  7.4  104   347    6   9NOCA1/AFDB:AF-K0EFU9-F1 Uncharacterized protein UNCHARACTERIZED PROT
 681:  jzei-A  2.4  5.9   56   139    9   9NOCA1/AFDB:AF-K0EQM1-F1 Uncharacterized protein UNCHARACTERIZED PROT
 682:  jypx-A  2.4  4.9   54    74    4   9NOCA1/AFDB:AF-K0EHI2-F1 Uncharacterized protein UNCHARACTERIZED PROT
 683:  jthz-A  2.4  6.7  123   750    2   9NOCA1/AFDB:AF-K0ETG5-F1 Non-specific serine/threonine protein kinase
 684:  jya7-A  2.4 10.7   82   507   11   9NOCA1/AFDB:AF-K0EMH6-F1 Uncharacterized protein UNCHARACTERIZED PROT
 685:  jxmf-A  2.4  5.2  118   869    6   9NOCA1/AFDB:AF-K0F205-F1 Phosphoenolpyruvate synthase PHOSPHOENOLPYRU
 686:  jyxz-A  2.4 21.8   71   231    7   9NOCA1/AFDB:AF-K0F4B9-F1 Uncharacterized protein UNCHARACTERIZED PROT
 687:  jwbv-A  2.4  4.7  133   469    6   9NOCA1/AFDB:AF-K0ERI6-F1 Amino acid transporter AMINO ACID TRANSPORTE
 688:  jw0y-A  2.4  8.6  111   271    7   9NOCA1/AFDB:AF-K0EQQ1-F1 Sulfate transport system permease protein Cy
 689:  jvm8-A  2.4  4.1   98   173   10   9NOCA1/AFDB:AF-K0EZ12-F1 Uncharacterized protein UNCHARACTERIZED PROT
 690:  jzej-A  2.4  4.9  108   261    4   9NOCA1/AFDB:AF-K0F1W1-F1 Uncharacterized protein UNCHARACTERIZED PROT
 691:  jybd-A  2.4  5.0  132   411   14   9NOCA1/AFDB:AF-K0EHR2-F1 Divalent metal cation transporter MntH DIVAL
 692:  jvj7-A  2.4  3.4   81   173    7   9NOCA1/AFDB:AF-K0EX51-F1 Uncharacterized protein UNCHARACTERIZED PROT
 693:  jvyn-A  2.4 10.9   79   371    6   9NOCA1/AFDB:AF-K0F8M7-F1 Uncharacterized protein UNCHARACTERIZED PROT
 694:  jzd6-A  2.4  4.9   94   337    6   9NOCA1/AFDB:AF-K0EJP1-F1 DUF218 domain-containing protein DUF218 DOMA
 695:  junc-A  2.4 10.3   58   137    3   9NOCA1/AFDB:AF-K0ETI0-F1 Uncharacterized protein UNCHARACTERIZED PROT
 696:  jwzy-A  2.4  6.6   81   644    6   9NOCA1/AFDB:AF-K0EWG0-F1 DNA primase DNA PRIMASE;
 697:  juvn-A  2.4 11.8  115   355    6   9NOCA1/AFDB:AF-K0F6Z1-F1 Histidine kinase HISTIDINE KINASE;
 698:  jwpn-A  2.4  6.7   70   115    3   9NOCA1/AFDB:AF-K0EPV6-F1 Uncharacterized protein UNCHARACTERIZED PROT
 699:  jum7-A  2.4  8.7   93   384    4   9NOCA1/AFDB:AF-K0EJD4-F1 HTH_30 domain-containing protein HTH_30 DOMA
 700:  jz8s-A  2.4  8.0   74    92   11   9NOCA1/AFDB:AF-K0EU70-F1 Uncharacterized protein UNCHARACTERIZED PROT
 701:  jyf1-A  2.3  7.9   95   347    4   9NOCA1/AFDB:AF-K0EIK4-F1 Uncharacterized protein UNCHARACTERIZED PROT
 702:  jtpt-A  2.3  4.2   62    84    6   9NOCA1/AFDB:AF-K0F0J3-F1 Uncharacterized protein UNCHARACTERIZED PROT
 703:  jtn3-A  2.3  5.1  117   358    4   9NOCA1/AFDB:AF-K0EN89-F1 Uncharacterized protein UNCHARACTERIZED PROT
 704:  jx0z-A  2.3  6.0  136   358    5   9NOCA1/AFDB:AF-K0EYS1-F1 Transporter TRANSPORTER;
 705:  jv8n-A  2.3  7.0  114   335    6   9NOCA1/AFDB:AF-K0ELE2-F1 ABC transporter permease ABC TRANSPORTER PER
 706:  jv8h-A  2.3  6.0  112   396   11   9NOCA1/AFDB:AF-K0EIY2-F1 C4-dicarboxylate transporter/malic acid tran
 707:  juz9-A  2.3  8.2   87   337    8   9NOCA1/AFDB:AF-K0ESD2-F1 Acyl-CoA_dh_N domain-containing protein ACYL
 708:  jwbb-A  2.3  5.4   68   189    7   9NOCA1/AFDB:AF-K0EIG1-F1 GtrA domain-containing protein GTRA DOMAIN-C
 709:  jwg6-A  2.3  4.0   63   103    5   9NOCA1/AFDB:AF-K0F904-F1 Uncharacterized protein UNCHARACTERIZED PROT
 710:  jth4-A  2.3  5.5  132   544    5   9NOCA1/AFDB:AF-K0F035-F1 Amino acid permease family protein AMINO ACI
 711:  jyw1-A  2.3  4.8  117   452    4   9NOCA1/AFDB:AF-K0ERD0-F1 Major facilitator transporter MAJOR FACILITA
 712:  jur2-A  2.3  8.6   87   580    9   9NOCA1/AFDB:AF-K0F6T4-F1 Putative L-aspartate oxidase (LASPO) (Quinol
 713:  jzor-A  2.3  3.8   64   371    8   9NOCA1/AFDB:AF-K0EY61-F1 Peptide chain release factor 2 PEPTIDE CHAIN
 714:  jvqo-A  2.3  8.6   73   130    3   9NOCA1/AFDB:AF-K0EMM8-F1 Uncharacterized protein UNCHARACTERIZED PROT
 715:  jtkk-A  2.3  7.8   72   128    6   9NOCA1/AFDB:AF-K0F8J0-F1 Uncharacterized protein UNCHARACTERIZED PROT
 716:  jw4q-A  2.3 13.7   76   302    5   9NOCA1/AFDB:AF-K0F0R2-F1 Uncharacterized protein UNCHARACTERIZED PROT
 717:  jtue-A  2.3  5.8  110   728    6   9NOCA1/AFDB:AF-K0ETQ8-F1 GIY-YIG domain-containing protein GIY-YIG DO
 718:  jtg6-A  2.3  7.7   62   104    8   9NOCA1/AFDB:AF-K0EG69-F1 Uncharacterized protein UNCHARACTERIZED PROT
 719:  ju9j-A  2.3  3.6   75   142   11   9NOCA1/AFDB:AF-K0EYV9-F1 Membrane protein MEMBRANE PROTEIN;
 720:  jwdz-A  2.3  4.5   93   198    2   9NOCA1/AFDB:AF-K0F210-F1 TetR family transcriptional regulator TETR F
 721:  jzub-A  2.3 10.0  118   655    3   9NOCA1/AFDB:AF-K0EQV9-F1 TPM_phosphatase domain-containing protein TP
 722:  jy8n-A  2.3  8.4   80   214   11   9NOCA1/AFDB:AF-K0EQE7-F1 Uncharacterized protein UNCHARACTERIZED PROT
 723:  jyut-A  2.3  6.1  104   395    5   9NOCA1/AFDB:AF-K0F3T8-F1 Chloramphenicol resistance protein CHLORAMPH
 724:  jzmv-A  2.3  4.5   73   217    5   9NOCA1/AFDB:AF-K0EMU6-F1 Uncharacterized protein UNCHARACTERIZED PROT
 725:  jxbb-A  2.3 10.0   76   209    9   9NOCA1/AFDB:AF-K0F272-F1 Putative PadR-like family transcriptional re
 726:  jxdz-A  2.3  9.7  139   462    4   9NOCA1/AFDB:AF-K0F8B9-F1 Uncharacterized protein UNCHARACTERIZED PROT
 727:  jxll-A  2.3  5.1   66   137    9   9NOCA1/AFDB:AF-K0EHG9-F1 Robl_LC7 domain-containing protein ROBL_LC7 
 728:  jx0o-A  2.3 12.1  112   446   10   9NOCA1/AFDB:AF-K0EYQ2-F1 Ntox28 domain-containing protein NTOX28 DOMA
 729:  jufy-A  2.3  3.6   87   227   10   9NOCA1/AFDB:AF-K0FE39-F1 Uncharacterized protein UNCHARACTERIZED PROT
 730:  jw9i-A  2.3  6.1   80   215    6   9NOCA1/AFDB:AF-K0F608-F1 Transcriptional regulator TRANSCRIPTIONAL RE
 731:  jveo-A  2.3  5.3   89   163    4   9NOCA1/AFDB:AF-K0EWB8-F1 Uncharacterized protein UNCHARACTERIZED PROT
 732:  jx0j-A  2.3  6.4  123   308    7   9NOCA1/AFDB:AF-K0ES10-F1 Uncharacterized protein UNCHARACTERIZED PROT
 733:  ju3n-A  2.3  4.3   82   216   11   9NOCA1/AFDB:AF-K0F5Z1-F1 Uncharacterized protein UNCHARACTERIZED PROT
 734:  jwal-A  2.3  5.3  100   355    5   9NOCA1/AFDB:AF-K0EN29-F1 CDF family transporter CDF FAMILY TRANSPORTE
 735:  jyzz-A  2.3  7.6  148   876    7   9NOCA1/AFDB:AF-K0ERR5-F1 Non-specific serine/threonine protein kinase
 736:  jxv3-A  2.3 11.1  102   348   14   9NOCA1/AFDB:AF-K0EY90-F1 Fe+3/siderophore ABC transporter permease FE
 737:  jvjw-A  2.3  5.0   70   145    4   9NOCA1/AFDB:AF-K0EYN7-F1 Uncharacterized protein UNCHARACTERIZED PROT
 738:  jz06-A  2.3  6.4  102   230    6   9NOCA1/AFDB:AF-K0F566-F1 Uncharacterized protein UNCHARACTERIZED PROT
 739:  jxf9-A  2.3  9.8   77   221    5   9NOCA1/AFDB:AF-K0F7E1-F1 Transcriptional regulator TRANSCRIPTIONAL RE
 740:  jvib-A  2.3  7.9   75   165   12   9NOCA1/AFDB:AF-K0EGQ0-F1 Uncharacterized protein UNCHARACTERIZED PROT
 741:  juwz-A  2.3  4.3  121   480    3   9NOCA1/AFDB:AF-K0F0R8-F1 Amino acid transporter AMINO ACID TRANSPORTE
 742:  jujd-A  2.3  4.2   89   199    9   9NOCA1/AFDB:AF-K0F046-F1 TetR family transcriptional regulator TETR F
 743:  jx1t-A  2.3  8.9  121   514    4   9NOCA1/AFDB:AF-K0ENE4-F1 Drug resistance efflux protein DRUG RESISTAN
 744:  jxv9-A  2.3  4.6   88   148   11   9NOCA1/AFDB:AF-K0EYX7-F1 Uncharacterized protein UNCHARACTERIZED PROT
 745:  jyin-A  2.3  6.9  118   851    3   9NOCA1/AFDB:AF-K0F8G2-F1 Chaperone protein ClpB CHAPERONE PROTEIN CLP
 746:  jv67-A  2.3  4.8   59    87    3   9NOCA1/AFDB:AF-K0EUB7-F1 Phosphoribosyl-ATP pyrophosphatase PHOSPHORI
 747:  ju0z-A  2.3  4.4   96   215    8   9NOCA1/AFDB:AF-K0ESW9-F1 MDMPI_N domain-containing protein MDMPI_N DO
 748:  jy7c-A  2.3  6.3   80   151    8   9NOCA1/AFDB:AF-K0ETK6-F1 MarR family transcriptional regulator MARR F
 749:  jv0o-A  2.3  8.9   77   381    6   9NOCA1/AFDB:AF-K0EMU1-F1 Diguanylate cyclase domain-containing protei
 750:  jwlb-A  2.3 12.1   81   193    7   9NOCA1/AFDB:AF-K0EXH0-F1 Membrane lipoprotein MEMBRANE LIPOPROTEIN;
 751:  jue0-A  2.3  7.2  109   220    7   9NOCA1/AFDB:AF-K0F2V8-F1 ABC transporter permease ABC TRANSPORTER PER
 752:  jzt1-A  2.3  6.2   94   410    7   9NOCA1/AFDB:AF-K0EMS2-F1 ROK family protein ROK FAMILY PROTEIN;
 753:  jzug-A  2.3  8.1   56   152    0   9NOCA1/AFDB:AF-K0ELH8-F1 Transcriptional regulator TRANSCRIPTIONAL RE
 754:  jxuz-A  2.3  7.2  112   545    7   9NOCA1/AFDB:AF-K0ENS5-F1 L-glutamate gamma-semialdehyde dehydrogenase
 755:  ju8q-A  2.3  8.0   60   676    5   9NOCA1/AFDB:AF-K0F8S4-F1 Putative peptidase PUTATIVE PEPTIDASE;
 756:  jvza-A  2.3  9.3   89   390    8   9NOCA1/AFDB:AF-K0F2H4-F1 Transcriptional regulator CdaR TRANSCRIPTION
 757:  jzf6-A  2.3  6.4  135   465    8   9NOCA1/AFDB:AF-K0EUS9-F1 Uncharacterized protein UNCHARACTERIZED PROT
 758:  jyu8-A  2.3  6.3   98   281    6   9NOCA1/AFDB:AF-K0EXU5-F1 Uncharacterized protein UNCHARACTERIZED PROT
 759:  jwdq-A  2.3  4.9   82   212   15   9NOCA1/AFDB:AF-K0F0P4-F1 MDMPI_N domain-containing protein MDMPI_N DO
 760:  ju1j-A  2.3  7.6   90   239    6   9NOCA1/AFDB:AF-K0F8I0-F1 Uncharacterized protein UNCHARACTERIZED PROT
 761:  jtib-A  2.3  9.7  103   174    8   9NOCA1/AFDB:AF-K0ESJ3-F1 Putative fluoride ion transporter CrcB PUTAT
 762:  jvdp-A  2.3  6.6   88   173    9   9NOCA1/AFDB:AF-K0ERG9-F1 Uncharacterized protein UNCHARACTERIZED PROT
 763:  jtiu-A  2.3  5.8   74   586    8   9NOCA1/AFDB:AF-K0ERN1-F1 Hydrolase CocE/NonD family protein HYDROLASE
 764:  jv6s-A  2.3  8.2   74   159    3   9NOCA1/AFDB:AF-K0EVC1-F1 DUF1992 domain-containing protein DUF1992 DO
 765:  jtvi-A  2.3 10.0   91   421   10   9NOCA1/AFDB:AF-K0F406-F1 Putative transcriptional regulator PUTATIVE 
 766:  jv1d-A  2.3  6.0   82   166    9   9NOCA1/AFDB:AF-K0FE81-F1 TPR_5 domain-containing protein TPR_5 DOMAIN
 767:  jwfl-A  2.3  4.6  107   348    7   9NOCA1/AFDB:AF-K0F2Q0-F1 Putative hydrolase, nudix family protein PUT
 768:  jv8t-A  2.3 12.4  108   212    8   9NOCA1/AFDB:AF-K0EP84-F1 Translocator TRANSLOCATOR;
 769:  jw5f-A  2.3  4.5   74   286    7   9NOCA1/AFDB:AF-K0EUZ5-F1 Inositol monophosphatase INOSITOL MONOPHOSPH
 770:  jvnw-A  2.3  3.5   56    89   11   9NOCA1/AFDB:AF-K0ES04-F1 Putative Acyl carrier protein (ACP) PUTATIVE
 771:  jwwv-A  2.2  5.5   87   212    3   9NOCA1/AFDB:AF-K0FDP5-F1 Uncharacterized protein UNCHARACTERIZED PROT
 772:  jxat-A  2.2  4.0   86   186   10   9NOCA1/AFDB:AF-K0F456-F1 Cytochrome b561 CYTOCHROME B561;
 773:  jxi3-A  2.2 12.7  130   523   10   9NOCA1/AFDB:AF-K0EPE1-F1 L-asparagine permease 1 (L-asparagine transp
 774:  jydk-A  2.2  6.5   66   172    6   9NOCA1/AFDB:AF-K0EH70-F1 DUF4395 domain-containing protein DUF4395 DO
 775:  jv7j-A  2.2  8.7   82   331    4   9NOCA1/AFDB:AF-K0ELQ1-F1 Branched-chain amino acid transporter ATP-bi
 776:  jxrk-A  2.2 11.3   86   294   12   9NOCA1/AFDB:AF-K0F5V9-F1 Uncharacterized protein UNCHARACTERIZED PROT
 777:  jzp9-A  2.2  9.0  134   381    5   9NOCA1/AFDB:AF-K0F118-F1 Acyl-CoA dehydrogenase ACYL-COA DEHYDROGENAS
 778:  jz4e-A  2.2  6.4   99   381    6   9NOCA1/AFDB:AF-K0FDU0-F1 Transcriptional regulator/sugar kinase TRANS
 779:  jwyj-A  2.2  4.3   68    83    4   9NOCA1/AFDB:AF-K0ESM9-F1 Uncharacterized protein UNCHARACTERIZED PROT
 780:  jxg1-A  2.2  6.1  136   266    4   9NOCA1/AFDB:AF-K0EZY8-F1 Tryptophan 2,3-dioxygenase TRYPTOPHAN 2,3-DI
 781:  ju0n-A  2.2  4.3   66   189    6   9NOCA1/AFDB:AF-K0ER68-F1 DUF2017 domain-containing protein DUF2017 DO
 782:  jyva-A  2.2  4.6   79   170    5   9NOCA1/AFDB:AF-K0F036-F1 TetR family transcriptional regulator TETR F
 783:  jvi6-A  2.2  5.3  117   238   12   9NOCA1/AFDB:AF-K0EXN1-F1 Uncharacterized protein UNCHARACTERIZED PROT
 784:  juwo-A  2.2  7.2  115   887    6   9NOCA1/AFDB:AF-K0EW77-F1 Aminotransferase AMINOTRANSFERASE;
 785:  juwi-A  2.2  5.4  104   299   13   9NOCA1/AFDB:AF-K0EP36-F1 Phosphate transport system permease protein 
 786:  jtf0-A  2.2 16.7   53   154    4   9NOCA1/AFDB:AF-K0EVX1-F1 DUF4190 domain-containing protein DUF4190 DO
 787:  jxfs-A  2.2 10.0  134   501    4   9NOCA1/AFDB:AF-K0F7F2-F1 Major facilitator transporter MAJOR FACILITA
 788:  jw1k-A  2.2  5.0   97   295    8   9NOCA1/AFDB:AF-K0F3J5-F1 Uncharacterized protein UNCHARACTERIZED PROT
 789:  jtf6-A  2.2  8.4  111   271    5   9NOCA1/AFDB:AF-K0ERW3-F1 Binding-protein-dependent transport systems 
 790:  jxog-A  2.2  3.9   76   217    9   9NOCA1/AFDB:AF-K0EY00-F1 Uncharacterized protein UNCHARACTERIZED PROT
 791:  jx5d-A  2.2  3.4   70   226    6   9NOCA1/AFDB:AF-K0F3X9-F1 Uncharacterized protein UNCHARACTERIZED PROT
 792:  jyrw-A  2.2  4.8   72   188   11   9NOCA1/AFDB:AF-K0FDR0-F1 VKc domain-containing protein VKC DOMAIN-CON
 793:  jw5u-A  2.2  5.9  104   313    5   9NOCA1/AFDB:AF-K0F1H5-F1 Acyl-CoA dehydrogenase ACYL-COA DEHYDROGENAS
 794:  jwr2-A  2.2  5.6   67   118    6   9NOCA1/AFDB:AF-K0F1S8-F1 Uncharacterized protein UNCHARACTERIZED PROT
 795:  jw28-A  2.2 10.1   95   175    6   9NOCA1/AFDB:AF-K0F4B2-F1 Uncharacterized protein UNCHARACTERIZED PROT
 796:  jw4v-A  2.2 14.7   80   993    4   9NOCA1/AFDB:AF-K0EUF3-F1 Acyl-CoA synthetase ACYL-COA SYNTHETASE;
 797:  juzg-A  2.2  8.3   87   511    5   9NOCA1/AFDB:AF-K0EUK1-F1 Histidine kinase HISTIDINE KINASE;
 798:  jwla-A  2.2  7.4  102   822    9   9NOCA1/AFDB:AF-K0F232-F1 Uncharacterized protein UNCHARACTERIZED PROT
 799:  jxeu-A  2.2  5.0   69   155    4   9NOCA1/AFDB:AF-K0F009-F1 Uncharacterized protein UNCHARACTERIZED PROT
 800:  jxd4-A  2.2  5.2   98   419    5   9NOCA1/AFDB:AF-K0EYB1-F1 Putative major facilitator superfamily trans
 801:  jx9v-A  2.2  4.7   87   158    6   9NOCA1/AFDB:AF-K0F4V6-F1 Uncharacterized protein UNCHARACTERIZED PROT
 802:  jzqt-A  2.2  6.7  132   743    8   9NOCA1/AFDB:AF-K0EQP4-F1 Non-specific serine/threonine protein kinase
 803:  jw4d-A  2.2 14.8  130   567    7   9NOCA1/AFDB:AF-K0EI08-F1 Uncharacterized protein UNCHARACTERIZED PROT
 804:  jwh3-A  2.2 17.4   84   228    6   9NOCA1/AFDB:AF-K0F5G4-F1 HTH merR-type domain-containing protein HTH 
 805:  jugc-A  2.2  7.8  105   780    8   9NOCA1/AFDB:AF-K0EVD7-F1 MMPL family protein MMPL FAMILY PROTEIN;
 806:  jviu-A  2.2 11.7   94   476    7   9NOCA1/AFDB:AF-K0EQ00-F1 Histidine kinase HISTIDINE KINASE;
 807:  jynl-A  2.2  6.2  107   245    8   9NOCA1/AFDB:AF-K0ER06-F1 ABC transporter permease ABC TRANSPORTER PER
 808:  jwqq-A  2.2  5.8  114   407    3   9NOCA1/AFDB:AF-K0F8K8-F1 Acyl-CoA dehydrogenase ACYL-COA DEHYDROGENAS
 809:  jw55-A  2.2  5.2   80   200   11   9NOCA1/AFDB:AF-K0EQX3-F1 TetR family transcriptional regulator TETR F
 810:  jy7v-A  2.2  6.7  104   167   12   9NOCA1/AFDB:AF-K0F2Q8-F1 Uncharacterized protein UNCHARACTERIZED PROT
 811:  jxv6-A  2.2  4.1   66   171    8   9NOCA1/AFDB:AF-K0EVA7-F1 Uncharacterized protein UNCHARACTERIZED PROT
 812:  ju88-A  2.2  4.1   96   383    6   9NOCA1/AFDB:AF-K0ESS1-F1 DNA binding protein DNA BINDING PROTEIN;
 813:  jyu7-A  2.2  5.1  144   508    8   9NOCA1/AFDB:AF-K0EX95-F1 Integral membrane transport protein INTEGRAL
 814:  jv6y-A  2.2  8.3   96   222    7   9NOCA1/AFDB:AF-K0F1F0-F1 TetR family transcriptional regulator TETR F
 815:  jwcu-A  2.2  7.3   76    76    8   9NOCA1/AFDB:AF-K0F179-F1 Uncharacterized protein UNCHARACTERIZED PROT
 816:  jwcc-A  2.2  5.7   97   972    5   9NOCA1/AFDB:AF-K0ES41-F1 Transcriptional regulator, SARP family prote
 817:  jucw-A  2.2  6.0   86   333   14   9NOCA1/AFDB:AF-K0F2U2-F1 VWFA domain-containing protein VWFA DOMAIN-C
 818:  jxo7-A  2.2  4.6  101   467   11   9NOCA1/AFDB:AF-K0EXV6-F1 Sugar-transport integral membrane protein Su
 819:  jzo7-A  2.2  5.0  139   293    6   9NOCA1/AFDB:AF-K0FDC1-F1 Protease HtpX homolog PROTEASE HTPX HOMOLOG;
 820:  jxjl-A  2.2  6.8  119   206   10   9NOCA1/AFDB:AF-K0EWD7-F1 TetR family transcriptional regulator TETR F
 821:  jwm2-A  2.2  6.5  113   490   12   9NOCA1/AFDB:AF-K0EXC1-F1 Transporter TRANSPORTER;
 822:  jykx-A  2.2 12.1   72   268    4   9NOCA1/AFDB:AF-K0EHS4-F1 30S ribosomal protein S3 30S RIBOSOMAL PROTE
 823:  jya9-A  2.2  5.1   89   396    7   9NOCA1/AFDB:AF-K0FCU7-F1 ROK family protein ROK FAMILY PROTEIN;
 824:  jwkf-A  2.2 11.7  107   216    5   9NOCA1/AFDB:AF-K0ER56-F1 Transcriptional regulator TRANSCRIPTIONAL RE
 825:  jttt-A  2.2 10.7   73   240   10   9NOCA1/AFDB:AF-K0EYW5-F1 GntR family transcriptional regulator GNTR F
 826:  jw7i-A  2.2  5.3   68   117    1   9NOCA1/AFDB:AF-K0EIG8-F1 Proton-translocating NAD(P)(+) transhydrogen
 827:  jy29-A  2.2  9.2  137   516   12   9NOCA1/AFDB:AF-K0EFN3-F1 Adenylate cyclase ADENYLATE CYCLASE;
 828:  jy8c-A  2.2  4.0   60   113    7   9NOCA1/AFDB:AF-K0F6M4-F1 Uncharacterized protein UNCHARACTERIZED PROT
 829:  jtnz-A  2.2 10.5  140   592    9   9NOCA1/AFDB:AF-K0EZG3-F1 ABC transporter ATPase/permease ABC TRANSPOR
 830:  jxbe-A  2.2  5.0   70   115    9   9NOCA1/AFDB:AF-K0EQY6-F1 Uncharacterized protein UNCHARACTERIZED PROT
 831:  jwqy-A  2.2  5.1   56   113    5   9NOCA1/AFDB:AF-K0EX81-F1 MazG nucleotide pyrophosphohydrolase MAZG NU
 832:  jvrs-A  2.2  5.6   96   345    6   9NOCA1/AFDB:AF-K0EY02-F1 Branched-chain amino acid transporter permea
 833:  jy38-A  2.2  4.6  134   498    8   9NOCA1/AFDB:AF-K0EZE0-F1 Cationic amino acid transporter CATIONIC AMI
 834:  juiy-A  2.2  8.9  100   266    8   9NOCA1/AFDB:AF-K0EVC2-F1 MerR family transcriptional regulator MERR F
 835:  jwv5-A  2.2  5.3  109   471   13   9NOCA1/AFDB:AF-K0EVI3-F1 Major facilitator superfamily protein MAJOR 
 836:  jwzz-A  2.2  7.8   59   423   17   9NOCA1/AFDB:AF-K0EJ18-F1 Uncharacterized protein UNCHARACTERIZED PROT
 837:  jyty-A  2.2  7.0  106   215    7   9NOCA1/AFDB:AF-K0EV90-F1 TetR family transcriptional regulator TETR F
 838:  jyod-A  2.2  4.5   94   206    7   9NOCA1/AFDB:AF-K0EQ99-F1 Putative TetR family transcriptional regulat
 839:  jzo8-A  2.2  4.2  122   441    7   9NOCA1/AFDB:AF-K0ESE2-F1 Uncharacterized protein UNCHARACTERIZED PROT
 840:  ju55-A  2.2  6.0   57    86    9   9NOCA1/AFDB:AF-K0EGN0-F1 Uncharacterized protein UNCHARACTERIZED PROT
 841:  jvca-A  2.1  3.2   54   136    6   9NOCA1/AFDB:AF-K0EX77-F1 Uncharacterized protein UNCHARACTERIZED PROT
 842:  jtkx-A  2.1  8.7   94   426   10   9NOCA1/AFDB:AF-K0EV96-F1 Protein-tyrosine kinase, C-terminal PROTEIN-
 843:  jyb1-A  2.1 12.9  126   509    7   9NOCA1/AFDB:AF-K0EVL1-F1 Amino acid transporter AMINO ACID TRANSPORTE
 844:  jxuj-A  2.1  8.3   49   101    2   9NOCA1/AFDB:AF-K0EWP5-F1 Uncharacterized protein UNCHARACTERIZED PROT
 845:  jv01-A  2.1 12.4  115   273    3   9NOCA1/AFDB:AF-K0EW97-F1 Transport permease protein TRANSPORT PERMEAS
 846:  jwle-A  2.1  6.8   90   283    6   9NOCA1/AFDB:AF-K0F8X8-F1 Uncharacterized protein UNCHARACTERIZED PROT
 847:  jzk3-A  2.1  9.5   65   202    6   9NOCA1/AFDB:AF-K0F5P8-F1 Uncharacterized protein UNCHARACTERIZED PROT
 848:  jvgh-A  2.1  4.1   58    88    9   9NOCA1/AFDB:AF-K0EVQ4-F1 Uncharacterized protein UNCHARACTERIZED PROT
 849:  juyq-A  2.1 12.3  120   374    4   9NOCA1/AFDB:AF-K0FBX6-F1 Acyl-CoA dehydrogenase ACYL-COA DEHYDROGENAS
 850:  jwft-A  2.1 10.6  142   535    7   9NOCA1/AFDB:AF-K0F8E7-F1 Transporter TRANSPORTER;
 851:  jvuc-A  2.1  9.0   97   222    9   9NOCA1/AFDB:AF-K0EKM0-F1 Putative transcriptional regulator PUTATIVE 
 852:  jz80-A  2.1  8.9   74   175    9   9NOCA1/AFDB:AF-K0F1F5-F1 Uncharacterized protein UNCHARACTERIZED PROT
 853:  julf-A  2.1  6.6  100   397    6   9NOCA1/AFDB:AF-K0ES45-F1 Acyl-CoA dehydrogenase ACYL-COA DEHYDROGENAS
 854:  jvai-A  2.1  8.3  120   504    8   9NOCA1/AFDB:AF-K0F8B8-F1 EmrB/QacA subfamily drug resistance transpor
 855:  jy6r-A  2.1  9.5   75   257    7   9NOCA1/AFDB:AF-K0EUV9-F1 Enoyl-CoA hydratase/isomerase ENOYL-COA HYDR
 856:  jxuk-A  2.1 10.6   99   316    7   9NOCA1/AFDB:AF-K0EW46-F1 Shy14-ABC transporter permease protein SHY14
 857:  jul9-A  2.1  6.1   99   154    3   9NOCA1/AFDB:AF-K0F309-F1 Uncharacterized protein UNCHARACTERIZED PROT
 858:  jz1r-A  2.1  4.5   80   179    9   9NOCA1/AFDB:AF-K0EJ30-F1 Regulatory protein TetR REGULATORY PROTEIN T
 859:  jvpc-A  2.1  7.8  157   645    8   9NOCA1/AFDB:AF-K0EP86-F1 Acyl-CoA oxidase ACYL-COA OXIDASE;
 860:  jyrm-A  2.1 17.8  102   320    8   9NOCA1/AFDB:AF-K0F169-F1 Uncharacterized protein UNCHARACTERIZED PROT
 861:  jxi1-A  2.1  4.8  121   489    9   9NOCA1/AFDB:AF-K0EZC1-F1 Purine/cytosine permease PURINE/CYTOSINE PER
 862:  jvpu-A  2.1  3.7   59   193    8   9NOCA1/AFDB:AF-K0ER20-F1 Corrinoid adenosyltransferase CORRINOID ADEN
 863:  jzmf-A  2.1 11.8   72   139   13   9NOCA1/AFDB:AF-K0EHM9-F1 Uncharacterized protein UNCHARACTERIZED PROT
 864:  jvqn-A  2.1  5.1   85   140   12   9NOCA1/AFDB:AF-K0ESM5-F1 Uncharacterized protein UNCHARACTERIZED PROT
 865:  jzul-A  2.1 11.4   83   761    6   9NOCA1/AFDB:AF-K0EMA3-F1 Uncharacterized protein UNCHARACTERIZED PROT
 866:  jue9-A  2.1  5.2   76   133    8   9NOCA1/AFDB:AF-K0EP82-F1 Uncharacterized protein UNCHARACTERIZED PROT
 867:  jvzg-A  2.1  4.9  109   382    9   9NOCA1/AFDB:AF-K0FE71-F1 Acyl-CoA dehydrogenase ACYL-COA DEHYDROGENAS
 868:  jyne-A  2.1 15.2   98   221    9   9NOCA1/AFDB:AF-K0ENS3-F1 Uncharacterized protein UNCHARACTERIZED PROT
 869:  jwsj-A  2.1  6.9   74   420    9   9NOCA1/AFDB:AF-K0EQB6-F1 Putative transcriptional regulator PUTATIVE 
 870:  jtm8-A  2.1  4.8   67   215    7   9NOCA1/AFDB:AF-K0ELT2-F1 MDMPI_N domain-containing protein MDMPI_N DO
 871:  jwps-A  2.1  4.5   63   134   13   9NOCA1/AFDB:AF-K0EYI0-F1 Cold shock protein COLD SHOCK PROTEIN;
 872:  jtnl-A  2.1  5.2   92   334   11   9NOCA1/AFDB:AF-K0EVZ4-F1 Integral membrane protein TerC INTEGRAL MEMB
 873:  jvpo-A  2.1 11.3  105   914    9   9NOCA1/AFDB:AF-K0FBH8-F1 Helicase HELICASE;
 874:  jyxe-A  2.1  5.2   71   107    8   9NOCA1/AFDB:AF-K0F7A4-F1 Uncharacterized protein UNCHARACTERIZED PROT
 875:  jvbk-A  2.1  9.4  106   258    8   9NOCA1/AFDB:AF-K0EPX0-F1 HTH merR-type domain-containing protein HTH 
 876:  jwfb-A  2.1  4.1   92   146   10   9NOCA1/AFDB:AF-K0F0J5-F1 Uncharacterized protein UNCHARACTERIZED PROT
 877:  jyg6-A  2.1  9.8   62   103    2   9NOCA1/AFDB:AF-K0ETX0-F1 Uncharacterized protein UNCHARACTERIZED PROT
 878:  jvw0-A  2.1  9.0  121   340    7   9NOCA1/AFDB:AF-K0F8W8-F1 Transporter TRANSPORTER;
 879:  jwvn-A  2.1  5.9   62    96    6   9NOCA1/AFDB:AF-K0F793-F1 Putative monooxygenase PUTATIVE MONOOXYGENAS
 880:  jzcw-A  2.1  6.8   74   445    7   9NOCA1/AFDB:AF-K0F0M2-F1 Uncharacterized protein UNCHARACTERIZED PROT
 881:  jwgm-A  2.1  4.2   86   215    9   9NOCA1/AFDB:AF-K0EVK4-F1 TetR family transcriptional regulator TETR F
 882:  jzmw-A  2.1  8.4   75   283   12   9NOCA1/AFDB:AF-K0ESN6-F1 Uncharacterized protein UNCHARACTERIZED PROT
 883:  jz13-A  2.1  4.9  125   474    6   9NOCA1/AFDB:AF-K0F0Z5-F1 Amino acid permease AMINO ACID PERMEASE;
 884:  jwze-A  2.1  4.8   59   103    3   9NOCA1/AFDB:AF-K0EVN0-F1 Filamentation induced by cAMP protein fic FI
 885:  jvk6-A  2.1 17.4  112   219    8   9NOCA1/AFDB:AF-K0F6P6-F1 Putative transcriptional regulator PUTATIVE 
 886:  ju3g-A  2.1  4.1  104   230    6   9NOCA1/AFDB:AF-K0EHA6-F1 Uncharacterized protein UNCHARACTERIZED PROT
 887:  jznl-A  2.1  8.8  121   563    8   9NOCA1/AFDB:AF-K0EUM3-F1 Uncharacterized protein UNCHARACTERIZED PROT
 888:  jw16-A  2.1  4.0   91   949    9   9NOCA1/AFDB:AF-K0ESH6-F1 Macro domain-containing protein MACRO DOMAIN
 889:  jwes-A  2.1  7.5  136   499    4   9NOCA1/AFDB:AF-K0EUH3-F1 Putative multidrug efflux transporter PUTATI
 890:  jtsb-A  2.1  4.5   77   243   10   9NOCA1/AFDB:AF-K0FBZ2-F1 Uncharacterized protein UNCHARACTERIZED PROT
 891:  jwoj-A  2.1  4.5   99   635    6   9NOCA1/AFDB:AF-K0ER30-F1 ABC transporter ATP-binding protein Mb1303c 
 892:  jz1q-A  2.1  5.0   88   199   11   9NOCA1/AFDB:AF-K0ETP8-F1 TetR family transcriptional regulator TETR F
 893:  jv58-A  2.1 12.2   86   191    7   9NOCA1/AFDB:AF-K0EWQ2-F1 acidPPc domain-containing protein ACIDPPC DO
 894:  jzki-A  2.1 10.9   83   214    5   9NOCA1/AFDB:AF-K0ERN5-F1 Putative Type II secretion system protein PU
 895:  ju6f-A  2.1  6.0   86   448   12   9NOCA1/AFDB:AF-K0F857-F1 HTH cro/C1-type domain-containing protein HT
 896:  ju9b-A  2.1 11.2  108   252    6   9NOCA1/AFDB:AF-K0FCL6-F1 Putative type I polyketide synthase PUTATIVE
 897:  ju28-A  2.1 10.1   85   453   13   9NOCA1/AFDB:AF-K0EHK4-F1 Uncharacterized protein UNCHARACTERIZED PROT
 898:  jvdg-A  2.1  4.6  128   643   10   9NOCA1/AFDB:AF-K0EZM4-F1 Thimet oligopeptidase THIMET OLIGOPEPTIDASE;
 899:  jukp-A  2.1  4.6  123   280    8   9NOCA1/AFDB:AF-K0FCB0-F1 Acyl-[acyl-carrier-protein]desaturase ACYL-D
 900:  jzmp-A  2.1  8.9   90   318    7   9NOCA1/AFDB:AF-K0F6U7-F1 Inner-membrane translocator INNER-MEMBRANE T
 901:  jy7l-A  2.1  4.6   84   152    5   9NOCA1/AFDB:AF-K0EQ59-F1 Uncharacterized protein UNCHARACTERIZED PROT
 902:  jwk8-A  2.1 13.2  141   330   11   9NOCA1/AFDB:AF-K0EP03-F1 Oligopeptide ABC transporter permease OLIGOP
 903:  jvvf-A  2.1  5.1   90   367    6   9NOCA1/AFDB:AF-K0EUT7-F1 BcrAD_BadFG domain-containing protein BCRAD_
 904:  juxl-A  2.1 13.7  104   733    5   9NOCA1/AFDB:AF-K0EUD7-F1 Putative serine/threonine protein kinase PUT
 905:  jwi7-A  2.1  4.7   82   662    7   9NOCA1/AFDB:AF-K0EQD6-F1 Uncharacterized protein UNCHARACTERIZED PROT
 906:  jvoq-A  2.1  5.6  123   463    9   9NOCA1/AFDB:AF-K0EKX1-F1 Transporter TRANSPORTER;
 907:  jzd1-A  2.1  5.4  107   392   12   9NOCA1/AFDB:AF-K0F4Z0-F1 Major facilitator superfamily protein MAJOR 
 908:  jwhs-A  2.1  7.2   87   453    6   9NOCA1/AFDB:AF-K0EWD6-F1 Transporter TRANSPORTER;
 909:  jv0h-A  2.1  7.6   86   495    8   9NOCA1/AFDB:AF-K0ERK1-F1 Catalase CATALASE;
 910:  jy36-A  2.1  4.6   86   308    8   9NOCA1/AFDB:AF-K0EFW6-F1 Phosphoribose diphosphate:decaprenyl-phospha
 911:  jx85-A  2.1  2.8   55    68    4   9NOCA1/AFDB:AF-K0ETG9-F1 CsbD family protein CSBD FAMILY PROTEIN;
 912:  jvw4-A  2.1  6.1  120   433    8   9NOCA1/AFDB:AF-K0EMV9-F1 MOP superfamily O-antigen transporter MOP SU
 913:  jz7a-A  2.1  9.1   77   414    9   9NOCA1/AFDB:AF-K0ESA7-F1 ECF subfamily RNA polymerase sigma-70 factor
 914:  jw65-A  2.1 21.5   59   126   10   9NOCA1/AFDB:AF-K0EVR3-F1 PLDc_N domain-containing protein PLDC_N DOMA
 915:  ju4c-A  2.1  5.2  137   459    6   9NOCA1/AFDB:AF-K0F4J5-F1 Amino acid transporter AMINO ACID TRANSPORTE
 916:  jxth-A  2.1  7.6   95   214    6   9NOCA1/AFDB:AF-K0EJ57-F1 TetR family transcriptional regulator TETR F
 917:  jy3m-A  2.1  4.6   90   376    7   9NOCA1/AFDB:AF-K0F6E1-F1 Membrane protein AbrB MEMBRANE PROTEIN ABRB;
 918:  jufj-A  2.1  4.3   95   212   11   9NOCA1/AFDB:AF-K0F8T7-F1 TetR family transcriptional regulator TETR F
 919:  jvlj-A  2.1  4.0   73   466    1   9NOCA1/AFDB:AF-K0EPS5-F1 Uncharacterized protein UNCHARACTERIZED PROT
 920:  jygw-A  2.1  4.0   82   159    2   9NOCA1/AFDB:AF-K0EZW7-F1 Tryptophan-rich sensory protein TRYPTOPHAN-R
 921:  jx3u-A  2.1  4.2   88   201    2   9NOCA1/AFDB:AF-K0EQP1-F1 Uncharacterized protein UNCHARACTERIZED PROT
 922:  jyzq-A  2.1  5.0  101   356    4   9NOCA1/AFDB:AF-K0EZI8-F1 Geranylgeranyl diphosphate synthase GERANYLG
 923:  jwnl-A  2.1  5.0   78   135    6   9NOCA1/AFDB:AF-K0EL23-F1 Uncharacterized protein UNCHARACTERIZED PROT
 924:  jxlh-A  2.1  7.2   72   158    8   9NOCA1/AFDB:AF-K0F6G3-F1 Ferritin domain-containing protein FERRITIN 
 925:  jxhe-A  2.1 17.5  122   543    7   9NOCA1/AFDB:AF-K0EX87-F1 Transporter TRANSPORTER;
 926:  ju3b-A  2.1 12.1   70  1086    4   9NOCA1/AFDB:AF-K0EXZ2-F1 Nephrocystin-3 NEPHROCYSTIN-3;
 927:  ju3i-A  2.0  7.1   94   184    6   9NOCA1/AFDB:AF-K0EWC9-F1 TetR family transcriptional regulator TETR F
 928:  jzi6-A  2.0  4.7   67   389   10   9NOCA1/AFDB:AF-K0EZJ5-F1 Lipase LIPASE;
 929:  jw7w-A  2.0  8.8   91   398    7   9NOCA1/AFDB:AF-K0F370-F1 Transcriptional regulator CdaR TRANSCRIPTION
 930:  jyqw-A  2.0  4.4   75   323    7   9NOCA1/AFDB:AF-K0EUM6-F1 Putative transcriptional regulator PUTATIVE 
 931:  jxns-A  2.0  6.9   66   150    8   9NOCA1/AFDB:AF-K0F3E5-F1 Uncharacterized protein UNCHARACTERIZED PROT
 932:  jwnq-A  2.0  5.4   82   191   11   9NOCA1/AFDB:AF-K0EUE6-F1 TetR family transcriptional regulator TETR F
 933:  jvcn-A  2.0  4.2  103   295   11   9NOCA1/AFDB:AF-K0F9V2-F1 C4-dicarboxylate transporter/malic acid tran
 934:  jveg-A  2.0  7.3   78   448    5   9NOCA1/AFDB:AF-K0F409-F1 FAD linked oxidase domain-containing protein
 935:  jtqg-A  2.0 12.6   85   368   13   9NOCA1/AFDB:AF-K0ET73-F1 Uncharacterized protein UNCHARACTERIZED PROT
 936:  jxw1-A  2.0  7.5   58   249    7   9NOCA1/AFDB:AF-K0F2N5-F1 DNA polymerase beta domain-containing protei
 937:  jxk9-A  2.0  5.6  134   379    5   9NOCA1/AFDB:AF-K0EWK1-F1 Acyl-CoA dehydrogenase FadE ACYL-COA DEHYDRO
 938:  jviz-A  2.0  4.4   73   129   14   9NOCA1/AFDB:AF-K0EWQ3-F1 Uncharacterized protein UNCHARACTERIZED PROT
 939:  ju9v-A  2.0  4.6   76   734   11   9NOCA1/AFDB:AF-K0EVZ8-F1 Non-specific serine/threonine protein kinase
 940:  jz3t-A  2.0  6.9  104   202    6   9NOCA1/AFDB:AF-K0EUC2-F1 TetR family transcriptional regulator TETR F
 941:  juog-A  2.0 15.8  113   381   10   9NOCA1/AFDB:AF-K0EGP1-F1 Uncharacterized protein UNCHARACTERIZED PROT
 942:  jti0-A  2.0  4.2   73   207    5   9NOCA1/AFDB:AF-K0EMT1-F1 Uncharacterized protein UNCHARACTERIZED PROT
 943:  jwqk-A  2.0  5.1   60    96    8   9NOCA1/AFDB:AF-K0ESC6-F1 Putative YiaAB two helix domain protein PUTA
 944:  jzde-A  2.0  7.0   99   203    5   9NOCA1/AFDB:AF-K0F820-F1 TetR family transcriptional regulator TETR F
 945:  jtvg-A  2.0 11.0  125   862    6   9NOCA1/AFDB:AF-K0FBW4-F1 AAA_23 domain-containing protein AAA_23 DOMA
 946:  jtgg-A  2.0  6.6   67    77    6   9NOCA1/AFDB:AF-K0F7T0-F1 Protein-export membrane protein SecG PROTEIN
 947:  jya3-A  2.0 14.7  100   332    6   9NOCA1/AFDB:AF-K0F025-F1 Sel1 domain-containing protein repeat-contai
 948:  ju7d-A  2.0  3.5   83   383    7   9NOCA1/AFDB:AF-K0FCW4-F1 Uncharacterized protein UNCHARACTERIZED PROT
 949:  jv2u-A  2.0  7.2  139   306    6   9NOCA1/AFDB:AF-K0EQN3-F1 Peptide transport permease PEPTIDE TRANSPORT
 950:  jzqj-A  2.0  5.4   75   177    3   9NOCA1/AFDB:AF-K0F0A3-F1 Calcium binding protein CALCIUM BINDING PROT
 951:  jwgt-A  2.0  7.9   90   322    2   9NOCA1/AFDB:AF-K0EKP7-F1 Sigma activity regulator SIGMA ACTIVITY REGU
 952:  jy0v-A  2.0  4.9   73   545    8   9NOCA1/AFDB:AF-K0FD03-F1 Glucose-6-phosphate isomerase GLUCOSE-6-PHOS
 953:  jxhb-A  2.0  7.5  114   659   10   9NOCA1/AFDB:AF-K0F1E9-F1 Putative cadmium-transporting atpase PUTATIV
 954:  jvko-A  2.0  4.8   68   328    6   9NOCA1/AFDB:AF-K0EPY4-F1 PPE domain-containing protein PPE DOMAIN-CON
 955:  jwh8-A  2.0 19.1   70    84   13   9NOCA1/AFDB:AF-K0F655-F1 Uncharacterized protein UNCHARACTERIZED PROT
 956:  jttl-A  2.0  4.9  110   443    6   9NOCA1/AFDB:AF-K0F3W7-F1 EmrB/QacA subfamily drug resistance transpor
 957:  jwyh-A  2.0  3.7  101   204    9   9NOCA1/AFDB:AF-K0F113-F1 Transcriptional regulator TRANSCRIPTIONAL RE
 958:  jyhg-A  2.0  8.4   98   217    8   9NOCA1/AFDB:AF-K0F913-F1 TetR family transcriptional regulator TETR F
 959:  jx7j-A  2.0  6.0  104   168   12   9NOCA1/AFDB:AF-K0EKI4-F1 Putative YbaB-like protein PUTATIVE YBAB-LIK
 960:  jx80-A  2.0  8.4   87   164    3   9NOCA1/AFDB:AF-K0EY63-F1 Uncharacterized protein UNCHARACTERIZED PROT
 961:  jw5r-A  2.0  9.8  127   668    8   9NOCA1/AFDB:AF-K0EKW1-F1 Arabinofuranosyltransferase AftA ARABINOFURA
 962:  jtkn-A  2.0  8.6   49   134    8   9NOCA1/AFDB:AF-K0FEC9-F1 Uncharacterized protein UNCHARACTERIZED PROT
 963:  jx3x-A  2.0  4.3   92   199   12   9NOCA1/AFDB:AF-K0EQ03-F1 TetR family transcriptional regulator TETR F
 964:  jvqg-A  2.0  5.8   83   420   11   9NOCA1/AFDB:AF-K0F9H0-F1 Uncharacterized protein UNCHARACTERIZED PROT
 965:  jv0s-A  2.0  6.3   69   145    6   9NOCA1/AFDB:AF-K0EV28-F1 Robl_LC7 domain-containing protein ROBL_LC7 
 966:  jzga-A  2.0  6.9  106   295    8   9NOCA1/AFDB:AF-K0EMY6-F1 Binding-protein-dependent transporters inner
 967:  jtp5-A  2.0  4.7   89   337    9   9NOCA1/AFDB:AF-K0EWL5-F1 Integral membrane sensor signal transduction
 968:  jyq4-A  2.0  5.1   63   135   13   9NOCA1/AFDB:AF-K0F9T6-F1 Uncharacterized protein UNCHARACTERIZED PROT
 969:  jyo5-A  2.0  4.5   91   310    5   9NOCA1/AFDB:AF-K0F0T1-F1 Putative sugar kinase PUTATIVE SUGAR KINASE;
 970:  jutl-A  2.0  6.5   95   250   12   9NOCA1/AFDB:AF-K0EZB6-F1 Transport permease protein TRANSPORT PERMEAS
 971:  jvwp-A  2.0  9.6  111   284    6   9NOCA1/AFDB:AF-K0EKW6-F1 Uncharacterized protein UNCHARACTERIZED PROT
 972:  jwz4-A  2.0 14.2  124   532    5   9NOCA1/AFDB:AF-K0ESG7-F1 Non-specific serine/threonine protein kinase
 973:  jxgk-A  2.0  9.2   95   209    7   9NOCA1/AFDB:AF-K0F240-F1 Putative transcriptional regulator PUTATIVE 
 974:  jyiu-A  2.0  6.1  102   243    7   9NOCA1/AFDB:AF-K0F6S0-F1 TVP38/TMEM64 family membrane protein TVP38/T
 975:  jyfr-A  2.0  8.9   82   483   11   9NOCA1/AFDB:AF-K0F168-F1 Putative two-component system sensor kinase 
 976:  jxjb-A  2.0  4.7  102   229   11   9NOCA1/AFDB:AF-K0EWS7-F1 Uncharacterized protein UNCHARACTERIZED PROT

# Structural equivalences
   1: 6c70-A jvdc-A    29 -  63 <=>    3 -  37   (SER   31  - ASP   65  <=> GLU    3  - ASP   37 )                          
   1: 6c70-A jvdc-A    67 -  95 <=>   38 -  66   (ASP   69  - PHE   97  <=> ARG   38  - ILE   66 )                          
   1: 6c70-A jvdc-A    99 - 102 <=>   69 -  72   (LEU  101  - TRP  104  <=> ALA   69  - PRO   72 )                          
   1: 6c70-A jvdc-A   253 - 256 <=>   73 -  76   (LEU  339  - ALA  342  <=> SER   73  - ARG   76 )                          
   1: 6c70-A jvdc-A   258 - 281 <=>   77 - 100   (GLY  344  - TYR  367  <=> LEU   77  - ARG  100 )                          
   1: 6c70-A jvdc-A   283 - 286 <=>  101 - 104   (ALA  369  - VAL  372  <=> PRO  101  - VAL  104 )                          
   1: 6c70-A jvdc-A   297 - 302 <=>  110 - 115   (ILE  383  - TYR  388  <=> LEU  110  - VAL  115 )                          
   2: 6c70-A jvr3-A    66 -  89 <=>  291 - 314   (ASP   68  - PRO   91  <=> THR  291  - GLN  314 )                          
   2: 6c70-A jvr3-A    91 -  95 <=>  315 - 319   (ARG   93  - PHE   97  <=> ARG  315  - LEU  319 )                          
   2: 6c70-A jvr3-A   258 - 283 <=>  320 - 345   (GLY  344  - ALA  369  <=> SER  320  - GLY  345 )                          
   2: 6c70-A jvr3-A   287 - 290 <=>  420 - 423   (ASN  373  - ASN  376  <=> ALA  420  - VAL  423 )                          
   2: 6c70-A jvr3-A   331 - 334 <=>  750 - 753   (CYS  417  - TYR  420  <=> THR  750  - ARG  753 )                          
   2: 6c70-A jvr3-A   337 - 343 <=>  770 - 776   (SER  423  - PHE  429  <=> LEU  770  - GLU  776 )                          
   3: 6c70-A jtvo-A    62 -  95 <=>    3 -  36   (SER   64  - PHE   97  <=> ASP    3  - GLN   36 )                          
   3: 6c70-A jtvo-A   259 - 284 <=>   38 -  63   (ASP  345  - THR  370  <=> HIS   38  - ASP   63 )                          
   4: 6c70-A jz4n-A    60 -  63 <=>   13 -  16   (MET   62  - ASP   65  <=> ARG   13  - THR   16 )                          
   4: 6c70-A jz4n-A    67 -  70 <=>   22 -  25   (ASP   69  - ALA   72  <=> VAL   22  - ARG   25 )                          
   4: 6c70-A jz4n-A    72 -  89 <=>   26 -  43   (THR   74  - PRO   91  <=> ARG   26  - ALA   43 )                          
   4: 6c70-A jz4n-A    91 -  94 <=>   44 -  47   (ARG   93  - ILE   96  <=> GLU   44  - TYR   47 )                          
   4: 6c70-A jz4n-A    97 - 103 <=>   48 -  54   (LYS   99  - ASN  105  <=> ASP   48  - ASP   54 )                          
   4: 6c70-A jz4n-A   104 - 110 <=>   56 -  62   (ASN  106  - LEU  112  <=> SER   56  - GLY   62 )                          
   4: 6c70-A jz4n-A   119 - 141 <=>   99 - 121   (HIS  121  - VAL  143  <=> LEU   99  - SER  121 )                          
   4: 6c70-A jz4n-A   185 - 216 <=>  123 - 154   (LEU  202  - ILE  233  <=> PRO  123  - LEU  154 )                          
   4: 6c70-A jz4n-A   247 - 258 <=>  204 - 215   (HIS  333  - GLY  344  <=> GLN  204  - GLN  215 )                          
   4: 6c70-A jz4n-A   260 - 280 <=>  216 - 236   (ALA  346  - ALA  366  <=> ALA  216  - HIS  236 )                          
   4: 6c70-A jz4n-A   283 - 286 <=>  237 - 240   (ALA  369  - VAL  372  <=> GLY  237  - SER  240 )                          
   4: 6c70-A jz4n-A   326 - 333 <=>  262 - 269   (GLU  412  - TRP  419  <=> PRO  262  - GLY  269 )                          
   4: 6c70-A jz4n-A   366 - 379 <=>  292 - 305   (SER  452  - THR  465  <=> LEU  292  - MET  305 )                          
   5: 6c70-A juq6-A    63 -  98 <=>  164 - 199   (ASP   65  - THR  100  <=> ASP  164  - ASP  199 )                          
   5: 6c70-A juq6-A   255 - 284 <=>  201 - 230   (THR  341  - THR  370  <=> ALA  201  - GLY  230 )                          
   5: 6c70-A juq6-A   316 - 323 <=>  250 - 257   (ARG  402  - SER  409  <=> LEU  250  - SER  257 )                          
   5: 6c70-A juq6-A   329 - 332 <=>  298 - 301   (TYR  415  - HIS  418  <=> HIS  298  - LEU  301 )                          
   5: 6c70-A juq6-A   347 - 350 <=>  314 - 317   (VAL  433  - GLN  436  <=> ASP  314  - ALA  317 )                          
   6: 6c70-A jv31-A    63 -  98 <=>  211 - 246   (ASP   65  - THR  100  <=> VAL  211  - ASP  246 )                          
   6: 6c70-A jv31-A   255 - 284 <=>  248 - 277   (THR  341  - THR  370  <=> ALA  248  - GLU  277 )                          
   6: 6c70-A jv31-A   367 - 371 <=>  291 - 295   (LEU  453  - ALA  457  <=> LEU  291  - ASP  295 )                          
   6: 6c70-A jv31-A   385 - 388 <=>  311 - 314   (VAL  471  - LYS  474  <=> GLU  311  - GLY  314 )                          
   7: 6c70-A ju3e-A     1 -   6 <=>  247 - 252   (PHE    3  - LEU    8  <=> HIS  247  - GLU  252 )                          
   7: 6c70-A ju3e-A     9 -  12 <=>  253 - 256   (ASP   11  - PRO   14  <=> ASP  253  - ILE  256 )                          
   7: 6c70-A ju3e-A    40 -  43 <=>  525 - 528   (CYS   42  - THR   45  <=> ASP  525  - PHE  528 )                          
   7: 6c70-A ju3e-A    49 -  53 <=>  598 - 602   (LEU   51  - MET   55  <=> ALA  598  - VAL  602 )                          
   7: 6c70-A ju3e-A    63 -  98 <=>  661 - 696   (ASP   65  - THR  100  <=> GLY  661  - GLY  696 )                          
   7: 6c70-A ju3e-A   254 - 281 <=>  698 - 725   (VAL  340  - TYR  367  <=> THR  698  - LEU  725 )                          
   7: 6c70-A ju3e-A   308 - 311 <=>  736 - 739   (PHE  394  - CYS  397  <=> GLY  736  - MET  739 )                          
   7: 6c70-A ju3e-A   314 - 318 <=>  745 - 749   (GLY  400  - ILE  404  <=> LEU  745  - ASN  749 )                          
   8: 6c70-A jzet-A    64 -  91 <=>   46 -  73   (ASP   66  - ARG   93  <=> THR   46  - GLU   73 )                          
   8: 6c70-A jzet-A   258 - 261 <=>   75 -  78   (GLY  344  - TYR  347  <=> ASP   75  - PHE   78 )                          
   8: 6c70-A jzet-A   262 - 284 <=>   80 - 102   (GLY  348  - THR  370  <=> LYS   80  - SER  102 )                          
   8: 6c70-A jzet-A   285 - 289 <=>  104 - 108   (LYS  371  - VAL  375  <=> GLY  104  - GLN  108 )                          
   9: 6c70-A juih-A    64 -  94 <=>   23 -  53   (ASP   66  - ILE   96  <=> LYS   23  - GLY   53 )                          
   9: 6c70-A juih-A   258 - 284 <=>   54 -  80   (GLY  344  - THR  370  <=> THR   54  - LEU   80 )                          
   9: 6c70-A juih-A   285 - 289 <=>   82 -  86   (LYS  371  - VAL  375  <=> TRP   82  - HIS   86 )                          
   9: 6c70-A juih-A   385 - 388 <=>  100 - 103   (VAL  471  - LYS  474  <=> VAL  100  - HIS  103 )                          
  10: 6c70-A jxmw-A    63 -  94 <=>   12 -  43   (ASP   65  - ILE   96  <=> PHE   12  - ALA   43 )                          
  10: 6c70-A jxmw-A    96 -  99 <=>   46 -  49   (TYR   98  - LEU  101  <=> THR   46  - ASP   49 )                          
  10: 6c70-A jxmw-A   256 - 281 <=>   50 -  75   (ALA  342  - TYR  367  <=> THR   50  - PHE   75 )                          
  11: 6c70-A jys2-A    63 -  78 <=>  369 - 384   (ASP   65  - PHE   80  <=> ILE  369  - ASP  384 )                          
  11: 6c70-A jys2-A    79 -  89 <=>  386 - 396   (LEU   81  - PRO   91  <=> VAL  386  - THR  396 )                          
  11: 6c70-A jys2-A    91 -  98 <=>  397 - 404   (ARG   93  - THR  100  <=> LEU  397  - ALA  404 )                          
  11: 6c70-A jys2-A   250 - 280 <=>  406 - 436   (VAL  336  - ALA  366  <=> VAL  406  - GLY  436 )                          
  11: 6c70-A jys2-A   283 - 288 <=>  437 - 442   (ALA  369  - GLY  374  <=> SER  437  - LEU  442 )                          
  11: 6c70-A jys2-A   368 - 371 <=>  501 - 504   (ASP  454  - ALA  457  <=> ALA  501  - VAL  504 )                          
  12: 6c70-A jy7k-A    64 -  93 <=>   33 -  62   (ASP   66  - LYS   95  <=> ALA   33  - GLY   62 )                          
  12: 6c70-A jy7k-A    95 -  98 <=>   63 -  66   (PHE   97  - THR  100  <=> MET   63  - LEU   66 )                          
  12: 6c70-A jy7k-A   256 - 283 <=>   67 -  94   (ALA  342  - ALA  369  <=> ASN   67  - SER   94 )                          
  12: 6c70-A jy7k-A   284 - 287 <=>   96 -  99   (THR  370  - ASN  373  <=> ALA   96  - ASN   99 )                          
  12: 6c70-A jy7k-A   288 - 294 <=>  161 - 167   (GLY  374  - ALA  380  <=> ALA  161  - VAL  167 )                          
  12: 6c70-A jy7k-A   351 - 354 <=>  195 - 198   (CYS  437  - ALA  440  <=> GLN  195  - THR  198 )                          
  12: 6c70-A jy7k-A   355 - 358 <=>  200 - 203   (MET  441  - SER  444  <=> ALA  200  - VAL  203 )                          
  12: 6c70-A jy7k-A   364 - 367 <=>  205 - 208   (THR  450  - LEU  453  <=> THR  205  - SER  208 )                          
  12: 6c70-A jy7k-A   369 - 376 <=>  209 - 216   (LEU  455  - ALA  462  <=> ALA  209  - ASN  216 )                          
  12: 6c70-A jy7k-A   377 - 384 <=>  218 - 225   (VAL  463  - LEU  470  <=> ALA  218  - GLN  225 )                          
  13: 6c70-A jx9l-A    18 -  22 <=>   76 -  80   (GLN   20  - HIS   24  <=> PHE   76  - ALA   80 )                          
  13: 6c70-A jx9l-A    36 -  61 <=>   84 - 109   (HIS   38  - GLU   63  <=> THR   84  - PRO  109 )                          
  13: 6c70-A jx9l-A    66 -  98 <=>  150 - 182   (ASP   68  - THR  100  <=> GLY  150  - ALA  182 )                          
  13: 6c70-A jx9l-A   101 - 104 <=>  183 - 186   (ILE  103  - ASN  106  <=> ALA  183  - LEU  186 )                          
  13: 6c70-A jx9l-A   205 - 209 <=>  225 - 229   (PHE  222  - GLN  226  <=> ASN  225  - LEU  229 )                          
  13: 6c70-A jx9l-A   242 - 259 <=>  233 - 250   (TYR  328  - ASP  345  <=> GLU  233  - PHE  250 )                          
  13: 6c70-A jx9l-A   261 - 280 <=>  256 - 275   (TYR  347  - ALA  366  <=> ASN  256  - GLY  275 )                          
  13: 6c70-A jx9l-A   301 - 305 <=>  277 - 281   (LEU  387  - GLY  391  <=> PRO  277  - ALA  281 )                          
  13: 6c70-A jx9l-A   326 - 333 <=>  312 - 319   (GLU  412  - TRP  419  <=> ARG  312  - ALA  319 )                          
  13: 6c70-A jx9l-A   338 - 344 <=>  326 - 332   (GLU  424  - VAL  430  <=> GLY  326  - GLU  332 )                          
  13: 6c70-A jx9l-A   351 - 354 <=>  548 - 551   (CYS  437  - ALA  440  <=> ARG  548  - GLU  551 )                          
  13: 6c70-A jx9l-A   360 - 364 <=>  576 - 580   (ALA  446  - THR  450  <=> ALA  576  - GLU  580 )                          
  13: 6c70-A jx9l-A   365 - 368 <=>  583 - 586   (VAL  451  - ASP  454  <=> ALA  583  - ARG  586 )                          
  14: 6c70-A jz1p-A    63 -  91 <=>    3 -  31   (ASP   65  - ARG   93  <=> PRO    3  - ALA   31 )                          
  14: 6c70-A jz1p-A   260 - 284 <=>   32 -  56   (ALA  346  - THR  370  <=> ARG   32  - SER   56 )                          
  15: 6c70-A jynz-A    64 -  71 <=>  212 - 219   (ASP   66  - ASN   73  <=> ARG  212  - ASP  219 )                          
  15: 6c70-A jynz-A    72 -  88 <=>  221 - 237   (THR   74  - PHE   90  <=> VAL  221  - THR  237 )                          
  15: 6c70-A jynz-A    90 -  93 <=>  238 - 241   (VAL   92  - LYS   95  <=> ARG  238  - ASP  241 )                          
  15: 6c70-A jynz-A   258 - 286 <=>  242 - 270   (GLY  344  - VAL  372  <=> GLU  242  - HIS  270 )                          
  15: 6c70-A jynz-A   384 - 388 <=>  274 - 278   (LEU  470  - LYS  474  <=> GLY  274  - ARG  278 )                          
  16: 6c70-A jvqs-A     3 -   6 <=>   12 -  15   (HIS    5  - LEU    8  <=> LEU   12  - SER   15 )                          
  16: 6c70-A jvqs-A    10 -  17 <=>   22 -  29   (LEU   12  - MET   19  <=> GLN   22  - LEU   29 )                          
  16: 6c70-A jvqs-A    29 -  32 <=>   46 -  49   (SER   31  - LYS   34  <=> ALA   46  - ARG   49 )                          
  16: 6c70-A jvqs-A    63 -  89 <=>  114 - 140   (ASP   65  - PRO   91  <=> LYS  114  - ARG  140 )                          
  16: 6c70-A jvqs-A    91 -  95 <=>  141 - 145   (ARG   93  - PHE   97  <=> ARG  141  - GLN  145 )                          
  16: 6c70-A jvqs-A   257 - 285 <=>  146 - 174   (VAL  343  - LYS  371  <=> SER  146  - ILE  174 )                          
  16: 6c70-A jvqs-A   286 - 289 <=>  177 - 180   (VAL  372  - VAL  375  <=> LEU  177  - ALA  180 )                          
  17: 6c70-A jwnc-A    13 -  16 <=>    1 -   4   (ASN   15  - VAL   18  <=> MET    1  - ILE    4 )                          
  17: 6c70-A jwnc-A    35 -  39 <=>  131 - 135   (PRO   37  - TYR   41  <=> ARG  131  - GLU  135 )                          
  17: 6c70-A jwnc-A    63 -  97 <=>  199 - 233   (ASP   65  - LYS   99  <=> THR  199  - PHE  233 )                          
  17: 6c70-A jwnc-A   259 - 283 <=>  234 - 258   (ASP  345  - ALA  369  <=> GLY  234  - VAL  258 )                          
  17: 6c70-A jwnc-A   284 - 287 <=>  260 - 263   (THR  370  - ASN  373  <=> GLY  260  - GLY  263 )                          
  17: 6c70-A jwnc-A   288 - 291 <=>  266 - 269   (GLY  374  - VAL  377  <=> ALA  266  - GLN  269 )                          
  17: 6c70-A jwnc-A   323 - 330 <=>  603 - 610   (SER  409  - SER  416  <=> GLY  603  - ARG  610 )                          
  18: 6c70-A jxwb-A    63 -  89 <=>   33 -  59   (ASP   65  - PRO   91  <=> TRP   33  - ASP   59 )                          
  18: 6c70-A jxwb-A   129 - 132 <=>   64 -  67   (LEU  131  - CYS  134  <=> ASN   64  - ASP   67 )                          
  18: 6c70-A jxwb-A   187 - 194 <=>   70 -  77   (ILE  204  - SER  211  <=> SER   70  - TYR   77 )                          
  18: 6c70-A jxwb-A   197 - 200 <=>   90 -  93   (VAL  214  - CYS  217  <=> ILE   90  - VAL   93 )                          
  18: 6c70-A jxwb-A   258 - 265 <=>   94 - 101   (GLY  344  - LEU  351  <=> THR   94  - ASN  101 )                          
  18: 6c70-A jxwb-A   266 - 285 <=>  103 - 122   (LEU  352  - LYS  371  <=> ILE  103  - GLY  122 )                          
  18: 6c70-A jxwb-A   286 - 289 <=>  124 - 127   (VAL  372  - VAL  375  <=> LEU  124  - ARG  127 )                          
  19: 6c70-A jwxz-A    16 -  19 <=>  419 - 422   (VAL   18  - GLY   21  <=> ARG  419  - ALA  422 )                          
  19: 6c70-A jwxz-A    30 -  61 <=>  427 - 458   (GLU   32  - GLU   63  <=> PRO  427  - THR  458 )                          
  19: 6c70-A jwxz-A    63 -  95 <=>  459 - 491   (ASP   65  - PHE   97  <=> ASN  459  - LEU  491 )                          
  19: 6c70-A jwxz-A   261 - 285 <=>  493 - 517   (TYR  347  - LYS  371  <=> ASP  493  - MET  517 )                          
  19: 6c70-A jwxz-A   291 - 294 <=>  520 - 523   (VAL  377  - ALA  380  <=> ARG  520  - GLY  523 )                          
  19: 6c70-A jwxz-A   328 - 334 <=>  542 - 548   (ALA  414  - TYR  420  <=> PHE  542  - ALA  548 )                          
  19: 6c70-A jwxz-A   385 - 388 <=>  562 - 565   (VAL  471  - LYS  474  <=> ALA  562  - ASP  565 )                          
  20: 6c70-A jzhw-A    34 -  37 <=>    7 -  10   (PHE   36  - ARG   39  <=> SER    7  - GLU   10 )                          
  20: 6c70-A jzhw-A    41 -  44 <=>   11 -  14   (ILE   43  - LEU   46  <=> THR   11  - SER   14 )                          
  20: 6c70-A jzhw-A    47 -  50 <=>   16 -  19   (LEU   49  - GLN   52  <=> GLY   16  - THR   19 )                          
  20: 6c70-A jzhw-A    63 -  89 <=>   67 -  93   (ASP   65  - PRO   91  <=> ARG   67  - ALA   93 )                          
  20: 6c70-A jzhw-A    91 - 101 <=>   94 - 104   (ARG   93  - ILE  103  <=> ALA   94  - LEU  104 )                          
  20: 6c70-A jzhw-A   103 - 106 <=>  105 - 108   (ASN  105  - ASN  108  <=> PRO  105  - THR  108 )                          
  20: 6c70-A jzhw-A   244 - 253 <=>  109 - 118   (VAL  330  - LEU  339  <=> PRO  109  - ALA  118 )                          
  20: 6c70-A jzhw-A   256 - 284 <=>  121 - 149   (ALA  342  - THR  370  <=> ALA  121  - PRO  149 )                          
  20: 6c70-A jzhw-A   285 - 288 <=>  151 - 154   (LYS  371  - GLY  374  <=> GLY  151  - ASN  154 )                          
  20: 6c70-A jzhw-A   292 - 310 <=>  155 - 173   (TYR  378  - PHE  396  <=> VAL  155  - SER  173 )                          
  20: 6c70-A jzhw-A   361 - 364 <=>  191 - 194   (LYS  447  - THR  450  <=> ARG  191  - PRO  194 )                          
  20: 6c70-A jzhw-A   368 - 387 <=>  197 - 216   (ASP  454  - LEU  473  <=> LEU  197  - ALA  216 )                          
  21: 6c70-A jvwq-A    63 -  93 <=>   19 -  49   (ASP   65  - LYS   95  <=> GLY   19  - ARG   49 )                          
  21: 6c70-A jvwq-A    95 -  98 <=>   50 -  53   (PHE   97  - THR  100  <=> GLN   50  - LEU   53 )                          
  21: 6c70-A jvwq-A   258 - 285 <=>   55 -  82   (GLY  344  - LYS  371  <=> GLY   55  - PHE   82 )                          
  22: 6c70-A jzpn-A    65 -  88 <=>    2 -  25   (VAL   67  - PHE   90  <=> ASP    2  - LEU   25 )                          
  22: 6c70-A jzpn-A    89 -  94 <=>   27 -  32   (PRO   91  - ILE   96  <=> TRP   27  - THR   32 )                          
  22: 6c70-A jzpn-A   256 - 287 <=>   33 -  64   (ALA  342  - ASN  373  <=> PRO   33  - LYS   64 )                          
  23: 6c70-A jukj-A    64 -  91 <=>    1 -  28   (ASP   66  - ARG   93  <=> MET    1  - GLU   28 )                          
  23: 6c70-A jukj-A   260 - 286 <=>   30 -  56   (ALA  346  - VAL  372  <=> ASP   30  - ARG   56 )                          
  23: 6c70-A jukj-A   287 - 290 <=>   59 -  62   (ASN  373  - ASN  376  <=> ILE   59  - GLY   62 )                          
  23: 6c70-A jukj-A   385 - 388 <=>   68 -  71   (VAL  471  - LYS  474  <=> ALA   68  - SER   71 )                          
  24: 6c70-A juik-A    62 - 100 <=>   20 -  58   (SER   64  - ALA  102  <=> VAL   20  - ASP   58 )                          
  24: 6c70-A juik-A   104 - 107 <=>   90 -  93   (ASN  106  - SER  109  <=> GLN   90  - VAL   93 )                          
  24: 6c70-A juik-A   209 - 212 <=>  128 - 131   (GLN  226  - HIS  229  <=> GLY  128  - ALA  131 )                          
  24: 6c70-A juik-A   232 - 236 <=>  144 - 148   (GLN  318  - VAL  322  <=> ALA  144  - THR  148 )                          
  24: 6c70-A juik-A   252 - 283 <=>  154 - 185   (ARG  338  - ALA  369  <=> PRO  154  - TYR  185 )                          
  24: 6c70-A juik-A   284 - 287 <=>  187 - 190   (THR  370  - ASN  373  <=> VAL  187  - ARG  190 )                          
  24: 6c70-A juik-A   288 - 291 <=>  193 - 196   (GLY  374  - VAL  377  <=> ARG  193  - ARG  196 )                          
  25: 6c70-A jy1b-A    63 -  86 <=>    1 -  24   (ASP   65  - ILE   88  <=> MET    1  - ALA   24 )                          
  25: 6c70-A jy1b-A    88 -  92 <=>   25 -  29   (PHE   90  - SER   94  <=> ILE   25  - GLU   29 )                          
  25: 6c70-A jy1b-A   259 - 281 <=>   30 -  52   (ASP  345  - TYR  367  <=> PRO   30  - PRO   52 )                          
  25: 6c70-A jy1b-A   384 - 387 <=>   53 -  56   (LEU  470  - LEU  473  <=> ALA   53  - LEU   56 )                          
  26: 6c70-A jwz1-A    63 -  78 <=>  382 - 397   (ASP   65  - PHE   80  <=> LEU  382  - ASP  397 )                          
  26: 6c70-A jwz1-A    79 -  89 <=>  399 - 409   (LEU   81  - PRO   91  <=> VAL  399  - SER  409 )                          
  26: 6c70-A jwz1-A    91 -  98 <=>  410 - 417   (ARG   93  - THR  100  <=> LEU  410  - THR  417 )                          
  26: 6c70-A jwz1-A   250 - 281 <=>  419 - 450   (VAL  336  - TYR  367  <=> SER  419  - ASN  450 )                          
  26: 6c70-A jwz1-A   283 - 286 <=>  451 - 454   (ALA  369  - VAL  372  <=> THR  451  - ASP  454 )                          
  26: 6c70-A jwz1-A   371 - 374 <=>  479 - 482   (ALA  457  - LEU  460  <=> VAL  479  - ALA  482 )                          
  26: 6c70-A jwz1-A   377 - 380 <=>  483 - 486   (VAL  463  - TYR  466  <=> GLY  483  - THR  486 )                          
  27: 6c70-A jxcd-A    63 -  93 <=>    2 -  32   (ASP   65  - LYS   95  <=> MET    2  - ASP   32 )                          
  27: 6c70-A jxcd-A    96 -  99 <=>   33 -  36   (TYR   98  - LEU  101  <=> ASP   33  - THR   36 )                          
  27: 6c70-A jxcd-A   255 - 283 <=>   37 -  65   (THR  341  - ALA  369  <=> SER   37  - PRO   65 )                          
  27: 6c70-A jxcd-A   293 - 304 <=>   66 -  77   (ALA  379  - LEU  390  <=> GLY   66  - HIS   77 )                          
  27: 6c70-A jxcd-A   322 - 326 <=>   88 -  92   (SER  408  - GLU  412  <=> ALA   88  - GLN   92 )                          
  28: 6c70-A jvzl-A    63 -  95 <=>  203 - 235   (ASP   65  - PHE   97  <=> ALA  203  - LEU  235 )                          
  28: 6c70-A jvzl-A    96 -  99 <=>  237 - 240   (TYR   98  - LEU  101  <=> GLU  237  - GLY  240 )                          
  28: 6c70-A jvzl-A   259 - 288 <=>  244 - 273   (ASP  345  - GLY  374  <=> ALA  244  - ASP  273 )                          
  28: 6c70-A jvzl-A   316 - 327 <=>  325 - 336   (ARG  402  - ALA  413  <=> LEU  325  - ARG  336 )                          
  28: 6c70-A jvzl-A   364 - 368 <=>  369 - 373   (THR  450  - ASP  454  <=> GLY  369  - GLY  373 )                          
  29: 6c70-A jvy1-A    62 - 105 <=>  280 - 323   (SER   64  - PRO  107  <=> ILE  280  - ASP  323 )                          
  29: 6c70-A jvy1-A   252 - 279 <=>  329 - 356   (ARG  338  - LEU  365  <=> SER  329  - GLY  356 )                          
  29: 6c70-A jvy1-A   300 - 303 <=>  358 - 361   (LEU  386  - THR  389  <=> ALA  358  - GLN  361 )                          
  29: 6c70-A jvy1-A   315 - 323 <=>  374 - 382   (ASN  401  - SER  409  <=> ALA  374  - ALA  382 )                          
  29: 6c70-A jvy1-A   350 - 353 <=>  384 - 387   (GLN  436  - LYS  439  <=> ASP  384  - VAL  387 )                          
  29: 6c70-A jvy1-A   361 - 364 <=>  475 - 478   (LYS  447  - THR  450  <=> GLY  475  - GLY  478 )                          
  29: 6c70-A jvy1-A   369 - 380 <=>  481 - 492   (LEU  455  - TYR  466  <=> LEU  481  - GLU  492 )                          
  30: 6c70-A ju69-A    63 -  95 <=>   37 -  69   (ASP   65  - PHE   97  <=> VAL   37  - ALA   69 )                          
  30: 6c70-A ju69-A   257 - 279 <=>   70 -  92   (VAL  343  - LEU  365  <=> SER   70  - ARG   92 )                          
  31: 6c70-A jzr0-A    63 -  94 <=>    1 -  32   (ASP   65  - ILE   96  <=> MET    1  - ILE   32 )                          
  31: 6c70-A jzr0-A    99 - 102 <=>  117 - 120   (LEU  101  - TRP  104  <=> ALA  117  - PRO  120 )                          
  31: 6c70-A jzr0-A   258 - 277 <=>  126 - 145   (GLY  344  - THR  363  <=> VAL  126  - ARG  145 )                          
  31: 6c70-A jzr0-A   283 - 287 <=>  147 - 151   (ALA  369  - ASN  373  <=> PRO  147  - VAL  151 )                          
  32: 6c70-A jtgk-A    64 -  93 <=>   38 -  67   (ASP   66  - LYS   95  <=> ASN   38  - GLN   67 )                          
  32: 6c70-A jtgk-A    95 -  98 <=>   68 -  71   (PHE   97  - THR  100  <=> ALA   68  - GLY   71 )                          
  32: 6c70-A jtgk-A   255 - 286 <=>   72 - 103   (THR  341  - VAL  372  <=> PRO   72  - ARG  103 )                          
  32: 6c70-A jtgk-A   287 - 290 <=>  106 - 109   (ASN  373  - ASN  376  <=> ALA  106  - ILE  109 )                          
  32: 6c70-A jtgk-A   385 - 388 <=>  162 - 165   (VAL  471  - LYS  474  <=> ILE  162  - LYS  165 )                          
  33: 6c70-A jtsx-A    10 -  20 <=>    5 -  15   (LEU   12  - VAL   22  <=> GLU    5  - LEU   15 )                          
  33: 6c70-A jtsx-A    27 -  31 <=>   40 -  44   (TYR   29  - GLY   33  <=> SER   40  - GLY   44 )                          
  33: 6c70-A jtsx-A    61 -  64 <=>   59 -  62   (GLU   63  - ASP   66  <=> ALA   59  - ARG   62 )                          
  33: 6c70-A jtsx-A    65 -  99 <=>   64 -  98   (VAL   67  - LEU  101  <=> ALA   64  - GLY   98 )                          
  33: 6c70-A jtsx-A   256 - 278 <=>  100 - 122   (ALA  342  - LEU  364  <=> ALA  100  - ALA  122 )                          
  33: 6c70-A jtsx-A   279 - 282 <=>  124 - 127   (LEU  365  - GLN  368  <=> GLY  124  - GLY  127 )                          
  33: 6c70-A jtsx-A   285 - 289 <=>  128 - 132   (LYS  371  - VAL  375  <=> ALA  128  - PRO  132 )                          
  33: 6c70-A jtsx-A   326 - 329 <=>  263 - 266   (GLU  412  - TYR  415  <=> VAL  263  - GLY  266 )                          
  33: 6c70-A jtsx-A   347 - 352 <=>  268 - 273   (VAL  433  - GLN  438  <=> ASN  268  - ALA  273 )                          
  33: 6c70-A jtsx-A   353 - 356 <=>  275 - 278   (LYS  439  - SER  442  <=> ALA  275  - ARG  278 )                          
  33: 6c70-A jtsx-A   366 - 369 <=>  445 - 448   (SER  452  - LEU  455  <=> ALA  445  - TRP  448 )                          
  33: 6c70-A jtsx-A   371 - 375 <=>  450 - 454   (ALA  457  - GLY  461  <=> SER  450  - PRO  454 )                          
  33: 6c70-A jtsx-A   376 - 382 <=>  468 - 474   (ALA  462  - MET  468  <=> GLY  468  - LYS  474 )                          
  33: 6c70-A jtsx-A   385 - 388 <=>  476 - 479   (VAL  471  - LYS  474  <=> THR  476  - GLN  479 )                          
  34: 6c70-A jxe3-A    64 -  91 <=>  268 - 295   (ASP   66  - ARG   93  <=> ASP  268  - ALA  295 )                          
  34: 6c70-A jxe3-A    93 -  96 <=>  300 - 303   (LYS   95  - TYR   98  <=> LYS  300  - SER  303 )                          
  34: 6c70-A jxe3-A   256 - 259 <=>  304 - 307   (ALA  342  - ASP  345  <=> ASP  304  - GLY  307 )                          
  34: 6c70-A jxe3-A   261 - 290 <=>  308 - 337   (TYR  347  - ASN  376  <=> ARG  308  - GLU  337 )                          
  35: 6c70-A jzjs-A    65 -  97 <=>    6 -  38   (VAL   67  - LYS   99  <=> ASP    6  - MET   38 )                          
  35: 6c70-A jzjs-A    99 - 102 <=>   39 -  42   (LEU  101  - TRP  104  <=> HIS   39  - TRP   42 )                          
  35: 6c70-A jzjs-A   247 - 286 <=>   44 -  83   (HIS  333  - VAL  372  <=> GLY   44  - SER   83 )                          
  35: 6c70-A jzjs-A   287 - 290 <=>   86 -  89   (ASN  373  - ASN  376  <=> VAL   86  - ASN   89 )                          
  36: 6c70-A jyv9-A    57 -  64 <=>   23 -  30   (ASN   59  - ASP   66  <=> ILE   23  - VAL   30 )                          
  36: 6c70-A jyv9-A   163 - 167 <=>   33 -  37   (PHE  180  - ASN  184  <=> PRO   33  - SER   37 )                          
  36: 6c70-A jyv9-A   290 - 311 <=>   94 - 115   (ASN  376  - CYS  397  <=> ALA   94  - GLY  115 )                          
  36: 6c70-A jyv9-A   366 - 388 <=>  116 - 138   (SER  452  - LYS  474  <=> THR  116  - LEU  138 )                          
  37: 6c70-A jx1u-A    57 -  60 <=>   91 -  94   (ASN   59  - MET   62  <=> GLY   91  - PRO   94 )                          
  37: 6c70-A jx1u-A    63 -  94 <=>  103 - 134   (ASP   65  - ILE   96  <=> GLU  103  - PHE  134 )                          
  37: 6c70-A jx1u-A    96 -  99 <=>  135 - 138   (TYR   98  - LEU  101  <=> ARG  135  - ARG  138 )                          
  37: 6c70-A jx1u-A   255 - 277 <=>  139 - 161   (THR  341  - THR  363  <=> VAL  139  - ASP  161 )                          
  37: 6c70-A jx1u-A   287 - 290 <=>  175 - 178   (ASN  373  - ASN  376  <=> LYS  175  - GLU  178 )                          
  37: 6c70-A jx1u-A   291 - 294 <=>  187 - 190   (VAL  377  - ALA  380  <=> ARG  187  - ALA  190 )                          
  37: 6c70-A jx1u-A   295 - 299 <=>  203 - 207   (THR  381  - TYR  385  <=> VAL  203  - SER  207 )                          
  37: 6c70-A jx1u-A   300 - 314 <=>  209 - 223   (LEU  386  - GLY  400  <=> GLU  209  - VAL  223 )                          
  38: 6c70-A jv86-A    63 -  93 <=>  214 - 244   (ASP   65  - LYS   95  <=> LEU  214  - MET  244 )                          
  38: 6c70-A jv86-A    95 -  99 <=>  245 - 249   (PHE   97  - LEU  101  <=> GLN  245  - ALA  249 )                          
  38: 6c70-A jv86-A   102 - 105 <=>  255 - 258   (TRP  104  - PRO  107  <=> ASP  255  - GLU  258 )                          
  38: 6c70-A jv86-A   256 - 284 <=>  266 - 294   (ALA  342  - THR  370  <=> GLN  266  - SER  294 )                          
  38: 6c70-A jv86-A   384 - 387 <=>  295 - 298   (LEU  470  - LEU  473  <=> GLY  295  - LEU  298 )                          
  39: 6c70-A jva1-A     6 -  11 <=>   77 -  82   (LEU    8  - LEU   13  <=> VAL   77  - ASP   82 )                          
  39: 6c70-A jva1-A    13 -  21 <=>   83 -  91   (ASN   15  - GLY   23  <=> PRO   83  - VAL   91 )                          
  39: 6c70-A jva1-A    37 -  63 <=>   92 - 118   (ARG   39  - ASP   65  <=> MET   92  - TRP  118 )                          
  39: 6c70-A jva1-A    64 -  90 <=>  150 - 176   (ASP   66  - VAL   92  <=> PHE  150  - PHE  176 )                          
  39: 6c70-A jva1-A   199 - 204 <=>  180 - 185   (PHE  216  - LEU  221  <=> ARG  180  - GLU  185 )                          
  39: 6c70-A jva1-A   259 - 286 <=>  187 - 214   (ASP  345  - VAL  372  <=> THR  187  - ASP  214 )                          
  39: 6c70-A jva1-A   287 - 291 <=>  216 - 220   (ASN  373  - VAL  377  <=> TYR  216  - MET  220 )                          
  39: 6c70-A jva1-A   362 - 386 <=>  262 - 286   (PHE  448  - GLN  472  <=> VAL  262  - VAL  286 )                          
  40: 6c70-A jtmd-A    63 -  94 <=>   11 -  42   (ASP   65  - ILE   96  <=> PRO   11  - GLY   42 )                          
  40: 6c70-A jtmd-A   255 - 258 <=>   45 -  48   (THR  341  - GLY  344  <=> LYS   45  - GLY   48 )                          
  40: 6c70-A jtmd-A   261 - 286 <=>   50 -  75   (TYR  347  - VAL  372  <=> TYR   50  - LYS   75 )                          
  40: 6c70-A jtmd-A   289 - 292 <=>  108 - 111   (VAL  375  - TYR  378  <=> ILE  108  - ARG  111 )                          
  40: 6c70-A jtmd-A   326 - 329 <=>  148 - 151   (GLU  412  - TYR  415  <=> ASN  148  - THR  151 )                          
  41: 6c70-A jwrf-A    62 - 103 <=>  131 - 172   (SER   64  - ASN  105  <=> VAL  131  - ASP  172 )                          
  41: 6c70-A jwrf-A   246 - 279 <=>  174 - 207   (ARG  332  - LEU  365  <=> PRO  174  - GLY  207 )                          
  41: 6c70-A jwrf-A   283 - 286 <=>  210 - 213   (ALA  369  - VAL  372  <=> ARG  210  - GLN  213 )                          
  41: 6c70-A jwrf-A   311 - 318 <=>  304 - 311   (CYS  397  - ILE  404  <=> PHE  304  - ARG  311 )                          
  41: 6c70-A jwrf-A   361 - 365 <=>  314 - 318   (LYS  447  - VAL  451  <=> ALA  314  - GLY  318 )                          
  41: 6c70-A jwrf-A   369 - 383 <=>  319 - 333   (LEU  455  - VAL  469  <=> ILE  319  - GLY  333 )                          
  42: 6c70-A jx58-A    63 - 104 <=>    8 -  49   (ASP   65  - ASN  106  <=> ALA    8  - GLU   49 )                          
  42: 6c70-A jx58-A   251 - 285 <=>   52 -  86   (VAL  337  - LYS  371  <=> GLY   52  - LYS   86 )                          
  43: 6c70-A jv9x-A    59 -  64 <=>   20 -  25   (MET   61  - ASP   66  <=> GLU   20  - ARG   25 )                          
  43: 6c70-A jv9x-A    67 - 101 <=>   26 -  60   (ASP   69  - ILE  103  <=> THR   26  - SER   60 )                          
  43: 6c70-A jv9x-A   255 - 262 <=>   64 -  71   (THR  341  - GLY  348  <=> PRO   64  - ALA   71 )                          
  43: 6c70-A jv9x-A   263 - 285 <=>   73 -  95   (VAL  349  - LYS  371  <=> GLY   73  - ARG   95 )                          
  43: 6c70-A jv9x-A   308 - 316 <=>  119 - 127   (PHE  394  - ARG  402  <=> GLY  119  - ASN  127 )                          
  43: 6c70-A jv9x-A   322 - 325 <=>  512 - 515   (SER  408  - MET  411  <=> PRO  512  - ARG  515 )                          
  43: 6c70-A jv9x-A   353 - 357 <=>  526 - 530   (LYS  439  - ILE  443  <=> PRO  526  - TRP  530 )                          
  44: 6c70-A jviw-A    71 -  74 <=>    6 -   9   (ASN   73  - THR   76  <=> ALA    6  - PRO    9 )                          
  44: 6c70-A jviw-A    75 -  89 <=>   11 -  25   (MET   77  - PRO   91  <=> ASP   11  - PRO   25 )                          
  44: 6c70-A jviw-A    92 -  95 <=>   26 -  29   (SER   94  - PHE   97  <=> ALA   26  - ALA   29 )                          
  44: 6c70-A jviw-A    98 - 101 <=>   30 -  33   (THR  100  - ILE  103  <=> TRP   30  - GLU   33 )                          
  44: 6c70-A jviw-A   102 - 108 <=>   35 -  41   (TRP  104  - HIS  110  <=> ALA   35  - ALA   41 )                          
  44: 6c70-A jviw-A   119 - 126 <=>   55 -  62   (HIS  121  - MET  128  <=> GLN   55  - ASP   62 )                          
  44: 6c70-A jviw-A   128 - 133 <=>   63 -  68   (ARG  130  - VAL  135  <=> HIS   63  - PHE   68 )                          
  44: 6c70-A jviw-A   135 - 148 <=>   69 -  82   (GLY  137  - THR  150  <=> GLU   69  - ASP   82 )                          
  44: 6c70-A jviw-A   181 - 212 <=>   84 - 115   (GLN  198  - HIS  229  <=> ASP   84  - GLU  115 )                          
  44: 6c70-A jviw-A   213 - 216 <=>  119 - 122   (LEU  230  - ILE  233  <=> LEU  119  - ARG  122 )                          
  44: 6c70-A jviw-A   247 - 259 <=>  171 - 183   (HIS  333  - ASP  345  <=> ASP  171  - ARG  183 )                          
  44: 6c70-A jviw-A   261 - 277 <=>  184 - 200   (TYR  347  - THR  363  <=> ASP  184  - LEU  200 )                          
  44: 6c70-A jviw-A   278 - 285 <=>  202 - 209   (LEU  364  - LYS  371  <=> VAL  202  - GLN  209 )                          
  44: 6c70-A jviw-A   377 - 380 <=>  259 - 262   (VAL  463  - TYR  466  <=> VAL  259  - ARG  262 )                          
  44: 6c70-A jviw-A   382 - 388 <=>  263 - 269   (MET  468  - LYS  474  <=> THR  263  - LEU  269 )                          
  45: 6c70-A jyyx-A    60 -  63 <=>  149 - 152   (MET   62  - ASP   65  <=> GLN  149  - MET  152 )                          
  45: 6c70-A jyyx-A    64 -  91 <=>  172 - 199   (ASP   66  - ARG   93  <=> LEU  172  - GLY  199 )                          
  45: 6c70-A jyyx-A   258 - 261 <=>  201 - 204   (GLY  344  - TYR  347  <=> ASP  201  - ALA  204 )                          
  45: 6c70-A jyyx-A   262 - 286 <=>  206 - 230   (GLY  348  - VAL  372  <=> ASP  206  - SER  230 )                          
  45: 6c70-A jyyx-A   287 - 290 <=>  233 - 236   (ASN  373  - ASN  376  <=> THR  233  - ARG  236 )                          
  46: 6c70-A jzsu-A    64 -  78 <=>   18 -  32   (ASP   66  - PHE   80  <=> LEU   18  - ALA   32 )                          
  46: 6c70-A jzsu-A    79 -  96 <=>   34 -  51   (LEU   81  - TYR   98  <=> PHE   34  - LEU   51 )                          
  46: 6c70-A jzsu-A    99 - 102 <=>  103 - 106   (LEU  101  - TRP  104  <=> ALA  103  - VAL  106 )                          
  46: 6c70-A jzsu-A   104 - 107 <=>  119 - 122   (ASN  106  - SER  109  <=> PRO  119  - THR  122 )                          
  46: 6c70-A jzsu-A   115 - 118 <=>  124 - 127   (ASN  117  - PHE  120  <=> LEU  124  - HIS  127 )                          
  46: 6c70-A jzsu-A   121 - 125 <=>  128 - 132   (LEU  123  - LYS  127  <=> VAL  128  - PRO  132 )                          
  46: 6c70-A jzsu-A   257 - 261 <=>  176 - 180   (VAL  343  - TYR  347  <=> ALA  176  - VAL  180 )                          
  46: 6c70-A jzsu-A   262 - 286 <=>  182 - 206   (GLY  348  - VAL  372  <=> ASP  182  - SER  206 )                          
  46: 6c70-A jzsu-A   287 - 290 <=>  209 - 212   (ASN  373  - ASN  376  <=> LEU  209  - ARG  212 )                          
  47: 6c70-A juc4-A    31 -  34 <=>    3 -   6   (GLY   33  - PHE   36  <=> THR    3  - PRO    6 )                          
  47: 6c70-A juc4-A    36 -  40 <=>    7 -  11   (HIS   38  - CYS   42  <=> TRP    7  - GLY   11 )                          
  47: 6c70-A juc4-A    43 -  56 <=>   12 -  25   (THR   45  - VAL   58  <=> GLY   12  - LEU   25 )                          
  47: 6c70-A juc4-A    63 -  91 <=>   53 -  81   (ASP   65  - ARG   93  <=> SER   53  - GLY   81 )                          
  47: 6c70-A juc4-A   263 - 285 <=>   83 - 105   (VAL  349  - LYS  371  <=> PRO   83  - LEU  105 )                          
  47: 6c70-A juc4-A   286 - 290 <=>  107 - 111   (VAL  372  - ASN  376  <=> THR  107  - PHE  111 )                          
  47: 6c70-A juc4-A   334 - 338 <=>  423 - 427   (TYR  420  - GLU  424  <=> ARG  423  - CYS  427 )                          
  48: 6c70-A jxv0-A    64 -  88 <=>  152 - 176   (ASP   66  - PHE   90  <=> MET  152  - ALA  176 )                          
  48: 6c70-A jxv0-A    90 -  93 <=>  177 - 180   (VAL   92  - LYS   95  <=> ASN  177  - ASN  180 )                          
  48: 6c70-A jxv0-A   259 - 286 <=>  182 - 209   (ASP  345  - VAL  372  <=> ALA  182  - ASP  209 )                          
  48: 6c70-A jxv0-A   287 - 290 <=>  212 - 215   (ASN  373  - ASN  376  <=> VAL  212  - SER  215 )                          
  48: 6c70-A jxv0-A   319 - 322 <=>  377 - 380   (GLU  405  - SER  408  <=> THR  377  - SER  380 )                          
  48: 6c70-A jxv0-A   328 - 332 <=>  382 - 386   (ALA  414  - HIS  418  <=> GLY  382  - SER  386 )                          
  48: 6c70-A jxv0-A   335 - 339 <=>  411 - 415   (ASP  421  - GLU  425  <=> ALA  411  - SER  415 )                          
  49: 6c70-A jtwo-A    63 -  88 <=>   21 -  46   (ASP   65  - PHE   90  <=> VAL   21  - PRO   46 )                          
  49: 6c70-A jtwo-A    92 -  95 <=>   47 -  50   (SER   94  - PHE   97  <=> GLY   47  - LEU   50 )                          
  49: 6c70-A jtwo-A   257 - 286 <=>   51 -  80   (VAL  343  - VAL  372  <=> SER   51  - GLY   80 )                          
  49: 6c70-A jtwo-A   292 - 299 <=>   82 -  89   (TYR  378  - TYR  385  <=> PRO   82  - VAL   89 )                          
  49: 6c70-A jtwo-A   320 - 324 <=>  304 - 308   (GLU  406  - VAL  410  <=> SER  304  - PRO  308 )                          
  49: 6c70-A jtwo-A   328 - 331 <=>  309 - 312   (ALA  414  - CYS  417  <=> ASP  309  - LEU  312 )                          
  49: 6c70-A jtwo-A   334 - 337 <=>  313 - 316   (TYR  420  - SER  423  <=> PRO  313  - SER  316 )                          
  50: 6c70-A jxw8-A    63 -  66 <=>   12 -  15   (ASP   65  - ASP   68  <=> VAL   12  - ILE   15 )                          
  50: 6c70-A jxw8-A    68 -  89 <=>   16 -  37   (LEU   70  - PRO   91  <=> PRO   16  - HIS   37 )                          
  50: 6c70-A jxw8-A    91 -  94 <=>   38 -  41   (ARG   93  - ILE   96  <=> GLY   38  - THR   41 )                          
  50: 6c70-A jxw8-A   259 - 279 <=>   42 -  62   (ASP  345  - LEU  365  <=> ASP   42  - VAL   62 )                          
  50: 6c70-A jxw8-A   292 - 301 <=>   66 -  75   (TYR  378  - LEU  387  <=> GLY   66  - PRO   75 )                          
  50: 6c70-A jxw8-A   319 - 322 <=>  104 - 107   (GLU  405  - SER  408  <=> LEU  104  - PRO  107 )                          
  50: 6c70-A jxw8-A   354 - 357 <=>  108 - 111   (ALA  440  - ILE  443  <=> LEU  108  - ARG  111 )                          
  50: 6c70-A jxw8-A   364 - 388 <=>  113 - 137   (THR  450  - LYS  474  <=> PRO  113  - GLU  137 )                          
  51: 6c70-A jull-A    63 -  93 <=>   81 - 111   (ASP   65  - LYS   95  <=> LEU   81  - ALA  111 )                          
  51: 6c70-A jull-A    99 - 107 <=>  113 - 121   (LEU  101  - SER  109  <=> ALA  113  - ARG  121 )                          
  51: 6c70-A jull-A   120 - 130 <=>  137 - 147   (ALA  122  - LEU  132  <=> PRO  137  - GLY  147 )                          
  51: 6c70-A jull-A   190 - 193 <=>  174 - 177   (ALA  207  - ASN  210  <=> HIS  174  - ARG  177 )                          
  51: 6c70-A jull-A   196 - 200 <=>  186 - 190   (ASP  213  - CYS  217  <=> ILE  186  - LEU  190 )                          
  51: 6c70-A jull-A   254 - 257 <=>  194 - 197   (VAL  340  - VAL  343  <=> ARG  194  - GLY  197 )                          
  51: 6c70-A jull-A   259 - 286 <=>  198 - 225   (ASP  345  - VAL  372  <=> GLY  198  - ALA  225 )                          
  51: 6c70-A jull-A   287 - 290 <=>  228 - 231   (ASN  373  - ASN  376  <=> SER  228  - ARG  231 )                          
  52: 6c70-A jwsr-A    18 -  21 <=>   43 -  46   (GLN   20  - GLY   23  <=> PRO   43  - LEU   46 )                          
  52: 6c70-A jwsr-A    40 -  43 <=>   47 -  50   (CYS   42  - THR   45  <=> PRO   47  - PRO   50 )                          
  52: 6c70-A jwsr-A    45 -  63 <=>   51 -  69   (LEU   47  - ASP   65  <=> ARG   51  - ALA   69 )                          
  52: 6c70-A jwsr-A    64 -  92 <=>   73 - 101   (ASP   66  - SER   94  <=> THR   73  - GLY  101 )                          
  52: 6c70-A jwsr-A    95 -  98 <=>  102 - 105   (PHE   97  - THR  100  <=> ASN  102  - LEU  105 )                          
  52: 6c70-A jwsr-A   257 - 287 <=>  106 - 136   (VAL  343  - ASN  373  <=> PRO  106  - GLN  136 )                          
  53: 6c70-A jwsn-A    64 -  93 <=>    4 -  33   (ASP   66  - LYS   95  <=> VAL    4  - GLY   33 )                          
  53: 6c70-A jwsn-A   258 - 261 <=>   39 -  42   (GLY  344  - TYR  347  <=> HIS   39  - GLY   42 )                          
  53: 6c70-A jwsn-A   262 - 284 <=>   44 -  66   (GLY  348  - THR  370  <=> PHE   44  - VAL   66 )                          
  53: 6c70-A jwsn-A   285 - 290 <=>   68 -  73   (LYS  371  - ASN  376  <=> ARG   68  - ASP   73 )                          
  54: 6c70-A jv87-A    64 - 102 <=>   10 -  48   (ASP   66  - TRP  104  <=> LEU   10  - HIS   48 )                          
  54: 6c70-A jv87-A   249 - 260 <=>   49 -  60   (HIS  335  - ALA  346  <=> GLY   49  - ASP   60 )                          
  54: 6c70-A jv87-A   261 - 286 <=>   63 -  88   (TYR  347  - VAL  372  <=> HIS   63  - GLN   88 )                          
  54: 6c70-A jv87-A   287 - 290 <=>   91 -  94   (ASN  373  - ASN  376  <=> ASP   91  - THR   94 )                          
  55: 6c70-A jx0q-A    64 -  95 <=>  140 - 171   (ASP   66  - PHE   97  <=> GLU  140  - LYS  171 )                          
  55: 6c70-A jx0q-A   259 - 262 <=>  172 - 175   (ASP  345  - GLY  348  <=> ARG  172  - PRO  175 )                          
  55: 6c70-A jx0q-A   264 - 286 <=>  176 - 198   (ALA  350  - VAL  372  <=> THR  176  - LYS  198 )                          
  55: 6c70-A jx0q-A   287 - 290 <=>  201 - 204   (ASN  373  - ASN  376  <=> CYS  201  - VAL  204 )                          
  56: 6c70-A jvue-A    64 -  91 <=>    1 -  28   (ASP   66  - ARG   93  <=> MET    1  - ALA   28 )                          
  56: 6c70-A jvue-A   257 - 286 <=>   29 -  58   (VAL  343  - VAL  372  <=> GLY   29  - GLU   58 )                          
  56: 6c70-A jvue-A   287 - 290 <=>   61 -  64   (ASN  373  - ASN  376  <=> GLY   61  - ALA   64 )                          
  57: 6c70-A jx8l-A     5 -   9 <=>  114 - 118   (GLY    7  - ASP   11  <=> THR  114  - SER  118 )                          
  57: 6c70-A jx8l-A    66 -  94 <=>  230 - 258   (ASP   68  - ILE   96  <=> ASP  230  - ALA  258 )                          
  57: 6c70-A jx8l-A   260 - 286 <=>  271 - 297   (ALA  346  - VAL  372  <=> THR  271  - ARG  297 )                          
  57: 6c70-A jx8l-A   293 - 296 <=>  300 - 303   (ALA  379  - VAL  382  <=> GLY  300  - LEU  303 )                          
  57: 6c70-A jx8l-A   308 - 313 <=>  336 - 341   (PHE  394  - PHE  399  <=> ASP  336  - LEU  341 )                          
  57: 6c70-A jx8l-A   314 - 317 <=>  372 - 375   (GLY  400  - LEU  403  <=> ALA  372  - VAL  375 )                          
  57: 6c70-A jx8l-A   322 - 325 <=>  396 - 399   (SER  408  - MET  411  <=> SER  396  - TRP  399 )                          
  57: 6c70-A jx8l-A   333 - 338 <=>  404 - 409   (TRP  419  - GLU  424  <=> THR  404  - SER  409 )                          
  57: 6c70-A jx8l-A   346 - 349 <=>  411 - 414   (ILE  432  - GLN  435  <=> LEU  411  - VAL  414 )                          
  58: 6c70-A juis-A    63 - 101 <=>   29 -  67   (ASP   65  - ILE  103  <=> ARG   29  - ALA   67 )                          
  58: 6c70-A juis-A   102 - 110 <=>   69 -  77   (TRP  104  - LEU  112  <=> ILE   69  - ALA   77 )                          
  58: 6c70-A juis-A   214 - 217 <=>   91 -  94   (LYS  231  - MET  234  <=> ILE   91  - ALA   94 )                          
  58: 6c70-A juis-A   233 - 236 <=>  118 - 121   (GLU  319  - VAL  322  <=> PRO  118  - ASN  121 )                          
  58: 6c70-A juis-A   245 - 248 <=>  132 - 135   (GLU  331  - LYS  334  <=> ILE  132  - PRO  135 )                          
  58: 6c70-A juis-A   251 - 286 <=>  136 - 171   (VAL  337  - VAL  372  <=> PRO  136  - LEU  171 )                          
  58: 6c70-A juis-A   287 - 290 <=>  174 - 177   (ASN  373  - ASN  376  <=> LYS  174  - ARG  177 )                          
  59: 6c70-A jvqr-A    65 -  93 <=>   73 - 101   (VAL   67  - LYS   95  <=> LYS   73  - ARG  101 )                          
  59: 6c70-A jvqr-A    95 -  99 <=>  102 - 106   (PHE   97  - LEU  101  <=> ASN  102  - LEU  106 )                          
  59: 6c70-A jvqr-A   257 - 281 <=>  108 - 132   (VAL  343  - TYR  367  <=> HIS  108  - ILE  132 )                          
  59: 6c70-A jvqr-A   282 - 286 <=>  134 - 138   (GLN  368  - VAL  372  <=> ALA  134  - VAL  138 )                          
  59: 6c70-A jvqr-A   287 - 290 <=>  141 - 144   (ASN  373  - ASN  376  <=> LEU  141  - THR  144 )                          
  59: 6c70-A jvqr-A   308 - 316 <=>  212 - 220   (PHE  394  - ARG  402  <=> VAL  212  - ALA  220 )                          
  60: 6c70-A juzx-A    63 -  95 <=>  219 - 251   (ASP   65  - PHE   97  <=> ALA  219  - ALA  251 )                          
  60: 6c70-A juzx-A   259 - 284 <=>  253 - 278   (ASP  345  - THR  370  <=> THR  253  - ASP  278 )                          
  60: 6c70-A juzx-A   285 - 290 <=>  280 - 285   (LYS  371  - ASN  376  <=> LEU  280  - ASP  285 )                          
  61: 6c70-A jujv-A    62 -  94 <=>    9 -  41   (SER   64  - ILE   96  <=> THR    9  - ILE   41 )                          
  61: 6c70-A jujv-A    96 -  99 <=>   43 -  46   (TYR   98  - LEU  101  <=> ARG   43  - ASP   46 )                          
  61: 6c70-A jujv-A   102 - 105 <=>   57 -  60   (TRP  104  - PRO  107  <=> ARG   57  - ALA   60 )                          
  61: 6c70-A jujv-A   255 - 280 <=>   67 -  92   (THR  341  - ALA  366  <=> LEU   67  - GLY   92 )                          
  61: 6c70-A jujv-A   373 - 376 <=>   95 -  98   (VAL  459  - ALA  462  <=> ILE   95  - LEU   98 )                          
  62: 6c70-A jzlp-A    31 -  36 <=>   74 -  79   (GLY   33  - HIS   38  <=> PRO   74  - GLU   79 )                          
  62: 6c70-A jzlp-A    38 -  58 <=>   80 - 100   (ILE   40  - LEU   60  <=> ASN   80  - ALA  100 )                          
  62: 6c70-A jzlp-A    60 -  63 <=>  101 - 104   (MET   62  - ASP   65  <=> PRO  101  - LEU  104 )                          
  62: 6c70-A jzlp-A    64 -  67 <=>  106 - 109   (ASP   66  - ASP   69  <=> ASP  106  - PRO  109 )                          
  62: 6c70-A jzlp-A    69 -  94 <=>  110 - 135   (THR   71  - ILE   96  <=> VAL  110  - GLY  135 )                          
  62: 6c70-A jzlp-A   259 - 284 <=>  136 - 161   (ASP  345  - THR  370  <=> ASP  136  - ASN  161 )                          
  62: 6c70-A jzlp-A   285 - 290 <=>  163 - 168   (LYS  371  - ASN  376  <=> ILE  163  - GLU  168 )                          
  63: 6c70-A jzbn-A    64 -  92 <=>   41 -  69   (ASP   66  - SER   94  <=> ALA   41  - GLU   69 )                          
  63: 6c70-A jzbn-A   257 - 287 <=>   70 - 100   (VAL  343  - ASN  373  <=> GLY   70  - PRO  100 )                          
  63: 6c70-A jzbn-A   288 - 291 <=>  153 - 156   (GLY  374  - VAL  377  <=> THR  153  - ALA  156 )                          
  63: 6c70-A jzbn-A   300 - 303 <=>  161 - 164   (LEU  386  - THR  389  <=> PRO  161  - ILE  164 )                          
  63: 6c70-A jzbn-A   306 - 311 <=>  165 - 170   (GLN  392  - CYS  397  <=> ASN  165  - PRO  170 )                          
  64: 6c70-A jxpq-A    65 -  89 <=>    6 -  30   (VAL   67  - PRO   91  <=> ASP    6  - SER   30 )                          
  64: 6c70-A jxpq-A    91 - 102 <=>   31 -  42   (ARG   93  - TRP  104  <=> LEU   31  - LEU   42 )                          
  64: 6c70-A jxpq-A   246 - 286 <=>   44 -  84   (ARG  332  - VAL  372  <=> GLY   44  - LEU   84 )                          
  64: 6c70-A jxpq-A   287 - 290 <=>   87 -  90   (ASN  373  - ASN  376  <=> ASP   87  - VAL   90 )                          
  65: 6c70-A jupi-A     1 -   4 <=>   40 -  43   (PHE    3  - GLN    6  <=> ASP   40  - ASP   43 )                          
  65: 6c70-A jupi-A    31 -  38 <=>  202 - 209   (GLY   33  - ILE   40  <=> GLY  202  - LYS  209 )                          
  65: 6c70-A jupi-A    56 -  61 <=>  216 - 221   (VAL   58  - GLU   63  <=> ASP  216  - ARG  221 )                          
  65: 6c70-A jupi-A    64 -  95 <=>  452 - 483   (ASP   66  - PHE   97  <=> ALA  452  - VAL  483 )                          
  65: 6c70-A jupi-A   256 - 281 <=>  484 - 509   (ALA  342  - TYR  367  <=> ASP  484  - ILE  509 )                          
  65: 6c70-A jupi-A   283 - 289 <=>  510 - 516   (ALA  369  - VAL  375  <=> PRO  510  - THR  516 )                          
  66: 6c70-A jzu6-A    63 -  67 <=>  409 - 413   (ASP   65  - ASP   69  <=> ILE  409  - THR  413 )                          
  66: 6c70-A jzu6-A    69 -  95 <=>  414 - 440   (THR   71  - PHE   97  <=> ALA  414  - ASP  440 )                          
  66: 6c70-A jzu6-A   259 - 285 <=>  442 - 468   (ASP  345  - LYS  371  <=> GLU  442  - GLY  468 )                          
  66: 6c70-A jzu6-A   286 - 290 <=>  470 - 474   (VAL  372  - ASN  376  <=> LEU  470  - ALA  474 )                          
  66: 6c70-A jzu6-A   329 - 337 <=>  746 - 754   (TYR  415  - SER  423  <=> VAL  746  - ILE  754 )                          
  67: 6c70-A jvp3-A    63 -  66 <=>  171 - 174   (ASP   65  - ASP   68  <=> ASP  171  - LEU  174 )                          
  67: 6c70-A jvp3-A    68 -  99 <=>  175 - 206   (LEU   70  - LEU  101  <=> SER  175  - LEU  206 )                          
  67: 6c70-A jvp3-A   259 - 263 <=>  209 - 213   (ASP  345  - VAL  349  <=> SER  209  - TRP  213 )                          
  67: 6c70-A jvp3-A   264 - 285 <=>  215 - 236   (ALA  350  - LYS  371  <=> VAL  215  - ARG  236 )                          
  67: 6c70-A jvp3-A   320 - 330 <=>  380 - 390   (GLU  406  - SER  416  <=> SER  380  - GLY  390 )                          
  67: 6c70-A jvp3-A   331 - 334 <=>  392 - 395   (CYS  417  - TYR  420  <=> GLU  392  - ARG  395 )                          
  68: 6c70-A ju2g-A    63 -  89 <=>  189 - 215   (ASP   65  - PRO   91  <=> ASN  189  - HIS  215 )                          
  68: 6c70-A ju2g-A    91 -  94 <=>  216 - 219   (ARG   93  - ILE   96  <=> ARG  216  - LEU  219 )                          
  68: 6c70-A ju2g-A   257 - 284 <=>  220 - 247   (VAL  343  - THR  370  <=> ALA  220  - GLY  247 )                          
  68: 6c70-A ju2g-A   285 - 290 <=>  249 - 254   (LYS  371  - ASN  376  <=> LEU  249  - ASP  254 )                          
  69: 6c70-A jz2h-A    63 -  88 <=>  301 - 326   (ASP   65  - PHE   90  <=> ALA  301  - ARG  326 )                          
  69: 6c70-A jz2h-A    90 -  94 <=>  327 - 331   (VAL   92  - ILE   96  <=> ARG  327  - GLU  331 )                          
  69: 6c70-A jz2h-A   259 - 288 <=>  332 - 361   (ASP  345  - GLY  374  <=> GLU  332  - GLU  361 )                          
  69: 6c70-A jz2h-A   304 - 312 <=>  372 - 380   (LEU  390  - ILE  398  <=> LEU  372  - THR  380 )                          
  69: 6c70-A jz2h-A   314 - 317 <=>  381 - 384   (GLY  400  - LEU  403  <=> VAL  381  - ALA  384 )                          
  69: 6c70-A jz2h-A   319 - 322 <=>  423 - 426   (GLU  405  - SER  408  <=> SER  423  - ASN  426 )                          
  69: 6c70-A jz2h-A   361 - 364 <=>  462 - 465   (LYS  447  - THR  450  <=> ARG  462  - LEU  465 )                          
  70: 6c70-A judl-A    63 -  89 <=>    3 -  29   (ASP   65  - PRO   91  <=> ASP    3  - LEU   29 )                          
  70: 6c70-A judl-A    91 - 105 <=>   30 -  44   (ARG   93  - PRO  107  <=> LEU   30  - TRP   44 )                          
  70: 6c70-A judl-A   246 - 286 <=>   45 -  85   (ARG  332  - VAL  372  <=> ASP   45  - GLY   85 )                          
  70: 6c70-A judl-A   287 - 290 <=>   88 -  91   (ASN  373  - ASN  376  <=> VAL   88  - ASN   91 )                          
  71: 6c70-A jwwj-A    64 -  93 <=>    7 -  36   (ASP   66  - LYS   95  <=> GLU    7  - SER   36 )                          
  71: 6c70-A jwwj-A    96 -  99 <=>   37 -  40   (TYR   98  - LEU  101  <=> GLY   37  - GLY   40 )                          
  71: 6c70-A jwwj-A   255 - 285 <=>   41 -  71   (THR  341  - LYS  371  <=> ASP   41  - LEU   71 )                          
  71: 6c70-A jwwj-A   286 - 290 <=>   74 -  78   (VAL  372  - ASN  376  <=> THR   74  - TYR   78 )                          
  72: 6c70-A jv9a-A     1 -   4 <=>   23 -  26   (PHE    3  - GLN    6  <=> ARG   23  - HIS   26 )                          
  72: 6c70-A jv9a-A     7 -  17 <=>   29 -  39   (VAL    9  - MET   19  <=> GLU   29  - ALA   39 )                          
  72: 6c70-A jv9a-A    64 -  88 <=>  122 - 146   (ASP   66  - PHE   90  <=> ASP  122  - ALA  146 )                          
  72: 6c70-A jv9a-A    90 -  95 <=>  147 - 152   (VAL   92  - PHE   97  <=> SER  147  - ASP  152 )                          
  72: 6c70-A jv9a-A   258 - 286 <=>  153 - 181   (GLY  344  - VAL  372  <=> GLN  153  - GLU  181 )                          
  72: 6c70-A jv9a-A   385 - 388 <=>  184 - 187   (VAL  471  - LYS  474  <=> PRO  184  - LEU  187 )                          
  73: 6c70-A jwvf-A    48 -  51 <=>    4 -   7   (LEU   50  - TYR   53  <=> ASP    4  - LEU    7 )                          
  73: 6c70-A jwvf-A    75 -  91 <=>    8 -  24   (MET   77  - ARG   93  <=> ILE    8  - LYS   24 )                          
  73: 6c70-A jwvf-A    95 - 103 <=>   25 -  33   (PHE   97  - ASN  105  <=> SER   25  - ASP   33 )                          
  73: 6c70-A jwvf-A   104 - 110 <=>   35 -  41   (ASN  106  - LEU  112  <=> ASP   35  - ASP   41 )                          
  73: 6c70-A jwvf-A   121 - 141 <=>   80 - 100   (LEU  123  - VAL  143  <=> VAL   80  - ASP  100 )                          
  73: 6c70-A jwvf-A   186 - 211 <=>  102 - 127   (VAL  203  - GLN  228  <=> THR  102  - ILE  127 )                          
  73: 6c70-A jwvf-A   213 - 216 <=>  131 - 134   (LEU  230  - ILE  233  <=> GLU  131  - PRO  134 )                          
  73: 6c70-A jwvf-A   247 - 258 <=>  182 - 193   (HIS  333  - GLY  344  <=> GLN  182  - VAL  193 )                          
  73: 6c70-A jwvf-A   260 - 279 <=>  194 - 213   (ALA  346  - LEU  365  <=> THR  194  - THR  213 )                          
  73: 6c70-A jwvf-A   282 - 285 <=>  214 - 217   (GLN  368  - LYS  371  <=> MET  214  - ALA  217 )                          
  73: 6c70-A jwvf-A   326 - 333 <=>  241 - 248   (GLU  412  - TRP  419  <=> HIS  241  - LEU  248 )                          
  73: 6c70-A jwvf-A   366 - 379 <=>  270 - 283   (SER  452  - THR  465  <=> GLY  270  - LEU  283 )                          
  74: 6c70-A juc9-A    63 -  91 <=>   90 - 118   (ASP   65  - ARG   93  <=> ASP   90  - ILE  118 )                          
  74: 6c70-A juc9-A    94 -  97 <=>  119 - 122   (ILE   96  - LYS   99  <=> ALA  119  - ARG  122 )                          
  74: 6c70-A juc9-A   100 - 103 <=>  124 - 127   (ALA  102  - ASN  105  <=> SER  124  - MET  127 )                          
  74: 6c70-A juc9-A   119 - 130 <=>  139 - 150   (HIS  121  - LEU  132  <=> ARG  139  - GLY  150 )                          
  74: 6c70-A juc9-A   242 - 245 <=>  157 - 160   (TYR  328  - GLU  331  <=> ASP  157  - ALA  160 )                          
  74: 6c70-A juc9-A   252 - 257 <=>  164 - 169   (ARG  338  - VAL  343  <=> THR  164  - ARG  169 )                          
  74: 6c70-A juc9-A   262 - 286 <=>  198 - 222   (GLY  348  - VAL  372  <=> HIS  198  - LEU  222 )                          
  74: 6c70-A juc9-A   287 - 290 <=>  225 - 228   (ASN  373  - ASN  376  <=> ALA  225  - LEU  228 )                          
  75: 6c70-A jx2n-A     4 -   7 <=>    1 -   4   (GLN    6  - VAL    9  <=> MET    1  - ASP    4 )                          
  75: 6c70-A jx2n-A    14 -  17 <=>    7 -  10   (ILE   16  - MET   19  <=> ALA    7  - HIS   10 )                          
  75: 6c70-A jx2n-A    58 -  61 <=>   35 -  38   (LEU   60  - GLU   63  <=> LEU   35  - TRP   38 )                          
  75: 6c70-A jx2n-A    62 -  65 <=>   44 -  47   (SER   64  - VAL   67  <=> LEU   44  - THR   47 )                          
  75: 6c70-A jx2n-A    70 -  81 <=>   67 -  78   (ALA   72  - PRO   83  <=> GLY   67  - ALA   78 )                          
  75: 6c70-A jx2n-A   265 - 291 <=>   80 - 106   (LEU  351  - VAL  377  <=> GLY   80  - PHE  106 )                          
  75: 6c70-A jx2n-A   292 - 310 <=>  111 - 129   (TYR  378  - PHE  396  <=> GLY  111  - GLY  129 )                          
  75: 6c70-A jx2n-A   360 - 363 <=>  139 - 142   (ALA  446  - PHE  449  <=> VAL  139  - LEU  142 )                          
  75: 6c70-A jx2n-A   364 - 388 <=>  144 - 168   (THR  450  - LYS  474  <=> ASN  144  - ARG  168 )                          
  76: 6c70-A jwer-A     3 -  11 <=>   27 -  35   (HIS    5  - LEU   13  <=> TYR   27  - ASP   35 )                          
  76: 6c70-A jwer-A    64 -  95 <=>  121 - 152   (ASP   66  - PHE   97  <=> ARG  121  - ILE  152 )                          
  76: 6c70-A jwer-A   256 - 259 <=>  153 - 156   (ALA  342  - ASP  345  <=> PRO  153  - VAL  156 )                          
  76: 6c70-A jwer-A   261 - 285 <=>  157 - 181   (TYR  347  - LYS  371  <=> LEU  157  - ILE  181 )                          
  76: 6c70-A jwer-A   286 - 289 <=>  186 - 189   (VAL  372  - VAL  375  <=> LEU  186  - ALA  189 )                          
  77: 6c70-A jx15-A    64 -  88 <=>    6 -  30   (ASP   66  - PHE   90  <=> ALA    6  - HIS   30 )                          
  77: 6c70-A jx15-A    89 -  92 <=>   32 -  35   (PRO   91  - SER   94  <=> ALA   32  - PRO   35 )                          
  77: 6c70-A jx15-A   261 - 286 <=>   38 -  63   (TYR  347  - VAL  372  <=> PRO   38  - GLY   63 )                          
  77: 6c70-A jx15-A   292 - 299 <=>   65 -  72   (TYR  378  - TYR  385  <=> PRO   65  - CYS   72 )                          
  77: 6c70-A jx15-A   382 - 388 <=>   99 - 105   (MET  468  - LYS  474  <=> LEU   99  - GLU  105 )                          
  78: 6c70-A jvmo-A    63 - 102 <=>    1 -  40   (ASP   65  - TRP  104  <=> MET    1  - ARG   40 )                          
  78: 6c70-A jvmo-A   252 - 282 <=>   43 -  73   (ARG  338  - GLN  368  <=> GLN   43  - TYR   73 )                          
  79: 6c70-A jwu0-A    63 -  92 <=>   35 -  64   (ASP   65  - SER   94  <=> ARG   35  - VAL   64 )                          
  79: 6c70-A jwu0-A    95 -  98 <=>   65 -  68   (PHE   97  - THR  100  <=> LYS   65  - GLY   68 )                          
  79: 6c70-A jwu0-A   259 - 281 <=>   69 -  91   (ASP  345  - TYR  367  <=> PHE   69  - GLY   91 )                          
  79: 6c70-A jwu0-A   382 - 386 <=>   93 -  97   (MET  468  - GLN  472  <=> LYS   93  - LYS   97 )                          
  80: 6c70-A jzme-A    63 -  94 <=>    1 -  32   (ASP   65  - ILE   96  <=> MET    1  - SER   32 )                          
  80: 6c70-A jzme-A    96 -  99 <=>   38 -  41   (TYR   98  - LEU  101  <=> TRP   38  - ARG   41 )                          
  80: 6c70-A jzme-A   102 - 105 <=>   45 -  48   (TRP  104  - PRO  107  <=> GLU   45  - ALA   48 )                          
  80: 6c70-A jzme-A   256 - 259 <=>   55 -  58   (ALA  342  - ASP  345  <=> PRO   55  - PHE   58 )                          
  80: 6c70-A jzme-A   261 - 277 <=>   59 -  75   (TYR  347  - THR  363  <=> TRP   59  - ALA   75 )                          
  80: 6c70-A jzme-A   281 - 284 <=>   87 -  90   (TYR  367  - THR  370  <=> ALA   87  - GLY   90 )                          
  80: 6c70-A jzme-A   296 - 314 <=>   92 - 110   (VAL  382  - GLY  400  <=> ALA   92  - THR  110 )                          
  80: 6c70-A jzme-A   317 - 320 <=>  111 - 114   (LEU  403  - GLU  406  <=> GLY  111  - PRO  114 )                          
  80: 6c70-A jzme-A   323 - 326 <=>  115 - 118   (SER  409  - GLU  412  <=> ALA  115  - ALA  118 )                          
  80: 6c70-A jzme-A   329 - 335 <=>  119 - 125   (TYR  415  - ASP  421  <=> GLN  119  - ILE  125 )                          
  81: 6c70-A jv44-A    44 -  61 <=>  942 - 959   (LEU   46  - GLU   63  <=> SER  942  - HIS  959 )                          
  81: 6c70-A jv44-A    62 -  65 <=>  962 - 965   (SER   64  - VAL   67  <=> VAL  962  - PRO  965 )                          
  81: 6c70-A jv44-A    66 -  83 <=>  968 - 985   (ASP   68  - VAL   85  <=> PRO  968  - GLY  985 )                          
  81: 6c70-A jv44-A   267 - 284 <=>  986 -1003   (LEU  353  - THR  370  <=> ASP  986  - ARG 1003 )                          
  81: 6c70-A jv44-A   285 - 288 <=> 1005 -1008   (LYS  371  - GLY  374  <=> LEU 1005  - ASP 1008 )                          
  81: 6c70-A jv44-A   290 - 306 <=> 1009 -1025   (ASN  376  - GLN  392  <=> HIS 1009  - ARG 1025 )                          
  81: 6c70-A jv44-A   309 - 312 <=> 1026 -1029   (LEU  395  - ILE  398  <=> LEU 1026  - GLU 1029 )                          
  82: 6c70-A jwhx-A    62 -  78 <=>   23 -  39   (SER   64  - PHE   80  <=> VAL   23  - ILE   39 )                          
  82: 6c70-A jwhx-A    79 - 102 <=>   41 -  64   (LEU   81  - TRP  104  <=> VAL   41  - LEU   64 )                          
  82: 6c70-A jwhx-A   103 - 106 <=>  148 - 151   (ASN  105  - ASN  108  <=> VAL  148  - ARG  151 )                          
  82: 6c70-A jwhx-A   108 - 112 <=>  153 - 157   (HIS  110  - ALA  114  <=> THR  153  - VAL  157 )                          
  82: 6c70-A jwhx-A   252 - 255 <=>  164 - 167   (ARG  338  - THR  341  <=> ARG  164  - PRO  167 )                          
  82: 6c70-A jwhx-A   257 - 262 <=>  168 - 173   (VAL  343  - GLY  348  <=> THR  168  - ASP  173 )                          
  82: 6c70-A jwhx-A   263 - 284 <=>  175 - 196   (VAL  349  - THR  370  <=> LEU  175  - ALA  196 )                          
  82: 6c70-A jwhx-A   285 - 288 <=>  199 - 202   (LYS  371  - GLY  374  <=> ARG  199  - LEU  202 )                          
  83: 6c70-A jzpr-A    64 - 102 <=>   10 -  48   (ASP   66  - TRP  104  <=> VAL   10  - VAL   48 )                          
  83: 6c70-A jzpr-A   250 - 259 <=>   49 -  58   (VAL  336  - ASP  345  <=> GLY   49  - ALA   58 )                          
  83: 6c70-A jzpr-A   261 - 283 <=>   59 -  81   (TYR  347  - ALA  369  <=> HIS   59  - LYS   81 )                          
  83: 6c70-A jzpr-A   284 - 287 <=>   83 -  86   (THR  370  - ASN  373  <=> ALA   83  - SER   86 )                          
  83: 6c70-A jzpr-A   288 - 291 <=>   89 -  92   (GLY  374  - VAL  377  <=> ASN   89  - THR   92 )                          
  84: 6c70-A juif-A    75 -  91 <=>   23 -  39   (MET   77  - ARG   93  <=> GLY   23  - ARG   39 )                          
  84: 6c70-A juif-A    95 - 103 <=>   40 -  48   (PHE   97  - ASN  105  <=> ALA   40  - ASN   48 )                          
  84: 6c70-A juif-A   104 - 110 <=>   50 -  56   (ASN  106  - LEU  112  <=> ASP   50  - GLY   56 )                          
  84: 6c70-A juif-A   120 - 141 <=>   94 - 115   (ALA  122  - VAL  143  <=> SER   94  - GLN  115 )                          
  84: 6c70-A juif-A   184 - 212 <=>  116 - 144   (TYR  201  - HIS  229  <=> ASN  116  - ASN  144 )                          
  84: 6c70-A juif-A   213 - 216 <=>  146 - 149   (LEU  230  - ILE  233  <=> SER  146  - ARG  149 )                          
  84: 6c70-A juif-A   247 - 258 <=>  200 - 211   (HIS  333  - GLY  344  <=> GLN  200  - VAL  211 )                          
  84: 6c70-A juif-A   260 - 280 <=>  212 - 232   (ALA  346  - ALA  366  <=> LEU  212  - ARG  232 )                          
  84: 6c70-A juif-A   283 - 286 <=>  233 - 236   (ALA  369  - VAL  372  <=> GLY  233  - VAL  236 )                          
  84: 6c70-A juif-A   326 - 333 <=>  258 - 265   (GLU  412  - TRP  419  <=> PRO  258  - GLY  265 )                          
  84: 6c70-A juif-A   366 - 378 <=>  288 - 300   (SER  452  - VAL  464  <=> ALA  288  - GLY  300 )                          
  85: 6c70-A jwog-A    64 -  93 <=>   14 -  43   (ASP   66  - LYS   95  <=> ALA   14  - SER   43 )                          
  85: 6c70-A jwog-A    95 -  98 <=>   44 -  47   (PHE   97  - THR  100  <=> LEU   44  - PRO   47 )                          
  85: 6c70-A jwog-A   255 - 286 <=>   48 -  79   (THR  341  - VAL  372  <=> ILE   48  - ARG   79 )                          
  85: 6c70-A jwog-A   287 - 290 <=>   82 -  85   (ASN  373  - ASN  376  <=> ALA   82  - ILE   85 )                          
  86: 6c70-A jw89-A    67 -  89 <=>    1 -  23   (ASP   69  - PRO   91  <=> MET    1  - ALA   23 )                          
  86: 6c70-A jw89-A    92 -  95 <=>   24 -  27   (SER   94  - PHE   97  <=> GLU   24  - THR   27 )                          
  86: 6c70-A jw89-A   258 - 281 <=>   28 -  51   (GLY  344  - TYR  367  <=> GLU   28  - PRO   51 )                          
  86: 6c70-A jw89-A   384 - 387 <=>   53 -  56   (LEU  470  - LEU  473  <=> SER   53  - GLU   56 )                          
  87: 6c70-A jylp-A     1 -  14 <=>   23 -  36   (PHE    3  - ILE   16  <=> ARG   23  - ALA   36 )                          
  87: 6c70-A jylp-A    64 -  95 <=>  122 - 153   (ASP   66  - PHE   97  <=> ASP  122  - VAL  153 )                          
  87: 6c70-A jylp-A   256 - 259 <=>  154 - 157   (ALA  342  - ASP  345  <=> PRO  154  - TYR  157 )                          
  87: 6c70-A jylp-A   261 - 283 <=>  158 - 180   (TYR  347  - ALA  369  <=> THR  158  - ASP  180 )                          
  87: 6c70-A jylp-A   284 - 287 <=>  182 - 185   (THR  370  - ASN  373  <=> LEU  182  - GLY  185 )                          
  87: 6c70-A jylp-A   322 - 325 <=>  223 - 226   (SER  408  - MET  411  <=> GLY  223  - GLY  226 )                          
  87: 6c70-A jylp-A   328 - 331 <=>  227 - 230   (ALA  414  - CYS  417  <=> THR  227  - PRO  230 )                          
  88: 6c70-A jxoy-A    64 -  71 <=>  391 - 398   (ASP   66  - ASN   73  <=> ARG  391  - ASP  398 )                          
  88: 6c70-A jxoy-A    72 -  88 <=>  400 - 416   (THR   74  - PHE   90  <=> VAL  400  - GLN  416 )                          
  88: 6c70-A jxoy-A    90 -  94 <=>  417 - 421   (VAL   92  - ILE   96  <=> ARG  417  - PRO  421 )                          
  88: 6c70-A jxoy-A   259 - 285 <=>  422 - 448   (ASP  345  - LYS  371  <=> GLU  422  - LEU  448 )                          
  88: 6c70-A jxoy-A   286 - 290 <=>  450 - 454   (VAL  372  - ASN  376  <=> SER  450  - ALA  454 )                          
  88: 6c70-A jxoy-A   311 - 314 <=>  510 - 513   (CYS  397  - GLY  400  <=> ARG  510  - ALA  513 )                          
  88: 6c70-A jxoy-A   319 - 322 <=>  537 - 540   (GLU  405  - SER  408  <=> GLY  537  - ALA  540 )                          
  88: 6c70-A jxoy-A   353 - 356 <=>  541 - 544   (LYS  439  - SER  442  <=> GLU  541  - ARG  544 )                          
  89: 6c70-A jyqt-A    66 -  94 <=>    1 -  29   (ASP   68  - ILE   96  <=> MET    1  - SER   29 )                          
  89: 6c70-A jyqt-A   187 - 197 <=>   46 -  56   (ILE  204  - VAL  214  <=> VAL   46  - LYS   56 )                          
  89: 6c70-A jyqt-A   253 - 258 <=>   67 -  72   (LEU  339  - GLY  344  <=> LEU   67  - LEU   72 )                          
  89: 6c70-A jyqt-A   261 - 283 <=>   73 -  95   (TYR  347  - ALA  369  <=> ASP   73  - GLN   95 )                          
  89: 6c70-A jyqt-A   285 - 289 <=>   96 - 100   (LYS  371  - VAL  375  <=> PRO   96  - VAL  100 )                          
  90: 6c70-A jyl1-A    36 -  59 <=>    6 -  29   (HIS   38  - MET   61  <=> PRO    6  - ARG   29 )                          
  90: 6c70-A jyl1-A    68 -  87 <=>   31 -  50   (LEU   70  - TYR   89  <=> SER   31  - LEU   50 )                          
  90: 6c70-A jyl1-A   276 - 279 <=>   77 -  80   (LEU  362  - LEU  365  <=> PHE   77  - GLY   80 )                          
  90: 6c70-A jyl1-A   281 - 323 <=>   82 - 124   (TYR  367  - SER  409  <=> GLY   82  - ARG  124 )                          
  90: 6c70-A jyl1-A   352 - 356 <=>  127 - 131   (GLN  438  - SER  442  <=> ASP  127  - ASN  131 )                          
  90: 6c70-A jyl1-A   364 - 388 <=>  134 - 158   (THR  450  - LYS  474  <=> GLY  134  - HIS  158 )                          
  91: 6c70-A jui1-A    34 -  37 <=>    1 -   4   (PHE   36  - ARG   39  <=> MET    1  - SER    4 )                          
  91: 6c70-A jui1-A    40 -  43 <=>    5 -   8   (CYS   42  - THR   45  <=> ALA    5  - ARG    8 )                          
  91: 6c70-A jui1-A    60 -  65 <=>   57 -  62   (MET   62  - VAL   67  <=> TRP   57  - GLY   62 )                          
  91: 6c70-A jui1-A    66 -  95 <=>   64 -  93   (ASP   68  - PHE   97  <=> SER   64  - GLY   93 )                          
  91: 6c70-A jui1-A   259 - 283 <=>   95 - 119   (ASP  345  - ALA  369  <=> PRO   95  - ARG  119 )                          
  91: 6c70-A jui1-A   284 - 289 <=>  121 - 126   (THR  370  - VAL  375  <=> LEU  121  - LEU  126 )                          
  91: 6c70-A jui1-A   315 - 318 <=>  271 - 274   (ASN  401  - ILE  404  <=> ALA  271  - PHE  274 )                          
  91: 6c70-A jui1-A   355 - 358 <=>  276 - 279   (MET  441  - SER  444  <=> ALA  276  - ASN  279 )                          
  91: 6c70-A jui1-A   366 - 370 <=>  435 - 439   (SER  452  - PHE  456  <=> SER  435  - ALA  439 )                          
  91: 6c70-A jui1-A   372 - 375 <=>  441 - 444   (SER  458  - GLY  461  <=> ILE  441  - LEU  444 )                          
  91: 6c70-A jui1-A   376 - 387 <=>  458 - 469   (ALA  462  - LEU  473  <=> HIS  458  - THR  469 )                          
  92: 6c70-A jzmo-A    63 -  68 <=>   14 -  19   (ASP   65  - LEU   70  <=> PRO   14  - MET   19 )                          
  92: 6c70-A jzmo-A    70 -  90 <=>   20 -  40   (ALA   72  - VAL   92  <=> LYS   20  - MET   40 )                          
  92: 6c70-A jzmo-A    92 -  95 <=>   41 -  44   (SER   94  - PHE   97  <=> GLY   41  - LEU   44 )                          
  92: 6c70-A jzmo-A   259 - 263 <=>   46 -  50   (ASP  345  - VAL  349  <=> ALA   46  - SER   50 )                          
  92: 6c70-A jzmo-A   265 - 286 <=>   51 -  72   (LEU  351  - VAL  372  <=> MET   51  - THR   72 )                          
  92: 6c70-A jzmo-A   287 - 290 <=>   74 -  77   (ASN  373  - ASN  376  <=> LYS   74  - VAL   77 )                          
  93: 6c70-A jzpl-A    64 -  94 <=>   13 -  43   (ASP   66  - ILE   96  <=> GLY   13  - GLU   43 )                          
  93: 6c70-A jzpl-A    96 -  99 <=>   44 -  47   (TYR   98  - LEU  101  <=> PRO   44  - TYR   47 )                          
  93: 6c70-A jzpl-A   260 - 281 <=>   52 -  73   (ALA  346  - TYR  367  <=> GLU   52  - ALA   73 )                          
  93: 6c70-A jzpl-A   283 - 289 <=>   74 -  80   (ALA  369  - VAL  375  <=> THR   74  - ARG   80 )                          
  94: 6c70-A jyjj-A    64 -  94 <=>    1 -  31   (ASP   66  - ILE   96  <=> MET    1  - HIS   31 )                          
  94: 6c70-A jyjj-A    96 -  99 <=>   32 -  35   (TYR   98  - LEU  101  <=> ARG   32  - GLN   35 )                          
  94: 6c70-A jyjj-A   200 - 204 <=>   38 -  42   (CYS  217  - LEU  221  <=> GLY   38  - TRP   42 )                          
  94: 6c70-A jyjj-A   254 - 287 <=>   44 -  77   (VAL  340  - ASN  373  <=> PRO   44  - GLY   77 )                          
  95: 6c70-A jzp1-A    63 -  89 <=>  108 - 134   (ASP   65  - PRO   91  <=> GLU  108  - LYS  134 )                          
  95: 6c70-A jzp1-A    91 -  99 <=>  135 - 143   (ARG   93  - LEU  101  <=> ALA  135  - GLN  143 )                          
  95: 6c70-A jzp1-A   100 - 103 <=>  148 - 151   (ALA  102  - ASN  105  <=> ALA  148  - ASP  151 )                          
  95: 6c70-A jzp1-A   254 - 285 <=>  154 - 185   (VAL  340  - LYS  371  <=> GLY  154  - VAL  185 )                          
  96: 6c70-A jzch-A    63 -  66 <=>   14 -  17   (ASP   65  - ASP   68  <=> GLN   14  - THR   17 )                          
  96: 6c70-A jzch-A    68 -  88 <=>   18 -  38   (LEU   70  - PHE   90  <=> TRP   18  - ALA   38 )                          
  96: 6c70-A jzch-A    90 - 106 <=>   39 -  55   (VAL   92  - ASN  108  <=> TYR   39  - ARG   55 )                          
  96: 6c70-A jzch-A   249 - 282 <=>   57 -  90   (HIS  335  - GLN  368  <=> CYS   57  - GLN   90 )                          
  96: 6c70-A jzch-A   291 - 295 <=>   96 - 100   (VAL  377  - THR  381  <=> TYR   96  - VAL  100 )                          
  96: 6c70-A jzch-A   312 - 322 <=>  113 - 123   (ILE  398  - SER  408  <=> VAL  113  - PRO  123 )                          
  97: 6c70-A jxvr-A    63 -  78 <=>  184 - 199   (ASP   65  - PHE   80  <=> ALA  184  - ASP  199 )                          
  97: 6c70-A jxvr-A    79 -  89 <=>  201 - 211   (LEU   81  - PRO   91  <=> ILE  201  - GLN  211 )                          
  97: 6c70-A jxvr-A    91 - 103 <=>  212 - 224   (ARG   93  - ASN  105  <=> SER  212  - PRO  224 )                          
  97: 6c70-A jxvr-A   259 - 284 <=>  234 - 259   (ASP  345  - THR  370  <=> SER  234  - GLY  259 )                          
  97: 6c70-A jxvr-A   295 - 298 <=>  260 - 263   (THR  381  - GLY  384  <=> GLU  260  - VAL  263 )                          
  97: 6c70-A jxvr-A   311 - 321 <=>  311 - 321   (CYS  397  - SER  407  <=> GLU  311  - PRO  321 )                          
  97: 6c70-A jxvr-A   323 - 326 <=>  343 - 346   (SER  409  - GLU  412  <=> PRO  343  - ALA  346 )                          
  97: 6c70-A jxvr-A   350 - 353 <=>  347 - 350   (GLN  436  - LYS  439  <=> ILE  347  - ARG  350 )                          
  97: 6c70-A jxvr-A   361 - 364 <=>  354 - 357   (LYS  447  - THR  450  <=> ASN  354  - PRO  357 )                          
  97: 6c70-A jxvr-A   368 - 371 <=>  360 - 363   (ASP  454  - ALA  457  <=> GLY  360  - ASN  363 )                          
  98: 6c70-A jxpn-A    63 -  92 <=>   27 -  56   (ASP   65  - SER   94  <=> VAL   27  - ASP   56 )                          
  98: 6c70-A jxpn-A    93 - 102 <=>   59 -  68   (LYS   95  - TRP  104  <=> GLY   59  - GLY   68 )                          
  98: 6c70-A jxpn-A   252 - 255 <=>   71 -  74   (ARG  338  - THR  341  <=> GLN   71  - SER   74 )                          
  98: 6c70-A jxpn-A   258 - 261 <=>   78 -  81   (GLY  344  - TYR  347  <=> TYR   78  - SER   81 )                          
  98: 6c70-A jxpn-A   262 - 286 <=>   83 - 107   (GLY  348  - VAL  372  <=> LEU   83  - ASN  107 )                          
  98: 6c70-A jxpn-A   304 - 311 <=>  115 - 122   (LEU  390  - CYS  397  <=> GLY  115  - LYS  122 )                          
  98: 6c70-A jxpn-A   366 - 369 <=>  176 - 179   (SER  452  - LEU  455  <=> GLN  176  - VAL  179 )                          
  99: 6c70-A jy08-A    63 -  79 <=>   11 -  27   (ASP   65  - LEU   81  <=> ALA   11  - VAL   27 )                          
  99: 6c70-A jy08-A    80 -  94 <=>   29 -  43   (HIS   82  - ILE   96  <=> ILE   29  - ALA   43 )                          
  99: 6c70-A jy08-A    96 -  99 <=>   44 -  47   (TYR   98  - LEU  101  <=> GLY   44  - LEU   47 )                          
  99: 6c70-A jy08-A   258 - 280 <=>   50 -  72   (GLY  344  - ALA  366  <=> ALA   50  - SER   72 )                          
  99: 6c70-A jy08-A   380 - 386 <=>   73 -  79   (TYR  466  - GLN  472  <=> THR   73  - THR   79 )                          
 100: 6c70-A jtlr-A    63 -  99 <=>  186 - 222   (ASP   65  - LEU  101  <=> LEU  186  - PRO  222 )                          
 100: 6c70-A jtlr-A   256 - 291 <=>  224 - 259   (ALA  342  - VAL  377  <=> SER  224  - ASP  259 )                          
 100: 6c70-A jtlr-A   315 - 320 <=>  312 - 317   (ASN  401  - GLU  406  <=> ASN  312  - ALA  317 )                          
 100: 6c70-A jtlr-A   322 - 326 <=>  318 - 322   (SER  408  - GLU  412  <=> GLY  318  - ARG  322 )                          
 100: 6c70-A jtlr-A   366 - 373 <=>  350 - 357   (SER  452  - VAL  459  <=> SER  350  - GLY  357 )                          
 101: 6c70-A jxt3-A    63 -  89 <=>   12 -  38   (ASP   65  - PRO   91  <=> ALA   12  - ASP   38 )                          
 101: 6c70-A jxt3-A    91 -  94 <=>   39 -  42   (ARG   93  - ILE   96  <=> THR   39  - LEU   42 )                          
 101: 6c70-A jxt3-A   257 - 284 <=>   44 -  71   (VAL  343  - THR  370  <=> ALA   44  - GLY   71 )                          
 101: 6c70-A jxt3-A   384 - 387 <=>   72 -  75   (LEU  470  - LEU  473  <=> HIS   72  - ALA   75 )                          
 102: 6c70-A jzdm-A    62 -  95 <=>   88 - 121   (SER   64  - PHE   97  <=> ALA   88  - THR  121 )                          
 102: 6c70-A jzdm-A   258 - 284 <=>  122 - 148   (GLY  344  - THR  370  <=> PRO  122  - ARG  148 )                          
 102: 6c70-A jzdm-A   293 - 297 <=>  149 - 153   (ALA  379  - ILE  383  <=> TRP  149  - ARG  153 )                          
 103: 6c70-A jx7k-A    63 -  93 <=>   69 -  99   (ASP   65  - LYS   95  <=> VAL   69  - PRO   99 )                          
 103: 6c70-A jx7k-A   253 - 278 <=>  114 - 139   (LEU  339  - LEU  364  <=> ARG  114  - LEU  139 )                          
 103: 6c70-A jx7k-A   282 - 291 <=>  140 - 149   (GLN  368  - VAL  377  <=> ARG  140  - SER  149 )                          
 104: 6c70-A jx53-A    29 -  33 <=>   19 -  23   (SER   31  - LYS   35  <=> TYR   19  - ARG   23 )                          
 104: 6c70-A jx53-A    65 - 103 <=>  104 - 142   (VAL   67  - ASN  105  <=> ALA  104  - GLN  142 )                          
 104: 6c70-A jx53-A   249 - 260 <=>  144 - 155   (HIS  335  - ALA  346  <=> SER  144  - ARG  155 )                          
 104: 6c70-A jx53-A   261 - 279 <=>  158 - 176   (TYR  347  - LEU  365  <=> ILE  158  - ARG  176 )                          
 104: 6c70-A jx53-A   282 - 289 <=>  177 - 184   (GLN  368  - VAL  375  <=> PRO  177  - PRO  184 )                          
 105: 6c70-A jze0-A    65 - 102 <=>   31 -  68   (VAL   67  - TRP  104  <=> ASP   31  - GLU   68 )                          
 105: 6c70-A jze0-A   247 - 286 <=>   71 - 110   (HIS  333  - VAL  372  <=> GLY   71  - GLU  110 )                          
 105: 6c70-A jze0-A   287 - 290 <=>  113 - 116   (ASN  373  - ASN  376  <=> LYS  113  - VAL  116 )                          
 105: 6c70-A jze0-A   375 - 379 <=>  164 - 168   (GLY  461  - THR  465  <=> SER  164  - LYS  168 )                          
 106: 6c70-A ju9n-A    63 -  92 <=>    1 -  30   (ASP   65  - SER   94  <=> MET    1  - ALA   30 )                          
 106: 6c70-A ju9n-A    93 -  97 <=>   32 -  36   (LYS   95  - LYS   99  <=> GLY   32  - SER   36 )                          
 106: 6c70-A ju9n-A   259 - 286 <=>   38 -  65   (ASP  345  - VAL  372  <=> ALA   38  - ALA   65 )                          
 106: 6c70-A ju9n-A   287 - 290 <=>   67 -  70   (ASN  373  - ASN  376  <=> ARG   67  - ALA   70 )                          
 107: 6c70-A jujf-A    64 -  78 <=>   14 -  28   (ASP   66  - PHE   80  <=> ALA   14  - TRP   28 )                          
 107: 6c70-A jujf-A    79 -  96 <=>   30 -  47   (LEU   81  - TYR   98  <=> GLY   30  - ALA   47 )                          
 107: 6c70-A jujf-A   102 - 111 <=>   79 -  88   (TRP  104  - PHE  113  <=> GLY   79  - LEU   88 )                          
 107: 6c70-A jujf-A   119 - 124 <=>  100 - 105   (HIS  121  - THR  126  <=> THR  100  - LYS  105 )                          
 107: 6c70-A jujf-A   256 - 286 <=>  150 - 180   (ALA  342  - VAL  372  <=> ASP  150  - ALA  180 )                          
 107: 6c70-A jujf-A   287 - 290 <=>  183 - 186   (ASN  373  - ASN  376  <=> ALA  183  - GLY  186 )                          
 108: 6c70-A jufi-A    63 -  91 <=>    3 -  31   (ASP   65  - ARG   93  <=> ASP    3  - VAL   31 )                          
 108: 6c70-A jufi-A   258 - 290 <=>   32 -  64   (GLY  344  - ASN  376  <=> GLY   32  - ARG   64 )                          
 109: 6c70-A jwtj-A    57 -  60 <=>  173 - 176   (ASN   59  - MET   62  <=> ASN  173  - SER  176 )                          
 109: 6c70-A jwtj-A    62 -  92 <=>  180 - 210   (SER   64  - SER   94  <=> THR  180  - SER  210 )                          
 109: 6c70-A jwtj-A    95 -  98 <=>  211 - 214   (PHE   97  - THR  100  <=> ILE  211  - VAL  214 )                          
 109: 6c70-A jwtj-A   258 - 276 <=>  216 - 234   (GLY  344  - LEU  362  <=> GLU  216  - SER  234 )                          
 109: 6c70-A jwtj-A   278 - 287 <=>  235 - 244   (LEU  364  - ASN  373  <=> PRO  235  - MET  244 )                          
 109: 6c70-A jwtj-A   292 - 295 <=>  272 - 275   (TYR  378  - THR  381  <=> VAL  272  - HIS  275 )                          
 110: 6c70-A juss-A    58 -  62 <=>    9 -  13   (LEU   60  - SER   64  <=> ALA    9  - HIS   13 )                          
 110: 6c70-A juss-A    64 -  95 <=>   43 -  74   (ASP   66  - PHE   97  <=> ARG   43  - HIS   74 )                          
 110: 6c70-A juss-A   260 - 284 <=>   75 -  99   (ALA  346  - THR  370  <=> VAL   75  - VAL   99 )                          
 110: 6c70-A juss-A   285 - 288 <=>  101 - 104   (LYS  371  - GLY  374  <=> ILE  101  - MET  104 )                          
 111: 6c70-A ju6v-A    64 -  94 <=>   14 -  44   (ASP   66  - ILE   96  <=> LYS   14  - TRP   44 )                          
 111: 6c70-A ju6v-A   254 - 283 <=>   46 -  75   (VAL  340  - ALA  369  <=> GLY   46  - ASP   75 )                          
 111: 6c70-A ju6v-A   284 - 287 <=>   77 -  80   (THR  370  - ASN  373  <=> LEU   77  - ALA   80 )                          
 111: 6c70-A ju6v-A   288 - 291 <=>   83 -  86   (GLY  374  - VAL  377  <=> LYS   83  - ASP   86 )                          
 112: 6c70-A jv9b-A    66 -  94 <=>    2 -  30   (ASP   68  - ILE   96  <=> SER    2  - VAL   30 )                          
 112: 6c70-A jv9b-A   190 - 194 <=>   47 -  51   (ALA  207  - SER  211  <=> ALA   47  - PRO   51 )                          
 112: 6c70-A jv9b-A   196 - 201 <=>   53 -  58   (ASP  213  - SER  218  <=> ILE   53  - LYS   58 )                          
 112: 6c70-A jv9b-A   253 - 258 <=>   65 -  70   (LEU  339  - GLY  344  <=> ALA   65  - ILE   70 )                          
 112: 6c70-A jv9b-A   261 - 281 <=>   71 -  91   (TYR  347  - TYR  367  <=> ASP   71  - LEU   91 )                          
 113: 6c70-A jyae-A    14 -  21 <=>  110 - 117   (ILE   16  - GLY   23  <=> GLY  110  - VAL  117 )                          
 113: 6c70-A jyae-A    36 -  39 <=>  120 - 123   (HIS   38  - TYR   41  <=> TRP  120  - GLY  123 )                          
 113: 6c70-A jyae-A    45 -  58 <=>  138 - 151   (LEU   47  - LEU   60  <=> PRO  138  - PHE  151 )                          
 113: 6c70-A jyae-A    65 -  95 <=>  153 - 183   (VAL   67  - PHE   97  <=> PRO  153  - PRO  183 )                          
 113: 6c70-A jyae-A   256 - 282 <=>  184 - 210   (ALA  342  - GLN  368  <=> ASP  184  - VAL  210 )                          
 113: 6c70-A jyae-A   284 - 287 <=>  211 - 214   (THR  370  - ASN  373  <=> ARG  211  - ASP  214 )                          
 114: 6c70-A jzb1-A    47 -  62 <=>   58 -  73   (LEU   49  - SER   64  <=> PHE   58  - LEU   73 )                          
 114: 6c70-A jzb1-A    66 -  92 <=>   74 - 100   (ASP   68  - SER   94  <=> PRO   74  - ASP  100 )                          
 114: 6c70-A jzb1-A    95 -  98 <=>  101 - 104   (PHE   97  - THR  100  <=> ARG  101  - ALA  104 )                          
 114: 6c70-A jzb1-A   101 - 104 <=>  105 - 108   (ILE  103  - ASN  106  <=> MET  105  - ASN  108 )                          
 114: 6c70-A jzb1-A   256 - 286 <=>  112 - 142   (ALA  342  - VAL  372  <=> LEU  112  - ARG  142 )                          
 114: 6c70-A jzb1-A   287 - 290 <=>  145 - 148   (ASN  373  - ASN  376  <=> ARG  145  - THR  148 )                          
 115: 6c70-A jxq9-A    56 -  62 <=>  146 - 152   (VAL   58  - SER   64  <=> ALA  146  - LEU  152 )                          
 115: 6c70-A jxq9-A    64 -  91 <=>  171 - 198   (ASP   66  - ARG   93  <=> THR  171  - GLY  198 )                          
 115: 6c70-A jxq9-A   258 - 261 <=>  200 - 203   (GLY  344  - TYR  347  <=> THR  200  - ALA  203 )                          
 115: 6c70-A jxq9-A   262 - 288 <=>  205 - 231   (GLY  348  - GLY  374  <=> ALA  205  - PRO  231 )                          
 116: 6c70-A jtml-A    63 -  95 <=>   22 -  54   (ASP   65  - PHE   97  <=> GLN   22  - ASP   54 )                          
 116: 6c70-A jtml-A   259 - 288 <=>   56 -  85   (ASP  345  - GLY  374  <=> GLU   56  - ARG   85 )                          
 117: 6c70-A juy7-A     2 -  10 <=>   15 -  23   (LYS    4  - LEU   12  <=> PRO   15  - GLN   23 )                          
 117: 6c70-A juy7-A    64 -  88 <=>  107 - 131   (ASP   66  - PHE   90  <=> GLN  107  - GLU  131 )                          
 117: 6c70-A juy7-A    90 -  93 <=>  132 - 135   (VAL   92  - LYS   95  <=> SER  132  - TRP  135 )                          
 117: 6c70-A juy7-A   253 - 288 <=>  138 - 173   (LEU  339  - GLY  374  <=> ASP  138  - GLN  173 )                          
 118: 6c70-A jw6f-A    63 -  93 <=>    3 -  33   (ASP   65  - LYS   95  <=> THR    3  - GLY   33 )                          
 118: 6c70-A jw6f-A   198 - 201 <=>   38 -  41   (LEU  215  - SER  218  <=> PRO   38  - THR   41 )                          
 118: 6c70-A jw6f-A   253 - 261 <=>   45 -  53   (LEU  339  - TYR  347  <=> HIS   45  - ALA   53 )                          
 118: 6c70-A jw6f-A   262 - 286 <=>   55 -  79   (GLY  348  - VAL  372  <=> ALA   55  - LEU   79 )                          
 118: 6c70-A jw6f-A   382 - 385 <=>   82 -  85   (MET  468  - VAL  471  <=> THR   82  - GLU   85 )                          
 119: 6c70-A jvck-A    63 -  94 <=>  149 - 180   (ASP   65  - ILE   96  <=> SER  149  - ASP  180 )                          
 119: 6c70-A jvck-A    96 -  99 <=>  182 - 185   (TYR   98  - LEU  101  <=> ALA  182  - GLU  185 )                          
 119: 6c70-A jvck-A   250 - 253 <=>  190 - 193   (VAL  336  - LEU  339  <=> LYS  190  - VAL  193 )                          
 119: 6c70-A jvck-A   255 - 260 <=>  195 - 200   (THR  341  - ALA  346  <=> ARG  195  - GLY  200 )                          
 119: 6c70-A jvck-A   261 - 284 <=>  202 - 225   (TYR  347  - THR  370  <=> GLU  202  - THR  225 )                          
 119: 6c70-A jvck-A   285 - 289 <=>  227 - 231   (LYS  371  - VAL  375  <=> THR  227  - PRO  231 )                          
 119: 6c70-A jvck-A   378 - 386 <=>  237 - 245   (VAL  464  - GLN  472  <=> ASP  237  - ILE  245 )                          
 120: 6c70-A jx0v-A    64 -  92 <=>  144 - 172   (ASP   66  - SER   94  <=> ALA  144  - ASN  172 )                          
 120: 6c70-A jx0v-A   259 - 286 <=>  174 - 201   (ASP  345  - VAL  372  <=> GLU  174  - GLY  201 )                          
 120: 6c70-A jx0v-A   295 - 298 <=>  203 - 206   (THR  381  - GLY  384  <=> LEU  203  - ARG  206 )                          
 120: 6c70-A jx0v-A   366 - 373 <=>  215 - 222   (SER  452  - VAL  459  <=> ASP  215  - GLY  222 )                          
 120: 6c70-A jx0v-A   375 - 378 <=>  251 - 254   (GLY  461  - VAL  464  <=> LEU  251  - LEU  254 )                          
 120: 6c70-A jx0v-A   381 - 386 <=>  320 - 325   (PHE  467  - GLN  472  <=> GLY  320  - ALA  325 )                          
 121: 6c70-A jvyu-A    63 -  95 <=>  252 - 284   (ASP   65  - PHE   97  <=> ASP  252  - ALA  284 )                          
 121: 6c70-A jvyu-A   259 - 275 <=>  287 - 303   (ASP  345  - THR  361  <=> VAL  287  - LEU  303 )                          
 121: 6c70-A jvyu-A   277 - 280 <=>  304 - 307   (THR  363  - ALA  366  <=> GLU  304  - ARG  307 )                          
 121: 6c70-A jvyu-A   283 - 286 <=>  308 - 311   (ALA  369  - VAL  372  <=> ARG  308  - LYS  311 )                          
 122: 6c70-A jvvu-A    63 -  66 <=>    3 -   6   (ASP   65  - ASP   68  <=> ASP    3  - GLN    6 )                          
 122: 6c70-A jvvu-A    68 -  88 <=>    7 -  27   (LEU   70  - PHE   90  <=> ARG    7  - ALA   27 )                          
 122: 6c70-A jvvu-A    90 -  94 <=>   28 -  32   (VAL   92  - ILE   96  <=> ASP   28  - VAL   32 )                          
 122: 6c70-A jvvu-A   259 - 284 <=>   33 -  58   (ASP  345  - THR  370  <=> ALA   33  - SER   58 )                          
 123: 6c70-A jvhs-A     4 -   8 <=>   14 -  18   (GLN    6  - ALA   10  <=> ALA   14  - SER   18 )                          
 123: 6c70-A jvhs-A     9 -  12 <=>   21 -  24   (ASP   11  - PRO   14  <=> SER   21  - ALA   24 )                          
 123: 6c70-A jvhs-A    39 -  62 <=>   29 -  52   (TYR   41  - SER   64  <=> ASN   29  - HIS   52 )                          
 123: 6c70-A jvhs-A    64 -  78 <=>   79 -  93   (ASP   66  - PHE   80  <=> PHE   79  - LEU   93 )                          
 123: 6c70-A jvhs-A    79 -  90 <=>   95 - 106   (LEU   81  - VAL   92  <=> GLY   95  - TYR  106 )                          
 123: 6c70-A jvhs-A    92 -  95 <=>  107 - 110   (SER   94  - PHE   97  <=> SER  107  - ASP  110 )                          
 123: 6c70-A jvhs-A   258 - 290 <=>  111 - 143   (GLY  344  - ASN  376  <=> SER  111  - SER  143 )                          
 124: 6c70-A jxna-A    65 -  93 <=>   75 - 103   (VAL   67  - LYS   95  <=> SER   75  - GLU  103 )                          
 124: 6c70-A jxna-A    96 -  99 <=>  104 - 107   (TYR   98  - LEU  101  <=> PRO  104  - SER  107 )                          
 124: 6c70-A jxna-A   256 - 281 <=>  108 - 133   (ALA  342  - TYR  367  <=> GLY  108  - LEU  133 )                          
 124: 6c70-A jxna-A   282 - 286 <=>  135 - 139   (GLN  368  - VAL  372  <=> ALA  135  - ARG  139 )                          
 124: 6c70-A jxna-A   287 - 290 <=>  142 - 145   (ASN  373  - ASN  376  <=> ASN  142  - ALA  145 )                          
 125: 6c70-A jtm1-A    64 -  88 <=>   31 -  55   (ASP   66  - PHE   90  <=> GLU   31  - ASN   55 )                          
 125: 6c70-A jtm1-A    91 -  94 <=>   56 -  59   (ARG   93  - ILE   96  <=> LEU   56  - PHE   59 )                          
 125: 6c70-A jtm1-A   250 - 286 <=>   62 -  98   (VAL  336  - VAL  372  <=> PHE   62  - LEU   98 )                          
 125: 6c70-A jtm1-A   287 - 312 <=>  101 - 126   (ASN  373  - ILE  398  <=> GLY  101  - ALA  126 )                          
 126: 6c70-A jv07-A     2 -   6 <=>   17 -  21   (LYS    4  - LEU    8  <=> THR   17  - ARG   21 )                          
 126: 6c70-A jv07-A     8 -  11 <=>   22 -  25   (ALA   10  - LEU   13  <=> ASP   22  - PRO   25 )                          
 126: 6c70-A jv07-A    17 -  22 <=>   30 -  35   (MET   19  - HIS   24  <=> ASP   30  - ARG   35 )                          
 126: 6c70-A jv07-A    41 -  52 <=>   37 -  48   (ILE   43  - GLY   54  <=> PRO   37  - VAL   48 )                          
 126: 6c70-A jv07-A    65 -  88 <=>   62 -  85   (VAL   67  - PHE   90  <=> ARG   62  - PRO   85 )                          
 126: 6c70-A jv07-A   261 - 282 <=>   90 - 111   (TYR  347  - GLN  368  <=> PRO   90  - GLN  111 )                          
 126: 6c70-A jv07-A   284 - 287 <=>  112 - 115   (THR  370  - ASN  373  <=> LEU  112  - PRO  115 )                          
 126: 6c70-A jv07-A   291 - 296 <=>  117 - 122   (VAL  377  - VAL  382  <=> VAL  117  - ILE  122 )                          
 126: 6c70-A jv07-A   298 - 311 <=>  123 - 136   (GLY  384  - CYS  397  <=> TRP  123  - CYS  136 )                          
 126: 6c70-A jv07-A   369 - 387 <=>  146 - 164   (LEU  455  - LEU  473  <=> VAL  146  - GLN  164 )                          
 127: 6c70-A jtoo-A    65 -  88 <=>    1 -  24   (VAL   67  - PHE   90  <=> MET    1  - ARG   24 )                          
 127: 6c70-A jtoo-A   261 - 284 <=>   25 -  48   (TYR  347  - THR  370  <=> SER   25  - VAL   48 )                          
 127: 6c70-A jtoo-A   285 - 290 <=>   50 -  55   (LYS  371  - ASN  376  <=> ALA   50  - LEU   55 )                          
 127: 6c70-A jtoo-A   382 - 385 <=>  133 - 136   (MET  468  - VAL  471  <=> PRO  133  - SER  136 )                          
 128: 6c70-A jzod-A    64 -  87 <=>   41 -  64   (ASP   66  - TYR   89  <=> ALA   41  - LEU   64 )                          
 128: 6c70-A jzod-A    91 -  96 <=>   65 -  70   (ARG   93  - TYR   98  <=> ASP   65  - PRO   70 )                          
 128: 6c70-A jzod-A   159 - 162 <=>   89 -  92   (MET  176  - THR  179  <=> THR   89  - GLY   92 )                          
 128: 6c70-A jzod-A   257 - 287 <=>  154 - 184   (VAL  343  - ASN  373  <=> GLY  154  - THR  184 )                          
 128: 6c70-A jzod-A   289 - 312 <=>  185 - 208   (VAL  375  - ILE  398  <=> ALA  185  - MET  208 )                          
 128: 6c70-A jzod-A   361 - 365 <=>  213 - 217   (LYS  447  - VAL  451  <=> ARG  213  - PRO  217 )                          
 129: 6c70-A jyhj-A    64 -  88 <=>   14 -  38   (ASP   66  - PHE   90  <=> HIS   14  - THR   38 )                          
 129: 6c70-A jyhj-A    89 -  92 <=>   40 -  43   (PRO   91  - SER   94  <=> GLY   40  - ILE   43 )                          
 129: 6c70-A jyhj-A   251 - 256 <=>   46 -  51   (VAL  337  - ALA  342  <=> GLU   46  - LEU   51 )                          
 129: 6c70-A jyhj-A   258 - 286 <=>   52 -  80   (GLY  344  - VAL  372  <=> THR   52  - ASP   80 )                          
 129: 6c70-A jyhj-A   287 - 290 <=>   83 -  86   (ASN  373  - ASN  376  <=> GLY   83  - THR   86 )                          
 130: 6c70-A jx5x-A    63 -  93 <=>   17 -  47   (ASP   65  - LYS   95  <=> ASN   17  - LEU   47 )                          
 130: 6c70-A jx5x-A    95 -  98 <=>   48 -  51   (PHE   97  - THR  100  <=> ASP   48  - TRP   51 )                          
 130: 6c70-A jx5x-A   259 - 282 <=>   54 -  77   (ASP  345  - GLN  368  <=> LEU   54  - ALA   77 )                          
 130: 6c70-A jx5x-A   284 - 287 <=>   78 -  81   (THR  370  - ASN  373  <=> SER   78  - LYS   81 )                          
 130: 6c70-A jx5x-A   288 - 291 <=>   84 -  87   (GLY  374  - VAL  377  <=> ALA   84  - GLU   87 )                          
 130: 6c70-A jx5x-A   385 - 388 <=>  147 - 150   (VAL  471  - LYS  474  <=> THR  147  - ALA  150 )                          
 131: 6c70-A jzp0-A    64 -  92 <=>    3 -  31   (ASP   66  - SER   94  <=> GLN    3  - ASP   31 )                          
 131: 6c70-A jzp0-A   124 - 149 <=>  141 - 166   (THR  126  - PHE  151  <=> ASP  141  - ASN  166 )                          
 131: 6c70-A jzp0-A   254 - 257 <=>  190 - 193   (VAL  340  - VAL  343  <=> ALA  190  - ALA  193 )                          
 131: 6c70-A jzp0-A   262 - 271 <=>  206 - 215   (GLY  348  - THR  357  <=> THR  206  - VAL  215 )                          
 131: 6c70-A jzp0-A   272 - 286 <=>  217 - 231   (THR  358  - VAL  372  <=> THR  217  - VAL  231 )                          
 131: 6c70-A jzp0-A   292 - 297 <=>  232 - 237   (TYR  378  - ILE  383  <=> GLY  232  - THR  237 )                          
 132: 6c70-A jvsp-A    56 -  60 <=>   24 -  28   (VAL   58  - MET   62  <=> GLN   24  - ASP   28 )                          
 132: 6c70-A jvsp-A    63 -  91 <=>  123 - 151   (ASP   65  - ARG   93  <=> ILE  123  - GLN  151 )                          
 132: 6c70-A jvsp-A   260 - 277 <=>  152 - 169   (ALA  346  - THR  363  <=> ASP  152  - GLU  169 )                          
 132: 6c70-A jvsp-A   281 - 284 <=>  170 - 173   (TYR  367  - THR  370  <=> ARG  170  - THR  173 )                          
 132: 6c70-A jvsp-A   286 - 289 <=>  174 - 177   (VAL  372  - VAL  375  <=> GLU  174  - LEU  177 )                          
 132: 6c70-A jvsp-A   325 - 328 <=>  310 - 313   (MET  411  - ALA  414  <=> GLN  310  - VAL  313 )                          
 132: 6c70-A jvsp-A   334 - 338 <=>  326 - 330   (TYR  420  - GLU  424  <=> ALA  326  - VAL  330 )                          
 132: 6c70-A jvsp-A   350 - 353 <=>  404 - 407   (GLN  436  - LYS  439  <=> GLU  404  - ARG  407 )                          
 132: 6c70-A jvsp-A   354 - 357 <=>  457 - 460   (ALA  440  - ILE  443  <=> PRO  457  - THR  460 )                          
 132: 6c70-A jvsp-A   363 - 372 <=>  461 - 470   (PHE  449  - SER  458  <=> MET  461  - ARG  470 )                          
 133: 6c70-A jyi2-A    59 -  62 <=>    2 -   5   (MET   61  - SER   64  <=> ALA    2  - LEU    5 )                          
 133: 6c70-A jyi2-A    68 -  77 <=>    6 -  15   (LEU   70  - PHE   79  <=> THR    6  - TYR   15 )                          
 133: 6c70-A jyi2-A    78 -  94 <=>   17 -  33   (PHE   80  - ILE   96  <=> GLU   17  - LEU   33 )                          
 133: 6c70-A jyi2-A   256 - 282 <=>   34 -  60   (ALA  342  - GLN  368  <=> PRO   34  - ASP   60 )                          
 133: 6c70-A jyi2-A   284 - 287 <=>   61 -  64   (THR  370  - ASN  373  <=> LYS   61  - ALA   64 )                          
 134: 6c70-A jwfx-A    63 -  88 <=>   39 -  64   (ASP   65  - PHE   90  <=> SER   39  - THR   64 )                          
 134: 6c70-A jwfx-A    89 -  92 <=>   67 -  70   (PRO   91  - SER   94  <=> ALA   67  - ASP   70 )                          
 134: 6c70-A jwfx-A   257 - 278 <=>   71 -  92   (VAL  343  - LEU  364  <=> THR   71  - TRP   92 )                          
 134: 6c70-A jwfx-A   280 - 283 <=>   95 -  98   (ALA  366  - ALA  369  <=> LEU   95  - PRO   98 )                          
 134: 6c70-A jwfx-A   292 - 306 <=>   99 - 113   (TYR  378  - GLN  392  <=> ASN   99  - CYS  113 )                          
 135: 6c70-A juse-A    60 -  64 <=>   22 -  26   (MET   62  - ASP   66  <=> ARG   22  - VAL   26 )                          
 135: 6c70-A juse-A    66 - 100 <=>   30 -  64   (ASP   68  - ALA  102  <=> ILE   30  - ASP   64 )                          
 135: 6c70-A juse-A   103 - 107 <=>  113 - 117   (ASN  105  - SER  109  <=> ARG  113  - LEU  117 )                          
 135: 6c70-A juse-A   209 - 213 <=>  153 - 157   (GLN  226  - LEU  230  <=> GLY  153  - GLY  157 )                          
 135: 6c70-A juse-A   233 - 236 <=>  169 - 172   (GLU  319  - VAL  322  <=> ASN  169  - GLY  172 )                          
 135: 6c70-A juse-A   252 - 280 <=>  179 - 207   (ARG  338  - ALA  366  <=> PRO  179  - VAL  207 )                          
 135: 6c70-A juse-A   281 - 286 <=>  209 - 214   (TYR  367  - VAL  372  <=> GLY  209  - GLN  214 )                          
 135: 6c70-A juse-A   287 - 290 <=>  217 - 220   (ASN  373  - ASN  376  <=> LEU  217  - LEU  220 )                          
 136: 6c70-A jvg3-A    65 -  93 <=>    7 -  35   (VAL   67  - LYS   95  <=> ASN    7  - SER   35 )                          
 136: 6c70-A jvg3-A   246 - 285 <=>   42 -  81   (ARG  332  - LYS  371  <=> ARG   42  - LEU   81 )                          
 136: 6c70-A jvg3-A   286 - 290 <=>   83 -  87   (VAL  372  - ASN  376  <=> SER   83  - ARG   87 )                          
 137: 6c70-A jvkx-A    63 -  88 <=>   21 -  46   (ASP   65  - PHE   90  <=> ARG   21  - GLY   46 )                          
 137: 6c70-A jvkx-A    90 -  97 <=>   47 -  54   (VAL   92  - LYS   99  <=> ASP   47  - LYS   54 )                          
 137: 6c70-A jvkx-A   100 - 105 <=>   55 -  60   (ALA  102  - PRO  107  <=> ALA   55  - GLY   60 )                          
 137: 6c70-A jvkx-A   242 - 252 <=>   63 -  73   (TYR  328  - ARG  338  <=> ASN   63  - VAL   73 )                          
 137: 6c70-A jvkx-A   257 - 260 <=>   78 -  81   (VAL  343  - ALA  346  <=> GLU   78  - PHE   81 )                          
 137: 6c70-A jvkx-A   261 - 286 <=>   88 - 113   (TYR  347  - VAL  372  <=> TYR   88  - ALA  113 )                          
 137: 6c70-A jvkx-A   287 - 290 <=>  116 - 119   (ASN  373  - ASN  376  <=> ASP  116  - PHE  119 )                          
 138: 6c70-A jz56-A    63 -  93 <=>    1 -  31   (ASP   65  - LYS   95  <=> MET    1  - VAL   31 )                          
 138: 6c70-A jz56-A    97 - 100 <=>   78 -  81   (LYS   99  - ALA  102  <=> ALA   78  - ARG   81 )                          
 138: 6c70-A jz56-A   258 - 274 <=>   83 -  99   (GLY  344  - ILE  360  <=> PHE   83  - ARG   99 )                          
 139: 6c70-A jy64-A    63 -  94 <=>   39 -  70   (ASP   65  - ILE   96  <=> LEU   39  - GLY   70 )                          
 139: 6c70-A jy64-A    96 -  99 <=>   74 -  77   (TYR   98  - LEU  101  <=> VAL   74  - VAL   77 )                          
 139: 6c70-A jy64-A   252 - 286 <=>   80 - 114   (ARG  338  - VAL  372  <=> LEU   80  - ASP  114 )                          
 139: 6c70-A jy64-A   287 - 290 <=>  116 - 119   (ASN  373  - ASN  376  <=> LEU  116  - ALA  119 )                          
 140: 6c70-A jx7l-A    16 -  19 <=>  352 - 355   (VAL   18  - GLY   21  <=> HIS  352  - ALA  355 )                          
 140: 6c70-A jx7l-A    22 -  25 <=>  365 - 368   (HIS   24  - PHE   27  <=> SER  365  - SER  368 )                          
 140: 6c70-A jx7l-A    32 -  61 <=>  370 - 399   (LYS   34  - GLU   63  <=> LEU  370  - THR  399 )                          
 140: 6c70-A jx7l-A    63 -  95 <=>  400 - 432   (ASP   65  - PHE   97  <=> ASP  400  - ARG  432 )                          
 140: 6c70-A jx7l-A   260 - 280 <=>  434 - 454   (ALA  346  - ALA  366  <=> SER  434  - ALA  454 )                          
 140: 6c70-A jx7l-A   282 - 285 <=>  455 - 458   (GLN  368  - LYS  371  <=> HIS  455  - THR  458 )                          
 140: 6c70-A jx7l-A   292 - 295 <=>  460 - 463   (TYR  378  - THR  381  <=> VAL  460  - PHE  463 )                          
 141: 6c70-A julm-A    36 -  44 <=>  773 - 781   (HIS   38  - LEU   46  <=> VAL  773  - LEU  781 )                          
 141: 6c70-A julm-A    45 -  48 <=>  784 - 787   (LEU   47  - LEU   50  <=> GLN  784  - ASP  787 )                          
 141: 6c70-A julm-A    52 -  56 <=>  815 - 819   (GLY   54  - VAL   58  <=> ILE  815  - GLY  819 )                          
 141: 6c70-A julm-A    60 -  63 <=>  854 - 857   (MET   62  - ASP   65  <=> ASP  854  - VAL  857 )                          
 141: 6c70-A julm-A    64 -  88 <=>  863 - 887   (ASP   66  - PHE   90  <=> PRO  863  - VAL  887 )                          
 141: 6c70-A julm-A    89 -  92 <=>  890 - 893   (PRO   91  - SER   94  <=> ARG  890  - THR  893 )                          
 141: 6c70-A julm-A   120 - 127 <=>  933 - 940   (ALA  122  - ARG  129  <=> ALA  933  - ASN  940 )                          
 141: 6c70-A julm-A   200 - 203 <=>  942 - 945   (CYS  217  - LEU  220  <=> THR  942  - SER  945 )                          
 141: 6c70-A julm-A   255 - 260 <=>  951 - 956   (THR  341  - ALA  346  <=> ARG  951  - GLN  956 )                          
 141: 6c70-A julm-A   261 - 287 <=>  959 - 985   (TYR  347  - ASN  373  <=> GLY  959  - ASN  985 )                          
 141: 6c70-A julm-A   291 - 302 <=>  992 -1003   (VAL  377  - TYR  388  <=> SER  992  - MET 1003 )                          
 141: 6c70-A julm-A   316 - 320 <=> 1034 -1038   (ARG  402  - GLU  406  <=> PRO 1034  - SER 1038 )                          
 142: 6c70-A jtt1-A    64 -  89 <=>   11 -  36   (ASP   66  - PRO   91  <=> VAL   11  - PRO   36 )                          
 142: 6c70-A jtt1-A   257 - 285 <=>   41 -  69   (VAL  343  - LYS  371  <=> GLY   41  - GLU   69 )                          
 142: 6c70-A jtt1-A   286 - 290 <=>   73 -  77   (VAL  372  - ASN  376  <=> ALA   73  - ASP   77 )                          
 142: 6c70-A jtt1-A   295 - 298 <=>   90 -  93   (THR  381  - GLY  384  <=> VAL   90  - GLU   93 )                          
 142: 6c70-A jtt1-A   299 - 302 <=>   98 - 101   (TYR  385  - TYR  388  <=> LEU   98  - ASP  101 )                          
 142: 6c70-A jtt1-A   304 - 307 <=>  119 - 122   (LEU  390  - VAL  393  <=> TRP  119  - ASP  122 )                          
 142: 6c70-A jtt1-A   309 - 330 <=>  416 - 437   (LEU  395  - SER  416  <=> ALA  416  - ARG  437 )                          
 143: 6c70-A juwh-A    57 -  61 <=>  144 - 148   (ASN   59  - GLU   63  <=> GLN  144  - ARG  148 )                          
 143: 6c70-A juwh-A    63 -  98 <=>  162 - 197   (ASP   65  - THR  100  <=> VAL  162  - PRO  197 )                          
 143: 6c70-A juwh-A   261 - 286 <=>  203 - 228   (TYR  347  - VAL  372  <=> HIS  203  - ASP  228 )                          
 143: 6c70-A juwh-A   287 - 290 <=>  231 - 234   (ASN  373  - ASN  376  <=> ARG  231  - ASP  234 )                          
 144: 6c70-A jz9z-A    28 -  61 <=>    5 -  38   (TYR   30  - GLU   63  <=> GLU    5  - TRP   38 )                          
 144: 6c70-A jz9z-A    63 -  94 <=>   41 -  72   (ASP   65  - ILE   96  <=> LYS   41  - PRO   72 )                          
 144: 6c70-A jz9z-A   259 - 280 <=>   73 -  94   (ASP  345  - ALA  366  <=> ALA   73  - SER   94 )                          
 144: 6c70-A jz9z-A   283 - 286 <=>   95 -  98   (ALA  369  - VAL  372  <=> GLY   95  - SER   98 )                          
 144: 6c70-A jz9z-A   293 - 306 <=>   99 - 112   (ALA  379  - GLN  392  <=> ALA   99  - VAL  112 )                          
 145: 6c70-A jz2k-A    71 -  90 <=>    1 -  20   (ASN   73  - VAL   92  <=> MET    1  - GLU   20 )                          
 145: 6c70-A jz2k-A    92 -  95 <=>   21 -  24   (SER   94  - PHE   97  <=> LYS   21  - GLY   24 )                          
 145: 6c70-A jz2k-A   260 - 291 <=>   25 -  56   (ALA  346  - VAL  377  <=> ILE   25  - GLU   56 )                          
 145: 6c70-A jz2k-A   329 - 332 <=>  110 - 113   (TYR  415  - HIS  418  <=> ALA  110  - ARG  113 )                          
 145: 6c70-A jz2k-A   333 - 337 <=>  115 - 119   (TRP  419  - SER  423  <=> ALA  115  - ALA  119 )                          
 146: 6c70-A jzts-A    57 -  60 <=>   87 -  90   (ASN   59  - MET   62  <=> GLY   87  - ASN   90 )                          
 146: 6c70-A jzts-A    64 -  89 <=>  110 - 135   (ASP   66  - PRO   91  <=> ALA  110  - ARG  135 )                          
 146: 6c70-A jzts-A    91 -  95 <=>  136 - 140   (ARG   93  - PHE   97  <=> ALA  136  - LEU  140 )                          
 146: 6c70-A jzts-A   257 - 284 <=>  141 - 168   (VAL  343  - THR  370  <=> ASP  141  - ALA  168 )                          
 146: 6c70-A jzts-A   285 - 290 <=>  170 - 175   (LYS  371  - ASN  376  <=> GLN  170  - ALA  175 )                          
 147: 6c70-A jw2o-A    20 -  23 <=>   38 -  41   (VAL   22  - PHE   25  <=> GLY   38  - ALA   41 )                          
 147: 6c70-A jw2o-A    24 -  30 <=>   44 -  50   (MET   26  - GLU   32  <=> VAL   44  - SER   50 )                          
 147: 6c70-A jw2o-A    45 -  59 <=>  108 - 122   (LEU   47  - MET   61  <=> ARG  108  - LEU  122 )                          
 147: 6c70-A jw2o-A    67 -  96 <=>  123 - 152   (ASP   69  - TYR   98  <=> SER  123  - ARG  152 )                          
 147: 6c70-A jw2o-A    97 - 100 <=>  157 - 160   (LYS   99  - ALA  102  <=> SER  157  - VAL  160 )                          
 147: 6c70-A jw2o-A   194 - 197 <=>  167 - 170   (SER  211  - VAL  214  <=> TRP  167  - ALA  170 )                          
 147: 6c70-A jw2o-A   200 - 203 <=>  177 - 180   (CYS  217  - LEU  220  <=> GLY  177  - ASP  180 )                          
 147: 6c70-A jw2o-A   258 - 286 <=>  189 - 217   (GLY  344  - VAL  372  <=> ARG  189  - GLN  217 )                          
 147: 6c70-A jw2o-A   287 - 290 <=>  220 - 223   (ASN  373  - ASN  376  <=> THR  220  - GLU  223 )                          
 148: 6c70-A jv7t-A    64 -  93 <=>   11 -  40   (ASP   66  - LYS   95  <=> SER   11  - GLN   40 )                          
 148: 6c70-A jv7t-A    95 - 100 <=>   41 -  46   (PHE   97  - ALA  102  <=> VAL   41  - THR   46 )                          
 148: 6c70-A jv7t-A   102 - 105 <=>   49 -  52   (TRP  104  - PRO  107  <=> TRP   49  - ASP   52 )                          
 148: 6c70-A jv7t-A   249 - 286 <=>   53 -  90   (HIS  335  - VAL  372  <=> ALA   53  - GLN   90 )                          
 148: 6c70-A jv7t-A   287 - 290 <=>   93 -  96   (ASN  373  - ASN  376  <=> ASP   93  - LEU   96 )                          
 149: 6c70-A jvpw-A    63 -  92 <=>  261 - 290   (ASP   65  - SER   94  <=> GLU  261  - PHE  290 )                          
 149: 6c70-A jvpw-A   191 - 203 <=>  294 - 306   (VAL  208  - LEU  220  <=> GLU  294  - PRO  306 )                          
 149: 6c70-A jvpw-A   256 - 259 <=>  307 - 310   (ALA  342  - ASP  345  <=> GLU  307  - TYR  310 )                          
 149: 6c70-A jvpw-A   263 - 282 <=>  451 - 470   (VAL  349  - GLN  368  <=> ARG  451  - GLY  470 )                          
 149: 6c70-A jvpw-A   283 - 286 <=>  472 - 475   (ALA  369  - VAL  372  <=> HIS  472  - GLY  475 )                          
 149: 6c70-A jvpw-A   297 - 306 <=>  478 - 487   (ILE  383  - GLN  392  <=> ARG  478  - ALA  487 )                          
 149: 6c70-A jvpw-A   309 - 312 <=>  490 - 493   (LEU  395  - ILE  398  <=> PRO  490  - LEU  493 )                          
 149: 6c70-A jvpw-A   368 - 381 <=>  494 - 507   (ASP  454  - PHE  467  <=> ALA  494  - PRO  507 )                          
 150: 6c70-A jysm-A    63 -  66 <=>    7 -  10   (ASP   65  - ASP   68  <=> PRO    7  - GLY   10 )                          
 150: 6c70-A jysm-A    68 -  95 <=>   41 -  68   (LEU   70  - PHE   97  <=> SER   41  - ARG   68 )                          
 150: 6c70-A jysm-A   259 - 272 <=>   70 -  83   (ASP  345  - THR  358  <=> ASP   70  - TYR   83 )                          
 150: 6c70-A jysm-A   275 - 281 <=>   84 -  90   (THR  361  - TYR  367  <=> LEU   84  - ALA   90 )                          
 150: 6c70-A jysm-A   283 - 286 <=>   92 -  95   (ALA  369  - VAL  372  <=> LEU   92  - GLY   95 )                          
 150: 6c70-A jysm-A   300 - 306 <=>  101 - 107   (LEU  386  - GLN  392  <=> LYS  101  - GLU  107 )                          
 150: 6c70-A jysm-A   382 - 388 <=>  186 - 192   (MET  468  - LYS  474  <=> ASN  186  - GLY  192 )                          
 151: 6c70-A jv1v-A    65 - 102 <=>   15 -  52   (VAL   67  - TRP  104  <=> VAL   15  - GLN   52 )                          
 151: 6c70-A jv1v-A   249 - 260 <=>   53 -  64   (HIS  335  - ALA  346  <=> GLY   53  - THR   64 )                          
 151: 6c70-A jv1v-A   261 - 286 <=>   67 -  92   (TYR  347  - VAL  372  <=> LYS   67  - LEU   92 )                          
 151: 6c70-A jv1v-A   287 - 290 <=>   95 -  98   (ASN  373  - ASN  376  <=> GLN   95  - HIS   98 )                          
 152: 6c70-A jw3f-A     3 -  21 <=>   16 -  34   (HIS    5  - GLY   23  <=> ALA   16  - ILE   34 )                          
 152: 6c70-A jw3f-A    37 -  46 <=>   38 -  47   (ARG   39  - LEU   48  <=> VAL   38  - ARG   47 )                          
 152: 6c70-A jw3f-A    63 -  66 <=>   82 -  85   (ASP   65  - ASP   68  <=> TYR   82  - THR   85 )                          
 152: 6c70-A jw3f-A    68 -  88 <=>   86 - 106   (LEU   70  - PHE   90  <=> VAL   86  - GLY  106 )                          
 152: 6c70-A jw3f-A   263 - 266 <=>  108 - 111   (VAL  349  - LEU  352  <=> MET  108  - PRO  111 )                          
 152: 6c70-A jw3f-A   267 - 281 <=>  113 - 127   (LEU  353  - TYR  367  <=> THR  113  - LEU  127 )                          
 152: 6c70-A jw3f-A   283 - 286 <=>  128 - 131   (ALA  369  - VAL  372  <=> GLN  128  - SER  131 )                          
 152: 6c70-A jw3f-A   297 - 301 <=>  133 - 137   (ILE  383  - LEU  387  <=> ASP  133  - PHE  137 )                          
 152: 6c70-A jw3f-A   303 - 309 <=>  138 - 144   (THR  389  - LEU  395  <=> VAL  138  - GLY  144 )                          
 152: 6c70-A jw3f-A   310 - 315 <=>  146 - 151   (PHE  396  - ASN  401  <=> VAL  146  - PRO  151 )                          
 152: 6c70-A jw3f-A   364 - 385 <=>  153 - 174   (THR  450  - VAL  471  <=> TRP  153  - ASP  174 )                          
 153: 6c70-A jwiu-A    65 -  88 <=>    1 -  24   (VAL   67  - PHE   90  <=> MET    1  - LEU   24 )                          
 153: 6c70-A jwiu-A    90 -  93 <=>   25 -  28   (VAL   92  - LYS   95  <=> ALA   25  - SER   28 )                          
 153: 6c70-A jwiu-A   259 - 285 <=>   30 -  56   (ASP  345  - LYS  371  <=> LEU   30  - ASP   56 )                          
 153: 6c70-A jwiu-A   304 - 310 <=>   64 -  70   (LEU  390  - PHE  396  <=> ILE   64  - GLY   70 )                          
 153: 6c70-A jwiu-A   355 - 358 <=>   75 -  78   (MET  441  - SER  444  <=> ALA   75  - SER   78 )                          
 154: 6c70-A jypg-A    63 -  78 <=>   62 -  77   (ASP   65  - PHE   80  <=> GLY   62  - PHE   77 )                          
 154: 6c70-A jypg-A    79 -  91 <=>   79 -  91   (LEU   81  - ARG   93  <=> PHE   79  - ASP   91 )                          
 154: 6c70-A jypg-A   261 - 284 <=>   93 - 116   (TYR  347  - THR  370  <=> PHE   93  - ARG  116 )                          
 154: 6c70-A jypg-A   285 - 290 <=>  118 - 123   (LYS  371  - ASN  376  <=> GLY  118  - ALA  123 )                          
 154: 6c70-A jypg-A   308 - 312 <=>  135 - 139   (PHE  394  - ILE  398  <=> VAL  135  - GLY  139 )                          
 154: 6c70-A jypg-A   313 - 322 <=>  160 - 169   (PHE  399  - SER  408  <=> ALA  160  - HIS  169 )                          
 155: 6c70-A jxir-A    63 -  88 <=>  190 - 215   (ASP   65  - PHE   90  <=> ARG  190  - VAL  215 )                          
 155: 6c70-A jxir-A    90 -  95 <=>  216 - 221   (VAL   92  - PHE   97  <=> PHE  216  - ASP  221 )                          
 155: 6c70-A jxir-A   259 - 290 <=>  223 - 254   (ASP  345  - ASN  376  <=> ARG  223  - PRO  254 )                          
 155: 6c70-A jxir-A   313 - 317 <=>  310 - 314   (PHE  399  - LEU  403  <=> THR  310  - GLY  314 )                          
 155: 6c70-A jxir-A   364 - 370 <=>  343 - 349   (THR  450  - PHE  456  <=> PRO  343  - SER  349 )                          
 155: 6c70-A jxir-A   374 - 380 <=>  350 - 356   (LEU  460  - TYR  466  <=> THR  350  - GLY  356 )                          
 156: 6c70-A jtpv-A    29 -  33 <=>    7 -  11   (SER   31  - LYS   35  <=> LEU    7  - GLY   11 )                          
 156: 6c70-A jtpv-A    39 -  55 <=>   26 -  42   (TYR   41  - ALA   57  <=> ASP   26  - GLY   42 )                          
 156: 6c70-A jtpv-A    68 -  91 <=>   47 -  70   (LEU   70  - ARG   93  <=> LEU   47  - GLN   70 )                          
 156: 6c70-A jtpv-A    93 -  97 <=>   71 -  75   (LYS   95  - LYS   99  <=> ASP   71  - GLU   75 )                          
 156: 6c70-A jtpv-A   100 - 103 <=>   76 -  79   (ALA  102  - ASN  105  <=> PRO   76  - ALA   79 )                          
 156: 6c70-A jtpv-A   259 - 277 <=>   86 - 104   (ASP  345  - THR  363  <=> ASN   86  - ASP  104 )                          
 156: 6c70-A jtpv-A   279 - 283 <=>  105 - 109   (LEU  365  - ALA  369  <=> THR  105  - PRO  109 )                          
 156: 6c70-A jtpv-A   285 - 290 <=>  113 - 118   (LYS  371  - ASN  376  <=> TRP  113  - ALA  118 )                          
 156: 6c70-A jtpv-A   311 - 320 <=>  181 - 190   (CYS  397  - GLU  406  <=> ALA  181  - PRO  190 )                          
 157: 6c70-A jw62-A    63 -  95 <=>   29 -  61   (ASP   65  - PHE   97  <=> GLU   29  - GLY   61 )                          
 157: 6c70-A jw62-A   259 - 284 <=>   63 -  88   (ASP  345  - THR  370  <=> PRO   63  - VAL   88 )                          
 157: 6c70-A jw62-A   286 - 290 <=>   89 -  93   (VAL  372  - ASN  376  <=> THR   89  - ARG   93 )                          
 158: 6c70-A jvtm-A    63 - 103 <=>   12 -  52   (ASP   65  - ASN  105  <=> ALA   12  - GLU   52 )                          
 158: 6c70-A jvtm-A   255 - 286 <=>   57 -  88   (THR  341  - VAL  372  <=> ALA   57  - THR   88 )                          
 158: 6c70-A jvtm-A   321 - 331 <=>  139 - 149   (SER  407  - CYS  417  <=> VAL  139  - GLN  149 )                          
 158: 6c70-A jvtm-A   332 - 336 <=>  152 - 156   (HIS  418  - GLY  422  <=> GLU  152  - ALA  156 )                          
 158: 6c70-A jvtm-A   337 - 352 <=>  158 - 173   (SER  423  - GLN  438  <=> TYR  158  - VAL  173 )                          
 159: 6c70-A jzqo-A    64 -  70 <=>  190 - 196   (ASP   66  - ALA   72  <=> ARG  190  - HIS  196 )                          
 159: 6c70-A jzqo-A    71 -  92 <=>  198 - 219   (ASN   73  - SER   94  <=> THR  198  - GLU  219 )                          
 159: 6c70-A jzqo-A   259 - 287 <=>  221 - 249   (ASP  345  - ASN  373  <=> PRO  221  - PRO  249 )                          
 159: 6c70-A jzqo-A   292 - 295 <=>  251 - 254   (TYR  378  - THR  381  <=> ALA  251  - GLY  254 )                          
 160: 6c70-A jxfb-A    65 -  89 <=>    1 -  25   (VAL   67  - PRO   91  <=> MET    1  - GLY   25 )                          
 160: 6c70-A jxfb-A    94 -  97 <=>   26 -  29   (ILE   96  - LYS   99  <=> ASP   26  - GLY   29 )                          
 160: 6c70-A jxfb-A   255 - 286 <=>   30 -  61   (THR  341  - VAL  372  <=> ASP   30  - GLY   61 )                          
 160: 6c70-A jxfb-A   287 - 291 <=>   64 -  68   (ASN  373  - VAL  377  <=> GLY   64  - GLY   68 )                          
 160: 6c70-A jxfb-A   372 - 376 <=>   75 -  79   (SER  458  - ALA  462  <=> GLN   75  - GLY   79 )                          
 161: 6c70-A jwaf-A    63 -  97 <=>   21 -  55   (ASP   65  - LYS   99  <=> SER   21  - ALA   55 )                          
 161: 6c70-A jwaf-A    99 - 102 <=>   56 -  59   (LEU  101  - TRP  104  <=> ASP   56  - LEU   59 )                          
 161: 6c70-A jwaf-A   255 - 286 <=>   60 -  91   (THR  341  - VAL  372  <=> PRO   60  - ILE   91 )                          
 161: 6c70-A jwaf-A   287 - 290 <=>   94 -  97   (ASN  373  - ASN  376  <=> MET   94  - ARG   97 )                          
 162: 6c70-A jy9k-A    64 -  87 <=>   13 -  36   (ASP   66  - TYR   89  <=> GLU   13  - VAL   36 )                          
 162: 6c70-A jy9k-A    88 -  95 <=>   38 -  45   (PHE   90  - PHE   97  <=> ARG   38  - TRP   45 )                          
 162: 6c70-A jy9k-A   254 - 286 <=>   47 -  79   (VAL  340  - VAL  372  <=> GLY   47  - LEU   79 )                          
 162: 6c70-A jy9k-A   287 - 290 <=>   82 -  85   (ASN  373  - ASN  376  <=> ALA   82  - TYR   85 )                          
 163: 6c70-A jyew-A    27 -  31 <=>   87 -  91   (TYR   29  - GLY   33  <=> TYR   87  - LEU   91 )                          
 163: 6c70-A jyew-A    40 -  43 <=>  116 - 119   (CYS   42  - THR   45  <=> PRO  116  - TRP  119 )                          
 163: 6c70-A jyew-A    49 -  52 <=>  126 - 129   (LEU   51  - GLY   54  <=> ASN  126  - GLY  129 )                          
 163: 6c70-A jyew-A    53 -  56 <=>  191 - 194   (MET   55  - VAL   58  <=> SER  191  - GLY  194 )                          
 163: 6c70-A jyew-A    64 -  91 <=>  234 - 261   (ASP   66  - ARG   93  <=> ARG  234  - GLN  261 )                          
 163: 6c70-A jyew-A    92 -  95 <=>  264 - 267   (SER   94  - PHE   97  <=> THR  264  - SER  267 )                          
 163: 6c70-A jyew-A   260 - 285 <=>  269 - 294   (ALA  346  - LYS  371  <=> ASP  269  - GLN  294 )                          
 163: 6c70-A jyew-A   286 - 293 <=>  297 - 304   (VAL  372  - ALA  379  <=> ASN  297  - ASN  304 )                          
 164: 6c70-A jxbm-A    63 -  90 <=>   43 -  70   (ASP   65  - VAL   92  <=> LEU   43  - ASP   70 )                          
 164: 6c70-A jxbm-A   263 - 284 <=>   72 -  93   (VAL  349  - THR  370  <=> ALA   72  - ASP   93 )                          
 164: 6c70-A jxbm-A   285 - 289 <=>   95 -  99   (LYS  371  - VAL  375  <=> LEU   95  - ASP   99 )                          
 164: 6c70-A jxbm-A   334 - 337 <=>  258 - 261   (TYR  420  - SER  423  <=> GLN  258  - ARG  261 )                          
 165: 6c70-A jts4-A   256 - 259 <=>    1 -   4   (ALA  342  - ASP  345  <=> MET    1  - ALA    4 )                          
 165: 6c70-A jts4-A   261 - 287 <=>    5 -  31   (TYR  347  - ASN  373  <=> LEU    5  - THR   31 )                          
 165: 6c70-A jts4-A   288 - 309 <=>   58 -  79   (GLY  374  - LEU  395  <=> THR   58  - TYR   79 )                          
 165: 6c70-A jts4-A   310 - 326 <=>   81 -  97   (PHE  396  - GLU  412  <=> ALA   81  - GLY   97 )                          
 165: 6c70-A jts4-A   350 - 355 <=>   99 - 104   (GLN  436  - MET  441  <=> SER   99  - ARG  104 )                          
 165: 6c70-A jts4-A   364 - 376 <=>  110 - 122   (THR  450  - ALA  462  <=> LEU  110  - TYR  122 )                          
 165: 6c70-A jts4-A   377 - 388 <=>  124 - 135   (VAL  463  - LYS  474  <=> GLU  124  - PRO  135 )                          
 166: 6c70-A jvrj-A    63 -  79 <=>   23 -  39   (ASP   65  - LEU   81  <=> ALA   23  - ILE   39 )                          
 166: 6c70-A jvrj-A    80 -  89 <=>   41 -  50   (HIS   82  - PRO   91  <=> ALA   41  - VAL   50 )                          
 166: 6c70-A jvrj-A    91 -  97 <=>   51 -  57   (ARG   93  - LYS   99  <=> ALA   51  - ARG   57 )                          
 166: 6c70-A jvrj-A    99 - 103 <=>   59 -  63   (LEU  101  - ASN  105  <=> ARG   59  - ILE   63 )                          
 166: 6c70-A jvrj-A   109 - 112 <=>  175 - 178   (PRO  111  - ALA  114  <=> VAL  175  - ALA  178 )                          
 166: 6c70-A jvrj-A   246 - 250 <=>  181 - 185   (ARG  332  - VAL  336  <=> ASN  181  - ARG  185 )                          
 166: 6c70-A jvrj-A   253 - 281 <=>  186 - 214   (LEU  339  - TYR  367  <=> ASP  186  - LEU  214 )                          
 166: 6c70-A jvrj-A   282 - 287 <=>  216 - 221   (GLN  368  - ASN  373  <=> GLY  216  - GLN  221 )                          
 166: 6c70-A jvrj-A   288 - 291 <=>  224 - 227   (GLY  374  - VAL  377  <=> VAL  224  - GLU  227 )                          
 167: 6c70-A jwni-A    47 -  50 <=>    2 -   5   (LEU   49  - GLN   52  <=> ALA    2  - THR    5 )                          
 167: 6c70-A jwni-A    52 -  59 <=>    6 -  13   (GLY   54  - MET   61  <=> GLU    6  - LYS   13 )                          
 167: 6c70-A jwni-A    61 -  64 <=>   18 -  21   (GLU   63  - ASP   66  <=> HIS   18  - ASP   21 )                          
 167: 6c70-A jwni-A    67 -  91 <=>   23 -  47   (ASP   69  - ARG   93  <=> GLY   23  - LYS   47 )                          
 167: 6c70-A jwni-A   260 - 286 <=>   48 -  74   (ALA  346  - VAL  372  <=> HIS   48  - ASP   74 )                          
 167: 6c70-A jwni-A   293 - 301 <=>   75 -  83   (ALA  379  - LEU  387  <=> ILE   75  - GLU   83 )                          
 167: 6c70-A jwni-A   302 - 305 <=>   86 -  89   (TYR  388  - GLY  391  <=> GLY   86  - ARG   89 )                          
 168: 6c70-A jvg0-A   117 - 135 <=>   15 -  33   (ARG  119  - GLY  137  <=> PRO   15  - LEU   33 )                          
 168: 6c70-A jvg0-A   137 - 142 <=>   34 -  39   (THR  139  - ILE  144  <=> LEU   34  - GLU   39 )                          
 168: 6c70-A jvg0-A   155 - 158 <=>   42 -  45   (ILE  172  - LEU  175  <=> LYS   42  - ASP   45 )                          
 168: 6c70-A jvg0-A   171 - 182 <=>   48 -  59   (GLY  188  - PHE  199  <=> ASP   48  - GLU   59 )                          
 168: 6c70-A jvg0-A   184 - 214 <=>   60 -  90   (TYR  201  - LYS  231  <=> ARG   60  - VAL   90 )                          
 168: 6c70-A jvg0-A   295 - 324 <=>  121 - 150   (THR  381  - VAL  410  <=> ASN  121  - ALA  150 )                          
 168: 6c70-A jvg0-A   351 - 355 <=>  157 - 161   (CYS  437  - MET  441  <=> THR  157  - LEU  161 )                          
 168: 6c70-A jvg0-A   356 - 359 <=>  164 - 167   (SER  442  - GLY  445  <=> ASN  164  - GLY  167 )                          
 168: 6c70-A jvg0-A   360 - 363 <=>  203 - 206   (ALA  446  - PHE  449  <=> GLY  203  - ILE  206 )                          
 169: 6c70-A jy57-A    36 -  40 <=>    1 -   5   (HIS   38  - CYS   42  <=> MET    1  - SER    5 )                          
 169: 6c70-A jy57-A    48 -  52 <=>   45 -  49   (LEU   50  - GLY   54  <=> LEU   45  - GLY   49 )                          
 169: 6c70-A jy57-A    56 -  63 <=>  114 - 121   (VAL   58  - ASP   65  <=> TRP  114  - SER  121 )                          
 169: 6c70-A jy57-A    64 - 105 <=>  158 - 199   (ASP   66  - PRO  107  <=> PRO  158  - ALA  199 )                          
 169: 6c70-A jy57-A   106 - 110 <=>  201 - 205   (ASN  108  - LEU  112  <=> LEU  201  - ALA  205 )                          
 169: 6c70-A jy57-A   124 - 127 <=>  224 - 227   (THR  126  - ARG  129  <=> GLY  224  - PRO  227 )                          
 169: 6c70-A jy57-A   261 - 284 <=>  234 - 257   (TYR  347  - THR  370  <=> ARG  234  - LEU  257 )                          
 169: 6c70-A jy57-A   384 - 388 <=>  258 - 262   (LEU  470  - LYS  474  <=> LEU  258  - LEU  262 )                          
 170: 6c70-A jx8j-A     4 -  10 <=>  200 - 206   (GLN    6  - LEU   12  <=> LEU  200  - GLY  206 )                          
 170: 6c70-A jx8j-A    52 -  62 <=>  223 - 233   (GLY   54  - SER   64  <=> GLY  223  - HIS  233 )                          
 170: 6c70-A jx8j-A    67 -  96 <=>  234 - 263   (ASP   69  - TYR   98  <=> PRO  234  - ARG  263 )                          
 170: 6c70-A jx8j-A   257 - 279 <=>  311 - 333   (VAL  343  - LEU  365  <=> ALA  311  - ALA  333 )                          
 170: 6c70-A jx8j-A   282 - 286 <=>  335 - 339   (GLN  368  - VAL  372  <=> ASP  335  - SER  339 )                          
 170: 6c70-A jx8j-A   293 - 314 <=>  341 - 362   (ALA  379  - GLY  400  <=> ARG  341  - PHE  362 )                          
 170: 6c70-A jx8j-A   356 - 359 <=>  364 - 367   (SER  442  - GLY  445  <=> ASP  364  - GLN  367 )                          
 170: 6c70-A jx8j-A   371 - 387 <=>  376 - 392   (ALA  457  - LEU  473  <=> CYS  376  - ASP  392 )                          
 171: 6c70-A jtlt-A    63 -  91 <=>  380 - 408   (ASP   65  - ARG   93  <=> VAL  380  - ALA  408 )                          
 171: 6c70-A jtlt-A   261 - 264 <=>  409 - 412   (TYR  347  - ALA  350  <=> GLN  409  - PRO  412 )                          
 171: 6c70-A jtlt-A   266 - 284 <=>  413 - 431   (LEU  352  - THR  370  <=> TRP  413  - ASP  431 )                          
 171: 6c70-A jtlt-A   285 - 289 <=>  434 - 438   (LYS  371  - VAL  375  <=> ARG  434  - HIS  438 )                          
 171: 6c70-A jtlt-A   384 - 387 <=>  457 - 460   (LEU  470  - LEU  473  <=> ALA  457  - ARG  460 )                          
 172: 6c70-A jz2m-A     5 -   8 <=>  445 - 448   (GLY    7  - ALA   10  <=> ARG  445  - GLU  448 )                          
 172: 6c70-A jz2m-A    12 -  15 <=>  474 - 477   (PRO   14  - ARG   17  <=> THR  474  - PHE  477 )                          
 172: 6c70-A jz2m-A    27 -  31 <=>  479 - 483   (TYR   29  - GLY   33  <=> GLU  479  - LEU  483 )                          
 172: 6c70-A jz2m-A    52 -  55 <=>  519 - 522   (GLY   54  - ALA   57  <=> ASP  519  - VAL  522 )                          
 172: 6c70-A jz2m-A    71 -  94 <=>  556 - 579   (ASN   73  - ILE   96  <=> HIS  556  - GLY  579 )                          
 172: 6c70-A jz2m-A   260 - 286 <=>  581 - 607   (ALA  346  - VAL  372  <=> ASP  581  - LEU  607 )                          
 172: 6c70-A jz2m-A   289 - 294 <=>  608 - 613   (VAL  375  - ALA  380  <=> ASP  608  - THR  613 )                          
 172: 6c70-A jz2m-A   320 - 327 <=>  703 - 710   (GLU  406  - ALA  413  <=> GLY  703  - ARG  710 )                          
 172: 6c70-A jz2m-A   330 - 334 <=>  758 - 762   (SER  416  - TYR  420  <=> GLY  758  - SER  762 )                          
 172: 6c70-A jz2m-A   336 - 339 <=>  763 - 766   (GLY  422  - GLU  425  <=> GLY  763  - ALA  766 )                          
 173: 6c70-A jw9j-A    63 -  78 <=>  172 - 187   (ASP   65  - PHE   80  <=> THR  172  - ASP  187 )                          
 173: 6c70-A jw9j-A    79 -  94 <=>  189 - 204   (LEU   81  - ILE   96  <=> VAL  189  - ARG  204 )                          
 173: 6c70-A jw9j-A    99 - 102 <=>  210 - 213   (LEU  101  - TRP  104  <=> PRO  210  - GLU  213 )                          
 173: 6c70-A jw9j-A   259 - 290 <=>  220 - 251   (ASP  345  - ASN  376  <=> ALA  220  - PRO  251 )                          
 173: 6c70-A jw9j-A   310 - 317 <=>  298 - 305   (PHE  396  - LEU  403  <=> SER  298  - PRO  305 )                          
 173: 6c70-A jw9j-A   353 - 356 <=>  330 - 333   (LYS  439  - SER  442  <=> GLY  330  - VAL  333 )                          
 173: 6c70-A jw9j-A   361 - 364 <=>  335 - 338   (LYS  447  - THR  450  <=> SER  335  - GLY  338 )                          
 173: 6c70-A jw9j-A   369 - 372 <=>  339 - 342   (LEU  455  - SER  458  <=> GLY  339  - LEU  342 )                          
 174: 6c70-A jxp2-A   118 - 121 <=>   14 -  17   (PHE  120  - LEU  123  <=> LEU   14  - SER   17 )                          
 174: 6c70-A jxp2-A   198 - 201 <=>   52 -  55   (LEU  215  - SER  218  <=> SER   52  - ASP   55 )                          
 174: 6c70-A jxp2-A   203 - 218 <=>   56 -  71   (LEU  220  - LYS  235  <=> ALA   56  - ASN   71 )                          
 174: 6c70-A jxp2-A   243 - 246 <=>   73 -  76   (TRP  329  - ARG  332  <=> ALA   73  - GLU   76 )                          
 174: 6c70-A jxp2-A   252 - 255 <=>   77 -  80   (ARG  338  - THR  341  <=> LEU   77  - PRO   80 )                          
 174: 6c70-A jxp2-A   261 - 265 <=>  101 - 105   (TYR  347  - LEU  351  <=> ALA  101  - MET  105 )                          
 174: 6c70-A jxp2-A   270 - 280 <=>  195 - 205   (LEU  356  - ALA  366  <=> ILE  195  - MET  205 )                          
 174: 6c70-A jxp2-A   281 - 284 <=>  207 - 210   (TYR  367  - THR  370  <=> VAL  207  - MET  210 )                          
 174: 6c70-A jxp2-A   285 - 288 <=>  212 - 215   (LYS  371  - GLY  374  <=> GLY  212  - ALA  215 )                          
 174: 6c70-A jxp2-A   289 - 304 <=>  223 - 238   (VAL  375  - LEU  390  <=> PRO  223  - LEU  238 )                          
 174: 6c70-A jxp2-A   307 - 321 <=>  239 - 253   (VAL  393  - SER  407  <=> PRO  239  - GLY  253 )                          
 174: 6c70-A jxp2-A   354 - 357 <=>  254 - 257   (ALA  440  - ILE  443  <=> PHE  254  - LEU  257 )                          
 174: 6c70-A jxp2-A   364 - 388 <=>  259 - 283   (THR  450  - LYS  474  <=> LEU  259  - THR  283 )                          
 175: 6c70-A juab-A    62 -  94 <=>   72 - 104   (SER   64  - ILE   96  <=> GLY   72  - TRP  104 )                          
 175: 6c70-A juab-A    97 - 100 <=>  105 - 108   (LYS   99  - ALA  102  <=> PRO  105  - PHE  108 )                          
 175: 6c70-A juab-A   102 - 105 <=>  109 - 112   (TRP  104  - PRO  107  <=> LYS  109  - LYS  112 )                          
 175: 6c70-A juab-A   249 - 280 <=>  114 - 145   (HIS  335  - ALA  366  <=> ASP  114  - ARG  145 )                          
 175: 6c70-A juab-A   281 - 284 <=>  147 - 150   (TYR  367  - THR  370  <=> LEU  147  - PRO  150 )                          
 175: 6c70-A juab-A   286 - 289 <=>  151 - 154   (VAL  372  - VAL  375  <=> ALA  151  - SER  154 )                          
 175: 6c70-A juab-A   318 - 331 <=>  193 - 206   (ILE  404  - CYS  417  <=> THR  193  - LEU  206 )                          
 175: 6c70-A juab-A   332 - 338 <=>  209 - 215   (HIS  418  - GLU  424  <=> PHE  209  - LYS  215 )                          
 176: 6c70-A ju0x-A    56 -  59 <=>   86 -  89   (VAL   58  - MET   61  <=> LEU   86  - GLU   89 )                          
 176: 6c70-A ju0x-A    63 -  88 <=>  108 - 133   (ASP   65  - PHE   90  <=> ALA  108  - LEU  133 )                          
 176: 6c70-A ju0x-A    90 -  95 <=>  134 - 139   (VAL   92  - PHE   97  <=> ALA  134  - PHE  139 )                          
 176: 6c70-A ju0x-A    97 - 101 <=>  140 - 144   (LYS   99  - ILE  103  <=> PRO  140  - GLU  144 )                          
 176: 6c70-A ju0x-A   253 - 285 <=>  145 - 177   (LEU  339  - LYS  371  <=> GLN  145  - GLU  177 )                          
 177: 6c70-A jtsr-A     3 -  16 <=>   21 -  34   (HIS    5  - VAL   18  <=> ARG   21  - VAL   34 )                          
 177: 6c70-A jtsr-A    66 -  92 <=>   65 -  91   (ASP   68  - SER   94  <=> ALA   65  - PRO   91 )                          
 177: 6c70-A jtsr-A   259 - 283 <=>   93 - 117   (ASP  345  - ALA  369  <=> PRO   93  - VAL  117 )                          
 177: 6c70-A jtsr-A   285 - 291 <=>  118 - 124   (LYS  371  - VAL  377  <=> THR  118  - ASN  124 )                          
 177: 6c70-A jtsr-A   297 - 302 <=>  127 - 132   (ILE  383  - TYR  388  <=> GLU  127  - LEU  132 )                          
 177: 6c70-A jtsr-A   304 - 309 <=>  133 - 138   (LEU  390  - LEU  395  <=> VAL  133  - VAL  138 )                          
 177: 6c70-A jtsr-A   313 - 316 <=>  144 - 147   (PHE  399  - ARG  402  <=> TRP  144  - PRO  147 )                          
 177: 6c70-A jtsr-A   365 - 382 <=>  148 - 165   (VAL  451  - MET  468  <=> VAL  148  - GLY  165 )                          
 177: 6c70-A jtsr-A   385 - 388 <=>  169 - 172   (VAL  471  - LYS  474  <=> ASN  169  - GLY  172 )                          
 178: 6c70-A jzir-A   132 - 136 <=>    1 -   5   (CYS  134  - ALA  138  <=> MET    1  - TYR    5 )                          
 178: 6c70-A jzir-A   138 - 152 <=>  111 - 125   (ILE  140  - ASP  154  <=> ARG  111  - PRO  125 )                          
 178: 6c70-A jzir-A   288 - 323 <=>  130 - 165   (GLY  374  - SER  409  <=> GLY  130  - GLY  165 )                          
 178: 6c70-A jzir-A   355 - 358 <=>  171 - 174   (MET  441  - SER  444  <=> THR  171  - ALA  174 )                          
 178: 6c70-A jzir-A   364 - 385 <=>  175 - 196   (THR  450  - VAL  471  <=> THR  175  - GLY  196 )                          
 179: 6c70-A jv18-A   128 - 150 <=>   25 -  47   (ARG  130  - ILE  152  <=> ASP   25  - GLN   47 )                          
 179: 6c70-A jv18-A   151 - 156 <=>   50 -  55   (GLU  153  - PRO  173  <=> GLU   50  - TRP   55 )                          
 179: 6c70-A jv18-A   169 - 172 <=>   56 -  59   (MET  186  - ALA  189  <=> SER   56  - ALA   59 )                          
 179: 6c70-A jv18-A   173 - 224 <=>   62 - 113   (GLY  190  - SER  241  <=> ALA   62  - GLY  113 )                          
 179: 6c70-A jv18-A   225 - 263 <=>  125 - 163   (ALA  242  - VAL  349  <=> SER  125  - THR  163 )                          
 179: 6c70-A jv18-A   277 - 280 <=>  283 - 286   (THR  363  - ALA  366  <=> ASP  283  - THR  286 )                          
 179: 6c70-A jv18-A   303 - 318 <=>  289 - 304   (THR  389  - ILE  404  <=> VAL  289  - GLY  304 )                          
 179: 6c70-A jv18-A   363 - 366 <=>  307 - 310   (PHE  449  - SER  452  <=> PRO  307  - LEU  310 )                          
 180: 6c70-A jw35-A    64 -  91 <=>   14 -  41   (ASP   66  - ARG   93  <=> GLY   14  - GLY   41 )                          
 180: 6c70-A jw35-A    95 -  98 <=>   42 -  45   (PHE   97  - THR  100  <=> ALA   42  - GLY   45 )                          
 180: 6c70-A jw35-A   250 - 258 <=>   47 -  55   (VAL  336  - GLY  344  <=> ASP   47  - ASP   55 )                          
 180: 6c70-A jw35-A   259 - 286 <=>   59 -  86   (ASP  345  - VAL  372  <=> GLY   59  - TYR   86 )                          
 180: 6c70-A jw35-A   287 - 290 <=>   89 -  92   (ASN  373  - ASN  376  <=> ALA   89  - LEU   92 )                          
 181: 6c70-A jtuu-A    64 -  97 <=>    7 -  40   (ASP   66  - LYS   99  <=> ALA    7  - VAL   40 )                          
 181: 6c70-A jtuu-A    99 - 102 <=>   41 -  44   (LEU  101  - TRP  104  <=> GLN   41  - TRP   44 )                          
 181: 6c70-A jtuu-A   247 - 284 <=>   46 -  83   (HIS  333  - THR  370  <=> GLY   46  - SER   83 )                          
 181: 6c70-A jtuu-A   285 - 290 <=>   85 -  90   (LYS  371  - ASN  376  <=> ALA   85  - THR   90 )                          
 182: 6c70-A jw0v-A    66 -  95 <=>   21 -  50   (ASP   68  - PHE   97  <=> PRO   21  - GLY   50 )                          
 182: 6c70-A jw0v-A   257 - 286 <=>   51 -  80   (VAL  343  - VAL  372  <=> THR   51  - TYR   80 )                          
 182: 6c70-A jw0v-A   296 - 317 <=>   82 - 103   (VAL  382  - LEU  403  <=> SER   82  - ASN  103 )                          
 182: 6c70-A jw0v-A   342 - 346 <=>  171 - 175   (THR  428  - ILE  432  <=> PRO  171  - GLY  175 )                          
 182: 6c70-A jw0v-A   347 - 350 <=>  183 - 186   (VAL  433  - GLN  436  <=> GLY  183  - PRO  186 )                          
 183: 6c70-A jz6w-A    16 -  19 <=>    4 -   7   (VAL   18  - GLY   21  <=> ALA    4  - GLN    7 )                          
 183: 6c70-A jz6w-A    25 -  28 <=>   10 -  13   (PHE   27  - TYR   30  <=> GLY   10  - LYS   13 )                          
 183: 6c70-A jz6w-A    29 -  32 <=>   15 -  18   (SER   31  - LYS   34  <=> ALA   15  - ARG   18 )                          
 183: 6c70-A jz6w-A    33 -  55 <=>   20 -  42   (LYS   35  - ALA   57  <=> ALA   20  - LEU   42 )                          
 183: 6c70-A jz6w-A    60 -  63 <=>   77 -  80   (MET   62  - ASP   65  <=> ASP   77  - PRO   80 )                          
 183: 6c70-A jz6w-A    65 -  92 <=>  136 - 163   (VAL   67  - SER   94  <=> TYR  136  - GLY  163 )                          
 183: 6c70-A jz6w-A   263 - 280 <=>  165 - 182   (VAL  349  - ALA  366  <=> ASP  165  - ASP  182 )                          
 183: 6c70-A jz6w-A   284 - 288 <=>  213 - 217   (THR  370  - GLY  374  <=> GLY  213  - ILE  217 )                          
 183: 6c70-A jz6w-A   307 - 317 <=>  381 - 391   (VAL  393  - LEU  403  <=> THR  381  - VAL  391 )                          
 183: 6c70-A jz6w-A   322 - 330 <=>  402 - 410   (SER  408  - SER  416  <=> PRO  402  - TRP  410 )                          
 183: 6c70-A jz6w-A   344 - 347 <=>  415 - 418   (VAL  430  - VAL  433  <=> ALA  415  - LEU  418 )                          
 184: 6c70-A jv84-A    64 -  92 <=>   72 - 100   (ASP   66  - SER   94  <=> TRP   72  - SER  100 )                          
 184: 6c70-A jv84-A    95 -  98 <=>  139 - 142   (PHE   97  - THR  100  <=> ALA  139  - LEU  142 )                          
 184: 6c70-A jv84-A   256 - 286 <=>  143 - 173   (ALA  342  - VAL  372  <=> SER  143  - ARG  173 )                          
 184: 6c70-A jv84-A   372 - 376 <=>  181 - 185   (SER  458  - ALA  462  <=> VAL  181  - LEU  185 )                          
 184: 6c70-A jv84-A   385 - 388 <=>  216 - 219   (VAL  471  - LYS  474  <=> LEU  216  - SER  219 )                          
 185: 6c70-A jyg8-A    63 -  90 <=>    9 -  36   (ASP   65  - VAL   92  <=> LEU    9  - THR   36 )                          
 185: 6c70-A jyg8-A    92 -  96 <=>   37 -  41   (SER   94  - TYR   98  <=> GLY   37  - LYS   41 )                          
 185: 6c70-A jyg8-A   259 - 278 <=>   43 -  62   (ASP  345  - LEU  364  <=> PHE   43  - PHE   62 )                          
 185: 6c70-A jyg8-A   279 - 286 <=>   64 -  71   (LEU  365  - VAL  372  <=> ALA   64  - TYR   71 )                          
 185: 6c70-A jyg8-A   287 - 290 <=>   74 -  77   (ASN  373  - ASN  376  <=> ALA   74  - VAL   77 )                          
 186: 6c70-A jtus-A    26 -  29 <=>  180 - 183   (ASN   28  - SER   31  <=> GLY  180  - LYS  183 )                          
 186: 6c70-A jtus-A    36 -  62 <=>  190 - 216   (HIS   38  - SER   64  <=> SER  190  - GLY  216 )                          
 186: 6c70-A jtus-A    64 -  79 <=>  227 - 242   (ASP   66  - LEU   81  <=> GLY  227  - ILE  242 )                          
 186: 6c70-A jtus-A    80 - 100 <=>  244 - 264   (HIS   82  - ALA  102  <=> VAL  244  - SER  264 )                          
 186: 6c70-A jtus-A   102 - 105 <=>  265 - 268   (TRP  104  - PRO  107  <=> PRO  265  - SER  268 )                          
 186: 6c70-A jtus-A   246 - 249 <=>  269 - 272   (ARG  332  - HIS  335  <=> SER  269  - PRO  272 )                          
 186: 6c70-A jtus-A   252 - 263 <=>  273 - 284   (ARG  338  - VAL  349  <=> ASP  273  - LEU  284 )                          
 186: 6c70-A jtus-A   264 - 284 <=>  286 - 306   (ALA  350  - THR  370  <=> ALA  286  - ARG  306 )                          
 186: 6c70-A jtus-A   292 - 311 <=>  307 - 326   (TYR  378  - CYS  397  <=> LYS  307  - PHE  326 )                          
 186: 6c70-A jtus-A   383 - 388 <=>  376 - 381   (VAL  469  - LYS  474  <=> VAL  376  - ALA  381 )                          
 187: 6c70-A juek-A    49 -  52 <=>  157 - 160   (LEU   51  - GLY   54  <=> ASP  157  - ALA  160 )                          
 187: 6c70-A juek-A    81 -  84 <=>  165 - 168   (PRO   83  - LYS   86  <=> LEU  165  - GLY  168 )                          
 187: 6c70-A juek-A   160 - 163 <=>  174 - 177   (ILE  177  - PHE  180  <=> PRO  174  - HIS  177 )                          
 187: 6c70-A juek-A   174 - 225 <=>  179 - 230   (HIS  191  - ALA  242  <=> ILE  179  - ALA  230 )                          
 187: 6c70-A juek-A   228 - 258 <=>  232 - 262   (LEU  314  - GLY  344  <=> ALA  232  - ARG  262 )                          
 187: 6c70-A juek-A   260 - 263 <=>  263 - 266   (ALA  346  - VAL  349  <=> ASP  263  - ALA  266 )                          
 187: 6c70-A juek-A   273 - 286 <=>  275 - 288   (THR  359  - VAL  372  <=> MET  275  - PRO  288 )                          
 187: 6c70-A juek-A   287 - 290 <=>  291 - 294   (ASN  373  - ASN  376  <=> GLU  291  - ARG  294 )                          
 187: 6c70-A juek-A   299 - 302 <=>  317 - 320   (TYR  385  - TYR  388  <=> VAL  317  - LEU  320 )                          
 187: 6c70-A juek-A   306 - 311 <=>  385 - 390   (GLN  392  - CYS  397  <=> LEU  385  - VAL  390 )                          
 187: 6c70-A juek-A   364 - 367 <=>  395 - 398   (THR  450  - LEU  453  <=> GLY  395  - GLU  398 )                          
 187: 6c70-A juek-A   368 - 371 <=>  408 - 411   (ASP  454  - ALA  457  <=> ALA  408  - LEU  411 )                          
 188: 6c70-A jy0k-A    62 -  92 <=>    1 -  31   (SER   64  - SER   94  <=> MET    1  - GLU   31 )                          
 188: 6c70-A jy0k-A    93 -  96 <=>   35 -  38   (LYS   95  - TYR   98  <=> GLY   35  - PRO   38 )                          
 188: 6c70-A jy0k-A   261 - 276 <=>   43 -  58   (TYR  347  - LEU  362  <=> ARG   43  - GLN   58 )                          
 188: 6c70-A jy0k-A   299 - 302 <=>   59 -  62   (TYR  385  - TYR  388  <=> TRP   59  - ALA   62 )                          
 189: 6c70-A jtng-A    63 -  91 <=>    8 -  36   (ASP   65  - ARG   93  <=> GLU    8  - GLU   36 )                          
 189: 6c70-A jtng-A   260 - 283 <=>   38 -  61   (ALA  346  - ALA  369  <=> PRO   38  - GLU   61 )                          
 189: 6c70-A jtng-A   284 - 287 <=>   63 -  66   (THR  370  - ASN  373  <=> ALA   63  - GLU   66 )                          
 189: 6c70-A jtng-A   288 - 291 <=>   69 -  72   (GLY  374  - VAL  377  <=> THR   69  - VAL   72 )                          
 190: 6c70-A jxwn-A     1 -   4 <=>  134 - 137   (PHE    3  - GLN    6  <=> ARG  134  - THR  137 )                          
 190: 6c70-A jxwn-A     7 -  11 <=>  139 - 143   (VAL    9  - LEU   13  <=> ALA  139  - ARG  143 )                          
 190: 6c70-A jxwn-A    12 -  17 <=>  145 - 150   (PRO   14  - MET   19  <=> ASN  145  - GLY  150 )                          
 190: 6c70-A jxwn-A    64 - 100 <=>  189 - 225   (ASP   66  - ALA  102  <=> VAL  189  - GLU  225 )                          
 190: 6c70-A jxwn-A   246 - 259 <=>  240 - 253   (ARG  332  - ASP  345  <=> ARG  240  - ARG  253 )                          
 190: 6c70-A jxwn-A   261 - 287 <=>  255 - 281   (TYR  347  - ASN  373  <=> VAL  255  - LEU  281 )                          
 190: 6c70-A jxwn-A   288 - 294 <=>  306 - 312   (GLY  374  - ALA  380  <=> SER  306  - LEU  312 )                          
 190: 6c70-A jxwn-A   296 - 305 <=>  313 - 322   (VAL  382  - GLY  391  <=> TYR  313  - ALA  322 )                          
 190: 6c70-A jxwn-A   330 - 333 <=>  518 - 521   (SER  416  - TRP  419  <=> LEU  518  - GLY  521 )                          
 190: 6c70-A jxwn-A   335 - 345 <=>  547 - 557   (ASP  421  - GLN  431  <=> SER  547  - GLN  557 )                          
 191: 6c70-A jzmh-A    64 -  89 <=>   42 -  67   (ASP   66  - PRO   91  <=> ALA   42  - LYS   67 )                          
 191: 6c70-A jzmh-A    91 - 101 <=>   68 -  78   (ARG   93  - ILE  103  <=> LEU   68  - ARG   78 )                          
 191: 6c70-A jzmh-A   102 - 105 <=>   80 -  83   (TRP  104  - PRO  107  <=> GLU   80  - LYS   83 )                          
 191: 6c70-A jzmh-A   106 - 109 <=>   86 -  89   (ASN  108  - PRO  111  <=> LEU   86  - GLY   89 )                          
 191: 6c70-A jzmh-A   238 - 260 <=>   92 - 114   (SER  324  - ALA  346  <=> ASN   92  - GLU  114 )                          
 191: 6c70-A jzmh-A   261 - 286 <=>  117 - 142   (TYR  347  - VAL  372  <=> LEU  117  - GLU  142 )                          
 191: 6c70-A jzmh-A   287 - 290 <=>  145 - 148   (ASN  373  - ASN  376  <=> LEU  145  - ALA  148 )                          
 192: 6c70-A jyps-A    64 -  93 <=>   32 -  61   (ASP   66  - LYS   95  <=> ALA   32  - GLN   61 )                          
 192: 6c70-A jyps-A   158 - 162 <=>   79 -  83   (LEU  175  - THR  179  <=> GLY   79  - GLY   83 )                          
 192: 6c70-A jyps-A   257 - 288 <=>  146 - 177   (VAL  343  - GLY  374  <=> GLY  146  - THR  177 )                          
 192: 6c70-A jyps-A   290 - 312 <=>  178 - 200   (ASN  376  - ILE  398  <=> GLY  178  - ALA  200 )                          
 192: 6c70-A jyps-A   356 - 359 <=>  206 - 209   (SER  442  - GLY  445  <=> ASN  206  - PRO  209 )                          
 193: 6c70-A jtrj-A    66 -  79 <=>    1 -  14   (ASP   68  - LEU   81  <=> MET    1  - ALA   14 )                          
 193: 6c70-A jtrj-A    80 -  99 <=>   18 -  37   (HIS   82  - LEU  101  <=> ALA   18  - GLY   37 )                          
 193: 6c70-A jtrj-A   256 - 275 <=>   40 -  59   (ALA  342  - THR  361  <=> PHE   40  - GLY   59 )                          
 194: 6c70-A ju8g-A    64 -  88 <=>  135 - 159   (ASP   66  - PHE   90  <=> PRO  135  - ALA  159 )                          
 194: 6c70-A ju8g-A    90 - 101 <=>  160 - 171   (VAL   92  - ILE  103  <=> LYS  160  - ILE  171 )                          
 194: 6c70-A ju8g-A   103 - 107 <=>  186 - 190   (ASN  105  - SER  109  <=> LEU  186  - VAL  190 )                          
 194: 6c70-A ju8g-A   245 - 260 <=>  192 - 207   (GLU  331  - ALA  346  <=> GLY  192  - ALA  207 )                          
 194: 6c70-A ju8g-A   261 - 284 <=>  211 - 234   (TYR  347  - THR  370  <=> LEU  211  - ALA  234 )                          
 194: 6c70-A ju8g-A   285 - 290 <=>  237 - 242   (LYS  371  - ASN  376  <=> SER  237  - ALA  242 )                          
 195: 6c70-A jtxc-A    63 -  87 <=>    1 -  25   (ASP   65  - TYR   89  <=> MET    1  - GLY   25 )                          
 195: 6c70-A jtxc-A   263 - 278 <=>   28 -  43   (VAL  349  - LEU  364  <=> SER   28  - LYS   43 )                          
 195: 6c70-A jtxc-A   281 - 284 <=>   44 -  47   (TYR  367  - THR  370  <=> THR   44  - GLU   47 )                          
 195: 6c70-A jtxc-A   381 - 387 <=>   48 -  54   (PHE  467  - LEU  473  <=> LEU   48  - ASP   54 )                          
 196: 6c70-A jwvm-A     1 -   4 <=>   22 -  25   (PHE    3  - GLN    6  <=> VAL   22  - THR   25 )                          
 196: 6c70-A jwvm-A    14 -  17 <=>   28 -  31   (ILE   16  - MET   19  <=> LEU   28  - THR   31 )                          
 196: 6c70-A jwvm-A    23 -  26 <=>   32 -  35   (PHE   25  - ASN   28  <=> VAL   32  - PRO   35 )                          
 196: 6c70-A jwvm-A    54 -  57 <=>   55 -  58   (MET   56  - ASN   59  <=> VAL   55  - PRO   58 )                          
 196: 6c70-A jwvm-A    63 -  94 <=>  121 - 152   (ASP   65  - ILE   96  <=> LEU  121  - ILE  152 )                          
 196: 6c70-A jwvm-A    99 - 102 <=>  156 - 159   (LEU  101  - TRP  104  <=> ALA  156  - ALA  159 )                          
 196: 6c70-A jwvm-A   255 - 285 <=>  163 - 193   (THR  341  - LYS  371  <=> ASP  163  - ARG  193 )                          
 196: 6c70-A jwvm-A   288 - 302 <=>  265 - 279   (GLY  374  - TYR  388  <=> GLY  265  - ILE  279 )                          
 196: 6c70-A jwvm-A   306 - 321 <=>  283 - 298   (GLN  392  - SER  407  <=> ILE  283  - GLY  298 )                          
 197: 6c70-A jxbf-A   273 - 286 <=>    2 -  15   (THR  359  - VAL  372  <=> ASN    2  - GLY   15 )                          
 197: 6c70-A jxbf-A   293 - 307 <=>   18 -  32   (ALA  379  - VAL  393  <=> ASP   18  - GLU   32 )                          
 197: 6c70-A jxbf-A   370 - 388 <=>   33 -  51   (PHE  456  - LYS  474  <=> ASP   33  - LEU   51 )                          
 198: 6c70-A jzpt-A    63 -  94 <=>   13 -  44   (ASP   65  - ILE   96  <=> LEU   13  - GLN   44 )                          
 198: 6c70-A jzpt-A   259 - 264 <=>   45 -  50   (ASP  345  - ALA  350  <=> LEU   45  - TYR   50 )                          
 198: 6c70-A jzpt-A   265 - 286 <=>   52 -  73   (LEU  351  - VAL  372  <=> PRO   52  - ARG   73 )                          
 198: 6c70-A jzpt-A   287 - 290 <=>   76 -  79   (ASN  373  - ASN  376  <=> TYR   76  - ARG   79 )                          
 198: 6c70-A jzpt-A   366 - 369 <=>  101 - 104   (SER  452  - LEU  455  <=> THR  101  - TRP  104 )                          
 199: 6c70-A jwdv-A     1 -   6 <=>   32 -  37   (PHE    3  - LEU    8  <=> ASP   32  - PHE   37 )                          
 199: 6c70-A jwdv-A    11 -  14 <=>   72 -  75   (LEU   13  - ILE   16  <=> VAL   72  - THR   75 )                          
 199: 6c70-A jwdv-A    62 -  79 <=>  122 - 139   (SER   64  - LEU   81  <=> PRO  122  - GLY  139 )                          
 199: 6c70-A jwdv-A    80 -  92 <=>  141 - 153   (HIS   82  - SER   94  <=> ILE  141  - GLY  153 )                          
 199: 6c70-A jwdv-A    93 -  96 <=>  161 - 164   (LYS   95  - TYR   98  <=> GLY  161  - GLY  164 )                          
 199: 6c70-A jwdv-A   261 - 264 <=>  169 - 172   (TYR  347  - ALA  350  <=> GLN  169  - ILE  172 )                          
 199: 6c70-A jwdv-A   265 - 280 <=>  174 - 189   (LEU  351  - ALA  366  <=> ALA  174  - ASN  189 )                          
 199: 6c70-A jwdv-A   283 - 286 <=>  190 - 193   (ALA  369  - VAL  372  <=> GLN  190  - ASN  193 )                          
 200: 6c70-A jzdr-A    59 -  63 <=>   72 -  76   (MET   61  - ASP   65  <=> THR   72  - VAL   76 )                          
 200: 6c70-A jzdr-A    64 -  76 <=>   92 - 104   (ASP   66  - LEU   78  <=> ARG   92  - SER  104 )                          
 200: 6c70-A jzdr-A    78 -  92 <=>  105 - 119   (PHE   80  - SER   94  <=> SER  105  - ALA  119 )                          
 200: 6c70-A jzdr-A    95 -  98 <=>  120 - 123   (PHE   97  - THR  100  <=> LEU  120  - ASP  123 )                          
 200: 6c70-A jzdr-A   254 - 287 <=>  126 - 159   (VAL  340  - ASN  373  <=> GLY  126  - SER  159 )                          
 201: 6c70-A jtuq-A    48 -  53 <=>   11 -  16   (LEU   50  - MET   55  <=> GLY   11  - SER   16 )                          
 201: 6c70-A jtuq-A    66 -  91 <=>  263 - 288   (ASP   68  - ARG   93  <=> PRO  263  - LEU  288 )                          
 201: 6c70-A jtuq-A    97 - 101 <=>  297 - 301   (LYS   99  - ILE  103  <=> ALA  297  - ILE  301 )                          
 201: 6c70-A jtuq-A   104 - 107 <=>  309 - 312   (ASN  106  - SER  109  <=> GLY  309  - ALA  312 )                          
 201: 6c70-A jtuq-A   108 - 112 <=>  316 - 320   (HIS  110  - ALA  114  <=> PRO  316  - SER  320 )                          
 201: 6c70-A jtuq-A   115 - 120 <=>  321 - 326   (ASN  117  - ALA  122  <=> ASP  321  - VAL  326 )                          
 201: 6c70-A jtuq-A   123 - 126 <=>  327 - 330   (ILE  125  - MET  128  <=> PRO  327  - LEU  330 )                          
 201: 6c70-A jtuq-A   210 - 216 <=>  353 - 359   (LEU  227  - ILE  233  <=> LEU  353  - LEU  359 )                          
 201: 6c70-A jtuq-A   217 - 220 <=>  429 - 432   (MET  234  - LEU  237  <=> ASN  429  - CYS  432 )                          
 201: 6c70-A jtuq-A   230 - 233 <=>  437 - 440   (LYS  316  - GLU  319  <=> TYR  437  - VAL  440 )                          
 201: 6c70-A jtuq-A   252 - 258 <=>  480 - 486   (ARG  338  - GLY  344  <=> ASP  480  - THR  486 )                          
 201: 6c70-A jtuq-A   262 - 275 <=>  487 - 500   (GLY  348  - THR  361  <=> PRO  487  - LEU  500 )                          
 201: 6c70-A jtuq-A   302 - 305 <=>  505 - 508   (TYR  388  - GLY  391  <=> GLU  505  - GLN  508 )                          
 201: 6c70-A jtuq-A   377 - 388 <=>  512 - 523   (VAL  463  - LYS  474  <=> ARG  512  - GLY  523 )                          
 202: 6c70-A jx8a-A    56 -  60 <=>   58 -  62   (VAL   58  - MET   62  <=> GLN   58  - ASN   62 )                          
 202: 6c70-A jx8a-A    63 -  96 <=>   72 - 105   (ASP   65  - TYR   98  <=> LEU   72  - ARG  105 )                          
 202: 6c70-A jx8a-A   190 - 202 <=>  112 - 124   (ALA  207  - TRP  219  <=> ARG  112  - TYR  124 )                          
 202: 6c70-A jx8a-A   255 - 260 <=>  126 - 131   (THR  341  - ALA  346  <=> ASP  126  - HIS  131 )                          
 202: 6c70-A jx8a-A   263 - 281 <=>  136 - 154   (VAL  349  - TYR  367  <=> ASP  136  - PRO  154 )                          
 202: 6c70-A jx8a-A   283 - 286 <=>  155 - 158   (ALA  369  - VAL  372  <=> VAL  155  - GLN  158 )                          
 203: 6c70-A jxef-A    63 -  92 <=>   13 -  42   (ASP   65  - SER   94  <=> THR   13  - GLY   42 )                          
 203: 6c70-A jxef-A    93 -  96 <=>   46 -  49   (LYS   95  - TYR   98  <=> GLY   46  - THR   49 )                          
 203: 6c70-A jxef-A   190 - 194 <=>   58 -  62   (ALA  207  - SER  211  <=> VAL   58  - VAL   62 )                          
 203: 6c70-A jxef-A   259 - 284 <=>   91 - 116   (ASP  345  - THR  370  <=> PHE   91  - ASP  116 )                          
 203: 6c70-A jxef-A   285 - 290 <=>  118 - 123   (LYS  371  - ASN  376  <=> ARG  118  - LYS  123 )                          
 204: 6c70-A jvoy-A    63 -  93 <=>  182 - 212   (ASP   65  - LYS   95  <=> LEU  182  - ALA  212 )                          
 204: 6c70-A jvoy-A    95 -  98 <=>  213 - 216   (PHE   97  - THR  100  <=> MET  213  - ALA  216 )                          
 204: 6c70-A jvoy-A   253 - 285 <=>  217 - 249   (LEU  339  - LYS  371  <=> PRO  217  - ALA  249 )                          
 204: 6c70-A jvoy-A   381 - 384 <=>  251 - 254   (PHE  467  - LEU  470  <=> THR  251  - PRO  254 )                          
 205: 6c70-A jz87-A    30 -  59 <=>  246 - 275   (GLU   32  - MET   61  <=> ASP  246  - SER  275 )                          
 205: 6c70-A jz87-A    67 -  81 <=>  278 - 292   (ASP   69  - PRO   83  <=> PHE  278  - PRO  292 )                          
 205: 6c70-A jz87-A    84 -  88 <=>  293 - 297   (LYS   86  - PHE   90  <=> PHE  293  - ASP  297 )                          
 205: 6c70-A jz87-A    91 -  99 <=>  298 - 306   (ARG   93  - LEU  101  <=> ASP  298  - ILE  306 )                          
 205: 6c70-A jz87-A   101 - 104 <=>  307 - 310   (ILE  103  - ASN  106  <=> PRO  307  - CYS  310 )                          
 205: 6c70-A jz87-A   131 - 151 <=>  319 - 339   (PHE  133  - GLU  153  <=> ARG  319  - GLY  339 )                          
 206: 6c70-A jwfy-A    63 -  90 <=>    9 -  36   (ASP   65  - VAL   92  <=> ARG    9  - SER   36 )                          
 206: 6c70-A jwfy-A   261 - 284 <=>   38 -  61   (TYR  347  - THR  370  <=> GLU   38  - ALA   61 )                          
 206: 6c70-A jwfy-A   285 - 288 <=>   63 -  66   (LYS  371  - GLY  374  <=> SER   63  - ARG   66 )                          
 207: 6c70-A jwkr-A     1 -   4 <=>    1 -   4   (PHE    3  - GLN    6  <=> MET    1  - PHE    4 )                          
 207: 6c70-A jwkr-A     7 -  22 <=>    5 -  20   (VAL    9  - HIS   24  <=> PRO    5  - VAL   20 )                          
 207: 6c70-A jwkr-A    43 -  46 <=>   23 -  26   (THR   45  - LEU   48  <=> MET   23  - ALA   26 )                          
 207: 6c70-A jwkr-A    48 -  51 <=>   27 -  30   (LEU   50  - TYR   53  <=> GLY   27  - LEU   30 )                          
 207: 6c70-A jwkr-A   100 - 103 <=>   65 -  68   (ALA  102  - ASN  105  <=> GLU   65  - GLU   68 )                          
 207: 6c70-A jwkr-A   119 - 146 <=>   82 - 109   (HIS  121  - GLY  148  <=> ASP   82  - GLU  109 )                          
 207: 6c70-A jwkr-A   178 - 181 <=>  111 - 114   (LEU  195  - GLN  198  <=> GLY  111  - ARG  114 )                          
 207: 6c70-A jwkr-A   184 - 206 <=>  115 - 137   (TYR  201  - ALA  223  <=> ARG  115  - SER  137 )                          
 207: 6c70-A jwkr-A   253 - 258 <=>  139 - 144   (LEU  339  - GLY  344  <=> ASP  139  - TYR  144 )                          
 207: 6c70-A jwkr-A   260 - 271 <=>  145 - 156   (ALA  346  - THR  357  <=> VAL  145  - PHE  156 )                          
 207: 6c70-A jwkr-A   274 - 277 <=>  177 - 180   (ILE  360  - THR  363  <=> ALA  177  - LYS  180 )                          
 207: 6c70-A jwkr-A   297 - 308 <=>  266 - 277   (ILE  383  - PHE  394  <=> VAL  266  - MET  277 )                          
 207: 6c70-A jwkr-A   309 - 321 <=>  279 - 291   (LEU  395  - SER  407  <=> VAL  279  - TYR  291 )                          
 207: 6c70-A jwkr-A   322 - 326 <=>  293 - 297   (SER  408  - GLU  412  <=> LEU  293  - PRO  297 )                          
 207: 6c70-A jwkr-A   327 - 332 <=>  514 - 519   (ALA  413  - HIS  418  <=> THR  514  - ASP  519 )                          
 207: 6c70-A jwkr-A   335 - 339 <=>  520 - 524   (ASP  421  - GLU  425  <=> PRO  520  - ILE  524 )                          
 208: 6c70-A jvwv-A    64 -  91 <=>   23 -  50   (ASP   66  - ARG   93  <=> MET   23  - VAL   50 )                          
 208: 6c70-A jvwv-A   260 - 263 <=>   51 -  54   (ALA  346  - VAL  349  <=> THR   51  - VAL   54 )                          
 208: 6c70-A jvwv-A   264 - 284 <=>   56 -  76   (ALA  350  - THR  370  <=> VAL   56  - ARG   76 )                          
 208: 6c70-A jvwv-A   286 - 289 <=>   77 -  80   (VAL  372  - VAL  375  <=> ARG   77  - LEU   80 )                          
 208: 6c70-A jvwv-A   380 - 383 <=>   89 -  92   (TYR  466  - VAL  469  <=> ARG   89  - GLY   92 )                          
 209: 6c70-A jydg-A    63 -  88 <=>    2 -  27   (ASP   65  - PHE   90  <=> LYS    2  - ARG   27 )                          
 209: 6c70-A jydg-A    90 -  94 <=>   28 -  32   (VAL   92  - ILE   96  <=> ASN   28  - THR   32 )                          
 209: 6c70-A jydg-A   243 - 247 <=>   38 -  42   (TRP  329  - HIS  333  <=> LEU   38  - PRO   42 )                          
 209: 6c70-A jydg-A   261 - 284 <=>   54 -  77   (TYR  347  - THR  370  <=> LEU   54  - ARG   77 )                          
 209: 6c70-A jydg-A   285 - 288 <=>   79 -  82   (LYS  371  - GLY  374  <=> ARG   79  - ARG   82 )                          
 210: 6c70-A ju8u-A    30 -  54 <=>   24 -  48   (GLU   32  - MET   56  <=> ASN   24  - VAL   48 )                          
 210: 6c70-A ju8u-A    55 -  59 <=>   50 -  54   (ALA   57  - MET   61  <=> LEU   50  - LEU   54 )                          
 210: 6c70-A ju8u-A    62 -  65 <=>   55 -  58   (SER   64  - VAL   67  <=> PRO   55  - ARG   58 )                          
 210: 6c70-A ju8u-A    67 -  93 <=>   59 -  85   (ASP   69  - LYS   95  <=> ASP   59  - PRO   85 )                          
 210: 6c70-A ju8u-A   254 - 259 <=>  101 - 106   (VAL  340  - ASP  345  <=> VAL  101  - GLY  106 )                          
 210: 6c70-A ju8u-A   261 - 284 <=>  108 - 131   (TYR  347  - THR  370  <=> ILE  108  - ARG  131 )                          
 211: 6c70-A jvqk-A    64 -  87 <=>    3 -  26   (ASP   66  - TYR   89  <=> TYR    3  - TYR   26 )                          
 211: 6c70-A jvqk-A    90 -  94 <=>   27 -  31   (VAL   92  - ILE   96  <=> ASN   27  - VAL   31 )                          
 211: 6c70-A jvqk-A   259 - 262 <=>   34 -  37   (ASP  345  - GLY  348  <=> PRO   34  - MET   37 )                          
 211: 6c70-A jvqk-A   264 - 284 <=>   39 -  59   (ALA  350  - THR  370  <=> TRP   39  - ALA   59 )                          
 211: 6c70-A jvqk-A   285 - 288 <=>   61 -  64   (LYS  371  - GLY  374  <=> THR   61  - GLY   64 )                          
 211: 6c70-A jvqk-A   385 - 388 <=>   66 -  69   (VAL  471  - LYS  474  <=> ALA   66  - PHE   69 )                          
 212: 6c70-A jvq2-A    63 -  88 <=>   14 -  39   (ASP   65  - PHE   90  <=> ALA   14  - HIS   39 )                          
 212: 6c70-A jvq2-A    90 -  93 <=>   40 -  43   (VAL   92  - LYS   95  <=> PRO   40  - LEU   43 )                          
 212: 6c70-A jvq2-A    96 -  99 <=>   46 -  49   (TYR   98  - LEU  101  <=> ALA   46  - PHE   49 )                          
 212: 6c70-A jvq2-A   256 - 280 <=>   51 -  75   (ALA  342  - ALA  366  <=> THR   51  - LYS   75 )                          
 212: 6c70-A jvq2-A   385 - 388 <=>   77 -  80   (VAL  471  - LYS  474  <=> PRO   77  - ILE   80 )                          
 213: 6c70-A jxze-A    62 -  65 <=>   20 -  23   (SER   64  - VAL   67  <=> SER   20  - ARG   23 )                          
 213: 6c70-A jxze-A    68 -  71 <=>   24 -  27   (LEU   70  - ASN   73  <=> ALA   24  - PRO   27 )                          
 213: 6c70-A jxze-A   298 - 333 <=>   31 -  66   (GLY  384  - TRP  419  <=> ARG   31  - GLY   66 )                          
 213: 6c70-A jxze-A   336 - 355 <=>   67 -  86   (GLY  422  - MET  441  <=> GLY   67  - LEU   86 )                          
 213: 6c70-A jxze-A   356 - 359 <=>   89 -  92   (SER  442  - GLY  445  <=> TYR   89  - ALA   92 )                          
 213: 6c70-A jxze-A   371 - 374 <=>  157 - 160   (ALA  457  - LEU  460  <=> ARG  157  - LYS  160 )                          
 213: 6c70-A jxze-A   382 - 388 <=>  188 - 194   (MET  468  - LYS  474  <=> SER  188  - ALA  194 )                          
 214: 6c70-A ju77-A    67 -  91 <=>    1 -  25   (ASP   69  - ARG   93  <=> MET    1  - ALA   25 )                          
 214: 6c70-A ju77-A   263 - 283 <=>   28 -  48   (VAL  349  - ALA  369  <=> VAL   28  - PRO   48 )                          
 214: 6c70-A ju77-A   302 - 306 <=>   56 -  60   (TYR  388  - GLN  392  <=> PRO   56  - VAL   60 )                          
 214: 6c70-A ju77-A   313 - 316 <=>   65 -  68   (PHE  399  - ARG  402  <=> VAL   65  - ALA   68 )                          
 214: 6c70-A ju77-A   320 - 326 <=>  124 - 130   (GLU  406  - GLU  412  <=> VAL  124  - THR  130 )                          
 214: 6c70-A ju77-A   330 - 339 <=>  284 - 293   (SER  416  - GLU  425  <=> SER  284  - PHE  293 )                          
 215: 6c70-A jzjw-A    63 - 101 <=>   19 -  57   (ASP   65  - ILE  103  <=> LEU   19  - THR   57 )                          
 215: 6c70-A jzjw-A   132 - 139 <=>   72 -  79   (CYS  134  - PHE  141  <=> ALA   72  - LEU   79 )                          
 215: 6c70-A jzjw-A   141 - 148 <=>   80 -  87   (VAL  143  - THR  150  <=> THR   80  - PHE   87 )                          
 215: 6c70-A jzjw-A   194 - 202 <=>  103 - 111   (SER  211  - TRP  219  <=> GLY  103  - TRP  111 )                          
 215: 6c70-A jzjw-A   257 - 260 <=>  174 - 177   (VAL  343  - ALA  346  <=> GLU  174  - TRP  177 )                          
 215: 6c70-A jzjw-A   262 - 283 <=>  178 - 199   (GLY  348  - ALA  369  <=> GLN  178  - PHE  199 )                          
 215: 6c70-A jzjw-A   292 - 295 <=>  200 - 203   (TYR  378  - THR  381  <=> PRO  200  - LYS  203 )                          
 215: 6c70-A jzjw-A   336 - 343 <=>  455 - 462   (GLY  422  - PHE  429  <=> LEU  455  - ALA  462 )                          
 216: 6c70-A jzcq-A     5 -   8 <=>   19 -  22   (GLY    7  - ALA   10  <=> LEU   19  - LEU   22 )                          
 216: 6c70-A jzcq-A    10 -  17 <=>   31 -  38   (LEU   12  - MET   19  <=> ASP   31  - ASP   38 )                          
 216: 6c70-A jzcq-A    61 -  88 <=>  111 - 138   (GLU   63  - PHE   90  <=> GLY  111  - LEU  138 )                          
 216: 6c70-A jzcq-A    90 -  93 <=>  139 - 142   (VAL   92  - LYS   95  <=> ASP  139  - PRO  142 )                          
 216: 6c70-A jzcq-A   254 - 284 <=>  146 - 176   (VAL  340  - THR  370  <=> PRO  146  - ARG  176 )                          
 217: 6c70-A jy6q-A   260 - 287 <=>    1 -  28   (ALA  346  - ASN  373  <=> MET    1  - ILE   28 )                          
 217: 6c70-A jy6q-A   288 - 313 <=>   55 -  80   (GLY  374  - PHE  399  <=> ASN   55  - PRO   80 )                          
 217: 6c70-A jy6q-A   318 - 327 <=>   86 -  95   (ILE  404  - ALA  413  <=> LEU   86  - LEU   95 )                          
 217: 6c70-A jy6q-A   365 - 376 <=>  108 - 119   (VAL  451  - ALA  462  <=> ALA  108  - PHE  119 )                          
 217: 6c70-A jy6q-A   377 - 388 <=>  121 - 132   (VAL  463  - LYS  474  <=> GLU  121  - PRO  132 )                          
 218: 6c70-A juh1-A    63 -  98 <=>   29 -  64   (ASP   65  - THR  100  <=> GLY   29  - GLY   64 )                          
 218: 6c70-A juh1-A   257 - 277 <=>   66 -  86   (VAL  343  - THR  363  <=> ALA   66  - ALA   86 )                          
 218: 6c70-A juh1-A   279 - 283 <=>   87 -  91   (LEU  365  - ALA  369  <=> GLY   87  - LYS   91 )                          
 218: 6c70-A juh1-A   284 - 289 <=>   93 -  98   (THR  370  - VAL  375  <=> VAL   93  - ASN   98 )                          
 219: 6c70-A jv3w-A    12 -  17 <=>   54 -  59   (PRO   14  - MET   19  <=> ASN   54  - PRO   59 )                          
 219: 6c70-A jv3w-A    63 -  92 <=>  161 - 190   (ASP   65  - SER   94  <=> ILE  161  - GLY  190 )                          
 219: 6c70-A jv3w-A    93 -  96 <=>  196 - 199   (LYS   95  - TYR   98  <=> THR  196  - SER  199 )                          
 219: 6c70-A jv3w-A   126 - 129 <=>  210 - 213   (MET  128  - LEU  131  <=> SER  210  - LEU  213 )                          
 219: 6c70-A jv3w-A   131 - 142 <=>  214 - 225   (PHE  133  - ILE  144  <=> PRO  214  - VAL  225 )                          
 219: 6c70-A jv3w-A   144 - 151 <=>  226 - 233   (TRP  146  - GLU  153  <=> GLY  226  - TYR  233 )                          
 219: 6c70-A jv3w-A   168 - 174 <=>  237 - 243   (ALA  185  - HIS  191  <=> THR  237  - THR  243 )                          
 219: 6c70-A jv3w-A   175 - 197 <=>  245 - 267   (VAL  192  - VAL  214  <=> PRO  245  - ILE  267 )                          
 219: 6c70-A jv3w-A   201 - 207 <=>  275 - 281   (SER  218  - CYS  224  <=> THR  275  - LYS  281 )                          
 219: 6c70-A jv3w-A   263 - 266 <=>  291 - 294   (VAL  349  - LEU  352  <=> GLU  291  - ASP  294 )                          
 219: 6c70-A jv3w-A   268 - 282 <=>  301 - 315   (HIS  354  - GLN  368  <=> PHE  301  - ALA  315 )                          
 219: 6c70-A jv3w-A   291 - 294 <=>  320 - 323   (VAL  377  - ALA  380  <=> PHE  320  - ALA  323 )                          
 219: 6c70-A jv3w-A   368 - 371 <=>  375 - 378   (ASP  454  - ALA  457  <=> ASP  375  - ARG  378 )                          
 220: 6c70-A jve5-A    64 -  86 <=>   99 - 121   (ASP   66  - ILE   88  <=> TRP   99  - GLY  121 )                          
 220: 6c70-A jve5-A   195 - 199 <=>  123 - 127   (LEU  212  - PHE  216  <=> ASP  123  - SER  127 )                          
 220: 6c70-A jve5-A   254 - 281 <=>  129 - 156   (VAL  340  - TYR  367  <=> HIS  129  - CYS  156 )                          
 220: 6c70-A jve5-A   282 - 286 <=>  158 - 162   (GLN  368  - VAL  372  <=> LEU  158  - ALA  162 )                          
 220: 6c70-A jve5-A   371 - 375 <=>  171 - 175   (ALA  457  - GLY  461  <=> GLY  171  - ALA  175 )                          
 220: 6c70-A jve5-A   385 - 388 <=>  212 - 215   (VAL  471  - LYS  474  <=> HIS  212  - ARG  215 )                          
 221: 6c70-A jume-A    64 -  94 <=>   12 -  42   (ASP   66  - ILE   96  <=> GLY   12  - GLY   42 )                          
 221: 6c70-A jume-A    98 - 101 <=>   46 -  49   (THR  100  - ILE  103  <=> GLN   46  - ALA   49 )                          
 221: 6c70-A jume-A   255 - 288 <=>   52 -  85   (THR  341  - GLY  374  <=> ARG   52  - LYS   85 )                          
 222: 6c70-A jzpz-A    60 -  63 <=>  145 - 148   (MET   62  - ASP   65  <=> ARG  145  - GLY  148 )                          
 222: 6c70-A jzpz-A    66 -  95 <=>  224 - 253   (ASP   68  - PHE   97  <=> SER  224  - ALA  253 )                          
 222: 6c70-A jzpz-A   257 - 285 <=>  255 - 283   (VAL  343  - LYS  371  <=> GLY  255  - LEU  283 )                          
 222: 6c70-A jzpz-A   286 - 290 <=>  285 - 289   (VAL  372  - ASN  376  <=> ALA  285  - VAL  289 )                          
 223: 6c70-A jwwb-A    21 -  24 <=>   12 -  15   (GLY   23  - MET   26  <=> GLY   12  - GLY   15 )                          
 223: 6c70-A jwwb-A    38 -  41 <=>   19 -  22   (ILE   40  - ILE   43  <=> GLY   19  - MET   22 )                          
 223: 6c70-A jwwb-A    61 -  64 <=>  169 - 172   (GLU   63  - ASP   66  <=> GLY  169  - VAL  172 )                          
 223: 6c70-A jwwb-A    68 -  90 <=>  368 - 390   (LEU   70  - VAL   92  <=> PRO  368  - GLU  390 )                          
 223: 6c70-A jwwb-A    92 -  95 <=>  391 - 394   (SER   94  - PHE   97  <=> ARG  391  - SER  394 )                          
 223: 6c70-A jwwb-A   259 - 279 <=>  396 - 416   (ASP  345  - LEU  365  <=> ALA  396  - ALA  416 )                          
 223: 6c70-A jwwb-A   316 - 319 <=>  450 - 453   (ARG  402  - GLU  405  <=> ARG  450  - VAL  453 )                          
 223: 6c70-A jwwb-A   325 - 328 <=>  455 - 458   (MET  411  - ALA  414  <=> ARG  455  - GLY  458 )                          
 224: 6c70-A juan-A     7 -  12 <=>   84 -  89   (VAL    9  - PRO   14  <=> LYS   84  - ALA   89 )                          
 224: 6c70-A juan-A    64 -  93 <=>  240 - 269   (ASP   66  - LYS   95  <=> GLU  240  - ASP  269 )                          
 224: 6c70-A juan-A   246 - 249 <=>  284 - 287   (ARG  332  - HIS  335  <=> ASN  284  - ALA  287 )                          
 224: 6c70-A juan-A   255 - 283 <=>  294 - 322   (THR  341  - ALA  369  <=> ALA  294  - ALA  322 )                          
 224: 6c70-A juan-A   284 - 287 <=>  324 - 327   (THR  370  - ASN  373  <=> SER  324  - VAL  327 )                          
 224: 6c70-A juan-A   288 - 291 <=>  330 - 333   (GLY  374  - VAL  377  <=> GLU  330  - ASP  333 )                          
 225: 6c70-A jvxd-A    56 -  59 <=>   59 -  62   (VAL   58  - MET   61  <=> GLU   59  - PHE   62 )                          
 225: 6c70-A jvxd-A    63 -  95 <=>   83 - 115   (ASP   65  - PHE   97  <=> ASN   83  - VAL  115 )                          
 225: 6c70-A jvxd-A   260 - 269 <=>  118 - 127   (ALA  346  - MET  355  <=> ASP  118  - ALA  127 )                          
 225: 6c70-A jvxd-A   272 - 275 <=>  128 - 131   (THR  358  - THR  361  <=> ASN  128  - PRO  131 )                          
 225: 6c70-A jvxd-A   278 - 281 <=>  132 - 135   (LEU  364  - TYR  367  <=> ARG  132  - ARG  135 )                          
 225: 6c70-A jvxd-A   284 - 289 <=>  136 - 141   (THR  370  - VAL  375  <=> THR  136  - SER  141 )                          
 226: 6c70-A jznn-A    68 -  88 <=>  106 - 126   (LEU   70  - PHE   90  <=> PHE  106  - GLU  126 )                          
 226: 6c70-A jznn-A    89 -  92 <=>  128 - 131   (PRO   91  - SER   94  <=> GLY  128  - THR  131 )                          
 226: 6c70-A jznn-A   258 - 286 <=>  133 - 161   (GLY  344  - VAL  372  <=> PRO  133  - ASN  161 )                          
 226: 6c70-A jznn-A   287 - 290 <=>  166 - 169   (ASN  373  - ASN  376  <=> ARG  166  - HIS  169 )                          
 226: 6c70-A jznn-A   368 - 372 <=>  185 - 189   (ASP  454  - SER  458  <=> GLU  185  - THR  189 )                          
 226: 6c70-A jznn-A   374 - 377 <=>  191 - 194   (LEU  460  - VAL  463  <=> GLU  191  - GLU  194 )                          
 226: 6c70-A jznn-A   383 - 388 <=>  218 - 223   (VAL  469  - LYS  474  <=> ALA  218  - ALA  223 )                          
 227: 6c70-A jwdw-A     9 -  16 <=>  200 - 207   (ASP   11  - VAL   18  <=> ASP  200  - VAL  207 )                          
 227: 6c70-A jwdw-A    63 -  91 <=>  234 - 262   (ASP   65  - ARG   93  <=> ASP  234  - ASP  262 )                          
 227: 6c70-A jwdw-A   263 - 279 <=>  264 - 280   (VAL  349  - LEU  365  <=> ALA  264  - GLY  280 )                          
 227: 6c70-A jwdw-A   298 - 301 <=>  285 - 288   (GLY  384  - LEU  387  <=> THR  285  - ARG  288 )                          
 228: 6c70-A jzdq-A    62 -  65 <=>   19 -  22   (SER   64  - VAL   67  <=> PHE   19  - ILE   22 )                          
 228: 6c70-A jzdq-A    68 -  90 <=>   23 -  45   (LEU   70  - VAL   92  <=> PRO   23  - GLY   45 )                          
 228: 6c70-A jzdq-A    95 -  98 <=>   47 -  50   (PHE   97  - THR  100  <=> ARG   47  - GLY   50 )                          
 228: 6c70-A jzdq-A   259 - 285 <=>   52 -  78   (ASP  345  - LYS  371  <=> ILE   52  - THR   78 )                          
 228: 6c70-A jzdq-A   286 - 289 <=>   81 -  84   (VAL  372  - VAL  375  <=> ALA   81  - ASP   84 )                          
 229: 6c70-A jts7-A    64 -  91 <=>  102 - 129   (ASP   66  - ARG   93  <=> ALA  102  - ALA  129 )                          
 229: 6c70-A jts7-A   258 - 286 <=>  131 - 159   (GLY  344  - VAL  372  <=> PRO  131  - GLY  159 )                          
 229: 6c70-A jts7-A   295 - 298 <=>  161 - 164   (THR  381  - GLY  384  <=> ARG  161  - ARG  164 )                          
 229: 6c70-A jts7-A   366 - 375 <=>  171 - 180   (SER  452  - GLY  461  <=> ALA  171  - MET  180 )                          
 229: 6c70-A jts7-A   376 - 379 <=>  211 - 214   (ALA  462  - THR  465  <=> LEU  211  - LEU  214 )                          
 229: 6c70-A jts7-A   381 - 388 <=>  289 - 296   (PHE  467  - LYS  474  <=> VAL  289  - LYS  296 )                          
 230: 6c70-A jwnn-A    64 -  86 <=>   33 -  55   (ASP   66  - ILE   88  <=> THR   33  - GLY   55 )                          
 230: 6c70-A jwnn-A    88 -  91 <=>   56 -  59   (PHE   90  - ARG   93  <=> SER   56  - VAL   59 )                          
 230: 6c70-A jwnn-A   263 - 289 <=>   61 -  87   (VAL  349  - VAL  375  <=> PHE   61  - ARG   87 )                          
 231: 6c70-A jtzy-A    60 -  64 <=>    3 -   7   (MET   62  - ASP   66  <=> ARG    3  - TRP    7 )                          
 231: 6c70-A jtzy-A    67 -  91 <=>    8 -  32   (ASP   69  - ARG   93  <=> PHE    8  - VAL   32 )                          
 231: 6c70-A jtzy-A   260 - 286 <=>   34 -  60   (ALA  346  - VAL  372  <=> GLY   34  - SER   60 )                          
 231: 6c70-A jtzy-A   287 - 290 <=>   63 -  66   (ASN  373  - ASN  376  <=> ALA   63  - ASP   66 )                          
 232: 6c70-A juk6-A     1 -   4 <=>   88 -  91   (PHE    3  - GLN    6  <=> ALA   88  - PRO   91 )                          
 232: 6c70-A juk6-A    10 -  13 <=>   96 -  99   (LEU   12  - ASN   15  <=> ASP   96  - HIS   99 )                          
 232: 6c70-A juk6-A    20 -  30 <=>  102 - 112   (VAL   22  - GLU   32  <=> GLN  102  - VAL  112 )                          
 232: 6c70-A juk6-A    47 -  50 <=>  119 - 122   (LEU   49  - GLN   52  <=> SER  119  - TYR  122 )                          
 232: 6c70-A juk6-A    54 -  58 <=>  123 - 127   (MET   56  - LEU   60  <=> LEU  123  - GLU  127 )                          
 232: 6c70-A juk6-A    64 -  97 <=>  225 - 258   (ASP   66  - LYS   99  <=> ALA  225  - PHE  258 )                          
 232: 6c70-A juk6-A   250 - 284 <=>  264 - 298   (VAL  336  - THR  370  <=> PRO  264  - VAL  298 )                          
 232: 6c70-A juk6-A   384 - 388 <=>  301 - 305   (LEU  470  - LYS  474  <=> THR  301  - GLN  305 )                          
 233: 6c70-A jvkt-A     2 -   5 <=>  190 - 193   (LYS    4  - GLY    7  <=> ALA  190  - GLY  193 )                          
 233: 6c70-A jvkt-A    14 -  21 <=>  200 - 207   (ILE   16  - GLY   23  <=> ALA  200  - LEU  207 )                          
 233: 6c70-A jvkt-A    41 -  44 <=>  214 - 217   (ILE   43  - LEU   46  <=> ASP  214  - TRP  217 )                          
 233: 6c70-A jvkt-A    47 -  62 <=>  218 - 233   (LEU   49  - SER   64  <=> ASP  218  - GLN  233 )                          
 233: 6c70-A jvkt-A    64 -  67 <=>  252 - 255   (ASP   66  - ASP   69  <=> GLU  252  - LEU  255 )                          
 233: 6c70-A jvkt-A    69 -  94 <=>  256 - 281   (THR   71  - ILE   96  <=> MET  256  - ALA  281 )                          
 233: 6c70-A jvkt-A    96 -  99 <=>  288 - 291   (TYR   98  - LEU  101  <=> PRO  288  - PRO  291 )                          
 233: 6c70-A jvkt-A   256 - 259 <=>  292 - 295   (ALA  342  - ASP  345  <=> ASN  292  - LYS  295 )                          
 233: 6c70-A jvkt-A   261 - 285 <=>  296 - 320   (TYR  347  - LYS  371  <=> MET  296  - LYS  320 )                          
 233: 6c70-A jvkt-A   308 - 313 <=>  407 - 412   (PHE  394  - PHE  399  <=> GLU  407  - LEU  412 )                          
 234: 6c70-A jxj7-A    30 -  58 <=>   14 -  42   (GLU   32  - LEU   60  <=> ASN   14  - TYR   42 )                          
 234: 6c70-A jxj7-A    61 -  64 <=>   44 -  47   (GLU   63  - ASP   66  <=> TRP   44  - GLY   47 )                          
 234: 6c70-A jxj7-A    67 -  93 <=>   48 -  74   (ASP   69  - LYS   95  <=> TYR   48  - PRO   74 )                          
 234: 6c70-A jxj7-A   201 - 206 <=>   88 -  93   (SER  218  - ALA  223  <=> PRO   88  - ALA   93 )                          
 234: 6c70-A jxj7-A   261 - 289 <=>   98 - 126   (TYR  347  - VAL  375  <=> ARG   98  - VAL  126 )                          
 235: 6c70-A jzas-A    51 -  54 <=>    6 -   9   (TYR   53  - MET   56  <=> LEU    6  - ALA    9 )                          
 235: 6c70-A jzas-A    56 -  62 <=>   44 -  50   (VAL   58  - SER   64  <=> TRP   44  - LEU   50 )                          
 235: 6c70-A jzas-A    63 -  66 <=>   52 -  55   (ASP   65  - ASP   68  <=> ARG   52  - GLN   55 )                          
 235: 6c70-A jzas-A    68 -  92 <=>   56 -  80   (LEU   70  - SER   94  <=> ILE   56  - ASP   80 )                          
 235: 6c70-A jzas-A   260 - 263 <=>   82 -  85   (ALA  346  - VAL  349  <=> ARG   82  - LEU   85 )                          
 235: 6c70-A jzas-A   264 - 284 <=>   87 - 107   (ALA  350  - THR  370  <=> GLN   87  - HIS  107 )                          
 236: 6c70-A jus8-A    64 -  91 <=>   14 -  41   (ASP   66  - ARG   93  <=> ARG   14  - GLY   41 )                          
 236: 6c70-A jus8-A    95 -  98 <=>   42 -  45   (PHE   97  - THR  100  <=> THR   42  - GLY   45 )                          
 236: 6c70-A jus8-A   250 - 258 <=>   47 -  55   (VAL  336  - GLY  344  <=> ASP   47  - GLN   55 )                          
 236: 6c70-A jus8-A   259 - 286 <=>   59 -  86   (ASP  345  - VAL  372  <=> GLY   59  - ARG   86 )                          
 236: 6c70-A jus8-A   287 - 290 <=>   89 -  92   (ASN  373  - ASN  376  <=> ALA   89  - MET   92 )                          
 237: 6c70-A jx86-A    62 -  76 <=>   11 -  25   (SER   64  - LEU   78  <=> LYS   11  - GLY   25 )                          
 237: 6c70-A jx86-A    82 -  88 <=>   31 -  37   (ILE   84  - PHE   90  <=> PHE   31  - ILE   37 )                          
 237: 6c70-A jx86-A    91 -  94 <=>   38 -  41   (ARG   93  - ILE   96  <=> ASP   38  - ASN   41 )                          
 237: 6c70-A jx86-A    96 - 103 <=>   42 -  49   (TYR   98  - ASN  105  <=> PRO   42  - GLY   49 )                          
 237: 6c70-A jx86-A   111 - 153 <=>   69 - 111   (PHE  113  - SER  155  <=> LEU   69  - ASN  111 )                          
 237: 6c70-A jx86-A   158 - 161 <=>  115 - 118   (LEU  175  - ARG  178  <=> GLU  115  - TYR  118 )                          
 237: 6c70-A jx86-A   184 - 202 <=>  121 - 139   (TYR  201  - TRP  219  <=> HIS  121  - ARG  139 )                          
 237: 6c70-A jx86-A   293 - 321 <=>  164 - 192   (ALA  379  - SER  407  <=> TRP  164  - GLU  192 )                          
 237: 6c70-A jx86-A   368 - 377 <=>  283 - 292   (ASP  454  - VAL  463  <=> SER  283  - LEU  292 )                          
 237: 6c70-A jx86-A   378 - 381 <=>  317 - 320   (VAL  464  - PHE  467  <=> THR  317  - ARG  320 )                          
 238: 6c70-A jvrt-A    63 -  70 <=>   44 -  51   (ASP   65  - ALA   72  <=> ILE   44  - GLY   51 )                          
 238: 6c70-A jvrt-A    72 -  78 <=>   53 -  59   (THR   74  - PHE   80  <=> GLU   53  - VAL   59 )                          
 238: 6c70-A jvrt-A    80 -  83 <=>   60 -  63   (HIS   82  - VAL   85  <=> GLN   60  - ALA   63 )                          
 238: 6c70-A jvrt-A    86 - 101 <=>   68 -  83   (ILE   88  - ILE  103  <=> LYS   68  - PHE   83 )                          
 238: 6c70-A jvrt-A   102 - 106 <=>   85 -  89   (TRP  104  - ASN  108  <=> LEU   85  - PRO   89 )                          
 238: 6c70-A jvrt-A   116 - 145 <=>   94 - 123   (ALA  118  - THR  147  <=> GLU   94  - HIS  123 )                          
 238: 6c70-A jvrt-A   185 - 188 <=>  125 - 128   (LEU  202  - SER  205  <=> ALA  125  - PHE  128 )                          
 238: 6c70-A jvrt-A   190 - 208 <=>  136 - 154   (ALA  207  - GLU  225  <=> LEU  136  - VAL  154 )                          
 238: 6c70-A jvrt-A   210 - 214 <=>  155 - 159   (LEU  227  - LYS  231  <=> PHE  155  - ARG  159 )                          
 238: 6c70-A jvrt-A   302 - 305 <=>  175 - 178   (TYR  388  - GLY  391  <=> TRP  175  - ARG  178 )                          
 238: 6c70-A jvrt-A   311 - 326 <=>  190 - 205   (CYS  397  - GLU  412  <=> ASN  190  - MET  205 )                          
 238: 6c70-A jvrt-A   357 - 360 <=>  289 - 292   (ILE  443  - ALA  446  <=> TYR  289  - THR  292 )                          
 238: 6c70-A jvrt-A   366 - 388 <=>  331 - 353   (SER  452  - LYS  474  <=> LEU  331  - ARG  353 )                          
 239: 6c70-A jwrg-A   107 - 111 <=>   55 -  59   (SER  109  - PHE  113  <=> GLU   55  - ILE   59 )                          
 239: 6c70-A jwrg-A   112 - 116 <=>   61 -  65   (ALA  114  - ALA  118  <=> SER   61  - TRP   65 )                          
 239: 6c70-A jwrg-A   117 - 145 <=>   75 - 103   (ARG  119  - THR  147  <=> GLY   75  - GLY  103 )                          
 239: 6c70-A jwrg-A   185 - 188 <=>  104 - 107   (LEU  202  - SER  205  <=> MET  104  - VAL  107 )                          
 239: 6c70-A jwrg-A   190 - 194 <=>  108 - 112   (ALA  207  - SER  211  <=> THR  108  - SER  112 )                          
 239: 6c70-A jwrg-A   195 - 198 <=>  114 - 117   (LEU  212  - LEU  215  <=> TYR  114  - THR  117 )                          
 239: 6c70-A jwrg-A   199 - 214 <=>  119 - 134   (PHE  216  - LYS  231  <=> GLU  119  - GLY  134 )                          
 239: 6c70-A jwrg-A   215 - 226 <=>  136 - 147   (ALA  232  - THR  243  <=> ARG  136  - SER  147 )                          
 239: 6c70-A jwrg-A   228 - 231 <=>  151 - 154   (LEU  314  - LYS  317  <=> ASP  151  - GLU  154 )                          
 239: 6c70-A jwrg-A   233 - 249 <=>  158 - 174   (GLU  319  - HIS  335  <=> LEU  158  - ILE  174 )                          
 239: 6c70-A jwrg-A   254 - 257 <=>  222 - 225   (VAL  340  - VAL  343  <=> ALA  222  - LYS  225 )                          
 239: 6c70-A jwrg-A   322 - 331 <=>  232 - 241   (SER  408  - CYS  417  <=> VAL  232  - GLY  241 )                          
 239: 6c70-A jwrg-A   332 - 335 <=>  243 - 246   (HIS  418  - ASP  421  <=> PHE  243  - GLY  246 )                          
 239: 6c70-A jwrg-A   355 - 358 <=>  268 - 271   (MET  441  - SER  444  <=> ALA  268  - MET  271 )                          
 239: 6c70-A jwrg-A   364 - 367 <=>  272 - 275   (THR  450  - LEU  453  <=> VAL  272  - ILE  275 )                          
 239: 6c70-A jwrg-A   369 - 372 <=>  278 - 281   (LEU  455  - SER  458  <=> TRP  278  - ASN  281 )                          
 240: 6c70-A jyg9-A    63 -  94 <=>    1 -  32   (ASP   65  - ILE   96  <=> MET    1  - ALA   32 )                          
 240: 6c70-A jyg9-A    96 - 100 <=>   33 -  37   (TYR   98  - ALA  102  <=> ALA   33  - GLY   37 )                          
 240: 6c70-A jyg9-A   103 - 108 <=>   38 -  43   (ASN  105  - HIS  110  <=> ILE   38  - GLN   43 )                          
 240: 6c70-A jyg9-A   235 - 238 <=>   46 -  49   (LEU  321  - SER  324  <=> ASP   46  - GLY   49 )                          
 240: 6c70-A jyg9-A   241 - 244 <=>   50 -  53   (LYS  327  - VAL  330  <=> GLU   50  - PRO   53 )                          
 240: 6c70-A jyg9-A   256 - 259 <=>   62 -  65   (ALA  342  - ASP  345  <=> LYS   62  - GLU   65 )                          
 240: 6c70-A jyg9-A   261 - 287 <=>   66 -  92   (TYR  347  - ASN  373  <=> VAL   66  - LYS   92 )                          
 240: 6c70-A jyg9-A   288 - 291 <=>  110 - 113   (GLY  374  - VAL  377  <=> TYR  110  - PHE  113 )                          
 240: 6c70-A jyg9-A   362 - 366 <=>  239 - 243   (PHE  448  - SER  452  <=> GLY  239  - ARG  243 )                          
 241: 6c70-A jw5i-A   165 - 170 <=>    3 -   8   (PRO  182  - SER  187  <=> ARG    3  - PRO    8 )                          
 241: 6c70-A jw5i-A   288 - 322 <=>  192 - 226   (GLY  374  - SER  408  <=> ARG  192  - GLY  226 )                          
 241: 6c70-A jw5i-A   352 - 357 <=>  227 - 232   (GLN  438  - ILE  443  <=> GLY  227  - LEU  232 )                          
 241: 6c70-A jw5i-A   364 - 383 <=>  234 - 253   (THR  450  - VAL  469  <=> GLN  234  - ARG  253 )                          
 241: 6c70-A jw5i-A   385 - 388 <=>  254 - 257   (VAL  471  - LYS  474  <=> GLY  254  - GLY  257 )                          
 242: 6c70-A juqp-A    68 -  91 <=>   17 -  40   (LEU   70  - ARG   93  <=> ARG   17  - GLY   40 )                          
 242: 6c70-A juqp-A   261 - 278 <=>   41 -  58   (TYR  347  - LEU  364  <=> ARG   41  - ALA   58 )                          
 242: 6c70-A juqp-A   280 - 283 <=>   59 -  62   (ALA  366  - ALA  369  <=> PRO   59  - GLN   62 )                          
 242: 6c70-A juqp-A   285 - 288 <=>   63 -  66   (LYS  371  - GLY  374  <=> SER   63  - ARG   66 )                          
 242: 6c70-A juqp-A   289 - 292 <=>   93 -  96   (VAL  375  - TYR  378  <=> GLN   93  - ALA   96 )                          
 242: 6c70-A juqp-A   295 - 299 <=>  146 - 150   (THR  381  - TYR  385  <=> LEU  146  - GLY  150 )                          
 242: 6c70-A juqp-A   332 - 338 <=>  254 - 260   (HIS  418  - GLU  424  <=> ASP  254  - VAL  260 )                          
 243: 6c70-A jxqe-A    63 -  79 <=>    4 -  20   (ASP   65  - LEU   81  <=> LYS    4  - PHE   20 )                          
 243: 6c70-A jxqe-A    80 -  95 <=>   22 -  37   (HIS   82  - PHE   97  <=> PHE   22  - HIS   37 )                          
 243: 6c70-A jxqe-A   259 - 281 <=>   39 -  61   (ASP  345  - TYR  367  <=> GLU   39  - GLY   61 )                          
 243: 6c70-A jxqe-A   384 - 388 <=>   64 -  68   (LEU  470  - LYS  474  <=> ASP   64  - VAL   68 )                          
 244: 6c70-A jz8q-A    69 -  95 <=>   18 -  44   (THR   71  - PHE   97  <=> PRO   18  - ARG   44 )                          
 244: 6c70-A jz8q-A   260 - 280 <=>   45 -  65   (ALA  346  - ALA  366  <=> ALA   45  - ARG   65 )                          
 244: 6c70-A jz8q-A   283 - 290 <=>  120 - 127   (ALA  369  - ASN  376  <=> ARG  120  - VAL  127 )                          
 244: 6c70-A jz8q-A   291 - 294 <=>  143 - 146   (VAL  377  - ALA  380  <=> VAL  143  - ARG  146 )                          
 245: 6c70-A jy0o-A    64 -  82 <=>   35 -  53   (ASP   66  - ILE   84  <=> ASN   35  - THR   53 )                          
 245: 6c70-A jy0o-A    84 -  87 <=>   54 -  57   (LYS   86  - TYR   89  <=> GLY   54  - VAL   57 )                          
 245: 6c70-A jy0o-A    90 -  93 <=>   59 -  62   (VAL   92  - LYS   95  <=> GLU   59  - GLY   62 )                          
 245: 6c70-A jy0o-A   249 - 286 <=>   65 - 102   (HIS  335  - VAL  372  <=> ASN   65  - LEU  102 )                          
 245: 6c70-A jy0o-A   287 - 311 <=>  105 - 129   (ASN  373  - CYS  397  <=> GLY  105  - ARG  129 )                          
 246: 6c70-A jvzx-A    65 -  88 <=>   24 -  47   (VAL   67  - PHE   90  <=> ASP   24  - ARG   47 )                          
 246: 6c70-A jvzx-A    90 -  95 <=>   48 -  53   (VAL   92  - PHE   97  <=> GLN   48  - GLN   53 )                          
 246: 6c70-A jvzx-A   104 - 107 <=>   57 -  60   (ASN  106  - SER  109  <=> GLY   57  - GLY   60 )                          
 246: 6c70-A jvzx-A   243 - 258 <=>   61 -  76   (TRP  329  - GLY  344  <=> PHE   61  - SER   76 )                          
 246: 6c70-A jvzx-A   259 - 285 <=>   81 - 107   (ASP  345  - LYS  371  <=> SER   81  - TYR  107 )                          
 246: 6c70-A jvzx-A   286 - 290 <=>  109 - 113   (VAL  372  - ASN  376  <=> SER  109  - SER  113 )                          
 247: 6c70-A jyck-A    64 -  97 <=>  107 - 140   (ASP   66  - LYS   99  <=> ALA  107  - GLN  140 )                          
 247: 6c70-A jyck-A    99 - 103 <=>  141 - 145   (LEU  101  - ASN  105  <=> ASN  141  - GLY  145 )                          
 247: 6c70-A jyck-A   190 - 193 <=>  164 - 167   (ALA  207  - ASN  210  <=> VAL  164  - ILE  167 )                          
 247: 6c70-A jyck-A   197 - 201 <=>  194 - 198   (VAL  214  - SER  218  <=> ALA  194  - LEU  198 )                          
 247: 6c70-A jyck-A   249 - 252 <=>  207 - 210   (HIS  335  - ARG  338  <=> TYR  207  - ALA  210 )                          
 247: 6c70-A jyck-A   259 - 284 <=>  221 - 246   (ASP  345  - THR  370  <=> VAL  221  - ARG  246 )                          
 247: 6c70-A jyck-A   285 - 290 <=>  248 - 253   (LYS  371  - ASN  376  <=> THR  248  - ASP  253 )                          
 247: 6c70-A jyck-A   334 - 338 <=>  437 - 441   (TYR  420  - GLU  424  <=> VAL  437  - ALA  441 )                          
 248: 6c70-A jzso-A    64 -  78 <=>   24 -  38   (ASP   66  - PHE   80  <=> ALA   24  - VAL   38 )                          
 248: 6c70-A jzso-A    79 -  94 <=>   40 -  55   (LEU   81  - ILE   96  <=> SER   40  - GLN   55 )                          
 248: 6c70-A jzso-A    99 - 103 <=>   83 -  87   (LEU  101  - ASN  105  <=> ASP   83  - THR   87 )                          
 248: 6c70-A jzso-A   109 - 112 <=>   90 -  93   (PRO  111  - ALA  114  <=> ASP   90  - GLY   93 )                          
 248: 6c70-A jzso-A   201 - 204 <=>  112 - 115   (SER  218  - LEU  221  <=> ILE  112  - ALA  115 )                          
 248: 6c70-A jzso-A   256 - 286 <=>  139 - 169   (ALA  342  - VAL  372  <=> PRO  139  - GLY  169 )                          
 248: 6c70-A jzso-A   287 - 290 <=>  172 - 175   (ASN  373  - ASN  376  <=> LEU  172  - ARG  175 )                          
 249: 6c70-A jyci-A    65 -  91 <=>   14 -  40   (VAL   67  - ARG   93  <=> THR   14  - GLN   40 )                          
 249: 6c70-A jyci-A   263 - 287 <=>   42 -  66   (VAL  349  - ASN  373  <=> ASP   42  - LEU   66 )                          
 250: 6c70-A jx7q-A    64 -  89 <=>    1 -  26   (ASP   66  - PRO   91  <=> MET    1  - VAL   26 )                          
 250: 6c70-A jx7q-A    91 -  97 <=>   27 -  33   (ARG   93  - LYS   99  <=> ALA   27  - GLN   33 )                          
 250: 6c70-A jx7q-A    99 - 102 <=>   34 -  37   (LEU  101  - TRP  104  <=> ALA   34  - ASP   37 )                          
 250: 6c70-A jx7q-A   252 - 279 <=>   38 -  65   (ARG  338  - LEU  365  <=> ALA   38  - GLY   65 )                          
 250: 6c70-A jx7q-A   299 - 302 <=>   67 -  70   (TYR  385  - TYR  388  <=> ILE   67  - ARG   70 )                          
 250: 6c70-A jx7q-A   324 - 327 <=>  171 - 174   (VAL  410  - ALA  413  <=> VAL  171  - VAL  174 )                          
 250: 6c70-A jx7q-A   330 - 333 <=>  175 - 178   (SER  416  - TRP  419  <=> ASN  175  - VAL  178 )                          
 251: 6c70-A jvxf-A    28 -  32 <=>    1 -   5   (TYR   30  - LYS   34  <=> MET    1  - PHE    5 )                          
 251: 6c70-A jvxf-A    59 -  64 <=>   21 -  26   (MET   61  - ASP   66  <=> GLU   21  - GLN   26 )                          
 251: 6c70-A jvxf-A    67 - 101 <=>   27 -  61   (ASP   69  - ILE  103  <=> THR   27  - ALA   61 )                          
 251: 6c70-A jvxf-A   252 - 255 <=>   63 -  66   (ARG  338  - THR  341  <=> ASP   63  - LEU   66 )                          
 251: 6c70-A jvxf-A   257 - 262 <=>   67 -  72   (VAL  343  - GLY  348  <=> VAL   67  - MET   72 )                          
 251: 6c70-A jvxf-A   263 - 285 <=>   74 -  96   (VAL  349  - LYS  371  <=> GLY   74  - ARG   96 )                          
 251: 6c70-A jvxf-A   323 - 327 <=>  299 - 303   (SER  409  - ALA  413  <=> TYR  299  - HIS  303 )                          
 251: 6c70-A jvxf-A   334 - 354 <=>  324 - 344   (TYR  420  - ALA  440  <=> LEU  324  - GLN  344 )                          
 251: 6c70-A jvxf-A   364 - 367 <=>  464 - 467   (THR  450  - LEU  453  <=> GLY  464  - PHE  467 )                          
 251: 6c70-A jvxf-A   369 - 372 <=>  472 - 475   (LEU  455  - SER  458  <=> ALA  472  - GLY  475 )                          
 251: 6c70-A jvxf-A   376 - 379 <=>  496 - 499   (ALA  462  - THR  465  <=> PHE  496  - ASP  499 )                          
 252: 6c70-A jzpv-A    64 -  93 <=>   11 -  40   (ASP   66  - LYS   95  <=> HIS   11  - LEU   40 )                          
 252: 6c70-A jzpv-A    99 - 102 <=>   43 -  46   (LEU  101  - TRP  104  <=> THR   43  - GLU   46 )                          
 252: 6c70-A jzpv-A   250 - 286 <=>   47 -  83   (VAL  336  - VAL  372  <=> SER   47  - ALA   83 )                          
 252: 6c70-A jzpv-A   287 - 290 <=>   86 -  89   (ASN  373  - ASN  376  <=> THR   86  - ILE   89 )                          
 253: 6c70-A jxpp-A    64 - 101 <=>  156 - 193   (ASP   66  - ILE  103  <=> LEU  156  - THR  193 )                          
 253: 6c70-A jxpp-A   102 - 105 <=>  195 - 198   (TRP  104  - PRO  107  <=> ALA  195  - LEU  198 )                          
 253: 6c70-A jxpp-A   108 - 124 <=>  298 - 314   (HIS  110  - THR  126  <=> LEU  298  - GLU  314 )                          
 253: 6c70-A jxpp-A   256 - 260 <=>  323 - 327   (ALA  342  - ALA  346  <=> PRO  323  - ASP  327 )                          
 253: 6c70-A jxpp-A   261 - 283 <=>  330 - 352   (TYR  347  - ALA  369  <=> GLY  330  - ASN  352 )                          
 253: 6c70-A jxpp-A   284 - 287 <=>  354 - 357   (THR  370  - ASN  373  <=> LEU  354  - GLN  357 )                          
 253: 6c70-A jxpp-A   288 - 291 <=>  360 - 363   (GLY  374  - VAL  377  <=> LYS  360  - ALA  363 )                          
 254: 6c70-A jw0r-A    52 -  55 <=>   20 -  23   (GLY   54  - ALA   57  <=> GLY   20  - LEU   23 )                          
 254: 6c70-A jw0r-A    56 -  59 <=>   34 -  37   (VAL   58  - MET   61  <=> LEU   34  - MET   37 )                          
 254: 6c70-A jw0r-A    60 -  63 <=>   45 -  48   (MET   62  - ASP   65  <=> PHE   45  - GLU   48 )                          
 254: 6c70-A jw0r-A    65 -  79 <=>   71 -  85   (VAL   67  - LEU   81  <=> SER   71  - GLN   85 )                          
 254: 6c70-A jw0r-A    80 -  88 <=>   87 -  95   (HIS   82  - PHE   90  <=> VAL   87  - GLN   95 )                          
 254: 6c70-A jw0r-A    90 -  93 <=>   96 -  99   (VAL   92  - LYS   95  <=> THR   96  - GLY   99 )                          
 254: 6c70-A jw0r-A   255 - 258 <=>  101 - 104   (THR  341  - GLY  344  <=> GLY  101  - SER  104 )                          
 254: 6c70-A jw0r-A   259 - 284 <=>  106 - 131   (ASP  345  - THR  370  <=> MET  106  - PRO  131 )                          
 254: 6c70-A jw0r-A   301 - 311 <=>  138 - 148   (LEU  387  - CYS  397  <=> SER  138  - THR  148 )                          
 254: 6c70-A jw0r-A   363 - 366 <=>  152 - 155   (PHE  449  - SER  452  <=> PRO  152  - GLY  155 )                          
 254: 6c70-A jw0r-A   369 - 372 <=>  156 - 159   (LEU  455  - SER  458  <=> ALA  156  - ILE  159 )                          
 255: 6c70-A jxc1-A     2 -   5 <=>   15 -  18   (LYS    4  - GLY    7  <=> THR   15  - LEU   18 )                          
 255: 6c70-A jxc1-A     8 -  12 <=>   20 -  24   (ALA   10  - PRO   14  <=> GLN   20  - PRO   24 )                          
 255: 6c70-A jxc1-A    30 -  36 <=>   40 -  46   (GLU   32  - HIS   38  <=> LEU   40  - ALA   46 )                          
 255: 6c70-A jxc1-A    38 -  41 <=>   47 -  50   (ILE   40  - ILE   43  <=> ALA   47  - ARG   50 )                          
 255: 6c70-A jxc1-A    49 -  52 <=>   70 -  73   (LEU   51  - GLY   54  <=> ASP   70  - GLU   73 )                          
 255: 6c70-A jxc1-A    64 -  97 <=>  169 - 202   (ASP   66  - LYS   99  <=> GLY  169  - ILE  202 )                          
 255: 6c70-A jxc1-A   249 - 286 <=>  205 - 242   (HIS  335  - VAL  372  <=> HIS  205  - MET  242 )                          
 255: 6c70-A jxc1-A   287 - 290 <=>  245 - 248   (ASN  373  - ASN  376  <=> LEU  245  - LYS  248 )                          
 256: 6c70-A jwet-A    64 -  98 <=>  664 - 698   (ASP   66  - THR  100  <=> VAL  664  - GLY  698 )                          
 256: 6c70-A jwet-A   100 - 103 <=>  699 - 702   (ALA  102  - ASN  105  <=> LEU  699  - ILE  702 )                          
 256: 6c70-A jwet-A   106 - 110 <=>  852 - 856   (ASN  108  - LEU  112  <=> ILE  852  - LEU  856 )                          
 256: 6c70-A jwet-A   111 - 122 <=>  858 - 869   (PHE  113  - ALA  124  <=> LEU  858  - LEU  869 )                          
 256: 6c70-A jwet-A   123 - 151 <=>  872 - 900   (ILE  125  - GLU  153  <=> LEU  872  - VAL  900 )                          
 256: 6c70-A jwet-A   152 - 155 <=>  903 - 906   (ASP  154  - ILE  172  <=> ALA  903  - ILE  906 )                          
 256: 6c70-A jwet-A   176 - 183 <=>  946 - 953   (PHE  193  - TYR  200  <=> GLY  946  - GLY  953 )                          
 256: 6c70-A jwet-A   210 - 217 <=>  976 - 983   (LEU  227  - MET  234  <=> ILE  976  - VAL  983 )                          
 256: 6c70-A jwet-A   219 - 223 <=>  986 - 990   (PRO  236  - LEU  240  <=> ALA  986  - ILE  990 )                          
 256: 6c70-A jwet-A   232 - 238 <=>  994 -1000   (GLN  318  - SER  324  <=> ILE  994  - PRO 1000 )                          
 256: 6c70-A jwet-A   258 - 262 <=> 1027 -1031   (GLY  344  - GLY  348  <=> ALA 1027  - LEU 1031 )                          
 256: 6c70-A jwet-A   263 - 267 <=> 1034 -1038   (VAL  349  - LEU  353  <=> VAL 1034  - ALA 1038 )                          
 256: 6c70-A jwet-A   268 - 285 <=> 1040 -1057   (HIS  354  - LYS  371  <=> VAL 1040  - LEU 1057 )                          
 256: 6c70-A jwet-A   385 - 388 <=> 1060 -1063   (VAL  471  - LYS  474  <=> GLY 1060  - LEU 1063 )                          
 257: 6c70-A jtz3-A    29 -  54 <=>    3 -  28   (SER   31  - MET   56  <=> GLN    3  - VAL   28 )                          
 257: 6c70-A jtz3-A    55 -  61 <=>   30 -  36   (ALA   57  - GLU   63  <=> ILE   30  - ASP   36 )                          
 257: 6c70-A jtz3-A    67 -  89 <=>   37 -  59   (ASP   69  - PRO   91  <=> ARG   37  - LEU   59 )                          
 257: 6c70-A jtz3-A    91 -  94 <=>   60 -  63   (ARG   93  - ILE   96  <=> PRO   60  - ARG   63 )                          
 257: 6c70-A jtz3-A    97 - 100 <=>   64 -  67   (LYS   99  - ALA  102  <=> VAL   64  - LEU   67 )                          
 257: 6c70-A jtz3-A   256 - 259 <=>   68 -  71   (ALA  342  - ASP  345  <=> ALA   68  - SER   71 )                          
 257: 6c70-A jtz3-A   261 - 281 <=>   73 -  93   (TYR  347  - TYR  367  <=> PRO   73  - ILE   93 )                          
 257: 6c70-A jtz3-A   284 - 289 <=>   94 -  99   (THR  370  - VAL  375  <=> ASN   94  - PHE   99 )                          
 258: 6c70-A juo7-A    66 -  87 <=>  840 - 861   (ASP   68  - TYR   89  <=> THR  840  - ALA  861 )                          
 258: 6c70-A juo7-A   261 - 281 <=>  863 - 883   (TYR  347  - TYR  367  <=> GLY  863  - HIS  883 )                          
 258: 6c70-A juo7-A   284 - 288 <=>  904 - 908   (THR  370  - GLY  374  <=> LYS  904  - VAL  908 )                          
 258: 6c70-A juo7-A   296 - 299 <=> 1029 -1032   (VAL  382  - TYR  385  <=> CYS 1029  - THR 1032 )                          
 258: 6c70-A juo7-A   300 - 303 <=> 1034 -1037   (LEU  386  - THR  389  <=> GLU 1034  - ILE 1037 )                          
 258: 6c70-A juo7-A   308 - 311 <=> 1055 -1058   (PHE  394  - CYS  397  <=> GLY 1055  - TRP 1058 )                          
 259: 6c70-A jyqv-A    65 - 101 <=>    3 -  39   (VAL   67  - ILE  103  <=> SER    3  - VAL   39 )                          
 259: 6c70-A jyqv-A   102 - 106 <=>   42 -  46   (TRP  104  - ASN  108  <=> ALA   42  - ALA   46 )                          
 259: 6c70-A jyqv-A   107 - 110 <=>   49 -  52   (SER  109  - LEU  112  <=> ILE   49  - VAL   52 )                          
 259: 6c70-A jyqv-A   111 - 114 <=>   54 -  57   (PHE  113  - SER  116  <=> GLY   54  - ALA   57 )                          
 259: 6c70-A jyqv-A   198 - 201 <=>  194 - 197   (LEU  215  - SER  218  <=> MET  194  - GLN  197 )                          
 259: 6c70-A jyqv-A   207 - 210 <=>  200 - 203   (CYS  224  - LEU  227  <=> GLU  200  - ARG  203 )                          
 259: 6c70-A jyqv-A   214 - 219 <=>  207 - 212   (LYS  231  - PRO  236  <=> ILE  207  - VAL  212 )                          
 259: 6c70-A jyqv-A   222 - 225 <=>  213 - 216   (GLU  239  - ALA  242  <=> ASP  213  - PHE  216 )                          
 259: 6c70-A jyqv-A   227 - 232 <=>  224 - 229   (GLY  313  - GLN  318  <=> SER  224  - ALA  229 )                          
 259: 6c70-A jyqv-A   240 - 262 <=>  249 - 271   (ILE  326  - GLY  348  <=> LEU  249  - ALA  271 )                          
 259: 6c70-A jyqv-A   263 - 286 <=>  275 - 298   (VAL  349  - VAL  372  <=> ALA  275  - ARG  298 )                          
 259: 6c70-A jyqv-A   287 - 290 <=>  301 - 304   (ASN  373  - ASN  376  <=> GLN  301  - GLN  304 )                          
 260: 6c70-A jyhq-A    34 -  54 <=>    1 -  21   (PHE   36  - MET   56  <=> MET    1  - THR   21 )                          
 260: 6c70-A jyhq-A    55 -  60 <=>   23 -  28   (ALA   57  - MET   62  <=> ALA   23  - ARG   28 )                          
 260: 6c70-A jyhq-A    62 -  78 <=>   29 -  45   (SER   64  - PHE   80  <=> PHE   29  - VAL   45 )                          
 260: 6c70-A jyhq-A    79 -  90 <=>   47 -  58   (LEU   81  - VAL   92  <=> LEU   47  - LEU   58 )                          
 260: 6c70-A jyhq-A    92 -  95 <=>   59 -  62   (SER   94  - PHE   97  <=> TYR   59  - GLY   62 )                          
 260: 6c70-A jyhq-A   260 - 285 <=>   63 -  88   (ALA  346  - LYS  371  <=> ASN   63  - THR   88 )                          
 260: 6c70-A jyhq-A   286 - 289 <=>   91 -  94   (VAL  372  - VAL  375  <=> ARG   91  - ARG   94 )                          
 261: 6c70-A jxhq-A    64 -  92 <=>   24 -  52   (ASP   66  - SER   94  <=> VAL   24  - ALA   52 )                          
 261: 6c70-A jxhq-A   261 - 286 <=>   55 -  80   (TYR  347  - VAL  372  <=> ALA   55  - PHE   80 )                          
 262: 6c70-A jtm6-A    65 -  91 <=>   21 -  47   (VAL   67  - ARG   93  <=> ALA   21  - LYS   47 )                          
 262: 6c70-A jtm6-A   260 - 286 <=>   48 -  74   (ALA  346  - VAL  372  <=> TYR   48  - HIS   74 )                          
 262: 6c70-A jtm6-A   287 - 290 <=>   77 -  80   (ASN  373  - ASN  376  <=> HIS   77  - VAL   80 )                          
 262: 6c70-A jtm6-A   375 - 379 <=>  102 - 106   (GLY  461  - THR  465  <=> ALA  102  - ARG  106 )                          
 263: 6c70-A jxci-A   287 - 329 <=>   59 - 101   (ASN  373  - TYR  415  <=> PRO   59  - GLY  101 )                          
 263: 6c70-A jxci-A   351 - 354 <=>  103 - 106   (CYS  437  - ALA  440  <=> GLY  103  - SER  106 )                          
 263: 6c70-A jxci-A   355 - 358 <=>  109 - 112   (MET  441  - SER  444  <=> MET  109  - SER  112 )                          
 263: 6c70-A jxci-A   364 - 382 <=>  114 - 132   (THR  450  - MET  468  <=> MET  114  - GLY  132 )                          
 264: 6c70-A jusv-A    55 -  60 <=>   16 -  21   (ALA   57  - MET   62  <=> GLY   16  - ALA   21 )                          
 264: 6c70-A jusv-A    65 -  93 <=>  333 - 361   (VAL   67  - LYS   95  <=> ASP  333  - LEU  361 )                          
 264: 6c70-A jusv-A   131 - 142 <=>  373 - 384   (PHE  133  - ILE  144  <=> ALA  373  - PRO  384 )                          
 264: 6c70-A jusv-A   189 - 202 <=>  392 - 405   (MET  206  - TRP  219  <=> VAL  392  - ALA  405 )                          
 264: 6c70-A jusv-A   255 - 258 <=>  406 - 409   (THR  341  - GLY  344  <=> PRO  406  - ALA  409 )                          
 264: 6c70-A jusv-A   260 - 285 <=>  410 - 435   (ALA  346  - LYS  371  <=> VAL  410  - VAL  435 )                          
 264: 6c70-A jusv-A   286 - 290 <=>  437 - 441   (VAL  372  - ASN  376  <=> PRO  437  - ARG  441 )                          
 265: 6c70-A jw3j-A    74 -  80 <=>   31 -  37   (THR   76  - HIS   82  <=> SER   31  - ARG   37 )                          
 265: 6c70-A jw3j-A    81 -  90 <=>   39 -  48   (PRO   83  - VAL   92  <=> ASN   39  - SER   48 )                          
 265: 6c70-A jw3j-A    93 - 100 <=>   77 -  84   (LYS   95  - ALA  102  <=> GLN   77  - LYS   84 )                          
 265: 6c70-A jw3j-A   121 - 139 <=>   90 - 108   (LEU  123  - PHE  141  <=> GLY   90  - PRO  108 )                          
 265: 6c70-A jw3j-A   142 - 145 <=>  109 - 112   (ILE  144  - THR  147  <=> GLY  109  - ALA  112 )                          
 265: 6c70-A jw3j-A   178 - 207 <=>  113 - 142   (LEU  195  - CYS  224  <=> GLY  113  - ASP  142 )                          
 265: 6c70-A jw3j-A   249 - 253 <=>  145 - 149   (HIS  335  - LEU  339  <=> GLY  145  - PHE  149 )                          
 265: 6c70-A jw3j-A   254 - 258 <=>  151 - 155   (VAL  340  - GLY  344  <=> GLN  151  - ASP  155 )                          
 265: 6c70-A jw3j-A   260 - 270 <=>  156 - 166   (ALA  346  - LEU  356  <=> GLU  156  - GLN  166 )                          
 265: 6c70-A jw3j-A   272 - 275 <=>  167 - 170   (THR  358  - THR  361  <=> GLY  167  - ALA  170 )                          
 266: 6c70-A jze3-A    11 -  15 <=>  834 - 838   (LEU   13  - ARG   17  <=> HIS  834  - ALA  838 )                          
 266: 6c70-A jze3-A    19 -  22 <=>  872 - 875   (GLY   21  - HIS   24  <=> PHE  872  - ARG  875 )                          
 266: 6c70-A jze3-A    39 -  58 <=>  878 - 897   (TYR   41  - LEU   60  <=> ASP  878  - LEU  897 )                          
 266: 6c70-A jze3-A    71 -  91 <=>  900 - 920   (ASN   73  - ARG   93  <=> ASP  900  - ASP  920 )                          
 266: 6c70-A jze3-A   261 - 280 <=>  921 - 940   (TYR  347  - ALA  366  <=> LEU  921  - GLY  940 )                          
 266: 6c70-A jze3-A   300 - 308 <=>  943 - 951   (LEU  386  - PHE  394  <=> HIS  943  - ASN  951 )                          
 266: 6c70-A jze3-A   313 - 316 <=>  965 - 968   (PHE  399  - ARG  402  <=> LYS  965  - ALA  968 )                          
 266: 6c70-A jze3-A   366 - 375 <=>  969 - 978   (SER  452  - GLY  461  <=> GLU  969  - LEU  978 )                          
 267: 6c70-A jymz-A    64 -  96 <=>  138 - 170   (ASP   66  - TYR   98  <=> SER  138  - LYS  170 )                          
 267: 6c70-A jymz-A    97 - 101 <=>  172 - 176   (LYS   99  - ILE  103  <=> GLY  172  - PHE  176 )                          
 267: 6c70-A jymz-A   102 - 105 <=>  178 - 181   (TRP  104  - PRO  107  <=> ARG  178  - GLU  181 )                          
 267: 6c70-A jymz-A   106 - 109 <=>  185 - 188   (ASN  108  - PRO  111  <=> THR  185  - GLU  188 )                          
 267: 6c70-A jymz-A   111 - 114 <=>  190 - 193   (PHE  113  - SER  116  <=> LYS  190  - LEU  193 )                          
 267: 6c70-A jymz-A   252 - 260 <=>  334 - 342   (ARG  338  - ALA  346  <=> ASP  334  - LEU  342 )                          
 267: 6c70-A jymz-A   261 - 286 <=>  345 - 370   (TYR  347  - VAL  372  <=> ARG  345  - ARG  370 )                          
 267: 6c70-A jymz-A   287 - 290 <=>  373 - 376   (ASN  373  - ASN  376  <=> LEU  373  - LEU  376 )                          
 268: 6c70-A jz8u-A    63 -  97 <=>  111 - 145   (ASP   65  - LYS   99  <=> ALA  111  - PRO  145 )                          
 268: 6c70-A jz8u-A   190 - 193 <=>  163 - 166   (ALA  207  - ASN  210  <=> MET  163  - ILE  166 )                          
 268: 6c70-A jz8u-A   250 - 254 <=>  211 - 215   (VAL  336  - VAL  340  <=> ALA  211  - TYR  215 )                          
 268: 6c70-A jz8u-A   261 - 285 <=>  221 - 245   (TYR  347  - LYS  371  <=> TYR  221  - LEU  245 )                          
 268: 6c70-A jz8u-A   286 - 290 <=>  247 - 251   (VAL  372  - ASN  376  <=> ASP  247  - VAL  251 )                          
 268: 6c70-A jz8u-A   311 - 319 <=>  781 - 789   (CYS  397  - GLU  405  <=> ALA  781  - SER  789 )                          
 268: 6c70-A jz8u-A   321 - 325 <=>  790 - 794   (SER  407  - MET  411  <=> GLY  790  - PRO  794 )                          
 269: 6c70-A juc8-A    64 -  88 <=>   14 -  38   (ASP   66  - PHE   90  <=> ALA   14  - GLY   38 )                          
 269: 6c70-A juc8-A    90 -  93 <=>   39 -  42   (VAL   92  - LYS   95  <=> SER   39  - GLU   42 )                          
 269: 6c70-A juc8-A    95 -  98 <=>   43 -  46   (PHE   97  - THR  100  <=> ALA   43  - ASN   46 )                          
 269: 6c70-A juc8-A   250 - 258 <=>   47 -  55   (VAL  336  - GLY  344  <=> ASP   47  - ASP   55 )                          
 269: 6c70-A juc8-A   259 - 286 <=>   59 -  86   (ASP  345  - VAL  372  <=> GLY   59  - ARG   86 )                          
 269: 6c70-A juc8-A   287 - 290 <=>   89 -  92   (ASN  373  - ASN  376  <=> ALA   89  - TYR   92 )                          
 270: 6c70-A jty5-A    66 -  69 <=>   37 -  40   (ASP   68  - THR   71  <=> ALA   37  - VAL   40 )                          
 270: 6c70-A jty5-A    71 -  97 <=>   41 -  67   (ASN   73  - LYS   99  <=> TRP   41  - TRP   67 )                          
 270: 6c70-A jty5-A   159 - 162 <=>   85 -  88   (MET  176  - THR  179  <=> GLY   85  - ASP   88 )                          
 270: 6c70-A jty5-A   184 - 201 <=>   90 - 107   (TYR  201  - SER  218  <=> ARG   90  - ASN  107 )                          
 270: 6c70-A jty5-A   250 - 256 <=>  113 - 119   (VAL  336  - ALA  342  <=> LYS  113  - ARG  119 )                          
 270: 6c70-A jty5-A   261 - 281 <=>  137 - 157   (TYR  347  - TYR  367  <=> ALA  137  - SER  157 )                          
 271: 6c70-A jxxe-A    65 -  89 <=>   24 -  48   (VAL   67  - PRO   91  <=> ASP   24  - ASP   48 )                          
 271: 6c70-A jxxe-A    91 - 105 <=>   49 -  63   (ARG   93  - PRO  107  <=> LEU   49  - GLY   63 )                          
 271: 6c70-A jxxe-A   248 - 262 <=>   64 -  78   (LYS  334  - GLY  348  <=> GLU   64  - HIS   78 )                          
 271: 6c70-A jxxe-A   263 - 286 <=>   82 - 105   (VAL  349  - VAL  372  <=> SER   82  - GLU  105 )                          
 271: 6c70-A jxxe-A   287 - 290 <=>  109 - 112   (ASN  373  - ASN  376  <=> ILE  109  - ILE  112 )                          
 271: 6c70-A jxxe-A   352 - 355 <=>  241 - 244   (GLN  438  - MET  441  <=> GLY  241  - THR  244 )                          
 271: 6c70-A jxxe-A   365 - 380 <=>  250 - 265   (VAL  451  - TYR  466  <=> ALA  250  - TRP  265 )                          
 272: 6c70-A jwgv-A    65 -  93 <=>   16 -  44   (VAL   67  - LYS   95  <=> SER   16  - LEU   44 )                          
 272: 6c70-A jwgv-A    95 -  98 <=>   45 -  48   (PHE   97  - THR  100  <=> ASP   45  - HIS   48 )                          
 272: 6c70-A jwgv-A   257 - 288 <=>   49 -  80   (VAL  343  - GLY  374  <=> ARG   49  - TRP   80 )                          
 272: 6c70-A jwgv-A   289 - 292 <=>   88 -  91   (VAL  375  - TYR  378  <=> TYR   88  - VAL   91 )                          
 272: 6c70-A jwgv-A   295 - 298 <=>   92 -  95   (THR  381  - GLY  384  <=> GLY   92  - SER   95 )                          
 273: 6c70-A jzhe-A    13 -  16 <=>  161 - 164   (ASN   15  - VAL   18  <=> ALA  161  - GLY  164 )                          
 273: 6c70-A jzhe-A    63 -  89 <=>  201 - 227   (ASP   65  - PRO   91  <=> GLU  201  - GLY  227 )                          
 273: 6c70-A jzhe-A    92 -  95 <=>  228 - 231   (SER   94  - PHE   97  <=> ASP  228  - PRO  231 )                          
 273: 6c70-A jzhe-A   259 - 274 <=>  234 - 249   (ASP  345  - ILE  360  <=> VAL  234  - VAL  249 )                          
 273: 6c70-A jzhe-A   294 - 298 <=>  274 - 278   (ALA  380  - GLY  384  <=> SER  274  - LEU  278 )                          
 273: 6c70-A jzhe-A   385 - 388 <=>  303 - 306   (VAL  471  - LYS  474  <=> MET  303  - VAL  306 )                          
 274: 6c70-A jtqy-A     3 -  10 <=>    1 -   8   (HIS    5  - LEU   12  <=> MET    1  - GLU    8 )                          
 274: 6c70-A jtqy-A    63 -  93 <=>   43 -  73   (ASP   65  - LYS   95  <=> SER   43  - GLY   73 )                          
 274: 6c70-A jtqy-A    96 -  99 <=>   78 -  81   (TYR   98  - LEU  101  <=> ALA   78  - LYS   81 )                          
 274: 6c70-A jtqy-A   256 - 289 <=>   82 - 115   (ALA  342  - VAL  375  <=> THR   82  - ARG  115 )                          
 274: 6c70-A jtqy-A   384 - 387 <=>  148 - 151   (LEU  470  - LEU  473  <=> TYR  148  - LYS  151 )                          
 275: 6c70-A jxrj-A    64 -  68 <=>   24 -  28   (ASP   66  - LEU   70  <=> ASP   24  - ALA   28 )                          
 275: 6c70-A jxrj-A    69 -  91 <=>   37 -  59   (THR   71  - ARG   93  <=> ASP   37  - THR   59 )                          
 275: 6c70-A jxrj-A   160 - 163 <=>   70 -  73   (ILE  177  - PHE  180  <=> LEU   70  - ASP   73 )                          
 275: 6c70-A jxrj-A   184 - 198 <=>   77 -  91   (TYR  201  - LEU  215  <=> ALA   77  - ARG   91 )                          
 275: 6c70-A jxrj-A   261 - 285 <=>  108 - 132   (TYR  347  - LYS  371  <=> ALA  108  - ARG  132 )                          
 275: 6c70-A jxrj-A   370 - 375 <=>  137 - 142   (PHE  456  - GLY  461  <=> ASP  137  - GLY  142 )                          
 275: 6c70-A jxrj-A   377 - 380 <=>  176 - 179   (VAL  463  - TYR  466  <=> HIS  176  - LEU  179 )                          
 275: 6c70-A jxrj-A   384 - 387 <=>  187 - 190   (LEU  470  - LEU  473  <=> VAL  187  - ARG  190 )                          
 276: 6c70-A jx4i-A    63 - 101 <=>   15 -  53   (ASP   65  - ILE  103  <=> THR   15  - GLY   53 )                          
 276: 6c70-A jx4i-A   132 - 151 <=>   63 -  82   (CYS  134  - GLU  153  <=> ALA   63  - PHE   82 )                          
 276: 6c70-A jx4i-A   194 - 202 <=>   98 - 106   (SER  211  - TRP  219  <=> GLY   98  - GLN  106 )                          
 276: 6c70-A jx4i-A   258 - 265 <=>  177 - 184   (GLY  344  - LEU  351  <=> SER  177  - LEU  184 )                          
 276: 6c70-A jx4i-A   267 - 282 <=>  185 - 200   (LEU  353  - GLN  368  <=> VAL  185  - VAL  200 )                          
 276: 6c70-A jx4i-A   285 - 290 <=>  202 - 207   (LYS  371  - ASN  376  <=> LYS  202  - PRO  207 )                          
 276: 6c70-A jx4i-A   336 - 339 <=>  477 - 480   (GLY  422  - GLU  425  <=> LEU  477  - ASP  480 )                          
 276: 6c70-A jx4i-A   342 - 346 <=>  481 - 485   (THR  428  - ILE  432  <=> THR  481  - GLY  485 )                          
 277: 6c70-A jye4-A    64 -  89 <=>  541 - 566   (ASP   66  - PRO   91  <=> PRO  541  - ALA  566 )                          
 277: 6c70-A jye4-A    91 - 101 <=>  567 - 577   (ARG   93  - ILE  103  <=> LEU  567  - VAL  577 )                          
 277: 6c70-A jye4-A   102 - 105 <=>  579 - 582   (TRP  104  - PRO  107  <=> THR  579  - ALA  582 )                          
 277: 6c70-A jye4-A   215 - 226 <=>  587 - 598   (ALA  232  - THR  243  <=> ALA  587  - LEU  598 )                          
 277: 6c70-A jye4-A   228 - 232 <=>  627 - 631   (LEU  314  - GLN  318  <=> GLY  627  - PHE  631 )                          
 277: 6c70-A jye4-A   234 - 237 <=>  632 - 635   (MET  320  - ARG  323  <=> ASP  632  - ASP  635 )                          
 277: 6c70-A jye4-A   240 - 260 <=>  636 - 656   (ILE  326  - ALA  346  <=> ARG  636  - PRO  656 )                          
 277: 6c70-A jye4-A   261 - 284 <=>  659 - 682   (TYR  347  - THR  370  <=> ALA  659  - THR  682 )                          
 277: 6c70-A jye4-A   285 - 290 <=>  684 - 689   (LYS  371  - ASN  376  <=> ASP  684  - GLN  689 )                          
 278: 6c70-A jy7i-A    64 -  85 <=>   44 -  65   (ASP   66  - MET   87  <=> THR   44  - ILE   65 )                          
 278: 6c70-A jy7i-A    87 -  90 <=>   66 -  69   (TYR   89  - VAL   92  <=> VAL   66  - GLN   69 )                          
 278: 6c70-A jy7i-A    92 -  95 <=>   72 -  75   (SER   94  - PHE   97  <=> PHE   72  - LEU   75 )                          
 278: 6c70-A jy7i-A   256 - 259 <=>   76 -  79   (ALA  342  - ASP  345  <=> SER   76  - LEU   79 )                          
 278: 6c70-A jy7i-A   261 - 286 <=>   80 - 105   (TYR  347  - VAL  372  <=> ARG   80  - ARG  105 )                          
 278: 6c70-A jy7i-A   287 - 290 <=>  108 - 111   (ASN  373  - ASN  376  <=> PHE  108  - HIS  111 )                          
 278: 6c70-A jy7i-A   385 - 388 <=>  116 - 119   (VAL  471  - LYS  474  <=> VAL  116  - ALA  119 )                          
 279: 6c70-A jvyq-A    65 -  92 <=>    6 -  33   (VAL   67  - SER   94  <=> ASN    6  - ARG   33 )                          
 279: 6c70-A jvyq-A    93 -  97 <=>   35 -  39   (LYS   95  - LYS   99  <=> ILE   35  - ALA   39 )                          
 279: 6c70-A jvyq-A   255 - 258 <=>   42 -  45   (THR  341  - GLY  344  <=> THR   42  - GLY   45 )                          
 279: 6c70-A jvyq-A   261 - 288 <=>   47 -  74   (TYR  347  - GLY  374  <=> GLY   47  - ILE   74 )                          
 279: 6c70-A jvyq-A   294 - 301 <=>  126 - 133   (ALA  380  - LEU  387  <=> LEU  126  - MET  133 )                          
 280: 6c70-A jxhm-A    63 -  95 <=>    3 -  35   (ASP   65  - PHE   97  <=> LYS    3  - GLY   35 )                          
 280: 6c70-A jxhm-A   259 - 284 <=>   36 -  61   (ASP  345  - THR  370  <=> LEU   36  - VAL   61 )                          
 280: 6c70-A jxhm-A   292 - 312 <=>   62 -  82   (TYR  378  - ILE  398  <=> ASP   62  - GLY   82 )                          
 280: 6c70-A jxhm-A   314 - 318 <=>   83 -  87   (GLY  400  - ILE  404  <=> ALA   83  - LYS   87 )                          
 280: 6c70-A jxhm-A   321 - 324 <=>   88 -  91   (SER  407  - VAL  410  <=> GLU   88  - GLU   91 )                          
 280: 6c70-A jxhm-A   327 - 335 <=>   92 - 100   (ALA  413  - ASP  421  <=> ALA   92  - PRO  100 )                          
 281: 6c70-A jyf0-A   167 - 170 <=>  162 - 165   (ASN  184  - SER  187  <=> ALA  162  - ALA  165 )                          
 281: 6c70-A jyf0-A   288 - 326 <=>  174 - 212   (GLY  374  - GLU  412  <=> ARG  174  - LEU  212 )                          
 281: 6c70-A jyf0-A   347 - 353 <=>  214 - 220   (VAL  433  - LYS  439  <=> ARG  214  - GLU  220 )                          
 281: 6c70-A jyf0-A   354 - 357 <=>  222 - 225   (ALA  440  - ILE  443  <=> ALA  222  - THR  225 )                          
 281: 6c70-A jyf0-A   364 - 388 <=>  227 - 251   (THR  450  - LYS  474  <=> ALA  227  - ASP  251 )                          
 282: 6c70-A jvf3-A    57 -  60 <=>   22 -  25   (ASN   59  - MET   62  <=> VAL   22  - SER   25 )                          
 282: 6c70-A jvf3-A    64 -  94 <=>   88 - 118   (ASP   66  - ILE   96  <=> THR   88  - ALA  118 )                          
 282: 6c70-A jvf3-A    97 - 102 <=>  120 - 125   (LYS   99  - TRP  104  <=> PRO  120  - PRO  125 )                          
 282: 6c70-A jvf3-A   255 - 285 <=>  129 - 159   (THR  341  - LYS  371  <=> THR  129  - SER  159 )                          
 282: 6c70-A jvf3-A   286 - 290 <=>  161 - 165   (VAL  372  - ASN  376  <=> THR  161  - PRO  165 )                          
 283: 6c70-A juur-A     1 -   6 <=>   21 -  26   (PHE    3  - LEU    8  <=> ALA   21  - ARG   26 )                          
 283: 6c70-A juur-A    65 -  93 <=>   55 -  83   (VAL   67  - LYS   95  <=> SER   55  - GLY   83 )                          
 283: 6c70-A juur-A   165 - 168 <=>  170 - 173   (PRO  182  - ALA  185  <=> THR  170  - LYS  173 )                          
 283: 6c70-A juur-A   176 - 183 <=>  174 - 181   (PHE  193  - TYR  200  <=> ILE  174  - LEU  181 )                          
 283: 6c70-A juur-A   187 - 203 <=>  195 - 211   (ILE  204  - LEU  220  <=> LEU  195  - THR  211 )                          
 283: 6c70-A juur-A   256 - 259 <=>  215 - 218   (ALA  342  - ASP  345  <=> ALA  215  - ALA  218 )                          
 283: 6c70-A juur-A   263 - 285 <=>  291 - 313   (VAL  349  - LYS  371  <=> SER  291  - GLY  313 )                          
 283: 6c70-A juur-A   373 - 376 <=>  323 - 326   (VAL  459  - ALA  462  <=> ASN  323  - LEU  326 )                          
 284: 6c70-A jvuk-A     4 -   7 <=>    9 -  12   (GLN    6  - VAL    9  <=> ALA    9  - ALA   12 )                          
 284: 6c70-A jvuk-A    10 -  20 <=>   14 -  24   (LEU   12  - VAL   22  <=> PRO   14  - ARG   24 )                          
 284: 6c70-A jvuk-A    26 -  29 <=>   44 -  47   (ASN   28  - SER   31  <=> ILE   44  - LEU   47 )                          
 284: 6c70-A jvuk-A    32 -  35 <=>   48 -  51   (LYS   34  - PRO   37  <=> PRO   48  - SER   51 )                          
 284: 6c70-A jvuk-A    61 -  64 <=>   65 -  68   (GLU   63  - ASP   66  <=> VAL   65  - GLU   68 )                          
 284: 6c70-A jvuk-A    65 -  99 <=>   70 - 104   (VAL   67  - LEU  101  <=> ALA   70  - GLY  104 )                          
 284: 6c70-A jvuk-A   256 - 283 <=>  106 - 133   (ALA  342  - ALA  369  <=> SER  106  - ALA  133 )                          
 284: 6c70-A jvuk-A   285 - 289 <=>  134 - 138   (LYS  371  - VAL  375  <=> THR  134  - ARG  138 )                          
 284: 6c70-A jvuk-A   326 - 329 <=>  269 - 272   (GLU  412  - TYR  415  <=> VAL  269  - ASP  272 )                          
 284: 6c70-A jvuk-A   347 - 352 <=>  274 - 279   (VAL  433  - GLN  438  <=> ASP  274  - ALA  279 )                          
 284: 6c70-A jvuk-A   353 - 356 <=>  281 - 284   (LYS  439  - SER  442  <=> ILE  281  - ARG  284 )                          
 284: 6c70-A jvuk-A   365 - 370 <=>  450 - 455   (VAL  451  - PHE  456  <=> PHE  450  - GLY  455 )                          
 284: 6c70-A jvuk-A   372 - 375 <=>  457 - 460   (SER  458  - GLY  461  <=> ALA  457  - PRO  460 )                          
 284: 6c70-A jvuk-A   376 - 383 <=>  474 - 481   (ALA  462  - VAL  469  <=> GLY  474  - TYR  481 )                          
 284: 6c70-A jvuk-A   385 - 388 <=>  482 - 485   (VAL  471  - LYS  474  <=> ILE  482  - GLN  485 )                          
 285: 6c70-A juey-A    63 -  88 <=>  125 - 150   (ASP   65  - PHE   90  <=> ALA  125  - GLY  150 )                          
 285: 6c70-A juey-A    91 -  94 <=>  151 - 154   (ARG   93  - ILE   96  <=> PRO  151  - TRP  154 )                          
 285: 6c70-A juey-A   194 - 197 <=>  156 - 159   (SER  211  - VAL  214  <=> ARG  156  - ALA  159 )                          
 285: 6c70-A juey-A   259 - 262 <=>  182 - 185   (ASP  345  - GLY  348  <=> ALA  182  - PHE  185 )                          
 285: 6c70-A juey-A   264 - 284 <=>  186 - 206   (ALA  350  - THR  370  <=> PRO  186  - ASP  206 )                          
 285: 6c70-A juey-A   300 - 303 <=>  209 - 212   (LEU  386  - THR  389  <=> TRP  209  - TYR  212 )                          
 285: 6c70-A juey-A   366 - 369 <=>  236 - 239   (SER  452  - LEU  455  <=> ASP  236  - PHE  239 )                          
 285: 6c70-A juey-A   378 - 382 <=>  248 - 252   (VAL  464  - MET  468  <=> LEU  248  - PRO  252 )                          
 285: 6c70-A juey-A   385 - 388 <=>  253 - 256   (VAL  471  - LYS  474  <=> ARG  253  - LEU  256 )                          
 286: 6c70-A jx5q-A     6 -   9 <=>   17 -  20   (LEU    8  - ASP   11  <=> ASP   17  - ARG   20 )                          
 286: 6c70-A jx5q-A    28 -  62 <=>   29 -  63   (TYR   30  - SER   64  <=> SER   29  - VAL   63 )                          
 286: 6c70-A jx5q-A    74 -  85 <=>  112 - 123   (THR   76  - MET   87  <=> HIS  112  - LEU  123 )                          
 286: 6c70-A jx5q-A    87 -  99 <=>  124 - 136   (TYR   89  - LEU  101  <=> LEU  124  - GLY  136 )                          
 286: 6c70-A jx5q-A   254 - 283 <=>  137 - 166   (VAL  340  - ALA  369  <=> PRO  137  - ASN  166 )                          
 286: 6c70-A jx5q-A   292 - 311 <=>  167 - 186   (TYR  378  - CYS  397  <=> GLY  167  - MET  186 )                          
 286: 6c70-A jx5q-A   328 - 331 <=>  233 - 236   (ALA  414  - CYS  417  <=> ARG  233  - ALA  236 )                          
 286: 6c70-A jx5q-A   332 - 336 <=>  329 - 333   (HIS  418  - GLY  422  <=> ASP  329  - PRO  333 )                          
 286: 6c70-A jx5q-A   340 - 343 <=>  334 - 337   (ALA  426  - PHE  429  <=> LYS  334  - TYR  337 )                          
 287: 6c70-A jzol-A    64 -  94 <=>   14 -  44   (ASP   66  - ILE   96  <=> GLY   14  - TRP   44 )                          
 287: 6c70-A jzol-A   254 - 283 <=>   46 -  75   (VAL  340  - ALA  369  <=> ASP   46  - GLU   75 )                          
 287: 6c70-A jzol-A   284 - 287 <=>   77 -  80   (THR  370  - ASN  373  <=> LEU   77  - THR   80 )                          
 287: 6c70-A jzol-A   288 - 291 <=>   83 -  86   (GLY  374  - VAL  377  <=> THR   83  - ALA   86 )                          
 288: 6c70-A ju9p-A    12 -  15 <=>    1 -   4   (PRO   14  - ARG   17  <=> MET    1  - THR    4 )                          
 288: 6c70-A ju9p-A    17 -  21 <=>    5 -   9   (MET   19  - GLY   23  <=> ALA    5  - THR    9 )                          
 288: 6c70-A ju9p-A    70 -  89 <=>   21 -  40   (ALA   72  - PRO   91  <=> PRO   21  - ALA   40 )                          
 288: 6c70-A ju9p-A    91 -  94 <=>   41 -  44   (ARG   93  - ILE   96  <=> ALA   41  - PRO   44 )                          
 288: 6c70-A ju9p-A   260 - 285 <=>   45 -  70   (ALA  346  - LYS  371  <=> ASP   45  - ARG   70 )                          
 289: 6c70-A jtyc-A    26 -  32 <=>  175 - 181   (ASN   28  - LYS   34  <=> ASP  175  - PRO  181 )                          
 289: 6c70-A jtyc-A    33 -  39 <=>  183 - 189   (LYS   35  - TYR   41  <=> TYR  183  - VAL  189 )                          
 289: 6c70-A jtyc-A    62 -  65 <=>  200 - 203   (SER   64  - VAL   67  <=> GLU  200  - ARG  203 )                          
 289: 6c70-A jtyc-A   271 - 275 <=>  273 - 277   (THR  357  - THR  361  <=> GLY  273  - ALA  277 )                          
 289: 6c70-A jtyc-A   292 - 295 <=>  291 - 294   (TYR  378  - THR  381  <=> ARG  291  - VAL  294 )                          
 289: 6c70-A jtyc-A   297 - 314 <=>  295 - 312   (ILE  383  - GLY  400  <=> LYS  295  - LYS  312 )                          
 289: 6c70-A jtyc-A   361 - 388 <=>  323 - 350   (LYS  447  - LYS  474  <=> GLN  323  - GLY  350 )                          
 290: 6c70-A jun5-A    29 -  35 <=>   36 -  42   (SER   31  - PRO   37  <=> ILE   36  - THR   42 )                          
 290: 6c70-A jun5-A    49 -  52 <=>  350 - 353   (LEU   51  - GLY   54  <=> GLY  350  - PRO  353 )                          
 290: 6c70-A jun5-A    77 -  82 <=>  357 - 362   (PHE   79  - ILE   84  <=> ALA  357  - ARG  362 )                          
 290: 6c70-A jun5-A   142 - 146 <=>  365 - 369   (ILE  144  - GLY  148  <=> ASP  365  - GLN  369 )                          
 290: 6c70-A jun5-A   174 - 197 <=>  381 - 404   (HIS  191  - VAL  214  <=> GLY  381  - ASP  404 )                          
 290: 6c70-A jun5-A   199 - 223 <=>  405 - 429   (PHE  216  - LEU  240  <=> ARG  405  - GLU  429 )                          
 290: 6c70-A jun5-A   232 - 287 <=>  430 - 485   (GLN  318  - ASN  373  <=> PRO  430  - GLU  485 )                          
 290: 6c70-A jun5-A   374 - 384 <=>  530 - 540   (LEU  460  - LEU  470  <=> ARG  530  - GLY  540 )                          
 291: 6c70-A jxqt-A    64 -  88 <=>   14 -  38   (ASP   66  - PHE   90  <=> GLU   14  - ALA   38 )                          
 291: 6c70-A jxqt-A    94 - 100 <=>   40 -  46   (ILE   96  - ALA  102  <=> GLY   40  - ILE   46 )                          
 291: 6c70-A jxqt-A   253 - 281 <=>   47 -  75   (LEU  339  - TYR  367  <=> TYR   47  - ALA   75 )                          
 291: 6c70-A jxqt-A   282 - 286 <=>   77 -  81   (GLN  368  - VAL  372  <=> THR   77  - GLN   81 )                          
 291: 6c70-A jxqt-A   287 - 290 <=>   84 -  87   (ASN  373  - ASN  376  <=> GLU   84  - ARG   87 )                          
 292: 6c70-A jxqy-A    63 -  67 <=>   14 -  18   (ASP   65  - ASP   69  <=> GLU   14  - ARG   18 )                          
 292: 6c70-A jxqy-A    70 -  91 <=>   19 -  40   (ALA   72  - ARG   93  <=> TRP   19  - GLY   40 )                          
 292: 6c70-A jxqy-A   261 - 285 <=>   42 -  66   (TYR  347  - LYS  371  <=> ALA   42  - GLY   66 )                          
 292: 6c70-A jxqy-A   288 - 291 <=>  120 - 123   (GLY  374  - VAL  377  <=> VAL  120  - ARG  123 )                          
 293: 6c70-A jx4r-A    28 -  62 <=>    5 -  39   (TYR   30  - SER   64  <=> LYS    5  - ALA   39 )                          
 293: 6c70-A jx4r-A    63 -  86 <=>   42 -  65   (ASP   65  - ILE   88  <=> GLY   42  - GLY   65 )                          
 293: 6c70-A jx4r-A   267 - 272 <=>   68 -  73   (LEU  353  - THR  358  <=> HIS   68  - ALA   73 )                          
 294: 6c70-A jwag-A    63 -  90 <=>   23 -  50   (ASP   65  - VAL   92  <=> GLU   23  - ARG   50 )                          
 294: 6c70-A jwag-A    92 -  95 <=>   57 -  60   (SER   94  - PHE   97  <=> ILE   57  - PRO   60 )                          
 294: 6c70-A jwag-A   260 - 279 <=>   64 -  83   (ALA  346  - LEU  365  <=> PHE   64  - GLY   83 )                          
 294: 6c70-A jwag-A   314 - 320 <=>  102 - 108   (GLY  400  - GLU  406  <=> PHE  102  - ALA  108 )                          
 294: 6c70-A jwag-A   323 - 326 <=>  109 - 112   (SER  409  - GLU  412  <=> GLY  109  - SER  112 )                          
 294: 6c70-A jwag-A   329 - 335 <=>  113 - 119   (TYR  415  - ASP  421  <=> GLU  113  - PHE  119 )                          
 294: 6c70-A jwag-A   339 - 342 <=>  201 - 204   (GLU  425  - THR  428  <=> THR  201  - GLY  204 )                          
 294: 6c70-A jwag-A   353 - 357 <=>  268 - 272   (LYS  439  - ILE  443  <=> ALA  268  - PHE  272 )                          
 295: 6c70-A jyuw-A    63 -  91 <=>   11 -  39   (ASP   65  - ARG   93  <=> GLN   11  - GLU   39 )                          
 295: 6c70-A jyuw-A    95 -  98 <=>   40 -  43   (PHE   97  - THR  100  <=> GLU   40  - ARG   43 )                          
 295: 6c70-A jyuw-A   101 - 106 <=>   44 -  49   (ILE  103  - ASN  108  <=> ILE   44  - ALA   49 )                          
 295: 6c70-A jyuw-A   243 - 283 <=>   50 -  90   (TRP  329  - ALA  369  <=> ASP   50  - ASN   90 )                          
 295: 6c70-A jyuw-A   284 - 287 <=>   92 -  95   (THR  370  - ASN  373  <=> PHE   92  - ILE   95 )                          
 295: 6c70-A jyuw-A   288 - 291 <=>   98 - 101   (GLY  374  - VAL  377  <=> ASP   98  - ALA  101 )                          
 296: 6c70-A juy0-A    91 -  94 <=>   14 -  17   (ARG   93  - ILE   96  <=> LEU   14  - LEU   17 )                          
 296: 6c70-A juy0-A   100 - 103 <=>   23 -  26   (ALA  102  - ASN  105  <=> ALA   23  - ARG   26 )                          
 296: 6c70-A juy0-A   250 - 253 <=>   33 -  36   (VAL  336  - LEU  339  <=> PHE   33  - TRP   36 )                          
 296: 6c70-A juy0-A   256 - 283 <=>   37 -  64   (ALA  342  - ALA  369  <=> GLY   37  - ALA   64 )                          
 296: 6c70-A juy0-A   285 - 288 <=>   65 -  68   (LYS  371  - GLY  374  <=> SER   65  - ASP   68 )                          
 296: 6c70-A juy0-A   290 - 322 <=>   69 - 101   (ASN  376  - SER  408  <=> ARG   69  - GLY  101 )                          
 296: 6c70-A juy0-A   354 - 357 <=>  102 - 105   (ALA  440  - ILE  443  <=> THR  102  - SER  105 )                          
 296: 6c70-A juy0-A   367 - 386 <=>  107 - 126   (LEU  453  - GLN  472  <=> MET  107  - ASP  126 )                          
 297: 6c70-A jvm9-A     3 -   7 <=>   20 -  24   (HIS    5  - VAL    9  <=> ALA   20  - ALA   24 )                          
 297: 6c70-A jvm9-A   257 - 287 <=>   32 -  62   (VAL  343  - ASN  373  <=> ALA   32  - PHE   62 )                          
 297: 6c70-A jvm9-A   288 - 331 <=>   88 - 131   (GLY  374  - CYS  417  <=> LEU   88  - LEU  131 )                          
 297: 6c70-A jvm9-A   343 - 355 <=>  135 - 147   (PHE  429  - MET  441  <=> GLY  135  - GLN  147 )                          
 297: 6c70-A jvm9-A   364 - 373 <=>  152 - 161   (THR  450  - VAL  459  <=> ALA  152  - ARG  161 )                          
 297: 6c70-A jvm9-A   374 - 388 <=>  163 - 177   (LEU  460  - LYS  474  <=> GLU  163  - TYR  177 )                          
 298: 6c70-A jy8o-A     4 -  11 <=>   18 -  25   (GLN    6  - LEU   13  <=> LYS   18  - ILE   25 )                          
 298: 6c70-A jy8o-A    28 -  35 <=>   44 -  51   (TYR   30  - PRO   37  <=> ARG   44  - ASP   51 )                          
 298: 6c70-A jy8o-A    41 -  47 <=>   65 -  71   (ILE   43  - LEU   49  <=> VAL   65  - ASP   71 )                          
 298: 6c70-A jy8o-A    67 -  83 <=>   85 - 101   (ASP   69  - VAL   85  <=> GLY   85  - TRP  101 )                          
 298: 6c70-A jy8o-A    85 -  88 <=>  102 - 105   (MET   87  - PHE   90  <=> ARG  102  - LEU  105 )                          
 298: 6c70-A jy8o-A    90 -  93 <=>  106 - 109   (VAL   92  - LYS   95  <=> LEU  106  - VAL  109 )                          
 298: 6c70-A jy8o-A    96 -  99 <=>  110 - 113   (TYR   98  - LEU  101  <=> GLU  110  - ASP  113 )                          
 298: 6c70-A jy8o-A   256 - 259 <=>  117 - 120   (ALA  342  - ASP  345  <=> PHE  117  - MET  120 )                          
 298: 6c70-A jy8o-A   261 - 283 <=>  121 - 143   (TYR  347  - ALA  369  <=> ILE  121  - GLY  143 )                          
 298: 6c70-A jy8o-A   305 - 311 <=>  150 - 156   (GLY  391  - CYS  397  <=> ALA  150  - VAL  156 )                          
 298: 6c70-A jy8o-A   364 - 367 <=>  158 - 161   (THR  450  - LEU  453  <=> ARG  158  - VAL  161 )                          
 298: 6c70-A jy8o-A   371 - 380 <=>  166 - 175   (ALA  457  - TYR  466  <=> VAL  166  - ALA  175 )                          
 298: 6c70-A jy8o-A   382 - 388 <=>  217 - 223   (MET  468  - LYS  474  <=> VAL  217  - ASP  223 )                          
 299: 6c70-A ju6o-A    14 -  19 <=>   90 -  95   (ILE   16  - GLY   21  <=> THR   90  - PRO   95 )                          
 299: 6c70-A ju6o-A    31 -  34 <=>  100 - 103   (GLY   33  - PHE   36  <=> PRO  100  - SER  103 )                          
 299: 6c70-A ju6o-A    41 -  44 <=>  159 - 162   (ILE   43  - LEU   46  <=> PHE  159  - SER  162 )                          
 299: 6c70-A ju6o-A    46 -  51 <=>  167 - 172   (LEU   48  - TYR   53  <=> GLY  167  - ILE  172 )                          
 299: 6c70-A ju6o-A    52 -  62 <=>  174 - 184   (GLY   54  - SER   64  <=> LEU  174  - TYR  184 )                          
 299: 6c70-A ju6o-A    63 -  97 <=>  191 - 225   (ASP   65  - LYS   99  <=> TRP  191  - GLY  225 )                          
 299: 6c70-A ju6o-A   259 - 284 <=>  233 - 258   (ASP  345  - THR  370  <=> ILE  233  - VAL  258 )                          
 299: 6c70-A ju6o-A   285 - 288 <=>  262 - 265   (LYS  371  - GLY  374  <=> LEU  262  - TRP  265 )                          
 299: 6c70-A ju6o-A   291 - 294 <=>  266 - 269   (VAL  377  - ALA  380  <=> LEU  266  - CYS  269 )                          
 299: 6c70-A ju6o-A   296 - 309 <=>  270 - 283   (VAL  382  - LEU  395  <=> VAL  270  - ALA  283 )                          
 299: 6c70-A ju6o-A   310 - 313 <=>  285 - 288   (PHE  396  - PHE  399  <=> LEU  285  - ASP  288 )                          
 300: 6c70-A judc-A    63 -  88 <=>   15 -  40   (ASP   65  - PHE   90  <=> SER   15  - ASP   40 )                          
 300: 6c70-A judc-A    90 -  93 <=>   41 -  44   (VAL   92  - LYS   95  <=> GLU   41  - THR   44 )                          
 300: 6c70-A judc-A   258 - 286 <=>   45 -  73   (GLY  344  - VAL  372  <=> PRO   45  - GLY   73 )                          
 300: 6c70-A judc-A   292 - 299 <=>   75 -  82   (TYR  378  - TYR  385  <=> PRO   75  - ALA   82 )                          
 300: 6c70-A judc-A   322 - 330 <=>  185 - 193   (SER  408  - SER  416  <=> GLN  185  - GLU  193 )                          
 300: 6c70-A judc-A   331 - 334 <=>  195 - 198   (CYS  417  - TYR  420  <=> VAL  195  - SER  198 )                          
 300: 6c70-A judc-A   335 - 338 <=>  201 - 204   (ASP  421  - GLU  424  <=> ASP  201  - ALA  204 )                          
 300: 6c70-A judc-A   345 - 349 <=>  254 - 258   (GLN  431  - GLN  435  <=> ARG  254  - HIS  258 )                          
 301: 6c70-A jy3b-A     1 -   5 <=>   53 -  57   (PHE    3  - GLY    7  <=> ARG   53  - ARG   57 )                          
 301: 6c70-A jy3b-A     8 -  19 <=>   58 -  69   (ALA   10  - GLY   21  <=> ASN   58  - VAL   69 )                          
 301: 6c70-A jy3b-A    21 -  24 <=>   70 -  73   (GLY   23  - MET   26  <=> TRP   70  - VAL   73 )                          
 301: 6c70-A jy3b-A    40 -  44 <=>   75 -  79   (CYS   42  - LEU   46  <=> ALA   75  - PRO   79 )                          
 301: 6c70-A jy3b-A    82 - 103 <=>   80 - 101   (ILE   84  - ASN  105  <=> SER   80  - GLU  101 )                          
 301: 6c70-A jy3b-A   112 - 147 <=>  235 - 270   (ALA  114  - ILE  149  <=> THR  235  - ASN  270 )                          
 301: 6c70-A jy3b-A   157 - 160 <=>  271 - 274   (ARG  174  - ILE  177  <=> PRO  271  - PRO  274 )                          
 301: 6c70-A jy3b-A   183 - 186 <=>  280 - 283   (TYR  200  - VAL  203  <=> ASP  280  - GLY  283 )                          
 301: 6c70-A jy3b-A   189 - 201 <=>  285 - 297   (MET  206  - SER  218  <=> THR  285  - ILE  297 )                          
 301: 6c70-A jy3b-A   204 - 207 <=>  298 - 301   (LEU  221  - CYS  224  <=> PRO  298  - ILE  301 )                          
 301: 6c70-A jy3b-A   219 - 222 <=>  334 - 337   (PRO  236  - GLU  239  <=> ASP  334  - THR  337 )                          
 301: 6c70-A jy3b-A   224 - 227 <=>  505 - 508   (SER  241  - GLY  313  <=> ILE  505  - VAL  508 )                          
 301: 6c70-A jy3b-A   230 - 233 <=>  594 - 597   (LYS  316  - GLU  319  <=> ASP  594  - LYS  597 )                          
 301: 6c70-A jy3b-A   235 - 252 <=>  598 - 615   (LEU  321  - ARG  338  <=> LEU  598  - LEU  615 )                          
 301: 6c70-A jy3b-A   269 - 272 <=>  650 - 653   (MET  355  - THR  358  <=> LEU  650  - PRO  653 )                          
 301: 6c70-A jy3b-A   341 - 351 <=>  683 - 693   (LYS  427  - CYS  437  <=> PRO  683  - ASN  693 )                          
 301: 6c70-A jy3b-A   352 - 355 <=>  695 - 698   (GLN  438  - MET  441  <=> THR  695  - GLY  698 )                          
 301: 6c70-A jy3b-A   358 - 362 <=>  708 - 712   (SER  444  - PHE  448  <=> GLY  708  - ILE  712 )                          
 302: 6c70-A jvcs-A    63 - 102 <=>   28 -  67   (ASP   65  - TRP  104  <=> VAL   28  - GLY   67 )                          
 302: 6c70-A jvcs-A   133 - 148 <=>   82 -  97   (VAL  135  - THR  150  <=> PHE   82  - GLY   97 )                          
 302: 6c70-A jvcs-A   197 - 200 <=>  115 - 118   (VAL  214  - CYS  217  <=> LEU  115  - ILE  118 )                          
 302: 6c70-A jvcs-A   201 - 204 <=>  124 - 127   (SER  218  - LEU  221  <=> MET  124  - ALA  127 )                          
 302: 6c70-A jvcs-A   258 - 261 <=>  189 - 192   (GLY  344  - TYR  347  <=> LEU  189  - ARG  192 )                          
 302: 6c70-A jvcs-A   263 - 282 <=>  193 - 212   (VAL  349  - GLN  368  <=> PRO  193  - PHE  212 )                          
 302: 6c70-A jvcs-A   325 - 333 <=>  252 - 260   (MET  411  - TRP  419  <=> PRO  252  - ALA  260 )                          
 302: 6c70-A jvcs-A   340 - 343 <=>  263 - 266   (ALA  426  - PHE  429  <=> GLY  263  - LEU  266 )                          
 303: 6c70-A jwfk-A    53 -  56 <=>  132 - 135   (MET   55  - VAL   58  <=> TYR  132  - SER  135 )                          
 303: 6c70-A jwfk-A    62 -  65 <=>  153 - 156   (SER   64  - VAL   67  <=> PHE  153  - GLU  156 )                          
 303: 6c70-A jwfk-A    68 -  86 <=>  157 - 175   (LEU   70  - ILE   88  <=> ASP  157  - THR  175 )                          
 303: 6c70-A jwfk-A   264 - 283 <=>  177 - 196   (ALA  350  - ALA  369  <=> SER  177  - GLU  196 )                          
 303: 6c70-A jwfk-A   296 - 310 <=>  197 - 211   (VAL  382  - PHE  396  <=> ASP  197  - LEU  211 )                          
 303: 6c70-A jwfk-A   363 - 386 <=>  214 - 237   (PHE  449  - GLN  472  <=> SER  214  - ALA  237 )                          
 304: 6c70-A jyxg-A    56 -  62 <=>   16 -  22   (VAL   58  - SER   64  <=> VAL   16  - LEU   22 )                          
 304: 6c70-A jyxg-A    63 -  91 <=>   32 -  60   (ASP   65  - ARG   93  <=> LYS   32  - ALA   60 )                          
 304: 6c70-A jyxg-A   260 - 284 <=>   62 -  86   (ALA  346  - THR  370  <=> LEU   62  - VAL   86 )                          
 304: 6c70-A jyxg-A   285 - 288 <=>   88 -  91   (LYS  371  - GLY  374  <=> ALA   88  - THR   91 )                          
 305: 6c70-A jzlk-A     1 -   7 <=>   12 -  18   (PHE    3  - VAL    9  <=> GLN   12  - TYR   18 )                          
 305: 6c70-A jzlk-A    63 -  78 <=>   56 -  71   (ASP   65  - PHE   80  <=> THR   56  - GLY   71 )                          
 305: 6c70-A jzlk-A    79 -  99 <=>   73 -  93   (LEU   81  - LEU  101  <=> GLY   73  - ARG   93 )                          
 305: 6c70-A jzlk-A   259 - 286 <=>   97 - 124   (ASP  345  - VAL  372  <=> ALA   97  - PRO  124 )                          
 305: 6c70-A jzlk-A   292 - 295 <=>  125 - 128   (TYR  378  - THR  381  <=> GLY  125  - LEU  128 )                          
 306: 6c70-A jug2-A     1 -  10 <=>    6 -  15   (PHE    3  - LEU   12  <=> GLN    6  - LEU   15 )                          
 306: 6c70-A jug2-A    61 -  89 <=>   47 -  75   (GLU   63  - PRO   91  <=> PRO   47  - ALA   75 )                          
 306: 6c70-A jug2-A    91 - 100 <=>   76 -  85   (ARG   93  - ALA  102  <=> ILE   76  - GLY   85 )                          
 306: 6c70-A jug2-A   102 - 105 <=>   86 -  89   (TRP  104  - PRO  107  <=> THR   86  - LYS   89 )                          
 306: 6c70-A jug2-A   131 - 134 <=>  126 - 129   (PHE  133  - ALA  136  <=> GLU  126  - LEU  129 )                          
 306: 6c70-A jug2-A   261 - 285 <=>  133 - 157   (TYR  347  - LYS  371  <=> LEU  133  - VAL  157 )                          
 306: 6c70-A jug2-A   286 - 289 <=>  160 - 163   (VAL  372  - VAL  375  <=> ARG  160  - SER  163 )                          
 306: 6c70-A jug2-A   385 - 388 <=>  204 - 207   (VAL  471  - LYS  474  <=> THR  204  - GLU  207 )                          
 307: 6c70-A jyoy-A     3 -   9 <=>   13 -  19   (HIS    5  - ASP   11  <=> ILE   13  - TRP   19 )                          
 307: 6c70-A jyoy-A    12 -  21 <=>   25 -  34   (PRO   14  - GLY   23  <=> ALA   25  - ALA   34 )                          
 307: 6c70-A jyoy-A    29 -  62 <=>  103 - 136   (SER   31  - SER   64  <=> ALA  103  - ALA  136 )                          
 307: 6c70-A jyoy-A    67 -  88 <=>  137 - 158   (ASP   69  - PHE   90  <=> PRO  137  - LEU  158 )                          
 307: 6c70-A jyoy-A   261 - 264 <=>  195 - 198   (TYR  347  - ALA  350  <=> SER  195  - VAL  198 )                          
 307: 6c70-A jyoy-A   265 - 278 <=>  200 - 213   (LEU  351  - LEU  364  <=> GLY  200  - ASN  213 )                          
 307: 6c70-A jyoy-A   280 - 283 <=>  214 - 217   (ALA  366  - ALA  369  <=> PRO  214  - ALA  217 )                          
 307: 6c70-A jyoy-A   299 - 315 <=>  221 - 237   (TYR  385  - ASN  401  <=> ARG  221  - ALA  237 )                          
 307: 6c70-A jyoy-A   335 - 339 <=>  539 - 543   (ASP  421  - GLU  425  <=> GLU  539  - ALA  543 )                          
 307: 6c70-A jyoy-A   345 - 348 <=>  545 - 548   (GLN  431  - CYS  434  <=> ALA  545  - GLU  548 )                          
 308: 6c70-A jxy4-A     1 -   7 <=>  116 - 122   (PHE    3  - VAL    9  <=> ILE  116  - GLY  122 )                          
 308: 6c70-A jxy4-A    30 -  33 <=>  155 - 158   (GLU   32  - LYS   35  <=> SER  155  - THR  158 )                          
 308: 6c70-A jxy4-A    69 -  89 <=>  220 - 240   (THR   71  - PRO   91  <=> ILE  220  - ALA  240 )                          
 308: 6c70-A jxy4-A    91 -  95 <=>  241 - 245   (ARG   93  - PHE   97  <=> VAL  241  - PRO  245 )                          
 308: 6c70-A jxy4-A   257 - 262 <=>  247 - 252   (VAL  343  - GLY  348  <=> ILE  247  - ASP  252 )                          
 308: 6c70-A jxy4-A   263 - 286 <=>  255 - 278   (VAL  349  - VAL  372  <=> SER  255  - GLU  278 )                          
 308: 6c70-A jxy4-A   287 - 290 <=>  281 - 284   (ASN  373  - ASN  376  <=> ASN  281  - ALA  284 )                          
 309: 6c70-A jtok-A    48 -  57 <=>  118 - 127   (LEU   50  - ASN   59  <=> ARG  118  - SER  127 )                          
 309: 6c70-A jtok-A    58 -  63 <=>  129 - 134   (LEU   60  - ASP   65  <=> ALA  129  - HIS  134 )                          
 309: 6c70-A jtok-A    64 -  92 <=>  172 - 200   (ASP   66  - SER   94  <=> HIS  172  - ASP  200 )                          
 309: 6c70-A jtok-A   260 - 286 <=>  205 - 231   (ALA  346  - VAL  372  <=> PRO  205  - LEU  231 )                          
 309: 6c70-A jtok-A   291 - 294 <=>  232 - 235   (VAL  377  - ALA  380  <=> PRO  232  - PRO  235 )                          
 309: 6c70-A jtok-A   325 - 332 <=>  331 - 338   (MET  411  - HIS  418  <=> ASP  331  - THR  338 )                          
 309: 6c70-A jtok-A   334 - 340 <=>  339 - 345   (TYR  420  - ALA  426  <=> ALA  339  - ARG  345 )                          
 310: 6c70-A juln-A     8 -  23 <=>   12 -  27   (ALA   10  - PHE   25  <=> ARG   12  - GLY   27 )                          
 310: 6c70-A juln-A    27 -  33 <=>   49 -  55   (TYR   29  - LYS   35  <=> GLY   49  - VAL   55 )                          
 310: 6c70-A juln-A    34 -  79 <=>   60 - 105   (PHE   36  - LEU   81  <=> PRO   60  - PHE  105 )                          
 310: 6c70-A juln-A    80 -  87 <=>  107 - 114   (HIS   82  - TYR   89  <=> LEU  107  - ARG  114 )                          
 310: 6c70-A juln-A   178 - 182 <=>  132 - 136   (LEU  195  - PHE  199  <=> ARG  132  - ARG  136 )                          
 310: 6c70-A juln-A   263 - 284 <=>  177 - 198   (VAL  349  - THR  370  <=> SER  177  - GLN  198 )                          
 310: 6c70-A juln-A   286 - 289 <=>  199 - 202   (VAL  372  - VAL  375  <=> ASP  199  - GLY  202 )                          
 311: 6c70-A jzj5-A    39 -  42 <=>   63 -  66   (TYR   41  - VAL   44  <=> ARG   63  - LYS   66 )                          
 311: 6c70-A jzj5-A    45 -  51 <=>   67 -  73   (LEU   47  - TYR   53  <=> PHE   67  - ALA   73 )                          
 311: 6c70-A jzj5-A    63 -  91 <=>  109 - 137   (ASP   65  - ARG   93  <=> ALA  109  - HIS  137 )                          
 311: 6c70-A jzj5-A    92 -  95 <=>  147 - 150   (SER   94  - PHE   97  <=> PHE  147  - SER  150 )                          
 311: 6c70-A jzj5-A   259 - 290 <=>  151 - 182   (ASP  345  - ASN  376  <=> ARG  151  - HIS  182 )                          
 311: 6c70-A jzj5-A   294 - 297 <=>  192 - 195   (ALA  380  - ILE  383  <=> MET  192  - ALA  195 )                          
 311: 6c70-A jzj5-A   301 - 318 <=>  210 - 227   (LEU  387  - ILE  404  <=> PHE  210  - LEU  227 )                          
 311: 6c70-A jzj5-A   329 - 332 <=> 1000 -1003   (TYR  415  - HIS  418  <=> LYS 1000  - GLY 1003 )                          
 311: 6c70-A jzj5-A   335 - 338 <=> 1004 -1007   (ASP  421  - GLU  424  <=> THR 1004  - THR 1007 )                          
 312: 6c70-A jv3q-A    10 -  13 <=>   18 -  21   (LEU   12  - ASN   15  <=> ALA   18  - ALA   21 )                          
 312: 6c70-A jv3q-A    16 -  19 <=>   43 -  46   (VAL   18  - GLY   21  <=> GLY   43  - SER   46 )                          
 312: 6c70-A jv3q-A    24 -  28 <=>   48 -  52   (MET   26  - TYR   30  <=> LEU   48  - ILE   52 )                          
 312: 6c70-A jv3q-A    32 -  37 <=>  153 - 158   (LYS   34  - ARG   39  <=> VAL  153  - THR  158 )                          
 312: 6c70-A jv3q-A    72 -  94 <=>  206 - 228   (THR   74  - ILE   96  <=> ALA  206  - TYR  228 )                          
 312: 6c70-A jv3q-A   259 - 277 <=>  230 - 248   (ASP  345  - THR  363  <=> PRO  230  - SER  248 )                          
 312: 6c70-A jv3q-A   311 - 323 <=>  291 - 303   (CYS  397  - SER  409  <=> ASP  291  - ALA  303 )                          
 312: 6c70-A jv3q-A   325 - 328 <=>  481 - 484   (MET  411  - ALA  414  <=> SER  481  - GLY  484 )                          
 312: 6c70-A jv3q-A   350 - 353 <=>  486 - 489   (GLN  436  - LYS  439  <=> ASP  486  - GLY  489 )                          
 313: 6c70-A jtoc-A    59 -  62 <=>  149 - 152   (MET   61  - SER   64  <=> ASN  149  - ALA  152 )                          
 313: 6c70-A jtoc-A    63 -  66 <=>  154 - 157   (ASP   65  - ASP   68  <=> ALA  154  - GLY  157 )                          
 313: 6c70-A jtoc-A   290 - 331 <=>  162 - 203   (ASN  376  - CYS  417  <=> LEU  162  - MET  203 )                          
 313: 6c70-A jtoc-A   332 - 339 <=>  205 - 212   (HIS  418  - GLU  425  <=> ALA  205  - ALA  212 )                          
 313: 6c70-A jtoc-A   349 - 357 <=>  297 - 305   (GLN  435  - ILE  443  <=> LEU  297  - LEU  305 )                          
 313: 6c70-A jtoc-A   364 - 376 <=>  307 - 319   (THR  450  - ALA  462  <=> MET  307  - SER  319 )                          
 313: 6c70-A jtoc-A   377 - 388 <=>  321 - 332   (VAL  463  - LYS  474  <=> VAL  321  - ARG  332 )                          
 314: 6c70-A jvlh-A    63 - 101 <=>   22 -  60   (ASP   65  - ILE  103  <=> SER   22  - GLY   60 )                          
 314: 6c70-A jvlh-A   132 - 137 <=>   74 -  79   (CYS  134  - THR  139  <=> THR   74  - THR   79 )                          
 314: 6c70-A jvlh-A   139 - 148 <=>   80 -  89   (PHE  141  - THR  150  <=> PRO   80  - TYR   89 )                          
 314: 6c70-A jvlh-A   194 - 202 <=>  105 - 113   (SER  211  - TRP  219  <=> GLY  105  - THR  113 )                          
 314: 6c70-A jvlh-A   252 - 255 <=>  176 - 179   (ARG  338  - THR  341  <=> ASP  176  - THR  179 )                          
 314: 6c70-A jvlh-A   258 - 266 <=>  184 - 192   (GLY  344  - LEU  352  <=> ASP  184  - VAL  192 )                          
 314: 6c70-A jvlh-A   268 - 284 <=>  193 - 209   (HIS  354  - THR  370  <=> ASN  193  - ASN  209 )                          
 314: 6c70-A jvlh-A   323 - 326 <=>  626 - 629   (SER  409  - GLU  412  <=> ASP  626  - GLY  629 )                          
 314: 6c70-A jvlh-A   329 - 332 <=>  630 - 633   (TYR  415  - HIS  418  <=> HIS  630  - SER  633 )                          
 314: 6c70-A jvlh-A   335 - 338 <=>  634 - 637   (ASP  421  - GLU  424  <=> ARG  634  - GLY  637 )                          
 315: 6c70-A juce-A     3 -   6 <=>    2 -   5   (HIS    5  - LEU    8  <=> ASN    2  - THR    5 )                          
 315: 6c70-A juce-A     9 -  12 <=>    6 -   9   (ASP   11  - PRO   14  <=> ILE    6  - ALA    9 )                          
 315: 6c70-A juce-A    18 -  21 <=>   11 -  14   (GLN   20  - GLY   23  <=> ALA   11  - THR   14 )                          
 315: 6c70-A juce-A    43 -  46 <=>   15 -  18   (THR   45  - LEU   48  <=> THR   15  - ILE   18 )                          
 315: 6c70-A juce-A   154 - 160 <=>   24 -  30   (PRO  171  - ILE  177  <=> LEU   24  - ALA   30 )                          
 315: 6c70-A juce-A   294 - 297 <=>   32 -  35   (ALA  380  - ILE  383  <=> PRO   32  - THR   35 )                          
 315: 6c70-A juce-A   299 - 315 <=>   36 -  52   (TYR  385  - ASN  401  <=> PRO   36  - PRO   52 )                          
 315: 6c70-A juce-A   365 - 380 <=>   53 -  68   (VAL  451  - TYR  466  <=> ALA   53  - VAL   68 )                          
 315: 6c70-A juce-A   382 - 388 <=>   69 -  75   (MET  468  - LYS  474  <=> ASP   69  - HIS   75 )                          
 316: 6c70-A jw8x-A    62 -  84 <=>  170 - 192   (SER   64  - LYS   86  <=> ALA  170  - ASP  192 )                          
 316: 6c70-A jw8x-A   264 - 284 <=>  193 - 213   (ALA  350  - THR  370  <=> ASP  193  - GLY  213 )                          
 316: 6c70-A jw8x-A   288 - 296 <=>  269 - 277   (GLY  374  - VAL  382  <=> ARG  269  - ARG  277 )                          
 316: 6c70-A jw8x-A   297 - 300 <=>  279 - 282   (ILE  383  - LEU  386  <=> HIS  279  - LEU  282 )                          
 317: 6c70-A jxzd-A    64 -  88 <=>   31 -  55   (ASP   66  - PHE   90  <=> GLN   31  - GLU   55 )                          
 317: 6c70-A jxzd-A    91 -  94 <=>   56 -  59   (ARG   93  - ILE   96  <=> LEU   56  - PHE   59 )                          
 317: 6c70-A jxzd-A   250 - 286 <=>   62 -  98   (VAL  336  - VAL  372  <=> PHE   62  - LEU   98 )                          
 317: 6c70-A jxzd-A   287 - 309 <=>  101 - 123   (ASN  373  - LEU  395  <=> GLY  101  - PRO  123 )                          
 318: 6c70-A jw7b-A    37 -  55 <=>    1 -  19   (ARG   39  - ALA   57  <=> MET    1  - GLY   19 )                          
 318: 6c70-A jw7b-A    68 -  91 <=>   24 -  47   (LEU   70  - ARG   93  <=> ALA   24  - VAL   47 )                          
 318: 6c70-A jw7b-A    92 -  98 <=>   49 -  55   (SER   94  - THR  100  <=> PRO   49  - ALA   55 )                          
 318: 6c70-A jw7b-A   252 - 262 <=>   57 -  67   (ARG  338  - GLY  348  <=> THR   57  - TYR   67 )                          
 318: 6c70-A jw7b-A   263 - 281 <=>   69 -  87   (VAL  349  - TYR  367  <=> SER   69  - ARG   87 )                          
 318: 6c70-A jw7b-A   282 - 289 <=>   91 -  98   (GLN  368  - VAL  375  <=> ASP   91  - ARG   98 )                          
 319: 6c70-A jvvm-A    70 -  88 <=>    1 -  19   (ALA   72  - PHE   90  <=> MET    1  - ARG   19 )                          
 319: 6c70-A jvvm-A    95 -  98 <=>   21 -  24   (PHE   97  - THR  100  <=> ILE   21  - THR   24 )                          
 319: 6c70-A jvvm-A   264 - 279 <=>   30 -  45   (ALA  350  - LEU  365  <=> PRO   30  - LEU   45 )                          
 319: 6c70-A jvvm-A   282 - 285 <=>   46 -  49   (GLN  368  - LYS  371  <=> PRO   46  - LEU   49 )                          
 319: 6c70-A jvvm-A   286 - 290 <=>   52 -  56   (VAL  372  - ASN  376  <=> ALA   52  - LEU   56 )                          
 320: 6c70-A jwwp-A    66 -  91 <=>    2 -  27   (ASP   68  - ARG   93  <=> LYS    2  - GLY   27 )                          
 320: 6c70-A jwwp-A    92 -  95 <=>   29 -  32   (SER   94  - PHE   97  <=> SER   29  - GLY   32 )                          
 320: 6c70-A jwwp-A   260 - 285 <=>   34 -  59   (ALA  346  - LYS  371  <=> GLU   34  - ALA   59 )                          
 320: 6c70-A jwwp-A   286 - 291 <=>   62 -  67   (VAL  372  - VAL  377  <=> LEU   62  - GLU   67 )                          
 320: 6c70-A jwwp-A   318 - 331 <=>   94 - 107   (ILE  404  - CYS  417  <=> LEU   94  - PHE  107 )                          
 320: 6c70-A jwwp-A   344 - 354 <=>  109 - 119   (VAL  430  - ALA  440  <=> GLN  109  - CYS  119 )                          
 321: 6c70-A jwrk-A     1 -   6 <=>    2 -   7   (PHE    3  - LEU    8  <=> THR    2  - GLY    7 )                          
 321: 6c70-A jwrk-A     9 -  13 <=>    8 -  12   (ASP   11  - ASN   15  <=> GLU    8  - THR   12 )                          
 321: 6c70-A jwrk-A    62 -  88 <=>   50 -  76   (SER   64  - PHE   90  <=> VAL   50  - ARG   76 )                          
 321: 6c70-A jwrk-A   261 - 282 <=>   78 -  99   (TYR  347  - GLN  368  <=> ARG   78  - LEU   99 )                          
 322: 6c70-A juzs-A    44 -  47 <=>   18 -  21   (LEU   46  - LEU   49  <=> THR   18  - GLY   21 )                          
 322: 6c70-A juzs-A    52 -  90 <=>   40 -  78   (GLY   54  - VAL   92  <=> ALA   40  - GLY   78 )                          
 322: 6c70-A juzs-A   260 - 282 <=>   82 - 104   (ALA  346  - GLN  368  <=> ILE   82  - HIS  104 )                          
 323: 6c70-A jxit-A     5 -  14 <=>   11 -  20   (GLY    7  - ILE   16  <=> TRP   11  - TRP   20 )                          
 323: 6c70-A jxit-A    17 -  21 <=>   21 -  25   (MET   19  - GLY   23  <=> PRO   21  - GLU   25 )                          
 323: 6c70-A jxit-A    42 -  46 <=>   27 -  31   (VAL   44  - LEU   48  <=> ALA   27  - ILE   31 )                          
 323: 6c70-A jxit-A    49 -  52 <=>   33 -  36   (LEU   51  - GLY   54  <=> ALA   33  - LYS   36 )                          
 323: 6c70-A jxit-A   164 - 167 <=>   40 -  43   (TYR  181  - ASN  184  <=> GLU   40  - GLN   43 )                          
 323: 6c70-A jxit-A   169 - 173 <=>   81 -  85   (MET  186  - GLY  190  <=> GLN   81  - SER   85 )                          
 323: 6c70-A jxit-A   174 - 216 <=>   87 - 129   (HIS  191  - ILE  233  <=> ALA   87  - PRO  129 )                          
 323: 6c70-A jxit-A   218 - 222 <=>  130 - 134   (LYS  235  - GLU  239  <=> PRO  130  - ALA  134 )                          
 323: 6c70-A jxit-A   236 - 241 <=>  135 - 140   (VAL  322  - LYS  327  <=> VAL  135  - VAL  140 )                          
 323: 6c70-A jxit-A   244 - 259 <=>  141 - 156   (VAL  330  - ASP  345  <=> SER  141  - ASN  156 )                          
 323: 6c70-A jxit-A   261 - 271 <=>  157 - 167   (TYR  347  - THR  357  <=> ALA  157  - ALA  167 )                          
 323: 6c70-A jxit-A   361 - 364 <=>  169 - 172   (LYS  447  - THR  450  <=> ALA  169  - ARG  172 )                          
 323: 6c70-A jxit-A   365 - 368 <=>  174 - 177   (VAL  451  - ASP  454  <=> PHE  174  - SER  177 )                          
 323: 6c70-A jxit-A   380 - 384 <=>  225 - 229   (TYR  466  - LEU  470  <=> PHE  225  - GLU  229 )                          
 324: 6c70-A jv60-A    63 -  93 <=>    3 -  33   (ASP   65  - LYS   95  <=> ILE    3  - ASN   33 )                          
 324: 6c70-A jv60-A    95 -  98 <=>   35 -  38   (PHE   97  - THR  100  <=> LYS   35  - GLY   38 )                          
 324: 6c70-A jv60-A   259 - 286 <=>   39 -  66   (ASP  345  - VAL  372  <=> LEU   39  - PRO   66 )                          
 324: 6c70-A jv60-A   301 - 304 <=>   73 -  76   (LEU  387  - LEU  390  <=> ILE   73  - VAL   76 )                          
 325: 6c70-A jzhb-A    12 -  15 <=>  104 - 107   (PRO   14  - ARG   17  <=> ILE  104  - GLY  107 )                          
 325: 6c70-A jzhb-A    26 -  30 <=>  108 - 112   (ASN   28  - GLU   32  <=> ALA  108  - GLY  112 )                          
 325: 6c70-A jzhb-A    35 -  38 <=>  113 - 116   (PRO   37  - ILE   40  <=> SER  113  - PRO  116 )                          
 325: 6c70-A jzhb-A    65 -  91 <=>  140 - 166   (VAL   67  - ARG   93  <=> GLN  140  - THR  166 )                          
 325: 6c70-A jzhb-A   257 - 283 <=>  168 - 194   (VAL  343  - ALA  369  <=> ASP  168  - ASP  194 )                          
 325: 6c70-A jzhb-A   296 - 311 <=>  195 - 210   (VAL  382  - CYS  397  <=> MET  195  - ALA  210 )                          
 325: 6c70-A jzhb-A   364 - 367 <=>  214 - 217   (THR  450  - LEU  453  <=> GLY  214  - GLU  217 )                          
 325: 6c70-A jzhb-A   369 - 382 <=>  218 - 231   (LEU  455  - MET  468  <=> LEU  218  - ILE  231 )                          
 326: 6c70-A jy3i-A    60 -  64 <=>    3 -   7   (MET   62  - ASP   66  <=> LYS    3  - LYS    7 )                          
 326: 6c70-A jy3i-A   290 - 319 <=>   13 -  42   (ASN  376  - GLU  405  <=> GLY   13  - ALA   42 )                          
 326: 6c70-A jy3i-A   321 - 324 <=>   43 -  46   (SER  407  - VAL  410  <=> VAL   43  - GLN   46 )                          
 326: 6c70-A jy3i-A   364 - 388 <=>   68 -  92   (THR  450  - LYS  474  <=> ARG   68  - LYS   92 )                          
 327: 6c70-A jzpi-A   262 - 266 <=>    1 -   5   (GLY  348  - LEU  352  <=> MET    1  - MET    5 )                          
 327: 6c70-A jzpi-A   271 - 283 <=>   10 -  22   (THR  357  - ALA  369  <=> LEU   10  - LEU   22 )                          
 327: 6c70-A jzpi-A   284 - 287 <=>   24 -  27   (THR  370  - ASN  373  <=> ALA   24  - GLY   27 )                          
 327: 6c70-A jzpi-A   289 - 322 <=>   37 -  70   (VAL  375  - SER  408  <=> GLY   37  - PRO   70 )                          
 327: 6c70-A jzpi-A   354 - 357 <=>   71 -  74   (ALA  440  - ILE  443  <=> GLU   71  - THR   74 )                          
 327: 6c70-A jzpi-A   366 - 388 <=>   76 -  98   (SER  452  - LYS  474  <=> LEU   76  - LEU   98 )                          
 328: 6c70-A jw68-A    16 -  19 <=>   35 -  38   (VAL   18  - GLY   21  <=> THR   35  - ALA   38 )                          
 328: 6c70-A jw68-A    30 -  33 <=>   42 -  45   (GLU   32  - LYS   35  <=> LEU   42  - THR   45 )                          
 328: 6c70-A jw68-A    34 -  53 <=>   49 -  68   (PHE   36  - MET   55  <=> GLY   49  - THR   68 )                          
 328: 6c70-A jw68-A    60 -  97 <=>  265 - 302   (MET   62  - LYS   99  <=> TRP  265  - GLY  302 )                          
 328: 6c70-A jw68-A   134 - 146 <=>  316 - 328   (ALA  136  - GLY  148  <=> THR  316  - LYS  328 )                          
 328: 6c70-A jw68-A   152 - 158 <=>  392 - 398   (ASP  154  - LEU  175  <=> GLU  392  - VAL  398 )                          
 328: 6c70-A jw68-A   159 - 162 <=>  400 - 403   (MET  176  - THR  179  <=> THR  400  - ASN  403 )                          
 328: 6c70-A jw68-A   199 - 206 <=>  422 - 429   (PHE  216  - ALA  223  <=> VAL  422  - THR  429 )                          
 328: 6c70-A jw68-A   253 - 282 <=>  433 - 462   (LEU  339  - GLN  368  <=> ALA  433  - MET  462 )                          
 328: 6c70-A jw68-A   284 - 289 <=>  463 - 468   (THR  370  - VAL  375  <=> PRO  463  - VAL  468 )                          
 329: 6c70-A jwix-A    64 -  93 <=>   22 -  51   (ASP   66  - LYS   95  <=> LYS   22  - GLY   51 )                          
 329: 6c70-A jwix-A    98 - 101 <=>   52 -  55   (THR  100  - ILE  103  <=> TRP   52  - ASP   55 )                          
 329: 6c70-A jwix-A   255 - 286 <=>   59 -  90   (THR  341  - VAL  372  <=> LYS   59  - LYS   90 )                          
 329: 6c70-A jwix-A   287 - 290 <=>   93 -  96   (ASN  373  - ASN  376  <=> GLN   93  - ASP   96 )                          
 330: 6c70-A jzhk-A    52 -  62 <=>  264 - 274   (GLY   54  - SER   64  <=> VAL  264  - GLY  274 )                          
 330: 6c70-A jzhk-A    67 -  96 <=>  275 - 304   (ASP   69  - TYR   98  <=> GLN  275  - LYS  304 )                          
 330: 6c70-A jzhk-A    99 - 102 <=>  305 - 308   (LEU  101  - TRP  104  <=> LEU  305  - PRO  308 )                          
 330: 6c70-A jzhk-A   104 - 109 <=>  309 - 314   (ASN  106  - PRO  111  <=> PRO  309  - GLY  314 )                          
 330: 6c70-A jzhk-A   112 - 116 <=>  316 - 320   (ALA  114  - ALA  118  <=> PRO  316  - THR  320 )                          
 330: 6c70-A jzhk-A   258 - 279 <=>  344 - 365   (GLY  344  - LEU  365  <=> ARG  344  - ALA  365 )                          
 330: 6c70-A jzhk-A   282 - 287 <=>  367 - 372   (GLN  368  - ASN  373  <=> ASP  367  - GLY  372 )                          
 330: 6c70-A jzhk-A   293 - 314 <=>  374 - 395   (ALA  379  - GLY  400  <=> TYR  374  - TYR  395 )                          
 330: 6c70-A jzhk-A   356 - 359 <=>  397 - 400   (SER  442  - GLY  445  <=> GLY  397  - GLN  400 )                          
 330: 6c70-A jzhk-A   364 - 367 <=>  402 - 405   (THR  450  - LEU  453  <=> VAL  402  - ILE  405 )                          
 330: 6c70-A jzhk-A   371 - 387 <=>  409 - 425   (ALA  457  - LEU  473  <=> ALA  409  - GLN  425 )                          
 331: 6c70-A ju4a-A    56 -  59 <=>   87 -  90   (VAL   58  - MET   61  <=> LEU   87  - SER   90 )                          
 331: 6c70-A ju4a-A    63 -  88 <=>  111 - 136   (ASP   65  - PHE   90  <=> ASP  111  - THR  136 )                          
 331: 6c70-A ju4a-A    90 -  93 <=>  137 - 140   (VAL   92  - LYS   95  <=> GLU  137  - SER  140 )                          
 331: 6c70-A ju4a-A    95 -  98 <=>  141 - 144   (PHE   97  - THR  100  <=> PRO  141  - ASP  144 )                          
 331: 6c70-A ju4a-A   253 - 286 <=>  147 - 180   (LEU  339  - VAL  372  <=> THR  147  - ALA  180 )                          
 332: 6c70-A jvt1-A    18 -  21 <=>   41 -  44   (GLN   20  - GLY   23  <=> VAL   41  - ASP   44 )                          
 332: 6c70-A jvt1-A    23 -  26 <=>   47 -  50   (PHE   25  - ASN   28  <=> ASN   47  - THR   50 )                          
 332: 6c70-A jvt1-A    34 -  37 <=>   52 -  55   (PHE   36  - ARG   39  <=> PRO   52  - ARG   55 )                          
 332: 6c70-A jvt1-A    45 -  48 <=>  107 - 110   (LEU   47  - LEU   50  <=> TYR  107  - ARG  110 )                          
 332: 6c70-A jvt1-A    49 -  54 <=>  114 - 119   (LEU   51  - MET   56  <=> THR  114  - VAL  119 )                          
 332: 6c70-A jvt1-A    55 -  62 <=>  121 - 128   (ALA   57  - SER   64  <=> GLY  121  - ALA  128 )                          
 332: 6c70-A jvt1-A    63 -  77 <=>  142 - 156   (ASP   65  - PHE   79  <=> VAL  142  - VAL  156 )                          
 332: 6c70-A jvt1-A    78 -  86 <=>  158 - 166   (PHE   80  - ILE   88  <=> ALA  158  - ALA  166 )                          
 332: 6c70-A jvt1-A    88 -  92 <=>  167 - 171   (PHE   90  - SER   94  <=> GLU  167  - ALA  171 )                          
 332: 6c70-A jvt1-A   262 - 287 <=>  181 - 206   (GLY  348  - ASN  373  <=> TRP  181  - LEU  206 )                          
 332: 6c70-A jvt1-A   290 - 312 <=>  214 - 236   (ASN  376  - ILE  398  <=> PRO  214  - ALA  236 )                          
 333: 6c70-A jwac-A    63 -  88 <=>    1 -  26   (ASP   65  - PHE   90  <=> MET    1  - LEU   26 )                          
 333: 6c70-A jwac-A    91 -  94 <=>   27 -  30   (ARG   93  - ILE   96  <=> THR   27  - PRO   30 )                          
 333: 6c70-A jwac-A    96 -  99 <=>   32 -  35   (TYR   98  - LEU  101  <=> ASP   32  - ASP   35 )                          
 333: 6c70-A jwac-A   256 - 286 <=>   37 -  67   (ALA  342  - VAL  372  <=> ASP   37  - ASP   67 )                          
 333: 6c70-A jwac-A   287 - 290 <=>   70 -  73   (ASN  373  - ASN  376  <=> GLY   70  - LEU   73 )                          
 334: 6c70-A jtlk-A    65 -  89 <=>    7 -  31   (VAL   67  - PRO   91  <=> ASP    7  - LYS   31 )                          
 334: 6c70-A jtlk-A    91 -  97 <=>   32 -  38   (ARG   93  - LYS   99  <=> LEU   32  - ALA   38 )                          
 334: 6c70-A jtlk-A    99 - 102 <=>   39 -  42   (LEU  101  - TRP  104  <=> GLU   39  - CYS   42 )                          
 334: 6c70-A jtlk-A   104 - 107 <=>   43 -  46   (ASN  106  - SER  109  <=> TRP   43  - ASP   46 )                          
 334: 6c70-A jtlk-A   243 - 255 <=>   47 -  59   (TRP  329  - THR  341  <=> LYS   47  - GLY   59 )                          
 334: 6c70-A jtlk-A   257 - 286 <=>   60 -  89   (VAL  343  - VAL  372  <=> VAL   60  - GLN   89 )                          
 334: 6c70-A jtlk-A   287 - 290 <=>   92 -  95   (ASN  373  - ASN  376  <=> ASP   92  - ASN   95 )                          
 335: 6c70-A jtwh-A    63 -  66 <=>    2 -   5   (ASP   65  - ASP   68  <=> GLY    2  - PRO    5 )                          
 335: 6c70-A jtwh-A    68 -  93 <=>    6 -  31   (LEU   70  - LYS   95  <=> VAL    6  - ARG   31 )                          
 335: 6c70-A jtwh-A    94 -  97 <=>   84 -  87   (ILE   96  - LYS   99  <=> GLY   84  - ASP   87 )                          
 335: 6c70-A jtwh-A    99 - 102 <=>  157 - 160   (LEU  101  - TRP  104  <=> ARG  157  - HIS  160 )                          
 335: 6c70-A jtwh-A   105 - 111 <=>  161 - 167   (PRO  107  - PHE  113  <=> TYR  161  - LEU  167 )                          
 335: 6c70-A jtwh-A   117 - 120 <=>  179 - 182   (ARG  119  - ALA  122  <=> PRO  179  - THR  182 )                          
 335: 6c70-A jtwh-A   204 - 207 <=>  192 - 195   (LEU  221  - CYS  224  <=> GLU  192  - SER  195 )                          
 335: 6c70-A jtwh-A   262 - 290 <=>  200 - 228   (GLY  348  - ASN  376  <=> PRO  200  - THR  228 )                          
 336: 6c70-A jxie-A    63 -  91 <=>  172 - 200   (ASP   65  - ARG   93  <=> ALA  172  - GLU  200 )                          
 336: 6c70-A jxie-A   261 - 285 <=>  203 - 227   (TYR  347  - LYS  371  <=> PRO  203  - ALA  227 )                          
 336: 6c70-A jxie-A   286 - 289 <=>  229 - 232   (VAL  372  - VAL  375  <=> LEU  229  - VAL  232 )                          
 336: 6c70-A jxie-A   290 - 298 <=>  255 - 263   (ASN  376  - GLY  384  <=> LEU  255  - LYS  263 )                          
 336: 6c70-A jxie-A   328 - 332 <=>  364 - 368   (ALA  414  - HIS  418  <=> LEU  364  - ILE  368 )                          
 336: 6c70-A jxie-A   334 - 339 <=>  369 - 374   (TYR  420  - GLU  425  <=> GLU  369  - VAL  374 )                          
 337: 6c70-A jzgw-A    21 -  24 <=>    4 -   7   (GLY   23  - MET   26  <=> ASP    4  - GLU    7 )                          
 337: 6c70-A jzgw-A    48 -  57 <=>   16 -  25   (LEU   50  - ASN   59  <=> ASP   16  - LEU   25 )                          
 337: 6c70-A jzgw-A    63 -  92 <=>   50 -  79   (ASP   65  - SER   94  <=> ALA   50  - GLU   79 )                          
 337: 6c70-A jzgw-A   260 - 274 <=>   81 -  95   (ALA  346  - ILE  360  <=> THR   81  - ASP   95 )                          
 338: 6c70-A jzg9-A    64 -  86 <=>   13 -  35   (ASP   66  - ILE   88  <=> ALA   13  - ALA   35 )                          
 338: 6c70-A jzg9-A    90 -  93 <=>   36 -  39   (VAL   92  - LYS   95  <=> GLU   36  - LEU   39 )                          
 338: 6c70-A jzg9-A    95 - 101 <=>   40 -  46   (PHE   97  - ILE  103  <=> LEU   40  - LEU   46 )                          
 338: 6c70-A jzg9-A   252 - 281 <=>   47 -  76   (ARG  338  - TYR  367  <=> ILE   47  - MET   76 )                          
 338: 6c70-A jzg9-A   282 - 286 <=>   78 -  82   (GLN  368  - VAL  372  <=> GLY   78  - GLY   82 )                          
 338: 6c70-A jzg9-A   287 - 290 <=>   85 -  88   (ASN  373  - ASN  376  <=> ALA   85  - THR   88 )                          
 339: 6c70-A jx93-A     2 -   5 <=>   17 -  20   (LYS    4  - GLY    7  <=> ALA   17  - LEU   20 )                          
 339: 6c70-A jx93-A    13 -  16 <=>   69 -  72   (ASN   15  - VAL   18  <=> VAL   69  - GLY   72 )                          
 339: 6c70-A jx93-A    38 -  41 <=>   80 -  83   (ILE   40  - ILE   43  <=> GLY   80  - VAL   83 )                          
 339: 6c70-A jx93-A    44 -  47 <=>   97 - 100   (LEU   46  - LEU   49  <=> PRO   97  - PHE  100 )                          
 339: 6c70-A jx93-A    50 -  54 <=>  123 - 127   (GLN   52  - MET   56  <=> THR  123  - ALA  127 )                          
 339: 6c70-A jx93-A    56 -  60 <=>  128 - 132   (VAL   58  - MET   62  <=> PRO  128  - ALA  132 )                          
 339: 6c70-A jx93-A    63 -  66 <=>  145 - 148   (ASP   65  - ASP   68  <=> ILE  145  - LYS  148 )                          
 339: 6c70-A jx93-A    69 -  94 <=>  149 - 174   (THR   71  - ILE   96  <=> GLN  149  - GLY  174 )                          
 339: 6c70-A jx93-A   259 - 263 <=>  176 - 180   (ASP  345  - VAL  349  <=> LEU  176  - PRO  180 )                          
 339: 6c70-A jx93-A   264 - 276 <=>  182 - 194   (ALA  350  - LEU  362  <=> GLY  182  - PRO  194 )                          
 340: 6c70-A jz92-A   108 - 111 <=>    6 -   9   (HIS  110  - PHE  113  <=> LEU    6  - GLU    9 )                          
 340: 6c70-A jz92-A   113 - 117 <=>   12 -  16   (GLU  115  - ARG  119  <=> ALA   12  - ARG   16 )                          
 340: 6c70-A jz92-A   119 - 135 <=>   17 -  33   (HIS  121  - GLY  137  <=> ASN   17  - THR   33 )                          
 340: 6c70-A jz92-A   136 - 148 <=>   36 -  48   (ALA  138  - THR  150  <=> GLY   36  - THR   48 )                          
 340: 6c70-A jz92-A   153 - 156 <=>  135 - 138   (SER  155  - PRO  173  <=> LYS  135  - GLU  138 )                          
 340: 6c70-A jz92-A   170 - 173 <=>  157 - 160   (SER  187  - GLY  190  <=> ARG  157  - LYS  160 )                          
 340: 6c70-A jz92-A   174 - 225 <=>  162 - 213   (HIS  191  - ALA  242  <=> ILE  162  - VAL  213 )                          
 340: 6c70-A jz92-A   296 - 303 <=>  269 - 276   (VAL  382  - THR  389  <=> GLY  269  - ALA  276 )                          
 340: 6c70-A jz92-A   304 - 322 <=>  278 - 296   (LEU  390  - SER  408  <=> VAL  278  - ARG  296 )                          
 340: 6c70-A jz92-A   323 - 326 <=>  298 - 301   (SER  409  - GLU  412  <=> TYR  298  - GLU  301 )                          
 341: 6c70-A jx4z-A    29 -  33 <=>   93 -  97   (SER   31  - LYS   35  <=> LEU   93  - LEU   97 )                          
 341: 6c70-A jx4z-A    34 -  53 <=>   99 - 118   (PHE   36  - MET   55  <=> ARG   99  - VAL  118 )                          
 341: 6c70-A jx4z-A    54 -  88 <=>  120 - 154   (MET   56  - PHE   90  <=> SER  120  - ILE  154 )                          
 341: 6c70-A jx4z-A    91 -  94 <=>  155 - 158   (ARG   93  - ILE   96  <=> PRO  155  - ASP  158 )                          
 341: 6c70-A jx4z-A    96 -  99 <=>  159 - 162   (TYR   98  - LEU  101  <=> PRO  159  - GLU  162 )                          
 341: 6c70-A jx4z-A   158 - 161 <=>  191 - 194   (LEU  175  - ARG  178  <=> LEU  191  - SER  194 )                          
 341: 6c70-A jx4z-A   261 - 283 <=>  230 - 252   (TYR  347  - ALA  369  <=> TRP  230  - ALA  252 )                          
 341: 6c70-A jx4z-A   285 - 288 <=>  253 - 256   (LYS  371  - GLY  374  <=> ASP  253  - PRO  256 )                          
 341: 6c70-A jx4z-A   296 - 301 <=>  265 - 270   (VAL  382  - LEU  387  <=> ALA  265  - THR  270 )                          
 341: 6c70-A jx4z-A   307 - 310 <=>  278 - 281   (VAL  393  - PHE  396  <=> ALA  278  - LEU  281 )                          
 341: 6c70-A jx4z-A   317 - 320 <=>  296 - 299   (LEU  403  - GLU  406  <=> THR  296  - GLY  299 )                          
 342: 6c70-A jybs-A    25 -  31 <=>    1 -   7   (PHE   27  - GLY   33  <=> MET    1  - LEU    7 )                          
 342: 6c70-A jybs-A    34 -  37 <=>   44 -  47   (PHE   36  - ARG   39  <=> LEU   44  - ILE   47 )                          
 342: 6c70-A jybs-A    94 -  99 <=>   97 - 102   (ILE   96  - LEU  101  <=> VAL   97  - ALA  102 )                          
 342: 6c70-A jybs-A   116 - 119 <=>  116 - 119   (ALA  118  - HIS  121  <=> GLU  116  - GLU  119 )                          
 342: 6c70-A jybs-A   191 - 209 <=>  159 - 177   (VAL  208  - GLN  226  <=> ALA  159  - THR  177 )                          
 342: 6c70-A jybs-A   211 - 215 <=>  178 - 182   (GLN  228  - ALA  232  <=> VAL  178  - GLU  182 )                          
 342: 6c70-A jybs-A   244 - 249 <=>  186 - 191   (VAL  330  - HIS  335  <=> ALA  186  - PHE  191 )                          
 342: 6c70-A jybs-A   256 - 260 <=>  206 - 210   (ALA  342  - ALA  346  <=> ALA  206  - VAL  210 )                          
 342: 6c70-A jybs-A   264 - 273 <=>  211 - 220   (ALA  350  - THR  359  <=> PRO  211  - TRP  220 )                          
 342: 6c70-A jybs-A   274 - 289 <=>  256 - 271   (ILE  360  - VAL  375  <=> SER  256  - PRO  271 )                          
 342: 6c70-A jybs-A   293 - 326 <=>  273 - 306   (ALA  379  - GLU  412  <=> SER  273  - THR  306 )                          
 342: 6c70-A jybs-A   344 - 350 <=>  307 - 313   (VAL  430  - GLN  436  <=> ASP  307  - MET  313 )                          
 342: 6c70-A jybs-A   366 - 380 <=>  326 - 340   (SER  452  - TYR  466  <=> VAL  326  - ARG  340 )                          
 343: 6c70-A jwej-A    64 -  84 <=>   13 -  33   (ASP   66  - LYS   86  <=> GLN   13  - ARG   33 )                          
 343: 6c70-A jwej-A    86 -  89 <=>   34 -  37   (ILE   88  - PRO   91  <=> ARG   34  - PHE   37 )                          
 343: 6c70-A jwej-A    95 - 101 <=>   39 -  45   (PHE   97  - ILE  103  <=> ALA   39  - SER   45 )                          
 343: 6c70-A jwej-A   253 - 281 <=>   46 -  74   (LEU  339  - TYR  367  <=> TYR   46  - THR   74 )                          
 343: 6c70-A jwej-A   282 - 286 <=>   76 -  80   (GLN  368  - VAL  372  <=> ALA   76  - THR   80 )                          
 343: 6c70-A jwej-A   287 - 290 <=>   83 -  86   (ASN  373  - ASN  376  <=> THR   83  - ALA   86 )                          
 344: 6c70-A jtha-A    66 -  69 <=>   96 -  99   (ASP   68  - THR   71  <=> LEU   96  - PHE   99 )                          
 344: 6c70-A jtha-A    71 -  87 <=>  100 - 116   (ASN   73  - TYR   89  <=> SER  100  - GLU  116 )                          
 344: 6c70-A jtha-A    88 -  94 <=>  118 - 124   (PHE   90  - ILE   96  <=> THR  118  - ARG  124 )                          
 344: 6c70-A jtha-A   257 - 275 <=>  125 - 143   (VAL  343  - THR  361  <=> THR  125  - LEU  143 )                          
 344: 6c70-A jtha-A   291 - 294 <=>  154 - 157   (VAL  377  - ALA  380  <=> SER  154  - TRP  157 )                          
 344: 6c70-A jtha-A   382 - 385 <=>  162 - 165   (MET  468  - VAL  471  <=> ASN  162  - HIS  165 )                          
 345: 6c70-A jw5j-A     5 -  11 <=>   94 - 100   (GLY    7  - LEU   13  <=> TRP   94  - ARG  100 )                          
 345: 6c70-A jw5j-A    52 -  55 <=>  140 - 143   (GLY   54  - ALA   57  <=> LEU  140  - GLY  143 )                          
 345: 6c70-A jw5j-A    57 -  60 <=>  144 - 147   (ASN   59  - MET   62  <=> ASP  144  - GLY  147 )                          
 345: 6c70-A jw5j-A    66 -  92 <=>  168 - 194   (ASP   68  - SER   94  <=> THR  168  - ALA  194 )                          
 345: 6c70-A jw5j-A   260 - 288 <=>  197 - 225   (ALA  346  - GLY  374  <=> SER  197  - LEU  225 )                          
 345: 6c70-A jw5j-A   289 - 294 <=>  227 - 232   (VAL  375  - ALA  380  <=> THR  227  - THR  232 )                          
 345: 6c70-A jw5j-A   298 - 320 <=>  236 - 258   (GLY  384  - GLU  406  <=> ALA  236  - PRO  258 )                          
 345: 6c70-A jw5j-A   330 - 333 <=>  337 - 340   (SER  416  - TRP  419  <=> LEU  337  - ALA  340 )                          
 345: 6c70-A jw5j-A   336 - 340 <=>  341 - 345   (GLY  422  - ALA  426  <=> THR  341  - ALA  345 )                          
 346: 6c70-A jurl-A    31 -  37 <=>  157 - 163   (GLY   33  - ARG   39  <=> HIS  157  - VAL  163 )                          
 346: 6c70-A jurl-A    38 -  41 <=>  167 - 170   (ILE   40  - ILE   43  <=> GLY  167  - ALA  170 )                          
 346: 6c70-A jurl-A    59 -  62 <=>  526 - 529   (MET   61  - SER   64  <=> TRP  526  - VAL  529 )                          
 346: 6c70-A jurl-A    64 -  78 <=>  531 - 545   (ASP   66  - PHE   80  <=> SER  531  - SER  545 )                          
 346: 6c70-A jurl-A    79 -  89 <=>  547 - 557   (LEU   81  - PRO   91  <=> LYS  547  - VAL  557 )                          
 346: 6c70-A jurl-A   187 - 199 <=>  568 - 580   (ILE  204  - PHE  216  <=> PRO  568  - PRO  580 )                          
 346: 6c70-A jurl-A   260 - 284 <=>  582 - 606   (ALA  346  - THR  370  <=> ASP  582  - GLY  606 )                          
 346: 6c70-A jurl-A   288 - 291 <=>  636 - 639   (GLY  374  - VAL  377  <=> ALA  636  - PRO  639 )                          
 346: 6c70-A jurl-A   330 - 334 <=>  671 - 675   (SER  416  - TYR  420  <=> VAL  671  - ASP  675 )                          
 346: 6c70-A jurl-A   336 - 339 <=>  711 - 714   (GLY  422  - GLU  425  <=> TYR  711  - ALA  714 )                          
 347: 6c70-A jxhw-A    64 -  88 <=>   12 -  36   (ASP   66  - PHE   90  <=> ILE   12  - GLU   36 )                          
 347: 6c70-A jxhw-A    98 - 101 <=>   39 -  42   (THR  100  - ILE  103  <=> PRO   39  - ILE   42 )                          
 347: 6c70-A jxhw-A   250 - 286 <=>   43 -  79   (VAL  336  - VAL  372  <=> ASP   43  - PRO   79 )                          
 347: 6c70-A jxhw-A   287 - 290 <=>   82 -  85   (ASN  373  - ASN  376  <=> SER   82  - TYR   85 )                          
 348: 6c70-A jx35-A    38 -  60 <=>   33 -  55   (ILE   40  - MET   62  <=> SER   33  - LEU   55 )                          
 348: 6c70-A jx35-A    61 -  64 <=>   57 -  60   (GLU   63  - ASP   66  <=> GLN   57  - ALA   60 )                          
 348: 6c70-A jx35-A    65 -  79 <=>   73 -  87   (VAL   67  - LEU   81  <=> GLY   73  - LEU   87 )                          
 348: 6c70-A jx35-A    80 -  92 <=>   89 - 101   (HIS   82  - SER   94  <=> THR   89  - HIS  101 )                          
 348: 6c70-A jx35-A    94 -  99 <=>  102 - 107   (ILE   96  - LEU  101  <=> LYS  102  - GLU  107 )                          
 348: 6c70-A jx35-A   126 - 149 <=>  112 - 135   (MET  128  - PHE  151  <=> PRO  112  - ARG  135 )                          
 348: 6c70-A jx35-A   150 - 153 <=>  137 - 140   (ILE  152  - SER  155  <=> SER  137  - LEU  140 )                          
 348: 6c70-A jx35-A   200 - 207 <=>  179 - 186   (CYS  217  - CYS  224  <=> VAL  179  - GLY  186 )                          
 348: 6c70-A jx35-A   261 - 284 <=>  196 - 219   (TYR  347  - THR  370  <=> LEU  196  - GLY  219 )                          
 348: 6c70-A jx35-A   384 - 387 <=>  220 - 223   (LEU  470  - LEU  473  <=> GLU  220  - THR  223 )                          
 349: 6c70-A jyj1-A     1 -   5 <=>   14 -  18   (PHE    3  - GLY    7  <=> VAL   14  - GLU   18 )                          
 349: 6c70-A jyj1-A     8 -  22 <=>   19 -  33   (ALA   10  - HIS   24  <=> THR   19  - LEU   33 )                          
 349: 6c70-A jyj1-A    46 -  50 <=>   37 -  41   (LEU   48  - GLN   52  <=> LEU   37  - CYS   41 )                          
 349: 6c70-A jyj1-A    52 -  55 <=>   42 -  45   (GLY   54  - ALA   57  <=> THR   42  - PRO   45 )                          
 349: 6c70-A jyj1-A    72 -  75 <=>   46 -  49   (THR   74  - MET   77  <=> ASP   46  - SER   49 )                          
 349: 6c70-A jyj1-A    78 -  81 <=>   52 -  55   (PHE   80  - PRO   83  <=> ASN   52  - ALA   55 )                          
 349: 6c70-A jyj1-A   118 - 121 <=>   75 -  78   (PHE  120  - LEU  123  <=> THR   75  - GLY   78 )                          
 349: 6c70-A jyj1-A   123 - 144 <=>   79 - 100   (ILE  125  - TRP  146  <=> PRO   79  - ILE  100 )                          
 349: 6c70-A jyj1-A   278 - 283 <=>  113 - 118   (LEU  364  - ALA  369  <=> LEU  113  - ILE  118 )                          
 349: 6c70-A jyj1-A   293 - 325 <=>  119 - 151   (ALA  379  - MET  411  <=> ASN  119  - GLY  151 )                          
 349: 6c70-A jyj1-A   347 - 350 <=>  152 - 155   (VAL  433  - GLN  436  <=> THR  152  - THR  155 )                          
 349: 6c70-A jyj1-A   352 - 355 <=>  158 - 161   (GLN  438  - MET  441  <=> GLN  158  - CYS  161 )                          
 349: 6c70-A jyj1-A   356 - 359 <=>  164 - 167   (SER  442  - GLY  445  <=> ILE  164  - ALA  167 )                          
 349: 6c70-A jyj1-A   367 - 387 <=>  168 - 188   (LEU  453  - LEU  473  <=> CYS  168  - VAL  188 )                          
 350: 6c70-A jvjq-A    29 -  32 <=>   37 -  40   (SER   31  - LYS   34  <=> PRO   37  - GLY   40 )                          
 350: 6c70-A jvjq-A    34 -  42 <=>   46 -  54   (PHE   36  - VAL   44  <=> GLY   46  - LEU   54 )                          
 350: 6c70-A jvjq-A    59 -  97 <=>  259 - 297   (MET   61  - LYS   99  <=> PRO  259  - ASP  297 )                          
 350: 6c70-A jvjq-A   131 - 146 <=>  308 - 323   (PHE  133  - GLY  148  <=> LEU  308  - ARG  323 )                          
 350: 6c70-A jvjq-A   152 - 158 <=>  387 - 393   (ASP  154  - LEU  175  <=> GLU  387  - PHE  393 )                          
 350: 6c70-A jvjq-A   159 - 162 <=>  395 - 398   (MET  176  - THR  179  <=> VAL  395  - SER  398 )                          
 350: 6c70-A jvjq-A   199 - 202 <=>  417 - 420   (PHE  216  - TRP  219  <=> PHE  417  - VAL  420 )                          
 350: 6c70-A jvjq-A   253 - 290 <=>  424 - 461   (LEU  339  - ASN  376  <=> VAL  424  - PRO  461 )                          
 351: 6c70-A jug6-A    63 -  67 <=>   19 -  23   (ASP   65  - ASP   69  <=> LYS   19  - ALA   23 )                          
 351: 6c70-A jug6-A    69 -  79 <=>   28 -  38   (THR   71  - LEU   81  <=> LEU   28  - ALA   38 )                          
 351: 6c70-A jug6-A    80 -  91 <=>   40 -  51   (HIS   82  - ARG   93  <=> VAL   40  - GLY   51 )                          
 351: 6c70-A jug6-A   261 - 280 <=>   52 -  71   (TYR  347  - ALA  366  <=> PHE   52  - TRP   71 )                          
 351: 6c70-A jug6-A   283 - 286 <=>   72 -  75   (ALA  369  - VAL  372  <=> ARG   72  - GLY   75 )                          
 351: 6c70-A jug6-A   377 - 383 <=>   79 -  85   (VAL  463  - VAL  469  <=> TYR   79  - MET   85 )                          
 352: 6c70-A jwkc-A    68 -  88 <=>    1 -  21   (LEU   70  - PHE   90  <=> MET    1  - GLU   21 )                          
 352: 6c70-A jwkc-A   186 - 189 <=>   26 -  29   (VAL  203  - MET  206  <=> GLY   26  - LEU   29 )                          
 352: 6c70-A jwkc-A   192 - 200 <=>   49 -  57   (SER  209  - CYS  217  <=> ALA   49  - ASP   57 )                          
 352: 6c70-A jwkc-A   261 - 284 <=>   59 -  82   (TYR  347  - THR  370  <=> GLY   59  - ALA   82 )                          
 352: 6c70-A jwkc-A   286 - 289 <=>   83 -  86   (VAL  372  - VAL  375  <=> PRO   83  - VAL   86 )                          
 352: 6c70-A jwkc-A   361 - 364 <=>  103 - 106   (LYS  447  - THR  450  <=> VAL  103  - GLY  106 )                          
 353: 6c70-A jyw8-A     4 -  13 <=>    6 -  15   (GLN    6  - ASN   15  <=> SER    6  - PHE   15 )                          
 353: 6c70-A jyw8-A    57 -  60 <=>   35 -  38   (ASN   59  - MET   62  <=> VAL   35  - PHE   38 )                          
 353: 6c70-A jyw8-A    63 -  90 <=>   49 -  76   (ASP   65  - VAL   92  <=> GLU   49  - SER   76 )                          
 353: 6c70-A jyw8-A    92 -  95 <=>   77 -  80   (SER   94  - PHE   97  <=> ASP   77  - GLY   80 )                          
 353: 6c70-A jyw8-A   259 - 275 <=>   81 -  97   (ASP  345  - THR  361  <=> SER   81  - SER   97 )                          
 353: 6c70-A jyw8-A   276 - 291 <=>   99 - 114   (LEU  362  - VAL  377  <=> CYS   99  - ALA  114 )                          
 354: 6c70-A jxpo-A    17 -  20 <=>   10 -  13   (MET   19  - VAL   22  <=> GLN   10  - VAL   13 )                          
 354: 6c70-A jxpo-A    24 -  27 <=>   19 -  22   (MET   26  - TYR   29  <=> THR   19  - ALA   22 )                          
 354: 6c70-A jxpo-A    29 -  39 <=>   65 -  75   (SER   31  - TYR   41  <=> TYR   65  - ALA   75 )                          
 354: 6c70-A jxpo-A    45 -  49 <=>   95 -  99   (LEU   47  - LEU   51  <=> LEU   95  - GLU   99 )                          
 354: 6c70-A jxpo-A    63 -  84 <=>  118 - 139   (ASP   65  - LYS   86  <=> ASP  118  - PRO  139 )                          
 354: 6c70-A jxpo-A    87 -  90 <=>  140 - 143   (TYR   89  - VAL   92  <=> LEU  140  - ILE  143 )                          
 354: 6c70-A jxpo-A   257 - 286 <=>  146 - 175   (VAL  343  - VAL  372  <=> GLY  146  - GLY  175 )                          
 354: 6c70-A jxpo-A   292 - 302 <=>  176 - 186   (TYR  378  - TYR  388  <=> HIS  176  - LEU  186 )                          
 354: 6c70-A jxpo-A   370 - 373 <=>  191 - 194   (PHE  456  - VAL  459  <=> HIS  191  - HIS  194 )                          
 354: 6c70-A jxpo-A   375 - 380 <=>  195 - 200   (GLY  461  - TYR  466  <=> GLU  195  - ASN  200 )                          
 354: 6c70-A jxpo-A   385 - 388 <=>  250 - 253   (VAL  471  - LYS  474  <=> GLU  250  - THR  253 )                          
 355: 6c70-A jyxj-A    62 -  65 <=>   11 -  14   (SER   64  - VAL   67  <=> THR   11  - GLY   14 )                          
 355: 6c70-A jyxj-A    68 -  78 <=>   15 -  25   (LEU   70  - PHE   80  <=> PRO   15  - LEU   25 )                          
 355: 6c70-A jyxj-A    79 -  95 <=>   27 -  43   (LEU   81  - PHE   97  <=> LEU   27  - THR   43 )                          
 355: 6c70-A jyxj-A   255 - 258 <=>   44 -  47   (THR  341  - GLY  344  <=> SER   44  - PRO   47 )                          
 355: 6c70-A jyxj-A   261 - 280 <=>   48 -  67   (TYR  347  - ALA  366  <=> LEU   48  - PRO   67 )                          
 355: 6c70-A jyxj-A   380 - 383 <=>   68 -  71   (TYR  466  - VAL  469  <=> ARG   68  - ARG   71 )                          
 356: 6c70-A jyhc-A     3 -   6 <=>    1 -   4   (HIS    5  - LEU    8  <=> MET    1  - SER    4 )                          
 356: 6c70-A jyhc-A     9 -  12 <=>    5 -   8   (ASP   11  - PRO   14  <=> ARG    5  - GLU    8 )                          
 356: 6c70-A jyhc-A    20 -  23 <=>  449 - 452   (VAL   22  - PHE   25  <=> GLU  449  - ASP  452 )                          
 356: 6c70-A jyhc-A    65 -  83 <=>  475 - 493   (VAL   67  - VAL   85  <=> THR  475  - TYR  493 )                          
 356: 6c70-A jyhc-A    85 -  88 <=>  494 - 497   (MET   87  - PHE   90  <=> SER  494  - THR  497 )                          
 356: 6c70-A jyhc-A    91 -  94 <=>  498 - 501   (ARG   93  - ILE   96  <=> VAL  498  - LYS  501 )                          
 356: 6c70-A jyhc-A   253 - 256 <=>  503 - 506   (LEU  339  - ALA  342  <=> LYS  503  - ASN  506 )                          
 356: 6c70-A jyhc-A   259 - 290 <=>  507 - 538   (ASP  345  - ASN  376  <=> SER  507  - GLY  538 )                          
 356: 6c70-A jyhc-A   375 - 378 <=>  556 - 559   (GLY  461  - VAL  464  <=> THR  556  - TYR  559 )                          
 356: 6c70-A jyhc-A   380 - 383 <=>  570 - 573   (TYR  466  - VAL  469  <=> ARG  570  - PHE  573 )                          
 357: 6c70-A jxl4-A    63 - 103 <=>  220 - 260   (ASP   65  - ASN  105  <=> ASP  220  - LYS  260 )                          
 357: 6c70-A jxl4-A   104 - 108 <=>  263 - 267   (ASN  106  - HIS  110  <=> ALA  263  - THR  267 )                          
 357: 6c70-A jxl4-A   242 - 260 <=>  268 - 286   (TYR  328  - ALA  346  <=> TYR  268  - GLU  286 )                          
 357: 6c70-A jxl4-A   261 - 285 <=>  289 - 313   (TYR  347  - LYS  371  <=> LEU  289  - GLU  313 )                          
 357: 6c70-A jxl4-A   286 - 289 <=>  315 - 318   (VAL  372  - VAL  375  <=> GLY  315  - VAL  318 )                          
 358: 6c70-A jvab-A    48 -  51 <=>   74 -  77   (LEU   50  - TYR   53  <=> GLU   74  - ASP   77 )                          
 358: 6c70-A jvab-A    57 -  62 <=>   85 -  90   (ASN   59  - SER   64  <=> GLU   85  - SER   90 )                          
 358: 6c70-A jvab-A    64 - 105 <=>  152 - 193   (ASP   66  - PRO  107  <=> GLU  152  - GLN  193 )                          
 358: 6c70-A jvab-A   252 - 255 <=>  197 - 200   (ARG  338  - THR  341  <=> THR  197  - VAL  200 )                          
 358: 6c70-A jvab-A   259 - 285 <=>  201 - 227   (ASP  345  - LYS  371  <=> ASP  201  - ILE  227 )
[truncated: 861,612 more chars]
