# Supplementary material for: Structural screens identify candidate human homologs of insect chemoreceptors and cryptic Drosophila gustatory receptor-like proteins
Source: eLife. 2023 Feb 20;12:e85537. doi: 10.7554/eLife.85537 (PMC9998090; doi:10.7554/eLife.85537)
Supplement: Source data 2. — Individual text files represent the output of the Dali AF-DB search using A. bakeri Or co-receptor (Orco) chain A (PDB 6C70-A) as query and the structural proteome dataset of the indicated species (note the datasets are from version 1 of the AlphaFold Protein Structure Database; subsequent, improved models were used for the pairwise comparisons in Table 1). The four-letter codes in the file names and job titles are as described for Source data 1. [file elife-85537-data2.zip › Osat_6C70A.txt]

# Job: Osat_6C70A
# Query: 6c70A
# No:  Chain   Z    rmsd lali nres  %id PDB  Description
   1:  cb63-A 23.3  3.6  318   449    9   ORYSJ:AF-Q6YTJ0-F1 OS02G0566400 PROTEIN;
   2:  b5ph-A 22.3  3.6  334   452    8   ORYSJ:AF-Q67V36-F1 OS06G0635200 PROTEIN;
   3:  b2sp-A 19.2  3.6  311   483    9   ORYSJ:AF-Q6ZK43-F1 OS08G0128200 PROTEIN;
   4:  b1ps-A  9.9  3.9  180   259    9   ORYSJ:AF-A0A0P0WAX5-F1 OS04G0448000 PROTEIN;
   5:  bvpw-A  6.0  5.4  149  1512    6   ORYSJ:AF-Q7XM41-F1 OS04G0209300 PROTEIN;
   6:  b8c8-A  6.0  4.6  175   388    8   ORYSJ:AF-B9GDB7-F1 OS12G0506200 PROTEIN;
   7:  cb5m-A  5.8  6.4  152   500   10   ORYSJ:AF-Q5Z880-F1 ERAD-ASSOCIATED E3 UBIQUITIN-PROTEIN LIGASE HRD1;
   8:  cguq-A  5.8  4.8  137   299    6   ORYSJ:AF-A0A0P0W9M1-F1 OS04G0399600 PROTEIN;
   9:  b3ua-A  5.6  6.1   91   216    3   ORYSJ:AF-A0A0P0VXJ0-F1 OS03G0356470 PROTEIN;
  10:  bx1q-A  5.6  6.4   87   465    8   ORYSJ:AF-Q2QX40-F1 ZINC FINGER PROTEIN STAR3;
  11:  b5ad-A  5.5  9.9   79   139    8   ORYSJ:AF-A0A0P0V2N2-F1 OS01G0377800 PROTEIN;
  12:  byuy-A  5.5  4.4   72   225    6   ORYSJ:AF-Q8H430-F1 OS07G0236800 PROTEIN;
  13:  b9lw-A  5.5  5.4   77   290    4   ORYSJ:AF-Q0DZC5-F1 OS02G0631200 PROTEIN;
  14:  b52p-A  5.4  4.1   89   211   11   ORYSJ:AF-Q942X4-F1 SUCCINATE DEHYDROGENASE SUBUNIT 4, MITOCHONDRIAL;
  15:  ci47-A  5.4 16.0  125   771    8   ORYSJ:AF-A0A0P0WCW9-F1 OS04G0521600 PROTEIN;
  16:  byym-A  5.4 16.5   90   538    7   ORYSJ:AF-Q5Z809-F1 OS06G0704100 PROTEIN;
  17:  burx-A  5.4  4.2  171   715    6   ORYSJ:AF-Q93VM2-F1 OS01G0373500 PROTEIN;
  18:  bq7n-A  5.4  9.3   88  1154   10   ORYSJ:AF-B9FFA3-F1 KINESIN-LIKE PROTEIN KIN-7E, CHLOROPLASTIC;
  19:  b2qc-A  5.4  4.9  180   561    7   ORYSJ:AF-Q6Z5U7-F1 EXOCYST SUBUNIT EXO70 FAMILY PROTEIN;
  20:  byeg-A  5.3  5.0  153   746    8   ORYSJ:AF-A0A0P0Y4R2-F1 OS11G0638700 PROTEIN;
  21:  b2rj-A  5.3  6.5  182  1483    7   ORYSJ:AF-A0A0N7KLK4-F1 OS06G0158900 PROTEIN;
  22:  bxve-A  5.3  8.8  105   406    4   ORYSJ:AF-A0A0N7KPH9-F1 OS08G0236700 PROTEIN;
  23:  bt6i-A  5.3  8.2   77   375    5   ORYSJ:AF-A0A0P0V213-F1 OS01G0336200 PROTEIN;
  24:  bp5a-A  5.3  4.5  100   293    8   ORYSJ:AF-A3AVN9-F1 OS04G0523100 PROTEIN;
  25:  b0el-A  5.3 10.7   74  1205    8   ORYSJ:AF-Q84QL4-F1 DISEASE RELATED PROTEIN 1;
  26:  b9pw-A  5.3  4.3   71   103    4   ORYSJ:AF-A0A0P0W0R2-F1 OS03G0596400 PROTEIN;
  27:  ceiv-A  5.2  4.6  138   651    8   ORYSJ:AF-Q10NB4-F1 CLATHRIN ASSEMBLY PROTEIN, PUTATIVE, EXPRESSED;
  28:  bxh4-A  5.2  2.4   58   233    5   ORYSJ:AF-Q10QR4-F1 MODIFIER OF RUDIMENTARY PROTEIN, EXPRESSED;
  29:  b6xo-A  5.2  3.3   62   198    5   ORYSJ:AF-A0A0P0UYG8-F1 OS01G0166400 PROTEIN;
  30:  b5d7-A  5.2  9.8   78   507    3   ORYSJ:AF-Q5VRW2-F1 TRANSCRIPTION FACTOR NIGTH1;
  31:  b2tl-A  5.2  3.5  139   292    5   ORYSJ:AF-A0A0P0XUG4-F1 OS10G0430800 PROTEIN;
  32:  bvtr-A  5.2  6.0   79   980   10   ORYSJ:AF-Q5N857-F1 OS01G0898300 PROTEIN;
  33:  cklp-A  5.1 11.9   98   284    9   ORYSJ:AF-Q6YS19-F1 OS08G0282000 PROTEIN;
  34:  bvvr-A  5.1  8.6   76   178    8   ORYSJ:AF-Q10L35-F1 ER MEMBRANE PROTEIN COMPLEX SUBUNIT 4;
  35:  b5e6-A  5.1  4.6   74   997    8   ORYSJ:AF-Q6K7F3-F1 OS02G0780500 PROTEIN;
  36:  b4td-A  5.1 11.4   89   815    7   ORYSJ:AF-A0A0P0VAA8-F1 OS01G0849900 PROTEIN;
  37:  b9td-A  5.1  4.8   72   664   13   ORYSJ:AF-Q10MZ2-F1 EXPRESSED PROTEIN;
  38:  cm7h-A  5.1  7.3  164   418    6   ORYSJ:AF-Q688R1-F1 METAL TOLERANCE PROTEIN 1;
  39:  brzh-A  5.0  6.6  117   815    7   ORYSJ:AF-Q64M88-F1 OS02G0517300 PROTEIN;
  40:  bptb-A  5.0  3.6   90   110   12   ORYSJ:AF-A0A0P0UXZ8-F1 OS01G0145900 PROTEIN;
  41:  ccr0-A  5.0  5.2   72   129    8   ORYSJ:AF-A0A0P0WSQ9-F1 OS06G0138951 PROTEIN;
  42:  bqto-A  5.0  4.1  168  1035    8   ORYSJ:AF-Q6YUL8-F1 KINESIN-LIKE PROTEIN KIN-4A;
  43:  bvh7-A  5.0  5.7   69   778    7   ORYSJ:AF-A0A0P0V0K9-F1 OS01G0260500 PROTEIN;
  44:  bp2g-A  5.0  4.9  163   358    6   ORYSJ:AF-Q852F6-F1 ZINC TRANSPORTER 2;
  45:  b5ky-A  5.0 13.6   94   959    5   ORYSJ:AF-Q53RK5-F1 NB-ARC DOMAIN CONTAINING PROTEIN, EXPRESSED;
  46:  b764-A  5.0 12.8   71   423    4   ORYSJ:AF-Q2QYM0-F1 EXPRESSED PROTEIN;
  47:  cmgx-A  5.0  4.8   87  1139    6   ORYSJ:AF-A0A0P0VQJ2-F1 OS02G0782100 PROTEIN;
  48:  cmv4-A  5.0  3.5   62    72   18   ORYSJ:AF-A0A0N7KF35-F1 OS02G0280000 PROTEIN;
  49:  b4nw-A  5.0  4.3   93   221    9   ORYSJ:AF-Q8S9S2-F1 OS01G0560200 PROTEIN;
  50:  b6mt-A  5.0  5.0   63   126    5   ORYSJ:AF-Q0E3N8-F1 OS02G0163500 PROTEIN;
  51:  bt7x-A  5.0  4.4   62   506    3   ORYSJ:AF-Q5QM91-F1 DNA-DIRECTED RNA POLYMERASE III SUBUNIT RPC3;
  52:  ce8u-A  5.0  3.8   64   403    6   ORYSJ:AF-A0A0P0V2H4-F1 OS01G0367601 PROTEIN;
  53:  clfm-A  5.0  3.8   67   542    3   ORYSJ:AF-A0A0P0XWQ1-F1 OS10G0509000 PROTEIN;
  54:  bwqc-A  5.0  9.7  102   834    7   ORYSJ:AF-A0A0P0V1F8-F1 OS01G0295000 PROTEIN;
  55:  b4wm-A  5.0  5.6  103   787    6   ORYSJ:AF-Q8H2N2-F1 OS07G0116300 PROTEIN;
  56:  b1pb-A  5.0  4.9   74   213    1   ORYSJ:AF-Q6K3R1-F1 OS02G0248240 PROTEIN;
  57:  cboo-A  4.9  8.1  110   164   10   ORYSJ:AF-A0A0P0VTY4-F1 OS03G0179600 PROTEIN;
  58:  ckqm-A  4.9  5.6   83   554    6   ORYSJ:AF-A0A0P0WXD3-F1 OS06G0499400 PROTEIN;
  59:  b09a-A  4.9  6.8   98   117    8   ORYSJ:AF-B9FNG6-F1 OS05G0245200 PROTEIN;
  60:  bp6d-A  4.9  4.9  151   360   11   ORYSJ:AF-A0A0P0XBR8-F1 OS08G0152800 PROTEIN;
  61:  cbsf-A  4.9  9.0   66  1093    6   ORYSJ:AF-Q69V23-F1 PROBABLE CELLULOSE SYNTHASE A CATALYTIC SUBUNIT 3
  62:  cdo8-A  4.9 15.0   92   690    7   ORYSJ:AF-Q69RG8-F1 OS07G0464600 PROTEIN;
  63:  cif1-A  4.9  5.8  148   972    9   ORYSJ:AF-Q7XRV7-F1 OS04G0142600 PROTEIN;
  64:  b7bn-A  4.9  5.9  109  1030    7   ORYSJ:AF-A0A0P0V8W3-F1 CONSERVED OLIGOMERIC GOLGI COMPLEX SUBUNIT 1;
  65:  bqw7-A  4.9  6.5   86   901    7   ORYSJ:AF-Q2QQB5-F1 NB-ARC DOMAIN CONTAINING PROTEIN, EXPRESSED;
  66:  b1dy-A  4.9  3.8   66   150    9   ORYSJ:AF-A0A0P0VJ63-F1 OS02G0479300 PROTEIN;
  67:  cc1p-A  4.9 10.4   81   485    7   ORYSJ:AF-Q69SA9-F1 PROTEIN DISULFIDE ISOMERASE-LIKE 5-4;
  68:  b5dx-A  4.9  4.3   74   216    7   ORYSJ:AF-Q2RB64-F1 OS11G0123500 PROTEIN;
  69:  b2gq-A  4.9  4.5   75   211    4   ORYSJ:AF-Q6K3R2-F1 OS02G0248100 PROTEIN;
  70:  ca73-A  4.9  3.5   66   279    5   ORYSJ:AF-Q6YPG4-F1 OS02G0104800 PROTEIN;
  71:  b530-A  4.8  5.3  195  1486    5   ORYSJ:AF-A0A0P0WJ59-F1 OS05G0196100 PROTEIN;
  72:  by5w-A  4.8 10.2   91   320    8   ORYSJ:AF-A0A0P0V9R5-F1 OS01G0820900 PROTEIN;
  73:  bzyw-A  4.8  5.3   92   171    7   ORYSJ:AF-A0A0N7KM78-F1 OS06G0530300 PROTEIN;
  74:  bu87-A  4.8  6.0  142   431   11   ORYSJ:AF-A0A0P0XEB1-F1 OS08G0323000 PROTEIN;
  75:  bpwj-A  4.8  4.8   94   675    7   ORYSJ:AF-Q5KQP1-F1 ASSOCIATED WITH HOX FAMILY PROTEIN, EXPRESSED;
  76:  cnck-A  4.8  2.5   54    55    6   ORYSJ:AF-A0A0P0W067-F1 OS03G0614901 PROTEIN;
  77:  b88j-A  4.8 15.4   66   692    3   ORYSJ:AF-Q6K7R4-F1 OS02G0826500 PROTEIN;
  78:  cbs9-A  4.8  4.2   68   127    7   ORYSJ:AF-Q6AUG5-F1 OS05G0563500 PROTEIN;
  79:  bwse-A  4.8  8.2   93   190    9   ORYSJ:AF-Q2R4Y2-F1 EXPRESSED PROTEIN;
  80:  chvl-A  4.8  5.7   83   417    2   ORYSJ:AF-Q5JK63-F1 OS01G0958400 PROTEIN;
  81:  b58c-A  4.8  6.0   74   933    7   ORYSJ:AF-Q8W2U9-F1 NB-ARC DOMAIN CONTAINING PROTEIN, EXPRESSED;
  82:  cl19-A  4.8  6.0  164  1527    5   ORYSJ:AF-Q8GU64-F1 MRP-LIKE ABC TRANSPORTER;
  83:  clk5-A  4.8  8.1   76   510    8   ORYSJ:AF-Q658I5-F1 LIMR FAMILY PROTEIN OS06G0128200;
  84:  cgqk-A  4.8  4.8  137   699    9   ORYSJ:AF-A0A0P0W732-F1 OS04G0153000 PROTEIN;
  85:  b8up-A  4.7  8.4   63   221    6   ORYSJ:AF-Q10NR2-F1 EXPRESSED PROTEIN;
  86:  cgkl-A  4.7 11.8   78   929   12   ORYSJ:AF-Q53KR8-F1 NB-ARC DOMAIN CONTAINING PROTEIN;
  87:  cecd-A  4.7  5.6   62   116   18   ORYSJ:AF-A0A0P0X544-F1 OS07G0299600 PROTEIN;
  88:  b2jx-A  4.7  3.6   70   698    6   ORYSJ:AF-Q5N7W3-F1 DOLICHYL-DIPHOSPHOOLIGOSACCHARIDE--PROTEIN
  89:  bsqr-A  4.7  7.8  107   524   12   ORYSJ:AF-A0A0P0WDR2-F1 OS04G0578700 PROTEIN;
  90:  b7ub-A  4.7  4.8   75   361    5   ORYSJ:AF-Q6ERI5-F1 OS09G0334500 PROTEIN;
  91:  b3mm-A  4.7  4.8   96   196   14   ORYSJ:AF-A0A0P0XA20-F1 OS07G0675300 PROTEIN;
  92:  bu3s-A  4.7  8.2   88   176    6   ORYSJ:AF-A0A0P0WVK8-F1 OS06G0269000 PROTEIN;
  93:  b8uo-A  4.7  6.2   81  1020    7   ORYSJ:AF-A0A0P0Y452-F1 OS11G0606500 PROTEIN;
  94:  bvlj-A  4.7  9.1   81   974    2   ORYSJ:AF-Q6Z011-F1 OS08G0388300 PROTEIN;
  95:  cmy7-A  4.7  4.6  107   727   14   ORYSJ:AF-Q8LM59-F1 EXPRESSED PROTEIN;
  96:  b964-A  4.7  4.5   82   732    6   ORYSJ:AF-A0A0N7KT80-F1 OS11G0617200 PROTEIN;
  97:  cfn1-A  4.7  2.7   61   501   10   ORYSJ:AF-Q6YU81-F1 OS02G0102400 PROTEIN;
  98:  b1k3-A  4.7  6.2  107   580   10   ORYSJ:AF-A0A0P0VXK4-F1 OS03G0358500 PROTEIN;
  99:  cm25-A  4.7  4.2   73   523    5   ORYSJ:AF-Q2QYH5-F1 EXPRESSED PROTEIN;
 100:  byb6-A  4.7  7.0   72   176    4   ORYSJ:AF-Q2QRF5-F1 OS12G0463400 PROTEIN;
 101:  b5hp-A  4.7  3.8   81   140    5   ORYSJ:AF-A0A0P0V8N4-F1 OS01G0768032 PROTEIN;
 102:  bv5c-A  4.7  4.9   79   101    5   ORYSJ:AF-A0A0P0XU69-F1 OS10G0364001 PROTEIN;
 103:  bsi4-A  4.6 11.6  101   544    8   ORYSJ:AF-A0A0N7KSH9-F1 OS11G0171050 PROTEIN;
 104:  bwnw-A  4.6  3.9   71   192    7   ORYSJ:AF-Q7XUX4-F1 OS04G0446300 PROTEIN;
 105:  cmgv-A  4.6  3.8  153   277   11   ORYSJ:AF-Q7XEY9-F1 SPX DOMAIN-CONTAINING PROTEIN 3;
 106:  ciod-A  4.6 11.5  112   681    5   ORYSJ:AF-Q7XVN7-F1 DNAJ PROTEIN ERDJ2;
 107:  b2r0-A  4.6  6.8   91   915    4   ORYSJ:AF-Q84VC7-F1 STARCH SYNTHASE, CHLOROPLASTIC/AMYLOPLASTIC;
 108:  cbck-A  4.6  5.4  152   666   11   ORYSJ:AF-A0A0P0Y4X5-F1 OS11G0652600 PROTEIN;
 109:  bsgf-A  4.6  4.0   61    63    5   ORYSJ:AF-A0A0P0WIN2-F1 OS05G0181250 PROTEIN;
 110:  br50-A  4.6  4.2   74    81    9   ORYSJ:AF-A0A0P0Y1V3-F1 OS03G0437700 PROTEIN;
 111:  b9r3-A  4.6  8.3  161   919    7   ORYSJ:AF-Q0IZV2-F1 OS09G0547300 PROTEIN;
 112:  cleo-A  4.6  6.8  162   285    9   ORYSJ:AF-Q5Z975-F1 OS06G0725800 PROTEIN;
 113:  cj9o-A  4.6  5.5   76   513    5   ORYSJ:AF-Q10QX0-F1 ATAXIN-2 C-TERMINAL REGION FAMILY PROTEIN, EXPRES
 114:  b0kv-A  4.6  5.1  136   700   10   ORYSJ:AF-Q33AD5-F1 EXPRESSED PROTEIN;
 115:  buic-A  4.6  3.5   61    72    8   ORYSJ:AF-A0A0P0VTM3-F1 OS03G0170200 PROTEIN;
 116:  ccjh-A  4.6 13.4   89   609    8   ORYSJ:AF-Q0J3L2-F1 OS08G0566000 PROTEIN;
 117:  clji-A  4.6  5.8   86   313    3   ORYSJ:AF-B7EEU3-F1 OS04G0673000 PROTEIN;
 118:  b70l-A  4.6  9.6   96   796    9   ORYSJ:AF-Q7XDV9-F1 EXPRESSED PROTEIN;
 119:  burt-A  4.6  4.4   69   334    7   ORYSJ:AF-Q6YYJ6-F1 OS08G0172200 PROTEIN;
 120:  b6hl-A  4.6  3.2   64    70    6   ORYSJ:AF-Q0E156-F1 OS02G0489600 PROTEIN;
 121:  b3o8-A  4.6 18.4  115   259    9   ORYSJ:AF-Q2QR42-F1 OS12G0473800 PROTEIN;
 122:  bsi0-A  4.6 21.5   97   989    7   ORYSJ:AF-A0A0P0Y1V1-F1 OS11G0462500 PROTEIN;
 123:  bqw2-A  4.6 12.5  124   539    6   ORYSJ:AF-Q6H6J2-F1 OS02G0226600 PROTEIN;
 124:  byiu-A  4.6  5.2  130   321   10   ORYSJ:AF-Q0IY35-F1 OS10G0372800 PROTEIN;
 125:  bp24-A  4.6  4.9   91   516    5   ORYSJ:AF-Q6K975-F1 OS02G0831300 PROTEIN;
 126:  ck6d-A  4.6 22.5   82   698    5   ORYSJ:AF-Q6ZD35-F1 DIADENOSINE TETRAPHOSPHATE SYNTHETASE;
 127:  brxi-A  4.6  3.9   58   122    7   ORYSJ:AF-A0A0P0WKC5-F1 OS05G0304450 PROTEIN;
 128:  bqgg-A  4.6  5.1   87   208    9   ORYSJ:AF-A0A0N7KMU9-F1 OS07G0118300 PROTEIN;
 129:  bxuu-A  4.6  7.2  104   557    8   ORYSJ:AF-Q5N6V3-F1 EXOCYST SUBUNIT EXO70 FAMILY PROTEIN;
 130:  b4fr-A  4.6  4.2   69   116    9   ORYSJ:AF-A0A0P0VED4-F1 OS02G0134100 PROTEIN;
 131:  cha7-A  4.6  4.0   63    82    3   ORYSJ:AF-A0A0P0V223-F1 OS01G0317125 PROTEIN;
 132:  bp3r-A  4.6  4.9   74   137   11   ORYSJ:AF-A0A0P0WYC8-F1 OS06G0579350 PROTEIN;
 133:  ciah-A  4.6 12.1  104   395    1   ORYSJ:AF-Q2QMY1-F1 MYB-LIKE DNA-BINDING DOMAIN, SHAQKYF CLASS FAMILY
 134:  cgqs-A  4.6  5.9   64   105    5   ORYSJ:AF-A0A0P0VWX0-F1 OS03G0327900 PROTEIN;
 135:  bsg3-A  4.5  3.7   65    70    8   ORYSJ:AF-A0A0P0V4L1-F1 OS01G0586100 PROTEIN;
 136:  cg0g-A  4.5  4.5   70   882    6   ORYSJ:AF-B9FHB0-F1 OS05G0534900 PROTEIN;
 137:  b5ne-A  4.5  5.0  164   710    8   ORYSJ:AF-A0A0P0V523-F1 OS01G0608700 PROTEIN;
 138:  cjp0-A  4.5  4.4   63   761   10   ORYSJ:AF-Q69Y81-F1 RING-TYPE E3 UBIQUITIN TRANSFERASE;
 139:  b1ns-A  4.5  8.8   95   612    8   ORYSJ:AF-Q941S9-F1 OS01G0848400 PROTEIN;
 140:  buhg-A  4.5  6.3   85   194    9   ORYSJ:AF-A0A0P0VMD9-F1 OS02G0645725 PROTEIN;
 141:  b5om-A  4.5 19.0   90  1187    7   ORYSJ:AF-Q7F2E4-F1 DNA EXCISION REPAIR PROTEIN CSB;
 142:  bxjy-A  4.5  3.1   93   216   10   ORYSJ:AF-A0A0N7KGH5-F1 OS03G0121450 PROTEIN;
 143:  buaa-A  4.5  4.1   98   221    8   ORYSJ:AF-Q8S0N4-F1 OS01G0707300 PROTEIN;
 144:  bw2v-A  4.5  6.2   71   113    6   ORYSJ:AF-Q0JR13-F1 OS01G0127100 PROTEIN;
 145:  b41p-A  4.5  6.8  157   719    8   ORYSJ:AF-A0A0P0W6K4-F1 OS04G0141800 PROTEIN;
 146:  b6by-A  4.5  3.3  116   274    9   ORYSJ:AF-Q7XLP6-F1 OS04G0386700 PROTEIN;
 147:  chpz-A  4.5  8.8   84   580    4   ORYSJ:AF-Q60EM7-F1 OS05G0455200 PROTEIN;
 148:  b4r9-A  4.5  7.4   97   790    5   ORYSJ:AF-Q10DD6-F1 HOMEODOMAIN PROTEIN JUBEL1, PUTATIVE, EXPRESSED;
 149:  bxqp-A  4.5 14.2   84   648   13   ORYSJ:AF-A2ZU51-F1 OS10G0162854 PROTEIN;
 150:  b4lt-A  4.5  4.3   58   224    9   ORYSJ:AF-Q0IZP8-F1 OS09G0557400 PROTEIN;
 151:  ce5z-A  4.5  5.3   76  1401    8   ORYSJ:AF-Q7G8G4-F1 NB-ARC DOMAIN CONTAINING PROTEIN, EXPRESSED;
 152:  cb4p-A  4.5  8.7   87   927    7   ORYSJ:AF-Q0JFL8-F1 OS01G0973300 PROTEIN;
 153:  b3te-A  4.5  9.6   84   418    2   ORYSJ:AF-Q5NAX4-F1 OS01G0235200 PROTEIN;
 154:  byku-A  4.5  3.8   64    71    9   ORYSJ:AF-A0A0P0XJS5-F1 OS08G0565450 PROTEIN;
 155:  b4ik-A  4.5  4.2   76   144   14   ORYSJ:AF-A3BTS9-F1 OS08G0457000 PROTEIN;
 156:  bssx-A  4.5  5.3   96   708    8   ORYSJ:AF-Q6Z945-F1 OS08G0194900 PROTEIN;
 157:  bp6r-A  4.5  5.4   82   538    6   ORYSJ:AF-Q7EZ88-F1 OS08G0515700 PROTEIN;
 158:  bpst-A  4.5  3.8   73   313    3   ORYSJ:AF-A0A0P0WVC9-F1 OS06G0287500 PROTEIN;
 159:  cer6-A  4.5  6.6   76   112    7   ORYSJ:AF-A3A745-F1 OS02G0498400 PROTEIN;
 160:  b23j-A  4.5  9.2  112   751    4   ORYSJ:AF-A0A024FLK4-F1 ARGININOSUCCINATE LYASE;
 161:  bwpe-A  4.5  4.8   67   128    0   ORYSJ:AF-Q6Z9T3-F1 OS08G0181925 PROTEIN;
 162:  b9r7-A  4.5  6.6  100   291   10   ORYSJ:AF-A0A0P0WEW9-F1 OS04G0607583 PROTEIN;
 163:  bqia-A  4.5 14.0  107   603    8   ORYSJ:AF-Q6Z0W6-F1 OS02G0308300 PROTEIN;
 164:  brn0-A  4.5  7.0  131   315    9   ORYSJ:AF-A0A0P0VFJ4-F1 OS02G0175200 PROTEIN;
 165:  cl3s-A  4.5  6.4   78   476    5   ORYSJ:AF-Q2QXE1-F1 ASSOCIATED WITH HOX FAMILY PROTEIN, EXPRESSED;
 166:  b6af-A  4.5  6.0   98   384    4   ORYSJ:AF-Q6YXC5-F1 OS02G0572900 PROTEIN;
 167:  b443-A  4.5  4.3   58    83    7   ORYSJ:AF-A0A0P0Y7M6-F1 OS12G0177900 PROTEIN;
 168:  cl1h-A  4.5  4.3   67    74   10   ORYSJ:AF-Q5W6W5-F1 OS05G0317400 PROTEIN;
 169:  b2ke-A  4.5  5.2   78   510    5   ORYSJ:AF-P0CD22-F1 NAD(P)H-QUINONE OXIDOREDUCTASE SUBUNIT 2 A, CHLOR
 170:  b0d3-A  4.4  6.4  135  1101    4   ORYSJ:AF-Q0JD86-F1 EXOCYST COMPLEX COMPONENT SEC5;
 171:  buft-A  4.4  2.7   93   151    8   ORYSJ:AF-Q6YUY7-F1 OS02G0217450 PROTEIN;
 172:  b0w2-A  4.4  3.9  149   294    5   ORYSJ:AF-A0A0P0XUS0-F1 OS10G0430700 PROTEIN;
 173:  b1mw-A  4.4  4.6   66    81   12   ORYSJ:AF-A0A0P0YBZ0-F1 OS12G0599700 PROTEIN;
 174:  cbsn-A  4.4  3.9   61   514    8   ORYSJ:AF-Q6H400-F1 OS09G0394100 PROTEIN;
 175:  b0wb-A  4.4  4.9   90   244    3   ORYSJ:AF-Q7F8V1-F1 OS08G0496600 PROTEIN;
 176:  cag9-A  4.4  5.4  153  1505    8   ORYSJ:AF-Q0JQA5-F1 OS01G0173900 PROTEIN;
 177:  bwi6-A  4.4  4.2   64   185    5   ORYSJ:AF-Q5KQR7-F1 EXPRESSED PROTEIN;
 178:  cb0k-A  4.4  4.7   71   155    8   ORYSJ:AF-Q8HCQ0-F1 NADH-UBIQUINONE OXIDOREDUCTASE CHAIN 3;
 179:  cgbi-A  4.4  3.1   68   183    9   ORYSJ:AF-A0A0P0VSZ7-F1 OS03G0147001 PROTEIN;
 180:  cg9y-A  4.4  5.1  102   711    7   ORYSJ:AF-B9FL17-F1 OS05G0508500 PROTEIN;
 181:  btlp-A  4.4  3.0   51    63    6   ORYSJ:AF-A0A0P0W7I1-F1 OS04G0226666 PROTEIN;
 182:  bw6g-A  4.4  4.0   60   131    8   ORYSJ:AF-C7J4R8-F1 OS07G0170500 PROTEIN;
 183:  bzxm-A  4.4 14.1   85   207    5   ORYSJ:AF-Q0DRK6-F1 OS03G0375900 PROTEIN;
 184:  ciw8-A  4.4  4.5   60   248   12   ORYSJ:AF-B7EKF2-F1 OS01G0511600 PROTEIN;
 185:  chj0-A  4.4  5.8  126   610   13   ORYSJ:AF-Q2QP91-F1 CONSERVED OLIGOMERIC GOLGI COMPLEX SUBUNIT 8;
 186:  bugl-A  4.4  4.3   72   648    6   ORYSJ:AF-Q2R0M6-F1 LEUCINE RICH REPEAT FAMILY PROTEIN, EXPRESSED;
 187:  b09j-A  4.4  3.6   70   716    9   ORYSJ:AF-Q6K2A4-F1 OS09G0250700 PROTEIN;
 188:  cejd-A  4.4  4.2  104   304    7   ORYSJ:AF-A2ZWM2-F1 OS01G0685200 PROTEIN;
 189:  ce5b-A  4.4  4.7   96   552    6   ORYSJ:AF-Q2R1U5-F1 OS11G0592700 PROTEIN;
 190:  cbhl-A  4.4  3.9   88   239   13   ORYSJ:AF-A0A0P0VB74-F1 OS01G0882400 PROTEIN;
 191:  chmx-A  4.4  4.3   66   108    9   ORYSJ:AF-Q94DM1-F1 OS01G0963100 PROTEIN;
 192:  chkn-A  4.4  6.3  105   441    9   ORYSJ:AF-A0A0N7KLN2-F1 OS06G0183800 PROTEIN;
 193:  b8s0-A  4.4  3.8   65   532    6   ORYSJ:AF-A0A0P0W530-F1 OS03G0805700 PROTEIN;
 194:  cd13-A  4.4  9.0   66  1055    6   ORYSJ:AF-Q69P51-F1 CELLULOSE SYNTHASE A CATALYTIC SUBUNIT 9 [UDP-FOR
 195:  ce23-A  4.4  5.7   71   112    4   ORYSJ:AF-Q0JDJ6-F1 OS04G0398900 PROTEIN;
 196:  ck8u-A  4.4 13.8  153   830    5   ORYSJ:AF-Q0DLG0-F1 FORMIN-LIKE PROTEIN 14;
 197:  bszz-A  4.4 16.8   81   662    5   ORYSJ:AF-Q5Z4Z5-F1 OS06G0309000 PROTEIN;
 198:  bxdd-A  4.4 14.1   97  1307    5   ORYSJ:AF-Q2R8Y8-F1 LEUCINE RICH REPEAT FAMILY PROTEIN, EXPRESSED;
 199:  bzcy-A  4.4  8.8  149   570    6   ORYSJ:AF-Q69PX0-F1 OS07G0484300 PROTEIN;
 200:  bzbn-A  4.4  6.0   72   393   11   ORYSJ:AF-A0A0N7KIF9-F1 OS04G0101300 PROTEIN;
 201:  bslg-A  4.3  8.8   77   354    9   ORYSJ:AF-Q60DI6-F1 5'-NUCLEOTIDASE;
 202:  b6vw-A  4.3  5.7   95   947   11   ORYSJ:AF-Q6K4E4-F1 OS09G0363100 PROTEIN;
 203:  bz4m-A  4.3  4.5   88   524    5   ORYSJ:AF-A0A0P0Y7W9-F1 OS12G0188500 PROTEIN;
 204:  b7du-A  4.3  4.7   63    76   10   ORYSJ:AF-Q656F4-F1 OS01G0579000 PROTEIN;
 205:  bz9v-A  4.3 10.3   83   346   12   ORYSJ:AF-Q9AYD8-F1 ASSOCIATED WITH HOX FAMILY PROTEIN;
 206:  bt4o-A  4.3  6.8   84  1044    7   ORYSJ:AF-Q2QZF1-F1 DISEASE RESISTANCE PROTEIN PIK6-NP;
 207:  chjb-A  4.3  6.2   70   167    4   ORYSJ:AF-A0A0P0Y568-F1 OS11G0664133 PROTEIN;
 208:  cade-A  4.3  4.2   58    91    5   ORYSJ:AF-Q942X0-F1 ANTHER-SPECIFIC PROTEIN RTS;
 209:  bqtr-A  4.3  8.0  119   247    3   ORYSJ:AF-Q6Z2M4-F1 GOLGI SNAP RECEPTOR COMPLEX MEMBER 1;
 210:  byjs-A  4.3  6.3   90   319    7   ORYSJ:AF-Q6ZA22-F1 OS08G0386200 PROTEIN;
 211:  b3hu-A  4.3 13.4   84   976    6   ORYSJ:AF-Q53NZ3-F1 NB-ARC DOMAIN CONTAINING PROTEIN, EXPRESSED;
 212:  b75y-A  4.3 11.2   80   159    8   ORYSJ:AF-A0A0N7KM87-F1 OS06G0541600 PROTEIN;
 213:  byfn-A  4.3  3.7   77    96    9   ORYSJ:AF-A3ACC6-F1 OS02G0801255 PROTEIN;
 214:  cjlo-A  4.3  5.5  162   506    4   ORYSJ:AF-A0A0P0VI05-F1 OS02G0299850 PROTEIN;
 215:  cakl-A  4.3  4.2   96   595   10   ORYSJ:AF-Q2QWN0-F1 LAS1-LIKE FAMILY PROTEIN, EXPRESSED;
 216:  b3ga-A  4.3 12.2   84   974   10   ORYSJ:AF-Q5VN81-F1 NBS-LRR TYPE R PROTEIN NBS1-NPB;
 217:  bw7c-A  4.3 11.9   80   620   11   ORYSJ:AF-Q2R0M2-F1 LEUCINE RICH REPEAT FAMILY PROTEIN, EXPRESSED;
 218:  budp-A  4.3  8.2  120   348    6   ORYSJ:AF-A0A0P0YAV4-F1 OS12G0529800 PROTEIN;
 219:  bxkf-A  4.3  3.8   73    83    7   ORYSJ:AF-Q0DNR4-F1 OS03G0738300 PROTEIN;
 220:  cjs5-A  4.3  2.1   48    49    8   ORYSJ:AF-A0A0P0VB03-F1 OS01G0876650 PROTEIN;
 221:  cb26-A  4.3  4.1   98   217    5   ORYSJ:AF-Q0J2C7-F1 OS09G0359700 PROTEIN;
 222:  cfyn-A  4.3 11.0  113   857   12   ORYSJ:AF-A0A0P0W8L8-F1 OS04G0337201 PROTEIN;
 223:  btv0-A  4.3  7.3   92   428    4   ORYSJ:AF-Q5W6D9-F1 OS05G0321900 PROTEIN;
 224:  cmuw-A  4.3  9.2  106   226    4   ORYSJ:AF-C7IYF6-F1 OS02G0673000 PROTEIN;
 225:  cdsx-A  4.3  7.1  132   830    4   ORYSJ:AF-A2ZRG4-F1 KINESIN-LIKE PROTEIN KIN-14B;
 226:  cksk-A  4.3 17.1   92   960    5   ORYSJ:AF-Q2QV98-F1 NB-ARC DOMAIN CONTAINING PROTEIN, EXPRESSED;
 227:  cd1h-A  4.3 13.5   86   894    5   ORYSJ:AF-Q7G6C5-F1 NB-ARC DOMAIN CONTAINING PROTEIN, EXPRESSED;
 228:  celz-A  4.3  8.2   90   589    4   ORYSJ:AF-A0A0P0WP57-F1 OS05G0490000 PROTEIN;
 229:  b632-A  4.3  4.3   68   763    4   ORYSJ:AF-A0A0N7KMC1-F1 OS06G0587900 PROTEIN;
 230:  b30k-A  4.3  3.8   62   509    6   ORYSJ:AF-Q2R1C1-F1 SERYL-TRNA SYNTHETASE;
 231:  b0gk-A  4.3  4.8  148   343    9   ORYSJ:AF-A0A0P0Y2T7-F1 OS11G0528200 PROTEIN;
 232:  cku0-A  4.3  4.5   68    80   12   ORYSJ:AF-A0A0P0VG82-F1 OS02G0205100 PROTEIN;
 233:  bzl3-A  4.3  7.9   99   613    7   ORYSJ:AF-A0A0P0VTG7-F1 OS03G0165300 PROTEIN;
 234:  br4u-A  4.3  4.3   65    66    5   ORYSJ:AF-A0A0P0YAE3-F1 PHOTOSYSTEM II REACTION CENTER PROTEIN Z;
 235:  b0f4-A  4.3  5.3   86   229    2   ORYSJ:AF-Q6ASS4-F1 OS03G0639800 PROTEIN;
 236:  civn-A  4.2  4.8  131   228    6   ORYSJ:AF-Q10DW5-F1 CYTOCHROME B561 FAMILY PROTEIN, EXPRESSED;
 237:  b6o2-A  4.2  7.0  137   301   10   ORYSJ:AF-Q8H3H8-F1 OS07G0506000 PROTEIN;
 238:  cgxs-A  4.2  7.4   84   613    8   ORYSJ:AF-Q0JF45-F1 OS04G0163800 PROTEIN;
 239:  ce3b-A  4.2  3.2   64   163    8   ORYSJ:AF-Q7XM11-F1 OS04G0664000 PROTEIN;
 240:  camc-A  4.2  7.2   75   215    7   ORYSJ:AF-Q5Z9Z5-F1 OS06G0319800 PROTEIN;
 241:  bse4-A  4.2 10.9  158   688    9   ORYSJ:AF-Q5VQJ1-F1 OS01G0798800 PROTEIN;
 242:  b84h-A  4.2  4.9   82    91    6   ORYSJ:AF-A0A0P0V6N5-F1 OS01G0684000 PROTEIN;
 243:  cd71-A  4.2  4.0   98   119    6   ORYSJ:AF-A0A0P0XLZ0-F1 OS09G0397950 PROTEIN;
 244:  ccqp-A  4.2  5.0   80  1179    5   ORYSJ:AF-Q6Z5P0-F1 OS02G0739000 PROTEIN;
 245:  byh3-A  4.2  4.7   69   163    4   ORYSJ:AF-A0A0P0Y2T8-F1 OS11G0500500 PROTEIN;
 246:  cdpw-A  4.2 18.0   95   253    5   ORYSJ:AF-Q10CW4-F1 PHD FINGER PROTEIN ING;
 247:  b4nq-A  4.2  4.0   60    81    3   ORYSJ:AF-A0A0P0WPV7-F1 OS05G0560750 PROTEIN;
 248:  b6f9-A  4.2  6.3   95   782    9   ORYSJ:AF-A0A0P0WQC0-F1 OS05G0551900 PROTEIN;
 249:  bs1e-A  4.2  3.9  139  1284    6   ORYSJ:AF-B9F2Y7-F1 KINESIN-LIKE PROTEIN KIN-4C;
 250:  buut-A  4.2 14.2   91   354    9   ORYSJ:AF-Q0D8P5-F1 PROTEIN FAR1-RELATED SEQUENCE;
 251:  civl-A  4.2  6.1   79   585    5   ORYSJ:AF-A0A0P0WHC2-F1 OS05G0124000 PROTEIN;
 252:  cg8m-A  4.2  8.1   90   488    9   ORYSJ:AF-Q0E3V3-F1 DNA-DIRECTED RNA POLYMERASE SUBUNIT;
 253:  cfuo-A  4.2 14.1   76   295    3   ORYSJ:AF-A0A0P0Y844-F1 OS12G0175400 PROTEIN;
 254:  ceyd-A  4.2  3.2   76   121    9   ORYSJ:AF-A0A0N7KFI8-F1 OS02G0570300 PROTEIN;
 255:  bs6c-A  4.2  6.4  129   199   12   ORYSJ:AF-Q7F0B3-F1 OS07G0240400 PROTEIN;
 256:  bxml-A  4.2  4.9   94   141   13   ORYSJ:AF-Q84M67-F1 EXPRESSED PROTEIN;
 257:  b6wf-A  4.2  2.9   53    66    6   ORYSJ:AF-A0A0P0YA39-F1 OS12G0483700 PROTEIN;
 258:  cjwf-A  4.2  3.7   59   549    5   ORYSJ:AF-Q5VPA9-F1 OS01G0653700 PROTEIN;
 259:  bqix-A  4.2  3.7  154   428    8   ORYSJ:AF-Q0JBZ6-F1 MAGNESIUM TRANSPORTER MRS2-C;
 260:  b5uz-A  4.2 10.0   95   691    4   ORYSJ:AF-Q653U7-F1 OS06G0677500 PROTEIN;
 261:  cme6-A  4.2 14.0   98   731   10   ORYSJ:AF-Q2R0M4-F1 EXPRESSED PROTEIN;
 262:  b2mn-A  4.2  7.6   60   232    5   ORYSJ:AF-Q8S227-F1 OS01G0832200 PROTEIN;
 263:  cna3-A  4.2 15.6   87  1023    3   ORYSJ:AF-A0A0P0XS32-F1 OS10G0131800 PROTEIN;
 264:  bwju-A  4.2  5.6   85   408    7   ORYSJ:AF-A0A0P0W6Q3-F1 OS04G0137700 PROTEIN;
 265:  chxi-A  4.2  5.9   73   302    8   ORYSJ:AF-A0A0P0W8U0-F1 OS04G0342800 PROTEIN;
 266:  b5b3-A  4.2  5.7   94   893   12   ORYSJ:AF-A0A0P0WG85-F1 OS04G0663100 PROTEIN;
 267:  bzn1-A  4.2  3.0   75   632    4   ORYSJ:AF-Q5Z8Y3-F1 OS06G0701300 PROTEIN;
 268:  bqg5-A  4.2 11.2   70    88    9   ORYSJ:AF-A0A0P0X5Z7-F1 OS07G0473300 PROTEIN;
 269:  bs2e-A  4.2  4.0   72   206    4   ORYSJ:AF-Q75HG4-F1 EXPRESSED PROTEIN;
 270:  b1e2-A  4.2 12.7   86  1135    5   ORYSJ:AF-Q53NN7-F1 NB-ARC DOMAIN CONTAINING PROTEIN;
 271:  cnbj-A  4.2  5.2  163   474    7   ORYSJ:AF-Q9AUK4-F1 MAGNESIUM TRANSPORTER MRS2-A, CHLOROPLASTIC;
 272:  ceax-A  4.2  6.7  137   330    7   ORYSJ:AF-Q6F3B4-F1 OS03G0787000 PROTEIN;
 273:  b9aw-A  4.2  4.9   80   213   10   ORYSJ:AF-Q69Q88-F1 OS09G0420600 PROTEIN;
 274:  btaa-A  4.2  6.1   73   269    8   ORYSJ:AF-Q67WQ6-F1 OS06G0653100 PROTEIN;
 275:  brtu-A  4.2  3.2   65    82   11   ORYSJ:AF-Q0JMI4-F1 OS01G0500600 PROTEIN;
 276:  b5lm-A  4.2  2.4   61    90   10   ORYSJ:AF-A0A0P0XFA1-F1 OS08G0382250 PROTEIN;
 277:  bsdp-A  4.2  4.9   76   470    4   ORYSJ:AF-A0A0P0XDX7-F1 OS08G0260800 PROTEIN;
 278:  cg8z-A  4.2  4.4   62   167   10   ORYSJ:AF-A0A0P0WBG0-F1 OS04G0477100 PROTEIN;
 279:  b33h-A  4.2  3.5   64   533    8   ORYSJ:AF-Q6K3N8-F1 HEXOSYLTRANSFERASE;
 280:  bsd5-A  4.2  4.4   93   803   10   ORYSJ:AF-Q6I5X7-F1 OS05G0390100 PROTEIN;
 281:  butr-A  4.2  4.4   63    73    6   ORYSJ:AF-A0A0P0XND0-F1 OS09G0472000 PROTEIN;
 282:  b4bf-A  4.1 14.8   68   333    6   ORYSJ:AF-Q7XHX5-F1 OS07G0680400 PROTEIN;
 283:  b722-A  4.1  6.2  156   730   15   ORYSJ:AF-Q2R153-F1 EXPRESSED PROTEIN;
 284:  cb80-A  4.1  7.3  103   786   11   ORYSJ:AF-A0A0P0VK33-F1 OS02G0538400 PROTEIN;
 285:  b828-A  4.1  4.9   77   122    6   ORYSJ:AF-A0A0P0X5H7-F1 OS07G0462600 PROTEIN;
 286:  bu3b-A  4.1 15.0   85  1069    6   ORYSJ:AF-Q8H9E4-F1 OS07G0476200 PROTEIN;
 287:  b9es-A  4.1  9.1   86   711    5   ORYSJ:AF-Q8S5Y7-F1 CROOKED NECK PROTEIN, PUTATIVE, EXPRESSED;
 288:  b1ku-A  4.1 12.1  108   220    6   ORYSJ:AF-A0A0P0WTS1-F1 OS06G0176150 PROTEIN;
 289:  b3ht-A  4.1  8.3   69   560    6   ORYSJ:AF-Q2RA11-F1 CBS DOMAIN-CONTAINING PROTEIN, PUTATIVE, EXPRESSE
 290:  b2r3-A  4.1 14.8   94   183   12   ORYSJ:AF-A0A0P0X2P0-F1 OS07G0173601 PROTEIN;
 291:  cj5d-A  4.1  4.4   82   158   11   ORYSJ:AF-Q0IXE1-F1 OS10G0445500 PROTEIN;
 292:  cft7-A  4.1  5.4   86   213    6   ORYSJ:AF-Q94DY4-F1 VACUOLAR PROTEIN SORTING-ASSOCIATED PROTEIN 28 HO
 293:  b79n-A  4.1  4.7   72   228    7   ORYSJ:AF-A0A0P0UY77-F1 OS01G0146500 PROTEIN;
 294:  bwz0-A  4.1  9.3   85   326    4   ORYSJ:AF-Q0JEE2-F1 WRKY TRANSCRIPTION FACTOR WRKY51;
 295:  b0oj-A  4.1  6.4   92   115    8   ORYSJ:AF-A0A0P0WTM5-F1 OS06G0200500 PROTEIN;
 296:  cins-A  4.1  5.7  109   389    6   ORYSJ:AF-Q6ZBS8-F1 TRANSCRIPTION FACTOR TGAL10;
 297:  ci2c-A  4.1  4.4   77    97    5   ORYSJ:AF-Q7XHQ7-F1 OS07G0490700 PROTEIN;
 298:  bsrc-A  4.1 18.1  101   919    4   ORYSJ:AF-A0A0N7KTV3-F1 OS12G0273300 PROTEIN;
 299:  bpsb-A  4.1 14.6   97   947    7   ORYSJ:AF-Q2QRB9-F1 NB-ARC DOMAIN CONTAINING PROTEIN, EXPRESSED;
 300:  b7qq-A  4.1  6.5  121   488    2   ORYSJ:AF-Q75II8-F1 OS05G0516900 PROTEIN;
 301:  ch6j-A  4.1  3.9  104   254   10   ORYSJ:AF-Q10S08-F1 EXPRESSED PROTEIN;
 302:  ck2e-A  4.1  6.1   91   795    7   ORYSJ:AF-B7FA58-F1 (RICE GENOME ANNOTATION PROJECT) MAP3K DELTA-1 PR
 303:  cm6x-A  4.1 12.6   82   973    2   ORYSJ:AF-Q2QNI0-F1 NB-ARC DOMAIN CONTAINING PROTEIN, EXPRESSED;
 304:  b8l3-A  4.1  7.2   81   579    6   ORYSJ:AF-Q5NBD6-F1 OS01G0250900 PROTEIN;
 305:  cg07-A  4.1  4.9   68   329    3   ORYSJ:AF-A3CBS6-F1 OS11G0523152 PROTEIN;
 306:  citx-A  4.1  3.7   64   569    5   ORYSJ:AF-Q7XZV8-F1 HAD SUPERFAMILY HYDROLASE, 5'-NUCLEOTIDASE CONTAI
 307:  b8p0-A  4.1  8.8   83   100    4   ORYSJ:AF-Q5WA86-F1 OS06G0161200 PROTEIN;
 308:  b3s2-A  4.1  3.9  151   418    5   ORYSJ:AF-Q8S1N1-F1 MAGNESIUM TRANSPORTER MRS2-E;
 309:  cacm-A  4.1  9.7   83   586    4   ORYSJ:AF-Q8LN25-F1 ASSOCIATED WITH HOX FAMILY PROTEIN, EXPRESSED;
 310:  b53p-A  4.1 20.2   92  1447    4   ORYSJ:AF-Q0D412-F1 OS07G0655500 PROTEIN;
 311:  br6s-A  4.1 11.4   80   918    6   ORYSJ:AF-Q2R2B2-F1 NB-ARC DOMAIN CONTAINING PROTEIN;
 312:  cm7v-A  4.1 20.7  105   652    4   ORYSJ:AF-A0A0P0Y8A7-F1 OS12G0204800 PROTEIN;
 313:  buti-A  4.1  8.4   59    99    8   ORYSJ:AF-A0A0P0Y3A7-F1 OS11G0555866 PROTEIN;
 314:  bq8r-A  4.1  6.2  115  1099    5   ORYSJ:AF-Q7XQC5-F1 OS04G0111900 PROTEIN;
 315:  btzz-A  4.1  3.3   67    89    7   ORYSJ:AF-Q0DVJ4-F1 OS03G0127000 PROTEIN;
 316:  ccjy-A  4.1  4.9   89  1339    8   ORYSJ:AF-A0A0N7KN90-F1 OS07G0273700 PROTEIN;
 317:  ckgk-A  4.1 10.5   81   138    6   ORYSJ:AF-A0A0P0W8Z1-F1 OS04G0334825 PROTEIN;
 318:  cch5-A  4.1 11.8   69   245    9   ORYSJ:AF-A0A0P0WWJ1-F1 OS06G0476600 PROTEIN;
 319:  b0m7-A  4.1  5.0   75   478    9   ORYSJ:AF-A0A0P0WAK8-F1 MLO-LIKE PROTEIN;
 320:  bzhb-A  4.1  4.1   66   627    5   ORYSJ:AF-Q8LJ95-F1 OS01G0799000 PROTEIN;
 321:  bxxu-A  4.1  3.9   60   509    7   ORYSJ:AF-Q6ZJ06-F1 FATTY ACYL-COA REDUCTASE;
 322:  b2rk-A  4.1  4.2   78   135    4   ORYSJ:AF-Q2R3R4-F1 OS11G0506500 PROTEIN;
 323:  b474-A  4.1 12.0  144   788    6   ORYSJ:AF-Q69MT2-F1 FORMIN-LIKE PROTEIN 15;
 324:  b5yw-A  4.1  4.5   95   811   12   ORYSJ:AF-Q7XDV5-F1 EXPRESSED PROTEIN;
 325:  bx4i-A  4.1  8.7   79   406    9   ORYSJ:AF-A0A0P0WLJ5-F1 OS05G0374600 PROTEIN;
 326:  b23s-A  4.1 10.3   71   384    1   ORYSJ:AF-Q6F325-F1 OS05G0490200 PROTEIN;
 327:  cmnu-A  4.1  3.9   79    95    3   ORYSJ:AF-A0A0P0Y4E4-F1 OS11G0615300 PROTEIN;
 328:  bwfu-A  4.1  4.8   76   233    5   ORYSJ:AF-A0A0P0VL75-F1 OS02G0596500 PROTEIN;
 329:  cbl8-A  4.1  6.4   78    86    8   ORYSJ:AF-Q1W667-F1 OS11G0549401 PROTEIN;
 330:  bwy6-A  4.1  5.8  125   157   10   ORYSJ:AF-A0A0P0XT63-F1 OS10G0200800 PROTEIN;
 331:  brur-A  4.1 16.2   72   504    6   ORYSJ:AF-Q6K687-F1 ZINC FINGER CCCH DOMAIN-CONTAINING PROTEIN 18;
 332:  bqj1-A  4.1  4.7   62    73    8   ORYSJ:AF-A0A0P0Y864-F1 OS12G0222650 PROTEIN;
 333:  cfmc-A  4.1  6.1  101   390    6   ORYSJ:AF-Q7F1F1-F1 CYTOCHROME B561 AND DOMON DOMAIN-CONTAINING PROTE
 334:  b3wa-A  4.1  6.3  131   409    5   ORYSJ:AF-Q2QXP5-F1 EXPRESSED PROTEIN;
 335:  brkt-A  4.1  8.1   81   196    5   ORYSJ:AF-A0A0P0W1V8-F1 OS03G0681000 PROTEIN;
 336:  cjuk-A  4.0  3.6   87   425   14   ORYSJ:AF-Q7X5X9-F1 OS04G0444600 PROTEIN;
 337:  bxnu-A  4.0  5.8  163   445    4   ORYSJ:AF-A0A0P0WQ49-F1 OS05G0557500 PROTEIN;
 338:  bqg8-A  4.0  4.4   67    71    3   ORYSJ:AF-Q5ZDM4-F1 OS01G0145600 PROTEIN;
 339:  cat2-A  4.0  3.8   53   378    6   ORYSJ:AF-Q7XPS1-F1 OS04G0558200 PROTEIN;
 340:  ckjx-A  4.0  7.0   84   705   10   ORYSJ:AF-Q5VRH6-F1 OS06G0102900 PROTEIN;
 341:  b3fb-A  4.0  4.8   98  1001    8   ORYSJ:AF-Q6K7X0-F1 OS02G0615800 PROTEIN;
 342:  cjyk-A  4.0  8.4  103   149    7   ORYSJ:AF-Q84JS9-F1 OS07G0595800 PROTEIN;
 343:  ce5t-A  4.0 14.2   93   701    8   ORYSJ:AF-Q0JEQ9-F1 OS04G0219600 PROTEIN;
 344:  b4eh-A  4.0  5.0  113   778   10   ORYSJ:AF-A0A0P0X1T3-F1 OS07G0105800 PROTEIN;
 345:  b75j-A  4.0  4.3  111   178   12   ORYSJ:AF-Q8H018-F1 OS03G0179500 PROTEIN;
 346:  cmj3-A  4.0  8.3  101   144    4   ORYSJ:AF-A0A0P0V359-F1 OS01G0388101 PROTEIN;
 347:  bx4u-A  4.0  5.2  127   557   11   ORYSJ:AF-Q6ZLF6-F1 PECTINESTERASE;
 348:  bscf-A  4.0  2.9   58    60    9   ORYSJ:AF-A0A0P0Y652-F1 OS11G0709000 PROTEIN;
 349:  brd8-A  4.0  8.8   79   178    5   ORYSJ:AF-Q6YYZ9-F1 OS08G0142400 PROTEIN;
 350:  cb9j-A  4.0  4.1   58   106   10   ORYSJ:AF-Q10PN6-F1 EXPRESSED PROTEIN;
 351:  b0ig-A  4.0  6.5  159   546   11   ORYSJ:AF-Q69QY7-F1 OS02G0799300 PROTEIN;
 352:  b9eu-A  4.0  4.1   57  1274   14   ORYSJ:AF-A0A0P0WRQ5-F1 OS06G0102800 PROTEIN;
 353:  ck2o-A  4.0  8.9   82   135   16   ORYSJ:AF-A0A0P0UZ40-F1 OS01G0172000 PROTEIN;
 354:  bxzd-A  4.0  8.8   72   714    1   ORYSJ:AF-Q6K5G2-F1 OS02G0601800 PROTEIN;
 355:  bxkt-A  4.0  7.3   71   144    3   ORYSJ:AF-Q656G2-F1 OS01G0579800 PROTEIN;
 356:  br81-A  4.0  5.3  132   766   12   ORYSJ:AF-Q5VPR0-F1 OS06G0119300 PROTEIN;
 357:  bwx4-A  4.0  4.1   55   103    4   ORYSJ:AF-Q8H683-F1 OS06G0110200 PROTEIN;
 358:  bq4e-A  4.0  9.4  101  1256    4   ORYSJ:AF-Q10A91-F1 EXPRESSED PROTEIN;
 359:  b2ba-A  4.0  6.4   72   146    1   ORYSJ:AF-Q5WMY5-F1 OS05G0154900 PROTEIN;
 360:  bs3x-A  4.0  3.4   71    74    4   ORYSJ:AF-P0C519-F1 ATP SYNTHASE SUBUNIT 9, MITOCHONDRIAL;
 361:  cfp0-A  4.0 16.3   91   579    3   ORYSJ:AF-Q2R0C3-F1 EXOCYST SUBUNIT EXO70 FAMILY PROTEIN;
 362:  b6kh-A  4.0  4.2   70   260    3   ORYSJ:AF-Q2QRM4-F1 CO-CHAPERONE HSC20 FAMILY PROTEIN, EXPRESSED;
 363:  b6wh-A  4.0 15.8  105   245    9   ORYSJ:AF-B9GBH9-F1 OS12G0112200 PROTEIN;
 364:  clqn-A  4.0  4.5  101   297    8   ORYSJ:AF-A0A0P0X4G0-F1 OS07G0271700 PROTEIN;
 365:  b5eu-A  4.0  5.9  128  1187    6   ORYSJ:AF-Q0JBY9-F1 TRAFFICKING PROTEIN PARTICLE COMPLEX II-SPECIFIC
 366:  b69d-A  4.0 12.3   97   267   11   ORYSJ:AF-A0A0P0X5E1-F1 OS07G0411566 PROTEIN;
 367:  bq4z-A  4.0  5.2   85   361    5   ORYSJ:AF-A3B8M3-F1 OS06G0161100 PROTEIN;
 368:  b95o-A  4.0 10.3   88   557   10   ORYSJ:AF-Q6ZL29-F1 O-FUCOSYLTRANSFERASE FAMILY PROTEIN;
 369:  bygb-A  4.0  9.6  115   725   10   ORYSJ:AF-Q6YYA3-F1 CHLOROPLASTIC GROUP IIA INTRON SPLICING FACILITAT
 370:  cikl-A  4.0 20.5   68   532    3   ORYSJ:AF-Q10P61-F1 3-KETOACYL-COA SYNTHASE;
 371:  cmfp-A  4.0  5.0  100   616    8   ORYSJ:AF-Q5Z480-F1 OS09G0573200 PROTEIN;
 372:  cjoa-A  4.0  3.8   77   140    6   ORYSJ:AF-A0A0P0Y1W6-F1 OS11G0442380 PROTEIN;
 373:  b9n8-A  4.0  3.2   52    68   10   ORYSJ:AF-C7J414-F1 OS06G0339500 PROTEIN;
 374:  b14l-A  4.0  7.4   71    76    4   ORYSJ:AF-Q5WMY0-F1 OS05G0155500 PROTEIN;
 375:  cfsg-A  4.0 12.5  112   294    5   ORYSJ:AF-Q75L87-F1 OS05G0122800 PROTEIN;
 376:  bvzv-A  4.0 11.9  103   285   10   ORYSJ:AF-Q2QTK4-F1 EXPRESSED PROTEIN;
 377:  ci66-A  4.0 12.7   94   927    4   ORYSJ:AF-Q2R096-F1 NB-ARC DOMAIN CONTAINING PROTEIN, EXPRESSED;
 378:  bxg7-A  4.0  8.2   69   658    6   ORYSJ:AF-Q10PC8-F1 HYDROXYPROLINE-RICH GLYCOPROTEIN FAMILY PROTEIN,
 379:  cka5-A  4.0  3.2   79   233    9   ORYSJ:AF-Q0IM59-F1 OS12G0596600 PROTEIN;
 380:  cd3b-A  4.0  4.0  153   468    7   ORYSJ:AF-A3BV82-F1 PUTATIVE MAGNESIUM TRANSPORTER MRS2-G;
 381:  cfu7-A  4.0  5.5   88   259    1   ORYSJ:AF-A0A0P0VYY6-F1 OS03G0423800 PROTEIN;
 382:  cbrq-A  4.0  8.0   98   385    3   ORYSJ:AF-Q6YYW0-F1 OS08G0562300 PROTEIN;
 383:  b98s-A  3.9  9.5   81   254    5   ORYSJ:AF-Q5JMF2-F1 PROBABLE PROTEIN ABIL5;
 384:  cfo5-A  3.9  5.8   85    95   15   ORYSJ:AF-A0A0P0WKW7-F1 OS05G0339300 PROTEIN;
 385:  b4d0-A  3.9 15.5  121   394    7   ORYSJ:AF-Q10NK5-F1 OS03G0266700 PROTEIN;
 386:  ch9l-A  3.9  3.5   94   174    6   ORYSJ:AF-Q5KQJ4-F1 OS05G0181700 PROTEIN;
 387:  bu5i-A  3.9 11.1  109   644    6   ORYSJ:AF-Q0DGV1-F1 OS05G0510300 PROTEIN;
 388:  bwig-A  3.9 12.8   80   375    1   ORYSJ:AF-Q53RK1-F1 EXPRESSED PROTEIN;
 389:  b22f-A  3.9  5.8  111   595    2   ORYSJ:AF-Q5Z4M8-F1 OS06G0307900 PROTEIN;
 390:  bzhg-A  3.9 10.7  100   211    7   ORYSJ:AF-Q6K2F2-F1 OS02G0509600 PROTEIN;
 391:  bv7a-A  3.9  6.2   72   666    6   ORYSJ:AF-A0A0P0WY66-F1 OS06G0578100 PROTEIN;
 392:  cgpt-A  3.9  4.8   77   744    9   ORYSJ:AF-Q53WK1-F1 GLUCOSAMINE INOSITOLPHOSPHORYLCERAMIDE TRANSFERAS
 393:  cjwz-A  3.9  3.0   58   107   10   ORYSJ:AF-A3ATB2-F1 OS04G0392100 PROTEIN;
 394:  ch5k-A  3.9  4.0   67   467    1   ORYSJ:AF-Q6Z6K8-F1 OS02G0219000 PROTEIN;
 395:  bvwf-A  3.9 13.4   88   947    2   ORYSJ:AF-Q6YVX3-F1 OS02G0558400 PROTEIN;
 396:  b850-A  3.9 13.8   96   435    6   ORYSJ:AF-Q8HCM9-F1 CYTOCHROME C BIOGENESIS FC;
 397:  b9ew-A  3.9  5.7   84   513    8   ORYSJ:AF-Q6EST6-F1 OS02G0272300 PROTEIN;
 398:  chne-A  3.9  4.7   74   227    5   ORYSJ:AF-Q6F3C0-F1 OS03G0788000 PROTEIN;
 399:  cdy7-A  3.9  9.3   83   522    1   ORYSJ:AF-Q943I6-F1 ZINC FINGER PROTEIN STOP1 HOMOLOG;
 400:  bwcx-A  3.9  3.3   60   217    2   ORYSJ:AF-Q852C6-F1 ENDOPLASMIC RETICULUM TRANSMEMBRANE PROTEIN;
 401:  b5k7-A  3.9  5.6   88   229    8   ORYSJ:AF-Q8S1Z1-F1 PROBABLE U3 SMALL NUCLEOLAR RNA-ASSOCIATED PROTEI
 402:  b1fu-A  3.9  6.1  149   427    9   ORYSJ:AF-Q5VQF9-F1 OS01G0168400 PROTEIN;
 403:  buii-A  3.9  4.2   78    79    3   ORYSJ:AF-A0A0P0XKF0-F1 OS09G0237400 PROTEIN;
 404:  btnj-A  3.9  4.6   88   163    9   ORYSJ:AF-Q10B56-F1 EXPRESSED PROTEIN;
 405:  brsv-A  3.9  6.1   76   981    7   ORYSJ:AF-Q0J3D0-F1 OS09G0130800 PROTEIN;
 406:  b0rs-A  3.9  8.6  117   597    8   ORYSJ:AF-Q8H5F0-F1 OS07G0688800 PROTEIN;
 407:  ca68-A  3.9  4.7   97   384    8   ORYSJ:AF-Q8H7W7-F1 CYTOCHROME B561 AND DOMON DOMAIN-CONTAINING PROTE
 408:  ca14-A  3.9  4.6   84   115    4   ORYSJ:AF-A0A0N7KPY2-F1 OS08G0449200 PROTEIN;
 409:  bt8q-A  3.9  6.9  113   762    6   ORYSJ:AF-A0A0P0VJT3-F1 OS02G0521366 PROTEIN;
 410:  bzhp-A  3.9  5.4   62    99   10   ORYSJ:AF-Q6H4X4-F1 OS02G0165800 PROTEIN;
 411:  cbxk-A  3.9  3.2   79   456    9   ORYSJ:AF-A0A0N7KU83-F1 OS12G0566500 PROTEIN;
 412:  bupv-A  3.9 13.2   85   530    4   ORYSJ:AF-Q0DF87-F1 OS06G0108900 PROTEIN;
 413:  bysf-A  3.9  7.8  117   522    5   ORYSJ:AF-A0A0P0W6J1-F1 EXOCYST SUBUNIT EXO70 FAMILY PROTEIN;
 414:  b45p-A  3.9  8.9  108   507    5   ORYSJ:AF-Q10DW3-F1 OS03G0717600 PROTEIN;
 415:  bze6-A  3.9  4.3   67   118    9   ORYSJ:AF-Q84YL6-F1 OS07G0231700 PROTEIN;
 416:  cmaz-A  3.9 13.9   97   191   11   ORYSJ:AF-A0A0P0VFD1-F1 OS02G0167775 PROTEIN;
 417:  b6ox-A  3.9  5.3  139   639    8   ORYSJ:AF-Q84ST3-F1 AMINO ACID PERMEASE FAMILY PROTEIN, EXPRESSED;
 418:  b7dd-A  3.9  6.0   79   308   11   ORYSJ:AF-A0A0P0WJL0-F1 OS05G0233100 PROTEIN;
 419:  b5dk-A  3.9  4.9  111   226    8   ORYSJ:AF-A3BT63-F1 OS08G0418800 PROTEIN;
 420:  bqqu-A  3.9  4.2   67   271   12   ORYSJ:AF-A0A0P0XYP5-F1 OS11G0117400 PROTEIN;
 421:  b6p6-A  3.9  6.2   83   385    8   ORYSJ:AF-Q5Z6N9-F1 TRANSCRIPTION FACTOR TGAL3;
 422:  b1hz-A  3.9 11.6   65   682    5   ORYSJ:AF-P0C506-F1 DNA-DIRECTED RNA POLYMERASE SUBUNIT BETA';
 423:  chha-A  3.9  5.9  157   481    6   ORYSJ:AF-Q53P80-F1 OS11G0171100 PROTEIN;
 424:  br46-A  3.9  3.9   68   190    7   ORYSJ:AF-Q0J064-F1 MEDIATOR OF RNA POLYMERASE II TRANSCRIPTION SUBUN
 425:  b3um-A  3.9 20.9  104   375    6   ORYSJ:AF-A0A0P0VFB8-F1 OS02G0175301 PROTEIN;
 426:  b9wj-A  3.9 13.8   77   412    4   ORYSJ:AF-Q6Z869-F1 TRANSCRIPTION FACTOR NIGT1;
 427:  bwyz-A  3.9  3.5   62   108    5   ORYSJ:AF-A0A0P0VNK7-F1 OS02G0711000 PROTEIN;
 428:  btw9-A  3.9  3.4   59    84    7   ORYSJ:AF-A0A0N7KD15-F1 OS01G0507000 PROTEIN;
 429:  bpye-A  3.9 18.3  119   621    3   ORYSJ:AF-Q6ZBF6-F1 PROTON PUMP-INTERACTOR BIP131;
 430:  ce92-A  3.9 23.6   98   306    8   ORYSJ:AF-Q9AXA6-F1 PROBABLE PROTEIN ABIL1;
 431:  cknr-A  3.9  3.9  105   115    5   ORYSJ:AF-A0A0P0WYB6-F1 OS06G0599400 PROTEIN;
 432:  b4wc-A  3.9 14.2  111   731    4   ORYSJ:AF-A0A0P0XT28-F1 OS10G0350500 PROTEIN;
 433:  ch68-A  3.9 12.2  104   263    8   ORYSJ:AF-A0A0P0Y329-F1 OS11G0526200 PROTEIN;
 434:  b0la-A  3.9  3.1   50    53   12   ORYSJ:AF-Q6H8B4-F1 OS02G0214050 PROTEIN;
 435:  b1di-A  3.9  4.1  112   171    8   ORYSJ:AF-Q9FTH4-F1 OS01G0614800 PROTEIN;
 436:  bqkk-A  3.9 12.3   91   353   11   ORYSJ:AF-Q6H5V3-F1 OS02G0638400 PROTEIN;
 437:  b4rg-A  3.9 11.8   67   290    6   ORYSJ:AF-Q7XQP9-F1 GRPE PROTEIN HOMOLOG;
 438:  bs08-A  3.9  9.4   98   433    3   ORYSJ:AF-Q6ETH5-F1 OS02G0159900 PROTEIN;
 439:  cfwr-A  3.9  8.2   86   391    8   ORYSJ:AF-Q5VMX9-F1 OS06G0158100 PROTEIN;
 440:  ccpf-A  3.9  4.2   71   355    4   ORYSJ:AF-Q0ITT4-F1 OS11G0219400 PROTEIN;
 441:  b3o6-A  3.9  4.6   76   863    7   ORYSJ:AF-Q7XQJ0-F1 OS04G0566100 PROTEIN;
 442:  caoy-A  3.9  6.0   94   270   10   ORYSJ:AF-A0A0N7KTT8-F1 OS12G0249100 PROTEIN;
 443:  brgf-A  3.9  6.6  114   534    7   ORYSJ:AF-Q6Z4E4-F1 METHYLMALONATE-SEMIALDEHYDE DEHYDROGENASE (COA AC
 444:  bqrp-A  3.9  4.6   77  1051    4   ORYSJ:AF-A0A0P0WC06-F1 OS04G0491000 PROTEIN;
 445:  budx-A  3.9  3.4   62    77   11   ORYSJ:AF-Q8RUN8-F1 OS01G0939000 PROTEIN;
 446:  bxon-A  3.9  4.3   72   528    7   ORYSJ:AF-A0A0P0WFI1-F1 OS04G0636700 PROTEIN;
 447:  b38w-A  3.9  8.7  123   344    4   ORYSJ:AF-Q9LGF8-F1 OS01G0179200 PROTEIN;
 448:  ccy8-A  3.9  3.9  154   436    9   ORYSJ:AF-Q67UQ7-F1 MAGNESIUM TRANSPORTER MRS2-B;
 449:  b0l0-A  3.9  6.9  103   173    8   ORYSJ:AF-A0A0N7KDK4-F1 OS01G0697800 PROTEIN;
 450:  b0jn-A  3.9  4.3   99   128   11   ORYSJ:AF-Q67UM0-F1 OS06G0231500 PROTEIN;
 451:  btyw-A  3.9  7.1   64    70    2   ORYSJ:AF-A0A0P0WCW2-F1 OS04G0533602 PROTEIN;
 452:  cln7-A  3.9  6.0   74   587    5   ORYSJ:AF-Q6Z3Z9-F1 OS07G0560300 PROTEIN;
 453:  b2x0-A  3.9 12.0  147  1921   11   ORYSJ:AF-Q5JNB3-F1 E3 UBIQUITIN-PROTEIN LIGASE LISTERIN;
 454:  b1xc-A  3.8  8.6  113   295    4   ORYSJ:AF-A0A0N7KIE5-F1 OS03G0851750 PROTEIN;
 455:  b1gp-A  3.8  5.5   80   576    4   ORYSJ:AF-A0A0P0W909-F1 OS04G0369100 PROTEIN;
 456:  b4ne-A  3.8  5.7   72   114    6   ORYSJ:AF-Q0JDK9-F1 DOLICHYL-DIPHOSPHOOLIGOSACCHARIDE--PROTEIN
 457:  bsds-A  3.8  5.2   79   249    6   ORYSJ:AF-A0A0P0YAP1-F1 OS12G0473400 PROTEIN;
 458:  bziu-A  3.8  4.6   59    85   12   ORYSJ:AF-A0A0P0YAM7-F1 OS12G0515050 PROTEIN;
 459:  ci9a-A  3.8  4.5   83   336    8   ORYSJ:AF-Q94I55-F1 PROBABLE DOLICHYL-DIPHOSPHOOLIGOSACCHARIDE--PROTE
 460:  cdqz-A  3.8  6.7   73   126    7   ORYSJ:AF-Q53K63-F1 PREFOLDIN SUBUNIT 4;
 461:  cfap-A  3.8 11.8   82   841    7   ORYSJ:AF-C7J081-F1 OS03G0599000 PROTEIN;
 462:  cg68-A  3.8  7.9  101   283    7   ORYSJ:AF-Q75H28-F1 OS03G0590600 PROTEIN;
 463:  b7gx-A  3.8  5.0   88   163    5   ORYSJ:AF-A0A0P0X825-F1 OS07G0571750 PROTEIN;
 464:  brhg-A  3.8  4.4  131   786    5   ORYSJ:AF-A0A0P0XJ24-F1 OS09G0135400 PROTEIN;
 465:  cj3h-A  3.8  3.8   72   593    8   ORYSJ:AF-A0A0P0XWA7-F1 OS10G0492000 PROTEIN;
 466:  bu2p-A  3.8  6.5   65   770   11   ORYSJ:AF-Q6Z2G6-F1 RING-TYPE E3 UBIQUITIN TRANSFERASE;
 467:  b7yg-A  3.8  6.0   57    73   11   ORYSJ:AF-Q6Z1H2-F1 MITOCHONDRIAL IMPORT INNER MEMBRANE TRANSLOCASE S
 468:  b3ev-A  3.8  5.3   74   101    5   ORYSJ:AF-Q5WA83-F1 OS06G0161500 PROTEIN;
 469:  b2s8-A  3.8  7.8   84   691    6   ORYSJ:AF-Q6ESV5-F1 OS02G0243700 PROTEIN;
 470:  bvxy-A  3.8 17.2   95   579    5   ORYSJ:AF-A0A0P0XAI0-F1 OS07G0686400 PROTEIN;
 471:  bqey-A  3.8  7.7   79    97   11   ORYSJ:AF-A0A0P0VG89-F1 OS02G0210100 PROTEIN;
 472:  clel-A  3.8  4.4   72   269    4   ORYSJ:AF-B9FDJ0-F1 OS04G0152400 PROTEIN;
 473:  cdzg-A  3.8  4.6  126   212   10   ORYSJ:AF-A0A0N7KNF7-F1 OS07G0481600 PROTEIN;
 474:  cm4v-A  3.8  5.2   77   455    4   ORYSJ:AF-Q5ZBW3-F1 OS01G0358300 PROTEIN;
 475:  ckhx-A  3.8  5.3   83    90   12   ORYSJ:AF-Q6K6A7-F1 TUBULIN-SPECIFIC CHAPERONE A;
 476:  br2p-A  3.8  4.5   77   126   13   ORYSJ:AF-Q2QTK7-F1 OS12G0290400 PROTEIN;
 477:  cf08-A  3.8  6.2   99   430    4   ORYSJ:AF-Q2QXZ1-F1 OS12G0138800 PROTEIN;
 478:  b8ql-A  3.8  7.9  111   656    5   ORYSJ:AF-A0A0P0WIK5-F1 OS05G0162200 PROTEIN;
 479:  cas6-A  3.8  4.2   92   334    8   ORYSJ:AF-Q2QQX2-F1 S-ACYLTRANSFERASE;
 480:  bxta-A  3.8  4.3   88   107   11   ORYSJ:AF-A0A0P0X483-F1 OS07G0224132 PROTEIN;
 481:  cbs8-A  3.8  4.7   63   586    6   ORYSJ:AF-Q9LGA3-F1 OS01G0128400 PROTEIN;
 482:  cbro-A  3.8  5.4   69   332    3   ORYSJ:AF-A0A0P0X563-F1 OS07G0420400 PROTEIN;
 483:  cik9-A  3.8 24.5   88   414   11   ORYSJ:AF-Q651E1-F1 MEDIATOR OF RNA POLYMERASE II TRANSCRIPTION SUBUN
 484:  b00a-A  3.8  7.7   70   111    9   ORYSJ:AF-A0A0P0V7Z4-F1 OS01G0741300 PROTEIN;
 485:  cgqq-A  3.8  7.6   68   124    7   ORYSJ:AF-Q5VQL6-F1 OS01G0171600 PROTEIN;
 486:  b5vn-A  3.8  6.6   83   330    7   ORYSJ:AF-A0A0P0WNV7-F1 OS05G0492000 PROTEIN;
 487:  cer9-A  3.8 10.1   68  1014   13   ORYSJ:AF-A0A0P0V4R0-F1 REGULATOR OF TELOMERE ELONGATION HELICASE 1 HO
 488:  cajs-A  3.8  5.6   88   694    7   ORYSJ:AF-A0A0P0WM50-F1 OS05G0402800 PROTEIN;
 489:  cf7i-A  3.8  4.9  152   761   11   ORYSJ:AF-Q7XL34-F1 OS04G0139100 PROTEIN;
 490:  bzfu-A  3.8 10.8  112   542    5   ORYSJ:AF-Q336R0-F1 CHLOROPHYLL A OXYGENASE, PUTATIVE, EXPRESSED;
 491:  b69z-A  3.8  4.9  140   310    6   ORYSJ:AF-A0A0N7KIE7-F1 OS03G0853000 PROTEIN;
 492:  b6l4-A  3.8  4.0   60    73    7   ORYSJ:AF-A0A0P0YC37-F1 OS12G0572201 PROTEIN;
 493:  cd3i-A  3.8 13.6   80   910    1   ORYSJ:AF-Q0IPH7-F1 NB-ARC DOMAIN CONTAINING PROTEIN, EXPRESSED;
 494:  bute-A  3.8 12.0   78  1247    6   ORYSJ:AF-Q6Z632-F1 OS08G0246300 PROTEIN;
 495:  bx0s-A  3.8  8.1  138   241    7   ORYSJ:AF-Q5NBH1-F1 OS01G0265700 PROTEIN;
 496:  bqfe-A  3.8  9.1  135   234    5   ORYSJ:AF-Q6YW65-F1 OS08G0384000 PROTEIN;
 497:  bz6r-A  3.8 10.0  112  1002    6   ORYSJ:AF-Q94DS8-F1 OS01G0760400 PROTEIN;
 498:  b0rh-A  3.8  3.8   53    93    4   ORYSJ:AF-A0A0P0VMW6-F1 OS02G0664150 PROTEIN;
 499:  ck7l-A  3.8  6.5  152   792    9   ORYSJ:AF-Q7XUU0-F1 PUTATIVE CELLULOSE SYNTHASE-LIKE PROTEIN H3;
 500:  cj2j-A  3.8 11.4   75   661    7   ORYSJ:AF-Q6K437-F1 OS09G0133800 PROTEIN;
 501:  b1nq-A  3.8  9.1   71   363    7   ORYSJ:AF-Q2QMN4-F1 OS12G0597700 PROTEIN;
 502:  cbm8-A  3.8 12.8   78   545    5   ORYSJ:AF-Q6K487-F1 FRIGIDA-LIKE PROTEIN;
 503:  bz2o-A  3.8  5.1  123   426    7   ORYSJ:AF-A0A0N7KCF9-F1 OS01G0178700 PROTEIN;
 504:  ckei-A  3.8  9.8  106   258    5   ORYSJ:AF-A0A0N7KH33-F1 OS03G0294100 PROTEIN;
 505:  cmy9-A  3.8  3.4   63   445    3   ORYSJ:AF-Q10QF5-F1 SERYL-TRNA SYNTHETASE;
 506:  brwv-A  3.8  5.1   76   936    7   ORYSJ:AF-Q75M25-F1 OS05G0104100 PROTEIN;
 507:  b340-A  3.8  4.3   74   140    5   ORYSJ:AF-B9G4X0-F1 OS09G0549750 PROTEIN;
 508:  cf71-A  3.8 10.3  142   536    6   ORYSJ:AF-Q69QI6-F1 OS09G0424600 PROTEIN;
 509:  b4q2-A  3.8  7.3  127  1510    3   ORYSJ:AF-Q0DIQ5-F1 CYSTEINE-TRYPTOPHAN DOMAIN-CONTAINING ZINC FINGER
 510:  bwc5-A  3.8  5.2   91   355    5   ORYSJ:AF-Q0E342-F1 TRANSCRIPTION FACTOR TGAL9;
 511:  caw4-A  3.8  4.7  137   782    9   ORYSJ:AF-Q6YUW7-F1 OS02G0748100 PROTEIN;
 512:  b354-A  3.8  4.4  151   428    7   ORYSJ:AF-A0A0P0V2S4-F1 OS01G0347300 PROTEIN;
 513:  b153-A  3.8 15.6   93   671    3   ORYSJ:AF-Q0IYP3-F1 OS10G0184200 PROTEIN;
 514:  b8ja-A  3.8  4.3   73   151    7   ORYSJ:AF-A0A0P0Y926-F1 OS12G0283000 PROTEIN;
 515:  ck17-A  3.8  3.0   80    83   10   ORYSJ:AF-Q0DET3-F1 OS06G0136500 PROTEIN;
 516:  cf5w-A  3.8  9.7   97   134    5   ORYSJ:AF-Q0E2E9-F1 OS02G0246300 PROTEIN;
 517:  ces9-A  3.8  5.7  150   408    5   ORYSJ:AF-Q5Z8N6-F1 PUTATIVE UPF0496 PROTEIN 2;
 518:  cby2-A  3.8  3.7   68   216    3   ORYSJ:AF-Q6YYX4-F1 OS08G0560600 PROTEIN;
 519:  b6qe-A  3.8  5.9  105  1226    6   ORYSJ:AF-A0A0P0Y2X9-F1 PROTEIN-SERINE/THREONINE PHOSPHATASE;
 520:  bsar-A  3.8  7.4   61    84   11   ORYSJ:AF-A0A0P0Y070-F1 OS11G0204600 PROTEIN;
 521:  b552-A  3.8  4.2   68   524    7   ORYSJ:AF-A0A0P0WYX4-F1 OS06G0601600 PROTEIN;
 522:  bw2w-A  3.8  4.2   96   262   10   ORYSJ:AF-Q69Q72-F1 OS07G0407900 PROTEIN;
 523:  cho1-A  3.8  4.3   66   126    5   ORYSJ:AF-A0A0P0XPF7-F1 OS09G0530100 PROTEIN;
 524:  b9pp-A  3.8  6.5   96   205    8   ORYSJ:AF-Q84VG1-F1 ESCRT-RELATED PROTEIN CHMP1;
 525:  b2yk-A  3.8  4.6   89   200   11   ORYSJ:AF-Q6I5Q7-F1 OS05G0372000 PROTEIN;
 526:  b6mx-A  3.8  7.8   84   678    6   ORYSJ:AF-Q10CU2-F1 OS03G0749800 PROTEIN;
 527:  b147-A  3.8  3.9  100   652    6   ORYSJ:AF-Q10SI6-F1 OS03G0122000 PROTEIN;
 528:  bs2r-A  3.8  7.5   83   135   11   ORYSJ:AF-A0A0P0Y319-F1 OS11G0527600 PROTEIN;
 529:  b7oe-A  3.8  4.5  154   539    6   ORYSJ:AF-A0A0P0X3U1-F1 EXOCYST SUBUNIT EXO70 FAMILY PROTEIN;
 530:  b4dg-A  3.8  4.4   97   868   18   ORYSJ:AF-Q6ZF85-F1 PROBABLE MIXED-LINKED GLUCAN SYNTHASE 3;
 531:  bxq3-A  3.8  3.7   87   151    8   ORYSJ:AF-Q0D9B7-F1 OS06G0728300 PROTEIN;
 532:  cb9b-A  3.8  4.5   92   352    8   ORYSJ:AF-Q6YVY3-F1 TUBULIN-FOLDING COFACTOR C;
 533:  b6mn-A  3.8  5.8  134   737    8   ORYSJ:AF-B7F8G1-F1 OS01G0343100 PROTEIN;
 534:  bvq4-A  3.7  4.0  150   272   11   ORYSJ:AF-Q6YT06-F1 OS08G0548200 PROTEIN;
 535:  ckhc-A  3.7  5.0  100   240    7   ORYSJ:AF-Q5VNJ6-F1 OS01G0389700 PROTEIN;
 536:  b17h-A  3.7  4.4   96   253   11   ORYSJ:AF-Q69SN5-F1 OS06G0352200 PROTEIN;
 537:  byb7-A  3.7  4.7   69   152    3   ORYSJ:AF-Q0IY03-F1 OS10G0403400 PROTEIN;
 538:  ci26-A  3.7 14.8   98  1210    5   ORYSJ:AF-A0A0P0WAF3-F1 DNA HELICASE;
 539:  b48d-A  3.7 13.1  118   669    7   ORYSJ:AF-Q8H631-F1 ACYL-COENZYME A OXIDASE;
 540:  bvvz-A  3.7  8.7  101   134    2   ORYSJ:AF-A0A0P0WVV5-F1 OS06G0297032 PROTEIN;
 541:  btsb-A  3.7  4.4   93   142    5   ORYSJ:AF-Q6YTI5-F1 OS02G0566900 PROTEIN;
 542:  clkc-A  3.7 14.7  110   261    5   ORYSJ:AF-Q5Z9Q1-F1 OS06G0715100 PROTEIN;
 543:  citr-A  3.7  3.0   82   102    6   ORYSJ:AF-A0A0P0Y2J4-F1 OS11G0506901 PROTEIN;
 544:  bw6s-A  3.7  4.6   93   763   12   ORYSJ:AF-Q7XX84-F1 ETHYLENE RECEPTOR 2;
 545:  btt2-A  3.7 18.4  100   475    7   ORYSJ:AF-Q10AB4-F1 EXPRESSED PROTEIN;
 546:  ce9h-A  3.7  5.9  109   229    9   ORYSJ:AF-Q6ETK9-F1 HEPTAHELICAL TRANSMEMBRANE PROTEIN ADIPOR2;
 547:  bxbk-A  3.7  3.8   72    74    6   ORYSJ:AF-A0A0P0XW27-F1 OS10G0509700 PROTEIN;
 548:  ccaj-A  3.7 10.1   99  1319    7   ORYSJ:AF-A0A0P0XUY0-F1 ATP-DEPENDENT HELICASE ATRX;
 549:  b1rs-A  3.7 10.5   60   133   10   ORYSJ:AF-Q5TKP2-F1 OS05G0541900 PROTEIN;
 550:  ce3g-A  3.7  9.9   81  1153    6   ORYSJ:AF-Q5QMN5-F1 PROBABLE RNA-DEPENDENT RNA POLYMERASE 3;
 551:  ce8o-A  3.7  3.5   62    82    5   ORYSJ:AF-A0A0P0WD56-F1 OS04G0547866 PROTEIN;
 552:  cjss-A  3.7 10.0   96   669    7   ORYSJ:AF-Q5N842-F1 SIGNAL RECOGNITION PARTICLE SUBUNIT SRP72;
 553:  br3d-A  3.7  7.8  124   633   11   ORYSJ:AF-Q6ZBQ6-F1 1-PHOSPHATIDYLINOSITOL 4-KINASE;
 554:  byb0-A  3.7  3.7   70   183   10   ORYSJ:AF-Q5QNF4-F1 OS01G0217100 PROTEIN;
 555:  cik7-A  3.7  6.8   70   200    7   ORYSJ:AF-Q0J4V8-F1 OS08G0486100 PROTEIN;
 556:  clnb-A  3.7 17.3   91   220    5   ORYSJ:AF-B9FHM5-F1 RETICULON-LIKE PROTEIN;
 557:  b6di-A  3.7 13.2   81   954    6   ORYSJ:AF-Q6Z392-F1 OS07G0197500 PROTEIN;
 558:  bpxa-A  3.7  7.2  111   767    6   ORYSJ:AF-Q0JF02-F1 SYN-COPALYL DIPHOSPHATE SYNTHASE, CHLOROPLASTIC;
 559:  brgp-A  3.7  4.4   72    81    6   ORYSJ:AF-A0A0P0XMJ2-F1 OS09G0389000 PROTEIN;
 560:  bu1z-A  3.7 11.7   80  1166    4   ORYSJ:AF-A0A0P0Y837-F1 OS12G0209300 PROTEIN;
 561:  bpsi-A  3.7  3.6   76   330    5   ORYSJ:AF-A0A0P0XW44-F1 OS10G0471000 PROTEIN;
 562:  bz46-A  3.7  3.9   98   477    6   ORYSJ:AF-A0A0P0WY03-F1 DIACYLGLYCEROL O-ACYLTRANSFERASE 1-2;
 563:  cio4-A  3.7 11.4   97   225    8   ORYSJ:AF-A0A0P0VIT7-F1 OS02G0460000 PROTEIN;
 564:  cfx4-A  3.7  2.8   63   461    2   ORYSJ:AF-Q5VSC0-F1 OS06G0142650 PROTEIN;
 565:  bxen-A  3.7  3.7   69   181    1   ORYSJ:AF-B7EHP2-F1 OS01G0159000 PROTEIN;
 566:  ch9u-A  3.7 10.6   70   350    6   ORYSJ:AF-Q10CF7-F1 OS03G0784400 PROTEIN;
 567:  chjs-A  3.7  3.8   67    68   13   ORYSJ:AF-A0A0P0V1I3-F1 OS01G0296900 PROTEIN;
 568:  btz0-A  3.7  4.0  143   626    8   ORYSJ:AF-A0A0P0WJJ9-F1 OS05G0236600 PROTEIN;
 569:  ckuf-A  3.7  5.4  121   570   11   ORYSJ:AF-Q658F5-F1 OS06G0175500 PROTEIN;
 570:  b7ut-A  3.7  7.0   81   220    9   ORYSJ:AF-Q75M63-F1 OS03G0380900 PROTEIN;
 571:  bznj-A  3.7  8.0  101   569    5   ORYSJ:AF-Q688Y9-F1 OS05G0560100 PROTEIN;
 572:  bsr3-A  3.7  5.4   89   118   10   ORYSJ:AF-Q0JBN1-F1 OS04G0522800 PROTEIN;
 573:  b0qa-A  3.7  9.2   89   243    7   ORYSJ:AF-Q94ED9-F1 OS01G0771100 PROTEIN;
 574:  clc4-A  3.7 10.6   96   902    5   ORYSJ:AF-Q10P42-F1 AUTOPHAGY-RELATED PROTEIN 9;
 575:  b5d8-A  3.7  4.2  118   233   10   ORYSJ:AF-A0A0P0WVB8-F1 OS06G0285900 PROTEIN;
 576:  bv4d-A  3.7  4.1   66    72    3   ORYSJ:AF-Q6ZJ85-F1 OS08G0208100 PROTEIN;
 577:  b9ok-A  3.7 11.2   66   270    5   ORYSJ:AF-Q651M7-F1 OS09G0525200 PROTEIN;
 578:  b6y2-A  3.7  5.6   66   260    6   ORYSJ:AF-Q5N9C0-F1 OS01G0853000 PROTEIN;
 579:  cj38-A  3.7  6.2  101   156    7   ORYSJ:AF-A0A0P0XKS6-F1 OS09G0331300 PROTEIN;
 580:  b28r-A  3.7 14.9  138   822    7   ORYSJ:AF-Q2QPI5-F1 EXPRESSED PROTEIN;
 581:  bx2w-A  3.7  5.6   77   262    5   ORYSJ:AF-Q5QMZ8-F1 OS01G0200400 PROTEIN;
 582:  bq3e-A  3.7  7.6   59    79    8   ORYSJ:AF-A0A0P0V285-F1 OS01G0328201 PROTEIN;
 583:  cger-A  3.7  9.9   76   924    7   ORYSJ:AF-Q6H4Y5-F1 OS09G0272900 PROTEIN;
 584:  b12y-A  3.7  4.5   74  1630   11   ORYSJ:AF-Q8H3L8-F1 1-PHOSPHATIDYLINOSITOL-3-PHOSPHATE 5-KINASE;
 585:  b1ok-A  3.7 16.0   74   302    8   ORYSJ:AF-Q6EPR4-F1 GRPE PROTEIN HOMOLOG;
 586:  buxe-A  3.7  6.5  150   409    9   ORYSJ:AF-Q6H4E4-F1 OS09G0371600 PROTEIN;
 587:  btvi-A  3.7  5.4  113   370    5   ORYSJ:AF-Q337C1-F1 OS10G0512700 PROTEIN;
 588:  bzuy-A  3.7  3.9   85   543    1   ORYSJ:AF-Q8S7M7-F1 PLANT INTRACELLULAR RAS-GROUP-RELATED LRR PROTEIN
 589:  b48k-A  3.7  4.3   74   317    4   ORYSJ:AF-Q8S0J7-F1 PROBABLE MEMBRANE-ASSOCIATED 30 KDA PROTEIN, CHLO
 590:  bzjl-A  3.7 11.6   95  1692    6   ORYSJ:AF-A0A0P0XYL0-F1 OS10G0575200 PROTEIN;
 591:  bxmd-A  3.7  5.0  122   238    9   ORYSJ:AF-Q6Z1Y9-F1 OS08G0101700 PROTEIN;
 592:  ck0l-A  3.7  9.4  108   814    6   ORYSJ:AF-Q7XI09-F1 OS07G0445600 PROTEIN;
 593:  b0pq-A  3.7  4.6   82   405   10   ORYSJ:AF-Q0JAJ2-F1 OS04G0596300 PROTEIN;
 594:  bv67-A  3.7  6.0   81   109    6   ORYSJ:AF-Q69K42-F1 OS06G0201200 PROTEIN;
 595:  b492-A  3.7  7.4   94   168    5   ORYSJ:AF-Q5JLT2-F1 OS01G0714600 PROTEIN;
 596:  br2o-A  3.7  7.6   57   227    5   ORYSJ:AF-A0A0P0Y224-F1 OS11G0469900 PROTEIN;
 597:  ckfg-A  3.7 13.8   87  1125    7   ORYSJ:AF-Q2QZF2-F1 DISEASE RESISTANCE PROTEIN PIK5-NP;
 598:  bxq1-A  3.7  9.2   76    82    4   ORYSJ:AF-Q6EU85-F1 OS02G0667000 PROTEIN;
 599:  cedo-A  3.7  3.7   63    89    6   ORYSJ:AF-A0A0P0VIG6-F1 OS02G0435075 PROTEIN;
 600:  ckm8-A  3.7 12.6  143   774    5   ORYSJ:AF-Q0D519-F1 FORMIN-LIKE PROTEIN 13;
 601:  br84-A  3.7  6.5   80   837    4   ORYSJ:AF-A0A0P0XKH7-F1 OS09G0322800 PROTEIN;
 602:  b4gz-A  3.7  3.3   58   164    5   ORYSJ:AF-Q6YYR5-F1 OS08G0233900 PROTEIN;
 603:  b5ai-A  3.7  4.1   64   132   16   ORYSJ:AF-A0A0P0VZF3-F1 OS03G0406400 PROTEIN;
 604:  b9gi-A  3.7  4.5   60   269    2   ORYSJ:AF-Q69T76-F1 OS06G0326500 PROTEIN;
 605:  b7pi-A  3.7  7.4   99   524   12   ORYSJ:AF-Q93VG6-F1 OS01G0100500 PROTEIN;
 606:  cb60-A  3.7  4.8   69    87   14   ORYSJ:AF-Q75IK5-F1 OS05G0209500 PROTEIN;
 607:  b0hh-A  3.7  5.6   71   583    4   ORYSJ:AF-Q0J3B0-F1 OS09G0135800 PROTEIN;
 608:  b5df-A  3.7  8.2   88   448   11   ORYSJ:AF-Q0J944-F1 OS04G0672900 PROTEIN;
 609:  bylu-A  3.7  8.6  140   324    6   ORYSJ:AF-Q6Z592-F1 OS08G0256000 PROTEIN;
 610:  ch46-A  3.7  7.6   81  1320   10   ORYSJ:AF-Q7EZK6-F1 OS08G0564800 PROTEIN;
 611:  bthu-A  3.7  3.3   70   122    7   ORYSJ:AF-A0A0P0W0U2-F1 OS03G0654800 PROTEIN;
 612:  b0sq-A  3.7  4.1  130   596    9   ORYSJ:AF-Q5Z6S8-F1 OS06G0539400 PROTEIN;
 613:  clo5-A  3.7 14.2   95   514    1   ORYSJ:AF-Q10QK0-F1 FRIGIDA-LIKE PROTEIN;
 614:  b6iv-A  3.7  9.5   93  1000   10   ORYSJ:AF-Q6ZKF1-F1 OS08G0178100 PROTEIN;
 615:  cczy-A  3.7  2.4   53    76    8   ORYSJ:AF-Q5SMN0-F1 OS06G0184800 PROTEIN;
 616:  broc-A  3.7  6.8  122   604    4   ORYSJ:AF-B9G2X9-F1 KINESIN-LIKE PROTEIN KIN-14O;
 617:  cm4q-A  3.7  4.3   59    81   10   ORYSJ:AF-A0A0P0V426-F1 OS01G0559150 PROTEIN;
 618:  bqgx-A  3.7  4.5  105   886   10   ORYSJ:AF-Q84S18-F1 PROBABLE MIXED-LINKED GLUCAN SYNTHASE 8;
 619:  b4fb-A  3.7  8.8  105   329    7   ORYSJ:AF-Q6Z8I6-F1 OS02G0752300 PROTEIN;
 620:  b3op-A  3.7  7.1  116   675    4   ORYSJ:AF-Q654G8-F1 OS06G0244100 PROTEIN;
 621:  bq2z-A  3.6  6.8  159   951    4   ORYSJ:AF-A0A0N7KEI0-F1 OS01G0976500 PROTEIN;
 622:  bp65-A  3.6  6.5  128   475    6   ORYSJ:AF-Q6ESQ4-F1 OS02G0670000 PROTEIN;
 623:  brai-A  3.6  6.6  152   504    4   ORYSJ:AF-Q5QLT5-F1 OS01G0827200 PROTEIN;
 624:  bsii-A  3.6 11.5   91   426    2   ORYSJ:AF-Q6YW78-F1 PEPTIDYLPROLYL ISOMERASE;
 625:  b76r-A  3.6  3.5   45    48   11   ORYSJ:AF-A0A0P0UZC9-F1 OS01G0201850 PROTEIN;
 626:  bzcv-A  3.6 10.9   92   327    9   ORYSJ:AF-B9G6I1-F1 OS01G0244500 PROTEIN;
 627:  bxgi-A  3.6  5.9   65   163    5   ORYSJ:AF-Q0DHX7-F1 TRANSMEMBRANE PROTEIN 18;
 628:  ckot-A  3.6  4.4   74   220    7   ORYSJ:AF-Q69V59-F1 OS06G0608500 PROTEIN;
 629:  b5k3-A  3.6  5.5  146   399    6   ORYSJ:AF-Q5N7G9-F1 OS01G0862300 PROTEIN;
 630:  cklt-A  3.6 10.0   75   123    4   ORYSJ:AF-A0A0P0X8A1-F1 OS07G0595400 PROTEIN;
 631:  clrx-A  3.6  7.2   77    85    8   ORYSJ:AF-Q0JAX1-F1 OS04G0570700 PROTEIN;
 632:  b404-A  3.6  8.1   74   168    4   ORYSJ:AF-A0A0P0VPL8-F1 OS02G0745900 PROTEIN;
 633:  b24e-A  3.6  6.8   96   853    7   ORYSJ:AF-Q7XCM3-F1 EXPRESSED PROTEIN;
 634:  ceeu-A  3.6  9.3  106   900    7   ORYSJ:AF-A0A0P0VM85-F1 OS02G0622900 PROTEIN;
 635:  cabi-A  3.6  6.2  112   900    5   ORYSJ:AF-A0A0P0WZH6-F1 OS06G0649700 PROTEIN;
 636:  bu5k-A  3.6  5.3   66    81    9   ORYSJ:AF-Q0JCM4-F1 OS04G0461900 PROTEIN;
 637:  bwa9-A  3.6  3.3   59   391    3   ORYSJ:AF-A0A0P0XS70-F1 OS10G0144501 PROTEIN;
 638:  bwdu-A  3.6  3.2   66   161    6   ORYSJ:AF-A0A0P0W1H3-F1 OS03G0655000 PROTEIN;
 639:  b8jx-A  3.6  6.7  124   153    6   ORYSJ:AF-Q6K927-F1 OS02G0497400 PROTEIN;
 640:  bxst-A  3.6 13.0  102   594    5   ORYSJ:AF-Q850Z2-F1 LIPASE FAMILY PROTEIN, EXPRESSED;
 641:  caqr-A  3.6 17.8   82   455    7   ORYSJ:AF-Q2R3R2-F1 BAG DOMAIN CONTAINING PROTEIN, EXPRESSED;
 642:  cjkb-A  3.6  6.8  116   372    4   ORYSJ:AF-A0A0P0X6U6-F1 WAT1-RELATED PROTEIN;
 643:  brs1-A  3.6  3.3   62   243   10   ORYSJ:AF-Q2QSK2-F1 OS12G0426300 PROTEIN;
 644:  bp46-A  3.6 17.1  105  1095    6   ORYSJ:AF-Q69KG1-F1 OS09G0313500 PROTEIN;
 645:  cfm6-A  3.6 11.7   98   779    5   ORYSJ:AF-Q6Z5Z6-F1 OS08G0261000 PROTEIN;
 646:  b5ic-A  3.6  4.1   66   117    3   ORYSJ:AF-Q2R122-F1 EARLY FLOWERING 4, PUTATIVE, EXPRESSED;
 647:  ciou-A  3.6  3.0   64    95    9   ORYSJ:AF-A0A0P0XAE3-F1 OS07G0686950 PROTEIN;
 648:  b7iy-A  3.6 23.4   97   501    3   ORYSJ:AF-Q65XG5-F1 OS05G0457600 PROTEIN;
 649:  cf0l-A  3.6  7.0  101   867    7   ORYSJ:AF-Q10LJ0-F1 NUCLEAR CAP-BINDING PROTEIN SUBUNIT 1;
 650:  b380-A  3.6  5.7  126   454   10   ORYSJ:AF-Q9SNM0-F1 OS06G0132100 PROTEIN;
 651:  cghn-A  3.6  4.4   78    90    8   ORYSJ:AF-P0C470-F1 30S RIBOSOMAL PROTEIN S15, CHLOROPLASTIC;
 652:  b23d-A  3.6 10.8  118   553    3   ORYSJ:AF-Q9LRI6-F1 MITOCHONDRIAL ALDEHYDE DEHYDROGENASE ALDH2A;
 653:  bw60-A  3.6 13.3  141   849   11   ORYSJ:AF-Q8H8K7-F1 FORMIN-LIKE PROTEIN 4;
 654:  cb2q-A  3.6  7.8   69    89    6   ORYSJ:AF-Q0DPQ9-F1 OS03G0669600 PROTEIN;
 655:  bq91-A  3.6  4.6   93   218    3   ORYSJ:AF-A0A0P0VYQ1-F1 OS03G0414300 PROTEIN;
 656:  clpo-A  3.6 10.3   63   206    5   ORYSJ:AF-Q7XTB4-F1 OS04G0102600 PROTEIN;
 657:  b2di-A  3.6  5.2   95   511   11   ORYSJ:AF-Q0DLY4-F1 OS03G0839100 PROTEIN;
 658:  cem2-A  3.6  8.7   67   109    7   ORYSJ:AF-Q688I0-F1 OS05G0363600 PROTEIN;
 659:  cb67-A  3.6  7.7  107   166    5   ORYSJ:AF-Q5JL99-F1 OS01G0718800 PROTEIN;
 660:  bzqz-A  3.6  4.9   71   117    6   ORYSJ:AF-Q8S0E0-F1 OS01G0898600 PROTEIN;
 661:  b1ct-A  3.6  6.1  114   347    8   ORYSJ:AF-Q0JB17-F1 S-ACYLTRANSFERASE;
 662:  ciy4-A  3.6  6.1   84   150    6   ORYSJ:AF-A0A0P0V706-F1 OS01G0697362 PROTEIN;
 663:  cmwy-A  3.6  5.4   89   776    3   ORYSJ:AF-Q2QTY0-F1 OS12G0279000 PROTEIN;
 664:  bs5z-A  3.6 10.6  108   568    6   ORYSJ:AF-Q0DNY0-F1 OS03G0727900 PROTEIN;
 665:  bvss-A  3.6  7.4   81    87    4   ORYSJ:AF-A0A0P0W466-F1 OS03G0774600 PROTEIN;
 666:  b5to-A  3.6  5.7   69   104    7   ORYSJ:AF-Q0J5I7-F1 OS08G0431700 PROTEIN;
 667:  ceg6-A  3.6  5.8   81   238    7   ORYSJ:AF-A0A0P0WMT9-F1 OS05G0433500 PROTEIN;
 668:  ccat-A  3.6 13.1   74   350    7   ORYSJ:AF-B9G815-F1 TRANSCRIPTION INITIATION FACTOR IIE SUBUNIT ALPHA
 669:  b1v6-A  3.6  5.9   82   242    5   ORYSJ:AF-A0A0P0YAT5-F1 OS12G0505000 PROTEIN;
 670:  buda-A  3.6 12.6   77   838    3   ORYSJ:AF-A0A0N7KSM9-F1 OS11G0223201 PROTEIN;
 671:  bunt-A  3.6  4.9   68   110    6   ORYSJ:AF-A0A0P0W5H2-F1 OS03G0824800 PROTEIN;
 672:  bwud-A  3.6 15.9   80   537    5   ORYSJ:AF-A0A0P0VHP6-F1 OS02G0282500 PROTEIN;
 673:  ccqx-A  3.6  4.8   64   677    5   ORYSJ:AF-A0A0P0YD45-F1 OS12G0638400 PROTEIN;
 674:  bzfm-A  3.6 13.9   91   927    8   ORYSJ:AF-Q9AYH9-F1 NB-ARC DOMAIN CONTAINING PROTEIN, EXPRESSED;
 675:  b414-A  3.6  4.3   59   325    5   ORYSJ:AF-Q84PV0-F1 OS08G0159000 PROTEIN;
 676:  cl1z-A  3.6  9.0   76   268    5   ORYSJ:AF-A0A0P0UY01-F1 OS01G0141100 PROTEIN;
 677:  ccwu-A  3.6  4.7   69   142    4   ORYSJ:AF-A0A0N7KNX0-F1 OS07G0633450 PROTEIN;
 678:  b6s6-A  3.6  4.4  105   351    6   ORYSJ:AF-Q2QN67-F1 EXPRESSED PROTEIN;
 679:  bz1s-A  3.6 15.9   91   682    8   ORYSJ:AF-Q7X717-F1 OS04G0156000 PROTEIN;
 680:  bq1e-A  3.6  4.7   59   123   12   ORYSJ:AF-Q7XZY4-F1 OS03G0651601 PROTEIN;
 681:  b9om-A  3.6  6.0   87   965    5   ORYSJ:AF-Q5N941-F1 PROBABLE ION CHANNEL POLLUX;
 682:  bv28-A  3.6  6.7  109   272    4   ORYSJ:AF-Q6ZHS6-F1 OS02G0187600 PROTEIN;
 683:  b0rd-A  3.6  5.2   73   332    3   ORYSJ:AF-Q6H3Y3-F1 OS02G0651300 PROTEIN;
 684:  cjlg-A  3.6  4.2  139   321    6   ORYSJ:AF-Q7XI73-F1 PROBABLE E3 UBIQUITIN-PROTEIN LIGASE BAH1-LIKE 2;
 685:  cgnv-A  3.6  2.7   47    58    6   ORYSJ:AF-A0A0P0VTK4-F1 OS03G0163000 PROTEIN;
 686:  bw5j-A  3.6  5.9  112   726   10   ORYSJ:AF-A0A0P0VGZ5-F1 OS02G0245400 PROTEIN;
 687:  bus3-A  3.6  3.9  145   384    6   ORYSJ:AF-Q10D38-F1 MAGNESIUM TRANSPORTER MRS2-I;
 688:  b4iy-A  3.6  8.9   86   238    5   ORYSJ:AF-Q6K9G7-F1 OS02G0620100 PROTEIN;
 689:  brpq-A  3.6 11.0   99   651    6   ORYSJ:AF-Q6F2U8-F1 DNA HELICASE FAMILY PROTEIN, EXPRESSED;
 690:  b8z2-A  3.6  3.4   53    88   11   ORYSJ:AF-A0A0P0X8W4-F1 OS07G0581400 PROTEIN;
 691:  ck3i-A  3.6 11.9   73   353   10   ORYSJ:AF-A0A0P0Y6V0-F1 OS12G0138166 PROTEIN;
 692:  b9s8-A  3.6  4.3   76   232    7   ORYSJ:AF-Q9FTZ4-F1 OS01G0103000 PROTEIN;
 693:  cfqw-A  3.6  5.6   65   137    6   ORYSJ:AF-Q7X6K1-F1 DCTP PYROPHOSPHATASE 1;
 694:  bpxw-A  3.6  8.8  118   488    8   ORYSJ:AF-Q5W767-F1 OS05G0353300 PROTEIN;
 695:  bzsy-A  3.6  3.8   88   680    7   ORYSJ:AF-Q8LRC7-F1 RING-TYPE E3 UBIQUITIN TRANSFERASE;
 696:  b4d3-A  3.6  9.9   73   238    8   ORYSJ:AF-Q6YZC6-F1 OS08G0533700 PROTEIN;
 697:  b1u2-A  3.6  8.2   82   331    6   ORYSJ:AF-Q7X666-F1 OS04G0464600 PROTEIN;
 698:  cfpn-A  3.6  7.3   88   856   11   ORYSJ:AF-Q7XZZ2-F1 NOT1 N-TERMINAL DOMAIN, CCR4-NOT COMPLEX COMPONEN
 699:  b5pv-A  3.6 14.7   81   478    7   ORYSJ:AF-Q6ZHP8-F1 OS02G0715200 PROTEIN;
 700:  cel7-A  3.6 10.4   95   450    5   ORYSJ:AF-Q0DH60-F1 OS05G0490300 PROTEIN;
 701:  b1ow-A  3.6  4.7  169   967    8   ORYSJ:AF-Q8S188-F1 OS01G0678100 PROTEIN;
 702:  b4av-A  3.6  4.7   95   148    6   ORYSJ:AF-A0A0P0XR06-F1 OS10G0118800 PROTEIN;
 703:  bxmg-A  3.6  6.7  140   264   10   ORYSJ:AF-Q6Z3H7-F1 OS08G0551250 PROTEIN;
 704:  cbcp-A  3.6  6.8  107  1123    6   ORYSJ:AF-Q6ZL37-F1 OS07G0575100 PROTEIN;
 705:  cl5h-A  3.6  5.5  151   510    5   ORYSJ:AF-A0A0P0WNH2-F1 OS05G0474500 PROTEIN;
 706:  bu0r-A  3.6  9.4  105   671    7   ORYSJ:AF-Q10LI7-F1 OS03G0347700 PROTEIN;
 707:  cbcd-A  3.6  8.2  141   523    5   ORYSJ:AF-Q6K632-F1 OS02G0612200 PROTEIN;
 708:  civr-A  3.6 12.8   82   372    9   ORYSJ:AF-A0A0N7KES5-F1 OS02G0174300 PROTEIN;
 709:  b5u5-A  3.6  5.5   76   127    4   ORYSJ:AF-A0A0P0VY49-F1 OS03G0387700 PROTEIN;
 710:  b227-A  3.6 11.3   74   114    4   ORYSJ:AF-Q75K38-F1 EARLY FLOWERING 4 PROTEIN, PUTATIVE, EXPRESSED;
 711:  clcw-A  3.6  3.5   64    86    8   ORYSJ:AF-C7J185-F1 OS04G0307466 PROTEIN;
 712:  bxf5-A  3.6  5.4   77   151    8   ORYSJ:AF-Q5N7K4-F1 EXOCYST SUBUNIT EXO70 FAMILY PROTEIN;
 713:  cg1b-A  3.6  9.9   63   330   10   ORYSJ:AF-Q6YVY1-F1 OS02G0557100 PROTEIN;
 714:  cgd2-A  3.6  5.6   84   752    7   ORYSJ:AF-Q5W6L7-F1 OS03G0587600 PROTEIN;
 715:  cip3-A  3.6 13.6   81   591    9   ORYSJ:AF-Q10SF7-F1 ASSOCIATED WITH HOX FAMILY PROTEIN, EXPRESSED;
 716:  bs5u-A  3.6  5.5   76    77   12   ORYSJ:AF-A0A0P0VTP4-F1 OS03G0174800 PROTEIN;
 717:  cmq7-A  3.6 10.7   99   226    5   ORYSJ:AF-Q5VQH7-F1 OS01G0166700 PROTEIN;
 718:  bxjc-A  3.6  4.0   91   112    8   ORYSJ:AF-Q5ZBL2-F1 OS01G0144800 PROTEIN;
 719:  ck4f-A  3.6 11.6   75   180   12   ORYSJ:AF-A0A0P0WFL9-F1 OS04G0649150 PROTEIN;
 720:  b19u-A  3.6  2.8   60   117    8   ORYSJ:AF-A0A0P0XS29-F1 OS10G0169400 PROTEIN;
 721:  brjo-A  3.5  3.9   58    84    3   ORYSJ:AF-B9GBQ8-F1 OS12G0131500 PROTEIN;
 722:  b9uc-A  3.5  2.7   47    62   11   ORYSJ:AF-A0A0P0WWX5-F1 OS06G0498450 PROTEIN;
 723:  b14d-A  3.5  3.8   86   136    6   ORYSJ:AF-A0A0P0V842-F1 OS01G0744350 PROTEIN;
 724:  b50b-A  3.5  5.7   68   660   12   ORYSJ:AF-Q33B25-F1 ARMADILLO/BETA-CATENIN-LIKE REPEAT FAMILY PROTEIN
 725:  bvay-A  3.5  8.2   77  1381    9   ORYSJ:AF-Q0J8R0-F1 1-PHOSPHATIDYLINOSITOL-3-PHOSPHATE 5-KINASE;
 726:  b65d-A  3.5  4.9   88   800    6   ORYSJ:AF-A0A0P0W0I1-F1 FRIGIDA-LIKE PROTEIN;
 727:  by6b-A  3.5  5.6  118   526    9   ORYSJ:AF-Q6YYS2-F1 EXOCYST SUBUNIT EXO70 FAMILY PROTEIN;
 728:  b93q-A  3.5  9.0  106   598    6   ORYSJ:AF-A0A0P0XWK9-F1 TUBULIN-SPECIFIC CHAPERONE D;
 729:  ceyq-A  3.5 11.2   94   469   11   ORYSJ:AF-Q6Z4S6-F1 OS07G0122400 PROTEIN;
 730:  bypt-A  3.5 14.3   92   927    2   ORYSJ:AF-Q84ZM1-F1 OS08G0154100 PROTEIN;
 731:  cf4v-A  3.5  8.6   73   129   11   ORYSJ:AF-A0A0P0WGM7-F1 OS04G0691366 PROTEIN;
 732:  b0sh-A  3.5  4.6  107   706    9   ORYSJ:AF-B9FMX4-F1 SPX DOMAIN-CONTAINING MEMBRANE PROTEIN OS09G05218
 733:  bvoq-A  3.5  5.9   89   769    6   ORYSJ:AF-A0A0P0W6Q8-F1 OS04G0151300 PROTEIN;
 734:  cmd4-A  3.5  6.1   98   125   10   ORYSJ:AF-Q94D46-F1 OS01G0585200 PROTEIN;
 735:  cgg9-A  3.5  4.7   77   106    4   ORYSJ:AF-A0A0P0W7B3-F1 OS04G0169500 PROTEIN;
 736:  catb-A  3.5  8.3  131   720   11   ORYSJ:AF-Q5N9G9-F1 OS01G0877300 PROTEIN;
 737:  cbwm-A  3.5 14.2   78   406   17   ORYSJ:AF-A0A0N7KRY9-F1 OS10G0481666 PROTEIN;
 738:  b7mm-A  3.5 14.0   78   323   12   ORYSJ:AF-Q7XTU0-F1 OS04G0619500 PROTEIN;
 739:  b8ai-A  3.5  4.4   69   205    4   ORYSJ:AF-Q2R176-F1 OS11G0615200 PROTEIN;
 740:  b7k0-A  3.5  4.3   93   198   13   ORYSJ:AF-Q7XXF3-F1 OS04G0110200 PROTEIN;
 741:  ck19-A  3.5  4.7   68   822    7   ORYSJ:AF-Q5JNJ6-F1 OS01G0748000 PROTEIN;
 742:  b0yx-A  3.5  5.7  150   530    9   ORYSJ:AF-Q7XUT0-F1 OS04G0435100 PROTEIN;
 743:  b10v-A  3.5  4.6   84   122   10   ORYSJ:AF-Q0DH81-F1 DOLICHYL-DIPHOSPHOOLIGOSACCHARIDE--PROTEIN
 744:  ch5t-A  3.5  4.7  144  1116    7   ORYSJ:AF-Q60D95-F1 OS05G0188500 PROTEIN;
 745:  bvh3-A  3.5  6.3   63    77   11   ORYSJ:AF-A0A0P0W5X1-F1 OS04G0105300 PROTEIN;
 746:  b3c6-A  3.5  7.1   71   416    8   ORYSJ:AF-Q2R068-F1 OS11G0657100 PROTEIN;
 747:  cijz-A  3.5  5.2   64   159    9   ORYSJ:AF-A0A0P0XY22-F1 OS11G0108866 PROTEIN;
 748:  cmcu-A  3.5  5.2  138   378    5   ORYSJ:AF-Q10RR9-F1 UPF0496 PROTEIN 3;
 749:  cmxx-A  3.5  4.2   58   392    2   ORYSJ:AF-Q2R223-F1 EMBRYO-SPECIFIC PROTEIN;
 750:  cbjy-A  3.5  9.6   64    94    8   ORYSJ:AF-A0A0P0Y9R3-F1 OS12G0455300 PROTEIN;
 751:  bwhm-A  3.5  5.3  172  1346    5   ORYSJ:AF-Q2QSC9-F1 OS12G0433500 PROTEIN;
 752:  b8ow-A  3.5  2.1   42    43    5   ORYSJ:AF-A0A0P0XH59-F1 OS08G0478566 PROTEIN;
 753:  bu8e-A  3.5 14.3   97   861    9   ORYSJ:AF-A0A0P0YB35-F1 OS12G0548800 PROTEIN;
 754:  b2uo-A  3.5  7.0   75   260    4   ORYSJ:AF-Q7X8U6-F1 RIBOSOME-RECYCLING FACTOR, CHLOROPLASTIC;
 755:  b6te-A  3.5  5.1   80   264    6   ORYSJ:AF-A0A0P0WGL3-F1 OS04G0686900 PROTEIN;
 756:  cc0w-A  3.5  7.9  107   337    7   ORYSJ:AF-Q53PN9-F1 EXPRESSED PROTEIN;
 757:  bp4r-A  3.5  5.4   87   882    6   ORYSJ:AF-A0A0P0Y561-F1 OS11G0619500 PROTEIN;
 758:  cfij-A  3.5  7.3  131   225    8   ORYSJ:AF-Q339F4-F1 EXPRESSED PROTEIN;
 759:  bxs9-A  3.5  2.2   41    94   10   ORYSJ:AF-A0A0P0WXN7-F1 OS06G0550532 PROTEIN;
 760:  ca61-A  3.5 10.4  108   572   12   ORYSJ:AF-A0A0P0WF83-F1 OS04G0626900 PROTEIN;
 761:  b6zx-A  3.5  5.6   75   893    8   ORYSJ:AF-Q75LD5-F1 PROBABLE ION CHANNEL CASTOR;
 762:  cccl-A  3.5  6.6   88   857    7   ORYSJ:AF-A0A0P0WB50-F1 OS04G0464800 PROTEIN;
 763:  b13u-A  3.5  3.9   54    64    7   ORYSJ:AF-A0A0N7KJA6-F1 OS04G0495225 PROTEIN;
 764:  b0nm-A  3.5  5.0   80   111    4   ORYSJ:AF-A0A0P0V9W9-F1 OS01G0826500 PROTEIN;
 765:  cmh6-A  3.5 14.5   87   452    7   ORYSJ:AF-A0A0P0Y278-F1 OS11G0485900 PROTEIN;
 766:  b129-A  3.5 17.2   75   387    7   ORYSJ:AF-Q75KW2-F1 OS03G0741400 PROTEIN;
 767:  ci5s-A  3.5  9.4   88   235    2   ORYSJ:AF-Q2RA30-F1 OS11G0168100 PROTEIN;
 768:  b39w-A  3.5  6.5   76   756    7   ORYSJ:AF-A3AQN1-F1 OSJNBA0057M08.5 PROTEIN;
 769:  ciib-A  3.5  7.7   69   334    6   ORYSJ:AF-Q0DSF8-F1 OS03G0310500 PROTEIN;
 770:  buq0-A  3.5  6.4  141   453   10   ORYSJ:AF-Q5VQL7-F1 OS01G0171200 PROTEIN;
 771:  cdf1-A  3.5  6.0   78   494    6   ORYSJ:AF-Q6L536-F1 OS05G0511300 PROTEIN;
 772:  b31s-A  3.5  6.3  124   404    7   ORYSJ:AF-B7FA90-F1 PROBABLE HOMOGENTISATE PHYTYLTRANSFERASE 1, CHLOR
 773:  bti5-A  3.5 19.1   90   450    7   ORYSJ:AF-A3BYB2-F1 OS09G0378100 PROTEIN;
 774:  b2o1-A  3.5  8.6  136   324   10   ORYSJ:AF-Q7G3Y4-F1 ATP SYNTHASE GAMMA CHAIN;
 775:  cmr1-A  3.5  7.3   63    80   10   ORYSJ:AF-A0A0P0WV21-F1 OS06G0238701 PROTEIN;
 776:  byti-A  3.5  5.4   69   529    4   ORYSJ:AF-Q0DV66-F1 PHEOPHORBIDE A OXYGENASE, CHLOROPLASTIC;
 777:  bzja-A  3.5  5.2   93   569    6   ORYSJ:AF-A0A0P0Y4T9-F1 OS11G0650600 PROTEIN;
 778:  b909-A  3.5  4.9   75   115    5   ORYSJ:AF-A0A0P0VJR8-F1 OS02G0526202 PROTEIN;
 779:  cgw2-A  3.5  5.0   76   349    4   ORYSJ:AF-Q6Z5I5-F1 OS02G0572200 PROTEIN;
 780:  btcd-A  3.5  5.2   94   195    3   ORYSJ:AF-Q5JKQ9-F1 OS01G0559300 PROTEIN;
 781:  ciyw-A  3.5  6.0   66   942    8   ORYSJ:AF-B9FNL5-F1 OS05G0274200 PROTEIN;
 782:  cgcy-A  3.5  6.0   90   528    6   ORYSJ:AF-Q2R0S9-F1 NB-ARC DOMAIN CONTAINING PROTEIN, EXPRESSED;
 783:  bzhi-A  3.5 12.2  135  1385    7   ORYSJ:AF-Q6K8Z4-F1 FORMIN-LIKE PROTEIN 7;
 784:  cj2v-A  3.5  5.8  118   404    8   ORYSJ:AF-Q0DAK7-F1 HOMOGENTISATE GERANYLGERANYLTRANSFERASE, CHLOROPL
 785:  clg9-A  3.5  6.6  150   737    9   ORYSJ:AF-Q651X7-F1 CELLULOSE SYNTHASE-LIKE PROTEIN E1;
 786:  bq8y-A  3.5  4.2   72   135    4   ORYSJ:AF-A0A0P0V624-F1 OS01G0656700 PROTEIN;
 787:  bxgp-A  3.5  5.6   70   970    7   ORYSJ:AF-A0A0P0Y0U3-F1 OS11G0258500 PROTEIN;
 788:  che8-A  3.5 20.0   86   483    5   ORYSJ:AF-A0A0P0XLD2-F1 OS09G0371400 PROTEIN;
 789:  brig-A  3.5  8.6   50   154    8   ORYSJ:AF-A0A0P0W499-F1 OS03G0796950 PROTEIN;
 790:  b9up-A  3.5 11.0   77   222    9   ORYSJ:AF-B9FZC8-F1 OS08G0178600 PROTEIN;
 791:  bsez-A  3.5 11.0   80   987    3   ORYSJ:AF-A0A0P0WGX7-F1 SNF2 DOMAIN-CONTAINING PROTEIN ENL1;
 792:  bqva-A  3.5  4.5   76   105   11   ORYSJ:AF-A0A0P0XKK1-F1 OS09G0118233 PROTEIN;
 793:  cc90-A  3.5  6.0   86   219    6   ORYSJ:AF-A0A0N7KEE7-F1 OS01G0947700 PROTEIN;
 794:  bra0-A  3.5  4.7   92   402    5   ORYSJ:AF-Q6ESB7-F1 OS02G0833300 PROTEIN;
 795:  bst9-A  3.5  5.8   60   107    5   ORYSJ:AF-Q0JA73-F1 VACUOLAR ATPASE ASSEMBLY INTEGRAL MEMBRANE PROTEI
 796:  chbo-A  3.5  4.7   65   128    3   ORYSJ:AF-Q6YYC9-F1 OS08G0134800 PROTEIN;
 797:  bwp7-A  3.5  5.5   77   127    5   ORYSJ:AF-A0A0N7KDS7-F1 OS01G0760701 PROTEIN;
 798:  b7g0-A  3.5  9.1   86   604    8   ORYSJ:AF-Q0J5A9-F1 OS08G0450700 PROTEIN;
 799:  cgxg-A  3.5  6.7   95   219    3   ORYSJ:AF-Q0DHK0-F1 VERY-LONG-CHAIN (3R)-3-HYDROXYACYL-COA DEHYDRATAS
 800:  cgle-A  3.5  4.5   70    98    9   ORYSJ:AF-A0A0P0UYP9-F1 OS01G0154300 PROTEIN;
 801:  ccq0-A  3.5  3.3   60   331    8   ORYSJ:AF-Q6K6Z5-F1 UBIQUITIN CARBOXYL-TERMINAL HYDROLASE;
 802:  ckvy-A  3.5  4.0   82   253    6   ORYSJ:AF-Q84J54-F1 PHD FINGER PROTEIN ING;
 803:  b1y4-A  3.5  4.6  101   257    6   ORYSJ:AF-Q0DV73-F1 (RAP ANNOTATION RELEASE2) CONSERVED HYPOTHETICAL
 804:  b8cf-A  3.4  6.9  103   328   10   ORYSJ:AF-A0A0P0VM04-F1 OS02G0630100 PROTEIN;
 805:  cjzi-A  3.4  8.3  129   892    7   ORYSJ:AF-A3C1F1-F1 OS09G0557700 PROTEIN;
 806:  chzm-A  3.4  4.2   72   480    3   ORYSJ:AF-Q69XX7-F1 OS06G0474300 PROTEIN;
 807:  by79-A  3.4  5.8  115   456    5   ORYSJ:AF-Q7X637-F1 OS04G0623100 PROTEIN;
 808:  buej-A  3.4  3.4   61   341    7   ORYSJ:AF-C7J4E4-F1 OS06G0343900 PROTEIN;
 809:  cbx2-A  3.4  6.7   84   314    6   ORYSJ:AF-Q6EPX0-F1 OS02G0535000 PROTEIN;
 810:  ccen-A  3.4  4.8   96   225    5   ORYSJ:AF-A0A0P0V2H5-F1 OS01G0368700 PROTEIN;
 811:  b9bt-A  3.4  7.1   75   320    5   ORYSJ:AF-A0A0P0V5A3-F1 OS01G0617650 PROTEIN;
 812:  bslk-A  3.4  3.0   57    71    7   ORYSJ:AF-B9FX16-F1 OS03G0641300 PROTEIN;
 813:  bvog-A  3.4  4.4   86   168    6   ORYSJ:AF-A0A0P0UXE6-F1 OS01G0103700 PROTEIN;
 814:  bq6h-A  3.4  7.9   76   611    4   ORYSJ:AF-Q5VRH9-F1 U-BOX DOMAIN-CONTAINING PROTEIN 12;
 815:  bqum-A  3.4  4.4   67   128    6   ORYSJ:AF-Q84TB1-F1 OS03G0821550 PROTEIN;
 816:  bs1y-A  3.4  4.1   73   106    8   ORYSJ:AF-A0A0P0VIJ9-F1 OS02G0443001 PROTEIN;
 817:  cacn-A  3.4  5.1  134   498    7   ORYSJ:AF-Q2R4H4-F1 OS11G0474500 PROTEIN;
 818:  b3cy-A  3.4  5.0   61   220   13   ORYSJ:AF-A0A0P0WHT3-F1 DNA REPLICATION COMPLEX GINS PROTEIN SLD5;
 819:  bu8k-A  3.4  4.5   86   285    7   ORYSJ:AF-Q6ZHU4-F1 OS02G0202600 PROTEIN;
 820:  bqxn-A  3.4  6.0   77  1183    4   ORYSJ:AF-Q5QMN4-F1 PROBABLE RNA-DEPENDENT RNA POLYMERASE 4;
 821:  bwst-A  3.4  6.9   64   124    3   ORYSJ:AF-Q9FP25-F1 OS01G0303000 PROTEIN;
 822:  bxas-A  3.4 18.6  119   616    7   ORYSJ:AF-Q7XP60-F1 S-ACYLTRANSFERASE;
 823:  cja4-A  3.4  9.3  135   835    7   ORYSJ:AF-Q6ESX7-F1 OS02G0543500 PROTEIN;
 824:  bxdq-A  3.4  8.3   99   182    7   ORYSJ:AF-Q0IZR6-F1 OS09G0554000 PROTEIN;
 825:  cjhy-A  3.4  3.0   55    99    4   ORYSJ:AF-A0A0P0W1V6-F1 OS03G0701300 PROTEIN;
 826:  cdbe-A  3.4  4.1   88   186    5   ORYSJ:AF-A0A0P0VJX3-F1 OS02G0537100 PROTEIN;
 827:  bsfu-A  3.4  3.6   60    81   10   ORYSJ:AF-P0C301-F1 ATP SYNTHASE SUBUNIT C, CHLOROPLASTIC;
 828:  cmnn-A  3.4  4.1   73   264    4   ORYSJ:AF-Q0DXL7-F1 OS02G0745000 PROTEIN;
 829:  bpu9-A  3.4  6.7   79   358    6   ORYSJ:AF-A0A0P0WNK5-F1 OS05G0478400 PROTEIN;
 830:  b84f-A  3.4 11.9   74   212    8   ORYSJ:AF-A0A0P0W9Y5-F1 OS04G0407400 PROTEIN;
 831:  cb4l-A  3.4  7.2   92   576    4   ORYSJ:AF-Q5MBR6-F1 9-CIS-EPOXYCAROTENOID DIOXYGENASE NCED2, CHLOROPL
 832:  bx07-A  3.4  5.0   71   264    0   ORYSJ:AF-Q9FU80-F1 OS01G0143300 PROTEIN;
 833:  clzx-A  3.4  3.1   60    70   10   ORYSJ:AF-A0A0P0X2E7-F1 OS07G0132400 PROTEIN;
 834:  btwp-A  3.4 13.5   79   897    9   ORYSJ:AF-A3A1N8-F1 OS01G0956800 PROTEIN;
 835:  braz-A  3.4 13.5   69   365    7   ORYSJ:AF-Q69T90-F1 OS06G0325500 PROTEIN;
 836:  cbq5-A  3.4  2.9   58    74    3   ORYSJ:AF-A0A0P0X5K8-F1 OS07G0456800 PROTEIN;
 837:  b5de-A  3.4 14.8   80   575    6   ORYSJ:AF-Q84Q92-F1 PROTEIN NODULATION SIGNALING PATHWAY 2;
 838:  by00-A  3.4  4.8   96   264    7   ORYSJ:AF-Q5VNJ2-F1 OS01G0389200 PROTEIN;
 839:  bvei-A  3.4  6.4  118  1248    8   ORYSJ:AF-Q7XPJ0-F1 KINESIN-LIKE PROTEIN KIN-14I;
 840:  b7zs-A  3.4  4.7   64    66    8   ORYSJ:AF-A0A0P0XKL4-F1 OS09G0356300 PROTEIN;
 841:  cg9u-A  3.4 18.1  102   975    5   ORYSJ:AF-Q5JMA1-F1 STARCH SYNTHASE, CHLOROPLASTIC/AMYLOPLASTIC;
 842:  bt0w-A  3.4 15.7   82   344    4   ORYSJ:AF-A0A0P0XDH4-F1 OS08G0235800 PROTEIN;
 843:  cfch-A  3.4  3.2   64    91    5   ORYSJ:AF-A0A0P0V0P8-F1 OS01G0264200 PROTEIN;
 844:  bt9w-A  3.4  5.4   77   670    3   ORYSJ:AF-Q5W6K5-F1 FRIGIDA-LIKE PROTEIN;
 845:  cibw-A  3.4  2.8   57    73    5   ORYSJ:AF-A0A0P0WEP5-F1 OS04G0599350 PROTEIN;
 846:  chlc-A  3.4  7.4   75   565    1   ORYSJ:AF-A0A0P0WYT1-F1 OS06G0606250 PROTEIN;
 847:  b6r0-A  3.4  7.7  109   257    4   ORYSJ:AF-A0A0N7KD76-F1 OS01G0578700 PROTEIN;
 848:  cfd7-A  3.4  3.2   80   487    6   ORYSJ:AF-Q5N6W3-F1 OS01G0904200 PROTEIN;
 849:  ceyc-A  3.4 16.0   63   123    8   ORYSJ:AF-Q6K667-F1 OS02G0503400 PROTEIN;
 850:  ce0o-A  3.4 13.2   79   883   13   ORYSJ:AF-Q6ATS1-F1 BRCA1 C TERMINUS DOMAIN CONTAINING PROTEIN, EXPRE
 851:  bxim-A  3.4  5.3  112   230    8   ORYSJ:AF-Q0JCD5-F1 OS04G0477900 PROTEIN;
 852:  ce8v-A  3.4  4.5   89   564   10   ORYSJ:AF-Q7F233-F1 OS07G0259700 PROTEIN;
 853:  b4o5-A  3.4  4.8   80   104   13   ORYSJ:AF-A0A0P0UY28-F1 OS01G0139100 PROTEIN;
 854:  chwy-A  3.4  6.1   62   179    8   ORYSJ:AF-A0A0P0VXW6-F1 OS03G0371000 PROTEIN;
 855:  b47v-A  3.4  5.1  150   646    6   ORYSJ:AF-A0A0N7KRG2-F1 OS10G0154600 PROTEIN;
 856:  bw3i-A  3.4  5.1  140   430    9   ORYSJ:AF-Q653T6-F1 SOLANESYL-DIPHOSPHATE SYNTHASE 1, MITOCHONDRIAL;
 857:  cmp2-A  3.4  6.8   81   401   12   ORYSJ:AF-Q6ZC73-F1 OS08G0109000 PROTEIN;
 858:  b32r-A  3.4 15.3   90   751    9   ORYSJ:AF-Q0JBX4-F1 OS04G0505000 PROTEIN;
 859:  b5oa-A  3.4  8.3  116   489    5   ORYSJ:AF-A0A0P0WRG1-F1 OS06G0113150 PROTEIN;
 860:  b0gq-A  3.4  5.9   99   801    9   ORYSJ:AF-A0A0P0UY23-F1 E3 UBIQUITIN-PROTEIN LIGASE;
 861:  b7m7-A  3.4  8.8   86   552   10   ORYSJ:AF-Q10LF8-F1 NUCLEOLAR PROTEIN NOP56, PUTATIVE, EXPRESSED;
 862:  b0d9-A  3.4  3.1   56    93    9   ORYSJ:AF-A0A0P0YAB7-F1 OS12G0504800 PROTEIN;
 863:  cl9u-A  3.4  2.9   56    79    4   ORYSJ:AF-A3A8R8-F1 OS02G0601200 PROTEIN;
 864:  cgdp-A  3.4  8.9   79   395    6   ORYSJ:AF-A0A0P0XTC3-F1 OS10G0325400 PROTEIN;
 865:  b912-A  3.4  5.7  109   283    6   ORYSJ:AF-Q6H674-F1 OS02G0658900 PROTEIN;
 866:  bw7u-A  3.4  4.5  106   201    8   ORYSJ:AF-Q6ZGV4-F1 OS02G0718000 PROTEIN;
 867:  cfig-A  3.4  6.7  110   510    3   ORYSJ:AF-Q7XIE6-F1 OS07G0121100 PROTEIN;
 868:  b7oc-A  3.4  5.4   88   119    9   ORYSJ:AF-Q6H474-F1 OS02G0631100 PROTEIN;
 869:  ceo7-A  3.4  5.7   88   227   10   ORYSJ:AF-A0A0P0W6F2-F1 OS04G0138066 PROTEIN;
 870:  cjx4-A  3.4  6.6   78   978    4   ORYSJ:AF-A0A0P0VPF1-F1 RING-TYPE E3 UBIQUITIN TRANSFERASE;
 871:  btiq-A  3.4 11.4   81   228   11   ORYSJ:AF-A0A0P0XRI0-F1 OS10G0144300 PROTEIN;
 872:  cgsp-A  3.4 22.9   94   858    3   ORYSJ:AF-Q0DFI3-F1 OS05G0588700 PROTEIN;
 873:  ciht-A  3.4  3.9   63   110    8   ORYSJ:AF-A0A0P0YB13-F1 OS12G0530476 PROTEIN;
 874:  b5n4-A  3.4  9.7   97   435   13   ORYSJ:AF-Q5NAF5-F1 OS01G0226500 PROTEIN;
 875:  bwo8-A  3.4  3.9   66   160    8   ORYSJ:AF-A0A0P0WND3-F1 OS05G0463100 PROTEIN;
 876:  briu-A  3.4  3.8   83    94    6   ORYSJ:AF-Q7G2G3-F1 OS10G0495433 PROTEIN;
 877:  b62n-A  3.4  7.9   65   105    8   ORYSJ:AF-A3ARX3-F1 OS04G0283200 PROTEIN;
 878:  b950-A  3.4  8.7   75   112    4   ORYSJ:AF-A0A0P0X9D9-F1 OS07G0632500 PROTEIN;
 879:  cbqt-A  3.4 13.2  140   391    7   ORYSJ:AF-Q9LDU0-F1 METAL TOLERANCE PROTEIN 7;
 880:  b1ar-A  3.4  7.2  142   680   11   ORYSJ:AF-Q7XMV9-F1 OS04G0154000 PROTEIN;
 881:  cenn-A  3.4  3.5   57   123    4   ORYSJ:AF-Q8LIM2-F1 OS07G0110100 PROTEIN;
 882:  ce9y-A  3.4  6.7  137   788    9   ORYSJ:AF-Q0JC68-F1 OS04G0489100 PROTEIN;
 883:  chh8-A  3.4  5.4   91   224   10   ORYSJ:AF-Q6ZD78-F1 OS08G0106501 PROTEIN;
 884:  bzza-A  3.4  6.2  147   648    6   ORYSJ:AF-Q6ZIP2-F1 OS07G0588300 PROTEIN;
 885:  clzr-A  3.4 11.2   87   215    7   ORYSJ:AF-Q2QZG7-F1 OS11G0687500 PROTEIN;
 886:  cm12-A  3.4  7.2   90   525    9   ORYSJ:AF-Q6AV23-F1 CCT-BETA;
 887:  cfhm-A  3.4  5.6  114   349    8   ORYSJ:AF-Q5NB41-F1 OS01G0222300 PROTEIN;
 888:  b3vd-A  3.4  7.9   70   159   10   ORYSJ:AF-Q69TG0-F1 OS06G0206200 PROTEIN;
 889:  b9xp-A  3.4  3.4   60    76   10   ORYSJ:AF-Q5Z647-F1 DOLICHYL-DIPHOSPHOOLIGOSACCHARIDE-PROTEIN
 890:  canx-A  3.4  8.9  116   848    6   ORYSJ:AF-Q10NP2-F1 CALCIUM-BINDING EF HAND FAMILY PROTEIN, PUTATIVE,
 891:  cbv5-A  3.4  8.2  100   304    4   ORYSJ:AF-A2ZWV2-F1 OS01G0696000 PROTEIN;
 892:  cgoh-A  3.4  3.8  107   257    7   ORYSJ:AF-Q5QNB8-F1 14-3-3-LIKE PROTEIN GF14-G;
 893:  btqi-A  3.4  5.8   97   285    5   ORYSJ:AF-Q6YW96-F1 OS09G0115900 PROTEIN;
 894:  b2l5-A  3.4  5.8   68    91    9   ORYSJ:AF-A0A0P0Y8J5-F1 OS12G0238400 PROTEIN;
 895:  bzpz-A  3.4  3.9   99   294    7   ORYSJ:AF-Q0IXE8-F1 OS10G0443200 PROTEIN;
 896:  btni-A  3.4  7.0  112   378    5   ORYSJ:AF-Q10R01-F1 RING-TYPE E3 UBIQUITIN TRANSFERASE;
 897:  cdrw-A  3.4 21.5   78   575    5   ORYSJ:AF-A2ZP58-F1 ACTIN-RELATED PROTEIN 5;
 898:  b2wi-A  3.4  9.0  122   864    5   ORYSJ:AF-Q0JC96-F1 ANAPHASE-PROMOTING COMPLEX SUBUNIT 2;
 899:  b9bu-A  3.4  8.0   80   687    6   ORYSJ:AF-A0A0P0V3F3-F1 OS01G0522400 PROTEIN;
 900:  brns-A  3.4  5.5   60   140    5   ORYSJ:AF-B9F368-F1 OS02G0163533 PROTEIN;
 901:  b3ra-A  3.3  4.8   96   622    6   ORYSJ:AF-Q653F3-F1 OS06G0688100 PROTEIN;
 902:  cftw-A  3.3  7.9   84    96    5   ORYSJ:AF-A0A0N7KNT2-F1 OS07G0597832 PROTEIN;
 903:  ci7t-A  3.3  9.1  104   724    7   ORYSJ:AF-B9F5R6-F1 OS03G0200600 PROTEIN;
 904:  bsxv-A  3.3  4.2  107   268    6   ORYSJ:AF-A0A0P0WQ70-F1 OS05G0553700 PROTEIN;
 905:  cc0u-A  3.3  6.7   80   568    8   ORYSJ:AF-A0A0P0VR91-F1 OS02G0803250 PROTEIN;
 906:  bsvy-A  3.3  4.9   66   183   11   ORYSJ:AF-Q6Z1A0-F1 OS08G0201100 PROTEIN;
 907:  b4yn-A  3.3  9.8   75   147    5   ORYSJ:AF-Q2QQS1-F1 KE2 FAMILY PROTEIN, EXPRESSED;
 908:  cd1f-A  3.3  4.6   67   478    4   ORYSJ:AF-Q5ZEN9-F1 OS01G0141300 PROTEIN;
 909:  ca7y-A  3.3 11.5   71   202    6   ORYSJ:AF-Q5JJI4-F1 PROBABLE MITOCHONDRIAL IMPORT RECEPTOR SUBUNIT TO
 910:  bq41-A  3.3  5.3  101   281    1   ORYSJ:AF-Q0DS76-F1 OS03G0328000 PROTEIN;
 911:  cffx-A  3.3  5.0  142   408    8   ORYSJ:AF-Q9SDJ2-F1 MAGNESIUM-PROTOPORPHYRIN IX MONOMETHYL ESTER [OXI
 912:  bxtn-A  3.3  4.1  109  1080    9   ORYSJ:AF-A0A0N7KG60-F1 SEPARASE;
 913:  chp8-A  3.3  8.5  165  1194    8   ORYSJ:AF-A0A0P0VHR5-F1 OS02G0288700 PROTEIN;
 914:  bsdm-A  3.3  4.3  100   849    9   ORYSJ:AF-Q2R274-F1 OS11G0576100 PROTEIN;
 915:  bxws-A  3.3  3.7   66   537    3   ORYSJ:AF-P0C587-F1 GLUTAMYL-TRNA REDUCTASE, CHLOROPLASTIC;
 916:  bsy0-A  3.3  7.3   79    97    9   ORYSJ:AF-A0A0P0VMS5-F1 OS02G0669233 PROTEIN;
 917:  b5nj-A  3.3  4.8   96   870    4   ORYSJ:AF-Q10LH9-F1 NUCLEAR PORE PROTEIN;
 918:  bwoh-A  3.3  7.4   82  1051    6   ORYSJ:AF-Q0J9V7-F1 OS04G0629300 PROTEIN;
 919:  bq75-A  3.3 12.5   67   410    9   ORYSJ:AF-Q0J0F7-F1 OS09G0512700 PROTEIN;
 920:  bsij-A  3.3  8.0   54    64    7   ORYSJ:AF-Q7XB63-F1 OS07G0204400 PROTEIN;
 921:  b7mh-A  3.3  4.9   54   176    4   ORYSJ:AF-A0A0P0VYA7-F1 OS03G0352200 PROTEIN;
 922:  cdr5-A  3.3  7.6   78   595    6   ORYSJ:AF-Q33BD7-F1 HYDROXYPROLINE-RICH GLYCOPROTEIN FAMILY PROTEIN,
 923:  b6sv-A  3.3  5.2  127   257    6   ORYSJ:AF-Q5Z9G6-F1 OS06G0710300 PROTEIN;
 924:  cbxi-A  3.3  6.3   94  1118    7   ORYSJ:AF-Q2R0M5-F1 LEUCINE RICH REPEAT FAMILY PROTEIN, EXPRESSED;
 925:  cljk-A  3.3  4.1   56   239    7   ORYSJ:AF-Q2QXL1-F1 DUAL SPECIFICITY PHOSPHATASE, CATALYTIC DOMAIN CO
 926:  cflw-A  3.3  8.1   99   238    7   ORYSJ:AF-B9FP36-F1 OS05G0355300 PROTEIN;
 927:  b4q1-A  3.3 10.4   93   769    3   ORYSJ:AF-A0A0P0V469-F1 OS01G0550600 PROTEIN;
 928:  b39f-A  3.3 12.3  117   285    8   ORYSJ:AF-Q84T76-F1 OS03G0853200 PROTEIN;
 929:  cbqr-A  3.3  3.5   62   458    6   ORYSJ:AF-Q10I34-F1 EXPRESSED PROTEIN;
 930:  bxlo-A  3.3 13.6   86   323    6   ORYSJ:AF-Q5JKN2-F1 PUTATIVE PROTEIN ABIL2;
 931:  cne1-A  3.3  8.5   64   159    6   ORYSJ:AF-A0A0P0VE79-F1 OS02G0126200 PROTEIN;
 932:  cbiu-A  3.3  5.0  148   550    6   ORYSJ:AF-Q5QN13-F1 METAL TRANSPORTER NRAMP4;
 933:  cdcl-A  3.3  7.7  145   379    6   ORYSJ:AF-Q5QNA0-F1 OS01G0504100 PROTEIN;
 934:  b1b8-A  3.3  8.6   94   168    7   ORYSJ:AF-A0A0P0W9S2-F1 OS04G0388601 PROTEIN;
 935:  b59f-A  3.3  4.4  139   400    6   ORYSJ:AF-A0A0P0VCT7-F1 OS01G0945700 PROTEIN;
 936:  b6id-A  3.3  6.8  157  1505   10   ORYSJ:AF-Q10RX7-F1 ABC TRANSPORTER C FAMILY MEMBER 13;
 937:  cncc-A  3.3 15.6   94   512    4   ORYSJ:AF-Q2QS66-F1 NB-ARC DOMAIN CONTAINING PROTEIN, EXPRESSED;
 938:  ckmb-A  3.3  3.8   86   101    7   ORYSJ:AF-P0C334-F1 NAD(P)H-QUINONE OXIDOREDUCTASE SUBUNIT 4L, CHLORO
 939:  caqi-A  3.3  3.7   83   503    7   ORYSJ:AF-Q0IZQ0-F1 OS09G0556800 PROTEIN;
 940:  cnfh-A  3.3  9.7   71   316    4   ORYSJ:AF-Q5KQD1-F1 OS05G0548200 PROTEIN;
 941:  buoc-A  3.3  4.9   78   160    9   ORYSJ:AF-B7FAK3-F1 OS04G0577800 PROTEIN;
 942:  b94i-A  3.3 11.1   94   736   13   ORYSJ:AF-Q2QWS6-F1 OS12G0184400 PROTEIN;
 943:  bzwh-A  3.3 12.7   99   638    6   ORYSJ:AF-Q10SU9-F1 OS03G0110400 PROTEIN;
 944:  cjc4-A  3.3  4.1   72   284    8   ORYSJ:AF-A0A0P0W7B5-F1 OS04G0198733 PROTEIN;
 945:  cg6b-A  3.3  5.8   98   518    5   ORYSJ:AF-Q6YXB7-F1 OS02G0574100 PROTEIN;
 946:  cizt-A  3.3  2.6   53    87    9   ORYSJ:AF-A0A0P0Y2W2-F1 OS11G0517400 PROTEIN;
 947:  cbib-A  3.3  5.3   91   141    5   ORYSJ:AF-Q5VRX9-F1 OS01G0184600 PROTEIN;
 948:  br4s-A  3.3  6.3   76   319   12   ORYSJ:AF-Q0D8F6-F1 VALYL-TRNA SYNTHETASE;
 949:  by61-A  3.3 12.4   85   258    4   ORYSJ:AF-A0A0P0W8U8-F1 OS04G0337800 PROTEIN;
 950:  cddz-A  3.3 14.4   90  1155    8   ORYSJ:AF-A0A0P0X9Z1-F1 OS07G0648266 PROTEIN;
 951:  b89u-A  3.3  7.4   70   196    3   ORYSJ:AF-C7J601-F1 OS08G0422500 PROTEIN;
 952:  cjs1-A  3.3  6.5   73  1041    1   ORYSJ:AF-Q6Z517-F1 PROTEIN SMAX1-LIKE;
 953:  bzss-A  3.3 10.0   93   558    4   ORYSJ:AF-A0A0P0V259-F1 OS01G0344900 PROTEIN;
 954:  bsnq-A  3.3  6.5   77   975    5   ORYSJ:AF-B9EWV0-F1 OS11G0611800 PROTEIN;
 955:  bzvx-A  3.3  5.0   69   176   10   ORYSJ:AF-P0C331-F1 NAD(P)H-QUINONE OXIDOREDUCTASE SUBUNIT 6, CHLOROP
 956:  b3mh-A  3.3  8.3   67   125    9   ORYSJ:AF-C7J4D5-F1 OS06G0675900 PROTEIN;
 957:  b9yy-A  3.3  7.5  112   510    7   ORYSJ:AF-Q6EPN3-F1 OS02G0681000 PROTEIN;
 958:  cdsd-A  3.3  5.0  121   269    2   ORYSJ:AF-Q5VNW6-F1 OS01G0641700 PROTEIN;
 959:  b3a8-A  3.3  4.6   71   164    6   ORYSJ:AF-Q0JK43-F1 OS01G0697700 PROTEIN;
 960:  cakw-A  3.3  3.3   64    81    3   ORYSJ:AF-A0A0P0WFX9-F1 OS04G0660750 PROTEIN;
 961:  bqzt-A  3.3 10.9   85   183   14   ORYSJ:AF-Q10KT6-F1 COPPER TRANSPORTER 4;
 962:  chpu-A  3.3  5.2   96  1709    7   ORYSJ:AF-B9F1C0-F1 PROTEIN SHORTAGE IN CHIASMATA 1 HOMOLOG;
 963:  cjsf-A  3.3 10.0   95  1326    7   ORYSJ:AF-Q0JRB9-F1 OS01G0109700 PROTEIN;
 964:  b640-A  3.3  3.9  117   275   11   ORYSJ:AF-A0A0P0VA50-F1 OS01G0836700 PROTEIN;
 965:  ccay-A  3.3  4.0  110  1667   10   ORYSJ:AF-A0A0P0VC44-F1 THO COMPLEX SUBUNIT 2;
 966:  bp26-A  3.3  5.4   87   585    2   ORYSJ:AF-Q2QYA2-F1 EXPRESSED PROTEIN;
 967:  b5gl-A  3.3  6.1   57   232    4   ORYSJ:AF-Q6Z2T5-F1 OS02G0744950 PROTEIN;
 968:  b6h9-A  3.3 11.2   99   759   11   ORYSJ:AF-Q0DNR9-F1 VACUOLAR PROTEIN SORTING-ASSOCIATED PROTEIN 51 HO
 969:  bqpy-A  3.3  3.7   67    74    7   ORYSJ:AF-A0A0P0XTR5-F1 OS10G0357850 PROTEIN;
 970:  cbk0-A  3.3  3.0   55    70    7   ORYSJ:AF-A0A0P0W7T2-F1 OS04G0249900 PROTEIN;
 971:  b1w3-A  3.3  6.8   73   115    1   ORYSJ:AF-Q0ISA4-F1 OS11G0543900 PROTEIN;
 972:  b0ec-A  3.3 10.3  101   540   11   ORYSJ:AF-Q10NU9-F1 EXPRESSED PROTEIN;
 973:  casg-A  3.3  4.5   72    74    6   ORYSJ:AF-A0A0P0WWL1-F1 OS06G0477700 PROTEIN;
 974:  b5y9-A  3.3  7.7  100   318    3   ORYSJ:AF-A0A0P0V2M3-F1 OS01G0368500 PROTEIN;
 975:  b57z-A  3.3  7.1   96   119    8   ORYSJ:AF-A0A0P0VY08-F1 OS03G0373300 PROTEIN;
 976:  b8lh-A  3.3  6.1   74   282    7   ORYSJ:AF-Q0JNP9-F1 OS01G0273500 PROTEIN;
 977:  b6lw-A  3.3  3.8   56   263    5   ORYSJ:AF-A0A0P0XFT1-F1 OS08G0416900 PROTEIN;
 978:  bxtr-A  3.3  5.2  133   249    3   ORYSJ:AF-A0A0P0XBJ7-F1 OS08G0142200 PROTEIN;
 979:  cj3e-A  3.3  8.5  118   201    4   ORYSJ:AF-C7J9S8-F1 OS12G0295600 PROTEIN;
 980:  cf7k-A  3.3  4.4   77   181    5   ORYSJ:AF-A3A265-F1 OS02G0103200 PROTEIN;
 981:  byy6-A  3.3  4.3  116   276   14   ORYSJ:AF-Q6H7N1-F1 OS02G0196000 PROTEIN;
 982:  b7a7-A  3.3  3.5   55    60    9   ORYSJ:AF-A0A0P0VMN7-F1 OS02G0651500 PROTEIN;
 983:  b39t-A  3.3  7.0   82   113    7   ORYSJ:AF-Q338X5-F1 OS10G0380300 PROTEIN;
 984:  bs13-A  3.3  3.5   65   895    5   ORYSJ:AF-A3BXA1-F1 OS09G0311400 PROTEIN;
 985:  b8hq-A  3.3  7.2  118   215    3   ORYSJ:AF-A0A0P0WU93-F1 OS06G0204500 PROTEIN;
 986:  b049-A  3.3 10.6   81   571    5   ORYSJ:AF-Q10PA8-F1 EXPRESSED PROTEIN;
 987:  bvfa-A  3.3  9.8   72   293   11   ORYSJ:AF-Q7XMP9-F1 OS04G0650500 PROTEIN;
 988:  b1pl-A  3.3  9.1   99   275    4   ORYSJ:AF-Q6YYQ5-F1 OS08G0235100 PROTEIN;
 989:  ccwy-A  3.3  4.8   82   231    6   ORYSJ:AF-Q10SX2-F1 OS03G0108400 PROTEIN;
 990:  b1kj-A  3.3 14.7   82   392    9   ORYSJ:AF-Q6YUH7-F1 OS02G0697300 PROTEIN;
 991:  bw2x-A  3.3  5.3   85   275    6   ORYSJ:AF-Q10KU8-F1 NOVEL PLANT SNARE 11, PUTATIVE, EXPRESSED;
 992:  bsba-A  3.3  4.8   83   238    8   ORYSJ:AF-A0A0P0Y8H5-F1 OS12G0237100 PROTEIN;
 993:  ceyw-A  3.3 11.9   88   235    7   ORYSJ:AF-B9GDP1-F1 OS12G0553100 PROTEIN;
 994:  bxwg-A  3.3  7.1   75   141    1   ORYSJ:AF-Q0DBM3-F1 OS06G0551000 PROTEIN;
 995:  bsp6-A  3.3  5.8   66   723    3   ORYSJ:AF-Q5ZE77-F1 OS01G0117200 PROTEIN;
 996:  bzwj-A  3.3  4.3   84   422    5   ORYSJ:AF-Q5VS79-F1 OS06G0104400 PROTEIN;
 997:  bxom-A  3.3 12.2  121   361   10   ORYSJ:AF-A0A0P0VZZ9-F1 OS03G0560800 PROTEIN;
 998:  cbw4-A  3.2  4.7  122  1166   10   ORYSJ:AF-Q337K5-F1 EXPRESSED PROTEIN;
 999:  b84d-A  3.2  5.5  136   665    8   ORYSJ:AF-A0A0P0VF40-F1 OS02G0162766 PROTEIN;
1000:  b5aw-A  3.2  7.3   83   149    4   ORYSJ:AF-A0A0P0W0K7-F1 OS03G0640201 PROTEIN;
1001:  b0mq-A  3.2  6.1   66    91   11   ORYSJ:AF-Q69LE9-F1 OS07G0167700 PROTEIN;
1002:  ckh9-A  3.2  6.5   86   140   13   ORYSJ:AF-Q5VP38-F1 OS06G0147600 PROTEIN;
1003:  b9jj-A  3.2  8.0   57    85    2   ORYSJ:AF-A0A0P0VGB5-F1 OS02G0212800 PROTEIN;
1004:  cbv6-A  3.2  4.6   75   105    5   ORYSJ:AF-Q6KAC1-F1 OS02G0293650 PROTEIN;
1005:  brwj-A  3.2  5.7  137   427    4   ORYSJ:AF-A0A0P0WA28-F1 OS04G0405700 PROTEIN;
1006:  chta-A  3.2  9.8   62   933    3   ORYSJ:AF-Q2R939-F1 EXPRESSED PROTEIN;
1007:  bubi-A  3.2  5.8   92   867    7   ORYSJ:AF-Q6ET36-F1 ENT-COPALYL DIPHOSPHATE SYNTHASE 1, CHLOROPLASTIC
1008:  bxug-A  3.2  4.5   92   777    8   ORYSJ:AF-Q7F239-F1 ETHYLENE RECEPTOR 4;
1009:  b1g9-A  3.2 20.3  125   554    6   ORYSJ:AF-A0A0P0XJA8-F1 OS09G0121050 PROTEIN;
1010:  cc5n-A  3.2  8.1   91   540    9   ORYSJ:AF-Q2R0P1-F1 EXPRESSED PROTEIN;
1011:  b0cl-A  3.2  7.2   70   126    7   ORYSJ:AF-A0A0N7KC81-F1 OS01G0116101 PROTEIN;
1012:  bq4j-A  3.2  6.5  134   425    4   ORYSJ:AF-Q9XHY6-F1 OS01G0246300 PROTEIN;
1013:  b9zi-A  3.2  6.6   93   547    8   ORYSJ:AF-Q6K1S5-F1 OS02G0624400 PROTEIN;
1014:  bxfh-A  3.2  6.8  102   654    6   ORYSJ:AF-Q10N63-F1 EXPRESSED PROTEIN;
1015:  b04a-A  3.2  3.6   56   256    5   ORYSJ:AF-A0A0P0W0D3-F1 OS03G0570200 PROTEIN;
1016:  b9wi-A  3.2 11.4   92   944   10   ORYSJ:AF-A3CHG8-F1 OS12G0491200 PROTEIN;
1017:  ci79-A  3.2  7.0   95   347    4   ORYSJ:AF-Q7XMI6-F1 EUKARYOTIC TRANSLATION INITIATION FACTOR 3 SUBUNI
1018:  chgl-A  3.2  7.0   96   985    4   ORYSJ:AF-Q0IW26-F1 OS10G0537600 PROTEIN;
1019:  bwle-A  3.2 16.4   94   733    6   ORYSJ:AF-Q8LIZ0-F1 NUCLEAR PORE COMPLEX PROTEIN NUP85;
1020:  cgq0-A  3.2  6.7   83   383    5   ORYSJ:AF-A0A0P0VDF3-F1 OS01G0976450 PROTEIN;
1021:  b310-A  3.2  4.3   95   111    4   ORYSJ:AF-Q5ZBL0-F1 OS01G0145000 PROTEIN;
1022:  cb1l-A  3.2  5.4   96   134    5   ORYSJ:AF-A0A0N7KQ14-F1 OS08G0483400 PROTEIN;
1023:  br3y-A  3.2 11.1   86   984    9   ORYSJ:AF-Q8H068-F1 NB-ARC DOMAIN CONTAINING PROTEIN, EXPRESSED;
1024:  bvdg-A  3.2  6.6  124   311    6   ORYSJ:AF-Q6H8D0-F1 OS02G0209900 PROTEIN;
1025:  b0k8-A  3.2 11.1  101   190    9   ORYSJ:AF-Q69SR4-F1 OS06G0202400 PROTEIN;
1026:  buf1-A  3.2 10.1   92   299    5   ORYSJ:AF-Q65X56-F1 OS05G0506000 PROTEIN;
1027:  cloc-A  3.2  6.5   91   282    8   ORYSJ:AF-A0A0P0XR33-F1 OS10G0124400 PROTEIN;
1028:  b2jr-A  3.2  4.8   73   265    5   ORYSJ:AF-A0A0P0WLP1-F1 OS05G0385900 PROTEIN;
1029:  bwoj-A  3.2  4.1   53   100    8   ORYSJ:AF-A0A0P0WMK2-F1 OS05G0414750 PROTEIN;
1030:  ceyn-A  3.2  5.7   93   213    4   ORYSJ:AF-A0A0P0XXB5-F1 OS10G0548400 PROTEIN;
1031:  cisl-A  3.2  9.0  101   418    3   ORYSJ:AF-A0A0N7KC65-F1 OS01G0104100 PROTEIN;
1032:  btq3-A  3.2  9.5  136   337   11   ORYSJ:AF-Q6ZD72-F1 OS08G0107100 PROTEIN;
1033:  b6v7-A  3.2  8.2  126   611    7   ORYSJ:AF-A0A0P0Y416-F1 OS11G0598900 PROTEIN;
1034:  bw5c-A  3.2  6.1  119   493    9   ORYSJ:AF-Q7XKW4-F1 OS04G0516900 PROTEIN;
1035:  bwby-A  3.2  5.5  108   884    6   ORYSJ:AF-A0A0N7KT63-F1 OS11G0599000 PROTEIN;
1036:  bw9v-A  3.2 18.9   89   700    3   ORYSJ:AF-A0A0N7KHX3-F1 PROTEIN CASP;
1037:  b3gd-A  3.2  7.5  114   940   12   ORYSJ:AF-C7IXA6-F1 OS01G0618300 PROTEIN;
1038:  brk9-A  3.2  5.7   60    99   12   ORYSJ:AF-Q0JAH9-F1 OS04G0598500 PROTEIN;
1039:  bzhr-A  3.2  6.0   81   335    6   ORYSJ:AF-Q60DE9-F1 OS05G0443700 PROTEIN;
1040:  bse0-A  3.2  4.2   62    64   10   ORYSJ:AF-A0A0P0VTE8-F1 OS03G0160000 PROTEIN;
1041:  cizv-A  3.2  4.9   91   280   10   ORYSJ:AF-A0A0P0WNY3-F1 OS05G0478700 PROTEIN;
1042:  clp8-A  3.2  4.5   85   189    5   ORYSJ:AF-A0A0P0V3N5-F1 OS01G0539900 PROTEIN;
1043:  cdu1-A  3.2  3.0   78   108    3   ORYSJ:AF-A0A0P0WLI4-F1 OS05G0371733 PROTEIN;
1044:  b6t8-A  3.2  4.2  133   594   11   ORYSJ:AF-Q2QN95-F1 AMINO ACID TRANSPORTER FAMILY PROTEIN, PUTATIVE,
1045:  b6lz-A  3.2  5.1   80   506    1   ORYSJ:AF-Q7Y152-F1 GALACTOKINASE, PUTATIVE, EXPRESSED;
1046:  bwvd-A  3.2  4.9   80   123    6   ORYSJ:AF-A0A0N7KPM8-F1 OS08G0317101 PROTEIN;
1047:  bsqj-A  3.2  4.9  104   351    8   ORYSJ:AF-Q8RU33-F1 PROBABLE V-TYPE PROTON ATPASE SUBUNIT D;
1048:  cfe6-A  3.2  7.2  138   434    9   ORYSJ:AF-Q7XQQ1-F1 PUTATIVE MAGNESIUM TRANSPORTER MRS2-D;
1049:  b0dz-A  3.2  5.0  136   622    5   ORYSJ:AF-Q337V1-F1 AMINO ACID PERMEASE FAMILY PROTEIN, EXPRESSED;
1050:  bvo3-A  3.2  6.7   83   271    6   ORYSJ:AF-A0A0P0Y563-F1 OS11G0670100 PROTEIN;
1051:  cir9-A  3.2  6.7  159   277    4   ORYSJ:AF-Q94LU1-F1 EXPRESSED PROTEIN;
1052:  ciy1-A  3.2 24.1  113  1210    9   ORYSJ:AF-Q0DLD5-F1 OS05G0107300 PROTEIN;
1053:  bqi0-A  3.2  9.9   85   286    2   ORYSJ:AF-B7FAH5-F1 OS02G0722700 PROTEIN;
1054:  b1eh-A  3.2  4.4   54   142    9   ORYSJ:AF-A0A0P0WHP4-F1 OS05G0128350 PROTEIN;
1055:  bspj-A  3.2  6.2   86   135   13   ORYSJ:AF-Q7XID3-F1 OS07G0165800 PROTEIN;
1056:  cjlp-A  3.2  6.1   82   126    5   ORYSJ:AF-Q0J1V6-F1 OS09G0409000 PROTEIN;
1057:  cf4j-A  3.2  6.1   86   162    8   ORYSJ:AF-Q8HCM4-F1 UNCHARACTERIZED PROTEIN;
1058:  b8xa-A  3.2  5.8   68   490   13   ORYSJ:AF-A0A0P0XZP0-F1 OS11G0180600 PROTEIN;
1059:  bpzb-A  3.2  7.1   67   233    3   ORYSJ:AF-Q5JK31-F1 OS01G0929100 PROTEIN;
1060:  bput-A  3.2  5.9   86   665    8   ORYSJ:AF-A0A0P0WYK8-F1 OS06G0583600 PROTEIN;
1061:  byhl-A  3.2  6.9   69  1740   10   ORYSJ:AF-Q6ENK5-F1 MEDIATOR OF RNA POLYMERASE II TRANSCRIPTION SUBUN
1062:  b51m-A  3.2  3.2   60   277    8   ORYSJ:AF-Q0DFT7-F1 TRANSCRIPTION FACTOR WRKY19;
1063:  civg-A  3.2  9.0   53   388    8   ORYSJ:AF-Q6ZD18-F1 OS08G0372900 PROTEIN;
1064:  bzti-A  3.2 10.7  103   822    8   ORYSJ:AF-Q654Y9-F1 OS06G0690700 PROTEIN;
1065:  ccib-A  3.2  4.6   90   576    2   ORYSJ:AF-A0A0P0V450-F1 PEPTIDYLPROLYL ISOMERASE;
1066:  cfio-A  3.2  4.4   82   171   10   ORYSJ:AF-A0A0P0XZM7-F1 OS11G0187150 PROTEIN;
1067:  cdvx-A  3.2  5.5   91  1017    5   ORYSJ:AF-A3BG45-F1 OS07G0121200 PROTEIN;
1068:  byye-A  3.2  4.1   55   586   11   ORYSJ:AF-Q6K762-F1 U-BOX DOMAIN-CONTAINING PROTEIN 73;
1069:  b21o-A  3.2  9.2   90   511    3   ORYSJ:AF-Q0J647-F1 OS08G0369200 PROTEIN;
1070:  cjil-A  3.2  5.6   77   928    6   ORYSJ:AF-Q7XQN2-F1 OS04G0470500 PROTEIN;
1071:  cf4g-A  3.2  9.6   99   236    3   ORYSJ:AF-A0A0P0W7V3-F1 OS04G0210700 PROTEIN;
1072:  bz5l-A  3.2  5.1   75   114   12   ORYSJ:AF-A0A0P0V6K9-F1 OS01G0681650 PROTEIN;
1073:  b0dl-A  3.2  5.1  112   298    8   ORYSJ:AF-A0A0P0X8V2-F1 OS07G0624100 PROTEIN;
1074:  canh-A  3.2  3.0   54   288    9   ORYSJ:AF-Q8HCQ2-F1 ORF288 PROTEIN;
1075:  b5u8-A  3.2  6.3  131   764    6   ORYSJ:AF-Q8LIL8-F1 OS07G0270800 PROTEIN;
1076:  b1wo-A  3.2  4.8   80   132    4   ORYSJ:AF-Q5WA89-F1 OS06G0160800 PROTEIN;
1077:  b5sz-A  3.2 11.0  123   484    8   ORYSJ:AF-Q8H4L0-F1 OS07G0141600 PROTEIN;
1078:  bzg8-A  3.2  6.0   73   137    4   ORYSJ:AF-A0A0P0YDA8-F1 OS12G0636300 PROTEIN;
1079:  bvzg-A  3.2  5.6   82    90    5   ORYSJ:AF-A0A0N7KK37-F1 OS05G0132800 PROTEIN;
1080:  bu99-A  3.2  9.0  153   940    7   ORYSJ:AF-B9FMD4-F1 OS05G0141200 PROTEIN;
1081:  bulx-A  3.2 11.9   83   223    6   ORYSJ:AF-Q7XT31-F1 OS04G0554300 PROTEIN;
1082:  bzz6-A  3.2  5.6   87   173    7   ORYSJ:AF-Q10L89-F1 MITOCHONDRIAL FISSION 1 PROTEIN;
1083:  cled-A  3.2  3.4   66   105    5   ORYSJ:AF-A0A0P0WEB7-F1 OS04G0601900 PROTEIN;
1084:  cds1-A  3.2  5.0  116   173    9   ORYSJ:AF-A0A0P0Y3Q0-F1 OS11G0586701 PROTEIN;
1085:  choi-A  3.2 11.7   71   209    6   ORYSJ:AF-Q6ESI2-F1 OS02G0664700 PROTEIN;
1086:  btg6-A  3.2  6.2  108   648    7   ORYSJ:AF-A0A0P0VHT9-F1 OS02G0293300 PROTEIN;
1087:  cfus-A  3.2 11.1  101   532    8   ORYSJ:AF-Q6YWA3-F1 OS09G0109800 PROTEIN;
1088:  ccx5-A  3.2  8.3  127  1018    6   ORYSJ:AF-Q0J6K0-F1 OS08G0305300 PROTEIN;
1089:  chbx-A  3.2  4.1   54   165    7   ORYSJ:AF-A0A0P0XKK0-F1 OS09G0322600 PROTEIN;
1090:  bzzf-A  3.2  7.4   99   224    9   ORYSJ:AF-A0A0N7KPC2-F1 OS08G0170000 PROTEIN;
1091:  cc1f-A  3.2  9.2   72   163    4   ORYSJ:AF-A0A0P0Y6I8-F1 OS12G0129600 PROTEIN;
1092:  b1oq-A  3.2 15.8  148   254    5   ORYSJ:AF-Q69SS2-F1 OS06G0201800 PROTEIN;
1093:  cdtp-A  3.2 14.1   96   487    5   ORYSJ:AF-Q658G8-F1 OS06G0130000 PROTEIN;
1094:  b3qe-A  3.2  4.6   66   307    8   ORYSJ:AF-Q9SDD1-F1 26S PROTEASOME REGULATORY SUBUNIT RPN11;
1095:  btof-A  3.2  6.8  112   907    5   ORYSJ:AF-Q8H569-F1 POTASSIUM CHANNEL AKT3;
1096:  bvp1-A  3.2  6.2   72   148    8   ORYSJ:AF-A0A0P0UXI7-F1 OS01G0115950 PROTEIN;
1097:  bss4-A  3.2  3.6   73    86    7   ORYSJ:AF-A0A0P0VQM0-F1 OS02G0781850 PROTEIN;
1098:  bzfk-A  3.2  6.4   86   113    6   ORYSJ:AF-A3BHF3-F1 OS07G0192100 PROTEIN;
1099:  ch56-A  3.2  6.1   90   206    4   ORYSJ:AF-Q75GC7-F1 EXPRESSED PROTEIN;
1100:  ccp3-A  3.2 11.6   67   532    6   ORYSJ:AF-B7FAA5-F1 OS04G0480100 PROTEIN;
1101:  bw7r-A  3.2  6.0  120   379    8   ORYSJ:AF-Q0D576-F1 PROBABLE HOMOGENTISATE PHYTYLTRANSFERASE 2, CHLOR
1102:  bs09-A  3.2 22.3   80   407    4   ORYSJ:AF-Q0DKA7-F1 OS05G0179000 PROTEIN;
1103:  br2b-A  3.2  8.3   80   208    8   ORYSJ:AF-Q2QSR5-F1 PSI SUBUNIT V;
1104:  cmdm-A  3.2  5.8   65   131    2   ORYSJ:AF-A0A0P0VZS6-F1 OS03G0435800 PROTEIN;
1105:  ch9y-A  3.2  5.5   67   224   12   ORYSJ:AF-Q35317-F1 ORF224;
1106:  b4pj-A  3.1  3.5   78   196    5   ORYSJ:AF-A0A0P0WLH6-F1 OS05G0364800 PROTEIN;
1107:  bwrj-A  3.1  7.5   79   645    6   ORYSJ:AF-Q657Z6-F1 OS01G0104800 PROTEIN;
1108:  brpe-A  3.1  4.7  127   483    6   ORYSJ:AF-Q53MQ4-F1 AMINO ACID TRANSPORTER FAMILY PROTEIN, PUTATIVE;
1109:  caj4-A  3.1  3.4   82   131    5   ORYSJ:AF-Q60D96-F1 OS05G0188300 PROTEIN;
1110:  by2d-A  3.1  9.4   89   546    9   ORYSJ:AF-Q75HJ3-F1 CCT-THETA;
1111:  ckwa-A  3.1  5.8   76   104    3   ORYSJ:AF-Q6Z4F0-F1 OS07G0188100 PROTEIN;
1112:  bxuz-A  3.1  9.2  120   269    8   ORYSJ:AF-Q7XJX6-F1 OS04G0643100 PROTEIN;
1113:  byxh-A  3.1  5.2  116   376    9   ORYSJ:AF-Q0DHJ5-F1 METAL TOLERANCE PROTEIN 6;
1114:  b40w-A  3.1  8.6  109  1305    7   ORYSJ:AF-Q6Z0Z0-F1 OS02G0135700 PROTEIN;
1115:  byum-A  3.1  5.5  119   155    1   ORYSJ:AF-Q6F340-F1 OS05G0492100 PROTEIN;
1116:  b8hd-A  3.1  4.2  129   529    5   ORYSJ:AF-Q8S7M8-F1 OS10G0572100 PROTEIN;
1117:  bsfh-A  3.1  7.6   81   764    9   ORYSJ:AF-Q5VR92-F1 OS06G0275900 PROTEIN;
1118:  b1x5-A  3.1  6.1   77  1228    6   ORYSJ:AF-Q5ZCG4-F1 OS01G0779400 PROTEIN;
1119:  clei-A  3.1  4.0   66   144    5   ORYSJ:AF-Q6ZAE1-F1 OS08G0366200 PROTEIN;
1120:  bw4h-A  3.1  4.1  111   333   10   ORYSJ:AF-A0A0P0Y2J1-F1 OS11G0466300 PROTEIN;
1121:  btd1-A  3.1  6.5   71   250    6   ORYSJ:AF-Q6Z2U8-F1 OS02G0743700 PROTEIN;
1122:  bred-A  3.1  3.3   70    80   13   ORYSJ:AF-A0A0P0XCA1-F1 OS08G0165601 PROTEIN;
1123:  ce7m-A  3.1 11.1  110   273    5   ORYSJ:AF-Q6Z5Z9-F1 OS08G0260600 PROTEIN;
1124:  cboe-A  3.1  9.9  117   769    6   ORYSJ:AF-Q7XL31-F1 OS04G0139400 PROTEIN;
1125:  bty1-A  3.1  5.1  100   728    5   ORYSJ:AF-Q6EUK7-F1 U-BOX DOMAIN-CONTAINING PROTEIN 4;
1126:  b02h-A  3.1 11.5   91   549    5   ORYSJ:AF-A0A0P0X7H7-F1 OS07G0546400 PROTEIN;
1127:  cbim-A  3.1  7.5  105   697    8   ORYSJ:AF-Q6ZJ22-F1 S-ACYLTRANSFERASE;
1128:  b6oz-A  3.1  5.0   66   105    5   ORYSJ:AF-A0A0P0WTX6-F1 OS06G0189300 PROTEIN;
1129:  bzui-A  3.1  5.9   98   193    8   ORYSJ:AF-B7F8G3-F1 OS05G0151200 PROTEIN;
1130:  bvsj-A  3.1  8.0  100   129    9   ORYSJ:AF-Q10PB0-F1 ENDOPLASMIC RETICULUM TRANSMEMBRANE PROTEIN;
1131:  b456-A  3.1  8.6  118   351    4   ORYSJ:AF-Q2QP01-F1 OS12G0548000 PROTEIN;
1132:  b11t-A  3.1  8.7  121   165    8   ORYSJ:AF-A0A0P0UYN7-F1 OS01G0146000 PROTEIN;
1133:  cc91-A  3.1  5.8  107   971    7   ORYSJ:AF-Q7X6L1-F1 PECTINESTERASE;
1134:  b71y-A  3.1  9.3   75   958   12   ORYSJ:AF-Q6YYC0-F1 ZINC FINGER CCCH DOMAIN-CONTAINING PROTEIN 55;
1135:  by6q-A  3.1  5.4  146   885    6   ORYSJ:AF-A0A0P0WMK8-F1 OS05G0425000 PROTEIN;
1136:  cgpx-A  3.1  5.0  164   900    9   ORYSJ:AF-Q5QM71-F1 OS01G0678000 PROTEIN;
1137:  b64l-A  3.1  3.8   74   217    8   ORYSJ:AF-Q7XKE1-F1 OS04G0679900 PROTEIN;
1138:  cmbw-A  3.1  4.4   61    64    5   ORYSJ:AF-A0A0P0VFT5-F1 OS02G0188201 PROTEIN;
1139:  ckmi-A  3.1  6.2   66   210    6   ORYSJ:AF-Q2RAS2-F1 MITOCHONDRIAL GLYCOPROTEIN, EXPRESSED;
1140:  b9bh-A  3.1  6.0  116   480    9   ORYSJ:AF-A0A0P0WGQ7-F1 OS04G0688000 PROTEIN;
1141:  bvc0-A  3.1  3.2   56    87    4   ORYSJ:AF-Q10HT9-F1 EXPRESSED PROTEIN;
1142:  b6is-A  3.1 11.2   67   674    4   ORYSJ:AF-Q5NA77-F1 OS01G0242600 PROTEIN;
1143:  b9c1-A  3.1  5.1   58   212    2   ORYSJ:AF-A0A0P0XA61-F1 OS07G0672566 PROTEIN;
1144:  bzw4-A  3.1  5.1   96   445    1   ORYSJ:AF-A0A0P0UYD8-F1 OS01G0155400 PROTEIN;
1145:  cg7i-A  3.1  8.7   75   521    5   ORYSJ:AF-A0A0P0XLE4-F1 OS09G0327800 PROTEIN;
1146:  b79t-A  3.1  6.9   72   105   14   ORYSJ:AF-Q69K51-F1 OS06G0200000 PROTEIN;
1147:  b32g-A  3.1  4.4   93   136    5   ORYSJ:AF-A0A0P0WTM2-F1 OS06G0200800 PROTEIN;
1148:  cdbr-A  3.1  6.5   64   488    3   ORYSJ:AF-Q5Z4L5-F1 OS06G0308800 PROTEIN;
1149:  cjqg-A  3.1  4.3  123   371    5   ORYSJ:AF-Q6I627-F1 OS05G0554500 PROTEIN;
1150:  b9st-A  3.1 10.8  103   466    7   ORYSJ:AF-Q6AVI7-F1 EXPRESSED PROTEIN;
1151:  ck53-A  3.1 10.1   98   159    7   ORYSJ:AF-A0A0N7KRR6-F1 OS10G0404566 PROTEIN;
1152:  bsuq-A  3.1  4.6   56    61    4   ORYSJ:AF-A0A0N7KPL2-F1 OS08G0287200 PROTEIN;
1153:  cbbc-A  3.1 13.1  125   582    8   ORYSJ:AF-Q0DG83-F1 OS05G0548300 PROTEIN;
1154:  br6f-A  3.1  3.4   62    64    2   ORYSJ:AF-Q5JLA0-F1 OS01G0718500 PROTEIN;
1155:  cdu9-A  3.1  6.6   79   229    4   ORYSJ:AF-A0A0P0YAZ6-F1 OS12G0539800 PROTEIN;
1156:  b603-A  3.1  4.9   54   230    4   ORYSJ:AF-Q65XH9-F1 OS05G0106500 PROTEIN;
1157:  cdiu-A  3.1  9.0   98   529    5   ORYSJ:AF-Q0DJU1-F1 EUKARYOTIC TRANSLATION INITIATION FACTOR 3 SUBUNI
1158:  cic4-A  3.1  4.2   59   114    7   ORYSJ:AF-Q0DTU0-F1 CONSERVED OLIGOMERIC GOLGI COMPLEX SUBUNIT 6;
1159:  bq3c-A  3.1  8.9   92   138    9   ORYSJ:AF-A0A0P0XNU0-F1 OS09G0474501 PROTEIN;
1160:  cfxp-A  3.1 19.4  108   255    7   ORYSJ:AF-Q5NAQ2-F1 OS01G0224200 PROTEIN;
1161:  cbyc-A  3.1  4.3   63   142    8   ORYSJ:AF-Q67UQ4-F1 OS06G0650900 PROTEIN;
1162:  bway-A  3.1  4.2   58   428    7   ORYSJ:AF-A0A0P0V1X3-F1 PECTINESTERASE;
1163:  b9s6-A  3.1  3.9   63   201    5   ORYSJ:AF-Q0DKG4-F1 OS05G0165400 PROTEIN;
1164:  cl4o-A  3.1  6.9  118   516    3   ORYSJ:AF-C7J6G8-F1 OS09G0415300 PROTEIN;
1165:  b2bl-A  3.1  4.3   70   119    6   ORYSJ:AF-Q7EZD1-F1 OS08G0158600 PROTEIN;
1166:  bter-A  3.1  4.0   93   237    4   ORYSJ:AF-Q10SM7-F1 PEROXISOMAL MEMBRANE PROTEIN 11-1;
1167:  chk3-A  3.1 10.1  104   182    8   ORYSJ:AF-Q65XJ0-F1 OS05G0104900 PROTEIN;
1168:  b1b3-A  3.1  4.1  110   250    8   ORYSJ:AF-Q9LDL1-F1 OS01G0186500 PROTEIN;
1169:  bvah-A  3.1  4.5   73   108    8   ORYSJ:AF-C7J156-F1 OS04G0284100 PROTEIN;
1170:  b0su-A  3.1  5.0  127   581    8   ORYSJ:AF-Q65XV1-F1 OS05G0112101 PROTEIN;
1171:  b5er-A  3.1  6.2   65    90    5   ORYSJ:AF-A0A0P0W2P7-F1 OS03G0735025 PROTEIN;
1172:  cbsr-A  3.1 17.3   78   615    1   ORYSJ:AF-Q2QSX5-F1 ASPARAGINE--TRNA LIGASE;
1173:  cmcb-A  3.1  8.6  100   196    6   ORYSJ:AF-Q33B43-F1 OS10G0142900 PROTEIN;
1174:  b8it-A  3.1  4.6  110   240    4   ORYSJ:AF-Q53M09-F1 GLUTATHIONE TRANSFERASE;
1175:  cezu-A  3.1  4.3   81   181    7   ORYSJ:AF-Q0DJG7-F1 OS05G0283200 PROTEIN;
1176:  cibn-A  3.1  4.0   54   223    7   ORYSJ:AF-A0A0P0WYJ4-F1 OS06G0591800 PROTEIN;
1177:  bxrt-A  3.1  4.0   63   138   16   ORYSJ:AF-A0A0P0W7A2-F1 OS04G0153200 PROTEIN;
1178:  b3wd-A  3.1  4.1  119   187    7   ORYSJ:AF-Q5W723-F1 GOLGI APPARATUS MEMBRANE PROTEIN TVP23;
1179:  cfv7-A  3.1  3.8   57   114    7   ORYSJ:AF-C7J8E8-F1 OS11G0112050 PROTEIN;
1180:  ckm3-A  3.1  4.7   94   502    5   ORYSJ:AF-Q5JM04-F1 POTASSIUM CHANNEL KAT3;
1181:  cmtu-A  3.1  8.2   79   420    5   ORYSJ:AF-A0A0P0XZ22-F1 OS11G0158600 PROTEIN;
1182:  b9xk-A  3.1  6.2  152  1106   11   ORYSJ:AF-A0A0P0V3N1-F1 OS01G0534700 PROTEIN;
1183:  br3r-A  3.1  4.8   93   233    4   ORYSJ:AF-Q5VRJ8-F1 PEROXISOMAL MEMBRANE PROTEIN 11-5;
1184:  bqj7-A  3.1  6.3   51    72    6   ORYSJ:AF-A0A0N7KMX3-F1 OS07G0142100 PROTEIN;
1185:  cfu5-A  3.1 10.3   66   102    8   ORYSJ:AF-C7J0U8-F1 OS04G0609200 PROTEIN;
1186:  b2hq-A  3.1  5.6   86   256    7   ORYSJ:AF-Q2R1G2-F1 EXPRESSED PROTEIN;
1187:  bx6x-A  3.1 11.5   60  1204   12   ORYSJ:AF-A0A0P0V4C5-F1 OS01G0575500 PROTEIN;
1188:  brah-A  3.1  7.4   65   132    6   ORYSJ:AF-A0A0P0WS96-F1 OS06G0118600 PROTEIN;
1189:  cdk6-A  3.1  8.0  102   884    5   ORYSJ:AF-A0A0P0V678-F1 PROTEIN VACUOLELESS1;
1190:  bz6f-A  3.1  4.5   53    90    9   ORYSJ:AF-A0A0P0V4T5-F1 OS01G0596500 PROTEIN;
1191:  cc1b-A  3.1  7.2   80   580    6   ORYSJ:AF-A0A0P0Y5B3-F1 OS11G0679000 PROTEIN;
1192:  brp0-A  3.1  4.8   95   970    6   ORYSJ:AF-A1A699-F1 PROBABLE HISTIDINE KINASE 6;
1193:  cfkn-A  3.1  6.3   83   651    2   ORYSJ:AF-Q94I34-F1 OS10G0400250 PROTEIN;
1194:  b3cq-A  3.1  6.3   82  1432    6   ORYSJ:AF-A0A0P0Y1T7-F1 OS11G0429100 PROTEIN;
1195:  bpu3-A  3.1  7.4   82    93    4   ORYSJ:AF-Q6EPR9-F1 OS09G0283900 PROTEIN;
1196:  b6w3-A  3.1 10.9   77   972    6   ORYSJ:AF-Q2R086-F1 NB-ARC DOMAIN CONTAINING PROTEIN, EXPRESSED;
1197:  ceke-A  3.1  4.7   61   207   10   ORYSJ:AF-Q0DVC4-F1 OS03G0137300 PROTEIN;
1198:  cfcl-A  3.1  4.2   68    72   10   ORYSJ:AF-A0A0P0Y0U1-F1 OS11G0264950 PROTEIN;
1199:  bx3x-A  3.1  7.3  123   389    6   ORYSJ:AF-Q5JK51-F1 OS01G0957200 PROTEIN;
1200:  cawk-A  3.1  8.0   87   845    2   ORYSJ:AF-Q2QZ00-F1 EXPRESSED PROTEIN;
1201:  cmbi-A  3.1 11.5  148  1627    4   ORYSJ:AF-Q84ZL0-F1 FORMIN-LIKE PROTEIN 5;
1202:  cdlb-A  3.1  4.7   70   334    4   ORYSJ:AF-A0A0P0WVI1-F1 OS06G0267450 PROTEIN;
1203:  b9e9-A  3.1 11.2   82   965   12   ORYSJ:AF-A0A0P0Y455-F1 OS11G0606800 PROTEIN;
1204:  b93r-A  3.1  3.4   67    85    4   ORYSJ:AF-A0A0P0VJH6-F1 OS02G0514150 PROTEIN;
1205:  bpu8-A  3.1  8.8  142   799    6   ORYSJ:AF-Q6ER91-F1 H(+)-EXPORTING DIPHOSPHATASE;
1206:  bzst-A  3.1  8.0   78   149    4   ORYSJ:AF-Q2QQ55-F1 CORNICHON PROTEIN, EXPRESSED;
1207:  ce89-A  3.1  5.9  102   163    2   ORYSJ:AF-Q0JDT4-F1 OS04G0379400 PROTEIN;
1208:  cli2-A  3.1  7.4   58    88    3   ORYSJ:AF-B9FMN8-F1 OS05G0167100 PROTEIN;
1209:  b89y-A  3.1  4.3   85   207    6   ORYSJ:AF-Q6YX09-F1 NUCLEAR NUCLEIC ACID-BINDING PROTEIN C1D;
1210:  b11k-A  3.1  4.3   74   837    4   ORYSJ:AF-Q2QUD2-F1 CYCLOPROPANE FATTY ACID SYNTHASE, PUTATIVE, EXPRE
1211:  cfmh-A  3.1  2.8   51    70    4   ORYSJ:AF-A0A0P0XTS6-F1 OS10G0381700 PROTEIN;
1212:  b2le-A  3.1  9.4   58    85    7   ORYSJ:AF-A0A0P0W440-F1 OS03G0794050 PROTEIN;
1213:  b6v5-A  3.1 16.3   95   667    6   ORYSJ:AF-A0A0P0V4I7-F1 OS01G0584200 PROTEIN;
1214:  b3ew-A  3.1  5.9   88   579    5   ORYSJ:AF-A0A0P0WRK0-F1 OS05G0585200 PROTEIN;
1215:  caft-A  3.1  7.3   65   191    6   ORYSJ:AF-A0A0P0V8D5-F1 OS01G0753150 PROTEIN;
1216:  cgeo-A  3.1  3.1   59   192    3   ORYSJ:AF-Q0JDB4-F1 HVA22-LIKE PROTEIN;
1217:  bzqa-A  3.1  3.9   56    63   11   ORYSJ:AF-A0A0P0VI10-F1 OS02G0297000 PROTEIN;
1218:  bwsw-A  3.1  5.5  117   722    6   ORYSJ:AF-Q65XR1-F1 OS05G0172300 PROTEIN;
1219:  b8ap-A  3.1 20.5   79   623    6   ORYSJ:AF-Q851W1-F1 SEC1 FAMILY TRANSPORT PROTEIN SLY1;
1220:  bqkx-A  3.1  7.1   94  2465    1   ORYSJ:AF-Q0DJS1-F1 SERINE/THREONINE-PROTEIN KINASE TOR;
1221:  cgsx-A  3.1 15.7   79   542    3   ORYSJ:AF-Q0E1N8-F1 OS02G0321000 PROTEIN;
1222:  chyk-A  3.1  7.2  110   537    6   ORYSJ:AF-Q8W2V8-F1 OS10G0358900 PROTEIN;
1223:  btx3-A  3.1  4.4   61    74    8   ORYSJ:AF-Q6QB11-F1 LITTLE PROTEIN 1;
1224:  ckv7-A  3.1  6.8   87   206    8   ORYSJ:AF-Q10MR5-F1 CASP-LIKE PROTEIN 4B2;
1225:  cj88-A  3.1  5.9   59   101    7   ORYSJ:AF-A0A0P0Y8C9-F1 OS12G0228032 PROTEIN;
1226:  b5wj-A  3.1  6.8   69   461    7   ORYSJ:AF-A0A0P0WGJ2-F1 OS04G0679050 PROTEIN;
1227:  b4a5-A  3.1  5.8   72  1072    7   ORYSJ:AF-Q8GZW3-F1 GHMP KINASES PUTATIVE ATP-BINDING PROTEIN, EXPRES
1228:  bvjx-A  3.1  6.6  104   168    6   ORYSJ:AF-A0A0P0UYL1-F1 OS01G0171701 PROTEIN;
1229:  b6a9-A  3.1 14.3   87   916    6   ORYSJ:AF-Q10NZ0-F1 NB-ARC DOMAIN CONTAINING PROTEIN, EXPRESSED;
1230:  b94x-A  3.1  8.7  126   236    6   ORYSJ:AF-Q7XMK3-F1 PROBABLE ASCORBATE-SPECIFIC TRANSMEMBRANE ELECTRO
1231:  b1rz-A  3.1 10.8   74   709    5   ORYSJ:AF-Q6K937-F1 OS02G0619600 PROTEIN;
1232:  chdy-A  3.1  4.7   64   152    6   ORYSJ:AF-C7J4D2-F1 OS06G0706400 PROTEIN;
1233:  btu7-A  3.1  4.9   96   117    5   ORYSJ:AF-Q0DMK9-F1 OS03G0804000 PROTEIN;
1234:  cd9q-A  3.1  9.1   64   452    9   ORYSJ:AF-A0A0P0V7Z3-F1 OS01G0740650 PROTEIN;
1235:  byav-A  3.1  9.6   69   115    4   ORYSJ:AF-A0A0P0XUW7-F1 OS10G0422583 PROTEIN;
1236:  bveh-A  3.1  4.1   64   113    5   ORYSJ:AF-Q6ET61-F1 OS02G0156300 PROTEIN;
1237:  cmwl-A  3.1 10.9  114   315    8   ORYSJ:AF-A0A0P0X8G2-F1 OS07G0607100 PROTEIN;
1238:  cjc0-A  3.1  2.9   89   112    7   ORYSJ:AF-Q5ZDM1-F1 OS01G0145800 PROTEIN;
1239:  cery-A  3.1  6.4   97   371    8   ORYSJ:AF-Q7XXA5-F1 OS04G0165200 PROTEIN;
1240:  b8o3-A  3.1  2.8   48    96    4   ORYSJ:AF-Q0J4F1-F1 OS08G0523600 PROTEIN;
1241:  bpwr-A  3.1  6.7   87   833    3   ORYSJ:AF-A0A0P0VN81-F1 OS02G0684150 PROTEIN;
1242:  btge-A  3.1  4.2   68   146    6   ORYSJ:AF-A0A0P0XGE6-F1 OS08G0418400 PROTEIN;
1243:  cb5s-A  3.1  4.5   79   883    3   ORYSJ:AF-A0A0P0Y714-F1 OS12G0148400 PROTEIN;
1244:  bu2y-A  3.1  4.6   86   829   12   ORYSJ:AF-A0A0P0YBJ3-F1 OS12G0549800 PROTEIN;
1245:  cjkz-A  3.1 13.6  102  1073   12   ORYSJ:AF-Q10LY8-F1 EXPRESSED PROTEIN;
1246:  ci1f-A  3.1  3.9   73   147    4   ORYSJ:AF-A0A0P0UXK1-F1 OS01G0111000 PROTEIN;
1247:  b0mm-A  3.1  4.5   71   452    6   ORYSJ:AF-A0A0P0W2X8-F1 OS03G0747200 PROTEIN;
1248:  bv4x-A  3.1 10.5   85   375    6   ORYSJ:AF-Q336W6-F1 EXPRESSED PROTEIN;
1249:  b4gp-A  3.1  8.7  160   356    5   ORYSJ:AF-Q0IU19-F1 OS11G0198200 PROTEIN;
1250:  brgq-A  3.0  5.0  100   211    8   ORYSJ:AF-B7EQF1-F1 OS02G0216300 PROTEIN;
1251:  ccc1-A  3.0  5.5   61   191   10   ORYSJ:AF-Q851N4-F1 E3 UBIQUITIN-PROTEIN LIGASE RNF170;
1252:  b5d0-A  3.0  4.4   95   365    9   ORYSJ:AF-Q5Z824-F1 OS06G0702800 PROTEIN;
1253:  ce1m-A  3.0 18.0  113   389    4   ORYSJ:AF-Q6H475-F1 OS02G0631000 PROTEIN;
1254:  ccqo-A  3.0  4.2   91   256    7   ORYSJ:AF-Q60DU3-F1 OS05G0168200 PROTEIN;
1255:  clxh-A  3.0 12.6   81   366    9   ORYSJ:AF-Q7XI41-F1 PROBABLE TREHALOSE-PHOSPHATE PHOSPHATASE 3;
1256:  b7h8-A  3.0  7.5   79   879    3   ORYSJ:AF-Q10T01-F1 EXPRESSED PROTEIN;
1257:  b7lj-A  3.0  7.6   96   232    4   ORYSJ:AF-Q6YUT2-F1 OS02G0119400 PROTEIN;
1258:  bzal-A  3.0 13.2  113  1155    4   ORYSJ:AF-Q7XKR9-F1 KINESIN-LIKE PROTEIN KIN-12A;
1259:  b2ck-A  3.0  4.7   82   399    4   ORYSJ:AF-Q5W796-F1 OS05G0357600 PROTEIN;
1260:  cclk-A  3.0  4.1   63    76    2   ORYSJ:AF-Q0ISA5-F1 OS11G0543800 PROTEIN;
1261:  cjwx-A  3.0  6.7   63   904   11   ORYSJ:AF-Q0IYT8-F1 OS10G0162400 PROTEIN;
1262:  ccsd-A  3.0  3.9   60   116    2   ORYSJ:AF-A0A0P0Y6A4-F1 OS12G0118550 PROTEIN;
1263:  cg5b-A  3.0  6.8   70   246    6   ORYSJ:AF-Q2RAL5-F1 EXPRESSED PROTEIN;
1264:  bunj-A  3.0  6.3   75   634    7   ORYSJ:AF-Q6K7U3-F1 OS02G0273700 PROTEIN;
1265:  bvjh-A  3.0  8.4  123   260    7   ORYSJ:AF-Q6AUF4-F1 OS05G0565100 PROTEIN;
1266:  b4iw-A  3.0  5.2   69   106   13   ORYSJ:AF-A0A0N7KH21-F1 OS03G0283850 PROTEIN;
1267:  cbu1-A  3.0  5.0  129   518   11   ORYSJ:AF-Q6YU84-F1 OS02G0102200 PROTEIN;
1268:  cb38-A  3.0 12.1   93   177    6   ORYSJ:AF-B9G9D2-F1 OS11G0144800 PROTEIN;
1269:  cfnl-A  3.0  4.9   83  1051    6   ORYSJ:AF-Q5ZD75-F1 OS01G0152800 PROTEIN;
1270:  b0fv-A  3.0  7.4  118   773    5   ORYSJ:AF-Q84SL6-F1 OS07G0568000 PROTEIN;
1271:  bqf4-A  3.0  6.0  108   194    5   ORYSJ:AF-Q7XC07-F1 OS10G0566900 PROTEIN;
1272:  b3yt-A  3.0  3.8   95   652    6   ORYSJ:AF-Q657L8-F1 PEPTIDYLPROLYL ISOMERASE;
1273:  bu46-A  3.0  8.8   85   974    9   ORYSJ:AF-A0A0P0WV73-F1 RING-TYPE E3 UBIQUITIN TRANSFERASE;
1274:  b5e8-A  3.0 17.6  106   492    5   ORYSJ:AF-Q10DR8-F1 ADENYLYL CYCLASE-ASSOCIATED PROTEIN;
1275:  bv2w-A  3.0  5.0   53   103    0   ORYSJ:AF-P0C467-F1 30S RIBOSOMAL PROTEIN S14, CHLOROPLASTIC;
1276:  b68n-A  3.0 10.5   85   364    6   ORYSJ:AF-Q10Q73-F1 EXPRESSED PROTEIN;
1277:  ch4u-A  3.0  4.9  108   599    8   ORYSJ:AF-Q6Z901-F1 OS02G0109800 PROTEIN;
1278:  br5d-A  3.0  5.0  104   369   12   ORYSJ:AF-Q10QN3-F1 1,4-DIHYDROXY-2-NAPHTHOATE PHYTYLTRANSFERASE FAMI
1279:  ch5z-A  3.0  8.2  101   132   12   ORYSJ:AF-Q6Z756-F1 ENDOPLASMIC RETICULUM TRANSMEMBRANE PROTEIN;
1280:  cfa1-A  3.0  4.3   51    88    6   ORYSJ:AF-A0A0P0VZN2-F1 OS03G0581650 PROTEIN;
1281:  b1op-A  3.0 10.0  109   430    4   ORYSJ:AF-Q5ZCD1-F1 OS01G0157200 PROTEIN;
1282:  bswb-A  3.0  4.7  122   571    6   ORYSJ:AF-Q6YU97-F1 OS02G0101000 PROTEIN;
1283:  b417-A  3.0  2.8   59   100    3   ORYSJ:AF-A0A0P0X374-F1 OS07G0196000 PROTEIN;
1284:  b763-A  3.0  4.2   65   303    9   ORYSJ:AF-A0A0P0V128-F1 OS01G0273200 PROTEIN;
1285:  b8jc-A  3.0  4.7   96   285    5   ORYSJ:AF-Q6AUA3-F1 OS05G0414501 PROTEIN;
1286:  cl11-A  3.0  8.1   91   142    8   ORYSJ:AF-A0A0P0V1A6-F1 OS01G0286550 PROTEIN;
1287:  bui9-A  3.0  9.1   80   948    8   ORYSJ:AF-A0A0P0XLY5-F1 GLUTAMATE RECEPTOR;
1288:  b2kt-A  3.0 14.3   79   311    9   ORYSJ:AF-Q6Z0G0-F1 GRPE PROTEIN HOMOLOG;
1289:  b53t-A  3.0  5.0   62   240    2   ORYSJ:AF-Q6AT70-F1 OS05G0417300 PROTEIN;
1290:  bv51-A  3.0 12.2   72   710    3   ORYSJ:AF-Q0ISQ7-F1 OS11G0480000 PROTEIN;
1291:  byff-A  3.0  7.9  131   981    4   ORYSJ:AF-Q53NI2-F1 PROBABLE NAD KINASE 2, CHLOROPLASTIC;
1292:  bwux-A  3.0 15.3   82   921    6   ORYSJ:AF-Q6ZD10-F1 ASPARTOKINASE;
1293:  b7kj-A  3.0  7.5   96   858    9   ORYSJ:AF-Q10RD6-F1 EXPRESSED PROTEIN;
1294:  bz04-A  3.0  9.1   75   113    7   ORYSJ:AF-Q5Z7T4-F1 COMPLEX I-B22;
1295:  cjiz-A  3.0 17.6   88   334   10   ORYSJ:AF-Q651M9-F1 OS09G0524800 PROTEIN;
1296:  bwpi-A  3.0  4.6  107   372    8   ORYSJ:AF-Q8LHG0-F1 OS01G0680900 PROTEIN;
1297:  bz8p-A  3.0 13.1  143   231    8   ORYSJ:AF-A0A0P0YBJ7-F1 OS12G0533800 PROTEIN;
1298:  bxtp-A  3.0 15.5   95  1122    6   ORYSJ:AF-Q8GVQ8-F1 OS07G0481300 PROTEIN;
1299:  clni-A  3.0  5.5  148   540    6   ORYSJ:AF-Q5W6R5-F1 OS05G0346100 PROTEIN;
1300:  bzn0-A  3.0 10.5   65   131    3   ORYSJ:AF-Q10MJ5-F1 CP12, PUTATIVE, EXPRESSED;
1301:  busk-A  3.0 14.2  116  1136    2   ORYSJ:AF-Q6ES34-F1 OS09G0413600 PROTEIN;
1302:  b4xw-A  3.0  6.3   67   127   15   ORYSJ:AF-A0A0P0VN16-F1 OS02G0671400 PROTEIN;
1303:  ccuj-A  3.0 11.0  139   344    7   ORYSJ:AF-Q84QA9-F1 OS03G0265300 PROTEIN;
1304:  b5e4-A  3.0  4.1  102   211    5   ORYSJ:AF-C7IXR9-F1 OS01G0812600 PROTEIN;
1305:  brlu-A  3.0  5.8   89   408    7   ORYSJ:AF-A0A0P0XDC6-F1 OS08G0235600 PROTEIN;
1306:  cbre-A  3.0  3.5   62    98   10   ORYSJ:AF-C7IXM3-F1 OS01G0146101 PROTEIN;
1307:  cbvv-A  3.0  4.9  140   477   14   ORYSJ:AF-Q67WP1-F1 OS06G0644700 PROTEIN;
1308:  ckaj-A  3.0  9.0  136   399    7   ORYSJ:AF-Q8H7P2-F1 EXPRESSED PROTEIN;
1309:  cjfr-A  3.0  6.0   59   838    7   ORYSJ:AF-Q5ZCG1-F1 KATANIN P80 WD40 REPEAT-CONTAINING SUBUNIT B1 HOM
1310:  b2dx-A  3.0  7.1  108   126   11   ORYSJ:AF-A0A0P0XQF2-F1 OS09G0528050 PROTEIN;
1311:  cbl2-A  3.0 11.4   75   249    9   ORYSJ:AF-Q7XI81-F1 OS07G0479100 PROTEIN;
1312:  b9mm-A  3.0  7.6   92   459    9   ORYSJ:AF-Q6EP89-F1 OS02G0676000 PROTEIN;
1313:  cap2-A  3.0  5.8   62   119    6   ORYSJ:AF-Q0IY84-F1 OS10G0352200 PROTEIN;
1314:  cieo-A  3.0 12.7  100  1326    5   ORYSJ:AF-Q10AL3-F1 OS03G0848700 PROTEIN;
1315:  b8if-A  3.0  6.4   81   663    7   ORYSJ:AF-Q5JK06-F1 OS01G0927000 PROTEIN;
1316:  cd4p-A  3.0 20.0   99   899    6   ORYSJ:AF-Q2QU88-F1 NB-ARC DOMAIN CONTAINING PROTEIN, EXPRESSED;
1317:  bss3-A  3.0  3.9   65   338    9   ORYSJ:AF-A0A0P0WDI4-F1 OS04G0564000 PROTEIN;
1318:  cdlg-A  3.0  3.4   55   287    7   ORYSJ:AF-A0A0N7KIK4-F1 OS04G0165000 PROTEIN;
1319:  ckxz-A  3.0 10.1   56   244   11   ORYSJ:AF-Q10DV4-F1 CYTOCHROME C OXIDASE ASSEMBLY PROTEIN CTAG, PUTAT
1320:  b52m-A  3.0  4.0   58   272   19   ORYSJ:AF-A0A0P0V642-F1 OS01G0658600 PROTEIN;
1321:  cjuq-A  3.0 11.3   91  1036    2   ORYSJ:AF-Q0D5Z7-F1 OS07G0521800 PROTEIN;
1322:  ceqw-A  3.0 10.7  143   663    5   ORYSJ:AF-B9FPG3-F1 OS05G0394200 PROTEIN;
1323:  b412-A  3.0  2.0   60   109    8   ORYSJ:AF-Q0DJX7-F1 OS05G0215500 PROTEIN;
1324:  bzr5-A  3.0  5.4  149   598   10   ORYSJ:AF-Q6ES92-F1 EXOCYST SUBUNIT EXO70 FAMILY PROTEIN;
1325:  cjsq-A  3.0  9.1  105   196    7   ORYSJ:AF-Q2QNJ8-F1 PREFOLDIN SUBUNIT 3;
1326:  ci36-A  3.0  6.1   61   119    5   ORYSJ:AF-A0A0N7KHQ0-F1 OS03G0641200 PROTEIN;
1327:  bteb-A  3.0  7.1  111   284    5   ORYSJ:AF-Q5N9N4-F1 S-ACYLTRANSFERASE;
1328:  bu8x-A  3.0  9.8  160   523    3   ORYSJ:AF-Q6EP45-F1 OS02G0580100 PROTEIN;
1329:  byv2-A  3.0  4.3   55    93    7   ORYSJ:AF-A0A0P0XVR1-F1 OS10G0481100 PROTEIN;
1330:  bs5v-A  3.0  4.2  116   142    8   ORYSJ:AF-Q655L9-F1 OS01G0100200 PROTEIN;
1331:  chkx-A  3.0  6.5   89   238    8   ORYSJ:AF-A0A0P0W3W7-F1 OS03G0784300 PROTEIN;
1332:  buyo-A  3.0  9.2  106   508    3   ORYSJ:AF-P0C364-F1 PHOTOSYSTEM II CP47 REACTION CENTER PROTEIN;
1333:  cjxm-A  3.0 13.4   70   169    7   ORYSJ:AF-Q7XXS0-F1 ATP SYNTHASE SUBUNIT D, MITOCHONDRIAL;
1334:  cbyl-A  3.0  9.7   87   948    6   ORYSJ:AF-Q2QRN7-F1 PROBABLE KINASE CHARK;
1335:  b469-A  3.0  8.1   83   302    2   ORYSJ:AF-A0A0P0VI21-F1 OS02G0307166 PROTEIN;
1336:  b6l8-A  3.0  4.2   49   138    6   ORYSJ:AF-A0A0P0UZF1-F1 OS01G0201500 PROTEIN;
1337:  cjg7-A  3.0 12.5   72   613    6   ORYSJ:AF-Q10AH7-F1 AFG1-LIKE ATPASE FAMILY PROTEIN, PUTATIVE, EXPRES
1338:  ckwg-A  3.0  5.0   62   218    5   ORYSJ:AF-A0A0P0X8N3-F1 OS07G0597100 PROTEIN;
1339:  b1a3-A  3.0 11.2  102   710    6   ORYSJ:AF-Q67WV5-F1 OS06G0643000 PROTEIN;
1340:  cey0-A  3.0  4.2   52   133    8   ORYSJ:AF-A0A0P0VEK4-F1 OS02G0131850 PROTEIN;
1341:  b2vr-A  3.0  4.6   83   210    7   ORYSJ:AF-Q9FUW4-F1 COLD ACCLIMATION PROTEIN COR413-PM1, PUTATIVE, EX
1342:  cegn-A  3.0 10.2   71  1008   10   ORYSJ:AF-Q94LU7-F1 CHLOROPLAST OUTER MEMBRANE PROTEIN, PUTATIVE, EXP
1343:  brj7-A  3.0 19.7  107   421    5   ORYSJ:AF-A0A0P0V2B4-F1 OS01G0348150 PROTEIN;
1344:  cdk4-A  3.0  7.9   65   131    3   ORYSJ:AF-Q8GS72-F1 OS07G0640100 PROTEIN;
1345:  b1cq-A  3.0  8.4  147   854    4   ORYSJ:AF-Q2QMH2-F1 PROTEIN ROOT HAIR DEFECTIVE 3 HOMOLOG 1;
1346:  cjo9-A  3.0  4.0   62   187    8   ORYSJ:AF-Q0JLN9-F1 OS01G0585300 PROTEIN;
1347:  cdxx-A  3.0 11.8   91   365   13   ORYSJ:AF-A0A0P0WEH6-F1 OS04G0607150 PROTEIN;
1348:  bsx6-A  3.0  5.6   92   706   10   ORYSJ:AF-Q2R1A3-F1 EXPRESSED PROTEIN;
1349:  btj6-A  3.0  6.7   80   151    6   ORYSJ:AF-Q69XE6-F1 OS06G0591500 PROTEIN;
1350:  b4hj-A  3.0  7.9  103   115    6   ORYSJ:AF-Q7F1S0-F1 OS07G0167300 PROTEIN;
1351:  cemc-A  3.0  5.3   63   174    8   ORYSJ:AF-Q69TA3-F1 OS09G0297800 PROTEIN;
1352:  cj4z-A  3.0  8.4   73    86   10   ORYSJ:AF-A0A0P0X7T7-F1 OS07G0573900 PROTEIN;
1353:  byj8-A  3.0  3.5   49    53    2   ORYSJ:AF-A0A0P0WB05-F1 OS04G0460350 PROTEIN;
1354:  cab7-A  3.0  6.5  115   236    9   ORYSJ:AF-Q0INW6-F1 OS12G0283800 PROTEIN;
1355:  ckxb-A  3.0  7.7   64    89    3   ORYSJ:AF-Q0DYG3-F1 OS02G0695700 PROTEIN;
1356:  cl0w-A  3.0  9.4  118   788    8   ORYSJ:AF-Q6Z371-F1 OS07G0200000 PROTEIN;
1357:  b1pf-A  3.0  9.1  121  1892    4   ORYSJ:AF-B9FUF9-F1 KINESIN-LIKE PROTEIN KIN-12E;
1358:  cmi6-A  3.0  4.1   58   994    9   ORYSJ:AF-Q2R1H2-F1 NB-ARC DOMAIN CONTAINING PROTEIN, EXPRESSED;
1359:  capb-A  3.0  4.6   73   177    8   ORYSJ:AF-Q7XKD7-F1 OS04G0680200 PROTEIN;
1360:  bw6u-A  3.0  3.3   58   192    9   ORYSJ:AF-Q6Z1E0-F1 OS08G0184300 PROTEIN;
1361:  b9oe-A  3.0  2.9   54   176    9   ORYSJ:AF-Q7XM27-F1 MEDIATOR OF RNA POLYMERASE II TRANSCRIPTION SUBUN
1362:  b4x2-A  3.0  8.3   87   514   11   ORYSJ:AF-A0A0N7KFI7-F1 OS02G0568700 PROTEIN;
1363:  bzk3-A  3.0  6.4   63   108    8   ORYSJ:AF-Q6YXU0-F1 OS08G0113900 PROTEIN;
1364:  ckmg-A  3.0 12.4  111   270    5   ORYSJ:AF-Q9FVY6-F1 OS10G0503600 PROTEIN;
1365:  byc9-A  3.0  9.5   76   576   12   ORYSJ:AF-Q0J0M8-F1 3-HYDROXY-3-METHYLGLUTARYL COENZYME A REDUCTASE;
1366:  ciiq-A  3.0  5.4   98   295    5   ORYSJ:AF-A0A0P0V6P5-F1 OS01G0684800 PROTEIN;
1367:  cfb3-A  3.0  3.7  102   230    8   ORYSJ:AF-Q2R1D5-F1 PUTATIVE 14-3-3-LIKE PROTEIN GF14-H;
1368:  b0o0-A  3.0 12.9  127   658    5   ORYSJ:AF-A0A0P0VFC3-F1 OS02G0160250 PROTEIN;
1369:  cbsu-A  3.0  5.2  133   448    6   ORYSJ:AF-Q6Z336-F1 OS02G0727100 PROTEIN;
1370:  b8qg-A  3.0 12.7   81  1290   11   ORYSJ:AF-Q0IRT6-F1 OS11G0598500 PROTEIN;
1371:  cih9-A  3.0  6.1   79   638    8   ORYSJ:AF-Q6YVJ0-F1 9-CIS-EPOXYCAROTENOID DIOXYGENASE NCED1, CHLOROPL
1372:  by72-A  3.0  6.1   81   518    7   ORYSJ:AF-Q10SE0-F1 CBS DOMAIN-CONTAINING PROTEIN, PUTATIVE, EXPRESSE
1373:  bsn0-A  3.0 16.5   83   468    7   ORYSJ:AF-Q654T3-F1 OS06G0524900 PROTEIN;
1374:  ci2k-A  3.0  5.5  129   253    4   ORYSJ:AF-Q84NK4-F1 OS08G0419300 PROTEIN;
1375:  b7wr-A  3.0  5.7   88   152   11   ORYSJ:AF-Q2R3W9-F1 HVA22-LIKE PROTEIN;
1376:  bsbw-A  3.0  4.8   83   897    8   ORYSJ:AF-A0A0P0X610-F1 OS07G0455100 PROTEIN;
1377:  bv1h-A  3.0  3.5   54   117    9   ORYSJ:AF-Q0J9G4-F1 OS04G0653700 PROTEIN;
1378:  bstw-A  3.0  5.4  110   512    8   ORYSJ:AF-Q8LHX2-F1 OS07G0121000 PROTEIN;
1379:  ceac-A  3.0 13.0   84   492    2   ORYSJ:AF-Q7XEZ8-F1 F-BOX PROTEIN INTERACTION DOMAIN CONTAINING PROTE
1380:  bpsa-A  3.0  4.4   94   119   13   ORYSJ:AF-Q10I13-F1 OS03G0568500 PROTEIN;
1381:  cdjc-A  3.0 12.9   83   494    8   ORYSJ:AF-Q7XHY6-F1 OS07G0642800 PROTEIN;
1382:  bu2n-A  3.0 13.1   87   419    5   ORYSJ:AF-B9EV33-F1 OS01G0263500 PROTEIN;
1383:  cmr0-A  3.0  4.6   83   106    5   ORYSJ:AF-A0A0P0WYG8-F1 OS06G0567666 PROTEIN;
1384:  bwjm-A  3.0 15.0  100  1524    9   ORYSJ:AF-Q2QQV7-F1 NB-ARC DOMAIN CONTAINING PROTEIN;
1385:  cguu-A  3.0  4.9  118   198   16   ORYSJ:AF-A0A0P0XDG7-F1 OS08G0234900 PROTEIN;
1386:  bq2y-A  3.0  5.8   76   397    5   ORYSJ:AF-Q7EXY7-F1 NON-STRUCTURAL MAINTENANCE OF CHROMOSOMES ELEMENT
1387:  b54a-A  3.0  7.0   98   689    3   ORYSJ:AF-A0A0P0W5W4-F1 OS04G0101800 PROTEIN;
1388:  b5hz-A  3.0  5.6   74   102    7   ORYSJ:AF-A0A0P0WIE0-F1 OS05G0159300 PROTEIN;
1389:  cate-A  3.0  4.2   94   636    7   ORYSJ:AF-Q53RH0-F1 PROBABLE ETHYLENE RESPONSE SENSOR 1;
1390:  cjot-A  3.0  9.3  112   217    8   ORYSJ:AF-Q651B8-F1 OS09G0542600 PROTEIN;
1391:  b79z-A  3.0 15.7   85   367    9   ORYSJ:AF-Q0JL44-F1 PROTEIN SGT1 HOMOLOG;
1392:  bw9a-A  3.0  5.7   67   136    3   ORYSJ:AF-Q0E0V0-F1 OS02G0520500 PROTEIN;
1393:  cbmf-A  3.0  5.1   89  1619   10   ORYSJ:AF-A0A0P0V1T8-F1 OS01G0327600 PROTEIN;
1394:  btvl-A  3.0  3.6   64   106    9   ORYSJ:AF-Q2QNG6-F1 MEMBRANE MAGNESIUM TRANSPORTER;
1395:  b87y-A  2.9  4.2  117   261    8   ORYSJ:AF-Q109N4-F1 EXPRESSED PROTEIN;
1396:  bz44-A  2.9  4.3   63   317   10   ORYSJ:AF-A0A0P0VZG5-F1 OS03G0422900 PROTEIN;
1397:  b3fg-A  2.9  5.4   80   280    6   ORYSJ:AF-Q8RV01-F1 OS01G0821600 PROTEIN;
1398:  b7xt-A  2.9 14.7   71   389    7   ORYSJ:AF-Q6Z8N1-F1 OS08G0513300 PROTEIN;
1399:  brfo-A  2.9  8.4   96   610    5   ORYSJ:AF-Q10PE0-F1 MICROTUBULE ASSOCIATED PROTEIN FAMILY PROTEIN, PU
1400:  btdi-A  2.9  4.8  123   395   11   ORYSJ:AF-Q0ITF5-F1 OS11G0244600 PROTEIN;
1401:  cfdj-A  2.9 14.9   87  1133    8   ORYSJ:AF-Q0J7U6-F1 PROTEIN TOPLESS-RELATED PROTEIN 2;
1402:  cl5p-A  2.9 20.1   80   714    6   ORYSJ:AF-B7EPT4-F1 OS04G0584500 PROTEIN;
1403:  b2k7-A  2.9  9.3   69   166    3   ORYSJ:AF-A0A0P0W723-F1 OS04G0184000 PROTEIN;
1404:  b0jl-A  2.9  5.4   82   479    6   ORYSJ:AF-Q7XSB6-F1 OS04G0492900 PROTEIN;
1405:  b24w-A  2.9  4.6   70    82    3   ORYSJ:AF-A0A0P0V3Q0-F1 OS01G0542100 PROTEIN;
1406:  cju3-A  2.9  7.0  125   244    3   ORYSJ:AF-Q6AT61-F1 MEMBRIN;
1407:  caaz-A  2.9 23.1   67   257    3   ORYSJ:AF-Q6I5I7-F1 OS05G0467300 PROTEIN;
1408:  bynm-A  2.9 10.8  109   582    9   ORYSJ:AF-A0A0P0WLF6-F1 PECTINESTERASE;
1409:  bq6k-A  2.9  9.2   92   268    4   ORYSJ:AF-Q6Z1Z4-F1 OS08G0100800 PROTEIN;
1410:  cbzg-A  2.9  6.2   78   156    9   ORYSJ:AF-A0A0P0WMN4-F1 OS05G0418100 PROTEIN;
1411:  bwsj-A  2.9  2.5   40   167    8   ORYSJ:AF-Q6YTW5-F1 OS07G0609800 PROTEIN;
1412:  cdo5-A  2.9  9.5   81   348    5   ORYSJ:AF-Q0DCP4-F1 OS06G0304500 PROTEIN;
1413:  b8yj-A  2.9  7.1  115   482    8   ORYSJ:AF-Q6Z5C5-F1 OS08G0496000 PROTEIN;
1414:  cmkh-A  2.9  6.1   91   787    8   ORYSJ:AF-Q5SMW7-F1 OS06G0185800 PROTEIN;
1415:  ca6f-A  2.9  8.2  108   311    9   ORYSJ:AF-Q5N9X0-F1 OS01G0842900 PROTEIN;
1416:  ca1s-A  2.9  5.9   80   512    8   ORYSJ:AF-Q0DH37-F1 OS05G0494000 PROTEIN;
1417:  b2y3-A  2.9  5.6   55    86    9   ORYSJ:AF-A0A0P0VHM2-F1 OS02G0281101 PROTEIN;
1418:  cilb-A  2.9 15.0   94   230    7   ORYSJ:AF-Q7Y1J0-F1 PRA1 FAMILY PROTEIN;
1419:  clet-A  2.9  2.9   54    90    6   ORYSJ:AF-Q0DQW9-F1 OS03G0439800 PROTEIN;
1420:  cdwx-A  2.9  7.9  110   660   13   ORYSJ:AF-A0A0P0VZP7-F1 OS03G0431800 PROTEIN;
1421:  buk8-A  2.9  7.0   94   537    6   ORYSJ:AF-Q6Z6S1-F1 APOPTOSIS INHIBITOR 5-LIKE PROTEIN API5;
1422:  bwa5-A  2.9  5.0   64    77    9   ORYSJ:AF-A0A0P0WJM7-F1 OS05G0242200 PROTEIN;
1423:  cmj5-A  2.9 18.4   92   683    5   ORYSJ:AF-Q69WH7-F1 OS06G0332400 PROTEIN;
1424:  bt19-A  2.9  7.4   73   197   12   ORYSJ:AF-Q5ZBN6-F1 OS01G0606900 PROTEIN;
1425:  ccqz-A  2.9  6.2  123   951    6   ORYSJ:AF-Q65XC8-F1 OS05G0528000 PROTEIN;
1426:  bxlu-A  2.9  6.2   95   173   11   ORYSJ:AF-Q8W0C7-F1 OS01G0722600 PROTEIN;
1427:  b2dj-A  2.9  9.0  109   714    6   ORYSJ:AF-Q10NJ0-F1 OS03G0268200 PROTEIN;
1428:  cbox-A  2.9  7.5   62   161    5   ORYSJ:AF-Q10PX4-F1 EXPRESSED PROTEIN;
1429:  b90h-A  2.9 17.0   89   205   12   ORYSJ:AF-Q8HCQ7-F1 NADH-UBIQUINONE OXIDOREDUCTASE CHAIN 6;
1430:  cgea-A  2.9  3.2   64   232    5   ORYSJ:AF-A0A0P0WHF4-F1 OS05G0122650 PROTEIN;
1431:  b86f-A  2.9  5.5   77   279    6   ORYSJ:AF-Q2QZU3-F1 EXPRESSED PROTEIN;
1432:  cavq-A  2.9  9.5  109   234    5   ORYSJ:AF-B7F8T1-F1 OS05G0100100 PROTEIN;
1433:  cmmt-A  2.9 11.7  133  1364   10   ORYSJ:AF-Q6ZCX3-F1 FORMIN-LIKE PROTEIN 6;
1434:  ca36-A  2.9  4.2   56    97    7   ORYSJ:AF-A0A0P0XHB4-F1 OS08G0488950 PROTEIN;
1435:  ciks-A  2.9  5.8  110   304    5   ORYSJ:AF-Q5N9J9-F1 PROBABLE PHYTOL KINASE 2, CHLOROPLASTIC;
1436:  cevf-A  2.9  6.7   84   161    1   ORYSJ:AF-A0A0N7KNM5-F1 OS07G0549300 PROTEIN;
1437:  citw-A  2.9  8.8  100   387    7   ORYSJ:AF-Q94J37-F1 OS01G0747600 PROTEIN;
1438:  buvz-A  2.9 12.9   83   367    4   ORYSJ:AF-Q339M7-F1 EXPRESSED PROTEIN;
1439:  ca3y-A  2.9 10.9   79   132    3   ORYSJ:AF-Q69Y22-F1 OS06G0214201 PROTEIN;
1440:  brjc-A  2.9  8.0  101   599    6   ORYSJ:AF-Q5N719-F1 OS01G0906600 PROTEIN;
1441:  b4l8-A  2.9  8.9  139   354   11   ORYSJ:AF-Q6ETC8-F1 OS02G0106800 PROTEIN;
1442:  b4mr-A  2.9 11.6   66   101    2   ORYSJ:AF-A0A0P0XVB2-F1 OS10G0453950 PROTEIN;
1443:  caui-A  2.9  3.1   53    78    2   ORYSJ:AF-A0A0P0VTC3-F1 OS03G0162350 PROTEIN;
1444:  buoz-A  2.9  5.0   93   356   10   ORYSJ:AF-A0A0N7KT82-F1 OS11G0619601 PROTEIN;
1445:  bp63-A  2.9  3.1   56    71   13   ORYSJ:AF-A0A0P0VS99-F1 OS03G0118425 PROTEIN;
1446:  b17t-A  2.9  6.7  138   895    7   ORYSJ:AF-Q0JCJ0-F1 OS04G0466700 PROTEIN;
1447:  b5fb-A  2.9  3.3   55   232    2   ORYSJ:AF-Q6Z584-F1 OS08G0257100 PROTEIN;
1448:  b3p0-A  2.9  5.9   55    72    9   ORYSJ:AF-Q75M31-F1 OS05G0103300 PROTEIN;
1449:  bzyh-A  2.9  3.9   49   205    8   ORYSJ:AF-Q8GTK7-F1 OS07G0495200 PROTEIN;
1450:  cawp-A  2.9 12.6   90  1359   10   ORYSJ:AF-Q0IQN5-F1 REGULATORY-ASSOCIATED PROTEIN OF TOR 2;
1451:  b6df-A  2.9  9.5  117   600    9   ORYSJ:AF-Q2R4X0-F1 OS11G0458500 PROTEIN;
1452:  cjto-A  2.9  3.8   76   208    8   ORYSJ:AF-Q0E4S1-F1 OS02G0103300 PROTEIN;
1453:  ckv6-A  2.9  7.3  109   538    6   ORYSJ:AF-Q5I396-F1 DIACYLGLYCEROL O-ACYLTRANSFERASE 1-1;
1454:  b6zn-A  2.9  4.3  117   839   11   ORYSJ:AF-Q94HC1-F1 OS10G0390100 PROTEIN;
1455:  bxsj-A  2.9 14.4   86   986    8   ORYSJ:AF-A0A0N7KPC3-F1 OS08G0170700 PROTEIN;
1456:  bq6q-A  2.9  5.5   81   719    6   ORYSJ:AF-Q0J946-F1 OSJNBB0004A17.12 PROTEIN;
1457:  bx9o-A  2.9  9.7   99   556    5   ORYSJ:AF-Q7XN15-F1 POLY(A) POLYMERASE;
1458:  cdc3-A  2.9  3.6   78   374    5   ORYSJ:AF-A0A0P0X3W4-F1 OS07G0211200 PROTEIN;
1459:  bssk-A  2.9 11.3  153   318    6   ORYSJ:AF-Q8RYY4-F1 OS01G0875000 PROTEIN;
1460:  cga2-A  2.9  5.0  124   654    8   ORYSJ:AF-A0A0P0VSZ2-F1 OS03G0144000 PROTEIN;
1461:  ca8a-A  2.9  4.1   59    83    8   ORYSJ:AF-A0A0P0WQN2-F1 OS05G0556650 PROTEIN;
1462:  bqvn-A  2.9  7.1   71   324    7   ORYSJ:AF-Q60ER3-F1 OS05G0393400 PROTEIN;
1463:  ceuo-A  2.9 12.1  106   303    8   ORYSJ:AF-A0A0N7KSG9-F1 OS11G0159900 PROTEIN;
1464:  b82b-A  2.9  4.9   84   117   10   ORYSJ:AF-A0A0P0WSC1-F1 OS06G0147250 PROTEIN;
1465:  btkz-A  2.9  7.4   91   629    9   ORYSJ:AF-A0A0N7KIB8-F1 OS03G0828600 PROTEIN;
1466:  bwg4-A  2.9  5.8  138   315    9   ORYSJ:AF-Q0J8M0-F1 OS08G0104800 PROTEIN;
1467:  cejw-A  2.9  9.1   93   440    8   ORYSJ:AF-Q94J16-F1 HEAT STRESS TRANSCRIPTION FACTOR A-4B;
1468:  bv4b-A  2.9  3.0   51    54    2   ORYSJ:AF-A0A0P0VAV8-F1 OS01G0863100 PROTEIN;
1469:  clyj-A  2.9  9.3   77   193    6   ORYSJ:AF-A0A0N7KSJ9-F1 OS11G0194100 PROTEIN;
1470:  b3om-A  2.9 10.4   79   757    5   ORYSJ:AF-A0A0P0XB69-F1 OS08G0126000 PROTEIN;
1471:  byhn-A  2.9  7.1  115   774   10   ORYSJ:AF-Q69QX2-F1 OS08G0296900 PROTEIN;
1472:  cf33-A  2.9 10.3   97   259    6   ORYSJ:AF-A0A0P0Y320-F1 OS11G0527900 PROTEIN;
1473:  b7ni-A  2.9  4.0   58   718    5   ORYSJ:AF-Q6Z6R6-F1 OS02G0313700 PROTEIN;
1474:  bv2j-A  2.9  5.5   65   262   11   ORYSJ:AF-Q5N9K2-F1 EIP1;
1475:  ciwq-A  2.9  9.8   64   235    9   ORYSJ:AF-A0A0P0X3E8-F1 OS07G0190150 PROTEIN;
1476:  b5tx-A  2.9 10.8   54    94    9   ORYSJ:AF-A0A0P0XLQ0-F1 OS09G0411400 PROTEIN;
1477:  b9ou-A  2.9  5.4  103   437    6   ORYSJ:AF-A0A0P0W280-F1 OS03G0698350 PROTEIN;
1478:  b4w4-A  2.9  5.2   98   247    9   ORYSJ:AF-A0A0N7KNF8-F1 OS07G0482850 PROTEIN;
1479:  bvrb-A  2.9  7.5   97   258    7   ORYSJ:AF-A0A0P0WR57-F1 OS05G0573900 PROTEIN;
1480:  ch6i-A  2.9  3.7   84   128    1   ORYSJ:AF-A0A0P0W907-F1 OS04G0349650 PROTEIN;
1481:  byi9-A  2.9 16.2   92   954    3   ORYSJ:AF-Q651T2-F1 OS06G0158300 PROTEIN;
1482:  cmee-A  2.9  7.2   92   213    3   ORYSJ:AF-Q6ZI01-F1 OS02G0719700 PROTEIN;
1483:  cf9t-A  2.9 12.8   80   253    3   ORYSJ:AF-Q8S2K0-F1 RETICULON-LIKE PROTEIN;
1484:  b23t-A  2.9  7.5  148   371    6   ORYSJ:AF-Q94D47-F1 GLYCEROPHOSPHOCHOLINE ACYLTRANSFERASE 1;
1485:  cabf-A  2.9  7.7  135   198    7   ORYSJ:AF-Q9FTW8-F1 OS01G0620200 PROTEIN;
1486:  cefs-A  2.9  6.1   98   228    5   ORYSJ:AF-Q2QTT7-F1 OS12G0283400 PROTEIN;
1487:  b6sf-A  2.9 10.1  107   612    4   ORYSJ:AF-Q10PH9-F1 IBR DOMAIN CONTAINING PROTEIN, EXPRESSED;
1488:  bqqq-A  2.9 11.0  108   203    6   ORYSJ:AF-Q10ML6-F1 OS03G0304200 PROTEIN;
1489:  cfmq-A  2.9  8.5   72   178    0   ORYSJ:AF-A0A0P0XCM8-F1 OS08G0197025 PROTEIN;
1490:  cjgd-A  2.9 13.1   83   135    7   ORYSJ:AF-Q338C8-F1 EXPRESSED PROTEIN;
1491:  b7ng-A  2.9 12.7  117   747    6   ORYSJ:AF-Q6H4L9-F1 POTASSIUM TRANSPORTER 20;
1492:  bsvs-A  2.9  5.4   79   938    4   ORYSJ:AF-Q2QV19-F1 NB-ARC DOMAIN CONTAINING PROTEIN, EXPRESSED;
1493:  cfc6-A  2.9  7.1   70   138    4   ORYSJ:AF-Q9LDB3-F1 OS01G0264500 PROTEIN;
1494:  b66d-A  2.9  4.6  121   704    9   ORYSJ:AF-A0A0P0Y9B3-F1 OS12G0408000 PROTEIN;
1495:  b621-A  2.9  5.5  127   208   13   ORYSJ:AF-A0A0P0X6X2-F1 OS07G0532300 PROTEIN;
1496:  cdgb-A  2.9  8.8  124   640    7   ORYSJ:AF-Q5TKI6-F1 OS05G0430300 PROTEIN;
1497:  br8b-A  2.9  4.7   59   118    0   ORYSJ:AF-A0A0P0Y2N3-F1 OS11G0477000 PROTEIN;
1498:  b8xo-A  2.9 19.7   57   115    4   ORYSJ:AF-Q6YUV3-F1 MEDIATOR OF RNA POLYMERASE II TRANSCRIPTION SUBUN
1499:  cb1c-A  2.9  7.9   73   728    4   ORYSJ:AF-Q5Z800-F1 OS06G0712400 PROTEIN;
1500:  cbqp-A  2.9  7.5   59   291    8   ORYSJ:AF-Q60DW1-F1 OS05G0419500 PROTEIN;
1501:  b2eo-A  2.9  8.0   72   607    3   ORYSJ:AF-Q10QF7-F1 EXPRESSED PROTEIN;
1502:  byke-A  2.9  3.5   49   132    6   ORYSJ:AF-A0A0P0XET8-F1 OS08G0307540 PROTEIN;
1503:  cg2l-A  2.9  5.4   66   218   12   ORYSJ:AF-Q6ZFN1-F1 OS02G0725500 PROTEIN;
1504:  bx7s-A  2.9  6.0   78   361    4   ORYSJ:AF-Q6Z9Z3-F1 OS08G0244100 PROTEIN;
1505:  cl8o-A  2.9  3.9   59   161    7   ORYSJ:AF-B9FGY2-F1 OS05G0138766 PROTEIN;
1506:  cit3-A  2.9 11.1  103   287   10   ORYSJ:AF-Q0D437-F1 RING-TYPE E3 UBIQUITIN TRANSFERASE;
1507:  bv6y-A  2.9  6.7   62   136    5   ORYSJ:AF-A0A0P0WEN2-F1 OS04G0609400 PROTEIN;
1508:  bv96-A  2.9 12.7  104   268   11   ORYSJ:AF-B9GBN8-F1 OS12G0127900 PROTEIN;
1509:  brb0-A  2.9  2.6   49   116    4   ORYSJ:AF-Q337K2-F1 OS10G0479600 PROTEIN;
1510:  cc50-A  2.9  6.2  132   463    5   ORYSJ:AF-Q0DJ87-F1 OS05G0316000 PROTEIN;
1511:  bzaw-A  2.9 10.4  103   226    3   ORYSJ:AF-Q2QWK2-F1 OS12G0192900 PROTEIN;
1512:  b79v-A  2.9  6.8   76   203    7   ORYSJ:AF-Q6H7Q4-F1 OS02G0195150 PROTEIN;
1513:  b54h-A  2.9  4.2  123   441    5   ORYSJ:AF-Q10SN3-F1 COP9 SIGNALOSOME COMPLEX SUBUNIT 1, PUTATIVE, EXP
1514:  cai0-A  2.9  5.5   82   915    6   ORYSJ:AF-Q84YX3-F1 OS08G0293300 PROTEIN;
1515:  b3u8-A  2.9  7.1   53   262   11   ORYSJ:AF-A0A0P0VP86-F1 OS02G0729801 PROTEIN;
1516:  bqju-A  2.9  4.5   57    79    7   ORYSJ:AF-Q6ZHF6-F1 OS02G0772200 PROTEIN;
1517:  cgzv-A  2.9  4.0   86   206   10   ORYSJ:AF-A0A0P0W4L2-F1 OS03G0778400 PROTEIN;
1518:  b09f-A  2.9  6.3   58    83    9   ORYSJ:AF-A0A0P0X7F1-F1 OS07G0537250 PROTEIN;
1519:  b5z3-A  2.9  3.7   67   113    4   ORYSJ:AF-Q2QUZ8-F1 EXPRESSED PROTEIN;
1520:  bx2i-A  2.9  6.9   59   748    8   ORYSJ:AF-A0A0P0XD22-F1 OS08G0198750 PROTEIN;
1521:  cjo2-A  2.9  7.3   92  1101    8   ORYSJ:AF-Q5N8F0-F1 OS01G0706400 PROTEIN;
1522:  btb7-A  2.9  4.2  100   136    7   ORYSJ:AF-A0A0P0WJ27-F1 OS05G0202200 PROTEIN;
1523:  b13f-A  2.9  7.3   71   158    6   ORYSJ:AF-A0A0P0WVZ2-F1 OS06G0325800 PROTEIN;
1524:  cbhd-A  2.9  4.4   58    86    9   ORYSJ:AF-A0A0P0WST2-F1 OS06G0169800 PROTEIN;
1525:  ckg7-A  2.9 10.9   80   579    9   ORYSJ:AF-Q2QMA1-F1 OS12G0612300 PROTEIN;
1526:  cd45-A  2.9  5.6   77   484    6   ORYSJ:AF-Q6AUV3-F1 OS03G0430000 PROTEIN;
1527:  cknx-A  2.9 12.2  103   348    5   ORYSJ:AF-Q8LIJ9-F1 OS07G0508300 PROTEIN;
1528:  bscq-A  2.9 21.1  112   647    4   ORYSJ:AF-A0A0P0Y4X9-F1 OS11G0629550 PROTEIN;
1529:  brbx-A  2.9  7.8   60    74    3   ORYSJ:AF-A0A0P0WAC8-F1 OS04G0413401 PROTEIN;
1530:  cfes-A  2.9  4.6   95   771    5   ORYSJ:AF-Q5QNE1-F1 OS01G0218700 PROTEIN;
1531:  ce8m-A  2.9  7.4   84    99    7   ORYSJ:AF-C7IZJ1-F1 OS03G0821250 PROTEIN;
1532:  ccf9-A  2.9  7.9  136  1111    7   ORYSJ:AF-A3B8V4-F1 OS06G0173000 PROTEIN;
1533:  b1wg-A  2.9  8.1   82   113    5   ORYSJ:AF-Q67IV0-F1 OS06G0631550 PROTEIN;
1534:  b5yb-A  2.9  4.8   83   204    7   ORYSJ:AF-A0A0N7KN71-F1 OS07G0244800 PROTEIN;
1535:  bu6s-A  2.9  3.1   47   146    2   ORYSJ:AF-A0A0P0V3Y3-F1 OS01G0552050 PROTEIN;
1536:  bwos-A  2.9  8.9   95   205    3   ORYSJ:AF-Q6H6J7-F1 OS02G0226000 PROTEIN;
1537:  cl0q-A  2.9  8.8  102   246    6   ORYSJ:AF-Q2QQ65-F1 OS12G0505366 PROTEIN;
1538:  cbqq-A  2.9  2.5   54    72    9   ORYSJ:AF-A0A0P0WK81-F1 OS05G0297850 PROTEIN;
1539:  cgom-A  2.9  7.1  120   641    8   ORYSJ:AF-A0A0P0W0P4-F1 OS03G0593200 PROTEIN;
1540:  cb6n-A  2.9  4.7   91   129   10   ORYSJ:AF-Q2RAN3-F1 OS11G0144700 PROTEIN;
1541:  bzca-A  2.9  6.9   94   430    4   ORYSJ:AF-Q0DQ47-F1 OS03G0637900 PROTEIN;
1542:  b7tn-A  2.9 10.8   78   478    4   ORYSJ:AF-Q5VRZ9-F1 OS06G0111700 PROTEIN;
1543:  btx1-A  2.9  6.8  101   883    6   ORYSJ:AF-Q8LNU2-F1 HYDROXYPROLINE-RICH GLYCOPROTEIN FAMILY PROTEIN,
1544:  ccxc-A  2.9  4.4  107   246   15   ORYSJ:AF-A0A0P0XXZ4-F1 OS10G0575800 PROTEIN;
1545:  cdvd-A  2.8 17.3  100  1373    5   ORYSJ:AF-A0A0P0VEC8-F1 OS02G0137900 PROTEIN;
1546:  b6h8-A  2.8  5.1   94   222   10   ORYSJ:AF-A0A0P0X8R0-F1 OS07G0598600 PROTEIN;
1547:  b27u-A  2.8  3.6   73   211    5   ORYSJ:AF-A0A0P0XBN8-F1 OS08G0143150 PROTEIN;
1548:  ciyf-A  2.8  5.0  145   510    3   ORYSJ:AF-A0A0P0VY91-F1 OS03G0348200 PROTEIN;
1549:  clls-A  2.8  4.6  134   541   11   ORYSJ:AF-Q2QN30-F1 METAL TRANSPORTER NRAMP6;
1550:  cbww-A  2.8  5.7  127   314    9   ORYSJ:AF-Q75GC8-F1 OS03G0419600 PROTEIN;
1551:  cbf2-A  2.8  8.4   95   590   15   ORYSJ:AF-Q5VPM1-F1 OS06G0581000 PROTEIN;
1552:  bxz9-A  2.8 14.6  151   346    7   ORYSJ:AF-A0A0P0XPZ0-F1 OS09G0548600 PROTEIN;
1553:  cbp0-A  2.8  4.2   95   632    7   ORYSJ:AF-Q10KX6-F1 PEPTIDYLPROLYL ISOMERASE;
1554:  cdhv-A  2.8 11.7  115   646    5   ORYSJ:AF-A0A0N7KCU3-F1 OS01G0310500 PROTEIN;
1555:  bz6o-A  2.8  8.0  105   378    8   ORYSJ:AF-Q75GL1-F1 EXPRESSED PROTEIN;
1556:  b3f2-A  2.8 12.6   77   159    3   ORYSJ:AF-Q10S37-F1 COMPLEX 1 PROTEIN CONTAINING PROTEIN, EXPRESSED;
1557:  cne0-A  2.8  8.1  104   460   10   ORYSJ:AF-Q84T58-F1 OS03G0853600 PROTEIN;
1558:  byro-A  2.8  6.6  129   565    3   ORYSJ:AF-Q6YTR3-F1 OS08G0332700 PROTEIN;
1559:  bu0o-A  2.8  5.0   63   123    0   ORYSJ:AF-A0A0P0XGW7-F1 OS08G0444420 PROTEIN;
1560:  bs34-A  2.8  2.9   56    72   13   ORYSJ:AF-A0A0P0XJG7-F1 OS09G0283850 PROTEIN;
1561:  brdj-A  2.8  4.6   82   116    9   ORYSJ:AF-A0A0P0V2U9-F1 OS01G0366400 PROTEIN;
1562:  cigr-A  2.8  7.3  125   471    6   ORYSJ:AF-Q6KA29-F1 OS02G0250600 PROTEIN;
1563:  b1x7-A  2.8  3.7   78   436   12   ORYSJ:AF-A0A0N7KKE1-F1 OS05G0239400 PROTEIN;
1564:  bv2v-A  2.8 12.9   75   503    3   ORYSJ:AF-Q5VPB6-F1 OS01G0653200 PROTEIN;
1565:  cgd1-A  2.8  7.7  126   954    4   ORYSJ:AF-Q9AWM8-F1 KINESIN-LIKE PROTEIN KIN-7A;
1566:  b5i1-A  2.8  4.2   84    90   10   ORYSJ:AF-Q0JBD2-F1 OS04G0540500 PROTEIN;
1567:  bwuy-A  2.8 19.7   95   332    8   ORYSJ:AF-A0A0P0WCX1-F1 OS04G0522750 PROTEIN;
1568:  celn-A  2.8 13.1   82   918    2   ORYSJ:AF-Q53JL2-F1 NB-ARC DOMAIN CONTAINING PROTEIN, EXPRESSED;
1569:  ck7y-A  2.8 14.7   81  1365    4   ORYSJ:AF-A0A0P0WZD4-F1 OS06G0644300 PROTEIN;
1570:  cj8p-A  2.8 14.2  137   693    7   ORYSJ:AF-A0A0P0W6M8-F1 OS04G0152000 PROTEIN;
1571:  b7hb-A  2.8  8.0  112  1064    7   ORYSJ:AF-A0A0P0X107-F1 OS06G0721600 PROTEIN;
1572:  b63s-A  2.8 16.1   72   130   11   ORYSJ:AF-C7IWM8-F1 OS01G0164700 PROTEIN;
1573:  cax3-A  2.8 16.3   82   280    7   ORYSJ:AF-Q0J7R1-F1 OS08G0170100 PROTEIN;
1574:  cc8h-A  2.8  8.9   79   140   15   ORYSJ:AF-A0A0P0UY98-F1 OS01G0146600 PROTEIN;
1575:  b7fw-A  2.8  4.8   77    99    5   ORYSJ:AF-A0A0P0Y6G2-F1 OS12G0125966 PROTEIN;
1576:  bqsx-A  2.8  9.8   65   658    8   ORYSJ:AF-Q7XI89-F1 OS07G0581300 PROTEIN;
1577:  bvx5-A  2.8 10.6   69   378    9   ORYSJ:AF-Q0JEP5-F1 OS04G0224900 PROTEIN;
1578:  chgv-A  2.8 14.7   80   481    5   ORYSJ:AF-Q2QZG5-F1 NB-ARC DOMAIN CONTAINING PROTEIN, EXPRESSED;
1579:  bqoe-A  2.8  4.8   86   884    9   ORYSJ:AF-Q7XHV0-F1 PROBABLE MIXED-LINKED GLUCAN SYNTHASE 9;
1580:  cmkj-A  2.8  9.5   71   158    6   ORYSJ:AF-A0A0P0VNH3-F1 OS02G0695500 PROTEIN;
1581:  b2cq-A  2.8  5.9  129   733    5   ORYSJ:AF-Q6ZIT8-F1 OS08G0541500 PROTEIN;
1582:  ck6m-A  2.8  4.9   80   872    4   ORYSJ:AF-Q5VRS8-F1 OS06G0164000 PROTEIN;
1583:  bzyv-A  2.8  4.8  113   562    6   ORYSJ:AF-A0A0P0VEA2-F1 OS02G0124700 PROTEIN;
1584:  cbtu-A  2.8  6.6  134   463    8   ORYSJ:AF-Q60ED7-F1 OS03G0406900 PROTEIN;
1585:  bqay-A  2.8  7.8   59    76    5   ORYSJ:AF-A0A0P0WBR9-F1 OS04G0483450 PROTEIN;
1586:  cba2-A  2.8  6.5   75   227    5   ORYSJ:AF-Q6AVI1-F1 GRF-INTERACTING FACTOR 1;
1587:  bvlc-A  2.8  5.7  109   565    7   ORYSJ:AF-Q5VNR7-F1 OS01G0378600 PROTEIN;
1588:  bzs4-A  2.8  4.5   97   520    4   ORYSJ:AF-Q6H4F1-F1 OS09G0371000 PROTEIN;
1589:  b0to-A  2.8  7.2   52    82   10   ORYSJ:AF-A0A0P0VC67-F1 OS01G0923950 PROTEIN;
1590:  buvx-A  2.8  7.8  133   286   10   ORYSJ:AF-Q8H3C6-F1 OS07G0656700 PROTEIN;
1591:  byrm-A  2.8  8.0   72   151    8   ORYSJ:AF-Q0DK78-F1 PSEUDO HISTIDINE-CONTAINING PHOSPHOTRANSFER PROTE
1592:  cbt9-A  2.8 11.7  119   267    8   ORYSJ:AF-Q94GX4-F1 OS10G0510100 PROTEIN;
1593:  b5cu-A  2.8  8.4   96   511   10   ORYSJ:AF-A0A0P0VMX3-F1 OS02G0673100 PROTEIN;
1594:  cfsh-A  2.8  7.4   63   318   10   ORYSJ:AF-A0A0P0WD06-F1 OS04G0541900 PROTEIN;
1595:  ci8w-A  2.8  7.3   76   212    3   ORYSJ:AF-Q8H8G3-F1 EXPRESSED PROTEIN;
1596:  cldb-A  2.8  6.4  110   143    5   ORYSJ:AF-A0A0P0Y1K6-F1 OS11G0423800 PROTEIN;
1597:  brmc-A  2.8  7.2   83   526    4   ORYSJ:AF-Q6H644-F1 OS02G0644600 PROTEIN;
1598:  chgw-A  2.8  4.8  103   327    8   ORYSJ:AF-A0A0N7KT46-F1 OS11G0580500 PROTEIN;
1599:  b6cg-A  2.8 11.4  101   566    8   ORYSJ:AF-A0A0P0YBH4-F1 OS12G0558900 PROTEIN;
1600:  b0s5-A  2.8  8.8   95   379    7   ORYSJ:AF-Q6YSZ6-F1 OS08G0547900 PROTEIN;
1601:  bs47-A  2.8  5.8   63   126    8   ORYSJ:AF-Q6AVR1-F1 EXPRESSED PROTEIN;
1602:  b8ih-A  2.8 13.5   88  1153    8   ORYSJ:AF-Q0J400-F1 OS08G0543500 PROTEIN;
1603:  b977-A  2.8  5.5   65   180    8   ORYSJ:AF-Q69U50-F1 TRANSMEMBRANE PROTEIN 18;
1604:  b1u0-A  2.8  4.1   57    81    7   ORYSJ:AF-A0A0P0X6I8-F1 OS07G0490450 PROTEIN;
1605:  b8bo-A  2.8  5.8   67    81    6   ORYSJ:AF-A0A0P0XMU1-F1 OS09G0424650 PROTEIN;
1606:  cmwz-A  2.8  3.2   54    83    7   ORYSJ:AF-A0A0P0WXZ1-F1 OS06G0574100 PROTEIN;
1607:  ciji-A  2.8 11.8  112   779    7   ORYSJ:AF-Q6EUH5-F1 OS02G0663900 PROTEIN;
1608:  bt7f-A  2.8  5.6   72   124    8   ORYSJ:AF-Q9ASE4-F1 OS01G0710300 PROTEIN;
1609:  b6a6-A  2.8  6.1  132   627    8   ORYSJ:AF-A0A0P0V8F9-F1 OS01G0756000 PROTEIN;
1610:  b8zx-A  2.8 12.2   73   260    3   ORYSJ:AF-Q6ZJI1-F1 OS08G0550400 PROTEIN;
1611:  b3sh-A  2.8  6.3   62    80    6   ORYSJ:AF-Q0D695-F1 OS07G0499300 PROTEIN;
1612:  ca3x-A  2.8  4.5  104   272    8   ORYSJ:AF-Q5Z619-F1 OS06G0572400 PROTEIN;
1613:  ccgc-A  2.8  8.5   82   137   10   ORYSJ:AF-A0A0P0WF01-F1 OS04G0618250 PROTEIN;
1614:  br41-A  2.8  7.6   64   117    6   ORYSJ:AF-A0A0N7KEL5-F1 OS02G0124866 PROTEIN;
1615:  b3ei-A  2.8 13.2   82   953   11   ORYSJ:AF-Q53PC7-F1 COATOMER SUBUNIT BETA-1;
1616:  b3f9-A  2.8 10.8  118   229    3   ORYSJ:AF-A0A0P0WGW1-F1 WAT1-RELATED PROTEIN;
1617:  b0dv-A  2.8  4.2   66   111   11   ORYSJ:AF-A0A0N7KR58-F1 OS09G0530750 PROTEIN;
1618:  bpve-A  2.8  5.1   92   489    5   ORYSJ:AF-Q6YUU2-F1 OS02G0190600 PROTEIN;
1619:  cmsx-A  2.8 22.9  115   561   11   ORYSJ:AF-Q6Z4T7-F1 OS08G0175200 PROTEIN;
1620:  bxob-A  2.8  6.9   62    86    3   ORYSJ:AF-Q6YYJ5-F1 OS02G0310200 PROTEIN;
1621:  bvto-A  2.8  4.7  104   237    6   ORYSJ:AF-Q6Z7F5-F1 GLUTATHIONE TRANSFERASE;
1622:  b4jh-A  2.8  5.7  135   529   10   ORYSJ:AF-B9G4C3-F1 OS09G0493400 PROTEIN;
1623:  b4ko-A  2.8  3.3   85   169    9   ORYSJ:AF-Q10QB4-F1 OS03G0202400 PROTEIN;
1624:  cg2m-A  2.8 11.2   80   110    4   ORYSJ:AF-B9FC39-F1 OS04G0577375 PROTEIN;
1625:  bv6g-A  2.8  6.5   97  1140    7   ORYSJ:AF-Q6ETK7-F1 OS02G0179800 PROTEIN;
1626:  b9qv-A  2.8  8.5   67   139    6   ORYSJ:AF-A0A0P0WE69-F1 OS04G0597400 PROTEIN;
1627:  cdts-A  2.8  4.6  125   576    9   ORYSJ:AF-A0A0P0W6H4-F1 OS04G0150300 PROTEIN;
1628:  cml1-A  2.8  6.8   95   204    7   ORYSJ:AF-Q5W6M3-F1 CASP-LIKE PROTEIN 4B4;
1629:  b4m7-A  2.8  5.9  112   214    3   ORYSJ:AF-Q0IZD9-F1 OS10G0100900 PROTEIN;
1630:  cm07-A  2.8  7.5   89   318    6   ORYSJ:AF-Q6AVS9-F1 MITOCHONDRIAL CARRIER PROTEIN, EXPRESSED;
1631:  cm1g-A  2.8  6.2   63   108    5   ORYSJ:AF-A0A0P0W6S2-F1 OS04G0162533 PROTEIN;
1632:  bwli-A  2.8 14.6   86  1029    8   ORYSJ:AF-A0A0P0XJZ1-F1 OS09G0314200 PROTEIN;
1633:  b3pa-A  2.8  4.6  132   729   10   ORYSJ:AF-Q0IYC2-F1 OS10G0339400 PROTEIN;
1634:  by6o-A  2.8  7.1  117   481    7   ORYSJ:AF-Q6Z1C1-F1 OS08G0192800 PROTEIN;
1635:  clgq-A  2.8  8.3   90   230    8   ORYSJ:AF-P12212-F1 CHLOROPLAST ENVELOPE MEMBRANE PROTEIN;
1636:  cdx5-A  2.8  3.7   61    77    7   ORYSJ:AF-A0A0P0WX04-F1 OS06G0476900 PROTEIN;
1637:  b9q0-A  2.8 19.2  118   344    7   ORYSJ:AF-Q5Z9P4-F1 PROBABLE MAGNESIUM TRANSPORTER;
1638:  ckdk-A  2.8  4.4   84   980    7   ORYSJ:AF-Q8H3A7-F1 EXPORTIN-T;
1639:  bskb-A  2.8 12.1  134   892    5   ORYSJ:AF-Q10Q99-F1 FORMIN-LIKE PROTEIN 8;
1640:  btlo-A  2.8  3.4   59    92    3   ORYSJ:AF-A0A0P0VBJ7-F1 OS01G0899350 PROTEIN;
1641:  br86-A  2.8  4.5   59   501    5   ORYSJ:AF-Q0DLI5-F1 PHOSPHOLIPID-TRANSPORTING ATPASE;
1642:  clsp-A  2.8  4.6   48   236   10   ORYSJ:AF-P0C482-F1 30S RIBOSOMAL PROTEIN S2, CHLOROPLASTIC;
1643:  bxyo-A  2.8 10.5  120   787   11   ORYSJ:AF-Q6F2Z1-F1 DOLICHYL-DIPHOSPHOOLIGOSACCHARIDE--PROTEIN
1644:  btkp-A  2.8  9.2  140   353    6   ORYSJ:AF-P0C437-F1 PHOTOSYSTEM II D2 PROTEIN;
1645:  b4sq-A  2.8  8.0   95   588    6   ORYSJ:AF-A0A0P0WAW0-F1 OS04G0443900 PROTEIN;
1646:  bva3-A  2.8  9.0  150   681    8   ORYSJ:AF-B7F8K2-F1 EXOCYST SUBUNIT EXO70 FAMILY PROTEIN;
1647:  b08a-A  2.8  7.0  134   321    5   ORYSJ:AF-Q69K53-F1 OS06G0199800 PROTEIN;
1648:  b6ik-A  2.8  5.3  109   644    6   ORYSJ:AF-A0A0P0Y7C6-F1 EXOCYST SUBUNIT EXO70 FAMILY PROTEIN;
1649:  btc2-A  2.8  5.4   73   329    7   ORYSJ:AF-Q6ETK2-F1 UBIQUITIN CARBOXYL-TERMINAL HYDROLASE;
1650:  bsq8-A  2.8  8.7  118   294    4   ORYSJ:AF-A0A0P0X9F5-F1 OS07G0645200 PROTEIN;
1651:  bvko-A  2.8  9.4  100   187    2   ORYSJ:AF-Q6Z1N7-F1 OS08G0566900 PROTEIN;
1652:  b0np-A  2.8 15.6  109   457    6   ORYSJ:AF-Q69SG4-F1 OS09G0534000 PROTEIN;
1653:  bqqh-A  2.8  4.4   66    80    9   ORYSJ:AF-Q0ISR8-F1 OS11G0474000 PROTEIN;
1654:  brz6-A  2.8  6.9   92   152    8   ORYSJ:AF-A0A0N7KLP3-F1 OS06G0192000 PROTEIN;
1655:  bptm-A  2.8  2.3   46    56    4   ORYSJ:AF-Q0JMF3-F1 OS01G0509700 PROTEIN;
1656:  b72p-A  2.8  6.4  132   434    9   ORYSJ:AF-A0A0P0WVH4-F1 OS06G0295000 PROTEIN;
1657:  bweb-A  2.8 11.0   81   258    4   ORYSJ:AF-A0A0P0V0P5-F1 OS01G0265900 PROTEIN;
1658:  b4a2-A  2.8  7.0   73    92   12   ORYSJ:AF-A0A0P0WFG5-F1 OS04G0638750 PROTEIN;
1659:  b2hg-A  2.8  7.7  102   607    5   ORYSJ:AF-A0A0P0WD35-F1 OS04G0538000 PROTEIN;
1660:  bymh-A  2.8  8.5  139   418   11   ORYSJ:AF-A0A0P0Y1J7-F1 OS11G0264500 PROTEIN;
1661:  clgl-A  2.8  4.4   86   183    2   ORYSJ:AF-Q6ETW4-F1 PECTINESTERASE INHIBITOR 8;
1662:  brjd-A  2.8  6.1  104   787    9   ORYSJ:AF-Q10EE2-F1 OS03G0701400 PROTEIN;
1663:  buvi-A  2.8  3.5   57   259    5   ORYSJ:AF-Q5N7C8-F1 OS01G0859400 PROTEIN;
1664:  br0w-A  2.8 14.6   81   872    7   ORYSJ:AF-A0A0P0XNE5-F1 GLUTAMATE RECEPTOR;
1665:  bp4n-A  2.8  2.6   59   678    7   ORYSJ:AF-B7F8V0-F1 OS06G0232700 PROTEIN;
1666:  cegj-A  2.8 15.2   80   831   10   ORYSJ:AF-Q5Z9J2-F1 OS06G0707800 PROTEIN;
1667:  ckuy-A  2.8 12.0  107   258    7   ORYSJ:AF-A0A0P0XTE2-F1 OS10G0370400 PROTEIN;
1668:  clm5-A  2.8  7.1   62    73    8   ORYSJ:AF-A0A0P0WAP7-F1 OS04G0432200 PROTEIN;
1669:  cac0-A  2.8  7.7   86   180    6   ORYSJ:AF-A0A0P0WEU8-F1 OS04G0620800 PROTEIN;
1670:  b324-A  2.8  3.6  108   135    7   ORYSJ:AF-Q0JF14-F1 OS04G0175300 PROTEIN;
1671:  b5m5-A  2.8  4.7  102   591    8   ORYSJ:AF-Q652N5-F1 PROBABLE ANION TRANSPORTER 4, CHLOROPLASTIC;
1672:  b52c-A  2.8  7.8   90   252    6   ORYSJ:AF-Q6MWE5-F1 VACUOLAR IRON TRANSPORTER 1;
1673:  bqig-A  2.8 11.8  151  1033    9   ORYSJ:AF-A0A0P0VJP8-F1 GAMMA-TUBULIN COMPLEX COMPONENT;
1674:  bval-A  2.8 12.9   56    73    5   ORYSJ:AF-A0A0P0Y0S7-F1 OS11G0261200 PROTEIN;
1675:  bqqr-A  2.8  4.2   85   437    6   ORYSJ:AF-A0A0P0Y0Y6-F1 OS11G0265300 PROTEIN;
1676:  bth0-A  2.8  6.4   71   240    4   ORYSJ:AF-A0A0P0YBZ5-F1 OS12G0587166 PROTEIN;
1677:  bvh6-A  2.8  5.0  163   821    5   ORYSJ:AF-Q6Z5J6-F1 ENT-PIMARA-8(14),15-DIENE SYNTHASE;
1678:  ck0y-A  2.8  3.8   58   481    9   ORYSJ:AF-A0A0P0W7Q8-F1 OS04G0220300 PROTEIN;
1679:  bz7c-A  2.8  7.6  126   195   10   ORYSJ:AF-A0A0P0Y133-F1 OS11G0241000 PROTEIN;
1680:  cabp-A  2.8  7.7  104   210    8   ORYSJ:AF-Q5ZCC9-F1 OS01G0157400 PROTEIN;
1681:  b8g0-A  2.8  3.2   62    71    6   ORYSJ:AF-C7J3I2-F1 OS06G0579100 PROTEIN;
1682:  b6y0-A  2.8 10.1   78   163   13   ORYSJ:AF-A0A0P0XNM8-F1 PSI-G;
1683:  b3sn-A  2.8  3.8   72   166    7   ORYSJ:AF-Q0DGX0-F1 OS05G0507000 PROTEIN;
1684:  bqcm-A  2.8  9.7   64   129    9   ORYSJ:AF-A0A0P0XNT5-F1 OS09G0440100 PROTEIN;
1685:  ce7k-A  2.8  3.7   64   972    9   ORYSJ:AF-A0A0P0W9C3-F1 OS04G0348300 PROTEIN;
1686:  b30i-A  2.8  4.7   63   245   10   ORYSJ:AF-A0A0P0XVX8-F1 OS10G0481450 PROTEIN;
1687:  bxqw-A  2.8  6.5   86  1610   12   ORYSJ:AF-Q6ZJN4-F1 1-PHOSPHATIDYLINOSITOL-3-PHOSPHATE 5-KINASE;
1688:  bxgk-A  2.8  5.4   75   845    7   ORYSJ:AF-Q6EPV3-F1 OS02G0582300 PROTEIN;
1689:  chyh-A  2.8 19.9   70   151    6   ORYSJ:AF-B9G0L3-F1 OS08G0366300 PROTEIN;
1690:  b1hh-A  2.8  3.8   73   436    7   ORYSJ:AF-A0A0P0X6G6-F1 OS07G0504300 PROTEIN;
1691:  ccf6-A  2.8  4.2   72    90   14   ORYSJ:AF-A0A0N7KPZ9-F1 OS08G0469200 PROTEIN;
1692:  b20t-A  2.8  7.4   84   128    5   ORYSJ:AF-A0A0P0WYT9-F1 OS06G0610500 PROTEIN;
1693:  b19v-A  2.8  5.0   82   119    9   ORYSJ:AF-A0A0P0W177-F1 OS03G0673900 PROTEIN;
1694:  cito-A  2.8  8.6  102   501    5   ORYSJ:AF-Q6YTF5-F1 CYTOCHROME P450 76M5;
1695:  cayu-A  2.8 10.5  142   329    8   ORYSJ:AF-Q8S2H7-F1 OS01G0800300 PROTEIN;
1696:  ckee-A  2.8  5.6   76   195    5   ORYSJ:AF-C7J689-F1 OS08G0142500 PROTEIN;
1697:  bsw3-A  2.8  9.6   91   328    7   ORYSJ:AF-A0A0P0XU74-F1 OS10G0390900 PROTEIN;
1698:  bvna-A  2.8  7.5   90   185    9   ORYSJ:AF-B9G596-F1 OS11G0687900 PROTEIN;
1699:  cili-A  2.8  4.5  115   612   10   ORYSJ:AF-Q5JQV5-F1 OS04G0197700 PROTEIN;
1700:  bvgb-A  2.8 11.2   85   307    4   ORYSJ:AF-Q6K6C2-F1 OS02G0815400 PROTEIN;
1701:  b9ay-A  2.8  5.7   85   195    8   ORYSJ:AF-Q0ILZ7-F1 CASP-LIKE PROTEIN 1B1;
1702:  ck7v-A  2.7  7.6  119   989    5   ORYSJ:AF-Q5JN63-F1 CELLULOSE SYNTHASE A CATALYTIC SUBUNIT 4 [UDP-FOR
1703:  b26w-A  2.7 25.8   84   922   12   ORYSJ:AF-A0A0P0WFL1-F1 OS04G0649200 PROTEIN;
1704:  b52t-A  2.7 13.2  139   412    6   ORYSJ:AF-Q7XTL1-F1 WAT1-RELATED PROTEIN;
1705:  b4ir-A  2.7  4.8   56    66    7   ORYSJ:AF-B9EYN6-F1 OS01G0686100 PROTEIN;
1706:  br2u-A  2.7  4.7  140   487    6   ORYSJ:AF-Q6ZLK8-F1 OS07G0134000 PROTEIN;
1707:  cl90-A  2.7  6.0   85   156   11   ORYSJ:AF-Q10EJ2-F1 CASP-LIKE PROTEIN 5C1;
1708:  b8q2-A  2.7  5.9   88   872    7   ORYSJ:AF-Q6ZA49-F1 OS07G0172600 PROTEIN;
1709:  chws-A  2.7  6.0   82   446    7   ORYSJ:AF-Q7XK44-F1 PLANT INTRACELLULAR RAS-GROUP-RELATED LRR PROTEIN
1710:  b5eg-A  2.7 13.0  121   700    8   ORYSJ:AF-A0A0P0XQE0-F1 S-ACYLTRANSFERASE;
1711:  ckf0-A  2.7  6.1  100   712    4   ORYSJ:AF-Q6H4P2-F1 RING-TYPE E3 UBIQUITIN TRANSFERASE;
1712:  b6f2-A  2.7  4.1   63   102    5   ORYSJ:AF-Q0DJD3-F1 OS05G0299000 PROTEIN;
1713:  b3p2-A  2.7  8.0   90   721    7   ORYSJ:AF-A0A0P0XAA7-F1 OS07G0648400 PROTEIN;
1714:  cbzh-A  2.7  5.1  138   488    9   ORYSJ:AF-Q8HCM1-F1 NADH DEHYDROGENASE SUBUNIT 2;
1715:  b6go-A  2.7  5.4   94   604    6   ORYSJ:AF-Q2RB27-F1 CDC45-LIKE PROTEIN, EXPRESSED;
1716:  b6uw-A  2.7  3.7   62   171   13   ORYSJ:AF-Q5VQR6-F1 OS01G0812300 PROTEIN;
1717:  btah-A  2.7  6.1   79   105    9   ORYSJ:AF-Q8H2P2-F1 OS07G0115100 PROTEIN;
1718:  btas-A  2.7  5.6  110   700    5   ORYSJ:AF-A0A0P0V0A8-F1 OS01G0235350 PROTEIN;
1719:  cj61-A  2.7 12.9   73   288    4   ORYSJ:AF-Q10S69-F1 HVA22-LIKE PROTEIN;
1720:  bquv-A  2.7  5.6   68   151    9   ORYSJ:AF-A0A0P0WVZ9-F1 OS06G0330001 PROTEIN;
1721:  chsp-A  2.7 13.1   92   451    8   ORYSJ:AF-A0A0P0VXK5-F1 OS03G0355700 PROTEIN;
1722:  cgh2-A  2.7  9.7   78   108    5   ORYSJ:AF-A0A0P0VJ17-F1 OS02G0479801 PROTEIN;
1723:  clb5-A  2.7  9.0   61   187    3   ORYSJ:AF-Q2R1B3-F1 OS11G0612100 PROTEIN;
1724:  bxwj-A  2.7 14.3   69   598    7   ORYSJ:AF-A0A0P0VE20-F1 OS02G0109501 PROTEIN;
1725:  cecp-A  2.7  6.6  115   601    9   ORYSJ:AF-Q5QNI1-F1 POTASSIUM CHANNEL KAT2;
1726:  bvmk-A  2.7  5.5  103   519    4   ORYSJ:AF-Q8W0H5-F1 PROBABLE ANION TRANSPORTER 3, CHLOROPLASTIC;
1727:  b1t6-A  2.7  7.6   71    92    3   ORYSJ:AF-A0A0P0W2D7-F1 OS03G0686201 PROTEIN;
1728:  cael-A  2.7  5.1  135   605    9   ORYSJ:AF-Q6H6H8-F1 OS02G0655700 PROTEIN;
1729:  cdwt-A  2.7  7.5   72   168    8   ORYSJ:AF-Q6Z1G3-F1 CASP-LIKE PROTEIN UU-1;
1730:  bu62-A  2.7  6.0   84   299    4   ORYSJ:AF-B7F5Q7-F1 OS01G0115800 PROTEIN;
1731:  b8fz-A  2.7  9.1   70   149    9   ORYSJ:AF-A0A0P0WCG1-F1 OS04G0518200 PROTEIN;
1732:  cfnm-A  2.7  5.1   88   189    6   ORYSJ:AF-A0A0P0WEA4-F1 OS04G0587200 PROTEIN;
1733:  cako-A  2.7  6.8  122   570    7   ORYSJ:AF-Q75LV3-F1 IBR DOMAIN CONTAINING PROTEIN, EXPRESSED;
1734:  b5m8-A  2.7 14.3   79   160    9   ORYSJ:AF-A0A0P0X433-F1 OS07G0205800 PROTEIN;
1735:  bvqa-A  2.7 10.2  119   629    5   ORYSJ:AF-Q9SBW2-F1 OS01G0633200 PROTEIN;
1736:  ch10-A  2.7  5.9   77   182    5   ORYSJ:AF-A0A0P0WLK4-F1 OS05G0369700 PROTEIN;
1737:  b873-A  2.7  6.3   81   273    4   ORYSJ:AF-Q6Z0W7-F1 OS02G0307800 PROTEIN;
1738:  b1j8-A  2.7  6.6  117   223    5   ORYSJ:AF-A0A0P0W143-F1 OS03G0626000 PROTEIN;
1739:  b4f9-A  2.7  8.7   76   145    7   ORYSJ:AF-A0A0P0WYN1-F1 OS06G0607200 PROTEIN;
1740:  bvuj-A  2.7  4.5   51   105    8   ORYSJ:AF-A0A0P0WYN7-F1 OS06G0608901 PROTEIN;
1741:  ca5j-A  2.7  7.8  100   812    8   ORYSJ:AF-B9FM64-F1 E3 UFM1-PROTEIN LIGASE 1 HOMOLOG;
1742:  ccvx-A  2.7  4.9   77   126    8   ORYSJ:AF-A0A0P0XZG4-F1 OS11G0173750 PROTEIN;
1743:  b8yg-A  2.7  6.2  100   256    5   ORYSJ:AF-A0A0P0V3N2-F1 OS01G0536950 PROTEIN;
1744:  b6ju-A  2.7  3.4   61    81    8   ORYSJ:AF-A0A0P0VDM0-F1 OS01G0977250 PROTEIN;
1745:  cex6-A  2.7  3.9   69   100    7   ORYSJ:AF-Q6H760-F1 OS02G0530001 PROTEIN;
1746:  cbgg-A  2.7  4.7  131   541    5   ORYSJ:AF-A0A0P0WFV3-F1 OS04G0659800 PROTEIN;
1747:  cerk-A  2.7  4.4  132   345    5   ORYSJ:AF-Q5VRJ6-F1 OS06G0127900 PROTEIN;
1748:  btt9-A  2.7  4.6   70   208    6   ORYSJ:AF-A0A0P0Y569-F1 OS11G0671950 PROTEIN;
1749:  cbv4-A  2.7  8.7   79   614    5   ORYSJ:AF-Q5NBP9-F1 GLUCOSIDASE 2 SUBUNIT BETA;
1750:  bqoc-A  2.7  6.9   76   119    8   ORYSJ:AF-A0A0P0X6H7-F1 OS07G0501600 PROTEIN;
1751:  b7b4-A  2.7  5.9  128   370    8   ORYSJ:AF-Q0DQQ3-F1 OS03G0571700 PROTEIN;
1752:  ccmr-A  2.7  3.6   64   165    5   ORYSJ:AF-Q6Z6A0-F1 OS02G0754300 PROTEIN;
1753:  ccn0-A  2.7  4.0   94   214    6   ORYSJ:AF-Q9FUE1-F1 GLUTATHIONE TRANSFERASE;
1754:  b6nl-A  2.7  3.9   67    73    7   ORYSJ:AF-A0A0P0VUA4-F1 OS03G0195400 PROTEIN;
1755:  b5yg-A  2.7 10.2  137   359    8   ORYSJ:AF-Q9AVE6-F1 SEC-INDEPENDENT PROTEIN TRANSLOCASE PROTEIN TATC,
1756:  b0rj-A  2.7  5.2  113   299    6   ORYSJ:AF-A0A0P0WG92-F1 S-ACYLTRANSFERASE;
1757:  clx7-A  2.7 26.2   73   333    5   ORYSJ:AF-Q10P18-F1 HVA22-LIKE PROTEIN;
1758:  b3bz-A  2.7  2.4   51    75    6   ORYSJ:AF-B9FNK3-F1 OS05G0269700 PROTEIN;
1759:  cc54-A  2.7  9.6   76   167    8   ORYSJ:AF-Q6ETD7-F1 OS02G0105700 PROTEIN;
1760:  bw83-A  2.7  2.8   45   496   16   ORYSJ:AF-Q8S1I8-F1 SIGNAL RECOGNITION PARTICLE 54 KDA PROTEIN;
1761:  cb6o-A  2.7  5.0   98   771    8   ORYSJ:AF-Q67UT3-F1 OS09G0443200 PROTEIN;
1762:  bypj-A  2.7 17.1  102  1080    2   ORYSJ:AF-C7IX68-F1 OS01G0308300 PROTEIN;
1763:  ck4n-A  2.7  6.0   86   356    2   ORYSJ:AF-Q6ZGC1-F1 OS02G0778300 PROTEIN;
1764:  bsfd-A  2.7  7.2   66   134    3   ORYSJ:AF-Q69MZ0-F1 OS09G0405900 PROTEIN;
1765:  byyd-A  2.7  7.3  169   723   12   ORYSJ:AF-A0A0P0V1X4-F1 OS01G0333600 PROTEIN;
1766:  cbvp-A  2.7  8.1   70   101    4   ORYSJ:AF-Q6K1V5-F1 OS09G0260101 PROTEIN;
1767:  brng-A  2.7  8.4   95   261    5   ORYSJ:AF-Q75I81-F1 OS03G0701900 PROTEIN;
1768:  b1vc-A  2.7 10.2  130   972    5   ORYSJ:AF-A0A0P0W974-F1 OS04G0375300 PROTEIN;
1769:  cfem-A  2.7  4.6   97   114    8   ORYSJ:AF-A3AQ98-F1 OS04G0115100 PROTEIN;
1770:  b7lo-A  2.7  4.5   79    83    5   ORYSJ:AF-A0A0P0XRI9-F1 OS10G0135650 PROTEIN;
1771:  ceef-A  2.7  6.3   80   175    8   ORYSJ:AF-A0A0P0XW86-F1 OS10G0492101 PROTEIN;
1772:  b94y-A  2.7  6.7   54   416    6   ORYSJ:AF-Q2R435-F1 PROTEIN LAZY 1;
1773:  b0ya-A  2.7 10.9  106   285    4   ORYSJ:AF-Q6ATN5-F1 OS03G0420100 PROTEIN;
1774:  b99t-A  2.7  6.0   57   237    2   ORYSJ:AF-A0A0P0VPW3-F1 OS02G0760000 PROTEIN;
1775:  cfw9-A  2.7  3.9   67   492   15   ORYSJ:AF-Q75RY2-F1 PROTEIN PAIR1;
1776:  cjx8-A  2.7  8.3   88  1005    7   ORYSJ:AF-A1A698-F1 PROBABLE HISTIDINE KINASE 4;
1777:  bt84-A  2.7  5.6   83   303   11   ORYSJ:AF-Q7XIE2-F1 OS07G0164300 PROTEIN;
1778:  bq2o-A  2.7 14.3   74   280    8   ORYSJ:AF-A0A0P0Y6I7-F1 OS12G0125700 PROTEIN;
1779:  ceok-A  2.7  4.1   72   221   10   ORYSJ:AF-Q6ATF8-F1 ENDOPLASMIC RETICULUM TRANSMEMBRANE PROTEIN;
1780:  b94w-A  2.7 10.5   93    97    8   ORYSJ:AF-Q6K732-F1 OS02G0476500 PROTEIN;
1781:  bybc-A  2.7  6.8   88   150   13   ORYSJ:AF-Q5VPM5-F1 OS06G0580100 PROTEIN;
1782:  bp9d-A  2.7  4.2   64   456    5   ORYSJ:AF-B7FA87-F1 RING-TYPE E3 UBIQUITIN TRANSFERASE;
1783:  cd6e-A  2.7  9.5   93   431    6   ORYSJ:AF-Q5QN89-F1 OS01G0506200 PROTEIN;
1784:  cf01-A  2.7  5.1   54    71    7   ORYSJ:AF-A0A0N7KIJ4-F1 OS04G0146800 PROTEIN;
1785:  cldz-A  2.7  6.7   61   110   10   ORYSJ:AF-A0A0P0VHU4-F1 OS02G0292400 PROTEIN;
1786:  b9d3-A  2.7  8.0  128   552    6   ORYSJ:AF-Q69JG4-F1 OS09G0536700 PROTEIN;
1787:  b465-A  2.7  4.5   65   222    8   ORYSJ:AF-Q688W8-F1 OS05G0566800 PROTEIN;
1788:  bq13-A  2.7  8.0   72   138    6   ORYSJ:AF-A0A0P0X1R4-F1 OS07G0114900 PROTEIN;
1789:  cd7z-A  2.7 12.7   91   751    7   ORYSJ:AF-Q9AUK0-F1 OS03G0683866 PROTEIN;
1790:  cal9-A  2.7  5.9   65   274    8   ORYSJ:AF-Q7XTL5-F1 OS04G0687300 PROTEIN;
1791:  bz9d-A  2.7  8.3   72   178    4   ORYSJ:AF-A0A0P0Y268-F1 OS11G0474583 PROTEIN;
1792:  bx7b-A  2.7  5.6   85   134    6   ORYSJ:AF-A0A0P0Y3H3-F1 OS11G0568750 PROTEIN;
1793:  b2xq-A  2.7  4.1   77   109    1   ORYSJ:AF-A0A0P0VFZ5-F1 NON-STRUCTURAL MAINTENANCE OF CHROMOSOMES ELEM
1794:  clzj-A  2.7  5.2   95   953    8   ORYSJ:AF-Q5N829-F1 TPR REPEAT-CONTAINING PROTEIN ZIP4;
1795:  b05m-A  2.7 10.2   92   492    4   ORYSJ:AF-Q10LP1-F1 OS03G0340700 PROTEIN;
1796:  b8uu-A  2.7 13.6   99   942    4   ORYSJ:AF-A0A0P0V2E8-F1 OS01G0360175 PROTEIN;
1797:  b83d-A  2.7 14.5  148   724    7   ORYSJ:AF-A0A0P0X5K2-F1 OS07G0447000 PROTEIN;
1798:  cbna-A  2.7 27.6   96   283    4   ORYSJ:AF-A0A0P0VPH9-F1 OS02G0735400 PROTEIN;
1799:  clf4-A  2.7  7.1   71   135    6   ORYSJ:AF-Q0DS61-F1 OS03G0331900 PROTEIN;
1800:  b9zx-A  2.7  6.7   94   431    5   ORYSJ:AF-A0A0P0XET4-F1 OS08G0361300 PROTEIN;
1801:  b7gi-A  2.7  7.1  111   472    3   ORYSJ:AF-Q0JC49-F1 RBR-TYPE E3 UBIQUITIN TRANSFERASE;
1802:  cafm-A  2.7  4.2   61   339    7   ORYSJ:AF-Q0DF00-F1 OS06G0126500 PROTEIN;
1803:  ciub-A  2.7  4.0   85   236    7   ORYSJ:AF-Q8RUN4-F1 OS01G0812500 PROTEIN;
1804:  b4ts-A  2.7  5.6   79   923    9   ORYSJ:AF-Q10A41-F1 NB-ARC DOMAIN CONTAINING PROTEIN, EXPRESSED;
1805:  cd2n-A  2.7  6.2   81   801    1   ORYSJ:AF-Q67V88-F1 OS06G0235800 PROTEIN;
1806:  b9r6-A  2.7  4.5   66   785    9   ORYSJ:AF-Q0IT67-F1 OS11G0302800 PROTEIN;
1807:  btrb-A  2.7  6.5  119   335    6   ORYSJ:AF-Q10NZ3-F1 EXPRESSED PROTEIN;
1808:  cb7u-A  2.7  6.2   60   754    3   ORYSJ:AF-Q0D8E2-F1 OS07G0165200 PROTEIN;
1809:  b797-A  2.7  4.3   88   582    9   ORYSJ:AF-Q69NX5-F1 9-CIS-EPOXYCAROTENOID DIOXYGENASE NCED4, CHLOROPL
1810:  b0i7-A  2.7  4.8  129   280    5   ORYSJ:AF-Q8HCR6-F1 CYTOCHROME C OXIDASE SUBUNIT 3;
1811:  b3ui-A  2.7  5.6   86   198    6   ORYSJ:AF-Q6L4M7-F1 OS05G0360900 PROTEIN;
1812:  b12v-A  2.7  5.3   79   876    9   ORYSJ:AF-Q5WMM8-F1 BACTERIAL BLIGHT DISEASE RESISTANCE RELATED PROTE
1813:  cart-A  2.7  4.6   70   325   13   ORYSJ:AF-A0A0P0WPQ6-F1 OS05G0533450 PROTEIN;
1814:  byxk-A  2.7  4.7   88   628   10   ORYSJ:AF-Q6ZLC8-F1 OS07G0180100 PROTEIN;
1815:  b8s2-A  2.7 11.3   70   461    6   ORYSJ:AF-A0A0P0XZ16-F1 OS11G0160550 PROTEIN;
1816:  cfvr-A  2.7  4.3  111   306    6   ORYSJ:AF-A0A0N7KCT1-F1 OS01G0295600 PROTEIN;
1817:  cl44-A  2.7  4.1   49    95    4   ORYSJ:AF-A0A0P0Y7R2-F1 OS12G0187200 PROTEIN;
1818:  b0am-A  2.7 11.8   65   109   11   ORYSJ:AF-Q2QRC1-F1 OS12G0467100 PROTEIN;
1819:  cgs2-A  2.7  6.5   84   576    7   ORYSJ:AF-Q6Z8P4-F1 PLANT INTRACELLULAR RAS-GROUP-RELATED LRR PROTEIN
1820:  b31f-A  2.7  5.0   70    79    7   ORYSJ:AF-A0A0P0XSJ0-F1 OS10G0197101 PROTEIN;
1821:  b06g-A  2.7  3.3   53    98   11   ORYSJ:AF-A0A0P0WA20-F1 OS04G0420700 PROTEIN;
1822:  b2aa-A  2.7  7.8   70    92   10   ORYSJ:AF-Q2QQW1-F1 EXPRESSED PROTEIN;
1823:  b7vh-A  2.7  5.4   91   681    7   ORYSJ:AF-Q6Z441-F1 HOMEODOMAIN PROTEIN;
1824:  cgwf-A  2.7 14.1  106   930    5   ORYSJ:AF-A0A0P0WVK2-F1 OS06G0292100 PROTEIN;
1825:  b84o-A  2.7 12.2   76   961   16   ORYSJ:AF-Q6Z569-F1 OS08G0412100 PROTEIN;
1826:  br5g-A  2.7  7.3   98   955    6   ORYSJ:AF-A0A0P0XHQ1-F1 OS08G0492400 PROTEIN;
1827:  b72q-A  2.7  5.9   77   444    9   ORYSJ:AF-A0A0P0V2B0-F1 OS01G0341000 PROTEIN;
1828:  ckh3-A  2.7  4.4   75   104    5   ORYSJ:AF-Q53LG7-F1 EXPRESSED PROTEIN;
1829:  b4jc-A  2.7  7.5   76  1011    7   ORYSJ:AF-Q7XPV3-F1 OS04G0683800 PROTEIN;
1830:  cfqd-A  2.7  5.3  134   496    9   ORYSJ:AF-A0A0N7KTQ0-F1 OS12G0195100 PROTEIN;
1831:  cgwa-A  2.7  4.0   86   313    9   ORYSJ:AF-Q75IC7-F1 SECRETORY CARRIER-ASSOCIATED MEMBRANE PROTEIN 4;
1832:  cjyn-A  2.7  4.9   84   115   10   ORYSJ:AF-Q5VP46-F1 OS06G0146800 PROTEIN;
1833:  cau4-A  2.7  8.9   96   723    2   ORYSJ:AF-Q75HS3-F1 OS05G0289400 PROTEIN;
1834:  cdz4-A  2.7  5.0   73   702    7   ORYSJ:AF-Q9SNN0-F1 ARGININE DECARBOXYLASE 1;
1835:  cgd9-A  2.7  6.3   80   460    4   ORYSJ:AF-Q8GVY3-F1 OS07G0546600 PROTEIN;
1836:  b80t-A  2.7  4.9  104   306    6   ORYSJ:AF-Q0DFJ5-F1 OS05G0586700 PROTEIN;
1837:  bwo9-A  2.7  5.1   66   120   12   ORYSJ:AF-A0A0P0XNE2-F1 OS09G0449400 PROTEIN;
1838:  cghx-A  2.7  5.3  119   703    4   ORYSJ:AF-Q6ZFT6-F1 OS02G0714500 PROTEIN;
1839:  cbj9-A  2.7  6.1   82   513    6   ORYSJ:AF-A0A0P0WZC5-F1 OS06G0625300 PROTEIN;
1840:  camu-A  2.7  9.5   68    77   10   ORYSJ:AF-A0A0P0VQG8-F1 OS02G0787966 PROTEIN;
1841:  bzdh-A  2.7  5.8   98   403    3   ORYSJ:AF-Q6Z6H8-F1 PEPTIDYLPROLYL ISOMERASE;
1842:  bte2-A  2.7  5.5  136   860   13   ORYSJ:AF-Q69XK5-F1 PUTATIVE CELLULOSE SYNTHASE A CATALYTIC SUBUNIT 1
1843:  ccpq-A  2.7  4.9  142   599    6   ORYSJ:AF-Q0JE23-F1 OS04G0340300 PROTEIN;
1844:  bswc-A  2.7  6.8   70   168    7   ORYSJ:AF-A0A0P0WI49-F1 OS05G0153500 PROTEIN;
1845:  b2cn-A  2.7  8.2   79   183    5   ORYSJ:AF-A0A0P0XQY9-F1 HVA22-LIKE PROTEIN;
1846:  bz96-A  2.7  7.7  121   493    8   ORYSJ:AF-Q0JIF1-F1 OS01G0805700 PROTEIN;
1847:  cjuo-A  2.7  6.0   96   294    7   ORYSJ:AF-Q8H487-F1 OS07G0666600 PROTEIN;
1848:  bylh-A  2.7  7.6  101   642    7   ORYSJ:AF-Q6Z250-F1 RING-TYPE E3 UBIQUITIN TRANSFERASE;
1849:  bsl3-A  2.7  6.3  130   347    8   ORYSJ:AF-A0A0P0V174-F1 OS01G0247700 PROTEIN;
1850:  cdkt-A  2.7  6.1  156   372    6   ORYSJ:AF-B9EZ19-F1 OS01G0704200 PROTEIN;
1851:  b4sh-A  2.7  3.2   70   171   11   ORYSJ:AF-Q2R2T4-F1 CASP-LIKE PROTEIN 4D1;
1852:  cdv8-A  2.7 10.4   91   729    4   ORYSJ:AF-A0A0P0X040-F1 OS06G0687000 PROTEIN;
1853:  ckpe-A  2.7  4.7   67   306   10   ORYSJ:AF-Q6Z0Y8-F1 OS02G0135900 PROTEIN;
1854:  b3nc-A  2.7  8.6   99   385    5   ORYSJ:AF-Q10Q05-F1 OS03G0214600 PROTEIN;
1855:  btu1-A  2.7  6.8   60   124   12   ORYSJ:AF-Q0J0I6-F1 OS09G0507400 PROTEIN;
1856:  cmzi-A  2.7  3.6   68   148   12   ORYSJ:AF-A0A0N7KMD6-F1 OS06G0605000 PROTEIN;
1857:  ce3n-A  2.7  5.0   76   580    3   ORYSJ:AF-Q2QZX6-F1 OS11G0667000 PROTEIN;
1858:  bpw9-A  2.7  4.1   59   128    5   ORYSJ:AF-A0A0P0WUQ2-F1 OS06G0222500 PROTEIN;
1859:  b3qb-A  2.7  9.8   71    87    7   ORYSJ:AF-C7IZK0-F1 OS03G0816950 PROTEIN;
1860:  ckjw-A  2.7 10.6   76   223    3   ORYSJ:AF-B9GEA1-F1 OS12G0614201 PROTEIN;
1861:  cndu-A  2.7  3.6   55   136    7   ORYSJ:AF-A0A0P0Y8W9-F1 OS12G0265701 PROTEIN;
1862:  btsj-A  2.7  7.5   74   221    9   ORYSJ:AF-Q8LN37-F1 EXPRESSED PROTEIN;
1863:  ce7c-A  2.7 10.9   78   351   10   ORYSJ:AF-A0A0N7KNG3-F1 FATTY ACYL-COA REDUCTASE;
1864:  b05r-A  2.7  8.0  116   844    9   ORYSJ:AF-Q336R3-F1 E3 UBIQUITIN-PROTEIN LIGASE BRE1-LIKE 2;
1865:  b1i9-A  2.7 10.0   93   160    9   ORYSJ:AF-A0A0P0V765-F1 OS01G0706200 PROTEIN;
1866:  b9jr-A  2.7 10.3   98   343    6   ORYSJ:AF-Q5VMW9-F1 OS06G0159900 PROTEIN;
1867:  ci3v-A  2.7  3.5   51   163   12   ORYSJ:AF-A0A0P0XMI2-F1 HVA22-LIKE PROTEIN;
1868:  b2t2-A  2.7 13.5   89  1176    4   ORYSJ:AF-A0A0P0WZP5-F1 OS06G0667900 PROTEIN;
1869:  ci7m-A  2.7 12.3   86   702    7   ORYSJ:AF-Q69KL0-F1 OS06G0188700 PROTEIN;
1870:  bvhp-A  2.7  8.8  108   349    8   ORYSJ:AF-Q8LIN5-F1 TWO PORE POTASSIUM CHANNEL B;
1871:  bqt9-A  2.7  5.0   91   187    5   ORYSJ:AF-Q6ZGZ3-F1 OS02G0689000 PROTEIN;
1872:  ce60-A  2.7  3.7   84  1130    5   ORYSJ:AF-A0A0P0WSW9-F1 OS06G0167000 PROTEIN;
1873:  ckgi-A  2.7 17.0   85  1133    7   ORYSJ:AF-Q10NY2-F1 PROTEIN TPR3;
1874:  by8d-A  2.6 15.4   91   763    7   ORYSJ:AF-Q69S79-F1 OS02G0575500 PROTEIN;
1875:  cbi4-A  2.6  6.2   88   231    7   ORYSJ:AF-B9FBM2-F1 OS03G0176700 PROTEIN;
1876:  bs5c-A  2.6  4.0   55   108    4   ORYSJ:AF-A0A0P0WUK7-F1 OS06G0217650 PROTEIN;
1877:  byzh-A  2.6  9.5   97   140   11   ORYSJ:AF-Q5VP40-F1 OS06G0147400 PROTEIN;
1878:  byac-A  2.6  3.6   52   501    8   ORYSJ:AF-Q6Z9R0-F1 OS08G0471900 PROTEIN;
1879:  cajl-A  2.6  4.5  115   694    9   ORYSJ:AF-Q65X41-F1 OS05G0544600 PROTEIN;
1880:  bpwd-A  2.6  9.6   96   330   13   ORYSJ:AF-Q6Z0Z6-F1 OS02G0550400 PROTEIN;
1881:  bwtw-A  2.6 16.3   83   183    2   ORYSJ:AF-A0A0P0V3S5-F1 OS01G0543600 PROTEIN;
1882:  cebp-A  2.6  6.6   99   217   10   ORYSJ:AF-A0A0P0XA77-F1 OS07G0671301 PROTEIN;
1883:  cc8u-A  2.6  6.0   87   188    8   ORYSJ:AF-Q7XP47-F1 OS04G0587100 PROTEIN;
1884:  bzgm-A  2.6  8.2   61   174    3   ORYSJ:AF-A0A0P0WYZ0-F1 OS06G0635250 PROTEIN;
1885:  b6ww-A  2.6  4.8  112   533    7   ORYSJ:AF-Q5ZDL8-F1 OS01G0147200 PROTEIN;
1886:  cfuw-A  2.6  4.3   91   403    7   ORYSJ:AF-A0A0P0V3U4-F1 OS01G0546900 PROTEIN;
1887:  b1e9-A  2.6  9.9   75   209   11   ORYSJ:AF-A0A0P0WK37-F1 OS05G0290300 PROTEIN;
1888:  b3qj-A  2.6  9.9   95   545    4   ORYSJ:AF-Q0DBI4-F1 OS06G0562300 PROTEIN;
1889:  b8m7-A  2.6 11.8   86   532    7   ORYSJ:AF-A0A0P0WZM6-F1 OS06G0645600 PROTEIN;
1890:  b5x2-A  2.6  4.1   66   591   11   ORYSJ:AF-A0A0P0Y4V4-F1 OS11G0650500 PROTEIN;
1891:  chjo-A  2.6  5.6  116   513    4   ORYSJ:AF-Q6Z4S8-F1 OS07G0122300 PROTEIN;
1892:  brgi-A  2.6 11.2  119   286    7   ORYSJ:AF-Q75GD1-F1 OS03G0419300 PROTEIN;
1893:  cl6f-A  2.6  5.2   77   100    3   ORYSJ:AF-A0A0P0V545-F1 OS01G0611800 PROTEIN;
1894:  buaw-A  2.6  9.5  105   333   10   ORYSJ:AF-A0A0P0UZ70-F1 OS01G0193700 PROTEIN;
1895:  cjq9-A  2.6  5.0  142  1003    5   ORYSJ:AF-Q53PH9-F1 DEAD/DEAH BOX HELICASE FAMILY PROTEIN, EXPRESSED;
1896:  bylz-A  2.6  9.3   90   538    6   ORYSJ:AF-Q8LI26-F1 OS07G0627300 PROTEIN;
1897:  b1r3-A  2.6 17.1   96   975    3   ORYSJ:AF-Q7XB93-F1 DISEASE RELATED PROTEIN 2;
1898:  brqq-A  2.6  4.7  163  1290    6   ORYSJ:AF-Q10PQ6-F1 NUP133 NUCLEOPORIN FAMILY PROTEIN, EXPRESSED;
1899:  brt2-A  2.6  3.6   65   110    6   ORYSJ:AF-A0A0P0WBP8-F1 OS04G0489200 PROTEIN;
1900:  clq2-A  2.6 15.6   80   999   10   ORYSJ:AF-Q53KR6-F1 NB-ARC DOMAIN CONTAINING PROTEIN, EXPRESSED;
1901:  cbxt-A  2.6  4.5   62   603    3   ORYSJ:AF-Q7F0I0-F1 OS07G0689800 PROTEIN;
1902:  b60c-A  2.6  8.6   98   438    6   ORYSJ:AF-Q5ZCF3-F1 OS01G0778700 PROTEIN;
1903:  cgm2-A  2.6  5.5   67   251    9   ORYSJ:AF-Q84VC9-F1 OS04G0105700 PROTEIN;
1904:  ceh2-A  2.6 10.0  104   269    5   ORYSJ:AF-Q2QQ39-F1 OS12G0508100 PROTEIN;
1905:  b1dw-A  2.6 17.1   89   294    6   ORYSJ:AF-A0A0P0X0V5-F1 OS06G0698812 PROTEIN;
1906:  bwz6-A  2.6  5.6   68   174    4   ORYSJ:AF-A0A0P0WB92-F1 OS04G0453300 PROTEIN;
1907:  b294-A  2.6  5.1   55   120    7   ORYSJ:AF-P0C322-F1 NAD(P)H-QUINONE OXIDOREDUCTASE SUBUNIT 3, CHLOROP
1908:  b55k-A  2.6 12.7   93   541    8   ORYSJ:AF-Q5QN90-F1 OS01G0506100 PROTEIN;
1909:  b4y0-A  2.6  4.2   54    92    4   ORYSJ:AF-A0A0P0V975-F1 OS01G0795250 PROTEIN;
1910:  brxx-A  2.6 19.3   84   194   10   ORYSJ:AF-A3BLA8-F1 HVA22-LIKE PROTEIN;
1911:  cl5t-A  2.6 12.8   73   219    3   ORYSJ:AF-A0A0P0XUM8-F1 OS10G0406350 PROTEIN;
1912:  bynr-A  2.6  5.7   90   541    7   ORYSJ:AF-Q8LRG9-F1 OS01G0510800 PROTEIN;
1913:  cbw5-A  2.6  8.4  118   464    8   ORYSJ:AF-Q6ZAC2-F1 ADENYLYL CYCLASE-ASSOCIATED PROTEIN;
1914:  bysy-A  2.6  6.7  112   213    7   ORYSJ:AF-A0A0P0WMT6-F1 OS05G0433400 PROTEIN;
1915:  bsdj-A  2.6  5.2   70   125    4   ORYSJ:AF-Q0DA72-F1 OS06G0673300 PROTEIN;
1916:  cec3-A  2.6  8.1   63    77    5   ORYSJ:AF-A0A0N7KD07-F1 OS01G0392800 PROTEIN;
1917:  btzr-A  2.6  4.1   78   167    6   ORYSJ:AF-A3CG65-F1 OS12G0237700 PROTEIN;
1918:  b60e-A  2.6  3.8   58    67    3   ORYSJ:AF-A0A0P0WFS2-F1 OS04G0654550 PROTEIN;
1919:  bwwo-A  2.6  5.7   79   600    9   ORYSJ:AF-Q0DRG6-F1 OS03G0387000 PROTEIN;
1920:  bx3v-A  2.6 16.4  114   300   10   ORYSJ:AF-A0A0N7KME9-F1 OS06G0615200 PROTEIN;
1921:  b8co-A  2.6  8.3   86   152    3   ORYSJ:AF-A0A0N7KGT9-F1 OS03G0213700 PROTEIN;
1922:  clti-A  2.6  7.3  109   219    9   ORYSJ:AF-Q9FTZ2-F1 PROBABLE 3-BETA-HYDROXYSTEROID-DELTA(8),DELTA(7)-
1923:  ckxq-A  2.6  5.1   94   238    4   ORYSJ:AF-Q688X6-F1 OS05G0562800 PROTEIN;
1924:  cjnx-A  2.6  6.6   74   543    1   ORYSJ:AF-Q2QQS5-F1 CYCLIN-T1-4;
1925:  bvng-A  2.6  5.1  128   406    8   ORYSJ:AF-Q0E2Z5-F1 OS02G0202300 PROTEIN;
1926:  b3zn-A  2.6 10.1  126   588    6   ORYSJ:AF-Q7FAW5-F1 OS04G0483200 PROTEIN;
1927:  cl4f-A  2.6  5.7  119   843    6   ORYSJ:AF-Q10M67-F1 EXPRESSED PROTEIN;
1928:  cgd6-A  2.6  5.6   78   370    8   ORYSJ:AF-A0A0P0Y5D4-F1 OS11G0667900 PROTEIN;
1929:  came-A  2.6  5.2   53    84   15   ORYSJ:AF-A0A0P0VS76-F1 OS03G0106350 PROTEIN;
1930:  bsmg-A  2.6  4.5  107   346    7   ORYSJ:AF-Q10KR0-F1 EXPRESSED PROTEIN;
1931:  cidy-A  2.6  4.9   58   251   10   ORYSJ:AF-C7IZF2-F1 OS03G0665950 PROTEIN;
1932:  bqq4-A  2.6 11.8   95   115    7   ORYSJ:AF-Q5VRG2-F1 OS06G0167800 PROTEIN;
1933:  cipp-A  2.6  4.0   71   205    6   ORYSJ:AF-B9G982-F1 OS11G0132300 PROTEIN;
1934:  caq4-A  2.6  3.6   86   585    6   ORYSJ:AF-Q9XFE4-F1 PEPTIDYLPROLYL ISOMERASE;
1935:  bw8r-A  2.6  8.9   99   631    7   ORYSJ:AF-Q2QMF2-F1 HORMA DOMAIN CONTAINING PROTEIN, EXPRESSED;
1936:  b0r2-A  2.6  4.4   79   176    8   ORYSJ:AF-Q6Z0Q9-F1 PUTATIVE COPPER TRANSPORTER 5.2;
1937:  b3td-A  2.6  9.7   88   185    8   ORYSJ:AF-A0A0P0V3V2-F1 OS01G0548900 PROTEIN;
1938:  cf0q-A  2.6  7.1   88   149    6   ORYSJ:AF-Q6Z0Q0-F1 OS08G0457200 PROTEIN;
1939:  cbp4-A  2.6  4.8  106   151    8   ORYSJ:AF-A0A0P0W226-F1 OS03G0705033 PROTEIN;
1940:  bwio-A  2.6 12.5   94   939    3   ORYSJ:AF-Q2QW66-F1 NB-ARC DOMAIN CONTAINING PROTEIN, EXPRESSED;
1941:  carx-A  2.6  6.0  116   761    9   ORYSJ:AF-A0A0P0X2K1-F1 OS07G0147800 PROTEIN;
1942:  bqc2-A  2.6  7.3   81   701    4   ORYSJ:AF-Q6YU98-F1 OS02G0100700 PROTEIN;
1943:  ch1m-A  2.6  6.6  103   133    8   ORYSJ:AF-A2ZP80-F1 OS01G0147100 PROTEIN;
1944:  cjgr-A  2.6  5.5   52   144    6   ORYSJ:AF-A0A0N7KPG4-F1 OS08G0215500 PROTEIN;
1945:  brgh-A  2.6  7.0   84   155    8   ORYSJ:AF-Q0DHM7-F1 CASP-LIKE PROTEIN 5B2;
1946:  b169-A  2.6  3.7   64    98    2   ORYSJ:AF-Q6YYB2-F1 OS08G0136600 PROTEIN;
1947:  cgfo-A  2.6  5.9   92   537    7   ORYSJ:AF-Q2QZY3-F1 OS11G0666200 PROTEIN;
1948:  b62o-A  2.6  5.2  113   354    7   ORYSJ:AF-Q0JLF1-F1 OS01G0604700 PROTEIN;
1949:  cnb6-A  2.6  9.9   89   268   10   ORYSJ:AF-A0A0P0VD39-F1 OS01G0960200 PROTEIN;
1950:  b2kg-A  2.6 20.9   95   640    5   ORYSJ:AF-Q2QW74-F1 NB-ARC DOMAIN CONTAINING PROTEIN, EXPRESSED;
1951:  b718-A  2.6  7.2   53    95    6   ORYSJ:AF-Q6YTM0-F1 OS07G0432201 PROTEIN;
1952:  b08v-A  2.6  7.3   65   291    5   ORYSJ:AF-A0A0P0VU94-F1 OS03G0199940 PROTEIN;
1953:  br9l-A  2.6  3.7   71   186    8   ORYSJ:AF-A0A0P0VYK0-F1 OS03G0402400 PROTEIN;
1954:  cmfh-A  2.6  7.7   80   718    8   ORYSJ:AF-Q5VRG8-F1 OS06G0104000 PROTEIN;
1955:  b4u7-A  2.6  5.5  102   554    4   ORYSJ:AF-A0A0N7KPA3-F1 OS08G0152900 PROTEIN;
1956:  b0fs-A  2.6  6.2  133   573    4   ORYSJ:AF-Q8H7K9-F1 EXPRESSED PROTEIN;
1957:  cmf2-A  2.6 11.9  123   224   11   ORYSJ:AF-A0A0N7KTN9-F1 OS12G0180900 PROTEIN;
1958:  ce3t-A  2.6  7.1   70   108   10   ORYSJ:AF-A0A0P0Y3B1-F1 OS11G0556132 PROTEIN;
1959:  bqek-A  2.6 14.6   82   495    5   ORYSJ:AF-C7J846-F1 OS11G0655200 PROTEIN;
1960:  bxuq-A  2.6 15.3   85   935    6   ORYSJ:AF-Q2QQG1-F1 NB-ARC DOMAIN CONTAINING PROTEIN, EXPRESSED;
1961:  cnge-A  2.6  4.6   56    70   13   ORYSJ:AF-Q94JC5-F1 OS01G0591400 PROTEIN;
1962:  cjxt-A  2.6 11.5   75   345    7   ORYSJ:AF-Q10SV7-F1 EXPRESSED PROTEIN;
1963:  cm1o-A  2.6 18.5  101   452    8   ORYSJ:AF-Q6ZBK6-F1 OS08G0519400 PROTEIN;
1964:  ca4r-A  2.6  7.4   60    69    8   ORYSJ:AF-Q7XQZ9-F1 OS04G0660600 PROTEIN;
1965:  cm45-A  2.6 10.3  134  1251    6   ORYSJ:AF-Q5W6G8-F1 OS05G0350700 PROTEIN;
1966:  b1th-A  2.6  6.5   82   535    9   ORYSJ:AF-Q5Z907-F1 CCT-EPSILON;
1967:  cf1k-A  2.6 12.5   65   147   11   ORYSJ:AF-A0A0P0X1U0-F1 OS07G0121900 PROTEIN;
1968:  b02q-A  2.6 12.1   73   236    1   ORYSJ:AF-Q8S7H8-F1 PSI-F;
1969:  brxc-A  2.6  9.6  136   769    7   ORYSJ:AF-A0A0P0YB64-F1 OS12G0552000 PROTEIN;
1970:  cisv-A  2.6  8.7   60   163   10   ORYSJ:AF-Q6Z2M6-F1 OS02G0126600 PROTEIN;
1971:  btc0-A  2.6  5.0   56   126    9   ORYSJ:AF-A0A0P0W5X6-F1 OS04G0100075 PROTEIN;
1972:  b02a-A  2.6  9.6   76   660    8   ORYSJ:AF-Q8GT06-F1 CROSSOVER JUNCTION ENDONUCLEASE MUS81;
1973:  b2ap-A  2.6  6.6   99   355   12   ORYSJ:AF-Q53RJ8-F1 EXPRESSED PROTEIN;
1974:  cek2-A  2.6  3.8   68   184    9   ORYSJ:AF-B7F8V8-F1 OS04G0168400 PROTEIN;
1975:  b0j2-A  2.6  4.4   65   734    8   ORYSJ:AF-A0A0P0Y411-F1 OS11G0552200 PROTEIN;
1976:  bs1r-A  2.6 10.2   94   227    5   ORYSJ:AF-A0A0P0UXR0-F1 OS01G0109900 PROTEIN;
1977:  b8lc-A  2.6  3.4   60    97    2   ORYSJ:AF-Q7G790-F1 OS03G0700100 PROTEIN;
1978:  b7v1-A  2.6  5.4  105   380    8   ORYSJ:AF-Q6Z696-F1 OS02G0754600 PROTEIN;
1979:  bqzu-A  2.6  6.0   90   500    8   ORYSJ:AF-Q6AU71-F1 OS05G0395300 PROTEIN;
1980:  brae-A  2.6  2.7   65    67   11   ORYSJ:AF-C7J915-F1 OS11G0271000 PROTEIN;
1981:  b86i-A  2.6  5.3   89  1014    4   ORYSJ:AF-Q5QNA5-F1 PHOSPHOENOLPYRUVATE CARBOXYLASE;
1982:  cdig-A  2.6  5.6  116   737    5   ORYSJ:AF-Q8H4U8-F1 OS07G0211900 PROTEIN;
1983:  bpue-A  2.6  5.4   98  1671    3   ORYSJ:AF-Q6Z7R3-F1 OS02G0742000 PROTEIN;
1984:  caic-A  2.6  4.6   89   840    4   ORYSJ:AF-A0A0P0VDY2-F1 OS02G0105100 PROTEIN;
1985:  b423-A  2.6  3.5   58    67    3   ORYSJ:AF-B9GBZ8-F1 OS12G0159500 PROTEIN;
1986:  cgjv-A  2.6  4.1   94   185   11   ORYSJ:AF-A0A0P0XLL6-F1 OS09G0335100 PROTEIN;
1987:  cgd7-A  2.6  4.8   53   283    4   ORYSJ:AF-A0A0P0XMK4-F1 OS09G0411050 PROTEIN;
1988:  bt4l-A  2.6 12.8  107   388    6   ORYSJ:AF-Q6ATY7-F1 OS05G0400600 PROTEIN;
1989:  cjbp-A  2.6  3.8   62   120    6   ORYSJ:AF-Q69N32-F1 OS09G0409100 PROTEIN;
1990:  bvej-A  2.6  6.1   94   274   13   ORYSJ:AF-A3AD49-F1 OS03G0100020 PROTEIN;
1991:  b12h-A  2.6  4.7   43   137    9   ORYSJ:AF-A0A0P0WEZ9-F1 OS04G0624701 PROTEIN;
1992:  bqfn-A  2.6  6.8   59   143    8   ORYSJ:AF-A0A0P0Y1C2-F1 OS11G0302500 PROTEIN;
1993:  b3h0-A  2.6 12.6   74   501    4   ORYSJ:AF-A0A0P0XZH6-F1 PURPLE ACID PHOSPHATASE;
1994:  b8tr-A  2.6  9.3   65   167   11   ORYSJ:AF-A0A0P0X7Q2-F1 OS07G0561650 PROTEIN;
1995:  bwzq-A  2.6  7.2   66   208    9   ORYSJ:AF-A0A0P0XYV7-F1 OS11G0136400 PROTEIN;
1996:  br53-A  2.6  6.0  133   459    8   ORYSJ:AF-Q6YUT5-F1 OS02G0191300 PROTEIN;
1997:  bts6-A  2.6  8.0  117   525    4   ORYSJ:AF-Q653S8-F1 OS09G0559000 PROTEIN;
1998:  br3z-A  2.6  7.8   94   192    4   ORYSJ:AF-Q7XUW7-F1 OS04G0445300 PROTEIN;
1999:  bq8d-A  2.6  3.9   69   126    1   ORYSJ:AF-A0A0P0XBE8-F1 OS08G0132900 PROTEIN;
2000:  cnfg-A  2.6  8.2   84  1067    8   ORYSJ:AF-Q8RU46-F1 LEUCINE RICH REPEAT FAMILY PROTEIN, EXPRESSED;
2001:  clzu-A  2.6  8.6   59    92    7   ORYSJ:AF-A0A0P0XDG9-F1 OS08G0206466 PROTEIN;
2002:  cla4-A  2.6 11.7  122   518    4   ORYSJ:AF-A0A0P0VFR5-F1 OS02G0183500 PROTEIN;
2003:  byk4-A  2.6  5.7   55    70   11   ORYSJ:AF-Q6K2G2-F1 OS02G0508801 PROTEIN;
2004:  b9vd-A  2.6  6.0   64    81    8   ORYSJ:AF-Q5ZBR3-F1 OS01G0795600 PROTEIN;
2005:  bzz8-A  2.6 12.2  109   807    8   ORYSJ:AF-Q5VQD3-F1 OS06G0122200 PROTEIN;
2006:  b66t-A  2.6 12.3   79   866    4   ORYSJ:AF-Q6ERD9-F1 TREHALOSE 6-PHOSPHATE PHOSPHATASE;
2007:  cgaf-A  2.6 17.6   92  1024    4   ORYSJ:AF-A3BAI8-F1 OS06G0268500 PROTEIN;
2008:  caxn-A  2.6  3.2   48    72   10   ORYSJ:AF-Q9LRI7-F1 HYDROPHOBIC PROTEIN OSR8;
2009:  b63w-A  2.6 18.7   99   675    8   ORYSJ:AF-Q6ETI1-F1 OS02G0159200 PROTEIN;
2010:  chrs-A  2.6  5.2   70   172    7   ORYSJ:AF-A0A0P0W8Z0-F1 DCTP PYROPHOSPHATASE 1;
2011:  b64w-A  2.6  5.2  129   295    6   ORYSJ:AF-Q69XJ0-F1 SPX DOMAIN-CONTAINING PROTEIN 1;
2012:  bz6u-A  2.6  7.2  134   684    5   ORYSJ:AF-A0A0P0W699-F1 OS04G0129900 PROTEIN;
2013:  bt59-A  2.6  6.5  101   134    6   ORYSJ:AF-A0A0P0WKE0-F1 OS05G0299300 PROTEIN;
2014:  bys5-A  2.6  7.1  135   353    6   ORYSJ:AF-A0A0P0WAD5-F1 OS04G0423200 PROTEIN;
2015:  bpt2-A  2.6  5.1   77   162   12   ORYSJ:AF-Q9LI17-F1 CASP-LIKE PROTEIN 1C1;
2016:  btmd-A  2.6  4.6   97   342    8   ORYSJ:AF-A0A0P0WJK7-F1 OS05G0237200 PROTEIN;
2017:  b99l-A  2.6  4.1   66   138   11   ORYSJ:AF-A0A0N7KMZ9-F1 OS07G0169000 PROTEIN;
2018:  bxzj-A  2.6  4.4  113   765    9   ORYSJ:AF-Q7XWN5-F1 OS04G0221800 PROTEIN;
2019:  ch3z-A  2.6  2.8   65    89    9   ORYSJ:AF-Q67W78-F1 OS06G0656700 PROTEIN;
2020:  b8gj-A  2.6 10.1   90   246   12   ORYSJ:AF-A6BLW4-F1 NUCLEAR TRANSCRIPTION FACTOR Y SUBUNIT C-2;
2021:  b7rf-A  2.6  4.5   60   114    8   ORYSJ:AF-Q7F901-F1 OS04G0326500 PROTEIN;
2022:  cgkn-A  2.6  6.8   89   770    2   ORYSJ:AF-Q2R497-F1 OS11G0482400 PROTEIN;
2023:  bxr8-A  2.6  3.7   66   571    8   ORYSJ:AF-A0A0P0W9W5-F1 OS04G0382800 PROTEIN;
2024:  b1s5-A  2.6 10.8  114   393    5   ORYSJ:AF-A0A0P0VJC4-F1 PROBABLE MAGNESIUM TRANSPORTER;
2025:  bqjl-A  2.6  6.5  125   304    6   ORYSJ:AF-A0A0P0WBX8-F1 OS04G0490900 PROTEIN;
2026:  bry1-A  2.6  7.2   97   319    5   ORYSJ:AF-Q5N7L3-F1 OS01G0687700 PROTEIN;
2027:  b8rl-A  2.6  6.7   66    78    8   ORYSJ:AF-Q2RAZ9-F1 MITOCHONDRIAL IMPORT INNER MEMBRANE TRANSLOCASE S
2028:  b98v-A  2.6  6.5  105   189    5   ORYSJ:AF-Q5ZCD2-F1 OS01G0157100 PROTEIN;
2029:  cc01-A  2.6 23.9   78   171    9   ORYSJ:AF-Q6ZDH7-F1 OS08G0374701 PROTEIN;
2030:  bsn6-A  2.6  7.5  130   985    8   ORYSJ:AF-Q6ES98-F1 OS09G0346700 PROTEIN;
2031:  cldm-A  2.6  5.4   97   717    3   ORYSJ:AF-A0A0P0XFL3-F1 RING-TYPE E3 UBIQUITIN TRANSFERASE;
2032:  cem6-A  2.6 13.3   86   355    9   ORYSJ:AF-A0A0N7KMP5-F1 OS06G0705250 PROTEIN;
2033:  b569-A  2.6  8.5  110   408    6   ORYSJ:AF-A0A0P0X090-F1 OS06G0674000 PROTEIN;
2034:  b5b9-A  2.6  9.2   72    94   10   ORYSJ:AF-A0A0P0X0H8-F1 OS06G0679900 PROTEIN;
2035:  chjg-A  2.6  7.4   89  1135    3   ORYSJ:AF-A0A0P0VDQ9-F1 OS02G0107700 PROTEIN;
2036:  bu09-A  2.6  5.8  108   531    5   ORYSJ:AF-Q6H501-F1 PROBABLE CATION TRANSPORTER HKT6;
2037:  b2oq-A  2.6 10.0   84  1011   11   ORYSJ:AF-Q8H2Q5-F1 OS07G0483500 PROTEIN;
2038:  cabt-A  2.6  5.1  125   373    1   ORYSJ:AF-B7E9F7-F1 EXOCYST SUBUNIT EXO70 FAMILY PROTEIN;
2039:  bwsh-A  2.6 14.9   78   560    3   ORYSJ:AF-Q688G4-F1 OS05G0378500 PROTEIN;
2040:  b5mv-A  2.6  3.1   51   380    4   ORYSJ:AF-Q75IA2-F1 OS03G0703700 PROTEIN;
2041:  bu25-A  2.6  4.2   56   282    4   ORYSJ:AF-Q6H7N3-F1 OS02G0195800 PROTEIN;
2042:  chzc-A  2.6  5.9   78   130    9   ORYSJ:AF-Q6Z0Q1-F1 OS08G0457100 PROTEIN;
2043:  b4u5-A  2.6  6.6   98   182    5   ORYSJ:AF-A0A0P0WDR5-F1 OS04G0559100 PROTEIN;
2044:  cm6r-A  2.6  8.2  107   833    7   ORYSJ:AF-Q7XUV2-F1 FORMIN-LIKE PROTEIN 2;
2045:  clbo-A  2.6 10.7   92   252    9   ORYSJ:AF-Q7XV11-F1 CHLOROPHYLL A-B BINDING PROTEIN, CHLOROPLASTIC;
2046:  bs0k-A  2.6 13.9   91   148    3   ORYSJ:AF-A0A0P0Y4N7-F1 OS11G0640900 PROTEIN;
2047:  b9qs-A  2.6 11.8  136   311    7   ORYSJ:AF-Q7XCK8-F1 EXPRESSED PROTEIN;
2048:  cnca-A  2.6  4.4  100   256    8   ORYSJ:AF-Q0DJC1-F1 OS05G0302600 PROTEIN;
2049:  bt72-A  2.6  9.4   99   115    4   ORYSJ:AF-B7EEJ8-F1 VERY-LONG-CHAIN (3R)-3-HYDROXYACYL-COA DEHYDRATAS
2050:  b0gp-A  2.6  5.4   77   191    5   ORYSJ:AF-A0A0P0WU99-F1 OS06G0230400 PROTEIN;
2051:  b2to-A  2.6  4.1   94   470   11   ORYSJ:AF-Q6ATP9-F1 OS03G0809100 PROTEIN;
2052:  bzxz-A  2.6  5.8   90   613    7   ORYSJ:AF-Q5MBR3-F1 9-CIS-EPOXYCAROTENOID DIOXYGENASE NCED5, CHLOROPL
2053:  bwed-A  2.6  6.4   77   397    4   ORYSJ:AF-Q8LJ96-F1 OS01G0798900 PROTEIN;
2054:  bq4x-A  2.6  5.5  125   441    4   ORYSJ:AF-Q0J0H9-F1 S-ACYLTRANSFERASE;
2055:  b9u6-A  2.6 13.4   61   300    3   ORYSJ:AF-Q65XS0-F1 OS05G0170800 PROTEIN;
2056:  clo0-A  2.6  6.0   66   641    8   ORYSJ:AF-Q0DGR8-F1 OS05G0515700 PROTEIN;
2057:  bso7-A  2.6  5.4   83   215   10   ORYSJ:AF-Q9ARX2-F1 CASP-LIKE PROTEIN 1E1;
2058:  b9rq-A  2.6  6.2  131   482    8   ORYSJ:AF-Q6Z576-F1 OS08G0411300 PROTEIN;
2059:  chhl-A  2.6  7.6  126   256    6   ORYSJ:AF-Q2QQ58-F1 OS12G0506100 PROTEIN;
2060:  bswo-A  2.5  6.0  102   214    6   ORYSJ:AF-Q2QZT8-F1 EXPRESSED PROTEIN;
2061:  cggc-A  2.5  5.7  106   406    2   ORYSJ:AF-Q5N7H0-F1 OS01G0861700 PROTEIN;
2062:  b399-A  2.5  4.5  102   389    8   ORYSJ:AF-Q10LJ2-F1 METAL TOLERANCE PROTEIN 2;
2063:  b0ie-A  2.5  5.6   91   488    4   ORYSJ:AF-Q6H7E6-F1 OS02G0639700 PROTEIN;
2064:  byx3-A  2.5 10.1   68   128   15   ORYSJ:AF-A0A0P0WUS1-F1 OS06G0255900 PROTEIN;
2065:  cjyd-A  2.5  7.5   84   625    6   ORYSJ:AF-Q65WV7-F1 OS05G0475300 PROTEIN;
2066:  cc86-A  2.5  5.8   76   193    5   ORYSJ:AF-Q7XQI2-F1 OS04G0496300 PROTEIN;
2067:  b1zy-A  2.5  6.5   81   154    9   ORYSJ:AF-Q6ERA9-F1 OS09G0129800 PROTEIN;
2068:  bxtj-A  2.5  8.1   78    87    8   ORYSJ:AF-B9F6S5-F1 OS03G0247750 PROTEIN;
2069:  ccj5-A  2.5  5.2   78   120    8   ORYSJ:AF-Q75LL8-F1 EXPRESSED PROTEIN;
2070:  ck68-A  2.5 10.1   89   135    6   ORYSJ:AF-A0A0P0V504-F1 OS01G0606100 PROTEIN;
2071:  brtk-A  2.5  3.7   58   243    5   ORYSJ:AF-Q6AUN0-F1 OS05G0569800 PROTEIN;
2072:  b1fh-A  2.5  3.1   43    46    7   ORYSJ:AF-A0A0P0WA30-F1 OS04G0419400 PROTEIN;
2073:  bvo9-A  2.5 10.3  102   129    6   ORYSJ:AF-B7EGZ7-F1 OS07G0157700 PROTEIN;
2074:  cg4x-A  2.5 10.4   80   237   11   ORYSJ:AF-Q6H4Y9-F1 OS09G0272500 PROTEIN;
2075:  btr1-A  2.5 15.2   81   700    6   ORYSJ:AF-Q2QNH8-F1 NB-ARC DOMAIN CONTAINING PROTEIN, EXPRESSED;
2076:  bwrp-A  2.5  5.4  144   529    5   ORYSJ:AF-A0A0P0V0R0-F1 OS01G0256300 PROTEIN;
2077:  b1xo-A  2.5  4.0   61    87    7   ORYSJ:AF-Q0JJG1-F1 OS01G0740600 PROTEIN;
2078:  b8gb-A  2.5  6.6   74   136    5   ORYSJ:AF-Q69TV7-F1 OS06G0212201 PROTEIN;
2079:  b2wh-A  2.5 11.7   57   447    5   ORYSJ:AF-P0DO02-F1 CHAPERONE PROTEIN DNAJ A7B, CHLOROPLASTIC;
2080:  clig-A  2.5  9.7  116   996    4   ORYSJ:AF-Q0E1L7-F1 OS02G0326600 PROTEIN;
2081:  bvtp-A  2.5 14.1   99  1343    5   ORYSJ:AF-Q0D5G1-F1 ELONGATOR COMPLEX PROTEIN 1;
2082:  bqjk-A  2.5  4.9  129   545   11   ORYSJ:AF-Q6ZG85-F1 METAL TRANSPORTER NRAT1;
2083:  b5d4-A  2.5  6.7   77   149   10   ORYSJ:AF-Q69P80-F1 COPPER TRANSPORTER 5.1;
2084:  b1mu-A  2.5  6.5   66   252    6   ORYSJ:AF-Q8L4A1-F1 OS01G0594900 PROTEIN;
2085:  bzhs-A  2.5  2.7   47   367    6   ORYSJ:AF-Q84TW3-F1 OS03G0815900 PROTEIN;
2086:  b9t7-A  2.5  8.2  129   599    5   ORYSJ:AF-Q2QQT3-F1 NODULIN FAMILY PROTEIN, PUTATIVE, EXPRESSED;
2087:  cm3z-A  2.5 13.3  135   712    7   ORYSJ:AF-Q5JL05-F1 OS01G0953100 PROTEIN;
2088:  cgbb-A  2.5  8.9   85   316    4   ORYSJ:AF-A0A0P0VZB6-F1 OS03G0568400 PROTEIN;
2089:  bwri-A  2.5  7.2  125   365    6   ORYSJ:AF-Q10KU5-F1 PROTEIN-SERINE/THREONINE KINASE;
2090:  buag-A  2.5  4.0   53   109    2   ORYSJ:AF-A0A0P0VUE6-F1 OS03G0197150 PROTEIN;
2091:  cd3y-A  2.5  4.4   66   178    6   ORYSJ:AF-Q10Q78-F1 CASP-LIKE PROTEIN 5A1;
2092:  b6qk-A  2.5  7.2  100   540    5   ORYSJ:AF-Q75LV6-F1 IBR DOMAIN CONTAINING PROTEIN, EXPRESSED;
2093:  cd5h-A  2.5  5.7   80   122    9   ORYSJ:AF-Q6ZAR6-F1 OS08G0186700 PROTEIN;
2094:  b5n7-A  2.5  5.1   79   152    8   ORYSJ:AF-B7EFT9-F1 OS01G0593600 PROTEIN;
2095:  bwmc-A  2.5 10.5   76   116    5   ORYSJ:AF-A0A0N7KGB3-F1 OS02G0813183 PROTEIN;
2096:  cb95-A  2.5  4.3   72   126    8   ORYSJ:AF-A0A0P0VQ25-F1 OS02G0749500 PROTEIN;
2097:  bzia-A  2.5  6.0   80   177    5   ORYSJ:AF-Q9SNF2-F1 OS01G0253200 PROTEIN;
2098:  cj2d-A  2.5 18.1  118   322    5   ORYSJ:AF-Q654D9-F1 CMP-SIALIC ACID TRANSPORTER 1;
2099:  chvx-A  2.5  5.8  119   230    7   ORYSJ:AF-Q5N8J1-F1 BIDIRECTIONAL SUGAR TRANSPORTER SWEET2B;
2100:  cbus-A  2.5  7.4   83   222    6   ORYSJ:AF-Q0DI75-F1 OS05G0410800 PROTEIN;
2101:  b3jj-A  2.5  4.8  100   627   13   ORYSJ:AF-Q0J0H3-F1 OS09G0509300 PROTEIN;
2102:  ce2k-A  2.5  9.0  100   436    5   ORYSJ:AF-Q655Y7-F1 OS06G0664400 PROTEIN;
2103:  b8k1-A  2.5 29.0   93  1055    1   ORYSJ:AF-A3B9A0-F1 AUXIN RESPONSE FACTOR 16;
2104:  ccms-A  2.5  6.3   89   187   10   ORYSJ:AF-Q6EP55-F1 OS02G0578800 PROTEIN;
2105:  bv99-A  2.5  4.5   87   368    8   ORYSJ:AF-Q7XT08-F1 PUTATIVE POTASSIUM CHANNEL KAT5;
2106:  b0ob-A  2.5 10.0   77   182   12   ORYSJ:AF-A0A0P0XM04-F1 OS09G0368800 PROTEIN;
2107:  ccd1-A  2.5  7.2  110   585   10   ORYSJ:AF-Q69Y54-F1 PECTINESTERASE;
2108:  b5i3-A  2.5 10.6  134   534    4   ORYSJ:AF-B7F9V1-F1 OS07G0614600 PROTEIN;
2109:  cgw9-A  2.5 16.3  103   800   11   ORYSJ:AF-Q7X741-F1 RING-TYPE E3 UBIQUITIN TRANSFERASE;
2110:  bwjh-A  2.5  4.9   83   619    7   ORYSJ:AF-Q69PA8-F1 VERY-LONG-CHAIN ALDEHYDE DECARBONYLASE GL1-1;
2111:  b2no-A  2.5  4.1   54    78    6   ORYSJ:AF-A0A0P0VFQ9-F1 OS02G0174900 PROTEIN;
2112:  b96i-A  2.5  7.6   87   155    7   ORYSJ:AF-A0A0P0W2A3-F1 OS03G0704967 PROTEIN;
2113:  btd2-A  2.5  9.8  122   548    7   ORYSJ:AF-A0A0P0WDH5-F1 OS04G0562800 PROTEIN;
2114:  clra-A  2.5  4.2   91    96   10   ORYSJ:AF-A0A0P0WW34-F1 OS06G0310801 PROTEIN;
2115:  brsd-A  2.5  5.6   61   301    8   ORYSJ:AF-A0A0P0VXV6-F1 OS03G0332533 PROTEIN;
2116:  cayq-A  2.5  4.7  132   444    6   ORYSJ:AF-B9FFK2-F1 OS04G0462400 PROTEIN;
2117:  clwe-A  2.5 13.3   95   655   13   ORYSJ:AF-Q7XH16-F1 OS10G0136500 PROTEIN;
2118:  ciwh-A  2.5  5.8  103   566    9   ORYSJ:AF-Q7F0H7-F1 PECTINESTERASE;
2119:  cksc-A  2.5  7.2   61    82    7   ORYSJ:AF-Q0IU24-F1 OS11G0197200 PROTEIN;
2120:  bucf-A  2.5  3.9   71   231    8   ORYSJ:AF-Q2QNL2-F1 OS12G0561500 PROTEIN;
2121:  cchw-A  2.5  4.4   94   162    7   ORYSJ:AF-Q84UT5-F1 CASP-LIKE PROTEIN BLE3;
2122:  b0op-A  2.5  3.5   59   173    7   ORYSJ:AF-Q67J13-F1 OS09G0460000 PROTEIN;
2123:  cc19-A  2.5  4.8   91   188    4   ORYSJ:AF-Q7EYL4-F1 OS07G0645300 PROTEIN;
2124:  cjtf-A  2.5  5.3  116   547    9   ORYSJ:AF-Q2R9Q5-F1 EXPRESSED PROTEIN;
2125:  cd6f-A  2.5  6.3   97   893   10   ORYSJ:AF-Q7XIT1-F1 SERINE/THREONINE-PROTEIN KINASE/ENDORIBONUCLEASE
2126:  clyd-A  2.5  5.8   90   840    6   ORYSJ:AF-Q5QMF3-F1 OS01G0835800 PROTEIN;
2127:  bsqs-A  2.5  7.5   99   201    3   ORYSJ:AF-Q6EP58-F1 CASPARIAN STRIP MEMBRANE PROTEIN 7;
2128:  b2aw-A  2.5 20.6   72    80    1   ORYSJ:AF-A0A0P0Y7U9-F1 OS12G0196800 PROTEIN;
2129:  chvu-A  2.5  4.9   92   243    5   ORYSJ:AF-Q8LMI9-F1 GLUTATHIONE S-TRANSFERASE, N-TERMINAL DOMAIN CONT
2130:  cm9l-A  2.5  4.7   85   147    4   ORYSJ:AF-Q6I585-F1 OS05G0585700 PROTEIN;
2131:  b8wj-A  2.5  4.9  118   300    3   ORYSJ:AF-Q10LI8-F1 BIDIRECTIONAL SUGAR TRANSPORTER SWEET12;
2132:  b70x-A  2.5  7.8  115   546   10   ORYSJ:AF-Q7XTN2-F1 OS04G0644000 PROTEIN;
2133:  bs62-A  2.5  4.5   86   117    9   ORYSJ:AF-C7IXK8-F1 OS01G0886350 PROTEIN;
2134:  ck96-A  2.5  4.2  125   444    8   ORYSJ:AF-Q0JBB8-F1 OS04G0543600 PROTEIN;
2135:  b454-A  2.5  4.5   86   157    8   ORYSJ:AF-Q7XSC5-F1 OS04G0181100 PROTEIN;
2136:  b7bj-A  2.5  4.4   98   520    6   ORYSJ:AF-Q6H7U6-F1 OS02G0160400 PROTEIN;
2137:  bz6l-A  2.5 10.1   67   187    6   ORYSJ:AF-A0A0P0XPZ4-F1 OS09G0502700 PROTEIN;
2138:  b7eq-A  2.5  8.0  147   711    8   ORYSJ:AF-Q7X668-F1 OS04G0681400 PROTEIN;
2139:  clr4-A  2.5  5.0   90   276    9   ORYSJ:AF-Q6K961-F1 OS02G0832700 PROTEIN;
2140:  ceom-A  2.5  5.2  110   234    6   ORYSJ:AF-Q8H398-F1 SPX DOMAIN-CONTAINING PROTEIN 6;
2141:  b2lu-A  2.5  8.8   93   252    6   ORYSJ:AF-Q0IUF9-F1 OS11G0159000 PROTEIN;
2142:  bqlc-A  2.5  9.8   99   237    5   ORYSJ:AF-Q6Z3H5-F1 OS08G0551366 PROTEIN;
2143:  b8ee-A  2.5 11.0   86  1271   10   ORYSJ:AF-Q2QQ05-F1 NB-ARC DOMAIN CONTAINING PROTEIN, EXPRESSED;
2144:  cmb6-A  2.5 10.1  132   579   10   ORYSJ:AF-Q2QLL4-F1 NODULIN FAMILY PROTEIN, PUTATIVE, EXPRESSED;
2145:  bp97-A  2.5  7.1   80   605    5   ORYSJ:AF-Q0JMY1-F1 POLY  POLYMERASE 2-B;
2146:  cfuu-A  2.5 11.2   74   278    8   ORYSJ:AF-A0A0P0W4X4-F1 OS03G0825000 PROTEIN;
2147:  bu94-A  2.5  9.4  130   427    7   ORYSJ:AF-A0A0P0VMR4-F1 OS02G0669900 PROTEIN;
2148:  cf8f-A  2.5  4.6   73   141   11   ORYSJ:AF-Q6YZ04-F1 OS08G0142000 PROTEIN;
2149:  bug1-A  2.5  4.2   60   441    3   ORYSJ:AF-A0A0P0V7L4-F1 OS01G0720800 PROTEIN;
2150:  cgjs-A  2.5  3.6   56    79    7   ORYSJ:AF-A0A0P0XG78-F1 OS08G0427650 PROTEIN;
2151:  bxsm-A  2.5  6.6  119   595    5   ORYSJ:AF-Q6K493-F1 OS09G0470900 PROTEIN;
2152:  bs8c-A  2.5  4.2   73   191    4   ORYSJ:AF-Q2QY84-F1 OS12G0129100 PROTEIN;
2153:  b2fw-A  2.5  5.7   95   413   12   ORYSJ:AF-Q7XKI9-F1 OS04G0527400 PROTEIN;
2154:  b33x-A  2.5  4.8   57   206    5   ORYSJ:AF-A0A0P0X3T0-F1 OS07G0218832 PROTEIN;
2155:  bsl5-A  2.5 10.8   71   301    8   ORYSJ:AF-B9GAG9-F1 PROTEIN KTI12 HOMOLOG;
2156:  cclu-A  2.5  5.5  125   424    7   ORYSJ:AF-Q5N959-F1 S-ACYLTRANSFERASE;
2157:  bw8m-A  2.5 10.1  114   843    8   ORYSJ:AF-Q67VS5-F1 POTASSIUM TRANSPORTER 10;
2158:  b8ya-A  2.5  6.5   97   709   15   ORYSJ:AF-Q6Z1P1-F1 OS08G0566700 PROTEIN;
2159:  cb83-A  2.5  9.3   68   250    4   ORYSJ:AF-Q7XQA0-F1 OS04G0674100 PROTEIN;
2160:  bwbl-A  2.5  7.7   98   271    8   ORYSJ:AF-A0A0P0V487-F1 OS01G0568000 PROTEIN;
2161:  b8rh-A  2.5  5.9  131   315    5   ORYSJ:AF-Q10M56-F1 EXPRESSED PROTEIN;
2162:  cbhm-A  2.5 14.6   86   173    5   ORYSJ:AF-A0A0P0WBT8-F1 OS04G0488600 PROTEIN;
2163:  b29o-A  2.5 22.0   96   714    4   ORYSJ:AF-Q0D3H5-F1 OS07G0686500 PROTEIN;
2164:  cf77-A  2.5  7.7   69   723    3   ORYSJ:AF-Q6K8E9-F1 OS02G0806700 PROTEIN;
2165:  bpzz-A  2.5  8.7   78   199    8   ORYSJ:AF-A0A0N7KQT7-F1 OS09G0421400 PROTEIN;
2166:  b1y8-A  2.5  4.7  121   667    7   ORYSJ:AF-Q6ZLC6-F1 OS07G0180300 PROTEIN;
2167:  cls4-A  2.5  4.6   69    82    7   ORYSJ:AF-A0A0P0Y9E0-F1 OS12G0407100 PROTEIN;
2168:  ccem-A  2.5  8.5  102   191    4   ORYSJ:AF-A0A0P0WGV0-F1 OS04G0687200 PROTEIN;
2169:  bttn-A  2.5  5.2   60    85    7   ORYSJ:AF-A0A0P0VUM9-F1 OS03G0210900 PROTEIN;
2170:  b9je-A  2.5  6.5  108   502    8   ORYSJ:AF-H2KWZ0-F1 OS12G0133100 PROTEIN;
2171:  b8m1-A  2.5  4.9  103  1383    3   ORYSJ:AF-Q7X881-F1 DNA-DIRECTED RNA POLYMERASE SUBUNIT;
2172:  cdbg-A  2.5  7.5   63   303    2   ORYSJ:AF-A0A0P0XR26-F1 OS10G0116650 PROTEIN;
2173:  ck1b-A  2.5  7.8   66   162    6   ORYSJ:AF-Q67W16-F1 OS06G0482066 PROTEIN;
2174:  b2li-A  2.5  9.4  122   333    7   ORYSJ:AF-A0A0P0VE35-F1 PEROXISOMAL MEMBRANE PROTEIN PEX16;
2175:  ci6t-A  2.5 20.6   60   294    7   ORYSJ:AF-Q0DD34-F1 OS06G0260000 PROTEIN;
2176:  cahz-A  2.5 12.4  121   836    6   ORYSJ:AF-Q0DWC7-F1 ETHYLENE RECEPTOR 3;
2177:  br2j-A  2.5  6.6  108   316    6   ORYSJ:AF-Q75HK0-F1 S-ACYLTRANSFERASE;
2178:  bv46-A  2.5  6.0  121   389    7   ORYSJ:AF-Q0E4H0-F1 OS02G0119800 PROTEIN;
2179:  cfdm-A  2.5  5.1  114   409   11   ORYSJ:AF-Q6H592-F1 OS09G0386400 PROTEIN;
2180:  b2ir-A  2.5 11.5   88   660    9   ORYSJ:AF-Q5Z8Q9-F1 POLY  POLYMERASE 2-A;
2181:  btui-A  2.5  4.2   95   520    6   ORYSJ:AF-Q9SNS2-F1 OS06G0141100 PROTEIN;
2182:  ce5y-A  2.5  4.2   85   166    6   ORYSJ:AF-A0A0P0UZN4-F1 OS01G0183850 PROTEIN;
2183:  cibr-A  2.5 10.8  108   243    6   ORYSJ:AF-Q6Z3I6-F1 OS08G0552900 PROTEIN;
2184:  cl34-A  2.5  5.9   64    78    6   ORYSJ:AF-A0A0P0VAD5-F1 OS01G0847000 PROTEIN;
2185:  clv8-A  2.5 11.7  128   423    4   ORYSJ:AF-Q7XFE1-F1 PUTATIVE UPF0496 PROTEIN 5;
2186:  ca0m-A  2.5 13.0   72   715    3   ORYSJ:AF-Q6H6L0-F1 OS02G0663100 PROTEIN;
2187:  cdpc-A  2.5 11.2   72   599    6   ORYSJ:AF-Q0IMW0-F1 OS12G0535900 PROTEIN;
2188:  clga-A  2.5  3.7   70   741    9   ORYSJ:AF-Q9AUK5-F1 EXPRESSED PROTEIN;
2189:  cgut-A  2.5 11.0  113   487    7   ORYSJ:AF-Q2QPX7-F1 OS12G0514000 PROTEIN;
2190:  cj3s-A  2.5  4.7   70    71    3   ORYSJ:AF-A0A0N7KSB9-F1 OS11G0113150 PROTEIN;
2191:  b8q0-A  2.5  8.7   97   717    4   ORYSJ:AF-Q7XV61-F1 OS04G0436800 PROTEIN;
2192:  cgeb-A  2.5  3.1   68   282    4   ORYSJ:AF-B7ED76-F1 OS02G0818500 PROTEIN;
2193:  cmy0-A  2.5  5.8   67   194   10   ORYSJ:AF-A0A0P0XS96-F1 OS10G0140100 PROTEIN;
2194:  ch0w-A  2.5  6.9   62   582    3   ORYSJ:AF-Q10MW6-F1 DNAJ PROTEIN ERDJ3A;
2195:  b8rk-A  2.5  5.7   72   104    6   ORYSJ:AF-A0A0P0Y7Z6-F1 OS12G0205633 PROTEIN;
2196:  bwot-A  2.5 10.9   99   623   11   ORYSJ:AF-Q7XRA1-F1 ARGININE DECARBOXYLASE 2;
2197:  clr6-A  2.5  4.2   63    75   10   ORYSJ:AF-A0A0P0XT98-F1 OS10G0179000 PROTEIN;
2198:  b1lz-A  2.5  6.0   79   282   11   ORYSJ:AF-A0A0N7KQY9-F1 OS09G0469950 PROTEIN;
2199:  b26o-A  2.5  4.2  107   479    7   ORYSJ:AF-Q5Z7P9-F1 OS06G0726600 PROTEIN;
2200:  cl2d-A  2.5 12.3   68   375    3   ORYSJ:AF-Q6H5L4-F1 PROBABLE TREHALOSE-PHOSPHATE PHOSPHATASE 7;
2201:  ch26-A  2.5  7.6  135   282    6   ORYSJ:AF-Q0IVP9-F1 OS10G0560500 PROTEIN;
2202:  ceva-A  2.5  8.5   82   675    9   ORYSJ:AF-A0A0P0V3G5-F1 OS01G0524100 PROTEIN;
2203:  b66f-A  2.5  5.1   60    77   12   ORYSJ:AF-A0A0P0X9N8-F1 OS07G0657950 PROTEIN;
2204:  chny-A  2.5  5.9   72   138    4   ORYSJ:AF-Q0IZ52-F1 OS10G0130800 PROTEIN;
2205:  bu9y-A  2.5  5.1  134   457   10   ORYSJ:AF-Q94DE5-F1 OS01G0857400 PROTEIN;
2206:  b6xv-A  2.5  5.4   58    87    7   ORYSJ:AF-A0A0P0XHT2-F1 OS08G0505400 PROTEIN;
2207:  b2eq-A  2.5  4.0   73   197    7   ORYSJ:AF-Q6ZC83-F1 OS08G0338500 PROTEIN;
2208:  bqqa-A  2.5  3.4   67    74    3   ORYSJ:AF-A0A0P0W159-F1 OS03G0666550 PROTEIN;
2209:  cjz4-A  2.5  4.5   55   392    7   ORYSJ:AF-Q53LJ5-F1 OS11G0206600 PROTEIN;
2210:  b98o-A  2.5  6.6  134   812    7   ORYSJ:AF-A0A0P0W9A2-F1 OS04G0381000 PROTEIN;
2211:  bq28-A  2.5  9.6   64   197    5   ORYSJ:AF-A0A0N7KQF1-F1 OS09G0250150 PROTEIN;
2212:  cnbm-A  2.5  7.7   68   171    6   ORYSJ:AF-C7J2J9-F1 ADP/ATP TRANSLOCASE;
2213:  cb1u-A  2.5  5.9   56   122    4   ORYSJ:AF-Q0DYX7-F1 OS02G0661500 PROTEIN;
2214:  cc2k-A  2.5  7.5   90   298   11   ORYSJ:AF-Q337K3-F1 DNAJ DOMAIN CONTAINING PROTEIN, EXPRESSED;
2215:  cd0o-A  2.5  4.9   98   155    5   ORYSJ:AF-Q5VRY3-F1 OS01G0183900 PROTEIN;
2216:  cimf-A  2.5  9.3   99   239   13   ORYSJ:AF-Q338S9-F1 EXPRESSED PROTEIN;
2217:  bvrt-A  2.5  7.2   77   481    5   ORYSJ:AF-B9FDQ8-F1 OS04G0690300 PROTEIN;
2218:  bs4s-A  2.5  7.1   69   238    3   ORYSJ:AF-A0A0N7KRX1-F1 OS10G0465000 PROTEIN;
2219:  b7n4-A  2.5  9.9  100   653    6   ORYSJ:AF-Q10NA1-F1 HEAT SHOCK COGNATE 70 KDA PROTEIN, PUTATIVE, EXPR
2220:  brin-A  2.5  9.1   64   318    3   ORYSJ:AF-A0A0P0X6Z1-F1 OS07G0534500 PROTEIN;
2221:  byuj-A  2.5 17.8   87   520    8   ORYSJ:AF-Q84SZ7-F1 AAA1;
2222:  cmus-A  2.5  5.6   86  1492    7   ORYSJ:AF-Q8H4K7-F1 OS07G0141900 PROTEIN;
2223:  ce4c-A  2.5  4.6  123   811    7   ORYSJ:AF-Q5Z821-F1 OS06G0703300 PROTEIN;
2224:  b3pb-A  2.5  3.8   65    69    9   ORYSJ:AF-B9FTE0-F1 OS06G0492101 PROTEIN;
2225:  b068-A  2.5  6.5   86   173   13   ORYSJ:AF-Q6L4D2-F1 MEMBRANE PROTEIN PM19L;
2226:  bs8y-A  2.5 16.4   61   349    5   ORYSJ:AF-Q5N7L4-F1 OS01G0687600 PROTEIN;
2227:  bsao-A  2.5  3.6   73   271   11   ORYSJ:AF-Q6ZD40-F1 OS08G0537500 PROTEIN;
2228:  b2z2-A  2.5  5.0   70   393   13   ORYSJ:AF-Q5JJY7-F1 OS01G0541600 PROTEIN;
2229:  cb93-A  2.5  7.3   95   540    5   ORYSJ:AF-Q8LJK2-F1 PECTINESTERASE;
2230:  b07y-A  2.5 11.5  122   195    9   ORYSJ:AF-Q10QH3-F1 CASP-LIKE PROTEIN OS03G0196400;
2231:  bsso-A  2.5  4.8  110  1272   11   ORYSJ:AF-Q6Z742-F1 OS02G0736600 PROTEIN;
2232:  cj8y-A  2.5  4.7   69   327    6   ORYSJ:AF-A0A0P0XZ56-F1 OS11G0149800 PROTEIN;
2233:  b43x-A  2.5  8.7   81   387    6   ORYSJ:AF-A0A0P0W913-F1 OS04G0349600 PROTEIN;
2234:  cap5-A  2.5  5.9   98   775    6   ORYSJ:AF-A0A0P0XS43-F1 OS10G0174548 PROTEIN;
2235:  cgkb-A  2.5  8.6   70    99    7   ORYSJ:AF-Q0E4C5-F1 OS02G0126000 PROTEIN;
2236:  b2vp-A  2.5  4.7  101   486    5   ORYSJ:AF-A0A0N7KPU5-F1 OS08G0410500 PROTEIN;
2237:  b59d-A  2.5  4.1   60   306    5   ORYSJ:AF-A0A0P0V2F5-F1 OS01G0355700 PROTEIN;
2238:  cdtv-A  2.5  6.7   73   109   14   ORYSJ:AF-A0A0N7KTT2-F1 OS12G0238701 PROTEIN;
2239:  cen3-A  2.5  4.0   72   220    4   ORYSJ:AF-Q658A3-F1 OS01G0109600 PROTEIN;
2240:  bvti-A  2.5  4.9   94   577    6   ORYSJ:AF-Q10RW9-F1 CHAPERONIN;
2241:  choj-A  2.5  5.0   91   157    8   ORYSJ:AF-A0A0P0XLD1-F1 OS09G0399901 PROTEIN;
2242:  b50n-A  2.5  7.5   98   467    7   ORYSJ:AF-Q84UR1-F1 OS08G0130000 PROTEIN;
2243:  bsel-A  2.5  7.8   96   487    3   ORYSJ:AF-Q6I5H2-F1 OS05G0533400 PROTEIN;
2244:  b7kp-A  2.5  3.9   48    75    8   ORYSJ:AF-A0A0P0WF76-F1 OS04G0623550 PROTEIN;
2245:  b5vw-A  2.5  4.5   89   935    6   ORYSJ:AF-Q0JKV1-F1 POTASSIUM CHANNEL AKT1;
2246:  ck5n-A  2.5  7.7   74   263    4   ORYSJ:AF-Q8S1M1-F1 OS01G0716500 PROTEIN;
2247:  ccf5-A  2.5 10.2  123   354    9   ORYSJ:AF-A0A0P0VIC0-F1 OS02G0326700 PROTEIN;
2248:  bq6w-A  2.5  2.8   47    60   11   ORYSJ:AF-A0A0P0V2Y6-F1 OS01G0500825 PROTEIN;
2249:  b5uo-A  2.5  4.6   76   298    5   ORYSJ:AF-A0A0P0W038-F1 OS03G0554950 PROTEIN;
2250:  bu1u-A  2.5  5.5   88   162    5   ORYSJ:AF-Q0JBW6-F1 OS04G0506100 PROTEIN;
2251:  b85z-A  2.5  5.5  119   320    5   ORYSJ:AF-Q10B79-F1 SPX DOMAIN-CONTAINING PROTEIN 4;
2252:  b8g3-A  2.5  6.2   81   138    7   ORYSJ:AF-Q69NJ2-F1 OS09G0548832 PROTEIN;
2253:  byey-A  2.5  5.8   90   208   10   ORYSJ:AF-Q7XTL7-F1 VACUOLAR IRON TRANSPORTER HOMOLOG 5;
2254:  ceex-A  2.5  5.2  105  1198    8   ORYSJ:AF-Q69IM3-F1 OS09G0515100 PROTEIN;
2255:  ce8b-A  2.5 11.1  173   782    8   ORYSJ:AF-Q67WN5-F1 H(+)-EXPORTING DIPHOSPHATASE;
2256:  cki8-A  2.5  7.2  130   291    7   ORYSJ:AF-A0A0P0VYW8-F1 OS03G0420200 PROTEIN;
2257:  bs0p-A  2.5  7.0  111   502    9   ORYSJ:AF-Q2KNB7-F1 HEXOKINASE-9;
2258:  cm85-A  2.5 11.3   87   419    3   ORYSJ:AF-Q2QX63-F1 DNAJ C TERMINAL REGION FAMILY PROTEIN, EXPRESSED;
2259:  bwpy-A  2.5  8.7  103   726    8   ORYSJ:AF-Q10NB2-F1 RING-TYPE E3 UBIQUITIN TRANSFERASE;
2260:  b225-A  2.5  3.9   57   238    5   ORYSJ:AF-Q6ATJ1-F1 DNAJ DOMAIN CONTAINING PROTEIN, EXPRESSED;
2261:  bwi0-A  2.5  9.3  117   419    7   ORYSJ:AF-Q5NAE1-F1 OS01G0286000 PROTEIN;
2262:  ck5j-A  2.5 10.4   71   260    7   ORYSJ:AF-A0A0N7KKQ4-F1 OS05G0393200 PROTEIN;
2263:  ceki-A  2.5  5.3  128   471    5   ORYSJ:AF-Q2R367-F1 S-ACYLTRANSFERASE;
2264:  ce32-A  2.5  5.3  101   119    4   ORYSJ:AF-Q5VP43-F1 OS06G0147100 PROTEIN;
2265:  cb5g-A  2.5 10.3   53    94    9   ORYSJ:AF-A0A0N7KHI5-F1 OS03G0555600 PROTEIN;
2266:  b66a-A  2.5 11.2   62   579    8   ORYSJ:AF-A0A0P0VV58-F1 OS03G0236966 PROTEIN;
2267:  cj82-A  2.5  3.5   79   258    6   ORYSJ:AF-Q2R230-F1 OS11G0581900 PROTEIN;
2268:  b73s-A  2.4 11.7   91   586    5   ORYSJ:AF-A0A0P0WPZ4-F1 OS05G0525000 PROTEIN;
2269:  by2y-A  2.4  5.4  107   555    8   ORYSJ:AF-Q94DB8-F1 INORGANIC PHOSPHATE TRANSPORTER 1-11;
2270:  buie-A  2.4  4.7  125   186    9   ORYSJ:AF-Q2R0D3-F1 CASP-LIKE PROTEIN;
2271:  btv3-A  2.4 12.2   86   999    7   ORYSJ:AF-Q6K6B6-F1 OS02G0816000 PROTEIN;
2272:  cixs-A  2.4  7.9   67   329   10   ORYSJ:AF-Q7F1E4-F1 OS08G0526300 PROTEIN;
2273:  bxbn-A  2.4 10.9   97   774   10   ORYSJ:AF-Q60EW9-F1 FT-INTERACTING PROTEIN 7;
2274:  cbqs-A  2.4  5.7   90   838   11   ORYSJ:AF-Q6ZCC0-F1 OS08G0113200 PROTEIN;
2275:  cbd1-A  2.4  8.8  113   626    4   ORYSJ:AF-Q650Z3-F1 OS09G0572900 PROTEIN;
2276:  byc6-A  2.4 14.9   77   407    4   ORYSJ:AF-Q2R8W6-F1 NB-ARC DOMAIN CONTAINING PROTEIN, EXPRESSED;
2277:  chg8-A  2.4  9.0   65   174    5   ORYSJ:AF-A0A0P0Y4I8-F1 OS11G0618800 PROTEIN;
2278:  b10r-A  2.4  6.4   87   356   16   ORYSJ:AF-Q8H5D9-F1 OS07G0143900 PROTEIN;
2279:  b6ws-A  2.4  3.1   60   101   10   ORYSJ:AF-A0A0P0WJL3-F1 OS05G0235701 PROTEIN;
2280:  cd5w-A  2.4  6.2   85   388    5   ORYSJ:AF-A0A0P0XI84-F1 OS08G0555800 PROTEIN;
2281:  b701-A  2.4  5.9   51    70    8   ORYSJ:AF-Q0E1V7-F1 PROTEIN KISH;
2282:  b36m-A  2.4 10.4  101   220    3   ORYSJ:AF-Q657H7-F1 OS01G0303600 PROTEIN;
2283:  bx66-A  2.4 11.7   76   189    5   ORYSJ:AF-Q0J6N8-F1 OS08G0290500 PROTEIN;
2284:  cik5-A  2.4  5.1   61   431   13   ORYSJ:AF-A0A0P0XPT3-F1 OS09G0534600 PROTEIN;
2285:  bw1b-A  2.4 12.0   99   239    8   ORYSJ:AF-Q6Z4I7-F1 OS07G0190400 PROTEIN;
2286:  b93o-A  2.4  6.2   79   905    8   ORYSJ:AF-Q8RYR1-F1 OS01G0547000 PROTEIN;
2287:  cb1s-A  2.4  7.0   67   136    9   ORYSJ:AF-C7J804-F1 OS10G0110800 PROTEIN;
2288:  b213-A  2.4 10.4  116   564   11   ORYSJ:AF-Q75KA9-F1 CYTOCHROME C BIOGENESIS PROTEIN CCS1, CHLOROPLAST
2289:  chxp-A  2.4  3.7  105   265    8   ORYSJ:AF-Q2R2W2-F1 14-3-3-LIKE PROTEIN GF14-D;
2290:  cc3h-A  2.4  4.1   74   225    7   ORYSJ:AF-Q84SB1-F1 OS01G0388700 PROTEIN;
2291:  bzqu-A  2.4  5.6   86   150   12   ORYSJ:AF-A0A0P0WAB6-F1 OS04G0433200 PROTEIN;
2292:  cgi7-A  2.4  8.1   57    98   11   ORYSJ:AF-Q5N748-F1 OS01G0871400 PROTEIN;
2293:  bz6v-A  2.4  3.3   78   188    6   ORYSJ:AF-A0A0P0X2M9-F1 OS07G0151700 PROTEIN;
2294:  cbps-A  2.4  5.0  141   550    8   ORYSJ:AF-Q653V6-F1 METAL TRANSPORTER NRAMP3;
2295:  b4yz-A  2.4 10.2   73   909   10   ORYSJ:AF-Q94JE2-F1 OS01G0153250 PROTEIN;
2296:  ca31-A  2.4  7.9  130   361    5   ORYSJ:AF-Q7XIK9-F1 OS07G0463400 PROTEIN;
2297:  cmi5-A  2.4  4.2   66   104    3   ORYSJ:AF-A0A0P0VJK5-F1 OS02G0519401 PROTEIN;
2298:  b71r-A  2.4  5.2   64   108    8   ORYSJ:AF-Q6H7Z5-F1 OS02G0163400 PROTEIN;
2299:  b2pr-A  2.4  5.5   90   265    4   ORYSJ:AF-Q2RAK6-F1 OS11G0148000 PROTEIN;
2300:  cc2s-A  2.4  9.7  106   492    6   ORYSJ:AF-Q7XW03-F1 OS04G0312000 PROTEIN;
2301:  b3k8-A  2.4  8.1   95   659    9   ORYSJ:AF-Q0JCU7-F1 ZEAXANTHIN EPOXIDASE, CHLOROPLASTIC;
2302:  byve-A  2.4  9.6   69    95    9   ORYSJ:AF-A0A0P0WRL7-F1 OS06G0117000 PROTEIN;
2303:  bz9y-A  2.4 13.8   56   895   11   ORYSJ:AF-Q8H513-F1 OS07G0520400 PROTEIN;
2304:  cmz2-A  2.4  4.7   72   129    4   ORYSJ:AF-A0A0P0XYU0-F1 OS11G0141550 PROTEIN;
2305:  b971-A  2.4  5.8  125   676   10   ORYSJ:AF-A0A0P0VR14-F1 OS02G0798700 PROTEIN;
2306:  bw9o-A  2.4  7.8   63   109    6   ORYSJ:AF-A3BCC0-F1 OS06G0528400 PROTEIN;
2307:  b8et-A  2.4  7.3   59   166    7   ORYSJ:AF-Q6Z7L9-F1 OS02G0312500 PROTEIN;
2308:  cjhw-A  2.4  8.3   77   676    4   ORYSJ:AF-A0A0N7KG86-F1 OS02G0791700 PROTEIN;
2309:  bzw2-A  2.4  9.6  111   417    8   ORYSJ:AF-Q8H7W3-F1 CYTOCHROME B561 AND DOMON DOMAIN-CONTAINING PROTE
2310:  ciqt-A  2.4  3.7   53   699    6   ORYSJ:AF-A0A0P0V413-F1 OS01G0556800 PROTEIN;
2311:  b8kz-A  2.4  4.2   59    87    7   ORYSJ:AF-A0A0P0XWT0-F1 OS10G0544000 PROTEIN;
2312:  b0fk-A  2.4  4.1   67    97    1   ORYSJ:AF-A0A0P0V0Z7-F1 OS01G0269500 PROTEIN;
2313:  cdt1-A  2.4  8.3   91   593    8   ORYSJ:AF-Q9AS76-F1 OS01G0168100 PROTEIN;
2314:  cb0d-A  2.4  6.8   66   327   18   ORYSJ:AF-Q5N8X4-F1 OS01G0875700 PROTEIN;
2315:  cl1s-A  2.4  6.8   64    80    6   ORYSJ:AF-A0A0P0YAT2-F1 OS12G0530650 PROTEIN;
2316:  btrg-A  2.4  3.4   63   114    6   ORYSJ:AF-Q0DA70-F1 OS06G0673800 PROTEIN;
2317:  cdd4-A  2.4  6.5   81   534    5   ORYSJ:AF-Q53P98-F1 SIGNAL PEPTIDE PEPTIDASE-LIKE 2;
2318:  cjvf-A  2.4  4.9   90   273    8   ORYSJ:AF-A0A0P0X9C1-F1 OS07G0626900 PROTEIN;
2319:  b4qn-A  2.4  8.3   74   160    7   ORYSJ:AF-A0A0P0VYV6-F1 OS03G0380300 PROTEIN;
2320:  bxlm-A  2.4 18.0  107   322    7   ORYSJ:AF-Q339L3-F1 EXPRESSED PROTEIN;
2321:  b48x-A  2.4 15.4  105   754    3   ORYSJ:AF-Q84LH7-F1 COMPONENT OF OLIGOMERIC GOLGI COMPLEX 2;
2322:  b5c8-A  2.4 12.5   86   516    2   ORYSJ:AF-A0A0P0XNA3-F1 OS09G0444100 PROTEIN;
2323:  cne9-A  2.4  5.2  120   420    3   ORYSJ:AF-Q5Z5B7-F1 PHYTOENE SYNTHASE 1, CHLOROPLASTIC;
2324:  b3cv-A  2.4  5.3   55    91    4   ORYSJ:AF-Q5ZBL3-F1 OS01G0144700 PROTEIN;
2325:  b525-A  2.4  3.9   55   102    2   ORYSJ:AF-A0A0P0V9K1-F1 OS01G0809800 PROTEIN;
2326:  b3bo-A  2.4  4.5  134   466   10   ORYSJ:AF-Q7XQN0-F1 OS04G0470700 PROTEIN;
2327:  chp6-A  2.4  5.1  118   162    6   ORYSJ:AF-A0A0P0WIS6-F1 OS05G0192500 PROTEIN;
2328:  ckvu-A  2.4  5.8   69    95   10   ORYSJ:AF-A0A0P0Y459-F1 OS11G0597450 PROTEIN;
2329:  b6vg-A  2.4  4.2   88   136    3   ORYSJ:AF-Q0DXY2-F1 PROTEIN TIC 20;
2330:  b84j-A  2.4  6.5  102   235    4   ORYSJ:AF-A0A0P0UYR6-F1 OS01G0157500 PROTEIN;
2331:  bz4d-A  2.4  7.1   70   195    6   ORYSJ:AF-A0A0P0XF07-F1 OS08G0374600 PROTEIN;
2332:  b7rb-A  2.4  7.0   68   399    4   ORYSJ:AF-Q69XQ4-F1 NON-STRUCTURAL MAINTENANCE OF CHROMOSOMES ELEMENT
2333:  b7v6-A  2.4  9.5   85   329    4   ORYSJ:AF-Q2R030-F1 ADP/ATP TRANSLOCASE;
2334:  buue-A  2.4 14.5   89   906    1   ORYSJ:AF-Q7XI19-F1 OS07G0186500 PROTEIN;
2335:  cf21-A  2.4  8.4  114   544    6   ORYSJ:AF-Q0DX76-F1 OS02G0770100 PROTEIN;
2336:  bpv8-A  2.4  5.0   87   830   14   ORYSJ:AF-Q94GM9-F1 PROBABLE MIXED-LINKED GLUCAN SYNTHASE 7;
2337:  cg7k-A  2.4  7.2   80   123    6   ORYSJ:AF-Q69VV5-F1 OS06G0201500 PROTEIN;
2338:  ciy6-A  2.4  5.9   68   226    3   ORYSJ:AF-B9FSC2-F1 OS06G0231600 PROTEIN;
2339:  butf-A  2.4  7.6   75    98    8   ORYSJ:AF-Q0DTC8-F1 OS03G0255900 PROTEIN;
2340:  bs7l-A  2.4  4.0   47    75   17   ORYSJ:AF-A0A0P0WDC1-F1 OS04G0556350 PROTEIN;
2341:  b208-A  2.4 17.5   88   567    2   ORYSJ:AF-A0A0P0XDJ1-F1 OS08G0246100 PROTEIN;
2342:  cew9-A  2.4  8.1   94   785    2   ORYSJ:AF-Q0J778-F1 TERPENE CYCLASE/MUTASE FAMILY MEMBER;
2343:  bzne-A  2.4  4.9   97   128    6   ORYSJ:AF-A0A0P0WMN7-F1 OS05G0435100 PROTEIN;
2344:  cltl-A  2.4 11.3  110   267    5   ORYSJ:AF-Q6ATN9-F1 OS03G0419800 PROTEIN;
2345:  cih0-A  2.4 11.8  117   360    7   ORYSJ:AF-A0A0P0VG61-F1 OS02G0203500 PROTEIN;
2346:  cjq8-A  2.4  8.6   88   174   10   ORYSJ:AF-Q6EU87-F1 OS02G0666800 PROTEIN;
2347:  b47d-A  2.4  3.6   53   173    6   ORYSJ:AF-Q10MD5-F1 ETC COMPLEX I SUBUNIT CONSERVED REGION FAMILY PRO
2348:  bp7j-A  2.4 11.7   71   283   10   ORYSJ:AF-Q5QMM5-F1 OS01G0818300 PROTEIN;
2349:  bsbt-A  2.4  5.2   95   288   14   ORYSJ:AF-Q69RL4-F1 OS07G0467600 PROTEIN;
2350:  cmc3-A  2.4  8.5   57   183   16   ORYSJ:AF-A0A0P0VYU2-F1 OS03G0420300 PROTEIN;
2351:  bsm6-A  2.4  4.5   48   101   13   ORYSJ:AF-A3BY13-F1 OS09G0361300 PROTEIN;
2352:  cjm4-A  2.4  6.1   80   838    0   ORYSJ:AF-A0A0P0VBB5-F1 RING-TYPE E3 UBIQUITIN TRANSFERASE;
2353:  cna2-A  2.4  3.3   51   106   12   ORYSJ:AF-A0A0P0V4Q2-F1 OS01G0591250 PROTEIN;
2354:  cmhg-A  2.4  5.5   56    74    2   ORYSJ:AF-Q6K8U2-F1 OS02G0616166 PROTEIN;
2355:  cd5c-A  2.4  2.9   59   122    7   ORYSJ:AF-Q5ZCP7-F1 OS01G0335550 PROTEIN;
2356:  b97c-A  2.4  6.7  128   439    8   ORYSJ:AF-Q8H3R1-F1 OS07G0668800 PROTEIN;
2357:  bzus-A  2.4  4.1   96   314    8   ORYSJ:AF-Q7XR51-F1 PROBABLE PHYTOL KINASE 1, CHLOROPLASTIC;
2358:  bsv4-A  2.4  6.0   93   682   11   ORYSJ:AF-A0A0P0XDG1-F1 OS08G0254600 PROTEIN;
2359:  b38d-A  2.4  3.4   55   382    4   ORYSJ:AF-Q6Z8K9-F1 OS02G0749900 PROTEIN;
2360:  bvk3-A  2.4  7.0   60   310    5   ORYSJ:AF-Q0J5L9-F1 OS08G0424200 PROTEIN;
2361:  cb0y-A  2.4  8.5  135   811   10   ORYSJ:AF-Q8H3P9-F1 POTASSIUM TRANSPORTER 7;
2362:  b314-A  2.4  5.8   63   213    5   ORYSJ:AF-B9EX32-F1 OS01G0501400 PROTEIN;
2363:  bpzk-A  2.4  7.0  112   550    5   ORYSJ:AF-Q6F379-F1 FRIGIDA-LIKE PROTEIN;
2364:  cbit-A  2.4  5.1   81   242    2   ORYSJ:AF-A0A0N7KL15-F1 OS05G0500101 PROTEIN;
2365:  cday-A  2.4  7.4   86   531    5   ORYSJ:AF-A0A0N7KML3-F1 OS06G0679800 PROTEIN;
2366:  b4vy-A  2.4  4.4   88   416    3   ORYSJ:AF-Q0JFH5-F1 EUKARYOTIC TRANSLATION INITIATION FACTOR 3 SUBUNI
2367:  cap0-A  2.4  6.5  117   605    7   ORYSJ:AF-Q10Q87-F1 OS03G0205700 PROTEIN;
2368:  b2t7-A  2.4  4.6   65   879    9   ORYSJ:AF-A0A0P0WWC3-F1 OS06G0330100 PROTEIN;
2369:  bzcf-A  2.4  5.1  124  1200    6   ORYSJ:AF-A0A0P0V8Q5-F1 OS01G0772700 PROTEIN;
2370:  b61q-A  2.4  7.7   75   282    7   ORYSJ:AF-Q0DTD2-F1 OS03G0255200 PROTEIN;
2371:  cgn5-A  2.4  6.5   78   272    5   ORYSJ:AF-Q84SL1-F1 PROTEIN TIC 20;
2372:  chs0-A  2.4  9.1   69   118   10   ORYSJ:AF-A0A0N7KJ56-F1 OS04G0453266 PROTEIN;
2373:  chov-A  2.4 13.9   98   446    3   ORYSJ:AF-Q10G25-F1 EXPRESSED PROTEIN;
2374:  cdwo-A  2.4  6.8   83   258   11   ORYSJ:AF-Q0JAY9-F1 GAMMA-TUBULIN COMPLEX COMPONENT;
2375:  cb8z-A  2.4  7.8   92   420   13   ORYSJ:AF-Q0IXM4-F1 OS10G0422000 PROTEIN;
2376:  buj1-A  2.4  4.2   91   171    5   ORYSJ:AF-Q5NAK9-F1 OS01G0247900 PROTEIN;
2377:  b9o2-A  2.4  4.3   92   148    7   ORYSJ:AF-Q6Z240-F1 OS08G0480500 PROTEIN;
2378:  bxmi-A  2.4  5.5   91   201    8   ORYSJ:AF-Q6YW53-F1 CASP-LIKE PROTEIN 2D1;
2379:  ci0g-A  2.4 10.1  102   489    7   ORYSJ:AF-A0A0N7KRW9-F1 CYSTEINYL-TRNA SYNTHETASE;
2380:  cht4-A  2.4  8.6   92   206    7   ORYSJ:AF-Q65XN3-F1 OS05G0543000 PROTEIN;
2381:  b8i9-A  2.4  9.3  122   943    7   ORYSJ:AF-A0A0N7KDH1-F1 OS01G0668300 PROTEIN;
2382:  cfqm-A  2.4  4.1   63    70    2   ORYSJ:AF-A0A0P0VNZ6-F1 OS02G0706550 PROTEIN;
2383:  bxaa-A  2.4  7.8   98   130    7   ORYSJ:AF-Q7XK82-F1 B1159F04.6 PROTEIN;
2384:  bsa9-A  2.4  5.3  117   532   12   ORYSJ:AF-A0A0P0Y4P5-F1 OS11G0618850 PROTEIN;
2385:  ccvj-A  2.4  8.3   65   176    9   ORYSJ:AF-A0A0P0WQP0-F1 OS05G0564601 PROTEIN;
2386:  cjee-A  2.4  7.4   97   190    8   ORYSJ:AF-Q6YYZ5-F1 OS08G0142900 PROTEIN;
2387:  b26k-A  2.4  4.1   61    95   10   ORYSJ:AF-A0A0P0VBH5-F1 OS01G0888750 PROTEIN;
2388:  cjtb-A  2.4 10.0   61    90    7   ORYSJ:AF-A0A0P0XHB1-F1 OS08G0486933 PROTEIN;
2389:  b8mp-A  2.4  5.9   75   163    7   ORYSJ:AF-Q2R347-F1 OS11G0538100 PROTEIN;
2390:  b2pi-A  2.4  4.5  108   350    6   ORYSJ:AF-Q7XKA0-F1 OS04G0692000 PROTEIN;
2391:  bpvg-A  2.4 12.0   72   198    6   ORYSJ:AF-B9FE94-F1 OS04G0286366 PROTEIN;
2392:  b56d-A  2.4 19.4  101   803    5   ORYSJ:AF-A0A0P0VCW4-F1 OS01G0946800 PROTEIN;
2393:  chh9-A  2.4  8.8  101   184    8   ORYSJ:AF-A0A0P0WJP8-F1 OS05G0246700 PROTEIN;
2394:  bxs8-A  2.4  5.7  135   598    6   ORYSJ:AF-Q10Q54-F1 S-ACYLTRANSFERASE;
2395:  b42g-A  2.4  5.8   69   380    7   ORYSJ:AF-A0A0P0XIZ8-F1 OS08G0545700 PROTEIN;
2396:  cdyd-A  2.4 12.9  125   377    6   ORYSJ:AF-Q6ZI90-F1 OS02G0555700 PROTEIN;
2397:  bslz-A  2.4  4.5   75   463    3   ORYSJ:AF-Q6Z6H7-F1 OS02G0761200 PROTEIN;
2398:  caxo-A  2.4  9.8  121   583    8   ORYSJ:AF-Q6EUQ6-F1 OS02G0175700 PROTEIN;
2399:  cjuz-A  2.4 11.7  113   203    6   ORYSJ:AF-Q5N7A0-F1 RETICULON-LIKE PROTEIN;
2400:  btqm-A  2.4 10.9  143  1344    6   ORYSJ:AF-Q7EZL2-F1 OS08G0564300 PROTEIN;
2401:  b73j-A  2.4  5.3  103   186   12   ORYSJ:AF-A0A0P0V369-F1 OS01G0509400 PROTEIN;
2402:  bueb-A  2.4  5.5  124   413    5   ORYSJ:AF-Q5JK16-F1 S-ACYLTRANSFERASE;
2403:  b5pi-A  2.4  4.7  100   371    9   ORYSJ:AF-Q0DSQ6-F1 OS03G0294600 PROTEIN;
2404:  b7t1-A  2.4  3.0   57   105   11   ORYSJ:AF-A3BEK9-F1 OS06G0674600 PROTEIN;
2405:  b5x1-A  2.4  9.2   82   494   11   ORYSJ:AF-Q2RAQ5-F1 BTB/POZ DOMAIN AND ANKYRIN REPEAT-CONTAINING PROT
2406:  bttw-A  2.4 10.6  113   234   12   ORYSJ:AF-Q6Z3H4-F1 OS08G0551500 PROTEIN;
2407:  bx8m-A  2.4  6.6  143   386    6   ORYSJ:AF-Q6H7L8-F1 OS02G0197200 PROTEIN;
2408:  b5tf-A  2.4  7.9  102   139    6   ORYSJ:AF-A0A0N7KR82-F1 OS09G0549800 PROTEIN;
2409:  b6iz-A  2.4  4.8  118   468    4   ORYSJ:AF-A0A0P0X9A4-F1 OS07G0634000 PROTEIN;
2410:  ca1h-A  2.4  6.6   97   139   10   ORYSJ:AF-A0A0N7KJC9-F1 OS04G0514150 PROTEIN;
2411:  byq5-A  2.4  5.1  106   508    6   ORYSJ:AF-Q7XRH8-F1 PUTATIVE INORGANIC PHOSPHATE TRANSPORTER 1-13;
2412:  b15a-A  2.4  4.6  123   424    5   ORYSJ:AF-A2ZV22-F1 OS01G0597600 PROTEIN;
2413:  bqnx-A  2.4  3.0   84   350    8   ORYSJ:AF-Q5VPF6-F1 OS06G0138900 PROTEIN;
2414:  bytt-A  2.4  7.2   67   458    6   ORYSJ:AF-A0A0P0YBA0-F1 OS12G0559300 PROTEIN;
2415:  b0bs-A  2.4 16.1   86  1101    7   ORYSJ:AF-Q2R0M3-F1 LEUCINE RICH REPEAT FAMILY PROTEIN, EXPRESSED;
2416:  bq9s-A  2.4  8.3   72   140   17   ORYSJ:AF-Q6ZCA6-F1 OS08G0185800 PROTEIN;
2417:  b2o8-A  2.4  7.8  110   710    6   ORYSJ:AF-Q338I5-F1 COLON CANCER-ASSOCIATED PROTEIN MIC1-LIKE CONTAIN
2418:  bysx-A  2.4 20.6   95   526    6   ORYSJ:AF-A0A0P0XJE6-F1 OS09G0265500 PROTEIN;
2419:  b6zh-A  2.4  6.2   99   223    7   ORYSJ:AF-Q6Z717-F1 CDP-DIACYLGLYCEROL--INOSITOL 3-PHOSPHATIDYLTRANSF
2420:  ckx4-A  2.4 12.9  179  1480    8   ORYSJ:AF-Q2QV81-F1 ABC TRANSPORTER G FAMILY MEMBER 49;
2421:  b5yq-A  2.4  9.8  141   841    5   ORYSJ:AF-A0A0P0XMI4-F1 GAMMA-TUBULIN COMPLEX COMPONENT;
2422:  by1t-A  2.4  9.7  134   347   13   ORYSJ:AF-Q850M0-F1 TWO PORE POTASSIUM CHANNEL A;
2423:  b7kb-A  2.4  4.4   78    81    5   ORYSJ:AF-A0A0P0UY21-F1 OS01G0143501 PROTEIN;
2424:  cbnm-A  2.4  4.2   56   214    4   ORYSJ:AF-A0A0N7KQ04-F1 OS08G0474100 PROTEIN;
2425:  cnek-A  2.4  3.4   57   105    5   ORYSJ:AF-Q2QWF2-F1 EXPRESSED PROTEIN;
2426:  by9l-A  2.4  7.5  120   464    8   ORYSJ:AF-A0A0P0W4F2-F1 OS03G0784600 PROTEIN;
2427:  b5qq-A  2.4  7.5  111   186    6   ORYSJ:AF-Q5ZCD0-F1 OS01G0157300 PROTEIN;
2428:  cchp-A  2.4  4.3   63   215    3   ORYSJ:AF-A0A0P0XCB9-F1 OS08G0151900 PROTEIN;
2429:  b3p1-A  2.4  8.6   71   811    8   ORYSJ:AF-Q2R2Q1-F1 EXPRESSED PROTEIN;
2430:  ce5n-A  2.4 12.0   68   118    7   ORYSJ:AF-A0A0P0W765-F1 OS04G0183301 PROTEIN;
2431:  byw7-A  2.4  9.6   97   224    4   ORYSJ:AF-Q7XPU9-F1 CASPARIAN STRIP MEMBRANE PROTEIN 1;
2432:  cmq1-A  2.4 13.1  124   819    7   ORYSJ:AF-A0A0P0X3Y3-F1 OS07G0222200 PROTEIN;
2433:  bzcw-A  2.4  8.6   96   176    6   ORYSJ:AF-A0A0P0Y545-F1 OS11G0662000 PROTEIN;
2434:  b3ng-A  2.4 10.1   55    95   13   ORYSJ:AF-A0A0P0VYW3-F1 OS03G0380800 PROTEIN;
2435:  cenp-A  2.4 12.2   79   947    8   ORYSJ:AF-A0A0P0VHN3-F1 PROTEIN FAR1-RELATED SEQUENCE;
2436:  ca5w-A  2.4  5.0   52   171    4   ORYSJ:AF-A0A0P0VL17-F1 OS02G0589500 PROTEIN;
2437:  b0s9-A  2.4  9.0  114  1166    7   ORYSJ:AF-Q6ZI82-F1 OS02G0556700 PROTEIN;
2438:  cfie-A  2.4 10.0   53   222    6   ORYSJ:AF-Q5Z482-F1 OS09G0573100 PROTEIN;
2439:  ce7i-A  2.4 13.7   82   174    5   ORYSJ:AF-A0A0P0Y8L7-F1 OS12G0254825 PROTEIN;
2440:  cfan-A  2.4  6.8  138  1033    7   ORYSJ:AF-Q6ATV4-F1 CALCIUM-TRANSPORTING ATPASE 3, PLASMA MEMBRANE-TY
2441:  b1tu-A  2.4  6.9   70   477    7   ORYSJ:AF-Q0JB56-F1 OS04G0555500 PROTEIN;
2442:  ces7-A  2.4  7.1   85   166    6   ORYSJ:AF-Q6ZL45-F1 OS07G0545100 PROTEIN;
2443:  b31k-A  2.4  7.2   72   159    8   ORYSJ:AF-A0A0P0XG92-F1 OS08G0446301 PROTEIN;
2444:  ccex-A  2.4  4.8  102   645    6   ORYSJ:AF-Q6Z836-F1 L-ASPARTATE OXIDASE, CHLOROPLASTIC;
2445:  b1ve-A  2.4  7.3   65   178   11   ORYSJ:AF-Q6ET41-F1 OS02G0158600 PROTEIN;
2446:  bxvn-A  2.4 10.2   86   176    3   ORYSJ:AF-A0A0P0VU77-F1 OS03G0197600 PROTEIN;
2447:  brx0-A  2.4  4.7  119   799    8   ORYSJ:AF-Q8LIN0-F1 OS07G0109100 PROTEIN;
2448:  byiq-A  2.4  8.2  110   823    4   ORYSJ:AF-Q2R224-F1 PROTEIN ROOT HAIR DEFECTIVE 3 HOMOLOG 2;
2449:  ccdy-A  2.4  9.3   95   488    7   ORYSJ:AF-Q65XE2-F1 OS05G0149800 PROTEIN;
2450:  b2dl-A  2.4 14.2   94   398    6   ORYSJ:AF-A0A0P0UXM0-F1 OS01G0113200 PROTEIN;
2451:  b88u-A  2.4 10.4  103   344   10   ORYSJ:AF-A0A0P0WPU4-F1 ALA-INTERACTING SUBUNIT;
2452:  b2tn-A  2.4  7.5   72   486    4   ORYSJ:AF-A0A0P0XI63-F1 OS08G0527500 PROTEIN;
2453:  b8cz-A  2.4  5.8   64   129    5   ORYSJ:AF-A0A0P0V6F6-F1 OS01G0675601 PROTEIN;
2454:  cfq1-A  2.4  8.5   53   137    9   ORYSJ:AF-A0A0P0VT35-F1 OS03G0145751 PROTEIN;
2455:  bw9j-A  2.4  7.8   67   617    4   ORYSJ:AF-Q9LWU9-F1 PROTEIN DWARF AND LOW-TILLERING;
2456:  caem-A  2.4  7.6   71   356    6   ORYSJ:AF-Q6YXH8-F1 CYCLIN-D4-1;
2457:  b9vl-A  2.4 10.4   81   281    7   ORYSJ:AF-Q7XW32-F1 OS04G0322100 PROTEIN;
2458:  brhk-A  2.4  8.2  117   280    3   ORYSJ:AF-Q9S7H0-F1 OS01G0254900 PROTEIN;
2459:  bz2v-A  2.4  8.0   86   545    6   ORYSJ:AF-Q7FAT6-F1 CCT-ALPHA;
2460:  cgpl-A  2.4  2.9   82   222    7   ORYSJ:AF-Q8L472-F1 OS07G0105600 PROTEIN;
2461:  cl7q-A  2.4  5.8   61   398   11   ORYSJ:AF-Q0IVV5-F1 OS10G0551200 PROTEIN;
2462:  cfet-A  2.4  6.8   94   196    7   ORYSJ:AF-Q8LQA1-F1 OS01G0311700 PROTEIN;
2463:  cb2a-A  2.4  8.1   74   207    9   ORYSJ:AF-Q6YT98-F1 CASP-LIKE PROTEIN 1D1;
2464:  cjig-A  2.4 13.6   97  1442    8   ORYSJ:AF-Q6L4D5-F1 OS05G0380800 PROTEIN;
2465:  cgb3-A  2.4  3.7   82   129    4   ORYSJ:AF-A0A0P0VY48-F1 OS03G0378350 PROTEIN;
2466:  bzvu-A  2.4 10.2   84   350    8   ORYSJ:AF-A0A0P0X200-F1 OS07G0133601 PROTEIN;
2467:  bsc5-A  2.4  9.6   82   472    9   ORYSJ:AF-Q10R04-F1 EXPRESSED PROTEIN;
2468:  casf-A  2.4  4.4  134   859    8   ORYSJ:AF-Q69RI8-F1 PROBABLE POTASSIUM TRANSPORTER 14;
2469:  cf2g-A  2.4  4.6   92   556    7   ORYSJ:AF-Q5Z801-F1 OS06G0712300 PROTEIN;
2470:  b9p5-A  2.4  9.9   96   626    3   ORYSJ:AF-Q5ZEE1-F1 OS01G0148400 PROTEIN;
2471:  ci89-A  2.4 15.2   85  1073    0   ORYSJ:AF-Q8GVN4-F1 OS07G0531900 PROTEIN;
2472:  busa-A  2.4  7.4  110   268    6   ORYSJ:AF-Q650W0-F1 OS09G0565800 PROTEIN;
2473:  ce6z-A  2.4 11.8  101   392    4   ORYSJ:AF-Q0J9F2-F1 OS04G0657100 PROTEIN;
2474:  b2x8-A  2.4  9.7   86   150    6   ORYSJ:AF-Q7XD74-F1 OS10G0488100 PROTEIN;
2475:  b2gc-A  2.4 11.0   84   452    7   ORYSJ:AF-Q0ILK8-F1 OS12G0639400 PROTEIN;
2476:  ckve-A  2.4  7.7   54   145    6   ORYSJ:AF-A0A0P0W1Z3-F1 OS03G0704700 PROTEIN;
2477:  cgzs-A  2.4  5.5  113   912    6   ORYSJ:AF-Q6F2Y7-F1 CHAPERONE PROTEIN CLPB1;
2478:  cfav-A  2.4  4.6  104   485   13   ORYSJ:AF-A2ZU80-F1 PROBABLE HIGH-AFFINITY NITRATE TRANSPORTER 2.4;
2479:  bp7y-A  2.4  3.1   41    42    5   ORYSJ:AF-A0A0P0WN75-F1 OS05G0452500 PROTEIN;
2480:  cdtz-A  2.4  9.5  117   270    7   ORYSJ:AF-A0A0P0Y606-F1 OS12G0109700 PROTEIN;
2481:  cb69-A  2.4  4.6   72   119    7   ORYSJ:AF-Q0DVJ5-F1 OS03G0126900 PROTEIN;
2482:  ch3v-A  2.4  6.8   66    91   11   ORYSJ:AF-A0A0P0WV26-F1 OS06G0270100 PROTEIN;
2483:  b73z-A  2.4  6.4   71   136    7   ORYSJ:AF-Q69SJ2-F1 OS02G0803400 PROTEIN;
2484:  cl9i-A  2.4  4.7   84   120    8   ORYSJ:AF-Q5VP41-F1 OS06G0147300 PROTEIN;
2485:  ccp9-A  2.4  6.2  103   546    4   ORYSJ:AF-Q5ZAW1-F1 PECTINESTERASE;
2486:  b1qb-A  2.4 13.1   86   198    7   ORYSJ:AF-A0A0P0W6N9-F1 OS04G0153300 PROTEIN;
2487:  b49d-A  2.4  7.4  122   254    6   ORYSJ:AF-A0A0P0Y2Q9-F1 OS11G0503400 PROTEIN;
2488:  by47-A  2.4 17.3   98  1171    5   ORYSJ:AF-Q69XP7-F1 OS06G0619000 PROTEIN;
2489:  bsk0-A  2.4  8.6  107   402    8   ORYSJ:AF-Q6F372-F1 OS05G0575600 PROTEIN;
2490:  bvh2-A  2.4 11.5  124   381    7   ORYSJ:AF-Q7XU54-F1 CYTOCHROME B561 AND DOMON DOMAIN-CONTAINING PROTE
2491:  b9nh-A  2.4  8.1  110   211    3   ORYSJ:AF-A0A0P0UYR3-F1 VERY-LONG-CHAIN (3R)-3-HYDROXYACYL-COA DEHYDRA
2492:  bzs3-A  2.4  2.7   40    56   10   ORYSJ:AF-A0A0P0WQ08-F1 OS05G0551350 PROTEIN;
2493:  clus-A  2.3  5.2  113  1086    6   ORYSJ:AF-A0A0P0VG47-F1 OS02G0198400 PROTEIN;
2494:  chtl-A  2.3  4.3   86   571   10   ORYSJ:AF-A0A0P0VT01-F1 OS03G0145400 PROTEIN;
2495:  cj5y-A  2.3  4.9  134   810   12   ORYSJ:AF-Q7XBT3-F1 EARLY-RESPONSIVE TO DEHYDRATION PROTEIN, PUTATIVE
2496:  ci0j-A  2.3  5.9  107   453    8   ORYSJ:AF-Q75KK9-F1 OS05G0143300 PROTEIN;
2497:  bxfc-A  2.3  9.3   69   116    6   ORYSJ:AF-A0A0P0X8G1-F1 OS07G0599150 PROTEIN;
2498:  bskv-A  2.3  6.2   57   188    9   ORYSJ:AF-A0A0P0UXD4-F1 OS01G0101700 PROTEIN;
2499:  b8r1-A  2.3 11.5  117   361    6   ORYSJ:AF-P46609-F1 HOMEOBOX PROTEIN KNOTTED-1-LIKE 6;
2500:  cf2e-A  2.3  6.5  128   677    9   ORYSJ:AF-B7F2T8-F1 OS04G0117300 PROTEIN;
2501:  cdzi-A  2.3  7.6   89   439    8   ORYSJ:AF-Q0JNL8-F1 OS01G0279200 PROTEIN;
2502:  bzwx-A  2.3  8.8  115   464   12   ORYSJ:AF-Q0DZH4-F1 OS02G0618700 PROTEIN;
2503:  cmr2-A  2.3 14.4  130   525    8   ORYSJ:AF-Q6K376-F1 OS09G0125900 PROTEIN;
2504:  bs9y-A  2.3  7.9   64    84    6   ORYSJ:AF-A0A0P0VNP1-F1 OS02G0701700 PROTEIN;
2505:  cel5-A  2.3  8.2   68   412    6   ORYSJ:AF-A0A0P0VRT0-F1 OS03G0100275 PROTEIN;
2506:  cbz2-A  2.3  9.6  141   379    7   ORYSJ:AF-A0A0P0XK36-F1 OS09G0130700 PROTEIN;
2507:  bv82-A  2.3 11.2  127   357    6   ORYSJ:AF-A0A0P0VGN9-F1 OS02G0226300 PROTEIN;
2508:  cawr-A  2.3  7.9   92   293    8   ORYSJ:AF-Q6ZK49-F1 OS08G0127600 PROTEIN;
2509:  cacp-A  2.3  5.0  131   450    6   ORYSJ:AF-Q7XM97-F1 OS04G0508600 PROTEIN;
2510:  b76s-A  2.3  3.6   81   194    5   ORYSJ:AF-C7J8E0-F1 OS11G0577700 PROTEIN;
2511:  b86h-A  2.3  9.6   93   255    8   ORYSJ:AF-Q8L5K0-F1 FERRITIN;
2512:  b1zb-A  2.3  5.5   92   215    8   ORYSJ:AF-P12123-F1 CYTOCHROME B6;
2513:  b7df-A  2.3  6.2  105   148   10   ORYSJ:AF-Q42980-F1 OLEOSIN 16 KDA;
2514:  ces3-A  2.3  5.7  132   473   12   ORYSJ:AF-Q60DN5-F1 PROLINE TRANSPORTER 1;
2515:  ccqb-A  2.3  8.5   86   518    6   ORYSJ:AF-Q5QLJ2-F1 OS01G0499300 PROTEIN;
2516:  bxss-A  2.3  5.0   59    99   10   ORYSJ:AF-A0A0P0X6Q6-F1 OS07G0534350 PROTEIN;
2517:  bt82-A  2.3  8.0  166  1286    8   ORYSJ:AF-A0A0N7KF42-F1 OS02G0288400 PROTEIN;
2518:  b35n-A  2.3 10.6   87   207    3   ORYSJ:AF-A0A0P0V2Y1-F1 OS01G0393400 PROTEIN;
2519:  bs9a-A  2.3 18.1   72   173    7   ORYSJ:AF-A0A0P0VAJ1-F1 OS01G0848350 PROTEIN;
2520:  bvr9-A  2.3  4.2   61   108    7   ORYSJ:AF-A0A0P0XF17-F1 OS08G0378250 PROTEIN;
2521:  bsvf-A  2.3  5.7  125   279    9   ORYSJ:AF-Q53RC1-F1 GNS1/SUR4 FAMILY PROTEIN, EXPRESSED;
2522:  brwz-A  2.3  2.6   42    82    2   ORYSJ:AF-A0A0N7KPP5-F1 OS08G0339750 PROTEIN;
2523:  cig6-A  2.3  5.5   55    88    2   ORYSJ:AF-A3C9U3-F1 OS11G0221700 PROTEIN;
2524:  byg3-A  2.3 16.3   83  1022    5   ORYSJ:AF-A0A0P0Y289-F1 OS11G0481000 PROTEIN;
2525:  cf79-A  2.3  4.8  121   402    5   ORYSJ:AF-B9F058-F1 ACYL- DESATURASE 3, CHLOROP
2526:  b6po-A  2.3  7.7   70   169    6   ORYSJ:AF-A0A0P0XE44-F1 OS08G0288901 PROTEIN;
2527:  b037-A  2.3  7.6  133   386    3   ORYSJ:AF-A0A0P0V0P1-F1 PECTINESTERASE;
2528:  bqvh-A  2.3  4.1   64   682    8   ORYSJ:AF-Q0IMN9-F1 OS12G0557800 PROTEIN;
2529:  bybp-A  2.3  5.8   95   455    5   ORYSJ:AF-Q2QZQ3-F1 OS11G0677400 PROTEIN;
2530:  ci1e-A  2.3  9.8   73   254    8   ORYSJ:AF-A0A0P0XSQ4-F1 OS10G0163290 PROTEIN;
2531:  b8wl-A  2.3  3.9   55    73    9   ORYSJ:AF-A0A0P0WS93-F1 OS06G0144850 PROTEIN;
2532:  b7do-A  2.3  3.5   57    71    4   ORYSJ:AF-A0A0P0Y4Y2-F1 OS11G0637166 PROTEIN;
2533:  cewx-A  2.3  7.5  128   309    6   ORYSJ:AF-A0A0N7KN54-F1 OS07G0223700 PROTEIN;
2534:  b1i8-A  2.3 11.0  103   252    5   ORYSJ:AF-Q8LIX6-F1 OS01G0767200 PROTEIN;
2535:  b806-A  2.3  6.2   98   247    9   ORYSJ:AF-Q6F386-F1 OS03G0795600 PROTEIN;
2536:  bqov-A  2.3  5.4  120   414    3   ORYSJ:AF-Q6K2E0-F1 OS09G0323100 PROTEIN;
2537:  clp0-A  2.3  4.7   96   439    5   ORYSJ:AF-A0A0P0W7J0-F1 OS04G0212200 PROTEIN;
2538:  clua-A  2.3 16.4   72   337    8   ORYSJ:AF-Q75LX7-F1 HOMEOBOX PROTEIN KNOTTED-1-LIKE 4;
2539:  b1uw-A  2.3  5.6   67   106    7   ORYSJ:AF-Q60DW0-F1 OS05G0419600 PROTEIN;
2540:  bv0z-A  2.3 10.8   63   110    8   ORYSJ:AF-A0A0P0YB69-F1 OS12G0542700 PROTEIN;
2541:  b7uk-A  2.3 17.4  104   567    6   ORYSJ:AF-A0A0P0Y3S1-F1 OS11G0590400 PROTEIN;
2542:  b54f-A  2.3  6.8  115   719    6   ORYSJ:AF-Q7XUW4-F1 POTASSIUM CHANNEL KOR2;
2543:  cldh-A  2.3  4.6   64   497    9   ORYSJ:AF-Q0J8Y6-F1 OS04G0680700 PROTEIN;
2544:  cmlb-A  2.3 18.2   81   394    9   ORYSJ:AF-Q0DJF8-F1 OS05G0292200 PROTEIN;
2545:  chmh-A  2.3  8.4  128   978    5   ORYSJ:AF-Q75GT3-F1 CHAPERONE PROTEIN CLPB2, CHLOROPLASTIC;
2546:  bu8m-A  2.3  6.5   69   169    7   ORYSJ:AF-Q69MT8-F1 OS09G0516800 PROTEIN;
2547:  b14v-A  2.3  8.0   84   848    8   ORYSJ:AF-Q5QL78-F1 OS01G0524700 PROTEIN;
2548:  b17p-A  2.3 11.8   74   253    4   ORYSJ:AF-A0A0P0Y0N5-F1 OS11G0246133 PROTEIN;
2549:  b2h1-A  2.3  3.3   61    89    3   ORYSJ:AF-Q0JQQ6-F1 OS01G0144900 PROTEIN;
2550:  cghq-A  2.3 11.5  104   272    8   ORYSJ:AF-A0A0P0XIQ5-F1 OS08G0553000 PROTEIN;
2551:  cjr5-A  2.3  4.1  102   261    8   ORYSJ:AF-Q2QV58-F1 DNA-BINDING STOREKEEPER PROTEIN, PUTATIVE, EXPRES
2552:  clhi-A  2.3  4.2   80   191    5   ORYSJ:AF-A0A0N7KP95-F1 OS08G0142300 PROTEIN;
2553:  b4bk-A  2.3  5.2  103   788    6   ORYSJ:AF-Q8S5T3-F1 EXOCYST COMPLEX COMPONENT;
2554:  b3kq-A  2.3 13.6   84   919    4   ORYSJ:AF-A0A0P0XFC4-F1 OS08G0373000 PROTEIN;
2555:  b32i-A  2.3  9.3   70   233    3   ORYSJ:AF-A0A0P0UY24-F1 OS01G0128800 PROTEIN;
2556:  chzj-A  2.3  4.1   74   185    4   ORYSJ:AF-A0A0P0XBL1-F1 OS08G0141600 PROTEIN;
2557:  cdms-A  2.3  7.0   95   245    8   ORYSJ:AF-Q67U56-F1 OS09G0444700 PROTEIN;
2558:  ccx7-A  2.3  5.8   85   561    4   ORYSJ:AF-Q65XE1-F1 OS05G0149900 PROTEIN;
2559:  bub6-A  2.3  5.8  125   525    5   ORYSJ:AF-Q5JKJ0-F1 OS01G0945300 PROTEIN;
2560:  b4kf-A  2.3  4.9  121   381    3   ORYSJ:AF-Q8LJJ9-F1 STEAROYL- 9-DESATURASE 1,
2561:  b9jn-A  2.3 12.1   76   251    7   ORYSJ:AF-Q0DJ95-F1 RETICULON-LIKE PROTEIN;
2562:  cc89-A  2.3  7.9  111   343    5   ORYSJ:AF-Q69M22-F1 OS09G0314333 PROTEIN;
2563:  bz92-A  2.3  5.6   64   440   11   ORYSJ:AF-Q8H2J9-F1 GLYCEROL-3-PHOSPHATE DEHYDROGENASE , CHLO
2564:  clpu-A  2.3  5.4   85   177    7   ORYSJ:AF-Q0JFG1-F1 OS04G0106000 PROTEIN;
2565:  cncg-A  2.3  8.4   82   549    4   ORYSJ:AF-A0A0P0XMM5-F1 OS09G0381850 PROTEIN;
2566:  bqun-A  2.3  4.9   73   500    8   ORYSJ:AF-A0A0N7KKZ7-F1 OS05G0485400 PROTEIN;
2567:  ckos-A  2.3 16.5   63   314   10   ORYSJ:AF-Q2R1K3-F1 HVA22-LIKE PROTEIN;
2568:  b8wp-A  2.3  5.9   77   171    9   ORYSJ:AF-Q2QQX8-F1 OS12G0479200 PROTEIN;
2569:  bwgk-A  2.3 13.8   72   267   10   ORYSJ:AF-Q8W423-F1 26S PROTEASOME REGULATORY PARTICLE NON-ATPASE SUB
2570:  cfq3-A  2.3  9.3   99   149    7   ORYSJ:AF-Q2QT08-F1 OS12G0411500 PROTEIN;
2571:  cmp6-A  2.3  8.9  117   507    2   ORYSJ:AF-Q8W0D5-F1 OS01G0721400 PROTEIN;
2572:  bp1v-A  2.3  3.3   39    42    0   ORYSJ:AF-A0A0P0WQM9-F1 OS05G0554601 PROTEIN;
2573:  cgyh-A  2.3  6.4   87   184    5   ORYSJ:AF-Q2R0D1-F1 CASP-LIKE PROTEIN 1U2;
2574:  b0bb-A  2.3  5.4   89   251    4   ORYSJ:AF-Q10S26-F1 EXPRESSED PROTEIN;
2575:  cndz-A  2.3 19.0   79   670    8   ORYSJ:AF-A0A0P0VJ90-F1 OS02G0495400 PROTEIN;
2576:  ce44-A  2.3  5.9   71   110    6   ORYSJ:AF-Q336Q3-F1 EXPRESSED PROTEIN;
2577:  buqo-A  2.3 13.9  113   335    5   ORYSJ:AF-Q5N7Y0-F1 OS01G0911000 PROTEIN;
2578:  cbrw-A  2.3  7.2   83   185    5   ORYSJ:AF-Q7XKG5-F1 OS04G0523000 PROTEIN;
2579:  btm2-A  2.3  5.5   93   198    8   ORYSJ:AF-Q0IN16-F1 CASP-LIKE PROTEIN 2B1;
2580:  cf9k-A  2.3  4.6   82   227    7   ORYSJ:AF-Q7XQ15-F1 OS04G0509200 PROTEIN;
2581:  bwas-A  2.3 11.3  115   257    4   ORYSJ:AF-A0A0P0WQ35-F1 OS05G0533301 PROTEIN;
2582:  bqiy-A  2.3  8.8   95   434    6   ORYSJ:AF-Q6EQL9-F1 OS11G0303800 PROTEIN;
2583:  cncq-A  2.3  6.1   90   736    8   ORYSJ:AF-Q69QG7-F1 OS09G0365300 PROTEIN;
2584:  b53s-A  2.3  4.3   66   475    9   ORYSJ:AF-Q2R3K8-F1 ARMADILLO/BETA-CATENIN-LIKE REPEAT FAMILY PROTEIN
2585:  btp9-A  2.3  3.7   79   138    5   ORYSJ:AF-Q10LF0-F1 EXPRESSED PROTEIN;
2586:  b9cz-A  2.3  8.7   69   157    6   ORYSJ:AF-B9FHT2-F1 OS07G0289700 PROTEIN;
2587:  b8rd-A  2.3  3.4   83   106   10   ORYSJ:AF-Q10R03-F1 EXPRESSED PROTEIN;
2588:  b89b-A  2.3  4.4   79   156    9   ORYSJ:AF-Q943A6-F1 OS01G0699900 PROTEIN;
2589:  b2px-A  2.3  3.2   42   273   10   ORYSJ:AF-C7JAB9-F1 OS12G0203000 PROTEIN;
2590:  ceuy-A  2.3 13.5   96   640    4   ORYSJ:AF-Q2QZQ9-F1 NB-ARC DOMAIN CONTAINING PROTEIN;
2591:  cdra-A  2.3 10.1  115   334    6   ORYSJ:AF-Q8HCP2-F1 ATP SYNTHASE SUBUNIT A;
2592:  bpxr-A  2.3  7.1   70   118    1   ORYSJ:AF-Q2QYK8-F1 NON-SPECIFIC LIPID-TRANSFER PROTEIN;
2593:  b5th-A  2.3 11.6  141   787    4   ORYSJ:AF-Q8H8V7-F1 ABC TRANSPORTER G FAMILY MEMBER 5;
2594:  bqb5-A  2.3 14.4  129   653   10   ORYSJ:AF-Q5W6T9-F1 OS05G0324300 PROTEIN;
2595:  bugn-A  2.3 11.9   70   324    6   ORYSJ:AF-A0A0P0XF41-F1 OS08G0377100 PROTEIN;
2596:  cft5-A  2.3  8.9   76   130    5   ORYSJ:AF-A0A0P0WWH8-F1 OS06G0337000 PROTEIN;
2597:  ccry-A  2.3 16.7   85   823   14   ORYSJ:AF-Q10RD7-F1 OS03G0162900 PROTEIN;
2598:  cd8k-A  2.3  4.9   93   143    5   ORYSJ:AF-Q2QZL6-F1 OS11G0681900 PROTEIN;
2599:  b7vx-A  2.3  5.7   80   694    6   ORYSJ:AF-A0A0P0WXT3-F1 OS06G0565000 PROTEIN;
2600:  cdkg-A  2.3 10.6   72   179    3   ORYSJ:AF-A0A0P0WDW3-F1 OS04G0581283 PROTEIN;
2601:  b9r0-A  2.3  7.4   99   568    6   ORYSJ:AF-Q7XUZ9-F1 PECTINESTERASE;
2602:  b3z7-A  2.3  6.8   57   127    7   ORYSJ:AF-C7J7I9-F1 OS10G0187366 PROTEIN;
2603:  ce0i-A  2.3  5.3   87    96    5   ORYSJ:AF-A0A0P0YAI3-F1 OS12G0510500 PROTEIN;
2604:  cbbw-A  2.3  4.7   63   296   16   ORYSJ:AF-Q6K9N0-F1 OS02G0622200 PROTEIN;
2605:  b02n-A  2.3  5.7   60   231    3   ORYSJ:AF-Q67UF1-F1 OS09G0451800 PROTEIN;
2606:  ceru-A  2.3  7.8  125   498    8   ORYSJ:AF-Q6K9G3-F1 AMMONIUM TRANSPORTER 1 MEMBER 3;
2607:  ckfk-A  2.3 19.7  100  1252    5   ORYSJ:AF-A0A0P0WFD3-F1 DNA-DIRECTED RNA POLYMERASE SUBUNIT BETA;
2608:  b89a-A  2.3  5.2  119  1043    6   ORYSJ:AF-Q8RUN1-F1 CALCIUM-TRANSPORTING ATPASE 1, PLASMA MEMBRANE-TY
2609:  cf3f-A  2.3  6.9   82   338    7   ORYSJ:AF-A0A0N7KDF6-F1 OS01G0654200 PROTEIN;
2610:  brm2-A  2.3  6.6   98   295    8   ORYSJ:AF-B7EZ59-F1 OS01G0188200 PROTEIN;
2611:  btu8-A  2.3  6.1   88   179    5   ORYSJ:AF-A0A0P0Y5G5-F1 OS11G0690733 PROTEIN;
2612:  cbos-A  2.3  5.2  122   654    5   ORYSJ:AF-Q2QUY3-F1 OS12G0249900 PROTEIN;
2613:  b7gb-A  2.3  3.5   58   248   10   ORYSJ:AF-A0A0P0VB38-F1 OS01G0875150 PROTEIN;
2614:  b506-A  2.3  5.0  109   705    5   ORYSJ:AF-A0A0P0XAX7-F1 OS07G0693400 PROTEIN;
2615:  b7zi-A  2.3  9.1   55   157    5   ORYSJ:AF-A0A0P0XEQ2-F1 OS08G0336700 PROTEIN;
2616:  b7md-A  2.3  3.3   57    78   25   ORYSJ:AF-Q0DAH9-F1 OS06G0651900 PROTEIN;
2617:  b104-A  2.3  7.4   87   381    3   ORYSJ:AF-A0A0P0XZG5-F1 OS11G0171400 PROTEIN;
2618:  b9h7-A  2.3  7.1   87   175   10   ORYSJ:AF-A0A0P0XKF4-F1 OS09G0341151 PROTEIN;
2619:  bxnm-A  2.3 10.4   71    93    6   ORYSJ:AF-A0A0P0Y2D7-F1 OS11G0473666 PROTEIN;
2620:  cgnj-A  2.3 13.5   80   354    6   ORYSJ:AF-A0A0P0X797-F1 OS07G0540000 PROTEIN;
2621:  bp89-A  2.3  3.3   71    90   10   ORYSJ:AF-A0A0P0VXZ8-F1 OS03G0377500 PROTEIN;
2622:  ckx2-A  2.3 12.6   70   110    9   ORYSJ:AF-Q7XHK4-F1 OS07G0674000 PROTEIN;
2623:  ci32-A  2.3  9.0   80   228    6   ORYSJ:AF-A0A0P0WLB5-F1 OS05G0357700 PROTEIN;
2624:  ckdt-A  2.3  5.2   67   144    4   ORYSJ:AF-Q0IW17-F1 OS10G0540200 PROTEIN;
2625:  cd8j-A  2.3  7.1   76   527    5   ORYSJ:AF-A0A0P0XQ93-F1 OS09G0502900 PROTEIN;
2626:  cdfp-A  2.3  6.7  119   294    5   ORYSJ:AF-B9F661-F1 OS03G0213200 PROTEIN;
2627:  cmj6-A  2.3  5.5  101   217    2   ORYSJ:AF-A0A0P0Y6H3-F1 OS12G0124100 PROTEIN;
2628:  chup-A  2.3  7.6  122   835    6   ORYSJ:AF-Q0JM60-F1 OS01G0533900 PROTEIN;
2629:  bsp3-A  2.3  6.3  106   455    8   ORYSJ:AF-Q7EZ47-F1 OS07G0285800 PROTEIN;
2630:  ck76-A  2.3  4.9  127   399    6   ORYSJ:AF-Q7XTQ5-F1 MALTOSE EXCESS PROTEIN 1-LIKE, CHLOROPLASTIC;
2631:  cd8s-A  2.3  5.1   90   703    7   ORYSJ:AF-A0A0P0YBG5-F1 OS12G0568800 PROTEIN;
2632:  ckpu-A  2.3  9.0  118   419    5   ORYSJ:AF-A0A0P0WVA8-F1 OS06G0256000 PROTEIN;
2633:  b2qx-A  2.3  3.9  114   192    5   ORYSJ:AF-A0A0P0XQ30-F1 OS09G0545100 PROTEIN;
2634:  b29k-A  2.3  8.4   95   548    9   ORYSJ:AF-Q6ZFH7-F1 OS08G0503700 PROTEIN;
2635:  ckny-A  2.3  5.0   58    85    7   ORYSJ:AF-A0A0P0XQ87-F1 OS09G0548767 PROTEIN;
2636:  ci3b-A  2.3  3.6   59    78    5   ORYSJ:AF-A0A0N7KGR0-F1 OS03G0190500 PROTEIN;
2637:  bv1c-A  2.3  9.1   92   221    3   ORYSJ:AF-Q8LI49-F1 OS07G0625200 PROTEIN;
2638:  btf5-A  2.3 12.6   94  1124    3   ORYSJ:AF-B7F9W6-F1 OS05G0492200 PROTEIN;
2639:  bxpx-A  2.3  6.2   96   630    4   ORYSJ:AF-A0A0N7KQM4-F1 OS09G0348600 PROTEIN;
2640:  clh7-A  2.3 11.8  124   460   10   ORYSJ:AF-Q7XI77-F1 OS07G0481100 PROTEIN;
2641:  b13n-A  2.3  5.2   58    95    5   ORYSJ:AF-A0A0P0W936-F1 OS04G0368150 PROTEIN;
2642:  br0h-A  2.3  5.0  109   455    5   ORYSJ:AF-Q10DW0-F1 EXPRESSED PROTEIN;
2643:  b9y7-A  2.3  7.2  144  1267    7   ORYSJ:AF-A0A0P0V6W6-F1 OS01G0695700 PROTEIN;
2644:  cets-A  2.3  6.1   65   239    9   ORYSJ:AF-Q6AUK1-F1 OS05G0404400 PROTEIN;
2645:  cex9-A  2.3  7.7   56   129    4   ORYSJ:AF-A0A0P0V5L1-F1 OS01G0630000 PROTEIN;
2646:  bqvb-A  2.3  5.1   96   386   11   ORYSJ:AF-Q6AUI1-F1 OS05G0145000 PROTEIN;
2647:  b7dl-A  2.3  6.8  120   237    6   ORYSJ:AF-Q6L568-F1 BIDIRECTIONAL SUGAR TRANSPORTER SWEET5;
2648:  cgan-A  2.3  4.5   92   583   11   ORYSJ:AF-A0A0P0WDY1-F1 OS04G0582700 PROTEIN;
2649:  cmnm-A  2.3  5.9   81   129    2   ORYSJ:AF-A0A0P0WA34-F1 OS04G0405225 PROTEIN;
2650:  bwaw-A  2.3 11.4   57   111    7   ORYSJ:AF-A0A0P0XES1-F1 OS08G0335900 PROTEIN;
2651:  cagu-A  2.3  8.5   98   321    8   ORYSJ:AF-P0C377-F1 CYTOCHROME C BIOGENESIS PROTEIN CCSA;
2652:  bv3y-A  2.3 10.7  113   781    5   ORYSJ:AF-Q5JK32-F1 POTASSIUM TRANSPORTER 5;
2653:  cck3-A  2.3  7.4  110   918    7   ORYSJ:AF-Q8H016-F1 PROBABLE LIPOXYGENASE 6;
2654:  b8nk-A  2.3  5.1   58    99    7   ORYSJ:AF-A0A0P0VPW5-F1 OS02G0742600 PROTEIN;
2655:  b2ch-A  2.3  3.4   51   155    8   ORYSJ:AF-Q8HCQ9-F1 MITOCHONDRIAL PROTEIN YMF19;
2656:  b7u7-A  2.3 10.5  110   645    8   ORYSJ:AF-Q0D5R2-F1 CYSTEINE-RICH RECEPTOR-LIKE PROTEIN KINASE 10;
2657:  ccv7-A  2.3  4.0   87   186    6   ORYSJ:AF-Q7XUV7-F1 CASPARIAN STRIP MEMBRANE PROTEIN 5;
2658:  cmar-A  2.3  6.7   84   116    5   ORYSJ:AF-A0A0N7KTI2-F1 OS12G0125500 PROTEIN;
2659:  ckl6-A  2.3  8.7  103   325    7   ORYSJ:AF-A0A0P0WMY7-F1 OS05G0436700 PROTEIN;
2660:  bqwe-A  2.3  4.6  101   214    9   ORYSJ:AF-Q2QNQ6-F1 EXPRESSED PROTEIN;
2661:  ce6b-A  2.3  4.1   75   525    7   ORYSJ:AF-Q94D92-F1 OS01G0825900 PROTEIN;
2662:  bx5x-A  2.3  8.8  100   149    5   ORYSJ:AF-C7J1K3-F1 OS04G0167300 PROTEIN;
2663:  b4yl-A  2.3  8.9  135   561    6   ORYSJ:AF-Q0IZW9-F1 OS09G0544800 PROTEIN;
2664:  b6m4-A  2.3 11.5  124  1038    7   ORYSJ:AF-B9F7C8-F1 KINESIN-LIKE PROTEIN KIN-5B;
2665:  bp4t-A  2.3  9.8  106   498    7   ORYSJ:AF-Q0DV51-F1 OS03G0149400 PROTEIN;
2666:  cbpz-A  2.3  8.1   70   141   10   ORYSJ:AF-Q69JV8-F1 OS02G0577250 PROTEIN;
2667:  cevm-A  2.3  8.7   75   143    1   ORYSJ:AF-A0A0P0XSD3-F1 OS10G0143200 PROTEIN;
2668:  cage-A  2.3  7.1   71    81   15   ORYSJ:AF-A0A0P0WWX6-F1 OS06G0495632 PROTEIN;
2669:  bv0k-A  2.3  9.9  120   235   11   ORYSJ:AF-Q6Z3H6-F1 OS08G0551300 PROTEIN;
2670:  ci49-A  2.3  5.8   72   662    4   ORYSJ:AF-Q0JJP4-F1 OS01G0726700 PROTEIN;
2671:  bsae-A  2.3  4.3   57   663   12   ORYSJ:AF-A0A0P0VZ90-F1 OS03G0396200 PROTEIN;
2672:  b8fy-A  2.3  3.0   50    55    0   ORYSJ:AF-A0A0P0W7A6-F1 OS04G0197350 PROTEIN;
2673:  bwq7-A  2.3  4.7   94   291    7   ORYSJ:AF-A0A0P0XGZ9-F1 OS08G0473200 PROTEIN;
2674:  cm2v-A  2.3  3.9   64   413   14   ORYSJ:AF-Q0DJ35-F1 OS05G0332600 PROTEIN;
2675:  cea7-A  2.3  6.2  112   766    4   ORYSJ:AF-Q0J5L5-F1 OS08G0425100 PROTEIN;
2676:  byxc-A  2.3 12.3  121   353    4   ORYSJ:AF-A0A0P0XB32-F1 OS08G0116566 PROTEIN;
2677:  b84n-A  2.3  6.0   81  1306    5   ORYSJ:AF-Q0DKN6-F1 OS05G0151400 PROTEIN;
2678:  bq0d-A  2.3  3.9   85   105    8   ORYSJ:AF-Q5Z8D0-F1 OS01G0346800 PROTEIN;
2679:  b698-A  2.3  5.1  107   273    8   ORYSJ:AF-Q8RZQ8-F1 BIDIRECTIONAL SUGAR TRANSPORTER SWEET1A;
2680:  b030-A  2.3  8.7   82    97    5   ORYSJ:AF-Q0DD04-F1 OS06G0269200 PROTEIN;
2681:  b8oh-A  2.3  4.9   94   744    7   ORYSJ:AF-Q5ZC88-F1 CULLIN-1;
2682:  cj84-A  2.3  5.3  105   254    5   ORYSJ:AF-Q10MN3-F1 PEROXISOMAL MEMBRANE PROTEIN 11-2;
2683:  bsft-A  2.3 15.8   88   794    3   ORYSJ:AF-A0A0P0UX97-F1 LEUCINE--TRNA LIGASE;
2684:  cb77-A  2.3  4.0  101   288    5   ORYSJ:AF-Q0DYD6-F1 OS02G0700300 PROTEIN;
2685:  ceqh-A  2.3  5.5   68   112    6   ORYSJ:AF-A0A0P0Y091-F1 OS11G0226800 PROTEIN;
2686:  bp43-A  2.3 15.1   75   173    4   ORYSJ:AF-Q7XNY9-F1 OS04G0604500 PROTEIN;
2687:  bp3x-A  2.3  7.1  123   246    6   ORYSJ:AF-Q0DJY3-F1 BIDIRECTIONAL SUGAR TRANSPORTER SWEET3A;
2688:  cjwo-A  2.3  5.4   68   171   16   ORYSJ:AF-Q6Z7E9-F1 VESICLE TRANSPORT PROTEIN;
2689:  cfs4-A  2.3  4.1   75   243    7   ORYSJ:AF-A0A0P0WKQ7-F1 OS05G0326675 PROTEIN;
2690:  clv4-A  2.3  7.6   76   253    8   ORYSJ:AF-A0A0P0Y9W1-F1 OS12G0461300 PROTEIN;
2691:  btfr-A  2.3  7.6   85   553   11   ORYSJ:AF-B9FM20-F1 OS05G0107000 PROTEIN;
2692:  bs4o-A  2.3  6.0   77   110    5   ORYSJ:AF-Q5QNM0-F1 OS01G0204800 PROTEIN;
2693:  ca5z-A  2.3  5.4   83   168    6   ORYSJ:AF-A0A0P0Y1V9-F1 OS11G0266500 PROTEIN;
2694:  cf84-A  2.3  3.7   82   134    5   ORYSJ:AF-A0A0P0VG52-F1 OS02G0204200 PROTEIN;
2695:  byah-A  2.3  5.4  123   318    8   ORYSJ:AF-Q5JNF8-F1 OS01G0729100 PROTEIN;
2696:  brnu-A  2.3  5.4   79   118    9   ORYSJ:AF-Q5VP44-F1 OS06G0147000 PROTEIN;
2697:  b4b7-A  2.3  4.6   55    83    2   ORYSJ:AF-A0A0P0XFF1-F1 OS08G0361400 PROTEIN;
2698:  brw7-A  2.3  5.1   77   976    4   ORYSJ:AF-A0A0P0XIY2-F1 OS08G0539900 PROTEIN;
2699:  bu9c-A  2.3  4.9   66   166    5   ORYSJ:AF-B7F8P3-F1 VESICLE TRANSPORT PROTEIN;
2700:  b42s-A  2.3  6.1   91   343    7   ORYSJ:AF-A0A0P0XSQ3-F1 OS10G0162832 PROTEIN;
2701:  cnfz-A  2.3  5.0   78   128    9   ORYSJ:AF-A0A0P0Y544-F1 OS11G0667700 PROTEIN;
2702:  b2bh-A  2.3  4.7   95   197    8   ORYSJ:AF-B9FVJ2-F1 GLUTATHIONE TRANSFERASE;
2703:  b3pj-A  2.3  5.9   67   325    6   ORYSJ:AF-Q6YZM6-F1 BIFUNCTIONAL NUCLEASE 2;
2704:  b1o3-A  2.3  9.2   70   214    6   ORYSJ:AF-Q10RH0-F1 TRANSCRIPTION REPRESSOR;
2705:  b71i-A  2.3  5.8  112   922    6   ORYSJ:AF-Q2QNN5-F1 LIPOXYGENASE;
2706:  caim-A  2.3  6.2   54    69    7   ORYSJ:AF-Q6K2G6-F1 OS02G0508100 PROTEIN;
2707:  b30b-A  2.3 10.1   93   541    8   ORYSJ:AF-Q75IZ5-F1 HEXOSYLTRANSFERASE;
2708:  bru9-A  2.3  9.7   60   276    2   ORYSJ:AF-A0A0P0XE80-F1 OS08G0313600 PROTEIN;
2709:  bu42-A  2.3 12.6  104  1682    6   ORYSJ:AF-A0A0P0WEY1-F1 OS04G0621500 PROTEIN;
2710:  bqyu-A  2.3  5.7   76   521    3   ORYSJ:AF-B9G8J0-F1 OS11G0612800 PROTEIN;
2711:  b1f4-A  2.3  7.2  118  1637    3   ORYSJ:AF-Q7XD96-F1 ENDORIBONUCLEASE DICER HOMOLOG 3B;
2712:  b8dh-A  2.3  6.8   84   153   11   ORYSJ:AF-Q5N794-F1 CASP-LIKE PROTEIN 5B1;
2713:  cixl-A  2.2 23.1  108  1172    6   ORYSJ:AF-Q6Z3X7-F1 OS07G0695400 PROTEIN;
2714:  b7qu-A  2.2 10.1  117   214    6   ORYSJ:AF-A0A0P0UYH0-F1 OS01G0157001 PROTEIN;
2715:  cj2p-A  2.2  4.3   74   100    8   ORYSJ:AF-Q8HCN5-F1 NADH DEHYDROGENASE SUBUNIT 4L;
2716:  b196-A  2.2  4.6   97   735    6   ORYSJ:AF-Q10E64-F1 KINESIN-LIKE PROTEIN KIN-8B;
2717:  bzzb-A  2.2  4.2   69   305    9   ORYSJ:AF-Q5VMW3-F1 OS06G0285941 PROTEIN;
2718:  b7w4-A  2.2  8.9  102   500    4   ORYSJ:AF-A0A0P0XSH7-F1 OS10G0134500 PROTEIN;
2719:  cj5q-A  2.2  4.8   84   869    6   ORYSJ:AF-Q6I5J6-F1 OS05G0466200 PROTEIN;
2720:  ca0i-A  2.2  6.7   85   204    1   ORYSJ:AF-Q5JM57-F1 CASP-LIKE PROTEIN 3A1;
2721:  bqpk-A  2.2  5.3   89   515    6   ORYSJ:AF-Q69JE7-F1 OS09G0538500 PROTEIN;
2722:  cafr-A  2.2  5.9   72   189    3   ORYSJ:AF-A0A0P0VY10-F1 OS03G0380100 PROTEIN;
2723:  bp7g-A  2.2  7.3   82    99    6   ORYSJ:AF-A0A0P0X9H9-F1 OS07G0650150 PROTEIN;
2724:  b5pa-A  2.2  5.0   95   381    6   ORYSJ:AF-A0A0P0Y8L2-F1 OS12G0245000 PROTEIN;
2725:  b726-A  2.2  5.7   81   141    2   ORYSJ:AF-A0A0P0WTA9-F1 OS06G0186000 PROTEIN;
2726:  bzdr-A  2.2  3.0   55   531    4   ORYSJ:AF-A0A0P0Y360-F1 OS11G0534500 PROTEIN;
2727:  b5n5-A  2.2  6.3   82   279    4   ORYSJ:AF-Q2QZU0-F1 OS11G0671700 PROTEIN;
2728:  cixk-A  2.2  6.8  118   238    8   ORYSJ:AF-Q6ATN7-F1 OS03G0419900 PROTEIN;
2729:  case-A  2.2 13.1  130   675    5   ORYSJ:AF-Q6K6G8-F1 OS02G0474700 PROTEIN;
2730:  bu9j-A  2.2  9.3  108   267    5   ORYSJ:AF-Q0DYC1-F1 OS02G0702800 PROTEIN;
2731:  b75c-A  2.2  8.0  104   818    5   ORYSJ:AF-Q5VPR2-F1 OS06G0119100 PROTEIN;
2732:  cdy9-A  2.2  5.2   86   621   16   ORYSJ:AF-Q7XDI3-F1 VERY-LONG-CHAIN ALDEHYDE DECARBONYLASE GL1-5;
2733:  b81x-A  2.2 14.5   74  1008   11   ORYSJ:AF-Q5ZCV2-F1 OS01G0375100 PROTEIN;
2734:  ckip-A  2.2  6.5   72    84    7   ORYSJ:AF-A0A0P0WA72-F1 WAT1-RELATED PROTEIN;
2735:  ccl2-A  2.2  4.3   81   170    4   ORYSJ:AF-A0A0P0V1L5-F1 OS01G0287900 PROTEIN;
2736:  bsa3-A  2.2  9.0  140   373   11   ORYSJ:AF-Q9FU53-F1 GIBBERELLIN 3-BETA-DIOXYGENASE 2;
2737:  btsi-A  2.2 10.2   52   247   10   ORYSJ:AF-A0A0P0XZ44-F1 GAMMA-GLUTAMYLCYCLOTRANSFERASE FAMILY PROTEIN;
2738:  bvi7-A  2.2  5.0   88   275    7   ORYSJ:AF-Q0JIZ9-F1 OS01G0768200 PROTEIN;
2739:  b0zl-A  2.2  4.7   88   196    3   ORYSJ:AF-Q0JKF5-F1 OS01G0678600 PROTEIN;
2740:  bsr8-A  2.2  4.4   70   361    3   ORYSJ:AF-Q6YSY6-F1 OS07G0247000 PROTEIN;
2741:  bwem-A  2.2  5.3   89   239    8   ORYSJ:AF-Q8RUJ2-F1 GLUTATHIONE S-TRANSFERASE GSTU6, PUTATIVE, EXPRES
2742:  cbtl-A  2.2  7.3   85   191   11   ORYSJ:AF-Q6YZ03-F1 OS08G0142100 PROTEIN;
2743:  b1si-A  2.2  4.3   97   624    7   ORYSJ:AF-Q7XVM5-F1 OS04G0394700 PROTEIN;
2744:  br4h-A  2.2  9.6   94   700    9   ORYSJ:AF-Q6YXX1-F1 OS02G0138300 PROTEIN;
2745:  bu4i-A  2.2  6.7  101   484   13   ORYSJ:AF-Q2R177-F1 EXPRESSED PROTEIN;
2746:  ce4k-A  2.2 12.3  105   590    6   ORYSJ:AF-Q6ZC68-F1 OS08G0109500 PROTEIN;
2747:  br7u-A  2.2  5.1  107   576    5   ORYSJ:AF-Q0ITK4-F1 OS11G0246900 PROTEIN;
2748:  b8lr-A  2.2  6.2  109   199    6   ORYSJ:AF-Q8LNB7-F1 EXPRESSED PROTEIN;
2749:  ci00-A  2.2  6.5   90   203    8   ORYSJ:AF-B9F743-F1 OS03G0257300 PROTEIN;
2750:  cmnw-A  2.2  3.9   66   203    3   ORYSJ:AF-Q10T67-F1 PECTINESTERASE INHIBITOR 12;
2751:  cgnl-A  2.2 11.9   85   291   11   ORYSJ:AF-A3API4-F1 OS03G0837400 PROTEIN;
2752:  b5r7-A  2.2  4.0   56    82    9   ORYSJ:AF-A0A0P0WMI5-F1 OS05G0418901 PROTEIN;
2753:  b963-A  2.2  4.6  112   315   13   ORYSJ:AF-Q67U55-F1 OS09G0444800 PROTEIN;
2754:  bs51-A  2.2  7.6   76   607    1   ORYSJ:AF-Q6AUH8-F1 OS05G0145400 PROTEIN;
2755:  clun-A  2.2 13.8   93   244   11   ORYSJ:AF-Q7X990-F1 MANNOSE-P-DOLICHOL UTILIZATION DEFECT 1 PROTEIN H
2756:  b791-A  2.2  7.8   75   679    7   ORYSJ:AF-A0A0P0XQV1-F1 OS09G0562750 PROTEIN;
2757:  b7nx-A  2.2  7.5  154   596   10   ORYSJ:AF-Q336T8-F1 NITRATE/CHLORATE TRANSPORTER, PUTATIVE, EXPRESSED
2758:  b5y8-A  2.2  5.2   88   855    3   ORYSJ:AF-H6TFZ4-F1 SUCROSE SYNTHASE 5;
2759:  caaa-A  2.2  7.3   87   469    3   ORYSJ:AF-Q10PQ9-F1 CYCLIN-SDS-LIKE;
2760:  b9tk-A  2.2  9.3   66   142    5   ORYSJ:AF-A0A0P0WA36-F1 OS04G0397700 PROTEIN;
2761:  bwkt-A  2.2  5.2  139  1281    9   ORYSJ:AF-Q0D8I9-F1 PROTEIN ETHYLENE-INSENSITIVE 2;
2762:  b4ad-A  2.2 13.1  118   286    7   ORYSJ:AF-Q69L84-F1 OS07G0102400 PROTEIN;
2763:  cat6-A  2.2  6.6  121   316    7   ORYSJ:AF-B9GBY2-F1 OS12G0154400 PROTEIN;
2764:  b0pf-A  2.2  7.8  109   214    7   ORYSJ:AF-Q8LN75-F1 OS10G0508700 PROTEIN;
2765:  bp1x-A  2.2  9.1  125   532    8   ORYSJ:AF-Q69P89-F1 OS09G0439700 PROTEIN;
2766:  b3c8-A  2.2  5.9   59    82    8   ORYSJ:AF-A0A0P0XJ97-F1 OS09G0128750 PROTEIN;
2767:  cb14-A  2.2  8.5  128   554    4   ORYSJ:AF-Q0JKH0-F1 OS01G0675000 PROTEIN;
2768:  ci9o-A  2.2  4.8  133   361    9   ORYSJ:AF-Q5JMW7-F1 OS01G0751300 PROTEIN;
2769:  cird-A  2.2  6.4   87   476    5   ORYSJ:AF-Q0IZV3-F1 OS09G0547200 PROTEIN;
2770:  ch0d-A  2.2 10.4   85   288    4   ORYSJ:AF-Q6L4L8-F1 OS05G0361900 PROTEIN;
2771:  ces8-A  2.2  5.8  138   447    6   ORYSJ:AF-Q6ZK52-F1 OS08G0127100 PROTEIN;
2772:  cc42-A  2.2  5.0   69   127    3   ORYSJ:AF-Q0J222-F1 OS09G0385300 PROTEIN;
2773:  bq2g-A  2.2  5.5   77    96    4   ORYSJ:AF-A0A0P0WKD8-F1 OS05G0299250 PROTEIN;
2774:  cm73-A  2.2 14.5   90   865    4   ORYSJ:AF-A0A0P0VDV3-F1 OS02G0114033 PROTEIN;
2775:  cfh7-A  2.2  5.5   57    81    7   ORYSJ:AF-Q6Z4S7-F1 OS07G0122350 PROTEIN;
2776:  brzo-A  2.2  4.3   93   897   11   ORYSJ:AF-Q6ZF86-F1 MIXED-LINKED GLUCAN SYNTHASE 4;
2777:  b203-A  2.2  5.9   53   223    8   ORYSJ:AF-Q5Z5X5-F1 OS06G0713100 PROTEIN;
2778:  b8jv-A  2.2  7.5   49    98    6   ORYSJ:AF-A0A0P0WUK9-F1 OS06G0217132 PROTEIN;
2779:  ch9m-A  2.2  7.5  100   469    7   ORYSJ:AF-Q5NA57-F1 OS01G0241100 PROTEIN;
2780:  buy8-A  2.2 13.4  130   511    5   ORYSJ:AF-Q0E3P7-F1 OS02G0161300 PROTEIN;
2781:  b43w-A  2.2 10.3  146  1150   10   ORYSJ:AF-Q0DLD4-F1 OS05G0107600 PROTEIN;
2782:  bz1r-A  2.2 11.0  112  1287    7   ORYSJ:AF-A0A0P0X951-F1 OS07G0621500 PROTEIN;
2783:  cecm-A  2.2  3.2   52   104    8   ORYSJ:AF-A0A0P0XYW2-F1 OS11G0138350 PROTEIN;
2784:  bua7-A  2.2  9.3  100   140    8   ORYSJ:AF-A0A0N7KN61-F1 OS07G0232450 PROTEIN;
2785:  b2c9-A  2.2  3.7   57   176   11   ORYSJ:AF-Q109D7-F1 EXPRESSED PROTEIN;
2786:  buwo-A  2.2  8.3   94   472    4   ORYSJ:AF-Q0DP33-F1 OS03G0719000 PROTEIN;
2787:  b458-A  2.2  5.1  137  1030    6   ORYSJ:AF-Q0D558-F1 OS07G0580700 PROTEIN;
2788:  b089-A  2.2  3.4   58   355    7   ORYSJ:AF-Q655L7-F1 OS01G0100600 PROTEIN;
2789:  cac9-A  2.2  5.1  103   162    4   ORYSJ:AF-A0A0P0XYH6-F1 WAT1-RELATED PROTEIN;
2790:  b0rr-A  2.2  4.8   85   193    4   ORYSJ:AF-A0A0P0W988-F1 OS04G0353000 PROTEIN;
2791:  ckvh-A  2.2  7.9   83   266    7   ORYSJ:AF-A3BLC3-F1 RIBOSOME-RECYCLING FACTOR, CHLOROPLASTIC;
2792:  b9ez-A  2.2 16.1   88   474    7   ORYSJ:AF-Q53PN3-F1 EXPRESSED PROTEIN;
2793:  bvug-A  2.2  7.0   98   121    5   ORYSJ:AF-A0A0P0V2Z2-F1 OS01G0373200 PROTEIN;
2794:  cg9f-A  2.2  8.1   85   451    5   ORYSJ:AF-Q75HY1-F1 CARBOXYPEPTIDASE;
2795:  bt4x-A  2.2  5.5  114   374    4   ORYSJ:AF-Q75HB1-F1 FE(2+) TRANSPORT PROTEIN 1;
2796:  bs5w-A  2.2  4.5   58    82    7   ORYSJ:AF-A0A0P0W9X4-F1 OS04G0404200 PROTEIN;
2797:  bro2-A  2.2  6.8  127   511    6   ORYSJ:AF-P0C383-F1 MATURASE K;
2798:  cde2-A  2.2  9.0   69   198    3   ORYSJ:AF-A0A0P0WRV7-F1 OS06G0106200 PROTEIN;
2799:  b0ei-A  2.2  5.4  153   611   11   ORYSJ:AF-Q9S767-F1 PECTINESTERASE;
2800:  b1ed-A  2.2  5.6   84   219    7   ORYSJ:AF-Q2R2D0-F1 EXPRESSED PROTEIN;
2801:  b9j6-A  2.2  6.9   75   115    9   ORYSJ:AF-Q9SNR1-F1 OS06G0142300 PROTEIN;
2802:  cidk-A  2.2 12.8   97   491    5   ORYSJ:AF-Q0D8X7-F1 OS07G0120800 PROTEIN;
2803:  bs5l-A  2.2 12.2   87   408    6   ORYSJ:AF-A0A0P0W2Z3-F1 OS03G0747100 PROTEIN;
2804:  bwrz-A  2.2  3.8   58    77    5   ORYSJ:AF-B9FLT4-F1 OS05G0583100 PROTEIN;
2805:  bt3c-A  2.2  8.3   79   128    8   ORYSJ:AF-Q2QNG4-F1 EXPRESSED PROTEIN;
2806:  bxzo-A  2.2  6.1  128   444    9   ORYSJ:AF-Q8L4S2-F1 MAGNESIUM TRANSPORTER MRS2-F;
2807:  ck7h-A  2.2  5.6  112  1067    4   ORYSJ:AF-A3BF39-F1 CADMIUM/ZINC-TRANSPORTING ATPASE HMA2;
2808:  bumn-A  2.2  7.5  134   419   10   ORYSJ:AF-A0A0P0VS26-F1 OS03G0107100 PROTEIN;
2809:  b82h-A  2.2  4.2   56   196   11   ORYSJ:AF-Q0JD08-F1 OS04G0438600 PROTEIN;
2810:  ccw6-A  2.2  4.3   91   257    3   ORYSJ:AF-A0A0P0V6P6-F1 OS01G0683550 PROTEIN;
2811:  ci1z-A  2.2  4.5   84   170    2   ORYSJ:AF-A0A0P0XKJ6-F1 OS09G0325180 PROTEIN;
2812:  cepw-A  2.2  5.6  101   828   10   ORYSJ:AF-A0A0P0XA70-F1 OS07G0654000 PROTEIN;
2813:  brjx-A  2.2  8.7   71   117    7   ORYSJ:AF-A0A0P0V085-F1 OS01G0216600 PROTEIN;
2814:  clb9-A  2.2  4.6   91   213    9   ORYSJ:AF-A0A0P0WXT6-F1 OS06G0565150 PROTEIN;
2815:  cbq9-A  2.2  7.8  145  1039    4   ORYSJ:AF-Q2QY12-F1 PROBABLE CALCIUM-TRANSPORTING ATPASE 9, PLASMA ME
2816:  b52a-A  2.2  5.4   77   192    9   ORYSJ:AF-Q2QWU9-F1 OS12G0182000 PROTEIN;
2817:  b5ti-A  2.2 21.2   67   442   10   ORYSJ:AF-Q5VRK6-F1 OS06G0116800 PROTEIN;
2818:  cnad-A  2.2  7.6  117   562    3   ORYSJ:AF-Q69IU6-F1 ANKYRIN-LIKE PROTEIN;
2819:  cl16-A  2.2  3.3   52    65    6   ORYSJ:AF-A0A0P0V6G6-F1 OS01G0676800 PROTEIN;
2820:  b3jc-A  2.2 11.4  124   424    7   ORYSJ:AF-Q69UA2-F1 S-ACYLTRANSFERASE;
2821:  b3dk-A  2.2  7.4   98   312    5   ORYSJ:AF-Q10J01-F1 EXPRESSED PROTEIN;
2822:  buua-A  2.2  4.5  109   593    5   ORYSJ:AF-Q7XRQ7-F1 OS04G0290800 PROTEIN;
2823:  bskm-A  2.2  9.8   68   483    4   ORYSJ:AF-Q8LIX0-F1 OS01G0906300 PROTEIN;
2824:  cbqa-A  2.2  5.7   64   127    6   ORYSJ:AF-A0A0P0W8S0-F1 OS04G0338600 PROTEIN;
2825:  cktd-A  2.2  5.4   86   279    7   ORYSJ:AF-Q75HY0-F1 PROTEIN YIP;
2826:  by5b-A  2.2  5.0  125   311    8   ORYSJ:AF-Q84R43-F1 KNOLLE PROTEIN;
2827:  bxzb-A  2.2  7.7  111   533    4   ORYSJ:AF-Q8S1Z0-F1 RIBONUCLEASE III DOMAIN-CONTAINING PROTEIN RNC1,
2828:  by6t-A  2.2 12.0  102   463    6   ORYSJ:AF-A0A0P0WIF1-F1 OS05G0169700 PROTEIN;
2829:  b79p-A  2.2  5.7   83   305   12   ORYSJ:AF-Q5VRF6-F1 OS06G0168500 PROTEIN;
2830:  bzzg-A  2.2  3.1   56    61    2   ORYSJ:AF-A0A0P0WHS9-F1 OS05G0141100 PROTEIN;
2831:  b5tl-A  2.2  6.7   99   190    4   ORYSJ:AF-Q5ZCD5-F1 OS01G0156300 PROTEIN;
2832:  b2bp-A  2.2  6.3  122  2520   11   ORYSJ:AF-A0A0P0WE98-F1 OS04G0599650 PROTEIN;
2833:  cjlc-A  2.2  4.4   61   344    2   ORYSJ:AF-A0A0P0WF17-F1 OS04G0622000 PROTEIN;
2834:  bww7-A  2.2  4.4   87   372    6   ORYSJ:AF-Q10S76-F1 EXPRESSED PROTEIN;
2835:  b0hb-A  2.2  6.5   99   427    9   ORYSJ:AF-Q2R429-F1 EXPRESSED PROTEIN;
2836:  by2s-A  2.2  4.5   65    99    5   ORYSJ:AF-A0A0P0WNC5-F1 OS05G0464400 PROTEIN;
2837:  cht9-A  2.2  5.5  103   429    9   ORYSJ:AF-A0A0P0Y8F6-F1 OS12G0233600 PROTEIN;
2838:  b2rf-A  2.2 11.3   72   141    7   ORYSJ:AF-A0A0P0W5U3-F1 OS03G0839300 PROTEIN;
2839:  cbpy-A  2.2  7.3   68   310    6   ORYSJ:AF-A0A0N7KGA6-F1 OS02G0807100 PROTEIN;
2840:  cmzh-A  2.2 13.0  105   511    6   ORYSJ:AF-Q8H5K6-F1 OS07G0116800 PROTEIN;
2841:  clfu-A  2.2  5.7   90   194    8   ORYSJ:AF-Q60F49-F1 OS05G0121000 PROTEIN;
2842:  ccsp-A  2.2  5.7   61   173    7   ORYSJ:AF-A0A0P0Y833-F1 OS12G0210500 PROTEIN;
2843:  bvbp-A  2.2  5.8   80   173    4   ORYSJ:AF-A0A0P0YBF8-F1 OS12G0567000 PROTEIN;
2844:  b0f0-A  2.2 10.7  115   241    4   ORYSJ:AF-Q658A8-F1 OS01G0109200 PROTEIN;
2845:  cdbn-A  2.2  8.9   84   113   13   ORYSJ:AF-A0A0P0VMJ2-F1 OS02G0659600 PROTEIN;
2846:  bznf-A  2.2  6.3   90   587    6   ORYSJ:AF-C7JA50-F1 OS12G0128200 PROTEIN;
2847:  b1ji-A  2.2 17.1   81   360    9   ORYSJ:AF-A0A0N7KPU6-F1 OS08G0411250 PROTEIN;
2848:  ckc2-A  2.2  5.4   72    89    3   ORYSJ:AF-A0A0P0YB47-F1 OS12G0543751 PROTEIN;
2849:  buln-A  2.2  7.0   87   202    7   ORYSJ:AF-Q5VMW0-F1 OS06G0286023 PROTEIN;
2850:  b9f1-A  2.2  7.8   89   287    7   ORYSJ:AF-A0A0P0V4Q8-F1 OS01G0593000 PROTEIN;
2851:  b23m-A  2.2  5.7  132   393    7   ORYSJ:AF-Q658H9-F1 OS06G0129000 PROTEIN;
2852:  cf68-A  2.2  8.6   58   142   10   ORYSJ:AF-A0A0N7KI58-F1 OS03G0782950 PROTEIN;
2853:  ckwc-A  2.2  5.4   98   512    6   ORYSJ:AF-Q10NZ7-F1 PHOSPHOMEVALONATE KINASE;
2854:  chm9-A  2.2  8.3   92   180    5   ORYSJ:AF-A0A0P0V302-F1 OS01G0503300 PROTEIN;
2855:  ccke-A  2.2  5.6  107   486    8   ORYSJ:AF-Q5SML2-F1 EXOCYST SUBUNIT EXO70 FAMILY PROTEIN;
2856:  catq-A  2.2  6.7   84   112    7   ORYSJ:AF-C7J2T9-F1 OS05G0563950 PROTEIN;
2857:  btjp-A  2.2 10.7   88   530    3   ORYSJ:AF-Q6K6Z6-F1 OS02G0822100 PROTEIN;
2858:  cc3n-A  2.2  4.7   65   569    8   ORYSJ:AF-Q10QL5-F1 PROBABLE PROTEIN PHOSPHATASE 2C BIPP2C1;
2859:  b3l3-A  2.2  5.7  106   644    9   ORYSJ:AF-Q5SMN3-F1 OS06G0184500 PROTEIN;
2860:  cktu-A  2.2  7.5  116   644    7   ORYSJ:AF-A0A0P0X0F2-F1 OS06G0682700 PROTEIN;
2861:  byzy-A  2.2  8.9   78   308    4   ORYSJ:AF-Q5Z816-F1 OS06G0703600 PROTEIN;
2862:  chlb-A  2.2  8.6  110   882    4   ORYSJ:AF-Q6ZKB2-F1 FORMIN-LIKE PROTEIN 9;
2863:  cfkj-A  2.2  7.5   61    75   10   ORYSJ:AF-A0A0N7KE14-F1 OS01G0839801 PROTEIN;
2864:  bvv6-A  2.2  9.1  132   731   11   ORYSJ:AF-Q6Z5S4-F1 OS07G0268800 PROTEIN;
2865:  bz9s-A  2.2  4.6   96   522    9   ORYSJ:AF-Q851G4-F1 SUGAR TRANSPORT PROTEIN MST2;
2866:  clhg-A  2.2  9.5   60   371    3   ORYSJ:AF-C7IYT3-F1 OS02G0494400 PROTEIN;
2867:  cast-A  2.2  6.7   59   178    7   ORYSJ:AF-Q7X6L2-F1 PROTEIN AUXIN-REGULATED GENE INVOLVED IN ORGAN SI
2868:  bu29-A  2.2  6.6   87   386    8   ORYSJ:AF-Q69K99-F1 OS06G0588900 PROTEIN;
2869:  cgio-A  2.2  9.4   65   178   12   ORYSJ:AF-A0A0P0XNL4-F1 OS09G0459450 PROTEIN;
2870:  b7fg-A  2.2  5.9  114   416    7   ORYSJ:AF-Q65XG4-F1 OS05G0457700 PROTEIN;
2871:  b40h-A  2.2 12.2  133   494    8   ORYSJ:AF-Q10LU2-F1 LUNG SEVEN TRANSMEMBRANE RECEPTOR FAMILY PROTEIN,
2872:  b8s1-A  2.2  8.3  107   404    6   ORYSJ:AF-Q5VQM5-F1 OS01G0170700 PROTEIN;
2873:  braq-A  2.2  4.3  106   455    7   ORYSJ:AF-Q7X7K7-F1 OS04G0417000 PROTEIN;
2874:  cju6-A  2.2  6.0   86   746    5   ORYSJ:AF-Q93VL5-F1 CULLIN-LIKE PROTEIN;
2875:  ccu8-A  2.2 11.0   96   533    4   ORYSJ:AF-Q2QXA8-F1 OS12G0163800 PROTEIN;
2876:  cg4y-A  2.2  6.5  111   276    3   ORYSJ:AF-Q0D5J2-F1 OS07G0557400 PROTEIN;
2877:  cho4-A  2.2  4.6   97   472    8   ORYSJ:AF-A0A0P0W8Q3-F1 OS04G0298200 PROTEIN;
2878:  bqc5-A  2.2  4.9   60    93    3   ORYSJ:AF-C7J4F6-F1 OS06G0682300 PROTEIN;
2879:  b2fr-A  2.2  4.1   54    91    7   ORYSJ:AF-A0A0P0VCE5-F1 OS01G0929901 PROTEIN;
2880:  b11f-A  2.2  3.7   47    83    9   ORYSJ:AF-Q0J6X1-F1 OS08G0254200 PROTEIN;
2881:  cmms-A  2.2 15.2   87  1346    5   ORYSJ:AF-Q5NAR7-F1 OS01G0259400 PROTEIN;
2882:  b7m8-A  2.2 12.7   92   446    8   ORYSJ:AF-Q0J0J2-F1 OS09G0497700 PROTEIN;
2883:  ckoc-A  2.2 12.0  122   338    8   ORYSJ:AF-Q65X46-F1 OS05G0543700 PROTEIN;
2884:  b0bg-A  2.2  6.8  121   382    7   ORYSJ:AF-Q53K25-F1 EXPRESSED PROTEIN;
2885:  cdhd-A  2.2  4.0   86   226   12   ORYSJ:AF-Q0J781-F1 OS08G0222100 PROTEIN;
2886:  brwu-A  2.2  6.0   98   583    7   ORYSJ:AF-A0A0P0VDA3-F1 OS01G0966900 PROTEIN;
2887:  cive-A  2.2  3.2   53    91    8   ORYSJ:AF-A0A0P0W7J1-F1 OS04G0220400 PROTEIN;
2888:  bp1p-A  2.2  6.9  109   250    6   ORYSJ:AF-Q0IRB5-F1 OS11G0655100 PROTEIN;
2889:  b46i-A  2.2  6.8   70   589   13   ORYSJ:AF-Q6ZI13-F1 OS02G0720200 PROTEIN;
2890:  b9ue-A  2.2  7.6   60   749    7   ORYSJ:AF-A0A0P0Y9X1-F1 OS12G0477700 PROTEIN;
2891:  brcf-A  2.2  6.7   86   492    3   ORYSJ:AF-Q10S82-F1 CATALASE ISOZYME C;
2892:  b4bl-A  2.2  8.7  135   582   10   ORYSJ:AF-A0A0P0XCC9-F1 OS08G0168000 PROTEIN;
2893:  bs8h-A  2.2  5.1   83   209   10   ORYSJ:AF-Q6ASU6-F1 CALCIUM LOAD-ACTIVATED CALCIUM CHANNEL;
2894:  cet2-A  2.2  6.3   67   149    7   ORYSJ:AF-Q6VAK4-F1 HISTIDINE-CONTAINING PHOSPHOTRANSFER PROTEIN 2;
2895:  b6n1-A  2.2  4.1   64   124    5   ORYSJ:AF-A0A0N7KQB2-F1 OS08G0563450 PROTEIN;
2896:  btku-A  2.2  5.0   78   281    8   ORYSJ:AF-Q10A62-F1 DISEASE RESISTANCE PROTEIN RPM1, PUTATIVE, EXPRES
2897:  cf4d-A  2.2  9.8   83   382    6   ORYSJ:AF-Q2QS10-F1 EXPRESSED PROTEIN;
2898:  bqhg-A  2.2  7.6   68   699    9   ORYSJ:AF-Q69MP1-F1 OS09G0551300 PROTEIN;
2899:  bpse-A  2.2 13.0   65   624    6   ORYSJ:AF-Q0JF48-F1 POLYCOMB GROUP PROTEIN EMF2A;
2900:  cjkx-A  2.2  7.8  147  2267    7   ORYSJ:AF-Q8S6N5-F1 ACETYL-COA CARBOXYLASE 1;
2901:  cc3q-A  2.2  4.3   56   110    5   ORYSJ:AF-Q84SM2-F1 OS07G0567500 PROTEIN;
2902:  ced7-A  2.2 12.7   71   447    7   ORYSJ:AF-Q5Z7Z8-F1 HEXOSYLTRANSFERASE;
2903:  bvl4-A  2.2  5.8  102   433    4   ORYSJ:AF-Q5ZEL4-F1 OS01G0159400 PROTEIN;
2904:  b5ao-A  2.2  6.0   99   260    5   ORYSJ:AF-A0A0P0W1X5-F1 OS03G0683700 PROTEIN;
2905:  cfcw-A  2.2 11.1   84   457    4   ORYSJ:AF-Q65XF2-F1 SENESCENCE-ASSOCIATED PROTEIN OSA15, CHLOROPLASTI
2906:  ckdo-A  2.2  7.7  105   857    7   ORYSJ:AF-Q0IRY6-F1 OS11G0585900 PROTEIN;
2907:  bt66-A  2.2  5.7   67   232    9   ORYSJ:AF-Q6H6M5-F1 PROTEIN INAPERTURATE POLLEN 1 HOMOLOG;
2908:  cj1w-A  2.2  5.6   61   100    7   ORYSJ:AF-A0A0P0UXS8-F1 OS01G0132150 PROTEIN;
2909:  b0yt-A  2.2  3.3   57    63    5   ORYSJ:AF-A9UGV7-F1 ARABINOGALACTAN PEPTIDE 3;
2910:  bt3d-A  2.2  4.3   70   124   14   ORYSJ:AF-A0A0P0VBL6-F1 OS01G0893550 PROTEIN;
2911:  b79f-A  2.2  5.5   91   292    4   ORYSJ:AF-A0A0N7KDF7-F1 OS01G0655200 PROTEIN;
2912:  ch5m-A  2.2  4.8  113   243    6   ORYSJ:AF-Q5JJY5-F1 BIDIRECTIONAL SUGAR TRANSPORTER SWEET2A;
2913:  cdp6-A  2.2 13.6  115  1070    6   ORYSJ:AF-Q84M87-F1 OS03G0858100 PROTEIN;
2914:  cmnk-A  2.2 12.6  109   772    9   ORYSJ:AF-Q5Z6K9-F1 POTASSIUM TRANSPORTER 24;
2915:  bqzx-A  2.2  5.0  153   699    3   ORYSJ:AF-Q6I584-F1 OS05G0585800 PROTEIN;
2916:  bsop-A  2.2  7.9   83   389    6   ORYSJ:AF-Q8W425-F1 26S PROTEASOME NON-ATPASE REGULATORY SUBUNIT 6;
2917:  cg0z-A  2.2  7.8   70   102    3   ORYSJ:AF-A0A0P0V518-F1 OS01G0608900 PROTEIN;
2918:  b4aw-A  2.2  2.9   57    60    2   ORYSJ:AF-Q5Z525-F1 OS06G0312900 PROTEIN;
2919:  cav3-A  2.2  4.7   67    89    4   ORYSJ:AF-A0A0P0XHA6-F1 OS08G0497400 PROTEIN;
2920:  bwdi-A  2.2  8.9   68   263    7   ORYSJ:AF-A0A0P0VDY5-F1 OS02G0119100 PROTEIN;
2921:  b01u-A  2.2  5.0   96   638    4   ORYSJ:AF-Q2QN08-F1 OS12G0583500 PROTEIN;
2922:  ccns-A  2.2 13.5   88   495    2   ORYSJ:AF-Q69M84-F1 OS09G0317700 PROTEIN;
2923:  b14z-A  2.2 10.0  111   381    7   ORYSJ:AF-Q5N9W7-F1 OS01G0843200 PROTEIN;
2924:  clh2-A  2.2 12.6   94   272    6   ORYSJ:AF-Q6ZG80-F1 OS02G0132300 PROTEIN;
2925:  bpsl-A  2.2  5.3  102   698    6   ORYSJ:AF-Q658H5-F1 SPX DOMAIN-CONTAINING MEMBRANE PROTEIN OS06G01294
2926:  b5u7-A  2.2  8.9  136   642    6   ORYSJ:AF-A0A0P0VEF9-F1 OS02G0132200 PROTEIN;
2927:  ccji-A  2.2 25.8  114   734   11   ORYSJ:AF-Q0E245-F1 OS02G0272900 PROTEIN;
2928:  b357-A  2.2 12.3   96   836    6   ORYSJ:AF-A0A0P0XVH5-F1 OS10G0482200 PROTEIN;
2929:  b3x3-A  2.2  5.7   99  1123    6   ORYSJ:AF-Q2QP54-F1 POLYPROTEIN OF EF-TS, CHLOROPLASTIC;
2930:  b0gg-A  2.2  9.5   84   237    7   ORYSJ:AF-Q5JNJ5-F1 EARLY NODULIN-LIKE PROTEIN 1;
2931:  cdlx-A  2.2 11.4   85  1027    7   ORYSJ:AF-Q7XUP0-F1 OS04G0514500 PROTEIN;
2932:  b2z6-A  2.2  9.3   77   439    5   ORYSJ:AF-Q6L5A2-F1 OS05G0546800 PROTEIN;
2933:  cckl-A  2.2  3.8   65   113    5   ORYSJ:AF-Q5W725-F1 OS05G0158700 PROTEIN;
2934:  b4hm-A  2.2 10.2   95   207    6   ORYSJ:AF-Q10CF2-F1 EXPRESSED PROTEIN;
2935:  btr4-A  2.2  9.7   75   201    8   ORYSJ:AF-Q0JFV8-F1 OS01G0958800 PROTEIN;
2936:  by1e-A  2.2  3.5   44   111   14   ORYSJ:AF-A0A0P0WKF9-F1 OS05G0299100 PROTEIN;
2937:  b9h6-A  2.2  5.5   77   617    6   ORYSJ:AF-Q6ZI78-F1 OS02G0556900 PROTEIN;
2938:  b4yt-A  2.2 12.0   90   527    9   ORYSJ:AF-Q6Z4R8-F1 OS07G0123500 PROTEIN;
2939:  cc4g-A  2.2  5.3  114   836    8   ORYSJ:AF-Q6ZC64-F1 OS08G0109800 PROTEIN;
2940:  cfxv-A  2.2  8.0  152   890    7   ORYSJ:AF-A0A0P0WDF1-F1 OS04G0563801 PROTEIN;
2941:  bp1c-A  2.2  9.1  117   687    7   ORYSJ:AF-Q0J258-F1 OS09G0376600 PROTEIN;
2942:  b0ea-A  2.2 12.0   79   116    5   ORYSJ:AF-A0A0P0VHN4-F1 OS02G0280850 PROTEIN;
2943:  byno-A  2.2  5.2  150   521    7   ORYSJ:AF-Q94DS9-F1 OS01G0760300 PROTEIN;
2944:  b4sv-A  2.2 15.0   95   405    6   ORYSJ:AF-Q6F3B8-F1 EXPRESSED PROTEIN;
2945:  b7d9-A  2.2  8.6  108   387    6   ORYSJ:AF-I0J129-F1 ORYZA SATIVA JAPONICA GROUP MRNA;
2946:  byci-A  2.2 11.4   72   327    4   ORYSJ:AF-Q7XDG4-F1 OS10G0474000 PROTEIN;
2947:  cj66-A  2.2  8.1   58   102    3   ORYSJ:AF-A0A0P0V390-F1 OS01G0392600 PROTEIN;
2948:  carb-A  2.2  7.1   90   539   10   ORYSJ:AF-Q84ST1-F1 EXPRESSED PROTEIN;
2949:  bteq-A  2.2 19.3   89   204    7   ORYSJ:AF-Q2RAM2-F1 EXPRESSED PROTEIN;
2950:  bt7g-A  2.2  9.8   84   212    5   ORYSJ:AF-A0A0P0XQK3-F1 OS09G0516750 PROTEIN;
2951:  cgo2-A  2.2  8.8  124   556    3   ORYSJ:AF-A0A0P0WWG1-F1 OS06G0324300 PROTEIN;
2952:  b44o-A  2.1  8.5  103   517    6   ORYSJ:AF-Q6YXJ6-F1 SERINE/THREONINE PROTEIN PHOSPHATASE 2A REGULATOR
2953:  clfa-A  2.1 16.0   79   830    8   ORYSJ:AF-Q6K5B7-F1 OS02G0295700 PROTEIN;
2954:  btwc-A  2.1  4.5   98   236   10   ORYSJ:AF-Q658A7-F1 OS01G0109500 PROTEIN;
2955:  b82q-A  2.1  5.2   85   193    8   ORYSJ:AF-Q67WL5-F1 HVA22-LIKE PROTEIN;
2956:  bu1j-A  2.1  9.1   86   268    8   ORYSJ:AF-A0A0P0XL92-F1 OS09G0327000 PROTEIN;
2957:  cf3m-A  2.1  6.4  123   523    2   ORYSJ:AF-Q8H5K0-F1 OS07G0117300 PROTEIN;
2958:  cjmk-A  2.1  6.0   69   281    6   ORYSJ:AF-Q6Z8F5-F1 SECRETORY CARRIER-ASSOCIATED MEMBRANE PROTEIN 5;
2959:  b051-A  2.1  3.4   76    83    4   ORYSJ:AF-A0A0P0XQN2-F1 OS09G0570150 PROTEIN;
2960:  brxa-A  2.1  2.4   42    99   10   ORYSJ:AF-B9EVT4-F1 OS01G0316001 PROTEIN;
2961:  btl1-A  2.1  4.9   87   113    8   ORYSJ:AF-A0A0P0Y0R7-F1 OS11G0228600 PROTEIN;
2962:  cg9c-A  2.1  6.9   75   621    9   ORYSJ:AF-Q6K715-F1 OS02G0820300 PROTEIN;
2963:  clgw-A  2.1  3.5   78   183    4   ORYSJ:AF-Q65XE9-F1 OS05G0149000 PROTEIN;
2964:  cib6-A  2.1  5.6   68   562    3   ORYSJ:AF-Q75GX9-F1 63 KDA GLOBULIN-LIKE PROTEIN;
2965:  b9xo-A  2.1  4.7  127   520    6   ORYSJ:AF-B9EXZ6-F1 AMINO-ACID PERMEASE BAT1 HOMOLOG;
2966:  b6yh-A  2.1  4.8  112   336    5   ORYSJ:AF-A0A0P0WCY5-F1 OS04G0534500 PROTEIN;
2967:  b4g7-A  2.1  7.5   84   167    5   ORYSJ:AF-Q6Z0Z9-F1 V-TYPE PROTON ATPASE PROTEOLIPID SUBUNIT;
2968:  cbed-A  2.1  6.9   77   199    6   ORYSJ:AF-A0A0P0X631-F1 OS07G0482900 PROTEIN;
2969:  chyu-A  2.1  7.1   67   593    3   ORYSJ:AF-Q655L8-F1 OS01G0100400 PROTEIN;
2970:  bv3d-A  2.1  3.7   68  1059    4   ORYSJ:AF-Q8LI36-F1 OS07G0626500 PROTEIN;
2971:  bzas-A  2.1  9.5   84   262    7   ORYSJ:AF-Q8GVU8-F1 OS08G0377500 PROTEIN;
2972:  b8ht-A  2.1  5.2  128   770    5   ORYSJ:AF-Q6K9T1-F1 OS02G0830100 PROTEIN;
2973:  b606-A  2.1  3.4   54    56    9   ORYSJ:AF-A0A0P0VGE9-F1 OS02G0216600 PROTEIN;
2974:  cevb-A  2.1  7.3  103   542    5   ORYSJ:AF-A0A0P0WGY2-F1 EXOCYST SUBUNIT EXO70 FAMILY PROTEIN;
2975:  b6r3-A  2.1 12.6   73  1276    3   ORYSJ:AF-Q9XHY7-F1 PROBABLE HISTONE ACETYLTRANSFERASE HAC-LIKE 3;
2976:  cksi-A  2.1  7.0   72   156   14   ORYSJ:AF-Q6EUQ0-F1 OS02G0176200 PROTEIN;
2977:  b5a0-A  2.1  3.4   48    73    0   ORYSJ:AF-Q5WMW7-F1 OS05G0247400 PROTEIN;
2978:  b4hs-A  2.1 15.7  103   550    6   ORYSJ:AF-A0A0P0Y7S4-F1 OS12G0187500 PROTEIN;
2979:  b5nw-A  2.1  8.7   99   182    3   ORYSJ:AF-A0A0P0VCP0-F1 OS01G0934350 PROTEIN;
2980:  b04h-A  2.1 10.7   91   182    4   ORYSJ:AF-Q6YRP2-F1 OS08G0216900 PROTEIN;
2981:  caom-A  2.1 10.9  119   633    7   ORYSJ:AF-A0A0N7KNG2-F1 OS07G0487300 PROTEIN;
2982:  b0dt-A  2.1  6.9   88   148    8   ORYSJ:AF-Q10E40-F1 MAPEG FAMILY PROTEIN, EXPRESSED;
2983:  b8bd-A  2.1  5.3  114   630    4   ORYSJ:AF-Q651V6-F1 AUXIN EFFLUX CARRIER COMPONENT 2;
2984:  bwma-A  2.1  6.7  108   413    5   ORYSJ:AF-Q84NP3-F1 FAD8;
2985:  cgh6-A  2.1  5.6   86   180    3   ORYSJ:AF-Q6ZIT5-F1 OS08G0541800 PROTEIN;
2986:  cd9z-A  2.1 11.4  119   697    3   ORYSJ:AF-Q5N7Q7-F1 (RICE GENOME ANNOTATION PROJECT) OSWAK10A - OSWAK
2987:  bsz3-A  2.1  7.9  105   215   10   ORYSJ:AF-A0A0P0X5R2-F1 PROTEIN RFT1 HOMOLOG;
2988:  cdlc-A  2.1  9.5   63   158    3   ORYSJ:AF-A0A0N7KD37-F1 OS01G0533800 PROTEIN;
2989:  b7sp-A  2.1 13.8   78   381    5   ORYSJ:AF-A0A0P0VIT5-F1 OS02G0468100 PROTEIN;
2990:  brqg-A  2.1  6.5  105  1431   15   ORYSJ:AF-Q5SNE1-F1 OS01G0187400 PROTEIN;
2991:  b21c-A  2.1  9.7  112   676    5   ORYSJ:AF-Q655M3-F1 OS01G0101800 PROTEIN;
2992:  brsl-A  2.1  6.4  116   439    3   ORYSJ:AF-Q0DBU9-F1 OS06G0524700 PROTEIN;
2993:  b41a-A  2.1  3.6   54   313    6   ORYSJ:AF-O24210-F1 PANTOATE--BETA-ALANINE LIGASE;
2994:  b82l-A  2.1 11.2   92   427   10   ORYSJ:AF-Q8W3G2-F1 GLYCEROL-3-PHOSPHATE ACYLTRANSFERASE, CHLOROPLAST
2995:  cf5h-A  2.1 12.3  106   463    6   ORYSJ:AF-Q7EZC9-F1 OS08G0158900 PROTEIN;
2996:  bqjq-A  2.1 10.9   75   679    9   ORYSJ:AF-A0A0P0WW73-F1 OS06G0331300 PROTEIN;
2997:  cd3k-A  2.1 10.3   68   138   13   ORYSJ:AF-A0A0P0XIX9-F1 OS09G0250300 PROTEIN;
2998:  b15h-A  2.1  6.4   66   166    6   ORYSJ:AF-A3C0F7-F1 OS09G0506600 PROTEIN;
2999:  buoi-A  2.1  6.4   62   125    3   ORYSJ:AF-Q8H4F8-F1 OS08G0227600 PROTEIN;
3000:  b00h-A  2.1  7.0   81   808   11   ORYSJ:AF-Q6ZIP5-F1 OS07G0588100 PROTEIN;
3001:  b4v8-A  2.1  6.5   88   351    7   ORYSJ:AF-Q8H7V8-F1 KINASE INTERACTING PROTEIN, PUTATIVE, EXPRESSED;
3002:  caj6-A  2.1  5.9   59   102    8   ORYSJ:AF-C7J174-F1 OS04G0160801 PROTEIN;
3003:  by0r-A  2.1  9.0   97   831    6   ORYSJ:AF-Q0E0Q3-F1 PROTEIN ADP-RIBOSYLTRANSFERASE PARP3;
3004:  ce6t-A  2.1 10.0  111   157    6   ORYSJ:AF-A0A0P0XKA3-F1 OS09G0129600 PROTEIN;
3005:  b3av-A  2.1  5.8   70   107    6   ORYSJ:AF-A0A0P0WX28-F1 OS06G0502801 PROTEIN;
3006:  bwcp-A  2.1  4.8  114   623   11   ORYSJ:AF-Q7XUK4-F1 ENDOGLUCANASE 12;
3007:  cmsw-A  2.1  6.8   62    86    6   ORYSJ:AF-Q0JP13-F1 OS01G0251400 PROTEIN;
3008:  ccgb-A  2.1  2.5   74   217    4   ORYSJ:AF-Q0D5P8-F1 OXYGEN-EVOLVING ENHANCER PROTEIN 3, CHLOROPLASTIC
3009:  bul7-A  2.1  5.6  106   269    8   ORYSJ:AF-Q8H3D8-F1 OS07G0655900 PROTEIN;
3010:  cfk5-A  2.1  4.3   59    82    5   ORYSJ:AF-A2ZT76-F1 OS01G0370600 PROTEIN;
3011:  b5e0-A  2.1  5.2   83   241    4   ORYSJ:AF-Q8LQP4-F1 OS01G0676200 PROTEIN;
3012:  bytk-A  2.1  5.4   67   430    3   ORYSJ:AF-Q0JP52-F1 OS01G0243200 PROTEIN;
3013:  byvt-A  2.1 15.3  100   658    7   ORYSJ:AF-Q2R131-F1 OS11G0620400 PROTEIN;
3014:  ceb9-A  2.1 11.3  129   419    5   ORYSJ:AF-A0A0P0X278-F1 OS07G0144600 PROTEIN;
3015:  cdpt-A  2.1  7.1  119   272    7   ORYSJ:AF-Q6K9R3-F1 S-ACYLTRANSFERASE;
3016:  bq01-A  2.1  4.5   65   118   12   ORYSJ:AF-A0A0P0X5K9-F1 OS07G0479800 PROTEIN;
3017:  caed-A  2.1  7.1   73   288    5   ORYSJ:AF-A0A0P0XDY1-F1 OS08G0294800 PROTEIN;
3018:  bre5-A  2.1  7.8   66   593    8   ORYSJ:AF-Q9LX04-F1 OS06G0104300 PROTEIN;
3019:  bskx-A  2.1  7.1  111   337    6   ORYSJ:AF-A0A0P0UY22-F1 OS01G0137500 PROTEIN;
3020:  cgj2-A  2.1  5.9   78   204    5   ORYSJ:AF-C7J6P2-F1 OS09G0563300 PROTEIN;
3021:  b8dr-A  2.1  8.3   95   145    6   ORYSJ:AF-Q6AVP5-F1 OS03G0842700 PROTEIN;
3022:  bxa1-A  2.1 11.5   70   134    9   ORYSJ:AF-A0A0P0WTM1-F1 OS06G0184733 PROTEIN;
3023:  byaw-A  2.1  4.3   68   636    7   ORYSJ:AF-Q84Z86-F1 OS08G0518200 PROTEIN;
3024:  bs69-A  2.1  4.8  124   420    6   ORYSJ:AF-Q5NBM2-F1 OS01G0266800 PROTEIN;
3025:  b536-A  2.1  9.1   76   567    4   ORYSJ:AF-A3C592-F1 OS10G0447900 PROTEIN;
3026:  cja9-A  2.1  6.0   90   218    6   ORYSJ:AF-A0A0P0W028-F1 OS03G0606600 PROTEIN;
3027:  bwub-A  2.1  5.2  127   336    5   ORYSJ:AF-A3ATL0-F1 OS04G0407800 PROTEIN;
3028:  b2i1-A  2.1 14.6  119   395   10   ORYSJ:AF-Q0J0L7-F1 OS09G0493800 PROTEIN;
3029:  b8em-A  2.1  5.0   68   254    4   ORYSJ:AF-A0A0P0WPU1-F1 OS05G0538800 PROTEIN;
3030:  cduh-A  2.1  3.5   59  1044   10   ORYSJ:AF-Q5N8I7-F1 OS01G0700200 PROTEIN;
3031:  b1sx-A  2.1  6.3   92   192   10   ORYSJ:AF-Q0IWH7-F1 OS10G0508600 PROTEIN;
3032:  b0fw-A  2.1  2.7   39   627    3   ORYSJ:AF-A0A0P0VJ01-F1 OS02G0475500 PROTEIN;
3033:  b4je-A  2.1  4.1   60   108    2   ORYSJ:AF-A0A0P0W6P9-F1 OS04G0158750 PROTEIN;
3034:  cfp6-A  2.1  8.5  141   457    6   ORYSJ:AF-Q7XDC6-F1 EXPRESSED PROTEIN;
3035:  bt6y-A  2.1  7.9  105   284    7   ORYSJ:AF-Q6EU03-F1 OS02G0683900 PROTEIN;
3036:  clu6-A  2.1 16.8   83   428    0   ORYSJ:AF-A0A0P0V7I4-F1 OS01G0720900 PROTEIN;
3037:  cgml-A  2.1  6.4  105   158   11   ORYSJ:AF-A0A0P0WGN5-F1 OS04G0682850 PROTEIN;
3038:  byrk-A  2.1  5.0   84   490    7   ORYSJ:AF-Q5JKG7-F1 OS01G0925000 PROTEIN;
3039:  chq3-A  2.1  6.3   91   473   10   ORYSJ:AF-P0C367-F1 PHOTOSYSTEM II CP43 REACTION CENTER PROTEIN;
3040:  bwqj-A  2.1  8.0   77   191   10   ORYSJ:AF-Q6YZ05-F1 OS08G0141700 PROTEIN;
3041:  bqn4-A  2.1  9.8  111   641   11   ORYSJ:AF-Q9FNU2-F1 ABC TRANSPORTER B FAMILY MEMBER 25;
3042:  ck1u-A  2.1  7.2   76   109   11   ORYSJ:AF-A0A0P0VIY2-F1 OS02G0474300 PROTEIN;
3043:  bunn-A  2.1  6.5   85   537    9   ORYSJ:AF-Q2RBE0-F1 OS11G0114800 PROTEIN;
3044:  cjsx-A  2.1 13.0  116   494    5   ORYSJ:AF-Q7XIK4-F1 OS07G0565300 PROTEIN;
3045:  bzml-A  2.1  5.1   51   700    4   ORYSJ:AF-Q84JJ2-F1 CLEAVAGE AND POLYADENYLATION SPECIFICITY FACTOR,
3046:  bzmp-A  2.1  7.6   70   527    7   ORYSJ:AF-A0A0P0WJV9-F1 OS05G0248400 PROTEIN;
3047:  b05u-A  2.1  7.6   95   595    2   ORYSJ:AF-Q0J1C5-F1 OS09G0450300 PROTEIN;
3048:  b5ep-A  2.1  5.6  102   339    6   ORYSJ:AF-Q7XZZ3-F1 PROBABLE E3 UBIQUITIN-PROTEIN LIGASE BAH1-LIKE 1;
3049:  cm42-A  2.1 13.5   96  1185    3   ORYSJ:AF-Q6K3C7-F1 OS02G0282000 PROTEIN;
3050:  cgfq-A  2.1  6.1   83   186    5   ORYSJ:AF-A0A0P0V3Q4-F1 OS01G0541500 PROTEIN;
3051:  cgox-A  2.1  2.8   58   316    5   ORYSJ:AF-A0A0P0WPW9-F1 OS05G0545900 PROTEIN;
3052:  by03-A  2.1  6.5   64   107    6   ORYSJ:AF-A0A0P0V382-F1 OS01G0513850 PROTEIN;
3053:  b7ws-A  2.1  4.9   56    94    4   ORYSJ:AF-A0A0N7KMW6-F1 OS07G0134650 PROTEIN;
3054:  cge5-A  2.1  6.1  120   922    5   ORYSJ:AF-A0A0P0WAJ1-F1 OS04G0424200 PROTEIN;
3055:  cajf-A  2.1  9.4  102   627    8   ORYSJ:AF-Q7XK42-F1 OS04G0477000 PROTEIN;
3056:  b4wg-A  2.1  5.9   74   409    5   ORYSJ:AF-Q8RUP8-F1 OS01G0821800 PROTEIN;
3057:  b2h7-A  2.1  3.8   51    78    4   ORYSJ:AF-Q6AT23-F1 OS05G0176600 PROTEIN;
3058:  cebr-A  2.1 15.0   78   354    5   ORYSJ:AF-B9G8M8-F1 OS11G0668800 PROTEIN;
3059:  bwni-A  2.1  8.6  125   313    7   ORYSJ:AF-Q0JQT7-F1 OS01G0139600 PROTEIN;
3060:  ciax-A  2.1  9.7  100   885    5   ORYSJ:AF-A0A0P0VEY1-F1 OS02G0151100 PROTEIN;
3061:  cf5a-A  2.1  5.4   56    81   11   ORYSJ:AF-A0A0P0WF58-F1 OS04G0625850 PROTEIN;
3062:  braj-A  2.1  4.4   78   142    9   ORYSJ:AF-B9GBH6-F1 OS12G0110475 PROTEIN;
3063:  cf9p-A  2.1 11.0   62    96   10   ORYSJ:AF-Q0D6K7-F1 OS07G0470400 PROTEIN;
3064:  ckex-A  2.1  9.9   61   450    8   ORYSJ:AF-Q8LI34-F1 PUTATIVE MYST-LIKE HISTONE ACETYLTRANSFERASE 1;
3065:  b0vb-A  2.1  4.7  131   508    4   ORYSJ:AF-Q2QQS3-F1 LILLIM08, PUTATIVE, EXPRESSED;
3066:  cgp7-A  2.1  5.2   77   156    6   ORYSJ:AF-P0C491-F1 30S RIBOSOMAL PROTEIN S7, CHLOROPLASTIC;
3067:  b568-A  2.1  5.2   54    59    6   ORYSJ:AF-A0A0P0Y981-F1 OS12G0288266 PROTEIN;
3068:  cj0i-A  2.1  4.9   56    70    7   ORYSJ:AF-A0A0N7KFA8-F1 OS02G0483101 PROTEIN;
3069:  cb7o-A  2.1  7.6  123   573    9   ORYSJ:AF-A0A0P0X6A0-F1 OS07G0492966 PROTEIN;
3070:  bp5r-A  2.1 13.9   56   127    9   ORYSJ:AF-A0A0P0XDL2-F1 OS08G0268900 PROTEIN;
3071:  ccoj-A  2.1  8.3  134   222   10   ORYSJ:AF-A0A0P0XGA1-F1 OS08G0418300 PROTEIN;
3072:  bw1l-A  2.1  6.7   86   133    3   ORYSJ:AF-Q5QNM2-F1 OS01G0204600 PROTEIN;
3073:  by5o-A  2.1  4.8   56    76    5   ORYSJ:AF-A0A0P0XFT3-F1 OS08G0406450 PROTEIN;
3074:  b95h-A  2.1  7.2   78  1035    4   ORYSJ:AF-A0A0P0Y4W4-F1 OS11G0649100 PROTEIN;
3075:  brbv-A  2.1 12.8  133   363    5   ORYSJ:AF-Q69SA4-F1 WAT1-RELATED PROTEIN;
3076:  ccfd-A  2.1 13.8   91   561    4   ORYSJ:AF-Q7Y0G4-F1 RETICULON-LIKE PROTEIN;
3077:  b12z-A  2.1  4.5  106  1325   10   ORYSJ:AF-Q7XAM6-F1 CONDENSIN COMPLEX SUBUNIT 1;
3078:  b8j6-A  2.1  9.4  102   300    3   ORYSJ:AF-Q5JMQ6-F1 OS01G0935300 PROTEIN;
3079:  ckz8-A  2.1 10.2   97   480    6   ORYSJ:AF-A0A0P0XUC4-F1 OS10G0422300 PROTEIN;
3080:  chb3-A  2.1  4.6   84   290    7   ORYSJ:AF-Q2QXS3-F1 EXPRESSED PROTEIN;
3081:  b0g6-A  2.1  5.3  134   538   10   ORYSJ:AF-Q8H4H5-F1 METAL TRANSPORTER NRAMP5;
3082:  ccd0-A  2.1  3.3   46   103    9   ORYSJ:AF-Q0ITX1-F1 EXPRESSED PROTEIN;
3083:  b70r-A  2.1  4.8   85  1086    8   ORYSJ:AF-A0A0P0XU58-F1 OS10G0360800 PROTEIN;
3084:  cmox-A  2.1  9.3  153   711    7   ORYSJ:AF-Q0JBZ2-F1 GAMMA-TUBULIN COMPLEX COMPONENT;
3085:  by1b-A  2.1  8.2  127   490    6   ORYSJ:AF-A0A0P0XK79-F1 OS09G0329266 PROTEIN;
3086:  cgt4-A  2.1  7.0   69   339    7   ORYSJ:AF-Q6Z6Z5-F1 OS02G0128400 PROTEIN;
3087:  b8ni-A  2.1  4.7   70   484    4   ORYSJ:AF-Q2QMN7-F1 UREIDOGLYCOLATE HYDROLASE;
3088:  cm84-A  2.1  3.4   56   378    2   ORYSJ:AF-Q67UH3-F1 OS06G0224900 PROTEIN;
3089:  bp4x-A  2.1  8.9   98   606    6   ORYSJ:AF-Q7Y003-F1 OS03G0682100 PROTEIN;
3090:  cebz-A  2.1  5.6  113   531   10   ORYSJ:AF-Q6Z8D0-F1 POLYAMINE TRANSPORTER PUT1;
3091:  bv5x-A  2.1  8.3   89   826    7   ORYSJ:AF-A0A0P0YA81-F1 OS12G0498650 PROTEIN;
3092:  bzpt-A  2.1  7.2  120   416    8   ORYSJ:AF-Q0J331-F1 OS09G0266600 PROTEIN;
3093:  bquj-A  2.1  8.2  117   225    9   ORYSJ:AF-Q5ZEI3-F1 VERY-LONG-CHAIN (3R)-3-HYDROXYACYL-COA DEHYDRATAS
3094:  cduo-A  2.1  9.4   58   106   10   ORYSJ:AF-Q0JLV2-F1 OS01G0566200 PROTEIN;
3095:  bxef-A  2.1  6.9   65    82    8   ORYSJ:AF-A0A0P0WJN3-F1 OS05G0238000 PROTEIN;
3096:  bxnc-A  2.1  6.2   63    70    5   ORYSJ:AF-A0A0P0W4M6-F1 OS03G0793450 PROTEIN;
3097:  brg2-A  2.1  9.3   78   210    3   ORYSJ:AF-Q6ETM0-F1 OS02G0178700 PROTEIN;
3098:  cb7s-A  2.1 18.3  123  1173    4   ORYSJ:AF-A0A0P0WGH1-F1 OS04G0682800 PROTEIN;
3099:  b51l-A  2.1  4.9   72   303   13   ORYSJ:AF-Q0IS92-F1 OS11G0545700 PROTEIN;
3100:  cf63-A  2.1  6.8  110   548   10   ORYSJ:AF-Q7X7V2-F1 PROBABLE INORGANIC PHOSPHATE TRANSPORTER 1-5;
3101:  bsmd-A  2.1  8.5   85   202    8   ORYSJ:AF-Q2R109-F1 EXPRESSED PROTEIN;
3102:  b31z-A  2.1  4.9   67   152    3   ORYSJ:AF-Q5QMV5-F1 OS01G0501000 PROTEIN;
3103:  b1lf-A  2.1  7.1   99   607    1   ORYSJ:AF-Q0D863-F1 OS07G0181700 PROTEIN;
3104:  b4j9-A  2.1 10.6  113   412    4   ORYSJ:AF-A0A0P0XCI7-F1 OS08G0179000 PROTEIN;
3105:  btld-A  2.1  5.9  103   422    5   ORYSJ:AF-A0A0P0WF03-F1 OS04G0620066 PROTEIN;
3106:  bqhx-A  2.1  4.5  117   344   11   ORYSJ:AF-A0A0P0X7K0-F1 OS07G0564700 PROTEIN;
3107:  cl6e-A  2.1  4.6   86  1139    7   ORYSJ:AF-Q5VPA8-F1 OS06G0581500 PROTEIN;
3108:  brv9-A  2.1 10.2   76    93    7   ORYSJ:AF-B9GD09-F1 OS12G0455600 PROTEIN;
3109:  buum-A  2.1  3.8   83   370   11   ORYSJ:AF-A0A0N7KE83-F1 OS01G0895300 PROTEIN;
3110:  bx2j-A  2.1  3.4   68   133    3   ORYSJ:AF-A0A0P0VG59-F1 OS02G0203401 PROTEIN;
3111:  bs9q-A  2.1  9.2  111   908    6   ORYSJ:AF-Q8H067-F1 NB-ARC DOMAIN CONTAINING PROTEIN, EXPRESSED;
3112:  cb9q-A  2.1  7.6   68   108    7   ORYSJ:AF-A0A0P0VUQ9-F1 OS03G0214750 PROTEIN;
3113:  b9cl-A  2.1  3.7   69   154   10   ORYSJ:AF-Q6K478-F1 CASP-LIKE PROTEIN 5B3;
3114:  caiw-A  2.1  6.0   91   456    2   ORYSJ:AF-Q5N8F2-F1 IAA-AMINO ACID HYDROLASE ILR1-LIKE 2;
3115:  b8uq-A  2.1  6.1   73   257    7   ORYSJ:AF-P93411-F1 CYCLIN-C1-1;
3116:  cbl5-A  2.1  5.8  128   558    5   ORYSJ:AF-Q5SN65-F1 OS01G0664100 PROTEIN;
3117:  b21h-A  2.1  8.4   77   281    5   ORYSJ:AF-Q67IU3-F1 OS02G0152600 PROTEIN;
3118:  b0ls-A  2.1  5.6   98   135    8   ORYSJ:AF-Q69Y94-F1 OS06G0197500 PROTEIN;
3119:  bvir-A  2.1  9.3   70   306    4   ORYSJ:AF-A0A0P0V8W1-F1 OS01G0773800 PROTEIN;
3120:  clwi-A  2.1  9.3  113   269    9   ORYSJ:AF-Q8HCQ4-F1 UNCHARACTERIZED PROTEIN;
3121:  bxry-A  2.1  4.8   98   217    4   ORYSJ:AF-A0A0P0X0P6-F1 OS06G0700550 PROTEIN;
3122:  bs71-A  2.1  4.2   86   940    7   ORYSJ:AF-B2ZX90-F1 CHROMATIN ASSEMBLY FACTOR 1 SUBUNIT FSM;
3123:  b74i-A  2.1  9.2  100   890    5   ORYSJ:AF-Q0JER4-F1 OS04G0218100 PROTEIN;
3124:  cbc3-A  2.1  3.3   60    98   12   ORYSJ:AF-A0A0P0V488-F1 OS01G0559750 PROTEIN;
3125:  btqr-A  2.1  6.1   98   238    2   ORYSJ:AF-Q5VQE7-F1 OS01G0648700 PROTEIN;
3126:  b1g8-A  2.1  2.8   58    91    7   ORYSJ:AF-A0A0P0XWV0-F1 OS10G0548350 PROTEIN;
3127:  cbmd-A  2.1  7.1   86   202    6   ORYSJ:AF-Q8LH92-F1 OS07G0445800 PROTEIN;
3128:  civ9-A  2.1  9.4   61   335    2   ORYSJ:AF-Q7XRX1-F1 REPLICATION FACTOR C SUBUNIT 4;
3129:  btqq-A  2.1  9.9  104   909   10   ORYSJ:AF-Q5ZAY2-F1 OS01G0788500 PROTEIN;
3130:  cgri-A  2.1  7.6   84   364   10   ORYSJ:AF-A0A0P0VX86-F1 OS03G0337550 PROTEIN;
3131:  cb1w-A  2.1  3.1   65   242    6   ORYSJ:AF-Q6Z6E3-F1 OS02G0204000 PROTEIN;
3132:  cg7g-A  2.1  5.9   66   121    8   ORYSJ:AF-Q0J495-F1 OS08G0527733 PROTEIN;
3133:  b1av-A  2.1  8.0  104   223   13   ORYSJ:AF-A0A0P0X2Z4-F1 OS07G0187000 PROTEIN;
3134:  ce8h-A  2.1 10.1   80   219    6   ORYSJ:AF-A0A0P0XZ68-F1 OS11G0153600 PROTEIN;
3135:  b4zb-A  2.1  4.2   94   157    6   ORYSJ:AF-A0A0N7KPV3-F1 OS08G0419800 PROTEIN;
3136:  brbd-A  2.1 16.1   82   114   10   ORYSJ:AF-A0A0P0YB23-F1 OS12G0542400 PROTEIN;
3137:  cdbb-A  2.1  5.0  105   158    9   ORYSJ:AF-A0A0P0Y8X3-F1 OS12G0274800 PROTEIN;
3138:  bv4m-A  2.1  5.0   84   286    5   ORYSJ:AF-Q7F613-F1 SECRETORY CARRIER-ASSOCIATED MEMBRANE PROTEIN 2;
3139:  byhk-A  2.1  5.2  109   268    6   ORYSJ:AF-A0A0P0Y2Y1-F1 OS11G0537300 PROTEIN;
3140:  cly5-A  2.1  5.4   95   379    7   ORYSJ:AF-A0A0P0WWP2-F1 OS06G0343700 PROTEIN;
3141:  b18k-A  2.1  4.2   78   235    6   ORYSJ:AF-Q0DJA9-F1 OS05G0305700 PROTEIN;
3142:  bxr6-A  2.1  5.2  114   444    5   ORYSJ:AF-B6UV92-F1 PHYTOENE SYNTHASE 3, CHLOROPLASTIC;
3143:  b1l3-A  2.1  9.7   78   288    9   ORYSJ:AF-A0A0P0X7T5-F1 OS07G0537300 PROTEIN;
3144:  b6eq-A  2.1  5.5   72   220    4   ORYSJ:AF-Q7FB12-F1 NAD(P)H-QUINONE OXIDOREDUCTASE SUBUNIT M, CHLOROP
3145:  buid-A  2.1  6.2   55    77    5   ORYSJ:AF-A0A0P0XCD3-F1 OS08G0180950 PROTEIN;
3146:  cl94-A  2.1 11.2   77   147    8   ORYSJ:AF-Q6ESZ4-F1 OS02G0541900 PROTEIN;
3147:  b9mx-A  2.1  3.0   73   182    1   ORYSJ:AF-A0A0P0VAY6-F1 OS01G0873000 PROTEIN;
3148:  cd22-A  2.1  7.0   54    75   13   ORYSJ:AF-A0A0P0XBY4-F1 OS08G0153700 PROTEIN;
3149:  cfbw-A  2.1  7.7   58   640    5   ORYSJ:AF-A0A0P0W3I8-F1 OS03G0730800 PROTEIN;
3150:  cgzg-A  2.1 14.0  102   232    7   ORYSJ:AF-Q75H93-F1 EXPRESSED PROTEIN;
3151:  b3us-A  2.1  5.0   94   146    3   ORYSJ:AF-Q65XV6-F1 OS05G0111200 PROTEIN;
3152:  b42y-A  2.1  5.0  118   366    4   ORYSJ:AF-Q654D3-F1 OS06G0505400 PROTEIN;
3153:  b2h3-A  2.1  6.4  122   274   10   ORYSJ:AF-Q2QTY6-F1 LYSOSOMAL CYSTINE TRANSPORTER FAMILY PROTEIN, EXP
3154:  b1r2-A  2.1 16.9   65   523    3   ORYSJ:AF-Q84MQ9-F1 PROTEIN NODULATION SIGNALING PATHWAY 1;
3155:  cgh8-A  2.1  6.7  122   454    7   ORYSJ:AF-Q0D566-F1 OS07G0578200 PROTEIN;
3156:  bsph-A  2.1  7.2   86   406    9   ORYSJ:AF-Q84R52-F1 OS03G0736200 PROTEIN;
3157:  b0pi-A  2.1  9.5   92  1037    8   ORYSJ:AF-A0A0N7KLS7-F1 OS06G0223800 PROTEIN;
3158:  btr9-A  2.1  4.8   66   351    3   ORYSJ:AF-A0A0P0Y580-F1 OS11G0663800 PROTEIN;
3159:  b0he-A  2.1  6.4  103   393    9   ORYSJ:AF-A0A0P0VC60-F1 EXOCYST SUBUNIT EXO70 FAMILY PROTEIN;
3160:  ckao-A  2.1  4.6   78  1079    5   ORYSJ:AF-A0A0N7KSX4-F1 OS11G0479100 PROTEIN;
3161:  ce5s-A  2.1  5.5  108   508    7   ORYSJ:AF-A0A0P0XS84-F1 OS10G0134700 PROTEIN;
3162:  bx4g-A  2.1  6.3  107   380    8   ORYSJ:AF-A0A0P0XT65-F1 OS10G0351414 PROTEIN;
3163:  b8zh-A  2.1  8.3   86   711    8   ORYSJ:AF-Q10PS3-F1 HEAT REPEAT FAMILY PROTEIN, EXPRESSED;
3164:  cb8v-A  2.1  6.9  113   581    7   ORYSJ:AF-A0A0N7KJ37-F1 OS04G0439100 PROTEIN;
3165:  ci65-A  2.1 16.1  113   308    5   ORYSJ:AF-Q7XTC8-F1 OS04G0449000 PROTEIN;
3166:  ccwd-A  2.1  7.6   70   412   10   ORYSJ:AF-Q0IXM8-F1 OS10G0420400 PROTEIN;
3167:  ce80-A  2.1  8.0  104   537    6   ORYSJ:AF-Q10MU8-F1 ETHYLENE-OVERPRODUCTION PROTEIN 1, PUTATIVE, EXPR
3168:  chms-A  2.1 13.7   77   520    5   ORYSJ:AF-Q5Z660-F1 OS06G0693100 PROTEIN;
3169:  ccs8-A  2.1  5.1  106   824    6   ORYSJ:AF-Q6ZC56-F1 RING-TYPE E3 UBIQUITIN TRANSFERASE;
3170:  bq7m-A  2.1  4.4   97   523    9   ORYSJ:AF-A0A0P0XKW0-F1 OS09G0297300 PROTEIN;
3171:  b7bz-A  2.1  6.9   77   991    9   ORYSJ:AF-Q0J2R4-F1 OS09G0311600 PROTEIN;
3172:  bsn1-A  2.1  4.5   95   394   11   ORYSJ:AF-A0A0N7KR22-F1 CYTOCHROME B561 AND DOMON DOMAIN-CONTAINING PR
3173:  ck8x-A  2.1 13.9   87   271   13   ORYSJ:AF-A0A0P0XSP1-F1 OS10G0188200 PROTEIN;
3174:  byjq-A  2.1  8.9   82   174   10   ORYSJ:AF-A0A0P0XJK5-F1 OS09G0124300 PROTEIN;
3175:  bsh6-A  2.1  6.2  111   983    5   ORYSJ:AF-Q0E3C8-F1 CHAPERONE PROTEIN CLPB3, MITOCHONDRIAL;
3176:  cjpi-A  2.1  7.0   58   492    7   ORYSJ:AF-Q5Z9G2-F1 OS06G0710800 PROTEIN;
3177:  b0dr-A  2.1 10.7   87   506   11   ORYSJ:AF-A2ZW00-F1 OS01G0648600 PROTEIN;
3178:  btdg-A  2.1 10.5   79   298    5   ORYSJ:AF-Q10NS2-F1 DNAJ DOMAIN CONTAINING PROTEIN, EXPRESSED;
3179:  b928-A  2.1 10.8   93   689    9   ORYSJ:AF-Q0D7X0-F1 OS07G0203300 PROTEIN;
3180:  cbas-A  2.1  4.9   97   247    9   ORYSJ:AF-A0A0P0X9Y7-F1 OS07G0669300 PROTEIN;
3181:  cj2z-A  2.1  6.4  117   585    5   ORYSJ:AF-Q0DTN6-F1 OS03G0235700 PROTEIN;
3182:  b6p3-A  2.1  9.4  111   273    5   ORYSJ:AF-Q94GX3-F1 EXPRESSED PROTEIN;
3183:  bzi0-A  2.1 10.4   87   501    8   ORYSJ:AF-Q6ZH85-F1 PLANT INTRACELLULAR RAS-GROUP-RELATED LRR PROTEIN
3184:  cma7-A  2.1 10.9  134   483   10   ORYSJ:AF-Q653U9-F1 OS06G0677300 PROTEIN;
3185:  bzvs-A  2.1 15.2  106   355    5   ORYSJ:AF-O80416-F1 HOMEOBOX PROTEIN KNOTTED-1-LIKE 12;
3186:  bpy2-A  2.1  5.6  113   645    3   ORYSJ:AF-Q108Y5-F1 EXPRESSED PROTEIN;
3187:  cm7i-A  2.1  5.5   70   888    6   ORYSJ:AF-Q2R031-F1 EXPRESSED PROTEIN;
3188:  bukw-A  2.1  4.9  106  1164    9   ORYSJ:AF-Q6ZHF3-F1 OS02G0772500 PROTEIN;
3189:  cb6z-A  2.1 10.6  113   619    5   ORYSJ:AF-Q0DVG7-F1 OS03G0130800 PROTEIN;
3190:  bzrk-A  2.1  6.5  117   255    6   ORYSJ:AF-Q6H819-F1 CHORISMATE MUTASE;
3191:  b7or-A  2.1  9.6   68   107    4   ORYSJ:AF-Q6Z565-F1 MITOCHONDRIAL PYRUVATE CARRIER;
3192:  cg6x-A  2.1 15.4   63   463    6   ORYSJ:AF-Q10PL7-F1 OS03G0230300 PROTEIN;
3193:  clxr-A  2.1  4.6   49   313    2   ORYSJ:AF-Q6F2Z5-F1 OS05G0520600 PROTEIN;
3194:  b1ml-A  2.1 12.2  136   299    8   ORYSJ:AF-A0A0P0XAA0-F1 OS07G0671800 PROTEIN;
3195:  bxa4-A  2.1 10.9  102   343    5   ORYSJ:AF-Q10QD6-F1 SURF1-LIKE PROTEIN;
3196:  by16-A  2.1  3.4   58   109    2   ORYSJ:AF-A0A0P0WA40-F1 OS04G0392650 PROTEIN;
3197:  cbrk-A  2.1  6.8   58   236    3   ORYSJ:AF-Q6Z1L7-F1 OS08G0278100 PROTEIN;
3198:  cdo7-A  2.1  6.4   62    79    6   ORYSJ:AF-B9GAQ5-F1 OS11G0485150 PROTEIN;
3199:  bwzj-A  2.1 13.1  110   238    7   ORYSJ:AF-A0A0N7KJ60-F1 OS04G0457300 PROTEIN;
3200:  cej8-A  2.1  5.9   98   630    2   ORYSJ:AF-Q6ZDY8-F1 SUCCINATE DEHYDROGENASE  FLAVOPROTEIN
3201:  cfyb-A  2.1 14.0  107  1226    5   ORYSJ:AF-Q9MBF2-F1 OS08G0539700 PROTEIN;
3202:  bste-A  2.1  6.3   75   105    4   ORYSJ:AF-A0A0P0WW92-F1 OS06G0343000 PROTEIN;
3203:  casn-A  2.1  4.2   65   124    6   ORYSJ:AF-B7EU74-F1 EXPRESSED PROTEIN;
3204:  b90q-A  2.1  5.3   66   109    9   ORYSJ:AF-A0A0P0W119-F1 OS03G0636450 PROTEIN;
3205:  bwft-A  2.1  5.3   63   349    5   ORYSJ:AF-Q9FTT4-F1 HEAT SHOCK PROTEIN;
3206:  ckk3-A  2.1  7.6  119   288    8   ORYSJ:AF-Q5Z976-F1 OS06G0725700 PROTEIN;
3207:  cl3h-A  2.1 10.9  136   468   13   ORYSJ:AF-Q7X7S8-F1 GPCR-TYPE G PROTEIN COLD1;
3208:  b4i3-A  2.1  8.4   94   439    6   ORYSJ:AF-A0A0P0X0S0-F1 OS06G0699800 PROTEIN;
3209:  cneh-A  2.1  6.4  120   252   14   ORYSJ:AF-Q69K44-F1 OS06G0201000 PROTEIN;
3210:  cj4p-A  2.1  5.1   63    73    6   ORYSJ:AF-A0A0P0XRQ5-F1 OS10G0157300 PROTEIN;
3211:  b10y-A  2.1 11.4   70   265    7   ORYSJ:AF-A0A0P0WCK8-F1 OS04G0512750 PROTEIN;
3212:  ched-A  2.1  3.0   58   126   10   ORYSJ:AF-A0A0P0WSH7-F1 OS06G0146600 PROTEIN;
3213:  btry-A  2.1  6.9   94   154    2   ORYSJ:AF-Q0DFC0-F1 OS06G0103100 PROTEIN;
3214:  cjav-A  2.1  6.2   63   210    3   ORYSJ:AF-Q651E6-F1 OS09G0539700 PROTEIN;
3215:  b6m2-A  2.1  6.9   53    55    8   ORYSJ:AF-A0A0P0XH84-F1 OS08G0496750 PROTEIN;
3216:  b6dl-A  2.1  9.3  133   426    6   ORYSJ:AF-B9F8N0-F1 OS03G0373100 PROTEIN;
3217:  cg31-A  2.1 11.6   71   114    6   ORYSJ:AF-A0A0P0XUG1-F1 OS10G0404533 PROTEIN;
3218:  b2vu-A  2.1 16.6   87  1301    5   ORYSJ:AF-Q2R8L1-F1 DISEASE RESISTANCE PROTEIN RGA5;
3219:  b43b-A  2.1 12.6  136   384    6   ORYSJ:AF-Q6ZGK2-F1 WAT1-RELATED PROTEIN;
3220:  b00j-A  2.0 11.8  112   747    2   ORYSJ:AF-A0A0P0V9W5-F1 OS01G0826900 PROTEIN;
3221:  ca41-A  2.0  8.9  147   681    7   ORYSJ:AF-Q0DAV8-F1 OS06G0622800 PROTEIN;
3222:  bpvh-A  2.0 14.3   78   291    3   ORYSJ:AF-A0A0N7KSL3-F1 OS11G0207400 PROTEIN;
3223:  b1tl-A  2.0  5.2   68    81    9   ORYSJ:AF-A0A0P0W2J1-F1 OS03G0701750 PROTEIN;
3224:  cail-A  2.0  6.7  102   583    6   ORYSJ:AF-Q7XTC6-F1 OS04G0449500 PROTEIN;
3225:  b6ks-A  2.0  6.9   68   182    6   ORYSJ:AF-A0A0P0X1X4-F1 OS07G0110650 PROTEIN;
3226:  bt0i-A  2.0  6.2   95   817    7   ORYSJ:AF-Q0J5A8-F1 OS08G0450800 PROTEIN;
3227:  ck73-A  2.0  9.0   85   465    6   ORYSJ:AF-Q7XIK0-F1 PEPTIDYLPROLYL ISOMERASE;
3228:  b1yy-A  2.0 11.2   67   152    1   ORYSJ:AF-A0A0N7KGC2-F1 OS02G0819450 PROTEIN;
3229:  bvoa-A  2.0 11.4   93   595    4   ORYSJ:AF-Q5VR39-F1 FRIGIDA-LIKE PROTEIN;
3230:  cf16-A  2.0  7.8  140   497    6   ORYSJ:AF-Q7XMZ9-F1 MANNOSYLTRANSFERASE;
3231:  cl48-A  2.0  6.3   63   158    8   ORYSJ:AF-Q0DFF8-F1 OS05G0593200 PROTEIN;
3232:  buy4-A  2.0  4.8  113   529    7   ORYSJ:AF-Q84Q51-F1 ENDOGLUCANASE 21;
3233:  cncy-A  2.0 11.3   78   622    9   ORYSJ:AF-Q2QYB8-F1 OS12G0125300 PROTEIN;
3234:  b4ua-A  2.0  4.1   79   130    5   ORYSJ:AF-A0A0P0VKU7-F1 OS02G0569601 PROTEIN;
3235:  b5dq-A  2.0 10.8   96   695    5   ORYSJ:AF-Q0D5R3-F1 CYSTEINE-RICH RECEPTOR-LIKE PROTEIN KINASE 6;
3236:  ckk0-A  2.0  7.9  100   521    8   ORYSJ:AF-Q0DKT8-F1 OS05G0144000 PROTEIN;
3237:  cjcz-A  2.0  7.8  115   317    8   ORYSJ:AF-Q69PI1-F1 OS09G0433650 PROTEIN;
3238:  cavx-A  2.0  6.3  132  1019    5   ORYSJ:AF-Q10QA3-F1 CALCIUM-TRANSPORTING ATPASE;
3239:  btf7-A  2.0  6.8   66   169    9   ORYSJ:AF-A0A0P0WJ62-F1 OS05G0208050 PROTEIN;
3240:  clwu-A  2.0  7.1   97   793    7   ORYSJ:AF-Q84PB3-F1 EUKARYOTIC TRANSLATION INITIATION FACTOR ISOFORM
3241:  ciqc-A  2.0 12.2   76    88    5   ORYSJ:AF-A0A0P0WYE2-F1 OS06G0594820 PROTEIN;
3242:  cg70-A  2.0  5.2  140   684    5   ORYSJ:AF-Q0D8X8-F1 OS07G0120700 PROTEIN;
3243:  bw3c-A  2.0  7.8  120   906    7   ORYSJ:AF-Q6MWG9-F1 FORMIN-LIKE PROTEIN 18;
3244:  bqq7-A  2.0 17.0   78   511    5   ORYSJ:AF-Q658D0-F1 OS01G0104600 PROTEIN;
3245:  b8r0-A  2.0  5.1  104   244    8   ORYSJ:AF-Q8L576-F1 GLUTATHIONE S-TRANSFERASE, N-TERMINAL DOMAIN CONT
3246:  bz16-A  2.0  4.8  110   593    7   ORYSJ:AF-A2ZX97-F1 POTASSIUM CHANNEL KAT6;
3247:  bqkm-A  2.0  9.4  113   234    4   ORYSJ:AF-Q8GSX7-F1 OS01G0538000 PROTEIN;
3248:  b2ph-A  2.0  8.8   82   125    7   ORYSJ:AF-A0A0P0X501-F1 OS07G0422800 PROTEIN;
3249:  cmz9-A  2.0  5.6   97  1810    6   ORYSJ:AF-Q67W65-F1 TRANSCRIPTION INITIATION FACTOR TFIID SUBUNIT 1;
3250:  b10c-A  2.0  7.9   83  1209   11   ORYSJ:AF-Q0J9W2-F1 OS04G0628600 PROTEIN;
3251:  b3st-A  2.0  6.8  133  1080   10   ORYSJ:AF-A0A0P0X2T8-F1 OS07G0154400 PROTEIN;
3252:  ceq4-A  2.0  5.3   96   184    8   ORYSJ:AF-Q8H920-F1 AWPM-19-LIKE FAMILY PROTEIN, EXPRESSED;
3253:  cacf-A  2.0  6.7   75   130    7   ORYSJ:AF-A0A0P0X5M9-F1 OS07G0469701 PROTEIN;
3254:  btss-A  2.0 12.0   86   262   10   ORYSJ:AF-A0A0P0VNY2-F1 OS02G0728800 PROTEIN;
3255:  bwiy-A  2.0  9.3  120   640    8   ORYSJ:AF-A0A0P0XT91-F1 OS10G0327000 PROTEIN;
3256:  b98r-A  2.0  6.0   78   488    5   ORYSJ:AF-Q6ZJ66-F1 OS08G0531100 PROTEIN;
3257:  cdze-A  2.0  4.5   87   560    3   ORYSJ:AF-Q6AUH9-F1 OS05G0145300 PROTEIN;
3258:  b1pd-A  2.0  5.4   68   129    3   ORYSJ:AF-A0A0P0VH24-F1 OS02G0249650 PROTEIN;
3259:  bvtf-A  2.0  3.1   53    85    6   ORYSJ:AF-A0A0N7KKX6-F1 OS05G0464350 PROTEIN;
3260:  bxfd-A  2.0 15.7   80   567    4   ORYSJ:AF-Q5JL08-F1 VACUOLAR FUSION PROTEIN MON1 HOMOLOG;
3261:  cfy0-A  2.0  4.4   56    77   14   ORYSJ:AF-A0A0P0XK65-F1 OS09G0260850 PROTEIN;
3262:  b6n8-A  2.0  8.9   84   336    5   ORYSJ:AF-Q0D536-F1 OS07G0585100 PROTEIN;
3263:  brit-A  2.0 12.3  117   456   13   ORYSJ:AF-Q69TN4-F1 TWO PORE POTASSIUM CHANNEL C;
3264:  b1ee-A  2.0  6.8   89   160    4   ORYSJ:AF-Q2QTR0-F1 EXPRESSED PROTEIN;
3265:  bz7f-A  2.0  6.7  141   524    6   ORYSJ:AF-P14578-F1 CYTOCHROME C OXIDASE SUBUNIT 1;
3266:  b8ko-A  2.0  7.1  154   577    5   ORYSJ:AF-Q6YVW2-F1 OS07G0603800 PROTEIN;
3267:  b886-A  2.0  9.3   81   123    7   ORYSJ:AF-A0A0P0XQ19-F1 OS09G0521750 PROTEIN;
3268:  bt4g-A  2.0 10.1  100   800    5   ORYSJ:AF-Q5N8V2-F1 RING-TYPE E3 UBIQUITIN TRANSFERASE;
3269:  b7lq-A  2.0  6.5   65   101   12   ORYSJ:AF-Q0IZA0-F1 OS10G0116300 PROTEIN;
3270:  bzzq-A  2.0  8.4   73   114    8   ORYSJ:AF-A0A0P0VSA8-F1 OS03G0119232 PROTEIN;
3271:  b8sw-A  2.0  4.9   72   555    4   ORYSJ:AF-Q0IZE8-F1 OS09G0573000 PROTEIN;
3272:  b4xc-A  2.0  5.2   66   106    3   ORYSJ:AF-A0A0P0WFZ4-F1 OS04G0659200 PROTEIN;
3273:  b7g1-A  2.0  7.4  103   201    7   ORYSJ:AF-Q6Z2U5-F1 CASPARIAN STRIP MEMBRANE PROTEIN 4;
3274:  buxv-A  2.0 11.1   88   582    2   ORYSJ:AF-B7FA66-F1 OS06G0578700 PROTEIN;
3275:  b7fr-A  2.0  7.3   62   224   11   ORYSJ:AF-Q10N48-F1 EXPRESSED PROTEIN;
3276:  cbph-A  2.0 14.0   74   152    4   ORYSJ:AF-Q2R443-F1 OS11G0489800 PROTEIN;
3277:  b5es-A  2.0  4.1   59   194   10   ORYSJ:AF-A0A0P0X6R6-F1 OS07G0517800 PROTEIN;
3278:  cmw5-A  2.0  8.8   72   173    6   ORYSJ:AF-A0A0P0Y0X2-F1 OS11G0241100 PROTEIN;
3279:  chw7-A  2.0  9.5   71   232    0   ORYSJ:AF-Q2R380-F1 EXPRESSED PROTEIN;
3280:  bzi7-A  2.0  6.4   59   101    7   ORYSJ:AF-Q0JE55-F1 OS04G0323800 PROTEIN;
3281:  b69v-A  2.0  4.6  124   413    7   ORYSJ:AF-Q67WJ7-F1 OS06G0228500 PROTEIN;
3282:  bx83-A  2.0  5.8   62   476    8   ORYSJ:AF-Q5Z851-F1 OS06G0700100 PROTEIN;
3283:  bszl-A  2.0  4.6   99   278   11   ORYSJ:AF-Q5N944-F1 OS01G0869600 PROTEIN;
3284:  b8bs-A  2.0  5.7  124   397    6   ORYSJ:AF-B9EWB3-F1 OS01G0345900 PROTEIN;
3285:  ciuk-A  2.0  5.8   68    95    4   ORYSJ:AF-A0A0N7KRN0-F1 OS10G0352500 PROTEIN;
3286:  b8sm-A  2.0  6.6   86   442    1   ORYSJ:AF-Q8S9S4-F1 IAA-AMINO ACID HYDROLASE ILR1-LIKE 1;
3287:  cgu0-A  2.0 13.9   91   621    9   ORYSJ:AF-Q6H415-F1 OS09G0392100 PROTEIN;
3288:  bqck-A  2.0  7.9   69   566    6   ORYSJ:AF-A0A0P0WHL2-F1 OS05G0130100 PROTEIN;
3289:  bupp-A  2.0 10.1  106  1150    7   ORYSJ:AF-A0A0P0W309-F1 OS03G0748800 PROTEIN;
3290:  cax6-A  2.0  7.8  109  1101    9   ORYSJ:AF-Q53KA2-F1 ABC TRANSPORTER FAMILY PROTEIN, PUTATIVE, EXPRESS
3291:  b6f1-A  2.0  9.9  100   449    6   ORYSJ:AF-Q0JIF2-F1 CYCLIN-B1-1;
3292:  bqnu-A  2.0  5.7   74   292   15   ORYSJ:AF-Q94GK7-F1 DNAJ DOMAIN CONTAINING PROTEIN, EXPRESSED;
3293:  bsgb-A  2.0  6.7   79   631    6   ORYSJ:AF-Q0D3X9-F1 OS07G0660200 PROTEIN;
3294:  ch39-A  2.0  5.9  127   366    6   ORYSJ:AF-Q5QLC8-F1 OS01G0832600 PROTEIN;
3295:  b1h9-A  2.0  4.5   93   189    5   ORYSJ:AF-A0A0P0Y8F5-F1 OS12G0236250 PROTEIN;
3296:  bqvi-A  2.0 18.2  129   379    9   ORYSJ:AF-Q10Q03-F1 INTEGRAL MEMBRANE FAMILY PROTEIN, PUTATIVE, EXPRE
3297:  cjce-A  2.0 11.7   77   824    6   ORYSJ:AF-Q6ZCH3-F1 TREHALOSE 6-PHOSPHATE PHOSPHATASE;
3298:  cjct-A  2.0  2.6   44    50    9   ORYSJ:AF-B9FRE4-F1 OS06G0139200 PROTEIN;
3299:  byr1-A  2.0  8.8  116   668    4   ORYSJ:AF-Q5ZC67-F1 OS01G0136400 PROTEIN;
3300:  b1uz-A  2.0  4.7  128   530    9   ORYSJ:AF-Q0DTR1-F1 SQUALENE MONOOXYGENASE;
3301:  buwc-A  2.0  9.0  134   295   10   ORYSJ:AF-Q5SN48-F1 OS01G0666000 PROTEIN;
3302:  brrb-A  2.0  4.3  110   483    9   ORYSJ:AF-A0A0P0W1W1-F1 OS03G0701000 PROTEIN;
3303:  b63j-A  2.0  9.8  106  1065    8   ORYSJ:AF-Q7EYF8-F1 OS07G0145400 PROTEIN;
3304:  caaw-A  2.0  8.8  142   748    9   ORYSJ:AF-Q5JMH0-F1 POTASSIUM TRANSPORTER 6;
3305:  cbmk-A  2.0  7.6  115   333    3   ORYSJ:AF-A0A0P0XF53-F1 OS08G0365050 PROTEIN;
3306:  bxlx-A  2.0  8.7   95   710    4   ORYSJ:AF-Q7XUF4-F1 CYCLIN-DEPENDENT KINASE G-2;
3307:  br77-A  2.0 10.4  116   335   11   ORYSJ:AF-Q6I5W9-F1 OS05G0215800 PROTEIN;
3308:  ci1d-A  2.0  7.4  102   294    4   ORYSJ:AF-Q8LNN5-F1 OS10G0537500 PROTEIN;
3309:  b9gb-A  2.0 23.2   81   641    6   ORYSJ:AF-Q6Z0T9-F1 OS08G0243900 PROTEIN;
3310:  cm71-A  2.0  4.4   87   122    7   ORYSJ:AF-A0A0P0X907-F1 OS07G0623501 PROTEIN;
3311:  b5wb-A  2.0  4.0   73   229    8   ORYSJ:AF-C7J8K1-F1 OS11G0192500 PROTEIN;
3312:  b932-A  2.0 12.2  100   254    7   ORYSJ:AF-Q10MJ2-F1 EXPRESSED PROTEIN;
3313:  bycm-A  2.0  3.8   82   176    5   ORYSJ:AF-Q9AX79-F1 OS01G0610100 PROTEIN;
3314:  bz1d-A  2.0 14.9   85   683   11   ORYSJ:AF-A0A0P0XQ94-F1 OS09G0562000 PROTEIN;
3315:  b4ss-A  2.0  6.2   72   491    8   ORYSJ:AF-Q0DZ46-F1 ALDEHYDE DEHYDROGENASE;
3316:  br93-A  2.0  7.6  113   858    3   ORYSJ:AF-Q336N8-F1 LYSINE-SPECIFIC DEMETHYLASE JMJ706;
3317:  cgmf-A  2.0  5.6  123   370    7   ORYSJ:AF-Q6ZIB5-F1 PROBABLE AUXIN EFFLUX CARRIER COMPONENT 5C;
3318:  bxv7-A  2.0  4.7  126  1376    8   ORYSJ:AF-Q652S1-F1 OS06G0258900 PROTEIN;
3319:  bsjg-A  2.0 17.4  117   526    6   ORYSJ:AF-Q6I605-F1 OS05G0557200 PROTEIN;
3320:  cif3-A  2.0  6.2   76   484    1   ORYSJ:AF-A0A0P0X233-F1 OS07G0121800 PROTEIN;
3321:  b348-A  2.0  6.1  109   247   10   ORYSJ:AF-Q6YWA7-F1 OS09G0109500 PROTEIN;
3322:  ckuk-A  2.0  8.6   84   237    6   ORYSJ:AF-Q6Z1Y7-F1 CASPARIAN STRIP MEMBRANE PROTEIN 2;
3323:  cfti-A  2.0  5.2   83  1290    5   ORYSJ:AF-Q8LQR6-F1 OS01G0782100 PROTEIN;
3324:  b846-A  2.0  7.3   91   540    7   ORYSJ:AF-A0A0N7KDH3-F1 OS01G0672166 PROTEIN;
3325:  cjck-A  2.0  6.2   95   572    7   ORYSJ:AF-Q7X6B1-F1 ALPHA-1,2-MANNOSIDASE;
3326:  chx2-A  2.0 10.7  112   939    4   ORYSJ:AF-Q2R1F9-F1 NB-ARC DOMAIN CONTAINING PROTEIN, EXPRESSED;
3327:  cld9-A  2.0 10.0   75   756    7   ORYSJ:AF-Q2QTR4-F1 OS12G0285600 PROTEIN;
3328:  bypd-A  2.0  8.0  153   589    8   ORYSJ:AF-Q10T28-F1 NITRATE/CHLORATE TRANSPORTER, PUTATIVE, EXPRESSED
3329:  ci9r-A  2.0  5.0   62    91   11   ORYSJ:AF-Q0D477-F1 OS07G0641800 PROTEIN;
3330:  cf7d-A  2.0  4.7   53   126   11   ORYSJ:AF-A0A0P0W085-F1 OS03G0579550 PROTEIN;
3331:  b31m-A  2.0  8.2  122   498   11   ORYSJ:AF-Q84KJ6-F1 AMMONIUM TRANSPORTER 3 MEMBER 1;
3332:  b9g9-A  2.0  5.1   86   726    6   ORYSJ:AF-Q7XMJ2-F1 KINESIN-LIKE PROTEIN KIN-10B;
3333:  b187-A  2.0  5.9  102   139    7   ORYSJ:AF-Q2QLQ4-F1 ERG28 LIKE PROTEIN, EXPRESSED;
3334:  b0z4-A  2.0  5.5  108   633    7   ORYSJ:AF-Q9LG94-F1 OS01G0129500 PROTEIN;
3335:  b0ep-A  2.0  7.1  152   609    9   ORYSJ:AF-Q6EP35-F1 OS02G0580900 PROTEIN;
3336:  b6kn-A  2.0  4.6   83   168    5   ORYSJ:AF-Q65XL1-F1 OS05G0571600 PROTEIN;
3337:  ccpr-A  2.0  3.8   48   751    2   ORYSJ:AF-Q6ETD1-F1 OS02G0106300 PROTEIN;
3338:  bxax-A  2.0  5.3   43    93    7   ORYSJ:AF-Q6ZLQ6-F1 OS07G0149300 PROTEIN;
3339:  cf1v-A  2.0  4.1   74   240   11   ORYSJ:AF-B9EVF5-F1 OS01G0903700 PROTEIN;
3340:  ch74-A  2.0 10.5   78   253    5   ORYSJ:AF-A0A0P0VKB5-F1 OS02G0553500 PROTEIN;
3341:  cgnf-A  2.0  5.1   60   115    3   ORYSJ:AF-A0A0P0WBJ9-F1 OS04G0481650 PROTEIN;
3342:  cj13-A  2.0  4.5   76   836    8   ORYSJ:AF-Q0J0G6-F1 OS09G0510700 PROTEIN;
3343:  b1kw-A  2.0  4.2   82   581    4   ORYSJ:AF-Q5TKQ5-F1 OS05G0540300 PROTEIN;
3344:  b2fj-A  2.0 12.4  101   193   14   ORYSJ:AF-Q6I5J9-F1 OS05G0465400 PROTEIN;
3345:  b7g6-A  2.0  5.3   56   310    5   ORYSJ:AF-A0A0P0W487-F1 OS03G0796400 PROTEIN;
3346:  cf6j-A  2.0 11.6  114  1114    5   ORYSJ:AF-Q6K765-F1 KINESIN-LIKE PROTEIN KIN-12B;
3347:  b8rj-A  2.0 11.3   54   363    9   ORYSJ:AF-Q5JK67-F1 OS01G0958100 PROTEIN;
3348:  cgro-A  2.0  5.1   59   143    8   ORYSJ:AF-Q84NS9-F1 TRAFFICKING PROTEIN PARTICLE COMPLEX SUBUNIT;
3349:  bub3-A  2.0  5.3  131   561    6   ORYSJ:AF-Q6K3A8-F1 COMPONENT OF OLIGOMERIC GOLGI COMPLEX 4;
3350:  bpz5-A  2.0  6.3   92  1111    5   ORYSJ:AF-Q6Z2V3-F1 OS02G0743500 PROTEIN;

# Structural equivalences
   1: 6c70-A cb63-A     1 -   4 <=>   35 -  38   (PHE    3  - GLN    6  <=> SER   35  - GLY   38 )                          
   1: 6c70-A cb63-A     8 -  25 <=>   39 -  56   (ALA   10  - PHE   27  <=> ASP   39  - SER   56 )                          
   1: 6c70-A cb63-A    33 -  47 <=>   57 -  71   (LYS   35  - LEU   49  <=> THR   57  - LEU   71 )                          
   1: 6c70-A cb63-A    48 -  57 <=>   73 -  82   (LEU   50  - ASN   59  <=> VAL   73  - ALA   82 )                          
   1: 6c70-A cb63-A    67 -  92 <=>   92 - 117   (ASP   69  - SER   94  <=> SER   92  - LEU  117 )                          
   1: 6c70-A cb63-A    93 -  96 <=>  119 - 122   (LYS   95  - TYR   98  <=> GLY  119  - LEU  122 )                          
   1: 6c70-A cb63-A    97 - 100 <=>  124 - 127   (LYS   99  - ALA  102  <=> ARG  124  - TYR  127 )                          
   1: 6c70-A cb63-A   102 - 105 <=>  128 - 131   (TRP  104  - PRO  107  <=> LEU  128  - LEU  131 )                          
   1: 6c70-A cb63-A   115 - 151 <=>  135 - 171   (ASN  117  - GLU  153  <=> SER  135  - TRP  171 )                          
   1: 6c70-A cb63-A   152 - 156 <=>  173 - 177   (ASP  154  - PRO  173  <=> LEU  173  - PRO  177 )                          
   1: 6c70-A cb63-A   169 - 174 <=>  178 - 183   (MET  186  - HIS  191  <=> PHE  178  - TRP  183 )                          
   1: 6c70-A cb63-A   175 - 220 <=>  185 - 230   (VAL  192  - LEU  237  <=> ALA  185  - PHE  230 )                          
   1: 6c70-A cb63-A   239 - 285 <=>  232 - 278   (ALA  325  - LYS  371  <=> ASP  232  - ARG  278 )                          
   1: 6c70-A cb63-A   286 - 331 <=>  281 - 326   (VAL  372  - CYS  417  <=> ALA  281  - TRP  326 )                          
   1: 6c70-A cb63-A   332 - 335 <=>  329 - 332   (HIS  418  - ASP  421  <=> ASP  329  - ILE  332 )                          
   1: 6c70-A cb63-A   337 - 352 <=>  394 - 409   (SER  423  - GLN  438  <=> ASN  394  - GLU  409 )                          
   1: 6c70-A cb63-A   353 - 358 <=>  412 - 417   (LYS  439  - SER  444  <=> ARG  412  - VAL  417 )                          
   1: 6c70-A cb63-A   361 - 380 <=>  418 - 437   (LYS  447  - TYR  466  <=> TYR  418  - LEU  437 )                          
   2: 6c70-A b5ph-A     8 -  21 <=>   45 -  58   (ALA   10  - GLY   23  <=> ASP   45  - CYS   58 )                          
   2: 6c70-A b5ph-A    23 -  26 <=>   59 -  62   (PHE   25  - ASN   28  <=> MET   59  - SER   62 )                          
   2: 6c70-A b5ph-A    33 -  47 <=>   63 -  77   (LYS   35  - LEU   49  <=> GLY   63  - LEU   77 )                          
   2: 6c70-A b5ph-A    48 -  53 <=>   79 -  84   (LEU   50  - MET   55  <=> VAL   79  - ALA   84 )                          
   2: 6c70-A b5ph-A    54 -  58 <=>   86 -  90   (MET   56  - LEU   60  <=> HIS   86  - ALA   90 )                          
   2: 6c70-A b5ph-A    60 -  63 <=>   91 -  94   (MET   62  - ASP   65  <=> PHE   91  - SER   94 )                          
   2: 6c70-A b5ph-A    67 -  77 <=>   95 - 105   (ASP   69  - PHE   79  <=> ARG   95  - SER  105 )                          
   2: 6c70-A b5ph-A    78 -  92 <=>  107 - 121   (PHE   80  - SER   94  <=> SER  107  - PHE  121 )                          
   2: 6c70-A b5ph-A    93 -  96 <=>  123 - 126   (LYS   95  - TYR   98  <=> ARG  123  - LEU  126 )                          
   2: 6c70-A b5ph-A    97 - 100 <=>  128 - 131   (LYS   99  - ALA  102  <=> ARG  128  - TYR  131 )                          
   2: 6c70-A b5ph-A   102 - 105 <=>  132 - 135   (TRP  104  - PRO  107  <=> LEU  132  - LEU  135 )                          
   2: 6c70-A b5ph-A   115 - 151 <=>  139 - 175   (ASN  117  - GLU  153  <=> SER  139  - TRP  175 )                          
   2: 6c70-A b5ph-A   152 - 156 <=>  178 - 182   (ASP  154  - PRO  173  <=> THR  178  - ARG  182 )                          
   2: 6c70-A b5ph-A   168 - 171 <=>  183 - 186   (ALA  185  - GLY  188  <=> VAL  183  - PHE  186 )                          
   2: 6c70-A b5ph-A   172 - 215 <=>  191 - 234   (ALA  189  - ALA  232  <=> LEU  191  - GLY  234 )                          
   2: 6c70-A b5ph-A   216 - 223 <=>  236 - 243   (ILE  233  - LEU  240  <=> LEU  236  - GLY  243 )                          
   2: 6c70-A b5ph-A   238 - 288 <=>  245 - 295   (SER  324  - GLY  374  <=> ALA  245  - SER  295 )                          
   2: 6c70-A b5ph-A   289 - 331 <=>  298 - 340   (VAL  375  - CYS  417  <=> ASP  298  - TRP  340 )                          
   2: 6c70-A b5ph-A   332 - 335 <=>  343 - 346   (HIS  418  - ASP  421  <=> CYS  343  - ILE  346 )                          
   2: 6c70-A b5ph-A   336 - 352 <=>  396 - 412   (GLY  422  - GLN  438  <=> ALA  396  - GLU  412 )                          
   2: 6c70-A b5ph-A   353 - 359 <=>  414 - 420   (LYS  439  - GLY  445  <=> ASN  414  - VAL  420 )                          
   2: 6c70-A b5ph-A   361 - 388 <=>  421 - 448   (LYS  447  - LYS  474  <=> PHE  421  - THR  448 )                          
   3: 6c70-A b2sp-A     8 -  25 <=>   64 -  81   (ALA   10  - PHE   27  <=> LYS   64  - SER   81 )                          
   3: 6c70-A b2sp-A    36 -  50 <=>   82 -  96   (HIS   38  - GLN   52  <=> SER   82  - LEU   96 )                          
   3: 6c70-A b2sp-A    51 -  59 <=>   98 - 106   (TYR   53  - MET   61  <=> VAL   98  - ALA  106 )                          
   3: 6c70-A b2sp-A    66 -  92 <=>  122 - 148   (ASP   68  - SER   94  <=> VAL  122  - MET  148 )                          
   3: 6c70-A b2sp-A    93 -  96 <=>  150 - 153   (LYS   95  - TYR   98  <=> MET  150  - LEU  153 )                          
   3: 6c70-A b2sp-A    97 - 104 <=>  155 - 162   (LYS   99  - ASN  106  <=> LYS  155  - GLU  162 )                          
   3: 6c70-A b2sp-A   116 - 151 <=>  167 - 202   (ALA  118  - GLU  153  <=> ILE  167  - ARG  202 )                          
   3: 6c70-A b2sp-A   152 - 155 <=>  204 - 207   (ASP  154  - ILE  172  <=> SER  204  - PHE  207 )                          
   3: 6c70-A b2sp-A   169 - 174 <=>  208 - 213   (MET  186  - HIS  191  <=> GLN  208  - ARG  213 )                          
   3: 6c70-A b2sp-A   175 - 220 <=>  215 - 260   (VAL  192  - LEU  237  <=> CYS  215  - ASP  260 )                          
   3: 6c70-A b2sp-A   238 - 286 <=>  261 - 309   (SER  324  - VAL  372  <=> SER  261  - TYR  309 )                          
   3: 6c70-A b2sp-A   287 - 291 <=>  311 - 315   (ASN  373  - VAL  377  <=> GLY  311  - PHE  315 )                          
   3: 6c70-A b2sp-A   292 - 331 <=>  317 - 356   (TYR  378  - CYS  417  <=> ASN  317  - TRP  356 )                          
   3: 6c70-A b2sp-A   332 - 335 <=>  358 - 361   (HIS  418  - ASP  421  <=> ALA  358  - THR  361 )                          
   3: 6c70-A b2sp-A   337 - 350 <=>  420 - 433   (SER  423  - GLN  436  <=> TYR  420  - ASN  433 )                          
   3: 6c70-A b2sp-A   353 - 358 <=>  434 - 439   (LYS  439  - SER  444  <=> PRO  434  - ILE  439 )                          
   3: 6c70-A b2sp-A   361 - 380 <=>  440 - 459   (LYS  447  - TYR  466  <=> PHE  440  - LEU  459 )                          
   4: 6c70-A b1ps-A   182 - 220 <=>    1 -  39   (PHE  199  - LEU  237  <=> MET    1  - CYS   39 )                          
   4: 6c70-A b1ps-A   238 - 282 <=>   40 -  84   (SER  324  - GLN  368  <=> ALA   40  - ALA   84 )                          
   4: 6c70-A b1ps-A   287 - 331 <=>   91 - 135   (ASN  373  - CYS  417  <=> GLN   91  - TRP  135 )                          
   4: 6c70-A b1ps-A   332 - 335 <=>  137 - 140   (HIS  418  - ASP  421  <=> ALA  137  - THR  140 )                          
   4: 6c70-A b1ps-A   337 - 350 <=>  208 - 221   (SER  423  - GLN  436  <=> PHE  208  - ASN  221 )                          
   4: 6c70-A b1ps-A   353 - 358 <=>  222 - 227   (LYS  439  - SER  444  <=> ARG  222  - VAL  227 )                          
   4: 6c70-A b1ps-A   361 - 387 <=>  228 - 254   (LYS  447  - LEU  473  <=> PHE  228  - LYS  254 )                          
   5: 6c70-A bvpw-A    53 -  56 <=>   13 -  16   (MET   55  - VAL   58  <=> ALA   13  - PRO   16 )                          
   5: 6c70-A bvpw-A    59 -  65 <=>   17 -  23   (MET   61  - VAL   67  <=> PRO   17  - PRO   23 )                          
   5: 6c70-A bvpw-A    67 -  71 <=>   25 -  29   (ASP   69  - ASN   73  <=> LEU   25  - LEU   29 )                          
   5: 6c70-A bvpw-A    72 -  97 <=>   32 -  57   (THR   74  - LYS   99  <=> SER   32  - LEU   57 )                          
   5: 6c70-A bvpw-A   107 - 110 <=>   62 -  65   (SER  109  - LEU  112  <=> GLY   62  - ALA   65 )                          
   5: 6c70-A bvpw-A   132 - 146 <=>   99 - 113   (CYS  134  - GLY  148  <=> ALA   99  - PRO  113 )                          
   5: 6c70-A bvpw-A   178 - 208 <=>  114 - 144   (LEU  195  - GLU  225  <=> ASN  114  - GLY  144 )                          
   5: 6c70-A bvpw-A   250 - 254 <=>  145 - 149   (VAL  336  - VAL  340  <=> ALA  145  - ALA  149 )                          
   5: 6c70-A bvpw-A   257 - 286 <=>  150 - 179   (VAL  343  - VAL  372  <=> LEU  150  - ASP  179 )                          
   5: 6c70-A bvpw-A   292 - 295 <=>  180 - 183   (TYR  378  - THR  381  <=> SER  180  - PHE  183 )                          
   5: 6c70-A bvpw-A   298 - 311 <=>  184 - 197   (GLY  384  - CYS  397  <=> PRO  184  - LEU  197 )                          
   5: 6c70-A bvpw-A   358 - 361 <=>  202 - 205   (SER  444  - LYS  447  <=> VAL  202  - THR  205 )                          
   6: 6c70-A b8c8-A     1 -  19 <=>  147 - 165   (PHE    3  - GLY   21  <=> LEU  147  - LYS  165 )                          
   6: 6c70-A b8c8-A    47 -  62 <=>  170 - 185   (LEU   49  - SER   64  <=> GLN  170  - ASP  185 )                          
   6: 6c70-A b8c8-A   169 - 173 <=>  224 - 228   (MET  186  - GLY  190  <=> ARG  224  - ILE  228 )                          
   6: 6c70-A b8c8-A   174 - 226 <=>  230 - 282   (HIS  191  - THR  243  <=> ALA  230  - GLN  282 )                          
   6: 6c70-A b8c8-A   228 - 258 <=>  303 - 333   (LEU  314  - GLY  344  <=> VAL  303  - LEU  333 )                          
   6: 6c70-A b8c8-A   260 - 281 <=>  334 - 355   (ALA  346  - TYR  367  <=> ALA  334  - THR  355 )                          
   6: 6c70-A b8c8-A   293 - 296 <=>  360 - 363   (ALA  379  - VAL  382  <=> SER  360  - ALA  363 )                          
   6: 6c70-A b8c8-A   298 - 322 <=>  364 - 388   (GLY  384  - SER  408  <=> GLY  364  - ALA  388 )                          
   7: 6c70-A cb5m-A    19 -  22 <=>  122 - 125   (GLY   21  - HIS   24  <=> LYS  122  - GLU  125 )                          
   7: 6c70-A cb5m-A    23 -  27 <=>  128 - 132   (PHE   25  - TYR   29  <=> GLU  128  - SER  132 )                          
   7: 6c70-A cb5m-A    36 -  63 <=>  134 - 161   (HIS   38  - ASP   65  <=> PRO  134  - ARG  161 )                          
   7: 6c70-A cb5m-A    64 -  92 <=>  172 - 200   (ASP   66  - SER   94  <=> ALA  172  - MET  200 )                          
   7: 6c70-A cb5m-A    93 -  98 <=>  202 - 207   (LYS   95  - THR  100  <=> MET  202  - GLU  207 )                          
   7: 6c70-A cb5m-A   259 - 284 <=>  208 - 233   (ASP  345  - THR  370  <=> LYS  208  - ILE  233 )                          
   7: 6c70-A cb5m-A   285 - 288 <=>  235 - 238   (LYS  371  - GLY  374  <=> ILE  235  - ASN  238 )                          
   7: 6c70-A cb5m-A   291 - 294 <=>  241 - 244   (VAL  377  - ALA  380  <=> VAL  241  - HIS  244 )                          
   7: 6c70-A cb5m-A   296 - 319 <=>  245 - 268   (VAL  382  - GLU  405  <=> LEU  245  - LYS  268 )                          
   7: 6c70-A cb5m-A   322 - 327 <=>  332 - 337   (SER  408  - ALA  413  <=> PRO  332  - ASP  337 )                          
   7: 6c70-A cb5m-A   335 - 350 <=>  367 - 382   (ASP  421  - GLN  436  <=> ALA  367  - ALA  382 )                          
   8: 6c70-A cguq-A    16 -  19 <=>   34 -  37   (VAL   18  - GLY   21  <=> ASP   34  - ILE   37 )                          
   8: 6c70-A cguq-A    27 -  31 <=>   38 -  42   (TYR   29  - GLY   33  <=> GLY   38  - GLU   42 )                          
   8: 6c70-A cguq-A    33 -  61 <=>   43 -  71   (LYS   35  - GLU   63  <=> ASP   43  - GLY   71 )                          
   8: 6c70-A cguq-A    63 -  66 <=>   72 -  75   (ASP   65  - ASP   68  <=> PRO   72  - ASN   75 )                          
   8: 6c70-A cguq-A    68 -  91 <=>   76 -  99   (LEU   70  - ARG   93  <=> LYS   76  - ALA   99 )                          
   8: 6c70-A cguq-A    99 - 102 <=>  177 - 180   (LEU  101  - TRP  104  <=> ILE  177  - LYS  180 )                          
   8: 6c70-A cguq-A   255 - 288 <=>  183 - 216   (THR  341  - GLY  374  <=> VAL  183  - ASN  216 )                          
   8: 6c70-A cguq-A   290 - 310 <=>  217 - 237   (ASN  376  - PHE  396  <=> SER  217  - LEU  237 )                          
   8: 6c70-A cguq-A   312 - 315 <=>  238 - 241   (ILE  398  - ASN  401  <=> PRO  238  - LEU  241 )                          
   8: 6c70-A cguq-A   317 - 320 <=>  242 - 245   (LEU  403  - GLU  406  <=> CYS  242  - ARG  245 )                          
   8: 6c70-A cguq-A   323 - 326 <=>  246 - 249   (SER  409  - GLU  412  <=> GLU  246  - CYS  249 )                          
   9: 6c70-A b3ua-A    12 -  18 <=>   55 -  61   (PRO   14  - GLN   20  <=> LEU   55  - ALA   61 )                          
   9: 6c70-A b3ua-A    26 -  29 <=>   63 -  66   (ASN   28  - SER   31  <=> SER   63  - GLU   66 )                          
   9: 6c70-A b3ua-A    48 -  62 <=>   86 - 100   (LEU   50  - SER   64  <=> LEU   86  - GLN  100 )                          
   9: 6c70-A b3ua-A    63 -  98 <=>  152 - 187   (ASP   65  - THR  100  <=> PHE  152  - ARG  187 )                          
   9: 6c70-A b3ua-A   253 - 281 <=>  188 - 216   (LEU  339  - TYR  367  <=> SER  188  - VAL  216 )                          
  10: 6c70-A bx1q-A    63 -  93 <=>   57 -  87   (ASP   65  - LYS   95  <=> PRO   57  - SER   87 )                          
  10: 6c70-A bx1q-A    96 -  99 <=>   88 -  91   (TYR   98  - LEU  101  <=> SER   88  - ALA   91 )                          
  10: 6c70-A bx1q-A   257 - 286 <=>   92 - 121   (VAL  343  - VAL  372  <=> ALA   92  - LEU  121 )                          
  10: 6c70-A bx1q-A   287 - 291 <=>  123 - 127   (ASN  373  - VAL  377  <=> ASN  123  - LEU  127 )                          
  10: 6c70-A bx1q-A   314 - 317 <=>  438 - 441   (GLY  400  - LEU  403  <=> PHE  438  - LEU  441 )                          
  10: 6c70-A bx1q-A   321 - 325 <=>  442 - 446   (SER  407  - MET  411  <=> ASP  442  - ALA  446 )                          
  10: 6c70-A bx1q-A   330 - 333 <=>  448 - 451   (SER  416  - TRP  419  <=> LEU  448  - SER  451 )                          
  10: 6c70-A bx1q-A   336 - 339 <=>  452 - 455   (GLY  422  - GLU  425  <=> GLU  452  - ALA  455 )                          
  11: 6c70-A b5ad-A    63 -  88 <=>    2 -  27   (ASP   65  - PHE   90  <=> THR    2  - ASP   27 )                          
  11: 6c70-A b5ad-A    90 -  93 <=>   28 -  31   (VAL   92  - LYS   95  <=> ASP   28  - ASN   31 )                          
  11: 6c70-A b5ad-A    96 -  99 <=>   32 -  35   (TYR   98  - LEU  101  <=> THR   32  - ASP   35 )                          
  11: 6c70-A b5ad-A   259 - 284 <=>   39 -  64   (ASP  345  - THR  370  <=> LYS   39  - THR   64 )                          
  11: 6c70-A b5ad-A   285 - 290 <=>   66 -  71   (LYS  371  - ASN  376  <=> GLY   66  - GLY   71 )                          
  11: 6c70-A b5ad-A   316 - 324 <=>  127 - 135   (ARG  402  - VAL  410  <=> TYR  127  - ALA  135 )                          
  11: 6c70-A b5ad-A   326 - 329 <=>  136 - 139   (GLU  412  - TYR  415  <=> GLN  136  - PHE  139 )                          
  12: 6c70-A byuy-A    64 -  95 <=>   24 -  55   (ASP   66  - PHE   97  <=> ARG   24  - GLN   55 )                          
  12: 6c70-A byuy-A   259 - 284 <=>   57 -  82   (ASP  345  - THR  370  <=> GLY   57  - GLN   82 )                          
  12: 6c70-A byuy-A   285 - 290 <=>   84 -  89   (LYS  371  - ASN  376  <=> GLN   84  - ARG   89 )                          
  12: 6c70-A byuy-A   311 - 314 <=>  157 - 160   (CYS  397  - GLY  400  <=> GLN  157  - GLU  160 )                          
  12: 6c70-A byuy-A   362 - 365 <=>  161 - 164   (PHE  448  - VAL  451  <=> THR  161  - LEU  164 )                          
  13: 6c70-A b9lw-A    31 -  34 <=>  179 - 182   (GLY   33  - PHE   36  <=> SER  179  - THR  182 )                          
  13: 6c70-A b9lw-A    63 -  95 <=>  194 - 226   (ASP   65  - PHE   97  <=> GLN  194  - GLN  226 )                          
  13: 6c70-A b9lw-A   259 - 282 <=>  228 - 251   (ASP  345  - GLN  368  <=> GLN  228  - MET  251 )                          
  13: 6c70-A b9lw-A   283 - 286 <=>  255 - 258   (ALA  369  - VAL  372  <=> MET  255  - MET  258 )                          
  13: 6c70-A b9lw-A   305 - 308 <=>  263 - 266   (GLY  391  - PHE  394  <=> VAL  263  - ASP  266 )                          
  13: 6c70-A b9lw-A   311 - 314 <=>  267 - 270   (CYS  397  - GLY  400  <=> ASP  267  - ALA  270 )                          
  13: 6c70-A b9lw-A   359 - 362 <=>  273 - 276   (GLY  445  - PHE  448  <=> ILE  273  - GLY  276 )                          
  14: 6c70-A b52p-A    34 -  94 <=>  123 - 183   (PHE   36  - ILE   96  <=> LEU  123  - ASP  183 )                          
  14: 6c70-A b52p-A   258 - 285 <=>  184 - 211   (GLY  344  - LYS  371  <=> ILE  184  - PHE  211 )                          
  15: 6c70-A ci47-A    28 -  33 <=>    7 -  12   (TYR   30  - LYS   35  <=> GLY    7  - LEU   12 )                          
  15: 6c70-A ci47-A    34 -  59 <=>   14 -  39   (PHE   36  - MET   61  <=> ARG   14  - LEU   39 )                          
  15: 6c70-A ci47-A    61 -  97 <=>   40 -  76   (GLU   63  - LYS   99  <=> TRP   40  - GLY   76 )                          
  15: 6c70-A ci47-A   100 - 103 <=>   77 -  80   (ALA  102  - ASN  105  <=> SER   77  - GLY   80 )                          
  15: 6c70-A ci47-A   252 - 286 <=>   81 - 115   (ARG  338  - VAL  372  <=> GLY   81  - ASP  115 )                          
  15: 6c70-A ci47-A   287 - 290 <=>  118 - 121   (ASN  373  - ASN  376  <=> TYR  118  - ARG  121 )                          
  15: 6c70-A ci47-A   326 - 330 <=>  456 - 460   (GLU  412  - SER  416  <=> LYS  456  - SER  460 )                          
  15: 6c70-A ci47-A   331 - 334 <=>  463 - 466   (CYS  417  - TYR  420  <=> GLU  463  - ARG  466 )                          
  15: 6c70-A ci47-A   337 - 340 <=>  692 - 695   (SER  423  - ALA  426  <=> MET  692  - LEU  695 )                          
  16: 6c70-A byym-A    65 -  86 <=>  181 - 202   (VAL   67  - ILE   88  <=> ASN  181  - ASP  202 )                          
  16: 6c70-A byym-A    88 -  95 <=>  203 - 210   (PHE   90  - PHE   97  <=> SER  203  - THR  210 )                          
  16: 6c70-A byym-A   110 - 113 <=>  216 - 219   (LEU  112  - GLU  115  <=> GLN  216  - GLY  219 )                          
  16: 6c70-A byym-A   125 - 128 <=>  226 - 229   (LYS  127  - ARG  130  <=> TYR  226  - SER  229 )                          
  16: 6c70-A byym-A   174 - 177 <=>  275 - 278   (HIS  191  - ALA  194  <=> TRP  275  - ILE  278 )                          
  16: 6c70-A byym-A   179 - 183 <=>  279 - 283   (ILE  196  - TYR  200  <=> GLY  279  - ALA  283 )                          
  16: 6c70-A byym-A   186 - 189 <=>  284 - 287   (VAL  203  - MET  206  <=> ALA  284  - VAL  287 )                          
  16: 6c70-A byym-A   193 - 196 <=>  288 - 291   (ASN  210  - ASP  213  <=> SER  288  - SER  291 )                          
  16: 6c70-A byym-A   261 - 285 <=>  293 - 317   (TYR  347  - LYS  371  <=> GLY  293  - VAL  317 )                          
  16: 6c70-A byym-A   286 - 291 <=>  367 - 372   (VAL  372  - VAL  377  <=> GLY  367  - SER  372 )                          
  16: 6c70-A byym-A   332 - 335 <=>  506 - 509   (HIS  418  - ASP  421  <=> GLN  506  - GLN  509 )                          
  17: 6c70-A burx-A    19 -  22 <=>   90 -  93   (GLY   21  - HIS   24  <=> ALA   90  - SER   93 )                          
  17: 6c70-A burx-A    24 -  27 <=>   95 -  98   (MET   26  - TYR   29  <=> SER   95  - GLY   98 )                          
  17: 6c70-A burx-A    33 -  36 <=>   99 - 102   (LYS   35  - HIS   38  <=> ASN   99  - GLY  102 )                          
  17: 6c70-A burx-A    38 -  61 <=>  103 - 126   (ILE   40  - GLU   63  <=> SER  103  - SER  126 )                          
  17: 6c70-A burx-A    64 -  94 <=>  133 - 163   (ASP   66  - ILE   96  <=> PRO  133  - SER  163 )                          
  17: 6c70-A burx-A    95 - 104 <=>  166 - 175   (PHE   97  - ASN  106  <=> VAL  166  - ASP  175 )                          
  17: 6c70-A burx-A   107 - 113 <=>  285 - 291   (SER  109  - GLU  115  <=> PHE  285  - LEU  291 )                          
  17: 6c70-A burx-A   114 - 130 <=>  296 - 312   (SER  116  - LEU  132  <=> GLU  296  - PHE  312 )                          
  17: 6c70-A burx-A   194 - 199 <=>  315 - 320   (SER  211  - PHE  216  <=> SER  315  - PHE  320 )                          
  17: 6c70-A burx-A   260 - 285 <=>  323 - 348   (ALA  346  - LYS  371  <=> SER  323  - ALA  348 )                          
  17: 6c70-A burx-A   288 - 313 <=>  385 - 410   (GLY  374  - PHE  399  <=> ASP  385  - SER  410 )                          
  17: 6c70-A burx-A   315 - 320 <=>  413 - 418   (ASN  401  - GLU  406  <=> ILE  413  - ILE  418 )                          
  17: 6c70-A burx-A   350 - 355 <=>  432 - 437   (GLN  436  - MET  441  <=> TRP  432  - VAL  437 )                          
  18: 6c70-A bq7n-A    64 -  99 <=>  698 - 733   (ASP   66  - LEU  101  <=> ASP  698  - ASP  733 )                          
  18: 6c70-A bq7n-A   255 - 286 <=>  735 - 766   (THR  341  - VAL  372  <=> SER  735  - LEU  766 )                          
  18: 6c70-A bq7n-A   288 - 291 <=>  779 - 782   (GLY  374  - VAL  377  <=> SER  779  - PHE  782 )                          
  18: 6c70-A bq7n-A   323 - 331 <=>  820 - 828   (SER  409  - CYS  417  <=> LEU  820  - ARG  828 )                          
  18: 6c70-A bq7n-A   332 - 338 <=>  831 - 837   (HIS  418  - GLU  424  <=> ILE  831  - THR  837 )                          
  19: 6c70-A b2qc-A    52 -  58 <=>   93 -  99   (GLY   54  - LEU   60  <=> LEU   93  - ASP   99 )                          
  19: 6c70-A b2qc-A    71 -  78 <=>  100 - 107   (ASN   73  - PHE   80  <=> ASN  100  - GLU  107 )                          
  19: 6c70-A b2qc-A    84 - 101 <=>  120 - 137   (LYS   86  - ILE  103  <=> LEU  120  - GLU  137 )                          
  19: 6c70-A b2qc-A   102 - 105 <=>  139 - 142   (TRP  104  - PRO  107  <=> ILE  139  - GLY  142 )                          
  19: 6c70-A b2qc-A   119 - 127 <=>  143 - 151   (HIS  121  - ARG  129  <=> MET  143  - PRO  151 )                          
  19: 6c70-A b2qc-A   131 - 152 <=>  156 - 177   (PHE  133  - ASP  154  <=> CYS  156  - GLY  177 )                          
  19: 6c70-A b2qc-A   155 - 158 <=>  180 - 183   (ILE  172  - LEU  175  <=> TRP  180  - LEU  183 )                          
  19: 6c70-A b2qc-A   180 - 207 <=>  187 - 214   (TYR  197  - CYS  224  <=> HIS  187  - HIS  214 )                          
  19: 6c70-A b2qc-A   249 - 278 <=>  216 - 245   (HIS  335  - LEU  364  <=> GLY  216  - VAL  245 )                          
  19: 6c70-A b2qc-A   293 - 315 <=>  248 - 270   (ALA  379  - ASN  401  <=> SER  248  - LEU  270 )                          
  19: 6c70-A b2qc-A   357 - 360 <=>  272 - 275   (ILE  443  - ALA  446  <=> ALA  272  - GLY  275 )                          
  19: 6c70-A b2qc-A   361 - 366 <=>  277 - 282   (LYS  447  - SER  452  <=> ALA  277  - ALA  282 )                          
  19: 6c70-A b2qc-A   368 - 378 <=>  283 - 293   (ASP  454  - VAL  464  <=> GLY  283  - GLY  293 )                          
  19: 6c70-A b2qc-A   382 - 387 <=>  355 - 360   (MET  468  - LEU  473  <=> LEU  355  - ASP  360 )                          
  20: 6c70-A byeg-A     2 -   5 <=>   36 -  39   (LYS    4  - GLY    7  <=> PHE   36  - TYR   39 )                          
  20: 6c70-A byeg-A    11 -  15 <=>   49 -  53   (LEU   13  - ARG   17  <=> ILE   49  - TYR   53 )                          
  20: 6c70-A byeg-A    24 -  28 <=>   97 - 101   (MET   26  - TYR   30  <=> THR   97  - ILE  101 )                          
  20: 6c70-A byeg-A    36 -  53 <=>  106 - 123   (HIS   38  - MET   55  <=> LEU  106  - TYR  123 )                          
  20: 6c70-A byeg-A    54 -  92 <=>  125 - 163   (MET   56  - SER   94  <=> ILE  125  - LEU  163 )                          
  20: 6c70-A byeg-A   241 - 252 <=>  197 - 208   (LYS  327  - ARG  338  <=> PRO  197  - LEU  208 )                          
  20: 6c70-A byeg-A   257 - 285 <=>  264 - 292   (VAL  343  - LYS  371  <=> HIS  264  - TRP  292 )                          
  20: 6c70-A byeg-A   287 - 317 <=>  302 - 332   (ASN  373  - LEU  403  <=> GLY  302  - SER  332 )                          
  20: 6c70-A byeg-A   319 - 328 <=>  356 - 365   (GLU  405  - ALA  414  <=> ILE  356  - ARG  365 )                          
  21: 6c70-A b2rj-A    49 -  53 <=>   11 -  15   (LEU   51  - MET   55  <=> SER   11  - SER   15 )                          
  21: 6c70-A b2rj-A    57 -  60 <=>   16 -  19   (ASN   59  - MET   62  <=> PRO   16  - SER   19 )                          
  21: 6c70-A b2rj-A    63 -  71 <=>   22 -  30   (ASP   65  - ASN   73  <=> ASP   22  - GLU   30 )                          
  21: 6c70-A b2rj-A    72 -  75 <=>   33 -  36   (THR   74  - MET   77  <=> ASP   33  - THR   36 )                          
  21: 6c70-A b2rj-A    76 -  89 <=>   39 -  52   (LEU   78  - PRO   91  <=> ASN   39  - VAL   52 )                          
  21: 6c70-A b2rj-A    95 - 105 <=>   55 -  65   (PHE   97  - PRO  107  <=> VAL   55  - SER   65 )                          
  21: 6c70-A b2rj-A   119 - 122 <=>   70 -  73   (HIS  121  - ALA  124  <=> ARG   70  - VAL   73 )                          
  21: 6c70-A b2rj-A   128 - 145 <=>   85 - 102   (ARG  130  - THR  147  <=> VAL   85  - VAL  102 )                          
  21: 6c70-A b2rj-A   174 - 178 <=>  108 - 112   (HIS  191  - LEU  195  <=> GLN  108  - ILE  112 )                          
  21: 6c70-A b2rj-A   181 - 206 <=>  113 - 138   (GLN  198  - ALA  223  <=> TYR  113  - ARG  138 )                          
  21: 6c70-A b2rj-A   250 - 254 <=>  139 - 143   (VAL  336  - VAL  340  <=> PRO  139  - GLY  143 )                          
  21: 6c70-A b2rj-A   255 - 259 <=>  145 - 149   (THR  341  - ASP  345  <=> THR  145  - PHE  149 )                          
  21: 6c70-A b2rj-A   262 - 280 <=>  152 - 170   (GLY  348  - ALA  366  <=> LEU  152  - VAL  170 )                          
  21: 6c70-A b2rj-A   296 - 330 <=>  175 - 209   (VAL  382  - SER  416  <=> ILE  175  - THR  209 )                          
  21: 6c70-A b2rj-A   335 - 339 <=>  268 - 272   (ASP  421  - GLU  425  <=> LEU  268  - THR  272 )                          
  21: 6c70-A b2rj-A   375 - 379 <=>  323 - 327   (GLY  461  - THR  465  <=> VAL  323  - SER  327 )                          
  21: 6c70-A b2rj-A   381 - 388 <=>  440 - 447   (PHE  467  - LYS  474  <=> ILE  440  - ASN  447 )                          
  22: 6c70-A bxve-A    63 -  93 <=>    1 -  31   (ASP   65  - LYS   95  <=> GLU    1  - SER   31 )                          
  22: 6c70-A bxve-A    96 - 100 <=>   33 -  37   (TYR   98  - ALA  102  <=> SER   33  - TYR   37 )                          
  22: 6c70-A bxve-A   181 - 184 <=>   48 -  51   (GLN  198  - TYR  201  <=> ASN   48  - ILE   51 )                          
  22: 6c70-A bxve-A   187 - 201 <=>   52 -  66   (ILE  204  - SER  218  <=> ASN   52  - HIS   66 )                          
  22: 6c70-A bxve-A   257 - 281 <=>   67 -  91   (VAL  343  - TYR  367  <=> VAL   67  - PHE   91 )                          
  22: 6c70-A bxve-A   283 - 289 <=>   92 -  98   (ALA  369  - VAL  375  <=> LEU   92  - PRO   98 )                          
  22: 6c70-A bxve-A   322 - 331 <=>  374 - 383   (SER  408  - CYS  417  <=> HIS  374  - ARG  383 )                          
  22: 6c70-A bxve-A   332 - 339 <=>  386 - 393   (HIS  418  - GLU  425  <=> LYS  386  - LEU  393 )                          
  23: 6c70-A bt6i-A    63 -  66 <=>   53 -  56   (ASP   65  - ASP   68  <=> MET   53  - ALA   56 )                          
  23: 6c70-A bt6i-A    68 -  91 <=>   57 -  80   (LEU   70  - ARG   93  <=> PRO   57  - LEU   80 )                          
  23: 6c70-A bt6i-A    92 -  95 <=>   82 -  85   (SER   94  - PHE   97  <=> ASP   82  - ALA   85 )                          
  23: 6c70-A bt6i-A   256 - 259 <=>   87 -  90   (ALA  342  - ASP  345  <=> SER   87  - ASP   90 )                          
  23: 6c70-A bt6i-A   261 - 281 <=>   91 - 111   (TYR  347  - TYR  367  <=> MET   91  - CYS  111 )                          
  23: 6c70-A bt6i-A   283 - 286 <=>  112 - 115   (ALA  369  - VAL  372  <=> ARG  112  - SER  115 )                          
  23: 6c70-A bt6i-A   296 - 299 <=>  117 - 120   (VAL  382  - TYR  385  <=> MET  117  - PRO  120 )                          
  23: 6c70-A bt6i-A   323 - 326 <=>  210 - 213   (SER  409  - GLU  412  <=> PRO  210  - SER  213 )                          
  23: 6c70-A bt6i-A   334 - 337 <=>  217 - 220   (TYR  420  - SER  423  <=> GLN  217  - GLY  220 )                          
  23: 6c70-A bt6i-A   369 - 372 <=>  328 - 331   (LEU  455  - SER  458  <=> TYR  328  - VAL  331 )                          
  24: 6c70-A bp5a-A     1 -   4 <=>  108 - 111   (PHE    3  - GLN    6  <=> MET  108  - ILE  111 )                          
  24: 6c70-A bp5a-A     5 -  21 <=>  123 - 139   (GLY    7  - GLY   23  <=> ARG  123  - ARG  139 )                          
  24: 6c70-A bp5a-A    36 -  39 <=>  140 - 143   (HIS   38  - TYR   41  <=> ARG  140  - SER  143 )                          
  24: 6c70-A bp5a-A    63 -  94 <=>  192 - 223   (ASP   65  - ILE   96  <=> LEU  192  - CYS  223 )                          
  24: 6c70-A bp5a-A   259 - 283 <=>  226 - 250   (ASP  345  - ALA  369  <=> GLN  226  - PRO  250 )                          
  24: 6c70-A bp5a-A   293 - 298 <=>  251 - 256   (ALA  379  - GLY  384  <=> GLY  251  - MET  256 )                          
  24: 6c70-A bp5a-A   308 - 311 <=>  261 - 264   (PHE  394  - CYS  397  <=> VAL  261  - ASN  264 )                          
  24: 6c70-A bp5a-A   356 - 359 <=>  269 - 272   (SER  442  - GLY  445  <=> SER  269  - LEU  272 )                          
  24: 6c70-A bp5a-A   361 - 364 <=>  273 - 276   (LYS  447  - THR  450  <=> PRO  273  - THR  276 )                          
  25: 6c70-A b0el-A    64 -  86 <=>    1 -  23   (ASP   66  - ILE   88  <=> MET    1  - ALA   23 )                          
  25: 6c70-A b0el-A    87 -  95 <=>   25 -  33   (TYR   89  - PHE   97  <=> ALA   25  - GLY   33 )                          
  25: 6c70-A b0el-A   260 - 286 <=>   34 -  60   (ALA  346  - VAL  372  <=> ILE   34  - ASP   60 )                          
  25: 6c70-A b0el-A   327 - 330 <=>  859 - 862   (ALA  413  - SER  416  <=> ILE  859  - LEU  862 )                          
  25: 6c70-A b0el-A   335 - 345 <=>  919 - 929   (ASP  421  - GLN  431  <=> ASN  919  - LEU  929 )                          
  26: 6c70-A b9pw-A    63 -  93 <=>    5 -  35   (ASP   65  - LYS   95  <=> GLN    5  - MET   35 )                          
  26: 6c70-A b9pw-A    95 -  98 <=>   36 -  39   (PHE   97  - THR  100  <=> GLY   36  - GLU   39 )                          
  26: 6c70-A b9pw-A   255 - 286 <=>   40 -  71   (THR  341  - VAL  372  <=> ASP   40  - ILE   71 )                          
  26: 6c70-A b9pw-A   287 - 290 <=>   74 -  77   (ASN  373  - ASN  376  <=> ASN   74  - THR   77 )                          
  27: 6c70-A ceiv-A    47 -  59 <=>  101 - 113   (LEU   49  - MET   61  <=> ASP  101  - ARG  113 )                          
  27: 6c70-A ceiv-A    60 -  65 <=>  117 - 122   (MET   62  - VAL   67  <=> ARG  117  - SER  122 )                          
  27: 6c70-A ceiv-A    66 -  86 <=>  141 - 161   (ASP   68  - ILE   88  <=> THR  141  - SER  161 )                          
  27: 6c70-A ceiv-A    88 -  91 <=>  162 - 165   (PHE   90  - ARG   93  <=> GLY  162  - ALA  165 )                          
  27: 6c70-A ceiv-A   134 - 140 <=>  171 - 177   (ALA  136  - SER  142  <=> GLY  171  - ARG  177 )                          
  27: 6c70-A ceiv-A   143 - 146 <=>  179 - 182   (SER  145  - GLY  148  <=> GLY  179  - ASP  182 )                          
  27: 6c70-A ceiv-A   193 - 199 <=>  224 - 230   (ASN  210  - PHE  216  <=> PRO  224  - MET  230 )                          
  27: 6c70-A ceiv-A   261 - 281 <=>  231 - 251   (TYR  347  - TYR  367  <=> LYS  231  - ALA  251 )                          
  27: 6c70-A ceiv-A   283 - 286 <=>  252 - 255   (ALA  369  - VAL  372  <=> CYS  252  - THR  255 )                          
  27: 6c70-A ceiv-A   288 - 316 <=>  263 - 291   (GLY  374  - ARG  402  <=> MET  263  - ASP  291 )                          
  27: 6c70-A ceiv-A   361 - 364 <=>  301 - 304   (LYS  447  - THR  450  <=> CYS  301  - ALA  304 )                          
  27: 6c70-A ceiv-A   368 - 385 <=>  306 - 323   (ASP  454  - VAL  471  <=> GLU  306  - GLY  323 )                          
  28: 6c70-A bxh4-A    64 -  91 <=>  174 - 201   (ASP   66  - ARG   93  <=> ALA  174  - ASP  201 )                          
  28: 6c70-A bxh4-A   260 - 284 <=>  203 - 227   (ALA  346  - THR  370  <=> ASP  203  - ALA  227 )                          
  28: 6c70-A bxh4-A   285 - 289 <=>  229 - 233   (LYS  371  - VAL  375  <=> LYS  229  - ARG  233 )                          
  29: 6c70-A b6xo-A    65 -  92 <=>   32 -  59   (VAL   67  - SER   94  <=> ARG   32  - GLU   59 )                          
  29: 6c70-A b6xo-A   260 - 281 <=>   60 -  81   (ALA  346  - TYR  367  <=> SER   60  - TYR   81 )                          
  29: 6c70-A b6xo-A   283 - 286 <=>   82 -  85   (ALA  369  - VAL  372  <=> LYS   82  - LYS   85 )                          
  29: 6c70-A b6xo-A   287 - 290 <=>  105 - 108   (ASN  373  - ASN  376  <=> SER  105  - VAL  108 )                          
  29: 6c70-A b6xo-A   385 - 388 <=>  152 - 155   (VAL  471  - LYS  474  <=> LYS  152  - PRO  155 )                          
  30: 6c70-A b5d7-A    63 -  89 <=>   17 -  43   (ASP   65  - PRO   91  <=> THR   17  - LYS   43 )                          
  30: 6c70-A b5d7-A    91 -  97 <=>   44 -  50   (ARG   93  - LYS   99  <=> ILE   44  - GLU   50 )                          
  30: 6c70-A b5d7-A   259 - 280 <=>   53 -  74   (ASP  345  - ALA  366  <=> LEU   53  - MET   74 )                          
  30: 6c70-A b5d7-A   283 - 286 <=>   75 -  78   (ALA  369  - VAL  372  <=> GLY   75  - HIS   78 )                          
  30: 6c70-A b5d7-A   315 - 319 <=>  401 - 405   (ASN  401  - GLU  405  <=> ARG  401  - PRO  405 )                          
  30: 6c70-A b5d7-A   322 - 325 <=>  406 - 409   (SER  408  - MET  411  <=> PRO  406  - LEU  409 )                          
  30: 6c70-A b5d7-A   329 - 333 <=>  410 - 414   (TYR  415  - TRP  419  <=> PRO  410  - GLN  414 )                          
  30: 6c70-A b5d7-A   336 - 339 <=>  415 - 418   (GLY  422  - GLU  425  <=> LEU  415  - PRO  418 )                          
  31: 6c70-A b2tl-A    63 -  88 <=>   21 -  46   (ASP   65  - PHE   90  <=> GLY   21  - LYS   46 )                          
  31: 6c70-A b2tl-A    98 - 102 <=>   53 -  57   (THR  100  - TRP  104  <=> ASP   53  - SER   57 )                          
  31: 6c70-A b2tl-A   103 - 107 <=>   59 -  63   (ASN  105  - SER  109  <=> ARG   59  - ASP   63 )                          
  31: 6c70-A b2tl-A   116 - 141 <=>   65 -  90   (ALA  118  - VAL  143  <=> THR   65  - SER   90 )                          
  31: 6c70-A b2tl-A   142 - 151 <=>   92 - 101   (ILE  144  - GLU  153  <=> LEU   92  - GLY  101 )                          
  31: 6c70-A b2tl-A   152 - 158 <=>  104 - 110   (ASP  154  - LEU  175  <=> LEU  104  - LEU  110 )                          
  31: 6c70-A b2tl-A   174 - 208 <=>  111 - 145   (HIS  191  - GLU  225  <=> PRO  111  - GLY  145 )                          
  31: 6c70-A b2tl-A   211 - 214 <=>  146 - 149   (GLN  228  - LYS  231  <=> GLY  146  - ARG  149 )                          
  31: 6c70-A b2tl-A   249 - 261 <=>  153 - 165   (HIS  335  - TYR  347  <=> GLU  153  - GLU  165 )                          
  31: 6c70-A b2tl-A   315 - 322 <=>  170 - 177   (ASN  401  - SER  408  <=> GLU  170  - PHE  177 )                          
  32: 6c70-A bvtr-A    66 -  90 <=>  370 - 394   (ASP   68  - VAL   92  <=> SER  370  - SER  394 )                          
  32: 6c70-A bvtr-A    92 -  95 <=>  395 - 398   (SER   94  - PHE   97  <=> PRO  395  - GLN  398 )                          
  32: 6c70-A bvtr-A   259 - 283 <=>  400 - 424   (ASP  345  - ALA  369  <=> ASP  400  - GLY  424 )                          
  32: 6c70-A bvtr-A   292 - 298 <=>  425 - 431   (TYR  378  - GLY  384  <=> ASP  425  - ASP  431 )                          
  32: 6c70-A bvtr-A   302 - 305 <=>  456 - 459   (TYR  388  - GLY  391  <=> ARG  456  - GLN  459 )                          
  32: 6c70-A bvtr-A   312 - 321 <=>  543 - 552   (ILE  398  - SER  407  <=> VAL  543  - ARG  552 )                          
  32: 6c70-A bvtr-A   329 - 332 <=>  559 - 562   (TYR  415  - HIS  418  <=> ASN  559  - LYS  562 )                          
  33: 6c70-A cklp-A     1 -   4 <=>   74 -  77   (PHE    3  - GLN    6  <=> SER   74  - ASP   77 )                          
  33: 6c70-A cklp-A     8 -  11 <=>   80 -  83   (ALA   10  - LEU   13  <=> PRO   80  - TRP   83 )                          
  33: 6c70-A cklp-A    13 -  17 <=>   84 -  88   (ASN   15  - MET   19  <=> PHE   84  - PHE   88 )                          
  33: 6c70-A cklp-A    50 -  58 <=>   93 - 101   (GLN   52  - LEU   60  <=> ALA   93  - PHE  101 )                          
  33: 6c70-A cklp-A    63 -  91 <=>  108 - 136   (ASP   65  - ARG   93  <=> THR  108  - PHE  136 )                          
  33: 6c70-A cklp-A    92 -  99 <=>  138 - 145   (SER   94  - LEU  101  <=> ASP  138  - ILE  145 )                          
  33: 6c70-A cklp-A   123 - 127 <=>  149 - 153   (ILE  125  - ARG  129  <=> LYS  149  - PHE  153 )                          
  33: 6c70-A cklp-A   201 - 204 <=>  156 - 159   (SER  218  - LEU  221  <=> MET  156  - PHE  159 )                          
  33: 6c70-A cklp-A   261 - 290 <=>  168 - 197   (TYR  347  - ASN  376  <=> ARG  168  - TYR  197 )                          
  34: 6c70-A bvvr-A     1 -  10 <=>   45 -  54   (PHE    3  - LEU   12  <=> ALA   45  - GLU   54 )                          
  34: 6c70-A bvvr-A    63 -  87 <=>   89 - 113   (ASP   65  - TYR   89  <=> LEU   89  - PHE  113 )                          
  34: 6c70-A bvvr-A    89 -  92 <=>  114 - 117   (PRO   91  - SER   94  <=> GLU  114  - LYS  117 )                          
  34: 6c70-A bvvr-A    95 -  98 <=>  118 - 121   (PHE   97  - THR  100  <=> ASP  118  - VAL  121 )                          
  34: 6c70-A bvvr-A   259 - 286 <=>  122 - 149   (ASP  345  - VAL  372  <=> ASP  122  - GLY  149 )                          
  34: 6c70-A bvvr-A   287 - 291 <=>  153 - 157   (ASN  373  - VAL  377  <=> THR  153  - ASP  157 )                          
  35: 6c70-A b5e6-A    66 -  94 <=>  386 - 414   (ASP   68  - ILE   96  <=> SER  386  - GLY  414 )                          
  35: 6c70-A b5e6-A   259 - 284 <=>  415 - 440   (ASP  345  - THR  370  <=> ASP  415  - ASP  440 )                          
  35: 6c70-A b5e6-A   293 - 298 <=>  441 - 446   (ALA  379  - GLY  384  <=> ALA  441  - ASP  446 )                          
  35: 6c70-A b5e6-A   302 - 305 <=>  471 - 474   (TYR  388  - GLY  391  <=> ARG  471  - GLN  474 )                          
  35: 6c70-A b5e6-A   309 - 313 <=>  543 - 547   (LEU  395  - PHE  399  <=> ARG  543  - ARG  547 )                          
  35: 6c70-A b5e6-A   316 - 319 <=>  548 - 551   (ARG  402  - GLU  405  <=> THR  548  - VAL  551 )                          
  36: 6c70-A b4td-A     1 -   6 <=>  377 - 382   (PHE    3  - LEU    8  <=> VAL  377  - PRO  382 )                          
  36: 6c70-A b4td-A    15 -  18 <=>  393 - 396   (ARG   17  - GLN   20  <=> SER  393  - ILE  396 )                          
  36: 6c70-A b4td-A    48 -  57 <=>  400 - 409   (LEU   50  - ASN   59  <=> LYS  400  - HIS  409 )                          
  36: 6c70-A b4td-A    64 -  89 <=>  422 - 447   (ASP   66  - PRO   91  <=> GLN  422  - ASP  447 )                          
  36: 6c70-A b4td-A    92 -  95 <=>  448 - 451   (SER   94  - PHE   97  <=> PHE  448  - ILE  451 )                          
  36: 6c70-A b4td-A   256 - 286 <=>  452 - 482   (ALA  342  - VAL  372  <=> SER  452  - ALA  482 )                          
  36: 6c70-A b4td-A   287 - 290 <=>  485 - 488   (ASN  373  - ASN  376  <=> THR  485  - ILE  488 )                          
  36: 6c70-A b4td-A   334 - 337 <=>  635 - 638   (TYR  420  - SER  423  <=> GLN  635  - HIS  638 )                          
  37: 6c70-A b9td-A    63 -  98 <=>   41 -  76   (ASP   65  - THR  100  <=> LEU   41  - GLY   76 )                          
  37: 6c70-A b9td-A   256 - 283 <=>   78 - 105   (ALA  342  - ALA  369  <=> SER   78  - PHE  105 )                          
  37: 6c70-A b9td-A   284 - 287 <=>  107 - 110   (THR  370  - ASN  373  <=> ALA  107  - LEU  110 )                          
  37: 6c70-A b9td-A   288 - 291 <=>  113 - 116   (GLY  374  - VAL  377  <=> GLY  113  - ALA  116 )                          
  38: 6c70-A cm7h-A     1 -   5 <=>   28 -  32   (PHE    3  - GLY    7  <=> ASN   28  - ARG   32 )                          
  38: 6c70-A cm7h-A    26 -  61 <=>   37 -  72   (ASN   28  - GLU   63  <=> ASP   37  - GLU   72 )                          
  38: 6c70-A cm7h-A    62 -  65 <=>   74 -  77   (SER   64  - VAL   67  <=> VAL   74  - ILE   77 )                          
  38: 6c70-A cm7h-A    66 -  92 <=>   83 - 109   (ASP   68  - SER   94  <=> ALA   83  - GLY  109 )                          
  38: 6c70-A cm7h-A    95 -  98 <=>  110 - 113   (PHE   97  - THR  100  <=> TRP  110  - THR  113 )                          
  38: 6c70-A cm7h-A   254 - 257 <=>  116 - 119   (VAL  340  - VAL  343  <=> GLN  116  - GLY  119 )                          
  38: 6c70-A cm7h-A   260 - 287 <=>  120 - 147   (ALA  346  - ASN  373  <=> PHE  120  - ILE  147 )                          
  38: 6c70-A cm7h-A   290 - 318 <=>  314 - 342   (ASN  376  - ILE  404  <=> ILE  314  - THR  342 )                          
  38: 6c70-A cm7h-A   322 - 334 <=>  347 - 359   (SER  408  - TYR  420  <=> ASP  347  - ASP  359 )                          
  38: 6c70-A cm7h-A   340 - 343 <=>  360 - 363   (ALA  426  - PHE  429  <=> GLY  360  - ALA  363 )                          
  38: 6c70-A cm7h-A   348 - 351 <=>  364 - 367   (CYS  434  - CYS  437  <=> VAL  364  - LEU  367 )                          
  38: 6c70-A cm7h-A   354 - 359 <=>  368 - 373   (ALA  440  - GLY  445  <=> HIS  368  - THR  373 )                          
  39: 6c70-A brzh-A     1 -   6 <=>   62 -  67   (PHE    3  - LEU    8  <=> PHE   62  - GLU   67 )                          
  39: 6c70-A brzh-A     9 -  12 <=>   68 -  71   (ASP   11  - PRO   14  <=> GLU   68  - TYR   71 )                          
  39: 6c70-A brzh-A    38 -  42 <=>  427 - 431   (ILE   40  - VAL   44  <=> CYS  427  - ARG  431 )                          
  39: 6c70-A brzh-A    49 -  56 <=>  473 - 480   (LEU   51  - VAL   58  <=> PHE  473  - ARG  480 )                          
  39: 6c70-A brzh-A    59 -  62 <=>  481 - 484   (MET   61  - SER   64  <=> SER  481  - GLU  484 )                          
  39: 6c70-A brzh-A    64 -  89 <=>  510 - 535   (ASP   66  - PRO   91  <=> LEU  510  - SER  535 )                          
  39: 6c70-A brzh-A    91 -  94 <=>  536 - 539   (ARG   93  - ILE   96  <=> SER  536  - GLN  539 )                          
  39: 6c70-A brzh-A   259 - 280 <=>  540 - 561   (ASP  345  - ALA  366  <=> ASP  540  - GLN  561 )                          
  39: 6c70-A brzh-A   282 - 285 <=>  584 - 587   (GLN  368  - LYS  371  <=> VAL  584  - ARG  587 )                          
  39: 6c70-A brzh-A   291 - 302 <=>  592 - 603   (VAL  377  - TYR  388  <=> PRO  592  - ARG  603 )                          
  39: 6c70-A brzh-A   305 - 308 <=>  604 - 607   (GLY  391  - PHE  394  <=> LEU  604  - PRO  607 )                          
  39: 6c70-A brzh-A   370 - 383 <=>  608 - 621   (PHE  456  - VAL  469  <=> GLY  608  - ARG  621 )                          
  39: 6c70-A brzh-A   385 - 388 <=>  622 - 625   (VAL  471  - LYS  474  <=> HIS  622  - TYR  625 )                          
  40: 6c70-A bptb-A    29 -  53 <=>    4 -  28   (SER   31  - MET   55  <=> ALA    4  - SER   28 )                          
  40: 6c70-A bptb-A    54 -  61 <=>   30 -  37   (MET   56  - GLU   63  <=> ALA   30  - THR   37 )                          
  40: 6c70-A bptb-A    63 -  92 <=>   49 -  78   (ASP   65  - SER   94  <=> ALA   49  - SER   78 )                          
  40: 6c70-A bptb-A    95 -  98 <=>   79 -  82   (PHE   97  - THR  100  <=> ASP   79  - ARG   82 )                          
  40: 6c70-A bptb-A   260 - 282 <=>   88 - 110   (ALA  346  - GLN  368  <=> GLY   88  - LEU  110 )                          
  41: 6c70-A ccr0-A    56 -  62 <=>   48 -  54   (VAL   58  - SER   64  <=> VAL   48  - GLU   54 )                          
  41: 6c70-A ccr0-A    64 -  90 <=>   64 -  90   (ASP   66  - VAL   92  <=> ALA   64  - ALA   90 )                          
  41: 6c70-A ccr0-A    92 -  95 <=>   91 -  94   (SER   94  - PHE   97  <=> SER   91  - THR   94 )                          
  41: 6c70-A ccr0-A   258 - 284 <=>   95 - 121   (GLY  344  - THR  370  <=> PRO   95  - PHE  121 )                          
  41: 6c70-A ccr0-A   285 - 291 <=>  123 - 129   (LYS  371  - VAL  377  <=> THR  123  - VAL  129 )                          
  42: 6c70-A bqto-A     1 -   4 <=>  161 - 164   (PHE    3  - GLN    6  <=> GLU  161  - ASN  164 )                          
  42: 6c70-A bqto-A    26 -  29 <=>  165 - 168   (ASN   28  - SER   31  <=> GLY  165  - THR  168 )                          
  42: 6c70-A bqto-A    32 -  35 <=>  169 - 172   (LYS   34  - PRO   37  <=> LYS  169  - VAL  172 )                          
  42: 6c70-A bqto-A   135 - 138 <=>  283 - 286   (GLY  137  - ILE  140  <=> ASP  283  - ARG  286 )                          
  42: 6c70-A bqto-A   169 - 172 <=>  650 - 653   (MET  186  - ALA  189  <=> LEU  650  - LEU  653 )                          
  42: 6c70-A bqto-A   173 - 226 <=>  655 - 708   (GLY  190  - THR  243  <=> LYS  655  - GLY  708 )                          
  42: 6c70-A bqto-A   229 - 232 <=>  716 - 719   (THR  315  - GLN  318  <=> SER  716  - THR  719 )                          
  42: 6c70-A bqto-A   234 - 284 <=>  720 - 770   (MET  320  - THR  370  <=> GLU  720  - ALA  770 )                          
  42: 6c70-A bqto-A   292 - 326 <=>  787 - 821   (TYR  378  - GLU  412  <=> SER  787  - GLU  821 )                          
  42: 6c70-A bqto-A   347 - 350 <=>  822 - 825   (VAL  433  - GLN  436  <=> ARG  822  - ALA  825 )                          
  43: 6c70-A bvh7-A    66 -  85 <=>    1 -  20   (ASP   68  - MET   87  <=> MET    1  - SER   20 )                          
  43: 6c70-A bvh7-A    86 -  94 <=>   22 -  30   (ILE   88  - ILE   96  <=> VAL   22  - CYS   30 )                          
  43: 6c70-A bvh7-A   259 - 281 <=>   31 -  53   (ASP  345  - TYR  367  <=> THR   31  - ALA   53 )                          
  43: 6c70-A bvh7-A   305 - 308 <=>  112 - 115   (GLY  391  - PHE  394  <=> GLU  112  - ALA  115 )                          
  43: 6c70-A bvh7-A   373 - 376 <=>  118 - 121   (VAL  459  - ALA  462  <=> ALA  118  - ASP  121 )                          
  43: 6c70-A bvh7-A   378 - 381 <=>  123 - 126   (VAL  464  - PHE  467  <=> PHE  123  - SER  126 )                          
  43: 6c70-A bvh7-A   384 - 388 <=>  128 - 132   (LEU  470  - LYS  474  <=> ASP  128  - PRO  132 )                          
  44: 6c70-A bp2g-A    88 -  91 <=>   88 -  91   (PHE   90  - ARG   93  <=> LEU   88  - GLY   91 )                          
  44: 6c70-A bp2g-A    92 - 105 <=>   93 - 106   (SER   94  - PRO  107  <=> GLN   93  - HIS  106 )                          
  44: 6c70-A bp2g-A   110 - 113 <=>  112 - 115   (LEU  112  - GLU  115  <=> ASN  112  - PHE  115 )                          
  44: 6c70-A bp2g-A   125 - 146 <=>  134 - 155   (LYS  127  - GLY  148  <=> GLY  134  - ARG  155 )                          
  44: 6c70-A bp2g-A   149 - 154 <=>  156 - 161   (PHE  151  - PRO  171  <=> THR  156  - ALA  161 )                          
  44: 6c70-A bp2g-A   170 - 217 <=>  181 - 228   (SER  187  - MET  234  <=> PRO  181  - GLU  228 )                          
  44: 6c70-A bp2g-A   239 - 273 <=>  229 - 263   (ALA  325  - THR  359  <=> THR  229  - PRO  263 )                          
  44: 6c70-A bp2g-A   304 - 321 <=>  264 - 281   (LEU  390  - SER  407  <=> PHE  264  - GLY  281 )                          
  44: 6c70-A bp2g-A   322 - 333 <=>  283 - 294   (SER  408  - TRP  419  <=> GLY  283  - GLY  294 )                          
  45: 6c70-A b5ky-A    49 -  53 <=>    5 -   9   (LEU   51  - MET   55  <=> ALA    5  - SER    9 )                          
  45: 6c70-A b5ky-A    63 -  93 <=>   60 -  90   (ASP   65  - LYS   95  <=> SER   60  - ARG   90 )                          
  45: 6c70-A b5ky-A    96 -  99 <=>   91 -  94   (TYR   98  - LEU  101  <=> TYR   91  - LEU   94 )                          
  45: 6c70-A b5ky-A   253 - 285 <=>   95 - 127   (LEU  339  - LYS  371  <=> ASN   95  - ASN  127 )                          
  45: 6c70-A b5ky-A   286 - 290 <=>  129 - 133   (VAL  372  - ASN  376  <=> SER  129  - GLU  133 )                          
  45: 6c70-A b5ky-A   326 - 331 <=>  590 - 595   (GLU  412  - CYS  417  <=> SER  590  - HIS  595 )                          
  45: 6c70-A b5ky-A   332 - 337 <=>  597 - 602   (HIS  418  - SER  423  <=> PHE  597  - LEU  602 )                          
  45: 6c70-A b5ky-A   340 - 343 <=>  603 - 606   (ALA  426  - PHE  429  <=> TRP  603  - GLN  606 )                          
  46: 6c70-A b764-A    63 -  95 <=>   52 -  84   (ASP   65  - PHE   97  <=> GLY   52  - ASN   84 )                          
  46: 6c70-A b764-A   258 - 286 <=>   85 - 113   (GLY  344  - VAL  372  <=> ARG   85  - GLY  113 )                          
  46: 6c70-A b764-A   292 - 295 <=>  116 - 119   (TYR  378  - THR  381  <=> GLY  116  - ILE  119 )                          
  46: 6c70-A b764-A   332 - 336 <=>  146 - 150   (HIS  418  - GLY  422  <=> GLU  146  - LEU  150 )                          
  47: 6c70-A cmgx-A    60 -  64 <=>  520 - 524   (MET   62  - ASP   66  <=> PHE  520  - PHE  524 )                          
  47: 6c70-A cmgx-A    66 -  93 <=>  556 - 583   (ASP   68  - LYS   95  <=> LYS  556  - ASN  583 )                          
  47: 6c70-A cmgx-A    96 -  99 <=>  584 - 587   (TYR   98  - LEU  101  <=> ASP  584  - MET  587 )                          
  47: 6c70-A cmgx-A   259 - 282 <=>  591 - 614   (ASP  345  - GLN  368  <=> ALA  591  - LEU  614 )                          
  47: 6c70-A cmgx-A   296 - 312 <=>  615 - 631   (VAL  382  - ILE  398  <=> ALA  615  - LYS  631 )                          
  47: 6c70-A cmgx-A   315 - 319 <=>  669 - 673   (ASN  401  - GLU  405  <=> SER  669  - GLN  673 )                          
  47: 6c70-A cmgx-A   371 - 374 <=>  682 - 685   (ALA  457  - LEU  460  <=> GLU  682  - HIS  685 )                          
  48: 6c70-A cmv4-A    62 -  98 <=>   11 -  47   (SER   64  - THR  100  <=> SER   11  - ILE   47 )                          
  48: 6c70-A cmv4-A   256 - 280 <=>   48 -  72   (ALA  342  - ALA  366  <=> GLY   48  - PHE   72 )                          
  49: 6c70-A b4nw-A    64 -  83 <=>    3 -  22   (ASP   66  - VAL   85  <=> ASP    3  - LYS   22 )                          
  49: 6c70-A b4nw-A   195 - 198 <=>   25 -  28   (LEU  212  - LEU  215  <=> ALA   25  - ALA   28 )                          
  49: 6c70-A b4nw-A   257 - 287 <=>   30 -  60   (VAL  343  - ASN  373  <=> GLN   30  - ARG   60 )                          
  49: 6c70-A b4nw-A   288 - 312 <=>   66 -  90   (GLY  374  - ILE  398  <=> VAL   66  - ARG   90 )                          
  49: 6c70-A b4nw-A   314 - 321 <=>   93 - 100   (GLY  400  - SER  407  <=> THR   93  - SER  100 )                          
  49: 6c70-A b4nw-A   340 - 344 <=>  119 - 123   (ALA  426  - VAL  430  <=> GLN  119  - LEU  123 )                          
  50: 6c70-A b6mt-A    56 -  60 <=>   53 -  57   (VAL   58  - MET   62  <=> SER   53  - LYS   57 )                          
  50: 6c70-A b6mt-A    63 -  95 <=>   61 -  93   (ASP   65  - PHE   97  <=> PHE   61  - SER   93 )                          
  50: 6c70-A b6mt-A   259 - 278 <=>   94 - 113   (ASP  345  - LEU  364  <=> TRP   94  - ARG  113 )                          
  50: 6c70-A b6mt-A   285 - 289 <=>  117 - 121   (LYS  371  - VAL  375  <=> PRO  117  - GLU  121 )                          
  51: 6c70-A bt7x-A    49 -  53 <=>   14 -  18   (LEU   51  - MET   55  <=> ILE   14  - PHE   18 )                          
  51: 6c70-A bt7x-A    63 -  91 <=>  448 - 476   (ASP   65  - ARG   93  <=> GLU  448  - SER  476 )                          
  51: 6c70-A bt7x-A   260 - 283 <=>  478 - 501   (ALA  346  - ALA  369  <=> ASP  478  - MET  501 )                          
  51: 6c70-A bt7x-A   284 - 287 <=>  503 - 506   (THR  370  - ASN  373  <=> PHE  503  - PHE  506 )                          
  52: 6c70-A ce8u-A    63 -  66 <=>   62 -  65   (ASP   65  - ASP   68  <=> MET   62  - ALA   65 )                          
  52: 6c70-A ce8u-A    69 -  91 <=>   67 -  89   (THR   71  - ARG   93  <=> PRO   67  - LEU   89 )                          
  52: 6c70-A ce8u-A    92 -  95 <=>   91 -  94   (SER   94  - PHE   97  <=> ASP   91  - ALA   94 )                          
  52: 6c70-A ce8u-A   257 - 281 <=>   96 - 120   (VAL  343  - TYR  367  <=> THR   96  - CYS  120 )                          
  52: 6c70-A ce8u-A   283 - 286 <=>  121 - 124   (ALA  369  - VAL  372  <=> ARG  121  - SER  124 )                          
  52: 6c70-A ce8u-A   384 - 387 <=>  126 - 129   (LEU  470  - LEU  473  <=> ILE  126  - PRO  129 )                          
  53: 6c70-A clfm-A    63 -  95 <=>   97 - 129   (ASP   65  - PHE   97  <=> PRO   97  - GLN  129 )                          
  53: 6c70-A clfm-A   256 - 259 <=>  130 - 133   (ALA  342  - ASP  345  <=> ASP  130  - GLU  133 )                          
  53: 6c70-A clfm-A   261 - 282 <=>  134 - 155   (TYR  347  - GLN  368  <=> GLU  134  - ARG  155 )                          
  53: 6c70-A clfm-A   285 - 288 <=>  157 - 160   (LYS  371  - GLY  374  <=> VAL  157  - ASP  160 )                          
  53: 6c70-A clfm-A   385 - 388 <=>  314 - 317   (VAL  471  - LYS  474  <=> ASN  314  - PRO  317 )                          
  54: 6c70-A bwqc-A     1 -   5 <=>  372 - 376   (PHE    3  - GLY    7  <=> SER  372  - ILE  376 )                          
  54: 6c70-A bwqc-A    15 -  18 <=>  379 - 382   (ARG   17  - GLN   20  <=> ARG  379  - ASP  382 )                          
  54: 6c70-A bwqc-A    44 -  57 <=>  385 - 398   (LEU   46  - ASN   59  <=> LYS  385  - LEU  398 )                          
  54: 6c70-A bwqc-A    66 -  94 <=>  405 - 433   (ASP   68  - ILE   96  <=> GLY  405  - PHE  433 )                          
  54: 6c70-A bwqc-A    96 -  99 <=>  434 - 437   (TYR   98  - LEU  101  <=> VAL  434  - SER  437 )                          
  54: 6c70-A bwqc-A   253 - 286 <=>  438 - 471   (LEU  339  - VAL  372  <=> THR  438  - LYS  471 )                          
  54: 6c70-A bwqc-A   287 - 290 <=>  474 - 477   (ASN  373  - ASN  376  <=> ASP  474  - GLU  477 )                          
  54: 6c70-A bwqc-A   334 - 341 <=>  716 - 723   (TYR  420  - LYS  427  <=> ASN  716  - GLU  723 )                          
  55: 6c70-A b4wm-A    41 -  44 <=>  140 - 143   (ILE   43  - LEU   46  <=> ASN  140  - ASN  143 )                          
  55: 6c70-A b4wm-A    46 -  63 <=>  144 - 161   (LEU   48  - ASP   65  <=> GLY  144  - GLY  161 )                          
  55: 6c70-A b4wm-A    64 -  93 <=>  327 - 356   (ASP   66  - LYS   95  <=> ALA  327  - ALA  356 )                          
  55: 6c70-A b4wm-A    95 - 102 <=>  357 - 364   (PHE   97  - TRP  104  <=> SER  357  - ASP  364 )                          
  55: 6c70-A b4wm-A   252 - 255 <=>  366 - 369   (ARG  338  - THR  341  <=> GLU  366  - SER  369 )                          
  55: 6c70-A b4wm-A   258 - 284 <=>  370 - 396   (GLY  344  - THR  370  <=> THR  370  - ASN  396 )                          
  55: 6c70-A b4wm-A   285 - 288 <=>  398 - 401   (LYS  371  - GLY  374  <=> LEU  398  - ASN  401 )                          
  55: 6c70-A b4wm-A   290 - 293 <=>  425 - 428   (ASN  376  - ALA  379  <=> LEU  425  - ARG  428 )                          
  55: 6c70-A b4wm-A   385 - 388 <=>  434 - 437   (VAL  471  - LYS  474  <=> ILE  434  - LEU  437 )                          
  56: 6c70-A b1pb-A    64 -  97 <=>    1 -  34   (ASP   66  - LYS   99  <=> MET    1  - THR   34 )                          
  56: 6c70-A b1pb-A   253 - 284 <=>   37 -  68   (LEU  339  - THR  370  <=> SER   37  - PRO   68 )                          
  56: 6c70-A b1pb-A   287 - 290 <=>  160 - 163   (ASN  373  - ASN  376  <=> CYS  160  - GLU  163 )                          
  56: 6c70-A b1pb-A   385 - 388 <=>  184 - 187   (VAL  471  - LYS  474  <=> CYS  184  - PRO  187 )                          
  57: 6c70-A cboo-A    28 -  31 <=>   11 -  14   (TYR   30  - GLY   33  <=> ARG   11  - ALA   14 )                          
  57: 6c70-A cboo-A    32 -  53 <=>   16 -  37   (LYS   34  - MET   55  <=> ILE   16  - ALA   37 )                          
  57: 6c70-A cboo-A    54 -  64 <=>   39 -  49   (MET   56  - ASP   66  <=> ALA   39  - LEU   49 )                          
  57: 6c70-A cboo-A    66 -  77 <=>   54 -  65   (ASP   68  - PHE   79  <=> ALA   54  - LEU   65 )                          
  57: 6c70-A cboo-A    78 -  91 <=>   67 -  80   (PHE   80  - ARG   93  <=> PHE   67  - ARG   80 )                          
  57: 6c70-A cboo-A    92 -  95 <=>   82 -  85   (SER   94  - PHE   97  <=> PRO   82  - MET   85 )                          
  57: 6c70-A cboo-A   260 - 284 <=>   86 - 110   (ALA  346  - THR  370  <=> SER   86  - LEU  110 )                          
  57: 6c70-A cboo-A   285 - 292 <=>  112 - 119   (LYS  371  - TYR  378  <=> ALA  112  - ALA  119 )                          
  57: 6c70-A cboo-A   294 - 303 <=>  120 - 129   (ALA  380  - THR  389  <=> ASP  120  - ALA  129 )                          
  58: 6c70-A ckqm-A    64 -  88 <=>    1 -  25   (ASP   66  - PHE   90  <=> MET    1  - ALA   25 )                          
  58: 6c70-A ckqm-A    90 -  94 <=>   26 -  30   (VAL   92  - ILE   96  <=> LYS   26  - GLY   30 )                          
  58: 6c70-A ckqm-A   259 - 285 <=>   31 -  57   (ASP  345  - LYS  371  <=> LEU   31  - LEU   57 )                          
  58: 6c70-A ckqm-A   286 - 291 <=>   59 -  64   (VAL  372  - VAL  377  <=> ALA   59  - LYS   64 )                          
  58: 6c70-A ckqm-A   357 - 361 <=>  111 - 115   (ILE  443  - LYS  447  <=> GLY  111  - ARG  115 )                          
  58: 6c70-A ckqm-A   372 - 381 <=>  122 - 131   (SER  458  - PHE  467  <=> ASP  122  - ALA  131 )                          
  58: 6c70-A ckqm-A   383 - 387 <=>  132 - 136   (VAL  469  - LEU  473  <=> GLU  132  - ARG  136 )                          
  59: 6c70-A b09a-A    15 -  19 <=>   15 -  19   (ARG   17  - GLY   21  <=> GLY   15  - ALA   19 )                          
  59: 6c70-A b09a-A    32 -  61 <=>   24 -  53   (LYS   34  - GLU   63  <=> ARG   24  - ALA   53 )                          
  59: 6c70-A b09a-A    63 -  95 <=>   54 -  86   (ASP   65  - PHE   97  <=> PRO   54  - VAL   86 )                          
  59: 6c70-A b09a-A   257 - 260 <=>   87 -  90   (VAL  343  - ALA  346  <=> PRO   87  - VAL   90 )                          
  59: 6c70-A b09a-A   261 - 281 <=>   92 - 112   (TYR  347  - TYR  367  <=> LEU   92  - ARG  112 )                          
  59: 6c70-A b09a-A   284 - 288 <=>  113 - 117   (THR  370  - GLY  374  <=> PRO  113  - ARG  117 )                          
  60: 6c70-A bp6d-A     1 -   4 <=>   77 -  80   (PHE    3  - GLN    6  <=> ASP   77  - ILE   80 )                          
  60: 6c70-A bp6d-A    29 -  61 <=>  107 - 139   (SER   31  - GLU   63  <=> LYS  107  - ARG  139 )                          
  60: 6c70-A bp6d-A    64 - 100 <=>  213 - 249   (ASP   66  - ALA  102  <=> GLN  213  - LYS  249 )                          
  60: 6c70-A bp6d-A   194 - 197 <=>  257 - 260   (SER  211  - VAL  214  <=> TRP  257  - THR  260 )                          
  60: 6c70-A bp6d-A   261 - 282 <=>  263 - 284   (TYR  347  - GLN  368  <=> VAL  263  - VAL  284 )                          
  60: 6c70-A bp6d-A   283 - 287 <=>  286 - 290   (ALA  369  - ASN  373  <=> PHE  286  - ARG  290 )                          
  60: 6c70-A bp6d-A   291 - 328 <=>  304 - 341   (VAL  377  - ALA  414  <=> VAL  304  - ASP  341 )                          
  60: 6c70-A bp6d-A   330 - 333 <=>  342 - 345   (SER  416  - TRP  419  <=> PRO  342  - CYS  345 )                          
  60: 6c70-A bp6d-A   336 - 339 <=>  346 - 349   (GLY  422  - GLU  425  <=> ASN  346  - THR  349 )                          
  61: 6c70-A cbsf-A    10 -  13 <=>  300 - 303   (LEU   12  - ASN   15  <=> PRO  300  - ASP  303 )                          
  61: 6c70-A cbsf-A    63 -  91 <=>  988 -1016   (ASP   65  - ARG   93  <=> THR  988  - GLY 1016 )                          
  61: 6c70-A cbsf-A   259 - 285 <=> 1018 -1044   (ASP  345  - LYS  371  <=> GLU 1018  - LEU 1044 )                          
  61: 6c70-A cbsf-A   286 - 291 <=> 1046 -1051   (VAL  372  - VAL  377  <=> GLY 1046  - THR 1051 )                          
  62: 6c70-A cdo8-A    33 -  39 <=>  182 - 188   (LYS   35  - TYR   41  <=> MET  182  - HIS  188 )                          
  62: 6c70-A cdo8-A    42 -  49 <=>  189 - 196   (VAL   44  - LEU   51  <=> LYS  189  - LEU  196 )                          
  62: 6c70-A cdo8-A    64 -  91 <=>  258 - 285   (ASP   66  - ARG   93  <=> ARG  258  - ILE  285 )                          
  62: 6c70-A cdo8-A    93 -  98 <=>  286 - 291   (LYS   95  - THR  100  <=> ARG  286  - PHE  291 )                          
  62: 6c70-A cdo8-A   259 - 286 <=>  292 - 319   (ASP  345  - VAL  372  <=> GLY  292  - LYS  319 )                          
  62: 6c70-A cdo8-A   287 - 290 <=>  322 - 325   (ASN  373  - ASN  376  <=> ASN  322  - LEU  325 )                          
  62: 6c70-A cdo8-A   329 - 332 <=>  642 - 645   (TYR  415  - HIS  418  <=> ALA  642  - LEU  645 )                          
  62: 6c70-A cdo8-A   336 - 342 <=>  684 - 690   (GLY  422  - THR  428  <=> THR  684  - GLU  690 )                          
  63: 6c70-A cif1-A     4 -  20 <=>   53 -  69   (GLN    6  - VAL   22  <=> ALA   53  - ALA   69 )                          
  63: 6c70-A cif1-A    26 -  30 <=>  109 - 113   (ASN   28  - GLU   32  <=> ALA  109  - GLU  113 )                          
  63: 6c70-A cif1-A    35 -  41 <=>  116 - 122   (PRO   37  - ILE   43  <=> GLN  116  - LEU  122 )                          
  63: 6c70-A cif1-A    42 -  59 <=>  124 - 141   (VAL   44  - MET   61  <=> LYS  124  - PHE  141 )                          
  63: 6c70-A cif1-A    62 -  66 <=>  142 - 146   (SER   64  - ASP   68  <=> PRO  142  - GLY  146 )                          
  63: 6c70-A cif1-A    69 -  91 <=>  147 - 169   (THR   71  - ARG   93  <=> LEU  147  - ALA  169 )                          
  63: 6c70-A cif1-A    93 -  96 <=>  272 - 275   (LYS   95  - TYR   98  <=> THR  272  - GLY  275 )                          
  63: 6c70-A cif1-A   257 - 285 <=>  278 - 306   (VAL  343  - LYS  371  <=> HIS  278  - SER  306 )                          
  63: 6c70-A cif1-A   287 - 312 <=>  318 - 343   (ASN  373  - ILE  398  <=> MET  318  - VAL  343 )                          
  63: 6c70-A cif1-A   316 - 321 <=>  388 - 393   (ARG  402  - SER  407  <=> LEU  388  - ASN  393 )                          
  63: 6c70-A cif1-A   339 - 342 <=>  535 - 538   (GLU  425  - THR  428  <=> GLY  535  - HIS  538 )                          
  63: 6c70-A cif1-A   349 - 352 <=>  542 - 545   (GLN  435  - GLN  438  <=> ASN  542  - ASN  545 )                          
  64: 6c70-A b7bn-A    51 -  54 <=>  182 - 185   (TYR   53  - MET   56  <=> ARG  182  - LEU  185 )                          
  64: 6c70-A b7bn-A    59 -  62 <=>  200 - 203   (MET   61  - SER   64  <=> ALA  200  - ALA  203 )                          
  64: 6c70-A b7bn-A    63 -  92 <=>  210 - 239   (ASP   65  - SER   94  <=> LEU  210  - THR  239 )                          
  64: 6c70-A b7bn-A   260 - 287 <=>  240 - 267   (ALA  346  - ASN  373  <=> SER  240  - LEU  267 )                          
  64: 6c70-A b7bn-A   291 - 306 <=>  315 - 330   (VAL  377  - GLN  392  <=> GLU  315  - CYS  330 )                          
  64: 6c70-A b7bn-A   307 - 321 <=>  406 - 420   (VAL  393  - SER  407  <=> PHE  406  - ASP  420 )                          
  64: 6c70-A b7bn-A   327 - 330 <=>  611 - 614   (ALA  413  - SER  416  <=> PRO  611  - TRP  614 )                          
  64: 6c70-A b7bn-A   336 - 339 <=>  620 - 623   (GLY  422  - GLU  425  <=> GLY  620  - PHE  623 )                          
  64: 6c70-A b7bn-A   348 - 351 <=>  666 - 669   (CYS  434  - CYS  437  <=> ARG  666  - THR  669 )                          
  65: 6c70-A bqw7-A    64 -  89 <=>    1 -  26   (ASP   66  - PRO   91  <=> MET    1  - SER   26 )                          
  65: 6c70-A bqw7-A    92 -  95 <=>   27 -  30   (SER   94  - PHE   97  <=> SER   27  - GLY   30 )                          
  65: 6c70-A bqw7-A   259 - 285 <=>   31 -  57   (ASP  345  - LYS  371  <=> LYS   31  - ILE   57 )                          
  65: 6c70-A bqw7-A   286 - 290 <=>   59 -  63   (VAL  372  - ASN  376  <=> GLN   59  - TYR   63 )                          
  65: 6c70-A bqw7-A   355 - 358 <=>  112 - 115   (MET  441  - SER  444  <=> SER  112  - LEU  115 )                          
  65: 6c70-A bqw7-A   360 - 363 <=>  118 - 121   (ALA  446  - PHE  449  <=> TRP  118  - VAL  121 )                          
  65: 6c70-A bqw7-A   372 - 383 <=>  127 - 138   (SER  458  - VAL  469  <=> GLN  127  - MET  138 )                          
  65: 6c70-A bqw7-A   385 - 388 <=>  139 - 142   (VAL  471  - LYS  474  <=> LYS  139  - TYR  142 )                          
  66: 6c70-A b1dy-A    63 -  88 <=>   14 -  39   (ASP   65  - PHE   90  <=> VAL   14  - SER   39 )                          
  66: 6c70-A b1dy-A    90 -  98 <=>   40 -  48   (VAL   92  - THR  100  <=> GLU   40  - VAL   48 )                          
  66: 6c70-A b1dy-A   253 - 256 <=>   49 -  52   (LEU  339  - ALA  342  <=> PRO   49  - LEU   52 )                          
  66: 6c70-A b1dy-A   261 - 280 <=>   63 -  82   (TYR  347  - ALA  366  <=> LEU   63  - GLY   82 )                          
  66: 6c70-A b1dy-A   373 - 379 <=>   85 -  91   (VAL  459  - THR  465  <=> LEU   85  - ARG   91 )                          
  67: 6c70-A cc1p-A    63 -  88 <=>   25 -  50   (ASP   65  - PHE   90  <=> LEU   25  - LEU   50 )                          
  67: 6c70-A cc1p-A    90 -  93 <=>   51 -  54   (VAL   92  - LYS   95  <=> ALA   51  - THR   54 )                          
  67: 6c70-A cc1p-A    98 - 104 <=>  395 - 401   (THR  100  - ASN  106  <=> LEU  395  - LEU  401 )                          
  67: 6c70-A cc1p-A   219 - 222 <=>  408 - 411   (PRO  236  - GLU  239  <=> GLU  408  - ALA  411 )                          
  67: 6c70-A cc1p-A   227 - 230 <=>  424 - 427   (GLY  313  - LYS  316  <=> VAL  424  - HIS  427 )                          
  67: 6c70-A cc1p-A   235 - 238 <=>  428 - 431   (LEU  321  - SER  324  <=> PHE  428  - SER  431 )                          
  67: 6c70-A cc1p-A   259 - 286 <=>  442 - 469   (ASP  345  - VAL  372  <=> LYS  442  - PHE  469 )                          
  67: 6c70-A cc1p-A   287 - 290 <=>  472 - 475   (ASN  373  - ASN  376  <=> THR  472  - LEU  475 )                          
  68: 6c70-A b5dx-A    64 -  89 <=>   22 -  47   (ASP   66  - PRO   91  <=> PRO   22  - ALA   47 )                          
  68: 6c70-A b5dx-A    91 - 102 <=>   48 -  59   (ARG   93  - TRP  104  <=> GLU   48  - LYS   59 )                          
  68: 6c70-A b5dx-A   255 - 285 <=>   65 -  95   (THR  341  - LYS  371  <=> ILE   65  - LEU   95 )                          
  68: 6c70-A b5dx-A   286 - 290 <=>   97 - 101   (VAL  372  - ASN  376  <=> SER   97  - THR  101 )                          
  69: 6c70-A b2gq-A    64 -  99 <=>    1 -  36   (ASP   66  - LEU  101  <=> MET    1  - GLY   36 )                          
  69: 6c70-A b2gq-A   253 - 283 <=>   37 -  67   (LEU  339  - ALA  369  <=> ASP   37  - PHE   67 )                          
  69: 6c70-A b2gq-A   380 - 383 <=>   68 -  71   (TYR  466  - VAL  469  <=> PRO   68  - SER   71 )                          
  69: 6c70-A b2gq-A   385 - 388 <=>  155 - 158   (VAL  471  - LYS  474  <=> VAL  155  - GLY  158 )                          
  70: 6c70-A ca73-A    64 -  92 <=>  210 - 238   (ASP   66  - SER   94  <=> GLU  210  - GLN  238 )                          
  70: 6c70-A ca73-A    95 -  98 <=>  239 - 242   (PHE   97  - THR  100  <=> LEU  239  - ALA  242 )                          
  70: 6c70-A ca73-A   256 - 284 <=>  243 - 271   (ALA  342  - THR  370  <=> HIS  243  - LYS  271 )                          
  70: 6c70-A ca73-A   285 - 288 <=>  273 - 276   (LYS  371  - GLY  374  <=> ALA  273  - GLY  276 )                          
  71: 6c70-A b530-A    38 -  41 <=>   19 -  22   (ILE   40  - ILE   43  <=> ILE   19  - GLY   22 )                          
  71: 6c70-A b530-A    45 -  48 <=>   23 -  26   (LEU   47  - LEU   50  <=> LEU   23  - SER   26 )                          
  71: 6c70-A b530-A    51 -  57 <=>   27 -  33   (TYR   53  - ASN   59  <=> ILE   27  - GLN   33 )                          
  71: 6c70-A b530-A    67 -  88 <=>   34 -  55   (ASP   69  - PHE   90  <=> GLN   34  - LEU   55 )                          
  71: 6c70-A b530-A    92 - 103 <=>   56 -  67   (SER   94  - ASN  105  <=> VAL   56  - CYS   67 )                          
  71: 6c70-A b530-A   104 - 107 <=>   70 -  73   (ASN  106  - SER  109  <=> ARG   70  - VAL   73 )                          
  71: 6c70-A b530-A   111 - 114 <=>   76 -  79   (PHE  113  - SER  116  <=> ARG   76  - GLY   79 )                          
  71: 6c70-A b530-A   117 - 120 <=>   80 -  83   (ARG  119  - ALA  122  <=> LEU   80  - ARG   83 )                          
  71: 6c70-A b530-A   128 - 143 <=>   93 - 108   (ARG  130  - SER  145  <=> PRO   93  - LEU  108 )                          
  71: 6c70-A b530-A   178 - 181 <=>  112 - 115   (LEU  195  - GLN  198  <=> SER  112  - ALA  115 )                          
  71: 6c70-A b530-A   183 - 206 <=>  116 - 139   (TYR  200  - ALA  223  <=> SER  116  - ARG  139 )                          
  71: 6c70-A b530-A   250 - 259 <=>  141 - 150   (VAL  336  - ASP  345  <=> THR  141  - ALA  150 )                          
  71: 6c70-A b530-A   263 - 275 <=>  154 - 166   (VAL  349  - THR  361  <=> ALA  154  - VAL  166 )                          
  71: 6c70-A b530-A   279 - 282 <=>  167 - 170   (LEU  365  - GLN  368  <=> VAL  167  - GLY  170 )                          
  71: 6c70-A b530-A   296 - 299 <=>  171 - 174   (VAL  382  - TYR  385  <=> GLY  171  - PRO  174 )                          
  71: 6c70-A b530-A   301 - 325 <=>  175 - 199   (LEU  387  - MET  411  <=> VAL  175  - ARG  199 )                          
  71: 6c70-A b530-A   327 - 331 <=>  200 - 204   (ALA  413  - CYS  417  <=> ARG  200  - ALA  204 )                          
  71: 6c70-A b530-A   334 - 337 <=>  205 - 208   (TYR  420  - SER  423  <=> GLY  205  - ASP  208 )                          
  71: 6c70-A b530-A   345 - 349 <=>  231 - 235   (GLN  431  - GLN  435  <=> GLU  231  - LEU  235 )                          
  71: 6c70-A b530-A   360 - 363 <=>  322 - 325   (ALA  446  - PHE  449  <=> LEU  322  - ALA  325 )                          
  71: 6c70-A b530-A   372 - 383 <=>  331 - 342   (SER  458  - VAL  469  <=> PRO  331  - TYR  342 )                          
  71: 6c70-A b530-A   385 - 388 <=>  343 - 346   (VAL  471  - LYS  474  <=> ARG  343  - GLU  346 )                          
  72: 6c70-A by5w-A    63 -  95 <=>    1 -  33   (ASP   65  - PHE   97  <=> MET    1  - LEU   33 )                          
  72: 6c70-A by5w-A   255 - 281 <=>   35 -  61   (THR  341  - TYR  367  <=> SER   35  - PRO   61 )                          
  72: 6c70-A by5w-A   287 - 290 <=>  277 - 280   (ASN  373  - ASN  376  <=> LEU  277  - ASP  280 )                          
  72: 6c70-A by5w-A   292 - 309 <=>  281 - 298   (TYR  378  - LEU  395  <=> ASP  281  - PRO  298 )                          
  72: 6c70-A by5w-A   329 - 333 <=>  312 - 316   (TYR  415  - TRP  419  <=> THR  312  - ARG  316 )                          
  72: 6c70-A by5w-A   336 - 339 <=>  317 - 320   (GLY  422  - GLU  425  <=> GLY  317  - ASP  320 )                          
  73: 6c70-A bzyw-A   277 - 286 <=>    1 -  10   (THR  363  - VAL  372  <=> ALA    1  - GLY   10 )                          
  73: 6c70-A bzyw-A   287 - 331 <=>   14 -  58   (ASN  373  - CYS  417  <=> GLY   14  - ILE   58 )                          
  73: 6c70-A bzyw-A   332 - 339 <=>   60 -  67   (HIS  418  - GLU  425  <=> GLN   60  - LEU   67 )                          
  73: 6c70-A bzyw-A   352 - 356 <=>  140 - 144   (GLN  438  - SER  442  <=> ASP  140  - GLU  144 )                          
  73: 6c70-A bzyw-A   364 - 367 <=>  145 - 148   (THR  450  - LEU  453  <=> SER  145  - HIS  148 )                          
  73: 6c70-A bzyw-A   369 - 388 <=>  149 - 168   (LEU  455  - LYS  474  <=> THR  149  - TYR  168 )                          
  74: 6c70-A bu87-A    15 -  20 <=>  133 - 138   (ARG   17  - VAL   22  <=> ALA  133  - VAL  138 )                          
  74: 6c70-A bu87-A    39 -  63 <=>  139 - 163   (TYR   41  - ASP   65  <=> PRO  139  - ASN  163 )                          
  74: 6c70-A bu87-A    64 -  92 <=>  178 - 206   (ASP   66  - SER   94  <=> LEU  178  - SER  206 )                          
  74: 6c70-A bu87-A    94 -  97 <=>  207 - 210   (ILE   96  - LYS   99  <=> LYS  207  - LYS  210 )                          
  74: 6c70-A bu87-A   100 - 104 <=>  211 - 215   (ALA  102  - ASN  106  <=> HIS  211  - LYS  215 )                          
  74: 6c70-A bu87-A   256 - 259 <=>  221 - 224   (ALA  342  - ASP  345  <=> LYS  221  - GLU  224 )                          
  74: 6c70-A bu87-A   261 - 280 <=>  225 - 244   (TYR  347  - ALA  366  <=> LEU  225  - SER  244 )                          
  74: 6c70-A bu87-A   283 - 286 <=>  245 - 248   (ALA  369  - VAL  372  <=> SER  245  - ASP  248 )                          
  74: 6c70-A bu87-A   292 - 312 <=>  249 - 269   (TYR  378  - ILE  398  <=> LYS  249  - ALA  269 )                          
  74: 6c70-A bu87-A   315 - 330 <=>  321 - 336   (ASN  401  - SER  416  <=> LEU  321  - GLY  336 )                          
  74: 6c70-A bu87-A   331 - 338 <=>  339 - 346   (CYS  417  - GLU  424  <=> GLU  339  - ARG  346 )                          
  75: 6c70-A bpwj-A    63 -  89 <=>  262 - 288   (ASP   65  - PRO   91  <=> ALA  262  - HIS  288 )                          
  75: 6c70-A bpwj-A    91 - 102 <=>  289 - 300   (ARG   93  - TRP  104  <=> TYR  289  - PHE  300 )                          
  75: 6c70-A bpwj-A   103 - 106 <=>  302 - 305   (ASN  105  - ASN  108  <=> MET  302  - GLY  305 )                          
  75: 6c70-A bpwj-A   249 - 289 <=>  309 - 349   (HIS  335  - VAL  375  <=> ALA  309  - SER  349 )                          
  75: 6c70-A bpwj-A   311 - 316 <=>  529 - 534   (CYS  397  - ARG  402  <=> LEU  529  - PRO  534 )                          
  75: 6c70-A bpwj-A   329 - 332 <=>  539 - 542   (TYR  415  - HIS  418  <=> GLY  539  - LEU  542 )                          
  76: 6c70-A cnck-A    64 -  87 <=>    2 -  25   (ASP   66  - TYR   89  <=> THR    2  - THR   25 )                          
  76: 6c70-A cnck-A    90 -  95 <=>   26 -  31   (VAL   92  - PHE   97  <=> PRO   26  - LYS   31 )                          
  76: 6c70-A cnck-A   260 - 283 <=>   32 -  55   (ALA  346  - ALA  369  <=> TYR   32  - TRP   55 )                          
  77: 6c70-A b88j-A    64 -  89 <=>  264 - 289   (ASP   66  - PRO   91  <=> ILE  264  - PHE  289 )                          
  77: 6c70-A b88j-A    91 -  94 <=>  290 - 293   (ARG   93  - ILE   96  <=> GLU  290  - ALA  293 )                          
  77: 6c70-A b88j-A   260 - 286 <=>  294 - 320   (ALA  346  - VAL  372  <=> SER  294  - ASP  320 )                          
  77: 6c70-A b88j-A   287 - 291 <=>  323 - 327   (ASN  373  - VAL  377  <=> ALA  323  - ARG  327 )                          
  77: 6c70-A b88j-A   334 - 337 <=>  521 - 524   (TYR  420  - SER  423  <=> GLY  521  - GLY  524 )                          
  78: 6c70-A cbs9-A    64 -  95 <=>   14 -  45   (ASP   66  - PHE   97  <=> ARG   14  - LYS   45 )                          
  78: 6c70-A cbs9-A   259 - 285 <=>   47 -  73   (ASP  345  - LYS  371  <=> ASP   47  - ILE   73 )                          
  78: 6c70-A cbs9-A   286 - 290 <=>   75 -  79   (VAL  372  - ASN  376  <=> LYS   75  - ALA   79 )                          
  78: 6c70-A cbs9-A   374 - 377 <=>  102 - 105   (LEU  460  - VAL  463  <=> TYR  102  - CYS  105 )                          
  79: 6c70-A bwse-A    29 -  32 <=>   13 -  16   (SER   31  - LYS   34  <=> PHE   13  - LYS   16 )                          
  79: 6c70-A bwse-A    35 -  38 <=>   17 -  20   (PRO   37  - ILE   40  <=> SER   17  - ALA   20 )                          
  79: 6c70-A bwse-A    40 -  43 <=>   21 -  24   (CYS   42  - THR   45  <=> GLU   21  - GLU   24 )                          
  79: 6c70-A bwse-A    45 -  52 <=>   25 -  32   (LEU   47  - GLY   54  <=> ALA   25  - ILE   32 )                          
  79: 6c70-A bwse-A    63 -  93 <=>  103 - 133   (ASP   65  - LYS   95  <=> ARG  103  - GLY  133 )                          
  79: 6c70-A bwse-A    95 -  98 <=>  134 - 137   (PHE   97  - THR  100  <=> ASP  134  - ALA  137 )                          
  79: 6c70-A bwse-A   256 - 278 <=>  139 - 161   (ALA  342  - LEU  364  <=> ASP  139  - GLY  161 )                          
  79: 6c70-A bwse-A   280 - 284 <=>  162 - 166   (ALA  366  - THR  370  <=> PRO  162  - GLN  166 )                          
  79: 6c70-A bwse-A   293 - 302 <=>  168 - 177   (ALA  379  - TYR  388  <=> PRO  168  - ILE  177 )                          
  80: 6c70-A chvl-A    60 -  88 <=>  127 - 155   (MET   62  - PHE   90  <=> GLN  127  - LYS  155 )                          
  80: 6c70-A chvl-A    90 -  93 <=>  156 - 159   (VAL   92  - LYS   95  <=> LYS  156  - ILE  159 )                          
  80: 6c70-A chvl-A    99 - 104 <=>  161 - 166   (LEU  101  - ASN  106  <=> LYS  161  - MET  166 )                          
  80: 6c70-A chvl-A   108 - 111 <=>  173 - 176   (HIS  110  - PHE  113  <=> ASP  173  - GLU  176 )                          
  80: 6c70-A chvl-A   112 - 115 <=>  178 - 181   (ALA  114  - ASN  117  <=> PHE  178  - LYS  181 )                          
  80: 6c70-A chvl-A   251 - 254 <=>  232 - 235   (VAL  337  - VAL  340  <=> ALA  232  - ILE  235 )                          
  80: 6c70-A chvl-A   259 - 284 <=>  278 - 303   (ASP  345  - THR  370  <=> LEU  278  - LEU  303 )                          
  80: 6c70-A chvl-A   285 - 290 <=>  305 - 310   (LYS  371  - ASN  376  <=> TYR  305  - LEU  310 )                          
  81: 6c70-A b58c-A    64 -  82 <=>    1 -  19   (ASP   66  - ILE   84  <=> MET    1  - ASN   19 )                          
  81: 6c70-A b58c-A    83 -  92 <=>   21 -  30   (VAL   85  - SER   94  <=> ALA   21  - LYS   30 )                          
  81: 6c70-A b58c-A   259 - 284 <=>   31 -  56   (ASP  345  - THR  370  <=> LYS   31  - PHE   56 )                          
  81: 6c70-A b58c-A   285 - 290 <=>   58 -  63   (LYS  371  - ASN  376  <=> SER   58  - ARG   63 )                          
  81: 6c70-A b58c-A   305 - 308 <=>  126 - 129   (GLY  391  - PHE  394  <=> SER  126  - ASP  129 )                          
  81: 6c70-A b58c-A   371 - 379 <=>  132 - 140   (ALA  457  - THR  465  <=> ALA  132  - ALA  140 )                          
  82: 6c70-A cl19-A    57 -  60 <=>   21 -  24   (ASN   59  - MET   62  <=> THR   21  - VAL   24 )                          
  82: 6c70-A cl19-A    64 -  68 <=>   38 -  42   (ASP   66  - LEU   70  <=> TRP   38  - LEU   42 )                          
  82: 6c70-A cl19-A    69 -  97 <=>   45 -  73   (THR   71  - LYS   99  <=> SER   45  - VAL   73 )                          
  82: 6c70-A cl19-A   110 - 113 <=>  102 - 105   (LEU  112  - GLU  115  <=> PRO  102  - ALA  105 )                          
  82: 6c70-A cl19-A   116 - 119 <=>  106 - 109   (ALA  118  - HIS  121  <=> PRO  106  - ARG  109 )                          
  82: 6c70-A cl19-A   122 - 145 <=>  110 - 133   (ALA  124  - THR  147  <=> VAL  110  - VAL  133 )                          
  82: 6c70-A cl19-A   155 - 160 <=>  141 - 146   (ILE  172  - ILE  177  <=> GLY  141  - LEU  146 )                          
  82: 6c70-A cl19-A   182 - 207 <=>  147 - 172   (PHE  199  - CYS  224  <=> GLU  147  - ARG  172 )                          
  82: 6c70-A cl19-A   261 - 279 <=>  177 - 195   (TYR  347  - LEU  365  <=> PRO  177  - ALA  195 )                          
  82: 6c70-A cl19-A   282 - 286 <=>  198 - 202   (GLN  368  - VAL  372  <=> ALA  198  - LEU  202 )                          
  82: 6c70-A cl19-A   287 - 291 <=>  205 - 209   (ASN  373  - VAL  377  <=> GLY  205  - LEU  209 )                          
  82: 6c70-A cl19-A   294 - 304 <=>  210 - 220   (ALA  380  - LEU  390  <=> PRO  210  - VAL  220 )                          
  82: 6c70-A cl19-A   308 - 312 <=>  224 - 228   (PHE  394  - ILE  398  <=> PRO  224  - LEU  228 )                          
  82: 6c70-A cl19-A   314 - 317 <=>  230 - 233   (GLY  400  - LEU  403  <=> ILE  230  - ALA  233 )                          
  82: 6c70-A cl19-A   335 - 339 <=>  259 - 263   (ASP  421  - GLU  425  <=> ASP  259  - TYR  263 )                          
  82: 6c70-A cl19-A   345 - 348 <=>  267 - 270   (GLN  431  - CYS  434  <=> THR  267  - ALA  270 )                          
  82: 6c70-A cl19-A   350 - 353 <=>  271 - 274   (GLN  436  - LYS  439  <=> THR  271  - TRP  274 )                          
  83: 6c70-A clk5-A    28 -  32 <=>  113 - 117   (TYR   30  - LYS   34  <=> GLY  113  - LYS  117 )                          
  83: 6c70-A clk5-A    65 -  88 <=>  249 - 272   (VAL   67  - PHE   90  <=> THR  249  - GLU  272 )                          
  83: 6c70-A clk5-A    90 -  99 <=>  273 - 282   (VAL   92  - LEU  101  <=> ALA  273  - LYS  282 )                          
  83: 6c70-A clk5-A   254 - 284 <=>  284 - 314   (VAL  340  - THR  370  <=> GLY  284  - GLN  314 )                          
  83: 6c70-A clk5-A   383 - 388 <=>  317 - 322   (VAL  469  - LYS  474  <=> GLN  317  - TRP  322 )                          
  84: 6c70-A cgqk-A     2 -   5 <=>   34 -  37   (LYS    4  - GLY    7  <=> ILE   34  - ARG   37 )                          
  84: 6c70-A cgqk-A    11 -  17 <=>   48 -  54   (LEU   13  - MET   19  <=> TRP   48  - ALA   54 )                          
  84: 6c70-A cgqk-A    24 -  27 <=>   95 -  98   (MET   26  - TYR   29  <=> THR   95  - ALA   98 )                          
  84: 6c70-A cgqk-A    32 -  53 <=>  100 - 121   (LYS   34  - MET   55  <=> GLN  100  - TYR  121 )                          
  84: 6c70-A cgqk-A    54 -  62 <=>  123 - 131   (MET   56  - SER   64  <=> VAL  123  - GLY  131 )                          
  84: 6c70-A cgqk-A    67 -  91 <=>  133 - 157   (ASP   69  - ARG   93  <=> LYS  133  - ALA  157 )                          
  84: 6c70-A cgqk-A    93 -  96 <=>  263 - 266   (LYS   95  - TYR   98  <=> THR  263  - ALA  266 )                          
  84: 6c70-A cgqk-A   257 - 282 <=>  269 - 294   (VAL  343  - GLN  368  <=> HIS  269  - SER  294 )                          
  84: 6c70-A cgqk-A   284 - 287 <=>  296 - 299   (THR  370  - ASN  373  <=> SER  296  - GLY  299 )                          
  84: 6c70-A cgqk-A   291 - 312 <=>  300 - 321   (VAL  377  - ILE  398  <=> GLN  300  - THR  321 )                          
  84: 6c70-A cgqk-A   315 - 324 <=>  361 - 370   (ASN  401  - VAL  410  <=> VAL  361  - ALA  370 )                          
  85: 6c70-A b8up-A    29 -  32 <=>   72 -  75   (SER   31  - LYS   34  <=> PRO   72  - TYR   75 )                          
  85: 6c70-A b8up-A    65 -  89 <=>  162 - 186   (VAL   67  - PRO   91  <=> SER  162  - GLY  186 )                          
  85: 6c70-A b8up-A    92 -  95 <=>  187 - 190   (SER   94  - PHE   97  <=> ASP  187  - ASN  190 )                          
  85: 6c70-A b8up-A   258 - 283 <=>  192 - 217   (GLY  344  - ALA  369  <=> LYS  192  - SER  217 )                          
  85: 6c70-A b8up-A   285 - 288 <=>  218 - 221   (LYS  371  - GLY  374  <=> PRO  218  - SER  221 )                          
  86: 6c70-A cgkl-A    63 -  95 <=>    4 -  36   (ASP   65  - PHE   97  <=> VAL    4  - LYS   36 )                          
  86: 6c70-A cgkl-A   259 - 285 <=>   37 -  63   (ASP  345  - LYS  371  <=> GLY   37  - GLU   63 )                          
  86: 6c70-A cgkl-A   292 - 295 <=>  152 - 155   (TYR  378  - THR  381  <=> SER  152  - ASN  155 )                          
  86: 6c70-A cgkl-A   326 - 331 <=>  722 - 727   (GLU  412  - CYS  417  <=> LEU  722  - CYS  727 )                          
  86: 6c70-A cgkl-A   333 - 336 <=>  753 - 756   (TRP  419  - GLY  422  <=> TRP  753  - PRO  756 )                          
  86: 6c70-A cgkl-A   339 - 342 <=>  775 - 778   (GLU  425  - THR  428  <=> PRO  775  - ILE  778 )                          
  87: 6c70-A cecd-A    63 -  91 <=>   33 -  61   (ASP   65  - ARG   93  <=> ALA   33  - SER   61 )                          
  87: 6c70-A cecd-A   258 - 285 <=>   63 -  90   (GLY  344  - LYS  371  <=> PHE   63  - THR   90 )                          
  87: 6c70-A cecd-A   286 - 290 <=>   92 -  96   (VAL  372  - ASN  376  <=> LEU   92  - GLU   96 )                          
  88: 6c70-A b2jx-A    28 -  31 <=>  596 - 599   (TYR   30  - GLY   33  <=> ARG  596  - LYS  599 )                          
  88: 6c70-A b2jx-A    32 -  37 <=>  601 - 606   (LYS   34  - ARG   39  <=> LEU  601  - THR  606 )                          
  88: 6c70-A b2jx-A    62 -  90 <=>  632 - 660   (SER   64  - VAL   92  <=> SER  632  - LYS  660 )                          
  88: 6c70-A b2jx-A   260 - 281 <=>  662 - 683   (ALA  346  - TYR  367  <=> ASP  662  - ARG  683 )                          
  88: 6c70-A b2jx-A   282 - 286 <=>  685 - 689   (GLN  368  - VAL  372  <=> LEU  685  - SER  689 )                          
  88: 6c70-A b2jx-A   287 - 290 <=>  692 - 695   (ASN  373  - ASN  376  <=> SER  692  - GLN  695 )                          
  89: 6c70-A bsqr-A     3 -   6 <=>   71 -  74   (HIS    5  - LEU    8  <=> VAL   71  - SER   74 )                          
  89: 6c70-A bsqr-A     9 -  12 <=>   75 -  78   (ASP   11  - PRO   14  <=> ALA   75  - ASP   78 )                          
  89: 6c70-A bsqr-A    29 -  32 <=>  224 - 227   (SER   31  - LYS   34  <=> LEU  224  - SER  227 )                          
  89: 6c70-A bsqr-A    35 -  38 <=>  228 - 231   (PRO   37  - ILE   40  <=> THR  228  - ASP  231 )                          
  89: 6c70-A bsqr-A    41 -  63 <=>  232 - 254   (ILE   43  - ASP   65  <=> VAL  232  - ALA  254 )                          
  89: 6c70-A bsqr-A    64 -  91 <=>  271 - 298   (ASP   66  - ARG   93  <=> PRO  271  - ALA  298 )                          
  89: 6c70-A bsqr-A    92 -  95 <=>  300 - 303   (SER   94  - PHE   97  <=> SER  300  - ASP  303 )                          
  89: 6c70-A bsqr-A   257 - 285 <=>  304 - 332   (VAL  343  - LYS  371  <=> GLN  304  - VAL  332 )                          
  89: 6c70-A bsqr-A   377 - 383 <=>  334 - 340   (VAL  463  - VAL  469  <=> ALA  334  - VAL  340 )                          
  90: 6c70-A b7ub-A    67 -  95 <=>    7 -  35   (ASP   69  - PHE   97  <=> ASN    7  - GLY   35 )                          
  90: 6c70-A b7ub-A   257 - 290 <=>   36 -  69   (VAL  343  - ASN  376  <=> SER   36  - ARG   69 )                          
  90: 6c70-A b7ub-A   315 - 318 <=>  113 - 116   (ASN  401  - ILE  404  <=> ARG  113  - SER  116 )                          
  90: 6c70-A b7ub-A   321 - 324 <=>  117 - 120   (SER  407  - VAL  410  <=> THR  117  - VAL  120 )                          
  90: 6c70-A b7ub-A   340 - 343 <=>  296 - 299   (ALA  426  - PHE  429  <=> ALA  296  - GLY  299 )                          
  91: 6c70-A b3mm-A    63 -  90 <=>    2 -  29   (ASP   65  - VAL   92  <=> GLY    2  - VAL   29 )                          
  91: 6c70-A b3mm-A    92 -  95 <=>   30 -  33   (SER   94  - PHE   97  <=> PRO   30  - CYS   33 )                          
  91: 6c70-A b3mm-A   259 - 263 <=>   35 -  39   (ASP  345  - VAL  349  <=> ASP   35  - VAL   39 )                          
  91: 6c70-A b3mm-A   264 - 278 <=>   41 -  55   (ALA  350  - LEU  364  <=> ASN   41  - LYS   55 )                          
  91: 6c70-A b3mm-A   285 - 295 <=>  138 - 148   (LYS  371  - THR  381  <=> PHE  138  - PHE  148 )                          
  91: 6c70-A b3mm-A   297 - 312 <=>  149 - 164   (ILE  383  - ILE  398  <=> PHE  149  - VAL  164 )                          
  91: 6c70-A b3mm-A   348 - 351 <=>  177 - 180   (CYS  434  - CYS  437  <=> ASP  177  - LEU  180 )                          
  91: 6c70-A b3mm-A   353 - 356 <=>  182 - 185   (LYS  439  - SER  442  <=> ALA  182  - SER  185 )                          
  91: 6c70-A b3mm-A   365 - 373 <=>  188 - 196   (VAL  451  - VAL  459  <=> THR  188  - VAL  196 )                          
  92: 6c70-A bu3s-A    32 -  35 <=>   22 -  25   (LYS   34  - PRO   37  <=> GLN   22  - GLY   25 )                          
  92: 6c70-A bu3s-A    63 -  99 <=>   52 -  88   (ASP   65  - LEU  101  <=> GLU   52  - PRO   88 )                          
  92: 6c70-A bu3s-A   256 - 278 <=>   90 - 112   (ALA  342  - LEU  364  <=> LYS   90  - GLU  112 )                          
  92: 6c70-A bu3s-A   280 - 283 <=>  113 - 116   (ALA  366  - ALA  369  <=> PRO  113  - ILE  116 )                          
  92: 6c70-A bu3s-A   307 - 322 <=>  124 - 139   (VAL  393  - SER  408  <=> ILE  124  - VAL  139 )                          
  92: 6c70-A bu3s-A   347 - 350 <=>  145 - 148   (VAL  433  - GLN  436  <=> GLY  145  - SER  148 )                          
  93: 6c70-A b8uo-A    63 -  88 <=>   19 -  44   (ASP   65  - PHE   90  <=> LEU   19  - ALA   44 )                          
  93: 6c70-A b8uo-A    90 -  94 <=>   45 -  49   (VAL   92  - ILE   96  <=> GLN   45  - LEU   49 )                          
  93: 6c70-A b8uo-A   256 - 259 <=>   50 -  53   (ALA  342  - ASP  345  <=> ILE   50  - VAL   53 )                          
  93: 6c70-A b8uo-A   261 - 282 <=>   54 -  75   (TYR  347  - GLN  368  <=> ARG   54  - LYS   75 )                          
  93: 6c70-A b8uo-A   284 - 287 <=>   76 -  79   (THR  370  - ASN  373  <=> ARG   76  - ALA   79 )                          
  93: 6c70-A b8uo-A   360 - 364 <=>  143 - 147   (ALA  446  - THR  450  <=> GLY  143  - VAL  147 )                          
  93: 6c70-A b8uo-A   369 - 375 <=>  151 - 157   (LEU  455  - GLY  461  <=> HIS  151  - THR  157 )                          
  93: 6c70-A b8uo-A   378 - 381 <=>  161 - 164   (VAL  464  - PHE  467  <=> VAL  161  - LEU  164 )                          
  93: 6c70-A b8uo-A   385 - 388 <=>  165 - 168   (VAL  471  - LYS  474  <=> PRO  165  - ARG  168 )                          
  94: 6c70-A bvlj-A    66 -  89 <=>    1 -  24   (ASP   68  - PRO   91  <=> MET    1  - ASP   24 )                          
  94: 6c70-A bvlj-A    92 -  95 <=>   25 -  28   (SER   94  - PHE   97  <=> GLU   25  - ASP   28 )                          
  94: 6c70-A bvlj-A   259 - 287 <=>   31 -  59   (ASP  345  - ASN  373  <=> ARG   31  - LYS   59 )                          
  94: 6c70-A bvlj-A   289 - 299 <=>   62 -  72   (VAL  375  - TYR  385  <=> ASP   62  - LEU   72 )                          
  94: 6c70-A bvlj-A   305 - 308 <=>  125 - 128   (GLY  391  - PHE  394  <=> PRO  125  - GLU  128 )                          
  94: 6c70-A bvlj-A   373 - 376 <=>  133 - 136   (VAL  459  - ALA  462  <=> MET  133  - PHE  136 )                          
  94: 6c70-A bvlj-A   379 - 383 <=>  137 - 141   (THR  465  - VAL  469  <=> LYS  137  - ASP  141 )                          
  95: 6c70-A cmy7-A    63 -  93 <=>    5 -  35   (ASP   65  - LYS   95  <=> PHE    5  - THR   35 )                          
  95: 6c70-A cmy7-A    95 - 100 <=>   36 -  41   (PHE   97  - ALA  102  <=> ARG   36  - HIS   41 )                          
  95: 6c70-A cmy7-A   259 - 284 <=>   46 -  71   (ASP  345  - THR  370  <=> LEU   46  - SER   71 )                          
  95: 6c70-A cmy7-A   285 - 288 <=>   73 -  76   (LYS  371  - GLY  374  <=> SER   73  - ASN   76 )                          
  95: 6c70-A cmy7-A   290 - 308 <=>   77 -  95   (ASN  376  - PHE  394  <=> ASN   77  - GLY   95 )                          
  95: 6c70-A cmy7-A   355 - 358 <=>  105 - 108   (MET  441  - SER  444  <=> LEU  105  - ASN  108 )                          
  95: 6c70-A cmy7-A   366 - 382 <=>  114 - 130   (SER  452  - MET  468  <=> HIS  114  - PHE  130 )                          
  96: 6c70-A b964-A    63 -  96 <=>  151 - 184   (ASP   65  - TYR   98  <=> TRP  151  - ASP  184 )                          
  96: 6c70-A b964-A   248 - 251 <=>  192 - 195   (LYS  334  - VAL  337  <=> VAL  192  - HIS  195 )                          
  96: 6c70-A b964-A   254 - 281 <=>  196 - 223   (VAL  340  - TYR  367  <=> ASN  196  - SER  223 )                          
  96: 6c70-A b964-A   282 - 285 <=>  225 - 228   (GLN  368  - LYS  371  <=> TRP  225  - LEU  228 )                          
  96: 6c70-A b964-A   286 - 290 <=>  230 - 234   (VAL  372  - ASN  376  <=> LEU  230  - TYR  234 )                          
  96: 6c70-A b964-A   377 - 383 <=>  258 - 264   (VAL  463  - VAL  469  <=> SER  258  - LYS  264 )                          
  97: 6c70-A cfn1-A    63 -  91 <=>  281 - 309   (ASP   65  - ARG   93  <=> LYS  281  - PHE  309 )                          
  97: 6c70-A cfn1-A   258 - 283 <=>  310 - 335   (GLY  344  - ALA  369  <=> GLY  310  - ARG  335 )                          
  97: 6c70-A cfn1-A   285 - 290 <=>  336 - 341   (LYS  371  - ASN  376  <=> ARG  336  - LYS  341 )                          
  98: 6c70-A b1k3-A    59 -  62 <=>   15 -  18   (MET   61  - SER   64  <=> ASN   15  - TRP   18 )                          
  98: 6c70-A b1k3-A    64 -  89 <=>   19 -  44   (ASP   66  - PRO   91  <=> LYS   19  - ALA   44 )                          
  98: 6c70-A b1k3-A    91 -  99 <=>   45 -  53   (ARG   93  - LEU  101  <=> LEU   45  - ASN   53 )                          
  98: 6c70-A b1k3-A   255 - 282 <=>   55 -  82   (THR  341  - GLN  368  <=> TRP   55  - SER   82 )                          
  98: 6c70-A b1k3-A   292 - 308 <=>   85 - 101   (TYR  378  - PHE  394  <=> LYS   85  - GLY  101 )                          
  98: 6c70-A b1k3-A   310 - 313 <=>  119 - 122   (PHE  396  - PHE  399  <=> LYS  119  - TYR  122 )                          
  98: 6c70-A b1k3-A   316 - 323 <=>  164 - 171   (ARG  402  - SER  409  <=> LEU  164  - LEU  171 )                          
  98: 6c70-A b1k3-A   328 - 333 <=>  220 - 225   (ALA  414  - TRP  419  <=> LYS  220  - PRO  225 )                          
  98: 6c70-A b1k3-A   336 - 340 <=>  227 - 231   (GLY  422  - ALA  426  <=> SER  227  - ASP  231 )                          
  99: 6c70-A cm25-A    56 -  60 <=>  239 - 243   (VAL   58  - MET   62  <=> ASN  239  - GLU  243 )                          
  99: 6c70-A cm25-A    63 -  66 <=>  265 - 268   (ASP   65  - ASP   68  <=> LYS  265  - ARG  268 )                          
  99: 6c70-A cm25-A    67 -  95 <=>  281 - 309   (ASP   69  - PHE   97  <=> ASN  281  - LYS  309 )                          
  99: 6c70-A cm25-A   257 - 285 <=>  310 - 338   (VAL  343  - LYS  371  <=> ASN  310  - GLY  338 )                          
  99: 6c70-A cm25-A   383 - 388 <=>  340 - 345   (VAL  469  - LYS  474  <=> ALA  340  - ILE  345 )                          
 100: 6c70-A byb6-A    62 -  92 <=>   31 -  61   (SER   64  - SER   94  <=> LYS   31  - GLU   61 )                          
 100: 6c70-A byb6-A   260 - 281 <=>   63 -  84   (ALA  346  - TYR  367  <=> ASP   63  - GLU   84 )                          
 100: 6c70-A byb6-A   309 - 313 <=>  108 - 112   (LEU  395  - PHE  399  <=> LEU  108  - GLY  112 )                          
 100: 6c70-A byb6-A   317 - 320 <=>  113 - 116   (LEU  403  - GLU  406  <=> HIS  113  - SER  116 )                          
 100: 6c70-A byb6-A   323 - 326 <=>  117 - 120   (SER  409  - GLU  412  <=> SER  117  - ALA  120 )                          
 100: 6c70-A byb6-A   351 - 356 <=>  141 - 146   (CYS  437  - SER  442  <=> SER  141  - THR  146 )                          
 101: 6c70-A b5hp-A    64 -  95 <=>   21 -  52   (ASP   66  - PHE   97  <=> GLU   21  - GLN   52 )                          
 101: 6c70-A b5hp-A   259 - 286 <=>   54 -  81   (ASP  345  - VAL  372  <=> THR   54  - MET   81 )                          
 101: 6c70-A b5hp-A   290 - 298 <=>  116 - 124   (ASN  376  - GLY  384  <=> ASP  116  - VAL  124 )                          
 101: 6c70-A b5hp-A   309 - 312 <=>  128 - 131   (LEU  395  - ILE  398  <=> PRO  128  - HIS  131 )                          
 101: 6c70-A b5hp-A   315 - 318 <=>  132 - 135   (ASN  401  - ILE  404  <=> ASP  132  - THR  135 )                          
 101: 6c70-A b5hp-A   322 - 325 <=>  136 - 139   (SER  408  - MET  411  <=> THR  136  - ALA  139 )                          
 102: 6c70-A bv5c-A    49 -  62 <=>    1 -  14   (LEU   51  - SER   64  <=> MET    1  - MET   14 )                          
 102: 6c70-A bv5c-A    64 -  93 <=>   31 -  60   (ASP   66  - LYS   95  <=> ALA   31  - ALA   60 )                          
 102: 6c70-A bv5c-A    96 -  99 <=>   61 -  64   (TYR   98  - LEU  101  <=> PRO   61  - SER   64 )                          
 102: 6c70-A bv5c-A   260 - 284 <=>   68 -  92   (ALA  346  - THR  370  <=> GLY   68  - GLN   92 )                          
 102: 6c70-A bv5c-A   285 - 290 <=>   94 -  99   (LYS  371  - ASN  376  <=> GLY   94  - SER   99 )                          
 103: 6c70-A bsi4-A     1 -   9 <=>   13 -  21   (PHE    3  - ASP   11  <=> VAL   13  - VAL   21 )                          
 103: 6c70-A bsi4-A    12 -  15 <=>   78 -  81   (PRO   14  - ARG   17  <=> SER   78  - PHE   81 )                          
 103: 6c70-A bsi4-A    39 -  42 <=>  133 - 136   (TYR   41  - VAL   44  <=> THR  133  - LEU  136 )                          
 103: 6c70-A bsi4-A    44 -  47 <=>  137 - 140   (LEU   46  - LEU   49  <=> LYS  137  - ARG  140 )                          
 103: 6c70-A bsi4-A    49 -  62 <=>  143 - 156   (LEU   51  - SER   64  <=> TRP  143  - ARG  156 )                          
 103: 6c70-A bsi4-A    64 -  87 <=>  354 - 377   (ASP   66  - TYR   89  <=> LEU  354  - TYR  377 )                          
 103: 6c70-A bsi4-A    90 -  96 <=>  378 - 384   (VAL   92  - TYR   98  <=> GLN  378  - LEU  384 )                          
 103: 6c70-A bsi4-A   255 - 258 <=>  388 - 391   (THR  341  - GLY  344  <=> VAL  388  - CYS  391 )                          
 103: 6c70-A bsi4-A   261 - 283 <=>  392 - 414   (TYR  347  - ALA  369  <=> ASN  392  - VAL  414 )                          
 103: 6c70-A bsi4-A   284 - 287 <=>  416 - 419   (THR  370  - ASN  373  <=> TYR  416  - SER  419 )                          
 103: 6c70-A bsi4-A   288 - 291 <=>  453 - 456   (GLY  374  - VAL  377  <=> SER  453  - GLY  456 )                          
 104: 6c70-A bwnw-A    63 -  66 <=>   44 -  47   (ASP   65  - ASP   68  <=> ALA   44  - THR   47 )                          
 104: 6c70-A bwnw-A    68 -  88 <=>   48 -  68   (LEU   70  - PHE   90  <=> ARG   48  - GLN   68 )                          
 104: 6c70-A bwnw-A    90 -  93 <=>   69 -  72   (VAL   92  - LYS   95  <=> PHE   69  - LYS   72 )                          
 104: 6c70-A bwnw-A    96 -  99 <=>   73 -  76   (TYR   98  - LEU  101  <=> LYS   73  - GLN   76 )                          
 104: 6c70-A bwnw-A   257 - 286 <=>   77 - 106   (VAL  343  - VAL  372  <=> ASN   77  - ALA  106 )                          
 104: 6c70-A bwnw-A   287 - 290 <=>  125 - 128   (ASN  373  - ASN  376  <=> SER  125  - LEU  128 )                          
 104: 6c70-A bwnw-A   385 - 388 <=>  142 - 145   (VAL  471  - LYS  474  <=> ALA  142  - GLN  145 )                          
 105: 6c70-A cmgv-A   204 - 210 <=>   15 -  21   (LEU  221  - LEU  227  <=> LEU   15  - LYS   21 )                          
 105: 6c70-A cmgv-A   213 - 216 <=>   22 -  25   (LEU  230  - ILE  233  <=> PHE   22  - TYR   25 )                          
 105: 6c70-A cmgv-A   218 - 224 <=>   26 -  32   (LYS  235  - SER  241  <=> LYS   26  - VAL   32 )                          
 105: 6c70-A cmgv-A   225 - 228 <=>   35 -  38   (ALA  242  - LEU  314  <=> VAL   35  - SER   38 )                          
 105: 6c70-A cmgv-A   229 - 258 <=>   45 -  74   (THR  315  - GLY  344  <=> GLY   45  - PHE   74 )                          
 105: 6c70-A cmgv-A   262 - 278 <=>   75 -  91   (GLY  348  - LEU  364  <=> VAL   75  - GLY   91 )                          
 105: 6c70-A cmgv-A   296 - 331 <=>   99 - 134   (VAL  382  - CYS  417  <=> ALA   99  - ILE  134 )                          
 105: 6c70-A cmgv-A   332 - 335 <=>  137 - 140   (HIS  418  - ASP  421  <=> LYS  137  - LYS  140 )                          
 105: 6c70-A cmgv-A   337 - 350 <=>  144 - 157   (SER  423  - GLN  436  <=> ARG  144  - GLN  157 )                          
 105: 6c70-A cmgv-A   352 - 357 <=>  160 - 165   (GLN  438  - ILE  443  <=> PHE  160  - ILE  165 )                          
 105: 6c70-A cmgv-A   364 - 367 <=>  167 - 170   (THR  450  - LEU  453  <=> ARG  167  - ARG  170 )                          
 105: 6c70-A cmgv-A   369 - 388 <=>  171 - 190   (LEU  455  - LYS  474  <=> ASP  171  - ALA  190 )                          
 106: 6c70-A ciod-A    65 - 101 <=>    1 -  37   (VAL   67  - ILE  103  <=> MET    1  - VAL   37 )                          
 106: 6c70-A ciod-A   103 - 106 <=>   38 -  41   (ASN  105  - ASN  108  <=> LYS   38  - THR   41 )                          
 106: 6c70-A ciod-A   107 - 110 <=>   43 -  46   (SER  109  - LEU  112  <=> HIS   43  - CYS   46 )                          
 106: 6c70-A ciod-A   113 - 116 <=>   53 -  56   (GLU  115  - ALA  118  <=> GLY   53  - ARG   56 )                          
 106: 6c70-A ciod-A   119 - 127 <=>   57 -  65   (HIS  121  - ARG  129  <=> LYS   57  - ASN   65 )                          
 106: 6c70-A ciod-A   197 - 200 <=>   69 -  72   (VAL  214  - CYS  217  <=> CYS   69  - LEU   72 )                          
 106: 6c70-A ciod-A   261 - 280 <=>   74 -  93   (TYR  347  - ALA  366  <=> ILE   74  - ARG   93 )                          
 106: 6c70-A ciod-A   283 - 289 <=>   94 - 100   (ALA  369  - VAL  375  <=> GLU   94  - PRO  100 )                          
 106: 6c70-A ciod-A   324 - 331 <=>  327 - 334   (VAL  410  - CYS  417  <=> ARG  327  - PRO  334 )                          
 106: 6c70-A ciod-A   332 - 335 <=>  336 - 339   (HIS  418  - ASP  421  <=> LEU  336  - GLU  339 )                          
 106: 6c70-A ciod-A   337 - 347 <=>  362 - 372   (SER  423  - VAL  433  <=> VAL  362  - ALA  372 )                          
 107: 6c70-A b2r0-A    64 -  97 <=>  117 - 150   (ASP   66  - LYS   99  <=> GLU  117  - SER  150 )                          
 107: 6c70-A b2r0-A    99 - 107 <=>  151 - 159   (LEU  101  - SER  109  <=> ALA  151  - ILE  159 )                          
 107: 6c70-A b2r0-A   248 - 252 <=>  161 - 165   (LYS  334  - ARG  338  <=> ASP  161  - VAL  165 )                          
 107: 6c70-A b2r0-A   254 - 260 <=>  166 - 172   (VAL  340  - ALA  346  <=> LEU  166  - LYS  172 )                          
 107: 6c70-A b2r0-A   261 - 286 <=>  175 - 200   (TYR  347  - VAL  372  <=> ASN  175  - PHE  200 )                          
 107: 6c70-A b2r0-A   287 - 290 <=>  203 - 206   (ASN  373  - ASN  376  <=> GLU  203  - ARG  206 )                          
 107: 6c70-A b2r0-A   382 - 387 <=>  267 - 272   (MET  468  - LEU  473  <=> HIS  267  - LYS  272 )                          
 108: 6c70-A cbck-A     7 -  14 <=>   61 -  68   (VAL    9  - ILE   16  <=> SER   61  - TYR   68 )                          
 108: 6c70-A cbck-A    24 -  28 <=>  113 - 117   (MET   26  - TYR   30  <=> THR  113  - MET  117 )                          
 108: 6c70-A cbck-A    36 -  61 <=>  122 - 147   (HIS   38  - GLU   63  <=> LEU  122  - GLY  147 )                          
 108: 6c70-A cbck-A    67 -  92 <=>  148 - 173   (ASP   69  - SER   94  <=> ASP  148  - LEU  173 )                          
 108: 6c70-A cbck-A   234 - 237 <=>  212 - 215   (MET  320  - ARG  323  <=> ILE  212  - GLU  215 )                          
 108: 6c70-A cbck-A   239 - 251 <=>  216 - 228   (ALA  325  - VAL  337  <=> GLN  216  - THR  228 )                          
 108: 6c70-A cbck-A   257 - 287 <=>  292 - 322   (VAL  343  - ASN  373  <=> GLY  292  - HIS  322 )                          
 108: 6c70-A cbck-A   288 - 312 <=>  326 - 350   (GLY  374  - ILE  398  <=> GLY  326  - SER  350 )                          
 108: 6c70-A cbck-A   313 - 318 <=>  352 - 357   (PHE  399  - ILE  404  <=> VAL  352  - MET  357 )                          
 108: 6c70-A cbck-A   322 - 325 <=>  366 - 369   (SER  408  - MET  411  <=> LEU  366  - HIS  369 )                          
 108: 6c70-A cbck-A   350 - 353 <=>  373 - 376   (GLN  436  - LYS  439  <=> GLU  373  - ARG  376 )                          
 109: 6c70-A bsgf-A    63 -  92 <=>    1 -  30   (ASP   65  - SER   94  <=> THR    1  - ASN   30 )                          
 109: 6c70-A bsgf-A   260 - 286 <=>   32 -  58   (ALA  346  - VAL  372  <=> ASP   32  - SER   58 )                          
 109: 6c70-A bsgf-A   287 - 290 <=>   60 -  63   (ASN  373  - ASN  376  <=> ILE   60  - ILE   63 )                          
 110: 6c70-A br50-A    63 -  96 <=>    2 -  35   (ASP   65  - TYR   98  <=> LEU    2  - SER   35 )                          
 110: 6c70-A br50-A   249 - 284 <=>   41 -  76   (HIS  335  - THR  370  <=> PRO   41  - GLY   76 )                          
 110: 6c70-A br50-A   285 - 288 <=>   78 -  81   (LYS  371  - GLY  374  <=> ARG   78  - ILE   81 )                          
 111: 6c70-A b9r3-A     5 -   9 <=>   37 -  41   (GLY    7  - ASP   11  <=> THR   37  - TYR   41 )                          
 111: 6c70-A b9r3-A    49 -  52 <=>  268 - 271   (LEU   51  - GLY   54  <=> SER  268  - ARG  271 )                          
 111: 6c70-A b9r3-A    60 -  63 <=>  290 - 293   (MET   62  - ASP   65  <=> ALA  290  - HIS  293 )                          
 111: 6c70-A b9r3-A   110 - 131 <=>  508 - 529   (LEU  112  - PHE  133  <=> LEU  508  - GLU  529 )                          
 111: 6c70-A b9r3-A   133 - 142 <=>  572 - 581   (VAL  135  - ILE  144  <=> ASN  572  - TYR  581 )
[truncated: 3,983,985 more chars]
