# Supplementary material for: Structural screens identify candidate human homologs of insect chemoreceptors and cryptic Drosophila gustatory receptor-like proteins
Source: eLife. 2023 Feb 20;12:e85537. doi: 10.7554/eLife.85537 (PMC9998090; doi:10.7554/eLife.85537)
Supplement: Source data 2. — Individual text files represent the output of the Dali AF-DB search using A. bakeri Or co-receptor (Orco) chain A (PDB 6C70-A) as query and the structural proteome dataset of the indicated species (note the datasets are from version 1 of the AlphaFold Protein Structure Database; subsequent, improved models were used for the pairwise comparisons in Table 1). The four-letter codes in the file names and job titles are as described for Source data 1. [file elife-85537-data2.zip › Ovol_6C70A.txt]

# Job: Ovol_6C70A
# Query: 6c70A
# No:  Chain   Z    rmsd lali nres  %id PDB  Description
   1:  iewx-A  3.7  4.9  110   190    7   ONCVO/AFDB:AF-A0A044UPY3-F1 Uncharacterized protein UNCHARACTERIZED P
   2:  iegs-A  3.6  4.1  112   305    9   ONCVO/AFDB:AF-A0A044U019-F1 G_PROTEIN_RECEP_F1_2 domain-containing pr
   3:  ifk4-A  2.9  3.4  109   341    5   ONCVO/AFDB:AF-A0A044R7G5-F1 G_PROTEIN_RECEP_F1_2 domain-containing pr
   4:  iaql-A  2.8  8.5   93   449    9   ONCVO/AFDB:AF-A0A044V4F9-F1 PCI domain-containing protein PCI DOMAIN-
   5:  iipo-A  2.7 19.5  103   811    6   ONCVO/AFDB:AF-A0A044TQP9-F1 Uncharacterized protein UNCHARACTERIZED P
   6:  id2c-A  2.6  8.4   68   164    6   ONCVO/AFDB:AF-A0A044T390-F1 Uncharacterized protein UNCHARACTERIZED P
   7:  iefg-A  2.4  5.1  109   335    7   ONCVO/AFDB:AF-A0A2K6WEF5-F1 G_PROTEIN_RECEP_F1_2 domain-containing pr
   8:  idy0-A  2.2  6.9   74   228    4   ONCVO/AFDB:AF-A0A044TVA8-F1 t-SNARE coiled-coil homology domain-conta
   9:  ii3l-A  2.2  3.9   57    85    7   ONCVO/AFDB:AF-A0A044RIK4-F1 Uncharacterized protein UNCHARACTERIZED P

# Structural equivalences
   1: 6c70-A iewx-A    29 -  32 <=>   13 -  16   (SER   31  - LYS   34  <=> ASP   13  - SER   16 )                          
   1: 6c70-A iewx-A    33 -  62 <=>   18 -  47   (LYS   35  - SER   64  <=> PHE   18  - VAL   47 )                          
   1: 6c70-A iewx-A    64 -  74 <=>   68 -  78   (ASP   66  - THR   76  <=> GLY   68  - LEU   78 )                          
   1: 6c70-A iewx-A    75 - 100 <=>   80 - 105   (MET   77  - ALA  102  <=> GLY   80  - ARG  105 )                          
   1: 6c70-A iewx-A   158 - 161 <=>  124 - 127   (LEU  175  - ARG  178  <=> TYR  124  - TYR  127 )                          
   1: 6c70-A iewx-A   167 - 170 <=>  131 - 134   (ASN  184  - SER  187  <=> ASP  131  - ILE  134 )                          
   1: 6c70-A iewx-A   171 - 174 <=>  151 - 154   (GLY  188  - HIS  191  <=> ARG  151  - TRP  154 )                          
   1: 6c70-A iewx-A   175 - 188 <=>  156 - 169   (VAL  192  - SER  205  <=> SER  156  - ALA  169 )                          
   1: 6c70-A iewx-A   197 - 209 <=>  178 - 190   (VAL  214  - GLN  226  <=> TYR  178  - ASN  190 )                          
   2: 6c70-A iegs-A     4 -  21 <=>   56 -  73   (GLN    6  - GLY   23  <=> SER   56  - PHE   73 )                          
   2: 6c70-A iegs-A    28 -  63 <=>  139 - 174   (TYR   30  - ASP   65  <=> ILE  139  - GLN  174 )                          
   2: 6c70-A iegs-A    65 -  91 <=>  180 - 206   (VAL   67  - ARG   93  <=> LEU  180  - SER  206 )                          
   2: 6c70-A iegs-A    93 -  96 <=>  237 - 240   (LYS   95  - TYR   98  <=> LEU  237  - ALA  240 )                          
   2: 6c70-A iegs-A   259 - 273 <=>  241 - 255   (ASP  345  - THR  359  <=> ILE  241  - ASP  255 )                          
   2: 6c70-A iegs-A   367 - 374 <=>  259 - 266   (LEU  453  - LEU  460  <=> ASP  259  - LEU  266 )                          
   2: 6c70-A iegs-A   385 - 388 <=>  287 - 290   (VAL  471  - LYS  474  <=> ASN  287  - HIS  290 )                          
   3: 6c70-A ifk4-A     3 -  21 <=>   87 - 105   (HIS    5  - GLY   23  <=> SER   87  - LEU  105 )                          
   3: 6c70-A ifk4-A    29 -  32 <=>  174 - 177   (SER   31  - LYS   34  <=> PHE  174  - ILE  177 )                          
   3: 6c70-A ifk4-A    33 -  64 <=>  179 - 210   (LYS   35  - ASP   66  <=> SER  179  - SER  210 )                          
   3: 6c70-A ifk4-A    66 -  92 <=>  218 - 244   (ASP   68  - SER   94  <=> THR  218  - TRP  244 )                          
   3: 6c70-A ifk4-A    94 -  97 <=>  274 - 277   (ILE   96  - LYS   99  <=> THR  274  - ILE  277 )                          
   3: 6c70-A ifk4-A   259 - 273 <=>  281 - 295   (ASP  345  - THR  359  <=> ILE  281  - PRO  295 )                          
   3: 6c70-A ifk4-A   305 - 308 <=>  296 - 299   (GLY  391  - PHE  394  <=> GLU  296  - HIS  299 )                          
   3: 6c70-A ifk4-A   369 - 372 <=>  302 - 305   (LEU  455  - SER  458  <=> ASP  302  - ARG  305 )                          
   4: 6c70-A iaql-A    31 -  34 <=>   22 -  25   (GLY   33  - PHE   36  <=> ALA   22  - MET   25 )                          
   4: 6c70-A iaql-A    39 -  42 <=>   27 -  30   (TYR   41  - VAL   44  <=> GLY   27  - ALA   30 )                          
   4: 6c70-A iaql-A    59 -  62 <=>   37 -  40   (MET   61  - SER   64  <=> ALA   37  - MET   40 )                          
   4: 6c70-A iaql-A    68 -  81 <=>   41 -  54   (LEU   70  - PRO   83  <=> ASN   41  - LYS   54 )                          
   4: 6c70-A iaql-A   192 - 195 <=>   55 -  58   (SER  209  - LEU  212  <=> SER   55  - ASN   58 )                          
   4: 6c70-A iaql-A   261 - 283 <=>   59 -  81   (TYR  347  - ALA  369  <=> ASP   59  - LYS   81 )                          
   4: 6c70-A iaql-A   294 - 302 <=>   84 -  92   (ALA  380  - TYR  388  <=> GLN   84  - ASN   92 )                          
   4: 6c70-A iaql-A   304 - 310 <=>   93 -  99   (LEU  390  - PHE  396  <=> THR   93  - SER   99 )                          
   4: 6c70-A iaql-A   312 - 315 <=>  100 - 103   (ILE  398  - ASN  401  <=> LEU  100  - ALA  103 )                          
   4: 6c70-A iaql-A   366 - 381 <=>  104 - 119   (SER  452  - PHE  467  <=> LYS  104  - ILE  119 )                          
   4: 6c70-A iaql-A   384 - 387 <=>  120 - 123   (LEU  470  - LEU  473  <=> ASP  120  - ASP  123 )                          
   5: 6c70-A iipo-A    28 -  63 <=>  279 - 314   (TYR   30  - ASP   65  <=> ARG  279  - LEU  314 )                          
   5: 6c70-A iipo-A    64 -  72 <=>  341 - 349   (ASP   66  - THR   74  <=> ILE  341  - ASN  349 )                          
   5: 6c70-A iipo-A    73 -  88 <=>  351 - 366   (ILE   75  - PHE   90  <=> HIS  351  - THR  366 )                          
   5: 6c70-A iipo-A   134 - 150 <=>  457 - 473   (ALA  136  - ILE  152  <=> TYR  457  - HIS  473 )                          
   5: 6c70-A iipo-A   165 - 168 <=>  488 - 491   (PRO  182  - ALA  185  <=> LEU  488  - GLN  491 )                          
   5: 6c70-A iipo-A   169 - 173 <=>  501 - 505   (MET  186  - GLY  190  <=> VAL  501  - ARG  505 )                          
   5: 6c70-A iipo-A   218 - 221 <=>  721 - 724   (LYS  235  - MET  238  <=> GLY  721  - ASN  724 )                          
   5: 6c70-A iipo-A   223 - 226 <=>  725 - 728   (LEU  240  - THR  243  <=> LYS  725  - LYS  728 )                          
   5: 6c70-A iipo-A   227 - 230 <=>  742 - 745   (GLY  313  - LYS  316  <=> TYR  742  - ASP  745 )                          
   5: 6c70-A iipo-A   331 - 334 <=>  778 - 781   (CYS  417  - TYR  420  <=> GLN  778  - ILE  781 )                          
   6: 6c70-A id2c-A     4 -   9 <=>   30 -  35   (GLN    6  - ASP   11  <=> ARG   30  - ASN   35 )                          
   6: 6c70-A id2c-A    29 -  62 <=>   94 - 127   (SER   31  - SER   64  <=> THR   94  - ILE  127 )                          
   6: 6c70-A id2c-A    63 -  67 <=>  130 - 134   (ASP   65  - ASP   69  <=> ASN  130  - SER  134 )                          
   6: 6c70-A id2c-A    70 -  92 <=>  135 - 157   (ALA   72  - SER   94  <=> ARG  135  - MET  157 )                          
   7: 6c70-A iefg-A    12 -  21 <=>    5 -  14   (PRO   14  - GLY   23  <=> ALA    5  - ALA   14 )                          
   7: 6c70-A iefg-A    29 -  32 <=>   86 -  89   (SER   31  - LYS   34  <=> MET   86  - VAL   89 )                          
   7: 6c70-A iefg-A    33 -  60 <=>   91 - 118   (LYS   35  - MET   62  <=> LEU   91  - PRO  118 )                          
   7: 6c70-A iefg-A    64 -  92 <=>  203 - 231   (ASP   66  - SER   94  <=> SER  203  - PHE  231 )                          
   7: 6c70-A iefg-A    96 -  99 <=>  268 - 271   (TYR   98  - LEU  101  <=> LEU  268  - ILE  271 )                          
   7: 6c70-A iefg-A   259 - 265 <=>  274 - 280   (ASP  345  - LEU  351  <=> CYS  274  - TYR  280 )                          
   7: 6c70-A iefg-A   266 - 269 <=>  282 - 285   (LEU  352  - MET  355  <=> PHE  282  - LYS  285 )                          
   7: 6c70-A iefg-A   305 - 312 <=>  286 - 293   (GLY  391  - ILE  398  <=> LYS  286  - ILE  293 )                          
   7: 6c70-A iefg-A   315 - 318 <=>  294 - 297   (ASN  401  - ILE  404  <=> THR  294  - CYS  297 )                          
   7: 6c70-A iefg-A   371 - 376 <=>  302 - 307   (ALA  457  - ALA  462  <=> SER  302  - THR  307 )                          
   7: 6c70-A iefg-A   383 - 387 <=>  318 - 322   (VAL  469  - LEU  473  <=> THR  318  - SER  322 )                          
   8: 6c70-A idy0-A    16 -  19 <=>   24 -  27   (VAL   18  - GLY   21  <=> THR   24  - ILE   27 )                          
   8: 6c70-A idy0-A    25 -  63 <=>   30 -  68   (PHE   27  - ASP   65  <=> LEU   30  - PRO   68 )                          
   8: 6c70-A idy0-A    65 -  91 <=>   74 - 100   (VAL   67  - ARG   93  <=> SER   74  - GLU  100 )                          
   8: 6c70-A idy0-A   171 - 174 <=>  139 - 142   (GLY  188  - HIS  191  <=> LEU  139  - THR  142 )                          
   9: 6c70-A ii3l-A    12 -  19 <=>    1 -   8   (PRO   14  - GLY   21  <=> MET    1  - PHE    8 )                          
   9: 6c70-A ii3l-A    29 -  58 <=>   34 -  63   (SER   31  - LEU   60  <=> HIS   34  - SER   63 )                          
   9: 6c70-A ii3l-A    74 -  92 <=>   65 -  83   (THR   76  - SER   94  <=> MET   65  - ILE   83 )                          

# Translation-rotation matrices
-matrix  "6c70-A iewx-A  U(1,.)   0.645976  0.024904  0.762951          224.085129"
-matrix  "6c70-A iewx-A  U(2,.)   0.175065 -0.977662 -0.116312          190.905655"
-matrix  "6c70-A iewx-A  U(3,.)   0.743012  0.208701 -0.635907          170.033356"
-matrix  "6c70-A iegs-A  U(1,.)   0.595885 -0.795042 -0.113264          225.709656"
-matrix  "6c70-A iegs-A  U(2,.)  -0.547389 -0.298909 -0.781677          189.423950"
-matrix  "6c70-A iegs-A  U(3,.)   0.587611  0.527789 -0.613313          185.150085"
-matrix  "6c70-A ifk4-A  U(1,.)  -0.225711 -0.972426  0.058664          224.751404"
-matrix  "6c70-A ifk4-A  U(2,.)   0.549551 -0.077373  0.831869          190.455536"
-matrix  "6c70-A ifk4-A  U(3,.)  -0.804393  0.220001  0.551862          190.863525"
-matrix  "6c70-A iaql-A  U(1,.)   0.109159  0.766975 -0.632323          180.342148"
-matrix  "6c70-A iaql-A  U(2,.)  -0.327418  0.628369  0.705656          199.708527"
-matrix  "6c70-A iaql-A  U(3,.)   0.938553  0.130005  0.319714          170.735062"
-matrix  "6c70-A iipo-A  U(1,.)   0.157930  0.628822 -0.761342          202.891327"
-matrix  "6c70-A iipo-A  U(2,.)   0.045214 -0.774814 -0.630570          180.522079"
-matrix  "6c70-A iipo-A  U(3,.)  -0.986415  0.065163 -0.150798          188.287811"
-matrix  "6c70-A id2c-A  U(1,.)   0.942250  0.211167  0.259950          226.311584"
-matrix  "6c70-A id2c-A  U(2,.)   0.144011 -0.956218  0.254770          195.708191"
-matrix  "6c70-A id2c-A  U(3,.)   0.302368 -0.202622 -0.931407          172.446274"
-matrix  "6c70-A iefg-A  U(1,.)   0.049977  0.838841 -0.542077          229.248810"
-matrix  "6c70-A iefg-A  U(2,.)   0.806986  0.285869  0.516771          196.661438"
-matrix  "6c70-A iefg-A  U(3,.)   0.588452 -0.463275 -0.662646          192.368958"
-matrix  "6c70-A idy0-A  U(1,.)   0.410832  0.906103  0.100968          224.283401"
-matrix  "6c70-A idy0-A  U(2,.)   0.826975 -0.416981  0.377145          196.072083"
-matrix  "6c70-A idy0-A  U(3,.)   0.383834 -0.071445 -0.920634          147.428009"
-matrix  "6c70-A ii3l-A  U(1,.)   0.030535 -0.163043  0.986146          236.828598"
-matrix  "6c70-A ii3l-A  U(2,.)  -0.472038  0.867302  0.158010          195.576172"
-matrix  "6c70-A ii3l-A  U(3,.)  -0.881049 -0.470324 -0.050479          183.155609"
