# Supplementary material for: Structural screens identify candidate human homologs of insect chemoreceptors and cryptic Drosophila gustatory receptor-like proteins
Source: eLife. 2023 Feb 20;12:e85537. doi: 10.7554/eLife.85537 (PMC9998090; doi:10.7554/eLife.85537)
Supplement: Source data 2. — Individual text files represent the output of the Dali AF-DB search using A. bakeri Or co-receptor (Orco) chain A (PDB 6C70-A) as query and the structural proteome dataset of the indicated species (note the datasets are from version 1 of the AlphaFold Protein Structure Database; subsequent, improved models were used for the pairwise comparisons in Table 1). The four-letter codes in the file names and job titles are as described for Source data 1. [file elife-85537-data2.zip › Paer_6C70A.txt]

# Job: Paer_6C70A
# Query: 6c70A
# No:  Chain   Z    rmsd lali nres  %id PDB  Description
   1:  ikl8-A  3.9  4.4  161   690    7   PSEAE/swissprot/AFDB:AF-P57698-F1 Potassium-transporting ATPase ATP-b
   2:  ijck-A  3.6  4.8   97   115    7   PSEAE/AFDB:AF-Q9I4R5-F1 Uncharacterized protein UNCHARACTERIZED PROTE
   3:  imgx-A  3.3  4.2  131   265    8   PSEAE/AFDB:AF-Q9HVW2-F1 Intermembrane phospholipid transport system p

# Structural equivalences
   1: 6c70-A ikl8-A     1 -   6 <=>   44 -  49   (PHE    3  - LEU    8  <=> ARG   44  - SER   49 )                          
   1: 6c70-A ikl8-A     8 -  18 <=>   50 -  60   (ALA   10  - GLN   20  <=> PRO   50  - VAL   60 )                          
   1: 6c70-A ikl8-A    21 -  24 <=>   61 -  64   (GLY   23  - MET   26  <=> LEU   61  - LEU   64 )                          
   1: 6c70-A ikl8-A    44 -  48 <=>   67 -  71   (LEU   46  - LEU   50  <=> PHE   67  - GLN   71 )                          
   1: 6c70-A ikl8-A    82 - 103 <=>   75 -  96   (ILE   84  - ASN  105  <=> THR   75  - GLU   96 )                          
   1: 6c70-A ikl8-A   112 - 136 <=>  225 - 249   (ALA  114  - ALA  138  <=> THR  225  - LEU  249 )                          
   1: 6c70-A ikl8-A   138 - 145 <=>  250 - 257   (ILE  140  - THR  147  <=> LYS  250  - GLY  257 )                          
   1: 6c70-A ikl8-A   189 - 201 <=>  261 - 273   (MET  206  - SER  218  <=> PRO  261  - ILE  273 )                          
   1: 6c70-A ikl8-A   204 - 207 <=>  274 - 277   (LEU  221  - CYS  224  <=> PRO  274  - ILE  277 )                          
   1: 6c70-A ikl8-A   219 - 222 <=>  309 - 312   (PRO  236  - GLU  239  <=> GLY  309  - HIS  312 )                          
   1: 6c70-A ikl8-A   224 - 227 <=>  472 - 475   (SER  241  - GLY  313  <=> GLY  472  - THR  475 )                          
   1: 6c70-A ikl8-A   229 - 254 <=>  563 - 588   (THR  315  - VAL  340  <=> PRO  563  - ILE  588 )                          
   1: 6c70-A ikl8-A   303 - 308 <=>  599 - 604   (THR  389  - PHE  394  <=> LEU  599  - VAL  604 )                          
   1: 6c70-A ikl8-A   340 - 352 <=>  651 - 663   (ALA  426  - GLN  438  <=> ALA  651  - LEU  663 )                          
   1: 6c70-A ikl8-A   353 - 356 <=>  667 - 670   (LYS  439  - SER  442  <=> VAL  667  - LEU  670 )                          
   1: 6c70-A ikl8-A   358 - 363 <=>  676 - 681   (SER  444  - PHE  449  <=> GLY  676  - ASP  681 )                          
   2: 6c70-A ijck-A    26 -  29 <=>    1 -   4   (ASN   28  - SER   31  <=> MET    1  - GLU    4 )                          
   2: 6c70-A ijck-A    34 -  78 <=>    7 -  51   (PHE   36  - PHE   80  <=> SER    7  - LEU   51 )                          
   2: 6c70-A ijck-A    79 -  91 <=>   53 -  65   (LEU   81  - ARG   93  <=> VAL   53  - SER   65 )                          
   2: 6c70-A ijck-A    92 -  95 <=>   67 -  70   (SER   94  - PHE   97  <=> ARG   67  - GLY   70 )                          
   2: 6c70-A ijck-A   260 - 276 <=>   71 -  87   (ALA  346  - LEU  362  <=> ILE   71  - PRO   87 )                          
   2: 6c70-A ijck-A   277 - 286 <=>   89 -  98   (THR  363  - VAL  372  <=> SER   89  - VAL   98 )                          
   2: 6c70-A ijck-A   287 - 290 <=>  112 - 115   (ASN  373  - ASN  376  <=> PRO  112  - GLN  115 )                          
   3: 6c70-A imgx-A   107 - 111 <=>   47 -  51   (SER  109  - PHE  113  <=> LEU   47  - GLN   51 )                          
   3: 6c70-A imgx-A   112 - 145 <=>   53 -  86   (ALA  114  - THR  147  <=> TYR   53  - GLY   86 )                          
   3: 6c70-A imgx-A   185 - 198 <=>   87 - 100   (LEU  202  - LEU  215  <=> SER   87  - LEU  100 )                          
   3: 6c70-A imgx-A   199 - 214 <=>  102 - 117   (PHE  216  - LYS  231  <=> GLU  102  - GLY  117 )                          
   3: 6c70-A imgx-A   215 - 226 <=>  119 - 130   (ALA  232  - THR  243  <=> ALA  119  - THR  130 )                          
   3: 6c70-A imgx-A   228 - 231 <=>  134 - 137   (LEU  314  - LYS  317  <=> SER  134  - GLU  137 )                          
   3: 6c70-A imgx-A   233 - 250 <=>  141 - 158   (GLU  319  - VAL  336  <=> VAL  141  - SER  158 )                          
   3: 6c70-A imgx-A   256 - 259 <=>  205 - 208   (ALA  342  - ASP  345  <=> ASN  205  - ILE  208 )                          
   3: 6c70-A imgx-A   321 - 331 <=>  215 - 225   (SER  407  - CYS  417  <=> PHE  215  - GLY  225 )                          
   3: 6c70-A imgx-A   332 - 336 <=>  227 - 231   (HIS  418  - GLY  422  <=> ASP  227  - THR  231 )                          
   3: 6c70-A imgx-A   355 - 358 <=>  252 - 255   (MET  441  - SER  444  <=> GLY  252  - PHE  255 )                          
   3: 6c70-A imgx-A   364 - 367 <=>  256 - 259   (THR  450  - LEU  453  <=> ILE  256  - ALA  259 )                          

# Translation-rotation matrices
-matrix  "6c70-A ikl8-A  U(1,.)  -0.582558 -0.430039 -0.689704          212.196701"
-matrix  "6c70-A ikl8-A  U(2,.)   0.452901 -0.876369  0.163884          193.147430"
-matrix  "6c70-A ikl8-A  U(3,.)  -0.674912 -0.216896  0.705301          222.156815"
-matrix  "6c70-A ijck-A  U(1,.)  -0.140219 -0.778230  0.612125          220.891159"
-matrix  "6c70-A ijck-A  U(2,.)   0.143707  0.595690  0.790254          192.752182"
-matrix  "6c70-A ijck-A  U(3,.)  -0.979636  0.198775  0.028310          168.442108"
-matrix  "6c70-A imgx-A  U(1,.)  -0.242027 -0.812952  0.529652          213.707474"
-matrix  "6c70-A imgx-A  U(2,.)  -0.835933 -0.102423 -0.539189          184.022064"
-matrix  "6c70-A imgx-A  U(3,.)   0.492584 -0.573252 -0.654785          201.976700"
