# Supplementary material for: Structural screens identify candidate human homologs of insect chemoreceptors and cryptic Drosophila gustatory receptor-like proteins
Source: eLife. 2023 Feb 20;12:e85537. doi: 10.7554/eLife.85537 (PMC9998090; doi:10.7554/eLife.85537)
Supplement: Source data 2. — Individual text files represent the output of the Dali AF-DB search using A. bakeri Or co-receptor (Orco) chain A (PDB 6C70-A) as query and the structural proteome dataset of the indicated species (note the datasets are from version 1 of the AlphaFold Protein Structure Database; subsequent, improved models were used for the pairwise comparisons in Table 1). The four-letter codes in the file names and job titles are as described for Source data 1. [file elife-85537-data2.zip › Pfal_6C70A.txt]

# Job: Pfal_6C70A
# Query: 6c70A
# No:  Chain   Z    rmsd lali nres  %id PDB  Description
   1:  eoe0-A  6.2  7.2  178   314    7   PLAF7:AF-O96189-F1 SYNTAXIN, QA-SNARE FAMILY;
   2:  eol1-A  5.4 11.1   84   686   11   PLAF7:AF-C6KSX2-F1 NUCLEOLAR GTP-BINDING PROTEIN 1;
   3:  eqvf-A  5.4  6.1   76   359    9   PLAF7:AF-A0A5K1K8B7-F1 TYPE I SIGNAL PEPTIDASE;
   4:  eqhx-A  5.3  7.8  108   569   14   PLAF7:AF-Q8I6V0-F1 CYSTEINE PROTEINASE FALCIPAIN 1;
   5:  eqsd-A  5.3  5.3  181   523    6   PLAF7:AF-Q8IKK8-F1 UNCHARACTERIZED PROTEIN;
   6:  eokc-A  5.2  5.0  145   510    7   PLAF7:AF-Q8ILM8-F1 ERAD-ASSOCIATED E3 UBIQUITIN-PROTEIN LIGASE HRD1;
   7:  eqjc-A  5.2  3.5   71   246   10   PLAF7:AF-Q8I442-F1 UNCHARACTERIZED PROTEIN;
   8:  enhb-A  5.2  9.4  106   126    4   PLAF7:AF-C0H4C7-F1 MEDIATOR OF RNA POLYMERASE II TRANSCRIPTION SUBUN
   9:  eosg-A  5.2  3.8   66   260   11   PLAF7:AF-A0A144A1U0-F1 UNCHARACTERIZED PROTEIN;
  10:  enhi-A  5.1  2.7   63   446    6   PLAF7:AF-Q8IIE4-F1 JMJC DOMAIN-CONTAINING PROTEIN, PUTATIVE;
  11:  eoog-A  5.1  4.8   77  2238    9   PLAF7:AF-Q8IJQ9-F1 UNCHARACTERIZED PROTEIN;
  12:  eqmw-A  5.1  6.5  152   961   11   PLAF7:AF-C0H4Z5-F1 DNAJ PROTEIN, PUTATIVE;
  13:  eq5z-A  5.0  5.0  120   854    7   PLAF7:AF-C0H567-F1 UNCHARACTERIZED PROTEIN;
  14:  epba-A  5.0 23.0   93   379   11   PLAF7:AF-Q8I1T8-F1 ATPASE ASNA1 HOMOLOG;
  15:  eqca-A  5.0 17.5  137  1558    8   PLAF7:AF-O96275-F1 LIVER STAGE ANTIGEN 3;
  16:  eqvl-A  5.0  3.7   64   147    8   PLAF7:AF-C6KT02-F1 UNCHARACTERIZED PROTEIN;
  17:  enfz-A  5.0  3.1   64   179    9   PLAF7:AF-Q9NFA0-F1 SIGNAL PEPTIDASE COMPLEX SUBUNIT 2;
  18:  en1n-A  4.9 17.7  121   681    7   PLAF7:AF-A0A5K1K926-F1 NUCLEAR FUSION PROTEIN, PUTATIVE;
  19:  enn6-A  4.9  4.2   80   372   11   PLAF7:AF-Q8IC21-F1 PEPTIDE CHAIN RELEASE FACTOR 2;
  20:  eqha-A  4.9  4.8   82  1024    5   PLAF7:AF-Q8IIT6-F1 DNA REPLICATION ATP-DEPENDENT HELICASE/NUCLEASE D
  21:  epvy-A  4.9 17.8   67   338    7   PLAF7:AF-Q8I1V0-F1 LYSINE DECARBOXYLASE-LIKE PROTEIN, PUTATIVE;
  22:  eqtr-A  4.9  4.3  104  1385    5   PLAF7:AF-Q8IEK8-F1 TETRATRICOPEPTIDE REPEAT PROTEIN, PUTATIVE;
  23:  eqtf-A  4.9  7.0   73  2126    7   PLAF7:AF-A0A5K1K916-F1 UNCHARACTERIZED PROTEIN;
  24:  eprg-A  4.8  4.1  146   284   10   PLAF7:AF-Q8IE22-F1 ER LUMEN PROTEIN RETAINING RECEPTOR 1, PUTATIVE;
  25:  ep6m-A  4.8  5.5  111   815    8   PLAF7:AF-Q8IKD3-F1 PHOSPHODIESTERASE;
  26:  eodq-A  4.8  9.6   85   908    7   PLAF7:AF-A0A144A118-F1 UNCHARACTERIZED PROTEIN;
  27:  eqj4-A  4.8  5.6   69   459    4   PLAF7:AF-Q8IBY9-F1 UNCHARACTERIZED PROTEIN;
  28:  eqxa-A  4.8  9.8   93   107    9   PLAF7:AF-C0H4P5-F1 DOLICHYL-DIPHOSPHOOLIGOSACCHARIDE--PROTEIN
  29:  enmy-A  4.8  6.2   82   209    9   PLAF7:AF-Q8IAZ9-F1 VACUOLAR PROTEIN SORTING-ASSOCIATED PROTEIN 2, PU
  30:  em8t-A  4.8  9.9  120   446    9   PLAF7:AF-C6KT13-F1 UNCHARACTERIZED PROTEIN;
  31:  enxt-A  4.8  5.4  143   405    9   PLAF7:AF-Q9U0L6-F1 UNCHARACTERIZED PROTEIN;
  32:  epii-A  4.8 12.4  123  1803   11   PLAF7:AF-Q8IL76-F1 SAD1/UNC DOMAIN-CONTAINING PROTEIN, PUTATIVE;
  33:  eohc-A  4.8  6.5  123   596    8   PLAF7:AF-B9ZSI8-F1 DOLICHOL KINASE;
  34:  eqt0-A  4.7  3.3   63   234    8   PLAF7:AF-Q8IB55-F1 MEDIATOR OF RNA POLYMERASE II TRANSCRIPTION SUBUN
  35:  en49-A  4.7  5.9   77   370    4   PLAF7:AF-Q8IIZ9-F1 RIFIN;
  36:  engg-A  4.7 11.1   86  1831    6   PLAF7:AF-Q8I5T8-F1 UNCHARACTERIZED PROTEIN;
  37:  ep72-A  4.7  4.9   80   272    8   PLAF7:AF-Q8IHU3-F1 UNCHARACTERIZED PROTEIN;
  38:  eo3u-A  4.7  5.2   80   915    1   PLAF7:AF-Q8IHR0-F1 UNCHARACTERIZED PROTEIN;
  39:  envt-A  4.7 10.6   94  1268    4   PLAF7:AF-Q8IL41-F1 SERINE/THREONINE PROTEIN KINASE;
  40:  eo5p-A  4.7  6.5   95   329    8   PLAF7:AF-A0A5K1K961-F1 UNCHARACTERIZED PROTEIN;
  41:  epd9-A  4.7 12.0  161  1936    6   PLAF7:AF-C0H4B8-F1 UNCHARACTERIZED PROTEIN;
  42:  enfe-A  4.7  6.8   94   372    5   PLAF7:AF-C0H4Q5-F1 RIFIN;
  43:  eqbq-A  4.7  5.7   74  1350    9   PLAF7:AF-Q8I447-F1 DNA MISMATCH REPAIR PROTEIN;
  44:  ep0z-A  4.6  3.8   94   225    6   PLAF7:AF-Q8I3G6-F1 SNARE PROTEIN, PUTATIVE;
  45:  eqe3-A  4.6  4.5   71   270    1   PLAF7:AF-Q8IE51-F1 UNCHARACTERIZED PROTEIN MAL13P1.147;
  46:  eon8-A  4.6  2.8   55   193    2   PLAF7:AF-A0A5K1K8Y9-F1 UNCHARACTERIZED PROTEIN;
  47:  ep86-A  4.6 10.4   88  1281    1   PLAF7:AF-Q8IBZ5-F1 CG7 PROTEIN;
  48:  eoyg-A  4.6  6.0  104   290    6   PLAF7:AF-A0A5K1K9E7-F1 PROTEIN TRANSPORT PROTEIN SEC20, PUTATIVE;
  49:  eqmk-A  4.6  5.8   76  1090    5   PLAF7:AF-Q8IKL5-F1 VALYL-TRNA SYNTHETASE;
  50:  epfe-A  4.6 15.8   89   616    3   PLAF7:AF-O97224-F1 PALMITOYLTRANSFERASE;
  51:  eoj8-A  4.5  5.8  115   780    7   PLAF7:AF-Q8I1Z2-F1 PRE-MRNA-SPLICING FACTOR CLF1, PUTATIVE;
  52:  eo0v-A  4.5  3.5   69   121    9   PLAF7:AF-C6S3I7-F1 UNCHARACTERIZED PROTEIN;
  53:  eo1e-A  4.5  3.6   70   336    6   PLAF7:AF-Q8IKU9-F1 U1 SNRNP-ASSOCIATED PROTEIN, PUTATIVE;
  54:  eqft-A  4.5  7.0   76   583    4   PLAF7:AF-C0H481-F1 CPW-WPC FAMILY PROTEIN;
  55:  epnm-A  4.5 11.3   66   274   11   PLAF7:AF-Q8IL34-F1 DEPHOSPHO-COA KINASE, PUTATIVE;
  56:  ene4-A  4.5  4.9  143   347    5   PLAF7:AF-Q8IIW1-F1 SYNTAXIN, QA-SNARE FAMILY;
  57:  epoj-A  4.5 13.8   89   343   10   PLAF7:AF-Q8IJY6-F1 UNCHARACTERIZED PROTEIN;
  58:  eoa8-A  4.5  6.8   88  1031   17   PLAF7:AF-A0A144A2S8-F1 PRE-MRNA-SPLICING FACTOR SYF1, PUTATIVE;
  59:  eowp-A  4.5  5.1   77   150    6   PLAF7:AF-A0A5K1K8S1-F1 UNCHARACTERIZED PROTEIN;
  60:  ep4t-A  4.5 13.3   75  1828    4   PLAF7:AF-Q8IIS4-F1 AP2 DOMAIN TRANSCRIPTION FACTOR, PUTATIVE;
  61:  eqgu-A  4.5 15.5   76   153    7   PLAF7:AF-Q8IBR1-F1 UNCHARACTERIZED PROTEIN;
  62:  eqku-A  4.5  6.1   92   753   10   PLAF7:AF-O97294-F1 UNCHARACTERIZED PROTEIN;
  63:  eqfh-A  4.5  5.7  131   442    6   PLAF7:AF-Q8ILE4-F1 SYNTAXIN, QA-SNARE FAMILY;
  64:  enar-A  4.5  8.2  100  1446    5   PLAF7:AF-C0H4G8-F1 UNCHARACTERIZED PROTEIN;
  65:  en5y-A  4.4  6.2  150  1139    9   PLAF7:AF-Q8I6Z7-F1 PHOSPHODIESTERASE;
  66:  ep1u-A  4.4  6.6   76   954    4   PLAF7:AF-Q8I5V4-F1 CYCLIC NUCLEOTIDE-SPECIFIC PHOSPHODIESTERASE LONG
  67:  eq4r-A  4.4  4.4   69   228    7   PLAF7:AF-Q8I542-F1 CALCYCLIN-BINDING PROTEIN;
  68:  eqlh-A  4.4  6.2   99   410    6   PLAF7:AF-Q8I563-F1 VESICLE TRANSPORT V-SNARE PROTEIN VTI1, PUTATIVE;
  69:  eome-A  4.4 11.5  109  1516    6   PLAF7:AF-O96154-F1 DNA REPAIR PROTEIN RAD2, PUTATIVE;
  70:  eo5i-A  4.4  6.1   67    78    7   PLAF7:AF-C0H4P0-F1 V-TYPE ATPASE V0 SUBUNIT E, PUTATIVE;
  71:  encr-A  4.4 14.6  124   971    6   PLAF7:AF-Q8IJM3-F1 ING DOMAIN-CONTAINING PROTEIN;
  72:  eqpp-A  4.4  3.6   66   165    3   PLAF7:AF-Q8IM54-F1 DNA-DIRECTED RNA POLYMERASE II SUBUNIT RPB4, PUTA
  73:  eqs2-A  4.4  7.5   66   187    8   PLAF7:AF-C0H470-F1 YGGT FAMILY PROTEIN, PUTATIVE;
  74:  ep62-A  4.3 10.6  101  2226    7   PLAF7:AF-A0A143ZYZ7-F1 DNA-DIRECTED DNA POLYMERASE;
  75:  eool-A  4.3 13.3   73   285    5   PLAF7:AF-Q8ILC0-F1 UNCHARACTERIZED PROTEIN;
  76:  eqly-A  4.3  9.8   79   839    6   PLAF7:AF-Q8I3Z9-F1 TOPOISOMERASE I;
  77:  enha-A  4.3 12.9  124  1085    8   PLAF7:AF-Q8I0U6-F1 RING-INFECTED ERYTHROCYTE SURFACE ANTIGEN;
  78:  eqvp-A  4.3 11.9  142  1139    6   PLAF7:AF-Q8IJS7-F1 PRE-BINDING PROTEIN;
  79:  epx8-A  4.3 11.9   79   715    6   PLAF7:AF-A0A5K1K923-F1 WD REPEAT-CONTAINING PROTEIN 16, PUTATIVE;
  80:  eo7f-A  4.3 13.9   81   557    5   PLAF7:AF-Q8IE17-F1 PROTEIN KINASE, PUTATIVE;
  81:  eqdo-A  4.3  7.4   71   405    4   PLAF7:AF-Q8I2M8-F1 UNCHARACTERIZED PROTEIN;
  82:  ep8l-A  4.2  8.8  101  1071    5   PLAF7:AF-Q8IKJ8-F1 EF-HAND CALCIUM-BINDING DOMAIN-CONTAINING PROTEIN
  83:  eqa7-A  4.2  5.0   68   539    6   PLAF7:AF-Q8IBS3-F1 SERYL-TRNA SYNTHETASE;
  84:  equs-A  4.2  5.6   64   273    5   PLAF7:AF-C0H4N6-F1 UNCHARACTERIZED PROTEIN;
  85:  enk6-A  4.2  7.9  109   589    7   PLAF7:AF-Q8I2R0-F1 SPLICING FACTOR 3A SUBUNIT 3, PUTATIVE;
  86:  eqqb-A  4.2  4.2  162   568    5   PLAF7:AF-O96182-F1 RING ZINC FINGER PROTEIN, PUTATIVE;
  87:  eo36-A  4.2  4.2   63   101   13   PLAF7:AF-Q8ILC7-F1 SIGNAL PEPTIDASE COMPLEX SUBUNIT SPC1, PUTATIVE;
  88:  eqg6-A  4.2  4.6   74   232    4   PLAF7:AF-O97270-F1 MITOCHONDRIAL RIBOSOMAL PROTEIN L29/L47, PUTATIVE
  89:  epwu-A  4.2  9.9   93   212    8   PLAF7:AF-C6KT57-F1 UNCHARACTERIZED PROTEIN;
  90:  eqpw-A  4.2  3.5   71   116    7   PLAF7:AF-Q9NLB0-F1 ER MEMBRANE PROTEIN COMPLEX SUBUNIT 5, PUTATIVE;
  91:  eo7g-A  4.2  1.8   46   125    4   PLAF7:AF-C6KSR2-F1 UNCHARACTERIZED PROTEIN;
  92:  eqax-A  4.2 12.7   84   518    7   PLAF7:AF-O77383-F1 DNA REPLICATION COMPLEX GINS PROTEIN, PUTATIVE;
  93:  epra-A  4.2  4.3   85   870    5   PLAF7:AF-Q8IJX7-F1 HEPTATRICOPEPTIDE REPEAT-CONTAINING PROTEIN, PUTA
  94:  eq41-A  4.2 12.0   96  1166   10   PLAF7:AF-C0H536-F1 UNCHARACTERIZED PROTEIN;
  95:  epzw-A  4.2 11.6   91   607    8   PLAF7:AF-Q8I2B2-F1 SEIPIN DOMAIN-CONTAINING PROTEIN, PUTATIVE;
  96:  en3n-A  4.2  6.2   99   212    6   PLAF7:AF-A0A144A0U0-F1 U3 SMALL NUCLEOLAR RNA-ASSOCIATED PROTEIN 11;
  97:  eqaz-A  4.2  6.0  113  1052    7   PLAF7:AF-Q8IIH1-F1 ATP-DEPENDENT ZINC METALLOPROTEASE FTSH, PUTATIVE
  98:  eptg-A  4.1  7.5   80   295    5   PLAF7:AF-Q8IJ01-F1 RIFIN;
  99:  eqci-A  4.1 11.4   78   735    8   PLAF7:AF-Q8I2I0-F1 DELTA-TUBULIN;
 100:  eq6v-A  4.1 17.9   80   333    5   PLAF7:AF-Q8I5Y9-F1 TETRATRICOPEPTIDE REPEAT PROTEIN, PUTATIVE;
 101:  eqaf-A  4.1  9.2  106  1123    7   PLAF7:AF-Q8ILD2-F1 HID1 DOMAIN-CONTAINING PROTEIN, PUTATIVE;
 102:  eoew-A  4.1  7.7  113  1337   11   PLAF7:AF-Q8IC23-F1 PHOSPHOPANTETHEINE ADENYLYLTRANSFERASE, PUTATIVE;
 103:  enio-A  4.1  4.9  130   186   13   PLAF7:AF-Q8IHY2-F1 UNCHARACTERIZED PROTEIN;
 104:  ep6i-A  4.1  7.5   82   267    9   PLAF7:AF-Q8IJS3-F1 RHOPTRY ASSOCIATED ADHESIN;
 105:  enbh-A  4.1  6.1   74   549    9   PLAF7:AF-O96248-F1 UNCHARACTERIZED PROTEIN;
 106:  eoow-A  4.1  4.7   73   620    8   PLAF7:AF-C0H5C1-F1 UNCHARACTERIZED PROTEIN;
 107:  epjg-A  4.1  6.9  125   302    2   PLAF7:AF-Q8I4Z9-F1 SYNTAXIN, QA-SNARE FAMILY;
 108:  en5r-A  4.1  6.6   80   306    6   PLAF7:AF-A0A143ZVN0-F1 RIFIN;
 109:  eohn-A  4.1  9.3   95   450    6   PLAF7:AF-Q8IHN2-F1 UNCHARACTERIZED PROTEIN;
 110:  eo8i-A  4.1  5.7   79   545    3   PLAF7:AF-Q8ILH3-F1 APICOPLAST RIBOSOMAL PROTEIN L15, PUTATIVE;
 111:  enmg-A  4.1  6.0   93   509   10   PLAF7:AF-Q8IDE8-F1 HISTONE-LYSINE N-METHYLTRANSFERASE, PUTATIVE;
 112:  eq1r-A  4.1  4.5  147  1264    3   PLAF7:AF-C6S3I5-F1 UNCHARACTERIZED PROTEIN;
 113:  en9b-A  4.0  7.7  121   184    3   PLAF7:AF-Q8IJ95-F1 UNCHARACTERIZED PROTEIN;
 114:  eour-A  4.0  4.7  115   776   10   PLAF7:AF-C6KT56-F1 SIGNAL RECOGNITION PARTICLE SUBUNIT SRP68, PUTATI
 115:  ep1w-A  4.0 12.0   75   387    5   PLAF7:AF-Q8IJS4-F1 UNCHARACTERIZED PROTEIN;
 116:  eokw-A  4.0  4.8  120  1245    9   PLAF7:AF-A0A5K1K8E9-F1 UNCHARACTERIZED PROTEIN;
 117:  eo84-A  4.0  4.2   84   469    7   PLAF7:AF-Q8IJV7-F1 NUCLEOLAR PROTEIN 5, PUTATIVE;
 118:  ephr-A  4.0  5.0   72   249    6   PLAF7:AF-C0H546-F1 CHAPERONE, PUTATIVE;
 119:  eotq-A  4.0  6.4  102   425    8   PLAF7:AF-Q8I560-F1 UNCHARACTERIZED PROTEIN;
 120:  eo18-A  4.0  2.7   63   166    5   PLAF7:AF-C0H4L0-F1 ATP SYNTHASE SUBUNIT C, PUTATIVE;
 121:  eo5z-A  4.0  6.8  123  1122   12   PLAF7:AF-O96246-F1 TMEM121 DOMAIN-CONTAINING PROTEIN, PUTATIVE;
 122:  eol0-A  4.0  9.1   60   646    3   PLAF7:AF-C6KSM8-F1 JMJC DOMAIN-CONTAINING PROTEIN, PUTATIVE;
 123:  eqk5-A  4.0 11.1   96   913    4   PLAF7:AF-Q8I5J6-F1 FBPA DOMAIN PROTEIN, PUTATIVE;
 124:  eqhq-A  4.0 12.1   99   534   10   PLAF7:AF-C0H4A0-F1 U4/U6 SMALL NUCLEAR RIBONUCLEOPROTEIN PRP31, PUTA
 125:  eppr-A  4.0  4.4   73   225    4   PLAF7:AF-O77379-F1 26S PROTEASOME NON-ATPASE REGULATORY SUBUNIT 9, P
 126:  em99-A  4.0  5.8  160   478    6   PLAF7:AF-Q8ILI8-F1 MAGNESIUM TRANSPORTER;
 127:  eqkg-A  4.0  4.8  149  1915    7   PLAF7:AF-Q8I551-F1 UNCHARACTERIZED PROTEIN;
 128:  epkb-A  4.0  7.6  141  2302    4   PLAF7:AF-C0H548-F1 UNCHARACTERIZED PROTEIN;
 129:  epbw-A  4.0  9.6   96   119    5   PLAF7:AF-Q8I3Y6-F1 PROBABLE PREFOLDIN SUBUNIT 6;
 130:  eow3-A  4.0  6.0   87   769    5   PLAF7:AF-B3FEM7-F1 PHOSPHODIESTERASE;
 131:  epne-A  4.0  8.2   83  1568    5   PLAF7:AF-Q8I332-F1 UNCHARACTERIZED PROTEIN;
 132:  eovz-A  4.0 12.9   85  1011    6   PLAF7:AF-Q8IEP4-F1 U3 SMALL NUCLEOLAR RNA-ASSOCIATED PROTEIN 6, PUTA
 133:  eqyi-A  4.0  6.3   88   205    7   PLAF7:AF-Q9U0H7-F1 MEDIATOR OF RNA POLYMERASE II TRANSCRIPTION SUBUN
 134:  eohs-A  4.0 20.3   79   198    9   PLAF7:AF-A0A143ZX23-F1 VESICLE TRANSPORT V-SNARE PROTEIN, PUTATIVE;
 135:  env1-A  4.0  6.4  152  1148    5   PLAF7:AF-Q8ILJ7-F1 PHOSPHOENOLPYRUVATE CARBOXYLASE;
 136:  enze-A  4.0  5.3  105   969    8   PLAF7:AF-Q8ILP3-F1 SURFACE PROTEIN P113;
 137:  eqpl-A  4.0  9.5  124   558    5   PLAF7:AF-Q8I5T1-F1 PERIPHERAL PLASTID PROTEIN 1, PUTATIVE;
 138:  epfr-A  3.9 11.5  107  1949    6   PLAF7:AF-Q8ILA3-F1 UNCHARACTERIZED PROTEIN;
 139:  en91-A  3.9 10.8  108   443    5   PLAF7:AF-Q8IKC4-F1 TRANSMEMBRANE PROTEIN 43, PUTATIVE;
 140:  eqam-A  3.9  4.6   65   584    3   PLAF7:AF-Q8ID54-F1 UBIQUITIN-ACTIVATING ENZYME;
 141:  en0c-A  3.9  5.7   74   309    4   PLAF7:AF-Q8IJ08-F1 RIFIN;
 142:  eo2z-A  3.9  6.9   86   151    8   PLAF7:AF-C6S3K5-F1 SND2 DOMAIN-CONTAINING PROTEIN, PUTATIVE;
 143:  eow5-A  3.9  5.5   96   732    7   PLAF7:AF-C0H468-F1 UNCHARACTERIZED PROTEIN;
 144:  eqq7-A  3.9 14.7   80   229    5   PLAF7:AF-A0A144A3Q5-F1 VACUOLAR PROTEIN SORTING-ASSOCIATED PROTEIN 60
 145:  enib-A  3.9  5.0   66   220    5   PLAF7:AF-C0H560-F1 UNCHARACTERIZED PROTEIN;
 146:  eo1z-A  3.9  5.6   71   368    3   PLAF7:AF-A0A143ZVN3-F1 RIFIN;
 147:  eoas-A  3.9  8.3   77   190    5   PLAF7:AF-Q8ILB0-F1 ER MEMBRANE PROTEIN COMPLEX SUBUNIT 4;
 148:  eom1-A  3.9  7.3   78   259    6   PLAF7:AF-Q8IE98-F1 VESICLE TRANSPORT PROTEIN;
 149:  epwt-A  3.9  5.0  109  1966    7   PLAF7:AF-Q8I5E6-F1 POTASSIUM CHANNEL K1;
 150:  epnq-A  3.9  6.1   75    76    3   PLAF7:AF-C6S3J4-F1 YOS1-LIKE PROTEIN, PUTATIVE;
 151:  eo45-A  3.9  6.6  102   446    7   PLAF7:AF-C0H4X9-F1 UNCHARACTERIZED PROTEIN;
 152:  en5n-A  3.9  4.1   66   776    6   PLAF7:AF-Q8IJA8-F1 UNCHARACTERIZED PROTEIN;
 153:  enlt-A  3.9  6.7   83   371    7   PLAF7:AF-C6KSK9-F1 RIFIN;
 154:  entw-A  3.9  4.0   94   149    9   PLAF7:AF-Q8IL18-F1 NUCLEAR NUCLEIC ACID-BINDING PROTEIN C1D;
 155:  equu-A  3.9 10.7  125   429   12   PLAF7:AF-C6KSS0-F1 RING ZINC FINGER PROTEIN, PUTATIVE;
 156:  epve-A  3.8 11.2  128   525    9   PLAF7:AF-Q8IIC0-F1 UNCHARACTERIZED PROTEIN;
 157:  eng2-A  3.8  9.2   75  1797    4   PLAF7:AF-A0A143ZX45-F1 FPL DOMAIN-CONTAINING PROTEIN;
 158:  eqyh-A  3.8  4.8   87   592    7   PLAF7:AF-Q8IIA6-F1 KELCH DOMAIN-CONTAINING PROTEIN, PUTATIVE;
 159:  eqkm-A  3.8 14.5  128  1074    5   PLAF7:AF-Q8IJK5-F1 UNCHARACTERIZED PROTEIN;
 160:  ep7y-A  3.8 11.1  123   345    7   PLAF7:AF-Q8I641-F1 RIFIN;
 161:  epkn-A  3.8  6.8   74   552    5   PLAF7:AF-Q8IBB4-F1 UNCHARACTERIZED PROTEIN;
 162:  eogu-A  3.8  4.8  118   606    9   PLAF7:AF-C6KTD0-F1 AMINO ACID TRANSPORTER AAT1;
 163:  epew-A  3.8  5.6   94  1213    5   PLAF7:AF-Q8ILV8-F1 UNCHARACTERIZED PROTEIN;
 164:  enrl-A  3.8  6.7   70   126    3   PLAF7:AF-C6S3J2-F1 UNCHARACTERIZED PROTEIN;
 165:  epka-A  3.8  4.7   67   465    7   PLAF7:AF-Q8IIJ6-F1 UBIQUITIN CARBOXYL-TERMINAL HYDROLASE UCH54;
 166:  encx-A  3.8  4.0   63    83    6   PLAF7:AF-C6S3L2-F1 DOLICHYL-DIPHOSPHOOLIGOSACCHARIDE-PROTEIN
 167:  en4k-A  3.8  3.7   93   403    5   PLAF7:AF-Q8IBV2-F1 TRANSCRIPTION ELONGATION FACTOR S-II, PUTATIVE;
 168:  eotg-A  3.8 25.4   91   863   10   PLAF7:AF-C6KSS7-F1 UNCHARACTERIZED PROTEIN;
 169:  enh6-A  3.8  3.9   72   823    4   PLAF7:AF-Q8IJK0-F1 UNCHARACTERIZED PROTEIN;
 170:  eq4c-A  3.8  6.2   89   226    8   PLAF7:AF-A0A144A0N0-F1 VACUOLAR-SORTING PROTEIN SNF7, PUTATIVE;
 171:  enki-A  3.8  5.9  105  1370   10   PLAF7:AF-Q8ILG6-F1 COATOMER SUBUNIT BETA, PUTATIVE;
 172:  ep26-A  3.8  4.9  158   575    6   PLAF7:AF-Q8I205-F1 PRESAN DOMAIN-CONTAINING PROTEIN;
 173:  eogy-A  3.8  4.5   76   781    5   PLAF7:AF-A0A143ZZZ3-F1 UNCHARACTERIZED PROTEIN;
 174:  eoav-A  3.8  5.9   59   243    7   PLAF7:AF-C0H467-F1 UNCHARACTERIZED PROTEIN;
 175:  eq5g-A  3.8 21.4   68   219    9   PLAF7:AF-Q8ILG8-F1 UNCHARACTERIZED PROTEIN;
 176:  eocd-A  3.8  5.2  161  1342    7   PLAF7:AF-Q8I2I8-F1 IMPORTIN ALPHA RE-EXPORTER, PUTATIVE;
 177:  en1s-A  3.8  7.4   80   594    9   PLAF7:AF-Q8III3-F1 NUCLEOLAR PROTEIN 56, PUTATIVE;
 178:  eo82-A  3.8  9.3   95   121    3   PLAF7:AF-Q8IBQ0-F1 UNCHARACTERIZED PROTEIN;
 179:  eqq2-A  3.7  4.1  111  1378    7   PLAF7:AF-C0H565-F1 UNCHARACTERIZED PROTEIN;
 180:  epde-A  3.7  7.5  127   238    8   PLAF7:AF-A0A5K1K918-F1 UNCHARACTERIZED PROTEIN;
 181:  en5w-A  3.7 21.6  119   749    5   PLAF7:AF-Q8IBN1-F1 RHOPTRY-ASSOCIATED LEUCINE ZIPPER-LIKE PROTEIN 1;
 182:  eqcp-A  3.7 13.7  102   310    7   PLAF7:AF-Q8I5U8-F1 SYNTAXIN, QA-SNARE FAMILY;
 183:  encf-A  3.7  8.1   93  1173    6   PLAF7:AF-A0A5K1K998-F1 UNCHARACTERIZED PROTEIN;
 184:  eqjg-A  3.7  5.6  161   426    4   PLAF7:AF-Q8IBD6-F1 PRESAN DOMAIN-CONTAINING PROTEIN;
 185:  enxb-A  3.7 14.0  154   370    5   PLAF7:AF-Q8IHN7-F1 PRESAN DOMAIN-CONTAINING PROTEIN;
 186:  eqo1-A  3.7  6.5   68   155    4   PLAF7:AF-Q8IIS7-F1 PREFOLDIN, PUTATIVE;
 187:  epdh-A  3.7  5.3  153  1231    7   PLAF7:AF-Q8I316-F1 UNCHARACTERIZED PROTEIN;
 188:  epgh-A  3.7  3.8   72   148   13   PLAF7:AF-A0A144A0I2-F1 COPI ASSOCIATED PROTEIN, PUTATIVE;
 189:  enob-A  3.7 11.9   91  1440    2   PLAF7:AF-Q8ILG5-F1 ADP-DEPENDENT DNA HELICASE RECQ;
 190:  eq4a-A  3.7 14.5   63    90   13   PLAF7:AF-A0A143ZVA5-F1 DOLICHOL-PHOSPHATE MANNOSYLTRANSFERASE SUBUNIT
 191:  enzy-A  3.7  6.0  111   514    7   PLAF7:AF-Q8IB44-F1 UNCHARACTERIZED PROTEIN;
 192:  epm4-A  3.7  4.0   48   154   10   PLAF7:AF-Q8IHP4-F1 ATP SYNTHASE SUBUNIT DELTA, MITOCHONDRIAL, PUTATI
 193:  enez-A  3.7  5.5   85   313    7   PLAF7:AF-Q8IHU8-F1 OTU DOMAIN-CONTAINING PROTEIN, PUTATIVE;
 194:  epeg-A  3.7  7.1   51   292    6   PLAF7:AF-Q8ILZ5-F1 ER MEMBRANE PROTEIN COMPLEX SUBUNIT 2;
 195:  eqzo-A  3.7 11.2   70   903    6   PLAF7:AF-A0A5K1K8K9-F1 EXORIBONUCLEASE, PUTATIVE;
 196:  enma-A  3.7  5.7   72   109    8   PLAF7:AF-O77359-F1 UNCHARACTERIZED PROTEIN;
 197:  ep5z-A  3.7 12.7  128   956    5   PLAF7:AF-O97238-F1 TRANSPORTER, PUTATIVE;
 198:  enf5-A  3.7  4.9   73   118    7   PLAF7:AF-Q8IJU2-F1 SUCCINATE DEHYDROGENASE SUBUNIT 4, PUTATIVE;
 199:  ep9f-A  3.7  5.0  106   303    6   PLAF7:AF-Q8I6T8-F1 MITOCHONDRIAL RIBOSOMAL PROTEIN S15, PUTATIVE;
 200:  enih-A  3.6  5.8  134   995    4   PLAF7:AF-C6KST6-F1 UNCHARACTERIZED PROTEIN;
 201:  eoaj-A  3.6  6.6   82   604    4   PLAF7:AF-Q8I356-F1 UNCHARACTERIZED PROTEIN;
 202:  eoj3-A  3.6  4.8  123  1182    6   PLAF7:AF-C6S3B7-F1 UNCHARACTERIZED PROTEIN;
 203:  eqnw-A  3.6  3.1   62   185    5   PLAF7:AF-Q7K6B1-F1 HISTIDINE TRIAD NUCLEOTIDE-BINDING PROTEIN 1;
 204:  epsc-A  3.6 18.2   81   259    4   PLAF7:AF-B9ZSH9-F1 VACUOLAR PROTEIN SORTING-ASSOCIATED PROTEIN VTA1,
 205:  epxe-A  3.6 10.0  119   207    9   PLAF7:AF-Q8I2G3-F1 UNCHARACTERIZED PROTEIN;
 206:  eq4v-A  3.6  6.2   87   613    9   PLAF7:AF-Q8IDC0-F1 ZINC FINGER PROTEIN, PUTATIVE;
 207:  eoov-A  3.6  6.3  115  1123    7   PLAF7:AF-Q8I3M5-F1 KARYOPHERIN BETA;
 208:  eov6-A  3.6  5.2   75   386   11   PLAF7:AF-C0H4W0-F1 DUF155 DOMAIN-CONTAINING PROTEIN;
 209:  eqbc-A  3.6  4.0   56   124    5   PLAF7:AF-Q8I3X2-F1 MITOCHONDRIAL IMPORT INNER MEMBRANE TRANSLOCASE S
 210:  eq15-A  3.6  5.7  118   589    4   PLAF7:AF-Q8IBB5-F1 MITOCHONDRIAL INNER MEMBRANE PROTEIN OXA1, PUTATI
 211:  epxj-A  3.6 11.7   91   181    4   PLAF7:AF-Q8IIA0-F1 MEDIATOR OF RNA POLYMERASE II TRANSCRIPTION SUBUN
 212:  epu2-A  3.6  5.9  105   221    4   PLAF7:AF-A0A5K1K8Y5-F1 UNCHARACTERIZED PROTEIN;
 213:  enfw-A  3.6 11.1   91   471   12   PLAF7:AF-A0A143ZVJ8-F1 LEM3/CDC50 FAMILY PROTEIN, PUTATIVE;
 214:  eon7-A  3.6  6.2  157  1670    6   PLAF7:AF-Q8ILE1-F1 UNCHARACTERIZED PROTEIN;
 215:  en06-A  3.6  4.4   57   371    7   PLAF7:AF-Q8IIH7-F1 ACYL-COA-BINDING PROTEIN, PUTATIVE;
 216:  eon4-A  3.6  7.0   74   129    5   PLAF7:AF-Q8I3A4-F1 PREFOLDIN SUBUNIT 4;
 217:  eo64-A  3.6  5.7  102   684    9   PLAF7:AF-Q8IKR2-F1 UNCHARACTERIZED PROTEIN;
 218:  enhp-A  3.6  5.7  147  1609    4   PLAF7:AF-Q8IDX3-F1 CONSERVED OLIGOMERIC GOLGI COMPLEX SUBUNIT 3, PUT
 219:  enkv-A  3.6  8.4  125  1629    8   PLAF7:AF-Q9U0K9-F1 UNCHARACTERIZED PROTEIN;
 220:  enwd-A  3.6  4.5   98   279    9   PLAF7:AF-Q7HP05-F1 CYTOCHROME C OXIDASE SUBUNIT 3;
 221:  eow0-A  3.5  6.8   84   470   10   PLAF7:AF-Q8ILT0-F1 GLUTAMATE DEHYDROGENASE;
 222:  eopq-A  3.5 15.9   59   487    5   PLAF7:AF-Q8ILV7-F1 2-(3-AMINO-3-CARBOXYPROPYL)HISTIDINE SYNTHASE SUB
 223:  eqjo-A  3.5  9.5   82   202    9   PLAF7:AF-A0A5K1K987-F1 MSP7-LIKE PROTEIN;
 224:  eqny-A  3.5  5.2   82  1512    4   PLAF7:AF-C6KSR5-F1 COATOMER ALPHA SUBUNIT, PUTATIVE;
 225:  em87-A  3.5  5.7  133   830    7   PLAF7:AF-C0H5A5-F1 UNCHARACTERIZED PROTEIN;
 226:  eqfi-A  3.5 10.0  182  1162    4   PLAF7:AF-Q8IBI7-F1 VACUOLAR PROTEIN SORTING-ASSOCIATED PROTEIN 53, P
 227:  ep1j-A  3.5  8.7  116   964    6   PLAF7:AF-Q8IDE1-F1 UNCHARACTERIZED PROTEIN;
 228:  eofd-A  3.5 11.1   71   239   11   PLAF7:AF-Q25815-F1 RPS5 PROTEIN;
 229:  eqfs-A  3.5  3.8   90   404    1   PLAF7:AF-Q8I2J2-F1 PEPTIDE CHAIN RELEASE FACTOR 1;
 230:  eop2-A  3.5  6.2   79   369    8   PLAF7:AF-Q8IEU5-F1 RIFIN;
 231:  epnb-A  3.5 13.6   97   443    6   PLAF7:AF-Q8I4Z6-F1 UNCHARACTERIZED PROTEIN;
 232:  endv-A  3.5  8.5  125   911    6   PLAF7:AF-Q8IJ23-F1 RESA-LIKE PROTEIN WITH PHIST AND DNAJ DOMAINS;
 233:  eqoo-A  3.5 12.4   99   604    7   PLAF7:AF-Q8IAM8-F1 SERINE/THREONINE-PROTEIN PHOSPHATASE;
 234:  eoof-A  3.5 10.4   85   940    8   PLAF7:AF-C0H5J6-F1 PROTEIN TRANSPORT PROTEIN SEC24A;
 235:  eptd-A  3.5  7.7  124   714    6   PLAF7:AF-Q8I2L7-F1 UNCHARACTERIZED PROTEIN;
 236:  epop-A  3.5 13.5  103  1384    6   PLAF7:AF-Q8ILU9-F1 UBIQUITIN CARBOXYL-TERMINAL HYDROLASE, PUTATIVE;
 237:  eqey-A  3.5  9.3  138   311   11   PLAF7:AF-Q8I6T7-F1 ATP SYNTHASE SUBUNIT GAMMA;
 238:  eo6a-A  3.5 21.1   66   353    5   PLAF7:AF-Q8IHV1-F1 PHOSPHATIDYLINOSITOL N-ACETYLGLUCOSAMINYLTRANSFER
 239:  eoub-A  3.4  6.6   67    82    9   PLAF7:AF-Q8I472-F1 TIM10/DDP FAMILY ZINC FINGER PROTEIN, PUTATIVE;
 240:  eq35-A  3.4  4.9   78   315    3   PLAF7:AF-O97304-F1 SURVIVAL MOTOR NEURON-LIKE PROTEIN;
 241:  enlc-A  3.4  6.8   82   880    5   PLAF7:AF-Q8ID61-F1 ALDEHYDE REDUCTASE, PUTATIVE;
 242:  eq20-A  3.4  5.4  110  1795    5   PLAF7:AF-A0A5K1K8E0-F1 UNCHARACTERIZED PROTEIN;
 243:  eql2-A  3.4  4.8   81   365    5   PLAF7:AF-A0A5K1K870-F1 RIBOSOME-INTERACTING GTPASE 1, PUTATIVE;
 244:  epjj-A  3.4  7.2   76   437    4   PLAF7:AF-Q8I2X5-F1 UNCHARACTERIZED PROTEIN;
 245:  enh8-A  3.4  7.4   76   335    9   PLAF7:AF-C6S3C6-F1 TUBULIN-FOLDING COFACTOR C;
 246:  eplm-A  3.4  5.4   74   215    3   PLAF7:AF-Q8IKD9-F1 UNCHARACTERIZED PROTEIN;
 247:  ensx-A  3.4  9.8  106  1227    8   PLAF7:AF-C0H5E2-F1 UNCHARACTERIZED PROTEIN;
 248:  enk0-A  3.4  7.3   98   293    8   PLAF7:AF-Q8I5P6-F1 UNCHARACTERIZED PROTEIN;
 249:  en2x-A  3.4  9.3   86   350    3   PLAF7:AF-Q8I3D6-F1 RIFIN;
 250:  eqpb-A  3.4  4.4  104   198    5   PLAF7:AF-Q8IK47-F1 UNCHARACTERIZED PROTEIN;
 251:  eo6o-A  3.4  4.3   64   889    6   PLAF7:AF-C0H4C1-F1 UNCHARACTERIZED PROTEIN;
 252:  eo3r-A  3.4 11.7   81   425    7   PLAF7:AF-Q8ILM3-F1 14-3-3 PROTEIN, PUTATIVE;
 253:  eojo-A  3.4  6.9   89   177    9   PLAF7:AF-Q9NLB4-F1 UNCHARACTERIZED PROTEIN;
 254:  eovm-A  3.4 10.4  159  2226    3   PLAF7:AF-O97225-F1 SPINDLE POLE BODY PROTEIN, PUTATIVE;
 255:  eoa9-A  3.4  7.1   79   707   10   PLAF7:AF-Q8IDB3-F1 RIBOFLAVIN KINASE;
 256:  eq6x-A  3.4  7.0   80   266    6   PLAF7:AF-Q8IFQ7-F1 RIBOSOME-RECYCLING FACTOR;
 257:  em89-A  3.4 10.0  112   651   13   PLAF7:AF-Q8IEC8-F1 TRANSLOCATION PROTEIN SEC63, PUTATIVE;
 258:  enam-A  3.4 10.6  163  1298    7   PLAF7:AF-C0H557-F1 UNCHARACTERIZED PROTEIN;
 259:  enr8-A  3.4 10.7   76   653    3   PLAF7:AF-O97245-F1 GLYCEROL-3-PHOSPHATE DEHYDROGENASE;
 260:  eq5f-A  3.4  7.1   86   372    5   PLAF7:AF-Q8IJ02-F1 RIFIN;
 261:  ep2r-A  3.4 10.9  117  1923    7   PLAF7:AF-Q8IBH8-F1 UNCHARACTERIZED PROTEIN;
 262:  enly-A  3.4  7.9   78  1331    8   PLAF7:AF-Q8IBF6-F1 AP2 DOMAIN TRANSCRIPTION FACTOR AP2-L, PUTATIVE;
 263:  ent2-A  3.4  8.9   82   986    5   PLAF7:AF-Q8I3H1-F1 HEPTATRICOPEPTIDE REPEAT-CONTAINING PROTEIN, PUTA
 264:  en0t-A  3.4  8.7   95   270    6   PLAF7:AF-C6S3H4-F1 DYNEIN LIGHT CHAIN, PUTATIVE;
 265:  ep94-A  3.3  8.5  105   508    4   PLAF7:AF-Q8I1W8-F1 UNCHARACTERIZED PROTEIN;
 266:  ene1-A  3.3 14.5   78   147    8   PLAF7:AF-Q8ILS7-F1 PREFOLDIN SUBUNIT 2, PUTATIVE;
 267:  eowa-A  3.3  8.6  124  1358    6   PLAF7:AF-Q8IJF0-F1 UNCHARACTERIZED PROTEIN;
 268:  eqac-A  3.3  5.0  141   373    9   PLAF7:AF-Q8ILY4-F1 UNCHARACTERIZED PROTEIN;
 269:  ep5a-A  3.3  4.5   92   253    4   PLAF7:AF-Q8IKY7-F1 SNARE PROTEIN, PUTATIVE;
 270:  eopn-A  3.3  4.2   79  1176    4   PLAF7:AF-C0H4U1-F1 RNA-BINDING PROTEIN, PUTATIVE;
 271:  eojn-A  3.3  5.4   97   385    7   PLAF7:AF-C6S3E7-F1 UNCHARACTERIZED PROTEIN;
 272:  eqpt-A  3.3  7.6   97   419    7   PLAF7:AF-Q8IKQ5-F1 VACUOLAR PROTEIN SORTING-ASSOCIATED PROTEIN 4;
 273:  eqh6-A  3.3  6.7   90   193    6   PLAF7:AF-Q8IKN2-F1 RHOPTRY PROTEIN, PUTATIVE;
 274:  ep6v-A  3.3 14.0  100   598    8   PLAF7:AF-C6KT24-F1 LMBR1 DOMAIN-CONTAINING PROTEIN, PUTATIVE;
 275:  eqdp-A  3.3  6.1  113   211    5   PLAF7:AF-Q8IKV1-F1 SYNTAXIN-6, PUTATIVE;
 276:  eop5-A  3.3  4.3   75   367    1   PLAF7:AF-C0H5I9-F1 GTP-BINDING PROTEIN, PUTATIVE;
 277:  enws-A  3.3  3.7  110   221    7   PLAF7:AF-Q76NM1-F1 ER LUMEN PROTEIN-RETAINING RECEPTOR;
 278:  eq7d-A  3.3  3.5   55    83    9   PLAF7:AF-C6KSV6-F1 SUCCINATE DEHYDROGENASE SUBUNIT 3, PUTATIVE;
 279:  en1t-A  3.3  4.0   55   227    9   PLAF7:AF-Q25803-F1 30S RIBOSOMAL PROTEIN S2, PUTATIVE;
 280:  eo6d-A  3.3  7.3  149  1422    5   PLAF7:AF-Q8I380-F1 UNCHARACTERIZED PROTEIN;
 281:  ept4-A  3.3  9.0  125   292    9   PLAF7:AF-Q8I2Y9-F1 UNCHARACTERIZED PROTEIN;
 282:  en3b-A  3.3 13.9  137   954    5   PLAF7:AF-A0A144A3F9-F1 UNCHARACTERIZED PROTEIN;
 283:  enp3-A  3.3  5.0   77   877   12   PLAF7:AF-Q8IAY9-F1 IMPORTIN SUBUNIT BETA, PUTATIVE;
 284:  en5m-A  3.2  4.6  143  1555    7   PLAF7:AF-Q8I5L4-F1 PHOSPHOLIPID-TRANSPORTING ATPASE;
 285:  eobc-A  3.2  8.5  108   372    6   PLAF7:AF-C6KSL1-F1 RIFIN;
 286:  eqb8-A  3.2  8.3   84  1597    6   PLAF7:AF-Q8IJW6-F1 AP2 DOMAIN TRANSCRIPTION FACTOR AP2-I;
 287:  eq3y-A  3.2  7.6  104   170    5   PLAF7:AF-Q9NLB6-F1 UNCHARACTERIZED PROTEIN;
 288:  enzp-A  3.2  4.4   60    83    7   PLAF7:AF-Q8IIF9-F1 UNCHARACTERIZED PROTEIN;
 289:  en9o-A  3.2  9.2   99   368    1   PLAF7:AF-O96289-F1 RIFIN;
 290:  eovt-A  3.2 11.0   65  1436    8   PLAF7:AF-O96158-F1 UNCHARACTERIZED PROTEIN;
 291:  eqo9-A  3.2 10.2   81   366    9   PLAF7:AF-Q8II31-F1 LEM3/CDC50 FAMILY PROTEIN, PUTATIVE;
 292:  eqju-A  3.2  9.9   75   127    8   PLAF7:AF-Q8I5W7-F1 APICOPLAST RIBOSOMAL PROTEIN L29, PUTATIVE;
 293:  epmb-A  3.2  4.7   80   993    8   PLAF7:AF-Q8IJ59-F1 U2 SNRNA/TRNA PSEUDOURIDINE SYNTHASE, PUTATIVE;
 294:  eqyb-A  3.2 11.7  161  1419    4   PLAF7:AF-Q7K6A5-F1 MULTIDRUG RESISTANCE PROTEIN 1;
 295:  eqsi-A  3.2  7.3  108  1788    6   PLAF7:AF-Q8ILA8-F1 UNCHARACTERIZED PROTEIN;
 296:  eobn-A  3.2  6.3  114   463    6   PLAF7:AF-Q8IIR4-F1 TETRATRICOPEPTIDE REPEAT PROTEIN, PUTATIVE;
 297:  eo0o-A  3.2  8.1   97   428    5   PLAF7:AF-Q8IIL7-F1 UNCHARACTERIZED PROTEIN;
 298:  eq07-A  3.2  6.2  112   441    4   PLAF7:AF-C0H5E1-F1 SYNTAXIN, QA-SNARE FAMILY;
 299:  eowj-A  3.2  9.8   82   807    6   PLAF7:AF-O77341-F1 UBIQUITIN-PROTEIN LIGASE, PUTATIVE;
 300:  eof4-A  3.2  6.1  101   476    6   PLAF7:AF-C0H4E2-F1 UNCHARACTERIZED PROTEIN;
 301:  eol3-A  3.2  5.0   67    85    6   PLAF7:AF-Q8IHM6-F1 UNCHARACTERIZED PROTEIN;
 302:  en0r-A  3.2  6.1   66   994    8   PLAF7:AF-O96167-F1 SERINE REPEAT ANTIGEN 1;
 303:  eo42-A  3.2  5.8  103  1567   10   PLAF7:AF-Q8IAW4-F1 UNCHARACTERIZED PROTEIN;
 304:  en3v-A  3.2  8.2  118   247    6   PLAF7:AF-Q8IDS0-F1 V-TYPE PROTON ATPASE SUBUNIT D, PUTATIVE;
 305:  en47-A  3.2  7.5  130   182    5   PLAF7:AF-C6S3E3-F1 UNCHARACTERIZED PROTEIN;
 306:  enr0-A  3.2 10.7   59   417    3   PLAF7:AF-Q8ILT3-F1 N-ACYL-PHOSPHATIDYLETHANOLAMINE-HYDROLYZING PHOSP
 307:  eptl-A  3.2  6.4  168   684    7   PLAF7:AF-Q8I2M7-F1 UNCHARACTERIZED PROTEIN;
 308:  eq55-A  3.2  5.7   82   819    9   PLAF7:AF-Q8I5H5-F1 BRO1 DOMAIN-CONTAINING PROTEIN, PUTATIVE;
 309:  eqlc-A  3.2  4.2   75   705    3   PLAF7:AF-A0A5K1K8T8-F1 UNCHARACTERIZED PROTEIN;
 310:  eoio-A  3.2 11.5  127  1479    4   PLAF7:AF-Q8IER6-F1 MCL1 DOMAIN-CONTAINING PROTEIN, PUTATIVE;
 311:  eowy-A  3.1 10.1   93  1188   10   PLAF7:AF-Q8I544-F1 UNCHARACTERIZED PROTEIN;
 312:  eokq-A  3.1  4.2   61   307   10   PLAF7:AF-A0A144A3H3-F1 UNCHARACTERIZED PROTEIN;
 313:  enuu-A  3.1  4.2   97  1129    5   PLAF7:AF-C6KTD3-F1 CULLIN-LIKE PROTEIN, PUTATIVE;
 314:  ep1d-A  3.1  7.3  145  2049    4   PLAF7:AF-Q8IBD4-F1 SURFACE-ASSOCIATED INTERSPERSED PROTEIN 8.2 (SURF
 315:  ep34-A  3.1  8.6  128  1236    6   PLAF7:AF-C6KT12-F1 AP-2 COMPLEX SUBUNIT ALPHA, PUTATIVE;
 316:  epuh-A  3.1 11.2   73   884    8   PLAF7:AF-Q8IDH2-F1 VACUOLAR FUSION PROTEIN MON1, PUTATIVE;
 317:  eo5r-A  3.1  6.7  101  2361    6   PLAF7:AF-Q8IEJ4-F1 UNCHARACTERIZED PROTEIN;
 318:  en4t-A  3.1 10.4  111   334    6   PLAF7:AF-O96109-F1 RIFIN;
 319:  enew-A  3.1  4.5   67    83    3   PLAF7:AF-Q8IIG5-F1 UNCHARACTERIZED PROTEIN;
 320:  eozw-A  3.1  3.3   58    78    5   PLAF7:AF-C6KSX4-F1 UNCHARACTERIZED PROTEIN;
 321:  epv0-A  3.1  6.4  154  1253    6   PLAF7:AF-Q8ILN9-F1 UNCHARACTERIZED PROTEIN;
 322:  enp6-A  3.1 13.8  116  1530    4   PLAF7:AF-Q8IBS2-F1 UNCHARACTERIZED PROTEIN;
 323:  eqzp-A  3.1 14.1   60   124    5   PLAF7:AF-Q8IIB4-F1 60S RIBOSOMAL PROTEIN L35, PUTATIVE;
 324:  eqpq-A  3.1  6.7   56    94   11   PLAF7:AF-Q8I4U6-F1 UNCHARACTERIZED PROTEIN;
 325:  eona-A  3.1  5.3   87   698    9   PLAF7:AF-Q8I5S0-F1 INTEGRAL MEMBRANE PROTEIN GPR180, PUTATIVE;
 326:  eph2-A  3.1  4.3  129   243    4   PLAF7:AF-Q8I2D9-F1 CX3CL1-BINDING PROTEIN 1;
 327:  eq6e-A  3.1  7.4  122  1053    3   PLAF7:AF-A0A143ZVJ7-F1 UNCHARACTERIZED PROTEIN;
 328:  enrz-A  3.1  8.1  178   624    8   PLAF7:AF-C6KT84-F1 UNCHARACTERIZED PROTEIN;
 329:  enzo-A  3.1  8.6  122   248    3   PLAF7:AF-Q8I230-F1 UNCHARACTERIZED PROTEIN;
 330:  epss-A  3.1 10.8   98   576    5   PLAF7:AF-Q8ID42-F1 SIGNAL RECOGNITION PARTICLE RECEPTOR SUBUNIT ALPH
 331:  eou3-A  3.1  6.2  103   280    9   PLAF7:AF-Q8IK62-F1 PRESAN DOMAIN-CONTAINING PROTEIN;
 332:  ep9c-A  3.1  5.9  158  1701    5   PLAF7:AF-Q8II50-F1 UNCHARACTERIZED PROTEIN;
 333:  eqlz-A  3.1  5.4   89   248    6   PLAF7:AF-Q8II82-F1 PREFOLDIN SUBUNIT 5, PUTATIVE;
 334:  eovw-A  3.1  7.7  129   371    5   PLAF7:AF-Q8ID41-F1 UNCHARACTERIZED PROTEIN;
 335:  en1m-A  3.1 10.0   83   268   10   PLAF7:AF-C0H588-F1 UNCHARACTERIZED PROTEIN;
 336:  enty-A  3.1  9.5   91   468    7   PLAF7:AF-C0H599-F1 MAGNESIUM TRANSPORTER;
 337:  eqtn-A  3.1  7.7   70  1471    9   PLAF7:AF-O96221-F1 PROTEIN TRANSPORT PROTEIN SEC31;
 338:  eqis-A  3.1  6.9  103   340    5   PLAF7:AF-Q8I5S8-F1 TETRATRICOPEPTIDE REPEAT PROTEIN, PUTATIVE;
 339:  eotu-A  3.1 12.9   66   443    8   PLAF7:AF-Q8I5G2-F1 SMALL SUBUNIT RRNA PROCESSING FACTOR, PUTATIVE;
 340:  eqx8-A  3.1  5.0   92   226   10   PLAF7:AF-Q8IJY2-F1 UNCHARACTERIZED PROTEIN;
 341:  eoe3-A  3.1 13.4  117   289    9   PLAF7:AF-Q8IIP9-F1 PROTEIN TRANSPORT PROTEIN BOS1, PUTATIVE;
 342:  eqth-A  3.0  5.9  106   467    6   PLAF7:AF-Q8IJM0-F1 26S PROTEASOME REGULATORY SUBUNIT P55, PUTATIVE;
 343:  epak-A  3.0  9.7  105   220    8   PLAF7:AF-A0A5K1K8X9-F1 UNCHARACTERIZED PROTEIN;
 344:  eqyf-A  3.0  5.2  127  1542    9   PLAF7:AF-Q8I2T2-F1 UBIQUITIN-LIKE PROTEIN, PUTATIVE;
 345:  en96-A  3.0  7.7   83   382    7   PLAF7:AF-Q8I217-F1 RIFIN;
 346:  eoc0-A  3.0  4.4  100   874    7   PLAF7:AF-C6KSZ4-F1 GPI-ANCHORED WALL TRANSFER PROTEIN 1, PUTATIVE;
 347:  enb7-A  3.0 10.4  160   540    8   PLAF7:AF-Q8IAU6-F1 MITOCHONDRIAL CARRIER PROTEIN, PUTATIVE;
 348:  en11-A  3.0  5.6  115  1291    8   PLAF7:AF-Q8I2X9-F1 UNCHARACTERIZED PROTEIN;
 349:  eppa-A  3.0  6.0  118  1379    4   PLAF7:AF-Q8I2Z2-F1 MAJOR FACILITATOR SUPERFAMILY DOMAIN-CONTAINING P
 350:  eniu-A  3.0  4.8   75   328    7   PLAF7:AF-Q8I3U9-F1 NLI INTERACTING FACTOR-LIKE PHOSPHATASE, PUTATIVE
 351:  eo21-A  3.0  6.5  102   725    5   PLAF7:AF-Q8IE21-F1 CTLH DOMAIN-CONTAINING PROTEIN, PUTATIVE;
 352:  enai-A  3.0  3.6   77   247    0   PLAF7:AF-Q8IEL2-F1 ZINC FINGER PROTEIN, PUTATIVE;
 353:  eoq6-A  3.0  9.7   66   409   11   PLAF7:AF-Q8I3K4-F1 UNCHARACTERIZED PROTEIN;
 354:  enpf-A  3.0 10.1  113   452    3   PLAF7:AF-C6KSN1-F1 RNA-BINDING PROTEIN, PUTATIVE;
 355:  enh0-A  3.0 16.2   96   713    4   PLAF7:AF-Q8I2G1-F1 RING-EXPORTED PROTEIN 1;
 356:  eqtj-A  3.0  8.2  141   500    3   PLAF7:AF-Q8IK60-F1 PRESAN DOMAIN-CONTAINING PROTEIN;
 357:  epze-A  3.0  8.0   87   269   11   PLAF7:AF-Q8IIU2-F1 APICOPLAST RIBOSOMAL PROTEIN S15, PUTATIVE;
 358:  eoak-A  3.0  5.9   92   688    7   PLAF7:AF-Q8IBJ0-F1 UNCHARACTERIZED PROTEIN;
 359:  enuh-A  3.0  8.6   84  1341   11   PLAF7:AF-Q8IHZ5-F1 SUBTILISIN-LIKE PROTEASE 2;
 360:  eoi5-A  3.0 10.3  113   642    7   PLAF7:AF-C0H545-F1 ELONGATION OF FATTY ACIDS PROTEIN;
 361:  eowg-A  3.0  6.2  145  1245    3   PLAF7:AF-Q8ILP8-F1 MYOSIN-SPECIFIC CHAPERONE UNC, PUTATIVE;
 362:  eqy8-A  3.0  6.5  153   943    7   PLAF7:AF-Q8IBA9-F1 MAGNESIUM TRANSPORTER, PUTATIVE;
 363:  eqd5-A  3.0  3.9   86   134    2   PLAF7:AF-C0H4N9-F1 UNCHARACTERIZED PROTEIN;
 364:  eo55-A  3.0  9.7  106   326    5   PLAF7:AF-A0A143ZYB5-F1 RIFIN;
 365:  eoey-A  3.0 12.4   97   862    5   PLAF7:AF-Q8IL36-F1 POLY(A)-SPECIFIC RIBONUCLEASE PARN, PUTATIVE;
 366:  epqa-A  3.0  7.8  139  1272    2   PLAF7:AF-Q8IK06-F1 UNCHARACTERIZED PROTEIN;
 367:  eqvb-A  3.0  5.0   66   279   14   PLAF7:AF-Q8I600-F1 UNCHARACTERIZED PROTEIN;
 368:  eozc-A  3.0  5.4  143   985    7   PLAF7:AF-Q8II59-F1 COMPONENT OF OLIGOMERIC GOLGI COMPLEX 2;
 369:  ene2-A  3.0 11.8   92   989   11   PLAF7:AF-Q8IC19-F1 UNCHARACTERIZED PROTEIN PF07_0021;
 370:  eo27-A  3.0  3.6   97   761    3   PLAF7:AF-C0H4E0-F1 UNCHARACTERIZED PROTEIN;
 371:  en3p-A  3.0  7.5   79   344    9   PLAF7:AF-Q9NFB0-F1 RIFIN;
 372:  eoxv-A  3.0  4.7  125   689   10   PLAF7:AF-Q8IHZ2-F1 CLPTM1 DOMAIN-CONTAINING PROTEIN, PUTATIVE;
 373:  env9-A  3.0 15.6   76  2577    9   PLAF7:AF-Q8I531-F1 AP2 DOMAIN TRANSCRIPTION FACTOR, PUTATIVE;
 374:  eqqf-A  3.0  9.3  108   192    6   PLAF7:AF-Q8IBR6-F1 PREFOLDIN SUBUNIT 3;
 375:  eq2q-A  3.0  4.6   72   228    7   PLAF7:AF-C6S3J3-F1 UNCHARACTERIZED PROTEIN;
 376:  eqkc-A  3.0  5.1  148  1761    7   PLAF7:AF-Q8IJJ2-F1 UNCHARACTERIZED PROTEIN;
 377:  enax-A  3.0  8.9  107   944    5   PLAF7:AF-Q8IK09-F1 UNCHARACTERIZED PROTEIN;
 378:  eoud-A  3.0  6.6   97   388    7   PLAF7:AF-Q8IAS5-F1 RIFIN;
 379:  eq4g-A  3.0 14.2  116   308   10   PLAF7:AF-Q8IHM4-F1 STEVOR;
 380:  epv1-A  3.0  9.5   93   359    6   PLAF7:AF-C0H4W4-F1 RNA-BINDING PROTEIN, PUTATIVE;
 381:  eq27-A  3.0  6.0  154   856    3   PLAF7:AF-Q8IHS8-F1 UNCHARACTERIZED PROTEIN;
 382:  ep7g-A  3.0  5.6   85   524    6   PLAF7:AF-A0A5K1K963-F1 CHAPERONE BINDING PROTEIN, PUTATIVE;
 383:  eqwi-A  3.0 12.5  113  1339    4   PLAF7:AF-B9ZSI2-F1 UNCHARACTERIZED PROTEIN;
 384:  eonh-A  2.9  9.9  123   446    9   PLAF7:AF-B9ZSI6-F1 DOLICHYL-DIPHOSPHOOLIGOSACCHARIDE--PROTEIN
 385:  eqmd-A  2.9  5.8  100   371   11   PLAF7:AF-O97311-F1 RIFIN;
 386:  eqs7-A  2.9  6.4  127   469    6   PLAF7:AF-Q8I4Q6-F1 GAMETOCYTE ERYTHROCYTE CYTOSOLIC PROTEIN;
 387:  enbx-A  2.9  6.2   97   414    6   PLAF7:AF-Q8IEF6-F1 MYB1 PROTEIN;
 388:  ep7n-A  2.9  3.1   77   198    1   PLAF7:AF-Q8IDD5-F1 DNAJ PROTEIN, PUTATIVE;
 389:  ensj-A  2.9  3.7   74   631    9   PLAF7:AF-Q8I1U1-F1 GTP-BINDING PROTEIN, PUTATIVE;
 390:  eqkv-A  2.9  3.9  103   324   11   PLAF7:AF-Q8IDW8-F1 UNCHARACTERIZED PROTEIN;
 391:  enys-A  2.9 16.9   68   400   10   PLAF7:AF-Q8IED4-F1 GLYCEROL-3-PHOSPHATE 1-O-ACYLTRANSFERASE;
 392:  ep3m-A  2.9 10.0  103   904    9   PLAF7:AF-Q8IJ89-F1 UNCHARACTERIZED PROTEIN;
 393:  ep44-A  2.9  5.1   58    85   12   PLAF7:AF-Q8I4R3-F1 UNCHARACTERIZED PROTEIN;
 394:  ep7w-A  2.9  5.7  126   382    9   PLAF7:AF-Q8IKJ0-F1 V-TYPE PROTON ATPASE SUBUNIT;
 395:  em7v-A  2.9 15.1  121   375    8   PLAF7:AF-O96113-F1 RIFIN;
 396:  eoeg-A  2.9  7.3   59    99   12   PLAF7:AF-Q8I200-F1 UNCHARACTERIZED PROTEIN;
 397:  engs-A  2.9  6.6  125   918    6   PLAF7:AF-Q8IKJ4-F1 UNCHARACTERIZED PROTEIN;
 398:  eow9-A  2.9  9.6  100   817    3   PLAF7:AF-Q8I3Y1-F1 UNCHARACTERIZED PROTEIN;
 399:  eqxo-A  2.9 14.3  148   322   11   PLAF7:AF-Q8IBT1-F1 DRUG/METABOLITE TRANSPORTER DMT2;
 400:  enpj-A  2.9  5.4   74   193    7   PLAF7:AF-Q8IJX5-F1 PHOSDUCIN-LIKE PROTEIN 3, PUTATIVE;
 401:  en5k-A  2.9  9.9   57   555    2   PLAF7:AF-Q8IIC9-F1 TRANSLATION ELONGATION FACTOR EF-1, SUBUNIT ALPHA
 402:  en7o-A  2.9 10.2  126   332    3   PLAF7:AF-Q8IAS6-F1 RIFIN;
 403:  em8j-A  2.9  6.7  105   611   10   PLAF7:AF-Q8I449-F1 UDP-N-ACETYLGLUCOSAMINE TRANSPORTER, PUTATIVE;
 404:  eq4e-A  2.9  8.3  101  1388    8   PLAF7:AF-Q8I3A8-F1 AP-4 COMPLEX SUBUNIT EPSILON, PUTATIVE;
 405:  eqnl-A  2.9  8.4  145   997    6   PLAF7:AF-O96276-F1 DNAJ PROTEIN, PUTATIVE;
 406:  eods-A  2.9 11.1   88   728    3   PLAF7:AF-Q8I2W7-F1 ATP-DEPENDENT DNA HELICASE Q1;
 407:  eo5f-A  2.9 10.1  114   372    7   PLAF7:AF-Q9NFB3-F1 RIFIN;
 408:  eqa5-A  2.9  8.1   90  2072    7   PLAF7:AF-Q8II32-F1 UNCHARACTERIZED PROTEIN;
 409:  eptf-A  2.9  7.7   75   976    8   PLAF7:AF-A0A144A0B4-F1 UNCHARACTERIZED PROTEIN;
 410:  eqdy-A  2.9  4.2  128   616    6   PLAF7:AF-Q8IDV6-F1 PHOSPHOINOSITIDE-BINDING PROTEIN PH2;
 411:  en22-A  2.9  8.8  128  1363    8   PLAF7:AF-O97277-F1 KINESIN-8, PUTATIVE;
 412:  epry-A  2.9 11.5   71   635    7   PLAF7:AF-O96137-F1 UNCHARACTERIZED PROTEIN;
 413:  enri-A  2.9  4.4  137   349    5   PLAF7:AF-Q8IM38-F1 RIBONUCLEOSIDE-DIPHOSPHATE REDUCTASE SMALL CHAIN,
 414:  eqe0-A  2.8  5.1  125  1907    6   PLAF7:AF-Q8IBC1-F1 UNCHARACTERIZED PROTEIN;
 415:  eoik-A  2.8  4.5   65   505    8   PLAF7:AF-A0A144A4I8-F1 BTB/POZ DOMAIN-CONTAINING PROTEIN, PUTATIVE;
 416:  enx6-A  2.8  9.5   73   153    7   PLAF7:AF-Q8IDB8-F1 YOP1-LIKE PROTEIN, PUTATIVE;
 417:  epcx-A  2.8  4.5   77    90    3   PLAF7:AF-Q8IKF9-F1 UNCHARACTERIZED PROTEIN;
 418:  en1u-A  2.8  5.4  144   949    5   PLAF7:AF-Q8I0W9-F1 STEAROYL-COA DESATURASE;
 419:  epdd-A  2.8  8.3  108  1560    1   PLAF7:AF-Q8I3W1-F1 MORN REPEAT PROTEIN, PUTATIVE;
 420:  eo4r-A  2.8  2.7   55   310   13   PLAF7:AF-C0H4N8-F1 NIMA RELATED KINASE 4;
 421:  eqbw-A  2.8 17.4  101   306    8   PLAF7:AF-Q8I256-F1 UNCHARACTERIZED PROTEIN;
 422:  enrj-A  2.8  5.1   61   383    8   PLAF7:AF-C6KT97-F1 OXIDOREDUCTASE, SHORT-CHAIN DEHYDROGENASE FAMILY,
 423:  eoac-A  2.8  5.2  117   975    9   PLAF7:AF-Q8IAY8-F1 HEPTATRICOPEPTIDE REPEAT AND RAP DOMAIN-CONTAININ
 424:  eopd-A  2.8  4.3  122   215    9   PLAF7:AF-C0H4D9-F1 UNCHARACTERIZED PROTEIN;
 425:  eojd-A  2.8  4.7   65  1263    9   PLAF7:AF-Q8IK49-F1 EMP1-TRAFFICKING PROTEIN;
 426:  enbf-A  2.8  5.9   93   734    5   PLAF7:AF-A0A5K1K911-F1 SAS10 DOMAIN-CONTAINING PROTEIN, PUTATIVE;
 427:  enpi-A  2.8  7.4   66   182    6   PLAF7:AF-C6KSY6-F1 60S RIBOSOMAL PROTEIN L19;
 428:  eqgo-A  2.8 10.9   97   569    6   PLAF7:AF-A0A5K1K8X1-F1 RHOMBOID PROTEASE ROM6, PUTATIVE;
 429:  eqzc-A  2.8  5.6  123  2215    7   PLAF7:AF-Q8IBX3-F1 ERYTHROCYTE MEMBRANE PROTEIN 1, PFEMP1;
 430:  en9j-A  2.8  4.9  111   286    5   PLAF7:AF-C6KSL8-F1 TETRATRICOPEPTIDE REPEAT PROTEIN, PUTATIVE;
 431:  eorx-A  2.8  5.9   94  1210    9   PLAF7:AF-Q8IAV1-F1 UNCHARACTERIZED PROTEIN;
 432:  eqtk-A  2.8  3.9   69   227    3   PLAF7:AF-C0H511-F1 UNCHARACTERIZED PROTEIN;
 433:  eq3p-A  2.8  3.8   72   244    6   PLAF7:AF-Q8IC13-F1 MEDIATOR OF RNA POLYMERASE II TRANSCRIPTION SUBUN
 434:  enb8-A  2.8 13.0   98   259    5   PLAF7:AF-Q8IHS0-F1 APICOPLAST IMPORT PROTEIN TIC20, PUTATIVE;
 435:  epx4-A  2.8  4.1   71   232   11   PLAF7:AF-A0A144A5J7-F1 UNCHARACTERIZED PROTEIN;
 436:  equ5-A  2.8  4.8   79   719    9   PLAF7:AF-Q8IM37-F1 RING ZINC FINGER PROTEIN, PUTATIVE;
 437:  en0z-A  2.8 10.7  127   281    5   PLAF7:AF-Q8IE08-F1 SYNTAXIN, QA-SNARE FAMILY;
 438:  enjw-A  2.8  6.0  150  1439    7   PLAF7:AF-Q8II40-F1 AMINO ACID TRANSPORTER, PUTATIVE;
 439:  eqqu-A  2.8  6.8  117   653    6   PLAF7:AF-Q8IJS9-F1 HEPTATRICOPEPTIDE REPEAT-CONTAINING PROTEIN, PUTA
 440:  epkc-A  2.8 12.6  112   995    4   PLAF7:AF-Q8I363-F1 UNCHARACTERIZED PROTEIN;
 441:  epix-A  2.8  4.7   74   214    5   PLAF7:AF-Q8IEG5-F1 UNCHARACTERIZED PROTEIN;
 442:  epxz-A  2.8  6.7  118  2177    2   PLAF7:AF-O96296-F1 ERYTHROCYTE MEMBRANE PROTEIN 1, PFEMP1;
 443:  em86-A  2.8  5.9   61    75    8   PLAF7:AF-Q8I5W2-F1 MITOCHONDRIAL IMPORT INNER MEMBRANE TRANSLOCASE S
 444:  epuj-A  2.8  4.5  124   819    6   PLAF7:AF-C6KT43-F1 UNCHARACTERIZED PROTEIN;
 445:  ep3k-A  2.8  8.6   81   871    5   PLAF7:AF-Q8IJ84-F1 UNCHARACTERIZED PROTEIN;
 446:  en2e-A  2.8 10.2  130   329    5   PLAF7:AF-Q8I214-F1 RIFIN;
 447:  eq40-A  2.8 16.5  106  1844    7   PLAF7:AF-Q8IKX2-F1 ZINC FINGER PROTEIN, PUTATIVE;
 448:  eqze-A  2.8  5.3  102   368    5   PLAF7:AF-O97327-F1 RIFIN;
 449:  eovs-A  2.7 13.5  112   434    7   PLAF7:AF-Q8I2A8-F1 NUCLEOSIDE TRANSPORTER 4;
 450:  eqk9-A  2.7 13.3  111   266    5   PLAF7:AF-Q8IK19-F1 PRESAN DOMAIN-CONTAINING PROTEIN;
 451:  eoam-A  2.7  6.0   67   185    9   PLAF7:AF-C6S3G6-F1 PROTEIN YIPF;
 452:  ep2h-A  2.7  7.4  167  1241    8   PLAF7:AF-A0A143ZXG9-F1 UNCHARACTERIZED PROTEIN;
 453:  eogv-A  2.7 12.4  118   556    8   PLAF7:AF-Q8IBU1-F1 CATION DIFFUSION FACILITATOR FAMILY PROTEIN, PUTA
 454:  enmz-A  2.7  5.6   64    78    6   PLAF7:AF-Q25821-F1 ORF78 PROTEIN;
 455:  em74-A  2.7  8.4  122   345    4   PLAF7:AF-Q8I4N7-F1 RIFIN;
 456:  eqhg-A  2.7 17.3  114   346    8   PLAF7:AF-Q8I1V4-F1 RIFIN;
 457:  eqxq-A  2.7  4.0  113   262    6   PLAF7:AF-C0H4V6-F1 14-3-3 PROTEIN;
 458:  eo5t-A  2.7  9.5  121   214    7   PLAF7:AF-Q8I2F6-F1 RING-EXPORTED PROTEIN 4;
 459:  em9g-A  2.7  7.2   80   697   13   PLAF7:AF-Q8I3Q8-F1 MEDIATOR OF RNA POLYMERASE II TRANSCRIPTION SUBUN
 460:  eq6c-A  2.7  7.1  124  2487    5   PLAF7:AF-C0H518-F1 EPHRIN_REC_LIKE DOMAIN-CONTAINING PROTEIN;
 461:  epqy-A  2.7  6.8  112  1601    5   PLAF7:AF-Q8IEF3-F1 KINASE;
 462:  epl6-A  2.7  6.0  128   340   13   PLAF7:AF-A0A5K1K991-F1 RHOMBOID PROTEASE ROM7, PUTATIVE;
 463:  eo8o-A  2.7  9.1  133   752   11   PLAF7:AF-Q8IEH3-F1 UNCHARACTERIZED PROTEIN;
 464:  epfg-A  2.7 14.8   86   175    7   PLAF7:AF-Q8I3J1-F1 UNCHARACTERIZED PROTEIN;
 465:  enjt-A  2.7  4.6   64   137    3   PLAF7:AF-A0A144A4T5-F1 UNCHARACTERIZED PROTEIN;
 466:  eo8w-A  2.7  8.9   53   848    6   PLAF7:AF-A0A144A3L0-F1 UNCHARACTERIZED PROTEIN;
 467:  epg6-A  2.7  3.5   61   228    3   PLAF7:AF-C0H5C3-F1 UNCHARACTERIZED PROTEIN;
 468:  epqb-A  2.7  7.8  126   762    9   PLAF7:AF-Q8IJ45-F1 DUFFY BINDING-LIKE MEROZOITE SURFACE PROTEIN 2;
 469:  eo19-A  2.7  9.7  146  1634    8   PLAF7:AF-Q8I2A9-F1 VACUOLAR PROTEIN SORTING-ASSOCIATED PROTEIN 51 HO
 470:  eqfj-A  2.7  5.1   95   382    5   PLAF7:AF-Q8IBE2-F1 RIFIN;
 471:  eo87-A  2.7 11.4  142   675    6   PLAF7:AF-Q8IAQ5-F1 DNAJ PROTEIN, PUTATIVE;
 472:  epxq-A  2.7  6.6  150   477    6   PLAF7:AF-O97280-F1 UNCHARACTERIZED PROTEIN;
 473:  epwz-A  2.7  8.3  153   740    5   PLAF7:AF-A0A5K1K935-F1 UNCHARACTERIZED PROTEIN;
 474:  eoxw-A  2.7 12.6  127   377   13   PLAF7:AF-C0H5N9-F1 RIFIN;
 475:  eng7-A  2.7  6.7  110  1767    7   PLAF7:AF-O97276-F1 UNCHARACTERIZED PROTEIN;
 476:  eoxn-A  2.7 26.3   98   195    8   PLAF7:AF-Q8I388-F1 VACUOLAR PROTEIN SORTING-ASSOCIATED PROTEIN 46, P
 477:  eov7-A  2.7  4.6   65   175   12   PLAF7:AF-Q8IJT0-F1 UNCHARACTERIZED PROTEIN;
 478:  eozm-A  2.7 13.5   80   930    6   PLAF7:AF-O96165-F1 SERINE REPEAT ANTIGEN 3;
 479:  ep6d-A  2.7  8.1  113   600    7   PLAF7:AF-C6S3D9-F1 UNCHARACTERIZED PROTEIN;
 480:  epvq-A  2.7  5.0   76   811    9   PLAF7:AF-Q8ILI9-F1 DNA MISMATCH REPAIR PROTEIN MSH2, PUTATIVE;
 481:  eqnn-A  2.7  4.9   83   966   10   PLAF7:AF-O96153-F1 26S PROTEASOME REGULATORY SUBUNIT RPN1, PUTATIVE;
 482:  eokh-A  2.7  7.4   93   154    6   PLAF7:AF-Q8I3M3-F1 UNCHARACTERIZED PROTEIN;
 483:  en46-A  2.7 11.1  109  1599    7   PLAF7:AF-A0A146M1U1-F1 GRAM DOMAIN-CONTAINING PROTEIN;
 484:  epin-A  2.7  9.8  116   518    9   PLAF7:AF-Q8IJ25-F1 UNCHARACTERIZED PROTEIN;
 485:  eq4m-A  2.7  9.0  147  1512    6   PLAF7:AF-Q8I2I3-F1 GAMMA-TUBULIN COMPLEX COMPONENT, PUTATIVE;
 486:  eod7-A  2.7 19.0   70   397    7   PLAF7:AF-Q8IE48-F1 PUB DOMAIN-CONTAINING PROTEIN, PUTATIVE;
 487:  eqlp-A  2.7  8.0  101   793    8   PLAF7:AF-Q8IIL1-F1 HISTONE-LYSINE N-METHYLTRANSFERASE SET7;
 488:  eo3i-A  2.7  4.5  133   245    6   PLAF7:AF-Q8IEJ0-F1 CX3CL1-BINDING PROTEIN 2;
 489:  ep3u-A  2.7 10.7   62   225    6   PLAF7:AF-C0H547-F1 UNCHARACTERIZED PROTEIN;
 490:  eo6m-A  2.7 12.0   96  1461    8   PLAF7:AF-Q8IKI3-F1 POTASSIUM CHANNEL K2;
 491:  eqrw-A  2.7  5.2  140   529    6   PLAF7:AF-A0A143ZZ84-F1 MAGNESIUM TRANSPORTER;
 492:  epvh-A  2.7 11.0   47   115    9   PLAF7:AF-Q8IBK8-F1 MITOCHONDRIAL IMPORT INNER MEMBRANE TRANSLOCASE S
 493:  eqlx-A  2.7  6.8  152  1396    3   PLAF7:AF-Q8IJB4-F1 UNCHARACTERIZED PROTEIN;
 494:  ep5m-A  2.7 10.8   69   679    7   PLAF7:AF-K7NTP5-F1 HEAT SHOCK PROTEIN 70;
 495:  enof-A  2.7  3.9   71  1290    7   PLAF7:AF-Q8IJA4-F1 PRE-MRNA-SPLICING FACTOR ATP-DEPENDENT RNA HELICA
 496:  enst-A  2.7 17.2  113  2378    8   PLAF7:AF-Q8I3U0-F1 AP2 DOMAIN TRANSCRIPTION FACTOR AP2-O2, PUTATIVE;
 497:  equc-A  2.7  5.8   64   620    3   PLAF7:AF-Q8IKW9-F1 CWF21 DOMAIN-CONTAINING PROTEIN;
 498:  epnz-A  2.7  4.3  111   670    4   PLAF7:AF-O97305-F1 BSD DOMAIN-CONTAINING PROTEIN;
 499:  eoum-A  2.6  9.2  163  2215    7   PLAF7:AF-Q8I4R5-F1 RHOPTRY NECK PROTEIN 3;
 500:  eotl-A  2.6  5.9   95   624   13   PLAF7:AF-Q8IIX5-F1 PRESAN DOMAIN-CONTAINING PROTEIN;
 501:  enj4-A  2.6  6.6  105   364    5   PLAF7:AF-Q8IM85-F1 RIFIN;
 502:  eo5b-A  2.6  6.5   59   102    3   PLAF7:AF-Q8I1X0-F1 UNCHARACTERIZED PROTEIN;
 503:  epzd-A  2.6  6.3  113   372    5   PLAF7:AF-Q8IFN1-F1 GLIDEOSOME ASSOCIATED PROTEIN WITH MULTIPLE MEMBR
 504:  epkm-A  2.6 12.2   93   501    6   PLAF7:AF-Q8IJB1-F1 LEM3/CDC50 FAMILY PROTEIN, PUTATIVE;
 505:  eqo3-A  2.6  8.3   80   195    4   PLAF7:AF-Q8I367-F1 UNCHARACTERIZED PROTEIN;
 506:  eq2w-A  2.6 11.0   89   553    9   PLAF7:AF-Q8IL65-F1 ALLANTOICASE;
 507:  eod1-A  2.6  7.2   95   525    5   PLAF7:AF-Q8IIE7-F1 SERINE/THREONINE PROTEIN KINASE, PUTATIVE;
 508:  ennv-A  2.6  6.5   74   372    5   PLAF7:AF-Q8IHN6-F1 UNCHARACTERIZED PROTEIN;
 509:  eqa2-A  2.6  8.8   68   120   10   PLAF7:AF-A0A143ZXE4-F1 ANTIGEN UB05;
 510:  epko-A  2.6  5.1   83   304    8   PLAF7:AF-Q8I4V8-F1 PEPTIDYL-PROLYL CIS-TRANS ISOMERASE FKBP35;
 511:  enc5-A  2.6 11.5  127   210    9   PLAF7:AF-Q8I546-F1 DUF4149 DOMAIN-CONTAINING PROTEIN;
 512:  en18-A  2.6  3.7   76   593    7   PLAF7:AF-Q8IDY3-F1 MSP7-LIKE PROTEIN;
 513:  eo9h-A  2.6 10.1  120   314    8   PLAF7:AF-Q8IJN0-F1 PRESAN DOMAIN-CONTAINING PROTEIN;
 514:  eoux-A  2.6  4.2  135   791    5   PLAF7:AF-Q8I299-F1 UNCHARACTERIZED PROTEIN;
 515:  eqp8-A  2.6  8.1  127   666    9   PLAF7:AF-Q8IM66-F1 26S PROTEASOME REGULATORY SUBUNIT RPN6;
 516:  eng4-A  2.6 11.0   85   270    8   PLAF7:AF-Q8IM72-F1 UNCHARACTERIZED PROTEIN;
 517:  epov-A  2.6  7.3   72   891    8   PLAF7:AF-Q8IJH9-F1 KELCH PROTEIN K10;
 518:  em82-A  2.6  9.2  153   729    6   PLAF7:AF-C6KT29-F1 PHOSPHATIDYLINOSITOL N-ACETYLGLUCOSAMINYLTRANSFER
 519:  eprb-A  2.6  8.9  100   414    9   PLAF7:AF-Q8ILI5-F1 UNCHARACTERIZED PROTEIN;
 520:  ep8z-A  2.6 10.6  144   655    5   PLAF7:AF-Q8I5P8-F1 SERPENTINE RECEPTOR, PUTATIVE;
 521:  epla-A  2.6  5.4  101  1377    4   PLAF7:AF-Q8I5S6-F1 EUKARYOTIC TRANSLATION INITIATION FACTOR 3 SUBUNI
 522:  eo6q-A  2.6  7.6   77   330    1   PLAF7:AF-O96292-F1 RIFIN;
 523:  entf-A  2.6 15.0  130   533    4   PLAF7:AF-Q8I3N0-F1 DNAJ PROTEIN, PUTATIVE;
 524:  ent1-A  2.6  6.0   99   900    9   PLAF7:AF-Q8IKJ6-F1 UNCHARACTERIZED PROTEIN;
 525:  eoce-A  2.6  4.2   74   873    5   PLAF7:AF-C0H4L8-F1 DNA MISMATCH REPAIR PROTEIN MSH2, PUTATIVE;
 526:  em7e-A  2.6  7.3   75   330    5   PLAF7:AF-A0A143ZVK7-F1 RIFIN;
 527:  eocx-A  2.6  5.0   68   430   15   PLAF7:AF-Q8IK13-F1 UNCHARACTERIZED PROTEIN;
 528:  epig-A  2.6  7.9  118   548    6   PLAF7:AF-Q8I3H5-F1 SUGAR TRANSPORTER, PUTATIVE;
 529:  epie-A  2.6  4.4   77   201    5   PLAF7:AF-Q8IKB8-F1 PRE-MRNA-SPLICING FACTOR ISY1, PUTATIVE;
 530:  eqm2-A  2.6  6.4  130  1341    8   PLAF7:AF-Q8IEQ5-F1 UNCHARACTERIZED PROTEIN;
 531:  eoru-A  2.6  7.8  123   370    5   PLAF7:AF-O96112-F1 RIFIN;
 532:  eq4n-A  2.6 11.4   89   631   12   PLAF7:AF-Q8IJ66-F1 SUCCINATE DEHYDROGENASE  FLAVOPROTEIN
 533:  ep21-A  2.6  8.4  137   533    9   PLAF7:AF-Q9NLB8-F1 EH DOMAIN-CONTAINING PROTEIN;
 534:  enhx-A  2.6  5.5  131   868    3   PLAF7:AF-Q8IEC4-F1 UNCHARACTERIZED PROTEIN;
 535:  eqhe-A  2.5  6.0  139  1644    6   PLAF7:AF-Q8I3X9-F1 UNCHARACTERIZED PROTEIN;
 536:  eqov-A  2.5  6.2   69   132   12   PLAF7:AF-Q8IIU4-F1 UNCHARACTERIZED PROTEIN;
 537:  ep08-A  2.5  3.2   73   118   11   PLAF7:AF-C6KSW7-F1 TRANSMEMBRANE PROTEIN 234, PUTATIVE;
 538:  epv7-A  2.5 12.8  109   368   10   PLAF7:AF-Q8I2C8-F1 RIFIN;
 539:  eouc-A  2.5 13.4  144   767    8   PLAF7:AF-Q8IJN2-F1 PRESAN DOMAIN-CONTAINING PROTEIN;
 540:  eot3-A  2.5 21.4   98   350    5   PLAF7:AF-Q8IJ81-F1 DUF155 DOMAIN-CONTAINING PROTEIN;
 541:  eno5-A  2.5 16.5   96   804    3   PLAF7:AF-Q8IKW6-F1 UNCHARACTERIZED PROTEIN;
 542:  eowv-A  2.5  2.4   49   830    8   PLAF7:AF-Q8IEH9-F1 DEAD BOX HELICASE, PUTATIVE;
 543:  epks-A  2.5  5.4   77   797    9   PLAF7:AF-O96140-F1 CONDENSIN-2 COMPLEX SUBUNIT H2, PUTATIVE;
 544:  entx-A  2.5  6.1   85   186   12   PLAF7:AF-Q8I506-F1 UNCHARACTERIZED PROTEIN;
 545:  eosu-A  2.5 13.5   83  1465    8   PLAF7:AF-Q8I1S4-F1 DNA HELICASE MCM9, PUTATIVE;
 546:  epey-A  2.5  8.6   81   203    2   PLAF7:AF-C0H4G1-F1 MERC DOMAIN-CONTAINING PROTEIN, PUTATIVE;
 547:  eo7p-A  2.5 10.2   96   163    9   PLAF7:AF-C0H596-F1 UNCHARACTERIZED PROTEIN;
 548:  ep64-A  2.5  6.1  126  2180    7   PLAF7:AF-A0A144A0J9-F1 UNCHARACTERIZED PROTEIN;
 549:  eqxf-A  2.5  8.8  120   303    4   PLAF7:AF-Q8IK61-F1 PRESAN DOMAIN-CONTAINING PROTEIN;
 550:  en4j-A  2.5  7.9  107   954    5   PLAF7:AF-C6S3H1-F1 UNCHARACTERIZED PROTEIN;
 551:  ep3s-A  2.5 19.0   91  1235    3   PLAF7:AF-Q8IEN8-F1 TOM1-LIKE PROTEIN, PUTATIVE;
 552:  em8k-A  2.5  7.3   81   652    5   PLAF7:AF-Q8I427-F1 PROTEIN CAF40, PUTATIVE;
 553:  epw7-A  2.5  5.4  131   339    5   PLAF7:AF-Q8I2Y0-F1 UNCHARACTERIZED PROTEIN;
 554:  en67-A  2.5  9.3   76   367   14   PLAF7:AF-Q8I237-F1 TRANSCRIPTION INITIATION FACTOR TFIIB, PUTATIVE;
 555:  enoy-A  2.5  5.7  100   370   11   PLAF7:AF-C6KTF2-F1 RIFIN;
 556:  en58-A  2.5  4.7   83   309    8   PLAF7:AF-O97308-F1 EXPORTED PROTEIN FAMILY 4;
 557:  epaf-A  2.5  4.2  110   313    5   PLAF7:AF-Q8IEA0-F1 PALMITOYLTRANSFERASE;
 558:  ept6-A  2.5  7.7  114   888    5   PLAF7:AF-Q8I4W9-F1 CLATHRIN ADAPTOR DOMAIN-CONTAINING PROTEIN, PUTAT
 559:  eqn5-A  2.5  9.7   86   166    3   PLAF7:AF-Q8I250-F1 TUBULIN-SPECIFIC CHAPERONE A;
 560:  eqnc-A  2.5  8.9   79  1449    3   PLAF7:AF-Q8ILP9-F1 OHA DOMAIN-CONTAINING PROTEIN;
 561:  ep5t-A  2.5  5.2  158  1576    7   PLAF7:AF-Q8II47-F1 OXYSTEROL-BINDING PROTEIN, PUTATIVE;
 562:  epfp-A  2.5  4.6   72   160    7   PLAF7:AF-Q8ILN2-F1 COPPER TRANSPORTER;
 563:  eqvo-A  2.5 10.1   78  1339    4   PLAF7:AF-Q8I1T4-F1 CDC2-RELATED PROTEIN KINASE 3;
 564:  enf1-A  2.5  9.4   83   759    6   PLAF7:AF-Q8IB60-F1 PROTEIN TRANSPORT PROTEIN SEC23;
 565:  eqo0-A  2.5  3.9   61    72    8   PLAF7:AF-Q8IIP3-F1 UNCHARACTERIZED PROTEIN;
 566:  eois-A  2.5  6.2   60   212    3   PLAF7:AF-Q8I654-F1 UNCHARACTERIZED PROTEIN;
 567:  eqct-A  2.5 10.3  130   421    6   PLAF7:AF-Q8I2T8-F1 UNCHARACTERIZED PROTEIN;
 568:  ep51-A  2.5  4.7  127  2134    7   PLAF7:AF-Q8I5M6-F1 SYMPLEKIN_C DOMAIN-CONTAINING PROTEIN;
 569:  eplr-A  2.5  4.0  113   284    9   PLAF7:AF-Q8I3G9-F1 RING ZINC FINGER PROTEIN, PUTATIVE;
 570:  eo9w-A  2.5  5.9  116  1350    5   PLAF7:AF-C0H489-F1 PROTEIN TRANSPORT PROTEIN SEC24B, PUTATIVE;
 571:  ena6-A  2.5 10.7  102   437    8   PLAF7:AF-Q8IKE3-F1 NUCLEOSIDE TRANSPORTER 3, PUTATIVE;
 572:  eqkz-A  2.5  4.8   94   230    7   PLAF7:AF-Q8IKP2-F1 GOLGI APPARATUS MEMBRANE PROTEIN TVP23 HOMOLOG;
 573:  epg1-A  2.5  4.1   63   272    6   PLAF7:AF-Q7KWJ2-F1 MEROZOITE SURFACE PROTEIN 4;
 574:  eqqs-A  2.5  5.6  118  2423    8   PLAF7:AF-O77393-F1 UNCHARACTERIZED PROTEIN;
 575:  en8g-A  2.5 12.1  141  1445    5   PLAF7:AF-Q8ILH5-F1 UNCHARACTERIZED PROTEIN;
 576:  epbs-A  2.4  8.8  161  1207    6   PLAF7:AF-Q8IL15-F1 UNCHARACTERIZED PROTEIN;
 577:  epqf-A  2.4  7.5   51   321   12   PLAF7:AF-Q8I5S5-F1 SUCCINATE DEHYDROGENASE  IRON-SULFUR
 578:  eqga-A  2.4  7.3  160  1708    6   PLAF7:AF-Q8I413-F1 STRUCTURAL MAINTENANCE OF CHROMOSOMES PROTEIN 4;
 579:  eqz4-A  2.4  6.7  105   692    9   PLAF7:AF-Q8IHU5-F1 HEPTATRICOPEPTIDE REPEAT-CONTAINING PROTEIN, PUTA
 580:  eopg-A  2.4  6.6   85   247    8   PLAF7:AF-Q8I628-F1 UNCHARACTERIZED PROTEIN;
 581:  ep07-A  2.4  8.2   66   232    5   PLAF7:AF-Q8IDK5-F1 CYTIDINE AND DEOXYCYTIDYLATE DEAMINASE, PUTATIVE;
 582:  eq6b-A  2.4  5.9  143  1725    9   PLAF7:AF-Q8IKU2-F1 RAP PROTEIN, PUTATIVE;
 583:  enoq-A  2.4  5.6  108   507    6   PLAF7:AF-Q8IHT6-F1 UNCHARACTERIZED PROTEIN;
 584:  eowq-A  2.4  5.3  122   582    6   PLAF7:AF-Q8IDH1-F1 UNCHARACTERIZED PROTEIN;
 585:  eoa2-A  2.4  7.0   99   202    8   PLAF7:AF-O77378-F1 UNCHARACTERIZED PROTEIN;
 586:  en1r-A  2.4  8.5  148   707    8   PLAF7:AF-A0A5K1K8T3-F1 UNCHARACTERIZED PROTEIN;
 587:  epyh-A  2.4  6.0  121   820    2   PLAF7:AF-A0A5K1K8R2-F1 UNCHARACTERIZED PROTEIN;
 588:  epdk-A  2.4  3.7  127  1852    9   PLAF7:AF-Q8I2U9-F1 UNCHARACTERIZED PROTEIN;
 589:  eqvn-A  2.4  8.6  113   296    6   PLAF7:AF-C6S3C7-F1 PRESAN DOMAIN-CONTAINING PROTEIN;
 590:  eo2w-A  2.4  4.7   80   277    4   PLAF7:AF-Q8IL82-F1 UNCHARACTERIZED PROTEIN;
 591:  eor4-A  2.4  7.2   61   113    3   PLAF7:AF-Q8ILN5-F1 MITOCHONDRIAL IMPORT INNER MEMBRANE TRANSLOCASE S
 592:  eo06-A  2.4  7.8   69   220   14   PLAF7:AF-A0A144A2E6-F1 UNCHARACTERIZED PROTEIN;
 593:  eqy1-A  2.4  8.6  122  1331    5   PLAF7:AF-A0A143ZYA5-F1 UNCHARACTERIZED PROTEIN;
 594:  eob6-A  2.4  7.7  114   471   10   PLAF7:AF-Q7KWJ4-F1 ADENYLOSUCCINATE LYASE;
 595:  ep8t-A  2.4  5.2  137  1482    8   PLAF7:AF-Q8I4X9-F1 UNCHARACTERIZED PROTEIN;
 596:  ep63-A  2.4  8.9  108   371    6   PLAF7:AF-Q8IK34-F1 RIFIN;
 597:  eq10-A  2.4 10.6   76   628    8   PLAF7:AF-Q8IJR2-F1 UNCHARACTERIZED PROTEIN;
 598:  en3f-A  2.4  6.3   67   503   13   PLAF7:AF-A0A5K1K9F3-F1 26S PROTEASOME REGULATORY SUBUNIT RPN3, PUTATI
 599:  epvp-A  2.4  8.6   95  1362    5   PLAF7:AF-C0H4S9-F1 UNCHARACTERIZED PROTEIN;
 600:  epiz-A  2.4  4.6   80   156    9   PLAF7:AF-O96119-F1 UNCHARACTERIZED PROTEIN;
 601:  eoqc-A  2.4  4.9  126   293   12   PLAF7:AF-C6KSQ7-F1 ELONGATION OF FATTY ACIDS PROTEIN;
 602:  enfv-A  2.4  6.6  134   457    6   PLAF7:AF-O96149-F1 PCI DOMAIN-CONTAINING PROTEIN, PUTATIVE;
 603:  epaj-A  2.4 15.4   68   344    6   PLAF7:AF-Q8I286-F1 UNCHARACTERIZED PROTEIN;
 604:  epqe-A  2.4  6.7  132  1465    5   PLAF7:AF-Q8ILL8-F1 UNCHARACTERIZED PROTEIN;
 605:  ep1c-A  2.4  8.0  116   257    6   PLAF7:AF-O97332-F1 UNCHARACTERIZED PROTEIN;
 606:  epl3-A  2.4  9.1  180  1822    4   PLAF7:AF-Q9U0N4-F1 MULTIDRUG RESISTANCE-ASSOCIATED PROTEIN 1;
 607:  eqsq-A  2.4 12.1   86   329    6   PLAF7:AF-Q8ILG4-F1 UNCHARACTERIZED PROTEIN;
 608:  eoda-A  2.4  8.2   84   375    5   PLAF7:AF-Q8I211-F1 RIFIN;
 609:  ep7c-A  2.4 12.9  120   374    9   PLAF7:AF-Q8I494-F1 RIFIN;
 610:  eok0-A  2.4 17.2  136  1090    7   PLAF7:AF-Q8IHN1-F1 RING-INFECTED ERYTHROCYTE SURFACE ANTIGEN;
 611:  ep6p-A  2.4  7.0   97  1329    8   PLAF7:AF-Q8IIR0-F1 PRE-MRNA-PROCESSING FACTOR 6, PUTATIVE;
 612:  eplv-A  2.4  7.9   85  1274    6   PLAF7:AF-C0H584-F1 PROTEIN MAM3, PUTATIVE;
 613:  epnn-A  2.4  5.8  157  1639    5   PLAF7:AF-Q8ILE0-F1 IMPORTIN N-TERMINAL DOMAIN-CONTAINING PROTEIN;
 614:  epu0-A  2.4 10.2  109   154    6   PLAF7:AF-O96217-F1 UNCHARACTERIZED PROTEIN;
 615:  eqzg-A  2.4 10.5  139  1357    7   PLAF7:AF-Q8IKL1-F1 GTP-BINDING PROTEIN, PUTATIVE;
 616:  eowt-A  2.4  4.5   94   195    3   PLAF7:AF-Q8IDD7-F1 UNCHARACTERIZED PROTEIN;
 617:  eqw2-A  2.4  5.9   61   155    3   PLAF7:AF-Q8IIR5-F1 UNCHARACTERIZED PROTEIN;
 618:  enbj-A  2.4  8.7  125   303   11   PLAF7:AF-Q8I3D1-F1 STEVOR;
 619:  eoso-A  2.4  8.5  118   693    7   PLAF7:AF-Q8IE53-F1 AMP DEAMINASE;
 620:  ep5g-A  2.4  6.6  128  1416    5   PLAF7:AF-Q8IKG8-F1 UNCHARACTERIZED PROTEIN;
 621:  en8t-A  2.4  4.7  126  1504    7   PLAF7:AF-Q8IKW4-F1 UNCHARACTERIZED PROTEIN;
 622:  enxa-A  2.4 15.0   66   572    5   PLAF7:AF-Q8ILQ1-F1 CLEAVAGE AND POLYADENYLATION SPECIFICITY FACTOR S
 623:  eqdg-A  2.4  9.0  115   709    8   PLAF7:AF-Q8I3F8-F1 SURF1 DOMAIN-CONTAINING PROTEIN, PUTATIVE;
 624:  eqtu-A  2.4  8.7  111   343    6   PLAF7:AF-Q8IIM9-F1 UDP-GALACTOSE TRANSPORTER, PUTATIVE;
 625:  eogg-A  2.4 10.1  147   417    7   PLAF7:AF-C0H5M7-F1 PRESAN DOMAIN-CONTAINING PROTEIN;
 626:  eqmm-A  2.4  3.5   78   383    5   PLAF7:AF-Q8I280-F1 V-TYPE PROTON ATPASE SUBUNIT C;
 627:  eq5l-A  2.4 11.5   72   299    8   PLAF7:AF-Q8ILW5-F1 UBIQUITIN-CONJUGATING ENZYME E2, PUTATIVE;
 628:  eptx-A  2.4  4.5   96   207    4   PLAF7:AF-A0A5K1K8Q3-F1 UNCHARACTERIZED PROTEIN;
 629:  eqmn-A  2.4 14.3   72  2082    7   PLAF7:AF-Q8ILJ6-F1 UNCHARACTERIZED PROTEIN;
 630:  ep6y-A  2.4  8.6   66    95    8   PLAF7:AF-Q8I500-F1 MITOCHONDRIAL IMPORT INNER MEMBRANE TRANSLOCASE S
 631:  eq3k-A  2.4  7.5   68   106    4   PLAF7:AF-Q8I5K1-F1 UNCHARACTERIZED PROTEIN;
 632:  ep20-A  2.4  5.9   73   184    5   PLAF7:AF-C0H589-F1 UNCHARACTERIZED PROTEIN;
 633:  epos-A  2.4  7.4   72   331    3   PLAF7:AF-C6KT17-F1 RIFIN;
 634:  eobl-A  2.4 12.4   77   538    8   PLAF7:AF-C6KSY2-F1 THIAMINE-PHOSPHATE SYNTHASE, PUTATIVE;
 635:  eqor-A  2.4  6.7  107   224    3   PLAF7:AF-Q8I2M5-F1 UNCHARACTERIZED PROTEIN;
 636:  enzv-A  2.4 10.5   95  1219    5   PLAF7:AF-Q8IAK9-F1 PRESAN DOMAIN-CONTAINING PROTEIN;
 637:  eql9-A  2.4  5.2   79   450   14   PLAF7:AF-Q8IJA3-F1 CLAUDIN-LIKE APICOMPLEXAN MICRONEME PROTEIN, PUTA
 638:  eok4-A  2.4  4.8  133  1818    7   PLAF7:AF-Q8II07-F1 CONDENSIN-2 COMPLEX SUBUNIT D3, PUTATIVE;
 639:  ep9q-A  2.4  8.1  138  1621    5   PLAF7:AF-Q8ILL7-F1 UNCHARACTERIZED PROTEIN;
 640:  em9u-A  2.4  8.7  131  1477    6   PLAF7:AF-Q8ILJ1-F1 UNCHARACTERIZED PROTEIN;
 641:  eqc5-A  2.4  6.0   70   715    9   PLAF7:AF-Q8IKY0-F1 AP2 DOMAIN TRANSCRIPTION FACTOR AP2-O5, PUTATIVE;
 642:  epjh-A  2.3  9.4   86   413    6   PLAF7:AF-Q8IJH5-F1 UNCHARACTERIZED PROTEIN;
 643:  ep6g-A  2.3  5.0  120   355   13   PLAF7:AF-C0H4D2-F1 LONGEVITY-ASSURANCE (LAG1) PROTEIN, PUTATIVE;
 644:  eo56-A  2.3 13.3   65   768    6   PLAF7:AF-Q8ILZ9-F1 UNCHARACTERIZED PROTEIN;
 645:  epyz-A  2.3 10.1  153  1024    8   PLAF7:AF-A0A5K1K9B5-F1 UNCHARACTERIZED PROTEIN;
 646:  en3s-A  2.3  7.4   74   956    5   PLAF7:AF-Q8IBI0-F1 UNCHARACTERIZED PROTEIN;
 647:  epw3-A  2.3 10.5   77  1186    9   PLAF7:AF-Q8ILH2-F1 AP2 DOMAIN TRANSCRIPTION FACTOR AP2-O3, PUTATIVE;
 648:  em8m-A  2.3  7.8   77   634    5   PLAF7:AF-Q8II69-F1 RRNA (CYTOSINE-C(5))-METHYLTRANSFERASE, PUTATIVE;
 649:  enil-A  2.3 10.9  119   312    3   PLAF7:AF-C0H591-F1 UNCHARACTERIZED PROTEIN;
 650:  ep1i-A  2.3  6.5   63   424    8   PLAF7:AF-Q8IL88-F1 HSP40, SUBFAMILY A;
 651:  epw9-A  2.3  7.1  149   983    3   PLAF7:AF-Q8I2V1-F1 NUDC DOMAIN-CONTAINING PROTEIN 1;
 652:  eq0n-A  2.3  6.1   63   275    5   PLAF7:AF-Q8I456-F1 MOLO1 DOMAIN-CONTAINING PROTEIN, PUTATIVE;
 653:  eo1w-A  2.3 12.0  147  1824    4   PLAF7:AF-Q8IHV9-F1 UNCHARACTERIZED PROTEIN;
 654:  en2f-A  2.3  5.2   63   301    6   PLAF7:AF-Q8IIB6-F1 GRPE PROTEIN HOMOLOG;
 655:  epjp-A  2.3  6.7  105   830    5   PLAF7:AF-C6KSV9-F1 SWIB/MDM2 DOMAIN-CONTAINING PROTEIN;
 656:  eqvs-A  2.3  3.2   45    80    2   PLAF7:AF-C0H523-F1 UNCHARACTERIZED PROTEIN;
 657:  eqje-A  2.3  4.9   76   248    5   PLAF7:AF-Q8I3W8-F1 UNCHARACTERIZED PROTEIN;
 658:  eprq-A  2.3  5.0   78   226    4   PLAF7:AF-Q8I3F2-F1 PRESAN DOMAIN-CONTAINING PROTEIN;
 659:  eqvq-A  2.3 13.3  103   382    3   PLAF7:AF-Q8IM03-F1 DNA DAMAGE-INDUCIBLE PROTEIN 1, PUTATIVE;
 660:  eqcx-A  2.3 12.9  107  1250    8   PLAF7:AF-Q8I611-F1 MAJOR FACILITATOR SUPERFAMILY DOMAIN-CONTAINING P
 661:  eofu-A  2.3  7.4   76   946    8   PLAF7:AF-O96163-F1 SERINE REPEAT ANTIGEN 7;
 662:  ep0i-A  2.3 16.4   89   856    7   PLAF7:AF-Q8IIK0-F1 DOLICHYL-DIPHOSPHOOLIGOSACCHARIDE--PROTEIN
 663:  epma-A  2.3  4.2   62   120   13   PLAF7:AF-Q8I5R2-F1 ER MEMBRANE PROTEIN COMPLEX SUBUNIT 6;
 664:  eqva-A  2.3  6.5   75   535    7   PLAF7:AF-Q8I0V2-F1 ATP SYNTHASE SUBUNIT BETA;
 665:  eq14-A  2.3  5.7  148  1397    7   PLAF7:AF-Q8IAM0-F1 GLUTAMATE DEHYDROGENASE, PUTATIVE;
 666:  eot7-A  2.3  5.6   91   512    5   PLAF7:AF-Q8IK76-F1 PRESAN DOMAIN-CONTAINING PROTEIN;
 667:  eolg-A  2.3  9.6   81   543    7   PLAF7:AF-C6KST5-F1 T-COMPLEX PROTEIN 1 SUBUNIT ZETA;
 668:  eqgt-A  2.3  4.0   51   163    8   PLAF7:AF-Q9U0N5-F1 UNCHARACTERIZED PROTEIN;
 669:  eqr3-A  2.3  5.3   95  1081    6   PLAF7:AF-Q8IKS3-F1 AP-1 COMPLEX SUBUNIT GAMMA, PUTATIVE;
 670:  eqxl-A  2.3 17.0   88  1571    5   PLAF7:AF-Q8IJF5-F1 UNCHARACTERIZED PROTEIN;
 671:  eq2e-A  2.3  9.1   92   613   12   PLAF7:AF-Q8IES1-F1 PUB DOMAIN-CONTAINING PROTEIN, PUTATIVE;
 672:  eqsf-A  2.3  6.6  126   818    6   PLAF7:AF-Q8I5D6-F1 UNCHARACTERIZED PROTEIN;
 673:  epg0-A  2.3  4.1   77   245   10   PLAF7:AF-Q8IDR4-F1 SPOROZOITE PROTEIN ESSENTIAL FOR CELL TRAVERSAL;
 674:  eozk-A  2.3  7.9   77   182   16   PLAF7:AF-Q8I5P1-F1 CELL TRAVERSAL PROTEIN FOR OOKINETES AND SPOROZOI
 675:  eo0a-A  2.3 12.9   69  1275    7   PLAF7:AF-Q8IKZ5-F1 U3 SMALL NUCLEOLAR RNA-ASSOCIATED PROTEIN 12, PUT
 676:  eom5-A  2.3  8.3   64   261   11   PLAF7:AF-A0A5K1K900-F1 UNCHARACTERIZED PROTEIN;
 677:  enlg-A  2.3  9.5  107  1104    1   PLAF7:AF-Q8I2S2-F1 UNCHARACTERIZED PROTEIN;
 678:  eo47-A  2.3  9.5  105  2209    4   PLAF7:AF-Q9U0G6-F1 ERYTHROCYTE MEMBRANE PROTEIN 1, PFEMP1;
 679:  epo7-A  2.3 13.0   82   793    7   PLAF7:AF-C6KT51-F1 MRNA-BINDING PROTEIN PUF3;
 680:  eo7w-A  2.3  5.3  133   810    5   PLAF7:AF-Q8I4Y6-F1 UNCHARACTERIZED PROTEIN;
 681:  eqzw-A  2.3  5.8   80   393   13   PLAF7:AF-Q8II71-F1 26S PROTEASOME REGULATORY SUBUNIT RPN7, PUTATIVE;
 682:  eou0-A  2.3  7.5   76   349    5   PLAF7:AF-C6KSL2-F1 RIFIN;
 683:  eqi2-A  2.3  7.1   98  1032    8   PLAF7:AF-Q8IBL6-F1 METALLO-HYDROLASE/OXIDOREDUCTASE, PUTATIVE;
 684:  eng0-A  2.3  9.2  101   357   10   PLAF7:AF-A0A144A260-F1 UNCHARACTERIZED PROTEIN;
 685:  eqnq-A  2.3  7.3   98  1852   12   PLAF7:AF-A0A143ZVW7-F1 UNCHARACTERIZED PROTEIN;
 686:  equz-A  2.3  9.4   81   398    4   PLAF7:AF-Q8I5W1-F1 DUF4460 DOMAIN-CONTAINING PROTEIN;
 687:  eqdw-A  2.3 10.8  112   652    3   PLAF7:AF-Q8I2X4-F1 HEAT SHOCK PROTEIN 70;
 688:  en1z-A  2.3 10.5   86   305    6   PLAF7:AF-Q8IJ07-F1 STEVOR;
 689:  eoi7-A  2.3  7.7   76  1633    7   PLAF7:AF-A0A5K1K8F4-F1 ACDC DOMAIN-CONTAINING PROTEIN, PUTATIVE;
 690:  eoqs-A  2.3  6.3  124  2178    4   PLAF7:AF-Q8I643-F1 ERYTHROCYTE MEMBRANE PROTEIN 1, PFEMP1;
 691:  epw8-A  2.3 11.0   67   298   10   PLAF7:AF-Q8I5N2-F1 ANAPHASE-PROMOTING COMPLEX SUBUNIT 10, PUTATIVE;
 692:  epsk-A  2.3  8.1  112   650    4   PLAF7:AF-C6KSW1-F1 BASAL COMPLEX TRANSMEMBRANE PROTEIN 1;
 693:  epga-A  2.3  7.8  125   338    5   PLAF7:AF-Q8IHM2-F1 RIFIN;
 694:  enre-A  2.3  6.4  140  1898    6   PLAF7:AF-Q8IL35-F1 GAMMA-TUBULIN COMPLEX COMPONENT, PUTATIVE;
 695:  eqiu-A  2.3 10.9  124   349    6   PLAF7:AF-O97309-F1 RIFIN;
 696:  eof0-A  2.3  9.9  110  1163    5   PLAF7:AF-Q8IKP5-F1 ZINC FINGER PROTEIN, PUTATIVE;
 697:  eocs-A  2.3  4.5   77   233    8   PLAF7:AF-Q8II14-F1 PQ-LOOP REPEAT-CONTAINING PROTEIN;
 698:  end7-A  2.3  7.0   98   189    4   PLAF7:AF-Q8ID84-F1 CALCIUM LOAD-ACTIVATED CALCIUM CHANNEL;
 699:  epwd-A  2.3  8.8  111   381    2   PLAF7:AF-Q8I3D9-F1 RIFIN;
 700:  enn5-A  2.3  4.8   79   138    4   PLAF7:AF-A0A143ZY25-F1 PROTEIN SYS1, PUTATIVE;
 701:  eod8-A  2.2  9.5   87   466    3   PLAF7:AF-C6KSM7-F1 UNCHARACTERIZED PROTEIN;
 702:  eq6y-A  2.2 16.4  114  1789    7   PLAF7:AF-Q8II83-F1 UNCHARACTERIZED PROTEIN;
 703:  engf-A  2.2  9.4   98  1361    7   PLAF7:AF-Q8IBV5-F1 UNCHARACTERIZED PROTEIN;
 704:  epvn-A  2.2 10.7  139  1619    1   PLAF7:AF-O77382-F1 KINESIN-5;
 705:  enm5-A  2.2 10.1  119   256   10   PLAF7:AF-Q8I513-F1 MITOCHONDRIAL CARRIER PROTEIN, PUTATIVE;
 706:  eqll-A  2.2  3.7   63   584    3   PLAF7:AF-A0A5K1K8V2-F1 ZINC FINGER PROTEIN, PUTATIVE;
 707:  eq6r-A  2.2  7.6   96   272    4   PLAF7:AF-C0H5N2-F1 RIFIN;
 708:  eqdb-A  2.2  5.5  117   967    7   PLAF7:AF-Q8IKR7-F1 T-SNARE COILED-COIL HOMOLOGY DOMAIN-CONTAINING PR
 709:  eog1-A  2.2 10.7   71   389   11   PLAF7:AF-O97253-F1 PROTEIN FAM33A;
 710:  ep7k-A  2.2  5.1  124  1299    3   PLAF7:AF-Q8IJQ0-F1 UNCHARACTERIZED PROTEIN;
 711:  eqpd-A  2.2  9.9   64   201    3   PLAF7:AF-Q8I3B7-F1 PROTEIN RER1;
 712:  en5a-A  2.2  8.9   79  1455    5   PLAF7:AF-Q8IJQ4-F1 MEROZOITE SURFACE PROTEIN MSA180;
 713:  eqk7-A  2.2  4.6   60    87    3   PLAF7:AF-Q8IEK7-F1 PROTEIN ISD11;
 714:  eqzd-A  2.2  6.5   67  1168    6   PLAF7:AF-Q8I5A4-F1 PRE-MRNA-SPLICING FACTOR ATP-DEPENDENT RNA HELICA
 715:  en3y-A  2.2 11.1   73   112    3   PLAF7:AF-C0H4A3-F1 RAB5-INTERACTING PROTEIN, PUTATIVE;
 716:  epsv-A  2.2  5.6   90   901    7   PLAF7:AF-A0A144A2U1-F1 MAGNESIUM TRANSPORTER, PUTATIVE;
 717:  eodv-A  2.2  6.3  102   729    5   PLAF7:AF-Q8IK82-F1 BROMODOMAIN PROTEIN, PUTATIVE;
 718:  eq1c-A  2.2  5.9   78   154    8   PLAF7:AF-Q8I5Q9-F1 UNCHARACTERIZED PROTEIN;
 719:  epzs-A  2.2  5.6  114   279   11   PLAF7:AF-Q8I374-F1 PROTEASOME ACTIVATOR 28 SUBUNIT BETA, PUTATIVE;
 720:  ens8-A  2.2 10.6   72   195    4   PLAF7:AF-Q8IKZ4-F1 UNCHARACTERIZED PROTEIN;
 721:  endf-A  2.2  5.3   66   591    6   PLAF7:AF-C0H484-F1 POLYNUCLEOTIDE 5'-TRIPHOSPHATASE;
 722:  eoxz-A  2.2 10.0   71   580    8   PLAF7:AF-Q8IKD1-F1 UNCHARACTERIZED PROTEIN;
 723:  eno2-A  2.2  9.8   77   453    6   PLAF7:AF-Q8IJN6-F1 UNCHARACTERIZED PROTEIN;
 724:  eqbr-A  2.2  5.0  105   633    8   PLAF7:AF-C6KSS2-F1 G-PROTEIN ASSOCIATED SIGNAL TRANSDUCTION PROTEIN,
 725:  eodp-A  2.2  8.3   94  2580    5   PLAF7:AF-C0H4Q1-F1 ALLANTOICASE;
 726:  eoge-A  2.2  5.8  115  1218    5   PLAF7:AF-Q8I338-F1 UNCHARACTERIZED PROTEIN;
 727:  eo8k-A  2.2 11.8  101  1171   11   PLAF7:AF-Q8I3F4-F1 G-PATCH DOMAIN-CONTAINING PROTEIN;
 728:  eqrt-A  2.2 11.5  116   314    4   PLAF7:AF-Q8IFL8-F1 PRESAN DOMAIN-CONTAINING PROTEIN;
 729:  eqco-A  2.2 12.2   84   210    8   PLAF7:AF-C0H5M6-F1 UNCHARACTERIZED PROTEIN;
 730:  epfh-A  2.2  7.5   73   140    7   PLAF7:AF-Q8IFP0-F1 UNCHARACTERIZED PROTEIN;
 731:  eooj-A  2.2 11.9   88   349   10   PLAF7:AF-Q8ILZ4-F1 ALPHA/BETA HYDROLASE, PUTATIVE;
 732:  eprt-A  2.2  5.4  116   303   12   PLAF7:AF-Q8IE80-F1 GLIDEOSOME ASSOCIATED PROTEIN WITH MULTIPLE MEMBR
 733:  eqlg-A  2.2 10.3   88   651    2   PLAF7:AF-Q8I5Y0-F1 TAT BINDING PROTEIN 1(TBP-1)-INTERACTING PROTEIN,
 734:  ep98-A  2.2 11.8  153  1834    4   PLAF7:AF-A0A5K1K8L6-F1 E1-E2 ATPASE, PUTATIVE;
 735:  eohd-A  2.2  9.2  135   641    8   PLAF7:AF-Q8ILM7-F1 UNCHARACTERIZED PROTEIN;
 736:  epjt-A  2.2  5.9  122   488    5   PLAF7:AF-Q8IJ72-F1 BROMODOMAIN PROTEIN 1;
 737:  epww-A  2.2  8.0   91   285   11   PLAF7:AF-A0A143ZYC1-F1 PALMITOYLTRANSFERASE;
 738:  eqx3-A  2.2  5.8  134   936    7   PLAF7:AF-O97272-F1 UNCHARACTERIZED PROTEIN;
 739:  enf3-A  2.2  9.3  105   354    5   PLAF7:AF-Q8IJ55-F1 MEROZOITE SURFACE PROTEIN 3;
 740:  eqzh-A  2.2 11.8  151  1176    5   PLAF7:AF-A0A144A1F3-F1 PROTEIN GPR89, PUTATIVE;
 741:  epb7-A  2.2  6.6  113   287    4   PLAF7:AF-A0A146M427-F1 PALMITOYLTRANSFERASE;
 742:  ench-A  2.2  7.3  138   526    7   PLAF7:AF-Q8IFM5-F1 RETICULOCYTE-BINDING PROTEIN HOMOLOG 5;
 743:  eqgp-A  2.2  5.0  104   622    5   PLAF7:AF-Q8IFM1-F1 SERINE/THREONINE PROTEIN KINASE, FIKK FAMILY;
 744:  ep4i-A  2.2  7.4  116   596    7   PLAF7:AF-Q8IL39-F1 HEPTATRICOPEPTIDE REPEAT-CONTAINING PROTEIN, PUTA
 745:  ep2l-A  2.2  6.2  104   379    7   PLAF7:AF-Q8I2C5-F1 RIFIN;
 746:  eqm7-A  2.2  7.4   80   170    6   PLAF7:AF-C0H4Z2-F1 EARLY TRANSCRIBED MEMBRANE PROTEIN 8;
 747:  eqmc-A  2.1  9.0   67   106    7   PLAF7:AF-Q8IDS8-F1 MITOCHONDRIAL PYRUVATE CARRIER;
 748:  eoal-A  2.1  7.7  104  2418    8   PLAF7:AF-A0A143ZWS3-F1 UNCHARACTERIZED PROTEIN;
 749:  eo8f-A  2.1  8.8  110   976   11   PLAF7:AF-O96251-F1 UNCHARACTERIZED PROTEIN;
 750:  enuw-A  2.1  6.7  129  2536    5   PLAF7:AF-Q8I3B4-F1 ATP-DEPENDENT RNA HELICASE DDX60, PUTATIVE;
 751:  epz1-A  2.1  7.0   86   600    3   PLAF7:AF-Q8I491-F1 SERINE/THREONINE PROTEIN KINASE, FIKK FAMILY;
 752:  eqbn-A  2.1  7.7   97   292   12   PLAF7:AF-C0H532-F1 PHOSPHATIDYLINOSITOL N-ACETYLGLUCOSAMINYLTRANSFER
 753:  eorn-A  2.1  4.0   70   348    6   PLAF7:AF-Q8IK41-F1 RIFIN;
 754:  eor0-A  2.1  4.9  101   591    1   PLAF7:AF-Q8I3C3-F1 SERINE/THREONINE PROTEIN KINASE, FIKK FAMILY;
 755:  encc-A  2.1  6.0  107   273    6   PLAF7:AF-A0A5K1K948-F1 14-3-3 PROTEIN;
 756:  epxo-A  2.1  4.9   85   677    8   PLAF7:AF-Q8IJP3-F1 CYSTEINYL-TRNA SYNTHETASE;
 757:  en2i-A  2.1 15.0  103  1148    8   PLAF7:AF-A0A144A1F5-F1 UNCHARACTERIZED PROTEIN;
 758:  epof-A  2.1 22.1  109   192    6   PLAF7:AF-Q8IED6-F1 UNCHARACTERIZED PROTEIN;
 759:  epr2-A  2.1  5.0  121  1838    7   PLAF7:AF-Q8IDZ6-F1 UBIQUITIN-ACTIVATING ENZYME;
 760:  en3a-A  2.1  4.9   74   257    8   PLAF7:AF-Q8ILP2-F1 DYNEIN LIGHT CHAIN, PUTATIVE;
 761:  eqsm-A  2.1  9.5  126  1371    8   PLAF7:AF-O96228-F1 UNCHARACTERIZED PROTEIN;
 762:  em72-A  2.1  7.7  103   558    8   PLAF7:AF-Q8I2L2-F1 PROCOLLAGEN LYSINE 5-DIOXYGENASE, PUTATIVE;
 763:  epcf-A  2.1 10.6  116   561    4   PLAF7:AF-A0A143ZWL4-F1 SERINE/THREONINE PROTEIN KINASE, FIKK FAMILY;
 764:  enqs-A  2.1  9.1  102  1751    7   PLAF7:AF-C6KT96-F1 UNCHARACTERIZED PROTEIN;
 765:  en5l-A  2.1  9.4  108  1053    9   PLAF7:AF-Q8IAQ8-F1 V-TYPE PROTON ATPASE SUBUNIT A, PUTATIVE;
 766:  eo3z-A  2.1 12.6   57   370    4   PLAF7:AF-Q8I4Z2-F1 WD REPEAT-CONTAINING PROTEIN 82, PUTATIVE;
 767:  endk-A  2.1  4.2   68  1322    9   PLAF7:AF-Q8IHZ8-F1 UNCHARACTERIZED PROTEIN;
 768:  epwa-A  2.1  6.9   71   187    4   PLAF7:AF-Q8IK11-F1 UNCHARACTERIZED PROTEIN;
 769:  eqt3-A  2.1  9.6   91   925   11   PLAF7:AF-A0A5K1K993-F1 ABC TRANSPORTER B FAMILY MEMBER 5, PUTATIVE;
 770:  eql1-A  2.1  8.7   86    92    6   PLAF7:AF-Q8ID24-F1 MITOCHONDRIAL IMPORT INNER MEMBRANE TRANSLOCASE S
 771:  eneu-A  2.1 18.9   78   994    6   PLAF7:AF-A0A5K1K976-F1 UNCHARACTERIZED PROTEIN;
 772:  eqjq-A  2.1 11.8   92   358    8   PLAF7:AF-C6KST8-F1 ZINC TRANSPORTER ZIP1, PUTATIVE;
 773:  epcg-A  2.1  5.1   68   287    9   PLAF7:AF-Q8I1S1-F1 PROHIBITIN-LIKE PROTEIN PHBL, PUTATIVE;
 774:  eq0x-A  2.1  4.9   81   234    4   PLAF7:AF-Q8IL61-F1 UNCHARACTERIZED PROTEIN;
 775:  eoh0-A  2.1  9.6  110   383    5   PLAF7:AF-Q8I636-F1 PRESAN DOMAIN-CONTAINING PROTEIN;
 776:  ephy-A  2.1  8.4   83   165    7   PLAF7:AF-Q8I3R7-F1 V-TYPE PROTON ATPASE PROTEOLIPID SUBUNIT;
 777:  eq3c-A  2.1  5.5  101   529    7   PLAF7:AF-C0H564-F1 MONOCARBOXYLATE TRANSPORTER, PUTATIVE;
 778:  enul-A  2.1 21.3   89   323   11   PLAF7:AF-C6KT42-F1 UNCHARACTERIZED PROTEIN;
 779:  eolp-A  2.1  6.3  107   298    6   PLAF7:AF-A0A143ZVX7-F1 UNCHARACTERIZED PROTEIN;
 780:  en95-A  2.1  8.8  108   562    6   PLAF7:AF-Q8IEJ5-F1 UNCHARACTERIZED PROTEIN;
 781:  eq0s-A  2.1  7.4  116   271    5   PLAF7:AF-Q8IIX4-F1 UNCHARACTERIZED PROTEIN;
 782:  epbf-A  2.1 12.5  129   301    6   PLAF7:AF-Q8I201-F1 STEVOR;
 783:  eoxs-A  2.1  5.7  102   376    9   PLAF7:AF-C6KTF8-F1 RIFIN;
 784:  eo2b-A  2.1  8.0  111  1527    5   PLAF7:AF-Q8I425-F1 UNCHARACTERIZED PROTEIN;
 785:  eqio-A  2.1  4.3   67   599    3   PLAF7:AF-Q8I2G6-F1 GAMETOCYTE DEVELOPMENT PROTEIN 1;
 786:  eqxx-A  2.1  6.2  124   672    8   PLAF7:AF-Q8I4U4-F1 UNCHARACTERIZED PROTEIN;
 787:  eoz0-A  2.1  5.8  117  1419    6   PLAF7:AF-Q8IAX3-F1 ABC TRANSPORTER F FAMILY MEMBER 1;
 788:  epwn-A  2.1  8.3  159  1823    8   PLAF7:AF-B9ZSI1-F1 UNCHARACTERIZED PROTEIN;
 789:  eoo3-A  2.1  9.8   87   702   10   PLAF7:AF-O77351-F1 DOLICHYL-DIPHOSPHOOLIGOSACCHARIDE--PROTEIN
 790:  eo1l-A  2.1  5.2  119  1132   10   PLAF7:AF-O96181-F1 TRANSPORTER, PUTATIVE;
 791:  eozb-A  2.1 15.6  107   417    6   PLAF7:AF-Q8IIV4-F1 METABOLITE/DRUG TRANSPORTER, PUTATIVE;
 792:  ep41-A  2.1 12.4  104   504    6   PLAF7:AF-Q7KWJ5-F1 HEXOSE TRANSPORTER;
 793:  epdy-A  2.1  8.6  117   583    7   PLAF7:AF-Q8I5F5-F1 UNCHARACTERIZED PROTEIN;
 794:  eqkh-A  2.1  5.7   87  2653   14   PLAF7:AF-Q8IHX2-F1 AP2 DOMAIN TRANSCRIPTION FACTOR, PUTATIVE;
 795:  eoeu-A  2.1 10.3  101  1136    6   PLAF7:AF-Q8IJM1-F1 UNCHARACTERIZED PROTEIN;
 796:  enyu-A  2.1  9.5  113   566    8   PLAF7:AF-Q8IJ49-F1 PUM-HD DOMAIN-CONTAINING PROTEIN;
 797:  epqc-A  2.1  6.9  148   836    5   PLAF7:AF-O77347-F1 E3 UBIQUITIN-PROTEIN LIGASE;
 798:  eoao-A  2.1  8.0  102   585    7   PLAF7:AF-Q8IB78-F1 NUCLEOSIDE TRANSPORTER 2;
 799:  epjv-A  2.1  5.6   86   144    7   PLAF7:AF-C6S3G0-F1 UNCHARACTERIZED PROTEIN;
 800:  epy8-A  2.1  4.8   85   308    9   PLAF7:AF-A0A143ZY93-F1 PAP2-LIKE PROTEIN, PUTATIVE;
 801:  eqkn-A  2.1  6.3   95   617    6   PLAF7:AF-O97240-F1 DNA-(APURINIC OR APYRIMIDINIC SITE) ENDONUCLEASE;
 802:  envs-A  2.1 13.5  138   505    7   PLAF7:AF-Q8IBB7-F1 FOLATE TRANSPORTER 1;
 803:  eqn3-A  2.1  8.9  107  1502    6   PLAF7:AF-A0A143ZVA4-F1 UNCHARACTERIZED PROTEIN;
 804:  epd6-A  2.0  6.1   70   997   17   PLAF7:AF-Q9TY95-F1 SERINE-REPEAT ANTIGEN PROTEIN 5;
 805:  eq0p-A  2.0 10.1  123  1070    4   PLAF7:AF-Q8IB03-F1 CHAPERONE PROTEIN CLPB1;
 806:  eohq-A  2.0  4.4   84  1001    4   PLAF7:AF-A0A5K1K8U2-F1 UNCHARACTERIZED PROTEIN;
 807:  epuq-A  2.0  5.7   87   235    6   PLAF7:AF-Q8IL79-F1 COPPER TRANSPORTER;
 808:  eq2k-A  2.0  5.0  120   833    6   PLAF7:AF-Q9U0I6-F1 ERYTHROCYTE VESICLE PROTEIN 1;
 809:  em95-A  2.0  5.2   93   460    8   PLAF7:AF-O96215-F1 TETRATRICOPEPTIDE REPEAT PROTEIN, PUTATIVE;
 810:  equt-A  2.0 10.7  107   592    5   PLAF7:AF-Q8ILM1-F1 ANKYRIN-REPEAT PROTEIN, PUTATIVE;
 811:  eqyy-A  2.0 19.7   90   663    6   PLAF7:AF-Q8IJ69-F1 SEC1 FAMILY PROTEIN, PUTATIVE;
 812:  ep4a-A  2.0  5.6  114  1106    5   PLAF7:AF-A0A5K1K8X7-F1 UNCHARACTERIZED PROTEIN;
 813:  eqby-A  2.0  6.4   92   406    7   PLAF7:AF-Q8I3M2-F1 UNCHARACTERIZED PROTEIN;
 814:  eox0-A  2.0 13.0   81   343    5   PLAF7:AF-Q8I2S9-F1 PRE-MRNA-SPLICING FACTOR 18;
 815:  eq1y-A  2.0  6.8  131  1345    2   PLAF7:AF-Q8IJU7-F1 UNCHARACTERIZED PROTEIN;
 816:  eqi9-A  2.0  6.4   68   323    1   PLAF7:AF-C6KTF3-F1 RIFIN;
 817:  eq12-A  2.0  6.9  147  1156    9   PLAF7:AF-C0H4V4-F1 RHOPTRY NECK PROTEIN 5;
 818:  epdl-A  2.0 15.2   96   859    5   PLAF7:AF-Q8I5J4-F1 UNCHARACTERIZED PROTEIN;
 819:  eocr-A  2.0  8.9  139  1057    8   PLAF7:AF-Q8I570-F1 H(+)-EXPORTING DIPHOSPHATASE;
 820:  ep04-A  2.0  8.3   67   460    3   PLAF7:AF-A0A144A322-F1 UNCHARACTERIZED PROTEIN;
 821:  ep4f-A  2.0  5.4  129   797    8   PLAF7:AF-A0A143ZXY0-F1 UNCHARACTERIZED PROTEIN;
 822:  eok7-A  2.0  5.1  132   724    8   PLAF7:AF-Q8IL46-F1 GERANYLGERANYL TRANSFERASE TYPE-2 SUBUNIT ALPHA;
 823:  epsa-A  2.0 13.8  132  1728   11   PLAF7:AF-Q8I5G7-F1 UNCHARACTERIZED PROTEIN;
 824:  epwi-A  2.0  6.2   90   633    4   PLAF7:AF-C0H514-F1 SERINE/THREONINE PROTEIN KINASE, FIKK FAMILY;
 825:  en8q-A  2.0  5.0   95  2588    5   PLAF7:AF-A0A143ZWL6-F1 UNCHARACTERIZED PROTEIN;
 826:  enwx-A  2.0  4.6   84  1233    7   PLAF7:AF-O96197-F1 TYROSINE KINASE-LIKE PROTEIN, PUTATIVE;
 827:  eo3q-A  2.0  6.4   85   258   11   PLAF7:AF-Q8II36-F1 AQUAGLYCEROPORIN;
 828:  eoie-A  2.0  9.1   60   141   10   PLAF7:AF-Q8IE63-F1 MITOCHONDRIAL FISSION 1 PROTEIN;
 829:  enqa-A  2.0 10.7   92  1141    9   PLAF7:AF-Q8IIV9-F1 UNCHARACTERIZED PROTEIN;
 830:  eoa7-A  2.0  5.7  140  2064    4   PLAF7:AF-Q8IBX0-F1 ERYTHROCYTE MEMBRANE PROTEIN 1, PFEMP1;
 831:  eqw0-A  2.0 10.0  124   260    6   PLAF7:AF-Q8IKE6-F1 UNCHARACTERIZED PROTEIN;
 832:  enxd-A  2.0  9.3  107  1338    6   PLAF7:AF-O77306-F1 SERINE/THREONINE PROTEIN KINASE;
 833:  eqgi-A  2.0  6.5  104   379    9   PLAF7:AF-Q8I4P3-F1 RIFIN;
 834:  eom2-A  2.0 11.7   84   359    5   PLAF7:AF-A0A143ZYI9-F1 UNCHARACTERIZED PROTEIN;
 835:  epqh-A  2.0  8.5  132   339    5   PLAF7:AF-C0H4H7-F1 PROTEASE, PUTATIVE;
 836:  eocw-A  2.0  4.1   99   590    9   PLAF7:AF-Q8I5M2-F1 ARGINYL-TRNA SYNTHETASE;
 837:  eqdu-A  2.0  6.4   59    72   12   PLAF7:AF-C0H590-F1 PROTEIN KISH;

# Structural equivalences
   1: 6c70-A eoe0-A    60 -  65 <=>   18 -  23   (MET   62  - VAL   67  <=> GLY   18  - MET   23 )                          
   1: 6c70-A eoe0-A    68 -  71 <=>   24 -  27   (LEU   70  - ASN   73  <=> ILE   24  - PHE   27 )                          
   1: 6c70-A eoe0-A   146 - 149 <=>   32 -  35   (GLY  148  - PHE  151  <=> ASP   32  - ILE   35 )                          
   1: 6c70-A eoe0-A   151 - 154 <=>   36 -  39   (GLU  153  - PRO  171  <=> ASP   36  - VAL   39 )                          
   1: 6c70-A eoe0-A   170 - 173 <=>   43 -  46   (SER  187  - GLY  190  <=> GLU   43  - ILE   46 )                          
   1: 6c70-A eoe0-A   177 - 180 <=>   47 -  50   (ALA  194  - TYR  197  <=> LEU   47  - ASP   50 )                          
   1: 6c70-A eoe0-A   183 - 223 <=>   51 -  91   (TYR  200  - LEU  240  <=> ASN   51  - SER   91 )                          
   1: 6c70-A eoe0-A   232 - 259 <=>   93 - 120   (GLN  318  - ASP  345  <=> THR   93  - ILE  120 )                          
   1: 6c70-A eoe0-A   261 - 267 <=>  121 - 127   (TYR  347  - LEU  353  <=> ASP  121  - LYS  127 )                          
   1: 6c70-A eoe0-A   268 - 271 <=>  129 - 132   (HIS  354  - THR  357  <=> TYR  129  - ARG  132 )                          
   1: 6c70-A eoe0-A   300 - 331 <=>  138 - 169   (LEU  386  - CYS  417  <=> TYR  138  - MET  169 )                          
   1: 6c70-A eoe0-A   332 - 335 <=>  171 - 174   (HIS  418  - ASP  421  <=> ASP  171  - THR  174 )                          
   1: 6c70-A eoe0-A   338 - 355 <=>  222 - 239   (GLU  424  - MET  441  <=> GLU  222  - HIS  239 )                          
   1: 6c70-A eoe0-A   363 - 366 <=>  243 - 246   (PHE  449  - SER  452  <=> ILE  243  - SER  246 )                          
   1: 6c70-A eoe0-A   368 - 373 <=>  247 - 252   (ASP  454  - VAL  459  <=> ALA  247  - ASN  252 )                          
   1: 6c70-A eoe0-A   375 - 382 <=>  253 - 260   (GLY  461  - MET  468  <=> ASP  253  - TYR  260 )                          
   2: 6c70-A eol1-A     6 -  10 <=>   38 -  42   (LEU    8  - LEU   12  <=> HIS   38  - LYS   42 )                          
   2: 6c70-A eol1-A    63 -  93 <=>   92 - 122   (ASP   65  - LYS   95  <=> ARG   92  - PHE  122 )                          
   2: 6c70-A eol1-A    96 -  99 <=>  123 - 126   (TYR   98  - LEU  101  <=> SER  123  - LEU  126 )                          
   2: 6c70-A eol1-A   255 - 286 <=>  127 - 158   (THR  341  - VAL  372  <=> TYR  127  - ARG  158 )                          
   2: 6c70-A eol1-A   287 - 290 <=>  161 - 164   (ASN  373  - ASN  376  <=> LEU  161  - LEU  164 )                          
   2: 6c70-A eol1-A   330 - 333 <=>  676 - 679   (SER  416  - TRP  419  <=> GLY  676  - SER  679 )                          
   2: 6c70-A eol1-A   335 - 338 <=>  680 - 683   (ASP  421  - GLU  424  <=> ILE  680  - THR  683 )                          
   3: 6c70-A eqvf-A    31 -  35 <=>   23 -  27   (GLY   33  - PRO   37  <=> LEU   23  - ASN   27 )                          
   3: 6c70-A eqvf-A    63 -  93 <=>  193 - 223   (ASP   65  - LYS   95  <=> TYR  193  - HIS  223 )                          
   3: 6c70-A eqvf-A    96 -  99 <=>  224 - 227   (TYR   98  - LEU  101  <=> PHE  224  - GLU  227 )                          
   3: 6c70-A eqvf-A   256 - 279 <=>  228 - 251   (ALA  342  - LEU  365  <=> TYR  228  - ARG  251 )                          
   3: 6c70-A eqvf-A   281 - 284 <=>  252 - 255   (TYR  367  - THR  370  <=> HIS  252  - LYS  255 )                          
   3: 6c70-A eqvf-A   286 - 289 <=>  298 - 301   (VAL  372  - VAL  375  <=> ASN  298  - TRP  301 )                          
   3: 6c70-A eqvf-A   378 - 381 <=>  356 - 359   (VAL  464  - PHE  467  <=> HIS  356  - ASN  359 )                          
   4: 6c70-A eqhx-A    12 -  16 <=>   88 -  92   (PRO   14  - VAL   18  <=> LYS   88  - GLN   92 )                          
   4: 6c70-A eqhx-A    29 -  32 <=>   98 - 101   (SER   31  - LYS   34  <=> ASN   98  - SER  101 )                          
   4: 6c70-A eqhx-A    42 -  46 <=>  109 - 113   (VAL   44  - LEU   48  <=> TYR  109  - SER  113 )                          
   4: 6c70-A eqhx-A    63 -  93 <=>  124 - 154   (ASP   65  - LYS   95  <=> ASN  124  - GLU  154 )                          
   4: 6c70-A eqhx-A    96 -  99 <=>  155 - 158   (TYR   98  - LEU  101  <=> ASN  155  - GLU  158 )                          
   4: 6c70-A eqhx-A   259 - 281 <=>  161 - 183   (ASP  345  - TYR  367  <=> LYS  161  - ASP  183 )                          
   4: 6c70-A eqhx-A   283 - 286 <=>  184 - 187   (ALA  369  - VAL  372  <=> ASP  184  - VAL  187 )                          
   4: 6c70-A eqhx-A   307 - 314 <=>  220 - 227   (VAL  393  - GLY  400  <=> LYS  220  - LYS  227 )                          
   4: 6c70-A eqhx-A   316 - 319 <=>  246 - 249   (ARG  402  - GLU  405  <=> PHE  246  - PHE  249 )                          
   4: 6c70-A eqhx-A   320 - 331 <=>  277 - 288   (GLU  406  - CYS  417  <=> ASP  277  - LYS  288 )                          
   4: 6c70-A eqhx-A   332 - 339 <=>  354 - 361   (HIS  418  - GLU  425  <=> CYS  354  - ALA  361 )                          
   5: 6c70-A eqsd-A    57 -  63 <=>    1 -   7   (ASN   59  - ASP   65  <=> MET    1  - HIS    7 )                          
   5: 6c70-A eqsd-A    65 -  93 <=>   12 -  40   (VAL   67  - LYS   95  <=> GLY   12  - ASN   40 )                          
   5: 6c70-A eqsd-A   162 - 165 <=>   77 -  80   (THR  179  - PRO  182  <=> SER   77  - GLY   80 )                          
   5: 6c70-A eqsd-A   166 - 169 <=>   83 -  86   (PHE  183  - MET  186  <=> VAL   83  - SER   86 )                          
   5: 6c70-A eqsd-A   174 - 216 <=>   88 - 130   (HIS  191  - ILE  233  <=> LEU   88  - HIS  130 )                          
   5: 6c70-A eqsd-A   218 - 226 <=>  135 - 143   (LYS  235  - THR  243  <=> LEU  135  - ASP  143 )                          
   5: 6c70-A eqsd-A   246 - 252 <=>  321 - 327   (ARG  332  - ARG  338  <=> LYS  321  - ASP  327 )                          
   5: 6c70-A eqsd-A   257 - 266 <=>  328 - 337   (VAL  343  - LEU  352  <=> ASP  328  - LEU  337 )                          
   5: 6c70-A eqsd-A   290 - 296 <=>  359 - 365   (ASN  376  - VAL  382  <=> SER  359  - LEU  365 )                          
   5: 6c70-A eqsd-A   297 - 316 <=>  367 - 386   (ILE  383  - ARG  402  <=> TYR  367  - ILE  386 )                          
   5: 6c70-A eqsd-A   325 - 328 <=>  463 - 466   (MET  411  - ALA  414  <=> TYR  463  - LEU  466 )                          
   5: 6c70-A eqsd-A   347 - 354 <=>  468 - 475   (VAL  433  - ALA  440  <=> ASN  468  - PHE  475 )                          
   5: 6c70-A eqsd-A   355 - 358 <=>  479 - 482   (MET  441  - SER  444  <=> ILE  479  - SER  482 )                          
   5: 6c70-A eqsd-A   363 - 366 <=>  484 - 487   (PHE  449  - SER  452  <=> GLY  484  - PHE  487 )                          
   5: 6c70-A eqsd-A   368 - 379 <=>  488 - 499   (ASP  454  - THR  465  <=> LEU  488  - ILE  499 )                          
   5: 6c70-A eqsd-A   380 - 388 <=>  501 - 509   (TYR  466  - LYS  474  <=> SER  501  - PHE  509 )                          
   6: 6c70-A eokc-A    11 -  14 <=>   71 -  74   (LEU   13  - ILE   16  <=> ARG   71  - GLU   74 )                          
   6: 6c70-A eokc-A    20 -  23 <=>  129 - 132   (VAL   22  - PHE   25  <=> SER  129  - SER  132 )                          
   6: 6c70-A eokc-A    24 -  29 <=>  134 - 139   (MET   26  - SER   31  <=> ILE  134  - VAL  139 )                          
   6: 6c70-A eokc-A    32 -  62 <=>  140 - 170   (LYS   34  - SER   64  <=> PRO  140  - SER  170 )                          
   6: 6c70-A eokc-A    63 -  92 <=>  172 - 201   (ASP   65  - SER   94  <=> LYS  172  - ASN  201 )                          
   6: 6c70-A eokc-A    96 -  99 <=>  210 - 213   (TYR   98  - LEU  101  <=> GLY  210  - SER  213 )                          
   6: 6c70-A eokc-A   257 - 286 <=>  215 - 244   (VAL  343  - VAL  372  <=> ALA  215  - ASN  244 )                          
   6: 6c70-A eokc-A   290 - 293 <=>  245 - 248   (ASN  376  - ALA  379  <=> PHE  245  - LEU  248 )                          
   6: 6c70-A eokc-A   296 - 319 <=>  249 - 272   (VAL  382  - GLU  405  <=> PRO  249  - LYS  272 )                          
   6: 6c70-A eokc-A   320 - 327 <=>  274 - 281   (GLU  406  - ALA  413  <=> ARG  274  - GLU  281 )                          
   7: 6c70-A eqjc-A    64 -  94 <=>   63 -  93   (ASP   66  - ILE   96  <=> SER   63  - ASN   93 )                          
   7: 6c70-A eqjc-A    96 -  99 <=>   94 -  97   (TYR   98  - LEU  101  <=> LYS   94  - SER   97 )                          
   7: 6c70-A eqjc-A   256 - 284 <=>  100 - 128   (ALA  342  - THR  370  <=> ASP  100  - ALA  128 )                          
   7: 6c70-A eqjc-A   285 - 291 <=>  130 - 136   (LYS  371  - VAL  377  <=> LYS  130  - ASN  136 )                          
   8: 6c70-A enhb-A    64 - 103 <=>    3 -  42   (ASP   66  - ASN  105  <=> ASP    3  - LYS   42 )                          
   8: 6c70-A enhb-A   104 - 107 <=>   45 -  48   (ASN  106  - SER  109  <=> ALA   45  - GLU   48 )                          
   8: 6c70-A enhb-A   108 - 111 <=>   51 -  54   (HIS  110  - PHE  113  <=> GLU   51  - THR   54 )                          
   8: 6c70-A enhb-A   121 - 124 <=>   62 -  65   (LEU  123  - THR  126  <=> LYS   62  - LYS   65 )                          
   8: 6c70-A enhb-A   236 - 260 <=>   70 -  94   (VAL  322  - ALA  346  <=> LYS   70  - ALA   94 )                          
   8: 6c70-A enhb-A   261 - 284 <=>   97 - 120   (TYR  347  - THR  370  <=> ARG   97  - LYS  120 )                          
   8: 6c70-A enhb-A   285 - 289 <=>  122 - 126   (LYS  371  - VAL  375  <=> ALA  122  - SER  126 )                          
   9: 6c70-A eosg-A    64 -  93 <=>  193 - 222   (ASP   66  - LYS   95  <=> LYS  193  - GLU  222 )                          
   9: 6c70-A eosg-A    96 -  99 <=>  223 - 226   (TYR   98  - LEU  101  <=> PRO  223  - ASN  226 )                          
   9: 6c70-A eosg-A   257 - 284 <=>  227 - 254   (VAL  343  - THR  370  <=> GLU  227  - LYS  254 )                          
   9: 6c70-A eosg-A   285 - 288 <=>  257 - 260   (LYS  371  - GLY  374  <=> LEU  257  - TYR  260 )                          
  10: 6c70-A enhi-A    63 -  93 <=>  220 - 250   (ASP   65  - LYS   95  <=> SER  220  - LEU  250 )                          
  10: 6c70-A enhi-A   260 - 286 <=>  252 - 278   (ALA  346  - VAL  372  <=> ASP  252  - LYS  278 )                          
  10: 6c70-A enhi-A   287 - 291 <=>  441 - 445   (ASN  373  - VAL  377  <=> LEU  441  - ASN  445 )                          
  11: 6c70-A eoog-A    11 -  14 <=> 2093 -2096   (LEU   13  - ILE   16  <=> VAL 2093  - PHE 2096 )                          
  11: 6c70-A eoog-A    17 -  20 <=> 2097 -2100   (MET   19  - VAL   22  <=> THR 2097  - ILE 2100 )                          
  11: 6c70-A eoog-A    64 -  94 <=> 2141 -2171   (ASP   66  - ILE   96  <=> LYS 2141  - ASP 2171 )                          
  11: 6c70-A eoog-A    96 -  99 <=> 2172 -2175   (TYR   98  - LEU  101  <=> GLU 2172  - HIS 2175 )                          
  11: 6c70-A eoog-A   256 - 259 <=> 2177 -2180   (ALA  342  - ASP  345  <=> HIS 2177  - SER 2180 )                          
  11: 6c70-A eoog-A   261 - 284 <=> 2183 -2206   (TYR  347  - THR  370  <=> TYR 2183  - ASN 2206 )                          
  11: 6c70-A eoog-A   285 - 290 <=> 2208 -2213   (LYS  371  - ASN  376  <=> GLU 2208  - LEU 2213 )                          
  12: 6c70-A eqmw-A     1 -   4 <=>  154 - 157   (PHE    3  - GLN    6  <=> LYS  154  - SER  157 )                          
  12: 6c70-A eqmw-A    14 -  21 <=>  162 - 169   (ILE   16  - GLY   23  <=> ASN  162  - PHE  169 )                          
  12: 6c70-A eqmw-A    42 -  54 <=>  171 - 183   (VAL   44  - MET   56  <=> VAL  171  - ILE  183 )                          
  12: 6c70-A eqmw-A   158 - 161 <=>  213 - 216   (LEU  175  - ARG  178  <=> ASN  213  - TYR  216 )                          
  12: 6c70-A eqmw-A   185 - 199 <=>  221 - 235   (LEU  202  - PHE  216  <=> PHE  221  - ASN  235 )                          
  12: 6c70-A eqmw-A   266 - 285 <=>  710 - 729   (LEU  352  - LYS  371  <=> ALA  710  - ILE  729 )                          
  12: 6c70-A eqmw-A   286 - 289 <=>  731 - 734   (VAL  372  - VAL  375  <=> GLU  731  - ASN  734 )                          
  12: 6c70-A eqmw-A   290 - 330 <=>  737 - 777   (ASN  376  - SER  416  <=> GLY  737  - GLU  777 )                          
  12: 6c70-A eqmw-A   331 - 338 <=>  779 - 786   (CYS  417  - GLU  424  <=> MET  779  - LYS  786 )                          
  12: 6c70-A eqmw-A   343 - 346 <=>  860 - 863   (PHE  429  - ILE  432  <=> ASN  860  - ILE  863 )                          
  12: 6c70-A eqmw-A   352 - 358 <=>  871 - 877   (GLN  438  - SER  444  <=> ILE  871  - ILE  877 )                          
  12: 6c70-A eqmw-A   364 - 387 <=>  879 - 902   (THR  450  - LEU  473  <=> LEU  879  - GLN  902 )                          
  13: 6c70-A eq5z-A     1 -   4 <=>   58 -  61   (PHE    3  - GLN    6  <=> VAL   58  - ALA   61 )                          
  13: 6c70-A eq5z-A    27 -  30 <=>  122 - 125   (TYR   29  - GLU   32  <=> ILE  122  - PRO  125 )                          
  13: 6c70-A eq5z-A    33 -  46 <=>  126 - 139   (LYS   35  - LEU   48  <=> TYR  126  - ASN  139 )                          
  13: 6c70-A eq5z-A    63 -  93 <=>  212 - 242   (ASP   65  - LYS   95  <=> ILE  212  - LEU  242 )                          
  13: 6c70-A eq5z-A    95 -  98 <=>  243 - 246   (PHE   97  - THR  100  <=> THR  243  - ASN  246 )                          
  13: 6c70-A eq5z-A   256 - 287 <=>  247 - 278   (ALA  342  - ASN  373  <=> PHE  247  - LYS  278 )                          
  13: 6c70-A eq5z-A   291 - 294 <=>  556 - 559   (VAL  377  - ALA  380  <=> ASN  556  - ASP  559 )                          
  13: 6c70-A eq5z-A   305 - 323 <=>  568 - 586   (GLY  391  - SER  409  <=> MET  568  - LYS  586 )                          
  13: 6c70-A eq5z-A   336 - 339 <=>  644 - 647   (GLY  422  - GLU  425  <=> ILE  644  - ASN  647 )                          
  13: 6c70-A eq5z-A   342 - 345 <=>  648 - 651   (THR  428  - GLN  431  <=> ASN  648  - TYR  651 )                          
  14: 6c70-A epba-A    45 -  60 <=>  125 - 140   (LEU   47  - MET   62  <=> ASP  125  - GLU  140 )                          
  14: 6c70-A epba-A    63 -  93 <=>  170 - 200   (ASP   65  - LYS   95  <=> LEU  170  - LEU  200 )                          
  14: 6c70-A epba-A    95 -  98 <=>  201 - 204   (PHE   97  - THR  100  <=> LYS  201  - THR  204 )                          
  14: 6c70-A epba-A   259 - 288 <=>  205 - 234   (ASP  345  - GLY  374  <=> ASN  205  - PRO  234 )                          
  14: 6c70-A epba-A   290 - 293 <=>  261 - 264   (ASN  376  - ALA  379  <=> THR  261  - ASN  264 )                          
  14: 6c70-A epba-A   330 - 333 <=>  281 - 284   (SER  416  - TRP  419  <=> SER  281  - VAL  284 )                          
  14: 6c70-A epba-A   335 - 338 <=>  285 - 288   (ASP  421  - GLU  424  <=> ASN  285  - ASN  288 )                          
  15: 6c70-A eqca-A     8 -  11 <=>  923 - 926   (ALA   10  - LEU   13  <=> GLU  923  - VAL  926 )                          
  15: 6c70-A eqca-A    13 -  19 <=>  929 - 935   (ASN   15  - GLY   21  <=> LEU  929  - ASP  935 )                          
  15: 6c70-A eqca-A    63 -  89 <=>  980 -1006   (ASP   65  - PRO   91  <=> MET  980  - ASP 1006 )                          
  15: 6c70-A eqca-A    91 - 103 <=> 1007 -1019   (ARG   93  - ASN  105  <=> ILE 1007  - ASN 1019 )                          
  15: 6c70-A eqca-A   209 - 226 <=> 1021 -1038   (GLN  226  - THR  243  <=> VAL 1021  - ALA 1038 )                          
  15: 6c70-A eqca-A   228 - 255 <=> 1066 -1093   (LEU  314  - THR  341  <=> THR 1066  - GLU 1093 )                          
  15: 6c70-A eqca-A   256 - 260 <=> 1095 -1099   (ALA  342  - ALA  346  <=> ILE 1095  - VAL 1099 )                          
  15: 6c70-A eqca-A   261 - 286 <=> 1102 -1127   (TYR  347  - VAL  372  <=> ILE 1102  - LYS 1127 )                          
  15: 6c70-A eqca-A   287 - 290 <=> 1130 -1133   (ASN  373  - ASN  376  <=> ILE 1130  - ASP 1133 )                          
  15: 6c70-A eqca-A   332 - 336 <=> 1511 -1515   (HIS  418  - GLY  422  <=> LYS 1511  - ASN 1515 )                          
  16: 6c70-A eqvl-A    63 -  94 <=>   81 - 112   (ASP   65  - ILE   96  <=> VAL   81  - GLY  112 )                          
  16: 6c70-A eqvl-A    99 - 102 <=>  115 - 118   (LEU  101  - TRP  104  <=> ASP  115  - CYS  118 )                          
  16: 6c70-A eqvl-A   253 - 280 <=>  120 - 147   (LEU  339  - ALA  366  <=> VAL  120  - LYS  147 )                          
  17: 6c70-A enfz-A    63 -  66 <=>   42 -  45   (ASP   65  - ASP   68  <=> GLU   42  - VAL   45 )                          
  17: 6c70-A enfz-A    68 -  91 <=>   46 -  69   (LEU   70  - ARG   93  <=> LYS   46  - VAL   69 )                          
  17: 6c70-A enfz-A    94 -  97 <=>   70 -  73   (ILE   96  - LYS   99  <=> GLN   70  - LYS   73 )                          
  17: 6c70-A enfz-A   257 - 279 <=>   74 -  96   (VAL  343  - LEU  365  <=> ASN   74  - GLU   96 )                          
  17: 6c70-A enfz-A   280 - 283 <=>   98 - 101   (ALA  366  - ALA  369  <=> PHE   98  - ASP  101 )                          
  17: 6c70-A enfz-A   285 - 289 <=>  116 - 120   (LYS  371  - VAL  375  <=> LYS  116  - ARG  120 )                          
  18: 6c70-A en1n-A    29 -  65 <=>  367 - 403   (SER   31  - VAL   67  <=> LEU  367  - SER  403 )                          
  18: 6c70-A en1n-A    66 - 101 <=>  405 - 440   (ASP   68  - ILE  103  <=> ALA  405  - ASN  440 )                          
  18: 6c70-A en1n-A   256 - 288 <=>  442 - 474   (ALA  342  - GLY  374  <=> ASN  442  - GLU  474 )                          
  18: 6c70-A en1n-A   321 - 325 <=>  655 - 659   (SER  407  - MET  411  <=> ASP  655  - THR  659 )                          
  18: 6c70-A en1n-A   328 - 333 <=>  660 - 665   (ALA  414  - TRP  419  <=> PRO  660  - LEU  665 )                          
  18: 6c70-A en1n-A   336 - 339 <=>  666 - 669   (GLY  422  - GLU  425  <=> ASN  666  - GLU  669 )                          
  19: 6c70-A enn6-A    64 -  94 <=>    1 -  31   (ASP   66  - ILE   96  <=> MET    1  - ILE   31 )                          
  19: 6c70-A enn6-A   259 - 286 <=>   32 -  59   (ASP  345  - VAL  372  <=> ARG   32  - LYS   59 )                          
  19: 6c70-A enn6-A   288 - 291 <=>  312 - 315   (GLY  374  - VAL  377  <=> ASN  312  - TYR  315 )                          
  19: 6c70-A enn6-A   294 - 297 <=>  319 - 322   (ALA  380  - ILE  383  <=> ASN  319  - LEU  322 )                          
  19: 6c70-A enn6-A   319 - 322 <=>  335 - 338   (GLU  405  - SER  408  <=> TYR  335  - LYS  338 )                          
  19: 6c70-A enn6-A   375 - 378 <=>  342 - 345   (GLY  461  - VAL  464  <=> ASP  342  - THR  345 )                          
  19: 6c70-A enn6-A   381 - 385 <=>  368 - 372   (PHE  467  - VAL  471  <=> TYR  368  - LEU  372 )                          
  20: 6c70-A eqha-A    65 -  68 <=>  452 - 455   (VAL   67  - LEU   70  <=> GLU  452  - SER  455 )                          
  20: 6c70-A eqha-A    70 -  94 <=>  456 - 480   (ALA   72  - ILE   96  <=> TYR  456  - LYS  480 )                          
  20: 6c70-A eqha-A    96 -  99 <=>  483 - 486   (TYR   98  - LEU  101  <=> ASP  483  - ILE  486 )                          
  20: 6c70-A eqha-A   255 - 285 <=>  487 - 517   (THR  341  - LYS  371  <=> PHE  487  - ASP  517 )                          
  20: 6c70-A eqha-A   286 - 290 <=>  520 - 524   (VAL  372  - ASN  376  <=> ASN  520  - VAL  524 )                          
  20: 6c70-A eqha-A   375 - 387 <=>  534 - 546   (GLY  461  - LEU  473  <=> ASN  534  - PHE  546 )                          
  21: 6c70-A epvy-A    65 -  87 <=>   71 -  93   (VAL   67  - TYR   89  <=> SER   71  - ILE   93 )                          
  21: 6c70-A epvy-A    88 -  91 <=>   95 -  98   (PHE   90  - ARG   93  <=> ASN   95  - ALA   98 )                          
  21: 6c70-A epvy-A   261 - 285 <=>  100 - 124   (TYR  347  - LYS  371  <=> ASP  100  - GLY  124 )                          
  21: 6c70-A epvy-A   287 - 290 <=>  129 - 132   (ASN  373  - ASN  376  <=> LYS  129  - GLU  132 )                          
  21: 6c70-A epvy-A   326 - 332 <=>  158 - 164   (GLU  412  - HIS  418  <=> PRO  158  - LEU  164 )                          
  21: 6c70-A epvy-A   385 - 388 <=>  249 - 252   (VAL  471  - LYS  474  <=> PRO  249  - PHE  252 )                          
  22: 6c70-A eqtr-A    38 -  42 <=> 1227 -1231   (ILE   40  - VAL   44  <=> GLN 1227  - ILE 1231 )                          
  22: 6c70-A eqtr-A    46 -  51 <=> 1270 -1275   (LEU   48  - TYR   53  <=> LEU 1270  - THR 1275 )                          
  22: 6c70-A eqtr-A    64 -  67 <=> 1290 -1293   (ASP   66  - ASP   69  <=> ILE 1290  - LYS 1293 )                          
  22: 6c70-A eqtr-A    69 -  88 <=> 1294 -1313   (THR   71  - PHE   90  <=> PHE 1294  - GLN 1313 )                          
  22: 6c70-A eqtr-A    90 -  93 <=> 1314 -1317   (VAL   92  - LYS   95  <=> LYS 1314  - ASN 1317 )                          
  22: 6c70-A eqtr-A   259 - 283 <=> 1319 -1343   (ASP  345  - ALA  369  <=> LYS 1319  - ASP 1343 )                          
  22: 6c70-A eqtr-A   293 - 313 <=> 1345 -1365   (ALA  379  - PHE  399  <=> GLY 1345  - HIS 1365 )                          
  22: 6c70-A eqtr-A   356 - 359 <=> 1367 -1370   (SER  442  - GLY  445  <=> LYS 1367  - GLY 1370 )                          
  22: 6c70-A eqtr-A   363 - 366 <=> 1371 -1374   (PHE  449  - SER  452  <=> SER 1371  - LEU 1374 )                          
  22: 6c70-A eqtr-A   368 - 378 <=> 1375 -1385   (ASP  454  - VAL  464  <=> GLN 1375  - ASN 1385 )                          
  23: 6c70-A eqtf-A    16 -  19 <=>  429 - 432   (VAL   18  - GLY   21  <=> TYR  429  - ILE  432 )                          
  23: 6c70-A eqtf-A    25 -  30 <=>  433 - 438   (PHE   27  - GLU   32  <=> SER  433  - LYS  438 )                          
  23: 6c70-A eqtf-A    62 -  89 <=>  470 - 497   (SER   64  - PRO   91  <=> THR  470  - ASN  497 )                          
  23: 6c70-A eqtf-A    91 -  94 <=>  498 - 501   (ARG   93  - ILE   96  <=> ASP  498  - ASP  501 )                          
  23: 6c70-A eqtf-A   260 - 286 <=>  502 - 528   (ALA  346  - VAL  372  <=> LYS  502  - ILE  528 )                          
  23: 6c70-A eqtf-A   287 - 290 <=>  531 - 534   (ASN  373  - ASN  376  <=> GLY  531  - LEU  534 )                          
  24: 6c70-A eprg-A     8 -  22 <=>   83 -  97   (ALA   10  - HIS   24  <=> LEU   83  - LEU   97 )                          
  24: 6c70-A eprg-A    44 -  47 <=>  101 - 104   (LEU   46  - LEU   49  <=> VAL  101  - GLU  104 )                          
  24: 6c70-A eprg-A    79 -  82 <=>  105 - 108   (LEU   81  - ILE   84  <=> GLY  105  - PRO  108 )                          
  24: 6c70-A eprg-A    87 -  90 <=>  117 - 120   (TYR   89  - VAL   92  <=> TYR  117  - VAL  120 )                          
  24: 6c70-A eprg-A   113 - 119 <=>  142 - 148   (GLU  115  - HIS  121  <=> THR  142  - ASP  148 )                          
  24: 6c70-A eprg-A   121 - 124 <=>  149 - 152   (LEU  123  - THR  126  <=> ILE  149  - ASN  152 )                          
  24: 6c70-A eprg-A   127 - 140 <=>  153 - 166   (ARG  129  - SER  142  <=> LEU  153  - VAL  166 )                          
  24: 6c70-A eprg-A   183 - 202 <=>  172 - 191   (TYR  200  - TRP  219  <=> SER  172  - VAL  191 )                          
  24: 6c70-A eprg-A   204 - 214 <=>  192 - 202   (LEU  221  - LYS  231  <=> LEU  192  - GLY  202 )                          
  24: 6c70-A eprg-A   246 - 274 <=>  204 - 232   (ARG  332  - ILE  360  <=> VAL  204  - GLU  232 )                          
  24: 6c70-A eprg-A   294 - 323 <=>  236 - 265   (ALA  380  - SER  409  <=> SER  236  - HIS  265 )                          
  24: 6c70-A eprg-A   344 - 347 <=>  272 - 275   (VAL  430  - VAL  433  <=> LYS  272  - SER  275 )                          
  25: 6c70-A ep6m-A    61 -  66 <=>   80 -  85   (GLU   63  - ASP   68  <=> ASN   80  - THR   85 )                          
  25: 6c70-A ep6m-A    68 -  93 <=>   86 - 111   (LEU   70  - LYS   95  <=> TYR   86  - PHE  111 )                          
  25: 6c70-A ep6m-A    96 -  99 <=>  112 - 115   (TYR   98  - LEU  101  <=> PHE  112  - GLU  115 )                          
  25: 6c70-A ep6m-A   255 - 287 <=>  117 - 149   (THR  341  - ASN  373  <=> VAL  117  - LYS  149 )                          
  25: 6c70-A ep6m-A   288 - 294 <=>  151 - 157   (GLY  374  - ALA  380  <=> ASP  151  - TYR  157 )                          
  25: 6c70-A ep6m-A   301 - 317 <=>  162 - 178   (LEU  387  - LEU  403  <=> PHE  162  - LEU  178 )                          
  25: 6c70-A ep6m-A   319 - 329 <=>  231 - 241   (GLU  405  - TYR  415  <=> LEU  231  - LEU  241 )                          
  25: 6c70-A ep6m-A   335 - 341 <=>  661 - 667   (ASP  421  - LYS  427  <=> PHE  661  - ILE  667 )                          
  26: 6c70-A eodq-A    29 -  33 <=>   92 -  96   (SER   31  - LYS   35  <=> ASN   92  - THR   96 )                          
  26: 6c70-A eodq-A    63 -  93 <=>  413 - 443   (ASP   65  - LYS   95  <=> PRO  413  - GLY  443 )                          
  26: 6c70-A eodq-A    96 -  99 <=>  445 - 448   (TYR   98  - LEU  101  <=> PHE  445  - GLU  448 )                          
  26: 6c70-A eodq-A   257 - 281 <=>  450 - 474   (VAL  343  - TYR  367  <=> PRO  450  - GLN  474 )                          
  26: 6c70-A eodq-A   283 - 289 <=>  475 - 481   (ALA  369  - VAL  375  <=> ASN  475  - TYR  481 )                          
  26: 6c70-A eodq-A   335 - 338 <=>  527 - 530   (ASP  421  - GLU  424  <=> ASN  527  - ASN  530 )                          
  26: 6c70-A eodq-A   350 - 353 <=>  536 - 539   (GLN  436  - LYS  439  <=> ASN  536  - SER  539 )                          
  26: 6c70-A eodq-A   372 - 376 <=>  888 - 892   (SER  458  - ALA  462  <=> ASN  888  - ASN  892 )                          
  27: 6c70-A eqj4-A    12 -  15 <=>  121 - 124   (PRO   14  - ARG   17  <=> SER  121  - LYS  124 )                          
  27: 6c70-A eqj4-A    27 -  31 <=>  126 - 130   (TYR   29  - GLY   33  <=> SER  126  - ASN  130 )                          
  27: 6c70-A eqj4-A    63 -  92 <=>  397 - 426   (ASP   65  - SER   94  <=> GLN  397  - ASN  426 )                          
  27: 6c70-A eqj4-A   261 - 284 <=>  428 - 451   (TYR  347  - THR  370  <=> THR  428  - LYS  451 )                          
  27: 6c70-A eqj4-A   285 - 290 <=>  453 - 458   (LYS  371  - ASN  376  <=> GLU  453  - PHE  458 )                          
  28: 6c70-A eqxa-A     2 -   5 <=>    1 -   4   (LYS    4  - GLY    7  <=> MET    1  - ILE    4 )                          
  28: 6c70-A eqxa-A     8 -  12 <=>    6 -  10   (ALA   10  - PRO   14  <=> SER    6  - GLU   10 )                          
  28: 6c70-A eqxa-A    14 -  17 <=>   12 -  15   (ILE   16  - MET   19  <=> TYR   12  - THR   15 )                          
  28: 6c70-A eqxa-A    19 -  22 <=>   16 -  19   (GLY   21  - HIS   24  <=> PRO   16  - ILE   19 )                          
  28: 6c70-A eqxa-A    46 -  63 <=>   24 -  41   (LEU   48  - ASP   65  <=> ILE   24  - TYR   41 )                          
  28: 6c70-A eqxa-A    64 -  90 <=>   48 -  74   (ASP   66  - VAL   92  <=> GLU   48  - ASN   74 )                          
  28: 6c70-A eqxa-A    92 -  95 <=>   75 -  78   (SER   94  - PHE   97  <=> LYS   75  - PHE   78 )                          
  28: 6c70-A eqxa-A   260 - 286 <=>   81 - 107   (ALA  346  - VAL  372  <=> LYS   81  - ASN  107 )                          
  29: 6c70-A enmy-A    64 -  89 <=>   15 -  40   (ASP   66  - PRO   91  <=> GLU   15  - GLN   40 )                          
  29: 6c70-A enmy-A    91 - 102 <=>   41 -  52   (ARG   93  - TRP  104  <=> ILE   41  - ASN   52 )                          
  29: 6c70-A enmy-A   252 - 260 <=>   53 -  61   (ARG  338  - ALA  346  <=> ASP   53  - ALA   61 )                          
  29: 6c70-A enmy-A   261 - 286 <=>   64 -  89   (TYR  347  - VAL  372  <=> LEU   64  - GLN   89 )                          
  29: 6c70-A enmy-A   287 - 290 <=>   92 -  95   (ASN  373  - ASN  376  <=> LYS   92  - GLU   95 )                          
  29: 6c70-A enmy-A   330 - 334 <=>  186 - 190   (SER  416  - TYR  420  <=> THR  186  - GLN  190 )                          
  30: 6c70-A em8t-A    64 -  89 <=>   61 -  86   (ASP   66  - PRO   91  <=> THR   61  - LYS   86 )                          
  30: 6c70-A em8t-A    91 - 104 <=>   87 - 100   (ARG   93  - ASN  106  <=> LYS   87  - ASN  100 )                          
  30: 6c70-A em8t-A   105 - 108 <=>  103 - 106   (PRO  107  - HIS  110  <=> LYS  103  - GLY  106 )                          
  30: 6c70-A em8t-A   212 - 226 <=>  109 - 123   (HIS  229  - THR  243  <=> ASN  109  - LYS  123 )                          
  30: 6c70-A em8t-A   228 - 254 <=>  133 - 159   (LEU  314  - VAL  340  <=> GLU  133  - ASN  159 )                          
  30: 6c70-A em8t-A   257 - 260 <=>  162 - 165   (VAL  343  - ALA  346  <=> SER  162  - ASP  165 )                          
  30: 6c70-A em8t-A   261 - 286 <=>  169 - 194   (TYR  347  - VAL  372  <=> ILE  169  - ARG  194 )                          
  30: 6c70-A em8t-A   287 - 290 <=>  197 - 200   (ASN  373  - ASN  376  <=> LEU  197  - LEU  200 )                          
  31: 6c70-A enxt-A     1 -   4 <=>  185 - 188   (PHE    3  - GLN    6  <=> ASN  185  - ASN  188 )                          
  31: 6c70-A enxt-A    31 -  35 <=>  211 - 215   (GLY   33  - PRO   37  <=> VAL  211  - ASN  215 )                          
  31: 6c70-A enxt-A    38 -  42 <=>  216 - 220   (ILE   40  - VAL   44  <=> ILE  216  - PRO  220 )                          
  31: 6c70-A enxt-A    63 -  66 <=>  242 - 245   (ASP   65  - ASP   68  <=> ILE  242  - VAL  245 )                          
  31: 6c70-A enxt-A    69 - 105 <=>  246 - 282   (THR   71  - PRO  107  <=> VAL  246  - GLU  282 )                          
  31: 6c70-A enxt-A   109 - 120 <=>  300 - 311   (PRO  111  - ALA  122  <=> LEU  300  - LYS  311 )                          
  31: 6c70-A enxt-A   122 - 126 <=>  312 - 316   (ALA  124  - MET  128  <=> LYS  312  - LEU  316 )                          
  31: 6c70-A enxt-A   191 - 224 <=>  328 - 361   (VAL  208  - SER  241  <=> ASP  328  - ALA  361 )                          
  31: 6c70-A enxt-A   235 - 259 <=>  362 - 386   (LEU  321  - ASP  345  <=> TYR  362  - SER  386 )                          
  31: 6c70-A enxt-A   261 - 268 <=>  389 - 396   (TYR  347  - HIS  354  <=> PHE  389  - MET  396 )                          
  31: 6c70-A enxt-A   302 - 305 <=>  399 - 402   (TYR  388  - GLY  391  <=> ILE  399  - GLN  402 )                          
  32: 6c70-A epii-A     1 -   5 <=>   75 -  79   (PHE    3  - GLY    7  <=> GLY   75  - ILE   79 )                          
  32: 6c70-A epii-A    64 -  93 <=> 1353 -1382   (ASP   66  - LYS   95  <=> ASN 1353  - ASN 1382 )                          
  32: 6c70-A epii-A   256 - 259 <=> 1471 -1474   (ALA  342  - ASP  345  <=> SER 1471  - THR 1474 )                          
  32: 6c70-A epii-A   261 - 287 <=> 1475 -1501   (TYR  347  - ASN  373  <=> ARG 1475  - ARG 1501 )                          
  32: 6c70-A epii-A   289 - 327 <=> 1514 -1552   (VAL  375  - ALA  413  <=> ILE 1514  - SER 1552 )                          
  32: 6c70-A epii-A   329 - 332 <=> 1555 -1558   (TYR  415  - HIS  418  <=> PHE 1555  - ILE 1558 )                          
  32: 6c70-A epii-A   337 - 350 <=> 1763 -1776   (SER  423  - GLN  436  <=> VAL 1763  - ASN 1776 )                          
  33: 6c70-A eohc-A    11 -  20 <=>   68 -  77   (LEU   13  - VAL   22  <=> ASN   68  - PRO   77 )                          
  33: 6c70-A eohc-A    35 -  38 <=>   79 -  82   (PRO   37  - ILE   40  <=> ILE   79  - GLY   82 )                          
  33: 6c70-A eohc-A    42 -  45 <=>  216 - 219   (VAL   44  - LEU   47  <=> PHE  216  - VAL  219 )                          
  33: 6c70-A eohc-A    50 -  62 <=>  238 - 250   (GLN   52  - SER   64  <=> ILE  238  - LEU  250 )                          
  33: 6c70-A eohc-A    63 -  66 <=>  260 - 263   (ASP   65  - ASP   68  <=> ILE  260  - VAL  263 )                          
  33: 6c70-A eohc-A    67 -  92 <=>  265 - 290   (ASP   69  - SER   94  <=> MET  265  - ASP  290 )                          
  33: 6c70-A eohc-A    95 -  98 <=>  292 - 295   (PHE   97  - THR  100  <=> GLU  292  - GLU  295 )                          
  33: 6c70-A eohc-A   256 - 261 <=>  296 - 301   (ALA  342  - TYR  347  <=> LYS  296  - TYR  301 )                          
  33: 6c70-A eohc-A   262 - 281 <=>  303 - 322   (GLY  348  - TYR  367  <=> TYR  303  - SER  322 )                          
  33: 6c70-A eohc-A   282 - 285 <=>  335 - 338   (GLN  368  - LYS  371  <=> THR  335  - VAL  338 )                          
  33: 6c70-A eohc-A   290 - 311 <=>  403 - 424   (ASN  376  - CYS  397  <=> LEU  403  - CYS  424 )                          
  33: 6c70-A eohc-A   314 - 319 <=>  428 - 433   (GLY  400  - GLU  405  <=> LEU  428  - VAL  433 )                          
  34: 6c70-A eqt0-A    65 -  95 <=>  115 - 145   (VAL   67  - PHE   97  <=> GLU  115  - ARG  145 )                          
  34: 6c70-A eqt0-A   259 - 286 <=>  146 - 173   (ASP  345  - VAL  372  <=> LYS  146  - GLN  173 )                          
  34: 6c70-A eqt0-A   287 - 290 <=>  176 - 179   (ASN  373  - ASN  376  <=> ASN  176  - ILE  179 )                          
  35: 6c70-A en49-A    60 -  64 <=>  151 - 155   (MET   62  - ASP   66  <=> PRO  151  - LEU  155 )                          
  35: 6c70-A en49-A    67 - 102 <=>  156 - 191   (ASP   69  - TRP  104  <=> ILE  156  - GLU  191 )                          
  35: 6c70-A en49-A   255 - 260 <=>  301 - 306   (THR  341  - ALA  346  <=> MET  301  - VAL  306 )                          
  35: 6c70-A en49-A   261 - 286 <=>  308 - 333   (TYR  347  - VAL  372  <=> SER  308  - VAL  333 )                          
  35: 6c70-A en49-A   287 - 290 <=>  336 - 339   (ASN  373  - ASN  376  <=> ILE  336  - ILE  339 )                          
  36: 6c70-A engg-A     4 -  12 <=>   22 -  30   (GLN    6  - PRO   14  <=> LYS   22  - LYS   30 )                          
  36: 6c70-A engg-A    56 -  60 <=> 1670 -1674   (VAL   58  - MET   62  <=> THR 1670  - ASN 1674 )                          
  36: 6c70-A engg-A    63 -  92 <=> 1682 -1711   (ASP   65  - SER   94  <=> ASN 1682  - ASN 1711 )                          
  36: 6c70-A engg-A   248 - 252 <=> 1721 -1725   (LYS  334  - ARG  338  <=> ILE 1721  - GLN 1725 )                          
  36: 6c70-A engg-A   254 - 285 <=> 1727 -1758   (VAL  340  - LYS  371  <=> LEU 1727  - LEU 1758 )                          
  36: 6c70-A engg-A   286 - 290 <=> 1760 -1764   (VAL  372  - ASN  376  <=> ALA 1760  - ILE 1764 )                          
  37: 6c70-A ep72-A    64 -  89 <=>   10 -  35   (ASP   66  - PRO   91  <=> LYS   10  - ASN   35 )                          
  37: 6c70-A ep72-A    91 - 102 <=>   36 -  47   (ARG   93  - TRP  104  <=> GLN   36  - LYS   47 )                          
  37: 6c70-A ep72-A   253 - 260 <=>   49 -  56   (LEU  339  - ALA  346  <=> GLU   49  - ILE   56 )                          
  37: 6c70-A ep72-A   261 - 289 <=>   59 -  87   (TYR  347  - VAL  375  <=> MET   59  - ASN   87 )                          
  37: 6c70-A ep72-A   382 - 386 <=>   94 -  98   (MET  468  - GLN  472  <=> ASN   94  - ARG   98 )                          
  38: 6c70-A eo3u-A    49 -  53 <=>   10 -  14   (LEU   51  - MET   55  <=> LYS   10  - CYS   14 )                          
  38: 6c70-A eo3u-A    64 -  89 <=>  841 - 866   (ASP   66  - PRO   91  <=> LYS  841  - THR  866 )                          
  38: 6c70-A eo3u-A    91 -  97 <=>  867 - 873   (ARG   93  - LYS   99  <=> LEU  867  - ILE  873 )                          
  38: 6c70-A eo3u-A    99 - 102 <=>  874 - 877   (LEU  101  - TRP  104  <=> CYS  874  - GLU  877 )                          
  38: 6c70-A eo3u-A   249 - 259 <=>  878 - 888   (HIS  335  - ASP  345  <=> THR  878  - THR  888 )                          
  38: 6c70-A eo3u-A   261 - 287 <=>  889 - 915   (TYR  347  - ASN  373  <=> LEU  889  - SER  915 )                          
  39: 6c70-A envt-A    63 -  97 <=>    1 -  35   (ASP   65  - LYS   99  <=> MET    1  - GLN   35 )                          
  39: 6c70-A envt-A    99 - 102 <=>   36 -  39   (LEU  101  - TRP  104  <=> SER   36  - VAL   39 )                          
  39: 6c70-A envt-A   255 - 259 <=>   42 -  46   (THR  341  - ASP  345  <=> GLN   42  - ASN   46 )                          
  39: 6c70-A envt-A   261 - 286 <=>   48 -  73   (TYR  347  - VAL  372  <=> GLU   48  - GLU   73 )                          
  39: 6c70-A envt-A   287 - 290 <=>   76 -  79   (ASN  373  - ASN  376  <=> ASN   76  - GLN   79 )                          
  39: 6c70-A envt-A   312 - 319 <=>  185 - 192   (ILE  398  - GLU  405  <=> GLU  185  - ASN  192 )                          
  39: 6c70-A envt-A   330 - 333 <=>  660 - 663   (SER  416  - TRP  419  <=> ASN  660  - ASN  663 )                          
  39: 6c70-A envt-A   337 - 344 <=>  817 - 824   (SER  423  - VAL  430  <=> MET  817  - ASN  824 )                          
  40: 6c70-A eo5p-A    59 -  62 <=>    8 -  11   (MET   61  - SER   64  <=> ILE    8  - ARG   11 )                          
  40: 6c70-A eo5p-A    64 -  89 <=>   32 -  57   (ASP   66  - PRO   91  <=> SER   32  - MET   57 )                          
  40: 6c70-A eo5p-A    91 - 106 <=>   58 -  73   (ARG   93  - ASN  108  <=> ILE   58  - VAL   73 )                          
  40: 6c70-A eo5p-A   246 - 259 <=>   74 -  87   (ARG  332  - ASP  345  <=> HIS   74  - SER   87 )                          
  40: 6c70-A eo5p-A   261 - 286 <=>   89 - 114   (TYR  347  - VAL  372  <=> SER   89  - LYS  114 )                          
  40: 6c70-A eo5p-A   287 - 290 <=>  117 - 120   (ASN  373  - ASN  376  <=> GLN  117  - CYS  120 )                          
  40: 6c70-A eo5p-A   384 - 388 <=>  181 - 185   (LEU  470  - LYS  474  <=> ILE  181  - ASN  185 )                          
  41: 6c70-A epd9-A    41 -  44 <=>    1 -   4   (ILE   43  - LEU   46  <=> MET    1  - SER    4 )                          
  41: 6c70-A epd9-A    83 -  97 <=>    6 -  20   (VAL   85  - LYS   99  <=> THR    6  - LYS   20 )                          
  41: 6c70-A epd9-A   104 - 109 <=>  166 - 171   (ASN  106  - PRO  111  <=> GLU  166  - ILE  171 )                          
  41: 6c70-A epd9-A   111 - 125 <=>  194 - 208   (PHE  113  - LYS  127  <=> ILE  194  - LYS  208 )                          
  41: 6c70-A epd9-A   127 - 150 <=>  209 - 232   (ARG  129  - ILE  152  <=> ILE  209  - SER  232 )                          
  41: 6c70-A epd9-A   151 - 154 <=>  235 - 238   (GLU  153  - PRO  171  <=> ASN  235  - ASN  238 )                          
  41: 6c70-A epd9-A   169 - 172 <=>  295 - 298   (MET  186  - ALA  189  <=> MET  295  - LYS  298 )                          
  41: 6c70-A epd9-A   173 - 190 <=>  300 - 317   (GLY  190  - ALA  207  <=> ARG  300  - PHE  317 )                          
  41: 6c70-A epd9-A   192 - 226 <=>  318 - 352   (SER  209  - THR  243  <=> THR  318  - LYS  352 )                          
  41: 6c70-A epd9-A   228 - 255 <=>  360 - 387   (LEU  314  - THR  341  <=> ASN  360  - ASN  387 )                          
  41: 6c70-A epd9-A   304 - 307 <=>  395 - 398   (LEU  390  - VAL  393  <=> ASN  395  - TYR  398 )                          
  41: 6c70-A epd9-A   385 - 388 <=>  622 - 625   (VAL  471  - LYS  474  <=> SER  622  - SER  625 )                          
  42: 6c70-A enfe-A     9 -  13 <=>  125 - 129   (ASP   11  - ASN   15  <=> ILE  125  - VAL  129 )                          
  42: 6c70-A enfe-A    45 -  62 <=>  133 - 150   (LEU   47  - SER   64  <=> SER  133  - GLY  150 )                          
  42: 6c70-A enfe-A    63 -  98 <=>  154 - 189   (ASP   65  - THR  100  <=> PRO  154  - LYS  189 )                          
  42: 6c70-A enfe-A   256 - 260 <=>  308 - 312   (ALA  342  - ALA  346  <=> THR  308  - ILE  312 )                          
  42: 6c70-A enfe-A   261 - 286 <=>  314 - 339   (TYR  347  - VAL  372  <=> THR  314  - VAL  339 )                          
  42: 6c70-A enfe-A   287 - 290 <=>  342 - 345   (ASN  373  - ASN  376  <=> VAL  342  - MET  345 )                          
  43: 6c70-A eqbq-A    63 -  66 <=>  911 - 914   (ASP   65  - ASP   68  <=> LEU  911  - ILE  914 )                          
  43: 6c70-A eqbq-A    70 -  96 <=>  929 - 955   (ALA   72  - TYR   98  <=> ASP  929  - THR  955 )                          
  43: 6c70-A eqbq-A   101 - 104 <=>  975 - 978   (ILE  103  - ASN  106  <=> CYS  975  - ASN  978 )                          
  43: 6c70-A eqbq-A   251 - 255 <=>  984 - 988   (VAL  337  - THR  341  <=> LEU  984  - GLU  988 )                          
  43: 6c70-A eqbq-A   256 - 259 <=>  999 -1002   (ALA  342  - ASP  345  <=> ILE  999  - ASP 1002 )                          
  43: 6c70-A eqbq-A   261 - 285 <=> 1004 -1028   (TYR  347  - LYS  371  <=> ILE 1004  - LYS 1028 )                          
  43: 6c70-A eqbq-A   286 - 290 <=> 1030 -1034   (VAL  372  - ASN  376  <=> PHE 1030  - TYR 1034 )                          
  44: 6c70-A ep0z-A    64 -  91 <=>    2 -  29   (ASP   66  - ARG   93  <=> ASP    2  - LYS   29 )                          
  44: 6c70-A ep0z-A   260 - 287 <=>   30 -  57   (ALA  346  - ASN  373  <=> LYS   30  - SER   57 )                          
  44: 6c70-A ep0z-A   289 - 311 <=>   71 -  93   (VAL  375  - CYS  397  <=> GLU   71  - GLU   93 )                          
  44: 6c70-A ep0z-A   361 - 365 <=>  101 - 105   (LYS  447  - VAL  451  <=> GLY  101  - LEU  105 )                          
  44: 6c70-A ep0z-A   369 - 372 <=>  106 - 109   (LEU  455  - SER  458  <=> ASN  106  - MET  109 )                          
  44: 6c70-A ep0z-A   382 - 387 <=>  146 - 151   (MET  468  - LEU  473  <=> LEU  146  - GLY  151 )                          
  45: 6c70-A eqe3-A    64 -  93 <=>  197 - 226   (ASP   66  - LYS   95  <=> ASN  197  - ASN  226 )                          
  45: 6c70-A eqe3-A    96 -  99 <=>  227 - 230   (TYR   98  - LEU  101  <=> ILE  227  - ASN  230 )                          
  45: 6c70-A eqe3-A   253 - 256 <=>  231 - 234   (LEU  339  - ALA  342  <=> GLN  231  - LYS  234 )                          
  45: 6c70-A eqe3-A   258 - 286 <=>  235 - 263   (GLY  344  - VAL  372  <=> ARG  235  - GLU  263 )                          
  45: 6c70-A eqe3-A   287 - 290 <=>  266 - 269   (ASN  373  - ASN  376  <=> LEU  266  - TYR  269 )                          
  46: 6c70-A eon8-A    63 -  92 <=>  139 - 168   (ASP   65  - SER   94  <=> CYS  139  - GLN  168 )                          
  46: 6c70-A eon8-A   260 - 284 <=>  169 - 193   (ALA  346  - THR  370  <=> GLY  169  - SER  193 )                          
  47: 6c70-A ep86-A    64 -  96 <=> 1042 -1074   (ASP   66  - TYR   98  <=> ASN 1042  - LEU 1074 )                          
  47: 6c70-A ep86-A    99 - 102 <=> 1075 -1078   (LEU  101  - TRP  104  <=> ILE 1075  - GLU 1078 )                          
  47: 6c70-A ep86-A   252 - 284 <=> 1079 -1111   (ARG  338  - THR  370  <=> ILE 1079  - ILE 1111 )                          
  47: 6c70-A ep86-A   285 - 290 <=> 1113 -1118   (LYS  371  - ASN  376  <=> SER 1113  - PRO 1118 )                          
  47: 6c70-A ep86-A   329 - 332 <=> 1169 -1172   (TYR  415  - HIS  418  <=> GLU 1169  - PRO 1172 )                          
  47: 6c70-A ep86-A   335 - 338 <=> 1173 -1176   (ASP  421  - GLU  424  <=> LYS 1173  - HIS 1176 )                          
  47: 6c70-A ep86-A   368 - 371 <=> 1199 -1202   (ASP  454  - ALA  457  <=> VAL 1199  - LYS 1202 )                          
  48: 6c70-A eoyg-A    64 -  88 <=>   21 -  45   (ASP   66  - PHE   90  <=> ASN   21  - GLU   45 )                          
  48: 6c70-A eoyg-A   256 - 287 <=>   48 -  79   (ALA  342  - ASN  373  <=> ASN   48  - THR   79 )                          
  48: 6c70-A eoyg-A   288 - 316 <=>   84 - 112   (GLY  374  - ARG  402  <=> ILE   84  - GLY  112 )                          
  48: 6c70-A eoyg-A   335 - 352 <=>  151 - 168   (ASP  421  - GLN  438  <=> LYS  151  - LYS  168 )                          
  49: 6c70-A eqmk-A    57 -  60 <=>  941 - 944   (ASN   59  - MET   62  <=> GLU  941  - PRO  944 )                          
  49: 6c70-A eqmk-A    65 -  96 <=> 1016 -1047   (VAL   67  - TYR   98  <=> SER 1016  - ASP 1047 )                          
  49: 6c70-A eqmk-A   100 - 103 <=> 1050 -1053   (ALA  102  - ASN  105  <=> TYR 1050  - LYS 1053 )                          
  49: 6c70-A eqmk-A   250 - 285 <=> 1055 -1090   (VAL  336  - LYS  371  <=> PRO 1055  - ALA 1090 )                          
  50: 6c70-A epfe-A    20 -  23 <=>  186 - 189   (VAL   22  - PHE   25  <=> ARG  186  - TYR  189 )                          
  50: 6c70-A epfe-A    29 -  32 <=>  197 - 200   (SER   31  - LYS   34  <=> ALA  197  - HIS  200 )                          
  50: 6c70-A epfe-A    38 -  42 <=>  221 - 225   (ILE   40  - VAL   44  <=> SER  221  - ASN  225 )                          
  50: 6c70-A epfe-A    63 -  92 <=>  350 - 379   (ASP   65  - SER   94  <=> GLY  350  - PHE  379 )                          
  50: 6c70-A epfe-A    95 -  98 <=>  380 - 383   (PHE   97  - THR  100  <=> ASN  380  - THR  383 )                          
  50: 6c70-A epfe-A   253 - 285 <=>  384 - 416   (LEU  339  - LYS  371  <=> PRO  384  - GLU  416 )                          
  50: 6c70-A epfe-A   286 - 290 <=>  419 - 423   (VAL  372  - ASN  376  <=> ASN  419  - GLU  423 )                          
  50: 6c70-A epfe-A   333 - 336 <=>  529 - 532   (TRP  419  - GLY  422  <=> LEU  529  - PHE  532 )                          
  51: 6c70-A eoj8-A    28 -  32 <=>  258 - 262   (TYR   30  - LYS   34  <=> TYR  258  - LYS  262 )                          
  51: 6c70-A eoj8-A    34 -  37 <=>  291 - 294   (PHE   36  - ARG   39  <=> TYR  291  - LYS  294 )                          
  51: 6c70-A eoj8-A    38 -  57 <=>  296 - 315   (ILE   40  - ASN   59  <=> GLU  296  - LYS  315 )                          
  51: 6c70-A eoj8-A    68 -  71 <=>  316 - 319   (LEU   70  - ASN   73  <=> ASN  316  - ASP  319 )                          
  51: 6c70-A eoj8-A    73 -  89 <=>  320 - 336   (ILE   75  - PRO   91  <=> TYR  320  - ASN  336 )                          
  51: 6c70-A eoj8-A   260 - 279 <=>  338 - 357   (ALA  346  - LEU  365  <=> ASN  338  - ILE  357 )                          
  51: 6c70-A eoj8-A   283 - 286 <=>  358 - 361   (ALA  369  - VAL  372  <=> PRO  358  - SER  361 )                          
  51: 6c70-A eoj8-A   292 - 297 <=>  362 - 367   (TYR  378  - ILE  383  <=> SER  362  - LYS  367 )                          
  51: 6c70-A eoj8-A   299 - 313 <=>  368 - 382   (TYR  385  - PHE  399  <=> ARG  368  - LEU  382 )                          
  51: 6c70-A eoj8-A   365 - 384 <=>  385 - 404   (VAL  451  - LEU  470  <=> GLN  385  - TYR  404 )                          
  52: 6c70-A eo0v-A    63 -  93 <=>    1 -  31   (ASP   65  - LYS   95  <=> MET    1  - LYS   31 )                          
  52: 6c70-A eo0v-A    95 -  98 <=>   32 -  35   (PHE   97  - THR  100  <=> CYS   32  - ASN   35 )                          
  52: 6c70-A eo0v-A   256 - 262 <=>   36 -  42   (ALA  342  - GLY  348  <=> LEU   36  - GLN   42 )                          
  52: 6c70-A eo0v-A   263 - 284 <=>   44 -  65   (VAL  349  - THR  370  <=> PHE   44  - ASP   65 )                          
  52: 6c70-A eo0v-A   384 - 388 <=>   66 -  70   (LEU  470  - LYS  474  <=> ASP   66  - ILE   70 )                          
  53: 6c70-A eo1e-A    65 -  98 <=>  112 - 145   (VAL   67  - THR  100  <=> ASN  112  - GLY  145 )                          
  53: 6c70-A eo1e-A   254 - 259 <=>  147 - 152   (VAL  340  - ASP  345  <=> LEU  147  - SER  152 )                          
  53: 6c70-A eo1e-A   261 - 281 <=>  154 - 174   (TYR  347  - TYR  367  <=> ASN  154  - SER  174 )                          
  53: 6c70-A eo1e-A   283 - 287 <=>  175 - 179   (ALA  369  - ASN  373  <=> ASN  175  - LEU  179 )                          
  53: 6c70-A eo1e-A   288 - 291 <=>  190 - 193   (GLY  374  - VAL  377  <=> ALA  190  - ASP  193 )                          
  54: 6c70-A eqft-A     4 -   7 <=>   43 -  46   (GLN    6  - VAL    9  <=> LYS   43  - LYS   46 )                          
  54: 6c70-A eqft-A    63 -  93 <=>  127 - 157   (ASP   65  - LYS   95  <=> LEU  127  - ASP  157 )                          
  54: 6c70-A eqft-A    95 -  98 <=>  158 - 161   (PHE   97  - THR  100  <=> ASN  158  - ASP  161 )                          
  54: 6c70-A eqft-A   254 - 286 <=>  162 - 194   (VAL  340  - VAL  372  <=> LYS  162  - MET  194 )                          
  54: 6c70-A eqft-A   287 - 290 <=>  197 - 200   (ASN  373  - ASN  376  <=> LYS  197  - GLU  200 )                          
  55: 6c70-A epnm-A    63 -  95 <=>    2 -  34   (ASP   65  - PHE   97  <=> PHE    2  - ILE   34 )                          
  55: 6c70-A epnm-A   259 - 279 <=>   35 -  55   (ASP  345  - LEU  365  <=> GLU   35  - ASN   55 )                          
  55: 6c70-A epnm-A   300 - 304 <=>   56 -  60   (LEU  386  - LEU  390  <=> LYS   56  - ILE   60 )                          
  55: 6c70-A epnm-A   324 - 330 <=>  148 - 154   (VAL  410  - SER  416  <=> GLU  148  - ILE  154 )                          
  56: 6c70-A ene4-A    63 -  81 <=>   14 -  32   (ASP   65  - PRO   83  <=> SER   14  - GLY   32 )                          
  56: 6c70-A ene4-A   193 - 206 <=>   35 -  48   (ASN  210  - ALA  223  <=> LYS   35  - GLU   48 )                          
  56: 6c70-A ene4-A   250 - 284 <=>   50 -  84   (VAL  336  - THR  370  <=> TYR   50  - GLU   84 )                          
  56: 6c70-A ene4-A   287 - 334 <=>   89 - 136   (ASN  373  - TYR  420  <=> HIS   89  - GLU  136 )                          
  56: 6c70-A ene4-A   340 - 343 <=>  137 - 140   (ALA  426  - PHE  429  <=> GLU  137  - GLU  140 )                          
  56: 6c70-A ene4-A   355 - 358 <=>  263 - 266   (MET  441  - SER  444  <=> ILE  263  - LEU  266 )                          
  56: 6c70-A ene4-A   363 - 366 <=>  268 - 271   (PHE  449  - SER  452  <=> LYS  268  - ILE  271 )                          
  56: 6c70-A ene4-A   369 - 383 <=>  272 - 286   (LEU  455  - VAL  469  <=> ASN  272  - ILE  286 )                          
  57: 6c70-A epoj-A    51 -  62 <=>   11 -  22   (TYR   53  - SER   64  <=> ASN   11  - ILE   22 )                          
  57: 6c70-A epoj-A    64 -  84 <=>   72 -  92   (ASP   66  - LYS   86  <=> LEU   72  - LYS   92 )                          
  57: 6c70-A epoj-A    86 -  89 <=>   93 -  96   (ILE   88  - PRO   91  <=> GLU   93  - TYR   96 )                          
  57: 6c70-A epoj-A    91 -  94 <=>   97 - 100   (ARG   93  - ILE   96  <=> ILE   97  - VAL  100 )                          
  57: 6c70-A epoj-A    96 -  99 <=>  101 - 104   (TYR   98  - LEU  101  <=> GLU  101  - LYS  104 )                          
  57: 6c70-A epoj-A   255 - 284 <=>  105 - 134   (THR  341  - THR  370  <=> THR  105  - ILE  134 )                          
  57: 6c70-A epoj-A   285 - 290 <=>  136 - 141   (LYS  371  - ASN  376  <=> GLN  136  - TYR  141 )                          
  57: 6c70-A epoj-A   330 - 337 <=>  248 - 255   (SER  416  - SER  423  <=> ASN  248  - GLU  255 )                          
  58: 6c70-A eoa8-A    53 -  57 <=>  401 - 405   (MET   55  - ASN   59  <=> LEU  401  - PHE  405 )                          
  58: 6c70-A eoa8-A    63 -  89 <=>  429 - 455   (ASP   65  - PRO   91  <=> ASN  429  - GLU  455 )                          
  58: 6c70-A eoa8-A    91 - 103 <=>  456 - 468   (ARG   93  - ASN  105  <=> ARG  456  - LYS  468 )                          
  58: 6c70-A eoa8-A   248 - 251 <=>  530 - 533   (LYS  334  - VAL  337  <=> ASN  530  - ASN  533 )                          
  58: 6c70-A eoa8-A   255 - 259 <=>  535 - 539   (THR  341  - ASP  345  <=> ASN  535  - VAL  539 )                          
  58: 6c70-A eoa8-A   261 - 286 <=>  540 - 565   (TYR  347  - VAL  372  <=> ASP  540  - ILE  565 )                          
  58: 6c70-A eoa8-A   287 - 290 <=>  568 - 571   (ASN  373  - ASN  376  <=> ILE  568  - LYS  571 )                          
  58: 6c70-A eoa8-A   384 - 387 <=>  586 - 589   (LEU  470  - LEU  473  <=> SER  586  - ASN  589 )                          
  59: 6c70-A eowp-A    63 - 100 <=>    1 -  38   (ASP   65  - ALA  102  <=> MET    1  - THR   38 )                          
  59: 6c70-A eowp-A   101 - 105 <=>   40 -  44   (ILE  103  - PRO  107  <=> ALA   40  - GLU   44 )                          
  59: 6c70-A eowp-A   249 - 252 <=>   48 -  51   (HIS  335  - ARG  338  <=> ASN   48  - LEU   51 )                          
  59: 6c70-A eowp-A   261 - 282 <=>   73 -  94   (TYR  347  - GLN  368  <=> THR   73  - LYS   94 )                          
  59: 6c70-A eowp-A   381 - 388 <=>   95 - 102   (PHE  467  - LYS  474  <=> TYR   95  - MET  102 )                          
  60: 6c70-A ep4t-A    28 -  31 <=>  454 - 457   (TYR   30  - GLY   33  <=> ALA  454  - VAL  457 )                          
  60: 6c70-A ep4t-A    32 -  39 <=>  459 - 466   (LYS   34  - TYR   41  <=> ILE  459  - LYS  466 )                          
  60: 6c70-A ep4t-A   164 - 168 <=>  477 - 481   (TYR  181  - ALA  185  <=> ARG  477  - ASN  481 )                          
  60: 6c70-A ep4t-A   170 - 173 <=>  483 - 486   (SER  187  - GLY  190  <=> LYS  483  - MET  486 )                          
  60: 6c70-A ep4t-A   288 - 312 <=>  539 - 563   (GLY  374  - ILE  398  <=> ASN  539  - LEU  563 )                          
  60: 6c70-A ep4t-A   316 - 319 <=>  601 - 604   (ARG  402  - GLU  405  <=> LYS  601  - ALA  604 )                          
  60: 6c70-A ep4t-A   364 - 388 <=>  606 - 630   (THR  450  - LYS  474  <=> LYS  606  - LYS  630 )                          
  61: 6c70-A eqgu-A    65 -  93 <=>   27 -  55   (VAL   67  - LYS   95  <=> ASP   27  - PHE   55 )                          
  61: 6c70-A eqgu-A    95 -  99 <=>   56 -  60   (PHE   97  - LEU  101  <=> ASP   56  - LEU   60 )                          
  61: 6c70-A eqgu-A   255 - 285 <=>   62 -  92   (THR  341  - LYS  371  <=> LYS   62  - ILE   92 )                          
  61: 6c70-A eqgu-A   286 - 290 <=>   94 -  98   (VAL  372  - ASN  376  <=> ASN   94  - LEU   98 )                          
  61: 6c70-A eqgu-A   334 - 339 <=>  138 - 143   (TYR  420  - GLU  425  <=> ALA  138  - SER  143 )                          
  62: 6c70-A eqku-A    29 -  36 <=>  537 - 544   (SER   31  - HIS   38  <=> ASN  537  - GLU  544 )                          
  62: 6c70-A eqku-A    60 -  88 <=>  669 - 697   (MET   62  - PHE   90  <=> GLU  669  - ALA  697 )                          
  62: 6c70-A eqku-A    90 -  97 <=>  698 - 705   (VAL   92  - LYS   99  <=> ASN  698  - ARG  705 )                          
  62: 6c70-A eqku-A   100 - 103 <=>  706 - 709   (ALA  102  - ASN  105  <=> CYS  706  - HIS  709 )                          
  62: 6c70-A eqku-A   246 - 288 <=>  711 - 753   (ARG  332  - GLY  374  <=> ARG  711  - ILE  753 )                          
  63: 6c70-A eqfh-A    52 -  56 <=>  144 - 148   (GLY   54  - VAL   58  <=> ASP  144  - LEU  148 )                          
  63: 6c70-A eqfh-A    64 -  89 <=>  173 - 198   (ASP   66  - PRO   91  <=> ASN  173  - VAL  198 )                          
  63: 6c70-A eqfh-A    91 -  97 <=>  199 - 205   (ARG   93  - LYS   99  <=> ILE  199  - LEU  205 )                          
  63: 6c70-A eqfh-A    99 - 102 <=>  206 - 209   (LEU  101  - TRP  104  <=> ASN  206  - ASP  209 )                          
  63: 6c70-A eqfh-A   258 - 287 <=>  214 - 243   (GLY  344  - ASN  373  <=> TYR  214  - ASN  243 )                          
  63: 6c70-A eqfh-A   289 - 311 <=>  255 - 277   (VAL  375  - CYS  397  <=> ILE  255  - LYS  277 )                          
  63: 6c70-A eqfh-A   326 - 329 <=>  299 - 302   (GLU  412  - TYR  415  <=> HIS  299  - LEU  302 )                          
  63: 6c70-A eqfh-A   344 - 353 <=>  303 - 312   (VAL  430  - LYS  439  <=> LYS  303  - LYS  312 )                          
  63: 6c70-A eqfh-A   355 - 358 <=>  351 - 354   (MET  441  - SER  444  <=> TYR  351  - LEU  354 )                          
  63: 6c70-A eqfh-A   362 - 379 <=>  356 - 373   (PHE  448  - THR  465  <=> ASN  356  - TYR  373 )                          
  64: 6c70-A enar-A    63 -  89 <=>  769 - 795   (ASP   65  - PRO   91  <=> LYS  769  - PHE  795 )                          
  64: 6c70-A enar-A    91 -  97 <=>  796 - 802   (ARG   93  - LYS   99  <=> ILE  796  - ASN  802 )                          
  64: 6c70-A enar-A    99 - 102 <=>  803 - 806   (LEU  101  - TRP  104  <=> ASN  803  - LEU  806 )                          
  64: 6c70-A enar-A   255 - 284 <=>  812 - 841   (THR  341  - THR  370  <=> PHE  812  - ASN  841 )                          
  64: 6c70-A enar-A   285 - 288 <=>  843 - 846   (LYS  371  - GLY  374  <=> TYR  843  - GLU  846 )                          
  64: 6c70-A enar-A   291 - 294 <=>  911 - 914   (VAL  377  - ALA  380  <=> ASN  911  - SER  914 )                          
  64: 6c70-A enar-A   318 - 321 <=> 1274 -1277   (ILE  404  - SER  407  <=> PRO 1274  - GLU 1277 )                          
  64: 6c70-A enar-A   326 - 330 <=> 1338 -1342   (GLU  412  - SER  416  <=> SER 1338  - LEU 1342 )                          
  64: 6c70-A enar-A   331 - 334 <=> 1344 -1347   (CYS  417  - TYR  420  <=> LEU 1344  - LYS 1347 )                          
  64: 6c70-A enar-A   340 - 350 <=> 1349 -1359   (ALA  426  - GLN  436  <=> ASN 1349  - ILE 1359 )                          
  65: 6c70-A en5y-A    45 -  48 <=>  428 - 431   (LEU   47  - LEU   50  <=> SER  428  - ILE  431 )                          
  65: 6c70-A en5y-A    86 - 106 <=>  436 - 456   (ILE   88  - ASN  108  <=> VAL  436  - THR  456 )                          
  65: 6c70-A en5y-A   119 - 122 <=>  460 - 463   (HIS  121  - ALA  124  <=> GLU  460  - ILE  463 )                          
  65: 6c70-A en5y-A   178 - 212 <=>  487 - 521   (LEU  195  - HIS  229  <=> THR  487  - TYR  521 )                          
  65: 6c70-A en5y-A   214 - 217 <=>  522 - 525   (LYS  231  - MET  234  <=> ASN  522  - LEU  525 )                          
  65: 6c70-A en5y-A   241 - 245 <=>  527 - 531   (LYS  327  - GLU  331  <=> GLU  527  - THR  531 )                          
  65: 6c70-A en5y-A   247 - 262 <=>  532 - 547   (HIS  333  - GLY  348  <=> THR  532  - PHE  547 )                          
  65: 6c70-A en5y-A   264 - 271 <=>  548 - 555   (ALA  350  - THR  357  <=> LEU  548  - ILE  555 )                          
  65: 6c70-A en5y-A   299 - 322 <=>  560 - 583   (TYR  385  - SER  408  <=> ARG  560  - GLY  583 )                          
  65: 6c70-A en5y-A   323 - 326 <=>  585 - 588   (SER  409  - GLU  412  <=> ALA  585  - ASP  588 )                          
  65: 6c70-A en5y-A   350 - 353 <=>  589 - 592   (GLN  436  - LYS  439  <=> PHE  589  - GLU  592 )                          
  65: 6c70-A en5y-A   363 - 366 <=>  600 - 603   (PHE  449  - SER  452  <=> LEU  600  - THR  603 )                          
  65: 6c70-A en5y-A   368 - 376 <=>  604 - 612   (ASP  454  - ALA  462  <=> THR  604  - GLY  612 )                          
  65: 6c70-A en5y-A   381 - 388 <=>  621 - 628   (PHE  467  - LYS  474  <=> ARG  621  - LEU  628 )                          
  66: 6c70-A ep1u-A    63 - 100 <=>  251 - 288   (ASP   65  - ALA  102  <=> THR  251  - THR  288 )                          
  66: 6c70-A ep1u-A   253 - 273 <=>  289 - 309   (LEU  339  - THR  359  <=> HIS  289  - SER  309 )                          
  66: 6c70-A ep1u-A   275 - 281 <=>  310 - 316   (THR  361  - TYR  367  <=> PHE  310  - PHE  316 )                          
  66: 6c70-A ep1u-A   283 - 286 <=>  317 - 320   (ALA  369  - VAL  372  <=> LEU  317  - LYS  320 )                          
  66: 6c70-A ep1u-A   296 - 301 <=>  326 - 331   (VAL  382  - LEU  387  <=> ILE  326  - ILE  331 )                          
  67: 6c70-A eq4r-A    67 -  88 <=>    1 -  22   (ASP   69  - PHE   90  <=> MET    1  - LEU   22 )                          
  67: 6c70-A eq4r-A    90 -  94 <=>   23 -  27   (VAL   92  - ILE   96  <=> SER   23  - GLU   27 )                          
  67: 6c70-A eq4r-A   259 - 284 <=>   28 -  53   (ASP  345  - THR  370  <=> ASN   28  - GLN   53 )                          
  67: 6c70-A eq4r-A   286 - 291 <=>   54 -  59   (VAL  372  - VAL  377  <=> MET   54  - THR   59 )                          
  67: 6c70-A eq4r-A   308 - 311 <=>   65 -  68   (PHE  394  - CYS  397  <=> LEU   65  - PRO   68 )                          
  67: 6c70-A eq4r-A   351 - 356 <=>  100 - 105   (CYS  437  - SER  442  <=> GLY  100  - SER  105 )                          
  68: 6c70-A eqlh-A    64 -  91 <=>    4 -  31   (ASP   66  - ARG   93  <=> THR    4  - ASN   31 )                          
  68: 6c70-A eqlh-A   259 - 286 <=>   32 -  59   (ASP  345  - VAL  372  <=> SER   32  - VAL   59 )                          
  68: 6c70-A eqlh-A   287 - 312 <=>   63 -  88   (ASN  373  - ILE  398  <=> TYR   63  - LYS   88 )                          
  68: 6c70-A eqlh-A   316 - 319 <=>  334 - 337   (ARG  402  - GLU  405  <=> PHE  334  - ILE  337 )                          
  68: 6c70-A eqlh-A   322 - 325 <=>  338 - 341   (SER  408  - MET  411  <=> ASP  338  - ASN  341 )                          
  68: 6c70-A eqlh-A   328 - 331 <=>  342 - 345   (ALA  414  - CYS  417  <=> ASN  342  - GLN  345 )                          
  68: 6c70-A eqlh-A   332 - 336 <=>  347 - 351   (HIS  418  - GLY  422  <=> THR  347  - THR  351 )                          
  69: 6c70-A eome-A    64 -  94 <=>  128 - 158   (ASP   66  - ILE   96  <=> GLU  128  - ASP  158 )                          
  69: 6c70-A eome-A   135 - 139 <=>  209 - 213   (GLY  137  - PHE  141  <=> GLU  209  - SER  213 )                          
  69: 6c70-A eome-A   141 - 145 <=>  214 - 218   (VAL  143  - THR  147  <=> LEU  214  - VAL  218 )                          
  69: 6c70-A eome-A   161 - 164 <=>  238 - 241   (ARG  178  - TYR  181  <=> ASP  238  - LYS  241 )                          
  69: 6c70-A eome-A   208 - 215 <=>  400 - 407   (GLU  225  - ALA  232  <=> MET  400  - LEU  407 )                          
  69: 6c70-A eome-A   216 - 225 <=>  409 - 418   (ILE  233  - ALA  242  <=> VAL  409  - LEU  418 )                          
  69: 6c70-A eome-A   226 - 229 <=>  420 - 423   (THR  243  - THR  315  <=> VAL  420  - GLU  423 )                          
  69: 6c70-A eome-A   247 - 250 <=> 1164 -1167   (HIS  333  - VAL  336  <=> LEU 1164  - GLY 1167 )                          
  69: 6c70-A eome-A   252 - 255 <=> 1168 -1171   (ARG  338  - THR  341  <=> ALA 1168  - GLU 1171 )                          
  69: 6c70-A eome-A   257 - 284 <=> 1172 -1199   (VAL  343  - THR  370  <=> TYR 1172  - LYS 1199 )                          
  69: 6c70-A eome-A   285 - 290 <=> 1201 -1206   (LYS  371  - ASN  376  <=> LYS 1201  - GLU 1206 )                          
  70: 6c70-A eo5i-A    65 -  92 <=>    1 -  28   (VAL   67  - SER   94  <=> MET    1  - ALA   28 )                          
  70: 6c70-A eo5i-A    95 -  98 <=>   29 -  32   (PHE   97  - THR  100  <=> ARG   29  - LYS   32 )                          
  70: 6c70-A eo5i-A   256 - 260 <=>   34 -  38   (ALA  342  - ALA  346  <=> SER   34  - MET   38 )                          
  70: 6c70-A eo5i-A   261 - 290 <=>   40 -  69   (TYR  347  - ASN  376  <=> LYS   40  - VAL   69 )                          
  71: 6c70-A encr-A    64 - 105 <=>   17 -  58   (ASP   66  - PRO  107  <=> GLY   17  - LYS   58 )                          
  71: 6c70-A encr-A   128 - 132 <=>  100 - 104   (ARG  130  - CYS  134  <=> LYS  100  - SER  104 )                          
  71: 6c70-A encr-A   134 - 138 <=>  105 - 109   (ALA  136  - ILE  140  <=> ASP  105  - ASN  109 )                          
  71: 6c70-A encr-A   170 - 174 <=>  284 - 288   (SER  187  - HIS  191  <=> ASN  284  - GLU  288 )                          
  71: 6c70-A encr-A   227 - 230 <=>  346 - 349   (GLY  313  - LYS  316  <=> ILE  346  - ASN  349 )                          
  71: 6c70-A encr-A   233 - 236 <=>  350 - 353   (GLU  319  - VAL  322  <=> ILE  350  - GLU  353 )                          
  71: 6c70-A encr-A   239 - 242 <=>  354 - 357   (ALA  325  - TYR  328  <=> ASP  354  - ASP  357 )                          
  71: 6c70-A encr-A   248 - 252 <=>  360 - 364   (LYS  334  - ARG  338  <=> PHE  360  - ASP  364 )                          
  71: 6c70-A encr-A   254 - 260 <=>  365 - 371   (VAL  340  - ALA  346  <=> GLU  365  - LEU  371 )                          
  71: 6c70-A encr-A   261 - 286 <=>  374 - 399   (TYR  347  - VAL  372  <=> ILE  374  - ILE  399 )                          
  71: 6c70-A encr-A   287 - 290 <=>  403 - 406   (ASN  373  - ASN  376  <=> TYR  403  - LEU  406 )                          
  71: 6c70-A encr-A   326 - 331 <=>  490 - 495   (GLU  412  - CYS  417  <=> GLU  490  - GLU  495 )                          
  71: 6c70-A encr-A   332 - 338 <=>  498 - 504   (HIS  418  - GLU  424  <=> GLU  498  - ASP  504 )                          
  72: 6c70-A eqpp-A    64 -  91 <=>   14 -  41   (ASP   66  - ARG   93  <=> GLU   14  - LYS   41 )                          
  72: 6c70-A eqpp-A   257 - 286 <=>   42 -  71   (VAL  343  - VAL  372  <=> ASP   42  - MET   71 )                          
  72: 6c70-A eqpp-A   288 - 295 <=>   78 -  85   (GLY  374  - THR  381  <=> ILE   78  - LYS   85 )                          
  73: 6c70-A eqs2-A    61 -  93 <=>  102 - 134   (GLU   63  - LYS   95  <=> PHE  102  - PRO  134 )                          
  73: 6c70-A eqs2-A   190 - 194 <=>  148 - 152   (ALA  207  - SER  211  <=> THR  148  - ASN  152 )                          
  73: 6c70-A eqs2-A   199 - 202 <=>  158 - 161   (PHE  216  - TRP  219  <=> HIS  158  - ILE  161 )                          
  73: 6c70-A eqs2-A   254 - 257 <=>  164 - 167   (VAL  340  - VAL  343  <=> VAL  164  - ILE  167 )                          
  73: 6c70-A eqs2-A   261 - 280 <=>  168 - 187   (TYR  347  - ALA  366  <=> ASP  168  - THR  187 )                          
  74: 6c70-A ep62-A     2 -   5 <=>  224 - 227   (LYS    4  - GLY    7  <=> ARG  224  - TYR  227 )                          
  74: 6c70-A ep62-A    22 -  25 <=>  308 - 311   (HIS   24  - PHE   27  <=> ARG  308  - TYR  311 )                          
  74: 6c70-A ep62-A    37 -  44 <=>  313 - 320   (ARG   39  - LEU   46  <=> ASP  313  - LEU  320 )                          
  74: 6c70-A ep62-A    47 -  50 <=>  322 - 325   (LEU   49  - GLN   52  <=> TYR  322  - SER  325 )                          
  74: 6c70-A ep62-A    59 -  63 <=> 1046 -1050   (MET   61  - ASP   65  <=> LEU 1046  - ILE 1050 )                          
  74: 6c70-A ep62-A    67 -  91 <=> 1328 -1352   (ASP   69  - ARG   93  <=> GLY 1328  - GLU 1352 )                          
  74: 6c70-A ep62-A   259 - 283 <=> 1354 -1378   (ASP  345  - ALA  369  <=> ARG 1354  - GLY 1378 )                          
  74: 6c70-A ep62-A   284 - 287 <=> 1386 -1389   (THR  370  - ASN  373  <=> PRO 1386  - ASP 1389 )                          
  74: 6c70-A ep62-A   292 - 295 <=> 1391 -1394   (TYR  378  - THR  381  <=> SER 1391  - ILE 1394 )                          
  74: 6c70-A ep62-A   305 - 308 <=> 1424 -1427   (GLY  391  - PHE  394  <=> ASP 1424  - PHE 1427 )                          
  74: 6c70-A ep62-A   321 - 330 <=> 1512 -1521   (SER  407  - SER  416  <=> LEU 1512  - TYR 1521 )                          
  74: 6c70-A ep62-A   336 - 339 <=> 1546 -1549   (GLY  422  - GLU  425  <=> ILE 1546  - CYS 1549 )                          
  75: 6c70-A eool-A    63 -  92 <=>   33 -  62   (ASP   65  - SER   94  <=> GLY   33  - ASP   62 )                          
  75: 6c70-A eool-A   260 - 275 <=>   63 -  78   (ALA  346  - THR  361  <=> HIS   63  - LEU   78 )                          
  75: 6c70-A eool-A   299 - 302 <=>   79 -  82   (TYR  385  - TYR  388  <=> LYS   79  - LYS   82 )                          
  75: 6c70-A eool-A   313 - 318 <=>  216 - 221   (PHE  399  - ILE  404  <=> GLY  216  - ASP  221 )                          
  75: 6c70-A eool-A   326 - 331 <=>  228 - 233   (GLU  412  - CYS  417  <=> CYS  228  - LEU  233 )                          
  75: 6c70-A eool-A   332 - 336 <=>  236 - 240   (HIS  418  - GLY  422  <=> TYR  236  - LYS  240 )                          
  75: 6c70-A eool-A   345 - 350 <=>  263 - 268   (GLN  431  - GLN  436  <=> PRO  263  - HIS  268 )                          
  76: 6c70-A eqly-A    27 -  31 <=>  601 - 605   (TYR   29  - GLY   33  <=> THR  601  - LYS  605 )                          
  76: 6c70-A eqly-A    63 -  94 <=>  700 - 731   (ASP   65  - ILE   96  <=> ASP  700  - SER  731 )                          
  76: 6c70-A eqly-A   160 - 163 <=>  743 - 746   (ILE  177  - PHE  180  <=> THR  743  - GLY  746 )                          
  76: 6c70-A eqly-A   184 - 187 <=>  748 - 751   (TYR  201  - ILE  204  <=> LEU  748  - ASN  751 )                          
  76: 6c70-A eqly-A   196 - 199 <=>  754 - 757   (ASP  213  - PHE  216  <=> LYS  754  - MET  757 )                          
  76: 6c70-A eqly-A   261 - 285 <=>  759 - 783   (TYR  347  - LYS  371  <=> GLU  759  - ARG  783 )                          
  76: 6c70-A eqly-A   286 - 290 <=>  785 - 789   (VAL  372  - ASN  376  <=> ASP  785  - ILE  789 )                          
  77: 6c70-A enha-A     5 -   8 <=>  402 - 405   (GLY    7  - ALA   10  <=> HIS  402  - SER  405 )                          
  77: 6c70-A enha-A    27 -  38 <=>  408 - 419   (TYR   29  - ILE   40  <=> LEU  408  - GLU  419 )                          
  77: 6c70-A enha-A   166 - 170 <=>  459 - 463   (PHE  183  - SER  187  <=> VAL  459  - THR  463 )                          
  77: 6c70-A enha-A   212 - 216 <=>  632 - 636   (HIS  229  - ILE  233  <=> LEU  632  - ASP  636 )                          
  77: 6c70-A enha-A   264 - 286 <=>  692 - 714   (ALA  350  - VAL  372  <=> ARG  692  - LYS  714 )                          
  77: 6c70-A enha-A   292 - 329 <=>  715 - 752   (TYR  378  - TYR  415  <=> LYS  715  - SER  752 )                          
  77: 6c70-A enha-A   339 - 342 <=>  770 - 773   (GLU  425  - THR  428  <=> ASP  770  - ASN  773 )                          
  77: 6c70-A enha-A   345 - 349 <=>  774 - 778   (GLN  431  - GLN  435  <=> GLN  774  - ILE  778 )                          
  77: 6c70-A enha-A   355 - 358 <=>  792 - 795   (MET  441  - SER  444  <=> LYS  792  - SER  795 )                          
  77: 6c70-A enha-A   364 - 387 <=>  797 - 820   (THR  450  - LEU  473  <=> ILE  797  - ASN  820 )                          
  78: 6c70-A eqvp-A    29 -  32 <=>  222 - 225   (SER   31  - LYS   34  <=> ASN  222  - ASN  225 )                          
  78: 6c70-A eqvp-A    42 -  48 <=>  264 - 270   (VAL   44  - LEU   50  <=> LYS  264  - ASN  270 )                          
  78: 6c70-A eqvp-A    52 -  55 <=>  271 - 274   (GLY   54  - ALA   57  <=> LYS  271  - ASN  274 )                          
  78: 6c70-A eqvp-A    67 - 102 <=>  276 - 311   (ASP   69  - TRP  104  <=> LYS  276  - THR  311 )                          
  78: 6c70-A eqvp-A   104 - 107 <=>  312 - 315   (ASN  106  - SER  109  <=> ARG  312  - ASN  315 )                          
  78: 6c70-A eqvp-A   208 - 224 <=>  318 - 334   (GLU  225  - SER  241  <=> LEU  318  - LYS  334 )                          
  78: 6c70-A eqvp-A   225 - 228 <=>  336 - 339   (ALA  242  - LEU  314  <=> LYS  336  - PRO  339 )                          
  78: 6c70-A eqvp-A   229 - 248 <=>  341 - 360   (THR  315  - LYS  334  <=> ASN  341  - SER  360 )                          
  78: 6c70-A eqvp-A   249 - 261 <=>  364 - 376   (HIS  335  - TYR  347  <=> ASN  364  - ILE  376 )                          
  78: 6c70-A eqvp-A   263 - 286 <=>  381 - 404   (VAL  349  - VAL  372  <=> ILE  381  - ARG  404 )                          
  78: 6c70-A eqvp-A   287 - 290 <=>  407 - 410   (ASN  373  - ASN  376  <=> ASP  407  - ILE  410 )                          
  78: 6c70-A eqvp-A   368 - 372 <=>  468 - 472   (ASP  454  - SER  458  <=> ASN  468  - MET  472 )                          
  79: 6c70-A epx8-A    64 -  95 <=>   30 -  61   (ASP   66  - PHE   97  <=> ILE   30  - ASN   61 )                          
  79: 6c70-A epx8-A   260 - 264 <=>   63 -  67   (ALA  346  - ALA  350  <=> LYS   63  - ILE   67 )                          
  79: 6c70-A epx8-A   267 - 280 <=>   68 -  81   (LEU  353  - ALA  366  <=> ASN   68  - TYR   81 )                          
  79: 6c70-A epx8-A   286 - 290 <=>  100 - 104   (VAL  372  - ASN  376  <=> ASP  100  - THR  104 )                          
  79: 6c70-A epx8-A   329 - 332 <=>  268 - 271   (TYR  415  - HIS  418  <=> VAL  268  - VAL  271 )                          
  79: 6c70-A epx8-A   334 - 337 <=>  272 - 275   (TYR  420  - SER  423  <=> ASN  272  - SER  275 )                          
  79: 6c70-A epx8-A   345 - 348 <=>  317 - 320   (GLN  431  - CYS  434  <=> ILE  317  - LYS  320 )                          
  79: 6c70-A epx8-A   351 - 355 <=>  321 - 325   (CYS  437  - MET  441  <=> LYS  321  - LYS  325 )                          
  79: 6c70-A epx8-A   363 - 368 <=>  357 - 362   (PHE  449  - ASP  454  <=> LEU  357  - HIS  362 )                          
  80: 6c70-A eo7f-A    64 -  96 <=>   42 -  74   (ASP   66  - TYR   98  <=> ILE   42  - GLY   74 )                          
  80: 6c70-A eo7f-A    99 - 102 <=>   75 -  78   (LEU  101  - TRP  104  <=> ASN   75  - ASP   78 )                          
  80: 6c70-A eo7f-A   252 - 289 <=>   80 - 117   (ARG  338  - VAL  375  <=> PHE   80  - ASP  117 )                          
  80: 6c70-A eo7f-A   334 - 339 <=>  188 - 193   (TYR  420  - GLU  425  <=> LYS  188  - LYS  193 )                          
  81: 6c70-A eqdo-A     4 -   7 <=>  257 - 260   (GLN    6  - VAL    9  <=> TYR  257  - TYR  260 )                          
  81: 6c70-A eqdo-A    13 -  16 <=>  262 - 265   (ASN   15  - VAL   18  <=> GLU  262  - GLU  265 )                          
  81: 6c70-A eqdo-A    32 -  35 <=>  267 - 270   (LYS   34  - PRO   37  <=> GLU  267  - GLU  270 )                          
  81: 6c70-A eqdo-A    65 -  88 <=>  346 - 369   (VAL   67  - PHE   90  <=> LYS  346  - LYS  369 )                          
  81: 6c70-A eqdo-A    90 -  94 <=>  370 - 374   (VAL   92  - ILE   96  <=> ASN  370  - LYS  374 )                          
  81: 6c70-A eqdo-A   259 - 284 <=>  375 - 400   (ASP  345  - THR  370  <=> GLN  375  - LEU  400 )                          
  81: 6c70-A eqdo-A   292 - 295 <=>  402 - 405   (TYR  378  - THR  381  <=> ASP  402  - PHE  405 )                          
  82: 6c70-A ep8l-A    29 -  35 <=>  444 - 450   (SER   31  - PRO   37  <=> LYS  444  - PHE  450 )                          
  82: 6c70-A ep8l-A    63 -  87 <=>  482 - 506   (ASP   65  - TYR   89  <=> LYS  482  - LEU  506 )                          
  82: 6c70-A ep8l-A    88 -  99 <=>  508 - 519   (PHE   90  - LEU  101  <=> THR  508  - PHE  519 )                          
  82: 6c70-A ep8l-A   246 - 249 <=>  529 - 532   (ARG  332  - HIS  335  <=> ILE  529  - VAL  532 )                          
  82: 6c70-A ep8l-A   251 - 254 <=>  533 - 536   (VAL  337  - VAL  340  <=> LEU  533  - VAL  536 )                          
  82: 6c70-A ep8l-A   257 - 286 <=>  537 - 566   (VAL  343  - VAL  372  <=> GLU  537  - HIS  566 )                          
  82: 6c70-A ep8l-A   287 - 290 <=>  569 - 572   (ASN  373  - ASN  376  <=> THR  569  - ILE  572 )                          
  82: 6c70-A ep8l-A   316 - 319 <=>  676 - 679   (ARG  402  - GLU  405  <=> PHE  676  - ILE  679 )                          
  82: 6c70-A ep8l-A   369 - 372 <=>  802 - 805   (LEU  455  - SER  458  <=> PHE  802  - ARG  805 )                          
  82: 6c70-A ep8l-A   382 - 388 <=>  827 - 833   (MET  468  - LYS  474  <=> LEU  827  - LEU  833 )                          
  83: 6c70-A eqa7-A    64 -  91 <=>   41 -  68   (ASP   66  - ARG   93  <=> ASP   41  - LYS   68 )                          
  83: 6c70-A eqa7-A    92 -  95 <=>   71 -  74   (SER   94  - PHE   97  <=> ASP   71  - ALA   74 )                          
  83: 6c70-A eqa7-A   260 - 283 <=>   75 -  98   (ALA  346  - ALA  369  <=> ASP   75  - LYS   98 )                          
  83: 6c70-A eqa7-A   284 - 287 <=>  100 - 103   (THR  370  - ASN  373  <=> LEU  100  - GLU  103 )                          
  83: 6c70-A eqa7-A   288 - 291 <=>  106 - 109   (GLY  374  - VAL  377  <=> LYS  106  - SER  109 )                          
  83: 6c70-A eqa7-A   322 - 325 <=>  293 - 296   (SER  408  - MET  411  <=> ASN  293  - LYS  296 )                          
  84: 6c70-A equs-A    63 -  92 <=>   42 -  71   (ASP   65  - SER   94  <=> ARG   42  - ASP   71 )                          
  84: 6c70-A equs-A   261 - 286 <=>   76 - 101   (TYR  347  - VAL  372  <=> ILE   76  - ILE  101 )                          
  84: 6c70-A equs-A   287 - 290 <=>  104 - 107   (ASN  373  - ASN  376  <=> LYS  104  - LYS  107 )                          
  84: 6c70-A equs-A   385 - 388 <=>  153 - 156   (VAL  471  - LYS  474  <=> PHE  153  - PHE  156 )                          
  85: 6c70-A enk6-A    62 -  93 <=>    1 -  32   (SER   64  - LYS   95  <=> MET    1  - LYS   32 )                          
  85: 6c70-A enk6-A    95 -  98 <=>   33 -  36   (PHE   97  - THR  100  <=> ASN   33  - LYS   36 )                          
  85: 6c70-A enk6-A   257 - 287 <=>   37 -  67   (VAL  343  - ASN  373  <=> ASN   37  - LYS   67 )                          
  85: 6c70-A enk6-A   311 - 314 <=>  128 - 131   (CYS  397  - GLY  400  <=> TYR  128  - SER  131 )                          
  85: 6c70-A enk6-A   317 - 320 <=>  132 - 135   (LEU  403  - GLU  406  <=> PHE  132  - LEU  135 )                          
  85: 6c70-A enk6-A   321 - 324 <=>  141 - 144   (SER  407  - VAL  410  <=> TYR  141  - LEU  144 )                          
  85: 6c70-A enk6-A   326 - 331 <=>  145 - 150   (GLU  412  - CYS  417  <=> ASN  145  - ASP  150 )                          
  85: 6c70-A enk6-A   333 - 337 <=>  153 - 157   (TRP  419  - SER  423  <=> ASN  153  - ILE  157 )                          
  85: 6c70-A enk6-A   344 - 355 <=>  234 - 245   (VAL  430  - MET  441  <=> TYR  234  - PHE  245 )                          
  85: 6c70-A enk6-A   356 - 362 <=>  248 - 254   (SER  442  - PHE  448  <=> LYS  248  - ASP  254 )                          
  86: 6c70-A eqqb-A   121 - 126 <=>    9 -  14   (LEU  123  - MET  128  <=> ARG    9  - HIS   14 )                          
  86: 6c70-A eqqb-A   204 - 207 <=>   16 -  19   (LEU  221  - CYS  224  <=> GLY   16  - TYR   19 )                          
  86: 6c70-A eqqb-A   211 - 224 <=>   20 -  33   (GLN  228  - SER  241  <=> ILE   20  - ASN   33 )                          
  86: 6c70-A eqqb-A   228 - 231 <=>   37 -  40   (LEU  314  - LYS  317  <=> THR   37  - GLU   40 )                          
  86: 6c70-A eqqb-A   233 - 282 <=>   41 -  90   (GLU  319  - GLN  368  <=> LEU   41  - VAL   90 )                          
  86: 6c70-A eqqb-A   284 - 289 <=>   91 -  96   (THR  370  - VAL  375  <=> ASP   91  - MET   96 )                          
  86: 6c70-A eqqb-A   291 - 340 <=>  115 - 164   (VAL  377  - ALA  426  <=> GLU  115  - PHE  164 )                          
  86: 6c70-A eqqb-A   343 - 346 <=>  165 - 168   (PHE  429  - ILE  432  <=> ARG  165  - GLN  168 )                          
  86: 6c70-A eqqb-A   348 - 352 <=>  169 - 173   (CYS  434  - GLN  438  <=> ILE  169  - LEU  173 )                          
  86: 6c70-A eqqb-A   353 - 356 <=>  175 - 178   (LYS  439  - SER  442  <=> ARG  175  - TRP  178 )                          
  86: 6c70-A eqqb-A   361 - 364 <=>  181 - 184   (LYS  447  - THR  450  <=> SER  181  - LEU  184 )                          
  86: 6c70-A eqqb-A   367 - 377 <=>  188 - 198   (LEU  453  - VAL  463  <=> ILE  188  - PHE  198 )                          
  87: 6c70-A eo36-A    66 -  79 <=>   24 -  37   (ASP   68  - LEU   81  <=> ASP   24  - ILE   37 )                          
  87: 6c70-A eo36-A    80 -  95 <=>   39 -  54   (HIS   82  - PHE   97  <=> PHE   39  - GLN   54 )                          
  87: 6c70-A eo36-A   256 - 259 <=>   55 -  58   (ALA  342  - ASP  345  <=> SER   55  - LEU   58 )                          
  87: 6c70-A eo36-A   261 - 289 <=>   60 -  88   (TYR  347  - VAL  375  <=> THR   60  - TRP   88 )                          
  88: 6c70-A eqg6-A    64 -  99 <=>  122 - 157   (ASP   66  - LEU  101  <=> LEU  122  - SER  157 )                          
  88: 6c70-A eqg6-A   253 - 284 <=>  158 - 189   (LEU  339  - THR  370  <=> PHE  158  - GLU  189 )                          
  88: 6c70-A eqg6-A   285 - 290 <=>  191 - 196   (LYS  371  - ASN  376  <=> MET  191  - PRO  196 )                          
  89: 6c70-A epwu-A    63 -  93 <=>    1 -  31   (ASP   65  - LYS   95  <=> MET    1  - ASP   31 )                          
  89: 6c70-A epwu-A    95 -  98 <=>   32 -  35   (PHE   97  - THR  100  <=> ASP   32  - ARG   35 )                          
  89: 6c70-A epwu-A   101 - 107 <=>   36 -  42   (ILE  103  - SER  109  <=> ASN   36  - ASP   42 )                          
  89: 6c70-A epwu-A   116 - 119 <=>   63 -  66   (ALA  118  - HIS  121  <=> SER   63  - LYS   66 )                          
  89: 6c70-A epwu-A   169 - 175 <=>   78 -  84   (MET  186  - VAL  192  <=> SER   78  - CYS   84 )                          
  89: 6c70-A epwu-A   179 - 182 <=>  101 - 104   (ILE  196  - PHE  199  <=> ASN  101  - TYR  104 )                          
  89: 6c70-A epwu-A   184 - 189 <=>  105 - 110   (TYR  201  - MET  206  <=> PHE  105  - LYS  110 )                          
  89: 6c70-A epwu-A   261 - 286 <=>  181 - 206   (TYR  347  - VAL  372  <=> LYS  181  - TYR  206 )                          
  89: 6c70-A epwu-A   287 - 290 <=>  209 - 212   (ASN  373  - ASN  376  <=> LEU  209  - ALA  212 )                          
  90: 6c70-A eqpw-A    64 -  97 <=>    1 -  34   (ASP   66  - LYS   99  <=> MET    1  - GLN   34 )                          
  90: 6c70-A eqpw-A   252 - 256 <=>   37 -  41   (ARG  338  - ALA  342  <=> ASN   37  - PHE   41 )                          
  90: 6c70-A eqpw-A   259 - 284 <=>   42 -  67   (ASP  345  - THR  370  <=> SER   42  - LEU   67 )                          
  90: 6c70-A eqpw-A   285 - 290 <=>   69 -  74   (LYS  371  - ASN  376  <=> LEU   69  - GLY   74 )                          
  91: 6c70-A eo7g-A    63 -  87 <=>   79 - 103   (ASP   65  - TYR   89  <=> GLN   79  - MET  103 )                          
  91: 6c70-A eo7g-A   261 - 281 <=>  105 - 125   (TYR  347  - TYR  367  <=> GLY  105  - LEU  125 )                          
  92: 6c70-A eqax-A    52 -  55 <=>  125 - 128   (GLY   54  - ALA   57  <=> LEU  125  - ASP  128 )                          
  92: 6c70-A eqax-A    63 -  67 <=>  145 - 149   (ASP   65  - ASP   69  <=> ASN  145  - ASN  149 )                          
  92: 6c70-A eqax-A    70 -  91 <=>  150 - 171   (ALA   72  - ARG   93  <=> ASN  150  - MET  171 )                          
  92: 6c70-A eqax-A    92 -  95 <=>  173 - 176   (SER   94  - PHE   97  <=> ARG  173  - LEU  176 )                          
  92: 6c70-A eqax-A   259 - 284 <=>  178 - 203   (ASP  345  - THR  370  <=> CYS  178  - MET  203 )                          
  92: 6c70-A eqax-A   319 - 326 <=>  235 - 242   (GLU  405  - GLU  412  <=> LEU  235  - LEU  242 )                          
  92: 6c70-A eqax-A   328 - 331 <=>  243 - 246   (ALA  414  - CYS  417  <=> GLN  243  - GLU  246 )                          
  92: 6c70-A eqax-A   370 - 380 <=>  296 - 306   (PHE  456  - TYR  466  <=> GLU  296  - TYR  306 )                          
  93: 6c70-A epra-A    52 -  56 <=>  290 - 294   (GLY   54  - VAL   58  <=> LEU  290  - LEU  294 )                          
  93: 6c70-A epra-A    59 -  62 <=>  467 - 470   (MET   61  - SER   64  <=> THR  467  - LYS  470 )                          
  93: 6c70-A epra-A    67 -  90 <=>  471 - 494   (ASP   69  - VAL   92  <=> LEU  471  - SER  494 )                          
  93: 6c70-A epra-A    92 -  95 <=>  496 - 499   (SER   94  - PHE   97  <=> ASN  496  - TYR  499 )                          
  93: 6c70-A epra-A   259 - 278 <=>  500 - 519   (ASP  345  - LEU  364  <=> GLU  500  - LEU  519 )                          
  93: 6c70-A epra-A   280 - 283 <=>  520 - 523   (ALA  366  - ALA  369  <=> LYS  520  - LEU  523 )                          
  93: 6c70-A epra-A   296 - 304 <=>  524 - 532   (VAL  382  - LEU  390  <=> ASN  524  - PHE  532 )                          
  93: 6c70-A epra-A   315 - 319 <=>  541 - 545   (ASN  401  - GLU  405  <=> ILE  541  - THR  545 )                          
  93: 6c70-A epra-A   362 - 365 <=>  554 - 557   (PHE  448  - VAL  451  <=> ASP  554  - PHE  557 )                          
  93: 6c70-A epra-A   372 - 377 <=>  566 - 571   (SER  458  - VAL  463  <=> HIS  566  - LEU  571 )                          
  94: 6c70-A eq41-A    64 -  93 <=>   12 -  41   (ASP   66  - LYS   95  <=> ASP   12  - ASN   41 )                          
  94: 6c70-A eq41-A   139 - 144 <=>   53 -  58   (PHE  141  - TRP  146  <=> GLY   53  - GLN   58 )                          
  94: 6c70-A eq41-A   148 - 151 <=>   63 -  66   (THR  150  - GLU  153  <=> LYS   63  - ILE   66 )                          
  94: 6c70-A eq41-A   152 - 155 <=>   69 -  72   (ASP  154  - ILE  172  <=> TYR   69  - TYR   72 )                          
  94: 6c70-A eq41-A   170 - 174 <=>  100 - 104   (SER  187  - HIS  191  <=> GLN  100  - ALA  104 )                          
  94: 6c70-A eq41-A   252 - 255 <=>  121 - 124   (ARG  338  - THR  341  <=> ASN  121  - TYR  124 )                          
  94: 6c70-A eq41-A   258 - 284 <=>  125 - 151   (GLY  344  - THR  370  <=> PHE  125  - LEU  151 )                          
  94: 6c70-A eq41-A   285 - 289 <=>  153 - 157   (LYS  371  - VAL  375  <=> LYS  153  - VAL  157 )                          
  94: 6c70-A eq41-A   309 - 312 <=>  327 - 330   (LEU  395  - ILE  398  <=> LYS  327  - LYS  330 )                          
  94: 6c70-A eq41-A   369 - 375 <=>  332 - 338   (LEU  455  - GLY  461  <=> LEU  332  - ASN  338 )                          
  95: 6c70-A epzw-A     1 -   5 <=>   12 -  16   (PHE    3  - GLY    7  <=> SER   12  - GLU   16 )                          
  95: 6c70-A epzw-A    18 -  22 <=>  173 - 177   (GLN   20  - HIS   24  <=> PHE  173  - ILE  177 )                          
  95: 6c70-A epzw-A   183 - 186 <=>  182 - 185   (TYR  200  - VAL  203  <=> ASN  182  - LYS  185 )                          
  95: 6c70-A epzw-A   289 - 332 <=>  192 - 235   (VAL  375  - HIS  418  <=> VAL  192  - TYR  235 )                          
  95: 6c70-A epzw-A   334 - 337 <=>  236 - 239   (TYR  420  - SER  423  <=> VAL  236  - ILE  239 )                          
  95: 6c70-A epzw-A   349 - 352 <=>  432 - 435   (GLN  435  - GLN  438  <=> PHE  432  - ARG  435 )                          
  95: 6c70-A epzw-A   364 - 388 <=>  581 - 605   (THR  450  - LYS  474  <=> PHE  581  - ASN  605 )                          
  96: 6c70-A en3n-A    63 -  97 <=>   92 - 126   (ASP   65  - LYS   99  <=> LYS   92  - ARG  126 )                          
  96: 6c70-A en3n-A    98 - 101 <=>  128 - 131   (THR  100  - ILE  103  <=> VAL  128  - ASN  131 )                          
  96: 6c70-A en3n-A   103 - 111 <=>  132 - 140   (ASN  105  - PHE  113  <=> SER  132  - GLU  140 )                          
  96: 6c70-A en3n-A   248 - 260 <=>  147 - 159   (LYS  334  - ALA  346  <=> GLU  147  - GLN  159 )                          
  96: 6c70-A en3n-A   261 - 286 <=>  162 - 187   (TYR  347  - VAL  372  <=> TYR  162  - TYR  187 )                          
  96: 6c70-A en3n-A   287 - 290 <=>  190 - 193   (ASN  373  - ASN  376  <=> VAL  190  - TYR  193 )                          
  96: 6c70-A en3n-A   374 - 377 <=>  199 - 202   (LEU  460  - VAL  463  <=> LYS  199  - THR  202 )                          
  96: 6c70-A en3n-A   380 - 383 <=>  203 - 206   (TYR  466  - VAL  469  <=> PRO  203  - LEU  206 )                          
  97: 6c70-A eqaz-A     2 -   6 <=>  577 - 581   (LYS    4  - LEU    8  <=> ARG  577  - GLY  581 )                          
  97: 6c70-A eqaz-A    22 -  32 <=>  618 - 628   (HIS   24  - LYS   34  <=> ASN  618  - THR  628 )                          
  97: 6c70-A eqaz-A    38 -  42 <=>  636 - 640   (ILE   40  - VAL   44  <=> ILE  636  - SER  640 )                          
  97: 6c70-A eqaz-A    47 -  50 <=>  641 - 644   (LEU   49  - GLN   52  <=> LYS  641  - ILE  644 )                          
  97: 6c70-A eqaz-A    54 -  57 <=>  675 - 678   (MET   56  - ASN   59  <=> SER  675  - PRO  678 )                          
  97: 6c70-A eqaz-A    62 -  65 <=>  757 - 760   (SER   64  - VAL   67  <=> LEU  757  - SER  760 )                          
  97: 6c70-A eqaz-A   145 - 148 <=>  766 - 769   (THR  147  - THR  150  <=> ASN  766  - LEU  769 )                          
  97: 6c70-A eqaz-A   267 - 286 <=>  782 - 801   (LEU  353  - VAL  372  <=> PHE  782  - GLU  801 )                          
  97: 6c70-A eqaz-A   287 - 290 <=>  805 - 808   (ASN  373  - ASN  376  <=> ILE  805  - ILE  808 )                          
  97: 6c70-A eqaz-A   293 - 313 <=>  809 - 829   (ALA  379  - PHE  399  <=> THR  809  - GLN  829 )                          
  97: 6c70-A eqaz-A   353 - 358 <=>  854 - 859   (LYS  439  - SER  444  <=> PRO  854  - LEU  859 )                          
  97: 6c70-A eqaz-A   364 - 388 <=>  861 - 885   (THR  450  - LYS  474  <=> HIS  861  - ASN  885 )                          
  98: 6c70-A eptg-A    63 - 102 <=>  122 - 161   (ASP   65  - TRP  104  <=> GLY  122  - VAL  161 )                          
  98: 6c70-A eptg-A   243 - 246 <=>  230 - 233   (TRP  329  - ARG  332  <=> PHE  230  - ILE  233 )                          
  98: 6c70-A eptg-A   255 - 260 <=>  243 - 248   (THR  341  - ALA  346  <=> ALA  243  - ALA  248 )                          
  98: 6c70-A eptg-A   261 - 286 <=>  250 - 275   (TYR  347  - VAL  372  <=> THR  250  - PHE  275 )                          
  98: 6c70-A eptg-A   287 - 290 <=>  278 - 281   (ASN  373  - ASN  376  <=> LEU  278  - MET  281 )                          
  99: 6c70-A eqci-A     1 -   6 <=>  280 - 285   (PHE    3  - LEU    8  <=> ILE  280  - GLY  285 )                          
  99: 6c70-A eqci-A    10 -  13 <=>  296 - 299   (LEU   12  - ASN   15  <=> VAL  296  - LYS  299 )                          
  99: 6c70-A eqci-A    50 -  53 <=>  361 - 364   (GLN   52  - MET   55  <=> ILE  361  - TYR  364 )                          
  99: 6c70-A eqci-A    54 -  57 <=>  394 - 397   (MET   56  - ASN   59  <=> GLU  394  - LYS  397 )                          
  99: 6c70-A eqci-A    64 -  67 <=>  496 - 499   (ASP   66  - ASP   69  <=> LEU  496  - GLY  499 )                          
  99: 6c70-A eqci-A    69 -  87 <=>  678 - 696   (THR   71  - TYR   89  <=> CYS  678  - TYR  696 )                          
  99: 6c70-A eqci-A    88 -  98 <=>  699 - 709   (PHE   90  - THR  100  <=> ASN  699  - GLY  709 )                          
  99: 6c70-A eqci-A   259 - 284 <=>  710 - 735   (ASP  345  - THR  370  <=> VAL  710  - GLU  735 )                          
 100: 6c70-A eq6v-A     4 -  11 <=>  150 - 157   (GLN    6  - LEU   13  <=> VAL  150  - ASN  157 )                          
 100: 6c70-A eq6v-A    59 -  62 <=>  176 - 179   (MET   61  - SER   64  <=> PHE  176  - LEU  179 )                          
 100: 6c70-A eq6v-A    64 -  67 <=>  212 - 215   (ASP   66  - ASP   69  <=> PHE  212  - LYS  215 )                          
 100: 6c70-A eq6v-A    69 -  90 <=>  216 - 237   (THR   71  - VAL   92  <=> ARG  216  - THR  237 )                          
 100: 6c70-A eq6v-A   195 - 199 <=>  240 - 244   (LEU  212  - PHE  216  <=> LEU  240  - THR  244 )                          
 100: 6c70-A eq6v-A   261 - 285 <=>  246 - 270   (TYR  347  - LYS  371  <=> GLU  246  - GLU  270 )                          
 100: 6c70-A eq6v-A   326 - 333 <=>  298 - 305   (GLU  412  - TRP  419  <=> VAL  298  - GLU  305 )                          
 100: 6c70-A eq6v-A   336 - 339 <=>  306 - 309   (GLY  422  - GLU  425  <=> VAL  306  - ILE  309 )                          
 101: 6c70-A eqaf-A    56 -  60 <=>  673 - 677   (VAL   58  - MET   62  <=> SER  673  - TYR  677 )                          
 101: 6c70-A eqaf-A    64 -  97 <=>  772 - 805   (ASP   66  - LYS   99  <=> LEU  772  - LYS  805 )                          
 101: 6c70-A eqaf-A    99 - 106 <=>  806 - 813   (LEU  101  - ASN  108  <=> GLU  806  - LYS  813 )                          
 101: 6c70-A eqaf-A   123 - 126 <=>  817 - 820   (ILE  125  - MET  128  <=> ASP  817  - PHE  820 )                          
 101: 6c70-A eqaf-A   201 - 204 <=>  822 - 825   (SER  218  - LEU  221  <=> ASN  822  - GLU  825 )                          
 101: 6c70-A eqaf-A   262 - 290 <=>  831 - 859   (GLY  348  - ASN  376  <=> SER  831  - ASN  859 )                          
 101: 6c70-A eqaf-A   299 - 302 <=>  912 - 915   (TYR  385  - TYR  388  <=> ARG  912  - ASP  915 )                          
 101: 6c70-A eqaf-A   319 - 322 <=> 1016 -1019   (GLU  405  - SER  408  <=> ASP 1016  - ILE 1019 )                          
 101: 6c70-A eqaf-A   327 - 333 <=> 1021 -1027   (ALA  413  - TRP  419  <=> THR 1021  - SER 1027 )                          
 101: 6c70-A eqaf-A   370 - 376 <=> 1092 -1098   (PHE  456  - ALA  462  <=> LEU 1092  - ASN 1098 )                          
 102: 6c70-A eoew-A    33 -  36 <=>  327 - 330   (LYS   35  - HIS   38  <=> THR  327  - LYS  330 )                          
 102: 6c70-A eoew-A    38 -  46 <=>  331 - 339   (ILE   40  - LEU   48  <=> ILE  331  - LEU  339 )                          
 102: 6c70-A eoew-A    52 -  55 <=>  386 - 389   (GLY   54  - ALA   57  <=> ILE  386  - VAL  389 )                          
 102: 6c70-A eoew-A    57 -  63 <=>  784 - 790   (ASN   59  - ASP   65  <=> HIS  784  - THR  790 )                          
 102: 6c70-A eoew-A    64 -  94 <=>  793 - 823   (ASP   66  - ILE   96  <=> ASN  793  - GLN  823 )                          
 102: 6c70-A eoew-A   103 - 106 <=>  831 - 834   (ASN  105  - ASN  108  <=> LYS  831  - LYS  834 )                          
 102: 6c70-A eoew-A   127 - 130 <=>  874 - 877   (ARG  129  - LEU  132  <=> GLU  874  - ILE  877 )                          
 102: 6c70-A eoew-A   198 - 201 <=>  881 - 884   (LEU  215  - SER  218  <=> TYR  881  - ASN  884 )                          
 102: 6c70-A eoew-A   257 - 284 <=>  886 - 913   (VAL  343  - THR  370  <=> ASP  886  - MET  913 )                          
 102: 6c70-A eoew-A   285 - 289 <=>  915 - 919   (LYS  371  - VAL  375  <=> GLU  915  - ARG  919 )                          
 102: 6c70-A eoew-A   314 - 322 <=> 1159 -1167   (GLY  400  - SER  408  <=> ASP 1159  - ILE 1167 )                          
 102: 6c70-A eoew-A   343 - 346 <=> 1273 -1276   (PHE  429  - ILE  432  <=> PHE 1273  - LYS 1276 )                          
 103: 6c70-A enio-A    34 -  43 <=>    1 -  10   (PHE   36  - THR   45  <=> MET    1  - ARG   10 )                          
 103: 6c70-A enio-A    82 - 105 <=>   23 -  46   (ILE   84  - PRO  107  <=> ASN   23  - ILE   46 )                          
 103: 6c70-A enio-A   108 - 111 <=>   56 -  59   (HIS  110  - PHE  113  <=> GLN   56  - ALA   59 )                          
 103: 6c70-A enio-A   112 - 116 <=>   61 -  65   (ALA  114  - ALA  118  <=> ILE   61  - PHE   65 )                          
 103: 6c70-A enio-A   118 - 121 <=>   66 -  69   (PHE  120  - LEU  123  <=> ASN   66  - LEU   69 )                          
 103: 6c70-A enio-A   184 - 226 <=>   91 - 133   (TYR  201  - THR  243  <=> THR   91  - GLY  133 )                          
 103: 6c70-A enio-A   235 - 258 <=>  139 - 162   (LEU  321  - GLY  344  <=> ASN  139  - THR  162 )                          
 103: 6c70-A enio-A   260 - 271 <=>  163 - 174   (ALA  346  - THR  357  <=> VAL  163  - GLY  174 )                          
 103: 6c70-A enio-A   294 - 297 <=>  183 - 186   (ALA  380  - ILE  383  <=> ARG  183  - ILE  186 )                          
 104: 6c70-A ep6i-A    13 -  21 <=>    1 -   9   (ASN   15  - GLY   23  <=> MET    1  - VAL    9 )                          
 104: 6c70-A ep6i-A    60 -  63 <=>   50 -  53   (MET   62  - ASP   65  <=> GLU   50  - PHE   53 )                          
 104: 6c70-A ep6i-A    64 -  93 <=>  182 - 211   (ASP   66  - LYS   95  <=> GLU  182  - ILE  211 )                          
 104: 6c70-A ep6i-A    97 - 100 <=>  219 - 222   (LYS   99  - ALA  102  <=> GLN  219  - LYS  222 )                          
 104: 6c70-A ep6i-A   256 - 286 <=>  229 - 259   (ALA  342  - VAL  372  <=> TYR  229  - ASN  259 )                          
 104: 6c70-A ep6i-A   287 - 290 <=>  262 - 265   (ASN  373  - ASN  376  <=> ILE  262  - GLN  265 )                          
 105: 6c70-A enbh-A    65 -  85 <=>   86 - 106   (VAL   67  - MET   87  <=> GLU   86  - ASN  106 )                          
 105: 6c70-A enbh-A    88 -  91 <=>  107 - 110   (PHE   90  - ARG   93  <=> LYS  107  - LEU  110 )                          
 105: 6c70-A enbh-A   260 - 285 <=>  111 - 136   (ALA  346  - LYS  371  <=> SER  111  - ILE  136 )                          
 105: 6c70-A enbh-A   286 - 290 <=>  138 - 142   (VAL  372  - ASN  376  <=> ASN  138  - SER  142 )                          
 105: 6c70-A enbh-A   371 - 388 <=>  188 - 205   (ALA  457  - LYS  474  <=> TYR  188  - LYS  205 )                          
 106: 6c70-A eoow-A    64 -  94 <=>    1 -  31   (ASP   66  - ILE   96  <=> MET    1  - LYS   31 )                          
 106: 6c70-A eoow-A    99 - 102 <=>   37 -  40   (LEU  101  - TRP  104  <=> GLU   37  - GLU   40 )                          
 106: 6c70-A eoow-A   201 - 206 <=>   46 -  51   (SER  218  - ALA  223  <=> ASP   46  - SER   51 )                          
 106: 6c70-A eoow-A   259 - 290 <=>   62 -  93   (ASP  345  - ASN  376  <=> ASP   62  - ASN   93 )                          
 107: 6c70-A epjg-A    63 -  97 <=>   61 -  95   (ASP   65  - LYS   99  <=> PRO   61  - ASN   95 )                          
 107: 6c70-A epjg-A    99 - 102 <=>   96 -  99   (LEU  101  - TRP  104  <=> ALA   96  - ASN   99 )                          
 107: 6c70-A epjg-A   258 - 285 <=>  104 - 131   (GLY  344  - LYS  371  <=> THR  104  - LYS  131 )                          
 107: 6c70-A epjg-A   288 - 312 <=>  141 - 165   (GLY  374  - ILE  398  <=> ILE  141  - LYS  165 )                          
 107: 6c70-A epjg-A   334 - 339 <=>  192 - 197   (TYR  420  - GLU  425  <=> GLU  192  - LEU  197 )                          
 107: 6c70-A epjg-A   341 - 348 <=>  198 - 205   (LYS  427  - CYS  434  <=> TYR  198  - HIS  205 )                          
 107: 6c70-A epjg-A   355 - 358 <=>  217 - 220   (MET  441  - SER  444  <=> LEU  217  - ILE  220 )                          
 107: 6c70-A epjg-A   363 - 367 <=>  221 - 225   (PHE  449  - LEU  453  <=> ALA  221  - VAL  225 )                          
 107: 6c70-A epjg-A   369 - 378 <=>  226 - 235   (LEU  455  - VAL  464  <=> ASP  226  - SER  235 )                          
 108: 6c70-A en5r-A    63 - 102 <=>  122 - 161   (ASP   65  - TRP  104  <=> GLY  122  - VAL  161 )                          
 108: 6c70-A en5r-A   243 - 246 <=>  228 - 231   (TRP  329  - ARG  332  <=> PHE  228  - ILE  231 )                          
 108: 6c70-A en5r-A   255 - 260 <=>  241 - 246   (THR  341  - ALA  346  <=> ASP  241  - VAL  246 )                          
 108: 6c70-A en5r-A   261 - 286 <=>  248 - 273   (TYR  347  - VAL  372  <=> GLU  248  - LEU  273 )                          
 108: 6c70-A en5r-A   287 - 290 <=>  276 - 279   (ASN  373  - ASN  376  <=> LEU  276  - MET  279 )                          
 109: 6c70-A eohn-A    40 -  62 <=>    1 -  23   (CYS   42  - SER   64  <=> MET    1  - VAL   23 )                          
 109: 6c70-A eohn-A    64 -  87 <=>   40 -  63   (ASP   66  - TYR   89  <=> ASN   40  - PHE   63 )                          
 109: 6c70-A eohn-A    88 -  93 <=>   65 -  70   (PHE   90  - LYS   95  <=> GLN   65  - SER   70 )                          
 109: 6c70-A eohn-A   260 - 277 <=>   73 -  90   (ALA  346  - THR  363  <=> ASN   73  - ASP   90 )                          
 109: 6c70-A eohn-A   279 - 282 <=>   91 -  94   (LEU  365  - GLN  368  <=> THR   91  - LEU   94 )                          
 109: 6c70-A eohn-A   285 - 290 <=>   95 - 100   (LYS  371  - ASN  376  <=> ASP   95  - TYR  100 )                          
 109: 6c70-A eohn-A   322 - 325 <=>  241 - 244   (SER  408  - MET  411  <=> ASN  241  - SER  244 )                          
 109: 6c70-A eohn-A   328 - 333 <=>  265 - 270   (ALA  414  - TRP  419  <=> CYS  265  - CYS  270 )                          
 109: 6c70-A eohn-A   342 - 345 <=>  282 - 285   (THR  428  - GLN  431  <=> CYS  282  - CYS  285 )                          
 110: 6c70-A eo8i-A     1 -   5 <=>   86 -  90   (PHE    3  - GLY    7  <=> ASN   86  - GLU   90 )                          
 110: 6c70-A eo8i-A    63 -  89 <=>  190 - 216   (ASP   65  - PRO   91  <=> ARG  190  - LYS  216 )                          
 110: 6c70-A eo8i-A    91 -  94 <=>  217 - 220   (ARG   93  - ILE   96  <=> ASN  217  - LEU  220 )                          
 110: 6c70-A eo8i-A   258 - 261 <=>  222 - 225   (GLY  344  - TYR  347  <=> PHE  222  - LYS  225 )                          
 110: 6c70-A eo8i-A   262 - 283 <=>  227 - 248   (GLY  348  - ALA  369  <=> ASP  227  - GLN  248 )                          
 110: 6c70-A eo8i-A   284 - 287 <=>  250 - 253   (THR  370  - ASN  373  <=> GLN  250  - LYS  253 )                          
 110: 6c70-A eo8i-A   288 - 291 <=>  257 - 260   (GLY  374  - VAL  377  <=> LYS  257  - MET  260 )                          
 110: 6c70-A eo8i-A   330 - 333 <=>  394 - 397   (SER  416  - TRP  419  <=> LEU  394  - LEU  397 )                          
 110: 6c70-A eo8i-A   335 - 339 <=>  440 - 444   (ASP  421  - GLU  425  <=> GLY  440  - LYS  444 )                          
 111: 6c70-A enmg-A     8 -  13 <=>   35 -  40   (ALA   10  - ASN   15  <=> ILE   35  - LYS   40 )                          
 111: 6c70-A enmg-A    15 -  18 <=>   42 -  45   (ARG   17  - GLN   20  <=> MET   42  - ARG   45 )                          
 111: 6c70-A enmg-A    40 -  43 <=>   47 -  50   (CYS   42  - THR   45  <=> ILE   47  - ASN   50 )                          
 111: 6c70-A enmg-A    62 -  92 <=>  352 - 382   (SER   64  - SER   94  <=> GLY  352  - THR  382 )                          
 111: 6c70-A enmg-A   260 - 283 <=>  384 - 407   (ALA  346  - ALA  369  <=> ASP  384  - HIS  407 )                          
 111: 6c70-A enmg-A   296 - 303 <=>  409 - 416   (VAL  382  - THR  389  <=> ALA  409  - MET  416 )                          
 111: 6c70-A enmg-A   316 - 331 <=>  494 - 509   (ARG  402  - CYS  417  <=> SER  494  - TYR  509 )                          
 112: 6c70-A eq1r-A    32 -  41 <=>  805 - 814   (LYS   34  - ILE   43  <=> ASN  805  - THR  814 )                          
 112: 6c70-A eq1r-A    45 -  48 <=>  830 - 833   (LEU   47  - LEU   50  <=> PHE  830  - ASN  833 )                          
 112: 6c70-A eq1r-A   129 - 139 <=>  848 - 858   (LEU  131  - PHE  141  <=> PHE  848  - ASN  858 )                          
 112: 6c70-A eq1r-A   158 - 162 <=>  944 - 948   (LEU  175  - THR  179  <=> TYR  944  - ASN  948 )                          
 112: 6c70-A eq1r-A   173 - 176 <=>  952 - 955   (GLY  190  - PHE  193  <=> GLU  952  - ASN  955 )                          
 112: 6c70-A eq1r-A   178 - 209 <=>  956 - 987   (LEU  195  - GLN  226  <=> GLU  956  - LYS  987 )                          
 112: 6c70-A eq1r-A   250 - 255 <=>  988 - 993   (VAL  336  - THR  341  <=> TYR  988  - PRO  993 )                          
 112: 6c70-A eq1r-A   258 - 286 <=>  994 -1022   (GLY  344  - VAL  372  <=> LEU  994  - LEU 1022 )                          
 112: 6c70-A eq1r-A   288 - 292 <=> 1116 -1120   (GLY  374  - TYR  378  <=> ILE 1116  - ILE 1120 )                          
 112: 6c70-A eq1r-A   294 - 318 <=> 1126 -1150   (ALA  380  - ILE  404  <=> ASN 1126  - ASN 1150 )                          
 112: 6c70-A eq1r-A   361 - 364 <=> 1155 -1158   (LYS  447  - THR  450  <=> ILE 1155  - LYS 1158 )                          
 112: 6c70-A eq1r-A   368 - 379 <=> 1162 -1173   (ASP  454  - THR  465  <=> ILE 1162  - PHE 1173 )                          
 113: 6c70-A en9b-A    64 -  89 <=>    6 -  31   (ASP   66  - PRO   91  <=> ILE    6  - LEU   31 )                          
 113: 6c70-A en9b-A    91 - 102 <=>   32 -  43   (ARG   93  - TRP  104  <=> LEU   32  - ASN   43 )                          
 113: 6c70-A en9b-A   104 - 111 <=>   44 -  51   (ASN  106  - PHE  113  <=> GLU   44  - ILE   51 )                          
 113: 6c70-A en9b-A   238 - 286 <=>   53 - 101   (SER  324  - VAL  372  <=> GLN   53  - THR  101 )                          
 113: 6c70-A en9b-A   287 - 312 <=>  104 - 129   (ASN  373  - ILE  398  <=> ASN  104  - LEU  129 )                          
 114: 6c70-A eour-A    10 -  13 <=>  453 - 456   (LEU   12  - ASN   15  <=> GLU  453  - VAL  456 )                          
 114: 6c70-A eour-A    15 -  21 <=>  457 - 463   (ARG   17  - GLY   23  <=> LYS  457  - ILE  463 )                          
 114: 6c70-A eour-A    41 -  50 <=>  464 - 473   (ILE   43  - GLN   52  <=> GLN  464  - TYR  473 )                          
 114: 6c70-A eour-A    51 -  61 <=>  475 - 485   (TYR   53  - GLU   63  <=> MET  475  - LEU  485 )                          
 114: 6c70-A eour-A    62 -  65 <=>  487 - 490   (SER   64  - VAL   67  <=> CYS  487  - TYR  490 )                          
 114: 6c70-A eour-A    66 -  94 <=>  545 - 573   (ASP   68  - ILE   96  <=> ALA  545  - SER  573 )                          
 114: 6c70-A eour-A   249 - 253 <=>  583 - 587   (HIS  335  - LEU  339  <=> LYS  583  - ASP  587 )                          
 114: 6c70-A eour-A   259 - 262 <=>  591 - 594   (ASP  345  - GLY  348  <=> ASP  591  - VAL  594 )                          
 114: 6c70-A eour-A   265 - 286 <=>  595 - 616   (LEU  351  - VAL  372  <=> LEU  595  - GLU  616 )                          
 114: 6c70-A eour-A   293 - 307 <=>  618 - 632   (ALA  379  - VAL  393  <=> LYS  618  - LYS  632 )                          
 114: 6c70-A eour-A   311 - 314 <=>  652 - 655   (CYS  397  - GLY  400  <=> LEU  652  - VAL  655 )                          
 115: 6c70-A ep1w-A     1 -   5 <=>  288 - 292   (PHE    3  - GLY    7  <=> PHE  288  - ASP  292 )                          
 115: 6c70-A ep1w-A     8 -  12 <=>  293 - 297   (ALA   10  - PRO   14  <=> GLU  293  - GLU  297 )                          
 115: 6c70-A ep1w-A    59 -  92 <=>  318 - 351   (MET   61  - SER   94  <=> ILE  318  - GLU  351 )                          
 115: 6c70-A ep1w-A   260 - 286 <=>  353 - 379   (ALA  346  - VAL  372  <=> GLN  353  - TYR  379 )                          
 115: 6c70-A ep1w-A   287 - 290 <=>  382 - 385   (ASN  373  - ASN  376  <=> ASP  382  - LYS  385 )                          
 116: 6c70-A eokw-A    29 -  63 <=>  419 - 453   (SER   31  - ASP   65  <=> TYR  419  - LEU  453 )                          
 116: 6c70-A eokw-A    64 -  92 <=>  474 - 502   (ASP   66  - SER   94  <=> SER  474  - LEU  502 )                          
 116: 6c70-A eokw-A    95 -  98 <=>  503 - 506   (PHE   97  - THR  100  <=> GLY  503  - THR  506 )                          
 116: 6c70-A eokw-A   163 - 166 <=>  530 - 533   (PHE  180  - PHE  183  <=> TYR  530  - LYS  533 )                          
 116: 6c70-A eokw-A   167 - 170 <=>  535 - 538   (ASN  184  - SER  187  <=> LYS  535  - LEU  538 )                          
 116: 6c70-A eokw-A   190 - 203 <=>  554 - 567   (ALA  207  - LEU  220  <=> ARG  554  - ILE  567 )                          
 116: 6c70-A eokw-A   212 - 217 <=>  574 - 579   (HIS  229  - MET  234  <=> THR  574  - ILE  579 )                          
 116: 6c70-A eokw-A   264 - 267 <=>  601 - 604   (ALA  350  - LEU  353  <=> ILE  601  - ILE  604 )                          
 116: 6c70-A eokw-A   272 - 283 <=>  688 - 699   (THR  358  - ALA  369  <=> THR  688  - ASN  699 )                          
 116: 6c70-A eokw-A   285 - 288 <=>  700 - 703   (LYS  371  - GLY  374  <=> PRO  700  - ASP  703 )                          
 116: 6c70-A eokw-A   383 - 386 <=>  706 - 709   (VAL  469  - GLN  472  <=> LYS  706  - LYS  709 )                          
 117: 6c70-A eo84-A    64 -  96 <=>  163 - 195   (ASP   66  - TYR   98  <=> VAL  163  - PRO  195 )                          
 117: 6c70-A eo84-A   190 - 198 <=>  202 - 210   (ALA  207  - LEU  215  <=> THR  202  - CYS  210 )                          
 117: 6c70-A eo84-A   204 - 207 <=>  233 - 236   (LEU  221  - CYS  224  <=> ILE  233  - GLU  236 )                          
 117: 6c70-A eo84-A   258 - 286 <=>  254 - 282   (GLY  344  - VAL  372  <=> LEU  254  - MET  282 )                          
 117: 6c70-A eo84-A   287 - 291 <=>  286 - 290   (ASN  373  - VAL  377  <=> ALA  286  - THR  290 )                          
 117: 6c70-A eo84-A   294 - 297 <=>  294 - 297   (ALA  380  - ILE  383  <=> GLY  294  - VAL  297 )                          
 118: 6c70-A ephr-A     1 -   4 <=>   53 -  56   (PHE    3  - GLN    6  <=> ASN   53  - LYS   56 )                          
 118: 6c70-A ephr-A     6 -  14 <=>   95 - 103   (LEU    8  - ILE   16  <=> ILE   95  - VAL  103 )                          
 118: 6c70-A ephr-A    17 -  20 <=>  106 - 109   (MET   19  - VAL   22  <=> ASP  106  - LYS  109 )                          
 118: 6c70-A ephr-A    62 -  65 <=>  194 - 197   (SER   64  - VAL   67  <=> LYS  194  - ALA  197 )                          
 118: 6c70-A ephr-A    68 -  94 <=>  198 - 224   (LEU   70  - ILE   96  <=> ASN  198  - LYS  224 )                          
 118: 6c70-A ephr-A   258 - 281 <=>  226 - 249   (GLY  344  - TYR  367  <=> PHE  226  - ILE  249 )                          
 119: 6c70-A eotq-A    44 -  48 <=>    1 -   5   (LEU   46  - LEU   50  <=> MET    1  - PHE    5 )                          
 119: 6c70-A eotq-A    56 -  59 <=>   97 - 100   (VAL   58  - MET   61  <=> ASN   97  - ASN  100 )                          
 119: 6c70-A eotq-A    64 -  67 <=>  127 - 130   (ASP   66  - ASP   69  <=> ILE  127  - TYR  130 )                          
 119: 6c70-A eotq-A    68 -  97 <=>  144 - 173   (LEU   70  - LYS   99  <=> ARG  144  - LYS  173 )                          
 119: 6c70-A eotq-A    99 - 102 <=>  174 - 177   (LEU  101  - TRP  104  <=> GLU  174  - LYS  177 )                          
 119: 6c70-A eotq-A   249 - 252 <=>  179 - 182   (HIS  335  - ARG  338  <=> ASN  179  - SER  182 )                          
 119: 6c70-A eotq-A   261 - 285 <=>  190 - 214   (TYR  347  - LYS  371  <=> LEU  190  - LEU  214 )                          
 119: 6c70-A eotq-A   286 - 289 <=>  216 - 219   (VAL  372  - VAL  375  <=> LEU  216  - ASN  219 )                          
 119: 6c70-A eotq-A   292 - 302 <=>  220 - 230   (TYR  378  - TYR  388  <=> TYR  220  - ASN  230 )                          
 119: 6c70-A eotq-A   303 - 309 <=>  232 - 238   (THR  389  - LEU  395  <=> ILE  232  - ASN  238 )                          
 119: 6c70-A eotq-A   363 - 366 <=>  277 - 280   (PHE  449  - SER  452  <=> ASN  277  - ASN  280 )                          
 120: 6c70-A eo18-A    64 -  93 <=>  101 - 130   (ASP   66  - LYS   95  <=> LEU  101  - ARG  130 )                          
 120: 6c70-A eo18-A    95 -  98 <=>  131 - 134   (PHE   97  - THR  100  <=> ASN  131  - ILE  134 )                          
 120: 6c70-A eo18-A   258 - 286 <=>  136 - 164   (GLY  344  - VAL  372  <=> ASP  136  - LEU  164 )                          
 121: 6c70-A eo5z-A    31 -  46 <=>  169 - 184   (GLY   33  - LEU   48  <=> TYR  169  - VAL  184 )                          
 121: 6c70-A eo5z-A    62 -  95 <=>  718 - 751   (SER   64  - PHE   97  <=> VAL  718  - PHE  751 )                          
 121: 6c70-A eo5z-A   100 - 103 <=>  755 - 758   (ALA  102  - ASN  105  <=> TYR  755  - LEU  758 )                          
 121: 6c70-A eo5z-A   246 - 257 <=>  762 - 773   (ARG  332  - VAL  343  <=> ASP  762  - LYS  773 )                          
 121: 6c70-A eo5z-A   259 - 262 <=>  774 - 777   (ASP  345  - GLY  348  <=> ASN  774  - PHE  777 )                          
 121: 6c70-A eo5z-A   263 - 283 <=>  779 - 799   (VAL  349  - ALA  369  <=> VAL  779  - SER  799 )                          
 121: 6c70-A eo5z-A   292 - 306 <=>  800 - 814   (TYR  378  - GLN  392  <=> SER  800  - LYS  814 )                          
 121: 6c70-A eo5z-A   307 - 312 <=>  816 - 821   (VAL  393  - ILE  398  <=> ILE  816  - PHE  821 )                          
 121: 6c70-A eo5z-A   316 - 319 <=> 1040 -1043   (ARG  402  - GLU  405  <=> TYR 1040  - TYR 1043 )                          
 121: 6c70-A eo5z-A   366 - 372 <=> 1045 -1051   (SER  452  - SER  458  <=> VAL 1045  - VAL 1051 )                          
 122: 6c70-A eol0-A    13 -  19 <=>  189 - 195   (ASN   15  - GLY   21  <=> LEU  189  - THR  195 )                          
 122: 6c70-A eol0-A   209 - 212 <=>  202 - 205   (GLN  226  - HIS  229  <=> ASP  202  - ASN  205 )                          
 122: 6c70-A eol0-A   261 - 264 <=>  212 - 215   (TYR  347  - ALA  350  <=> ASN  212  - TYR  215 )                          
 122: 6c70-A eol0-A   288 - 310 <=>  599 - 621   (GLY  374  - PHE  396  <=> GLN  599  - MET  621 )                          
 122: 6c70-A eol0-A   366 - 383 <=>  622 - 639   (SER  452  - VAL  469  <=> ASN  622  - ALA  639 )                          
 122: 6c70-A eol0-A   385 - 388 <=>  640 - 643   (VAL  471  - LYS  474  <=> ASN  640  - GLU  643 )                          
 123: 6c70-A eqk5-A    43 -  46 <=>  494 - 497   (THR   45  - LEU   48  <=> VAL  494  - GLY  497 )                          
 123: 6c70-A eqk5-A    63 -  88 <=>  632 - 657   (ASP   65  - PHE   90  <=> ASN  632  - LEU  657 )                          
 123: 6c70-A eqk5-A    90 -  93 <=>  658 - 661   (VAL   92  - LYS   95  <=> GLN  658  - ASN  661 )                          
 123: 6c70-A eqk5-A    95 -  98 <=>  662 - 665   (PHE   97  - THR  100  <=> ASP  662  - ILE  665 )                          
 123: 6c70-A eqk5-A   259 - 277 <=>  667 - 685   (ASP  345  - THR  363  <=> GLU  667  - THR  685 )                          
 123: 6c70-A eqk5-A   279 - 288 <=>  687 - 696   (LEU  365  - GLY  374  <=> SER  687  - LYS  696 )                          
 123: 6c70-A eqk5-A   311 - 331 <=>  715 - 735   (CYS  397  - CYS  417  <=> ASP  715  - MET  735 )                          
 123: 6c70-A eqk5-A   332 - 339 <=>  737 - 744   (HIS  418  - GLU  425  <=> LYS  737  - ASN  744 )                          
 124: 6c70-A eqhq-A    55 -  60 <=>   76 -  81   (ALA   57  - MET   62  <=> ASP   76  - ASN   81 )                          
 124: 6c70-A eqhq-A    64 -  96 <=>  153 - 185   (ASP   66  - TYR   98  <=> VAL  153  - PRO  185 )                          
 124: 6c70-A eqhq-A   190 - 195 <=>  192 - 197   (ALA  207  - LEU  212  <=> TYR  192  - TYR  197 )                          
 124: 6c70-A eqhq-A   201 - 208 <=>  222 - 229   (SER  218  - GLU  225  <=> THR  222  - VAL  229 )                          
 124: 6c70-A eqhq-A   261 - 286 <=>  247 - 272   (TYR  347  - VAL  372  <=> CYS  247  - MET  272 )                          
 124: 6c70-A eqhq-A   287 - 290 <=>  277 - 280   (ASN  373  - ASN  376  <=> PRO  277  - THR  280 )                          
 124: 6c70-A eqhq-A   291 - 299 <=>  284 - 292   (VAL  377  - TYR  385  <=> GLY  284  - ILE  292 )                          
 124: 6c70-A eqhq-A   333 - 339 <=>  483 - 489   (TRP  419  - GLU  425  <=> ASN  483  - ALA  489 )                          
 125: 6c70-A eppr-A    64 -  93 <=>    4 -  33   (ASP   66  - LYS   95  <=> GLU    4  - LYS   33 )                          
 125: 6c70-A eppr-A   195 - 198 <=>   36 -  39   (LEU  212  - LEU  215  <=> GLY   36  - GLY   39 )                          
 125: 6c70-A eppr-A   247 - 250 <=>   44 -  47   (HIS  333  - VAL  336  <=> SER   44  - PHE   47 )                          
 125: 6c70-A eppr-A   253 - 256 <=>   48 -  51   (LEU  339  - ALA  342  <=> PRO   48  - ASP   51 )                          
 125: 6c70-A eppr-A   260 - 286 <=>   56 -  82   (ALA  346  - VAL  372  <=> SER   56  - ILE   82 )                          
 125: 6c70-A eppr-A   287 - 290 <=>   85 -  88   (ASN  373  - ASN  376  <=> VAL   85  - THR   88 )                          
 126: 6c70-A em99-A    11 -  14 <=>   81 -  84   (LEU   13  - ILE   16  <=> ILE   81  - ASN   84 )                          
 126: 6c70-A em99-A    23 -  26 <=>  229 - 232   (PHE   25  - ASN   28  <=> PHE  229  - SER  232 )                          
 126: 6c70-A em99-A    32 -  57 <=>  233 - 258   (LYS   34  - ASN   59  <=> THR  233  - ILE  258 )                          
 126: 6c70-A em99-A   154 - 161 <=>  260 - 267   (PRO  171  - ARG  178  <=> ASP  260  - LEU  267 )                          
 126: 6c70-A em99-A   184 - 213 <=>  272 - 301   (TYR  201  - LEU  230  <=> ILE  272  - ASN  301 )                          
 126: 6c70-A em99-A   246 - 259 <=>  303 - 316   (ARG  332  - ASP  345  <=> SER  303  - ARG  316 )                          
 126: 6c70-A em99-A   261 - 286 <=>  317 - 342   (TYR  347  - VAL  372  <=> LYS  317  - VAL  342 )                          
 126: 6c70-A em99-A   290 - 330 <=>  367 - 407   (ASN  376  - SER  416  <=> GLU  367  - ASP  407 )                          
 126: 6c70-A em99-A   331 - 337 <=>  410 - 416   (CYS  417  - SER  423  <=> ASN  410  - GLU  416 )                          
 127: 6c70-A eqkg-A     4 -  11 <=>  716 - 723   (GLN    6  - LEU   13  <=> ASN  716  - LEU  723 )                          
 127: 6c70-A eqkg-A    12 -  15 <=>  727 - 730   (PRO   14  - ARG   17  <=> ASN  727  - TYR  730 )                          
 127: 6c70-A eqkg-A    21 -  24 <=>  732 - 735   (GLY   23  - MET   26  <=> ASN  732  - HIS  735 )                          
 127: 6c70-A eqkg-A   187 - 190 <=>  740 - 743   (ILE  204  - ALA  207  <=> ASN  740  - ASN  743 )                          
 127: 6c70-A eqkg-A   192 - 208 <=>  744 - 760   (SER  209  - GLU  225  <=> ARG  744  - LYS  760 )                          
 127: 6c70-A eqkg-A   210 - 213 <=>  853 - 856   (LEU  227  - LEU  230  <=> ILE  853  - LYS  856 )                          
 127: 6c70-A eqkg-A   242 - 245 <=>  862 - 865   (TYR  328  - GLU  331  <=> ASP  862  - LYS  865 )                          
 127: 6c70-A eqkg-A   255 - 290 <=>  874 - 909   (THR  341  - ASN  376  <=> ARG  874  - MET  909 )                          
 127: 6c70-A eqkg-A   292 - 334 <=>  910 - 952   (TYR  378  - TYR  420  <=> ASP  910  - LYS  952 )                          
 127: 6c70-A eqkg-A   342 - 346 <=>  990 - 994   (THR  428  - ILE  432  <=> ILE  990  - TYR  994 )                          
 127: 6c70-A eqkg-A   350 - 354 <=> 1004 -1008   (GLN  436  - ALA  440  <=> LYS 1004  - PHE 1008 )                          
 127: 6c70-A eqkg-A   366 - 376 <=> 1015 -1025   (SER  452  - ALA  462  <=> PHE 1015  - GLU 1025 )                          
 127: 6c70-A eqkg-A   377 - 380 <=> 1062 -1065   (VAL  463  - TYR  466  <=> LEU 1062  - ASN 1065 )                          
 128: 6c70-A epkb-A    29 -  34 <=> 1485 -1490   (SER   31  - PHE   36  <=> ILE 1485  - THR 1490 )                          
 128: 6c70-A epkb-A    52 -  62 <=> 1564 -1574   (GLY   54  - SER   64  <=> ILE 1564  - ASN 1574 )                          
 128: 6c70-A epkb-A    64 -  93 <=> 1604 -1633   (ASP   66  - LYS   95  <=> ASN 1604  - ASN 1633 )                          
 128: 6c70-A epkb-A   154 - 160 <=> 1680 -1686   (PRO  171  - ILE  177  <=> PHE 1680  - ASN 1686 )                          
 128: 6c70-A epkb-A   185 - 206 <=> 1688 -1709   (LEU  202  - ALA  223  <=> ASP 1688  - GLN 1709 )                          
 128: 6c70-A epkb-A   253 - 277 <=> 1710 -1734   (LEU  339  - THR  363  <=> LYS 1710  - ILE 1734 )                          
 128: 6c70-A epkb-A   280 - 286 <=> 1736 -1742   (ALA  366  - VAL  372  <=> ILE 1736  - THR 1742 )                          
 128: 6c70-A epkb-A   292 - 295 <=> 1743 -1746   (TYR  378  - THR  381  <=> ASN 1743  - THR 1746 )                          
 128: 6c70-A epkb-A   298 - 307 <=> 1747 -1756   (GLY  384  - VAL  393  <=> LYS 1747  - PHE 1756 )                          
 128: 6c70-A epkb-A   314 - 317 <=> 1764 -1767   (GLY  400  - LEU  403  <=> ILE 1764  - ASN 1767 )                          
 128: 6c70-A epkb-A   355 - 358 <=> 1769 -1772   (MET  441  - SER  444  <=> HIS 1769  - TYR 1772 )                          
 128: 6c70-A epkb-A   364 - 374 <=> 1773 -1783   (THR  450  - LEU  460  <=> LYS 1773  - ASN 1783 )                          
 129: 6c70-A epbw-A    63 - 103 <=>    3 -  43   (ASP   65  - ASN  105  <=> GLN    3  - GLU   43 )                          
 129: 6c70-A epbw-A   104 - 107 <=>   45 -  48   (ASN  106  - SER  109  <=> LYS   45  - GLU   48 )                          
 129: 6c70-A epbw-A   122 - 125 <=>   57 -  60   (ALA  124  - LYS  127  <=> VAL   57  - VAL   60 )                          
 129: 6c70-A epbw-A   244 - 261 <=>   64 -  81   (VAL  330  - TYR  347  <=> GLU   64  - THR   81 )                          
 129: 6c70-A epbw-A   262 - 286 <=>   85 - 109   (GLY  348  - VAL  372  <=> GLU   85  - ALA  109 )                          
 129: 6c70-A epbw-A   287 - 290 <=>  111 - 114   (ASN  373  - ASN  376  <=> GLN  111  - ILE  114 )                          
 130: 6c70-A eow3-A     1 -   6 <=>   24 -  29   (PHE    3  - LEU    8  <=> SER   24  - VAL   29 )                          
 130: 6c70-A eow3-A    19 -  22 <=>  609 - 612   (GLY   21  - HIS   24  <=> ALA  609  - ARG  612 )                          
 130: 6c70-A eow3-A    23 -  26 <=>  615 - 618   (PHE   25  - ASN   28  <=> SER  615  - ILE  618 )                          
 130: 6c70-A eow3-A    35 -  49 <=>  623 - 637   (PRO   37  - LEU   51  <=> GLU  623  - ALA  637 )                          
 130: 6c70-A eow3-A    60 -  63 <=>  675 - 678   (MET   62  - ASP   65  <=> ASN  675  - PHE  678 )                          
 130: 6c70-A eow3-A    64 -  77 <=>  682 - 695   (ASP   66  - PHE   79  <=> CYS  682  - LYS  695 )                          
 130: 6c70-A eow3-A    78 -  90 <=>  697 - 709   (PHE   80  - VAL   92  <=> LEU  697  - ASP  709 )                          
 130: 6c70-A eow3-A   260 - 286 <=>  710 - 736   (ALA  346  - VAL  372  <=> ASN  710  - ILE  736 )                          
 131: 6c70-A epne-A    63 -  94 <=>   51 -  82   (ASP   65  - ILE   96  <=> THR   51  - TYR   82 )                          
 131: 6c70-A epne-A    98 - 101 <=>   85 -  88   (THR  100  - ILE  103  <=> GLU   85  - GLU   88 )                          
 131: 6c70-A epne-A   255 - 258 <=>   90 -  93   (THR  341  - GLY  344  <=> LEU   90  - ASN   93 )                          
 131: 6c70-A epne-A   262 - 286 <=>   94 - 118   (GLY  348  - VAL  372  <=> ASN   94  - TYR  118 )                          
 131: 6c70-A epne-A   287 - 290 <=>  121 - 124   (ASN  373  - ASN  376  <=> CYS  121  - TYR  124 )                          
 131: 6c70-A epne-A   319 - 323 <=> 1364 -1368   (GLU  405  - SER  409  <=> ILE 1364  - TYR 1368 )                          
 131: 6c70-A epne-A   332 - 336 <=> 1545 -1549   (HIS  418  - GLY  422  <=> TYR 1545  - ILE 1549 )                          
 131: 6c70-A epne-A   337 - 340 <=> 1552 -1555   (SER  423  - ALA  426  <=> ILE 1552  - ASN 1555 )                          
 132: 6c70-A eovz-A    64 -  89 <=>   73 -  98   (ASP   66  - PRO   91  <=> GLU   73  - ILE   98 )                          
 132: 6c70-A eovz-A    91 -  97 <=>   99 - 105   (ARG   93  - LYS   99  <=> LEU   99  - GLU  105 )                          
 132: 6c70-A eovz-A    99 - 102 <=>  106 - 109   (LEU  101  - TRP  104  <=> GLU  106  - PHE  109 )                          
 132: 6c70-A eovz-A   252 - 283 <=>  110 - 141   (ARG  338  - ALA  369  <=> ASP  110  - GLN  141 )                          
 132: 6c70-A eovz-A   284 - 287 <=>  143 - 146   (THR  370  - ASN  373  <=> LEU  143  - TYR  146 )                          
 132: 6c70-A eovz-A   289 - 292 <=>  346 - 349   (VAL  375  - TYR  378  <=> ASN  346  - ASP  349 )                          
 132: 6c70-A eovz-A   329 - 332 <=>  881 - 884   (TYR  415  - HIS  418  <=> ASP  881  - ASN  884 )                          
 132: 6c70-A eovz-A   335 - 338 <=>  885 - 888   (ASP  421  - GLU  424  <=> ASP  885  - ARG  888 )                          
 133: 6c70-A eqyi-A    63 -  90 <=>   20 -  47   (ASP   65  - VAL   92  <=> GLU   20  - LEU   47 )                          
 133: 6c70-A eqyi-A    92 -  95 <=>   48 -  51   (SER   94  - PHE   97  <=> LYS   48  - LEU   51 )                          
 133: 6c70-A eqyi-A   258 - 285 <=>   53 -  80   (GLY  344  - LYS  371  <=> PHE   53  - ASN   80 )                          
 133: 6c70-A eqyi-A   286 - 290 <=>   82 -  86   (VAL  372  - ASN  376  <=> THR   82  - VAL   86 )                          
 133: 6c70-A eqyi-A   305 - 316 <=>  149 - 160   (GLY  391  - ARG  402  <=> ASP  149  - HIS  160 )                          
 133: 6c70-A eqyi-A   319 - 322 <=>  161 - 164   (GLU  405  - SER  408  <=> ILE  161  - SER  164 )                          
 133: 6c70-A eqyi-A   324 - 330 <=>  165 - 171   (VAL  410  - SER  416  <=> ILE  165  - GLU  171 )                          
 134: 6c70-A eohs-A    15 -  18 <=>    2 -   5   (ARG   17  - GLN   20  <=> ILE    2  - SER    5 )                          
 134: 6c70-A eohs-A    20 -  23 <=>    6 -   9   (VAL   22  - PHE   25  <=> GLU    6  - ASP    9 )                          
 134: 6c70-A eohs-A    64 -  92 <=>   30 -  58   (ASP   66  - SER   94  <=> THR   30  - SER   58 )                          
 134: 6c70-A eohs-A    95 -  98 <=>   59 -  62   (PHE   97  - THR  100  <=> LEU   59  - GLY   62 )                          
 134: 6c70-A eohs-A   257 - 284 <=>   63 -  90   (VAL  343  - THR  370  <=> SER   63  - ASP   90 )                          
 134: 6c70-A eohs-A   285 - 290 <=>   92 -  97   (LYS  371  - ASN  376  <=> TYR   92  - LEU   97 )                          
 134: 6c70-A eohs-A   334 - 337 <=>  129 - 132   (TYR  420  - SER  423  <=> GLY  129  - ILE  132 )                          
 135: 6c70-A env1-A    26 -  33 <=>   39 -  46   (ASN   28  - LYS   35  <=> LYS   39  - CYS   46 )                          
 135: 6c70-A env1-A    44 -  63 <=>   57 -  76   (LEU   46  - ASP   65  <=> ILE   57  - LEU   76 )                          
 135: 6c70-A env1-A    65 -  94 <=>  110 - 139   (VAL   67  - ILE   96  <=> LYS  110  - ARG  139 )                          
 135: 6c70-A env1-A    97 - 100 <=>  153 - 156   (LYS   99  - ALA  102  <=> ILE  153  - SER  156 )                          
 135: 6c70-A env1-A   101 - 104 <=>  158 - 161   (ILE  103  - ASN  106  <=> ASN  158  - LEU  161 )                          
 135: 6c70-A env1-A   106 - 109 <=>  167 - 170   (ASN  108  - PRO  111  <=> ILE  167  - GLN  170 )                          
 135: 6c70-A env1-A   127 - 131 <=>  189 - 193   (ARG  129  - PHE  133  <=> PHE  189  - THR  193 )                          
 135: 6c70-A env1-A   134 - 137 <=>  194 - 197   (ALA  136  - THR  139  <=> HIS  194  - GLN  197 )                          
 135: 6c70-A env1-A   140 - 143 <=>  198 - 201   (SER  142  - SER  145  <=> ALA  198  - THR  201 )                          
 135: 6c70-A env1-A   158 - 161 <=>  240 - 243   (LEU  175  - ARG  178  <=> SER  240  - LYS  243 )                          
 135: 6c70-A env1-A   201 - 211 <=>  687 - 697   (SER  218  - GLN  228  <=> GLY  687  - GLN  697 )                          
 135: 6c70-A env1-A   214 - 217 <=>  698 - 701   (LYS  231  - MET  234  <=> PRO  698  - THR  701 )                          
 135: 6c70-A env1-A   241 - 244 <=>  741 - 744   (LYS  327  - VAL  330  <=> LEU  741  - ASN  744 )                          
 135: 6c70-A env1-A   258 - 288 <=>  919 - 949   (GLY  344  - GLY  374  <=> ASP  919  - GLU  949 )                          
 135: 6c70-A env1-A   292 - 306 <=> 1128 -1142   (TYR  378  - GLN  392  <=> SER 1128  - ALA 1142 )                          
 136: 6c70-A enze-A    64 -  94 <=>  334 - 364   (ASP   66  - ILE   96  <=> LYS  334  - LEU  364 )                          
 136: 6c70-A enze-A    96 -  99 <=>  365 - 368   (TYR   98  - LEU  101  <=> LEU  365  - LYS  368 )                          
 136: 6c70-A enze-A   193 - 197 <=>  376 - 380   (ASN  210  - VAL  214  <=> ASP  376  - ASP  380 )                          
 136: 6c70-A enze-A   199 - 206 <=>  394 - 401   (PHE  216  - ALA  223  <=> TYR  394  - THR  401 )                          
 136: 6c70-A enze-A   258 - 287 <=>  420 - 449   (GLY  344  - ASN  373  <=> LEU  420  - ASN  449 )                          
 136: 6c70-A enze-A   289 - 292 <=>  460 - 463   (VAL  375  - TYR  378  <=> ASP  460  - GLU  463 )                          
 136: 6c70-A enze-A   294 - 301 <=>  464 - 471   (ALA  380  - LEU  387  <=> ASP  464  - ASP  471 )                          
 136: 6c70-A enze-A   324 - 331 <=>  953 - 960   (VAL  410  - CYS  417  <=> MET  953  - ILE  960 )                          
 136: 6c70-A enze-A   332 - 338 <=>  963 - 969   (HIS  418  - GLU  424  <=> LEU  963  - LEU  969 )                          
 137: 6c70-A eqpl-A    33 -  53 <=>    1 -  21   (LYS   35  - MET   55  <=> MET    1  - CYS   21 )                          
 137: 6c70-A eqpl-A    59 -  63 <=>  274 - 278   (MET   61  - ASP   65  <=> CYS  274  - ASN  278 )                          
 137: 6c70-A eqpl-A    64 -  89 <=>  340 - 365   (ASP   66  - PRO   91  <=> ASN  340  - SER  365 )                          
 137: 6c70-A eqpl-A    91 -  96 <=>  366 - 371   (ARG   93  - TYR   98  <=> ASN  366  - ASN  371 )                          
 137: 6c70-A eqpl-A   256 - 279 <=>  372 - 395   (ALA  342  - LEU  365  <=> ASP  372  - CYS  395 )                          
 137: 6c70-A eqpl-A   283 - 286 <=>  396 - 399   (ALA  369  - VAL  372  <=> PRO  396  - TYR  399 )                          
 137: 6c70-A eqpl-A   290 - 312 <=>  421 - 443   (ASN  376  - ILE  398  <=> LEU  421  - ASP  443 )                          
 137: 6c70-A eqpl-A   324 - 331 <=>  460 - 467   (VAL  410  - CYS  417  <=> LYS  460  - GLN  467 )                          
 137: 6c70-A eqpl-A   332 - 338 <=>  470 - 476   (HIS  418  - GLU  424  <=> ASP  470  - ILE  476 )                          
 138: 6c70-A epfr-A    38 -  42 <=>  492 - 496   (ILE   40  - VAL   44  <=> ILE  492  - ASN  496 )                          
 138: 6c70-A epfr-A    48 -  55 <=>  591 - 598   (LEU   50  - ALA   57  <=> LEU  591  - ARG  598 )                          
 138: 6c70-A epfr-A    57 -  62 <=>  599 - 604   (ASN   59  - SER   64  <=> ILE  599  - GLY  604 )                          
 138: 6c70-A epfr-A    63 -  93 <=>  609 - 639   (ASP   65  - LYS   95  <=> TYR  609  - GLN  639 )                          
 138: 6c70-A epfr-A    96 -  99 <=>  640 - 643   (TYR   98  - LEU  101  <=> PRO  640  - GLY  643 )                          
 138: 6c70-A epfr-A   190 - 194 <=>  652 - 656   (ALA  207  - SER  211  <=> PHE  652  - GLN  656 )                          
 138: 6c70-A epfr-A   197 - 200 <=>  666 - 669   (VAL  214  - CYS  217  <=> GLY  666  - PHE  669 )                          
 138: 6c70-A epfr-A   257 - 260 <=>  671 - 674   (VAL  343  - ALA  346  <=> PHE  671  - LYS  674 )                          
 138: 6c70-A epfr-A   261 - 284 <=>  676 - 699   (TYR  347  - THR  370  <=> ARG  676  - ASN  699 )                          
 138: 6c70-A epfr-A   285 - 288 <=>  701 - 704   (LYS  371  - GLY  374  <=> ILE  701  - GLU  704 )                          
 138: 6c70-A epfr-A   294 - 297 <=>  980 - 983   (ALA  380  - ILE  383  <=> PHE  980  - TYR  983 )                          
 138: 6c70-A epfr-A   329 - 332 <=> 1006 -1009   (TYR  415  - HIS  418  <=> ASN 1006  - GLN 1009 )                          
 138: 6c70-A epfr-A   335 - 338 <=> 1010 -1013   (ASP  421  - GLU  424  <=> LYS 1010  - THR 1013 )                          
 139: 6c70-A en91-A    20 -  25 <=>   29 -  34   (VAL   22  - PHE   27  <=> PHE   29  - TYR   34 )                          
 139: 6c70-A en91-A    30 -  33 <=>  276 - 279   (GLU   32  - LYS   35  <=> HIS  276  - ASN  279 )                          
 139: 6c70-A en91-A    34 -  62 <=>  282 - 310   (PHE   36  - SER   64  <=> TYR  282  - THR  310 )                          
 139: 6c70-A en91-A    64 -  95 <=>  311 - 342   (ASP   66  - PHE   97  <=> SER  311  - THR  342 )                          
 139: 6c70-A en91-A   259 - 286 <=>  343 - 370   (ASP  345  - VAL  372  <=> ALA  343  - ASP  370 )                          
 139: 6c70-A en91-A   287 - 290 <=>  373 - 376   (ASN  373  - ASN  376  <=> GLU  373  - ASN  376 )                          
 139: 6c70-A en91-A   334 - 338 <=>  439 - 443   (TYR  420  - GLU  424  <=> SER  439  - ILE  443 )                          
 140: 6c70-A eqam-A    58 -  62 <=>    5 -   9   (LEU   60  - SER   64  <=> VAL    5  - LEU    9 )                          
 140: 6c70-A eqam-A    63 -  91 <=>   11 -  39   (ASP   65  - ARG   93  <=> ASN   11  - GLY   39 )                          
 140: 6c70-A eqam-A   260 - 286 <=>   41 -  67   (ALA  346  - VAL  372  <=> ARG   41  - GLU   67 )                          
 140: 6c70-A eqam-A   287 - 290 <=>   70 -  73   (ASN  373  - ASN  376  <=> ILE   70  - LEU   73 )                          
 141: 6c70-A en0c-A    63 -  88 <=>  131 - 156   (ASP   65  - PHE   90  <=> SER  131  - ILE  156 )                          
 141: 6c70-A en0c-A    90 -  99 <=>  157 - 166   (VAL   92  - LEU  101  <=> GLU  157  - GLU  166 )                          
 141: 6c70-A en0c-A   102 - 105 <=>  231 - 234   (TRP  104  - PRO  107  <=> PHE  231  - LYS  234 )                          
 141: 6c70-A en0c-A   256 - 259 <=>  242 - 245   (ALA  342  - ASP  345  <=> GLY  242  - ILE  245 )                          
 141: 6c70-A en0c-A   261 - 286 <=>  247 - 272   (TYR  347  - VAL  372  <=> LYS  247  - VAL  272 )                          
 141: 6c70-A en0c-A   287 - 290 <=>  275 - 278   (ASN  373  - ASN  376  <=> ILE  275  - ILE  278 )                          
 142: 6c70-A eo2z-A    63 -  78 <=>    3 -  18   (ASP   65  - PHE   80  <=> GLY    3  - ILE   18 )                          
 142: 6c70-A eo2z-A    79 -  94 <=>   20 -  35   (LEU   81  - ILE   96  <=> ALA   20  - LEU   35 )                          
 142: 6c70-A eo2z-A    96 - 101 <=>   37 -  42   (TYR   98  - ILE  103  <=> TYR   37  - LEU   42 )                          
 142: 6c70-A eo2z-A   253 - 281 <=>   44 -  72   (LEU  339  - TYR  367  <=> THR   44  - GLY   72 )                          
 142: 6c70-A eo2z-A   301 - 310 <=>   76 -  85   (LEU  387  - PHE  396  <=> THR   76  - SER   85 )                          
 142: 6c70-A eo2z-A   313 - 316 <=>  101 - 104   (PHE  399  - ARG  402  <=> ILE  101  - ILE  104 )                          
 142: 6c70-A eo2z-A   365 - 369 <=>  105 - 109   (VAL  451  - LEU  455  <=> ILE  105  - ALA  109 )                          
 143: 6c70-A eow5-A    15 -  21 <=>  117 - 123   (ARG   17  - GLY   23  <=> MET  117  - ASP  123 )                          
 143: 6c70-A eow5-A    32 -  36 <=>  126 - 130   (LYS   34  - HIS   38  <=> PHE  126  - ALA  130 )                          
 143: 6c70-A eow5-A    64 -  93 <=>  204 - 233   (ASP   66  - LYS   95  <=> LYS  204  - SER  233 )                          
 143: 6c70-A eow5-A    99 - 102 <=>  235 - 238   (LEU  101  - TRP  104  <=> GLU  235  - SER  238 )                          
 143: 6c70-A eow5-A   253 - 257 <=>  239 - 243   (LEU  339  - VAL  343  <=> ASN  239  - SER  243 )                          
 143: 6c70-A eow5-A   259 - 283 <=>  244 - 268   (ASP  345  - ALA  369  <=> PRO  244  - ASP  268 )                          
 143: 6c70-A eow5-A   284 - 287 <=>  270 - 273   (THR  370  - ASN  373  <=> TYR  270  - GLN  273 )                          
 143: 6c70-A eow5-A   288 - 291 <=>  276 - 279   (GLY  374  - VAL  377  <=> ASP  276  - LYS  279 )                          
 143: 6c70-A eow5-A   336 - 339 <=>  513 - 516   (GLY  422  - GLU  425  <=> GLN  513  - ASN  516 )                          
 143: 6c70-A eow5-A   342 - 345 <=>  517 - 520   (THR  428  - GLN  431  <=> ILE  517  - PRO  520 )                          
 143: 6c70-A eow5-A   348 - 351 <=>  521 - 524   (CYS  434  - CYS  437  <=> GLU  521  - LEU  524 )                          
 144: 6c70-A eqq7-A    64 - 101 <=>   14 -  51   (ASP   66  - ILE  103  <=> GLU   14  - ASN   51 )                          
 144: 6c70-A eqq7-A   252 - 261 <=>   53 -  62   (ARG  338  - TYR  347  <=> ILE   53  - ARG   62 )                          
 144: 6c70-A eqq7-A   262 - 284 <=>   66 -  88   (GLY  348  - THR  370  <=> ALA   66  - ASN   88 )                          
 144: 6c70-A eqq7-A   285 - 289 <=>   90 -  94   (LYS  371  - VAL  375  <=> ASP   90  - TYR   94 )                          
 144: 6c70-A eqq7-A   334 - 337 <=>  179 - 182   (TYR  420  - SER  423  <=> ASN  179  - GLN  182 )                          
 145: 6c70-A enib-A    53 -  57 <=>    9 -  13   (MET   55  - ASN   59  <=> ILE    9  - HIS   13 )                          
 145: 6c70-A enib-A    65 -  86 <=>   95 - 116   (VAL   67  - ILE   88  <=> ASN   95  - THR  116 )                          
 145: 6c70-A enib-A    88 -  91 <=>  117 - 120   (PHE   90  - ARG   93  <=> GLU  117  - MET  120 )                          
 145: 6c70-A enib-A   257 - 283 <=>  121 - 147   (VAL  343  - ALA  369  <=> ARG  121  - LYS  147 )                          
 145: 6c70-A enib-A   284 - 287 <=>  149 - 152   (THR  370  - ASN  373  <=> ASP  149  - LEU  152 )                          
 145: 6c70-A enib-A   288 - 291 <=>  154 - 157   (GLY  374  - VAL  377  <=> LYS  154  - LYS  157 )                          
 146: 6c70-A eo1z-A    63 -  98 <=>  154 - 189   (ASP   65  - THR  100  <=> LEU  154  - ALA  189 )                          
 146: 6c70-A eo1z-A   256 - 260 <=>  300 - 304   (ALA  342  - ALA  346  <=> VAL  300  - ILE  304 )                          
 146: 6c70-A eo1z-A   261 - 286 <=>  306 - 331   (TYR  347  - VAL  372  <=> ALA  306  - ILE  331 )                          
 146: 6c70-A eo1z-A   287 - 290 <=>  334 - 337   (ASN  373  - ASN  376  <=> ILE  334  - ILE  337 )                          
 147: 6c70-A eoas-A     1 -  10 <=>   58 -  67   (PHE    3  - LEU   12  <=> ASN   58  - ASN   67 )                          
 147: 6c70-A eoas-A    63 -  88 <=>  102 - 127   (ASP   65  - PHE   90  <=> ILE  102  - LYS  127 )                          
 147: 6c70-A eoas-A    90 -  93 <=>  128 - 131   (VAL   92  - LYS   95  <=> THR  128  - ASN  131 )                          
 147: 6c70-A eoas-A    95 -  98 <=>  132 - 135   (PHE   97  - THR  100  <=> ASN  132  - GLU  135 )                          
 147: 6c70-A eoas-A   259 - 286 <=>  136 - 163   (ASP  345  - VAL  372  <=> LYS  136  - GLY  163 )                          
 147: 6c70-A eoas-A   287 - 291 <=>  167 - 171   (ASN  373  - VAL  377  <=> ILE  167  - ASP  171 )                          
 148: 6c70-A eom1-A    64 -  85 <=>  115 - 136   (ASP   66  - MET   87  <=> LYS  115  - PHE  136 )                          
 148: 6c70-A eom1-A    87 -  93 <=>  137 - 143   (TYR   89  - LYS   95  <=> THR  137  - ILE  143 )                          
 148: 6c70-A eom1-A   260 - 285 <=>  144 - 169   (ALA  346  - LYS  371  <=> THR  144  - PHE  169 )                          
 148: 6c70-A eom1-A   286 - 289 <=>  172 - 175   (VAL  372  - VAL  375  <=> LEU  172  - HIS  175 )                          
 148: 6c70-A eom1-A   304 - 313 <=>  190 - 199   (LEU  390  - PHE  399  <=> LEU  190  - THR  199 )                          
 148: 6c70-A eom1-A   376 - 380 <=>  220 - 224   (ALA  462  - TYR  466  <=> ILE  220  - VAL  224 )                          
 148: 6c70-A eom1-A   385 - 388 <=>  227 - 230   (VAL  471  - LYS  474  <=> ILE  227  - GLY  230 )                          
 149: 6c70-A epwt-A    25 -  28 <=>  594 - 597   (PHE   27  - TYR   30  <=> GLU  594  - PRO  597 )                          
 149: 6c70-A epwt-A    32 -  36 <=>  606 - 610   (LYS   34  - HIS   38  <=> ASN  606  - VAL  610 )                          
 149: 6c70-A epwt-A    39 -  45 <=>  674 - 680   (TYR   41  - LEU   47  <=> TYR  674  - GLY  680 )                          
 149: 6c70-A epwt-A    48 -  55 <=>  682 - 689   (LEU   50  - ALA   57  <=> LEU  682  - ARG  689 )                          
 149: 6c70-A epwt-A    57 -  62 <=>  690 - 695   (ASN   59  - SER   64  <=> ALA  690  - SER  695 )                          
 149: 6c70-A epwt-A    63 -  94 <=>  701 - 732   (ASP   65  - ILE   96  <=> LEU  701  - PRO  732 )                          
 149: 6c70-A epwt-A    96 -  99 <=>  733 - 736   (TYR   98  - LEU  101  <=> ASP  733  - ARG  736 )                          
 149: 6c70-A epwt-A   190 - 194 <=>  746 - 750   (ALA  207  - SER  211  <=> TYR  746  - ILE  750 )                          
 149: 6c70-A epwt-A   197 - 200 <=>  758 - 761   (VAL  214  - CYS  217  <=> GLY  758  - THR  761 )                          
 149: 6c70-A epwt-A   257 - 260 <=>  763 - 766   (VAL  343  - ALA  346  <=> VAL  763  - ALA  766 )                          
 149: 6c70-A epwt-A   261 - 284 <=>  768 - 791   (TYR  347  - THR  370  <=> LYS  768  - GLU  791 )                          
 149: 6c70-A epwt-A   285 - 290 <=>  793 - 798   (LYS  371  - ASN  376  <=> MET  793  - THR  798 )                          
 150: 6c70-A epnq-A    64 -  97 <=>    1 -  34   (ASP   66  - LYS   99  <=> MET    1  - ASP   34 )                          
 150: 6c70-A epnq-A    99 - 102 <=>   35 -  38   (LEU  101  - TRP  104  <=> ILE   35  - ASN   38 )                          
 150: 6c70-A epnq-A   249 - 259 <=>   40 -  50   (HIS  335  - ASP  345  <=> ASN   40  - PHE   50 )                          
 150: 6c70-A epnq-A   261 - 286 <=>   51 -  76   (TYR  347  - VAL  372  <=> TYR   51  - GLY   76 )                          
 151: 6c70-A eo45-A    25 -  28 <=>   35 -  38   (PHE   27  - TYR   30  <=> SER   35  - SER   38 )                          
 151: 6c70-A eo45-A    32 -  35 <=>   40 -  43   (LYS   34  - PRO   37  <=> GLN   40  - SER   43 )                          
 151: 6c70-A eo45-A    63 - 106 <=>   99 - 142   (ASP   65  - ASN  108  <=> ASP   99  - ASN  142 )                          
 151: 6c70-A eo45-A   246 - 260 <=>  143 - 157   (ARG  332  - ALA  346  <=> VAL  143  - LEU  157 )                          
 151: 6c70-A eo45-A   261 - 286 <=>  160 - 185   (TYR  347  - VAL  372  <=> ILE  160  - GLY  185 )                          
 151: 6c70-A eo45-A   287 - 290 <=>  187 - 190   (ASN  373  - ASN  376  <=> GLU  187  - LYS  190 )                          
 151: 6c70-A eo45-A   379 - 383 <=>  199 - 203   (THR  465  - VAL  469  <=> ASN  199  - ASN  203 )                          
 152: 6c70-A en5n-A    54 -  57 <=>   52 -  55   (MET   56  - ASN   59  <=> LEU   52  - PRO   55 )                          
 152: 6c70-A en5n-A    59 -  64 <=>   56 -  61   (MET   61  - ASP   66  <=> TYR   56  - LEU   61 )                          
 152: 6c70-A en5n-A    65 -  90 <=>   63 -  88   (VAL   67  - VAL   92  <=> SER   63  - ILE   88 )                          
 152: 6c70-A en5n-A   257 - 286 <=>   89 - 118   (VAL  343  - VAL  372  <=> ASN   89  - GLU  118 )                          
 153: 6c70-A enlt-A    31 -  34 <=>  117 - 120   (GLY   33  - PHE   36  <=> ILE  117  - ASP  120 )                          
 153: 6c70-A enlt-A    36 -  39 <=>  121 - 124   (HIS   38  - TYR   41  <=> ALA  121  - THR  124 )                          
 153: 6c70-A enlt-A    63 -  78 <=>  152 - 167   (ASP   65  - PHE   80  <=> PRO  152  - THR  167 )                          
 153: 6c70-A enlt-A    79 -  98 <=>  169 - 188   (LEU   81  - THR  100  <=> GLU  169  - ALA  188 )                          
 153: 6c70-A enlt-A   102 - 105 <=>  292 - 295   (TRP  104  - PRO  107  <=> ALA  292  - ALA  295 )                          
 153: 6c70-A enlt-A   256 - 260 <=>  303 - 307   (ALA  342  - ALA  346  <=> ALA  303  - ALA  307 )                          
 153: 6c70-A enlt-A   261 - 285 <=>  309 - 333   (TYR  347  - LYS  371  <=> ALA  309  - SER  333 )                          
 153: 6c70-A enlt-A   286 - 290 <=>  335 - 339   (VAL  372  - ASN  376  <=> LEU  335  - ILE  339 )                          
 154: 6c70-A entw-A    28 -  53 <=>   23 -  48   (TYR   30  - MET   55  <=> ASP   23  - GLU   48 )                          
 154: 6c70-A entw-A    56 -  62 <=>   50 -  56   (VAL   58  - SER   64  <=> PHE   50  - GLU   56 )                          
 154: 6c70-A entw-A    67 -  91 <=>   60 -  84   (ASP   69  - ARG   93  <=> THR   60  - LYS   84 )                          
 154: 6c70-A entw-A    92 -  95 <=>   86 -  89   (SER   94  - PHE   97  <=> SER   86  - VAL   89 )                          
 154: 6c70-A entw-A   258 - 261 <=>   90 -  93   (GLY  344  - TYR  347  <=> LEU   90  - HIS   93 )                          
 154: 6c70-A entw-A   263 - 286 <=>   94 - 117   (VAL  349  - VAL  372  <=> PRO   94  - VAL  117 )                          
 154: 6c70-A entw-A   287 - 290 <=>  119 - 122   (ASN  373  - ASN  376  <=> GLU  119  - SER  122 )                          
 155: 6c70-A equu-A     2 -   7 <=>    9 -  14   (LYS    4  - VAL    9  <=> ILE    9  - TYR   14 )                          
 155: 6c70-A equu-A    27 -  30 <=>   16 -  19   (TYR   29  - GLU   32  <=> GLU   16  - ASN   19 )                          
 155: 6c70-A equu-A    32 -  63 <=>   20 -  51   (LYS   34  - ASP   65  <=> THR   20  - PHE   51 )                          
 155: 6c70-A equu-A    64 -  78 <=>   59 -  73   (ASP   66  - PHE   80  <=> ASP   59  - SER   73 )                          
 155: 6c70-A equu-A    79 -  90 <=>   75 -  86   (LEU   81  - VAL   92  <=> GLY   75  - LEU   86 )                          
 155: 6c70-A equu-A    92 -  97 <=>   87 -  92   (SER   94  - LYS   99  <=> ARG   87  - ASN   92 )                          
 155: 6c70-A equu-A   257 - 287 <=>   93 - 123   (VAL  343  - ASN  373  <=> ASP   93  - HIS  123 )                          
 155: 6c70-A equu-A   294 - 302 <=>  141 - 149   (ALA  380  - TYR  388  <=> ILE  141  - LEU  149 )                          
 155: 6c70-A equu-A   323 - 326 <=>  340 - 343   (SER  409  - GLU  412  <=> SER  340  - LYS  343 )                          
 155: 6c70-A equu-A   332 - 337 <=>  388 - 393   (HIS  418  - SER  423  <=> MET  388  - ARG  393 )                          
 156: 6c70-A epve-A    34 -  37 <=>  271 - 274   (PHE   36  - ARG   39  <=> GLY  271  - VAL  274 )                          
 156: 6c70-A epve-A    41 -  45 <=>  276 - 280   (ILE   43  - LEU   47  <=> LYS  276  - ASP  280 )                          
 156: 6c70-A epve-A    47 -  50 <=>  281 - 284   (LEU   49  - GLN   52  <=> ASP  281  - ILE  284 )                          
 156: 6c70-A epve-A    53 -  57 <=>  286 - 290   (MET   55  - ASN   59  <=> LYS  286  - TYR  290 )                          
 156: 6c70-A epve-A    59 -  62 <=>  291 - 294   (MET   61  - SER   64  <=> ASP  291  - MET  294 )                          
 156: 6c70-A epve-A    67 -  88 <=>  295 - 316   (ASP   69  - PHE   90  <=> ASP  295  - PHE  316 )                          
 156: 6c70-A epve-A    92 - 103 <=>  317 - 328   (SER   94  - ASN  105  <=> TYR  317  - LYS  328 )                          
 156: 6c70-A epve-A   121 - 124 <=>  332 - 335   (LEU  123  - THR  126  <=> ASN  332  - GLU  335 )                          
 156: 6c70-A epve-A   127 - 130 <=>  337 - 340   (ARG  129  - LEU  132  <=> ASN  337  - PHE  340 )                          
 156: 6c70-A epve-A   186 - 189 <=>  347 - 350   (VAL  203  - MET  206  <=> GLU  347  - LYS  350 )                          
 156: 6c70-A epve-A   193 - 207 <=>  362 - 376   (ASN  210  - CYS  224  <=> ASN  362  - LYS  376 )                          
 156: 6c70-A epve-A   250 - 280 <=>  378 - 408   (VAL  336  - ALA  366  <=> SER  378  - PRO  408 )                          
 156: 6c70-A epve-A   283 - 286 <=>  409 - 412   (ALA  369  - VAL  372  <=> ASN  409  - LEU  412 )                          
 156: 6c70-A epve-A   287 - 290 <=>  414 - 417   (ASN  373  - ASN  376  <=> HIS  414  - LYS  417 )                          
 156: 6c70-A epve-A   333 - 338 <=>  476 - 481   (TRP  419  - GLU  424  <=> LEU  476  - ILE  481 )                          
 157: 6c70-A eng2-A     1 -   5 <=> 1367 -1371   (PHE    3  - GLY    7  <=> ASN 1367  - CYS 1371 )                          
 157: 6c70-A eng2-A    55 -  60 <=> 1416 -1421   (ALA   57  - MET   62  <=> TYR 1416  - ILE 1421 )                          
 157: 6c70-A eng2-A    64 -  94 <=> 1459 -1489   (ASP   66  - ILE   96  <=> VAL 1459  - MET 1489 )                          
 157: 6c70-A eng2-A   254 - 260 <=> 1491 -1497   (VAL  340  - ALA  346  <=> TYR 1491  - PHE 1497 )                          
 157: 6c70-A eng2-A   263 - 284 <=> 1548 -1569   (VAL  349  - THR  370  <=> ARG 1548  - ASN 1569 )                          
 157: 6c70-A eng2-A   383 - 386 <=> 1571 -1574   (VAL  469  - GLN  472  <=> ASN 1571  - PRO 1574 )                          
 158: 6c70-A eqyh-A    38 -  41 <=>    1 -   4   (ILE   40  - ILE   43  <=> MET    1  - PRO    4 )                          
 158: 6c70-A eqyh-A    46 -  49 <=>    5 -   8   (LEU   48  - LEU   51  <=> ASN    5  - GLN    8 )                          
 158: 6c70-A eqyh-A    56 -  60 <=>  401 - 405   (VAL   58  - MET   62  <=> PHE  401  - TRP  405 )                          
 158: 6c70-A eqyh-A    63 -  93 <=>  483 - 513   (ASP   65  - LYS   95  <=> PRO  483  - GLU  513 )                          
 158: 6c70-A eqyh-A    95 -  98 <=>  514 - 517   (PHE   97  - THR  100  <=> ASN  514  - MET  517 )                          
 158: 6c70-A eqyh-A   256 - 259 <=>  518 - 521   (ALA  342  - ASP  345  <=> ASN  518  - GLU  521 )                          
 158: 6c70-A eqyh-A   261 - 286 <=>  522 - 547   (TYR  347  - VAL  372  <=> PHE  522  - PHE  547 )                          
 158: 6c70-A eqyh-A   287 - 290 <=>  550 - 553   (ASN  373  - ASN  376  <=> LEU  550  - LEU  553 )                          
 158: 6c70-A eqyh-A   384 - 388 <=>  583 - 587   (LEU  470  - LYS  474  <=> SER  583  - MET  587 )                          
 159: 6c70-A eqkm-A    29 -  34 <=>  458 - 463   (SER   31  - PHE   36  <=> THR  458  - LYS  463 )                          
 159: 6c70-A eqkm-A    42 -  48 <=>  613 - 619   (VAL   44  - LEU   50  <=> ASN  613  - SER  619 )                          
 159: 6c70-A eqkm-A    51 -  62 <=>  624 - 635   (TYR   53  - SER   64  <=> ILE  624  - THR  635 )                          
 159: 6c70-A eqkm-A    64 -  89 <=>  646 - 671   (ASP   66  - PRO   91  <=> ILE  646  - ASN  671 )                          
 159: 6c70-A eqkm-A    91 - 102 <=>  672 - 683   (ARG   93  - TRP  104  <=> SER  672  - LEU  683 )                          
 159: 6c70-A eqkm-A   103 - 106 <=>  685 - 688   (ASN  105  - ASN  108  <=> LYS  685  - ARG  688 )                          
 159: 6c70-A eqkm-A   116 - 125 <=>  750 - 759   (ALA  118  - LYS  127  <=> ILE  750  - ASN  759 )                          
 159: 6c70-A eqkm-A   135 - 139 <=>  773 - 777   (GLY  137  - PHE  141  <=> GLU  773  - GLN  777 )                          
 159: 6c70-A eqkm-A   226 - 231 <=>  922 - 927   (THR  243  - LYS  317  <=> GLU  922  - ASN  927 )                          
 159: 6c70-A eqkm-A   249 - 284 <=> 1031 -1066   (HIS  335  - THR  370  <=> GLU 1031  - LYS 1066 )                          
 159: 6c70-A eqkm-A   285 - 288 <=> 1068 -1071   (LYS  371  - GLY  374  <=> TYR 1068  - TYR 1071 )                          
 160: 6c70-A ep7y-A    63 -  92 <=>  130 - 159   (ASP   65  - SER   94  <=> SER  130  - MET  159 )                          
 160: 6c70-A ep7y-A    93 - 101 <=>  161 - 169   (LYS   95  - ILE  103  <=> ALA  161  - ALA  169 )                          
 160: 6c70-A ep7y-A   102 - 105 <=>  171 - 174   (TRP  104  - PRO  107  <=> LYS  171  - VAL  174 )                          
 160: 6c70-A ep7y-A   118 - 122 <=>  191 - 195   (PHE  120  - ALA  124  <=> LEU  191  - PHE  195 )                          
 160: 6c70-A ep7y-A   212 - 217 <=>  206 - 211   (HIS  229  - MET  234  <=> ILE  206  - ASN  211 )                          
 160: 6c70-A ep7y-A   219 - 225 <=>  215 - 221   (PRO  236  - ALA  242  <=> SER  215  - PHE  221 )                          
 160: 6c70-A ep7y-A   226 - 229 <=>  223 - 226   (THR  243  - THR  315  <=> SER  223  - THR  226 )                          
 160: 6c70-A ep7y-A   232 - 239 <=>  227 - 234   (GLN  318  - ALA  325  <=> ARG  227  - VAL  234 )                          
 160: 6c70-A ep7y-A   241 - 260 <=>  262 - 281   (LYS  327  - ALA  346  <=> ALA  262  - ALA  281 )                          
 160: 6c70-A ep7y-A   261 - 285 <=>  283 - 307   (TYR  347  - LYS  371  <=> GLU  283  - SER  307 )                          
 160: 6c70-A ep7y-A   286 - 290 <=>  309 - 313   (VAL  372  - ASN  376  <=> VAL  309  - ILE  313 )                          
 161: 6c70-A epkn-A     4 -   7 <=>  116 - 119   (GLN    6  - VAL    9  <=> GLY  116  - HIS  119 )                          
 161: 6c70-A epkn-A    27 -  31 <=>  121 - 125   (TYR   29  - GLY   33  <=> ILE  121  - TYR  125 )                          
 161: 6c70-A epkn-A    51 -  54 <=>  419 - 422   (TYR   53  - MET   56  <=> VAL  419  - ASP  422 )                          
 161: 6c70-A epkn-A    60 -  63 <=>  492 - 495   (MET   62  - ASP   65  <=> ASN  492  - LYS  495 )                          
 161: 6c70-A epkn-A    67 -  89 <=>  496 - 518   (ASP   69  - PRO   91  <=> LYS  496  - ASN  518 )                          
 161: 6c70-A epkn-A    92 -  95 <=>  519 - 522   (SER   94  - PHE   97  <=> SER  519  - ASN  522 )                          
 161: 6c70-A epkn-A   260 - 289 <=>  523 - 552   (ALA  346  - VAL  375  <=> GLU  523  - ILE  552 )                          
 162: 6c70-A eogu-A    10 -  16 <=>  196 - 202   (LEU   12  - VAL   18  <=> LYS  196  - SER  202 )                          
 162: 6c70-A eogu-A    64 -  94 <=>  308 - 338   (ASP   66  - ILE   96  <=> GLY  308  - LEU  338 )                          
 162: 6c70-A eogu-A    96 - 100 <=>  339 - 343   (TYR   98  - ALA  102  <=> LEU  339  - GLU  343 )                          
 162: 6c70-A eogu-A   122 - 125 <=>  349 - 352   (ALA  124  - LYS  127  <=> MET  349  - HIS  352 )                          
 162: 6c70-A eogu-A   139 - 143 <=>  362 - 366   (PHE  141  - SER  145  <=> PHE  362  - GLN  366 )                          
 162: 6c70-A eogu-A   171 - 174 <=>  381 - 384   (GLY  188  - HIS  191  <=> THR  381  - ARG  384 )                          
 162: 6c70-A eogu-A   175 - 198 <=>  386 - 409   (VAL  192  - LEU  215  <=> ASN  386  - PHE  409 )                          
 162: 6c70-A eogu-A   200 - 203 <=>  411 - 414   (CYS  217  - LEU  220  <=> PHE  411  - THR  414 )                          
 162: 6c70-A eogu-A   260 - 263 <=>  422 - 425   (ALA  346  - VAL  349  <=> ASN  422  - ASN  425 )                          
 162: 6c70-A eogu-A   265 - 286 <=>  430 - 451   (LEU  351  - VAL  372  <=> ILE  430  - GLY  451 )                          
 162: 6c70-A eogu-A   287 - 290 <=>  453 - 456   (ASN  373  - ASN  376  <=> TYR  453  - MET  456 )                          
 162: 6c70-A eogu-A   367 - 370 <=>  539 - 542   (LEU  453  - PHE  456  <=> VAL  539  - LEU  542 )                          
 163: 6c70-A epew-A     3 -  18 <=>   56 -  71   (HIS    5  - GLN   20  <=> MET   56  - ALA   71 )                          
 163: 6c70-A epew-A    63 -  91 <=>   93 - 121   (ASP   65  - ARG   93  <=> LYS   93  - THR  121 )                          
 163: 6c70-A epew-A   259 - 286 <=>  123 - 150   (ASP  345  - VAL  372  <=> ASP  123  - ILE  150 )                          
 163: 6c70-A epew-A   287 - 292 <=>  152 - 157   (ASN  373  - TYR  378  <=> GLY  152  - HIS  157 )                          
 163: 6c70-A epew-A   311 - 317 <=>  668 - 674   (CYS  397  - LEU  403  <=> LYS  668  - ASN  674 )                          
 163: 6c70-A epew-A   319 - 322 <=>  675 - 678   (GLU  405  - SER  408  <=> GLN  675  - ILE  678 )                          
 163: 6c70-A epew-A   351 - 354 <=>  679 - 682   (CYS  437  - ALA  440  <=> SER  679  - LEU  682 )                          
 164: 6c70-A enrl-A    63 -  99 <=>   51 -  87   (ASP   65  - LEU  101  <=> GLU   51  - LYS   87 )                          
 164: 6c70-A enrl-A   256 - 259 <=>   91 -  94   (ALA  342  - ASP  345  <=> ASN   91  - HIS   94 )                          
 164: 6c70-A enrl-A   261 - 275 <=>   96 - 110   (TYR  347  - THR  361  <=> GLN   96  - CYS  110 )                          
 164: 6c70-A enrl-A   276 - 284 <=>  112 - 120   (LEU  362  - THR  370  <=> SER  112  - SER  120 )                          
 164: 6c70-A enrl-A   285 - 289 <=>  122 - 126   (LYS  371  - VAL  375  <=> LEU  122  - THR  126 )                          
 165: 6c70-A epka-A    53 -  56 <=>   56 -  59   (MET   55  - VAL   58  <=> ASN   56  - HIS   59 )                          
 165: 6c70-A epka-A    65 -  92 <=>  335 - 362   (VAL   67  - SER   94  <=> LYS  335  - GLU  362 )                          
 165: 6c70-A epka-A   158 - 161 <=>  373 - 376   (LEU  175  - ARG  178  <=> ASP  373  - PRO  376 )                          
 165: 6c70-A epka-A   260 - 286 <=>  390 - 416   (ALA  346  - VAL  372  <=> ASN  390  - LYS  416 )                          
 165: 6c70-A epka-A   287 - 290 <=>  419 - 422   (ASN  373  - ASN  376  <=> LYS  419  - TRP  422 )                          
 166: 6c70-A encx-A    63 -  93 <=>   17 -  47   (ASP   65  - LYS   95  <=> ILE   17  - VAL   47 )                          
 166: 6c70-A encx-A    96 -  99 <=>   48 -  51   (TYR   98  - LEU  101  <=> ASN   48  - LYS   51 )                          
 166: 6c70-A encx-A   257 - 284 <=>   53 -  80   (VAL  343  - THR  370  <=> SER   53  - ASP   80 )                          
 167: 6c70-A en4k-A    63 -  82 <=>    2 -  21   (ASP   65  - ILE   84  <=> SER    2  - ASP   21 )                          
 167: 6c70-A en4k-A   192 - 199 <=>   22 -  29   (SER  209  - PHE  216  <=> LYS   22  - MET   29 )                          
 167: 6c70-A en4k-A   201 - 204 <=>   30 -  33   (SER  218  - LEU  221  <=> GLU   30  - GLN   33 )                          
 167: 6c70-A en4k-A   261 - 278 <=>   36 -  53   (TYR  347  - LEU  364  <=> ASP   36  - VAL   53 )                          
 167: 6c70-A en4k-A   281 - 285 <=>   54 -  58   (TYR  367  - LYS  371  <=> GLU   54  - ASP   58 )                          
 167: 6c70-A en4k-A   294 - 297 <=>   61 -  64   (ALA  380  - ILE  383  <=> ARG   61  - LYS   64 )                          
 167: 6c70-A en4k-A   299 - 311 <=>   65 -  77   (TYR  385  - CYS  397  <=> ILE   65  - ASN   77 )                          
 167: 6c70-A en4k-A   368 - 388 <=>   78 -  98   (ASP  454  - LYS  474  <=> GLU   78  - GLU   98 )                          
 168: 6c70-A eotg-A    64 -  94 <=>  262 - 292   (ASP   66  - ILE   96  <=> LYS  262  - VAL  292 )                          
 168: 6c70-A eotg-A    97 - 100 <=>  293 - 296   (LYS   99  - ALA  102  <=> TYR  293  - ASN  296 )                          
 168: 6c70-A eotg-A   103 - 110 <=>  297 - 304   (ASN  105  - LEU  112  <=> ASP  297  - ASP  304 )                          
 168: 6c70-A eotg-A   124 - 127 <=>  332 - 335   (THR  126  - ARG  129  <=> PHE  332  - ASN  335 )                          
 168: 6c70-A eotg-A   249 - 252 <=>  338 - 341   (HIS  335  - ARG  338  <=> SER  338  - ASN  341 )                          
 168: 6c70-A eotg-A   261 - 284 <=>  361 - 384   (TYR  347  - THR  370  <=> SER  361  - ASP  384 )                          
 168: 6c70-A eotg-A   285 - 289 <=>  386 - 390   (LYS  371  - VAL  375  <=> LYS  386  - ILE  390 )                          
 168: 6c70-A eotg-A   332 - 338 <=>  645 - 651   (HIS  418  - GLU  424  <=> SER  645  - TYR  651 )                          
 168: 6c70-A eotg-A   369 - 372 <=>  828 - 831   (LEU  455  - SER  458  <=> GLU  828  - VAL  831 )                          
 169: 6c70-A enh6-A    64 -  97 <=>   62 -  95   (ASP   66  - LYS   99  <=> SER   62  - THR   95 )                          
 169: 6c70-A enh6-A   252 - 255 <=>   98 - 101   (ARG  338  - THR  341  <=> LYS   98  - GLU  101 )                          
 169: 6c70-A enh6-A   257 - 285 <=>  102 - 130   (VAL  343  - LYS  371  <=> ALA  102  - VAL  130 )                          
 169: 6c70-A enh6-A   286 - 290 <=>  132 - 136   (VAL  372  - ASN  376  <=> THR  132  - GLN  136 )                          
 170: 6c70-A eq4c-A    63 -  89 <=>   19 -  45   (ASP   65  - PRO   91  <=> LYS   19  - GLN   45 )                          
 170: 6c70-A eq4c-A    91 - 101 <=>   46 -  56   (ARG   93  - ILE  103  <=> VAL   46  - GLU   56 )                          
 170: 6c70-A eq4c-A   102 - 106 <=>   58 -  62   (TRP  104  - ASN  108  <=> LYS   58  - GLN   62 )                          
 170: 6c70-A eq4c-A   245 - 260 <=>   65 -  80   (GLU  331  - ALA  346  <=> GLN   65  - GLU   80 )                          
 170: 6c70-A eq4c-A   261 - 286 <=>   83 - 108   (TYR  347  - VAL  372  <=> ILE   83  - ILE  108 )                          
 170: 6c70-A eq4c-A   287 - 290 <=>  111 - 114   (ASN  373  - ASN  376  <=> SER  111  - SER  114 )                          
 171: 6c70-A enki-A    56 -  60 <=>  475 - 479   (VAL   58  - MET   62  <=> TYR  475  - LEU  479 )                          
 171: 6c70-A enki-A    65 -  89 <=>  503 - 527   (VAL   67  - PRO   91  <=> THR  503  - TYR  527 )                          
 171: 6c70-A enki-A    91 -  96 <=>  528 - 533   (ARG   93  - TYR   98  <=> THR  528  - THR  533 )                          
 171: 6c70-A enki-A    98 - 101 <=>  534 - 537   (THR  100  - ILE  103  <=> THR  534  - ASN  537 )                          
 171: 6c70-A enki-A   103 - 107 <=>  538 - 542   (ASN  105  - SER  109  <=> ASN  538  - THR  542 )                          
 171: 6c70-A enki-A   258 - 283 <=>  586 - 611   (GLY  344  - ALA  369  <=> SER  586  - SER  611 )                          
 171: 6c70-A enki-A   295 - 299 <=>  613 - 617   (THR  381  - TYR  385  <=> GLU  613  - ILE  617 )                          
 171: 6c70-A enki-A   301 - 310 <=>  618 - 627   (LEU  387  - PHE  396  <=> VAL  618  - HIS  627 )                          
 171: 6c70-A enki-A   312 - 316 <=>  664 - 668   (ILE  398  - ARG  402  <=> ILE  664  - THR  668 )                          
 171: 6c70-A enki-A   326 - 329 <=>  710 - 713   (GLU  412  - TYR  415  <=> MET  710  - LYS  713 )                          
 171: 6c70-A enki-A   347 - 350 <=>  716 - 719   (VAL  433  - GLN  436  <=> ASN  716  - PHE  719 )                          
 171: 6c70-A enki-A   383 - 388 <=>  963 - 968   (VAL  469  - LYS  474  <=> ASN  963  - LYS  968 )                          
 172: 6c70-A ep26-A    30 -  33 <=>   65 -  68   (GLU   32  - LYS   35  <=> VAL   65  - HIS   68 )                          
 172: 6c70-A ep26-A    36 -  41 <=>   69 -  74   (HIS   38  - ILE   43  <=> GLY   69  - LEU   74 )                          
 172: 6c70-A ep26-A    48 -  51 <=>   85 -  88   (LEU   50  - TYR   53  <=> LEU   85  - GLN   88 )                          
 172: 6c70-A ep26-A    54 -  57 <=>   89 -  92   (MET   56  - ASN   59  <=> VAL   89  - GLU   92 )                          
 172: 6c70-A ep26-A    76 -  79 <=>  110 - 113   (LEU   78  - LEU   81  <=> ASN  110  - ARG  113 )                          
 172: 6c70-A ep26-A    83 -  86 <=>  125 - 128   (VAL   85  - ILE   88  <=> GLY  125  - VAL  128 )                          
 172: 6c70-A ep26-A    97 - 101 <=>  178 - 182   (LYS   99  - ILE  103  <=> LYS  178  - ASP  182 )                          
 172: 6c70-A ep26-A   102 - 106 <=>  184 - 188   (TRP  104  - ASN  108  <=> LYS  184  - LYS  188 )                          
 172: 6c70-A ep26-A   115 - 151 <=>  190 - 226   (ASN  117  - GLU  153  <=> PRO  190  - ASN  226 )                          
 172: 6c70-A ep26-A   172 - 216 <=>  229 - 273   (ALA  189  - ILE  233  <=> ASN  229  - LYS  273 )                          
 172: 6c70-A ep26-A   287 - 294 <=>  305 - 312   (ASN  373  - ALA  380  <=> LYS  305  - ILE  312 )                          
 172: 6c70-A ep26-A   296 - 300 <=>  313 - 317   (VAL  382  - LEU  386  <=> ASP  313  - ASN  317 )                          
 172: 6c70-A ep26-A   303 - 315 <=>  322 - 334   (THR  389  - ASN  401  <=> ASP  322  - GLU  334 )                          
 172: 6c70-A ep26-A   318 - 322 <=>  335 - 339   (ILE  404  - SER  408  <=> TYR  335  - LYS  339 )                          
 172: 6c70-A ep26-A   329 - 333 <=>  343 - 347   (TYR  415  - TRP  419  <=> LYS  343  - GLU  347 )                          
 172: 6c70-A ep26-A   336 - 339 <=>  348 - 351   (GLY  422  - GLU  425  <=> ASP  348  - ASP  351 )                          
 173: 6c70-A eogy-A    56 -  61 <=>   28 -  33   (VAL   58  - GLU   63  <=> LEU   28  - ARG   33 )                          
 173: 6c70-A eogy-A    65 -  68 <=>  585 - 588   (VAL   67  - LEU   70  <=> LEU  585  - THR  588 )                          
 173: 6c70-A eogy-A    70 -  93 <=>  589 - 612   (ALA   72  - LYS   95  <=> ARG  589  - LYS  612 )                          
 173: 6c70-A eogy-A    96 -  99 <=>  613 - 616   (TYR   98  - LEU  101  <=> THR  613  - ASN  616 )                          
 173: 6c70-A eogy-A   253 - 286 <=>  617 - 650   (LEU  339  - VAL  372  <=> ASP  617  - ALA  650 )                          
 173: 6c70-A eogy-A   287 - 290 <=>  653 - 656   (ASN  373  - ASN  376  <=> LYS  653  - ASP  656 )                          
 174: 6c70-A eoav-A   290 - 312 <=>    1 -  23   (ASN  376  - ILE  398  <=> MET    1  - SER   23 )                          
 174: 6c70-A eoav-A   315 - 318 <=>   24 -  27   (ASN  401  - ILE  404  <=> PRO   24  - TYR   27 )                          
 174: 6c70-A eoav-A   352 - 358 <=>   29 -  35   (GLN  438  - SER  444  <=> LYS   29  - SER   35 )                          
 174: 6c70-A eoav-A   364 - 388 <=>   38 -  62   (THR  450  - LYS  474  <=> TYR   38  - TYR   62 )                          
 175: 6c70-A eq5g-A    64 -  89 <=>   54 -  79   (ASP   66  - PRO   91  <=> ILE   54  - ILE   79 )                          
 175: 6c70-A eq5g-A    91 -  94 <=>   80 -  83   (ARG   93  - ILE   96  <=> TYR   80  - ILE   83 )                          
 175: 6c70-A eq5g-A   257 - 285 <=>   84 - 112   (VAL  343  - LYS  371  <=> THR   84  - TRP  112 )                          
 175: 6c70-A eq5g-A   286 - 290 <=>  115 - 119   (VAL  372  - ASN  376  <=> TYR  115  - THR  119 )                          
 175: 6c70-A eq5g-A   334 - 337 <=>  149 - 152   (TYR  420  - SER  423  <=> ASP  149  - ASN  152 )                          
 176: 6c70-A eocd-A    59 -  62 <=>  101 - 104   (MET   61  - SER   64  <=> ASP  101  - ILE  104 )                          
 176: 6c70-A eocd-A    65 -  68 <=>  139 - 142   (VAL   67  - LEU   70  <=> PHE  139  - CYS  142 )                          
 176: 6c70-A eocd-A    70 -  77 <=>  143 - 150   (ALA   72  - PHE   79  <=> ASP  143  - PHE  150 )                          
 176: 6c70-A eocd-A    78 -  81 <=>  152 - 155   (PHE   80  - PRO   83  <=> ILE  152  - LEU  155 )                          
 176: 6c70-A eocd-A    83 -  86 <=>  158 - 161   (VAL   85  - ILE   88  <=> ASN  158  - ASN  161 )                          
 176: 6c70-A eocd-A   153 - 156 <=>  230 - 233   (SER  155  - PRO  173  <=> LEU  230  - ASP  233 )                          
 176: 6c70-A eocd-A   157 - 160 <=>  235 - 238   (ARG  174  - ILE  177  <=> ILE  235  - ILE  238 )                          
 176: 6c70-A eocd-A   181 - 187 <=>  241 - 247   (GLN  198  - ILE  204  <=> THR  241  - SER  247 )                          
 176: 6c70-A eocd-A   189 - 193 <=>  251 - 255   (MET  206  - ASN  210  <=> TYR  251  - MET  255 )                          
 176: 6c70-A eocd-A   196 - 199 <=>  256 - 259   (ASP  213  - PHE  216  <=> LEU  256  - ALA  259 )                          
 176: 6c70-A eocd-A   204 - 212 <=>  327 - 335   (LEU  221  - HIS  229  <=> SER  327  - HIS  335 )                          
 176: 6c70-A eocd-A   246 - 249 <=>  336 - 339   (ARG  332  - HIS  335  <=> ASN  336  - MET  339 )                          
 176: 6c70-A eocd-A   252 - 257 <=>  340 - 345   (ARG  338  - VAL  343  <=> ASN  340  - MET  345 )                          
 176: 6c70-A eocd-A   261 - 281 <=>  346 - 366   (TYR  347  - TYR  367  <=> ASP  346  - LYS  366 )                          
 176: 6c70-A eocd-A   283 - 287 <=>  367 - 371   (ALA  369  - ASN  373  <=> TYR  367  - ASP  371 )                          
 176: 6c70-A eocd-A   290 - 296 <=>  372 - 378   (ASN  376  - VAL  382  <=> TYR  372  - LEU  378 )                          
 176: 6c70-A eocd-A   299 - 333 <=>  385 - 419   (TYR  385  - TRP  419  <=> ILE  385  - ASN  419 )                          
 176: 6c70-A eocd-A   355 - 358 <=>  433 - 436   (MET  441  - SER  444  <=> CYS  433  - ASN  436 )                          
 176: 6c70-A eocd-A   364 - 385 <=>  437 - 458   (THR  450  - VAL  471  <=> MET  437  - ASP  458 )                          
 177: 6c70-A en1s-A    63 -  68 <=>  160 - 165   (ASP   65  - LEU   70  <=> LEU  160  - GLN  165 )                          
 177: 6c70-A en1s-A    70 -  99 <=>  166 - 195   (ALA   72  - LEU  101  <=> ASP  166  - SER  195 )                          
 177: 6c70-A en1s-A   255 - 258 <=>  210 - 213   (THR  341  - GLY  344  <=> MET  210  - LYS  213 )                          
 177: 6c70-A en1s-A   262 - 283 <=>  274 - 295   (GLY  348  - ALA  369  <=> ILE  274  - SER  295 )                          
 177: 6c70-A en1s-A   294 - 298 <=>  297 - 301   (ALA  380  - GLY  384  <=> ASN  297  - LEU  301 )                          
 177: 6c70-A en1s-A   301 - 304 <=>  303 - 306   (LEU  387  - LEU  390  <=> GLY  303  - LEU  306 )                          
 177: 6c70-A en1s-A   329 - 333 <=>  575 - 579   (TYR  415  - TRP  419  <=> GLN  575  - ASN  579 )                          
 177: 6c70-A en1s-A   336 - 339 <=>  580 - 583   (GLY  422  - GLU  425  <=> GLU  580  - GLU  583 )                          
 178: 6c70-A eo82-A    64 -  89 <=>   11 -  36   (ASP   66  - PRO   91  <=> VAL   11  - GLY   36 )                          
 178: 6c70-A eo82-A    91 - 101 <=>   37 -  47   (ARG   93  - ILE  103  <=> ILE   37  - ASN   47 )                          
 178: 6c70-A eo82-A   102 - 105 <=>   49 -  52   (TRP  104  - PRO  107  <=> ILE   49  - ASN   52 )                          
 178: 6c70-A eo82-A   126 - 129 <=>   58 -  61   (MET  128  - LEU  131  <=> SER   58  - ASN   61 )                          
 178: 6c70-A eo82-A   247 - 286 <=>   65 - 104   (HIS  333  - VAL  372  <=> THR   65  - ASN  104 )                          
 178: 6c70-A eo82-A   291 - 295 <=>  106 - 110   (VAL  377  - THR  381  <=> SER  106  - ILE  110 )                          
 178: 6c70-A eo82-A   379 - 383 <=>  117 - 121   (THR  465  - VAL  469  <=> PHE  117  - GLN  121 )                          
 179: 6c70-A eqq2-A     5 -  11 <=>  183 - 189   (GLY    7  - LEU   13  <=> HIS  183  - ARG  189 )                          
 179: 6c70-A eqq2-A    63 -  86 <=> 1176 -1199   (ASP   65  - ILE   88  <=> ILE 1176  - ILE 1199 )                          
 179: 6c70-A eqq2-A    88 -  92 <=> 1200 -1204   (PHE   90  - SER   94  <=> ILE 1200  - LYS 1204 )                          
 179: 6c70-A eqq2-A   260 - 286 <=> 1205 -1231   (ALA  346  - VAL  372  <=> ARG 1205  - SER 1231 )                          
 179: 6c70-A eqq2-A   289 - 294 <=> 1250 -1255   (VAL  375  - ALA  380  <=> ASN 1250  - PHE 1255 )                          
 179: 6c70-A eqq2-A   296 - 310 <=> 1256 -1270   (VAL  382  - PHE  396  <=> LEU 1256  - PHE 1270 )                          
 179: 6c70-A eqq2-A   312 - 315 <=> 1272 -1275   (ILE  398  - ASN  401  <=> ASN 1272  - GLU 1275 )                          
 179: 6c70-A eqq2-A   364 - 367 <=> 1276 -1279   (THR  450  - LEU  453  <=> SER 1276  - CYS 1279 )                          
 179: 6c70-A eqq2-A   369 - 387 <=> 1280 -1298   (LEU  455  - LEU  473  <=> ALA 1280  - ASN 1298 )                          
 180: 6c70-A epde-A    28 -  63 <=>   13 -  48   (TYR   30  - ASP   65  <=> ARG   13  - GLY   48 )                          
 180: 6c70-A epde-A    64 -  97 <=>   52 -  85   (ASP   66  - LYS   99  <=> TYR   52  - GLU   85 )                          
 180: 6c70-A epde-A   113 - 116 <=>   98 - 101   (GLU  115  - ALA  118  <=> ASN   98  - ASP  101 )                          
 180: 6c70-A epde-A   119 - 131 <=>  102 - 114   (HIS  121  - PHE  133  <=> ILE  102  - ASN  114 )                          
 180: 6c70-A epde-A   132 - 144 <=>  116 - 128   (CYS  134  - TRP  146  <=> ILE  116  - GLY  128 )                          
 180: 6c70-A epde-A   145 - 150 <=>  130 - 135   (THR  147  - ILE  152  <=> PHE  130  - ASN  135 )                          
 180: 6c70-A epde-A   152 - 155 <=>  140 - 143   (ASP  154  - ILE  172  <=> ILE  140  - PHE  143 )                          
 180: 6c70-A epde-A   156 - 159 <=>  146 - 149   (PRO  173  - MET  176  <=> SER  146  - ILE  149 )                          
 180: 6c70-A epde-A   177 - 184 <=>  151 - 158   (ALA  194  - TYR  201  <=> ASN  151  - PHE  158 )                          
 180: 6c70-A epde-A   312 - 316 <=>  180 - 184   (ILE  398  - ARG  402  <=> ASN  180  - HIS  184 )                          
 181: 6c70-A en5w-A    44 -  50 <=>    7 -  13   (LEU   46  - GLN   52  <=> PHE    7  - PHE   13 )                          
 181: 6c70-A en5w-A    63 - 101 <=>  318 - 356   (ASP   65  - ILE  103  <=> LYS  318  - PHE  356 )                          
 181: 6c70-A en5w-A   102 - 105 <=>  358 - 361   (TRP  104  - PRO  107  <=> LYS  358  - LYS  361 )                          
 181: 6c70-A en5w-A   107 - 111 <=>  366 - 370   (SER  109  - PHE  113  <=> LYS  366  - ASP  370 )                          
 181: 6c70-A en5w-A   120 - 123 <=>  381 - 384   (ALA  122  - ILE  125  <=> VAL  381  - VAL  384 )                          
 181: 6c70-A en5w-A   128 - 131 <=>  401 - 404   (ARG  130  - PHE  133  <=> LYS  401  - VAL  404 )                          
 181: 6c70-A en5w-A   135 - 138 <=>  407 - 410   (GLY  137  - ILE  140  <=> LYS  407  - ASN  410 )                          
 181: 6c70-A en5w-A   152 - 157 <=>  607 - 612   (ASP  154  - ARG  174  <=> ILE  607  - ASP  612 )                          
 181: 6c70-A en5w-A   162 - 165 <=>  617 - 620   (THR  179  - PRO  182  <=> ASP  617  - LYS  620 )                          
 181: 6c70-A en5w-A   223 - 229 <=>  633 - 639   (LEU  240  - THR  315  <=> VAL  633  - ASN  639 )                          
 181: 6c70-A en5w-A   247 - 250 <=>  712 - 715   (HIS  333  - VAL  336  <=> LYS  712  - LYS  715 )                          
 181: 6c70-A en5w-A   255 - 259 <=>  716 - 720   (THR  341  - ASP  345  <=> LYS  716  - ASN  720 )                          
 181: 6c70-A en5w-A   261 - 286 <=>  724 - 749   (TYR  347  - VAL  372  <=> LYS  724  - PHE  749 )                          
 182: 6c70-A eqcp-A    64 -  94 <=>   21 -  51   (ASP   66  - ILE   96  <=> GLU   21  - LEU   51 )                          
 182: 6c70-A eqcp-A    96 -  99 <=>   55 -  58   (TYR   98  - LEU  101  <=> LEU   55  - LYS   58 )                          
 182: 6c70-A eqcp-A   259 - 286 <=>   62 -  89   (ASP  345  - VAL  372  <=> GLU   62  - PHE   89 )                          
 182: 6c70-A eqcp-A   287 - 290 <=>   92 -  95   (ASN  373  - ASN  376  <=> ASN   92  - GLU   95 )                          
 182: 6c70-A eqcp-A   291 - 312 <=>   98 - 119   (VAL  377  - ILE  398  <=> LYS   98  - ASN  119 )                          
 182: 6c70-A eqcp-A   330 - 333 <=>  161 - 164   (SER  416  - TRP  419  <=> HIS  161  - ILE  164 )                          
 182: 6c70-A eqcp-A   340 - 343 <=>  165 - 168   (ALA  426  - PHE  429  <=> SER  165  - ASP  168 )                          
 182: 6c70-A eqcp-A   357 - 361 <=>  230 - 234   (ILE  443  - LYS  447  <=> ALA  230  - GLU  234 )                          
 183: 6c70-A encf-A     1 -   5 <=>  793 - 797   (PHE    3  - GLY    7  <=> LEU  793  - ASN  797 )                          
 183: 6c70-A encf-A    36 -  41 <=>  942 - 947   (HIS   38  - ILE   43  <=> ASN  942  - PHE  947 )                          
 183: 6c70-A encf-A    43 -  46 <=>  948 - 951   (THR   45  - LEU   48  <=> SER  948  - MET  951 )                          
 183: 6c70-A encf-A    49 -  52 <=>  956 - 959   (LEU   51  - GLY   54  <=> ASN  956  - LYS  959 )                          
 183: 6c70-A encf-A    64 -  90 <=> 1012 -1038   (ASP   66  - VAL   92  <=> LYS 1012  - LYS 1038 )                          
 183: 6c70-A encf-A    92 -  96 <=> 1039 -1043   (SER   94  - TYR   98  <=> GLU 1039  - ASN 1043 )                          
 183: 6c70-A encf-A   256 - 259 <=> 1044 -1047   (ALA  342  - ASP  345  <=> LYS 1044  - ARG 1047 )                          
 183: 6c70-A encf-A   261 - 278 <=> 1048 -1065   (TYR  347  - LEU  364  <=> ILE 1048  - ASP 1065 )                          
 183: 6c70-A encf-A   279 - 289 <=> 1067 -1077   (LEU  365  - VAL  375  <=> TYR 1067  - ARG 1077 )                          
 183: 6c70-A encf-A   322 - 325 <=> 1148 -1151   (SER  408  - MET  411  <=> ILE 1148  - THR 1151 )                          
 183: 6c70-A encf-A   368 - 372 <=> 1158 -1162   (ASP  454  - SER  458  <=> THR 1158  - HIS 1162 )                          
 184: 6c70-A eqjg-A    27 -  30 <=>  100 - 103   (TYR   29  - GLU   32  <=> CYS  100  - GLY  103 )                          
 184: 6c70-A eqjg-A    33 -  38 <=>  104 - 109   (LYS   35  - ILE   40  <=> LYS  104  - SER  109 )                          
 184: 6c70-A eqjg-A    55 -  58 <=>  124 - 127   (ALA   57  - LEU   60  <=> TYR  124  - ASN  127 )                          
 184: 6c70-A eqjg-A    69 -  79 <=>  136 - 146   (THR   71  - LEU   81  <=> LYS  136  - LEU  146 )                          
 184: 6c70-A eqjg-A    81 -  86 <=>  150 - 155   (PRO   83  - ILE   88  <=> LEU  150  - ASP  155 )                          
 184: 6c70-A eqjg-A    97 - 102 <=>  218 - 223   (LYS   99  - TRP  104  <=> ASP  218  - LEU  223 )                          
 184: 6c70-A eqjg-A   103 - 106 <=>  225 - 228   (ASN  105  - ASN  108  <=> SER  225  - ASN  228 )                          
 184: 6c70-A eqjg-A   115 - 151 <=>  230 - 266   (ASN  117  - GLU  153  <=> LYS  230  - LYS  266 )                          
 184: 6c70-A eqjg-A   173 - 215 <=>  269 - 311   (GLY  190  - ALA  232  <=> VAL  269  - GLY  311 )                          
 184: 6c70-A eqjg-A   286 - 290 <=>  336 - 340   (VAL  372  - ASN  376  <=> SER  336  - GLU  340 )                          
 184: 6c70-A eqjg-A   298 - 312 <=>  358 - 372   (GLY  384  - ILE  398  <=> LEU  358  - ASP  372 )                          
 184: 6c70-A eqjg-A   315 - 318 <=>  373 - 376   (ASN  401  - ILE  404  <=> ASP  373  - TYR  376 )                          
 184: 6c70-A eqjg-A   322 - 326 <=>  377 - 381   (SER  408  - GLU  412  <=> THR  377  - TYR  381 )                          
 184: 6c70-A eqjg-A   329 - 333 <=>  410 - 414   (TYR  415  - TRP  419  <=> HIS  410  - GLY  414 )                          
 184: 6c70-A eqjg-A   334 - 339 <=>  416 - 421   (TYR  420  - GLU  425  <=> SER  416  - GLN  421 )                          
 185: 6c70-A enxb-A    83 -  88 <=>   54 -  59   (VAL   85  - PHE   90  <=> SER   54  - PHE   59 )                          
 185: 6c70-A enxb-A    90 -  93 <=>   60 -  63   (VAL   92  - LYS   95  <=> VAL   60  - ARG   63 )                          
 185: 6c70-A enxb-A    98 - 101 <=>   64 -  67   (THR  100  - ILE  103  <=> SER   64  - PHE   67 )                          
 185: 6c70-A enxb-A   103 - 106 <=>   68 -  71   (ASN  105  - ASN  108  <=> ARG   68  - LYS   71 )                          
 185: 6c70-A enxb-A   118 - 121 <=>   78 -  81   (PHE  120  - LEU  123  <=> LEU   78  - ILE   81 )                          
 185: 6c70-A enxb-A   122 - 128 <=>   87 -  93   (ALA  124  - ARG  130  <=> ALA   87  - ASN   93 )                          
 185: 6c70-A enxb-A   131 - 134 <=>   94 -  97   (PHE  133  - ALA  136  <=> LEU   94  - ASN   97 )                          
 185: 6c70-A enxb-A   137 - 140 <=>   98 - 101   (THR  139  - SER  142  <=> LEU   98  - THR  101 )                          
 185: 6c70-A enxb-A   143 - 150 <=>  103 - 110   (SER  145  - ILE  152  <=> GLU  103  - SER  110 )                          
 185: 6c70-A enxb-A   173 - 213 <=>  114 - 154   (GLY  190  - LEU  230  <=> LYS  114  - ASP  154 )                          
 185: 6c70-A enxb-A   249 - 273 <=>  156 - 180   (HIS  335  - THR  359  <=> PRO  156  - PRO  180 )                          
 185: 6c70-A enxb-A   301 - 310 <=>  209 - 218   (LEU  387  - PHE  396  <=> SER  209  - LYS  218 )                          
 185: 6c70-A enxb-A   311 - 331 <=>  220 - 240   (CYS  397  - CYS  417  <=> GLN  220  - TYR  240 )                          
 185: 6c70-A enxb-A   332 - 339 <=>  242 - 249   (HIS  418  - GLU  425  <=> LYS  242  - CYS  249 )                          
 185: 6c70-A enxb-A   385 - 388 <=>  287 - 290   (VAL  471  - LYS  474  <=> LYS  287  - MET  290 )                          
 186: 6c70-A eqo1-A    64 -  89 <=>   45 -  70   (ASP   66  - PRO   91  <=> LYS   45  - MET   70 )                          
 186: 6c70-A eqo1-A    92 -  96 <=>   71 -  75   (SER   94  - TYR   98  <=> LYS   71  - GLU   75 )                          
 186: 6c70-A eqo1-A   176 - 180 <=>   82 -  86   (PHE  193  - TYR  197  <=> LEU   82  - SER   86 )                          
 186: 6c70-A eqo1-A   259 - 262 <=>   94 -  97   (ASP  345  - GLY  348  <=> ASN   94  - LYS   97 )                          
 186: 6c70-A eqo1-A   263 - 286 <=>  111 - 134   (VAL  349  - VAL  372  <=> THR  111  - ASN  134 )                          
 186: 6c70-A eqo1-A   287 - 290 <=>  137 - 140   (ASN  373  - ASN  376  <=> ILE  137  - VAL  140 )                          
 187: 6c70-A epdh-A   113 - 117 <=>  679 - 683   (GLU  115  - ARG  119  <=> ASN  679  - LYS  683 )                          
 187: 6c70-A epdh-A   198 - 202 <=>  691 - 695   (LEU  215  - TRP  219  <=> ASN  691  - GLU  695 )                          
 187: 6c70-A epdh-A   204 - 225 <=>  696 - 717   (LEU  221  - ALA  242  <=> ASN  696  - CYS  717 )                          
 187: 6c70-A epdh-A   228 - 231 <=>  720 - 723   (LEU  314  - LYS  317  <=> LEU  720  - LYS  723 )                          
 187: 6c70-A epdh-A   239 - 242 <=>  743 - 746   (ALA  325  - TYR  328  <=> HIS  743  - GLU  746 )                          
 187: 6c70-A epdh-A   245 - 271 <=>  749 - 775   (GLU  331  - THR  357  <=> LEU  749  - SER  775 )                          
 187: 6c70-A epdh-A   288 - 331 <=>  791 - 834   (GLY  374  - CYS  417  <=> ASP  791  - ASP  834 )                          
 187: 6c70-A epdh-A   333 - 338 <=>  838 - 843   (TRP  419  - GLU  424  <=> PHE  838  - PHE  843 )                          
 187: 6c70-A epdh-A   345 - 355 <=> 1027 -1037   (GLN  431  - MET  441  <=> LEU 1027  - ILE 1037 )                          
 187: 6c70-A epdh-A   363 - 366 <=> 1042 -1045   (PHE  449  - SER  452  <=> ILE 1042  - THR 1045 )                          
 187: 6c70-A epdh-A   368 - 388 <=> 1046 -1066   (ASP  454  - LYS  474  <=> LEU 1046  - ASN 1066 )                          
 188: 6c70-A epgh-A    63 -  93 <=>    3 -  33   (ASP   65  - LYS   95  <=> LEU    3  - PHE   33 )                          
 188: 6c70-A epgh-A    96 -  99 <=>   34 -  37   (TYR   98  - LEU  101  <=> LYS   34  - GLN   37 )                          
 188: 6c70-A epgh-A   143 - 148 <=>   57 -  62   (SER  145  - THR  150  <=> LYS   57  - TYR   62 )                          
 188: 6c70-A epgh-A   257 - 283 <=>   88 - 114   (VAL  343  - ALA  369  <=> LYS   88  - GLY  114 )                          
 188: 6c70-A epgh-A   286 - 289 <=>  116 - 119   (VAL  372  - VAL  375  <=> PRO  116  - LEU  119 )                          
 189: 6c70-A enob-A     1 -   4 <=>  149 - 152   (PHE    3  - GLN    6  <=> CYS  149  - GLU  152 )                          
 189: 6c70-A enob-A     6 -  10 <=>  188 - 192   (LEU    8  - LEU   12  <=> PRO  188  - LYS  192 )                          
 189: 6c70-A enob-A    65 -  68 <=>  248 - 251   (VAL   67  - LEU   70  <=> ARG  248  - THR  251 )                          
 189: 6c70-A enob-A    69 -  72 <=>  387 - 390   (THR   71  - THR   74  <=> PHE  387  - ILE  390 )                          
 189: 6c70-A enob-A    74 -  92 <=>  391 - 409   (THR   76  - SER   94  <=> ASN  391  - LEU  409 )                          
 189: 6c70-A enob-A   258 - 280 <=>  411 - 433   (GLY  344  - ALA  366  <=> GLU  411  - SER  433 )                          
 189: 6c70-A enob-A   287 - 302 <=>  620 - 635   (ASN  373  - TYR  388  <=> ALA  620  - ARG  635 )                          
 189: 6c70-A enob-A   304 - 307 <=>  640 - 643   (LEU  390  - VAL  393  <=> ILE  640  - THR  643 )                          
 189: 6c70-A enob-A   319 - 322 <=> 1185 -1188   (GLU  405  - SER  408  <=> ASN 1185  - LEU 1188 )                          
 189: 6c70-A enob-A   329 - 332 <=> 1327 -1330   (TYR  415  - HIS  418  <=> ARG 1327  - ASN 1330 )                          
 189: 6c70-A enob-A   335 - 338 <=> 1331 -1334   (ASP  421  - GLU  424  <=> GLU 1331  - LYS 1334 )                          
 190: 6c70-A eq4a-A    63 -  90 <=>    2 -  29   (ASP   65  - VAL   92  <=> ILE    2  - SER   29 )                          
 190: 6c70-A eq4a-A   260 - 286 <=>   30 -  56   (ALA  346  - VAL  372  <=> ASN   30  - ILE   56 )                          
 190: 6c70-A eq4a-A   287 - 290 <=>   59 -  62   (ASN  373  - ASN  376  <=> TYR   59  - ASN   62 )                          
 190: 6c70-A eq4a-A   334 - 337 <=>   85 -  88   (TYR  420  - SER  423  <=> ARG   85  - ILE   88 )                          
 191: 6c70-A enzy-A    62 -  92 <=>   53 -  83   (SER   64  - SER   94  <=> PHE   53  - ILE   83 )                          
 191: 6c70-A enzy-A    93 - 103 <=>   93 - 103   (LYS   95  - ASN  105  <=> LEU   93  - PHE  103 )                          
 191: 6c70-A enzy-A   140 - 143 <=>  113 - 116   (SER  142  - SER  145  <=> LYS  113  - VAL  116 )                          
 191: 6c70-A enzy-A   155 - 158 <=>  132 - 135   (ILE  172  - LEU  175  <=> TRP  132  - GLN  135 )                          
 191: 6c70-A enzy-A   172 - 175 <=>  136 - 139   (ALA  189  - VAL  192  <=> GLU  136  - GLN  139 )                          
 191: 6c70-A enzy-A   180 - 183 <=>  153 - 156   (TYR  197  - TYR  200  <=> ILE  153  - GLY  156 )                          
 191: 6c70-A enzy-A   185 - 188 <=>  202 - 205   (LEU  202  - SER  205  <=> ASN  202  - PHE  205 )                          
 191: 6c70-A enzy-A   193 - 205 <=>  355 - 367   (ASN  210  - PHE  222  <=> TYR  355  - LYS  367 )                          
 191: 6c70-A enzy-A   210 - 219 <=>  373 - 382   (LEU  227  - PRO  236  <=> LYS  373  - LYS  382 )                          
 191: 6c70-A enzy-A   252 - 259 <=>  489 - 496   (ARG  338  - ASP  345  <=> GLU  489  - PHE  496 )                          
 191: 6c70-A enzy-A   261 - 278 <=>  497 - 514   (TYR  347  - LEU  364  <=> ALA  497  - THR  514 )                          
 192: 6c70-A epm4-A    65 -  69 <=>  107 - 111   (VAL   67  - THR   71  <=> PRO  107  - LEU  111 )                          
 192: 6c70-A epm4-A    72 -  88 <=>  112 - 128   (THR   74  - PHE   90  <=> ASP  112  - ASP  128 )                          
 192: 6c70-A epm4-A    90 -  93 <=>  129 - 132   (VAL   92  - LYS   95  <=> ALA  129  - ASP  132 )                          
 192: 6c70-A epm4-A   258 - 279 <=>  133 - 154   (GLY  344  - LEU  365  <=> LYS  133  - THR  154 )                          
 193: 6c70-A enez-A    69 -  88 <=>    8 -  27   (THR   71  - PHE   90  <=> SER    8  - MET   27 )                          
 193: 6c70-A enez-A    90 -  94 <=>   28 -  32   (VAL   92  - ILE   96  <=> LYS   28  - ASN   32 )                          
 193: 6c70-A enez-A   257 - 280 <=>   33 -  56   (VAL  343  - ALA  366  <=> LYS   33  - LYS   56 )                          
 193: 6c70-A enez-A   283 - 287 <=>   57 -  61   (ALA  369  - ASN  373  <=> GLU   57  - LYS   61 )                          
 193: 6c70-A enez-A   289 - 292 <=>  132 - 135   (VAL  375  - TYR  378  <=> LEU  132  - THR  135 )                          
 193: 6c70-A enez-A   297 - 300 <=>  136 - 139   (ILE  383  - LEU  386  <=> ILE  136  - ILE  139 )                          
 193: 6c70-A enez-A   306 - 309 <=>  142 - 145   (GLN  392  - LEU  395  <=> ASP  142  - CYS  145 )                          
 193: 6c70-A enez-A   316 - 320 <=>  178 - 182   (ARG  402  - GLU  406  <=> SER  178  - ILE  182 )                          
 193: 6c70-A enez-A   323 - 332 <=>  183 - 192   (SER  409  - HIS  418  <=> ASN  183  - PHE  192 )                          
 193: 6c70-A enez-A   368 - 371 <=>  206 - 209   (ASP  454  - ALA  457  <=> LEU  206  - ASP  209 )                          
 194: 6c70-A epeg-A     1 -   5 <=>    2 -   6   (PHE    3  - GLY    7  <=> LYS    2  - ILE    6 )                          
 194: 6c70-A epeg-A    49 -  52 <=>  222 - 225   (LEU   51  - GLY   54  <=> GLN  222  - ASN  225 )                          
 194: 6c70-A epeg-A    65 -  88 <=>  250 - 273   (VAL   67  - PHE   90  <=> ASP  250  - ASN  273 )                          
 194: 6c70-A epeg-A   262 - 279 <=>  275 - 292   (GLY  348  - LEU  365  <=> LEU  275  - VAL  292 )                          
 195: 6c70-A eqzo-A    28 -  31 <=>  374 - 377   (TYR   30  - GLY   33  <=> GLU  374  - ASN  377 )                          
 195: 6c70-A eqzo-A    64 -  91 <=>  810 - 837   (ASP   66  - ARG   93  <=> ASP  810  - GLU  837 )                          
 195: 6c70-A eqzo-A   262 - 286 <=>  839 - 863   (GLY  348  - VAL  372  <=> ILE  839  - GLU  863 )                          
 195: 6c70-A eqzo-A   287 - 290 <=>  865 - 868   (ASN  373  - ASN  376  <=> LYS  865  - ASP  868 )                          
 195: 6c70-A eqzo-A   322 - 325 <=>  893 - 896   (SER  408  - MET  411  <=> PHE  893  - TRP  896 )                          
 195: 6c70-A eqzo-A   335 - 339 <=>  899 - 903   (ASP  421  - GLU  425  <=> LEU  899  - ASN  903 )                          
 196: 6c70-A enma-A    65 -  94 <=>    1 -  30   (VAL   67  - ILE   96  <=> MET    1  - GLU   30 )                          
 196: 6c70-A enma-A    96 -  99 <=>   31 -  34   (TYR   98  - LEU  101  <=> GLU   31  - GLU   34 )                          
 196: 6c70-A enma-A   253 - 286 <=>   36 -  69   (LEU  339  - VAL  372  <=> SER   36  - ASN   69 )                          
 196: 6c70-A enma-A   287 - 290 <=>   72 -  75   (ASN  373  - ASN  376  <=> LYS   72  - THR   75 )                          
 197: 6c70-A ep5z-A    59 -  62 <=>  402 - 405   (MET   61  - SER   64  <=> ASP  402  - PHE  405 )                          
 197: 6c70-A ep5z-A    67 -  90 <=>  406 - 429   (ASP   69  - VAL   92  <=> ASN  406  - ALA  429 )                          
 197: 6c70-A ep5z-A    95 - 103 <=>  431 - 439   (PHE   97  - ASN  105  <=> THR  431  - PHE  439 )                          
 197: 6c70-A ep5z-A   104 - 107 <=>  502 - 505   (ASN  106  - SER  109  <=> ILE  502  - TYR  505 )                          
 197: 6c70-A ep5z-A   116 - 140 <=>  508 - 532   (ALA  118  - SER  142  <=> ASN  508  - ILE  532 )                          
 197: 6c70-A ep5z-A   141 - 144 <=>  535 - 538   (VAL  143  - TRP  146  <=> ASP  535  - GLY  538 )                          
 197: 6c70-A ep5z-A   155 - 161 <=>  551 - 557   (ILE  172  - ARG  178  <=> ASN  551  - LYS  557 )                          
 197: 6c70-A ep5z-A   185 - 188 <=>  562 - 565   (LEU  202  - SER  205  <=> HIS  562  - PHE  565 )                          
 197: 6c70-A ep5z-A   251 - 280 <=>  592 - 621   (VAL  337  - ALA  366  <=> TYR  592  - GLU  621 )                          
 197: 6c70-A ep5z-A   283 - 286 <=>  622 - 625   (ALA  369  - VAL  372  <=> ASN  622  - ASN  625 )                          
 197: 6c70-A ep5z-A   287 - 290 <=>  627 - 630   (ASN  373  - ASN  376  <=> GLN  627  - LYS  630 )                          
 197: 6c70-A ep5z-A   336 - 340 <=>  847 - 851   (GLY  422  - ALA  426  <=> LEU  847  - HIS  851 )                          
 197: 6c70-A ep5z-A   343 - 346 <=>  852 - 855   (PHE  429  - ILE  432  <=> LEU  852  - TYR  855 )                          
 198: 6c70-A enf5-A    59 -  93 <=>   28 -  62   (MET   61  - LYS   95  <=> LYS   28  - ARG   62 )                          
 198: 6c70-A enf5-A    96 -  99 <=>   63 -  66   (TYR   98  - LEU  101  <=> GLY   63  - TYR   66 )                          
 198: 6c70-A enf5-A   257 - 286 <=>   68 -  97   (VAL  343  - VAL  372  <=> SER   68  - VAL   97 )                          
 198: 6c70-A enf5-A   287 - 290 <=>  100 - 103   (ASN  373  - ASN  376  <=> LYS  100  - LYS  103 )                          
 199: 6c70-A ep9f-A    45 -  53 <=>  101 - 109   (LEU   47  - MET   55  <=> GLY  101  - TYR  109 )                          
 199: 6c70-A ep9f-A    54 -  59 <=>  111 - 116   (MET   56  - MET   61  <=> LYS  111  - ARG  116 )                          
 199: 6c70-A ep9f-A    61 -  64 <=>  119 - 122   (GLU   63  - ASP   66  <=> GLN  119  - PRO  122 )                          
 199: 6c70-A ep9f-A    67 -  91 <=>  126 - 150   (ASP   69  - ARG   93  <=> GLY  126  - CYS  150 )                          
 199: 6c70-A ep9f-A   260 - 286 <=>  151 - 177   (ALA  346  - VAL  372  <=> LYS  151  - ASP  177 )                          
 199: 6c70-A ep9f-A   293 - 297 <=>  182 - 186   (ALA  379  - ILE  383  <=> LYS  182  - ASP  186 )                          
 199: 6c70-A ep9f-A   298 - 301 <=>  189 - 192   (GLY  384  - LEU  387  <=> LYS  189  - CYS  192 )                          
 199: 6c70-A ep9f-A   303 - 306 <=>  212 - 215   (THR  389  - GLN  392  <=> ILE  212  - ASP  215 )                          
 199: 6c70-A ep9f-A   308 - 325 <=>  216 - 233   (PHE  394  - MET  411  <=> ARG  216  - ARG  233 )                          
 199: 6c70-A ep9f-A   334 - 337 <=>  258 - 261   (TYR  420  - SER  423  <=> GLY  258  - LYS  261 )                          
 200: 6c70-A enih-A    24 -  27 <=>  563 - 566   (MET   26  - TYR   29  <=> MET  563  - HIS  566 )                          
 200: 6c70-A enih-A    28 -  31 <=>  570 - 573   (TYR   30  - GLY   33  <=> LYS  570  - LYS  573 )                          
 200: 6c70-A enih-A    35 -  43 <=>  659 - 667   (PRO   37  - THR   45  <=> ASN  659  - LEU  667 )                          
 200: 6c70-A enih-A   107 - 110 <=>  702 - 705   (SER  109  - LEU  112  <=> GLU  702  - GLU  705 )                          
 200: 6c70-A enih-A   113 - 116 <=>  712 - 715   (GLU  115  - ALA  118  <=> ILE  712  - ILE  715 )                          
 200: 6c70-A enih-A   119 - 131 <=>  716 - 728   (HIS  121  - PHE  133  <=> ASN  716  - ASN  728 )                          
 200: 6c70-A enih-A   145 - 148 <=>  884 - 887   (THR  147  - THR  150  <=> SER  884  - TYR  887 )                          
 200: 6c70-A enih-A   158 - 161 <=>  888 - 891   (LEU  175  - ARG  178  <=> GLU  888  - PHE  891 )                          
 200: 6c70-A enih-A   185 - 199 <=>  895 - 909   (LEU  202  - PHE  216  <=> TYR  895  - TYR  909 )                          
 200: 6c70-A enih-A   261 - 285 <=>  911 - 935   (TYR  347  - LYS  371  <=> ASP  911  - ILE  935 )                          
 200: 6c70-A enih-A   287 - 300 <=>  945 - 958   (ASN  373  - LEU  386  <=> PHE  945  - PHE  958 )                          
 200: 6c70-A enih-A   301 - 313 <=>  960 - 972   (LEU  387  - PHE  399  <=> LEU  960  - ILE  972 )                          
 200: 6c70-A enih-A   364 - 367 <=>  973 - 976   (THR  450  - LEU  453  <=> PHE  973  - ASP  976 )                          
 200: 6c70-A enih-A   370 - 386 <=>  977 - 993   (PHE  456  - GLN  472  <=> PHE  977  - THR  993 )                          
 201: 6c70-A eoaj-A     1 -   4 <=>   25 -  28   (PHE    3  - GLN    6  <=> ILE   25  - ASN   28 )                          
 201: 6c70-A eoaj-A    52 -  55 <=>  400 - 403   (GLY   54  - ALA   57  <=> GLU  400  - ILE  403 )                          
 201: 6c70-A eoaj-A    64 -  88 <=>  441 - 465   (ASP   66  - PHE   90  <=> ASP  441  - GLY  465 )                          
 201: 6c70-A eoaj-A   260 - 285 <=>  467 - 492   (ALA  346  - LYS  371  <=> ILE  467  - GLU  492 )                          
 201: 6c70-A eoaj-A   286 - 290 <=>  494 - 498   (VAL  372  - ASN  376  <=> SER  494  - ALA  498 )                          
 201: 6c70-A eoaj-A   369 - 372 <=>  514 - 517   (LEU  455  - SER  458  <=> ASP  514  - ASN  517 )                          
 201: 6c70-A eoaj-A   374 - 380 <=>  518 - 524   (LEU  460  - TYR  466  <=> TYR  518  - LEU  524 )                          
 201: 6c70-A eoaj-A   382 - 388 <=>  525 - 531   (MET  468  - LYS  474  <=> ILE  525  - ASN  531 )                          
 202: 6c70-A eoj3-A     1 -   5 <=>  737 - 741   (PHE    3  - GLY    7  <=> ALA  737  - LYS  741 )                          
 202: 6c70-A eoj3-A     7 -  12 <=>  742 - 747   (VAL    9  - PRO   14  <=> LYS  742  - LEU  747 )                          
 202: 6c70-A eoj3-A    96 -  99 <=>  789 - 792   (TYR   98  - LEU  101  <=> GLN  789  - GLY  792 )                          
 202: 6c70-A eoj3-A   198 - 212 <=>  795 - 809   (LEU  215  - HIS  229  <=> ASN  795  - ASN  809 )                          
 202: 6c70-A eoj3-A   246 - 268 <=>  810 - 832   (ARG  332  - HIS  354  <=> ASN  810  - LYS  832 )                          
 202: 6c70-A eoj3-A   296 - 300 <=> 1029 -1033   (VAL  382  - LEU  386  <=> TYR 1029  - THR 1033 )                          
 202: 6c70-A eoj3-A   302 - 335 <=> 1034 -1067   (TYR  388  - ASP  421  <=> HIS 1034  - ASN 1067 )                          
 202: 6c70-A eoj3-A   343 - 350 <=> 1091 -1098   (PHE  429  - GLN  436  <=> LYS 1091  - LYS 1098 )                          
 202: 6c70-A eoj3-A   362 - 365 <=> 1108 -1111   (PHE  448  - VAL  451  <=> TYR 1108  - TYR 1111 )                          
 202: 6c70-A eoj3-A   367 - 385 <=> 1114 -1132   (LEU  453  - VAL  471  <=> CYS 1114  - LYS 1132 )                          
 203: 6c70-A eqnw-A    72 -  93 <=>    1 -  22   (THR   74  - LYS   95  <=> MET    1  - PHE   22 )                          
 203: 6c70-A eqnw-A   260 - 279 <=>   24 -  43   (ALA  346  - LEU  365  <=> THR   24  - LYS   43 )                          
 203: 6c70-A eqnw-A   299 - 314 <=>   46 -  61   (TYR  385  - GLY  400  <=> THR   46  - GLU   61 )                          
 203: 6c70-A eqnw-A   354 - 357 <=>  159 - 162   (ALA  440  - ILE  443  <=> ASN  159  - GLU  162 )                          
 204: 6c70-A epsc-A     1 -   7 <=>    3 -   9   (PHE    3  - VAL    9  <=> GLU    3  - SER    9 )                          
 204: 6c70-A epsc-A    19 -  22 <=>   12 -  15   (GLY   21  - HIS   24  <=> GLU   12  - LYS   15 )                          
 204: 6c70-A epsc-A    44 -  54 <=>   17 -  27   (LEU   46  - MET   56  <=> ASN   17  - LYS   27 )                          
 204: 6c70-A epsc-A    66 -  91 <=>   33 -  58   (ASP   68  - ARG   93  <=> THR   33  - TYR   58 )                          
 204: 6c70-A epsc-A   260 - 281 <=>   59 -  80   (ALA  346  - TYR  367  <=> ALA   59  - SER   80 )                          
 204: 6c70-A epsc-A   296 - 299 <=>   81 -  84   (VAL  382  - TYR  385  <=> PHE   81  - LEU   84 )                          
 204: 6c70-A epsc-A   327 - 333 <=>  253 - 259   (ALA  413  - TRP  419  <=> LEU  253  - GLU  259 )                          
 205: 6c70-A epxe-A    29 -  63 <=>   44 -  78   (SER   31  - ASP   65  <=> TYR   44  - SER   78 )                          
 205: 6c70-A epxe-A    64 -  97 <=>   80 - 113   (ASP   66  - LYS   99  <=> ASP   80  - LYS  113 )                          
 205: 6c70-A epxe-A   252 - 285 <=>  117 - 150   (ARG  338  - LYS  371  <=> ASN  117  - PHE  150 )                          
 205: 6c70-A epxe-A   286 - 290 <=>  152 - 156   (VAL  372  - ASN  376  <=> GLU  152  - THR  156 )                          
 205: 6c70-A epxe-A   318 - 324 <=>  197 - 203   (ILE  404  - VAL  410  <=> LYS  197  - ILE  203 )                          
 205: 6c70-A epxe-A   326 - 329 <=>  204 - 207   (GLU  412  - TYR  415  <=> LYS  204  - LYS  207 )                          
 206: 6c70-A eq4v-A    53 -  56 <=>  110 - 113   (MET   55  - VAL   58  <=> GLU  110  - LYS  113 )                          
 206: 6c70-A eq4v-A    59 -  62 <=>  114 - 117   (MET   61  - SER   64  <=> GLY  114  - ASN  117 )                          
 206: 6c70-A eq4v-A    64 -  89 <=>  118 - 143   (ASP   66  - PRO   91  <=> THR  118  - GLU  143 )                          
 206: 6c70-A eq4v-A    91 - 111 <=>  144 - 164   (ARG   93  - PHE  113  <=> ALA  144  - SER  164 )                          
 206: 6c70-A eq4v-A   169 - 173 <=>  190 - 194   (MET  186  - GLY  190  <=> LEU  190  - THR  194 )                          
 206: 6c70-A eq4v-A   263 - 285 <=>  250 - 272   (VAL  349  - LYS  371  <=> THR  250  - LYS  272 )                          
 206: 6c70-A eq4v-A   381 - 384 <=>  273 - 276   (PHE  467  - LEU  470  <=> GLU  273  - PHE  276 )                          
 207: 6c70-A eoov-A     1 -   4 <=>  216 - 219   (PHE    3  - GLN    6  <=> ASP  216  - SER  219 )                          
 207: 6c70-A eoov-A    48 -  52 <=>  774 - 778   (LEU   50  - GLY   54  <=> LYS  774  - GLU  778 )                          
 207: 6c70-A eoov-A    65 -  89 <=>  812 - 836   (VAL   67  - PRO   91  <=> PRO  812  - VAL  836 )                          
 207: 6c70-A eoov-A    91 -  97 <=>  837 - 843   (ARG   93  - LYS   99  <=> TYR  837  - ASN  843 )                          
 207: 6c70-A eoov-A    99 - 102 <=>  844 - 847   (LEU  101  - TRP  104  <=> ASP  844  - ASP  847 )                          
 207: 6c70-A eoov-A   252 - 285 <=>  849 - 882   (ARG  338  - LYS  371  <=> ASP  849  - GLN  882 )                          
 207: 6c70-A eoov-A   293 - 309 <=>  884 - 900   (ALA  379  - LEU  395  <=> LEU  884  - ASN  900 )                          
 207: 6c70-A eoov-A   312 - 315 <=>  901 - 904   (ILE  398  - ASN  401  <=> SER  901  - SER  904 )                          
 207: 6c70-A eoov-A   370 - 384 <=>  910 - 924   (PHE  456  - LEU  470  <=> ALA  910  - LYS  924 )                          
 208: 6c70-A eov6-A    49 -  53 <=>    1 -   5   (LEU   51  - MET   55  <=> MET    1  - PHE    5 )                          
 208: 6c70-A eov6-A    65 -  88 <=>  274 - 297   (VAL   67  - PHE   90  <=> LYS  274  - ASP  297 )                          
 208: 6c70-A eov6-A    90 -  93 <=>  298 - 301   (VAL   92  - LYS   95  <=> MET  298  - THR  301 )                          
 208: 6c70-A eov6-A   102 - 105 <=>  307 - 310   (TRP  104  - PRO  107  <=> ASP  307  - ASP  310 )                          
 208: 6c70-A eov6-A   253 - 284 <=>  317 - 348   (LEU  339  - THR  370  <=> TYR  317  - GLU  348 )                          
 208: 6c70-A eov6-A   285 - 290 <=>  350 - 355   (LYS  371  - ASN  376  <=> THR  350  - TYR  355 )                          
 209: 6c70-A eqbc-A    55 -  58 <=>   63 -  66   (ALA   57  - LEU   60  <=> ASP   63  - LYS   66 )                          
 209: 6c70-A eqbc-A    62 -  88 <=>   69 -  95   (SER   64  - PHE   90  <=> LYS   69  - GLU   95 )                          
 209: 6c70-A eqbc-A    89 -  92 <=>   98 - 101   (PRO   91  - SER   94  <=> GLY   98  - ASN  101 )                          
 209: 6c70-A eqbc-A   260 - 276 <=>  103 - 119   (ALA  346  - LEU  362  <=> SER  103  - GLN  119 )                          
 209: 6c70-A eqbc-A   277 - 280 <=>  121 - 124   (THR  363  - ALA  366  <=> LEU  121  - GLN  124 )                          
 210: 6c70-A eq15-A    18 -  21 <=>   81 -  84   (GLN   20  - GLY   23  <=> LYS   81  - LYS   84 )                          
 210: 6c70-A eq15-A    32 -  35 <=>   89 -  92   (LYS   34  - PRO   37  <=> GLN   89  - ASN   92 )                          
 210: 6c70-A eq15-A    47 -  61 <=>  107 - 121   (LEU   49  - GLU   63  <=> ASN  107  - THR  121 )                          
 210: 6c70-A eq15-A    62 -  65 <=>  123 - 126   (SER   64  - VAL   67  <=> ILE  123  - THR  126 )                          
 210: 6c70-A eq15-A   135 - 139 <=>  152 - 156   (GLY  137  - PHE  141  <=> ARG  152  - THR  156 )                          
 210: 6c70-A eq15-A   204 - 208 <=>  299 - 303   (LEU  221  - GLU  225  <=> VAL  299  - GLU  303 )                          
 210: 6c70-A eq15-A   265 - 268 <=>  312 - 315   (LEU  351  - HIS  354  <=> TYR  312  - LEU  315 )                          
 210: 6c70-A eq15-A   270 - 284 <=>  332 - 346   (LEU  356  - THR  370  <=> MET  332  - ILE  346 )                          
 210: 6c70-A eq15-A   285 - 288 <=>  349 - 352   (LYS  371  - GLY  374  <=> GLU  349  - ARG  352 )                          
 210: 6c70-A eq15-A   289 - 318 <=>  400 - 429   (VAL  375  - ILE  404  <=> ILE  400  - PRO  429 )                          
 210: 6c70-A eq15-A   354 - 359 <=>  430 - 435   (ALA  440  - GLY  445  <=> ASP  430  - PHE  435 )                          
 210: 6c70-A eq15-A   367 - 388 <=>  521 - 542   (LEU  453  - LYS  474  <=> PRO  521  - CYS  542 )                          
 211: 6c70-A epxj-A    57 -  60 <=>    5 -   8   (ASN   59  - MET   62  <=> THR    5  - PRO    8 )                          
 211: 6c70-A epxj-A    64 -  86 <=>   14 -  36   (ASP   66  - ILE   88  <=> LYS   14  - TYR   36 )                          
 211: 6c70-A epxj-A    90 -  95 <=>   37 -  42   (VAL   92  - PHE   97  <=> LYS   37  - GLU   42 )                          
 211: 6c70-A epxj-A   204 - 208 <=>   45 -  49   (LEU  221  - GLU  225  <=> LEU   45  - ASN   49 )                          
 211: 6c70-A epxj-A   219 - 226 <=>   64 -  71   (PRO  236  - THR  243  <=> GLU   64  - LEU   71 )                          
 211: 6c70-A epxj-A   227 - 231 <=>   74 -  78   (GLY  313  - LYS  317  <=> ASN   74  - GLU   78 )                          
 211: 6c70-A epxj-A   241 - 244 <=>   84 -  87   (LYS  327  - VAL  330  <=> LYS   84  - GLU   87 )                          
 211: 6c70-A epxj-A   247 - 250 <=>   88 -  91   (HIS  333  - VAL  336  <=> GLU   88  - ASN   91 )                          
 211: 6c70-A epxj-A   260 - 263 <=>   97 - 100   (ALA  346  - VAL  349  <=> TYR   97  - GLU  100 )                          
 211: 6c70-A epxj-A   264 - 284 <=>  102 - 122   (ALA  350  - THR  370  <=> LEU  102  - GLU  122 )                          
 211: 6c70-A epxj-A   285 - 291 <=>  124 - 130   (LYS  371  - VAL  377  <=> ILE  124  - SER  130 )                          
 212: 6c70-A epu2-A    62 -  83 <=>   58 -  79   (SER   64  - VAL   85  <=> ALA   58  - ASN   79 )                          
 212: 6c70-A epu2-A   192 - 195 <=>   80 -  83   (SER  209  - LEU  212  <=> ILE   80  - CYS   83 )                          
 212: 6c70-A epu2-A   199 - 202 <=>   84 -  87   (PHE  216  - TRP  219  <=> ASN   84  - ASP   87 )                          
 212: 6c70-A epu2-A   258 - 283 <=>   88 - 113   (GLY  344  - ALA  369  <=> SER   88  - GLU  113 )                          
 212: 6c70-A epu2-A   292 - 331 <=>  114 - 153   (TYR  378  - CYS  417  <=> TYR  114  - LYS  153 )                          
 212: 6c70-A epu2-A   332 - 336 <=>  156 - 160   (HIS  418  - GLY  422  <=> ALA  156  - ILE  160 )                          
 212: 6c70-A epu2-A   346 - 349 <=>  206 - 209   (ILE  432  - GLN  435  <=> ARG  206  - TYR  209 )                          
 213: 6c70-A enfw-A    59 -  62 <=>  160 - 163   (MET   61  - SER   64  <=> LYS  160  - TYR  163 )                          
 213: 6c70-A enfw-A    67 -  96 <=>  164 - 193   (ASP   69  - TYR   98  <=> TRP  164  - ARG  193 )                          
 213: 6c70-A enfw-A    99 - 102 <=>  194 - 197   (LEU  101  - TRP  104  <=> ARG  194  - CYS  197 )                          
 213: 6c70-A enfw-A   105 - 111 <=>  198 - 204   (PRO  107  - PHE  113  <=> LYS  198  - TYR  204 )                          
 213: 6c70-A enfw-A   117 - 120 <=>  379 - 382   (ARG  119  - ALA  122  <=> GLU  379  - LYS  382 )                          
 213: 6c70-A enfw-A   123 - 126 <=>  383 - 386   (ILE  125  - MET  128  <=> LYS  383  - LYS  386 )                          
 213: 6c70-A enfw-A   214 - 220 <=>  403 - 409   (LYS  231  - LEU  237  <=> PHE  403  - ASN  409 )                          
 213: 6c70-A enfw-A   256 - 259 <=>  427 - 430   (ALA  342  - ASP  345  <=> ILE  427  - LEU  430 )                          
 213: 6c70-A enfw-A   261 - 283 <=>  431 - 453   (TYR  347  - ALA  369  <=> GLY  431  - MET  453 )                          
 213: 6c70-A enfw-A   284 - 287 <=>  455 - 458   (THR  370  - ASN  373  <=> ASN  455  - ILE  458 )                          
 214: 6c70-A eon7-A    28 -  33 <=>    1 -   6   (TYR   30  - LYS   35  <=> MET    1  - VAL    6 )                          
 214: 6c70-A eon7-A    64 -  77 <=>  874 - 887   (ASP   66  - PHE   79  <=> GLU  874  - HIS  887 )                          
 214: 6c70-A eon7-A   161 - 164 <=>  899 - 902   (ARG  178  - TYR  181  <=> SER  899  - GLU  902 )                          
 214: 6c70-A eon7-A   176 - 179 <=>  907 - 910   (PHE  193  - ILE  196  <=> HIS  907  - LEU  910 )                          
 214: 6c70-A eon7-A   182 - 185 <=>  923 - 926   (PHE  199  - LEU  202  <=> TYR  923  - GLY  926 )                          
 214: 6c70-A eon7-A   187 - 216 <=>  927 - 956   (ILE  204  - ILE  233  <=> ASP  927  - ASP  956 )                          
 214: 6c70-A eon7-A   217 - 225 <=>  958 - 966   (MET  234  - ALA  242  <=> GLU  958  - ILE  966 )                          
 214: 6c70-A eon7-A   226 - 229 <=>  970 - 973   (THR  243  - THR  315  <=> LYS  970  - ASN  973 )                          
 214: 6c70-A eon7-A   232 - 235 <=>  974 - 977   (GLN  318  - LEU  321  <=> GLU  974  - LEU  977 )                          
 214: 6c70-A eon7-A   237 - 264 <=>  978 -1005   (ARG  323  - ALA  350  <=> ASN  978  - MET 1005 )                          
 214: 6c70-A eon7-A   265 - 290 <=> 1008 -1033   (LEU  351  - ASN  376  <=> ASN 1008  - GLU 1033 )                          
 214: 6c70-A eon7-A   345 - 353 <=> 1060 -1068   (GLN  431  - LYS  439  <=> LYS 1060  - LYS 1068 )                          
 214: 6c70-A eon7-A   354 - 357 <=> 1070 -1073   (ALA  440  - ILE  443  <=> ASN 1070  - TYR 1073 )                          
 214: 6c70-A eon7-A   364 - 370 <=> 1076 -1082   (THR  450  - PHE  456  <=> LEU 1076  - SER 1082 )                          
 214: 6c70-A eon7-A   374 - 377 <=> 1110 -1113   (LEU  460  - VAL  463  <=> LYS 1110  - LYS 1113 )                          
 215: 6c70-A en06-A    67 -  91 <=>    3 -  27   (ASP   69  - ARG   93  <=> LYS    3  - TYR   27 )                          
 215: 6c70-A en06-A   258 - 285 <=>   29 -  56   (GLY  344  - LYS  371  <=> GLU   29  - TYR   56 )                          
 215: 6c70-A en06-A   289 - 292 <=>  243 - 246   (VAL  375  - TYR  378  <=> PHE  243  - GLN  246 )                          
 216: 6c70-A eon4-A    64 -  93 <=>   31 -  60   (ASP   66  - LYS   95  <=> TYR   31  - ALA   60 )                          
 216: 6c70-A eon4-A    96 -  99 <=>   61 -  64   (TYR   98  - LEU  101  <=> PHE   61  - ASN   64 )                          
 216: 6c70-A eon4-A   198 - 201 <=>   67 -  70   (LEU  215  - SER  218  <=> MET   67  - ILE   70 )                          
 216: 6c70-A eon4-A   256 - 283 <=>   78 - 105   (ALA  342  - ALA  369  <=> ASP   78  - LYS  105 )                          
 216: 6c70-A eon4-A   284 - 287 <=>  107 - 110   (THR  370  - ASN  373  <=> LYS  107  - GLU  110 )                          
 216: 6c70-A eon4-A   288 - 291 <=>  113 - 116   (GLY  374  - VAL  377  <=> LYS  113  - THR  116 )                          
 217: 6c70-A eo64-A     4 -   7 <=>    1 -   4   (GLN    6  - VAL    9  <=> MET    1  - PRO    4 )                          
 217: 6c70-A eo64-A    14 -  17 <=>    5 -   8   (ILE   16  - MET   19  <=> ASN    5  - ASN    8 )                          
 217: 6c70-A eo64-A    60 -  64 <=>  324 - 328   (MET   62  - ASP   66  <=> ILE  324  - ILE  328 )                          
 217: 6c70-A eo64-A    69 -  88 <=>  366 - 385   (THR   71  - PHE   90  <=> ASN  366  - TYR  385 )                          
 217: 6c70-A eo64-A    91 -  95 <=>  386 - 390   (ARG   93  - PHE   97  <=> VAL  386  - GLN  390 )                          
 217: 6c70-A eo64-A   261 - 281 <=>  393 - 413   (TYR  347  - TYR  367  <=> GLU  393  - MET  413 )                          
 217: 6c70-A eo64-A   292 - 308 <=>  414 - 430   (TYR  378  - PHE  394  <=> ASN  414  - CYS  430 )                          
 217: 6c70-A eo64-A   310 - 315 <=>  469 - 474   (PHE  396  - ASN  401  <=> LYS  469  - ALA  474 )                          
 217: 6c70-A eo64-A   317 - 323 <=>  514 - 520   (LEU  403  - SER  409  <=> ASN  514  - ALA  520 )                          
 217: 6c70-A eo64-A   324 - 327 <=>  560 - 563   (VAL  410  - ALA  413  <=> SER  560  - ASN  563 )                          
 217: 6c70-A eo64-A   331 - 335 <=>  623 - 627   (CYS  417  - ASP  421  <=> LYS  623  - GLU  627 )                          
 217: 6c70-A eo64-A   336 - 339 <=>  630 - 633   (GLY  422  - GLU  425  <=> ASP  630  - LEU  633 )                          
 218: 6c70-A enhp-A    37 -  42 <=> 1283 -1288   (ARG   39  - VAL   44  <=> LYS 1283  - LYS 1288 )                          
 218: 6c70-A enhp-A   148 - 153 <=> 1310 -1315   (THR  150  - SER  155  <=> PHE 1310  - ASN 1315 )                          
 218: 6c70-A enhp-A   155 - 158 <=> 1316 -1319   (ILE  172  - LEU  175  <=> ASP 1316  - PHE 1319 )                          
 218: 6c70-A enhp-A   169 - 192 <=> 1379 -1402   (MET  186  - SER  209  <=> TYR 1379  - PHE 1402 )                          
 218: 6c70-A enhp-A   193 - 212 <=> 1404 -1423   (ASN  210  - HIS  229  <=> ILE 1404  - ASN 1423 )                          
 218: 6c70-A enhp-A   241 - 244 <=> 1487 -1490   (LYS  327  - VAL  330  <=> SER 1487  - ASN 1490 )                          
 218: 6c70-A enhp-A   247 - 258 <=> 1491 -1502   (HIS  333  - GLY  344  <=> MET 1491  - ARG 1502 )                          
 218: 6c70-A enhp-A   260 - 274 <=> 1503 -1517   (ALA  346  - ILE  360  <=> GLN 1503  - LYS 1517 )                          
 218: 6c70-A enhp-A   283 - 286 <=> 1526 -1529   (ALA  369  - VAL  372  <=> ARG 1526  - GLU 1529 )                          
 218: 6c70-A enhp-A   292 - 322 <=> 1530 -1560   (TYR  378  - SER  408  <=> ASN 1530  - GLU 1560 )                          
 218: 6c70-A enhp-A   323 - 326 <=> 1562 -1565   (SER  409  - GLU  412  <=> LYS 1562  - LYS 1565 )                          
 218: 6c70-A enhp-A   350 - 355 <=> 1566 -1571   (GLN  436  - MET  441  <=> LYS 1566  - PHE 1571 )                          
 218: 6c70-A enhp-A   366 - 372 <=> 1579 -1585   (SER  452  - SER  458  <=> ILE 1579  - SER 1585 )                          
 218: 6c70-A enhp-A   374 - 377 <=> 1586 -1589   (LEU  460  - VAL  463  <=> ASN 1586  - TYR 1589 )                          
 219: 6c70-A enkv-A    19 -  22 <=>   20 -  23   (GLY   21  - HIS   24  <=> GLN   20  - VAL   23 )                          
 219: 6c70-A enkv-A    23 -  27 <=>   26 -  30   (PHE   25  - TYR   29  <=> ILE   26  - ASP   30 )                          
 219: 6c70-A enkv-A    34 -  44 <=>   34 -  44   (PHE   36  - LEU   46  <=> ASP   34  - VAL   44 )                          
 219: 6c70-A enkv-A    45 -  53 <=>   46 -  54   (LEU   47  - MET   55  <=> SER   46  - ASN   54 )                          
 219: 6c70-A enkv-A    59 -  62 <=>  155 - 158   (MET   61  - SER   64  <=> LYS  155  - LYS  158 )                          
 219: 6c70-A enkv-A    71 -  93 <=>  161 - 183   (ASN   73  - LYS   95  <=> PHE  161  - ASN  183 )                          
 219: 6c70-A enkv-A    96 -  99 <=>  184 - 187   (TYR   98  - LEU  101  <=> TYR  184  - TYR  187 )                          
 219: 6c70-A enkv-A   259 - 286 <=>  189 - 216   (ASP  345  - VAL  372  <=> TRP  189  - LYS  216 )                          
 219: 6c70-A enkv-A   287 - 290 <=>  219 - 222   (ASN  373  - ASN  376  <=> ASN  219  - ASN  222 )                          
 219: 6c70-A enkv-A   312 - 316 <=>  571 - 575   (ILE  398  - ARG  402  <=> ALA  571  - PHE  575 )                          
 219: 6c70-A enkv-A   321 - 338 <=>  632 - 649   (SER  407  - GLU  424  <=> CYS  632  - GLU  649 )                          
 219: 6c70-A enkv-A   340 - 349 <=>  650 - 659   (ALA  426  - GLN  435  <=> ASN  650  - SER  659 )                          
 220: 6c70-A enwd-A     5 -  13 <=>   86 -  94   (GLY    7  - ASN   15  <=> SER   86  - GLY   94 )                          
 220: 6c70-A enwd-A    66 -  95 <=>  133 - 162   (ASP   68  - PHE   97  <=> SER  133  - MET  162 )                          
 220: 6c70-A enwd-A   258 - 288 <=>  163 - 193   (GLY  344  - GLY  374  <=> SER  163  - TYR  193 )                          
 220: 6c70-A enwd-A   289 - 312 <=>  201 - 224   (VAL  375  - ILE  398  <=> THR  201  - ILE  224 )                          
 220: 6c70-A enwd-A   320 - 323 <=>  236 - 239   (GLU  406  - SER  409  <=> SER  236  - TRP  239 )                          
 221: 6c70-A eow0-A    55 -  58 <=>   11 -  14   (ALA   57  - LEU   60  <=> PHE   11  - LEU   14 )                          
 221: 6c70-A eow0-A    61 -  65 <=>   15 -  19   (GLU   63  - VAL   67  <=> ASP   15  - SER   19 )                          
 221: 6c70-A eow0-A    67 -  89 <=>   20 -  42   (ASP   69  - PRO   91  <=> ASN   20  - ASN   42 )                          
 221: 6c70-A eow0-A   261 - 279 <=>   44 -  62   (TYR  347  - LEU  365  <=> VAL   44  - MET   62 )                          
 221: 6c70-A eow0-A   320 - 323 <=>  257 - 260   (GLU  406  - SER  409  <=> VAL  257  - SER  260 )                          
 221: 6c70-A eow0-A   325 - 328 <=>  287 - 290   (MET  411  - ALA  414  <=> TYR  287  - GLU  290 )                          
 221: 6c70-A eow0-A   330 - 333 <=>  293 - 296   (SER  416  - TRP  419  <=> GLY  293  - HIS  296 )                          
 221: 6c70-A eow0-A   354 - 357 <=>  342 - 345   (ALA  440  - ILE  443  <=> CYS  342  - GLN  345 )                          
 221: 6c70-A eow0-A   364 - 376 <=>  369 - 381   (THR  450  - ALA  462  <=> ASN  369  - LYS  381 )                          
 221: 6c70-A eow0-A   381 - 384 <=>  442 - 445   (PHE  467  - LEU  470  <=> THR  442  - LYS  445 )                          
 222: 6c70-A eopq-A    63 -  87 <=>  221 - 245   (ASP   65  - TYR   89  <=> HIS  221  - LYS  245 )                          
 222: 6c70-A eopq-A   264 - 281 <=>  247 - 264   (ALA  350  - TYR  367  <=> THR  247  - LYS  264 )                          
 222: 6c70-A eopq-A   283 - 288 <=>  265 - 270   (ALA  369  - GLY  374  <=> GLU  265  - HIS  270 )                          
 222: 6c70-A eopq-A   289 - 292 <=>  273 - 276   (VAL  375  - TYR  378  <=> ARG  273  - CYS  276 )                          
 222: 6c70-A eopq-A   332 - 337 <=>  477 - 482   (HIS  418  - SER  423  <=> ARG  477  - ALA  482 )                          
 223: 6c70-A eqjo-A    15 -  18 <=>    1 -   4   (ARG   17  - GLN   20  <=> MET    1  - THR    4 )                          
 223: 6c70-A eqjo-A    61 -  66 <=>   23 -  28   (GLU   63  - ASP   68  <=> THR   23  - VAL   28 )                          
 223: 6c70-A eqjo-A    68 -  86 <=>   29 -  47   (LEU   70  - ILE   88  <=> ASN   29  - ILE   47 )                          
 223: 6c70-A eqjo-A    88 -  91 <=>   48 -  51   (PHE   90  - ARG   93  <=> SER   48  - ILE   51 )                          
 223: 6c70-A eqjo-A   260 - 286 <=>   52 -  78   (ALA  346  - VAL  372  <=> PRO   52  - LEU   78 )                          
 223: 6c70-A eqjo-A   287 - 291 <=>   80 -  84   (ASN  373  - VAL  377  <=> GLN   80  - SER   84 )                          
 223: 6c70-A eqjo-A   308 - 316 <=>  121 - 129   (PHE  394  - ARG  402  <=> LYS  121  - SER  129 )                          
 223: 6c70-A eqjo-A   318 - 321 <=>  130 - 133   (ILE  404  - SER  407  <=> ALA  130  - ASN  133 )                          
 223: 6c70-A eqjo-A   354 - 357 <=>  134 - 137   (ALA  440  - ILE  443  <=> ASP  134  - VAL  137 )                          
 224: 6c70-A eqny-A    15 -  18 <=> 1217 -1220   (ARG   17  - GLN   20  <=> ASN 1217  - ILE 1220 )                          
 224: 6c70-A eqny-A    36 -  39 <=> 1226 -1229   (HIS   38  - TYR   41  <=> THR 1226  - ILE 1229 )                          
 224: 6c70-A eqny-A    44 -  50 <=> 1248 -1254   (LEU   46  - GLN   52  <=> PHE 1248  - ASN 1254 )                          
 224: 6c70-A eqny-A    64 -  67 <=> 1305 -1308   (ASP   66  - ASP   69  <=> THR 1305  - LYS 1308 )                          
 224: 6c70-A eqny-A    69 -  83 <=> 1309 -1323   (THR   71  - VAL   85  <=> PHE 1309  - MET 1323 )                          
 224: 6c70-A eqny-A    85 -  88 <=> 1324 -1327   (MET   87  - PHE   90  <=> ILE 1324  - GLU 1327 )                          
 224: 6c70-A eqny-A   259 - 286 <=> 1330 -1357   (ASP  345  - VAL  372  <=> GLU 1330  - VAL 1357 )                          
 224: 6c70-A eqny-A   287 - 290 <=> 1359 -1362   (ASN  373  - ASN  376  <=> SER 1359  - ASP 1362 )                          
 224: 6c70-A eqny-A   300 - 303 <=> 1459 -1462   (LEU  386  - THR  389  <=> CYS 1459  - LEU 1462 )                          
 224: 6c70-A eqny-A   305 - 308 <=> 1476 -1479   (GLY  391  - PHE  394  <=> PHE 1476  - SER 1479 )                          
 224: 6c70-A eqny-A   313 - 316 <=> 1509 -1512   (PHE  399  - ARG  402  <=> ASN 1509  - ILE 1512 )                          
 225: 6c70-A em87-A     5 -  21 <=>  606 - 622   (GLY    7  - GLY   23  <=> TYR  606  - LEU  622 )                          
 225: 6c70-A em87-A    39 -  43 <=>  624 - 628   (TYR   41  - THR   45  <=> ILE  624  - LEU  628 )                          
 225: 6c70-A em87-A   179 - 224 <=>  631 - 676   (ILE  196  - SER  241  <=> ASP  631  - ASP  676 )                          
 225: 6c70-A em87-A   231 - 243 <=>  678 - 690   (LYS  317  - TRP  329  <=> LEU  678  - VAL  690 )                          
 225: 6c70-A em87-A   244 - 283 <=>  694 - 733   (VAL  330  - ALA  369  <=> LEU  694  - ILE  733 )                          
 225: 6c70-A em87-A   284 - 287 <=>  735 - 738   (THR  370  - ASN  373  <=> GLU  735  - THR  738 )                          
 225: 6c70-A em87-A   288 - 291 <=>  741 - 744   (GLY  374  - VAL  377  <=> ASN  741  - THR  744 )                          
 225: 6c70-A em87-A   385 - 388 <=>  821 - 824   (VAL  471  - LYS  474  <=> LEU  821  - MET  824 )                          
 226: 6c70-A eqfi-A     4 -   9 <=>  695 - 700   (GLN    6  - ASP   11  <=> LYS  695  - LYS  700 )                          
 226: 6c70-A eqfi-A   123 - 150 <=>  702 - 729   (ILE  125  - ILE  152  <=> GLU  702  - ASP  729 )                          
 226: 6c70-A eqfi-A   151 - 156 <=>  732 - 737   (GLU  153  - PRO  173  <=> ASN  732  - GLN  737 )                          
 226: 6c70-A eqfi-A   162 - 166 <=>  740 - 744   (THR  179  - PHE  183  <=> ASN  740  - HIS  744 )                          
 226: 6c70-A eqfi-A   172 - 176 <=>  755 - 759   (ALA  189  - PHE  193  <=> ILE  755  - ASP  759 )                          
 226: 6c70-A eqfi-A   180 - 183 <=>  760 - 763   (TYR  197  - TYR  200  <=> ASP  760  - TYR  763 )                          
 226: 6c70-A eqfi-A   200 - 215 <=>  773 - 788   (CYS  217  - ALA  232  <=> TYR  773  - ASN  788 )                          
 226: 6c70-A eqfi-A   216 - 220 <=>  790 - 794   (ILE  233  - LEU  237  <=> ILE  790  - SER  794 )                          
 226: 6c70-A eqfi-A   239 - 265 <=>  795 - 821   (ALA  325  - LEU  351  <=> ASN  795  - ILE  821 )                          
 226: 6c70-A eqfi-A   269 - 272 <=>  822 - 825   (MET  355  - THR  358  <=> ILE  822  - VAL  825 )                          
 226: 6c70-A eqfi-A   297 - 331 <=>  827 - 861   (ILE  383  - CYS  417  <=> GLU  827  - HIS  861 )                          
 226: 6c70-A eqfi-A   340 - 347 <=>  863 - 870   (ALA  426  - VAL  433  <=> ASP  863  - ILE  870 )                          
 226: 6c70-A eqfi-A   350 - 358 <=>  871 - 879   (GLN  436  - SER  444  <=> SER  871  - PHE  879 )                          
 226: 6c70-A eqfi-A   363 - 366 <=>  880 - 883   (PHE  449  - SER  452  <=> LEU  880  - LYS  883 )                          
 226: 6c70-A eqfi-A   368 - 373 <=>  884 - 889   (ASP  454  - VAL  459  <=> THR  884  - ASN  889 )                          
 226: 6c70-A eqfi-A   375 - 388 <=>  949 - 962   (GLY  461  - LYS  474  <=> LEU  949  - TYR  962 )                          
 227: 6c70-A ep1j-A    64 -  99 <=>  432 - 467   (ASP   66  - LEU  101  <=> LYS  432  - LYS  467 )                          
 227: 6c70-A ep1j-A   255 - 287 <=>  469 - 501   (THR  341  - ASN  373  <=> SER  469  - TYR  501 )                          
 227: 6c70-A ep1j-A   289 - 316 <=>  522 - 549   (VAL  375  - ARG  402  <=> LEU  522  - GLU  549 )                          
 227: 6c70-A ep1j-A   317 - 323 <=>  551 - 557   (LEU  403  - SER  409  <=> LYS  551  - GLN  557 )                          
 227: 6c70-A ep1j-A   330 - 333 <=>  564 - 567   (SER  416  - TRP  419  <=> ALA  564  - MET  567 )                          
 227: 6c70-A ep1j-A   336 - 339 <=>  568 - 571   (GLY  422  - GLU  425  <=> ASP  568  - LEU  571 )                          
 227: 6c70-A ep1j-A   342 - 345 <=>  572 - 575   (THR  428  - GLN  431  <=> ILE  572  - ASP  575 )                          
 228: 6c70-A eofd-A    63 -  95 <=>    3 -  35   (ASP   65  - PHE   97  <=> ILE    3  - PHE   35 )                          
 228: 6c70-A eofd-A   257 - 277 <=>   36 -  56   (VAL  343  - THR  363  <=> ASN   36  - ILE   56 )                          
 228: 6c70-A eofd-A   283 - 286 <=>   60 -  63   (ALA  369  - VAL  372  <=> ARG   60  - LYS   63 )                          
 228: 6c70-A eofd-A   290 - 295 <=>   65 -  70   (ASN  376  - THR  381  <=> ILE   65  - ASN   70 )                          
 228: 6c70-A eofd-A   329 - 335 <=>  188 - 194   (TYR  415  - ASP  421  <=> LYS  188  - ASN  194 )                          
 229: 6c70-A eqfs-A    54 -  57 <=>   33 -  36   (MET   56  - ASN   59  <=> LYS   33  - ILE   36 )                          
 229: 6c70-A eqfs-A    60 -  63 <=>   37 -  40   (MET   62  - ASP   65  <=> PRO   37  - SER   40 )                          
 229: 6c70-A eqfs-A    64 -  97 <=>   42 -  75   (ASP   66  - LYS   99  <=> HIS   42  - ILE   75 )                          
 229: 6c70-A eqfs-A    99 - 102 <=>   76 -  79   (LEU  101  - TRP  104  <=> ILE   76  - LYS   79 )                          
 229: 6c70-A eqfs-A   251 - 260 <=>   80 -  89   (VAL  337  - ALA  346  <=> GLU   80  - ASN   89 )                          
 229: 6c70-A eqfs-A   261 - 285 <=>   92 - 116   (TYR  347  - LYS  371  <=> ILE   92  - SER  116 )                          
 229: 6c70-A eqfs-A   286 - 289 <=>  119 - 122   (VAL  372  - VAL  375  <=> ASN  119  - HIS  122 )                          
 229: 6c70-A eqfs-A   294 - 298 <=>  375 - 379   (ALA  380  - GLY  384  <=> ASP  375  - GLN  379 )                          
 230: 6c70-A eop2-A    60 - 102 <=>  148 - 190   (MET   62  - TRP  104  <=> GLY  148  - ALA  190 )                          
 230: 6c70-A eop2-A   255 - 286 <=>  304 - 335   (THR  341  - VAL  372  <=> ALA  304  - ILE  335 )                          
 230: 6c70-A eop2-A   287 - 290 <=>  338 - 341   (ASN  373  - ASN  376  <=> ILE  338  - ILE  341 )                          
 231: 6c70-A epnb-A     4 -  11 <=>   33 -  40   (GLN    6  - LEU   13  <=> THR   33  - TYR   40 )                          
 231: 6c70-A epnb-A    64 -  88 <=>  329 - 353   (ASP   66  - PHE   90  <=> LYS  329  - ILE  353 )                          
 231: 6c70-A epnb-A   261 - 284 <=>  355 - 378   (TYR  347  - THR  370  <=> LYS  355  - THR  378 )                          
 231: 6c70-A epnb-A   285 - 288 <=>  380 - 383   (LYS  371  - GLY  374  <=> LYS  380  - LEU  383 )                          
 231: 6c70-A epnb-A   290 - 293 <=>  395 - 398   (ASN  376  - ALA  379  <=> GLU  395  - PHE  398 )                          
 231: 6c70-A epnb-A   303 - 315 <=>  409 - 421   (THR  389  - ASN  401  <=> ILE  409  - LYS  421 )                          
 231: 6c70-A epnb-A   317 - 331 <=>  424 - 438   (LEU  403  - CYS  417  <=> TYR  424  - ILE  438 )                          
 231: 6c70-A epnb-A   332 - 335 <=>  440 - 443   (HIS  418  - ASP  421  <=> LYS  440  - SER  443 )                          
 232: 6c70-A endv-A   167 - 173 <=>    2 -   8   (ASN  184  - GLY  190  <=> LYS    2  - SER    8 )                          
 232: 6c70-A endv-A   235 - 238 <=>  590 - 593   (LEU  321  - SER  324  <=> GLY  590  - ALA  593 )                          
 232: 6c70-A endv-A   241 - 244 <=>  594 - 597   (LYS  327  - VAL  330  <=> THR  594  - MET  597 )                          
 232: 6c70-A endv-A   248 - 251 <=>  598 - 601   (LYS  334  - VAL  337  <=> PHE  598  - ASP  601 )                          
 232: 6c70-A endv-A   253 - 256 <=>  602 - 605   (LEU  339  - ALA  342  <=> GLY  602  - PHE  605 )                          
 232: 6c70-A endv-A   263 - 285 <=>  695 - 717   (VAL  349  - LYS  371  <=> SER  695  - ILE  717 )                          
 232: 6c70-A endv-A   286 - 289 <=>  719 - 722   (VAL  372  - VAL  375  <=> GLU  719  - SER  722 )                          
 232: 6c70-A endv-A   290 - 323 <=>  725 - 758   (ASN  376  - SER  409  <=> GLY  725  - PHE  758 )                          
 232: 6c70-A endv-A   324 - 331 <=>  760 - 767   (VAL  410  - CYS  417  <=> ASN  760  - LEU  767 )                          
 232: 6c70-A endv-A   332 - 336 <=>  769 - 773   (HIS  418  - GLY  422  <=> GLY  769  - LEU  773 )                          
 232: 6c70-A endv-A   355 - 358 <=>  824 - 827   (MET  441  - SER  444  <=> ASP  824  - ASP  827 )                          
 232: 6c70-A endv-A   364 - 387 <=>  829 - 852   (THR  450  - LEU  473  <=> ILE  829  - GLU  852 )                          
 233: 6c70-A eqoo-A    63 -  88 <=>  348 - 373   (ASP   65  - PHE   90  <=> LEU  348  - ASN  373 )                          
 233: 6c70-A eqoo-A    90 -  93 <=>  374 - 377   (VAL   92  - LYS   95  <=> ASP  374  - GLU  377 )                          
 233: 6c70-A eqoo-A   130 - 143 <=>  385 - 398   (LEU  132  - SER  145  <=> PRO  385  - ASN  398 )                          
 233: 6c70-A eqoo-A   169 - 173 <=>  442 - 446   (MET  186  - GLY  190  <=> ILE  442  - ASP  446 )                          
 233: 6c70-A eqoo-A   213 - 216 <=>  496 - 499   (LEU  230  - ILE  233  <=> ASN  496  - ASN  499 )                          
 233: 6c70-A eqoo-A   223 - 226 <=>  502 - 505   (LEU  240  - THR  243  <=> GLU  502  - GLU  505 )                          
 233: 6c70-A eqoo-A   256 - 274 <=>  524 - 542   (ALA  342  - ILE  360  <=> VAL  524  - LEU  542 )                          
 233: 6c70-A eqoo-A   275 - 286 <=>  546 - 557   (THR  361  - VAL  372  <=> PHE  546  - VAL  557 )                          
 233: 6c70-A eqoo-A   287 - 290 <=>  560 - 563   (ASN  373  - ASN  376  <=> LYS  560  - SER  563 )                          
 233: 6c70-A eqoo-A   381 - 387 <=>  573 - 579   (PHE  467  - LEU  473  <=> LEU  573  - GLY  579 )                          
 234: 6c70-A eoof-A     1 -   6 <=>  634 - 639   (PHE    3  - LEU    8  <=> VAL  634  - VAL  639 )                          
 234: 6c70-A eoof-A     9 -  12 <=>  664 - 667   (ASP   11  - PRO   14  <=> PRO  664  - GLN  667 )                          
 234: 6c70-A eoof-A    15 -  18 <=>  668 - 671   (ARG   17  - GLN   20  <=> ASN  668  - THR  671 )                          
 234: 6c70-A eoof-A    56 -  61 <=>  691 - 696   (VAL   58  - GLU   63  <=> ASP  691  - GLY  696 )                          
 234: 6c70-A eoof-A    68 -  88 <=>  697 - 717   (LEU   70  - PHE   90  <=> LYS  697  - LEU  717 )                          
 234: 6c70-A eoof-A   260 - 276 <=>  719 - 735   (ALA  346  - LEU  362  <=> GLN  719  - LYS  735 )                          
 234: 6c70-A eoof-A   277 - 280 <=>  738 - 741   (THR  363  - ALA  366  <=> ALA  738  - ASP  741 )                          
 234: 6c70-A eoof-A   283 - 287 <=>  742 - 746   (ALA  369  - ASN  373  <=> SER  742  - PRO  746 )                          
 234: 6c70-A eoof-A   297 - 301 <=>  904 - 908   (ILE  383  - LEU  387  <=> SER  904  - MET  908 )                          
 234: 6c70-A eoof-A   305 - 309 <=>  909 - 913   (GLY  391  - LEU  395  <=> LEU  909  - GLU  913 )                          
 234: 6c70-A eoof-A   312 - 315 <=>  923 - 926   (ILE  398  - ASN  401  <=> PRO  923  - THR  926 )                          
 234: 6c70-A eoof-A   361 - 364 <=>  931 - 934   (LYS  447  - THR  450  <=> THR  931  - LEU  934 )                          
 235: 6c70-A eptd-A    41 -  61 <=>    1 -  21   (ILE   43  - GLU   63  <=> MET    1  - HIS   21 )                          
 235: 6c70-A eptd-A    64 -  92 <=>   38 -  66   (ASP   66  - SER   94  <=> GLU   38  - ILE   66 )                          
 235: 6c70-A eptd-A    94 - 101 <=>   67 -  74   (ILE   96  - ILE  103  <=> LYS   67  - LYS   74 )                          
 235: 6c70-A eptd-A   102 - 105 <=>   76 -  79   (TRP  104  - PRO  107  <=> LYS   76  - LYS   79 )                          
 235: 6c70-A eptd-A   107 - 110 <=>   85 -  88   (SER  109  - LEU  112  <=> LYS   85  - LEU   88 )                          
 235: 6c70-A eptd-A   262 - 284 <=>  170 - 192   (GLY  348  - THR  370  <=> ASN  170  - ASP  192 )                          
 235: 6c70-A eptd-A   287 - 311 <=>  325 - 349   (ASN  373  - CYS  397  <=> ASN  325  - TYR  349 )                          
 235: 6c70-A eptd-A   317 - 322 <=>  356 - 361   (LEU  403  - SER  408  <=> TYR  356  - SER  361 )                          
 235: 6c70-A eptd-A   328 - 331 <=>  690 - 693   (ALA  414  - CYS  417  <=> SER  690  - ASP  693 )                          
 236: 6c70-A epop-A     4 -   9 <=>  399 - 404   (GLN    6  - ASP   11  <=> ASN  399  - ASN  404 )                          
 236: 6c70-A epop-A    31 -  34 <=> 1001 -1004   (GLY   33  - PHE   36  <=> TYR 1001  - ASN 1004 )                          
 236: 6c70-A epop-A    39 -  42 <=> 1082 -1085   (TYR   41  - VAL   44  <=> PHE 1082  - ASN 1085 )                          
 236: 6c70-A epop-A    64 -  91 <=> 1111 -1138   (ASP   66  - ARG   93  <=> ASN 1111  - ASN 1138 )                          
 236: 6c70-A epop-A   260 - 282 <=> 1141 -1163   (ALA  346  - GLN  368  <=> THR 1141  - ILE 1163 )                          
 236: 6c70-A epop-A   292 - 315 <=> 1165 -1188   (TYR  378  - ASN  401  <=> PHE 1165  - LYS 1188 )                          
 236: 6c70-A epop-A   331 - 335 <=> 1268 -1272   (CYS  417  - ASP  421  <=> ASN 1268  - SER 1272 )                          
 236: 6c70-A epop-A   336 - 344 <=> 1333 -1341   (GLY  422  - VAL  430  <=> ILE 1333  - TYR 1341 )                          
 237: 6c70-A eqey-A    64 - 102 <=>   29 -  67   (ASP   66  - TRP  104  <=> ASP   29  - GLU   67 )                          
 237: 6c70-A eqey-A   103 - 106 <=>   70 -  73   (ASN  105  - ASN  108  <=> SER   70  - SER   73 )                          
 237: 6c70-A eqey-A   107 - 113 <=>   76 -  82   (SER  109  - GLU  115  <=> LEU   76  - ARG   82 )                          
 237: 6c70-A eqey-A   122 - 127 <=>  114 - 119   (ALA  124  - ARG  129  <=> VAL  114  - LYS  119 )                          
 237: 6c70-A eqey-A   199 - 203 <=>  203 - 207   (PHE  216  - LEU  220  <=> ALA  203  - ASP  207 )                          
 237: 6c70-A eqey-A   206 - 209 <=>  208 - 211   (ALA  223  - GLN  226  <=> THR  208  - LEU  211 )                          
 237: 6c70-A eqey-A   214 - 217 <=>  212 - 215   (LYS  231  - MET  234  <=> SER  212  - SER  215 )                          
 237: 6c70-A eqey-A   218 - 223 <=>  217 - 222   (LYS  235  - LEU  240  <=> LYS  217  - ILE  222 )                          
 237: 6c70-A eqey-A   228 - 262 <=>  233 - 267   (LEU  314  - GLY  348  <=> GLU  233  - ARG  267 )                          
 237: 6c70-A eqey-A   263 - 286 <=>  270 - 293   (VAL  349  - VAL  372  <=> ALA  270  - ARG  293 )                          
 237: 6c70-A eqey-A   287 - 290 <=>  296 - 299   (ASN  373  - ASN  376  <=> LYS  296  - LEU  299 )                          
 238: 6c70-A eo6a-A    65 -  92 <=>   63 -  90   (VAL   67  - SER   94  <=> ASN   63  - TYR   90 )                          
 238: 6c70-A eo6a-A   263 - 288 <=>   92 - 117   (VAL  349  - GLY  374  <=> SER   92  - THR  117 )                          
 238: 6c70-A eo6a-A   289 - 292 <=>  133 - 136   (VAL  375  - TYR  378  <=> LYS  133  - PHE  136 )                          
 238: 6c70-A eo6a-A   331 - 338 <=>  206 - 213   (CYS  417  - GLU  424  <=> ASN  206  - ILE  213 )                          
 239: 6c70-A eoub-A   148 - 151 <=>    2 -   5   (THR  150  - GLU  153  <=> ASP    2  - ARG    5 )                          
 239: 6c70-A eoub-A   290 - 321 <=>    8 -  39   (ASN  376  - SER  407  <=> GLU    8  - PHE   39 )                          
 239: 6c70-A eoub-A   351 - 354 <=>   41 -  44   (CYS  437  - ALA  440  <=> GLU   41  - GLY   44 )                          
 239: 6c70-A eoub-A   355 - 358 <=>   46 -  49   (MET  441  - SER  444  <=> ASN   46  - ILE   49 )                          
 239: 6c70-A eoub-A   366 - 388 <=>   54 -  76   (SER  452  - LYS  474  <=> CYS   54  - LEU   76 )                          
 240: 6c70-A eq35-A    62 -  65 <=>    2 -   5   (SER   64  - VAL   67  <=> ASP    2  - ASN    5 )                          
 240: 6c70-A eq35-A    68 -  95 <=>    6 -  33   (LEU   70  - PHE   97  <=> GLU    6  - GLU   33 )                          
 240: 6c70-A eq35-A    99 - 102 <=>   34 -  37   (LEU  101  - TRP  104  <=> LYS   34  - GLU   37 )                          
 240: 6c70-A eq35-A   253 - 286 <=>   38 -  71   (LEU  339  - VAL  372  <=> GLU   38  - LEU   71 )                          
 240: 6c70-A eq35-A   287 - 290 <=>   74 -  77   (ASN  373  - ASN  376  <=> ASP   74  - LYS   77 )                          
 240: 6c70-A eq35-A   385 - 388 <=>  123 - 126   (VAL  471  - LYS  474  <=> HIS  123  - ILE  126 )                          
 241: 6c70-A enlc-A    29 -  45 <=>   24 -  40   (SER   31  - LEU   47  <=> SER   24  - GLU   40 )                          
 241: 6c70-A enlc-A    51 -  54 <=>  772 - 775   (TYR   53  - MET   56  <=> LEU  772  - THR  775 )                          
 241: 6c70-A enlc-A    62 -  66 <=>  787 - 791   (SER   64  - ASP   68  <=> PRO  787  - LYS  791 )                          
 241: 6c70-A enlc-A    69 -  88 <=>  794 - 813   (THR   71  - PHE   90  <=> ARG  794  - TYR  813 )                          
 241: 6c70-A enlc-A   191 - 198 <=>  816 - 823   (VAL  208  - LEU  215  <=> ASN  816  - LYS  823 )                          
 241: 6c70-A enlc-A   200 - 203 <=>  850 - 853   (CYS  217  - LEU  220  <=> SER  850  - ASN  853 )                          
 241: 6c70-A enlc-A   260 - 283 <=>  857 - 880   (ALA  346  - ALA  369  <=> PHE  857  - GLN  880 )                          
 242: 6c70-A eq20-A    28 -  39 <=>  763 - 774   (TYR   30  - TYR   41  <=> GLN  763  - GLU  774 )                          
 242: 6c70-A eq20-A   165 - 168 <=>  792 - 795   (PRO  182  - ALA  185  <=> LYS  792  - THR  795 )                          
 242: 6c70-A eq20-A   176 - 224 <=>  797 - 845   (PHE  193  - SER  241  <=> THR  797  - ILE  845 )                          
 242: 6c70-A eq20-A   235 - 258 <=>  846 - 869   (LEU  321  - GLY  344  <=> ASP  846  - GLY  869 )                          
 242: 6c70-A eq20-A   260 - 272 <=>  870 - 882   (ALA  346  - THR  358  <=> GLU  870  - VAL  882 )                          
 242: 6c70-A eq20-A   274 - 277 <=>  883 - 886   (ILE  360  - THR  363  <=> ASP  883  - MET  886 )                          
 242: 6c70-A eq20-A   285 - 288 <=> 1395 -1398   (LYS  371  - GLY  374  <=> MET 1395  - GLU 1398 )                          
 243: 6c70-A eql2-A    67 -  84 <=>    1 -  18   (ASP   69  - LYS   86  <=> MET    1  - GLN   18 )                          
 243: 6c70-A eql2-A   261 - 288 <=>   20 -  47   (TYR  347  - GLY  374  <=> ASN   20  - LYS   47 )                          
 243: 6c70-A eql2-A   290 - 293 <=>  128 - 131   (ASN  376  - ALA  379  <=> GLY  128  - LYS  131 )                          
 243: 6c70-A eql2-A   297 - 301 <=>  162 - 166   (ILE  383  - LEU  387  <=> GLU  162  - PHE  166 )                          
 243: 6c70-A eql2-A   316 - 319 <=>  189 - 192   (ARG  402  - GLU  405  <=> ILE  189  - THR  192 )                          
 243: 6c70-A eql2-A   354 - 357 <=>  193 - 196   (ALA  440  - ILE  443  <=> VAL  193  - ASN  196 )                          
 243: 6c70-A eql2-A   363 - 366 <=>  197 - 200   (PHE  449  - SER  452  <=> ASN  197  - GLU  200 )                          
 243: 6c70-A eql2-A   367 - 380 <=>  223 - 236   (LEU  453  - TYR  466  <=> ALA  223  - ARG  236 )                          
 244: 6c70-A epjj-A    53 -  61 <=>    5 -  13   (MET   55  - GLU   63  <=> LYS    5  - LEU   13 )                          
 244: 6c70-A epjj-A    64 -  99 <=>   61 -  96   (ASP   66  - LEU  101  <=> ASN   61  - ASN   96 )                          
 244: 6c70-A epjj-A   252 - 270 <=>   98 - 116   (ARG  338  - LEU  356  <=> CYS   98  - ILE  116 )                          
 244: 6c70-A epjj-A   274 - 277 <=>  117 - 120   (ILE  360  - THR  363  <=> THR  117  - ASN  120 )                          
 244: 6c70-A epjj-A   283 - 290 <=>  123 - 130   (ALA  369  - ASN  376  <=> ASP  123  - ASP  130 )                          
 245: 6c70-A enh8-A    63 -  88 <=>   11 -  36   (ASP   65  - PHE   90  <=> THR   11  - CYS   36 )                          
 245: 6c70-A enh8-A   261 - 286 <=>   37 -  62   (TYR  347  - VAL  372  <=> LYS   37  - TYR   62 )                          
 245: 6c70-A enh8-A   287 - 290 <=>   65 -  68   (ASN  373  - ASN  376  <=> TYR   65  - THR   68 )                          
 245: 6c70-A enh8-A   316 - 319 <=>  158 - 161   (ARG  402  - GLU  405  <=> THR  158  - SER  161 )                          
 245: 6c70-A enh8-A   347 - 350 <=>  168 - 171   (VAL  433  - GLN  436  <=> LEU  168  - CYS  171 )                          
 245: 6c70-A enh8-A   368 - 371 <=>  197 - 200   (ASP  454  - ALA  457  <=> VAL  197  - SER  200 )                          
 245: 6c70-A enh8-A   372 - 375 <=>  215 - 218   (SER  458  - GLY  461  <=> SER  215  - ILE  218 )                          
 245: 6c70-A enh8-A   376 - 379 <=>  233 - 236   (ALA  462  - THR  465  <=> ILE  233  - PRO  236 )                          
 246: 6c70-A eplm-A    63 -  93 <=>    1 -  31   (ASP   65  - LYS   95  <=> MET    1  - ILE   31 )                          
 246: 6c70-A eplm-A    99 - 102 <=>   33 -  36   (LEU  101  - TRP  104  <=> CYS   33  - CYS   36 )                          
 246: 6c70-A eplm-A   251 - 284 <=>   38 -  71   (VAL  337  - THR  370  <=> VAL   38  - VAL   71 )                          
 246: 6c70-A eplm-A   384 - 388 <=>   72 -  76   (LEU  470  - LYS  474  <=> GLY   72  - HIS   76 )                          
 247: 6c70-A ensx-A    37 -  62 <=>  353 - 378   (ARG   39  - SER   64  <=> LYS  353  - LEU  378 )                          
 247: 6c70-A ensx-A    63 -  93 <=>  381 - 411   (ASP   65  - LYS   95  <=> ASN  381  - GLU  411 )                          
 247: 6c70-A ensx-A    95 - 101 <=>  412 - 418   (PHE   97  - ILE  103  <=> GLU  412  - LYS  418 )                          
 247: 6c70-A ensx-A   102 - 105 <=>  420 - 423   (TRP  104  - PRO  107  <=> LYS  420  - LYS  423 )                          
 247: 6c70-A ensx-A   107 - 111 <=>  429 - 433   (SER  109  - PHE  113  <=> ASP  429  - SER  433 )                          
 247: 6c70-A ensx-A   172 - 176 <=>  492 - 496   (ALA  189  - PHE  193  <=> ASN  492  - ILE  496 )                          
 247: 6c70-A ensx-A   179 - 182 <=>  497 - 500   (ILE  196  - PHE  199  <=> SER  497  - CYS  500 )                          
 247: 6c70-A ensx-A   191 - 194 <=>  515 - 518   (VAL  208  - SER  211  <=> ARG  515  - ASN  518 )                          
 247: 6c70-A ensx-A   301 - 308 <=>  544 - 551   (LEU  387  - PHE  394  <=> GLU  544  - PHE  551 )                          
 247: 6c70-A ensx-A   362 - 369 <=>  803 - 810   (PHE  448  - LEU  455  <=> THR  803  - TYR  810 )                          
 247: 6c70-A ensx-A   377 - 380 <=>  823 - 826   (VAL  463  - TYR  466  <=> PHE  823  - ASP  826 )                          
 248: 6c70-A enk0-A     1 -   9 <=>   82 -  90   (PHE    3  - ASP   11  <=> ASN   82  - ASN   90 )                          
 248: 6c70-A enk0-A    13 -  16 <=>  111 - 114   (ASN   15  - VAL   18  <=> PHE  111  - ILE  114 )                          
 248: 6c70-A enk0-A    31 -  34 <=>  191 - 194   (GLY   33  - PHE   36  <=> SER  191  - LYS  194 )                          
 248: 6c70-A enk0-A    36 -  63 <=>  195 - 222   (HIS   38  - ASP   65  <=> TYR  195  - GLU  222 )                          
 248: 6c70-A enk0-A    64 -  90 <=>  224 - 250   (ASP   66  - VAL   92  <=> PHE  224  - CYS  250 )                          
 248: 6c70-A enk0-A   261 - 286 <=>  254 - 279   (TYR  347  - VAL  372  <=> VAL  254  - ALA  279 )                          
 249: 6c70-A en2x-A    12 -  19 <=>  103 - 110   (PRO   14  - GLY   21  <=> LYS  103  - SER  110 )                          
 249: 6c70-A en2x-A    32 -  35 <=>  113 - 116   (LYS   34  - PRO   37  <=> GLU  113  - ILE  116 )                          
 249: 6c70-A en2x-A    63 -  98 <=>  151 - 186   (ASP   65  - THR  100  <=> PRO  151  - LYS  186 )                          
 249: 6c70-A en2x-A   245 - 249 <=>  294 - 298   (GLU  331  - HIS  335  <=> ALA  294  - THR  298 )                          
 249: 6c70-A en2x-A   256 - 260 <=>  305 - 309   (ALA  342  - ALA  346  <=> GLU  305  - ILE  309 )                          
 249: 6c70-A en2x-A   261 - 284 <=>  311 - 334   (TYR  347  - THR  370  <=> ALA  311  - ALA  334 )                          
 249: 6c70-A en2x-A   285 - 288 <=>  336 - 339   (LYS  371  - GLY  374  <=> VAL  336  - VAL  339 )                          
 250: 6c70-A eqpb-A    57 -  61 <=>   76 -  80   (ASN   59  - GLU   63  <=> THR   76  - TYR   80 )                          
 250: 6c70-A eqpb-A   179 - 182 <=>   84 -  87   (ILE  196  - PHE  199  <=> ASP   84  - ASN   87 )                          
 250: 6c70-A eqpb-A   184 - 205 <=>   88 - 109   (TYR  201  - PHE  222  <=> ASP   88  - SER  109 )                          
 250: 6c70-A eqpb-A   253 - 256 <=>  112 - 115   (LEU  339  - ALA  342  <=> ASN  112  - SER  115 )                          
 250: 6c70-A eqpb-A   258 - 281 <=>  116 - 139   (GLY  344  - TYR  367  <=> HIS  116  - LEU  139 )                          
 250: 6c70-A eqpb-A   285 - 288 <=>  142 - 145   (LYS  371  - GLY  374  <=> ARG  142  - LYS  145 )                          
 250: 6c70-A eqpb-A   295 - 312 <=>  149 - 166   (THR  381  - ILE  398  <=> PRO  149  - HIS  166 )                          
 250: 6c70-A eqpb-A   366 - 388 <=>  168 - 190   (SER  452  - LYS  474  <=> PHE  168  - LEU  190 )                          
 251: 6c70-A eo6o-A    52 -  56 <=>  530 - 534   (GLY   54  - VAL   58  <=> ILE  530  - SER  534 )                          
 251: 6c70-A eo6o-A    63 -  89 <=>  831 - 857   (ASP   65  - PRO   91  <=> GLU  831  - ASP  857 )                          
 251: 6c70-A eo6o-A    91 -  94 <=>  858 - 861   (ARG   93  - ILE   96  <=> ILE  858  - LYS  861 )                          
 251: 6c70-A eo6o-A   258 - 285 <=>  862 - 889   (GLY  344  - LYS  371  <=> LYS  862  - TYR  889 )                          
 252: 6c70-A eo3r-A     1 -  12 <=>  196 - 207   (PHE    3  - PRO   14  <=> ASP  196  - LEU  207 )                          
 252: 6c70-A eo3r-A    45 -  49 <=>  336 - 340   (LEU   47  - LEU   51  <=> ASP  336  - ILE  340 )                          
 252: 6c70-A eo3r-A    62 -  65 <=>  362 - 365   (SER   64  - VAL   67  <=> PHE  362  - GLY  365 )                          
 252: 6c70-A eo3r-A    68 -  87 <=>  366 - 385   (LEU   70  - TYR   89  <=> TYR  366  - LEU  385 )                          
 252: 6c70-A eo3r-A    89 -  92 <=>  386 - 389   (PRO   91  - SER   94  <=> ASP  386  - GLU  389 )                          
 252: 6c70-A eo3r-A   257 - 284 <=>  390 - 417   (VAL  343  - THR  370  <=> ASP  390  - LYS  417 )                          
 252: 6c70-A eo3r-A   297 - 300 <=>  418 - 421   (ILE  383  - LEU  386  <=> ASN  418  - LEU  421 )                          
 252: 6c70-A eo3r-A   305 - 308 <=>  422 - 425   (GLY  391  - PHE  394  <=> PHE  422  - PHE  425 )                          
 253: 6c70-A eojo-A     4 -  13 <=>    9 -  18   (GLN    6  - ASN   15  <=> ASN    9  - LYS   18 )                          
 253: 6c70-A eojo-A    29 -  58 <=>   97 - 126   (SER   31  - LEU   60  <=> ILE   97  - TYR  126 )                          
 253: 6c70-A eojo-A    67 -  70 <=>  127 - 130   (ASP   69  - ALA   72  <=> ASP  127  - PHE  130 )                          
 253: 6c70-A eojo-A    72 -  92 <=>  131 - 151   (THR   74  - SER   94  <=> ASN  131  - SER  151 )                          
 253: 6c70-A eojo-A   261 - 284 <=>  154 - 177   (TYR  347  - THR  370  <=> ILE  154  - ASP  177 )                          
 254: 6c70-A eovm-A     1 -   5 <=>   91 -  95   (PHE    3  - GLY    7  <=> PHE   91  - TYR   95 )                          
 254: 6c70-A eovm-A    18 -  23 <=> 1301 -1306   (GLN   20  - PHE   25  <=> PHE 1301  - GLN 1306 )                          
 254: 6c70-A eovm-A    24 -  28 <=> 1345 -1349   (MET   26  - TYR   30  <=> ILE 1345  - VAL 1349 )                          
 254: 6c70-A eovm-A    32 -  36 <=> 1352 -1356   (LYS   34  - HIS   38  <=> HIS 1352  - LYS 1356 )                          
 254: 6c70-A eovm-A    38 -  41 <=> 1357 -1360   (ILE   40  - ILE   43  <=> LYS 1357  - ASN 1360 )                          
 254: 6c70-A eovm-A   135 - 151 <=> 1367 -1383   (GLY  137  - GLU  153  <=> PHE 1367  - GLN 1383 )                          
 254: 6c70-A eovm-A   152 - 155 <=> 1386 -1389   (ASP  154  - ILE  172  <=> ASN 1386  - GLN 1389 )                          
 254: 6c70-A eovm-A   176 - 217 <=> 1646 -1687   (PHE  193  - MET  234  <=> ASN 1646  - ILE 1687 )                          
 254: 6c70-A eovm-A   298 - 324 <=> 1762 -1788   (GLY  384  - VAL  410  <=> ASP 1762  - PHE 1788 )                          
 254: 6c70-A eovm-A   329 - 332 <=> 1792 -1795   (TYR  415  - HIS  418  <=> GLU 1792  - GLU 1795 )                          
 254: 6c70-A eovm-A   335 - 353 <=> 1827 -1845   (ASP  421  - LYS  439  <=> ASN 1827  - ARG 1845 )                          
 254: 6c70-A eovm-A   366 - 382 <=> 1856 -1872   (SER  452  - MET  468  <=> THR 1856  - THR 1872 )                          
 254: 6c70-A eovm-A   385 - 388 <=> 1902 -1905   (VAL  471  - LYS  474  <=> LEU 1902  - GLN 1905 )                          
 255: 6c70-A eoa9-A     4 -   7 <=>    9 -  12   (GLN    6  - VAL    9  <=> ILE    9  - ILE   12 )                          
 255: 6c70-A eoa9-A    14 -  17 <=>   17 -  20   (ILE   16  - MET   19  <=> TYR   17  - ASN   20 )                          
 255: 6c70-A eoa9-A    63 -  91 <=>   59 -  87   (ASP   65  - ARG   93  <=> LYS   59  - LEU   87 )                          
 255: 6c70-A eoa9-A   266 - 282 <=>   91 - 107   (LEU  352  - GLN  368  <=> ASP   91  - TYR  107 )                          
 255: 6c70-A eoa9-A   283 - 286 <=>  109 - 112   (ALA  369  - VAL  372  <=> LEU  109  - THR  112 )                          
 255: 6c70-A eoa9-A   287 - 290 <=>  115 - 118   (ASN  373  - ASN  376  <=> ASN  115  - THR  118 )                          
 255: 6c70-A eoa9-A   312 - 316 <=>  330 - 334   (ILE  398  - ARG  402  <=> TYR  330  - ASN  334 )                          
 255: 6c70-A eoa9-A   319 - 322 <=>  335 - 338   (GLU  405  - SER  408  <=> ILE  335  - LYS  338 )                          
 255: 6c70-A eoa9-A   361 - 364 <=>  349 - 352   (LYS  447  - THR  450  <=> LEU  349  - GLY  352 )                          
 255: 6c70-A eoa9-A   374 - 377 <=>  358 - 361   (LEU  460  - VAL  463  <=> ASP  358  - SER  361 )                          
 256: 6c70-A eq6x-A    32 -  41 <=>   73 -  82   (LYS   34  - ILE   43  <=> ASN   73  - LYS   82 )                          
 256: 6c70-A eq6x-A    53 -  62 <=>  101 - 110   (MET   55  - SER   64  <=> GLU  101  - ILE  110 )                          
 256: 6c70-A eq6x-A    66 -  94 <=>  206 - 234   (ASP   68  - ILE   96  <=> LYS  206  - ASP  234 )                          
 256: 6c70-A eq6x-A   258 - 284 <=>  235 - 261   (GLY  344  - THR  370  <=> GLN  235  - GLN  261 )                          
 256: 6c70-A eq6x-A   285 - 288 <=>  263 - 266   (LYS  371  - GLY  374  <=> VAL  263  - TYR  266 )                          
 257: 6c70-A em89-A    63 -  97 <=>   20 -  54   (ASP   65  - LYS   99  <=> TYR   20  - LYS   54 )                          
 257: 6c70-A em89-A    99 - 104 <=>   55 -  60   (LEU  101  - ASN  106  <=> ASN   55  - LEU   60 )                          
 257: 6c70-A em89-A   237 - 289 <=>   74 - 126   (ARG  323  - VAL  375  <=> CYS   74  - GLN  126 )                          
 257: 6c70-A em89-A   322 - 331 <=>  337 - 346   (SER  408  - CYS  417  <=> ASP  337  - LEU  346 )                          
 257: 6c70-A em89-A   335 - 338 <=>  391 - 394   (ASP  421  - GLU  424  <=> LEU  391  - PRO  394 )                          
 257: 6c70-A em89-A   342 - 345 <=>  491 - 494   (THR  428  - GLN  431  <=> ALA  491  - PHE  494 )                          
 258: 6c70-A enam-A    26 -  29 <=>  128 - 131   (ASN   28  - SER   31  <=> LEU  128  - ARG  131 )                          
 258: 6c70-A enam-A    89 - 105 <=>  143 - 159   (PRO   91  - PRO  107  <=> ILE  143  - ASP  159 )                          
 258: 6c70-A enam-A   111 - 114 <=>  165 - 168   (PHE  113  - SER  116  <=> PHE  165  - SER  168 )                          
 258: 6c70-A enam-A   116 - 127 <=>  195 - 206   (ALA  118  - ARG  129  <=> VAL  195  - PHE  206 )                          
 258: 6c70-A enam-A   152 - 155 <=>  223 - 226   (ASP  154  - ILE  172  <=> ASN  223  - ILE  226 )                          
 258: 6c70-A enam-A   164 - 167 <=>  474 - 477   (TYR  181  - ASN  184  <=> ILE  474  - ARG  477 )                          
 258: 6c70-A enam-A   173 - 176 <=>  478 - 481   (GLY  190  - PHE  193  <=> THR  478  - ASN  481 )                          
 258: 6c70-A enam-A   179 - 205 <=>  482 - 508   (ILE  196  - PHE  222  <=> LYS  482  - VAL  508 )                          
 258: 6c70-A enam-A   206 - 209 <=>  510 - 513   (ALA  223  - GLN  226  <=> PHE  510  - ILE  513 )                          
 258: 6c70-A enam-A   210 - 224 <=>  515 - 529   (LEU  227  - SER  241  <=> THR  515  - LYS  529 )                          
 258: 6c70-A enam-A   239 - 259 <=>  531 - 551   (ALA  325  - ASP  345  <=> MET  531  - GLU  551 )                          
 258: 6c70-A enam-A   261 - 290 <=>  552 - 581   (TYR  347  - ASN  376  <=> TYR  552  - THR  581 )                          
 258: 6c70-A enam-A   338 - 354 <=> 1212 -1228   (GLU  424  - ALA  440  <=> ASN 1212  - ILE 1228 )                          
 259: 6c70-A enr8-A     1 -  11 <=>   41 -  51   (PHE    3  - LEU   13  <=> SER   41  - LYS   51 )                          
 259: 6c70-A enr8-A    33 -  37 <=>  556 - 560   (LYS   35  - ARG   39  <=> ASN  556  - LEU  560 )                          
 259: 6c70-A enr8-A    38 -  42 <=>  562 - 566   (ILE   40  - VAL   44  <=> LYS  562  - MET  566 )                          
 259: 6c70-A enr8-A    45 -  48 <=>  567 - 570   (LEU   47  - LEU   50  <=> PHE  567  - ILE  570 )                          
 259: 6c70-A enr8-A    51 -  54 <=>  571 - 574   (TYR   53  - MET   56  <=> ASP  571  - LYS  574 )                          
 259: 6c70-A enr8-A    70 -  80 <=>  605 - 615   (ALA   72  - HIS   82  <=> PHE  605  - ILE  615 )                          
 259: 6c70-A enr8-A    81 -  91 <=>  617 - 627   (PRO   83  - ARG   93  <=> LYS  617  - THR  627 )                          
 259: 6c70-A enr8-A   260 - 280 <=>  629 - 649   (ALA  346  - ALA  366  <=> ASN  629  - LEU  649 )                          
 259: 6c70-A enr8-A   298 - 301 <=>  650 - 653   (GLY  384  - LEU  387  <=> LYS  650  - ILE  653 )                          
 260: 6c70-A eq5f-A    42 -  47 <=>   99 - 104   (VAL   44  - LEU   49  <=> ILE   99  - ILE  104 )                          
 260: 6c70-A eq5f-A    63 - 102 <=>  150 - 189   (ASP   65  - TRP  104  <=> THR  150  - ALA  189 )                          
 260: 6c70-A eq5f-A   243 - 246 <=>  294 - 297   (TRP  329  - ARG  332  <=> LYS  294  - ALA  297 )                          
 260: 6c70-A eq5f-A   255 - 260 <=>  307 - 312   (THR  341  - ALA  346  <=> ARG  307  - PHE  312 )                          
 260: 6c70-A eq5f-A   261 - 286 <=>  314 - 339   (TYR  347  - VAL  372  <=> SER  314  - LEU  339 )                          
 260: 6c70-A eq5f-A   287 - 290 <=>  342 - 345   (ASN  373  - ASN  376  <=> VAL  342  - MET  345 )                          
 261: 6c70-A ep2r-A    52 -  55 <=>   14 -  17   (GLY   54  - ALA   57  <=> TYR   14  - ILE   17 )                          
 261: 6c70-A ep2r-A    63 -  87 <=>   71 -  95   (ASP   65  - TYR   89  <=> LYS   71  - ASP   95 )                          
 261: 6c70-A ep2r-A    89 - 101 <=>   96 - 108   (PRO   91  - ILE  103  <=> PRO   96  - ILE  108 )                          
 261: 6c70-A ep2r-A   102 - 105 <=>  110 - 113   (TRP  104  - PRO  107  <=> HIS  110  - LYS  113 )                          
 261: 6c70-A ep2r-A   107 - 111 <=>  117 - 121   (SER  109  - PHE  113  <=> ASN  117  - GLU  121 )                          
 261: 6c70-A ep2r-A   122 - 127 <=>  217 - 222   (ALA  124  - ARG  129  <=> THR  217  - MET  222 )                          
 261: 6c70-A ep2r-A   196 - 199 <=>  242 - 245   (ASP  213  - PHE  216  <=> LEU  242  - GLU  245 )                          
 261: 6c70-A ep2r-A   261 - 283 <=>  249 - 271   (TYR  347  - ALA  369  <=> LEU  249  - GLY  271 )                          
 261: 6c70-A ep2r-A   295 - 299 <=>  274 - 278   (THR  381  - TYR  385  <=> LYS  274  - ILE  278 )                          
 261: 6c70-A ep2r-A   304 - 308 <=>  292 - 296   (LEU  390  - PHE  394  <=> TYR  292  - GLN  296 )                          
 261: 6c70-A ep2r-A   321 - 332 <=>  407 - 418   (SER  407  - HIS  418  <=> GLU  407  - SER  418 )                          
 261: 6c70-A ep2r-A   336 - 346 <=>  543 - 553   (GLY  422  - ILE  432  <=> ILE  543  - GLU  553 )                          
 262: 6c70-A enly-A     4 -   7 <=> 1080 -1083   (GLN    6  - VAL    9  <=> GLU 1080  - GLY 1083 )                          
 262: 6c70-A enly-A    24 -  27 <=> 1087 -1090   (MET   26  - TYR   29  <=> LEU 1087  - SER 1090 )                          
 262: 6c70-A enly-A    28 -  32 <=> 1103 -1107   (TYR   30  - LYS   34  <=> ILE 1103  - GLY 1107 )                          
 262: 6c70-A enly-A    63 -  80 <=> 1227 -1244   (ASP   65  - HIS   82  <=> LYS 1227  - LYS 1244 )                          
 262: 6c70-A enly-A    81 -  91 <=> 1246 -1256   (PRO   83  - ARG   93  <=> LYS 1246  - ILE 1256 )                          
 262: 6c70-A enly-A   260 - 281 <=> 1257 -1278   (ALA  346  - TYR  367  <=> ASP 1257  - VAL 1278 )                          
 262: 6c70-A enly-A   283 - 286 <=> 1279 -1282   (ALA  369  - VAL  372  <=> LYS 1279  - SER 1282 )                          
 262: 6c70-A enly-A   305 - 308 <=> 1315 -1318   (GLY  391  - PHE  394  <=> ALA 1315  - TRP 1318 )                          
 262: 6c70-A enly-A   370 - 375 <=> 1319 -1324   (PHE  456  - GLY  461  <=> SER 1319  - GLY 1324 )                          
 263: 6c70-A ent2-A     1 -   4 <=>  515 - 518   (PHE    3  - GLN    6  <=> ASP  515  - GLU  518 )                          
 263: 6c70-A ent2-A    11 -  15 <=>  557 - 561   (LEU   13  - ARG   17  <=> VAL  557  - TYR  561 )                          
 263: 6c70-A ent2-A    56 -  60 <=>  789 - 793   (VAL   58  - MET   62  <=> SER  789  - GLY  793 )                          
 263: 6c70-A ent2-A    64 -  98 <=>  823 - 857   (ASP   66  - THR  100  <=> ASN  823  - ILE  857 )                          
 263: 6c70-A ent2-A   248 - 251 <=>  865 - 868   (LYS  334  - VAL  337  <=> GLY  865  - ILE  868 )                          
 263: 6c70-A ent2-A   263 - 287 <=>  877 - 901   (VAL  349  - ASN  373  <=> TYR  877  - ILE  901 )                          
 263: 6c70-A ent2-A   291 - 294 <=>  929 - 932   (VAL  377  - ALA  380  <=> ASN  929  - ALA  932 )                          
 264: 6c70-A en0t-A     4 -   7 <=>    1 -   4   (GLN    6  - VAL    9  <=> MET    1  - ASN    4 )                          
 264: 6c70-A en0t-A    16 -  19 <=>    7 -  10   (VAL   18  - GLY   21  <=> ILE    7  - TYR   10 )                          
 264: 6c70-A en0t-A    27 -  30 <=>  103 - 106   (TYR   29  - GLU   32  <=> ILE  103  - ASP  106 )                          
 264: 6c70-A en0t-A    33 -  50 <=>  107 - 124   (LYS   35  - GLN   52  <=> THR  107  - ASN  124 )                          
 264: 6c70-A en0t-A    52 -  56 <=>  125 - 129   (GLY   54  - VAL   58  <=> ASN  125  - LYS  129 )                          
 264: 6c70-A en0t-A    75 -  98 <=>  131 - 154   (MET   77  - THR  100  <=> ASN  131  - TYR  154 )                          
 264: 6c70-A en0t-A   255 - 286 <=>  156 - 187   (THR  341  - VAL  372  <=> LYS  156  - GLU  187 )                          
 264: 6c70-A en0t-A   287 - 290 <=>  190 - 193   (ASN  373  - ASN  376  <=> THR  190  - PHE  193 )                          
 265: 6c70-A ep94-A     1 -   6 <=>  109 - 114   (PHE    3  - LEU    8  <=> ASN  109  - SER  114 )                          
 265: 6c70-A ep94-A    21 -  24 <=>  118 - 121   (GLY   23  - MET   26  <=> SER  118  - THR  121 )                          
 265: 6c70-A ep94-A    68 -  77 <=>  135 - 144   (LEU   70  - PHE   79  <=> TYR  135  - LEU  144 )                          
 265: 6c70-A ep94-A    78 -  82 <=>  146 - 150   (PHE   80  - ILE   84  <=> ILE  146  - LEU  150 )                          
 265: 6c70-A ep94-A   192 - 196 <=>  151 - 155   (SER  209  - ASP  213  <=> CYS  151  - MET  155 )                          
 265: 6c70-A ep94-A   261 - 280 <=>  156 - 175   (TYR  347  - ALA  366  <=> ASN  156  - ASN  175 )                          
 265: 6c70-A ep94-A   281 - 285 <=>  177 - 181   (TYR  367  - LYS  371  <=> LYS  177  - ASN  181 )                          
 265: 6c70-A ep94-A   288 - 305 <=>  193 - 210   (GLY  374  - GLY  391  <=> THR  193  - ASP  210 )                          
 265: 6c70-A ep94-A   306 - 313 <=>  212 - 219   (GLN  392  - PHE  399  <=> VAL  212  - ASN  219 )                          
 265: 6c70-A ep94-A   330 - 334 <=>  268 - 272   (SER  416  - TYR  420  <=> ASP  268  - LYS  272 )                          
 265: 6c70-A ep94-A   362 - 366 <=>  284 - 288   (PHE  448  - SER  452  <=> THR  284  - LYS  288 )                          
 265: 6c70-A ep94-A   368 - 377 <=>  289 - 298   (ASP  454  - VAL  463  <=> GLN  289  - VAL  298 )                          
 265: 6c70-A ep94-A   383 - 386 <=>  411 - 414   (VAL  469  - GLN  472  <=> LYS  411  - SER  414 )                          
 266: 6c70-A ene1-A    64 -  93 <=>   27 -  56   (ASP   66  - LYS   95  <=> LYS   27  - VAL   56 )                          
 266: 6c70-A ene1-A    96 -  99 <=>   57 -  60   (TYR   98  - LEU  101  <=> PRO   57  - ARG   60 )                          
 266: 6c70-A ene1-A   129 - 132 <=>   66 -  69   (LEU  131  - CYS  134  <=> VAL   66  - VAL   69 )                          
 266: 6c70-A ene1-A   255 - 286 <=>   73 - 104   (THR  341  - VAL  372  <=> ARG   73  - ASN  104 )                          
 266: 6c70-A ene1-A   287 - 290 <=>  107 - 110   (ASN  373  - ASN  376  <=> ILE  107  - PHE  110 )                          
 266: 6c70-A ene1-A   330 - 333 <=>  133 - 136   (SER  416  - TRP  419  <=> ASN  133  - ASN  136 )                          
 267: 6c70-A eowa-A    29 -  32 <=>  840 - 843   (SER   31  - LYS   34  <=> LEU  840  - LYS  843 )                          
 267: 6c70-A eowa-A   136 - 139 <=> 1182 -1185   (ALA  138  - PHE  141  <=> ASN 1182  - LYS 1185 )                          
 267: 6c70-A eowa-A   143 - 146 <=> 1186 -1189   (SER  145  - GLY  148  <=> ASP 1186  - ILE 1189 )                          
 267: 6c70-A eowa-A   172 - 226 <=> 1207 -1261   (ALA  189  - THR  243  <=> ASP 1207  - ILE 1261 )                          
 267: 6c70-A eowa-A   229 - 241 <=> 1297 -1309   (THR  315  - LYS  327  <=> LEU 1297  - LEU 1309 )                          
 267: 6c70-A eowa-A   243 - 256 <=> 1310 -1323   (TRP  329  - ALA  342  <=> ILE 1310  - GLU 1323 )                          
 267: 6c70-A eowa-A   258 - 261 <=> 1324 -1327   (GLY  344  - TYR  347  <=> ASP 1324  - PHE 1327 )                          
 267: 6c70-A eowa-A   264 - 284 <=> 1328 -1348   (ALA  350  - THR  370  <=> TYR 1328  - ALA 1348 )                          
 267: 6c70-A eowa-A   285 - 289 <=> 1350 -1354   (LYS  371  - VAL  375  <=> SER 1350  - ARG 1354 )                          
 268: 6c70-A eqac-A    63 -  96 <=>   19 -  52   (ASP   65  - TYR   98  <=> LYS   19  - TYR   52 )                          
 268: 6c70-A eqac-A    97 - 100 <=>   55 -  58   (LYS   99  - ALA  102  <=> SER   55  - VAL   58 )                          
 268: 6c70-A eqac-A   131 - 143 <=>   68 -  80   (PHE  133  - SER  145  <=> THR   68  - TYR   80 )                          
 268: 6c70-A eqac-A   159 - 162 <=>   98 - 101   (MET  176  - THR  179  <=> THR   98  - TYR  101 )                          
 268: 6c70-A eqac-A   193 - 211 <=>  122 - 140   (ASN  210  - GLN  228  <=> ALA  122  - TYR  140 )                          
 268: 6c70-A eqac-A   250 - 253 <=>  145 - 148   (VAL  336  - LEU  339  <=> ILE  145  - THR  148 )                          
 268: 6c70-A eqac-A   255 - 259 <=>  159 - 163   (THR  341  - ASP  345  <=> ILE  159  - PHE  163 )                          
 268: 6c70-A eqac-A   261 - 287 <=>  165 - 191   (TYR  347  - ASN  373  <=> ARG  165  - THR  191 )                          
 268: 6c70-A eqac-A   315 - 325 <=>  223 - 233   (ASN  401  - MET  411  <=> THR  223  - VAL  233 )                          
 268: 6c70-A eqac-A   348 - 351 <=>  234 - 237   (CYS  434  - CYS  437  <=> ASN  234  - LYS  237 )                          
 268: 6c70-A eqac-A   369 - 379 <=>  272 - 282   (LEU  455  - THR  465  <=> VAL  272  - THR  282 )                          
 268: 6c70-A eqac-A   384 - 388 <=>  355 - 359   (LEU  470  - LYS  474  <=> PHE  355  - MET  359 )                          
 269: 6c70-A ep5a-A    63 -  90 <=>    1 -  28   (ASP   65  - VAL   92  <=> MET    1  - GLU   28 )                          
 269: 6c70-A ep5a-A   257 - 287 <=>   31 -  61   (VAL  343  - ASN  373  <=> LYS   31  - ARG   61 )                          
 269: 6c70-A ep5a-A   288 - 312 <=>   67 -  91   (GLY  374  - ILE  398  <=> GLU   67  - PHE   91 )                          
 269: 6c70-A ep5a-A   323 - 326 <=>  138 - 141   (SER  409  - GLU  412  <=> ARG  138  - MET  141 )                          
 269: 6c70-A ep5a-A   351 - 354 <=>  143 - 146   (CYS  437  - ALA  440  <=> VAL  143  - SER  146 )                          
 270: 6c70-A eopn-A    11 -  14 <=>  151 - 154   (LEU   13  - ILE   16  <=> SER  151  - ASP  154 )                          
 270: 6c70-A eopn-A   197 - 200 <=>  155 - 158   (VAL  214  - CYS  217  <=> ASN  155  - LEU  158 )                          
 270: 6c70-A eopn-A   264 - 273 <=>  160 - 169   (ALA  350  - THR  359  <=> SER  160  - HIS  169 )                          
 270: 6c70-A eopn-A   281 - 287 <=>  181 - 187   (TYR  367  - ASN  373  <=> GLU  181  - LYS  187 )                          
 270: 6c70-A eopn-A   292 - 319 <=>  188 - 215   (TYR  378  - GLU  405  <=> ASP  188  - ASN  215 )                          
 270: 6c70-A eopn-A   321 - 325 <=>  216 - 220   (SER  407  - MET  411  <=> VAL  216  - GLU  220 )                          
 270: 6c70-A eopn-A   366 - 382 <=>  227 - 243   (SER  452  - MET  468  <=> TYR  227  - ILE  243 )                          
 270: 6c70-A eopn-A   384 - 387 <=>  244 - 247   (LEU  470  - LEU  473  <=> ASN  244  - SER  247 )                          
 271: 6c70-A eojn-A    64 -  89 <=>    1 -  26   (ASP   66  - PRO   91  <=> MET    1  - PHE   26 )                          
 271: 6c70-A eojn-A    91 - 103 <=>   27 -  39   (ARG   93  - ASN  105  <=> ILE   27  - ASP   39 )                          
 271: 6c70-A eojn-A   127 - 130 <=>   43 -  46   (ARG  129  - LEU  132  <=> ILE   43  - GLU   46 )                          
 271: 6c70-A eojn-A   174 - 179 <=>   91 -  96   (HIS  191  - ILE  196  <=> GLU   91  - LYS   96 )                          
 271: 6c70-A eojn-A   184 - 190 <=>  102 - 108   (TYR  201  - ALA  207  <=> ILE  102  - TYR  108 )                          
 271: 6c70-A eojn-A   200 - 205 <=>  124 - 129   (CYS  217  - PHE  222  <=> GLU  124  - MET  129 )                          
 271: 6c70-A eojn-A   253 - 256 <=>  131 - 134   (LEU  339  - ALA  342  <=> ASP  131  - ASN  134 )                          
 271: 6c70-A eojn-A   258 - 272 <=>  137 - 151   (GLY  344  - THR  358  <=> PHE  137  - PHE  151 )                          
 271: 6c70-A eojn-A   273 - 279 <=>  153 - 159   (THR  359  - LEU  365  <=> THR  153  - ALA  159 )                          
 271: 6c70-A eojn-A   380 - 388 <=>  161 - 169   (TYR  466  - LYS  474  <=> GLU  161  - MET  169 )                          
 272: 6c70-A eqpt-A    39 -  54 <=>    1 -  16   (TYR   41  - MET   56  <=> MET    1  - GLU   16 )                          
 272: 6c70-A eqpt-A    67 -  92 <=>   24 -  49   (ASP   69  - SER   94  <=> LYS   24  - ASN   49 )                          
 272: 6c70-A eqpt-A   261 - 286 <=>   53 -  78   (TYR  347  - VAL  372  <=> ARG   53  - ASP   78 )                          
 272: 6c70-A eqpt-A   287 - 290 <=>   81 -  84   (ASN  373  - ASN  376  <=> GLU   81  - GLU   84 )                          
 272: 6c70-A eqpt-A   321 - 328 <=>  317 - 324   (SER  407  - ALA  414  <=> THR  317  - LEU  324 )                          
 272: 6c70-A eqpt-A   337 - 349 <=>  383 - 395   (SER  423  - GLN  435  <=> LEU  383  - ALA  395 )                          
 272: 6c70-A eqpt-A   352 - 355 <=>  396 - 399   (GLN  438  - MET  441  <=> LYS  396  - LEU  399 )                          
 273: 6c70-A eqh6-A    48 -  62 <=>   46 -  60   (LEU   50  - SER   64  <=> ASN   46  - CYS   60 )                          
 273: 6c70-A eqh6-A    64 -  94 <=>   78 - 108   (ASP   66  - ILE   96  <=> ILE   78  - GLN  108 )                          
 273: 6c70-A eqh6-A    96 - 101 <=>  109 - 114   (TYR   98  - ILE  103  <=> TRP  109  - PHE  114 )                          
 273: 6c70-A eqh6-A   253 - 260 <=>  116 - 123   (LEU  339  - ALA  346  <=> TRP  116  - ASN  123 )                          
 273: 6c70-A eqh6-A   261 - 285 <=>  126 - 150   (TYR  347  - LYS  371  <=> MET  126  - VAL  150 )                          
 273: 6c70-A eqh6-A   286 - 290 <=>  153 - 157   (VAL  372  - ASN  376  <=> PHE  153  - LEU  157 )                          
 274: 6c70-A ep6v-A    65 -  89 <=>  294 - 318   (VAL   67  - PRO   91  <=> LYS  294  - ALA  318 )                          
 274: 6c70-A ep6v-A    91 - 102 <=>  319 - 330   (ARG   93  - TRP  104  <=> LEU  319  - ASN  330 )                          
 274: 6c70-A ep6v-A   248 - 290 <=>  332 - 374   (LYS  334  - ASN  376  <=> PHE  332  - PHE  374 )                          
 274: 6c70-A ep6v-A   331 - 336 <=>  429 - 434   (CYS  417  - GLY  422  <=> LYS  429  - SER  434 )                          
 274: 6c70-A ep6v-A   337 - 340 <=>  437 - 440   (SER  423  - ALA  426  <=> ILE  437  - PHE  440 )                          
 274: 6c70-A ep6v-A   360 - 364 <=>  461 - 465   (ALA  446  - THR  450  <=> SER  461  - ILE  465 )                          
 274: 6c70-A ep6v-A   368 - 372 <=>  468 - 472   (ASP  454  - SER  458  <=> LEU  468  - SER  472 )                          
 275: 6c70-A eqdp-A    19 -  22 <=>   23 -  26   (GLY   21  - HIS   24  <=> GLN   23  - TYR   26 )                          
 275: 6c70-A eqdp-A    24 -  28 <=>   30 -  34   (MET   26  - TYR   30  <=> ASN   30  - ASP   34 )                          
 275: 6c70-A eqdp-A    30 -  62 <=>   37 -  69   (GLU   32  - SER   64  <=> SER   37  - LYS   69 )                          
 275: 6c70-A eqdp-A    63 -  98 <=>   77 - 112   (ASP   65  - THR  100  <=> ILE   77  - ASN  112 )                          
 275: 6c70-A eqdp-A   100 - 106 <=>  113 - 119   (ALA  102  - ASN  108  <=> ASN  113  - ASN  119 )                          
 275: 6c70-A eqdp-A   261 - 284 <=>  137 - 160   (TYR  347  - THR  370  <=> ALA  137  - GLU  160 )                          
 275: 6c70-A eqdp-A   285 - 288 <=>  163 - 166   (LYS  371  - GLY  374  <=> ASN  163  - ASP  166 )                          
 276: 6c70-A eop5-A    67 -  84 <=>    1 -  18   (ASP   69  - LYS   86  <=> MET    1  - GLN   18 )                          
 276: 6c70-A eop5-A   261 - 287 <=>   20 -  46   (TYR  347  - ASN  373  <=> ASN   20  - LYS   46 )                          
 276: 6c70-A eop5-A   290 - 293 <=>  127 - 130   (ASN  376  - ALA  379  <=> GLY  127  - ARG  130 )                          
 276: 6c70-A eop5-A   297 - 301 <=>  161 - 165   (ILE  383  - LEU  387  <=> GLU  161  - VAL  165 )                          
 276: 6c70-A eop5-A   316 - 319 <=>  190 - 193   (ARG  402  - GLU  405  <=> SER  190  - PRO  193 )                          
 276: 6c70-A eop5-A   362 - 365 <=>  196 - 199   (PHE  448  - VAL  451  <=> LYS  196  - ASN  199 )                          
 276: 6c70-A eop5-A   367 - 379 <=>  222 - 234   (LEU  453  - THR  465  <=> ALA  222  - ASN  234 )                          
 277: 6c70-A enws-A    66 -  92 <=>    1 -  27   (ASP   68  - SER   94  <=> MET    1  - LYS   27 )                          
 277: 6c70-A enws-A   132 - 152 <=>   35 -  55   (CYS  134  - ASP  154  <=> ARG   35  - PHE   55 )                          
 277: 6c70-A enws-A   156 - 160 <=>   56 -  60   (PRO  173  - ILE  177  <=> VAL   56  - ASN   60 )                          
 277: 6c70-A enws-A   180 - 198 <=>   62 -  80   (TYR  197  - LEU  215  <=> VAL   62  - LEU   80 )                          
 277: 6c70-A enws-A   201 - 205 <=>   88 -  92   (SER  218  - PHE  222  <=> TYR   88  - VAL   92 )                          
 277: 6c70-A enws-A   262 - 286 <=>  148 - 172   (GLY  348  - VAL  372  <=> GLU  148  - ARG  172 )                          
 277: 6c70-A enws-A   287 - 290 <=>  179 - 182   (ASN  373  - ASN  376  <=> PRO  179  - ASN  182 )                          
 277: 6c70-A enws-A   361 - 364 <=>  212 - 215   (LYS  447  - THR  450  <=> LYS  212  - LEU  215 )                          
 278: 6c70-A eq7d-A   289 - 293 <=>    1 -   5   (VAL  375  - ALA  379  <=> MET    1  - ALA    5 )                          
 278: 6c70-A eq7d-A   295 - 313 <=>    6 -  24   (THR  381  - PHE  399  <=> PHE    6  - SER   24 )                          
 278: 6c70-A eq7d-A   354 - 359 <=>   28 -  33   (ALA  440  - GLY  445  <=> ASP   28  - GLU   33 )                          
 278: 6c70-A eq7d-A   364 - 388 <=>   35 -  59   (THR  450  - LYS  474  <=> LYS   35  - TYR   59 )                          
 279: 6c70-A en1t-A    65 -  86 <=>  101 - 122   (VAL   67  - ILE   88  <=> ASN  101  - LYS  122 )                          
 279: 6c70-A en1t-A    87 -  90 <=>  124 - 127   (TYR   89  - VAL   92  <=> PHE  124  - ILE  127 )                          
 279: 6c70-A en1t-A   260 - 279 <=>  129 - 148   (ALA  346  - LEU  365  <=> SER  129  - ASN  148 )                          
 279: 6c70-A en1t-A   285 - 289 <=>  156 - 160   (LYS  371  - VAL  375  <=> LEU  156  - ILE  160 )                          
 279: 6c70-A en1t-A   385 - 388 <=>  167 - 170   (VAL  471  - LYS  474  <=> LYS  167  - ILE  170 )                          
 280: 6c70-A eo6d-A    10 -  13 <=>  429 - 432   (LEU   12  - ASN   15  <=> TYR  429  - GLY  432 )                          
 280: 6c70-A eo6d-A    16 -  19 <=>  433 - 436   (VAL   18  - GLY   21  <=> GLU  433  - GLU  436 )                          
 280: 6c70-A eo6d-A    36 -  42 <=>  438 - 444   (HIS   38  - VAL   44  <=> SER  438  - TYR  444 )                          
 280: 6c70-A eo6d-A    44 -  53 <=>  509 - 518   (LEU   46  - MET   55  <=> ASN  509  - LEU  518 )                          
 280: 6c70-A eo6d-A    66 -  70 <=>  533 - 537   (ASP   68  - ALA   72  <=> GLU  533  - ASN  537 )                          
 280: 6c70-A eo6d-A    74 -  83 <=>  550 - 559   (THR   76  - VAL   85  <=> ILE  550  - ILE  559 )                          
 280: 6c70-A eo6d-A    84 -  87 <=>  562 - 565   (LYS   86  - TYR   89  <=> ARG  562  - LEU  565 )                          
 280: 6c70-A eo6d-A    88 -  93 <=>  568 - 573   (PHE   90  - LYS   95  <=> PHE  568  - ASN  573 )                          
 280: 6c70-A eo6d-A   103 - 109 <=>  636 - 642   (ASN  105  - PRO  111  <=> PRO  636  - PRO  642 )                          
 280: 6c70-A eo6d-A   259 - 283 <=>  650 - 674   (ASP  345  - ALA  369  <=> LEU  650  - PHE  674 )                          
 280: 6c70-A eo6d-A   285 - 288 <=>  675 - 678   (LYS  371  - GLY  374  <=> ASN  675  - LEU  678 )                          
 280: 6c70-A eo6d-A   289 - 323 <=>  680 - 714   (VAL  375  - SER  409  <=> ASN  680  - TYR  714 )                          
 280: 6c70-A eo6d-A   354 - 359 <=>  717 - 722   (ALA  440  - GLY  445  <=> GLU  717  - GLU  722 )                          
 280: 6c70-A eo6d-A   363 - 372 <=>  723 - 732   (PHE  449  - SER  458  <=> GLU  723  - TYR  732 )                          
 280: 6c70-A eo6d-A   374 - 385 <=>  733 - 744   (LEU  460  - VAL  471  <=> ASN  733  - ILE  744 )                          
 281: 6c70-A ept4-A     8 -  21 <=>    2 -  15   (ALA   10  - GLY   23  <=> ASP    2  - SER   15 )                          
 281: 6c70-A ept4-A    64 -  93 <=>   99 - 128   (ASP   66  - LYS   95  <=> ASN   99  - PHE  128 )                          
 281: 6c70-A ept4-A    95 -  98 <=>  129 - 132   (PHE   97  - THR  100  <=> ARG  129  - PRO  132 )                          
 281: 6c70-A ept4-A   252 - 287 <=>  134 - 169   (ARG  338  - ASN  373  <=> THR  134  - ASN  169 )                          
 281: 6c70-A ept4-A   288 - 312 <=>  179 - 203   (GLY  374  - ILE  398  <=> TYR  179  - ARG  203 )                          
 281: 6c70-A ept4-A   322 - 325 <=>  224 - 227   (SER  408  - MET  411  <=> LYS  224  - VAL  227 )                          
 281: 6c70-A ept4-A   329 - 332 <=>  274 - 277   (TYR  415  - HIS  418  <=> TYR  274  - LEU  277 )                          
 281: 6c70-A ept4-A   333 - 336 <=>  279 - 282   (TRP  419  - GLY  422  <=> ASN  279  - ASN  282 )                          
 281: 6c70-A ept4-A   337 - 340 <=>  284 - 287   (SER  423  - ALA  426  <=> LYS  284  - MET  287 )                          
 282: 6c70-A en3b-A    63 -  89 <=>  149 - 175   (ASP   65  - PRO   91  <=> VAL  149  - ASN  175 )                          
 282: 6c70-A en3b-A    91 - 109 <=>  176 - 194   (ARG   93  - PRO  111  <=> HIS  176  - LYS  194 )                          
 282: 6c70-A en3b-A   248 - 287 <=>  203 - 242   (LYS  334  - ASN  373  <=> PRO  203  - GLU  242 )                          
 282: 6c70-A en3b-A   289 - 311 <=>  374 - 396   (VAL  375  - CYS  397  <=> CYS  374  - ASN  396 )                          
 282: 6c70-A en3b-A   323 - 331 <=>  464 - 472   (SER  409  - CYS  417  <=> THR  464  - THR  472 )                          
 282: 6c70-A en3b-A   332 - 339 <=>  474 - 481   (HIS  418  - GLU  425  <=> TRP  474  - MET  481 )                          
 282: 6c70-A en3b-A   370 - 376 <=>  509 - 515   (PHE  456  - ALA  462  <=> THR  509  - LEU  515 )                          
 282: 6c70-A en3b-A   382 - 385 <=>  885 - 888   (MET  468  - VAL  471  <=> PHE  885  - ARG  888 )                          
 283: 6c70-A enp3-A    56 -  60 <=>  508 - 512   (VAL   58  - MET   62  <=> SER  508  - LEU  512 )                          
 283: 6c70-A enp3-A    64 -  92 <=>  545 - 573   (ASP   66  - SER   94  <=> VAL  545  - THR  573 )                          
 283: 6c70-A enp3-A   263 - 282 <=>  578 - 597   (VAL  349  - GLN  368  <=> SER  578  - GLN  597 )                          
 283: 6c70-A enp3-A   296 - 301 <=>  598 - 603   (VAL  382  - LEU  387  <=> CYS  598  - LYS  603 )                          
 283: 6c70-A enp3-A   311 - 319 <=>  642 - 650   (CYS  397  - GLU  405  <=> LEU  642  - PHE  650 )                          
 283: 6c70-A enp3-A   322 - 325 <=>  653 - 656   (SER  408  - MET  411  <=> LEU  653  - VAL  656 )                          
 283: 6c70-A enp3-A   368 - 371 <=>  669 - 672   (ASP  454  - ALA  457  <=> ILE  669  - ILE  672 )                          
 284: 6c70-A en5m-A     4 -  16 <=> 1274 -1286   (GLN    6  - VAL   18  <=> VAL 1274  - PHE 1286 )                          
 284: 6c70-A en5m-A    21 -  24 <=> 1307 -1310   (GLY   23  - MET   26  <=> LEU 1307  - LEU 1310 )                          
 284: 6c70-A en5m-A    93 - 100 <=> 1317 -1324   (LYS   95  - ALA  102  <=> ALA 1317  - ALA 1324 )                          
 284: 6c70-A en5m-A   107 - 112 <=> 1344 -1349   (SER  109  - ALA  114  <=> LEU 1344  - TYR 1349 )                          
 284: 6c70-A en5m-A   114 - 148 <=> 1351 -1385   (SER  116  - THR  150  <=> PHE 1351  - THR 1385 )                          
 284: 6c70-A en5m-A   157 - 160 <=> 1387 -1390   (ARG  174  - ILE  177  <=> ASP 1387  - PRO 1390 )                          
 284: 6c70-A en5m-A   182 - 204 <=> 1392 -1414   (PHE  199  - LEU  221  <=> ASP 1392  - PHE 1414 )                          
 284: 6c70-A en5m-A   250 - 253 <=> 1416 -1419   (VAL  336  - LEU  339  <=> THR 1416  - LEU 1419 )                          
 284: 6c70-A en5m-A   257 - 266 <=> 1423 -1432   (VAL  343  - LEU  352  <=> PRO 1423  - PHE 1432 )                          
 284: 6c70-A en5m-A   295 - 305 <=> 1460 -1470   (THR  381  - GLY  391  <=> GLN 1460  - LEU 1470 )                          
 284: 6c70-A en5m-A   306 - 322 <=> 1472 -1488   (GLN  392  - SER  408  <=> LEU 1472  - ASN 1488 )                          
 284: 6c70-A en5m-A   323 - 326 <=> 1490 -1493   (SER  409  - GLU  412  <=> ASN 1490  - ILE 1493 )                          
 284: 6c70-A en5m-A   347 - 350 <=> 1496 -1499   (VAL  433  - GLN  436  <=> LEU 1496  - ASP 1499 )                          
 285: 6c70-A eobc-A    47 -  56 <=>   97 - 106   (LEU   49  - VAL   58  <=> LYS   97  - LYS  106 )                          
 285: 6c70-A eobc-A   152 - 155 <=>  138 - 141   (ASP  154  - ILE  172  <=> GLU  138  - CYS  141 )                          
 285: 6c70-A eobc-A   169 - 172 <=>  145 - 148   (MET  186  - ALA  189  <=> GLY  145  - LEU  148 )                          
 285: 6c70-A eobc-A   288 - 331 <=>  155 - 198   (GLY  374  - CYS  417  <=> ILE  155  - VAL  198 )                          
 285: 6c70-A eobc-A   332 - 335 <=>  201 - 204   (HIS  418  - ASP  421  <=> GLN  201  - THR  204 )                          
 285: 6c70-A eobc-A   336 - 339 <=>  207 - 210   (GLY  422  - GLU  425  <=> ILE  207  - VAL  210 )                          
 285: 6c70-A eobc-A   340 - 345 <=>  214 - 219   (ALA  426  - GLN  431  <=> PRO  214  - ILE  219 )                          
 285: 6c70-A eobc-A   347 - 350 <=>  220 - 223   (VAL  433  - GLN  436  <=> HIS  220  - ASN  223 )                          
 285: 6c70-A eobc-A   353 - 356 <=>  300 - 303   (LYS  439  - SER  442  <=> VAL  300  - ASN  303 )                          
 285: 6c70-A eobc-A   364 - 382 <=>  307 - 325   (THR  450  - MET  468  <=> GLU  307  - THR  325 )                          
 285: 6c70-A eobc-A   384 - 388 <=>  326 - 330   (LEU  470  - LYS  474  <=> THR  326  - PRO  330 )                          
 286: 6c70-A eqb8-A    63 -  88 <=>   59 -  84   (ASP   65  - PHE   90  <=> LEU   59  - SER   84 )                          
 286: 6c70-A eqb8-A   261 - 277 <=>   86 - 102   (TYR  347  - THR  363  <=> THR   86  - ALA  102 )                          
 286: 6c70-A eqb8-A   280 - 283 <=>  103 - 106   (ALA  366  - ALA  369  <=> VAL  103  - VAL  106 )                          
 286: 6c70-A eqb8-A   296 - 308 <=>  108 - 120   (VAL  382  - PHE  394  <=> LEU  108  - SER  120 )                          
 286: 6c70-A eqb8-A   316 - 319 <=>  767 - 770   (ARG  402  - GLU  405  <=> ASP  767  - CYS  770 )                          
 286: 6c70-A eqb8-A   321 - 331 <=>  813 - 823   (SER  407  - CYS  417  <=> GLU  813  - GLU  823 )                          
 286: 6c70-A eqb8-A   332 - 335 <=>  827 - 830   (HIS  418  - ASP  421  <=> ALA  827  - THR  830 )                          
 286: 6c70-A eqb8-A   336 - 340 <=>  832 - 836   (GLY  422  - ALA  426  <=> ASN  832  - ARG  836 )                          
 287: 6c70-A eq3y-A    64 - 103 <=>   33 -  72   (ASP   66  - ASN  105  <=> GLU   33  - THR   72 )                          
 287: 6c70-A eq3y-A   104 - 107 <=>   75 -  78   (ASN  106  - SER  109  <=> ASN   75  - LYS   78 )                          
 287: 6c70-A eq3y-A   108 - 111 <=>   81 -  84   (HIS  110  - PHE  113  <=> MET   81  - SER   84 )                          
 287: 6c70-A eq3y-A   235 - 260 <=>   86 - 111   (LEU  321  - ALA  346  <=> HIS   86  - ASN  111 )                          
 287: 6c70-A eq3y-A   261 - 286 <=>  114 - 139   (TYR  347  - VAL  372  <=> ILE  114  - LEU  139 )                          
 287: 6c70-A eq3y-A   287 - 290 <=>  142 - 145   (ASN  373  - ASN  376  <=> ARG  142  - TYR  145 )                          
 288: 6c70-A enzp-A    65 -  88 <=>   12 -  35   (VAL   67  - PHE   90  <=> CYS   12  - LEU   35 )                          
 288: 6c70-A enzp-A    90 -  95 <=>   36 -  41   (VAL   92  - PHE   97  <=> GLN   36  - SER   41 )                          
 288: 6c70-A enzp-A   259 - 281 <=>   42 -  64   (ASP  345  - TYR  367  <=> GLY   42  - THR   64 )                          
 288: 6c70-A enzp-A   283 - 289 <=>   65 -  71   (ALA  369  - VAL  375  <=> PRO   65  - LEU   71 )                          
 289: 6c70-A en9o-A    34 -  38 <=>  119 - 123   (PHE   36  - ILE   40  <=> ASP  119  - THR  123 )                          
 289: 6c70-A en9o-A    42 -  45 <=>  124 - 127   (VAL   44  - LEU   47  <=> CYS  124  - GLU  127 )                          
 289: 6c70-A en9o-A    49 -  62 <=>  128 - 141   (LEU   51  - SER   64  <=> LYS  128  - CYS  141 )                          
 289: 6c70-A en9o-A    64 - 101 <=>  158 - 195   (ASP   66  - ILE  103  <=> SER  158  - MET  195 )                          
 289: 6c70-A en9o-A   249 - 253 <=>  286 - 290   (HIS  335  - LEU  339  <=> VAL  286  - LYS  290 )                          
 289: 6c70-A en9o-A   258 - 261 <=>  298 - 301   (GLY  344  - TYR  347  <=> ASN  298  - ASN  301 )                          
 289: 6c70-A en9o-A   262 - 277 <=>  303 - 318   (GLY  348  - THR  363  <=> GLU  303  - ALA  318 )                          
 289: 6c70-A en9o-A   278 - 286 <=>  320 - 328   (LEU  364  - VAL  372  <=> PHE  320  - TYR  328 )                          
 289: 6c70-A en9o-A   287 - 290 <=>  331 - 334   (ASN  373  - ASN  376  <=> ILE  331  - ILE  334 )                          
 290: 6c70-A eovt-A     1 -   5 <=>   61 -  65   (PHE    3  - GLY    7  <=> ILE   61  - ASP   65 )                          
 290: 6c70-A eovt-A    65 -  68 <=> 1206 -1209   (VAL   67  - LEU   70  <=> LYS 1206  - TYR 1209 )                          
 290: 6c70-A eovt-A    71 -  95 <=> 1210 -1234   (ASN   73  - PHE   97  <=> THR 1210  - PHE 1234 )                          
 290: 6c70-A eovt-A   259 - 274 <=> 1236 -1251   (ASP  345  - ILE  360  <=> ASN 1236  - GLU 1251 )                          
 290: 6c70-A eovt-A   302 - 308 <=> 1253 -1259   (TYR  388  - PHE  394  <=> ASP 1253  - LYS 1259 )                          
 290: 6c70-A eovt-A   330 - 333 <=> 1341 -1344   (SER  416  - TRP  419  <=> LYS 1341  - THR 1344 )                          
 290: 6c70-A eovt-A   336 - 339 <=> 1345 -1348   (GLY  422  - GLU  425  <=> THR 1345  - ILE 1348 )                          
 291: 6c70-A eqo9-A    64 -  96 <=>   45 -  77   (ASP   66  - TYR   98  <=> VAL   45  - LYS   77 )                          
 291: 6c70-A eqo9-A    99 - 102 <=>   78 -  81   (LEU  101  - TRP  104  <=> TYR   78  - CYS   81 )                          
 291: 6c70-A eqo9-A   104 - 108 <=>   82 -  86   (ASN  106  - HIS  110  <=> ARG   82  - GLU   86 )                          
 291: 6c70-A eqo9-A   109 - 112 <=>   90 -  93   (PRO  111  - ALA  114  <=> GLU   90  - THR   93 )                          
 291: 6c70-A eqo9-A   119 - 123 <=>  295 - 299   (HIS  121  - ILE  125  <=> ARG  295  - LYS  299 )                          
 291: 6c70-A eqo9-A   214 - 217 <=>  312 - 315   (LYS  231  - MET  234  <=> ILE  312  - ASN  315 )                          
 291: 6c70-A eqo9-A   239 - 242 <=>  318 - 321   (ALA  325  - TYR  328  <=> ILE  318  - THR  321 )                          
 291: 6c70-A eqo9-A   266 - 287 <=>  344 - 365   (LEU  352  - ASN  373  <=> ILE  344  - ASN  365 )                          
 292: 6c70-A eqju-A     2 -  19 <=>   29 -  46   (LYS    4  - GLY   21  <=> VAL   29  - SER   46 )                          
 292: 6c70-A eqju-A    65 -  90 <=>   66 -  91   (VAL   67  - VAL   92  <=> THR   66  - ASP   91 )                          
 292: 6c70-A eqju-A   260 - 286 <=>   92 - 118   (ALA  346  - VAL  372  <=> ILE   92  - TYR  118 )                          
 292: 6c70-A eqju-A   287 - 290 <=>  121 - 124   (ASN  373  - ASN  376  <=> ASN  121  - ARG  124 )                          
 293: 6c70-A epmb-A    63 -  83 <=>   65 -  85   (ASP   65  - VAL   85  <=> GLU   65  - LEU   85 )                          
 293: 6c70-A epmb-A    85 -  91 <=>   86 -  92   (MET   87  - ARG   93  <=> HIS   86  - LEU   92 )                          
 293: 6c70-A epmb-A   260 - 286 <=>   93 - 119   (ALA  346  - VAL  372  <=> SER   93  - THR  119 )                          
 293: 6c70-A epmb-A   287 - 290 <=>  121 - 124   (ASN  373  - ASN  376  <=> GLN  121  - ASN  124 )                          
 293: 6c70-A epmb-A   306 - 309 <=>  236 - 239   (GLN  392  - LEU  395  <=> ILE  236  - LEU  239 )                          
 293: 6c70-A epmb-A   312 - 316 <=>  240 - 244   (ILE  398  - ARG  402  <=> ASN  240  - ASN  244 )                          
 293: 6c70-A epmb-A   355 - 358 <=>  247 - 250   (MET  441  - SER  444  <=> ILE  247  - LEU  250 )                          
 293: 6c70-A epmb-A   380 - 387 <=>  278 - 285   (TYR  466  - LEU  473  <=> LEU  278  - LYS  285 )                          
 294: 6c70-A eqyb-A     1 -   4 <=>   21 -  24   (PHE    3  - GLN    6  <=> LYS   21  - ASN   24 )                          
 294: 6c70-A eqyb-A    29 -  32 <=>   30 -  33   (SER   31  - LYS   34  <=> GLU   30  - ARG   33 )                          
 294: 6c70-A eqyb-A    59 -  62 <=>   78 -  81   (MET   61  - SER   64  <=> PHE   78  - ILE   81 )                          
 294: 6c70-A eqyb-A    63 -  66 <=>   83 -  86   (ASP   65  - ASP   68  <=> LYS   83  - ASN   86 )                          
 294: 6c70-A eqyb-A   108 - 150 <=>  251 - 293   (HIS  110  - ILE  152  <=> LYS  251  - GLY  293 )                          
 294: 6c70-A eqyb-A   152 - 155 <=>  297 - 300   (ASP  154  - ILE  172  <=> GLY  297  - ILE  300 )                          
 294: 6c70-A eqyb-A   160 - 163 <=>  809 - 812   (ILE  177  - PHE  180  <=> LEU  809  - ARG  812 )                          
 294: 6c70-A eqyb-A   170 - 173 <=>  822 - 825   (SER  187  - GLY  190  <=> ASN  822  - TYR  825 )                          
 294: 6c70-A eqyb-A   174 - 221 <=>  827 - 874   (HIS  191  - MET  238  <=> SER  827  - GLN  874 )                          
 294: 6c70-A eqyb-A   223 - 226 <=>  875 - 878   (LEU  240  - THR  243  <=> GLU  875  - PHE  878 )                          
 294: 6c70-A eqyb-A   245 - 248 <=>  892 - 895   (GLU  331  - LYS  334  <=> HIS  892  - ARG  895 )                          
 294: 6c70-A eqyb-A   249 - 277 <=>  897 - 925   (HIS  335  - THR  363  <=> VAL  897  - SER  925 )                          
 294: 6c70-A eqyb-A   349 - 353 <=> 1092 -1096   (GLN  435  - LYS  439  <=> LEU 1092  - LYS 1096 )                          
 295: 6c70-A eqsi-A   165 - 168 <=> 1208 -1211   (PRO  182  - ALA  185  <=> GLN 1208  - ILE 1211 )                          
 295: 6c70-A eqsi-A   173 - 226 <=> 1213 -1266   (GLY  190  - THR  243  <=> ASP 1213  - SER 1266 )                          
 295: 6c70-A eqsi-A   228 - 231 <=> 1268 -1271   (LEU  314  - LYS  317  <=> ARG 1268  - LEU 1271 )                          
 295: 6c70-A eqsi-A   234 - 259 <=> 1272 -1297   (MET  320  - ASP  345  <=> LEU 1272  - SER 1297 )                          
 295: 6c70-A eqsi-A   261 - 272 <=> 1298 -1309   (TYR  347  - THR  358  <=> LEU 1298  - SER 1309 )                          
 295: 6c70-A eqsi-A   286 - 289 <=> 1322 -1325   (VAL  372  - VAL  375  <=> TYR 1322  - ASN 1325 )                          
 295: 6c70-A eqsi-A   385 - 388 <=> 1328 -1331   (VAL  471  - LYS  474  <=> ASN 1328  - ASN 1331 )                          
 296: 6c70-A eobn-A    41 -  46 <=>   54 -  59   (ILE   43  - LEU   48  <=> ILE   54  - ASN   59 )                          
 296: 6c70-A eobn-A    64 -  89 <=>   77 - 102   (ASP   66  - PRO   91  <=> ASP   77  - SER  102 )                          
 296: 6c70-A eobn-A    91 - 101 <=>  103 - 113   (ARG   93  - ILE  103  <=> LEU  103  - SER  113 )                          
 296: 6c70-A eobn-A   102 - 105 <=>  115 - 118   (TRP  104  - PRO  107  <=> ASN  115  - SER  118 )                          
 296: 6c70-A eobn-A   106 - 111 <=>  120 - 125   (ASN  108  - PHE  113  <=> ASN  120  - ASN  125 )                          
 296: 6c70-A eobn-A   121 - 124 <=>  131 - 134   (LEU  123  - THR  126  <=> ASN  131  - ASN  134 )                          
 296: 6c70-A eobn-A   128 - 132 <=>  135 - 139   (ARG  130  - CYS  134  <=> ASN  135  - ASN  139 )                          
 296: 6c70-A eobn-A   261 - 283 <=>  204 - 226   (TYR  347  - ALA  369  <=> ILE  204  - LYS  226 )                          
 296: 6c70-A eobn-A   296 - 306 <=>  227 - 237   (VAL  382  - GLN  392  <=> ARG  227  - ASN  237 )                          
 296: 6c70-A eobn-A   369 - 386 <=>  243 - 260   (LEU  455  - GLN  472  <=> ASN  243  - GLU  260 )                          
 297: 6c70-A eo0o-A    30 -  49 <=>  157 - 176   (GLU   32  - LEU   51  <=> ILE  157  - GLU  176 )                          
 297: 6c70-A eo0o-A    52 -  62 <=>  328 - 338   (GLY   54  - SER   64  <=> LYS  328  - LEU  338 )                          
 297: 6c70-A eo0o-A    64 -  86 <=>  349 - 371   (ASP   66  - ILE   88  <=> ASP  349  - SER  371 )                          
 297: 6c70-A eo0o-A    88 -  91 <=>  372 - 375   (PHE   90  - ARG   93  <=> LYS  372  - LYS  375 )                          
 297: 6c70-A eo0o-A   260 - 289 <=>  376 - 405   (ALA  346  - VAL  375  <=> ASN  376  - ASN  405 )                          
 297: 6c70-A eo0o-A   290 - 298 <=>  407 - 415   (ASN  376  - GLY  384  <=> ILE  407  - ARG  415 )                          
 298: 6c70-A eq07-A    52 -  57 <=>    1 -   6   (GLY   54  - ASN   59  <=> MET    1  - ASP    6 )                          
 298: 6c70-A eq07-A    63 -  82 <=>   32 -  51   (ASP   65  - ILE   84  <=> LYS   32  - GLU   51 )                          
 298: 6c70-A eq07-A   133 - 141 <=>   54 -  62   (VAL  135  - VAL  143  <=> ASP   54  - GLY   62 )                          
 298: 6c70-A eq07-A   178 - 187 <=>   67 -  76   (LEU  195  - ILE  204  <=> SER   67  - SER   76 )                          
 298: 6c70-A eq07-A   193 - 196 <=>   80 -  83   (ASN  210  - ASP  213  <=> PRO   80  - LYS   83 )                          
 298: 6c70-A eq07-A   264 - 282 <=>   84 - 102   (ALA  350  - GLN  368  <=> ASN   84  - LEU  102 )                          
 298: 6c70-A eq07-A   284 - 288 <=>  103 - 107   (THR  370  - GLY  374  <=> GLU  103  - GLN  107 )                          
 298: 6c70-A eq07-A   290 - 323 <=>  110 - 143   (ASN  376  - SER  409  <=> ASN  110  - THR  143 )                          
 298: 6c70-A eq07-A   335 - 339 <=>  278 - 282   (ASP  421  - GLU  425  <=> ASN  278  - HIS  282 )                          
 299: 6c70-A eowj-A     5 -  11 <=>  422 - 428   (GLY    7  - LEU   13  <=> LEU  422  - ILE  428 )                          
 299: 6c70-A eowj-A    29 -  36 <=>  664 - 671   (SER   31  - HIS   38  <=> ILE  664  - TYR  671 )                          
 299: 6c70-A eowj-A    49 -  54 <=>  730 - 735   (LEU   51  - MET   56  <=> GLY  730  - LEU  735 )                          
 299: 6c70-A eowj-A    64 -  67 <=>  744 - 747   (ASP   66  - ASP   69  <=> LYS  744  - ASP  747 )                          
 299: 6c70-A eowj-A    69 -  87 <=>  748 - 766   (THR   71  - TYR   89  <=> HIS  748  - LYS  766 )                          
 299: 6c70-A eowj-A    90 -  93 <=>  767 - 770   (VAL   92  - LYS   95  <=> GLU  767  - ASN  770 )                          
 299: 6c70-A eowj-A   257 - 285 <=>  771 - 799   (VAL  343  - LYS  371  <=> THR  771  - ASN  799 )                          
 299: 6c70-A eowj-A   286 - 290 <=>  801 - 805   (VAL  372  - ASN  376  <=> LYS  801  - LYS  805 )                          
 300: 6c70-A eof4-A    29 -  39 <=>  322 - 332   (SER   31  - TYR   41  <=> ASN  322  - PHE  332 )                          
 300: 6c70-A eof4-A    49 -  53 <=>  363 - 367   (LEU   51  - MET   55  <=> ILE  363  - ASN  367 )                          
 300: 6c70-A eof4-A    63 -  93 <=>  388 - 418   (ASP   65  - LYS   95  <=> HIS  388  - ASN  418 )                          
 300: 6c70-A eof4-A    99 - 102 <=>  420 - 423   (LEU  101  - TRP  104  <=> ASN  420  - THR  423 )                          
 300: 6c70-A eof4-A   253 - 288 <=>  425 - 460   (LEU  339  - GLY  374  <=> ASN  425  - ASN  460 )                          
 300: 6c70-A eof4-A   292 - 305 <=>  461 - 474   (TYR  378  - GLY  391  <=> ILE  461  - ILE  474 )                          
 301: 6c70-A eol3-A    63 -  93 <=>    2 -  32   (ASP   65  - LYS   95  <=> PRO    2  - LEU   32 )                          
 301: 6c70-A eol3-A    99 - 102 <=>   46 -  49   (LEU  101  - TRP  104  <=> GLU   46  - LYS   49 )                          
 301: 6c70-A eol3-A   256 - 261 <=>   53 -  58   (ALA  342  - TYR  347  <=> VAL   53  - TYR   58 )                          
 301: 6c70-A eol3-A   262 - 287 <=>   60 -  85   (GLY  348  - ASN  373  <=> THR   60  - ILE   85 )                          
 302: 6c70-A en0r-A    59 -  62 <=>  338 - 341   (MET   61  - SER   64  <=> GLU  338  - GLU  341 )                          
 302: 6c70-A en0r-A    67 -  85 <=>  342 - 360   (ASP   69  - MET   87  <=> ASN  342  - TYR  360 )                          
 302: 6c70-A en0r-A    88 -  91 <=>  361 - 364   (PHE   90  - ARG   93  <=> LYS  361  - LYS  364 )                          
 302: 6c70-A en0r-A   261 - 286 <=>  374 - 399   (TYR  347  - VAL  372  <=> LEU  374  - GLY  399 )                          
 302: 6c70-A en0r-A   305 - 309 <=>  411 - 415   (GLY  391  - LEU  395  <=> ASP  411  - ASN  415 )                          
 302: 6c70-A en0r-A   373 - 376 <=>  442 - 445   (VAL  459  - ALA  462  <=> MET  442  - PRO  445 )                          
 302: 6c70-A en0r-A   385 - 388 <=>  539 - 542   (VAL  471  - LYS  474  <=> ASP  539  - ASN  542 )                          
 303: 6c70-A eo42-A    60 -  66 <=>  108 - 114   (MET   62  - ASP   68  <=> ARG  108  - ILE  114 )                          
 303: 6c70-A eo42-A    79 -  84 <=>  123 - 128   (LEU   81  - LYS   86  <=> CYS  123  - LEU  128 )                          
 303: 6c70-A eo42-A    85 -  91 <=>  130 - 136   (MET   87  - ARG   93  <=> PHE  130  - PHE  136 )                          
 303: 6c70-A eo42-A   218 - 221 <=>  350 - 353   (LYS  235  - MET  238  <=> SER  350  - ASP  353 )                          
 303: 6c70-A eo42-A   239 - 246 <=>  354 - 361   (ALA  325  - ARG  332  <=> PHE  354  - VAL  361 )                          
 303: 6c70-A eo42-A   273 - 280 <=>  945 - 952   (THR  359  - ALA  366  <=> ILE  945  - ALA  952 )                          
 303: 6c70-A eo42-A   288 - 326 <=>  968 -1006   (GLY  374  - GLU  412  <=> GLN  968  - LYS 1006 )                          
 303: 6c70-A eo42-A   364 - 387 <=> 1016 -1039   (THR  450  - LEU  473  <=> CYS 1016  - GLY 1039 )                          
 304: 6c70-A en3v-A    64 - 103 <=>   28 -  67   (ASP   66  - ASN  105  <=> GLN   28  - PHE   67 )                          
 304: 6c70-A en3v-A   104 - 107 <=>   70 -  73   (ASN  106  - SER  109  <=> ALA   70  - VAL   73 )                          
 304: 6c70-A en3v-A   108 - 118 <=>   76 -  86   (HIS  110  - PHE  120  <=> ALA   76  - GLY   86 )                          
 304: 6c70-A en3v-A   120 - 123 <=>   87 -  90   (ALA  122  - ILE  125  <=> ILE   87  - PRO   90 )                          
 304: 6c70-A en3v-A   211 - 216 <=>  118 - 123   (GLN  228  - ILE  233  <=> ASP  118  - LEU  123 )                          
 304: 6c70-A en3v-A   239 - 260 <=>  125 - 146   (ALA  325  - ALA  346  <=> VAL  125  - LEU  146 )                          
 304: 6c70-A en3v-A   261 - 283 <=>  149 - 171   (TYR  347  - ALA  369  <=> LEU  149  - ASN  171 )                          
 304: 6c70-A en3v-A   284 - 287 <=>  173 - 176   (THR  370  - ASN  373  <=> LEU  173  - ILE  176 )                          
 304: 6c70-A en3v-A   288 - 291 <=>  179 - 182   (GLY  374  - VAL  377  <=> PRO  179  - ASP  182 )                          
 305: 6c70-A en47-A    47 -  61 <=>   41 -  55   (LEU   49  - GLU   63  <=> ASP   41  - ASN   55 )                          
 305: 6c70-A en47-A    63 -  89 <=>   60 -  86   (ASP   65  - PRO   91  <=> LYS   60  - GLU   86 )                          
 305: 6c70-A en47-A    91 - 100 <=>   87 -  96   (ARG   93  - ALA  102  <=> GLU   87  - ASN   96 )                          
 305: 6c70-A en47-A   102 - 105 <=>   97 - 100   (TRP  104  - PRO  107  <=> SER   97  - TYR  100 )                          
 305: 6c70-A en47-A   211 - 226 <=>  102 - 117   (GLN  228  - THR  243  <=> ASN  102  - ILE  117 )                          
 305: 6c70-A en47-A   227 - 254 <=>  120 - 147   (GLY  313  - VAL  340  <=> ILE  120  - ILE  147 )                          
 305: 6c70-A en47-A   257 - 260 <=>  150 - 153   (VAL  343  - ALA  346  <=> GLU  150  - LEU  153 )                          
 305: 6c70-A en47-A   261 - 286 <=>  157 - 182   (TYR  347  - VAL  372  <=> LYS  157  - LYS  182 )                          
 306: 6c70-A enr0-A    30 -  35 <=>    1 -   6   (GLU   32  - PRO   37  <=> MET    1  - ASN    6 )                          
 306: 6c70-A enr0-A   169 - 173 <=>   14 -  18   (MET  186  - GLY  190  <=> HIS   14  - LEU   18 )                          
 306: 6c70-A enr0-A   287 - 311 <=>   27 -  51   (ASN  373  - CYS  397  <=> LYS   27  - GLN   51 )                          
 306: 6c70-A enr0-A   366 - 388 <=>   52 -  74   (SER  452  - LYS  474  <=> ASN   52  - GLN   74 )                          
 307: 6c70-A eptl-A     4 -  21 <=>  273 - 290   (GLN    6  - GLY   23  <=> LEU  273  - PHE  290 )                          
 307: 6c70-A eptl-A    41 -  60 <=>  291 - 310   (ILE   43  - MET   62  <=> PHE  291  - ASN  310 )                          
 307: 6c70-A eptl-A   171 - 175 <=>  315 - 319   (GLY  188  - VAL  192  <=> ASN  315  - HIS  319 )                          
 307: 6c70-A eptl-A   177 - 216 <=>  320 - 359   (ALA  194  - ILE  233  <=> THR  320  - VAL  359 )                          
 307: 6c70-A eptl-A   228 - 231 <=>  367 - 370   (LEU  314  - LYS  317  <=> TYR  367  - ASN  370 )                          
 307: 6c70-A eptl-A   239 - 242 <=>  413 - 416   (ALA  325  - TYR  328  <=> MET  413  - ASP  416 )                          
 307: 6c70-A eptl-A   244 - 247 <=>  417 - 420   (VAL  330  - HIS  333  <=> LYS  417  - PHE  420 )                          
 307: 6c70-A eptl-A   249 - 252 <=>  421 - 424   (HIS  335  - ARG  338  <=> LEU  421  - ASP  424 )                          
 307: 6c70-A eptl-A   253 - 262 <=>  427 - 436   (LEU  339  - GLY  348  <=> ASN  427  - SER  436 )                          
 307: 6c70-A eptl-A   263 - 271 <=>  440 - 448   (VAL  349  - THR  357  <=> CYS  440  - LYS  448 )                          
 307: 6c70-A eptl-A   273 - 280 <=>  449 - 456   (THR  359  - ALA  366  <=> ILE  449  - ASP  456 )                          
 307: 6c70-A eptl-A   282 - 285 <=>  457 - 460   (GLN  368  - LYS  371  <=> LYS  457  - LYS  460 )                          
 307: 6c70-A eptl-A   299 - 302 <=>  468 - 471   (TYR  385  - TYR  388  <=> ASN  468  - LEU  471 )                          
 307: 6c70-A eptl-A   303 - 317 <=>  481 - 495   (THR  389  - LEU  403  <=> ASN  481  - LEU  495 )                          
 307: 6c70-A eptl-A   318 - 326 <=>  555 - 563   (ILE  404  - GLU  412  <=> ALA  555  - ILE  563 )                          
 307: 6c70-A eptl-A   330 - 335 <=>  593 - 598   (SER  416  - ASP  421  <=> LYS  593  - ARG  598 )                          
 307: 6c70-A eptl-A   345 - 348 <=>  649 - 652   (GLN  431  - CYS  434  <=> TYR  649  - THR  652 )                          
 308: 6c70-A eq55-A    63 -  89 <=>  452 - 478   (ASP   65  - PRO   91  <=> ILE  452  - TYR  478 )                          
 308: 6c70-A eq55-A    91 - 102 <=>  479 - 490   (ARG   93  - TRP  104  <=> LEU  479  - GLN  490 )                          
 308: 6c70-A eq55-A   103 - 106 <=>  492 - 495   (ASN  105  - ASN  108  <=> ILE  492  - ASN  495 )                          
 308: 6c70-A eq55-A   249 - 259 <=>  498 - 508   (HIS  335  - ASP  345  <=> ILE  498  - ASN  508 )                          
 308: 6c70-A eq55-A   261 - 284 <=>  510 - 533   (TYR  347  - THR  370  <=> LEU  510  - TYR  533 )                          
 308: 6c70-A eq55-A   385 - 388 <=>  535 - 538   (VAL  471  - LYS  474  <=> GLU  535  - HIS  538 )                          
 309: 6c70-A eqlc-A    16 -  19 <=>  479 - 482   (VAL   18  - GLY   21  <=> THR  479  - ILE  482 )                          
 309: 6c70-A eqlc-A    29 -  35 <=>  485 - 491   (SER   31  - PRO   37  <=> LEU  485  - VAL  491 )                          
 309: 6c70-A eqlc-A    63 -  93 <=>  604 - 634   (ASP   65  - LYS   95  <=> ASN  604  - GLN  634 )                          
 309: 6c70-A eqlc-A    96 -  99 <=>  672 - 675   (TYR   98  - LEU  101  <=> ILE  672  - ILE  675 )                          
 309: 6c70-A eqlc-A   257 - 281 <=>  676 - 700   (VAL  343  - TYR  367  <=> THR  676  - GLU  700 )                          
 309: 6c70-A eqlc-A   283 - 286 <=>  701 - 704   (ALA  369  - VAL  372  <=> GLU  701  - ILE  704 )                          
 310: 6c70-A eoio-A     1 -   5 <=>  862 - 866   (PHE    3  - GLY    7  <=> PHE  862  - LYS  866 )                          
 310: 6c70-A eoio-A    11 -  14 <=>  885 - 888   (LEU   13  - ILE   16  <=> ALA  885  - ASN  888 )                          
 310: 6c70-A eoio-A    15 -  19 <=>  924 - 928   (ARG   17  - GLY   21  <=> ALA  924  - LEU  928 )                          
 310: 6c70-A eoio-A    23 -  26 <=>  956 - 959   (PHE   25  - ASN   28  <=> LYS  956  - GLU  959 )                          
 310: 6c70-A eoio-A    30 -  33 <=>  970 - 973   (GLU   32  - LYS   35  <=> ASN  970  - HIS  973 )                          
 310: 6c70-A eoio-A    37 -  42 <=>  974 - 979   (ARG   39  - VAL   44  <=> ILE  974  - GLU  979 )                          
 310: 6c70-A eoio-A    46 -  49 <=> 1024 -1027   (LEU   48  - LEU   51  <=> VAL 1024  - TRP 1027 )                          
 310: 6c70-A eoio-A    52 -  55 <=> 1028 -1031   (GLY   54  - ALA   57  <=> VAL 1028  - PHE 1031 )                          
 310: 6c70-A eoio-A    57 -  64 <=> 1217 -1224   (ASN   59  - ASP   66  <=> VAL 1217  - ILE 1224 )                          
 310: 6c70-A eoio-A    65 -  89 <=> 1254 -1278   (VAL   67  - PRO   91  <=> PRO 1254  - HIS 1278 )                          
 310: 6c70-A eoio-A    91 -  94 <=> 1279 -1282   (ARG   93  - ILE   96  <=> ASP 1279  - ASN 1282 )                          
 310: 6c70-A eoio-A   259 - 284 <=> 1284 -1309   (ASP  345  - THR  370  <=> GLY 1284  - ALA 1309 )                          
 310: 6c70-A eoio-A   285 - 288 <=> 1311 -1314   (LYS  371  - GLY  374  <=> LEU 1311  - ASP 1314 )                          
 310: 6c70-A eoio-A   289 - 300 <=> 1317 -1328   (VAL  375  - LEU  386  <=> ASN 1317  - PHE 1328 )                          
 310: 6c70-A eoio-A   305 - 308 <=> 1441 -1444   (GLY  391  - PHE  394  <=> PHE 1441  - VAL 1444 )                          
 310: 6c70-A eoio-A   311 - 314 <=> 1445 -1448   (CYS  397  - GLY  400  <=> THR 1445  - GLN 1448 )                          
 310: 6c70-A eoio-A   328 - 331 <=> 1456 -1459   (ALA  414  - CYS  417  <=> HIS 1456  - LYS 1459 )                          
 311: 6c70-A eowy-A    65 -  93 <=>   37 -  65   (VAL   67  - LYS   95  <=> VAL   37  - HIS   65 )                          
 311: 6c70-A eowy-A    95 - 104 <=>   66 -  75   (PHE   97  - ASN  106  <=> VAL   66  - ASN   75 )                          
 311: 6c70-A eowy-A   253 - 262 <=>   79 -  88   (LEU  339  - GLY  348  <=> GLU   79  - LEU   88 )                          
 311: 6c70-A eowy-A   263 - 274 <=>   91 - 102   (VAL  349  - ILE  360  <=> GLY   91  - ASN  102 )                          
 311: 6c70-A eowy-A   278 - 286 <=>  114 - 122   (LEU  364  - VAL  372  <=> PHE  114  - GLU  122 )                          
 311: 6c70-A eowy-A   292 - 295 <=>  123 - 126   (TYR  378  - THR  381  <=> LYS  123  - ASP  126 )                          
 311: 6c70-A eowy-A   297 - 306 <=>  128 - 137   (ILE  383  - GLN  392  <=> GLN  128  - MET  137 )                          
 311: 6c70-A eowy-A   329 - 333 <=>  729 - 733   (TYR  415  - TRP  419  <=> VAL  729  - GLU  733 )                          
 311: 6c70-A eowy-A   336 - 339 <=>  734 - 737   (GLY  422  - GLU  425  <=> GLU  734  - TYR  737 )                          
 312: 6c70-A eokq-A    63 -  86 <=>   33 -  56   (ASP   65  - ILE   88  <=> ASP   33  - GLU   56 )                          
 312: 6c70-A eokq-A    88 -  91 <=>   57 -  60   (PHE   90  - ARG   93  <=> THR   57  - LEU   60 )                          
 312: 6c70-A eokq-A   258 - 286 <=>   62 -  90   (GLY  344  - VAL  372  <=> ILE   62  - LYS   90 )                          
 312: 6c70-A eokq-A   287 - 290 <=>   93 -  96   (ASN  373  - ASN  376  <=> LYS   93  - ASN   96 )                          
 313: 6c70-A enuu-A    64 -  93 <=>  533 - 562   (ASP   66  - LYS   95  <=> MET  533  - ASN  562 )                          
 313: 6c70-A enuu-A   179 - 185 <=>  588 - 594   (ILE  196  - LEU  202  <=> ASP  588  - THR  594 )                          
 313: 6c70-A enuu-A   186 - 206 <=>  596 - 616   (VAL  203  - ALA  223  <=> SER  596  - ASP  616 )                          
 313: 6c70-A enuu-A   246 - 249 <=>  621 - 624   (ARG  332  - HIS  335  <=> GLU  621  - GLU  624 )                          
 313: 6c70-A enuu-A   258 - 284 <=>  677 - 703   (GLY  344  - THR  370  <=> PHE  677  - VAL  703 )                          
 313: 6c70-A enuu-A   285 - 288 <=>  705 - 708   (LYS  371  - GLY  374  <=> LEU  705  - PHE  708 )                          
 313: 6c70-A enuu-A   291 - 294 <=>  741 - 744   (VAL  377  - ALA  380  <=> VAL  741  - PHE  744 )                          
 314: 6c70-A ep1d-A     1 -   4 <=>  590 - 593   (PHE    3  - GLN    6  <=> GLN  590  - VAL  593 )                          
 314: 6c70-A ep1d-A     5 -  21 <=>  698 - 714   (GLY    7  - GLY   23  <=> ILE  698  - TRP  714 )                          
 314: 6c70-A ep1d-A    39 -  42 <=>  716 - 719   (TYR   41  - VAL   44  <=> LYS  716  - GLY  719 )                          
 314: 6c70-A ep1d-A    48 -  54 <=>  776 - 782   (LEU   50  - MET   56  <=> ARG  776  - TRP  782 )                          
 314: 6c70-A ep1d-A    71 -  78 <=>  785 - 792   (ASN   73  - PHE   80  <=> GLU  785  - LYS  792 )                          
 314: 6c70-A ep1d-A   137 - 140 <=>  796 - 799   (THR  139  - SER  142  <=> LYS  796  - PHE  799 )                          
 314: 6c70-A ep1d-A   141 - 151 <=>  831 - 841   (VAL  143  - GLU  153  <=> TRP  831  - HIS  841 )                          
 314: 6c70-A ep1d-A   152 - 156 <=>  843 - 847   (ASP  154  - PRO  173  <=> ASP  843  - ILE  847 )                          
 314: 6c70-A ep1d-A   163 - 166 <=>  853 - 856   (PHE  180  - PHE  183  <=> ARG  853  - ASP  856 )                          
 314: 6c70-A ep1d-A   170 - 173 <=>  891 - 894   (SER  187  - GLY  190  <=> LYS  891  - LYS  894 )                          
 314: 6c70-A ep1d-A   174 - 213 <=>  896 - 935   (HIS  191  - LEU  230  <=> ILE  896  - GLY  935 )                          
 314: 6c70-A ep1d-A   242 - 273 <=>  936 - 967   (TYR  328  - THR  359  <=> ASN  936  - LYS  967 )                          
 314: 6c70-A ep1d-A   332 - 336 <=> 1988 -1992   (HIS  418  - GLY  422  <=> LEU 1988  - HIS 1992 )                          
 315: 6c70-A ep34-A     2 -   5 <=>   29 -  32   (LYS    4  - GLY    7  <=> VAL   29  - GLU   32 )                          
 315: 6c70-A ep34-A    20 -  23 <=>   97 - 100   (VAL   22  - PHE   25  <=> VAL   97  - ASN  100 )                          
 315: 6c70-A ep34-A    40 -  54 <=>  101 - 115   (CYS   42  - MET   56  <=> ASN  101  - ILE  115 )                          
 315: 6c70-A ep34-A   162 - 165 <=>  116 - 119   (THR  179  - PRO  182  <=> LYS  116  - ASP  119 )                          
 315: 6c70-A ep34-A   179 - 188 <=>  125 - 134   (ILE  196  - SER  205  <=> LEU  125  - ILE  134 )                          
 315: 6c70-A ep34-A   264 - 270 <=>  175 - 181   (ALA  350  - LEU  356  <=> ARG  175  - ARG  181 )                          
 315: 6c70-A ep34-A   273 - 282 <=>  186 - 195   (THR  359  - GLN  368  <=> PHE  186  - ASN  195 )                          
 315: 6c70-A ep34-A   284 - 288 <=>  196 - 200   (THR  370  - GLY  374  <=> LEU  196  - ASN  200 )                          
 315: 6c70-A ep34-A   290 - 329 <=>  201 - 240   (ASN  376  - TYR  415  <=> MET  201  - GLU  240 )                          
 315: 6c70-A ep34-A   330 - 333 <=>  242 - 245   (SER  416  - TRP  419  <=> ASN  242  - ILE  245 )                          
 315: 6c70-A ep34-A   334 - 338 <=>  247 - 251   (TYR  420  - GLU  424  <=> LYS  247  - LEU  251 )                          
 315: 6c70-A ep34-A   361 - 364 <=>  312 - 315   (LYS  447  - THR  450  <=> THR  312  - ILE  315 )                          
 315: 6c70-A ep34-A   368 - 379 <=>  318 - 329   (ASP  454  - THR  465  <=> ILE  318  - LYS  329 )                          
 315: 6c70-A ep34-A   381 - 384 <=>  330 - 333   (PHE  467  - LEU  470  <=> TYR  330  - PHE  333 )                          
 316: 6c70-A epuh-A    13 -  17 <=>  477 - 481   (ASN   15  - MET   19  <=> THR  477  - LYS  481 )                          
 316: 6c70-A epuh-A    53 -  56 <=>  536 - 539   (MET   55  - VAL   58  <=> LEU  536  - ILE  539 )                          
 316: 6c70-A epuh-A    63 -  66 <=>  561 - 564   (ASP   65  - ASP   68  <=> LYS  561  - GLU  564 )                          
 316: 6c70-A epuh-A    69 -  89 <=>  565 - 585   (THR   71  - PRO   91  <=> SER  565  - THR  585 )                          
 316: 6c70-A epuh-A   128 - 134 <=>  590 - 596   (ARG  130  - ALA  136  <=> LYS  590  - PRO  596 )                          
 316: 6c70-A epuh-A   197 - 200 <=>  599 - 602   (VAL  214  - CYS  217  <=> ASP  599  - TYR  602 )                          
 316: 6c70-A epuh-A   261 - 279 <=>  604 - 622   (TYR  347  - LEU  365  <=> LEU  604  - LEU  622 )                          
 316: 6c70-A epuh-A   282 - 285 <=>  807 - 810   (GLN  368  - LYS  371  <=> PHE  807  - TYR  810 )                          
 316: 6c70-A epuh-A   287 - 291 <=>  835 - 839   (ASN  373  - VAL  377  <=> PHE  835  - LYS  839 )                          
 317: 6c70-A eo5r-A    49 -  52 <=>  294 - 297   (LEU   51  - GLY   54  <=> ILE  294  - GLU  297 )                          
 317: 6c70-A eo5r-A   181 - 184 <=>  299 - 302   (GLN  198  - TYR  201  <=> ILE  299  - LYS  302 )                          
 317: 6c70-A eo5r-A   186 - 214 <=>  303 - 331   (VAL  203  - LYS  231  <=> GLY  303  - ARG  331 )                          
 317: 6c70-A eo5r-A   215 - 218 <=>  333 - 336   (ALA  232  - LYS  235  <=> ASN  333  - ARG  336 )                          
 317: 6c70-A eo5r-A   221 - 225 <=>  337 - 341   (MET  238  - ALA  242  <=> THR  337  - MET  341 )                          
 317: 6c70-A eo5r-A   228 - 231 <=>  343 - 346   (LEU  314  - LYS  317  <=> GLU  343  - THR  346 )                          
 317: 6c70-A eo5r-A   234 - 268 <=>  347 - 381   (MET  320  - HIS  354  <=> VAL  347  - TYR  381 )                          
 317: 6c70-A eo5r-A   270 - 273 <=>  382 - 385   (LEU  356  - THR  359  <=> ASP  382  - LYS  385 )                          
 317: 6c70-A eo5r-A   288 - 291 <=> 1888 -1891   (GLY  374  - VAL  377  <=> TYR 1888  - ASP 1891 )                          
 317: 6c70-A eo5r-A   298 - 301 <=> 1894 -1897   (GLY  384  - LEU  387  <=> LYS 1894  - SER 1897 )                          
 317: 6c70-A eo5r-A   382 - 385 <=> 2087 -2090   (MET  468  - VAL  471  <=> ASN 2087  - SER 2090 )                          
 318: 6c70-A en4t-A    11 -  14 <=>  127 - 130   (LEU   13  - ILE   16  <=> PRO  127  - VAL  130 )                          
 318: 6c70-A en4t-A    63 -  91 <=>  164 - 192   (ASP   65  - ARG   93  <=> VAL  164  - GLU  192 )                          
 318: 6c70-A en4t-A    95 -  98 <=>  193 - 196   (PHE   97  - THR  100  <=> LEU  193  - VAL  196 )                          
 318: 6c70-A en4t-A   191 - 196 <=>  212 - 217   (VAL  208  - ASP  213  <=> ASN  212  - ARG  217 )                          
 318: 6c70-A en4t-A   198 - 215 <=>  218 - 235   (LEU  215  - ALA  232  <=> CYS  218  - ASP  235 )                          
 318: 6c70-A en4t-A   217 - 220 <=>  236 - 239   (MET  234  - LEU  237  <=> ASN  236  - ASN  239 )                          
 318: 6c70-A en4t-A   244 - 247 <=>  245 - 248   (VAL  330  - HIS  333  <=> HIS  245  - GLY  248 )                          
 318: 6c70-A en4t-A   248 - 251 <=>  252 - 255   (LYS  334  - VAL  337  <=> THR  252  - TRP  255 )                          
 318: 6c70-A en4t-A   253 - 270 <=>  256 - 273   (LEU  339  - LEU  356  <=> PHE  256  - THR  273 )                          
 318: 6c70-A en4t-A   271 - 286 <=>  275 - 290   (THR  357  - VAL  372  <=> GLU  275  - TYR  290 )                          
 318: 6c70-A en4t-A   287 - 290 <=>  293 - 296   (ASN  373  - ASN  376  <=> ILE  293  - SER  296 )                          
 319: 6c70-A enew-A    63 -  93 <=>    2 -  32   (ASP   65  - LYS   95  <=> SER    2  - TYR   32 )                          
 319: 6c70-A enew-A   100 - 104 <=>   38 -  42   (ALA  102  - ASN  106  <=> GLU   38  - ASP   42 )                          
 319: 6c70-A enew-A   257 - 281 <=>   48 -  72   (VAL  343  - TYR  367  <=> LYS   48  - ASN   72 )                          
 319: 6c70-A enew-A   383 - 388 <=>   75 -  80   (VAL  469  - LYS  474  <=> ALA   75  - THR   80 )                          
 320: 6c70-A eozw-A    66 -  88 <=>    1 -  23   (ASP   68  - PHE   90  <=> MET    1  - GLY   23 )                          
 320: 6c70-A eozw-A    90 -  94 <=>   24 -  28   (VAL   92  - ILE   96  <=> VAL   24  - GLU   28 )                          
 320: 6c70-A eozw-A   259 - 284 <=>   29 -  54   (ASP  345  - THR  370  <=> ASN   29  - TYR   54 )                          
 320: 6c70-A eozw-A   285 - 288 <=>   56 -  59   (LYS  371  - GLY  374  <=> THR   56  - ILE   59 )                          
 321: 6c70-A epv0-A     3 -  21 <=>  213 - 231   (HIS    5  - GLY   23  <=> GLU  213  - ILE  231 )                          
 321: 6c70-A epv0-A    41 -  46 <=>  235 - 240   (ILE   43  - LEU   48  <=> ALA  235  - LYS  240 )                          
 321: 6c70-A epv0-A    48 -  51 <=>  241 - 244   (LEU   50  - TYR   53  <=> ASN  241  - GLN  244 )                          
 321: 6c70-A epv0-A    82 -  97 <=>  247 - 262   (ILE   84  - LYS   99  <=> TYR  247  - GLU  262 )                          
 321: 6c70-A epv0-A   130 - 144 <=>  291 - 305   (LEU  132  - TRP  146  <=> LEU  291  - ASN  305 )                          
 321: 6c70-A epv0-A   181 - 184 <=>  306 - 309   (GLN  198  - TYR  201  <=> LYS  306  - ASN  309 )                          
 321: 6c70-A epv0-A   188 - 210 <=>  314 - 336   (SER  205  - LEU  227  <=> LEU  314  - ASN  336 )                          
 321: 6c70-A epv0-A   243 - 246 <=>  338 - 341   (TRP  329  - ARG  332  <=> LYS  338  - GLU  341 )                          
 321: 6c70-A epv0-A   251 - 257 <=>  479 - 485   (VAL  337  - VAL  343  <=> TYR  479  - TYR  485 )                          
 321: 6c70-A epv0-A   258 - 284 <=>  487 - 513   (GLY  344  - THR  370  <=> ASN  487  - ASN  513 )                          
 321: 6c70-A epv0-A   292 - 309 <=>  515 - 532   (TYR  378  - LEU  395  <=> ASN  515  - LEU  532 )                          
 321: 6c70-A epv0-A   329 - 332 <=> 1128 -1131   (TYR  415  - HIS  418  <=> THR 1128  - LYS 1131 )                          
 321: 6c70-A epv0-A   333 - 339 <=> 1134 -1140   (TRP  419  - GLU  425  <=> CYS 1134  - ILE 1140 )                          
 322: 6c70-A enp6-A    28 -  36 <=>  178 - 186   (TYR   30  - HIS   38  <=> GLY  178  - SER  186 )                          
 322: 6c70-A enp6-A   169 - 172 <=>  594 - 597   (MET  186  - ALA  189  <=> GLU  594  - ASP  597 )                          
 322: 6c70-A enp6-A   173 - 207 <=>  599 - 633   (GLY  190  - CYS  224  <=> TYR  599  - ASP  633 )                          
 322: 6c70-A enp6-A   208 - 226 <=>  635 - 653   (GLU  225  - THR  243  <=> TYR  635  - LYS  653 )                          
 322: 6c70-A enp6-A   232 - 259 <=>  654 - 681   (GLN  318  - ASP  345  <=> ASN  654  - GLN  681 )                          
 322: 6c70-A enp6-A   261 - 264 <=>  682 - 685   (TYR  347  - ALA  350  <=> LEU  682  - LYS  685 )                          
 322: 6c70-A enp6-A   268 - 271 <=>  686 - 689   (HIS  354  - THR  357  <=> ASN  686  - ASN  689 )                          
 322: 6c70-A enp6-A   288 - 292 <=> 1013 -1017   (GLY  374  - TYR  378  <=> PRO 1013  - TYR 1017 )                          
 322: 6c70-A enp6-A   375 - 378 <=> 1474 -1477   (GLY  461  - VAL  464  <=> GLN 1474  - THR 1477 )                          
 322: 6c70-A enp6-A   385 - 388 <=> 1480 -1483   (VAL  471  - LYS  474  <=> ASN 1480  - GLU 1483 )                          
 323: 6c70-A eqzp-A    65 -  91 <=>   13 -  39   (VAL   67  - ARG   93  <=> LYS   13  - ASN   39 )                          
 323: 6c70-A eqzp-A   261 - 265 <=>   40 -  44   (TYR  347  - LEU  351  <=> SER   40  - SER   44 )                          
 323: 6c70-A eqzp-A   267 - 286 <=>   45 -  64   (LEU  353  - VAL  372  <=> LYS   45  - ARG   64 )                          
 323: 6c70-A eqzp-A   287 - 290 <=>   67 -  70   (ASN  373  - ASN  376  <=> GLU   67  - GLN   70 )                          
 323: 6c70-A eqzp-A   334 - 337 <=>  114 - 117   (TYR  420  - SER  423  <=> PRO  114  - LYS  117 )                          
 324: 6c70-A eqpq-A    65 -  87 <=>    1 -  23   (VAL   67  - TYR   89  <=> MET    1  - GLY   23 )                          
 324: 6c70-A eqpq-A   264 - 283 <=>   25 -  44   (ALA  350  - ALA  369  <=> GLU   25  - LYS   44 )                          
 324: 6c70-A eqpq-A   295 - 302 <=>   46 -  53   (THR  381  - TYR  388  <=> LEU   46  - TYR   53 )                          
 324: 6c70-A eqpq-A   316 - 320 <=>   67 -  71   (ARG  402  - GLU  406  <=> ARG   67  - HIS   71 )                          
 325: 6c70-A eona-A    13 -  21 <=>    1 -   9   (ASN   15  - GLY   23  <=> MET    1  - PHE    9 )                          
 325: 6c70-A eona-A    61 -  64 <=>   48 -  51   (GLU   63  - ASP   66  <=> PHE   48  - ASN   51 )                          
 325: 6c70-A eona-A    66 -  98 <=>  428 - 460   (ASP   68  - THR  100  <=> SER  428  - ILE  460 )
[truncated: 784,959 more chars]
