# Supplementary material for: Structural screens identify candidate human homologs of insect chemoreceptors and cryptic Drosophila gustatory receptor-like proteins
Source: eLife. 2023 Feb 20;12:e85537. doi: 10.7554/eLife.85537 (PMC9998090; doi:10.7554/eLife.85537)
Supplement: Source data 2. — Individual text files represent the output of the Dali AF-DB search using A. bakeri Or co-receptor (Orco) chain A (PDB 6C70-A) as query and the structural proteome dataset of the indicated species (note the datasets are from version 1 of the AlphaFold Protein Structure Database; subsequent, improved models were used for the pairwise comparisons in Table 1). The four-letter codes in the file names and job titles are as described for Source data 1. [file elife-85537-data2.zip › Plut_6C70A.txt]

# Job: Plut_6C70A
# Query: 6c70A
# No:  Chain   Z    rmsd lali nres  %id PDB  Description
   1:  jlxl-A  5.8  4.9   76   504    8   PARBA/AFDB:AF-C1GUJ1-F1 Nuclear segregation protein Bfr1 NUCLEAR SEGR
   2:  jk2c-A  5.4  2.7   56    59    9   PARBA/AFDB:AF-A0A0A2VIH0-F1 Uncharacterized protein UNCHARACTERIZED P
   3:  ji19-A  5.4  9.8  105  1194    6   PARBA/AFDB:AF-A0A0A2VKG9-F1 Uncharacterized protein UNCHARACTERIZED P
   4:  jmwg-A  5.4  3.8   59   100    7   PARBA/AFDB:AF-C1H9P0-F1 Uncharacterized protein UNCHARACTERIZED PROTE
   5:  jj0n-A  5.2  6.3   71   278   10   PARBA/AFDB:AF-A0A0A2V5Q4-F1 Uncharacterized protein UNCHARACTERIZED P
   6:  jisg-A  5.2  8.2  147   835    9   PARBA/AFDB:AF-C1H2E4-F1 RING finger protein RING FINGER PROTEIN;
   7:  jnif-A  5.2 24.6  103   827    9   PARBA/AFDB:AF-C1GQZ3-F1 Peroxisomal long-chain fatty acid import prot
   8:  jidd-A  5.2  8.1   82   929    4   PARBA/AFDB:AF-C1H6L9-F1 ZZ type zinc finger protein ZZ TYPE ZINC FING
   9:  jjap-A  5.1  6.3  161  1699    8   PARBA/AFDB:AF-C1H041-F1 ATP-dependent bile acid permease ATP-DEPENDEN
  10:  jn0k-A  5.1  3.6   64   751    2   PARBA/AFDB:AF-C1H9N5-F1 Translation initiation regulator (Gcn20) TRAN
  11:  jhnr-A  5.1  3.3   58   409    7   PARBA/AFDB:AF-C1H049-F1 CP2 domain-containing protein CP2 DOMAIN-CONT
  12:  jjfx-A  5.1  4.2   76   416    4   PARBA/AFDB:AF-C1H9D6-F1 Protein FYV10 PROTEIN FYV10;
  13:  jlzh-A  5.1 14.1   65   497    5   PARBA/AFDB:AF-C1GT91-F1 Ran GTPase-activating protein RAN GTPASE-ACTI
  14:  jmaj-A  5.0 10.5  118   517    9   PARBA/AFDB:AF-C1H8G5-F1 Aldehyde dehydrogenase ALDEHYDE DEHYDROGENASE
  15:  jmu4-A  5.0 16.1   86   906    6   PARBA/AFDB:AF-C1H484-F1 DNA topoisomerase I DNA TOPOISOMERASE I;
  16:  jktd-A  4.9  8.9  113   226    8   PARBA/AFDB:AF-C1GWJ3-F1 Golgi SNAP receptor complex member 1 GOLGI SN
  17:  jjdj-A  4.9 10.6   87   889   13   PARBA/AFDB:AF-C1H405-F1 Nucleolar protein 58 NUCLEOLAR PROTEIN 58;
  18:  jn4m-A  4.9  7.6   79  1096    5   PARBA/AFDB:AF-C1H0R7-F1 DDENN domain-containing protein DDENN DOMAIN-
  19:  jj58-A  4.9  4.0   83   170    5   PARBA/AFDB:AF-A0A0A2V5T2-F1 Uncharacterized protein UNCHARACTERIZED P
  20:  jnjd-A  4.8  8.9   74   210    3   PARBA/AFDB:AF-C1GX65-F1 Uncharacterized protein UNCHARACTERIZED PROTE
  21:  jmyd-A  4.8 13.5   78   295    6   PARBA/AFDB:AF-C1HBJ6-F1 U1 snRNP splicing complex subunit (Luc7) U1 S
  22:  jlnr-A  4.8  6.5   90   303    8   PARBA/AFDB:AF-C1HA48-F1 RRF domain-containing protein RRF DOMAIN-CONT
  23:  jmlm-A  4.8  6.7  103   661    6   PARBA/AFDB:AF-C1H4Y9-F1 Vacuolar segregation protein pep7 VACUOLAR SE
  24:  jlo7-A  4.8  4.6  135   270    6   PARBA/AFDB:AF-C1HAD5-F1 SNARE domain-containing protein SNARE DOMAIN-
  25:  jifz-A  4.8  7.1  123   799    9   PARBA/AFDB:AF-A0A0A2VK88-F1 Uncharacterized protein UNCHARACTERIZED P
  26:  jiul-A  4.7  3.8  106   603    4   PARBA/AFDB:AF-C1GQ14-F1 Uncharacterized protein UNCHARACTERIZED PROTE
  27:  jjuu-A  4.7  4.1  116   821    7   PARBA/AFDB:AF-C1GPQ1-F1 EST1_DNA_bind domain-containing protein EST1_
  28:  jj1v-A  4.7  5.8  156   859    6   PARBA/AFDB:AF-C1GY24-F1 C6 finger domain transcription factor nscR C6
  29:  jia4-A  4.7  9.2   78   300    9   PARBA/AFDB:AF-C1H761-F1 Uncharacterized protein UNCHARACTERIZED PROTE
  30:  jmc4-A  4.7  4.7   68   112    4   PARBA/AFDB:AF-A0A0A2UZZ0-F1 Uncharacterized protein UNCHARACTERIZED P
  31:  ji26-A  4.6  5.0   65   234    6   PARBA/AFDB:AF-C1H4J1-F1 Uncharacterized protein UNCHARACTERIZED PROTE
  32:  jnfx-A  4.6  8.7  100   399   10   PARBA/AFDB:AF-C1GX94-F1 Uncharacterized protein UNCHARACTERIZED PROTE
  33:  jhzq-A  4.6 12.4   78  1563    5   PARBA/AFDB:AF-C1GRE2-F1 DNA helicase DNA HELICASE;
  34:  ji4k-A  4.6  6.1  178   955   13   PARBA/AFDB:AF-C1H7P4-F1 Heavy metal tolerance protein HEAVY METAL TOL
  35:  jmyz-A  4.6  7.8   69   198    6   PARBA/AFDB:AF-C1H1I4-F1 Pre-mRNA-splicing factor CWC21 PRE-MRNA-SPLIC
  36:  jj3b-A  4.6  6.0   80   614    1   PARBA/AFDB:AF-C1H2M7-F1 Phosphatidylinositol transfer protein CSR1 PH
  37:  jjy8-A  4.6  5.6  141   366    9   PARBA/AFDB:AF-C1H544-F1 Uncharacterized protein UNCHARACTERIZED PROTE
  38:  jo6a-A  4.6  6.6  153   376    6   PARBA/AFDB:AF-C1HAT3-F1 HNHc domain-containing protein HNHC DOMAIN-CO
  39:  jmg4-A  4.6 12.3   86   505    6   PARBA/AFDB:AF-C1GPW3-F1 SGF29 C-terminal domain-containing protein SG
  40:  jj7i-A  4.6 13.1   81   207    7   PARBA/swissprot/AFDB:AF-C1H0T6-F1 Protein GET1 PROTEIN GET1;
  41:  jhyq-A  4.6  3.7   60   860    3   PARBA/AFDB:AF-A0A0A2VLY3-F1 Hsp7-like protein HSP7-LIKE PROTEIN;
  42:  jjaq-A  4.6  5.2   76   264    9   PARBA/AFDB:AF-A0A0A2V041-F1 Uncharacterized protein UNCHARACTERIZED P
  43:  jiah-A  4.6 11.4  119   356    8   PARBA/AFDB:AF-C1H517-F1 Mating-type alpha-pheromone receptor PreB MAT
  44:  jjn4-A  4.6  5.2   71   161    7   PARBA/AFDB:AF-A0A0A2V3M9-F1 Uncharacterized protein UNCHARACTERIZED P
  45:  jkuo-A  4.5 18.1   88   785    5   PARBA/AFDB:AF-C1H791-F1 Uncharacterized protein UNCHARACTERIZED PROTE
  46:  jj22-A  4.5  4.3   70   515    9   PARBA/AFDB:AF-A0A0A2V641-F1 BAG domain-containing protein BAG DOMAIN-
  47:  jl7h-A  4.5  3.2   62    94    8   PARBA/AFDB:AF-C1H8G7-F1 Uncharacterized protein UNCHARACTERIZED PROTE
  48:  jhow-A  4.5  2.8   63   260    5   PARBA/AFDB:AF-C1GRX3-F1 Mediator of RNA polymerase II transcription s
  49:  jmln-A  4.5  4.0   78   569   12   PARBA/AFDB:AF-C1GS95-F1 Glucosidase 2 subunit beta GLUCOSIDASE 2 SUBU
  50:  jiy1-A  4.5  4.5  144   970    7   PARBA/AFDB:AF-C1H7T8-F1 C6 finger domain transcription factor nscR C6
  51:  jmb0-A  4.5  3.7   74   123    4   PARBA/AFDB:AF-C1H5G5-F1 Uncharacterized protein UNCHARACTERIZED PROTE
  52:  jlhy-A  4.5  4.9   60   497    8   PARBA/AFDB:AF-C1HE07-F1 GED domain-containing protein GED DOMAIN-CONT
  53:  jhs3-A  4.5 11.9   70   715    6   PARBA/AFDB:AF-C1H8Y3-F1 CP2 domain-containing protein CP2 DOMAIN-CONT
  54:  jo0f-A  4.5  4.9  102  1457    6   PARBA/AFDB:AF-C1GX38-F1 DNA-directed RNA polymerase subunit DNA-DIREC
  55:  jmyl-A  4.5  4.0   67   438   13   PARBA/AFDB:AF-C1HDJ4-F1 Peptide chain release factor 1 PEPTIDE CHAIN 
  56:  jjcw-A  4.4  6.1   83   397    4   PARBA/AFDB:AF-A0A0A2V2W5-F1 Uncharacterized protein UNCHARACTERIZED P
  57:  jl9v-A  4.4  9.4   95   315   16   PARBA/AFDB:AF-C1H8B4-F1 Uncharacterized protein UNCHARACTERIZED PROTE
  58:  jjiq-A  4.4  4.1   73   501    5   PARBA/AFDB:AF-C1H856-F1 Uncharacterized protein UNCHARACTERIZED PROTE
  59:  jkg4-A  4.4  7.6   69   435    6   PARBA/AFDB:AF-C1GQK9-F1 Endoplasmic reticulum-Golgi intermediate comp
  60:  jo56-A  4.4  8.4   71   736    1   PARBA/AFDB:AF-C1H888-F1 E3 ubiquitin-protein ligase E3 UBIQUITIN-PROT
  61:  jhkk-A  4.3 12.1  100   891    7   PARBA/AFDB:AF-C1HAK4-F1 Ima1_N domain-containing protein IMA1_N DOMAI
  62:  jiiw-A  4.3 13.9   83   139    7   PARBA/AFDB:AF-C1H1D1-F1 Uncharacterized protein UNCHARACTERIZED PROTE
  63:  jmr3-A  4.3  9.3  102   265    9   PARBA/AFDB:AF-C1H3R1-F1 U3 small nucleolar RNA-associated protein 11 
  64:  jluo-A  4.3  5.0  102   410    7   PARBA/AFDB:AF-A0A0A2VJZ1-F1 Exosome complex protein EXOSOME COMPLEX P
  65:  jki5-A  4.3  4.6  105   598   10   PARBA/AFDB:AF-C1GQ03-F1 DUF300 family protein DUF300 FAMILY PROTEIN;
  66:  jkwp-A  4.3  4.8   98   227    5   PARBA/AFDB:AF-C1GVT0-F1 Vesicle transport v-SNARE protein vti1 VESICL
  67:  jile-A  4.3  2.8   73   275    5   PARBA/AFDB:AF-C1HBQ2-F1 Uncharacterized protein UNCHARACTERIZED PROTE
  68:  jmw2-A  4.3  5.4   77   974    5   PARBA/AFDB:AF-A0A0A2VIZ6-F1 Uncharacterized protein UNCHARACTERIZED P
  69:  jo6o-A  4.3  6.4  106   646    8   PARBA/AFDB:AF-C1HE42-F1 FAD-binding FR-type domain-containing protein
  70:  jit8-A  4.3 11.2  101   909    6   PARBA/AFDB:AF-C1GR72-F1 Component of oligomeric Golgi complex 4 COMPO
  71:  ji2p-A  4.3  9.3   79   727    6   PARBA/AFDB:AF-C1GZ17-F1 Helicase HELICASE;
  72:  jjl9-A  4.3  6.3   87   836    5   PARBA/AFDB:AF-C1H516-F1 Endosomal sorting complex protein TSG101 ENDO
  73:  ji83-A  4.3  8.5  107   726    3   PARBA/AFDB:AF-A0A0A2VIJ2-F1 Uncharacterized protein UNCHARACTERIZED P
  74:  jhs5-A  4.3 12.3  114   568    5   PARBA/AFDB:AF-A0A0A2VKH4-F1 ALIX_LYPXL_bnd domain-containing protein 
  75:  jlx8-A  4.3 14.3   68   727    6   PARBA/AFDB:AF-C1GV95-F1 USP domain-containing protein USP DOMAIN-CONT
  76:  jmpp-A  4.3  4.5   76   488    5   PARBA/AFDB:AF-C1HD61-F1 Seryl-tRNA synthetase SERYL-TRNA SYNTHETASE;
  77:  jksi-A  4.3 15.5   89  1234    3   PARBA/AFDB:AF-C1H6V0-F1 DNA repair and recombination protein RAD26 DN
  78:  jlcv-A  4.3 16.1   90   765    6   PARBA/AFDB:AF-C1H3T2-F1 Protein CASP PROTEIN CASP;
  79:  jihq-A  4.2  5.4  117  1062    9   PARBA/AFDB:AF-A0A0A2VK22-F1 Exportin-T EXPORTIN-T;
  80:  jo58-A  4.2  8.7   73   415    4   PARBA/AFDB:AF-C1H7C8-F1 G domain-containing protein G DOMAIN-CONTAINI
  81:  jm9m-A  4.2  6.1   74   385    9   PARBA/AFDB:AF-C1H5Y4-F1 Gamma-glutamylcyclotransferase GAMMA-GLUTAMYL
  82:  jnu5-A  4.2 10.6   76  1051    5   PARBA/AFDB:AF-C1H2B3-F1 Valyl-tRNA synthetase VALYL-TRNA SYNTHETASE;
  83:  jmx4-A  4.2 12.9   92   484    8   PARBA/AFDB:AF-C1HB48-F1 Uncharacterized protein UNCHARACTERIZED PROTE
  84:  ji8c-A  4.2  5.0   81   886    9   PARBA/AFDB:AF-C1H5X8-F1 MutS MUTS;
  85:  jhl3-A  4.2  5.2   88   828    7   PARBA/AFDB:AF-C1HB55-F1 Mitochondrial escape protein 2 MITOCHONDRIAL 
  86:  jhqb-A  4.2  5.5  121  1607    8   PARBA/AFDB:AF-C1H476-F1 Vps8 domain-containing protein VPS8 DOMAIN-CO
  87:  jhsv-A  4.2  4.7  153   420    6   PARBA/AFDB:AF-C1HCY6-F1 C6 zinc finger domain-containing protein C6 Z
  88:  jm8f-A  4.2  5.9   92   257    8   PARBA/AFDB:AF-C1GUW3-F1 ATPase H+ transporting V1 subunit D ATPASE H+
  89:  jnuf-A  4.2  8.2  105   416    9   PARBA/AFDB:AF-C1GUJ7-F1 Uncharacterized protein UNCHARACTERIZED PROTE
  90:  jj1u-A  4.1  5.5  168  1330    6   PARBA/AFDB:AF-C1GP51-F1 Uncharacterized protein UNCHARACTERIZED PROTE
  91:  jo6s-A  4.1 11.4   97  1246    6   PARBA/AFDB:AF-C1GP97-F1 Uncharacterized protein UNCHARACTERIZED PROTE
  92:  jlnh-A  4.1  5.4  104   250    5   PARBA/AFDB:AF-A0A0A2V3N6-F1 Protein transport protein BOS1 PROTEIN TR
  93:  jl26-A  4.1  4.3   62    65    6   PARBA/AFDB:AF-C1GQY0-F1 Uncharacterized protein UNCHARACTERIZED PROTE
  94:  jmso-A  4.1  4.0   56    59    7   PARBA/AFDB:AF-A0A0A2V337-F1 Uncharacterized protein UNCHARACTERIZED P
  95:  jii1-A  4.1  3.8   72   382   13   PARBA/AFDB:AF-C1H807-F1 Uncharacterized protein UNCHARACTERIZED PROTE
  96:  jkre-A  4.1 16.8   83   797    5   PARBA/AFDB:AF-C1H6J9-F1 Uncharacterized protein UNCHARACTERIZED PROTE
  97:  jnb6-A  4.1  5.9   77   420    4   PARBA/AFDB:AF-C1GV79-F1 Uncharacterized protein UNCHARACTERIZED PROTE
  98:  jjrs-A  4.1  8.7   79   731   11   PARBA/AFDB:AF-C1GTQ2-F1 Probable kinetochore protein NDC80 PROBABLE K
  99:  jhra-A  4.1  8.7   99   138    6   PARBA/AFDB:AF-C1GUE0-F1 Prefoldin subunit 4 PREFOLDIN SUBUNIT 4;
 100:  jmj7-A  4.1  7.3  120   727    6   PARBA/AFDB:AF-C1GQT6-F1 Zn(2)-C6 fungal-type domain-containing protei
 101:  jmfs-A  4.1  5.0  152   866    7   PARBA/AFDB:AF-C1GXS9-F1 Cap binding protein CAP BINDING PROTEIN;
 102:  jnem-A  4.1  5.2   67  1256    4   PARBA/AFDB:AF-C1GVV5-F1 Uncharacterized protein UNCHARACTERIZED PROTE
 103:  jm6b-A  4.1  4.1   64   587    3   PARBA/AFDB:AF-C1GWR5-F1 External NADH-ubiquinone oxidoreductase EXTER
 104:  jmua-A  4.1  3.8   57    83    9   PARBA/AFDB:AF-A0A0A2V6U7-F1 Uncharacterized protein UNCHARACTERIZED P
 105:  jl23-A  4.0 13.5   77   720    4   PARBA/AFDB:AF-C1GRZ8-F1 Ran-specific GTPase-activating protein RAN-SP
 106:  jniw-A  4.0  4.4   54   101   11   PARBA/AFDB:AF-C1H9C9-F1 Uncharacterized protein UNCHARACTERIZED PROTE
 107:  jl91-A  4.0  9.4   92   316    7   PARBA/AFDB:AF-C1H8X4-F1 ATPase_AAA_core domain-containing protein ATP
 108:  jkfb-A  4.0 10.3   77   531    4   PARBA/AFDB:AF-A0A0A2V547-F1 Uncharacterized protein UNCHARACTERIZED P
 109:  jj2s-A  4.0  7.5   76    82    7   PARBA/AFDB:AF-A0A0A2VL41-F1 Uncharacterized protein UNCHARACTERIZED P
 110:  jnlh-A  4.0  4.2   62    92    5   PARBA/AFDB:AF-C1H5T1-F1 Uncharacterized protein UNCHARACTERIZED PROTE
 111:  jnv3-A  4.0  6.0  120   530    8   PARBA/AFDB:AF-C1HA05-F1 Adenylyl cyclase-associated protein ADENYLYL 
 112:  jiro-A  4.0  5.9   87   561    8   PARBA/AFDB:AF-C1H8Q4-F1 Seryl-tRNA synthetase SERYL-TRNA SYNTHETASE;
 113:  jn1u-A  4.0  8.1   95   623    4   PARBA/AFDB:AF-C1GWW2-F1 CCR4-NOT transcription complex CCR4-NOT TRANS
 114:  jmxt-A  3.9  5.9  111   398    4   PARBA/AFDB:AF-C1HAT9-F1 Uncharacterized protein UNCHARACTERIZED PROTE
 115:  jhsz-A  3.9  4.7   61   163    8   PARBA/AFDB:AF-C1GY29-F1 Uncharacterized protein UNCHARACTERIZED PROTE
 116:  jkqn-A  3.9  4.5   58   349    3   PARBA/AFDB:AF-A0A0A2VIA6-F1 Uncharacterized protein UNCHARACTERIZED P
 117:  jlw4-A  3.9  5.1   86   175    9   PARBA/AFDB:AF-C1H8X3-F1 Uncharacterized protein UNCHARACTERIZED PROTE
 118:  jngm-A  3.9  6.0   95   446    8   PARBA/AFDB:AF-C1H6B3-F1 Methyltransf_2 domain-containing protein METH
 119:  jo4x-A  3.9  9.0   97   189   10   PARBA/AFDB:AF-C1GY95-F1 Uncharacterized protein UNCHARACTERIZED PROTE
 120:  jjjv-A  3.9  3.1   53    82    2   PARBA/AFDB:AF-A0A0A2UZQ9-F1 Uncharacterized protein UNCHARACTERIZED P
 121:  jn9r-A  3.9  8.3  133   912    4   PARBA/AFDB:AF-C1GS25-F1 Zn(2)-C6 fungal-type domain-containing protei
 122:  jja4-A  3.9  7.1  127   720    6   PARBA/AFDB:AF-C1GQJ2-F1 Patatin-like phospholipase domain-containing 
 123:  jn7t-A  3.9  4.2   84   521   11   PARBA/AFDB:AF-C1H9F4-F1 Nucleolar protein 58 NUCLEOLAR PROTEIN 58;
 124:  jkqj-A  3.9  6.3  113  1620    9   PARBA/AFDB:AF-A0A0A2V5A8-F1 VPS15 protein kinase VPS15 PROTEIN KINASE
 125:  jldu-A  3.9  3.5   80   245    5   PARBA/AFDB:AF-C1HCQ6-F1 Vacuolar protein sorting-associated protein 2
 126:  jm1i-A  3.9 21.0  101   622    6   PARBA/AFDB:AF-C1GXX4-F1 DUF3835 domain-containing protein DUF3835 DOM
 127:  jivf-A  3.8  6.1  134  1194    4   PARBA/AFDB:AF-C1HE90-F1 C6 finger domain transcription factor nscR C6
 128:  jm7m-A  3.8  4.4  132   509    8   PARBA/AFDB:AF-C1H045-F1 Vacuolar amino acid transporter 6 VACUOLAR AM
 129:  jiqe-A  3.8  4.0   61    67    0   PARBA/AFDB:AF-A0A0A2V4R8-F1 Uncharacterized protein UNCHARACTERIZED P
 130:  jkf9-A  3.8  3.8   68   155    9   PARBA/AFDB:AF-C1GTV4-F1 Uncharacterized protein UNCHARACTERIZED PROTE
 131:  jmad-A  3.8  4.3   54   223    4   PARBA/AFDB:AF-A0A0A2VLU6-F1 Uncharacterized protein UNCHARACTERIZED P
 132:  jj1x-A  3.8  5.0  106   455   13   PARBA/AFDB:AF-C1GYS3-F1 Uncharacterized protein UNCHARACTERIZED PROTE
 133:  jlfq-A  3.8  3.2   61   213    7   PARBA/AFDB:AF-C1GVW4-F1 Vacuolar protein-sorting-associated protein V
 134:  jmsq-A  3.8  5.1  104   199    8   PARBA/AFDB:AF-C1GTK8-F1 Uncharacterized protein UNCHARACTERIZED PROTE
 135:  jkd8-A  3.8  4.0   63   117    5   PARBA/AFDB:AF-C1GY46-F1 Uncharacterized protein UNCHARACTERIZED PROTE
 136:  jivx-A  3.8  4.2  137   508    9   PARBA/AFDB:AF-C1H7X5-F1 Indoleamine 2,3-dioxygenase family protein IN
 137:  jiq6-A  3.8 13.6   90   673   10   PARBA/AFDB:AF-C1GQA5-F1 Cell division control protein CELL DIVISION C
 138:  jhoo-A  3.8 14.9   85   572    4   PARBA/AFDB:AF-C1GPP2-F1 Uncharacterized protein UNCHARACTERIZED PROTE
 139:  jivm-A  3.8  3.7   69  1861   14   PARBA/AFDB:AF-A0A0A2V336-F1 PH domain-containing protein PH DOMAIN-CO
 140:  jnx0-A  3.8  3.5   66   407    5   PARBA/AFDB:AF-C1GQZ9-F1 RMND5A protein RMND5A PROTEIN;
 141:  jjzm-A  3.8 10.3  105   239    6   PARBA/AFDB:AF-C1GYE8-F1 Cytochrome b561 domain-containing protein CYT
 142:  jk12-A  3.8  8.3   88  1150    5   PARBA/AFDB:AF-C1GUW8-F1 Protein kinase C PROTEIN KINASE C;
 143:  jipy-A  3.8 21.3  139  1489    4   PARBA/AFDB:AF-C1GQT8-F1 ATP-dependent DNA helicase ATP-DEPENDENT DNA 
 144:  jml7-A  3.8 10.1  115   660    9   PARBA/AFDB:AF-C1GYS8-F1 Nucleolar GTP-binding protein 1 NUCLEOLAR GTP
 145:  jjfr-A  3.8 10.3   70   293    3   PARBA/AFDB:AF-C1GRZ0-F1 Tudor domain-containing protein TUDOR DOMAIN-
 146:  jj2z-A  3.8  4.7   93   383    4   PARBA/AFDB:AF-A0A0A2V4K9-F1 Uncharacterized protein UNCHARACTERIZED P
 147:  jku1-A  3.8  5.5  124   882    3   PARBA/AFDB:AF-C1GW97-F1 C6 finger domain transcription factor nscR C6
 148:  jjh3-A  3.8  7.8  103   483    4   PARBA/AFDB:AF-C1GSU2-F1 Endoplasmic reticulum junction formation prot
 149:  jld9-A  3.8  9.3   96   126    2   PARBA/AFDB:AF-C1H9G8-F1 Uncharacterized protein UNCHARACTERIZED PROTE
 150:  jn8s-A  3.7 11.7  129  1235    6   PARBA/AFDB:AF-C1GP01-F1 HECT-type E3 ubiquitin transferase HECT-TYPE 
 151:  jlms-A  3.7  7.8  130   455    5   PARBA/AFDB:AF-C1GQW5-F1 Uncharacterized protein UNCHARACTERIZED PROTE
 152:  jmjm-A  3.7  8.5   84   535    8   PARBA/AFDB:AF-C1GT82-F1 T-complex protein 1 subunit delta T-COMPLEX P
 153:  jif6-A  3.7  5.4   98  1146    9   PARBA/AFDB:AF-C1H9F1-F1 RRM domain-containing protein RRM DOMAIN-CONT
 154:  jjm8-A  3.7 11.4   82   849    7   PARBA/AFDB:AF-A0A0A2V3P8-F1 Lysophospholipase LYSOPHOSPHOLIPASE;
 155:  ji51-A  3.7  5.9   75   851    9   PARBA/AFDB:AF-C1GUW2-F1 Pre-mRNA-splicing factor syf1 PRE-MRNA-SPLICI
 156:  jmka-A  3.7  4.6   68   249    7   PARBA/AFDB:AF-C1HDW7-F1 ER lumen protein-retaining receptor ER LUMEN 
 157:  jma5-A  3.7  6.8   88   238    6   PARBA/AFDB:AF-A0A0A2V4I6-F1 Uncharacterized protein UNCHARACTERIZED P
 158:  jk8l-A  3.7  4.5   74   222    7   PARBA/AFDB:AF-C1HAR1-F1 Vacuolar-sorting protein snf7 VACUOLAR-SORTIN
 159:  jn44-A  3.7  3.9   70   431   10   PARBA/AFDB:AF-C1HBR1-F1 IBR domain-containing protein IBR DOMAIN-CONT
 160:  jkkk-A  3.7  5.9  146  1300   10   PARBA/AFDB:AF-C1GWD1-F1 VPS9 domain-containing protein VPS9 DOMAIN-CO
 161:  jjw6-A  3.7  9.7   74   121    5   PARBA/AFDB:AF-C1GYE7-F1 Uncharacterized protein UNCHARACTERIZED PROTE
 162:  jm9z-A  3.7 13.1   91   756    4   PARBA/AFDB:AF-C1H608-F1 C6 finger domain transcription factor nscR C6
 163:  jnzh-A  3.7 19.1   68   508    9   PARBA/AFDB:AF-A0A0A2V3T0-F1 S4 domain-containing protein S4 DOMAIN-CO
 164:  jmf5-A  3.7  3.9   73   682    3   PARBA/AFDB:AF-C1GVQ7-F1 Uncharacterized protein UNCHARACTERIZED PROTE
 165:  jksw-A  3.6  4.7  124   904    6   PARBA/AFDB:AF-C1H7J2-F1 C6 finger domain transcription factor nscR C6
 166:  jkoy-A  3.6  6.7   76   486    4   PARBA/AFDB:AF-C1H0C0-F1 IBR finger domain-containing protein IBR FING
 167:  jmux-A  3.6  4.8  151   640    6   PARBA/AFDB:AF-C1GNC8-F1 Sorting nexin-41 SORTING NEXIN-41;
 168:  jlur-A  3.6  4.2   58   274    0   PARBA/AFDB:AF-C1GZ92-F1 Uncharacterized protein UNCHARACTERIZED PROTE
 169:  jhkn-A  3.6  5.2   81  1362    4   PARBA/AFDB:AF-C1H2H1-F1 RanBD1 domain-containing protein RANBD1 DOMAI
 170:  jine-A  3.6  5.7   96   125    7   PARBA/AFDB:AF-A0A0A2V4A8-F1 Uncharacterized protein UNCHARACTERIZED P
 171:  ji5o-A  3.6  6.0  120   631    7   PARBA/AFDB:AF-C1GNY4-F1 Signal recognition particle subunit SRP68 SIG
 172:  ji9t-A  3.6  8.5  111   810    5   PARBA/AFDB:AF-C1HB46-F1 Vacuolar transporter chaperone 3 VACUOLAR TRA
 173:  jnxd-A  3.6  6.7  101   120    5   PARBA/AFDB:AF-C1H9V2-F1 Tubulin-specific chaperone A TUBULIN-SPECIFIC
 174:  jnl4-A  3.6 12.0   89   358    8   PARBA/AFDB:AF-C1GTY7-F1 Uncharacterized protein UNCHARACTERIZED PROTE
 175:  jk45-A  3.6  9.9   74   133   11   PARBA/AFDB:AF-C1H4Q6-F1 Uncharacterized protein UNCHARACTERIZED PROTE
 176:  jihe-A  3.6  9.2   78   123   12   PARBA/AFDB:AF-A0A0A2V056-F1 Uncharacterized protein UNCHARACTERIZED P
 177:  jhoi-A  3.6  6.1  154   482    5   PARBA/AFDB:AF-C1H3E7-F1 Uncharacterized protein UNCHARACTERIZED PROTE
 178:  jncs-A  3.6 13.4   72   802    4   PARBA/AFDB:AF-C1HB38-F1 RING finger domain-containing protein RING FI
 179:  jl76-A  3.6  4.8   74   706    4   PARBA/AFDB:AF-C1HCU9-F1 Uncharacterized protein UNCHARACTERIZED PROTE
 180:  jo8a-A  3.6  5.3   79   515    5   PARBA/AFDB:AF-C1GX90-F1 Cysteine proteinase 1, mitochondrial CYSTEINE
 181:  jjdc-A  3.6 12.2   85   260    5   PARBA/AFDB:AF-C1GUL1-F1 DUF775 domain-containing protein DUF775 DOMAI
 182:  jjkm-A  3.5 13.9   82   885    4   PARBA/AFDB:AF-C1GPT2-F1 Uncharacterized protein UNCHARACTERIZED PROTE
 183:  jmbv-A  3.5  5.6   68   279    7   PARBA/AFDB:AF-C1H130-F1 F-box domain-containing protein F-BOX DOMAIN-
 184:  jjsn-A  3.5  5.1   75  1007    8   PARBA/AFDB:AF-C1HDA2-F1 MIT domain-containing protein MIT DOMAIN-CONT
 185:  jjwk-A  3.5  8.2   64    88    9   PARBA/AFDB:AF-A0A0A2V2S4-F1 Uncharacterized protein UNCHARACTERIZED P
 186:  jjlk-A  3.5  9.1   70   551    6   PARBA/AFDB:AF-C1GT17-F1 TAFII55_N domain-containing protein TAFII55_N
 187:  jn85-A  3.5  8.5   79   202    5   PARBA/AFDB:AF-C1GSC2-F1 ER membrane protein complex subunit 4 ER MEMB
 188:  jhre-A  3.5  8.3   70    79    1   PARBA/AFDB:AF-C1H867-F1 NADH-ubiquinone oxidoreductase complex 1/LYR 
 189:  ji4y-A  3.5 17.4   85   493    5   PARBA/AFDB:AF-C1HAU6-F1 Conserved oligomeric Golgi complex subunit 5 
 190:  jmym-A  3.5 10.6   79   352   10   PARBA/AFDB:AF-C1GU23-F1 Transcription initiation factor IIB TRANSCRIP
 191:  jjv4-A  3.5  6.4  156   991   10   PARBA/AFDB:AF-C1GQG7-F1 Uncharacterized protein UNCHARACTERIZED PROTE
 192:  jm74-A  3.5  5.1  152   665    5   PARBA/AFDB:AF-C1H9C8-F1 Uncharacterized protein UNCHARACTERIZED PROTE
 193:  jmyx-A  3.5  8.2   69   132    4   PARBA/AFDB:AF-C1HDS3-F1 Complex I-B22 COMPLEX I-B22;
 194:  jm2e-A  3.5  3.2   53   147    9   PARBA/AFDB:AF-C1H090-F1 Uncharacterized protein UNCHARACTERIZED PROTE
 195:  jlfw-A  3.5 12.8   99  1652   10   PARBA/AFDB:AF-A0A0A2V5D4-F1 [Histone H3]-trimethyl-L-lysine(9) demeth
 196:  jip1-A  3.5  8.1   73   295    4   PARBA/AFDB:AF-C1GQ72-F1 Uncharacterized protein UNCHARACTERIZED PROTE
 197:  jm2o-A  3.5 12.9   75  1240    5   PARBA/AFDB:AF-A0A0A2V316-F1 Ribonuclease Z RIBONUCLEASE Z;
 198:  jnmy-A  3.5 12.5  105  1258    4   PARBA/AFDB:AF-C1HDT3-F1 Nucleoporin Pom152 NUCLEOPORIN POM152;
 199:  jm5f-A  3.5 12.2   72   663    4   PARBA/AFDB:AF-C1H4N8-F1 Vacuolar protein sorting-associated protein 3
 200:  jjue-A  3.5  5.3  153   867    5   PARBA/AFDB:AF-C1HCJ6-F1 Uncharacterized protein UNCHARACTERIZED PROTE
 201:  jnd2-A  3.5  4.0   71  1691    4   PARBA/AFDB:AF-C1GUK2-F1 DNA-directed RNA polymerase subunit DNA-DIREC
 202:  jme4-A  3.5  5.1  156   410    8   PARBA/AFDB:AF-C1H0A4-F1 PQ loop repeat protein PQ LOOP REPEAT PROTEIN
 203:  jmva-A  3.5  4.7  121   527   12   PARBA/AFDB:AF-C1H4E9-F1 Mitochondrial integral membrane protein MITOC
 204:  jkxu-A  3.5 10.7   83   491    0   PARBA/AFDB:AF-C1H2L3-F1 Uncharacterized protein UNCHARACTERIZED PROTE
 205:  jhy4-A  3.5  4.9   81   637    7   PARBA/AFDB:AF-C1H587-F1 Uncharacterized protein UNCHARACTERIZED PROTE
 206:  jksj-A  3.5  3.6   67   645   12   PARBA/AFDB:AF-C1HAZ0-F1 VHS domain-containing protein VHS DOMAIN-CONT
 207:  jhsn-A  3.4  9.4  115   757   12   PARBA/AFDB:AF-C1H0V1-F1 C6 finger domain transcription factor nscR C6
 208:  jns8-A  3.4  6.3   92   448   15   PARBA/AFDB:AF-C1H7R8-F1 Chromatin modification-related protein CHROMA
 209:  jnhi-A  3.4  4.3   67  1224    6   PARBA/AFDB:AF-C1GVJ8-F1 Pre-mRNA-splicing factor ATP-dependent RNA he
 210:  jmrv-A  3.4  4.1   87   289    2   PARBA/AFDB:AF-C1HBM4-F1 Uncharacterized protein UNCHARACTERIZED PROTE
 211:  jj1r-A  3.4  5.8   77   398   10   PARBA/AFDB:AF-A0A0A2VIG4-F1 Uncharacterized protein UNCHARACTERIZED P
 212:  jicn-A  3.4 13.0   86   394    9   PARBA/AFDB:AF-C1GWC5-F1 Obg-like ATPase 1 OBG-LIKE ATPASE 1;
 213:  jiz4-A  3.4  5.5  100   301    6   PARBA/AFDB:AF-C1GZH4-F1 Uncharacterized protein UNCHARACTERIZED PROTE
 214:  jnfl-A  3.4  8.5  115   190    6   PARBA/AFDB:AF-C1H382-F1 Uncharacterized protein UNCHARACTERIZED PROTE
 215:  jke8-A  3.4  5.1   68   739   12   PARBA/AFDB:AF-C1H5C6-F1 Eukaryotic translation initiation factor 2A E
 216:  jkcd-A  3.4  5.2   68   145   12   PARBA/AFDB:AF-C1H449-F1 Uncharacterized protein UNCHARACTERIZED PROTE
 217:  jmg3-A  3.4  5.3  112   739    7   PARBA/AFDB:AF-C1H840-F1 CCCH zinc finger and SMR domain-containing pr
 218:  jkcg-A  3.4 14.3   98   422    6   PARBA/AFDB:AF-A0A0A2VJ68-F1 Aspartokinase ASPARTOKINASE;
 219:  jhmf-A  3.4  6.2   67   246    1   PARBA/AFDB:AF-C1GYP7-F1 Mediator of RNA polymerase II transcription s
 220:  jjvr-A  3.4  3.8  108   292    8   PARBA/AFDB:AF-C1GQH8-F1 DNA damage checkpoint protein rad24 DNA DAMAG
 221:  ji63-A  3.4  3.9   87   108    5   PARBA/AFDB:AF-A0A0A2V767-F1 Uncharacterized protein UNCHARACTERIZED P
 222:  jicm-A  3.4  5.1  138   528    7   PARBA/AFDB:AF-C1H6S2-F1 Amino-acid permease AMINO-ACID PERMEASE;
 223:  jnfp-A  3.4  6.0   84  1681    5   PARBA/AFDB:AF-A0A0A2V7V4-F1 Chromatin-remodeling ATPase INO80 CHROMAT
 224:  jm05-A  3.4  8.1  104   198    5   PARBA/AFDB:AF-C1H3S2-F1 Succinate dehydrogenase [ubiquinone] cytochro
 225:  jj9v-A  3.4  7.8   94  1641    2   PARBA/AFDB:AF-C1H1R7-F1 HDAC_interact domain-containing protein HDAC_
 226:  jn01-A  3.4 17.4   76   242    3   PARBA/AFDB:AF-C1H6F2-F1 54S ribosomal protein L4, mitochondrial 54S R
 227:  jkhg-A  3.4  6.4  136   414    7   PARBA/AFDB:AF-C1H6D2-F1 Uncharacterized protein UNCHARACTERIZED PROTE
 228:  jjr7-A  3.4 10.6  120   527    8   PARBA/AFDB:AF-C1GY78-F1 Multifunctional fusion protein MULTIFUNCTIONA
 229:  jjyz-A  3.4  5.6  153   581    7   PARBA/AFDB:AF-C1H1Y1-F1 Vacuolar protein sorting-associated protein 1
 230:  jnd7-A  3.4 11.0  100  1458    7   PARBA/AFDB:AF-C1H6U5-F1 DNA polymerase DNA POLYMERASE;
 231:  jn0a-A  3.4  6.7  108  1223    6   PARBA/AFDB:AF-C1GUW5-F1 Small nuclear ribonucleoprotein U1a,U2b SMALL
 232:  jih2-A  3.4  4.7   91   251    4   PARBA/AFDB:AF-C1GZW8-F1 Pre-mRNA-splicing factor isy1 PRE-MRNA-SPLICI
 233:  jliw-A  3.4  3.5   65   108    8   PARBA/AFDB:AF-A0A0A2VJE3-F1 Uncharacterized protein UNCHARACTERIZED P
 234:  jhxg-A  3.4  4.6   69   433    4   PARBA/AFDB:AF-C1H9G7-F1 Vesicle-fusing ATPase VESICLE-FUSING ATPASE;
 235:  jl90-A  3.4 22.1  101   353    6   PARBA/AFDB:AF-C1HD33-F1 Uncharacterized protein UNCHARACTERIZED PROTE
 236:  jkvy-A  3.4  5.6   91   374    5   PARBA/AFDB:AF-C1GT92-F1 MBOAT_2 domain-containing protein MBOAT_2 DOM
 237:  jij7-A  3.4  7.1   96   191    4   PARBA/AFDB:AF-C1H7D3-F1 Altered inheritance of mitochondria protein 1
 238:  jms6-A  3.4  3.5   57   126    5   PARBA/AFDB:AF-C1GWJ4-F1 Ribosomal protein L35 RIBOSOMAL PROTEIN L35;
 239:  jhu2-A  3.4  6.2   56  1855    7   PARBA/AFDB:AF-C1H3Y9-F1 Meiotically up-regulated gene 62 protein MEIO
 240:  jiu2-A  3.4  9.3   75  1187    4   PARBA/AFDB:AF-C1GV52-F1 DNA repair protein rad5 DNA REPAIR PROTEIN RA
 241:  jlx2-A  3.3  5.7  134   838    7   PARBA/AFDB:AF-C1GVK5-F1 PAT1 domain-containing protein PAT1 DOMAIN-CO
 242:  jme3-A  3.3  3.4   92  2472    9   PARBA/AFDB:AF-C1GSK1-F1 Non-specific serine/threonine protein kinase 
 243:  jo8l-A  3.3  3.5   80   866    6   PARBA/AFDB:AF-A0A0A2V3M4-F1 Uncharacterized protein UNCHARACTERIZED P
 244:  jmfh-A  3.3  7.4  166   591    7   PARBA/AFDB:AF-C1H2F9-F1 Uncharacterized protein UNCHARACTERIZED PROTE
 245:  jk4v-A  3.3  7.4  123  1043    4   PARBA/AFDB:AF-C1GY83-F1 Nuclear pore complex protein NUCLEAR PORE COM
 246:  jmay-A  3.3  9.3  121   670    6   PARBA/AFDB:AF-A0A0A2V4T3-F1 Uncharacterized protein UNCHARACTERIZED P
 247:  ji3t-A  3.3  3.4  115   289   15   PARBA/AFDB:AF-C1HCU6-F1 GPR1/FUN34/yaaH family protein GPR1/FUN34/YAA
 248:  jj0o-A  3.3  4.6   84   133   12   PARBA/AFDB:AF-A0A0A2UZR4-F1 Uncharacterized protein UNCHARACTERIZED P
 249:  jo1m-A  3.3  6.8   76   362    3   PARBA/AFDB:AF-C1GZF7-F1 Uncharacterized protein UNCHARACTERIZED PROTE
 250:  jimv-A  3.3 11.1   71   148    4   PARBA/AFDB:AF-C1H849-F1 Uncharacterized protein UNCHARACTERIZED PROTE
 251:  ji5y-A  3.3  4.6  137   648    9   PARBA/AFDB:AF-C1H9E2-F1 Vacuolar amino acid transporter 1 VACUOLAR AM
 252:  jhte-A  3.3  3.7   74   338    7   PARBA/AFDB:AF-C1GPT6-F1 Uncharacterized protein UNCHARACTERIZED PROTE
 253:  jjhd-A  3.3  5.2   82   436    5   PARBA/AFDB:AF-C1H8D8-F1 Uncharacterized protein UNCHARACTERIZED PROTE
 254:  jk9x-A  3.3  4.6  100   155    8   PARBA/AFDB:AF-C1HDB4-F1 Uncharacterized protein UNCHARACTERIZED PROTE
 255:  jlw8-A  3.3 13.3   93  1318    6   PARBA/AFDB:AF-C1GS49-F1 Antiviral helicase SKI2 ANTIVIRAL HELICASE SK
 256:  jlyq-A  3.3  8.7  118   850    8   PARBA/AFDB:AF-C1HA27-F1 Fungal specific transcription factor domain-c
 257:  jhw6-A  3.3  7.8   61   174    8   PARBA/AFDB:AF-A0A0A2V639-F1 Uncharacterized protein UNCHARACTERIZED P
 258:  jnus-A  3.3  4.8  145   325    8   PARBA/AFDB:AF-C1H4B5-F1 Cystinosin CYSTINOSIN;
 259:  jl8i-A  3.3 10.3  105   247    4   PARBA/AFDB:AF-C1GTF8-F1 Uncharacterized protein UNCHARACTERIZED PROTE
 260:  ji41-A  3.3  7.0  118   337    8   PARBA/AFDB:AF-C1H914-F1 Uncharacterized protein UNCHARACTERIZED PROTE
 261:  jnnf-A  3.3  4.5   98   305    4   PARBA/AFDB:AF-C1H0J1-F1 Component of oligomeric Golgi complex 2 COMPO
 262:  jm5g-A  3.3 13.7  103   616    5   PARBA/AFDB:AF-C1GUK9-F1 Multidrug resistance protein fnx1 MULTIDRUG R
 263:  jl2z-A  3.3  8.0   70   654    9   PARBA/AFDB:AF-C1GSG4-F1 Flocculation suppression protein FLOCCULATION
 264:  jlgq-A  3.3  4.4   72   182    8   PARBA/AFDB:AF-C1GYW3-F1 Altered inheritance of mitochondria protein 4
 265:  jn1d-A  3.3  6.2   93   419    9   PARBA/AFDB:AF-C1HB08-F1 Uncharacterized protein UNCHARACTERIZED PROTE
 266:  jloo-A  3.3 10.8  111  1229    7   PARBA/AFDB:AF-C1H0U3-F1 ATP-binding cassette sub-family B member 5 AT
 267:  jktc-A  3.3  5.1  103  1945    8   PARBA/AFDB:AF-C1H8P8-F1 Histidine kinase D5 HISTIDINE KINASE D5;
 268:  jkng-A  3.3  6.4   63   375    5   PARBA/AFDB:AF-C1H7N7-F1 Uncharacterized protein UNCHARACTERIZED PROTE
 269:  jk2t-A  3.3  6.7  118   454    5   PARBA/AFDB:AF-C1HDB3-F1 Uncharacterized protein UNCHARACTERIZED PROTE
 270:  jkmr-A  3.2 10.0   87   766    1   PARBA/AFDB:AF-C1H4G0-F1 Uncharacterized protein UNCHARACTERIZED PROTE
 271:  ji1r-A  3.2  6.1   95   590    4   PARBA/AFDB:AF-C1H2D0-F1 PWWP domain-containing protein PWWP DOMAIN-CO
 272:  jlxs-A  3.2  8.5   80   138    4   PARBA/AFDB:AF-C1H6L0-F1 ER-derived vesicles protein ERV14 ER-DERIVED 
 273:  jijn-A  3.2 14.8  141   371    7   PARBA/AFDB:AF-C1GX79-F1 Uncharacterized protein UNCHARACTERIZED PROTE
 274:  jjad-A  3.2  8.6  107   359    8   PARBA/AFDB:AF-A0A0A2V0C8-F1 Uncharacterized protein UNCHARACTERIZED P
 275:  jmur-A  3.2  4.8  115   567    4   PARBA/AFDB:AF-A0A0A2V4T9-F1 Uncharacterized protein UNCHARACTERIZED P
 276:  jl1w-A  3.2 12.8   92   601    5   PARBA/AFDB:AF-A0A0A2V3Y5-F1 Uncharacterized protein UNCHARACTERIZED P
 277:  jj9c-A  3.2  5.3  104   491   10   PARBA/AFDB:AF-C1GY92-F1 Uncharacterized protein UNCHARACTERIZED PROTE
 278:  jk66-A  3.2  7.4   87   609    5   PARBA/AFDB:AF-C1GZZ7-F1 PHD domain-containing protein PHD DOMAIN-CONT
 279:  jle3-A  3.2  6.9   62   124   10   PARBA/swissprot/AFDB:AF-C1GSS8-F1 Mitochondrial zinc maintenance prot
 280:  jhv4-A  3.2  6.4   94   240    1   PARBA/AFDB:AF-C1GSP4-F1 Uncharacterized protein UNCHARACTERIZED PROTE
 281:  jhqr-A  3.2  6.7   99   615    9   PARBA/AFDB:AF-C1GWF9-F1 Pre-mRNA-processing factor 31 PRE-MRNA-PROCES
 282:  jjqd-A  3.2  9.4  121   951    7   PARBA/AFDB:AF-C1H5N9-F1 Transmembrane and coiled-coil domain containi
 283:  jo9n-A  3.2 10.0  100   198   10   PARBA/AFDB:AF-C1H9I5-F1 Prefoldin subunit 3 PREFOLDIN SUBUNIT 3;
 284:  joai-A  3.2  4.0   69   581    3   PARBA/AFDB:AF-A0A0A2V0A6-F1 CAMK protein kinase CAMK PROTEIN KINASE;
 285:  jmv5-A  3.2  8.3   95   728    7   PARBA/AFDB:AF-C1H0A2-F1 Terpene cyclase/mutase family member TERPENE 
 286:  jlo9-A  3.2  6.3  115   768    8   PARBA/AFDB:AF-A0A0A2V618-F1 Uncharacterized protein UNCHARACTERIZED P
 287:  jmxu-A  3.2 15.5  101   526    9   PARBA/AFDB:AF-C1H5B7-F1 SERPIN domain-containing protein SERPIN DOMAI
 288:  jlc2-A  3.2  3.9   65   130    3   PARBA/AFDB:AF-C1H3H2-F1 Uncharacterized protein UNCHARACTERIZED PROTE
 289:  jmuj-A  3.2  4.0   58   128    3   PARBA/AFDB:AF-C1H0W6-F1 Uncharacterized protein UNCHARACTERIZED PROTE
 290:  jmwo-A  3.2 12.1   78   440   10   PARBA/AFDB:AF-C1H9S5-F1 HTH TFE/IIEalpha-type domain-containing prote
 291:  jobs-A  3.2  6.8   93   501    9   PARBA/AFDB:AF-C1H748-F1 SNF7 family protein SNF7 FAMILY PROTEIN;
 292:  jl2n-A  3.2 13.0   75   434    7   PARBA/AFDB:AF-C1GSP3-F1 BZIP transcription factor HacA BZIP TRANSCRIP
 293:  jlzs-A  3.2  7.5  100   251    5   PARBA/AFDB:AF-C1GVC0-F1 SNF7 family protein SNF7 FAMILY PROTEIN;
 294:  jikn-A  3.2  8.1  124   521    7   PARBA/AFDB:AF-C1GRI1-F1 Inositol phosphosphingolipids phospholipase C
 295:  jm6n-A  3.2  9.0  101   223   13   PARBA/AFDB:AF-C1HDB1-F1 Uncharacterized protein UNCHARACTERIZED PROTE
 296:  jnp7-A  3.2 10.4  121   329    7   PARBA/AFDB:AF-C1H421-F1 Uncharacterized protein UNCHARACTERIZED PROTE
 297:  jja8-A  3.2  5.8  129   515   12   PARBA/AFDB:AF-C1H9T6-F1 O-acyltransferase O-ACYLTRANSFERASE;
 298:  jlix-A  3.2  4.5   73   340    4   PARBA/AFDB:AF-C1GNB6-F1 Uncharacterized protein UNCHARACTERIZED PROTE
 299:  jmbh-A  3.2  6.5  104   451    9   PARBA/AFDB:AF-C1GTM8-F1 Uncharacterized protein UNCHARACTERIZED PROTE
 300:  jlvu-A  3.2  7.8  110  1660   12   PARBA/AFDB:AF-C1GXW2-F1 Rif1_N domain-containing protein RIF1_N DOMAI
 301:  jncf-A  3.2  6.6   60   121    2   PARBA/AFDB:AF-C1H0K7-F1 Uncharacterized protein UNCHARACTERIZED PROTE
 302:  jmnb-A  3.2 11.2  137   436    5   PARBA/AFDB:AF-C1H4N7-F1 Transport protein sec9 TRANSPORT PROTEIN SEC9
 303:  jm99-A  3.2 13.5   63   231    6   PARBA/AFDB:AF-C1HDI4-F1 SH3 domain-containing protein SH3 DOMAIN-CONT
 304:  jj7w-A  3.2 15.2  101   565    7   PARBA/AFDB:AF-C1H7S1-F1 Arylsulfatase ARYLSULFATASE;
 305:  jkxp-A  3.2  4.5  149   569    8   PARBA/AFDB:AF-A0A0A2V5H2-F1 AA_permease domain-containing protein AA_
 306:  jl94-A  3.2  7.5   82   193    9   PARBA/AFDB:AF-A0A0A2V5Z3-F1 Uncharacterized protein UNCHARACTERIZED P
 307:  jncm-A  3.2  9.2   78   294    5   PARBA/AFDB:AF-C1HDG1-F1 FYVE-type domain-containing protein FYVE-TYPE
 308:  jj08-A  3.2 15.8   93   693    4   PARBA/AFDB:AF-C1H6N2-F1 Developmental regulator flbA DEVELOPMENTAL RE
 309:  jmrg-A  3.2  5.5   90   393    8   PARBA/AFDB:AF-C1GWW0-F1 Peptidyl-prolyl cis-trans isomerase D PEPTIDY
 310:  jivc-A  3.2  8.2   59   395   17   PARBA/AFDB:AF-C1GQ65-F1 Replication factor C subunit 2 REPLICATION FA
 311:  jnhz-A  3.2  9.7   99   296    6   PARBA/AFDB:AF-C1H5G2-F1 Uncharacterized protein UNCHARACTERIZED PROTE
 312:  jj3i-A  3.2 12.9  142  1159    8   PARBA/AFDB:AF-C1GUS8-F1 Glycerophosphocholine phosphodiesterase GLYCE
 313:  jimb-A  3.2 10.7  127   509    9   PARBA/AFDB:AF-C1H4J0-F1 Uncharacterized protein UNCHARACTERIZED PROTE
 314:  jknd-A  3.2  3.4   67   927    0   PARBA/AFDB:AF-C1GUU4-F1 Lon protease homolog 2, peroxisomal LON PROTE
 315:  jiyb-A  3.2  5.2   91  1230    7   PARBA/AFDB:AF-C1HC68-F1 Coatomer subunit alpha COATOMER SUBUNIT ALPHA
 316:  jliq-A  3.2  5.2   81   206    9   PARBA/AFDB:AF-A0A0A2V5U0-F1 Uncharacterized protein UNCHARACTERIZED P
 317:  jie3-A  3.2  8.2  135   280    3   PARBA/AFDB:AF-C1H2Z2-F1 Uncharacterized protein UNCHARACTERIZED PROTE
 318:  jik9-A  3.1  3.4   66   273    5   PARBA/AFDB:AF-C1GZI0-F1 V-SNARE V-SNARE;
 319:  jire-A  3.1 17.2  102   742    7   PARBA/AFDB:AF-C1H7H8-F1 Serine/threonine-protein kinase SERINE/THREON
 320:  jlbs-A  3.1  9.8  101   820    8   PARBA/AFDB:AF-C1H943-F1 WD repeat-containing protein WD REPEAT-CONTAI
 321:  jleb-A  3.1  6.2   86  1094    6   PARBA/AFDB:AF-C1GQ22-F1 Uncharacterized protein UNCHARACTERIZED PROTE
 322:  jk3b-A  3.1  6.9  104   176    7   PARBA/AFDB:AF-C1GX00-F1 Uncharacterized protein UNCHARACTERIZED PROTE
 323:  jjhi-A  3.1  3.7   73  1150    3   PARBA/AFDB:AF-C1HE98-F1 DNA mismatch repair protein DNA MISMATCH REPA
 324:  jndc-A  3.1  4.3   82   528    6   PARBA/AFDB:AF-C1HAB5-F1 Uncharacterized protein UNCHARACTERIZED PROTE
 325:  jo36-A  3.1  6.3  109   211    6   PARBA/AFDB:AF-A0A0A2V5E0-F1 Uncharacterized protein UNCHARACTERIZED P
 326:  jhy3-A  3.1  4.9   66   642    5   PARBA/AFDB:AF-C1GY71-F1 Sas10/Utp3 family protein SAS10/UTP3 FAMILY P
 327:  jnel-A  3.1  8.7   86   337    7   PARBA/AFDB:AF-C1HB88-F1 Peroxisomal membrane protein PMP34 PEROXISOMA
 328:  jj6w-A  3.1  5.3   82   494   10   PARBA/AFDB:AF-C1GNV0-F1 Integral membrane protein INTEGRAL MEMBRANE P
 329:  jmd2-A  3.1  7.8  130   481    8   PARBA/AFDB:AF-C1HBX1-F1 Nucleoside transporter family NUCLEOSIDE TRAN
 330:  jo07-A  3.1 13.1  117   291    9   PARBA/AFDB:AF-A0A0A2UZ02-F1 Uncharacterized protein UNCHARACTERIZED P
 331:  jjm4-A  3.1  4.1   72   213    6   PARBA/AFDB:AF-C1H3V0-F1 Endoplasmic reticulum transmembrane protein E
 332:  jive-A  3.1 13.1  110   805    3   PARBA/AFDB:AF-A0A0A2V3X6-F1 TOG domain-containing protein TOG DOMAIN-
 333:  jo0c-A  3.1  3.6   77   686    4   PARBA/AFDB:AF-C1H2G4-F1 Uncharacterized protein UNCHARACTERIZED PROTE
 334:  jlsa-A  3.1  5.4   75   590    3   PARBA/AFDB:AF-C1H5R1-F1 Uds1 domain-containing protein UDS1 DOMAIN-CO
 335:  jmke-A  3.1  5.7   80   377    5   PARBA/AFDB:AF-C1H123-F1 DUF202 domain-containing protein DUF202 DOMAI
 336:  jil8-A  3.1  5.4   89  1084   10   PARBA/AFDB:AF-C1GRT9-F1 DNA repair protein RAD16 DNA REPAIR PROTEIN R
 337:  jjy0-A  3.1 10.0   63   110    8   PARBA/AFDB:AF-C1GZN7-F1 Uncharacterized protein UNCHARACTERIZED PROTE
 338:  jjym-A  3.1 10.0  105   692    5   PARBA/AFDB:AF-C1H3X5-F1 Translocation protein sec63 TRANSLOCATION PRO
 339:  jmbw-A  3.1  2.8   47   118    6   PARBA/AFDB:AF-C1GP39-F1 Uncharacterized protein UNCHARACTERIZED PROTE
 340:  jm8x-A  3.1  6.8   94   418    5   PARBA/AFDB:AF-C1HCQ3-F1 ABC_tran_Xtn domain-containing protein ABC_TR
 341:  jhpd-A  3.1  6.1   93   874    6   PARBA/AFDB:AF-C1H8M5-F1 DIL and Ankyrin domain-containing protein DIL
 342:  jlt1-A  3.1  5.7   81   727    7   PARBA/AFDB:AF-C1H9T3-F1 Peroxin 8 PEROXIN 8;
 343:  jmnj-A  3.1 11.5   99   734    8   PARBA/AFDB:AF-A0A0A2V2P0-F1 NACHT domain-containing protein NACHT DOM
 344:  jhtf-A  3.1  5.0  105   375    7   PARBA/AFDB:AF-C1H2M0-F1 Uncharacterized protein UNCHARACTERIZED PROTE
 345:  jj4x-A  3.1  5.0  151   371    7   PARBA/AFDB:AF-C1GZE9-F1 Uncharacterized protein UNCHARACTERIZED PROTE
 346:  jk2o-A  3.1  3.8  105  1273    5   PARBA/AFDB:AF-C1H5Q4-F1 Protein transport protein SEC31 PROTEIN TRANS
 347:  jkzy-A  3.1  6.8   73   649    5   PARBA/AFDB:AF-C1H4D0-F1 Pkinase_fungal domain-containing protein PKIN
 348:  jhsi-A  3.1  5.1  124   363    6   PARBA/AFDB:AF-C1H404-F1 V-type proton ATPase subunit V-TYPE PROTON AT
 349:  jkzv-A  3.1  3.6   49    57    6   PARBA/AFDB:AF-A0A0A2V3E6-F1 Uncharacterized protein UNCHARACTERIZED P
 350:  jiwb-A  3.1  5.9   86   527    5   PARBA/AFDB:AF-C1H108-F1 SET domain-containing protein SET DOMAIN-CONT
 351:  jl33-A  3.1  7.3   97   647   13   PARBA/AFDB:AF-C1HD21-F1 C6 finger domain transcription factor nscR C6
 352:  jm63-A  3.1  4.1   66   103    3   PARBA/AFDB:AF-A0A0A2V505-F1 Uncharacterized protein UNCHARACTERIZED P
 353:  jksu-A  3.1  6.4  127  1349    6   PARBA/AFDB:AF-C1HC23-F1 C2 domain-containing protein C2 DOMAIN-CONTAI
 354:  jo8j-A  3.0 12.3  102   720    8   PARBA/AFDB:AF-A0A0A2V746-F1 Mannose-1-phosphate guanylyltransferase M
 355:  jix7-A  3.0  5.3  141   663   10   PARBA/AFDB:AF-C1H5S1-F1 Uncharacterized protein UNCHARACTERIZED PROTE
 356:  jk74-A  3.0 11.6  121   364   12   PARBA/AFDB:AF-C1H3X6-F1 Uncharacterized protein UNCHARACTERIZED PROTE
 357:  jk7t-A  3.0  5.0  128   367    5   PARBA/AFDB:AF-C1HE55-F1 t-SNARE coiled-coil homology domain-containin
 358:  jlga-A  3.0  3.9   66   567   14   PARBA/AFDB:AF-C1GV29-F1 DUF1308 domain-containing protein DUF1308 DOM
 359:  jm2x-A  3.0  8.0   98   363   11   PARBA/AFDB:AF-C1GNI4-F1 Uncharacterized protein UNCHARACTERIZED PROTE
 360:  jhl1-A  3.0  4.4   77  1695    3   PARBA/AFDB:AF-C1H526-F1 DNA polymerase DNA POLYMERASE;
 361:  jm4w-A  3.0  8.8  146   980    5   PARBA/AFDB:AF-A0A0A2V198-F1 C6 finger domain transcription factor nsc
 362:  jjok-A  3.0  5.3   82   591    5   PARBA/AFDB:AF-C1GY41-F1 Ubiquitin-conjugating enzyme UBIQUITIN-CONJUG
 363:  jnk2-A  3.0  4.4  130   814    5   PARBA/AFDB:AF-C1GWU4-F1 C6 finger domain transcription factor nscR C6
 364:  jjzf-A  3.0  5.5  145  1266    6   PARBA/AFDB:AF-C1GZC2-F1 SCD domain-containing protein SCD DOMAIN-CONT
 365:  jn0m-A  3.0  9.3   81   550    7   PARBA/AFDB:AF-C1GQ77-F1 MRS7 family protein MRS7 FAMILY PROTEIN;
 366:  jj68-A  3.0  9.6   84   368   13   PARBA/AFDB:AF-C1GVR8-F1 Geranylgeranyl transferase type-2 subunit alp
 367:  jn4e-A  3.0  5.8   85   558    5   PARBA/AFDB:AF-C1H2S1-F1 Transcription factor prr1 TRANSCRIPTION FACTO
 368:  jmih-A  3.0  6.5  139   563    6   PARBA/AFDB:AF-C1H862-F1 Sorting nexin 3 SORTING NEXIN 3;
 369:  jlqu-A  3.0 10.0  131   267    6   PARBA/AFDB:AF-C1GYP5-F1 SLATT_fungal domain-containing protein SLATT_
 370:  ji9i-A  3.0  3.8   88   286   10   PARBA/AFDB:AF-C1HC74-F1 26S proteasome non-ATPase regulatory subunit 
 371:  jkmn-A  3.0 10.9   72   686    6   PARBA/AFDB:AF-C1HDS8-F1 Uncharacterized protein UNCHARACTERIZED PROTE
 372:  jmqa-A  3.0  5.3  139   659    6   PARBA/AFDB:AF-C1GW41-F1 RNA polymerase II transcription factor B subu
 373:  jmir-A  3.0  5.6   70   146    3   PARBA/AFDB:AF-C1GTW2-F1 Uncharacterized protein UNCHARACTERIZED PROTE
 374:  jj6i-A  3.0  8.8  129   479    6   PARBA/AFDB:AF-C1H820-F1 TPR domain-containing protein TPR DOMAIN-CONT
 375:  jiww-A  3.0  4.1   68  1815    6   PARBA/AFDB:AF-C1GZL0-F1 rRNA biogenesis protein RRP5 RRNA BIOGENESIS 
 376:  jhoa-A  3.0  4.8  115   303    8   PARBA/AFDB:AF-C1H9Y3-F1 Surfeit locus protein SURFEIT LOCUS PROTEIN;
 377:  jk6a-A  3.0  5.2   63   116    6   PARBA/AFDB:AF-C1GVD2-F1 Uncharacterized protein UNCHARACTERIZED PROTE
 378:  jldi-A  3.0  8.0  111   821    5   PARBA/AFDB:AF-C1HBN2-F1 Dynamin family protein DYNAMIN FAMILY PROTEIN
 379:  ji5w-A  3.0  3.9  106   992    7   PARBA/AFDB:AF-C1H7N3-F1 Kinesin-like protein KINESIN-LIKE PROTEIN;
 380:  jm1p-A  3.0  4.8  119   553    8   PARBA/AFDB:AF-A0A0A2V7X0-F1 Zn(2)-C6 fungal-type domain-containing pr
 381:  jo6z-A  3.0  3.7   67   106    6   PARBA/AFDB:AF-C1GT14-F1 NADH-ubiquinone oxidoreductase 12 kDa subunit
 382:  jhkx-A  3.0  8.3   97   693    8   PARBA/AFDB:AF-C1H149-F1 FAD-binding FR-type domain-containing protein
 383:  jiv9-A  3.0  5.2   83   503    6   PARBA/AFDB:AF-C1GXA6-F1 Uncharacterized protein UNCHARACTERIZED PROTE
 384:  jihg-A  3.0  6.9   83   357    5   PARBA/AFDB:AF-C1HCX0-F1 rRNA-processing protein EFG1 RRNA-PROCESSING 
 385:  jnog-A  3.0 11.1   90   447    7   PARBA/AFDB:AF-C1H759-F1 Tyrosinase central domain-containing protein 
 386:  jm0w-A  3.0  8.9   76   105    5   PARBA/AFDB:AF-C1GZ74-F1 Uncharacterized protein UNCHARACTERIZED PROTE
 387:  jkv9-A  3.0 12.6  146   435    6   PARBA/AFDB:AF-C1H837-F1 Acyl-CoA dehydrogenase ACYL-COA DEHYDROGENASE
 388:  jlt0-A  3.0  7.6   90   341    6   PARBA/swissprot/AFDB:AF-C1GTV2-F1 ATPase GET3 ATPASE GET3;
 389:  jnuj-A  3.0  4.6  139   580    8   PARBA/AFDB:AF-C1GXZ7-F1 High-affinity methionine permease HIGH-AFFINI
 390:  jkyo-A  3.0 10.4  135  1106    1   PARBA/AFDB:AF-C1GQM6-F1 ARF GTPase activator (Csx2) ARF GTPASE ACTIVA
 391:  jlny-A  3.0  6.9   79   721    4   PARBA/AFDB:AF-C1GW38-F1 Chromatin modification-related protein CHROMA
 392:  jkyv-A  3.0  4.2   53    65   17   PARBA/AFDB:AF-C1H9W0-F1 Ubiquitin-like domain-containing protein UBIQ
 393:  jn8k-A  3.0 13.8   90  1538    4   PARBA/AFDB:AF-C1H7F4-F1 Actin cytoskeleton-regulatory complex protein
 394:  ji1q-A  3.0  3.3  105   917    5   PARBA/AFDB:AF-C1GYC7-F1 PHD-type domain-containing protein PHD-TYPE D
 395:  jmvd-A  3.0  9.7   79   514    9   PARBA/AFDB:AF-C1HE13-F1 General transcription and DNA repair factor I
 396:  jk46-A  3.0 11.7   85  1160    5   PARBA/AFDB:AF-C1GR40-F1 Mediator of RNA polymerase II transcription s
 397:  jjfb-A  3.0 29.0  135   457    5   PARBA/AFDB:AF-C1GYN8-F1 Uncharacterized protein UNCHARACTERIZED PROTE
 398:  jn3x-A  3.0  8.9   94  1092    5   PARBA/AFDB:AF-C1GQP8-F1 AP-3 complex subunit delta AP-3 COMPLEX SUBUN
 399:  jhx1-A  3.0  3.5   60   110    5   PARBA/AFDB:AF-C1HDA8-F1 Uncharacterized protein UNCHARACTERIZED PROTE
 400:  jnsv-A  3.0 10.6  147   320    7   PARBA/AFDB:AF-C1GXE3-F1 Uncharacterized protein UNCHARACTERIZED PROTE
 401:  jipb-A  3.0  6.2  120   271    6   PARBA/AFDB:AF-C1H6P1-F1 Uncharacterized protein UNCHARACTERIZED PROTE
 402:  jmbl-A  3.0  4.0  125   409    3   PARBA/AFDB:AF-C1HBV9-F1 t-SNARE coiled-coil homology domain-containin
 403:  jl38-A  3.0  4.6   96   672    5   PARBA/AFDB:AF-C1GT80-F1 Succinate dehydrogenase [ubiquinone] flavopro
 404:  jhto-A  2.9  5.0  123   207    9   PARBA/AFDB:AF-C1H5W9-F1 Uncharacterized protein UNCHARACTERIZED PROTE
 405:  joby-A  2.9  4.3   81   188    1   PARBA/AFDB:AF-C1GQ23-F1 Mediator of RNA polymerase II transcription s
 406:  jkai-A  2.9  6.8  113   203    5   PARBA/AFDB:AF-C1GXZ0-F1 Uncharacterized protein UNCHARACTERIZED PROTE
 407:  jjz3-A  2.9  4.7   98   193    7   PARBA/AFDB:AF-C1H9P5-F1 Uncharacterized protein UNCHARACTERIZED PROTE
 408:  jnqb-A  2.9  7.3   61   632    3   PARBA/AFDB:AF-C1H1F6-F1 RING finger protein RING FINGER PROTEIN;
 409:  jl49-A  2.9  4.8  125  1215    7   PARBA/AFDB:AF-A0A0A2VIV7-F1 Mcl1_mid domain-containing protein MCL1_M
 410:  jngg-A  2.9  7.7   81   325    4   PARBA/AFDB:AF-C1GV99-F1 Uncharacterized protein UNCHARACTERIZED PROTE
 411:  jhqd-A  2.9  9.2   94   450    7   PARBA/AFDB:AF-C1GTV6-F1 Eukaryotic translation initiation factor 3 su
 412:  jlu9-A  2.9 12.3  122   477    7   PARBA/AFDB:AF-C1HE69-F1 PH domain-containing protein PH DOMAIN-CONTAI
 413:  jmpu-A  2.9  6.5   59    80    8   PARBA/AFDB:AF-A0A0A2VJ33-F1 Uncharacterized protein UNCHARACTERIZED P
 414:  jku9-A  2.9  6.6  149  1387    4   PARBA/AFDB:AF-C1HBW5-F1 DH domain-containing protein DH DOMAIN-CONTAI
 415:  jm39-A  2.9  8.5  133   298    8   PARBA/AFDB:AF-C1H483-F1 ATP synthase subunit gamma ATP SYNTHASE SUBUN
 416:  jihs-A  2.9  9.8   68   119    7   PARBA/AFDB:AF-A0A0A2VKQ8-F1 Uncharacterized protein UNCHARACTERIZED P
 417:  jk0p-A  2.9  8.1  145   843    7   PARBA/AFDB:AF-C1H3J6-F1 Anaphase-promoting complex subunit 4 ANAPHASE
 418:  jkjl-A  2.9  4.3  141   556    9   PARBA/AFDB:AF-C1GPV7-F1 Lysine-specific permease LYSINE-SPECIFIC PERM
 419:  jnp4-A  2.9  9.0   77   166    5   PARBA/AFDB:AF-C1GTM2-F1 Uncharacterized protein UNCHARACTERIZED PROTE
 420:  jhpf-A  2.9  6.0  141   397    6   PARBA/AFDB:AF-C1GSF3-F1 HNHc domain-containing protein HNHC DOMAIN-CO
 421:  jldl-A  2.9  8.6   94   996    4   PARBA/AFDB:AF-C1H3F6-F1 SacI domain-containing protein SACI DOMAIN-CO
 422:  jnks-A  2.9 12.2   82   516    7   PARBA/AFDB:AF-A0A0A2UZ40-F1 Tubulin alpha chain TUBULIN ALPHA CHAIN;
 423:  jll7-A  2.9  4.5  114   996    6   PARBA/AFDB:AF-C1H9R0-F1 PX domain-containing protein PX DOMAIN-CONTAI
 424:  jkus-A  2.9  8.3  132   457    7   PARBA/AFDB:AF-C1HC09-F1 Phosphatidate cytidylyltransferase PHOSPHATID
 425:  jnx7-A  2.9  9.9   88   357    5   PARBA/AFDB:AF-C1GPW1-F1 Alpha/beta hydrolase fold protein ALPHA/BETA 
 426:  jlx9-A  2.9  5.9   73   231    7   PARBA/AFDB:AF-A0A0A2V1S7-F1 Uncharacterized protein UNCHARACTERIZED P
 427:  jmda-A  2.9  7.3   62   572    6   PARBA/AFDB:AF-C1GS20-F1 Stromal membrane-associated protein STROMAL M
 428:  jkbb-A  2.9  7.2   98   636    3   PARBA/AFDB:AF-C1H4V5-F1 Zn(2)-C6 fungal-type domain-containing protei
 429:  jicr-A  2.9  5.6  111  1277   11   PARBA/AFDB:AF-C1GQC4-F1 Uncharacterized protein UNCHARACTERIZED PROTE
 430:  jif4-A  2.9 10.9  148  1203    4   PARBA/AFDB:AF-A0A0A2V5M1-F1 Uncharacterized protein UNCHARACTERIZED P
 431:  jltr-A  2.9  6.4  149   586    7   PARBA/AFDB:AF-C1H4R3-F1 Uncharacterized protein UNCHARACTERIZED PROTE
 432:  jn1f-A  2.9  7.6   99  1585    7   PARBA/AFDB:AF-C1GPE6-F1 Uncharacterized protein UNCHARACTERIZED PROTE
 433:  jlce-A  2.9  9.4  118  1099    6   PARBA/AFDB:AF-C1GNG3-F1 Ankyrin repeat domain-containing protein ANKY
 434:  jk0k-A  2.9  4.6  101   400    6   PARBA/AFDB:AF-C1GW81-F1 TPR domain-containing protein TPR DOMAIN-CONT
 435:  jjzs-A  2.9  5.4   99   269   12   PARBA/AFDB:AF-C1H7Z7-F1 Uncharacterized protein UNCHARACTERIZED PROTE
 436:  jkgx-A  2.9  5.7   56    92   11   PARBA/AFDB:AF-A0A0A2V4S2-F1 Uncharacterized protein UNCHARACTERIZED P
 437:  jkn1-A  2.9  5.4  100   198    6   PARBA/AFDB:AF-C1H4D5-F1 Uncharacterized protein UNCHARACTERIZED PROTE
 438:  jn38-A  2.9  4.4   96   404    4   PARBA/AFDB:AF-C1GQ64-F1 Uncharacterized protein UNCHARACTERIZED PROTE
 439:  jlaa-A  2.9  5.6   98   136    6   PARBA/AFDB:AF-C1HB44-F1 Uncharacterized protein UNCHARACTERIZED PROTE
 440:  jnoy-A  2.9  6.9   95   510    5   PARBA/AFDB:AF-C1GPE3-F1 Cytochrome P450-DIT2 CYTOCHROME P450-DIT2;
 441:  jnkj-A  2.9  4.1   74  1533    4   PARBA/AFDB:AF-C1H210-F1 Anucleate primary sterigmata protein A ANUCLE
 442:  jid7-A  2.9  8.4   97   166    5   PARBA/AFDB:AF-A0A0A2V1W9-F1 Uncharacterized membrane protein UNCHARAC
 443:  jjua-A  2.9  2.9   48    57    8   PARBA/AFDB:AF-A0A0A2V3M8-F1 Uncharacterized protein UNCHARACTERIZED P
 444:  jhmx-A  2.9  7.6   93   175    5   PARBA/AFDB:AF-C1H1D8-F1 Uncharacterized protein UNCHARACTERIZED PROTE
 445:  jlkw-A  2.9  4.2  105   664   10   PARBA/AFDB:AF-C1H153-F1 C6 finger domain transcription factor nscR C6
 446:  jms9-A  2.9  6.1   68   198    4   PARBA/AFDB:AF-C1GVS4-F1 Uncharacterized protein UNCHARACTERIZED PROTE
 447:  jn1x-A  2.9  4.2  114   688    7   PARBA/AFDB:AF-C1GSX2-F1 Zn(2)-C6 fungal-type domain-containing protei
 448:  jie0-A  2.9  7.8  138   936    5   PARBA/AFDB:AF-C1H6W9-F1 Serine/threonine protein kinase SERINE/THREON
 449:  jlmn-A  2.9 10.1  144  1099    8   PARBA/AFDB:AF-C1GTU8-F1 Spindle pole body component SPINDLE POLE BODY
 450:  jn4d-A  2.9  5.9   98   753    4   PARBA/AFDB:AF-C1GZ37-F1 Uncharacterized protein UNCHARACTERIZED PROTE
 451:  jnz9-A  2.9  6.7  132   373    5   PARBA/AFDB:AF-C1H4F2-F1 Uncharacterized protein UNCHARACTERIZED PROTE
 452:  ji5s-A  2.9  4.2  128   617   13   PARBA/AFDB:AF-A0A0A2V5R1-F1 Uncharacterized protein UNCHARACTERIZED P
 453:  jnxl-A  2.9  6.5  130  1038    5   PARBA/AFDB:AF-C1GPY2-F1 Uncharacterized protein UNCHARACTERIZED PROTE
 454:  jhwo-A  2.9  8.7   89   401    3   PARBA/AFDB:AF-C1H411-F1 Uncharacterized protein UNCHARACTERIZED PROTE
 455:  ji98-A  2.9  5.3   84   452    6   PARBA/AFDB:AF-C1GUE4-F1 Methyltransferase family METHYLTRANSFERASE FA
 456:  jn5x-A  2.9  8.6   94   492    3   PARBA/AFDB:AF-C1HBQ8-F1 SP-RING-type domain-containing protein SP-RIN
 457:  jjur-A  2.9  4.9  109   146   12   PARBA/AFDB:AF-A0A0A2V4Z4-F1 Uncharacterized protein UNCHARACTERIZED P
 458:  jl9q-A  2.9  9.2   64   353    9   PARBA/AFDB:AF-C1GXA3-F1 Mediator of RNA polymerase II transcription s
 459:  jkhi-A  2.9  4.6  137   552    5   PARBA/AFDB:AF-C1GRM2-F1 Proline-specific permease PROLINE-SPECIFIC PE
 460:  jnb3-A  2.9  7.5  102   627   12   PARBA/AFDB:AF-C1GNK3-F1 Exocyst complex protein EXO70 EXOCYST COMPLEX
 461:  jo7q-A  2.8  6.3  131   446    8   PARBA/AFDB:AF-C1GWN8-F1 Cation transport protein CATION TRANSPORT PRO
 462:  jj8c-A  2.8  4.7  109   582    4   PARBA/AFDB:AF-C1H6G6-F1 MFS sugar transporter MFS SUGAR TRANSPORTER;
 463:  jigh-A  2.8  9.7  132   388   10   PARBA/AFDB:AF-C1HAQ6-F1 Uncharacterized protein UNCHARACTERIZED PROTE
 464:  jnh8-A  2.8  3.7   66   312    8   PARBA/AFDB:AF-C1GP45-F1 Oligosaccharyltransferase OLIGOSACCHARYLTRANS
 465:  jhvn-A  2.8  4.8   89   514    7   PARBA/AFDB:AF-C1H257-F1 MYND-type zinc finger protein samB MYND-TYPE 
 466:  jj2a-A  2.8  1.6   43    87    9   PARBA/AFDB:AF-A0A0A2V5L8-F1 Uncharacterized protein UNCHARACTERIZED P
 467:  jhzl-A  2.8  5.8  114   456   14   PARBA/AFDB:AF-C1GQ06-F1 Protein-serine/threonine kinase PROTEIN-SERIN
 468:  jmae-A  2.8 13.0   91   247    7   PARBA/AFDB:AF-C1H244-F1 Uncharacterized protein UNCHARACTERIZED PROTE
 469:  jo3k-A  2.8  9.5   79   820    4   PARBA/AFDB:AF-C1GTL0-F1 CID domain-containing protein CID DOMAIN-CONT
 470:  jj2x-A  2.8  5.7  116   971    8   PARBA/AFDB:AF-C1GZ01-F1 C6 finger domain transcription factor nscR C6
 471:  jk8w-A  2.8  7.0   82   352    6   PARBA/AFDB:AF-C1GVP3-F1 Uncharacterized protein UNCHARACTERIZED PROTE
 472:  jo8p-A  2.8  3.4   45   530    0   PARBA/AFDB:AF-C1H0G7-F1 Signal recognition particle 54 kDa protein SI
 473:  jidx-A  2.8  6.1  124  2611   10   PARBA/AFDB:AF-C1GRL4-F1 DRIM domain-containing protein DRIM DOMAIN-CO
 474:  jn4a-A  2.8 10.9  133   534    5   PARBA/AFDB:AF-C1GT15-F1 pH-response regulator protein palC PH-RESPONS
 475:  jk9z-A  2.8  6.7   51    89    2   PARBA/AFDB:AF-C1H325-F1 Uncharacterized protein UNCHARACTERIZED PROTE
 476:  jmgw-A  2.8  7.5  141  1594    7   PARBA/AFDB:AF-C1H4Y7-F1 Cation-transporting ATPase CATION-TRANSPORTIN
 477:  jj8p-A  2.8 12.8   84   143   14   PARBA/AFDB:AF-C1GQR4-F1 Uncharacterized protein UNCHARACTERIZED PROTE
 478:  job3-A  2.8 29.0  117   507    9   PARBA/AFDB:AF-C1HBW9-F1 Hsp90 chaperone protein kinase-targeting subu
 479:  jhyd-A  2.8 13.0   58   185    2   PARBA/AFDB:AF-C1GSH0-F1 Carbonic anhydrase CARBONIC ANHYDRASE;
 480:  jn9x-A  2.8  5.3  146   618    6   PARBA/AFDB:AF-C1HE36-F1 General amino-acid permease GAP1 GENERAL AMIN
 481:  jm90-A  2.8  5.9   69   617    6   PARBA/AFDB:AF-C1H5U2-F1 Carboxypeptidase CARBOXYPEPTIDASE;
 482:  jhmb-A  2.8  4.9  118   456    6   PARBA/AFDB:AF-C1GR06-F1 COP9 signalosome complex subunit 12 COP9 SIGN
 483:  ji65-A  2.8  7.8   99   453    7   PARBA/AFDB:AF-A0A0A2UZK9-F1 Pkinase_fungal domain-containing protein 
 484:  jln2-A  2.8 21.3   73   906    5   PARBA/AFDB:AF-C1H248-F1 Nucleolar complex protein NUCLEOLAR COMPLEX P
 485:  jl6d-A  2.8  7.1  159  1303    9   PARBA/AFDB:AF-C1H1E8-F1 Phospholipid-transporting ATPase PHOSPHOLIPID
 486:  jkdn-A  2.8  5.1  109   497    5   PARBA/AFDB:AF-A0A0A2V2V7-F1 Component of oligomeric Golgi complex 8 C
 487:  jhkc-A  2.8 15.5  117   856   14   PARBA/AFDB:AF-C1GZG5-F1 Uncharacterized protein UNCHARACTERIZED PROTE
 488:  jjoc-A  2.8 11.9   97   878    6   PARBA/AFDB:AF-C1GQK7-F1 Vacuolar protein sorting 53 VACUOLAR PROTEIN 
 489:  ji35-A  2.8  5.5   58    76    3   PARBA/AFDB:AF-A0A0A2VIH5-F1 Uncharacterized protein UNCHARACTERIZED P
 490:  jl03-A  2.8  9.9  109  1696    5   PARBA/AFDB:AF-C1H243-F1 Suppressor protein of bem1/bed5 double mutant
 491:  jo8v-A  2.8  4.4   63   105    5   PARBA/AFDB:AF-C1GS97-F1 Uncharacterized protein UNCHARACTERIZED PROTE
 492:  jjpk-A  2.8  5.5   90   507    8   PARBA/AFDB:AF-A0A0A2VKT8-F1 Uncharacterized protein UNCHARACTERIZED P
 493:  jlf4-A  2.8 18.1   75   336    5   PARBA/AFDB:AF-C1H6X6-F1 Protein YOP1 PROTEIN YOP1;
 494:  jiud-A  2.8  9.5   43    61    5   PARBA/AFDB:AF-A0A0A2V6S1-F1 Uncharacterized protein UNCHARACTERIZED P
 495:  ji0k-A  2.8  6.7   92   310    9   PARBA/AFDB:AF-C1H1X5-F1 Uncharacterized protein UNCHARACTERIZED PROTE
 496:  jj4r-A  2.8  5.0  144   354    5   PARBA/AFDB:AF-C1GY45-F1 Uncharacterized protein UNCHARACTERIZED PROTE
 497:  jl9k-A  2.8  6.1   90  1285    3   PARBA/AFDB:AF-C1H4W9-F1 Histidine kinase HISTIDINE KINASE;
 498:  jl70-A  2.8  4.3   80   190    5   PARBA/AFDB:AF-C1H7V8-F1 Uncharacterized protein UNCHARACTERIZED PROTE
 499:  jmbj-A  2.8  4.5  136  1544    5   PARBA/AFDB:AF-C1GUV9-F1 DH domain-containing protein DH DOMAIN-CONTAI
 500:  jlng-A  2.8  5.5  136   256    4   PARBA/AFDB:AF-C1GNN8-F1 EXPERA domain-containing protein EXPERA DOMAI
 501:  jki0-A  2.8  5.8   51   309    8   PARBA/AFDB:AF-C1GNQ6-F1 NADH-cytochrome b5 reductase NADH-CYTOCHROME 
 502:  jm7u-A  2.8 14.9   69   255    4   PARBA/AFDB:AF-C1H1K6-F1 Uncharacterized protein UNCHARACTERIZED PROTE
 503:  jit6-A  2.8  5.7   73   100    4   PARBA/AFDB:AF-A0A0A2V3K1-F1 Uncharacterized protein UNCHARACTERIZED P
 504:  jkn5-A  2.8  3.5   54    71   11   PARBA/AFDB:AF-A0A0A2UZW0-F1 Uncharacterized protein UNCHARACTERIZED P
 505:  ji7g-A  2.8 19.8  108   434    6   PARBA/AFDB:AF-C1GYJ3-F1 Palmitoyltransferase PFA4 PALMITOYLTRANSFERAS
 506:  ji43-A  2.7  5.1   96   483    9   PARBA/AFDB:AF-C1HCI2-F1 MFS domain-containing protein MFS DOMAIN-CONT
 507:  jj6k-A  2.7 11.6   79   657    4   PARBA/AFDB:AF-C1H143-F1 Serine/threonine-protein kinase sid2 SERINE/T
 508:  jise-A  2.7 13.7  104   711    8   PARBA/AFDB:AF-C1GRN8-F1 Uncharacterized protein UNCHARACTERIZED PROTE
 509:  jkie-A  2.7  6.1  135   396    8   PARBA/AFDB:AF-C1GR10-F1 HNHc domain-containing protein HNHC DOMAIN-CO
 510:  ji2v-A  2.7  7.9  123  1349    8   PARBA/AFDB:AF-C1H9Q7-F1 5-oxoprolinase 5-OXOPROLINASE;
 511:  jn71-A  2.7  5.2  136  2025    9   PARBA/AFDB:AF-C1GNF1-F1 Transport protein SEC7 TRANSPORT PROTEIN SEC7
 512:  jlqm-A  2.7  4.7   99   246    5   PARBA/AFDB:AF-C1HBM1-F1 Maleylacetoacetate isomerase MALEYLACETOACETA
 513:  jmze-A  2.7  8.3  135   397    4   PARBA/AFDB:AF-C1HCD0-F1 Peroxisomal membrane protein PEX16 PEROXISOMA
 514:  jk3l-A  2.7  8.5   71   423    4   PARBA/AFDB:AF-C1GU69-F1 Uncharacterized protein UNCHARACTERIZED PROTE
 515:  ji7l-A  2.7  7.8   68  1298    9   PARBA/AFDB:AF-C1HBZ8-F1 von Willebrand and RING finger domain-contain
 516:  jjn3-A  2.7  8.2   65   648    6   PARBA/AFDB:AF-C1GXB8-F1 Uncharacterized protein UNCHARACTERIZED PROTE
 517:  jjlt-A  2.7  8.2   89   777    8   PARBA/AFDB:AF-C1GY63-F1 Protein kinase domain-containing protein PROT
 518:  jlkd-A  2.7 12.0  116   377    9   PARBA/AFDB:AF-C1H8C4-F1 Uncharacterized protein UNCHARACTERIZED PROTE
 519:  jlzk-A  2.7 11.9   80   161    6   PARBA/AFDB:AF-C1GPB2-F1 Uncharacterized protein UNCHARACTERIZED PROTE
 520:  jlrm-A  2.7  6.5   72  1080    6   PARBA/AFDB:AF-C1HAE0-F1 ATP-dependent RNA helicase DOB1 ATP-DEPENDENT
 521:  jhrm-A  2.7  6.9   77   166    5   PARBA/AFDB:AF-C1GR02-F1 Uncharacterized protein UNCHARACTERIZED PROTE
 522:  jlp9-A  2.7  6.1  103   581    7   PARBA/AFDB:AF-C1H7U9-F1 C6 finger domain transcription factor nscR C6
 523:  jihb-A  2.7  7.9  122   603    8   PARBA/AFDB:AF-C1GXN4-F1 Putative transferase CAF17, mitochondrial PUT
 524:  jj1p-A  2.7  9.7   78   464    6   PARBA/AFDB:AF-C1GR38-F1 Tetratricopeptide repeat domain-containing pr
 525:  jj9w-A  2.7  5.2   80   292    5   PARBA/AFDB:AF-C1GTN9-F1 Uncharacterized protein UNCHARACTERIZED PROTE
 526:  jnf9-A  2.7  5.8  123   926    7   PARBA/AFDB:AF-C1GUD5-F1 Heat shock protein HSP98 HEAT SHOCK PROTEIN H
 527:  jn2f-A  2.7  5.0  120   721    7   PARBA/AFDB:AF-C1H3E5-F1 C6 finger domain transcription factor nscR C6
 528:  ji9z-A  2.7  7.9   99   502    9   PARBA/AFDB:AF-C1GYR7-F1 Aldehyde dehydrogenase ALDEHYDE DEHYDROGENASE
 529:  jj0k-A  2.7  4.8   86  1365    9   PARBA/AFDB:AF-C1HCY1-F1 Transcription factor SipA3 TRANSCRIPTION FACT
 530:  jhrh-A  2.7  9.0  119   586    8   PARBA/AFDB:AF-C1H859-F1 Methylmalonate-semialdehyde dehydrogenase (Co
 531:  jljx-A  2.7  6.1   94   860    7   PARBA/AFDB:AF-C1H2Q9-F1 AAA family ATPase AAA FAMILY ATPASE;
 532:  jiu5-A  2.7 13.8  106   261    6   PARBA/AFDB:AF-C1H217-F1 Reduced viability upon starvation protein RED
 533:  jhmc-A  2.7 11.3  130   336    5   PARBA/AFDB:AF-C1GRA6-F1 Uncharacterized protein UNCHARACTERIZED PROTE
 534:  jiix-A  2.7  9.2  115   973    6   PARBA/AFDB:AF-C1GVR5-F1 Uncharacterized protein UNCHARACTERIZED PROTE
 535:  jobk-A  2.7  6.1  105   257    5   PARBA/AFDB:AF-C1HEB8-F1 Translin associated factor X TRANSLIN ASSOCIA
 536:  jnfs-A  2.7  7.6  126   538    6   PARBA/AFDB:AF-C1GQ12-F1 Uncharacterized protein UNCHARACTERIZED PROTE
 537:  jldz-A  2.7  9.7   96   282   13   PARBA/AFDB:AF-C1GNT9-F1 Uncharacterized protein UNCHARACTERIZED PROTE
 538:  jmki-A  2.7  5.3   89   405    4   PARBA/AFDB:AF-C1GTZ9-F1 Uncharacterized protein UNCHARACTERIZED PROTE
 539:  jkt9-A  2.7 13.2   78   271    9   PARBA/AFDB:AF-A0A0A2V370-F1 Uncharacterized protein UNCHARACTERIZED P
 540:  jkpp-A  2.7 14.3  110  1329    6   PARBA/AFDB:AF-C1HAD8-F1 Elongator complex protein 1 ELONGATOR COMPLEX
 541:  jlpk-A  2.7 13.3  126   357    7   PARBA/AFDB:AF-C1H918-F1 Uncharacterized protein UNCHARACTERIZED PROTE
 542:  jjzd-A  2.7  5.5   66   141    2   PARBA/AFDB:AF-A0A0A2V397-F1 Uncharacterized protein UNCHARACTERIZED P
 543:  jia9-A  2.7  4.6  102  1166    6   PARBA/AFDB:AF-C1GX43-F1 C3H1-type domain-containing protein C3H1-TYPE
 544:  jj2p-A  2.7 21.6   82   410    6   PARBA/AFDB:AF-A0A0A2V6K7-F1 Uncharacterized protein UNCHARACTERIZED P
 545:  joa2-A  2.7  9.7   99   878    8   PARBA/AFDB:AF-C1GTN2-F1 Vacuolar protein sorting-associated protein 3
 546:  jle1-A  2.7  5.4  130   527    5   PARBA/AFDB:AF-C1GNX7-F1 Uncharacterized protein UNCHARACTERIZED PROTE
 547:  jl50-A  2.7 13.3   82   211    5   PARBA/AFDB:AF-A0A0A2V1I2-F1 Uncharacterized protein UNCHARACTERIZED P
 548:  jm5i-A  2.7  3.6   74   244   12   PARBA/AFDB:AF-C1H5S7-F1 Uncharacterized protein UNCHARACTERIZED PROTE
 549:  jl4g-A  2.7  3.1   49    71    6   PARBA/AFDB:AF-A0A0A2VKL7-F1 Uncharacterized protein UNCHARACTERIZED P
 550:  jnkz-A  2.7  7.7  135   713    9   PARBA/AFDB:AF-C1H1D4-F1 Fungal_trans domain-containing protein FUNGAL
 551:  jjto-A  2.7 10.0  104  1046    6   PARBA/AFDB:AF-C1H979-F1 Uncharacterized protein UNCHARACTERIZED PROTE
 552:  ji12-A  2.7  5.4  129   447    4   PARBA/AFDB:AF-C1GPB6-F1 Zn(2)-C6 fungal-type domain-containing protei
 553:  jiam-A  2.7 13.9   96   837    4   PARBA/AFDB:AF-C1HCH3-F1 Heat shock transcription factor HEAT SHOCK TR
 554:  jk04-A  2.7  7.3  137  1014    9   PARBA/AFDB:AF-C1H8S8-F1 Uncharacterized protein UNCHARACTERIZED PROTE
 555:  jn2j-A  2.7  6.9   75   178    3   PARBA/AFDB:AF-C1GWT6-F1 Uncharacterized protein UNCHARACTERIZED PROTE
 556:  jhna-A  2.7 12.5  147   337    7   PARBA/AFDB:AF-C1HE81-F1 Sidoreflexin SIDOREFLEXIN;
 557:  jmse-A  2.7  5.6   64   644    9   PARBA/AFDB:AF-C1H1U2-F1 Uncharacterized protein UNCHARACTERIZED PROTE
 558:  jmja-A  2.7  6.5  133   615    6   PARBA/AFDB:AF-C1HAM0-F1 ABC1 family protein ABC1 FAMILY PROTEIN;
 559:  jibj-A  2.7  7.3  143   336    8   PARBA/AFDB:AF-C1H8D2-F1 Uncharacterized protein UNCHARACTERIZED PROTE
 560:  jkvk-A  2.7 18.7  113   470    6   PARBA/AFDB:AF-A0A0A2V0V4-F1 Palmitoyltransferase PALMITOYLTRANSFERASE
 561:  ji2y-A  2.7 10.8  123   877   11   PARBA/AFDB:AF-C1HE20-F1 Rho-GTPase-activating protein RHO-GTPASE-ACTI
 562:  jmt4-A  2.7 10.1   95   311    9   PARBA/AFDB:AF-C1GR95-F1 Uncharacterized protein UNCHARACTERIZED PROTE
 563:  ji7k-A  2.7  8.8  100   701   12   PARBA/AFDB:AF-C1H3I9-F1 Ubiquitin family protein UBIQUITIN FAMILY PRO
 564:  jnar-A  2.7  5.2   75   257    5   PARBA/AFDB:AF-C1H590-F1 Uncharacterized protein UNCHARACTERIZED PROTE
 565:  jm2h-A  2.7 10.1  105   325    9   PARBA/AFDB:AF-C1GW79-F1 Mitochondrial zinc maintenance protein 1, mit
 566:  jhnd-A  2.6  5.0  127   559    6   PARBA/AFDB:AF-C1HAC1-F1 Vacuolar amino acid transporter 2 VACUOLAR AM
 567:  jjyn-A  2.6  4.9   55   111    7   PARBA/AFDB:AF-C1GZG9-F1 Transcription initiation factor IIA subunit 2
 568:  jlr9-A  2.6  4.2  129   616    6   PARBA/AFDB:AF-C1H547-F1 Urea transport protein UREA TRANSPORT PROTEIN
 569:  jlxw-A  2.6  9.2   96   951    4   PARBA/AFDB:AF-C1GU48-F1 PHD-type domain-containing protein PHD-TYPE D
 570:  jj27-A  2.6  7.8   69   303    9   PARBA/AFDB:AF-C1GZW3-F1 MARVEL domain-containing protein MARVEL DOMAI
 571:  jio6-A  2.6 11.1  144   811    5   PARBA/AFDB:AF-A0A0A2V2F7-F1 DUF202 domain-containing protein DUF202 D
 572:  jid5-A  2.6 14.2   83  1678    2   PARBA/AFDB:AF-C1HC25-F1 Helicase swr1 HELICASE SWR1;
 573:  jhs1-A  2.6  8.9  145   790    8   PARBA/AFDB:AF-C1H1G9-F1 Conserved oligomeric Golgi complex subunit 1 
 574:  jluj-A  2.6  5.4  123   407    7   PARBA/AFDB:AF-C1GPR5-F1 Geranylgeranyl pyrophosphate synthetase GERAN
 575:  jknr-A  2.6  9.1   88   136   11   PARBA/AFDB:AF-C1HBI5-F1 Uncharacterized protein UNCHARACTERIZED PROTE
 576:  jjsk-A  2.6  3.4   81   424    7   PARBA/AFDB:AF-C1H416-F1 26S proteasome non-ATPase regulatory subunit 
 577:  jo7u-A  2.6  1.7   43   165    9   PARBA/AFDB:AF-C1H4B2-F1 ATP synthase subunit delta, mitochondrial ATP
 578:  jl51-A  2.6  7.0   98   187    6   PARBA/AFDB:AF-C1GUA9-F1 Uncharacterized protein UNCHARACTERIZED PROTE
 579:  ji5n-A  2.6  6.7   61   147    5   PARBA/AFDB:AF-A0A0A2VK82-F1 Uncharacterized protein UNCHARACTERIZED P
 580:  jiyo-A  2.6  5.8  138  1106    3   PARBA/AFDB:AF-C1H9P1-F1 Ankyrin repeat protein nuc-2 ANKYRIN REPEAT P
 581:  jmsc-A  2.6  8.3   84   501    4   PARBA/AFDB:AF-C1HBH5-F1 Uncharacterized protein UNCHARACTERIZED PROTE
 582:  jlgt-A  2.6  5.1   64  1293    8   PARBA/AFDB:AF-C1GRM6-F1 Checkpoint serine/threonine-protein kinase bu
 583:  joab-A  2.6  9.0   97   175    5   PARBA/AFDB:AF-C1GTX3-F1 Uncharacterized protein UNCHARACTERIZED PROTE
 584:  jl0d-A  2.6  7.0   99   722    8   PARBA/AFDB:AF-C1H7C4-F1 Uncharacterized protein UNCHARACTERIZED PROTE
 585:  ji6o-A  2.6  7.8  114   603   11   PARBA/AFDB:AF-C1GU83-F1 Branchpoint-bridging protein BRANCHPOINT-BRID
 586:  jiua-A  2.6  5.9  119   299    4   PARBA/AFDB:AF-C1GYV7-F1 BAR domain-containing protein BAR DOMAIN-CONT
 587:  jhml-A  2.6  5.1  125   388    6   PARBA/AFDB:AF-C1H5F1-F1 Uncharacterized protein UNCHARACTERIZED PROTE
 588:  jnda-A  2.6  4.9  124   525    9   PARBA/AFDB:AF-C1HAW5-F1 Uncharacterized protein UNCHARACTERIZED PROTE
 589:  jisu-A  2.6 14.1  157   734    8   PARBA/AFDB:AF-C1GR45-F1 DUF907 domain-containing protein DUF907 DOMAI
 590:  jjlw-A  2.6  6.9   83   534    7   PARBA/AFDB:AF-C1HC97-F1 SAC3/GANP domain-containing protein SAC3/GANP
 591:  jhnm-A  2.6 17.1  107   650    6   PARBA/AFDB:AF-A0A0A2V0A9-F1 MYND-type zinc finger protein samB MYND-T
 592:  ji9f-A  2.6  4.0   95   335    6   PARBA/AFDB:AF-C1H7M4-F1 Bax Inhibitor family protein BAX INHIBITOR FA
 593:  jhkq-A  2.6  4.8  107   396    5   PARBA/AFDB:AF-C1GXH8-F1 Uncharacterized protein UNCHARACTERIZED PROTE
 594:  jikt-A  2.6  4.3   80   650    4   PARBA/AFDB:AF-C1HC79-F1 Uncharacterized protein UNCHARACTERIZED PROTE
 595:  jnn1-A  2.6  6.0  123   527    5   PARBA/AFDB:AF-C1GQ76-F1 Glycerophosphocholine acyltransferase 1 GLYCE
 596:  jnzu-A  2.6  7.7   93   970    5   PARBA/AFDB:AF-C1GUR8-F1 Uncharacterized protein UNCHARACTERIZED PROTE
 597:  jl69-A  2.6  4.6   76   417    4   PARBA/AFDB:AF-C1HDT2-F1 Ubiquitinyl hydrolase 1 UBIQUITINYL HYDROLASE
 598:  jjz9-A  2.6 13.1  116   519    4   PARBA/AFDB:AF-C1GRD0-F1 Uncharacterized protein UNCHARACTERIZED PROTE
 599:  jkti-A  2.6  7.7   97   508    5   PARBA/AFDB:AF-C1H941-F1 Splicing factor 3A subunit 3 SPLICING FACTOR 
 600:  jm8p-A  2.6  2.6   44   246    5   PARBA/AFDB:AF-C1HCI6-F1 Uncharacterized protein UNCHARACTERIZED PROTE
 601:  jlka-A  2.6  9.7   96   173    6   PARBA/AFDB:AF-C1HE51-F1 Uncharacterized protein UNCHARACTERIZED PROTE
 602:  jkjf-A  2.6  8.3   74   235    4   PARBA/AFDB:AF-C1GWL8-F1 Respiratory supercomplex factor 1, mitochondr
 603:  jkv8-A  2.6  8.0  136  1209    2   PARBA/AFDB:AF-C1GVZ0-F1 Uncharacterized protein UNCHARACTERIZED PROTE
 604:  jj7y-A  2.6  6.7   86   167    6   PARBA/AFDB:AF-C1GQ27-F1 Mitochondrial fission 1 protein MITOCHONDRIAL
 605:  jjzo-A  2.6  6.2   74   157    8   PARBA/AFDB:AF-C1HBG0-F1 MARVEL domain-containing protein MARVEL DOMAI
 606:  joc4-A  2.6 14.5  129   353    6   PARBA/AFDB:AF-C1GU11-F1 RTA1 domain-containing protein RTA1 DOMAIN-CO
 607:  jlna-A  2.6  5.5  120   195    3   PARBA/AFDB:AF-C1H838-F1 Golgi apparatus membrane protein TVP23 GOLGI 
 608:  jnwn-A  2.6  6.0   90   223    9   PARBA/AFDB:AF-C1GNZ2-F1 Protein YIP PROTEIN YIP;
 609:  jmxl-A  2.6  8.5   67   553    9   PARBA/AFDB:AF-C1GS22-F1 Smr domain-containing protein SMR DOMAIN-CONT
 610:  jk7b-A  2.6  4.8  114   562    6   PARBA/AFDB:AF-C1H4J5-F1 ZT_dimer domain-containing protein ZT_DIMER D
 611:  jija-A  2.6  7.8   83   358    7   PARBA/AFDB:AF-C1GNJ7-F1 Uncharacterized protein UNCHARACTERIZED PROTE
 612:  jjvj-A  2.6 13.1  139   528    7   PARBA/AFDB:AF-C1GYA4-F1 High-affinity methionine permease HIGH-AFFINI
 613:  jlph-A  2.6  7.5   93   573    5   PARBA/AFDB:AF-C1H3B0-F1 Multifunctional fusion protein MULTIFUNCTIONA
 614:  jiwf-A  2.6  5.4  113   478    4   PARBA/AFDB:AF-A0A0A2VM58-F1 Uncharacterized protein UNCHARACTERIZED P
 615:  jj5r-A  2.6  4.0   75   498    7   PARBA/AFDB:AF-C1H812-F1 Uncharacterized protein UNCHARACTERIZED PROTE
 616:  jjoq-A  2.6  4.1   81   295    5   PARBA/AFDB:AF-C1GQ88-F1 Uncharacterized protein UNCHARACTERIZED PROTE
 617:  jjd2-A  2.6 21.1   85   432    5   PARBA/AFDB:AF-C1H489-F1 Uncharacterized protein UNCHARACTERIZED PROTE
 618:  jmkc-A  2.6 13.1  142   670    9   PARBA/AFDB:AF-C1GZF0-F1 Phenol 2-monooxygenase PHENOL 2-MONOOXYGENASE
 619:  joa9-A  2.6  5.7  137  1849    6   PARBA/AFDB:AF-C1H1V4-F1 CNH domain-containing protein CNH DOMAIN-CONT
 620:  jnb0-A  2.6 11.3   92   545    8   PARBA/AFDB:AF-C1GR78-F1 Uncharacterized protein UNCHARACTERIZED PROTE
 621:  jhyu-A  2.6  8.5  133  2343    8   PARBA/AFDB:AF-C1H5P8-F1 Uncharacterized protein UNCHARACTERIZED PROTE
 622:  jier-A  2.6 14.0   84   520    2   PARBA/AFDB:AF-C1H775-F1 RHOMBOID-like protein RHOMBOID-LIKE PROTEIN;
 623:  jilc-A  2.6  5.3   76   281    5   PARBA/AFDB:AF-C1GYT8-F1 Methyltransf_25 domain-containing protein MET
 624:  jkq5-A  2.6  8.1   92   459    7   PARBA/AFDB:AF-C1H2A7-F1 Uncharacterized protein UNCHARACTERIZED PROTE
 625:  jlrw-A  2.6  8.6   88   677    5   PARBA/AFDB:AF-C1GWF8-F1 Pre-mRNA-splicing factor CLF1 PRE-MRNA-SPLICI
 626:  jldj-A  2.6 10.8  102   654    6   PARBA/swissprot/AFDB:AF-Q96W30-F1 Heat shock 70 kDa protein 2 HEAT SH
 627:  jkha-A  2.6  7.0  104   398   10   PARBA/AFDB:AF-C1GSD5-F1 Integral membrane protein INTEGRAL MEMBRANE P
 628:  jjzl-A  2.6 15.9  106   608   11   PARBA/AFDB:AF-C1GQV6-F1 Prenylated Rab acceptor 1 PRENYLATED RAB ACCE
 629:  jnet-A  2.6  5.6   65   120    5   PARBA/AFDB:AF-A0A0A2VJ93-F1 Uncharacterized protein UNCHARACTERIZED P
 630:  jkt5-A  2.6 11.8   91   225    8   PARBA/AFDB:AF-C1HE09-F1 Protein kinase domain-containing protein PROT
 631:  jhxu-A  2.6  8.6  122   522    9   PARBA/AFDB:AF-A0A0A2V4M5-F1 Uncharacterized protein UNCHARACTERIZED P
 632:  jlpn-A  2.6 11.3   72   119    7   PARBA/AFDB:AF-A0A0A2V3I3-F1 Uncharacterized protein UNCHARACTERIZED P
 633:  jk6r-A  2.6  7.4   60   401    5   PARBA/AFDB:AF-C1H523-F1 Uncharacterized protein UNCHARACTERIZED PROTE
 634:  jm5o-A  2.6  6.8  140  1357   11   PARBA/AFDB:AF-C1GNW4-F1 Dynactin DYNACTIN;
 635:  jj2r-A  2.6  8.2  108   506    5   PARBA/AFDB:AF-C1H740-F1 Peroxin-12 PEROXIN-12;
 636:  jkf2-A  2.5  3.4   78  1339   10   PARBA/AFDB:AF-C1H458-F1 Cullin-associated NEDD8-dissociated protein C
 637:  jmqi-A  2.5  4.4  117   411    8   PARBA/AFDB:AF-C1H793-F1 Uncharacterized protein UNCHARACTERIZED PROTE
 638:  jk65-A  2.5  4.8   74   233    7   PARBA/AFDB:AF-C1GW84-F1 Uncharacterized protein UNCHARACTERIZED PROTE
 639:  jjpx-A  2.5  8.7   93   285    8   PARBA/AFDB:AF-C1H6S0-F1 U-box domain-containing protein U-BOX DOMAIN-
 640:  joam-A  2.5  4.0   84   128    4   PARBA/AFDB:AF-C1GYH6-F1 Vacuolar transporter chaperone 1 VACUOLAR TRA
 641:  jjwm-A  2.5  5.8   72   106   13   PARBA/AFDB:AF-A0A0A2V4D7-F1 Uncharacterized protein UNCHARACTERIZED P
 642:  jje7-A  2.5 17.8   95   402    6   PARBA/AFDB:AF-C1HC76-F1 Tubulin-folding cofactor C TUBULIN-FOLDING CO
 643:  jldn-A  2.5  8.2  120   620    3   PARBA/AFDB:AF-C1GQX9-F1 Vezatin domain-containing protein VEZATIN DOM
 644:  jn2e-A  2.5  4.7   71   161    4   PARBA/AFDB:AF-A0A0A2V6Y5-F1 Uncharacterized protein UNCHARACTERIZED P
 645:  jm0n-A  2.5  6.0  125   846    3   PARBA/AFDB:AF-C1GPI9-F1 Uncharacterized protein UNCHARACTERIZED PROTE
 646:  jo66-A  2.5  9.5   91   335   10   PARBA/AFDB:AF-A0A0A2V5X3-F1 Uncharacterized protein UNCHARACTERIZED P
 647:  jm5l-A  2.5 13.0  120   368    6   PARBA/AFDB:AF-C1H950-F1 Uncharacterized protein UNCHARACTERIZED PROTE
 648:  jmm6-A  2.5  6.8   96   767    3   PARBA/AFDB:AF-C1GPT8-F1 Cullin-1 CULLIN-1;
 649:  jlyj-A  2.5  6.5  123   995   10   PARBA/AFDB:AF-C1H4N9-F1 Telomere_reg-2 domain-containing protein TELO
 650:  jj5x-A  2.5  5.7  122   461    6   PARBA/AFDB:AF-C1HCS5-F1 Uncharacterized protein UNCHARACTERIZED PROTE
 651:  jlpj-A  2.5  8.9  124   580    6   PARBA/AFDB:AF-C1H1S3-F1 MFS domain-containing protein MFS DOMAIN-CONT
 652:  jl2v-A  2.5  6.0  121   653    7   PARBA/AFDB:AF-C1GNH9-F1 Uncharacterized protein UNCHARACTERIZED PROTE
 653:  jm04-A  2.5  7.5  109  1093    8   PARBA/AFDB:AF-C1HD25-F1 ATP-dependent helicase NAM7 ATP-DEPENDENT HEL
 654:  jhlo-A  2.5  7.5   84   181    7   PARBA/AFDB:AF-C1H1S8-F1 Uncharacterized protein UNCHARACTERIZED PROTE
 655:  jn7q-A  2.5  9.7  142   928    6   PARBA/AFDB:AF-C1H5L8-F1 Bromo domain-containing protein BROMO DOMAIN-
 656:  ji68-A  2.5  8.3  132   865    3   PARBA/AFDB:AF-C1H5Y7-F1 Uncharacterized protein UNCHARACTERIZED PROTE
 657:  jkwt-A  2.5  8.7  129   917    7   PARBA/AFDB:AF-C1H8M1-F1 MHD domain-containing protein MHD DOMAIN-CONT
 658:  jkn3-A  2.5  7.2  114   851    6   PARBA/AFDB:AF-C1GNM0-F1 Chloride channel protein CHLORIDE CHANNEL PRO
 659:  jhut-A  2.5  5.1   75   287    4   PARBA/AFDB:AF-C1GWA8-F1 VPS37 C-terminal domain-containing protein VP
 660:  jj2t-A  2.5  7.2   95   475    3   PARBA/AFDB:AF-C1GZW4-F1 Non-structural maintenance of chromosomes ele
 661:  jlfz-A  2.5 10.1  100   428   10   PARBA/AFDB:AF-C1GVU6-F1 Uncharacterized protein UNCHARACTERIZED PROTE
 662:  jmu7-A  2.5  4.3   77   150    4   PARBA/AFDB:AF-C1H9T7-F1 Uncharacterized protein UNCHARACTERIZED PROTE
 663:  ji3q-A  2.5  5.2  125  1025    9   PARBA/AFDB:AF-C1H6A0-F1 Glyco_hydro_63 domain-containing protein GLYC
 664:  joau-A  2.5  7.2   84   145    5   PARBA/AFDB:AF-C1GQ33-F1 Uncharacterized protein UNCHARACTERIZED PROTE
 665:  jkyu-A  2.5  7.5   54   113   11   PARBA/AFDB:AF-C1H9L6-F1 Uncharacterized protein UNCHARACTERIZED PROTE
 666:  jm5s-A  2.5  3.4   72  1076    4   PARBA/AFDB:AF-C1H940-F1 DNA_LIGASE_A3 domain-containing protein DNA_L
 667:  jlcp-A  2.5 10.2  103   554    3   PARBA/AFDB:AF-C1GNY1-F1 Uncharacterized protein UNCHARACTERIZED PROTE
 668:  jj6l-A  2.5  4.5  109   502   11   PARBA/AFDB:AF-C1GSC6-F1 High-affinity nicotinic acid transporter HIGH
 669:  jltl-A  2.5  5.0  124   434    6   PARBA/AFDB:AF-C1H954-F1 A-pheromone receptor PreA A-PHEROMONE RECEPTO
 670:  jj47-A  2.5  4.8   56   803    2   PARBA/AFDB:AF-C1GXZ5-F1 RNA helicase RNA HELICASE;
 671:  jij0-A  2.5 11.0  138   628    7   PARBA/AFDB:AF-C1H7V1-F1 ATP-binding cassette sub-family G member 4 AT
 672:  jigo-A  2.5 15.3   93   350    8   PARBA/AFDB:AF-C1GPX1-F1 Aflatoxin B1 aldehyde reductase member 2 AFLA
 673:  jkdm-A  2.5  6.0   63    90    5   PARBA/AFDB:AF-C1GZ28-F1 Mitochondrial import inner membrane transloca
 674:  jim7-A  2.5  4.4  135   413    4   PARBA/AFDB:AF-C1GV26-F1 Ribonucleotide reductase R2 subunit RIBONUCLE
 675:  jl67-A  2.5  5.7   62    84    5   PARBA/AFDB:AF-A0A0A2VLR9-F1 Splicing factor subunit SPLICING FACTOR S
 676:  jo62-A  2.5  7.4  114   686    8   PARBA/AFDB:AF-C1H7J5-F1 C6 finger domain transcription factor nscR C6
 677:  jk5x-A  2.5  3.0   43    72    9   PARBA/AFDB:AF-A0A0A2V3U2-F1 Uncharacterized protein UNCHARACTERIZED P
 678:  jidg-A  2.5 14.2   87   511    7   PARBA/AFDB:AF-C1H3R4-F1 alpha-1,2-Mannosidase ALPHA-1,2-MANNOSIDASE;
 679:  jkql-A  2.5  6.6   94   304    6   PARBA/AFDB:AF-C1HAS2-F1 Uncharacterized protein UNCHARACTERIZED PROTE
 680:  jj02-A  2.5 15.6  112   369    4   PARBA/AFDB:AF-C1GNG6-F1 MFS domain-containing protein MFS DOMAIN-CONT
 681:  jnu0-A  2.5  8.4   74   107    5   PARBA/AFDB:AF-C1GNL4-F1 Mitochondrial import inner membrane transloca
 682:  jkgy-A  2.5  9.1   74   338   11   PARBA/AFDB:AF-C1H3C2-F1 Mis12 domain-containing protein MIS12 DOMAIN-
 683:  jiwa-A  2.5  8.1  113   693   10   PARBA/AFDB:AF-C1H7E0-F1 Uncharacterized protein UNCHARACTERIZED PROTE
 684:  jijo-A  2.5  5.5  134   556    6   PARBA/AFDB:AF-C1HAV6-F1 Amino acid permease AMINO ACID PERMEASE;
 685:  jk4w-A  2.5  5.2   98   511    8   PARBA/AFDB:AF-C1GS66-F1 DUF895 domain-containing protein DUF895 DOMAI
 686:  jihz-A  2.5  5.2   63  1012    8   PARBA/AFDB:AF-C1H3Z3-F1 FluG domain-containing protein FLUG DOMAIN-CO
 687:  jl9f-A  2.5 10.0  107  1358    4   PARBA/AFDB:AF-C1GTZ4-F1 Autophagy-related protein 11 AUTOPHAGY-RELATE
 688:  jjes-A  2.5  5.8   95   625   11   PARBA/AFDB:AF-C1H751-F1 Uncharacterized protein UNCHARACTERIZED PROTE
 689:  jibx-A  2.5  5.7   56   283    7   PARBA/AFDB:AF-C1HBH9-F1 Uncharacterized protein UNCHARACTERIZED PROTE
 690:  jl4f-A  2.5  6.8   88   520    8   PARBA/AFDB:AF-C1H089-F1 Uncharacterized protein UNCHARACTERIZED PROTE
 691:  jnf3-A  2.5 12.3  105  1668   10   PARBA/AFDB:AF-C1HD92-F1 E3 ubiquitin-protein ligase MARCH6 E3 UBIQUIT
 692:  jk9m-A  2.4 10.7  147   749   10   PARBA/AFDB:AF-C1H155-F1 TRP domain-containing protein TRP DOMAIN-CONT
 693:  joc1-A  2.4  5.2   93   259    8   PARBA/AFDB:AF-C1GNW5-F1 Hemerythrin domain-containing protein HEMERYT
 694:  jiwk-A  2.4  6.2  135   330    6   PARBA/AFDB:AF-C1GPB3-F1 Uncharacterized protein UNCHARACTERIZED PROTE
 695:  jnmq-A  2.4  9.0  120   735    6   PARBA/AFDB:AF-C1H4C7-F1 Uncharacterized protein UNCHARACTERIZED PROTE
 696:  jk61-A  2.4  8.1   66   285   11   PARBA/AFDB:AF-A0A0A2V245-F1 Uncharacterized protein UNCHARACTERIZED P
 697:  joc2-A  2.4  8.6  177  1525    6   PARBA/AFDB:AF-C1H967-F1 Metal resistance protein YCF1 METAL RESISTANC
 698:  jnlw-A  2.4  6.2   93   275    8   PARBA/AFDB:AF-C1H044-F1 Transmembrane BAX inhibitor motif-containing 
 699:  jmuc-A  2.4 12.9  114   694    5   PARBA/AFDB:AF-C1GSH4-F1 Tachykinin family protein TACHYKININ FAMILY P
 700:  jkbx-A  2.4 13.6   70   906    7   PARBA/AFDB:AF-A0A0A2V5S7-F1 Uncharacterized protein UNCHARACTERIZED P
 701:  jmfx-A  2.4  4.0   83   433    4   PARBA/AFDB:AF-C1GS09-F1 BUD22 domain-containing protein BUD22 DOMAIN-
 702:  jo4l-A  2.4  4.3   78   741    6   PARBA/AFDB:AF-C1H3Z2-F1 Protein SDA1 PROTEIN SDA1;
 703:  jjvs-A  2.4  8.2  101   552    5   PARBA/AFDB:AF-C1H0X0-F1 Amino_oxidase domain-containing protein AMINO
 704:  jira-A  2.4  7.9  110   412    6   PARBA/AFDB:AF-C1H785-F1 Uncharacterized protein UNCHARACTERIZED PROTE
 705:  jo87-A  2.4 17.9  107  1160    7   PARBA/AFDB:AF-A0A0A2V2J5-F1 Uncharacterized protein UNCHARACTERIZED P
 706:  jm6l-A  2.4  9.7   87   592   10   PARBA/AFDB:AF-C1H6M9-F1 Uncharacterized protein UNCHARACTERIZED PROTE
 707:  jmwd-A  2.4 11.9   66   408    6   PARBA/AFDB:AF-C1GV34-F1 Pre-mRNA-splicing factor cwc23 PRE-MRNA-SPLIC
 708:  ji8t-A  2.4  6.8  123   253    2   PARBA/AFDB:AF-C1HBT0-F1 Very-long-chain (3R)-3-hydroxyacyl-CoA dehydr
 709:  jjk3-A  2.4  3.8   99   519    2   PARBA/AFDB:AF-A0A0A2UZ23-F1 Pkinase_fungal domain-containing protein 
 710:  jo2l-A  2.4 12.1  106   595    4   PARBA/AFDB:AF-C1H033-F1 MFS transporter MFS TRANSPORTER;
 711:  jjxy-A  2.4 14.0   85   481    8   PARBA/AFDB:AF-C1GPE1-F1 Translation regulator GCD7 TRANSLATION REGULA
 712:  jm5t-A  2.4  4.7   85  1198   12   PARBA/AFDB:AF-C1HA85-F1 Subunit of condensin complex SUBUNIT OF CONDE
 713:  jntl-A  2.4  7.7  127  1228    6   PARBA/AFDB:AF-C1GT64-F1 Rho-type GTPase-activating protein RHO-TYPE G
 714:  jlvi-A  2.4  4.6   89   311    6   PARBA/swissprot/AFDB:AF-C1HAE1-F1 Tethering factor for nuclear protea
 715:  jld3-A  2.4  8.8  125   365   10   PARBA/AFDB:AF-C1HD37-F1 Peroxisome assembly protein PEROXISOME ASSEMB
 716:  jilx-A  2.4  5.2  134   935   10   PARBA/AFDB:AF-C1H2Q1-F1 Vacuole morphology and inheritance protein VA
 717:  jlnc-A  2.4  4.4  118   527    7   PARBA/AFDB:AF-C1H663-F1 Uncharacterized protein UNCHARACTERIZED PROTE
 718:  jhpt-A  2.4  4.4   89   142    6   PARBA/AFDB:AF-C1H9T4-F1 Integral membrane protein INTEGRAL MEMBRANE P
 719:  jjpm-A  2.4  4.9  121   370    4   PARBA/AFDB:AF-C1GS72-F1 Uncharacterized protein UNCHARACTERIZED PROTE
 720:  jkdf-A  2.4  5.1   64   253   14   PARBA/AFDB:AF-C1H5R0-F1 GrpE protein homolog GRPE PROTEIN HOMOLOG;
 721:  jjhw-A  2.4  4.4   64   309    9   PARBA/AFDB:AF-C1GZT1-F1 High osmolarity signaling protein SHO1 HIGH O
 722:  jksx-A  2.4 22.0   75   576    1   PARBA/AFDB:AF-C1H7X4-F1 F-box domain-containing protein F-BOX DOMAIN-
 723:  jhxk-A  2.4  3.4   69   128   10   PARBA/AFDB:AF-C1GXG1-F1 Vacuolar protein sorting 55 superfamily VACUO
 724:  jl62-A  2.4  4.0   76   340   13   PARBA/AFDB:AF-A0A0A2V782-F1 DUF1746 domain-containing protein DUF1746
 725:  jo7w-A  2.4  6.5   76   391    4   PARBA/AFDB:AF-C1HC10-F1 C-type cyclin C-TYPE CYCLIN;
 726:  jkop-A  2.4  7.9  142  1452    7   PARBA/AFDB:AF-C1GY80-F1 Calcium-transporting ATPase CALCIUM-TRANSPORT
 727:  jhl7-A  2.4  4.4   89   437   10   PARBA/AFDB:AF-C1GTJ8-F1 Integral membrane protein INTEGRAL MEMBRANE P
 728:  jmep-A  2.4  9.2   76   124    5   PARBA/AFDB:AF-A0A0A2VMY2-F1 Uncharacterized protein UNCHARACTERIZED P
 729:  jjnu-A  2.4 11.8  113   503    5   PARBA/AFDB:AF-C1HDP2-F1 Fungal_trans domain-containing protein FUNGAL
 730:  jnh6-A  2.4  4.2   56   478    5   PARBA/AFDB:AF-A0A0A2V6P4-F1 RanBD1 domain-containing protein RANBD1 D
 731:  jjb3-A  2.4  5.0   83   173    6   PARBA/AFDB:AF-C1GX11-F1 MARVEL domain-containing protein MARVEL DOMAI
 732:  jjev-A  2.4 12.3   62   245    8   PARBA/AFDB:AF-A0A0A2V325-F1 Pkinase_fungal domain-containing protein 
 733:  jl5r-A  2.4  7.4   84   840   14   PARBA/AFDB:AF-C1GQK0-F1 Sulfate permease SULFATE PERMEASE;
 734:  jn3h-A  2.4  6.8  113  1301    5   PARBA/AFDB:AF-C1HD91-F1 Uncharacterized protein UNCHARACTERIZED PROTE
 735:  jo1i-A  2.4 16.3  107   533    5   PARBA/AFDB:AF-A0A0A2VLM5-F1 Sensitive to high expression protein 9, m
 736:  jj2c-A  2.4  4.5   80   109    5   PARBA/AFDB:AF-C1H666-F1 Uncharacterized protein UNCHARACTERIZED PROTE
 737:  jil5-A  2.4  9.0   72   266    3   PARBA/AFDB:AF-C1GXG2-F1 Proteasome component PRE5 PROTEASOME COMPONEN
 738:  job9-A  2.4  4.5  100   337    6   PARBA/AFDB:AF-C1H1Q0-F1 Uncharacterized protein UNCHARACTERIZED PROTE
 739:  jlf3-A  2.4  9.2  132   544    6   PARBA/AFDB:AF-C1H9W5-F1 MFS domain-containing protein MFS DOMAIN-CONT
 740:  jjms-A  2.4 14.3   90   566   11   PARBA/AFDB:AF-C1H3G4-F1 Zn(2)-C6 fungal-type domain-containing protei
 741:  jivl-A  2.4  7.1  142   704    4   PARBA/AFDB:AF-C1H160-F1 Ankyrin repeat and BTB/POZ domain-containing 
 742:  jmf7-A  2.4  6.4  112   591    5   PARBA/AFDB:AF-C1GUH1-F1 MFS domain-containing protein MFS DOMAIN-CONT
 743:  jkfn-A  2.4  8.0   75   116    5   PARBA/AFDB:AF-A0A0A2V4D9-F1 Uncharacterized protein UNCHARACTERIZED P
 744:  jlyu-A  2.4  7.2   87  1105    7   PARBA/AFDB:AF-C1GRW6-F1 Ubiquitin carboxyl-terminal hydrolase UBIQUIT
 745:  jn5q-A  2.4  9.6   81   119    5   PARBA/AFDB:AF-C1GU77-F1 Uncharacterized protein UNCHARACTERIZED PROTE
 746:  jime-A  2.4  5.6  115  1105    4   PARBA/AFDB:AF-C1GTP9-F1 Lipid A export ATP-binding/permease protein m
 747:  jlqo-A  2.4 13.7   76   584    4   PARBA/AFDB:AF-C1H7T4-F1 Fatty-acid amide hydrolase FATTY-ACID AMIDE H
 748:  jlfx-A  2.4 16.7   77  1017    6   PARBA/AFDB:AF-C1GNF9-F1 AAA domain-containing protein AAA DOMAIN-CONT
 749:  jl0n-A  2.4  5.1  146   556   10   PARBA/AFDB:AF-C1GS48-F1 Uncharacterized protein UNCHARACTERIZED PROTE
 750:  jmwk-A  2.4  8.7   77   280    3   PARBA/AFDB:AF-C1H114-F1 Prohibitin PROHIBITIN;
 751:  jl4i-A  2.4  7.9  122   239    6   PARBA/AFDB:AF-C1GQR3-F1 Uncharacterized protein UNCHARACTERIZED PROTE
 752:  jla1-A  2.4  7.6  120   845    9   PARBA/AFDB:AF-C1H2U7-F1 PH domain-containing protein PH DOMAIN-CONTAI
 753:  jmll-A  2.4  3.4   50    77    6   PARBA/AFDB:AF-C1GZZ6-F1 Uncharacterized protein UNCHARACTERIZED PROTE
 754:  jlr5-A  2.4  8.8   78   420    4   PARBA/AFDB:AF-C1H562-F1 SET domain containing protein SET DOMAIN CONT
 755:  jnw5-A  2.4  4.3   95   566    7   PARBA/AFDB:AF-C1H7I4-F1 MFS domain-containing protein MFS DOMAIN-CONT
 756:  jkih-A  2.4  4.8  100  1168   10   PARBA/AFDB:AF-A0A0A2V531-F1 Uncharacterized protein UNCHARACTERIZED P
 757:  jo7f-A  2.4  4.4   91   963   10   PARBA/AFDB:AF-C1H1H6-F1 Importin alpha re-exporter IMPORTIN ALPHA RE-
 758:  jkwr-A  2.4  4.1  107   262    3   PARBA/AFDB:AF-C1GWX2-F1 5-demethoxyubiquinone hydroxylase, mitochondr
 759:  jkbg-A  2.4 10.9   92   173    5   PARBA/AFDB:AF-C1GTA2-F1 Uncharacterized protein UNCHARACTERIZED PROTE
 760:  jl0u-A  2.4  5.9   75   258   12   PARBA/AFDB:AF-A0A0A2V085-F1 Uncharacterized protein UNCHARACTERIZED P
 761:  jjcb-A  2.4  4.7  114   933    7   PARBA/AFDB:AF-C1GUX4-F1 C6 finger domain transcription factor nscR C6
 762:  jjuc-A  2.4  7.6   93   754    4   PARBA/AFDB:AF-C1HB73-F1 M protein repeat protein M PROTEIN REPEAT PRO
 763:  jke1-A  2.4  5.7  125   583    6   PARBA/AFDB:AF-C1GNR0-F1 Autophagy-related protein 17 AUTOPHAGY-RELATE
 764:  jmok-A  2.4  6.4   83   198    5   PARBA/AFDB:AF-C1GZF5-F1 Vacuolar ATP synthase subunit c VACUOLAR ATP 
 765:  jnnk-A  2.4 13.5  123   869    9   PARBA/AFDB:AF-C1HCF4-F1 GPI ethanolamine phosphate transferase 2 GPI 
 766:  jm4h-A  2.4  9.7   98   674    8   PARBA/AFDB:AF-C1H548-F1 GTPase activating protein GTPASE ACTIVATING P
 767:  jm4s-A  2.4  5.7  129   625    9   PARBA/AFDB:AF-C1H571-F1 Palmitoyltransferase PALMITOYLTRANSFERASE;
 768:  jhsy-A  2.3  6.7  114   782    9   PARBA/AFDB:AF-C1HD43-F1 Polyubiquitin binding protein POLYUBIQUITIN B
 769:  joa0-A  2.3 11.7  148  1215    5   PARBA/AFDB:AF-A0A0A2V2K3-F1 Uncharacterized protein UNCHARACTERIZED P
 770:  jnm8-A  2.3 12.8   87   813    5   PARBA/AFDB:AF-C1GW25-F1 Proteasome-activating nucleotidase PROTEASOME
 771:  jl7y-A  2.3  8.5   82   221    9   PARBA/AFDB:AF-C1HCB5-F1 Uncharacterized protein UNCHARACTERIZED PROTE
 772:  joc6-A  2.3  5.5  124   382    6   PARBA/AFDB:AF-C1H6C3-F1 Uncharacterized protein UNCHARACTERIZED PROTE
 773:  jm9n-A  2.3  5.0  118   352   11   PARBA/AFDB:AF-C1H7E2-F1 Integral membrane protein sed5 INTEGRAL MEMBR
 774:  jk1k-A  2.3  5.9  133   900    6   PARBA/AFDB:AF-C1H1M9-F1 C6 finger domain transcription factor nscR C6
 775:  jl5j-A  2.3  4.3   87   393    6   PARBA/AFDB:AF-C1GY88-F1 V-type proton ATPase subunit C V-TYPE PROTON 
 776:  jjnn-A  2.3  7.7   83   234    5   PARBA/AFDB:AF-C1H166-F1 Uncharacterized protein UNCHARACTERIZED PROTE
 777:  jilo-A  2.3  9.5   98   132    6   PARBA/AFDB:AF-A0A0A2V343-F1 Uncharacterized protein UNCHARACTERIZED P
 778:  jmgx-A  2.3  3.8   65   234    9   PARBA/AFDB:AF-A0A0A2UZW4-F1 Arginosuccinase ARGINOSUCCINASE;
 779:  jife-A  2.3  9.0   99   540    9   PARBA/AFDB:AF-C1GPN9-F1 Peroxin 3 PEROXIN 3;
 780:  jhth-A  2.3 16.6   62   111   13   PARBA/AFDB:AF-C1GUJ5-F1 Uncharacterized protein UNCHARACTERIZED PROTE
 781:  jo1y-A  2.3 14.3  113   684    9   PARBA/AFDB:AF-C1H2Z3-F1 Uncharacterized protein UNCHARACTERIZED PROTE
 782:  jk9r-A  2.3 13.8   54   203    9   PARBA/AFDB:AF-A0A0A2V5C3-F1 DSBA domain-containing protein DSBA DOMAI
 783:  jmw0-A  2.3  6.2  105   569    6   PARBA/AFDB:AF-C1H4B4-F1 Cytochrome b561 domain-containing protein CYT
 784:  jlyl-A  2.3  6.0  126   373    5   PARBA/AFDB:AF-C1GSU7-F1 Uncharacterized protein UNCHARACTERIZED PROTE
 785:  jirj-A  2.3  5.8  138   432    7   PARBA/AFDB:AF-C1GWS3-F1 PQ loop repeat protein PQ LOOP REPEAT PROTEIN
 786:  jnvb-A  2.3  6.3   66   129    5   PARBA/AFDB:AF-C1GSL2-F1 Uncharacterized protein UNCHARACTERIZED PROTE
 787:  jlef-A  2.3  4.0   66   418    9   PARBA/AFDB:AF-C1GW15-F1 Defect at low temperature protein 1 DEFECT AT
 788:  jj2l-A  2.3  8.3   73   113    5   PARBA/AFDB:AF-C1H0M0-F1 Uncharacterized protein UNCHARACTERIZED PROTE
 789:  jmus-A  2.3  8.7   82   313    7   PARBA/AFDB:AF-C1H8F8-F1 OTU domain-containing protein 6B OTU DOMAIN-C
 790:  jnck-A  2.3  8.6  107  1304   12   PARBA/AFDB:AF-C1H1E3-F1 GAS2 domain-containing protein GAS2 DOMAIN-CO
 791:  jhzk-A  2.3 14.3   82  1074    9   PARBA/AFDB:AF-A0A0A2VJH9-F1 Uncharacterized protein UNCHARACTERIZED P
 792:  jn4w-A  2.3  5.6   82   128    7   PARBA/AFDB:AF-C1H174-F1 Uncharacterized protein UNCHARACTERIZED PROTE
 793:  jo3t-A  2.3 23.2   89   361    6   PARBA/AFDB:AF-A0A0A2V2J8-F1 Uncharacterized protein UNCHARACTERIZED P
 794:  jjlb-A  2.3  4.7   77   246    8   PARBA/AFDB:AF-C1GPB9-F1 SNF7 family protein SNF7 FAMILY PROTEIN;
 795:  ji0z-A  2.3  4.6  141   608    9   PARBA/AFDB:AF-A0A0A2V1Q9-F1 DH domain-containing protein DH DOMAIN-CO
 796:  jlzj-A  2.3  8.0   77   550    6   PARBA/swissprot/AFDB:AF-C1GXD8-F1 Carboxypeptidase Y homolog A CARBOX
 797:  jkhm-A  2.3 10.8   51    63    6   PARBA/AFDB:AF-A0A0A2V644-F1 Uncharacterized protein UNCHARACTERIZED P
 798:  ji13-A  2.3 13.0  105   263    6   PARBA/AFDB:AF-C1GYF0-F1 Alkaline phytoceramidase ALKALINE PHYTOCERAMI
 799:  jlkl-A  2.3  8.4  135   545    9   PARBA/AFDB:AF-C1H3W0-F1 Senescence domain-containing protein SENESCEN
 800:  jnvj-A  2.3 12.2   75   278    0   PARBA/AFDB:AF-C1GUF1-F1 Uncharacterized protein UNCHARACTERIZED PROTE
 801:  ji73-A  2.3  6.7  108   533    6   PARBA/AFDB:AF-C1GRC4-F1 Uncharacterized protein UNCHARACTERIZED PROTE
 802:  jmxe-A  2.3 13.3  121   249    7   PARBA/AFDB:AF-C1H579-F1 Uncharacterized protein UNCHARACTERIZED PROTE
 803:  jmr9-A  2.3  7.5   85  1178    6   PARBA/AFDB:AF-C1H6I0-F1 DNA-repair protein rad13 DNA-REPAIR PROTEIN R
 804:  jlxq-A  2.3  9.7  137  1001    9   PARBA/AFDB:AF-C1H301-F1 Uncharacterized protein UNCHARACTERIZED PROTE
 805:  jlrr-A  2.3 11.8   77   895    1   PARBA/AFDB:AF-C1H490-F1 Cysteine protease PalB CYSTEINE PROTEASE PALB
 806:  jm0o-A  2.3  8.3  139   596    9   PARBA/AFDB:AF-C1GRU7-F1 Trichothecene efflux pump TRICHOTHECENE EFFLU
 807:  jn7j-A  2.3 10.0  121   285    8   PARBA/AFDB:AF-C1GYP8-F1 Mannose-P-dolichol utilization defect 1 prote
 808:  jj6p-A  2.3  7.1  103   765    8   PARBA/AFDB:AF-C1H5C3-F1 Transcription initiation factor TFIID subunit
 809:  jmf8-A  2.3  7.5   84  1175    4   PARBA/AFDB:AF-C1H9N3-F1 Uncharacterized protein UNCHARACTERIZED PROTE
 810:  jly1-A  2.3  6.1   88   243    5   PARBA/AFDB:AF-C1GP99-F1 Phosphatidyl-N-methylethanolamine N-methyltra
 811:  jnqa-A  2.3  7.2   74   102    7   PARBA/AFDB:AF-A0A0A2V2E1-F1 Uncharacterized protein UNCHARACTERIZED P
 812:  jhr7-A  2.3 10.1   87   173    2   PARBA/AFDB:AF-C1GVQ4-F1 HPt domain-containing protein HPT DOMAIN-CONT
 813:  jlcn-A  2.3  7.3  143   438    6   PARBA/AFDB:AF-A0A0A2VIQ5-F1 Uncharacterized protein UNCHARACTERIZED P
 814:  jm9r-A  2.3  5.8   91   407   11   PARBA/AFDB:AF-C1HE77-F1 DUF2040 domain-containing protein DUF2040 DOM
 815:  jiat-A  2.3  4.3   91   795    7   PARBA/AFDB:AF-C1GPL5-F1 Pre-rRNA-processing protein RIX1 PRE-RRNA-PRO
 816:  jm6g-A  2.3 14.1   55   367    5   PARBA/AFDB:AF-C1GWC8-F1 Small glutamine-rich tetratricopeptide repeat
 817:  jhx2-A  2.3  5.7  109   287    9   PARBA/AFDB:AF-C1GP32-F1 Uncharacterized protein UNCHARACTERIZED PROTE
 818:  jo4y-A  2.3 10.4   71   138    6   PARBA/AFDB:AF-C1GQC6-F1 Mitochondrial pyruvate carrier MITOCHONDRIAL 
 819:  jk2i-A  2.3  9.9   89  1193    8   PARBA/AFDB:AF-A0A0A2V2R8-F1 Uncharacterized protein UNCHARACTERIZED P
 820:  jjom-A  2.3  6.0  105   566    6   PARBA/AFDB:AF-C1GSF8-F1 High-affinity glucose transporter HIGH-AFFINI
 821:  jnny-A  2.3 12.0  100   884    6   PARBA/AFDB:AF-C1HBX9-F1 Uncharacterized protein UNCHARACTERIZED PROTE
 822:  jlcy-A  2.3 12.3   92   209    5   PARBA/AFDB:AF-A0A0A2VJN9-F1 Uncharacterized protein UNCHARACTERIZED P
 823:  jkay-A  2.3  6.9   61    99    8   PARBA/AFDB:AF-A0A0A2VMD5-F1 Mitochondrial import inner membrane trans
 824:  jmlp-A  2.3 17.4  106   670    7   PARBA/AFDB:AF-C1H3P2-F1 PAN2-PAN3 deadenylation complex subunit PAN3 
 825:  jila-A  2.3 10.0  139   338    8   PARBA/AFDB:AF-C1H3I3-F1 CDP-diacylglycerol-inositol 3-phosphatidyltra
 826:  jkhb-A  2.3  5.3   66   594    5   PARBA/AFDB:AF-C1GQ07-F1 Propionyl-CoA carboxylase PROPIONYL-COA CARBO
 827:  ji3m-A  2.3  7.0  116   708    5   PARBA/AFDB:AF-C1GSK7-F1 Uncharacterized protein UNCHARACTERIZED PROTE
 828:  jn58-A  2.3  5.0  129   312    5   PARBA/AFDB:AF-C1H9K5-F1 Uncharacterized protein UNCHARACTERIZED PROTE
 829:  jikj-A  2.2  3.9   53   307   11   PARBA/AFDB:AF-C1HAB1-F1 DnaJ domain-containing protein DNAJ DOMAIN-CO
 830:  jj7l-A  2.2  4.0   62   121    8   PARBA/AFDB:AF-C1GRB5-F1 Succinate dehydrogenase assembly factor 3 SUC
 831:  jirs-A  2.2 12.7   93   691   13   PARBA/AFDB:AF-C1H646-F1 DUF803 domain-containing protein DUF803 DOMAI
 832:  jjne-A  2.2  5.9  109  1110   11   PARBA/AFDB:AF-A0A0A2V5W2-F1 Protein HIR PROTEIN HIR;
 833:  jmxq-A  2.2  6.4   60   142    5   PARBA/AFDB:AF-A0A0A2V565-F1 Uncharacterized protein UNCHARACTERIZED P
 834:  jjqw-A  2.2  5.1   83   150    4   PARBA/AFDB:AF-C1H7V6-F1 Uncharacterized protein UNCHARACTERIZED PROTE
 835:  jnwk-A  2.2  3.1   45   699    9   PARBA/AFDB:AF-C1GSY9-F1 Uncharacterized protein UNCHARACTERIZED PROTE
 836:  jny7-A  2.2  7.9   72   578    7   PARBA/AFDB:AF-C1H7S0-F1 Heat shock protein STI1 HEAT SHOCK PROTEIN ST
 837:  jn4c-A  2.2 10.6  156  1007    7   PARBA/AFDB:AF-C1GXZ9-F1 Autophagy-related protein 1 AUTOPHAGY-RELATED
 838:  jmtl-A  2.2  4.6  119   716    4   PARBA/AFDB:AF-A0A0A2UYV8-F1 Zn(2)-C6 fungal-type domain-containing pr
 839:  jn8u-A  2.2  3.8   46    69    9   PARBA/AFDB:AF-A0A0A2V2Z3-F1 Uncharacterized protein UNCHARACTERIZED P
 840:  jjj2-A  2.2  7.8   83   161    5   PARBA/AFDB:AF-C1H0Z0-F1 V-type proton ATPase proteolipid subunit V-TY
 841:  jkye-A  2.2  9.1  121   761    5   PARBA/AFDB:AF-C1GVJ9-F1 RNA helicase RNA HELICASE;
 842:  jmld-A  2.2 11.8   88  1595    6   PARBA/AFDB:AF-C1GSL8-F1 Inositol hexakisphosphate and diphosphoinosit
 843:  jjts-A  2.2  6.1   96   438    4   PARBA/AFDB:AF-C1H8Y8-F1 YagE family protein YAGE FAMILY PROTEIN;
 844:  jhui-A  2.2  5.9   72   107    6   PARBA/AFDB:AF-A0A0A2V5S9-F1 Uncharacterized protein UNCHARACTERIZED P
 845:  jil0-A  2.2  4.9  119   370   13   PARBA/AFDB:AF-C1GU71-F1 Uncharacterized protein UNCHARACTERIZED PROTE
 846:  jjxl-A  2.2  7.3   86   418   10   PARBA/AFDB:AF-C1HBL0-F1 VHS domain-containing protein VHS DOMAIN-CONT
 847:  jisj-A  2.2  4.2   70   763    7   PARBA/AFDB:AF-C1H2T3-F1 DUF2013 domain-containing protein DUF2013 DOM
 848:  ji05-A  2.2  6.4   95  1193    4   PARBA/AFDB:AF-C1H6D9-F1 Topoisomerase 1-associated factor 1 TOPOISOME
 849:  jm75-A  2.2  4.5   75   179    8   PARBA/AFDB:AF-C1H3A8-F1 Copper transporter COPPER TRANSPORTER;
 850:  jlgs-A  2.2  7.6   82   545    6   PARBA/AFDB:AF-C1GXQ2-F1 Acetamidase ACETAMIDASE;
 851:  jlja-A  2.2 14.5   91   521    3   PARBA/AFDB:AF-C1HAK0-F1 Uncharacterized protein UNCHARACTERIZED PROTE
 852:  jhus-A  2.2  8.1   86  1205    6   PARBA/AFDB:AF-C1HCS9-F1 DEAD/DEAH box helicase DEAD/DEAH BOX HELICASE
 853:  jnhs-A  2.2  8.7   99   224    8   PARBA/AFDB:AF-C1H651-F1 Tetraspanin TETRASPANIN;
 854:  jkhn-A  2.2  4.3  120   379    3   PARBA/AFDB:AF-C1GNL6-F1 Uncharacterized protein UNCHARACTERIZED PROTE
 855:  jj4h-A  2.2  6.5   80   120   11   PARBA/AFDB:AF-A0A0A2V0K4-F1 Uncharacterized protein UNCHARACTERIZED P
 856:  jidv-A  2.2  3.1   69   145    1   PARBA/AFDB:AF-C1H1J9-F1 Uncharacterized protein UNCHARACTERIZED PROTE
 857:  jmei-A  2.2 13.5  127   569    9   PARBA/AFDB:AF-C1GP31-F1 DUF1992 domain-containing protein DUF1992 DOM
 858:  ji2j-A  2.2 11.0   68   366    6   PARBA/AFDB:AF-C1HE73-F1 RING-type domain-containing protein RING-TYPE
 859:  jn1e-A  2.2  7.6  148   654    7   PARBA/AFDB:AF-C1H9I0-F1 Acyl-coenzyme A oxidase ACYL-COENZYME A OXIDA
 860:  jnt0-A  2.2  4.6   96   246    5   PARBA/AFDB:AF-C1H3C3-F1 Uncharacterized protein UNCHARACTERIZED PROTE
 861:  jjib-A  2.2  9.3   85   312    6   PARBA/AFDB:AF-C1GWH7-F1 Uncharacterized protein UNCHARACTERIZED PROTE
 862:  jn3o-A  2.2  5.8   70   279    9   PARBA/AFDB:AF-C1H9K0-F1 Exosome complex exonuclease RRP40 EXOSOME COM
 863:  jjo2-A  2.2 22.9  103   954    6   PARBA/AFDB:AF-C1GTP6-F1 SH3 domain-containing protein SH3 DOMAIN-CONT
 864:  jkze-A  2.2  3.4   51   422    4   PARBA/AFDB:AF-C1H789-F1 Chaperone protein dnaJ 3 CHAPERONE PROTEIN DN
 865:  jmdf-A  2.2  4.8   76   133    4   PARBA/AFDB:AF-C1GYV2-F1 Ergosterol biosynthesis protein ERGOSTEROL BI
 866:  jjng-A  2.2  7.0  136   448    7   PARBA/AFDB:AF-C1GY26-F1 Uncharacterized protein UNCHARACTERIZED PROTE
 867:  jm7x-A  2.2  8.8   93  1029   10   PARBA/AFDB:AF-A0A0A2V0C5-F1 Uncharacterized protein UNCHARACTERIZED P
 868:  jmtp-A  2.2  5.0  115   404   10   PARBA/AFDB:AF-C1HB06-F1 Uncharacterized protein UNCHARACTERIZED PROTE
 869:  jhn9-A  2.2 14.0   91   528    9   PARBA/AFDB:AF-C1HC78-F1 MPN domain-containing protein MPN DOMAIN-CONT
 870:  jjie-A  2.2  8.1  127   591    6   PARBA/AFDB:AF-C1HBP6-F1 Uncharacterized protein UNCHARACTERIZED PROTE
 871:  jl7a-A  2.2  9.7   96   173    6   PARBA/AFDB:AF-C1GZL7-F1 DUF domain-containing protein DUF DOMAIN-CONT
 872:  jnau-A  2.2  5.8   96   601    4   PARBA/AFDB:AF-C1HAF9-F1 Uncharacterized protein UNCHARACTERIZED PROTE
 873:  jkas-A  2.2 11.2   86   731    5   PARBA/AFDB:AF-C1GTB3-F1 ELMO/CED-12 family protein ELMO/CED-12 FAMILY
 874:  jhtu-A  2.2  5.6   66   101    3   PARBA/AFDB:AF-C1H286-F1 Uncharacterized protein UNCHARACTERIZED PROTE
 875:  jn9o-A  2.2  6.2  136  1118   14   PARBA/AFDB:AF-C1GR57-F1 NAD-specific glutamate dehydrogenase NAD-SPEC
 876:  jk8r-A  2.2  5.3   83   406   16   PARBA/AFDB:AF-C1H8J4-F1 Uncharacterized protein UNCHARACTERIZED PROTE
 877:  jhtt-A  2.2  5.8  135  1325    5   PARBA/AFDB:AF-C1HD57-F1 Cation-transporting ATPase CATION-TRANSPORTIN
 878:  jip8-A  2.2  4.7  106   509    5   PARBA/AFDB:AF-C1H2X3-F1 Uncharacterized protein UNCHARACTERIZED PROTE
 879:  jjcz-A  2.2  4.0   66    94    3   PARBA/AFDB:AF-A0A0A2V3F0-F1 Uncharacterized protein UNCHARACTERIZED P
 880:  jkjh-A  2.2  7.1   72   398    7   PARBA/AFDB:AF-C1GQV4-F1 DnaJ domain-containing protein DNAJ DOMAIN-CO
 881:  jl9r-A  2.2 13.7   85   265    5   PARBA/AFDB:AF-C1GY08-F1 Diphthamide biosynthesis protein 4 DIPHTHAMID
 882:  jm85-A  2.2 11.1   77   440    5   PARBA/AFDB:AF-C1GTU7-F1 Uncharacterized protein UNCHARACTERIZED PROTE
 883:  jnro-A  2.2 10.9   57   329    4   PARBA/AFDB:AF-C1H9E3-F1 25S rRNA adenine-N(1) methyltransferase 25S R
 884:  jk35-A  2.2  8.3   77   734    8   PARBA/AFDB:AF-C1GT08-F1 RNA exonuclease RNA EXONUCLEASE;
 885:  jm1o-A  2.2  6.7  133   398    6   PARBA/AFDB:AF-C1H9J1-F1 Uncharacterized protein UNCHARACTERIZED PROTE
 886:  jjpq-A  2.2  5.2  121  1700    7   PARBA/AFDB:AF-C1GNC5-F1 DUF2428 domain-containing protein DUF2428 DOM
 887:  jm6j-A  2.2  9.5   74   665    5   PARBA/AFDB:AF-C1GTJ3-F1 DnaJ domain-containing protein DNAJ DOMAIN-CO
 888:  jjtt-A  2.2  7.5   77   314    5   PARBA/AFDB:AF-C1GNU3-F1 Mitochondrial import inner membrane transloca
 889:  jjsm-A  2.2 11.4  147   551    7   PARBA/AFDB:AF-C1GXA4-F1 MFS domain-containing protein MFS DOMAIN-CONT
 890:  jj4v-A  2.2 14.0   76  1572    7   PARBA/AFDB:AF-C1GPN0-F1 Non-specific serine/threonine protein kinase 
 891:  jk7n-A  2.2  5.8   91   207   13   PARBA/AFDB:AF-C1H6P7-F1 Uncharacterized protein UNCHARACTERIZED PROTE
 892:  jikw-A  2.2  7.0  114  1041    7   PARBA/AFDB:AF-A0A0A2V0M4-F1 Uncharacterized protein UNCHARACTERIZED P
 893:  jl5d-A  2.2 12.0  103   522    7   PARBA/AFDB:AF-C1H026-F1 Integral membrane protein INTEGRAL MEMBRANE P
 894:  jisb-A  2.2  7.2  143   946    4   PARBA/AFDB:AF-C1H2W2-F1 C6 finger domain transcription factor nscR C6
 895:  jlso-A  2.2 13.0   62   258    8   PARBA/AFDB:AF-C1H692-F1 Uncharacterized protein UNCHARACTERIZED PROTE
 896:  jjmf-A  2.2  5.9  122  1165    4   PARBA/AFDB:AF-A0A0A2UZ18-F1 Copper transport protein 86 COPPER TRANSP
 897:  jkvq-A  2.2 14.0   79   362   10   PARBA/AFDB:AF-C1GUF5-F1 Acyl-CoA thioesterase II ACYL-COA THIOESTERAS
 898:  jm6y-A  2.2  6.1   89   317    7   PARBA/AFDB:AF-C1HCT5-F1 Protein YIP PROTEIN YIP;
 899:  jmlc-A  2.2  4.1  116   797    9   PARBA/AFDB:AF-C1H8W6-F1 Component of oligomeric Golgi complex 3 COMPO
 900:  jlvv-A  2.2  6.9  121   270    7   PARBA/AFDB:AF-C1GRK4-F1 Long chain base Stimulates Phosphorylation LO
 901:  jk40-A  2.2 13.2  176  1565    5   PARBA/AFDB:AF-C1GXK3-F1 ABC drug exporter AtrF ABC DRUG EXPORTER ATRF
 902:  jjwu-A  2.1 11.3   71   232    8   PARBA/AFDB:AF-C1H3K0-F1 BTB domain-containing protein BTB DOMAIN-CONT
 903:  jlr1-A  2.1 10.6   85   296    6   PARBA/AFDB:AF-C1H763-F1 Uncharacterized protein UNCHARACTERIZED PROTE
 904:  jmhb-A  2.1  6.3  130   586    5   PARBA/AFDB:AF-C1GWD9-F1 Zn(2)-C6 fungal-type domain-containing protei
 905:  ji7v-A  2.1  7.8  102  1114    5   PARBA/AFDB:AF-A0A0A2UZV0-F1 Uncharacterized protein UNCHARACTERIZED P
 906:  jn59-A  2.1 14.3  119  1219    5   PARBA/AFDB:AF-C1H7A0-F1 Uncharacterized protein UNCHARACTERIZED PROTE
 907:  jnlj-A  2.1  3.3   80   181    3   PARBA/AFDB:AF-C1GZZ9-F1 MARVEL domain-containing protein MARVEL DOMAI
 908:  jlw3-A  2.1 15.4  112   491    8   PARBA/AFDB:AF-C1GSM1-F1 Rieske domain-containing protein RIESKE DOMAI
 909:  jjmx-A  2.1  7.3  117   457    5   PARBA/AFDB:AF-C1H371-F1 Uncharacterized protein UNCHARACTERIZED PROTE
 910:  jn98-A  2.1  8.3  135   571    7   PARBA/AFDB:AF-A0A0A2V5J1-F1 MFS domain-containing protein MFS DOMAIN-
 911:  jl84-A  2.1 11.3  149   929    5   PARBA/AFDB:AF-C1HBE1-F1 Plasma membrane ATPase PLASMA MEMBRANE ATPASE
 912:  jhqw-A  2.1  9.6  134   591    9   PARBA/AFDB:AF-C1H5I1-F1 MFS domain-containing protein MFS DOMAIN-CONT
 913:  jhx3-A  2.1  8.5   82   310    7   PARBA/AFDB:AF-C1GR96-F1 Prohibitin PROHIBITIN;
 914:  jltc-A  2.1  6.6   71   359   11   PARBA/AFDB:AF-C1GWM5-F1 BZIP domain-containing protein BZIP DOMAIN-CO
 915:  jmii-A  2.1  4.5   89   341    9   PARBA/AFDB:AF-C1H6C5-F1 Uncharacterized protein UNCHARACTERIZED PROTE
 916:  jlto-A  2.1  5.2  119   780    7   PARBA/AFDB:AF-C1HA35-F1 Uncharacterized protein UNCHARACTERIZED PROTE
 917:  jn9g-A  2.1  8.2  137  1037   11   PARBA/AFDB:AF-C1H9Z9-F1 Exocyst complex component SEC5 EXOCYST COMPLE
 918:  jlk7-A  2.1  7.6   99   588    6   PARBA/AFDB:AF-C1GZA7-F1 Phosphatidylinositol:UDP-GlcNAc transferase P
 919:  jhq9-A  2.1  9.9  129   327    4   PARBA/AFDB:AF-C1GX78-F1 Mitochondrial thiamine pyrophosphate carrier 
 920:  jkmx-A  2.1  6.8  100   138   11   PARBA/AFDB:AF-A0A0A2V6D6-F1 Uncharacterized protein UNCHARACTERIZED P
 921:  jkat-A  2.1  6.9  125   589    8   PARBA/AFDB:AF-C1GV93-F1 Uncharacterized protein UNCHARACTERIZED PROTE
 922:  jl2d-A  2.1  4.8   98   499    5   PARBA/AFDB:AF-C1H369-F1 MFS domain-containing protein MFS DOMAIN-CONT
 923:  jm2t-A  2.1 12.2   71   568    8   PARBA/AFDB:AF-C1GZK8-F1 CCT-alpha CCT-ALPHA;
 924:  jnf5-A  2.1  4.3   67    96    4   PARBA/AFDB:AF-C1H5B5-F1 Uncharacterized protein UNCHARACTERIZED PROTE
 925:  jibm-A  2.1 13.3   72   414    7   PARBA/AFDB:AF-C1H9U3-F1 Chaperone protein dnaJ 3 CHAPERONE PROTEIN DN
 926:  jkc5-A  2.1  4.7  133   570    8   PARBA/AFDB:AF-C1H5V5-F1 Amino-acid permease inda1 AMINO-ACID PERMEASE
 927:  jih4-A  2.1  6.2  125   325   12   PARBA/AFDB:AF-A0A0A2V181-F1 Uncharacterized protein UNCHARACTERIZED P
 928:  jmif-A  2.1  6.3   92   614    9   PARBA/AFDB:AF-C1GTL7-F1 Uncharacterized protein UNCHARACTERIZED PROTE
 929:  jkuc-A  2.1  6.4  128   358    5   PARBA/AFDB:AF-A0A0A2V0E5-F1 MFS domain-containing protein MFS DOMAIN-
 930:  jjva-A  2.1 10.4  168  1498    4   PARBA/AFDB:AF-C1GSZ4-F1 ABC transporter CDR4 ABC TRANSPORTER CDR4;
 931:  jj9h-A  2.1  4.9  122   435    2   PARBA/AFDB:AF-C1H030-F1 Integral membrane protein INTEGRAL MEMBRANE P
 932:  jlmi-A  2.1 10.7   78   136    9   PARBA/AFDB:AF-C1HAR7-F1 Uncharacterized protein UNCHARACTERIZED PROTE
 933:  jili-A  2.1 10.8   71  1335    6   PARBA/AFDB:AF-C1H091-F1 RNA-dependent RNA polymerase RNA-DEPENDENT RN
 934:  jjum-A  2.1  8.5   82   230    2   PARBA/AFDB:AF-C1H822-F1 Uncharacterized protein UNCHARACTERIZED PROTE
 935:  jk3p-A  2.1  7.3  123  2154    7   PARBA/AFDB:AF-C1H2H7-F1 Autophagy-related protein 2 AUTOPHAGY-RELATED
 936:  jjv1-A  2.1  7.6   72   515    6   PARBA/AFDB:AF-C1H661-F1 zf-C2HC5 domain-containing protein ZF-C2HC5 D
 937:  jndq-A  2.1  7.5   81  1110    1   PARBA/AFDB:AF-C1H760-F1 DNA polymerase DNA POLYMERASE;
 938:  jmoq-A  2.1  4.6  104   513    4   PARBA/AFDB:AF-C1HBR7-F1 MFS phospholipid transporter Git1 MFS PHOSPHO
 939:  jmd6-A  2.1  8.5   85   432    7   PARBA/AFDB:AF-A0A0A2UYM1-F1 Farnesyl-diphosphate farnesyltransferase 
 940:  jnnx-A  2.1  8.8   60    78    5   PARBA/AFDB:AF-C1GQS5-F1 Mitochondrial zinc maintenance protein 1, mit
 941:  jjis-A  2.1  3.7   75   245   11   PARBA/AFDB:AF-C1GW85-F1 Uncharacterized protein UNCHARACTERIZED PROTE
 942:  jn0b-A  2.1 11.5   68   361    6   PARBA/AFDB:AF-C1H6P6-F1 Uncharacterized protein UNCHARACTERIZED PROTE
 943:  jnpt-A  2.1  4.2   85    99    1   PARBA/AFDB:AF-A0A0A2V0F4-F1 Uncharacterized protein UNCHARACTERIZED P
 944:  jj70-A  2.1 23.0   92   264    7   PARBA/AFDB:AF-C1GNW9-F1 Uncharacterized protein UNCHARACTERIZED PROTE
 945:  jioj-A  2.1  4.8  126  1070    8   PARBA/AFDB:AF-C1GU54-F1 Fungal_trans domain-containing protein FUNGAL
 946:  jhzf-A  2.1  8.8  120   930    7   PARBA/AFDB:AF-C1HD70-F1 WAPL domain-containing protein WAPL DOMAIN-CO
 947:  jn6i-A  2.1  5.7  121   647   12   PARBA/AFDB:AF-C1GX97-F1 Uncharacterized protein UNCHARACTERIZED PROTE
 948:  jm96-A  2.1 11.5  117   456    5   PARBA/AFDB:AF-C1HB13-F1 Glutamate-5-semialdehyde dehydrogenase GLUTAM
 949:  jmjf-A  2.1  5.7  101   238    6   PARBA/AFDB:AF-C1HBR8-F1 Peroxin-11 PEROXIN-11;
 950:  jhkr-A  2.1 12.4   89   150   12   PARBA/AFDB:AF-A0A0A2V3Y3-F1 Uncharacterized protein UNCHARACTERIZED P
 951:  jjrt-A  2.1 11.1   86  1012    6   PARBA/AFDB:AF-C1GYZ0-F1 Vacuolar protein-sorting protein bro1 VACUOLA
 952:  jiuz-A  2.1  5.9  105   439    7   PARBA/AFDB:AF-C1H649-F1 C6 zinc finger domain-containing protein C6 Z
 953:  ji5l-A  2.1  5.8  134   973    7   PARBA/AFDB:AF-C1HCA0-F1 Uncharacterized protein UNCHARACTERIZED PROTE
 954:  jmpe-A  2.1  3.0   84   229   12   PARBA/AFDB:AF-C1H1W0-F1 Uncharacterized protein UNCHARACTERIZED PROTE
 955:  jjbz-A  2.1  6.6  128   451    5   PARBA/AFDB:AF-C1GNJ9-F1 Protein-serine/threonine kinase PROTEIN-SERIN
 956:  jhkz-A  2.1  5.6   82   843    1   PARBA/AFDB:AF-A0A0A2V3J1-F1 CAMKK/CAMKK-META protein kinase CAMKK/CAM
 957:  jkb5-A  2.1  9.1   85   828    8   PARBA/AFDB:AF-C1HD47-F1 Uncharacterized protein UNCHARACTERIZED PROTE
 958:  ji6k-A  2.1  4.5  108   224    5   PARBA/AFDB:AF-A0A0A2V0N5-F1 Uncharacterized protein UNCHARACTERIZED P
 959:  jnmh-A  2.1  8.2  153  1210    4   PARBA/AFDB:AF-A0A0A2VJ88-F1 Calcium-transporting ATPase CALCIUM-TRANS
 960:  jm6c-A  2.1  4.1  112   692   10   PARBA/AFDB:AF-C1GNM6-F1 Two-component system protein A TWO-COMPONENT 
 961:  jkzf-A  2.1  4.3  104   430   13   PARBA/AFDB:AF-C1H606-F1 Integral membrane protein INTEGRAL MEMBRANE P
 962:  jjob-A  2.1 12.3  107   276    5   PARBA/AFDB:AF-C1H2E3-F1 J-type co-chaperone JAC1 J-TYPE CO-CHAPERONE 
 963:  jmca-A  2.1  6.0  102   303   10   PARBA/AFDB:AF-C1H5L0-F1 Uncharacterized protein UNCHARACTERIZED PROTE
 964:  jnue-A  2.1 10.3   72   377    1   PARBA/AFDB:AF-C1GXE8-F1 J domain-containing protein J DOMAIN-CONTAINI
 965:  jkwy-A  2.1 10.4   67   788    4   PARBA/AFDB:AF-C1HDC5-F1 Uncharacterized protein UNCHARACTERIZED PROTE
 966:  jng5-A  2.1  8.1   66    77    9   PARBA/AFDB:AF-A0A0A2V2G9-F1 Uncharacterized protein UNCHARACTERIZED P
 967:  jm3a-A  2.1  2.8   49   591   10   PARBA/AFDB:AF-C1H999-F1 Mannosyltransferase MANNOSYLTRANSFERASE;
 968:  jnq3-A  2.1  7.8  120   542   11   PARBA/AFDB:AF-C1GR74-F1 Ammonium transporter AMMONIUM TRANSPORTER;
 969:  jjx1-A  2.1 12.2   98   393    9   PARBA/AFDB:AF-C1H0M9-F1 Uncharacterized protein UNCHARACTERIZED PROTE
 970:  jljb-A  2.1  4.4   56   102   11   PARBA/AFDB:AF-C1H551-F1 ABM domain-containing protein ABM DOMAIN-CONT
 971:  jhqm-A  2.1  3.9   63   136   10   PARBA/AFDB:AF-A0A0A2VIC1-F1 Uncharacterized protein UNCHARACTERIZED P
 972:  joaj-A  2.1 10.9  107  1059    8   PARBA/AFDB:AF-C1HA19-F1 WD40 repeat protein WD40 REPEAT PROTEIN;
 973:  jjyv-A  2.1  4.4   94  1166    7   PARBA/AFDB:AF-C1H5W0-F1 Non-specific serine/threonine protein kinase 
 974:  jl8y-A  2.1  6.3   73   157   14   PARBA/AFDB:AF-C1HC17-F1 Uncharacterized protein UNCHARACTERIZED PROTE
 975:  jj5w-A  2.1  5.9  110   326    9   PARBA/AFDB:AF-C1HBA8-F1 YhhN domain-containing protein YHHN DOMAIN-CO
 976:  jhri-A  2.1 12.3   86   425    5   PARBA/AFDB:AF-C1HA42-F1 Uncharacterized protein UNCHARACTERIZED PROTE
 977:  jo63-A  2.1  7.5  100  1143    6   PARBA/AFDB:AF-C1H332-F1 Uncharacterized protein UNCHARACTERIZED PROTE
 978:  jlqd-A  2.1  4.7   58   337    3   PARBA/AFDB:AF-C1HCQ7-F1 Rapid response to glucose protein RAPID RESPO
 979:  jku8-A  2.1  6.9  102   232    3   PARBA/AFDB:AF-C1GUD1-F1 3-beta-hydroxysteroid-Delta(8), Delta(7)-isom
 980:  jkg0-A  2.1 12.6   96   611    7   PARBA/AFDB:AF-C1GZV3-F1 Atypical serine/threonine protein kinase BUD3
 981:  jizu-A  2.1  9.1   81   715    2   PARBA/AFDB:AF-C1GWU9-F1 CUE domain-containing protein CUE DOMAIN-CONT
 982:  jm15-A  2.0  2.8   55   128    7   PARBA/AFDB:AF-C1H502-F1 Uncharacterized protein UNCHARACTERIZED PROTE
 983:  jiw0-A  2.0  6.7  128   309    9   PARBA/AFDB:AF-C1GTF5-F1 Uncharacterized protein UNCHARACTERIZED PROTE
 984:  jmow-A  2.0  5.3   68   303    4   PARBA/AFDB:AF-C1GSM4-F1 Inositol-1-monophosphatase INOSITOL-1-MONOPHO
 985:  jnz1-A  2.0 11.4   79   675    8   PARBA/AFDB:AF-C1GUD0-F1 DUF4484 domain-containing protein DUF4484 DOM
 986:  jmu2-A  2.0  6.2  119   419    6   PARBA/AFDB:AF-C1H6D7-F1 Uncharacterized protein UNCHARACTERIZED PROTE
 987:  jmt1-A  2.0  9.4  120   331    8   PARBA/AFDB:AF-C1GRQ0-F1 Uncharacterized protein UNCHARACTERIZED PROTE
 988:  jid6-A  2.0  4.6   76   169    8   PARBA/AFDB:AF-A0A0A2UZY5-F1 Uncharacterized protein UNCHARACTERIZED P
 989:  jjj6-A  2.0  6.8   72   187    4   PARBA/AFDB:AF-C1H2P4-F1 HHE domain-containing protein HHE DOMAIN-CONT
 990:  jl1j-A  2.0  3.4   69   117    6   PARBA/AFDB:AF-A0A0A2V794-F1 Uncharacterized protein UNCHARACTERIZED P
 991:  jj9u-A  2.0  7.9   61  1275   13   PARBA/AFDB:AF-C1GVU2-F1 Helicase C-terminal domain-containing protein
 992:  jk2v-A  2.0  6.3   77   258   16   PARBA/AFDB:AF-C1GPT5-F1 Uncharacterized protein UNCHARACTERIZED PROTE
 993:  jhoe-A  2.0  8.7   59   108    3   PARBA/AFDB:AF-A0A0A2V1A9-F1 Mitochondrial zinc maintenance protein 1,
 994:  jmdw-A  2.0  5.5  145   661    4   PARBA/AFDB:AF-A0A0A2V4J1-F1 Uncharacterized protein UNCHARACTERIZED P
 995:  jhok-A  2.0  7.7  135  1070   10   PARBA/AFDB:AF-C1H0E9-F1 Na+/K+-exchanging ATPase alpha chain NA+/K+-E
 996:  jifj-A  2.0  4.6   84   222   12   PARBA/AFDB:AF-C1H291-F1 CSN8_PSD8_EIF3K domain-containing protein CSN
 997:  jhrv-A  2.0 16.3   77   330    0   PARBA/AFDB:AF-C1H6V3-F1 Uncharacterized protein UNCHARACTERIZED PROTE
 998:  jjjj-A  2.0  8.0   89   417    4   PARBA/AFDB:AF-C1H420-F1 Uncharacterized protein UNCHARACTERIZED PROTE
 999:  jmky-A  2.0 14.8  111  1436    8   PARBA/AFDB:AF-C1H9M5-F1 WD repeat-containing protein mip1 WD REPEAT-C
1000:  jizy-A  2.0 13.8  114  1325    4   PARBA/AFDB:AF-C1GXF4-F1 Leucine rich repeat protein LEUCINE RICH REPE
1001:  jn86-A  2.0 10.6  123   551    5   PARBA/AFDB:AF-C1HB39-F1 Delta(24(24(1)))-sterol reductase DELTA(24(24
1002:  jls2-A  2.0 10.9  133   536    8   PARBA/AFDB:AF-A0A0A2V0Y3-F1 Uncharacterized protein UNCHARACTERIZED P
1003:  jnw7-A  2.0  7.0   70   106   11   PARBA/AFDB:AF-C1GSU8-F1 Uncharacterized protein UNCHARACTERIZED PROTE
1004:  jnse-A  2.0  7.2   99   590    6   PARBA/AFDB:AF-C1H3Y1-F1 D-arabinono-1,4-lactone oxidase D-ARABINONO-1
1005:  ji6x-A  2.0  8.5  122   379    7   PARBA/AFDB:AF-A0A0A2V5G8-F1 pH-response regulator protein palA/RIM20 
1006:  jmq0-A  2.0  7.0  111   317    7   PARBA/AFDB:AF-C1GR31-F1 LiPid Depleted family member LIPID DEPLETED F
1007:  jhoc-A  2.0 11.5  133   526    8   PARBA/AFDB:AF-C1H1A2-F1 Choline transport protein CHOLINE TRANSPORT P
1008:  jm30-A  2.0  6.5   69   101    9   PARBA/AFDB:AF-A0A0A2VIY6-F1 Uncharacterized protein UNCHARACTERIZED P
1009:  jjlc-A  2.0  5.2   61   117    5   PARBA/AFDB:AF-C1GQ55-F1 Vacuolar ATPase assembly integral membrane pr
1010:  jncl-A  2.0 11.6   76   989    8   PARBA/AFDB:AF-C1GNI6-F1 Uncharacterized protein UNCHARACTERIZED PROTE
1011:  jkyw-A  2.0  6.1   72   754   14   PARBA/AFDB:AF-C1HCD1-F1 SAE2 domain-containing protein SAE2 DOMAIN-CO
1012:  jlje-A  2.0 21.3  105   587    8   PARBA/AFDB:AF-C1GTI0-F1 MFS domain-containing protein MFS DOMAIN-CONT
1013:  jn9c-A  2.0  5.8  112   724    4   PARBA/AFDB:AF-C1H437-F1 Sorting nexin MVP1 SORTING NEXIN MVP1;
1014:  jjbq-A  2.0  5.6  115   486    6   PARBA/AFDB:AF-C1H2P6-F1 Riboflavin transporter MCH5 RIBOFLAVIN TRANSP
1015:  jk1w-A  2.0  8.8   81   116    5   PARBA/AFDB:AF-A0A0A2VIH8-F1 Uncharacterized protein UNCHARACTERIZED P
1016:  jj8o-A  2.0  5.6  118   768    8   PARBA/AFDB:AF-C1H068-F1 C6 finger domain transcription factor nscR C6
1017:  jjir-A  2.0 23.4   91   869    9   PARBA/AFDB:AF-C1H8W3-F1 pH-response transcription factor pacC/RIM101 
1018:  jlbk-A  2.0  9.4   63   143    8   PARBA/AFDB:AF-C1GQJ7-F1 ER membrane protein complex subunit 6 ER MEMB
1019:  jiwy-A  2.0  4.8   65   585    5   PARBA/AFDB:AF-C1GWU1-F1 DNA replication regulator SLD2 DNA REPLICATIO
1020:  jnuu-A  2.0 10.6  101   364    7   PARBA/AFDB:AF-C1GYE4-F1 Mitochondrial glycine transporter MITOCHONDRI
1021:  jjal-A  2.0  6.3   84   521    4   PARBA/AFDB:AF-C1GXL7-F1 FAD-binding PCMH-type domain-containing prote
1022:  jhrs-A  2.0  6.0   56   322    5   PARBA/AFDB:AF-C1H839-F1 Citrate lyase subunit beta CITRATE LYASE SUBU
1023:  jl96-A  2.0 14.5  137   490    4   PARBA/AFDB:AF-C1GWG3-F1 MFS domain-containing protein MFS DOMAIN-CONT
1024:  jks4-A  2.0  8.0   63   570    3   PARBA/AFDB:AF-A0A0A2V6L4-F1 Cation_ATPase_N domain-containing protein
1025:  jkpg-A  2.0  5.8  124  1373    8   PARBA/AFDB:AF-A0A0A2VMQ4-F1 Uncharacterized protein UNCHARACTERIZED P
1026:  jkbt-A  2.0 25.2  103   436    3   PARBA/AFDB:AF-C1GWZ8-F1 Uncharacterized protein UNCHARACTERIZED PROTE
1027:  jkmo-A  2.0  4.2   81   791   10   PARBA/AFDB:AF-A0A0A2V5Y0-F1 Uncharacterized protein UNCHARACTERIZED P
1028:  jl42-A  2.0 13.7   78   616    4   PARBA/AFDB:AF-C1H9G5-F1 Uncharacterized protein UNCHARACTERIZED PROTE
1029:  jlwt-A  2.0 10.6   51   125   12   PARBA/AFDB:AF-C1GWY6-F1 Uncharacterized protein UNCHARACTERIZED PROTE
1030:  jkpn-A  2.0 12.4  116   613    4   PARBA/AFDB:AF-A0A0A2V1Y3-F1 Uncharacterized protein UNCHARACTERIZED P
1031:  jl3s-A  2.0  5.3   56   171    4   PARBA/AFDB:AF-C1GZ84-F1 40S ribosomal protein S9 40S RIBOSOMAL PROTEI
1032:  jlox-A  2.0  3.9   58   101    7   PARBA/AFDB:AF-A0A0A2V4W3-F1 Uncharacterized protein UNCHARACTERIZED P

# Structural equivalences
   1: 6c70-A jlxl-A    64 -  93 <=>   85 - 114   (ASP   66  - LYS   95  <=> ALA   85  - ARG  114 )                          
   1: 6c70-A jlxl-A    95 -  98 <=>  115 - 118   (PHE   97  - THR  100  <=> VAL  115  - LYS  118 )                          
   1: 6c70-A jlxl-A   100 - 103 <=>  122 - 125   (ALA  102  - ASN  105  <=> GLU  122  - ARG  125 )                          
   1: 6c70-A jlxl-A   104 - 107 <=>  128 - 131   (ASN  106  - SER  109  <=> GLU  128  - GLU  131 )                          
   1: 6c70-A jlxl-A   257 - 282 <=>  160 - 185   (VAL  343  - GLN  368  <=> GLY  160  - LEU  185 )                          
   1: 6c70-A jlxl-A   284 - 287 <=>  186 - 189   (THR  370  - ASN  373  <=> ASP  186  - GLU  189 )                          
   1: 6c70-A jlxl-A   288 - 291 <=>  191 - 194   (GLY  374  - VAL  377  <=> LYS  191  - SER  194 )                          
   2: 6c70-A jk2c-A    63 -  92 <=>    1 -  30   (ASP   65  - SER   94  <=> MET    1  - GLY   30 )                          
   2: 6c70-A jk2c-A   261 - 286 <=>   34 -  59   (TYR  347  - VAL  372  <=> THR   34  - VAL   59 )                          
   3: 6c70-A ji19-A    38 -  41 <=>  371 - 374   (ILE   40  - ILE   43  <=> ASN  371  - LEU  374 )                          
   3: 6c70-A ji19-A    42 -  62 <=>  377 - 397   (VAL   44  - SER   64  <=> ALA  377  - HIS  397 )                          
   3: 6c70-A ji19-A    63 -  93 <=>  400 - 430   (ASP   65  - LYS   95  <=> SER  400  - ARG  430 )                          
   3: 6c70-A ji19-A    95 -  98 <=>  431 - 434   (PHE   97  - THR  100  <=> ASP  431  - ARG  434 )                          
   3: 6c70-A ji19-A   257 - 283 <=>  435 - 461   (VAL  343  - ALA  369  <=> SER  435  - ARG  461 )                          
   3: 6c70-A ji19-A   285 - 292 <=>  462 - 469   (LYS  371  - TYR  378  <=> PRO  462  - GLU  469 )                          
   3: 6c70-A ji19-A   319 - 322 <=> 1076 -1079   (GLU  405  - SER  408  <=> THR 1076  - LEU 1079 )                          
   3: 6c70-A ji19-A   347 - 352 <=> 1081 -1086   (VAL  433  - GLN  438  <=> THR 1081  - LYS 1086 )                          
   4: 6c70-A jmwg-A    65 -  92 <=>   16 -  43   (VAL   67  - SER   94  <=> PRO   16  - ASP   43 )                          
   4: 6c70-A jmwg-A   259 - 281 <=>   44 -  66   (ASP  345  - TYR  367  <=> GLY   44  - GLY   66 )                          
   4: 6c70-A jmwg-A   283 - 286 <=>   67 -  70   (ALA  369  - VAL  372  <=> GLU   67  - ALA   70 )                          
   4: 6c70-A jmwg-A   287 - 290 <=>   73 -  76   (ASN  373  - ASN  376  <=> LEU   73  - ARG   76 )                          
   5: 6c70-A jj0n-A    66 - 101 <=>   43 -  78   (ASP   68  - ILE  103  <=> GLY   43  - LEU   78 )                          
   5: 6c70-A jj0n-A   253 - 256 <=>   79 -  82   (LEU  339  - ALA  342  <=> ASN   79  - ILE   82 )                          
   5: 6c70-A jj0n-A   259 - 281 <=>   83 - 105   (ASP  345  - TYR  367  <=> TYR   83  - PRO  105 )                          
   5: 6c70-A jj0n-A   283 - 290 <=>  106 - 113   (ALA  369  - ASN  376  <=> ILE  106  - LEU  113 )                          
   6: 6c70-A jisg-A    20 -  25 <=>  124 - 129   (VAL   22  - PHE   27  <=> GLU  124  - GLN  129 )                          
   6: 6c70-A jisg-A    33 -  63 <=>  131 - 161   (LYS   35  - ASP   65  <=> PRO  131  - LYS  161 )                          
   6: 6c70-A jisg-A    64 -  96 <=>  172 - 204   (ASP   66  - TYR   98  <=> MET  172  - ARG  204 )                          
   6: 6c70-A jisg-A   102 - 105 <=>  249 - 252   (TRP  104  - PRO  107  <=> GLU  249  - LEU  252 )                          
   6: 6c70-A jisg-A   258 - 286 <=>  258 - 286   (GLY  344  - VAL  372  <=> GLU  258  - LEU  286 )                          
   6: 6c70-A jisg-A   287 - 295 <=>  291 - 299   (ASN  373  - THR  381  <=> GLY  291  - ASP  299 )                          
   6: 6c70-A jisg-A   297 - 317 <=>  300 - 320   (ILE  383  - LEU  403  <=> VAL  300  - ALA  320 )                          
   6: 6c70-A jisg-A   321 - 326 <=>  406 - 411   (SER  407  - GLU  412  <=> VAL  406  - GLN  411 )                          
   6: 6c70-A jisg-A   331 - 334 <=>  413 - 416   (CYS  417  - TYR  420  <=> GLY  413  - GLY  416 )                          
   6: 6c70-A jisg-A   336 - 339 <=>  417 - 420   (GLY  422  - GLU  425  <=> ALA  417  - ALA  420 )                          
   7: 6c70-A jnif-A    61 - 101 <=>  167 - 207   (GLU   63  - ILE  103  <=> ARG  167  - GLY  207 )                          
   7: 6c70-A jnif-A   252 - 287 <=>  210 - 245   (ARG  338  - ASN  373  <=> ARG  210  - ARG  245 )                          
   7: 6c70-A jnif-A   288 - 305 <=>  285 - 302   (GLY  374  - GLY  391  <=> LEU  285  - PRO  302 )                          
   7: 6c70-A jnif-A   331 - 334 <=>  566 - 569   (CYS  417  - TYR  420  <=> SER  566  - HIS  569 )                          
   7: 6c70-A jnif-A   335 - 338 <=>  737 - 740   (ASP  421  - GLU  424  <=> HIS  737  - ASN  740 )                          
   8: 6c70-A jidd-A     1 -   5 <=>  583 - 587   (PHE    3  - GLY    7  <=> LYS  583  - PHE  587 )                          
   8: 6c70-A jidd-A    16 -  19 <=>  746 - 749   (VAL   18  - GLY   21  <=> ASN  746  - ALA  749 )                          
   8: 6c70-A jidd-A    32 -  35 <=>  751 - 754   (LYS   34  - PRO   37  <=> VAL  751  - ALA  754 )                          
   8: 6c70-A jidd-A    63 -  95 <=>  840 - 872   (ASP   65  - PHE   97  <=> SER  840  - LEU  872 )                          
   8: 6c70-A jidd-A   259 - 286 <=>  874 - 901   (ASP  345  - VAL  372  <=> ASP  874  - LEU  901 )                          
   8: 6c70-A jidd-A   287 - 290 <=>  904 - 907   (ASN  373  - ASN  376  <=> ASP  904  - LEU  907 )                          
   8: 6c70-A jidd-A   378 - 381 <=>  924 - 927   (VAL  464  - PHE  467  <=> GLY  924  - GLY  927 )                          
   9: 6c70-A jjap-A    55 -  58 <=>    2 -   5   (ALA   57  - LEU   60  <=> ARG    2  - CYS    5 )                          
   9: 6c70-A jjap-A    61 -  66 <=>    6 -  11   (GLU   63  - ASP   68  <=> GLU    6  - VAL   11 )                          
   9: 6c70-A jjap-A    68 -  74 <=>   15 -  21   (LEU   70  - THR   76  <=> LEU   15  - GLN   21 )                          
   9: 6c70-A jjap-A    75 -  78 <=>   23 -  26   (MET   77  - PHE   80  <=> PHE   23  - LEU   26 )                          
   9: 6c70-A jjap-A    79 -  94 <=>   28 -  43   (LEU   81  - ILE   96  <=> PHE   28  - HIS   43 )                          
   9: 6c70-A jjap-A   107 - 111 <=>   58 -  62   (SER  109  - PHE  113  <=> TYR   58  - PRO   62 )                          
   9: 6c70-A jjap-A   131 - 142 <=>  127 - 138   (PHE  133  - ILE  144  <=> LEU  127  - ALA  138 )                          
   9: 6c70-A jjap-A   145 - 148 <=>  139 - 142   (THR  147  - THR  150  <=> THR  139  - ARG  142 )                          
   9: 6c70-A jjap-A   157 - 160 <=>  144 - 147   (ARG  174  - ILE  177  <=> ALA  144  - THR  147 )                          
   9: 6c70-A jjap-A   184 - 209 <=>  148 - 173   (TYR  201  - GLN  226  <=> THR  148  - SER  173 )                          
   9: 6c70-A jjap-A   249 - 253 <=>  175 - 179   (HIS  335  - LEU  339  <=> ARG  175  - PRO  179 )                          
   9: 6c70-A jjap-A   256 - 283 <=>  180 - 207   (ALA  342  - ALA  369  <=> LYS  180  - PRO  207 )                          
   9: 6c70-A jjap-A   292 - 316 <=>  209 - 233   (TYR  378  - ARG  402  <=> PRO  209  - THR  233 )                          
   9: 6c70-A jjap-A   321 - 324 <=>  238 - 241   (SER  407  - VAL  410  <=> GLU  238  - LEU  241 )                          
   9: 6c70-A jjap-A   328 - 331 <=>  242 - 245   (ALA  414  - CYS  417  <=> VAL  242  - GLU  245 )                          
   9: 6c70-A jjap-A   382 - 388 <=>  356 - 362   (MET  468  - LYS  474  <=> SER  356  - LEU  362 )                          
  10: 6c70-A jn0k-A    64 -  89 <=>  280 - 305   (ASP   66  - PRO   91  <=> VAL  280  - SER  305 )                          
  10: 6c70-A jn0k-A    91 -  95 <=>  306 - 310   (ARG   93  - PHE   97  <=> MET  306  - SER  310 )                          
  10: 6c70-A jn0k-A   259 - 286 <=>  311 - 338   (ASP  345  - VAL  372  <=> LYS  311  - GLU  338 )                          
  10: 6c70-A jn0k-A   287 - 291 <=>  341 - 345   (ASN  373  - VAL  377  <=> LYS  341  - ARG  345 )                          
  11: 6c70-A jhnr-A    63 -  88 <=>  159 - 184   (ASP   65  - PHE   90  <=> ARG  159  - SER  184 )                          
  11: 6c70-A jhnr-A    90 -  94 <=>  185 - 189   (VAL   92  - ILE   96  <=> GLN  185  - SER  189 )                          
  11: 6c70-A jhnr-A   259 - 277 <=>  190 - 208   (ASP  345  - THR  363  <=> THR  190  - SER  208 )                          
  11: 6c70-A jhnr-A   281 - 284 <=>  209 - 212   (TYR  367  - THR  370  <=> THR  209  - PHE  212 )                          
  11: 6c70-A jhnr-A   384 - 387 <=>  213 - 216   (LEU  470  - LEU  473  <=> SER  213  - ASN  216 )                          
  12: 6c70-A jjfx-A    64 -  97 <=>   41 -  74   (ASP   66  - LYS   99  <=> GLU   41  - SER   74 )                          
  12: 6c70-A jjfx-A   253 - 286 <=>   78 - 111   (LEU  339  - VAL  372  <=> ASP   78  - LEU  111 )                          
  12: 6c70-A jjfx-A   287 - 290 <=>  114 - 117   (ASN  373  - ASN  376  <=> SER  114  - ARG  117 )                          
  12: 6c70-A jjfx-A   385 - 388 <=>  174 - 177   (VAL  471  - LYS  474  <=> ASP  174  - VAL  177 )                          
  13: 6c70-A jlzh-A    63 -  91 <=>   18 -  46   (ASP   65  - ARG   93  <=> ASP   18  - ASP   46 )                          
  13: 6c70-A jlzh-A   259 - 288 <=>   47 -  76   (ASP  345  - GLY  374  <=> ALA   47  - ASP   76 )                          
  13: 6c70-A jlzh-A   332 - 337 <=>  270 - 275   (HIS  418  - SER  423  <=> TYR  270  - VAL  275 )                          
  14: 6c70-A jmaj-A    23 -  31 <=>    5 -  13   (PHE   25  - GLY   33  <=> ASP    5  - PRO   13 )                          
  14: 6c70-A jmaj-A    59 -  62 <=>   29 -  32   (MET   61  - SER   64  <=> PHE   29  - LYS   32 )                          
  14: 6c70-A jmaj-A    67 -  99 <=>   34 -  66   (ASP   69  - LEU  101  <=> ARG   34  - GLY   66 )                          
  14: 6c70-A jmaj-A   256 - 262 <=>   68 -  74   (ALA  342  - GLY  348  <=> PRO   68  - VAL   74 )                          
  14: 6c70-A jmaj-A   263 - 283 <=>   76 -  96   (VAL  349  - ALA  369  <=> GLU   76  - LYS   96 )                          
  14: 6c70-A jmaj-A   285 - 289 <=>   97 - 101   (LYS  371  - VAL  375  <=> ASP   97  - GLN  101 )                          
  14: 6c70-A jmaj-A   320 - 323 <=>  244 - 247   (GLU  406  - SER  409  <=> ARG  244  - LEU  247 )                          
  14: 6c70-A jmaj-A   327 - 330 <=>  274 - 277   (ALA  413  - SER  416  <=> LEU  274  - GLU  277 )                          
  14: 6c70-A jmaj-A   336 - 339 <=>  314 - 317   (GLY  422  - GLU  425  <=> SER  314  - GLY  317 )                          
  14: 6c70-A jmaj-A   342 - 346 <=>  318 - 322   (THR  428  - ILE  432  <=> LYS  318  - GLY  322 )                          
  14: 6c70-A jmaj-A   353 - 356 <=>  405 - 408   (LYS  439  - SER  442  <=> ASN  405  - PHE  408 )                          
  14: 6c70-A jmaj-A   364 - 367 <=>  410 - 413   (THR  450  - LEU  453  <=> HIS  410  - ILE  413 )                          
  14: 6c70-A jmaj-A   369 - 372 <=>  414 - 417   (LEU  455  - SER  458  <=> PRO  414  - PRO  417 )                          
  14: 6c70-A jmaj-A   373 - 378 <=>  431 - 436   (VAL  459  - VAL  464  <=> GLY  431  - ASP  436 )                          
  14: 6c70-A jmaj-A   383 - 386 <=>  439 - 442   (VAL  469  - GLN  472  <=> VAL  439  - ARG  442 )                          
  15: 6c70-A jmu4-A    35 -  38 <=>  384 - 387   (PRO   37  - ILE   40  <=> LYS  384  - LEU  387 )                          
  15: 6c70-A jmu4-A    53 -  61 <=>  710 - 718   (MET   55  - GLU   63  <=> GLY  710  - TYR  718 )                          
  15: 6c70-A jmu4-A    63 -  93 <=>  749 - 779   (ASP   65  - LYS   95  <=> LEU  749  - LYS  779 )                          
  15: 6c70-A jmu4-A    95 -  99 <=>  780 - 784   (PHE   97  - LEU  101  <=> ARG  780  - GLY  784 )                          
  15: 6c70-A jmu4-A   259 - 286 <=>  788 - 815   (ASP  345  - VAL  372  <=> MET  788  - LYS  815 )                          
  15: 6c70-A jmu4-A   331 - 339 <=>  895 - 903   (CYS  417  - GLU  425  <=> TRP  895  - ASN  903 )                          
  16: 6c70-A jktd-A    64 -  92 <=>    6 -  34   (ASP   66  - SER   94  <=> THR    6  - SER   34 )                          
  16: 6c70-A jktd-A    95 -  98 <=>   35 -  38   (PHE   97  - THR  100  <=> MET   35  - LEU   38 )                          
  16: 6c70-A jktd-A   253 - 256 <=>   39 -  42   (LEU  339  - ALA  342  <=> SER   39  - PRO   42 )                          
  16: 6c70-A jktd-A   258 - 287 <=>   43 -  72   (GLY  344  - ASN  373  <=> SER   43  - ASP   72 )                          
  16: 6c70-A jktd-A   288 - 315 <=>   79 - 106   (GLY  374  - ASN  401  <=> SER   79  - SER  106 )                          
  16: 6c70-A jktd-A   326 - 330 <=>  124 - 128   (GLU  412  - SER  416  <=> ASP  124  - TYR  128 )                          
  16: 6c70-A jktd-A   331 - 343 <=>  130 - 142   (CYS  417  - PHE  429  <=> PHE  130  - LEU  142 )                          
  17: 6c70-A jjdj-A    64 -  96 <=>  163 - 195   (ASP   66  - TYR   98  <=> THR  163  - PRO  195 )                          
  17: 6c70-A jjdj-A   190 - 196 <=>  202 - 208   (ALA  207  - ASP  213  <=> ASN  202  - ALA  208 )                          
  17: 6c70-A jjdj-A   203 - 206 <=>  233 - 236   (LEU  220  - ALA  223  <=> ILE  233  - ALA  236 )                          
  17: 6c70-A jjdj-A   259 - 286 <=>  255 - 282   (ASP  345  - VAL  372  <=> ASP  255  - MET  282 )                          
  17: 6c70-A jjdj-A   287 - 291 <=>  286 - 290   (ASN  373  - VAL  377  <=> ALA  286  - THR  290 )                          
  17: 6c70-A jjdj-A   294 - 297 <=>  294 - 297   (ALA  380  - ILE  383  <=> GLY  294  - VAL  297 )                          
  17: 6c70-A jjdj-A   334 - 339 <=>  483 - 488   (TYR  420  - GLU  425  <=> GLU  483  - GLU  488 )                          
  18: 6c70-A jn4m-A    60 -  63 <=>  119 - 122   (MET   62  - ASP   65  <=> SER  119  - SER  122 )                          
  18: 6c70-A jn4m-A    64 -  88 <=>  336 - 360   (ASP   66  - PHE   90  <=> GLU  336  - PRO  360 )                          
  18: 6c70-A jn4m-A    90 -  93 <=>  361 - 364   (VAL   92  - LYS   95  <=> SER  361  - SER  364 )                          
  18: 6c70-A jn4m-A   257 - 285 <=>  365 - 393   (VAL  343  - LYS  371  <=> GLY  365  - VAL  393 )                          
  18: 6c70-A jn4m-A   292 - 295 <=>  395 - 398   (TYR  378  - THR  381  <=> LEU  395  - ALA  398 )                          
  18: 6c70-A jn4m-A   319 - 322 <=>  851 - 854   (GLU  405  - SER  408  <=> GLY  851  - LEU  854 )                          
  18: 6c70-A jn4m-A   326 - 330 <=>  885 - 889   (GLU  412  - SER  416  <=> CYS  885  - GLY  889 )                          
  18: 6c70-A jn4m-A   336 - 339 <=>  909 - 912   (GLY  422  - GLU  425  <=> TYR  909  - GLN  912 )                          
  19: 6c70-A jj58-A    64 -  96 <=>    1 -  33   (ASP   66  - TYR   98  <=> MET    1  - GLY   33 )                          
  19: 6c70-A jj58-A   256 - 259 <=>   35 -  38   (ALA  342  - ASP  345  <=> THR   35  - ASP   38 )                          
  19: 6c70-A jj58-A   261 - 282 <=>   39 -  60   (TYR  347  - GLN  368  <=> ARG   39  - LEU   60 )                          
  19: 6c70-A jj58-A   293 - 296 <=>   61 -  64   (ALA  379  - VAL  382  <=> GLY   61  - THR   64 )                          
  19: 6c70-A jj58-A   299 - 302 <=>   65 -  68   (TYR  385  - TYR  388  <=> GLN   65  - ALA   68 )                          
  19: 6c70-A jj58-A   309 - 312 <=>   96 -  99   (LEU  395  - ILE  398  <=> PRO   96  - GLN   99 )                          
  19: 6c70-A jj58-A   366 - 369 <=>  100 - 103   (SER  452  - LEU  455  <=> ARG  100  - LEU  103 )                          
  19: 6c70-A jj58-A   372 - 375 <=>  104 - 107   (SER  458  - GLY  461  <=> LEU  104  - ARG  107 )                          
  19: 6c70-A jj58-A   385 - 388 <=>  110 - 113   (VAL  471  - LYS  474  <=> ARG  110  - HIS  113 )                          
  20: 6c70-A jnjd-A    63 -  91 <=>    9 -  37   (ASP   65  - ARG   93  <=> MET    9  - GLY   37 )                          
  20: 6c70-A jnjd-A   260 - 288 <=>   38 -  66   (ALA  346  - GLY  374  <=> ASP   38  - ASP   66 )                          
  20: 6c70-A jnjd-A   290 - 293 <=>   69 -  72   (ASN  376  - ALA  379  <=> PRO   69  - TRP   72 )                          
  20: 6c70-A jnjd-A   301 - 304 <=>  183 - 186   (LEU  387  - LEU  390  <=> ASP  183  - ILE  186 )                          
  20: 6c70-A jnjd-A   310 - 313 <=>  198 - 201   (PHE  396  - PHE  399  <=> ILE  198  - LEU  201 )                          
  20: 6c70-A jnjd-A   316 - 319 <=>  202 - 205   (ARG  402  - GLU  405  <=> LYS  202  - HIS  205 )                          
  21: 6c70-A jmyd-A    64 -  99 <=>  115 - 150   (ASP   66  - LEU  101  <=> PRO  115  - SER  150 )                          
  21: 6c70-A jmyd-A   255 - 286 <=>  152 - 183   (THR  341  - VAL  372  <=> SER  152  - GLY  183 )                          
  21: 6c70-A jmyd-A   287 - 290 <=>  187 - 190   (ASN  373  - ASN  376  <=> HIS  187  - LEU  190 )                          
  21: 6c70-A jmyd-A   334 - 339 <=>  290 - 295   (TYR  420  - GLU  425  <=> SER  290  - TRP  295 )                          
  22: 6c70-A jlnr-A    16 -  19 <=>   98 - 101   (VAL   18  - GLY   21  <=> ALA   98  - GLY  101 )                          
  22: 6c70-A jlnr-A    25 -  29 <=>  104 - 108   (PHE   27  - SER   31  <=> GLU  104  - PRO  108 )                          
  22: 6c70-A jlnr-A    53 -  63 <=>  130 - 140   (MET   55  - ASP   65  <=> ASP  130  - ARG  140 )                          
  22: 6c70-A jlnr-A    64 -  97 <=>  228 - 261   (ASP   66  - LYS   99  <=> SER  228  - MET  261 )                          
  22: 6c70-A jlnr-A   249 - 284 <=>  268 - 303   (HIS  335  - THR  370  <=> ARG  268  - ALA  303 )                          
  23: 6c70-A jmlm-A    16 -  19 <=>  486 - 489   (VAL   18  - GLY   21  <=> ASP  486  - ALA  489 )                          
  23: 6c70-A jmlm-A    27 -  30 <=>  493 - 496   (TYR   29  - GLU   32  <=> ILE  493  - ARG  496 )                          
  23: 6c70-A jmlm-A    32 -  50 <=>  519 - 537   (LYS   34  - GLN   52  <=> ALA  519  - LEU  537 )                          
  23: 6c70-A jmlm-A    63 - 101 <=>  583 - 621   (ASP   65  - ILE  103  <=> SER  583  - ARG  621 )                          
  23: 6c70-A jmlm-A   252 - 278 <=>  624 - 650   (ARG  338  - LEU  364  <=> ASP  624  - LEU  650 )                          
  23: 6c70-A jmlm-A   281 - 286 <=>  651 - 656   (TYR  367  - VAL  372  <=> ASP  651  - TYR  656 )                          
  23: 6c70-A jmlm-A   287 - 290 <=>  658 - 661   (ASN  373  - ASN  376  <=> ASN  658  - GLY  661 )                          
  24: 6c70-A jlo7-A    63 -  81 <=>   29 -  47   (ASP   65  - PRO   83  <=> GLN   29  - SER   47 )                          
  24: 6c70-A jlo7-A   193 - 197 <=>   50 -  54   (ASN  210  - VAL  214  <=> SER   50  - SER   54 )                          
  24: 6c70-A jlo7-A   199 - 202 <=>   55 -  58   (PHE  216  - TRP  219  <=> LEU   55  - THR   58 )                          
  24: 6c70-A jlo7-A   256 - 287 <=>   60 -  91   (ALA  342  - ASN  373  <=> ARG   60  - GLN   91 )                          
  24: 6c70-A jlo7-A   290 - 332 <=>  105 - 147   (ASN  376  - HIS  418  <=> GLN  105  - PRO  147 )                          
  24: 6c70-A jlo7-A   342 - 346 <=>  165 - 169   (THR  428  - ILE  432  <=> ARG  165  - GLN  169 )                          
  24: 6c70-A jlo7-A   347 - 355 <=>  171 - 179   (VAL  433  - MET  441  <=> GLU  171  - ILE  179 )                          
  24: 6c70-A jlo7-A   363 - 366 <=>  184 - 187   (PHE  449  - SER  452  <=> ALA  184  - ARG  187 )                          
  24: 6c70-A jlo7-A   369 - 382 <=>  188 - 201   (LEU  455  - MET  468  <=> ASN  188  - ARG  201 )                          
  25: 6c70-A jifz-A     9 -  12 <=>    1 -   4   (ASP   11  - PRO   14  <=> MET    1  - GLU    4 )                          
  25: 6c70-A jifz-A    32 -  36 <=>   35 -  39   (LYS   34  - HIS   38  <=> VAL   35  - GLN   39 )                          
  25: 6c70-A jifz-A    54 -  59 <=>  581 - 586   (MET   56  - MET   61  <=> ALA  581  - ALA  586 )                          
  25: 6c70-A jifz-A    63 - 102 <=>  656 - 695   (ASP   65  - TRP  104  <=> LEU  656  - GLY  695 )                          
  25: 6c70-A jifz-A   252 - 258 <=>  697 - 703   (ARG  338  - GLY  344  <=> SER  697  - PHE  703 )                          
  25: 6c70-A jifz-A   260 - 288 <=>  704 - 732   (ALA  346  - GLY  374  <=> LEU  704  - ASN  732 )                          
  25: 6c70-A jifz-A   300 - 309 <=>  741 - 750   (LEU  386  - LEU  395  <=> GLN  741  - SER  750 )                          
  25: 6c70-A jifz-A   360 - 366 <=>  769 - 775   (ALA  446  - SER  452  <=> ILE  769  - TYR  775 )                          
  25: 6c70-A jifz-A   369 - 379 <=>  778 - 788   (LEU  455  - THR  465  <=> LYS  778  - ALA  788 )                          
  25: 6c70-A jifz-A   385 - 388 <=>  796 - 799   (VAL  471  - LYS  474  <=> TYR  796  - ALA  799 )                          
  26: 6c70-A jiul-A    64 -  82 <=>   43 -  61   (ASP   66  - ILE   84  <=> ASN   43  - GLU   61 )                          
  26: 6c70-A jiul-A   192 - 199 <=>   62 -  69   (SER  209  - PHE  216  <=> THR   62  - ILE   69 )                          
  26: 6c70-A jiul-A   260 - 263 <=>   71 -  74   (ALA  346  - VAL  349  <=> LYS   71  - SER   74 )                          
  26: 6c70-A jiul-A   264 - 284 <=>   76 -  96   (ALA  350  - THR  370  <=> HIS   76  - LEU   96 )                          
  26: 6c70-A jiul-A   285 - 288 <=>   98 - 101   (LYS  371  - GLY  374  <=> SER   98  - SER  101 )                          
  26: 6c70-A jiul-A   291 - 294 <=>  109 - 112   (VAL  377  - ALA  380  <=> ASN  109  - PHE  112 )                          
  26: 6c70-A jiul-A   295 - 302 <=>  115 - 122   (THR  381  - TYR  388  <=> ALA  115  - ARG  122 )                          
  26: 6c70-A jiul-A   303 - 317 <=>  124 - 138   (THR  389  - LEU  403  <=> GLY  124  - LEU  138 )                          
  26: 6c70-A jiul-A   364 - 386 <=>  140 - 162   (THR  450  - GLN  472  <=> PRO  140  - PRO  162 )                          
  27: 6c70-A jjuu-A    52 -  59 <=>   59 -  66   (GLY   54  - MET   61  <=> SER   59  - GLN   66 )                          
  27: 6c70-A jjuu-A    64 -  80 <=>  260 - 276   (ASP   66  - HIS   82  <=> THR  260  - CYS  276 )                          
  27: 6c70-A jjuu-A   191 - 198 <=>  278 - 285   (VAL  208  - LEU  215  <=> GLU  278  - LYS  285 )                          
  27: 6c70-A jjuu-A   200 - 203 <=>  286 - 289   (CYS  217  - LEU  220  <=> SER  286  - ALA  289 )                          
  27: 6c70-A jjuu-A   261 - 284 <=>  291 - 314   (TYR  347  - THR  370  <=> SER  291  - MET  314 )                          
  27: 6c70-A jjuu-A   285 - 288 <=>  316 - 319   (LYS  371  - GLY  374  <=> SER  316  - PRO  319 )                          
  27: 6c70-A jjuu-A   290 - 293 <=>  327 - 330   (ASN  376  - ALA  379  <=> GLN  327  - SER  330 )                          
  27: 6c70-A jjuu-A   294 - 302 <=>  332 - 340   (ALA  380  - TYR  388  <=> TYR  332  - GLN  340 )                          
  27: 6c70-A jjuu-A   303 - 317 <=>  342 - 356   (THR  389  - LEU  403  <=> GLY  342  - GLN  356 )                          
  27: 6c70-A jjuu-A   364 - 386 <=>  358 - 380   (THR  450  - GLN  472  <=> LEU  358  - PRO  380 )                          
  28: 6c70-A jj1v-A     1 -   4 <=>  486 - 489   (PHE    3  - GLN    6  <=> LYS  486  - GLY  489 )                          
  28: 6c70-A jj1v-A     9 -  15 <=>  539 - 545   (ASP   11  - ARG   17  <=> THR  539  - THR  545 )                          
  28: 6c70-A jj1v-A    18 -  22 <=>  546 - 550   (GLN   20  - HIS   24  <=> SER  546  - LEU  550 )                          
  28: 6c70-A jj1v-A    47 -  51 <=>  553 - 557   (LEU   49  - TYR   53  <=> PRO  553  - ASP  557 )                          
  28: 6c70-A jj1v-A    56 -  59 <=>  569 - 572   (VAL   58  - MET   61  <=> ASP  569  - PRO  572 )                          
  28: 6c70-A jj1v-A    71 -  74 <=>  574 - 577   (ASN   73  - THR   76  <=> ILE  574  - PRO  577 )                          
  28: 6c70-A jj1v-A    78 -  81 <=>  580 - 583   (PHE   80  - PRO   83  <=> ILE  580  - PHE  583 )                          
  28: 6c70-A jj1v-A   191 - 211 <=>  584 - 604   (VAL  208  - GLN  228  <=> ASN  584  - GLN  604 )                          
  28: 6c70-A jj1v-A   214 - 218 <=>  605 - 609   (LYS  231  - LYS  235  <=> LEU  605  - GLY  609 )                          
  28: 6c70-A jj1v-A   242 - 248 <=>  613 - 619   (TYR  328  - LYS  334  <=> LYS  613  - ASP  619 )                          
  28: 6c70-A jj1v-A   251 - 268 <=>  620 - 637   (VAL  337  - HIS  354  <=> PRO  620  - LEU  637 )                          
  28: 6c70-A jj1v-A   271 - 279 <=>  642 - 650   (THR  357  - LEU  365  <=> ARG  642  - LEU  650 )                          
  28: 6c70-A jj1v-A   295 - 329 <=>  651 - 685   (THR  381  - TYR  415  <=> LYS  651  - SER  685 )                          
  28: 6c70-A jj1v-A   342 - 345 <=>  686 - 689   (THR  428  - GLN  431  <=> PRO  686  - ASP  689 )                          
  28: 6c70-A jj1v-A   349 - 354 <=>  718 - 723   (GLN  435  - ALA  440  <=> ILE  718  - GLY  723 )                          
  28: 6c70-A jj1v-A   366 - 379 <=>  730 - 743   (SER  452  - THR  465  <=> LEU  730  - ASN  743 )                          
  28: 6c70-A jj1v-A   381 - 384 <=>  744 - 747   (PHE  467  - LEU  470  <=> GLY  744  - ASP  747 )                          
  29: 6c70-A jia4-A    63 -  89 <=>   14 -  40   (ASP   65  - PRO   91  <=> VAL   14  - HIS   40 )                          
  29: 6c70-A jia4-A    91 -  95 <=>   41 -  45   (ARG   93  - PHE   97  <=> VAL   41  - SER   45 )                          
  29: 6c70-A jia4-A   259 - 284 <=>   46 -  71   (ASP  345  - THR  370  <=> PRO   46  - GLU   71 )                          
  29: 6c70-A jia4-A   285 - 291 <=>   73 -  79   (LYS  371  - VAL  377  <=> MET   73  - SER   79 )                          
  29: 6c70-A jia4-A   320 - 324 <=>  158 - 162   (GLU  406  - VAL  410  <=> PHE  158  - ASP  162 )                          
  29: 6c70-A jia4-A   330 - 333 <=>  164 - 167   (SER  416  - TRP  419  <=> MET  164  - GLY  167 )                          
  29: 6c70-A jia4-A   336 - 339 <=>  168 - 171   (GLY  422  - GLU  425  <=> ASP  168  - LEU  171 )                          
  30: 6c70-A jmc4-A    59 -  62 <=>   44 -  47   (MET   61  - SER   64  <=> VAL   44  - LYS   47 )                          
  30: 6c70-A jmc4-A    67 -  95 <=>   48 -  76   (ASP   69  - PHE   97  <=> CYS   48  - SER   76 )                          
  30: 6c70-A jmc4-A   256 - 286 <=>   77 - 107   (ALA  342  - VAL  372  <=> THR   77  - LYS  107 )                          
  30: 6c70-A jmc4-A   287 - 290 <=>  109 - 112   (ASN  373  - ASN  376  <=> SER  109  - LYS  112 )                          
  31: 6c70-A ji26-A    63 -  84 <=>   40 -  61   (ASP   65  - LYS   86  <=> PRO   40  - SER   61 )                          
  31: 6c70-A ji26-A    86 -  98 <=>   64 -  76   (ILE   88  - THR  100  <=> ASN   64  - VAL   76 )                          
  31: 6c70-A ji26-A   257 - 286 <=>   77 - 106   (VAL  343  - VAL  372  <=> PRO   77  - ARG  106 )                          
  32: 6c70-A jnfx-A    36 -  39 <=>   10 -  13   (HIS   38  - TYR   41  <=> THR   10  - GLN   13 )                          
  32: 6c70-A jnfx-A    42 -  63 <=>   14 -  35   (VAL   44  - ASP   65  <=> VAL   14  - PRO   35 )                          
  32: 6c70-A jnfx-A    64 -  93 <=>   61 -  90   (ASP   66  - LYS   95  <=> ASP   61  - SER   90 )                          
  32: 6c70-A jnfx-A    95 -  98 <=>   91 -  94   (PHE   97  - THR  100  <=> ASP   91  - ASN   94 )                          
  32: 6c70-A jnfx-A   256 - 259 <=>   95 -  98   (ALA  342  - ASP  345  <=> GLY   95  - THR   98 )                          
  32: 6c70-A jnfx-A   262 - 283 <=>   99 - 120   (GLY  348  - ALA  369  <=> ASP   99  - GLU  120 )                          
  32: 6c70-A jnfx-A   284 - 287 <=>  122 - 125   (THR  370  - ASN  373  <=> GLY  122  - PRO  125 )                          
  32: 6c70-A jnfx-A   288 - 291 <=>  128 - 131   (GLY  374  - VAL  377  <=> GLY  128  - LYS  131 )                          
  32: 6c70-A jnfx-A   334 - 339 <=>  270 - 275   (TYR  420  - GLU  425  <=> SER  270  - VAL  275 )                          
  33: 6c70-A jhzq-A    64 -  91 <=>  450 - 477   (ASP   66  - ARG   93  <=> GLU  450  - VAL  477 )                          
  33: 6c70-A jhzq-A    92 -  95 <=>  479 - 482   (SER   94  - PHE   97  <=> ARG  479  - ILE  482 )                          
  33: 6c70-A jhzq-A   259 - 284 <=>  484 - 509   (ASP  345  - THR  370  <=> PRO  484  - ASP  509 )                          
  33: 6c70-A jhzq-A   285 - 291 <=>  511 - 517   (LYS  371  - VAL  377  <=> ILE  511  - LEU  517 )                          
  33: 6c70-A jhzq-A   327 - 339 <=> 1143 -1155   (ALA  413  - GLU  425  <=> ASP 1143  - GLY 1155 )                          
  34: 6c70-A ji4k-A    68 - 104 <=>   16 -  52   (LEU   70  - ASN  106  <=> SER   16  - ARG   52 )                          
  34: 6c70-A ji4k-A   108 - 111 <=>   78 -  81   (HIS  110  - PHE  113  <=> ALA   78  - SER   81 )                          
  34: 6c70-A ji4k-A   118 - 129 <=>   89 - 100   (PHE  120  - LEU  131  <=> PRO   89  - VAL  100 )                          
  34: 6c70-A ji4k-A   132 - 151 <=>  104 - 123   (CYS  134  - GLU  153  <=> LEU  104  - MET  123 )                          
  34: 6c70-A ji4k-A   157 - 160 <=>  124 - 127   (ARG  174  - ILE  177  <=> HIS  124  - CYS  127 )                          
  34: 6c70-A ji4k-A   182 - 202 <=>  128 - 148   (PHE  199  - TRP  219  <=> GLY  128  - SER  148 )                          
  34: 6c70-A ji4k-A   248 - 251 <=>  152 - 155   (LYS  334  - VAL  337  <=> THR  152  - SER  155 )                          
  34: 6c70-A ji4k-A   254 - 258 <=>  157 - 161   (VAL  340  - GLY  344  <=> THR  157  - LEU  161 )                          
  34: 6c70-A ji4k-A   260 - 265 <=>  162 - 167   (ALA  346  - LEU  351  <=> VAL  162  - SER  167 )                          
  34: 6c70-A ji4k-A   266 - 282 <=>  169 - 185   (LEU  352  - GLN  368  <=> PRO  169  - PRO  185 )                          
  34: 6c70-A ji4k-A   283 - 286 <=>  200 - 203   (ALA  369  - VAL  372  <=> ARG  200  - ILE  203 )                          
  34: 6c70-A ji4k-A   293 - 331 <=>  204 - 242   (ALA  379  - CYS  417  <=> THR  204  - ALA  242 )                          
  34: 6c70-A ji4k-A   332 - 336 <=>  245 - 249   (HIS  418  - GLY  422  <=> HIS  245  - GLY  249 )                          
  35: 6c70-A jmyz-A    63 -  95 <=>   60 -  92   (ASP   65  - PHE   97  <=> PRO   60  - GLU   92 )                          
  35: 6c70-A jmyz-A    96 -  99 <=>   94 -  97   (TYR   98  - LEU  101  <=> LYS   94  - GLU   97 )                          
  35: 6c70-A jmyz-A   260 - 284 <=>  101 - 125   (ALA  346  - THR  370  <=> SER  101  - ASN  125 )                          
  35: 6c70-A jmyz-A   285 - 291 <=>  127 - 133   (LYS  371  - VAL  377  <=> GLU  127  - ARG  133 )                          
  36: 6c70-A jj3b-A    20 -  23 <=>  150 - 153   (VAL   22  - PHE   25  <=> ASN  150  - LEU  153 )                          
  36: 6c70-A jj3b-A    24 -  28 <=>  155 - 159   (MET   26  - TYR   30  <=> GLY  155  - ASN  159 )                          
  36: 6c70-A jj3b-A    29 -  32 <=>  161 - 164   (SER   31  - LYS   34  <=> LEU  161  - GLN  164 )                          
  36: 6c70-A jj3b-A    49 -  53 <=>  239 - 243   (LEU   51  - MET   55  <=> GLU  239  - ALA  243 )                          
  36: 6c70-A jj3b-A    63 -  91 <=>  493 - 521   (ASP   65  - ARG   93  <=> THR  493  - ALA  521 )                          
  36: 6c70-A jj3b-A   259 - 284 <=>  522 - 547   (ASP  345  - THR  370  <=> ASP  522  - PRO  547 )                          
  36: 6c70-A jj3b-A   285 - 291 <=>  549 - 555   (LYS  371  - VAL  377  <=> ILE  549  - TYR  555 )                          
  37: 6c70-A jjy8-A     1 -   4 <=>  138 - 141   (PHE    3  - GLN    6  <=> ALA  138  - LEU  141 )                          
  37: 6c70-A jjy8-A    30 -  62 <=>  149 - 181   (GLU   32  - SER   64  <=> ILE  149  - ARG  181 )                          
  37: 6c70-A jjy8-A    64 -  78 <=>  201 - 215   (ASP   66  - PHE   80  <=> TRP  201  - ALA  215 )                          
  37: 6c70-A jjy8-A    79 -  97 <=>  217 - 235   (LEU   81  - LYS   99  <=> ILE  217  - SER  235 )                          
  37: 6c70-A jjy8-A   136 - 142 <=>  263 - 269   (ALA  138  - ILE  144  <=> TRP  263  - GLY  269 )                          
  37: 6c70-A jjy8-A   158 - 161 <=>  272 - 275   (LEU  175  - ARG  178  <=> SER  272  - ARG  275 )                          
  37: 6c70-A jjy8-A   185 - 206 <=>  278 - 299   (LEU  202  - ALA  223  <=> LEU  278  - ILE  299 )                          
  37: 6c70-A jjy8-A   252 - 258 <=>  300 - 306   (ARG  338  - GLY  344  <=> ASN  300  - PHE  306 )                          
  37: 6c70-A jjy8-A   260 - 284 <=>  307 - 331   (ALA  346  - THR  370  <=> ALA  307  - ARG  331 )                          
  37: 6c70-A jjy8-A   384 - 388 <=>  332 - 336   (LEU  470  - LYS  474  <=> GLU  332  - GLU  336 )                          
  38: 6c70-A jo6a-A    17 -  21 <=>   21 -  25   (MET   19  - GLY   23  <=> PHE   21  - PHE   25 )                          
  38: 6c70-A jo6a-A    37 -  60 <=>   26 -  49   (ARG   39  - MET   62  <=> THR   26  - ASN   49 )                          
  38: 6c70-A jo6a-A    62 -  66 <=>   50 -  54   (SER   64  - ASP   68  <=> VAL   50  - SER   54 )                          
  38: 6c70-A jo6a-A    67 -  99 <=>   56 -  88   (ASP   69  - LEU  101  <=> ASP   56  - ASP   88 )                          
  38: 6c70-A jo6a-A   255 - 284 <=>   90 - 119   (THR  341  - THR  370  <=> VAL   90  - HIS  119 )                          
  38: 6c70-A jo6a-A   285 - 288 <=>  121 - 124   (LYS  371  - GLY  374  <=> PHE  121  - THR  124 )                          
  38: 6c70-A jo6a-A   289 - 302 <=>  137 - 150   (VAL  375  - TYR  388  <=> ARG  137  - ALA  150 )                          
  38: 6c70-A jo6a-A   306 - 324 <=>  151 - 169   (GLN  392  - VAL  410  <=> GLU  151  - CYS  169 )                          
  38: 6c70-A jo6a-A   326 - 329 <=>  170 - 173   (GLU  412  - TYR  415  <=> LEU  170  - SER  173 )                          
  38: 6c70-A jo6a-A   347 - 350 <=>  174 - 177   (VAL  433  - GLN  436  <=> PRO  174  - GLU  177 )                          
  38: 6c70-A jo6a-A   376 - 386 <=>  204 - 214   (ALA  462  - GLN  472  <=> GLN  204  - GLY  214 )                          
  39: 6c70-A jmg4-A     2 -   6 <=>   47 -  51   (LYS    4  - LEU    8  <=> SER   47  - ILE   51 )                          
  39: 6c70-A jmg4-A    32 -  35 <=>   55 -  58   (LYS   34  - PRO   37  <=> ASN   55  - THR   58 )                          
  39: 6c70-A jmg4-A    50 -  56 <=>  130 - 136   (GLN   52  - VAL   58  <=> ALA  130  - ALA  136 )                          
  39: 6c70-A jmg4-A    64 -  92 <=>  214 - 242   (ASP   66  - SER   94  <=> PHE  214  - ARG  242 )                          
  39: 6c70-A jmg4-A   261 - 284 <=>  245 - 268   (TYR  347  - THR  370  <=> THR  245  - ALA  268 )                          
  39: 6c70-A jmg4-A   285 - 289 <=>  270 - 274   (LYS  371  - VAL  375  <=> LEU  270  - PRO  274 )                          
  39: 6c70-A jmg4-A   324 - 330 <=>  368 - 374   (VAL  410  - SER  416  <=> ALA  368  - GLN  374 )                          
  39: 6c70-A jmg4-A   339 - 343 <=>  407 - 411   (GLU  425  - PHE  429  <=> GLU  407  - LYS  411 )                          
  40: 6c70-A jj7i-A    61 -  88 <=>   36 -  63   (GLU   63  - PHE   90  <=> LYS   36  - ASN   63 )                          
  40: 6c70-A jj7i-A    90 -  95 <=>   64 -  69   (VAL   92  - PHE   97  <=> ALA   64  - ASP   69 )                          
  40: 6c70-A jj7i-A   257 - 286 <=>   70 -  99   (VAL  343  - VAL  372  <=> GLU   70  - LYS   99 )                          
  40: 6c70-A jj7i-A   287 - 290 <=>  102 - 105   (ASN  373  - ASN  376  <=> PHE  102  - ALA  105 )                          
  40: 6c70-A jj7i-A   327 - 331 <=>  191 - 195   (ALA  413  - CYS  417  <=> GLU  191  - VAL  195 )                          
  40: 6c70-A jj7i-A   332 - 339 <=>  198 - 205   (HIS  418  - GLU  425  <=> GLY  198  - LYS  205 )                          
  41: 6c70-A jhyq-A    62 -  94 <=>  567 - 599   (SER   64  - ILE   96  <=> GLN  567  - LEU  599 )                          
  41: 6c70-A jhyq-A   257 - 283 <=>  600 - 626   (VAL  343  - ALA  369  <=> ASP  600  - GLY  626 )                          
  42: 6c70-A jjaq-A    29 -  32 <=>   39 -  42   (SER   31  - LYS   34  <=> VAL   39  - LYS   42 )                          
  42: 6c70-A jjaq-A    63 -  93 <=>  163 - 193   (ASP   65  - LYS   95  <=> ARG  163  - ASP  193 )                          
  42: 6c70-A jjaq-A    95 -  98 <=>  194 - 197   (PHE   97  - THR  100  <=> GLY  194  - PRO  197 )                          
  42: 6c70-A jjaq-A   253 - 281 <=>  200 - 228   (LEU  339  - TYR  367  <=> SER  200  - ARG  228 )                          
  42: 6c70-A jjaq-A   283 - 286 <=>  229 - 232   (ALA  369  - VAL  372  <=> LYS  229  - LYS  232 )                          
  42: 6c70-A jjaq-A   287 - 290 <=>  235 - 238   (ASN  373  - ASN  376  <=> GLY  235  - LEU  238 )                          
  43: 6c70-A jiah-A    20 -  25 <=>  141 - 146   (VAL   22  - PHE   27  <=> ARG  141  - THR  146 )                          
  43: 6c70-A jiah-A    37 -  63 <=>  148 - 174   (ARG   39  - ASP   65  <=> PRO  148  - MET  174 )                          
  43: 6c70-A jiah-A    64 - 102 <=>  190 - 228   (ASP   66  - TRP  104  <=> PHE  190  - LEU  228 )                          
  43: 6c70-A jiah-A   252 - 284 <=>  229 - 261   (ARG  338  - THR  370  <=> THR  229  - TYR  261 )                          
  43: 6c70-A jiah-A   319 - 324 <=>  290 - 295   (GLU  405  - VAL  410  <=> PHE  290  - SER  295 )                          
  43: 6c70-A jiah-A   327 - 330 <=>  296 - 299   (ALA  413  - SER  416  <=> GLY  296  - GLN  299 )                          
  43: 6c70-A jiah-A   332 - 335 <=>  300 - 303   (HIS  418  - ASP  421  <=> TYR  300  - PRO  303 )                          
  44: 6c70-A jjn4-A    63 -  94 <=>   23 -  54   (ASP   65  - ILE   96  <=> ASN   23  - SER   54 )                          
  44: 6c70-A jjn4-A    96 -  99 <=>   55 -  58   (TYR   98  - LEU  101  <=> SER   55  - GLY   58 )                          
  44: 6c70-A jjn4-A   255 - 276 <=>   59 -  80   (THR  341  - LEU  362  <=> SER   59  - ASN   80 )                          
  44: 6c70-A jjn4-A   278 - 290 <=>   81 -  93   (LEU  364  - ASN  376  <=> LEU   81  - SER   93 )                          
  45: 6c70-A jkuo-A    60 -  63 <=>  322 - 325   (MET   62  - ASP   65  <=> ASP  322  - TYR  325 )                          
  45: 6c70-A jkuo-A    64 -  90 <=>  365 - 391   (ASP   66  - VAL   92  <=> ALA  365  - ALA  391 )                          
  45: 6c70-A jkuo-A    91 -  94 <=>  393 - 396   (ARG   93  - ILE   96  <=> ARG  393  - ALA  396 )                          
  45: 6c70-A jkuo-A    99 - 102 <=>  398 - 401   (LEU  101  - TRP  104  <=> GLY  398  - GLY  401 )                          
  45: 6c70-A jkuo-A   255 - 258 <=>  404 - 407   (THR  341  - GLY  344  <=> ARG  404  - THR  407 )                          
  45: 6c70-A jkuo-A   260 - 285 <=>  408 - 433   (ALA  346  - LYS  371  <=> ARG  408  - ILE  433 )                          
  45: 6c70-A jkuo-A   286 - 289 <=>  436 - 439   (VAL  372  - VAL  375  <=> GLN  436  - ASN  439 )                          
  45: 6c70-A jkuo-A   297 - 302 <=>  454 - 459   (ILE  383  - TYR  388  <=> ASP  454  - PRO  459 )                          
  45: 6c70-A jkuo-A   329 - 332 <=>  474 - 477   (TYR  415  - HIS  418  <=> PRO  474  - ASN  477 )                          
  45: 6c70-A jkuo-A   335 - 339 <=>  508 - 512   (ASP  421  - GLU  425  <=> THR  508  - THR  512 )                          
  46: 6c70-A jj22-A     3 -   7 <=>  259 - 263   (HIS    5  - VAL    9  <=> ARG  259  - LEU  263 )                          
  46: 6c70-A jj22-A    10 -  13 <=>  264 - 267   (LEU   12  - ASN   15  <=> LYS  264  - SER  267 )                          
  46: 6c70-A jj22-A    53 -  56 <=>  413 - 416   (MET   55  - VAL   58  <=> SER  413  - THR  416 )                          
  46: 6c70-A jj22-A    63 -  78 <=>  458 - 473   (ASP   65  - PHE   80  <=> LYS  458  - ALA  473 )                          
  46: 6c70-A jj22-A    79 -  86 <=>  475 - 482   (LEU   81  - ILE   88  <=> LEU  475  - ILE  482 )                          
  46: 6c70-A jj22-A    90 -  94 <=>  483 - 487   (VAL   92  - ILE   96  <=> GLU  483  - ASP  487 )                          
  46: 6c70-A jj22-A   258 - 285 <=>  488 - 515   (GLY  344  - LYS  371  <=> GLU  488  - GLY  515 )                          
  47: 6c70-A jl7h-A    64 -  79 <=>   30 -  45   (ASP   66  - LEU   81  <=> ALA   30  - TYR   45 )                          
  47: 6c70-A jl7h-A    80 -  90 <=>   47 -  57   (HIS   82  - VAL   92  <=> TYR   47  - GLN   57 )                          
  47: 6c70-A jl7h-A    92 -  99 <=>   58 -  65   (SER   94  - LEU  101  <=> GLU   58  - LYS   65 )                          
  47: 6c70-A jl7h-A   258 - 284 <=>   68 -  94   (GLY  344  - THR  370  <=> TYR   68  - HIS   94 )                          
  48: 6c70-A jhow-A    65 -  95 <=>  112 - 142   (VAL   67  - PHE   97  <=> LEU  112  - PRO  142 )                          
  48: 6c70-A jhow-A   259 - 286 <=>  143 - 170   (ASP  345  - VAL  372  <=> GLY  143  - GLN  170 )                          
  48: 6c70-A jhow-A   287 - 290 <=>  173 - 176   (ASN  373  - ASN  376  <=> GLU  173  - ILE  176 )                          
  49: 6c70-A jmln-A    64 -  97 <=>  193 - 226   (ASP   66  - LYS   99  <=> ASP  193  - LYS  226 )                          
  49: 6c70-A jmln-A    99 - 102 <=>  385 - 388   (LEU  101  - TRP  104  <=> ASP  385  - THR  388 )                          
  49: 6c70-A jmln-A   250 - 254 <=>  389 - 393   (VAL  336  - VAL  340  <=> ASP  389  - LYS  393 )                          
  49: 6c70-A jmln-A   257 - 283 <=>  394 - 420   (VAL  343  - ALA  369  <=> GLU  394  - ASP  420 )                          
  49: 6c70-A jmln-A   284 - 287 <=>  422 - 425   (THR  370  - ASN  373  <=> HIS  422  - ASP  425 )                          
  49: 6c70-A jmln-A   288 - 291 <=>  427 - 430   (GLY  374  - VAL  377  <=> LYS  427  - TYR  430 )                          
  50: 6c70-A jiy1-A    13 -  17 <=>  559 - 563   (ASN   15  - MET   19  <=> PRO  559  - VAL  563 )                          
  50: 6c70-A jiy1-A    38 -  58 <=>  568 - 588   (ILE   40  - LEU   60  <=> PRO  568  - VAL  588 )                          
  50: 6c70-A jiy1-A    61 -  64 <=>  589 - 592   (GLU   63  - ASP   66  <=> PRO  589  - CYS  592 )                          
  50: 6c70-A jiy1-A    67 -  84 <=>  593 - 610   (ASP   69  - LYS   86  <=> TYR  593  - GLU  610 )                          
  50: 6c70-A jiy1-A   195 - 198 <=>  612 - 615   (LEU  212  - LEU  215  <=> GLY  612  - ALA  615 )                          
  50: 6c70-A jiy1-A   201 - 204 <=>  627 - 630   (SER  218  - LEU  221  <=> ALA  627  - LEU  630 )                          
  50: 6c70-A jiy1-A   207 - 210 <=>  631 - 634   (CYS  224  - LEU  227  <=> ASP  631  - THR  634 )                          
  50: 6c70-A jiy1-A   257 - 260 <=>  637 - 640   (VAL  343  - ALA  346  <=> ASP  637  - THR  640 )                          
  50: 6c70-A jiy1-A   262 - 284 <=>  644 - 666   (GLY  348  - THR  370  <=> VAL  644  - ASN  666 )                          
  50: 6c70-A jiy1-A   285 - 288 <=>  668 - 671   (LYS  371  - GLY  374  <=> MET  668  - CYS  671 )                          
  50: 6c70-A jiy1-A   292 - 318 <=>  672 - 698   (TYR  378  - ILE  404  <=> LEU  672  - SER  698 )                          
  50: 6c70-A jiy1-A   355 - 358 <=>  699 - 702   (MET  441  - SER  444  <=> THR  699  - GLY  702 )                          
  50: 6c70-A jiy1-A   361 - 364 <=>  704 - 707   (LYS  447  - THR  450  <=> VAL  704  - PRO  707 )                          
  50: 6c70-A jiy1-A   369 - 382 <=>  711 - 724   (LEU  455  - MET  468  <=> LYS  711  - LYS  724 )                          
  50: 6c70-A jiy1-A   385 - 388 <=>  725 - 728   (VAL  471  - LYS  474  <=> GLY  725  - ASP  728 )                          
  51: 6c70-A jmb0-A    60 -  95 <=>   10 -  45   (MET   62  - PHE   97  <=> MET   10  - SER   45 )                          
  51: 6c70-A jmb0-A   259 - 285 <=>   47 -  73   (ASP  345  - LYS  371  <=> SER   47  - ILE   73 )                          
  51: 6c70-A jmb0-A   289 - 294 <=>   88 -  93   (VAL  375  - ALA  380  <=> LYS   88  - LEU   93 )                          
  51: 6c70-A jmb0-A   308 - 312 <=>  118 - 122   (PHE  394  - ILE  398  <=> TYR  118  - ALA  122 )                          
  52: 6c70-A jlhy-A    63 -  89 <=>  153 - 179   (ASP   65  - PRO   91  <=> ASP  153  - ASP  179 )                          
  52: 6c70-A jlhy-A    91 -  94 <=>  180 - 183   (ARG   93  - ILE   96  <=> LEU  180  - GLU  183 )                          
  52: 6c70-A jlhy-A    98 - 102 <=>  184 - 188   (THR  100  - TRP  104  <=> ARG  184  - SER  188 )                          
  52: 6c70-A jlhy-A   249 - 252 <=>  192 - 195   (HIS  335  - ARG  338  <=> PHE  192  - LYS  195 )                          
  52: 6c70-A jlhy-A   261 - 280 <=>  478 - 497   (TYR  347  - ALA  366  <=> ARG  478  - SER  497 )                          
  53: 6c70-A jhs3-A    63 -  86 <=>  372 - 395   (ASP   65  - ILE   88  <=> SER  372  - GLY  395 )                          
  53: 6c70-A jhs3-A    88 -  91 <=>  396 - 399   (PHE   90  - ARG   93  <=> ALA  396  - ASP  399 )                          
  53: 6c70-A jhs3-A   116 - 119 <=>  412 - 415   (ALA  118  - HIS  121  <=> ILE  412  - HIS  415 )                          
  53: 6c70-A jhs3-A   249 - 252 <=>  418 - 421   (HIS  335  - ARG  338  <=> THR  418  - GLY  421 )                          
  53: 6c70-A jhs3-A   255 - 258 <=>  422 - 425   (THR  341  - GLY  344  <=> ASP  422  - ASN  425 )                          
  53: 6c70-A jhs3-A   261 - 290 <=>  426 - 455   (TYR  347  - ASN  376  <=> GLU  426  - VAL  455 )                          
  54: 6c70-A jo0f-A    66 -  92 <=>  720 - 746   (ASP   68  - SER   94  <=> GLY  720  - LYS  746 )                          
  54: 6c70-A jo0f-A    93 -  96 <=>  748 - 751   (LYS   95  - TYR   98  <=> GLY  748  - GLU  751 )                          
  54: 6c70-A jo0f-A   253 - 256 <=>  754 - 757   (LEU  339  - ALA  342  <=> PRO  754  - ASP  757 )                          
  54: 6c70-A jo0f-A   257 - 283 <=>  759 - 785   (VAL  343  - ALA  369  <=> GLN  759  - LEU  785 )                          
  54: 6c70-A jo0f-A   285 - 290 <=>  786 - 791   (LYS  371  - ASN  376  <=> SER  786  - PRO  791 )                          
  54: 6c70-A jo0f-A   297 - 300 <=>  809 - 812   (ILE  383  - LEU  386  <=> MET  809  - LEU  812 )                          
  54: 6c70-A jo0f-A   305 - 308 <=>  813 - 816   (GLY  391  - PHE  394  <=> VAL  813  - GLN  816 )                          
  54: 6c70-A jo0f-A   311 - 314 <=>  817 - 820   (CYS  397  - GLY  400  <=> ILE  817  - GLY  820 )                          
  54: 6c70-A jo0f-A   316 - 319 <=> 1085 -1088   (ARG  402  - GLU  405  <=> LYS 1085  - HIS 1088 )                          
  54: 6c70-A jo0f-A   320 - 323 <=> 1096 -1099   (GLU  406  - SER  409  <=> SER 1096  - GLN 1099 )                          
  54: 6c70-A jo0f-A   326 - 331 <=> 1103 -1108   (GLU  412  - CYS  417  <=> ARG 1103  - ILE 1108 )                          
  54: 6c70-A jo0f-A   344 - 347 <=> 1111 -1114   (VAL  430  - VAL  433  <=> SER 1111  - ILE 1114 )                          
  54: 6c70-A jo0f-A   350 - 353 <=> 1115 -1118   (GLN  436  - LYS  439  <=> SER 1115  - VAL 1118 )                          
  55: 6c70-A jmyl-A    59 -  62 <=>   50 -  53   (MET   61  - SER   64  <=> ARG   50  - ALA   53 )                          
  55: 6c70-A jmyl-A    63 -  89 <=>   78 - 104   (ASP   65  - PRO   91  <=> LEU   78  - ASP  104 )                          
  55: 6c70-A jmyl-A    92 -  95 <=>  105 - 108   (SER   94  - PHE   97  <=> SER  105  - ASP  108 )                          
  55: 6c70-A jmyl-A   258 - 284 <=>  109 - 135   (GLY  344  - THR  370  <=> SER  109  - GLN  135 )                          
  55: 6c70-A jmyl-A   286 - 290 <=>  416 - 420   (VAL  372  - ASN  376  <=> VAL  416  - PHE  420 )                          
  56: 6c70-A jjcw-A    53 -  56 <=>  132 - 135   (MET   55  - VAL   58  <=> GLN  132  - ARG  135 )                          
  56: 6c70-A jjcw-A    64 -  89 <=>  182 - 207   (ASP   66  - PRO   91  <=> ARG  182  - VAL  207 )                          
  56: 6c70-A jjcw-A    91 - 100 <=>  208 - 217   (ARG   93  - ALA  102  <=> ARG  208  - SER  217 )                          
  56: 6c70-A jjcw-A   248 - 286 <=>  222 - 260   (LYS  334  - VAL  372  <=> LEU  222  - LEU  260 )                          
  56: 6c70-A jjcw-A   287 - 290 <=>  263 - 266   (ASN  373  - ASN  376  <=> TYR  263  - VAL  266 )                          
  57: 6c70-A jl9v-A    63 -  94 <=>    2 -  33   (ASP   65  - ILE   96  <=> ALA    2  - LYS   33 )                          
  57: 6c70-A jl9v-A    96 -  99 <=>   34 -  37   (TYR   98  - LEU  101  <=> ASP   34  - LYS   37 )                          
  57: 6c70-A jl9v-A   256 - 283 <=>   38 -  65   (ALA  342  - ALA  369  <=> THR   38  - SER   65 )                          
  57: 6c70-A jl9v-A   284 - 287 <=>   67 -  70   (THR  370  - ASN  373  <=> LEU   67  - LEU   70 )                          
  57: 6c70-A jl9v-A   288 - 291 <=>   72 -  75   (GLY  374  - VAL  377  <=> GLY   72  - ASP   75 )                          
  57: 6c70-A jl9v-A   307 - 314 <=>   97 - 104   (VAL  393  - GLY  400  <=> TYR   97  - GLY  104 )                          
  57: 6c70-A jl9v-A   320 - 324 <=>  185 - 189   (GLU  406  - VAL  410  <=> ASN  185  - LEU  189 )                          
  57: 6c70-A jl9v-A   326 - 329 <=>  190 - 193   (GLU  412  - TYR  415  <=> ILE  190  - GLY  193 )                          
  57: 6c70-A jl9v-A   334 - 339 <=>  195 - 200   (TYR  420  - GLU  425  <=> THR  195  - PRO  200 )                          
  58: 6c70-A jjiq-A    63 -  96 <=>  122 - 155   (ASP   65  - TYR   98  <=> GLU  122  - SER  155 )                          
  58: 6c70-A jjiq-A    99 - 102 <=>  156 - 159   (LEU  101  - TRP  104  <=> ALA  156  - ASP  159 )                          
  58: 6c70-A jjiq-A   255 - 258 <=>  160 - 163   (THR  341  - GLY  344  <=> ASP  160  - GLU  163 )                          
  58: 6c70-A jjiq-A   261 - 283 <=>  164 - 186   (TYR  347  - ALA  369  <=> ASP  164  - THR  186 )                          
  58: 6c70-A jjiq-A   284 - 287 <=>  188 - 191   (THR  370  - ASN  373  <=> SER  188  - GLY  191 )                          
  58: 6c70-A jjiq-A   385 - 388 <=>  192 - 195   (VAL  471  - LYS  474  <=> ALA  192  - VAL  195 )                          
  59: 6c70-A jkg4-A    63 -  92 <=>   21 -  50   (ASP   65  - SER   94  <=> ARG   21  - ARG   50 )                          
  59: 6c70-A jkg4-A    93 -  96 <=>  393 - 396   (LYS   95  - TYR   98  <=> ARG  393  - THR  396 )                          
  59: 6c70-A jkg4-A   257 - 283 <=>  397 - 423   (VAL  343  - ALA  369  <=> PHE  397  - TYR  423 )                          
  59: 6c70-A jkg4-A   284 - 287 <=>  425 - 428   (THR  370  - ASN  373  <=> GLY  425  - ARG  428 )                          
  59: 6c70-A jkg4-A   288 - 291 <=>  430 - 433   (GLY  374  - VAL  377  <=> LYS  430  - HIS  433 )                          
  60: 6c70-A jo56-A     9 -  12 <=>  457 - 460   (ASP   11  - PRO   14  <=> GLU  457  - ASP  460 )                          
  60: 6c70-A jo56-A    63 -  97 <=>  667 - 701   (ASP   65  - LYS   99  <=> PRO  667  - HIS  701 )                          
  60: 6c70-A jo56-A   254 - 285 <=>  705 - 736   (VAL  340  - LYS  371  <=> PRO  705  - GLY  736 )                          
  61: 6c70-A jhkk-A     1 -   5 <=>  201 - 205   (PHE    3  - GLY    7  <=> VAL  201  - ILE  205 )                          
  61: 6c70-A jhkk-A     8 -  11 <=>  305 - 308   (ALA   10  - LEU   13  <=> PRO  305  - GLY  308 )                          
  61: 6c70-A jhkk-A    63 -  91 <=>  546 - 574   (ASP   65  - ARG   93  <=> ARG  546  - ARG  574 )                          
  61: 6c70-A jhkk-A   260 - 290 <=>  576 - 606   (ALA  346  - ASN  376  <=> PRO  576  - VAL  606 )                          
  61: 6c70-A jhkk-A   292 - 314 <=>  607 - 629   (TYR  378  - GLY  400  <=> TRP  607  - SER  629 )                          
  61: 6c70-A jhkk-A   354 - 357 <=>  633 - 636   (ALA  440  - ILE  443  <=> LEU  633  - ARG  636 )                          
  61: 6c70-A jhkk-A   358 - 361 <=>  638 - 641   (SER  444  - LYS  447  <=> LYS  638  - THR  641 )                          
  62: 6c70-A jiiw-A    67 -  88 <=>    1 -  22   (ASP   69  - PHE   90  <=> MET    1  - LYS   22 )                          
  62: 6c70-A jiiw-A   260 - 281 <=>   24 -  45   (ALA  346  - TYR  367  <=> LYS   24  - PRO   45 )                          
  62: 6c70-A jiiw-A   284 - 288 <=>   46 -  50   (THR  370  - GLY  374  <=> PRO   46  - GLY   50 )                          
  62: 6c70-A jiiw-A   291 - 294 <=>   51 -  54   (VAL  377  - ALA  380  <=> LYS   51  - ILE   54 )                          
  62: 6c70-A jiiw-A   298 - 321 <=>   58 -  81   (GLY  384  - SER  407  <=> ARG   58  - LYS   81 )                          
  62: 6c70-A jiiw-A   330 - 335 <=>  113 - 118   (SER  416  - ASP  421  <=> ARG  113  - GLN  118 )                          
  63: 6c70-A jmr3-A    63 - 103 <=>   92 - 132   (ASP   65  - ASN  105  <=> GLU   92  - VAL  132 )                          
  63: 6c70-A jmr3-A   104 - 112 <=>  138 - 146   (ASN  106  - ALA  114  <=> GLY  138  - SER  146 )                          
  63: 6c70-A jmr3-A   114 - 125 <=>  152 - 163   (SER  116  - LYS  127  <=> ARG  152  - ASP  163 )                          
  63: 6c70-A jmr3-A   252 - 287 <=>  211 - 246   (ARG  338  - ASN  373  <=> ARG  211  - ASN  246 )                          
  63: 6c70-A jmr3-A   384 - 387 <=>  249 - 252   (LEU  470  - LEU  473  <=> GLY  249  - ASN  252 )                          
  64: 6c70-A jluo-A    28 -  52 <=>    4 -  28   (TYR   30  - GLY   54  <=> ALA    4  - LEU   28 )                          
  64: 6c70-A jluo-A    53 -  61 <=>   31 -  39   (MET   55  - GLU   63  <=> SER   31  - MET   39 )                          
  64: 6c70-A jluo-A    67 -  91 <=>   40 -  64   (ASP   69  - ARG   93  <=> PRO   40  - ARG   64 )                          
  64: 6c70-A jluo-A    92 -  95 <=>   66 -  69   (SER   94  - PHE   97  <=> GLN   66  - ASN   69 )                          
  64: 6c70-A jluo-A   260 - 290 <=>   71 - 101   (ALA  346  - ASN  376  <=> LYS   71  - MET  101 )                          
  64: 6c70-A jluo-A   319 - 322 <=>  344 - 347   (GLU  405  - SER  408  <=> PRO  344  - ALA  347 )                          
  64: 6c70-A jluo-A   351 - 354 <=>  348 - 351   (CYS  437  - ALA  440  <=> ALA  348  - SER  351 )                          
  65: 6c70-A jki5-A     9 -  13 <=>   53 -  57   (ASP   11  - ASN   15  <=> ILE   53  - THR   57 )                          
  65: 6c70-A jki5-A    15 -  20 <=>   58 -  63   (ARG   17  - VAL   22  <=> ALA   58  - VAL   63 )                          
  65: 6c70-A jki5-A    63 -  91 <=>  118 - 146   (ASP   65  - ARG   93  <=> ASP  118  - MET  146 )                          
  65: 6c70-A jki5-A    92 -  95 <=>  149 - 152   (SER   94  - PHE   97  <=> THR  149  - TYR  152 )                          
  65: 6c70-A jki5-A   256 - 259 <=>  154 - 157   (ALA  342  - ASP  345  <=> GLU  154  - LEU  157 )                          
  65: 6c70-A jki5-A   261 - 283 <=>  163 - 185   (TYR  347  - ALA  369  <=> TYR  163  - TRP  185 )                          
  65: 6c70-A jki5-A   284 - 287 <=>  187 - 190   (THR  370  - ASN  373  <=> CYS  187  - ASP  190 )                          
  65: 6c70-A jki5-A   288 - 294 <=>  193 - 199   (GLY  374  - ALA  380  <=> LYS  193  - PRO  199 )                          
  65: 6c70-A jki5-A   305 - 323 <=>  207 - 225   (GLY  391  - SER  409  <=> ILE  207  - GLY  225 )                          
  65: 6c70-A jki5-A   326 - 329 <=>  228 - 231   (GLU  412  - TYR  415  <=> PRO  228  - VAL  231 )                          
  66: 6c70-A jkwp-A    64 -  89 <=>   12 -  37   (ASP   66  - PRO   91  <=> GLU   12  - GLU   37 )                          
  66: 6c70-A jkwp-A   257 - 287 <=>   39 -  69   (VAL  343  - ASN  373  <=> THR   39  - GLU   69 )                          
  66: 6c70-A jkwp-A   289 - 312 <=>   76 -  99   (VAL  375  - ILE  398  <=> ARG   76  - SER   99 )                          
  66: 6c70-A jkwp-A   314 - 326 <=>  102 - 114   (GLY  400  - GLU  412  <=> ASP  102  - ASP  114 )                          
  66: 6c70-A jkwp-A   340 - 343 <=>  118 - 121   (ALA  426  - PHE  429  <=> GLY  118  - ASP  121 )                          
  67: 6c70-A jile-A    52 -  57 <=>   79 -  84   (GLY   54  - ASN   59  <=> MET   79  - ILE   84 )                          
  67: 6c70-A jile-A    62 -  92 <=>  205 - 235   (SER   64  - SER   94  <=> LEU  205  - ARG  235 )                          
  67: 6c70-A jile-A   259 - 279 <=>  238 - 258   (ASP  345  - LEU  365  <=> PRO  238  - ALA  258 )                          
  67: 6c70-A jile-A   297 - 300 <=>  260 - 263   (ILE  383  - LEU  386  <=> LEU  260  - PRO  263 )                          
  67: 6c70-A jile-A   302 - 306 <=>  264 - 268   (TYR  388  - GLN  392  <=> PRO  264  - PRO  268 )                          
  67: 6c70-A jile-A   308 - 313 <=>  269 - 274   (PHE  394  - PHE  399  <=> SER  269  - PRO  274 )                          
  68: 6c70-A jmw2-A    64 -  99 <=>  736 - 771   (ASP   66  - LEU  101  <=> LYS  736  - ALA  771 )                          
  68: 6c70-A jmw2-A   253 - 259 <=>  772 - 778   (LEU  339  - ASP  345  <=> PRO  772  - LEU  778 )                          
  68: 6c70-A jmw2-A   261 - 290 <=>  779 - 808   (TYR  347  - ASN  376  <=> TRP  779  - PRO  808 )                          
  68: 6c70-A jmw2-A   382 - 385 <=>  815 - 818   (MET  468  - VAL  471  <=> GLN  815  - PHE  818 )                          
  69: 6c70-A jo6o-A     1 -   4 <=>  113 - 116   (PHE    3  - GLN    6  <=> TYR  113  - PRO  116 )                          
  69: 6c70-A jo6o-A    14 -  19 <=>  120 - 125   (ILE   16  - GLY   21  <=> VAL  120  - HIS  125 )                          
  69: 6c70-A jo6o-A    48 -  59 <=>  218 - 229   (LEU   50  - MET   61  <=> ARG  218  - VAL  229 )                          
  69: 6c70-A jo6o-A    62 -  85 <=>  250 - 273   (SER   64  - MET   87  <=> ILE  250  - ILE  273 )                          
  69: 6c70-A jo6o-A    86 -  91 <=>  276 - 281   (ILE   88  - ARG   93  <=> VAL  276  - GLY  281 )                          
  69: 6c70-A jo6o-A   261 - 280 <=>  282 - 301   (TYR  347  - ALA  366  <=> TYR  282  - TRP  301 )                          
  69: 6c70-A jo6o-A   281 - 284 <=>  303 - 306   (TYR  367  - THR  370  <=> HIS  303  - ARG  306 )                          
  69: 6c70-A jo6o-A   295 - 298 <=>  307 - 310   (THR  381  - GLY  384  <=> LEU  307  - TRP  310 )                          
  69: 6c70-A jo6o-A   300 - 304 <=>  311 - 315   (LEU  386  - LEU  390  <=> MET  311  - ILE  315 )                          
  69: 6c70-A jo6o-A   308 - 316 <=>  319 - 327   (PHE  394  - ARG  402  <=> PHE  319  - LEU  327 )                          
  69: 6c70-A jo6o-A   324 - 327 <=>  373 - 376   (VAL  410  - ALA  413  <=> PRO  373  - GLU  376 )                          
  69: 6c70-A jo6o-A   341 - 344 <=>  402 - 405   (LYS  427  - VAL  430  <=> GLN  402  - ASN  405 )                          
  69: 6c70-A jo6o-A   347 - 350 <=>  406 - 409   (VAL  433  - GLN  436  <=> ASN  406  - HIS  409 )                          
  70: 6c70-A jit8-A     2 -  17 <=>  491 - 506   (LYS    4  - MET   19  <=> HIS  491  - LEU  506 )                          
  70: 6c70-A jit8-A    49 -  52 <=>  540 - 543   (LEU   51  - GLY   54  <=> SER  540  - ASP  543 )                          
  70: 6c70-A jit8-A    63 -  93 <=>  604 - 634   (ASP   65  - LYS   95  <=> GLU  604  - PRO  634 )                          
  70: 6c70-A jit8-A   248 - 285 <=>  667 - 704   (LYS  334  - LYS  371  <=> PRO  667  - THR  704 )                          
  70: 6c70-A jit8-A   286 - 289 <=>  707 - 710   (VAL  372  - VAL  375  <=> LYS  707  - LEU  710 )                          
  70: 6c70-A jit8-A   290 - 293 <=>  774 - 777   (ASN  376  - ALA  379  <=> ASP  774  - GLU  777 )                          
  70: 6c70-A jit8-A   299 - 302 <=>  787 - 790   (TYR  385  - TYR  388  <=> ALA  787  - LYS  790 )                          
  71: 6c70-A ji2p-A     1 -   5 <=>   80 -  84   (PHE    3  - GLY    7  <=> GLY   80  - ALA   84 )                          
  71: 6c70-A ji2p-A    13 -  16 <=>  193 - 196   (ASN   15  - VAL   18  <=> LEU  193  - ARG  196 )                          
  71: 6c70-A ji2p-A    28 -  31 <=>  198 - 201   (TYR   30  - GLY   33  <=> VAL  198  - VAL  201 )                          
  71: 6c70-A ji2p-A    65 -  68 <=>  352 - 355   (VAL   67  - LEU   70  <=> THR  352  - ALA  355 )                          
  71: 6c70-A ji2p-A    70 -  90 <=>  356 - 376   (ALA   72  - VAL   92  <=> ALA  356  - THR  376 )                          
  71: 6c70-A ji2p-A   257 - 286 <=>  378 - 407   (VAL  343  - VAL  372  <=> SER  378  - LEU  407 )                          
  71: 6c70-A ji2p-A   287 - 290 <=>  410 - 413   (ASN  373  - ASN  376  <=> ASP  410  - VAL  413 )                          
  71: 6c70-A ji2p-A   382 - 388 <=>  423 - 429   (MET  468  - LYS  474  <=> GLY  423  - GLN  429 )                          
  72: 6c70-A jjl9-A    38 -  42 <=>   56 -  60   (ILE   40  - VAL   44  <=> TYR   56  - THR   60 )                          
  72: 6c70-A jjl9-A    53 -  58 <=>  545 - 550   (MET   55  - LEU   60  <=> VAL  545  - VAL  550 )                          
  72: 6c70-A jjl9-A    66 -  98 <=>  552 - 584   (ASP   68  - THR  100  <=> PRO  552  - ARG  584 )                          
  72: 6c70-A jjl9-A   253 - 259 <=>  586 - 592   (LEU  339  - ASP  345  <=> SER  586  - ARG  592 )                          
  72: 6c70-A jjl9-A   261 - 283 <=>  594 - 616   (TYR  347  - ALA  369  <=> THR  594  - GLY  616 )                          
  72: 6c70-A jjl9-A   296 - 299 <=>  617 - 620   (VAL  382  - TYR  385  <=> LEU  617  - GLU  620 )                          
  72: 6c70-A jjl9-A   328 - 332 <=>  738 - 742   (ALA  414  - HIS  418  <=> VAL  738  - ASP  742 )                          
  72: 6c70-A jjl9-A   338 - 341 <=>  754 - 757   (GLU  424  - LYS  427  <=> ARG  754  - PRO  757 )                          
  73: 6c70-A ji83-A    63 - 101 <=>  321 - 359   (ASP   65  - ILE  103  <=> VAL  321  - ALA  359 )                          
  73: 6c70-A ji83-A   104 - 107 <=>  360 - 363   (ASN  106  - SER  109  <=> SER  360  - GLY  363 )                          
  73: 6c70-A ji83-A   242 - 250 <=>  364 - 372   (TYR  328  - VAL  336  <=> THR  364  - ALA  372 )                          
  73: 6c70-A ji83-A   252 - 255 <=>  373 - 376   (ARG  338  - THR  341  <=> ALA  373  - GLY  376 )                          
  73: 6c70-A ji83-A   261 - 283 <=>  378 - 400   (TYR  347  - ALA  369  <=> GLY  378  - ARG  400 )                          
  73: 6c70-A ji83-A   296 - 299 <=>  401 - 404   (VAL  382  - TYR  385  <=> LEU  401  - TYR  404 )                          
  73: 6c70-A ji83-A   302 - 305 <=>  405 - 408   (TYR  388  - GLY  391  <=> GLU  405  - PRO  408 )                          
  73: 6c70-A ji83-A   306 - 310 <=>  411 - 415   (GLN  392  - PHE  396  <=> ARG  411  - LEU  415 )                          
  73: 6c70-A ji83-A   323 - 326 <=>  506 - 509   (SER  409  - GLU  412  <=> GLU  506  - ILE  509 )                          
  73: 6c70-A ji83-A   329 - 339 <=>  510 - 520   (TYR  415  - GLU  425  <=> GLU  510  - ASP  520 )                          
  74: 6c70-A jhs5-A    32 -  35 <=>   38 -  41   (LYS   34  - PRO   37  <=> ILE   38  - GLN   41 )                          
  74: 6c70-A jhs5-A    64 -  89 <=>  159 - 184   (ASP   66  - PRO   91  <=> ASP  159  - ARG  184 )                          
  74: 6c70-A jhs5-A    91 - 103 <=>  185 - 197   (ARG   93  - ASN  105  <=> ARG  185  - SER  197 )                          
  74: 6c70-A jhs5-A   104 - 107 <=>  199 - 202   (ASN  106  - SER  109  <=> HIS  199  - LEU  202 )                          
  74: 6c70-A jhs5-A   108 - 111 <=>  205 - 208   (HIS  110  - PHE  113  <=> GLU  205  - ARG  208 )                          
  74: 6c70-A jhs5-A   231 - 235 <=>  214 - 218   (LYS  317  - LEU  321  <=> PRO  214  - ILE  218 )                          
  74: 6c70-A jhs5-A   238 - 252 <=>  219 - 233   (SER  324  - ARG  338  <=> GLU  219  - GLU  233 )                          
  74: 6c70-A jhs5-A   254 - 262 <=>  234 - 242   (VAL  340  - GLY  348  <=> TYR  234  - GLY  242 )                          
  74: 6c70-A jhs5-A   263 - 283 <=>  244 - 264   (VAL  349  - ALA  369  <=> ASP  244  - VAL  264 )                          
  74: 6c70-A jhs5-A   284 - 287 <=>  266 - 269   (THR  370  - ASN  373  <=> ALA  266  - GLY  269 )                          
  74: 6c70-A jhs5-A   288 - 291 <=>  271 - 274   (GLY  374  - VAL  377  <=> SER  271  - LYS  274 )                          
  74: 6c70-A jhs5-A   332 - 336 <=>  528 - 532   (HIS  418  - GLY  422  <=> ALA  528  - SER  532 )                          
  75: 6c70-A jlx8-A    63 -  89 <=>  359 - 385   (ASP   65  - PRO   91  <=> GLU  359  - LEU  385 )                          
  75: 6c70-A jlx8-A    91 -  94 <=>  386 - 389   (ARG   93  - ILE   96  <=> GLU  386  - THR  389 )                          
  75: 6c70-A jlx8-A   259 - 286 <=>  390 - 417   (ASP  345  - VAL  372  <=> THR  390  - ASP  417 )                          
  75: 6c70-A jlx8-A   329 - 332 <=>  717 - 720   (TYR  415  - HIS  418  <=> GLU  717  - PRO  720 )                          
  75: 6c70-A jlx8-A   335 - 339 <=>  721 - 725   (ASP  421  - GLU  425  <=> SER  721  - ALA  725 )                          
  76: 6c70-A jmpp-A    64 -  89 <=>   38 -  63   (ASP   66  - PRO   91  <=> ASP   38  - LYS   63 )                          
  76: 6c70-A jmpp-A    91 - 102 <=>   64 -  75   (ARG   93  - TRP  104  <=> VAL   64  - LYS   75 )                          
  76: 6c70-A jmpp-A   253 - 284 <=>   77 - 108   (LEU  339  - THR  370  <=> ASP   77  - GLN  108 )                          
  76: 6c70-A jmpp-A   285 - 290 <=>  110 - 115   (LYS  371  - ASN  376  <=> LEU  110  - ASN  115 )                          
  77: 6c70-A jksi-A    64 -  89 <=>   80 - 105   (ASP   66  - PRO   91  <=> GLN   80  - ARG  105 )                          
  77: 6c70-A jksi-A    91 -  96 <=>  106 - 111   (ARG   93  - TYR   98  <=> LEU  106  - SER  111 )                          
  77: 6c70-A jksi-A    99 - 102 <=>  112 - 115   (LEU  101  - TRP  104  <=> GLN  112  - GLY  115 )                          
  77: 6c70-A jksi-A   253 - 260 <=>  116 - 123   (LEU  339  - ALA  346  <=> THR  116  - GLU  123 )                          
  77: 6c70-A jksi-A   261 - 286 <=>  126 - 151   (TYR  347  - VAL  372  <=> ILE  126  - HIS  151 )                          
  77: 6c70-A jksi-A   287 - 290 <=>  153 - 156   (ASN  373  - ASN  376  <=> GLY  153  - GLU  156 )                          
  77: 6c70-A jksi-A   325 - 331 <=> 1163 -1169   (MET  411  - CYS  417  <=> GLN 1163  - LEU 1169 )                          
  77: 6c70-A jksi-A   332 - 335 <=> 1171 -1174   (HIS  418  - ASP  421  <=> MET 1171  - ASP 1174 )                          
  77: 6c70-A jksi-A   336 - 339 <=> 1176 -1179   (GLY  422  - GLU  425  <=> ILE 1176  - HIS 1179 )                          
  78: 6c70-A jlcv-A    64 - 101 <=>   51 -  88   (ASP   66  - ILE  103  <=> ALA   51  - LEU   88 )                          
  78: 6c70-A jlcv-A   247 - 286 <=>   90 - 129   (HIS  333  - VAL  372  <=> ASP   90  - LEU  129 )                          
  78: 6c70-A jlcv-A   287 - 291 <=>  131 - 135   (ASN  373  - VAL  377  <=> GLU  131  - PRO  135 )                          
  78: 6c70-A jlcv-A   332 - 338 <=>  394 - 400   (HIS  418  - GLU  424  <=> ASP  394  - ALA  400 )                          
  79: 6c70-A jihq-A    20 -  26 <=>  251 - 257   (VAL   22  - ASN   28  <=> LYS  251  - GLU  257 )                          
  79: 6c70-A jihq-A    64 -  74 <=>  278 - 288   (ASP   66  - THR   76  <=> MET  278  - LEU  288 )                          
  79: 6c70-A jihq-A    75 -  82 <=>  291 - 298   (MET   77  - ILE   84  <=> ASN  291  - GLN  298 )                          
  79: 6c70-A jihq-A   192 - 195 <=>  300 - 303   (SER  209  - LEU  212  <=> THR  300  - PRO  303 )                          
  79: 6c70-A jihq-A   196 - 202 <=>  305 - 311   (ASP  213  - TRP  219  <=> LEU  305  - THR  311 )                          
  79: 6c70-A jihq-A   260 - 314 <=>  314 - 368   (ALA  346  - GLY  400  <=> TYR  314  - GLU  368 )                          
  79: 6c70-A jihq-A   363 - 366 <=>  370 - 373   (PHE  449  - SER  452  <=> ASP  370  - CYS  373 )                          
  79: 6c70-A jihq-A   368 - 388 <=>  374 - 394   (ASP  454  - LYS  474  <=> SER  374  - ASN  394 )                          
  80: 6c70-A jo58-A     1 -   5 <=>   49 -  53   (PHE    3  - GLY    7  <=> SER   49  - ASN   53 )                          
  80: 6c70-A jo58-A     9 -  12 <=>   54 -  57   (ASP   11  - PRO   14  <=> PRO   54  - SER   57 )                          
  80: 6c70-A jo58-A    63 -  95 <=>  312 - 344   (ASP   65  - PHE   97  <=> ARG  312  - ASP  344 )                          
  80: 6c70-A jo58-A   258 - 284 <=>  345 - 371   (GLY  344  - THR  370  <=> SER  345  - ALA  371 )                          
  80: 6c70-A jo58-A   286 - 289 <=>  372 - 375   (VAL  372  - VAL  375  <=> PRO  372  - ASP  375 )                          
  81: 6c70-A jm9m-A     1 -   4 <=>  122 - 125   (PHE    3  - GLN    6  <=> ILE  122  - ILE  125 )                          
  81: 6c70-A jm9m-A     8 -  19 <=>  192 - 203   (ALA   10  - GLY   21  <=> THR  192  - GLU  203 )                          
  81: 6c70-A jm9m-A    63 -  96 <=>  323 - 356   (ASP   65  - TYR   98  <=> THR  323  - ARG  356 )                          
  81: 6c70-A jm9m-A   261 - 280 <=>  358 - 377   (TYR  347  - ALA  366  <=> PRO  358  - ASP  377 )                          
  81: 6c70-A jm9m-A   281 - 284 <=>  379 - 382   (TYR  367  - THR  370  <=> LEU  379  - PRO  382 )                          
  82: 6c70-A jnu5-A     1 -   4 <=>  784 - 787   (PHE    3  - GLN    6  <=> ASN  784  - LEU  787 )                          
  82: 6c70-A jnu5-A     5 -  11 <=>  792 - 798   (GLY    7  - LEU   13  <=> PHE  792  - THR  798 )                          
  82: 6c70-A jnu5-A    64 -  90 <=>  985 -1011   (ASP   66  - VAL   92  <=> GLU  985  - ALA 1011 )                          
  82: 6c70-A jnu5-A    91 -  95 <=> 1013 -1017   (ARG   93  - PHE   97  <=> TRP 1013  - VAL 1017 )                          
  82: 6c70-A jnu5-A   257 - 284 <=> 1018 -1045   (VAL  343  - THR  370  <=> LYS 1018  - ASP 1045 )                          
  82: 6c70-A jnu5-A   285 - 289 <=> 1047 -1051   (LYS  371  - VAL  375  <=> GLU 1047  - ILE 1051 )                          
  83: 6c70-A jmx4-A    31 -  35 <=>   38 -  42   (GLY   33  - PRO   37  <=> SER   38  - THR   42 )                          
  83: 6c70-A jmx4-A    62 -  66 <=>   53 -  57   (SER   64  - ASP   68  <=> THR   53  - HIS   57 )                          
  83: 6c70-A jmx4-A    69 -  88 <=>   58 -  77   (THR   71  - PHE   90  <=> GLU   58  - ASN   77 )                          
  83: 6c70-A jmx4-A    90 - 103 <=>   78 -  91   (VAL   92  - ASN  105  <=> ALA   78  - SER   91 )                          
  83: 6c70-A jmx4-A   249 - 254 <=>   93 -  98   (HIS  335  - VAL  340  <=> SER   93  - VAL   98 )                          
  83: 6c70-A jmx4-A   257 - 260 <=>  108 - 111   (VAL  343  - ALA  346  <=> LYS  108  - ILE  111 )                          
  83: 6c70-A jmx4-A   261 - 286 <=>  114 - 139   (TYR  347  - VAL  372  <=> LYS  114  - GLU  139 )                          
  83: 6c70-A jmx4-A   287 - 290 <=>  142 - 145   (ASN  373  - ASN  376  <=> LEU  142  - GLN  145 )                          
  83: 6c70-A jmx4-A   330 - 333 <=>  425 - 428   (SER  416  - TRP  419  <=> PHE  425  - ARG  428 )                          
  83: 6c70-A jmx4-A   336 - 339 <=>  429 - 432   (GLY  422  - GLU  425  <=> GLY  429  - GLY  432 )                          
  84: 6c70-A ji8c-A    35 -  38 <=>  528 - 531   (PRO   37  - ILE   40  <=> LEU  528  - THR  531 )                          
  84: 6c70-A ji8c-A    42 -  46 <=>  558 - 562   (VAL   44  - LEU   48  <=> THR  558  - ARG  562 )                          
  84: 6c70-A ji8c-A    49 -  52 <=>  669 - 672   (LEU   51  - GLY   54  <=> LEU  669  - SER  672 )                          
  84: 6c70-A ji8c-A    57 -  60 <=>  687 - 690   (ASN   59  - MET   62  <=> LYS  687  - ALA  690 )                          
  84: 6c70-A ji8c-A    65 -  89 <=>  763 - 787   (VAL   67  - PRO   91  <=> SER  763  - GLU  787 )                          
  84: 6c70-A ji8c-A    92 -  95 <=>  788 - 791   (SER   94  - PHE   97  <=> GLY  788  - GLU  791 )                          
  84: 6c70-A ji8c-A   257 - 287 <=>  792 - 822   (VAL  343  - ASN  373  <=> GLY  792  - ASP  822 )                          
  84: 6c70-A ji8c-A   312 - 315 <=>  867 - 870   (ILE  398  - ASN  401  <=> TRP  867  - THR  870 )                          
  85: 6c70-A jhl3-A    52 -  61 <=>  673 - 682   (GLY   54  - GLU   63  <=> THR  673  - LYS  682 )                          
  85: 6c70-A jhl3-A    63 -  66 <=>  747 - 750   (ASP   65  - ASP   68  <=> THR  747  - LYS  750 )                          
  85: 6c70-A jhl3-A    67 -  89 <=>  752 - 774   (ASP   69  - PRO   91  <=> LEU  752  - THR  774 )                          
  85: 6c70-A jhl3-A    91 -  97 <=>  775 - 781   (ARG   93  - LYS   99  <=> TYR  775  - VAL  781 )                          
  85: 6c70-A jhl3-A    99 - 104 <=>  782 - 787   (LEU  101  - ASN  106  <=> LEU  782  - LYS  787 )                          
  85: 6c70-A jhl3-A   249 - 260 <=>  789 - 800   (HIS  335  - ALA  346  <=> THR  789  - LEU  800 )                          
  85: 6c70-A jhl3-A   261 - 286 <=>  803 - 828   (TYR  347  - VAL  372  <=> LEU  803  - HIS  828 )                          
  86: 6c70-A jhqb-A    46 -  52 <=> 1202 -1208   (LEU   48  - GLY   54  <=> SER 1202  - ILE 1208 )                          
  86: 6c70-A jhqb-A    65 -  92 <=> 1218 -1245   (VAL   67  - SER   94  <=> ARG 1218  - GLN 1245 )                          
  86: 6c70-A jhqb-A    94 -  97 <=> 1246 -1249   (ILE   96  - LYS   99  <=> ASN 1246  - GLU 1249 )                          
  86: 6c70-A jhqb-A    99 - 102 <=> 1250 -1253   (LEU  101  - TRP  104  <=> SER 1250  - SER 1253 )                          
  86: 6c70-A jhqb-A   256 - 285 <=> 1255 -1284   (ALA  342  - LYS  371  <=> SER 1255  - ILE 1284 )                          
  86: 6c70-A jhqb-A   286 - 289 <=> 1286 -1289   (VAL  372  - VAL  375  <=> ARG 1286  - ARG 1289 )                          
  86: 6c70-A jhqb-A   294 - 312 <=> 1307 -1325   (ALA  380  - ILE  398  <=> SER 1307  - ARG 1325 )                          
  86: 6c70-A jhqb-A   355 - 358 <=> 1352 -1355   (MET  441  - SER  444  <=> PRO 1352  - ILE 1355 )                          
  86: 6c70-A jhqb-A   363 - 383 <=> 1356 -1376   (PHE  449  - VAL  469  <=> SER 1356  - LYS 1376 )                          
  87: 6c70-A jhsv-A   110 - 113 <=>    8 -  11   (LEU  112  - GLU  115  <=> GLY    8  - ASP   11 )                          
  87: 6c70-A jhsv-A   116 - 119 <=>   12 -  15   (ALA  118  - HIS  121  <=> VAL   12  - ASN   15 )                          
  87: 6c70-A jhsv-A   136 - 142 <=>   38 -  44   (ALA  138  - ILE  144  <=> ALA   38  - PHE   44 )                          
  87: 6c70-A jhsv-A   144 - 150 <=>   45 -  51   (TRP  146  - ILE  152  <=> PRO   45  - ARG   51 )                          
  87: 6c70-A jhsv-A   151 - 156 <=>   54 -  59   (GLU  153  - PRO  173  <=> TYR   54  - ARG   59 )                          
  87: 6c70-A jhsv-A   169 - 172 <=>   60 -  63   (MET  186  - ALA  189  <=> LEU   60  - ILE   63 )                          
  87: 6c70-A jhsv-A   175 - 184 <=>  119 - 128   (VAL  192  - TYR  201  <=> GLU  119  - PRO  128 )                          
  87: 6c70-A jhsv-A   186 - 189 <=>  131 - 134   (VAL  203  - MET  206  <=> MET  131  - ARG  134 )                          
  87: 6c70-A jhsv-A   192 - 209 <=>  172 - 189   (SER  209  - GLN  226  <=> LEU  172  - GLY  189 )                          
  87: 6c70-A jhsv-A   250 - 268 <=>  193 - 211   (VAL  336  - HIS  354  <=> ASP  193  - MET  211 )                          
  87: 6c70-A jhsv-A   270 - 273 <=>  214 - 217   (LEU  356  - THR  359  <=> ARG  214  - LEU  217 )                          
  87: 6c70-A jhsv-A   275 - 278 <=>  218 - 221   (THR  361  - LEU  364  <=> MET  218  - ASN  221 )                          
  87: 6c70-A jhsv-A   283 - 287 <=>  222 - 226   (ALA  369  - ASN  373  <=> GLY  222  - SER  226 )                          
  87: 6c70-A jhsv-A   293 - 325 <=>  227 - 259   (ALA  379  - MET  411  <=> ASP  227  - SER  259 )                          
  87: 6c70-A jhsv-A   347 - 350 <=>  260 - 263   (VAL  433  - GLN  436  <=> SER  260  - GLU  263 )                          
  87: 6c70-A jhsv-A   352 - 355 <=>  266 - 269   (GLN  438  - MET  441  <=> TYR  266  - SER  269 )                          
  87: 6c70-A jhsv-A   366 - 381 <=>  276 - 291   (SER  452  - PHE  467  <=> ALA  276  - ASN  291 )                          
  88: 6c70-A jm8f-A    64 - 103 <=>   32 -  71   (ASP   66  - ASN  105  <=> SER   32  - ALA   71 )                          
  88: 6c70-A jm8f-A   104 - 107 <=>   75 -  78   (ASN  106  - SER  109  <=> TYR   75  - GLY   78 )                          
  88: 6c70-A jm8f-A   209 - 214 <=>   85 -  90   (GLN  226  - LYS  231  <=> VAL   85  - LYS   90 )                          
  88: 6c70-A jm8f-A   249 - 260 <=>  133 - 144   (HIS  335  - ALA  346  <=> GLN  133  - ALA  144 )                          
  88: 6c70-A jm8f-A   261 - 286 <=>  148 - 173   (TYR  347  - VAL  372  <=> LEU  148  - ILE  173 )                          
  88: 6c70-A jm8f-A   287 - 290 <=>  175 - 178   (ASN  373  - ASN  376  <=> HIS  175  - ILE  178 )                          
  89: 6c70-A jnuf-A    63 -  89 <=>    1 -  27   (ASP   65  - PRO   91  <=> MET    1  - GLU   27 )                          
  89: 6c70-A jnuf-A    91 - 101 <=>   28 -  38   (ARG   93  - ILE  103  <=> ARG   28  - GLU   38 )                          
  89: 6c70-A jnuf-A   102 - 106 <=>   40 -  44   (TRP  104  - ASN  108  <=> ALA   40  - LYS   44 )                          
  89: 6c70-A jnuf-A   245 - 260 <=>   47 -  62   (GLU  331  - ALA  346  <=> ARG   47  - ASP   62 )                          
  89: 6c70-A jnuf-A   261 - 283 <=>   65 -  87   (TYR  347  - ALA  369  <=> ILE   65  - HIS   87 )                          
  89: 6c70-A jnuf-A   284 - 287 <=>   89 -  92   (THR  370  - ASN  373  <=> ALA   89  - GLN   92 )                          
  89: 6c70-A jnuf-A   288 - 291 <=>   94 -  97   (GLY  374  - VAL  377  <=> ARG   94  - PRO   97 )                          
  89: 6c70-A jnuf-A   303 - 313 <=>  208 - 218   (THR  389  - PHE  399  <=> ALA  208  - ARG  218 )                          
  89: 6c70-A jnuf-A   361 - 364 <=>  257 - 260   (LYS  447  - THR  450  <=> GLU  257  - GLU  260 )                          
  90: 6c70-A jj1u-A    29 -  32 <=>   72 -  75   (SER   31  - LYS   34  <=> ALA   72  - LEU   75 )                          
  90: 6c70-A jj1u-A    38 -  41 <=>  613 - 616   (ILE   40  - ILE   43  <=> THR  613  - SER  616 )                          
  90: 6c70-A jj1u-A    43 -  62 <=>  617 - 636   (THR   45  - SER   64  <=> ILE  617  - LYS  636 )                          
  90: 6c70-A jj1u-A    63 -  66 <=>  641 - 644   (ASP   65  - ASP   68  <=> HIS  641  - PRO  644 )                          
  90: 6c70-A jj1u-A    67 -  93 <=>  646 - 672   (ASP   69  - LYS   95  <=> ALA  646  - GLU  672 )                          
  90: 6c70-A jj1u-A   129 - 132 <=>  687 - 690   (LEU  131  - CYS  134  <=> LYS  687  - GLU  690 )                          
  90: 6c70-A jj1u-A   135 - 139 <=>  691 - 695   (GLY  137  - PHE  141  <=> ASN  691  - LYS  695 )                          
  90: 6c70-A jj1u-A   185 - 190 <=>  711 - 716   (LEU  202  - ALA  207  <=> ILE  711  - ARG  716 )                          
  90: 6c70-A jj1u-A   193 - 197 <=>  719 - 723   (ASN  210  - VAL  214  <=> TYR  719  - TRP  723 )                          
  90: 6c70-A jj1u-A   199 - 206 <=>  724 - 731   (PHE  216  - ALA  223  <=> ILE  724  - ASP  731 )                          
  90: 6c70-A jj1u-A   208 - 211 <=>  732 - 735   (GLU  225  - GLN  228  <=> GLU  732  - MET  735 )                          
  90: 6c70-A jj1u-A   246 - 249 <=>  736 - 739   (ARG  332  - HIS  335  <=> GLY  736  - VAL  739 )                          
  90: 6c70-A jj1u-A   251 - 270 <=>  740 - 759   (VAL  337  - LEU  356  <=> ASP  740  - GLU  759 )                          
  90: 6c70-A jj1u-A   271 - 275 <=>  761 - 765   (THR  357  - THR  361  <=> ALA  761  - ARG  765 )                          
  90: 6c70-A jj1u-A   282 - 285 <=>  788 - 791   (GLN  368  - LYS  371  <=> GLN  788  - ASP  791 )                          
  90: 6c70-A jj1u-A   296 - 299 <=>  792 - 795   (VAL  382  - TYR  385  <=> LEU  792  - PHE  795 )                          
  90: 6c70-A jj1u-A   302 - 305 <=>  796 - 799   (TYR  388  - GLY  391  <=> TRP  796  - LYS  799 )                          
  90: 6c70-A jj1u-A   307 - 316 <=>  802 - 811   (VAL  393  - ARG  402  <=> ASN  802  - ASP  811 )                          
  90: 6c70-A jj1u-A   353 - 356 <=>  814 - 817   (LYS  439  - SER  442  <=> LEU  814  - CYS  817 )                          
  90: 6c70-A jj1u-A   360 - 363 <=>  843 - 846   (ALA  446  - PHE  449  <=> ASN  843  - ARG  846 )                          
  90: 6c70-A jj1u-A   369 - 382 <=>  850 - 863   (LEU  455  - MET  468  <=> ALA  850  - ALA  863 )                          
  90: 6c70-A jj1u-A   384 - 387 <=>  864 - 867   (LEU  470  - LEU  473  <=> ALA  864  - ASP  867 )                          
  91: 6c70-A jo6s-A     1 -   5 <=>  767 - 771   (PHE    3  - GLY    7  <=> SER  767  - LYS  771 )                          
  91: 6c70-A jo6s-A    65 -  99 <=>  802 - 836   (VAL   67  - LEU  101  <=> GLY  802  - ASN  836 )                          
  91: 6c70-A jo6s-A   255 - 284 <=>  838 - 867   (THR  341  - THR  370  <=> ALA  838  - GLN  867 )                          
  91: 6c70-A jo6s-A   285 - 290 <=>  869 - 874   (LYS  371  - ASN  376  <=> SER  869  - TYR  874 )                          
  91: 6c70-A jo6s-A   313 - 317 <=> 1065 -1069   (PHE  399  - LEU  403  <=> THR 1065  - SER 1069 )                          
  91: 6c70-A jo6s-A   325 - 330 <=> 1109 -1114   (MET  411  - SER  416  <=> ASN 1109  - ARG 1114 )                          
  91: 6c70-A jo6s-A   336 - 345 <=> 1188 -1197   (GLY  422  - GLN  431  <=> VAL 1188  - GLY 1197 )                          
  92: 6c70-A jlnh-A    66 -  92 <=>    1 -  27   (ASP   68  - SER   94  <=> MET    1  - THR   27 )                          
  92: 6c70-A jlnh-A   260 - 287 <=>   29 -  56   (ALA  346  - ASN  373  <=> THR   29  - LYS   56 )                          
  92: 6c70-A jlnh-A   288 - 311 <=>   63 -  86   (GLY  374  - CYS  397  <=> LYS   63  - ASP   86 )                          
  92: 6c70-A jlnh-A   334 - 337 <=>  149 - 152   (TYR  420  - SER  423  <=> ASN  149  - PRO  152 )                          
  92: 6c70-A jlnh-A   340 - 352 <=>  153 - 165   (ALA  426  - GLN  438  <=> THR  153  - HIS  165 )                          
  92: 6c70-A jlnh-A   353 - 356 <=>  168 - 171   (LYS  439  - SER  442  <=> LEU  168  - THR  171 )                          
  92: 6c70-A jlnh-A   361 - 364 <=>  177 - 180   (LYS  447  - THR  450  <=> GLU  177  - GLY  180 )                          
  93: 6c70-A jl26-A    63 -  88 <=>    3 -  28   (ASP   65  - PHE   90  <=> ILE    3  - VAL   28 )                          
  93: 6c70-A jl26-A    90 -  93 <=>   29 -  32   (VAL   92  - LYS   95  <=> ASN   29  - ASN   32 )                          
  93: 6c70-A jl26-A    95 -  98 <=>   33 -  36   (PHE   97  - THR  100  <=> TYR   33  - PRO   36 )                          
  93: 6c70-A jl26-A   257 - 280 <=>   38 -  61   (VAL  343  - ALA  366  <=> SER   38  - ASP   61 )                          
  93: 6c70-A jl26-A   380 - 383 <=>   62 -  65   (TYR  466  - VAL  469  <=> SER   62  - ASP   65 )                          
  94: 6c70-A jmso-A    63 -  91 <=>    3 -  31   (ASP   65  - ARG   93  <=> ALA    3  - GLY   31 )                          
  94: 6c70-A jmso-A   261 - 287 <=>   33 -  59   (TYR  347  - ASN  373  <=> ARG   33  - ASP   59 )                          
  95: 6c70-A jii1-A    63 -  94 <=>  167 - 198   (ASP   65  - ILE   96  <=> CYS  167  - PHE  198 )                          
  95: 6c70-A jii1-A    96 -  99 <=>  199 - 202   (TYR   98  - LEU  101  <=> SER  199  - GLY  202 )                          
  95: 6c70-A jii1-A   254 - 284 <=>  203 - 233   (VAL  340  - THR  370  <=> ARG  203  - ARG  233 )                          
  95: 6c70-A jii1-A   286 - 290 <=>  234 - 238   (VAL  372  - ASN  376  <=> GLN  234  - TYR  238 )                          
  96: 6c70-A jkre-A    63 -  93 <=>  173 - 203   (ASP   65  - LYS   95  <=> GLU  173  - ASP  203 )                          
  96: 6c70-A jkre-A    96 -  99 <=>  205 - 208   (TYR   98  - LEU  101  <=> ALA  205  - THR  208 )                          
  96: 6c70-A jkre-A   255 - 286 <=>  209 - 240   (THR  341  - VAL  372  <=> PRO  209  - ASN  240 )                          
  96: 6c70-A jkre-A   287 - 291 <=>  242 - 246   (ASN  373  - VAL  377  <=> SER  242  - PRO  246 )                          
  96: 6c70-A jkre-A   329 - 332 <=>  509 - 512   (TYR  415  - HIS  418  <=> ASP  509  - VAL  512 )                          
  96: 6c70-A jkre-A   333 - 339 <=>  514 - 520   (TRP  419  - GLU  425  <=> GLU  514  - LEU  520 )                          
  97: 6c70-A jnb6-A    64 -  86 <=>  114 - 136   (ASP   66  - ILE   88  <=> GLU  114  - ALA  136 )                          
  97: 6c70-A jnb6-A    89 -  92 <=>  137 - 140   (PRO   91  - SER   94  <=> ASP  137  - THR  140 )                          
  97: 6c70-A jnb6-A   260 - 286 <=>  143 - 169   (ALA  346  - VAL  372  <=> GLY  143  - ASP  169 )                          
  97: 6c70-A jnb6-A   287 - 290 <=>  173 - 176   (ASN  373  - ASN  376  <=> LYS  173  - PHE  176 )                          
  97: 6c70-A jnb6-A   294 - 297 <=>  184 - 187   (ALA  380  - ILE  383  <=> ASN  184  - ILE  187 )                          
  97: 6c70-A jnb6-A   315 - 318 <=>  340 - 343   (ASN  401  - ILE  404  <=> ASP  340  - ALA  343 )                          
  97: 6c70-A jnb6-A   344 - 354 <=>  358 - 368   (VAL  430  - ALA  440  <=> PHE  358  - GLN  368 )                          
  98: 6c70-A jjrs-A    59 -  63 <=>  271 - 275   (MET   61  - ASP   65  <=> GLY  271  - ASN  275 )                          
  98: 6c70-A jjrs-A    66 -  88 <=>  283 - 305   (ASP   68  - PHE   90  <=> ASP  283  - GLY  305 )                          
  98: 6c70-A jjrs-A   260 - 286 <=>  309 - 335   (ALA  346  - VAL  372  <=> ASP  309  - TYR  335 )                          
  98: 6c70-A jjrs-A   287 - 290 <=>  338 - 341   (ASN  373  - ASN  376  <=> GLU  338  - ASP  341 )                          
  98: 6c70-A jjrs-A   312 - 324 <=>  638 - 650   (ILE  398  - VAL  410  <=> GLU  638  - VAL  650 )                          
  98: 6c70-A jjrs-A   336 - 342 <=>  662 - 668   (GLY  422  - THR  428  <=> ILE  662  - VAL  668 )                          
  99: 6c70-A jhra-A    63 -  89 <=>   24 -  50   (ASP   65  - PRO   91  <=> ARG   24  - SER   50 )                          
  99: 6c70-A jhra-A    91 - 105 <=>   51 -  65   (ARG   93  - PRO  107  <=> LYS   51  - LEU   65 )                          
  99: 6c70-A jhra-A   106 - 109 <=>   68 -  71   (ASN  108  - PRO  111  <=> ALA   68  - ASP   71 )                          
  99: 6c70-A jhra-A   122 - 125 <=>   78 -  81   (ALA  124  - LYS  127  <=> ILE   78  - SER   81 )                          
  99: 6c70-A jhra-A   244 - 260 <=>   85 - 101   (VAL  330  - ALA  346  <=> LEU   85  - ILE  101 )                          
  99: 6c70-A jhra-A   261 - 286 <=>  105 - 130   (TYR  347  - VAL  372  <=> VAL  105  - PHE  130 )                          
  99: 6c70-A jhra-A   292 - 297 <=>  132 - 137   (TYR  378  - ILE  383  <=> ARG  132  - GLU  137 )                          
 100: 6c70-A jmj7-A     1 -   4 <=>  183 - 186   (PHE    3  - GLN    6  <=> ILE  183  - SER  186 )                          
 100: 6c70-A jmj7-A    41 -  44 <=>  451 - 454   (ILE   43  - LEU   46  <=> GLY  451  - THR  454 )                          
 100: 6c70-A jmj7-A    47 -  54 <=>  455 - 462   (LEU   49  - MET   56  <=> GLY  455  - LEU  462 )                          
 100: 6c70-A jmj7-A    55 -  61 <=>  467 - 473   (ALA   57  - GLU   63  <=> ILE  467  - HIS  473 )                          
 100: 6c70-A jmj7-A    64 -  90 <=>  494 - 520   (ASP   66  - VAL   92  <=> PRO  494  - SER  520 )                          
 100: 6c70-A jmj7-A    93 -  96 <=>  539 - 542   (LYS   95  - TYR   98  <=> CYS  539  - PRO  542 )                          
 100: 6c70-A jmj7-A   259 - 280 <=>  543 - 564   (ASP  345  - ALA  366  <=> HIS  543  - HIS  564 )                          
 100: 6c70-A jmj7-A   281 - 284 <=>  566 - 569   (TYR  367  - THR  370  <=> SER  566  - THR  569 )                          
 100: 6c70-A jmj7-A   285 - 289 <=>  571 - 575   (LYS  371  - VAL  375  <=> LEU  571  - MET  575 )                          
 100: 6c70-A jmj7-A   290 - 295 <=>  583 - 588   (ASN  376  - THR  381  <=> LYS  583  - HIS  588 )                          
 100: 6c70-A jmj7-A   296 - 309 <=>  590 - 603   (VAL  382  - LEU  395  <=> THR  590  - SER  603 )                          
 100: 6c70-A jmj7-A   311 - 314 <=>  608 - 611   (CYS  397  - GLY  400  <=> GLN  608  - GLU  611 )                          
 100: 6c70-A jmj7-A   365 - 368 <=>  612 - 615   (VAL  451  - ASP  454  <=> ASN  612  - GLU  615 )                          
 100: 6c70-A jmj7-A   370 - 376 <=>  616 - 622   (PHE  456  - ALA  462  <=> PRO  616  - GLN  622 )                          
 101: 6c70-A jmfs-A     1 -   4 <=>  611 - 614   (PHE    3  - GLN    6  <=> GLY  611  - ASP  614 )                          
 101: 6c70-A jmfs-A    25 -  28 <=>  619 - 622   (PHE   27  - TYR   30  <=> SER  619  - ALA  622 )                          
 101: 6c70-A jmfs-A    38 -  46 <=>  640 - 648   (ILE   40  - LEU   48  <=> SER  640  - ARG  648 )                          
 101: 6c70-A jmfs-A    91 -  94 <=>  676 - 679   (ARG   93  - ILE   96  <=> GLY  676  - VAL  679 )                          
 101: 6c70-A jmfs-A   188 - 191 <=>  687 - 690   (SER  205  - VAL  208  <=> ASN  687  - ILE  690 )                          
 101: 6c70-A jmfs-A   194 - 202 <=>  691 - 699   (SER  211  - TRP  219  <=> LEU  691  - TRP  699 )                          
 101: 6c70-A jmfs-A   203 - 208 <=>  701 - 706   (LEU  220  - GLU  225  <=> LEU  701  - ASP  706 )                          
 101: 6c70-A jmfs-A   250 - 253 <=>  710 - 713   (VAL  336  - LEU  339  <=> ALA  710  - LYS  713 )                          
 101: 6c70-A jmfs-A   255 - 274 <=>  714 - 733   (THR  341  - ILE  360  <=> ALA  714  - GLN  733 )                          
 101: 6c70-A jmfs-A   279 - 330 <=>  734 - 785   (LEU  365  - SER  416  <=> ILE  734  - GLY  785 )                          
 101: 6c70-A jmfs-A   340 - 343 <=>  787 - 790   (ALA  426  - PHE  429  <=> GLN  787  - GLY  790 )                          
 101: 6c70-A jmfs-A   345 - 355 <=>  793 - 803   (GLN  431  - MET  441  <=> GLU  793  - GLY  803 )                          
 101: 6c70-A jmfs-A   363 - 366 <=>  808 - 811   (PHE  449  - SER  452  <=> ARG  808  - ARG  811 )                          
 101: 6c70-A jmfs-A   368 - 384 <=>  812 - 828   (ASP  454  - LEU  470  <=> ARG  812  - ALA  828 )                          
 102: 6c70-A jnem-A    64 -  91 <=>  173 - 200   (ASP   66  - ARG   93  <=> SER  173  - GLY  200 )                          
 102: 6c70-A jnem-A    92 -  95 <=>  202 - 205   (SER   94  - PHE   97  <=> LEU  202  - GLY  205 )                          
 102: 6c70-A jnem-A   256 - 286 <=>  206 - 236   (ALA  342  - VAL  372  <=> SER  206  - GLU  236 )                          
 102: 6c70-A jnem-A   287 - 290 <=>  239 - 242   (ASN  373  - ASN  376  <=> SER  239  - LEU  242 )                          
 103: 6c70-A jm6b-A    58 -  62 <=>  140 - 144   (LEU   60  - SER   64  <=> ASP  140  - TYR  144 )                          
 103: 6c70-A jm6b-A    64 -  88 <=>  460 - 484   (ASP   66  - PHE   90  <=> ALA  460  - ALA  484 )                          
 103: 6c70-A jm6b-A    90 -  93 <=>  485 - 488   (VAL   92  - LYS   95  <=> GLU  485  - ASN  488 )                          
 103: 6c70-A jm6b-A   258 - 281 <=>  489 - 512   (GLY  344  - TYR  367  <=> GLU  489  - ILE  512 )                          
 103: 6c70-A jm6b-A   284 - 289 <=>  513 - 518   (THR  370  - VAL  375  <=> GLY  513  - SER  518 )                          
 104: 6c70-A jmua-A    63 -  90 <=>    2 -  29   (ASP   65  - VAL   92  <=> SER    2  - HIS   29 )                          
 104: 6c70-A jmua-A    92 -  95 <=>   30 -  33   (SER   94  - PHE   97  <=> ALA   30  - ARG   33 )                          
 104: 6c70-A jmua-A   259 - 278 <=>   34 -  53   (ASP  345  - LEU  364  <=> GLY   34  - GLY   53 )                          
 104: 6c70-A jmua-A   305 - 309 <=>   74 -  78   (GLY  391  - LEU  395  <=> LYS   74  - ALA   78 )                          
 105: 6c70-A jl23-A    56 -  59 <=>   23 -  26   (VAL   58  - MET   61  <=> ILE   23  - GLY   26 )                          
 105: 6c70-A jl23-A    64 -  91 <=>   87 - 114   (ASP   66  - ARG   93  <=> LYS   87  - ALA  114 )                          
 105: 6c70-A jl23-A   261 - 283 <=>  116 - 138   (TYR  347  - ALA  369  <=> SER  116  - LEU  138 )                          
 105: 6c70-A jl23-A   284 - 287 <=>  140 - 143   (THR  370  - ASN  373  <=> ARG  140  - ASP  143 )                          
 105: 6c70-A jl23-A   288 - 291 <=>  145 - 148   (GLY  374  - VAL  377  <=> VAL  145  - ILE  148 )                          
 105: 6c70-A jl23-A   320 - 324 <=>  383 - 387   (GLU  406  - VAL  410  <=> GLN  383  - ARG  387 )                          
 105: 6c70-A jl23-A   329 - 332 <=>  389 - 392   (TYR  415  - HIS  418  <=> ARG  389  - SER  392 )                          
 105: 6c70-A jl23-A   335 - 339 <=>  393 - 397   (ASP  421  - GLU  425  <=> THR  393  - ASN  397 )                          
 106: 6c70-A jniw-A    63 -  79 <=>   18 -  34   (ASP   65  - LEU   81  <=> PHE   18  - HIS   34 )                          
 106: 6c70-A jniw-A    80 -  91 <=>   36 -  47   (HIS   82  - ARG   93  <=> ALA   36  - GLN   47 )                          
 106: 6c70-A jniw-A   261 - 281 <=>   49 -  69   (TYR  347  - TYR  367  <=> VAL   49  - PRO   69 )                          
 106: 6c70-A jniw-A   283 - 286 <=>   70 -  73   (ALA  369  - VAL  372  <=> PRO   70  - MET   73 )                          
 107: 6c70-A jl91-A    63 - 100 <=>  179 - 216   (ASP   65  - ALA  102  <=> ASN  179  - SER  216 )                          
 107: 6c70-A jl91-A   160 - 163 <=>  234 - 237   (ILE  177  - PHE  180  <=> LEU  234  - TYR  237 )                          
 107: 6c70-A jl91-A   165 - 168 <=>  253 - 256   (PRO  182  - ALA  185  <=> ARG  253  - VAL  256 )                          
 107: 6c70-A jl91-A   200 - 203 <=>  267 - 270   (CYS  217  - LEU  220  <=> SER  267  - GLY  270 )                          
 107: 6c70-A jl91-A   255 - 258 <=>  271 - 274   (THR  341  - GLY  344  <=> SER  271  - VAL  274 )                          
 107: 6c70-A jl91-A   261 - 284 <=>  276 - 299   (TYR  347  - THR  370  <=> HIS  276  - ASN  299 )                          
 107: 6c70-A jl91-A   285 - 289 <=>  301 - 305   (LYS  371  - VAL  375  <=> TRP  301  - TYR  305 )                          
 107: 6c70-A jl91-A   290 - 298 <=>  308 - 316   (ASN  376  - GLY  384  <=> ALA  308  - SER  316 )                          
 108: 6c70-A jkfb-A    63 -  88 <=>  120 - 145   (ASP   65  - PHE   90  <=> HIS  120  - LEU  145 )                          
 108: 6c70-A jkfb-A    90 -  93 <=>  146 - 149   (VAL   92  - LYS   95  <=> ARG  146  - GLN  149 )                          
 108: 6c70-A jkfb-A   260 - 281 <=>  151 - 172   (ALA  346  - TYR  367  <=> ARG  151  - ALA  172 )                          
 108: 6c70-A jkfb-A   287 - 290 <=>  337 - 340   (ASN  373  - ASN  376  <=> ARG  337  - LEU  340 )                          
 108: 6c70-A jkfb-A   319 - 323 <=>  381 - 385   (GLU  405  - SER  409  <=> ALA  381  - LEU  385 )                          
 108: 6c70-A jkfb-A   361 - 364 <=>  398 - 401   (LYS  447  - THR  450  <=> HIS  398  - GLN  401 )                          
 108: 6c70-A jkfb-A   373 - 380 <=>  496 - 503   (VAL  459  - TYR  466  <=> ASN  496  - CYS  503 )                          
 108: 6c70-A jkfb-A   383 - 386 <=>  504 - 507   (VAL  469  - GLN  472  <=> LEU  504  - TRP  507 )                          
 109: 6c70-A jj2s-A    39 -  48 <=>    1 -  10   (TYR   41  - LEU   50  <=> MET    1  - ALA   10 )                          
 109: 6c70-A jj2s-A    49 -  57 <=>   12 -  20   (LEU   51  - ASN   59  <=> ARG   12  - LEU   20 )                          
 109: 6c70-A jj2s-A    59 -  64 <=>   21 -  26   (MET   61  - ASP   66  <=> LEU   21  - VAL   26 )                          
 109: 6c70-A jj2s-A    67 -  90 <=>   27 -  50   (ASP   69  - VAL   92  <=> SER   27  - ASP   50 )                          
 109: 6c70-A jj2s-A    91 -  94 <=>   53 -  56   (ARG   93  - ILE   96  <=> ILE   53  - HIS   56 )                          
 109: 6c70-A jj2s-A   261 - 277 <=>   59 -  75   (TYR  347  - THR  363  <=> GLY   59  - SER   75 )                          
 109: 6c70-A jj2s-A   278 - 283 <=>   77 -  82   (LEU  364  - ALA  369  <=> TYR   77  - PRO   82 )                          
 110: 6c70-A jnlh-A    62 -  93 <=>   31 -  62   (SER   64  - LYS   95  <=> ILE   31  - ASN   62 )                          
 110: 6c70-A jnlh-A    95 -  99 <=>   63 -  67   (PHE   97  - LEU  101  <=> SER   63  - GLY   67 )                          
 110: 6c70-A jnlh-A   256 - 280 <=>   68 -  92   (ALA  342  - ALA  366  <=> ASP   68  - ILE   92 )                          
 111: 6c70-A jnv3-A    31 -  35 <=>   63 -  67   (GLY   33  - PRO   37  <=> THR   63  - PRO   67 )                          
 111: 6c70-A jnv3-A    40 -  61 <=>   72 -  93   (CYS   42  - GLU   63  <=> ILE   72  - ILE   93 )                          
 111: 6c70-A jnv3-A    67 -  93 <=>   94 - 120   (ASP   69  - LYS   95  <=> GLY   94  - LYS  120 )                          
 111: 6c70-A jnv3-A    95 -  98 <=>  121 - 124   (PHE   97  - THR  100  <=> ALA  121  - PRO  124 )                          
 111: 6c70-A jnv3-A   256 - 259 <=>  125 - 128   (ALA  342  - ASP  345  <=> GLU  125  - PRO  128 )                          
 111: 6c70-A jnv3-A   262 - 286 <=>  129 - 153   (GLY  348  - VAL  372  <=> GLN  129  - PRO  153 )                          
 111: 6c70-A jnv3-A   292 - 307 <=>  154 - 169   (TYR  378  - VAL  393  <=> LEU  154  - GLY  169 )                          
 111: 6c70-A jnv3-A   309 - 313 <=>  170 - 174   (LEU  395  - PHE  399  <=> TRP  170  - PRO  174 )                          
 111: 6c70-A jnv3-A   330 - 333 <=>  364 - 367   (SER  416  - TRP  419  <=> GLU  364  - ARG  367 )                          
 111: 6c70-A jnv3-A   348 - 351 <=>  371 - 374   (CYS  434  - CYS  437  <=> PRO  371  - LYS  374 )                          
 111: 6c70-A jnv3-A   353 - 356 <=>  375 - 378   (LYS  439  - SER  442  <=> GLN  375  - GLY  378 )                          
 112: 6c70-A jiro-A    64 -  89 <=>   82 - 107   (ASP   66  - PRO   91  <=> TYR   82  - GLN  107 )                          
 112: 6c70-A jiro-A    91 - 106 <=>  108 - 123   (ARG   93  - ASN  108  <=> ILE  108  - ASP  123 )                          
 112: 6c70-A jiro-A   246 - 262 <=>  125 - 141   (ARG  332  - GLY  348  <=> GLU  125  - LEU  141 )                          
 112: 6c70-A jiro-A   263 - 284 <=>  145 - 166   (VAL  349  - THR  370  <=> THR  145  - ARG  166 )                          
 112: 6c70-A jiro-A   285 - 290 <=>  168 - 173   (LYS  371  - ASN  376  <=> ALA  168  - ASN  173 )                          
 113: 6c70-A jn1u-A    63 -  94 <=>  121 - 152   (ASP   65  - ILE   96  <=> THR  121  - LEU  152 )                          
 113: 6c70-A jn1u-A    96 -  99 <=>  154 - 157   (TYR   98  - LEU  101  <=> LYS  154  - LYS  157 )                          
 113: 6c70-A jn1u-A   255 - 284 <=>  159 - 188   (THR  341  - THR  370  <=> ALA  159  - SER  188 )                          
 113: 6c70-A jn1u-A   285 - 288 <=>  190 - 193   (LYS  371  - GLY  374  <=> GLN  190  - HIS  193 )                          
 113: 6c70-A jn1u-A   308 - 311 <=>  242 - 245   (PHE  394  - CYS  397  <=> ASN  242  - ASP  245 )                          
 113: 6c70-A jn1u-A   318 - 325 <=>  454 - 461   (ILE  404  - MET  411  <=> PRO  454  - ILE  461 )                          
 113: 6c70-A jn1u-A   328 - 331 <=>  464 - 467   (ALA  414  - CYS  417  <=> PHE  464  - THR  467 )                          
 113: 6c70-A jn1u-A   332 - 340 <=>  470 - 478   (HIS  418  - ALA  426  <=> ARG  470  - THR  478 )                          
 114: 6c70-A jmxt-A    17 -  21 <=>   24 -  28   (MET   19  - GLY   23  <=> LYS   24  - PHE   28 )                          
 114: 6c70-A jmxt-A    40 -  62 <=>   29 -  51   (CYS   42  - SER   64  <=> SER   29  - GLY   51 )                          
 114: 6c70-A jmxt-A    67 -  95 <=>   52 -  80   (ASP   69  - PHE   97  <=> PRO   52  - ILE   80 )                          
 114: 6c70-A jmxt-A   260 - 263 <=>   81 -  84   (ALA  346  - VAL  349  <=> THR   81  - ALA   84 )                          
 114: 6c70-A jmxt-A   265 - 278 <=>   85 -  98   (LEU  351  - LEU  364  <=> HIS   85  - ALA   98 )                          
 114: 6c70-A jmxt-A   281 - 284 <=>  101 - 104   (TYR  367  - THR  370  <=> LYS  101  - GLY  104 )                          
 114: 6c70-A jmxt-A   296 - 307 <=>  108 - 119   (VAL  382  - VAL  393  <=> LEU  108  - GLN  119 )                          
 114: 6c70-A jmxt-A   309 - 312 <=>  120 - 123   (LEU  395  - ILE  398  <=> LYS  120  - LYS  123 )                          
 114: 6c70-A jmxt-A   369 - 380 <=>  124 - 135   (LEU  455  - TYR  466  <=> LYS  124  - LEU  135 )                          
 114: 6c70-A jmxt-A   382 - 385 <=>  136 - 139   (MET  468  - VAL  471  <=> HIS  136  - CYS  139 )                          
 115: 6c70-A jhsz-A    53 -  56 <=>   71 -  74   (MET   55  - VAL   58  <=> ILE   71  - ALA   74 )                          
 115: 6c70-A jhsz-A    65 -  90 <=>  102 - 127   (VAL   67  - VAL   92  <=> ALA  102  - THR  127 )                          
 115: 6c70-A jhsz-A    92 -  95 <=>  129 - 132   (SER   94  - PHE   97  <=> GLU  129  - GLU  132 )                          
 115: 6c70-A jhsz-A   261 - 287 <=>  137 - 163   (TYR  347  - ASN  373  <=> TYR  137  - SER  163 )                          
 116: 6c70-A jkqn-A    62 -  65 <=>  268 - 271   (SER   64  - VAL   67  <=> SER  268  - TYR  271 )                          
 116: 6c70-A jkqn-A    66 -  87 <=>  283 - 304   (ASP   68  - TYR   89  <=> LYS  283  - SER  304 )                          
 116: 6c70-A jkqn-A    90 -  93 <=>  305 - 308   (VAL   92  - LYS   95  <=> ASN  305  - ARG  308 )                          
 116: 6c70-A jkqn-A   260 - 271 <=>  311 - 322   (ALA  346  - THR  357  <=> PRO  311  - CYS  322 )                          
 116: 6c70-A jkqn-A   272 - 277 <=>  324 - 329   (THR  358  - THR  363  <=> LEU  324  - TYR  329 )                          
 116: 6c70-A jkqn-A   279 - 284 <=>  330 - 335   (LEU  365  - THR  370  <=> GLY  330  - TRP  335 )                          
 116: 6c70-A jkqn-A   384 - 387 <=>  336 - 339   (LEU  470  - LEU  473  <=> PRO  336  - THR  339 )                          
 117: 6c70-A jlw4-A    47 -  52 <=>    1 -   6   (LEU   49  - GLY   54  <=> MET    1  - LYS    6 )                          
 117: 6c70-A jlw4-A    60 -  65 <=>   17 -  22   (MET   62  - VAL   67  <=> VAL   17  - LYS   22 )                          
 117: 6c70-A jlw4-A    67 -  91 <=>   23 -  47   (ASP   69  - ARG   93  <=> THR   23  - PHE   47 )                          
 117: 6c70-A jlw4-A    95 -  98 <=>   48 -  51   (PHE   97  - THR  100  <=> PHE   48  - LEU   51 )                          
 117: 6c70-A jlw4-A   259 - 290 <=>   55 -  86   (ASP  345  - ASN  376  <=> TYR   55  - ASP   86 )                          
 117: 6c70-A jlw4-A   308 - 315 <=>  124 - 131   (PHE  394  - ASN  401  <=> PRO  124  - SER  131 )                          
 117: 6c70-A jlw4-A   317 - 321 <=>  137 - 141   (LEU  403  - SER  407  <=> ILE  137  - PHE  141 )                          
 118: 6c70-A jngm-A    63 -  66 <=>    2 -   5   (ASP   65  - ASP   68  <=> THR    2  - GLN    5 )                          
 118: 6c70-A jngm-A    68 -  92 <=>    6 -  30   (LEU   70  - SER   94  <=> PRO    6  - ASN   30 )                          
 118: 6c70-A jngm-A   133 - 136 <=>   35 -  38   (VAL  135  - ALA  138  <=> THR   35  - ALA   38 )                          
 118: 6c70-A jngm-A   197 - 200 <=>   42 -  45   (VAL  214  - CYS  217  <=> THR   42  - VAL   45 )                          
 118: 6c70-A jngm-A   259 - 285 <=>   46 -  72   (ASP  345  - LYS  371  <=> ASN   46  - PRO   72 )                          
 118: 6c70-A jngm-A   286 - 289 <=>   75 -  78   (VAL  372  - VAL  375  <=> SER   75  - ASN   78 )                          
 118: 6c70-A jngm-A   313 - 319 <=>  250 - 256   (PHE  399  - GLU  405  <=> ILE  250  - VAL  256 )                          
 118: 6c70-A jngm-A   325 - 328 <=>  276 - 279   (MET  411  - ALA  414  <=> GLY  276  - GLY  279 )                          
 118: 6c70-A jngm-A   333 - 336 <=>  310 - 313   (TRP  419  - GLY  422  <=> LEU  310  - ASP  313 )                          
 118: 6c70-A jngm-A   340 - 347 <=>  314 - 321   (ALA  426  - VAL  433  <=> LEU  314  - MET  321 )                          
 118: 6c70-A jngm-A   369 - 372 <=>  389 - 392   (LEU  455  - SER  458  <=> GLN  389  - GLY  392 )                          
 119: 6c70-A jo4x-A    65 - 101 <=>   30 -  66   (VAL   67  - ILE  103  <=> SER   30  - ILE   66 )                          
 119: 6c70-A jo4x-A   102 - 105 <=>   68 -  71   (TRP  104  - PRO  107  <=> SER   68  - ASP   71 )                          
 119: 6c70-A jo4x-A   106 - 110 <=>   74 -  78   (ASN  108  - LEU  112  <=> THR   74  - GLY   78 )                          
 119: 6c70-A jo4x-A   113 - 116 <=>   91 -  94   (GLU  115  - ALA  118  <=> GLU   91  - ASP   94 )                          
 119: 6c70-A jo4x-A   120 - 124 <=>   95 -  99   (ALA  122  - THR  126  <=> ILE   95  - LEU   99 )                          
 119: 6c70-A jo4x-A   243 - 246 <=>  112 - 115   (TRP  329  - ARG  332  <=> ARG  112  - VAL  115 )                          
 119: 6c70-A jo4x-A   248 - 255 <=>  128 - 135   (LYS  334  - THR  341  <=> THR  128  - PHE  135 )                          
 119: 6c70-A jo4x-A   261 - 286 <=>  147 - 172   (TYR  347  - VAL  372  <=> LEU  147  - LEU  172 )                          
 119: 6c70-A jo4x-A   287 - 290 <=>  175 - 178   (ASN  373  - ASN  376  <=> GLU  175  - THR  178 )                          
 120: 6c70-A jjjv-A    55 -  61 <=>   30 -  36   (ALA   57  - GLU   63  <=> TRP   30  - ILE   36 )                          
 120: 6c70-A jjjv-A    68 -  84 <=>   37 -  53   (LEU   70  - LYS   86  <=> ASP   37  - ARG   53 )                          
 120: 6c70-A jjjv-A    87 -  91 <=>   54 -  58   (TYR   89  - ARG   93  <=> GLN   54  - GLN   58 )                          
 120: 6c70-A jjjv-A   260 - 283 <=>   59 -  82   (ALA  346  - ALA  369  <=> THR   59  - GLN   82 )                          
 121: 6c70-A jn9r-A     1 -   4 <=>  216 - 219   (PHE    3  - GLN    6  <=> CYS  216  - THR  219 )                          
 121: 6c70-A jn9r-A     5 -   8 <=>  223 - 226   (GLY    7  - ALA   10  <=> GLY  223  - THR  226 )                          
 121: 6c70-A jn9r-A    25 -  28 <=>  234 - 237   (PHE   27  - TYR   30  <=> ASN  234  - CYS  237 )                          
 121: 6c70-A jn9r-A    46 -  55 <=>  580 - 589   (LEU   48  - ALA   57  <=> GLY  580  - THR  589 )                          
 121: 6c70-A jn9r-A    58 -  62 <=>  590 - 594   (LEU   60  - SER   64  <=> ALA  590  - ASP  594 )                          
 121: 6c70-A jn9r-A    63 -  66 <=>  597 - 600   (ASP   65  - ASP   68  <=> VAL  597  - LEU  600 )                          
 121: 6c70-A jn9r-A    67 -  86 <=>  602 - 621   (ASP   69  - ILE   88  <=> THR  602  - ASP  621 )                          
 121: 6c70-A jn9r-A    88 -  95 <=>  622 - 629   (PHE   90  - PHE   97  <=> PRO  622  - ASN  629 )                          
 121: 6c70-A jn9r-A   259 - 281 <=>  631 - 653   (ASP  345  - TYR  367  <=> GLY  631  - LEU  653 )                          
 121: 6c70-A jn9r-A   284 - 287 <=>  654 - 657   (THR  370  - ASN  373  <=> HIS  654  - ALA  657 )                          
 121: 6c70-A jn9r-A   290 - 310 <=>  665 - 685   (ASN  376  - PHE  396  <=> ALA  665  - HIS  685 )                          
 121: 6c70-A jn9r-A   311 - 316 <=>  687 - 692   (CYS  397  - ARG  402  <=> PHE  687  - SER  692 )                          
 121: 6c70-A jn9r-A   320 - 323 <=>  736 - 739   (GLU  406  - SER  409  <=> ASP  736  - ASP  739 )                          
 121: 6c70-A jn9r-A   327 - 332 <=>  791 - 796   (ALA  413  - HIS  418  <=> LYS  791  - PRO  796 )                          
 121: 6c70-A jn9r-A   334 - 339 <=>  797 - 802   (TYR  420  - GLU  425  <=> GLN  797  - ALA  802 )                          
 121: 6c70-A jn9r-A   353 - 356 <=>  892 - 895   (LYS  439  - SER  442  <=> PRO  892  - VAL  895 )                          
 122: 6c70-A jja4-A    63 -  97 <=>   82 - 116   (ASP   65  - LYS   99  <=> TRP   82  - ARG  116 )                          
 122: 6c70-A jja4-A    99 - 105 <=>  119 - 125   (LEU  101  - PRO  107  <=> ARG  119  - GLU  125 )                          
 122: 6c70-A jja4-A   117 - 120 <=>  130 - 133   (ARG  119  - ALA  122  <=> ASN  130  - GLY  133 )                          
 122: 6c70-A jja4-A   246 - 250 <=>  139 - 143   (ARG  332  - VAL  336  <=> ALA  139  - ASP  143 )                          
 122: 6c70-A jja4-A   254 - 257 <=>  493 - 496   (VAL  340  - VAL  343  <=> ARG  493  - THR  496 )                          
 122: 6c70-A jja4-A   261 - 285 <=>  506 - 530   (TYR  347  - LYS  371  <=> GLY  506  - LEU  530 )                          
 122: 6c70-A jja4-A   286 - 289 <=>  533 - 536   (VAL  372  - VAL  375  <=> LEU  533  - PRO  536 )                          
 122: 6c70-A jja4-A   290 - 293 <=>  538 - 541   (ASN  376  - ALA  379  <=> GLY  538  - TRP  541 )                          
 122: 6c70-A jja4-A   296 - 301 <=>  542 - 547   (VAL  382  - LEU  387  <=> SER  542  - GLN  547 )                          
 122: 6c70-A jja4-A   312 - 315 <=>  552 - 555   (ILE  398  - ASN  401  <=> ILE  552  - ILE  555 )                          
 122: 6c70-A jja4-A   319 - 330 <=>  590 - 601   (GLU  405  - SER  416  <=> LYS  590  - GLU  601 )                          
 122: 6c70-A jja4-A   331 - 334 <=>  603 - 606   (CYS  417  - TYR  420  <=> VAL  603  - ARG  606 )                          
 122: 6c70-A jja4-A   335 - 338 <=>  608 - 611   (ASP  421  - GLU  424  <=> LEU  608  - GLY  611 )                          
 122: 6c70-A jja4-A   368 - 372 <=>  692 - 696   (ASP  454  - SER  458  <=> PHE  692  - ASP  696 )                          
 122: 6c70-A jja4-A   376 - 379 <=>  697 - 700   (ALA  462  - THR  465  <=> ASP  697  - PRO  700 )                          
 123: 6c70-A jn7t-A    64 -  96 <=>  172 - 204   (ASP   66  - TYR   98  <=> ASN  172  - PRO  204 )                          
 123: 6c70-A jn7t-A   191 - 198 <=>  212 - 219   (VAL  208  - LEU  215  <=> ASP  212  - VAL  219 )                          
 123: 6c70-A jn7t-A   203 - 206 <=>  247 - 250   (LEU  220  - ALA  223  <=> ILE  247  - SER  250 )                          
 123: 6c70-A jn7t-A   252 - 255 <=>  253 - 256   (ARG  338  - THR  341  <=> ASP  253  - LYS  256 )                          
 123: 6c70-A jn7t-A   261 - 286 <=>  271 - 296   (TYR  347  - VAL  372  <=> VAL  271  - MET  296 )                          
 123: 6c70-A jn7t-A   287 - 291 <=>  300 - 304   (ASN  373  - VAL  377  <=> ALA  300  - ALA  304 )                          
 123: 6c70-A jn7t-A   294 - 297 <=>  308 - 311   (ALA  380  - ILE  383  <=> GLY  308  - VAL  311 )                          
 124: 6c70-A jkqj-A    42 -  49 <=>  427 - 434   (VAL   44  - LEU   51  <=> VAL  427  - ASP  434 )                          
 124: 6c70-A jkqj-A    57 -  60 <=>  455 - 458   (ASN   59  - MET   62  <=> ALA  455  - THR  458 )                          
 124: 6c70-A jkqj-A    63 -  96 <=>  499 - 532   (ASP   65  - TYR   98  <=> ILE  499  - GLY  532 )                          
 124: 6c70-A jkqj-A   248 - 251 <=>  539 - 542   (LYS  334  - VAL  337  <=> THR  539  - GLY  542 )                          
 124: 6c70-A jkqj-A   254 - 287 <=>  543 - 576   (VAL  340  - ASN  373  <=> TRP  543  - ASP  576 )                          
 124: 6c70-A jkqj-A   295 - 305 <=>  585 - 595   (THR  381  - GLY  391  <=> GLY  585  - GLY  595 )                          
 124: 6c70-A jkqj-A   371 - 388 <=>  596 - 613   (ALA  457  - LYS  474  <=> ASN  596  - ASP  613 )                          
 125: 6c70-A jldu-A    63 -  91 <=>   46 -  74   (ASP   65  - ARG   93  <=> GLU   46  - ALA   74 )                          
 125: 6c70-A jldu-A   260 - 281 <=>   76 -  97   (ALA  346  - TYR  367  <=> THR   76  - ASP   97 )                          
 125: 6c70-A jldu-A   282 - 285 <=>  100 - 103   (GLN  368  - LYS  371  <=> VAL  100  - GLU  103 )                          
 125: 6c70-A jldu-A   296 - 299 <=>  104 - 107   (VAL  382  - TYR  385  <=> PHE  104  - LEU  107 )                          
 125: 6c70-A jldu-A   303 - 307 <=>  125 - 129   (THR  389  - VAL  393  <=> LEU  125  - LEU  129 )                          
 125: 6c70-A jldu-A   309 - 312 <=>  132 - 135   (LEU  395  - ILE  398  <=> THR  132  - GLN  135 )                          
 125: 6c70-A jldu-A   313 - 318 <=>  188 - 193   (PHE  399  - ILE  404  <=> ILE  188  - LYS  193 )                          
 125: 6c70-A jldu-A   322 - 327 <=>  240 - 245   (SER  408  - ALA  413  <=> PHE  240  - ASN  245 )                          
 126: 6c70-A jm1i-A    64 -  93 <=>   20 -  49   (ASP   66  - LYS   95  <=> GLU   20  - MET   49 )                          
 126: 6c70-A jm1i-A    97 - 100 <=>   53 -  56   (LYS   99  - ALA  102  <=> CYS   53  - GLU   56 )                          
 126: 6c70-A jm1i-A   187 - 190 <=>   66 -  69   (ILE  204  - ALA  207  <=> GLY   66  - LEU   69 )                          
 126: 6c70-A jm1i-A   192 - 199 <=>   70 -  77   (SER  209  - PHE  216  <=> VAL   70  - ILE   77 )                          
 126: 6c70-A jm1i-A   200 - 206 <=>   79 -  85   (CYS  217  - ALA  223  <=> LEU   79  - ILE   85 )                          
 126: 6c70-A jm1i-A   256 - 286 <=>   88 - 118   (ALA  342  - VAL  372  <=> THR   88  - GLU  118 )                          
 126: 6c70-A jm1i-A   287 - 290 <=>  121 - 124   (ASN  373  - ASN  376  <=> PHE  121  - MET  124 )                          
 126: 6c70-A jm1i-A   326 - 330 <=>  344 - 348   (GLU  412  - SER  416  <=> ASP  344  - ARG  348 )                          
 126: 6c70-A jm1i-A   336 - 343 <=>  569 - 576   (GLY  422  - PHE  429  <=> LYS  569  - PHE  576 )                          
 127: 6c70-A jivf-A     1 -   5 <=>   54 -  58   (PHE    3  - GLY    7  <=> LYS   54  - ARG   58 )                          
 127: 6c70-A jivf-A    18 -  21 <=>  645 - 648   (GLN   20  - GLY   23  <=> THR  645  - VAL  648 )                          
 127: 6c70-A jivf-A    40 -  54 <=>  649 - 663   (CYS   42  - MET   56  <=> THR  649  - LEU  663 )                          
 127: 6c70-A jivf-A    55 -  63 <=>  665 - 673   (ALA   57  - ASP   65  <=> SER  665  - ARG  673 )                          
 127: 6c70-A jivf-A    64 -  82 <=>  730 - 748   (ASP   66  - ILE   84  <=> HIS  730  - ALA  748 )                          
 127: 6c70-A jivf-A   192 - 199 <=>  749 - 756   (SER  209  - PHE  216  <=> TYR  749  - ALA  756 )                          
 127: 6c70-A jivf-A   259 - 287 <=>  759 - 787   (ASP  345  - ASN  373  <=> LYS  759  - ASP  787 )                          
 127: 6c70-A jivf-A   290 - 293 <=>  792 - 795   (ASN  376  - ALA  379  <=> GLN  792  - TRP  795 )                          
 127: 6c70-A jivf-A   294 - 297 <=>  797 - 800   (ALA  380  - ILE  383  <=> GLY  797  - GLN  800 )                          
 127: 6c70-A jivf-A   300 - 315 <=>  801 - 816   (LEU  386  - ASN  401  <=> PRO  801  - PRO  816 )                          
 127: 6c70-A jivf-A   363 - 366 <=>  818 - 821   (PHE  449  - SER  452  <=> THR  818  - ALA  821 )                          
 127: 6c70-A jivf-A   368 - 380 <=>  822 - 834   (ASP  454  - TYR  466  <=> ALA  822  - LEU  834 )                          
 127: 6c70-A jivf-A   385 - 388 <=>  844 - 847   (VAL  471  - LYS  474  <=> GLY  844  - GLY  847 )                          
 128: 6c70-A jm7m-A    12 -  15 <=>   67 -  70   (PRO   14  - ARG   17  <=> MET   67  - THR   70 )                          
 128: 6c70-A jm7m-A    64 -  90 <=>  183 - 209   (ASP   66  - VAL   92  <=> ASP  183  - LYS  209 )                          
 128: 6c70-A jm7m-A    91 -  94 <=>  211 - 214   (ARG   93  - ILE   96  <=> ASP  211  - HIS  214 )                          
 128: 6c70-A jm7m-A    97 - 100 <=>  215 - 218   (LYS   99  - ALA  102  <=> GLU  215  - ALA  218 )                          
 128: 6c70-A jm7m-A   122 - 129 <=>  225 - 232   (ALA  124  - LEU  131  <=> GLN  225  - SER  232 )                          
 128: 6c70-A jm7m-A   131 - 136 <=>  233 - 238   (PHE  133  - ALA  138  <=> ALA  233  - VAL  238 )                          
 128: 6c70-A jm7m-A   139 - 142 <=>  239 - 242   (PHE  141  - ILE  144  <=> PHE  239  - THR  242 )                          
 128: 6c70-A jm7m-A   145 - 151 <=>  243 - 249   (THR  147  - GLU  153  <=> CYS  243  - SER  249 )                          
 128: 6c70-A jm7m-A   152 - 156 <=>  251 - 255   (ASP  154  - PRO  173  <=> LEU  251  - SER  255 )                          
 128: 6c70-A jm7m-A   169 - 173 <=>  256 - 260   (MET  186  - GLY  190  <=> ASN  256  - PHE  260 )                          
 128: 6c70-A jm7m-A   174 - 198 <=>  262 - 286   (HIS  191  - LEU  215  <=> THR  262  - LEU  286 )                          
 128: 6c70-A jm7m-A   260 - 263 <=>  299 - 302   (ALA  346  - VAL  349  <=> MET  299  - PRO  302 )                          
 128: 6c70-A jm7m-A   265 - 285 <=>  306 - 326   (LEU  351  - LYS  371  <=> SER  306  - HIS  326 )                          
 128: 6c70-A jm7m-A   286 - 289 <=>  328 - 331   (VAL  372  - VAL  375  <=> CYS  328  - SER  331 )                          
 128: 6c70-A jm7m-A   367 - 370 <=>  392 - 395   (LEU  453  - PHE  456  <=> VAL  392  - LEU  395 )                          
 129: 6c70-A jiqe-A    63 -  92 <=>    3 -  32   (ASP   65  - SER   94  <=> PRO    3  - PRO   32 )                          
 129: 6c70-A jiqe-A   260 - 286 <=>   33 -  59   (ALA  346  - VAL  372  <=> GLY   33  - TYR   59 )                          
 129: 6c70-A jiqe-A   287 - 290 <=>   62 -  65   (ASN  373  - ASN  376  <=> TRP   62  - LYS   65 )                          
 130: 6c70-A jkf9-A    63 -  90 <=>   43 -  70   (ASP   65  - VAL   92  <=> ILE   43  - HIS   70 )                          
 130: 6c70-A jkf9-A   260 - 285 <=>   71 -  96   (ALA  346  - LYS  371  <=> ARG   71  - TRP   96 )                          
 130: 6c70-A jkf9-A   286 - 289 <=>   98 - 101   (VAL  372  - VAL  375  <=> ASN   98  - CYS  101 )                          
 130: 6c70-A jkf9-A   369 - 372 <=>  109 - 112   (LEU  455  - SER  458  <=> SER  109  - GLY  112 )                          
 130: 6c70-A jkf9-A   382 - 387 <=>  117 - 122   (MET  468  - LEU  473  <=> PHE  117  - ARG  122 )                          
 131: 6c70-A jmad-A     9 -  12 <=>    8 -  11   (ASP   11  - PRO   14  <=> VAL    8  - HIS   11 )                          
 131: 6c70-A jmad-A    63 -  66 <=>  103 - 106   (ASP   65  - ASP   68  <=> SER  103  - PRO  106 )                          
 131: 6c70-A jmad-A    68 -  91 <=>  107 - 130   (LEU   70  - ARG   93  <=> LEU  107  - PRO  130 )                          
 131: 6c70-A jmad-A   260 - 277 <=>  132 - 149   (ALA  346  - THR  363  <=> ASP  132  - LEU  149 )                          
 131: 6c70-A jmad-A   380 - 383 <=>  152 - 155   (TYR  466  - VAL  469  <=> SER  152  - SER  155 )                          
 132: 6c70-A jj1x-A    20 -  23 <=>   57 -  60   (VAL   22  - PHE   25  <=> ILE   57  - ALA   60 )                          
 132: 6c70-A jj1x-A    24 -  27 <=>   63 -  66   (MET   26  - TYR   29  <=> CYS   63  - SER   66 )                          
 132: 6c70-A jj1x-A    31 -  63 <=>   78 - 110   (GLY   33  - ASP   65  <=> VAL   78  - ARG  110 )                          
 132: 6c70-A jj1x-A    65 -  78 <=>  173 - 186   (VAL   67  - PHE   80  <=> TRP  173  - PHE  186 )                          
 132: 6c70-A jj1x-A    79 -  90 <=>  189 - 200   (LEU   81  - VAL   92  <=> GLY  189  - THR  200 )                          
 132: 6c70-A jj1x-A    95 -  98 <=>  201 - 204   (PHE   97  - THR  100  <=> SER  201  - ASP  204 )                          
 132: 6c70-A jj1x-A   256 - 284 <=>  206 - 234   (ALA  342  - THR  370  <=> ARG  206  - GLN  234 )                          
 132: 6c70-A jj1x-A   285 - 290 <=>  236 - 241   (LYS  371  - ASN  376  <=> ALA  236  - LEU  241 )                          
 133: 6c70-A jlfq-A    64 -  90 <=>   25 -  51   (ASP   66  - VAL   92  <=> ASN   25  - MET   51 )                          
 133: 6c70-A jlfq-A   257 - 284 <=>   53 -  80   (VAL  343  - THR  370  <=> ASP   53  - GLN   80 )                          
 133: 6c70-A jlfq-A   285 - 290 <=>   82 -  87   (LYS  371  - ASN  376  <=> SER   82  - ASN   87 )                          
 134: 6c70-A jmsq-A    63 -  72 <=>    1 -  10   (ASP   65  - THR   74  <=> MET    1  - ARG   10 )                          
 134: 6c70-A jmsq-A    75 -  97 <=>   11 -  33   (MET   77  - LYS   99  <=> ASN   11  - LEU   33 )                          
 134: 6c70-A jmsq-A   128 - 132 <=>   43 -  47   (ARG  130  - CYS  134  <=> ARG   43  - ILE   47 )                          
 134: 6c70-A jmsq-A   179 - 192 <=>   58 -  71   (ILE  196  - SER  209  <=> ARG   58  - THR   71 )                          
 134: 6c70-A jmsq-A   193 - 208 <=>   73 -  88   (ASN  210  - GLU  225  <=> VAL   73  - PHE   88 )                          
 134: 6c70-A jmsq-A   248 - 254 <=>   90 -  96   (LYS  334  - VAL  340  <=> ILE   90  - SER   96 )                          
 134: 6c70-A jmsq-A   255 - 279 <=>  156 - 180   (THR  341  - LEU  365  <=> PRO  156  - ASN  180 )                          
 134: 6c70-A jmsq-A   299 - 302 <=>  182 - 185   (TYR  385  - TYR  388  <=> GLU  182  - SER  185 )                          
 135: 6c70-A jkd8-A    66 -  98 <=>    2 -  34   (ASP   68  - THR  100  <=> GLY    2  - HIS   34 )                          
 135: 6c70-A jkd8-A   259 - 284 <=>   35 -  60   (ASP  345  - THR  370  <=> SER   35  - GLU   60 )                          
 135: 6c70-A jkd8-A   385 - 388 <=>   61 -  64   (VAL  471  - LYS  474  <=> LYS   61  - PRO   64 )                          
 136: 6c70-A jivx-A     2 -   5 <=>  130 - 133   (LYS    4  - GLY    7  <=> TRP  130  - TRP  133 )                          
 136: 6c70-A jivx-A    28 -  31 <=>  201 - 204   (TYR   30  - GLY   33  <=> PHE  201  - GLY  204 )                          
 136: 6c70-A jivx-A    33 -  46 <=>  211 - 224   (LYS   35  - LEU   48  <=> GLU  211  - GLU  224 )                          
 136: 6c70-A jivx-A    48 -  52 <=>  225 - 229   (LEU   50  - GLY   54  <=> THR  225  - VAL  229 )                          
 136: 6c70-A jivx-A    53 -  57 <=>  231 - 235   (MET   55  - ASN   59  <=> GLY  231  - ILE  235 )                          
 136: 6c70-A jivx-A    60 -  63 <=>  250 - 253   (MET   62  - ASP   65  <=> GLU  250  - ASP  253 )                          
 136: 6c70-A jivx-A    65 -  81 <=>  379 - 395   (VAL   67  - PRO   83  <=> ASP  379  - SER  395 )                          
 136: 6c70-A jivx-A   191 - 201 <=>  396 - 406   (VAL  208  - SER  218  <=> PHE  396  - GLU  406 )                          
 136: 6c70-A jivx-A   202 - 205 <=>  408 - 411   (TRP  219  - PHE  222  <=> ILE  408  - ARG  411 )                          
 136: 6c70-A jivx-A   253 - 257 <=>  413 - 417   (LEU  339  - VAL  343  <=> GLN  413  - ALA  417 )                          
 136: 6c70-A jivx-A   258 - 280 <=>  421 - 443   (GLY  344  - ALA  366  <=> SER  421  - ASP  443 )                          
 136: 6c70-A jivx-A   281 - 285 <=>  445 - 449   (TYR  367  - LYS  371  <=> TYR  445  - PHE  449 )                          
 136: 6c70-A jivx-A   286 - 289 <=>  451 - 454   (VAL  372  - VAL  375  <=> SER  451  - VAL  454 )                          
 136: 6c70-A jivx-A   291 - 322 <=>  476 - 507   (VAL  377  - SER  408  <=> TYR  476  - GLY  507 )                          
 137: 6c70-A jiq6-A    34 -  39 <=>   45 -  50   (PHE   36  - TYR   41  <=> LEU   45  - LEU   50 )                          
 137: 6c70-A jiq6-A    59 -  62 <=>   82 -  85   (MET   61  - SER   64  <=> TYR   82  - ARG   85 )                          
 137: 6c70-A jiq6-A    64 -  69 <=>   86 -  91   (ASP   66  - THR   71  <=> PRO   86  - SER   91 )                          
 137: 6c70-A jiq6-A   286 - 289 <=>   96 -  99   (VAL  372  - VAL  375  <=> TYR   96  - LEU   99 )                          
 137: 6c70-A jiq6-A   291 - 320 <=>  461 - 490   (VAL  377  - GLU  406  <=> PRO  461  - PHE  490 )                          
 137: 6c70-A jiq6-A   322 - 325 <=>  491 - 494   (SER  408  - MET  411  <=> GLN  491  - LYS  494 )                          
 137: 6c70-A jiq6-A   328 - 333 <=>  495 - 500   (ALA  414  - TRP  419  <=> ASP  495  - SER  500 )                          
 137: 6c70-A jiq6-A   336 - 339 <=>  501 - 504   (GLY  422  - GLU  425  <=> HIS  501  - GLU  504 )                          
 137: 6c70-A jiq6-A   363 - 388 <=>  647 - 672   (PHE  449  - LYS  474  <=> TRP  647  - TRP  672 )                          
 138: 6c70-A jhoo-A    41 -  44 <=>    1 -   4   (ILE   43  - LEU   46  <=> MET    1  - ASN    4 )                          
 138: 6c70-A jhoo-A    49 -  52 <=>    5 -   8   (LEU   51  - GLY   54  <=> PHE    5  - PRO    8 )                          
 138: 6c70-A jhoo-A    63 -  88 <=>   20 -  45   (ASP   65  - PHE   90  <=> PRO   20  - MET   45 )                          
 138: 6c70-A jhoo-A    90 -  94 <=>   46 -  50   (VAL   92  - ILE   96  <=> SER   46  - GLU   50 )                          
 138: 6c70-A jhoo-A   259 - 286 <=>   51 -  78   (ASP  345  - VAL  372  <=> THR   51  - ASP   78 )                          
 138: 6c70-A jhoo-A   287 - 290 <=>   80 -  83   (ASN  373  - ASN  376  <=> GLU   80  - GLY   83 )                          
 138: 6c70-A jhoo-A   301 - 305 <=>  459 - 463   (LEU  387  - GLY  391  <=> ARG  459  - ASN  463 )                          
 138: 6c70-A jhoo-A   329 - 332 <=>  525 - 528   (TYR  415  - HIS  418  <=> SER  525  - PHE  528 )                          
 138: 6c70-A jhoo-A   334 - 338 <=>  530 - 534   (TYR  420  - GLU  424  <=> PRO  530  - GLY  534 )                          
 139: 6c70-A jivm-A    64 -  93 <=>  714 - 743   (ASP   66  - LYS   95  <=> ASP  714  - ARG  743 )                          
 139: 6c70-A jivm-A    95 -  98 <=>  744 - 747   (PHE   97  - THR  100  <=> ASN  744  - THR  747 )                          
 139: 6c70-A jivm-A   256 - 259 <=>  748 - 751   (ALA  342  - ASP  345  <=> ARG  748  - ASP  751 )                          
 139: 6c70-A jivm-A   261 - 283 <=>  754 - 776   (TYR  347  - ALA  369  <=> ILE  754  - LEU  776 )                          
 139: 6c70-A jivm-A   284 - 287 <=>  778 - 781   (THR  370  - ASN  373  <=> ILE  778  - ASP  781 )                          
 139: 6c70-A jivm-A   288 - 291 <=>  784 - 787   (GLY  374  - VAL  377  <=> ALA  784  - GLN  787 )                          
 140: 6c70-A jnx0-A    64 -  69 <=>   12 -  17   (ASP   66  - THR   71  <=> TRP   12  - SER   17 )                          
 140: 6c70-A jnx0-A    71 -  93 <=>   18 -  40   (ASN   73  - LYS   95  <=> GLY   18  - LYS   40 )                          
 140: 6c70-A jnx0-A    95 -  98 <=>   41 -  44   (PHE   97  - THR  100  <=> ASP   41  - SER   44 )                          
 140: 6c70-A jnx0-A   258 - 286 <=>   46 -  74   (GLY  344  - VAL  372  <=> SER   46  - LEU   74 )                          
 140: 6c70-A jnx0-A   287 - 290 <=>   77 -  80   (ASN  373  - ASN  376  <=> TYR   77  - ALA   80 )                          
 141: 6c70-A jjzm-A     4 -  20 <=>   44 -  60   (GLN    6  - VAL   22  <=> GLU   44  - GLN   60 )                          
 141: 6c70-A jjzm-A    35 -  38 <=>  118 - 121   (PRO   37  - ILE   40  <=> LEU  118  - HIS  121 )                          
 141: 6c70-A jjzm-A    40 -  62 <=>  122 - 144   (CYS   42  - SER   64  <=> LEU  122  - GLN  144 )                          
 141: 6c70-A jjzm-A    63 -  92 <=>  170 - 199   (ASP   65  - SER   94  <=> MET  170  - ILE  199 )                          
 141: 6c70-A jjzm-A   260 - 286 <=>  200 - 226   (ALA  346  - VAL  372  <=> GLU  200  - PHE  226 )                          
 141: 6c70-A jjzm-A   287 - 290 <=>  229 - 232   (ASN  373  - ASN  376  <=> GLY  229  - GLU  232 )                          
 142: 6c70-A jk12-A    66 -  97 <=>    1 -  32   (ASP   68  - LYS   99  <=> MET    1  - THR   32 )                          
 142: 6c70-A jk12-A    99 - 102 <=>   33 -  36   (LEU  101  - TRP  104  <=> ASP   33  - ALA   36 )                          
 142: 6c70-A jk12-A   255 - 259 <=>   39 -  43   (THR  341  - ASP  345  <=> GLN   39  - ALA   43 )                          
 142: 6c70-A jk12-A   261 - 285 <=>   45 -  69   (TYR  347  - LYS  371  <=> ILE   45  - ARG   69 )                          
 142: 6c70-A jk12-A   286 - 289 <=>   71 -  74   (VAL  372  - VAL  375  <=> ASP   71  - SER   74 )                          
 142: 6c70-A jk12-A   312 - 315 <=>  168 - 171   (ILE  398  - ASN  401  <=> LYS  168  - THR  171 )                          
 142: 6c70-A jk12-A   327 - 332 <=>  317 - 322   (ALA  413  - HIS  418  <=> TRP  317  - PHE  322 )                          
 142: 6c70-A jk12-A   335 - 338 <=>  323 - 326   (ASP  421  - GLU  424  <=> SER  323  - ILE  326 )                          
 142: 6c70-A jk12-A   350 - 353 <=>  335 - 338   (GLN  436  - LYS  439  <=> THR  335  - ASP  338 )                          
 143: 6c70-A jipy-A    60 -  63 <=>  646 - 649   (MET   62  - ASP   65  <=> LYS  646  - GLY  649 )                          
 143: 6c70-A jipy-A    65 -  92 <=>  665 - 692   (VAL   67  - SER   94  <=> MET  665  - GLU  692 )                          
 143: 6c70-A jipy-A    93 -  96 <=>  695 - 698   (LYS   95  - TYR   98  <=> GLY  695  - LYS  698 )                          
 143: 6c70-A jipy-A   137 - 152 <=>  711 - 726   (THR  139  - ASP  154  <=> ALA  711  - ARG  726 )                          
 143: 6c70-A jipy-A   154 - 157 <=>  755 - 758   (PRO  171  - ARG  174  <=> SER  755  - LEU  758 )                          
 143: 6c70-A jipy-A   158 - 161 <=>  760 - 763   (LEU  175  - ARG  178  <=> ALA  760  - LEU  763 )                          
 143: 6c70-A jipy-A   182 - 194 <=>  765 - 777   (PHE  199  - SER  211  <=> LEU  765  - PHE  777 )                          
 143: 6c70-A jipy-A   205 - 208 <=>  799 - 802   (PHE  222  - GLU  225  <=> GLU  799  - ALA  802 )                          
 143: 6c70-A jipy-A   218 - 222 <=>  946 - 950   (LYS  235  - GLU  239  <=> LEU  946  - ASN  950 )                          
 143: 6c70-A jipy-A   223 - 226 <=>  952 - 955   (LEU  240  - THR  243  <=> VAL  952  - GLY  955 )                          
 143: 6c70-A jipy-A   228 - 235 <=>  970 - 977   (LEU  314  - LEU  321  <=> TYR  970  - ARG  977 )                          
 143: 6c70-A jipy-A   257 - 284 <=> 1083 -1110   (VAL  343  - THR  370  <=> ASP 1083  - TYR 1110 )                          
 143: 6c70-A jipy-A   285 - 289 <=> 1112 -1116   (LYS  371  - VAL  375  <=> ILE 1112  - ASP 1116 )                          
 143: 6c70-A jipy-A   371 - 378 <=> 1166 -1173   (ALA  457  - VAL  464  <=> ILE 1166  - PHE 1173 )                          
 143: 6c70-A jipy-A   381 - 384 <=> 1174 -1177   (PHE  467  - LEU  470  <=> HIS 1174  - THR 1177 )                          
 144: 6c70-A jml7-A     8 -  12 <=>    2 -   6   (ALA   10  - PRO   14  <=> LYS    2  - LYS    6 )                          
 144: 6c70-A jml7-A    15 -  18 <=>    7 -  10   (ARG   17  - GLN   20  <=> GLU    7  - PRO   10 )                          
 144: 6c70-A jml7-A    39 -  52 <=>   13 -  26   (TYR   41  - GLY   54  <=> SER   13  - GLN   26 )                          
 144: 6c70-A jml7-A    53 -  56 <=>   28 -  31   (MET   55  - VAL   58  <=> ARG   28  - THR   31 )                          
 144: 6c70-A jml7-A    60 -  63 <=>   32 -  35   (MET   62  - ASP   65  <=> GLN   32  - ALA   35 )                          
 144: 6c70-A jml7-A    64 -  92 <=>   38 -  66   (ASP   66  - SER   94  <=> LYS   38  - GLU   66 )                          
 144: 6c70-A jml7-A    99 - 105 <=>   70 -  76   (LEU  101  - PRO  107  <=> ARG   70  - PRO   76 )                          
 144: 6c70-A jml7-A   246 - 282 <=>   84 - 120   (ARG  332  - GLN  368  <=> THR   84  - GLN  120 )                          
 144: 6c70-A jml7-A   325 - 328 <=>  229 - 232   (MET  411  - ALA  414  <=> LEU  229  - MET  232 )                          
 144: 6c70-A jml7-A   336 - 342 <=>  269 - 275   (GLY  422  - THR  428  <=> LYS  269  - LYS  275 )                          
 145: 6c70-A jjfr-A    64 -  91 <=>    3 -  30   (ASP   66  - ARG   93  <=> ALA    3  - PRO   30 )                          
 145: 6c70-A jjfr-A   260 - 284 <=>   31 -  55   (ALA  346  - THR  370  <=> ASP   31  - GLU   55 )                          
 145: 6c70-A jjfr-A   285 - 288 <=>   57 -  60   (LYS  371  - GLY  374  <=> ARG   57  - GLN   60 )                          
 145: 6c70-A jjfr-A   319 - 322 <=>  148 - 151   (GLU  405  - SER  408  <=> TYR  148  - THR  151 )                          
 145: 6c70-A jjfr-A   330 - 333 <=>  161 - 164   (SER  416  - TRP  419  <=> PRO  161  - ASP  164 )                          
 145: 6c70-A jjfr-A   335 - 339 <=>  165 - 169   (ASP  421  - GLU  425  <=> THR  165  - LYS  169 )                          
 146: 6c70-A jj2z-A    28 -  32 <=>  157 - 161   (TYR   30  - LYS   34  <=> GLU  157  - ASN  161 )                          
 146: 6c70-A jj2z-A    46 -  49 <=>  266 - 269   (LEU   48  - LEU   51  <=> HIS  266  - PRO  269 )                          
 146: 6c70-A jj2z-A    50 -  53 <=>  291 - 294   (GLN   52  - MET   55  <=> GLU  291  - ILE  294 )                          
 146: 6c70-A jj2z-A    57 -  60 <=>  295 - 298   (ASN   59  - MET   62  <=> VAL  295  - PRO  298 )                          
 146: 6c70-A jj2z-A    62 -  65 <=>  299 - 302   (SER   64  - VAL   67  <=> SER  299  - LEU  302 )                          
 146: 6c70-A jj2z-A    67 -  93 <=>  303 - 329   (ASP   69  - LYS   95  <=> SER  303  - ALA  329 )                          
 146: 6c70-A jj2z-A    99 - 102 <=>  331 - 334   (LEU  101  - TRP  104  <=> GLN  331  - ASP  334 )                          
 146: 6c70-A jj2z-A   252 - 283 <=>  335 - 366   (ARG  338  - ALA  369  <=> ASP  335  - LEU  366 )                          
 146: 6c70-A jj2z-A   284 - 287 <=>  368 - 371   (THR  370  - ASN  373  <=> ASP  368  - LYS  371 )                          
 146: 6c70-A jj2z-A   288 - 292 <=>  378 - 382   (GLY  374  - TYR  378  <=> PHE  378  - GLY  382 )                          
 147: 6c70-A jku1-A     2 -   5 <=>   95 -  98   (LYS    4  - GLY    7  <=> TYR   95  - VAL   98 )                          
 147: 6c70-A jku1-A    20 -  23 <=>  442 - 445   (VAL   22  - PHE   25  <=> HIS  442  - HIS  445 )                          
 147: 6c70-A jku1-A    33 -  37 <=>  448 - 452   (LYS   35  - ARG   39  <=> THR  448  - LYS  452 )                          
 147: 6c70-A jku1-A    38 -  57 <=>  458 - 477   (ILE   40  - ASN   59  <=> GLY  458  - SER  477 )                          
 147: 6c70-A jku1-A    59 -  62 <=>  478 - 481   (MET   61  - SER   64  <=> LEU  478  - HIS  481 )                          
 147: 6c70-A jku1-A    64 -  67 <=>  486 - 489   (ASP   66  - ASP   69  <=> GLU  486  - ASN  489 )                          
 147: 6c70-A jku1-A    70 -  95 <=>  495 - 520   (ALA   72  - PHE   97  <=> PHE  495  - LEU  520 )                          
 147: 6c70-A jku1-A   261 - 282 <=>  525 - 546   (TYR  347  - GLN  368  <=> ALA  525  - ALA  546 )                          
 147: 6c70-A jku1-A   284 - 290 <=>  547 - 553   (THR  370  - ASN  376  <=> SER  547  - ALA  553 )                          
 147: 6c70-A jku1-A   292 - 310 <=>  554 - 572   (TYR  378  - PHE  396  <=> MET  554  - TYR  572 )                          
 147: 6c70-A jku1-A   312 - 316 <=>  612 - 616   (ILE  398  - ARG  402  <=> ALA  612  - GLU  616 )                          
 147: 6c70-A jku1-A   365 - 368 <=>  617 - 620   (VAL  451  - ASP  454  <=> TYR  617  - ALA  620 )                          
 148: 6c70-A jjh3-A    64 -  88 <=>   19 -  43   (ASP   66  - PHE   90  <=> LYS   19  - ARG   43 )                          
 148: 6c70-A jjh3-A    90 - 101 <=>   44 -  55   (VAL   92  - ILE  103  <=> ARG   44  - PHE   55 )                          
 148: 6c70-A jjh3-A   102 - 106 <=>   57 -  61   (TRP  104  - ASN  108  <=> TYR   57  - SER   61 )                          
 148: 6c70-A jjh3-A   107 - 114 <=>   64 -  71   (SER  109  - SER  116  <=> ILE   64  - GLN   71 )                          
 148: 6c70-A jjh3-A   238 - 286 <=>   73 - 121   (SER  324  - VAL  372  <=> TRP   73  - ILE  121 )                          
 148: 6c70-A jjh3-A   287 - 290 <=>  124 - 127   (ASN  373  - ASN  376  <=> LEU  124  - ALA  127 )                          
 149: 6c70-A jld9-A    64 -  89 <=>    6 -  31   (ASP   66  - PRO   91  <=> ARG    6  - LYS   31 )                          
 149: 6c70-A jld9-A    91 - 105 <=>   32 -  46   (ARG   93  - PRO  107  <=> LEU   32  - PHE   46 )                          
 149: 6c70-A jld9-A   106 - 109 <=>   49 -  52   (ASN  108  - PRO  111  <=> LEU   49  - ASP   52 )                          
 149: 6c70-A jld9-A   122 - 125 <=>   58 -  61   (ALA  124  - LYS  127  <=> LEU   58  - PRO   61 )                          
 149: 6c70-A jld9-A   244 - 260 <=>   66 -  82   (VAL  330  - ALA  346  <=> GLN   66  - ILE   82 )                          
 149: 6c70-A jld9-A   261 - 286 <=>   86 - 111   (TYR  347  - VAL  372  <=> ILE   86  - GLN  111 )                          
 149: 6c70-A jld9-A   287 - 290 <=>  114 - 117   (ASN  373  - ASN  376  <=> LEU  114  - GLN  117 )                          
 150: 6c70-A jn8s-A    51 -  56 <=>  489 - 494   (TYR   53  - VAL   58  <=> PHE  489  - GLN  494 )                          
 150: 6c70-A jn8s-A    63 -  94 <=>  573 - 604   (ASP   65  - ILE   96  <=> ALA  573  - GLU  604 )                          
 150: 6c70-A jn8s-A    96 - 100 <=>  605 - 609   (TYR   98  - ALA  102  <=> ALA  605  - ASP  609 )                          
 150: 6c70-A jn8s-A   102 - 105 <=>  610 - 613   (TRP  104  - PRO  107  <=> PRO  610  - ILE  613 )                          
 150: 6c70-A jn8s-A   106 - 109 <=>  616 - 619   (ASN  108  - PRO  111  <=> TYR  616  - THR  619 )                          
 150: 6c70-A jn8s-A   120 - 123 <=>  627 - 630   (ALA  122  - ILE  125  <=> ALA  627  - THR  630 )                          
 150: 6c70-A jn8s-A   258 - 261 <=>  635 - 638   (GLY  344  - TYR  347  <=> ALA  635  - ILE  638 )                          
 150: 6c70-A jn8s-A   263 - 286 <=>  646 - 669   (VAL  349  - VAL  372  <=> PRO  646  - LYS  669 )                          
 150: 6c70-A jn8s-A   292 - 297 <=>  672 - 677   (TYR  378  - ILE  383  <=> PRO  672  - LEU  677 )                          
 150: 6c70-A jn8s-A   305 - 308 <=>  765 - 768   (GLY  391  - PHE  394  <=> GLU  765  - ARG  768 )                          
 150: 6c70-A jn8s-A   316 - 325 <=>  787 - 796   (ARG  402  - MET  411  <=> ILE  787  - ARG  796 )                          
 150: 6c70-A jn8s-A   330 - 334 <=>  815 - 819   (SER  416  - TYR  420  <=> GLU  815  - LEU  819 )                          
 150: 6c70-A jn8s-A   339 - 343 <=>  821 - 825   (GLU  425  - PHE  429  <=> ASN  821  - SER  825 )                          
 150: 6c70-A jn8s-A   359 - 362 <=>  979 - 982   (GLY  445  - PHE  448  <=> SER  979  - LYS  982 )                          
 150: 6c70-A jn8s-A   367 - 374 <=> 1095 -1102   (LEU  453  - LEU  460  <=> GLN 1095  - PHE 1102 )                          
 150: 6c70-A jn8s-A   377 - 380 <=> 1103 -1106   (VAL  463  - TYR  466  <=> ASN 1103  - GLU 1106 )                          
 151: 6c70-A jlms-A    29 -  32 <=>  250 - 253   (SER   31  - LYS   34  <=> ASP  250  - LEU  253 )                          
 151: 6c70-A jlms-A    38 -  41 <=>  260 - 263   (ILE   40  - ILE   43  <=> PRO  260  - GLU  263 )                          
 151: 6c70-A jlms-A    63 -  66 <=>  287 - 290   (ASP   65  - ASP   68  <=> SER  287  - THR  290 )                          
 151: 6c70-A jlms-A    67 -  78 <=>  292 - 303   (ASP   69  - PHE   80  <=> GLU  292  - ALA  303 )                          
 151: 6c70-A jlms-A    79 -  91 <=>  305 - 317   (LEU   81  - ARG   93  <=> VAL  305  - ILE  317 )                          
 151: 6c70-A jlms-A    92 -  95 <=>  320 - 323   (SER   94  - PHE   97  <=> ALA  320  - SER  323 )                          
 151: 6c70-A jlms-A   260 - 293 <=>  325 - 358   (ALA  346  - ALA  379  <=> SER  325  - THR  358 )                          
 151: 6c70-A jlms-A   295 - 313 <=>  359 - 377   (THR  381  - PHE  399  <=> LEU  359  - PRO  377 )                          
 151: 6c70-A jlms-A   316 - 320 <=>  378 - 382   (ARG  402  - GLU  406  <=> SER  378  - ILE  382 )                          
 151: 6c70-A jlms-A   323 - 326 <=>  383 - 386   (SER  409  - GLU  412  <=> PRO  383  - PRO  386 )                          
 151: 6c70-A jlms-A   348 - 351 <=>  387 - 390   (CYS  434  - CYS  437  <=> HIS  387  - ALA  390 )                          
 151: 6c70-A jlms-A   356 - 359 <=>  396 - 399   (SER  442  - GLY  445  <=> GLU  396  - LEU  399 )                          
 151: 6c70-A jlms-A   363 - 366 <=>  401 - 404   (PHE  449  - SER  452  <=> ARG  401  - ILE  404 )                          
 151: 6c70-A jlms-A   368 - 382 <=>  408 - 422   (ASP  454  - MET  468  <=> GLU  408  - ALA  422 )                          
 152: 6c70-A jmjm-A    63 -  87 <=>  120 - 144   (ASP   65  - TYR   89  <=> ILE  120  - SER  144 )                          
 152: 6c70-A jmjm-A    90 -  93 <=>  145 - 148   (VAL   92  - LYS   95  <=> HIS  145  - SER  148 )                          
 152: 6c70-A jmjm-A    96 - 100 <=>  149 - 153   (TYR   98  - ALA  102  <=> LEU  149  - ALA  153 )                          
 152: 6c70-A jmjm-A   109 - 113 <=>  368 - 372   (PRO  111  - GLU  115  <=> LYS  368  - ILE  372 )                          
 152: 6c70-A jmjm-A   117 - 120 <=>  377 - 380   (ARG  119  - ALA  122  <=> ALA  377  - THR  380 )                          
 152: 6c70-A jmjm-A   127 - 131 <=>  397 - 401   (ARG  129  - PHE  133  <=> GLU  397  - HIS  401 )                          
 152: 6c70-A jmjm-A   158 - 162 <=>  436 - 440   (LEU  175  - THR  179  <=> ARG  436  - GLY  440 )                          
 152: 6c70-A jmjm-A   255 - 258 <=>  502 - 505   (THR  341  - GLY  344  <=> GLU  502  - LEU  505 )                          
 152: 6c70-A jmjm-A   262 - 284 <=>  506 - 528   (GLY  348  - THR  370  <=> GLN  506  - ILE  528 )                          
 152: 6c70-A jmjm-A   286 - 289 <=>  529 - 532   (VAL  372  - VAL  375  <=> ASP  529  - ALA  532 )                          
 153: 6c70-A jif6-A     4 -   7 <=>  421 - 424   (GLN    6  - VAL    9  <=> HIS  421  - LYS  424 )                          
 153: 6c70-A jif6-A    14 -  21 <=>  430 - 437   (ILE   16  - GLY   23  <=> SER  430  - LEU  437 )                          
 153: 6c70-A jif6-A    46 -  53 <=>  442 - 449   (LEU   48  - MET   55  <=> HIS  442  - SER  449 )                          
 153: 6c70-A jif6-A    63 -  93 <=>  470 - 500   (ASP   65  - LYS   95  <=> GLN  470  - VAL  500 )                          
 153: 6c70-A jif6-A    95 -  98 <=>  501 - 504   (PHE   97  - THR  100  <=> THR  501  - ARG  504 )                          
 153: 6c70-A jif6-A   257 - 283 <=>  505 - 531   (VAL  343  - ALA  369  <=> SER  505  - GLY  531 )                          
 153: 6c70-A jif6-A   284 - 287 <=>  533 - 536   (THR  370  - ASN  373  <=> THR  533  - ALA  536 )                          
 153: 6c70-A jif6-A   288 - 291 <=>  539 - 542   (GLY  374  - VAL  377  <=> GLU  539  - SER  542 )                          
 153: 6c70-A jif6-A   337 - 340 <=>  965 - 968   (SER  423  - ALA  426  <=> THR  965  - LEU  968 )                          
 153: 6c70-A jif6-A   351 - 354 <=> 1084 -1087   (CYS  437  - ALA  440  <=> ASP 1084  - ALA 1087 )                          
 154: 6c70-A jjm8-A     3 -  13 <=>    3 -  13   (HIS    5  - ASN   15  <=> THR    3  - LEU   13 )                          
 154: 6c70-A jjm8-A    15 -  20 <=>   15 -  20   (ARG   17  - VAL   22  <=> MET   15  - LEU   20 )                          
 154: 6c70-A jjm8-A    62 -  65 <=>   99 - 102   (SER   64  - VAL   67  <=> PRO   99  - GLN  102 )                          
 154: 6c70-A jjm8-A    67 -  86 <=>  103 - 122   (ASP   69  - ILE   88  <=> SER  103  - VAL  122 )                          
 154: 6c70-A jjm8-A    88 -  91 <=>  123 - 126   (PHE   90  - ARG   93  <=> ASP  123  - GLU  126 )                          
 154: 6c70-A jjm8-A    92 -  95 <=>  129 - 132   (SER   94  - PHE   97  <=> ARG  129  - ILE  132 )                          
 154: 6c70-A jjm8-A   260 - 279 <=>  133 - 152   (ALA  346  - LEU  365  <=> VAL  133  - SER  152 )                          
 154: 6c70-A jjm8-A   282 - 285 <=>  153 - 156   (GLN  368  - LYS  371  <=> MET  153  - GLY  156 )                          
 154: 6c70-A jjm8-A   380 - 388 <=>  159 - 167   (TYR  466  - LYS  474  <=> ALA  159  - HIS  167 )                          
 155: 6c70-A ji51-A    50 -  53 <=>  285 - 288   (GLN   52  - MET   55  <=> LEU  285  - TYR  288 )                          
 155: 6c70-A ji51-A    65 -  99 <=>  311 - 345   (VAL   67  - LEU  101  <=> THR  311  - ARG  345 )                          
 155: 6c70-A ji51-A   256 - 286 <=>  346 - 376   (ALA  342  - VAL  372  <=> ALA  346  - LEU  376 )                          
 155: 6c70-A ji51-A   287 - 291 <=>  380 - 384   (ASN  373  - VAL  377  <=> ASN  380  - VAL  384 )                          
 156: 6c70-A jmka-A    43 -  53 <=>   22 -  32   (THR   45  - MET   55  <=> ARG   22  - LEU   32 )                          
 156: 6c70-A jmka-A    64 -  91 <=>  184 - 211   (ASP   66  - ARG   93  <=> ILE  184  - GLY  211 )                          
 156: 6c70-A jmka-A   263 - 286 <=>  213 - 236   (VAL  349  - VAL  372  <=> PHE  213  - TYR  236 )                          
 156: 6c70-A jmka-A   287 - 291 <=>  240 - 244   (ASN  373  - VAL  377  <=> LEU  240  - LYS  244 )                          
 157: 6c70-A jma5-A    62 -  91 <=>   20 -  49   (SER   64  - ARG   93  <=> ASP   20  - ASP   49 )                          
 157: 6c70-A jma5-A    96 -  99 <=>   62 -  65   (TYR   98  - LEU  101  <=> THR   62  - ARG   65 )                          
 157: 6c70-A jma5-A   256 - 286 <=>   66 -  96   (ALA  342  - VAL  372  <=> ILE   66  - LEU   96 )                          
 157: 6c70-A jma5-A   287 - 290 <=>   99 - 102   (ASN  373  - ASN  376  <=> SER   99  - LYS  102 )                          
 157: 6c70-A jma5-A   308 - 311 <=>  172 - 175   (PHE  394  - CYS  397  <=> LEU  172  - TRP  175 )                          
 157: 6c70-A jma5-A   313 - 318 <=>  183 - 188   (PHE  399  - ILE  404  <=> THR  183  - SER  188 )                          
 157: 6c70-A jma5-A   321 - 324 <=>  189 - 192   (SER  407  - VAL  410  <=> LEU  189  - LEU  192 )                          
 157: 6c70-A jma5-A   326 - 330 <=>  193 - 197   (GLU  412  - SER  416  <=> ARG  193  - SER  197 )                          
 158: 6c70-A jk8l-A    64 -  97 <=>   19 -  52   (ASP   66  - LYS   99  <=> ASN   19  - HIS   52 )                          
 158: 6c70-A jk8l-A    99 - 102 <=>   53 -  56   (LEU  101  - TRP  104  <=> VAL   53  - ASN   56 )                          
 158: 6c70-A jk8l-A   255 - 286 <=>   61 -  92   (THR  341  - VAL  372  <=> LYS   61  - GLU   92 )                          
 158: 6c70-A jk8l-A   287 - 290 <=>   95 -  98   (ASN  373  - ASN  376  <=> ASN   95  - GLN   98 )                          
 159: 6c70-A jn44-A    64 -  90 <=>    1 -  27   (ASP   66  - VAL   92  <=> MET    1  - ARG   27 )                          
 159: 6c70-A jn44-A    92 -  95 <=>   28 -  31   (SER   94  - PHE   97  <=> LYS   28  - GLU   31 )                          
 159: 6c70-A jn44-A   256 - 259 <=>   32 -  35   (ALA  342  - ASP  345  <=> ALA   32  - LYS   35 )                          
 159: 6c70-A jn44-A   261 - 286 <=>   36 -  61   (TYR  347  - VAL  372  <=> SER   36  - ARG   61 )                          
 159: 6c70-A jn44-A   287 - 290 <=>   64 -  67   (ASN  373  - ASN  376  <=> ARG   64  - SER   67 )                          
 159: 6c70-A jn44-A   375 - 379 <=>  214 - 218   (GLY  461  - THR  465  <=> ALA  214  - VAL  218 )                          
 160: 6c70-A jkkk-A    17 -  20 <=>  987 - 990   (MET   19  - VAL   22  <=> PRO  987  - PRO  990 )                          
 160: 6c70-A jkkk-A    41 -  47 <=> 1011 -1017   (ILE   43  - LEU   49  <=> GLN 1011  - LEU 1017 )                          
 160: 6c70-A jkkk-A    86 -  90 <=> 1024 -1028   (ILE   88  - VAL   92  <=> HIS 1024  - SER 1028 )                          
 160: 6c70-A jkkk-A   100 - 103 <=> 1061 -1064   (ALA  102  - ASN  105  <=> THR 1061  - ASP 1064 )                          
 160: 6c70-A jkkk-A   129 - 150 <=> 1084 -1105   (LEU  131  - ILE  152  <=> ALA 1084  - LEU 1105 )                          
 160: 6c70-A jkkk-A   152 - 155 <=> 1110 -1113   (ASP  154  - ILE  172  <=> SER 1110  - ALA 1113 )                          
 160: 6c70-A jkkk-A   169 - 174 <=> 1148 -1153   (MET  186  - HIS  191  <=> ILE 1148  - ILE 1153 )                          
 160: 6c70-A jkkk-A   175 - 200 <=> 1155 -1180   (VAL  192  - CYS  217  <=> SER 1155  - ALA 1180 )                          
 160: 6c70-A jkkk-A   202 - 226 <=> 1181 -1205   (TRP  219  - THR  243  <=> ARG 1181  - PHE 1205 )                          
 160: 6c70-A jkkk-A   229 - 271 <=> 1221 -1263   (THR  315  - THR  357  <=> ARG 1221  - TRP 1263 )                          
 161: 6c70-A jjw6-A    64 -  93 <=>   24 -  53   (ASP   66  - LYS   95  <=> GLN   24  - LEU   53 )                          
 161: 6c70-A jjw6-A    96 -  99 <=>   54 -  57   (TYR   98  - LEU  101  <=> PRO   54  - THR   57 )                          
 161: 6c70-A jjw6-A   129 - 132 <=>   63 -  66   (LEU  131  - CYS  134  <=> VAL   63  - MET   66 )                          
 161: 6c70-A jjw6-A   255 - 286 <=>   70 - 101   (THR  341  - VAL  372  <=> SER   70  - GLU  101 )                          
 161: 6c70-A jjw6-A   287 - 290 <=>  104 - 107   (ASN  373  - ASN  376  <=> HIS  104  - SER  107 )                          
 162: 6c70-A jm9z-A    13 -  16 <=>  173 - 176   (ASN   15  - VAL   18  <=> ALA  173  - LEU  176 )                          
 162: 6c70-A jm9z-A    29 -  32 <=>  472 - 475   (SER   31  - LYS   34  <=> GLY  472  - LEU  475 )                          
 162: 6c70-A jm9z-A    33 -  39 <=>  477 - 483   (LYS   35  - TYR   41  <=> ASN  477  - GLU  483 )                          
 162: 6c70-A jm9z-A    49 -  53 <=>  546 - 550   (LEU   51  - MET   55  <=> TYR  546  - SER  550 )                          
 162: 6c70-A jm9z-A    64 -  67 <=>  593 - 596   (ASP   66  - ASP   69  <=> THR  593  - LEU  596 )                          
 162: 6c70-A jm9z-A    69 -  92 <=>  599 - 622   (THR   71  - SER   94  <=> TRP  599  - THR  622 )                          
 162: 6c70-A jm9z-A   259 - 281 <=>  624 - 646   (ASP  345  - TYR  367  <=> THR  624  - ASN  646 )                          
 162: 6c70-A jm9z-A   296 - 311 <=>  647 - 662   (VAL  382  - CYS  397  <=> PHE  647  - THR  662 )                          
 162: 6c70-A jm9z-A   329 - 332 <=>  734 - 737   (TYR  415  - HIS  418  <=> ASN  734  - GLU  737 )                          
 163: 6c70-A jnzh-A    63 -  66 <=>  258 - 261   (ASP   65  - ASP   68  <=> HIS  258  - LEU  261 )                          
 163: 6c70-A jnzh-A    68 -  94 <=>  262 - 288   (LEU   70  - ILE   96  <=> SER  262  - ALA  288 )                          
 163: 6c70-A jnzh-A   258 - 277 <=>  289 - 308   (GLY  344  - THR  363  <=> PRO  289  - SER  308 )                          
 163: 6c70-A jnzh-A   279 - 282 <=>  309 - 312   (LEU  365  - GLN  368  <=> THR  309  - SER  312 )                          
 163: 6c70-A jnzh-A   319 - 322 <=>  350 - 353   (GLU  405  - SER  408  <=> GLN  350  - PRO  353 )                          
 163: 6c70-A jnzh-A   325 - 328 <=>  354 - 357   (MET  411  - ALA  414  <=> SER  354  - PRO  357 )                          
 163: 6c70-A jnzh-A   334 - 338 <=>  478 - 482   (TYR  420  - GLU  424  <=> HIS  478  - LYS  482 )                          
 164: 6c70-A jmf5-A    63 -  92 <=>  528 - 557   (ASP   65  - SER   94  <=> LEU  528  - ARG  557 )                          
 164: 6c70-A jmf5-A    93 -  98 <=>  560 - 565   (LYS   95  - THR  100  <=> GLY  560  - MET  565 )                          
 164: 6c70-A jmf5-A   252 - 283 <=>  566 - 597   (ARG  338  - ALA  369  <=> SER  566  - TYR  597 )                          
 164: 6c70-A jmf5-A   285 - 289 <=>  598 - 602   (LYS  371  - VAL  375  <=> LYS  598  - GLN  602 )                          
 165: 6c70-A jksw-A     4 -  18 <=>  372 - 386   (GLN    6  - GLN   20  <=> GLU  372  - HIS  386 )                          
 165: 6c70-A jksw-A    22 -  29 <=>  389 - 396   (HIS   24  - SER   31  <=> LEU  389  - LYS  396 )                          
 165: 6c70-A jksw-A    38 -  44 <=>  556 - 562   (ILE   40  - LEU   46  <=> PRO  556  - ARG  562 )                          
 165: 6c70-A jksw-A    45 -  48 <=>  613 - 616   (LEU   47  - LEU   50  <=> GLU  613  - SER  616 )                          
 165: 6c70-A jksw-A    62 -  80 <=>  643 - 661   (SER   64  - HIS   82  <=> TYR  643  - ALA  661 )                          
 165: 6c70-A jksw-A   188 - 191 <=>  663 - 666   (SER  205  - VAL  208  <=> ASN  663  - THR  666 )                          
 165: 6c70-A jksw-A   193 - 197 <=>  670 - 674   (ASN  210  - VAL  214  <=> PRO  670  - TYR  674 )                          
 165: 6c70-A jksw-A   265 - 284 <=>  676 - 695   (LEU  351  - THR  370  <=> PRO  676  - LYS  695 )                          
 165: 6c70-A jksw-A   285 - 288 <=>  698 - 701   (LYS  371  - GLY  374  <=> PHE  698  - HIS  701 )                          
 165: 6c70-A jksw-A   292 - 312 <=>  703 - 723   (TYR  378  - ILE  398  <=> ASP  703  - VAL  723 )                          
 165: 6c70-A jksw-A   365 - 381 <=>  724 - 740   (VAL  451  - PHE  467  <=> THR  724  - TRP  740 )                          
 166: 6c70-A jkoy-A    52 -  55 <=>   13 -  16   (GLY   54  - ALA   57  <=> LEU   13  - ILE   16 )                          
 166: 6c70-A jkoy-A    62 -  87 <=>   49 -  74   (SER   64  - TYR   89  <=> GLN   49  - SER   74 )                          
 166: 6c70-A jkoy-A    90 -  93 <=>   75 -  78   (VAL   92  - LYS   95  <=> LYS   75  - SER   78 )                          
 166: 6c70-A jkoy-A   256 - 286 <=>   79 - 109   (ALA  342  - VAL  372  <=> ARG   79  - MET  109 )                          
 166: 6c70-A jkoy-A   287 - 290 <=>  112 - 115   (ASN  373  - ASN  376  <=> SER  112  - THR  115 )                          
 166: 6c70-A jkoy-A   322 - 328 <=>  480 - 486   (SER  408  - ALA  414  <=> ARG  480  - LEU  486 )                          
 167: 6c70-A jmux-A    24 -  27 <=>  142 - 145   (MET   26  - TYR   29  <=> ARG  142  - LEU  145 )                          
 167: 6c70-A jmux-A    43 -  49 <=>  182 - 188   (THR   45  - LEU   51  <=> LEU  182  - ALA  188 )                          
 167: 6c70-A jmux-A    89 -  92 <=>  197 - 200   (PRO   91  - SER   94  <=> MET  197  - ILE  200 )                          
 167: 6c70-A jmux-A    98 - 101 <=>  237 - 240   (THR  100  - ILE  103  <=> PRO  237  - PRO  240 )                          
 167: 6c70-A jmux-A   104 - 107 <=>  243 - 246   (ASN  106  - SER  109  <=> PRO  243  - ALA  246 )                          
 167: 6c70-A jmux-A   117 - 120 <=>  251 - 254   (ARG  119  - ALA  122  <=> PRO  251  - SER  254 )                          
 167: 6c70-A jmux-A   123 - 126 <=>  255 - 258   (ILE  125  - MET  128  <=> SER  255  - LYS  258 )                          
 167: 6c70-A jmux-A   132 - 143 <=>  308 - 319   (CYS  134  - SER  145  <=> VAL  308  - GLY  319 )                          
 167: 6c70-A jmux-A   144 - 150 <=>  321 - 327   (TRP  146  - ILE  152  <=> ILE  321  - ARG  327 )                          
 167: 6c70-A jmux-A   169 - 172 <=>  373 - 376   (MET  186  - ALA  189  <=> TYR  373  - THR  376 )                          
 167: 6c70-A jmux-A   173 - 180 <=>  378 - 385   (GLY  190  - TYR  197  <=> GLU  378  - ALA  385 )                          
 167: 6c70-A jmux-A   181 - 190 <=>  387 - 396   (GLN  198  - ALA  207  <=> PHE  387  - GLN  396 )                          
 167: 6c70-A jmux-A   192 - 226 <=>  397 - 431   (SER  209  - THR  243  <=> PHE  397  - SER  431 )                          
 167: 6c70-A jmux-A   228 - 271 <=>  557 - 600   (LEU  314  - THR  357  <=> THR  557  - GLU  600 )                          
 168: 6c70-A jlur-A    65 -  87 <=>  144 - 166   (VAL   67  - TYR   89  <=> SER  144  - HIS  166 )                          
 168: 6c70-A jlur-A   198 - 201 <=>  167 - 170   (LEU  215  - SER  218  <=> ILE  167  - PRO  170 )                          
 168: 6c70-A jlur-A   261 - 282 <=>  173 - 194   (TYR  347  - GLN  368  <=> CYS  173  - HIS  194 )                          
 168: 6c70-A jlur-A   288 - 292 <=>  205 - 209   (GLY  374  - TYR  378  <=> THR  205  - VAL  209 )                          
 168: 6c70-A jlur-A   376 - 379 <=>  218 - 221   (ALA  462  - THR  465  <=> SER  218  - ARG  221 )                          
 169: 6c70-A jhkn-A    29 -  32 <=>   16 -  19   (SER   31  - LYS   34  <=> SER   16  - PHE   19 )                          
 169: 6c70-A jhkn-A    54 -  57 <=>  763 - 766   (MET   56  - ASN   59  <=> PRO  763  - ILE  766 )                          
 169: 6c70-A jhkn-A    59 -  62 <=>  767 - 770   (MET   61  - SER   64  <=> PRO  767  - LEU  770 )                          
 169: 6c70-A jhkn-A    64 -  91 <=>  771 - 798   (ASP   66  - ARG   93  <=> ASN  771  - THR  798 )                          
 169: 6c70-A jhkn-A    94 -  97 <=>  799 - 802   (ILE   96  - LYS   99  <=> ASP  799  - THR  802 )                          
 169: 6c70-A jhkn-A   260 - 276 <=>  804 - 820   (ALA  346  - LEU  362  <=> ASP  804  - GLY  820 )                          
 169: 6c70-A jhkn-A   303 - 306 <=>  822 - 825   (THR  389  - GLN  392  <=> PRO  822  - MET  825 )                          
 169: 6c70-A jhkn-A   309 - 312 <=>  826 - 829   (LEU  395  - ILE  398  <=> ARG  826  - PRO  829 )                          
 169: 6c70-A jhkn-A   315 - 318 <=>  830 - 833   (ASN  401  - ILE  404  <=> ARG  830  - THR  833 )                          
 169: 6c70-A jhkn-A   378 - 381 <=>  980 - 983   (VAL  464  - PHE  467  <=> THR  980  - ALA  983 )                          
 169: 6c70-A jhkn-A   384 - 387 <=>  984 - 987   (LEU  470  - LEU  473  <=> THR  984  - VAL  987 )                          
 170: 6c70-A jine-A    35 -  39 <=>    3 -   7   (PRO   37  - TYR   41  <=> GLU    3  - SER    7 )                          
 170: 6c70-A jine-A    62 -  87 <=>   30 -  55   (SER   64  - TYR   89  <=> GLN   30  - SER   55 )                          
 170: 6c70-A jine-A   264 - 283 <=>   58 -  77   (ALA  350  - ALA  369  <=> GLN   58  - GLY   77 )                          
 170: 6c70-A jine-A   296 - 314 <=>   78 -  96   (VAL  382  - GLY  400  <=> TYR   78  - THR   96 )                          
 170: 6c70-A jine-A   356 - 363 <=>   98 - 105   (SER  442  - PHE  449  <=> LEU   98  - ASP  105 )                          
 170: 6c70-A jine-A   368 - 380 <=>  107 - 119   (ASP  454  - TYR  466  <=> LEU  107  - LEU  119 )                          
 170: 6c70-A jine-A   383 - 387 <=>  121 - 125   (VAL  469  - LEU  473  <=> SER  121  - ASP  125 )                          
 171: 6c70-A ji5o-A     1 -   4 <=>   88 -  91   (PHE    3  - GLN    6  <=> SER   88  - PRO   91 )                          
 171: 6c70-A ji5o-A    28 -  31 <=>   95 -  98   (TYR   30  - GLY   33  <=> GLY   95  - GLY   98 )                          
 171: 6c70-A ji5o-A    37 -  43 <=>  192 - 198   (ARG   39  - THR   45  <=> PRO  192  - ALA  198 )                          
 171: 6c70-A ji5o-A    53 -  61 <=>  276 - 284   (MET   55  - GLU   63  <=> ALA  276  - GLN  284 )                          
 171: 6c70-A ji5o-A    62 -  65 <=>  286 - 289   (SER   64  - VAL   67  <=> SER  286  - LEU  289 )                          
 171: 6c70-A ji5o-A    66 -  95 <=>  303 - 332   (ASP   68  - PHE   97  <=> ALA  303  - ILE  332 )                          
 171: 6c70-A ji5o-A   256 - 260 <=>  333 - 337   (ALA  342  - ALA  346  <=> ASP  333  - LYS  337 )                          
 171: 6c70-A ji5o-A   261 - 284 <=>  339 - 362   (TYR  347  - THR  370  <=> MET  339  - ARG  362 )                          
 171: 6c70-A ji5o-A   285 - 288 <=>  364 - 367   (LYS  371  - GLY  374  <=> LEU  364  - MET  367 )                          
 171: 6c70-A ji5o-A   289 - 293 <=>  404 - 408   (VAL  375  - ALA  379  <=> GLU  404  - LEU  408 )                          
 171: 6c70-A ji5o-A   300 - 307 <=>  415 - 422   (LEU  386  - VAL  393  <=> SER  415  - LEU  422 )                          
 171: 6c70-A ji5o-A   365 - 376 <=>  427 - 438   (VAL  451  - ALA  462  <=> GLY  427  - LYS  438 )                          
 171: 6c70-A ji5o-A   380 - 383 <=>  500 - 503   (TYR  466  - VAL  469  <=> ASP  500  - PRO  503 )                          
 172: 6c70-A ji9t-A    64 -  98 <=>  662 - 696   (ASP   66  - THR  100  <=> ARG  662  - ALA  696 )                          
 172: 6c70-A ji9t-A   249 - 286 <=>  699 - 736   (HIS  335  - VAL  372  <=> ASN  699  - SER  736 )                          
 172: 6c70-A ji9t-A   298 - 301 <=>  739 - 742   (GLY  384  - LEU  387  <=> ASP  739  - ASN  742 )                          
 172: 6c70-A ji9t-A   304 - 312 <=>  743 - 751   (LEU  390  - ILE  398  <=> VAL  743  - LEU  751 )                          
 172: 6c70-A ji9t-A   313 - 321 <=>  755 - 763   (PHE  399  - SER  407  <=> VAL  755  - PHE  763 )                          
 172: 6c70-A ji9t-A   322 - 332 <=>  765 - 775   (SER  408  - HIS  418  <=> PHE  765  - PRO  775 )                          
 172: 6c70-A ji9t-A   334 - 338 <=>  776 - 780   (TYR  420  - GLU  424  <=> GLY  776  - SER  780 )                          
 173: 6c70-A jnxd-A    63 -  89 <=>    4 -  30   (ASP   65  - PRO   91  <=> ARG    4  - GLU   30 )                          
 173: 6c70-A jnxd-A    91 - 102 <=>   31 -  42   (ARG   93  - TRP  104  <=> GLN   31  - LYS   42 )                          
 173: 6c70-A jnxd-A   245 - 260 <=>   44 -  59   (GLU  331  - ALA  346  <=> THR   44  - ARG   59 )                          
 173: 6c70-A jnxd-A   261 - 287 <=>   62 -  88   (TYR  347  - ASN  373  <=> LEU   62  - VAL   88 )                          
 173: 6c70-A jnxd-A   290 - 308 <=>  102 - 120   (ASN  376  - PHE  394  <=> ILE  102  - SER  120 )                          
 174: 6c70-A jnl4-A    64 - 101 <=>   70 - 107   (ASP   66  - ILE  103  <=> GLN   70  - GLN  107 )                          
 174: 6c70-A jnl4-A   118 - 130 <=>  114 - 126   (PHE  120  - LEU  132  <=> ASN  114  - ILE  126 )                          
 174: 6c70-A jnl4-A   197 - 200 <=>  129 - 132   (VAL  214  - CYS  217  <=> ARG  129  - LEU  132 )                          
 174: 6c70-A jnl4-A   261 - 280 <=>  134 - 153   (TYR  347  - ALA  366  <=> PHE  134  - PHE  153 )                          
 174: 6c70-A jnl4-A   281 - 286 <=>  155 - 160   (TYR  367  - VAL  372  <=> PRO  155  - TYR  160 )                          
 174: 6c70-A jnl4-A   287 - 290 <=>  162 - 165   (ASN  373  - ASN  376  <=> ILE  162  - GLN  165 )                          
 174: 6c70-A jnl4-A   385 - 388 <=>  220 - 223   (VAL  471  - LYS  474  <=> TRP  220  - ASP  223 )                          
 175: 6c70-A jk45-A    64 -  93 <=>   22 -  51   (ASP   66  - LYS   95  <=> THR   22  - LEU   51 )                          
 175: 6c70-A jk45-A    96 -  99 <=>   52 -  55   (TYR   98  - LEU  101  <=> PRO   52  - ARG   55 )                          
 175: 6c70-A jk45-A   129 - 132 <=>   61 -  64   (LEU  131  - CYS  134  <=> ILE   61  - VAL   64 )                          
 175: 6c70-A jk45-A   255 - 286 <=>   68 -  99   (THR  341  - VAL  372  <=> ARG   68  - GLN   99 )                          
 175: 6c70-A jk45-A   287 - 290 <=>  102 - 105   (ASN  373  - ASN  376  <=> MET  102  - TRP  105 )                          
 176: 6c70-A jihe-A     1 -   5 <=>   23 -  27   (PHE    3  - GLY    7  <=> TYR   23  - ASP   27 )                          
 176: 6c70-A jihe-A     8 -  11 <=>   28 -  31   (ALA   10  - LEU   13  <=> THR   28  - PRO   31 )                          
 176: 6c70-A jihe-A    13 -  16 <=>   32 -  35   (ASN   15  - VAL   18  <=> SER   32  - GLY   35 )                          
 176: 6c70-A jihe-A    63 -  95 <=>   53 -  85   (ASP   65  - PHE   97  <=> VAL   53  - THR   85 )                          
 176: 6c70-A jihe-A   259 - 279 <=>   86 - 106   (ASP  345  - LEU  365  <=> ARG   86  - PHE  106 )                          
 176: 6c70-A jihe-A   300 - 303 <=>  107 - 110   (LEU  386  - THR  389  <=> GLY  107  - PRO  110 )                          
 176: 6c70-A jihe-A   305 - 311 <=>  111 - 117   (GLY  391  - CYS  397  <=> SER  111  - TYR  117 )                          
 177: 6c70-A jhoi-A    31 -  35 <=>  119 - 123   (GLY   33  - PRO   37  <=> GLY  119  - PRO  123 )                          
 177: 6c70-A jhoi-A    64 -  88 <=>  209 - 233   (ASP   66  - PHE   90  <=> GLU  209  - PRO  233 )                          
 177: 6c70-A jhoi-A    90 - 105 <=>  234 - 249   (VAL   92  - PRO  107  <=> GLY  234  - LEU  249 )                          
 177: 6c70-A jhoi-A   111 - 114 <=>  253 - 256   (PHE  113  - SER  116  <=> ASP  253  - SER  256 )                          
 177: 6c70-A jhoi-A   116 - 125 <=>  257 - 266   (ALA  118  - LYS  127  <=> LYS  257  - ASN  266 )                          
 177: 6c70-A jhoi-A   159 - 163 <=>  290 - 294   (MET  176  - PHE  180  <=> ASP  290  - ARG  294 )                          
 177: 6c70-A jhoi-A   168 - 173 <=>  299 - 304   (ALA  185  - GLY  190  <=> ILE  299  - ILE  304 )                          
 177: 6c70-A jhoi-A   193 - 217 <=>  359 - 383   (ASN  210  - MET  234  <=> ASN  359  - ASN  383 )                          
 177: 6c70-A jhoi-A   220 - 226 <=>  384 - 390   (LEU  237  - THR  243  <=> GLY  384  - GLY  390 )                          
 177: 6c70-A jhoi-A   227 - 230 <=>  392 - 395   (GLY  313  - LYS  316  <=> TRP  392  - HIS  395 )                          
 177: 6c70-A jhoi-A   242 - 284 <=>  435 - 477   (TYR  328  - THR  370  <=> ILE  435  - MET  477 )                          
 177: 6c70-A jhoi-A   285 - 288 <=>  479 - 482   (LYS  371  - GLY  374  <=> TYR  479  - SER  482 )                          
 178: 6c70-A jncs-A    40 -  44 <=>  191 - 195   (CYS   42  - LEU   46  <=> CYS  191  - PRO  195 )                          
 178: 6c70-A jncs-A    50 -  53 <=>  250 - 253   (GLN   52  - MET   55  <=> VAL  250  - ASN  253 )                          
 178: 6c70-A jncs-A    60 -  63 <=>  297 - 300   (MET   62  - ASP   65  <=> TRP  297  - ILE  300 )                          
 178: 6c70-A jncs-A    67 -  95 <=>  312 - 340   (ASP   69  - PHE   97  <=> GLY  312  - GLY  340 )                          
 178: 6c70-A jncs-A   260 - 279 <=>  342 - 361   (ALA  346  - LEU  365  <=> ASP  342  - LYS  361 )                          
 178: 6c70-A jncs-A   281 - 284 <=>  362 - 365   (TYR  367  - THR  370  <=> ASP  362  - ASN  365 )                          
 178: 6c70-A jncs-A   328 - 333 <=>  644 - 649   (ALA  414  - TRP  419  <=> ASP  644  - GLN  649 )                          
 179: 6c70-A jl76-A    55 -  58 <=>  470 - 473   (ALA   57  - LEU   60  <=> THR  470  - ILE  473 )                          
 179: 6c70-A jl76-A    63 -  66 <=>  514 - 517   (ASP   65  - ASP   68  <=> SER  514  - ASN  517 )                          
 179: 6c70-A jl76-A    68 -  93 <=>  518 - 543   (LEU   70  - LYS   95  <=> PRO  518  - GLN  543 )                          
 179: 6c70-A jl76-A    95 -  98 <=>  544 - 547   (PHE   97  - THR  100  <=> GLU  544  - ALA  547 )                          
 179: 6c70-A jl76-A   255 - 286 <=>  548 - 579   (THR  341  - VAL  372  <=> PRO  548  - ASP  579 )                          
 179: 6c70-A jl76-A   287 - 290 <=>  582 - 585   (ASN  373  - ASN  376  <=> PHE  582  - SER  585 )                          
 180: 6c70-A jo8a-A    20 -  23 <=>  177 - 180   (VAL   22  - PHE   25  <=> ASP  177  - GLU  180 )                          
 180: 6c70-A jo8a-A    43 -  46 <=>  182 - 185   (THR   45  - LEU   48  <=> GLU  182  - SER  185 )                          
 180: 6c70-A jo8a-A    47 -  54 <=>  188 - 195   (LEU   49  - MET   56  <=> VAL  188  - PRO  195 )                          
 180: 6c70-A jo8a-A    58 -  61 <=>  197 - 200   (LEU   60  - GLU   63  <=> SER  197  - GLY  200 )                          
 180: 6c70-A jo8a-A    65 -  89 <=>  228 - 252   (VAL   67  - PRO   91  <=> ASN  228  - THR  252 )                          
 180: 6c70-A jo8a-A    91 -  94 <=>  253 - 256   (ARG   93  - ILE   96  <=> SER  253  - PRO  256 )                          
 180: 6c70-A jo8a-A   259 - 284 <=>  257 - 282   (ASP  345  - THR  370  <=> ALA  257  - GLY  282 )                          
 180: 6c70-A jo8a-A   380 - 383 <=>  283 - 286   (TYR  466  - VAL  469  <=> PRO  283  - SER  286 )                          
 181: 6c70-A jjdc-A     2 -   5 <=>   11 -  14   (LYS    4  - GLY    7  <=> CYS   11  - ASN   14 )                          
 181: 6c70-A jjdc-A    26 -  33 <=>   44 -  51   (ASN   28  - LYS   35  <=> ILE   44  - THR   51 )                          
 181: 6c70-A jjdc-A    36 -  40 <=>   52 -  56   (HIS   38  - CYS   42  <=> LEU   52  - THR   56 )                          
 181: 6c70-A jjdc-A    41 -  48 <=>  155 - 162   (ILE   43  - LEU   50  <=> GLU  155  - ALA  162 )                          
 181: 6c70-A jjdc-A    81 -  84 <=>  165 - 168   (PRO   83  - LYS   86  <=> ALA  165  - GLN  168 )                          
 181: 6c70-A jjdc-A   264 - 267 <=>  171 - 174   (ALA  350  - LEU  353  <=> LEU  171  - SER  174 )                          
 181: 6c70-A jjdc-A   287 - 290 <=>  195 - 198   (ASN  373  - ASN  376  <=> THR  195  - VAL  198 )                          
 181: 6c70-A jjdc-A   292 - 313 <=>  199 - 220   (TYR  378  - PHE  399  <=> SER  199  - ALA  220 )                          
 181: 6c70-A jjdc-A   319 - 323 <=>  222 - 226   (GLU  405  - SER  409  <=> ASP  222  - GLY  226 )                          
 181: 6c70-A jjdc-A   365 - 385 <=>  231 - 251   (VAL  451  - VAL  471  <=> VAL  231  - PRO  251 )                          
 182: 6c70-A jjkm-A     1 -   6 <=>   31 -  36   (PHE    3  - LEU    8  <=> PRO   31  - PRO   36 )                          
 182: 6c70-A jjkm-A    31 -  35 <=>   60 -  64   (GLY   33  - PRO   37  <=> ALA   60  - LEU   64 )                          
 182: 6c70-A jjkm-A    63 -  87 <=>  212 - 236   (ASP   65  - TYR   89  <=> GLU  212  - MET  236 )                          
 182: 6c70-A jjkm-A    89 -  95 <=>  237 - 243   (PRO   91  - PHE   97  <=> ASP  237  - THR  243 )                          
 182: 6c70-A jjkm-A   260 - 281 <=>  244 - 265   (ALA  346  - TYR  367  <=> GLN  244  - THR  265 )                          
 182: 6c70-A jjkm-A   285 - 288 <=>  272 - 275   (LYS  371  - GLY  374  <=> SER  272  - ARG  275 )                          
 182: 6c70-A jjkm-A   316 - 319 <=>  445 - 448   (ARG  402  - GLU  405  <=> GLN  445  - ALA  448 )                          
 182: 6c70-A jjkm-A   330 - 334 <=>  453 - 457   (SER  416  - TYR  420  <=> GLY  453  - ALA  457 )                          
 182: 6c70-A jjkm-A   385 - 388 <=>  524 - 527   (VAL  471  - LYS  474  <=> SER  524  - GLY  527 )                          
 183: 6c70-A jmbv-A     1 -   5 <=>    8 -  12   (PHE    3  - GLY    7  <=> PRO    8  - GLY   12 )                          
 183: 6c70-A jmbv-A    12 -  15 <=>  166 - 169   (PRO   14  - ARG   17  <=> ALA  166  - LEU  169 )                          
 183: 6c70-A jmbv-A    18 -  21 <=>  170 - 173   (GLN   20  - GLY   23  <=> HIS  170  - GLU  173 )                          
 183: 6c70-A jmbv-A    51 -  54 <=>  204 - 207   (TYR   53  - MET   56  <=> TRP  204  - ILE  207 )                          
 183: 6c70-A jmbv-A    63 -  88 <=>  229 - 254   (ASP   65  - PHE   90  <=> GLY  229  - ILE  254 )                          
 183: 6c70-A jmbv-A   260 - 284 <=>  255 - 279   (ALA  346  - THR  370  <=> GLY  255  - SER  279 )                          
 184: 6c70-A jjsn-A    45 -  49 <=>  742 - 746   (LEU   47  - LEU   51  <=> ARG  742  - GLN  746 )                          
 184: 6c70-A jjsn-A    60 -  66 <=>  768 - 774   (MET   62  - ASP   68  <=> ARG  768  - LEU  774 )                          
 184: 6c70-A jjsn-A    69 -  88 <=>  775 - 794   (THR   71  - PHE   90  <=> LYS  775  - LEU  794 )                          
 184: 6c70-A jjsn-A    90 -  94 <=>  795 - 799   (VAL   92  - ILE   96  <=> ALA  795  - THR  799 )                          
 184: 6c70-A jjsn-A    96 -  99 <=>  800 - 803   (TYR   98  - LEU  101  <=> TYR  800  - ASP  803 )                          
 184: 6c70-A jjsn-A   256 - 280 <=>  804 - 828   (ALA  342  - ALA  366  <=> ALA  804  - GLY  828 )                          
 184: 6c70-A jjsn-A   297 - 301 <=>  829 - 833   (ILE  383  - LEU  387  <=> ASN  829  - VAL  833 )                          
 184: 6c70-A jjsn-A   305 - 308 <=>  976 - 979   (GLY  391  - PHE  394  <=> GLU  976  - GLY  979 )                          
 185: 6c70-A jjwk-A    63 -  84 <=>    3 -  24   (ASP   65  - LYS   86  <=> ASN    3  - LEU   24 )                          
 185: 6c70-A jjwk-A    86 -  92 <=>   25 -  31   (ILE   88  - SER   94  <=> LEU   25  - GLN   31 )                          
 185: 6c70-A jjwk-A    96 -  99 <=>   35 -  38   (TYR   98  - LEU  101  <=> LYS   35  - VAL   38 )                          
 185: 6c70-A jjwk-A   183 - 189 <=>   52 -  58   (TYR  200  - MET  206  <=> PRO   52  - ALA   58 )                          
 185: 6c70-A jjwk-A   196 - 200 <=>   65 -  69   (ASP  213  - CYS  217  <=> LEU   65  - ASP   69 )                          
 185: 6c70-A jjwk-A   257 - 275 <=>   70 -  88   (VAL  343  - THR  361  <=> PHE   70  - LEU   88 )                          
 186: 6c70-A jjlk-A     1 -   6 <=>  327 - 332   (PHE    3  - LEU    8  <=> GLU  327  - PHE  332 )                          
 186: 6c70-A jjlk-A     9 -  12 <=>  333 - 336   (ASP   11  - PRO   14  <=> GLU  333  - ASP  336 )                          
 186: 6c70-A jjlk-A    63 -  88 <=>  491 - 516   (ASP   65  - PHE   90  <=> GLN  491  - GLU  516 )                          
 186: 6c70-A jjlk-A    90 -  93 <=>  517 - 520   (VAL   92  - LYS   95  <=> SER  517  - ASN  520 )                          
 186: 6c70-A jjlk-A   258 - 283 <=>  521 - 546   (GLY  344  - ALA  369  <=> PRO  521  - GLY  546 )                          
 186: 6c70-A jjlk-A   295 - 298 <=>  547 - 550   (THR  381  - GLY  384  <=> GLU  547  - ASP  550 )                          
 187: 6c70-A jn85-A     1 -  11 <=>   67 -  77   (PHE    3  - LEU   13  <=> SER   67  - GLU   77 )                          
 187: 6c70-A jn85-A    63 -  87 <=>  113 - 137   (ASP   65  - TYR   89  <=> ILE  113  - PHE  137 )                          
 187: 6c70-A jn85-A    89 -  92 <=>  138 - 141   (PRO   91  - SER   94  <=> THR  138  - GLU  141 )                          
 187: 6c70-A jn85-A    95 -  98 <=>  142 - 145   (PHE   97  - THR  100  <=> THR  142  - THR  145 )                          
 187: 6c70-A jn85-A   257 - 286 <=>  146 - 175   (VAL  343  - VAL  372  <=> LYS  146  - GLY  175 )                          
 187: 6c70-A jn85-A   287 - 291 <=>  179 - 183   (ASN  373  - VAL  377  <=> THR  179  - ASP  183 )                          
 188: 6c70-A jhre-A   255 - 258 <=>    1 -   4   (THR  341  - GLY  344  <=> MET    1  - PRO    4 )                          
 188: 6c70-A jhre-A   260 - 269 <=>    5 -  14   (ALA  346  - MET  355  <=> SER    5  - TYR   14 )                          
 188: 6c70-A jhre-A   274 - 280 <=>   23 -  29   (ILE  360  - ALA  366  <=> LEU   23  - LEU   29 )                          
 188: 6c70-A jhre-A   282 - 287 <=>   30 -  35   (GLN  368  - ASN  373  <=> LEU   30  - GLU   35 )                          
 188: 6c70-A jhre-A   290 - 306 <=>   37 -  53   (ASN  376  - GLN  392  <=> PRO   37  - SER   53 )                          
 188: 6c70-A jhre-A   308 - 311 <=>   54 -  57   (PHE  394  - CYS  397  <=> GLN   54  - ILE   57 )                          
 188: 6c70-A jhre-A   365 - 386 <=>   58 -  79   (VAL  451  - GLN  472  <=> THR   58  - PHE   79 )                          
 189: 6c70-A ji4y-A    31 -  38 <=>  115 - 122   (GLY   33  - ILE   40  <=> GLU  115  - GLU  122 )                          
 189: 6c70-A ji4y-A    46 -  49 <=>  162 - 165   (LEU   48  - LEU   51  <=> SER  162  - SER  165 )                          
 189: 6c70-A ji4y-A    59 -  62 <=>  213 - 216   (MET   61  - SER   64  <=> LEU  213  - PRO  216 )                          
 189: 6c70-A ji4y-A    67 -  73 <=>  218 - 224   (ASP   69  - ILE   75  <=> GLU  218  - ARG  224 )                          
 189: 6c70-A ji4y-A   274 - 277 <=>  228 - 231   (ILE  360  - THR  363  <=> ILE  228  - ARG  231 )                          
 189: 6c70-A ji4y-A   281 - 285 <=>  275 - 279   (TYR  367  - LYS  371  <=> SER  275  - ALA  279 )                          
 189: 6c70-A ji4y-A   291 - 323 <=>  296 - 328   (VAL  377  - SER  409  <=> PHE  296  - PRO  328 )                          
 189: 6c70-A ji4y-A   366 - 385 <=>  336 - 355   (SER  452  - VAL  471  <=> GLU  336  - LYS  355 )                          
 190: 6c70-A jmym-A     1 -   4 <=>   71 -  74   (PHE    3  - GLN    6  <=> ASP   71  - ASN   74 )                          
 190: 6c70-A jmym-A    57 -  60 <=>   91 -  94   (ASN   59  - MET   62  <=> ASN   91  - GLU   94 )                          
 190: 6c70-A jmym-A    64 -  67 <=>  115 - 118   (ASP   66  - ASP   69  <=> LYS  115  - SER  118 )                          
 190: 6c70-A jmym-A    70 -  91 <=>  119 - 140   (ALA   72  - ARG   93  <=> GLU  119  - ASN  140 )                          
 190: 6c70-A jmym-A   260 - 277 <=>  142 - 159   (ALA  346  - THR  363  <=> PRO  142  - ALA  159 )                          
 190: 6c70-A jmym-A   359 - 362 <=>  178 - 181   (GLY  445  - PHE  448  <=> ALA  178  - GLN  181 )                          
 190: 6c70-A jmym-A   366 - 388 <=>  206 - 228   (SER  452  - LYS  474  <=> TYR  206  - GLY  228 )                          
 191: 6c70-A jjv4-A    55 -  63 <=>  484 - 492   (ALA   57  - ASP   65  <=> MET  484  - PRO  492 )                          
 191: 6c70-A jjv4-A    65 -  68 <=>  503 - 506   (VAL   67  - LEU   70  <=> PRO  503  - LEU  506 )                          
 191: 6c70-A jjv4-A   116 - 119 <=>  740 - 743   (ALA  118  - HIS  121  <=> ILE  740  - SER  743 )                          
 191: 6c70-A jjv4-A   121 - 127 <=>  744 - 750   (LEU  123  - ARG  129  <=> HIS  744  - PHE  750 )                          
 191: 6c70-A jjv4-A   186 - 216 <=>  758 - 788   (VAL  203  - ILE  233  <=> LEU  758  - SER  788 )                          
 191: 6c70-A jjv4-A   241 - 244 <=>  790 - 793   (LYS  327  - VAL  330  <=> GLN  790  - THR  793 )                          
 191: 6c70-A jjv4-A   247 - 261 <=>  794 - 808   (HIS  333  - TYR  347  <=> PRO  794  - PHE  808 )                          
 191: 6c70-A jjv4-A   265 - 273 <=>  809 - 817   (LEU  351  - THR  359  <=> LEU  809  - THR  817 )                          
 191: 6c70-A jjv4-A   274 - 278 <=>  819 - 823   (ILE  360  - LEU  364  <=> SER  819  - LEU  823 )                          
 191: 6c70-A jjv4-A   283 - 287 <=>  827 - 831   (ALA  369  - ASN  373  <=> ILE  827  - LEU  831 )                          
 191: 6c70-A jjv4-A   296 - 322 <=>  836 - 862   (VAL  382  - SER  408  <=> PRO  836  - SER  862 )                          
 191: 6c70-A jjv4-A   323 - 329 <=>  864 - 870   (SER  409  - TYR  415  <=> SER  864  - THR  870 )                          
 191: 6c70-A jjv4-A   350 - 353 <=>  876 - 879   (GLN  436  - LYS  439  <=> VAL  876  - THR  879 )                          
 191: 6c70-A jjv4-A   362 - 365 <=>  886 - 889   (PHE  448  - VAL  451  <=> THR  886  - VAL  889 )                          
 191: 6c70-A jjv4-A   368 - 388 <=>  890 - 910   (ASP  454  - LYS  474  <=> ARG  890  - SER  910 )                          
 192: 6c70-A jm74-A     1 -   4 <=>  318 - 321   (PHE    3  - GLN    6  <=> ARG  318  - PHE  321 )                          
 192: 6c70-A jm74-A   101 - 104 <=>  361 - 364   (ILE  103  - ASN  106  <=> TRP  361  - ILE  364 )                          
 192: 6c70-A jm74-A   109 - 121 <=>  379 - 391   (PRO  111  - LEU  123  <=> PHE  379  - THR  391 )                          
 192: 6c70-A jm74-A   123 - 126 <=>  392 - 395   (ILE  125  - MET  128  <=> GLN  392  - ARG  395 )                          
 192: 6c70-A jm74-A   210 - 213 <=>  397 - 400   (LEU  227  - LEU  230  <=> LYS  397  - LEU  400 )                          
 192: 6c70-A jm74-A   239 - 243 <=>  401 - 405   (ALA  325  - TRP  329  <=> PHE  401  - TYR  405 )                          
 192: 6c70-A jm74-A   247 - 259 <=>  466 - 478   (HIS  333  - ASP  345  <=> ASP  466  - ASP  478 )                          
 192: 6c70-A jm74-A   265 - 289 <=>  480 - 504   (LEU  351  - VAL  375  <=> PHE  480  - GLY  504 )                          
 192: 6c70-A jm74-A   292 - 331 <=>  505 - 544   (TYR  378  - CYS  417  <=> ASP  505  - GLN  544 )                          
 192: 6c70-A jm74-A   342 - 347 <=>  546 - 551   (THR  428  - VAL  433  <=> SER  546  - GLY  551 )                          
 192: 6c70-A jm74-A   350 - 354 <=>  553 - 557   (GLN  436  - ALA  440  <=> ILE  553  - LEU  557 )                          
 192: 6c70-A jm74-A   355 - 358 <=>  560 - 563   (MET  441  - SER  444  <=> ILE  560  - HIS  563 )                          
 192: 6c70-A jm74-A   364 - 388 <=>  565 - 589   (THR  450  - LYS  474  <=> VAL  565  - LEU  589 )                          
 193: 6c70-A jmyx-A   266 - 288 <=>    2 -  24   (LEU  352  - GLY  374  <=> THR    2  - HIS   24 )                          
 193: 6c70-A jmyx-A   290 - 306 <=>   25 -  41   (ASN  376  - GLN  392  <=> ARG   25  - ALA   41 )                          
 193: 6c70-A jmyx-A   308 - 311 <=>   42 -  45   (PHE  394  - CYS  397  <=> ASN   42  - VAL   45 )                          
 193: 6c70-A jmyx-A   313 - 316 <=>   46 -  49   (PHE  399  - ARG  402  <=> LEU   46  - ARG   49 )                          
 193: 6c70-A jmyx-A   366 - 382 <=>   50 -  66   (SER  452  - MET  468  <=> GLN   50  - LYS   66 )                          
 193: 6c70-A jmyx-A   385 - 388 <=>   67 -  70   (VAL  471  - LYS  474  <=> HIS   67  - PRO   70 )                          
 194: 6c70-A jm2e-A    52 -  56 <=>   42 -  46   (GLY   54  - VAL   58  <=> SER   42  - GLY   46 )                          
 194: 6c70-A jm2e-A    63 -  87 <=>   99 - 123   (ASP   65  - TYR   89  <=> GLN   99  - LYS  123 )                          
 194: 6c70-A jm2e-A   261 - 283 <=>  125 - 147   (TYR  347  - ALA  369  <=> TRP  125  - ARG  147 )                          
 195: 6c70-A jlfw-A    28 -  31 <=>  596 - 599   (TYR   30  - GLY   33  <=> LEU  596  - PRO  599 )                          
 195: 6c70-A jlfw-A    63 -  66 <=> 1073 -1076   (ASP   65  - ASP   68  <=> LYS 1073  - VAL 1076 )                          
 195: 6c70-A jlfw-A    69 -  96 <=> 1077 -1104   (THR   71  - TYR   98  <=> TRP 1077  - GLY 1104 )                          
 195: 6c70-A jlfw-A   192 - 195 <=> 1114 -1117   (SER  209  - LEU  212  <=> VAL 1114  - LEU 1117 )                          
 195: 6c70-A jlfw-A   197 - 206 <=> 1131 -1140   (VAL  214  - ALA  223  <=> GLU 1131  - SER 1140 )                          
 195: 6c70-A jlfw-A   227 - 230 <=> 1151 -1154   (GLY  313  - LYS  316  <=> SER 1151  - SER 1154 )                          
 195: 6c70-A jlfw-A   244 - 247 <=> 1174 -1177   (VAL  330  - HIS  333  <=> PRO 1174  - PRO 1177 )                          
 195: 6c70-A jlfw-A   250 - 281 <=> 1178 -1209   (VAL  336  - TYR  367  <=> LEU 1178  - MET 1209 )                          
 195: 6c70-A jlfw-A   285 - 289 <=> 1210 -1214   (LYS  371  - VAL  375  <=> VAL 1210  - SER 1214 )                          
 195: 6c70-A jlfw-A   385 - 388 <=> 1240 -1243   (VAL  471  - LYS  474  <=> MET 1240  - LYS 1243 )                          
 196: 6c70-A jip1-A     1 -   4 <=>    3 -   6   (PHE    3  - GLN    6  <=> LEU    3  - LEU    6 )                          
 196: 6c70-A jip1-A    32 -  35 <=>    9 -  12   (LYS   34  - PRO   37  <=> ARG    9  - SER   12 )                          
 196: 6c70-A jip1-A    64 -  79 <=>   99 - 114   (ASP   66  - LEU   81  <=> PHE   99  - TRP  114 )                          
 196: 6c70-A jip1-A    80 -  86 <=>  116 - 122   (HIS   82  - ILE   88  <=> PHE  116  - ASP  122 )                          
 196: 6c70-A jip1-A    88 -  91 <=>  123 - 126   (PHE   90  - ARG   93  <=> PRO  123  - GLU  126 )                          
 196: 6c70-A jip1-A   260 - 288 <=>  128 - 156   (ALA  346  - GLY  374  <=> ASN  128  - LEU  156 )                          
 196: 6c70-A jip1-A   289 - 292 <=>  176 - 179   (VAL  375  - TYR  378  <=> VAL  176  - PHE  179 )                          
 196: 6c70-A jip1-A   384 - 388 <=>  255 - 259   (LEU  470  - LYS  474  <=> THR  255  - PHE  259 )                          
 197: 6c70-A jm2o-A    63 -  88 <=>  212 - 237   (ASP   65  - PHE   90  <=> GLU  212  - ALA  237 )                          
 197: 6c70-A jm2o-A    90 -  94 <=>  238 - 242   (VAL   92  - ILE   96  <=> GLU  238  - PRO  242 )                          
 197: 6c70-A jm2o-A   259 - 285 <=>  243 - 269   (ASP  345  - LYS  371  <=> VAL  243  - GLY  269 )                          
 197: 6c70-A jm2o-A   287 - 291 <=>  400 - 404   (ASN  373  - VAL  377  <=> ASN  400  - ARG  404 )                          
 197: 6c70-A jm2o-A   330 - 333 <=> 1159 -1162   (SER  416  - TRP  419  <=> ALA 1159  - GLY 1162 )                          
 197: 6c70-A jm2o-A   336 - 339 <=> 1163 -1166   (GLY  422  - GLU  425  <=> GLY 1163  - LYS 1166 )                          
 197: 6c70-A jm2o-A   352 - 355 <=> 1173 -1176   (GLN  438  - MET  441  <=> ARG 1173  - LYS 1176 )                          
 198: 6c70-A jnmy-A     4 -   7 <=>   51 -  54   (GLN    6  - VAL    9  <=> ASP   51  - ASP   54 )                          
 198: 6c70-A jnmy-A    23 -  26 <=>   58 -  61   (PHE   25  - ASN   28  <=> PRO   58  - PRO   61 )                          
 198: 6c70-A jnmy-A    33 -  52 <=>   63 -  82   (LYS   35  - GLY   54  <=> ARG   63  - ASN   82 )                          
 198: 6c70-A jnmy-A    53 -  61 <=>   84 -  92   (MET   55  - GLU   63  <=> TRP   84  - SER   92 )                          
 198: 6c70-A jnmy-A    63 -  90 <=>   93 - 120   (ASP   65  - VAL   92  <=> SER   93  - ARG  120 )                          
 198: 6c70-A jnmy-A   260 - 277 <=>  127 - 144   (ALA  346  - THR  363  <=> SER  127  - PHE  144 )                          
 198: 6c70-A jnmy-A   318 - 326 <=>  159 - 167   (ILE  404  - GLU  412  <=> ALA  159  - ARG  167 )                          
 198: 6c70-A jnmy-A   328 - 335 <=>  176 - 183   (ALA  414  - ASP  421  <=> VAL  176  - HIS  183 )                          
 198: 6c70-A jnmy-A   339 - 343 <=> 1087 -1091   (GLU  425  - PHE  429  <=> CYS 1087  - ARG 1091 )                          
 199: 6c70-A jm5f-A    63 -  89 <=>  320 - 346   (ASP   65  - PRO   91  <=> ASN  320  - GLY  346 )                          
 199: 6c70-A jm5f-A    91 -  95 <=>  347 - 351   (ARG   93  - PHE   97  <=> ALA  347  - SER  351 )                          
 199: 6c70-A jm5f-A   259 - 283 <=>  354 - 378   (ASP  345  - ALA  369  <=> ARG  354  - GLU  378 )                          
 199: 6c70-A jm5f-A   284 - 287 <=>  380 - 383   (THR  370  - ASN  373  <=> ILE  380  - GLN  383 )                          
 199: 6c70-A jm5f-A   288 - 291 <=>  385 - 388   (GLY  374  - VAL  377  <=> ARG  385  - ILE  388 )                          
 199: 6c70-A jm5f-A   328 - 334 <=>  596 - 602   (ALA  414  - TYR  420  <=> THR  596  - GLY  602 )                          
 200: 6c70-A jjue-A     1 -   4 <=>  427 - 430   (PHE    3  - GLN    6  <=> PRO  427  - PHE  430 )                          
 200: 6c70-A jjue-A     6 -   9 <=>  547 - 550   (LEU    8  - ASP   11  <=> ASP  547  - CYS  550 )                          
 200: 6c70-A jjue-A   109 - 121 <=>  563 - 575   (PRO  111  - LEU  123  <=> PHE  563  - MET  575 )                          
 200: 6c70-A jjue-A   123 - 126 <=>  576 - 579   (ILE  125  - MET  128  <=> GLN  576  - ARG  579 )                          
 200: 6c70-A jjue-A   210 - 213 <=>  581 - 584   (LEU  227  - LEU  230  <=> LYS  581  - LEU  584 )                          
 200: 6c70-A jjue-A   240 - 243 <=>  586 - 589   (ILE  326  - TRP  329  <=> ARG  586  - TYR  589 )                          
 200: 6c70-A jjue-A   246 - 259 <=>  649 - 662   (ARG  332  - ASP  345  <=> ALA  649  - ASP  662 )                          
 200: 6c70-A jjue-A   265 - 286 <=>  664 - 685   (LEU  351  - VAL  372  <=> PHE  664  - LEU  685 )                          
 200: 6c70-A jjue-A   289 - 332 <=>  703 - 746   (VAL  375  - HIS  418  <=> PRO  703  - TRP  746 )                          
 200: 6c70-A jjue-A   343 - 353 <=>  750 - 760   (PHE  429  - LYS  439  <=> PRO  750  - ASP  760 )                          
 200: 6c70-A jjue-A   354 - 357 <=>  762 - 765   (ALA  440  - ILE  443  <=> GLN  762  - ILE  765 )                          
 200: 6c70-A jjue-A   363 - 366 <=>  766 - 769   (PHE  449  - SER  452  <=> VAL  766  - THR  769 )                          
 200: 6c70-A jjue-A   368 - 388 <=>  770 - 790   (ASP  454  - LYS  474  <=> SER  770  - ILE  790 )                          
 201: 6c70-A jnd2-A    66 -  92 <=>  848 - 874   (ASP   68  - SER   94  <=> THR  848  - VAL  874 )                          
 201: 6c70-A jnd2-A    94 - 100 <=>  891 - 897   (ILE   96  - ALA  102  <=> ARG  891  - ARG  897 )                          
 201: 6c70-A jnd2-A   253 - 279 <=>  898 - 924   (LEU  339  - LEU  365  <=> ASP  898  - CYS  924 )                          
 201: 6c70-A jnd2-A   294 - 297 <=>  999 -1002   (ALA  380  - ILE  383  <=> PHE  999  - GLY 1002 )                          
 201: 6c70-A jnd2-A   366 - 371 <=> 1010 -1015   (SER  452  - ALA  457  <=> PHE 1010  - GLY 1015 )                          
 202: 6c70-A jme4-A    62 -  99 <=>    8 -  45   (SER   64  - LEU  101  <=> GLY    8  - ASP   45 )                          
 202: 6c70-A jme4-A   126 - 148 <=>   48 -  70   (MET  128  - THR  150  <=> SER   48  - GLY   70 )                          
 202: 6c70-A jme4-A   180 - 192 <=>   73 -  85   (TYR  197  - SER  209  <=> PRO   73  - ALA   85 )                          
 202: 6c70-A jme4-A   209 - 212 <=>  105 - 108   (GLN  226  - HIS  229  <=> ARG  105  - CYS  108 )                          
 202: 6c70-A jme4-A   215 - 218 <=>  109 - 112   (ALA  232  - LYS  235  <=> ASN  109  - GLY  112 )                          
 202: 6c70-A jme4-A   221 - 224 <=>  113 - 116   (MET  238  - SER  241  <=> SER  113  - SER  116 )                          
 202: 6c70-A jme4-A   226 - 230 <=>  117 - 121   (THR  243  - LYS  316  <=> GLY  117  - ARG  121 )                          
 202: 6c70-A jme4-A   248 - 251 <=>  315 - 318   (LYS  334  - VAL  337  <=> TYR  315  - LYS  318 )                          
 202: 6c70-A jme4-A   254 - 258 <=>  319 - 323   (VAL  340  - GLY  344  <=> SER  319  - VAL  323 )                          
 202: 6c70-A jme4-A   261 - 282 <=>  324 - 345   (TYR  347  - GLN  368  <=> SER  324  - TYR  345 )                          
 202: 6c70-A jme4-A   287 - 294 <=>  364 - 371   (ASN  373  - ALA  380  <=> ILE  364  - VAL  371 )                          
 202: 6c70-A jme4-A   296 - 317 <=>  372 - 393   (VAL  382  - LEU  403  <=> ASN  372  - PHE  393 )                          
 202: 6c70-A jme4-A   350 - 353 <=>  401 - 404   (GLN  436  - LYS  439  <=> ALA  401  - ASP  404 )                          
 203: 6c70-A jmva-A    29 -  34 <=>   33 -  38   (SER   31  - PHE   36  <=> ASP   33  - GLU   38 )                          
 203: 6c70-A jmva-A    37 -  63 <=>   61 -  87   (ARG   39  - ASP   65  <=> LEU   61  - VAL   87 )                          
 203: 6c70-A jmva-A    64 -  88 <=>  102 - 126   (ASP   66  - PHE   90  <=> GLY  102  - PRO  126 )                          
 203: 6c70-A jmva-A   151 - 155 <=>  156 - 160   (GLU  153  - ILE  172  <=> VAL  156  - TRP  160 )                          
 203: 6c70-A jmva-A   183 - 194 <=>  171 - 182   (TYR  200  - SER  211  <=> VAL  171  - PHE  182 )                          
 203: 6c70-A jmva-A   201 - 204 <=>  198 - 201   (SER  218  - LEU  221  <=> GLU  198  - ARG  201 )                          
 203: 6c70-A jmva-A   257 - 282 <=>  202 - 227   (VAL  343  - GLN  368  <=> ARG  202  - LEU  227 )                          
 203: 6c70-A jmva-A   283 - 286 <=>  229 - 232   (ALA  369  - VAL  372  <=> ALA  229  - ILE  232 )                          
 203: 6c70-A jmva-A   287 - 290 <=>  235 - 238   (ASN  373  - ASN  376  <=> ALA  235  - ALA  238 )                          
 203: 6c70-A jmva-A   381 - 388 <=>  404 - 411   (PHE  467  - LYS  474  <=> GLY  404  - ALA  411 )                          
 204: 6c70-A jkxu-A    63 -  94 <=>  332 - 363   (ASP   65  - ILE   96  <=> LYS  332  - ASP  363 )                          
 204: 6c70-A jkxu-A   131 - 134 <=>  382 - 385   (PHE  133  - ALA  136  <=> HIS  382  - GLY  385 )                          
 204: 6c70-A jkxu-A   210 - 213 <=>  393 - 396   (LEU  227  - LEU  230  <=> VAL  393  - GLY  396 )                          
 204: 6c70-A jkxu-A   242 - 245 <=>  397 - 400   (TYR  328  - GLU  331  <=> GLY  397  - ASP  400 )                          
 204: 6c70-A jkxu-A   249 - 252 <=>  401 - 404   (HIS  335  - ARG  338  <=> TYR  401  - ASN  404 )                          
 204: 6c70-A jkxu-A   255 - 258 <=>  405 - 408   (THR  341  - GLY  344  <=> ASP  405  - VAL  408 )                          
 204: 6c70-A jkxu-A   260 - 286 <=>  409 - 435   (ALA  346  - VAL  372  <=> ASP  409  - ALA  435 )                          
 204: 6c70-A jkxu-A   287 - 290 <=>  438 - 441   (ASN  373  - ASN  376  <=> ARG  438  - MET  441 )                          
 205: 6c70-A jhy4-A    53 -  57 <=>  472 - 476   (MET   55  - ASN   59  <=> ILE  472  - ILE  476 )                          
 205: 6c70-A jhy4-A    64 -  88 <=>  548 - 572   (ASP   66  - PHE   90  <=> CYS  548  - LEU  572 )                          
 205: 6c70-A jhy4-A    90 -  98 <=>  573 - 581   (VAL   92  - THR  100  <=> GLU  573  - GLY  581 )                          
 205: 6c70-A jhy4-A   250 - 287 <=>  583 - 620   (VAL  336  - ASN  373  <=> SER  583  - TYR  620 )                          
 205: 6c70-A jhy4-A   288 - 291 <=>  623 - 626   (GLY  374  - VAL  377  <=> GLY  623  - GLY  626 )                          
 206: 6c70-A jksj-A    49 -  52 <=>  173 - 176   (LEU   51  - GLY   54  <=> PRO  173  - ASN  176 )                          
 206: 6c70-A jksj-A    64 -  89 <=>  260 - 285   (ASP   66  - PRO   91  <=> ASN  260  - ASP  285 )                          
 206: 6c70-A jksj-A    91 -  94 <=>  286 - 289   (ARG   93  - ILE   96  <=> GLU  286  - ASP  289 )                          
 206: 6c70-A jksj-A   258 - 284 <=>  290 - 316   (GLY  344  - THR  370  <=> SER  290  - GLY  316 )                          
 206: 6c70-A jksj-A   375 - 380 <=>  319 - 324   (GLY  461  - TYR  466  <=> ASP  319  - ILE  324 )                          
 207: 6c70-A jhsn-A    30 -  38 <=>  389 - 397   (GLU   32  - ILE   40  <=> PRO  389  - LEU  397 )                          
 207: 6c70-A jhsn-A    41 -  44 <=>  432 - 435   (ILE   43  - LEU   46  <=> GLU  432  - ASP  435 )                          
 207: 6c70-A jhsn-A    64 -  84 <=>  469 - 489   (ASP   66  - LYS   86  <=> GLU  469  - LEU  489 )                          
 207: 6c70-A jhsn-A   192 - 195 <=>  492 - 495   (SER  209  - LEU  212  <=> HIS  492  - GLU  495 )                          
 207: 6c70-A jhsn-A   200 - 203 <=>  496 - 499   (CYS  217  - LEU  220  <=> SER  496  - SER  499 )                          
 207: 6c70-A jhsn-A   259 - 287 <=>  502 - 530   (ASP  345  - ASN  373  <=> GLY  502  - LEU  530 )                          
 207: 6c70-A jhsn-A   288 - 314 <=>  538 - 564   (GLY  374  - GLY  400  <=> GLU  538  - SER  564 )                          
 207: 6c70-A jhsn-A   363 - 366 <=>  565 - 568   (PHE  449  - SER  452  <=> ASP  565  - ARG  568 )                          
 207: 6c70-A jhsn-A   367 - 379 <=>  571 - 583   (LEU  453  - THR  465  <=> GLN  571  - ALA  583 )                          
 208: 6c70-A jns8-A    64 -  89 <=>   16 -  41   (ASP   66  - PRO   91  <=> HIS   16  - GLU   41 )                          
 208: 6c70-A jns8-A    91 - 101 <=>   42 -  52   (ARG   93  - ILE  103  <=> CYS   42  - SER   52 )                          
 208: 6c70-A jns8-A   102 - 105 <=>   54 -  57   (TRP  104  - PRO  107  <=> GLN   54  - ILE   57 )                          
 208: 6c70-A jns8-A   106 - 109 <=>   61 -  64   (ASN  108  - PRO  111  <=> GLY   61  - VAL   64 )                          
 208: 6c70-A jns8-A   247 - 254 <=>   67 -  74   (HIS  333  - VAL  340  <=> PRO   67  - ARG   74 )                          
 208: 6c70-A jns8-A   256 - 260 <=>   76 -  80   (ALA  342  - ALA  346  <=> ILE   76  - LEU   80 )                          
 208: 6c70-A jns8-A   261 - 286 <=>   83 - 108   (TYR  347  - VAL  372  <=> SER   83  - LEU  108 )                          
 208: 6c70-A jns8-A   287 - 290 <=>  111 - 114   (ASN  373  - ASN  376  <=> LYS  111  - GLU  114 )                          
 208: 6c70-A jns8-A   337 - 340 <=>  201 - 204   (SER  423  - ALA  426  <=> SER  201  - ALA  204 )                          
 209: 6c70-A jnhi-A    65 -  89 <=>    1 -  25   (VAL   67  - PRO   91  <=> MET    1  - GLY   25 )                          
 209: 6c70-A jnhi-A   188 - 192 <=>   28 -  32   (SER  205  - SER  209  <=> ASP   28  - ALA   32 )                          
 209: 6c70-A jnhi-A   197 - 203 <=>   50 -  56   (VAL  214  - LEU  220  <=> SER   50  - GLY   56 )                          
 209: 6c70-A jnhi-A   260 - 281 <=>   59 -  80   (ALA  346  - TYR  367  <=> PHE   59  - ASP   80 )                          
 209: 6c70-A jnhi-A   380 - 383 <=>   81 -  84   (TYR  466  - VAL  469  <=> LYS   81  - GLU   84 )                          
 209: 6c70-A jnhi-A   385 - 388 <=>   85 -  88   (VAL  471  - LYS  474  <=> SER   85  - ALA   88 )                          
 210: 6c70-A jmrv-A    63 -  86 <=>   54 -  77   (ASP   65  - ILE   88  <=> ALA   54  - GLN   77 )                          
 210: 6c70-A jmrv-A    88 -  91 <=>   78 -  81   (PHE   90  - ARG   93  <=> ARG   78  - SER   81 )                          
 210: 6c70-A jmrv-A   260 - 284 <=>   82 - 106   (ALA  346  - THR  370  <=> ASP   82  - GLN  106 )                          
 210: 6c70-A jmrv-A   296 - 312 <=>  107 - 123   (VAL  382  - ILE  398  <=> TYR  107  - GLU  123 )                          
 210: 6c70-A jmrv-A   314 - 318 <=>  125 - 129   (GLY  400  - ILE  404  <=> SER  125  - ASN  129 )                          
 210: 6c70-A jmrv-A   366 - 377 <=>  132 - 143   (SER  452  - VAL  463  <=> ASN  132  - ASP  143 )                          
 211: 6c70-A jj1r-A    63 -  88 <=>   51 -  76   (ASP   65  - PHE   90  <=> THR   51  - GLU   76 )                          
 211: 6c70-A jj1r-A    91 -  94 <=>   78 -  81   (ARG   93  - ILE   96  <=> PRO   78  - GLY   81 )                          
 211: 6c70-A jj1r-A   263 - 282 <=>   84 - 103   (VAL  349  - GLN  368  <=> PRO   84  - SER  103 )                          
 211: 6c70-A jj1r-A   284 - 291 <=>  104 - 111   (THR  370  - VAL  377  <=> SER  104  - ASN  111 )                          
 211: 6c70-A jj1r-A   319 - 324 <=>  293 - 298   (GLU  405  - VAL  410  <=> GLU  293  - ARG  298 )                          
 211: 6c70-A jj1r-A   326 - 333 <=>  299 - 306   (GLU  412  - TRP  419  <=> TYR  299  - MET  306 )                          
 211: 6c70-A jj1r-A   339 - 343 <=>  375 - 379   (GLU  425  - PHE  429  <=> GLU  375  - ARG  379 )                          
 212: 6c70-A jicn-A    56 -  61 <=>  108 - 113   (VAL   58  - GLU   63  <=> ALA  108  - ILE  113 )                          
 212: 6c70-A jicn-A    64 -  89 <=>  147 - 172   (ASP   66  - PRO   91  <=> ILE  147  - ARG  172 )                          
 212: 6c70-A jicn-A    91 -  94 <=>  173 - 176   (ARG   93  - ILE   96  <=> GLY  173  - SER  176 )                          
 212: 6c70-A jicn-A   259 - 282 <=>  177 - 200   (ASP  345  - GLN  368  <=> LEU  177  - LYS  200 )                          
 212: 6c70-A jicn-A   285 - 291 <=>  255 - 261   (LYS  371  - VAL  377  <=> ASN  255  - ILE  261 )                          
 212: 6c70-A jicn-A   320 - 325 <=>  324 - 329   (GLU  406  - MET  411  <=> ARG  324  - ALA  329 )                          
 212: 6c70-A jicn-A   327 - 330 <=>  331 - 334   (ALA  413  - SER  416  <=> GLN  331  - GLY  334 )                          
 212: 6c70-A jicn-A   331 - 334 <=>  341 - 344   (CYS  417  - TYR  420  <=> GLU  341  - PHE  344 )                          
 212: 6c70-A jicn-A   335 - 339 <=>  389 - 393   (ASP  421  - GLU  425  <=> ALA  389  - LYS  393 )                          
 213: 6c70-A jiz4-A     4 -  17 <=>  128 - 141   (GLN    6  - MET   19  <=> ALA  128  - PRO  141 )                          
 213: 6c70-A jiz4-A    24 -  27 <=>  142 - 145   (MET   26  - TYR   29  <=> GLY  142  - ALA  145 )                          
 213: 6c70-A jiz4-A    30 -  63 <=>  168 - 201   (GLU   32  - ASP   65  <=> THR  168  - ASP  201 )                          
 213: 6c70-A jiz4-A    64 -  90 <=>  203 - 229   (ASP   66  - VAL   92  <=> ASP  203  - GLN  229 )                          
 213: 6c70-A jiz4-A   275 - 283 <=>  246 - 254   (THR  361  - ALA  369  <=> LYS  246  - GLY  254 )                          
 213: 6c70-A jiz4-A   299 - 304 <=>  257 - 262   (TYR  385  - LEU  390  <=> LYS  257  - VAL  262 )                          
 213: 6c70-A jiz4-A   370 - 375 <=>  263 - 268   (PHE  456  - GLY  461  <=> HIS  263  - SER  268 )                          
 214: 6c70-A jnfl-A    63 -  89 <=>   11 -  37   (ASP   65  - PRO   91  <=> PRO   11  - GLN   37 )                          
 214: 6c70-A jnfl-A    91 - 104 <=>   38 -  51   (ARG   93  - ASN  106  <=> LEU   38  - ALA   51 )                          
 214: 6c70-A jnfl-A   105 - 108 <=>   55 -  58   (PRO  107  - HIS  110  <=> ARG   55  - ARG   58 )                          
 214: 6c70-A jnfl-A   240 - 260 <=>   60 -  80   (ILE  326  - ALA  346  <=> PRO   60  - ILE   80 )                          
 214: 6c70-A jnfl-A   261 - 287 <=>   84 - 110   (TYR  347  - ASN  373  <=> SER   84  - ILE  110 )                          
 214: 6c70-A jnfl-A   291 - 294 <=>  113 - 116   (VAL  377  - ALA  380  <=> SER  113  - ALA  116 )                          
 214: 6c70-A jnfl-A   301 - 310 <=>  121 - 130   (LEU  387  - PHE  396  <=> MET  121  - LEU  130 )                          
 214: 6c70-A jnfl-A   318 - 321 <=>  168 - 171   (ILE  404  - SER  407  <=> GLU  168  - ALA  171 )                          
 214: 6c70-A jnfl-A   350 - 353 <=>  172 - 175   (GLN  436  - LYS  439  <=> ASP  172  - ARG  175 )                          
 215: 6c70-A jke8-A     4 -   7 <=>  100 - 103   (GLN    6  - VAL    9  <=> GLY  100  - VAL  103 )                          
 215: 6c70-A jke8-A     9 -  12 <=>  104 - 107   (ASP   11  - PRO   14  <=> LYS  104  - LYS  107 )                          
 215: 6c70-A jke8-A    26 -  29 <=>  136 - 139   (ASN   28  - SER   31  <=> SER  136  - GLY  139 )                          
 215: 6c70-A jke8-A    31 -  34 <=>  179 - 182   (GLY   33  - PHE   36  <=> VAL  179  - PHE  182 )                          
 215: 6c70-A jke8-A    59 -  62 <=>  681 - 684   (MET   61  - SER   64  <=> PRO  681  - GLY  684 )                          
 215: 6c70-A jke8-A    67 -  94 <=>  685 - 712   (ASP   69  - ILE   96  <=> THR  685  - GLU  712 )                          
 215: 6c70-A jke8-A   261 - 280 <=>  718 - 737   (TYR  347  - ALA  366  <=> GLN  718  - ARG  737 )                          
 216: 6c70-A jkcd-A    50 -  53 <=>   20 -  23   (GLN   52  - MET   55  <=> ALA   20  - LEU   23 )                          
 216: 6c70-A jkcd-A    63 -  90 <=>   63 -  90   (ASP   65  - VAL   92  <=> VAL   63  - ALA   90 )                          
 216: 6c70-A jkcd-A    92 -  95 <=>   91 -  94   (SER   94  - PHE   97  <=> GLY   91  - GLU   94 )                          
 216: 6c70-A jkcd-A   259 - 277 <=>   95 - 113   (ASP  345  - THR  363  <=> ALA   95  - THR  113 )                          
 216: 6c70-A jkcd-A   376 - 388 <=>  114 - 126   (ALA  462  - LYS  474  <=> LYS  114  - LYS  126 )                          
 217: 6c70-A jmg3-A    15 -  18 <=>  161 - 164   (ARG   17  - GLN   20  <=> ASP  161  - SER  164 )                          
 217: 6c70-A jmg3-A    25 -  32 <=>  166 - 173   (PHE   27  - LYS   34  <=> ASN  166  - ASP  173 )                          
 217: 6c70-A jmg3-A    42 -  48 <=>  278 - 284   (VAL   44  - LEU   50  <=> LYS  278  - GLY  284 )                          
 217: 6c70-A jmg3-A    55 -  59 <=>  312 - 316   (ALA   57  - MET   61  <=> ALA  312  - CYS  316 )                          
 217: 6c70-A jmg3-A    65 - 102 <=>  514 - 551   (VAL   67  - TRP  104  <=> PRO  514  - ASP  551 )                          
 217: 6c70-A jmg3-A   255 - 289 <=>  556 - 590   (THR  341  - VAL  375  <=> LYS  556  - GLY  590 )                          
 217: 6c70-A jmg3-A   297 - 300 <=>  599 - 602   (ILE  383  - LEU  386  <=> LEU  599  - LEU  602 )                          
 217: 6c70-A jmg3-A   303 - 306 <=>  603 - 606   (THR  389  - GLN  392  <=> HIS  603  - GLU  606 )                          
 217: 6c70-A jmg3-A   374 - 380 <=>  607 - 613   (LEU  460  - TYR  466  <=> ALA  607  - SER  613 )                          
 218: 6c70-A jkcg-A     1 -   5 <=>   15 -  19   (PHE    3  - GLY    7  <=> VAL   15  - ASN   19 )                          
 218: 6c70-A jkcg-A    42 -  45 <=>   37 -  40   (VAL   44  - LEU   47  <=> SER   37  - LYS   40 )                          
 218: 6c70-A jkcg-A    48 -  51 <=>   68 -  71   (LEU   50  - TYR   53  <=> SER   68  - LYS   71 )                          
 218: 6c70-A jkcg-A    52 -  65 <=>   73 -  86   (GLY   54  - VAL   67  <=> GLU   73  - ALA   86 )                          
 218: 6c70-A jkcg-A    66 -  88 <=>   93 - 115   (ASP   68  - PHE   90  <=> THR   93  - GLN  115 )                          
 218: 6c70-A jkcg-A   260 - 284 <=>  116 - 140   (ALA  346  - THR  370  <=> ASN  116  - ALA  140 )                          
 218: 6c70-A jkcg-A   309 - 312 <=>  178 - 181   (LEU  395  - ILE  398  <=> SER  178  - ILE  181 )                          
 218: 6c70-A jkcg-A   316 - 319 <=>  211 - 214   (ARG  402  - GLU  405  <=> ASN  211  - ALA  214 )                          
 218: 6c70-A jkcg-A   322 - 325 <=>  252 - 255   (SER  408  - MET  411  <=> GLY  252  - ALA  255 )                          
 218: 6c70-A jkcg-A   329 - 332 <=>  311 - 314   (TYR  415  - HIS  418  <=> ALA  311  - PRO  314 )                          
 218: 6c70-A jkcg-A   334 - 340 <=>  331 - 337   (TYR  420  - ALA  426  <=> TYR  331  - GLU  337 )                          
 219: 6c70-A jhmf-A    63 -  88 <=>    2 -  27   (ASP   65  - PHE   90  <=> ALA    2  - ALA   27 )                          
 219: 6c70-A jhmf-A    90 - 101 <=>   28 -  39   (VAL   92  - ILE  103  <=> SER   28  - LEU   39 )                          
 219: 6c70-A jhmf-A   253 - 256 <=>   41 -  44   (LEU  339  - ALA  342  <=> SER   41  - SER   44 )                          
 219: 6c70-A jhmf-A   261 - 275 <=>   49 -  63   (TYR  347  - THR  361  <=> ALA   49  - LEU   63 )                          
 219: 6c70-A jhmf-A   278 - 283 <=>   66 -  71   (LEU  364  - ALA  369  <=> HIS   66  - ALA   71 )                          
 219: 6c70-A jhmf-A   287 - 290 <=>   77 -  80   (ASN  373  - ASN  376  <=> PRO   77  - GLN   80 )                          
 220: 6c70-A jjvr-A    63 -  66 <=>    1 -   4   (ASP   65  - ASP   68  <=> MET    1  - GLU    4 )                          
 220: 6c70-A jjvr-A    67 -  80 <=>    6 -  19   (ASP   69  - HIS   82  <=> GLU    6  - GLU   19 )                          
 220: 6c70-A jjvr-A   271 - 287 <=>   20 -  36   (THR  357  - ASN  373  <=> ARG   20  - GLY   36 )                          
 220: 6c70-A jjvr-A   292 - 329 <=>   38 -  75   (TYR  378  - TYR  415  <=> LEU   38  - GLY   75 )                          
 220: 6c70-A jjvr-A   347 - 354 <=>   76 -  83   (VAL  433  - ALA  440  <=> SER   76  - ILE   83 )                          
 220: 6c70-A jjvr-A   355 - 358 <=>   86 -  89   (MET  441  - SER  444  <=> TYR   86  - LYS   89 )                          
 220: 6c70-A jjvr-A   366 - 388 <=>   90 - 112   (SER  452  - LYS  474  <=> ILE   90  - LYS  112 )                          
 221: 6c70-A ji63-A    63 -  94 <=>    3 -  34   (ASP   65  - ILE   96  <=> ASN    3  - HIS   34 )                          
 221: 6c70-A ji63-A   257 - 279 <=>   35 -  57   (VAL  343  - LEU  365  <=> ALA   35  - ASN   57 )                          
 221: 6c70-A ji63-A   299 - 309 <=>   58 -  68   (TYR  385  - LEU  395  <=> GLU   58  - GLN   68 )                          
 221: 6c70-A ji63-A   355 - 358 <=>   81 -  84   (MET  441  - SER  444  <=> GLN   81  - GLN   84 )                          
 221: 6c70-A ji63-A   363 - 366 <=>   85 -  88   (PHE  449  - SER  452  <=> PRO   85  - TYR   88 )                          
 221: 6c70-A ji63-A   367 - 379 <=>   91 - 103   (LEU  453  - THR  465  <=> TRP   91  - HIS  103 )                          
 222: 6c70-A jicm-A     9 -  15 <=>   84 -  90   (ASP   11  - ARG   17  <=> GLY   84  - TRP   90 )                          
 222: 6c70-A jicm-A    64 -  97 <=>  197 - 230   (ASP   66  - LYS   99  <=> MET  197  - ASN  230 )                          
 222: 6c70-A jicm-A   100 - 103 <=>  233 - 236   (ALA  102  - ASN  105  <=> LYS  233  - PRO  236 )                          
 222: 6c70-A jicm-A   119 - 122 <=>  245 - 248   (HIS  121  - ALA  124  <=> TYR  245  - THR  248 )                          
 222: 6c70-A jicm-A   124 - 129 <=>  254 - 259   (THR  126  - LEU  131  <=> VAL  254  - SER  259 )                          
 222: 6c70-A jicm-A   131 - 141 <=>  260 - 270   (PHE  133  - VAL  143  <=> PHE  260  - TYR  270 )                          
 222: 6c70-A jicm-A   143 - 151 <=>  271 - 279   (SER  145  - GLU  153  <=> ASP  271  - GLU  279 )                          
 222: 6c70-A jicm-A   155 - 158 <=>  281 - 284   (ILE  172  - LEU  175  <=> SER  281  - ASN  284 )                          
 222: 6c70-A jicm-A   176 - 199 <=>  285 - 308   (PHE  193  - PHE  216  <=> ILE  285  - VAL  308 )                          
 222: 6c70-A jicm-A   206 - 209 <=>  315 - 318   (ALA  223  - GLN  226  <=> ASP  315  - GLU  318 )                          
 222: 6c70-A jicm-A   256 - 259 <=>  330 - 333   (ALA  342  - ASP  345  <=> SER  330  - PHE  333 )                          
 222: 6c70-A jicm-A   261 - 277 <=>  341 - 357   (TYR  347  - THR  363  <=> ALA  341  - GLN  357 )                          
 222: 6c70-A jicm-A   291 - 294 <=>  363 - 366   (VAL  377  - ALA  380  <=> ALA  363  - VAL  366 )                          
 222: 6c70-A jicm-A   381 - 386 <=>  400 - 405   (PHE  467  - GLN  472  <=> CYS  400  - LEU  405 )                          
 223: 6c70-A jnfp-A    63 -  88 <=>  380 - 405   (ASP   65  - PHE   90  <=> MET  380  - SER  405 )                          
 223: 6c70-A jnfp-A    90 -  94 <=>  406 - 410   (VAL   92  - ILE   96  <=> GLU  406  - VAL  410 )                          
 223: 6c70-A jnfp-A   259 - 290 <=>  411 - 442   (ASP  345  - ASN  376  <=> ALA  411  - GLU  442 )                          
 223: 6c70-A jnfp-A   323 - 330 <=>  628 - 635   (SER  409  - SER  416  <=> GLU  628  - ARG  635 )                          
 223: 6c70-A jnfp-A   331 - 334 <=>  638 - 641   (CYS  417  - TYR  420  <=> ALA  638  - GLN  641 )                          
 223: 6c70-A jnfp-A   335 - 339 <=>  643 - 647   (ASP  421  - GLU  425  <=> LEU  643  - LYS  647 )                          
 223: 6c70-A jnfp-A   372 - 375 <=> 1655 -1658   (SER  458  - GLY  461  <=> ASP 1655  - GLY 1658 )                          
 224: 6c70-A jm05-A     1 -   4 <=>   67 -  70   (PHE    3  - GLN    6  <=> SER   67  - ILE   70 )                          
 224: 6c70-A jm05-A     7 -  10 <=>   71 -  74   (VAL    9  - LEU   12  <=> LEU   71  - LEU   74 )                          
 224: 6c70-A jm05-A    29 -  32 <=>   88 -  91   (SER   31  - LYS   34  <=> ILE   88  - THR   91 )                          
 224: 6c70-A jm05-A    34 -  37 <=>   92 -  95   (PHE   36  - ARG   39  <=> SER   92  - HIS   95 )                          
 224: 6c70-A jm05-A    38 -  57 <=>   97 - 116   (ILE   40  - ASN   59  <=> SER   97  - ALA  116 )                          
 224: 6c70-A jm05-A    59 -  64 <=>  117 - 122   (MET   61  - ASP   66  <=> PRO  117  - SER  122 )                          
 224: 6c70-A jm05-A    67 -  96 <=>  123 - 152   (ASP   69  - TYR   98  <=> LEU  123  - PRO  152 )                          
 224: 6c70-A jm05-A    98 - 101 <=>  153 - 156   (THR  100  - ILE  103  <=> GLN  153  - VAL  156 )                          
 224: 6c70-A jm05-A   255 - 277 <=>  158 - 180   (THR  341  - THR  363  <=> LYS  158  - GLU  180 )                          
 224: 6c70-A jm05-A   278 - 282 <=>  182 - 186   (LEU  364  - GLN  368  <=> GLU  182  - VAL  186 )                          
 225: 6c70-A jj9v-A    31 -  35 <=>  877 - 881   (GLY   33  - PRO   37  <=> PRO  877  - ARG  881 )                          
 225: 6c70-A jj9v-A    63 -  89 <=>  915 - 941   (ASP   65  - PRO   91  <=> GLU  915  - LEU  941 )                          
 225: 6c70-A jj9v-A    91 - 105 <=>  942 - 956   (ARG   93  - PRO  107  <=> MET  942  - GLU  956 )                          
 225: 6c70-A jj9v-A   190 - 197 <=>  972 - 979   (ALA  207  - VAL  214  <=> THR  972  - LYS  979 )                          
 225: 6c70-A jj9v-A   251 - 285 <=>  996 -1030   (VAL  337  - LYS  371  <=> LEU  996  - GLN 1030 )                          
 225: 6c70-A jj9v-A   287 - 290 <=> 1313 -1316   (ASN  373  - ASN  376  <=> MET 1313  - LYS 1316 )                          
 226: 6c70-A jn01-A    29 -  32 <=>   87 -  90   (SER   31  - LYS   34  <=> PRO   87  - GLN   90 )                          
 226: 6c70-A jn01-A    45 -  48 <=>  100 - 103   (LEU   47  - LEU   50  <=> GLY  100  - GLY  103 )                          
 226: 6c70-A jn01-A    64 -  91 <=>  133 - 160   (ASP   66  - ARG   93  <=> LYS  133  - GLN  160 )                          
 226: 6c70-A jn01-A    92 -  95 <=>  162 - 165   (SER   94  - PHE   97  <=> LEU  162  - GLY  165 )                          
 226: 6c70-A jn01-A   259 - 286 <=>  166 - 193   (ASP  345  - VAL  372  <=> PHE  166  - TRP  193 )                          
 226: 6c70-A jn01-A   287 - 290 <=>  196 - 199   (ASN  373  - ASN  376  <=> TRP  196  - ALA  199 )                          
 226: 6c70-A jn01-A   334 - 337 <=>  227 - 230   (TYR  420  - SER  423  <=> ALA  227  - VAL  230 )                          
 227: 6c70-A jkhg-A     2 -   5 <=>  174 - 177   (LYS    4  - GLY    7  <=> GLU  174  - VAL  177 )                          
 227: 6c70-A jkhg-A    35 -  50 <=>  186 - 201   (PRO   37  - GLN   52  <=> GLN  186  - TRP  201 )                          
 227: 6c70-A jkhg-A    53 -  59 <=>  202 - 208   (MET   55  - MET   61  <=> ASN  202  - GLY  208 )                          
 227: 6c70-A jkhg-A    63 -  90 <=>  240 - 267   (ASP   65  - VAL   92  <=> ASP  240  - GLN  267 )                          
 227: 6c70-A jkhg-A   116 - 126 <=>  300 - 310   (ALA  118  - MET  128  <=> SER  300  - LEU  310 )                          
 227: 6c70-A jkhg-A   185 - 188 <=>  322 - 325   (LEU  202  - SER  205  <=> ASP  322  - ALA  325 )                          
 227: 6c70-A jkhg-A   189 - 206 <=>  338 - 355   (MET  206  - ALA  223  <=> VAL  338  - ARG  355 )                          
 227: 6c70-A jkhg-A   209 - 212 <=>  356 - 359   (GLN  226  - HIS  229  <=> SER  356  - SER  359 )                          
 227: 6c70-A jkhg-A   214 - 217 <=>  360 - 363   (LYS  231  - MET  234  <=> THR  360  - ARG  363 )                          
 227: 6c70-A jkhg-A   220 - 223 <=>  364 - 367   (LEU  237  - LEU  240  <=> SER  364  - LEU  367 )                          
 227: 6c70-A jkhg-A   225 - 230 <=>  368 - 373   (ALA  242  - LYS  316  <=> ALA  368  - LYS  373 )                          
 227: 6c70-A jkhg-A   246 - 249 <=>  385 - 388   (ARG  332  - HIS  335  <=> THR  385  - ASP  388 )                          
 227: 6c70-A jkhg-A   252 - 277 <=>  389 - 414   (ARG  338  - THR  363  <=> LYS  389  - GLY  414 )                          
 228: 6c70-A jjr7-A     6 -  11 <=>   30 -  35   (LEU    8  - LEU   13  <=> PRO   30  - THR   35 )                          
 228: 6c70-A jjr7-A    26 -  31 <=>   38 -  43   (ASN   28  - GLY   33  <=> VAL   38  - ALA   43 )                          
 228: 6c70-A jjr7-A    59 -  64 <=>   60 -  65   (MET   61  - ASP   66  <=> LYS   60  - THR   65 )                          
 228: 6c70-A jjr7-A    67 -  85 <=>   66 -  84   (ASP   69  - MET   87  <=> LEU   66  - THR   84 )                          
 228: 6c70-A jjr7-A    86 -  99 <=>   86 -  99   (ILE   88  - LEU  101  <=> TYR   86  - GLY   99 )                          
 228: 6c70-A jjr7-A   256 - 263 <=>  101 - 108   (ALA  342  - VAL  349  <=> ASN  101  - ASP  108 )                          
 228: 6c70-A jjr7-A   264 - 284 <=>  110 - 130   (ALA  350  - THR  370  <=> ALA  110  - GLN  130 )                          
 228: 6c70-A jjr7-A   286 - 289 <=>  131 - 134   (VAL  372  - VAL  375  <=> GLN  131  - HIS  134 )                          
 228: 6c70-A jjr7-A   326 - 329 <=>  273 - 276   (GLU  412  - TYR  415  <=> ILE  273  - SER  276 )                          
 228: 6c70-A jjr7-A   347 - 352 <=>  278 - 283   (VAL  433  - GLN  438  <=> ASP  278  - VAL  283 )                          
 228: 6c70-A jjr7-A   353 - 356 <=>  286 - 289   (LYS  439  - SER  442  <=> THR  286  - ALA  289 )                          
 228: 6c70-A jjr7-A   362 - 365 <=>  475 - 478   (PHE  448  - VAL  451  <=> THR  475  - VAL  478 )                          
 228: 6c70-A jjr7-A   367 - 370 <=>  482 - 485   (LEU  453  - PHE  456  <=> GLN  482  - GLY  485 )                          
 228: 6c70-A jjr7-A   371 - 374 <=>  495 - 498   (ALA  457  - LEU  460  <=> LYS  495  - SER  498 )                          
 228: 6c70-A jjr7-A   375 - 380 <=>  500 - 505   (GLY  461  - TYR  466  <=> GLY  500  - PHE  505 )                          
 228: 6c70-A jjr7-A   383 - 386 <=>  506 - 509   (VAL  469  - GLN  472  <=> VAL  506  - ARG  509 )                          
 229: 6c70-A jjyz-A    29 -  32 <=>  154 - 157   (SER   31  - LYS   34  <=> ARG  154  - ARG  157 )                          
 229: 6c70-A jjyz-A    34 -  40 <=>  158 - 164   (PHE   36  - CYS   42  <=> ARG  158  - VAL  164 )                          
 229: 6c70-A jjyz-A    41 -  44 <=>  201 - 204   (ILE   43  - LEU   46  <=> LYS  201  - MET  204 )                          
 229: 6c70-A jjyz-A    86 -  93 <=>  209 - 216   (ILE   88  - LYS   95  <=> ASN  209  - VAL  216 )                          
 229: 6c70-A jjyz-A   120 - 125 <=>  249 - 254   (ALA  122  - LYS  127  <=> LYS  249  - PHE  254 )                          
 229: 6c70-A jjyz-A   130 - 146 <=>  268 - 284   (LEU  132  - GLY  148  <=> ARG  268  - LYS  284 )                          
 229: 6c70-A jjyz-A   159 - 162 <=>  285 - 288   (MET  176  - THR  179  <=> VAL  285  - VAL  288 )                          
 229: 6c70-A jjyz-A   167 - 170 <=>  292 - 295   (ASN  184  - SER  187  <=> ARG  292  - LEU  295 )                          
 229: 6c70-A jjyz-A   171 - 174 <=>  336 - 339   (GLY  188  - HIS  191  <=> HIS  336  - GLN  339 )                          
 229: 6c70-A jjyz-A   175 - 190 <=>  341 - 356   (VAL  192  - ALA  207  <=> THR  341  - SER  356 )                          
 229: 6c70-A jjyz-A   192 - 216 <=>  357 - 381   (SER  209  - ILE  233  <=> ASP  357  - THR  381 )                          
 229: 6c70-A jjyz-A   217 - 225 <=>  383 - 391   (MET  234  - ALA  242  <=> ARG  383  - ARG  391 )                          
 229: 6c70-A jjyz-A   227 - 271 <=>  397 - 441   (GLY  313  - THR  357  <=> SER  397  - ARG  441 )                          
 230: 6c70-A jnd7-A    20 -  31 <=>  145 - 156   (VAL   22  - GLY   33  <=> GLY  145  - ALA  156 )                          
 230: 6c70-A jnd7-A    56 -  63 <=>  800 - 807   (VAL   58  - ASP   65  <=> LEU  800  - LYS  807 )                          
 230: 6c70-A jnd7-A    67 -  88 <=>  904 - 925   (ASP   69  - PHE   90  <=> GLY  904  - LYS  925 )                          
 230: 6c70-A jnd7-A    91 -  95 <=>  926 - 930   (ARG   93  - PHE   97  <=> ASP  926  - SER  930 )                          
 230: 6c70-A jnd7-A   258 - 278 <=>  931 - 951   (GLY  344  - LEU  364  <=> PRO  931  - MET  951 )                          
 230: 6c70-A jnd7-A   280 - 284 <=>  952 - 956   (ALA  366  - THR  370  <=> TYR  952  - GLY  956 )                          
 230: 6c70-A jnd7-A   285 - 288 <=>  967 - 970   (LYS  371  - GLY  374  <=> LEU  967  - LEU  970 )                          
 230: 6c70-A jnd7-A   289 - 292 <=>  972 - 975   (VAL  375  - TYR  378  <=> THR  972  - GLY  975 )                          
 230: 6c70-A jnd7-A   323 - 330 <=> 1080 -1087   (SER  409  - SER  416  <=> ALA 1080  - SER 1087 )                          
 230: 6c70-A jnd7-A   331 - 334 <=> 1090 -1093   (CYS  417  - TYR  420  <=> LEU 1090  - ILE 1093 )                          
 230: 6c70-A jnd7-A   337 - 343 <=> 1102 -1108   (SER  423  - PHE  429  <=> VAL 1102  - ASP 1108 )                          
 231: 6c70-A jn0a-A    29 -  32 <=>  200 - 203   (SER   31  - LYS   34  <=> ALA  200  - ASP  203 )                          
 231: 6c70-A jn0a-A    43 -  54 <=>  313 - 324   (THR   45  - MET   56  <=> GLN  313  - ILE  324 )                          
 231: 6c70-A jn0a-A    60 -  64 <=>  338 - 342   (MET   62  - ASP   66  <=> VAL  338  - ILE  342 )                          
 231: 6c70-A jn0a-A    65 -  90 <=>  345 - 370   (VAL   67  - VAL   92  <=> SER  345  - ASP  370 )                          
 231: 6c70-A jn0a-A   260 - 279 <=>  376 - 395   (ALA  346  - LEU  365  <=> SER  376  - LEU  395 )                          
 231: 6c70-A jn0a-A   282 - 285 <=>  396 - 399   (GLN  368  - LYS  371  <=> ALA  396  - ASP  399 )                          
 231: 6c70-A jn0a-A   293 - 313 <=>  400 - 420   (ALA  379  - PHE  399  <=> THR  400  - ASN  420 )                          
 231: 6c70-A jn0a-A   368 - 379 <=>  423 - 434   (ASP  454  - THR  465  <=> SER  423  - ASN  434 )                          
 231: 6c70-A jn0a-A   382 - 385 <=>  467 - 470   (MET  468  - VAL  471  <=> VAL  467  - GLN  470 )                          
 232: 6c70-A jih2-A    53 -  57 <=>   27 -  31   (MET   55  - ASN   59  <=> ASP   27  - THR   31 )                          
 232: 6c70-A jih2-A    65 -  89 <=>   42 -  66   (VAL   67  - PRO   91  <=> SER   42  - ASP   66 )                          
 232: 6c70-A jih2-A    92 -  95 <=>   67 -  70   (SER   94  - PHE   97  <=> GLN   67  - SER   70 )                          
 232: 6c70-A jih2-A   259 - 286 <=>   72 -  99   (ASP  345  - VAL  372  <=> TYR   72  - GLY   99 )                          
 232: 6c70-A jih2-A   299 - 302 <=>  103 - 106   (TYR  385  - TYR  388  <=> TYR  103  - GLY  106 )                          
 232: 6c70-A jih2-A   304 - 308 <=>  107 - 111   (LEU  390  - PHE  394  <=> GLY  107  - TYR  111 )                          
 232: 6c70-A jih2-A   309 - 312 <=>  117 - 120   (LEU  395  - ILE  398  <=> GLU  117  - GLY  120 )                          
 232: 6c70-A jih2-A   315 - 325 <=>  141 - 151   (ASN  401  - MET  411  <=> PHE  141  - THR  151 )                          
 232: 6c70-A jih2-A   327 - 331 <=>  153 - 157   (ALA  413  - CYS  417  <=> ARG  153  - ASP  157 )                          
 233: 6c70-A jliw-A    63 -  95 <=>   40 -  72   (ASP   65  - PHE   97  <=> LEU   40  - THR   72 )                          
 233: 6c70-A jliw-A   259 - 282 <=>   74 -  97   (ASP  345  - GLN  368  <=> VAL   74  - TYR   97 )                          
 233: 6c70-A jliw-A   283 - 286 <=>   99 - 102   (ALA  369  - VAL  372  <=> SER   99  - ILE  102 )                          
 233: 6c70-A jliw-A   287 - 290 <=>  105 - 108   (ASN  373  - ASN  376  <=> ASN  105  - SER  108 )                          
 234: 6c70-A jhxg-A    19 -  22 <=>    2 -   5   (GLY   21  - HIS   24  <=> SER    2  - ASP    5 )                          
 234: 6c70-A jhxg-A    65 -  89 <=>   22 -  46   (VAL   67  - PRO   91  <=> ASN   22  - TRP   46 )                          
 234: 6c70-A jhxg-A    91 -  94 <=>   47 -  50   (ARG   93  - ILE   96  <=> GLU   47  - PRO   50 )                          
 234: 6c70-A jhxg-A   259 - 286 <=>   51 -  78   (ASP  345  - VAL  372  <=> LYS   51  - ASP   78 )                          
 234: 6c70-A jhxg-A   287 - 290 <=>   80 -  83   (ASN  373  - ASN  376  <=> ARG   80  - PRO   83 )                          
 234: 6c70-A jhxg-A   366 - 369 <=>  196 - 199   (SER  452  - LEU  455  <=> SER  196  - ASP  199 )                          
 235: 6c70-A jl90-A    35 -  38 <=>    3 -   6   (PRO   37  - ILE   40  <=> ARG    3  - ALA    6 )                          
 235: 6c70-A jl90-A    41 -  44 <=>    7 -  10   (ILE   43  - LEU   46  <=> GLU    7  - SER   10 )                          
 235: 6c70-A jl90-A    65 -  88 <=>   43 -  66   (VAL   67  - PHE   90  <=> SER   43  - MET   66 )                          
 235: 6c70-A jl90-A    90 -  93 <=>   67 -  70   (VAL   92  - LYS   95  <=> SER   67  - ASN   70 )                          
 235: 6c70-A jl90-A    95 -  98 <=>   71 -  74   (PHE   97  - THR  100  <=> ILE   71  - GLN   74 )                          
 235: 6c70-A jl90-A   255 - 286 <=>   75 - 106   (THR  341  - VAL  372  <=> SER   75  - GLU  106 )                          
 235: 6c70-A jl90-A   287 - 290 <=>  109 - 112   (ASN  373  - ASN  376  <=> SER  109  - GLN  112 )                          
 235: 6c70-A jl90-A   330 - 334 <=>  174 - 178   (SER  416  - TYR  420  <=> GLU  174  - ASP  178 )                          
 235: 6c70-A jl90-A   335 - 354 <=>  257 - 276   (ASP  421  - ALA  440  <=> ALA  257  - SER  276 )                          
 236: 6c70-A jkvy-A     1 -   6 <=>  161 - 166   (PHE    3  - LEU    8  <=> GLY  161  - SER  166 )                          
 236: 6c70-A jkvy-A     9 -  12 <=>  167 - 170   (ASP   11  - PRO   14  <=> LYS  167  - LYS  170 )                          
 236: 6c70-A jkvy-A    41 -  63 <=>  273 - 295   (ILE   43  - ASP   65  <=> PRO  273  - TYR  295 )                          
 236: 6c70-A jkvy-A    64 -  91 <=>  303 - 330   (ASP   66  - ARG   93  <=> PHE  303  - GLU  330 )                          
 236: 6c70-A jkvy-A   260 - 285 <=>  331 - 356   (ALA  346  - LYS  371  <=> THR  331  - VAL  356 )                          
 236: 6c70-A jkvy-A   385 - 388 <=>  357 - 360   (VAL  471  - LYS  474  <=> PRO  357  - LEU  360 )                          
 237: 6c70-A jij7-A    63 -  66 <=>   46 -  49   (ASP   65  - ASP   68  <=> SER   46  - SER   49 )                          
 237: 6c70-A jij7-A    68 -  97 <=>   50 -  79   (LEU   70  - LYS   99  <=> ASN   50  - THR   79 )                          
 237: 6c70-A jij7-A   103 - 106 <=>   88 -  91   (ASN  105  - ASN  108  <=> ALA   88  - HIS   91 )                          
 237: 6c70-A jij7-A   252 - 285 <=>   95 - 128   (ARG  338  - LYS  371  <=> VAL   95  - ASP  128 )                          
 237: 6c70-A jij7-A   290 - 294 <=>  132 - 136   (ASN  376  - ALA  380  <=> MET  132  - ARG  136 )                          
 237: 6c70-A jij7-A   319 - 331 <=>  172 - 184   (GLU  405  - CYS  417  <=> GLU  172  - ALA  184 )                          
 237: 6c70-A jij7-A   332 - 337 <=>  186 - 191   (HIS  418  - SER  423  <=> GLU  186  - ARG  191 )                          
 238: 6c70-A jms6-A    65 -  91 <=>   15 -  41   (VAL   67  - ARG   93  <=> ASN   15  - GLY   41 )                          
 238: 6c70-A jms6-A   261 - 286 <=>   42 -  67   (TYR  347  - VAL  372  <=> ALA   42  - GLN   67 )                          
 238: 6c70-A jms6-A   287 - 290 <=>   70 -  73   (ASN  373  - ASN  376  <=> GLN   70  - LEU   73 )                          
 239: 6c70-A jhu2-A    71 -  91 <=>    3 -  23   (ASN   73  - ARG   93  <=> GLU    3  - GLU   23 )                          
 239: 6c70-A jhu2-A   260 - 277 <=>   25 -  42   (ALA  346  - THR  363  <=> THR   25  - SER   42 )                          
 239: 6c70-A jhu2-A   282 - 285 <=>   43 -  46   (GLN  368  - LYS  371  <=> THR   43  - GLY   46 )                          
 239: 6c70-A jhu2-A   287 - 290 <=>   47 -  50   (ASN  373  - ASN  376  <=> ASP   47  - ASP   50 )                          
 239: 6c70-A jhu2-A   319 - 322 <=>   70 -  73   (GLU  405  - SER  408  <=> GLY   70  - SER   73 )                          
 239: 6c70-A jhu2-A   330 - 334 <=> 1524 -1528   (SER  416  - TYR  420  <=> PRO 1524  - GLY 1528 )                          
 240: 6c70-A jiu2-A     1 -   6 <=>  377 - 382   (PHE    3  - LEU    8  <=> SER  377  - GLY  382 )                          
 240: 6c70-A jiu2-A    66 -  91 <=>  765 - 790   (ASP   68  - ARG   93  <=> SER  765  - GLY  790 )                          
 240: 6c70-A jiu2-A   261 - 281 <=>  792 - 812   (TYR  347  - TYR  367  <=> LEU  792  - HIS  812 )                          
 240: 6c70-A jiu2-A   282 - 285 <=>  987 - 990   (GLN  368  - LYS  371  <=> SER  987  - ILE  990 )                          
 240: 6c70-A jiu2-A   286 - 289 <=>  992 - 995   (VAL  372  - VAL  375  <=> ALA  992  - SER  995 )                          
 240: 6c70-A jiu2-A   294 - 299 <=> 1137 -1142   (ALA  380  - TYR  385  <=> PHE 1137  - SER 1142 )                          
 240: 6c70-A jiu2-A   300 - 303 <=> 1144 -1147   (LEU  386  - THR  389  <=> GLU 1144  - ILE 1147 )                          
 240: 6c70-A jiu2-A   354 - 357 <=> 1172 -1175   (ALA  440  - ILE  443  <=> GLU 1172  - LYS 1175 )                          
 241: 6c70-A jlx2-A    28 -  31 <=>  577 - 580   (TYR   30  - GLY   33  <=> TRP  577  - LYS  580 )                          
 241: 6c70-A jlx2-A    32 -  35 <=>  582 - 585   (LYS   34  - PRO   37  <=> ARG  582  - ASN  585 )                          
 241: 6c70-A jlx2-A    38 -  57 <=>  628 - 647   (ILE   40  - ASN   59  <=> ILE  628  - LEU  647 )                          
 241: 6c70-A jlx2-A    58 -  65 <=>  650 - 657   (LEU   60  - VAL   67  <=> VAL  650  - PRO  657 )                          
 241: 6c70-A jlx2-A   153 - 156 <=>  664 - 667   (SER  155  - PRO  173  <=> LEU  664  - ARG  667 )                          
 241: 6c70-A jlx2-A   157 - 160 <=>  671 - 674   (ARG  174  - ILE  177  <=> ASP  671  - SER  674 )                          
 241: 6c70-A jlx2-A   178 - 191 <=>  675 - 688   (LEU  195  - VAL  208  <=> HIS  675  - ALA  688 )                          
 241: 6c70-A jlx2-A   192 - 200 <=>  726 - 734   (SER  209  - CYS  217  <=> ALA  726  - ALA  734 )                          
 241: 6c70-A jlx2-A   257 - 283 <=>  736 - 762   (VAL  343  - ALA  369  <=> ASP  736  - PHE  762 )                          
 241: 6c70-A jlx2-A   285 - 288 <=>  763 - 766   (LYS  371  - GLY  374  <=> PRO  763  - ILE  766 )                          
 241: 6c70-A jlx2-A   289 - 292 <=>  768 - 771   (VAL  375  - TYR  378  <=> SER  768  - ASP  771 )                          
 241: 6c70-A jlx2-A   294 - 307 <=>  772 - 785   (ALA  380  - VAL  393  <=> MET  772  - ALA  785 )                          
 241: 6c70-A jlx2-A   370 - 387 <=>  786 - 803   (PHE  456  - LEU  473  <=> SER  786  - GLU  803 )                          
 242: 6c70-A jme3-A    50 -  53 <=>   29 -  32   (GLN   52  - MET   55  <=> HIS   29  - PRO   32 )                          
 242: 6c70-A jme3-A    64 -  80 <=>   65 -  81   (ASP   66  - HIS   82  <=> ASP   65  - GLY   81 )                          
 242: 6c70-A jme3-A   192 - 195 <=>   85 -  88   (SER  209  - LEU  212  <=> SER   85  - SER   88 )                          
 242: 6c70-A jme3-A   259 - 284 <=>   90 - 115   (ASP  345  - THR  370  <=> VAL   90  - GLN  115 )                          
 242: 6c70-A jme3-A   293 - 311 <=>  133 - 151   (ALA  379  - CYS  397  <=> ALA  133  - THR  151 )                          
 242: 6c70-A jme3-A   367 - 388 <=>  152 - 173   (LEU  453  - LYS  474  <=> GLN  152  - GLY  173 )                          
 243: 6c70-A jo8l-A    63 -  87 <=>   21 -  45   (ASP   65  - TYR   89  <=> GLY   21  - ALA   45 )                          
 243: 6c70-A jo8l-A    89 -  92 <=>   46 -  49   (PRO   91  - SER   94  <=> PRO   46  - SER   49 )                          
 243: 6c70-A jo8l-A   260 - 287 <=>   50 -  77   (ALA  346  - ASN  373  <=> GLY   50  - ALA   77 )                          
 243: 6c70-A jo8l-A   292 - 299 <=>   78 -  85   (TYR  378  - TYR  385  <=> PRO   78  - ALA   85 )                          
 243: 6c70-A jo8l-A   302 - 309 <=>   89 -  96   (TYR  388  - LEU  395  <=> GLN   89  - LYS   96 )                          
 243: 6c70-A jo8l-A   311 - 317 <=>  138 - 144   (CYS  397  - LEU  403  <=> LEU  138  - SER  144 )                          
 244: 6c70-A jmfh-A    35 -  43 <=>   59 -  67   (PRO   37  - THR   45  <=> PHE   59  - LEU   67 )                          
 244: 6c70-A jmfh-A    47 -  52 <=>   90 -  95   (LEU   49  - GLY   54  <=> SER   90  - THR   95 )                          
 244: 6c70-A jmfh-A    59 -  62 <=>  192 - 195   (MET   61  - SER   64  <=> THR  192  - THR  195 )                          
 244: 6c70-A jmfh-A    63 -  66 <=>  198 - 201   (ASP   65  - ASP   68  <=> GLY  198  - PHE  201 )                          
 244: 6c70-A jmfh-A    96 -  99 <=>  269 - 272   (TYR   98  - LEU  101  <=> VAL  269  - THR  272 )                          
 244: 6c70-A jmfh-A   101 - 104 <=>  273 - 276   (ILE  103  - ASN  106  <=> VAL  273  - GLY  276 )                          
 244: 6c70-A jmfh-A   120 - 144 <=>  279 - 303   (ALA  122  - TRP  146  <=> THR  279  - ILE  303 )                          
 244: 6c70-A jmfh-A   147 - 150 <=>  304 - 307   (ILE  149  - ILE  152  <=> SER  304  - MET  307 )                          
 244: 6c70-A jmfh-A   172 - 223 <=>  310 - 361   (ALA  189  - LEU  240  <=> GLY  310  - PRO  361 )                          
 244: 6c70-A jmfh-A   235 - 250 <=>  365 - 380   (LEU  321  - VAL  336  <=> ASP  365  - MET  380 )                          
 244: 6c70-A jmfh-A   252 - 255 <=>  381 - 384   (ARG  338  - THR  341  <=> ASP  381  - TYR  384 )                          
 244: 6c70-A jmfh-A   337 - 340 <=>  405 - 408   (SER  423  - ALA  426  <=> ASN  405  - LEU  408 )                          
 244: 6c70-A jmfh-A   341 - 344 <=>  416 - 419   (LYS  427  - VAL  430  <=> GLY  416  - THR  419 )                          
 244: 6c70-A jmfh-A   345 - 353 <=>  421 - 429   (GLN  431  - LYS  439  <=> GLN  421  - ASN  429 )                          
 244: 6c70-A jmfh-A   354 - 357 <=>  432 - 435   (ALA  440  - ILE  443  <=> ALA  432  - PHE  435 )                          
 244: 6c70-A jmfh-A   359 - 362 <=>  441 - 444   (GLY  445  - PHE  448  <=> THR  441  - THR  444 )                          
 244: 6c70-A jmfh-A   364 - 367 <=>  455 - 458   (THR  450  - LEU  453  <=> LEU  455  - GLU  458 )                          
 244: 6c70-A jmfh-A   372 - 376 <=>  513 - 517   (SER  458  - ALA  462  <=> ALA  513  - ASN  517 )                          
 245: 6c70-A jk4v-A    28 -  59 <=>  121 - 152   (TYR   30  - MET   61  <=> GLN  121  - ASP  152 )                          
 245: 6c70-A jk4v-A    61 - 100 <=>  153 - 192   (GLU   63  - ALA  102  <=> HIS  153  - LYS  192 )                          
 245: 6c70-A jk4v-A   102 - 107 <=>  194 - 199   (TRP  104  - SER  109  <=> SER  194  - GLU  199 )                          
 245: 6c70-A jk4v-A   245 - 248 <=>  200 - 203   (GLU  331  - LYS  334  <=> SER  200  - SER  203 )                          
 245: 6c70-A jk4v-A   266 - 282 <=>  220 - 236   (LEU  352  - GLN  368  <=> LEU  220  - ASP  236 )                          
 245: 6c70-A jk4v-A   284 - 290 <=>  239 - 245   (THR  370  - ASN  376  <=> SER  239  - LYS  245 )                          
 245: 6c70-A jk4v-A   313 - 319 <=>  292 - 298   (PHE  399  - GLU  405  <=> PRO  292  - LEU  298 )                          
 245: 6c70-A jk4v-A   368 - 371 <=>  485 - 488   (ASP  454  - ALA  457  <=> GLY  485  - ASP  488 )                          
 245: 6c70-A jk4v-A   375 - 380 <=>  559 - 564   (GLY  461  - TYR  466  <=> ALA  559  - LYS  564 )                          
 246: 6c70-A jmay-A    31 -  34 <=>  296 - 299   (GLY   33  - PHE   36  <=> THR  296  - SER  299 )                          
 246: 6c70-A jmay-A    37 -  62 <=>  300 - 325   (ARG   39  - SER   64  <=> THR  300  - LEU  325 )                          
 246: 6c70-A jmay-A    63 -  88 <=>  328 - 353   (ASP   65  - PHE   90  <=> GLY  328  - ILE  353 )                          
 246: 6c70-A jmay-A    90 -  98 <=>  354 - 362   (VAL   92  - THR  100  <=> VAL  354  - GLY  362 )                          
 246: 6c70-A jmay-A   152 - 156 <=>  398 - 402   (ASP  154  - PRO  173  <=> SER  398  - LYS  402 )                          
 246: 6c70-A jmay-A   183 - 189 <=>  444 - 450   (TYR  200  - MET  206  <=> GLN  444  - PRO  450 )                          
 246: 6c70-A jmay-A   203 - 206 <=>  509 - 512   (LEU  220  - ALA  223  <=> ASN  509  - ARG  512 )                          
 246: 6c70-A jmay-A   208 - 220 <=>  526 - 538   (GLU  225  - LEU  237  <=> CYS  526  - THR  538 )                          
 246: 6c70-A jmay-A   239 - 242 <=>  539 - 542   (ALA  325  - TYR  328  <=> ASN  539  - SER  542 )                          
 246: 6c70-A jmay-A   265 - 283 <=>  550 - 568   (LEU  351  - ALA  369  <=> THR  550  - ASN  568 )                          
 246: 6c70-A jmay-A   285 - 288 <=>  569 - 572   (LYS  371  - GLY  374  <=> SER  569  - ALA  572 )                          
 247: 6c70-A ji3t-A    11 -  14 <=>  102 - 105   (LEU   13  - ILE   16  <=> GLY  102  - THR  105 )                          
 247: 6c70-A ji3t-A    17 -  21 <=>  106 - 110   (MET   19  - GLY   23  <=> PRO  106  - VAL  110 )                          
 247: 6c70-A ji3t-A    44 -  62 <=>  114 - 132   (LEU   46  - SER   64  <=> TYR  114  - GLY  132 )                          
 247: 6c70-A ji3t-A    67 -  88 <=>  133 - 154   (ASP   69  - PHE   90  <=> ASN  133  - PHE  154 )                          
 247: 6c70-A ji3t-A    89 -  98 <=>  160 - 169   (PRO   91  - THR  100  <=> GLU  160  - ASN  169 )                          
 247: 6c70-A ji3t-A   256 - 281 <=>  170 - 195   (ALA  342  - TYR  367  <=> GLY  170  - CYS  195 )                          
 247: 6c70-A ji3t-A   283 - 286 <=>  196 - 199   (ALA  369  - VAL  372  <=> THR  196  - SER  199 )                          
 247: 6c70-A ji3t-A   292 - 312 <=>  200 - 220   (TYR  378  - ILE  398  <=> THR  200  - GLY  220 )                          
 247: 6c70-A ji3t-A   313 - 316 <=>  230 - 233   (PHE  399  - ARG  402  <=> PRO  230  - THR  233 )                          
 248: 6c70-A jj0o-A    63 -  90 <=>    1 -  28   (ASP   65  - VAL   92  <=> MET    1  - ILE   28 )                          
 248: 6c70-A jj0o-A    96 -  99 <=>   30 -  33   (TYR   98  - LEU  101  <=> VAL   30  - PHE   33 )                          
 248: 6c70-A jj0o-A   101 - 104 <=>   34 -  37   (ILE  103  - ASN  106  <=> ARG   34  - THR   37 )                          
 248: 6c70-A jj0o-A   259 - 281 <=>   43 -  65   (ASP  345  - TYR  367  <=> THR   43  - THR   65 )                          
 248: 6c70-A jj0o-A   283 - 290 <=>   66 -  73   (ALA  369  - ASN  376  <=> MET   66  - THR   73 )                          
 248: 6c70-A jj0o-A   312 - 316 <=>   92 -  96   (ILE  398  - ARG  402  <=> MET   92  - SER   96 )                          
 248: 6c70-A jj0o-A   318 - 325 <=>   97 - 104   (ILE  404  - MET  411  <=> LYS   97  - ILE  104 )                          
 248: 6c70-A jj0o-A   343 - 346 <=>  106 - 109   (PHE  429  - ILE  432  <=> PRO  106  - GLN  109 )                          
 249: 6c70-A jo1m-A    63 -  95 <=>    1 -  33   (ASP   65  - PHE   97  <=> MET    1  - HIS   33 )                          
 249: 6c70-A jo1m-A   257 - 278 <=>   35 -  56   (VAL  343  - LEU  364  <=> SER   35  - ALA   56 )                          
 249: 6c70-A jo1m-A   280 - 286 <=>   57 -  63   (ALA  366  - VAL  372  <=> PRO   57  - SER   63 )                          
 249: 6c70-A jo1m-A   297 - 306 <=>   68 -  77   (ILE  383  - GLN  392  <=> LEU   68  - ASP   77 )                          
 249: 6c70-A jo1m-A   385 - 388 <=>  202 - 205   (VAL  471  - LYS  474  <=> ILE  202  - HIS  205 )                          
 250: 6c70-A jimv-A     2 -   5 <=>    7 -  10   (LYS    4  - GLY    7  <=> GLU    7  - ARG   10 )                          
 250: 6c70-A jimv-A    38 -  41 <=>   44 -  47   (ILE   40  - ILE   43  <=> THR   44  - SER   47 )                          
 250: 6c70-A jimv-A    47 -  57 <=>   53 -  63   (LEU   49  - ASN   59  <=> ASP   53  - SER   63 )                          
 250: 6c70-A jimv-A    63 -  91 <=>   82 - 110   (ASP   65  - ARG   93  <=> ILE   82  - ALA  110 )                          
 250: 6c70-A jimv-A   264 - 280 <=>  113 - 129   (ALA  350  - ALA  366  <=> ILE  113  - ASP  129 )                          
 250: 6c70-A jimv-A   282 - 287 <=>  130 - 135   (GLN  368  - ASN  373  <=> PRO  130  - SER  135 )                          
 251: 6c70-A ji5y-A    56 -  63 <=>   65 -  72   (VAL   58  - ASP   65  <=> ASN   65  - ARG   72 )                          
 251: 6c70-A ji5y-A    64 -  90 <=>  368 - 394   (ASP   66  - VAL   92  <=> ARG  368  - ILE  394 )                          
 251: 6c70-A ji5y-A    92 -  95 <=>  395 - 398   (SER   94  - PHE   97  <=> LYS  395  - SER  398 )                          
 251: 6c70-A ji5y-A   121 - 125 <=>  411 - 415   (LEU  123  - LYS  127  <=> LEU  411  - TRP  415 )                          
 251: 6c70-A ji5y-A   128 - 132 <=>  418 - 422   (ARG  130  - CYS  134  <=> VAL  418  - PHE  422 )                          
 251: 6c70-A ji5y-A   135 - 139 <=>  423 - 427   (GLY  137  - PHE  141  <=> GLY  423  - CYS  427 )                          
 251: 6c70-A ji5y-A   141 - 144 <=>  428 - 431   (VAL  143  - TRP  146  <=> PRO  428  - GLY  431 )                          
 251: 6c70-A ji5y-A   146 - 156 <=>  432 - 442   (GLY  148  - PRO  173  <=> HIS  432  - MET  442 )                          
 251: 6c70-A ji5y-A   169 - 198 <=>  443 - 472   (MET  186  - LEU  215  <=> ARG  443  - LEU  472 )                          
 251: 6c70-A ji5y-A   199 - 202 <=>  474 - 477   (PHE  216  - TRP  219  <=> PHE  474  - ASP  477 )                          
 251: 6c70-A ji5y-A   262 - 265 <=>  484 - 487   (GLY  348  - LEU  351  <=> TYR  484  - LEU  487 )                          
 251: 6c70-A ji5y-A   267 - 285 <=>  499 - 517   (LEU  353  - LYS  371  <=> CYS  499  - ARG  517 )                          
 251: 6c70-A ji5y-A   286 - 289 <=>  519 - 522   (VAL  372  - VAL  375  <=> LEU  519  - THR  522 )                          
 251: 6c70-A ji5y-A   382 - 388 <=>  564 - 570   (MET  468  - LYS  474  <=> ILE  564  - ILE  570 )                          
 252: 6c70-A jhte-A    63 -  92 <=>  180 - 209   (ASP   65  - SER   94  <=> PRO  180  - THR  209 )                          
 252: 6c70-A jhte-A    93 -  96 <=>  211 - 214   (LYS   95  - TYR   98  <=> SER  211  - PRO  214 )                          
 252: 6c70-A jhte-A   190 - 193 <=>  221 - 224   (ALA  207  - ASN  210  <=> MET  221  - ILE  224 )                          
 252: 6c70-A jhte-A   254 - 259 <=>  281 - 286   (VAL  340  - ASP  345  <=> ASN  281  - CYS  286 )                          
 252: 6c70-A jhte-A   261 - 285 <=>  302 - 326   (TYR  347  - LYS  371  <=> LEU  302  - ILE  326 )                          
 252: 6c70-A jhte-A   286 - 290 <=>  329 - 333   (VAL  372  - ASN  376  <=> LEU  329  - GLU  333 )                          
 253: 6c70-A jjhd-A    64 -  89 <=>  246 - 271   (ASP   66  - PRO   91  <=> SER  246  - GLN  271 )                          
 253: 6c70-A jjhd-A    91 - 100 <=>  272 - 281   (ARG   93  - ALA  102  <=> ALA  272  - GLY  281 )                          
 253: 6c70-A jjhd-A   102 - 105 <=>  283 - 286   (TRP  104  - PRO  107  <=> LEU  283  - GLU  286 )                          
 253: 6c70-A jjhd-A   249 - 259 <=>  288 - 298   (HIS  335  - ASP  345  <=> LEU  288  - LYS  298 )                          
 253: 6c70-A jjhd-A   261 - 283 <=>  299 - 321   (TYR  347  - ALA  369  <=> LEU  299  - ARG  321 )                          
 253: 6c70-A jjhd-A   284 - 287 <=>  323 - 326   (THR  370  - ASN  373  <=> GLU  323  - ARG  326 )                          
 253: 6c70-A jjhd-A   288 - 291 <=>  329 - 332   (GLY  374  - VAL  377  <=> THR  329  - ILE  332 )                          
 254: 6c70-A jk9x-A    64 -  89 <=>    6 -  31   (ASP   66  - PRO   91  <=> ARG    6  - SER   31 )                          
 254: 6c70-A jk9x-A    91 - 106 <=>   32 -  47   (ARG   93  - ASN  108  <=> LEU   32  - ASP   47 )                          
 254: 6c70-A jk9x-A   256 - 287 <=>   57 -  88   (ALA  342  - ASN  373  <=> GLU   57  - THR   88 )                          
 254: 6c70-A jk9x-A   291 - 308 <=>   98 - 115   (VAL  377  - PHE  394  <=> THR   98  - ASP  115 )                          
 254: 6c70-A jk9x-A   311 - 314 <=>  126 - 129   (CYS  397  - GLY  400  <=> ARG  126  - ASP  129 )                          
 254: 6c70-A jk9x-A   366 - 369 <=>  130 - 133   (SER  452  - LEU  455  <=> VAL  130  - CYS  133 )                          
 255: 6c70-A jlw8-A    64 -  93 <=>  892 - 921   (ASP   66  - LYS   95  <=> ASP  892  - VAL  921 )                          
 255: 6c70-A jlw8-A   144 - 149 <=>  982 - 987   (TRP  146  - PHE  151  <=> PHE  982  - SER  987 )                          
 255: 6c70-A jlw8-A   165 - 168 <=>  995 - 998   (PRO  182  - ALA  185  <=> GLU  995  - LEU  998 )                          
 255: 6c70-A jlw8-A   187 - 190 <=> 1008 -1011   (ILE  204  - ALA  207  <=> LEU 1008  - VAL 1011 )                          
 255: 6c70-A jlw8-A   193 - 199 <=> 1053 -1059   (ASN  210  - PHE  216  <=> GLU 1053  - VAL 1059 )                          
 255: 6c70-A jlw8-A   260 - 282 <=> 1060 -1082   (ALA  346  - GLN  368  <=> LYS 1060  - GLU 1082 )                          
 255: 6c70-A jlw8-A   290 - 293 <=> 1087 -1090   (ASN  376  - ALA  379  <=> PRO 1087  - LEU 1090 )                          
 255: 6c70-A jlw8-A   322 - 328 <=> 1121 -1127   (SER  408  - ALA  414  <=> LEU 1121  - ARG 1127 )                          
 255: 6c70-A jlw8-A   332 - 339 <=> 1227 -1234   (HIS  418  - GLU  425  <=> SER 1227  - PHE 1234 )                          
 256: 6c70-A jlyq-A     3 -  11 <=>  231 - 239   (HIS    5  - LEU   13  <=> LEU  231  - ALA  239 )                          
 256: 6c70-A jlyq-A    24 -  27 <=>  283 - 286   (MET   26  - TYR   29  <=> SER  283  - TYR  286 )                          
 256: 6c70-A jlyq-A    29 -  32 <=>  290 - 293   (SER   31  - LYS   34  <=> ALA  290  - TYR  293 )                          
 256: 6c70-A jlyq-A    45 -  56 <=>  489 - 500   (LEU   47  - VAL   58  <=> SER  489  - MET  500 )                          
 256: 6c70-A jlyq-A    63 -  90 <=>  513 - 540   (ASP   65  - VAL   92  <=> GLU  513  - SER  540 )                          
 256: 6c70-A jlyq-A   260 - 279 <=>  544 - 563   (ALA  346  - LEU  365  <=> LEU  544  - LEU  563 )                          
 256: 6c70-A jlyq-A   281 - 284 <=>  564 - 567   (TYR  367  - THR  370  <=> SER  564  - GLU  567 )                          
 256: 6c70-A jlyq-A   294 - 297 <=>  570 - 573   (ALA  380  - ILE  383  <=> GLN  570  - PRO  573 )                          
 256: 6c70-A jlyq-A   300 - 308 <=>  574 - 582   (LEU  386  - PHE  394  <=> ILE  574  - SER  582 )                          
 256: 6c70-A jlyq-A   361 - 366 <=>  597 - 602   (LYS  447  - SER  452  <=> GLY  597  - LEU  602 )                          
 256: 6c70-A jlyq-A   368 - 385 <=>  603 - 620   (ASP  454  - VAL  471  <=> GLN  603  - GLU  620 )                          
 257: 6c70-A jhw6-A    62 -  91 <=>    3 -  32   (SER   64  - ARG   93  <=> ASP    3  - GLY   32 )                          
 257: 6c70-A jhw6-A   260 - 274 <=>   34 -  48   (ALA  346  - ILE  360  <=> SER   34  - LEU   48 )                          
 257: 6c70-A jhw6-A   276 - 283 <=>   49 -  56   (LEU  362  - ALA  369  <=> PRO   49  - SER   56 )                          
 257: 6c70-A jhw6-A   305 - 308 <=>  123 - 126   (GLY  391  - PHE  394  <=> ASN  123  - ARG  126 )                          
 257: 6c70-A jhw6-A   385 - 388 <=>  170 - 173   (VAL  471  - LYS  474  <=> TYR  170  - LYS  173 )                          
 258: 6c70-A jnus-A    44 -  53 <=>   75 -  84   (LEU   46  - MET   55  <=> PHE   75  - THR   84 )                          
 258: 6c70-A jnus-A    54 -  57 <=>  107 - 110   (MET   56  - ASN   59  <=> VAL  107  - ASN  110 )                          
 258: 6c70-A jnus-A    86 -  93 <=>  120 - 127   (ILE   88  - LYS   95  <=> ILE  120  - SER  127 )                          
 258: 6c70-A jnus-A   100 - 104 <=>  137 - 141   (ALA  102  - ASN  106  <=> ARG  137  - PHE  141 )                          
 258: 6c70-A jnus-A   127 - 130 <=>  145 - 148   (ARG  129  - LEU  132  <=> SER  145  - ILE  148 )                          
 258: 6c70-A jnus-A   167 - 173 <=>  173 - 179   (ASN  184  - GLY  190  <=> SER  173  - ASP  179 )                          
 258: 6c70-A jnus-A   175 - 208 <=>  180 - 213   (VAL  192  - GLU  225  <=> TRP  180  - SER  213 )                          
 258: 6c70-A jnus-A   254 - 258 <=>  214 - 218   (VAL  340  - GLY  344  <=> THR  214  - SER  218 )                          
 258: 6c70-A jnus-A   262 - 286 <=>  219 - 243   (GLY  348  - VAL  372  <=> ILE  219  - GLY  243 )                          
 258: 6c70-A jnus-A   292 - 297 <=>  245 - 250   (TYR  378  - ILE  383  <=> ASP  245  - THR  250 )                          
 258: 6c70-A jnus-A   298 - 305 <=>  253 - 260   (GLY  384  - GLY  391  <=> PRO  253  - ASN  260 )                          
 258: 6c70-A jnus-A   308 - 332 <=>  261 - 285   (PHE  394  - HIS  418  <=> HIS  261  - ALA  285 )                          
 258: 6c70-A jnus-A   335 - 338 <=>  286 - 289   (ASP  421  - GLU  424  <=> HIS  286  - ALA  289 )                          
 259: 6c70-A jl8i-A     1 -   4 <=>   72 -  75   (PHE    3  - GLN    6  <=> GLY   72  - LEU   75 )                          
 259: 6c70-A jl8i-A    11 -  20 <=>   83 -  92   (LEU   13  - VAL   22  <=> GLY   83  - TYR   92 )                          
 259: 6c70-A jl8i-A    33 -  36 <=>   98 - 101   (LYS   35  - HIS   38  <=> SER   98  - ASN  101 )                          
 259: 6c70-A jl8i-A    39 -  62 <=>  102 - 125   (TYR   41  - SER   64  <=> GLY  102  - LEU  125 )                          
 259: 6c70-A jl8i-A    64 -  95 <=>  159 - 190   (ASP   66  - PHE   97  <=> LEU  159  - PHE  190 )                          
 259: 6c70-A jl8i-A   197 - 201 <=>  200 - 204   (VAL  214  - SER  218  <=> THR  200  - LEU  204 )                          
 259: 6c70-A jl8i-A   265 - 284 <=>  210 - 229   (LEU  351  - THR  370  <=> GLY  210  - ASN  229 )                          
 259: 6c70-A jl8i-A   285 - 290 <=>  231 - 236   (LYS  371  - ASN  376  <=> ILE  231  - ALA  236 )                          
 260: 6c70-A ji41-A     2 -   5 <=>   23 -  26   (LYS    4  - GLY    7  <=> LYS   23  - LEU   26 )                          
 260: 6c70-A ji41-A     7 -  21 <=>   27 -  41   (VAL    9  - GLY   23  <=> HIS   27  - THR   41 )                          
 260: 6c70-A ji41-A    43 -  52 <=>   43 -  52   (THR   45  - GLY   54  <=> LEU   43  - ARG   52 )                          
 260: 6c70-A ji41-A    53 -  56 <=>   54 -  57   (MET   55  - VAL   58  <=> TYR   54  - ARG   57 )                          
 260: 6c70-A ji41-A    57 -  62 <=>   59 -  64   (ASN   59  - SER   64  <=> PHE   59  - LEU   64 )                          
 260: 6c70-A ji41-A    63 -  93 <=>   83 - 113   (ASP   65  - LYS   95  <=> PRO   83  - VAL  113 )                          
 260: 6c70-A ji41-A    95 -  98 <=>  114 - 117   (PHE   97  - THR  100  <=> PHE  114  - TYR  117 )                          
 260: 6c70-A ji41-A   254 - 280 <=>  118 - 144   (VAL  340  - ALA  366  <=> ARG  118  - ARG  144 )                          
 260: 6c70-A ji41-A   282 - 285 <=>  145 - 148   (GLN  368  - LYS  371  <=> ILE  145  - PRO  148 )                          
 260: 6c70-A ji41-A   287 - 290 <=>  158 - 161   (ASN  373  - ASN  376  <=> SER  158  - SER  161 )                          
 260: 6c70-A ji41-A   295 - 303 <=>  164 - 172   (THR  381  - THR  389  <=> ASP  164  - ASP  172 )                          
 261: 6c70-A jnnf-A    61 -  84 <=>  142 - 165   (GLU   63  - LYS   86  <=> ARG  142  - LEU  165 )                          
 261: 6c70-A jnnf-A   191 - 194 <=>  166 - 169   (VAL  208  - SER  211  <=> MET  166  - ASP  169 )                          
 261: 6c70-A jnnf-A   248 - 251 <=>  212 - 215   (LYS  334  - VAL  337  <=> ASP  212  - GLY  215 )                          
 261: 6c70-A jnnf-A   255 - 258 <=>  216 - 219   (THR  341  - GLY  344  <=> ALA  216  - VAL  219 )                          
 261: 6c70-A jnnf-A   261 - 283 <=>  220 - 242   (TYR  347  - ALA  369  <=> SER  220  - GLY  242 )                          
 261: 6c70-A jnnf-A   292 - 312 <=>  244 - 264   (TYR  378  - ILE  398  <=> SER  244  - LEU  264 )                          
 261: 6c70-A jnnf-A   351 - 354 <=>  275 - 278   (CYS  437  - ALA  440  <=> ASN  275  - GLN  278 )                          
 261: 6c70-A jnnf-A   361 - 366 <=>  282 - 287   (LYS  447  - SER  452  <=> ALA  282  - TYR  287 )                          
 261: 6c70-A jnnf-A   368 - 375 <=>  288 - 295   (ASP  454  - GLY  461  <=> GLU  288  - GLN  295 )                          
 262: 6c70-A jm5g-A    63 - 101 <=>  110 - 148   (ASP   65  - ILE  103  <=> THR  110  - ALA  148 )                          
 262: 6c70-A jm5g-A   133 - 149 <=>  163 - 179   (VAL  135  - PHE  151  <=> CYS  163  - ARG  179 )                          
 262: 6c70-A jm5g-A   197 - 202 <=>  196 - 201   (VAL  214  - TRP  219  <=> TRP  196  - GLN  201 )                          
 262: 6c70-A jm5g-A   258 - 266 <=>  266 - 274   (GLY  344  - LEU  352  <=> PHE  266  - ILE  274 )                          
 262: 6c70-A jm5g-A   268 - 283 <=>  275 - 290   (HIS  354  - ALA  369  <=> GLN  275  - THR  290 )                          
 262: 6c70-A jm5g-A   291 - 294 <=>  292 - 295   (VAL  377  - ALA  380  <=> ALA  292  - GLY  295 )                          
 262: 6c70-A jm5g-A   333 - 339 <=>  542 - 548   (TRP  419  - GLU  425  <=> ASP  542  - PRO  548 )                          
 262: 6c70-A jm5g-A   342 - 346 <=>  549 - 553   (THR  428  - ILE  432  <=> ASP  549  - ILE  553 )                          
 263: 6c70-A jl2z-A    63 -  92 <=>  296 - 325   (ASP   65  - SER   94  <=> SER  296  - ASP  325 )                          
 263: 6c70-A jl2z-A   258 - 261 <=>  327 - 330   (GLY  344  - TYR  347  <=> GLU  327  - ILE  330 )                          
 263: 6c70-A jl2z-A   262 - 282 <=>  332 - 352   (GLY  348  - GLN  368  <=> ARG  332  - GLU  352 )                          
 263: 6c70-A jl2z-A   284 - 290 <=>  353 - 359   (THR  370  - ASN  376  <=> ASN  353  - LEU  359 )                          
 263: 6c70-A jl2z-A   312 - 315 <=>  599 - 602   (ILE  398  - ASN  401  <=> SER  599  - GLY  602 )                          
 263: 6c70-A jl2z-A   319 - 322 <=>  603 - 606   (GLU  405  - SER  408  <=> PRO  603  - PRO  606 )                          
 264: 6c70-A jlgq-A    53 -  61 <=>   57 -  65   (MET   55  - GLU   63  <=> SER   57  - THR   65 )                          
 264: 6c70-A jlgq-A    67 -  95 <=>   70 -  98   (ASP   69  - PHE   97  <=> LYS   70  - ARG   98 )                          
 264: 6c70-A jlgq-A   259 - 278 <=>  100 - 119   (ASP  345  - LEU  364  <=> ASP  100  - VAL  119 )                          
 264: 6c70-A jlgq-A   281 - 284 <=>  120 - 123   (TYR  367  - THR  370  <=> GLU  120  - SER  123 )                          
 264: 6c70-A jlgq-A   288 - 293 <=>  159 - 164   (GLY  374  - ALA  379  <=> GLY  159  - LYS  164 )                          
 264: 6c70-A jlgq-A   296 - 299 <=>  166 - 169   (VAL  382  - TYR  385  <=> VAL  166  - ALA  169 )                          
 265: 6c70-A jn1d-A     6 -   9 <=>  264 - 267   (LEU    8  - ASP   11  <=> ALA  264  - ASP  267 )                          
 265: 6c70-A jn1d-A    11 -  21 <=>  278 - 288   (LEU   13  - GLY   23  <=> VAL  278  - ARG  288 )                          
 265: 6c70-A jn1d-A    48 -  56 <=>  292 - 300   (LEU   50  - VAL   58  <=> TYR  292  - ASP  300 )                          
 265: 6c70-A jn1d-A    64 -  94 <=>  339 - 369   (ASP   66  - ILE   96  <=> PRO  339  - VAL  369 )                          
 265: 6c70-A jn1d-A   253 - 285 <=>  374 - 406   (LEU  339  - LYS  371  <=> ASP  374  - ALA  406 )                          
 265: 6c70-A jn1d-A   286 - 290 <=>  408 - 412   (VAL  372  - ASN  376  <=> SER  408  - THR  412 )                          
 266: 6c70-A jloo-A   108 - 113 <=>   20 -  25   (HIS  110  - GLU  115  <=> GLU   20  - GLU   25 )                          
 266: 6c70-A jloo-A   201 - 204 <=>   40 -  43   (SER  218  - LEU  221  <=> SER   40  - TRP   43 )                          
 266: 6c70-A jloo-A   276 - 287 <=>   56 -  67   (LEU  362  - ASN  373  <=> ALA   56  - PHE   67 )                          
 266: 6c70-A jloo-A   289 - 324 <=>   94 - 129   (VAL  375  - VAL  410  <=> PHE   94  - VAL  129 )                          
 266: 6c70-A jloo-A   325 - 338 <=>  131 - 144   (MET  411  - GLU  424  <=> PHE  131  - ASP  144 )                          
 266: 6c70-A jloo-A   340 - 343 <=>  145 - 148   (ALA  426  - PHE  429  <=> SER  145  - GLN  148 )                          
 266: 6c70-A jloo-A   346 - 352 <=>  150 - 156   (ILE  432  - GLN  438  <=> ALA  150  - THR  156 )                          
 266: 6c70-A jloo-A   353 - 356 <=>  158 - 161   (LYS  439  - SER  442  <=> ASN  158  - LEU  161 )                          
 266: 6c70-A jloo-A   364 - 387 <=>  165 - 188   (THR  450  - LEU  473  <=> ALA  165  - PHE  188 )                          
 267: 6c70-A jktc-A    63 -  78 <=> 1260 -1275   (ASP   65  - PHE   80  <=> ASN 1260  - HIS 1275 )                          
 267: 6c70-A jktc-A    79 -  89 <=> 1277 -1287   (LEU   81  - PRO   91  <=> ILE 1277  - ALA 1287 )                          
 267: 6c70-A jktc-A    91 -  96 <=> 1288 -1293   (ARG   93  - TYR   98  <=> ILE 1288  - ASP 1293 )                          
 267: 6c70-A jktc-A    99 - 102 <=> 1294 -1297   (LEU  101  - TRP  104  <=> THR 1294  - ASP 1297 )                          
 267: 6c70-A jktc-A   252 - 283 <=> 1299 -1330   (ARG  338  - ALA  369  <=> ASP 1299  - GLY 1330 )                          
 267: 6c70-A jktc-A   296 - 299 <=> 1331 -1334   (VAL  382  - TYR  385  <=> LYS 1331  - ILE 1334 )                          
 267: 6c70-A jktc-A   312 - 323 <=> 1349 -1360   (ILE  398  - SER  409  <=> ILE 1349  - GLY 1360 )                          
 267: 6c70-A jktc-A   368 - 371 <=> 1386 -1389   (ASP  454  - ALA  457  <=> LEU 1386  - LEU 1389 )                          
 267: 6c70-A jktc-A   373 - 386 <=> 1462 -1475   (VAL  459  - GLN  472  <=> LEU 1462  - GLY 1475 )                          
 268: 6c70-A jkng-A    59 -  62 <=>   13 -  16   (MET   61  - SER   64  <=> SER   13  - PRO   16 )                          
 268: 6c70-A jkng-A    67 -  91 <=>   17 -  41   (ASP   69  - ARG   93  <=> GLN   17  - HIS   41 )                          
 268: 6c70-A jkng-A   261 - 285 <=>   43 -  67   (TYR  347  - LYS  371  <=> ASP   43  - LEU   67 )                          
 268: 6c70-A jkng-A   286 - 290 <=>  196 - 200   (VAL  372  - ASN  376  <=> HIS  196  - PHE  200 )                          
 268: 6c70-A jkng-A   319 - 322 <=>  323 - 326   (GLU  405  - SER  408  <=> ASN  323  - ASN  326 )                          
 269: 6c70-A jk2t-A     1 -   4 <=>   55 -  58   (PHE    3  - GLN    6  <=> ARG   55  - TYR   58 )                          
 269: 6c70-A jk2t-A    12 -  16 <=>  214 - 218   (PRO   14  - VAL   18  <=> SER  214  - LEU  218 )                          
 269: 6c70-A jk2t-A    43 -  46 <=>  263 - 266   (THR   45  - LEU   48  <=> ASN  263  - ILE  266 )                          
 269: 6c70-A jk2t-A    49 -  65 <=>  267 - 283   (LEU   51  - VAL   67  <=> LEU  267  - ALA  283 )                          
 269: 6c70-A jk2t-A    66 -  91 <=>  294 - 319   (ASP   68  - ARG   93  <=> ILE  294  - LEU  319 )                          
 269: 6c70-A jk2t-A   260 - 288 <=>  321 - 349   (ALA  346  - GLY  374  <=> ALA  321  - PRO  349 )                          
 269: 6c70-A jk2t-A   290 - 304 <=>  381 - 395   (ASN  376  - LEU  390  <=> LEU  381  - LYS  395 )                          
 269: 6c70-A jk2t-A   305 - 310 <=>  397 - 402   (GLY  391  - PHE  396  <=> LEU  397  - THR  402 )                          
 269: 6c70-A jk2t-A   364 - 375 <=>  408 - 419   (THR  450  - GLY  461  <=> LYS  408  - LEU  419 )                          
 270: 6c70-A jkmr-A     1 -   5 <=>  160 - 164   (PHE    3  - GLY    7  <=> PRO  160  - SER  164 )                          
 270: 6c70-A jkmr-A    31 -  34 <=>  207 - 210   (GLY   33  - PHE   36  <=> ASN  207  - ALA  210 )                          
 270: 6c70-A jkmr-A    52 -  56 <=>  567 - 571   (GLY   54  - VAL   58  <=> ILE  567  - GLN  571 )                          
 270: 6c70-A jkmr-A    63 -  87 <=>  591 - 615   (ASP   65  - TYR   89  <=> ARG  591  - SER  615 )                          
 270: 6c70-A jkmr-A    90 -  94 <=>  616 - 620   (VAL   92  - ILE   96  <=> GLY  616  - CYS  620 )                          
 270: 6c70-A jkmr-A   259 - 285 <=>  621 - 647   (ASP  345  - LYS  371  <=> GLY  621  - GLY  647 )                          
 270: 6c70-A jkmr-A   292 - 307 <=>  653 - 668   (TYR  378  - VAL  393  <=> ASP  653  - GLY  668 )                          
 271: 6c70-A ji1r-A    29 -  32 <=>  179 - 182   (SER   31  - LYS   34  <=> PRO  179  - LEU  182 )                          
 271: 6c70-A ji1r-A    63 -  80 <=>  406 - 423   (ASP   65  - HIS   82  <=> PRO  406  - LEU  423 )                          
 271: 6c70-A ji1r-A   193 - 198 <=>  428 - 433   (ASN  210  - LEU  215  <=> GLN  428  - THR  433 )                          
 271: 6c70-A ji1r-A   257 - 280 <=>  438 - 461   (VAL  343  - ALA  366  <=> PRO  438  - VAL  461 )                          
 271: 6c70-A ji1r-A   297 - 300 <=>  465 - 468   (ILE  383  - LEU  386  <=> ARG  465  - LYS  468 )                          
 271: 6c70-A ji1r-A   303 - 313 <=>  469 - 479   (THR  389  - PHE  399  <=> ILE  469  - LEU  479 )                          
 271: 6c70-A ji1r-A   355 - 358 <=>  483 - 486   (MET  441  - SER  444  <=> PRO  483  - GLU  486 )                          
 271: 6c70-A ji1r-A   362 - 366 <=>  487 - 491   (PHE  448  - SER  452  <=> GLU  487  - ARG  491 )                          
 271: 6c70-A ji1r-A   368 - 386 <=>  492 - 510   (ASP  454  - GLN  472  <=> GLY  492  - PRO  510 )                          
 272: 6c70-A jlxs-A    64 -  88 <=>    3 -  27   (ASP   66  - PHE   90  <=> GLY    3  - ILE   27 )                          
 272: 6c70-A jlxs-A    90 -  97 <=>   28 -  35   (VAL   92  - LYS   99  <=> MET   28  - ASP   35 )                          
 272: 6c70-A jlxs-A   190 - 193 <=>   51 -  54   (ALA  207  - ASN  210  <=> ILE   51  - ALA   54 )                          
 272: 6c70-A jlxs-A   200 - 203 <=>   92 -  95   (CYS  217  - LEU  220  <=> HIS   92  - ASP   95 )                          
 272: 6c70-A jlxs-A   252 - 285 <=>   98 - 131   (ARG  338  - LYS  371  <=> GLU   98  - ALA  131 )                          
 272: 6c70-A jlxs-A   286 - 290 <=>  134 - 138   (VAL  372  - ASN  376  <=> ARG  134  - GLN  138 )                          
 273: 6c70-A jijn-A    64 -  77 <=>   44 -  57   (ASP   66  - PHE   79  <=> VAL   44  - GLN   57 )                          
 273: 6c70-A jijn-A   109 - 117 <=>  192 - 200   (PRO  111  - ARG  119  <=> ARG  192  - GLY  200 )                          
 273: 6c70-A jijn-A   119 - 148 <=>  203 - 232   (HIS  121  - THR  150  <=> SER  203  - LEU  232 )                          
 273: 6c70-A jijn-A   149 - 152 <=>  234 - 237   (PHE  151  - ASP  154  <=> GLN  234  - VAL  237 )                          
 273: 6c70-A jijn-A   169 - 209 <=>  248 - 288   (MET  186  - GLN  226  <=> GLU  248  - LEU  288 )                          
 273: 6c70-A jijn-A   212 - 215 <=>  289 - 292   (HIS  229  - ALA  232  <=> PRO  289  - GLU  292 )                          
 273: 6c70-A jijn-A   249 - 252 <=>  299 - 302   (HIS  335  - ARG  338  <=> ASP  299  - PHE  302 )                          
 273: 6c70-A jijn-A   256 - 259 <=>  325 - 328   (ALA  342  - ASP  345  <=> THR  325  - TRP  328 )                          
 273: 6c70-A jijn-A   260 - 285 <=>  330 - 355   (ALA  346  - LYS  371  <=> SER  330  - PHE  355 )                          
 273: 6c70-A jijn-A   384 - 388 <=>  357 - 361   (LEU  470  - LYS  474  <=> ALA  357  - MET  361 )                          
 274: 6c70-A jjad-A    35 -  38 <=>  174 - 177   (PRO   37  - ILE   40  <=> LYS  174  - SER  177 )                          
 274: 6c70-A jjad-A    41 -  44 <=>  178 - 181   (ILE   43  - LEU   46  <=> ASN  178  - MET  181 )                          
 274: 6c70-A jjad-A    47 -  64 <=>  182 - 199   (LEU   49  - ASP   66  <=> LEU  182  - SER  199 )                          
 274: 6c70-A jjad-A    66 -  93 <=>  212 - 239   (ASP   68  - LYS   95  <=> ARG  212  - LYS  239 )                          
 274: 6c70-A jjad-A    95 -  98 <=>  240 - 243   (PHE   97  - THR  100  <=> GLN  240  - HIS  243 )                          
 274: 6c70-A jjad-A   101 - 110 <=>  244 - 253   (ILE  103  - LEU  112  <=> PRO  244  - ASN  253 )                          
 274: 6c70-A jjad-A   124 - 127 <=>  284 - 287   (THR  126  - ARG  129  <=> SER  284  - LYS  287 )                          
 274: 6c70-A jjad-A   256 - 259 <=>  291 - 294   (ALA  342  - ASP  345  <=> ASN  291  - ASN  294 )                          
 274: 6c70-A jjad-A   261 - 291 <=>  296 - 326   (TYR  347  - VAL  377  <=> ARG  296  - VAL  326 )                          
 275: 6c70-A jmur-A     8 -  17 <=>    1 -  10   (ALA   10  - MET   19  <=> MET    1  - LEU   10 )                          
 275: 6c70-A jmur-A    63 -  93 <=>   36 -  66   (ASP   65  - LYS   95  <=> VAL   36  - ARG   66 )                          
 275: 6c70-A jmur-A    95 -  98 <=>   67 -  70   (PHE   97  - THR  100  <=> ASP   67  - ARG   70 )                          
 275: 6c70-A jmur-A   252 - 255 <=>   73 -  76   (ARG  338  - THR  341  <=> GLU   73  - LYS   76 )                          
 275: 6c70-A jmur-A   257 - 286 <=>   79 - 108   (VAL  343  - VAL  372  <=> ARG   79  - LEU  108 )                          
 275: 6c70-A jmur-A   288 - 312 <=>  116 - 140   (GLY  374  - ILE  398  <=> ILE  116  - SER  140 )                          
 275: 6c70-A jmur-A   320 - 330 <=>  153 - 163   (GLU  406  - SER  416  <=> PRO  153  - ILE  163 )                          
 276: 6c70-A jl1w-A     2 -  10 <=>   65 -  73   (LYS    4  - LEU   12  <=> LEU   65  - SER   73 )                          
 276: 6c70-A jl1w-A    46 -  49 <=>  239 - 242   (LEU   48  - LEU   51  <=> THR  239  - PRO  242 )                          
 276: 6c70-A jl1w-A    56 -  60 <=>  284 - 288   (VAL   58  - MET   62  <=> PHE  284  - GLU  288 )                          
 276: 6c70-A jl1w-A    63 -  90 <=>  472 - 499   (ASP   65  - VAL   92  <=> THR  472  - LEU  499 )                          
 276: 6c70-A jl1w-A    92 -  95 <=>  500 - 503   (SER   94  - PHE   97  <=> ALA  500  - PRO  503 )                          
 276: 6c70-A jl1w-A   260 - 286 <=>  504 - 530   (ALA  346  - VAL  372  <=> ILE  504  - ARG  530 )                          
 276: 6c70-A jl1w-A   324 - 331 <=>  584 - 591   (VAL  410  - CYS  417  <=> LEU  584  - PHE  591 )                          
 276: 6c70-A jl1w-A   332 - 338 <=>  594 - 600   (HIS  418  - GLU  424  <=> ALA  594  - VAL  600 )                          
 277: 6c70-A jj9c-A    59 -  62 <=>   11 -  14   (MET   61  - SER   64  <=> GLN   11  - LYS   14 )                          
 277: 6c70-A jj9c-A    65 -  92 <=>   16 -  43   (VAL   67  - SER   94  <=> GLU   16  - PRO   43 )                          
 277: 6c70-A jj9c-A    95 -  98 <=>   44 -  47   (PHE   97  - THR  100  <=> GLU   44  - PRO   47 )                          
 277: 6c70-A jj9c-A   100 - 103 <=>   48 -  51   (ALA  102  - ASN  105  <=> ASP   48  - ASN   51 )                          
 277: 6c70-A jj9c-A   184 - 187 <=>   80 -  83   (TYR  201  - ILE  204  <=> GLU   80  - ILE   83 )                          
 277: 6c70-A jj9c-A   189 - 203 <=>   84 -  98   (MET  206  - LEU  220  <=> PRO   84  - ILE   98 )                          
 277: 6c70-A jj9c-A   245 - 248 <=>  103 - 106   (GLU  331  - LYS  334  <=> SER  103  - SER  106 )                          
 277: 6c70-A jj9c-A   252 - 255 <=>  120 - 123   (ARG  338  - THR  341  <=> THR  120  - ALA  123 )                          
 277: 6c70-A jj9c-A   263 - 286 <=>  432 - 455   (VAL  349  - VAL  372  <=> GLY  432  - LYS  455 )                          
 277: 6c70-A jj9c-A   287 - 291 <=>  458 - 462   (ASN  373  - VAL  377  <=> GLU  458  - GLY  462 )                          
 277: 6c70-A jj9c-A   365 - 368 <=>  483 - 486   (VAL  451  - ASP  454  <=> PRO  483  - THR  486 )                          
 277: 6c70-A jj9c-A   372 - 375 <=>  487 - 490   (SER  458  - GLY  461  <=> LEU  487  - ILE  490 )                          
 278: 6c70-A jk66-A    30 -  33 <=>  483 - 486   (GLU   32  - LYS   35  <=> ALA  483  - ILE  486 )                          
 278: 6c70-A jk66-A    36 -  39 <=>  487 - 490   (HIS   38  - TYR   41  <=> TYR  487  - GLY  490 )                          
 278: 6c70-A jk66-A    55 -  58 <=>  499 - 502   (ALA   57  - LEU   60  <=> PRO  499  - MET  502 )                          
 278: 6c70-A jk66-A    61 -  64 <=>  503 - 506   (GLU   63  - ASP   66  <=> ASN  503  - ARG  506 )                          
 278: 6c70-A jk66-A    67 -  96 <=>  507 - 536   (ASP   69  - TYR   98  <=> THR  507  - GLN  536 )                          
 278: 6c70-A jk66-A    99 - 102 <=>  537 - 540   (LEU  101  - TRP  104  <=> THR  537  - SER  540 )                          
 278: 6c70-A jk66-A   104 - 110 <=>  541 - 547   (ASN  106  - LEU  112  <=> GLY  541  - LYS  547 )                          
 278: 6c70-A jk66-A   219 - 222 <=>  549 - 552   (PRO  236  - GLU  239  <=> THR  549  - GLN  552 )                          
 278: 6c70-A jk66-A   259 - 284 <=>  584 - 609   (ASP  345  - THR  370  <=> THR  584  - LYS  609 )                          
 279: 6c70-A jle3-A   271 - 283 <=>    8 -  20   (THR  357  - ALA  369  <=> ASN    8  - THR   20 )                          
 279: 6c70-A jle3-A   284 - 306 <=>   22 -  44   (THR  370  - GLN  392  <=> ILE   22  - GLN   44 )                          
 279: 6c70-A jle3-A   308 - 311 <=>   45 -  48   (PHE  394  - CYS  397  <=> ASN   45  - LEU   48 )                          
 279: 6c70-A jle3-A   367 - 388 <=>   49 -  70   (LEU  453  - LYS  474  <=> GLY   49  - VAL   70 )                          
 280: 6c70-A jhv4-A    63 - 101 <=>   40 -  78   (ASP   65  - ILE  103  <=> THR   40  - ARG   78 )                          
 280: 6c70-A jhv4-A   261 - 286 <=>   90 - 115   (TYR  347  - VAL  372  <=> ALA   90  - LYS  115 )                          
 280: 6c70-A jhv4-A   287 - 290 <=>  118 - 121   (ASN  373  - ASN  376  <=> TYR  118  - ARG  121 )                          
 280: 6c70-A jhv4-A   312 - 323 <=>  195 - 206   (ILE  398  - SER  409  <=> ALA  195  - LEU  206 )                          
 280: 6c70-A jhv4-A   337 - 349 <=>  223 - 235   (SER  423  - GLN  435  <=> GLY  223  - LEU  235 )                          
 281: 6c70-A jhqr-A    45 -  50 <=>   82 -  87   (LEU   47  - GLN   52  <=> GLU   82  - LYS   87 )                          
 281: 6c70-A jhqr-A    64 -  96 <=>  141 - 173   (ASP   66  - TYR   98  <=> HIS  141  - PRO  173 )                          
 281: 6c70-A jhqr-A   190 - 198 <=>  180 - 188   (ALA  207  - LEU  215  <=> THR  180  - THR  188 )                          
 281: 6c70-A jhqr-A   203 - 206 <=>  223 - 226   (LEU  220  - ALA  223  <=> SER  223  - ILE  226 )                          
 281: 6c70-A jhqr-A   252 - 255 <=>  229 - 232   (ARG  338  - THR  341  <=> VAL  229  - THR  232 )                          
 281: 6c70-A jhqr-A   261 - 286 <=>  247 - 272   (TYR  347  - VAL  372  <=> VAL  247  - MET  272 )                          
 281: 6c70-A jhqr-A   287 - 290 <=>  277 - 280   (ASN  373  - ASN  376  <=> PRO  277  - THR  280 )                          
 281: 6c70-A jhqr-A   291 - 299 <=>  284 - 292   (VAL  377  - TYR  385  <=> GLY  284  - LEU  292 )                          
 281: 6c70-A jhqr-A   321 - 324 <=>  321 - 324   (SER  407  - VAL  410  <=> GLY  321  - THR  324 )                          
 282: 6c70-A jjqd-A     1 -   4 <=>  185 - 188   (PHE    3  - GLN    6  <=> ILE  185  - TYR  188 )                          
 282: 6c70-A jjqd-A    64 -  93 <=>  283 - 312   (ASP   66  - LYS   95  <=> LEU  283  - THR  312 )                          
 282: 6c70-A jjqd-A   253 - 290 <=>  349 - 386   (LEU  339  - ASN  376  <=> SER  349  - SER  386 )                          
 282: 6c70-A jjqd-A   298 - 304 <=>  444 - 450   (GLY  384  - LEU  390  <=> SER  444  - LEU  450 )                          
 282: 6c70-A jjqd-A   308 - 311 <=>  454 - 457   (PHE  394  - CYS  397  <=> HIS  454  - ALA  457 )                          
 282: 6c70-A jjqd-A   326 - 330 <=>  654 - 658   (GLU  412  - SER  416  <=> ARG  654  - LYS  658 )                          
 282: 6c70-A jjqd-A   331 - 336 <=>  661 - 666   (CYS  417  - GLY  422  <=> MET  661  - ALA  666 )                          
 282: 6c70-A jjqd-A   337 - 351 <=>  709 - 723   (SER  423  - CYS  437  <=> ILE  709  - ALA  723 )                          
 282: 6c70-A jjqd-A   352 - 355 <=>  725 - 728   (GLN  438  - MET  441  <=> HIS  725  - ALA  728 )                          
 282: 6c70-A jjqd-A   361 - 368 <=>  764 - 771   (LYS  447  - ASP  454  <=> ARG  764  - SER  771 )                          
 283: 6c70-A jo9n-A    64 -  88 <=>   43 -  67   (ASP   66  - PHE   90  <=> PRO   43  - GLN   67 )                          
 283: 6c70-A jo9n-A    90 - 101 <=>   68 -  79   (VAL   92  - ILE  103  <=> GLY   68  - THR   79 )                          
 283: 6c70-A jo9n-A   102 - 105 <=>   81 -  84   (TRP  104  - PRO  107  <=> GLU   81  - LYS   84 )                          
 283: 6c70-A jo9n-A   106 - 109 <=>   88 -  91   (ASN  108  - PRO  111  <=> ASP   88  - LYS   91 )                          
 283: 6c70-A jo9n-A   111 - 115 <=>  115 - 119   (PHE  113  - ASN  117  <=> LYS  115  - THR  119 )                          
 283: 6c70-A jo9n-A   207 - 210 <=>  131 - 134   (CYS  224  - LEU  227  <=> MET  131  - TYR  134 )                          
 283: 6c70-A jo9n-A   245 - 262 <=>  135 - 152   (GLU  331  - GLY  348  <=> PRO  135  - ALA  152 )                          
 283: 6c70-A jo9n-A   263 - 286 <=>  156 - 179   (VAL  349  - VAL  372  <=> ASN  156  - TYR  179 )                          
 283: 6c70-A jo9n-A   287 - 290 <=>  182 - 185   (ASN  373  - ASN  376  <=> ASP  182  - GLN  185 )                          
 284: 6c70-A joai-A    65 -  83 <=>  188 - 206   (VAL   67  - VAL   85  <=> ASP  188  - GLU  206 )                          
 284: 6c70-A joai-A    86 -  89 <=>  207 - 210   (ILE   88  - PRO   91  <=> LEU  207  - PRO  210 )                          
 284: 6c70-A joai-A    96 -  99 <=>  212 - 215   (TYR   98  - LEU  101  <=> PRO  212  - ASP  215 )                          
 284: 6c70-A joai-A   257 - 286 <=>  217 - 246   (VAL  343  - VAL  372  <=> ASP  217  - LYS  246 )                          
 284: 6c70-A joai-A   287 - 290 <=>  248 - 251   (ASN  373  - ASN  376  <=> GLU  248  - ILE  251 )                          
 284: 6c70-A joai-A   308 - 311 <=>  524 - 527   (PHE  394  - CYS  397  <=> MET  524  - PRO  527 )                          
 284: 6c70-A joai-A   349 - 352 <=>  558 - 561   (GLN  435  - GLN  438  <=> GLU  558  - ILE  561 )                          
 285: 6c70-A jmv5-A     3 -   6 <=>   83 -  86   (HIS    5  - LEU    8  <=> SER   83  - SER   86 )                          
 285: 6c70-A jmv5-A    12 -  15 <=>  402 - 405   (PRO   14  - ARG   17  <=> ALA  402  - VAL  405 )                          
 285: 6c70-A jmv5-A    20 -  24 <=>  466 - 470   (VAL   22  - MET   26  <=> ALA  466  - LEU  470 )                          
 285: 6c70-A jmv5-A    35 -  38 <=>  476 - 479   (PRO   37  - ILE   40  <=> PHE  476  - LEU  479 )                          
 285: 6c70-A jmv5-A    44 -  50 <=>  485 - 491   (LEU   46  - GLN   52  <=> LEU  485  - THR  491 )                          
 285: 6c70-A jmv5-A    54 -  57 <=>  504 - 507   (MET   56  - ASN   59  <=> GLU  504  - ASN  507 )                          
 285: 6c70-A jmv5-A    61 -  64 <=>  525 - 528   (GLU   63  - ASP   66  <=> GLY  525  - ILE  528 )                          
 285: 6c70-A jmv5-A    71 -  91 <=>  531 - 551   (ASN   73  - ARG   93  <=> ASP  531  - PRO  551 )                          
 285: 6c70-A jmv5-A   261 - 279 <=>  555 - 573   (TYR  347  - LEU  365  <=> THR  555  - GLN  573 )                          
 285: 6c70-A jmv5-A   282 - 285 <=>  574 - 577   (GLN  368  - LYS  371  <=> ARG  574  - GLY  577 )                          
 285: 6c70-A jmv5-A   291 - 296 <=>  585 - 590   (VAL  377  - VAL  382  <=> VAL  585  - ALA  590 )                          
 285: 6c70-A jmv5-A   300 - 308 <=>  594 - 602   (LEU  386  - PHE  394  <=> ALA  594  - GLY  602 )                          
 285: 6c70-A jmv5-A   374 - 377 <=>  608 - 611   (LEU  460  - VAL  463  <=> SER  608  - VAL  611 )                          
 286: 6c70-A jlo9-A   153 - 156 <=>   45 -  48   (SER  155  - PRO  173  <=> ARG   45  - SER   48 )                          
 286: 6c70-A jlo9-A   175 - 197 <=>  282 - 304   (VAL  192  - VAL  214  <=> PHE  282  - SER  304 )                          
 286: 6c70-A jlo9-A   199 - 224 <=>  305 - 330   (PHE  216  - SER  241  <=> LYS  305  - THR  330 )                          
 286: 6c70-A jlo9-A   233 - 285 <=>  331 - 383   (GLU  319  - LYS  371  <=> ASP  331  - LEU  383 )                          
 286: 6c70-A jlo9-A   286 - 289 <=>  386 - 389   (VAL  372  - VAL  375  <=> ALA  386  - GLU  389 )                          
 286: 6c70-A jlo9-A   383 - 387 <=>  397 - 401   (VAL  469  - LEU  473  <=> GLU  397  - SER  401 )                          
 287: 6c70-A jmxu-A     1 -   5 <=>   14 -  18   (PHE    3  - GLY    7  <=> HIS   14  - HIS   18 )                          
 287: 6c70-A jmxu-A    63 -  66 <=>   90 -  93   (ASP   65  - ASP   68  <=> ILE   90  - PRO   93 )                          
 287: 6c70-A jmxu-A    68 -  91 <=>   94 - 117   (LEU   70  - ARG   93  <=> SER   94  - TYR  117 )                          
 287: 6c70-A jmxu-A   136 - 141 <=>  141 - 146   (ALA  138  - VAL  143  <=> ASN  141  - SER  146 )                          
 287: 6c70-A jmxu-A   144 - 148 <=>  152 - 156   (TRP  146  - THR  150  <=> ASN  152  - VAL  156 )                          
 287: 6c70-A jmxu-A   158 - 161 <=>  159 - 162   (LEU  175  - ARG  178  <=> TYR  159  - ILE  162 )                          
 287: 6c70-A jmxu-A   164 - 167 <=>  219 - 222   (TYR  181  - ASN  184  <=> PHE  219  - THR  222 )                          
 287: 6c70-A jmxu-A   210 - 213 <=>  278 - 281   (LEU  227  - LEU  230  <=> THR  278  - ASP  281 )                          
 287: 6c70-A jmxu-A   248 - 251 <=>  295 - 298   (LYS  334  - VAL  337  <=> ALA  295  - MET  298 )                          
 287: 6c70-A jmxu-A   257 - 281 <=>  362 - 386   (VAL  343  - TYR  367  <=> THR  362  - LEU  386 )                          
 287: 6c70-A jmxu-A   283 - 289 <=>  387 - 393   (ALA  369  - VAL  375  <=> VAL  387  - THR  393 )                          
 287: 6c70-A jmxu-A   315 - 318 <=>  491 - 494   (ASN  401  - ILE  404  <=> MET  491  - ASP  494 )                          
 287: 6c70-A jmxu-A   328 - 332 <=>  522 - 526   (ALA  414  - HIS  418  <=> GLU  522  - GLY  526 )                          
 288: 6c70-A jlc2-A    63 -  90 <=>    1 -  28   (ASP   65  - VAL   92  <=> MET    1  - SER   28 )                          
 288: 6c70-A jlc2-A    92 -  95 <=>   29 -  32   (SER   94  - PHE   97  <=> PRO   29  - LYS   32 )                          
 288: 6c70-A jlc2-A   259 - 279 <=>   33 -  53   (ASP  345  - LEU  365  <=> GLU   33  - GLY   53 )                          
 288: 6c70-A jlc2-A   282 - 285 <=>   54 -  57   (GLN  368  - LYS  371  <=> GLY   54  - GLY   57 )                          
 288: 6c70-A jlc2-A   308 - 311 <=>   98 - 101   (PHE  394  - CYS  397  <=> MET   98  - TYR  101 )                          
 288: 6c70-A jlc2-A   369 - 372 <=>  117 - 120   (LEU  455  - SER  458  <=> PRO  117  - PRO  120 )                          
 289: 6c70-A jmuj-A    63 -  89 <=>   43 -  69   (ASP   65  - PRO   91  <=> GLU   43  - HIS   69 )                          
 289: 6c70-A jmuj-A    91 -  94 <=>   70 -  73   (ARG   93  - ILE   96  <=> THR   70  - HIS   73 )                          
 289: 6c70-A jmuj-A   259 - 277 <=>   74 -  92   (ASP  345  - THR  363  <=> ASP   74  - GLU   92 )                          
 289: 6c70-A jmuj-A   379 - 382 <=>   95 -  98   (THR  465  - MET  468  <=> SER   95  - ASP   98 )                          
 289: 6c70-A jmuj-A   384 - 387 <=>   99 - 102   (LEU  470  - LEU  473  <=> THR   99  - PRO  102 )                          
 290: 6c70-A jmwo-A    56 -  60 <=>   58 -  62   (VAL   58  - MET   62  <=> GLU   58  - LEU   62 )                          
 290: 6c70-A jmwo-A    64 -  90 <=>   86 - 112   (ASP   66  - VAL   92  <=> PRO   86  - THR  112 )                          
 290: 6c70-A jmwo-A   249 - 254 <=>  155 - 160   (HIS  335  - VAL  340  <=> GLU  155  - THR  160 )                          
 290: 6c70-A jmwo-A   256 - 261 <=>  161 - 166   (ALA  342  - TYR  347  <=> GLY  161  - GLY  166 )                          
 290: 6c70-A jmwo-A   262 - 287 <=>  168 - 193   (GLY  348  - ASN  373  <=> GLU  168  - PRO  193 )                          
 290: 6c70-A jmwo-A   329 - 332 <=>  432 - 435   (TYR  415  - HIS  418  <=> GLU  432  - GLU  435 )                          
 290: 6c70-A jmwo-A   335 - 338 <=>  436 - 439   (ASP  421  - GLU  424  <=> GLU  436  - ASP  439 )                          
 291: 6c70-A jobs-A    31 -  35 <=>   68 -  72   (GLY   33  - PRO   37  <=> GLY   68  - THR   72 )                          
 291: 6c70-A jobs-A    53 -  56 <=>  206 - 209   (MET   55  - VAL   58  <=> GLU  206  - THR  209 )                          
 291: 6c70-A jobs-A    60 -  63 <=>  246 - 249   (MET   62  - ASP   65  <=> GLU  246  - LYS  249 )                          
 291: 6c70-A jobs-A    64 -  88 <=>  262 - 286   (ASP   66  - PHE   90  <=> HIS  262  - SER  286 )                          
 291: 6c70-A jobs-A    90 - 103 <=>  287 - 300   (VAL   92  - ASN  105  <=> LYS  287  - ALA  300 )                          
 291: 6c70-A jobs-A   249 - 262 <=>  303 - 316   (HIS  335  - GLY  348  <=> ASN  303  - MET  316 )                          
 291: 6c70-A jobs-A   263 - 284 <=>  320 - 341   (VAL  349  - THR  370  <=> ASN  320  - ALA  341 )                          
 291: 6c70-A jobs-A   384 - 388 <=>  343 - 347   (LEU  470  - LYS  474  <=> ASP  343  - ILE  347 )                          
 292: 6c70-A jl2n-A     3 -  10 <=>  260 - 267   (HIS    5  - LEU   12  <=> LEU  260  - THR  267 )                          
 292: 6c70-A jl2n-A    53 -  57 <=>  292 - 296   (MET   55  - ASN   59  <=> SER  292  - ILE  296 )
[truncated: 1,111,599 more chars]
