# Supplementary material for: Structural screens identify candidate human homologs of insect chemoreceptors and cryptic Drosophila gustatory receptor-like proteins
Source: eLife. 2023 Feb 20;12:e85537. doi: 10.7554/eLife.85537 (PMC9998090; doi:10.7554/eLife.85537)
Supplement: Source data 2. — Individual text files represent the output of the Dali AF-DB search using A. bakeri Or co-receptor (Orco) chain A (PDB 6C70-A) as query and the structural proteome dataset of the indicated species (note the datasets are from version 1 of the AlphaFold Protein Structure Database; subsequent, improved models were used for the pairwise comparisons in Table 1). The four-letter codes in the file names and job titles are as described for Source data 1. [file elife-85537-data2.zip › Rnor_6c70A.txt]

# Job: Rnor_6C70A
# Query: 6c70A
# No:  Chain   Z    rmsd lali nres  %id PDB  Description
   1:  c93v-A 12.4  4.2  279   762    8   RAT:AF-F1M8G0-F1 PROTEIN PHTF1;
   2:  dmg8-A 12.3  4.2  272   747    7   RAT:AF-D3ZSS0-F1 PUTATIVE HOMEODOMAIN TRANSCRIPTION FACTOR 2;
   3:  dku0-A  6.9  4.5  190   793    5   RAT:AF-Q62771-F1 SIGNAL TRANSDUCER AND ACTIVATOR OF TRANSCRIPTION
   4:  dcyu-A  6.9  4.4  192   786    4   RAT:AF-P52632-F1 SIGNAL TRANSDUCER AND ACTIVATOR OF TRANSCRIPTION
   5:  db2h-A  6.5  8.3  141  1487    9   RAT:AF-O88923-F1 ADHESION G PROTEIN-COUPLED RECEPTOR L2;
   6:  detc-A  6.4  4.9  167   842    6   RAT:AF-Q5XI26-F1 SIGNAL TRANSDUCER AND ACTIVATOR OF TRANSCRIPTION;
   7:  dgub-A  6.3  8.7  154  1205   11   RAT:AF-F1LVX2-F1 EH DOMAIN-BINDING PROTEIN 1;
   8:  dkp6-A  6.2  8.8  148   932    8   RAT:AF-Q5Y4N8-F1 ADHESION G PROTEIN-COUPLED RECEPTOR E2;
   9:  dich-A  5.8  8.3  142  1522    9   RAT:AF-D4A831-F1 ADHESION G PROTEIN-COUPLED RECEPTOR B3;
  10:  dek8-A  5.8  8.1  174   687    9   RAT:AF-Q4G091-F1 MICAL C-TERMINAL-LIKE PROTEIN;
  11:  di8n-A  5.6  4.6  170  1154    6   RAT:AF-D3Z8B2-F1 NUCLEOPORIN 133;
  12:  dex2-A  5.6  4.7  159  1532   11   RAT:AF-Q8CG09-F1 MULTIDRUG RESISTANCE-ASSOCIATED PROTEIN 1;
  13:  dmus-A  5.6  5.0  172  1522    8   RAT:AF-O88563-F1 ATP-BINDING CASSETTE SUB-FAMILY C MEMBER 3;
  14:  day5-A  5.6  8.6  144   903   11   RAT:AF-A0A0G2JSI4-F1 ADHESION G PROTEIN-COUPLED RECEPTOR E5;
  15:  df2t-A  5.5  5.2  156   664    8   RAT:AF-B5DEF7-F1 RING FINGER PROTEIN 145;
  16:  djgf-A  5.5  6.8  171   286    5   RAT:AF-P28233-F1 GAP JUNCTION ALPHA-6 PROTEIN;
  17:  dlqk-A  5.5 12.7   84  2647    2   RAT:AF-D4AEB3-F1 SENATAXIN;
  18:  c8gy-A  5.5  3.7  106  1166    8   RAT:AF-D4ACJ3-F1 SMG7 NONSENSE MEDIATED MRNA DECAY FACTOR;
  19:  dk0i-A  5.5  8.1  177   321    5   RAT:AF-O70610-F1 GAP JUNCTION DELTA-2 PROTEIN;
  20:  dmis-A  5.5  8.5  144  1515    9   RAT:AF-O88917-F1 ADHESION G PROTEIN-COUPLED RECEPTOR L1;
  21:  de41-A  5.4  4.0  159   612    5   RAT:AF-F7FG68-F1 RING-TYPE E3 UBIQUITIN TRANSFERASE;
  22:  c89r-A  5.4  5.7  162   278    7   RAT:AF-E9PTP3-F1 GAP JUNCTION PROTEIN;
  23:  dijm-A  5.4 10.7  133   562    8   RAT:AF-Q5FVF3-F1 GOLGI-ASSOCIATED, GAMMA ADAPTIN EAR-CONTAINING, A
  24:  dhk3-A  5.4  4.3  149   343   10   RAT:AF-Q5HZE2-F1 ION CHANNEL TACAN;
  25:  dcl0-A  5.4  6.1   95   575    8   RAT:AF-Q6EV76-F1 ALPHA-(1,6)-FUCOSYLTRANSFERASE;
  26:  df2g-A  5.4  8.9  147  1560   12   RAT:AF-D3ZN99-F1 ADHESION G PROTEIN-COUPLED RECEPTOR B2;
  27:  dhq2-A  5.3  3.6   99   791    2   RAT:AF-Q66H54-F1 FTS AND HOOK-INTERACTING PROTEIN;
  28:  dcbk-A  5.3  4.1   74   840    8   RAT:AF-F1M998-F1 SORTING NEXIN 25;
  29:  c93f-A  5.3  4.2   59   373    3   RAT:AF-F7FDC8-F1 UNCHARACTERIZED PROTEIN;
  30:  digf-A  5.3  6.5  153   355    5   RAT:AF-Q08851-F1 SYNTAXIN-5;
  31:  dazm-A  5.3  4.1   75   862    8   RAT:AF-F1LWX6-F1 DNA POLYMERASE NU;
  32:  dlsj-A  5.3  8.9  151  2144   10   RAT:AF-Q9QYP2-F1 CADHERIN EGF LAG SEVEN-PASS G-TYPE RECEPTOR 2;
  33:  c8kr-A  5.2  9.4  150   681    8   RAT:AF-A0A0G2K538-F1 ADHESION G PROTEIN-COUPLED RECEPTOR E4;
  34:  dmhy-A  5.2  9.6  135   727    7   RAT:AF-A0A0G2JV04-F1 ADP-RIBOSYLATION FACTOR-BINDING PROTEIN GGA3;
  35:  c74y-A  5.2  7.3   69   536    7   RAT:AF-F1LXR9-F1 LYMPHOID-RESTRICTED MEMBRANE PROTEIN;
  36:  dejd-A  5.2  6.6   67   290    1   RAT:AF-Q3ZAV4-F1 GIMAP9;
  37:  dmnz-A  5.2  6.2  137  1699    9   RAT:AF-A0A0G2K6R8-F1 EH DOMAIN-BINDING PROTEIN 1-LIKE 1;
  38:  ddo1-A  5.2  8.4  157   379    9   RAT:AF-F1M9D3-F1 SPHINGOSINE-1-PHOSPHATE RECEPTOR 3;
  39:  dik1-A  5.2  3.3   65   491    9   RAT:AF-D3ZFB2-F1 LUC7-LIKE 3 PRE-MRNA-SPLICING FACTOR;
  40:  dc2j-A  5.2  9.8  132   604    8   RAT:AF-G3V8F7-F1 GOLGI ASSOCIATED, GAMMA ADAPTIN EAR CONTAINING, A
  41:  dc0i-A  5.2  5.0  174   841    7   RAT:AF-Q1KQ07-F1 SIGNAL TRANSDUCER AND ACTIVATOR OF TRANSCRIPTION;
  42:  c6qf-A  5.1  8.4  146   321   10   RAT:AF-D3ZYY2-F1 OLFACTORY RECEPTOR 198;
  43:  dmub-A  5.0  7.3   84   320    6   RAT:AF-D3ZEJ5-F1 DUAL OXIDASE MATURATION FACTOR 2;
  44:  dh7k-A  5.0  6.2   92   671    5   RAT:AF-Q62909-F1 KINESIN-LIKE PROTEIN KIF2C;
  45:  c9p6-A  5.0  8.5  140   318    6   RAT:AF-D4A846-F1 OLFACTORY RECEPTOR;
  46:  dkx8-A  5.0 10.6   85  1835    7   RAT:AF-F1LPP8-F1 DNA HELICASE;
  47:  dkrz-A  5.0  8.6  140   317   14   RAT:AF-A0A0G2JUH1-F1 OLFACTORY RECEPTOR;
  48:  dbsr-A  5.0  7.8  144   319   11   RAT:AF-M0RB85-F1 OLFACTORY RECEPTOR 162;
  49:  dbxb-A  5.0  4.4  172   866    5   RAT:AF-A0A0G2JWD0-F1 PROMININ 1;
  50:  dmv8-A  4.9 11.1   75   512    7   RAT:AF-Q6P799-F1 SERINE--TRNA LIGASE, CYTOPLASMIC;
  51:  di39-A  4.9  8.7   91   853    4   RAT:AF-D4A5I2-F1 FA COMPLEMENTATION GROUP B;
  52:  dfjy-A  4.9 10.4  166   319    8   RAT:AF-Q67ER9-F1 TASTE RECEPTOR TYPE 2 MEMBER 39;
  53:  db40-A  4.9  5.3   88  1217    1   RAT:AF-Q4FZU8-F1 RHO FAMILY-INTERACTING CELL POLARIZATION REGULATO
  54:  dez2-A  4.9  3.7   66   304    3   RAT:AF-D4A4T0-F1 STIP1 HOMOLOGY AND U-BOX CONTAINING PROTEIN 1, IS
  55:  dfo3-A  4.9  8.5  101   236    3   RAT:AF-A0A0G2K2Z5-F1 FRAGILE X MENTAL RETARDATION 1 NEIGHBOR PROTEIN-
  56:  di33-A  4.9  8.1  102   222   11   RAT:AF-B2RZB5-F1 CHARGED MULTIVESICULAR BODY PROTEIN 2A;
  57:  dj97-A  4.9 12.4   79   560   11   RAT:AF-P37285-F1 KINESIN LIGHT CHAIN 1;
  58:  dgp6-A  4.8  4.1   67   284   13   RAT:AF-Q5PPM8-F1 TYPE 1 PHOSPHATIDYLINOSITOL 4,5-BISPHOSPHATE 4-PH
  59:  dim9-A  4.8  5.5   85   661    9   RAT:AF-F1LY81-F1 RHOPHILIN, RHO GTPASE-BINDING PROTEIN 1;
  60:  de6l-A  4.8 15.5   79  1948    4   RAT:AF-D3ZD32-F1 CHROMODOMAIN-HELICASE-DNA-BINDING PROTEIN 5;
  61:  dftv-A  4.8 14.1  115   235    6   RAT:AF-O55158-F1 TETRASPANIN;
  62:  dkr9-A  4.8  4.9   77   507    4   RAT:AF-Q5PPF5-F1 ZINC FINGER CCCH-TYPE WITH G PATCH DOMAIN-CONTAIN
  63:  dmtt-A  4.8 10.3   74   767    5   RAT:AF-Q9WUL0-F1 DNA TOPOISOMERASE 1;
  64:  dkdj-A  4.8  6.2   87   245    8   RAT:AF-A1L130-F1 INHIBITOR OF GROWTH PROTEIN;
  65:  dkx4-A  4.8  4.1  150  1231   10   RAT:AF-E9PSJ3-F1 KINESIN FAMILY MEMBER 4A;
  66:  df4j-A  4.8  5.9   98   533    5   RAT:AF-Q5XIL3-F1 DNA-DIRECTED RNA POLYMERASE III SUBUNIT RPC3;
  67:  dhe2-A  4.8 14.1  116   253    4   RAT:AF-Q568Y5-F1 TETRASPANIN-11;
  68:  dgg8-A  4.8 16.5   83   350    6   RAT:AF-Q91Z62-F1 F-BOX ONLY PROTEIN 32;
  69:  dc12-A  4.8  4.8   86   594   10   RAT:AF-D4A2N0-F1 HMG-BOX-CONTAINING 4;
  70:  di42-A  4.8  4.5   92   329   10   RAT:AF-D3ZF19-F1 TRANSMEMBRANE PROTEIN 68;
  71:  c65a-A  4.8  4.3  128   237    9   RAT:AF-D3ZC97-F1 REGULATOR OF G PROTEIN-SIGNALING 9-BINDING PROTEI
  72:  c9l5-A  4.8  7.5  136   470    5   RAT:AF-A0A0G2JZG1-F1 DENDRITIC CELL-SPECIFIC TRANSMEMBRANE PROTEIN;
  73:  c71a-A  4.8  8.4  147   311    7   RAT:AF-A0A0G2JUW6-F1 OLFACTORY RECEPTOR;
  74:  c9jb-A  4.8  4.7  165   836    8   RAT:AF-O70595-F1 ATP-BINDING CASSETTE SUB-FAMILY B MEMBER 6, MITOC
  75:  dkb7-A  4.8  5.7   75   241    9   RAT:AF-Q6AYR9-F1 TETRASPANIN-1;
  76:  dg6b-A  4.7  5.2  128   980    5   RAT:AF-F1LND1-F1 CONSERVED OLIGOMERIC GOLGI COMPLEX SUBUNIT 1;
  77:  dfy0-A  4.7  4.8   88   928   10   RAT:AF-Q9QWG5-F1 TYPE II INOSITOL 3,4-BISPHOSPHATE 4-PHOSPHATASE;
  78:  dehp-A  4.7  7.6  144   325   15   RAT:AF-D3ZTH6-F1 OLFACTORY RECEPTOR;
  79:  c626-A  4.7  9.9   84  1007    7   RAT:AF-D4A3J9-F1 CENTRIOLAR COILED-COIL PROTEIN 110;
  80:  df9w-A  4.7  5.0  103  1970    8   RAT:AF-D4A5A6-F1 DNA-DIRECTED RNA POLYMERASE SUBUNIT;
  81:  dapx-A  4.7  4.0   65   165    9   RAT:AF-A0A0G2JXG5-F1 UNCHARACTERIZED PROTEIN;
  82:  dlix-A  4.7  7.9   93   770    5   RAT:AF-Q3T1G7-F1 CONSERVED OLIGOMERIC GOLGI COMPLEX SUBUNIT 7;
  83:  ddil-A  4.7  6.2   77   144    5   RAT:AF-D4AA11-F1 MEDIATOR OF RNA POLYMERASE II TRANSCRIPTION SUBUN
  84:  c657-A  4.7  4.1   87  1050    6   RAT:AF-D3ZPP6-F1 HECT AND RLD DOMAIN-CONTAINING E3 UBIQUITIN PROTE
  85:  c78r-A  4.7  6.6  133   770    6   RAT:AF-P52631-F1 SIGNAL TRANSDUCER AND ACTIVATOR OF TRANSCRIPTION
  86:  djmh-A  4.7  4.4  144   541    7   RAT:AF-O88618-F1 FORMIMIDOYLTRANSFERASE-CYCLODEAMINASE;
  87:  daks-A  4.7  8.8  150   312    9   RAT:AF-D3ZIK6-F1 OLFACTORY RECEPTOR;
  88:  c83e-A  4.7  3.3   66   542    3   RAT:AF-Q4V7B0-F1 CILIA- AND FLAGELLA-ASSOCIATED PROTEIN 157;
  89:  diry-A  4.7  3.9   65  1002    6   RAT:AF-D3ZD72-F1 NON-SMC CONDENSIN I COMPLEX, SUBUNIT G;
  90:  ddm6-A  4.7  6.5   88   152    7   RAT:AF-P70617-F1 NINJURIN-1;
  91:  djd2-A  4.7  7.8  141  1083    9   RAT:AF-A0A0G2JX93-F1 SIGNAL TRANSDUCER AND ACTIVATOR OF TRANSCRIPTION
  92:  dbv5-A  4.7  6.8  165   855    3   RAT:AF-D3ZQL6-F1 MICAL-LIKE PROTEIN 1;
  93:  dbua-A  4.6  7.5   72  1265    4   RAT:AF-P24135-F1 1-PHOSPHATIDYLINOSITOL 4,5-BISPHOSPHATE PHOSPHODI
  94:  dgng-A  4.6  5.3   64   802    3   RAT:AF-Q5XI59-F1 RING FINGER PROTEIN 10;
  95:  db3q-A  4.6 14.8  122   226    6   RAT:AF-P40241-F1 CD9 ANTIGEN;
  96:  c758-A  4.6  8.6  151   352   10   RAT:AF-P47752-F1 SPHINGOSINE 1-PHOSPHATE RECEPTOR 2;
  97:  c8op-A  4.6 15.5   79   505    9   RAT:AF-Q68G30-F1 KINESIN LIGHT CHAIN 3;
  98:  dlk5-A  4.6  4.9  140   356    7   RAT:AF-D4A283-F1 HYPOTHETICAL PROTEIN LOC686013;
  99:  c9n8-A  4.6 18.3  100  2061    7   RAT:AF-A0A0G2K695-F1 MYOFERLIN;
 100:  dmtd-A  4.6 21.5   72   462    7   RAT:AF-Q6IMZ0-F1 NUCLEAR FACTOR INTERLEUKIN-3-REGULATED PROTEIN;
 101:  dmeb-A  4.6  8.0  119   820    8   RAT:AF-D3ZCR4-F1 PROTEIN PHOSPHATASE 4, REGULATORY SUBUNIT 3B;
 102:  df1i-A  4.6  6.9   70   267    9   RAT:AF-A1A5P8-F1 SIMILAR TO PROTEIN C21ORF58;
 103:  dfxw-A  4.6  5.6  102   686    5   RAT:AF-D4A8N7-F1 RHOPHILIN, RHO GTPASE BINDING PROTEIN 2 (PREDICTE
 104:  dbtr-A  4.6  7.1   78   506    8   RAT:AF-Q9ES14-F1 GAMMA-AMINOBUTYRIC ACID RECEPTOR SUBUNIT EPSILON;
 105:  dkqr-A  4.6  6.2   88   144    9   RAT:AF-Q9JHE8-F1 NINJURIN-2;
 106:  ddnl-A  4.6  7.8  133   318    9   RAT:AF-Q62944-F1 OLFACTORY RECEPTOR 1641;
 107:  dl2y-A  4.6  7.3  156   270    6   RAT:AF-P25305-F1 GAP JUNCTION BETA-3 PROTEIN;
 108:  dcw8-A  4.6  6.4  131   327    8   RAT:AF-D3ZVG9-F1 OLFACTORY RECEPTOR 824;
 109:  c6u3-A  4.6  8.9  158   317    6   RAT:AF-F1M8E2-F1 OLFACTORY RECEPTOR;
 110:  c84k-A  4.6 16.9   92   299    5   RAT:AF-E9PSY1-F1 PLECKSTRIN HOMOLOGY DOMAIN-CONTAINING A3;
 111:  c82l-A  4.6 12.7   91   607    5   RAT:AF-D3ZQJ8-F1 SERINE PROTEASE 56;
 112:  djpf-A  4.6  7.2  134   317   12   RAT:AF-D3ZX55-F1 OLFACTORY RECEPTOR;
 113:  dcvf-A  4.6  6.4  133   184    4   RAT:AF-B5DFL6-F1 CKLF-LIKE MARVEL TRANSMEMBRANE DOMAIN CONTAINING
 114:  dl3r-A  4.6  7.5   99   649    8   RAT:AF-D3ZH14-F1 TRANSMEMBRANE AND COILED-COIL DOMAIN FAMILY 1;
 115:  dcsy-A  4.6 13.9  122   221    7   RAT:AF-Q9JJW1-F1 TETRASPANIN-2;
 116:  df9z-A  4.6 12.6  154   698    6   RAT:AF-D3ZTY4-F1 ADHESION G PROTEIN-COUPLED RECEPTOR F4;
 117:  c9q2-A  4.5  5.0   70   293    4   RAT:AF-D3ZNI5-F1 HES-RELATED FAMILY BHLH TRANSCRIPTION FACTOR WITH
 118:  c7q1-A  4.5  9.0  130   985    5   RAT:AF-O08874-F1 SERINE/THREONINE-PROTEIN KINASE N2;
 119:  c92h-A  4.5 15.2   79   353    8   RAT:AF-B5DFF4-F1 VPS37C SUBUNIT OF ESCRT-I;
 120:  dcsz-A  4.5 10.0   89   374    3   RAT:AF-Q5XI41-F1 TRANSLOCATING CHAIN-ASSOCIATED MEMBRANE PROTEIN 1
 121:  c971-A  4.5  4.5   76   219    8   RAT:AF-Q4QQV8-F1 CHARGED MULTIVESICULAR BODY PROTEIN 5;
 122:  ddzx-A  4.5 10.0  165   591    4   RAT:AF-P25961-F1 PARATHYROID HORMONE/PARATHYROID HORMONE-RELATED P
 123:  danl-A  4.5 12.0  112  2324   10   RAT:AF-Q9WUJ3-F1 MYOMEGALIN;
 124:  ddmv-A  4.5 25.5   87   844    2   RAT:AF-A0A0G2K808-F1 ARFGAP WITH SH3 DOMAIN, ANKYRIN REPEAT AND PH DO
 125:  dfnm-A  4.5 11.9   72  1131    6   RAT:AF-D3ZFT1-F1 REPLICATION FACTOR C SUBUNIT 1;
 126:  da3c-A  4.5 10.2   87   364    5   RAT:AF-F7F8X3-F1 SERTA DOMAIN-CONTAINING 2;
 127:  dmfq-A  4.5  3.8   66   233    8   RAT:AF-D4A7V2-F1 MEDIATOR OF RNA POLYMERASE II TRANSCRIPTION SUBUN
 128:  dbvg-A  4.5  3.8   66   257    6   RAT:AF-Q4V888-F1 TYPE 2 PHOSPHATIDYLINOSITOL 4,5-BISPHOSPHATE 4-PH
 129:  dieq-A  4.5 12.7   92   712    2   RAT:AF-D3ZTF1-F1 SOLUTE CARRIER FAMILY 4 MEMBER 1 ADAPTOR PROTEIN;
 130:  c63s-A  4.5  7.8  139   321   10   RAT:AF-D3ZSI9-F1 OLFACTORY RECEPTOR;
 131:  dfkx-A  4.5  8.5   79   238    6   RAT:AF-Q4QQU6-F1 SURVIVAL OF MOTOR NEURON-RELATED-SPLICING FACTOR
 132:  c62w-A  4.5  4.5   76   770    9   RAT:AF-Q5FVC7-F1 ARF-GAP WITH COILED-COIL, ANK REPEAT AND PH DOMAI
 133:  dcj1-A  4.5 10.4   90   530    7   RAT:AF-D4A234-F1 SIMILAR TO NNX3 (PREDICTED);
 134:  dgnd-A  4.5  5.7  116  1289    6   RAT:AF-Q62717-F1 CALCIUM-DEPENDENT SECRETION ACTIVATOR 1;
 135:  dh2a-A  4.5  7.7  108   802    9   RAT:AF-Q3T1L0-F1 ALDEHYDE DEHYDROGENASE FAMILY 16 MEMBER A1;
 136:  c7j5-A  4.5  5.5  104   212    5   RAT:AF-O35165-F1 GOLGI SNAP RECEPTOR COMPLEX MEMBER 2;
 137:  dhs6-A  4.5  6.5  129   317    7   RAT:AF-D3ZEL9-F1 OLFACTORY RECEPTOR;
 138:  djdr-A  4.4  3.6   68   131   12   RAT:AF-B5DF51-F1 ER MEMBRANE PROTEIN COMPLEX SUBUNIT 5;
 139:  dixl-A  4.4  4.8   90   176   10   RAT:AF-Q5EB63-F1 TRANSMEMBRANE PROTEIN 196;
 140:  dgt1-A  4.4  9.1  109  1198    6   RAT:AF-B5DEL3-F1 TETRATRICOPEPTIDE REPEAT PROTEIN 17;
 141:  dbuz-A  4.4  3.8   69   391    7   RAT:AF-Q6IRE4-F1 TUMOR SUSCEPTIBILITY GENE 101 PROTEIN;
 142:  dcyi-A  4.4  4.7  162   834    8   RAT:AF-Q8CJ52-F1 PROMININ-2;
 143:  djxs-A  4.4  7.6   84  1065    5   RAT:AF-Q6MG21-F1 VALINE--TRNA LIGASE, MITOCHONDRIAL;
 144:  dgzw-A  4.4  4.7   77   200    9   RAT:AF-D3ZDR2-F1 CHARGED MULTIVESICULAR BODY PROTEIN 6;
 145:  dix1-A  4.4  5.6  129   617    6   RAT:AF-D3ZC96-F1 TETRATRICOPEPTIDE REPEAT PROTEIN 39B;
 146:  dj2v-A  4.4  9.7   95   340    6   RAT:AF-Q5M844-F1 NESPRIN-4;
 147:  dgwv-A  4.4  4.7  100   224    8   RAT:AF-Q9JI51-F1 VESICLE TRANSPORT THROUGH INTERACTION WITH T-SNAR
 148:  dg8h-A  4.4  4.2   71   721    4   RAT:AF-Q99MH9-F1 BARDET-BIEDL SYNDROME 2 PROTEIN HOMOLOG;
 149:  dfc2-A  4.4 11.8   79  1459    8   RAT:AF-D4A020-F1 MEDIATOR OF RNA POLYMERASE II TRANSCRIPTION SUBUN
 150:  c96k-A  4.4  9.2  124  1309    7   RAT:AF-Q6P3V7-F1 TETRATRICOPEPTIDE REPEAT PROTEIN 41;
 151:  c8ld-A  4.4  8.2  163  1801    9   RAT:AF-Q9R095-F1 SPERM FLAGELLAR PROTEIN 2;
 152:  dmec-A  4.4  8.7   80   183    4   RAT:AF-D4A0W1-F1 ER MEMBRANE PROTEIN COMPLEX SUBUNIT 4;
 153:  dkw8-A  4.4  5.1   88   946    9   RAT:AF-Q63433-F1 SERINE/THREONINE-PROTEIN KINASE N1;
 154:  c9cb-A  4.4  3.5   66  1152    9   RAT:AF-D3ZXY2-F1 PDZ DOMAIN CONTAINING 8 (PREDICTED);
 155:  dkf8-A  4.4  8.7  149   315    5   RAT:AF-F1LU31-F1 OLFACTORY RECEPTOR;
 156:  c9m9-A  4.4  3.2   59   261    2   RAT:AF-B2GV76-F1 LOC687208 PROTEIN;
 157:  dfmp-A  4.4  6.2  126  1015    6   RAT:AF-F1LUS8-F1 MCF.2 CELL LINE-DERIVED-TRANSFORMING SEQUENCE;
 158:  c7fn-A  4.4 13.4  112   238    8   RAT:AF-Q5BK80-F1 TETRASPANIN;
 159:  dc5z-A  4.4 10.5  125   523    9   RAT:AF-P51650-F1 SUCCINATE-SEMIALDEHYDE DEHYDROGENASE, MITOCHONDRI
 160:  c64w-A  4.4  5.0  128   507   14   RAT:AF-Q62720-F1 ZINC TRANSPORTER 1;
 161:  di22-A  4.4  9.5  150   375    5   RAT:AF-O08878-F1 G-PROTEIN COUPLED ESTROGEN RECEPTOR 1;
 162:  dhjq-A  4.4 15.4   68   315   10   RAT:AF-D3ZY75-F1 TRNA-YW SYNTHESIZING PROTEIN 5;
 163:  dfv3-A  4.4 10.6   81  1071    0   RAT:AF-D3ZLP9-F1 SIN3A-ASSOCIATED PROTEIN 130;
 164:  c7wa-A  4.4  8.3  105   730    6   RAT:AF-D3ZT01-F1 COMPONENT OF OLIGOMERIC GOLGI COMPLEX 2;
 165:  c6m1-A  4.4 14.7  136   738   10   RAT:AF-Q9ESC1-F1 ADHESION G PROTEIN-COUPLED RECEPTOR L4;
 166:  c8pr-A  4.3  8.9  150   311    9   RAT:AF-D3ZLL9-F1 OLFACTORY RECEPTOR;
 167:  ddis-A  4.3  5.7  135  1069    4   RAT:AF-F1LML7-F1 HUNTINGTIN-INTERACTING PROTEIN 1-RELATED;
 168:  da85-A  4.3  5.6  116  1418    8   RAT:AF-D4A589-F1 SMG6 NONSENSE MEDIATED MRNA DECAY FACTOR;
 169:  c7gf-A  4.3  5.2   82   418    5   RAT:AF-Q99JD2-F1 TEKTIN-1;
 170:  c6tz-A  4.3 17.3   99   430    6   RAT:AF-Q6AYM2-F1 TEKTIN-2;
 171:  dhrq-A  4.3  8.0   83   601    5   RAT:AF-F1LUC1-F1 FAMILY WITH SEQUENCE SIMILARITY 13, MEMBER C;
 172:  deqg-A  4.3 12.6  136  1366    3   RAT:AF-D4A4Y9-F1 FORMIN 1;
 173:  c9gf-A  4.3  3.2   57   411    5   RAT:AF-O35780-F1 CLASS E BASIC HELIX-LOOP-HELIX PROTEIN 40;
 174:  c9e6-A  4.3  3.8   57   577    4   RAT:AF-P15589-F1 STERYL-SULFATASE;
 175:  dk81-A  4.3 10.3   88   409    6   RAT:AF-F1LWH7-F1 TESTIS-EXPRESSED 28;
 176:  dghd-A  4.3  5.8  137  1244    7   RAT:AF-P28818-F1 RAS-SPECIFIC GUANINE NUCLEOTIDE-RELEASING FACTOR
 177:  dbdm-A  4.3 11.2   65   281    6   RAT:AF-Q04666-F1 TRANSCRIPTION FACTOR HES-1;
 178:  c8o4-A  4.3  5.9   63   197   13   RAT:AF-Q5M808-F1 PROTEIN HIKESHI;
 179:  c9xu-A  4.3 14.9  102   415   10   RAT:AF-Q5M929-F1 E3 UBIQUITIN-PROTEIN LIGASE RNF135;
 180:  defu-A  4.3  4.0   93   141    9   RAT:AF-B5DEI6-F1 NUCLEAR NUCLEIC ACID-BINDING PROTEIN C1D;
 181:  dlvg-A  4.3  5.0   70   176   13   RAT:AF-Q5U1Z7-F1 CENTROMERE PROTEIN R;
 182:  dlnr-A  4.3  9.2  146   449   11   RAT:AF-D4A0Y5-F1 G PROTEIN-COUPLED RECEPTOR 61;
 183:  daq7-A  4.3  5.7   89   620   10   RAT:AF-A0A0G2K2F0-F1 CATION CHANNEL, SPERM-ASSOCIATED 1;
 184:  ddmf-A  4.3  6.2   93   455    8   RAT:AF-D3ZRJ0-F1 AARF DOMAIN CONTAINING KINASE 1 (PREDICTED);
 185:  dgvh-A  4.3  9.9   94  2549    3   RAT:AF-P42346-F1 SERINE/THREONINE-PROTEIN KINASE MTOR;
 186:  dj22-A  4.3  9.5  101  1150    6   RAT:AF-F1M8A4-F1 PTPRF-INTERACTING PROTEIN ALPHA 2;
 187:  dg5j-A  4.3  4.9  111  1142   12   RAT:AF-Q6UVM4-F1 POTASSIUM CHANNEL SUBFAMILY T MEMBER 2;
 188:  dey3-A  4.3  7.0   69   206    4   RAT:AF-Q7TQ72-F1 PROTEIN MIS12 HOMOLOG;
 189:  defr-A  4.3  4.8  109   760   10   RAT:AF-D3ZY54-F1 SOLUTE CARRIER FAMILY 30 (ZINC TRANSPORTER), MEMB
 190:  daft-A  4.3  7.9   72   391   14   RAT:AF-Q9ESS9-F1 HOMOCYSTEINE-INDUCIBLE ER PROTEIN WITH UBIQUITIN-
 191:  ddbq-A  4.3 12.9  116   266   10   RAT:AF-O70352-F1 CD82 ANTIGEN;
 192:  dkig-A  4.3  4.6   74   197    8   RAT:AF-Q5BK27-F1 SERTA DOMAIN-CONTAINING 3;
 193:  df3h-A  4.3  6.0  165   396    7   RAT:AF-A4GG66-F1 GAP JUNCTION GAMMA-1 PROTEIN;
 194:  dhsd-A  4.3  5.3   61   162    8   RAT:AF-D3ZFK5-F1 MICROSOMAL SIGNAL PEPTIDASE 12 KDA SUBUNIT;
 195:  c8yu-A  4.3 11.2   96   551    8   RAT:AF-Q4KM62-F1 PALMDELPHIN;
 196:  djr8-A  4.3  7.5  138   382    6   RAT:AF-P21555-F1 NEUROPEPTIDE Y RECEPTOR TYPE 1;
 197:  dcp0-A  4.3  9.4   68   404   13   RAT:AF-Q60I18-F1 MHC CLASS I-LIKE PROTEIN MILL1;
 198:  dmd2-A  4.3  8.8  148   312   11   RAT:AF-D3ZIE7-F1 OLFACTORY RECEPTOR;
 199:  diim-A  4.3 10.0   94  1144   10   RAT:AF-Q1AAU6-F1 ARF-GAP WITH SH3 DOMAIN, ANK REPEAT AND PH DOMAIN
 200:  djtf-A  4.3  3.9  120   547    5   RAT:AF-A0A0G2JWQ0-F1 GENERAL TRANSCRIPTION FACTOR IIH SUBUNIT 1;
 201:  c8te-A  4.3  8.7  148   319    7   RAT:AF-D3ZLK0-F1 OLFACTORY RECEPTOR;
 202:  c8ek-A  4.3  5.0  110  1786    5   RAT:AF-A0A0G2K7H5-F1 UNCHARACTERIZED PROTEIN;
 203:  dk1v-A  4.3  8.9  171   785    5   RAT:AF-D4AAI8-F1 ADHESION G PROTEIN-COUPLED RECEPTOR G7;
 204:  dcvu-A  4.3  6.8  117   991    5   RAT:AF-A0A096MKI0-F1 ADHESION G PROTEIN-COUPLED RECEPTOR F3;
 205:  c9x0-A  4.2 10.4   71   383    4   RAT:AF-D3ZU83-F1 ERGIC AND GOLGI 3;
 206:  dh1n-A  4.2 14.7   98  1551    5   RAT:AF-M0RDZ6-F1 LEUCINE-RICH REPEATS AND IQ MOTIF-CONTAINING 1;
 207:  c98f-A  4.2  9.6  149   370    5   RAT:AF-Q64121-F1 PROLACTIN-RELEASING PEPTIDE RECEPTOR;
 208:  dfag-A  4.2 10.4   67   350    4   RAT:AF-D3ZFT3-F1 UNCHARACTERIZED PROTEIN;
 209:  didq-A  4.2  4.3   71   637    3   RAT:AF-B1H291-F1 SHC-BINDING AND SPINDLE-ASSOCIATED 1-LIKE;
 210:  dko0-A  4.2  7.2   83   494    2   RAT:AF-D3Z9K4-F1 PLECKSTRIN HOMOLOGY DOMAIN-CONTAINING O2;
 211:  dgvo-A  4.2  7.0  163   333    6   RAT:AF-Q03190-F1 GAP JUNCTION ALPHA-4 PROTEIN;
 212:  dkop-A  4.2  4.1   69   518   10   RAT:AF-D3ZM09-F1 SERYL-TRNA SYNTHETASE;
 213:  dks7-A  4.2  9.1   95   706    7   RAT:AF-D3ZE26-F1 SIMILAR TO RIKEN CDNA 1110063G11 (PREDICTED);
 214:  dgk4-A  4.2  7.0  138   634   12   RAT:AF-B5DF86-F1 CONSERVED OLIGOMERIC GOLGI COMPLEX SUBUNIT 8;
 215:  dgwz-A  4.2  4.6   72   135    3   RAT:AF-D4ADJ7-F1 MEDIATOR OF RNA POLYMERASE II TRANSCRIPTION SUBUN
 216:  dikg-A  4.2  9.4  151   308    5   RAT:AF-D3ZII6-F1 OLFACTORY RECEPTOR;
 217:  dam4-A  4.2  8.7   74   339   14   RAT:AF-G3V7S6-F1 HAIRY/ENHANCER-OF-SPLIT RELATED WITH YRPW MOTIF 2
 218:  dg5q-A  4.2 15.7   98   213   12   RAT:AF-F1M8B7-F1 CHARGED MULTIVESICULAR BODY PROTEIN 2B;
 219:  dhwu-A  4.2  6.0   88   232    7   RAT:AF-P58200-F1 VESICLE TRANSPORT THROUGH INTERACTION WITH T-SNAR
 220:  c8yh-A  4.2  9.1   60   199   12   RAT:AF-D3ZG88-F1 MAMMARY TUMOR VIRUS RECEPTOR 2, ISOFORM CRA_A;
 221:  dc3h-A  4.2  4.3  126   317   10   RAT:AF-M0R571-F1 OLFACTORY RECEPTOR 2B6-LIKE;
 222:  diha-A  4.2  8.6  148   312    6   RAT:AF-D3ZM73-F1 OLFACTORY RECEPTOR;
 223:  dboq-A  4.2  7.5  144   390    6   RAT:AF-P16610-F1 SUBSTANCE-K RECEPTOR;
 224:  c8tx-A  4.2  6.8   86  1739    6   RAT:AF-D4A8Q2-F1 KINASE NON-CATALYTIC C-LOBE DOMAIN-CONTAINING 1;
 225:  deoo-A  4.2  7.5   89   762    4   RAT:AF-F7FJR8-F1 LAS1-LIKE, RIBOSOME BIOGENESIS FACTOR;
 226:  dcuo-A  4.2  4.7   99   783    5   RAT:AF-D3ZL11-F1 RABENOSYN, RAB EFFECTOR;
 227:  dgt8-A  4.2  8.4  115   480    5   RAT:AF-M0R993-F1 UNCHARACTERIZED PROTEIN;
 228:  darm-A  4.2  5.5  158   472   15   RAT:AF-D3ZJB7-F1 SOLUTE CARRIER FAMILY 30, MEMBER 10;
 229:  dmki-A  4.2  6.1  166   765    7   RAT:AF-P15943-F1 AMYLOID-LIKE PROTEIN 2;
 230:  dh80-A  4.2  6.4  113   637    9   RAT:AF-Q06496-F1 SODIUM-DEPENDENT PHOSPHATE TRANSPORT PROTEIN 2A;
 231:  dcaa-A  4.2  7.8   88   188    6   RAT:AF-D3ZVV3-F1 PROLACTIN FAMILY 8, SUBFAMILY A, MEMBER 3;
 232:  dc42-A  4.2  4.3   86   692    3   RAT:AF-D3ZA02-F1 FAMILY WITH SEQUENCE SIMILARITY 13, MEMBER A;
 233:  di0q-A  4.2  6.6   82   661    4   RAT:AF-A0A0G2K2J0-F1 SHC-BINDING AND SPINDLE-ASSOCIATED 1;
 234:  dart-A  4.2 12.5  105   248    4   RAT:AF-D4A3U2-F1 TETRASPANIN;
 235:  djy6-A  4.2  4.3   95   958    6   RAT:AF-F1LY04-F1 KINASE SUPPRESSOR OF RAS 2;
 236:  c9sv-A  4.2  6.2  108   675    4   RAT:AF-F7FEM5-F1 SUPRABASIN;
 237:  dari-A  4.2 12.8   79   264    5   RAT:AF-M0RDZ7-F1 RING-CH-TYPE DOMAIN-CONTAINING PROTEIN;
 238:  dfrm-A  4.2  7.2  140   415    9   RAT:AF-P70585-F1 PROBABLE G-PROTEIN COUPLED RECEPTOR 19;
 239:  df85-A  4.2 10.8   87   555    3   RAT:AF-Q5SGD7-F1 CONNECTOR ENHANCER OF KINASE SUPPRESSOR OF RAS 3;
 240:  dfyb-A  4.2  7.7   77  1463    5   RAT:AF-F1LY69-F1 INTRAFLAGELLAR TRANSPORT 140;
 241:  c6m7-A  4.2  9.6  144   523   10   RAT:AF-P32215-F1 PITUITARY ADENYLATE CYCLASE-ACTIVATING POLYPEPTID
 242:  dcwv-A  4.2 11.9  169   449    6   RAT:AF-P23811-F1 SECRETIN RECEPTOR;
 243:  dbsb-A  4.1  5.5   84  2000    2   RAT:AF-D3ZSP7-F1 E3 UBIQUITIN-PROTEIN LIGASE TTC3;
 244:  df5h-A  4.1  3.7   58   403    2   RAT:AF-B5DF13-F1 RCG63400;
 245:  djby-A  4.1  2.9   59   128    8   RAT:AF-A0A0G2JYK1-F1 UNCHARACTERIZED PROTEIN;
 246:  degc-A  4.1  4.9   72   185    7   RAT:AF-O35394-F1 PRENYLATED RAB ACCEPTOR PROTEIN 1;
 247:  diiq-A  4.1  5.1   79   298    9   RAT:AF-D3ZT70-F1 SIMILAR TO 4930578I06RIK PROTEIN;
 248:  dfw0-A  4.1  5.1  118   271   10   RAT:AF-Q5M880-F1 SOLUTE CARRIER FAMILY 66 MEMBER 2;
 249:  c854-A  4.1  6.5   90   409    3   RAT:AF-D3ZNC9-F1 MEMBRANE-ASSOCIATED RING-CH-TYPE FINGER 4;
 250:  dbm8-A  4.1 10.2   91  1683    8   RAT:AF-D3ZRA6-F1 TRINUCLEOTIDE REPEAT-CONTAINING ADAPTOR 6C;
 251:  dhgq-A  4.1 10.3   98   499    9   RAT:AF-B4F7A7-F1 CENTROSOMAL PROTEIN OF 57 KDA;
 252:  c656-A  4.1  4.9  137   370    8   RAT:AF-F1LUA2-F1 TRANSLOCATING CHAIN-ASSOCIATED MEMBRANE PROTEIN;
 253:  dk4s-A  4.1  5.8   90   558   13   RAT:AF-Q6AYH7-F1 TEKTIN;
 254:  daln-A  4.1 16.7   86  1133    8   RAT:AF-M0R3X3-F1 RHO GUANINE NUCLEOTIDE EXCHANGE FACTOR 10;
 255:  dmcl-A  4.1  4.7   55   589    7   RAT:AF-D3ZUV3-F1 EUKARYOTIC TRANSLATION INITIATION FACTOR 2A;
 256:  dion-A  4.1  4.0  137   952    8   RAT:AF-D3ZG75-F1 ALS2 C-TERMINAL-LIKE;
 257:  dhnv-A  4.1  3.4   64    81    6   RAT:AF-Q5EB76-F1 V-TYPE PROTON ATPASE SUBUNIT E 2;
 258:  c76x-A  4.1  4.2   57   203   11   RAT:AF-D3ZGY1-F1 PYM HOMOLOG 1, EXON JUNCTION COMPLEX-ASSOCIATED F
 259:  dj5a-A  4.1  6.7  110   760    6   RAT:AF-Q925T8-F1 BMP/RETINOIC ACID-INDUCIBLE NEURAL-SPECIFIC PROTE
 260:  ddfe-A  4.1 10.2   92  1279    8   RAT:AF-M0RBM9-F1 RHO GUANINE NUCLEOTIDE EXCHANGE FACTOR 10-LIKE;
 261:  c8f5-A  4.1  9.1   87   226    8   RAT:AF-M0RDW3-F1 N-ACETYLTRANSFERASE 8 (GCN5-RELATED) FAMILY MEMBE
 262:  dex1-A  4.1  9.9  122   716    8   RAT:AF-O54924-F1 EXOCYST COMPLEX COMPONENT 8;
 263:  djs7-A  4.1  7.7  149   422    6   RAT:AF-Q8VHD7-F1 G PROTEIN-COUPLED RECEPTOR 83;
 264:  c8tl-A  4.1  8.0  135   312    7   RAT:AF-M0R6F4-F1 OLFACTORY RECEPTOR;
 265:  dfk0-A  4.1  4.9  102   325    9   RAT:AF-F1LX26-F1 SELECTION AND UPKEEP OF INTRAEPITHELIAL T CELLS 1
 266:  c7e0-A  4.1  9.5   89   557   13   RAT:AF-D4A6J0-F1 IQ CALMODULIN-BINDING MOTIF CONTAINING 1 (PREDICT
 267:  dgte-A  4.1  4.5  121   355    8   RAT:AF-Q5BK06-F1 CYCLIN-D1-BINDING PROTEIN 1;
 268:  c88b-A  4.1  8.2  102   737    6   RAT:AF-A1A5Q7-F1 VON WILLEBRAND FACTOR A DOMAIN-CONTAINING PROTEIN
 269:  djrn-A  4.1  9.3   64   281   13   RAT:AF-D4A7F1-F1 RCG30966;
 270:  dcy1-A  4.1  5.2   73   517    1   RAT:AF-Q62902-F1 PROTEIN ERGIC-53;
 271:  dgfu-A  4.1  5.5  130   298    5   RAT:AF-Q08850-F1 SYNTAXIN-4;
 272:  dmbs-A  4.1  8.1  144   569   12   RAT:AF-D4ABT6-F1 G PROTEIN-COUPLED RECEPTOR 153;
 273:  dlzd-A  4.1  9.2   86  1197    7   RAT:AF-Q9QXY2-F1 SRC KINASE SIGNALING INHIBITOR 1;
 274:  dfn9-A  4.1 11.2   82   826   10   RAT:AF-M0RCL1-F1 BEN DOMAIN-CONTAINING 3;
 275:  dk6y-A  4.1 11.3   85   712    8   RAT:AF-F1M9C3-F1 B-RAF PROTO-ONCOGENE, SERINE/THREONINE KINASE;
 276:  c9it-A  4.1  4.1   61   817   10   RAT:AF-Q5PQJ9-F1 COILED-COIL DOMAIN-CONTAINING PROTEIN 175;
 277:  dbm6-A  4.1  9.5   96   983    6   RAT:AF-Q63259-F1 RECEPTOR-TYPE TYROSINE-PROTEIN PHOSPHATASE-LIKE N
 278:  deaa-A  4.0  7.3  161   478    8   RAT:AF-F7EZW5-F1 TRANSMEMBRANE PROTEIN 161A;
 279:  dhw4-A  4.0  4.6  132   256    9   RAT:AF-Q5U2W7-F1 CYTOCHROME B ASCORBATE-DEPENDENT PROTEIN 3;
 280:  c8n9-A  4.0  7.9   98   191    8   RAT:AF-P97678-F1 CALCIUM-ACTIVATED POTASSIUM CHANNEL SUBUNIT BETA-
 281:  djz7-A  4.0  7.3  171   356    7   RAT:AF-P28234-F1 GAP JUNCTION ALPHA-5 PROTEIN;
 282:  c7m6-A  4.0  5.2   88   293    7   RAT:AF-P0C606-F1 SAGA-ASSOCIATED FACTOR 29;
 283:  dhkh-A  4.0 13.9   84   782    6   RAT:AF-P06399-F1 FIBRINOGEN ALPHA CHAIN;
 284:  c7sy-A  4.0  6.1   99   531   13   RAT:AF-Q3MHS9-F1 CHAPERONIN CONTAINING TCP1, SUBUNIT 6A (ZETA 1);
 285:  dazc-A  4.0  6.0  104  2216    5   RAT:AF-F1M0H0-F1 ZINC FINGER PROTEIN 318;
 286:  dkwm-A  4.0  6.5   79   599    4   RAT:AF-E9PU06-F1 COILED-COIL DOMAIN-CONTAINING 148;
 287:  dao9-A  4.0  8.0   87   430    7   RAT:AF-Q6AXZ4-F1 CENTROSOMAL PROTEIN CEP57L1;
 288:  de7b-A  4.0  4.3   72   253    8   RAT:AF-Q5XIE5-F1 E3 UBIQUITIN-PROTEIN LIGASE MARCHF3;
 289:  disc-A  4.0  5.8  111   697    8   RAT:AF-Q5PQM0-F1 TRANSMEMBRANE PROTEIN 168;
 290:  c9bb-A  4.0 16.4   85   311    8   RAT:AF-B2RZ56-F1 COFACTOR REQUIRED FOR SP1 TRANSCRIPTIONAL ACTIVAT
 291:  dfkn-A  4.0  8.6  146   340    9   RAT:AF-F1LWD8-F1 G PROTEIN-COUPLED RECEPTOR 142;
 292:  ddz3-A  4.0  6.3   94   731    6   RAT:AF-Q8VIB2-F1 DEATH DOMAIN-ASSOCIATED PROTEIN 6;
 293:  c9m6-A  4.0  7.0   93  2388    6   RAT:AF-Q9QWN8-F1 SPECTRIN BETA CHAIN, NON-ERYTHROCYTIC 2;
 294:  c8fj-A  4.0  6.3   83   133    4   RAT:AF-Q642A0-F1 P53 AND DNA DAMAGE-REGULATED PROTEIN 1;
 295:  dkzl-A  4.0  3.4   65   113    5   RAT:AF-P61805-F1 DOLICHYL-DIPHOSPHOOLIGOSACCHARIDE--PROTEIN
 296:  c90t-A  4.0  3.7   61   308    7   RAT:AF-Q8R2H3-F1 BARTTIN;
 297:  dluo-A  4.0 11.0   78   259    5   RAT:AF-P04639-F1 APOLIPOPROTEIN A-I;
 298:  dl29-A  4.0  4.1   78   705    5   RAT:AF-D3ZWX4-F1 NCK-INTERACTING PROTEIN WITH SH3 DOMAIN;
 299:  c81p-A  4.0  3.5   96   623    8   RAT:AF-A0A0G2JWL4-F1 FA COMPLEMENTATION GROUP G;
 300:  dep4-A  4.0 11.5   69   344    4   RAT:AF-Q6QA27-F1 TRIPARTITE MOTIF-CONTAINING PROTEIN 44;
 301:  dg1r-A  4.0  5.0  119   290    7   RAT:AF-P50279-F1 SYNTAXIN-2;
 302:  dcw3-A  4.0 12.7  148  1117    9   RAT:AF-A0A0G2K988-F1 DISHEVELLED-ASSOCIATED ACTIVATOR OF MORPHOGENESI
 303:  dlkn-A  4.0  4.8   78   419    6   RAT:AF-P52191-F1 INWARD RECTIFIER POTASSIUM CHANNEL 16;
 304:  djny-A  4.0  3.5   93   176    5   RAT:AF-D4AC58-F1 FERRITIN HEAVY CHAIN-LIKE;
 305:  c676-A  4.0  5.6   70   142    9   RAT:AF-Q71S46-F1 ATP SYNTHASE F(0) COMPLEX SUBUNIT C3, MITOCHONDRI
 306:  dkur-A  4.0 11.6  105  2018    3   RAT:AF-Q7TP99-F1 AB1-133;
 307:  dajn-A  4.0  9.0   71    83    3   RAT:AF-F1M1L3-F1 UNCHARACTERIZED PROTEIN;
 308:  dayb-A  4.0 11.4  100   650    5   RAT:AF-D3ZYK3-F1 POTASSIUM VOLTAGE-GATED CHANNEL SUBFAMILY D MEMBE
 309:  df58-A  4.0  9.4  142   386   13   RAT:AF-P49684-F1 UROTENSIN-2 RECEPTOR;
 310:  dif9-A  4.0  4.8   83   586    6   RAT:AF-D3ZMY7-F1 5'-NUCLEOTIDASE, CYTOSOLIC II;
 311:  c6jv-A  4.0  8.6  118   292    6   RAT:AF-D3ZCB9-F1 FAMILY WITH SEQUENCE SIMILARITY 92, MEMBER B;
 312:  dldp-A  4.0  3.3   64   115    6   RAT:AF-D3ZQ81-F1 HYPOTHETICAL PROTEIN LOC688924;
 313:  dcbh-A  4.0  4.7   83    98    8   RAT:AF-P05507-F1 NADH-UBIQUINONE OXIDOREDUCTASE CHAIN 4L;
 314:  dbus-A  4.0  4.8  133   399    8   RAT:AF-Q5GH55-F1 XK-RELATED PROTEIN;
 315:  c8tw-A  4.0  4.9   72   631    7   RAT:AF-P25235-F1 DOLICHYL-DIPHOSPHOOLIGOSACCHARIDE--PROTEIN
 316:  dezc-A  4.0  7.6   87  1264    5   RAT:AF-Q04462-F1 VALINE--TRNA LIGASE;
 317:  da06-A  4.0 18.8  152  1997    9   RAT:AF-D3ZGN7-F1 F-ACTIN MONOOXYGENASE;
 318:  dimj-A  3.9  8.6  131   986    5   RAT:AF-M0RDM7-F1 GPI ETHANOLAMINE PHOSPHATE TRANSFERASE 2;
 319:  dakq-A  3.9  7.9  146   368    9   RAT:AF-P0CE46-F1 ZINC TRANSPORTER 8;
 320:  c9zy-A  3.9 12.0   84   341    2   RAT:AF-B0BN78-F1 RCG49239;
 321:  dhag-A  3.9 12.0  110   760    7   RAT:AF-A0A0G2JUJ9-F1 SEC63 HOMOLOG, PROTEIN TRANSLOCATION REGULATOR;
 322:  c8ik-A  3.9  8.9  132   212   10   RAT:AF-D3ZRV6-F1 RCG38062;
 323:  dmoz-A  3.9  4.9   73   668   11   RAT:AF-P0C1S9-F1 DIACYLGLYCEROL LIPASE-BETA;
 324:  dejy-A  3.9  7.9   76   635   13   RAT:AF-D4A306-F1 RING FINGER PROTEIN 207;
 325:  c9kj-A  3.9 11.8   99   270    8   RAT:AF-Q4V8E0-F1 TETRASPANIN-17;
 326:  dlzy-A  3.9  9.5   88   421    5   RAT:AF-Q498T3-F1 INHIBITOR OF GROWTH PROTEIN 3;
 327:  det0-A  3.9 10.0   90   476    6   RAT:AF-Q9QZM5-F1 ABL INTERACTOR 1;
 328:  dbd5-A  3.9  6.1   97   620   11   RAT:AF-D3ZBW3-F1 TRANSMEMBRANE PROTEIN 201;
 329:  djw3-A  3.9  3.1   63   115   10   RAT:AF-P05506-F1 NADH-UBIQUINONE OXIDOREDUCTASE CHAIN 3;
 330:  diu4-A  3.9  3.4   57    74    7   RAT:AF-A0A0G2JY60-F1 60S RIBOSOMAL PROTEIN L35;
 331:  c66u-A  3.9  6.8   96   719    9   RAT:AF-A0A0G2JZU7-F1 SP140 NUCLEAR BODY PROTEIN;
 332:  dcnj-A  3.9 13.3  117   388    9   RAT:AF-Q6QIX3-F1 ZINC TRANSPORTER 3;
 333:  dkoc-A  3.9  6.6   84   728    7   RAT:AF-Q5I0G4-F1 GLYCINE--TRNA LIGASE;
 334:  dkr4-A  3.9 11.0   88   852    3   RAT:AF-O88943-F1 POTASSIUM VOLTAGE-GATED CHANNEL SUBFAMILY KQT MEM
 335:  de16-A  3.9  5.1  103  1390    6   RAT:AF-E9PTB6-F1 DNA-DIRECTED RNA POLYMERASE SUBUNIT;
 336:  dgxg-A  3.9  5.1  139   319   10   RAT:AF-D3ZIT6-F1 G PROTEIN-COUPLED RECEPTOR 31;
 337:  c8hx-A  3.9  5.3  123   208    7   RAT:AF-D4A110-F1 CKLF-LIKE MARVEL TRANSMEMBRANE DOMAIN-CONTAINING
 338:  dhb3-A  3.9  3.5   70   392    1   RAT:AF-B2RYP6-F1 LUC7-LIKE 2 (S. CEREVISIAE);
 339:  dd4j-A  3.9  5.7  154   405    7   RAT:AF-D4A082-F1 G PROTEIN-COUPLED RECEPTOR 143;
 340:  deeb-A  3.9  5.5  157   785   11   RAT:AF-D3ZZM3-F1 COMPONENT OF OLIGOMERIC GOLGI COMPLEX 4;
 341:  c9a2-A  3.9  5.7   97   501    4   RAT:AF-Q4KLI7-F1 SPLICING FACTOR 3A, SUBUNIT 3;
 342:  de88-A  3.9  9.4  106   139    8   RAT:AF-M0R5N4-F1 PREFOLDIN SUBUNIT 4;
 343:  dcv0-A  3.9 13.8  147   687   10   RAT:AF-P24155-F1 THIMET OLIGOPEPTIDASE;
 344:  dhgh-A  3.9  4.1   86   664   13   RAT:AF-Q4QQS2-F1 TETRATRICOPEPTIDE REPEAT PROTEIN 30A2;
 345:  c95q-A  3.9  3.9  113   408    4   RAT:AF-F1M0R9-F1 UNCHARACTERIZED PROTEIN;
 346:  dmrv-A  3.9  6.1   65  1921    9   RAT:AF-E9PU01-F1 DNA HELICASE;
 347:  diyd-A  3.9  8.8  120   938    7   RAT:AF-D4ADP4-F1 FAMILY WITH SEQUENCE SIMILARITY 186, MEMBER B;
 348:  dg06-A  3.9  9.6   73   224    3   RAT:AF-D4A676-F1 GRPE PROTEIN HOMOLOG;
 349:  dj6d-A  3.9  5.9   71   377    7   RAT:AF-O08949-F1 TRANSCRIPTION INITIATION FACTOR IIA SUBUNIT 1;
 350:  dmoc-A  3.9  6.2   85   505    4   RAT:AF-B1WBU8-F1 PLECKSTRIN HOMOLOGY DOMAIN-CONTAINING FAMILY D ME
 351:  c87c-A  3.8  4.4  136   229   10   RAT:AF-A0A0G2K452-F1 CYTOCHROME B561 FAMILY, MEMBER D1;
 352:  c6tk-A  3.8  5.1  127   320    6   RAT:AF-A0A0G2JW39-F1 OLFACTORY RECEPTOR;
 353:  c8pn-A  3.8 12.7  126   365    7   RAT:AF-Q6AYE2-F1 ENDOPHILIN-B1;
 354:  dhvs-A  3.8 13.5  137   253    7   RAT:AF-Q9QZA6-F1 CD151 ANTIGEN;
 355:  c6nf-A  3.8  4.6   78   391    6   RAT:AF-P35560-F1 ATP-SENSITIVE INWARD RECTIFIER POTASSIUM CHANNEL
 356:  dk00-A  3.8  3.0   56   213    5   RAT:AF-A0A0G2JZ70-F1 TRANSCRIPTION INITIATION FACTOR TFIID SUBUNIT 12
 357:  dch1-A  3.8  5.0   71   212   11   RAT:AF-F1LQH9-F1 BAG COCHAPERONE 2;
 358:  c8ae-A  3.8  8.7  133   814    6   RAT:AF-F1LQX4-F1 RHO GTPASE-ACTIVATING PROTEIN 44;
 359:  dbn5-A  3.8  4.7  109  1137    6   RAT:AF-D4AAL2-F1 NON-SMC CONDENSIN II COMPLEX, SUBUNIT G2;
 360:  dkl4-A  3.8  4.6   83   745    8   RAT:AF-A0A0G2K761-F1 CULLIN 2;
 361:  c7fm-A  3.8  9.8  107   627    4   RAT:AF-P0C6P7-F1 PROTEIN FEM-1 HOMOLOG B;
 362:  dd0v-A  3.8  5.2   98   365    5   RAT:AF-D4A6D7-F1 TETRATRICOPEPTIDE REPEAT PROTEIN 19, MITOCHONDRIA
 363:  c7mh-A  3.8  7.9   97  1349   12   RAT:AF-D4AA54-F1 PLECKSTRIN HOMOLOGY, MYTH4 AND FERM DOMAIN-CONTAI
 364:  dmrn-A  3.8  7.8   98   253    5   RAT:AF-Q8R5K5-F1 PROBABLE U3 SMALL NUCLEOLAR RNA-ASSOCIATED PROTEI
 365:  dc90-A  3.8  4.3   78   367    6   RAT:AF-Q5I0F0-F1 DEVELOPMENTALLY-REGULATED GTP-BINDING PROTEIN 1;
 366:  deaz-A  3.8 13.4  115   219   10   RAT:AF-P24485-F1 LEUKOCYTE SURFACE ANTIGEN CD53;
 367:  dmf7-A  3.8  7.7  112   392    7   RAT:AF-B2GUX8-F1 RCG34685, ISOFORM CRA_B;
 368:  c65p-A  3.8  4.9  141   635    7   RAT:AF-B5DFJ0-F1 SOLUTE CARRIER FAMILY 7 (CATIONIC AMINO ACID TRAN
 369:  degj-A  3.8  9.6   97   517    7   RAT:AF-D3ZAQ1-F1 ACTIN-RELATED PROTEIN 5;
 370:  dkbp-A  3.8  3.6   75   455    8   RAT:AF-F1LTD0-F1 G PROTEIN-COUPLED RECEPTOR 89B;
 371:  dgt2-A  3.8  8.5   98   350    7   RAT:AF-M0RDI5-F1 CALCIUM UNIPORTER PROTEIN;
 372:  da5k-A  3.8 12.2   93   544    2   RAT:AF-D4AAT5-F1 NON-SPECIFIC SERINE/THREONINE PROTEIN KINASE;
 373:  ddkg-A  3.8  7.9  142   568    2   RAT:AF-D3ZDC2-F1 L-TYPE AMINO ACID TRANSPORTER 4;
 374:  c8ei-A  3.8  6.3   80   370    5   RAT:AF-A0A0G2K6J8-F1 UNCHARACTERIZED PROTEIN;
 375:  dk1z-A  3.8  3.4   65   214    9   RAT:AF-D4AC26-F1 TRANSMEMBRANE PROTEIN 139;
 376:  df45-A  3.8 11.7   90   224    6   RAT:AF-D4A9Z8-F1 CHROMATIN-MODIFYING PROTEIN 4B-LIKE 1;
 377:  dmdo-A  3.8 13.8  111   352    8   RAT:AF-D4A1H7-F1 RING-TYPE E3 UBIQUITIN TRANSFERASE;
 378:  dffn-A  3.8  6.4   85   786    6   RAT:AF-E9PT87-F1 MYOSIN LIGHT CHAIN KINASE 3;
 379:  c7ix-A  3.8  5.7   77   237    9   RAT:AF-Q3B7C7-F1 CELL DIVISION CYCLE-ASSOCIATED 4;
 380:  dkfj-A  3.8  3.6   63    81    6   RAT:AF-Q794C0-F1 V-TYPE PROTON ATPASE SUBUNIT E 1;
 381:  c840-A  3.8  5.6  141   332    4   RAT:AF-P70596-F1 MELANOCORTIN RECEPTOR 4;
 382:  dlah-A  3.8 20.7   90  1366    7   RAT:AF-D3ZHW0-F1 ATP-DEPENDENT RNA HELICASE DHX29;
 383:  dijy-A  3.8  9.9  124   427    6   RAT:AF-D3ZT97-F1 SAC3 DOMAIN CONTAINING 1;
 384:  dlme-A  3.8 11.8   67   186    4   RAT:AF-A0A0G2JXB9-F1 UNCHARACTERIZED PROTEIN;
 385:  diwf-A  3.8 10.3   75   127    7   RAT:AF-Q6MGC4-F1 H2-K REGION EXPRESSED GENE 2, RAT ORTHOLOGUE;
 386:  c6ws-A  3.8  3.6   89   358    7   RAT:AF-B0K019-F1 BAG FAMILY MOLECULAR CHAPERONE REGULATOR 1;
 387:  da8j-A  3.8  8.3  135   610    4   RAT:AF-Q75Q39-F1 MITOCHONDRIAL IMPORT RECEPTOR SUBUNIT TOM70;
 388:  dggi-A  3.8 10.5   89   834    7   RAT:AF-G3V887-F1 V-TYPE PROTON ATPASE SUBUNIT A;
 389:  dj7o-A  3.8  7.3  115   547    6   RAT:AF-A0A0G2K5S7-F1 ECTONUCLEOSIDE TRIPHOSPHATE DIPHOSPHOHYDROLASE 3
 390:  dbj4-A  3.8  6.5   83   427   18   RAT:AF-B0BNK8-F1 TERMINAL NUCLEOTIDYLTRANSFERASE 5B;
 391:  di7c-A  3.8  5.2  145   526    9   RAT:AF-A0A0G2K0W3-F1 PROTEIN TWEETY HOMOLOG;
 392:  c8z0-A  3.8  4.7   66   101    8   RAT:AF-A0A0G2JWZ0-F1 TRANSMEMBRANE PROTEIN 258;
 393:  damf-A  3.8  4.9  133  1846   11   RAT:AF-D4A631-F1 BREFELDIN A-INHIBITED GUANINE NUCLEOTIDE-EXCHANGE
 394:  dj87-A  3.8  5.7   92   448    5   RAT:AF-D4A0V7-F1 CATION CHANNEL, SPERM-ASSOCIATED 4;
 395:  dg5r-A  3.8  7.1  171  1346    7   RAT:AF-D3ZBZ6-F1 DISPATCHED RND TRANSPORTER FAMILY MEMBER 2;
 396:  ddct-A  3.8  6.0  140   647    6   RAT:AF-Q5GH59-F1 XK-RELATED PROTEIN 4;
 397:  dan8-A  3.8 15.8   78  1097   13   RAT:AF-O35787-F1 KINESIN-LIKE PROTEIN KIF1C;
 398:  dlnw-A  3.8  5.5   72  1003    6   RAT:AF-A0A0G2JVH5-F1 HELICASE-LIKE TRANSCRIPTION FACTOR;
 399:  djpc-A  3.8  9.5   77  1831    6   RAT:AF-D3ZXR2-F1 CILIA AND FLAGELLA-ASSOCIATED PROTEIN 44;
 400:  dmpc-A  3.8  4.7   87   517   11   RAT:AF-Q4V8A1-F1 LYSOPHOSPHATIDYLCHOLINE ACYLTRANSFERASE 2B;
 401:  dkh6-A  3.8  8.5  145   418   13   RAT:AF-Q5EB62-F1 SOLUTE CARRIER FAMILY 25 MEMBER 46;
 402:  c80o-A  3.8  6.8  140  1754    6   RAT:AF-D4A5T8-F1 PERIPLAKIN;
 403:  de6b-A  3.8  7.2   83  1033    4   RAT:AF-A0A0G2K8Z6-F1 KAT8 REGULATORY NSL COMPLEX SUBUNIT 1;
 404:  dj4b-A  3.8 11.6  117  1144    5   RAT:AF-P21932-F1 ADENYLATE CYCLASE TYPE 3;
 405:  dejs-A  3.8  5.7  125   377    9   RAT:AF-Q9JJH3-F1 PROBABLE G-PROTEIN COUPLED RECEPTOR 27;
 406:  c6o3-A  3.7  4.4  134   391    9   RAT:AF-Q91ZY1-F1 HISTAMINE H4 RECEPTOR;
 407:  c6ik-A  3.7  4.1  135   374   10   RAT:AF-P28565-F1 5-HYDROXYTRYPTAMINE RECEPTOR 1D;
 408:  dmo8-A  3.7  3.7   84   422   15   RAT:AF-F1LMZ8-F1 26S PROTEASOME NON-ATPASE REGULATORY SUBUNIT 11;
 409:  dcqs-A  3.7  9.2   99  2071   12   RAT:AF-F1M4N6-F1 DEDICATOR OF CYTO-KINESIS 3;
 410:  dcy4-A  3.7 18.3   78   135    8   RAT:AF-D4A7K6-F1 MEDIATOR OF RNA POLYMERASE II TRANSCRIPTION SUBUN
 411:  c99g-A  3.7 22.8  106   488    9   RAT:AF-Q2TGK5-F1 PALMITOYLTRANSFERASE;
 412:  day7-A  3.7  4.8  139   426    6   RAT:AF-P26684-F1 ENDOTHELIN-1 RECEPTOR;
 413:  dgvx-A  3.7 10.4   99   749    6   RAT:AF-D3ZPJ9-F1 ACTIVATING SIGNAL COINTEGRATOR 1 COMPLEX SUBUNIT
 414:  dc8x-A  3.7  6.2  127   967    7   RAT:AF-D4A3N4-F1 ADENYLATE CYCLASE TYPE 1;
 415:  dl9k-A  3.7  5.9   95  1146    7   RAT:AF-Q6MG49-F1 LARGE PROLINE-RICH PROTEIN BAG6;
 416:  dfg7-A  3.7 15.1   96   376    7   RAT:AF-A0A096MIZ1-F1 PARALEMMIN 2;
 417:  dlmg-A  3.7  9.8  108   465    6   RAT:AF-D4AC01-F1 TATA-BOX-BINDING PROTEIN-ASSOCIATED FACTOR 7-LIKE
 418:  da76-A  3.7  4.9  157  1700    4   RAT:AF-P0C6P5-F1 RHO GUANINE NUCLEOTIDE EXCHANGE FACTOR 28;
 419:  dfab-A  3.7  7.2  143   340    5   RAT:AF-D4AC81-F1 SIMILAR TO RIKEN CDNA D630035O19 (PREDICTED), ISO
 420:  dgj2-A  3.7  5.1   99   236   10   RAT:AF-Q9Z2Q7-F1 SYNTAXIN-8;
 421:  c7av-A  3.7 10.0   94   508    5   RAT:AF-Q4V8I9-F1 UTP--GLUCOSE-1-PHOSPHATE URIDYLYLTRANSFERASE;
 422:  c7et-A  3.7  8.5   67   622    6   RAT:AF-P07379-F1 PHOSPHOENOLPYRUVATE CARBOXYKINASE, CYTOSOLIC [GTP
 423:  dgnh-A  3.7 10.8   97   478   10   RAT:AF-Q3KRF1-F1 SP110 NUCLEAR BODY PROTEIN;
 424:  djqh-A  3.7  5.2  137   363    8   RAT:AF-P35351-F1 TYPE-2 ANGIOTENSIN II RECEPTOR;
 425:  c9t1-A  3.7  4.3   87   751   11   RAT:AF-D3ZUV9-F1 CCR4-NOT TRANSCRIPTION COMPLEX, SUBUNIT 3;
 426:  dipg-A  3.7  8.5  117   502   13   RAT:AF-Q5I0D6-F1 NOSTRIN;
 427:  dc0g-A  3.7  8.9  164   258    6   RAT:AF-F1LPT0-F1 GAP JUNCTION PROTEIN;
 428:  c64k-A  3.7  7.8   81   598   10   RAT:AF-D4ADT5-F1 DEAD (ASP-GLU-ALA-ASP) BOX POLYPEPTIDE 58 (PREDIC
 429:  dkzt-A  3.7  6.9  149   393   11   RAT:AF-Q8R416-F1 PROKINETICIN RECEPTOR 1;
 430:  dibm-A  3.7  5.4   97   572    9   RAT:AF-M0R697-F1 TRANSMEMBRANE PROTEIN 121B;
 431:  dgmc-A  3.7  6.0  122  1826    7   RAT:AF-B5DEJ9-F1 LOC691036 PROTEIN;
 432:  dbo4-A  3.7 11.4  104   227    5   RAT:AF-Q5U1W4-F1 LYSOSOMAL-ASSOCIATED TRANSMEMBRANE PROTEIN 4B;
 433:  c75l-A  3.7  7.7   88   132    6   RAT:AF-Q7TQ79-F1 TRANSMEMBRANE PROTEIN 170B;
 434:  daop-A  3.7 11.6   89   434   10   RAT:AF-B2GV34-F1 LOC100158225 PROTEIN;
 435:  dllc-A  3.7  6.3   91   182    2   RAT:AF-Q9JHJ1-F1 RECEPTOR ACTIVITY-MODIFYING PROTEIN 2;
 436:  djf0-A  3.7  5.1  119   579    7   RAT:AF-P51653-F1 GLYPICAN-2;
 437:  dmu9-A  3.7  5.1   79   419    6   RAT:AF-P48548-F1 G PROTEIN-ACTIVATED INWARD RECTIFIER POTASSIUM CH
 438:  dj86-A  3.7  6.5  105   166    9   RAT:AF-Q5XIG9-F1 MITOCHONDRIAL 18 KDA PROTEIN;
 439:  dda7-A  3.7  8.2   85  1028    7   RAT:AF-M0R6B1-F1 CAPRIN FAMILY MEMBER 2;
 440:  davf-A  3.7  2.9   73   122    7   RAT:AF-D3ZR26-F1 REQUIRED FOR EXCISION 1-B DOMAIN-CONTAINING;
 441:  ddge-A  3.7  3.4   52   451    8   RAT:AF-Q4V8I4-F1 DIFFERENTIALLY EXPRESSED IN FDCP 8 HOMOLOG;
 442:  dgky-A  3.7  6.0  142   327    4   RAT:AF-P30969-F1 GONADOTROPIN-RELEASING HORMONE RECEPTOR;
 443:  di7x-A  3.7  7.1   74    88    4   RAT:AF-M0R539-F1 UNCHARACTERIZED PROTEIN;
 444:  dgi1-A  3.7  3.9   97   282    8   RAT:AF-A0A1B0GWQ7-F1 COMPONENT 3 OF PROMOTER OF RISC;
 445:  dmvq-A  3.7  9.5  108   239    6   RAT:AF-A7VL23-F1 CALCIUM-ACTIVATED POTASSIUM CHANNEL SUBUNIT BETA-
 446:  dgg4-A  3.7  7.4  107  1816    8   RAT:AF-P49793-F1 NUCLEAR PORE COMPLEX PROTEIN NUP98-NUP96;
 447:  dgbx-A  3.7  5.1  104   153    7   RAT:AF-Q64349-F1 MYELIN AND LYMPHOCYTE PROTEIN;
 448:  c8nd-A  3.7  5.3  114   745    6   RAT:AF-Q63517-F1 CENTROMERE PROTEIN I;
 449:  dhfl-A  3.7 10.7   74   313    7   RAT:AF-F1LU48-F1 ENDOPLASMIC RETICULUM-GOLGI INTERMEDIATE COMPARTM
 450:  dlmm-A  3.7 11.0   98   677    6   RAT:AF-Q6GX84-F1 FIDGETIN-LIKE PROTEIN 1;
 451:  ddjv-A  3.7  7.7   88  2561    8   RAT:AF-A0A0G2K677-F1 SPECTRIN BETA CHAIN;
 452:  dh1y-A  3.7  7.3   65   297    6   RAT:AF-D4ACP3-F1 RCG25033, ISOFORM CRA_A;
 453:  dedg-A  3.7  6.1   82   217    9   RAT:AF-D3ZV26-F1 VESICLE TRANSPORT PROTEIN;
 454:  dh6y-A  3.7  5.4  101   387    9   RAT:AF-Q5XFX8-F1 RNA POLYMERASE II ELONGATION FACTOR ELL3;
 455:  dlft-A  3.7  6.1  127   561    7   RAT:AF-P23944-F1 ALPHA-1D ADRENERGIC RECEPTOR;
 456:  dcwt-A  3.7  6.6   71   846    7   RAT:AF-F7F7H4-F1 UNCHARACTERIZED PROTEIN;
 457:  c8ps-A  3.7  4.4   74   232    3   RAT:AF-Q569C1-F1 CHARGED MULTIVESICULAR BODY PROTEIN 4C;
 458:  db62-A  3.7  8.3   84   649    7   RAT:AF-Q5BJQ0-F1 ATYPICAL KINASE COQ8A, MITOCHONDRIAL;
 459:  c6m8-A  3.7  8.2   80   873    8   RAT:AF-A0A096MJJ4-F1 CILIA AND FLAGELLA-ASSOCIATED PROTEIN 58-LIKE 1;
 460:  djb6-A  3.7  2.0   54   421    9   RAT:AF-Q5M888-F1 UPF0415 PROTEIN C7ORF25 HOMOLOG;
 461:  djfi-A  3.7 10.5  159   550    7   RAT:AF-Q9Z0W0-F1 GLUCAGON-LIKE PEPTIDE 2 RECEPTOR;
 462:  c8sd-A  3.6  6.6  128   452    8   RAT:AF-P30553-F1 GASTRIN/CHOLECYSTOKININ TYPE B RECEPTOR;
 463:  db9y-A  3.6  4.8  136   460    8   RAT:AF-P08482-F1 MUSCARINIC ACETYLCHOLINE RECEPTOR M1;
 464:  dl1u-A  3.6  5.3  151   678    6   RAT:AF-Q3B8R1-F1 ENDOPLASMIC RETICULUM MEMBRANE-ASSOCIATED RNA DEG
 465:  dgm2-A  3.6  4.9  139   531    7   RAT:AF-P08911-F1 MUSCARINIC ACETYLCHOLINE RECEPTOR M5;
 466:  dck0-A  3.6  4.6   63   340    2   RAT:AF-A0A0G2K2A5-F1 UBIQUITIN CARBOXYL-TERMINAL HYDROLASE;
 467:  df3n-A  3.6  7.1   95   837    4   RAT:AF-A0A0G2K0D5-F1 OXYSTEROL-BINDING PROTEIN;
 468:  dj2g-A  3.6  4.6   80  1208    8   RAT:AF-F1M0N1-F1 TYROSINE-PROTEIN KINASE;
 469:  df2h-A  3.6  5.8  150  1502    6   RAT:AF-O88269-F1 ATP-BINDING CASSETTE SUB-FAMILY C MEMBER 6;
 470:  djfv-A  3.6  4.4  132   432    8   RAT:AF-D4A0Y7-F1 SOLUTE CARRIER FAMILY 38, MEMBER 8;
 471:  dger-A  3.6  4.9  120   425   11   RAT:AF-Q4QQS1-F1 TRANSMEMBRANE PROTEIN 184A;
 472:  dado-A  3.6 11.9  120   910    5   RAT:AF-M0RBT9-F1 TUBULIN TYROSINE LIGASE-LIKE 7;
 473:  c8a8-A  3.6  7.4   87  1045    5   RAT:AF-A0A0G2KB60-F1 NON-SPECIFIC SERINE/THREONINE PROTEIN KINASE;
 474:  dc1s-A  3.6  6.5  127   602   11   RAT:AF-P19024-F1 POTASSIUM VOLTAGE-GATED CHANNEL SUBFAMILY A MEMBE
 475:  c625-A  3.6  5.0  128   281    9   RAT:AF-D4ADY9-F1 ELONGATION OF VERY LONG CHAIN FATTY ACIDS PROTEIN
 476:  dejz-A  3.6 10.0   80  1966    4   RAT:AF-F1LZ81-F1 DEDICATOR OF CYTOKINESIS 4;
 477:  dl8b-A  3.6  6.1  107   210    4   RAT:AF-Q6NX65-F1 PROGRAMMED CELL DEATH PROTEIN 10;
 478:  dju2-A  3.6  8.9  180  1366    7   RAT:AF-Q6Y306-F1 ATP-BINDING CASSETTE SUB-FAMILY C MEMBER 12;
 479:  dksm-A  3.6  5.1   89   534    6   RAT:AF-Q8QZV1-F1 HIGH AFFINITY CGMP-SPECIFIC 3',5'-CYCLIC PHOSPHOD
 480:  dcdc-A  3.6 10.5  101   796    6   RAT:AF-G3V8A5-F1 VACUOLAR PROTEIN SORTING-ASSOCIATED PROTEIN 35;
 481:  df4k-A  3.6  9.5   98   210    7   RAT:AF-Q9ESK8-F1 CALCIUM-ACTIVATED POTASSIUM CHANNEL SUBUNIT BETA-
 482:  ddjb-A  3.6  4.5  130   453   11   RAT:AF-P19328-F1 ALPHA-2B ADRENERGIC RECEPTOR;
 483:  dj0f-A  3.6  8.2   83   450    7   RAT:AF-Q4V8P9-F1 TRANSCRIPTION FACTOR AP-2 GAMMA;
 484:  dc4o-A  3.6 21.4  106   857    6   RAT:AF-D3ZX40-F1 RIPOR FAMILY MEMBER 3;
 485:  de5i-A  3.6  8.1   87   319    8   RAT:AF-F1M512-F1 APOLIPOPROTEIN L 11A;
 486:  dcqm-A  3.6  4.9   78   784    6   RAT:AF-F1LW62-F1 CILIA AND FLAGELLA-ASSOCIATED PROTEIN 74;
 487:  c9tq-A  3.6 16.1  105  1994    5   RAT:AF-D4ABP2-F1 FER-1-LIKE FAMILY MEMBER 4;
 488:  dmbq-A  3.6  6.8   94   783    4   RAT:AF-Q8K1M8-F1 BMP/RETINOIC ACID-INDUCIBLE NEURAL-SPECIFIC PROTE
 489:  c9oc-A  3.6  6.6  119   497    7   RAT:AF-D3ZY42-F1 TRICHOPLEIN KERATIN FILAMENT-BINDING PROTEIN;
 490:  dgxe-A  3.6  4.6   68   389    7   RAT:AF-F7EUU4-F1 COP9 SIGNALOSOME SUBUNIT 5;
 491:  dim0-A  3.6 11.6   85   637   13   RAT:AF-Q99P77-F1 NUCLEOLAR GTP-BINDING PROTEIN 1;
 492:  c682-A  3.6 10.3   85  1009    6   RAT:AF-Q62640-F1 GLUTAMATE RECEPTOR IONOTROPIC, DELTA-1;
 493:  c91m-A  3.6  6.5   97   393    2   RAT:AF-Q566Q9-F1 RING-TYPE E3 UBIQUITIN TRANSFERASE;
 494:  dfhl-A  3.6  3.7   69   446    6   RAT:AF-M0RDC8-F1 MITOCHONDRIAL TRANSLATION RELEASE FACTOR 1;
 495:  c985-A  3.6 15.5   85  1147    8   RAT:AF-Q06518-F1 NITRIC OXIDE SYNTHASE, INDUCIBLE;
 496:  dli7-A  3.6 12.5   67   309    7   RAT:AF-Q8CIR5-F1 CDK-ACTIVATING KINASE ASSEMBLY FACTOR MAT1;
 497:  c6sm-A  3.6  3.9   59   319   14   RAT:AF-Q4FZV7-F1 TRANSMEMBRANE AND UBIQUITIN-LIKE DOMAIN-CONTAININ
 498:  djc3-A  3.6  6.0  136   692   10   RAT:AF-P20395-F1 FOLLICLE-STIMULATING HORMONE RECEPTOR;
 499:  djui-A  3.6  9.9  152   803    5   RAT:AF-Q498T9-F1 VOLUME-REGULATED ANION CHANNEL SUBUNIT LRRC8C;
 500:  dffb-A  3.6 10.5   79   397    6   RAT:AF-P49654-F1 P2X PURINOCEPTOR 3;
 501:  daah-A  3.6  3.7   62    77   10   RAT:AF-M0R551-F1 RCG25192, ISOFORM CRA_C;
 502:  dfos-A  3.6  6.5   84   377    5   RAT:AF-B2ZEZ3-F1 SELECTION AND UPKEEP OF INTRAEPITHELIAL T CELLS 1
 503:  dk90-A  3.6  5.0   92  1611    5   RAT:AF-D4A5D4-F1 MICROTUBULE CROSSLINKING FACTOR 1;
 504:  dd6x-A  3.6  6.9  114  1057    4   RAT:AF-Q5PQN1-F1 PROBABLE E3 UBIQUITIN-PROTEIN LIGASE HERC4;
 505:  dj0j-A  3.6  2.6   62   373   10   RAT:AF-Q4V7E5-F1 PEPTIDE CHAIN RELEASE FACTOR 1-LIKE, MITOCHONDRIA
 506:  dfpi-A  3.6  7.0   88  2358   11   RAT:AF-A0A0G2K8W9-F1 SPECTRIN BETA CHAIN;
 507:  dg1l-A  3.6  9.6  107   186    4   RAT:AF-M0R919-F1 PREFOLDIN SUBUNIT 3;
 508:  didy-A  3.6  6.1  127   466    8   RAT:AF-P10980-F1 MUSCARINIC ACETYLCHOLINE RECEPTOR M2;
 509:  c880-A  3.6  5.8   97   328    4   RAT:AF-Q9JLG9-F1 ARYL-HYDROCARBON-INTERACTING PROTEIN-LIKE 1;
 510:  ddj5-A  3.6 12.4  161   378    7   RAT:AF-Q5BJM8-F1 ZINC TRANSPORTER 7;
 511:  dar0-A  3.6  3.1   66   232   12   RAT:AF-F1LTR7-F1 SIMILAR TO NATURAL CYTOTOXICITY TRIGGERING RECEPT
 512:  ddyz-A  3.6  6.3   81   503    4   RAT:AF-Q5FB95-F1 PROTEIN ERGIC-53-LIKE;
 513:  dktd-A  3.6  8.7   70    76    1   RAT:AF-B2RYW8-F1 MICOS COMPLEX SUBUNIT MIC10;
 514:  demu-A  3.6 10.7  112  1367    4   RAT:AF-D4A615-F1 TONSOKU-LIKE PROTEIN;
 515:  dkfo-A  3.6 22.5  111   606    4   RAT:AF-D3ZES9-F1 PROTEIN REGULATOR OF CYTOKINESIS 1;
 516:  damp-A  3.6 12.6  176   463    6   RAT:AF-P32301-F1 GLUCAGON-LIKE PEPTIDE 1 RECEPTOR;
 517:  db3l-A  3.6 13.1  146  1013    5   RAT:AF-Q8CJ11-F1 ADHESION G-PROTEIN COUPLED RECEPTOR G2;
 518:  dabw-A  3.5  3.9  137   396   10   RAT:AF-Q924U1-F1 KISS-1 RECEPTOR;
 519:  dez0-A  3.5  4.7  134   448    9   RAT:AF-P32305-F1 5-HYDROXYTRYPTAMINE RECEPTOR 7;
 520:  daae-A  3.5 11.9   99   781    7   RAT:AF-F1M4I4-F1 VACUOLAR PROTEIN SORTING-ASSOCIATED PROTEIN 51 HO
 521:  dkvs-A  3.5  9.9   78   472    9   RAT:AF-P49653-F1 P2X PURINOCEPTOR 2;
 522:  dak6-A  3.5  4.4  132   566   10   RAT:AF-Q5I0D2-F1 NUCLEOLUS AND NEURAL PROGENITOR PROTEIN;
 523:  dlu5-A  3.5 12.0   62   326   11   RAT:AF-D3ZIH3-F1 HAIRY/ENHANCER-OF-SPLIT RELATED WITH YRPW MOTIF-L
 524:  dk63-A  3.5  5.7   74   928    8   RAT:AF-Q69CM7-F1 MYCBP-ASSOCIATED PROTEIN;
 525:  db6w-A  3.5  5.3  136   604    6   RAT:AF-D4A7N7-F1 TETRATRICOPEPTIDE REPEAT DOMAIN 39D;
 526:  c7wn-A  3.5  4.5   66   874    8   RAT:AF-D3ZZ82-F1 COILED-COIL DOMAIN-CONTAINING PROTEIN 135;
 527:  dkdn-A  3.5  6.4  117  1173   10   RAT:AF-G3V897-F1 CTR9 HOMOLOG, PAF1/RNA POLYMERASE II COMPLEX COMP
 528:  dia7-A  3.5  4.2  108   247    6   RAT:AF-P61983-F1 14-3-3 PROTEIN GAMMA;
 529:  dcup-A  3.5  5.1  131   403    8   RAT:AF-Q6XKD3-F1 PROSTAGLANDIN D2 RECEPTOR 2;
 530:  c8j0-A  3.5  5.3  131   364    5   RAT:AF-P61794-F1 LYSOPHOSPHATIDIC ACID RECEPTOR 1;
 531:  dc7k-A  3.5  9.3   92   944    8   RAT:AF-D4A0A1-F1 SOGA FAMILY MEMBER 3;
 532:  dkge-A  3.5  7.4   95   551    8   RAT:AF-D3ZPL1-F1 CLEAVAGE AND POLYADENYLATION SPECIFICITY FACTOR S
 533:  c7aa-A  3.5  3.7   60   442    5   RAT:AF-A0A096MJZ2-F1 RCG21429, ISOFORM CRA_B;
 534:  c94n-A  3.5 12.2   79  1613    9   RAT:AF-A0A0G2K8V3-F1 THO COMPLEX SUBUNIT 2;
 535:  ddpr-A  3.5  8.2  133   336   11   RAT:AF-A0A0G2JWT6-F1 PEROXISOMAL MEMBRANE PROTEIN PEX16;
 536:  ddk5-A  3.5 15.3  130   516    6   RAT:AF-Q3KR97-F1 BRAIN-SPECIFIC ANGIOGENESIS INHIBITOR 1-ASSOCIATE
 537:  c9fw-A  3.5  5.3  134   296    7   RAT:AF-G3V848-F1 ADRENOCORTICOTROPIC HORMONE RECEPTOR;
 538:  dhay-A  3.5  6.6  131   353    6   RAT:AF-P97639-F1 MELANIN-CONCENTRATING HORMONE RECEPTOR 1;
 539:  c9df-A  3.5  5.8  140   832    4   RAT:AF-D3ZPE5-F1 VACUOLAR PROTEIN SORTING-ASSOCIATED PROTEIN 53 HO
 540:  c845-A  3.5  6.8  138   490    7   RAT:AF-Q4V8G8-F1 TEKTIN-3;
 541:  dee0-A  3.5  5.3   70   285    4   RAT:AF-D3ZGY2-F1 UBIQUITINYL HYDROLASE 1;
 542:  ditw-A  3.5  7.2   65   251    6   RAT:AF-A0A0G2JVL5-F1 SIMILAR TO EXPRESSED SEQUENCE AW549877 (PREDICTE
 543:  dd9v-A  3.5 17.7   89   178    3   RAT:AF-A0A0G2JWW8-F1 MEDIATOR COMPLEX SUBUNIT 30;
 544:  depm-A  3.5  6.2   97   588    7   RAT:AF-O08839-F1 MYC BOX-DEPENDENT-INTERACTING PROTEIN 1;
 545:  c643-A  3.5  6.1   63   255    6   RAT:AF-D3ZWN6-F1 ENKURIN, TRPC CHANNEL-INTERACTING PROTEIN;
 546:  dd68-A  3.5  4.3  133   386    8   RAT:AF-P28564-F1 5-HYDROXYTRYPTAMINE RECEPTOR 1B;
 547:  dj0k-A  3.5  8.4  121   250    7   RAT:AF-Q62931-F1 GOLGI SNAP RECEPTOR COMPLEX MEMBER 1;
 548:  daou-A  3.5  5.0  145   519    7   RAT:AF-B2RYP4-F1 SORTING NEXIN-2;
 549:  djaj-A  3.5  4.0   69   285   10   RAT:AF-D3ZU64-F1 VPS37B SUBUNIT OF ESCRT-I;
 550:  djmj-A  3.5 16.7  115  1126    1   RAT:AF-M0R8P6-F1 WWC FAMILY MEMBER 3;
 551:  deuh-A  3.5  5.0   85   219    9   RAT:AF-A0A0G2JXP6-F1 ADHESION G PROTEIN-COUPLED RECEPTOR G4;
 552:  db5p-A  3.5 14.7   97   457    4   RAT:AF-Q5XIR6-F1 DYNEIN REGULATORY COMPLEX PROTEIN 10;
 553:  dloq-A  3.5  4.8  129   869    5   RAT:AF-D4A1D2-F1 RHO GUANINE NUCLEOTIDE EXCHANGE FACTOR 26;
 554:  dmjd-A  3.5  6.4  114  1977   10   RAT:AF-F1MAF8-F1 AUTOPHAGY RELATED 2B;
 555:  dkm4-A  3.5 12.1   99   435    5   RAT:AF-Q6RUG5-F1 ISLET CELL AUTOANTIGEN 1-LIKE PROTEIN;
 556:  dgkv-A  3.5  8.4   97  2542    3   RAT:AF-D4A8G9-F1 ZINC FINGER FYVE DOMAIN-CONTAINING PROTEIN 26;
 557:  c603-A  3.5  7.8   88   902    6   RAT:AF-P19493-F1 GLUTAMATE RECEPTOR 4;
 558:  c6sn-A  3.5 19.6  103   400    7   RAT:AF-A0A0G2K7F8-F1 APOLIPOPROTEIN L3-LIKE;
 559:  dlxx-A  3.5  4.8  125   286    9   RAT:AF-Q5RKJ2-F1 PLASMA MEMBRANE ASCORBATE-DEPENDENT REDUCTASE CYB
 560:  c81k-A  3.5  6.0  130   444    8   RAT:AF-P30551-F1 CHOLECYSTOKININ RECEPTOR TYPE A;
 561:  deao-A  3.5 14.1  110   376    5   RAT:AF-A0JN29-F1 ENDOPLASMIC RETICULUM JUNCTION FORMATION PROTEIN
 562:  c9h1-A  3.5  5.1  106   915    6   RAT:AF-A0A0G2K016-F1 SAD1 AND UNC84 DOMAIN-CONTAINING 1;
 563:  dcv4-A  3.5  5.9   88   364    5   RAT:AF-O70156-F1 OXIDIZED LOW-DENSITY LIPOPROTEIN RECEPTOR 1;
 564:  di1c-A  3.5 10.4  111   627    9   RAT:AF-Q5XIA6-F1 SPHINGOMYELIN PHOSPHODIESTERASE;
 565:  dfoa-A  3.5  5.3  146   566    8   RAT:AF-Q499S1-F1 MUCOLIPIN 2;
 566:  c8r6-A  3.5  4.8   78   427    8   RAT:AF-P52188-F1 ATP-SENSITIVE INWARD RECTIFIER POTASSIUM CHANNEL
 567:  dkbr-A  3.5  4.9   80   554    8   RAT:AF-D3ZC99-F1 TETRATRICOPEPTIDE REPEAT DOMAIN 34;
 568:  dmif-A  3.5 11.5   78   340    1   RAT:AF-B2GUZ7-F1 TUBULIN-FOLDING COFACTOR C;
 569:  dbm4-A  3.5  5.1  100   556    5   RAT:AF-P28480-F1 T-COMPLEX PROTEIN 1 SUBUNIT ALPHA;
 570:  dkzu-A  3.5  3.5   77   819   10   RAT:AF-Q66HC5-F1 NUCLEAR PORE COMPLEX PROTEIN NUP93;
 571:  c9f2-A  3.5  8.4  111   380    6   RAT:AF-F1LV83-F1 RCG49036;
 572:  c8ya-A  3.5  7.9   92   134    4   RAT:AF-D4ADM5-F1 FERRITIN DOMAIN-CONTAINING PROTEIN;
 573:  dizh-A  3.5  4.8   76   410    4   RAT:AF-Q5PPN7-F1 MITOCHONDRIAL POTASSIUM CHANNEL;
 574:  dkdm-A  3.5 25.7   71   468    6   RAT:AF-Q641W8-F1 GENERAL TRANSCRIPTION FACTOR 2A SUBUNIT 1-LIKE;
 575:  c8zy-A  3.5  4.5  112   278    8   RAT:AF-M0R519-F1 OLFACTORY RECEPTOR;
 576:  dkoh-A  3.5  5.4   67   310    6   RAT:AF-Q4V8E2-F1 26S PROTEASOME REGULATORY SUBUNIT RPN11;
 577:  c8az-A  3.5  5.2  145   522    6   RAT:AF-Q99N27-F1 SORTING NEXIN-1;
 578:  c8fx-A  3.5  4.4  137   341    9   RAT:AF-P34978-F1 THROMBOXANE A2 RECEPTOR;
 579:  dhqv-A  3.5  4.8  114   144    4   RAT:AF-D4A305-F1 COILED-COIL DOMAIN-CONTAINING PROTEIN 58;
 580:  dcju-A  3.5  4.4  100   182    8   RAT:AF-P47987-F1 PLASMOLIPIN;
 581:  dfhh-A  3.5 12.4   95  1872    7   RAT:AF-D3ZPX4-F1 PLEXIN-A3;
 582:  ddcf-A  3.5 10.5   88  1399    9   RAT:AF-D3ZYT3-F1 HYPOTHETICAL PROTEIN LOC680039;
 583:  dj5e-A  3.5  3.2   87   297    6   RAT:AF-P85969-F1 BETA-SOLUBLE NSF ATTACHMENT PROTEIN;
 584:  dg7q-A  3.5 17.8  105   535    9   RAT:AF-Q01066-F1 CALCIUM/CALMODULIN-DEPENDENT 3',5'-CYCLIC NUCLEOT
 585:  c6ly-A  3.5 10.1  106   766    4   RAT:AF-A0A0G2K920-F1 TOUSLED-LIKE KINASE 1;
 586:  de0n-A  3.5  4.5   94   154    6   RAT:AF-Q5EB48-F1 MAL, T-CELL DIFFERENTIATION PROTEIN-LIKE;
 587:  desl-A  3.5 10.8  133  1577    4   RAT:AF-C0HL12-F1 ADHESION G PROTEIN-COUPLED RECEPTOR B1;
 588:  ddhr-A  3.5 12.4  120   638    9   RAT:AF-D4A3T6-F1 ADHESION G-PROTEIN COUPLED RECEPTOR F2;
 589:  dbz7-A  3.5  5.5   94  1306   10   RAT:AF-A0A0G2JSU2-F1 ADHESION G PROTEIN-COUPLED RECEPTOR A3;
 590:  dmgc-A  3.4  4.9  124  2129    6   RAT:AF-A0A0G2K3H2-F1 DEDICATOR OF CYTOKINESIS 7;
 591:  dinc-A  3.4  3.4   62   270   11   RAT:AF-F1LQ22-F1 USE1-LIKE PROTEIN;
 592:  depk-A  3.4  3.9   58   188    7   RAT:AF-D4A0Z0-F1 PHOSPHATIDYLINOSITOL GLYCAN ANCHOR BIOSYNTHESIS,
 593:  dlt8-A  3.4  4.5   75   548    5   RAT:AF-Q6V7V2-F1 RHOTEKIN;
 594:  dmhx-A  3.4  4.1   72   314    3   RAT:AF-M0R927-F1 UNCHARACTERIZED PROTEIN;
 595:  dgzx-A  3.4  3.2   59   246    8   RAT:AF-Q5I0I2-F1 E3 UBIQUITIN-PROTEIN LIGASE MARCHF2;
 596:  c61c-A  3.4  8.9  126   541    3   RAT:AF-Q9WU61-F1 CHLORIDE CHANNEL CLIC-LIKE PROTEIN 1;
 597:  df4s-A  3.4 12.7  147  1158    6   RAT:AF-A0A0G2JZ38-F1 FORMIN HOMOLOGY 2 DOMAIN-CONTAINING 1;
 598:  dl2b-A  3.4  6.3  112  1319    7   RAT:AF-D4A3T0-F1 SOS RAS/RAC GUANINE NUCLEOTIDE EXCHANGE FACTOR 1;
 599:  de2e-A  3.4 13.1  122   600    6   RAT:AF-A0A0G2K2T2-F1 MITOGUARDIN 1;
 600:  dlus-A  3.4 11.1   67   470    4   RAT:AF-D3ZS21-F1 RCG48349;
 601:  dat4-A  3.4 11.3   79   383    6   RAT:AF-Q920Q0-F1 PARALEMMIN-1;
 602:  dbjl-A  3.4  7.4  105   275    4   RAT:AF-D3ZK25-F1 SIMILAR TO CG4768-PA;
 603:  daov-A  3.4  4.5  131   324    9   RAT:AF-P12526-F1 PROTO-ONCOGENE MAS;
 604:  dkqs-A  3.4 10.9  106   528    9   RAT:AF-A0A0G2K9L2-F1 TARGET OF MYB1-LIKE 2 MEMBRANE-TRAFFICKING PROTE
 605:  de9o-A  3.4  5.2   95   297    4   RAT:AF-Q68FV0-F1 TRANSMEMBRANE PROTEIN 178A;
 606:  ddc0-A  3.4  5.5   94   907    9   RAT:AF-Q63099-F1 POTASSIUM VOLTAGE-GATED CHANNEL SUBFAMILY B MEMBE
 607:  c940-A  3.4  5.5   96   794   15   RAT:AF-D3ZU85-F1 FERM_C DOMAIN-CONTAINING PROTEIN;
 608:  dcrw-A  3.4  4.2  107   799    7   RAT:AF-D4AB23-F1 NUCLEOLAR COMPLEX PROTEIN 3 HOMOLOG;
 609:  da1s-A  3.4  7.9   91  2308    3   RAT:AF-A0A0G2JZW4-F1 APC REGULATOR OF WNT-SIGNALING PATHWAY 2;
 610:  dfff-A  3.4  8.4  112   228    2   RAT:AF-B5DEN9-F1 VACUOLAR PROTEIN SORTING-ASSOCIATED PROTEIN 28 HO
 611:  dk54-A  3.4  5.7   74   561    8   RAT:AF-Q68FR5-F1 TRANSMEMBRANE PROTEIN 209;
 612:  dht0-A  3.4  8.2  114  1640    8   RAT:AF-D3ZLP2-F1 RING FINGER PROTEIN 17;
 613:  dkul-A  3.4  4.6  109   911    5   RAT:AF-D3Z868-F1 PROTEIN ZIP4 HOMOLOG;
 614:  df04-A  3.4  5.1   83    93    8   RAT:AF-A0A0G2K3D5-F1 UNCHARACTERIZED PROTEIN;
 615:  dcj2-A  3.4  7.0  116   203   14   RAT:AF-Q5FVJ5-F1 BMERB DOMAIN-CONTAINING PROTEIN 1;
 616:  djzo-A  3.4  3.6   58   124    7   RAT:AF-D3Z942-F1 60S RIBOSOMAL PROTEIN L35;
 617:  dbq3-A  3.4  4.8  119   725    5   RAT:AF-Q6DKG0-F1 N-ALPHA-ACETYLTRANSFERASE 35, NATC AUXILIARY SUBU
 618:  dgft-A  3.4  5.2  111   599    4   RAT:AF-P23978-F1 SODIUM- AND CHLORIDE-DEPENDENT GABA TRANSPORTER 1
 619:  dkbm-A  3.4  4.5   69   223    7   RAT:AF-Q499W2-F1 DNA REPLICATION COMPLEX GINS PROTEIN SLD5;
 620:  c9hn-A  3.4  5.5  129   347   10   RAT:AF-O35180-F1 ENDOPHILIN-A3;
 621:  dh0t-A  3.4  4.6   62   143    6   RAT:AF-Q6QI87-F1 HYPOTHETICAL PROTEIN LOC499219;
 622:  dh0j-A  3.4  9.8  125   247   10   RAT:AF-Q7TQN5-F1 G PROTEIN-COUPLED RECEPTOR 141;
 623:  c6ip-A  3.4  9.6   93   382    4   RAT:AF-G3V7G9-F1 EUKARYOTIC TRANSLATION INITIATION FACTOR 3, SUBUN
 624:  dckc-A  3.4  6.1  134   370    6   RAT:AF-O88626-F1 GALANIN RECEPTOR TYPE 3;
 625:  dhwe-A  3.4 15.2  168   638    8   RAT:AF-P28572-F1 SODIUM- AND CHLORIDE-DEPENDENT GLYCINE TRANSPORTE
 626:  c6ze-A  3.4  5.3   94   568    9   RAT:AF-F1LTM4-F1 RCG19957;
 627:  dcw5-A  3.4  4.4   59   346   12   RAT:AF-D4A243-F1 ENKURIN DOMAIN-CONTAINING 1;
 628:  dbvl-A  3.4  6.0  109   164    5   RAT:AF-D4A768-F1 CKLF-LIKE MARVEL TRANSMEMBRANE DOMAIN-CONTAINING
 629:  dh10-A  3.4  6.2   61   410    8   RAT:AF-Q4V8G7-F1 CENTROMERE PROTEIN U;
 630:  dbpc-A  3.4  5.8   91   189   11   RAT:AF-B3DMA0-F1 TUMOR PROTEIN P53-INDUCIBLE PROTEIN 11;
 631:  dcsq-A  3.4  5.0  123  1193    4   RAT:AF-A0A0G2K1K5-F1 TRAFFICKING PROTEIN PARTICLE COMPLEX SUBUNIT 11;
 632:  dh7b-A  3.4  7.7   99   586    8   RAT:AF-Q63648-F1 MERLIN;
 633:  dmvb-A  3.4  6.4   74   511    9   RAT:AF-P97687-F1 ECTONUCLEOSIDE TRIPHOSPHATE DIPHOSPHOHYDROLASE 1;
 634:  c7pl-A  3.4  3.4   68   432    7   RAT:AF-Q4V8F5-F1 TRANSCRIPTIONAL ADAPTER 3;
 635:  dexl-A  3.4  6.0   71   297    3   RAT:AF-D3ZEK6-F1 GIPC PDZ DOMAIN-CONTAINING FAMILY, MEMBER 3;
 636:  djfk-A  3.4  6.0   72   611    4   RAT:AF-Q32KK0-F1 ARYLSULFATASE E;
 637:  c78n-A  3.4 18.4  101   589   10   RAT:AF-Q7TPJ8-F1 AC2-143;
 638:  dhr7-A  3.4  7.2   89   111   12   RAT:AF-A0A0G2JW81-F1 MEMBRANE-SPANNING 4-DOMAINS SUBFAMILY A MEMBER 1
 639:  c6hk-A  3.4  4.6   76   138    9   RAT:AF-D4A4F9-F1 RCG20461;
 640:  dduc-A  3.4 11.8  139   779    9   RAT:AF-P60669-F1 PLECKSTRIN HOMOLOGY DOMAIN-CONTAINING FAMILY A ME
 641:  dail-A  3.4  5.2  126   780   12   RAT:AF-F1LYZ8-F1 COILED-COIL DOMAIN-CONTAINING PROTEIN 128;
 642:  da2x-A  3.4 12.0   79  1429    6   RAT:AF-P29476-F1 NITRIC OXIDE SYNTHASE, BRAIN;
 643:  ddtz-A  3.4  4.8  142  2626    6   RAT:AF-Q9Z1N3-F1 UNCONVENTIONAL MYOSIN-IXA;
 644:  dg71-A  3.4  9.3  109   223    7   RAT:AF-Q8CGS4-F1 CHARGED MULTIVESICULAR BODY PROTEIN 3;
 645:  dc8t-A  3.4  4.5   69   654    6   RAT:AF-A0A0G2K6H9-F1 RBR-TYPE E3 UBIQUITIN TRANSFERASE;
 646:  djnz-A  3.4  4.7   78   405   14   RAT:AF-Q91ZF1-F1 ATP-SENSITIVE INWARD RECTIFIER POTASSIUM CHANNEL
 647:  ddh8-A  3.4  6.6  130   437    4   RAT:AF-F1M0G5-F1 SIMILAR TO PROTEIN C7ORF26 HOMOLOG;
 648:  c9vy-A  3.4 11.3   88   383    3   RAT:AF-Q6AYG2-F1 DNAJ (HSP40) HOMOLOG, SUBFAMILY C, MEMBER 28;
 649:  c7cr-A  3.4  7.7   86   115    9   RAT:AF-Q5U3Y9-F1 TRANSMEMBRANE PROTEIN 218;
 650:  dagw-A  3.4  8.9   67    86   10   RAT:AF-D4AD58-F1 ELECTRON TRANSFER FLAVOPROTEIN REGULATORY FACTOR
 651:  c65n-A  3.4  9.1  131   715    6   RAT:AF-D4A3S6-F1 MTSS I-BAR DOMAIN-CONTAINING 2;
 652:  dmty-A  3.4  5.2   64   314    9   RAT:AF-Q6AY76-F1 TRANSMEMBRANE PROTEIN 248;
 653:  c9gr-A  3.4 17.2  103  1194    6   RAT:AF-D4AEJ5-F1 SIMILAR TO BH3-ONLY MEMBER B PROTEIN (PREDICTED);
 654:  c95o-A  3.4  5.9  125   473    4   RAT:AF-P20272-F1 CANNABINOID RECEPTOR 1;
 655:  df4e-A  3.4 12.8  159   905    6   RAT:AF-B2RYP8-F1 GAMMA-TUBULIN COMPLEX COMPONENT;
 656:  c6ng-A  3.4  3.8  120   222    5   RAT:AF-D4A2T2-F1 GOLGI APPARATUS MEMBRANE PROTEIN TVP23 HOMOLOG;
 657:  dehv-A  3.4  5.5   52   989    8   RAT:AF-D4A3J3-F1 CENTROSOMAL PROTEIN 120;
 658:  dgej-A  3.4  4.3  142   434    6   RAT:AF-D4ADT4-F1 SIMILAR TO TRANSMEMBRANE PROTEIN 44 ISOFORM A (PR
 659:  dagf-A  3.4  4.6  101   366   12   RAT:AF-D4ADJ8-F1 TRANSMEMBRANE PROTEIN 26;
 660:  dacw-A  3.3  4.8  131   311    9   RAT:AF-F1LPC2-F1 OLFACTORY RECEPTOR 149;
 661:  davo-A  3.3  3.9  122   376   11   RAT:AF-D3ZIH1-F1 G PROTEIN-COUPLED RECEPTOR 132;
 662:  df2k-A  3.3  4.7  130   353    9   RAT:AF-P46090-F1 G-PROTEIN COUPLED RECEPTOR 1;
 663:  dd0q-A  3.3  6.9   72  1512    4   RAT:AF-A0A0G2JZI2-F1 GLUTAMYL-TRNA SYNTHETASE;
 664:  dcjw-A  3.3  6.3   86   246    8   RAT:AF-Q5M7T4-F1 PROTEIN YIPF4;
 665:  dipq-A  3.3  6.2   85   790    6   RAT:AF-D3ZYM5-F1 MTSS I-BAR DOMAIN-CONTAINING 1;
 666:  derq-A  3.3  6.7   84   904    5   RAT:AF-B2RYM3-F1 INTER-ALPHA TRYPSIN INHIBITOR, HEAVY CHAIN 1;
 667:  dh4r-A  3.3  8.9   88  1860    7   RAT:AF-M0R410-F1 RCG52083;
 668:  ddi6-A  3.3 10.7  118  1607    3   RAT:AF-F1MAA7-F1 LAMININ SUBUNIT GAMMA 1;
 669:  dk4v-A  3.3  8.0   89   287    7   RAT:AF-Q9QYK3-F1 NUCLEAR RECEPTOR-BINDING FACTOR 2;
 670:  c800-A  3.3  4.5   89   125    6   RAT:AF-D3ZJA8-F1 NUCLEAR ENVELOPE PHOSPHATASE-REGULATORY SUBUNIT 1
 671:  dlas-A  3.3  6.1   77   308    5   RAT:AF-B4F775-F1 GOLGI ASSOCIATED PDZ AND COILED-COIL MOTIF CONTAI
 672:  dgnc-A  3.3  3.2   81   132    6   RAT:AF-A0A0G2JU38-F1 MODULATOR OF SMOOTHENED;
 673:  dml7-A  3.3  9.4  102   635    8   RAT:AF-G3V875-F1 GAMMA-AMINOBUTYRIC ACID TYPE A RECEPTOR SUBUNIT T
 674:  dl0l-A  3.3  4.7   78   425    6   RAT:AF-P48550-F1 G PROTEIN-ACTIVATED INWARD RECTIFIER POTASSIUM CH
 675:  dhpz-A  3.3  5.5   93  1244   10   RAT:AF-A0A0G2QC02-F1 SKI2-LIKE RNA HELICASE;
 676:  dbv2-A  3.3  4.9   70   195    6   RAT:AF-D3ZF56-F1 SIMILAR TO 2410001H17RIK PROTEIN (PREDICTED), ISO
 677:  der4-A  3.3  9.0   80   475    4   RAT:AF-Q5XHX9-F1 TESMIN;
 678:  df62-A  3.3 15.4   91   832    4   RAT:AF-M0R484-F1 ACTIN FILAMENT-ASSOCIATED PROTEIN 1-LIKE 2;
 679:  c994-A  3.3  8.8   99  1068    9   RAT:AF-P15304-F1 HORMONE-SENSITIVE LIPASE;
 680:  c7bo-A  3.3  7.7   97   444    5   RAT:AF-Q4KLL7-F1 VESICLE-FUSING ATPASE;
 681:  c8yv-A  3.3 10.9  158   329    9   RAT:AF-Q80T02-F1 G-PROTEIN COUPLED BILE ACID RECEPTOR 1;
 682:  c7ke-A  3.3  6.8  121   384   12   RAT:AF-P30937-F1 SOMATOSTATIN RECEPTOR TYPE 4;
 683:  dboj-A  3.3 16.6   88  1059    6   RAT:AF-P97837-F1 DISKS LARGE-ASSOCIATED PROTEIN 2;
 684:  djfh-A  3.3  7.7  109  1310    8   RAT:AF-Q7TP54-F1 RHO FAMILY-INTERACTING CELL POLARIZATION REGULATO
 685:  dlfz-A  3.3  6.0  129   332    9   RAT:AF-Q923Y9-F1 TRACE AMINE-ASSOCIATED RECEPTOR 1;
 686:  dgha-A  3.3 10.8   71   556    8   RAT:AF-D3ZKD4-F1 CHROMATIN LICENSING AND DNA REPLICATION FACTOR 1;
 687:  ddee-A  3.3 10.4   92   961    8   RAT:AF-D4A1F2-F1 -MONOOXYGENASE MICAL2;
 688:  da6x-A  3.3  7.7  121   206    6   RAT:AF-A0A0G2K5V0-F1 CKLF-LIKE MARVEL TRANSMEMBRANE DOMAIN-CONTAINING
 689:  c7mb-A  3.3  6.3  147   734   13   RAT:AF-A0A0G2KB94-F1 COILED-COIL DOMAIN-CONTAINING PROTEIN 142;
 690:  c7th-A  3.3  8.8  121   224    2   RAT:AF-A0A0G2JWV8-F1 THO COMPLEX SUBUNIT 7 HOMOLOG;
 691:  c9yw-A  3.3  8.6  106   464    4   RAT:AF-Q4V8H9-F1 INTERFERON-INDUCED PROTEIN WITH TETRATRICOPEPTIDE
 692:  df9a-A  3.3 16.0   91   801    4   RAT:AF-D4AEC7-F1 SET AND MYND DOMAIN CONTAINING 4 (PREDICTED);
 693:  ddku-A  3.3  6.1   65    90    8   RAT:AF-P62074-F1 MITOCHONDRIAL IMPORT INNER MEMBRANE TRANSLOCASE S
 694:  dkh0-A  3.3  7.0   87  1139    8   RAT:AF-G3V955-F1 MEMBRANE SPANNING 4-DOMAINS A14;
 695:  c79j-A  3.3  4.6  109   730    6   RAT:AF-B1H288-F1 CILIA AND FLAGELLA ASSOCIATED PROTEIN 94;
 696:  ddie-A  3.3  3.9   93   411    6   RAT:AF-Q6AYE7-F1 INTERFERON-INDUCED PROTEIN WITH TETRATRICOPEPTIDE
 697:  dkl0-A  3.3 18.1  125   936   10   RAT:AF-D3ZHB7-F1 UBIQUITIN PROTEIN LIGASE E3C;
 698:  c94k-A  3.3 22.7  118  1530    5   RAT:AF-D3ZEY0-F1 COILED-COIL DOMAIN-CONTAINING 141;
 699:  c9qe-A  3.3  4.7   94   660    6   RAT:AF-P40329-F1 ARGININE--TRNA LIGASE, CYTOPLASMIC;
 700:  df7l-A  3.3  8.5   69   170    9   RAT:AF-Q91VC0-F1 DCTP PYROPHOSPHATASE 1;
 701:  c8kk-A  3.3  5.3   94   303    6   RAT:AF-P97829-F1 LEUKOCYTE SURFACE ANTIGEN CD47;
 702:  dhf6-A  3.3  7.7   96   235    3   RAT:AF-Q811Q0-F1 CALCIUM-ACTIVATED POTASSIUM CHANNEL SUBUNIT BETA-
 703:  c6xz-A  3.3  5.9  151  1047    8   RAT:AF-D3ZBP4-F1 -MONOOXYGENASE MICAL1;
 704:  c981-A  3.3  4.2   70   957    1   RAT:AF-Q8K3M6-F1 ERC PROTEIN 2;
 705:  c7n3-A  3.3  4.2  106   255    8   RAT:AF-Q63635-F1 SYNTAXIN-6;
 706:  dmuq-A  3.3  8.2   90   917    9   RAT:AF-D3ZJ47-F1 MAJOR INTRINSICALLY DISORDERED NOTCH2-BINDING REC
 707:  dkav-A  3.3  5.7  125   473    6   RAT:AF-O55197-F1 C3A ANAPHYLATOXIN CHEMOTACTIC RECEPTOR;
 708:  dk53-A  3.3  5.5  103   348    5   RAT:AF-Q6P6R0-F1 PROTEIN LIFEGUARD 1;
 709:  dh5u-A  3.3  9.6  103   859    4   RAT:AF-A0A0G2JTR4-F1 ACTIVE BREAKPOINT CLUSTER REGION-RELATED PROTEIN
 710:  dfrp-A  3.3 10.2  129   474    5   RAT:AF-Q08163-F1 ADENYLYL CYCLASE-ASSOCIATED PROTEIN 1;
 711:  c8c1-A  3.3  7.9  112   185    4   RAT:AF-Q08013-F1 TRANSLOCON-ASSOCIATED PROTEIN SUBUNIT GAMMA;
 712:  degr-A  3.3 18.6   87   529   11   RAT:AF-D3ZYW8-F1 SIMILAR TO EXPRESSED SEQUENCE AI118078 (PREDICTED
 713:  dc6x-A  3.3  5.7  111   241    7   RAT:AF-Q5XIU4-F1 B-CELL RECEPTOR-ASSOCIATED PROTEIN;
 714:  dknq-A  3.3  3.7  108   255    6   RAT:AF-P62260-F1 14-3-3 PROTEIN EPSILON;
 715:  da6k-A  3.3  7.9   80   452    8   RAT:AF-P32551-F1 CYTOCHROME B-C1 COMPLEX SUBUNIT 2, MITOCHONDRIAL;
 716:  c6mz-A  3.3  5.6   77   555    8   RAT:AF-Q5XI31-F1 GPI TRANSAMIDASE COMPONENT PIG-S;
 717:  de3x-A  3.3  6.3  110   890    7   RAT:AF-D3ZXB9-F1 SORTING NEXIN 19;
 718:  ddny-A  3.3  5.8  128   384    8   RAT:AF-P52500-F1 GASTRIN-RELEASING PEPTIDE RECEPTOR;
 719:  dkvh-A  3.3 15.1   81   396    7   RAT:AF-Q5RKJ1-F1 E3 UBIQUITIN-PROTEIN TRANSFERASE MAEA;
 720:  de6w-A  3.3  5.2   76   437    5   RAT:AF-P35000-F1 VASOACTIVE INTESTINAL POLYPEPTIDE RECEPTOR 2;
 721:  db8q-A  3.3  5.9  126   440    2   RAT:AF-Q80XF7-F1 GAP JUNCTION GAMMA-2 PROTEIN;
 722:  c6og-A  3.3  5.1  153   407    4   RAT:AF-Q9ERD9-F1 INDOLEAMINE 2,3-DIOXYGENASE 1;
 723:  dlcy-A  3.3  4.6   80    82    8   RAT:AF-P85007-F1 IMMEDIATE EARLY RESPONSE 3-INTERACTING PROTEIN 1;
 724:  c6ks-A  3.3 24.9  116   318   10   RAT:AF-D3ZMR5-F1 TRANSMEMBRANE PROTEIN 121;
 725:  df6o-A  3.3 11.3   85   174    5   RAT:AF-D3ZRN1-F1 RCG48101, ISOFORM CRA_C;
 726:  deqe-A  3.3  5.9  100   253    7   RAT:AF-D3Z946-F1 SIMILAR TO RIKEN CDNA 2210416J16 (PREDICTED), ISO
 727:  dgor-A  3.3  4.4   48   616    2   RAT:AF-A0A0G2JW96-F1 ZINC FINGER PROTEIN 45-LIKE;
 728:  c8ao-A  3.3 10.8  110   450    5   RAT:AF-D4A7H9-F1 CHMP FAMILY, MEMBER 7 (PREDICTED), ISOFORM CRA_A;
 729:  djy5-A  3.3  3.2   60   253    2   RAT:AF-Q6TA25-F1 FGFR1 ONCOGENE PARTNER 2 HOMOLOG;
 730:  c8u6-A  3.3 12.4   66  1352    8   RAT:AF-A0A0G2K6E8-F1 SPERM-ASSOCIATED ANTIGEN 9;
 731:  dfqj-A  3.3  5.1   97   108    7   RAT:AF-Q6PEC1-F1 TUBULIN-SPECIFIC CHAPERONE A;
 732:  dkhz-A  3.3  7.9   74   681    5   RAT:AF-Q6TXG7-F1 SERINE HYDROXYMETHYLTRANSFERASE;
 733:  c89z-A  3.3  5.4  130   355    9   RAT:AF-Q9JLY8-F1 C-C MOTIF CHEMOKINE RECEPTOR 1;
 734:  dj0b-A  3.3  6.0  137   325    3   RAT:AF-P35345-F1 MELANOCORTIN RECEPTOR 5;
 735:  dkyc-A  3.3  9.5   97   776    4   RAT:AF-Q66HD3-F1 NUCLEAR AUTOANTIGENIC SPERM PROTEIN;
 736:  dgp4-A  3.3 23.9  105  2629    8   RAT:AF-O08653-F1 TELOMERASE PROTEIN COMPONENT 1;
 737:  c7zq-A  3.3  7.9  102   477    7   RAT:AF-D3ZLE2-F1 TRANSMEMBRANE AND COILED-COIL DOMAIN FAMILY 3;
 738:  c9go-A  3.3  5.1  124   317    5   RAT:AF-Q5USC0-F1 OLFACTORY RECEPTOR;
 739:  dam2-A  3.3 18.6   92   374    9   RAT:AF-Q499N4-F1 4-HYDROXYBENZOATE POLYPRENYLTRANSFERASE, MITOCHON
 740:  di5c-A  3.3  8.0   89  1902    8   RAT:AF-D3ZLH5-F1 PLEXIN-B3;
 741:  dklu-A  3.3  6.6   93   396   10   RAT:AF-Q63053-F1 ACTIVITY-REGULATED CYTOSKELETON-ASSOCIATED PROTEI
 742:  c7x6-A  3.3  7.8   89   501    9   RAT:AF-P63251-F1 G PROTEIN-ACTIVATED INWARD RECTIFIER POTASSIUM CH
 743:  dbjp-A  3.3  6.0   93   490    6   RAT:AF-D4A3D2-F1 RCG56113, ISOFORM CRA_A;
 744:  dffy-A  3.3  8.9   91   961    9   RAT:AF-D3ZNS7-F1 SIMILAR TO 4933427D14RIK PROTEIN;
 745:  c95n-A  3.3 11.2   94   703    5   RAT:AF-D4A3V4-F1 RING FINGER PROTEIN 214;
 746:  c980-A  3.3  8.1  128   372   10   RAT:AF-Q5RKH7-F1 SOLUTE CARRIER FAMILY 35 MEMBER F6;
 747:  df21-A  3.3  9.0   90   157    8   RAT:AF-Q63ZY7-F1 PROTEIN UXT;
 748:  c8ob-A  3.3 12.6   87  1073    3   RAT:AF-A0A0G2K4C8-F1 FORMIN-BINDING PROTEIN 4;
 749:  dh11-A  3.3  7.6  112   713    8   RAT:AF-F1M761-F1 KELL METALLO-ENDOPEPTIDASE (KELL BLOOD GROUP);
 750:  c9fm-A  3.3  6.9  148   283    9   RAT:AF-P08033-F1 GAP JUNCTION BETA-1 PROTEIN;
 751:  dlv1-A  3.3  7.4  136   261   10   RAT:AF-Q6AZ42-F1 GAP JUNCTION PROTEIN;
 752:  dfr3-A  3.3  4.4   64   175    3   RAT:AF-D4A4F0-F1 COILED-COIL DOMAIN-CONTAINING 196;
 753:  c718-A  3.3  9.4   89   122    6   RAT:AF-D3ZX38-F1 PREFOLDIN 1 (PREDICTED);
 754:  dl8i-A  3.3 10.2   89  1336    8   RAT:AF-D4ADC7-F1 ADHESION G PROTEIN-COUPLED RECEPTOR A2;
 755:  dc5s-A  3.3 12.5  148   523    6   RAT:AF-F1M644-F1 ADHESION G PROTEIN-COUPLED RECEPTOR G5;
 756:  dga7-A  3.3  8.8  150   464    7   RAT:AF-Q63118-F1 CALCITONIN GENE-RELATED PEPTIDE TYPE 1 RECEPTOR;
 757:  dkvb-A  3.3  4.9  132   619    5   RAT:AF-A0A0G2K4I3-F1 G_PROTEIN_RECEP_F2_4 DOMAIN-CONTAINING PROTEIN;
 758:  c6tw-A  3.2  4.0  119   349    8   RAT:AF-O08565-F1 C-X-C CHEMOKINE RECEPTOR TYPE 4;
 759:  dmq2-A  3.2  3.8  126   364    8   RAT:AF-O08725-F1 GROWTH HORMONE SECRETAGOGUE RECEPTOR TYPE 1;
 760:  db9i-A  3.2  4.7  140   486    9   RAT:AF-P31390-F1 HISTAMINE H1 RECEPTOR;
 761:  ddcz-A  3.2  6.5   82   219    2   RAT:AF-Q7TPI6-F1 AC2-282;
 762:  dji2-A  3.2  3.8  130   374    9   RAT:AF-P41232-F1 P2Y PURINOCEPTOR 2;
 763:  dftx-A  3.2  7.3   78  1337    6   RAT:AF-D4A3C9-F1 SMALL NUCLEAR RNA-ACTIVATING COMPLEX, POLYPEPTIDE
 764:  dhec-A  3.2  6.4  135   328    9   RAT:AF-Q63371-F1 P2Y PURINOCEPTOR 6;
 765:  dfg2-A  3.2  4.5   76   316   12   RAT:AF-Q67ET7-F1 TASTE RECEPTOR TYPE 2 MEMBER 3;
 766:  djlm-A  3.2  4.7  130   907   10   RAT:AF-D4AC13-F1 LEUCINE-RICH REPEAT-CONTAINING G-PROTEIN COUPLED
 767:  dioh-A  3.2  4.2   98   237    8   RAT:AF-P55062-F1 BAX INHIBITOR 1;
 768:  djd5-A  3.2  6.7  129   807    6   RAT:AF-D3ZUB7-F1 ANAPHASE-PROMOTING COMPLEX SUBUNIT 4;
 769:  di8s-A  3.2  7.4  113  1758    4   RAT:AF-F1M3B3-F1 PLECKSTRIN HOMOLOGY DOMAIN-INTERACTING PROTEIN;
 770:  dh5o-A  3.2  6.6  130   395   12   RAT:AF-P31392-F1 G-PROTEIN COUPLED RECEPTOR 182;
 771:  dkrv-A  3.2  8.6   88   660    3   RAT:AF-A1A5S2-F1 CXXC-TYPE ZINC FINGER PROTEIN 1;
 772:  dkst-A  3.2 10.5  128   670    9   RAT:AF-O54701-F1 SODIUM/POTASSIUM/CALCIUM EXCHANGER 2;
 773:  ddub-A  3.2  8.5   75   376    7   RAT:AF-P22355-F1 PULMONARY SURFACTANT-ASSOCIATED PROTEIN B;
 774:  dbhc-A  3.2  6.5  120   212    7   RAT:AF-B0BNM8-F1 CYCLIN-DEPENDENT KINASE 2-INTERACTING PROTEIN;
 775:  dkx0-A  3.2 13.6  121   244   12   RAT:AF-F1M9I6-F1 TETRASPANIN;
 776:  daxe-A  3.2  5.6   66    72    6   RAT:AF-D3ZH37-F1 RGD1560398;
 777:  dfqu-A  3.2  5.8  152   656    9   RAT:AF-M0RCM9-F1 RCG60186;
 778:  dcun-A  3.2  3.2   63   137    3   RAT:AF-B5DFG7-F1 CYTL1 PROTEIN;
 779:  df3e-A  3.2  4.7   54   213    9   RAT:AF-Q5RJS6-F1 MOTILE SPERM DOMAIN-CONTAINING PROTEIN 1;
 780:  dc8z-A  3.2  3.5   71   236    0   RAT:AF-M0R3W2-F1 MEMBRANE SPANNING 4-DOMAINS A4E;
 781:  dl8o-A  3.2 23.8   92  1266    4   RAT:AF-A0A1B0GWS0-F1 PTPRF-INTERACTING PROTEIN ALPHA 1;
 782:  de9l-A  3.2  8.3  121  1563    7   RAT:AF-D3ZL50-F1 TETRATRICOPEPTIDE REPEAT DOMAIN 37;
 783:  dh0u-A  3.2  8.1  124   624   11   RAT:AF-Q9EPQ0-F1 SODIUM/POTASSIUM/CALCIUM EXCHANGER 3;
 784:  di69-A  3.2  5.2   90   971    4   RAT:AF-A0A0G2JVM3-F1 ZINC FINGER CCCH TYPE-CONTAINING 7 A;
 785:  df1f-A  3.2 13.9  100  1701    4   RAT:AF-D4A9B2-F1 SNF2 HISTONE LINKER PHD RING HELICASE;
 786:  dey1-A  3.2  9.9   94   979    4   RAT:AF-Q63273-F1 GLUTAMATE RECEPTOR IONOTROPIC, KAINATE 5;
 787:  dmff-A  3.2 10.1  103   326    6   RAT:AF-Q6DGF9-F1 ACYL-COA-BINDING DOMAIN-CONTAINING PROTEIN 4;
 788:  c6vz-A  3.2  8.8  156  1071    8   RAT:AF-D4A208-F1 SLIT-ROBO RHO GTPASE-ACTIVATING PROTEIN 2;
 789:  dhnx-A  3.2 15.1  141   621    4   RAT:AF-P31643-F1 SODIUM- AND CHLORIDE-DEPENDENT TAURINE TRANSPORTE
 790:  dal2-A  3.2  8.4   98   733    2   RAT:AF-D4A1J3-F1 PARALEMMIN 3;
 791:  djw2-A  3.2  5.7   90   263    6   RAT:AF-Q925D4-F1 TRANSMEMBRANE PROTEIN 176B;
 792:  dgb3-A  3.2 13.0  113   366    5   RAT:AF-Q9JKR5-F1 PALMITOYLTRANSFERASE ZDHHC2;
 793:  c9b2-A  3.2  8.5  101   727    9   RAT:AF-D3ZHS6-F1 UBIQUITIN CARBOXYL-TERMINAL HYDROLASE BAP1;
 794:  dchr-A  3.2  3.5   51   504   16   RAT:AF-Q6AYB5-F1 SIGNAL RECOGNITION PARTICLE 54 KDA PROTEIN;
 795:  dib8-A  3.2  8.3  113  1187    6   RAT:AF-D4AAR7-F1 COILED-COIL DOMAIN-CONTAINING 136;
 796:  da5t-A  3.2  7.7  104   440   11   RAT:AF-Q5BK48-F1 TETRATRICOPEPTIDE REPEAT PROTEIN 5;
 797:  dbfr-A  3.2  6.0   72   737    6   RAT:AF-M0RB66-F1 ANGIOTENSIN-CONVERTING ENZYME;
 798:  ddtq-A  3.2  5.2  124   372    6   RAT:AF-O08726-F1 GALANIN RECEPTOR TYPE 2;
 799:  dfa1-A  3.2  4.7  120   380    8   RAT:AF-P34975-F1 KAPPA-TYPE OPIOID RECEPTOR;
 800:  dduk-A  3.2  9.0   89   771    7   RAT:AF-D4ACB6-F1 PLECKSTRIN AND SEC7 DOMAIN CONTAINING 2 (PREDICTE
 801:  c70j-A  3.2  5.3  126   351    7   RAT:AF-F1M670-F1 FORMYL PEPTIDE RECEPTOR 2;
 802:  djrd-A  3.2  6.9  116   305    7   RAT:AF-Q569A2-F1 TETRASPANIN-12;
 803:  dc4e-A  3.2  4.3   84   158    2   RAT:AF-D3ZVW8-F1 UNCHARACTERIZED PROTEIN;
 804:  ddp7-A  3.2  8.6   88  2121   10   RAT:AF-D3ZDX5-F1 PLEXIN B1;
 805:  dhvi-A  3.2 11.2  142   293    9   RAT:AF-Q5BK45-F1 GIMAP7;
 806:  dleo-A  3.2  5.9   65    89   11   RAT:AF-Q9WV97-F1 MITOCHONDRIAL IMPORT INNER MEMBRANE TRANSLOCASE S
 807:  c91h-A  3.2  6.7   88  1150    5   RAT:AF-D3ZLD7-F1 PROTEIN PHOSPHATASE 2 (FORMERLY 2A), REGULATORY S
 808:  c8is-A  3.2 15.7  114   643    3   RAT:AF-D3ZYM3-F1 ECTO-NOX DISULFIDE-THIOL EXCHANGER 1;
 809:  djm3-A  3.2  4.7   87   873    2   RAT:AF-O88944-F1 POTASSIUM VOLTAGE-GATED CHANNEL SUBFAMILY KQT MEM
 810:  daim-A  3.2  6.2  103   795    7   RAT:AF-Q3KRC6-F1 VOLUME-REGULATED ANION CHANNEL SUBUNIT LRRC8E;
 811:  c9n9-A  3.2  7.5  108  1286    6   RAT:AF-F1MAD9-F1 STRUCTURAL MAINTENANCE OF CHROMOSOMES PROTEIN;
 812:  dblp-A  3.2  6.8   91   757    3   RAT:AF-Q8R500-F1 MITOFUSIN-2;
 813:  c9vd-A  3.2  4.9   86   434    6   RAT:AF-O70596-F1 ATP-SENSITIVE INWARD RECTIFIER POTASSIUM CHANNEL
 814:  ddma-A  3.2  4.7   78   393    8   RAT:AF-Q63511-F1 G PROTEIN-ACTIVATED INWARD RECTIFIER POTASSIUM CH
 815:  dmuk-A  3.2  7.5   86  1216   13   RAT:AF-P10687-F1 1-PHOSPHATIDYLINOSITOL 4,5-BISPHOSPHATE PHOSPHODI
 816:  dd9l-A  3.2  7.1   96   159    8   RAT:AF-P01134-F1 PROTRANSFORMING GROWTH FACTOR ALPHA;
 817:  dj3s-A  3.2  5.3  125   674    7   RAT:AF-P60571-F1 PANNEXIN-2;
 818:  dkc8-A  3.2  9.9   91   451    5   RAT:AF-P23576-F1 GAMMA-AMINOBUTYRIC ACID RECEPTOR SUBUNIT ALPHA-2;
 819:  dl4m-A  3.2  5.0   54   348    7   RAT:AF-Q6P6G2-F1 BOMBESIN RECEPTOR-ACTIVATED PROTEIN C6ORF89 HOMOL
 820:  djg2-A  3.2  4.2   95   773    5   RAT:AF-M0RC58-F1 DPY-19-LIKE 2;
 821:  dcwz-A  3.2  6.3  137   414    6   RAT:AF-D4A414-F1 COX15 HOMOLOG, CYTOCHROME C OXIDASE ASSEMBLY PROT
 822:  dl2g-A  3.2  9.1   85   493    7   RAT:AF-P43143-F1 NEURONAL ACETYLCHOLINE RECEPTOR SUBUNIT ALPHA-6;
 823:  dlsc-A  3.2 14.4  104   425    4   RAT:AF-Q9QYW1-F1 INTERMEDIATE CONDUCTANCE CALCIUM-ACTIVATED POTASS
 824:  dh0f-A  3.2  4.7   86   956    3   RAT:AF-Q01812-F1 GLUTAMATE RECEPTOR IONOTROPIC, KAINATE 4;
 825:  dgr6-A  3.2  8.4  107   735    8   RAT:AF-D4A4T6-F1 RAD50 INTERACTOR 1;
 826:  dmqf-A  3.2  5.2   90   489   10   RAT:AF-D4A810-F1 POTASSIUM VOLTAGE-GATED CHANNEL SUBFAMILY A MEMBE
 827:  c8tu-A  3.2  6.7  137   359    9   RAT:AF-P25095-F1 TYPE-1A ANGIOTENSIN II RECEPTOR;
 828:  dmr7-A  3.2  9.3   76   389   12   RAT:AF-P51579-F1 P2X PURINOCEPTOR 6;
 829:  ddnj-A  3.2  5.9  136   410    2   RAT:AF-P30543-F1 ADENOSINE RECEPTOR A2A;
 830:  dbve-A  3.2  9.9   96  1007    4   RAT:AF-D3ZPP3-F1 PLECKSTRIN AND SEC7 DOMAIN-CONTAINING 4;
 831:  c9ds-A  3.2  8.7   52   157    8   RAT:AF-P35429-F1 TRANSCRIPTION FACTOR HES-2;
 832:  c9dp-A  3.2  7.9   86   545    9   RAT:AF-F1M4I1-F1 UNCHARACTERIZED PROTEIN;
 833:  dlju-A  3.2  9.4   81   240    4   RAT:AF-D4ADJ5-F1 HELT BHLH TRANSCRIPTION FACTOR;
 834:  c8h3-A  3.2  6.9   79   442    9   RAT:AF-D3ZJ69-F1 TRANSCRIPTION FACTOR AP-2 EPSILON;
 835:  dba2-A  3.2 13.0  107   253    7   RAT:AF-Q68FW8-F1 BRIDGING INTEGRATOR 3;
 836:  dh16-A  3.2  5.6  108   366    5   RAT:AF-Q9JHU5-F1 ARFAPTIN-1;
 837:  dfu7-A  3.2  6.8  161   448    6   RAT:AF-Q5GH60-F1 XK-RELATED PROTEIN 2;
 838:  dgf7-A  3.2  7.5  150   811    6   RAT:AF-D3ZIA5-F1 KINESIN-LIKE PROTEIN;
 839:  di1u-A  3.2 14.3  127   253    6   RAT:AF-Q66H06-F1 TETRASPANIN;
 840:  c658-A  3.2  4.7   85   247    2   RAT:AF-Q6MFY8-F1 E3 UBIQUITIN LIGASE TRIM40;
 841:  dho6-A  3.2  5.3  139   214   10   RAT:AF-D3ZP65-F1 HYPOTHETICAL PROTEIN LOC687707;
 842:  dahq-A  3.2  4.0  124   332    6   RAT:AF-P29276-F1 ADENOSINE RECEPTOR A2B;
 843:  dakx-A  3.2 11.4   90   553    8   RAT:AF-D3ZMW3-F1 PROTEIN MISATO HOMOLOG 1;
 844:  db9q-A  3.2 10.3  107   578    7   RAT:AF-D3ZEI6-F1 NUCLEAR RECEPTOR COACTIVATOR 5;
 845:  c7hs-A  3.2 17.7   86   196    9   RAT:AF-D4AE79-F1 CHARGED MULTIVESICULAR BODY PROTEIN 1A;
 846:  dgzh-A  3.2  3.8   66   270    3   RAT:AF-Q561Q8-F1 MEDIATOR OF RNA POLYMERASE II TRANSCRIPTION SUBUN
 847:  dek9-A  3.2 25.9   85  1504    5   RAT:AF-P53565-F1 HOMEOBOX PROTEIN CUT-LIKE 1;
 848:  dgkw-A  3.2  4.5   69   139    6   RAT:AF-B2GNF0-F1 RGD1564379 PROTEIN;
 849:  c8vn-A  3.2 12.0   86  1202    5   RAT:AF-Q62600-F1 NITRIC OXIDE SYNTHASE, ENDOTHELIAL;
 850:  c6v8-A  3.1  4.4  120   381    8   RAT:AF-Q9ERC0-F1 NPY-Y2 RECEPTOR;
 851:  dfhy-A  3.1  6.2   76   424    5   RAT:AF-G3V9N7-F1 PROTEIN KINASE C AND CASEIN KINASE SUBSTRATE IN N
 852:  c9t2-A  3.1  9.7  115   180    5   RAT:AF-B2GV96-F1 COILED-COIL DOMAIN-CONTAINING 115;
 853:  dd8a-A  3.1  4.0   96   403    6   RAT:AF-Q3B7U9-F1 PEPTIDYL-PROLYL CIS-TRANS ISOMERASE FKBP8;
 854:  c955-A  3.1  4.1   95   160    6   RAT:AF-P54848-F1 EPITHELIAL MEMBRANE PROTEIN 1;
 855:  db55-A  3.1  7.8   83   546    6   RAT:AF-D3ZAI6-F1 5'-NUCLEOTIDASE DOMAIN-CONTAINING 3;
 856:  dhx1-A  3.1  5.7  107   403   10   RAT:AF-F1LU14-F1 SORTING NEXIN;
 857:  dkoy-A  3.1  6.6   83   200    2   RAT:AF-B4F770-F1 CCDC28B PROTEIN;
 858:  c7eb-A  3.1  8.1  117  1099    5   RAT:AF-F1M5M9-F1 SLIT-ROBO RHO GTPASE-ACTIVATING PROTEIN 3;
 859:  c6o1-A  3.1  4.4   77   197    3   RAT:AF-Q6AYA0-F1 RILP-LIKE PROTEIN 2;
 860:  dbc5-A  3.1  8.6  100   903    8   RAT:AF-M0R5J1-F1 ARFGAP WITH SH3 DOMAIN, ANKYRIN REPEAT AND PH DOM
 861:  c66s-A  3.1  4.2   77  1135    9   RAT:AF-Q9R1M7-F1 GLUTAMATE RECEPTOR IONOTROPIC, NMDA 3A;
 862:  dalv-A  3.1  8.5   93  1894   10   RAT:AF-D3ZWP6-F1 PLEXIN A2;
 863:  dkhs-A  3.1 12.4   87   544    1   RAT:AF-Q6W3E9-F1 PROLYL 4-HYDROXYLASE SUBUNIT ALPHA-3;
 864:  dhds-A  3.1 16.8   89   727    7   RAT:AF-P35571-F1 GLYCEROL-3-PHOSPHATE DEHYDROGENASE, MITOCHONDRIAL
 865:  dj67-A  3.1  5.8  131   367    8   RAT:AF-Q9JII9-F1 C-X-C CHEMOKINE RECEPTOR TYPE 3;
 866:  db32-A  3.1  3.3   62   326    8   RAT:AF-D3ZH41-F1 CYTOSKELETON-ASSOCIATED PROTEIN 4;
 867:  dkbq-A  3.1  3.8  127   359    7   RAT:AF-O54814-F1 C-C CHEMOKINE RECEPTOR TYPE 3;
 868:  dkso-A  3.1  7.8  101   536    6   RAT:AF-P70606-F1 SMALL CONDUCTANCE CALCIUM-ACTIVATED POTASSIUM CHA
 869:  dg26-A  3.1  5.6  129   377    7   RAT:AF-Q9JHG3-F1 APELIN RECEPTOR;
 870:  c8bo-A  3.1  6.2   86   369    7   RAT:AF-D4A0C8-F1 FIBRONECTIN TYPE III DOMAIN-CONTAINING 11;
 871:  c632-A  3.1  9.1  136   345   11   RAT:AF-P0C0W8-F1 PROBABLE G-PROTEIN COUPLED RECEPTOR 139;
 872:  c9ld-A  3.1  7.6   63   560    6   RAT:AF-M0R5R3-F1 MANNOSYLTRANSFERASE;
 873:  da5c-A  3.1  6.9   69    76   10   RAT:AF-Q07490-F1 SIGNAL TRANSDUCER CD24;
 874:  da13-A  3.1  4.9  126   317   10   RAT:AF-Q6IYF9-F1 SUCCINATE RECEPTOR 1;
 875:  dc0e-A  3.1  5.2  136   434    6   RAT:AF-Q9ET09-F1 MAGNESIUM TRANSPORTER MRS2 HOMOLOG, MITOCHONDRIAL
 876:  dl8r-A  3.1  5.7   96   600    6   RAT:AF-D4A015-F1 EPS8-LIKE 3;
 877:  dc8f-A  3.1  3.6   95   163    8   RAT:AF-Q9QYW5-F1 EPITHELIAL MEMBRANE PROTEIN 3;
 878:  db3h-A  3.1  3.7   79   119    5   RAT:AF-A0A0G2JUJ4-F1 UNCHARACTERIZED PROTEIN;
 879:  dct0-A  3.1  5.1  121   458   11   RAT:AF-P22086-F1 ALPHA-2C ADRENERGIC RECEPTOR;
 880:  djmm-A  3.1  4.4   65    97    5   RAT:AF-A0A0G2K9K7-F1 UNCHARACTERIZED PROTEIN;
 881:  dh3a-A  3.1 10.0  124   838    2   RAT:AF-P25286-F1 V-TYPE PROTON ATPASE 116 KDA SUBUNIT A1;
 882:  dbto-A  3.1 12.3   98   499   10   RAT:AF-D3ZI68-F1 PRE-MRNA-PROCESSING FACTOR 31;
 883:  c7e9-A  3.1  5.1  121   355    8   RAT:AF-D4A7Q2-F1 FORMYL PEPTIDE RECEPTOR 1;
 884:  da9f-A  3.1  6.9  106  1085    9   RAT:AF-A0A0G2K4U9-F1 IQ MOTIF-CONTAINING H;
 885:  delo-A  3.1 10.2   76   501    4   RAT:AF-P25109-F1 ACETYLCHOLINE RECEPTOR SUBUNIT BETA;
 886:  c674-A  3.1  4.1   53    90    9   RAT:AF-A0A0G2KB59-F1 UNCHARACTERIZED PROTEIN;
 887:  c7x4-A  3.1 14.3  117   270    9   RAT:AF-D4A0Z1-F1 TETRASPANIN;
 888:  dl0m-A  3.1  6.2   80   470    5   RAT:AF-Q6AXX4-F1 SOMETHING ABOUT SILENCING PROTEIN 10;
 889:  c604-A  3.1  3.8   69   155   14   RAT:AF-M0RCY2-F1 40S RIBOSOMAL PROTEIN S13;
 890:  did4-A  3.1  6.2  144   986    6   RAT:AF-D3Z8S9-F1 UNCHARACTERIZED PROTEIN;
 891:  dlwv-A  3.1  7.8  132   652   11   RAT:AF-P18588-F1 INTERFERON-INDUCED GTP-BINDING PROTEIN MX1;
 892:  dbye-A  3.1  5.9   72   581    3   RAT:AF-B2RYN7-F1 SPASTIN;
 893:  dkhi-A  3.1  5.4   77   199    6   RAT:AF-G3V6A6-F1 SIMILAR TO RIKEN CDNA 2610002M06;
 894:  dfoi-A  3.1  5.5   73  1044    5   RAT:AF-Q5YLM1-F1 DIACYLGLYCEROL LIPASE-ALPHA;
 895:  da7w-A  3.1  6.4  135   375    7   RAT:AF-Q63447-F1 NEUROPEPTIDE Y RECEPTOR TYPE 4;
 896:  c787-A  3.1  9.3   67   199    6   RAT:AF-D3ZD82-F1 DNAJ HOMOLOG SUBFAMILY C MEMBER 5B;
 897:  df9f-A  3.1  6.2  101   487    9   RAT:AF-Q4KLN8-F1 E3 UBIQUITIN-PROTEIN LIGASE RNF8;
 898:  dcfw-A  3.1  5.6  123   311    5   RAT:AF-D4A2J8-F1 OLFACTORY RECEPTOR 1051;
 899:  dex4-A  3.1  6.1  103  1032    8   RAT:AF-D4A2S6-F1 SIMILAR TO HUMAN CHROMOSOME 15 OPEN READING FRAME
 900:  c7eg-A  3.1 11.4   98   889    8   RAT:AF-Q01956-F1 POTASSIUM VOLTAGE-GATED CHANNEL SUBFAMILY C MEMBE
 901:  c6hy-A  3.1  3.4   69   725    4   RAT:AF-D3ZLM5-F1 NHL REPEAT CONTAINING 2 (PREDICTED);
 902:  df7b-A  3.1  8.9   52   707    6   RAT:AF-D3ZP67-F1 PROTEIN PHOSPHATASE 1, REGULATORY (INHIBITOR) SUB
 903:  dgq6-A  3.1  7.2  107  2281    9   RAT:AF-Q99P84-F1 1-PHOSPHATIDYLINOSITOL 4,5-BISPHOSPHATE PHOSPHODI
 904:  de9c-A  3.1  4.3  119   940    8   RAT:AF-O88871-F1 GAMMA-AMINOBUTYRIC ACID TYPE B RECEPTOR SUBUNIT 2
 905:  dau2-A  3.1  4.1   96   872    8   RAT:AF-D4A4I3-F1 PHOSPHOINOSITIDE-3-KINASE, REGULATORY SUBUNIT 5;
 906:  djxv-A  3.1  5.2   69   593    6   RAT:AF-Q6IM78-F1 DNA TOPOISOMERASE I, MITOCHONDRIAL;
 907:  dmep-A  3.1 11.0  111   246    4   RAT:AF-Q6B959-F1 APOLIPOPROTEIN L DOMAIN-CONTAINING PROTEIN 1;
 908:  dlic-A  3.1  5.8   61   236    5   RAT:AF-F1M6C7-F1 UNCHARACTERIZED PROTEIN;
 909:  c9fq-A  3.1  4.2  122   352   10   RAT:AF-D3ZQF7-F1 RCG38120, ISOFORM CRA_A;
 910:  c84x-A  3.1  4.9  133   406    5   RAT:AF-B5DEY8-F1 SORTING NEXIN;
 911:  dkbo-A  3.1  8.4  137   729    9   RAT:AF-D3ZAY8-F1 PININ;
 912:  df5b-A  3.1 12.7  115   327    6   RAT:AF-D3ZN19-F1 RING FINGER PROTEIN 121;
 913:  dmq0-A  3.1  4.8   95   597    7   RAT:AF-F1LNR9-F1 TRANSPORTER;
 914:  dhl6-A  3.1  7.0  105  1035    6   RAT:AF-F1LZB7-F1 FERM DOMAIN-CONTAINING 4B;
 915:  dfrd-A  3.1  9.0  174  1217    7   RAT:AF-D3ZWN3-F1 ELLIS VAN CREVELD SYNDROME 2 HOMOLOG (HUMAN) (PRE
 916:  c6hm-A  3.1  4.5   98   176    4   RAT:AF-Q7TPB7-F1 MAL2A;
 917:  did0-A  3.1  7.9   97  1992    2   RAT:AF-F1LTE0-F1 PROTEIN TANC2;
 918:  dd0x-A  3.1  6.5   85   299    2   RAT:AF-Q9QYU1-F1 PEROXISOMAL BIOGENESIS FACTOR 19;
 919:  dc2v-A  3.1  9.3   89   154    6   RAT:AF-B0BN18-F1 PREFOLDIN SUBUNIT 2;
 920:  dcoo-A  3.1  4.2   66   260    5   RAT:AF-Q6PEB9-F1 COILED-COIL DOMAIN-CONTAINING PROTEIN 127;
 921:  dkxl-A  3.1  6.7   76   187   11   RAT:AF-Q9JK41-F1 HIGH AFFINITY COPPER UPTAKE PROTEIN 1;
 922:  da0w-A  3.1  4.8  121   369    9   RAT:AF-P30680-F1 SOMATOSTATIN RECEPTOR TYPE 2;
 923:  c8ci-A  3.1  5.9   81   132   12   RAT:AF-D3Z869-F1 ATP SYNTHASE LIPID-BINDING PROTEIN;
 924:  de0q-A  3.1  9.4   95   558    7   RAT:AF-P35053-F1 GLYPICAN-1;
 925:  dd2x-A  3.1  8.1   89  1663    6   RAT:AF-P01026-F1 COMPLEMENT C3;
 926:  c9s7-A  3.1  6.7  112  1376    4   RAT:AF-P0CB49-F1 YLP MOTIF-CONTAINING PROTEIN 1;
 927:  dabz-A  3.1  5.5  124   370    6   RAT:AF-P60895-F1 PROBABLE G-PROTEIN COUPLED RECEPTOR 85;
 928:  c6z5-A  3.1  6.6  118   342    8   RAT:AF-Q5QD24-F1 TRACE AMINE-ASSOCIATED RECEPTOR 3;
 929:  de7u-A  3.1 10.5   84   638    2   RAT:AF-P37090-F1 AMILORIDE-SENSITIVE SODIUM CHANNEL SUBUNIT BETA;
 930:  ddtx-A  3.1  3.8  109   226    4   RAT:AF-Q6AYS5-F1 TRANSMEMBRANE PROTEIN 98;
 931:  dajp-A  3.1  9.8  113  1958   12   RAT:AF-M0R5H1-F1 ENHANCER TRAP LOCUS 4;
 932:  djkz-A  3.1  5.3  124   432    6   RAT:AF-P26824-F1 PROTEINASE-ACTIVATED RECEPTOR 1;
 933:  dak5-A  3.1  6.0  153   600    6   RAT:AF-Q7M734-F1 PROTON CHANNEL OTOP1;
 934:  c9x2-A  3.1  5.8   88   928    7   RAT:AF-A0A096MK24-F1 MORC FAMILY CW-TYPE ZINC FINGER 4;
 935:  djgv-A  3.1  4.7  121   304    9   RAT:AF-Q67ET0-F1 TASTE RECEPTOR TYPE 2 MEMBER 4;
 936:  dbrk-A  3.1  4.8   96   519    7   RAT:AF-D3ZDS6-F1 ENDOPEPTIDASE S2P;
 937:  c8z7-A  3.1  8.3   80   154    8   RAT:AF-B5DFN4-F1 PREFOLDIN 5 (PREDICTED), ISOFORM CRA_A;
 938:  c8ie-A  3.1 10.4   89  1055    9   RAT:AF-D4ACD3-F1 UBIQUITIN SPECIFIC PROTEASE 25 (PREDICTED);
 939:  ddw8-A  3.1  3.8   58   412    5   RAT:AF-A0A0G2K9X2-F1 RECEPTOR-ASSOCIATED PROTEIN OF THE SYNAPSE;
 940:  df87-A  3.1  3.9  117   354    7   RAT:AF-P35411-F1 CX3C CHEMOKINE RECEPTOR 1;
 941:  dc1r-A  3.1  5.9  118   267    9   RAT:AF-Q6DGF5-F1 PALMITOYLTRANSFERASE ZDHHC12;
 942:  dklj-A  3.1  3.9   97   545    7   RAT:AF-O70536-F1 STEROL O-ACYLTRANSFERASE 1;
 943:  c93s-A  3.1 10.4  128   927    8   RAT:AF-P70549-F1 SODIUM/CALCIUM EXCHANGER 3;
 944:  divz-A  3.1  6.9  130   427    7   RAT:AF-D3ZHL8-F1 G PROTEIN-COUPLED RECEPTOR 150;
 945:  dfqt-A  3.1  4.6   90   602   12   RAT:AF-D4A4G3-F1 SIMILAR TO RIKEN CDNA 4922503N01 (PREDICTED), ISO
 946:  c9pc-A  3.1  4.2   81   295   12   RAT:AF-Q6DGG9-F1 CALCIUM SIGNAL-MODULATING CYCLOPHILIN LIGAND;
 947:  desg-A  3.1  5.1  132  1925    8   RAT:AF-D3ZF86-F1 ARFGEF FAMILY MEMBER 3;
 948:  dit4-A  3.1  5.8  121  1516    7   RAT:AF-A0A0G2JZE7-F1 RHO GUANINE NUCLEOTIDE EXCHANGE FACTOR 40;
 949:  dgel-A  3.1  5.6  109  1192    6   RAT:AF-F1LRH4-F1 LAMININ SUBUNIT GAMMA 2;
 950:  c9h9-A  3.1  8.9   82   292    7   RAT:AF-D3ZLR9-F1 POTASSIUM TWO PORE DOMAIN CHANNEL SUBFAMILY K MEM
 951:  debm-A  3.0  5.7   96   456    3   RAT:AF-Q5XIC6-F1 PROTEASOME (PROSOME, MACROPAIN) 26S SUBUNIT, NON-
 952:  dl8p-A  3.0  3.2   52   216    4   RAT:AF-A0A0G2K0Q4-F1 THAP DOMAIN CONTAINING 6 (PREDICTED), ISOFORM CR
 953:  dbyw-A  3.0 12.1  113   535   10   RAT:AF-Q6GMN2-F1 BRAIN-SPECIFIC ANGIOGENESIS INHIBITOR 1-ASSOCIATE
 954:  djuu-A  3.0  4.3   84   458    4   RAT:AF-Q9QVC8-F1 PEPTIDYL-PROLYL CIS-TRANS ISOMERASE FKBP4;
 955:  djln-A  3.0  9.3   84   630    4   RAT:AF-P09483-F1 NEURONAL ACETYLCHOLINE RECEPTOR SUBUNIT ALPHA-4;
 956:  de8i-A  3.0  5.9  133   261   10   RAT:AF-P05505-F1 CYTOCHROME C OXIDASE SUBUNIT 3;
 957:  c78j-A  3.0 10.9  123  1116    6   RAT:AF-D4AAI2-F1 HISTOCOMPATIBILITY (MINOR) HA-1 (PREDICTED), ISOF
 958:  dd9a-A  3.0  6.8   86   351    7   RAT:AF-Q7TMP6-F1 TRANSMEMBRANE PROTEIN 255A;
 959:  c76v-A  3.0  5.9  124   362    8   RAT:AF-D3ZJH1-F1 C-C MOTIF CHEMOKINE RECEPTOR 10;
 960:  dirq-A  3.0 12.3  116   359    4   RAT:AF-D3ZUV1-F1 NIPA MAGNESIUM TRANSPORTER 2;
 961:  dai7-A  3.0  6.5   99   977    8   RAT:AF-P97838-F1 DISKS LARGE-ASSOCIATED PROTEIN 3;
 962:  deoy-A  3.0  4.7   88   375    8   RAT:AF-D3ZFA0-F1 SIMILAR TO MGC45438 PROTEIN;
 963:  dd62-A  3.0  6.2  105   316    2   RAT:AF-F1M0C6-F1 MYELOID-ASSOCIATED DIFFERENTIATION MARKER-LIKE;
 964:  dcmp-A  3.0  7.3  114   695   10   RAT:AF-Q9JJ09-F1 SODIUM-DEPENDENT PHOSPHATE TRANSPORT PROTEIN 2B;
 965:  deev-A  3.0  4.1   78   148    5   RAT:AF-Q9JJ74-F1 RECEPTOR ACTIVITY-MODIFYING PROTEIN 1;
 966:  djj0-A  3.0  6.6  107   585    7   RAT:AF-A5HK05-F1 AMYLOID PROTEIN-BINDING PROTEIN 2;
 967:  dey0-A  3.0  5.7  123   370    5   RAT:AF-P35365-F1 5-HYDROXYTRYPTAMINE RECEPTOR 5B;
 968:  dkqx-A  3.0 24.3   92   975   10   RAT:AF-D3ZD24-F1 SPECTRIN REPEAT-CONTAINING, NUCLEAR ENVELOPE FAMI
 969:  dcbq-A  3.0  9.9  128  1388    7   RAT:AF-Q62868-F1 RHO-ASSOCIATED PROTEIN KINASE 2;
 970:  dda1-A  3.0  4.6  102   216    7   RAT:AF-P57113-F1 MALEYLACETOACETATE ISOMERASE;
 971:  dha8-A  3.0 10.3   92   650    8   RAT:AF-P37091-F1 AMILORIDE-SENSITIVE SODIUM CHANNEL SUBUNIT GAMMA;
 972:  c9ny-A  3.0 12.0   98   949    8   RAT:AF-P22756-F1 GLUTAMATE RECEPTOR IONOTROPIC, KAINATE 1;
 973:  dcex-A  3.0  7.4  106   462    3   RAT:AF-F1LPS6-F1 INTERFERON-INDUCED PROTEIN WITH TETRATRICOPEPTIDE
 974:  dj7f-A  3.0  6.6   67   229    4   RAT:AF-Q6AXN3-F1 TRANSMEMBRANE EMP24 DOMAIN-CONTAINING PROTEIN 5;
 975:  daxd-A  3.0  8.8  106   275    5   RAT:AF-D4A2U6-F1 LOC362424 (PREDICTED);
 976:  dmr5-A  3.0  9.6  101   133    5   RAT:AF-D3ZUD9-F1 TRANSMEMBRANE PROTEIN 60;
 977:  dh8i-A  3.0  4.9  100  1887    6   RAT:AF-D3ZJX1-F1 RLF ZINC FINGER;
 978:  c9rr-A  3.0 13.4  111   690    8   RAT:AF-A0A0G2JTC9-F1 F-BOX AND LEUCINE-RICH REPEAT PROTEIN 5;
 979:  dd0k-A  3.0  8.3  113  1233    6   RAT:AF-Q9Z1M9-F1 STRUCTURAL MAINTENANCE OF CHROMOSOMES PROTEIN 1A;
 980:  c61v-A  3.0  9.8   80  1716    1   RAT:AF-O54889-F1 DNA-DIRECTED RNA POLYMERASE I SUBUNIT RPA1;
 981:  dc08-A  3.0 19.0   76  1153    1   RAT:AF-D4ABA9-F1 XIN ACTIN-BINDING REPEAT-CONTAINING 1;
 982:  diee-A  3.0 11.5   78   481    6   RAT:AF-Q6P7B0-F1 TRYPTOPHAN--TRNA LIGASE, CYTOPLASMIC;
 983:  dig4-A  3.0 10.1   77   399    8   RAT:AF-P47824-F1 P2X PURINOCEPTOR 1;
 984:  dcgr-A  3.0  4.2   59   790    5   RAT:AF-Q45GW3-F1 IQ AND UBIQUITIN-LIKE DOMAIN-CONTAINING PROTEIN;
 985:  dc28-A  3.0 11.1   85   512    7   RAT:AF-Q62962-F1 ACID-SENSING ION CHANNEL 2;
 986:  dfom-A  3.0  5.3  106   971    6   RAT:AF-D3ZPR0-F1 CHROMOSOME SEGREGATION 1-LIKE PROTEIN;
 987:  dkzm-A  3.0  4.8  134   240    4   RAT:AF-Q497B3-F1 KERATINOCYTE-ASSOCIATED PROTEIN 3;
 988:  dlxc-A  3.0  7.0  131   238   11   RAT:AF-Q719N3-F1 MONOCYTE TO MACROPHAGE DIFFERENTIATION FACTOR;
 989:  c64x-A  3.0  5.9   83  1084    4   RAT:AF-D4AAU1-F1 TRANSPORT AND GOLGI ORGANIZATION 6 HOMOLOG;
 990:  dmdq-A  3.0  5.4  101   967    7   RAT:AF-D4ADS6-F1 INTEGRATOR COMPLEX SUBUNIT 7;
 991:  c6je-A  3.0  4.8   80   360    9   RAT:AF-O70617-F1 INWARD RECTIFIER POTASSIUM CHANNEL 13;
 992:  digg-A  3.0 10.1  112   473    8   RAT:AF-A0A096MJ38-F1 INTERFERON-INDUCED PROTEIN WITH TETRATRICOPEPTID
 993:  dg6f-A  3.0  8.5  117   308   11   RAT:AF-Q923G5-F1 PALMITOYLTRANSFERASE ZDHHC7;
 994:  djze-A  3.0 10.4   98   733    7   RAT:AF-Q7TP91-F1 SURFEIT LOCUS PROTEIN 1;
 995:  c7ny-A  3.0  4.3  120   287    7   RAT:AF-Q4V7D2-F1 PROTEIN ROGDI HOMOLOG;
 996:  dmrz-A  3.0  5.1   91   342    9   RAT:AF-D3ZSU8-F1 SIMILAR TO RIKEN CDNA 6330416G13 GENE (PREDICTED)
 997:  c83p-A  3.0  4.9   81   625    5   RAT:AF-D3Z979-F1 ALPHA-1,2-MANNOSIDASE;
 998:  dc96-A  3.0  9.2   85   511    7   RAT:AF-P12389-F1 NEURONAL ACETYLCHOLINE RECEPTOR SUBUNIT ALPHA-2;
 999:  dlnu-A  3.0  6.2  122   397    6   RAT:AF-Q63645-F1 PROTEINASE-ACTIVATED RECEPTOR 2;
1000:  dhfx-A  3.0  5.5  149   580    7   RAT:AF-Q5GH56-F1 XK-RELATED PROTEIN 7;
1001:  c9ip-A  3.0 13.4  112   485    6   RAT:AF-Q62609-F1 NOELIN;
1002:  dmmw-A  3.0  7.9  154  1197    5   RAT:AF-F1LWT1-F1 CALCIUM-DEPENDENT SECRETION ACTIVATOR 2;
1003:  dgjf-A  3.0  6.3  124   346    5   RAT:AF-Q63652-F1 SHORT-WAVE-SENSITIVE OPSIN 1;
1004:  dgu0-A  3.0  9.4   85   156    8   RAT:AF-P49218-F1 MELATONIN RECEPTOR TYPE 1A;
1005:  dbmp-A  3.0  5.9   99   617    5   RAT:AF-D3ZUW2-F1 1-AMINOCYCLOPROPANE-1-CARBOXYLATE SYNTHASE-LIKE;
1006:  dh4q-A  3.0  4.9   79   245    8   RAT:AF-Q6AY58-F1 B-CELL RECEPTOR-ASSOCIATED PROTEIN;
1007:  c6vg-A  3.0  4.8   60   187    7   RAT:AF-Q6AYA6-F1 CYTOCHROME B-245 CHAPERONE 1;
1008:  dcyl-A  3.0  6.0   71   459   10   RAT:AF-A0A0G2KAT2-F1 TRANSCRIPTION FACTOR AP-2 BETA;
1009:  db98-A  3.0  6.0  164   506    4   RAT:AF-F1LPI3-F1 GAP JUNCTION PROTEIN;
1010:  dk3r-A  3.0  6.4  108   535    9   RAT:AF-Q02253-F1 METHYLMALONATE-SEMIALDEHYDE DEHYDROGENASE [ACYLAT
1011:  dih0-A  3.0 12.6   87  1588    6   RAT:AF-Q6IE24-F1 INACTIVE UBIQUITIN CARBOXYL-TERMINAL HYDROLASE 54
1012:  daey-A  3.0  5.7  111   673    7   RAT:AF-Q9R080-F1 G-PROTEIN-SIGNALING MODULATOR 1;
1013:  db9d-A  3.0  4.0   80   167   10   RAT:AF-P50596-F1 LEPTIN;
1014:  c74l-A  3.0  5.4   75   557    8   RAT:AF-A0A096MJ54-F1 INOSITOL 1,4,5-TRISPHOSPHATE RECEPTOR-INTERACTIN
1015:  dfln-A  3.0  5.7   89  1224   11   RAT:AF-G3V6T1-F1 COATOMER SUBUNIT ALPHA;
1016:  df11-A  3.0  5.2  117  2303    2   RAT:AF-D4AAI9-F1 BROMODOMAIN AND WD REPEAT DOMAIN-CONTAINING 1;
1017:  c65h-A  3.0  6.2  135   452    9   RAT:AF-P16177-F1 NEUROMEDIN-K RECEPTOR;
1018:  da2k-A  3.0  5.0  129   661    3   RAT:AF-P07872-F1 PEROXISOMAL ACYL-COENZYME A OXIDASE 1;
1019:  dmnj-A  3.0  6.4  140   445   11   RAT:AF-D3ZTN5-F1 RING FINGER PROTEIN, TRANSMEMBRANE 2;
1020:  dg8c-A  3.0  5.8  127   329    9   RAT:AF-Q8K1Q3-F1 G-PROTEIN COUPLED RECEPTOR 3;
1021:  c7zh-A  3.0  6.8   87   143    9   RAT:AF-A0A0G2K5V3-F1 TRANSMEMBRANE PROTEIN 80;
1022:  dcy0-A  3.0  8.3  112  1007    8   RAT:AF-D3ZRG7-F1 RNA-BINDING MOTIF PROTEIN 26;
1023:  dhmq-A  3.0  3.7   56   177   14   RAT:AF-D3ZG23-F1 UNCHARACTERIZED PROTEIN;
1024:  c7e2-A  3.0  6.8   57   338    9   RAT:AF-Q4V896-F1 SORTING NEXIN-15;
1025:  c8kj-A  3.0  5.0  104   146    7   RAT:AF-B0BNL4-F1 HEME TRANSPORTER HRG1;
1026:  c7ku-A  3.0  3.5   96   172    6   RAT:AF-Q66HH2-F1 EPITHELIAL MEMBRANE PROTEIN 2;
1027:  dl30-A  3.0 10.4   71   620    4   RAT:AF-Q05754-F1 DOPAMINE BETA-HYDROXYLASE;
1028:  dcqo-A  3.0  5.4  134   538    3   RAT:AF-Q9QZH0-F1 FRIZZLED-4;
1029:  dfp5-A  3.0 14.4  151   799    7   RAT:AF-P58295-F1 SODIUM- AND CHLORIDE-DEPENDENT GLYCINE TRANSPORTE
1030:  dkwr-A  3.0  7.0  118   502    7   RAT:AF-Q9R1J4-F1 MYOCILIN;
1031:  c8fq-A  3.0  3.9   84   149   10   RAT:AF-B0K025-F1 OLIGOSACCHARYLTRANSFERASE COMPLEX SUBUNIT OSTC;
1032:  c946-A  3.0  4.3  104   263    6   RAT:AF-D4AAE5-F1 TLC DOMAIN-CONTAINING 4;
1033:  dgyw-A  3.0  4.5   89   985    2   RAT:AF-D3ZX08-F1 ALANINE--TRNA LIGASE, MITOCHONDRIAL;
1034:  c6xi-A  3.0 10.7   74   540    8   RAT:AF-F1LWS9-F1 REX1, RNA EXONUCLEASE 1 HOMOLOG-LIKE 1, PSEUDOGEN
1035:  dg2s-A  3.0  5.9  123   400    7   RAT:AF-P26255-F1 BETA-3 ADRENERGIC RECEPTOR;
1036:  dlcc-A  3.0  3.6   94   160    9   RAT:AF-P25094-F1 PERIPHERAL MYELIN PROTEIN 22;
1037:  dec8-A  3.0  4.1   86   262    3   RAT:AF-Q5RKI9-F1 RIBOSOME-RECYCLING FACTOR, MITOCHONDRIAL;
1038:  dl5n-A  3.0 13.7   78   170    5   RAT:AF-D3ZKD8-F1 FAMILY WITH SEQUENCE SIMILARITY 209;
1039:  dmjj-A  3.0  3.6  108   421    6   RAT:AF-Q7TSN5-F1 PROBABLE G-PROTEIN COUPLED RECEPTOR 151;
1040:  c65f-A  3.0 16.8   89   570    8   RAT:AF-D3ZMG2-F1 PROLINE-RICH 35;
1041:  dhby-A  3.0  4.8   86   982   10   RAT:AF-A0A0G2K214-F1 ZINC FINGER CCCH-TYPE-CONTAINING 7B;
1042:  c8e2-A  3.0  5.7  124   373    8   RAT:AF-Q9JJH2-F1 PROBABLE G-PROTEIN COUPLED RECEPTOR 173;
1043:  dhrg-A  3.0  8.0   94   407    6   RAT:AF-Q5M7V1-F1 E3 UBIQUITIN-PROTEIN LIGASE TRIM13;
1044:  dkp0-A  3.0  5.3  125   383   10   RAT:AF-P48303-F1 SPHINGOSINE 1-PHOSPHATE RECEPTOR 1;
1045:  df8p-A  3.0  9.6   61   273    3   RAT:AF-Q6IML7-F1 DNAJ HOMOLOG SUBFAMILY C MEMBER 27;
1046:  dhut-A  3.0  5.6  128   368   10   RAT:AF-O35964-F1 ENDOPHILIN-A2;
1047:  dc6l-A  3.0  6.8  119   247    6   RAT:AF-Q9Z142-F1 TRANSMEMBRANE PROTEIN 33;
1048:  dh48-A  3.0  9.9   81   475    4   RAT:AF-M0R7Z9-F1 PERILIPIN-5;
1049:  dctf-A  3.0 14.3  111  1108    4   RAT:AF-F1M6U0-F1 PROTEIN KIBRA;
1050:  dh2f-A  3.0 14.0  145   619    3   RAT:AF-P23977-F1 SODIUM-DEPENDENT DOPAMINE TRANSPORTER;
1051:  c6rz-A  3.0  6.5  128   315    5   RAT:AF-D3ZL56-F1 OLFACTORY RECEPTOR 860;
1052:  ddgg-A  3.0  6.2  151   463    9   RAT:AF-D3ZUJ9-F1 SORTING NEXIN 8;
1053:  c61z-A  3.0  5.3   96   516    2   RAT:AF-P32214-F1 CALCITONIN RECEPTOR;
1054:  da8q-A  3.0 11.6  144   464    8   RAT:AF-Q02644-F1 GROWTH HORMONE-RELEASING HORMONE RECEPTOR;
1055:  c8pu-A  2.9  4.3  117   348    5   RAT:AF-A0A0G2K505-F1 LYSOPHOSPHATIDIC ACID RECEPTOR 2;
1056:  ddc8-A  2.9  5.0  125   396    8   RAT:AF-P25023-F1 B2 BRADYKININ RECEPTOR;
1057:  db4i-A  2.9  5.6   93   266    5   RAT:AF-Q5U1Y0-F1 TRANSMEMBRANE PROTEIN 192;
1058:  da3u-A  2.9  5.2   96   300    9   RAT:AF-F1MA83-F1 INTEGRIN-ASSOCIATED PROTEIN;
1059:  dmph-A  2.9  6.4   84   624    2   RAT:AF-D4ACN6-F1 CERAMIDE TRANSFER PROTEIN;
1060:  c741-A  2.9 11.0   82  2461    6   RAT:AF-P15205-F1 MICROTUBULE-ASSOCIATED PROTEIN 1B;
1061:  c801-A  2.9  5.0   87   327    6   RAT:AF-D3ZQF4-F1 INACTIVE PEPTIDYL-PROLYL CIS-TRANS ISOMERASE FKBP
1062:  c7jk-A  2.9  5.5   91   315    7   RAT:AF-Q5J3I2-F1 VOMERONASAL TYPE-1 RECEPTOR;
1063:  dmk5-A  2.9  4.9   90   464   13   RAT:AF-P12391-F1 NEURONAL ACETYLCHOLINE RECEPTOR SUBUNIT BETA-3;
1064:  db95-A  2.9  4.1   82   582   15   RAT:AF-M0RAI9-F1 NEGATIVE ELONGATION FACTOR COMPLEX MEMBER C/D;
1065:  dkal-A  2.9  4.2  101   855   11   RAT:AF-F1LVS7-F1 G_PROTEIN_RECEP_F3_4 DOMAIN-CONTAINING PROTEIN;
1066:  c7tg-A  2.9 10.3  100   683    6   RAT:AF-O08838-F1 AMPHIPHYSIN;
1067:  c7ut-A  2.9 10.7   90   272    6   RAT:AF-F1M858-F1 BRD8 DOMAIN CONTAINING;
1068:  dfk7-A  2.9 11.6   71   252    4   RAT:AF-M0R8C1-F1 RECEPTOR EXPRESSION-ENHANCING PROTEIN;
1069:  dk2i-A  2.9  5.3   78   329    6   RAT:AF-Q67ES7-F1 TASTE RECEPTOR TYPE 2 MEMBER 134;
1070:  ddvp-A  2.9 11.2   80   430    4   RAT:AF-F1M5Y6-F1 TRIPARTITE MOTIF FAMILY-LIKE 2;
1071:  c9bf-A  2.9  7.6  112   257    5   RAT:AF-Q5FVH8-F1 REGULATOR OF G-PROTEIN SIGNALING 7-BINDING PROTEI
1072:  ddg2-A  2.9 14.0   69   198   12   RAT:AF-P60905-F1 DNAJ HOMOLOG SUBFAMILY C MEMBER 5;
1073:  c6no-A  2.9 12.2   82   527    5   RAT:AF-M0R3X1-F1 PROACTIVATOR POLYPEPTIDE-LIKE 1;
1074:  de7z-A  2.9  4.6  146   330    8   RAT:AF-Q5RJM1-F1 POLYPRENOL REDUCTASE;
1075:  de6x-A  2.9  5.8   90   847    3   RAT:AF-O35774-F1 A-KINASE ANCHOR PROTEIN 4;
1076:  dhz3-A  2.9  5.3  104   257    9   RAT:AF-Q5XI37-F1 28S RIBOSOMAL PROTEIN S15, MITOCHONDRIAL;
1077:  c8bu-A  2.9  6.1   56  1207   16   RAT:AF-E9PT37-F1 RNA-BINDING PROTEIN 20;
1078:  dacv-A  2.9 12.3  102   176    7   RAT:AF-Q5BK62-F1 PROTEIN MPV17;
1079:  daq1-A  2.9  9.7   92   379    5   RAT:AF-D4AA41-F1 ENDOTHELIAL DIFFERENTIATION, LYSOPHOSPHATIDIC ACI
1080:  db5w-A  2.9  6.0   84   140    7   RAT:AF-D3ZFW5-F1 TRANSMEMBRANE PROTEIN 107;
1081:  dbiz-A  2.9  4.8  108   837    9   RAT:AF-D3ZZJ6-F1 G_PROTEIN_RECEP_F3_4 DOMAIN-CONTAINING PROTEIN;
1082:  c93m-A  2.9 10.8   93   255    9   RAT:AF-G3V8M6-F1 FOLATE RECEPTOR 1 (ADULT), ISOFORM CRA_B;
1083:  c8v9-A  2.9  4.1   78   202    9   RAT:AF-M0RCL0-F1 TRANSMEMBRANE PROTEIN 223-LIKE;
1084:  dcgo-A  2.9 16.3   67   366    9   RAT:AF-Q5BJX5-F1 PROTEIN FAM110B;
1085:  c6yt-A  2.9  6.1  162   373    8   RAT:AF-Q5GH54-F1 XK-RELATED PROTEIN;
1086:  daye-A  2.9  9.3  133   689    7   RAT:AF-D3ZFJ3-F1 SH3 DOMAIN-BINDING PROTEIN 1;
1087:  dkzi-A  2.9 14.8   86  1711    5   RAT:AF-A0A0G2K5R1-F1 REVERSE TRANSCRIPTASE DOMAIN-CONTAINING PROTEIN;
1088:  dbxf-A  2.9  8.4  117   247    5   RAT:AF-Q6P503-F1 V-TYPE PROTON ATPASE SUBUNIT D;
1089:  dgog-A  2.9 21.9   94   160    7   RAT:AF-Q642A2-F1 TYPE-1 ANGIOTENSIN II RECEPTOR-ASSOCIATED PROTEIN
1090:  dhj7-A  2.9  8.4   60    74   10   RAT:AF-D3ZSX4-F1 PROTEIN KISH;
1091:  dazl-A  2.9  5.4  110   372    9   RAT:AF-P0C0L6-F1 NEUROPEPTIDE S RECEPTOR;
1092:  dd3y-A  2.9  4.6   66   333    3   RAT:AF-Q9Z254-F1 PDZ DOMAIN-CONTAINING PROTEIN GIPC1;
1093:  dl67-A  2.9  4.9   58   410   10   RAT:AF-O35779-F1 CLASS E BASIC HELIX-LOOP-HELIX PROTEIN 41;
1094:  daio-A  2.9  7.4   95   478    9   RAT:AF-P63057-F1 NOELIN-3;
1095:  c7zs-A  2.9  7.0   87   370    7   RAT:AF-Q70EX6-F1 SOLUTE CARRIER FAMILY 10 MEMBER 6;
1096:  c76b-A  2.9  5.1   71   682    7   RAT:AF-Q68FX7-F1 THO COMPLEX SUBUNIT 5 HOMOLOG;
1097:  c7i1-A  2.9 10.6  107   642    6   RAT:AF-A0A0G2K7F1-F1 OUTER DENSE FIBER OF SPERM TAILS 2-LIKE;
1098:  dkjh-A  2.9  3.2   67  1010    4   RAT:AF-D4A6X3-F1 KN MOTIF AND ANKYRIN REPEAT DOMAINS 4;
1099:  dl6l-A  2.9  7.7  138  1354   12   RAT:AF-M0R5U4-F1 ADENYLATE CYCLASE 9;
1100:  dj6c-A  2.9  7.2  125   366   13   RAT:AF-Q5BK58-F1 C-C MOTIF CHEMOKINE RECEPTOR 6;
1101:  dj4f-A  2.9 10.1  140   499    6   RAT:AF-D3ZC89-F1 UNCHARACTERIZED PROTEIN;
1102:  dhwo-A  2.9  4.8  116   559    5   RAT:AF-A0A0G2K663-F1 MARVEL DOMAIN-CONTAINING 2;
1103:  dlpg-A  2.9  5.2  115   320   12   RAT:AF-Q675B9-F1 TASTE RECEPTOR TYPE 2 MEMBER 109;
1104:  dgeu-A  2.9  6.2  142  1268   11   RAT:AF-A0A0G2K4D9-F1 STROMAL ANTIGEN 2;
1105:  dbni-A  2.9 11.6   91   716    5   RAT:AF-Q7TMB0-F1 PHOSPHOLIPID PHOSPHATASE-RELATED PROTEIN TYPE 3;
1106:  dasd-A  2.9 10.2   85   876    7   RAT:AF-D3ZXD8-F1 TRANSMEMBRANE PROTEIN 245;
1107:  dd8r-A  2.9  3.9  118   359   11   RAT:AF-P35407-F1 C-X-C CHEMOKINE RECEPTOR TYPE 2;
1108:  djbz-A  2.9  7.5  109   128    5   RAT:AF-F1M532-F1 UNCHARACTERIZED LOC100912483;
1109:  dmkz-A  2.9 11.7   74   178    3   RAT:AF-P68943-F1 MEDIATOR OF RNA POLYMERASE II TRANSCRIPTION SUBUN
1110:  dg51-A  2.9  5.1   80   142    6   RAT:AF-O08957-F1 NEURITIN;
1111:  c892-A  2.9 10.3  111  1588   11   RAT:AF-D3ZHK4-F1 RB1-INDUCIBLE COILED-COIL 1;
1112:  dawp-A  2.9  8.5   86   309    5   RAT:AF-Q49SQ0-F1 G PROTEIN-COUPLED RECEPTOR 33;
1113:  digy-A  2.9  6.8  100   831    7   RAT:AF-Q6Q3F5-F1 SID1 TRANSMEMBRANE FAMILY MEMBER 1;
1114:  ddxr-A  2.9  5.5  119   500   11   RAT:AF-Q4V7B5-F1 COILED-COIL DOMAIN-CONTAINING PROTEIN 105;
1115:  c8n0-A  2.9  9.5   84   519   10   RAT:AF-P18916-F1 ACETYLCHOLINE RECEPTOR SUBUNIT GAMMA;
1116:  dele-A  2.9 10.7  118   924   10   RAT:AF-B5DFA1-F1 TBC1 DOMAIN FAMILY MEMBER 2A;
1117:  c8g2-A  2.9  5.0  119  1614    8   RAT:AF-A0A0G2JY73-F1 EUKARYOTIC TRANSLATION INITIATION FACTOR 4 GAMMA
1118:  da1p-A  2.9  9.2   62   370    3   RAT:AF-B2RZ86-F1 COILED-COIL DOMAIN-CONTAINING PROTEIN 89;
1119:  dahj-A  2.9  7.3  142   475    6   RAT:AF-P25115-F1 D(1B) DOPAMINE RECEPTOR;
1120:  c8xk-A  2.9  7.2   91   526    7   RAT:AF-Q5U2U3-F1 POLY  POLYMERASE;
1121:  ddn5-A  2.9  5.3  131   387    5   RAT:AF-P30729-F1 D(4) DOPAMINE RECEPTOR;
1122:  c7a0-A  2.9 14.7  150   615    5   RAT:AF-Q62687-F1 SODIUM-DEPENDENT NEUTRAL AMINO ACID TRANSPORTER B
1123:  dg6v-A  2.9  3.4   68   124   12   RAT:AF-Q6P719-F1 MEMBRANE MAGNESIUM TRANSPORTER 2;
1124:  dl1h-A  2.9  4.8  103   588    7   RAT:AF-Q7TSF2-F1 VESICULAR GLUTAMATE TRANSPORTER 3;
1125:  c7ef-A  2.9  6.2  133   483    8   RAT:AF-P35563-F1 5-HYDROXYTRYPTAMINE RECEPTOR 3A;
1126:  dabl-A  2.9  7.7  123   391    6   RAT:AF-P02651-F1 APOLIPOPROTEIN A-IV;
1127:  dapz-A  2.9  6.5   86  1122    5   RAT:AF-D4A0V6-F1 ANILLIN, ACTIN-BINDING PROTEIN;
1128:  de2x-A  2.9  4.8   75   897    8   RAT:AF-A0A0G2JZL7-F1 NEURAL PRECURSOR CELL-EXPRESSED, DEVELOPMENTALLY
1129:  c6qw-A  2.9  9.0   83   279    7   RAT:AF-B5DEF8-F1 INHIBITOR OF GROWTH PROTEIN;
1130:  dcfa-A  2.9  3.5   77   137   12   RAT:AF-M0R8F2-F1 RCG30879, ISOFORM CRA_B;
1131:  dcrr-A  2.9 11.3  103   924    6   RAT:AF-O54921-F1 EXOCYST COMPLEX COMPONENT 2;
1132:  dmmv-A  2.9  3.9  120   373   12   RAT:AF-O55193-F1 C-C CHEMOKINE RECEPTOR TYPE 2;
1133:  dhif-A  2.9  4.4  121  1144    5   RAT:AF-D3ZUK4-F1 TRIPARTITE MOTIF-CONTAINING 33;
1134:  dg6d-A  2.9  5.9  113   306   11   RAT:AF-M0RBJ3-F1 OLFACTORY RECEPTOR;
1135:  dl0g-A  2.9  3.8  105   297    9   RAT:AF-Q5J3I9-F1 VOMERONASAL TYPE-1 RECEPTOR;
1136:  dgjm-A  2.9  6.5   67   154   10   RAT:AF-B2RYN9-F1 RGD1562230 PROTEIN;
1137:  dj7h-A  2.9  8.4   71   554    4   RAT:AF-P10960-F1 PROSAPOSIN;
1138:  dmky-A  2.9  9.1  104   492    4   RAT:AF-Q5XI21-F1 TARGET OF MYB1 HOMOLOG (CHICKEN);
1139:  c665-A  2.9  4.8   92   359    9   RAT:AF-Q62941-F1 ZINC TRANSPORTER 2;
1140:  dczd-A  2.9 10.6  100   464    4   RAT:AF-P19969-F1 GAMMA-AMINOBUTYRIC ACID RECEPTOR SUBUNIT ALPHA-5;
1141:  dhoa-A  2.9 11.0  100  2575   10   RAT:AF-A0A0G2JZ84-F1 ECTOPIC P-GRANULES AUTOPHAGY PROTEIN 5 HOMOLOG;
1142:  dms5-A  2.9  6.2  124   358   13   RAT:AF-D4A2B1-F1 G PROTEIN-COUPLED RECEPTOR 62;
1143:  dk9y-A  2.9  5.6  121   358   13   RAT:AF-Q924U0-F1 LEUKOTRIENE B4 RECEPTOR 2;
1144:  dcgm-A  2.9  6.9   88  1174    5   RAT:AF-D4A1V8-F1 RING-TYPE E3 UBIQUITIN TRANSFERASE;
1145:  dmsx-A  2.9 13.0   98   312    3   RAT:AF-P02650-F1 APOLIPOPROTEIN E;
1146:  dchx-A  2.9  4.8   81   379    9   RAT:AF-P49655-F1 ATP-SENSITIVE INWARD RECTIFIER POTASSIUM CHANNEL
1147:  c8ky-A  2.9  5.4  112   348    4   RAT:AF-F1LRF5-F1 TRANSMEMBRANE PROTEIN 116;
1148:  c6xu-A  2.9  5.5   85   905    6   RAT:AF-D3ZTZ1-F1 ZINC FINGER FYVE-TYPE-CONTAINING 28;
1149:  dkn4-A  2.9 19.7   74   521    3   RAT:AF-D3Z8Z4-F1 SIMILAR TO RIKEN CDNA E030002O03;
1150:  dcep-A  2.9  6.3  120   418    4   RAT:AF-P10608-F1 BETA-2 ADRENERGIC RECEPTOR;
1151:  c7d6-A  2.9  6.7  143  1028    8   RAT:AF-D3ZPH2-F1 ITPR-INTERACTING DOMAIN-CONTAINING 1;
1152:  diok-A  2.9 13.8  152   630    5   RAT:AF-P31652-F1 SODIUM-DEPENDENT SEROTONIN TRANSPORTER;
1153:  dc6m-A  2.9  4.0   78   351   10   RAT:AF-Q5PPM7-F1 ROD OUTER SEGMENT MEMBRANE PROTEIN 1;
1154:  dje3-A  2.9  6.7  116  1034    9   RAT:AF-F8WLE0-F1 KINESIN-LIKE PROTEIN KIF28P;
1155:  dfdt-A  2.9 12.2   78   439    8   RAT:AF-B0BN36-F1 SET DOMAIN-CONTAINING 4;
1156:  dkla-A  2.8  3.9  109   758    6   RAT:AF-Q6R6I6-F1 RELAXIN RECEPTOR 1;
1157:  dids-A  2.8 13.4   88   822    9   RAT:AF-D4A584-F1 TYROSINE-PROTEIN KINASE;
1158:  c7vs-A  2.8  6.0  144   481    6   RAT:AF-Q9QYC5-F1 G-PROTEIN COUPLED RECEPTOR 37-LIKE 1;
1159:  dlrw-A  2.8  3.9  104   370    8   RAT:AF-A0A0G2JZS3-F1 TRANSMEMBRANE 6 SUPERFAMILY MEMBER 1;
1160:  dal4-A  2.8  7.1   90   229    1   RAT:AF-B2RZD2-F1 COMPLEX I ASSEMBLY FACTOR TMEM126B, MITOCHONDRIAL
1161:  dk2a-A  2.8  5.1   83   138    4   RAT:AF-B0BN94-F1 PROTEIN FAM136A;
1162:  ddiq-A  2.8 10.1  114  1598    4   RAT:AF-D3ZU13-F1 EUKARYOTIC TRANSLATION INITIATION FACTOR 4 GAMMA,
1163:  dd6c-A  2.8  8.3  112  1198    3   RAT:AF-F1M4P5-F1 SIMILAR TO HYPOTHETICAL PROTEIN D630003M21;
1164:  c9og-A  2.8  5.9   86   140   12   RAT:AF-D3ZBN4-F1 ERGOSTEROL BIOSYNTHESIS 28 HOMOLOG;
1165:  dmjv-A  2.8  6.9   88   159    5   RAT:AF-Q6PCT8-F1 SUCCINATE DEHYDROGENASE  CYTOCHROME B
1166:  djzr-A  2.8  4.4   84   602    8   RAT:AF-Q5XI56-F1 GLUTAMATE-RICH PROTEIN 6;
1167:  di3g-A  2.8  9.7  140   567   10   RAT:AF-D3ZWW5-F1 SOLUTE CARRIER FAMILY 30 MEMBER 9;
1168:  c793-A  2.8  6.7  115  1212    3   RAT:AF-D4A411-F1 BROMODOMAIN AND PHD FINGER-CONTAINING, 1;
1169:  c9ms-A  2.8  6.3  132   597    5   RAT:AF-P13265-F1 GLYPICAN-3;
1170:  dfxq-A  2.8  9.3   77   116    9   RAT:AF-M0R6P8-F1 RCG48429, ISOFORM CRA_A;
1171:  c8dg-A  2.8  4.6   68   376    4   RAT:AF-D3ZML4-F1 SIMILAR TO RIKEN CDNA 5730502D15 GENE (PREDICTED)
1172:  ddxj-A  2.8  6.1   61   155   10   RAT:AF-P17108-F1 INTERLEUKIN-2;
1173:  diwp-A  2.8  5.0  104   418    7   RAT:AF-J7PDL5-F1 INTERFERON-GAMMA-INDUCIBLE GTPASE IFGGA2 PROTEIN;
1174:  dl0r-A  2.8 11.8   75   304   11   RAT:AF-Q80W98-F1 SMALL GLUTAMINE-RICH TETRATRICOPEPTIDE REPEAT-CON
1175:  c9xm-A  2.8  8.3  125   584    7   RAT:AF-A0A0G2JXJ6-F1 TETRATRICOPEPTIDE REPEAT DOMAIN 7B;
1176:  dcd4-A  2.8 11.1  100  1249    9   RAT:AF-Q64560-F1 TRIPEPTIDYL-PEPTIDASE 2;
1177:  dj6u-A  2.8 14.9  129   761    7   RAT:AF-Q76KC5-F1 PHOSPHODIESTERASE;
1178:  df52-A  2.8  8.6   86   455    8   RAT:AF-P51578-F1 P2X PURINOCEPTOR 5;
1179:  dd4r-A  2.8  8.4   82  1685    2   RAT:AF-Q63625-F1 PHD AND RING FINGER DOMAIN-CONTAINING PROTEIN 1;
1180:  c63b-A  2.8  4.6  136   390    4   RAT:AF-Q4KLN6-F1 RIBONUCLEOSIDE-DIPHOSPHATE REDUCTASE SUBUNIT M2;
1181:  ddsw-A  2.8  3.5   68   141    6   RAT:AF-B6ID01-F1 TRANSMEMBRANE PROTEIN 216;
1182:  davy-A  2.8  6.4   92   565    4   RAT:AF-D3ZIT4-F1 ANAPHASE PROMOTING COMPLEX SUBUNIT 7 (PREDICTED);
1183:  db3z-A  2.8  9.2   86   495    8   RAT:AF-P12392-F1 NEURONAL ACETYLCHOLINE RECEPTOR SUBUNIT BETA-4;
1184:  dide-A  2.8  7.0   81   197   11   RAT:AF-F1M1X3-F1 RCG50494, ISOFORM CRA_A;
1185:  c9d2-A  2.8  6.4   64   332   13   RAT:AF-F7FM87-F1 GLUTAMATE-RICH 1;
1186:  c8wq-A  2.8  5.6  159   701    6   RAT:AF-Q5BKC9-F1 EPHEXIN-1;
1187:  c8ol-A  2.8  6.4   88   914    6   RAT:AF-D3ZV15-F1 E3 UBIQUITIN-PROTEIN LIGASE CBL;
1188:  dkyn-A  2.8  4.0   52   524   10   RAT:AF-M0R5M5-F1 JRK-LIKE;
1189:  dgku-A  2.8 15.0  125   641    4   RAT:AF-Q5PQQ2-F1 WW DOMAIN-BINDING PROTEIN 11;
1190:  c6x4-A  2.8  8.1   92  1962    5   RAT:AF-D4A7V6-F1 CASPASE 8-ASSOCIATED PROTEIN 2;
1191:  dibd-A  2.8  4.6   82   424   13   RAT:AF-Q63664-F1 ATP-SENSITIVE INWARD RECTIFIER POTASSIUM CHANNEL
1192:  dayq-A  2.8  8.4   63    88    3   RAT:AF-B2GV91-F1 LYR MOTIF-CONTAINING PROTEIN 2;
1193:  dlvt-A  2.8 14.5  128   245    6   RAT:AF-B0BN20-F1 TETRASPANIN;
1194:  dbmu-A  2.8  7.2   89   580   10   RAT:AF-P70604-F1 SMALL CONDUCTANCE CALCIUM-ACTIVATED POTASSIUM CHA
1195:  dg8p-A  2.8  6.2  139   638    9   RAT:AF-Q5GH57-F1 XK-RELATED PROTEIN 6;
1196:  dgk8-A  2.8  7.3  140   312    6   RAT:AF-P97544-F1 PHOSPHOLIPID PHOSPHATASE 3;
1197:  dk3t-A  2.8  4.3   80   544    8   RAT:AF-D4AC23-F1 T-COMPLEX PROTEIN 1 SUBUNIT ETA;
1198:  dmqh-A  2.8 10.1  119   952    8   RAT:AF-D4A009-F1 DOUBLECORTIN DOMAIN-CONTAINING 5;
1199:  dc6z-A  2.8  6.8   72   518    8   RAT:AF-M0R5T3-F1 RCG44245;
1200:  de3r-A  2.8  5.9   97   421    7   RAT:AF-F6QBA3-F1 PERILIPIN;
1201:  dctj-A  2.8 12.7  135   290    8   RAT:AF-Q6AXR8-F1 PROTEIN ORAI-3;
1202:  dlz2-A  2.8 14.2  106  1015    6   RAT:AF-Q4V9H5-F1 PHD FINGER PROTEIN 20-LIKE PROTEIN 1;
1203:  dekz-A  2.8  4.3   75   176    5   RAT:AF-Q6TEK3-F1 VITAMIN K EPOXIDE REDUCTASE COMPLEX SUBUNIT 1-LIK
1204:  df16-A  2.8  3.7  109   271    6   RAT:AF-Q8CHM1-F1 AQUAPORIN-11;
1205:  c72n-A  2.8  5.7   64   236    2   RAT:AF-Q6P771-F1 SERTA DOMAIN-CONTAINING 1;
1206:  de8e-A  2.8  8.0   75   590    5   RAT:AF-D4A3S1-F1 F-BOX PROTEIN 24;
1207:  c7nu-A  2.8  5.8   78  1362    6   RAT:AF-D4A0U9-F1 DNA MISMATCH REPAIR PROTEIN;
1208:  c9fr-A  2.8  6.8  107   305    7   RAT:AF-D3ZR33-F1 TRANSMEMBRANE PROTEIN 74;
1209:  c6xm-A  2.8  7.9  147   589    4   RAT:AF-P08483-F1 MUSCARINIC ACETYLCHOLINE RECEPTOR M3;
1210:  dee1-A  2.8  5.7   78   167    3   RAT:AF-Q6AYN6-F1 CKLF-LIKE MARVEL TRANSMEMBRANE DOMAIN-CONTAINING
1211:  dmwd-A  2.8 22.1  116   511    6   RAT:AF-D3ZMI6-F1 OLFACTOMEDIN 4;
1212:  dg4p-A  2.8  5.2   60   411    7   RAT:AF-M0R631-F1 SIMILAR TO NOVEL PROTEIN SIMILAR TO ESTERASES;
1213:  debs-A  2.8 14.2   90   682    8   RAT:AF-D4A9D8-F1 OXYSTEROL-BINDING PROTEIN;
1214:  dgmj-A  2.8  4.7   74   256   11   RAT:AF-D3ZHE2-F1 SIMILAR TO YIP1B (PREDICTED), ISOFORM CRA_A;
1215:  c9v2-A  2.8  6.9   96   129    7   RAT:AF-M0R5D0-F1 TRANSMEMBRANE PROTEIN 178B;
1216:  dbf9-A  2.8  6.2   95  1451    3   RAT:AF-Q6IV68-F1 FANCONI ANEMIA GROUP D2 PROTEIN HOMOLOG;
1217:  devu-A  2.8 12.7   61   167    8   RAT:AF-A0A0G2JZU0-F1 60S RIBOSOMAL PROTEIN L19;
1218:  daii-A  2.8 13.3   93   434    5   RAT:AF-D3ZV99-F1 SIMILAR TO HYPOTHETICAL PROTEIN FLJ11193;
1219:  c99p-A  2.8  5.2  124   249    9   RAT:AF-A0A0G2JVP9-F1 RCG63136;
1220:  c8zh-A  2.8 11.1  120   209    9   RAT:AF-O35093-F1 MITOCHONDRIAL IMPORT INNER MEMBRANE TRANSLOCASE S
1221:  dh21-A  2.8  4.0   93  1055    3   RAT:AF-O35346-F1 FOCAL ADHESION KINASE 1;
1222:  dcgh-A  2.8 10.6  105   282    7   RAT:AF-O08564-F1 PHOSPHOLIPID PHOSPHATASE 1;
1223:  dc6h-A  2.8  5.7  116   423    4   RAT:AF-D3ZVM9-F1 C-C MOTIF CHEMOKINE RECEPTOR-LIKE 2;
1224:  djti-A  2.8 16.6   99   706    4   RAT:AF-F1LUU6-F1 UNCHARACTERIZED PROTEIN;
1225:  dadc-A  2.8  3.1   56   105    4   RAT:AF-A0A0G2JV59-F1 UNCHARACTERIZED PROTEIN;
1226:  dklq-A  2.8 11.1   77  1496    8   RAT:AF-O55207-F1 SYNAPTOJANIN-2;
1227:  de2n-A  2.8  5.4  105   568    6   RAT:AF-D3ZRX3-F1 TETRATRICOPEPTIDE REPEAT DOMAIN 22;
1228:  dci7-A  2.8  9.1   95   766    4   RAT:AF-G3V7Q4-F1 TYROSINE-PROTEIN PHOSPHATASE NON-RECEPTOR TYPE 12
1229:  dkyd-A  2.8 22.7   96   368   13   RAT:AF-Q6P722-F1 POPEYE DOMAIN-CONTAINING 2;
1230:  dbec-A  2.8  3.9   87   248    9   RAT:AF-Q5EBB0-F1 SIMILAR TO 14-3-3 PROTEIN SIGMA;
1231:  dfza-A  2.8  5.0  114   246   11   RAT:AF-O70597-F1 PEROXISOMAL MEMBRANE PROTEIN 11A;
1232:  dlmq-A  2.8  6.7   71   208    7   RAT:AF-Q5BK13-F1 TRANSMEMBRANE PROTEIN 199;
1233:  c8rs-A  2.8  6.6  118  2417    4   RAT:AF-A0A0G2JTA4-F1 GTPASE, VERY LARGE INTERFERON-INDUCIBLE 1;
1234:  djv9-A  2.8 10.6  113  1444    2   RAT:AF-M0R9A9-F1 CENTROSOMAL PROTEIN 164;
1235:  des9-A  2.8  4.1   84   849    1   RAT:AF-D3ZJY0-F1 FAMILY WITH SEQUENCE SIMILARITY 13, MEMBER B;
1236:  c9gu-A  2.8  8.5   77   160    9   RAT:AF-A0A0G2K112-F1 CORNICHON FAMILY AMPA RECEPTOR AUXILIARY PROTEIN
1237:  djf1-A  2.8  9.1  101  1371    4   RAT:AF-D3ZW88-F1 FERM AND PDZ DOMAIN-CONTAINING 1;
1238:  dgpc-A  2.8  3.7   74   598   14   RAT:AF-A0A0G2K1Z6-F1 RHOTEKIN 2;
1239:  dd56-A  2.8  3.4   42    44    5   RAT:AF-A0A0G2JZR9-F1 UNCHARACTERIZED PROTEIN;
1240:  c871-A  2.8  4.3   66   109    5   RAT:AF-F1M3Q1-F1 INTERFERON-INDUCED TRANSMEMBRANE PROTEIN 1;
1241:  c7zl-A  2.8 15.5   87   757    6   RAT:AF-D3ZTR5-F1 RCG21454;
1242:  dlz6-A  2.8  6.8   85   113    5   RAT:AF-F1LYI7-F1 TRANSMEMBRANE PROTEIN 256;
1243:  davq-A  2.8 19.6  116   383    9   RAT:AF-D3ZKE2-F1 NIPA-LIKE DOMAIN-CONTAINING 2;
1244:  c6l8-A  2.8  9.9   78   704    5   RAT:AF-G3V8W8-F1 CONNECTOR ENHANCER OF KINASE SUPPRESSOR OF RAS 1;
1245:  dhto-A  2.8  6.4   87   164    9   RAT:AF-D3ZJP9-F1 FERRITIN;
1246:  dlwh-A  2.8  5.0  157   770    6   RAT:AF-P08592-F1 AMYLOID-BETA A4 PROTEIN;
1247:  c8x2-A  2.8  9.1  127  2044    5   RAT:AF-D3ZFD0-F1 UNCONVENTIONAL MYOSIN-XVIIIA;
1248:  deck-A  2.8 10.1   84   183    6   RAT:AF-B5DFJ7-F1 TMEM9 PROTEIN;
1249:  c7z7-A  2.8  3.8  119   360    8   RAT:AF-Q9QZN9-F1 CANNABINOID RECEPTOR 2;
1250:  dkdy-A  2.8  8.1  137   298    4   RAT:AF-D4A4Y3-F1 MEMBRANE SPANNING 4-DOMAINS A1;
1251:  dbd2-A  2.8  6.7  109  1046    6   RAT:AF-O55156-F1 CAP-GLY DOMAIN-CONTAINING LINKER PROTEIN 2;
1252:  de2l-A  2.8 10.6   92   261    8   RAT:AF-Q06BI3-F1 CALCIUM-BINDING PROTEIN 8;
1253:  dbg2-A  2.8  5.3  101  1884   11   RAT:AF-D3ZFP6-F1 TOPBP1-INTERACTING CHECKPOINT AND REPLICATION REG
1254:  c8kg-A  2.8  9.0  142   655    6   RAT:AF-P45953-F1 VERY LONG-CHAIN SPECIFIC ACYL-COA DEHYDROGENASE,
1255:  c9cw-A  2.8  6.7  111   334    6   RAT:AF-Q5J3K3-F1 VOMERONASAL TYPE-1 RECEPTOR;
1256:  c96a-A  2.8  8.8  102  1503    9   RAT:AF-F1LTT7-F1 DENN DOMAIN-CONTAINING 4B;
1257:  djm6-A  2.8  5.6  130   750    8   RAT:AF-Q9JJ25-F1 PYRIN;
1258:  c8w6-A  2.8  5.2   66   217    2   RAT:AF-D3ZUL1-F1 COILED-COIL DOMAIN-CONTAINING 124;
1259:  dh1x-A  2.8  4.9   89   673    6   RAT:AF-D4ADC8-F1 TRANSMEMBRANE PHOSPHATASE WITH TENSIN HOMOLOGY (P
1260:  dg0k-A  2.8  6.3  102   331    5   RAT:AF-D4A568-F1 CYTOCHROME C OXIDASE ASSEMBLY FACTOR COX18;
1261:  dljp-A  2.8 13.7  124   795    6   RAT:AF-D3ZIE9-F1 DELTA-1-PYRROLINE-5-CARBOXYLATE SYNTHASE;
1262:  dk9z-A  2.8  3.8   84   182    5   RAT:AF-F1LTX5-F1 FERRITIN;
1263:  dg0l-A  2.8  4.0   87   221    8   RAT:AF-Q5U2S1-F1 NEDD4 FAMILY-INTERACTING PROTEIN 1;
1264:  dked-A  2.8  3.3   56   281    2   RAT:AF-F1M3N2-F1 NSL1 COMPONENT OF MIS12 KINETOCHORE COMPLEX;
1265:  dbbc-A  2.8  5.1  104   407    1   RAT:AF-M0RB67-F1 PEPTIDYLPROLYL ISOMERASE D-LIKE 1;
1266:  dh07-A  2.8 12.0  126   415    7   RAT:AF-P35353-F1 CORTICOTROPIN-RELEASING FACTOR RECEPTOR 1;
1267:  daxr-A  2.7  5.8  131   230    8   RAT:AF-Q5M828-F1 ANDROGEN-DEPENDENT TFPI-REGULATING PROTEIN;
1268:  c691-A  2.7 10.4   94   676    9   RAT:AF-D3ZDT6-F1 POLYCYSTIC KIDNEY DISEASE 2-LIKE 1 (PREDICTED);
1269:  c7f6-A  2.7 13.8   82   421    6   RAT:AF-A0A0G2K1R0-F1 UNCHARACTERIZED PROTEIN;
1270:  dccv-A  2.7 12.2   98   567    6   RAT:AF-Q08602-F1 GERANYLGERANYL TRANSFERASE TYPE-2 SUBUNIT ALPHA;
1271:  diex-A  2.7  4.9  136   453   10   RAT:AF-D3Z813-F1 PUTATIVE SODIUM-COUPLED NEUTRAL AMINO ACID TRANSP
1272:  c7t0-A  2.7  8.4  140  1631    9   RAT:AF-A0A0G2K9D9-F1 COILED-COIL AND C2 DOMAIN-CONTAINING 2A;
1273:  c9v3-A  2.7  6.5   73   150   10   RAT:AF-Q6MFZ6-F1 RIBONUCLEASE P 21 SUBUNIT (HUMAN), ISOFORM CRA_C;
1274:  dh1j-A  2.7 22.8  144   315    5   RAT:AF-D3ZDN4-F1 CALCIUM HOMEOSTASIS MODULATOR FAMILY MEMBER 4;
1275:  div6-A  2.7 10.3   56   222    7   RAT:AF-F1LWS2-F1 UNCHARACTERIZED PROTEIN;
1276:  de1o-A  2.7  6.0   97  1354    6   RAT:AF-Q1JU68-F1 EUKARYOTIC TRANSLATION INITIATION FACTOR 3 SUBUNI
1277:  dcma-A  2.7  7.2   83  1893    6   RAT:AF-D3ZES7-F1 PLEXIN A4;
1278:  dkmr-A  2.7  6.7   73   220    7   RAT:AF-D4AEK7-F1 RCG45270, ISOFORM CRA_B;
1279:  dfks-A  2.7  9.8  117   593    3   RAT:AF-D3ZKU6-F1 GUANYLATE-BINDING PROTEIN 1;
1280:  dkqw-A  2.7 10.5   80   505    4   RAT:AF-D4ADX7-F1 POTASSIUM VOLTAGE-GATED CHANNEL MODIFIER SUBFAMIL
1281:  djc0-A  2.7  6.8   57   226    5   RAT:AF-D3ZV70-F1 A-KINASE-INTERACTING PROTEIN 1;
1282:  dhg1-A  2.7  8.5  120  2287   10   RAT:AF-D4AA82-F1 G PROTEIN-COUPLED RECEPTOR 179;
1283:  dhyu-A  2.7  2.6   62   199   13   RAT:AF-Q99MF5-F1 INTERLEUKIN-11;
1284:  c94h-A  2.7 10.5   76   139   11   RAT:AF-D3ZTY0-F1 CORNICHON FAMILY AMPA RECEPTOR AUXILIARY PROTEIN
1285:  c68f-A  2.7 22.4   65   314   11   RAT:AF-O70593-F1 SMALL GLUTAMINE-RICH TETRATRICOPEPTIDE REPEAT-CON
1286:  dir8-A  2.7  5.6  133   387    7   RAT:AF-Q66H41-F1 RCG28719;
1287:  db1e-A  2.7 14.3  113   331   12   RAT:AF-M0R6F1-F1 TETRASPANIN;
1288:  dgjj-A  2.7  4.4   90   152    7   RAT:AF-D3ZYP5-F1 TRANSMEMBRANE PROTEIN 35B;
1289:  dfeh-A  2.7 10.6   71   431   11   RAT:AF-B0LT89-F1 SERINE/THREONINE-PROTEIN KINASE 24;
1290:  daik-A  2.7  5.0  138   504    9   RAT:AF-Q9JHE5-F1 SODIUM-COUPLED NEUTRAL AMINO ACID TRANSPORTER 2;
1291:  dbbg-A  2.7  5.8  146   450    8   RAT:AF-E9PU13-F1 SORTING NEXIN 4;
1292:  dc24-A  2.7  4.1   82   698   10   RAT:AF-B1H224-F1 PWWP DOMAIN-CONTAINING DNA REPAIR FACTOR 3A;
1293:  daol-A  2.7  8.8  119   234    3   RAT:AF-Q62876-F1 SYNAPTOGYRIN-1;
1294:  c7ei-A  2.7 20.2   97   475    8   RAT:AF-F1LM81-F1 TOM1-LIKE PROTEIN 1;
1295:  dkmd-A  2.7  6.1   80  1044    8   RAT:AF-D4A2Q3-F1 PLECKSTRIN AND SEC7 DOMAIN-CONTAINING 3;
1296:  dhn7-A  2.7  7.2  140   436    4   RAT:AF-P31388-F1 5-HYDROXYTRYPTAMINE RECEPTOR 6;
1297:  c82z-A  2.7  4.7  121   445    7   RAT:AF-Q9QYN8-F1 HISTAMINE H3 RECEPTOR;
1298:  dlgr-A  2.7 17.1   78   492    8   RAT:AF-Q5PQQ1-F1 TRNA MODIFICATION GTPASE GTPBP3, MITOCHONDRIAL;
1299:  c7x2-A  2.7  4.8   99   350    8   RAT:AF-Q5FVL0-F1 V-TYPE PROTON ATPASE SUBUNIT D 2;
1300:  dlhg-A  2.7 10.1   73   595    4   RAT:AF-Q64663-F1 P2X PURINOCEPTOR 7;
1301:  djgy-A  2.7  5.6   93   330    5   RAT:AF-Q5FWY5-F1 AH RECEPTOR-INTERACTING PROTEIN;
1302:  dips-A  2.7  7.0  134   445    9   RAT:AF-D3ZH50-F1 SIMILAR TO HYPOTHETICAL PROTEIN LOC270802;
1303:  diy0-A  2.7 11.1   71   276    4   RAT:AF-D3ZPB8-F1 TRANSMEMBRANE PROTEIN 53;
1304:  de6i-A  2.7 10.7  145  1763    7   RAT:AF-D4A709-F1 TUBULIN, GAMMA COMPLEX-ASSOCIATED PROTEIN 6;
1305:  dhig-A  2.7  4.6  116   338    8   RAT:AF-D3ZGG9-F1 CHEMOKINE XC RECEPTOR 1;
1306:  dl0y-A  2.7  5.4  138   425    7   RAT:AF-D3ZNT8-F1 G PROTEIN-COUPLED RECEPTOR 63;
1307:  dfw6-A  2.7  7.8  128   967    7   RAT:AF-E9PTG8-F1 SERINE/THREONINE-PROTEIN KINASE 10;
1308:  deya-A  2.7 11.9  104   507    8   RAT:AF-P11715-F1 STEROID 17-ALPHA-HYDROXYLASE/17,20 LYASE;
1309:  c8yg-A  2.7  7.8  142  1360   11   RAT:AF-F1LUG5-F1 TRANSMEMBRANE PROTEIN 94;
1310:  devt-A  2.7  7.7   78   767    8   RAT:AF-D3ZCT7-F1 PROTEIN TRANSPORT PROTEIN SEC23;
1311:  dapi-A  2.7  3.6  111   359    7   RAT:AF-O35476-F1 MEDIUM-WAVE-SENSITIVE OPSIN 1;
1312:  dkh5-A  2.7  2.9   59   118    3   RAT:AF-G3V9U5-F1 SIMILAR TO CHROMOSOME 7 OPEN READING FRAME 23 (PR
1313:  dg19-A  2.7 11.1   96  1661    5   RAT:AF-F1LN45-F1 TRANSIENT RECEPTOR POTENTIAL CATION CHANNEL, SUBF
1314:  c73h-A  2.7  8.4  112   265    6   RAT:AF-B5DFM2-F1 OCCLUDIN/ELL DOMAIN-CONTAINING 1;
1315:  ddiu-A  2.7  6.2   67    97    9   RAT:AF-D3ZV76-F1 MITOCHONDRIAL IMPORT INNER MEMBRANE TRANSLOCASE S
1316:  dbu6-A  2.7  6.0   81   247    4   RAT:AF-D3ZZ58-F1 MEMBRANE SPANNING 4-DOMAINS A6E;
1317:  dkyq-A  2.7  6.3   98   817    8   RAT:AF-F1LTW9-F1 EFR3 HOMOLOG B;
1318:  djq1-A  2.7 11.6  124   757    9   RAT:AF-Q9QY78-F1 INHIBITOR OF NUCLEAR FACTOR KAPPA-B KINASE SUBUNI
1319:  dj5h-A  2.7  5.1   96   318    9   RAT:AF-Q6VBQ5-F1 MYELOID-ASSOCIATED DIFFERENTIATION MARKER;
1320:  dd31-A  2.7  5.4  119  1001    7   RAT:AF-F1M324-F1 PHOSPHOINOSITIDE PHOSPHOLIPASE C;
1321:  c7bx-A  2.7  5.7  129   238    7   RAT:AF-D3ZEH7-F1 SIMILAR TO A630041N19 PROTEIN (PREDICTED);
1322:  c6wx-A  2.7  5.9  142   486   10   RAT:AF-F1LX74-F1 TRANSMEMBRANE PROTEIN 161B;
1323:  dhk5-A  2.7  4.7   96   309   10   RAT:AF-Q6AYE0-F1 TRANSMEMBRANE BAX INHIBITOR MOTIF CONTAINING 1, I
1324:  c9m2-A  2.7 13.2   82   249    4   RAT:AF-Q5I0J5-F1 MIT DOMAIN-CONTAINING PROTEIN 1;
1325:  c95i-A  2.7  3.9   95   241    7   RAT:AF-Q920I0-F1 PROLACTIN-8A9;
1326:  dcin-A  2.7  7.3  155  1085    8   RAT:AF-F1M287-F1 SLIT-ROBO RHO GTPASE-ACTIVATING PROTEIN 1;
1327:  dj16-A  2.7 14.4  116   588    4   RAT:AF-D4AAS1-F1 G PROTEIN-COUPLED RECEPTOR 162;
1328:  dmcp-A  2.7 10.8  108   750    4   RAT:AF-F1LPP2-F1 TOUSLED-LIKE KINASE 2;
1329:  dfyu-A  2.7  5.1  130   457    9   RAT:AF-Q6WWW3-F1 PROBABLE SODIUM-COUPLED NEUTRAL AMINO ACID TRANSP
1330:  c8po-A  2.7  6.0  132   739    8   RAT:AF-D3ZZL3-F1 N-ACETYL-ALPHA-GLUCOSAMINIDASE;
1331:  dbom-A  2.7  7.1  125   324    7   RAT:AF-D3ZC81-F1 PEROXISOMAL BIOGENESIS FACTOR 10;
1332:  c88i-A  2.7 11.4  101   447    4   RAT:AF-A0JPQ8-F1 ALKYLGLYCEROL MONOOXYGENASE;
1333:  deui-A  2.7  4.0   77  1598    9   RAT:AF-A0A0G2KA11-F1 PHOSPHATIDYLINOSITOL-3,4,5-TRISPHOSPHATE-DEPENDE
1334:  c9u2-A  2.7  5.1   94   745    6   RAT:AF-D3Z9I0-F1 TRANSMEMBRANE PROTEIN 145;
1335:  c6w5-A  2.7  6.8   88   147    2   RAT:AF-Q9JJ73-F1 RECEPTOR ACTIVITY-MODIFYING PROTEIN 3;
1336:  dk9b-A  2.7  7.9  101   159    1   RAT:AF-Q5U3Y5-F1 VESICLE TRANSPORT PROTEIN SFT2A;
1337:  dk27-A  2.7  5.0   68   563    7   RAT:AF-Q5XIT9-F1 METHYLCROTONOYL-COA CARBOXYLASE BETA CHAIN, MITOC
1338:  daaf-A  2.7  6.9  120   387    5   RAT:AF-Q4V8G2-F1 EP300-INTERACTING INHIBITOR OF DIFFERENTIATION 3;
1339:  c9yg-A  2.7  7.7   94   770    3   RAT:AF-D4ABX7-F1 SIMILAR TO DYSTONIN ISOFORM 1;
1340:  daz9-A  2.7 12.8   76   488    5   RAT:AF-Q5XIK7-F1 KATANIN P60 ATPASE-CONTAINING SUBUNIT A-LIKE 1;
1341:  c7il-A  2.7  4.9  102   773   12   RAT:AF-A0A0G2K0P1-F1 KINESIN-ASSOCIATED PROTEIN 3;
1342:  df1k-A  2.7  8.7   66   381    3   RAT:AF-Q8R2H1-F1 NF-KAPPA-B INHIBITOR-LIKE PROTEIN 1;
1343:  djev-A  2.7 19.0   75   185    8   RAT:AF-Q6AXS2-F1 TRANSMEMBRANE PROTEIN 252;
1344:  dcfm-A  2.7 13.5  130  1266    5   RAT:AF-Q5PQJ5-F1 RHO GTPASE-ACTIVATING PROTEIN 29;
1345:  c9t5-A  2.7  4.6  111   339   10   RAT:AF-Q5J3K9-F1 VOMERONASAL TYPE-1 RECEPTOR A14;
1346:  ddwv-A  2.7  6.3  114  1117    4   RAT:AF-D3ZN63-F1 WD REPEAT AND HMG-BOX DNA BINDING PROTEIN 1 (PRED
1347:  djnu-A  2.7  7.2  131   385    8   RAT:AF-D4A1D5-F1 MARVEL DOMAIN-CONTAINING 3;
1348:  c8wy-A  2.7  9.3   90  1643    8   RAT:AF-D3ZS72-F1 PHOSPHATIDYLINOSITOL-3,4,5-TRISPHOSPHATE-DEPENDEN
1349:  dc3d-A  2.7  5.8  117   655    6   RAT:AF-P15385-F1 POTASSIUM VOLTAGE-GATED CHANNEL SUBFAMILY A MEMBE
1350:  daja-A  2.7  5.6  129   317    9   RAT:AF-Q5J3E1-F1 VOMERONASAL TYPE-1 RECEPTOR;
1351:  dmid-A  2.7  9.4  153  1028    8   RAT:AF-Q64541-F1 SODIUM/POTASSIUM-TRANSPORTING ATPASE SUBUNIT ALPH
1352:  dbml-A  2.7 12.9   87   286    9   RAT:AF-D3ZYF2-F1 TRANSCRIPTION FACTOR AP-2 DELTA;
1353:  djb8-A  2.7  5.6  100   579    3   RAT:AF-D3ZFP7-F1 HYPOTHETICAL LOC293166 (PREDICTED), ISOFORM CRA_B
1354:  c9p2-A  2.7  9.3   99   434    5   RAT:AF-D4AB31-F1 PBX HOMEOBOX 3;
1355:  dagr-A  2.7  4.5   81   690    9   RAT:AF-P63155-F1 CROOKED NECK-LIKE PROTEIN 1;
1356:  c931-A  2.7  9.2   92   690   13   RAT:AF-F1LX27-F1 CYCLIC NUCLEOTIDE-GATED CHANNEL SUBUNIT BETA 3;
1357:  dmq3-A  2.7  4.1   94   221    9   RAT:AF-P09321-F1 PROLACTIN-3B1;
1358:  c7p6-A  2.7 24.4   98  1166    5   RAT:AF-D3ZTV2-F1 ERCC EXCISION REPAIR 5, ENDONUCLEASE;
1359:  dkay-A  2.7  3.6   77   171    6   RAT:AF-Q6P5P3-F1 TETRATRICOPEPTIDE REPEAT PROTEIN 9C;
1360:  de94-A  2.7  8.3  113  1010    6   RAT:AF-D3ZQB7-F1 PHD FINGER PROTEIN 20;
1361:  djmq-A  2.7  5.1   65   144    3   RAT:AF-Q5I0J4-F1 SPINDLE AND KINETOCHORE-ASSOCIATED PROTEIN 2;
1362:  dlzz-A  2.7  6.2   64   148    8   RAT:AF-Q8VHM6-F1 DNA-DIRECTED RNA POLYMERASE III SUBUNIT RPC9;
1363:  c9ne-A  2.7  7.0  138   223    5   RAT:AF-D4A8R9-F1 MEMBRANE-SPANNING 4-DOMAINS, SUBFAMILY A, MEMBER
1364:  c8m1-A  2.7  6.6  132   764    8   RAT:AF-P21463-F1 THYROTROPIN RECEPTOR;
1365:  diml-A  2.7  6.1   55   619   11   RAT:AF-F1M5Q6-F1 F-BOX PROTEIN 21;
1366:  c7c1-A  2.7  6.1   70   140    3   RAT:AF-Q6DGF8-F1 TRANSMEMBRANE PROTEIN 18;
1367:  c9f8-A  2.7  5.8  100   160    7   RAT:AF-D0Q0Y7-F1 PROTEIN CORNICHON HOMOLOG 3;
1368:  dipi-A  2.7 12.2   72   491    6   RAT:AF-Q6E0V2-F1 KATANIN P60 ATPASE-CONTAINING SUBUNIT A1;
1369:  c9qs-A  2.7  4.3  139   729    8   RAT:AF-D4A3Z4-F1 GC-RICH SEQUENCE DNA-BINDING FACTOR 2;
1370:  c8hl-A  2.7  5.6   80   257    6   RAT:AF-Q5XID0-F1 PROTEIN YIPF5;
1371:  c9jj-A  2.7 24.9  118   786    3   RAT:AF-D4AB50-F1 RCG51408;
1372:  dit6-A  2.7  6.6   90   189   10   RAT:AF-M0RD60-F1 TRANSMEMBRANE PROTEIN 217-LIKE;
1373:  dann-A  2.7  8.9  124   790    6   RAT:AF-D4A8G1-F1 KINESIN-LIKE PROTEIN;
1374:  dliz-A  2.7  9.2   73   372   11   RAT:AF-Q2LAM0-F1 FATTY ACID 2-HYDROXYLASE;
1375:  c89f-A  2.7  8.0  111   398   10   RAT:AF-Q4V794-F1 SIMILAR TO DNA SEGMENT, CHR 8, ERATO DOI 531, EXP
1376:  dde2-A  2.7  9.9  134   430   10   RAT:AF-O55174-F1 ZINC TRANSPORTER 4;
1377:  dlnd-A  2.7  7.8   71   938    7   RAT:AF-A0A0G2JY26-F1 DNAJ HEAT SHOCK PROTEIN FAMILY (HSP40) MEMBER C6
1378:  djjw-A  2.7  4.3   54    71    6   RAT:AF-D3ZKR8-F1 PROTEIN KISH;
1379:  dltx-A  2.7  6.9  113   551    4   RAT:AF-D3ZWZ9-F1 PROTEIN GPR107;
1380:  dagt-A  2.7 11.2  126  1453    6   RAT:AF-F1M853-F1 RIBOSOME-BINDING PROTEIN 1;
1381:  c9a5-A  2.7 13.7  145   547    7   RAT:AF-A0A0G2JSN6-F1 ADHESION G PROTEIN-COUPLED RECEPTOR G3;
1382:  c9lh-A  2.7  9.6  131   459    8   RAT:AF-P30083-F1 VASOACTIVE INTESTINAL POLYPEPTIDE RECEPTOR 1;
1383:  c8h6-A  2.6 13.6  116   238    7   RAT:AF-P28648-F1 CD63 ANTIGEN;
1384:  dk8o-A  2.6  8.9   67  2020    9   RAT:AF-D3ZKI5-F1 PHD FINGER PROTEIN 3;
1385:  ddcj-A  2.6 11.3  138   707    4   RAT:AF-Q6MG71-F1 CHOLINE TRANSPORTER-LIKE PROTEIN 4;
1386:  dmuc-A  2.6 13.5   76   489    3   RAT:AF-M0R7E6-F1 ARSENITE-RESISTANCE PROTEIN 2;
1387:  dirb-A  2.6  7.9   67  1062    7   RAT:AF-E9PU29-F1 RBR-TYPE E3 UBIQUITIN TRANSFERASE;
1388:  dkjr-A  2.6 11.0   81   442    6   RAT:AF-Q66H19-F1 SERUM RESPONSE FACTOR-BINDING PROTEIN 1;
1389:  dka2-A  2.6 10.7   79   654    5   RAT:AF-P06761-F1 ENDOPLASMIC RETICULUM CHAPERONE BIP;
1390:  dfcp-A  2.6 20.4  113   494    3   RAT:AF-A0A0G2K3C3-F1 FAMILY WITH SEQUENCE SIMILARITY 189, MEMBER A2;
1391:  c61t-A  2.6  9.3   89   685    6   RAT:AF-P84903-F1 STROMAL INTERACTION MOLECULE 1;
1392:  dciz-A  2.6  4.4  107   696    4   RAT:AF-G3V602-F1 XENOTROPIC AND POLYTROPIC RETROVIRUS RECEPTOR 1;
1393:  dfot-A  2.6 10.1  108   226    7   RAT:AF-P05504-F1 ATP SYNTHASE SUBUNIT A;
1394:  dbfg-A  2.6  7.0  144  1060    5   RAT:AF-F1M037-F1 SIMILAR TO RIKEN CDNA 4931406P16;
1395:  c7qg-A  2.6  4.4   79   281    8   RAT:AF-D3ZMF7-F1 TRANSMEMBRANE PROTEIN 71;
1396:  djxm-A  2.6 11.1   92   589    9   RAT:AF-B1H284-F1 TATA-BOX-BINDING PROTEIN-ASSOCIATED FACTOR 5-LIKE
1397:  dlct-A  2.6  6.6  101   238    6   RAT:AF-Q6P9T9-F1 TRANSMEMBRANE BAX INHIBITOR MOTIF CONTAINING 4, I
1398:  dmac-A  2.6  4.0   96  1333    8   RAT:AF-A0A0G2K4R8-F1 REVERSE TRANSCRIPTASE DOMAIN-CONTAINING PROTEIN;
1399:  c613-A  2.6 10.9   94   571    6   RAT:AF-D4A260-F1 SPERMATOGENESIS-ASSOCIATED 16;
1400:  dgf6-A  2.6  6.8   92   239    4   RAT:AF-D3ZTK0-F1 TETRATRICOPEPTIDE REPEAT DOMAIN 9B;
1401:  c8l7-A  2.6  3.9  113   373   12   RAT:AF-P49651-F1 P2Y PURINOCEPTOR 1;
1402:  c7rg-A  2.6 11.0   97  1574    5   RAT:AF-D4A7M0-F1 PLEXIN C1;
1403:  dkvx-A  2.6  6.6   87   604    1   RAT:AF-D4A753-F1 ELONGATION FACTOR FOR RNA POLYMERASE II;
1404:  dgx4-A  2.6  3.1   83   179    2   RAT:AF-D4A500-F1 HD DOMAIN CONTAINING 3 (PREDICTED), ISOFORM CRA_B
1405:  dip4-A  2.6 13.3   76   678   11   RAT:AF-D3ZD46-F1 RNA HELICASE;
1406:  c73l-A  2.6 10.7   72   388    7   RAT:AF-P51577-F1 P2X PURINOCEPTOR 4;
1407:  c9vx-A  2.6 18.5   89   441    3   RAT:AF-Q9Z0W5-F1 PROTEIN KINASE C AND CASEIN KINASE SUBSTRATE IN N
1408:  dl51-A  2.6  9.3   79   190    3   RAT:AF-F1LVL8-F1 INTERFERON, EPSILON;
1409:  db3b-A  2.6  3.2   56   195   13   RAT:AF-M0R5I2-F1 PEP_M12B_PROPEP DOMAIN-CONTAINING PROTEIN;
1410:  c82u-A  2.6 11.9   80   541   10   RAT:AF-Q3MHU5-F1 RETICULOPHAGY REGULATOR 2;
1411:  c8qg-A  2.6 14.0   74  1609    5   RAT:AF-F1M4M6-F1 CALMODULIN-BINDING TRANSCRIPTION ACTIVATOR 1;
1412:  dh3p-A  2.6  7.5   74   649    3   RAT:AF-D3ZHV1-F1 RCG35421, ISOFORM CRA_B;
1413:  dhvo-A  2.6  8.6  105  1041    7   RAT:AF-D4A857-F1 IMPORTIN 9;
1414:  ddat-A  2.6 19.6  106   261    9   RAT:AF-O70257-F1 SYNTAXIN-7;
1415:  c7db-A  2.6 13.7   82   927    6   RAT:AF-D3ZJ51-F1 SIMILAR TO KIAA1111-LIKE PROTEIN;
1416:  dh6c-A  2.6  5.0  117   929    2   RAT:AF-A0A096MJB5-F1 PROTEIN UNC-45 HOMOLOG B;
1417:  db5j-A  2.6  4.1  124   512    5   RAT:AF-Q63016-F1 LARGE NEUTRAL AMINO ACIDS TRANSPORTER SMALL SUBUN
1418:  dd76-A  2.6 15.5   94   789    5   RAT:AF-D3ZZ20-F1 AFG3(ATPASE FAMILY GENE 3)-LIKE 1 (S. CEREVISIAE)
1419:  c6wh-A  2.6 11.8  102   776    8   RAT:AF-F1LR97-F1 RHO-GAP DOMAIN-CONTAINING PROTEIN;
1420:  c9mt-A  2.6  8.0   89   183    4   RAT:AF-Q4KM64-F1 PROTEIN JAGUNAL HOMOLOG 1;
1421:  dbgx-A  2.6 10.3   88   673    9   RAT:AF-P12527-F1 POLYUNSATURATED FATTY ACID 5-LIPOXYGENASE;
1422:  dhnr-A  2.6  9.1  152   965    6   RAT:AF-Q9JMK8-F1 VACUOLAR PROTEIN SORTING-ASSOCIATED PROTEIN 54;
1423:  c7fi-A  2.6  4.5  119   681    9   RAT:AF-P97562-F1 PEROXISOMAL ACYL-COENZYME A OXIDASE 2;
1424:  c9dw-A  2.6  7.2   90  1749    7   RAT:AF-Q9JKU3-F1 INTRAFLAGELLAR TRANSPORT PROTEIN 172 HOMOLOG;
1425:  djij-A  2.6  4.7  114   377    7   RAT:AF-A0A0G2K358-F1 CYSTINOSIN, LYSOSOMAL CYSTINE TRANSPORTER;
1426:  db80-A  2.6  9.8   96   681   11   RAT:AF-D3ZQ51-F1 NON-SPECIFIC SERINE/THREONINE PROTEIN KINASE;
1427:  dbnb-A  2.6 16.2  110   961    7   RAT:AF-D3ZUA4-F1 COILED-COIL DOMAIN-CONTAINING 187;
1428:  c7qz-A  2.6  3.9   59   626    8   RAT:AF-B2GV02-F1 RAC GTPASE-ACTIVATING PROTEIN 1;
1429:  c8bp-A  2.6 10.6  101   662    5   RAT:AF-F1LNB3-F1 A-KINASE-ANCHORING PROTEIN 10;
1430:  dc9t-A  2.6  4.5  106   227    6   RAT:AF-Q1KZI0-F1 GROWTH HORMONE D4;
1431:  dct2-A  2.6  6.2  128   320    8   RAT:AF-D3ZHW4-F1 OLFACTORY RECEPTOR;
1432:  dfm6-A  2.6  7.7   90   517    9   RAT:AF-P25110-F1 ACETYLCHOLINE RECEPTOR SUBUNIT DELTA;
1433:  db21-A  2.6  3.8   93   228    5   RAT:AF-Q9JII3-F1 PROLACTIN-2A1;
1434:  dlgk-A  2.6 12.0   80   813   10   RAT:AF-Q499T5-F1 CALPAIN 7;
1435:  di21-A  2.6 11.4   97   446    4   RAT:AF-Q4V7F0-F1 TETRATRICOPEPTIDE REPEAT PROTEIN 23;
1436:  dg0u-A  2.6  8.2   95  1841    2   RAT:AF-D3ZQ57-F1 PLEXIN B2;
1437:  dmqj-A  2.6  4.6  119   289    5   RAT:AF-Q08849-F1 SYNTAXIN-3;
1438:  dac4-A  2.6  7.7   88   173    5   RAT:AF-D4A266-F1 TRANSMEMBRANE PROTEIN 208;
1439:  dic3-A  2.6 10.5   76  1368    4   RAT:AF-D4A7G8-F1 KINESIN FAMILY MEMBER 24;
1440:  c62e-A  2.6  8.4   61    90   10   RAT:AF-F1M556-F1 MITOCHONDRIAL IMPORT INNER MEMBRANE TRANSLOCASE S
1441:  dk3j-A  2.6  7.4  106   742    8   RAT:AF-Q02563-F1 SYNAPTIC VESICLE GLYCOPROTEIN 2A;
1442:  ddx0-A  2.6  6.2  132  1389    9   RAT:AF-A0A0G2JWH3-F1 CONDENSIN COMPLEX SUBUNIT 1;
1443:  dj1p-A  2.6  5.2  125   396    6   RAT:AF-B2RZ60-F1 G PROTEIN-COUPLED RECEPTOR 137;
1444:  dhy0-A  2.6 14.1  120   313    8   RAT:AF-Q5XIB6-F1 APOLIPOPROTEIN L 9A;
1445:  c8xm-A  2.6  6.2   88   194    5   RAT:AF-D4A908-F1 MPV17 MITOCHONDRIAL INNER MEMBRANE PROTEIN-LIKE;
1446:  davz-A  2.6 11.1   87   479    1   RAT:AF-Q5BKC6-F1 HSPB1-ASSOCIATED PROTEIN 1;
1447:  da93-A  2.6  9.5  119   728   13   RAT:AF-D3ZZ62-F1 EXPORTIN-T;
1448:  di2f-A  2.6  6.7  135   710    6   RAT:AF-G3V6L1-F1 FRIZZLED-6;
1449:  dfge-A  2.6  8.8   80    98    8   RAT:AF-D3ZIM6-F1 RIBONUCLEASE K;
1450:  dhqs-A  2.6  4.6  118  1893    4   RAT:AF-M0RAP5-F1 SET-BINDING FACTOR 1;
1451:  c7c8-A  2.6 14.5   61   911    8   RAT:AF-Q62696-F1 DISKS LARGE HOMOLOG 1;
1452:  dmms-A  2.6  7.6   94   574    7   RAT:AF-Q5U2U8-F1 BAG COCHAPERONE 3;
1453:  dgw5-A  2.6  5.6  111   741    8   RAT:AF-Q8R4Z9-F1 MITOFUSIN-1;
1454:  c6ud-A  2.6  5.9   80   366   14   RAT:AF-Q568Z6-F1 IST1 HOMOLOG;
1455:  dawa-A  2.6 11.5   98   570    7   RAT:AF-B1WBZ4-F1 CDC45 CELL DIVISION CYCLE 45-LIKE (S. CEREVISIAE)
1456:  dlmh-A  2.6  7.0  139   319    8   RAT:AF-F1MAK4-F1 G PROTEIN-COUPLED RECEPTOR 55;
1457:  dlvi-A  2.6  7.3  120   678   10   RAT:AF-D3ZCE5-F1 G-PROTEIN-SIGNALING MODULATOR 2;
1458:  deit-A  2.6  4.2   82   359    9   RAT:AF-G3V965-F1 1-ACYLGLYCEROL-3-PHOSPHATE O-ACYLTRANSFERASE 5;
1459:  dc2u-A  2.6  7.2   84   136    8   RAT:AF-B2RZC9-F1 KERATINOCYTE-ASSOCIATED PROTEIN 2;
1460:  dgfv-A  2.6  9.4   69   109    9   RAT:AF-P63031-F1 MITOCHONDRIAL PYRUVATE CARRIER 1;
1461:  dcbm-A  2.6  5.4  123   846    7   RAT:AF-A0A0G2JVR2-F1 EPITHELIAL CELL-TRANSFORMING 2-LIKE;
1462:  dkq9-A  2.6  4.9   87   381    8   RAT:AF-D3ZT94-F1 PENTRAXIN 3;
1463:  dea7-A  2.6  5.5  109   941    7   RAT:AF-D4A7D1-F1 CILIA AND FLAGELLA-ASSOCIATED PROTEIN 69;
1464:  db67-A  2.6 16.8  107   535    2   RAT:AF-Q3SWT7-F1 NUCLEAR RECEPTOR BINDING PROTEIN;
1465:  djrr-A  2.6  4.5   85   163    5   RAT:AF-B2RZ32-F1 SIMILAR TO RIKEN CDNA 2810021O14 (PREDICTED), ISO
1466:  dcmi-A  2.6  5.6  108   464   10   RAT:AF-D3ZV75-F1 MAJOR FACILITATOR SUPERFAMILY DOMAIN-CONTAINING 1
1467:  daw7-A  2.6  6.8   64   129    9   RAT:AF-A0A096MJ30-F1 ZINC FINGER PROTEIN 124-LIKE;
1468:  ddlb-A  2.6  5.9  129   462    5   RAT:AF-D4A9K0-F1 G PROTEIN-COUPLED RECEPTOR 165;
1469:  diaq-A  2.6  9.2  119   980    3   RAT:AF-A0A0G2K0G9-F1 RAS AND RAB INTERACTOR 3;
1470:  c70t-A  2.6  9.4  140   460    2   RAT:AF-P56719-F1 OREXIN RECEPTOR TYPE 2;
1471:  df4i-A  2.6  4.1   95   363    9   RAT:AF-A0A0G2K9D8-F1 SORTING NEXIN FAMILY MEMBER 21;
1472:  c8d2-A  2.6  5.6   78   206    5   RAT:AF-D4ADI7-F1 RCG52991, ISOFORM CRA_F;
1473:  ddr2-A  2.6  8.0   86   192    7   RAT:AF-P29676-F1 ERYTHROPOIETIN;
1474:  deii-A  2.6  4.5   84   174    2   RAT:AF-Q6P6S5-F1 GUIDED ENTRY OF TAIL-ANCHORED PROTEINS FACTOR 1;
1475:  dg9e-A  2.6  8.9  141   479    7   RAT:AF-P30994-F1 5-HYDROXYTRYPTAMINE RECEPTOR 2B;
1476:  c7yq-A  2.6  6.8   58    86   10   RAT:AF-D3ZT53-F1 UNCHARACTERIZED PROTEIN;
1477:  c9ew-A  2.6 14.3  139   407    8   RAT:AF-Q64536-F1  KI
1478:  dh0o-A  2.6  7.3   90   460    6   RAT:AF-M0RA43-F1 ZINC FINGER PROTEIN-INTERACTING WITH RIBONUCLEOPR
1479:  dc13-A  2.6  8.5  146  1541    7   RAT:AF-Q63120-F1 ATP-BINDING CASSETTE SUB-FAMILY C MEMBER 2;
1480:  dc0u-A  2.6  6.3   71   247   10   RAT:AF-Q5XIG4-F1 OCIA DOMAIN-CONTAINING PROTEIN 1;
1481:  dfg8-A  2.6  6.4  122   317    7   RAT:AF-D3ZLW2-F1 OLFACTORY RECEPTOR;
1482:  decf-A  2.6  5.8  101   317    8   RAT:AF-D4ACI2-F1 OLFACTORY RECEPTOR;
1483:  c9ch-A  2.6  3.4   47   168    9   RAT:AF-P35434-F1 ATP SYNTHASE SUBUNIT DELTA, MITOCHONDRIAL;
1484:  c9iq-A  2.6  7.3  126   528    7   RAT:AF-F1M5Q2-F1 G PROTEIN-COUPLED RECEPTOR 161;
1485:  desi-A  2.6  7.2   90  1075    6   RAT:AF-F1LXD8-F1 ELASTIN MICROFIBRIL INTERFACER 2;
1486:  di2s-A  2.6  5.1   78   142    6   RAT:AF-A0A0G2KB13-F1 TRANSMEMBRANE PROTEIN 170A;
1487:  dgi9-A  2.6 12.2   81  1073   11   RAT:AF-A0A0G2KAI2-F1 PHD FINGER PROTEIN 2;
1488:  da4b-A  2.6  5.7   63   493    8   RAT:AF-D4A213-F1 SCAVENGER RECEPTOR CLASS A MEMBER 5;
1489:  dk88-A  2.6  5.2  141   388    7   RAT:AF-P70536-F1 OXYTOCIN RECEPTOR;
1490:  dg6h-A  2.6  6.7   87   478   10   RAT:AF-P27615-F1 LYSOSOME MEMBRANE PROTEIN 2;
1491:  diaw-A  2.6 20.4  103   391    2   RAT:AF-D3ZWU9-F1 RING-TYPE E3 UBIQUITIN TRANSFERASE;
1492:  c8vu-A  2.6  8.9   60   123    5   RAT:AF-Q5U220-F1 TRANSMEMBRANE PROTEIN 254;
1493:  dal5-A  2.6  3.9   98   330   11   RAT:AF-F1LXF5-F1 GUIDED ENTRY OF TAIL-ANCHORED PROTEINS FACTOR 4;
1494:  da3t-A  2.6 10.5   60    79    5   RAT:AF-A0A0G2JU31-F1 UNCHARACTERIZED PROTEIN;
1495:  dh4u-A  2.6  6.4  106   211    5   RAT:AF-A0A0G2K0M2-F1 RCG36365;
1496:  dce0-A  2.6  8.8  101  1849    5   RAT:AF-Q6F6B3-F1 PROTEIN TANC1;
1497:  dcsx-A  2.5  4.5  106   737    8   RAT:AF-Q5ECL0-F1 LEUCINE-RICH REPEAT-CONTAINING G PROTEIN-COUPLED
1498:  c6s3-A  2.5 11.1   58   338   10   RAT:AF-Q5I0K3-F1 CITRAMALYL-COA LYASE, MITOCHONDRIAL;
1499:  c6n7-A  2.5  6.1   64   611    2   RAT:AF-Q7TP01-F1 BQ135360;
1500:  dbaf-A  2.5  5.6   95   968   13   RAT:AF-Q63767-F1 BREAST CANCER ANTI-ESTROGEN RESISTANCE PROTEIN 1;
1501:  dgj5-A  2.5  4.3  140  1861    7   RAT:AF-F1M8X9-F1 GOLGI BREFELDIN A-RESISTANT GUANINE NUCLEOTIDE EX
1502:  dj76-A  2.5  4.1   57   526    9   RAT:AF-F1LVC4-F1 TIGGER TRANSPOSABLE ELEMENT-DERIVED 2;
1503:  dje9-A  2.5  5.6   84   299    5   RAT:AF-Q562C6-F1 LEUCINE ZIPPER TRANSCRIPTION FACTOR-LIKE PROTEIN
1504:  dkcn-A  2.5 23.7   71  1273    3   RAT:AF-P04157-F1 RECEPTOR-TYPE TYROSINE-PROTEIN PHOSPHATASE C;
1505:  dhhg-A  2.5  4.2   78   992    9   RAT:AF-P97836-F1 DISKS LARGE-ASSOCIATED PROTEIN 1;
1506:  c7gw-A  2.5 12.6  113   303    7   RAT:AF-A0A0G2K459-F1 MITOCHONDRIAL CARRIER 2;
1507:  dic7-A  2.5  5.6   84   626    2   RAT:AF-B5DF98-F1 MAP3K3 PROTEIN;
1508:  dhpx-A  2.5  6.4   71   557    7   RAT:AF-O35870-F1 FANCONI ANEMIA GROUP C PROTEIN HOMOLOG;
1509:  db50-A  2.5 10.2  121   589    6   RAT:AF-Q63663-F1 GUANYLATE-BINDING PROTEIN 1;
1510:  dhjl-A  2.5  9.3  107   308    7   RAT:AF-B0BMW8-F1 CAAX PRENYL PROTEASE 2;
1511:  c9et-A  2.5  9.7   79   499    8   RAT:AF-P04757-F1 NEURONAL ACETYLCHOLINE RECEPTOR SUBUNIT ALPHA-3;
1512:  c6wf-A  2.5  4.7   90   196   10   RAT:AF-Q5HZA9-F1 TRANSMEMBRANE PROTEIN 126A;
1513:  dmb1-A  2.5  6.0   95   559    5   RAT:AF-Q68FW3-F1 SUPPRESSOR OF TUMORIGENICITY 7 PROTEIN-LIKE;
1514:  dcto-A  2.5 14.3  137   412    6   RAT:AF-O54937-F1  KI
1515:  deix-A  2.5  4.6   98   222   12   RAT:AF-D3Z9M6-F1 TRANSMEMBRANE PROTEIN 114;
1516:  dhkx-A  2.5 16.4   98   936    3   RAT:AF-Q5XI83-F1 VPS35 ENDOSOMAL PROTEIN-SORTING FACTOR-LIKE;
1517:  dhmc-A  2.5  6.2   65    86    0   RAT:AF-D4A5T1-F1 SPLICING FACTOR 3B SUBUNIT 5;
1518:  dkxq-A  2.5  9.1  142   858    8   RAT:AF-Q5U308-F1 VOLUME-REGULATED ANION CHANNEL SUBUNIT LRRC8D;
1519:  dfph-A  2.5 14.4  115  1162    6   RAT:AF-F1M5T2-F1 DIACYLGLYCEROL KINASE;
1520:  c7c9-A  2.5 21.3   74   396    7   RAT:AF-A0A0G2JTP2-F1 COILED-COIL DOMAIN-CONTAINING 159;
1521:  dexr-A  2.5  7.5  102  1210    6   RAT:AF-D3ZSZ6-F1 DIACYLGLYCEROL KINASE;
1522:  dck8-A  2.5  8.4  107  1423    5   RAT:AF-D4A224-F1 PROTEIN RIC1 HOMOLOG;
1523:  dilo-A  2.5 12.6  122   249    5   RAT:AF-M0RAB0-F1 TETRASPANIN;
1524:  di6o-A  2.5  6.6  135   398    4   RAT:AF-Q66H21-F1 CHOLINEPHOSPHOTRANSFERASE 1;
1525:  dl8u-A  2.5  6.9   91   748    5   RAT:AF-G3V9K0-F1 CYSTEINYL-TRNA SYNTHETASE;
1526:  dhwc-A  2.5  7.0   96   403    6   RAT:AF-A0A096MK61-F1 CARTILAGE-ASSOCIATED PROTEIN-LIKE 1;
1527:  dmo1-A  2.5  5.3  102   263    5   RAT:AF-Q2TGI8-F1 PALMITOYLTRANSFERASE ZDHHC22;
1528:  c7sl-A  2.5 10.3  117   663    6   RAT:AF-Q5M9H0-F1 ANKYRIN REPEAT AND SAM DOMAIN-CONTAINING PROTEIN
1529:  dmmk-A  2.5  4.7   50  1697    4   RAT:AF-F1M4J0-F1 RPTOR-INDEPENDENT COMPANION OF MTOR, COMPLEX 2;
1530:  dhp3-A  2.5  5.8   54   235    7   RAT:AF-Q4KLG1-F1 MOTILE SPERM DOMAIN CONTAINING 3, ISOFORM CRA_B;
1531:  c6ie-A  2.5  9.3   81   301   10   RAT:AF-B2GUZ4-F1 PEROXISOMAL BIOGENESIS FACTOR 26;
1532:  c7he-A  2.5  4.7   81   309    1   RAT:AF-Q3KRD5-F1 MITOCHONDRIAL IMPORT RECEPTOR SUBUNIT TOM34;
1533:  dhsf-A  2.5  6.3  130  1311    7   RAT:AF-D3ZFN9-F1 KINESIN FAMILY MEMBER 16B;
1534:  dmgo-A  2.5  6.1  141   574    7   RAT:AF-D4A3X7-F1 SORTING NEXIN;
1535:  df6t-A  2.5  5.9   73   146    4   RAT:AF-P14423-F1 PHOSPHOLIPASE A2, MEMBRANE ASSOCIATED;
1536:  dfh4-A  2.5  8.3   86   340    9   RAT:AF-D3ZEH0-F1 DUAL OXIDASE MATURATION FACTOR 1;
1537:  dmj1-A  2.5  6.7   86   151    7   RAT:AF-Q6P742-F1 PROTEOLIPID PROTEIN 2;
1538:  dcly-A  2.5  3.8   63   190    8   RAT:AF-Q5PQN7-F1 PROTEIN LZIC;
1539:  dej3-A  2.5  6.4  112   305    6   RAT:AF-Q8CHM9-F1 TRANSMEMBRANE EPIDIDYMAL PROTEIN 1;
1540:  c8xs-A  2.5  5.7   83   150   11   RAT:AF-Q925U2-F1 LEUKOTRIENE C4 SYNTHASE;
1541:  dd45-A  2.5  4.5   54   226    4   RAT:AF-D3ZD11-F1 MICROSOMAL SIGNAL PEPTIDASE 25 KDA SUBUNIT;
1542:  dbgi-A  2.5 13.5  109   461    9   RAT:AF-Q5XIB4-F1 UFM1-SPECIFIC PROTEASE 2;
1543:  c7xe-A  2.5  5.7  123   230    7   RAT:AF-Q9JJ46-F1 3-BETA-HYDROXYSTEROID-DELTA(8),DELTA(7)-ISOMERASE
1544:  dfnk-A  2.5  4.8  133   530    7   RAT:AF-P63116-F1 ASC-TYPE AMINO ACID TRANSPORTER 1;
1545:  dldu-A  2.5  8.7   81   502    7   RAT:AF-Q7TSN4-F1 PHOSPHATIDYLINOSITOL-GLYCAN BIOSYNTHESIS CLASS W
1546:  depe-A  2.5  5.0  129   504    9   RAT:AF-Q9JHZ9-F1 SODIUM-COUPLED NEUTRAL AMINO ACID TRANSPORTER 3;
1547:  dcez-A  2.5 14.9   78   617    1   RAT:AF-Q63616-F1 VACUOLAR PROTEIN SORTING-ASSOCIATED PROTEIN 33B;
1548:  dgso-A  2.5  5.8  148   496    7   RAT:AF-D3ZU40-F1 TRANSMEMBRANE PROTEIN 104;
1549:  dfyk-A  2.5 12.4  111   802    1   RAT:AF-A0A0G2K210-F1 FIBROBLAST GROWTH FACTOR RECEPTOR;
1550:  dmpy-A  2.5  9.1  100   205    5   RAT:AF-G3V7K4-F1 GAP JUNCTION PROTEIN, EPSILON 1;
1551:  di79-A  2.5  4.9   81   284    5   RAT:AF-Q6AYB3-F1 PRE-MRNA-SPLICING FACTOR ISY1 HOMOLOG;
1552:  dk2h-A  2.5  4.4   99   189   13   RAT:AF-D3ZJZ0-F1 TRANSMEMBRANE PROTEIN 205;
1553:  c8dh-A  2.5 12.0   97   293    9   RAT:AF-Q6MG51-F1 UNCHARACTERIZED PROTEIN C6ORF47 HOMOLOG;
1554:  dh6h-A  2.5  5.4  114   577    4   RAT:AF-Q6P6V6-F1 PROTEIN GPR108;
1555:  dhxo-A  2.5  4.1   92   336    7   RAT:AF-Q5U1W1-F1 APOLIPOPROTEIN L, 3;
1556:  da9n-A  2.5  5.0   62    81   11   RAT:AF-Q62649-F1 NEURONATIN;
1557:  dev2-A  2.5  5.0  104   404    7   RAT:AF-B1H267-F1 SORTING NEXIN-5;
1558:  c7er-A  2.5  7.2  119   468    3   RAT:AF-Q7TQN8-F1 GLUCOSE-DEPENDENT INSULINOTROPIC RECEPTOR;
1559:  c7v7-A  2.5  3.9   60   648    7   RAT:AF-D3ZQH1-F1 SERINE/ARGININE REPETITIVE MATRIX 3;
1560:  dlyc-A  2.5  3.9   82   206   11   RAT:AF-M0RBS4-F1 TRANSMEMBRANE PROTEIN 212;
1561:  da16-A  2.5  3.5   91   222    9   RAT:AF-Q9WTV5-F1 26S PROTEASOME NON-ATPASE REGULATORY SUBUNIT 9;
1562:  dfl2-A  2.5  9.2   76   144    5   RAT:AF-D4A8I9-F1 INTERLEUKIN 9;
1563:  dlfw-A  2.5  3.7  112   721    7   RAT:AF-B2GUV9-F1 EXOCYST COMPLEX COMPONENT 3-LIKE 4;
1564:  c62v-A  2.5  5.8  124   349    8   RAT:AF-P70612-F1 C-X-C CHEMOKINE RECEPTOR TYPE 1;
1565:  c8wj-A  2.5  5.3   87   573    8   RAT:AF-P36407-F1 E3 UBIQUITIN-PROTEIN LIGASE TRIM23;
1566:  ddr3-A  2.5 11.6  132  1578    4   RAT:AF-F1LQJ2-F1 FORMIN HOMOLOGY 2 DOMAIN-CONTAINING 3;
1567:  ddns-A  2.5  5.4   87   169    7   RAT:AF-P16257-F1 TRANSLOCATOR PROTEIN;
1568:  djit-A  2.5  6.1  160   445    7   RAT:AF-Q5GH61-F1 MEMBRANE TRANSPORT PROTEIN XK;
1569:  dh9c-A  2.5  6.4   80   147    3   RAT:AF-D4ACN8-F1 PLASMINOGEN RECEPTOR (KT);
1570:  df9h-A  2.5  5.9   83   446    7   RAT:AF-P52190-F1 INWARD RECTIFIER POTASSIUM CHANNEL 4;
1571:  da0t-A  2.5  6.8  128   373    9   RAT:AF-Q6XCE7-F1 G PROTEIN-COUPLED RECEPTOR 34;
1572:  dg8y-A  2.5  6.4   62   130    2   RAT:AF-D4A3V2-F1 NADH DEHYDROGENASE  1 ALPHA SUBCOMPLE
1573:  db44-A  2.5  4.0  102   227    9   RAT:AF-Q9JII4-F1 PROLACTIN-5A1;
1574:  dl2k-A  2.5 10.5  105   179    3   RAT:AF-F1LV86-F1 SODIUM/POTASSIUM-TRANSPORTING ATPASE-INTERACTING
1575:  dcs9-A  2.5  5.1   88  1285    3   RAT:AF-A0A0G2JZH9-F1 DEXH-BOX HELICASE 57;
1576:  c704-A  2.5  4.6  140   678    9   RAT:AF-D4A3Z8-F1 TRANSMEMBRANE AND COILED-COIL DOMAIN-CONTAINING P
1577:  ddel-A  2.5  8.4   87   825    7   RAT:AF-A0A096MK92-F1 INTRAFLAGELLAR TRANSPORT 88;
1578:  dei7-A  2.5  7.6  104  1672    6   RAT:AF-D3ZE01-F1 KINESIN FAMILY MEMBER 14;
1579:  dd6j-A  2.5  5.5  107   480    8   RAT:AF-D4A6S9-F1 SOLUTE CARRIER FAMILY 46, MEMBER 2;
1580:  dg7o-A  2.5  6.5   91   596    7   RAT:AF-D4A757-F1 MAJOR FACILITATOR SUPERFAMILY DOMAIN-CONTAINING 6
1581:  dc37-A  2.5  4.7   98   344    6   RAT:AF-B0BN40-F1 RGD1310376 PROTEIN;
1582:  c65d-A  2.5  4.7  125   772    6   RAT:AF-Q5XXR3-F1 RHO GUANINE NUCLEOTIDE EXCHANGE FACTOR 6;
1583:  dmju-A  2.5  8.9   89   232   10   RAT:AF-Q1KZI1-F1 GROWTH HORMONE D2;
1584:  c6rl-A  2.5 10.0  110  1056    7   RAT:AF-F1MAB8-F1 KINESIN FAMILY MEMBER 11;
1585:  dh3x-A  2.5  4.3   96   226    8   RAT:AF-P01237-F1 PROLACTIN;
1586:  diac-A  2.5  7.9   80   846    4   RAT:AF-D3ZX52-F1 LEUKOCYTE RECEPTOR CLUSTER MEMBER 8;
1587:  dhcq-A  2.5  4.7   91   353    9   RAT:AF-F1LMQ3-F1 26S PROTEASOME NON-ATPASE REGULATORY SUBUNIT 8;
1588:  dbxe-A  2.5  5.2  116  2690    6   RAT:AF-F1M6V0-F1 NEUROBEACHIN-LIKE 1;
1589:  dc44-A  2.5  7.7  121   955    7   RAT:AF-A0A0G2JVF0-F1 RHO GTPASE ACTIVATING PROTEIN 4, ISOFORM CRA_A;
1590:  dk8n-A  2.5  4.8   56   172    5   RAT:AF-F7EQX9-F1 DNAJ HEAT SHOCK PROTEIN FAMILY (HSP40) MEMBER C5
1591:  dca7-A  2.5  5.4   71   534    3   RAT:AF-P54001-F1 PROLYL 4-HYDROXYLASE SUBUNIT ALPHA-1;
1592:  ddxp-A  2.5  4.5  104   347    7   RAT:AF-Q5XI53-F1 CDK2-ASSOCIATED AND CULLIN DOMAIN-CONTAINING PROT
1593:  dkua-A  2.5  3.7   59   245    5   RAT:AF-P12371-F1 HIGH AFFINITY IMMUNOGLOBULIN EPSILON RECEPTOR SUB
1594:  dfli-A  2.5  4.7   58   412    7   RAT:AF-O35824-F1 DNAJ HOMOLOG SUBFAMILY A MEMBER 2;
1595:  dikz-A  2.5  4.3   66   133   11   RAT:AF-D4A6C8-F1 KINOCILIN;
1596:  de22-A  2.5  4.2  104  1329    6   RAT:AF-Q9JKC9-F1 SYNERGIN GAMMA;
1597:  db8y-A  2.5  6.2   77   297    5   RAT:AF-D3ZUH2-F1 SYNTAXIN-3-LIKE;
1598:  ddih-A  2.5  8.6   98   789   11   RAT:AF-A0A0G2K2B5-F1 ASPARTATE-BETA-HYDROXYLASE;
1599:  dlrg-A  2.5 13.7  149   357    9   RAT:AF-Q62928-F1 PROSTAGLANDIN E2 RECEPTOR EP2 SUBTYPE;
1600:  dgaz-A  2.5  7.5  100   621    8   RAT:AF-Q6AYM8-F1 GLYCOSYLPHOSPHATIDYLINOSITOL ANCHOR ATTACHMENT 1;
1601:  ddd5-A  2.5  5.9  119   619    8   RAT:AF-O08812-F1 CATIONIC AMINO ACID TRANSPORTER 3;
1602:  dkha-A  2.5  9.7   81   557   12   RAT:AF-A7YY82-F1 JRK HELIX-TURN-HELIX PROTEIN;
1603:  c72f-A  2.5  8.5   86   500    9   RAT:AF-P12390-F1 NEURONAL ACETYLCHOLINE RECEPTOR SUBUNIT BETA-2;
1604:  dk46-A  2.5  7.0  150  1193    5   RAT:AF-F1M9L4-F1 CATION-TRANSPORTING ATPASE;
1605:  c771-A  2.5  8.7   85   167   11   RAT:AF-D3ZQB5-F1 CLAUDIN DOMAIN-CONTAINING 2;
1606:  dasy-A  2.5 10.1   98   192    6   RAT:AF-A0A0G2K2P3-F1 TNF ALPHA-INDUCED PROTEIN 8;
1607:  ddcd-A  2.5  7.6   89   101   11   RAT:AF-D3ZM03-F1 VACUOLAR ATPASE ASSEMBLY INTEGRAL MEMBRANE PROTEI
1608:  dle0-A  2.5  5.9  107   210   10   RAT:AF-D3ZYG4-F1 CLAUDIN 34D;
1609:  c744-A  2.5 10.6  108   718   11   RAT:AF-D3Z7Z5-F1 RAN-BINDING PROTEIN 10;
1610:  c8e3-A  2.5  4.8  135   617    8   RAT:AF-Q4G074-F1 KIF-BINDING PROTEIN;
1611:  dcyh-A  2.5 11.6  136  1037    6   RAT:AF-D3Z9J7-F1 NON-SPECIFIC SERINE/THREONINE PROTEIN KINASE;
1612:  derk-A  2.5  5.2  131   424    6   RAT:AF-P30560-F1 VASOPRESSIN V1A RECEPTOR;
1613:  dlnk-A  2.5  8.0  107   424    9   RAT:AF-B0BN75-F1 RING FINGER PROTEIN 26;
1614:  dkt7-A  2.5  5.7   68  1876   10   RAT:AF-D3ZNI3-F1 PROGRAMMED CELL DEATH 11;
1615:  dae5-A  2.5 10.3   99  1130    6   RAT:AF-D3ZX21-F1 AP-4 COMPLEX SUBUNIT EPSILON;
1616:  dfbv-A  2.5  5.4  117  1280    5   RAT:AF-P28023-F1 DYNACTIN SUBUNIT 1;
1617:  dei3-A  2.5  7.3  107   397    2   RAT:AF-D3ZG84-F1 RING FINGER PROTEIN, TRANSMEMBRANE 1;
1618:  dktv-A  2.5  5.2   98   573    9   RAT:AF-P63039-F1 60 KDA HEAT SHOCK PROTEIN, MITOCHONDRIAL;
1619:  dkrq-A  2.5  8.1  159   985    9   RAT:AF-F1LUT4-F1 PHOSPHOLIPID-TRANSPORTING ATPASE;
1620:  dbar-A  2.5 22.0   74   468    3   RAT:AF-Q62997-F1 GDNF FAMILY RECEPTOR ALPHA-1;
1621:  db7j-A  2.5 12.1  104   338    9   RAT:AF-D3ZG27-F1 UBIA PRENYLTRANSFERASE DOMAIN-CONTAINING PROTEIN
1622:  dc74-A  2.5  4.2   69   302    7   RAT:AF-M0R3S2-F1 SEC22 HOMOLOG C, VESICLE-TRAFFICKING PROTEIN;
1623:  c9gn-A  2.5  7.6   57   120   16   RAT:AF-Q5PQZ9-F1 NADH DEHYDROGENASE  1 SUBUNIT C2;
1624:  dk97-A  2.5  4.6   91   852    4   RAT:AF-F1M7Z2-F1 IQ MOTIF CONTAINING WITH AAA DOMAIN;
1625:  dd5n-A  2.5 24.2  106  1119    8   RAT:AF-Q8CJE2-F1 PERIOD CIRCADIAN PROTEIN HOMOLOG 3;
1626:  dhtv-A  2.5  8.6  108   153   14   RAT:AF-Q9JHF3-F1 PROSTAGLANDIN E SYNTHASE;
1627:  dbb7-A  2.5 15.0   73   241    4   RAT:AF-D3Z973-F1 UNCHARACTERIZED PROTEIN;
1628:  das3-A  2.5 10.6   85   284    5   RAT:AF-P02661-F1 ALPHA-S1-CASEIN;
1629:  dboi-A  2.5 11.1  109   966    6   RAT:AF-A0A0G2K6J6-F1 IMPORTIN N-TERMINAL DOMAIN-CONTAINING PROTEIN;
1630:  dclf-A  2.5  6.8   66   633    5   RAT:AF-Q5U2U0-F1 ATP-DEPENDENT CLP PROTEASE ATP-BINDING SUBUNIT CL
1631:  dai5-A  2.5  7.5   99   301    9   RAT:AF-Q9Z158-F1 SYNTAXIN-17;
1632:  dgzc-A  2.5  5.5   80   161    5   RAT:AF-Q6TEK4-F1 VITAMIN K EPOXIDE REDUCTASE COMPLEX SUBUNIT 1;
1633:  dhoz-A  2.5  6.0  110   259    8   RAT:AF-O55227-F1 PROTEIN UNC-50 HOMOLOG;
1634:  dawf-A  2.5  5.2  131  2041    5   RAT:AF-F1LSK5-F1 HEAT REPEAT-CONTAINING 5A;
1635:  c6zt-A  2.5  6.6  136   265    7   RAT:AF-P22831-F1 SYNAPTOPORIN;
1636:  dijj-A  2.5  6.2   98   729    9   RAT:AF-D4A7D3-F1 SIMILAR TO TANK-BINDING KINASE 1;
1637:  dlyy-A  2.5  6.3   58   338   14   RAT:AF-B5DF29-F1 REPLICATION FACTOR C (ACTIVATOR 1) 5;
1638:  c9v5-A  2.5  5.9  110   313    8   RAT:AF-D4ACT9-F1 OLFACTORY RECEPTOR;
1639:  c98u-A  2.5 15.9   71   469    8   RAT:AF-M0RAR2-F1 ITI_HC_C DOMAIN-CONTAINING PROTEIN;
1640:  ddod-A  2.5  7.3   85   272    6   RAT:AF-F1LW04-F1 SIMILAR TO PRO0149 PROTEIN;
1641:  dh1k-A  2.4  6.0   93   211    8   RAT:AF-F1LSK3-F1 VERY-LONG-CHAIN (3R)-3-HYDROXYACYL-COA DEHYDRATAS
1642:  day6-A  2.4  5.4  136   340    4   RAT:AF-Q5PT50-F1 SODIUM/BILE ACID COTRANSPORTER 7;
1643:  dhv7-A  2.4  5.4   88   176    9   RAT:AF-A0A0G2K1G6-F1 FERRITIN;
1644:  dbzh-A  2.4  6.3  121   326    4   RAT:AF-D4A294-F1 OLFACTORY RECEPTOR;
1645:  dibs-A  2.4  3.2   56    88    7   RAT:AF-P59645-F1 FXYD DOMAIN-CONTAINING ION TRANSPORT REGULATOR 3;
1646:  devc-A  2.4  4.6   69   198    4   RAT:AF-B0BNH6-F1 DIGEORGE SYNDROME CRITICAL REGION GENE 6;
1647:  c9yn-A  2.4  5.0  101  2542   10   RAT:AF-D3ZA84-F1 TALIN 2;
1648:  dcx6-A  2.4  8.6  133   834    2   RAT:AF-Q9QYJ2-F1 RAS GTPASE-ACTIVATING PROTEIN 3;
1649:  c9mu-A  2.4 15.2  116   506    8   RAT:AF-F1LWL8-F1 SOLUTE CARRIER FAMILY 5 MEMBER 12;
1650:  dgd0-A  2.4 27.1   93  1204    6   RAT:AF-B5DFK6-F1 AP-3 COMPLEX SUBUNIT DELTA;
1651:  dl1w-A  2.4  4.2   81   213    7   RAT:AF-D4A4C7-F1 MEMBRANE SPANNING 4-DOMAINS A3;
1652:  df70-A  2.4  7.2   74   698    8   RAT:AF-F1M6G0-F1 GLE1-LIKE PROTEIN;
1653:  dlpn-A  2.4  5.0   80  1276    6   RAT:AF-D3ZIV8-F1 RNA HELICASE;
1654:  dcb4-A  2.4 11.3   73   527   10   RAT:AF-M0R6E4-F1 ZINC FINGER PROTEIN 397;
1655:  de0f-A  2.4  4.4   88   200    7   RAT:AF-P20294-F1 CILIARY NEUROTROPHIC FACTOR;
1656:  dlb1-A  2.4  9.6   78   290    9   RAT:AF-P14604-F1 ENOYL-COA HYDRATASE, MITOCHONDRIAL;
1657:  dhqi-A  2.4  8.1   86   232    7   RAT:AF-Q9Z250-F1 PROTEIN LIN-7 HOMOLOG A;
1658:  dlg9-A  2.4  7.2  141   328    9   RAT:AF-D4A217-F1 G PROTEIN-COUPLED RECEPTOR 82;
1659:  dhyo-A  2.4  8.6   84   648    7   RAT:AF-F1MA26-F1 ZINC FINGER PROTEIN 799;
1660:  c8nk-A  2.4  7.5   77   116    5   RAT:AF-Q5RK03-F1 CDKN2AIP N-TERMINAL-LIKE PROTEIN;
1661:  dil6-A  2.4  4.5   64   217    8   RAT:AF-P97576-F1 GRPE PROTEIN HOMOLOG 1, MITOCHONDRIAL;
1662:  das7-A  2.4  5.7   82   438    5   RAT:AF-Q9WV78-F1 PLASMALEMMA VESICLE-ASSOCIATED PROTEIN;
1663:  dhyg-A  2.4  7.1  134   307    4   RAT:AF-P07825-F1 SYNAPTOPHYSIN;
1664:  dj7s-A  2.4  4.9  121   664    6   RAT:AF-B2RYF6-F1 CLPTM1 REGULATOR OF GABA TYPE A RECEPTOR FORWARD-
1665:  dc7x-A  2.4  9.8  126   566    7   RAT:AF-D4A4P8-F1 PROTEIN TWEETY HOMOLOG;
1666:  c7n6-A  2.4  4.7   98   420    5   RAT:AF-F1MAC0-F1 INTERFERON GAMMA-INDUCIBLE PROTEIN 47;
1667:  dirz-A  2.4  9.2  134   667    8   RAT:AF-D3ZVR0-F1 GAMMA-TUBULIN COMPLEX COMPONENT;
1668:  c99r-A  2.4  6.2   92   188    5   RAT:AF-Q5I0H4-F1 CALCIUM LOAD-ACTIVATED CALCIUM CHANNEL;
1669:  dl9m-A  2.4  6.3  110   381    9   RAT:AF-M0RDU0-F1 40-KDA HUNTINGTIN-ASSOCIATED PROTEIN;
1670:  dj6g-A  2.4  9.3   70   350    4   RAT:AF-Q5I0L7-F1 PROTEIN KTI12 HOMOLOG;
1671:  c7yr-A  2.4  9.6   77   184   12   RAT:AF-D3Z919-F1 INTERFERON ALPHA-12-LIKE;
1672:  dim7-A  2.4  5.1   74   259    9   RAT:AF-F1LUK1-F1 LEUCINE-RICH REPEAT-CONTAINING 75A;
1673:  deml-A  2.4  6.4   98   234    1   RAT:AF-Q4KLY7-F1 SYNAPTOGYRIN;
1674:  dctl-A  2.4  5.4  121   243    3   RAT:AF-Q4KLZ4-F1 UNCHARACTERIZED PROTEIN C12ORF60 HOMOLOG;
1675:  dmag-A  2.4  7.9   85  1126    6   RAT:AF-F1LS35-F1 HERMANSKY-PUDLAK SYNDROME 5 PROTEIN HOMOLOG;
1676:  dbol-A  2.4  8.3  100   546    4   RAT:AF-D3ZSI8-F1 PHOSPHATIDYLINOSITOL 4-PHOSPHATE 5-KINASE TYPE-1
1677:  dk6f-A  2.4  4.9  148   902   12   RAT:AF-D4A9R4-F1 PROLINE-RICH TRANSMEMBRANE PROTEIN 4;
1678:  da9m-A  2.4  5.4   87   156    3   RAT:AF-D3ZY25-F1 PROTEIN SYS1 HOMOLOG;
1679:  dio4-A  2.4  5.9  102   767   11   RAT:AF-Q9R186-F1 TRANSIENT RECEPTOR POTENTIAL CATION CHANNEL SUBFA
1680:  dcl1-A  2.4  6.6  127   243    7   RAT:AF-Q4G068-F1 TRANSMEMBRANE PROTEIN 176A;
1681:  c87n-A  2.4  6.0  147   506    4   RAT:AF-D3ZS16-F1 SOLUTE CARRIER FAMILY 37 MEMBER 2;
1682:  dg1a-A  2.4  9.5   79  1505    4   RAT:AF-O70173-F1 PHOSPHATIDYLINOSITOL 4-PHOSPHATE 3-KINASE C2 DOMA
1683:  dc0f-A  2.4  8.9   93   895    4   RAT:AF-Q03386-F1 RAL GUANINE NUCLEOTIDE DISSOCIATION STIMULATOR;
1684:  dmte-A  2.4  7.7  129   293   10   RAT:AF-B0BMY1-F1 LYSOSOMAL AMINO ACID TRANSPORTER 1 HOMOLOG;
1685:  c807-A  2.4  5.0  115   353    5   RAT:AF-Q7TN44-F1 MAS-RELATED G-PROTEIN COUPLED RECEPTOR MEMBER B5;
1686:  dj2p-A  2.4 15.6   99   455    4   RAT:AF-D4A9K4-F1 SOLUTE CARRIER FAMILY 18 MEMBER B1;
1687:  c8ba-A  2.4 17.9  124  1183    5   RAT:AF-O89040-F1 1-PHOSPHATIDYLINOSITOL 4,5-BISPHOSPHATE PHOSPHODI
1688:  c9jn-A  2.4  4.7   89   346   15   RAT:AF-P17438-F1 PERIPHERIN-2;
1689:  c6rh-A  2.4  6.1   57    68    9   RAT:AF-Q6TXH6-F1 LRRGT00023;
1690:  ddug-A  2.4 21.7  115   608    6   RAT:AF-E9PU08-F1 UNCHARACTERIZED PROTEIN;
1691:  daqg-A  2.4  4.1   74   183    9   RAT:AF-Q9JI24-F1 INTERLEUKIN-24;
1692:  dbab-A  2.4  5.2  122   213   10   RAT:AF-A0A0G2K947-F1 ER LUMEN PROTEIN-RETAINING RECEPTOR;
1693:  dg4c-A  2.4 11.6  111   157    6   RAT:AF-F1M4I8-F1 UNCHARACTERIZED PROTEIN;
1694:  db1k-A  2.4  7.9   60   117    5   RAT:AF-D3ZYU4-F1 CYTOCHROME C OXIDASE ASSEMBLY PROTEIN COX20, MITO
1695:  dg9c-A  2.4  6.3  111   317    7   RAT:AF-D3ZSC7-F1 OLFACTORY RECEPTOR;
1696:  c9uw-A  2.4  7.5   67   400    7   RAT:AF-P50233-F1 CORTICOSTEROID 11-BETA-DEHYDROGENASE ISOZYME 2;
1697:  db7x-A  2.4  7.3   81   446   17   RAT:AF-D3ZH34-F1 TERMINAL NUCLEOTIDYLTRANSFERASE 5A;
1698:  dlhz-A  2.4  8.4   73   319    7   RAT:AF-F1LM87-F1 C-TYPE LECTIN DOMAIN FAMILY 4 MEMBER M;
1699:  dfr1-A  2.4 12.6   68   573    4   RAT:AF-Q6AXP3-F1 PROTEIN FAM227B;
1700:  c77i-A  2.4 14.1  128   415    8   RAT:AF-B5DFI9-F1 PROTEIN-SERINE/THREONINE KINASE;
1701:  c9e1-A  2.4  4.7  105   625   10   RAT:AF-B1WC61-F1 COMPLEX I ASSEMBLY FACTOR ACAD9, MITOCHONDRIAL;
1702:  dh7o-A  2.4  6.7  105   267    5   RAT:AF-D3ZTJ1-F1 ARV1 HOMOLOG (YEAST) (PREDICTED);
1703:  daci-A  2.4  5.1   66   397    3   RAT:AF-F7ES94-F1 SMALL NUCLEAR RNA-ACTIVATING COMPLEX, POLYPEPTIDE
1704:  c8wb-A  2.4 10.0   98  1004    4   RAT:AF-Q63475-F1 RECEPTOR-TYPE TYROSINE-PROTEIN PHOSPHATASE N2;
1705:  dmhe-A  2.4  5.1   54   110   13   RAT:AF-D4ABX9-F1 ER MEMBRANE PROTEIN COMPLEX SUBUNIT 6;
1706:  dhyt-A  2.4  4.3   82   392    6   RAT:AF-P60572-F1 PANNEXIN-3;
1707:  dmli-A  2.4 10.6   60   563    3   RAT:AF-Q7M6Y9-F1 UNCHARACTERIZED PROTEIN;
1708:  dko2-A  2.4  5.1  107   220    8   RAT:AF-D4AC34-F1 CLAUDIN 34C4;
1709:  dac5-A  2.4  4.3   55   358    7   RAT:AF-Q6TUG0-F1 DNAJ HOMOLOG SUBFAMILY B MEMBER 11;
1710:  c6md-A  2.4  7.2   67  1179    1   RAT:AF-F1MA46-F1 PROTOCADHERIN 12;
1711:  dfqb-A  2.4 24.2   96   188    4   RAT:AF-F1M3X2-F1 SODIUM/POTASSIUM-TRANSPORTING ATPASE-INTERACTING
1712:  dha2-A  2.4  8.7  119   507    8   RAT:AF-Q68FR2-F1 BRIDGING INTEGRATOR 2;
1713:  c87v-A  2.4  6.4  122   474    5   RAT:AF-Q8R456-F1 MELANOPSIN;
1714:  dilf-A  2.4  4.8  104   258    8   RAT:AF-Q4KM24-F1 PEROXISOMAL BIOGENESIS FACTOR 11 BETA;
1715:  dh8l-A  2.4 22.2  106   228    6   RAT:AF-Q8VHI8-F1 VESICLE TRANSPORT PROTEIN SEC20;
1716:  djwu-A  2.4 14.8  131   548    8   RAT:AF-D4A7D4-F1 SOLUTE CARRIER FAMILY 41 MEMBER 2;
1717:  dbkw-A  2.4  9.3  104  1197    7   RAT:AF-F1M1D5-F1 TUBULIN-SPECIFIC CHAPERONE D;
1718:  dd8h-A  2.4 16.6   86   887   14   RAT:AF-Q63416-F1 INTER-ALPHA-TRYPSIN INHIBITOR HEAVY CHAIN H3;
1719:  djds-A  2.4  6.0  122   312    7   RAT:AF-D3ZXS3-F1 OLFACTORY RECEPTOR;
1720:  dhd1-A  2.4  8.1   73  1237    7   RAT:AF-Q00961-F1 GLUTAMATE RECEPTOR IONOTROPIC, NMDA 2C;
1721:  ddm5-A  2.4  3.7   62  1219   10   RAT:AF-G3V8G1-F1 ATP/GTP BINDING PROTEIN 1 (PREDICTED), ISOFORM CR
1722:  des8-A  2.4  4.7  123   361    7   RAT:AF-A0A0G2K234-F1 G PROTEIN-COUPLED RECEPTOR 137B;
1723:  c6x5-A  2.4  5.8  150  1197    6   RAT:AF-G3V7I3-F1 ATPASE 13A1;
1724:  dhmj-A  2.4  7.8  133   343   10   RAT:AF-Q5FVR1-F1 PALMITOYLTRANSFERASE ZDHHC4;
1725:  dae1-A  2.4  5.4  126   951    6   RAT:AF-Q9Z2H4-F1 LEUCINE-RICH REPEAT-CONTAINING G-PROTEIN COUPLED
1726:  c8rj-A  2.4  6.1  112   314    4   RAT:AF-D4A847-F1 OLFACTORY RECEPTOR;
1727:  c9jt-A  2.4  6.1   83   155    2   RAT:AF-P63081-F1 V-TYPE PROTON ATPASE 16 KDA PROTEOLIPID SUBUNIT;
1728:  dho8-A  2.4  4.0  121  1133    7   RAT:AF-Q3T1I5-F1 STEROL REGULATORY ELEMENT-BINDING PROTEIN 2;
1729:  c6jl-A  2.4  4.7   59   256    8   RAT:AF-Q4V897-F1 COILED-COIL DOMAIN-CONTAINING PROTEIN 90B, MITOCH
1730:  dgmo-A  2.4  8.9  111   863    4   RAT:AF-Q9JKA9-F1 POTASSIUM/SODIUM HYPERPOLARIZATION-ACTIVATED CYCL
1731:  demf-A  2.4  6.0  116   329    7   RAT:AF-M0RBN5-F1 OLFACTORY RECEPTOR;
1732:  djls-A  2.4  4.4   51   349    8   RAT:AF-Q920F3-F1 KH DOMAIN-CONTAINING, RNA-BINDING, SIGNAL TRANSDU
1733:  dj3b-A  2.4 10.0   95   941    4   RAT:AF-Q66HA5-F1 COILED-COIL AND C2 DOMAIN-CONTAINING PROTEIN 1A;
1734:  c68h-A  2.4  8.8   87   211   13   RAT:AF-Q9QUL0-F1 PROLACTIN-3C1;
1735:  diak-A  2.4  5.0   74   230    7   RAT:AF-A0A0U1RVJ1-F1 PROLACTIN FAMILY 3, SUBFAMILY D, MEMBER 2;
1736:  c87d-A  2.4  9.0   88   163    7   RAT:AF-F1LXS7-F1 RCG63028;
1737:  dbgv-A  2.4  6.3  125   308    9   RAT:AF-D3ZBY0-F1 OLFACTORY RECEPTOR;
1738:  dhsh-A  2.4 11.1  103   404    8   RAT:AF-Q6AY78-F1 SOLUTE CARRIER FAMILY 22 MEMBER 18;
1739:  c9ti-A  2.4  9.4   84   494    7   RAT:AF-P09660-F1 ACETYLCHOLINE RECEPTOR SUBUNIT EPSILON;
1740:  di9h-A  2.4 11.2   92   906    4   RAT:AF-F1LN59-F1 EUKARYOTIC TRANSLATION INITIATION FACTOR 4, GAMMA
1741:  dbnx-A  2.4  6.2  114   222    8   RAT:AF-Q641Y1-F1 CYTOCHROME B561 DOMAIN-CONTAINING PROTEIN 2;
1742:  daz7-A  2.4  3.9   89   433    7   RAT:AF-Q7M6Z3-F1 N-LYSINE METHYLTRANSFERASE SMYD2;
1743:  dh0r-A  2.4 14.3   93   638    8   RAT:AF-P22462-F1 POTASSIUM VOLTAGE-GATED CHANNEL SUBFAMILY C MEMBE
1744:  dkd0-A  2.4  7.5   79   214    9   RAT:AF-P97712-F1 GRANULOCYTE COLONY-STIMULATING FACTOR;
1745:  dhda-A  2.4  4.6   77   247    5   RAT:AF-Q4V8A0-F1 E3 SUMO-PROTEIN LIGASE NSE2;
1746:  dgbq-A  2.4  9.5  109   502    6   RAT:AF-G3V631-F1 RAB GUANINE NUCLEOTIDE EXCHANGE FACTOR (GEF) 1 (P
1747:  dci5-A  2.4  8.1  104  2243    4   RAT:AF-D3ZN27-F1 DNAJ HEAT SHOCK PROTEIN FAMILY (HSP40) MEMBER C13
1748:  c7ky-A  2.4  5.9   99   420    5   RAT:AF-Q5VJS5-F1 DYNEIN ASSEMBLY FACTOR 4, AXONEMAL;
1749:  c737-A  2.4  6.1  120   313    5   RAT:AF-D3ZWI5-F1 OLFACTORY RECEPTOR;
1750:  dfzt-A  2.4  9.7  133   243   12   RAT:AF-Q6AYQ4-F1 TRANSMEMBRANE PROTEIN 109;
1751:  dlwj-A  2.4  7.2  115  1651   10   RAT:AF-P0C5Y8-F1 ALSIN;
1752:  c7kt-A  2.4  5.7  120   312    5   RAT:AF-D3ZLI1-F1 OLFACTORY RECEPTOR;
1753:  dd3g-A  2.4  3.7   91   238    4   RAT:AF-B2RZC0-F1 AIG1 PROTEIN;
1754:  dk5t-A  2.4 15.9   78   357    8   RAT:AF-Q641X7-F1 F-BOX ONLY PROTEIN 25;
1755:  dmmt-A  2.4  6.9  109   530    6   RAT:AF-Q62666-F1 VESICULAR ACETYLCHOLINE TRANSPORTER;
1756:  dcw0-A  2.4  6.1   57    76    7   RAT:AF-A0A0G2K3K0-F1 UNCHARACTERIZED PROTEIN;
1757:  dasb-A  2.4  5.3   74   194    5   RAT:AF-D3ZFH4-F1 HYPOTHETICAL LOC314467 (PREDICTED);
1758:  df4y-A  2.4  6.8   76   274    8   RAT:AF-G3V7P1-F1 SYNTAXIN-12;
1759:  dh1r-A  2.4  4.1   70   326    7   RAT:AF-Q6P755-F1 ANKRD9 PROTEIN;
1760:  djga-A  2.4  9.4  117   355    5   RAT:AF-D3ZP87-F1 FAMILY WITH SEQUENCE SIMILARITY 92 MEMBER A;
1761:  dfo5-A  2.4  4.6  121  1602    7   RAT:AF-O08873-F1 MAP KINASE-ACTIVATING DEATH DOMAIN PROTEIN;
1762:  de65-A  2.4  6.1   89   457    7   RAT:AF-Q91Y80-F1 SH3 DOMAIN-BINDING PROTEIN 5;
1763:  dfje-A  2.4 15.2   88   735    5   RAT:AF-D3ZK09-F1 SCY1-LIKE PSEUDOKINASE 3;
1764:  daos-A  2.4 11.8   74   655    8   RAT:AF-O35049-F1 SPHINGOMYELIN PHOSPHODIESTERASE 3;
1765:  dl1o-A  2.4  5.4  102   545   10   RAT:AF-A0A0G2JYJ5-F1 UNCHARACTERIZED PROTEIN;
1766:  detv-A  2.4  7.6  108   232    5   RAT:AF-D3Z8V6-F1 VERY-LONG-CHAIN (3R)-3-HYDROXYACYL-COA DEHYDRATAS
1767:  dbxj-A  2.4  9.1  133   300    8   RAT:AF-Q8K3T4-F1 FREE FATTY ACID RECEPTOR 1;
1768:  depw-A  2.4 12.6   89   834    9   RAT:AF-D3ZQ30-F1 TELOMERE LENGTH REGULATION PROTEIN TEL2 HOMOLOG;
1769:  c90v-A  2.4  7.5  154  2345    8   RAT:AF-P11497-F1 ACETYL-COA CARBOXYLASE 1;
1770:  dh34-A  2.4  6.7  107   502    8   RAT:AF-Q05941-F1 NEURONAL ACETYLCHOLINE RECEPTOR SUBUNIT ALPHA-7;
1771:  dl5m-A  2.4 10.0  116   939   10   RAT:AF-Q62784-F1 INOSITOL POLYPHOSPHATE-4-PHOSPHATASE TYPE I A;
1772:  dazo-A  2.4 10.6   95   867    8   RAT:AF-F1MA31-F1 LYSINE-SPECIFIC HISTONE DEMETHYLASE;
1773:  da43-A  2.4  3.5   58   216    2   RAT:AF-Q6AYH8-F1 SIMILAR TO RIKEN CDNA 1700088E04;
1774:  c90f-A  2.4  6.7  128  1333    5   RAT:AF-D3Z840-F1 FA COMPLEMENTATION GROUP I;
1775:  dcvq-A  2.4  3.3   78   337    5   RAT:AF-F1M1W4-F1 NEDD4 FAMILY-INTERACTING PROTEIN 2;
1776:  c6ti-A  2.4  4.1   63   504    6   RAT:AF-B1WC49-F1 API5 PROTEIN;
1777:  dhu1-A  2.4  8.7  129   445    5   RAT:AF-Q63634-F1 NEUROPEPTIDE Y RECEPTOR TYPE 5;
1778:  dio3-A  2.4  5.0  103   319    7   RAT:AF-D4A730-F1 OLFACTORY RECEPTOR 158;
1779:  di5v-A  2.4  4.1  108   739    9   RAT:AF-Q5XIN6-F1 MITOCHONDRIAL PROTON/CALCIUM EXCHANGER PROTEIN;
1780:  da7o-A  2.4  5.7   97   479    6   RAT:AF-P43144-F1 NEURONAL ACETYLCHOLINE RECEPTOR SUBUNIT ALPHA-9;
1781:  dj1n-A  2.4  9.0   94   535    6   RAT:AF-Q5XIM9-F1 T-COMPLEX PROTEIN 1 SUBUNIT BETA;
1782:  c6h9-A  2.4  7.1  131   432    5   RAT:AF-D4A3U0-F1 G-PROTEIN COUPLED RECEPTOR 22;
1783:  dfmg-A  2.4  7.3   99   239    6   RAT:AF-F1M389-F1 CENTROMERE PROTEIN H;
1784:  dl3j-A  2.4  4.9   90   240   11   RAT:AF-D3ZI62-F1 TRANSMEMBRANE PROTEIN 86A;
1785:  dc84-A  2.4  3.1   71   436   10   RAT:AF-M0RB24-F1 REPULSIVE GUIDANCE MOLECULE BMP CO-RECEPTOR B;
1786:  dgxo-A  2.4 20.4   91   867    8   RAT:AF-A0A0G2K1Z1-F1 LYSINE DEMETHYLASE 7A;
1787:  damd-A  2.4  5.0  117   288    3   RAT:AF-P32851-F1 SYNTAXIN-1A;
1788:  dbcq-A  2.4  7.3  101   523    4   RAT:AF-Q6P6T5-F1 OCCLUDIN;
1789:  c8j1-A  2.4  5.8   91   459    4   RAT:AF-P05508-F1 NADH-UBIQUINONE OXIDOREDUCTASE CHAIN 4;
1790:  c7t8-A  2.4  4.9   84   152    7   RAT:AF-P84817-F1 MITOCHONDRIAL FISSION 1 PROTEIN;
1791:  ddsc-A  2.4  6.1  125   903    6   RAT:AF-D3ZF17-F1 ADHESION G PROTEIN-COUPLED RECEPTOR D1;
1792:  dehs-A  2.3  9.5   78   747    9   RAT:AF-F1LTN7-F1 REGULATORY FACTOR X DOMAIN CONTAINING 1 (PREDICTE
1793:  da64-A  2.3  9.5  104   670    7   RAT:AF-P70502-F1 SOLUTE CARRIER ORGANIC ANION TRANSPORTER FAMILY M
1794:  c9af-A  2.3  6.0  120   308    6   RAT:AF-M0R450-F1 OLFACTORY RECEPTOR;
1795:  djxc-A  2.3  7.0  140  2452    8   RAT:AF-M0R5G5-F1 POLYCYSTIN 1-LIKE 2;
1796:  djvo-A  2.3  6.4  132   276   12   RAT:AF-Q8K593-F1 PHOSPHOLIPID PHOSPHATASE 2;
1797:  djgi-A  2.3  3.4   76   333    4   RAT:AF-Q9JKE8-F1 TASTE RECEPTOR TYPE 2 MEMBER 110;
1798:  dbsa-A  2.3  5.5  126   521    9   RAT:AF-A0A0G2K9H1-F1 DUF1725 DOMAIN-CONTAINING PROTEIN;
1799:  dc3t-A  2.3  2.6   40   190    5   RAT:AF-F1LVF9-F1 RCG35218;
1800:  dl3v-A  2.3 10.4  127   823    5   RAT:AF-P09760-F1 TYROSINE-PROTEIN KINASE FER;
1801:  djy3-A  2.3 11.2  103   136   10   RAT:AF-D4ABS8-F1 TRANSMEMBRANE PROTEIN 203;
1802:  dhpu-A  2.3 15.7  129   509    3   RAT:AF-D3ZSW3-F1 IKAROS FAMILY ZINC FINGER 3;
1803:  dkh2-A  2.3  5.3   94   211   16   RAT:AF-M0R4D0-F1 TRANSMEMBRANE PROTEIN 235;
1804:  c6lc-A  2.3  9.9   99   279    4   RAT:AF-O35796-F1 COMPLEMENT COMPONENT 1 Q SUBCOMPONENT-BINDING PRO
1805:  dlqy-A  2.3  7.3   98   811    5   RAT:AF-A0A0G2K098-F1 MCC REGULATOR OF WNT-SIGNALING PATHWAY;
1806:  dl12-A  2.3  6.3  114   456    5   RAT:AF-D3ZQ49-F1 G PROTEIN-COUPLED RECEPTOR 15-LIKE;
1807:  dan5-A  2.3  5.8   88   183    5   RAT:AF-F1LTM1-F1 FERRITIN;
1808:  dhtu-A  2.3 10.9  125   379    9   RAT:AF-D3ZV19-F1 TRANSMEMBRANE PROTEIN 64;
1809:  c9mw-A  2.3  9.5   89   400    6   RAT:AF-Q7TP09-F1 DA1-10;
1810:  dkzf-A  2.3  7.2  102   403   10   RAT:AF-A0A0G2K7G5-F1 TRANSMEMBRANE PROTEIN 237;
1811:  dc7n-A  2.3  5.6  116   173    4   RAT:AF-D4A879-F1 FERRITIN;
1812:  de67-A  2.3 14.5  142   322    6   RAT:AF-P16261-F1 GRAVES DISEASE CARRIER PROTEIN;
1813:  dfqr-A  2.3  3.8  122   533    7   RAT:AF-Q9WVR6-F1 LARGE NEUTRAL AMINO ACIDS TRANSPORTER SMALL SUBUN
1814:  dczc-A  2.3  4.3  101   239    8   RAT:AF-Q63545-F1 DECIDUAL PROLACTIN-RELATED PROTEIN;
1815:  c8wk-A  2.3  6.2   93   312   11   RAT:AF-A0A0G2K350-F1 NSF ATTACHMENT PROTEIN GAMMA;
1816:  de1a-A  2.3  7.9  123   555    7   RAT:AF-D3ZXL1-F1 RBR-TYPE E3 UBIQUITIN TRANSFERASE;
1817:  dbqi-A  2.3  3.9   83   177   10   RAT:AF-D3ZA62-F1 RHOMBOID, VEINLET-LIKE 2 (DROSOPHILA) (PREDICTED)
1818:  diwl-A  2.3  6.0   70   286    6   RAT:AF-Q5BK38-F1 TRANSMEMBRANE PROTEIN 156;
1819:  dh9j-A  2.3  9.7  147   784    7   RAT:AF-D4A4M3-F1 ATR-INTERACTING PROTEIN;
1820:  ddgy-A  2.3  5.6   89  2225    9   RAT:AF-D3ZK16-F1 INTERACTOR OF LITTLE ELONGATION COMPLEX ELL SUBUN
1821:  dl7k-A  2.3  7.5  116   308   10   RAT:AF-D3ZYQ5-F1 OLFACTORY RECEPTOR 49;
1822:  dla1-A  2.3  4.2   98   228    7   RAT:AF-Q9JKL9-F1 PROLACTIN-2B1;
1823:  dfne-A  2.3  6.3  120  1567    4   RAT:AF-E9PT59-F1 RHO GUANINE NUCLEOTIDE EXCHANGE FACTOR 5;
1824:  ddxy-A  2.3  4.3   81   878    4   RAT:AF-D3ZTB4-F1 VACUOLAR PROTEIN SORTING-ASSOCIATED PROTEIN 11 HO
1825:  c7n4-A  2.3  7.7   72   850    6   RAT:AF-P85107-F1 TRIMETHYLGUANOSINE SYNTHASE;
1826:  deia-A  2.3  5.7  108   356    6   RAT:AF-A0A0G2JUB5-F1 OLFACTORY RECEPTOR;
1827:  def9-A  2.3  3.8   44    97    2   RAT:AF-Q6TUI0-F1 LRRGT00064;
1828:  degq-A  2.3  9.2  133   578    3   RAT:AF-Q924V1-F1 NADPH OXIDASE 4;
1829:  dazi-A  2.3  4.3   50   140    4   RAT:AF-F1LYD3-F1 RCG45731, ISOFORM CRA_A;
1830:  c9sy-A  2.3  3.8  108  1242    8   RAT:AF-Q64649-F1 PHOSPHORYLASE B KINASE REGULATORY SUBUNIT ALPHA,
1831:  dhlz-A  2.3  8.6   90   132    7   RAT:AF-D4A4Q4-F1 OCIA DOMAIN-CONTAINING 2;
1832:  ddmp-A  2.3  4.5   88   376    6   RAT:AF-D3ZFF4-F1 LYSOCARDIOLIPIN ACYLTRANSFERASE 1;
1833:  dkvg-A  2.3  6.5  118   312    8   RAT:AF-D3ZLS8-F1 OLFACTORY RECEPTOR;
1834:  dj3i-A  2.3  6.0  108   777    6   RAT:AF-Q4V8C2-F1 CENTROMERE/KINETOCHORE PROTEIN ZW10 HOMOLOG;
1835:  dhzm-A  2.3  5.8  134   919    6   RAT:AF-Q64566-F1 CALCIUM-TRANSPORTING ATPASE TYPE 2C MEMBER 1;
1836:  dg96-A  2.3  9.1   67   358    7   RAT:AF-Q920G0-F1 SRC KINASE-ASSOCIATED PHOSPHOPROTEIN 2;
1837:  c64q-A  2.3  6.4  105   196    7   RAT:AF-Q5BJW3-F1 PROTEIN TEX261;
1838:  dluq-A  2.3  4.4   84   528    7   RAT:AF-Q6AY19-F1 ATYPICAL KINASE COQ8B, MITOCHONDRIAL;
1839:  datl-A  2.3  8.5   96   237    4   RAT:AF-D3ZUG8-F1 FERRITIN;
1840:  djz1-A  2.3  5.0  127   733    7   RAT:AF-A0A0G2K2U9-F1 FYVE, RHOGEF AND PH DOMAIN CONTAINING 3 (PREDICT
1841:  dj75-A  2.3 14.0  118   712    3   RAT:AF-A0A0G2JX62-F1 SRSF PROTEIN KINASE 2;
1842:  c8hb-A  2.3  6.1  112   324    5   RAT:AF-D4A2B3-F1 OLFACTORY RECEPTOR;
1843:  dd6k-A  2.3  4.4   62   127    6   RAT:AF-D4A033-F1 CYCLIN-DEPENDENT KINASE 2-ASSOCIATED PROTEIN;
1844:  dhlv-A  2.3 14.6  119   926    7   RAT:AF-G3V6B9-F1 TYROSINE-PROTEIN PHOSPHATASE NON-RECEPTOR TYPE;
1845:  ddyy-A  2.3 10.6   80   863    8   RAT:AF-Q9JMD2-F1 SCM-LIKE WITH FOUR MBT DOMAINS PROTEIN 1;
1846:  diy9-A  2.3  7.1  117   245    3   RAT:AF-D3ZNW9-F1 TLC DOMAIN-CONTAINING 5;
1847:  djo1-A  2.3  6.6  101   275    9   RAT:AF-B1WBX0-F1 RGD1308215 PROTEIN;
1848:  c9di-A  2.3  5.3  108   208    6   RAT:AF-A0A0G2K0I5-F1 HYPOTHETICAL PROTEIN LOC680190;
1849:  dmbu-A  2.3  6.6  115   797    9   RAT:AF-D3ZKN4-F1 SIMILAR TO JUNCTION-MEDIATING AND REGULATORY PROT
1850:  dgdv-A  2.3  4.5   81   575   11   RAT:AF-Q64359-F1 CYCLIC NUCLEOTIDE-GATED CATION CHANNEL ALPHA-4;
1851:  dfi4-A  2.3  7.0  130   659   11   RAT:AF-P18590-F1 INTERFERON-INDUCED GTP-BINDING PROTEIN MX3;
1852:  c9q8-A  2.3  9.2   80   350   10   RAT:AF-Q66H28-F1 PROTON-ACTIVATED CHLORIDE CHANNEL;
1853:  c685-A  2.3  9.2  133  2029    6   RAT:AF-G3V765-F1 ENVOPLAKIN;
1854:  dkx5-A  2.3  7.4   86   539    3   RAT:AF-D3Z9Z1-F1 OTOCONIN 90;
1855:  dghc-A  2.3  7.1  128   226    9   RAT:AF-Q6AYR5-F1 CLARIN-3;
1856:  dks6-A  2.3  4.3   55   106   15   RAT:AF-Q5XIF1-F1 T-CELL LEUKEMIA TRANSLOCATION-ALTERED GENE PROTEI
1857:  dhqo-A  2.3  6.3  140  1577    6   RAT:AF-M0R4F8-F1 DYNAMIN-BINDING PROTEIN;
1858:  da27-A  2.3  7.1   92   203    8   RAT:AF-Q63086-F1 CARDIOTROPHIN-1;
1859:  dfit-A  2.3  9.6  130   319    9   RAT:AF-B2GV46-F1 FREE FATTY ACID RECEPTOR 3;
1860:  c8s1-A  2.3  5.9  118   952    5   RAT:AF-D4A7T3-F1 BROMODOMAIN TESTIS-SPECIFIC PROTEIN;
1861:  c8rd-A  2.3 10.5  108   691    5   RAT:AF-F1LVV3-F1 RAN-BINDING PROTEIN 9;
1862:  dbyi-A  2.3  5.0   49    89    8   RAT:AF-P05964-F1 PROTEIN S100-A6;
1863:  c7yh-A  2.3  5.6  116   319    6   RAT:AF-D3ZQB2-F1 OLFACTORY RECEPTOR;
1864:  deta-A  2.3 11.9  147   650    9   RAT:AF-D3ZCM3-F1 ATP-BINDING CASSETTE SUBFAMILY G MEMBER 4;
1865:  db4x-A  2.3  4.6   67   380    6   RAT:AF-Q66HG0-F1 E3 UBIQUITIN-PROTEIN LIGASE RNF13;
1866:  daal-A  2.3 10.7  112  2238    9   RAT:AF-A0A0G2K2W0-F1 PROTEIN-TYROSINE-PHOSPHATASE;
1867:  digr-A  2.3  4.5   79   562    8   RAT:AF-Q62894-F1 EXTRACELLULAR MATRIX PROTEIN 1;
1868:  c85x-A  2.3  5.4   77   622    4   RAT:AF-B2GV74-F1 KINESIN LIGHT CHAIN;
1869:  c78p-A  2.3  4.4   96  1964    6   RAT:AF-D4ADZ6-F1 HELICASE WITH ZINC FINGER;
1870:  ddw2-A  2.3  5.9   89  1547    3   RAT:AF-D4ADF6-F1 ZINC FINGER FYVE-TYPE-CONTAINING 16;
1871:  dkp9-A  2.3  4.7   76   199    7   RAT:AF-D4AC93-F1 TRANSMEMBRANE PROTEIN 223;
1872:  dh0x-A  2.3  7.6   95   619    6   RAT:AF-D3Z8G8-F1 COHESIN LOADING COMPLEX SUBUNIT SCC4 HOMOLOG;
1873:  c7sx-A  2.3  4.5  101   741   11   RAT:AF-Q9QY44-F1 ATP-BINDING CASSETTE SUB-FAMILY D MEMBER 2;
1874:  dd87-A  2.3  7.0  123   295   12   RAT:AF-Q67ET3-F1 TASTE RECEPTOR TYPE 2 MEMBER 120;
1875:  dhlg-A  2.3  5.7  119   353    7   RAT:AF-D4ADE0-F1 C-C MOTIF CHEMOKINE RECEPTOR 8;
1876:  dkx9-A  2.3  4.8   89   761   10   RAT:AF-D3ZMS4-F1 RHO GTPASE ACTIVATING PROTEIN 26 (PREDICTED);
1877:  digw-A  2.3  5.2  118   987    8   RAT:AF-Q4V8B3-F1 MEDIATOR OF RNA POLYMERASE II TRANSCRIPTION SUBUN
1878:  diu0-A  2.3  6.6   60   202    5   RAT:AF-D3ZEH8-F1 POLYAMINE-MODULATED FACTOR 1;
1879:  c9d8-A  2.3 13.0   91   422    4   RAT:AF-Q8N7M5-F1 HEMOJUVELIN;
1880:  dc7r-A  2.3  5.8  105   290    6   RAT:AF-Q6AXT9-F1 OUTER DENSE FIBER PROTEIN 4;
1881:  debt-A  2.3  6.9  135   515    7   RAT:AF-P15823-F1 ALPHA-1B ADRENERGIC RECEPTOR;
1882:  dcg5-A  2.3  6.7  115   273    9   RAT:AF-D4AAI6-F1 TRANSMEMBRANE PROTEIN 45A;
1883:  deh0-A  2.3 10.9  129   423    8   RAT:AF-D3ZFP1-F1 G PROTEIN-COUPLED RECEPTOR 137C;
1884:  dllx-A  2.3  7.9  108   335    9   RAT:AF-F1LUQ0-F1 CALCIUM UNIPORTER REGULATORY SUBUNIT MCUB;
1885:  dmij-A  2.3 10.5   78   511    6   RAT:AF-Q66H56-F1 TELO2-INTERACTING PROTEIN 2;
1886:  dexq-A  2.3 20.6   84   436    4   RAT:AF-Q6AYL1-F1 NPAP60 PROTEIN;
1887:  dhr2-A  2.3  7.8   88   533    9   RAT:AF-O35240-F1 ACID-SENSING ION CHANNEL 3;
1888:  dea8-A  2.3  4.4  108   410    8   RAT:AF-Q566C9-F1 INTERFERON-GAMMA-INDUCIBLE GTPASE IFGGA5 PROTEIN;
1889:  ddl3-A  2.3 10.1   93   458    1   RAT:AF-F1LSH5-F1 ZINC FINGER PROTEIN 867;
1890:  dcao-A  2.3 10.6   84   907    6   RAT:AF-P19490-F1 GLUTAMATE RECEPTOR 1;
1891:  c7uk-A  2.3  9.6   51    70   12   RAT:AF-A0A0G2K8L5-F1 UNCHARACTERIZED PROTEIN;
1892:  c78v-A  2.3  6.9   73   580    4   RAT:AF-D4ACV0-F1 NEGATIVE ELONGATION FACTOR COMPLEX MEMBER B;
1893:  dgin-A  2.3 12.9   97  1209   11   RAT:AF-D3ZTG6-F1 SFI1 CENTRIN-BINDING PROTEIN;
1894:  c73o-A  2.3  8.5  112   706    4   RAT:AF-D3ZYF7-F1 BARDET-BIEDL SYNDROME 12;
1895:  dliv-A  2.3  6.3   74   550    8   RAT:AF-B2GV57-F1 CYSTEINYL-TRNA SYNTHETASE;
1896:  djdw-A  2.3 11.0  134  1281    4   RAT:AF-A0A0G2K1Y7-F1 AF4/FMR2 FAMILY, MEMBER 3;
1897:  c7cj-A  2.3  6.9  131  1066    5   RAT:AF-P85972-F1 VINCULIN;
1898:  diaj-A  2.3  4.6  100   310    9   RAT:AF-Q4G069-F1 REGULATOR OF MICROTUBULE DYNAMICS PROTEIN 1;
1899:  dgtw-A  2.3  5.0  123   202    2   RAT:AF-D4ACP4-F1 TRANSMEMBRANE 4 L SIX FAMILY MEMBER 1;
1900:  dliq-A  2.3 12.3   85   631    5   RAT:AF-O70418-F1 RING FINGER PROTEIN 112;
1901:  dfkf-A  2.3  8.4   69   105    3   RAT:AF-F1LXX7-F1 KRAB DOMAIN-CONTAINING PROTEIN;
1902:  c9gk-A  2.3  6.5  123  1406    7   RAT:AF-A0A0G2K7L6-F1 FYVE, RHOGEF AND PH DOMAIN-CONTAINING 6;
1903:  dmks-A  2.3  9.7   79   640    5   RAT:AF-F1LSH1-F1 ELONGATION FACTOR FOR RNA POLYMERASE II 2;
1904:  dbfm-A  2.3  5.1   87   466    8   RAT:AF-D3ZTY6-F1 MAJOR FACILITATOR SUPERFAMILY DOMAIN-CONTAINING 9
1905:  dehb-A  2.3  5.6   78  1836   12   RAT:AF-F1MAD2-F1 INAD-LIKE PROTEIN;
1906:  dl6s-A  2.3  5.6  113   742    5   RAT:AF-B5DF71-F1 BRD3 PROTEIN;
1907:  ddp3-A  2.3  6.2   84  1773   10   RAT:AF-F1LTF8-F1 LAMININ SUBUNIT ALPHA 4;
1908:  dmbl-A  2.3  7.0  123   707    9   RAT:AF-Q8CJI3-F1 SOLUTE CARRIER FAMILY 12 MEMBER 8;
1909:  dkaz-A  2.3  5.2  130   499    5   RAT:AF-F7E4S0-F1 LRRGT00155-LIKE;
1910:  dajt-A  2.3  8.7  142   405    6   RAT:AF-P70597-F1 PROSTAGLANDIN E2 RECEPTOR EP1 SUBTYPE;
1911:  ddvb-A  2.3  6.5  132   691    8   RAT:AF-D3ZYQ3-F1 SIMILAR TO TUMOR NECROSIS FACTOR, ALPHA-INDUCED P
1912:  ddt5-A  2.3 10.3  105   670    5   RAT:AF-D4A7R0-F1 SIGNAL RECOGNITION PARTICLE SUBUNIT SRP72;
1913:  c86z-A  2.3  6.9   75  1615    4   RAT:AF-Q9JIR4-F1 REGULATING SYNAPTIC MEMBRANE EXOCYTOSIS PROTEIN 1
1914:  dcx3-A  2.3  5.5  115   709    7   RAT:AF-B2GUW2-F1 LOC687105 PROTEIN;
1915:  dbw6-A  2.3 22.2   88   239    7   RAT:AF-Q65Z15-F1 ONCOSTATIN-M;
1916:  c8cu-A  2.3  6.1  107   766    7   RAT:AF-O88387-F1 FYVE, RHOGEF AND PH DOMAIN-CONTAINING PROTEIN 4;
1917:  dhno-A  2.3 12.0  111   824    5   RAT:AF-B2RYD7-F1 DOLICHYL-DIPHOSPHOOLIGOSACCHARIDE--PROTEIN
1918:  dk5r-A  2.3  2.6   42   193   12   RAT:AF-Q5I0E3-F1 UNCHARACTERIZED PROTEIN C7ORF50 HOMOLOG;
1919:  c7jc-A  2.3  7.3  118   429   10   RAT:AF-D3ZCW5-F1 MANNOSYLTRANSFERASE;
1920:  dieh-A  2.3 14.2  122  1195   10   RAT:AF-D3ZN85-F1 HOMEODOMAIN INTERACTING PROTEIN KINASE 2 (PREDICT
1921:  c7az-A  2.3 13.7   86   477    6   RAT:AF-Q9ER26-F1 POTASSIUM VOLTAGE-GATED CHANNEL SUBFAMILY S MEMBE
1922:  ddfn-A  2.3  6.2  131   580   11   RAT:AF-D3ZRF9-F1 MUCOLIPIN 1 (PREDICTED), ISOFORM CRA_A;
1923:  dd1j-A  2.3  5.1   63   161    6   RAT:AF-Q7TP10-F1 CC2-36;
1924:  c8f1-A  2.3  9.3  137  1331    7   RAT:AF-Q8VHU4-F1 ELONGATOR COMPLEX PROTEIN 1;
1925:  c8vz-A  2.3  5.3  113   592    6   RAT:AF-Q8K4C8-F1 FRIZZLED-9;
1926:  dexz-A  2.3  6.3   81   585   10   RAT:AF-D3ZLR4-F1 RAL GEF WITH PH DOMAIN AND SH3-BINDING MOTIF 1;
1927:  c8pd-A  2.3  7.2  103   639    4   RAT:AF-F1LSC3-F1 SPLICING FACTOR 1;
1928:  c924-A  2.3  6.2   81   561    5   RAT:AF-D3ZNW8-F1 TRANSMEMBRANE PROTEIN 151B;
1929:  dewj-A  2.3  9.8  135   452    7   RAT:AF-P20420-F1 NEURONAL ACETYLCHOLINE RECEPTOR SUBUNIT ALPHA-5;
1930:  c75h-A  2.3  9.0  119   250    5   RAT:AF-B5DFI2-F1 CYTOCHROME B-561;
1931:  c8xu-A  2.3  7.8   85  1304    7   RAT:AF-D4A779-F1 PLECKSTRIN HOMOLOGY-LIKE DOMAIN, FAMILY B, MEMBER
1932:  de9t-A  2.3  8.5  111   450   11   RAT:AF-B5MEV3-F1 SOLUTE CARRIER FAMILY 52, RIBOFLAVIN TRANSPORTER,
1933:  dfrs-A  2.3  6.6  122   351   10   RAT:AF-G3V906-F1 HYDROXYCARBOXYLIC ACID RECEPTOR 1;
1934:  c6ju-A  2.3  5.5   76   198    7   RAT:AF-Q5HZE5-F1 TRANSMEMBRANE PROTEIN 17;
1935:  dfby-A  2.3  5.8   79  1474    6   RAT:AF-A0A0G2JTU1-F1 ERCC EXCISION REPAIR 6, CHROMATIN-REMODELING FAC
1936:  dh5z-A  2.3  8.0   95   765    5   RAT:AF-M0RBH7-F1 TETRATRICOPEPTIDE REPEAT DOMAIN 16;
1937:  difz-A  2.3  6.8  127   363    7   RAT:AF-P30938-F1 SOMATOSTATIN RECEPTOR TYPE 5;
1938:  dfpu-A  2.3  4.8   90   780    7   RAT:AF-Q9JJ31-F1 CULLIN-5;
1939:  daaz-A  2.3 11.2  120   475    6   RAT:AF-Q8VHF9-F1 ANKYRIN REPEAT, SAM AND BASIC LEUCINE ZIPPER DOMA
1940:  dem5-A  2.3 11.8   73   330   11   RAT:AF-D4A109-F1 INTERFERON GAMMA RECEPTOR 2;
1941:  c6v2-A  2.3  7.5   69   152    4   RAT:AF-D4ADS4-F1 MICROSOMAL GLUTATHIONE S-TRANSFERASE 3;
1942:  c9i2-A  2.3  5.3  100   181   14   RAT:AF-D3ZBB3-F1 SIMILAR TO TRANSMEMBRANE 4 SUPERFAMILY MEMBER 10
1943:  dl5r-A  2.3 14.1  129   412   10   RAT:AF-Q00972-F1 [3-METHYL-2-OXOBUTANOATE DEHYDROGENASE [LIPOAMIDE
1944:  di8p-A  2.3  5.8  131   460    4   RAT:AF-P08909-F1 5-HYDROXYTRYPTAMINE RECEPTOR 2C;
1945:  c7ai-A  2.3 13.6  121   236    9   RAT:AF-Q62745-F1 CD81 ANTIGEN;
1946:  dg41-A  2.3  4.5   55   235    2   RAT:AF-Q5I0E7-F1 TRANSMEMBRANE EMP24 DOMAIN-CONTAINING PROTEIN 9;
1947:  c9s0-A  2.3  8.6  118   437    6   RAT:AF-Q9JJ16-F1 5-HYDROXYTRYPTAMINE RECEPTOR 3B;
1948:  dc2d-A  2.3  9.1  132   503    8   RAT:AF-Q810F5-F1 TRANSMEMBRANE PROTEIN 184C;
1949:  c9c9-A  2.3  5.6  106   336    9   RAT:AF-Q66H29-F1 PROBABLE G-PROTEIN COUPLED RECEPTOR 160;
1950:  dhun-A  2.3  6.1  116   363   10   RAT:AF-P51651-F1 G-PROTEIN COUPLED RECEPTOR 6;
1951:  ddtg-A  2.3  4.0   99   288    5   RAT:AF-A9CMA6-F1 TRANSMEMBRANE PROTEIN 163;
1952:  de00-A  2.3  5.4   84   671    7   RAT:AF-A0A0G2JXI7-F1 FORKHEAD BOX P4;
1953:  dcpc-A  2.3 10.7   77   213    8   RAT:AF-Q06647-F1 ATP SYNTHASE SUBUNIT O, MITOCHONDRIAL;
1954:  dcbz-A  2.3  5.0   71   676    4   RAT:AF-D3ZYY6-F1 SIMILAR TO RIKEN CDNA 4921511C20 GENE;
1955:  dmsi-A  2.3 12.0   88   157    6   RAT:AF-B1WBU7-F1 TMEM50A PROTEIN;
1956:  dhgk-A  2.3  7.5   90   305    6   RAT:AF-F7EKG3-F1 CARDIOTROPHIN-LIKE CYTOKINE FACTOR 1;
1957:  ddle-A  2.3  9.1  155  1036    6   RAT:AF-P54708-F1 POTASSIUM-TRANSPORTING ATPASE ALPHA CHAIN 2;
1958:  dcij-A  2.3  4.6   55   807    5   RAT:AF-D3ZT79-F1 NEDD4-BINDING PROTEIN 1;
1959:  db52-A  2.3  7.2   68   715    3   RAT:AF-Q66H90-F1 BARDET-BIEDL SYNDROME 7 PROTEIN HOMOLOG;
1960:  df3z-A  2.3  5.3  105   313    7   RAT:AF-B2ZDP9-F1 CALCIUM RELEASE-ACTIVATED CALCIUM MODULATOR 2 PRO
1961:  dfce-A  2.3  8.6   89   799   15   RAT:AF-A0A0G2K726-F1 DOLICHYL-PHOSPHATE-MANNOSE--PROTEIN MANNOSYLTRAN
1962:  dagq-A  2.3 11.9  103  1550   12   RAT:AF-Q9Z173-F1 ADHESION G PROTEIN-COUPLED RECEPTOR L3;
1963:  c9qz-A  2.2  7.7   98   151    7   RAT:AF-Q9JK79-F1 CHEMOKINE-LIKE FACTOR;
1964:  diuc-A  2.2  4.4  107   847    9   RAT:AF-A0A0G2JYA5-F1 VOMERONASAL 2 RECEPTOR, 16;
1965:  c74c-A  2.2  4.1  131  1344    9   RAT:AF-G3V9A0-F1 PLECKSTRIN HOMOLOGY AND RHOGEF DOMAIN-CONTAINING
1966:  c9as-A  2.2  7.3  102   311    6   RAT:AF-Q5J3F2-F1 VOMERONASAL TYPE-1 RECEPTOR;
1967:  dlr8-A  2.2  4.1  131   465    9   RAT:AF-F1M163-F1 SIMILAR TO SOLUTE CARRIER FAMILY 7 (CATIONIC AMIN
1968:  dg11-A  2.2  4.6   84   623    6   RAT:AF-B5DF37-F1 TAF6-LIKE RNA POLYMERASE II, P300/CBP-ASSOCIATED
1969:  dhcr-A  2.2 13.6   69   512    9   RAT:AF-Q3MHS0-F1 PROTEASE, SERINE, 16 (THYMUS);
1970:  def1-A  2.2  6.3   77   354    5   RAT:AF-Q4V7G1-F1 SRC KINASE-ASSOCIATED PHOSPHOPROTEIN 1;
1971:  c8cv-A  2.2  9.2   86   211    7   RAT:AF-P20607-F1 INTERLEUKIN-6;
1972:  dbhb-A  2.2 22.5  128   740    8   RAT:AF-D4ABD3-F1 ARFGAP WITH COILED-COIL, ANKYRIN REPEAT AND PH DO
1973:  dc30-A  2.2  8.5   86   447    7   RAT:AF-Q9JLB5-F1 NEURONAL ACETYLCHOLINE RECEPTOR SUBUNIT ALPHA-10;
1974:  ddfj-A  2.2  4.7  108   634    7   RAT:AF-O70247-F1 SODIUM-DEPENDENT MULTIVITAMIN TRANSPORTER;
1975:  c952-A  2.2  6.5   75   622    9   RAT:AF-D4A9X7-F1 HIC ZBTB TRANSCRIPTIONAL REPRESSOR 2;
1976:  dlt3-A  2.2  5.6   96   841    9   RAT:AF-D3ZDR5-F1 PROTEIN ARGININE METHYLTRANSFERASE 9;
1977:  dd78-A  2.2  9.7   86  1243    7   RAT:AF-D4A7U5-F1 RGD1564491 (PREDICTED);
1978:  c8cq-A  2.2 22.5   83  1621    6   RAT:AF-D3ZVF3-F1 PHOSPHATIDYLINOSITOL-4-PHOSPHATE 3-KINASE;
1979:  dcuy-A  2.2 13.9  113   808    4   RAT:AF-F1M0F6-F1 CAS SCAFFOLD PROTEIN FAMILY MEMBER 4;
1980:  dbcb-A  2.2  5.5  102   538    6   RAT:AF-Q9JIS4-F1 POTASSIUM CHANNEL SUBFAMILY K MEMBER 10;
1981:  dcyw-A  2.2 14.0  133   434    8   RAT:AF-Q63065-F1  KI
1982:  c6ne-A  2.2  3.1   80   200    9   RAT:AF-Q5BJS2-F1 LHFPL TETRASPAN SUBFAMILY MEMBER 6 PROTEIN;
1983:  djg4-A  2.2 11.0   81   941    7   RAT:AF-A1A5S1-F1 PRE-MRNA-PROCESSING FACTOR 6;
1984:  din5-A  2.2  6.6   72   299    7   RAT:AF-F1LY08-F1 SPT3 HOMOLOG, SAGA AND STAGA COMPLEX COMPONENT;
1985:  dbft-A  2.2  9.3   90   225    8   RAT:AF-Q9QXS7-F1 PROBABLE N-ACETYLTRANSFERASE CML5;
1986:  djqi-A  2.2 22.9  122   245    7   RAT:AF-F1LZT4-F1 MEMBRANE SPANNING 4-DOMAINS A6A;
1987:  dhlf-A  2.2  8.1   93   204    6   RAT:AF-Q6R2R3-F1 CARDIOTROPHIN 2;
1988:  c7pb-A  2.2  7.0  101   935    4   RAT:AF-D3ZAX5-F1 CALCIUM HOMEOSTASIS ENDOPLASMIC RETICULUM PROTEIN
1989:  dc1h-A  2.2  8.9   87   832    5   RAT:AF-D3ZFR0-F1 FAST KINASE DOMAINS 1;
1990:  dlne-A  2.2 11.5   82  1497   10   RAT:AF-D3ZGD0-F1 GEM (NUCLEAR ORGANELLE)-ASSOCIATED PROTEIN 5;
1991:  dgqh-A  2.2 21.0  108   332    8   RAT:AF-D4A7N4-F1 G PROTEIN-COUPLED RECEPTOR, CLASS C, GROUP 5, MEM
1992:  dabr-A  2.2  6.5  105   495    7   RAT:AF-A0A0G2JXU5-F1 SOLUTE CARRIER FAMILY 17, MEMBER 4;
1993:  dh2i-A  2.2  5.5  130   573    7   RAT:AF-P52020-F1 SQUALENE MONOOXYGENASE;
1994:  dg9o-A  2.2  6.2  136   609    5   RAT:AF-P11661-F1 NADH-UBIQUINONE OXIDOREDUCTASE CHAIN 5;
1995:  c9xg-A  2.2  9.5  138   597    3   RAT:AF-A0A0G2K3E1-F1 REGULATORY FACTOR X8;
1996:  dhi4-A  2.2  8.9   93   220    6   RAT:AF-Q80WE5-F1 LHFPL TETRASPAN SUBFAMILY MEMBER 1 PROTEIN;
1997:  c943-A  2.2  4.4  105   245    6   RAT:AF-Q9R005-F1 PROLACTIN FAMILY 7, SUBFAMILY D, MEMBER 1;
1998:  dak0-A  2.2  4.3  112  1800    4   RAT:AF-D3Z8C5-F1 BROMODOMAIN AND WD REPEAT DOMAIN-CONTAINING 3;
1999:  c8p3-A  2.2 10.8   90   656   11   RAT:AF-Q920L2-F1 SUCCINATE DEHYDROGENASE  FLAVOPROTEIN
2000:  dg4a-A  2.2 15.4   83   680    6   RAT:AF-Q3T1I3-F1 USHER SYNDROME TYPE-1C PROTEIN-BINDING PROTEIN 1;
2001:  df06-A  2.2  4.6  130   843    8   RAT:AF-P54100-F1 PROTO-ONCOGENE VAV;
2002:  c91d-A  2.2  3.8   94   231   15   RAT:AF-Q6GV27-F1 TRANSMEMBRANE PROTEIN 225;
2003:  dk6h-A  2.2  3.5   59   122    7   RAT:AF-E9PSZ0-F1 ORM1-LIKE PROTEIN 1;
2004:  da62-A  2.2  6.7  117   323    3   RAT:AF-G3V9E6-F1 OLFACTORY RECEPTOR;
2005:  desb-A  2.2 10.9   75  1002    7   RAT:AF-Q8VHN2-F1 GLUTAMATE RECEPTOR IONOTROPIC, NMDA 3B;
2006:  db0g-A  2.2  4.2   77  1007    6   RAT:AF-Q63226-F1 GLUTAMATE RECEPTOR IONOTROPIC, DELTA-2;
2007:  c9ha-A  2.2  6.3  114   312    6   RAT:AF-Q6MFX6-F1 OLFACTORY RECEPTOR;
2008:  c9sr-A  2.2  8.1  119   447    3   RAT:AF-P05371-F1 CLUSTERIN;
2009:  dej7-A  2.2  9.6  137   555    9   RAT:AF-D4A7B6-F1 TRANSMEMBRANE PROTEIN 87B;
2010:  c698-A  2.2  6.5  119   310    2   RAT:AF-D3ZKL5-F1 OLFACTORY RECEPTOR;
2011:  da2p-A  2.2  3.7   56   145    2   RAT:AF-Q62760-F1 MITOCHONDRIAL IMPORT RECEPTOR SUBUNIT TOM20 HOMOL
2012:  dkvu-A  2.2  3.8   58  1006    9   RAT:AF-D4ABV2-F1 CENTROSOMAL PROTEIN 112;
2013:  daqi-A  2.2  6.1   65   203   11   RAT:AF-D3ZZU7-F1 PHOSPHATIDYLINOSITOL GLYCAN ANCHOR BIOSYNTHESIS,
2014:  c9ob-A  2.2  5.2   79   232    5   RAT:AF-D3ZL71-F1 CLARIN 2;
2015:  din1-A  2.2  4.4   75   390    9   RAT:AF-P70673-F1 ATP-SENSITIVE INWARD RECTIFIER POTASSIUM CHANNEL
2016:  dmlp-A  2.2 11.8   83   516    5   RAT:AF-Q8R5G2-F1 ADENINE DNA GLYCOSYLASE;
2017:  c851-A  2.2  5.9  109   644    6   RAT:AF-Q00910-F1 SOLUTE CARRIER ORGANIC ANION TRANSPORTER FAMILY M
2018:  dk0a-A  2.2  6.3  138   416    9   RAT:AF-Q6AXM5-F1 CHOLINE/ETHANOLAMINEPHOSPHOTRANSFERASE 1;
2019:  dcdo-A  2.2  5.0  121  1476    7   RAT:AF-G3V661-F1 BROMODOMAIN ADJACENT TO ZINC FINGER DOMAIN PROTEI
2020:  dguo-A  2.2 13.6  107  1102    7   RAT:AF-A0A0G2K4T5-F1 STRUCTURAL MAINTENANCE OF CHROMOSOMES PROTEIN 5;
2021:  derm-A  2.2  9.5   81   694    4   RAT:AF-F1M6K4-F1 PHD FINGER PROTEIN 21A;
2022:  c9gj-A  2.2  4.7   90   802    9   RAT:AF-P0CAX5-F1 OLIGOPHRENIN-1;
2023:  dh25-A  2.2  3.9   82   250   11   RAT:AF-E9PST6-F1 PROLACTIN FAMILY 7, SUBFAMILY A, MEMBER 4;
2024:  de7a-A  2.2  7.0  153  1014    7   RAT:AF-D3ZEN0-F1 MICAL-LIKE PROTEIN 2;
2025:  dj5f-A  2.2  7.2  113   449    5   RAT:AF-P18506-F1 GAMMA-AMINOBUTYRIC ACID RECEPTOR SUBUNIT DELTA;
2026:  c9uo-A  2.2 10.7  122   782    7   RAT:AF-Q5XI52-F1 VEZATIN;
2027:  c8uy-A  2.2 10.2  110   658    2   RAT:AF-F7FKH2-F1 ZINC FINGER, MYND-TYPE-CONTAINING 11;
2028:  dhot-A  2.2  4.5  134  1368    9   RAT:AF-D3ZA21-F1 PLECKSTRIN HOMOLOGY AND RHOGEF DOMAIN-CONTAINING
2029:  dhdc-A  2.2  5.5  101  1113    7   RAT:AF-D4A6Z8-F1 POTASSIUM CALCIUM-ACTIVATED CHANNEL SUBFAMILY U M
2030:  dith-A  2.2  9.6   70   686    3   RAT:AF-D4AB62-F1 MESOTHELIN-LIKE;
2031:  dl0d-A  2.2  7.6  121   489    8   RAT:AF-Q63344-F1 MONOCARBOXYLATE TRANSPORTER 2;
2032:  dc1x-A  2.2  5.6  109   507    9   RAT:AF-B2RYH9-F1 HIPPOCAMPUS ABUNDANT TRANSCRIPT-LIKE PROTEIN 1;
2033:  dc6e-A  2.2 14.6  121  1071    5   RAT:AF-D4A1Z8-F1 RCG42648, ISOFORM CRA_A;
2034:  da63-A  2.2  9.3  136   422    4   RAT:AF-P19327-F1 5-HYDROXYTRYPTAMINE RECEPTOR 1A;
2035:  dc69-A  2.2  6.1  123   341    2   RAT:AF-Q6AY65-F1 ARFAPTIN-2;
2036:  dfxg-A  2.2  4.4   73   184    3   RAT:AF-Q498D0-F1 COILED-COIL DOMAIN-CONTAINING 28A;
2037:  dkbu-A  2.2  7.1  115   316    8   RAT:AF-M0R4Z7-F1 VOMERONASAL TYPE-1 RECEPTOR;
2038:  dlh5-A  2.2  4.6   89   480    8   RAT:AF-Q9QYU3-F1 POTASSIUM VOLTAGE-GATED CHANNEL SUBFAMILY G MEMBE
2039:  dmh3-A  2.2 11.2   73   313    8   RAT:AF-F1M9J3-F1 SERINE PROTEASE 48;
2040:  dgw2-A  2.2  6.5   53   103    4   RAT:AF-F1LYQ0-F1 PROTEIN S100;
2041:  dknv-A  2.2  5.0  113  1281    9   RAT:AF-E9PTG5-F1 PLECKSTRIN HOMOLOGY DOMAIN-CONTAINING A5;
2042:  dcjj-A  2.2  4.1   81   199    6   RAT:AF-Q08388-F1 PHOSPHATIDYLETHANOLAMINE N-METHYLTRANSFERASE;
2043:  dkm6-A  2.2  4.5   59   134    8   RAT:AF-Q569C0-F1 TRANSMEMBRANE PROTEIN 100;
2044:  dapa-A  2.2  5.1  102   224    9   RAT:AF-D4A6L7-F1 CLAUDIN;
2045:  dadq-A  2.2  6.6  115   321    7   RAT:AF-D4ACX6-F1 OLFACTORY RECEPTOR;
2046:  dap0-A  2.2  5.7  102   316    8   RAT:AF-D3ZH49-F1 OLFACTORY RECEPTOR 1006;
2047:  dhfe-A  2.2  4.9  106   183    5   RAT:AF-Q7TNZ9-F1 CKLF-LIKE MARVEL TRANSMEMBRANE DOMAIN-CONTAINING
2048:  dc61-A  2.2  4.0  117   859    7   RAT:AF-A0A0G2JX01-F1 TETRATRICOPEPTIDE REPEAT DOMAIN 7A;
2049:  c707-A  2.2 10.4   97   663   11   RAT:AF-F1LQ70-F1 POLYUNSATURATED FATTY ACID LIPOXYGENASE ALOX12;
2050:  c6kw-A  2.2  6.5  116   309    3   RAT:AF-Q6MFW7-F1 OLFACTORY RECEPTOR;
2051:  c77b-A  2.2  7.0  104   306   11   RAT:AF-Q6P6G5-F1 PROTEIN YIPF1;
2052:  dmui-A  2.2  9.5   71   116    6   RAT:AF-Q63362-F1 NADH DEHYDROGENASE  1 ALPHA SUBCOMPLE
2053:  c9qy-A  2.2  5.3  129   358    5   RAT:AF-F1LXU3-F1 G PROTEIN-COUPLED RECEPTOR 87;
2054:  dd6f-A  2.2 20.0   90   896    4   RAT:AF-D3ZHG4-F1 OXYSTEROL-BINDING PROTEIN;
2055:  c92k-A  2.2  6.3   68   507    3   RAT:AF-B5DFF9-F1 PIAS4 PROTEIN;
2056:  ddo4-A  2.2  5.7   82   826    4   RAT:AF-F1M2Q1-F1 RHO GTPASE-ACTIVATING PROTEIN 42;
2057:  delr-A  2.2 10.6   64   271    9   RAT:AF-A0A0G2K3W4-F1 CENTROMERE PROTEIN Q;
2058:  dav2-A  2.2  4.8   88   323    9   RAT:AF-Q6K0P5-F1 TRANSMEMBRANE PROTEIN 171;
2059:  de8u-A  2.2  8.7   98  1404    5   RAT:AF-F1LVT0-F1 G2/MITOTIC-SPECIFIC CYCLIN-B3;
2060:  c8mb-A  2.2  6.1  128   410    7   RAT:AF-Q6P4Z8-F1 GLCNAC-1-P TRANSFERASE;
2061:  dmal-A  2.2  8.4   64   170    8   RAT:AF-P01283-F1 VIP PEPTIDES;
2062:  c7my-A  2.2  5.8  117   304    9   RAT:AF-Q5J3D9-F1 VOMERONASAL TYPE-1 RECEPTOR;
2063:  dhuy-A  2.2  7.5  111   362    6   RAT:AF-Q5BJV3-F1 MESODERM DEVELOPMENT CANDIDATE 1;
2064:  degx-A  2.2  5.7  117   315    8   RAT:AF-D4A7I0-F1 OLFACTORY RECEPTOR 190;
2065:  dbiv-A  2.2 13.1   70   306   11   RAT:AF-A0A0G2JUZ2-F1 LEUCINE-RICH REPEAT-CONTAINING 75B;
2066:  c849-A  2.2  3.3   59   148   12   RAT:AF-F1M2S2-F1 DNAJ HEAT SHOCK PROTEIN FAMILY (HSP40) MEMBER C24
2067:  dhyv-A  2.2 16.6   80   941   10   RAT:AF-F1LXS3-F1 MATRILIN 2;
2068:  ddzy-A  2.2 14.0   93   747    3   RAT:AF-A0A0G2JU15-F1 PENTATRICOPEPTIDE REPEAT DOMAIN 3;
2069:  c93e-A  2.2  8.8  139  1472    6   RAT:AF-D4A4W5-F1 PHOSPHOLIPID-TRANSPORTING ATPASE;
2070:  dl97-A  2.2  5.4  104   223    6   RAT:AF-P97707-F1 VOLTAGE-DEPENDENT CALCIUM CHANNEL GAMMA-1 SUBUNIT
2071:  dakk-A  2.2  8.1  116   852    8   RAT:AF-D3Z8W6-F1 RHO GUANINE NUCLEOTIDE EXCHANGE FACTOR 33;
2072:  difd-A  2.2 14.3  114   975    5   RAT:AF-Q62824-F1 EXOCYST COMPLEX COMPONENT 4;
2073:  dg9h-A  2.2  3.7   71   260    4   RAT:AF-Q566D0-F1 UROPLAKIN-1B;
2074:  dbgp-A  2.2  7.5  114   542   11   RAT:AF-P62603-F1 TRIPARTITE MOTIF-CONTAINING PROTEIN 26;
2075:  c9ss-A  2.2 23.4  125  1099    9   RAT:AF-E9PT23-F1 PUTATIVE SODIUM-COUPLED NEUTRAL AMINO ACID TRANSP
2076:  dici-A  2.2  7.3   98   733   11   RAT:AF-Q5MYU0-F1 2'-5'-OLIGOADENYLATE SYNTHASE 2;
2077:  c6l6-A  2.2  9.3  122   305   10   RAT:AF-Q5J3G3-F1 VOMERONASAL TYPE-1 RECEPTOR;
2078:  c7uv-A  2.2  5.6  121   311    3   RAT:AF-D3Z9J0-F1 OLFACTORY RECEPTOR;
2079:  dggv-A  2.2  6.1  118   312    3   RAT:AF-D3ZBF0-F1 OLFACTORY RECEPTOR 6C70-LIKE;
2080:  dan2-A  2.2  6.5  111   548    4   RAT:AF-B5DFB0-F1 PROCOLLAGEN-PROLINE 3-DIOXYGENASE;
2081:  c815-A  2.2 14.6  135   584    4   RAT:AF-Q6AXP6-F1 CATION CHANNEL SPERM-ASSOCIATED PROTEIN 2;
2082:  ddbv-A  2.2  5.4   61   258   10   RAT:AF-Q58DZ9-F1 SYNAPSE DIFFERENTIATION-INDUCING GENE PROTEIN 1;
2083:  c9xk-A  2.2 13.9  147   998    6   RAT:AF-A0A0G2JXB5-F1 ANOCTAMIN;
2084:  c8qc-A  2.2  5.6  126   395    6   RAT:AF-Q9ESQ4-F1 NEUROMEDIN-U RECEPTOR 2;
2085:  di8v-A  2.2  8.1  105   393    6   RAT:AF-P97577-F1 FASCICULATION AND ELONGATION PROTEIN ZETA-1;
2086:  dj7d-A  2.2  7.4   79   167    9   RAT:AF-Q6JAM9-F1 TRANSMEMBRANE PROTEIN 35A;
2087:  c64l-A  2.2 12.5   79  1250   10   RAT:AF-D4A4T3-F1 SIMILAR TO VIGILIN (HIGH DENSITY LIPOPROTEIN-BIND
2088:  de8f-A  2.2  8.1   78  1122    8   RAT:AF-A2RUW0-F1 MAESTRO HEAT-LIKE REPEAT-CONTAINING PROTEIN FAMIL
2089:  di9t-A  2.2  5.9  113   413    4   RAT:AF-D4AEH8-F1 ENDOTHELIAL DIFFERENTIATION, LYSOPHOSPHATIDIC ACI
2090:  c7zf-A  2.2 13.3  137   326    9   RAT:AF-D4A4Q2-F1 G PROTEIN-COUPLED RECEPTOR 171;
2091:  dmc3-A  2.2  6.8   65   247    8   RAT:AF-D3ZVM7-F1 MYOD FAMILY INHIBITOR DOMAIN CONTAINING (PREDICTE
2092:  daef-A  2.2 13.3   99   480   11   RAT:AF-Q5FVM3-F1 RETICULOPHAGY REGULATOR 1;
2093:  dbj9-A  2.2  7.1   98  1453    2   RAT:AF-D4AE81-F1 PLECKSTRIN HOMOLOGY AND RHOGEF DOMAIN-CONTAINING
2094:  ddip-A  2.2  6.8   90   772    9   RAT:AF-P0C588-F1 METAL TRANSPORTER CNNM4;
2095:  de81-A  2.2  8.8   89   162    8   RAT:AF-B1WBM3-F1 TRANSMEMBRANE PROTEIN 138;
2096:  db2s-A  2.2  4.7   84   395    5   RAT:AF-P17256-F1 MEVALONATE KINASE;
2097:  dj6h-A  2.2  6.2  122   358    3   RAT:AF-P25102-F1 HISTAMINE H2 RECEPTOR;
2098:  dk3b-A  2.2  8.5   87   234    8   RAT:AF-P24800-F1 PROLACTIN-6A1;
2099:  ddtl-A  2.2  3.5   56    63    7   RAT:AF-A0A0G2K7E8-F1 UNCHARACTERIZED PROTEIN;
2100:  c798-A  2.2  6.7   65  1141    9   RAT:AF-Q62865-F1 CGMP-INHIBITED 3',5'-CYCLIC PHOSPHODIESTERASE A;
2101:  dmkr-A  2.2  9.5   68   196    6   RAT:AF-Q498C8-F1 PROTEIN RER1;
2102:  c96u-A  2.2  3.3   63   245    6   RAT:AF-D3ZSU4-F1 MEMBRANE SPANNING 4-DOMAINS A15;
2103:  dhgo-A  2.2  4.6  115   378    7   RAT:AF-Q6U2D6-F1 C-C MOTIF CHEMOKINE RECEPTOR 7;
2104:  dmhl-A  2.2  4.8   50    93   10   RAT:AF-P63083-F1 PROTEIN S100-A5;
2105:  c7d4-A  2.2  2.3   54    77    6   RAT:AF-P08650-F1 COMPLEMENT C5;
2106:  dc2m-A  2.2  7.7   87  1937    7   RAT:AF-D3ZVT2-F1 THADA, ARMADILLO REPEAT-CONTAINING;
2107:  dc1c-A  2.2  6.3   79   332    8   RAT:AF-Q7TP85-F1 AB1-334;
2108:  c97d-A  2.2 24.0   79   379    5   RAT:AF-Q63692-F1 HSP90 CO-CHAPERONE CDC37;
2109:  djqv-A  2.2  8.9  132   847    8   RAT:AF-Q63713-F1 RAS GTPASE-ACTIVATING PROTEIN 2;
2110:  dmfo-A  2.2  9.7   79   857    5   RAT:AF-P15387-F1 POTASSIUM VOLTAGE-GATED CHANNEL SUBFAMILY B MEMBE
2111:  dkhp-A  2.2 10.1  138   541   10   RAT:AF-Q8R3Z7-F1 EH-DOMAIN-CONTAINING 4;
2112:  dh8k-A  2.2  5.2  124   621   12   RAT:AF-D4A828-F1 POLYCYSTIC KIDNEY DISEASE 2-LIKE 2 (PREDICTED);
2113:  dbpw-A  2.2  6.4  114   327    5   RAT:AF-P23270-F1 OLFACTORY RECEPTOR 226;
2114:  c84i-A  2.2  5.6  110   395    5   RAT:AF-Q920E0-F1 PROTEINASE-ACTIVATED RECEPTOR 4;
2115:  dc3r-A  2.2 16.3   75   191    7   RAT:AF-D3ZTH4-F1 AKIRIN 1;
2116:  ddll-A  2.2  9.3   65   209    2   RAT:AF-D3ZVK4-F1 SHIELDIN COMPLEX SUBUNIT 1;
2117:  dadw-A  2.2  3.8   61  1400    2   RAT:AF-F1LTH9-F1 DNA HELICASE;
2118:  dkvy-A  2.2  6.9   98   764    7   RAT:AF-D4A3I5-F1 FAMILY WITH SEQUENCE SIMILARITY 160, MEMBER B1;
2119:  dam8-A  2.2  5.9  120   312    3   RAT:AF-D3ZYI7-F1 OLFACTORY RECEPTOR;
2120:  c9lg-A  2.2  5.0   77   123    8   RAT:AF-Q63544-F1 GAMMA-SYNUCLEIN;
2121:  dbcp-A  2.2 20.8  117  1737    6   RAT:AF-Q6MG90-F1 C4A ANAPHYLATOXIN;
2122:  dh50-A  2.2  7.5   80   756   11   RAT:AF-F1LNJ8-F1 PHOSPHOINOSITIDE-3-KINASE, REGULATORY SUBUNIT 6;
2123:  dawy-A  2.2  3.6   55    86    5   RAT:AF-D3ZD09-F1 CYTOCHROME C OXIDASE SUBUNIT;
2124:  c8tb-A  2.2  4.6   61   203   10   RAT:AF-Q7TMZ5-F1 ADP-RIBOSYLATION FACTOR-LIKE 6 INTERACTING PROTEI
2125:  dczg-A  2.2  6.5  126   400    6   RAT:AF-D3ZFS1-F1 OPSIN 3;
2126:  dlpp-A  2.2 14.8  110  1519    5   RAT:AF-F1LTE6-F1 FYVE, RHOGEF AND PH DOMAIN-CONTAINING 5;
2127:  dbzg-A  2.2  4.8  131   657    5   RAT:AF-Q68FP9-F1 CONSERVED OLIGOMERIC GOLGI COMPLEX SUBUNIT 6;
2128:  daq8-A  2.2  3.7  111   399    6   RAT:AF-Q8K418-F1 BOMBESIN RECEPTOR SUBTYPE-3;
2129:  deg3-A  2.2  6.0  112   711    5   RAT:AF-Q498D1-F1 FORKHEAD BOX PROTEIN P1;
2130:  de9b-A  2.2  5.7  119   342    3   RAT:AF-G3V9Z0-F1 OLFACTORY RECEPTOR;
2131:  dawu-A  2.2 13.2  112   687   10   RAT:AF-Q8K3V3-F1 ADHESION G-PROTEIN COUPLED RECEPTOR G1;
2132:  c8sk-A  2.1  3.4   88   720    9   RAT:AF-Q63603-F1 DEDICATOR OF CYTOKINESIS PROTEIN 9;
2133:  dac7-A  2.1  5.4   98   210    7   RAT:AF-Q5XIT8-F1 CLAUDIN;
2134:  deir-A  2.1  6.9  134   540    4   RAT:AF-D3Z826-F1 G PROTEIN-COUPLED RECEPTOR 75;
2135:  c7i5-A  2.1  9.9   89   589    6   RAT:AF-F1LX86-F1 EYES ABSENT HOMOLOG;
2136:  c7kw-A  2.1  6.3   93   315    8   RAT:AF-Q5J3K1-F1 VOMERONASAL TYPE-1 RECEPTOR;
2137:  dg4l-A  2.1  7.6   76   684    5   RAT:AF-P47709-F1 RABPHILIN-3A;
2138:  c8xj-A  2.1  6.3  128   359    8   RAT:AF-O88177-F1 PEROXISOME ASSEMBLY PROTEIN 12;
2139:  c683-A  2.1  6.0  122   339    7   RAT:AF-Q5QD25-F1 TRACE AMINE-ASSOCIATED RECEPTOR 2;
2140:  dcwa-A  2.1  8.8  128   385    7   RAT:AF-Q3T1K1-F1 CERAMIDE SYNTHASE 2;
2141:  dkd5-A  2.1  6.2  115   522   10   RAT:AF-Q0VGK2-F1 TETRATRICOPEPTIDE REPEAT PROTEIN 39C;
2142:  dkvq-A  2.1 10.8   93   122    4   RAT:AF-B2RYU8-F1 LYR MOTIF-CONTAINING PROTEIN 1;
2143:  djyh-A  2.1  7.5  111  1040   11   RAT:AF-P21139-F1 ALPHA-MANNOSIDASE 2C1;
2144:  diob-A  2.1 13.4  127   524    6   RAT:AF-Q7TQM4-F1 STEROL O-ACYLTRANSFERASE 2;
2145:  c6hp-A  2.1  6.7  105   683    6   RAT:AF-Q63564-F1 SYNAPTIC VESICLE GLYCOPROTEIN 2B;
2146:  dbqt-A  2.1  6.6  106  1647    8   RAT:AF-F1LXD9-F1 COILED-COIL DOMAIN-CONTAINING 180;
2147:  dmg6-A  2.1 14.6  112   567    3   RAT:AF-P38438-F1 TGF-BETA RECEPTOR TYPE-2;
2148:  daen-A  2.1  3.7   84   219    2   RAT:AF-Q5PPI7-F1 LHFPL TETRASPAN SUBFAMILY MEMBER 5 PROTEIN;
2149:  c9tb-A  2.1  4.8  108   428    6   RAT:AF-Q66HE2-F1 MONOCARBOXYLATE TRANSPORTER 13;
2150:  c7k6-A  2.1  7.1  110   225    8   RAT:AF-M0RDH3-F1 SINGLE-PASS MEMBRANE AND COILED-COIL DOMAIN-CONTA
2151:  dcgb-A  2.1  5.6   89   233   13   RAT:AF-E9PU04-F1 TRANSMEMBRANE PROTEIN 179;
2152:  dheb-A  2.1  4.7  143   481    8   RAT:AF-D3ZZV7-F1 RASGEF DOMAIN FAMILY, MEMBER 1A;
2153:  dk33-A  2.1 14.1   83   329   11   RAT:AF-Q5U2U4-F1 SECRETORY CARRIER-ASSOCIATED MEMBRANE PROTEIN;
2154:  c9ey-A  2.1  5.6   77   295    0   RAT:AF-M0RE12-F1 TYROSINE-PROTEIN KINASE;
2155:  dkva-A  2.1  5.2  115   217    6   RAT:AF-B5DEX8-F1 MOB KINASE ACTIVATOR 3A;
2156:  dfuf-A  2.1  6.7   90   558    7   RAT:AF-G3V749-F1 POLY  POLYMERASE;
2157:  dbf8-A  2.1  3.7   71   176   13   RAT:AF-D3ZFI7-F1 INTERLEUKIN 19;
2158:  diyj-A  2.1  3.8   87   179    6   RAT:AF-Q63619-F1 5-DEMETHOXYUBIQUINONE HYDROXYLASE, MITOCHONDRIAL;
2159:  dcmx-A  2.1 12.7  100  1069    7   RAT:AF-F1LSP2-F1 ACYL-COA DEHYDROGENASE FAMILY, MEMBER 10;
2160:  ddcm-A  2.1  8.1  115   337    4   RAT:AF-Q9QXI3-F1 G-PROTEIN COUPLED RECEPTOR 26;
2161:  c9y9-A  2.1 16.3  128   821    8   RAT:AF-F1LY25-F1 POTASSIUM VOLTAGE-GATED CHANNEL SUBFAMILY Q MEMBE
2162:  dif6-A  2.1  4.9   95   333    5   RAT:AF-D3ZIS6-F1 G PROTEIN-COUPLED RECEPTOR 146;
2163:  ddyw-A  2.1  7.0  123   323    4   RAT:AF-P32244-F1 MELANOCORTIN RECEPTOR 3;
2164:  c810-A  2.1  5.4  129  1125    3   RAT:AF-Q6RI86-F1 TRANSIENT RECEPTOR POTENTIAL CATION CHANNEL SUBFA
2165:  djm7-A  2.1  9.2   77   589    6   RAT:AF-D3Z9F2-F1 COILED-COIL DOMAIN-CONTAINING 96;
2166:  c7gp-A  2.1  5.0  102   466    8   RAT:AF-Q499P8-F1 RUS FAMILY MEMBER 1;
2167:  de7n-A  2.1  7.0  112   320    9   RAT:AF-D3ZF09-F1 OLFACTORY RECEPTOR;
2168:  dj0v-A  2.1  6.3   86   205    3   RAT:AF-B0K022-F1 ATPASE, H+ TRANSPORTING, V0 SUBUNIT B (PREDICTED)
2169:  c6wb-A  2.1  7.9  129   358    5   RAT:AF-Q923X8-F1 TRACE AMINE-ASSOCIATED RECEPTOR 7B;
2170:  dbky-A  2.1  4.8  109   267    5   RAT:AF-Q920L6-F1 ELONGATION OF VERY LONG CHAIN FATTY ACIDS PROTEIN
2171:  ddnk-A  2.1  5.5  107   250    9   RAT:AF-Q9R006-F1 PROLACTIN-7A2;
2172:  dk9i-A  2.1  5.4  109   447    7   RAT:AF-D3ZUN1-F1 SIMILAR TO BA305P22.2.1 (NOVEL PROTEIN, ISOFORM 1
2173:  dani-A  2.1  3.2   55    94   15   RAT:AF-Q91XV6-F1 FXYD DOMAIN-CONTAINING ION TRANSPORT REGULATOR 6;
2174:  dkzg-A  2.1  4.1  114   316    5   RAT:AF-D3ZXV3-F1 OLFACTORY RECEPTOR;
2175:  dbwi-A  2.1  7.4  128   306    5   RAT:AF-G3V962-F1 G PROTEIN-COUPLED RECEPTOR 35;
2176:  ddnf-A  2.1  9.4  117   877    5   RAT:AF-Q3KR73-F1 KAT8 REGULATORY NSL COMPLEX SUBUNIT 3;
2177:  dfs0-A  2.1 24.9  108  1195    6   RAT:AF-O54852-F1 POTASSIUM VOLTAGE-GATED CHANNEL SUBFAMILY H MEMBE
2178:  dbj5-A  2.1 11.3  100  1041    8   RAT:AF-D3ZUT9-F1 INTEGRATOR COMPLEX SUBUNIT 3;
2179:  dkte-A  2.1  4.7  108   288    6   RAT:AF-Q6AYM9-F1 PROTEIN CLN8;
2180:  c8th-A  2.1  4.6   64   123    9   RAT:AF-A0A0G2JT56-F1 UNCHARACTERIZED PROTEIN;
2181:  c8f7-A  2.1  5.9  109   309    3   RAT:AF-A0A0G2KAV6-F1 OLFACTORY RECEPTOR;
2182:  dd0r-A  2.1  5.0   76   254    9   RAT:AF-D4ACM6-F1 PROGRAMMED CELL DEATH 7;
2183:  dcyg-A  2.1  7.5   53   501    4   RAT:AF-M0R8G4-F1 SIMILAR TO REGULATOR OF SEX-LIMITATION CANDIDATE
2184:  dmrc-A  2.1 14.3  104   182   10   RAT:AF-G3V761-F1 INTERFERON, ALPHA-INDUCIBLE PROTEIN 27;
2185:  dghu-A  2.1  8.3  120   330    9   RAT:AF-Q5J3N3-F1 VOMERONASAL TYPE-1 RECEPTOR;
2186:  dgpn-A  2.1  6.2  114   347    7   RAT:AF-Q923Y7-F1 TRACE AMINE-ASSOCIATED RECEPTOR 4;
2187:  dduo-A  2.1 11.2  124  1545    6   RAT:AF-Q63563-F1 ATP-BINDING CASSETTE SUB-FAMILY C MEMBER 9;
2188:  ddui-A  2.1  6.2  123   271    8   RAT:AF-P28232-F1 GAP JUNCTION BETA-5 PROTEIN;
2189:  ddvz-A  2.1  8.8  131   902    6   RAT:AF-A0A0G2JUU7-F1 GAMMA-TUBULIN COMPLEX COMPONENT;
2190:  c6yi-A  2.1  5.7  119  1582    5   RAT:AF-A0A0G2K023-F1 LAMININ SUBUNIT GAMMA 3;
2191:  daoa-A  2.1  6.3   85   706    8   RAT:AF-A0A0G2JTM1-F1 UNCHARACTERIZED PROTEIN;
2192:  ddvr-A  2.1  8.0   70    95    4   RAT:AF-P62076-F1 MITOCHONDRIAL IMPORT INNER MEMBRANE TRANSLOCASE S
2193:  dafi-A  2.1  4.3   99   219    9   RAT:AF-B4F7F0-F1 CLAUDIN;
2194:  dkg2-A  2.1  5.0   99   776    6   RAT:AF-Q9JJ50-F1 HEPATOCYTE GROWTH FACTOR-REGULATED TYROSINE KINAS
2195:  dlp8-A  2.1  4.7   55   109    5   RAT:AF-O08950-F1 TRANSCRIPTION INITIATION FACTOR IIA SUBUNIT 2;
2196:  da1e-A  2.1  5.3  116  2182    6   RAT:AF-O88480-F1 CALCINEURIN-BINDING PROTEIN CABIN-1;
2197:  dhze-A  2.1  8.3   94   434    7   RAT:AF-B0BN64-F1 POLYMERASE (RNA) I ASSOCIATED FACTOR 1 (PREDICTED
2198:  dcr9-A  2.1  7.3   93   348    8   RAT:AF-D4AE44-F1 CALCIUM HOMEOSTASIS MODULATOR 1;
2199:  dg0h-A  2.1  6.7  113   334    9   RAT:AF-D4AE92-F1 OLFACTORY RECEPTOR;
2200:  dkk6-A  2.1  4.9   58   150    2   RAT:AF-D3ZRD9-F1 ALLOGRAFT INFLAMMATORY FACTOR 1-LIKE;
2201:  diao-A  2.1  8.5  121   567    8   RAT:AF-D4A777-F1 FAMILY WITH SEQUENCE SIMILARITY 114, MEMBER A1;
2202:  dmae-A  2.1  4.5  120  1203    5   RAT:AF-E9PTX9-F1 SOLUTE CARRIER FAMILY 12 MEMBER 2;
2203:  dgq5-A  2.1  6.1  129   325   11   RAT:AF-Q6AYL2-F1 GERM CELL-SPECIFIC GENE 1 PROTEIN;
2204:  dggp-A  2.1  6.5  151   626    5   RAT:AF-A0A0G2JY02-F1 SOLUTE CARRIER FAMILY 5 MEMBER 9;
2205:  dau0-A  2.1  4.2   77   347    9   RAT:AF-A0A0G2KAE2-F1 TUMOR SUPPRESSOR CANDIDATE 3;
2206:  c9xw-A  2.1  4.8  117   287    6   RAT:AF-A0A0G2K516-F1 SYNTAXIN 11;
2207:  dc2w-A  2.1 14.2   77   973    8   RAT:AF-F7F9X9-F1 TESTIS ANION TRANSPORTER 1;
2208:  dblm-A  2.1  9.9   59   950    7   RAT:AF-Q924S5-F1 LON PROTEASE HOMOLOG, MITOCHONDRIAL;
2209:  dib2-A  2.1  7.6  119   298    4   RAT:AF-M0RCP4-F1 VOMERONASAL TYPE-1 RECEPTOR;
2210:  dlj1-A  2.1  5.2   78  1032    8   RAT:AF-Q9Z1T4-F1 CONNECTOR ENHANCER OF KINASE SUPPRESSOR OF RAS 2;
2211:  dd2l-A  2.1 11.7   92   513    7   RAT:AF-D3ZLF0-F1 GTP-BINDING PROTEIN 6 (PUTATIVE);
2212:  c7kz-A  2.1  5.7   84   447    7   RAT:AF-D3ZT90-F1 GLUTARYL-COA DEHYDROGENASE;
2213:  da3z-A  2.1 11.0  118  1846    9   RAT:AF-P70569-F1 UNCONVENTIONAL MYOSIN-VB;
2214:  dliy-A  2.1  7.3  132   416    4   RAT:AF-P43253-F1 PROSTACYCLIN RECEPTOR;
2215:  dbxt-A  2.1 10.0  117   971    9   RAT:AF-Q01728-F1 SODIUM/CALCIUM EXCHANGER 1;
2216:  c7nd-A  2.1  5.2  151   918    7   RAT:AF-D4A8C8-F1 PAX3 AND PAX7-BINDING PROTEIN 1;
2217:  di3o-A  2.1  4.8  115   552    3   RAT:AF-E9PT54-F1 MUCOLIPIN TRP CATION CHANNEL 3;
2218:  dkc4-A  2.1 12.8  128   241    2   RAT:AF-D4AEJ6-F1 PEROXISOMAL BIOGENESIS FACTOR 11 GAMMA;
2219:  dd1g-A  2.1 16.8   85   623    4   RAT:AF-P50137-F1 TRANSKETOLASE;
2220:  dkrf-A  2.1  4.3   99   720    8   RAT:AF-D3ZND0-F1 UV-STIMULATED SCAFFOLD PROTEIN A;
2221:  dcia-A  2.1  6.7  138   846    4   RAT:AF-Q810H6-F1 DISRUPTED IN SCHIZOPHRENIA 1 HOMOLOG;
2222:  daz1-A  2.1  6.3  130  1173    8   RAT:AF-D4A7I6-F1 WASH COMPLEX SUBUNIT 4;
2223:  dlv7-A  2.1 12.6   75   746    7   RAT:AF-Q63553-F1 SNF-RELATED SERINE/THREONINE-PROTEIN KINASE;
2224:  c7kq-A  2.1  5.2  135   515   10   RAT:AF-D3ZMM8-F1 SOLUTE CARRIER FAMILY 7 (CATIONIC AMINO ACID TRAN
2225:  dg5v-A  2.1  6.7   83   489    6   RAT:AF-Q6MFY9-F1 TRIPARTITE MOTIF-CONTAINING PROTEIN 10;
2226:  c9ft-A  2.1  5.4   73   192    5   RAT:AF-F1M3K4-F1 INTERFERON, LAMBDA 3;
2227:  deel-A  2.1  6.5  143  2547    3   RAT:AF-D4A628-F1 DNA-DIRECTED DNA POLYMERASE;
2228:  deh1-A  2.1  9.3  127   314    5   RAT:AF-Q5J3K0-F1 VOMERONASAL TYPE-1 RECEPTOR;
2229:  c8xf-A  2.1  5.5   85   247    5   RAT:AF-Q5U2T1-F1 TLC DOMAIN-CONTAINING PROTEIN 1;
2230:  dk2n-A  2.1  4.4  106   359    6   RAT:AF-Q2TGJ0-F1 PALMITOYLTRANSFERASE;
2231:  di6f-A  2.1 13.3  107   360    4   RAT:AF-Q99068-F1 ALPHA-2-MACROGLOBULIN RECEPTOR-ASSOCIATED PROTEIN
2232:  davk-A  2.1 15.5   82   445    9   RAT:AF-A0A0G2K9Q8-F1 UBIQUITIN PROTEIN LIGASE E3 COMPONENT N-RECOGNIN
2233:  dlhx-A  2.1  3.5   61   151    3   RAT:AF-Q9QZT3-F1 GROUP 10 SECRETORY PHOSPHOLIPASE A2;
2234:  dhq6-A  2.1 15.0   92   662    7   RAT:AF-B4F779-F1 DCC-INTERACTING PROTEIN 13-BETA;
2235:  dfno-A  2.1  5.4   79   238    5   RAT:AF-F1LUB0-F1 TRANSMEMBRANE PROTEIN 267;
2236:  c8fp-A  2.1 12.6   93   253   12   RAT:AF-D3ZA85-F1 NFU1 IRON-SULFUR CLUSTER SCAFFOLD HOMOLOG, MITOCH
2237:  dfsj-A  2.1  9.7   66   223    9   RAT:AF-Q9QZW8-F1 DNAJ-LIKE PROTEIN;
2238:  diem-A  2.1  6.8   84   481    7   RAT:AF-Q66HC3-F1 GUANINE NUCLEOTIDE EXCHANGE C9ORF72 HOMOLOG;
2239:  dfxf-A  2.1  7.9   98   155   11   RAT:AF-P08011-F1 MICROSOMAL GLUTATHIONE S-TRANSFERASE 1;
2240:  dfae-A  2.1  7.0  103   616    9   RAT:AF-Q8R511-F1 FORMIN-BINDING PROTEIN 1;
2241:  djoq-A  2.1  4.2   66   198    9   RAT:AF-D3ZJ02-F1 MEMBRANE SPANNING 4-DOMAINS A5;
2242:  c7b4-A  2.1  4.8  100   625    6   RAT:AF-F1M4W7-F1 CLEAVAGE STIMULATION FACTOR SUBUNIT 3;
2243:  dd34-A  2.1  3.9   95   218   11   RAT:AF-Q9JKD6-F1 CLAUDIN-5;
2244:  dj91-A  2.1  5.4   69    79    4   RAT:AF-D4A742-F1 PROTEIN MGR2 HOMOLOG;
2245:  c99v-A  2.1  4.6   84   783    1   RAT:AF-Q80W92-F1 PROTEIN VAC14 HOMOLOG;
2246:  dl53-A  2.1  5.3   80   305    4   RAT:AF-Q6AYN3-F1 UNCHARACTERIZED PROTEIN C10ORF62 HOMOLOG;
2247:  dhh6-A  2.1 15.7  116   404    5   RAT:AF-Q5PPJ9-F1 ENDOPHILIN-B2;
2248:  c93n-A  2.1  6.9   68    74   10   RAT:AF-D3ZUI9-F1 NADH:UBIQUINONE OXIDOREDUCTASE COMPLEX ASSEMBLY F
2249:  djfu-A  2.1 15.2  135   523    9   RAT:AF-P51907-F1 EXCITATORY AMINO ACID TRANSPORTER 3;
2250:  de45-A  2.1  6.7   72   301    8   RAT:AF-Q66HF0-F1 PROTEIN ARMCX6;
2251:  dfe8-A  2.1  6.2   68   318   10   RAT:AF-A0A0G2K1R4-F1 RETINOL DEHYDROGENASE 5;
2252:  dmq8-A  2.1  7.3   64   663   11   RAT:AF-D3ZC98-F1 CYCLIN-T1;
2253:  df0o-A  2.1  6.7  109   278    9   RAT:AF-Q497B2-F1 TRANSMEMBRANE PROTEIN 45B;
2254:  dajl-A  2.1  9.8   91   480    2   RAT:AF-P50572-F1 GAMMA-AMINOBUTYRIC ACID RECEPTOR SUBUNIT RHO-1;
2255:  djgn-A  2.1  8.9  133  1051    9   RAT:AF-D3ZMG0-F1 SERINE/THREONINE-PROTEIN KINASE;
2256:  c8zz-A  2.1 12.1   98   765    6   RAT:AF-O09178-F1 AMP DEAMINASE 3;
2257:  dlpu-A  2.1 17.5   92  1211    7   RAT:AF-D4A261-F1 CST COMPLEX SUBUNIT CTC1;
2258:  di9i-A  2.1  3.2   55    87    9   RAT:AF-Q63113-F1 FXYD DOMAIN-CONTAINING ION TRANSPORT REGULATOR 4;
2259:  deio-A  2.1 12.2  102  1216    6   RAT:AF-Q62797-F1 PROTEIN-TYROSINE-PHOSPHATASE;
2260:  c8w8-A  2.1  6.4   70   195   10   RAT:AF-M0RCI5-F1 PHOSPHOLIPASE A2, GROUP XIIB;
2261:  dewh-A  2.1  4.2   58   683    3   RAT:AF-A0A0G2JTI7-F1 PRE-MRNA-SPLICING FACTOR 3;
2262:  c80h-A  2.1  9.6  131   657    8   RAT:AF-B5D5N9-F1 CATIONIC AMINO ACID TRANSPORTER 2;
2263:  di01-A  2.1 11.1  140  2439    4   RAT:AF-D3ZV60-F1 CENTROMERE PROTEIN E;
2264:  c7la-A  2.1 12.8   85   198    6   RAT:AF-Q6TXE5-F1 LRRGT00054;
2265:  diu3-A  2.1  8.8  101  1569   10   RAT:AF-D4AAN0-F1 URB2 RIBOSOME BIOGENESIS HOMOLOG;
2266:  c6xr-A  2.1 13.2   87   273    5   RAT:AF-P21581-F1 KIT LIGAND;
2267:  dbre-A  2.1 14.2   76   651    7   RAT:AF-Q5XI55-F1 PEPTIDE-N(4)-(N-ACETYL-BETA-GLUCOSAMINYL)ASPARAGI
2268:  dk08-A  2.1 11.3  142   652    8   RAT:AF-Q99PE7-F1 ATP-BINDING CASSETTE SUB-FAMILY G MEMBER 5;
2269:  denp-A  2.1  6.9  114   366    5   RAT:AF-P30940-F1 5-HYDROXYTRYPTAMINE RECEPTOR 1F;
2270:  df6p-A  2.1  4.3   94   407    9   RAT:AF-D4A3C2-F1 SIMILAR TO RIKEN CDNA 6430548M08;
2271:  dk7w-A  2.1  5.1   78   204    4   RAT:AF-F1LX20-F1 TNF ALPHA-INDUCED PROTEIN 8-LIKE 3;
2272:  dcyv-A  2.1  4.6   85   534    6   RAT:AF-Q1HAQ0-F1 LYSOPHOSPHATIDYLCHOLINE ACYLTRANSFERASE 1;
2273:  dbdv-A  2.1  8.8   73   503    5   RAT:AF-A0A0G2K4Z9-F1 RCG23053;
2274:  c926-A  2.1  3.9  118   371    7   RAT:AF-Q00788-F1 VASOPRESSIN V2 RECEPTOR;
2275:  dj7m-A  2.1 11.5  115   646    5   RAT:AF-Q63802-F1 WEE1-LIKE PROTEIN KINASE;
2276:  c65s-A  2.1 11.2   75   279    8   RAT:AF-D4A249-F1 METALLO-BETA-LACTAMASE DOMAIN-CONTAINING 2;
2277:  de19-A  2.1  9.9   85   155    5   RAT:AF-Q7TQ82-F1 28S RIBOSOMAL PROTEIN S10, MITOCHONDRIAL;
2278:  dc7z-A  2.1  7.6   57   377   11   RAT:AF-A0A0G2JYN4-F1 ERGIC AND GOLGI 2;
2279:  df1m-A  2.1 10.9   93   353   11   RAT:AF-P05369-F1 FARNESYL PYROPHOSPHATE SYNTHASE;
2280:  deie-A  2.1 11.8   77   101   10   RAT:AF-D3ZWF5-F1 TRANSCRIPTION AND MRNA EXPORT FACTOR ENY2;
2281:  diyn-A  2.1  8.5   63   150    8   RAT:AF-P04143-F1 THYROID HORMONE-INDUCIBLE HEPATIC PROTEIN;
2282:  daa7-A  2.1  8.2  130   466    4   RAT:AF-D4A3B5-F1 RCG33562;
2283:  djp6-A  2.1  9.6   96  1014    5   RAT:AF-P27008-F1 POLY  POLYMERASE 1;
2284:  dam1-A  2.1 14.1  123   855    8   RAT:AF-D3ZDF3-F1 MRV INTEGRATION SITE 1 HOMOLOG (MOUSE) (PREDICTED
2285:  dd3r-A  2.1 10.2  102   400    8   RAT:AF-Q5XIP9-F1 TRANSMEMBRANE PROTEIN 43;
2286:  c9b9-A  2.1 10.5   72   552    8   RAT:AF-D3ZAA9-F1 MAGUK P55 SUBFAMILY MEMBER 2;
2287:  djmu-A  2.1  6.1  136  1145    8   RAT:AF-F1MAA4-F1 ATPASE CATION-TRANSPORTING 13A2;
2288:  dlyl-A  2.1  9.8  139   640    7   RAT:AF-D4A811-F1 CREB3 REGULATORY FACTOR;
2289:  dgcr-A  2.1 10.3  113  1632    8   RAT:AF-D3ZCS4-F1 IQ MOTIF-CONTAINING GTPASE-ACTIVATING PROTEIN 3;
2290:  dhwj-A  2.1  4.7   94   515    5   RAT:AF-F1LTM7-F1 FAMILY WITH SEQUENCE SIMILARITY 189, MEMBER A1;
2291:  dbrc-A  2.1  3.5   56   142    7   RAT:AF-A0A0G2K419-F1 MEDIATOR OF RNA POLYMERASE II TRANSCRIPTION SUBU
2292:  diil-A  2.1  6.6  126   721    6   RAT:AF-A0A0G2K2V5-F1 EXOCYST COMPLEX COMPONENT 1;
2293:  daa2-A  2.1  7.3  106   299    6   RAT:AF-Q5J3I1-F1 VOMERONASAL TYPE-1 RECEPTOR;
2294:  dae9-A  2.1  7.6  103   170    8   RAT:AF-A0A0G2K198-F1 UNCHARACTERIZED PROTEIN;
2295:  dik3-A  2.1  9.1  111   411    7   RAT:AF-P47866-F1 CORTICOTROPIN-RELEASING FACTOR RECEPTOR 2;
2296:  c96m-A  2.0  7.1  126   299    6   RAT:AF-Q2TGK3-F1 PALMITOYLTRANSFERASE ZDHHC3;
2297:  c8fr-A  2.0  5.3  147  2181    5   RAT:AF-A0A0G2K4Q7-F1 POLYCYSTIN 1-LIKE 3, TRANSIENT RECEPTOR POTENTIA
2298:  db0t-A  2.0 13.6  126   438    2   RAT:AF-E9PSV7-F1 NUCLEAR RECEPTOR SUBFAMILY 6, GROUP A, MEMBER 1;
2299:  dkqe-A  2.0  8.4   85   174   11   RAT:AF-Q6P767-F1 PITUITARY TUMOR-TRANSFORMING GENE 1 PROTEIN-INTER
2300:  diri-A  2.0  5.7  124   622   10   RAT:AF-E9PU37-F1 PALMITOYLTRANSFERASE;
2301:  c6o9-A  2.0  5.1  135   639    6   RAT:AF-F1LRS5-F1 AMYLOID BETA PRECURSOR-LIKE PROTEIN 1;
2302:  dmej-A  2.0 10.2  118  1452    5   RAT:AF-A0A0G2KA88-F1 SUPPRESSOR OF GLUCOSE, AUTOPHAGY-ASSOCIATED 1;
2303:  deap-A  2.0  5.6   83   804   14   RAT:AF-A0A096MJR6-F1 POLY  POLYMERASE;
2304:  c602-A  2.0  5.8   91   269   12   RAT:AF-A0A0G2QC43-F1 UNCHARACTERIZED PROTEIN;
2305:  dizv-A  2.0  4.6   79   832    9   RAT:AF-Q5PQS3-F1 VENTRICULAR ZONE-EXPRESSED PH DOMAIN-CONTAINING P
2306:  dlen-A  2.0  5.7   82   441    7   RAT:AF-D4A9P2-F1 ARMADILLO-LIKE HELICAL DOMAIN-CONTAINING 1;
2307:  c9o9-A  2.0 12.2  144   621    8   RAT:AF-D3ZNG4-F1 SOLUTE CARRIER FAMILY 2 (FACILITATED GLUCOSE TRAN
2308:  c85c-A  2.0 15.6   96   367    8   RAT:AF-Q6AYC6-F1 ABI FAMILY, MEMBER 3;
2309:  dhrr-A  2.0  4.7   63   146    5   RAT:AF-Q8K3F4-F1 PROTEIN PHOSPHATASE 1 REGULATORY SUBUNIT 14D;
2310:  c9i4-A  2.0  7.4   69   608   10   RAT:AF-Q6AXQ5-F1 2',5'-PHOSPHODIESTERASE 12;
2311:  deb2-A  2.0  9.2  169  1090    6   RAT:AF-P26769-F1 ADENYLATE CYCLASE TYPE 2;
2312:  dk32-A  2.0  7.6   67   357    3   RAT:AF-Q6AYU3-F1 DNAJ HOMOLOG SUBFAMILY B MEMBER 6;
2313:  dd2u-A  2.0 12.1  139  1321    7   RAT:AF-O70127-F1 BILE SALT EXPORT PUMP;
2314:  desw-A  2.0 18.2  111   350    6   RAT:AF-Q5RKL7-F1 SOLUTE CARRIER FAMILY 35 MEMBER E4;
2315:  dd6t-A  2.0  4.4   73   131   10   RAT:AF-Q6PDU4-F1 LEPTIN RECEPTOR OVERLAPPING TRANSCRIPT-LIKE 1;
2316:  dfwk-A  2.0  8.7   90  1634    3   RAT:AF-F1M5N7-F1 KINESIN-LIKE PROTEIN KIF21B;
2317:  da5n-A  2.0 11.0   69   125    6   RAT:AF-Q6TUF2-F1 SUCCINATE DEHYDROGENASE ASSEMBLY FACTOR 3, MITOCH
2318:  dgzp-A  2.0 12.8   73  1864   12   RAT:AF-D3ZZW1-F1 DEDICATOR OF CYTO-KINESIS 1;
2319:  dijb-A  2.0  7.0  116   373    3   RAT:AF-D4A8X5-F1 G PROTEIN-COUPLED RECEPTOR 45;
2320:  dhmh-A  2.0  4.7   75  2535    3   RAT:AF-Q0KL00-F1 PIEZO-TYPE MECHANOSENSITIVE ION CHANNEL COMPONENT
2321:  ddt8-A  2.0 10.6   93   722    8   RAT:AF-A2VD12-F1 PRE-B-CELL LEUKEMIA TRANSCRIPTION FACTOR-INTERACT
2322:  c7l0-A  2.0  7.5  122   494    7   RAT:AF-P53987-F1 MONOCARBOXYLATE TRANSPORTER 1;
2323:  dlx0-A  2.0  6.0  126   416    2   RAT:AF-P56718-F1 OREXIN RECEPTOR TYPE 1;
2324:  dcr2-A  2.0  9.6   87   469   14   RAT:AF-Q6WN19-F1 RETICULON-2;
2325:  dip3-A  2.0  6.0  125   551    7   RAT:AF-A0A0G2JYL3-F1 RHO GUANINE NUCLEOTIDE EXCHANGE FACTOR 3;
2326:  c8bk-A  2.0  6.1  112   541    6   RAT:AF-D4A017-F1 TRANSMEMBRANE PROTEIN 87A;
2327:  dk5k-A  2.0  5.6  108   399    9   RAT:AF-F1MAF5-F1 PCI DOMAIN-CONTAINING 2;
2328:  deoj-A  2.0 10.7   84   183    4   RAT:AF-A0A0G2K360-F1 CATSPER CHANNEL AUXILIARY SUBUNIT ZETA;
2329:  c6ry-A  2.0 10.9   72  1323    1   RAT:AF-Q62645-F1 GLUTAMATE RECEPTOR IONOTROPIC, NMDA 2D;
2330:  dcdf-A  2.0  7.4   91   754    5   RAT:AF-B5DF74-F1 OXYSTEROL-BINDING PROTEIN;
2331:  dce4-A  2.0  5.9  104   314    6   RAT:AF-D3ZSJ1-F1 OLFACTORY RECEPTOR;
2332:  dbnq-A  2.0  5.0  115   437    3   RAT:AF-Q4V7E8-F1 LEUCINE-RICH REPEAT FLIGHTLESS-INTERACTING PROTEI
2333:  dmj2-A  2.0  7.2  112   326    6   RAT:AF-D4A5Z8-F1 OLFACTORY RECEPTOR 608;
2334:  dkgg-A  2.0  6.6   74   735    5   RAT:AF-Q63028-F1 ALPHA-ADDUCIN;
2335:  df89-A  2.0  5.4   97   534   10   RAT:AF-B1WBW6-F1 HYPOTHETICAL LOC298504 (PREDICTED);
2336:  di7y-A  2.0  6.6   96   480    6   RAT:AF-C0H5Y5-F1 CASP8 AND FADD-LIKE APOPTOSIS REGULATOR;
2337:  dcdh-A  2.0  5.1  135   568    6   RAT:AF-O54902-F1 NATURAL RESISTANCE-ASSOCIATED MACROPHAGE PROTEIN
2338:  dmru-A  2.0  5.8  127   345    6   RAT:AF-Q923Y5-F1 TRACE AMINE-ASSOCIATED RECEPTOR 6;
2339:  dagu-A  2.0 12.4  145   752    8   RAT:AF-Q704E8-F1 ATP-BINDING CASSETTE SUB-FAMILY B MEMBER 7, MITOC
2340:  dlnq-A  2.0  4.6   96   271    7   RAT:AF-Q9QZE9-F1 TRANSMEMBRANE PROTEIN 150A;
2341:  dh0a-A  2.0  7.3  126   541    5   RAT:AF-Q498M6-F1 NEUROEPITHELIAL CELL-TRANSFORMING 1;
2342:  dap1-A  2.0  5.1   67   504    3   RAT:AF-Q5U3Z7-F1 SERINE HYDROXYMETHYLTRANSFERASE;
2343:  dmhr-A  2.0  7.1  107   316    6   RAT:AF-Q5J3E8-F1 VOMERONASAL TYPE-1 RECEPTOR;
2344:  c848-A  2.0  5.4  102   317    8   RAT:AF-D4ADW1-F1 OLFACTORY RECEPTOR;
2345:  dgnr-A  2.0 13.0   68   179    6   RAT:AF-B2RYW3-F1 COMPLEX I-B22;
2346:  dfzn-A  2.0  3.3   48   194    6   RAT:AF-A0A0G2JYV7-F1 TESTIS-EXPRESSED 13B;
2347:  dhso-A  2.0  8.5  109  1163    6   RAT:AF-A0A0G2JUU2-F1 SMC5-SMC6 COMPLEX LOCALIZATION FACTOR 2;
2348:  ddt1-A  2.0  6.4  122   513    7   RAT:AF-Q64017-F1 PROBABLE G-PROTEIN COUPLED RECEPTOR 176;
2349:  dclk-A  2.0  6.9  112   319   13   RAT:AF-M0RCF6-F1 OLFACTORY RECEPTOR;
2350:  dcxr-A  2.0  8.9  128   460    9   RAT:AF-B2RZA8-F1 SLC30A6 PROTEIN;
2351:  dje2-A  2.0  4.9   49   101   14   RAT:AF-P05942-F1 PROTEIN S100-A4;
2352:  dl4u-A  2.0  6.7  160  1738    8   RAT:AF-Q6Q760-F1 SODIUM LEAK CHANNEL NON-SELECTIVE PROTEIN;
2353:  di0y-A  2.0  5.5  118   364    4   RAT:AF-Q2TGJ9-F1 PALMITOYLTRANSFERASE;
2354:  dmno-A  2.0  9.6   81   653    2   RAT:AF-A0A0G2K6P2-F1 ALPHA-HELICAL COILED-COIL ROD PROTEIN;
2355:  c6ye-A  2.0 11.0   82   518   10   RAT:AF-D4AAL3-F1 CYTOCHROME P450, FAMILY 26, SUBFAMILY C, POLYPEPT
2356:  c9am-A  2.0  9.4   88   353    5   RAT:AF-D3Z9E9-F1 CELL CYCLE CONTROL PROTEIN;
2357:  c7wm-A  2.0  5.0   62   137   10   RAT:AF-M0RBX4-F1 KRAB-RELATED DOMAIN-CONTAINING PROTEIN;
2358:  c61s-A  2.0  7.9  113   820    9   RAT:AF-Q14U74-F1 DOLICHYL-PHOSPHATE-MANNOSE--PROTEIN MANNOSYLTRANS
2359:  dir4-A  2.0  7.3  120   822    4   RAT:AF-Q6AXQ7-F1 IQ AND AAA DOMAIN-CONTAINING PROTEIN 1-LIKE;
2360:  dcwg-A  2.0  2.7   41    93    5   RAT:AF-Q71MM7-F1 PNEUMO SECRETORY PROTEIN 1;
2361:  dl4a-A  2.0  6.2  127   873    7   RAT:AF-Q9QZA2-F1 PROGRAMMED CELL DEATH 6-INTERACTING PROTEIN;
2362:  c9cq-A  2.0  8.1  103   847    4   RAT:AF-F1LWB1-F1 VAV GUANINE NUCLEOTIDE EXCHANGE FACTOR 3;
2363:  dbis-A  2.0  4.0  111   360    5   RAT:AF-D4A3V7-F1 EXOCYST COMPLEX COMPONENT 3-LIKE 2;
2364:  dfdd-A  2.0  4.4   86   509    5   RAT:AF-Q5GH58-F1 XK-RELATED PROTEIN;
2365:  djbm-A  2.0  5.3  122   333    6   RAT:AF-P23265-F1 OLFACTORY RECEPTOR 1078;
2366:  dbqo-A  2.0  6.0   78   377    8   RAT:AF-D4A5E4-F1 CYCLIN I;
2367:  deba-A  2.0  9.9  126   416    6   RAT:AF-B0BNK4-F1 PROLINE-SERINE-THREONINE PHOSPHATASE-INTERACTING
2368:  dcn7-A  2.0  8.5  109   704    5   RAT:AF-A0A0G2K3F3-F1 DC-STAMP DOMAIN-CONTAINING 2;
2369:  dhya-A  2.0 14.7   97  1029    3   RAT:AF-D3ZAI0-F1 U2 SNRNP-ASSOCIATED SURP DOMAIN-CONTAINING;
2370:  db7a-A  2.0  3.7   59   420    5   RAT:AF-Q4V7F2-F1 PROTEIN DISULFIDE ISOMERASE CRELD1;
2371:  dhhh-A  2.0  9.5  112   509    9   RAT:AF-P97943-F1 SCAVENGER RECEPTOR CLASS B MEMBER 1;
2372:  c6u0-A  2.0  7.8  144  1256    8   RAT:AF-Q99M76-F1 COHESIN SUBUNIT SA-3;
2373:  daip-A  2.0 10.8   97  1334    7   RAT:AF-Q5QE79-F1 ALDEHYDE OXIDASE 4;
2374:  daq4-A  2.0  6.4  126   336    6   RAT:AF-Q6GUG4-F1 P2Y PURINOCEPTOR 13;
2375:  dlgp-A  2.0  5.5  105   859    6   RAT:AF-F1MAT0-F1 VOMERONASAL 2 RECEPTOR, 52;
2376:  c7um-A  2.0 11.6  116  1007    4   RAT:AF-Q5RKH1-F1 SERINE/THREONINE-PROTEIN KINASE PRP4 HOMOLOG;
2377:  dfdo-A  2.0  7.6  139   466    5   RAT:AF-P43140-F1 ALPHA-1A ADRENERGIC RECEPTOR;
2378:  dch0-A  2.0 12.0  146   694    3   RAT:AF-P58428-F1 ATP-BINDING CASSETTE SUB-FAMILY G MEMBER 8;
2379:  c7v2-A  2.0  4.3  114   416    4   RAT:AF-Q9EP80-F1 PRKCA-BINDING PROTEIN;
2380:  dd4u-A  2.0  7.1  125   369    8   RAT:AF-Q8CH33-F1 C-C MOTIF CHEMOKINE RECEPTOR 9;
2381:  c89p-A  2.0  3.1   50   174    8   RAT:AF-A0A0G2K3X8-F1 UNCHARACTERIZED PROTEIN;

# Structural equivalences
   1: 6c70-A c93v-A    10 -  15 <=>    6 -  11   (LEU   12  - ARG   17  <=> ARG    6  - TRP   11 )                          
   1: 6c70-A c93v-A    24 -  27 <=>   91 -  94   (MET   26  - TYR   29  <=> TRP   91  - VAL   94 )                          
   1: 6c70-A c93v-A    33 -  57 <=>   96 - 120   (LYS   35  - ASN   59  <=> SER   96  - MET  120 )                          
   1: 6c70-A c93v-A    75 -  78 <=>  128 - 131   (MET   77  - PHE   80  <=> VAL  128  - PRO  131 )                          
   1: 6c70-A c93v-A    79 -  94 <=>  133 - 148   (LEU   81  - ILE   96  <=> CYS  133  - THR  148 )                          
   1: 6c70-A c93v-A   108 - 111 <=>  456 - 459   (HIS  110  - PHE  113  <=> VAL  456  - ILE  459 )                          
   1: 6c70-A c93v-A   112 - 121 <=>  461 - 470   (ALA  114  - LEU  123  <=> GLY  461  - TYR  470 )                          
   1: 6c70-A c93v-A   124 - 152 <=>  471 - 499   (THR  126  - ASP  154  <=> GLU  471  - GLU  499 )                          
   1: 6c70-A c93v-A   155 - 158 <=>  514 - 517   (ILE  172  - LEU  175  <=> LEU  514  - PHE  517 )                          
   1: 6c70-A c93v-A   168 - 172 <=>  520 - 524   (ALA  185  - ALA  189  <=> ALA  520  - THR  524 )                          
   1: 6c70-A c93v-A   174 - 218 <=>  526 - 570   (HIS  191  - LYS  235  <=> VAL  526  - SER  570 )                          
   1: 6c70-A c93v-A   219 - 223 <=>  581 - 585   (PRO  236  - LEU  240  <=> HIS  581  - LYS  585 )                          
   1: 6c70-A c93v-A   236 - 254 <=>  586 - 604   (VAL  322  - VAL  340  <=> LYS  586  - GLY  604 )                          
   1: 6c70-A c93v-A   257 - 284 <=>  605 - 632   (VAL  343  - THR  370  <=> PRO  605  - LEU  632 )                          
   1: 6c70-A c93v-A   285 - 292 <=>  634 - 641   (LYS  371  - TYR  378  <=> GLY  634  - ASP  641 )                          
   1: 6c70-A c93v-A   294 - 325 <=>  642 - 673   (ALA  380  - MET  411  <=> ALA  642  - SER  673 )                          
   1: 6c70-A c93v-A   327 - 331 <=>  674 - 678   (ALA  413  - CYS  417  <=> ASN  674  - LEU  678 )                          
   1: 6c70-A c93v-A   332 - 336 <=>  681 - 685   (HIS  418  - GLY  422  <=> GLU  681  - LEU  685 )                          
   1: 6c70-A c93v-A   337 - 353 <=>  703 - 719   (SER  423  - LYS  439  <=> ASN  703  - PRO  719 )                          
   1: 6c70-A c93v-A   356 - 363 <=>  724 - 731   (SER  442  - PHE  449  <=> GLY  724  - ILE  731 )                          
   2: 6c70-A dmg8-A    10 -  15 <=>    6 -  11   (LEU   12  - ARG   17  <=> THR    6  - TRP   11 )                          
   2: 6c70-A dmg8-A    24 -  27 <=>   91 -  94   (MET   26  - TYR   29  <=> TRP   91  - VAL   94 )                          
   2: 6c70-A dmg8-A    33 -  53 <=>   96 - 116   (LYS   35  - MET   55  <=> SER   96  - LEU  116 )                          
   2: 6c70-A dmg8-A    78 -  94 <=>  135 - 151   (PHE   80  - ILE   96  <=> VAL  135  - THR  151 )                          
   2: 6c70-A dmg8-A   107 - 111 <=>  440 - 444   (SER  109  - PHE  113  <=> SER  440  - ILE  444 )                          
   2: 6c70-A dmg8-A   112 - 121 <=>  446 - 455   (ALA  114  - LEU  123  <=> GLY  446  - HIS  455 )                          
   2: 6c70-A dmg8-A   124 - 152 <=>  456 - 484   (THR  126  - ASP  154  <=> VAL  456  - ALA  484 )                          
   2: 6c70-A dmg8-A   155 - 158 <=>  500 - 503   (ILE  172  - LEU  175  <=> VAL  500  - PHE  503 )                          
   2: 6c70-A dmg8-A   169 - 173 <=>  505 - 509   (MET  186  - GLY  190  <=> SER  505  - PHE  509 )                          
   2: 6c70-A dmg8-A   174 - 218 <=>  511 - 555   (HIS  191  - LYS  235  <=> VAL  511  - SER  555 )                          
   2: 6c70-A dmg8-A   219 - 223 <=>  566 - 570   (PRO  236  - LEU  240  <=> HIS  566  - LYS  570 )                          
   2: 6c70-A dmg8-A   236 - 254 <=>  571 - 589   (VAL  322  - VAL  340  <=> LYS  571  - GLY  589 )                          
   2: 6c70-A dmg8-A   257 - 284 <=>  590 - 617   (VAL  343  - THR  370  <=> PRO  590  - LEU  617 )                          
   2: 6c70-A dmg8-A   285 - 292 <=>  619 - 626   (LYS  371  - TYR  378  <=> VAL  619  - CYS  626 )                          
   2: 6c70-A dmg8-A   294 - 326 <=>  627 - 659   (ALA  380  - GLU  412  <=> HIS  627  - ASN  659 )                          
   2: 6c70-A dmg8-A   328 - 331 <=>  660 - 663   (ALA  414  - CYS  417  <=> THR  660  - LEU  663 )                          
   2: 6c70-A dmg8-A   332 - 335 <=>  665 - 668   (HIS  418  - ASP  421  <=> THR  665  - ILE  668 )                          
   2: 6c70-A dmg8-A   337 - 353 <=>  688 - 704   (SER  423  - LYS  439  <=> ASN  688  - PRO  704 )                          
   2: 6c70-A dmg8-A   356 - 363 <=>  709 - 716   (SER  442  - PHE  449  <=> GLY  709  - LEU  716 )                          
   3: 6c70-A dku0-A   155 - 158 <=>    8 -  11   (ILE  172  - LEU  175  <=> GLN    8  - GLN   11 )                          
   3: 6c70-A dku0-A   161 - 164 <=>   12 -  15   (ARG  178  - TYR  181  <=> GLY   12  - LEU   15 )                          
   3: 6c70-A dku0-A   171 - 174 <=>  120 - 123   (GLY  188  - HIS  191  <=> VAL  120  - ALA  123 )                          
   3: 6c70-A dku0-A   177 - 226 <=>  129 - 178   (ALA  194  - THR  243  <=> PRO  129  - GLU  178 )                          
   3: 6c70-A dku0-A   228 - 286 <=>  207 - 265   (LEU  314  - VAL  372  <=> LYS  207  - GLY  265 )                          
   3: 6c70-A dku0-A   295 - 298 <=>  268 - 271   (THR  381  - GLY  384  <=> PRO  268  - SER  271 )                          
   3: 6c70-A dku0-A   300 - 331 <=>  272 - 303   (LEU  386  - CYS  417  <=> LEU  272  - LEU  303 )                          
   3: 6c70-A dku0-A   343 - 346 <=>  304 - 307   (PHE  429  - ILE  432  <=> PRO  304  - GLY  307 )                          
   3: 6c70-A dku0-A   347 - 355 <=>  309 - 317   (VAL  433  - MET  441  <=> VAL  309  - ASN  317 )                          
   3: 6c70-A dku0-A   363 - 366 <=>  321 - 324   (PHE  449  - SER  452  <=> THR  321  - ILE  324 )                          
   3: 6c70-A dku0-A   368 - 374 <=>  325 - 331   (ASP  454  - LEU  460  <=> SER  325  - THR  331 )                          
   3: 6c70-A dku0-A   376 - 379 <=>  332 - 335   (ALA  462  - THR  465  <=> PHE  332  - GLU  335 )                          
   3: 6c70-A dku0-A   383 - 387 <=>  336 - 340   (VAL  469  - LEU  473  <=> LYS  336  - GLN  340 )                          
   4: 6c70-A dcyu-A   139 - 142 <=>   16 -  19   (PHE  141  - ILE  144  <=> HIS   16  - GLN   19 )                          
   4: 6c70-A dcyu-A   146 - 149 <=>  116 - 119   (GLY  148  - PHE  151  <=> GLU  116  - LEU  119 )                          
   4: 6c70-A dcyu-A   158 - 162 <=>  121 - 125   (LEU  175  - THR  179  <=> ARG  121  - ASN  125 )                          
   4: 6c70-A dcyu-A   174 - 177 <=>  127 - 130   (HIS  191  - ALA  194  <=> SER  127  - ALA  130 )                          
   4: 6c70-A dcyu-A   179 - 226 <=>  131 - 178   (ILE  196  - THR  243  <=> GLY  131  - GLU  178 )                          
   4: 6c70-A dcyu-A   228 - 286 <=>  207 - 265   (LEU  314  - VAL  372  <=> LYS  207  - GLY  265 )                          
   4: 6c70-A dcyu-A   295 - 298 <=>  268 - 271   (THR  381  - GLY  384  <=> PRO  268  - SER  271 )                          
   4: 6c70-A dcyu-A   300 - 331 <=>  272 - 303   (LEU  386  - CYS  417  <=> LEU  272  - LEU  303 )                          
   4: 6c70-A dcyu-A   343 - 346 <=>  304 - 307   (PHE  429  - ILE  432  <=> PRO  304  - GLY  307 )                          
   4: 6c70-A dcyu-A   349 - 355 <=>  311 - 317   (GLN  435  - MET  441  <=> GLU  311  - ASN  317 )                          
   4: 6c70-A dcyu-A   363 - 366 <=>  321 - 324   (PHE  449  - SER  452  <=> THR  321  - ILE  324 )                          
   4: 6c70-A dcyu-A   368 - 375 <=>  325 - 332   (ASP  454  - GLY  461  <=> SER  325  - PHE  332 )                          
   4: 6c70-A dcyu-A   377 - 380 <=>  333 - 336   (VAL  463  - TYR  466  <=> ILE  333  - LYS  336 )                          
   4: 6c70-A dcyu-A   384 - 388 <=>  337 - 341   (LEU  470  - LYS  474  <=> GLN  337  - VAL  341 )                          
   5: 6c70-A db2h-A    30 -  62 <=>  842 - 874   (GLU   32  - SER   64  <=> TYR  842  - CYS  874 )                          
   5: 6c70-A db2h-A    63 -  88 <=>  880 - 905   (ASP   65  - PHE   90  <=> GLN  880  - ILE  905 )                          
   5: 6c70-A db2h-A    90 -  95 <=>  906 - 911   (VAL   92  - PHE   97  <=> ASP  906  - THR  911 )                          
   5: 6c70-A db2h-A   259 - 286 <=>  912 - 939   (ASP  345  - VAL  372  <=> ILE  912  - LEU  939 )                          
   5: 6c70-A db2h-A   287 - 290 <=>  942 - 945   (ASN  373  - ASN  376  <=> MET  942  - GLU  945 )                          
   5: 6c70-A db2h-A   298 - 314 <=>  960 - 976   (GLY  384  - GLY  400  <=> ALA  960  - ASP  976 )                          
   5: 6c70-A db2h-A   357 - 360 <=>  978 - 981   (ILE  443  - ALA  446  <=> LYS  978  - GLY  981 )                          
   5: 6c70-A db2h-A   366 - 388 <=>  994 -1016   (SER  452  - LYS  474  <=> PHE  994  - THR 1016 )                          
   6: 6c70-A detc-A    62 -  82 <=>  134 - 154   (SER   64  - ILE   84  <=> GLU  134  - THR  154 )                          
   6: 6c70-A detc-A   192 - 219 <=>  155 - 182   (SER  209  - PRO  236  <=> ALA  155  - HIS  182 )                          
   6: 6c70-A detc-A   234 - 287 <=>  186 - 239   (MET  320  - ASN  373  <=> SER  186  - LYS  239 )                          
   6: 6c70-A detc-A   289 - 322 <=>  255 - 288   (VAL  375  - SER  408  <=> GLN  255  - ARG  288 )                          
   6: 6c70-A detc-A   351 - 356 <=>  289 - 294   (CYS  437  - SER  442  <=> TYR  289  - PHE  294 )                          
   6: 6c70-A detc-A   363 - 366 <=>  296 - 299   (PHE  449  - SER  452  <=> GLN  296  - ASP  299 )                          
   6: 6c70-A detc-A   367 - 382 <=>  302 - 317   (LEU  453  - MET  468  <=> ASN  302  - PHE  317 )                          
   6: 6c70-A detc-A   385 - 388 <=>  447 - 450   (VAL  471  - LYS  474  <=> GLN  447  - THR  450 )                          
   7: 6c70-A dgub-A    23 -  26 <=>  165 - 168   (PHE   25  - ASN   28  <=> THR  165  - ASP  168 )                          
   7: 6c70-A dgub-A    48 -  52 <=>  972 - 976   (LEU   50  - GLY   54  <=> GLU  972  - ASN  976 )                          
   7: 6c70-A dgub-A   117 - 146 <=> 1043 -1072   (ARG  119  - GLY  148  <=> ASP 1043  - ARG 1072 )                          
   7: 6c70-A dgub-A   173 - 226 <=> 1079 -1132   (GLY  190  - THR  243  <=> THR 1079  - ALA 1132 )                          
   7: 6c70-A dgub-A   229 - 289 <=> 1145 -1205   (THR  315  - VAL  375  <=> GLN 1145  - GLN 1205 )                          
   8: 6c70-A dkp6-A     1 -   5 <=>  593 - 597   (PHE    3  - GLY    7  <=> ARG  593  - VAL  597 )                          
   8: 6c70-A dkp6-A    28 -  31 <=>  638 - 641   (TYR   30  - GLY   33  <=> ALA  638  - GLU  641 )                          
   8: 6c70-A dkp6-A    33 -  62 <=>  642 - 671   (LYS   35  - SER   64  <=> LEU  642  - LEU  671 )                          
   8: 6c70-A dkp6-A    63 -  88 <=>  677 - 702   (ASP   65  - PHE   90  <=> GLN  677  - ILE  702 )                          
   8: 6c70-A dkp6-A    90 -  94 <=>  703 - 707   (VAL   92  - ILE   96  <=> ASP  703  - ASN  707 )                          
   8: 6c70-A dkp6-A   258 - 285 <=>  708 - 735   (GLY  344  - LYS  371  <=> GLN  708  - MET  735 )                          
   8: 6c70-A dkp6-A   286 - 289 <=>  738 - 741   (VAL  372  - VAL  375  <=> LEU  738  - ARG  741 )                          
   8: 6c70-A dkp6-A   297 - 314 <=>  761 - 778   (ILE  383  - GLY  400  <=> ALA  761  - HIS  778 )                          
   8: 6c70-A dkp6-A   357 - 361 <=>  780 - 784   (ILE  443  - LYS  447  <=> TRP  780  - MET  784 )                          
   8: 6c70-A dkp6-A   366 - 388 <=>  796 - 818   (SER  452  - LYS  474  <=> PHE  796  - THR  818 )                          
   9: 6c70-A dich-A     1 -   5 <=>  554 - 558   (PHE    3  - GLY    7  <=> HIS  554  - SER  558 )                          
   9: 6c70-A dich-A    31 -  35 <=>  869 - 873   (GLY   33  - PRO   37  <=> ILE  869  - SER  873 )                          
   9: 6c70-A dich-A    40 -  62 <=>  878 - 900   (CYS   42  - SER   64  <=> SER  878  - ALA  900 )                          
   9: 6c70-A dich-A    63 -  89 <=>  907 - 933   (ASP   65  - PRO   91  <=> ARG  907  - THR  933 )                          
   9: 6c70-A dich-A    91 -  94 <=>  934 - 937   (ARG   93  - ILE   96  <=> GLN  934  - ASN  937 )                          
   9: 6c70-A dich-A   259 - 286 <=>  939 - 966   (ASP  345  - VAL  372  <=> SER  939  - SER  966 )                          
   9: 6c70-A dich-A   287 - 290 <=>  969 - 972   (ASN  373  - ASN  376  <=> ALA  969  - GLY  972 )                          
   9: 6c70-A dich-A   298 - 315 <=>  986 -1003   (GLY  384  - ASN  401  <=> LEU  986  - ARG 1003 )                          
   9: 6c70-A dich-A   357 - 361 <=> 1005 -1009   (ILE  443  - LYS  447  <=> LYS 1005  - THR 1009 )                          
   9: 6c70-A dich-A   366 - 388 <=> 1021 -1043   (SER  452  - LYS  474  <=> LEU 1021  - VAL 1043 )                          
  10: 6c70-A dek8-A    11 -  14 <=>   64 -  67   (LEU   13  - ILE   16  <=> PRO   64  - LEU   67 )                          
  10: 6c70-A dek8-A    25 -  28 <=>   75 -  78   (PHE   27  - TYR   30  <=> ILE   75  - GLU   78 )                          
  10: 6c70-A dek8-A    41 -  56 <=>  265 - 280   (ILE   43  - VAL   58  <=> LYS  265  - LEU  280 )                          
  10: 6c70-A dek8-A    60 -  63 <=>  281 - 284   (MET   62  - ASP   65  <=> PRO  281  - GLU  284 )                          
  10: 6c70-A dek8-A    90 -  93 <=>  430 - 433   (VAL   92  - LYS   95  <=> GLU  430  - ASP  433 )                          
  10: 6c70-A dek8-A   116 - 146 <=>  529 - 559   (ALA  118  - GLY  148  <=> GLU  529  - ARG  559 )                          
  10: 6c70-A dek8-A   169 - 226 <=>  568 - 625   (MET  186  - THR  243  <=> THR  568  - LYS  625 )                          
  10: 6c70-A dek8-A   227 - 259 <=>  629 - 661   (GLY  313  - ASP  345  <=> GLN  629  - GLU  661 )                          
  10: 6c70-A dek8-A   261 - 280 <=>  662 - 681   (TYR  347  - ALA  366  <=> GLN  662  - GLY  681 )                          
  11: 6c70-A di8n-A    31 -  34 <=>  585 - 588   (GLY   33  - PHE   36  <=> ALA  585  - LEU  588 )                          
  11: 6c70-A di8n-A    37 -  62 <=>  589 - 614   (ARG   39  - SER   64  <=> SER  589  - HIS  614 )                          
  11: 6c70-A di8n-A    63 -  66 <=>  619 - 622   (ASP   65  - ASP   68  <=> PHE  619  - LEU  622 )                          
  11: 6c70-A di8n-A    67 -  93 <=>  634 - 660   (ASP   69  - LYS   95  <=> THR  634  - ASP  660 )                          
  11: 6c70-A di8n-A   131 - 139 <=>  667 - 675   (PHE  133  - PHE  141  <=> LEU  667  - CYS  675 )                          
  11: 6c70-A di8n-A   186 - 190 <=>  689 - 693   (VAL  203  - ALA  207  <=> ARG  689  - GLN  693 )                          
  11: 6c70-A di8n-A   192 - 209 <=>  694 - 711   (SER  209  - GLN  226  <=> VAL  694  - ASP  711 )                          
  11: 6c70-A di8n-A   246 - 249 <=>  713 - 716   (ARG  332  - HIS  335  <=> ALA  713  - SER  716 )                          
  11: 6c70-A di8n-A   252 - 271 <=>  717 - 736   (ARG  338  - THR  357  <=> GLN  717  - ALA  736 )                          
  11: 6c70-A di8n-A   272 - 276 <=>  738 - 742   (THR  358  - LEU  362  <=> ALA  738  - LEU  742 )                          
  11: 6c70-A di8n-A   285 - 288 <=>  752 - 755   (LYS  371  - GLY  374  <=> GLU  752  - GLY  755 )                          
  11: 6c70-A di8n-A   300 - 305 <=>  761 - 766   (LEU  386  - GLY  391  <=> VAL  761  - THR  766 )                          
  11: 6c70-A di8n-A   306 - 321 <=>  771 - 786   (GLN  392  - SER  407  <=> GLY  771  - THR  786 )                          
  11: 6c70-A di8n-A   361 - 364 <=>  800 - 803   (LYS  447  - THR  450  <=> MET  800  - LEU  803 )                          
  11: 6c70-A di8n-A   369 - 382 <=>  809 - 822   (LEU  455  - MET  468  <=> CYS  809  - GLU  822 )                          
  11: 6c70-A di8n-A   384 - 387 <=>  823 - 826   (LEU  470  - LEU  473  <=> LYS  823  - ASP  826 )                          
  12: 6c70-A dex2-A    48 -  51 <=>    3 -   6   (LEU   50  - TYR   53  <=> LEU    3  - PHE    6 )                          
  12: 6c70-A dex2-A    53 -  56 <=>   13 -  16   (MET   55  - VAL   58  <=> ASP   13  - TRP   16 )                          
  12: 6c70-A dex2-A    59 -  62 <=>   17 -  20   (MET   61  - SER   64  <=> ASP   17  - VAL   20 )                          
  12: 6c70-A dex2-A    63 -  68 <=>   23 -  28   (ASP   65  - LEU   70  <=> HIS   23  - ASP   28 )                          
  12: 6c70-A dex2-A    71 - 105 <=>   29 -  63   (ASN   73  - PRO  107  <=> PHE   29  - GLY   63 )                          
  12: 6c70-A dex2-A   118 - 121 <=>   66 -  69   (PHE  120  - LEU  123  <=> GLN   66  - HIS   69 )                          
  12: 6c70-A dex2-A   132 - 149 <=>   83 - 100   (CYS  134  - PHE  151  <=> ILE   83  - MET  100 )                          
  12: 6c70-A dex2-A   181 - 206 <=>  102 - 127   (GLN  198  - ALA  223  <=> LEU  102  - GLU  127 )                          
  12: 6c70-A dex2-A   252 - 255 <=>  131 - 134   (ARG  338  - THR  341  <=> GLY  131  - SER  134 )                          
  12: 6c70-A dex2-A   258 - 287 <=>  135 - 164   (GLY  344  - ASN  373  <=> SER  135  - ASP  164 )                          
  12: 6c70-A dex2-A   292 - 295 <=>  165 - 168   (TYR  378  - THR  381  <=> ALA  165  - ASP  168 )                          
  12: 6c70-A dex2-A   297 - 312 <=>  169 - 184   (ILE  383  - ILE  398  <=> MET  169  - ILE  184 )                          
  12: 6c70-A dex2-A   363 - 366 <=>  187 - 190   (PHE  449  - SER  452  <=> VAL  187  - CYS  190 )                          
  13: 6c70-A dmus-A    51 -  54 <=>    1 -   4   (TYR   53  - MET   56  <=> MET    1  - LEU    4 )                          
  13: 6c70-A dmus-A    56 -  59 <=>   13 -  16   (VAL   58  - MET   61  <=> LYS   13  - ASP   16 )                          
  13: 6c70-A dmus-A    62 -  65 <=>   17 -  20   (SER   64  - VAL   67  <=> SER   17  - THR   20 )                          
  13: 6c70-A dmus-A    68 -  72 <=>   26 -  30   (LEU   70  - THR   74  <=> PRO   26  - PRO   30 )                          
  13: 6c70-A dmus-A    74 -  78 <=>   31 -  35   (THR   76  - PHE   80  <=> CYS   31  - SER   35 )                          
  13: 6c70-A dmus-A    79 -  89 <=>   37 -  47   (LEU   81  - PRO   91  <=> LEU   37  - ALA   47 )                          
  13: 6c70-A dmus-A    91 - 105 <=>   48 -  62   (ARG   93  - PRO  107  <=> ALA   48  - GLY   62 )                          
  13: 6c70-A dmus-A   121 - 133 <=>   65 -  77   (LEU  123  - VAL  135  <=> VAL   65  - GLY   77 )                          
  13: 6c70-A dmus-A   134 - 151 <=>   81 -  98   (ALA  136  - GLU  153  <=> TRP   81  - GLY   98 )                          
  13: 6c70-A dmus-A   157 - 160 <=>   99 - 102   (ARG  174  - ILE  177  <=> SER   99  - ALA  102 )                          
  13: 6c70-A dmus-A   180 - 205 <=>  103 - 128   (TYR  197  - PHE  222  <=> PRO  103  - LEU  128 )                          
  13: 6c70-A dmus-A   258 - 290 <=>  134 - 166   (GLY  344  - ASN  376  <=> SER  134  - LEU  166 )                          
  13: 6c70-A dmus-A   292 - 317 <=>  167 - 192   (TYR  378  - LEU  403  <=> ASP  167  - GLU  192 )                          
  13: 6c70-A dmus-A   327 - 330 <=>  200 - 203   (ALA  413  - SER  416  <=> GLU  200  - ASP  203 )                          
  14: 6c70-A day5-A     4 -   7 <=>  606 - 609   (GLN    6  - VAL    9  <=> ALA  606  - HIS  609 )                          
  14: 6c70-A day5-A    10 -  13 <=>  610 - 613   (LEU   12  - ASN   15  <=> VAL  610  - PRO  613 )                          
  14: 6c70-A day5-A    15 -  21 <=>  614 - 620   (ARG   17  - GLY   23  <=> ARG  614  - LYS  620 )                          
  14: 6c70-A day5-A    43 -  61 <=>  622 - 640   (THR   45  - GLU   63  <=> GLY  622  - VAL  640 )                          
  14: 6c70-A day5-A    62 -  88 <=>  643 - 669   (SER   64  - PHE   90  <=> ILE  643  - VAL  669 )                          
  14: 6c70-A day5-A    91 -  94 <=>  670 - 673   (ARG   93  - ILE   96  <=> GLU  670  - GLY  673 )                          
  14: 6c70-A day5-A   256 - 286 <=>  675 - 705   (ALA  342  - VAL  372  <=> GLU  675  - LEU  705 )                          
  14: 6c70-A day5-A   291 - 310 <=>  719 - 738   (VAL  377  - PHE  396  <=> SER  719  - SER  738 )                          
  14: 6c70-A day5-A   314 - 318 <=>  755 - 759   (GLY  400  - ILE  404  <=> ASP  755  - GLN  759 )                          
  14: 6c70-A day5-A   366 - 388 <=>  761 - 783   (SER  452  - LYS  474  <=> PHE  761  - THR  783 )                          
  15: 6c70-A df2t-A    19 -  22 <=>  359 - 362   (GLY   21  - HIS   24  <=> GLU  359  - ASP  362 )                          
  15: 6c70-A df2t-A    23 -  26 <=>  365 - 368   (PHE   25  - ASN   28  <=> VAL  365  - LEU  368 )                          
  15: 6c70-A df2t-A    27 -  30 <=>  371 - 374   (TYR   29  - GLU   32  <=> SER  371  - LYS  374 )                          
  15: 6c70-A df2t-A    32 -  62 <=>  375 - 405   (LYS   34  - SER   64  <=> SER  375  - HIS  405 )                          
  15: 6c70-A df2t-A    67 -  93 <=>  406 - 432   (ASP   69  - LYS   95  <=> MET  406  - VAL  432 )                          
  15: 6c70-A df2t-A   100 - 103 <=>  442 - 445   (ALA  102  - ASN  105  <=> GLU  442  - GLU  445 )                          
  15: 6c70-A df2t-A   252 - 284 <=>  446 - 478   (ARG  338  - THR  370  <=> ASN  446  - ILE  478 )                          
  15: 6c70-A df2t-A   285 - 288 <=>  480 - 483   (LYS  371  - GLY  374  <=> GLY  480  - THR  483 )                          
  15: 6c70-A df2t-A   290 - 304 <=>  484 - 498   (ASN  376  - LEU  390  <=> VAL  484  - VAL  498 )                          
  15: 6c70-A df2t-A   305 - 326 <=>  500 - 521   (GLY  391  - GLU  412  <=> LEU  500  - SER  521 )                          
  15: 6c70-A df2t-A   330 - 333 <=>  580 - 583   (SER  416  - TRP  419  <=> ASN  580  - GLN  583 )                          
  15: 6c70-A df2t-A   336 - 339 <=>  584 - 587   (GLY  422  - GLU  425  <=> LEU  584  - LEU  587 )                          
  16: 6c70-A djgf-A    14 -  17 <=>   14 -  17   (ILE   16  - MET   19  <=> VAL   14  - TYR   17 )                          
  16: 6c70-A djgf-A    91 - 103 <=>   19 -  31   (ARG   93  - ASN  105  <=> THR   19  - ILE   31 )                          
  16: 6c70-A djgf-A   104 - 107 <=>   34 -  37   (ASN  106  - SER  109  <=> ILE   34  - LEU   37 )                          
  16: 6c70-A djgf-A   110 - 123 <=>   73 -  86   (LEU  112  - ILE  125  <=> SER   73  - SER   86 )                          
  16: 6c70-A djgf-A   125 - 140 <=>   87 - 102   (LYS  127  - SER  142  <=> VAL   87  - GLN  102 )                          
  16: 6c70-A djgf-A   142 - 151 <=>  104 - 113   (ILE  144  - GLU  153  <=> GLU  104  - GLU  113 )                          
  16: 6c70-A djgf-A   152 - 155 <=>  115 - 118   (ASP  154  - ILE  172  <=> LYS  115  - HIS  118 )                          
  16: 6c70-A djgf-A   169 - 172 <=>  127 - 130   (MET  186  - ALA  189  <=> ARG  127  - LYS  130 )                          
  16: 6c70-A djgf-A   173 - 189 <=>  132 - 148   (GLY  190  - MET  206  <=> THR  132  - MET  148 )                          
  16: 6c70-A djgf-A   191 - 221 <=>  149 - 179   (VAL  208  - MET  238  <=> ARG  149  - GLY  179 )                          
  16: 6c70-A djgf-A   227 - 231 <=>  197 - 201   (GLY  313  - LYS  317  <=> VAL  197  - LEU  201 )                          
  16: 6c70-A djgf-A   234 - 282 <=>  202 - 250   (MET  320  - GLN  368  <=> SER  202  - CYS  250 )                          
  17: 6c70-A dlqk-A     1 -   4 <=> 1056 -1059   (PHE    3  - GLN    6  <=> PRO 1056  - PHE 1059 )                          
  17: 6c70-A dlqk-A    19 -  22 <=> 1078 -1081   (GLY   21  - HIS   24  <=> VAL 1078  - ASP 1081 )                          
  17: 6c70-A dlqk-A    40 -  43 <=> 1082 -1085   (CYS   42  - THR   45  <=> HIS 1082  - ASP 1085 )                          
  17: 6c70-A dlqk-A    63 -  89 <=> 2051 -2077   (ASP   65  - PRO   91  <=> PRO 2051  - LEU 2077 )                          
  17: 6c70-A dlqk-A    91 -  94 <=> 2078 -2081   (ARG   93  - ILE   96  <=> CYS 2078  - GLY 2081 )                          
  17: 6c70-A dlqk-A   257 - 285 <=> 2082 -2110   (VAL  343  - LYS  371  <=> ARG 2082  - VAL 2110 )                          
  17: 6c70-A dlqk-A   286 - 290 <=> 2112 -2116   (VAL  372  - ASN  376  <=> GLY 2112  - ARG 2116 )                          
  17: 6c70-A dlqk-A   330 - 336 <=> 2191 -2197   (SER  416  - GLY  422  <=> THR 2191  - ALA 2197 )                          
  18: 6c70-A c8gy-A    61 -  84 <=>   25 -  48   (GLU   63  - LYS   86  <=> SER   25  - LYS   48 )                          
  18: 6c70-A c8gy-A   264 - 288 <=>   50 -  74   (ALA  350  - GLY  374  <=> GLY   50  - GLU   74 )                          
  18: 6c70-A c8gy-A   292 - 302 <=>   77 -  87   (TYR  378  - TYR  388  <=> LEU   77  - ASN   87 )                          
  18: 6c70-A c8gy-A   303 - 316 <=>   89 - 102   (THR  389  - ARG  402  <=> ALA   89  - LYS  102 )                          
  18: 6c70-A c8gy-A   319 - 322 <=>  103 - 106   (GLU  405  - SER  408  <=> ASN  103  - ASN  106 )                          
  18: 6c70-A c8gy-A   354 - 358 <=>  107 - 111   (ALA  440  - SER  444  <=> PRO  107  - GLU  111 )                          
  18: 6c70-A c8gy-A   366 - 388 <=>  115 - 137   (SER  452  - LYS  474  <=> ASN  115  - VAL  137 )                          
  19: 6c70-A dk0i-A    25 -  28 <=>   13 -  16   (PHE   27  - TYR   30  <=> ALA   13  - GLN   16 )                          
  19: 6c70-A dk0i-A    89 - 103 <=>   18 -  32   (PRO   91  - ASN  105  <=> HIS   18  - ILE   32 )                          
  19: 6c70-A dk0i-A   104 - 107 <=>   35 -  38   (ASN  106  - SER  109  <=> ILE   35  - VAL   38 )                          
  19: 6c70-A dk0i-A   108 - 111 <=>   42 -  45   (HIS  110  - PHE  113  <=> GLY   42  - VAL   45 )                          
  19: 6c70-A dk0i-A   112 - 124 <=>   76 -  88   (ALA  114  - THR  126  <=> ILE   76  - THR   88 )                          
  19: 6c70-A dk0i-A   126 - 139 <=>   89 - 102   (MET  128  - PHE  141  <=> PRO   89  - ALA  102 )                          
  19: 6c70-A dk0i-A   146 - 151 <=>  109 - 114   (GLY  148  - GLU  153  <=> TYR  109  - LEU  114 )                          
  19: 6c70-A dk0i-A   153 - 156 <=>  169 - 172   (SER  155  - PRO  173  <=> LEU  169  - LYS  172 )                          
  19: 6c70-A dk0i-A   169 - 217 <=>  173 - 221   (MET  186  - MET  234  <=> GLU  173  - TYR  221 )                          
  19: 6c70-A dk0i-A   223 - 226 <=>  226 - 229   (LEU  240  - THR  243  <=> PRO  226  - TYR  229 )                          
  19: 6c70-A dk0i-A   227 - 230 <=>  240 - 243   (GLY  313  - LYS  316  <=> VAL  240  - TYR  243 )                          
  19: 6c70-A dk0i-A   233 - 284 <=>  244 - 295   (GLU  319  - THR  370  <=> VAL  244  - TYR  295 )                          
  19: 6c70-A dk0i-A   285 - 288 <=>  297 - 300   (LYS  371  - GLY  374  <=> ILE  297  - LYS  300 )                          
  20: 6c70-A dmis-A     1 -   4 <=>  753 - 756   (PHE    3  - GLN    6  <=> GLY  753  - GLY  756 )                          
  20: 6c70-A dmis-A    29 -  62 <=>  849 - 882   (SER   31  - SER   64  <=> ILE  849  - CYS  882 )                          
  20: 6c70-A dmis-A    63 -  88 <=>  888 - 913   (ASP   65  - PHE   90  <=> GLN  888  - ILE  913 )                          
  20: 6c70-A dmis-A    90 -  94 <=>  914 - 918   (VAL   92  - ILE   96  <=> ASP  914  - TYR  918 )                          
  20: 6c70-A dmis-A   259 - 284 <=>  920 - 945   (ASP  345  - THR  370  <=> VAL  920  - VAL  945 )                          
  20: 6c70-A dmis-A   285 - 288 <=>  947 - 950   (LYS  371  - GLY  374  <=> LEU  947  - LEU  950 )                          
  20: 6c70-A dmis-A   298 - 314 <=>  968 - 984   (GLY  384  - GLY  400  <=> GLY  968  - ASP  984 )                          
  20: 6c70-A dmis-A   357 - 361 <=>  986 - 990   (ILE  443  - LYS  447  <=> ARG  986  - THR  990 )                          
  20: 6c70-A dmis-A   366 - 388 <=> 1002 -1024   (SER  452  - LYS  474  <=> PHE 1002  - THR 1024 )                          
  21: 6c70-A de41-A    28 -  38 <=>    3 -  13   (TYR   30  - ILE   40  <=> ARG    3  - ALA   13 )                          
  21: 6c70-A de41-A    41 -  46 <=>   45 -  50   (ILE   43  - LEU   48  <=> VAL   45  - ALA   50 )                          
  21: 6c70-A de41-A    96 - 103 <=>   60 -  67   (TYR   98  - ASN  105  <=> VAL   60  - GLY   67 )                          
  21: 6c70-A de41-A   119 - 146 <=>   70 -  97   (HIS  121  - GLY  148  <=> ARG   70  - ASP   97 )                          
  21: 6c70-A de41-A   182 - 213 <=>   99 - 130   (PHE  199  - LEU  230  <=> PHE   99  - SER  130 )                          
  21: 6c70-A de41-A   243 - 246 <=>  131 - 134   (TRP  329  - ARG  332  <=> PRO  131  - SER  134 )                          
  21: 6c70-A de41-A   248 - 280 <=>  135 - 167   (LYS  334  - ALA  366  <=> TRP  135  - GLY  167 )                          
  21: 6c70-A de41-A   297 - 333 <=>  168 - 204   (ILE  383  - TRP  419  <=> ALA  168  - PRO  204 )                          
  22: 6c70-A c89r-A    25 -  28 <=>    9 -  12   (PHE   27  - TYR   30  <=> SER    9  - ASP   12 )                          
  22: 6c70-A c89r-A    89 - 105 <=>   17 -  33   (PRO   91  - PRO  107  <=> GLN   17  - ARG   33 )                          
  22: 6c70-A c89r-A   107 - 110 <=>   40 -  43   (SER  109  - LEU  112  <=> VAL   40  - ALA   43 )                          
  22: 6c70-A c89r-A   111 - 140 <=>   73 - 102   (PHE  113  - SER  142  <=> SER   73  - LYS  102 )                          
  22: 6c70-A c89r-A   146 - 149 <=>  108 - 111   (GLY  148  - PHE  151  <=> GLN  108  - PRO  111 )                          
  22: 6c70-A c89r-A   159 - 164 <=>  112 - 117   (MET  176  - TYR  181  <=> PRO  112  - ARG  117 )                          
  22: 6c70-A c89r-A   181 - 213 <=>  122 - 154   (GLN  198  - LEU  230  <=> CYS  122  - GLN  154 )                          
  22: 6c70-A c89r-A   214 - 217 <=>  156 - 159   (LYS  231  - MET  234  <=> LEU  156  - GLY  159 )                          
  22: 6c70-A c89r-A   223 - 226 <=>  163 - 166   (LEU  240  - THR  243  <=> ALA  163  - TYR  166 )                          
  22: 6c70-A c89r-A   227 - 230 <=>  177 - 180   (GLY  313  - LYS  316  <=> VAL  177  - PHE  180 )                          
  22: 6c70-A c89r-A   233 - 274 <=>  181 - 222   (GLU  319  - ILE  360  <=> VAL  181  - LEU  222 )                          
  22: 6c70-A c89r-A   276 - 279 <=>  223 - 226   (LEU  362  - LEU  365  <=> LEU  223  - PRO  226 )                          
  22: 6c70-A c89r-A   283 - 288 <=>  227 - 232   (ALA  369  - GLY  374  <=> PRO  227  - LEU  232 )                          
  23: 6c70-A dijm-A    63 -  67 <=>   85 -  89   (ASP   65  - ASP   69  <=> PRO   85  - PRO   89 )                          
  23: 6c70-A dijm-A   139 - 142 <=>   93 -  96   (PHE  141  - ILE  144  <=> ASN   93  - PHE   96 )                          
  23: 6c70-A dijm-A   144 - 150 <=>   97 - 103   (TRP  146  - ILE  152  <=> GLU   97  - LYS  103 )                          
  23: 6c70-A dijm-A   169 - 172 <=>  113 - 116   (MET  186  - ALA  189  <=> HIS  113  - ASP  116 )                          
  23: 6c70-A dijm-A   173 - 216 <=>  118 - 161   (GLY  190  - ILE  233  <=> ARG  118  - SER  161 )                          
  23: 6c70-A dijm-A   217 - 220 <=>  163 - 166   (MET  234  - LEU  237  <=> SER  163  - ALA  166 )                          
  23: 6c70-A dijm-A   239 - 258 <=>  167 - 186   (ALA  325  - GLY  344  <=> ALA  167  - ARG  186 )                          
  23: 6c70-A dijm-A   260 - 269 <=>  187 - 196   (ALA  346  - MET  355  <=> PRO  187  - THR  196 )                          
  23: 6c70-A dijm-A   302 - 328 <=>  198 - 224   (TYR  388  - ALA  414  <=> ASP  198  - VAL  224 )                          
  23: 6c70-A dijm-A   347 - 350 <=>  225 - 228   (VAL  433  - GLN  436  <=> ARG  225  - GLU  228 )                          
  23: 6c70-A dijm-A   383 - 386 <=>  291 - 294   (VAL  469  - GLN  472  <=> GLY  291  - ASP  294 )                          
  24: 6c70-A dhk3-A    31 -  59 <=>  125 - 153   (GLY   33  - MET   61  <=> ALA  125  - PHE  153 )                          
  24: 6c70-A dhk3-A    60 -  63 <=>  155 - 158   (MET   62  - ASP   65  <=> LEU  155  - ARG  158 )                          
  24: 6c70-A dhk3-A    64 -  96 <=>  217 - 249   (ASP   66  - TYR   98  <=> GLN  217  - ARG  249 )                          
  24: 6c70-A dhk3-A    97 - 100 <=>  252 - 255   (LYS   99  - ALA  102  <=> GLY  252  - HIS  255 )                          
  24: 6c70-A dhk3-A   190 - 193 <=>  260 - 263   (ALA  207  - ASN  210  <=> THR  260  - GLY  263 )                          
  24: 6c70-A dhk3-A   196 - 199 <=>  264 - 267   (ASP  213  - PHE  216  <=> PHE  264  - TRP  267 )                          
  24: 6c70-A dhk3-A   258 - 286 <=>  269 - 297   (GLY  344  - VAL  372  <=> TRP  269  - ALA  297 )                          
  24: 6c70-A dhk3-A   287 - 328 <=>  302 - 343   (ASN  373  - ALA  414  <=> CYS  302  - ASP  343 )                          
  25: 6c70-A dcl0-A    63 -  94 <=>  109 - 140   (ASP   65  - ILE   96  <=> GLY  109  - LEU  140 )                          
  25: 6c70-A dcl0-A   254 - 285 <=>  142 - 173   (VAL  340  - LYS  371  <=> GLY  142  - THR  173 )                          
  25: 6c70-A dcl0-A   286 - 290 <=>  177 - 181   (VAL  372  - ASN  376  <=> GLY  177  - GLU  181 )                          
  25: 6c70-A dcl0-A   322 - 329 <=>  366 - 373   (SER  408  - TYR  415  <=> ARG  366  - GLU  373 )                          
  25: 6c70-A dcl0-A   366 - 383 <=>  381 - 398   (SER  452  - VAL  469  <=> GLU  381  - GLN  398 )                          
  26: 6c70-A df2g-A     1 -   7 <=>  918 - 924   (PHE    3  - VAL    9  <=> THR  918  - ALA  924 )                          
  26: 6c70-A df2g-A    14 -  18 <=>  926 - 930   (ILE   16  - GLN   20  <=> SER  926  - VAL  930 )                          
  26: 6c70-A df2g-A    20 -  23 <=>  931 - 934   (VAL   22  - PHE   25  <=> ILE  931  - ALA  934 )                          
  26: 6c70-A df2g-A    43 -  57 <=>  936 - 950   (THR   45  - ASN   59  <=> SER  936  - PHE  950 )                          
  26: 6c70-A df2g-A    59 -  62 <=>  951 - 954   (MET   61  - SER   64  <=> TRP  951  - ILE  954 )                          
  26: 6c70-A df2g-A    67 -  93 <=>  955 - 981   (ASP   69  - LYS   95  <=> LYS  955  - SER  981 )                          
  26: 6c70-A df2g-A    96 -  99 <=>  982 - 985   (TYR   98  - LEU  101  <=> ARG  982  - SER  985 )                          
  26: 6c70-A df2g-A   258 - 278 <=>  990 -1010   (GLY  344  - LEU  364  <=> THR  990  - GLU 1010 )                          
  26: 6c70-A df2g-A   280 - 286 <=> 1011 -1017   (ALA  366  - VAL  372  <=> ALA 1011  - ALA 1017 )                          
  26: 6c70-A df2g-A   287 - 290 <=> 1020 -1023   (ASN  373  - ASN  376  <=> GLY 1020  - ARG 1023 )                          
  26: 6c70-A df2g-A   292 - 310 <=> 1024 -1042   (TYR  378  - PHE  396  <=> THR 1024  - VAL 1042 )                          
  26: 6c70-A df2g-A   354 - 358 <=> 1066 -1070   (ALA  440  - SER  444  <=> GLU 1066  - LEU 1070 )                          
  26: 6c70-A df2g-A   364 - 388 <=> 1071 -1095   (THR  450  - LYS  474  <=> TYR 1071  - LEU 1095 )                          
  27: 6c70-A dhq2-A    64 -  82 <=>   34 -  52   (ASP   66  - ILE   84  <=> GLU   34  - GLU   52 )                          
  27: 6c70-A dhq2-A   192 - 196 <=>   53 -  57   (SER  209  - ASP  213  <=> ARG   53  - ARG   57 )                          
  27: 6c70-A dhq2-A   261 - 288 <=>   58 -  85   (TYR  347  - GLY  374  <=> ALA   58  - ALA   85 )                          
  27: 6c70-A dhq2-A   292 - 297 <=>   96 - 101   (TYR  378  - ILE  383  <=> LEU   96  - LEU  101 )                          
  27: 6c70-A dhq2-A   298 - 310 <=>  104 - 116   (GLY  384  - PHE  396  <=> ASP  104  - TRP  116 )                          
  27: 6c70-A dhq2-A   312 - 315 <=>  117 - 120   (ILE  398  - ASN  401  <=> ASP  117  - GLY  120 )                          
  27: 6c70-A dhq2-A   365 - 388 <=>  121 - 144   (VAL  451  - LYS  474  <=> ASP  121  - PRO  144 )                          
  28: 6c70-A dcbk-A    61 -  92 <=>  436 - 467   (GLU   63  - SER   94  <=> GLY  436  - ASN  467 )                          
  28: 6c70-A dcbk-A    95 -  98 <=>  468 - 471   (PHE   97  - THR  100  <=> ALA  468  - PRO  471 )                          
  28: 6c70-A dcbk-A   257 - 286 <=>  472 - 501   (VAL  343  - VAL  372  <=> ASP  472  - ASP  501 )                          
  28: 6c70-A dcbk-A   287 - 290 <=>  504 - 507   (ASN  373  - ASN  376  <=> CYS  504  - LEU  507 )                          
  28: 6c70-A dcbk-A   385 - 388 <=>  619 - 622   (VAL  471  - LYS  474  <=> ALA  619  - SER  622 )                          
  29: 6c70-A c93f-A     1 -   5 <=>  142 - 146   (PHE    3  - GLY    7  <=> PRO  142  - SER  146 )                          
  29: 6c70-A c93f-A    63 -  91 <=>  320 - 348   (ASP   65  - ARG   93  <=> ALA  320  - PRO  348 )                          
  29: 6c70-A c93f-A   261 - 285 <=>  349 - 373   (TYR  347  - LYS  371  <=> ARG  349  - GLU  373 )                          
  30: 6c70-A digf-A    32 -  35 <=>   21 -  24   (LYS   34  - PRO   37  <=> SER   21  - GLN   24 )                          
  30: 6c70-A digf-A    59 -  62 <=>   88 -  91   (MET   61  - SER   64  <=> THR   88  - CYS   91 )                          
  30: 6c70-A digf-A    67 -  82 <=>   92 - 107   (ASP   69  - ILE   84  <=> SER   92  - ASN  107 )                          
  30: 6c70-A digf-A   192 - 206 <=>  108 - 122   (SER  209  - ALA  223  <=> THR  108  - LYS  122 )                          
  30: 6c70-A digf-A   247 - 250 <=>  124 - 127   (HIS  333  - VAL  336  <=> LEU  124  - ASP  127 )                          
  30: 6c70-A digf-A   253 - 258 <=>  128 - 133   (LEU  339  - GLY  344  <=> LYS  128  - GLU  133 )                          
  30: 6c70-A digf-A   260 - 287 <=>  134 - 161   (ALA  346  - ASN  373  <=> GLU  134  - GLY  161 )                          
  30: 6c70-A digf-A   290 - 330 <=>  170 - 210   (ASN  376  - SER  416  <=> THR  170  - GLN  210 )                          
  30: 6c70-A digf-A   331 - 335 <=>  212 - 216   (CYS  417  - ASP  421  <=> SER  212  - VAL  216 )                          
  30: 6c70-A digf-A   346 - 355 <=>  264 - 273   (ILE  432  - MET  441  <=> SER  264  - MET  273 )                          
  30: 6c70-A digf-A   363 - 366 <=>  277 - 280   (PHE  449  - SER  452  <=> GLU  277  - ILE  280 )                          
  30: 6c70-A digf-A   368 - 383 <=>  281 - 296   (ASP  454  - VAL  469  <=> VAL  281  - GLU  296 )                          
  31: 6c70-A dazm-A    65 -  92 <=>  443 - 470   (VAL   67  - SER   94  <=> ASP  443  - GLY  470 )                          
  31: 6c70-A dazm-A   194 - 197 <=>  474 - 477   (SER  211  - VAL  214  <=> LEU  474  - SER  477 )                          
  31: 6c70-A dazm-A   199 - 202 <=>  480 - 483   (PHE  216  - TRP  219  <=> GLN  480  - GLU  483 )                          
  31: 6c70-A dazm-A   250 - 253 <=>  492 - 495   (VAL  336  - LEU  339  <=> HIS  492  - SER  495 )                          
  31: 6c70-A dazm-A   259 - 276 <=>  523 - 540   (ASP  345  - LEU  362  <=> HIS  523  - SER  540 )                          
  31: 6c70-A dazm-A   277 - 287 <=>  542 - 552   (THR  363  - ASN  373  <=> PHE  542  - LYS  552 )                          
  31: 6c70-A dazm-A   382 - 387 <=>  572 - 577   (MET  468  - LEU  473  <=> LYS  572  - GLN  577 )                          
  32: 6c70-A dlsj-A     4 -   8 <=> 1497 -1501   (GLN    6  - ALA   10  <=> VAL 1497  - PRO 1501 )                          
  32: 6c70-A dlsj-A     9 -  12 <=> 1589 -1592   (ASP   11  - PRO   14  <=> ASP 1589  - ARG 1592 )                          
  32: 6c70-A dlsj-A    32 -  62 <=> 1594 -1624   (LYS   34  - SER   64  <=> GLU 1594  - THR 1624 )                          
  32: 6c70-A dlsj-A    63 -  89 <=> 1630 -1656   (ASP   65  - PRO   91  <=> ARG 1630  - ASN 1656 )                          
  32: 6c70-A dlsj-A    91 -  95 <=> 1657 -1661   (ARG   93  - PHE   97  <=> GLN 1657  - PRO 1661 )                          
  32: 6c70-A dlsj-A   259 - 286 <=> 1662 -1689   (ASP  345  - VAL  372  <=> PHE 1662  - LEU 1689 )                          
  32: 6c70-A dlsj-A   291 - 313 <=> 1703 -1725   (VAL  377  - PHE  399  <=> PRO 1703  - LEU 1725 )                          
  32: 6c70-A dlsj-A   357 - 360 <=> 1728 -1731   (ILE  443  - ALA  446  <=> GLU 1728  - GLY 1731 )                          
  32: 6c70-A dlsj-A   363 - 366 <=> 1743 -1746   (PHE  449  - SER  452  <=> THR 1743  - TRP 1746 )                          
  32: 6c70-A dlsj-A   369 - 383 <=> 1747 -1761   (LEU  455  - VAL  469  <=> SER 1747  - PHE 1761 )                          
  32: 6c70-A dlsj-A   384 - 388 <=> 1763 -1767   (LEU  470  - LYS  474  <=> TYR 1763  - ALA 1767 )                          
  33: 6c70-A c8kr-A     2 -   5 <=>  235 - 238   (LYS    4  - GLY    7  <=> SER  235  - ARG  238 )                          
  33: 6c70-A c8kr-A    26 -  29 <=>  241 - 244   (ASN   28  - SER   31  <=> GLU  241  - GLN  244 )                          
  33: 6c70-A c8kr-A    30 -  62 <=>  332 - 364   (GLU   32  - SER   64  <=> ASN  332  - LEU  364 )                          
  33: 6c70-A c8kr-A    63 -  66 <=>  369 - 372   (ASP   65  - ASP   68  <=> ILE  369  - THR  372 )                          
  33: 6c70-A c8kr-A    67 -  91 <=>  374 - 398   (ASP   69  - ARG   93  <=> THR  374  - THR  398 )                          
  33: 6c70-A c8kr-A   257 - 286 <=>  400 - 429   (VAL  343  - VAL  372  <=> PRO  400  - LEU  429 )                          
  33: 6c70-A c8kr-A   291 - 314 <=>  448 - 471   (VAL  377  - GLY  400  <=> LYS  448  - GLY  471 )                          
  33: 6c70-A c8kr-A   357 - 361 <=>  473 - 477   (ILE  443  - LYS  447  <=> LYS  473  - THR  477 )                          
  33: 6c70-A c8kr-A   368 - 388 <=>  491 - 511   (ASP  454  - LYS  474  <=> TRP  491  - VAL  511 )                          
  34: 6c70-A dmhy-A    63 -  67 <=>  157 - 161   (ASP   65  - ASP   69  <=> ILE  157  - PRO  161 )                          
  34: 6c70-A dmhy-A   139 - 143 <=>  166 - 170   (PHE  141  - SER  145  <=> ASN  166  - ASP  170 )                          
  34: 6c70-A dmhy-A   145 - 150 <=>  171 - 176   (THR  147  - ILE  152  <=> ASP  171  - LYS  176 )                          
  34: 6c70-A dmhy-A   169 - 172 <=>  186 - 189   (MET  186  - ALA  189  <=> ASN  186  - ASP  189 )                          
  34: 6c70-A dmhy-A   173 - 217 <=>  191 - 235   (GLY  190  - MET  234  <=> GLN  191  - TYR  235 )                          
  34: 6c70-A dmhy-A   220 - 223 <=>  236 - 239   (LEU  237  - LEU  240  <=> SER  236  - PHE  239 )                          
  34: 6c70-A dmhy-A   239 - 269 <=>  240 - 270   (ALA  325  - MET  355  <=> SER  240  - GLU  270 )                          
  34: 6c70-A dmhy-A   302 - 328 <=>  271 - 297   (TYR  388  - ALA  414  <=> ASP  271  - ILE  297 )                          
  34: 6c70-A dmhy-A   347 - 350 <=>  298 - 301   (VAL  433  - GLN  436  <=> GLU  298  - ILE  301 )                          
  34: 6c70-A dmhy-A   383 - 386 <=>  354 - 357   (VAL  469  - GLN  472  <=> PRO  354  - PRO  357 )                          
  35: 6c70-A c74y-A     1 -   5 <=>  115 - 119   (PHE    3  - GLY    7  <=> VAL  115  - VAL  119 )                          
  35: 6c70-A c74y-A    63 -  88 <=>  219 - 244   (ASP   65  - PHE   90  <=> ARG  219  - PRO  244 )                          
  35: 6c70-A c74y-A    90 -  95 <=>  245 - 250   (VAL   92  - PHE   97  <=> LEU  245  - ASN  250 )                          
  35: 6c70-A c74y-A   259 - 286 <=>  251 - 278   (ASP  345  - VAL  372  <=> GLN  251  - GLU  278 )                          
  35: 6c70-A c74y-A   287 - 290 <=>  280 - 283   (ASN  373  - ASN  376  <=> LEU  280  - ILE  283 )                          
  36: 6c70-A dejd-A    63 -  94 <=>  209 - 240   (ASP   65  - ILE   96  <=> LYS  209  - LYS  240 )                          
  36: 6c70-A dejd-A   256 - 285 <=>  241 - 270   (ALA  342  - LYS  371  <=> SER  241  - ASN  270 )                          
  36: 6c70-A dejd-A   286 - 290 <=>  272 - 276   (VAL  372  - ASN  376  <=> PHE  272  - PHE  276 )                          
  37: 6c70-A dmnz-A    49 -  52 <=>  218 - 221   (LEU   51  - GLY   54  <=> LYS  218  - CYS  221 )                          
  37: 6c70-A dmnz-A   121 - 145 <=> 1534 -1558   (LEU  123  - THR  147  <=> ASP 1534  - ALA 1558 )                          
  37: 6c70-A dmnz-A   158 - 162 <=> 1562 -1566   (LEU  175  - THR  179  <=> LYS 1562  - SER 1566 )                          
  37: 6c70-A dmnz-A   186 - 226 <=> 1587 -1627   (VAL  203  - THR  243  <=> LEU 1587  - ILE 1627 )                          
  37: 6c70-A dmnz-A   227 - 284 <=> 1631 -1688   (GLY  313  - THR  370  <=> GLN 1631  - ARG 1688 )                          
  37: 6c70-A dmnz-A   285 - 288 <=> 1690 -1693   (LYS  371  - GLY  374  <=> LEU 1690  - ARG 1693 )                          
  38: 6c70-A ddo1-A     5 -  11 <=>   20 -  26   (GLY    7  - LEU   13  <=> GLU   20  - GLY   26 )                          
  38: 6c70-A ddo1-A    26 -  29 <=>   31 -  34   (ASN   28  - SER   31  <=> ARG   31  - ASP   34 )                          
  38: 6c70-A ddo1-A    32 -  62 <=>   36 -  66   (LYS   34  - SER   64  <=> PRO   36  - TRP   66 )                          
  38: 6c70-A ddo1-A    63 -  98 <=>   72 - 107   (ASP   65  - THR  100  <=> HIS   72  - LEU  107 )                          
  38: 6c70-A ddo1-A   256 - 259 <=>  108 - 111   (ALA  342  - ASP  345  <=> SER  108  - VAL  111 )                          
  38: 6c70-A ddo1-A   261 - 286 <=>  112 - 137   (TYR  347  - VAL  372  <=> TRP  112  - ARG  137 )                          
  38: 6c70-A ddo1-A   292 - 309 <=>  155 - 172   (TYR  378  - LEU  395  <=> VAL  155  - LEU  172 )                          
  38: 6c70-A ddo1-A   312 - 315 <=>  176 - 179   (ILE  398  - ASN  401  <=> GLY  176  - CYS  179 )                          
  38: 6c70-A ddo1-A   319 - 322 <=>  181 - 184   (GLU  405  - SER  408  <=> GLU  181  - PRO  184 )                          
  38: 6c70-A ddo1-A   366 - 388 <=>  197 - 219   (SER  452  - LYS  474  <=> TYR  197  - ILE  219 )                          
  39: 6c70-A dik1-A    63 -  66 <=>  118 - 121   (ASP   65  - ASP   68  <=> ALA  118  - PRO  121 )                          
  39: 6c70-A dik1-A    67 -  95 <=>  123 - 151   (ASP   69  - PHE   97  <=> GLY  123  - LYS  151 )                          
  39: 6c70-A dik1-A   259 - 286 <=>  153 - 180   (ASP  345  - VAL  372  <=> GLU  153  - GLU  180 )                          
  39: 6c70-A dik1-A   287 - 290 <=>  183 - 186   (ASN  373  - ASN  376  <=> ALA  183  - GLU  186 )                          
  40: 6c70-A dc2j-A    61 -  65 <=>   56 -  60   (GLU   63  - VAL   67  <=> VAL   56  - PRO   60 )                          
  40: 6c70-A dc2j-A   141 - 150 <=>  186 - 195   (VAL  143  - ILE  152  <=> ILE  186  - LYS  195 )                          
  40: 6c70-A dc2j-A   169 - 172 <=>  205 - 208   (MET  186  - ALA  189  <=> HIS  205  - ASP  208 )                          
  40: 6c70-A dc2j-A   173 - 218 <=>  210 - 255   (GLY  190  - LYS  235  <=> GLN  210  - ARG  255 )                          
  40: 6c70-A dc2j-A   220 - 223 <=>  256 - 259   (LEU  237  - LEU  240  <=> ARG  256  - HIS  259 )                          
  40: 6c70-A dc2j-A   239 - 242 <=>  260 - 263   (ALA  325  - TYR  328  <=> ALA  260  - ASP  263 )                          
  40: 6c70-A dc2j-A   244 - 258 <=>  264 - 278   (VAL  330  - GLY  344  <=> GLN  264  - ARG  278 )                          
  40: 6c70-A dc2j-A   260 - 269 <=>  279 - 288   (ALA  346  - MET  355  <=> PRO  279  - THR  288 )                          
  40: 6c70-A dc2j-A   302 - 327 <=>  290 - 315   (TYR  388  - ALA  413  <=> ASP  290  - VAL  315 )                          
  40: 6c70-A dc2j-A   347 - 350 <=>  316 - 319   (VAL  433  - GLN  436  <=> VAL  316  - ARG  319 )                          
  40: 6c70-A dc2j-A   383 - 386 <=>  351 - 354   (VAL  469  - GLN  472  <=> LEU  351  - LEU  354 )                          
  41: 6c70-A dc0i-A    11 -  19 <=>   46 -  54   (LEU   13  - GLY   21  <=> ASP   46  - SER   54 )                          
  41: 6c70-A dc0i-A    30 -  49 <=>   86 - 105   (GLU   32  - LEU   51  <=> SER   86  - GLY  105 )                          
  41: 6c70-A dc0i-A    56 -  59 <=>  117 - 120   (VAL   58  - MET   61  <=> LEU  117  - PRO  120 )                          
  41: 6c70-A dc0i-A    74 -  80 <=>  124 - 130   (THR   76  - HIS   82  <=> LYS  124  - PHE  130 )                          
  41: 6c70-A dc0i-A   191 - 223 <=>  132 - 164   (VAL  208  - LEU  240  <=> THR  132  - ASN  164 )                          
  41: 6c70-A dc0i-A   235 - 238 <=>  165 - 168   (LEU  321  - SER  324  <=> LEU  165  - PRO  168 )                          
  41: 6c70-A dc0i-A   248 - 287 <=>  173 - 212   (LYS  334  - ASN  373  <=> THR  173  - GLY  212 )                          
  41: 6c70-A dc0i-A   292 - 295 <=>  217 - 220   (TYR  378  - THR  381  <=> PHE  217  - SER  220 )                          
  41: 6c70-A dc0i-A   297 - 323 <=>  221 - 247   (ILE  383  - SER  409  <=> LEU  221  - GLY  247 )                          
  41: 6c70-A dc0i-A   351 - 355 <=>  250 - 254   (CYS  437  - MET  441  <=> GLU  250  - ARG  254 )                          
  41: 6c70-A dc0i-A   363 - 366 <=>  259 - 262   (PHE  449  - SER  452  <=> SER  259  - ASP  262 )                          
  41: 6c70-A dc0i-A   368 - 379 <=>  263 - 274   (ASP  454  - THR  465  <=> GLU  263  - LEU  274 )                          
  41: 6c70-A dc0i-A   382 - 386 <=>  405 - 409   (MET  468  - GLN  472  <=> ALA  405  - PRO  409 )                          
  42: 6c70-A c6qf-A    24 -  27 <=>   22 -  25   (MET   26  - TYR   29  <=> GLY   22  - GLY   25 )                          
  42: 6c70-A c6qf-A    32 -  62 <=>   26 -  56   (LYS   34  - SER   64  <=> ILE   26  - TYR   56 )                          
  42: 6c70-A c6qf-A    63 -  66 <=>   61 -  64   (ASP   65  - ASP   68  <=> LEU   61  - PRO   64 )                          
  42: 6c70-A c6qf-A    67 -  90 <=>   66 -  89   (ASP   69  - VAL   92  <=> TYR   66  - ALA   89 )                          
  42: 6c70-A c6qf-A    92 -  95 <=>   95 -  98   (SER   94  - PHE   97  <=> ALA   95  - ILE   98 )                          
  42: 6c70-A c6qf-A   257 - 284 <=>   99 - 126   (VAL  343  - THR  370  <=> SER   99  - ILE  126 )                          
  42: 6c70-A c6qf-A   285 - 288 <=>  128 - 131   (LYS  371  - GLY  374  <=> ARG  128  - ALA  131 )                          
  42: 6c70-A c6qf-A   290 - 293 <=>  140 - 143   (ASN  376  - ALA  379  <=> SER  140  - THR  143 )                          
  42: 6c70-A c6qf-A   294 - 308 <=>  146 - 160   (ALA  380  - PHE  394  <=> PHE  146  - LEU  160 )                          
  42: 6c70-A c6qf-A   358 - 362 <=>  164 - 168   (SER  444  - PHE  448  <=> PRO  164  - LEU  168 )                          
  42: 6c70-A c6qf-A   366 - 388 <=>  205 - 227   (SER  452  - LYS  474  <=> GLN  205  - ILE  227 )                          
  43: 6c70-A dmub-A    63 -  87 <=>   18 -  42   (ASP   65  - TYR   89  <=> ALA   18  - LEU   42 )                          
  43: 6c70-A dmub-A    89 -  92 <=>   43 -  46   (PRO   91  - SER   94  <=> PRO   43  - ARG   46 )                          
  43: 6c70-A dmub-A   259 - 283 <=>   49 -  73   (ASP  345  - ALA  369  <=> SER   49  - SER   73 )                          
  43: 6c70-A dmub-A   285 - 290 <=>  105 - 110   (LYS  371  - ASN  376  <=> LEU  105  - ILE  110 )                          
  43: 6c70-A dmub-A   307 - 310 <=>  195 - 198   (VAL  393  - PHE  396  <=> ASN  195  - LEU  198 )                          
  43: 6c70-A dmub-A   313 - 316 <=>  202 - 205   (PHE  399  - ARG  402  <=> ALA  202  - TYR  205 )                          
  43: 6c70-A dmub-A   366 - 377 <=>  206 - 217   (SER  452  - VAL  463  <=> GLY  206  - THR  217 )                          
  43: 6c70-A dmub-A   381 - 384 <=>  249 - 252   (PHE  467  - LEU  470  <=> SER  249  - VAL  252 )                          
  44: 6c70-A dh7k-A    43 -  46 <=>  363 - 366   (THR   45  - LEU   48  <=> ALA  363  - ARG  366 )                          
  44: 6c70-A dh7k-A    49 -  52 <=>  367 - 370   (LEU   51  - GLY   54  <=> VAL  367  - ASP  370 )                          
  44: 6c70-A dh7k-A    56 -  59 <=>  486 - 489   (VAL   58  - MET   61  <=> ARG  486  - LYS  489 )                          
  44: 6c70-A dh7k-A    64 -  88 <=>  575 - 599   (ASP   66  - PHE   90  <=> SER  575  - ILE  599 )                          
  44: 6c70-A dh7k-A    90 - 106 <=>  600 - 616   (VAL   92  - ASN  108  <=> GLN  600  - ASP  616 )                          
  44: 6c70-A dh7k-A   249 - 256 <=>  618 - 625   (HIS  335  - ALA  342  <=> ASP  618  - LYS  625 )                          
  44: 6c70-A dh7k-A   261 - 286 <=>  636 - 661   (TYR  347  - VAL  372  <=> GLN  636  - SER  661 )                          
  44: 6c70-A dh7k-A   287 - 290 <=>  664 - 667   (ASN  373  - ASN  376  <=> ILE  664  - LYS  667 )                          
  45: 6c70-A c9p6-A    24 -  27 <=>   22 -  25   (MET   26  - TYR   29  <=> GLY   22  - ASP   25 )                          
  45: 6c70-A c9p6-A    32 -  62 <=>   26 -  56   (LYS   34  - SER   64  <=> VAL   26  - LYS   56 )                          
  45: 6c70-A c9p6-A    63 -  87 <=>   62 -  86   (ASP   65  - TYR   89  <=> GLN   62  - ARG   86 )                          
  45: 6c70-A c9p6-A    92 -  95 <=>   96 -  99   (SER   94  - PHE   97  <=> ARG   96  - SER   99 )                          
  45: 6c70-A c9p6-A   258 - 286 <=>  100 - 128   (GLY  344  - VAL  372  <=> PHE  100  - ARG  128 )                          
  45: 6c70-A c9p6-A   291 - 304 <=>  145 - 158   (VAL  377  - LEU  390  <=> ARG  145  - GLY  158 )                          
  45: 6c70-A c9p6-A   306 - 310 <=>  159 - 163   (GLN  392  - PHE  396  <=> MET  159  - ILE  163 )                          
  45: 6c70-A c9p6-A   360 - 363 <=>  166 - 169   (ALA  446  - PHE  449  <=> THR  166  - ILE  169 )                          
  45: 6c70-A c9p6-A   365 - 388 <=>  204 - 227   (VAL  451  - LYS  474  <=> MET  204  - ILE  227 )                          
  46: 6c70-A dkx8-A    46 -  49 <=> 1384 -1387   (LEU   48  - LEU   51  <=> THR 1384  - PRO 1387 )                          
  46: 6c70-A dkx8-A    60 -  65 <=> 1650 -1655   (MET   62  - VAL   67  <=> ASN 1650  - PRO 1655 )                          
  46: 6c70-A dkx8-A    67 -  89 <=> 1656 -1678   (ASP   69  - PRO   91  <=> ALA 1656  - HIS 1678 )                          
  46: 6c70-A dkx8-A    91 -  99 <=> 1679 -1687   (ARG   93  - LEU  101  <=> LEU 1679  - ASN 1687 )                          
  46: 6c70-A dkx8-A   256 - 290 <=> 1689 -1723   (ALA  342  - ASN  376  <=> PRO 1689  - PRO 1723 )                          
  46: 6c70-A dkx8-A   330 - 333 <=> 1812 -1815   (SER  416  - TRP  419  <=> ALA 1812  - SER 1815 )                          
  46: 6c70-A dkx8-A   336 - 339 <=> 1816 -1819   (GLY  422  - GLU  425  <=> ASP 1816  - GLY 1819 )                          
  47: 6c70-A dkrz-A    24 -  27 <=>   22 -  25   (MET   26  - TYR   29  <=> GLY   22  - GLY   25 )                          
  47: 6c70-A dkrz-A    33 -  62 <=>   27 -  56   (LYS   35  - SER   64  <=> GLN   27  - ILE   56 )                          
  47: 6c70-A dkrz-A    63 -  90 <=>   62 -  89   (ASP   65  - VAL   92  <=> HIS   62  - ALA   89 )                          
  47: 6c70-A dkrz-A    92 -  95 <=>   95 -  98   (SER   94  - PHE   97  <=> SER   95  - ILE   98 )                          
  47: 6c70-A dkrz-A   257 - 286 <=>   99 - 128   (VAL  343  - VAL  372  <=> SER   99  - ARG  128 )                          
  47: 6c70-A dkrz-A   291 - 310 <=>  146 - 165   (VAL  377  - PHE  396  <=> VAL  146  - PHE  165 )                          
  47: 6c70-A dkrz-A   365 - 388 <=>  204 - 227   (VAL  451  - LYS  474  <=> TYR  204  - ILE  227 )                          
  48: 6c70-A dbsr-A    24 -  27 <=>   22 -  25   (MET   26  - TYR   29  <=> GLY   22  - GLY   25 )                          
  48: 6c70-A dbsr-A    32 -  62 <=>   26 -  56   (LYS   34  - SER   64  <=> ILE   26  - TYR   56 )                          
  48: 6c70-A dbsr-A    63 -  66 <=>   61 -  64   (ASP   65  - ASP   68  <=> LEU   61  - PRO   64 )                          
  48: 6c70-A dbsr-A    67 -  90 <=>   66 -  89   (ASP   69  - VAL   92  <=> TYR   66  - ALA   89 )                          
  48: 6c70-A dbsr-A    92 -  95 <=>   95 -  98   (SER   94  - PHE   97  <=> ALA   95  - ILE   98 )                          
  48: 6c70-A dbsr-A   257 - 285 <=>   99 - 127   (VAL  343  - LYS  371  <=> SER   99  - ASP  127 )                          
  48: 6c70-A dbsr-A   286 - 289 <=>  130 - 133   (VAL  372  - VAL  375  <=> VAL  130  - CYS  133 )                          
  48: 6c70-A dbsr-A   295 - 310 <=>  149 - 164   (THR  381  - PHE  396  <=> LYS  149  - SER  164 )                          
  48: 6c70-A dbsr-A   360 - 363 <=>  166 - 169   (ALA  446  - PHE  449  <=> PRO  166  - ALA  169 )                          
  48: 6c70-A dbsr-A   365 - 388 <=>  204 - 227   (VAL  451  - LYS  474  <=> ASN  204  - ILE  227 )                          
  49: 6c70-A dbxb-A    62 -  65 <=>   77 -  80   (SER   64  - VAL   67  <=> LYS   77  - ILE   80 )                          
  49: 6c70-A dbxb-A   132 - 151 <=>  178 - 197   (CYS  134  - GLU  153  <=> VAL  178  - ASN  197 )                          
  49: 6c70-A dbxb-A   152 - 155 <=>  200 - 203   (ASP  154  - ILE  172  <=> ASP  200  - ALA  203 )                          
  49: 6c70-A dbxb-A   166 - 169 <=>  411 - 414   (PHE  183  - MET  186  <=> HIS  411  - ASN  414 )                          
  49: 6c70-A dbxb-A   175 - 215 <=>  417 - 457   (VAL  192  - ALA  232  <=> ASN  417  - LEU  457 )                          
  49: 6c70-A dbxb-A   216 - 224 <=>  459 - 467   (ILE  233  - SER  241  <=> GLY  459  - ALA  467 )                          
  49: 6c70-A dbxb-A   232 - 273 <=>  468 - 509   (GLN  318  - THR  359  <=> THR  468  - ALA  509 )                          
  49: 6c70-A dbxb-A   275 - 278 <=>  510 - 513   (THR  361  - LEU  364  <=> ASN  510  - LYS  513 )                          
  49: 6c70-A dbxb-A   280 - 286 <=>  514 - 520   (ALA  366  - VAL  372  <=> LEU  514  - GLU  520 )                          
  49: 6c70-A dbxb-A   289 - 293 <=>  776 - 780   (VAL  375  - ALA  379  <=> MET  776  - VAL  780 )                          
  49: 6c70-A dbxb-A   294 - 298 <=>  782 - 786   (ALA  380  - GLY  384  <=> GLY  782  - SER  786 )                          
  49: 6c70-A dbxb-A   299 - 325 <=>  788 - 814   (TYR  385  - MET  411  <=> VAL  788  - ILE  814 )                          
  50: 6c70-A dmv8-A    64 -  96 <=>   41 -  73   (ASP   66  - TYR   98  <=> SER   41  - PRO   73 )                          
  50: 6c70-A dmv8-A   192 - 199 <=>   91 -  98   (SER  209  - PHE  216  <=> THR   91  - LEU   98 )                          
  50: 6c70-A dmv8-A   261 - 286 <=>  100 - 125   (TYR  347  - VAL  372  <=> VAL  100  - GLU  125 )                          
  50: 6c70-A dmv8-A   287 - 290 <=>  128 - 131   (ASN  373  - ASN  376  <=> ARG  128  - ASN  131 )                          
  50: 6c70-A dmv8-A   330 - 333 <=>  256 - 259   (SER  416  - TRP  419  <=> GLU  256  - ASP  259 )                          
  51: 6c70-A di39-A    32 -  36 <=>  373 - 377   (LYS   34  - HIS   38  <=> PRO  373  - GLU  377 )                          
  51: 6c70-A di39-A    63 -  94 <=>  745 - 776   (ASP   65  - ILE   96  <=> PHE  745  - TYR  776 )                          
  51: 6c70-A di39-A   129 - 132 <=>  784 - 787   (LEU  131  - CYS  134  <=> ASN  784  - THR  787 )                          
  51: 6c70-A di39-A   155 - 158 <=>  792 - 795   (ILE  172  - LEU  175  <=> ASN  792  - THR  795 )                          
  51: 6c70-A di39-A   177 - 191 <=>  796 - 810   (ALA  194  - VAL  208  <=> THR  796  - GLN  810 )                          
  51: 6c70-A di39-A   255 - 285 <=>  823 - 853   (THR  341  - LYS  371  <=> THR  823  - LEU  853 )                          
  52: 6c70-A dfjy-A    28 -  63 <=>    8 -  43   (TYR   30  - ASP   65  <=> TRP    8  - VAL   43 )                          
  52: 6c70-A dfjy-A    64 -  91 <=>   52 -  79   (ASP   66  - ARG   93  <=> SER   52  - SER   79 )                          
  52: 6c70-A dfjy-A    92 -  95 <=>   83 -  86   (SER   94  - PHE   97  <=> PHE   83  - TYR   86 )                          
  52: 6c70-A dfjy-A   257 - 281 <=>   87 - 111   (VAL  343  - TYR  367  <=> ASN   87  - LEU  111 )                          
  52: 6c70-A dfjy-A   284 - 287 <=>  114 - 117   (THR  370  - ASN  373  <=> PHE  114  - PHE  117 )                          
  52: 6c70-A dfjy-A   290 - 314 <=>  137 - 161   (ASN  376  - GLY  400  <=> GLU  137  - LYS  161 )                          
  52: 6c70-A dfjy-A   317 - 320 <=>  162 - 165   (LEU  403  - GLU  406  <=> TYR  162  - TYR  165 )                          
  52: 6c70-A dfjy-A   330 - 334 <=>  169 - 173   (SER  416  - TYR  420  <=> SER  169  - ASN  173 )                          
  52: 6c70-A dfjy-A   340 - 343 <=>  174 - 177   (ALA  426  - PHE  429  <=> ILE  174  - PHE  177 )                          
  52: 6c70-A dfjy-A   348 - 351 <=>  178 - 181   (CYS  434  - CYS  437  <=> THR  178  - LEU  181 )                          
  52: 6c70-A dfjy-A   353 - 356 <=>  182 - 185   (LYS  439  - SER  442  <=> TYR  182  - GLU  185 )                          
  52: 6c70-A dfjy-A   366 - 372 <=>  190 - 196   (SER  452  - SER  458  <=> ASN  190  - SER  196 )                          
  52: 6c70-A dfjy-A   373 - 388 <=>  198 - 213   (VAL  459  - LYS  474  <=> GLY  198  - LEU  213 )                          
  53: 6c70-A db40-A    63 -  90 <=>   79 - 106   (ASP   65  - VAL   92  <=> ALA   79  - SER  106 )                          
  53: 6c70-A db40-A    92 -  95 <=>  107 - 110   (SER   94  - PHE   97  <=> LYS  107  - SER  110 )                          
  53: 6c70-A db40-A   259 - 286 <=>  113 - 140   (ASP  345  - VAL  372  <=> GLY  113  - ASP  140 )                          
  53: 6c70-A db40-A   287 - 290 <=>  143 - 146   (ASN  373  - ASN  376  <=> TYR  143  - TYR  146 )                          
  53: 6c70-A db40-A   308 - 311 <=>  351 - 354   (PHE  394  - CYS  397  <=> THR  351  - LEU  354 )                          
  53: 6c70-A db40-A   312 - 320 <=>  356 - 364   (ILE  398  - GLU  406  <=> GLU  356  - ARG  364 )                          
  53: 6c70-A db40-A   340 - 350 <=> 1112 -1122   (ALA  426  - GLN  436  <=> SER 1112  - PRO 1122 )                          
  54: 6c70-A dez2-A    63 -  94 <=>  157 - 188   (ASP   65  - ILE   96  <=> HIS  157  - ASP  188 )                          
  54: 6c70-A dez2-A   256 - 285 <=>  190 - 219   (ALA  342  - LYS  371  <=> ASP  190  - VAL  219 )                          
  54: 6c70-A dez2-A   286 - 289 <=>  221 - 224   (VAL  372  - VAL  375  <=> GLU  221  - LYS  224 )                          
  55: 6c70-A dfo3-A    63 -  97 <=>   54 -  88   (ASP   65  - LYS   99  <=> PHE   54  - VAL   88 )                          
  55: 6c70-A dfo3-A    99 - 107 <=>   89 -  97   (LEU  101  - SER  109  <=> ASN   89  - THR   97 )                          
  55: 6c70-A dfo3-A   117 - 120 <=>  126 - 129   (ARG  119  - ALA  122  <=> ILE  126  - ASN  129 )                          
  55: 6c70-A dfo3-A   212 - 215 <=>  130 - 133   (HIS  229  - ALA  232  <=> LYS  130  - VAL  133 )                          
  55: 6c70-A dfo3-A   217 - 221 <=>  134 - 138   (MET  234  - MET  238  <=> ALA  134  - GLN  138 )                          
  55: 6c70-A dfo3-A   223 - 226 <=>  140 - 143   (LEU  240  - THR  243  <=> TYR  140  - LYS  143 )                          
  55: 6c70-A dfo3-A   250 - 280 <=>  167 - 197   (VAL  336  - ALA  366  <=> ARG  167  - LEU  197 )                          
  55: 6c70-A dfo3-A   380 - 388 <=>  200 - 208   (TYR  466  - LYS  474  <=> ARG  200  - LEU  208 )                          
  56: 6c70-A di33-A    63 -  89 <=>    9 -  35   (ASP   65  - PRO   91  <=> LYS    9  - LYS   35 )                          
  56: 6c70-A di33-A    91 - 101 <=>   36 -  46   (ARG   93  - ILE  103  <=> LEU   36  - ASP   46 )                          
  56: 6c70-A di33-A   102 - 107 <=>   48 -  53   (TRP  104  - SER  109  <=> LYS   48  - GLN   53 )                          
  56: 6c70-A di33-A   245 - 260 <=>   55 -  70   (GLU  331  - ALA  346  <=> GLN   55  - ARG   70 )                          
  56: 6c70-A di33-A   261 - 286 <=>   73 -  98   (TYR  347  - VAL  372  <=> VAL   73  - SER   98 )                          
  56: 6c70-A di33-A   287 - 290 <=>  101 - 104   (ASN  373  - ASN  376  <=> GLN  101  - LYS  104 )                          
  56: 6c70-A di33-A   312 - 315 <=>  153 - 156   (ILE  398  - ASN  401  <=> ASP  153  - ASP  156 )                          
  56: 6c70-A di33-A   318 - 321 <=>  157 - 160   (ILE  404  - SER  407  <=> GLU  157  - SER  160 )                          
  56: 6c70-A di33-A   336 - 339 <=>  183 - 186   (GLY  422  - GLU  425  <=> PRO  183  - GLY  186 )                          
  57: 6c70-A dj97-A    64 -  89 <=>   23 -  48   (ASP   66  - PRO   91  <=> GLU   23  - SER   48 )                          
  57: 6c70-A dj97-A    91 -  98 <=>   49 -  56   (ARG   93  - THR  100  <=> LEU   49  - LEU   56 )                          
  57: 6c70-A dj97-A   250 - 286 <=>   58 -  94   (VAL  336  - VAL  372  <=> LYS   58  - ASN   94 )                          
  57: 6c70-A dj97-A   287 - 290 <=>   97 - 100   (ASN  373  - ASN  376  <=> ASN   97  - GLU  100 )                          
  57: 6c70-A dj97-A   332 - 335 <=>  420 - 423   (HIS  418  - ASP  421  <=> ASP  420  - ASN  423 )                          
  58: 6c70-A dgp6-A    64 -  98 <=>  213 - 247   (ASP   66  - THR  100  <=> ARG  213  - TYR  247 )                          
  58: 6c70-A dgp6-A   258 - 289 <=>  248 - 279   (GLY  344  - VAL  375  <=> GLY  248  - PRO  279 )                          
  59: 6c70-A dim9-A    63 -  89 <=>   34 -  60   (ASP   65  - PRO   91  <=> GLN   34  - GLY   60 )                          
  59: 6c70-A dim9-A    91 -  97 <=>   61 -  67   (ARG   93  - LYS   99  <=> ALA   61  - ALA   67 )                          
  59: 6c70-A dim9-A    99 - 102 <=>   68 -  71   (LEU  101  - TRP  104  <=> THR   68  - THR   71 )                          
  59: 6c70-A dim9-A   258 - 282 <=>   78 - 102   (GLY  344  - GLN  368  <=> ALA   78  - ALA  102 )                          
  59: 6c70-A dim9-A   285 - 289 <=>  166 - 170   (LYS  371  - VAL  375  <=> SER  166  - VAL  170 )                          
  59: 6c70-A dim9-A   301 - 304 <=>  202 - 205   (LEU  387  - LEU  390  <=> TRP  202  - SER  205 )                          
  59: 6c70-A dim9-A   308 - 312 <=>  272 - 276   (PHE  394  - ILE  398  <=> SER  272  - SER  276 )                          
  59: 6c70-A dim9-A   366 - 369 <=>  279 - 282   (SER  452  - LEU  455  <=> SER  279  - MET  282 )                          
  59: 6c70-A dim9-A   380 - 383 <=>  435 - 438   (TYR  466  - VAL  469  <=> PRO  435  - VAL  438 )                          
  60: 6c70-A de6l-A     1 -   4 <=> 1648 -1651   (PHE    3  - GLN    6  <=> LYS 1648  - LEU 1651 )                          
  60: 6c70-A de6l-A    59 -  62 <=> 1808 -1811   (MET   61  - SER   64  <=> MET 1808  - ASP 1811 )                          
  60: 6c70-A de6l-A    67 -  98 <=> 1813 -1844   (ASP   69  - THR  100  <=> ASN 1813  - ASN 1844 )                          
  60: 6c70-A de6l-A   256 - 286 <=> 1846 -1876   (ALA  342  - VAL  372  <=> PRO 1846  - LEU 1876 )                          
  60: 6c70-A de6l-A   287 - 290 <=> 1878 -1881   (ASN  373  - ASN  376  <=> ARG 1878  - PRO 1881 )                          
  60: 6c70-A de6l-A   334 - 337 <=> 1923 -1926   (TYR  420  - SER  423  <=> PRO 1923  - ARG 1926 )                          
  61: 6c70-A dftv-A    45 -  58 <=>   59 -  72   (LEU   47  - LEU   60  <=> LEU   59  - LEU   72 )                          
  61: 6c70-A dftv-A    65 -  94 <=>   81 - 110   (VAL   67  - ILE   96  <=> SER   81  - LYS  110 )                          
  61: 6c70-A dftv-A    96 - 102 <=>  112 - 118   (TYR   98  - TRP  104  <=> GLU  112  - ASN  118 )                          
  61: 6c70-A dftv-A   103 - 106 <=>  122 - 125   (ASN  105  - ASN  108  <=> TYR  122  - ALA  125 )                          
  61: 6c70-A dftv-A   107 - 115 <=>  160 - 168   (SER  109  - ASN  117  <=> ASP  160  - ALA  168 )                          
  61: 6c70-A dftv-A   212 - 215 <=>  171 - 174   (HIS  229  - ALA  232  <=> SER  171  - CYS  174 )                          
  61: 6c70-A dftv-A   218 - 223 <=>  180 - 185   (LYS  235  - LEU  240  <=> GLU  180  - GLU  185 )                          
  61: 6c70-A dftv-A   247 - 260 <=>  191 - 204   (HIS  333  - ALA  346  <=> THR  191  - ILE  204 )                          
  61: 6c70-A dftv-A   261 - 283 <=>  208 - 230   (TYR  347  - ALA  369  <=> ILE  208  - CYS  230 )                          
  61: 6c70-A dftv-A   284 - 287 <=>  232 - 235   (THR  370  - ASN  373  <=> ILE  232  - LYS  235 )                          
  62: 6c70-A dkr9-A    63 -  88 <=>  425 - 450   (ASP   65  - PHE   90  <=> LYS  425  - ARG  450 )                          
  62: 6c70-A dkr9-A    90 - 101 <=>  451 - 462   (VAL   92  - ILE  103  <=> GLY  451  - ARG  462 )                          
  62: 6c70-A dkr9-A   252 - 260 <=>  463 - 471   (ARG  338  - ALA  346  <=> HIS  463  - GLN  471 )                          
  62: 6c70-A dkr9-A   261 - 286 <=>  474 - 499   (TYR  347  - VAL  372  <=> LEU  474  - ASP  499 )                          
  62: 6c70-A dkr9-A   287 - 290 <=>  502 - 505   (ASN  373  - ASN  376  <=> ARG  502  - THR  505 )                          
  63: 6c70-A dmtt-A    64 -  99 <=>  644 - 679   (ASP   66  - LEU  101  <=> LYS  644  - ASP  679 )                          
  63: 6c70-A dmtt-A   259 - 284 <=>  684 - 709   (ASP  345  - THR  370  <=> LYS  684  - ASP  709 )                          
  63: 6c70-A dmtt-A   285 - 290 <=>  711 - 716   (LYS  371  - ASN  376  <=> GLU  711  - ILE  716 )                          
  63: 6c70-A dmtt-A   327 - 332 <=>  757 - 762   (ALA  413  - HIS  418  <=> ALA  757  - ASP  762 )                          
  64: 6c70-A dkdj-A    63 -  89 <=>   18 -  44   (ASP   65  - PRO   91  <=> PRO   18  - LYS   44 )                          
  64: 6c70-A dkdj-A    91 -  97 <=>   45 -  51   (ARG   93  - LYS   99  <=> LEU   45  - SER   51 )                          
  64: 6c70-A dkdj-A    99 - 102 <=>   52 -  55   (LEU  101  - TRP  104  <=> SER   52  - SER   55 )                          
  64: 6c70-A dkdj-A   250 - 286 <=>   57 -  93   (VAL  336  - VAL  372  <=> SER   57  - VAL   93 )                          
  64: 6c70-A dkdj-A   287 - 290 <=>   96 -  99   (ASN  373  - ASN  376  <=> HIS   96  - ARG   99 )                          
  64: 6c70-A dkdj-A   315 - 318 <=>  165 - 168   (ASN  401  - ILE  404  <=> PRO  165  - GLY  168 )                          
  64: 6c70-A dkdj-A   383 - 386 <=>  183 - 186   (VAL  469  - GLN  472  <=> LEU  183  - PRO  186 )                          
  65: 6c70-A dkx4-A   169 - 172 <=>  677 - 680   (MET  186  - ALA  189  <=> LYS  677  - ASP  680 )                          
  65: 6c70-A dkx4-A   173 - 225 <=>  682 - 734   (GLY  190  - ALA  242  <=> LYS  682  - SER  734 )                          
  65: 6c70-A dkx4-A   231 - 235 <=>  736 - 740   (LYS  317  - LEU  321  <=> GLY  736  - THR  740 )                          
  65: 6c70-A dkx4-A   237 - 258 <=>  741 - 762   (ARG  323  - GLY  344  <=> ALA  741  - LYS  762 )                          
  65: 6c70-A dkx4-A   260 - 285 <=>  763 - 788   (ALA  346  - LYS  371  <=> ARG  763  - SER  788 )                          
  65: 6c70-A dkx4-A   288 - 322 <=>  813 - 847   (GLY  374  - SER  408  <=> ALA  813  - SER  847 )                          
  65: 6c70-A dkx4-A   345 - 349 <=>  852 - 856   (GLN  431  - GLN  435  <=> LYS  852  - GLU  856 )                          
  66: 6c70-A df4j-A    16 -  20 <=>   14 -  18   (VAL   18  - VAL   22  <=> GLN   14  - GLY   18 )                          
  66: 6c70-A df4j-A    56 -  60 <=>  399 - 403   (VAL   58  - MET   62  <=> SER  399  - ILE  403 )                          
  66: 6c70-A df4j-A    64 -  92 <=>  426 - 454   (ASP   66  - SER   94  <=> ASN  426  - LYS  454 )                          
  66: 6c70-A df4j-A    93 - 101 <=>  457 - 465   (LYS   95  - ILE  103  <=> LYS  457  - ARG  465 )                          
  66: 6c70-A df4j-A   102 - 105 <=>  467 - 470   (TRP  104  - PRO  107  <=> GLU  467  - MET  470 )                          
  66: 6c70-A df4j-A   106 - 109 <=>  473 - 476   (ASN  108  - PRO  111  <=> MET  473  - THR  476 )                          
  66: 6c70-A df4j-A   241 - 254 <=>  478 - 491   (LYS  327  - VAL  340  <=> ALA  478  - THR  491 )                          
  66: 6c70-A df4j-A   261 - 284 <=>  505 - 528   (TYR  347  - THR  370  <=> VAL  505  - SER  528 )                          
  66: 6c70-A df4j-A   285 - 288 <=>  530 - 533   (LYS  371  - GLY  374  <=> MET  530  - GLN  533 )                          
  67: 6c70-A dhe2-A    43 -  59 <=>   63 -  79   (THR   45  - MET   61  <=> VAL   63  - PHE   79 )                          
  67: 6c70-A dhe2-A    62 -  65 <=>   82 -  85   (SER   64  - VAL   67  <=> ILE   82  - GLU   85 )                          
  67: 6c70-A dhe2-A    66 -  94 <=>   87 - 115   (ASP   68  - ILE   96  <=> LYS   87  - TYR  115 )                          
  67: 6c70-A dhe2-A    96 - 101 <=>  117 - 122   (TYR   98  - ILE  103  <=> ARG  117  - LEU  122 )                          
  67: 6c70-A dhe2-A   102 - 105 <=>  124 - 127   (TRP  104  - PRO  107  <=> ARG  124  - HIS  127 )                          
  67: 6c70-A dhe2-A   107 - 114 <=>  167 - 174   (SER  109  - SER  116  <=> SER  167  - GLU  174 )                          
  67: 6c70-A dhe2-A   217 - 221 <=>  191 - 195   (MET  234  - MET  238  <=> ARG  191  - ARG  195 )                          
  67: 6c70-A dhe2-A   223 - 226 <=>  196 - 199   (LEU  240  - THR  243  <=> ALA  196  - SER  199 )                          
  67: 6c70-A dhe2-A   247 - 256 <=>  207 - 216   (HIS  333  - ALA  342  <=> GLY  207  - LEU  216 )                          
  67: 6c70-A dhe2-A   261 - 284 <=>  224 - 247   (TYR  347  - THR  370  <=> GLY  224  - ARG  247 )                          
  67: 6c70-A dhe2-A   285 - 289 <=>  249 - 253   (LYS  371  - VAL  375  <=> GLN  249  - TYR  253 )                          
  68: 6c70-A dgg8-A    11 -  15 <=>   38 -  42   (LEU   13  - ARG   17  <=> SER   38  - ASN   42 )                          
  68: 6c70-A dgg8-A    27 -  30 <=>   44 -  47   (TYR   29  - GLU   32  <=> GLU   44  - PHE   47 )                          
  68: 6c70-A dgg8-A    52 -  56 <=>  116 - 120   (GLY   54  - VAL   58  <=> TYR  116  - LEU  120 )                          
  68: 6c70-A dgg8-A    65 -  93 <=>  154 - 182   (VAL   67  - LYS   95  <=> ASP  154  - SER  182 )                          
  68: 6c70-A dgg8-A   259 - 281 <=>  186 - 208   (ASP  345  - TYR  367  <=> GLY  186  - ILE  208 )                          
  68: 6c70-A dgg8-A   284 - 287 <=>  209 - 212   (THR  370  - ASN  373  <=> GLN  209  - ARG  212 )                          
  68: 6c70-A dgg8-A   288 - 291 <=>  244 - 247   (GLY  374  - VAL  377  <=> LEU  244  - ALA  247 )                          
  68: 6c70-A dgg8-A   327 - 330 <=>  313 - 316   (ALA  413  - SER  416  <=> LYS  313  - HIS  316 )                          
  68: 6c70-A dgg8-A   341 - 345 <=>  329 - 333   (LYS  427  - GLN  431  <=> ALA  329  - GLU  333 )                          
  69: 6c70-A dc12-A     8 -  13 <=>  185 - 190   (ALA   10  - ASN   15  <=> ARG  185  - LEU  190 )                          
  69: 6c70-A dc12-A    29 -  42 <=>  441 - 454   (SER   31  - VAL   44  <=> LEU  441  - GLN  454 )                          
  69: 6c70-A dc12-A    65 -  89 <=>  513 - 537   (VAL   67  - PRO   91  <=> GLU  513  - GLU  537 )                          
  69: 6c70-A dc12-A    91 -  94 <=>  538 - 541   (ARG   93  - ILE   96  <=> THR  538  - MET  541 )                          
  69: 6c70-A dc12-A   259 - 288 <=>  542 - 571   (ASP  345  - GLY  374  <=> VAL  542  - GLU  571 )                          
  69: 6c70-A dc12-A   374 - 380 <=>  581 - 587   (LEU  460  - TYR  466  <=> SER  581  - ILE  587 )                          
  70: 6c70-A di42-A    63 -  98 <=>   50 -  85   (ASP   65  - THR  100  <=> PRO   50  - SER   85 )                          
  70: 6c70-A di42-A   259 - 280 <=>   87 - 108   (ASP  345  - ALA  366  <=> ASN   87  - HIS  108 )                          
  70: 6c70-A di42-A   293 - 296 <=>  129 - 132   (ALA  379  - VAL  382  <=> HIS  129  - ILE  132 )                          
  70: 6c70-A di42-A   298 - 301 <=>  133 - 136   (GLY  384  - LEU  387  <=> PRO  133  - PHE  136 )                          
  70: 6c70-A di42-A   303 - 314 <=>  137 - 148   (THR  389  - GLY  400  <=> TYR  137  - GLY  148 )                          
  70: 6c70-A di42-A   364 - 367 <=>  149 - 152   (THR  450  - LEU  453  <=> ARG  149  - ARG  152 )                          
  70: 6c70-A di42-A   376 - 379 <=>  272 - 275   (ALA  462  - THR  465  <=> LYS  272  - THR  275 )                          
  70: 6c70-A di42-A   382 - 387 <=>  319 - 324   (MET  468  - LEU  473  <=> LEU  319  - LYS  324 )                          
  71: 6c70-A c65a-A    71 -  81 <=>    1 -  11   (ASN   73  - PRO   83  <=> MET    1  - ASP   11 )                          
  71: 6c70-A c65a-A   193 - 204 <=>   14 -  25   (ASN  210  - LEU  221  <=> ASN   14  - LEU   25 )                          
  71: 6c70-A c65a-A   206 - 209 <=>   26 -  29   (ALA  223  - GLN  226  <=> THR   26  - GLY   29 )                          
  71: 6c70-A c65a-A   250 - 258 <=>   33 -  41   (VAL  336  - GLY  344  <=> THR   33  - GLN   41 )                          
  71: 6c70-A c65a-A   260 - 282 <=>   42 -  64   (ALA  346  - GLN  368  <=> LYS   42  - ASP   64 )                          
  71: 6c70-A c65a-A   284 - 287 <=>   65 -  68   (THR  370  - ASN  373  <=> ARG   65  - ALA   68 )                          
  71: 6c70-A c65a-A   290 - 325 <=>   69 - 104   (ASN  376  - MET  411  <=> THR   69  - PRO  104 )                          
  71: 6c70-A c65a-A   328 - 332 <=>  107 - 111   (ALA  414  - HIS  418  <=> ALA  107  - PRO  111 )                          
  71: 6c70-A c65a-A   349 - 355 <=>  141 - 147   (GLN  435  - MET  441  <=> ASP  141  - LEU  147 )                          
  71: 6c70-A c65a-A   366 - 382 <=>  153 - 169   (SER  452  - MET  468  <=> GLU  153  - ASN  169 )                          
  72: 6c70-A c9l5-A    53 -  56 <=>   48 -  51   (MET   55  - VAL   58  <=> SER   48  - LEU   51 )                          
  72: 6c70-A c9l5-A    63 -  68 <=>   84 -  89   (ASP   65  - LEU   70  <=> LEU   84  - CYS   89 )                          
  72: 6c70-A c9l5-A    69 -  90 <=>   91 - 112   (THR   71  - VAL   92  <=> LEU   91  - GLU  112 )                          
  72: 6c70-A c9l5-A    95 - 103 <=>  115 - 123   (PHE   97  - ASN  105  <=> PHE  115  - ASP  123 )                          
  72: 6c70-A c9l5-A   104 - 107 <=>  126 - 129   (ASN  106  - SER  109  <=> THR  126  - LEU  129 )                          
  72: 6c70-A c9l5-A   108 - 111 <=>  132 - 135   (HIS  110  - PHE  113  <=> LYS  132  - SER  135 )                          
  72: 6c70-A c9l5-A   158 - 162 <=>  217 - 221   (LEU  175  - THR  179  <=> LEU  217  - LEU  221 )                          
  72: 6c70-A c9l5-A   187 - 217 <=>  302 - 332   (ILE  204  - MET  234  <=> THR  302  - PRO  332 )                          
  72: 6c70-A c9l5-A   223 - 226 <=>  335 - 338   (LEU  240  - THR  243  <=> GLU  335  - LEU  338 )                          
  72: 6c70-A c9l5-A   227 - 230 <=>  352 - 355   (GLY  313  - LYS  316  <=> HIS  352  - ALA  355 )                          
  72: 6c70-A c9l5-A   237 - 240 <=>  357 - 360   (ARG  323  - ILE  326  <=> ASN  357  - MET  360 )                          
  72: 6c70-A c9l5-A   242 - 247 <=>  361 - 366   (TYR  328  - HIS  333  <=> PHE  361  - ILE  366 )                          
  72: 6c70-A c9l5-A   251 - 254 <=>  367 - 370   (VAL  337  - VAL  340  <=> LEU  367  - ARG  370 )                          
  72: 6c70-A c9l5-A   259 - 287 <=>  371 - 399   (ASP  345  - ASN  373  <=> LEU  371  - GLN  399 )                          
  73: 6c70-A c71a-A    25 -  64 <=>    7 -  46   (PHE   27  - ASP   66  <=> GLY    7  - LEU   46 )                          
  73: 6c70-A c71a-A    67 -  89 <=>   47 -  69   (ASP   69  - PRO   91  <=> GLN   47  - VAL   69 )                          
  73: 6c70-A c71a-A    96 -  99 <=>   81 -  84   (TYR   98  - LEU  101  <=> ARG   81  - SER   84 )                          
  73: 6c70-A c71a-A   254 - 285 <=>   85 - 116   (VAL  340  - LYS  371  <=> LEU   85  - ALA  116 )                          
  73: 6c70-A c71a-A   286 - 295 <=>  119 - 128   (VAL  372  - THR  381  <=> ASN  119  - ASN  128 )                          
  73: 6c70-A c71a-A   298 - 306 <=>  131 - 139   (GLY  384  - GLN  392  <=> ARG  131  - SER  139 )                          
  73: 6c70-A c71a-A   358 - 362 <=>  146 - 150   (SER  444  - PHE  448  <=> VAL  146  - GLN  150 )                          
  73: 6c70-A c71a-A   365 - 388 <=>  193 - 216   (VAL  451  - LYS  474  <=> VAL  193  - ILE  216 )                          
  74: 6c70-A c9jb-A    59 -  64 <=>   12 -  17   (MET   61  - ASP   66  <=> GLY   12  - ALA   17 )                          
  74: 6c70-A c9jb-A    65 -  91 <=>   24 -  50   (VAL   67  - ARG   93  <=> SER   24  - CYS   50 )                          
  74: 6c70-A c9jb-A    95 -  98 <=>   51 -  54   (PHE   97  - THR  100  <=> ARG   51  - GLU   54 )                          
  74: 6c70-A c9jb-A   103 - 106 <=>   57 -  60   (ASN  105  - ASN  108  <=> ALA   57  - GLU   60 )                          
  74: 6c70-A c9jb-A   115 - 118 <=>   62 -  65   (ASN  117  - PHE  120  <=> LEU   62  - ALA   65 )                          
  74: 6c70-A c9jb-A   121 - 124 <=>   66 -  69   (LEU  123  - THR  126  <=> ALA   66  - ARG   69 )                          
  74: 6c70-A c9jb-A   127 - 152 <=>   70 -  95   (ARG  129  - ASP  154  <=> VAL   70  - VAL   95 )                          
  74: 6c70-A c9jb-A   154 - 157 <=>  102 - 105   (PRO  171  - ARG  174  <=> ARG  102  - GLY  105 )                          
  74: 6c70-A c9jb-A   158 - 161 <=>  107 - 110   (LEU  175  - ARG  178  <=> LEU  107  - ALA  110 )                          
  74: 6c70-A c9jb-A   184 - 207 <=>  113 - 136   (TYR  201  - CYS  224  <=> LEU  113  - LEU  136 )                          
  74: 6c70-A c9jb-A   250 - 254 <=>  138 - 142   (VAL  336  - VAL  340  <=> MET  138  - MET  142 )                          
  74: 6c70-A c9jb-A   265 - 270 <=>  147 - 152   (LEU  351  - LEU  356  <=> SER  147  - LEU  152 )                          
  74: 6c70-A c9jb-A   276 - 285 <=>  158 - 167   (LEU  362  - LYS  371  <=> PHE  158  - SER  167 )                          
  74: 6c70-A c9jb-A   286 - 289 <=>  174 - 177   (VAL  372  - VAL  375  <=> TRP  174  - ARG  177 )                          
  74: 6c70-A c9jb-A   290 - 308 <=>  183 - 201   (ASN  376  - PHE  394  <=> GLN  183  - ILE  201 )                          
  74: 6c70-A c9jb-A   309 - 313 <=>  203 - 207   (LEU  395  - PHE  399  <=> GLY  203  - PRO  207 )                          
  74: 6c70-A c9jb-A   316 - 319 <=>  208 - 211   (ARG  402  - GLU  405  <=> GLY  208  - PRO  211 )                          
  74: 6c70-A c9jb-A   322 - 326 <=>  212 - 216   (SER  408  - GLU  412  <=> GLN  212  - LEU  216 )                          
  75: 6c70-A dkb7-A    48 -  58 <=>   63 -  73   (LEU   50  - LEU   60  <=> ALA   63  - LEU   73 )                          
  75: 6c70-A dkb7-A    65 -  92 <=>   82 - 109   (VAL   67  - SER   94  <=> ASN   82  - VAL  109 )                          
  75: 6c70-A dkb7-A    96 -  99 <=>  204 - 207   (TYR   98  - LEU  101  <=> ILE  204  - LYS  207 )                          
  75: 6c70-A dkb7-A   255 - 286 <=>  210 - 241   (THR  341  - VAL  372  <=> THR  210  - LYS  241 )                          
  76: 6c70-A dg6b-A    26 -  30 <=>    1 -   5   (ASN   28  - GLU   32  <=> MET    1  - THR    5 )                          
  76: 6c70-A dg6b-A    32 -  35 <=>    6 -   9   (LYS   34  - PRO   37  <=> ALA    6  - ALA    9 )                          
  76: 6c70-A dg6b-A    52 -  55 <=>  191 - 194   (GLY   54  - ALA   57  <=> HIS  191  - LYS  194 )                          
  76: 6c70-A dg6b-A    57 -  62 <=>  210 - 215   (ASN   59  - SER   64  <=> ALA  210  - MET  215 )                          
  76: 6c70-A dg6b-A    63 -  86 <=>  220 - 243   (ASP   65  - ILE   88  <=> SER  220  - GLN  243 )                          
  76: 6c70-A dg6b-A    88 -  91 <=>  244 - 247   (PHE   90  - ARG   93  <=> PRO  244  - GLY  247 )                          
  76: 6c70-A dg6b-A   260 - 280 <=>  249 - 269   (ALA  346  - ALA  366  <=> GLY  249  - HIS  269 )                          
  76: 6c70-A dg6b-A   281 - 284 <=>  271 - 274   (TYR  367  - THR  370  <=> LEU  271  - THR  274 )                          
  76: 6c70-A dg6b-A   290 - 309 <=>  344 - 363   (ASN  376  - LEU  395  <=> GLU  344  - ASN  363 )                          
  76: 6c70-A dg6b-A   310 - 321 <=>  417 - 428   (PHE  396  - SER  407  <=> MET  417  - LEU  428 )                          
  76: 6c70-A dg6b-A   323 - 332 <=>  567 - 576   (SER  409  - HIS  418  <=> MET  567  - ILE  576 )                          
  76: 6c70-A dg6b-A   336 - 339 <=>  619 - 622   (GLY  422  - GLU  425  <=> LEU  619  - LEU  622 )                          
  76: 6c70-A dg6b-A   341 - 350 <=>  623 - 632   (LYS  427  - GLN  436  <=> CYS  623  - GLY  632 )                          
  77: 6c70-A dfy0-A    63 -  95 <=>  407 - 439   (ASP   65  - PHE   97  <=> THR  407  - SER  439 )                          
  77: 6c70-A dfy0-A   258 - 281 <=>  440 - 463   (GLY  344  - TYR  367  <=> PRO  440  - ASP  463 )                          
  77: 6c70-A dfy0-A   283 - 286 <=>  466 - 469   (ALA  369  - VAL  372  <=> VAL  466  - ALA  469 )                          
  77: 6c70-A dfy0-A   287 - 290 <=>  471 - 474   (ASN  373  - ASN  376  <=> LEU  471  - TYR  474 )                          
  77: 6c70-A dfy0-A   294 - 298 <=>  521 - 525   (ALA  380  - GLY  384  <=> GLU  521  - VAL  525 )                          
  77: 6c70-A dfy0-A   300 - 313 <=>  526 - 539   (LEU  386  - PHE  399  <=> TRP  526  - LYS  539 )                          
  77: 6c70-A dfy0-A   351 - 354 <=>  550 - 553   (CYS  437  - ALA  440  <=> ASN  550  - SER  553 )                          
  78: 6c70-A dehp-A    24 -  27 <=>   21 -  24   (MET   26  - TYR   29  <=> GLY   21  - THR   24 )                          
  78: 6c70-A dehp-A    32 -  62 <=>   25 -  55   (LYS   34  - SER   64  <=> ARG   25  - ARG   55 )                          
  78: 6c70-A dehp-A    63 -  88 <=>   61 -  86   (ASP   65  - PHE   90  <=> HIS   61  - MET   86 )                          
  78: 6c70-A dehp-A    92 -  95 <=>   94 -  97   (SER   94  - PHE   97  <=> ASP   94  - ILE   97 )                          
  78: 6c70-A dehp-A   257 - 285 <=>   98 - 126   (VAL  343  - LYS  371  <=> SER   98  - ASP  126 )                          
  78: 6c70-A dehp-A   286 - 289 <=>  129 - 132   (VAL  372  - VAL  375  <=> VAL  129  - CYS  132 )                          
  78: 6c70-A dehp-A   297 - 314 <=>  151 - 168   (ILE  383  - GLY  400  <=> GLY  151  - ILE  168 )                          
  78: 6c70-A dehp-A   361 - 364 <=>  187 - 190   (LYS  447  - THR  450  <=> SER  187  - LEU  190 )                          
  78: 6c70-A dehp-A   365 - 388 <=>  200 - 223   (VAL  451  - LYS  474  <=> ALA  200  - TYR  223 )                          
  79: 6c70-A c626-A    16 -  19 <=>  508 - 511   (VAL   18  - GLY   21  <=> PRO  508  - GLN  511 )                          
  79: 6c70-A c626-A    26 -  31 <=>  512 - 517   (ASN   28  - GLY   33  <=> CYS  512  - THR  517 )                          
  79: 6c70-A c626-A    63 -  88 <=>  812 - 837   (ASP   65  - PHE   90  <=> THR  812  - PRO  837 )                          
  79: 6c70-A c626-A    91 -  94 <=>  838 - 841   (ARG   93  - ILE   96  <=> LEU  838  - GLY  841 )                          
  79: 6c70-A c626-A   260 - 263 <=>  842 - 845   (ALA  346  - VAL  349  <=> VAL  842  - ALA  845 )                          
  79: 6c70-A c626-A   264 - 286 <=>  847 - 869   (ALA  350  - VAL  372  <=> ASP  847  - PHE  869 )                          
  79: 6c70-A c626-A   287 - 290 <=>  872 - 875   (ASN  373  - ASN  376  <=> MET  872  - ALA  875 )                          
  79: 6c70-A c626-A   319 - 322 <=>  952 - 955   (GLU  405  - SER  408  <=> ALA  952  - HIS  955 )                          
  79: 6c70-A c626-A   328 - 332 <=>  957 - 961   (ALA  414  - HIS  418  <=> LEU  957  - GLN  961 )                          
  79: 6c70-A c626-A   335 - 338 <=>  962 - 965   (ASP  421  - GLU  424  <=> GLY  962  - LYS  965 )                          
  80: 6c70-A df9w-A    66 -  92 <=>  695 - 721   (ASP   68  - SER   94  <=> ASP  695  - HIS  721 )                          
  80: 6c70-A df9w-A    93 -  96 <=>  723 - 726   (LYS   95  - TYR   98  <=> ASN  723  - GLU  726 )                          
  80: 6c70-A df9w-A   252 - 283 <=>  729 - 760   (ARG  338  - ALA  369  <=> PRO  729  - LEU  760 )                          
  80: 6c70-A df9w-A   285 - 290 <=>  761 - 766   (LYS  371  - ASN  376  <=> SER  761  - PHE  766 )                          
  80: 6c70-A df9w-A   297 - 301 <=>  780 - 784   (ILE  383  - LEU  387  <=> ASN  780  - VAL  784 )                          
  80: 6c70-A df9w-A   303 - 306 <=>  787 - 790   (THR  389  - GLN  392  <=> VAL  787  - GLN  790 )                          
  80: 6c70-A df9w-A   310 - 314 <=>  791 - 795   (PHE  396  - GLY  400  <=> GLN  791  - GLY  795 )                          
  80: 6c70-A df9w-A   320 - 323 <=> 1116 -1119   (GLU  406  - SER  409  <=> ASN 1116  - LEU 1119 )                          
  80: 6c70-A df9w-A   324 - 331 <=> 1122 -1129   (VAL  410  - CYS  417  <=> PRO 1122  - ASN 1129 )                          
  80: 6c70-A df9w-A   344 - 347 <=> 1131 -1134   (VAL  430  - VAL  433  <=> SER 1131  - PRO 1134 )                          
  80: 6c70-A df9w-A   350 - 353 <=> 1135 -1138   (GLN  436  - LYS  439  <=> LYS 1135  - SER 1138 )                          
  81: 6c70-A dapx-A    63 -  90 <=>   29 -  56   (ASP   65  - VAL   92  <=> VAL   29  - ILE   56 )                          
  81: 6c70-A dapx-A    92 -  95 <=>   57 -  60   (SER   94  - PHE   97  <=> ASP   57  - PRO   60 )                          
  81: 6c70-A dapx-A   258 - 284 <=>   61 -  87   (GLY  344  - THR  370  <=> ASP   61  - VAL   87 )                          
  81: 6c70-A dapx-A   285 - 290 <=>   89 -  94   (LYS  371  - ASN  376  <=> GLN   89  - LEU   94 )                          
  82: 6c70-A dlix-A     1 -   5 <=>  350 - 354   (PHE    3  - GLY    7  <=> ALA  350  - PRO  354 )                          
  82: 6c70-A dlix-A     7 -  10 <=>  355 - 358   (VAL    9  - LEU   12  <=> TYR  355  - TYR  358 )                          
  82: 6c70-A dlix-A    64 -  92 <=>  382 - 410   (ASP   66  - SER   94  <=> GLY  382  - ALA  410 )                          
  82: 6c70-A dlix-A    93 -  96 <=>  413 - 416   (LYS   95  - TYR   98  <=> THR  413  - LEU  416 )                          
  82: 6c70-A dlix-A   257 - 286 <=>  418 - 447   (VAL  343  - VAL  372  <=> THR  418  - CYS  447 )                          
  82: 6c70-A dlix-A   288 - 304 <=>  463 - 479   (GLY  374  - LEU  390  <=> THR  463  - LEU  479 )                          
  82: 6c70-A dlix-A   306 - 309 <=>  567 - 570   (GLN  392  - LEU  395  <=> SER  567  - ALA  570 )                          
  83: 6c70-A ddil-A    66 -  95 <=>    1 -  30   (ASP   68  - PHE   97  <=> MET    1  - GLY   30 )                          
  83: 6c70-A ddil-A    99 - 106 <=>   31 -  38   (LEU  101  - ASN  108  <=> PRO   31  - ILE   38 )                          
  83: 6c70-A ddil-A   205 - 208 <=>   43 -  46   (PHE  222  - GLU  225  <=> ASN   43  - GLN   46 )                          
  83: 6c70-A ddil-A   255 - 282 <=>   49 -  76   (THR  341  - GLN  368  <=> ASN   49  - LEU   76 )                          
  83: 6c70-A ddil-A   284 - 290 <=>   77 -  83   (THR  370  - ASN  376  <=> PRO   77  - ALA   83 )                          
  84: 6c70-A c657-A    64 -  91 <=>  551 - 578   (ASP   66  - ARG   93  <=> ALA  551  - LEU  578 )                          
  84: 6c70-A c657-A   260 - 286 <=>  579 - 605   (ALA  346  - VAL  372  <=> ILE  579  - LYS  605 )                          
  84: 6c70-A c657-A   295 - 302 <=>  608 - 615   (THR  381  - TYR  388  <=> GLU  608  - PRO  615 )                          
  84: 6c70-A c657-A   308 - 322 <=>  623 - 637   (PHE  394  - SER  408  <=> ILE  623  - MET  637 )                          
  84: 6c70-A c657-A   356 - 359 <=>  644 - 647   (SER  442  - GLY  445  <=> MET  644  - ALA  647 )                          
  84: 6c70-A c657-A   370 - 374 <=>  650 - 654   (PHE  456  - LEU  460  <=> LEU  650  - PRO  654 )                          
  85: 6c70-A c78r-A    64 - 104 <=>  142 - 182   (ASP   66  - ASN  106  <=> GLN  142  - GLN  182 )                          
  85: 6c70-A c78r-A   105 - 108 <=>  185 - 188   (PRO  107  - HIS  110  <=> MET  185  - LEU  188 )                          
  85: 6c70-A c78r-A   242 - 253 <=>  189 - 200   (TYR  328  - LEU  339  <=> ASN  189  - MET  200 )                          
  85: 6c70-A c78r-A   255 - 287 <=>  204 - 236   (THR  341  - ASN  373  <=> GLU  204  - THR  236 )                          
  85: 6c70-A c78r-A   289 - 314 <=>  263 - 288   (VAL  375  - GLY  400  <=> LEU  263  - GLN  288 )                          
  85: 6c70-A c78r-A   361 - 366 <=>  294 - 299   (LYS  447  - SER  452  <=> LYS  294  - VAL  299 )                          
  85: 6c70-A c78r-A   369 - 379 <=>  301 - 311   (LEU  455  - THR  465  <=> HIS  301  - ASP  311 )                          
  86: 6c70-A djmh-A    25 -  30 <=>  334 - 339   (PHE   27  - GLU   32  <=> SER  334  - SER  339 )                          
  86: 6c70-A djmh-A    89 - 102 <=>  351 - 364   (PRO   91  - TRP  104  <=> SER  351  - ALA  364 )                          
  86: 6c70-A djmh-A   107 - 110 <=>  373 - 376   (SER  109  - LEU  112  <=> MET  373  - GLN  376 )                          
  86: 6c70-A djmh-A   111 - 116 <=>  391 - 396   (PHE  113  - ALA  118  <=> MET  391  - PRO  396 )                          
  86: 6c70-A djmh-A   118 - 122 <=>  397 - 401   (PHE  120  - ALA  124  <=> PRO  397  - ALA  401 )                          
  86: 6c70-A djmh-A   176 - 220 <=>  428 - 472   (PHE  193  - LEU  237  <=> ASN  428  - GLY  472 )                          
  86: 6c70-A djmh-A   236 - 268 <=>  473 - 505   (VAL  322  - HIS  354  <=> ASN  473  - MET  505 )                          
  86: 6c70-A djmh-A   302 - 328 <=>  507 - 533   (TYR  388  - ALA  414  <=> ASP  507  - LEU  533 )                          
  86: 6c70-A djmh-A   339 - 342 <=>  538 - 541   (GLU  425  - THR  428  <=> ALA  538  - GLU  541 )                          
  87: 6c70-A daks-A    12 -  15 <=>   13 -  16   (PRO   14  - ARG   17  <=> ILE   13  - GLY   16 )                          
  87: 6c70-A daks-A    26 -  64 <=>   17 -  55   (ASN   28  - ASP   66  <=> PHE   17  - LEU   55 )                          
  87: 6c70-A daks-A    67 -  90 <=>   56 -  79   (ASP   69  - VAL   92  <=> SER   56  - ALA   79 )                          
  87: 6c70-A daks-A   253 - 285 <=>   93 - 125   (LEU  339  - LYS  371  <=> PRO   93  - ALA  125 )                          
  87: 6c70-A daks-A   286 - 295 <=>  128 - 137   (VAL  372  - THR  381  <=> ARG  128  - SER  137 )                          
  87: 6c70-A daks-A   297 - 308 <=>  140 - 151   (ILE  383  - PHE  394  <=> VAL  140  - ALA  151 )                          
  87: 6c70-A daks-A   359 - 362 <=>  156 - 159   (GLY  445  - PHE  448  <=> ALA  156  - PRO  159 )                          
  87: 6c70-A daks-A   365 - 388 <=>  201 - 224   (VAL  451  - LYS  474  <=> VAL  201  - VAL  224 )                          
  88: 6c70-A c83e-A    63 -  87 <=>  359 - 383   (ASP   65  - TYR   89  <=> GLU  359  - MET  383 )                          
  88: 6c70-A c83e-A    90 -  93 <=>  384 - 387   (VAL   92  - LYS   95  <=> ARG  384  - THR  387 )                          
  88: 6c70-A c83e-A    96 -  99 <=>  388 - 391   (TYR   98  - LEU  101  <=> GLU  388  - ASP  391 )                          
  88: 6c70-A c83e-A   256 - 281 <=>  392 - 417   (ALA  342  - TYR  367  <=> PHE  392  - SER  417 )                          
  88: 6c70-A c83e-A   283 - 289 <=>  418 - 424   (ALA  369  - VAL  375  <=> LYS  418  - GLY  424 )                          
  89: 6c70-A diry-A    63 -  95 <=>  479 - 511   (ASP   65  - PHE   97  <=> PRO  479  - ASP  511 )                          
  89: 6c70-A diry-A   259 - 290 <=>  513 - 544   (ASP  345  - ASN  376  <=> ASP  513  - VAL  544 )                          
  90: 6c70-A ddm6-A     1 -   4 <=>   35 -  38   (PHE    3  - GLN    6  <=> PRO   35  - VAL   38 )                          
  90: 6c70-A ddm6-A     7 -  20 <=>   39 -  52   (VAL    9  - VAL   22  <=> ASN   39  - LEU   52 )                          
  90: 6c70-A ddm6-A    63 -  93 <=>   74 - 104   (ASP   65  - LYS   95  <=> PHE   74  - TYR  104 )                          
  90: 6c70-A ddm6-A    95 -  98 <=>  105 - 108   (PHE   97  - THR  100  <=> ASP  105  - ASN  108 )                          
  90: 6c70-A ddm6-A   253 - 283 <=>  111 - 141   (LEU  339  - ALA  369  <=> LYS  111  - VAL  141 )                          
  90: 6c70-A ddm6-A   384 - 387 <=>  142 - 145   (LEU  470  - LEU  473  <=> GLN  142  - VAL  145 )                          
  91: 6c70-A djd2-A    31 -  35 <=>  348 - 352   (GLY   33  - PRO   37  <=> HIS  348  - ARG  352 )                          
  91: 6c70-A djd2-A    64 - 105 <=>  520 - 561   (ASP   66  - PRO  107  <=> LYS  520  - GLU  561 )                          
  91: 6c70-A djd2-A   242 - 284 <=>  567 - 609   (TYR  328  - THR  370  <=> VAL  567  - ASN  609 )                          
  91: 6c70-A djd2-A   285 - 288 <=>  611 - 614   (LYS  371  - GLY  374  <=> LEU  611  - ASP  614 )                          
  91: 6c70-A djd2-A   290 - 312 <=>  640 - 662   (ASN  376  - ILE  398  <=> GLN  640  - GLU  662 )                          
  91: 6c70-A djd2-A   361 - 366 <=>  670 - 675   (LYS  447  - SER  452  <=> GLU  670  - THR  675 )                          
  91: 6c70-A djd2-A   369 - 386 <=>  677 - 694   (LEU  455  - GLN  472  <=> ASN  677  - GLN  694 )                          
  92: 6c70-A dbv5-A    26 -  33 <=>   78 -  85   (ASN   28  - LYS   35  <=> ALA   78  - MET   85 )                          
  92: 6c70-A dbv5-A    37 -  40 <=>   91 -  94   (ARG   39  - CYS   42  <=> PRO   91  - LEU   94 )                          
  92: 6c70-A dbv5-A    86 -  93 <=>  100 - 107   (ILE   88  - LYS   95  <=> VAL  100  - PHE  107 )                          
  92: 6c70-A dbv5-A   101 - 104 <=>  497 - 500   (ILE  103  - ASN  106  <=> ALA  497  - SER  500 )                          
  92: 6c70-A dbv5-A   113 - 142 <=>  670 - 699   (GLU  115  - ILE  144  <=> TYR  670  - GLU  699 )                          
  92: 6c70-A dbv5-A   178 - 226 <=>  705 - 753   (LEU  195  - THR  243  <=> ALA  705  - GLU  753 )                          
  92: 6c70-A dbv5-A   227 - 282 <=>  771 - 826   (GLY  313  - GLN  368  <=> ALA  771  - LYS  826 )                          
  92: 6c70-A dbv5-A   284 - 289 <=>  827 - 832   (THR  370  - VAL  375  <=> LYS  827  - LYS  832 )                          
  93: 6c70-A dbua-A    29 -  32 <=>  435 - 438   (SER   31  - LYS   34  <=> GLU  435  - ALA  438 )                          
  93: 6c70-A dbua-A    63 -  92 <=> 1190 -1219   (ASP   65  - SER   94  <=> LEU 1190  - THR 1219 )                          
  93: 6c70-A dbua-A    95 -  98 <=> 1220 -1223   (PHE   97  - THR  100  <=> HIS 1220  - LEU 1223 )                          
  93: 6c70-A dbua-A   256 - 259 <=> 1224 -1227   (ALA  342  - ASP  345  <=> ARG 1224  - ASN 1227 )                          
  93: 6c70-A dbua-A   261 - 286 <=> 1228 -1253   (TYR  347  - VAL  372  <=> ARG 1228  - LEU 1253 )                          
  93: 6c70-A dbua-A   287 - 290 <=> 1256 -1259   (ASN  373  - ASN  376  <=> LYS 1256  - SER 1259 )                          
  94: 6c70-A dgng-A    56 -  59 <=>  187 - 190   (VAL   58  - MET   61  <=> GLN  187  - VAL  190 )                          
  94: 6c70-A dgng-A    61 -  64 <=>  320 - 323   (GLU   63  - ASP   66  <=> SER  320  - ASP  323 )                          
  94: 6c70-A dgng-A    67 -  74 <=>  335 - 342   (ASP   69  - THR   76  <=> ALA  335  - HIS  342 )                          
  94: 6c70-A dgng-A    75 -  92 <=>  344 - 361   (MET   77  - SER   94  <=> VAL  344  - HIS  361 )                          
  94: 6c70-A dgng-A   259 - 280 <=>  363 - 384   (ASP  345  - ALA  366  <=> PRO  363  - GLY  384 )                          
  94: 6c70-A dgng-A   376 - 379 <=>  385 - 388   (ALA  462  - THR  465  <=> VAL  385  - GLY  388 )                          
  94: 6c70-A dgng-A   383 - 386 <=>  389 - 392   (VAL  469  - GLN  472  <=> ARG  389  - VAL  392 )                          
  95: 6c70-A db3q-A     1 -   5 <=>   50 -  54   (PHE    3  - GLY    7  <=> ASN   50  - PHE   54 )                          
  95: 6c70-A db3q-A    46 -  57 <=>   62 -  73   (LEU   48  - ASN   59  <=> ILE   62  - PHE   73 )                          
  95: 6c70-A db3q-A    65 -  91 <=>   83 - 109   (VAL   67  - ARG   93  <=> SER   83  - TYR  109 )                          
  95: 6c70-A db3q-A    92 - 103 <=>  111 - 122   (SER   94  - ASN  105  <=> HIS  111  - PHE  122 )                          
  95: 6c70-A db3q-A   104 - 107 <=>  125 - 128   (ASN  106  - SER  109  <=> ASP  125  - GLN  128 )                          
  95: 6c70-A db3q-A   108 - 111 <=>  132 - 135   (HIS  110  - PHE  113  <=> ASN  132  - GLU  135 )                          
  95: 6c70-A db3q-A   112 - 122 <=>  137 - 147   (ALA  114  - ALA  124  <=> GLN  137  - ALA  147 )                          
  95: 6c70-A db3q-A   213 - 217 <=>  158 - 162   (LEU  230  - MET  234  <=> GLU  158  - SER  162 )                          
  95: 6c70-A db3q-A   247 - 258 <=>  177 - 188   (HIS  333  - GLY  344  <=> LYS  177  - HIS  188 )                          
  95: 6c70-A db3q-A   261 - 284 <=>  195 - 218   (TYR  347  - THR  370  <=> GLY  195  - ALA  218 )                          
  95: 6c70-A db3q-A   285 - 290 <=>  220 - 225   (LYS  371  - ASN  376  <=> ARG  220  - MET  225 )                          
  96: 6c70-A c758-A    11 -  15 <=>   24 -  28   (LEU   13  - ARG   17  <=> THR   24  - GLN   28 )                          
  96: 6c70-A c758-A    33 -  62 <=>   30 -  59   (LYS   35  - SER   64  <=> THR   30  - ALA   59 )                          
  96: 6c70-A c758-A    63 -  66 <=>   64 -  67   (ASP   65  - ASP   68  <=> PHE   64  - ALA   67 )                          
  96: 6c70-A c758-A    67 -  83 <=>   69 -  85   (ASP   69  - VAL   85  <=> TYR   69  - ALA   85 )                          
  96: 6c70-A c758-A    85 -  90 <=>   87 -  92   (MET   87  - VAL   92  <=> VAL   87  - LEU   92 )                          
  96: 6c70-A c758-A    92 -  95 <=>   97 - 100   (SER   94  - PHE   97  <=> THR   97  - LEU  100 )                          
  96: 6c70-A c758-A   257 - 286 <=>  101 - 130   (VAL  343  - VAL  372  <=> THR  101  - ARG  130 )                          
  96: 6c70-A c758-A   292 - 310 <=>  148 - 166   (TYR  378  - PHE  396  <=> MET  148  - PRO  166 )                          
  96: 6c70-A c758-A   313 - 319 <=>  169 - 175   (PHE  399  - GLU  405  <=> GLY  169  - HIS  175 )                          
  96: 6c70-A c758-A   353 - 356 <=>  177 - 180   (LYS  439  - SER  442  <=> GLU  177  - SER  180 )                          
  96: 6c70-A c758-A   364 - 388 <=>  188 - 212   (THR  450  - LYS  474  <=> LYS  188  - ILE  212 )                          
  97: 6c70-A c8op-A    64 -  89 <=>   22 -  47   (ASP   66  - PRO   91  <=> GLU   22  - HIS   47 )                          
  97: 6c70-A c8op-A    91 -  96 <=>   48 -  53   (ARG   93  - TYR   98  <=> LEU   48  - ALA   53 )                          
  97: 6c70-A c8op-A    99 - 102 <=>   54 -  57   (LEU  101  - TRP  104  <=> GLY   54  - PRO   57 )                          
  97: 6c70-A c8op-A   252 - 286 <=>   59 -  93   (ARG  338  - VAL  372  <=> ALA   59  - ALA   93 )                          
  97: 6c70-A c8op-A   287 - 290 <=>   96 -  99   (ASN  373  - ASN  376  <=> GLY   96  - GLU   99 )                          
  97: 6c70-A c8op-A   334 - 337 <=>  489 - 492   (TYR  420  - SER  423  <=> ASN  489  - SER  492 )                          
  98: 6c70-A dlk5-A    90 -  93 <=>    1 -   4   (VAL   92  - LYS   95  <=> MET    1  - GLU    4 )                          
  98: 6c70-A dlk5-A   100 - 104 <=>    5 -   9   (ALA  102  - ASN  106  <=> SER    5  - GLY    9 )                          
  98: 6c70-A dlk5-A   154 - 160 <=>   71 -  77   (PRO  171  - ILE  177  <=> ALA   71  - PRO   77 )                          
  98: 6c70-A dlk5-A   181 - 213 <=>   78 - 110   (GLN  198  - LEU  230  <=> ALA   78  - SER  110 )                          
  98: 6c70-A dlk5-A   243 - 274 <=>  112 - 143   (TRP  329  - ILE  360  <=> ASP  112  - SER  143 )                          
  98: 6c70-A dlk5-A   293 - 325 <=>  149 - 181   (ALA  379  - MET  411  <=> GLY  149  - GLY  181 )                          
  98: 6c70-A dlk5-A   351 - 354 <=>  182 - 185   (CYS  437  - ALA  440  <=> PHE  182  - LEU  185 )                          
  98: 6c70-A dlk5-A   356 - 359 <=>  195 - 198   (SER  442  - GLY  445  <=> CYS  195  - CYS  198 )                          
  98: 6c70-A dlk5-A   371 - 388 <=>  321 - 338   (ALA  457  - LYS  474  <=> SER  321  - GLY  338 )                          
  99: 6c70-A c9n8-A     1 -   6 <=>  155 - 160   (PHE    3  - LEU    8  <=> ASP  155  - MET  160 )                          
  99: 6c70-A c9n8-A     9 -  12 <=>  161 - 164   (ASP   11  - PRO   14  <=> VAL  161  - PRO  164 )                          
  99: 6c70-A c9n8-A    64 -  91 <=>  654 - 681   (ASP   66  - ARG   93  <=> LEU  654  - LYS  681 )                          
  99: 6c70-A c9n8-A   260 - 281 <=>  683 - 704   (ALA  346  - TYR  367  <=> PRO  683  - TYR  704 )                          
  99: 6c70-A c9n8-A   284 - 287 <=>  705 - 708   (THR  370  - ASN  373  <=> THR  705  - VAL  708 )                          
  99: 6c70-A c9n8-A   289 - 311 <=>  723 - 745   (VAL  375  - CYS  397  <=> ARG  723  - THR  745 )                          
  99: 6c70-A c9n8-A   326 - 331 <=> 1272 -1277   (GLU  412  - CYS  417  <=> ARG 1272  - SER 1277 )                          
  99: 6c70-A c9n8-A   335 - 341 <=> 1697 -1703   (ASP  421  - LYS  427  <=> ARG 1697  - ARG 1703 )                          
 100: 6c70-A dmtd-A    63 -  91 <=>  100 - 128   (ASP   65  - ARG   93  <=> VAL  100  - LEU  128 )                          
 100: 6c70-A dmtd-A   260 - 286 <=>  130 - 156   (ALA  346  - VAL  372  <=> SER  130  - LYS  156 )                          
 100: 6c70-A dmtd-A   287 - 290 <=>  158 - 161   (ASN  373  - ASN  376  <=> ALA  158  - SER  161 )                          
 100: 6c70-A dmtd-A   330 - 333 <=>  260 - 263   (SER  416  - TRP  419  <=> PRO  260  - GLN  263 )                          
 100: 6c70-A dmtd-A   335 - 338 <=>  355 - 358   (ASP  421  - GLU  424  <=> ALA  355  - LEU  358 )                          
 100: 6c70-A dmtd-A   349 - 352 <=>  362 - 365   (GLN  435  - GLN  438  <=> HIS  362  - LEU  365 )                          
 101: 6c70-A dmeb-A     8 -  11 <=>  147 - 150   (ALA   10  - LEU   13  <=> ASP  147  - THR  150 )                          
 101: 6c70-A dmeb-A    14 -  17 <=>  196 - 199   (ILE   16  - MET   19  <=> GLU  196  - ARG  199 )                          
 101: 6c70-A dmeb-A    20 -  23 <=>  223 - 226   (VAL   22  - PHE   25  <=> VAL  223  - LEU  226 )                          
 101: 6c70-A dmeb-A    32 -  36 <=>  231 - 235   (LYS   34  - HIS   38  <=> ALA  231  - PRO  235 )                          
 101: 6c70-A dmeb-A    41 -  50 <=>  236 - 245   (ILE   43  - GLN   52  <=> LYS  236  - THR  245 )                          
 101: 6c70-A dmeb-A    52 -  55 <=>  246 - 249   (GLY   54  - ALA   57  <=> ALA  246  - LYS  249 )                          
 101: 6c70-A dmeb-A    67 -  92 <=>  253 - 278   (ASP   69  - SER   94  <=> PRO  253  - PRO  278 )                          
 101: 6c70-A dmeb-A    95 -  98 <=>  279 - 282   (PHE   97  - THR  100  <=> THR  279  - VAL  282 )                          
 101: 6c70-A dmeb-A   254 - 257 <=>  283 - 286   (VAL  340  - VAL  343  <=> PHE  283  - ASN  286 )                          
 101: 6c70-A dmeb-A   260 - 281 <=>  287 - 308   (ALA  346  - TYR  367  <=> PHE  287  - GLU  308 )                          
 101: 6c70-A dmeb-A   283 - 286 <=>  309 - 312   (ALA  369  - VAL  372  <=> ASP  309  - PHE  312 )                          
 101: 6c70-A dmeb-A   287 - 290 <=>  318 - 321   (ASN  373  - ASN  376  <=> ALA  318  - THR  321 )                          
 101: 6c70-A dmeb-A   297 - 306 <=>  337 - 346   (ILE  383  - GLN  392  <=> PHE  337  - THR  346 )                          
 101: 6c70-A dmeb-A   370 - 379 <=>  348 - 357   (PHE  456  - THR  465  <=> GLN  348  - LYS  357 )                          
 101: 6c70-A dmeb-A   381 - 384 <=>  358 - 361   (PHE  467  - LEU  470  <=> THR  358  - LYS  361 )                          
 102: 6c70-A df1i-A    63 -  94 <=>    3 -  34   (ASP   65  - ILE   96  <=> LEU    3  - GLY   34 )                          
 102: 6c70-A df1i-A    96 -  99 <=>   35 -  38   (TYR   98  - LEU  101  <=> GLN   35  - LYS   38 )                          
 102: 6c70-A df1i-A   256 - 259 <=>   39 -  42   (ALA  342  - ASP  345  <=> PRO   39  - ALA   42 )                          
 102: 6c70-A df1i-A   261 - 286 <=>   44 -  69   (TYR  347  - VAL  372  <=> GLN   44  - THR   69 )                          
 102: 6c70-A df1i-A   287 - 290 <=>   71 -  74   (ASN  373  - ASN  376  <=> ARG   71  - GLY   74 )                          
 103: 6c70-A dfxw-A    59 -  62 <=>   27 -  30   (MET   61  - SER   64  <=> PRO   27  - GLN   30 )                          
 103: 6c70-A dfxw-A    64 -  96 <=>   31 -  63   (ASP   66  - TYR   98  <=> THR   31  - VAL   63 )                          
 103: 6c70-A dfxw-A    99 - 102 <=>   64 -  67   (LEU  101  - TRP  104  <=> THR   64  - GLN   67 )                          
 103: 6c70-A dfxw-A   252 - 281 <=>   68 -  97   (ARG  338  - TYR  367  <=> LYS   68  - SER   97 )                          
 103: 6c70-A dfxw-A   283 - 288 <=>   98 - 103   (ALA  369  - GLY  374  <=> VAL   98  - GLY  103 )                          
 103: 6c70-A dfxw-A   295 - 298 <=>  115 - 118   (THR  381  - GLY  384  <=> LEU  115  - LYS  118 )                          
 103: 6c70-A dfxw-A   301 - 304 <=>  200 - 203   (LEU  387  - LEU  390  <=> ASP  200  - THR  203 )                          
 103: 6c70-A dfxw-A   368 - 374 <=>  331 - 337   (ASP  454  - LEU  460  <=> GLU  331  - ILE  337 )                          
 103: 6c70-A dfxw-A   377 - 380 <=>  338 - 341   (VAL  463  - TYR  466  <=> PRO  338  - TRP  341 )                          
 103: 6c70-A dfxw-A   383 - 388 <=>  431 - 436   (VAL  469  - LYS  474  <=> LYS  431  - ILE  436 )                          
 104: 6c70-A dbtr-A     1 -   6 <=>  194 - 199   (PHE    3  - LEU    8  <=> ALA  194  - HIS  199 )                          
 104: 6c70-A dbtr-A    31 -  34 <=>  241 - 244   (GLY   33  - PHE   36  <=> TRP  241  - LEU  244 )                          
 104: 6c70-A dbtr-A    65 -  93 <=>  303 - 331   (VAL   67  - LYS   95  <=> LYS  303  - ASN  331 )                          
 104: 6c70-A dbtr-A    95 -  98 <=>  332 - 335   (PHE   97  - THR  100  <=> PHE  332  - VAL  335 )                          
 104: 6c70-A dbtr-A   256 - 286 <=>  337 - 367   (ALA  342  - VAL  372  <=> TYR  337  - TYR  367 )                          
 104: 6c70-A dbtr-A   287 - 290 <=>  370 - 373   (ASN  373  - ASN  376  <=> ILE  370  - GLN  373 )                          
 105: 6c70-A dkqr-A     1 -   4 <=>   23 -  26   (PHE    3  - GLN    6  <=> HIS   23  - LEU   26 )                          
 105: 6c70-A dkqr-A     7 -  10 <=>   27 -  30   (VAL    9  - LEU   12  <=> ASN   27  - ALA   30 )                          
 105: 6c70-A dkqr-A    13 -  20 <=>   33 -  40   (ASN   15  - VAL   22  <=> LYS   33  - LEU   40 )                          
 105: 6c70-A dkqr-A    63 -  89 <=>   62 -  88   (ASP   65  - PRO   91  <=> SER   62  - VAL   88 )                          
 105: 6c70-A dkqr-A    91 -  98 <=>   89 -  96   (ARG   93  - THR  100  <=> ILE   89  - GLU   96 )                          
 105: 6c70-A dkqr-A   252 - 284 <=>   98 - 130   (ARG  338  - THR  370  <=> GLU   98  - HIS  130 )                          
 105: 6c70-A dkqr-A   384 - 387 <=>  131 - 134   (LEU  470  - LEU  473  <=> LYS  131  - SER  134 )                          
 106: 6c70-A ddnl-A    16 -  19 <=>   19 -  22   (VAL   18  - GLY   21  <=> LEU   19  - ALA   22 )                          
 106: 6c70-A ddnl-A    33 -  51 <=>   24 -  42   (LYS   35  - TYR   53  <=> PRO   24  - THR   42 )                          
 106: 6c70-A ddnl-A    52 -  63 <=>   44 -  55   (GLY   54  - ASP   65  <=> LEU   44  - ALA   55 )                          
 106: 6c70-A ddnl-A    64 -  87 <=>   62 -  85   (ASP   66  - TYR   89  <=> ARG   62  - ARG   85 )                          
 106: 6c70-A ddnl-A    92 -  95 <=>   95 -  98   (SER   94  - PHE   97  <=> LYS   95  - ALA   98 )                          
 106: 6c70-A ddnl-A   258 - 284 <=>   99 - 125   (GLY  344  - THR  370  <=> PHE   99  - TYR  125 )                          
 106: 6c70-A ddnl-A   285 - 288 <=>  127 - 130   (LYS  371  - GLY  374  <=> ARG  127  - ALA  130 )                          
 106: 6c70-A ddnl-A   289 - 292 <=>  138 - 141   (VAL  375  - TYR  378  <=> PRO  138  - MET  141 )                          
 106: 6c70-A ddnl-A   299 - 302 <=>  152 - 155   (TYR  385  - TYR  388  <=> GLY  152  - VAL  155 )                          
 106: 6c70-A ddnl-A   304 - 307 <=>  157 - 160   (LEU  390  - VAL  393  <=> GLY  157  - HIS  160 )                          
 106: 6c70-A ddnl-A   360 - 363 <=>  165 - 168   (ALA  446  - PHE  449  <=> ALA  165  - THR  168 )                          
 106: 6c70-A ddnl-A   366 - 388 <=>  204 - 226   (SER  452  - LYS  474  <=> THR  204  - ILE  226 )                          
 107: 6c70-A dl2y-A     1 -   4 <=>    4 -   7   (PHE    3  - GLN    6  <=> LYS    4  - GLN    7 )                          
 107: 6c70-A dl2y-A    92 - 105 <=>   18 -  31   (SER   94  - PRO  107  <=> THR   18  - PHE   31 )                          
 107: 6c70-A dl2y-A   107 - 110 <=>   38 -  41   (SER  109  - LEU  112  <=> VAL   38  - GLU   41 )                          
 107: 6c70-A dl2y-A   111 - 116 <=>   73 -  78   (PHE  113  - ALA  118  <=> ASN   73  - ALA   78 )                          
 107: 6c70-A dl2y-A   118 - 122 <=>   79 -  83   (PHE  120  - ALA  124  <=> LEU   79  - PHE   83 )                          
 107: 6c70-A dl2y-A   128 - 132 <=>   89 -  93   (ARG  130  - CYS  134  <=> MET   89  - LEU   93 )                          
 107: 6c70-A dl2y-A   134 - 150 <=>   94 - 110   (ALA  136  - ILE  152  <=> HIS   94  - GLY  110 )                          
 107: 6c70-A dl2y-A   180 - 186 <=>  114 - 120   (TYR  197  - VAL  203  <=> ALA  114  - PRO  120 )                          
 107: 6c70-A dl2y-A   188 - 218 <=>  124 - 154   (SER  205  - LYS  235  <=> HIS  124  - HIS  154 )                          
 107: 6c70-A dl2y-A   223 - 226 <=>  159 - 162   (LEU  240  - THR  243  <=> PRO  159  - VAL  162 )                          
 107: 6c70-A dl2y-A   227 - 230 <=>  174 - 177   (GLY  313  - LYS  316  <=> VAL  174  - TYR  177 )                          
 107: 6c70-A dl2y-A   233 - 282 <=>  178 - 227   (GLU  319  - GLN  368  <=> ILE  178  - ILE  227 )                          
 107: 6c70-A dl2y-A   284 - 288 <=>  228 - 232   (THR  370  - GLY  374  <=> SER  228  - SER  232 )                          
 108: 6c70-A dcw8-A    16 -  19 <=>   21 -  24   (VAL   18  - GLY   21  <=> GLU   21  - PRO   24 )                          
 108: 6c70-A dcw8-A    32 -  62 <=>   26 -  56   (LYS   34  - SER   64  <=> ALA   26  - CYS   56 )                          
 108: 6c70-A dcw8-A    63 -  87 <=>   62 -  86   (ASP   65  - TYR   89  <=> GLN   62  - GLN   86 )                          
 108: 6c70-A dcw8-A    92 -  95 <=>   96 -  99   (SER   94  - PHE   97  <=> GLN   96  - SER   99 )                          
 108: 6c70-A dcw8-A   258 - 286 <=>  100 - 128   (GLY  344  - VAL  372  <=> PHE  100  - ARG  128 )                          
 108: 6c70-A dcw8-A   301 - 305 <=>  156 - 160   (LEU  387  - GLY  391  <=> PHE  156  - LEU  160 )                          
 108: 6c70-A dcw8-A   307 - 311 <=>  161 - 165   (VAL  393  - CYS  397  <=> PHE  161  - PRO  165 )                          
 108: 6c70-A dcw8-A   361 - 364 <=>  167 - 170   (LYS  447  - THR  450  <=> VAL  167  - SER  170 )                          
 108: 6c70-A dcw8-A   365 - 388 <=>  201 - 224   (VAL  451  - LYS  474  <=> ILE  201  - TYR  224 )                          
 109: 6c70-A c6u3-A    12 -  15 <=>   13 -  16   (PRO   14  - ARG   17  <=> ILE   13  - SER   16 )                          
 109: 6c70-A c6u3-A    25 -  64 <=>   17 -  56   (PHE   27  - ASP   66  <=> PHE   17  - LEU   56 )                          
 109: 6c70-A c6u3-A    67 -  89 <=>   57 -  79   (ASP   69  - PRO   91  <=> GLN   57  - VAL   79 )                          
 109: 6c70-A c6u3-A    96 -  99 <=>   93 -  96   (TYR   98  - LEU  101  <=> ILE   93  - LEU   96 )                          
 109: 6c70-A c6u3-A   258 - 285 <=>   99 - 126   (GLY  344  - LYS  371  <=> ALA   99  - ALA  126 )                          
 109: 6c70-A c6u3-A   286 - 289 <=>  129 - 132   (VAL  372  - VAL  375  <=> SER  129  - HIS  132 )                          
 109: 6c70-A c6u3-A   290 - 293 <=>  135 - 138   (ASN  376  - ALA  379  <=> VAL  135  - ASN  138 )                          
 109: 6c70-A c6u3-A   294 - 310 <=>  140 - 156   (ALA  380  - PHE  396  <=> GLY  140  - VAL  156 )                          
 109: 6c70-A c6u3-A   349 - 353 <=>  191 - 195   (GLN  435  - LYS  439  <=> ALA  191  - ARG  195 )                          
 109: 6c70-A c6u3-A   354 - 357 <=>  197 - 200   (ALA  440  - ILE  443  <=> GLU  197  - ALA  200 )                          
 109: 6c70-A c6u3-A   364 - 388 <=>  202 - 226   (THR  450  - LYS  474  <=> VAL  202  - ILE  226 )                          
 110: 6c70-A c84k-A    63 - 105 <=>  103 - 145   (ASP   65  - PRO  107  <=> GLU  103  - SER  145 )                          
 110: 6c70-A c84k-A   249 - 284 <=>  147 - 182   (HIS  335  - THR  370  <=> PRO  147  - LYS  182 )                          
 110: 6c70-A c84k-A   286 - 290 <=>  183 - 187   (VAL  372  - ASN  376  <=> PRO  183  - GLN  187 )                          
 110: 6c70-A c84k-A   329 - 332 <=>  265 - 268   (TYR  415  - HIS  418  <=> GLY  265  - LEU  268 )                          
 110: 6c70-A c84k-A   335 - 338 <=>  269 - 272   (ASP  421  - GLU  424  <=> ASN  269  - LEU  272 )                          
 111: 6c70-A c82l-A    63 -  96 <=>   41 -  74   (ASP   65  - TYR   98  <=> ALA   41  - GLY   74 )                          
 111: 6c70-A c82l-A    99 - 102 <=>   76 -  79   (LEU  101  - TRP  104  <=> GLY   76  - ARG   79 )                          
 111: 6c70-A c82l-A   121 - 125 <=>   83 -  87   (LEU  123  - LYS  127  <=> SER   83  - ASP   87 )                          
 111: 6c70-A c82l-A   162 - 166 <=>  132 - 136   (THR  179  - PHE  183  <=> GLY  132  - LEU  136 )                          
 111: 6c70-A c82l-A   170 - 173 <=>  245 - 248   (SER  187  - GLY  190  <=> PRO  245  - GLU  248 )                          
 111: 6c70-A c82l-A   209 - 212 <=>  370 - 373   (GLN  226  - HIS  229  <=> ASP  370  - GLY  373 )                          
 111: 6c70-A c82l-A   254 - 257 <=>  479 - 482   (VAL  340  - VAL  343  <=> THR  479  - CYS  482 )                          
 111: 6c70-A c82l-A   259 - 281 <=>  483 - 505   (ASP  345  - TYR  367  <=> PRO  483  - ILE  505 )                          
 111: 6c70-A c82l-A   295 - 298 <=>  506 - 509   (THR  381  - GLY  384  <=> PRO  506  - HIS  509 )                          
 111: 6c70-A c82l-A   384 - 387 <=>  540 - 543   (LEU  470  - LEU  473  <=> ASP  540  - VAL  543 )                          
 112: 6c70-A djpf-A    23 -  26 <=>   21 -  24   (PHE   25  - ASN   28  <=> GLY   21  - PRO   24 )                          
 112: 6c70-A djpf-A    32 -  62 <=>   25 -  55   (LYS   34  - SER   64  <=> GLU   25  - TRP   55 )                          
 112: 6c70-A djpf-A    63 -  90 <=>   61 -  88   (ASP   65  - VAL   92  <=> HIS   61  - ILE   88 )                          
 112: 6c70-A djpf-A    92 -  95 <=>   94 -  97   (SER   94  - PHE   97  <=> LYS   94  - ILE   97 )                          
 112: 6c70-A djpf-A   257 - 284 <=>   98 - 125   (VAL  343  - THR  370  <=> SER   98  - TYR  125 )                          
 112: 6c70-A djpf-A   285 - 288 <=>  127 - 130   (LYS  371  - GLY  374  <=> ARG  127  - ALA  130 )                          
 112: 6c70-A djpf-A   289 - 292 <=>  138 - 141   (VAL  375  - TYR  378  <=> SER  138  - MET  141 )                          
 112: 6c70-A djpf-A   304 - 307 <=>  157 - 160   (LEU  390  - VAL  393  <=> GLY  157  - ASN  160 )                          
 112: 6c70-A djpf-A   360 - 363 <=>  165 - 168   (ALA  446  - PHE  449  <=> THR  165  - THR  168 )                          
 112: 6c70-A djpf-A   366 - 372 <=>  203 - 209   (SER  452  - SER  458  <=> VAL  203  - ILE  209 )                          
 112: 6c70-A djpf-A   373 - 388 <=>  211 - 226   (VAL  459  - LYS  474  <=> PHE  211  - ILE  226 )                          
 113: 6c70-A dcvf-A    86 - 105 <=>   38 -  57   (ILE   88  - PRO  107  <=> CYS   38  - VAL   57 )                          
 113: 6c70-A dcvf-A   112 - 117 <=>   62 -  67   (ALA  114  - ARG  119  <=> SER   62  - PHE   67 )                          
 113: 6c70-A dcvf-A   119 - 142 <=>   68 -  91   (HIS  121  - ILE  144  <=> LEU   68  - ASP   91 )                          
 113: 6c70-A dcvf-A   185 - 213 <=>   92 - 120   (LEU  202  - LEU  230  <=> LYS   92  - ALA  120 )                          
 113: 6c70-A dcvf-A   214 - 217 <=>  122 - 125   (LYS  231  - MET  234  <=> ALA  122  - SER  125 )                          
 113: 6c70-A dcvf-A   240 - 285 <=>  126 - 171   (ILE  326  - LYS  371  <=> GLU  126  - ARG  171 )                          
 113: 6c70-A dcvf-A   286 - 289 <=>  174 - 177   (VAL  372  - VAL  375  <=> GLU  174  - SER  177 )                          
 114: 6c70-A dl3r-A    31 -  34 <=>  178 - 181   (GLY   33  - PHE   36  <=> CYS  178  - GLY  181 )                          
 114: 6c70-A dl3r-A    63 -  89 <=>  227 - 253   (ASP   65  - PRO   91  <=> LYS  227  - ASP  253 )                          
 114: 6c70-A dl3r-A    91 - 104 <=>  254 - 267   (ARG   93  - ASN  106  <=> ASN  254  - LYS  267 )                          
 114: 6c70-A dl3r-A   251 - 283 <=>  271 - 303   (VAL  337  - ALA  369  <=> ALA  271  - ARG  303 )                          
 114: 6c70-A dl3r-A   284 - 287 <=>  305 - 308   (THR  370  - ASN  373  <=> VAL  305  - ASN  308 )                          
 114: 6c70-A dl3r-A   322 - 331 <=>  535 - 544   (SER  408  - CYS  417  <=> TYR  535  - ILE  544 )                          
 114: 6c70-A dl3r-A   332 - 338 <=>  547 - 553   (HIS  418  - GLU  424  <=> ALA  547  - THR  553 )                          
 115: 6c70-A dcsy-A    45 -  58 <=>   62 -  75   (LEU   47  - LEU   60  <=> LEU   62  - PHE   75 )                          
 115: 6c70-A dcsy-A    63 -  66 <=>   81 -  84   (ASP   65  - ASP   68  <=> MET   81  - SER   84 )                          
 115: 6c70-A dcsy-A    67 -  94 <=>   86 - 113   (ASP   69  - ILE   96  <=> CYS   86  - LYS  113 )                          
 115: 6c70-A dcsy-A    96 - 105 <=>  115 - 124   (TYR   98  - PRO  107  <=> VAL  115  - TYR  124 )                          
 115: 6c70-A dcsy-A   108 - 111 <=>  132 - 135   (HIS  110  - PHE  113  <=> VAL  132  - ARG  135 )                          
 115: 6c70-A dcsy-A   116 - 119 <=>  139 - 142   (ALA  118  - HIS  121  <=> ASN  139  - LEU  142 )                          
 115: 6c70-A dcsy-A   208 - 211 <=>  144 - 147   (GLU  225  - GLN  228  <=> THR  144  - SER  147 )                          
 115: 6c70-A dcsy-A   216 - 221 <=>  156 - 161   (ILE  233  - MET  238  <=> SER  156  - GLN  161 )                          
 115: 6c70-A dcsy-A   243 - 284 <=>  172 - 213   (TRP  329  - THR  370  <=> LYS  172  - ALA  213 )                          
 115: 6c70-A dcsy-A   285 - 290 <=>  215 - 220   (LYS  371  - ASN  376  <=> ARG  215  - VAL  220 )                          
 116: 6c70-A df9z-A    57 -  61 <=>   77 -  81   (ASN   59  - GLU   63  <=> ASN   77  - TRP   81 )                          
 116: 6c70-A df9z-A    63 -  66 <=>   82 -  85   (ASP   65  - ASP   68  <=> GLN   82  - ILE   85 )                          
 116: 6c70-A df9z-A   108 - 111 <=>  438 - 441   (HIS  110  - PHE  113  <=> GLU  438  - TYR  441 )                          
 116: 6c70-A df9z-A   112 - 139 <=>  443 - 470   (ALA  114  - PHE  141  <=> ARG  443  - ASN  470 )                          
 116: 6c70-A df9z-A   188 - 224 <=>  472 - 508   (SER  205  - SER  241  <=> GLN  472  - LEU  508 )                          
 116: 6c70-A df9z-A   232 - 235 <=>  510 - 513   (GLN  318  - LEU  321  <=> VAL  510  - ARG  513 )                          
 116: 6c70-A df9z-A   237 - 249 <=>  514 - 526   (ARG  323  - HIS  335  <=> MET  514  - ILE  526 )                          
 116: 6c70-A df9z-A   250 - 269 <=>  528 - 547   (VAL  336  - MET  355  <=> TYR  528  - GLY  547 )                          
 116: 6c70-A df9z-A   303 - 306 <=>  550 - 553   (THR  389  - GLN  392  <=> ARG  550  - ALA  553 )                          
 116: 6c70-A df9z-A   309 - 312 <=>  555 - 558   (LEU  395  - ILE  398  <=> TRP  555  - TRP  558 )                          
 116: 6c70-A df9z-A   314 - 331 <=>  564 - 581   (GLY  400  - CYS  417  <=> LEU  564  - VAL  581 )                          
 116: 6c70-A df9z-A   332 - 335 <=>  584 - 587   (HIS  418  - ASP  421  <=> THR  584  - ILE  587 )                          
 116: 6c70-A df9z-A   367 - 371 <=>  627 - 631   (LEU  453  - ALA  457  <=> LEU  627  - LEU  631 )                          
 116: 6c70-A df9z-A   374 - 377 <=>  632 - 635   (LEU  460  - VAL  463  <=> GLU  632  - HIS  635 )                          
 117: 6c70-A c9q2-A    63 -  91 <=>  111 - 139   (ASP   65  - ARG   93  <=> GLY  111  - SER  139 )                          
 117: 6c70-A c9q2-A    92 -  95 <=>  142 - 145   (SER   94  - PHE   97  <=> GLU  142  - ASP  145 )                          
 117: 6c70-A c9q2-A   256 - 281 <=>  147 - 172   (ALA  342  - TYR  367  <=> SER  147  - HIS  172 )                          
 117: 6c70-A c9q2-A   283 - 289 <=>  173 - 179   (ALA  369  - VAL  375  <=> GLY  173  - PRO  179 )                          
 117: 6c70-A c9q2-A   312 - 315 <=>  239 - 242   (ILE  398  - ASN  401  <=> ALA  239  - PRO  242 )                          
 118: 6c70-A c7q1-A    28 -  31 <=>   60 -  63   (TYR   30  - GLY   33  <=> LEU   60  - LYS   63 )                          
 118: 6c70-A c7q1-A    32 -  50 <=>   89 - 107   (LYS   34  - GLN   52  <=> SER   89  - ILE  107 )                          
 118: 6c70-A c7q1-A    53 -  56 <=>  108 - 111   (MET   55  - VAL   58  <=> VAL  108  - ASP  111 )                          
 118: 6c70-A c7q1-A    63 -  88 <=>  129 - 154   (ASP   65  - PHE   90  <=> SER  129  - GLN  154 )                          
 118: 6c70-A c7q1-A    90 - 103 <=>  155 - 168   (VAL   92  - ASN  105  <=> GLY  155  - SER  168 )                          
 118: 6c70-A c7q1-A   255 - 291 <=>  175 - 211   (THR  341  - VAL  377  <=> GLY  175  - PRO  211 )                          
 118: 6c70-A c7q1-A   306 - 309 <=>  325 - 328   (GLN  392  - LEU  395  <=> PRO  325  - LEU  328 )                          
 118: 6c70-A c7q1-A   313 - 316 <=>  487 - 490   (PHE  399  - ARG  402  <=> ARG  487  - LEU  490 )                          
 118: 6c70-A c7q1-A   321 - 324 <=>  754 - 757   (SER  407  - VAL  410  <=> VAL  754  - GLU  757 )                          
 118: 6c70-A c7q1-A   325 - 334 <=>  759 - 768   (MET  411  - TYR  420  <=> ARG  759  - VAL  768 )                          
 118: 6c70-A c7q1-A   353 - 356 <=>  852 - 855   (LYS  439  - SER  442  <=> LEU  852  - GLU  855 )                          
 119: 6c70-A c92h-A    59 -  62 <=>   90 -  93   (MET   61  - SER   64  <=> LYS   90  - SER   93 )                          
 119: 6c70-A c92h-A    67 -  89 <=>   95 - 117   (ASP   69  - PRO   91  <=> LEU   95  - ALA  117 )                          
 119: 6c70-A c92h-A    91 -  99 <=>  118 - 126   (ARG   93  - LEU  101  <=> MET  118  - GLU  126 )                          
 119: 6c70-A c92h-A   253 - 289 <=>  128 - 164   (LEU  339  - VAL  375  <=> PRO  128  - PRO  164 )                          
 119: 6c70-A c92h-A   334 - 339 <=>  272 - 277   (TYR  420  - GLU  425  <=> PRO  272  - SER  277 )                          
 120: 6c70-A dcsz-A     9 -  12 <=>   74 -  77   (ASP   11  - PRO   14  <=> TYR   74  - ILE   77 )                          
 120: 6c70-A dcsz-A    42 -  45 <=>  148 - 151   (VAL   44  - LEU   47  <=> ASP  148  - ILE  151 )                          
 120: 6c70-A dcsz-A    50 -  63 <=>  221 - 234   (GLN   52  - ASP   65  <=> VAL  221  - HIS  234 )                          
 120: 6c70-A dcsz-A    64 -  84 <=>  252 - 272   (ASP   66  - LYS   86  <=> LEU  252  - VAL  272 )                          
 120: 6c70-A dcsz-A    85 -  90 <=>  274 - 279   (MET   87  - VAL   92  <=> PHE  274  - ALA  279 )                          
 120: 6c70-A dcsz-A    92 -  95 <=>  281 - 284   (SER   94  - PHE   97  <=> ASN  281  - LEU  284 )                          
 120: 6c70-A dcsz-A    98 - 101 <=>  285 - 288   (THR  100  - ILE  103  <=> ASP  285  - THR  288 )                          
 120: 6c70-A dcsz-A   260 - 283 <=>  293 - 316   (ALA  346  - ALA  369  <=> VAL  293  - ILE  316 )                          
 120: 6c70-A dcsz-A   284 - 287 <=>  318 - 321   (THR  370  - ASN  373  <=> PHE  318  - ARG  321 )                          
 120: 6c70-A dcsz-A   288 - 291 <=>  323 - 326   (GLY  374  - VAL  377  <=> TRP  323  - HIS  326 )                          
 121: 6c70-A c971-A    64 -  88 <=>   19 -  43   (ASP   66  - PHE   90  <=> ASP   19  - VAL   43 )                          
 121: 6c70-A c971-A    90 -  97 <=>   44 -  51   (VAL   92  - LYS   99  <=> LYS   44  - LYS   51 )                          
 121: 6c70-A c971-A    99 - 102 <=>   52 -  55   (LEU  101  - TRP  104  <=> MET   52  - GLY   55 )                          
 121: 6c70-A c971-A   252 - 286 <=>   56 -  90   (ARG  338  - VAL  372  <=> PRO   56  - GLU   90 )                          
 121: 6c70-A c971-A   287 - 290 <=>   93 -  96   (ASN  373  - ASN  376  <=> ASN   93  - ILE   96 )                          
 122: 6c70-A ddzx-A     3 -   9 <=>   31 -  37   (HIS    5  - ASP   11  <=> VAL   31  - GLN   37 )                          
 122: 6c70-A ddzx-A    29 -  62 <=>  177 - 210   (SER   31  - SER   64  <=> GLU  177  - ALA  210 )                          
 122: 6c70-A ddzx-A    63 -  96 <=>  215 - 248   (ASP   65  - TYR   98  <=> LEU  215  - PHE  248 )                          
 122: 6c70-A ddzx-A   248 - 272 <=>  269 - 293   (LYS  334  - THR  358  <=> PRO  269  - ALA  293 )                          
 122: 6c70-A ddzx-A   273 - 281 <=>  296 - 304   (THR  359  - TYR  367  <=> TYR  296  - LEU  304 )                          
 122: 6c70-A ddzx-A   287 - 321 <=>  313 - 347   (ASN  373  - SER  407  <=> ALA  313  - ALA  347 )                          
 122: 6c70-A ddzx-A   368 - 388 <=>  361 - 381   (ASP  454  - LYS  474  <=> TRP  361  - ILE  381 )                          
 123: 6c70-A danl-A    45 -  63 <=>  826 - 844   (LEU   47  - ASP   65  <=> MET  826  - ALA  844 )                          
 123: 6c70-A danl-A    64 -  88 <=>  859 - 883   (ASP   66  - PHE   90  <=> GLN  859  - ARG  883 )                          
 123: 6c70-A danl-A    90 - 102 <=>  884 - 896   (VAL   92  - TRP  104  <=> GLN  884  - PRO  896 )                          
 123: 6c70-A danl-A   249 - 260 <=>  898 - 909   (HIS  335  - ALA  346  <=> THR  898  - LEU  909 )                          
 123: 6c70-A danl-A   261 - 284 <=>  912 - 935   (TYR  347  - THR  370  <=> ALA  912  - THR  935 )                          
 123: 6c70-A danl-A   285 - 289 <=>  937 - 941   (LYS  371  - VAL  375  <=> ALA  937  - GLY  941 )                          
 123: 6c70-A danl-A   337 - 350 <=> 1906 -1919   (SER  423  - GLN  436  <=> HIS 1906  - SER 1919 )                          
 124: 6c70-A ddmv-A    64 - 101 <=>    5 -  42   (ASP   66  - ILE  103  <=> LYS    5  - ASP   42 )                          
 124: 6c70-A ddmv-A   252 - 255 <=>   43 -  46   (ARG  338  - THR  341  <=> ASP   43  - LEU   46 )                          
 124: 6c70-A ddmv-A   257 - 260 <=>   48 -  51   (VAL  343  - ALA  346  <=> SER   48  - LEU   51 )                          
 124: 6c70-A ddmv-A   261 - 280 <=>   54 -  73   (TYR  347  - ALA  366  <=> SER   54  - ASN   73 )                          
 124: 6c70-A ddmv-A   281 - 286 <=>   75 -  80   (TYR  367  - VAL  372  <=> ILE   75  - ASP   80 )                          
 124: 6c70-A ddmv-A   287 - 290 <=>   83 -  86   (ASN  373  - ASN  376  <=> LEU   83  - ASP   86 )                          
 124: 6c70-A ddmv-A   332 - 337 <=>  115 - 120   (HIS  418  - SER  423  <=> GLU  115  - ALA  120 )                          
 124: 6c70-A ddmv-A   382 - 386 <=>  169 - 173   (MET  468  - GLN  472  <=> LEU  169  - ILE  173 )                          
 125: 6c70-A dfnm-A    49 -  53 <=>    1 -   5   (LEU   51  - MET   55  <=> MET    1  - LYS    5 )                          
 125: 6c70-A dfnm-A    63 -  91 <=>  883 - 911   (ASP   65  - ARG   93  <=> MET  883  - GLN  911 )                          
 125: 6c70-A dfnm-A   261 - 271 <=>  912 - 922   (TYR  347  - THR  357  <=> ASN  912  - TYR  922 )                          
 125: 6c70-A dfnm-A   272 - 280 <=>  924 - 932   (THR  358  - ALA  366  <=> SER  924  - ARG  932 )                          
 125: 6c70-A dfnm-A   283 - 286 <=>  933 - 936   (ALA  369  - VAL  372  <=> GLY  933  - SER  936 )                          
 125: 6c70-A dfnm-A   288 - 291 <=>  937 - 940   (GLY  374  - VAL  377  <=> GLN  937  - SER  940 )                          
 125: 6c70-A dfnm-A   329 - 332 <=> 1008 -1011   (TYR  415  - HIS  418  <=> ASP 1008  - TYR 1011 )                          
 125: 6c70-A dfnm-A   334 - 339 <=> 1055 -1060   (TYR  420  - GLU  425  <=> THR 1055  - GLN 1060 )                          
 126: 6c70-A da3c-A     9 -  12 <=>   25 -  28   (ASP   11  - PRO   14  <=> ARG   25  - PRO   28 )                          
 126: 6c70-A da3c-A    34 -  37 <=>   40 -  43   (PHE   36  - ARG   39  <=> ALA   40  - GLY   43 )                          
 126: 6c70-A da3c-A    40 -  43 <=>   44 -  47   (CYS   42  - THR   45  <=> LEU   44  - THR   47 )                          
 126: 6c70-A da3c-A    63 -  90 <=>   73 - 100   (ASP   65  - VAL   92  <=> PRO   73  - HIS  100 )                          
 126: 6c70-A da3c-A    92 -  95 <=>  103 - 106   (SER   94  - PHE   97  <=> LEU  103  - PRO  106 )                          
 126: 6c70-A da3c-A   257 - 281 <=>  107 - 131   (VAL  343  - TYR  367  <=> SER  107  - LEU  131 )                          
 126: 6c70-A da3c-A   284 - 289 <=>  132 - 137   (THR  370  - VAL  375  <=> ARG  132  - PRO  137 )                          
 126: 6c70-A da3c-A   319 - 325 <=>  293 - 299   (GLU  405  - MET  411  <=> LEU  293  - ALA  299 )                          
 126: 6c70-A da3c-A   335 - 339 <=>  310 - 314   (ASP  421  - GLU  425  <=> PRO  310  - ALA  314 )                          
 127: 6c70-A dmfq-A    62 -  65 <=>   69 -  72   (SER   64  - VAL   67  <=> PRO   69  - PHE   72 )                          
 127: 6c70-A dmfq-A    68 -  95 <=>   73 - 100   (LEU   70  - PHE   97  <=> ASP   73  - PRO  100 )                          
 127: 6c70-A dmfq-A   256 - 259 <=>  101 - 104   (ALA  342  - ASP  345  <=> GLY  101  - LYS  104 )                          
 127: 6c70-A dmfq-A   261 - 286 <=>  105 - 130   (TYR  347  - VAL  372  <=> ARG  105  - GLN  130 )                          
 127: 6c70-A dmfq-A   287 - 290 <=>  133 - 136   (ASN  373  - ASN  376  <=> GLU  133  - ARG  136 )                          
 128: 6c70-A dbvg-A    64 -  96 <=>  186 - 218   (ASP   66  - TYR   98  <=> ALA  186  - ARG  218 )                          
 128: 6c70-A dbvg-A   255 - 258 <=>  219 - 222   (THR  341  - GLY  344  <=> ARG  219  - ALA  222 )                          
 128: 6c70-A dbvg-A   260 - 288 <=>  223 - 251   (ALA  346  - GLY  374  <=> THR  223  - TYR  251 )                          
 129: 6c70-A dieq-A    63 -  66 <=>  441 - 444   (ASP   65  - ASP   68  <=> LYS  441  - THR  444 )                          
 129: 6c70-A dieq-A    67 -  97 <=>  446 - 476   (ASP   69  - LYS   99  <=> GLU  446  - SER  476 )                          
 129: 6c70-A dieq-A    99 - 105 <=>  477 - 483   (LEU  101  - PRO  107  <=> SER  477  - ASP  483 )                          
 129: 6c70-A dieq-A   261 - 290 <=>  500 - 529   (TYR  347  - ASN  376  <=> ARG  500  - ILE  529 )                          
 129: 6c70-A dieq-A   315 - 318 <=>  685 - 688   (ASN  401  - ILE  404  <=> ASP  685  - ASP  688 )                          
 129: 6c70-A dieq-A   321 - 324 <=>  689 - 692   (SER  407  - VAL  410  <=> TYR  689  - TRP  692 )                          
 129: 6c70-A dieq-A   328 - 334 <=>  693 - 699   (ALA  414  - TYR  420  <=> VAL  693  - SER  699 )                          
 129: 6c70-A dieq-A   335 - 339 <=>  703 - 707   (ASP  421  - GLU  425  <=> ARG  703  - ASN  707 )                          
 130: 6c70-A c63s-A    23 -  26 <=>   22 -  25   (PHE   25  - ASN   28  <=> GLY   22  - GLU   25 )                          
 130: 6c70-A c63s-A    32 -  62 <=>   26 -  56   (LYS   34  - SER   64  <=> GLN   26  - ILE   56 )                          
 130: 6c70-A c63s-A    63 -  90 <=>   62 -  89   (ASP   65  - VAL   92  <=> GLN   62  - SER   89 )                          
 130: 6c70-A c63s-A    92 -  95 <=>   95 -  98   (SER   94  - PHE   97  <=> GLU   95  - ILE   98 )                          
 130: 6c70-A c63s-A   257 - 285 <=>   99 - 127   (VAL  343  - LYS  371  <=> SER   99  - ASP  127 )                          
 130: 6c70-A c63s-A   291 - 302 <=>  146 - 157   (VAL  377  - TYR  388  <=> LEU  146  - SER  157 )                          
 130: 6c70-A c63s-A   304 - 307 <=>  158 - 161   (LEU  390  - VAL  393  <=> GLY  158  - SER  161 )                          
 130: 6c70-A c63s-A   362 - 365 <=>  166 - 169   (PHE  448  - VAL  451  <=> THR  166  - CYS  169 )                          
 130: 6c70-A c63s-A   366 - 376 <=>  201 - 211   (SER  452  - ALA  462  <=> CYS  201  - PHE  211 )                          
 130: 6c70-A c63s-A   377 - 388 <=>  213 - 224   (VAL  463  - LYS  474  <=> GLY  213  - TYR  224 )                          
 131: 6c70-A dfkx-A    65 -  91 <=>    1 -  27   (VAL   67  - ARG   93  <=> MET    1  - GLY   27 )                          
 131: 6c70-A dfkx-A   260 - 291 <=>   28 -  59   (ALA  346  - VAL  377  <=> GLU   28  - THR   59 )                          
 131: 6c70-A dfkx-A   320 - 329 <=>  167 - 176   (GLU  406  - TYR  415  <=> LEU  167  - VAL  176 )                          
 131: 6c70-A dfkx-A   330 - 333 <=>  178 - 181   (SER  416  - TRP  419  <=> TRP  178  - PHE  181 )                          
 131: 6c70-A dfkx-A   334 - 339 <=>  183 - 188   (TYR  420  - GLU  425  <=> ASN  183  - LYS  188 )                          
 132: 6c70-A c62w-A    64 -  89 <=>   37 -  62   (ASP   66  - PRO   91  <=> LYS   37  - GLY   62 )                          
 132: 6c70-A c62w-A    91 -  97 <=>   63 -  69   (ARG   93  - LYS   99  <=> ILE   63  - TYR   69 )                          
 132: 6c70-A c62w-A    99 - 102 <=>   70 -  73   (LEU  101  - TRP  104  <=> SER   70  - ASP   73 )                          
 132: 6c70-A c62w-A   256 - 281 <=>   79 - 104   (ALA  342  - TYR  367  <=> SER   79  - SER  104 )                          
 132: 6c70-A c62w-A   282 - 286 <=>  106 - 110   (GLN  368  - VAL  372  <=> LYS  106  - GLN  110 )                          
 132: 6c70-A c62w-A   287 - 290 <=>  113 - 116   (ASN  373  - ASN  376  <=> VAL  113  - ASP  116 )                          
 132: 6c70-A c62w-A   385 - 388 <=>  187 - 190   (VAL  471  - LYS  474  <=> GLU  187  - LYS  190 )                          
 133: 6c70-A dcj1-A    64 -  89 <=>   30 -  55   (ASP   66  - PRO   91  <=> ARG   30  - ASP   55 )                          
 133: 6c70-A dcj1-A    91 - 106 <=>   56 -  71   (ARG   93  - ASN  108  <=> TYR   56  - SER   71 )                          
 133: 6c70-A dcj1-A   116 - 119 <=>   84 -  87   (ALA  118  - HIS  121  <=> MET   84  - LYS   87 )                          
 133: 6c70-A dcj1-A   129 - 132 <=>   99 - 102   (LEU  131  - CYS  134  <=> GLY   99  - TRP  102 )                          
 133: 6c70-A dcj1-A   252 - 261 <=>  107 - 116   (ARG  338  - TYR  347  <=> SER  107  - GLU  116 )                          
 133: 6c70-A dcj1-A   262 - 283 <=>  120 - 141   (GLY  348  - ALA  369  <=> GLU  120  - GLU  141 )                          
 133: 6c70-A dcj1-A   284 - 287 <=>  143 - 146   (THR  370  - ASN  373  <=> THR  143  - LEU  146 )                          
 133: 6c70-A dcj1-A   288 - 291 <=>  149 - 152   (GLY  374  - VAL  377  <=> MET  149  - ALA  152 )                          
 134: 6c70-A dgnd-A    18 -  21 <=>  181 - 184   (GLN   20  - GLY   23  <=> TYR  181  - VAL  184 )                          
 134: 6c70-A dgnd-A    28 -  31 <=>  201 - 204   (TYR   30  - GLY   33  <=> SER  201  - ASP  204 )                          
 134: 6c70-A dgnd-A    32 -  42 <=>  206 - 216   (LYS   34  - VAL   44  <=> ARG  206  - ARG  216 )                          
 134: 6c70-A dgnd-A    52 -  55 <=>  853 - 856   (GLY   54  - ALA   57  <=> GLU  853  - LYS  856 )                          
 134: 6c70-A dgnd-A    58 -  62 <=>  857 - 861   (LEU   60  - SER   64  <=> ILE  857  - VAL  861 )                          
 134: 6c70-A dgnd-A    63 -  66 <=>  863 - 866   (ASP   65  - ASP   68  <=> ARG  863  - THR  866 )                          
 134: 6c70-A dgnd-A    68 -  97 <=>  869 - 898   (LEU   70  - LYS   99  <=> LYS  869  - TRP  898 )                          
 134: 6c70-A dgnd-A   256 - 281 <=>  899 - 924   (ALA  342  - TYR  367  <=> TRP  899  - VAL  924 )                          
 134: 6c70-A dgnd-A   283 - 286 <=>  925 - 928   (ALA  369  - VAL  372  <=> GLN  925  - ASP  928 )                          
 134: 6c70-A dgnd-A   293 - 305 <=>  929 - 941   (ALA  379  - GLY  391  <=> THR  929  - ASP  941 )                          
 134: 6c70-A dgnd-A   308 - 311 <=>  950 - 953   (PHE  394  - CYS  397  <=> CYS  950  - LYS  953 )                          
 134: 6c70-A dgnd-A   372 - 378 <=>  957 - 963   (SER  458  - VAL  464  <=> HIS  957  - ALA  963 )                          
 135: 6c70-A dh2a-A     4 -   7 <=>   20 -  23   (GLN    6  - VAL    9  <=> GLY   20  - PRO   23 )                          
 135: 6c70-A dh2a-A    23 -  26 <=>   28 -  31   (PHE   25  - ASN   28  <=> CYS   28  - ALA   31 )                          
 135: 6c70-A dh2a-A    33 -  38 <=>   35 -  40   (LYS   35  - ILE   40  <=> THR   35  - LEU   40 )                          
 135: 6c70-A dh2a-A    60 -  64 <=>   88 -  92   (MET   62  - ASP   66  <=> ILE   88  - THR   92 )                          
 135: 6c70-A dh2a-A    65 -  99 <=>   94 - 128   (VAL   67  - LEU  101  <=> SER   94  - GLY  128 )                          
 135: 6c70-A dh2a-A   256 - 261 <=>  130 - 135   (ALA  342  - TYR  347  <=> ALA  130  - ARG  135 )                          
 135: 6c70-A dh2a-A   262 - 287 <=>  137 - 162   (GLY  348  - ASN  373  <=> GLY  137  - ASP  162 )                          
 135: 6c70-A dh2a-A   326 - 329 <=>  281 - 284   (GLU  412  - TYR  415  <=> LEU  281  - SER  284 )                          
 135: 6c70-A dh2a-A   347 - 352 <=>  286 - 291   (VAL  433  - GLN  438  <=> ASP  286  - VAL  291 )                          
 135: 6c70-A dh2a-A   353 - 356 <=>  293 - 296   (LYS  439  - SER  442  <=> GLY  293  - ASP  296 )                          
 135: 6c70-A dh2a-A   361 - 364 <=>  456 - 459   (LYS  447  - THR  450  <=> GLY  456  - ASP  459 )                          
 135: 6c70-A dh2a-A   367 - 370 <=>  646 - 649   (LEU  453  - PHE  456  <=> GLN  646  - GLY  649 )                          
 136: 6c70-A c7j5-A    66 -  89 <=>    1 -  24   (ASP   68  - PRO   91  <=> MET    1  - THR   24 )                          
 136: 6c70-A c7j5-A   257 - 287 <=>   26 -  56   (VAL  343  - ASN  373  <=> ASP   26  - SER   56 )                          
 136: 6c70-A c7j5-A   288 - 312 <=>   62 -  86   (GLY  374  - ILE  398  <=> ARG   62  - ASN   86 )                          
 136: 6c70-A c7j5-A   314 - 322 <=>   89 -  97   (GLY  400  - SER  408  <=> HIS   89  - GLN   97 )                          
 136: 6c70-A c7j5-A   323 - 332 <=>   99 - 108   (SER  409  - HIS  418  <=> ARG   99  - THR  108 )                          
 136: 6c70-A c7j5-A   334 - 338 <=>  109 - 113   (TYR  420  - GLU  424  <=> PHE  109  - ASP  113 )                          
 137: 6c70-A dhs6-A    23 -  26 <=>   22 -  25   (PHE   25  - ASN   28  <=> GLY   22  - ASN   25 )                          
 137: 6c70-A dhs6-A    32 -  62 <=>   26 -  56   (LYS   34  - SER   64  <=> ARG   26  - SER   56 )                          
 137: 6c70-A dhs6-A    63 -  66 <=>   61 -  64   (ASP   65  - ASP   68  <=> LEU   61  - PRO   64 )                          
 137: 6c70-A dhs6-A    67 -  88 <=>   66 -  87   (ASP   69  - PHE   90  <=> TYR   66  - MET   87 )                          
 137: 6c70-A dhs6-A    92 -  95 <=>   95 -  98   (SER   94  - PHE   97  <=> LYS   95  - ILE   98 )                          
 137: 6c70-A dhs6-A   257 - 286 <=>   99 - 128   (VAL  343  - VAL  372  <=> SER   99  - ARG  128 )                          
 137: 6c70-A dhs6-A   302 - 307 <=>  156 - 161   (TYR  388  - VAL  393  <=> VAL  156  - GLY  161 )                          
 137: 6c70-A dhs6-A   359 - 363 <=>  165 - 169   (GLY  445  - PHE  449  <=> HIS  165  - MET  169 )                          
 137: 6c70-A dhs6-A   366 - 388 <=>  205 - 227   (SER  452  - LYS  474  <=> VAL  205  - ILE  227 )                          
 138: 6c70-A djdr-A    64 -  99 <=>    1 -  36   (ASP   66  - LEU  101  <=> MET    1  - LYS   36 )                          
 138: 6c70-A djdr-A   255 - 258 <=>   38 -  41   (THR  341  - GLY  344  <=> ASP   38  - LEU   41 )                          
 138: 6c70-A djdr-A   261 - 283 <=>   42 -  64   (TYR  347  - ALA  369  <=> PRO   42  - ALA   64 )                          
 138: 6c70-A djdr-A   285 - 289 <=>   65 -  69   (LYS  371  - VAL  375  <=> GLY   65  - ASP   69 )                          
 139: 6c70-A dixl-A    63 -  97 <=>    1 -  35   (ASP   65  - LYS   99  <=> MET    1  - LEU   35 )                          
 139: 6c70-A dixl-A   186 - 189 <=>   55 -  58   (VAL  203  - MET  206  <=> ILE   55  - ILE   58 )                          
 139: 6c70-A dixl-A   193 - 201 <=>   77 -  85   (ASN  210  - SER  218  <=> ILE   77  - LEU   85 )                          
 139: 6c70-A dixl-A   248 - 252 <=>   95 -  99   (LYS  334  - ARG  338  <=> LYS   95  - SER   99 )                          
 139: 6c70-A dixl-A   254 - 286 <=>  100 - 132   (VAL  340  - VAL  372  <=> LEU  100  - GLU  132 )                          
 139: 6c70-A dixl-A   287 - 290 <=>  135 - 138   (ASN  373  - ASN  376  <=> ARG  135  - SER  138 )                          
 140: 6c70-A dgt1-A    63 -  89 <=>   69 -  95   (ASP   65  - PRO   91  <=> LEU   69  - GLU   95 )                          
 140: 6c70-A dgt1-A    91 -  94 <=>   96 -  99   (ARG   93  - ILE   96  <=> ASN   96  - ARG   99 )                          
 140: 6c70-A dgt1-A    99 - 103 <=>  100 - 104   (LEU  101  - ASN  105  <=> ASP  100  - GLU  104 )                          
 140: 6c70-A dgt1-A   104 - 107 <=>  106 - 109   (ASN  106  - SER  109  <=> ARG  106  - LYS  109 )                          
 140: 6c70-A dgt1-A   108 - 111 <=>  115 - 118   (HIS  110  - PHE  113  <=> ILE  115  - LYS  118 )                          
 140: 6c70-A dgt1-A   112 - 116 <=>  336 - 340   (ALA  114  - ALA  118  <=> HIS  336  - CYS  340 )                          
 140: 6c70-A dgt1-A   253 - 290 <=>  350 - 387   (LEU  339  - ASN  376  <=> ALA  350  - GLU  387 )                          
 140: 6c70-A dgt1-A   308 - 316 <=>  833 - 841   (PHE  394  - ARG  402  <=> LEU  833  - GLN  841 )                          
 140: 6c70-A dgt1-A   330 - 333 <=>  853 - 856   (SER  416  - TRP  419  <=> GLU  853  - GLY  856 )                          
 140: 6c70-A dgt1-A   335 - 339 <=>  857 - 861   (ASP  421  - GLU  425  <=> ARG  857  - LEU  861 )                          
 140: 6c70-A dgt1-A   349 - 352 <=>  896 - 899   (GLN  435  - GLN  438  <=> THR  896  - VAL  899 )                          
 141: 6c70-A dbuz-A    56 -  59 <=>  319 - 322   (VAL   58  - MET   61  <=> ILE  319  - THR  322 )                          
 141: 6c70-A dbuz-A    67 -  94 <=>  323 - 350   (ASP   69  - ILE   96  <=> ALA  323  - LEU  350 )                          
 141: 6c70-A dbuz-A    96 -  99 <=>  353 - 356   (TYR   98  - LEU  101  <=> GLY  353  - ASP  356 )                          
 141: 6c70-A dbuz-A   255 - 283 <=>  358 - 386   (THR  341  - ALA  369  <=> ASP  358  - GLY  386 )                          
 141: 6c70-A dbuz-A   299 - 302 <=>  388 - 391   (TYR  385  - TYR  388  <=> SER  388  - TYR  391 )                          
 142: 6c70-A dcyi-A    58 -  63 <=>   84 -  89   (LEU   60  - ASP   65  <=> ILE   84  - ASN   89 )                          
 142: 6c70-A dcyi-A   134 - 149 <=>  177 - 192   (ALA  136  - PHE  151  <=> GLN  177  - GLU  192 )                          
 142: 6c70-A dcyi-A   151 - 155 <=>  196 - 200   (GLU  153  - ILE  172  <=> SER  196  - LEU  200 )                          
 142: 6c70-A dcyi-A   169 - 172 <=>  400 - 403   (MET  186  - ALA  189  <=> TRP  400  - ALA  403 )                          
 142: 6c70-A dcyi-A   173 - 225 <=>  406 - 458   (GLY  190  - ALA  242  <=> GLY  406  - GLU  458 )                          
 142: 6c70-A dcyi-A   232 - 235 <=>  459 - 462   (GLN  318  - LEU  321  <=> ASP  459  - HIS  462 )                          
 142: 6c70-A dcyi-A   237 - 240 <=>  463 - 466   (ARG  323  - ILE  326  <=> SER  463  - LYS  466 )                          
 142: 6c70-A dcyi-A   242 - 246 <=>  468 - 472   (TYR  328  - ARG  332  <=> GLU  468  - ARG  472 )                          
 142: 6c70-A dcyi-A   247 - 277 <=>  474 - 504   (HIS  333  - THR  363  <=> LEU  474  - THR  504 )                          
 142: 6c70-A dcyi-A   278 - 285 <=>  506 - 513   (LEU  364  - LYS  371  <=> VAL  506  - GLY  513 )                          
 142: 6c70-A dcyi-A   289 - 300 <=>  760 - 771   (VAL  375  - LEU  386  <=> SER  760  - CYS  771 )                          
 142: 6c70-A dcyi-A   301 - 304 <=>  773 - 776   (LEU  387  - LEU  390  <=> MET  773  - ASN  776 )                          
 142: 6c70-A dcyi-A   318 - 327 <=>  793 - 802   (ILE  404  - ALA  413  <=> ILE  793  - THR  802 )                          
 143: 6c70-A djxs-A     1 -   4 <=>   62 -  65   (PHE    3  - GLN    6  <=> LEU   62  - LYS   65 )                          
 143: 6c70-A djxs-A    28 -  32 <=>   68 -  72   (TYR   30  - LYS   34  <=> THR   68  - PRO   72 )                          
 143: 6c70-A djxs-A    58 -  61 <=>  928 - 931   (LEU   60  - GLU   63  <=> LEU  928  - ALA  931 )                          
 143: 6c70-A djxs-A    65 -  93 <=>  994 -1022   (VAL   67  - LYS   95  <=> GLY  994  - ARG 1022 )                          
 143: 6c70-A djxs-A    96 -  99 <=> 1023 -1026   (TYR   98  - LEU  101  <=> THR 1023  - ASP 1026 )                          
 143: 6c70-A djxs-A   253 - 290 <=> 1027 -1064   (LEU  339  - ASN  376  <=> GLY 1027  - GLU 1064 )                          
 144: 6c70-A dgzw-A    64 - 101 <=>   18 -  55   (ASP   66  - ILE  103  <=> ARG   18  - GLY   55 )                          
 144: 6c70-A dgzw-A   252 - 286 <=>   58 -  92   (ARG  338  - VAL  372  <=> GLU   58  - GLU   92 )                          
 144: 6c70-A dgzw-A   287 - 290 <=>   95 -  98   (ASN  373  - ASN  376  <=> GLN   95  - MET   98 )                          
 145: 6c70-A dix1-A     1 -   7 <=>    6 -  12   (PHE    3  - VAL    9  <=> SER    6  - ALA   12 )                          
 145: 6c70-A dix1-A    19 -  22 <=>  113 - 116   (GLY   21  - HIS   24  <=> LEU  113  - VAL  116 )                          
 145: 6c70-A dix1-A    36 -  60 <=>  120 - 144   (HIS   38  - MET   62  <=> GLU  120  - LYS  144 )                          
 145: 6c70-A dix1-A    64 -  90 <=>  163 - 189   (ASP   66  - VAL   92  <=> LEU  163  - ASP  189 )                          
 145: 6c70-A dix1-A    92 -  95 <=>  190 - 193   (SER   94  - PHE   97  <=> GLU  190  - ILE  193 )                          
 145: 6c70-A dix1-A   264 - 286 <=>  198 - 220   (ALA  350  - VAL  372  <=> GLY  198  - GLN  220 )                          
 145: 6c70-A dix1-A   287 - 313 <=>  223 - 249   (ASN  373  - PHE  399  <=> LYS  223  - LEU  249 )                          
 145: 6c70-A dix1-A   315 - 318 <=>  250 - 253   (ASN  401  - ILE  404  <=> LEU  250  - ARG  253 )                          
 145: 6c70-A dix1-A   363 - 366 <=>  256 - 259   (PHE  449  - SER  452  <=> ARG  256  - GLU  259 )                          
 145: 6c70-A dix1-A   369 - 372 <=>  263 - 266   (LEU  455  - SER  458  <=> PHE  263  - ASN  266 )                          
 146: 6c70-A dj2v-A    63 -  91 <=>   89 - 117   (ASP   65  - ARG   93  <=> GLU   89  - GLU  117 )                          
 146: 6c70-A dj2v-A   259 - 285 <=>  119 - 145   (ASP  345  - LYS  371  <=> ARG  119  - LEU  145 )                          
 146: 6c70-A dj2v-A   288 - 297 <=>  236 - 245   (GLY  374  - ILE  383  <=> PHE  236  - GLY  245 )                          
 146: 6c70-A dj2v-A   309 - 313 <=>  249 - 253   (LEU  395  - PHE  399  <=> HIS  249  - HIS  253 )                          
 146: 6c70-A dj2v-A   317 - 320 <=>  254 - 257   (LEU  403  - GLU  406  <=> HIS  254  - ARG  257 )                          
 146: 6c70-A dj2v-A   323 - 326 <=>  258 - 261   (SER  409  - GLU  412  <=> LEU  258  - PRO  261 )                          
 146: 6c70-A dj2v-A   330 - 333 <=>  262 - 265   (SER  416  - TRP  419  <=> GLN  262  - LYS  265 )                          
 146: 6c70-A dj2v-A   336 - 339 <=>  266 - 269   (GLY  422  - GLU  425  <=> ARG  266  - PRO  269 )                          
 146: 6c70-A dj2v-A   373 - 380 <=>  303 - 310   (VAL  459  - TYR  466  <=> LEU  303  - LEU  310 )                          
 147: 6c70-A dgwv-A    64 -  91 <=>    3 -  30   (ASP   66  - ARG   93  <=> ALA    3  - PRO   30 )                          
 147: 6c70-A dgwv-A   259 - 287 <=>   32 -  60   (ASP  345  - ASN  373  <=> ASP   32  - ARG   60 )                          
 147: 6c70-A dgwv-A   288 - 312 <=>   66 -  90   (GLY  374  - ILE  398  <=> SER   66  - ARG   90 )                          
 147: 6c70-A dgwv-A   337 - 350 <=>  108 - 121   (SER  423  - GLN  436  <=> GLY  108  - GLU  121 )                          
 147: 6c70-A dgwv-A   351 - 354 <=>  123 - 126   (CYS  437  - ALA  440  <=> ALA  123  - LEU  126 )                          
 148: 6c70-A dg8h-A    64 -  98 <=>  601 - 635   (ASP   66  - THR  100  <=> ASP  601  - ARG  635 )                          
 148: 6c70-A dg8h-A   254 - 259 <=>  637 - 642   (VAL  340  - ASP  345  <=> MET  637  - THR  642 )                          
 148: 6c70-A dg8h-A   261 - 286 <=>  644 - 669   (TYR  347  - VAL  372  <=> TYR  644  - LEU  669 )                          
 148: 6c70-A dg8h-A   287 - 290 <=>  672 - 675   (ASN  373  - ASN  376  <=> LEU  672  - VAL  675 )                          
 149: 6c70-A dfc2-A    63 -  66 <=>   52 -  55   (ASP   65  - ASP   68  <=> SER   52  - TYR   55 )                          
 149: 6c70-A dfc2-A    68 -  93 <=>   56 -  81   (LEU   70  - LYS   95  <=> ARG   56  - ARG   81 )                          
 149: 6c70-A dfc2-A    96 -  99 <=>   82 -  85   (TYR   98  - LEU  101  <=> LYS   82  - VAL   85 )                          
 149: 6c70-A dfc2-A   256 - 287 <=>   86 - 117   (ALA  342  - ASN  373  <=> GLU   86  - LYS  117 )                          
 149: 6c70-A dfc2-A   288 - 291 <=>  120 - 123   (GLY  374  - VAL  377  <=> LYS  120  - MET  123 )                          
 149: 6c70-A dfc2-A   331 - 335 <=>  272 - 276   (CYS  417  - ASP  421  <=> VAL  272  - GLN  276 )                          
 149: 6c70-A dfc2-A   336 - 339 <=>  279 - 282   (GLY  422  - GLU  425  <=> PHE  279  - GLN  282 )                          
 150: 6c70-A c96k-A     4 -  10 <=>  403 - 409   (GLN    6  - LEU   12  <=> MET  403  - ASP  409 )                          
 150: 6c70-A c96k-A    14 -  20 <=>  417 - 423   (ILE   16  - VAL   22  <=> LEU  417  - MET  423 )                          
 150: 6c70-A c96k-A    30 -  37 <=>  449 - 456   (GLU   32  - ARG   39  <=> GLY  449  - SER  456 )                          
 150: 6c70-A c96k-A    39 -  43 <=>  458 - 462   (TYR   41  - THR   45  <=> LEU  458  - LEU  462 )                          
 150: 6c70-A c96k-A    61 -  88 <=>  999 -1026   (GLU   63  - PHE   90  <=> GLU  999  - SER 1026 )                          
 150: 6c70-A c96k-A    90 -  93 <=> 1027 -1030   (VAL   92  - LYS   95  <=> VAL 1027  - CYS 1030 )                          
 150: 6c70-A c96k-A   258 - 282 <=> 1031 -1055   (GLY  344  - GLN  368  <=> LYS 1031  - GLY 1055 )                          
 150: 6c70-A c96k-A   292 - 310 <=> 1057 -1075   (TYR  378  - PHE  396  <=> PHE 1057  - LEU 1075 )                          
 150: 6c70-A c96k-A   362 - 366 <=> 1078 -1082   (PHE  448  - SER  452  <=> ALA 1078  - PRO 1082 )                          
 150: 6c70-A c96k-A   367 - 378 <=> 1084 -1095   (LEU  453  - VAL  464  <=> HIS 1084  - ARG 1095 )                          
 150: 6c70-A c96k-A   383 - 386 <=> 1124 -1127   (VAL  469  - GLN  472  <=> LEU 1124  - ASN 1127 )                          
 151: 6c70-A c8ld-A    26 -  30 <=>  539 - 543   (ASN   28  - GLU   32  <=> LEU  539  - SER  543 )                          
 151: 6c70-A c8ld-A    32 -  37 <=>  983 - 988   (LYS   34  - ARG   39  <=> SER  983  - TYR  988 )                          
 151: 6c70-A c8ld-A    38 -  62 <=>  990 -1014   (ILE   40  - SER   64  <=> GLU  990  - VAL 1014 )                          
 151: 6c70-A c8ld-A    65 -  92 <=> 1098 -1125   (VAL   67  - SER   94  <=> LEU 1098  - ARG 1125 )                          
 151: 6c70-A c8ld-A   102 - 105 <=> 1132 -1135   (TRP  104  - PRO  107  <=> ARG 1132  - GLU 1135 )                          
 151: 6c70-A c8ld-A   141 - 144 <=> 1165 -1168   (VAL  143  - TRP  146  <=> ARG 1165  - LEU 1168 )                          
 151: 6c70-A c8ld-A   190 - 212 <=> 1217 -1239   (ALA  207  - HIS  229  <=> GLN 1217  - LYS 1239 )                          
 151: 6c70-A c8ld-A   214 - 218 <=> 1240 -1244   (LYS  231  - LYS  235  <=> GLU 1240  - LEU 1244 )                          
 151: 6c70-A c8ld-A   226 - 229 <=> 1307 -1310   (THR  243  - THR  315  <=> SER 1307  - THR 1310 )                          
 151: 6c70-A c8ld-A   231 - 285 <=> 1311 -1365   (LYS  317  - LYS  371  <=> ILE 1311  - LYS 1365 )                          
 151: 6c70-A c8ld-A   286 - 289 <=> 1368 -1371   (VAL  372  - VAL  375  <=> GLU 1368  - ARG 1371 )                          
 152: 6c70-A dmec-A     1 -  10 <=>   56 -  65   (PHE    3  - LEU   12  <=> SER   56  - VAL   65 )                          
 152: 6c70-A dmec-A    64 -  93 <=>   93 - 122   (ASP   66  - LYS   95  <=> THR   93  - MET  122 )                          
 152: 6c70-A dmec-A    95 -  98 <=>  123 - 126   (PHE   97  - THR  100  <=> LEU  123  - SER  126 )                          
 152: 6c70-A dmec-A   255 - 282 <=>  128 - 155   (THR  341  - GLN  368  <=> GLN  128  - GLY  155 )                          
 152: 6c70-A dmec-A   283 - 286 <=>  157 - 160   (ALA  369  - VAL  372  <=> LEU  157  - HIS  160 )                          
 152: 6c70-A dmec-A   287 - 290 <=>  163 - 166   (ASN  373  - ASN  376  <=> ASP  163  - ALA  166 )                          
 153: 6c70-A dkw8-A    63 -  88 <=>   29 -  54   (ASP   65  - PHE   90  <=> PRO   29  - GLU   54 )                          
 153: 6c70-A dkw8-A    90 - 102 <=>   55 -  67   (VAL   92  - TRP  104  <=> GLY   55  - GLY   67 )                          
 153: 6c70-A dkw8-A   252 - 255 <=>   69 -  72   (ARG  338  - THR  341  <=> SER   69  - PRO   72 )                          
 153: 6c70-A dkw8-A   257 - 283 <=>   73 -  99   (VAL  343  - ALA  369  <=> VAL   73  - VAL   99 )                          
 153: 6c70-A dkw8-A   287 - 291 <=>  130 - 134   (ASN  373  - VAL  377  <=> GLY  130  - GLN  134 )                          
 153: 6c70-A dkw8-A   312 - 315 <=>  161 - 164   (ILE  398  - ASN  401  <=> LYS  161  - LEU  164 )                          
 153: 6c70-A dkw8-A   366 - 369 <=>  166 - 169   (SER  452  - LEU  455  <=> ALA  166  - MET  169 )                          
 153: 6c70-A dkw8-A   382 - 386 <=>  457 - 461   (MET  468  - GLN  472  <=> ASP  457  - HIS  461 )                          
 154: 6c70-A c9cb-A     6 -   9 <=>  953 - 956   (LEU    8  - ASP   11  <=> ARG  953  - GLU  956 )                          
 154: 6c70-A c9cb-A    64 -  88 <=> 1036 -1060   (ASP   66  - PHE   90  <=> PHE 1036  - LYS 1060 )                          
 154: 6c70-A c9cb-A    90 -  93 <=> 1061 -1064   (VAL   92  - LYS   95  <=> GLU 1061  - ASP 1064 )                          
 154: 6c70-A c9cb-A   258 - 286 <=> 1065 -1093   (GLY  344  - VAL  372  <=> THR 1065  - LYS 1093 )                          
 154: 6c70-A c9cb-A   287 - 290 <=> 1096 -1099   (ASN  373  - ASN  376  <=> ILE 1096  - ILE 1099 )                          
 155: 6c70-A dkf8-A    26 -  29 <=>   16 -  19   (ASN   28  - SER   31  <=> GLY   16  - ASP   19 )                          
 155: 6c70-A dkf8-A    30 -  64 <=>   21 -  55   (GLU   32  - ASP   66  <=> PRO   21  - LEU   55 )                          
 155: 6c70-A dkf8-A    67 -  89 <=>   56 -  78   (ASP   69  - PRO   91  <=> GLN   56  - ALA   78 )                          
 155: 6c70-A dkf8-A    96 -  99 <=>   91 -  94   (TYR   98  - LEU  101  <=> VAL   91  - TYR   94 )                          
 155: 6c70-A dkf8-A   256 - 285 <=>   96 - 125   (ALA  342  - LYS  371  <=> PHE   96  - ALA  125 )                          
 155: 6c70-A dkf8-A   286 - 289 <=>  128 - 131   (VAL  372  - VAL  375  <=> TYR  128  - ARG  131 )                          
 155: 6c70-A dkf8-A   290 - 308 <=>  133 - 151   (ASN  376  - PHE  394  <=> LEU  133  - ILE  151 )                          
 155: 6c70-A dkf8-A   359 - 362 <=>  156 - 159   (GLY  445  - PHE  448  <=> SER  156  - PRO  159 )                          
 155: 6c70-A dkf8-A   363 - 388 <=>  198 - 223   (PHE  449  - LYS  474  <=> MET  198  - ALA  223 )                          
 156: 6c70-A c9m9-A    64 -  91 <=>  114 - 141   (ASP   66  - ARG   93  <=> CYS  114  - GLU  141 )                          
 156: 6c70-A c9m9-A   260 - 286 <=>  143 - 169   (ALA  346  - VAL  372  <=> SER  143  - GLN  169 )                          
 156: 6c70-A c9m9-A   287 - 290 <=>  172 - 175   (ASN  373  - ASN  376  <=> LEU  172  - ARG  175 )                          
 157: 6c70-A dfmp-A    56 -  62 <=>  186 - 192   (VAL   58  - SER   64  <=> ASP  186  - GLU  192 )                          
 157: 6c70-A dfmp-A    64 -  83 <=>  274 - 293   (ASP   66  - VAL   85  <=> MET  274  - GLN  293 )                          
 157: 6c70-A dfmp-A   192 - 199 <=>  294 - 301   (SER  209  - PHE  216  <=> VAL  294  - GLN  301 )                          
 157: 6c70-A dfmp-A   201 - 204 <=>  302 - 305   (SER  218  - LEU  221  <=> ARG  302  - GLY  305 )                          
 157: 6c70-A dfmp-A   207 - 210 <=>  306 - 309   (CYS  224  - LEU  227  <=> ASP  306  - GLY  309 )                          
 157: 6c70-A dfmp-A   246 - 258 <=>  310 - 322   (ARG  332  - GLY  344  <=> ASN  310  - GLU  322 )                          
 157: 6c70-A dfmp-A   260 - 286 <=>  323 - 349   (ALA  346  - VAL  372  <=> ILE  323  - HIS  349 )                          
 157: 6c70-A dfmp-A   292 - 320 <=>  352 - 380   (TYR  378  - GLU  406  <=> ALA  352  - GLN  380 )                          
 157: 6c70-A dfmp-A   325 - 330 <=>  392 - 397   (MET  411  - SER  416  <=> GLN  392  - CYS  397 )                          
 157: 6c70-A dfmp-A   331 - 334 <=>  399 - 402   (CYS  417  - TYR  420  <=> ASP  399  - GLU  402 )                          
 157: 6c70-A dfmp-A   335 - 338 <=>  404 - 407   (ASP  421  - GLU  424  <=> LEU  404  - ASN  407 )                          
 158: 6c70-A c7fn-A    33 -  39 <=>   45 -  51   (LYS   35  - TYR   41  <=> SER   45  - LEU   51 )                          
 158: 6c70-A c7fn-A    43 -  56 <=>   56 -  69   (THR   45  - VAL   58  <=> LEU   56  - PHE   69 )                          
 158: 6c70-A c7fn-A    65 -  93 <=>   79 - 107   (VAL   67  - LYS   95  <=> ASN   79  - TYR  107 )                          
 158: 6c70-A c7fn-A   104 - 107 <=>  140 - 143   (ASN  106  - SER  109  <=> ILE  140  - THR  143 )                          
 158: 6c70-A c7fn-A   110 - 115 <=>  164 - 169   (LEU  112  - ASN  117  <=> ARG  164  - CYS  169 )                          
 158: 6c70-A c7fn-A   218 - 221 <=>  181 - 184   (LYS  235  - MET  238  <=> GLU  181  - THR  184 )                          
 158: 6c70-A c7fn-A   243 - 255 <=>  187 - 199   (TRP  329  - THR  341  <=> LYS  187  - GLN  199 )                          
 158: 6c70-A c7fn-A   256 - 286 <=>  201 - 231   (ALA  342  - VAL  372  <=> ASN  201  - VAL  231 )                          
 158: 6c70-A c7fn-A   287 - 290 <=>  234 - 237   (ASN  373  - ASN  376  <=> ASP  234  - CYS  237 )                          
 159: 6c70-A dc5z-A     1 -   4 <=>   31 -  34   (PHE    3  - GLN    6  <=> GLN   31  - SER   34 )                          
 159: 6c70-A dc5z-A     8 -  14 <=>   35 -  41   (ALA   10  - ILE   16  <=> TYR   35  - ASP   41 )                          
 159: 6c70-A dc5z-A    20 -  23 <=>   44 -  47   (VAL   22  - PHE   25  <=> ALA   44  - LEU   47 )                          
 159: 6c70-A dc5z-A    32 -  35 <=>   77 -  80   (LYS   34  - PRO   37  <=> THR   77  - ASP   80 )                          
 159: 6c70-A dc5z-A    60 -  64 <=>   95 -  99   (MET   62  - ASP   66  <=> ASP   95  - SER   99 )                          
 159: 6c70-A dc5z-A    65 -  99 <=>  101 - 135   (VAL   67  - LEU  101  <=> LYS  101  - GLY  135 )                          
 159: 6c70-A dc5z-A   256 - 279 <=>  137 - 160   (ALA  342  - LEU  365  <=> PRO  137  - ARG  160 )                          
 159: 6c70-A dc5z-A   282 - 285 <=>  161 - 164   (GLN  368  - LYS  371  <=> ARG  161  - GLY  164 )                          
 159: 6c70-A dc5z-A   287 - 290 <=>  165 - 168   (ASN  373  - ASN  376  <=> ASP  165  - TYR  168 )                          
 159: 6c70-A dc5z-A   342 - 352 <=>  304 - 314   (THR  428  - GLN  438  <=> PHE  304  - ALA  314 )                          
 159: 6c70-A dc5z-A   353 - 356 <=>  316 - 319   (LYS  439  - SER  442  <=> ALA  316  - SER  319 )                          
 159: 6c70-A dc5z-A   362 - 365 <=>  484 - 487   (PHE  448  - VAL  451  <=> LEU  484  - SER  487 )                          
 159: 6c70-A dc5z-A   369 - 372 <=>  490 - 493   (LEU  455  - SER  458  <=> CYS  490  - GLY  493 )                          
 159: 6c70-A dc5z-A   374 - 380 <=>  506 - 512   (LEU  460  - TYR  466  <=> LYS  506  - TYR  512 )                          
 159: 6c70-A dc5z-A   383 - 386 <=>  513 - 516   (VAL  469  - GLN  472  <=> LEU  513  - LYS  516 )                          
 160: 6c70-A c64w-A    30 -  62 <=>    1 -  33   (GLU   32  - SER   64  <=> MET    1  - ALA   33 )                          
 160: 6c70-A c64w-A    68 -  96 <=>   34 -  62   (LEU   70  - TYR   98  <=> SER   34  - ARG   62 )                          
 160: 6c70-A c64w-A   101 - 104 <=>   66 -  69   (ILE  103  - ASN  106  <=> ALA   66  - LYS   69 )                          
 160: 6c70-A c64w-A   259 - 262 <=>   76 -  79   (ASP  345  - GLY  348  <=> ARG   76  - VAL   79 )                          
 160: 6c70-A c64w-A   263 - 284 <=>   81 - 102   (VAL  349  - THR  370  <=> GLY   81  - GLU  102 )                          
 160: 6c70-A c64w-A   288 - 292 <=>  311 - 315   (GLY  374  - TYR  378  <=> TRP  311  - LEU  315 )                          
 160: 6c70-A c64w-A   294 - 310 <=>  318 - 334   (ALA  380  - PHE  396  <=> THR  318  - LEU  334 )                          
 160: 6c70-A c64w-A   311 - 315 <=>  336 - 340   (CYS  397  - ASN  401  <=> LYS  336  - LEU  340 )                          
 160: 6c70-A c64w-A   317 - 325 <=>  343 - 351   (LEU  403  - MET  411  <=> LEU  343  - ASP  351 )                          
 161: 6c70-A di22-A    28 -  44 <=>   50 -  66   (TYR   30  - LEU   46  <=> SER   50  - THR   66 )                          
 161: 6c70-A di22-A    45 -  62 <=>   68 -  85   (LEU   47  - SER   64  <=> PHE   68  - ILE   85 )                          
 161: 6c70-A di22-A    64 -  90 <=>   92 - 118   (ASP   66  - VAL   92  <=> THR   92  - ASN  118 )                          
 161: 6c70-A di22-A    92 -  95 <=>  121 - 124   (SER   94  - PHE   97  <=> GLU  121  - TYR  124 )                          
 161: 6c70-A di22-A   256 - 281 <=>  125 - 150   (ALA  342  - TYR  367  <=> ASP  125  - TRP  150 )                          
 161: 6c70-A di22-A   290 - 319 <=>  172 - 201   (ASN  376  - GLU  405  <=> HIS  172  - THR  201 )                          
 161: 6c70-A di22-A   356 - 359 <=>  206 - 209   (SER  442  - GLY  445  <=> PHE  206  - ALA  209 )                          
 161: 6c70-A di22-A   365 - 376 <=>  210 - 221   (VAL  451  - ALA  462  <=> ASP  210  - LEU  221 )                          
 161: 6c70-A di22-A   377 - 388 <=>  223 - 234   (VAL  463  - LYS  474  <=> PHE  223  - TYR  234 )                          
 162: 6c70-A dhjq-A    28 -  34 <=>   62 -  68   (TYR   30  - PHE   36  <=> VAL   62  - MET   68 )                          
 162: 6c70-A dhjq-A    39 -  45 <=>  199 - 205   (TYR   41  - LEU   47  <=> ASN  199  - LEU  205 )                          
 162: 6c70-A dhjq-A    62 -  65 <=>  229 - 232   (SER   64  - VAL   67  <=> ILE  229  - LEU  232 )                          
 162: 6c70-A dhjq-A   151 - 155 <=>  260 - 264   (GLU  153  - ILE  172  <=> THR  260  - TYR  264 )                          
 162: 6c70-A dhjq-A   289 - 310 <=>  268 - 289   (VAL  375  - PHE  396  <=> ASP  268  - LEU  289 )                          
 162: 6c70-A dhjq-A   366 - 388 <=>  290 - 312   (SER  452  - LYS  474  <=> PRO  290  - LYS  312 )                          
 163: 6c70-A dfv3-A     2 -   5 <=>  275 - 278   (LYS    4  - GLY    7  <=> ALA  275  - ALA  278 )                          
 163: 6c70-A dfv3-A     9 -  12 <=>  279 - 282   (ASP   11  - PRO   14  <=> THR  279  - ALA  282 )                          
 163: 6c70-A dfv3-A    31 -  35 <=>  619 - 623   (GLY   33  - PRO   37  <=> ALA  619  - THR  623 )                          
 163: 6c70-A dfv3-A    64 -  88 <=>  973 - 997   (ASP   66  - PHE   90  <=> LEU  973  - GLU  997 )                          
 163: 6c70-A dfv3-A    90 -  93 <=>  998 -1001   (VAL   92  - LYS   95  <=> GLY  998  - PRO 1001 )                          
 163: 6c70-A dfv3-A   252 - 285 <=> 1006 -1039   (ARG  338  - LYS  371  <=> ALA 1006  - MET 1039 )                          
 163: 6c70-A dfv3-A   286 - 290 <=> 1041 -1045   (VAL  372  - ASN  376  <=> LYS 1041  - HIS 1045 )                          
 164: 6c70-A c7wa-A     1 -   4 <=>  345 - 348   (PHE    3  - GLN    6  <=> THR  345  - MET  348 )                          
 164: 6c70-A c7wa-A    29 -  40 <=>  382 - 393   (SER   31  - CYS   42  <=> LEU  382  - VAL  393 )                          
 164: 6c70-A c7wa-A    49 -  52 <=>  411 - 414   (LEU   51  - GLY   54  <=> GLY  411  - TYR  414 )                          
 164: 6c70-A c7wa-A    54 -  57 <=>  415 - 418   (MET   56  - ASN   59  <=> CYS  415  - ALA  418 )                          
 164: 6c70-A c7wa-A    63 -  94 <=>  499 - 530   (ASP   65  - ILE   96  <=> PRO  499  - LEU  530 )                          
 164: 6c70-A c7wa-A    96 -  99 <=>  533 - 536   (TYR   98  - LEU  101  <=> VAL  533  - LYS  536 )                          
 164: 6c70-A c7wa-A   256 - 286 <=>  537 - 567   (ALA  342  - VAL  372  <=> ASN  537  - LEU  567 )                          
 164: 6c70-A c7wa-A   288 - 292 <=>  606 - 610   (GLY  374  - TYR  378  <=> PRO  606  - LEU  610 )                          
 164: 6c70-A c7wa-A   297 - 301 <=>  620 - 624   (ILE  383  - LEU  387  <=> PRO  620  - GLN  624 )                          
 164: 6c70-A c7wa-A   385 - 388 <=>  631 - 634   (VAL  471  - LYS  474  <=> LEU  631  - SER  634 )                          
 165: 6c70-A c6m1-A    30 -  34 <=>  409 - 413   (GLU   32  - PHE   36  <=> LEU  409  - HIS  413 )                          
 165: 6c70-A c6m1-A    37 -  40 <=>  414 - 417   (ARG   39  - CYS   42  <=> GLN  414  - CYS  417 )                          
 165: 6c70-A c6m1-A    43 -  46 <=>  439 - 442   (THR   45  - LEU   48  <=> LEU  439  - SER  442 )                          
 165: 6c70-A c6m1-A   109 - 112 <=>  507 - 510   (PRO  111  - ALA  114  <=> ARG  507  - ILE  510 )                          
 165: 6c70-A c6m1-A   113 - 130 <=>  512 - 529   (GLU  115  - LEU  132  <=> LYS  512  - ILE  529 )                          
 165: 6c70-A c6m1-A   132 - 135 <=>  530 - 533   (CYS  134  - GLY  137  <=> ASN  530  - THR  533 )                          
 165: 6c70-A c6m1-A   193 - 215 <=>  534 - 556   (ASN  210  - ALA  232  <=> ASN  534  - MET  556 )                          
 165: 6c70-A c6m1-A   216 - 226 <=>  558 - 568   (ILE  233  - THR  243  <=> ILE  558  - VAL  568 )                          
 165: 6c70-A c6m1-A   232 - 264 <=>  571 - 603   (GLN  318  - ALA  350  <=> ILE  571  - TYR  603 )                          
 165: 6c70-A c6m1-A   314 - 335 <=>  619 - 640   (GLY  400  - ASP  421  <=> ILE  619  - ILE  640 )                          
 165: 6c70-A c6m1-A   368 - 371 <=>  685 - 688   (ASP  454  - ALA  457  <=> HIS  685  - HIS  688 )                          
 165: 6c70-A c6m1-A   374 - 377 <=>  689 - 692   (LEU  460  - VAL  463  <=> ALA  689  - VAL  692 )                          
 166: 6c70-A c8pr-A    26 -  31 <=>   14 -  19   (ASN   28  - GLY   33  <=> GLY   14  - PRO   19 )                          
 166: 6c70-A c8pr-A    32 -  64 <=>   21 -  53   (LYS   34  - ASP   66  <=> LEU   21  - LEU   53 )                          
 166: 6c70-A c8pr-A    67 -  89 <=>   55 -  77   (ASP   69  - PRO   91  <=> GLY   55  - THR   77 )                          
 166: 6c70-A c8pr-A    96 -  99 <=>   90 -  93   (TYR   98  - LEU  101  <=> THR   90  - PHE   93 )                          
 166: 6c70-A c8pr-A   259 - 286 <=>   97 - 124   (ASP  345  - VAL  372  <=> MET   97  - ALA  124 )                          
 166: 6c70-A c8pr-A   287 - 290 <=>  128 - 131   (ASN  373  - ASN  376  <=> PRO  128  - TYR  131 )                          
 166: 6c70-A c8pr-A   291 - 294 <=>  133 - 136   (VAL  377  - ALA  380  <=> SER  133  - THR  136 )                          
 166: 6c70-A c8pr-A   295 - 310 <=>  139 - 154   (THR  381  - PHE  396  <=> LEU  139  - HIS  154 )                          
 166: 6c70-A c8pr-A   350 - 353 <=>  189 - 192   (GLN  436  - LYS  439  <=> THR  189  - HIS  192 )                          
 166: 6c70-A c8pr-A   354 - 357 <=>  195 - 198   (ALA  440  - ILE  443  <=> SER  195  - VAL  198 )                          
 166: 6c70-A c8pr-A   365 - 388 <=>  201 - 224   (VAL  451  - LYS  474  <=> ASN  201  - LEU  224 )                          
 167: 6c70-A ddis-A    38 -  42 <=>   59 -  63   (ILE   40  - VAL   44  <=> HIS   59  - GLY   63 )                          
 167: 6c70-A ddis-A    43 -  64 <=>   98 - 119   (THR   45  - ASP   66  <=> HIS   98  - TRP  119 )                          
 167: 6c70-A ddis-A    65 -  84 <=>  128 - 147   (VAL   67  - LYS   86  <=> HIS  128  - HIS  147 )                          
 167: 6c70-A ddis-A   188 - 191 <=>  148 - 151   (SER  205  - VAL  208  <=> PRO  148  - PRO  151 )                          
 167: 6c70-A ddis-A   193 - 199 <=>  158 - 164   (ASN  210  - PHE  216  <=> ASP  158  - ALA  164 )                          
 167: 6c70-A ddis-A   260 - 287 <=>  167 - 194   (ALA  346  - ASN  373  <=> THR  167  - PHE  194 )                          
 167: 6c70-A ddis-A   290 - 318 <=>  213 - 241   (ASN  376  - ILE  404  <=> LEU  213  - LEU  241 )                          
 167: 6c70-A ddis-A   367 - 386 <=>  246 - 265   (LEU  453  - GLN  472  <=> LEU  246  - ARG  265 )                          
 168: 6c70-A da85-A     1 -   5 <=>  464 - 468   (PHE    3  - GLY    7  <=> PRO  464  - SER  468 )                          
 168: 6c70-A da85-A     9 -  12 <=>  469 - 472   (ASP   11  - PRO   14  <=> GLN  469  - GLN  472 )                          
 168: 6c70-A da85-A    64 -  83 <=>  578 - 597   (ASP   66  - VAL   85  <=> GLN  578  - LEU  597 )                          
 168: 6c70-A da85-A   196 - 199 <=>  599 - 602   (ASP  213  - PHE  216  <=> SER  599  - ARG  602 )                          
 168: 6c70-A da85-A   261 - 283 <=>  604 - 626   (TYR  347  - ALA  369  <=> SER  604  - ILE  626 )                          
 168: 6c70-A da85-A   284 - 287 <=>  628 - 631   (THR  370  - ASN  373  <=> LEU  628  - GLU  631 )                          
 168: 6c70-A da85-A   292 - 302 <=>  634 - 644   (TYR  378  - TYR  388  <=> ASP  634  - LYS  644 )                          
 168: 6c70-A da85-A   303 - 317 <=>  646 - 660   (THR  389  - LEU  403  <=> ALA  646  - ASP  660 )                          
 168: 6c70-A da85-A   354 - 358 <=>  664 - 668   (ALA  440  - SER  444  <=> GLU  664  - GLN  668 )                          
 168: 6c70-A da85-A   364 - 388 <=>  670 - 694   (THR  450  - LYS  474  <=> ARG  670  - THR  694 )                          
 169: 6c70-A c7gf-A    64 -  89 <=>  287 - 312   (ASP   66  - PRO   91  <=> ASP  287  - VAL  312 )                          
 169: 6c70-A c7gf-A    91 - 100 <=>  313 - 322   (ARG   93  - ALA  102  <=> ALA  313  - TYR  322 )                          
 169: 6c70-A c7gf-A   102 - 105 <=>  323 - 326   (TRP  104  - PRO  107  <=> ARG  323  - VAL  326 )                          
 169: 6c70-A c7gf-A   249 - 284 <=>  329 - 364   (HIS  335  - THR  370  <=> CYS  329  - ALA  364 )                          
 169: 6c70-A c7gf-A   285 - 290 <=>  366 - 371   (LYS  371  - ASN  376  <=> PHE  366  - ALA  371 )
[truncated: 2,990,547 more chars]
