# Supplementary material for: Structural screens identify candidate human homologs of insect chemoreceptors and cryptic Drosophila gustatory receptor-like proteins
Source: eLife. 2023 Feb 20;12:e85537. doi: 10.7554/eLife.85537 (PMC9998090; doi:10.7554/eLife.85537)
Supplement: Source data 2. — Individual text files represent the output of the Dali AF-DB search using A. bakeri Or co-receptor (Orco) chain A (PDB 6C70-A) as query and the structural proteome dataset of the indicated species (note the datasets are from version 1 of the AlphaFold Protein Structure Database; subsequent, improved models were used for the pairwise comparisons in Table 1). The four-letter codes in the file names and job titles are as described for Source data 1. [file elife-85537-data2.zip › Saur_6C70A.txt]

# Job: Sau_6C70A
# Query: 6c70A
# No:  Chain   Z    rmsd lali nres  %id PDB  Description
   1:  gwmi-A  5.6  3.8   67   387    1   STAA8:AF-Q2G2S2-F1 CONSERVED HYPOTHETICAL PHAGE PROTEIN;
   2:  gvmz-A  5.5  2.3   54    54    7   STAA8:AF-Q2FVZ7-F1 UNCHARACTERIZED PROTEIN;
   3:  gush-A  5.4  4.6   68   203    9   STAA8:AF-Q2G176-F1 UNCHARACTERIZED PROTEIN;
   4:  gus7-A  5.4  2.7   61    61    5   STAA8:AF-Q2FVU9-F1 UNCHARACTERIZED PROTEIN;
   5:  gwgk-A  5.3  5.4  108   229    6   STAA8:AF-Q2G0C2-F1 UNCHARACTERIZED PROTEIN;
   6:  guw3-A  5.2  3.9   90   100   14   STAA8:AF-P0C948-F1 PUTATIVE ANTIPORTER SUBUNIT MNHF2;
   7:  gvr2-A  5.2  4.6   80   428    9   STAA8:AF-P95689-F1 SERINE--TRNA LIGASE;
   8:  guzq-A  5.2  3.2   57    66    5   STAA8:AF-Q2FX46-F1 CONSERVED HYPOTHETICAL PHAGE PROTEIN;
   9:  gwh4-A  5.1  4.4   64   158   11   STAA8:AF-Q2FXW7-F1 TRANSCRIPTION ELONGATION FACTOR GREA;
  10:  gvle-A  5.0  3.5   67   295    6   STAA8:AF-Q2FUZ0-F1 SENSOR HISTIDINE KINASE, PUTATIVE;
  11:  gwh2-A  4.9  2.8   51    61   12   STAA8:AF-Q2FW87-F1 UNCHARACTERIZED PROTEIN;
  12:  gvyb-A  4.9  2.5   52    52    0   STAA8:AF-Q2G125-F1 UNCHARACTERIZED PROTEIN;
  13:  gwqk-A  4.9  4.2   87    97    9   STAA8:AF-Q2G2H6-F1 NA(+)/H(+) ANTIPORTER SUBUNIT F1;
  14:  gwgt-A  4.9  1.4   43    95    7   STAA8:AF-Q2G1C3-F1 UNCHARACTERIZED PROTEIN;
  15:  gu3q-A  4.8 17.2   82   420    7   STAA8:AF-Q2FYR2-F1 AMINOACYLTRANSFERASE FEMA;
  16:  gwsr-A  4.8  4.5   80    96    6   STAA8:AF-Q2FZK2-F1 PROBABLE QUINOL OXIDASE SUBUNIT 4;
  17:  gvrz-A  4.7  5.0  103   328    8   STAA8:AF-Q2FX03-F1 UPF0421 PROTEIN SAOUHSC_02103;
  18:  gu3k-A  4.7  2.8   60    77    5   STAA8:AF-Q2G2B4-F1 UNCHARACTERIZED PROTEIN;
  19:  gv5e-A  4.7  6.0   67   627    3   STAA8:AF-Q2G091-F1 ABC TRANSPORTER, ATP-BINDING PROTEIN;
  20:  gwgm-A  4.6  4.2  118   193    6   STAA8:AF-Q2FY39-F1 UNCHARACTERIZED PROTEIN;
  21:  gvk0-A  4.6 16.6   74   419    4   STAA8:AF-Q2FYR1-F1 AMINOACYLTRANSFERASE FEMB;
  22:  gve7-A  4.5  2.9   58    68   14   STAA8:AF-Q2G096-F1 UNCHARACTERIZED PROTEIN;
  23:  gvhh-A  4.5  2.7   58    67    3   STAA8:AF-Q2FZG2-F1 UNCHARACTERIZED PROTEIN;
  24:  gwb2-A  4.4  2.3   44    46    5   STAA8:AF-Q2FWQ3-F1 CONSERVED HYPOTHETICAL PHAGE PROTEIN;
  25:  gu0i-A  4.4  4.8   73   351    8   STAA8:AF-Q2G2U1-F1 HISTIDINE PROTEIN KINASE SAES;
  26:  gvoo-A  4.4  3.9   77   116    9   STAA8:AF-Q2FWC2-F1 UNCHARACTERIZED PROTEIN;
  27:  gwra-A  4.4  3.9   68    91    6   STAA8:AF-Q2G026-F1 PROTEIN TRANSLOCASE SUBUNIT SECG;
  28:  gvie-A  4.4 10.1   92   553   11   STAA8:AF-Q2FXN7-F1 SENSOR PROTEIN KINASE WALK;
  29:  gu3e-A  4.4  2.6   49   107   10   STAA8:AF-Q2FY97-F1 CONSERVED HYPOTHETICAL PHAGE PROTEIN;
  30:  gwma-A  4.4  4.3   57   540    5   STAA8:AF-Q2FZ98-F1 PUTATIVE CYSTEINE LIGASE BSHC;
  31:  gwhv-A  4.4  6.8   97   150    6   STAA8:AF-Q2G2F7-F1 UNCHARACTERIZED PROTEIN;
  32:  gu6b-A  4.4 24.1   93   675   10   STAA8:AF-Q2FY82-F1 CONSERVED HYPOTHETICAL PHAGE PROTEIN;
  33:  gwhz-A  4.4  3.8   63    66    6   STAA8:AF-Q2FYG8-F1 UNCHARACTERIZED PROTEIN;
  34:  gwce-A  4.3  6.8   93   121    6   STAA8:AF-Q2FZ01-F1 UNCHARACTERIZED PROTEIN;
  35:  gwj0-A  4.3  2.7   58    62    9   STAA8:AF-Q2G005-F1 UNCHARACTERIZED PROTEIN;
  36:  guwl-A  4.3  4.8   72    97    7   STAA8:AF-Q2FWG9-F1 UNCHARACTERIZED PROTEIN;
  37:  gu6p-A  4.3  6.1   67    67    4   STAA8:AF-Q2G1R2-F1 UNCHARACTERIZED PROTEIN;
  38:  guvl-A  4.3  2.5   53   104    4   STAA8:AF-Q2G0W6-F1 UNCHARACTERIZED PROTEIN;
  39:  gvv9-A  4.3  2.9   75    77    7   STAA8:AF-Q2FVW1-F1 UNCHARACTERIZED PROTEIN;
  40:  gwbr-A  4.3  4.4   70   414    6   STAA8:AF-Q2FZ34-F1 AMINOACYLTRANSFERASE FEMA;
  41:  gwy1-A  4.3  3.6   94   412    7   STAA8:AF-Q2FYY9-F1 GTPASE HFLX;
  42:  gv8u-A  4.3  8.7   69   127    6   STAA8:AF-Q2G100-F1 UNCHARACTERIZED PROTEIN;
  43:  gwf7-A  4.2  2.7   52    53    8   STAA8:AF-Q2G2H1-F1 UNCHARACTERIZED PROTEIN;
  44:  gwqj-A  4.2 12.0   75   818    5   STAA8:AF-Q2G0P5-F1 ATP-DEPENDENT CLP PROTEASE ATP-BINDING SUBUNIT CL
  45:  gu2k-A  4.2 15.3  113  1009    9   STAA8:AF-Q2FYT3-F1 NUCLEASE SBCCD SUBUNIT C;
  46:  gwxi-A  4.1  8.5   67    89   10   STAA8:AF-Q2G0U8-F1 UNCHARACTERIZED PROTEIN;
  47:  gvay-A  4.1  3.0   57    60    7   STAA8:AF-Q2G1U7-F1 UNCHARACTERIZED PROTEIN;
  48:  gvkz-A  4.1  3.6   50   225    4   STAA8:AF-Q2FY13-F1 UNCHARACTERIZED PROTEIN;
  49:  gu9x-A  4.1  4.0   60   314    5   STAA8:AF-Q2FXM7-F1 ACETYL-COENZYME A CARBOXYLASE CARBOXYL TRANSFERAS
  50:  gwbe-A  4.1  4.4   88   102    2   STAA8:AF-Q2FX24-F1 CONSERVED HYPOTHETICAL PHAGE PROTEIN;
  51:  gvc5-A  4.1  2.8   53    55    0   STAA8:AF-Q2FUX6-F1 UNCHARACTERIZED PROTEIN;
  52:  gwue-A  4.1  3.7   76   115   12   STAA8:AF-Q2G0A5-F1 UNCHARACTERIZED PROTEIN;
  53:  gwxf-A  4.0  5.6  119   522   10   STAA8:AF-Q2FZQ1-F1 UNCHARACTERIZED PROTEIN;
  54:  gvrk-A  4.0  3.9   80    89   10   STAA8:AF-Q2G2Q1-F1 30S RIBOSOMAL PROTEIN S15;
  55:  gv7m-A  4.0  4.7   77    86    9   STAA8:AF-Q2G0Y2-F1 UNCHARACTERIZED PROTEIN;
  56:  gwrq-A  4.0  8.0   81   415    1   STAA8:AF-Q2G1W8-F1 PHAGE MAJOR CAPSID PROTEIN, HK97 FAMILY;
  57:  gvkn-A  4.0  5.0   88   141    9   STAA8:AF-Q2G214-F1 PUTATIVE ANTIPORTER SUBUNIT MNHB2;
  58:  gvet-A  4.0  7.4   65   231    8   STAA8:AF-Q2G2P6-F1 UNCHARACTERIZED PROTEIN;
  59:  gu3u-A  4.0  4.2   46    48    7   STAA8:AF-Q2FWZ1-F1 UNCHARACTERIZED PROTEIN;
  60:  gvig-A  4.0  6.0   60   184   12   STAA8:AF-Q2FVV3-F1 UNCHARACTERIZED PROTEIN;
  61:  gwq2-A  4.0  6.7  122  1550    8   STAA8:AF-Q2FWU3-F1 LYSOSTAPHIN;
  62:  guzs-A  3.9  3.7   62   444    8   STAA8:AF-Q2G185-F1 TYPE VII SECRETION SYSTEM PROTEIN ESSB;
  63:  guzv-A  3.9  4.6   78    81    6   STAA8:AF-Q2FX44-F1 CONSERVED HYPOTHETICAL PHAGE PROTEIN;
  64:  gwzn-A  3.9  3.7   77   520    4   STAA8:AF-Q2FWY4-F1 SODIUM-DEPENDENT DICARBOXYLATE TRANSPORTER SDCS;
  65:  gwjt-A  3.9  5.3   84   122    4   STAA8:AF-Q2FV33-F1 UNCHARACTERIZED PROTEIN;
  66:  gwec-A  3.9  5.3   81   107    9   STAA8:AF-Q2G0W7-F1 UNCHARACTERIZED PROTEIN;
  67:  guv7-A  3.9  5.2   78   108    5   STAA8:AF-Q2FVC8-F1 UNCHARACTERIZED PROTEIN;
  68:  gv5y-A  3.9  3.6   65   469    8   STAA8:AF-Q2G0I1-F1 LXG DOMAIN-CONTAINING PROTEIN;
  69:  gu4l-A  3.9  3.4   65   416    3   STAA8:AF-Q2FVL5-F1 AMINOACYLTRANSFERASE FEMA;
  70:  gvsk-A  3.9  3.3   70   782    6   STAA8:AF-Q2FZD3-F1 ENDONUCLEASE MUTS2;
  71:  gwd9-A  3.9 11.4   63   343    8   STAA8:AF-Q2G050-F1 EXCINUCLEASE ABC, B SUBUNIT;
  72:  gwhh-A  3.9  3.2   76    85    5   STAA8:AF-Q2G0L6-F1 UNCHARACTERIZED PROTEIN;
  73:  gwki-A  3.9  3.5   57    59    7   STAA8:AF-Q2FY58-F1 UNCHARACTERIZED PROTEIN;
  74:  gvy3-A  3.9  3.9   84    86    5   STAA8:AF-Q2G004-F1 UNCHARACTERIZED PROTEIN;
  75:  gvax-A  3.9  3.1   66    70   11   STAA8:AF-Q2G2F6-F1 ATP SYNTHASE SUBUNIT C;
  76:  gvnr-A  3.8  4.5  162   657    7   STAA8:AF-Q2FWI0-F1 POTASSIUM-TRANSPORTING ATPASE ATP-BINDING SUBUNIT
  77:  gv75-A  3.8  7.6  113   255    5   STAA8:AF-Q2FUS5-F1 UNCHARACTERIZED PROTEIN;
  78:  gwdw-A  3.8  4.4   57    63    4   STAA8:AF-Q2FVU8-F1 UNCHARACTERIZED PROTEIN;
  79:  gwl2-A  3.8  3.3   79    93   10   STAA8:AF-Q2G1G3-F1 UNCHARACTERIZED PROTEIN;
  80:  gu7x-A  3.8  7.5   64   189    8   STAA8:AF-Q2FVT9-F1 UNCHARACTERIZED PROTEIN;
  81:  gux4-A  3.8  4.9   76   184    7   STAA8:AF-Q2FZ21-F1 RIBOSOME-RECYCLING FACTOR;
  82:  guwi-A  3.8  3.2   74    91    3   STAA8:AF-Q2G2C3-F1 UPF0358 PROTEIN SAOUHSC_01062;
  83:  gwt0-A  3.8 12.1  102   572    7   STAA8:AF-Q2FZH5-F1 PHOSPHOENOLPYRUVATE-PROTEIN PHOSPHOTRANSFERASE;
  84:  gv0z-A  3.8  3.6   70   344    0   STAA8:AF-Q2FVM6-F1 OXYGEN SENSOR HISTIDINE KINASE NREB;
  85:  gv2w-A  3.8  2.6   56    60    9   STAA8:AF-Q2FW47-F1 UNCHARACTERIZED PROTEIN;
  86:  gv8o-A  3.8  4.9  115   347    5   STAA8:AF-Q2G2N1-F1 UNCHARACTERIZED PROTEIN;
  87:  guxk-A  3.8  4.6   75   138    4   STAA8:AF-Q2G0V9-F1 UNCHARACTERIZED PROTEIN;
  88:  gv51-A  3.8  8.1   72   607    6   STAA8:AF-Q2G1K5-F1 CAPSULAR POLYSACCHARIDE BIOSYNTHESIS PROTEIN CAP5
  89:  gws8-A  3.8  4.6   69    97    4   STAA8:AF-Q2G189-F1 TYPE VII SECRETION SYSTEM EXTRACELLULAR PROTEIN A
  90:  gwqv-A  3.8  9.9   91   160   11   STAA8:AF-Q2G1Q3-F1 UNCHARACTERIZED PROTEIN;
  91:  gu8r-A  3.7  3.3   55    58   13   STAA8:AF-Q2FWW5-F1 UNCHARACTERIZED PROTEIN;
  92:  gvb8-A  3.7  9.3   65    79    6   STAA8:AF-Q2FWT5-F1 PHI PVL ORF 3-LIKE PROTEIN-RELATED PROTEIN;
  93:  gvb1-A  3.7  5.8   87    95   13   STAA8:AF-Q2G0A8-F1 UNCHARACTERIZED PROTEIN;
  94:  gwy5-A  3.7  3.3   56    69    4   STAA8:AF-Q2FW14-F1 50S RIBOSOMAL PROTEIN L29;
  95:  gwcx-A  3.7  9.3   92  1207    4   STAA8:AF-Q2G0N5-F1 DNA-DIRECTED RNA POLYMERASE SUBUNIT BETA';
  96:  gvba-A  3.7  5.7   92   145    5   STAA8:AF-Q2G2E1-F1 PUTATIVE ANTIPORTER SUBUNIT MNHG2;
  97:  guzp-A  3.6  6.8   81   123    5   STAA8:AF-Q2FZR8-F1 DUF3899 DOMAIN-CONTAINING PROTEIN;
  98:  gwv7-A  3.6  3.5   79   105    9   STAA8:AF-Q2FVZ6-F1 UNCHARACTERIZED PROTEIN;
  99:  gvm8-A  3.6  9.4   91   374    4   STAA8:AF-Q2FX99-F1 UPF0754 MEMBRANE PROTEIN SAOUHSC_01978;
 100:  gv8h-A  3.6  5.9   64    80    6   STAA8:AF-Q2FX42-F1 CONSERVED HYPOTHETICAL PHAGE PROTEIN;
 101:  gwmt-A  3.6  5.9   81   105   10   STAA8:AF-Q2G180-F1 UNCHARACTERIZED PROTEIN;
 102:  gwkg-A  3.6  5.6   93   114    8   STAA8:AF-Q2G213-F1 PUTATIVE ANTIPORTER SUBUNIT MNHC2;
 103:  gwh7-A  3.6  8.8  146   363   12   STAA8:AF-Q2FWA8-F1 LYTIC REGULATORY PROTEIN, PUTATIVE;
 104:  gv03-A  3.6  4.3  149   315    5   STAA8:AF-Q2FVR8-F1 MAGNESIUM TRANSPORT PROTEIN CORA;
 105:  gwvr-A  3.6  9.0  168   260   10   STAA8:AF-Q2G0U5-F1 UNCHARACTERIZED PROTEIN;
 106:  gwcz-A  3.6  8.0  145   288   12   STAA8:AF-Q2FVK7-F1 ZT_DIMER DOMAIN-CONTAINING PROTEIN;
 107:  gv59-A  3.6  3.1   51   188    8   STAA8:AF-Q2G0P7-F1 PROTEIN-ARGININE KINASE ACTIVATOR PROTEIN;
 108:  guvz-A  3.6  3.8   76   104    9   STAA8:AF-Q2FZY1-F1 UNCHARACTERIZED PROTEIN;
 109:  guvi-A  3.6 12.5   96   378    6   STAA8:AF-Q2FYM7-F1 TELA-LIKE PROTEIN SAOUHSC_01408;
 110:  gvn1-A  3.5  4.5   88   118    6   STAA8:AF-Q2G2H9-F1 NA(+)/H(+) ANTIPORTER SUBUNIT G1;
 111:  gvxu-A  3.5  5.5   66   655    5   STAA8:AF-Q2G2T6-F1 CYCLIC-DI-AMP PHOSPHODIESTERASE;
 112:  gwef-A  3.5  7.1   95   128    6   STAA8:AF-Q2FX06-F1 UNCHARACTERIZED PROTEIN;
 113:  gwcp-A  3.5  4.9   65   358    2   STAA8:AF-Q2FWE0-F1 PEPTIDE CHAIN RELEASE FACTOR 1;
 114:  guza-A  3.5  3.5   55   116    4   STAA8:AF-Q2FWV6-F1 STAPHYLOCOCCAL COMPLEMENT INHIBITOR;
 115:  gu4r-A  3.5  2.4   59    86    7   STAA8:AF-Q2G1R8-F1 UNCHARACTERIZED PROTEIN;
 116:  gwfp-A  3.5  2.4   51    95   16   STAA8:AF-Q2FVC9-F1 UNCHARACTERIZED PROTEIN;
 117:  guy1-A  3.5  6.5   75   147    7   STAA8:AF-Q2FXF0-F1 UNCHARACTERIZED PROTEIN;
 118:  gu58-A  3.5  3.7   64   166    6   STAA8:AF-Q9RFJ6-F1 HTH-TYPE TRANSCRIPTIONAL REGULATOR ROT;
 119:  gv6f-A  3.5  7.5   85   887   11   STAA8:AF-Q2G2Q0-F1 DNA GYRASE SUBUNIT A;
 120:  gwgr-A  3.5  3.5   56    96    7   STAA8:AF-Q2G2H0-F1 UNCHARACTERIZED PROTEIN;
 121:  gvgt-A  3.5  9.3   73   527    3   STAA8:AF-Q2FWI3-F1 UNCHARACTERIZED PROTEIN;
 122:  gwv1-A  3.4  7.1   70   168    3   STAA8:AF-Q2FZB9-F1 UNCHARACTERIZED PROTEIN;
 123:  gv74-A  3.4  3.3   78    96    3   STAA8:AF-Q2FZM9-F1 UNCHARACTERIZED PROTEIN;
 124:  gvxb-A  3.4  3.3   55    55    5   STAA8:AF-Q2FV68-F1 UNCHARACTERIZED PROTEIN;
 125:  guux-A  3.4 13.9   76   450    3   STAA8:AF-Q2G013-F1 TRUNCATED SECRETED VON WILLEBRAND FACTOR-BINDING
 126:  guyn-A  3.4  3.9   67    96    6   STAA8:AF-Q2FZ85-F1 UNCHARACTERIZED PROTEIN;
 127:  gvi6-A  3.4  6.1   69   159   13   STAA8:AF-Q2FWI2-F1 UNCHARACTERIZED PROTEIN;
 128:  gu3m-A  3.4  4.7  103   157    6   STAA8:AF-Q2G1P0-F1 DUF1648 DOMAIN-CONTAINING PROTEIN;
 129:  gwvk-A  3.4  3.0   70    72   10   STAA8:AF-Q2G1X2-F1 UNCHARACTERIZED PROTEIN;
 130:  gvtp-A  3.4  4.8   73    78    4   STAA8:AF-Q2G051-F1 UNCHARACTERIZED PROTEIN;
 131:  gvv6-A  3.4  3.3   74    83    7   STAA8:AF-Q2FVZ3-F1 UNCHARACTERIZED PROTEIN;
 132:  gwso-A  3.4  3.5   77    86    6   STAA8:AF-Q2FWV7-F1 HYPOTHETICAL PHAGE PROTEIN;
 133:  gvyl-A  3.4  4.9   90   113    8   STAA8:AF-Q2FZV3-F1 NA(+)/H(+) ANTIPORTER SUBUNIT C1;
 134:  gwns-A  3.4  4.1   75   872    0   STAA8:AF-Q2FYZ9-F1 DNA MISMATCH REPAIR PROTEIN MUTS;
 135:  gvna-A  3.4  4.0   55   255    5   STAA8:AF-Q2FZ25-F1 30S RIBOSOMAL PROTEIN S2;
 136:  gwcd-A  3.3  4.5   67    86   10   STAA8:AF-Q2G0W5-F1 UNCHARACTERIZED PROTEIN;
 137:  gwu8-A  3.3  4.2   63  1479    3   STAA8:AF-Q2G184-F1 TYPE VII SECRETION SYSTEM PROTEIN ESSC;
 138:  gvaz-A  3.3 12.3  100   507    7   STAA8:AF-Q2G193-F1 UNCHARACTERIZED PROTEIN;
 139:  gvwd-A  3.3  7.0   73   117   11   STAA8:AF-Q2FUQ6-F1 UNCHARACTERIZED PROTEIN;
 140:  gwsq-A  3.3  8.2   74   121    3   STAA8:AF-Q2G2T0-F1 UNCHARACTERIZED PROTEIN;
 141:  guyr-A  3.3  8.0   59   120    3   STAA8:AF-Q2FX92-F1 UNCHARACTERIZED PROTEIN;
 142:  gwsl-A  3.3  6.1   79   130    4   STAA8:AF-Q2G183-F1 UNCHARACTERIZED PROTEIN;
 143:  gwi4-A  3.3  2.5   40    44    8   STAA8:AF-Q2FV79-F1 UNCHARACTERIZED PROTEIN;
 144:  gvyu-A  3.3  6.5   76   101   13   STAA8:AF-Q2FYC5-F1 TERMINASE-SMALL SUBUNIT;
 145:  gu85-A  3.3  4.6   53    64    8   STAA8:AF-Q2G1Y3-F1 UNCHARACTERIZED PROTEIN;
 146:  gv1t-A  3.3  5.3   74   100    4   STAA8:AF-Q2FXE7-F1 UNCHARACTERIZED PROTEIN;
 147:  gu5m-A  3.3  6.5   90   154    8   STAA8:AF-Q2FUS3-F1 UNCHARACTERIZED PROTEIN;
 148:  gwp9-A  3.3  5.1   70   104    9   STAA8:AF-Q2G182-F1 TYPE VII SECRETION SYSTEM EXTRACELLULAR PROTEIN B
 149:  gu18-A  3.3 16.4  111   520    3   STAA8:AF-Q2FW63-F1 OSMOPROTECTANT TRANSPORTER, BCCT FAMILY, OPUD-LIK
 150:  gwpu-A  3.3  5.9   54    58    7   STAA8:AF-Q2FXD8-F1 UNCHARACTERIZED PROTEIN;
 151:  gvn2-A  3.3 10.2   60    74    0   STAA8:AF-Q2FX26-F1 CONSERVED HYPOTHETICAL PHAGE PROTEIN;
 152:  guui-A  3.3  3.7   62    75    6   STAA8:AF-Q2FXA6-F1 UNCHARACTERIZED PROTEIN;
 153:  gv76-A  3.3  4.9  104   224    7   STAA8:AF-P72360-F1 IRON-SULFUR CLUSTER REPAIR PROTEIN SCDA;
 154:  gvzb-A  3.2  4.9   77   138    4   STAA8:AF-Q2FV18-F1 UNCHARACTERIZED PROTEIN;
 155:  guu1-A  3.2 26.8   88   732    6   STAA8:AF-Q2G1P7-F1 HTH ARAC/XYLS-TYPE DOMAIN-CONTAINING PROTEIN;
 156:  gwek-A  3.2  5.3   65    73    6   STAA8:AF-Q2FYK1-F1 UNCHARACTERIZED PROTEIN;
 157:  gvby-A  3.2 14.3   67   701    9   STAA8:AF-Q2FV74-F1 ATP-DEPENDENT CLP PROTEASE ATP-BINDING SUBUNIT CL
 158:  gvyy-A  3.2  3.5   70   363    6   STAA8:AF-Q2FYW1-F1 HISTIDINE KINASE-, DNA GYRASE B-, AND HSP90-LIKE
 159:  gwq1-A  3.2  3.5   47   134    2   STAA8:AF-Q2FWF1-F1 ATP SYNTHASE EPSILON CHAIN;
 160:  guyu-A  3.2  8.3   86   114   14   STAA8:AF-Q2FXA0-F1 UPF0342 PROTEIN SAOUHSC_01977;
 161:  gvny-A  3.2  6.4   73   247    8   STAA8:AF-Q2FWN2-F1 ABORTIVE INFECTION PROTEIN;
 162:  gvcl-A  3.2  5.2   77   122   12   STAA8:AF-Q2G0J5-F1 UPF0382 MEMBRANE PROTEIN SAOUHSC_00567;
 163:  gwss-A  3.2  2.9   53    76    0   STAA8:AF-Q2FWB4-F1 UNCHARACTERIZED PROTEIN;
 164:  gwzk-A  3.2  6.6   65    75    9   STAA8:AF-Q2FZA7-F1 UNCHARACTERIZED PROTEIN;
 165:  gvtl-A  3.2  3.8   70   106   11   STAA8:AF-Q2FXS9-F1 UNCHARACTERIZED PROTEIN;
 166:  gvhb-A  3.2  6.9   76   498    8   STAA8:AF-Q2FVH6-F1 PROTEIN FLP;
 167:  gwzu-A  3.1  5.2  148   314    7   STAA8:AF-Q2FVP2-F1 UNCHARACTERIZED PROTEIN;
 168:  gu49-A  3.1  5.7   86   114    8   STAA8:AF-Q2FY03-F1 DIACYLGLYCEROL KINASE, PUTATIVE;
 169:  gvqt-A  3.1  5.1   60   150    5   STAA8:AF-Q2FWT1-F1 PHI PVL ORF 62-LIKE PROTEIN;
 170:  gu4t-A  3.1  3.5   79   129   10   STAA8:AF-Q2FZT3-F1 UPF0344 PROTEIN SAOUHSC_00907;
 171:  gwj9-A  3.1  4.1   77   103    8   STAA8:AF-Q2G2R5-F1 EIIA-LAC;
 172:  gv17-A  3.1  3.8   85    89   12   STAA8:AF-Q2FXX6-F1 UNCHARACTERIZED PROTEIN;
 173:  gvwq-A  3.1  4.2   54    62   13   STAA8:AF-Q2FYV9-F1 UNCHARACTERIZED PROTEIN;
 174:  gvcw-A  3.1  5.3   66    77   12   STAA8:AF-Q2FWF3-F1 UNCHARACTERIZED PROTEIN;
 175:  gwsm-A  3.0  8.3   69   114    6   STAA8:AF-Q2G2Y2-F1 UNCHARACTERIZED PROTEIN;
 176:  gvww-A  3.0  7.7  127   208    6   STAA8:AF-Q2FZG5-F1 UNCHARACTERIZED PROTEIN;
 177:  gv6c-A  3.0  4.3   71   275    6   STAA8:AF-Q2FXN0-F1 TRUNCATED TRANSPOSASE, PUTATIVE;
 178:  gu5z-A  3.0  9.8   96   328    3   STAA8:AF-Q2FYQ5-F1 NICKEL IMPORT SYSTEM PERMEASE PROTEIN NIKB;
 179:  gv9s-A  3.0  8.2   90   339    3   STAA8:AF-Q2G2G6-F1 DUF4064 DOMAIN-CONTAINING PROTEIN;
 180:  gvrt-A  3.0  5.4  153  1055    8   STAA8:AF-Q2FVZ5-F1 UNCHARACTERIZED PROTEIN;
 181:  gwj8-A  3.0  6.2   79   667    9   STAA8:AF-Q2G1Y0-F1 DNA LIGASE;
 182:  gvrx-A  3.0  6.6   98   152    9   STAA8:AF-Q2G027-F1 UNCHARACTERIZED PROTEIN;
 183:  gu3d-A  3.0 10.2  139  1009    5   STAA8:AF-Q2G188-F1 TYPE VII SECRETION SYSTEM ACCESSORY FACTOR ESAA;
 184:  gwib-A  3.0 10.1   95   281    6   STAA8:AF-Q2G2L5-F1 UNCHARACTERIZED PROTEIN;
 185:  gwka-A  3.0  7.5   91   139    7   STAA8:AF-Q2G2G5-F1 DUF4064 DOMAIN-CONTAINING PROTEIN;
 186:  gvtv-A  3.0  5.2  108   403    6   STAA8:AF-Q2FVI5-F1 BCR/CFLA FAMILY EFFLUX TRANSPORTER;
 187:  gvpp-A  3.0 11.9   90   869    9   STAA8:AF-Q2G1K9-F1 ALDEHYDE-ALCOHOL DEHYDROGENASE;
 188:  gwqy-A  3.0  4.3   51   178   10   STAA8:AF-Q2FW64-F1 UNCHARACTERIZED PROTEIN;
 189:  gu3x-A  3.0  4.9   82   102   11   STAA8:AF-Q2G2B5-F1 UNCHARACTERIZED PROTEIN;
 190:  gu08-A  3.0  6.7   72   135    6   STAA8:AF-Q2G1M3-F1 UNCHARACTERIZED PROTEIN;
 191:  gvn4-A  3.0  9.4   70   142    7   STAA8:AF-Q2FYT5-F1 UNCHARACTERIZED PROTEIN;
 192:  gv1z-A  3.0  4.2  117   293   10   STAA8:AF-Q2G117-F1 UNCHARACTERIZED PROTEIN;
 193:  gvel-A  3.0  3.7   70   189    7   STAA8:AF-Q2FUQ8-F1 HELIX-TURN-HELIX DOMAIN PROTEIN;
 194:  gvoz-A  3.0  4.3  125   223    9   STAA8:AF-Q2FVX5-F1 MOLYBDENUM TRANSPORT SYSTEM PERMEASE;
 195:  gu3v-A  3.0  8.1  139   323    6   STAA8:AF-Q2G077-F1 RIBONUCLEOSIDE-DIPHOSPHATE REDUCTASE;
 196:  gwfe-A  3.0  5.0  129   557    5   STAA8:AF-Q2G0B2-F1 UNCHARACTERIZED PROTEIN;
 197:  gwkp-A  3.0  4.8   50    66   12   STAA8:AF-Q2FX18-F1 EXCISIONASE-RELATED PROTEIN;
 198:  guta-A  3.0 13.0  131   370    6   STAA8:AF-Q2FVC6-F1 UNCHARACTERIZED PROTEIN;
 199:  gwuu-A  3.0  8.0   63   105    6   STAA8:AF-Q2G254-F1 MAZG DOMAIN-CONTAINING PROTEIN;
 200:  gv0v-A  2.9  5.0  108   461   10   STAA8:AF-Q2FX94-F1 FUMARATE HYDRATASE CLASS II;
 201:  gu47-A  2.9  3.8   71    84    7   STAA8:AF-Q2FWS3-F1 PHI PVL/ORF 52-LIKE PROTEIN;
 202:  gu51-A  2.9  1.9   43    44    5   STAA8:AF-Q2FZA4-F1 UNCHARACTERIZED PROTEIN;
 203:  gwbm-A  2.9  6.9   87   139    6   STAA8:AF-Q2G2W6-F1 UNCHARACTERIZED PROTEIN;
 204:  gu80-A  2.9  3.4   71   162    7   STAA8:AF-Q2G0C3-F1 UNCHARACTERIZED PROTEIN;
 205:  gvxh-A  2.9  8.1   81   132   11   STAA8:AF-Q2G173-F1 DUF4064 DOMAIN-CONTAINING PROTEIN;
 206:  gv2r-A  2.9  8.9   90   222    8   STAA8:AF-Q2G1K8-F1 CAPSULAR POLYSACCHARIDE BIOSYNTHESIS PROTEIN, PUT
 207:  gvm6-A  2.9  5.0   59    80    2   STAA8:AF-Q2FZW2-F1 NIFU DOMAIN-CONTAINING PROTEIN;
 208:  gwlb-A  2.9  3.1   48    56    6   STAA8:AF-Q2FV97-F1 UNCHARACTERIZED PROTEIN;
 209:  gu7a-A  2.9  7.6  130   321    7   STAA8:AF-Q2FZ93-F1 PHOSPHO-N-ACETYLMURAMOYL-PENTAPEPTIDE-TRANSFERASE
 210:  gwvg-A  2.9  5.1  111   312    6   STAA8:AF-Q2G110-F1 UNCHARACTERIZED PROTEIN;
 211:  guuq-A  2.9 14.7  146   416   12   STAA8:AF-Q2G2L4-F1 UNCHARACTERIZED PROTEIN;
 212:  gvsh-A  2.8 18.2   72   232    8   STAA8:AF-Q2FY00-F1 UNCHARACTERIZED PROTEIN;
 213:  gvks-A  2.8  4.5  100   326    7   STAA8:AF-Q2FWA9-F1 CATION EFFLUX FAMILY PROTEIN, PUTATIVE;
 214:  gu5e-A  2.8  6.6  101   312    5   STAA8:AF-Q2FZM0-F1 1,4-DIHYDROXY-2-NAPHTHOATE OCTAPRENYLTRANSFERASE;
 215:  gvh6-A  2.8  5.7  109   993    6   STAA8:AF-Q2G221-F1 PHAGE INFECTION PROTEIN, PUTATIVE;
 216:  gwqd-A  2.8 11.0   65   241    8   STAA8:AF-Q2FXI1-F1 APH DOMAIN-CONTAINING PROTEIN;
 217:  gwvm-A  2.8  4.2   77   118    9   STAA8:AF-Q2FZM5-F1 UNCHARACTERIZED PROTEIN;
 218:  gv1v-A  2.8  7.9   99   186    9   STAA8:AF-Q9RQQ0-F1 BIOFILM OPERON ICAADBC HTH-TYPE NEGATIVE TRANSCRI
 219:  gu3l-A  2.8  3.9   58   352   12   STAA8:AF-Q2FZD9-F1 PHENYLALANINE--TRNA LIGASE ALPHA SUBUNIT;
 220:  gwg8-A  2.8  6.2   69   233   12   STAA8:AF-Q2FX07-F1 DUF2154 DOMAIN-CONTAINING PROTEIN;
 221:  gus2-A  2.8  4.0  101   326    4   STAA8:AF-Q2FY56-F1 ARAE_1_C DOMAIN-CONTAINING PROTEIN;
 222:  gv1g-A  2.8  7.2   74   147    1   STAA8:AF-Q2FWB7-F1 FERRITIN DOMAIN-CONTAINING PROTEIN;
 223:  gvrf-A  2.8  4.9   63   208    6   STAA8:AF-Q2G0G7-F1 UNCHARACTERIZED PROTEIN;
 224:  guxw-A  2.7  6.3  120   548    7   STAA8:AF-Q2FYT0-F1 GLYCINE BETAINE TRANSPORTER, PUTATIVE;
 225:  gvyk-A  2.7  7.1  119   869    4   STAA8:AF-Q2FZS8-F1 CHAPERONE PROTEIN CLPB;
 226:  gu96-A  2.7  2.7   47    59    4   STAA8:AF-Q2G269-F1 UNCHARACTERIZED PROTEIN;
 227:  gwhe-A  2.7  5.8   98   328    4   STAA8:AF-Q2FY27-F1 GLUCOKINASE;
 228:  gwis-A  2.7 14.4   72   651   13   STAA8:AF-Q2G2J4-F1 HTH ARAC/XYLS-TYPE DOMAIN-CONTAINING PROTEIN;
 229:  gv82-A  2.7  9.5   91   624    7   STAA8:AF-Q2FUX1-F1 EIIA;
 230:  gvyv-A  2.7 10.7   78   413    9   STAA8:AF-Q2FUP7-F1 BACTERIOPHAGE L54A, DNAB-LIKE HELICASE FAMILY PRO
 231:  gwyx-A  2.7  2.2   45    45   11   STAA8:AF-Q2G1S9-F1 UNCHARACTERIZED PROTEIN;
 232:  gu36-A  2.7  4.6   94   319   13   STAA8:AF-Q2G1I9-F1 UNCHARACTERIZED PROTEIN;
 233:  gvju-A  2.7  5.0   81   187    9   STAA8:AF-Q2FV08-F1 HTH-TYPE TRANSCRIPTIONAL REGULATOR;
 234:  gvu2-A  2.7  5.1   53    89    9   STAA8:AF-Q2G2I4-F1 UNCHARACTERIZED PROTEIN;
 235:  gu5y-A  2.7  6.4   97   131    7   STAA8:AF-Q2FUQ7-F1 UNCHARACTERIZED PROTEIN;
 236:  gv2u-A  2.7  7.1   97   166    2   STAA8:AF-Q2FWZ8-F1 BACTERIAL NON-HEME FERRITIN;
 237:  gwgs-A  2.7  3.9   62   108    5   STAA8:AF-Q2FVS6-F1 UPF0060 MEMBRANE PROTEIN SAOUHSC_02615;
 238:  gwzl-A  2.7 13.5   52   135   10   STAA8:AF-Q2G133-F1 UNCHARACTERIZED PROTEIN;
 239:  gwz4-A  2.7  3.9   57    70   11   STAA8:AF-Q2FVB1-F1 UNCHARACTERIZED PROTEIN;
 240:  gv7c-A  2.7  7.3  114   279    3   STAA8:AF-Q2G1E7-F1 MALTOSE ABC TRANSPORTER, PERMEASE PROTEIN;
 241:  gu3h-A  2.7  6.2  110   450   12   STAA8:AF-Q2G226-F1 MFS DOMAIN-CONTAINING PROTEIN;
 242:  gwy9-A  2.7  4.7   98   553    3   STAA8:AF-Q2G0F8-F1 ARGININE--TRNA LIGASE;
 243:  gv9u-A  2.7  4.5   75   202    7   STAA8:AF-Q2FYS6-F1 GLYCEROL-3-PHOSPHATE ACYLTRANSFERASE;
 244:  gwpa-A  2.7  4.6   69   254    7   STAA8:AF-Q2G2L8-F1 HTH MERR-TYPE DOMAIN-CONTAINING PROTEIN;
 245:  gvi0-A  2.7  3.9   72   127   10   STAA8:AF-Q2G1J1-F1 UNCHARACTERIZED PROTEIN;
 246:  gweo-A  2.7  4.3   62   100    6   STAA8:AF-Q2G207-F1 UNCHARACTERIZED PROTEIN;
 247:  gwds-A  2.6  5.5   54    62   11   STAA8:AF-Q2FX04-F1 UNCHARACTERIZED PROTEIN;
 248:  gvjs-A  2.6  4.4   72   131    6   STAA8:AF-Q2FX93-F1 UNCHARACTERIZED PROTEIN;
 249:  gvd6-A  2.6  6.9   84   391    4   STAA8:AF-Q2G0M9-F1 M20_DIMER DOMAIN-CONTAINING PROTEIN;
 250:  guy8-A  2.6  7.1  134   452    8   STAA8:AF-Q2FVL1-F1 MFS DOMAIN-CONTAINING PROTEIN;
 251:  gvye-A  2.6  5.2  133   482    8   STAA8:AF-Q2G1Y2-F1 UNCHARACTERIZED PROTEIN;
 252:  gu65-A  2.6 10.0   73   189    4   STAA8:AF-Q2G0P4-F1 RNA POLYMERASE SIGMA FACTOR SIGS;
 253:  gvd4-A  2.6  9.3  101   211    9   STAA8:AF-Q2FXE9-F1 UNCHARACTERIZED PROTEIN;
 254:  gwfk-A  2.6  5.9  120   897    7   STAA8:AF-Q2FYH5-F1 3'-5' EXONUCLEASE DING;
 255:  gwz6-A  2.6 10.9  105   278   10   STAA8:AF-Q2G2D9-F1 IRON (CHELATED) ABC TRANSPORTER, PERMEASE PROTEIN
 256:  gv5j-A  2.6  7.4   69   118    9   STAA8:AF-Q2FVV0-F1 UNCHARACTERIZED PROTEIN;
 257:  guto-A  2.6  9.4  112  2066    5   STAA8:AF-Q2FYC8-F1 LYSOSTAPHIN;
 258:  gwl0-A  2.6  3.7   96   208    9   STAA8:AF-Q2G0Z9-F1 UNCHARACTERIZED PROTEIN;
 259:  gwvx-A  2.6 11.3   81   710   11   STAA8:AF-Q2FW98-F1 EIIA;
 260:  guvb-A  2.6  4.4  122   355    5   STAA8:AF-Q2G0E6-F1 UNCHARACTERIZED PROTEIN;
 261:  gva7-A  2.6  4.7  103   144   10   STAA8:AF-Q2FZG0-F1 UNCHARACTERIZED PROTEIN;
 262:  gvpq-A  2.6  4.9  138   476    9   STAA8:AF-Q2FUX9-F1 ARGININE/ORNITHINE ANTIPORTER, PUTATIVE;
 263:  gvrv-A  2.6  5.5   79    99    4   STAA8:AF-Q2G1S7-F1 UNCHARACTERIZED PROTEIN;
 264:  gvlv-A  2.5  7.3   65   116    9   STAA8:AF-Q2FYI3-F1 UNCHARACTERIZED PROTEIN;
 265:  gwdf-A  2.5  4.7   81   347    6   STAA8:AF-Q2FX08-F1 SENSOR PROTEIN VRAS;
 266:  gv9r-A  2.5  7.9  113   293    6   STAA8:AF-Q2G1A4-F1 UNCHARACTERIZED PROTEIN;
 267:  gv9w-A  2.5  8.6   56    61    4   STAA8:AF-Q2FZS1-F1 UNCHARACTERIZED PROTEIN;
 268:  gv3b-A  2.5  5.3   58    70   10   STAA8:AF-Q2FWS9-F1 HYPOTHETICAL PHAGE PROTEIN;
 269:  guuu-A  2.5 12.0  122   457    7   STAA8:AF-Q2FVQ8-F1 HEME SENSOR PROTEIN HSSS;
 270:  gvkh-A  2.5  8.1   83   331    5   STAA8:AF-Q2FV93-F1 PTS_EIIC DOMAIN-CONTAINING PROTEIN;
 271:  gwre-A  2.5  5.1  115   315    4   STAA8:AF-Q2FZA6-F1 UNCHARACTERIZED PROTEIN;
 272:  gvky-A  2.5  5.8   60   565    7   STAA8:AF-Q2FZG9-F1 RIBONUCLEASE J 1;
 273:  gwfd-A  2.5 11.3  102   449   10   STAA8:AF-Q2G2T9-F1 UNCHARACTERIZED PROTEIN;
 274:  gwth-A  2.5  5.2  106   314    6   STAA8:AF-Q2FYG6-F1 HEPTAPRENYL DIPHOSPHATE SYNTASE COMPONENT II, PUT
 275:  gvnf-A  2.5  6.6   78   277    9   STAA8:AF-Q2FUT3-F1 UNCHARACTERIZED PROTEIN;
 276:  gwcc-A  2.5  8.9   80   209    9   STAA8:AF-Q2FYM8-F1 UNCHARACTERIZED PROTEIN;
 277:  gwhs-A  2.5  3.0   73   129   10   STAA8:AF-Q2FW05-F1 UNCHARACTERIZED PROTEIN;
 278:  gvg6-A  2.5  3.7   76   227   11   STAA8:AF-Q2FXZ8-F1 NFED DOMAIN-CONTAINING PROTEIN;
 279:  gv2p-A  2.5  5.4   95   396    4   STAA8:AF-Q2FZP8-F1 PROTON-COUPLED ANTIPORTER FLIPPASE LTAA;
 280:  gu8f-A  2.5  5.1  107   231    7   STAA8:AF-Q2FVH1-F1 AMINO ACID ABC TRANSPORTER, PERMEASE PROTEIN, PUT
 281:  gusp-A  2.5  4.4   53   557    2   STAA8:AF-Q2FZ19-F1 RIBONUCLEASE J 2;
 282:  gwk6-A  2.5  4.1   67    74    4   STAA8:AF-Q2G259-F1 UNCHARACTERIZED PROTEIN;
 283:  gvmp-A  2.5  6.5   83    92    7   STAA8:AF-Q2FV32-F1 UNCHARACTERIZED PROTEIN;
 284:  gwlj-A  2.5 11.0   57   116   11   STAA8:AF-Q2FZB7-F1 STAPHYLOCOCCAL COMPLEMENT INHIBITOR;
 285:  guv3-A  2.5  5.3   54    57    7   STAA8:AF-Q2G2P3-F1 UNCHARACTERIZED PROTEIN;
 286:  gu68-A  2.5  3.3   68   328    6   STAA8:AF-Q2FWL7-F1 SULF_TRANSP DOMAIN-CONTAINING PROTEIN;
 287:  gv46-A  2.5  4.1   79   119    9   STAA8:AF-Q2G0Y1-F1 UNCHARACTERIZED PROTEIN;
 288:  gvvv-A  2.4  9.9  104   306   12   STAA8:AF-Q2G195-F1 UNCHARACTERIZED PROTEIN;
 289:  gvu8-A  2.4  6.3   74   204    5   STAA8:AF-Q2FYL6-F1 ACIDPPC DOMAIN-CONTAINING PROTEIN;
 290:  gvmn-A  2.4  3.9   44    57    2   STAA8:AF-Q2FYX9-F1 UNCHARACTERIZED PROTEIN;
 291:  gu46-A  2.4  5.0  139   450   10   STAA8:AF-Q2G2G3-F1 DIVALENT METAL CATION TRANSPORTER MNTH;
 292:  gwjj-A  2.4 10.1  103   885    9   STAA8:AF-Q2FWH7-F1 SENSOR HISTIDINE KINASE KDPD;
 293:  guwt-A  2.4  6.0   70   128   11   STAA8:AF-Q2FVI8-F1 GTRA DOMAIN-CONTAINING PROTEIN;
 294:  guv5-A  2.4  9.1  104   265    6   STAA8:AF-Q2G2B0-F1 SPERMIDINE/PUTRESCINE ABC TRANSPORTER, PERMEASE P
 295:  gvai-A  2.4  5.9   88   145    9   STAA8:AF-Q2G2N8-F1 UNCHARACTERIZED PROTEIN;
 296:  gwqq-A  2.4  3.6   76   190   12   STAA8:AF-Q2FYG4-F1 UNCHARACTERIZED PROTEIN;
 297:  gvm2-A  2.4  4.3   40    52    3   STAA8:AF-Q2FWR5-F1 CONSERVED HYPOTHETICAL PHAGE PROTEIN;
 298:  gwtj-A  2.4  5.7   67   365    6   STAA8:AF-Q2G115-F1 RIBOSOME-BINDING ATPASE YCHF;
 299:  gwq9-A  2.4  5.1  128   512   12   STAA8:AF-Q2FWY7-F1 SODIUM/PROLINE SYMPORTER;
 300:  gwyd-A  2.4  7.1   84   316    4   STAA8:AF-Q2G165-F1 PTS_EIIC DOMAIN-CONTAINING PROTEIN;
 301:  gv48-A  2.4  6.5   62   283    2   STAA8:AF-Q2FV22-F1 PANTOTHENATE SYNTHETASE;
 302:  gwx5-A  2.4  9.0  109   431    6   STAA8:AF-Q2G2S0-F1 ADENYLOSUCCINATE LYASE;
 303:  gu7l-A  2.3 20.0  101   215    6   STAA8:AF-Q2FVS2-F1 UNCHARACTERIZED PROTEIN;
 304:  gwj6-A  2.3 13.6  102   480    6   STAA8:AF-Q2FW85-F1 MFS DOMAIN-CONTAINING PROTEIN;
 305:  gvzc-A  2.3  4.8   96   403    9   STAA8:AF-Q2G0X5-F1 RESTRICTION MODIFICATION SYSTEM SPECIFICITY SUBUN
 306:  gwaa-A  2.3  4.8   69   159    6   STAA8:AF-Q2G2H8-F1 NA(+)/H(+) ANTIPORTER SUBUNIT E1;
 307:  gvtc-A  2.3  4.2   94   387   13   STAA8:AF-Q2FVB6-F1 MFS DOMAIN-CONTAINING PROTEIN;
 308:  gvqq-A  2.3  8.4  134   442    4   STAA8:AF-Q2G0W8-F1 UNCHARACTERIZED PROTEIN;
 309:  gwt7-A  2.3  7.7   77   279    9   STAA8:AF-Q2G2X1-F1 DNA POLYMERASE III SUBUNIT DELTA';
 310:  guuh-A  2.3  3.7   69   208    4   STAA8:AF-Q2G1M2-F1 UNCHARACTERIZED PROTEIN;
 311:  gvgd-A  2.3  3.8   99   213    7   STAA8:AF-Q2FYQ1-F1 PHOSPHATE-SPECIFIC TRANSPORT SYSTEM ACCESSORY PRO
 312:  gvpe-A  2.3 10.1  111   978    5   STAA8:AF-Q2G2S8-F1 AAA_27 DOMAIN-CONTAINING PROTEIN;
 313:  gwnm-A  2.3  4.1   76   400    7   STAA8:AF-Q2FW90-F1 TRANSPOSASE, PUTATIVE;
 314:  gvlr-A  2.3  4.8   60    86    5   STAA8:AF-Q2G0G8-F1 UNCHARACTERIZED PROTEIN;
 315:  gvyw-A  2.3 12.1  107   492    7   STAA8:AF-Q2G1F7-F1 ABC TRANSMEMBRANE TYPE-1 DOMAIN-CONTAINING PROTEI
 316:  gu2u-A  2.3  8.4   78   164    5   STAA8:AF-Q2G063-F1 THRE_2 DOMAIN-CONTAINING PROTEIN;
 317:  gwjk-A  2.3  7.1   91   392    2   STAA8:AF-Q2G1P6-F1 M20_DIMER DOMAIN-CONTAINING PROTEIN;
 318:  gv7w-A  2.3  6.3  108   387    6   STAA8:AF-Q2G1F6-F1 PEPTIDE ABC TRANSPORTER, PERMEASE PROTEIN, PUTATI
 319:  guu9-A  2.3  6.1   98   247    5   STAA8:AF-Q2G2J5-F1 UNCHARACTERIZED PROTEIN;
 320:  gut9-A  2.3  5.7   69   200   12   STAA8:AF-Q2FZN5-F1 UNCHARACTERIZED PROTEIN;
 321:  gvjg-A  2.3  5.2  109   388    3   STAA8:AF-Q2G0A2-F1 QUINOLONE RESISTANCE PROTEIN NORA;
 322:  gvkm-A  2.3  3.3   54    55    6   STAA8:AF-Q2FW55-F1 UNCHARACTERIZED PROTEIN;
 323:  gwcu-A  2.3 13.9  141   302    4   STAA8:AF-Q2FUS1-F1 UNCHARACTERIZED PROTEIN;
 324:  gvdj-A  2.3 21.7   62    97    5   STAA8:AF-Q2FVC7-F1 UNCHARACTERIZED PROTEIN;
 325:  gvca-A  2.2  6.0  138   459    7   STAA8:AF-Q2FVV1-F1 AA_PERMEASE DOMAIN-CONTAINING PROTEIN;
 326:  gvyd-A  2.2  4.7  111   397    8   STAA8:AF-Q2FVF2-F1 MFS DOMAIN-CONTAINING PROTEIN;
 327:  gvur-A  2.2  6.3  108   436    4   STAA8:AF-Q2FVK5-F1 IMMUNOGLOBULIN-BINDING PROTEIN SBI;
 328:  gva8-A  2.2  8.2  116   553    9   STAA8:AF-Q2G1P4-F1 PHOU DOMAIN-CONTAINING PROTEIN;
 329:  gvym-A  2.2  7.7  115   276    8   STAA8:AF-Q2FYQ6-F1 NICKEL IMPORT SYSTEM PERMEASE PROTEIN NIKC;
 330:  gu1d-A  2.2  4.5  105   229    7   STAA8:AF-Q2FWG0-F1 AMINOPYRIMIDINE AMINOHYDROLASE;
 331:  gwut-A  2.2  6.6   69   379    7   STAA8:AF-Q2FXZ3-F1 CHAPERONE PROTEIN DNAJ;
 332:  gv9t-A  2.2  5.9   73   155    4   STAA8:AF-Q2FWT3-F1 PHAGE TERMINASE, SMALL SUBUNIT, PUTATIVE;
 333:  gwlw-A  2.2  6.8   96   231    6   STAA8:AF-Q2FZZ1-F1 ABC TRANSMEMBRANE TYPE-1 DOMAIN-CONTAINING PROTEI
 334:  gvcr-A  2.2  9.0   91   430    3   STAA8:AF-Q2FXF6-F1 ARSENICAL PUMP MEMBRANE PROTEIN;
 335:  gvbm-A  2.2  6.0  114   205   11   STAA8:AF-Q2G0A4-F1 UNCHARACTERIZED PROTEIN;
 336:  gvrm-A  2.2 11.8   90   383    3   STAA8:AF-Q2FYN6-F1 UNCHARACTERIZED HYDROLASE SAOUHSC_01399;
 337:  gvbc-A  2.2  4.8  119   667   11   STAA8:AF-Q2G2E0-F1 NA_H_EXCHANGER DOMAIN-CONTAINING PROTEIN;
 338:  gwc3-A  2.2  6.1  109   397    6   STAA8:AF-Q2FW71-F1 STAPHYLOFERRIN A TRANSPORTER;
 339:  gux0-A  2.2  6.7   80   308    8   STAA8:AF-Q2FZR7-F1 ABC TRANSMEMBRANE TYPE-1 DOMAIN-CONTAINING PROTEI
 340:  guu3-A  2.2  8.6   83   133   10   STAA8:AF-Q2FYN3-F1 PROTEIN MSA;
 341:  gvnu-A  2.2  6.6   77   412    5   STAA8:AF-Q2FYC7-F1 PHAGE PORTAL PROTEIN, HK97 FAMILY;
 342:  gwsa-A  2.2  3.5   72   144    6   STAA8:AF-Q2FZX1-F1 UNCHARACTERIZED PROTEIN;
 343:  gvhp-A  2.2  8.5   80   316   10   STAA8:AF-Q2G0F5-F1 IRON-REGULATED SURFACE DETERMINANT PROTEIN F;
 344:  gvas-A  2.2  8.2   95   172    6   STAA8:AF-Q2FV37-F1 GATE DOMAIN-CONTAINING PROTEIN;
 345:  gwj5-A  2.2  7.9   80   156    3   STAA8:AF-P48940-F1 30S RIBOSOMAL PROTEIN S7;
 346:  gvt5-A  2.2  5.0  108   292    6   STAA8:AF-Q2G067-F1 UNCHARACTERIZED PROTEIN;
 347:  gwlr-A  2.2  7.8   60   144   10   STAA8:AF-Q2FVA7-F1 HTH MARR-TYPE DOMAIN-CONTAINING PROTEIN;
 348:  gvam-A  2.2  1.9   37    45    8   STAA8:AF-Q2FYF7-F1 UNCHARACTERIZED PROTEIN;
 349:  gwvv-A  2.2  5.8   78    85   12   STAA8:AF-Q2G1V9-F1 UNCHARACTERIZED PROTEIN;
 350:  guyy-A  2.2  7.8   76   322   14   STAA8:AF-Q2FVR4-F1 DUF218 DOMAIN-CONTAINING PROTEIN;
 351:  gvty-A  2.2 10.6   89   271   16   STAA8:AF-Q2FXR0-F1 CYTOCHROM_C_ASM DOMAIN-CONTAINING PROTEIN;
 352:  gwm3-A  2.1  8.6  112   290   11   STAA8:AF-Q2G1P2-F1 UNCHARACTERIZED PROTEIN;
 353:  gvpr-A  2.1 16.0   77   256    4   STAA8:AF-Q2FWJ4-F1 RNA POLYMERASE SIGMA FACTOR;
 354:  gvgy-A  2.1 11.9  137   431    6   STAA8:AF-Q2FZH9-F1 UNCHARACTERIZED PROTEIN;
 355:  gww8-A  2.1 15.5   81   805   11   STAA8:AF-Q2FXH2-F1 LEUCINE--TRNA LIGASE;
 356:  gwfu-A  2.1 10.0   81   191    7   STAA8:AF-Q2FZT9-F1 TVP38/TMEM64 FAMILY MEMBRANE PROTEIN;
 357:  gv33-A  2.1  4.1   75   263    4   STAA8:AF-Q2G2J8-F1 UNCHARACTERIZED PROTEIN SAOUHSC_01413;
 358:  gvp4-A  2.1  4.3   64   195   16   STAA8:AF-Q2G191-F1 UNCHARACTERIZED PROTEIN;
 359:  gvf5-A  2.1 12.9  108   278    6   STAA8:AF-Q2G2V7-F1 UNCHARACTERIZED PROTEIN;
 360:  gwi5-A  2.1  5.4  140   484    7   STAA8:AF-Q2FYU8-F1 AA_PERMEASE DOMAIN-CONTAINING PROTEIN;
 361:  gwad-A  2.1  5.2  133   469    8   STAA8:AF-Q2FVI1-F1 AMINO ACID ABC TRANSPORTER-LIKE PROTEIN, PUTATIVE
 362:  gwsp-A  2.1  5.3   50    80   16   STAA8:AF-Q2G2J1-F1 UNCHARACTERIZED PROTEIN;
 363:  gwl5-A  2.1 10.0   97   290    6   STAA8:AF-Q2FWG4-F1 MEMBRANE PROTEIN INSERTASE YIDC;
 364:  guw5-A  2.1  4.2   50    67    8   STAA8:AF-Q2FY26-F1 UNCHARACTERIZED PROTEIN;
 365:  gv2t-A  2.1 15.7  116   534    8   STAA8:AF-Q2FV06-F1 CHOLINE TRANSPORTER, PUTATIVE;
 366:  gwfh-A  2.1  8.5  120   289    6   STAA8:AF-Q2FVE9-F1 METAL-STAPHYLOPINE IMPORT SYSTEM PERMEASE PROTEIN
 367:  gwvj-A  2.1  4.7   62   397    6   STAA8:AF-Q2G0R6-F1 UNCHARACTERIZED PROTEIN;
 368:  gu3i-A  2.1  9.2   82   324    4   STAA8:AF-Q2FXY5-F1 DNA_POL3_DELTA DOMAIN-CONTAINING PROTEIN;
 369:  gwwv-A  2.1  8.0   89   333    7   STAA8:AF-Q2FXG3-F1 PROLINE DEHYDROGENASE;
 370:  gwro-A  2.1  9.3   66   165   11   STAA8:AF-Q2G0E7-F1 UNCHARACTERIZED PROTEIN;
 371:  gvva-A  2.1  6.8  101   447    7   STAA8:AF-Q2FW83-F1 MFS DOMAIN-CONTAINING PROTEIN;
 372:  gv3k-A  2.1  8.0   72   163    7   STAA8:AF-Q2FWI4-F1 BPH_2 DOMAIN-CONTAINING PROTEIN;
 373:  gva6-A  2.1  8.6  120   574    8   STAA8:AF-Q2G1B7-F1 UNCHARACTERIZED PROTEIN;
 374:  gwqp-A  2.1  5.7   92   239    9   STAA8:AF-Q2FVL3-F1 AMINO ACID ABC TRANSPROTER, PERMEASE PROTEIN, PUT
 375:  gvz2-A  2.1  4.6   96   305    8   STAA8:AF-Q2FYP9-F1 PHOSPHATE TRANSPORT SYSTEM PERMEASE PROTEIN PSTA;
 376:  gv4g-A  2.1  3.1   79    83   10   STAA8:AF-Q2FXY6-F1 30S RIBOSOMAL PROTEIN S20;
 377:  gwvw-A  2.1  7.5   82   165   15   STAA8:AF-Q2FV56-F1 GLYCOSYL-4,4'-DIAPONEUROSPORENOATE ACYLTRANSFERAS
 378:  gu7s-A  2.0  9.5   87   201    7   STAA8:AF-Q2FZK1-F1 PROBABLE QUINOL OXIDASE SUBUNIT 3;
 379:  gvyx-A  2.0  5.7   80   414   10   STAA8:AF-Q2FWM5-F1 ACCESSORY GENE REGULATOR PROTEIN C;
 380:  gwc7-A  2.0  5.3  104   349   12   STAA8:AF-Q2G168-F1 UNCHARACTERIZED PROTEIN;
 381:  gwuy-A  2.0  3.7   87   204    5   STAA8:AF-Q2FZC9-F1 SUCCINATE DEHYDROGENASE CYTOCHROME B-558 SUBUNIT,
 382:  gv8t-A  2.0  7.1  110   405    7   STAA8:AF-Q2FX10-F1 UNCHARACTERIZED PROTEIN;
 383:  gvom-A  2.0 10.6   95   151   13   STAA8:AF-Q2FVQ6-F1 UNCHARACTERIZED PROTEIN;
 384:  gwev-A  2.0 16.3  117   447    8   STAA8:AF-Q2FYM4-F1 PUTATIVE BRANCHED-CHAIN AMINO ACID CARRIER PROTEI
 385:  gwtw-A  2.0 10.7  106   180    4   STAA8:AF-Q2FZH7-F1 UNCHARACTERIZED PROTEIN;
 386:  gviz-A  2.0  9.6   77   114    5   STAA8:AF-Q2G1D4-F1 STAPHYLOCOCCAL COMPLEMENT INHIBITOR;
 387:  gwd0-A  2.0  9.5  105   459    6   STAA8:AF-Q2FZU2-F1 ARGININOSUCCINATE LYASE;
 388:  gvoi-A  2.0  7.5   75   301    9   STAA8:AF-Q2FVB0-F1 UNCHARACTERIZED PROTEIN;
 389:  gvat-A  2.0  7.9   85   588    6   STAA8:AF-Q2FZC8-F1 SUCCINATE DEHYDROGENASE, FLAVOPROTEIN CHAIN TC088
 390:  gu4s-A  2.0  5.4   89   538    4   STAA8:AF-Q2FWN4-F1 60 KDA CHAPERONIN;
 391:  guyf-A  2.0  5.0  133   453    8   STAA8:AF-Q2FXN2-F1 AA_PERMEASE DOMAIN-CONTAINING PROTEIN;
 392:  gvly-A  2.0  6.2  112   462    7   STAA8:AF-Q2G1P5-F1 MFS DOMAIN-CONTAINING PROTEIN;
 393:  gwls-A  2.0  6.2  126   629    9   STAA8:AF-Q2G0D7-F1 ABC TRANSPORTER PERMEASE, PUTATIVE;
 394:  gv4y-A  2.0  8.3  134   498   15   STAA8:AF-Q2G2H7-F1 NA(+)/H(+) ANTIPORTER SUBUNIT D1;
 395:  gv53-A  2.0  5.5   53   448   13   STAA8:AF-Q2FY15-F1 DEAD-BOX ATP-DEPENDENT RNA HELICASE CSHB;
 396:  gv8n-A  2.0 10.1   80   716    6   STAA8:AF-Q2G0D2-F1 HTH ARAC/XYLS-TYPE DOMAIN-CONTAINING PROTEIN;

# Structural equivalences
   1: 6c70-A gwmi-A    64 -  92 <=>    2 -  30   (ASP   66  - SER   94  <=> PRO    2  - THR   30 )                          
   1: 6c70-A gwmi-A    95 -  98 <=>   31 -  34   (PHE   97  - THR  100  <=> ASP   31  - ILE   34 )                          
   1: 6c70-A gwmi-A   257 - 286 <=>   35 -  64   (VAL  343  - VAL  372  <=> ASP   35  - GLU   64 )                          
   1: 6c70-A gwmi-A   287 - 290 <=>   67 -  70   (ASN  373  - ASN  376  <=> GLU   67  - LYS   70 )                          
   2: 6c70-A gvmz-A    67 -  95 <=>    1 -  29   (ASP   69  - PHE   97  <=> MET    1  - LEU   29 )                          
   2: 6c70-A gvmz-A   260 - 284 <=>   30 -  54   (ALA  346  - THR  370  <=> ASP   30  - ASP   54 )                          
   3: 6c70-A gush-A    56 -  61 <=>   55 -  60   (VAL   58  - GLU   63  <=> GLN   55  - ASN   60 )                          
   3: 6c70-A gush-A    65 -  88 <=>  139 - 162   (VAL   67  - PHE   90  <=> THR  139  - ILE  162 )                          
   3: 6c70-A gush-A    90 - 103 <=>  163 - 176   (VAL   92  - ASN  105  <=> ILE  163  - GLY  176 )                          
   3: 6c70-A gush-A   259 - 282 <=>  180 - 203   (ASP  345  - GLN  368  <=> PHE  180  - LEU  203 )                          
   4: 6c70-A gus7-A    63 -  95 <=>    1 -  33   (ASP   65  - PHE   97  <=> MET    1  - SER   33 )                          
   4: 6c70-A gus7-A   260 - 287 <=>   34 -  61   (ALA  346  - ASN  373  <=> ASN   34  - MET   61 )                          
   5: 6c70-A gwgk-A     2 -  21 <=>   17 -  36   (LYS    4  - GLY   23  <=> ARG   17  - ASP   36 )                          
   5: 6c70-A gwgk-A    27 -  30 <=>   48 -  51   (TYR   29  - GLU   32  <=> ILE   48  - ILE   51 )                          
   5: 6c70-A gwgk-A    34 -  39 <=>   79 -  84   (PHE   36  - TYR   41  <=> LYS   79  - MET   84 )                          
   5: 6c70-A gwgk-A    45 -  56 <=>   90 - 101   (LEU   47  - VAL   58  <=> LYS   90  - VAL  101 )                          
   5: 6c70-A gwgk-A    63 -  95 <=>  127 - 159   (ASP   65  - PHE   97  <=> PHE  127  - ASN  159 )                          
   5: 6c70-A gwgk-A   257 - 281 <=>  160 - 184   (VAL  343  - TYR  367  <=> SER  160  - ILE  184 )                          
   5: 6c70-A gwgk-A   287 - 294 <=>  197 - 204   (ASN  373  - ALA  380  <=> VAL  197  - ILE  204 )                          
   6: 6c70-A guw3-A    31 -  61 <=>    1 -  31   (GLY   33  - GLU   63  <=> MET    1  - GLY   31 )                          
   6: 6c70-A guw3-A    63 -  92 <=>   32 -  61   (ASP   65  - SER   94  <=> PRO   32  - THR   61 )                          
   6: 6c70-A guw3-A   262 - 285 <=>   62 -  85   (GLY  348  - LYS  371  <=> VAL   62  - PHE   85 )                          
   6: 6c70-A guw3-A   286 - 290 <=>   87 -  91   (VAL  372  - ASN  376  <=> GLY   87  - VAL   91 )                          
   7: 6c70-A gvr2-A    59 -  62 <=>    5 -   8   (MET   61  - SER   64  <=> ARG    5  - ARG    8 )                          
   7: 6c70-A gvr2-A    64 - 101 <=>   29 -  66   (ASP   66  - ILE  103  <=> ASP   29  - LYS   66 )                          
   7: 6c70-A gvr2-A   253 - 259 <=>   68 -  74   (LEU  339  - ASP  345  <=> ASN   68  - ALA   74 )                          
   7: 6c70-A gvr2-A   261 - 283 <=>   76 -  98   (TYR  347  - ALA  369  <=> MET   76  - THR   98 )                          
   7: 6c70-A gvr2-A   284 - 287 <=>  100 - 103   (THR  370  - ASN  373  <=> ILE  100  - ARG  103 )                          
   7: 6c70-A gvr2-A   288 - 291 <=>  362 - 365   (GLY  374  - VAL  377  <=> ARG  362  - ASN  365 )                          
   8: 6c70-A guzq-A    63 -  90 <=>    9 -  36   (ASP   65  - VAL   92  <=> ASP    9  - ALA   36 )                          
   8: 6c70-A guzq-A    92 -  95 <=>   37 -  40   (SER   94  - PHE   97  <=> ASP   37  - GLY   40 )                          
   8: 6c70-A guzq-A   260 - 284 <=>   41 -  65   (ALA  346  - THR  370  <=> ASP   41  - GLY   65 )                          
   9: 6c70-A gwh4-A    64 -  77 <=>   12 -  25   (ASP   66  - PHE   79  <=> GLU   12  - LYS   25 )                          
   9: 6c70-A gwh4-A    78 -  94 <=>   27 -  43   (PHE   80  - ILE   96  <=> VAL   27  - GLY   43 )                          
   9: 6c70-A gwh4-A   255 - 258 <=>   46 -  49   (THR  341  - GLY  344  <=> SER   46  - SER   49 )                          
   9: 6c70-A gwh4-A   261 - 289 <=>   51 -  79   (TYR  347  - VAL  375  <=> TYR   51  - GLU   79 )                          
  10: 6c70-A gvle-A    63 -  92 <=>   82 - 111   (ASP   65  - SER   94  <=> ILE   82  - GLU  111 )                          
  10: 6c70-A gvle-A    95 -  98 <=>  112 - 115   (PHE   97  - THR  100  <=> ARG  112  - PRO  115 )                          
  10: 6c70-A gvle-A   256 - 284 <=>  116 - 144   (ALA  342  - THR  370  <=> ASN  116  - GLU  144 )                          
  10: 6c70-A gvle-A   383 - 386 <=>  145 - 148   (VAL  469  - GLN  472  <=> THR  145  - ILE  148 )                          
  11: 6c70-A gwh2-A    63 -  89 <=>    9 -  35   (ASP   65  - PRO   91  <=> LYS    9  - SER   35 )                          
  11: 6c70-A gwh2-A    92 -  95 <=>   36 -  39   (SER   94  - PHE   97  <=> SER   36  - THR   39 )                          
  11: 6c70-A gwh2-A   259 - 262 <=>   41 -  44   (ASP  345  - GLY  348  <=> LEU   41  - LYS   44 )                          
  11: 6c70-A gwh2-A   263 - 278 <=>   46 -  61   (VAL  349  - LEU  364  <=> ASN   46  - ILE   61 )                          
  12: 6c70-A gvyb-A    64 -  93 <=>    1 -  30   (ASP   66  - LYS   95  <=> MET    1  - TYR   30 )                          
  12: 6c70-A gvyb-A    95 -  98 <=>   31 -  34   (PHE   97  - THR  100  <=> ALA   31  - ILE   34 )                          
  12: 6c70-A gvyb-A   259 - 276 <=>   35 -  52   (ASP  345  - LEU  362  <=> GLN   35  - ILE   52 )                          
  13: 6c70-A gwqk-A    34 -  61 <=>    1 -  28   (PHE   36  - GLU   63  <=> MET    1  - GLY   28 )                          
  13: 6c70-A gwqk-A    63 -  91 <=>   29 -  57   (ASP   65  - ARG   93  <=> PRO   29  - ASN   57 )                          
  13: 6c70-A gwqk-A   261 - 285 <=>   58 -  82   (TYR  347  - LYS  371  <=> ILE   58  - PHE   82 )                          
  13: 6c70-A gwqk-A   286 - 290 <=>   84 -  88   (VAL  372  - ASN  376  <=> ASP   84  - VAL   88 )                          
  14: 6c70-A gwgt-A   292 - 311 <=>    1 -  20   (TYR  378  - CYS  397  <=> MET    1  - SER   20 )                          
  14: 6c70-A gwgt-A   366 - 388 <=>   21 -  43   (SER  452  - LYS  474  <=> SER   21  - VAL   43 )                          
  15: 6c70-A gu3q-A    56 -  59 <=>  184 - 187   (VAL   58  - MET   61  <=> LYS  184  - LYS  187 )                          
  15: 6c70-A gu3q-A    64 -  67 <=>  241 - 244   (ASP   66  - ASP   69  <=> ALA  241  - ASN  244 )                          
  15: 6c70-A gu3q-A    69 -  99 <=>  245 - 275   (THR   71  - LEU  101  <=> PHE  245  - GLU  275 )                          
  15: 6c70-A gu3q-A   255 - 285 <=>  277 - 307   (THR  341  - LYS  371  <=> LYS  277  - HIS  307 )                          
  15: 6c70-A gu3q-A   289 - 292 <=>  333 - 336   (VAL  375  - TYR  378  <=> SER  333  - PHE  336 )                          
  15: 6c70-A gu3q-A   328 - 331 <=>  367 - 370   (ALA  414  - CYS  417  <=> SER  367  - PHE  370 )                          
  15: 6c70-A gu3q-A   336 - 339 <=>  392 - 395   (GLY  422  - GLU  425  <=> GLU  392  - GLY  395 )                          
  16: 6c70-A gwsr-A    64 -  95 <=>    1 -  32   (ASP   66  - PHE   97  <=> MET    1  - PHE   32 )                          
  16: 6c70-A gwsr-A   259 - 281 <=>   34 -  56   (ASP  345  - TYR  367  <=> ALA   34  - HIS   56 )                          
  16: 6c70-A gwsr-A   283 - 288 <=>   57 -  62   (ALA  369  - GLY  374  <=> LEU   57  - ASP   62 )                          
  16: 6c70-A gwsr-A   311 - 325 <=>   78 -  92   (CYS  397  - MET  411  <=> LEU   78  - HIS   92 )                          
  16: 6c70-A gwsr-A   327 - 330 <=>   93 -  96   (ALA  413  - SER  416  <=> SER   93  - LEU   96 )                          
  17: 6c70-A gvrz-A    60 -  63 <=>   10 -  13   (MET   62  - ASP   65  <=> ILE   10  - ARG   13 )                          
  17: 6c70-A gvrz-A    64 -  67 <=>  150 - 153   (ASP   66  - ASP   69  <=> PHE  150  - LYS  153 )                          
  17: 6c70-A gvrz-A    69 -  95 <=>  154 - 180   (THR   71  - PHE   97  <=> TYR  154  - LEU  180 )                          
  17: 6c70-A gvrz-A    96 -  99 <=>  182 - 185   (TYR   98  - LEU  101  <=> LEU  182  - LEU  185 )                          
  17: 6c70-A gvrz-A   256 - 259 <=>  186 - 189   (ALA  342  - ASP  345  <=> GLN  186  - LYS  189 )                          
  17: 6c70-A gvrz-A   261 - 286 <=>  190 - 215   (TYR  347  - VAL  372  <=> SER  190  - LEU  215 )                          
  17: 6c70-A gvrz-A   287 - 312 <=>  219 - 244   (ASN  373  - ILE  398  <=> LYS  219  - HIS  244 )                          
  17: 6c70-A gvrz-A   322 - 325 <=>  297 - 300   (SER  408  - MET  411  <=> ILE  297  - LEU  300 )                          
  17: 6c70-A gvrz-A   347 - 350 <=>  301 - 304   (VAL  433  - GLN  436  <=> GLU  301  - GLY  304 )                          
  18: 6c70-A gu3k-A    63 -  95 <=>   18 -  50   (ASP   65  - PHE   97  <=> VAL   18  - TYR   50 )                          
  18: 6c70-A gu3k-A   257 - 283 <=>   51 -  77   (VAL  343  - ALA  369  <=> ASP   51  - LYS   77 )                          
  19: 6c70-A gv5e-A     1 -   5 <=>  238 - 242   (PHE    3  - GLY    7  <=> PRO  238  - GLU  242 )                          
  19: 6c70-A gv5e-A    64 -  88 <=>  563 - 587   (ASP   66  - PHE   90  <=> LEU  563  - ILE  587 )                          
  19: 6c70-A gv5e-A    90 -  94 <=>  588 - 592   (VAL   92  - ILE   96  <=> GLU  588  - ASP  592 )                          
  19: 6c70-A gv5e-A   259 - 284 <=>  594 - 619   (ASP  345  - THR  370  <=> GLY  594  - GLU  619 )                          
  19: 6c70-A gv5e-A   285 - 290 <=>  621 - 626   (LYS  371  - ASN  376  <=> GLU  621  - GLN  626 )                          
  20: 6c70-A gwgm-A    29 -  33 <=>   27 -  31   (SER   31  - LYS   35  <=> GLU   27  - ASP   31 )                          
  20: 6c70-A gwgm-A    34 -  63 <=>   33 -  62   (PHE   36  - ASP   65  <=> ARG   33  - LYS   62 )                          
  20: 6c70-A gwgm-A    64 -  99 <=>   73 - 108   (ASP   66  - LEU  101  <=> ASN   73  - LYS  108 )                          
  20: 6c70-A gwgm-A   253 - 283 <=>  109 - 139   (LEU  339  - ALA  369  <=> GLY  109  - SER  139 )                          
  20: 6c70-A gwgm-A   292 - 295 <=>  141 - 144   (TYR  378  - THR  381  <=> SER  141  - ASP  144 )                          
  20: 6c70-A gwgm-A   297 - 308 <=>  145 - 156   (ILE  383  - PHE  394  <=> LYS  145  - SER  156 )                          
  21: 6c70-A gvk0-A    58 -  61 <=>  191 - 194   (LEU   60  - GLU   63  <=> GLY  191  - VAL  194 )                          
  21: 6c70-A gvk0-A    67 -  92 <=>  244 - 269   (ASP   69  - SER   94  <=> ILE  244  - ALA  269 )                          
  21: 6c70-A gvk0-A    95 -  98 <=>  270 - 273   (PHE   97  - THR  100  <=> LYS  270  - LYS  273 )                          
  21: 6c70-A gvk0-A   254 - 285 <=>  274 - 305   (VAL  340  - LYS  371  <=> SER  274  - ASP  305 )                          
  21: 6c70-A gvk0-A   328 - 331 <=>  365 - 368   (ALA  414  - CYS  417  <=> SER  365  - PHE  368 )                          
  21: 6c70-A gvk0-A   336 - 339 <=>  390 - 393   (GLY  422  - GLU  425  <=> GLU  390  - GLY  393 )                          
  22: 6c70-A gve7-A    65 -  91 <=>    1 -  27   (VAL   67  - ARG   93  <=> MET    1  - ASN   27 )                          
  22: 6c70-A gve7-A   261 - 283 <=>   29 -  51   (TYR  347  - ALA  369  <=> ILE   29  - ILE   51 )                          
  22: 6c70-A gve7-A   284 - 287 <=>   53 -  56   (THR  370  - ASN  373  <=> GLU   53  - PRO   56 )                          
  22: 6c70-A gve7-A   288 - 291 <=>   58 -  61   (GLY  374  - VAL  377  <=> VAL   58  - ALA   61 )                          
  23: 6c70-A gvhh-A    63 -  98 <=>   10 -  45   (ASP   65  - THR  100  <=> LYS   10  - LYS   45 )                          
  23: 6c70-A gvhh-A   257 - 278 <=>   46 -  67   (VAL  343  - LEU  364  <=> SER   46  - ILE   67 )                          
  24: 6c70-A gwb2-A    63 -  91 <=>    2 -  30   (ASP   65  - ARG   93  <=> LEU    2  - ASN   30 )                          
  24: 6c70-A gwb2-A   261 - 275 <=>   32 -  46   (TYR  347  - THR  361  <=> PRO   32  - ASN   46 )                          
  25: 6c70-A gu0i-A    63 -  94 <=>  117 - 148   (ASP   65  - ILE   96  <=> LYS  117  - LEU  148 )                          
  25: 6c70-A gu0i-A   250 - 281 <=>  155 - 186   (VAL  336  - TYR  367  <=> LYS  155  - LEU  186 )                          
  25: 6c70-A gu0i-A   283 - 286 <=>  187 - 190   (ALA  369  - VAL  372  <=> ASN  187  - LYS  190 )                          
  25: 6c70-A gu0i-A   384 - 388 <=>  320 - 324   (LEU  470  - LYS  474  <=> LEU  320  - ASN  324 )                          
  26: 6c70-A gvoo-A    39 -  62 <=>   32 -  55   (TYR   41  - SER   64  <=> LYS   32  - LEU   55 )                          
  26: 6c70-A gvoo-A    63 -  92 <=>   59 -  88   (ASP   65  - SER   94  <=> ARG   59  - PRO   88 )                          
  26: 6c70-A gvoo-A   259 - 281 <=>   94 - 116   (ASP  345  - TYR  367  <=> LEU   94  - LEU  116 )                          
  27: 6c70-A gwra-A    63 -  93 <=>   13 -  43   (ASP   65  - LYS   95  <=> GLN   13  - GLY   43 )                          
  27: 6c70-A gwra-A    99 - 102 <=>   47 -  50   (LEU  101  - TRP  104  <=> ALA   47  - GLY   50 )                          
  27: 6c70-A gwra-A   250 - 253 <=>   55 -  58   (VAL  336  - LEU  339  <=> LEU   55  - LYS   58 )                          
  27: 6c70-A gwra-A   256 - 259 <=>   59 -  62   (ALA  342  - ASP  345  <=> GLN   59  - ARG   62 )                          
  27: 6c70-A gwra-A   261 - 285 <=>   65 -  89   (TYR  347  - LYS  371  <=> ASP   65  - LEU   89 )                          
  28: 6c70-A gvie-A    63 -  96 <=>    6 -  39   (ASP   65  - TYR   98  <=> ARG    6  - GLU   39 )                          
  28: 6c70-A gvie-A   100 - 111 <=>   68 -  79   (ALA  102  - PHE  113  <=> GLN   68  - LYS   79 )                          
  28: 6c70-A gvie-A   115 - 118 <=>   89 -  92   (ASN  117  - PHE  120  <=> ALA   89  - ASN   92 )                          
  28: 6c70-A gvie-A   199 - 202 <=>   99 - 102   (PHE  216  - TRP  219  <=> LYS   99  - VAL  102 )                          
  28: 6c70-A gvie-A   239 - 242 <=>  109 - 112   (ALA  325  - TYR  328  <=> VAL  109  - TYR  112 )                          
  28: 6c70-A gvie-A   257 - 286 <=>  120 - 149   (VAL  343  - VAL  372  <=> ASN  120  - SER  149 )                          
  28: 6c70-A gvie-A   287 - 290 <=>  152 - 155   (ASN  373  - ASN  376  <=> PHE  152  - THR  155 )                          
  29: 6c70-A gu3e-A    53 -  57 <=>    1 -   5   (MET   55  - ASN   59  <=> MET    1  - GLN    5 )                          
  29: 6c70-A gu3e-A    63 -  88 <=>   63 -  88   (ASP   65  - PHE   90  <=> LEU   63  - ASP   88 )                          
  29: 6c70-A gu3e-A   261 - 278 <=>   90 - 107   (TYR  347  - LEU  364  <=> PRO   90  - PHE  107 )                          
  30: 6c70-A gwma-A    63 -  89 <=>  422 - 448   (ASP   65  - PRO   91  <=> HIS  422  - GLY  448 )                          
  30: 6c70-A gwma-A   261 - 286 <=>  450 - 475   (TYR  347  - VAL  372  <=> GLN  450  - LEU  475 )                          
  30: 6c70-A gwma-A   287 - 290 <=>  478 - 481   (ASN  373  - ASN  376  <=> ILE  478  - GLU  481 )                          
  31: 6c70-A gwhv-A     2 -   5 <=>   15 -  18   (LYS    4  - GLY    7  <=> VAL   15  - SER   18 )                          
  31: 6c70-A gwhv-A    28 -  33 <=>   24 -  29   (TYR   30  - LYS   35  <=> ILE   24  - THR   29 )                          
  31: 6c70-A gwhv-A    34 -  62 <=>   31 -  59   (PHE   36  - SER   64  <=> ALA   31  - TYR   59 )                          
  31: 6c70-A gwhv-A    63 -  78 <=>   62 -  77   (ASP   65  - PHE   80  <=> THR   62  - SER   77 )                          
  31: 6c70-A gwhv-A    79 -  94 <=>   79 -  94   (LEU   81  - ILE   96  <=> ILE   79  - PRO   94 )                          
  31: 6c70-A gwhv-A   258 - 261 <=>   97 - 100   (GLY  344  - TYR  347  <=> MET   97  - SER  100 )                          
  31: 6c70-A gwhv-A   263 - 284 <=>  101 - 122   (VAL  349  - THR  370  <=> THR  101  - ALA  122 )                          
  32: 6c70-A gu6b-A    51 -  62 <=>  414 - 425   (TYR   53  - SER   64  <=> ALA  414  - LEU  425 )                          
  32: 6c70-A gu6b-A    64 -  93 <=>  559 - 588   (ASP   66  - LYS   95  <=> LYS  559  - LYS  588 )                          
  32: 6c70-A gu6b-A    95 - 101 <=>  589 - 595   (PHE   97  - ILE  103  <=> LYS  589  - LEU  595 )                          
  32: 6c70-A gu6b-A   253 - 286 <=>  597 - 630   (LEU  339  - VAL  372  <=> PRO  597  - PRO  630 )                          
  32: 6c70-A gu6b-A   287 - 290 <=>  634 - 637   (ASN  373  - ASN  376  <=> ASN  634  - ASP  637 )                          
  32: 6c70-A gu6b-A   332 - 337 <=>  666 - 671   (HIS  418  - SER  423  <=> ALA  666  - PHE  671 )                          
  33: 6c70-A gwhz-A    67 -  91 <=>    1 -  25   (ASP   69  - ARG   93  <=> MET    1  - ILE   25 )                          
  33: 6c70-A gwhz-A    92 -  95 <=>   27 -  30   (SER   94  - PHE   97  <=> LEU   27  - PRO   30 )                          
  33: 6c70-A gwhz-A   256 - 259 <=>   32 -  35   (ALA  342  - ASP  345  <=> ASN   32  - THR   35 )                          
  33: 6c70-A gwhz-A   261 - 286 <=>   36 -  61   (TYR  347  - VAL  372  <=> LYS   36  - LYS   61 )                          
  33: 6c70-A gwhz-A   287 - 290 <=>   63 -  66   (ASN  373  - ASN  376  <=> ASN   63  - ALA   66 )                          
  34: 6c70-A gwce-A   287 - 306 <=>    1 -  20   (ASN  373  - GLN  392  <=> MET    1  - ASN   20 )                          
  34: 6c70-A gwce-A   307 - 321 <=>   23 -  37   (VAL  393  - SER  407  <=> THR   23  - ASN   37 )                          
  34: 6c70-A gwce-A   323 - 331 <=>   41 -  49   (SER  409  - CYS  417  <=> LYS   41  - LYS   49 )                          
  34: 6c70-A gwce-A   332 - 335 <=>   52 -  55   (HIS  418  - ASP  421  <=> LYS   52  - VAL   55 )                          
  34: 6c70-A gwce-A   337 - 356 <=>   66 -  85   (SER  423  - SER  442  <=> LEU   66  - ILE   85 )                          
  34: 6c70-A gwce-A   364 - 388 <=>   90 - 114   (THR  450  - LYS  474  <=> GLN   90  - HIS  114 )                          
  35: 6c70-A gwj0-A    63 -  88 <=>    2 -  27   (ASP   65  - PHE   90  <=> SER    2  - LYS   27 )                          
  35: 6c70-A gwj0-A    90 -  94 <=>   28 -  32   (VAL   92  - ILE   96  <=> LYS   28  - GLU   32 )                          
  35: 6c70-A gwj0-A   259 - 285 <=>   33 -  59   (ASP  345  - LYS  371  <=> SER   33  - PHE   59 )                          
  36: 6c70-A guwl-A    65 -  95 <=>    9 -  39   (VAL   67  - PHE   97  <=> HIS    9  - VAL   39 )                          
  36: 6c70-A guwl-A   257 - 283 <=>   40 -  66   (VAL  343  - ALA  369  <=> TYR   40  - HIS   66 )                          
  36: 6c70-A guwl-A   284 - 287 <=>   68 -  71   (THR  370  - ASN  373  <=> LYS   68  - ILE   71 )                          
  36: 6c70-A guwl-A   288 - 291 <=>   74 -  77   (GLY  374  - VAL  377  <=> LYS   74  - GLN   77 )                          
  36: 6c70-A guwl-A   371 - 376 <=>   92 -  97   (ALA  457  - ALA  462  <=> GLN   92  - ASP   97 )                          
  37: 6c70-A gu6p-A    63 -  91 <=>    1 -  29   (ASP   65  - ARG   93  <=> MET    1  - LEU   29 )                          
  37: 6c70-A gu6p-A    95 -  98 <=>   30 -  33   (PHE   97  - THR  100  <=> PRO   30  - ASN   33 )                          
  37: 6c70-A gu6p-A   254 - 287 <=>   34 -  67   (VAL  340  - ASN  373  <=> PHE   34  - LYS   67 )                          
  38: 6c70-A guvl-A    63 -  89 <=>   52 -  78   (ASP   65  - PRO   91  <=> ASN   52  - GLY   78 )                          
  38: 6c70-A guvl-A    92 -  95 <=>   79 -  82   (SER   94  - PHE   97  <=> ALA   79  - GLY   82 )                          
  38: 6c70-A guvl-A   258 - 279 <=>   83 - 104   (GLY  344  - LEU  365  <=> ASP   83  - SER  104 )                          
  39: 6c70-A gvv9-A    43 -  62 <=>    1 -  20   (THR   45  - SER   64  <=> MET    1  - LEU   20 )                          
  39: 6c70-A gvv9-A    63 -  90 <=>   23 -  50   (ASP   65  - VAL   92  <=> MET   23  - ARG   50 )                          
  39: 6c70-A gvv9-A   261 - 287 <=>   51 -  77   (TYR  347  - ASN  373  <=> THR   51  - LYS   77 )                          
  40: 6c70-A gwbr-A    56 -  60 <=>  186 - 190   (VAL   58  - MET   62  <=> ILE  186  - VAL  190 )                          
  40: 6c70-A gwbr-A    63 -  95 <=>  241 - 273   (ASP   65  - PHE   97  <=> CYS  241  - PRO  273 )                          
  40: 6c70-A gwbr-A   256 - 287 <=>  274 - 305   (ALA  342  - ASN  373  <=> ASN  274  - GLU  305 )                          
  41: 6c70-A gwy1-A    38 -  42 <=>   61 -  65   (ILE   40  - VAL   44  <=> ASP   61  - TYR   65 )                          
  41: 6c70-A gwy1-A    43 -  46 <=>   96 -  99   (THR   45  - LEU   48  <=> GLN   96  - SER   99 )                          
  41: 6c70-A gwy1-A    48 -  84 <=>  109 - 145   (LEU   50  - LYS   86  <=> ILE  109  - GLN  145 )                          
  41: 6c70-A gwy1-A    86 -  94 <=>  146 - 154   (ILE   88  - ILE   96  <=> GLY  146  - LEU  154 )                          
  41: 6c70-A gwy1-A    96 -  99 <=>  155 - 158   (TYR   98  - LEU  101  <=> GLY  155  - ILE  158 )                          
  41: 6c70-A gwy1-A   256 - 286 <=>  160 - 190   (ALA  342  - VAL  372  <=> THR  160  - GLU  190 )                          
  41: 6c70-A gwy1-A   287 - 290 <=>  193 - 196   (ASN  373  - ASN  376  <=> ARG  193  - TYR  196 )                          
  42: 6c70-A gv8u-A    65 -  90 <=>    1 -  26   (VAL   67  - VAL   92  <=> MET    1  - PRO   26 )                          
  42: 6c70-A gv8u-A   259 - 282 <=>   35 -  58   (ASP  345  - GLN  368  <=> GLU   35  - ALA   58 )                          
  42: 6c70-A gv8u-A   284 - 287 <=>   59 -  62   (THR  370  - ASN  373  <=> ILE   59  - TYR   62 )                          
  42: 6c70-A gv8u-A   290 - 304 <=>   63 -  77   (ASN  376  - LEU  390  <=> MET   63  - ALA   77 )                          
  43: 6c70-A gwf7-A    67 -  90 <=>    1 -  24   (ASP   69  - VAL   92  <=> MET    1  - VAL   24 )                          
  43: 6c70-A gwf7-A    92 -  95 <=>   26 -  29   (SER   94  - PHE   97  <=> PRO   26  - VAL   29 )                          
  43: 6c70-A gwf7-A   257 - 280 <=>   30 -  53   (VAL  343  - ALA  366  <=> ARG   30  - LYS   53 )                          
  44: 6c70-A gwqj-A    63 -  67 <=>  404 - 408   (ASP   65  - ASP   69  <=> LEU  404  - THR  408 )                          
  44: 6c70-A gwqj-A    69 -  95 <=>  409 - 435   (THR   71  - PHE   97  <=> THR  409  - GLU  435 )                          
  44: 6c70-A gwqj-A   259 - 285 <=>  437 - 463   (ASP  345  - LYS  371  <=> GLU  437  - ALA  463 )                          
  44: 6c70-A gwqj-A   286 - 290 <=>  465 - 469   (VAL  372  - ASN  376  <=> ASN  465  - THR  469 )                          
  44: 6c70-A gwqj-A   329 - 333 <=>  736 - 740   (TYR  415  - TRP  419  <=> GLU  736  - ASN  740 )                          
  44: 6c70-A gwqj-A   334 - 339 <=>  790 - 795   (TYR  420  - GLU  425  <=> LYS  790  - ASP  795 )                          
  45: 6c70-A gu2k-A    64 -  89 <=>  335 - 360   (ASP   66  - PRO   91  <=> LYS  335  - MET  360 )                          
  45: 6c70-A gu2k-A    91 - 105 <=>  361 - 375   (ARG   93  - PRO  107  <=> LEU  361  - ILE  375 )                          
  45: 6c70-A gu2k-A   108 - 111 <=>  385 - 388   (HIS  110  - PHE  113  <=> ILE  385  - TYR  388 )                          
  45: 6c70-A gu2k-A   113 - 119 <=>  645 - 651   (GLU  115  - HIS  121  <=> THR  645  - SER  651 )                          
  45: 6c70-A gu2k-A   238 - 259 <=>  655 - 676   (SER  324  - ASP  345  <=> ASN  655  - LEU  676 )                          
  45: 6c70-A gu2k-A   261 - 287 <=>  677 - 703   (TYR  347  - ASN  373  <=> SER  677  - ASN  703 )                          
  45: 6c70-A gu2k-A   288 - 291 <=>  706 - 709   (GLY  374  - VAL  377  <=> GLU  706  - ASN  709 )                          
  45: 6c70-A gu2k-A   329 - 332 <=>  773 - 776   (TYR  415  - HIS  418  <=> LYS  773  - GLU  776 )                          
  45: 6c70-A gu2k-A   335 - 338 <=>  777 - 780   (ASP  421  - GLU  424  <=> LEU  777  - SER  780 )                          
  46: 6c70-A gwxi-A     1 -  10 <=>    1 -  10   (PHE    3  - LEU   12  <=> MET    1  - LEU   10 )                          
  46: 6c70-A gwxi-A    64 -  90 <=>   32 -  58   (ASP   66  - VAL   92  <=> LYS   32  - SER   58 )                          
  46: 6c70-A gwxi-A    92 -  95 <=>   59 -  62   (SER   94  - PHE   97  <=> PRO   59  - PHE   62 )                          
  46: 6c70-A gwxi-A   261 - 286 <=>   64 -  89   (TYR  347  - VAL  372  <=> LYS   64  - TYR   89 )                          
  47: 6c70-A gvay-A    64 -  92 <=>    1 -  29   (ASP   66  - SER   94  <=> MET    1  - PRO   29 )                          
  47: 6c70-A gvay-A   260 - 283 <=>   30 -  53   (ALA  346  - ALA  369  <=> ASN   30  - PHE   53 )                          
  47: 6c70-A gvay-A   284 - 287 <=>   55 -  58   (THR  370  - ASN  373  <=> ASN   55  - LYS   58 )                          
  48: 6c70-A gvkz-A    53 -  56 <=>  149 - 152   (MET   55  - VAL   58  <=> HIS  149  - GLU  152 )                          
  48: 6c70-A gvkz-A    67 -  89 <=>  179 - 201   (ASP   69  - PRO   91  <=> ASN  179  - LYS  201 )                          
  48: 6c70-A gvkz-A    91 -  95 <=>  202 - 206   (ARG   93  - PHE   97  <=> LEU  202  - GLN  206 )                          
  48: 6c70-A gvkz-A   258 - 275 <=>  208 - 225   (GLY  344  - THR  361  <=> HIS  208  - LEU  225 )                          
  49: 6c70-A gu9x-A    65 -  68 <=>    1 -   4   (VAL   67  - LEU   70  <=> MET    1  - PHE    4 )                          
  49: 6c70-A gu9x-A    70 -  91 <=>    5 -  26   (ALA   72  - ARG   93  <=> GLU    5  - ASP   26 )                          
  49: 6c70-A gu9x-A   263 - 288 <=>   28 -  53   (VAL  349  - GLY  374  <=> ASP   28  - PRO   53 )                          
  49: 6c70-A gu9x-A   289 - 292 <=>   56 -  59   (VAL  375  - TYR  378  <=> ARG   56  - ILE   59 )                          
  49: 6c70-A gu9x-A   294 - 297 <=>  264 - 267   (ALA  380  - ILE  383  <=> PRO  264  - GLY  267 )                          
  50: 6c70-A gwbe-A    63 - 102 <=>    5 -  44   (ASP   65  - TRP  104  <=> SER    5  - SER   44 )                          
  50: 6c70-A gwbe-A   249 - 252 <=>   47 -  50   (HIS  335  - ARG  338  <=> ASN   47  - ALA   50 )                          
  50: 6c70-A gwbe-A   254 - 287 <=>   51 -  84   (VAL  340  - ASN  373  <=> PHE   51  - GLY   84 )                          
  50: 6c70-A gwbe-A   297 - 300 <=>   87 -  90   (ILE  383  - LEU  386  <=> SER   87  - LYS   90 )                          
  50: 6c70-A gwbe-A   304 - 309 <=>   91 -  96   (LEU  390  - LEU  395  <=> VAL   91  - GLU   96 )                          
  51: 6c70-A gvc5-A    63 -  66 <=>    2 -   5   (ASP   65  - ASP   68  <=> TYR    2  - ASN    5 )                          
  51: 6c70-A gvc5-A    68 -  91 <=>    6 -  29   (LEU   70  - ARG   93  <=> ASN    6  - LEU   29 )                          
  51: 6c70-A gvc5-A    92 -  95 <=>   31 -  34   (SER   94  - PHE   97  <=> LYS   31  - ILE   34 )                          
  51: 6c70-A gvc5-A   256 - 259 <=>   35 -  38   (ALA  342  - ASP  345  <=> HIS   35  - SER   38 )                          
  51: 6c70-A gvc5-A   261 - 277 <=>   39 -  55   (TYR  347  - THR  363  <=> ILE   39  - GLU   55 )                          
  52: 6c70-A gwue-A    63 -  88 <=>   23 -  48   (ASP   65  - PHE   90  <=> THR   23  - GLY   48 )                          
  52: 6c70-A gwue-A   186 - 191 <=>   52 -  57   (VAL  203  - VAL  208  <=> LEU   52  - LEU   57 )                          
  52: 6c70-A gwue-A   193 - 197 <=>   67 -  71   (ASN  210  - VAL  214  <=> PHE   67  - VAL   71 )                          
  52: 6c70-A gwue-A   198 - 205 <=>   73 -  80   (LEU  215  - PHE  222  <=> TYR   73  - LYS   80 )                          
  52: 6c70-A gwue-A   256 - 286 <=>   82 - 112   (ALA  342  - VAL  372  <=> GLN   82  - ASP  112 )                          
  53: 6c70-A gwxf-A     9 -  16 <=>   88 -  95   (ASP   11  - VAL   18  <=> GLY   88  - MET   95 )                          
  53: 6c70-A gwxf-A    64 -  90 <=>  197 - 223   (ASP   66  - VAL   92  <=> GLY  197  - ILE  223 )                          
  53: 6c70-A gwxf-A    96 - 100 <=>  229 - 233   (TYR   98  - ALA  102  <=> ILE  229  - PRO  233 )                          
  53: 6c70-A gwxf-A   118 - 121 <=>  246 - 249   (PHE  120  - LEU  123  <=> LEU  246  - ALA  249 )                          
  53: 6c70-A gwxf-A   132 - 135 <=>  263 - 266   (CYS  134  - GLY  137  <=> LYS  263  - LEU  266 )                          
  53: 6c70-A gwxf-A   142 - 145 <=>  293 - 296   (ILE  144  - THR  147  <=> LEU  293  - ALA  296 )                          
  53: 6c70-A gwxf-A   185 - 189 <=>  298 - 302   (LEU  202  - MET  206  <=> SER  298  - ASP  302 )                          
  53: 6c70-A gwxf-A   190 - 202 <=>  304 - 316   (ALA  207  - TRP  219  <=> LEU  304  - ILE  316 )                          
  53: 6c70-A gwxf-A   206 - 209 <=>  320 - 323   (ALA  223  - GLN  226  <=> TYR  320  - THR  323 )                          
  53: 6c70-A gwxf-A   215 - 218 <=>  326 - 329   (ALA  232  - LYS  235  <=> THR  326  - ALA  329 )                          
  53: 6c70-A gwxf-A   256 - 259 <=>  360 - 363   (ALA  342  - ASP  345  <=> ALA  360  - ASP  363 )                          
  53: 6c70-A gwxf-A   261 - 286 <=>  381 - 406   (TYR  347  - VAL  372  <=> GLY  381  - THR  406 )                          
  53: 6c70-A gwxf-A   287 - 290 <=>  409 - 412   (ASN  373  - ASN  376  <=> ALA  409  - THR  412 )                          
  53: 6c70-A gwxf-A   381 - 387 <=>  428 - 434   (PHE  467  - LEU  473  <=> ARG  428  - ALA  434 )                          
  54: 6c70-A gvrk-A    47 -  57 <=>    4 -  14   (LEU   49  - ASN   59  <=> SER    4  - GLU   14 )                          
  54: 6c70-A gvrk-A    61 -  64 <=>   18 -  21   (GLU   63  - ASP   66  <=> HIS   18  - ASP   21 )                          
  54: 6c70-A gvrk-A    67 -  91 <=>   23 -  47   (ASP   69  - ARG   93  <=> GLY   23  - LYS   47 )                          
  54: 6c70-A gvrk-A   260 - 286 <=>   48 -  74   (ALA  346  - VAL  372  <=> LYS   48  - ASP   74 )                          
  54: 6c70-A gvrk-A   293 - 301 <=>   75 -  83   (ALA  379  - LEU  387  <=> ILE   75  - LYS   83 )                          
  54: 6c70-A gvrk-A   302 - 305 <=>   86 -  89   (TYR  388  - GLY  391  <=> GLY   86  - ARG   89 )                          
  55: 6c70-A gv7m-A    63 -  93 <=>    9 -  39   (ASP   65  - LYS   95  <=> GLY    9  - VAL   39 )                          
  55: 6c70-A gv7m-A    95 - 102 <=>   40 -  47   (PHE   97  - TRP  104  <=> ILE   40  - THR   47 )                          
  55: 6c70-A gv7m-A   252 - 289 <=>   49 -  86   (ARG  338  - VAL  375  <=> ILE   49  - MET   86 )                          
  56: 6c70-A gwrq-A    65 -  95 <=>    3 -  33   (VAL   67  - PHE   97  <=> THR    3  - GLU   33 )                          
  56: 6c70-A gwrq-A   259 - 286 <=>   35 -  62   (ASP  345  - VAL  372  <=> GLU   35  - LYS   62 )                          
  56: 6c70-A gwrq-A   287 - 291 <=>   64 -  68   (ASN  373  - VAL  377  <=> LYS   64  - SER   68 )                          
  56: 6c70-A gwrq-A   312 - 315 <=>   92 -  95   (ILE  398  - ASN  401  <=> LEU   92  - SER   95 )                          
  56: 6c70-A gwrq-A   329 - 332 <=>  320 - 323   (TYR  415  - HIS  418  <=> VAL  320  - LYS  323 )                          
  56: 6c70-A gwrq-A   334 - 338 <=>  324 - 328   (TYR  420  - GLU  424  <=> THR  324  - LEU  328 )                          
  56: 6c70-A gwrq-A   339 - 342 <=>  331 - 334   (GLU  425  - THR  428  <=> ALA  331  - GLU  334 )                          
  57: 6c70-A gvkn-A    62 -  95 <=>    1 -  34   (SER   64  - PHE   97  <=> MET    1  - PRO   34 )                          
  57: 6c70-A gvkn-A   261 - 280 <=>   37 -  56   (TYR  347  - ALA  366  <=> GLY   37  - ASN   56 )                          
  57: 6c70-A gvkn-A   297 - 302 <=>   58 -  63   (ILE  383  - TYR  388  <=> GLU   58  - SER   63 )                          
  57: 6c70-A gvkn-A   308 - 320 <=>   66 -  78   (PHE  394  - GLU  406  <=> ILE   66  - VAL   78 )                          
  57: 6c70-A gvkn-A   326 - 330 <=>   84 -  88   (GLU  412  - SER  416  <=> ILE   84  - PHE   88 )                          
  57: 6c70-A gvkn-A   370 - 379 <=>  130 - 139   (PHE  456  - THR  465  <=> VAL  130  - GLY  139 )                          
  58: 6c70-A gvet-A     4 -  12 <=>   59 -  67   (GLN    6  - PRO   14  <=> CYS   59  - PRO   67 )                          
  58: 6c70-A gvet-A    29 -  32 <=>  160 - 163   (SER   31  - LYS   34  <=> GLN  160  - GLY  163 )                          
  58: 6c70-A gvet-A    55 -  60 <=>  177 - 182   (ALA   57  - MET   62  <=> ILE  177  - SER  182 )                          
  58: 6c70-A gvet-A    66 -  91 <=>  184 - 209   (ASP   68  - ARG   93  <=> THR  184  - MET  209 )                          
  58: 6c70-A gvet-A   261 - 280 <=>  212 - 231   (TYR  347  - ALA  366  <=> TYR  212  - GLN  231 )                          
  59: 6c70-A gu3u-A    63 -  91 <=>    2 -  30   (ASP   65  - ARG   93  <=> ILE    2  - GLY   30 )                          
  59: 6c70-A gu3u-A   261 - 277 <=>   32 -  48   (TYR  347  - THR  363  <=> ASN   32  - VAL   48 )                          
  60: 6c70-A gvig-A    63 -  92 <=>   74 - 103   (ASP   65  - SER   94  <=> PHE   74  - MET  103 )                          
  60: 6c70-A gvig-A   196 - 199 <=>  154 - 157   (ASP  213  - PHE  216  <=> LEU  154  - VAL  157 )                          
  60: 6c70-A gvig-A   257 - 278 <=>  159 - 180   (VAL  343  - LEU  364  <=> TYR  159  - ILE  180 )                          
  60: 6c70-A gvig-A   281 - 284 <=>  181 - 184   (TYR  367  - THR  370  <=> LYS  181  - HIS  184 )                          
  61: 6c70-A gwq2-A     1 -   4 <=>   11 -  14   (PHE    3  - GLN    6  <=> LYS   11  - LEU   14 )                          
  61: 6c70-A gwq2-A    14 -  18 <=>   16 -  20   (ILE   16  - GLN   20  <=> GLY   16  - ASN   20 )                          
  61: 6c70-A gwq2-A    20 -  23 <=>   21 -  24   (VAL   22  - PHE   25  <=> ARG   21  - THR   24 )                          
  61: 6c70-A gwq2-A    44 -  63 <=>   27 -  46   (LEU   46  - ASP   65  <=> ASN   27  - ARG   46 )                          
  61: 6c70-A gwq2-A    64 - 101 <=>   49 -  86   (ASP   66  - ILE  103  <=> ASN   49  - THR   86 )                          
  61: 6c70-A gwq2-A   252 - 260 <=>   89 -  97   (ARG  338  - ALA  346  <=> ASN   89  - ALA   97 )                          
  61: 6c70-A gwq2-A   261 - 286 <=>  100 - 125   (TYR  347  - VAL  372  <=> TYR  100  - GLN  125 )                          
  61: 6c70-A gwq2-A   287 - 290 <=>  128 - 131   (ASN  373  - ASN  376  <=> GLN  128  - LEU  131 )                          
  61: 6c70-A gwq2-A   323 - 330 <=> 1347 -1354   (SER  409  - SER  416  <=> ASP 1347  - ILE 1354 )                          
  61: 6c70-A gwq2-A   367 - 370 <=> 1412 -1415   (LEU  453  - PHE  456  <=> ASP 1412  - TYR 1415 )                          
  62: 6c70-A guzs-A    49 -  53 <=>  331 - 335   (LEU   51  - MET   55  <=> MET  331  - GLN  335 )                          
  62: 6c70-A guzs-A    62 -  65 <=>  346 - 349   (SER   64  - VAL   67  <=> THR  346  - ASP  349 )                          
  62: 6c70-A guzs-A    68 -  86 <=>  350 - 368   (LEU   70  - ILE   88  <=> ASP  350  - ASN  368 )                          
  62: 6c70-A guzs-A    88 -  91 <=>  369 - 372   (PHE   90  - ARG   93  <=> GLY  369  - SER  372 )                          
  62: 6c70-A guzs-A   261 - 286 <=>  373 - 398   (TYR  347  - VAL  372  <=> ASN  373  - LYS  398 )                          
  62: 6c70-A guzs-A   287 - 290 <=>  401 - 404   (ASN  373  - ASN  376  <=> LYS  401  - SER  404 )                          
  63: 6c70-A guzv-A    64 -  92 <=>    1 -  29   (ASP   66  - SER   94  <=> MET    1  - LYS   29 )                          
  63: 6c70-A guzv-A   260 - 283 <=>   32 -  55   (ALA  346  - ALA  369  <=> ASP   32  - ASN   55 )                          
  63: 6c70-A guzv-A   296 - 320 <=>   57 -  81   (VAL  382  - GLU  406  <=> LEU   57  - LYS   81 )                          
  64: 6c70-A gwzn-A    56 -  60 <=>  129 - 133   (VAL   58  - MET   62  <=> LEU  129  - VAL  133 )                          
  64: 6c70-A gwzn-A    63 -  88 <=>  163 - 188   (ASP   65  - PHE   90  <=> VAL  163  - GLU  188 )                          
  64: 6c70-A gwzn-A   260 - 283 <=>  189 - 212   (ALA  346  - ALA  369  <=> ALA  189  - THR  212 )                          
  64: 6c70-A gwzn-A   299 - 304 <=>  472 - 477   (TYR  385  - LEU  390  <=> PHE  472  - ILE  477 )                          
  64: 6c70-A gwzn-A   373 - 388 <=>  478 - 493   (VAL  459  - LYS  474  <=> SER  478  - SER  493 )                          
  65: 6c70-A gwjt-A    64 - 103 <=>   17 -  56   (ASP   66  - ASN  105  <=> GLU   17  - SER   56 )                          
  65: 6c70-A gwjt-A   248 - 287 <=>   58 -  97   (LYS  334  - ASN  373  <=> ASN   58  - GLU   97 )                          
  65: 6c70-A gwjt-A   288 - 291 <=>  100 - 103   (GLY  374  - VAL  377  <=> ILE  100  - GLU  103 )                          
  66: 6c70-A gwec-A    64 -  89 <=>   18 -  43   (ASP   66  - PRO   91  <=> SER   18  - ARG   43 )                          
  66: 6c70-A gwec-A    91 - 103 <=>   44 -  56   (ARG   93  - ASN  105  <=> SER   44  - ASN   56 )                          
  66: 6c70-A gwec-A   249 - 286 <=>   58 -  95   (HIS  335  - VAL  372  <=> SER   58  - LYS   95 )                          
  66: 6c70-A gwec-A   287 - 290 <=>   98 - 101   (ASN  373  - ASN  376  <=> TYR   98  - GLN  101 )                          
  67: 6c70-A guv7-A    64 -  96 <=>   17 -  49   (ASP   66  - TYR   98  <=> GLU   17  - TYR   49 )                          
  67: 6c70-A guv7-A    99 - 102 <=>   52 -  55   (LEU  101  - TRP  104  <=> HIS   52  - ASN   55 )                          
  67: 6c70-A guv7-A   250 - 286 <=>   58 -  94   (VAL  336  - VAL  372  <=> GLU   58  - ARG   94 )                          
  67: 6c70-A guv7-A   287 - 290 <=>   97 - 100   (ASN  373  - ASN  376  <=> TYR   97  - GLN  100 )                          
  68: 6c70-A gv5y-A    65 -  95 <=>   95 - 125   (VAL   67  - PHE   97  <=> LYS   95  - SER  125 )                          
  68: 6c70-A gv5y-A   257 - 286 <=>  127 - 156   (VAL  343  - VAL  372  <=> ASN  127  - ARG  156 )                          
  68: 6c70-A gv5y-A   287 - 290 <=>  159 - 162   (ASN  373  - ASN  376  <=> ASN  159  - SER  162 )                          
  69: 6c70-A gu4l-A    63 -  95 <=>  241 - 273   (ASP   65  - PHE   97  <=> TYR  241  - PRO  273 )                          
  69: 6c70-A gu4l-A   256 - 287 <=>  274 - 305   (ALA  342  - ASN  373  <=> ASN  274  - GLN  305 )                          
  70: 6c70-A gvsk-A    64 -  90 <=>  153 - 179   (ASP   66  - VAL   92  <=> TYR  153  - SER  179 )                          
  70: 6c70-A gvsk-A    91 -  94 <=>  182 - 185   (ARG   93  - ILE   96  <=> ASN  182  - LYS  185 )                          
  70: 6c70-A gvsk-A   195 - 198 <=>  199 - 202   (LEU  212  - LEU  215  <=> VAL  199  - VAL  202 )                          
  70: 6c70-A gvsk-A   254 - 257 <=>  204 - 207   (VAL  340  - VAL  343  <=> ALA  204  - ARG  207 )                          
  70: 6c70-A gvsk-A   259 - 263 <=>  208 - 212   (ASP  345  - VAL  349  <=> GLN  208  - GLY  212 )                          
  70: 6c70-A gvsk-A   265 - 286 <=>  228 - 249   (LEU  351  - VAL  372  <=> PRO  228  - LYS  249 )                          
  70: 6c70-A gvsk-A   287 - 290 <=>  252 - 255   (ASN  373  - ASN  376  <=> ILE  252  - GLN  255 )                          
  71: 6c70-A gwd9-A    10 -  13 <=>  105 - 108   (LEU   12  - ASN   15  <=> PRO  105  - ASP  108 )                          
  71: 6c70-A gwd9-A    65 -  91 <=>  254 - 280   (VAL   67  - ARG   93  <=> ARG  254  - ASN  280 )                          
  71: 6c70-A gwd9-A   261 - 283 <=>  282 - 304   (TYR  347  - ALA  369  <=> LEU  282  - PHE  304 )                          
  71: 6c70-A gwd9-A   300 - 303 <=>  308 - 311   (LEU  386  - THR  389  <=> ILE  308  - TYR  311 )                          
  71: 6c70-A gwd9-A   334 - 338 <=>  339 - 343   (TYR  420  - GLU  424  <=> VAL  339  - PRO  343 )                          
  72: 6c70-A gwhh-A    63 -  95 <=>   10 -  42   (ASP   65  - PHE   97  <=> TYR   10  - THR   42 )                          
  72: 6c70-A gwhh-A   259 - 281 <=>   43 -  65   (ASP  345  - TYR  367  <=> PRO   43  - ASN   65 )                          
  72: 6c70-A gwhh-A   283 - 286 <=>   66 -  69   (ALA  369  - VAL  372  <=> ILE   66  - ASN   69 )                          
  72: 6c70-A gwhh-A   293 - 308 <=>   70 -  85   (ALA  379  - PHE  394  <=> LYS   70  - CYS   85 )                          
  73: 6c70-A gwki-A    63 -  91 <=>    2 -  30   (ASP   65  - ARG   93  <=> LEU    2  - MET   30 )                          
  73: 6c70-A gwki-A   258 - 281 <=>   32 -  55   (GLY  344  - TYR  367  <=> ASN   32  - ILE   55 )                          
  73: 6c70-A gwki-A   283 - 286 <=>   56 -  59   (ALA  369  - VAL  372  <=> ILE   56  - LEU   59 )                          
  74: 6c70-A gvy3-A    64 -  90 <=>    1 -  27   (ASP   66  - VAL   92  <=> MET    1  - ASN   27 )                          
  74: 6c70-A gvy3-A    92 -  96 <=>   28 -  32   (SER   94  - TYR   98  <=> LYS   28  - ASP   32 )                          
  74: 6c70-A gvy3-A   259 - 283 <=>   34 -  58   (ASP  345  - ALA  369  <=> CYS   34  - LYS   58 )                          
  74: 6c70-A gvy3-A   294 - 320 <=>   60 -  86   (ALA  380  - GLU  406  <=> TRP   60  - GLY   86 )                          
  75: 6c70-A gvax-A    64 -  94 <=>    1 -  31   (ASP   66  - ILE   96  <=> MET    1  - GLY   31 )                          
  75: 6c70-A gvax-A    97 - 100 <=>   34 -  37   (LYS   99  - ALA  102  <=> ARG   34  - GLU   37 )                          
  75: 6c70-A gvax-A   254 - 284 <=>   40 -  70   (VAL  340  - THR  370  <=> GLY   40  - GLY   70 )                          
  76: 6c70-A gvnr-A     1 -   5 <=>    9 -  13   (PHE    3  - GLY    7  <=> LYS    9  - LYS   13 )                          
  76: 6c70-A gvnr-A     8 -  11 <=>   14 -  17   (ALA   10  - LEU   13  <=> ASN   14  - MET   17 )                          
  76: 6c70-A gvnr-A    13 -  18 <=>   19 -  24   (ASN   15  - GLN   20  <=> VAL   19  - MET   24 )                          
  76: 6c70-A gvnr-A    20 -  23 <=>   25 -  28   (VAL   22  - PHE   25  <=> ILE   25  - LEU   28 )                          
  76: 6c70-A gvnr-A    40 -  43 <=>   31 -  34   (CYS   42  - THR   45  <=> ILE   31  - PRO   34 )                          
  76: 6c70-A gvnr-A    45 -  48 <=>   35 -  38   (LEU   47  - LEU   50  <=> ASP   35  - GLY   38 )                          
  76: 6c70-A gvnr-A    82 - 103 <=>   44 -  65   (ILE   84  - ASN  105  <=> ARG   44  - GLU   65 )                          
  76: 6c70-A gvnr-A   112 - 144 <=>  194 - 226   (ALA  114  - TRP  146  <=> THR  194  - HIS  226 )                          
  76: 6c70-A gvnr-A   185 - 188 <=>  228 - 231   (LEU  202  - SER  205  <=> ILE  228  - ILE  231 )                          
  76: 6c70-A gvnr-A   191 - 201 <=>  232 - 242   (VAL  208  - SER  218  <=> ALA  232  - ILE  242 )                          
  76: 6c70-A gvnr-A   204 - 207 <=>  243 - 246   (LEU  221  - CYS  224  <=> PRO  243  - ILE  246 )                          
  76: 6c70-A gvnr-A   219 - 222 <=>  278 - 281   (PRO  236  - GLU  239  <=> GLY  278  - ASP  281 )                          
  76: 6c70-A gvnr-A   224 - 227 <=>  441 - 444   (SER  241  - GLY  313  <=> GLY  441  - THR  444 )                          
  76: 6c70-A gvnr-A   229 - 254 <=>  532 - 557   (THR  315  - VAL  340  <=> PRO  532  - LEU  557 )                          
  76: 6c70-A gvnr-A   269 - 272 <=>  587 - 590   (MET  355  - THR  358  <=> LEU  587  - PRO  590 )                          
  76: 6c70-A gvnr-A   341 - 350 <=>  620 - 629   (LYS  427  - GLN  436  <=> GLY  620  - ASN  629 )                          
  76: 6c70-A gvnr-A   351 - 354 <=>  631 - 634   (CYS  437  - ALA  440  <=> MET  631  - TYR  634 )                          
  76: 6c70-A gvnr-A   355 - 358 <=>  640 - 643   (MET  441  - SER  444  <=> ILE  640  - PHE  643 )                          
  76: 6c70-A gvnr-A   359 - 363 <=>  645 - 649   (GLY  445  - PHE  449  <=> GLY  645  - ILE  649 )                          
  77: 6c70-A gv75-A     4 -   8 <=>    6 -  10   (GLN    6  - ALA   10  <=> SER    6  - LEU   10 )                          
  77: 6c70-A gv75-A    14 -  19 <=>   16 -  21   (ILE   16  - GLY   21  <=> GLU   16  - GLY   21 )                          
  77: 6c70-A gv75-A    28 -  31 <=>   27 -  30   (TYR   30  - GLY   33  <=> VAL   27  - LEU   30 )                          
  77: 6c70-A gv75-A    33 -  36 <=>   67 -  70   (LYS   35  - HIS   38  <=> ILE   67  - THR   70 )                          
  77: 6c70-A gv75-A    38 -  52 <=>   71 -  85   (ILE   40  - GLY   54  <=> THR   71  - LEU   85 )                          
  77: 6c70-A gv75-A    66 -  79 <=>  101 - 114   (ASP   68  - LEU   81  <=> VAL  101  - ILE  114 )                          
  77: 6c70-A gv75-A    80 -  92 <=>  116 - 128   (HIS   82  - SER   94  <=> GLY  116  - LEU  128 )                          
  77: 6c70-A gv75-A    93 -  96 <=>  130 - 133   (LYS   95  - TYR   98  <=> ARG  130  - ASP  133 )                          
  77: 6c70-A gv75-A   257 - 285 <=>  134 - 162   (VAL  343  - LYS  371  <=> GLN  134  - TYR  162 )                          
  77: 6c70-A gv75-A   288 - 291 <=>  172 - 175   (GLY  374  - VAL  377  <=> ASP  172  - SER  175 )                          
  77: 6c70-A gv75-A   312 - 326 <=>  239 - 253   (ILE  398  - GLU  412  <=> ALA  239  - LYS  253 )                          
  78: 6c70-A gwdw-A    65 -  83 <=>    1 -  19   (VAL   67  - VAL   85  <=> MET    1  - GLY   19 )                          
  78: 6c70-A gwdw-A    84 -  93 <=>   21 -  30   (LYS   86  - LYS   95  <=> LEU   21  - GLN   30 )                          
  78: 6c70-A gwdw-A   260 - 271 <=>   32 -  43   (ALA  346  - THR  357  <=> PRO   32  - GLY   43 )                          
  78: 6c70-A gwdw-A   272 - 283 <=>   45 -  56   (THR  358  - ALA  369  <=> MET   45  - PHE   56 )                          
  78: 6c70-A gwdw-A   284 - 287 <=>   58 -  61   (THR  370  - ASN  373  <=> LEU   58  - GLY   61 )                          
  79: 6c70-A gwl2-A    67 -  87 <=>    1 -  21   (ASP   69  - TYR   89  <=> MET    1  - THR   21 )                          
  79: 6c70-A gwl2-A    88 -  91 <=>   23 -  26   (PHE   90  - ARG   93  <=> ASN   23  - MET   26 )                          
  79: 6c70-A gwl2-A   261 - 285 <=>   29 -  53   (TYR  347  - LYS  371  <=> THR   29  - LYS   53 )                          
  79: 6c70-A gwl2-A   286 - 310 <=>   57 -  81   (VAL  372  - PHE  396  <=> TYR   57  - VAL   81 )                          
  79: 6c70-A gwl2-A   358 - 361 <=>   87 -  90   (SER  444  - LYS  447  <=> LEU   87  - PHE   90 )                          
  80: 6c70-A gu7x-A     1 -   4 <=>   26 -  29   (PHE    3  - GLN    6  <=> GLU   26  - LEU   29 )                          
  80: 6c70-A gu7x-A     9 -  12 <=>   85 -  88   (ASP   11  - PRO   14  <=> LEU   85  - GLY   88 )                          
  80: 6c70-A gu7x-A    64 -  91 <=>  132 - 159   (ASP   66  - ARG   93  <=> GLN  132  - LYS  159 )                          
  80: 6c70-A gu7x-A   261 - 284 <=>  161 - 184   (TYR  347  - THR  370  <=> TRP  161  - TYR  184 )                          
  80: 6c70-A gu7x-A   285 - 288 <=>  186 - 189   (LYS  371  - GLY  374  <=> THR  186  - ASP  189 )                          
  81: 6c70-A gux4-A    53 -  58 <=>   21 -  26   (MET   55  - LEU   60  <=> ARG   21  - ILE   26 )                          
  81: 6c70-A gux4-A    64 -  89 <=>  108 - 133   (ASP   66  - PRO   91  <=> ARG  108  - ASP  133 )                          
  81: 6c70-A gux4-A    91 -  99 <=>  134 - 142   (ARG   93  - LEU  101  <=> MET  134  - GLU  142 )                          
  81: 6c70-A gux4-A   100 - 103 <=>  147 - 150   (ALA  102  - ASN  105  <=> ILE  147  - ASP  150 )                          
  81: 6c70-A gux4-A   255 - 285 <=>  154 - 184   (THR  341  - LYS  371  <=> SER  154  - VAL  184 )                          
  82: 6c70-A guwi-A    63 -  96 <=>    2 -  35   (ASP   65  - TYR   98  <=> ALA    2  - LEU   35 )                          
  82: 6c70-A guwi-A   256 - 282 <=>   37 -  63   (ALA  342  - GLN  368  <=> SER   37  - GLY   63 )                          
  82: 6c70-A guwi-A   296 - 308 <=>   66 -  78   (VAL  382  - PHE  394  <=> ASP   66  - GLU   78 )                          
  83: 6c70-A gwt0-A     1 -   4 <=>    8 -  11   (PHE    3  - GLN    6  <=> ILE    8  - SER   11 )                          
  83: 6c70-A gwt0-A    31 -  35 <=>   19 -  23   (GLY   33  - PRO   37  <=> ALA   19  - VAL   23 )                          
  83: 6c70-A gwt0-A    66 -  99 <=>   35 -  68   (ASP   68  - LEU  101  <=> VAL   35  - GLY   68 )                          
  83: 6c70-A gwt0-A   255 - 270 <=>   70 -  85   (THR  341  - LEU  356  <=> ASP   70  - PRO   85 )                          
  83: 6c70-A gwt0-A   271 - 282 <=>   88 -  99   (THR  357  - GLN  368  <=> ILE   88  - ASN   99 )                          
  83: 6c70-A gwt0-A   298 - 305 <=>  104 - 111   (GLY  384  - GLY  391  <=> THR  104  - THR  111 )                          
  83: 6c70-A gwt0-A   311 - 314 <=>  125 - 128   (CYS  397  - GLY  400  <=> MET  125  - ARG  128 )                          
  83: 6c70-A gwt0-A   329 - 332 <=>  359 - 362   (TYR  415  - HIS  418  <=> TYR  359  - ILE  362 )                          
  83: 6c70-A gwt0-A   333 - 336 <=>  365 - 368   (TRP  419  - GLY  422  <=> CYS  365  - GLN  368 )                          
  83: 6c70-A gwt0-A   338 - 348 <=>  369 - 379   (GLU  424  - CYS  434  <=> GLN  369  - LEU  379 )                          
  84: 6c70-A gv0z-A    63 -  71 <=>  150 - 158   (ASP   65  - ASN   73  <=> ARG  150  - HIS  158 )                          
  84: 6c70-A gv0z-A    72 -  88 <=>  160 - 176   (THR   74  - PHE   90  <=> SER  160  - LYS  176 )                          
  84: 6c70-A gv0z-A    90 -  93 <=>  177 - 180   (VAL   92  - LYS   95  <=> TYR  177  - ASP  180 )                          
  84: 6c70-A gv0z-A   258 - 286 <=>  181 - 209   (GLY  344  - VAL  372  <=> THR  181  - LEU  209 )                          
  84: 6c70-A gv0z-A   287 - 290 <=>  212 - 215   (ASN  373  - ASN  376  <=> ALA  212  - ASP  215 )                          
  84: 6c70-A gv0z-A   382 - 388 <=>  227 - 233   (MET  468  - LYS  474  <=> PHE  227  - ASN  233 )                          
  85: 6c70-A gv2w-A    65 -  70 <=>    3 -   8   (VAL   67  - ALA   72  <=> ASP    3  - LYS    8 )                          
  85: 6c70-A gv2w-A    71 -  92 <=>   10 -  31   (ASN   73  - SER   94  <=> ALA   10  - LYS   31 )                          
  85: 6c70-A gv2w-A   260 - 287 <=>   33 -  60   (ALA  346  - ASN  373  <=> ASP   33  - ARG   60 )                          
  86: 6c70-A gv8o-A    22 -  27 <=>  153 - 158   (HIS   24  - TYR   29  <=> LEU  153  - THR  158 )                          
  86: 6c70-A gv8o-A    36 -  63 <=>  160 - 187   (HIS   38  - ASP   65  <=> GLU  160  - GLU  187 )                          
  86: 6c70-A gv8o-A    64 - 100 <=>  199 - 235   (ASP   66  - ALA  102  <=> GLN  199  - ASN  235 )                          
  86: 6c70-A gv8o-A   197 - 200 <=>  240 - 243   (VAL  214  - CYS  217  <=> GLN  240  - LEU  243 )                          
  86: 6c70-A gv8o-A   204 - 208 <=>  288 - 292   (LEU  221  - GLU  225  <=> HIS  288  - ASN  292 )                          
  86: 6c70-A gv8o-A   249 - 252 <=>  293 - 296   (HIS  335  - ARG  338  <=> HIS  293  - GLN  296 )                          
  86: 6c70-A gv8o-A   261 - 283 <=>  307 - 329   (TYR  347  - ALA  369  <=> ILE  307  - PHE  329 )                          
  86: 6c70-A gv8o-A   284 - 287 <=>  331 - 334   (THR  370  - ASN  373  <=> TYR  331  - SER  334 )                          
  86: 6c70-A gv8o-A   292 - 295 <=>  335 - 338   (TYR  378  - THR  381  <=> ASP  335  - ILE  338 )                          
  87: 6c70-A guxk-A    59 -  62 <=>    1 -   4   (MET   61  - SER   64  <=> MET    1  - ILE    4 )                          
  87: 6c70-A guxk-A    64 -  99 <=>   23 -  58   (ASP   66  - LEU  101  <=> ILE   23  - ARG   58 )                          
  87: 6c70-A guxk-A   190 - 193 <=>   67 -  70   (ALA  207  - ASN  210  <=> ILE   67  - ILE   70 )                          
  87: 6c70-A guxk-A   259 - 285 <=>  107 - 133   (ASP  345  - LYS  371  <=> LYS  107  - THR  133 )                          
  87: 6c70-A guxk-A   286 - 289 <=>  135 - 138   (VAL  372  - VAL  375  <=> ILE  135  - MET  138 )                          
  88: 6c70-A gv51-A    14 -  17 <=>   40 -  43   (ILE   16  - MET   19  <=> SER   40  - LEU   43 )                          
  88: 6c70-A gv51-A    50 -  55 <=>   57 -  62   (GLN   52  - ALA   57  <=> ILE   57  - PHE   62 )                          
  88: 6c70-A gv51-A    57 -  61 <=>   63 -  67   (ASN   59  - GLU   63  <=> ASN   63  - ARG   67 )                          
  88: 6c70-A gv51-A    64 -  92 <=>   72 - 100   (ASP   66  - SER   94  <=> ALA   72  - GLY  100 )                          
  88: 6c70-A gv51-A   261 - 284 <=>  102 - 125   (TYR  347  - THR  370  <=> ARG  102  - PHE  125 )                          
  88: 6c70-A gv51-A   285 - 288 <=>  127 - 130   (LYS  371  - GLY  374  <=> ARG  127  - ARG  130 )                          
  89: 6c70-A gws8-A    64 -  93 <=>   13 -  42   (ASP   66  - LYS   95  <=> ALA   13  - ASN   42 )                          
  89: 6c70-A gws8-A    95 -  98 <=>   43 -  46   (PHE   97  - THR  100  <=> TRP   43  - GLN   46 )                          
  89: 6c70-A gws8-A   256 - 286 <=>   47 -  77   (ALA  342  - VAL  372  <=> ALA   47  - ASN   77 )                          
  89: 6c70-A gws8-A   287 - 290 <=>   80 -  83   (ASN  373  - ASN  376  <=> ALA   80  - VAL   83 )                          
  90: 6c70-A gwqv-A     3 -   6 <=>   15 -  18   (HIS    5  - LEU    8  <=> SER   15  - ASP   18 )                          
  90: 6c70-A gwqv-A     8 -  20 <=>   19 -  31   (ALA   10  - VAL   22  <=> LYS   19  - PHE   31 )                          
  90: 6c70-A gwqv-A    63 -  91 <=>   61 -  89   (ASP   65  - ARG   93  <=> ILE   61  - GLY   89 )                          
  90: 6c70-A gwqv-A    92 -  95 <=>   91 -  94   (SER   94  - PHE   97  <=> ASP   91  - ASN   94 )                          
  90: 6c70-A gwqv-A   259 - 286 <=>   96 - 123   (ASP  345  - VAL  372  <=> LYS   96  - VAL  123 )                          
  90: 6c70-A gwqv-A   287 - 290 <=>  126 - 129   (ASN  373  - ASN  376  <=> ILE  126  - PHE  129 )                          
  90: 6c70-A gwqv-A   304 - 307 <=>  147 - 150   (LEU  390  - VAL  393  <=> ILE  147  - GLY  150 )                          
  90: 6c70-A gwqv-A   362 - 366 <=>  155 - 159   (PHE  448  - SER  452  <=> THR  155  - LYS  159 )                          
  91: 6c70-A gu8r-A    65 -  92 <=>    1 -  28   (VAL   67  - SER   94  <=> MET    1  - GLU   28 )                          
  91: 6c70-A gu8r-A   262 - 288 <=>   32 -  58   (GLY  348  - GLY  374  <=> ILE   32  - LYS   58 )                          
  92: 6c70-A gvb8-A   165 - 170 <=>    8 -  13   (PRO  182  - SER  187  <=> PHE    8  - LYS   13 )                          
  92: 6c70-A gvb8-A   288 - 318 <=>   20 -  50   (GLY  374  - ILE  404  <=> ASN   20  - PHE   50 )                          
  92: 6c70-A gvb8-A   355 - 358 <=>   51 -  54   (MET  441  - SER  444  <=> GLY   51  - ILE   54 )                          
  92: 6c70-A gvb8-A   364 - 387 <=>   56 -  79   (THR  450  - LEU  473  <=> LEU   56  - SER   79 )                          
  93: 6c70-A gvb1-A    28 -  44 <=>    1 -  17   (TYR   30  - LEU   46  <=> MET    1  - PHE   17 )                          
  93: 6c70-A gvb1-A    45 -  62 <=>   19 -  36   (LEU   47  - SER   64  <=> VAL   19  - TYR   36 )                          
  93: 6c70-A gvb1-A    67 -  92 <=>   37 -  62   (ASP   69  - SER   94  <=> SER   37  - VAL   62 )                          
  93: 6c70-A gvb1-A   262 - 287 <=>   70 -  95   (GLY  348  - ASN  373  <=> LEU   70  - PHE   95 )                          
  94: 6c70-A gwy5-A    65 -  91 <=>   10 -  36   (VAL   67  - ARG   93  <=> THR   10  - GLN   36 )                          
  94: 6c70-A gwy5-A   261 - 264 <=>   37 -  40   (TYR  347  - ALA  350  <=> LEU   37  - THR   40 )                          
  94: 6c70-A gwy5-A   266 - 286 <=>   41 -  61   (LEU  352  - VAL  372  <=> ALA   41  - GLU   61 )                          
  94: 6c70-A gwy5-A   287 - 290 <=>   64 -  67   (ASN  373  - ASN  376  <=> GLN   64  - ALA   67 )                          
  95: 6c70-A gwcx-A    63 -  66 <=>  665 - 668   (ASP   65  - ASP   68  <=> ALA  665  - VAL  668 )                          
  95: 6c70-A gwcx-A    69 -  91 <=>  669 - 691   (THR   71  - ARG   93  <=> VAL  669  - PHE  691 )                          
  95: 6c70-A gwcx-A    92 -  95 <=>  693 - 696   (SER   94  - PHE   97  <=> ARG  693  - ILE  696 )                          
  95: 6c70-A gwcx-A   257 - 282 <=>  698 - 723   (VAL  343  - GLN  368  <=> GLU  698  - SER  723 )                          
  95: 6c70-A gwcx-A   284 - 287 <=>  724 - 727   (THR  370  - ASN  373  <=> LEU  724  - THR  727 )                          
  95: 6c70-A gwcx-A   304 - 307 <=>  751 - 754   (LEU  390  - VAL  393  <=> MET  751  - LEU  754 )                          
  95: 6c70-A gwcx-A   314 - 318 <=>  756 - 760   (GLY  400  - ILE  404  <=> ALA  756  - GLY  760 )                          
  95: 6c70-A gwcx-A   322 - 330 <=>  791 - 799   (SER  408  - SER  416  <=> LEU  791  - ALA  799 )                          
  95: 6c70-A gwcx-A   331 - 334 <=>  801 - 804   (CYS  417  - TYR  420  <=> SER  801  - LEU  804 )                          
  95: 6c70-A gwcx-A   335 - 339 <=>  806 - 810   (ASP  421  - GLU  425  <=> ARG  806  - ASP  810 )                          
  95: 6c70-A gwcx-A   364 - 367 <=>  948 - 951   (THR  450  - LEU  453  <=> VAL  948  - SER  951 )                          
  96: 6c70-A gvba-A     8 -  11 <=>    1 -   4   (ALA   10  - LEU   13  <=> MET    1  - THR    4 )                          
  96: 6c70-A gvba-A    20 -  23 <=>   13 -  16   (VAL   22  - PHE   25  <=> ALA   13  - LEU   16 )                          
  96: 6c70-A gvba-A    43 -  58 <=>   18 -  33   (THR   45  - LEU   60  <=> LEU   18  - PHE   33 )                          
  96: 6c70-A gvba-A    67 -  79 <=>   34 -  46   (ASP   69  - LEU   81  <=> GLN   34  - SER   46 )                          
  96: 6c70-A gvba-A    80 -  99 <=>   48 -  67   (HIS   82  - LEU  101  <=> THR   48  - GLY   67 )                          
  96: 6c70-A gvba-A   256 - 286 <=>   69 -  99   (ALA  342  - VAL  372  <=> PHE   69  - GLY   99 )                          
  96: 6c70-A gvba-A   287 - 290 <=>  131 - 134   (ASN  373  - ASN  376  <=> ALA  131  - ARG  134 )                          
  97: 6c70-A guzp-A    54 -  92 <=>   16 -  54   (MET   56  - SER   94  <=> THR   16  - GLY   54 )                          
  97: 6c70-A guzp-A    93 - 101 <=>   56 -  64   (LYS   95  - ILE  103  <=> PHE   56  - ARG   64 )                          
  97: 6c70-A guzp-A   247 - 254 <=>   81 -  88   (HIS  333  - VAL  340  <=> ASP   81  - GLN   88 )                          
  97: 6c70-A guzp-A   262 - 286 <=>   99 - 123   (GLY  348  - VAL  372  <=> THR   99  - VAL  123 )                          
  98: 6c70-A gwv7-A    18 -  21 <=>   21 -  24   (GLN   20  - GLY   23  <=> PHE   21  - GLU   24 )                          
  98: 6c70-A gwv7-A    40 -  63 <=>   25 -  48   (CYS   42  - ASP   65  <=> VAL   25  - MET   48 )                          
  98: 6c70-A gwv7-A    64 -  67 <=>   52 -  55   (ASP   66  - ASP   69  <=> LYS   52  - TRP   55 )                          
  98: 6c70-A gwv7-A    69 -  92 <=>   56 -  79   (THR   71  - SER   94  <=> TRP   56  - ASP   79 )                          
  98: 6c70-A gwv7-A   263 - 285 <=>   82 - 104   (VAL  349  - LYS  371  <=> GLY   82  - LEU  104 )                          
  99: 6c70-A gvm8-A    61 -  65 <=>   65 -  69   (GLU   63  - VAL   67  <=> ILE   65  - LEU   69 )                          
  99: 6c70-A gvm8-A    67 -  78 <=>   70 -  81   (ASP   69  - PHE   80  <=> LEU   70  - SER   81 )                          
  99: 6c70-A gvm8-A    79 -  97 <=>   84 - 102   (LEU   81  - LYS   99  <=> SER   84  - ASP  102 )                          
  99: 6c70-A gvm8-A    99 - 102 <=>  103 - 106   (LEU  101  - TRP  104  <=> GLN  103  - ILE  106 )                          
  99: 6c70-A gvm8-A   108 - 111 <=>  261 - 264   (HIS  110  - PHE  113  <=> ILE  261  - ASN  264 )                          
  99: 6c70-A gvm8-A   112 - 123 <=>  266 - 277   (ALA  114  - ILE  125  <=> SER  266  - ALA  277 )                          
  99: 6c70-A gvm8-A   252 - 263 <=>  285 - 296   (ARG  338  - VAL  349  <=> MET  285  - LEU  296 )                          
  99: 6c70-A gvm8-A   264 - 286 <=>  298 - 320   (ALA  350  - VAL  372  <=> SER  298  - ASP  320 )                          
 100: 6c70-A gv8h-A    63 -  83 <=>    1 -  21   (ASP   65  - VAL   85  <=> MET    1  - ILE   21 )                          
 100: 6c70-A gv8h-A    87 -  91 <=>   22 -  26   (TYR   89  - ARG   93  <=> ASN   22  - VAL   26 )                          
 100: 6c70-A gv8h-A    96 -  99 <=>   40 -  43   (TYR   98  - LEU  101  <=> ASP   40  - ASP   43 )                          
 100: 6c70-A gv8h-A   256 - 260 <=>   45 -  49   (ALA  342  - ALA  346  <=> ASN   45  - PHE   49 )                          
 100: 6c70-A gv8h-A   261 - 285 <=>   51 -  75   (TYR  347  - LYS  371  <=> ILE   51  - GLU   75 )                          
 100: 6c70-A gv8h-A   286 - 289 <=>   77 -  80   (VAL  372  - VAL  375  <=> GLN   77  - ASP   80 )                          
 101: 6c70-A gwmt-A    65 -  89 <=>   10 -  34   (VAL   67  - PRO   91  <=> LYS   10  - ASN   34 )                          
 101: 6c70-A gwmt-A    91 -  97 <=>   35 -  41   (ARG   93  - LYS   99  <=> PHE   35  - LEU   41 )                          
 101: 6c70-A gwmt-A    99 - 102 <=>   42 -  45   (LEU  101  - TRP  104  <=> ASN   42  - SER   45 )                          
 101: 6c70-A gwmt-A   249 - 260 <=>   46 -  57   (HIS  335  - ALA  346  <=> SER   46  - TYR   57 )                          
 101: 6c70-A gwmt-A   261 - 288 <=>   61 -  88   (TYR  347  - GLY  374  <=> ALA   61  - ALA   88 )                          
 101: 6c70-A gwmt-A   290 - 294 <=>   90 -  94   (ASN  376  - ALA  380  <=> GLU   90  - THR   94 )                          
 102: 6c70-A gwkg-A    40 -  61 <=>    1 -  22   (CYS   42  - GLU   63  <=> MET    1  - SER   22 )                          
 102: 6c70-A gwkg-A    63 -  89 <=>   23 -  49   (ASP   65  - PRO   91  <=> ILE   23  - TYR   49 )                          
 102: 6c70-A gwkg-A    92 -  95 <=>   50 -  53   (SER   94  - PHE   97  <=> GLY   50  - ARG   53 )                          
 102: 6c70-A gwkg-A   198 - 201 <=>   55 -  58   (LEU  215  - SER  218  <=> GLU   55  - ILE   58 )                          
 102: 6c70-A gwkg-A   204 - 207 <=>   59 -  62   (LEU  221  - CYS  224  <=> THR   59  - ASN   62 )                          
 102: 6c70-A gwkg-A   260 - 282 <=>   66 -  88   (ALA  346  - GLN  368  <=> VAL   66  - LEU   88 )                          
 102: 6c70-A gwkg-A   283 - 287 <=>   90 -  94   (ALA  369  - ASN  373  <=> VAL   90  - ARG   94 )                          
 102: 6c70-A gwkg-A   288 - 291 <=>   97 - 100   (GLY  374  - VAL  377  <=> LYS   97  - LYS  100 )                          
 103: 6c70-A gwh7-A    32 -  38 <=>   48 -  54   (LYS   34  - ILE   40  <=> ILE   48  - PHE   54 )                          
 103: 6c70-A gwh7-A    56 -  63 <=>   72 -  79   (VAL   58  - ASP   65  <=> ILE   72  - PHE   79 )                          
 103: 6c70-A gwh7-A    64 - 106 <=>  120 - 162   (ASP   66  - ASN  108  <=> LEU  120  - THR  162 )                          
 103: 6c70-A gwh7-A   248 - 286 <=>  163 - 201   (LYS  334  - VAL  372  <=> HIS  163  - PHE  201 )                          
 103: 6c70-A gwh7-A   287 - 292 <=>  204 - 209   (ASN  373  - TYR  378  <=> SER  204  - VAL  209 )                          
 103: 6c70-A gwh7-A   308 - 325 <=>  241 - 258   (PHE  394  - MET  411  <=> ILE  241  - SER  258 )                          
 103: 6c70-A gwh7-A   327 - 330 <=>  259 - 262   (ALA  413  - SER  416  <=> LEU  259  - SER  262 )                          
 103: 6c70-A gwh7-A   368 - 388 <=>  274 - 294   (ASP  454  - LYS  474  <=> MET  274  - TYR  294 )                          
 104: 6c70-A gv03-A     1 -   4 <=>    1 -   4   (PHE    3  - GLN    6  <=> MET    1  - LYS    4 )                          
 104: 6c70-A gv03-A     5 -   8 <=>   33 -  36   (GLY    7  - ALA   10  <=> ASP   33  - GLU   36 )                          
 104: 6c70-A gv03-A   110 - 114 <=>   48 -  52   (LEU  112  - SER  116  <=> HIS   48  - ASN   52 )                          
 104: 6c70-A gv03-A   116 - 122 <=>   53 -  59   (ALA  118  - ALA  124  <=> ASP   53  - ALA   59 )                          
 104: 6c70-A gv03-A   123 - 126 <=>   61 -  64   (ILE  125  - MET  128  <=> ASN   61  - PRO   64 )                          
 104: 6c70-A gv03-A   193 - 196 <=>   84 -  87   (ASN  210  - ASP  213  <=> GLY   84  - TYR   87 )                          
 104: 6c70-A gv03-A   199 - 202 <=>   88 -  91   (PHE  216  - TRP  219  <=> SER   88  - ALA   91 )                          
 104: 6c70-A gv03-A   239 - 242 <=>   97 - 100   (ALA  325  - TYR  328  <=> GLN   97  - VAL  100 )                          
 104: 6c70-A gv03-A   245 - 259 <=>  128 - 142   (GLU  331  - ASP  345  <=> ASP  128  - ASP  142 )                          
 104: 6c70-A gv03-A   261 - 285 <=>  143 - 167   (TYR  347  - LYS  371  <=> LYS  143  - PHE  167 )                          
 104: 6c70-A gv03-A   293 - 328 <=>  168 - 203   (ALA  379  - ALA  414  <=> ASN  168  - GLY  203 )                          
 104: 6c70-A gv03-A   343 - 355 <=>  207 - 219   (PHE  429  - MET  441  <=> ILE  207  - ASP  219 )                          
 104: 6c70-A gv03-A   363 - 366 <=>  224 - 227   (PHE  449  - SER  452  <=> LYS  224  - ASN  227 )                          
 104: 6c70-A gv03-A   369 - 388 <=>  228 - 247   (LEU  455  - LYS  474  <=> ILE  228  - THR  247 )                          
 105: 6c70-A gwvr-A     1 -   4 <=>   20 -  23   (PHE    3  - GLN    6  <=> GLY   20  - GLY   23 )                          
 105: 6c70-A gwvr-A    23 -  26 <=>   29 -  32   (PHE   25  - ASN   28  <=> THR   29  - LEU   32 )                          
 105: 6c70-A gwvr-A    37 -  49 <=>   34 -  46   (ARG   39  - LEU   51  <=> PHE   34  - PHE   46 )                          
 105: 6c70-A gwvr-A    95 - 103 <=>   66 -  74   (PHE   97  - ASN  105  <=> LEU   66  - VAL   74 )                          
 105: 6c70-A gwvr-A   124 - 145 <=>   81 - 102   (THR  126  - THR  147  <=> ILE   81  - HIS  102 )                          
 105: 6c70-A gwvr-A   159 - 162 <=>  105 - 108   (MET  176  - THR  179  <=> GLY  105  - THR  108 )                          
 105: 6c70-A gwvr-A   163 - 168 <=>  113 - 118   (PHE  180  - ALA  185  <=> GLU  113  - SER  118 )                          
 105: 6c70-A gwvr-A   174 - 177 <=>  119 - 122   (HIS  191  - ALA  194  <=> MET  119  - GLY  122 )                          
 105: 6c70-A gwvr-A   179 - 217 <=>  123 - 161   (ILE  196  - MET  234  <=> ILE  123  - THR  161 )                          
 105: 6c70-A gwvr-A   243 - 247 <=>  163 - 167   (TRP  329  - HIS  333  <=> THR  163  - LEU  167 )                          
 105: 6c70-A gwvr-A   262 - 284 <=>  180 - 202   (GLY  348  - THR  370  <=> ALA  180  - PHE  202 )                          
 105: 6c70-A gwvr-A   286 - 290 <=>  206 - 210   (VAL  372  - ASN  376  <=> TYR  206  - HIS  210 )                          
 105: 6c70-A gwvr-A   292 - 295 <=>  212 - 215   (TYR  378  - THR  381  <=> ILE  212  - LYS  215 )                          
 105: 6c70-A gwvr-A   296 - 315 <=>  217 - 236   (VAL  382  - ASN  401  <=> PHE  217  - PRO  236 )                          
 105: 6c70-A gwvr-A   333 - 338 <=>  254 - 259   (TRP  419  - GLU  424  <=> LYS  254  - ILE  259 )                          
 106: 6c70-A gwcz-A    29 -  62 <=>    3 -  36   (SER   31  - SER   64  <=> HIS    3  - ASN   36 )                          
 106: 6c70-A gwcz-A    68 -  97 <=>   37 -  66   (LEU   70  - LYS   99  <=> SER   37  - LYS   66 )                          
 106: 6c70-A gwcz-A   102 - 105 <=>   69 -  72   (TRP  104  - PRO  107  <=> ASP   69  - HIS   72 )                          
 106: 6c70-A gwcz-A   259 - 262 <=>   81 -  84   (ASP  345  - GLY  348  <=> ASN   81  - SER   84 )                          
 106: 6c70-A gwcz-A   263 - 288 <=>   86 - 111   (VAL  349  - GLY  374  <=> LEU   86  - ASP  111 )                          
 106: 6c70-A gwcz-A   291 - 298 <=>  176 - 183   (VAL  377  - GLY  384  <=> PHE  176  - LEU  183 )                          
 106: 6c70-A gwcz-A   302 - 306 <=>  190 - 194   (TYR  388  - GLN  392  <=> LEU  190  - THR  194 )                          
 106: 6c70-A gwcz-A   307 - 312 <=>  196 - 201   (VAL  393  - ILE  398  <=> PHE  196  - GLU  201 )                          
 106: 6c70-A gwcz-A   317 - 335 <=>  209 - 227   (LEU  403  - ASP  421  <=> GLY  209  - GLU  227 )                          
 106: 6c70-A gwcz-A   342 - 345 <=>  229 - 232   (THR  428  - GLN  431  <=> GLN  229  - LYS  232 )                          
 106: 6c70-A gwcz-A   352 - 356 <=>  234 - 238   (GLN  438  - SER  442  <=> ILE  234  - TYR  238 )                          
 107: 6c70-A gv59-A    63 -  87 <=>  138 - 162   (ASP   65  - TYR   89  <=> SER  138  - GLN  162 )                          
 107: 6c70-A gv59-A   264 - 289 <=>  163 - 188   (ALA  350  - VAL  375  <=> ASP  163  - ALA  188 )                          
 108: 6c70-A guvz-A    35 -  62 <=>   26 -  53   (PRO   37  - SER   64  <=> SER   26  - HIS   53 )                          
 108: 6c70-A guvz-A    68 -  95 <=>   54 -  81   (LEU   70  - PHE   97  <=> SER   54  - ASP   81 )                          
 108: 6c70-A guvz-A   261 - 280 <=>   85 - 104   (TYR  347  - ALA  366  <=> THR   85  - PHE  104 )                          
 109: 6c70-A guvi-A    45 -  51 <=>   34 -  40   (LEU   47  - TYR   53  <=> ILE   34  - VAL   40 )                          
 109: 6c70-A guvi-A    64 - 101 <=>  160 - 197   (ASP   66  - ILE  103  <=> THR  160  - GLN  197 )                          
 109: 6c70-A guvi-A   102 - 105 <=>  199 - 202   (TRP  104  - PRO  107  <=> GLN  199  - THR  202 )                          
 109: 6c70-A guvi-A   249 - 260 <=>  203 - 214   (HIS  335  - ALA  346  <=> ASN  203  - GLN  214 )                          
 109: 6c70-A guvi-A   261 - 286 <=>  217 - 242   (TYR  347  - VAL  372  <=> ILE  217  - ARG  242 )                          
 109: 6c70-A guvi-A   287 - 290 <=>  245 - 248   (ASN  373  - ASN  376  <=> GLN  245  - ASN  248 )                          
 109: 6c70-A guvi-A   330 - 334 <=>  374 - 378   (SER  416  - TYR  420  <=> PRO  374  - SER  378 )                          
 110: 6c70-A gvn1-A    15 -  18 <=>    1 -   4   (ARG   17  - GLN   20  <=> MET    1  - ILE    4 )                          
 110: 6c70-A gvn1-A    21 -  24 <=>    5 -   8   (GLY   23  - MET   26  <=> ILE    5  - SER    8 )                          
 110: 6c70-A gvn1-A    46 -  51 <=>   15 -  20   (LEU   48  - TYR   53  <=> ILE   15  - ILE   20 )                          
 110: 6c70-A gvn1-A    52 -  61 <=>   22 -  31   (GLY   54  - GLU   63  <=> ALA   22  - LEU   31 )                          
 110: 6c70-A gvn1-A    63 -  78 <=>   32 -  47   (ASP   65  - PHE   80  <=> GLU   32  - LEU   47 )                          
 110: 6c70-A gvn1-A    79 -  91 <=>   49 -  61   (LEU   81  - ARG   93  <=> ALA   49  - ILE   61 )                          
 110: 6c70-A gvn1-A    92 -  95 <=>   63 -  66   (SER   94  - PHE   97  <=> THR   63  - PHE   66 )                          
 110: 6c70-A gvn1-A   260 - 277 <=>   67 -  84   (ALA  346  - THR  363  <=> VAL   67  - LEU   84 )                          
 110: 6c70-A gvn1-A   278 - 286 <=>   86 -  94   (LEU  364  - VAL  372  <=> SER   86  - TYR   94 )                          
 110: 6c70-A gvn1-A   288 - 291 <=>  107 - 110   (GLY  374  - VAL  377  <=> ASP  107  - SER  110 )                          
 111: 6c70-A gvxu-A    63 -  91 <=>    1 -  29   (ASP   65  - ARG   93  <=> MET    1  - PHE   29 )                          
 111: 6c70-A gvxu-A    92 -  95 <=>   32 -  35   (SER   94  - PHE   97  <=> ASN   32  - ILE   35 )                          
 111: 6c70-A gvxu-A   259 - 283 <=>   38 -  62   (ASP  345  - ALA  369  <=> ILE   38  - ASP   62 )                          
 111: 6c70-A gvxu-A   284 - 287 <=>   64 -  67   (THR  370  - ASN  373  <=> TYR   64  - GLY   67 )                          
 111: 6c70-A gvxu-A   288 - 291 <=>   70 -  73   (GLY  374  - VAL  377  <=> ALA   70  - SER   73 )                          
 112: 6c70-A gwef-A    64 -  89 <=>   22 -  47   (ASP   66  - PRO   91  <=> HIS   22  - GLN   47 )                          
 112: 6c70-A gwef-A    91 - 101 <=>   48 -  58   (ARG   93  - ILE  103  <=> LEU   48  - THR   58 )                          
 112: 6c70-A gwef-A   102 - 105 <=>   60 -  63   (TRP  104  - PRO  107  <=> GLU   60  - TYR   63 )                          
 112: 6c70-A gwef-A   106 - 109 <=>   66 -  69   (ASN  108  - PRO  111  <=> ILE   66  - ALA   69 )                          
 112: 6c70-A gwef-A   112 - 115 <=>   71 -  74   (ALA  114  - ASN  117  <=> GLN   71  - CYS   74 )                          
 112: 6c70-A gwef-A   245 - 262 <=>   78 -  95   (GLU  331  - GLY  348  <=> ILE   78  - ALA   95 )                          
 112: 6c70-A gwef-A   263 - 284 <=>   99 - 120   (VAL  349  - THR  370  <=> GLN   99  - LEU  120 )                          
 112: 6c70-A gwef-A   285 - 290 <=>  122 - 127   (LYS  371  - ASN  376  <=> ASN  122  - VAL  127 )                          
 113: 6c70-A gwcp-A    63 -  90 <=>   41 -  68   (ASP   65  - VAL   92  <=> LEU   41  - THR   68 )                          
 113: 6c70-A gwcp-A   257 - 284 <=>   70 -  97   (VAL  343  - THR  370  <=> ASP   70  - ILE   97 )                          
 113: 6c70-A gwcp-A   285 - 289 <=>   99 - 103   (LYS  371  - VAL  375  <=> LEU   99  - ASP  103 )                          
 113: 6c70-A gwcp-A   385 - 388 <=>  347 - 350   (VAL  471  - LYS  474  <=> THR  347  - LEU  350 )                          
 114: 6c70-A guza-A    62 -  88 <=>   36 -  62   (SER   64  - PHE   90  <=> PRO   36  - LEU   62 )                          
 114: 6c70-A guza-A    90 -  95 <=>   63 -  68   (VAL   92  - PHE   97  <=> ALA   63  - ASN   68 )                          
 114: 6c70-A guza-A   258 - 279 <=>   69 -  90   (GLY  344  - LEU  365  <=> THR   69  - ASP   90 )                          
 115: 6c70-A gu4r-A    50 -  63 <=>    2 -  15   (GLN   52  - ASP   65  <=> ASN    2  - GLN   15 )                          
 115: 6c70-A gu4r-A    64 -  89 <=>   41 -  66   (ASP   66  - PRO   91  <=> SER   41  - ASP   66 )                          
 115: 6c70-A gu4r-A   261 - 279 <=>   68 -  86   (TYR  347  - LEU  365  <=> GLU   68  - LYS   86 )                          
 116: 6c70-A gwfp-A    63 -  87 <=>   44 -  68   (ASP   65  - TYR   89  <=> SER   44  - ALA   68 )                          
 116: 6c70-A gwfp-A   261 - 286 <=>   70 -  95   (TYR  347  - VAL  372  <=> GLY   70  - VAL   95 )                          
 117: 6c70-A guy1-A    65 -  88 <=>   62 -  85   (VAL   67  - PHE   90  <=> LYS   62  - LEU   85 )                          
 117: 6c70-A guy1-A    90 - 102 <=>   86 -  98   (VAL   92  - TRP  104  <=> PHE   86  - PHE   98 )                          
 117: 6c70-A guy1-A   103 - 106 <=>  101 - 104   (ASN  105  - ASN  108  <=> PRO  101  - ASP  104 )                          
 117: 6c70-A guy1-A   249 - 253 <=>  106 - 110   (HIS  335  - LEU  339  <=> SER  106  - VAL  110 )                          
 117: 6c70-A guy1-A   259 - 262 <=>  116 - 119   (ASP  345  - GLY  348  <=> GLY  116  - LEU  119 )                          
 117: 6c70-A guy1-A   263 - 287 <=>  123 - 147   (VAL  349  - ASN  373  <=> ALA  123  - LYS  147 )                          
 118: 6c70-A gu58-A    64 -  90 <=>   42 -  68   (ASP   66  - VAL   92  <=> VAL   42  - MET   68 )                          
 118: 6c70-A gu58-A   129 - 132 <=>   80 -  83   (LEU  131  - CYS  134  <=> TRP   80  - GLY   83 )                          
 118: 6c70-A gu58-A   253 - 261 <=>  133 - 141   (LEU  339  - TYR  347  <=> LYS  133  - LEU  141 )                          
 118: 6c70-A gu58-A   262 - 285 <=>  143 - 166   (GLY  348  - LYS  371  <=> ASN  143  - VAL  166 )                          
 119: 6c70-A gv6f-A    55 -  58 <=>  138 - 141   (ALA   57  - LEU   60  <=> ASP  138  - LYS  141 )                          
 119: 6c70-A gv6f-A    61 -  64 <=>  142 - 145   (GLU   63  - ASP   66  <=> ASP  142  - ASP  145 )                          
 119: 6c70-A gv6f-A    65 -  92 <=>  363 - 390   (VAL   67  - SER   94  <=> VAL  363  - HIS  390 )                          
 119: 6c70-A gv6f-A    93 - 104 <=>  392 - 403   (LYS   95  - ASN  106  <=> ASP  392  - THR  403 )                          
 119: 6c70-A gv6f-A   189 - 195 <=>  418 - 424   (MET  206  - LEU  212  <=> SER  418  - ALA  424 )                          
 119: 6c70-A gv6f-A   198 - 201 <=>  427 - 430   (LEU  215  - SER  218  <=> ASP  427  - LEU  430 )                          
 119: 6c70-A gv6f-A   261 - 286 <=>  438 - 463   (TYR  347  - VAL  372  <=> ARG  438  - GLU  463 )                          
 120: 6c70-A gwgr-A    64 -  87 <=>    1 -  24   (ASP   66  - TYR   89  <=> MET    1  - GLY   24 )                          
 120: 6c70-A gwgr-A   264 - 283 <=>   25 -  44   (ALA  350  - ALA  369  <=> ILE   25  - VAL   44 )                          
 120: 6c70-A gwgr-A   285 - 288 <=>   45 -  48   (LYS  371  - GLY  374  <=> ASP   45  - LYS   48 )                          
 120: 6c70-A gwgr-A   371 - 374 <=>   56 -  59   (ALA  457  - LEU  460  <=> LYS   56  - ASP   59 )                          
 120: 6c70-A gwgr-A   378 - 381 <=>   88 -  91   (VAL  464  - PHE  467  <=> GLY   88  - ILE   91 )                          
 121: 6c70-A gvgt-A     2 -   5 <=>  237 - 240   (LYS    4  - GLY    7  <=> ILE  237  - SER  240 )                          
 121: 6c70-A gvgt-A    29 -  32 <=>  246 - 249   (SER   31  - LYS   34  <=> ILE  246  - TRP  249 )                          
 121: 6c70-A gvgt-A    65 -  93 <=>  385 - 413   (VAL   67  - LYS   95  <=> PRO  385  - GLN  413 )                          
 121: 6c70-A gvgt-A   261 - 288 <=>  416 - 443   (TYR  347  - GLY  374  <=> LEU  416  - LYS  443 )                          
 121: 6c70-A gvgt-A   376 - 379 <=>  455 - 458   (ALA  462  - THR  465  <=> GLU  455  - LYS  458 )                          
 121: 6c70-A gvgt-A   384 - 387 <=>  459 - 462   (LEU  470  - LEU  473  <=> ARG  459  - TYR  462 )                          
 122: 6c70-A gwv1-A    58 -  61 <=>   28 -  31   (LEU   60  - GLU   63  <=> PHE   28  - THR   31 )                          
 122: 6c70-A gwv1-A    65 -  94 <=>   96 - 125   (VAL   67  - ILE   96  <=> ASP   96  - ASP  125 )                          
 122: 6c70-A gwv1-A    96 - 100 <=>  126 - 130   (TYR   98  - ALA  102  <=> ILE  126  - ASN  130 )                          
 122: 6c70-A gwv1-A   197 - 200 <=>  134 - 137   (VAL  214  - CYS  217  <=> PHE  134  - VAL  137 )                          
 122: 6c70-A gwv1-A   261 - 265 <=>  141 - 145   (TYR  347  - LEU  351  <=> VAL  141  - ASN  145 )                          
 122: 6c70-A gwv1-A   266 - 287 <=>  147 - 168   (LEU  352  - ASN  373  <=> VAL  147  - LYS  168 )                          
 123: 6c70-A gv74-A    63 -  85 <=>   14 -  36   (ASP   65  - MET   87  <=> VAL   14  - ALA   36 )                          
 123: 6c70-A gv74-A    87 -  90 <=>   37 -  40   (TYR   89  - VAL   92  <=> LEU   37  - ILE   40 )                          
 123: 6c70-A gv74-A    92 -  95 <=>   41 -  44   (SER   94  - PHE   97  <=> TRP   41  - ALA   44 )                          
 123: 6c70-A gv74-A   257 - 283 <=>   45 -  71   (VAL  343  - ALA  369  <=> SER   45  - LYS   71 )                          
 123: 6c70-A gv74-A   294 - 309 <=>   73 -  88   (ALA  380  - LEU  395  <=> GLN   73  - PHE   88 )                          
 123: 6c70-A gv74-A   314 - 317 <=>   93 -  96   (GLY  400  - LEU  403  <=> LEU   93  - SER   96 )                          
 124: 6c70-A gvxb-A    71 -  95 <=>    1 -  25   (ASN   73  - PHE   97  <=> MET    1  - HIS   25 )                          
 124: 6c70-A gvxb-A   260 - 289 <=>   26 -  55   (ALA  346  - VAL  375  <=> LEU   26  - ARG   55 )                          
 125: 6c70-A guux-A    63 -  93 <=>   22 -  52   (ASP   65  - LYS   95  <=> LYS   22  - GLY   52 )                          
 125: 6c70-A guux-A    95 -  98 <=>   53 -  56   (PHE   97  - THR  100  <=> ASN   53  - ASN   56 )                          
 125: 6c70-A guux-A   264 - 286 <=>   63 -  85   (ALA  350  - VAL  372  <=> SER   63  - ILE   85 )                          
 125: 6c70-A guux-A   287 - 290 <=>   88 -  91   (ASN  373  - ASN  376  <=> ILE   88  - ASP   91 )                          
 125: 6c70-A guux-A   328 - 341 <=>  423 - 436   (ALA  414  - LYS  427  <=> ASN  423  - GLN  436 )                          
 126: 6c70-A guyn-A    64 -  96 <=>    1 -  33   (ASP   66  - TYR   98  <=> MET    1  - VAL   33 )                          
 126: 6c70-A guyn-A   252 - 256 <=>   58 -  62   (ARG  338  - ALA  342  <=> LYS   58  - PRO   62 )                          
 126: 6c70-A guyn-A   258 - 286 <=>   68 -  96   (GLY  344  - VAL  372  <=> ILE   68  - GLN   96 )                          
 127: 6c70-A gvi6-A    64 -  92 <=>   13 -  41   (ASP   66  - SER   94  <=> SER   13  - LEU   41 )                          
 127: 6c70-A gvi6-A    93 -  96 <=>   43 -  46   (LYS   95  - TYR   98  <=> PHE   43  - PRO   46 )                          
 127: 6c70-A gvi6-A   258 - 279 <=>   47 -  68   (GLY  344  - LEU  365  <=> HIS   47  - PRO   68 )                          
 127: 6c70-A gvi6-A   280 - 285 <=>   70 -  75   (ALA  366  - LYS  371  <=> TRP   70  - ARG   75 )                          
 127: 6c70-A gvi6-A   287 - 290 <=>   76 -  79   (ASN  373  - ASN  376  <=> PHE   76  - VAL   79 )                          
 127: 6c70-A gvi6-A   385 - 388 <=>   90 -  93   (VAL  471  - LYS  474  <=> PHE   90  - TYR   93 )                          
 128: 6c70-A gu3m-A    24 -  27 <=>   34 -  37   (MET   26  - TYR   29  <=> PRO   34  - TYR   37 )                          
 128: 6c70-A gu3m-A    32 -  62 <=>   47 -  77   (LYS   34  - SER   64  <=> ALA   47  - ALA   77 )                          
 128: 6c70-A gu3m-A    63 - 100 <=>   85 - 122   (ASP   65  - ALA  102  <=> THR   85  - HIS  122 )                          
 128: 6c70-A gu3m-A   261 - 286 <=>  127 - 152   (TYR  347  - VAL  372  <=> LEU  127  - LYS  152 )                          
 128: 6c70-A gu3m-A   385 - 388 <=>  153 - 156   (VAL  471  - LYS  474  <=> MET  153  - SER  156 )                          
 129: 6c70-A gwvk-A    44 -  47 <=>    1 -   4   (LEU   46  - LEU   49  <=> MET    1  - PHE    4 )                          
 129: 6c70-A gwvk-A    49 -  56 <=>    5 -  12   (LEU   51  - VAL   58  <=> GLY    5  - LEU   12 )                          
 129: 6c70-A gwvk-A    59 -  63 <=>   14 -  18   (MET   61  - ASP   65  <=> THR   14  - ASP   18 )                          
 129: 6c70-A gwvk-A    67 -  70 <=>   19 -  22   (ASP   69  - ALA   72  <=> PHE   19  - THR   22 )                          
 129: 6c70-A gwvk-A    71 -  91 <=>   24 -  44   (ASN   73  - ARG   93  <=> SER   24  - LYS   44 )                          
 129: 6c70-A gwvk-A   261 - 288 <=>   45 -  72   (TYR  347  - GLY  374  <=> ASP   45  - PHE   72 )                          
 130: 6c70-A gvtp-A    40 -  62 <=>    1 -  23   (CYS   42  - SER   64  <=> MET    1  - ARG   23 )                          
 130: 6c70-A gvtp-A    68 -  88 <=>   24 -  44   (LEU   70  - PHE   90  <=> SER   24  - TYR   44 )                          
 130: 6c70-A gvtp-A   262 - 286 <=>   46 -  70   (GLY  348  - VAL  372  <=> HIS   46  - PHE   70 )                          
 130: 6c70-A gvtp-A   287 - 290 <=>   73 -  76   (ASN  373  - ASN  376  <=> HIS   73  - GLU   76 )                          
 131: 6c70-A gvv6-A    65 -  88 <=>    1 -  24   (VAL   67  - PHE   90  <=> MET    1  - PRO   24 )                          
 131: 6c70-A gvv6-A   261 - 287 <=>   26 -  52   (TYR  347  - ASN  373  <=> THR   26  - SER   52 )                          
 131: 6c70-A gvv6-A   289 - 311 <=>   53 -  75   (VAL  375  - CYS  397  <=> SER   53  - ALA   75 )                          
 132: 6c70-A gwso-A    63 -  86 <=>    3 -  26   (ASP   65  - ILE   88  <=> ILE    3  - ALA   26 )                          
 132: 6c70-A gwso-A    88 -  92 <=>   28 -  32   (PHE   90  - SER   94  <=> PHE   28  - ASN   32 )                          
 132: 6c70-A gwso-A   261 - 283 <=>   38 -  60   (TYR  347  - ALA  369  <=> THR   38  - LYS   60 )                          
 132: 6c70-A gwso-A   294 - 318 <=>   62 -  86   (ALA  380  - ILE  404  <=> VAL   62  - LEU   86 )                          
 133: 6c70-A gvyl-A    40 -  59 <=>    1 -  20   (CYS   42  - MET   61  <=> MET    1  - VAL   20 )                          
 133: 6c70-A gvyl-A    61 -  90 <=>   21 -  50   (GLU   63  - VAL   92  <=> LEU   21  - LYS   50 )                          
 133: 6c70-A gvyl-A    92 -  95 <=>   51 -  54   (SER   94  - PHE   97  <=> HIS   51  - VAL   54 )                          
 133: 6c70-A gvyl-A    99 - 102 <=>   57 -  60   (LEU  101  - TRP  104  <=> TYR   57  - ASN   60 )                          
 133: 6c70-A gvyl-A   260 - 276 <=>   65 -  81   (ALA  346  - LEU  362  <=> VAL   65  - PHE   81 )                          
 133: 6c70-A gvyl-A   277 - 287 <=>   83 -  93   (THR  363  - ASN  373  <=> THR   83  - ARG   93 )                          
 133: 6c70-A gvyl-A   288 - 291 <=>   96 -  99   (GLY  374  - VAL  377  <=> LYS   96  - GLY   99 )                          
 134: 6c70-A gwns-A    65 -  96 <=>  412 - 443   (VAL   67  - TYR   98  <=> GLY  412  - GLY  443 )                          
 134: 6c70-A gwns-A   194 - 197 <=>  448 - 451   (SER  211  - VAL  214  <=> LYS  448  - PHE  451 )                          
 134: 6c70-A gwns-A   198 - 201 <=>  458 - 461   (LEU  215  - SER  218  <=> PHE  458  - ILE  461 )                          
 134: 6c70-A gwns-A   254 - 258 <=>  472 - 476   (VAL  340  - GLY  344  <=> SER  472  - TYR  476 )                          
 134: 6c70-A gwns-A   261 - 286 <=>  490 - 515   (TYR  347  - VAL  372  <=> THR  490  - PHE  515 )                          
 134: 6c70-A gwns-A   287 - 290 <=>  518 - 521   (ASN  373  - ASN  376  <=> LEU  518  - GLU  521 )                          
 135: 6c70-A gvna-A    65 -  83 <=>  103 - 121   (VAL   67  - VAL   85  <=> ASN  103  - GLU  121 )                          
 135: 6c70-A gvna-A    85 -  89 <=>  124 - 128   (MET   87  - PRO   91  <=> GLY  124  - VAL  128 )                          
 135: 6c70-A gvna-A   260 - 281 <=>  130 - 151   (ALA  346  - TYR  367  <=> PRO  130  - ILE  151 )                          
 135: 6c70-A gvna-A   285 - 289 <=>  157 - 161   (LYS  371  - VAL  375  <=> MET  157  - LEU  161 )                          
 135: 6c70-A gvna-A   385 - 388 <=>  169 - 172   (VAL  471  - LYS  474  <=> GLU  169  - ALA  172 )                          
 136: 6c70-A gwcd-A    63 -  88 <=>   17 -  42   (ASP   65  - PHE   90  <=> GLU   17  - VAL   42 )                          
 136: 6c70-A gwcd-A    90 -  95 <=>   43 -  48   (VAL   92  - PHE   97  <=> PHE   43  - GLU   48 )                          
 136: 6c70-A gwcd-A   257 - 283 <=>   49 -  75   (VAL  343  - ALA  369  <=> GLY   49  - ALA   75 )                          
 136: 6c70-A gwcd-A   284 - 287 <=>   77 -  80   (THR  370  - ASN  373  <=> GLN   77  - THR   80 )                          
 136: 6c70-A gwcd-A   288 - 291 <=>   83 -  86   (GLY  374  - VAL  377  <=> LEU   83  - LEU   86 )                          
 137: 6c70-A gwu8-A    65 -  68 <=>  226 - 229   (VAL   67  - LEU   70  <=> GLN  226  - ASN  229 )                          
 137: 6c70-A gwu8-A    71 -  92 <=>  230 - 251   (ASN   73  - SER   94  <=> THR  230  - LEU  251 )                          
 137: 6c70-A gwu8-A    93 -  96 <=>  253 - 256   (LYS   95  - TYR   98  <=> ARG  253  - GLY  256 )                          
 137: 6c70-A gwu8-A   258 - 286 <=>  257 - 285   (GLY  344  - VAL  372  <=> ILE  257  - ASN  285 )                          
 137: 6c70-A gwu8-A   287 - 290 <=>  288 - 291   (ASN  373  - ASN  376  <=> VAL  288  - ARG  291 )                          
 138: 6c70-A gvaz-A     6 -   9 <=>  135 - 138   (LEU    8  - ASP   11  <=> ASP  135  - LYS  138 )                          
 138: 6c70-A gvaz-A    12 -  21 <=>  184 - 193   (PRO   14  - GLY   23  <=> LEU  184  - ALA  193 )                          
 138: 6c70-A gvaz-A    40 -  60 <=>  194 - 214   (CYS   42  - MET   62  <=> GLN  194  - ASP  214 )                          
 138: 6c70-A gvaz-A    63 -  80 <=>  242 - 259   (ASP   65  - HIS   82  <=> LEU  242  - LYS  259 )                          
 138: 6c70-A gvaz-A    81 -  91 <=>  262 - 272   (PRO   83  - ARG   93  <=> LYS  262  - GLY  272 )                          
 138: 6c70-A gvaz-A   264 - 282 <=>  274 - 292   (ALA  350  - GLN  368  <=> THR  274  - LYS  292 )                          
 138: 6c70-A gvaz-A   286 - 291 <=>  320 - 325   (VAL  372  - VAL  377  <=> LYS  320  - THR  325 )                          
 138: 6c70-A gvaz-A   327 - 331 <=>  495 - 499   (ALA  413  - CYS  417  <=> GLY  495  - GLU  499 )                          
 138: 6c70-A gvaz-A   332 - 337 <=>  502 - 507   (HIS  418  - SER  423  <=> LEU  502  - LYS  507 )                          
 139: 6c70-A gvwd-A    42 -  52 <=>   29 -  39   (VAL   44  - GLY   54  <=> GLY   29  - MET   39 )                          
 139: 6c70-A gvwd-A    55 -  62 <=>   40 -  47   (ALA   57  - SER   64  <=> PRO   40  - ILE   47 )                          
 139: 6c70-A gvwd-A    63 -  91 <=>   63 -  91   (ASP   65  - ARG   93  <=> SER   63  - LYS   91 )                          
 139: 6c70-A gvwd-A   260 - 263 <=>   92 -  95   (ALA  346  - VAL  349  <=> GLY   92  - LYS   95 )                          
 139: 6c70-A gvwd-A   264 - 284 <=>   97 - 117   (ALA  350  - THR  370  <=> ALA   97  - LEU  117 )                          
 140: 6c70-A gwsq-A    35 -  38 <=>    4 -   7   (PRO   37  - ILE   40  <=> SER    4  - LEU    7 )                          
 140: 6c70-A gwsq-A    60 -  92 <=>   38 -  70   (MET   62  - SER   94  <=> THR   38  - ASN   70 )                          
 140: 6c70-A gwsq-A    96 -  99 <=>   75 -  78   (TYR   98  - LEU  101  <=> PHE   75  - SER   78 )                          
 140: 6c70-A gwsq-A   258 - 280 <=>   81 - 103   (GLY  344  - ALA  366  <=> GLY   81  - SER  103 )                          
 140: 6c70-A gwsq-A   281 - 286 <=>  105 - 110   (TYR  367  - VAL  372  <=> ILE  105  - ASN  110 )                          
 140: 6c70-A gwsq-A   287 - 290 <=>  113 - 116   (ASN  373  - ASN  376  <=> GLU  113  - GLY  116 )                          
 141: 6c70-A guyr-A    63 -  92 <=>    3 -  32   (ASP   65  - SER   94  <=> GLY    3  - GLN   32 )                          
 141: 6c70-A guyr-A   261 - 274 <=>   34 -  47   (TYR  347  - ILE  360  <=> PHE   34  - SER   47 )                          
 141: 6c70-A guyr-A   280 - 284 <=>   50 -  54   (ALA  366  - THR  370  <=> HIS   50  - GLY   54 )                          
 141: 6c70-A guyr-A   286 - 290 <=>  103 - 107   (VAL  372  - ASN  376  <=> ALA  103  - ASN  107 )                          
 141: 6c70-A guyr-A   362 - 366 <=>  113 - 117   (PHE  448  - SER  452  <=> LEU  113  - ASP  117 )                          
 142: 6c70-A gwsl-A    64 -  93 <=>   43 -  72   (ASP   66  - LYS   95  <=> ARG   43  - ASP   72 )                          
 142: 6c70-A gwsl-A    99 - 105 <=>   74 -  80   (LEU  101  - PRO  107  <=> VAL   74  - ALA   80 )                          
 142: 6c70-A gwsl-A   249 - 286 <=>   81 - 118   (HIS  335  - VAL  372  <=> PRO   81  - GLY  118 )                          
 142: 6c70-A gwsl-A   287 - 290 <=>  121 - 124   (ASN  373  - ASN  376  <=> ALA  121  - TYR  124 )                          
 143: 6c70-A gwi4-A    65 -  68 <=>    2 -   5   (VAL   67  - LEU   70  <=> THR    2  - ASN    5 )                          
 143: 6c70-A gwi4-A    70 -  91 <=>    6 -  27   (ALA   72  - ARG   93  <=> GLY    6  - ASP   27 )                          
 143: 6c70-A gwi4-A   260 - 273 <=>   29 -  42   (ALA  346  - THR  359  <=> PRO   29  - LYS   42 )                          
 144: 6c70-A gvyu-A    63 -  91 <=>   16 -  44   (ASP   65  - ARG   93  <=> LYS   16  - ASP   44 )                          
 144: 6c70-A gvyu-A   248 - 253 <=>   52 -  57   (LYS  334  - LEU  339  <=> LYS   52  - ASN   57 )                          
 144: 6c70-A gvyu-A   260 - 284 <=>   59 -  83   (ALA  346  - THR  370  <=> VAL   59  - LEU   83 )                          
 144: 6c70-A gvyu-A   293 - 302 <=>   85 -  94   (ALA  379  - TYR  388  <=> ALA   85  - GLU   94 )                          
 144: 6c70-A gvyu-A   304 - 309 <=>   95 - 100   (LEU  390  - LEU  395  <=> GLU   95  - ASP  100 )                          
 145: 6c70-A gu85-A    63 -  87 <=>    1 -  25   (ASP   65  - TYR   89  <=> MET    1  - LEU   25 )                          
 145: 6c70-A gu85-A   261 - 284 <=>   27 -  50   (TYR  347  - THR  370  <=> SER   27  - ILE   50 )                          
 145: 6c70-A gu85-A   285 - 288 <=>   52 -  55   (LYS  371  - GLY  374  <=> SER   52  - SER   55 )                          
 146: 6c70-A gv1t-A    56 -  93 <=>   26 -  63   (VAL   58  - LYS   95  <=> VAL   26  - SER   63 )                          
 146: 6c70-A gv1t-A    98 - 101 <=>   64 -  67   (THR  100  - ILE  103  <=> LEU   64  - ASP   67 )                          
 146: 6c70-A gv1t-A   253 - 284 <=>   68 -  99   (LEU  339  - THR  370  <=> ALA   68  - PHE   99 )                          
 147: 6c70-A gu5m-A     3 -   6 <=>    1 -   4   (HIS    5  - LEU    8  <=> MET    1  - LYS    4 )                          
 147: 6c70-A gu5m-A    66 -  92 <=>   34 -  60   (ASP   68  - SER   94  <=> HIS   34  - GLY   60 )                          
 147: 6c70-A gu5m-A   160 - 164 <=>   79 -  83   (ILE  177  - TYR  181  <=> PRO   79  - LYS   83 )                          
 147: 6c70-A gu5m-A   181 - 202 <=>   85 - 106   (GLN  198  - TRP  219  <=> GLU   85  - LEU  106 )                          
 147: 6c70-A gu5m-A   255 - 286 <=>  123 - 154   (THR  341  - VAL  372  <=> ASN  123  - LYS  154 )                          
 148: 6c70-A gwp9-A    64 -  92 <=>   16 -  44   (ASP   66  - SER   94  <=> GLN   16  - GLY   44 )                          
 148: 6c70-A gwp9-A    95 -  98 <=>   45 -  48   (PHE   97  - THR  100  <=> SER   45  - GLU   48 )                          
 148: 6c70-A gwp9-A   254 - 286 <=>   49 -  81   (VAL  340  - VAL  372  <=> GLY   49  - ASP   81 )                          
 148: 6c70-A gwp9-A   287 - 290 <=>   84 -  87   (ASN  373  - ASN  376  <=> SER   84  - LEU   87 )                          
 149: 6c70-A gu18-A     1 -   5 <=>   81 -  85   (PHE    3  - GLY    7  <=> PRO   81  - LEU   85 )                          
 149: 6c70-A gu18-A     6 -  15 <=>   87 -  96   (LEU    8  - ARG   17  <=> SER   87  - GLY   96 )                          
 149: 6c70-A gu18-A    56 -  62 <=>  210 - 216   (VAL   58  - SER   64  <=> GLN  210  - HIS  216 )                          
 149: 6c70-A gu18-A    63 -  66 <=>  220 - 223   (ASP   65  - ASP   68  <=> ASN  220  - SER  223 )                          
 149: 6c70-A gu18-A    68 -  90 <=>  224 - 246   (LEU   70  - VAL   92  <=> ASN  224  - GLY  246 )                          
 149: 6c70-A gu18-A   127 - 133 <=>  256 - 262   (ARG  129  - VAL  135  <=> ASN  256  - ALA  262 )                          
 149: 6c70-A gu18-A   166 - 170 <=>  376 - 380   (PHE  183  - SER  187  <=> ALA  376  - LYS  380 )                          
 149: 6c70-A gu18-A   253 - 256 <=>  429 - 432   (LEU  339  - ALA  342  <=> SER  429  - ILE  432 )                          
 149: 6c70-A gu18-A   258 - 261 <=>  433 - 436   (GLY  344  - TYR  347  <=> ASN  433  - SER  436 )                          
 149: 6c70-A gu18-A   262 - 281 <=>  438 - 457   (GLY  348  - TYR  367  <=> VAL  438  - GLY  457 )                          
 149: 6c70-A gu18-A   318 - 331 <=>  471 - 484   (ILE  404  - CYS  417  <=> LEU  471  - LEU  484 )                          
 149: 6c70-A gu18-A   332 - 339 <=>  487 - 494   (HIS  418  - GLU  425  <=> SER  487  - ARG  494 )                          
 150: 6c70-A gwpu-A    64 -  88 <=>    1 -  25   (ASP   66  - PHE   90  <=> MET    1  - VAL   25 )                          
 150: 6c70-A gwpu-A   199 - 202 <=>   28 -  31   (PHE  216  - TRP  219  <=> GLN   28  - ALA   31 )                          
 150: 6c70-A gwpu-A   260 - 263 <=>   33 -  36   (ALA  346  - VAL  349  <=> SER   33  - ILE   36 )                          
 150: 6c70-A gwpu-A   264 - 284 <=>   38 -  58   (ALA  350  - THR  370  <=> SER   38  - LYS   58 )                          
 151: 6c70-A gvn2-A    69 -  90 <=>    1 -  22   (THR   71  - VAL   92  <=> MET    1  - ASN   22 )                          
 151: 6c70-A gvn2-A    93 -  96 <=>   25 -  28   (LYS   95  - TYR   98  <=> GLN   25  - THR   28 )                          
 151: 6c70-A gvn2-A   205 - 208 <=>   31 -  34   (PHE  222  - GLU  225  <=> ASP   31  - THR   34 )                          
 151: 6c70-A gvn2-A   211 - 214 <=>   35 -  38   (GLN  228  - LYS  231  <=> VAL   35  - ALA   38 )                          
 151: 6c70-A gvn2-A   256 - 277 <=>   48 -  69   (ALA  342  - THR  363  <=> ASP   48  - ASP   69 )                          
 151: 6c70-A gvn2-A   380 - 383 <=>   71 -  74   (TYR  466  - VAL  469  <=> ASP   71  - GLU   74 )                          
 152: 6c70-A guui-A    64 -  92 <=>    1 -  29   (ASP   66  - SER   94  <=> MET    1  - CYS   29 )                          
 152: 6c70-A guui-A    93 -  96 <=>   31 -  34   (LYS   95  - TYR   98  <=> ASN   31  - LYS   34 )                          
 152: 6c70-A guui-A   260 - 270 <=>   37 -  47   (ALA  346  - LEU  356  <=> PRO   37  - LEU   47 )                          
 152: 6c70-A guui-A   272 - 284 <=>   48 -  60   (THR  358  - THR  370  <=> PRO   48  - GLN   60 )                          
 152: 6c70-A guui-A   384 - 388 <=>   62 -  66   (LEU  470  - LYS  474  <=> LEU   62  - VAL   66 )                          
 153: 6c70-A gv76-A    11 -  14 <=>   71 -  74   (LEU   13  - ILE   16  <=> LYS   71  - ASN   74 )                          
 153: 6c70-A gv76-A    15 -  19 <=>   77 -  81   (ARG   17  - GLY   21  <=> SER   77  - TYR   81 )                          
 153: 6c70-A gv76-A    64 - 102 <=>  113 - 151   (ASP   66  - TRP  104  <=> PRO  113  - GLU  151 )                          
 153: 6c70-A gv76-A   255 - 259 <=>  154 - 158   (THR  341  - ASP  345  <=> ASP  154  - THR  158 )                          
 153: 6c70-A gv76-A   261 - 284 <=>  159 - 182   (TYR  347  - THR  370  <=> VAL  159  - SER  182 )                          
 153: 6c70-A gv76-A   285 - 288 <=>  185 - 188   (LYS  371  - GLY  374  <=> GLU  185  - ILE  188 )                          
 153: 6c70-A gv76-A   289 - 311 <=>  191 - 213   (VAL  375  - CYS  397  <=> CYS  191  - HIS  213 )                          
 154: 6c70-A gvzb-A    63 -  93 <=>    2 -  32   (ASP   65  - LYS   95  <=> ARG    2  - GLN   32 )                          
 154: 6c70-A gvzb-A   129 - 132 <=>   43 -  46   (LEU  131  - CYS  134  <=> ASP   43  - ILE   46 )                          
 154: 6c70-A gvzb-A   138 - 141 <=>   51 -  54   (ILE  140  - VAL  143  <=> THR   51  - ILE   54 )                          
 154: 6c70-A gvzb-A   183 - 188 <=>   55 -  60   (TYR  200  - SER  205  <=> LEU   55  - HIS   60 )                          
 154: 6c70-A gvzb-A   199 - 204 <=>   98 - 103   (PHE  216  - LEU  221  <=> PRO   98  - ILE  103 )                          
 154: 6c70-A gvzb-A   257 - 263 <=>  111 - 117   (VAL  343  - VAL  349  <=> PHE  111  - ILE  117 )                          
 154: 6c70-A gvzb-A   264 - 282 <=>  119 - 137   (ALA  350  - GLN  368  <=> TRP  119  - ILE  137 )                          
 155: 6c70-A guu1-A    52 -  55 <=>   32 -  35   (GLY   54  - ALA   57  <=> ASN   32  - ASP   35 )                          
 155: 6c70-A guu1-A    63 -  87 <=>   81 - 105   (ASP   65  - TYR   89  <=> ASP   81  - HIS  105 )                          
 155: 6c70-A guu1-A   261 - 284 <=>  106 - 129   (TYR  347  - THR  370  <=> ASN  106  - PRO  129 )                          
 155: 6c70-A guu1-A   286 - 290 <=>  130 - 134   (VAL  372  - ASN  376  <=> ARG  130  - SER  134 )                          
 155: 6c70-A guu1-A   313 - 316 <=>  204 - 207   (PHE  399  - ARG  402  <=> THR  204  - ASP  207 )                          
 155: 6c70-A guu1-A   319 - 326 <=>  208 - 215   (GLU  405  - GLU  412  <=> GLU  208  - LEU  215 )                          
 155: 6c70-A guu1-A   327 - 330 <=>  218 - 221   (ALA  413  - SER  416  <=> GLY  218  - SER  221 )                          
 155: 6c70-A guu1-A   332 - 345 <=>  310 - 323   (HIS  418  - GLN  431  <=> LEU  310  - LEU  323 )                          
 156: 6c70-A gwek-A    50 -  58 <=>    6 -  14   (GLN   52  - LEU   60  <=> VAL    6  - LEU   14 )                          
 156: 6c70-A gwek-A    70 -  89 <=>   15 -  34   (ALA   72  - PRO   91  <=> THR   15  - ASN   34 )                          
 156: 6c70-A gwek-A    91 - 101 <=>   35 -  45   (ARG   93  - ILE  103  <=> GLN   35  - LEU   45 )                          
 156: 6c70-A gwek-A   252 - 261 <=>   46 -  55   (ARG  338  - TYR  347  <=> GLU   46  - CYS   55 )                          
 156: 6c70-A gwek-A   262 - 276 <=>   59 -  73   (GLY  348  - LEU  362  <=> CYS   59  - GLN   73 )                          
 157: 6c70-A gvby-A    64 -  67 <=>  325 - 328   (ASP   66  - ASP   69  <=> ALA  325  - PRO  328 )                          
 157: 6c70-A gvby-A    70 -  95 <=>  329 - 354   (ALA   72  - PHE   97  <=> ALA  329  - GLU  354 )                          
 157: 6c70-A gvby-A   259 - 282 <=>  356 - 379   (ASP  345  - GLN  368  <=> LYS  356  - HIS  379 )                          
 157: 6c70-A gvby-A   284 - 289 <=>  380 - 385   (THR  370  - VAL  375  <=> THR  380  - VAL  385 )                          
 157: 6c70-A gvby-A   333 - 339 <=>  632 - 638   (TRP  419  - GLU  425  <=> ASP  632  - MET  638 )                          
 158: 6c70-A gvyy-A    63 -  93 <=>  174 - 204   (ASP   65  - LYS   95  <=> GLU  174  - LYS  204 )                          
 158: 6c70-A gvyy-A    95 -  99 <=>  205 - 209   (PHE   97  - LEU  101  <=> LEU  205  - ASP  209 )                          
 158: 6c70-A gvyy-A   255 - 284 <=>  211 - 240   (THR  341  - THR  370  <=> GLU  211  - LEU  240 )                          
 158: 6c70-A gvyy-A   385 - 388 <=>  278 - 281   (VAL  471  - LYS  474  <=> SER  278  - VAL  281 )                          
 159: 6c70-A gwq1-A    69 -  88 <=>   87 - 106   (THR   71  - PHE   90  <=> ARG   87  - GLU  106 )                          
 159: 6c70-A gwq1-A    90 -  94 <=>  107 - 111   (VAL   92  - ILE   96  <=> ASN  107  - ASN  111 )                          
 159: 6c70-A gwq1-A   260 - 281 <=>  113 - 134   (ALA  346  - TYR  367  <=> ASP  113  - LYS  134 )                          
 160: 6c70-A guyu-A   287 - 290 <=>    1 -   4   (ASN  373  - ASN  376  <=> MET    1  - ASN    4 )                          
 160: 6c70-A guyu-A   293 - 306 <=>    5 -  18   (ALA  379  - GLN  392  <=> LEU    5  - GLU   18 )                          
 160: 6c70-A guyu-A   307 - 319 <=>   21 -  33   (VAL  393  - GLU  405  <=> GLU   21  - LYS   33 )                          
 160: 6c70-A guyu-A   321 - 327 <=>   38 -  44   (SER  407  - ALA  413  <=> SER   38  - GLU   44 )                          
 160: 6c70-A guyu-A   335 - 357 <=>   61 -  83   (ASP  421  - ILE  443  <=> GLU   61  - ILE   83 )                          
 160: 6c70-A guyu-A   364 - 388 <=>   87 - 111   (THR  450  - LYS  474  <=> MET   87  - ILE  111 )                          
 161: 6c70-A gvny-A    65 -  96 <=>   77 - 108   (VAL   67  - TYR   98  <=> PRO   77  - GLY  108 )                          
 161: 6c70-A gvny-A   198 - 214 <=>  112 - 128   (LEU  215  - LYS  231  <=> VAL  112  - ILE  128 )                          
 161: 6c70-A gvny-A   258 - 281 <=>  182 - 205   (GLY  344  - TYR  367  <=> ASP  182  - ARG  205 )                          
 162: 6c70-A gvcl-A    52 -  63 <=>   16 -  27   (GLY   54  - ASP   65  <=> VAL   16  - GLN   27 )                          
 162: 6c70-A gvcl-A    64 -  91 <=>   32 -  59   (ASP   66  - ARG   93  <=> ASP   32  - SER   59 )                          
 162: 6c70-A gvcl-A    92 -  95 <=>   61 -  64   (SER   94  - PHE   97  <=> THR   61  - ILE   64 )                          
 162: 6c70-A gvcl-A   259 - 286 <=>   65 -  92   (ASP  345  - VAL  372  <=> ASN   65  - ILE   92 )                          
 162: 6c70-A gvcl-A   303 - 307 <=>  100 - 104   (THR  389  - VAL  393  <=> PRO  100  - VAL  104 )                          
 163: 6c70-A gwss-A    62 -  67 <=>   23 -  28   (SER   64  - ASP   69  <=> ILE   23  - SER   28 )                          
 163: 6c70-A gwss-A    69 -  87 <=>   29 -  47   (THR   71  - TYR   89  <=> MET   29  - PHE   47 )                          
 163: 6c70-A gwss-A    89 -  92 <=>   48 -  51   (PRO   91  - SER   94  <=> LYS   48  - GLN   51 )                          
 163: 6c70-A gwss-A   260 - 283 <=>   53 -  76   (ALA  346  - ALA  369  <=> SER   53  - ASN   76 )                          
 164: 6c70-A gwzk-A    66 -  92 <=>    1 -  27   (ASP   68  - SER   94  <=> MET    1  - TYR   27 )                          
 164: 6c70-A gwzk-A    96 -  99 <=>   32 -  35   (TYR   98  - LEU  101  <=> PHE   32  - ASN   35 )                          
 164: 6c70-A gwzk-A   195 - 199 <=>   40 -  44   (LEU  212  - PHE  216  <=> LEU   40  - ILE   44 )                          
 164: 6c70-A gwzk-A   262 - 286 <=>   46 -  70   (GLY  348  - VAL  372  <=> HIS   46  - ARG   70 )                          
 164: 6c70-A gwzk-A   287 - 290 <=>   72 -  75   (ASN  373  - ASN  376  <=> ASN   72  - VAL   75 )                          
 165: 6c70-A gvtl-A    61 -  89 <=>   25 -  53   (GLU   63  - PRO   91  <=> HIS   25  - SER   53 )                          
 165: 6c70-A gvtl-A   158 - 161 <=>   63 -  66   (LEU  175  - ARG  178  <=> ASN   63  - HIS   66 )                          
 165: 6c70-A gvtl-A   188 - 191 <=>   67 -  70   (SER  205  - VAL  208  <=> PHE   67  - ARG   70 )                          
 165: 6c70-A gvtl-A   196 - 199 <=>   71 -  74   (ASP  213  - PHE  216  <=> SER   71  - THR   74 )                          
 165: 6c70-A gvtl-A   260 - 284 <=>   75 -  99   (ALA  346  - THR  370  <=> ASN   75  - GLU   99 )                          
 165: 6c70-A gvtl-A   299 - 302 <=>  102 - 105   (TYR  385  - TYR  388  <=> ARG  102  - TYR  105 )                          
 166: 6c70-A gvhb-A     1 -   4 <=>   43 -  46   (PHE    3  - GLN    6  <=> ILE   43  - ILE   46 )                          
 166: 6c70-A gvhb-A    28 -  34 <=>  367 - 373   (TYR   30  - PHE   36  <=> THR  367  - LYS  373 )                          
 166: 6c70-A gvhb-A    65 -  90 <=>  423 - 448   (VAL   67  - VAL   92  <=> ARG  423  - LEU  448 )                          
 166: 6c70-A gvhb-A    96 - 101 <=>  460 - 465   (TYR   98  - ILE  103  <=> PHE  460  - LEU  465 )                          
 166: 6c70-A gvhb-A   253 - 281 <=>  466 - 494   (LEU  339  - TYR  367  <=> PRO  466  - LYS  494 )                          
 166: 6c70-A gvhb-A   384 - 387 <=>  495 - 498   (LEU  470  - LEU  473  <=> ILE  495  - THR  498 )                          
 167: 6c70-A gwzu-A     5 -   8 <=>   28 -  31   (GLY    7  - ALA   10  <=> ASN   28  - GLU   31 )                          
 167: 6c70-A gwzu-A   109 - 114 <=>   42 -  47   (PRO  111  - SER  116  <=> GLU   42  - PRO   47 )                          
 167: 6c70-A gwzu-A   116 - 124 <=>   48 -  56   (ALA  118  - THR  126  <=> GLU   48  - ASP   56 )                          
 167: 6c70-A gwzu-A   126 - 129 <=>   57 -  60   (MET  128  - LEU  131  <=> SER   57  - SER   60 )                          
 167: 6c70-A gwzu-A   187 - 190 <=>   83 -  86   (ILE  204  - ALA  207  <=> SER   83  - ARG   86 )                          
 167: 6c70-A gwzu-A   195 - 198 <=>   91 -  94   (LEU  212  - LEU  215  <=> PHE   91  - ILE   94 )                          
 167: 6c70-A gwzu-A   239 - 242 <=>  101 - 104   (ALA  325  - TYR  328  <=> GLY  101  - ILE  104 )                          
 167: 6c70-A gwzu-A   245 - 279 <=>  128 - 162   (GLU  331  - LEU  365  <=> PHE  128  - LEU  162 )                          
 167: 6c70-A gwzu-A   281 - 284 <=>  163 - 166   (TYR  367  - THR  370  <=> LYS  163  - ILE  166 )                          
 167: 6c70-A gwzu-A   293 - 327 <=>  167 - 201   (ALA  379  - ALA  413  <=> THR  167  - LEU  201 )                          
 167: 6c70-A gwzu-A   344 - 350 <=>  206 - 212   (VAL  430  - GLN  436  <=> ARG  206  - GLU  212 )                          
 167: 6c70-A gwzu-A   352 - 358 <=>  215 - 221   (GLN  438  - SER  444  <=> GLU  215  - ASN  221 )                          
 167: 6c70-A gwzu-A   364 - 388 <=>  223 - 247   (THR  450  - LYS  474  <=> GLN  223  - SER  247 )                          
 168: 6c70-A gu49-A    35 -  50 <=>    1 -  16   (PRO   37  - GLN   52  <=> MET    1  - GLN   16 )                          
 168: 6c70-A gu49-A    63 -  98 <=>   41 -  76   (ASP   65  - THR  100  <=> ASN   41  - TYR   76 )                          
 168: 6c70-A gu49-A   257 - 282 <=>   77 - 102   (VAL  343  - GLN  368  <=> HIS   77  - GLY  102 )                          
 168: 6c70-A gu49-A   283 - 286 <=>  104 - 107   (ALA  369  - VAL  372  <=> ILE  104  - LEU  107 )                          
 168: 6c70-A gu49-A   287 - 290 <=>  110 - 113   (ASN  373  - ASN  376  <=> PHE  110  - LEU  113 )                          
 169: 6c70-A gvqt-A    63 -  91 <=>   21 -  49   (ASP   65  - ARG   93  <=> ASN   21  - ASN   49 )                          
 169: 6c70-A gvqt-A   264 - 286 <=>   53 -  75   (ALA  350  - VAL  372  <=> ASP   53  - LEU   75 )                          
 169: 6c70-A gvqt-A   380 - 387 <=>   78 -  85   (TYR  466  - LEU  473  <=> ASN   78  - HIS   85 )                          
 170: 6c70-A gu4t-A    20 -  23 <=>   14 -  17   (VAL   22  - PHE   25  <=> ILE   14  - ILE   17 )                          
 170: 6c70-A gu4t-A    25 -  30 <=>   23 -  28   (PHE   27  - GLU   32  <=> ILE   23  - GLY   28 )                          
 170: 6c70-A gu4t-A    33 -  62 <=>   30 -  59   (LYS   35  - SER   64  <=> SER   30  - PHE   59 )                          
 170: 6c70-A gu4t-A    63 -  66 <=>   62 -  65   (ASP   65  - ASP   68  <=> GLY   62  - ASN   65 )                          
 170: 6c70-A gu4t-A    68 -  92 <=>   66 -  90   (LEU   70  - SER   94  <=> HIS   66  - ARG   90 )                          
 170: 6c70-A gu4t-A    93 -  96 <=>   94 -  97   (LYS   95  - TYR   98  <=> GLU   94  - HIS   97 )                          
 170: 6c70-A gu4t-A   148 - 153 <=>  124 - 129   (THR  150  - SER  155  <=> LYS  124  - GLY  129 )                          
 171: 6c70-A gwj9-A    63 -  95 <=>    3 -  35   (ASP   65  - PHE   97  <=> ARG    3  - ASP   35 )                          
 171: 6c70-A gwj9-A   259 - 286 <=>   37 -  64   (ASP  345  - VAL  372  <=> ALA   37  - GLU   64 )                          
 171: 6c70-A gwj9-A   287 - 290 <=>   66 -  69   (ASN  373  - ASN  376  <=> GLN   66  - ASP   69 )                          
 171: 6c70-A gwj9-A   301 - 312 <=>   84 -  95   (LEU  387  - ILE  398  <=> MET   84  - HIS   95 )                          
 172: 6c70-A gv17-A    63 -  98 <=>    4 -  39   (ASP   65  - THR  100  <=> ASN    4  - ASN   39 )                          
 172: 6c70-A gv17-A   255 - 283 <=>   41 -  69   (THR  341  - ALA  369  <=> GLU   41  - LYS   69 )                          
 172: 6c70-A gv17-A   296 - 315 <=>   70 -  89   (VAL  382  - ASN  401  <=> ASN   70  - LEU   89 )                          
 173: 6c70-A gvwq-A   295 - 323 <=>    1 -  29   (THR  381  - SER  409  <=> MET    1  - LYS   29 )                          
 173: 6c70-A gvwq-A   364 - 388 <=>   37 -  61   (THR  450  - LYS  474  <=> VAL   37  - LYS   61 )                          
 174: 6c70-A gvcw-A   294 - 322 <=>    1 -  29   (ALA  380  - SER  408  <=> MET    1  - ILE   29 )                          
 174: 6c70-A gvcw-A   324 - 332 <=>   30 -  38   (VAL  410  - HIS  418  <=> ARG   30  - GLY   38 )                          
 174: 6c70-A gvcw-A   355 - 358 <=>   47 -  50   (MET  441  - SER  444  <=> MET   47  - VAL   50 )                          
 174: 6c70-A gvcw-A   364 - 383 <=>   53 -  72   (THR  450  - VAL  469  <=> LEU   53  - VAL   72 )                          
 174: 6c70-A gvcw-A   385 - 388 <=>   73 -  76   (VAL  471  - LYS  474  <=> LYS   73  - ILE   76 )                          
 175: 6c70-A gwsm-A    66 -  90 <=>    5 -  29   (ASP   68  - VAL   92  <=> GLU    5  - ILE   29 )                          
 175: 6c70-A gwsm-A   186 - 190 <=>   37 -  41   (VAL  203  - ALA  207  <=> HIS   37  - THR   41 )                          
 175: 6c70-A gwsm-A   193 - 203 <=>   64 -  74   (ASN  210  - LEU  220  <=> GLY   64  - ASN   74 )                          
 175: 6c70-A gwsm-A   259 - 282 <=>   76 -  99   (ASP  345  - GLN  368  <=> SER   76  - GLU   99 )                          
 175: 6c70-A gwsm-A   292 - 295 <=>  101 - 104   (TYR  378  - THR  381  <=> ASN  101  - ILE  104 )                          
 176: 6c70-A gvww-A     5 -   9 <=>   32 -  36   (GLY    7  - ASP   11  <=> LYS   32  - LYS   36 )                          
 176: 6c70-A gvww-A    20 -  23 <=>   42 -  45   (VAL   22  - PHE   25  <=> GLU   42  - LYS   45 )                          
 176: 6c70-A gvww-A    43 -  63 <=>   46 -  66   (THR   45  - ASP   65  <=> THR   46  - ASN   66 )                          
 176: 6c70-A gvww-A    64 -  89 <=>   72 -  97   (ASP   66  - PRO   91  <=> VAL   72  - ALA   97 )                          
 176: 6c70-A gvww-A    91 -  97 <=>   98 - 104   (ARG   93  - LYS   99  <=> ILE   98  - ASP  104 )                          
 176: 6c70-A gvww-A    99 - 105 <=>  105 - 111   (LEU  101  - PRO  107  <=> PHE  105  - HIS  111 )                          
 176: 6c70-A gvww-A   106 - 109 <=>  113 - 116   (ASN  108  - PRO  111  <=> ASP  113  - ASP  116 )                          
 176: 6c70-A gvww-A   239 - 285 <=>  117 - 163   (ALA  325  - LYS  371  <=> ASN  117  - ASP  163 )                          
 176: 6c70-A gvww-A   378 - 383 <=>  166 - 171   (VAL  464  - VAL  469  <=> GLN  166  - GLU  171 )                          
 177: 6c70-A gv6c-A    52 -  55 <=>  179 - 182   (GLY   54  - ALA   57  <=> LYS  179  - PRO  182 )                          
 177: 6c70-A gv6c-A    57 -  60 <=>  183 - 186   (ASN   59  - MET   62  <=> GLU  183  - GLU  186 )                          
 177: 6c70-A gv6c-A    63 -  66 <=>  190 - 193   (ASP   65  - ASP   68  <=> SER  190  - THR  193 )                          
 177: 6c70-A gv6c-A    67 -  89 <=>  195 - 217   (ASP   69  - PRO   91  <=> GLU  195  - ASN  217 )                          
 177: 6c70-A gv6c-A    91 -  94 <=>  218 - 221   (ARG   93  - ILE   96  <=> GLU  218  - ALA  221 )                          
 177: 6c70-A gv6c-A   259 - 286 <=>  222 - 249   (ASP  345  - VAL  372  <=> GLN  222  - ASN  249 )                          
 177: 6c70-A gv6c-A   287 - 290 <=>  252 - 255   (ASN  373  - ASN  376  <=> GLU  252  - LYS  255 )                          
 178: 6c70-A gu5z-A    63 - 102 <=>    4 -  43   (ASP   65  - TRP  104  <=> ILE    4  - LEU   43 )                          
 178: 6c70-A gu5z-A   103 - 106 <=>   46 -  49   (ASN  105  - ASN  108  <=> ALA   46  - SER   49 )                          
 178: 6c70-A gu5z-A   188 - 192 <=>   70 -  74   (SER  205  - SER  209  <=> TRP   70  - MET   74 )                          
 178: 6c70-A gu5z-A   196 - 199 <=>   82 -  85   (ASP  213  - PHE  216  <=> LEU   82  - SER   85 )                          
 178: 6c70-A gu5z-A   201 - 204 <=>   86 -  89   (SER  218  - LEU  221  <=> PHE   86  - LYS   89 )                          
 178: 6c70-A gu5z-A   222 - 226 <=>  162 - 166   (GLU  239  - THR  243  <=> ASN  162  - ILE  166 )                          
 178: 6c70-A gu5z-A   255 - 258 <=>  268 - 271   (THR  341  - GLY  344  <=> LYS  268  - ASP  271 )                          
 178: 6c70-A gu5z-A   261 - 286 <=>  273 - 298   (TYR  347  - VAL  372  <=> PRO  273  - LEU  298 )                          
 178: 6c70-A gu5z-A   287 - 290 <=>  301 - 304   (ASN  373  - ASN  376  <=> ASP  301  - GLN  304 )                          
 179: 6c70-A gv9s-A    63 -  90 <=>   20 -  47   (ASP   65  - VAL   92  <=> VAL   20  - ASN   47 )                          
 179: 6c70-A gv9s-A    91 - 103 <=>   50 -  62   (ARG   93  - ASN  105  <=> ILE   50  - PHE   62 )                          
 179: 6c70-A gv9s-A   201 - 206 <=>   66 -  71   (SER  218  - ALA  223  <=> LEU   66  - GLY   71 )                          
 179: 6c70-A gv9s-A   254 - 284 <=>   72 - 102   (VAL  340  - THR  370  <=> TYR   72  - ALA  102 )                          
 179: 6c70-A gv9s-A   285 - 291 <=>  104 - 110   (LYS  371  - VAL  377  <=> ILE  104  - ILE  110 )                          
 179: 6c70-A gv9s-A   376 - 380 <=>  118 - 122   (ALA  462  - TYR  466  <=> ILE  118  - VAL  122 )                          
 180: 6c70-A gvrt-A    32 -  41 <=>    1 -  10   (LYS   34  - ILE   43  <=> MET    1  - LEU   10 )                          
 180: 6c70-A gvrt-A    64 -  76 <=>  370 - 382   (ASP   66  - LEU   78  <=> TYR  370  - VAL  382 )                          
 180: 6c70-A gvrt-A    78 -  93 <=>  437 - 452   (PHE   80  - LYS   95  <=> VAL  437  - LEU  452 )                          
 180: 6c70-A gvrt-A   134 - 142 <=>  480 - 488   (ALA  136  - ILE  144  <=> THR  480  - LEU  488 )                          
 180: 6c70-A gvrt-A   145 - 148 <=>  501 - 504   (THR  147  - THR  150  <=> PHE  501  - PHE  504 )                          
 180: 6c70-A gvrt-A   182 - 188 <=>  509 - 515   (PHE  199  - SER  205  <=> ALA  509  - SER  515 )                          
 180: 6c70-A gvrt-A   194 - 206 <=>  957 - 969   (SER  211  - ALA  223  <=> THR  957  - ASN  969 )                          
 180: 6c70-A gvrt-A   248 - 282 <=>  974 -1008   (LYS  334  - GLN  368  <=> MET  974  - GLY 1008 )                          
 180: 6c70-A gvrt-A   284 - 287 <=> 1009 -1012   (THR  370  - ASN  373  <=> GLN 1009  - SER 1012 )                          
 180: 6c70-A gvrt-A   292 - 313 <=> 1013 -1034   (TYR  378  - PHE  399  <=> ILE 1013  - THR 1034 )                          
 180: 6c70-A gvrt-A   314 - 333 <=> 1036 -1055   (GLY  400  - TRP  419  <=> VAL 1036  - ARG 1055 )                          
 181: 6c70-A gwj8-A    66 -  87 <=>    1 -  22   (ASP   68  - TYR   89  <=> MET    1  - TYR   22 )                          
 181: 6c70-A gwj8-A    88 -  91 <=>   24 -  27   (PHE   90  - ARG   93  <=> VAL   24  - ASN   27 )                          
 181: 6c70-A gwj8-A   263 - 283 <=>   30 -  50   (VAL  349  - ALA  369  <=> VAL   30  - PRO   50 )                          
 181: 6c70-A gwj8-A   295 - 298 <=>   51 -  54   (THR  381  - GLY  384  <=> GLU   51  - THR   54 )                          
 181: 6c70-A gwj8-A   301 - 308 <=>   56 -  63   (LEU  387  - PHE  394  <=> ASP   56  - GLY   63 )                          
 181: 6c70-A gwj8-A   311 - 314 <=>  210 - 213   (CYS  397  - GLY  400  <=> ALA  210  - LYS  213 )                          
 181: 6c70-A gwj8-A   328 - 332 <=>  342 - 346   (ALA  414  - HIS  418  <=> ALA  342  - VAL  346 )                          
 181: 6c70-A gwj8-A   334 - 338 <=>  347 - 351   (TYR  420  - GLU  424  <=> SER  347  - LEU  351 )                          
 181: 6c70-A gwj8-A   343 - 348 <=>  371 - 376   (PHE  429  - CYS  434  <=> LYS  371  - ILE  376 )                          
 182: 6c70-A gvrx-A    16 -  19 <=>   32 -  35   (VAL   18  - GLY   21  <=> VAL   32  - ASP   35 )                          
 182: 6c70-A gvrx-A    24 -  27 <=>   38 -  41   (MET   26  - TYR   29  <=> THR   38  - ALA   41 )                          
 182: 6c70-A gvrx-A    28 -  55 <=>   50 -  77   (TYR   30  - ALA   57  <=> THR   50  - PHE   77 )                          
 182: 6c70-A gvrx-A    57 -  61 <=>   78 -  82   (ASN   59  - GLU   63  <=> ILE   78  - ASN   82 )                          
 182: 6c70-A gvrx-A    67 -  99 <=>   83 - 115   (ASP   69  - LEU  101  <=> ARG   83  - ALA  115 )                          
 182: 6c70-A gvrx-A   194 - 197 <=>  124 - 127   (SER  211  - VAL  214  <=> PRO  124  - ILE  127 )                          
 182: 6c70-A gvrx-A   265 - 280 <=>  130 - 145   (LEU  351  - ALA  366  <=> ILE  130  - LYS  145 )                          
 182: 6c70-A gvrx-A   281 - 284 <=>  147 - 150   (TYR  367  - THR  370  <=> LYS  147  - PHE  150 )                          
 183: 6c70-A gu3d-A    63 -  89 <=>  195 - 221   (ASP   65  - PRO   91  <=> ASN  195  - ASP  221 )                          
 183: 6c70-A gu3d-A    91 - 103 <=>  222 - 234   (ARG   93  - ASN  105  <=> ILE  222  - LEU  234 )                          
 183: 6c70-A gu3d-A   112 - 120 <=>  264 - 272   (ALA  114  - ALA  122  <=> ASN  264  - GLN  272 )                          
 183: 6c70-A gu3d-A   149 - 153 <=>  461 - 465   (PHE  151  - SER  155  <=> GLY  461  - GLN  465 )                          
 183: 6c70-A gu3d-A   161 - 165 <=>  467 - 471   (ARG  178  - PRO  182  <=> THR  467  - LYS  471 )                          
 183: 6c70-A gu3d-A   167 - 173 <=>  493 - 499   (ASN  184  - GLY  190  <=> LYS  493  - TYR  499 )                          
 183: 6c70-A gu3d-A   180 - 183 <=>  543 - 546   (TYR  197  - TYR  200  <=> LEU  543  - GLY  546 )                          
 183: 6c70-A gu3d-A   193 - 204 <=>  664 - 675   (ASN  210  - LEU  221  <=> LYS  664  - GLU  675 )                          
 183: 6c70-A gu3d-A   213 - 217 <=>  685 - 689   (LEU  230  - MET  234  <=> PRO  685  - LYS  689 )                          
 183: 6c70-A gu3d-A   236 - 239 <=>  691 - 694   (VAL  322  - ALA  325  <=> ASP  691  - LYS  694 )                          
 183: 6c70-A gu3d-A   242 - 260 <=>  695 - 713   (TYR  328  - ALA  346  <=> ASN  695  - SER  713 )                          
 183: 6c70-A gu3d-A   261 - 285 <=>  716 - 740   (TYR  347  - LYS  371  <=> SER  716  - VAL  740 )                          
 183: 6c70-A gu3d-A   286 - 289 <=>  742 - 745   (VAL  372  - VAL  375  <=> ASN  742  - ASN  745 )                          
 184: 6c70-A gwib-A    60 -  65 <=>   14 -  19   (MET   62  - VAL   67  <=> HIS   14  - GLY   19 )                          
 184: 6c70-A gwib-A    68 -  97 <=>   20 -  49   (LEU   70  - LYS   99  <=> THR   20  - PHE   49 )                          
 184: 6c70-A gwib-A    99 - 103 <=>   50 -  54   (LEU  101  - ASN  105  <=> SER   50  - PRO   54 )                          
 184: 6c70-A gwib-A   132 - 138 <=>   65 -  71   (CYS  134  - ILE  140  <=> LEU   65  - VAL   71 )                          
 184: 6c70-A gwib-A   192 - 202 <=>   80 -  90   (SER  209  - TRP  219  <=> VAL   80  - ASN   90 )                          
 184: 6c70-A gwib-A   253 - 257 <=>   95 -  99   (LEU  339  - VAL  343  <=> GLN   95  - ILE   99 )                          
 184: 6c70-A gwib-A   259 - 277 <=>  100 - 118   (ASP  345  - THR  363  <=> ASN  100  - ILE  118 )                          
 184: 6c70-A gwib-A   283 - 286 <=>  124 - 127   (ALA  369  - VAL  372  <=> GLY  124  - THR  127 )                          
 184: 6c70-A gwib-A   287 - 290 <=>  130 - 133   (ASN  373  - ASN  376  <=> ALA  130  - PRO  133 )                          
 184: 6c70-A gwib-A   384 - 387 <=>  187 - 190   (LEU  470  - LEU  473  <=> LEU  187  - ASP  190 )                          
 185: 6c70-A gwka-A    64 -  88 <=>    2 -  26   (ASP   66  - PHE   90  <=> ASN    2  - LEU   26 )                          
 185: 6c70-A gwka-A    90 -  97 <=>   27 -  34   (VAL   92  - LYS   99  <=> SER   27  - GLY   34 )                          
 185: 6c70-A gwka-A   100 - 103 <=>   38 -  41   (ALA  102  - ASN  105  <=> GLN   38  - GLU   41 )                          
 185: 6c70-A gwka-A   246 - 251 <=>   48 -  53   (ARG  332  - VAL  337  <=> GLN   48  - VAL   53 )                          
 185: 6c70-A gwka-A   254 - 259 <=>   54 -  59   (VAL  340  - ASP  345  <=> SER   54  - GLN   59 )                          
 185: 6c70-A gwka-A   260 - 263 <=>   61 -  64   (ALA  346  - VAL  349  <=> THR   61  - ALA   64 )                          
 185: 6c70-A gwka-A   264 - 279 <=>   66 -  81   (ALA  350  - LEU  365  <=> ALA   66  - ILE   81 )                          
 185: 6c70-A gwka-A   281 - 284 <=>   82 -  85   (TYR  367  - THR  370  <=> CYS   82  - GLY   85 )                          
 185: 6c70-A gwka-A   293 - 310 <=>   87 - 104   (ALA  379  - PHE  396  <=> ARG   87  - ALA  104 )                          
 186: 6c70-A gvtv-A    18 -  21 <=>   28 -  31   (GLN   20  - GLY   23  <=> LEU   28  - ASP   31 )                          
 186: 6c70-A gvtv-A    22 -  25 <=>   34 -  37   (HIS   24  - PHE   27  <=> VAL   34  - LEU   37 )                          
 186: 6c70-A gvtv-A    45 -  49 <=>   57 -  61   (LEU   47  - LEU   51  <=> PHE   57  - GLY   61 )                          
 186: 6c70-A gvtv-A    60 -  92 <=>  211 - 243   (MET   62  - SER   94  <=> SER  211  - THR  243 )                          
 186: 6c70-A gvtv-A    93 -  96 <=>  245 - 248   (LYS   95  - TYR   98  <=> LYS  245  - ASN  248 )                          
 186: 6c70-A gvtv-A   132 - 152 <=>  260 - 280   (CYS  134  - ASP  154  <=> VAL  260  - HIS  280 )                          
 186: 6c70-A gvtv-A   161 - 164 <=>  345 - 348   (ARG  178  - TYR  181  <=> ALA  345  - LEU  348 )                          
 186: 6c70-A gvtv-A   257 - 284 <=>  368 - 395   (VAL  343  - THR  370  <=> GLY  368  - LYS  395 )                          
 186: 6c70-A gvtv-A   285 - 289 <=>  397 - 401   (LYS  371  - VAL  375  <=> ILE  397  - HIS  401 )                          
 187: 6c70-A gvpp-A    29 -  32 <=>   17 -  20   (SER   31  - LYS   34  <=> VAL   17  - MET   20 )                          
 187: 6c70-A gvpp-A    64 -  83 <=>   42 -  61   (ASP   66  - VAL   85  <=> GLU   42  - LEU   61 )                          
 187: 6c70-A gvpp-A    84 -  91 <=>   63 -  70   (LYS   86  - ARG   93  <=> LYS   63  - GLY   70 )                          
 187: 6c70-A gvpp-A   262 - 274 <=>   72 -  84   (GLY  348  - ILE  360  <=> GLY   72  - ALA   84 )                          
 187: 6c70-A gvpp-A   275 - 289 <=>   86 - 100   (THR  361  - VAL  375  <=> GLU   86  - ILE  100 )                          
 187: 6c70-A gvpp-A   316 - 319 <=>  241 - 244   (ARG  402  - GLU  405  <=> ARG  241  - ASN  244 )                          
 187: 6c70-A gvpp-A   357 - 363 <=>  250 - 256   (ILE  443  - PHE  449  <=> LYS  250  - MET  256 )                          
 187: 6c70-A gvpp-A   367 - 374 <=>  410 - 417   (LEU  453  - LEU  460  <=> PRO  410  - GLY  417 )                          
 187: 6c70-A gvpp-A   375 - 378 <=>  423 - 426   (GLY  461  - VAL  464  <=> LEU  423  - SER  426 )                          
 187: 6c70-A gvpp-A   382 - 388 <=>  443 - 449   (MET  468  - LYS  474  <=> VAL  443  - LEU  449 )                          
 188: 6c70-A gwqy-A   292 - 316 <=>    1 -  25   (TYR  378  - ARG  402  <=> MET    1  - ILE   25 )                          
 188: 6c70-A gwqy-A   319 - 323 <=>   26 -  30   (GLU  405  - SER  409  <=> GLN   26  - ILE   30 )                          
 188: 6c70-A gwqy-A   368 - 388 <=>   48 -  68   (ASP  454  - LYS  474  <=> ILE   48  - PRO   68 )                          
 189: 6c70-A gu3x-A    14 -  17 <=>    1 -   4   (ILE   16  - MET   19  <=> MET    1  - ASN    4 )                          
 189: 6c70-A gu3x-A    19 -  22 <=>    5 -   8   (GLY   21  - HIS   24  <=> ILE    5  - SER    8 )                          
 189: 6c70-A gu3x-A    48 -  62 <=>   13 -  27   (LEU   50  - SER   64  <=> ILE   13  - ASP   27 )                          
 189: 6c70-A gu3x-A    65 -  95 <=>   43 -  73   (VAL   67  - PHE   97  <=> HIS   43  - PHE   73 )                          
 189: 6c70-A gu3x-A   259 - 286 <=>   75 - 102   (ASP  345  - VAL  372  <=> ALA   75  - PRO  102 )                          
 190: 6c70-A gu08-A    63 -  98 <=>    1 -  36   (ASP   65  - THR  100  <=> MET    1  - SER   36 )                          
 190: 6c70-A gu08-A   256 - 263 <=>   37 -  44   (ALA  342  - VAL  349  <=> ASP   37  - LEU   44 )                          
 190: 6c70-A gu08-A   264 - 280 <=>   46 -  62   (ALA  350  - ALA  366  <=> LEU   46  - TYR   62 )                          
 190: 6c70-A gu08-A   282 - 285 <=>   63 -  66   (GLN  368  - LYS  371  <=> MET   63  - TYR   66 )                          
 190: 6c70-A gu08-A   296 - 302 <=>   71 -  77   (VAL  382  - TYR  388  <=> GLY   71  - TYR   77 )                          
 191: 6c70-A gvn4-A   254 - 258 <=>   18 -  22   (VAL  340  - GLY  344  <=> ASN   18  - ILE   22 )                          
 191: 6c70-A gvn4-A   260 - 264 <=>   23 -  27   (ALA  346  - ALA  350  <=> VAL   23  - PHE   27 )                          
 191: 6c70-A gvn4-A   287 - 313 <=>   41 -  67   (ASN  373  - PHE  399  <=> PHE   41  - ARG   67 )                          
 191: 6c70-A gvn4-A   319 - 322 <=>   68 -  71   (GLU  405  - SER  408  <=> PHE   68  - LYS   71 )                          
 191: 6c70-A gvn4-A   351 - 356 <=>   72 -  77   (CYS  437  - SER  442  <=> GLY   72  - MET   77 )                          
 191: 6c70-A gvn4-A   366 - 388 <=>   79 - 101   (SER  452  - LYS  474  <=> ARG   79  - ILE  101 )                          
 192: 6c70-A gv1z-A   107 - 111 <=>   15 -  19   (SER  109  - PHE  113  <=> LEU   15  - GLU   19 )                          
 192: 6c70-A gv1z-A   112 - 149 <=>   21 -  58   (ALA  114  - PHE  151  <=> TYR   21  - LYS   58 )                          
 192: 6c70-A gv1z-A   175 - 210 <=>   60 -  95   (VAL  192  - LEU  227  <=> LYS   60  - GLY   95 )                          
 192: 6c70-A gv1z-A   253 - 258 <=>   97 - 102   (LEU  339  - GLY  344  <=> SER   97  - ILE  102 )                          
 192: 6c70-A gv1z-A   262 - 285 <=>  103 - 126   (GLY  348  - LYS  371  <=> ALA  103  - GLY  126 )                          
 192: 6c70-A gv1z-A   286 - 289 <=>  129 - 132   (VAL  372  - VAL  375  <=> ILE  129  - GLU  132 )                          
 192: 6c70-A gv1z-A   384 - 387 <=>  179 - 182   (LEU  470  - LEU  473  <=> SER  179  - GLU  182 )                          
 193: 6c70-A gvel-A    64 -  89 <=>   69 -  94   (ASP   66  - PRO   91  <=> VAL   69  - ILE   94 )                          
 193: 6c70-A gvel-A    91 -  99 <=>   95 - 103   (ARG   93  - LEU  101  <=> LEU   95  - TRP  103 )                          
 193: 6c70-A gvel-A   255 - 283 <=>  105 - 133   (THR  341  - ALA  369  <=> TRP  105  - LYS  133 )                          
 193: 6c70-A gvel-A   285 - 290 <=>  149 - 154   (LYS  371  - ASN  376  <=> PRO  149  - THR  154 )                          
 194: 6c70-A gvoz-A     4 -   9 <=>    8 -  13   (GLN    6  - ASP   11  <=> TRP    8  - VAL   13 )                          
 194: 6c70-A gvoz-A    10 -  19 <=>   15 -  24   (LEU   12  - GLY   21  <=> VAL   15  - LEU   24 )                          
 194: 6c70-A gvoz-A   122 - 144 <=>   91 - 113   (ALA  124  - TRP  146  <=> ALA   91  - GLY  113 )                          
 194: 6c70-A gvoz-A   146 - 149 <=>  114 - 117   (GLY  148  - PHE  151  <=> ILE  114  - LYS  117 )                          
 194: 6c70-A gvoz-A   168 - 171 <=>  123 - 126   (ALA  185  - GLY  188  <=> ARG  123  - GLY  126 )                          
 194: 6c70-A gvoz-A   173 - 179 <=>  127 - 133   (GLY  190  - ILE  196  <=> ALA  127  - PHE  133 )                          
 194: 6c70-A gvoz-A   180 - 205 <=>  135 - 160   (TYR  197  - PHE  222  <=> LYS  135  - PHE  160 )                          
 194: 6c70-A gvoz-A   206 - 212 <=>  177 - 183   (ALA  223  - HIS  229  <=> LEU  177  - PHE  183 )                          
 194: 6c70-A gvoz-A   242 - 245 <=>  186 - 189   (TYR  328  - GLU  331  <=> GLU  186  - ARG  189 )                          
 194: 6c70-A gvoz-A   247 - 273 <=>  190 - 216   (HIS  333  - THR  359  <=> GLU  190  - LYS  216 )                          
 194: 6c70-A gvoz-A   275 - 281 <=>  217 - 223   (THR  361  - TYR  367  <=> ASP  217  - ASP  223 )                          
 195: 6c70-A gu3v-A     3 -  11 <=>   35 -  43   (HIS    5  - LEU   13  <=> ASP   35  - SER   43 )                          
 195: 6c70-A gu3v-A    12 -  19 <=>   45 -  52   (PRO   14  - GLY   21  <=> ALA   45  - LYS   52 )                          
 195: 6c70-A gu3v-A    20 -  23 <=>   55 -  58   (VAL   22  - PHE   25  <=> ALA   55  - THR   58 )                          
 195: 6c70-A gu3v-A    26 -  37 <=>  105 - 116   (ASN   28  - ARG   39  <=> THR  105  - LEU  116 )                          
 195: 6c70-A gu3v-A    38 -  43 <=>  118 - 123   (ILE   40  - THR   45  <=> GLU  118  - GLU  123 )                          
 195: 6c70-A gu3v-A    44 -  57 <=>  126 - 139   (LEU   46  - ASN   59  <=> LEU  126  - LYS  139 )                          
 195: 6c70-A gu3v-A    59 -  79 <=>  140 - 160   (MET   61  - LEU   81  <=> LEU  140  - LEU  160 )                          
 195: 6c70-A gu3v-A    80 -  83 <=>  162 - 165   (HIS   82  - VAL   85  <=> THR  162  - PHE  165 )                          
 195: 6c70-A gu3v-A   192 - 200 <=>  166 - 174   (SER  209  - CYS  217  <=> PHE  166  - TYR  174 )                          
 195: 6c70-A gu3v-A   260 - 287 <=>  187 - 214   (ALA  346  - ASN  373  <=> ILE  187  - SER  214 )                          
 195: 6c70-A gu3v-A   290 - 293 <=>  215 - 218   (ASN  376  - ALA  379  <=> GLU  215  - LYS  218 )                          
 195: 6c70-A gu3v-A   298 - 301 <=>  267 - 270   (GLY  384  - LEU  387  <=> ASN  267  - PHE  270 )                          
 195: 6c70-A gu3v-A   308 - 311 <=>  285 - 288   (PHE  394  - CYS  397  <=> ASN  285  - ASP  288 )                          
 195: 6c70-A gu3v-A   314 - 317 <=>  289 - 292   (GLY  400  - LEU  403  <=> THR  289  - LYS  292 )                          
 195: 6c70-A gu3v-A   319 - 322 <=>  293 - 296   (GLU  405  - SER  408  <=> ASN  293  - PHE  296 )                          
 195: 6c70-A gu3v-A   331 - 334 <=>  310 - 313   (CYS  417  - TYR  420  <=> VAL  310  - LEU  313 )                          
 196: 6c70-A gwfe-A     1 -   4 <=>  105 - 108   (PHE    3  - GLN    6  <=> LEU  105  - SER  108 )                          
 196: 6c70-A gwfe-A     7 -  20 <=>  109 - 122   (VAL    9  - VAL   22  <=> ASP  109  - GLN  122 )                          
 196: 6c70-A gwfe-A    64 -  74 <=>  155 - 165   (ASP   66  - THR   76  <=> LEU  155  - LEU  165 )                          
 196: 6c70-A gwfe-A    75 - 105 <=>  167 - 197   (MET   77  - PRO  107  <=> ILE  167  - TYR  197 )                          
 196: 6c70-A gwfe-A   106 - 109 <=>  200 - 203   (ASN  108  - PRO  111  <=> GLY  200  - GLU  203 )                          
 196: 6c70-A gwfe-A   237 - 240 <=>  205 - 208   (ARG  323  - ILE  326  <=> ARG  205  - ASN  208 )                          
 196: 6c70-A gwfe-A   242 - 284 <=>  209 - 251   (TYR  328  - THR  370  <=> GLN  209  - PHE  251 )                          
 196: 6c70-A gwfe-A   287 - 300 <=>  273 - 286   (ASN  373  - LEU  386  <=> SER  273  - VAL  286 )                          
 196: 6c70-A gwfe-A   302 - 305 <=>  287 - 290   (TYR  388  - GLY  391  <=> PRO  287  - ASN  290 )                          
 197: 6c70-A gwkp-A    67 -  91 <=>   13 -  37   (ASP   69  - ARG   93  <=> VAL   13  - SER   37 )                          
 197: 6c70-A gwkp-A   260 - 279 <=>   39 -  58   (ALA  346  - LEU  365  <=> CYS   39  - SER   58 )                          
 197: 6c70-A gwkp-A   383 - 387 <=>   62 -  66   (VAL  469  - LEU  473  <=> SER   62  - VAL   66 )                          
 198: 6c70-A guta-A    29 -  33 <=>  148 - 152   (SER   31  - LYS   35  <=> ILE  148  - LYS  152 )                          
 198: 6c70-A guta-A    34 -  37 <=>  154 - 157   (PHE   36  - ARG   39  <=> ASP  154  - ILE  157 )                          
 198: 6c70-A guta-A    39 -  42 <=>  158 - 161   (TYR   41  - VAL   44  <=> ASP  158  - THR  161 )                          
 198: 6c70-A guta-A   127 - 130 <=>  210 - 213   (ARG  129  - LEU  132  <=> GLU  210  - ASP  213 )                          
 198: 6c70-A guta-A   165 - 168 <=>  247 - 250   (PRO  182  - ALA  185  <=> GLY  247  - HIS  250 )                          
 198: 6c70-A guta-A   171 - 174 <=>  251 - 254   (GLY  188  - HIS  191  <=> ALA  251  - GLY  254 )                          
 198: 6c70-A guta-A   175 - 192 <=>  256 - 273   (VAL  192  - SER  209  <=> LEU  256  - GLY  273 )                          
 198: 6c70-A guta-A   193 - 201 <=>  275 - 283   (ASN  210  - SER  218  <=> GLN  275  - LYS  283 )                          
 198: 6c70-A guta-A   202 - 225 <=>  285 - 308   (TRP  219  - ALA  242  <=> VAL  285  - GLY  308 )                          
 198: 6c70-A guta-A   235 - 285 <=>  311 - 361   (LEU  321  - LYS  371  <=> LEU  311  - LYS  361 )                          
 198: 6c70-A guta-A   286 - 289 <=>  363 - 366   (VAL  372  - VAL  375  <=> LEU  363  - LYS  366 )                          
 199: 6c70-A gwuu-A    67 -  93 <=>   23 -  49   (ASP   69  - LYS   95  <=> PHE   23  - GLU   49 )                          
 199: 6c70-A gwuu-A   197 - 200 <=>   55 -  58   (VAL  214  - CYS  217  <=> SER   55  - ALA   58 )                          
 199: 6c70-A gwuu-A   263 - 283 <=>   60 -  80   (VAL  349  - ALA  369  <=> THR   60  - GLY   80 )                          
 199: 6c70-A gwuu-A   376 - 386 <=>   82 -  92   (ALA  462  - GLN  472  <=> ASP   82  - GLU   92 )                          
 200: 6c70-A gv0v-A    16 -  19 <=>  185 - 188   (VAL   18  - GLY   21  <=> THR  185  - GLN  188 )                          
 200: 6c70-A gv0v-A    32 -  35 <=>  189 - 192   (LYS   34  - PRO   37  <=> ASP  189  - PRO  192 )                          
 200: 6c70-A gv0v-A    38 -  64 <=>  193 - 219   (ILE   40  - ASP   66  <=> ILE  193  - HIS  219 )                          
 200: 6c70-A gv0v-A    65 -  91 <=>  272 - 298   (VAL   67  - ARG   93  <=> VAL  272  - SER  298 )                          
 200: 6c70-A gv0v-A    95 -  98 <=>  299 - 302   (PHE   97  - THR  100  <=> GLY  299  - ALA  302 )                          
 200: 6c70-A gv0v-A   203 - 206 <=>  316 - 319   (LEU  220  - ALA  223  <=> SER  316  - MET  319 )                          
 200: 6c70-A gv0v-A   254 - 257 <=>  320 - 323   (VAL  340  - VAL  343  <=> PRO  320  - VAL  323 )                          
 200: 6c70-A gv0v-A   260 - 289 <=>  324 - 353   (ALA  346  - VAL  375  <=> ASN  324  - ASN  353 )                          
 200: 6c70-A gv0v-A   385 - 388 <=>  359 - 362   (VAL  471  - LYS  474  <=> TYR  359  - VAL  362 )                          
 201: 6c70-A gu47-A   138 - 149 <=>    2 -  13   (ILE  140  - PHE  151  <=> ASN    2  - SER   13 )                          
 201: 6c70-A gu47-A   150 - 153 <=>   15 -  18   (ILE  152  - SER  155  <=> SER   15  - ASN   18 )                          
 201: 6c70-A gu47-A   290 - 314 <=>   21 -  45   (ASN  376  - GLY  400  <=> ASP   21  - GLY   45 )                          
 201: 6c70-A gu47-A   316 - 323 <=>   46 -  53   (ARG  402  - SER  409  <=> MET   46  - SER   53 )                          
 201: 6c70-A gu47-A   324 - 327 <=>   55 -  58   (VAL  410  - ALA  413  <=> LYS   55  - ILE   58 )                          
 201: 6c70-A gu47-A   366 - 383 <=>   67 -  84   (SER  452  - VAL  469  <=> MET   67  - ILE   84 )                          
 202: 6c70-A gu51-A    72 -  91 <=>    1 -  20   (THR   74  - ARG   93  <=> MET    1  - GLY   20 )                          
 202: 6c70-A gu51-A   261 - 283 <=>   21 -  43   (TYR  347  - ALA  369  <=> ALA   21  - GLY   43 )                          
 203: 6c70-A gwbm-A    64 -  89 <=>    4 -  29   (ASP   66  - PRO   91  <=> ALA    4  - ALA   29 )                          
 203: 6c70-A gwbm-A    91 -  98 <=>   30 -  37   (ARG   93  - THR  100  <=> GLN   30  - GLY   37 )                          
 203: 6c70-A gwbm-A   253 - 259 <=>   38 -  44   (LEU  339  - ASP  345  <=> PRO   38  - LYS   44 )                          
 203: 6c70-A gwbm-A   261 - 287 <=>   45 -  71   (TYR  347  - ASN  373  <=> ARG   45  - GLU   71 )                          
 203: 6c70-A gwbm-A   311 - 321 <=>   90 - 100   (CYS  397  - SER  407  <=> ASN   90  - LEU  100 )                          
 203: 6c70-A gwbm-A   351 - 354 <=>  101 - 104   (CYS  437  - ALA  440  <=> SER  101  - PRO  104 )                          
 203: 6c70-A gwbm-A   361 - 364 <=>  108 - 111   (LYS  447  - THR  450  <=> ASP  108  - LEU  111 )                          
 204: 6c70-A gu80-A    65 -  93 <=>   47 -  75   (VAL   67  - LYS   95  <=> LEU   47  - ASN   75 )                          
 204: 6c70-A gu80-A   195 - 207 <=>   87 -  99   (LEU  212  - CYS  224  <=> ALA   87  - PRO   99 )                          
 204: 6c70-A gu80-A   258 - 286 <=>  133 - 161   (GLY  344  - VAL  372  <=> ILE  133  - ILE  161 )                          
 205: 6c70-A gvxh-A    63 -  93 <=>    3 -  33   (ASP   65  - LYS   95  <=> LYS    3  - GLY   33 )                          
 205: 6c70-A gvxh-A    96 -  99 <=>   35 -  38   (TYR   98  - LEU  101  <=> MET   35  - ASP   38 )                          
 205: 6c70-A gvxh-A   210 - 214 <=>   42 -  46   (LEU  227  - LYS  231  <=> THR   42  - GLU   46 )                          
 205: 6c70-A gvxh-A   250 - 286 <=>   49 -  85   (VAL  336  - VAL  372  <=> PRO   49  - SER   85 )                          
 205: 6c70-A gvxh-A   385 - 388 <=>   87 -  90   (VAL  471  - LYS  474  <=> ASN   87  - MET   90 )                          
 206: 6c70-A gv2r-A    62 -  93 <=>    7 -  38   (SER   64  - LYS   95  <=> LEU    7  - PHE   38 )                          
 206: 6c70-A gv2r-A    95 -  98 <=>   40 -  43   (PHE   97  - THR  100  <=> LEU   40  - LYS   43 )                          
 206: 6c70-A gv2r-A   100 - 103 <=>  124 - 127   (ALA  102  - ASN  105  <=> SER  124  - LYS  127 )                          
 206: 6c70-A gv2r-A   104 - 107 <=>  129 - 132   (ASN  106  - SER  109  <=> ASP  129  - LYS  132 )                          
 206: 6c70-A gv2r-A   234 - 237 <=>  154 - 157   (MET  320  - ARG  323  <=> VAL  154  - LEU  157 )                          
 206: 6c70-A gv2r-A   243 - 247 <=>  159 - 163   (TRP  329  - HIS  333  <=> LYS  159  - THR  163 )                          
 206: 6c70-A gv2r-A   252 - 255 <=>  165 - 168   (ARG  338  - THR  341  <=> VAL  165  - ALA  168 )                          
 206: 6c70-A gv2r-A   259 - 291 <=>  170 - 202   (ASP  345  - VAL  377  <=> LYS  170  - ASP  202 )                          
 207: 6c70-A gvm6-A    63 -  88 <=>    2 -  27   (ASP   65  - PHE   90  <=> PRO    2  - GLY   27 )                          
 207: 6c70-A gvm6-A   196 - 200 <=>   45 -  49   (ASP  213  - CYS  217  <=> HIS   45  - GLY   49 )                          
 207: 6c70-A gvm6-A   257 - 280 <=>   51 -  74   (VAL  343  - ALA  366  <=> CYS   51  - ILE   74 )                          
 207: 6c70-A gvm6-A   306 - 309 <=>   77 -  80   (GLN  392  - LEU  395  <=> GLU   77  - PHE   80 )                          
 208: 6c70-A gwlb-A    64 -  80 <=>    2 -  18   (ASP   66  - HIS   82  <=> LEU    2  - THR   18 )                          
 208: 6c70-A gwlb-A    81 -  84 <=>   20 -  23   (PRO   83  - LYS   86  <=> GLY   20  - THR   23 )                          
 208: 6c70-A gwlb-A   264 - 285 <=>   25 -  46   (ALA  350  - LYS  371  <=> GLY   25  - TYR   46 )                          
 208: 6c70-A gwlb-A   286 - 290 <=>   48 -  52   (VAL  372  - ASN  376  <=> ILE   48  - ILE   52 )                          
 209: 6c70-A gu7a-A    18 -  21 <=>   25 -  28   (GLN   20  - GLY   23  <=> LYS   25  - LYS   28 )                          
 209: 6c70-A gu7a-A    23 -  27 <=>   31 -  35   (PHE   25  - TYR   29  <=> GLN   31  - GLU   35 )                          
 209: 6c70-A gu7a-A    30 -  34 <=>   39 -  43   (GLU   32  - PHE   36  <=> GLN   39  - LYS   43 )                          
 209: 6c70-A gu7a-A    36 -  39 <=>   44 -  47   (HIS   38  - TYR   41  <=> LYS   44  - THR   47 )                          
 209: 6c70-A gu7a-A    42 -  45 <=>   48 -  51   (VAL   44  - LEU   47  <=> PRO   48  - GLY   51 )                          
 209: 6c70-A gu7a-A    47 -  63 <=>   52 -  68   (LEU   49  - ASP   65  <=> GLY   52  - ILE   68 )                          
 209: 6c70-A gu7a-A    64 -  88 <=>   73 -  97   (ASP   66  - PHE   90  <=> ALA   73  - ILE   97 )                          
 209: 6c70-A gu7a-A    89 -  92 <=>  100 - 103   (PRO   91  - SER   94  <=> LYS  100  - ASN  103 )                          
 209: 6c70-A gu7a-A   263 - 284 <=>  106 - 127   (VAL  349  - THR  370  <=> LEU  106  - ASN  127 )                          
 209: 6c70-A gu7a-A   285 - 291 <=>  133 - 139   (LYS  371  - VAL  377  <=> ASN  133  - HIS  139 )                          
 209: 6c70-A gu7a-A   297 - 309 <=>  156 - 168   (ILE  383  - LEU  395  <=> PHE  156  - VAL  168 )                          
 209: 6c70-A gu7a-A   311 - 324 <=>  262 - 275   (CYS  397  - VAL  410  <=> GLU  262  - LEU  275 )                          
 209: 6c70-A gu7a-A   351 - 356 <=>  276 - 281   (CYS  437  - SER  442  <=> THR  276  - PHE  281 )                          
 210: 6c70-A gwvg-A    59 -  63 <=>   36 -  40   (MET   61  - ASP   65  <=> PHE   36  - ALA   40 )                          
 210: 6c70-A gwvg-A    64 -  79 <=>   60 -  75   (ASP   66  - LEU   81  <=> LEU   60  - LEU   75 )                          
 210: 6c70-A gwvg-A    80 -  94 <=>   77 -  91   (HIS   82  - ILE   96  <=> LEU   77  - LYS   91 )                          
 210: 6c70-A gwvg-A    99 - 102 <=>  184 - 187   (LEU  101  - TRP  104  <=> TYR  184  - TYR  187 )                          
 210: 6c70-A gwvg-A   130 - 137 <=>  226 - 233   (LEU  132  - THR  139  <=> PRO  226  - GLY  233 )                          
 210: 6c70-A gwvg-A   140 - 144 <=>  242 - 246   (SER  142  - TRP  146  <=> MET  242  - LYS  246 )                          
 210: 6c70-A gwvg-A   187 - 197 <=>  250 - 260   (ILE  204  - VAL  214  <=> ASP  250  - GLN  260 )                          
 210: 6c70-A gwvg-A   261 - 288 <=>  263 - 290   (TYR  347  - GLY  374  <=> SER  263  - ASN  290 )                          
 210: 6c70-A gwvg-A   292 - 310 <=>  291 - 309   (TYR  378  - PHE  396  <=> ALA  291  - ARG  309 )                          
 211: 6c70-A guuq-A    29 -  32 <=>    6 -   9   (SER   31  - LYS   34  <=> LYS    6  - ARG    9 )                          
 211: 6c70-A guuq-A    36 -  43 <=>   12 -  19   (HIS   38  - THR   45  <=> LEU   12  - ARG   19 )                          
 211: 6c70-A guuq-A    84 -  87 <=>   57 -  60   (LYS   86  - TYR   89  <=> PRO   57  - SER   60 )                          
 211: 6c70-A guuq-A   164 - 167 <=>   70 -  73   (TYR  181  - ASN  184  <=> LEU   70  - ALA   73 )                          
 211: 6c70-A guuq-A   169 - 173 <=>  136 - 140   (MET  186  - GLY  190  <=> TYR  136  - ALA  140 )                          
 211: 6c70-A guuq-A   174 - 217 <=>  142 - 185   (HIS  191  - MET  234  <=> LEU  142  - LYS  185 )                          
 211: 6c70-A guuq-A   243 - 267 <=>  188 - 212   (TRP  329  - LEU  353  <=> PHE  188  - SER  212 )                          
 211: 6c70-A guuq-A   270 - 273 <=>  213 - 216   (LEU  356  - THR  359  <=> ASN  213  - LEU  216 )                          
 211: 6c70-A guuq-A   303 - 331 <=>  217 - 245   (THR  389  - CYS  417  <=> SER  217  - ILE  245 )                          
 211: 6c70-A guuq-A   351 - 354 <=>  283 - 286   (CYS  437  - ALA  440  <=> PHE  283  - LEU  286 )                          
 211: 6c70-A guuq-A   366 - 376 <=>  293 - 303   (SER  452  - ALA  462  <=> ILE  293  - ARG  303 )                          
 211: 6c70-A guuq-A   385 - 388 <=>  397 - 400   (VAL  471  - LYS  474  <=> VAL  397  - ASN  400 )                          
 212: 6c70-A gvsh-A     1 -   4 <=>   23 -  26   (PHE    3  - GLN    6  <=> ASN   23  - LYS   26 )                          
 212: 6c70-A gvsh-A    26 -  29 <=>   82 -  85   (ASN   28  - SER   31  <=> LEU   82  - GLU   85 )                          
 212: 6c70-A gvsh-A    32 -  35 <=>   86 -  89   (LYS   34  - PRO   37  <=> LEU   86  - GLU   89 )                          
 212: 6c70-A gvsh-A   148 - 151 <=>  145 - 148   (THR  150  - GLU  153  <=> LYS  145  - ARG  148 )                          
 212: 6c70-A gvsh-A   290 - 318 <=>  151 - 179   (ASN  376  - ILE  404  <=> ILE  151  - ASP  179 )                          
 212: 6c70-A gvsh-A   320 - 323 <=>  180 - 183   (GLU  406  - SER  409  <=> LYS  180  - SER  183 )                          
 212: 6c70-A gvsh-A   366 - 388 <=>  190 - 212   (SER  452  - LYS  474  <=> LYS  190  - ASP  212 )                          
 213: 6c70-A gvks-A    32 -  63 <=>   43 -  74   (LYS   34  - ASP   65  <=> LEU   43  - GLU   74 )                          
 213: 6c70-A gvks-A    64 -  80 <=>   85 - 101   (ASP   66  - HIS   82  <=> TYR   85  - PHE  101 )                          
 213: 6c70-A gvks-A    82 -  96 <=>  163 - 177   (ILE   84  - TYR   98  <=> VAL  163  - ALA  177 )                          
 213: 6c70-A gvks-A    99 - 103 <=>  180 - 184   (LEU  101  - ASN  105  <=> ILE  180  - GLY  184 )                          
 213: 6c70-A gvks-A   259 - 263 <=>  191 - 195   (ASP  345  - VAL  349  <=> ILE  191  - LEU  195 )                          
 213: 6c70-A gvks-A   264 - 285 <=>  197 - 218   (ALA  350  - LYS  371  <=> SER  197  - GLY  218 )                          
 213: 6c70-A gvks-A   380 - 383 <=>  220 - 223   (TYR  466  - VAL  469  <=> PRO  220  - VAL  223 )                          
 214: 6c70-A gu5e-A     1 -   4 <=>    8 -  11   (PHE    3  - GLN    6  <=> TYR    8  - VAL   11 )                          
 214: 6c70-A gu5e-A    32 -  35 <=>   91 -  94   (LYS   34  - PRO   37  <=> ALA   91  - ARG   94 )                          
 214: 6c70-A gu5e-A    42 -  45 <=>  148 - 151   (VAL   44  - LEU   47  <=> PRO  148  - TRP  151 )                          
 214: 6c70-A gu5e-A    49 -  54 <=>  158 - 163   (LEU   51  - MET   56  <=> PHE  158  - MET  163 )                          
 214: 6c70-A gu5e-A    55 -  62 <=>  165 - 172   (ALA   57  - SER   64  <=> MET  165  - PHE  172 )                          
 214: 6c70-A gu5e-A    63 -  92 <=>  179 - 208   (ASP   65  - SER   94  <=> ILE  179  - LYS  208 )                          
 214: 6c70-A gu5e-A   260 - 287 <=>  222 - 249   (ALA  346  - ASN  373  <=> GLY  222  - PRO  249 )                          
 214: 6c70-A gu5e-A   292 - 295 <=>  252 - 255   (TYR  378  - THR  381  <=> SER  252  - TYR  255 )                          
 214: 6c70-A gu5e-A   297 - 302 <=>  256 - 261   (ILE  383  - TYR  388  <=> LEU  256  - SER  261 )                          
 214: 6c70-A gu5e-A   304 - 310 <=>  262 - 268   (LEU  390  - PHE  396  <=> PHE  262  - VAL  268 )                          
 215: 6c70-A gvh6-A     6 -  11 <=>  433 - 438   (LEU    8  - LEU   13  <=> THR  433  - LYS  438 )                          
 215: 6c70-A gvh6-A    63 -  89 <=>  492 - 518   (ASP   65  - PRO   91  <=> VAL  492  - ASN  518 )                          
 215: 6c70-A gvh6-A   152 - 155 <=>  565 - 568   (ASP  154  - ILE  172  <=> GLN  565  - LYS  568 )                          
 215: 6c70-A gvh6-A   156 - 159 <=>  570 - 573   (PRO  173  - MET  176  <=> ASP  570  - LEU  573 )                          
 215: 6c70-A gvh6-A   178 - 206 <=>  574 - 602   (LEU  195  - ALA  223  <=> SER  574  - GLY  602 )                          
 215: 6c70-A gvh6-A   251 - 254 <=>  603 - 606   (VAL  337  - VAL  340  <=> GLN  603  - LEU  606 )                          
 215: 6c70-A gvh6-A   256 - 281 <=>  607 - 632   (ALA  342  - TYR  367  <=> SER  607  - THR  632 )                          
 215: 6c70-A gvh6-A   380 - 388 <=>  633 - 641   (TYR  466  - LYS  474  <=> ARG  633  - LEU  641 )                          
 216: 6c70-A gwqd-A     1 -   6 <=>   11 -  16   (PHE    3  - LEU    8  <=> LEU   11  - ASN   16 )                          
 216: 6c70-A gwqd-A    45 -  49 <=>   96 - 100   (LEU   47  - LEU   51  <=> ASN   96  - ALA  100 )                          
 216: 6c70-A gwqd-A    55 -  58 <=>  162 - 165   (ALA   57  - LEU   60  <=> ALA  162  - ALA  165 )                          
 216: 6c70-A gwqd-A    63 -  91 <=>  191 - 219   (ASP   65  - ARG   93  <=> GLN  191  - LYS  219 )                          
 216: 6c70-A gwqd-A   261 - 277 <=>  221 - 237   (TYR  347  - THR  363  <=> TYR  221  - SER  237 )                          
 216: 6c70-A gwqd-A   279 - 282 <=>  238 - 241   (LEU  365  - GLN  368  <=> ASN  238  - ILE  241 )                          
 217: 6c70-A gwvm-A    36 -  39 <=>   32 -  35   (HIS   38  - TYR   41  <=> HIS   32  - GLY   35 )                          
 217: 6c70-A gwvm-A    40 -  58 <=>   39 -  57   (CYS   42  - LEU   60  <=> LEU   39  - ALA   57 )                          
 217: 6c70-A gwvm-A    68 -  95 <=>   60 -  87   (LEU   70  - PHE   97  <=> ILE   60  - GLY   87 )                          
 217: 6c70-A gwvm-A   257 - 282 <=>   88 - 113   (VAL  343  - GLN  368  <=> TYR   88  - LYS  113 )                          
 218: 6c70-A gv1v-A    15 -  20 <=>    2 -   7   (ARG   17  - VAL   22  <=> LYS    2  - ASP    7 )                          
 218: 6c70-A gv1v-A    21 -  24 <=>   10 -  13   (GLY   23  - MET   26  <=> ILE   10  - PHE   13 )                          
 218: 6c70-A gv1v-A    26 -  29 <=>   21 -  24   (ASN   28  - SER   31  <=> THR   21  - ASP   24 )                          
 218: 6c70-A gv1v-A    31 -  57 <=>   42 -  68   (GLY   33  - ASN   59  <=> ASP   42  - ASN   68 )                          
 218: 6c70-A gv1v-A    59 -  62 <=>   69 -  72   (MET   61  - SER   64  <=> LYS   69  - TYR   72 )                          
 218: 6c70-A gv1v-A    64 -  79 <=>   73 -  88   (ASP   66  - LEU   81  <=> SER   73  - ILE   88 )                          
 218: 6c70-A gv1v-A    82 -  88 <=>   89 -  95   (ILE   84  - PHE   90  <=> GLU   89  - MET   95 )                          
 218: 6c70-A gv1v-A   179 - 182 <=>  115 - 118   (ILE  196  - PHE  199  <=> GLN  115  - ASN  118 )                          
 218: 6c70-A gv1v-A   262 - 265 <=>  158 - 161   (GLY  348  - LEU  351  <=> PHE  158  - LYS  161 )                          
 218: 6c70-A gv1v-A   266 - 288 <=>  164 - 186   (LEU  352  - GLY  374  <=> ALA  164  - LYS  186 )                          
 219: 6c70-A gu3l-A    65 -  77 <=>   23 -  35   (VAL   67  - PHE   79  <=> ASP   23  - LEU   35 )                          
 219: 6c70-A gu3l-A    78 -  90 <=>   39 -  51   (PHE   80  - VAL   92  <=> GLY   39  - LEU   51 )                          
 219: 6c70-A gu3l-A   259 - 286 <=>   55 -  82   (ASP  345  - VAL  372  <=> ASP   55  - VAL   82 )                          
 219: 6c70-A gu3l-A   287 - 290 <=>   85 -  88   (ASN  373  - ASN  376  <=> LYS   85  - LYS   88 )                          
 220: 6c70-A gwg8-A    63 -  66 <=>    2 -   5   (ASP   65  - ASP   68  <=> THR    2  - TYR    5 )                          
 220: 6c70-A gwg8-A    68 -  88 <=>    6 -  26   (LEU   70  - PHE   90  <=> ILE    6  - ILE   26 )                          
 220: 6c70-A gwg8-A    89 -  93 <=>   28 -  32   (PRO   91  - LYS   95  <=> PHE   28  - GLY   32 )                          
 220: 6c70-A gwg8-A   128 - 131 <=>   42 -  45   (ARG  130  - PHE  133  <=> VAL   42  - TYR   45 )                          
 220: 6c70-A gwg8-A   132 - 135 <=>   62 -  65   (CYS  134  - GLY  137  <=> ILE   62  - LEU   65 )                          
 220: 6c70-A gwg8-A   193 - 196 <=>   67 -  70   (ASN  210  - ASP  213  <=> ILE   67  - THR   70 )                          
 220: 6c70-A gwg8-A   264 - 285 <=>   73 -  94   (ALA  350  - LYS  371  <=> SER   73  - ILE   94 )                          
 220: 6c70-A gwg8-A   286 - 290 <=>   96 - 100   (VAL  372  - ASN  376  <=> LYS   96  - LYS  100 )                          
 221: 6c70-A gus2-A    17 -  21 <=>  180 - 184   (MET   19  - GLY   23  <=> GLU  180  - ALA  184 )                          
 221: 6c70-A gus2-A    46 -  63 <=>  186 - 203   (LEU   48  - ASP   65  <=> GLU  186  - ARG  203 )                          
 221: 6c70-A gus2-A    65 -  88 <=>  214 - 237   (VAL   67  - PHE   90  <=> ASN  214  - ILE  237 )                          
 221: 6c70-A gus2-A    90 -  93 <=>  238 - 241   (VAL   92  - LYS   95  <=> GLU  238  - CYS  241 )                          
 221: 6c70-A gus2-A    96 -  99 <=>  242 - 245   (TYR   98  - LEU  101  <=> HIS  242  - PRO  245 )                          
 221: 6c70-A gus2-A   197 - 200 <=>  249 - 252   (VAL  214  - CYS  217  <=> ASP  249  - SER  252 )                          
 221: 6c70-A gus2-A   203 - 206 <=>  281 - 284   (LEU  220  - ALA  223  <=> LEU  281  - LEU  284 )                          
 221: 6c70-A gus2-A   250 - 253 <=>  285 - 288   (VAL  336  - LEU  339  <=> PRO  285  - THR  288 )                          
 221: 6c70-A gus2-A   255 - 288 <=>  293 - 326   (THR  341  - GLY  374  <=> LEU  293  - ALA  326 )                          
 222: 6c70-A gv1g-A    12 -  16 <=>   63 -  67   (PRO   14  - VAL   18  <=> LEU   63  - GLY   67 )                          
 222: 6c70-A gv1g-A    48 -  51 <=>   78 -  81   (LEU   50  - TYR   53  <=> GLU   78  - ILE   81 )                          
 222: 6c70-A gv1g-A    54 -  57 <=>   82 -  85   (MET   56  - ASN   59  <=> VAL   82  - ALA   85 )                          
 222: 6c70-A gv1g-A    59 -  62 <=>   86 -  89   (MET   61  - SER   64  <=> ALA   86  - TYR   89 )                          
 222: 6c70-A gv1g-A    64 -  95 <=>   90 - 121   (ASP   66  - PHE   97  <=> SER   90  - ASP  121 )                          
 222: 6c70-A gv1g-A   259 - 283 <=>  123 - 147   (ASP  345  - ALA  369  <=> VAL  123  - SER  147 )                          
 223: 6c70-A gvrf-A    23 -  26 <=>   97 - 100   (PHE   25  - ASN   28  <=> ASP   97  - LEU  100 )                          
 223: 6c70-A gvrf-A    64 -  88 <=>  144 - 168   (ASP   66  - PHE   90  <=> LYS  144  - LEU  168 )                          
 223: 6c70-A gvrf-A    90 -  93 <=>  169 - 172   (VAL   92  - LYS   95  <=> SER  169  - TYR  172 )                          
 223: 6c70-A gvrf-A   261 - 283 <=>  174 - 196   (TYR  347  - ALA  369  <=> ASN  174  - ILE  196 )                          
 223: 6c70-A gvrf-A   285 - 291 <=>  197 - 203   (LYS  371  - VAL  377  <=> ILE  197  - VAL  203 )                          
 224: 6c70-A guxw-A     8 -  11 <=>  128 - 131   (ALA   10  - LEU   13  <=> ASP  128  - THR  131 )                          
 224: 6c70-A guxw-A    12 -  19 <=>  134 - 141   (PRO   14  - GLY   21  <=> ALA  134  - SER  141 )                          
 224: 6c70-A guxw-A    63 -  87 <=>  254 - 278   (ASP   65  - TYR   89  <=> SER  254  - VAL  278 )                          
 224: 6c70-A guxw-A   132 - 139 <=>  282 - 289   (CYS  134  - PHE  141  <=> VAL  282  - THR  289 )                          
 224: 6c70-A guxw-A   148 - 151 <=>  331 - 334   (THR  150  - GLU  153  <=> TRP  331  - PHE  334 )                          
 224: 6c70-A guxw-A   153 - 156 <=>  340 - 343   (SER  155  - PRO  173  <=> ALA  340  - SER  343 )                          
 224: 6c70-A guxw-A   169 - 173 <=>  346 - 350   (MET  186  - GLY  190  <=> ARG  346  - GLU  350 )                          
 224: 6c70-A guxw-A   174 - 205 <=>  352 - 383   (HIS  191  - PHE  222  <=> ILE  352  - GLU  383 )                          
 224: 6c70-A guxw-A   260 - 285 <=>  398 - 423   (ALA  346  - LYS  371  <=> ASN  398  - ASP  423 )                          
 224: 6c70-A guxw-A   287 - 290 <=>  449 - 452   (ASN  373  - ASN  376  <=> GLY  449  - GLN  452 )                          
 225: 6c70-A gvyk-A   144 - 147 <=>  364 - 367   (TRP  146  - ILE  149  <=> ILE  364  - ARG  367 )                          
 225: 6c70-A gvyk-A   159 - 162 <=>  368 - 371   (MET  176  - THR  179  <=> ALA  368  - ALA  371 )                          
 225: 6c70-A gvyk-A   164 - 167 <=>  377 - 380   (TYR  181  - ASN  184  <=> ASP  377  - ILE  380 )                          
 225: 6c70-A gvyk-A   170 - 217 <=>  382 - 429   (SER  187  - MET  234  <=> ASP  382  - LYS  429 )                          
 225: 6c70-A gvyk-A   219 - 222 <=>  430 - 433   (PRO  236  - GLU  239  <=> ASN  430  - ASP  433 )                          
 225: 6c70-A gvyk-A   237 - 259 <=>  434 - 456   (ARG  323  - ASP  345  <=> ASN  434  - ALA  456 )                          
 225: 6c70-A gvyk-A   261 - 283 <=>  457 - 479   (TYR  347  - ALA  369  <=> LEU  457  - ASP  479 )                          
 225: 6c70-A gvyk-A   284 - 287 <=>  481 - 484   (THR  370  - ASN  373  <=> SER  481  - ALA  484 )                          
 225: 6c70-A gvyk-A   383 - 387 <=>  503 - 507   (VAL  469  - LEU  473  <=> GLY  503  - GLN  507 )                          
 226: 6c70-A gu96-A    63 -  88 <=>   11 -  36   (ASP   65  - PHE   90  <=> TYR   11  - SER   36 )                          
 226: 6c70-A gu96-A   264 - 284 <=>   39 -  59   (ALA  350  - THR  370  <=> PRO   39  - ARG   59 )                          
 227: 6c70-A gwhe-A    56 -  60 <=>  114 - 118   (VAL   58  - MET   62  <=> ASN  114  - ILE  118 )                          
 227: 6c70-A gwhe-A    63 -  66 <=>  153 - 156   (ASP   65  - ASP   68  <=> GLU  153  - HIS  156 )                          
 227: 6c70-A gwhe-A    68 -  71 <=>  161 - 164   (LEU   70  - ASN   73  <=> SER  161  - GLU  164 )                          
 227: 6c70-A gwhe-A    73 -  76 <=>  165 - 168   (ILE   75  - LEU   78  <=> ILE  165  - PHE  168 )                          
 227: 6c70-A gwhe-A    77 -  80 <=>  186 - 189   (PHE   79  - HIS   82  <=> ILE  186  - VAL  189 )                          
 227: 6c70-A gwhe-A    81 -  94 <=>  192 - 205   (PRO   83  - ILE   96  <=> ALA  192  - LYS  205 )                          
 227: 6c70-A gwhe-A    96 -  99 <=>  206 - 209   (TYR   98  - LEU  101  <=> LEU  206  - ARG  209 )                          
 227: 6c70-A gwhe-A   191 - 202 <=>  222 - 233   (VAL  208  - TRP  219  <=> THR  222  - GLY  233 )                          
 227: 6c70-A gwhe-A   259 - 284 <=>  235 - 260   (ASP  345  - THR  370  <=> GLN  235  - ASN  260 )                          
 227: 6c70-A gwhe-A   299 - 302 <=>  263 - 266   (TYR  385  - TYR  388  <=> TYR  263  - LEU  266 )                          
 227: 6c70-A gwhe-A   308 - 312 <=>  271 - 275   (PHE  394  - ILE  398  <=> SER  271  - PRO  275 )                          
 227: 6c70-A gwhe-A   373 - 379 <=>  285 - 291   (VAL  459  - THR  465  <=> TYR  285  - ALA  291 )                          
 227: 6c70-A gwhe-A   380 - 384 <=>  293 - 297   (TYR  466  - LEU  470  <=> ALA  293  - THR  297 )                          
 228: 6c70-A gwis-A    47 -  50 <=>    8 -  11   (LEU   49  - GLN   52  <=> HIS    8  - LYS   11 )                          
 228: 6c70-A gwis-A    56 -  59 <=>   45 -  48   (VAL   58  - MET   61  <=> LYS   45  - ASP   48 )                          
 228: 6c70-A gwis-A    64 -  87 <=>   92 - 115   (ASP   66  - TYR   89  <=> ILE   92  - GLN  115 )                          
 228: 6c70-A gwis-A   264 - 281 <=>  117 - 134   (ALA  350  - TYR  367  <=> SER  117  - SER  134 )                          
 228: 6c70-A gwis-A   283 - 290 <=>  135 - 142   (ALA  369  - ASN  376  <=> LEU  135  - ARG  142 )                          
 228: 6c70-A gwis-A   305 - 309 <=>  609 - 613   (GLY  391  - LEU  395  <=> VAL  609  - ASP  613 )                          
 228: 6c70-A gwis-A   328 - 331 <=>  630 - 633   (ALA  414  - CYS  417  <=> ILE  630  - HIS  633 )                          
 228: 6c70-A gwis-A   334 - 338 <=>  647 - 651   (TYR  420  - GLU  424  <=> TYR  647  - ILE  651 )                          
 229: 6c70-A gv82-A     2 -   5 <=>  216 - 219   (LYS    4  - GLY    7  <=> ILE  216  - LYS  219 )                          
 229: 6c70-A gv82-A    33 -  36 <=>  229 - 232   (LYS   35  - HIS   38  <=> ASN  229  - SER  232 )                          
 229: 6c70-A gv82-A    40 -  45 <=>  272 - 277   (CYS   42  - LEU   47  <=> ILE  272  - ILE  277 )                          
 229: 6c70-A gv82-A    69 -  95 <=>  297 - 323   (THR   71  - PHE   97  <=> PRO  297  - ILE  323 )                          
 229: 6c70-A gv82-A   199 - 204 <=>  348 - 353   (PHE  216  - LEU  221  <=> ILE  348  - ILE  353 )                          
 229: 6c70-A gv82-A   260 - 280 <=>  359 - 379   (ALA  346  - ALA  366  <=> MET  359  - THR  379 )                          
 229: 6c70-A gv82-A   283 - 287 <=>  380 - 384   (ALA  369  - ASN  373  <=> LYS  380  - ASN  384 )                          
 229: 6c70-A gv82-A   288 - 291 <=>  429 - 432   (GLY  374  - VAL  377  <=> VAL  429  - LEU  432 )                          
 229: 6c70-A gv82-A   328 - 331 <=>  512 - 515   (ALA  414  - CYS  417  <=> LEU  512  - HIS  515 )                          
 229: 6c70-A gv82-A   349 - 354 <=>  521 - 526   (GLN  435  - ALA  440  <=> GLY  521  - ALA  526 )                          
 229: 6c70-A gv82-A   355 - 358 <=>  530 - 533   (MET  441  - SER  444  <=> GLU  530  - SER  533 )                          
 230: 6c70-A gvyv-A    56 -  63 <=>    2 -   9   (VAL   58  - ASP   65  <=> ASN    2  - GLU    9 )                          
 230: 6c70-A gvyv-A    64 -  88 <=>   89 - 113   (ASP   66  - PHE   90  <=> TYR   89  - PRO  113 )                          
 230: 6c70-A gvyv-A   261 - 273 <=>  115 - 127   (TYR  347  - THR  359  <=> ASN  115  - ASP  127 )                          
 230: 6c70-A gvyv-A   275 - 280 <=>  128 - 133   (THR  361  - ALA  366  <=> LEU  128  - ASN  133 )                          
 230: 6c70-A gvyv-A   283 - 286 <=>  134 - 137   (ALA  369  - VAL  372  <=> LYS  134  - ASP  137 )                          
 230: 6c70-A gvyv-A   287 - 290 <=>  141 - 144   (ASN  373  - ASN  376  <=> LYS  141  - GLU  144 )                          
 230: 6c70-A gvyv-A   315 - 318 <=>  279 - 282   (ASN  401  - ILE  404  <=> MET  279  - SER  282 )                          
 230: 6c70-A gvyv-A   323 - 326 <=>  286 - 289   (SER  409  - GLU  412  <=> GLN  286  - PHE  289 )                          
 230: 6c70-A gvyv-A   328 - 332 <=>  326 - 330   (ALA  414  - HIS  418  <=> ILE  326  - SER  330 )                          
 230: 6c70-A gvyv-A   335 - 339 <=>  363 - 367   (ASP  421  - GLU  425  <=> MET  363  - ARG  367 )                          
 231: 6c70-A gwyx-A    71 -  84 <=>    1 -  14   (ASN   73  - LYS   86  <=> MET    1  - GLU   14 )                          
 231: 6c70-A gwyx-A    86 -  89 <=>   15 -  18   (ILE   88  - PRO   91  <=> THR   15  - VAL   18 )                          
 231: 6c70-A gwyx-A   261 - 287 <=>   19 -  45   (TYR  347  - ASN  373  <=> PRO   19  - ILE   45 )                          
 232: 6c70-A gu36-A    10 -  13 <=>   52 -  55   (LEU   12  - ASN   15  <=> SER   52  - LEU   55 )                          
 232: 6c70-A gu36-A    17 -  22 <=>  130 - 135   (MET   19  - HIS   24  <=> GLU  130  - PHE  135 )                          
 232: 6c70-A gu36-A    43 -  62 <=>  137 - 156   (THR   45  - SER   64  <=> ILE  137  - LEU  156 )                          
 232: 6c70-A gu36-A    63 -  95 <=>  160 - 192   (ASP   65  - PHE   97  <=> ASP  160  - GLY  192 )                          
 232: 6c70-A gu36-A   260 - 285 <=>  193 - 218   (ALA  346  - LYS  371  <=> TRP  193  - ASN  218 )                          
 232: 6c70-A gu36-A   286 - 290 <=>  220 - 224   (VAL  372  - ASN  376  <=> TRP  220  - MET  224 )                          
 233: 6c70-A gvju-A    61 -  64 <=>   73 -  76   (GLU   63  - ASP   66  <=> GLU   73  - ILE   76 )                          
 233: 6c70-A gvju-A    66 -  89 <=>  102 - 125   (ASP   68  - PRO   91  <=> ASN  102  - ILE  125 )                          
 233: 6c70-A gvju-A    91 -  96 <=>  126 - 131   (ARG   93  - TYR   98  <=> ILE  126  - GLU  131 )                          
 233: 6c70-A gvju-A    99 - 102 <=>  132 - 135   (LEU  101  - TRP  104  <=> SER  132  - LEU  135 )                          
 233: 6c70-A gvju-A   250 - 284 <=>  136 - 170   (VAL  336  - THR  370  <=> THR  136  - GLY  170 )                          
 233: 6c70-A gvju-A   380 - 387 <=>  171 - 178   (TYR  466  - LEU  473  <=> GLU  171  - ILE  178 )                          
 234: 6c70-A gvu2-A    62 -  65 <=>   14 -  17   (SER   64  - VAL   67  <=> ILE   14  - HIS   17 )                          
 234: 6c70-A gvu2-A    70 -  93 <=>   40 -  63   (ALA   72  - LYS   95  <=> GLN   40  - LYS   63 )                          
 234: 6c70-A gvu2-A   260 - 284 <=>   65 -  89   (ALA  346  - THR  370  <=> THR   65  - LEU   89 )                          
 235: 6c70-A gu5y-A    11 -  15 <=>   16 -  20   (LEU   13  - ARG   17  <=> LEU   16  - ILE   20 )                          
 235: 6c70-A gu5y-A   119 - 130 <=>   26 -  37   (HIS  121  - LEU  132  <=> PRO   26  - PHE   37 )                          
 235: 6c70-A gu5y-A   133 - 147 <=>   38 -  52   (VAL  135  - ILE  149  <=> PRO   38  - TYR   52 )                          
 235: 6c70-A gu5y-A   295 - 327 <=>   54 -  86   (THR  381  - ALA  413  <=> ASP   54  - HIS   86 )                          
 235: 6c70-A gu5y-A   350 - 356 <=>   87 -  93   (GLN  436  - SER  442  <=> MET   87  - VAL   93 )                          
 235: 6c70-A gu5y-A   364 - 388 <=>   97 - 121   (THR  450  - LYS  474  <=> LEU   97  - HIS  121 )                          
 236: 6c70-A gv2u-A    14 -  17 <=>    2 -   5   (ILE   16  - MET   19  <=> LEU    2  - ASN    5 )                          
 236: 6c70-A gv2u-A    19 -  22 <=>    7 -  10   (GLY   21  - HIS   24  <=> LEU    7  - LEU   10 )                          
 236: 6c70-A gv2u-A    43 -  58 <=>   12 -  27   (THR   45  - LEU   60  <=> ASP   12  - MET   27 )                          
 236: 6c70-A gv2u-A    59 -  95 <=>   77 - 113   (MET   61  - PHE   97  <=> LYS   77  - ASP  113 )                          
 236: 6c70-A gv2u-A   259 - 284 <=>  115 - 140   (ASP  345  - THR  370  <=> ALA  115  - TYR  140 )                          
 236: 6c70-A gv2u-A   285 - 290 <=>  142 - 147   (LYS  371  - ASN  376  <=> THR  142  - ASP  147 )                          
 236: 6c70-A gv2u-A   385 - 388 <=>  154 - 157   (VAL  471  - LYS  474  <=> TYR  154  - GLU  157 )                          
 237: 6c70-A gwgs-A    63 -  91 <=>    1 -  29   (ASP   65  - ARG   93  <=> MET    1  - GLY   29 )                          
 237: 6c70-A gwgs-A   261 - 282 <=>   31 -  52   (TYR  347  - GLN  368  <=> SER   31  - GLN   52 )                          
 237: 6c70-A gwgs-A   290 - 300 <=>   55 -  65   (ASN  376  - LEU  386  <=> PRO   55  - GLY   65 )                          
 238: 6c70-A gwzl-A    26 -  29 <=>   52 -  55   (ASN   28  - SER   31  <=> ARG   52  - ASN   55 )                          
 238: 6c70-A gwzl-A    32 -  35 <=>   56 -  59   (LYS   34  - PRO   37  <=> LYS   56  - ASP   59 )                          
 238: 6c70-A gwzl-A    65 -  69 <=>   85 -  89   (VAL   67  - THR   71  <=> ASP   85  - TRP   89 )                          
 238: 6c70-A gwzl-A   296 - 311 <=>   93 - 108   (VAL  382  - CYS  397  <=> ASN   93  - GLY  108 )                          
 238: 6c70-A gwzl-A   366 - 388 <=>  109 - 131   (SER  452  - LYS  474  <=> LYS  109  - TYR  131 )                          
 239: 6c70-A gwz4-A   293 - 316 <=>    1 -  24   (ALA  379  - ARG  402  <=> MET    1  - ARG   24 )                          
 239: 6c70-A gwz4-A   349 - 354 <=>   30 -  35   (GLN  435  - ALA  440  <=> GLU   30  - THR   35 )                          
 239: 6c70-A gwz4-A   355 - 358 <=>   37 -  40   (MET  441  - SER  444  <=> ALA   37  - GLU   40 )                          
 239: 6c70-A gwz4-A   366 - 388 <=>   42 -  64   (SER  452  - LYS  474  <=> ILE   42  - SER   64 )                          
 240: 6c70-A gv7c-A     4 -   8 <=>   62 -  66   (GLN    6  - ALA   10  <=> PHE   62  - SER   66 )                          
 240: 6c70-A gv7c-A    10 -  22 <=>   67 -  79   (LEU   12  - HIS   24  <=> GLN   67  - ALA   79 )                          
 240: 6c70-A gv7c-A    33 -  63 <=>  137 - 167   (LYS   35  - ASP   65  <=> LEU  137  - PRO  167 )                          
 240: 6c70-A gv7c-A    66 -  89 <=>  188 - 211   (ASP   68  - PRO   91  <=> ILE  188  - ASP  211 )                          
 240: 6c70-A gv7c-A   116 - 120 <=>  237 - 241   (ALA  118  - ALA  122  <=> ASP  237  - ASN  241 )                          
 240: 6c70-A gv7c-A   123 - 132 <=>  242 - 251   (ILE  125  - CYS  134  <=> ASN  242  - ILE  251 )                          
 240: 6c70-A gv7c-A   261 - 281 <=>  254 - 274   (TYR  347  - TYR  367  <=> ALA  254  - THR  274 )                          
 240: 6c70-A gv7c-A   283 - 287 <=>  275 - 279   (ALA  369  - ASN  373  <=> GLY  275  - GLY  279 )                          
 241: 6c70-A gu3h-A    17 -  21 <=>   27 -  31   (MET   19  - GLY   23  <=> ASN   27  - LEU   31 )                          
 241: 6c70-A gu3h-A    28 -  35 <=>  159 - 166   (TYR   30  - PRO   37  <=> SER  159  - ASN  166 )                          
 241: 6c70-A gu3h-A    61 -  97 <=>  249 - 285   (GLU   63  - LYS   99  <=> PHE  249  - HIS  285 )                          
 241: 6c70-A gu3h-A   132 - 139 <=>  300 - 307   (CYS  134  - PHE  141  <=> ILE  300  - ALA  307 )                          
 241: 6c70-A gu3h-A   152 - 157 <=>  374 - 379   (ASP  154  - ARG  174  <=> ASP  374  - GLY  379 )                          
 241: 6c70-A gu3h-A   158 - 162 <=>  382 - 386   (LEU  175  - THR  179  <=> ILE  382  - ASN  386 )                          
 241: 6c70-A gu3h-A   199 - 203 <=>  404 - 408   (PHE  216  - LEU  220  <=> ILE  404  - ALA  408 )                          
 241: 6c70-A gu3h-A   254 - 285 <=>  414 - 445   (VAL  340  - LYS  371  <=> ASN  414  - TRP  445 )                          
 241: 6c70-A gu3h-A   286 - 289 <=>  447 - 450   (VAL  372  - VAL  375  <=> GLN  447  - LYS  450 )                          
 242: 6c70-A gwy9-A    16 -  19 <=>  116 - 119   (VAL   18  - GLY   21  <=> ASN  116  - LYS  119 )                          
 242: 6c70-A gwy9-A    25 -  28 <=>  121 - 124   (PHE   27  - TYR   30  <=> GLN  121  - LEU  124 )                          
 242: 6c70-A gwy9-A    31 -  34 <=>  328 - 331   (GLY   33  - PHE   36  <=> ARG  328  - ASP  331 )                          
 242: 6c70-A gwy9-A    66 -  91 <=>  466 - 491   (ASP   68  - ARG   93  <=> THR  466  - ARG  491 )                          
 242: 6c70-A gwy9-A   261 - 312 <=>  492 - 543   (TYR  347  - ILE  398  <=> SER  492  - ALA  543 )                          
 242: 6c70-A gwy9-A   364 - 367 <=>  545 - 548   (THR  450  - LEU  453  <=> VAL  545  - SER  548 )                          
 242: 6c70-A gwy9-A   370 - 373 <=>  549 - 552   (PHE  456  - VAL  459  <=> ALA  549  - SER  552 )                          
 243: 6c70-A gv9u-A    64 -  79 <=>    1 -  16   (ASP   66  - LEU   81  <=> MET    1  - PHE   16 )                          
 243: 6c70-A gv9u-A    82 -  93 <=>   17 -  28   (ILE   84  - LYS   95  <=> PRO   17  - LYS   28 )                          
 243: 6c70-A gv9u-A   190 - 193 <=>   37 -  40   (ALA  207  - ASN  210  <=> GLY   37  - GLY   40 )                          
 243: 6c70-A gv9u-A   196 - 199 <=>   41 -  44   (ASP  213  - PHE  216  <=> ALA   41  - SER   44 )                          
 243: 6c70-A gv9u-A   257 - 278 <=>   49 -  70   (VAL  343  - LEU  364  <=> GLY   49  - PHE   70 )                          
 243: 6c70-A gv9u-A   280 - 284 <=>   72 -  76   (ALA  366  - THR  370  <=> LEU   72  - VAL   76 )                          
 243: 6c70-A gv9u-A   288 - 294 <=>   79 -  85   (GLY  374  - ALA  380  <=> ASP   79  - PHE   85 )                          
 243: 6c70-A gv9u-A   372 - 376 <=>  122 - 126   (SER  458  - ALA  462  <=> LEU  122  - PRO  126 )                          
 244: 6c70-A gwpa-A    63 -  96 <=>  132 - 165   (ASP   65  - TYR   98  <=> SER  132  - ASN  165 )                          
 244: 6c70-A gwpa-A   259 - 283 <=>  167 - 191   (ASP  345  - ALA  369  <=> TRP  167  - VAL  191 )                          
 244: 6c70-A gwpa-A   285 - 290 <=>  192 - 197   (LYS  371  - ASN  376  <=> ALA  192  - ASN  197 )                          
 244: 6c70-A gwpa-A   380 - 383 <=>  209 - 212   (TYR  466  - VAL  469  <=> VAL  209  - ALA  212 )                          
 245: 6c70-A gvi0-A    49 -  52 <=>   22 -  25   (LEU   51  - GLY   54  <=> LEU   22  - LEU   25 )                          
 245: 6c70-A gvi0-A    54 -  57 <=>   26 -  29   (MET   56  - ASN   59  <=> PRO   26  - PRO   29 )                          
 245: 6c70-A gvi0-A    59 -  62 <=>   58 -  61   (MET   61  - SER   64  <=> TYR   58  - ASN   61 )                          
 245: 6c70-A gvi0-A    63 -  67 <=>   64 -  68   (ASP   65  - ASP   69  <=> LEU   64  - TYR   68 )                          
 245: 6c70-A gvi0-A    69 -  89 <=>   70 -  90   (THR   71  - PRO   91  <=> LEU   70  - MET   90 )                          
 245: 6c70-A gvi0-A    91 -  94 <=>   91 -  94   (ARG   93  - ILE   96  <=> VAL   91  - LEU   94 )                          
 245: 6c70-A gvi0-A   259 - 281 <=>   95 - 117   (ASP  345  - TYR  367  <=> ALA   95  - THR  117 )                          
 245: 6c70-A gvi0-A   284 - 290 <=>  118 - 124   (THR  370  - ASN  376  <=> LEU  118  - LYS  124 )                          
 246: 6c70-A gweo-A    53 -  56 <=>    1 -   4   (MET   55  - VAL   58  <=> MET    1  - ILE    4 )                          
 246: 6c70-A gweo-A    69 -  92 <=>   36 -  59   (THR   71  - SER   94  <=> LYS   36  - PHE   59 )                          
 246: 6c70-A gweo-A    96 - 100 <=>   63 -  67   (TYR   98  - ALA  102  <=> ASN   63  - ASN   67 )                          
 246: 6c70-A gweo-A   257 - 281 <=>   72 -  96   (VAL  343  - TYR  367  <=> TYR   72  - ASN   96 )                          
 246: 6c70-A gweo-A   283 - 286 <=>   97 - 100   (ALA  369  - VAL  372  <=> LYS   97  - ASN  100 )                          
 247: 6c70-A gwds-A    62 -  65 <=>    7 -  10   (SER   64  - VAL   67  <=> PRO    7  - LYS   10 )                          
 247: 6c70-A gwds-A    67 -  81 <=>   11 -  25   (ASP   69  - PRO   83  <=> LEU   11  - PRO   25 )                          
 247: 6c70-A gwds-A   192 - 197 <=>   26 -  31   (SER  209  - VAL  214  <=> GLN   26  - GLY   31 )                          
 247: 6c70-A gwds-A   200 - 203 <=>   32 -  35   (CYS  217  - LEU  220  <=> SER   32  - SER   35 )                          
 247: 6c70-A gwds-A   255 - 258 <=>   37 -  40   (THR  341  - GLY  344  <=> GLY   37  - SER   40 )                          
 247: 6c70-A gwds-A   261 - 281 <=>   41 -  61   (TYR  347  - TYR  367  <=> TRP   41  - LYS   61 )                          
 248: 6c70-A gvjs-A    62 -  93 <=>   18 -  49   (SER   64  - LYS   95  <=> LEU   18  - GLY   49 )                          
 248: 6c70-A gvjs-A    95 -  98 <=>   50 -  53   (PHE   97  - THR  100  <=> LEU   50  - ASP   53 )                          
 248: 6c70-A gvjs-A   260 - 282 <=>   55 -  77   (ALA  346  - GLN  368  <=> ASN   55  - ILE   77 )                          
 248: 6c70-A gvjs-A   294 - 306 <=>  112 - 124   (ALA  380  - GLN  392  <=> VAL  112  - ALA  124 )                          
 249: 6c70-A gvd6-A    62 -  67 <=>  201 - 206   (SER   64  - ASP   69  <=> PRO  201  - ASP  206 )                          
 249: 6c70-A gvd6-A    69 -  89 <=>  207 - 227   (THR   71  - PRO   91  <=> PRO  207  - ASP  227 )                          
 249: 6c70-A gvd6-A    92 -  95 <=>  228 - 231   (SER   94  - PHE   97  <=> PRO  228  - GLN  231 )                          
 249: 6c70-A gvd6-A   159 - 164 <=>  239 - 244   (MET  176  - TYR  181  <=> ILE  239  - THR  244 )                          
 249: 6c70-A gvd6-A   197 - 200 <=>  258 - 261   (VAL  214  - CYS  217  <=> VAL  258  - PHE  261 )                          
 249: 6c70-A gvd6-A   258 - 261 <=>  262 - 265   (GLY  344  - TYR  347  <=> ASP  262  - ILE  265 )                          
 249: 6c70-A gvd6-A   262 - 281 <=>  267 - 286   (GLY  348  - TYR  367  <=> ASN  267  - ILE  286 )                          
 249: 6c70-A gvd6-A   303 - 306 <=>  289 - 292   (THR  389  - GLN  392  <=> ASP  289  - TYR  292 )                          
 249: 6c70-A gvd6-A   309 - 312 <=>  293 - 296   (LEU  395  - ILE  398  <=> ILE  293  - TYR  296 )                          
 249: 6c70-A gvd6-A   316 - 322 <=>  330 - 336   (ARG  402  - SER  408  <=> GLU  330  - LEU  336 )                          
 249: 6c70-A gvd6-A   350 - 353 <=>  339 - 342   (GLN  436  - LYS  439  <=> ARG  339  - ALA  342 )                          
 250: 6c70-A guy8-A    28 -  31 <=>    5 -   8   (TYR   30  - GLY   33  <=> PRO    5  - MET    8 )                          
 250: 6c70-A guy8-A    32 -  43 <=>   15 -  26   (LYS   34  - THR   45  <=> TYR   15  - LEU   26 )                          
 250: 6c70-A guy8-A    59 -  97 <=>  227 - 265   (MET   61  - LYS   99  <=> PHE  227  - HIS  265 )                          
 250: 6c70-A guy8-A   131 - 150 <=>  276 - 295   (PHE  133  - ILE  152  <=> LEU  276  - LYS  295 )                          
 250: 6c70-A guy8-A   153 - 156 <=>  357 - 360   (SER  155  - PRO  173  <=> GLU  357  - ALA  360 )                          
 250: 6c70-A guy8-A   160 - 163 <=>  365 - 368   (ILE  177  - PHE  180  <=> MET  365  - THR  368 )                          
 250: 6c70-A guy8-A   207 - 212 <=>  396 - 401   (CYS  224  - HIS  229  <=> MET  396  - GLY  401 )                          
 250: 6c70-A guy8-A   244 - 282 <=>  403 - 441   (VAL  330  - GLN  368  <=> ASN  403  - LEU  441 )                          
 250: 6c70-A guy8-A   284 - 289 <=>  442 - 447   (THR  370  - VAL  375  <=> GLN  442  - GLU  447 )                          
 251: 6c70-A gvye-A    12 -  17 <=>   58 -  63   (PRO   14  - MET   19  <=> ALA   58  - ALA   63 )                          
 251: 6c70-A gvye-A    64 -  92 <=>  178 - 206   (ASP   66  - SER   94  <=> SER  178  - ILE  206 )                          
 251: 6c70-A gvye-A    96 -  99 <=>  207 - 210   (TYR   98  - LEU  101  <=> ASN  207  - ASN  210 )                          
 251: 6c70-A gvye-A   119 - 122 <=>  220 - 223   (HIS  121  - ALA  124  <=> VAL  220  - THR  223 )                          
 251: 6c70-A gvye-A   124 - 127 <=>  224 - 227   (THR  126  - ARG  129  <=> GLY  224  - GLY  227 )                          
 251: 6c70-A gvye-A   132 - 135 <=>  237 - 240   (CYS  134  - GLY  137  <=> SER  237  - PHE  240 )                          
 251: 6c70-A gvye-A   139 - 142 <=>  241 - 244   (PHE  141  - ILE  144  <=> LEU  241  - ILE  244 )                          
 251: 6c70-A gvye-A   144 - 152 <=>  245 - 253   (TRP  146  - ASP  154  <=> GLY  245  - SER  253 )                          
 251: 6c70-A gvye-A   169 - 174 <=>  257 - 262   (MET  186  - HIS  191  <=> LEU  257  - THR  262 )                          
 251: 6c70-A gvye-A   175 - 196 <=>  264 - 285   (VAL  192  - ASP  213  <=> PRO  264  - LEU  285 )                          
 251: 6c70-A gvye-A   200 - 204 <=>  291 - 295   (CYS  217  - LEU  221  <=> TYR  291  - ALA  295 )                          
 251: 6c70-A gvye-A   258 - 285 <=>  307 - 334   (GLY  344  - LYS  371  <=> GLN  307  - LEU  334 )                          
 251: 6c70-A gvye-A   286 - 289 <=>  337 - 340   (VAL  372  - VAL  375  <=> SER  337  - LEU  340 )                          
 251: 6c70-A gvye-A   385 - 388 <=>  370 - 373   (VAL  471  - LYS  474  <=> THR  370  - GLY  373 )                          
 252: 6c70-A gu65-A    12 -  15 <=>   10 -  13   (PRO   14  - ARG   17  <=> SER   10  - LYS   13 )                          
 252: 6c70-A gu65-A    18 -  22 <=>   14 -  18   (GLN   20  - HIS   24  <=> ARG   14  - ILE   18 )                          
 252: 6c70-A gu65-A    43 -  49 <=>   19 -  25   (THR   45  - LEU   51  <=> ASN   19  - LYS   25 )                          
 252: 6c70-A gu65-A    63 -  88 <=>   42 -  67   (ASP   65  - PHE   90  <=> GLY   42  - ASP   67 )                          
 252: 6c70-A gu65-A   260 - 286 <=>   70 -  96   (ALA  346  - VAL  372  <=> GLY   70  - THR   96 )                          
 252: 6c70-A gu65-A   287 - 290 <=>   99 - 102   (ASN  373  - ASN  376  <=> ARG   99  - ASN  102 )                          
 253: 6c70-A gvd4-A     4 -  13 <=>    2 -  11   (GLN    6  - ASN   15  <=> GLN    2  - ASP   11 )                          
 253: 6c70-A gvd4-A    15 -  18 <=>   12 -  15   (ARG   17  - GLN   20  <=> LEU   12  - THR   15 )                          
 253: 6c70-A gvd4-A    32 -  59 <=>   18 -  45   (LYS   34  - MET   61  <=> ASN   18  - LEU   45 )                          
 253: 6c70-A gvd4-A    65 -  77 <=>  111 - 123   (VAL   67  - PHE   79  <=> ARG  111  - THR  123 )                          
 253: 6c70-A gvd4-A    78 -  89 <=>  125 - 136   (PHE   80  - PRO   91  <=> ILE  125  - GLY  136 )                          
 253: 6c70-A gvd4-A    93 -  96 <=>  149 - 152   (LYS   95  - TYR   98  <=> LEU  149  - ILE  152 )                          
 253: 6c70-A gvd4-A   144 - 147 <=>  163 - 166   (TRP  146  - ILE  149  <=> GLU  163  - THR  166 )                          
 253: 6c70-A gvd4-A   196 - 200 <=>  180 - 184   (ASP  213  - CYS  217  <=> PHE  180  - TYR  184 )                          
 253: 6c70-A gvd4-A   261 - 281 <=>  191 - 211   (TYR  347  - TYR  367  <=> GLU  191  - ARG  211 )                          
 254: 6c70-A gwfk-A    17 -  20 <=>  466 - 469   (MET   19  - VAL   22  <=> SER  466  - ASP  469 )                          
 254: 6c70-A gwfk-A    51 -  54 <=>  479 - 482   (TYR   53  - MET   56  <=> LYS  479  - ASN  482 )                          
 254: 6c70-A gwfk-A    66 -  97 <=>  504 - 535   (ASP   68  - LYS   99  <=> ALA  504  - ASP  535 )                          
 254: 6c70-A gwfk-A    99 - 106 <=>  536 - 543   (LEU  101  - ASN  108  <=> SER  536  - ILE  543 )                          
 254: 6c70-A gwfk-A   256 - 283 <=>  552 - 579   (ALA  342  - ALA  369  <=> PHE  552  - SER  579 )                          
 254: 6c70-A gwfk-A   293 - 309 <=>  580 - 596   (ALA  379  - LEU  395  <=> HIS  580  - LYS  596 )                          
 254: 6c70-A gwfk-A   317 - 321 <=>  628 - 632   (LEU  403  - SER  407  <=> LYS  628  - VAL  632 )                          
 254: 6c70-A gwfk-A   322 - 328 <=>  634 - 640   (SER  408  - ALA  414  <=> ASP  634  - VAL  640 )                          
 254: 6c70-A gwfk-A   335 - 338 <=>  653 - 656   (ASP  421  - GLU  424  <=> THR  653  - PHE  656 )                          
 254: 6c70-A gwfk-A   340 - 350 <=>  659 - 669   (ALA  426  - GLN  436  <=> SER  659  - LYS  669 )                          
 255: 6c70-A gwz6-A    62 -  93 <=>    8 -  39   (SER   64  - LYS   95  <=> LEU    8  - GLY   39 )                          
 255: 6c70-A gwz6-A   146 - 150 <=>  120 - 124   (GLY  148  - ILE  152  <=> TYR  120  - PHE  124 )                          
 255: 6c70-A gwz6-A   160 - 163 <=>  130 - 133   (ILE  177  - PHE  180  <=> ILE  130  - SER  133 )                          
 255: 6c70-A gwz6-A   182 - 202 <=>  136 - 156   (PHE  199  - TRP  219  <=> LEU  136  - LEU  156 )                          
 255: 6c70-A gwz6-A   206 - 211 <=>  165 - 170   (ALA  223  - GLN  228  <=> PHE  165  - GLY  170 )                          
 255: 6c70-A gwz6-A   258 - 286 <=>  216 - 244   (GLY  344  - VAL  372  <=> LYS  216  - ASN  244 )                          
 255: 6c70-A gwz6-A   297 - 300 <=>  246 - 249   (ILE  383  - LEU  386  <=> PRO  246  - ALA  249 )                          
 255: 6c70-A gwz6-A   369 - 372 <=>  259 - 262   (LEU  455  - SER  458  <=> TYR  259  - THR  262 )                          
 256: 6c70-A gv5j-A    65 -  79 <=>    1 -  15   (VAL   67  - LEU   81  <=> MET    1  - LEU   15 )                          
 256: 6c70-A gv5j-A    80 -  90 <=>   17 -  27   (HIS   82  - VAL   92  <=> ALA   17  - GLY   27 )                          
 256: 6c70-A gv5j-A    92 -  95 <=>   28 -  31   (SER   94  - PHE   97  <=> MET   28  - PRO   31 )                          
 256: 6c70-A gv5j-A   260 - 263 <=>   32 -  35   (ALA  346  - VAL  349  <=> ASP   32  - TYR   35 )                          
 256: 6c70-A gv5j-A   264 - 287 <=>   37 -  60   (ALA  350  - ASN  373  <=> VAL   37  - SER   60 )                          
 256: 6c70-A gv5j-A   378 - 388 <=>   97 - 107   (VAL  464  - LYS  474  <=> ILE   97  - GLU  107 )                          
 257: 6c70-A guto-A    40 -  46 <=>  907 - 913   (CYS   42  - LEU   48  <=> VAL  907  - LYS  913 )                          
 257: 6c70-A guto-A    48 -  51 <=>  914 - 917   (LEU   50  - TYR   53  <=> ALA  914  - LYS  917 )                          
 257: 6c70-A guto-A    52 -  57 <=>  919 - 924   (GLY   54  - ASN   59  <=> VAL  919  - GLU  924 )                          
 257: 6c70-A guto-A    61 -  64 <=>  927 - 930   (GLU   63  - ASP   66  <=> ARG  927  - GLU  930 )                          
 257: 6c70-A guto-A    66 -  99 <=>  945 - 978   (ASP   68  - LEU  101  <=> LYS  945  - ASP  978 )                          
 257: 6c70-A guto-A   102 - 105 <=>  980 - 983   (TRP  104  - PRO  107  <=> TYR  980  - PHE  983 )                          
 257: 6c70-A guto-A   249 - 284 <=>  984 -1019   (HIS  335  - THR  370  <=> ASP  984  - LYS 1019 )                          
 257: 6c70-A guto-A   285 - 288 <=> 1021 -1024   (LYS  371  - GLY  374  <=> LEU 1021  - GLY 1024 )                          
 257: 6c70-A guto-A   290 - 294 <=> 1027 -1031   (ASN  376  - ALA  380  <=> SER 1027  - ARG 1031 )                          
 257: 6c70-A guto-A   330 - 333 <=> 1991 -1994   (SER  416  - TRP  419  <=> ASN 1991  - THR 1994 )                          
 257: 6c70-A guto-A   336 - 339 <=> 1995 -1998   (GLY  422  - GLU  425  <=> VAL 1995  - ASP 1998 )                          
 258: 6c70-A gwl0-A    18 -  22 <=>   34 -  38   (GLN   20  - HIS   24  <=> THR   34  - ALA   38 )                          
 258: 6c70-A gwl0-A    64 -  94 <=>   63 -  93   (ASP   66  - ILE   96  <=> ALA   63  - GLN   93 )                          
 258: 6c70-A gwl0-A    98 - 101 <=>   94 -  97   (THR  100  - ILE  103  <=> ILE   94  - GLN   97 )                          
 258: 6c70-A gwl0-A   256 - 276 <=>   99 - 119   (ALA  342  - LEU  362  <=> LYS   99  - ASP  119 )                          
 258: 6c70-A gwl0-A   277 - 286 <=>  121 - 130   (THR  363  - VAL  372  <=> HIS  121  - ASN  130 )                          
 258: 6c70-A gwl0-A   289 - 309 <=>  132 - 152   (VAL  375  - LEU  395  <=> PRO  132  - THR  152 )                          
 258: 6c70-A gwl0-A   363 - 366 <=>  157 - 160   (PHE  449  - SER  452  <=> ASP  157  - ILE  160 )                          
 259: 6c70-A gwvx-A     1 -   4 <=>  461 - 464   (PHE    3  - GLN    6  <=> ILE  461  - VAL  464 )                          
 259: 6c70-A gwvx-A     8 -  12 <=>  476 - 480   (ALA   10  - PRO   14  <=> ASN  476  - PRO  480 )                          
 259: 6c70-A gwvx-A    64 -  88 <=>  541 - 565   (ASP   66  - PHE   90  <=> HIS  541  - LYS  565 )                          
 259: 6c70-A gwvx-A    90 -  94 <=>  630 - 634   (VAL   92  - ILE   96  <=> ILE  630  - VAL  634 )                          
 259: 6c70-A gwvx-A   116 - 119 <=>  646 - 649   (ALA  118  - HIS  121  <=> ASN  646  - GLN  649 )                          
 259: 6c70-A gwvx-A   186 - 189 <=>  660 - 663   (VAL  203  - MET  206  <=> SER  660  - ASP  663 )                          
 259: 6c70-A gwvx-A   199 - 203 <=>  675 - 679   (PHE  216  - LEU  220  <=> PHE  675  - LYS  679 )                          
 259: 6c70-A gwvx-A   252 - 280 <=>  682 - 710   (ARG  338  - ALA  366  <=> SER  682  - ILE  710 )                          
 260: 6c70-A guvb-A    12 -  17 <=>   36 -  41   (PRO   14  - MET   19  <=> TYR   36  - TYR   41 )                          
 260: 6c70-A guvb-A    63 -  71 <=>  137 - 145   (ASP   65  - ASN   73  <=> ASN  137  - ILE  145 )                          
 260: 6c70-A guvb-A    73 -  79 <=>  146 - 152   (ILE   75  - LEU   81  <=> VAL  146  - VAL  152 )                          
 260: 6c70-A guvb-A    80 -  90 <=>  154 - 164   (HIS   82  - VAL   92  <=> VAL  154  - LYS  164 )                          
 260: 6c70-A guvb-A    92 -  95 <=>  165 - 168   (SER   94  - PHE   97  <=> GLY  165  - SER  168 )                          
 260: 6c70-A guvb-A   126 - 152 <=>  180 - 206   (MET  128  - ASP  154  <=> SER  180  - ILE  206 )                          
 260: 6c70-A guvb-A   169 - 174 <=>  210 - 215   (MET  186  - HIS  191  <=> THR  210  - VAL  215 )                          
 260: 6c70-A guvb-A   175 - 188 <=>  217 - 230   (VAL  192  - SER  205  <=> GLY  217  - LEU  230 )                          
 260: 6c70-A guvb-A   190 - 195 <=>  231 - 236   (ALA  207  - LEU  212  <=> LEU  231  - PHE  236 )                          
 260: 6c70-A guvb-A   258 - 261 <=>  242 - 245   (GLY  344  - TYR  347  <=> TYR  242  - ILE  245 )                          
 260: 6c70-A guvb-A   263 - 266 <=>  254 - 257   (VAL  349  - LEU  352  <=> THR  254  - ASN  257 )                          
 260: 6c70-A guvb-A   270 - 285 <=>  265 - 280   (LEU  356  - LYS  371  <=> THR  265  - LEU  280 )                          
 260: 6c70-A guvb-A   286 - 289 <=>  283 - 286   (VAL  372  - VAL  375  <=> MET  283  - PHE  286 )                          
 260: 6c70-A guvb-A   368 - 371 <=>  316 - 319   (ASP  454  - ALA  457  <=> GLY  316  - GLU  319 )                          
 261: 6c70-A gva7-A    63 -  76 <=>   10 -  23   (ASP   65  - LEU   78  <=> LEU   10  - SER   23 )                          
 261: 6c70-A gva7-A    77 -  89 <=>   26 -  38   (PHE   79  - PRO   91  <=> TYR   26  - ASN   38 )                          
 261: 6c70-A gva7-A    91 - 101 <=>   39 -  49   (ARG   93  - ILE  103  <=> ASN   39  - PHE   49 )                          
 261: 6c70-A gva7-A   205 - 217 <=>   51 -  63   (PHE  222  - MET  234  <=> LYS   51  - GLY   63 )                          
 261: 6c70-A gva7-A   242 - 260 <=>   68 -  86   (TYR  328  - ALA  346  <=> ASP   68  - LEU   86 )                          
 261: 6c70-A gva7-A   261 - 287 <=>   89 - 115   (TYR  347  - ASN  373  <=> VAL   89  - SER  115 )                          
 261: 6c70-A gva7-A   370 - 375 <=>  124 - 129   (PHE  456  - GLY  461  <=> ASN  124  - THR  129 )                          
 262: 6c70-A gvpq-A    12 -  17 <=>   39 -  44   (PRO   14  - MET   19  <=> GLY   39  - ILE   44 )                          
 262: 6c70-A gvpq-A    64 -  92 <=>  149 - 177   (ASP   66  - SER   94  <=> GLU  149  - PHE  177 )                          
 262: 6c70-A gvpq-A    95 - 100 <=>  178 - 183   (PHE   97  - ALA  102  <=> ASN  178  - LYS  183 )                          
 262: 6c70-A gvpq-A   119 - 123 <=>  191 - 195   (HIS  121  - ILE  125  <=> SER  191  - LEU  195 )                          
 262: 6c70-A gvpq-A   128 - 132 <=>  204 - 208   (ARG  130  - CYS  134  <=> SER  204  - SER  208 )                          
 262: 6c70-A gvpq-A   134 - 145 <=>  209 - 220   (ALA  136  - THR  147  <=> THR  209  - ILE  220 )                          
 262: 6c70-A gvpq-A   147 - 156 <=>  221 - 230   (ILE  149  - PRO  173  <=> GLU  221  - ALA  230 )                          
 262: 6c70-A gvpq-A   169 - 172 <=>  231 - 234   (MET  186  - ALA  189  <=> LYS  231  - LYS  234 )                          
 262: 6c70-A gvpq-A   175 - 196 <=>  237 - 258   (VAL  192  - ASP  213  <=> GLY  237  - ALA  258 )                          
 262: 6c70-A gvpq-A   201 - 204 <=>  266 - 269   (SER  218  - LEU  221  <=> HIS  266  - GLN  269 )                          
 262: 6c70-A gvpq-A   259 - 262 <=>  281 - 284   (ASP  345  - GLY  348  <=> THR  281  - GLY  284 )                          
 262: 6c70-A gvpq-A   263 - 285 <=>  286 - 308   (VAL  349  - LYS  371  <=> TRP  286  - LEU  308 )                          
 262: 6c70-A gvpq-A   286 - 289 <=>  310 - 313   (VAL  372  - VAL  375  <=> ALA  310  - LEU  313 )                          
 262: 6c70-A gvpq-A   385 - 388 <=>  344 - 347   (VAL  471  - LYS  474  <=> ASN  344  - VAL  347 )                          
 263: 6c70-A gvrv-A   288 - 338 <=>    1 -  51   (GLY  374  - GLU  424  <=> MET    1  - CYS   51 )                          
 263: 6c70-A gvrv-A   340 - 343 <=>   52 -  55   (ALA  426  - PHE  429  <=> LEU   52  - LEU   55 )                          
 263: 6c70-A gvrv-A   362 - 365 <=>   68 -  71   (PHE  448  - VAL  451  <=> ASN   68  - MET   71 )                          
 263: 6c70-A gvrv-A   369 - 388 <=>   73 -  92   (LEU  455  - LYS  474  <=> ALA   73  - ASN   92 )                          
 264: 6c70-A gvlv-A    65 -  90 <=>    1 -  26   (VAL   67  - VAL   92  <=> MET    1  - GLN   26 )                          
 264: 6c70-A gvlv-A   178 - 181 <=>   31 -  34   (LEU  195  - GLN  198  <=> PHE   31  - THR   34 )                          
 264: 6c70-A gvlv-A   182 - 186 <=>   36 -  40   (PHE  199  - VAL  203  <=> LYS   36  - GLU   40 )                          
 264: 6c70-A gvlv-A   261 - 284 <=>   85 - 108   (TYR  347  - THR  370  <=> ARG   85  - GLY  108 )                          
 264: 6c70-A gvlv-A   285 - 290 <=>  110 - 115   (LYS  371  - ASN  376  <=> THR  110  - ASP  115 )                          
 265: 6c70-A gwdf-A    63 -  78 <=>  141 - 156   (ASP   65  - PHE   80  <=> LYS  141  - HIS  156 )                          
 265: 6c70-A gwdf-A    79 -  94 <=>  158 - 173   (LEU   81  - ILE   96  <=> SER  158  - ILE  173 )                          
 265: 6c70-A gwdf-A    99 - 102 <=>  176 - 179   (LEU  101  - TRP  104  <=> THR  176  - GLU  179 )                          
 265: 6c70-A gwdf-A   252 - 280 <=>  181 - 209   (ARG  338  - ALA  366  <=> PRO  181  - PRO  209 )                          
 265: 6c70-A gwdf-A   283 - 287 <=>  210 - 214   (ALA  369  - ASN  373  <=> LEU  210  - ASP  214 )                          
 265: 6c70-A gwdf-A   368 - 373 <=>  226 - 231   (ASP  454  - VAL  459  <=> ILE  226  - LYS  231 )                          
 265: 6c70-A gwdf-A   382 - 386 <=>  252 - 256   (MET  468  - GLN  472  <=> HIS  252  - ILE  256 )                          
 266: 6c70-A gv9r-A    30 -  57 <=>   58 -  85   (GLU   32  - ASN   59  <=> THR   58  - LEU   85 )                          
 266: 6c70-A gv9r-A    71 -  92 <=>   87 - 108   (ASN   73  - SER   94  <=> GLY   87  - VAL  108 )                          
 266: 6c70-A gv9r-A    93 -  96 <=>  111 - 114   (LYS   95  - TYR   98  <=> LEU  111  - TRP  114 )                          
 266: 6c70-A gv9r-A    99 - 102 <=>  115 - 118   (LEU  101  - TRP  104  <=> PRO  115  - GLY  118 )                          
 266: 6c70-A gv9r-A   143 - 146 <=>  139 - 142   (SER  145  - GLY  148  <=> TRP  139  - ARG  142 )                          
 266: 6c70-A gv9r-A   155 - 158 <=>  144 - 147   (ILE  172  - LEU  175  <=> GLU  144  - ASN  147 )                          
 266: 6c70-A gv9r-A   159 - 162 <=>  150 - 153   (MET  176  - THR  179  <=> ASN  150  - ARG  153 )                          
 266: 6c70-A gv9r-A   258 - 281 <=>  239 - 262   (GLY  344  - TYR  367  <=> ASN  239  - PHE  262 )                          
 266: 6c70-A gv9r-A   292 - 310 <=>  268 - 286   (TYR  378  - PHE  396  <=> THR  268  - ALA  286 )                          
 267: 6c70-A gv9w-A    74 - 101 <=>    1 -  28   (THR   76  - ILE  103  <=> MET    1  - ASP   28 )                          
 267: 6c70-A gv9w-A   261 - 264 <=>   32 -  35   (TYR  347  - ALA  350  <=> VAL   32  - PRO   35 )                          
 267: 6c70-A gv9w-A   265 - 281 <=>   37 -  53   (LEU  351  - TYR  367  <=> ILE   37  - ILE   53 )                          
 267: 6c70-A gv9w-A   284 - 290 <=>   54 -  60   (THR  370  - ASN  376  <=> LYS   54  - SER   60 )                          
 268: 6c70-A gv3b-A    48 -  52 <=>    2 -   6   (LEU   50  - GLY   54  <=> TYR    2  - ARG    6 )                          
 268: 6c70-A gv3b-A    68 -  88 <=>   14 -  34   (LEU   70  - PHE   90  <=> SER   14  - THR   34 )                          
 268: 6c70-A gv3b-A   261 - 284 <=>   36 -  59   (TYR  347  - THR  370  <=> ASP   36  - LEU   59 )                          
 268: 6c70-A gv3b-A   299 - 302 <=>   61 -  64   (TYR  385  - TYR  388  <=> PRO   61  - LEU   64 )                          
 268: 6c70-A gv3b-A   310 - 313 <=>   66 -  69   (PHE  396  - PHE  399  <=> THR   66  - SER   69 )                          
 269: 6c70-A guuu-A    59 -  64 <=>    4 -   9   (MET   61  - ASP   66  <=> THR    4  - ILE    9 )                          
 269: 6c70-A guuu-A   142 - 145 <=>  203 - 206   (ILE  144  - THR  147  <=> ILE  203  - ASP  206 )                          
 269: 6c70-A guuu-A   169 - 172 <=>  216 - 219   (MET  186  - ALA  189  <=> LYS  216  - ILE  219 )                          
 269: 6c70-A guuu-A   173 - 221 <=>  221 - 269   (GLY  190  - MET  238  <=> THR  221  - SER  269 )                          
 269: 6c70-A guuu-A   236 - 259 <=>  270 - 293   (VAL  322  - ASP  345  <=> ASP  270  - THR  293 )                          
 269: 6c70-A guuu-A   261 - 271 <=>  294 - 304   (TYR  347  - THR  357  <=> GLU  294  - HIS  304 )                          
 269: 6c70-A guuu-A   273 - 276 <=>  305 - 308   (THR  359  - LEU  362  <=> GLN  305  - LEU  308 )                          
 269: 6c70-A guuu-A   353 - 357 <=>  414 - 418   (LYS  439  - ILE  443  <=> HIS  414  - ASN  418 )                          
 269: 6c70-A guuu-A   364 - 367 <=>  419 - 422   (THR  450  - LEU  453  <=> GLY  419  - LEU  422 )                          
 269: 6c70-A guuu-A   373 - 378 <=>  429 - 434   (VAL  459  - VAL  464  <=> ILE  429  - GLY  434 )                          
 269: 6c70-A guuu-A   382 - 386 <=>  453 - 457   (MET  468  - GLN  472  <=> PRO  453  - LEU  457 )                          
 270: 6c70-A gvkh-A    10 -  13 <=>   31 -  34   (LEU   12  - ASN   15  <=> PHE   31  - TYR   34 )                          
 270: 6c70-A gvkh-A    39 -  42 <=>  150 - 153   (TYR   41  - VAL   44  <=> VAL  150  - ASN  153 )                          
 270: 6c70-A gvkh-A    45 -  48 <=>  154 - 157   (LEU   47  - LEU   50  <=> ASN  154  - ALA  157 )                          
 270: 6c70-A gvkh-A    60 -  88 <=>  231 - 259   (MET   62  - PHE   90  <=> ASP  231  - GLY  259 )                          
 270: 6c70-A gvkh-A   131 - 134 <=>  264 - 267   (PHE  133  - ALA  136  <=> VAL  264  - MET  267 )                          
 270: 6c70-A gvkh-A   195 - 202 <=>  273 - 280   (LEU  212  - TRP  219  <=> GLY  273  - PHE  280 )                          
 270: 6c70-A gvkh-A   257 - 286 <=>  282 - 311   (VAL  343  - VAL  372  <=> ASN  282  - PHE  311 )                          
 271: 6c70-A gwre-A    18 -  21 <=>   22 -  25   (GLN   20  - GLY   23  <=> ASN   22  - LYS   25 )                          
 271: 6c70-A gwre-A    37 -  61 <=>   26 -  50   (ARG   39  - GLU   63  <=> ASP   26  - MET   50 )                          
 271: 6c70-A gwre-A    62 -  66 <=>   57 -  61   (SER   64  - ASP   68  <=> VAL   57  - LEU   61 )                          
 271: 6c70-A gwre-A    69 -  94 <=>   67 -  92   (THR   71  - ILE   96  <=> SER   67  - THR   92 )                          
 271: 6c70-A gwre-A   259 - 286 <=>   93 - 120   (ASP  345  - VAL  372  <=> PHE   93  - TYR  120 )                          
 271: 6c70-A gwre-A   287 - 290 <=>  123 - 126   (ASN  373  - ASN  376  <=> ASP  123  - LEU  126 )                          
 271: 6c70-A gwre-A   294 - 303 <=>  131 - 140   (ALA  380  - THR  389  <=> PRO  131  - ILE  140 )                          
 271: 6c70-A gwre-A   305 - 308 <=>  141 - 144   (GLY  391  - PHE  394  <=> ALA  141  - GLY  144 )                          
 271: 6c70-A gwre-A   309 - 312 <=>  155 - 158   (LEU  395  - ILE  398  <=> ILE  155  - LEU  158 )                          
 271: 6c70-A gwre-A   315 - 319 <=>  209 - 213   (ASN  401  - GLU  405  <=> PHE  209  - ASN  213 )                          
 272: 6c70-A gvky-A    65 -  93 <=>  493 - 521   (VAL   67  - LYS   95  <=> TYR  493  - ASP  521 )                          
 272: 6c70-A gvky-A   260 - 270 <=>  523 - 533   (ALA  346  - LEU  356  <=> GLN  523  - GLU  533 )                          
 272: 6c70-A gvky-A   271 - 274 <=>  535 - 538   (THR  357  - ILE  360  <=> LEU  535  - TYR  538 )                          
 272: 6c70-A gvky-A   277 - 280 <=>  541 - 544   (THR  363  - ALA  366  <=> GLU  541  - ALA  544 )                          
 272: 6c70-A gvky-A   310 - 313 <=>  554 - 557   (PHE  396  - PHE  399  <=> MET  554  - ASN  557 )                          
 272: 6c70-A gvky-A   317 - 320 <=>  558 - 561   (LEU  403  - GLU  406  <=> GLU  558  - GLU  561 )                          
 272: 6c70-A gvky-A   323 - 326 <=>  562 - 565   (SER  409  - GLU  412  <=> SER  562  - LYS  565 )                          
 273: 6c70-A gwfd-A    63 -  91 <=>    2 -  30   (ASP   65  - ARG   93  <=> GLU    2  - VAL   30 )                          
 273: 6c70-A gwfd-A    92 -  98 <=>   51 -  57   (SER   94  - THR  100  <=> VAL   51  - ASN   57 )                          
 273: 6c70-A gwfd-A   257 - 281 <=>   58 -  82   (VAL  343  - TYR  367  <=> LEU   58  - PRO   82 )                          
 273: 6c70-A gwfd-A   282 - 286 <=>   84 -  88   (GLN  368  - VAL  372  <=> PHE   84  - LEU   88 )                          
 273: 6c70-A gwfd-A   287 - 290 <=>   90 -  93   (ASN  373  - ASN  376  <=> PRO   90  - GLU   93 )                          
 273: 6c70-A gwfd-A   291 - 296 <=>  105 - 110   (VAL  377  - VAL  382  <=> ILE  105  - SER  110 )                          
 273: 6c70-A gwfd-A   297 - 305 <=>  112 - 120   (ILE  383  - GLY  391  <=> ILE  112  - VAL  120 )                          
 273: 6c70-A gwfd-A   313 - 324 <=>  160 - 171   (PHE  399  - VAL  410  <=> ASN  160  - GLY  171 )                          
 273: 6c70-A gwfd-A   335 - 339 <=>  349 - 353   (ASP  421  - GLU  425  <=> GLU  349  - ILE  353 )                          
 274: 6c70-A gwth-A    33 -  36 <=>   78 -  81   (LYS   35  - HIS   38  <=> ASP   78  - ASP   81 )                          
 274: 6c70-A gwth-A    40 -  43 <=>  139 - 142   (CYS   42  - THR   45  <=> GLU  139  - GLN  142 )                          
 274: 6c70-A gwth-A    46 -  49 <=>  159 - 162   (LEU   48  - LEU   51  <=> ARG  159  - ARG  162 )                          
 274: 6c70-A gwth-A    51 -  54 <=>  165 - 168   (TYR   53  - MET   56  <=> ALA  165  - ILE  168 )                          
 274: 6c70-A gwth-A    55 -  63 <=>  170 - 178   (ALA   57  - ASP   65  <=> ILE  170  - THR  178 )                          
 274: 6c70-A gwth-A    64 -  86 <=>  183 - 205   (ASP   66  - ILE   88  <=> LYS  183  - ASP  205 )                          
 274: 6c70-A gwth-A    87 -  93 <=>  231 - 237   (TYR   89  - LYS   95  <=> LEU  231  - MET  237 )                          
 274: 6c70-A gwth-A    96 -  99 <=>  262 - 265   (TYR   98  - LEU  101  <=> CYS  262  - ILE  265 )                          
 274: 6c70-A gwth-A   255 - 258 <=>  267 - 270   (THR  341  - GLY  344  <=> ARG  267  - ASP  270 )                          
 274: 6c70-A gwth-A   260 - 283 <=>  271 - 294   (ALA  346  - ALA  369  <=> SER  271  - PRO  294 )                          
 274: 6c70-A gwth-A   292 - 310 <=>  295 - 313   (TYR  378  - PHE  396  <=> ASP  295  - ASN  313 )                          
 275: 6c70-A gvnf-A   126 - 130 <=>    1 -   5   (MET  128  - LEU  132  <=> MET    1  - ASN    5 )                          
 275: 6c70-A gvnf-A   133 - 136 <=>    6 -   9   (VAL  135  - ALA  138  <=> THR    6  - PHE    9 )                          
 275: 6c70-A gvnf-A   145 - 149 <=>   20 -  24   (THR  147  - PHE  151  <=> ASN   20  - LYS   24 )                          
 275: 6c70-A gvnf-A   289 - 323 <=>  152 - 186   (VAL  375  - SER  409  <=> GLY  152  - GLY  186 )                          
 275: 6c70-A gvnf-A   347 - 350 <=>  194 - 197   (VAL  433  - GLN  436  <=> LYS  194  - SER  197 )                          
 275: 6c70-A gvnf-A   356 - 359 <=>  204 - 207   (SER  442  - GLY  445  <=> ARG  204  - LEU  207 )                          
 275: 6c70-A gvnf-A   365 - 385 <=>  208 - 228   (VAL  451  - VAL  471  <=> PRO  208  - GLN  228 )                          
 276: 6c70-A gwcc-A    63 -  88 <=>   69 -  94   (ASP   65  - PHE   90  <=> ARG   69  - VAL   94 )                          
 276: 6c70-A gwcc-A    90 -  94 <=>   95 -  99   (VAL   92  - ILE   96  <=> ASN   95  - ILE   99 )                          
 276: 6c70-A gwcc-A   259 - 283 <=>  100 - 124   (ASP  345  - ALA  369  <=> LYS  100  - ALA  124 )                          
 276: 6c70-A gwcc-A   300 - 303 <=>  129 - 132   (LEU  386  - THR  389  <=> VAL  129  - PHE  132 )                          
 276: 6c70-A gwcc-A   319 - 322 <=>  157 - 160   (GLU  405  - SER  408  <=> SER  157  - GLU  160 )                          
 276: 6c70-A gwcc-A   355 - 358 <=>  165 - 168   (MET  441  - SER  444  <=> GLU  165  - ARG  168 )                          
 276: 6c70-A gwcc-A   360 - 363 <=>  171 - 174   (ALA  446  - PHE  449  <=> LEU  171  - VAL  174 )                          
 276: 6c70-A gwcc-A   372 - 379 <=>  180 - 187   (SER  458  - THR  465  <=> ALA  180  - GLU  187 )                          
 277: 6c70-A gwhs-A    66 -  88 <=>    2 -  24   (ASP   68  - PHE   90  <=> LYS    2  - GLY   24 )                          
 277: 6c70-A gwhs-A    89 -  92 <=>   28 -  31   (PRO   91  - SER   94  <=> LEU   28  - THR   31 )                          
 277: 6c70-A gwhs-A   258 - 281 <=>   34 -  57   (GLY  344  - TYR  367  <=> LEU   34  - VAL   57 )                          
 277: 6c70-A gwhs-A   283 - 286 <=>   58 -  61   (ALA  369  - VAL  372  <=> ASN   58  - ASN   61 )                          
 277: 6c70-A gwhs-A   294 - 298 <=>   62 -  66   (ALA  380  - GLY  384  <=> ALA   62  - ILE   66 )                          
 277: 6c70-A gwhs-A   300 - 312 <=>   67 -  79   (LEU  386  - ILE  398  <=> ALA   67  - LEU   79 )                          
 278: 6c70-A gvg6-A     9 -  12 <=>    1 -   4   (ASP   11  - PRO   14  <=> MET    1  - ILE    4 )                          
 278: 6c70-A gvg6-A    14 -  17 <=>    5 -   8   (ILE   16  - MET   19  <=> LEU    5  - THR    8 )                          
 278: 6c70-A gvg6-A   190 - 193 <=>   11 -  14   (ALA  207  - ASN  210  <=> ASP   11  - VAL   14 )                          
 278: 6c70-A gvg6-A   268 - 283 <=>   19 -  34   (HIS  354  - ALA  369  <=> ASN   19  - THR   34 )                          
 278: 6c70-A gvg6-A   284 - 287 <=>   36 -  39   (THR  370  - ASN  373  <=> LEU   36  - VAL   39 )                          
 278: 6c70-A gvg6-A   289 - 312 <=>   47 -  70   (VAL  375  - ILE  398  <=> ILE   47  - ASN   70 )                          
 278: 6c70-A gvg6-A   369 - 388 <=>  114 - 133   (LEU  455  - LYS  474  <=> ASP  114  - GLU  133 )                          
 279: 6c70-A gv2p-A    62 -  90 <=>    6 -  34   (SER   64  - VAL   92  <=> LEU    6  - LEU   34 )                          
 279: 6c70-A gv2p-A    91 -  94 <=>   36 -  39   (ARG   93  - ILE   96  <=> TYR   36  - PHE   39 )                          
 279: 6c70-A gv2p-A    96 - 103 <=>   40 -  47   (TYR   98  - ASN  105  <=> LEU   40  - ALA   47 )                          
 279: 6c70-A gv2p-A   174 - 178 <=>   70 -  74   (HIS  191  - LEU  195  <=> GLY   70  - LYS   74 )                          
 279: 6c70-A gv2p-A   179 - 205 <=>   76 - 102   (ILE  196  - PHE  222  <=> PHE   76  - SER  102 )                          
 279: 6c70-A gv2p-A   255 - 258 <=>  162 - 165   (THR  341  - GLY  344  <=> HIS  162  - ARG  165 )                          
 279: 6c70-A gv2p-A   260 - 270 <=>  166 - 176   (ALA  346  - LEU  356  <=> PHE  166  - ILE  176 )                          
 279: 6c70-A gv2p-A   272 - 278 <=>  178 - 184   (THR  358  - LEU  364  <=> TRP  178  - VAL  184 )                          
 280: 6c70-A gu8f-A    19 -  22 <=>   69 -  72   (GLY   21  - HIS   24  <=> VAL   69  - ILE   72 )                          
 280: 6c70-A gu8f-A    36 -  39 <=>   76 -  79   (HIS   38  - TYR   41  <=> ALA   76  - MET   79 )                          
 280: 6c70-A gu8f-A    42 -  53 <=>   88 -  99   (VAL   44  - MET   55  <=> THR   88  - LEU   99 )                          
 280: 6c70-A gu8f-A    54 -  62 <=>  101 - 109   (MET   56  - SER   64  <=> ILE  101  - ILE  109 )                          
 280: 6c70-A gu8f-A    63 -  89 <=>  135 - 161   (ASP   65  - PRO   91  <=> GLU  135  - GLY  161 )                          
 280: 6c70-A gu8f-A    90 - 102 <=>  168 - 180   (VAL   92  - TRP  104  <=> THR  168  - THR  180 )                          
 280: 6c70-A gu8f-A   252 - 283 <=>  181 - 212   (ARG  338  - ALA  369  <=> ASP  181  - ASP  212 )                          
 280: 6c70-A gu8f-A   285 - 290 <=>  215 - 220   (LYS  371  - ASN  376  <=> THR  215  - ASN  220 )                          
 281: 6c70-A gusp-A    65 -  92 <=>  495 - 522   (VAL   67  - SER   94  <=> TYR  495  - ARG  522 )                          
 281: 6c70-A gusp-A   260 - 275 <=>  524 - 539   (ALA  346  - THR  361  <=> GLU  524  - LEU  539 )                          
 281: 6c70-A gusp-A   277 - 281 <=>  541 - 545   (THR  363  - TYR  367  <=> PHE  541  - LYS  545 )                          
 281: 6c70-A gusp-A   304 - 307 <=>  550 - 553   (LEU  390  - VAL  393  <=> ILE  550  - VAL  553 )                          
 282: 6c70-A gwk6-A    56 -  61 <=>    2 -   7   (VAL   58  - GLU   63  <=> ASN    2  - GLY    7 )                          
 282: 6c70-A gwk6-A    67 -  93 <=>    8 -  34   (ASP   69  - LYS   95  <=> SER    8  - SER   34 )                          
 282: 6c70-A gwk6-A    99 - 102 <=>   38 -  41   (LEU  101  - TRP  104  <=> LEU   38  - ASP   41 )                          
 282: 6c70-A gwk6-A   255 - 284 <=>   45 -  74   (THR  341  - THR  370  <=> CYS   45  - TYR   74 )                          
 283: 6c70-A gvmp-A    63 -  66 <=>    4 -   7   (ASP   65  - ASP   68  <=> THR    4  - SER    7 )                          
 283: 6c70-A gvmp-A    69 -  88 <=>    8 -  27   (THR   71  - PHE   90  <=> ASP    8  - ASN   27 )                          
 283: 6c70-A gvmp-A    91 -  94 <=>   28 -  31   (ARG   93  - ILE   96  <=> ASN   28  - LYS   31 )                          
 283: 6c70-A gvmp-A   101 - 107 <=>   33 -  39   (ILE  103  - SER  109  <=> ASP   33  - THR   39 )                          
 283: 6c70-A gvmp-A   243 - 284 <=>   40 -  81   (TRP  329  - THR  370  <=> VAL   40  - THR   81 )                          
 283: 6c70-A gvmp-A   285 - 290 <=>   83 -  88   (LYS  371  - ASN  376  <=> VAL   83  - GLU   88 )                          
 284: 6c70-A gwlj-A     1 -   6 <=>    1 -   6   (PHE    3  - LEU    8  <=> MET    1  - TYR    6 )                          
 284: 6c70-A gwlj-A    63 -  90 <=>   42 -  69   (ASP   65  - VAL   92  <=> GLN   42  - LEU   69 )                          
 284: 6c70-A gwlj-A   260 - 282 <=>   70 -  92   (ALA  346  - GLN  368  <=> ASN   70  - ASP   92 )                          
 285: 6c70-A guv3-A   294 - 297 <=>    1 -   4   (ALA  380  - ILE  383  <=> MET    1  - ASN    4 )                          
 285: 6c70-A guv3-A   299 - 317 <=>    5 -  23   (TYR  385  - LEU  403  <=> GLN    5  - ILE   23 )                          
 285: 6c70-A guv3-A   319 - 323 <=>   24 -  28   (GLU  405  - SER  409  <=> ILE   24  - ASN   28 )                          
 285: 6c70-A guv3-A   351 - 356 <=>   29 -  34   (CYS  437  - SER  442  <=> ASN   29  - LEU   34 )                          
 285: 6c70-A guv3-A   364 - 383 <=>   38 -  57   (THR  450  - VAL  469  <=> ILE   38  - LYS   57 )                          
 286: 6c70-A gu68-A   262 - 265 <=>    3 -   6   (GLY  348  - LEU  351  <=> VAL    3  - ASN    6 )                          
 286: 6c70-A gu68-A   268 - 287 <=>    7 -  26   (HIS  354  - ASN  373  <=> ASN    7  - ILE   26 )                          
 286: 6c70-A gu68-A   290 - 315 <=>  119 - 144   (ASN  376  - ASN  401  <=> ILE  119  - LYS  144 )                          
 286: 6c70-A gu68-A   371 - 388 <=>  168 - 185   (ALA  457  - LYS  474  <=> TYR  168  - TRP  185 )                          
 287: 6c70-A gv46-A    23 -  28 <=>   36 -  41   (PHE   25  - TYR   30  <=> PHE   36  - ASP   41 )                          
 287: 6c70-A gv46-A    33 -  63 <=>   44 -  74   (LYS   35  - ASP   65  <=> LYS   44  - SER   74 )                          
 287: 6c70-A gv46-A    67 -  83 <=>   75 -  91   (ASP   69  - VAL   85  <=> ASN   75  - ALA   91 )                          
 287: 6c70-A gv46-A   192 - 199 <=>   92 -  99   (SER  209  - PHE  216  <=> ILE   92  - ASN   99 )                          
 287: 6c70-A gv46-A   264 - 280 <=>  103 - 119   (ALA  350  - ALA  366  <=> PHE  103  - TRP  119 )                          
 288: 6c70-A gvvv-A    30 -  36 <=>    1 -   7   (GLU   32  - HIS   38  <=> MET    1  - LEU    7 )                          
 288: 6c70-A gvvv-A    37 -  62 <=>    9 -  34   (ARG   39  - SER   64  <=> VAL    9  - TYR   34 )                          
 288: 6c70-A gvvv-A    65 -  87 <=>  184 - 206   (VAL   67  - TYR   89  <=> SER  184  - TYR  206 )                          
 288: 6c70-A gvvv-A    89 - 103 <=>  207 - 221   (PRO   91  - ASN  105  <=> ARG  207  - HIS  221 )                          
 288: 6c70-A gvvv-A   158 - 161 <=>  244 - 247   (LEU  175  - ARG  178  <=> LEU  244  - SER  247 )                          
 288: 6c70-A gvvv-A   193 - 196 <=>  273 - 276   (ASN  210  - ASP  213  <=> ILE  273  - ILE  276 )                          
 288: 6c70-A gvvv-A   261 - 285 <=>  281 - 305   (TYR  347  - LYS  371  <=> GLN  281  - PHE  305 )                          
 289: 6c70-A gvu8-A    65 -  89 <=>    2 -  26   (VAL   67  - PRO   91  <=> SER    2  - SER   26 )                          
 289: 6c70-A gvu8-A    90 -  93 <=>   28 -  31   (VAL   92  - LYS   95  <=> LEU   28  - TRP   31 )                          
 289: 6c70-A gvu8-A   103 - 106 <=>   44 -  47   (ASN  105  - ASN  108  <=> GLU   44  - ILE   47 )                          
 289: 6c70-A gvu8-A   193 - 200 <=>  102 - 109   (ASN  210  - CYS  217  <=> LYS  102  - ARG  109 )                          
 289: 6c70-A gvu8-A   251 - 254 <=>  113 - 116   (VAL  337  - VAL  340  <=> LEU  113  - ILE  116 )                          
 289: 6c70-A gvu8-A   261 - 285 <=>  175 - 199   (TYR  347  - LYS  371  <=> HIS  175  - ARG  199 )                          
 289: 6c70-A gvu8-A   384 - 387 <=>  201 - 204   (LEU  470  - LEU  473  <=> LYS  201  - ASN  204 )                          
 290: 6c70-A gvmn-A    63 -  92 <=>    3 -  32   (ASP   65  - SER   94  <=> THR    3  - ASN   32 )                          
 290: 6c70-A gvmn-A   263 - 272 <=>   38 -  47   (VAL  349  - THR  358  <=> ALA   38  - ASP   47 )                          
 290: 6c70-A gvmn-A   299 - 302 <=>   51 -  54   (TYR  385  - TYR  388  <=> PHE   51  - LYS   54 )                          
 291: 6c70-A gu46-A     9 -  18 <=>   63 -  72   (ASP   11  - GLN   20  <=> TYR   63  - LEU   72 )                          
 291: 6c70-A gu46-A    63 -  92 <=>  162 - 191   (ASP   65  - SER   94  <=> LYS  162  - SER  191 )                          
 291: 6c70-A gu46-A    95 -  99 <=>  192 - 196   (PHE   97  - LEU  101  <=> PRO  192  - ALA  196 )                          
 291: 6c70-A gu46-A   123 - 139 <=>  210 - 226   (ILE  125  - PHE  141  <=> ASN  210  - MET  226 )                          
 291: 6c70-A gu46-A   142 - 152 <=>  230 - 240   (ILE  144  - ASP  154  <=> LEU  230  - ARG  240 )                          
 291: 6c70-A gu46-A   169 - 172 <=>  247 - 250   (MET  186  - ALA  189  <=> ASN  247  - LYS  250 )                          
 291: 6c70-A gu46-A   173 - 200 <=>  252 - 279   (GLY  190  - CYS  217  <=> GLN  252  - GLY  279 )                          
 291: 6c70-A gu46-A   206 - 210 <=>  285 - 289   (ALA  223  - LEU  227  <=> ASN  285  - ASP  289 )                          
 291: 6c70-A gu46-A   259 - 262 <=>  299 - 302   (ASP  345  - GLY  348  <=> HIS  299  - LYS  302 )                          
 291: 6c70-A gu46-A   265 - 280 <=>  316 - 331   (LEU  351  - ALA  366  <=> SER  316  - THR  331 )                          
 291: 6c70-A gu46-A   294 - 297 <=>  332 - 335   (ALA  380  - ILE  383  <=> ILE  332  - THR  335 )                          
 291: 6c70-A gu46-A   366 - 370 <=>  378 - 382   (SER  452  - PHE  456  <=> ALA  378  - GLU  382 )                          
 292: 6c70-A gwjj-A    58 -  61 <=>    1 -   4   (LEU   60  - GLU   63  <=> MET    1  - THR    4 )                          
 292: 6c70-A gwjj-A   169 - 172 <=>  634 - 637   (MET  186  - ALA  189  <=> ASN  634  - LEU  637 )                          
 292: 6c70-A gwjj-A   173 - 220 <=>  639 - 686   (GLY  190  - LEU  237  <=> LYS  639  - MET  686 )                          
 292: 6c70-A gwjj-A   239 - 258 <=>  687 - 706   (ALA  325  - GLY  344  <=> SER  687  - TYR  706 )                          
 292: 6c70-A gwjj-A   260 - 277 <=>  707 - 724   (ALA  346  - THR  363  <=> LEU  707  - GLN  724 )                          
 292: 6c70-A gwjj-A   372 - 376 <=>  853 - 857   (SER  458  - ALA  462  <=> LEU  853  - GLN  857 )                          
 292: 6c70-A gwjj-A   385 - 388 <=>  878 - 881   (VAL  471  - LYS  474  <=> THR  878  - ASN  881 )                          
 293: 6c70-A guwt-A    43 -  54 <=>   43 -  54   (THR   45  - MET   56  <=> HIS   43  - SER   54 )                          
 293: 6c70-A guwt-A    68 - 100 <=>   66 -  98   (LEU   70  - ALA  102  <=> LYS   66  - ASN   98 )                          
 293: 6c70-A guwt-A   255 - 275 <=>  103 - 123   (THR  341  - THR  361  <=> ILE  103  - ILE  123 )                          
 293: 6c70-A guwt-A   276 - 279 <=>  125 - 128   (LEU  362  - LEU  365  <=> LYS  125  - ASN  128 )                          
 294: 6c70-A guv5-A     6 -  20 <=>   48 -  62   (LEU    8  - VAL   22  <=> PHE   48  - TYR   62 )                          
 294: 6c70-A guv5-A    31 -  63 <=>  132 - 164   (GLY   33  - ASP   65  <=> ASN  132  - PRO  164 )                          
 294: 6c70-A guv5-A    65 -  89 <=>  184 - 208   (VAL   67  - PRO   91  <=> LYS  184  - LEU  208 )                          
 294: 6c70-A guv5-A    93 -  98 <=>  225 - 230   (LYS   95  - THR  100  <=> THR  225  - GLN  230 )                          
 294: 6c70-A guv5-A   250 - 256 <=>  236 - 242   (VAL  336  - ALA  342  <=> ASN  236  - THR  242 )                          
 294: 6c70-A guv5-A   259 - 262 <=>  245 - 248   (ASP  345  - GLY  348  <=> ILE  245  - ILE  248 )                          
 294: 6c70-A guv5-A   263 - 272 <=>  250 - 259   (VAL  349  - THR  358  <=> PHE  250  - LYS  259 )                          
 294: 6c70-A guv5-A   275 - 278 <=>  260 - 263   (THR  361  - LEU  364  <=> SER  260  - GLY  263 )                          
 295: 6c70-A gvai-A   108 - 111 <=>   21 -  24   (HIS  110  - PHE  113  <=> LEU   21  - LEU   24 )                          
 295: 6c70-A gvai-A   112 - 142 <=>   26 -  56   (ALA  114  - ILE  144  <=> SER   26  - THR   56 )                          
 295: 6c70-A gvai-A   144 - 147 <=>   57 -  60   (TRP  146  - ILE  149  <=> SER   57  - ASP   60 )                          
 295: 6c70-A gvai-A   149 - 152 <=>   61 -  64   (PHE  151  - ASP  154  <=> LYS   61  - SER   64 )                          
 295: 6c70-A gvai-A   156 - 159 <=>   65 -  68   (PRO  173  - MET  176  <=> PHE   65  - ILE   68 )                          
 295: 6c70-A gvai-A   179 - 213 <=>   69 - 103   (ILE  196  - LEU  230  <=> SER   69  - ALA  103 )                          
 295: 6c70-A gvai-A   254 - 259 <=>  116 - 121   (VAL  340  - ASP  345  <=> PHE  116  - VAL  121 )                          
 296: 6c70-A gwqq-A    51 -  59 <=>   28 -  36   (TYR   53  - MET   61  <=> ASN   28  - ASP   36 )                          
 296: 6c70-A gwqq-A    61 -  64 <=>   37 -  40   (GLU   63  - ASP   66  <=> LEU   37  - ILE   40 )                          
 296: 6c70-A gwqq-A    67 -  91 <=>   41 -  65   (ASP   69  - ARG   93  <=> PRO   41  - HIS   65 )                          
 296: 6c70-A gwqq-A   261 - 283 <=>   67 -  89   (TYR  347  - ALA  369  <=> SER   67  - ASN   89 )                          
 296: 6c70-A gwqq-A   292 - 306 <=>   90 - 104   (TYR  378  - GLN  392  <=> ASP   90  - ILE  104 )                          
 297: 6c70-A gvm2-A   276 - 279 <=>   10 -  13   (LEU  362  - LEU  365  <=> LYS   10  - CYS   13 )                          
 297: 6c70-A gvm2-A   297 - 311 <=>   14 -  28   (ILE  383  - CYS  397  <=> SER   14  - ASP   28 )                          
 297: 6c70-A gvm2-A   367 - 383 <=>   29 -  45   (LEU  453  - VAL  469  <=> GLU   29  - THR   45 )                          
 297: 6c70-A gvm2-A   385 - 388 <=>   46 -  49   (VAL  471  - LYS  474  <=> ARG   46  - VAL   49 )                          
 298: 6c70-A gwtj-A    52 -  57 <=>   89 -  94   (GLY   54  - ASN   59  <=> LYS   89  - ILE   94 )                          
 298: 6c70-A gwtj-A    63 -  95 <=>  123 - 155   (ASP   65  - PHE   97  <=> ASP  123  - ASP  155 )                          
 298: 6c70-A gwtj-A   259 - 278 <=>  157 - 176   (ASP  345  - LEU  364  <=> THR  157  - LYS  176 )                          
 298: 6c70-A gwtj-A   361 - 364 <=>  186 - 189   (LYS  447  - THR  450  <=> GLU  186  - LYS  189 )                          
 298: 6c70-A gwtj-A   382 - 385 <=>  229 - 232   (MET  468  - VAL  471  <=> ALA  229  - ASP  232 )                          
 299: 6c70-A gwq9-A    53 -  64 <=>   28 -  39   (MET   55  - ASP   66  <=> ILE   28  - GLN   39 )                          
 299: 6c70-A gwq9-A    65 -  94 <=>  191 - 220   (VAL   67  - ILE   96  <=> GLY  191  - ASN  220 )                          
 299: 6c70-A gwq9-A    96 - 101 <=>  224 - 229   (TYR   98  - ILE  103  <=> TRP  224  - ASP  229 )                          
 299: 6c70-A gwq9-A   102 - 105 <=>  231 - 234   (TRP  104  - PRO  107  <=> ALA  231  - LYS  234 )                          
 299: 6c70-A gwq9-A   122 - 125 <=>  239 - 242   (ALA  124  - LYS  127  <=> ASN  239  - LYS  242 )                          
 299: 6c70-A gwq9-A   147 - 150 <=>  271 - 274   (ILE  149  - ILE  152  <=> SER  271  - SER  274 )                          
 299: 6c70-A gwq9-A   177 - 201 <=>  277 - 301   (ALA  194  - SER  218  <=> MET  277  - LEU  301 )                          
 299: 6c70-A gwq9-A   253 - 256 <=>  305 - 308   (LEU  339  - ALA  342  <=> ALA  305  - PRO  308 )                          
 299: 6c70-A gwq9-A   262 - 265 <=>  319 - 322   (GLY  348  - LEU  351  <=> THR  319  - ILE  322 )                          
 299: 6c70-A gwq9-A   267 - 286 <=>  339 - 358   (LEU  353  - VAL  372  <=> ALA  339  - SER  358 )                          
 299: 6c70-A gwq9-A   287 - 290 <=>  361 - 364   (ASN  373  - ASN  376  <=> THR  361  - PHE  364 )                          
 299: 6c70-A gwq9-A   368 - 378 <=>  405 - 415   (ASP  454  - VAL  464  <=> ASP  405  - TRP  415 )                          
 300: 6c70-A gwyd-A    10 -  15 <=>   20 -  25   (LEU   12  - ARG   17  <=> PHE   20  - GLY   25 )                          
 300: 6c70-A gwyd-A    40 -  44 <=>  140 - 144   (CYS   42  - LEU   46  <=> THR  140  - PRO  144 )                          
 300: 6c70-A gwyd-A    47 -  50 <=>  145 - 148   (LEU   49  - GLN   52  <=> ILE  145  - GLY  148 )                          
 300: 6c70-A gwyd-A    62 -  88 <=>  222 - 248   (SER   64  - PHE   90  <=> VAL  222  - GLY  248 )                          
 300: 6c70-A gwyd-A   130 - 133 <=>  253 - 256   (LEU  132  - VAL  135  <=> ALA  253  - THR  256 )                          
 300: 6c70-A gwyd-A   196 - 202 <=>  263 - 269   (ASP  213  - TRP  219  <=> PHE  263  - PHE  269 )                          
 300: 6c70-A gwyd-A   257 - 287 <=>  271 - 301   (VAL  343  - ASN  373  <=> HIS  271  - PRO  301 )                          
 301: 6c70-A gv48-A    49 -  55 <=>  176 - 182   (LEU   51  - ALA   57  <=> ILE  176  - GLY  182 )                          
 301: 6c70-A gv48-A    64 -  91 <=>  190 - 217   (ASP   66  - ARG   93  <=> VAL  190  - GLY  217 )                          
 301: 6c70-A gv48-A   260 - 278 <=>  220 - 238   (ALA  346  - LEU  364  <=> GLN  220  - GLU  238 )                          
 301: 6c70-A gv48-A   303 - 306 <=>  240 - 243   (THR  389  - GLN  392  <=> ILE  240  - VAL  243 )                          
 301: 6c70-A gv48-A   354 - 357 <=>  250 - 253   (ALA  440  - ILE  443  <=> GLN  250  - GLU  253 )                          
 302: 6c70-A gwx5-A    25 -  28 <=>  141 - 144   (PHE   27  - TYR   30  <=> HIS  141  - HIS  144 )                          
 302: 6c70-A gwx5-A    30 -  33 <=>  145 - 148   (GLU   32  - LYS   35  <=> ALA  145  - THR  148 )                          
 302: 6c70-A gwx5-A    36 -  64 <=>  149 - 177   (HIS   38  - ASP   66  <=> THR  149  - VAL  177 )                          
 302: 6c70-A gwx5-A    66 -  79 <=>  216 - 229   (ASP   68  - LEU   81  <=> ARG  216  - ILE  229 )                          
 302: 6c70-A gwx5-A    80 -  92 <=>  231 - 243   (HIS   82  - SER   94  <=> THR  231  - LEU  243 )                          
 302: 6c70-A gwx5-A    95 -  98 <=>  244 - 247   (PHE   97  - THR  100  <=> GLN  244  - GLU  247 )                          
 302: 6c70-A gwx5-A   123 - 126 <=>  256 - 259   (ILE  125  - MET  128  <=> ALA  256  - GLN  259 )                          
 302: 6c70-A gwx5-A   204 - 210 <=>  260 - 266   (LEU  221  - LEU  227  <=> LYS  260  - PRO  266 )                          
 302: 6c70-A gwx5-A   262 - 282 <=>  275 - 295   (GLY  348  - GLN  368  <=> GLU  275  - VAL  295 )                          
 302: 6c70-A gwx5-A   284 - 288 <=>  296 - 300   (THR  370  - GLY  374  <=> PRO  296  - GLU  300 )                          
 302: 6c70-A gwx5-A   380 - 383 <=>  304 - 307   (TYR  466  - VAL  469  <=> SER  304  - SER  307 )                          
 303: 6c70-A gu7l-A    28 -  62 <=>   27 -  61   (TYR   30  - SER   64  <=> SER   27  - ILE   61 )                          
 303: 6c70-A gu7l-A    63 -  92 <=>   64 -  93   (ASP   65  - SER   94  <=> ASP   64  - PRO   93 )                          
 303: 6c70-A gu7l-A    96 - 101 <=>  112 - 117   (TYR   98  - ILE  103  <=> PRO  112  - VAL  117 )                          
 303: 6c70-A gu7l-A   112 - 130 <=>  141 - 159   (ALA  114  - LEU  132  <=> PRO  141  - THR  159 )                          
 303: 6c70-A gu7l-A   218 - 221 <=>  195 - 198   (LYS  235  - MET  238  <=> THR  195  - LYS  198 )                          
 303: 6c70-A gu7l-A   224 - 230 <=>  199 - 205   (SER  241  - LYS  316  <=> ALA  199  - PRO  205 )                          
 304: 6c70-A gwj6-A    65 - 101 <=>    5 -  41   (VAL   67  - ILE  103  <=> GLU    5  - ARG   41 )                          
 304: 6c70-A gwj6-A   102 - 105 <=>   43 -  46   (TRP  104  - PRO  107  <=> LEU   43  - ASN   46 )                          
 304: 6c70-A gwj6-A   135 - 145 <=>   65 -  75   (GLY  137  - THR  147  <=> ILE   65  - ILE   75 )                          
 304: 6c70-A gwj6-A   191 - 202 <=>   84 -  95   (VAL  208  - TRP  219  <=> ALA   84  - ALA   95 )                          
 304: 6c70-A gwj6-A   203 - 206 <=>   97 - 100   (LEU  220  - ALA  223  <=> LEU   97  - ASN  100 )                          
 304: 6c70-A gwj6-A   255 - 258 <=>  165 - 168   (THR  341  - GLY  344  <=> SER  165  - VAL  168 )                          
 304: 6c70-A gwj6-A   260 - 279 <=>  169 - 188   (ALA  346  - LEU  365  <=> PRO  169  - ILE  188 )                          
 304: 6c70-A gwj6-A   295 - 298 <=>  189 - 192   (THR  381  - GLY  384  <=> SER  189  - ASN  192 )                          
 304: 6c70-A gwj6-A   335 - 340 <=>  431 - 436   (ASP  421  - ALA  426  <=> HIS  431  - GLU  436 )                          
 305: 6c70-A gvzc-A    53 -  56 <=>   50 -  53   (MET   55  - VAL   58  <=> GLY   50  - GLY   53 )                          
 305: 6c70-A gvzc-A    63 -  96 <=>  176 - 209   (ASP   65  - TYR   98  <=> GLY  176  - SER  209 )                          
 305: 6c70-A gvzc-A   103 - 106 <=>  228 - 231   (ASN  105  - ASN  108  <=> SER  228  - GLU  231 )                          
 305: 6c70-A gvzc-A   122 - 127 <=>  285 - 290   (ALA  124  - ARG  129  <=> ASN  285  - TRP  290 )                          
 305: 6c70-A gvzc-A   200 - 203 <=>  292 - 295   (CYS  217  - LEU  220  <=> GLY  292  - GLY  295 )                          
 305: 6c70-A gvzc-A   246 - 249 <=>  311 - 314   (ARG  332  - HIS  335  <=> TYR  311  - GLN  314 )                          
 305: 6c70-A gvzc-A   251 - 257 <=>  316 - 322   (VAL  337  - VAL  343  <=> THR  316  - GLY  322 )                          
 305: 6c70-A gvzc-A   258 - 285 <=>  370 - 397   (GLY  344  - LYS  371  <=> GLY  370  - PHE  397 )                          
 305: 6c70-A gvzc-A   286 - 290 <=>  399 - 403   (VAL  372  - ASN  376  <=> GLN  399  - LEU  403 )                          
 306: 6c70-A gwaa-A    63 -  94 <=>   50 -  81   (ASP   65  - ILE   96  <=> TYR   50  - LYS   81 )                          
 306: 6c70-A gwaa-A    96 -  99 <=>   82 -  85   (TYR   98  - LEU  101  <=> PRO   82  - LYS   85 )                          
 306: 6c70-A gwaa-A   133 - 136 <=>  117 - 120   (VAL  135  - ALA  138  <=> VAL  117  - GLY  120 )                          
 306: 6c70-A gwaa-A   140 - 143 <=>  121 - 124   (SER  142  - SER  145  <=> VAL  121  - ASP  124 )                          
 306: 6c70-A gwaa-A   197 - 200 <=>  132 - 135   (VAL  214  - CYS  217  <=> ALA  132  - PHE  135 )                          
 306: 6c70-A gwaa-A   265 - 285 <=>  139 - 159   (LEU  351  - LYS  371  <=> GLU  139  - ILE  159 )                          
 307: 6c70-A gvtc-A    35 -  39 <=>   24 -  28   (PRO   37  - TYR   41  <=> ILE   24  - ILE   28 )                          
 307: 6c70-A gvtc-A    60 -  97 <=>  199 - 236   (MET   62  - LYS   99  <=> LYS  199  - ASP  236 )                          
 307: 6c70-A gvtc-A   132 - 146 <=>  248 - 262   (CYS  134  - GLY  148  <=> PRO  248  - ARG  262 )                          
 307: 6c70-A gvtc-A   153 - 157 <=>  325 - 329   (SER  155  - ARG  174  <=> GLU  325  - GLY  329 )                          
 307: 6c70-A gvtc-A   158 - 162 <=>  333 - 337   (LEU  175  - THR  179  <=> GLY  333  - PHE  337 )                          
 307: 6c70-A gvtc-A   261 - 286 <=>  355 - 380   (TYR  347  - VAL  372  <=> GLN  355  - ASP  380 )                          
 308: 6c70-A gvqq-A   138 - 151 <=>   18 -  31   (ILE  140  - GLU  153  <=> GLU   18  - GLU   31 )                          
 308: 6c70-A gvqq-A   161 - 164 <=>  186 - 189   (ARG  178  - TYR  181  <=> ASN  186  - PRO  189 )                          
 308: 6c70-A gvqq-A   167 - 170 <=>  225 - 228   (ASN  184  - SER  187  <=> ALA  225  - GLU  228 )                          
 308: 6c70-A gvqq-A   175 - 178 <=>  249 - 252   (VAL  192  - LEU  195  <=> LYS  249  - GLU  252 )                          
 308: 6c70-A gvqq-A   179 - 182 <=>  254 - 257   (ILE  196  - PHE  199  <=> GLU  254  - LEU  257 )                          
 308: 6c70-A gvqq-A   186 - 196 <=>  265 - 275   (VAL  203  - ASP  213  <=> ILE  265  - TYR  275 )                          
 308: 6c70-A gvqq-A   197 - 225 <=>  277 - 305   (VAL  214  - ALA  242  <=> GLU  277  - MET  305 )                          
 308: 6c70-A gvqq-A   226 - 229 <=>  308 - 311   (THR  243  - THR  315  <=> ASN  308  - GLY  311 )                          
 308: 6c70-A gvqq-A   232 - 280 <=>  313 - 361   (GLN  318  - ALA  366  <=> SER  313  - ALA  361 )                          
 308: 6c70-A gvqq-A   338 - 348 <=>  432 - 442   (GLU  424  - CYS  434  <=> GLN  432  - LEU  442 )                          
 309: 6c70-A gwt7-A    38 -  42 <=>  121 - 125   (ILE   40  - VAL   44  <=> ILE  121  - LYS  125 )                          
 309: 6c70-A gwt7-A    46 -  52 <=>  137 - 143   (LEU   48  - GLY   54  <=> LYS  137  - ILE  143 )                          
 309: 6c70-A gwt7-A    54 -  57 <=>  162 - 165   (MET   56  - ASN   59  <=> LEU  162  - LEU  165 )                          
 309: 6c70-A gwt7-A    67 -  92 <=>  195 - 220   (ASP   69  - SER   94  <=> LYS  195  - ASN  220 )                          
 309: 6c70-A gwt7-A   184 - 187 <=>  227 - 230   (TYR  201  - ILE  204  <=> TYR  227  - LEU  230 )                          
 309: 6c70-A gwt7-A   260 - 283 <=>  242 - 265   (ALA  346  - ALA  369  <=> SER  242  - ASN  265 )                          
 309: 6c70-A gwt7-A   303 - 309 <=>  270 - 276   (THR  389  - LEU  395  <=> PHE  270  - LYS  276 )                          
 310: 6c70-A guuh-A    63 -  96 <=>    8 -  41   (ASP   65  - TYR   98  <=> SER    8  - LEU   41 )                          
 310: 6c70-A guuh-A   255 - 285 <=>   55 -  85   (THR  341  - LYS  371  <=> VAL   55  - GLU   85 )                          
 310: 6c70-A guuh-A   385 - 388 <=>   87 -  90   (VAL  471  - LYS  474  <=> ILE   87  - GLY   90 )                          
 311: 6c70-A gvgd-A    14 -  17 <=>   41 -  44   (ILE   16  - MET   19  <=> ASP   41  - PHE   44 )                          
 311: 6c70-A gvgd-A    20 -  23 <=>   46 -  49   (VAL   22  - PHE   25  <=> ARG   46  - VAL   49 )                          
 311: 6c70-A gvgd-A    43 -  62 <=>   51 -  70   (THR   45  - SER   64  <=> ASN   51  - ILE   70 )                          
 311: 6c70-A gvgd-A    64 -  93 <=>   80 - 109   (ASP   66  - LYS   95  <=> LEU   80  - ARG  109 )                          
 311: 6c70-A gvgd-A    96 -  99 <=>  110 - 113   (TYR   98  - LEU  101  <=> THR  110  - THR  113 )                          
 311: 6c70-A gvgd-A   253 - 261 <=>  114 - 122   (LEU  339  - TYR  347  <=> ASP  114  - LYS  122 )                          
 311: 6c70-A gvgd-A   262 - 285 <=>  185 - 208   (GLY  348  - LYS  371  <=> ALA  185  - GLY  208 )                          
 311: 6c70-A gvgd-A   380 - 383 <=>  210 - 213   (TYR  466  - VAL  469  <=> HIS  210  - GLN  213 )                          
 312: 6c70-A gvpe-A    28 -  31 <=>  227 - 230   (TYR   30  - GLY   33  <=> HIS  227  - ASN  230 )                          
 312: 6c70-A gvpe-A    32 -  41 <=>  232 - 241   (LYS   34  - ILE   43  <=> LEU  232  - LYS  241 )                          
 312: 6c70-A gvpe-A   167 - 172 <=>  300 - 305   (ASN  184  - ALA  189  <=> GLU  300  - LEU  305 )                          
 312: 6c70-A gvpe-A   287 - 331 <=>  309 - 353   (ASN  373  - CYS  417  <=> LYS  309  - ASN  353 )                          
 312: 6c70-A gvpe-A   332 - 335 <=>  593 - 596   (HIS  418  - ASP  421  <=> LEU  593  - SER  596 )                          
 312: 6c70-A gvpe-A   337 - 353 <=>  603 - 619   (SER  423  - LYS  439  <=> LEU  603  - GLN  619 )                          
 312: 6c70-A gvpe-A   354 - 357 <=>  621 - 624   (ALA  440  - ILE  443  <=> ILE  621  - LEU  624 )                          
 312: 6c70-A gvpe-A   366 - 386 <=>  627 - 647   (SER  452  - GLN  472  <=> GLN  627  - LYS  647 )                          
 313: 6c70-A gwnm-A    57 -  60 <=>  223 - 226   (ASN   59  - MET   62  <=> ASP  223  - GLU  226 )                          
 313: 6c70-A gwnm-A    64 -  67 <=>  241 - 244   (ASP   66  - ASP   69  <=> ILE  241  - ASP  244 )                          
 313: 6c70-A gwnm-A    69 -  93 <=>  245 - 269   (THR   71  - LYS   95  <=> ARG  245  - ASN  269 )                          
 313: 6c70-A gwnm-A    96 -  99 <=>  270 - 273   (TYR   98  - LEU  101  <=> LYS  270  - PRO  273 )                          
 313: 6c70-A gwnm-A   124 - 128 <=>  301 - 305   (THR  126  - ARG  130  <=> LYS  301  - ALA  305 )                          
 313: 6c70-A gwnm-A   131 - 134 <=>  306 - 309   (PHE  133  - ALA  136  <=> TYR  306  - SER  309 )                          
 313: 6c70-A gwnm-A   196 - 199 <=>  313 - 316   (ASP  213  - PHE  216  <=> VAL  313  - MET  316 )                          
 313: 6c70-A gwnm-A   260 - 281 <=>  319 - 340   (ALA  346  - TYR  367  <=> LYS  319  - CYS  340 )                          
 313: 6c70-A gwnm-A   283 - 286 <=>  379 - 382   (ALA  369  - VAL  372  <=> ILE  379  - PRO  382 )                          
 314: 6c70-A gvlr-A   288 - 320 <=>    6 -  38   (GLY  374  - GLU  406  <=> MET    6  - LYS   38 )                          
 314: 6c70-A gvlr-A   322 - 326 <=>   39 -  43   (SER  408  - GLU  412  <=> ASN   39  - ILE   43 )                          
 314: 6c70-A gvlr-A   358 - 363 <=>   53 -  58   (SER  444  - PHE  449  <=> LYS   53  - ILE   58 )                          
 314: 6c70-A gvlr-A   371 - 386 <=>   62 -  77   (ALA  457  - GLN  472  <=> GLU   62  - VAL   77 )                          
 315: 6c70-A gvyw-A    32 -  35 <=>   32 -  35   (LYS   34  - PRO   37  <=> VAL   32  - SER   35 )                          
 315: 6c70-A gvyw-A    75 -  78 <=>   56 -  59   (MET   77  - PHE   80  <=> LYS   56  - TYR   59 )                          
 315: 6c70-A gvyw-A    79 -  84 <=>   62 -  67   (LEU   81  - LYS   86  <=> ALA   62  - VAL   67 )                          
 315: 6c70-A gvyw-A   161 - 164 <=>  151 - 154   (ARG  178  - TYR  181  <=> PHE  151  - VAL  154 )                          
 315: 6c70-A gvyw-A   172 - 187 <=>  158 - 173   (ALA  189  - ILE  204  <=> LYS  158  - LEU  173 )                          
 315: 6c70-A gvyw-A   295 - 326 <=>  179 - 210   (THR  381  - GLU  412  <=> GLN  179  - SER  210 )                          
 315: 6c70-A gvyw-A   328 - 332 <=>  212 - 216   (ALA  414  - HIS  418  <=> LEU  212  - TYR  216 )                          
 315: 6c70-A gvyw-A   334 - 337 <=>  221 - 224   (TYR  420  - SER  423  <=> GLN  221  - THR  224 )                          
 315: 6c70-A gvyw-A   338 - 344 <=>  226 - 232   (GLU  424  - VAL  430  <=> ALA  226  - ASN  232 )                          
 315: 6c70-A gvyw-A   358 - 361 <=>  252 - 255   (SER  444  - LYS  447  <=> VAL  252  - PHE  255 )                          
 315: 6c70-A gvyw-A   366 - 386 <=>  463 - 483   (SER  452  - GLN  472  <=> SER  463  - LYS  483 )                          
 316: 6c70-A gu2u-A    41 -  47 <=>    1 -   7   (ILE   43  - LEU   49  <=> MET    1  - HIS    7 )                          
 316: 6c70-A gu2u-A    64 -  91 <=>   23 -  50   (ASP   66  - ARG   93  <=> ASN   23  - GLU   50 )                          
 316: 6c70-A gu2u-A   260 - 263 <=>   52 -  55   (ALA  346  - VAL  349  <=> GLY   52  - GLY   55 )                          
 316: 6c70-A gu2u-A   264 - 284 <=>   57 -  77   (ALA  350  - THR  370  <=> SER   57  - ARG   77 )                          
 316: 6c70-A gu2u-A   310 - 315 <=>   92 -  97   (PHE  396  - ASN  401  <=> PRO   92  - TYR   97 )                          
 316: 6c70-A gu2u-A   350 - 355 <=>  107 - 112   (GLN  436  - MET  441  <=> ASP  107  - VAL  112 )                          
 316: 6c70-A gu2u-A   371 - 376 <=>  134 - 139   (ALA  457  - ALA  462  <=> ILE  134  - TYR  139 )                          
 317: 6c70-A gwjk-A     1 -   6 <=>  173 - 178   (PHE    3  - LEU    8  <=> LYS  173  - PRO  178 )                          
 317: 6c70-A gwjk-A    62 -  66 <=>  202 - 206   (SER   64  - ASP   68  <=> PRO  202  - ASN  206 )                          
 317: 6c70-A gwjk-A    68 -  88 <=>  207 - 227   (LEU   70  - PHE   90  <=> ASP  207  - LEU  227 )                          
 317: 6c70-A gwjk-A    91 -  95 <=>  228 - 232   (ARG   93  - PHE   97  <=> SER  228  - THR  232 )                          
 317: 6c70-A gwjk-A   160 - 164 <=>  241 - 245   (ILE  177  - TYR  181  <=> ASP  241  - GLN  245 )                          
 317: 6c70-A gwjk-A   257 - 280 <=>  263 - 286   (VAL  343  - ALA  366  <=> THR  263  - GLY  286 )                          
 317: 6c70-A gwjk-A   304 - 307 <=>  290 - 293   (LEU  390  - VAL  393  <=> THR  290  - TYR  293 )                          
 317: 6c70-A gwjk-A   310 - 313 <=>  294 - 297   (PHE  396  - PHE  399  <=> ASN  294  - TYR  297 )                          
 317: 6c70-A gwjk-A   316 - 325 <=>  334 - 343   (ARG  402  - MET  411  <=> ASP  334  - PRO  343 )                          
 317: 6c70-A gwjk-A   332 - 338 <=>  386 - 392   (HIS  418  - GLU  424  <=> ASP  386  - ASN  392 )                          
 318: 6c70-A gv7w-A     7 -  10 <=>  174 - 177   (VAL    9  - LEU   12  <=> ASP  174  - ARG  177 )                          
 318: 6c70-A gv7w-A    34 -  62 <=>  243 - 271   (PHE   36  - SER   64  <=> ALA  243  - SER  271 )                          
 318: 6c70-A gv7w-A    63 -  66 <=>  300 - 303   (ASP   65  - ASP   68  <=> LEU  300  - ALA  303 )                          
 318: 6c70-A gv7w-A    68 -  90 <=>  304 - 326   (LEU   70  - VAL   92  <=> ILE  304  - SER  326 )                          
 318: 6c70-A gv7w-A    91 - 101 <=>  339 - 349   (ARG   93  - ILE  103  <=> TRP  339  - TYR  349 )                          
 318: 6c70-A gv7w-A   250 - 253 <=>  351 - 354   (VAL  336  - LEU  339  <=> GLU  351  - SER  354 )                          
 318: 6c70-A gv7w-A   255 - 287 <=>  355 - 387   (THR  341  - ASN  373  <=> ASN  355  - HIS  387 )                          
 319: 6c70-A guu9-A    63 -  89 <=>    2 -  28   (ASP   65  - PRO   91  <=> SER    2  - HIS   28 )                          
 319: 6c70-A guu9-A   191 - 211 <=>   29 -  49   (VAL  208  - GLN  228  <=> LEU   29  - ASN   49 )                          
 319: 6c70-A guu9-A   238 - 241 <=>   87 -  90   (SER  324  - LYS  327  <=> GLN   87  - GLN   90 )                          
 319: 6c70-A guu9-A   243 - 246 <=>   91 -  94   (TRP  329  - ARG  332  <=> ARG   91  - THR   94 )                          
 319: 6c70-A guu9-A   253 - 273 <=>   97 - 117   (LEU  339  - THR  359  <=> ILE   97  - GLU  117 )                          
 319: 6c70-A guu9-A   274 - 281 <=>  119 - 126   (ILE  360  - TYR  367  <=> TYR  119  - ASP  126 )                          
 319: 6c70-A guu9-A   290 - 302 <=>  231 - 243   (ASN  376  - TYR  388  <=> ALA  231  - LYS  243 )                          
 320: 6c70-A gut9-A    63 -  88 <=>   60 -  85   (ASP   65  - PHE   90  <=> LEU   60  - SER   85 )                          
 320: 6c70-A gut9-A   192 - 207 <=>   88 - 103   (SER  209  - CYS  224  <=> SER   88  - TRP  103 )                          
 320: 6c70-A gut9-A   258 - 284 <=>  154 - 180   (GLY  344  - THR  370  <=> TYR  154  - ARG  180 )                          
 321: 6c70-A gvjg-A    18 -  21 <=>   18 -  21   (GLN   20  - GLY   23  <=> GLY   18  - LEU   21 )                          
 321: 6c70-A gvjg-A    23 -  26 <=>   23 -  26   (PHE   25  - ASN   28  <=> ILE   23  - LEU   26 )                          
 321: 6c70-A gvjg-A    30 -  38 <=>  152 - 160   (GLU   32  - ILE   40  <=> GLU  152  - TYR  160 )                          
 321: 6c70-A gvjg-A    63 -  97 <=>  200 - 234   (ASP   65  - LYS   99  <=> ASN  200  - ASN  234 )                          
 321: 6c70-A gvjg-A   129 - 142 <=>  246 - 259   (LEU  131  - ILE  144  <=> GLY  246  - PHE  259 )                          
 321: 6c70-A gvjg-A   153 - 157 <=>  322 - 326   (SER  155  - ARG  174  <=> GLY  322  - GLY  326 )                          
 321: 6c70-A gvjg-A   158 - 162 <=>  329 - 333   (LEU  175  - THR  179  <=> GLY  329  - SER  333 )                          
 321: 6c70-A gvjg-A   257 - 260 <=>  352 - 355   (VAL  343  - ALA  346  <=> ASP  352  - ILE  355 )                          
 321: 6c70-A gvjg-A   262 - 286 <=>  356 - 380   (GLY  348  - VAL  372  <=> GLU  356  - ARG  380 )                          
 321: 6c70-A gvjg-A   287 - 290 <=>  383 - 386   (ASN  373  - ASN  376  <=> LEU  383  - GLN  386 )                          
 322: 6c70-A gvkm-A    69 -  91 <=>    1 -  23   (THR   71  - ARG   93  <=> MET    1  - ASP   23 )                          
 322: 6c70-A gvkm-A   257 - 277 <=>   24 -  44   (VAL  343  - THR  363  <=> SER   24  - ILE   44 )                          
 322: 6c70-A gvkm-A   377 - 386 <=>   46 -  55   (VAL  463  - GLN  472  <=> HIS   46  - GLN   55 )                          
 323: 6c70-A gwcu-A     5 -   9 <=>  106 - 110   (GLY    7  - ASP   11  <=> THR  106  - TYR  110 )                          
 323: 6c70-A gwcu-A    12 -  19 <=>  116 - 123   (PRO   14  - GLY   21  <=> VAL  116  - ILE  123 )                          
 323: 6c70-A gwcu-A    86 - 105 <=>  131 - 150   (ILE   88  - PRO  107  <=> LYS  131  - LYS  150 )                          
 323: 6c70-A gwcu-A   130 - 139 <=>  166 - 175   (LEU  132  - PHE  141  <=> GLY  166  - VAL  175 )                          
 323: 6c70-A gwcu-A   141 - 147 <=>  179 - 185   (VAL  143  - ILE  149  <=> ALA  179  - ILE  185 )                          
 323: 6c70-A gwcu-A   148 - 151 <=>  187 - 190   (THR  150  - GLU  153  <=> CYS  187  - THR  190 )                          
 323: 6c70-A gwcu-A   152 - 155 <=>  192 - 195   (ASP  154  - ILE  172  <=> PRO  192  - LEU  195 )                          
 323: 6c70-A gwcu-A   170 - 217 <=>  217 - 264   (SER  187  - MET  234  <=> TRP  217  - LYS  264 )                          
 323: 6c70-A gwcu-A   243 - 246 <=>  265 - 268   (TRP  329  - ARG  332  <=> GLU  265  - SER  268 )                          
 323: 6c70-A gwcu-A   248 - 278 <=>  269 - 299   (LYS  334  - LEU  364  <=> ILE  269  - ALA  299 )                          
 324: 6c70-A gvdj-A    65 -  90 <=>    1 -  26   (VAL   67  - VAL   92  <=> MET    1  - LYS   26 )                          
 324: 6c70-A gvdj-A   193 - 196 <=>   29 -  32   (ASN  210  - ASP  213  <=> SER   29  - VAL   32 )                          
 324: 6c70-A gvdj-A   265 - 268 <=>   38 -  41   (LEU  351  - HIS  354  <=> LYS   38  - ALA   41 )                          
 324: 6c70-A gvdj-A   271 - 274 <=>   42 -  45   (THR  357  - ILE  360  <=> TYR   42  - LYS   45 )                          
 324: 6c70-A gvdj-A   275 - 286 <=>   47 -  58   (THR  361  - VAL  372  <=> GLU   47  - ILE   58 )                          
 324: 6c70-A gvdj-A   287 - 290 <=>   61 -  64   (ASN  373  - ASN  376  <=> LEU   61  - VAL   64 )                          
 324: 6c70-A gvdj-A   332 - 335 <=>   88 -  91   (HIS  418  - ASP  421  <=> MET   88  - SER   91 )                          
 324: 6c70-A gvdj-A   336 - 339 <=>   94 -  97   (GLY  422  - GLU  425  <=> ASP   94  - MET   97 )                          
 325: 6c70-A gvca-A     9 -  17 <=>   40 -  48   (ASP   11  - MET   19  <=> GLY   40  - LEU   48 )                          
 325: 6c70-A gvca-A    63 -  95 <=>  138 - 170   (ASP   65  - PHE   97  <=> LEU  138  - ILE  170 )                          
 325: 6c70-A gvca-A    96 -  99 <=>  180 - 183   (TYR   98  - LEU  101  <=> ALA  180  - ILE  183 )                          
 325: 6c70-A gvca-A   102 - 105 <=>  184 - 187   (TRP  104  - PRO  107  <=> SER  184  - TRP  187 )                          
 325: 6c70-A gvca-A   121 - 124 <=>  194 - 197   (LEU  123  - THR  126  <=> PRO  194  - ILE  197 )                          
 325: 6c70-A gvca-A   131 - 141 <=>  204 - 214   (PHE  133  - VAL  143  <=> LEU  204  - VAL  214 )                          
 325: 6c70-A gvca-A   143 - 151 <=>  215 - 223   (SER  145  - GLU  153  <=> GLU  215  - GLU  223 )                          
 325: 6c70-A gvca-A   173 - 201 <=>  226 - 254   (GLY  190  - SER  218  <=> ASP  226  - VAL  254 )                          
 325: 6c70-A gvca-A   203 - 207 <=>  257 - 261   (LEU  220  - CYS  224  <=> TYR  257  - GLN  261 )                          
 325: 6c70-A gvca-A   263 - 277 <=>  280 - 294   (VAL  349  - THR  363  <=> PHE  280  - MET  294 )                          
 325: 6c70-A gvca-A   295 - 298 <=>  299 - 302   (THR  381  - GLY  384  <=> SER  299  - PHE  302 )                          
 325: 6c70-A gvca-A   378 - 388 <=>  339 - 349   (VAL  464  - LYS  474  <=> LEU  339  - VAL  349 )                          
 326: 6c70-A gvyd-A    18 -  21 <=>   24 -  27   (GLN   20  - GLY   23  <=> ALA   24  - ASN   27 )                          
 326: 6c70-A gvyd-A    22 -  25 <=>   30 -  33   (HIS   24  - PHE   27  <=> ILE   30  - ARG   33 )                          
 326: 6c70-A gvyd-A    41 -  50 <=>   46 -  55   (ILE   43  - GLN   52  <=> ILE   46  - ALA   55 )                          
 326: 6c70-A gvyd-A    60 -  93 <=>  206 - 239   (MET   62  - LYS   95  <=> GLN  206  - VAL  239 )                          
 326: 6c70-A gvyd-A    95 -  98 <=>  240 - 243   (PHE   97  - THR  100  <=> SER  240  - PHE  243 )                          
 326: 6c70-A gvyd-A   130 - 142 <=>  253 - 265   (LEU  132  - ILE  144  <=> GLN  253  - ARG  265 )                          
 326: 6c70-A gvyd-A   152 - 157 <=>  332 - 337   (ASP  154  - ARG  174  <=> LYS  332  - MET  337 )                          
 326: 6c70-A gvyd-A   158 - 162 <=>  340 - 344   (LEU  175  - THR  179  <=> GLY  340  - ALA  344 )                          
 326: 6c70-A gvyd-A   258 - 282 <=>  363 - 387   (GLY  344  - GLN  368  <=> LEU  363  - LYS  387 )                          
 326: 6c70-A gvyd-A   284 - 289 <=>  388 - 393   (THR  370  - VAL  375  <=> LYS  388  - PRO  393 )                          
 327: 6c70-A gvur-A    42 -  45 <=>  167 - 170   (VAL   44  - LEU   47  <=> ASN  167  - PRO  170 )                          
 327: 6c70-A gvur-A    48 -  51 <=>  171 - 174   (LEU   50  - TYR   53  <=> HIS  171  - SER  174 )                          
 327: 6c70-A gvur-A   163 - 167 <=>  178 - 182   (PHE  180  - ASN  184  <=> GLU  178  - LYS  182 )                          
 327: 6c70-A gvur-A   169 - 173 <=>  183 - 187   (MET  186  - GLY  190  <=> LEU  183  - LEU  187 )                          
 327: 6c70-A gvur-A   174 - 209 <=>  189 - 224   (HIS  191  - GLN  226  <=> ASP  189  - LYS  224 )                          
 327: 6c70-A gvur-A   250 - 265 <=>  225 - 240   (VAL  336  - LEU  351  <=> ASP  225  - ALA  240 )                          
 327: 6c70-A gvur-A   305 - 328 <=>  243 - 266   (GLY  391  - ALA  414  <=> ASP  243  - ALA  266 )                          
 327: 6c70-A gvur-A   330 - 335 <=>  267 - 272   (SER  416  - ASP  421  <=> PRO  267  - PRO  272 )                          
 327: 6c70-A gvur-A   369 - 376 <=>  308 - 315   (LEU  455  - ALA  462  <=> GLY  308  - ASP  315 )                          
 328: 6c70-A gva8-A    31 -  39 <=>  229 - 237   (GLY   33  - TYR   41  <=> LEU  229  - ALA  237 )                          
 328: 6c70-A gva8-A    42 -  49 <=>  315 - 322   (VAL   44  - LEU   51  <=> LYS  315  - LYS  322 )                          
 328: 6c70-A gva8-A    52 -  55 <=>  323 - 326   (GLY   54  - ALA   57  <=> PRO  323  - LEU  326 )                          
 328: 6c70-A gva8-A    58 -  62 <=>  327 - 331   (LEU   60  - SER   64  <=> ASN  327  - VAL  331 )                          
 328: 6c70-A gva8-A    63 -  93 <=>  333 - 363   (ASP   65  - LYS   95  <=> HIS  333  - ILE  363 )                          
 328: 6c70-A gva8-A   186 - 189 <=>  379 - 382   (VAL  203  - MET  206  <=> GLN  379  - GLU  382 )                          
 328: 6c70-A gva8-A   192 - 199 <=>  421 - 428   (SER  209  - PHE  216  <=> VAL  421  - TYR  428 )                          
 328: 6c70-A gva8-A   247 - 277 <=>  441 - 471   (HIS  333  - THR  363  <=> ARG  441  - TYR  471 )                          
 328: 6c70-A gva8-A   361 - 366 <=>  482 - 487   (LYS  447  - SER  452  <=> ARG  482  - PHE  487 )                          
 328: 6c70-A gva8-A   377 - 382 <=>  536 - 541   (VAL  463  - MET  468  <=> VAL  536  - ASP  541 )                          
 328: 6c70-A gva8-A   385 - 388 <=>  542 - 545   (VAL  471  - LYS  474  <=> VAL  542  - ASP  545 )                          
 329: 6c70-A gvym-A     2 -   5 <=>   36 -  39   (LYS    4  - GLY    7  <=> LYS   36  - LEU   39 )                          
 329: 6c70-A gvym-A     6 -   9 <=>   56 -  59   (LEU    8  - ASP   11  <=> ASP   56  - ARG   59 )                          
 329: 6c70-A gvym-A    19 -  22 <=>  119 - 122   (GLY   21  - HIS   24  <=> ILE  119  - ILE  122 )                          
 329: 6c70-A gvym-A    34 -  37 <=>  127 - 130   (PHE   36  - ARG   39  <=> PHE  127  - PRO  130 )                          
 329: 6c70-A gvym-A    40 -  49 <=>  135 - 144   (CYS   42  - LEU   51  <=> LEU  135  - TRP  144 )                          
 329: 6c70-A gvym-A    52 -  60 <=>  145 - 153   (GLY   54  - MET   62  <=> MET  145  - SER  153 )                          
 329: 6c70-A gvym-A    62 -  65 <=>  182 - 185   (SER   64  - VAL   67  <=> LEU  182  - LYS  185 )                          
 329: 6c70-A gvym-A    67 -  90 <=>  186 - 209   (ASP   69  - VAL   92  <=> ILE  186  - SER  209 )                          
 329: 6c70-A gvym-A    91 - 101 <=>  222 - 232   (ARG   93  - ILE  103  <=> TRP  222  - PHE  232 )                          
 329: 6c70-A gvym-A   250 - 253 <=>  234 - 237   (VAL  336  - LEU  339  <=> SER  234  - PRO  237 )                          
 329: 6c70-A gvym-A   255 - 287 <=>  238 - 270   (THR  341  - ASN  373  <=> ILE  238  - GLY  270 )                          
 329: 6c70-A gvym-A   385 - 388 <=>  273 - 276   (VAL  471  - LYS  474  <=> ASP  273  - HIS  276 )                          
 330: 6c70-A gu1d-A    13 -  17 <=>   20 -  24   (ASN   15  - MET   19  <=> GLU   20  - ILE   24 )                          
 330: 6c70-A gu1d-A    25 -  29 <=>   27 -  31   (PHE   27  - SER   31  <=> MET   27  - ASP   31 )                          
 330: 6c70-A gu1d-A    32 -  63 <=>   32 -  63   (LYS   34  - ASP   65  <=> ILE   32  - ASN   63 )                          
 330: 6c70-A gu1d-A    69 -  94 <=>  124 - 149   (THR   71  - ILE   96  <=> ARG  124  - GLN  149 )                          
 330: 6c70-A gu1d-A    97 - 100 <=>  150 - 153   (LYS   99  - ALA  102  <=> SER  150  - LYS  153 )                          
 330: 6c70-A gu1d-A   261 - 282 <=>  168 - 189   (TYR  347  - GLN  368  <=> SER  168  - MET  189 )                          
 330: 6c70-A gu1d-A   292 - 302 <=>  190 - 200   (TYR  378  - TYR  388  <=> SER  190  - VAL  200 )                          
 331: 6c70-A gwut-A    65 -  82 <=>   14 -  31   (VAL   67  - ILE   84  <=> LYS   14  - LYS   31 )                          
 331: 6c70-A gwut-A    83 -  88 <=>   33 -  38   (VAL   85  - PHE   90  <=> HIS   33  - LYS   38 )                          
 331: 6c70-A gwut-A   263 - 279 <=>   41 -  57   (VAL  349  - LEU  365  <=> GLY   41  - SER   57 )                          
 331: 6c70-A gwut-A   281 - 284 <=>   58 -  61   (TYR  367  - THR  370  <=> ASP   58  - LYS   61 )                          
 331: 6c70-A gwut-A   345 - 348 <=>   84 -  87   (GLN  431  - CYS  434  <=> SER   84  - GLY   87 )                          
 331: 6c70-A gwut-A   351 - 357 <=>   88 -  94   (CYS  437  - ILE  443  <=> GLY   88  - GLY   94 )                          
 331: 6c70-A gwut-A   366 - 378 <=>   95 - 107   (SER  452  - VAL  464  <=> GLY   95  - GLY  107 )                          
 332: 6c70-A gv9t-A    56 -  59 <=>   40 -  43   (VAL   58  - MET   61  <=> GLU   40  - HIS   43 )                          
 332: 6c70-A gv9t-A    63 -  91 <=>   66 -  94   (ASP   65  - ARG   93  <=> SER   66  - ASP   94 )                          
 332: 6c70-A gv9t-A    98 - 101 <=>   99 - 102   (THR  100  - ILE  103  <=> ASP   99  - GLY  102 )                          
 332: 6c70-A gv9t-A   255 - 258 <=>  103 - 106   (THR  341  - GLY  344  <=> ASN  103  - VAL  106 )                          
 332: 6c70-A gv9t-A   262 - 283 <=>  107 - 128   (GLY  348  - ALA  369  <=> ASN  107  - GLY  128 )                          
 332: 6c70-A gv9t-A   378 - 387 <=>  130 - 139   (VAL  464  - LEU  473  <=> THR  130  - VAL  139 )                          
 333: 6c70-A gwlw-A     3 -   6 <=>   15 -  18   (HIS    5  - LEU    8  <=> MET   15  - ILE   18 )                          
 333: 6c70-A gwlw-A     8 -  22 <=>   19 -  33   (ALA   10  - HIS   24  <=> GLN   19  - MET   33 )                          
 333: 6c70-A gwlw-A    33 -  36 <=>   99 - 102   (LYS   35  - HIS   38  <=> THR   99  - GLY  102 )                          
 333: 6c70-A gwlw-A    37 -  63 <=>  104 - 130   (ARG   39  - ASP   65  <=> THR  104  - ASP  130 )                          
 333: 6c70-A gwlw-A    64 -  77 <=>  149 - 162   (ASP   66  - PHE   79  <=> ARG  149  - SER  162 )                          
 333: 6c70-A gwlw-A    78 -  88 <=>  164 - 174   (PHE   80  - PHE   90  <=> ILE  164  - SER  174 )                          
 333: 6c70-A gwlw-A   198 - 201 <=>  206 - 209   (LEU  215  - SER  218  <=> SER  206  - PHE  209 )                          
 333: 6c70-A gwlw-A   265 - 281 <=>  215 - 231   (LEU  351  - TYR  367  <=> PHE  215  - ARG  231 )                          
 334: 6c70-A gvcr-A    44 -  47 <=>   20 -  23   (LEU   46  - LEU   49  <=> GLN   20  - GLY   23 )                          
 334: 6c70-A gvcr-A   146 - 149 <=>   31 -  34   (GLY  148  - PHE  151  <=> LEU   31  - ALA   34 )                          
 334: 6c70-A gvcr-A   154 - 157 <=>   42 -  45   (PRO  171  - ARG  174  <=> VAL   42  - PHE   45 )                          
 334: 6c70-A gvcr-A   290 - 313 <=>   51 -  74   (ASN  376  - PHE  399  <=> VAL   51  - LYS   74 )                          
 334: 6c70-A gvcr-A   314 - 329 <=>   76 -  91   (GLY  400  - TYR  415  <=> GLY   76  - GLY   91 )                          
 334: 6c70-A gvcr-A   337 - 340 <=>  202 - 205   (SER  423  - ALA  426  <=> LYS  202  - PRO  205 )                          
 334: 6c70-A gvcr-A   342 - 345 <=>  206 - 209   (THR  428  - GLN  431  <=> LYS  206  - ASP  209 )                          
 334: 6c70-A gvcr-A   351 - 354 <=>  213 - 216   (CYS  437  - ALA  440  <=> ILE  213  - PRO  216 )                          
 334: 6c70-A gvcr-A   355 - 358 <=>  219 - 222   (MET  441  - SER  444  <=> ALA  219  - ASP  222 )                          
 334: 6c70-A gvcr-A   361 - 364 <=>  223 - 226   (LYS  447  - THR  450  <=> LEU  223  - PHE  226 )                          
 334: 6c70-A gvcr-A   367 - 385 <=>  229 - 247   (LEU  453  - VAL  471  <=> SER  229  - LYS  247 )                          
 335: 6c70-A gvbm-A    11 -  21 <=>    1 -  11   (LEU   13  - GLY   23  <=> MET    1  - PHE   11 )                          
 335: 6c70-A gvbm-A    39 -  45 <=>   13 -  19   (TYR   41  - LEU   47  <=> ILE   13  - LEU   19 )                          
 335: 6c70-A gvbm-A    49 -  52 <=>   23 -  26   (LEU   51  - GLY   54  <=> LYS   23  - GLN   26 )                          
 335: 6c70-A gvbm-A    82 -  89 <=>   30 -  37   (ILE   84  - PRO   91  <=> LEU   30  - ILE   37 )                          
 335: 6c70-A gvbm-A    98 - 109 <=>   43 -  54   (THR  100  - PRO  111  <=> LEU   43  - TYR   54 )                          
 335: 6c70-A gvbm-A   159 - 163 <=>   83 -  87   (MET  176  - PHE  180  <=> LEU   83  - GLN   87 )                          
 335: 6c70-A gvbm-A   168 - 173 <=>   89 -  94   (ALA  185  - GLY  190  <=> ASN   89  - LEU   94 )                          
 335: 6c70-A gvbm-A   175 - 206 <=>   95 - 126   (VAL  192  - ALA  223  <=> ASN   95  - LEU  126 )                          
 335: 6c70-A gvbm-A   209 - 212 <=>  127 - 130   (GLN  226  - HIS  229  <=> THR  127  - ARG  130 )                          
 335: 6c70-A gvbm-A   265 - 274 <=>  141 - 150   (LEU  351  - ILE  360  <=> MET  141  - ILE  150 )                          
 335: 6c70-A gvbm-A   275 - 278 <=>  152 - 155   (THR  361  - LEU  364  <=> ARG  152  - ARG  155 )                          
 335: 6c70-A gvbm-A   301 - 311 <=>  186 - 196   (LEU  387  - CYS  397  <=> PHE  186  - LEU  196 )                          
 336: 6c70-A gvrm-A     1 -   7 <=>  167 - 173   (PHE    3  - VAL    9  <=> VAL  167  - ILE  173 )                          
 336: 6c70-A gvrm-A     9 -  12 <=>  174 - 177   (ASP   11  - PRO   14  <=> THR  174  - ALA  177 )                          
 336: 6c70-A gvrm-A    62 -  66 <=>  194 - 198   (SER   64  - ASP   68  <=> LYS  194  - HIS  198 )                          
 336: 6c70-A gvrm-A    69 -  78 <=>  199 - 208   (THR   71  - PHE   80  <=> SER  199  - LEU  208 )                          
 336: 6c70-A gvrm-A    79 -  82 <=>  210 - 213   (LEU   81  - ILE   84  <=> GLN  210  - GLN  213 )                          
 336: 6c70-A gvrm-A    84 -  88 <=>  214 - 218   (LYS   86  - PHE   90  <=> ILE  214  - HIS  218 )                          
 336: 6c70-A gvrm-A    91 -  96 <=>  219 - 224   (ARG   93  - TYR   98  <=> LEU  219  - ARG  224 )                          
 336: 6c70-A gvrm-A   160 - 164 <=>  233 - 237   (ILE  177  - TYR  181  <=> LYS  233  - ALA  237 )                          
 336: 6c70-A gvrm-A   196 - 199 <=>  250 - 253   (ASP  213  - PHE  216  <=> THR  250  - THR  253 )                          
 336: 6c70-A gvrm-A   257 - 280 <=>  255 - 278   (VAL  343  - ALA  366  <=> ASP  255  - ASN  278 )                          
 336: 6c70-A gvrm-A   303 - 306 <=>  281 - 284   (THR  389  - GLN  392  <=> CYS  281  - LYS  284 )                          
 336: 6c70-A gvrm-A   310 - 313 <=>  285 - 288   (PHE  396  - PHE  399  <=> PHE  285  - GLY  288 )                          
 336: 6c70-A gvrm-A   321 - 324 <=>  331 - 334   (SER  407  - VAL  410  <=> GLN  331  - ALA  334 )                          
 336: 6c70-A gvrm-A   337 - 340 <=>  346 - 349   (SER  423  - ALA  426  <=> GLU  346  - GLY  349 )                          
 337: 6c70-A gvbc-A     9 -  15 <=>   31 -  37   (ASP   11  - ARG   17  <=> PRO   31  - ASN   37 )                          
 337: 6c70-A gvbc-A    36 -  55 <=>   40 -  59   (HIS   38  - ALA   57  <=> SER   40  - VAL   59 )                          
 337: 6c70-A gvbc-A    57 -  64 <=>   60 -  67   (ASN   59  - ASP   66  <=> SER   60  - TYR   67 )                          
 337: 6c70-A gvbc-A    74 -  77 <=>  114 - 117   (THR   76  - PHE   79  <=> ALA  114  - VAL  117 )                          
 337: 6c70-A gvbc-A   163 - 166 <=>  240 - 243   (PHE  180  - PHE  183  <=> GLY  240  - ARG  243 )                          
 337: 6c70-A gvbc-A   170 - 173 <=>  250 - 253   (SER  187  - GLY  190  <=> ARG  250  - LEU  253 )                          
 337: 6c70-A gvbc-A   174 - 207 <=>  255 - 288   (HIS  191  - CYS  224  <=> MET  255  - ILE  288 )                          
 337: 6c70-A gvbc-A   250 - 253 <=>  292 - 295   (VAL  336  - LEU  339  <=> PRO  292  - LEU  295 )                          
 337: 6c70-A gvbc-A   256 - 283 <=>  387 - 414   (ALA  342  - ALA  369  <=> TYR  387  - THR  414 )                          
 337: 6c70-A gvbc-A   285 - 290 <=>  415 - 420   (LYS  371  - ASN  376  <=> LYS  415  - THR  420 )                          
 338: 6c70-A gwc3-A    29 -  35 <=>   48 -  54   (SER   31  - PRO   37  <=> ILE   48  - TRP   54 )                          
 338: 6c70-A gwc3-A    85 - 103 <=>  210 - 228   (MET   87  - ASN  105  <=> GLY  210  - THR  228 )                          
 338: 6c70-A gwc3-A   104 - 107 <=>  230 - 233   (ASN  106  - SER  109  <=> LEU  230  - VAL  233 )                          
 338: 6c70-A gwc3-A   108 - 113 <=>  239 - 244   (HIS  110  - GLU  115  <=> PHE  239  - GLU  244 )                          
 338: 6c70-A gwc3-A   183 - 211 <=>  265 - 293   (TYR  200  - GLN  228  <=> PRO  265  - PHE  293 )                          
 338: 6c70-A gwc3-A   214 - 217 <=>  294 - 297   (LYS  231  - MET  234  <=> HIS  294  - VAL  297 )                          
 338: 6c70-A gwc3-A   244 - 283 <=>  358 - 397   (VAL  330  - ALA  369  <=> PHE  358  - SER  397 )                          
 339: 6c70-A gux0-A    63 -  95 <=>    2 -  34   (ASP   65  - PHE   97  <=> GLY    2  - PRO   34 )                          
 339: 6c70-A gux0-A    98 - 106 <=>   35 -  43   (THR  100  - ASN  108  <=> PHE   35  - GLU   43 )                          
 339: 6c70-A gux0-A   183 - 190 <=>   64 -  71   (TYR  200  - ALA  207  <=> HIS   64  - THR   71 )                          
 339: 6c70-A gux0-A   258 - 262 <=>  266 - 270   (GLY  344  - GLY  348  <=> THR  266  - SER  270 )                          
 339: 6c70-A gux0-A   266 - 285 <=>  275 - 294   (LEU  352  - LYS  371  <=> ILE  275  - TYR  294 )                          
 339: 6c70-A gux0-A   286 - 290 <=>  296 - 300   (VAL  372  - ASN  376  <=> VAL  296  - ARG  300 )                          
 340: 6c70-A guu3-A    56 -  60 <=>    2 -   6   (VAL   58  - MET   62  <=> LYS    2  - LEU    6 )                          
 340: 6c70-A guu3-A    64 -  93 <=>   48 -  77   (ASP   66  - LYS   95  <=> LYS   48  - LEU   77 )                          
 340: 6c70-A guu3-A    96 -  99 <=>   80 -  83   (TYR   98  - LEU  101  <=> PHE   80  - TYR   83 )                          
 340: 6c70-A guu3-A   202 - 209 <=>   87 -  94   (TRP  219  - GLN  226  <=> GLU   87  - ILE   94 )                          
 340: 6c70-A guu3-A   252 - 255 <=>   96 -  99   (ARG  338  - THR  341  <=> VAL   96  - THR   99 )                          
 340: 6c70-A guu3-A   258 - 261 <=>  100 - 103   (GLY  344  - TYR  347  <=> SER  100  - PHE  103 )                          
 340: 6c70-A guu3-A   263 - 286 <=>  104 - 127   (VAL  349  - VAL  372  <=> GLY  104  - LYS  127 )                          
 340: 6c70-A guu3-A   287 - 290 <=>  130 - 133   (ASN  373  - ASN  376  <=> LYS  130  - ILE  133 )                          
 341: 6c70-A gvnu-A    50 -  53 <=>   42 -  45   (GLN   52  - MET   55  <=> GLY   42  - ASN   45 )                          
 341: 6c70-A gvnu-A    57 -  60 <=>   46 -  49   (ASN   59  - MET   62  <=> ASN   46  - GLU   49 )                          
 341: 6c70-A gvnu-A    64 -  89 <=>  182 - 207   (ASP   66  - PRO   91  <=> ILE  182  - GLN  207 )                          
 341: 6c70-A gvnu-A    91 -  94 <=>  208 - 211   (ARG   93  - ILE   96  <=> LYS  208  - SER  211 )                          
 341: 6c70-A gvnu-A   103 - 107 <=>  244 - 248   (ASN  105  - SER  109  <=> PHE  244  - GLY  248 )                          
 341: 6c70-A gvnu-A   258 - 261 <=>  253 - 256   (GLY  344  - TYR  347  <=> PRO  253  - LYS  256 )                          
 341: 6c70-A gvnu-A   263 - 284 <=>  258 - 279   (VAL  349  - THR  370  <=> TYR  258  - GLN  279 )                          
 341: 6c70-A gvnu-A   377 - 380 <=>  282 - 285   (VAL  463  - TYR  466  <=> SER  282  - LEU  285 )                          
 341: 6c70-A gvnu-A   385 - 388 <=>  303 - 306   (VAL  471  - LYS  474  <=> TYR  303  - HIS  306 )                          
 342: 6c70-A gwsa-A    66 -  94 <=>    2 -  30   (ASP   68  - ILE   96  <=> TYR    2  - HIS   30 )                          
 342: 6c70-A gwsa-A   259 - 284 <=>   31 -  56   (ASP  345  - THR  370  <=> TYR   31  - ILE   56 )                          
 342: 6c70-A gwsa-A   297 - 301 <=>   73 -  77   (ILE  383  - LEU  387  <=> GLU   73  - THR   77 )                          
 342: 6c70-A gwsa-A   304 - 311 <=>   81 -  88   (LEU  390  - CYS  397  <=> GLN   81  - VAL   88 )                          
 342: 6c70-A gwsa-A   361 - 364 <=>   93 -  96   (LYS  447  - THR  450  <=> GLN   93  - TYR   96 )                          
 343: 6c70-A gvhp-A     9 -  12 <=>  127 - 130   (ASP   11  - PRO   14  <=> PRO  127  - ILE  130 )                          
 343: 6c70-A gvhp-A    65 -  92 <=>  171 - 198   (VAL   67  - SER   94  <=> ALA  171  - LYS  198 )                          
 343: 6c70-A gvhp-A    94 - 101 <=>  199 - 206   (ILE   96  - ILE  103  <=> LEU  199  - LYS  206 )                          
 343: 6c70-A gvhp-A   261 - 280 <=>  218 - 237   (TYR  347  - ALA  366  <=> THR  218  - GLY  237 )                          
 343: 6c70-A gvhp-A   305 - 317 <=>  242 - 254   (GLY  391  - LEU  403  <=> ILE  242  - GLN  254 )                          
 343: 6c70-A gvhp-A   322 - 328 <=>  310 - 316   (SER  408  - ALA  414  <=> SER  310  - HIS  316 )                          
 344: 6c70-A gvas-A    28 -  33 <=>   32 -  37   (TYR   30  - LYS   35  <=> GLN   32  - PHE   37 )                          
 344: 6c70-A gvas-A    34 -  45 <=>   39 -  50   (PHE   36  - LEU   47  <=> VAL   39  - LEU   50 )                          
 344: 6c70-A gvas-A    47 -  51 <=>   91 -  95   (LEU   49  - TYR   53  <=> ARG   91  - MET   95 )                          
 344: 6c70-A gvas-A    53 -  57 <=>   96 - 100   (MET   55  - ASN   59  <=> LEU   96  - LEU  100 )                          
 344: 6c70-A gvas-A    59 -  67 <=>  103 - 111   (MET   61  - ASP   69  <=> GLY  103  - ALA  111 )                          
 344: 6c70-A gvas-A    69 -  80 <=>  112 - 123   (THR   71  - HIS   82  <=> THR  112  - THR  123 )                          
 344: 6c70-A gvas-A    83 -  86 <=>  125 - 128   (VAL   85  - ILE   88  <=> THR  125  - SER  128 )                          
 344: 6c70-A gvas-A    87 -  95 <=>  130 - 138   (TYR   89  - PHE   97  <=> THR  130  - LEU  138 )                          
 344: 6c70-A gvas-A   256 - 284 <=>  139 - 167   (ALA  342  - THR  370  <=> GLY  139  - ILE  167 )                          
 344: 6c70-A gvas-A   285 - 288 <=>  169 - 172   (LYS  371  - GLY  374  <=> MET  169  - ILE  172 )                          
 345: 6c70-A gwj5-A   156 - 160 <=>    3 -   7   (PRO  173  - ILE  177  <=> ARG    3  - VAL    7 )                          
 345: 6c70-A gwj5-A   185 - 188 <=>    9 -  12   (LEU  202  - SER  205  <=> LYS    9  - VAL   12 )                          
 345: 6c70-A gwj5-A   191 - 198 <=>   24 -  31   (VAL  208  - LEU  215  <=> THR   24  - MET   31 )                          
 345: 6c70-A gwj5-A   257 - 260 <=>   45 -  48   (VAL  343  - ALA  346  <=> SER   45  - ASP   48 )                          
 345: 6c70-A gwj5-A   266 - 269 <=>   62 -  65   (LEU  352  - MET  355  <=> PHE   62  - ALA   65 )                          
 345: 6c70-A gwj5-A   276 - 281 <=>   71 -  76   (LEU  362  - TYR  367  <=> PRO   71  - LYS   76 )                          
 345: 6c70-A gwj5-A   296 - 315 <=>   92 - 111   (VAL  382  - ASN  401  <=> ARG   92  - ARG  111 )                          
 345: 6c70-A gwj5-A   318 - 321 <=>  112 - 115   (ILE  404  - SER  407  <=> GLY  112  - THR  115 )                          
 345: 6c70-A gwj5-A   356 - 359 <=>  119 - 122   (SER  442  - GLY  445  <=> ARG  119  - ASN  122 )                          
 345: 6c70-A gwj5-A   368 - 388 <=>  132 - 152   (ASP  454  - LYS  474  <=> GLY  132  - ALA  152 )                          
 346: 6c70-A gvt5-A    63 -  88 <=>   21 -  46   (ASP   65  - PHE   90  <=> GLY   21  - GLN   46 )                          
 346: 6c70-A gvt5-A    90 -  95 <=>   47 -  52   (VAL   92  - PHE   97  <=> HIS   47  - ILE   52 )                          
 346: 6c70-A gvt5-A    97 - 103 <=>   53 -  59   (LYS   99  - ASN  105  <=> HIS   53  - HIS   59 )                          
 346: 6c70-A gvt5-A   104 - 107 <=>   61 -  64   (ASN  106  - SER  109  <=> SER   61  - ASP   64 )                          
 346: 6c70-A gvt5-A   242 - 275 <=>   65 -  98   (TYR  328  - THR  361  <=> THR   65  - LEU   98 )                          
 346: 6c70-A gvt5-A   278 - 283 <=>   99 - 104   (LEU  364  - ALA  369  <=> PRO   99  - LYS  104 )                          
 346: 6c70-A gvt5-A   300 - 312 <=>  109 - 121   (LEU  386  - ILE  398  <=> LYS  109  - ASP  121 )                          
 346: 6c70-A gvt5-A   332 - 338 <=>  188 - 194   (HIS  418  - GLU  424  <=> ALA  188  - ASP  194 )                          
 346: 6c70-A gvt5-A   349 - 353 <=>  255 - 259   (GLN  435  - LYS  439  <=> LYS  255  - LYS  259 )                          
 347: 6c70-A gwlr-A   288 - 313 <=>    9 -  34   (GLY  374  - PHE  399  <=> ASN    9  - LEU   34 )                          
 347: 6c70-A gwlr-A   318 - 321 <=>   77 -  80   (ILE  404  - SER  407  <=> LYS   77  - ILE   80 )                          
 347: 6c70-A gwlr-A   345 - 348 <=>   90 -  93   (GLN  431  - CYS  434  <=> ARG   90  - MET   93 )                          
 347: 6c70-A gwlr-A   352 - 356 <=>   94 -  98   (GLN  438  - SER  442  <=> ALA   94  - GLU   98 )                          
 347: 6c70-A gwlr-A   366 - 381 <=>  104 - 119   (SER  452  - PHE  467  <=> MET  104  - PHE  119 )                          
 347: 6c70-A gwlr-A   384 - 388 <=>  121 - 125   (LEU  470  - LYS  474  <=> VAL  121  - ASP  125 )                          
 348: 6c70-A gvam-A    63 -  99 <=>    9 -  45   (ASP   65  - LEU  101  <=> ILE    9  - PHE   45 )                          
 349: 6c70-A gwvv-A   169 - 172 <=>    5 -   8   (MET  186  - ALA  189  <=> ASN    5  - LEU    8 )                          
 349: 6c70-A gwvv-A   173 - 200 <=>   10 -  37   (GLY  190  - CYS  217  <=> PHE   10  - PHE   37 )                          
 349: 6c70-A gwvv-A   201 - 217 <=>   39 -  55   (SER  218  - MET  234  <=> ASN   39  - PHE   55 )                          
 349: 6c70-A gwvv-A   241 - 244 <=>   57 -  60   (LYS  327  - VAL  330  <=> HIS   57  - ILE   60 )                          
 349: 6c70-A gwvv-A   246 - 270 <=>   61 -  85   (ARG  332  - LEU  356  <=> HIS   61  - SER   85 )                          
 350: 6c70-A guyy-A   256 - 259 <=>   46 -  49   (ALA  342  - ASP  345  <=> MET   46  - THR   49 )                          
 350: 6c70-A guyy-A   273 - 276 <=>   59 -  62   (THR  359  - LEU  362  <=> ILE   59  - SER   62 )                          
 350: 6c70-A guyy-A   285 - 288 <=>   68 -  71   (LYS  371  - GLY  374  <=> LYS   68  - TYR   71 )                          
 350: 6c70-A guyy-A   289 - 317 <=>   74 - 102   (VAL  375  - LEU  403  <=> SER   74  - ILE  102 )                          
 350: 6c70-A guyy-A   319 - 322 <=>  103 - 106   (GLU  405  - SER  408  <=> SER  103  - GLN  106 )                          
 350: 6c70-A guyy-A   351 - 356 <=>  107 - 112   (CYS  437  - SER  442  <=> SER  107  - GLY  112 )                          
 350: 6c70-A guyy-A   364 - 388 <=>  115 - 139   (THR  450  - LYS  474  <=> MET  115  - ARG  139 )                          
 351: 6c70-A gvty-A    45 -  51 <=>    4 -  10   (LEU   47  - TYR   53  <=> ASN    4  - ASN   10 )                          
 351: 6c70-A gvty-A   119 - 123 <=>   25 -  29   (HIS  121  - ILE  125  <=> PHE   25  - VAL   29 )                          
 351: 6c70-A gvty-A   192 - 198 <=>   82 -  88   (SER  209  - LEU  215  <=> SER   82  - ASN   88 )                          
 351: 6c70-A gvty-A   201 - 204 <=>   93 -  96   (SER  218  - LEU  221  <=> LEU   93  - SER   96 )                          
 351: 6c70-A gvty-A   287 - 328 <=>  126 - 167   (ASN  373  - ALA  414  <=> ALA  126  - ARG  167 )                          
 351: 6c70-A gvty-A   355 - 358 <=>  180 - 183   (MET  441  - SER  444  <=> THR  180  - SER  183 )                          
 351: 6c70-A gvty-A   366 - 381 <=>  252 - 267   (SER  452  - PHE  467  <=> ASN  252  - THR  267 )                          
 351: 6c70-A gvty-A   383 - 386 <=>  268 - 271   (VAL  469  - GLN  472  <=> HIS  268  - ASN  271 )                          
 352: 6c70-A gwm3-A    30 -  62 <=>   60 -  92   (GLU   32  - SER   64  <=> PRO   60  - ILE   92 )                          
 352: 6c70-A gwm3-A    68 -  92 <=>   93 - 117   (LEU   70  - SER   94  <=> SER   93  - LYS  117 )                          
 352: 6c70-A gwm3-A   152 - 155 <=>  144 - 147   (ASP  154  - ILE  172  <=> ASP  144  - THR  147 )                          
 352: 6c70-A gwm3-A   259 - 269 <=>  236 - 246   (ASP  345  - MET  355  <=> LYS  236  - SER  246 )                          
 352: 6c70-A gwm3-A   271 - 281 <=>  247 - 257   (THR  357  - TYR  367  <=> LEU  247  - LEU  257 )                          
 352: 6c70-A gwm3-A   283 - 286 <=>  263 - 266   (ALA  369  - VAL  372  <=> ASP  263  - PRO  266 )                          
 352: 6c70-A gwm3-A   293 - 316 <=>  267 - 290   (ALA  379  - ARG  402  <=> THR  267  - THR  290 )                          
 353: 6c70-A gvpr-A    17 -  21 <=>   24 -  28   (MET   19  - GLY   23  <=> GLN   24  - ASN   28 )                          
 353: 6c70-A gvpr-A    63 -  66 <=>   52 -  55   (ASP   65  - ASP   68  <=> LYS   52  - SER   55 )                          
 353: 6c70-A gvpr-A    68 -  88 <=>   56 -  76   (LEU   70  - PHE   90  <=> HIS   56  - ASP   76 )                          
 353: 6c70-A gvpr-A    91 -  94 <=>   77 -  80   (ARG   93  - ILE   96  <=> MET   77  - GLU   80 )                          
 353: 6c70-A gvpr-A   262 - 270 <=>   81 -  89   (GLY  348  - LEU  356  <=> ARG   81  - PRO   89 )                          
 353: 6c70-A gvpr-A   271 - 287 <=>   91 - 107   (THR  357  - ASN  373  <=> VAL   91  - HIS  107 )                          
 353: 6c70-A gvpr-A   329 - 332 <=>  127 - 130   (TYR  415  - HIS  418  <=> THR  127  - LEU  130 )                          
 353: 6c70-A gvpr-A   338 - 346 <=>  135 - 143   (GLU  424  - ILE  432  <=> SER  135  - LEU  143 )                          
 353: 6c70-A gvpr-A   385 - 388 <=>  156 - 159   (VAL  471  - LYS  474  <=> MET  156  - SER  159 )                          
 354: 6c70-A gvgy-A     7 -  11 <=>    4 -   8   (VAL    9  - LEU   13  <=> LEU    4  - ALA    8 )                          
 354: 6c70-A gvgy-A    16 -  21 <=>   14 -  19   (VAL   18  - GLY   23  <=> TYR   14  - VAL   19 )                          
 354: 6c70-A gvgy-A    38 -  43 <=>   21 -  26   (ILE   40  - THR   45  <=> LEU   21  - ILE   26 )                          
 354: 6c70-A gvgy-A    48 -  53 <=>   61 -  66   (LEU   50  - MET   55  <=> ILE   61  - SER   66 )                          
 354: 6c70-A gvgy-A    65 -  68 <=>  183 - 186   (VAL   67  - LEU   70  <=> ASP  183  - GLU  186 )                          
 354: 6c70-A gvgy-A    71 - 103 <=>  187 - 219   (ASN   73  - ASN  105  <=> ILE  187  - ALA  219 )                          
 354: 6c70-A gvgy-A   108 - 113 <=>  296 - 301   (HIS  110  - GLU  115  <=> PRO  296  - LYS  301 )                          
 354: 6c70-A gvgy-A   115 - 118 <=>  302 - 305   (ASN  117  - PHE  120  <=> PRO  302  - VAL  305 )                          
 354: 6c70-A gvgy-A   142 - 146 <=>  331 - 335   (ILE  144  - GLY  148  <=> ALA  331  - SER  335 )                          
 354: 6c70-A gvgy-A   289 - 292 <=>  338 - 341   (VAL  375  - TYR  378  <=> TRP  338  - SER  341 )                          
 354: 6c70-A gvgy-A   294 - 323 <=>  342 - 371   (ALA  380  - SER  409  <=> GLN  342  - LEU  371 )                          
 354: 6c70-A gvgy-A   352 - 358 <=>  372 - 378   (GLN  438  - SER  444  <=> LYS  372  - LEU  378 )                          
 354: 6c70-A gvgy-A   364 - 380 <=>  380 - 396   (THR  450  - TYR  466  <=> LEU  380  - ASN  396 )                          
 354: 6c70-A gvgy-A   382 - 385 <=>  400 - 403   (MET  468  - VAL  471  <=> HIS  400  - LEU  403 )                          
 355: 6c70-A gww8-A     6 -   9 <=>   74 -  77   (LEU    8  - ASP   11  <=> LEU   74  - MET   77 )                          
 355: 6c70-A gww8-A    12 -  15 <=>  116 - 119   (PRO   14  - ARG   17  <=> GLY  116  - TYR  119 )                          
 355: 6c70-A gww8-A    25 -  30 <=>  526 - 531   (PHE   27  - GLU   32  <=> ASP  526  - GLY  531 )                          
 355: 6c70-A gww8-A    70 -  91 <=>  651 - 672   (ALA   72  - ARG   93  <=> ASN  651  - LEU  672 )                          
 355: 6c70-A gww8-A   261 - 280 <=>  674 - 693   (TYR  347  - ALA  366  <=> PHE  674  - GLU  693 )                          
 355: 6c70-A gww8-A   299 - 307 <=>  695 - 703   (TYR  385  - VAL  393  <=> TYR  695  - VAL  703 )                          
 355: 6c70-A gww8-A   311 - 314 <=>  713 - 716   (CYS  397  - GLY  400  <=> ILE  713  - GLU  716 )                          
 355: 6c70-A gww8-A   325 - 332 <=>  781 - 788   (MET  411  - HIS  418  <=> LYS  781  - ASP  788 )                          
 355: 6c70-A gww8-A   334 - 337 <=>  789 - 792   (TYR  420  - SER  423  <=> ILE  789  - VAL  792 )                          
 356: 6c70-A gwfu-A    53 -  56 <=>   17 -  20   (MET   55  - VAL   58  <=> GLY   17  - PRO   20 )                          
 356: 6c70-A gwfu-A    67 -  77 <=>   47 -  57   (ASP   69  - PHE   79  <=> TYR   47  - TRP   57 )                          
 356: 6c70-A gwfu-A    78 -  94 <=>   59 -  75   (PHE   80  - ILE   96  <=> GLY   59  - VAL   75 )                          
 356: 6c70-A gwfu-A   100 - 105 <=>   83 -  88   (ALA  102  - PRO  107  <=> ILE   83  - ALA   88 )                          
 356: 6c70-A gwfu-A   201 - 205 <=>   95 -  99   (SER  218  - PHE  222  <=> PHE   95  - GLN   99 )                          
 356: 6c70-A gwfu-A   256 - 259 <=>  125 - 128   (ALA  342  - ASP  345  <=> SER  125  - ARG  128 )                          
 356: 6c70-A gwfu-A   261 - 286 <=>  130 - 155   (TYR  347  - VAL  372  <=> LYS  130  - THR  155 )                          
 356: 6c70-A gwfu-A   287 - 290 <=>  157 - 160   (ASN  373  - ASN  376  <=> ILE  157  - HIS  160 )                          
 356: 6c70-A gwfu-A   385 - 388 <=>  167 - 170   (VAL  471  - LYS  474  <=> MET  167  - VAL  170 )                          
 357: 6c70-A gv33-A    18 -  21 <=>   32 -  35   (GLN   20  - GLY   23  <=> PRO   32  - SER   35 )                          
 357: 6c70-A gv33-A    24 -  31 <=>  149 - 156   (MET   26  - GLY   33  <=> GLY  149  - MET  156 )                          
 357: 6c70-A gv33-A    42 -  45 <=>  169 - 172   (VAL   44  - LEU   47  <=> VAL  169  - ILE  172 )                          
 357: 6c70-A gv33-A    47 -  51 <=>  173 - 177   (LEU   49  - TYR   53  <=> ASP  173  - LEU  177 )                          
 357: 6c70-A gv33-A    52 -  56 <=>  179 - 183   (GLY   54  - VAL   58  <=> ASN  179  - GLU  183 )                          
 357: 6c70-A gv33-A    70 -  92 <=>  189 - 211   (ALA   72  - SER   94  <=> ASP  189  - GLN  211 )                          
 357: 6c70-A gv33-A   187 - 190 <=>  218 - 221   (ILE  204  - ALA  207  <=> SER  218  - ALA  221 )                          
 357: 6c70-A gv33-A   194 - 199 <=>  241 - 246   (SER  211  - PHE  216  <=> THR  241  - LEU  246 )                          
 357: 6c70-A gv33-A   257 - 272 <=>  248 - 263   (VAL  343  - THR  358  <=> ASP  248  - PHE  263 )                          
 358: 6c70-A gvp4-A    56 -  60 <=>   56 -  60   (VAL   58  - MET   62  <=> ASP   56  - PHE   60 )                          
 358: 6c70-A gvp4-A    65 - 102 <=>  134 - 171   (VAL   67  - TRP  104  <=> GLN  134  - GLY  171 )                          
 358: 6c70-A gvp4-A   259 - 279 <=>  175 - 195   (ASP  345  - LEU  365  <=> PHE  175  - SER  195 )                          
 359: 6c70-A gvf5-A     8 -  11 <=>   14 -  17   (ALA   10  - LEU   13  <=> HIS   14  - ARG   17 )                          
 359: 6c70-A gvf5-A    53 -  94 <=>   43 -  84   (MET   55  - ILE   96  <=> ALA   43  - HIS   84 )                          
 359: 6c70-A gvf5-A    96 -  99 <=>   86 -  89   (TYR   98  - LEU  101  <=> MET   86  - PHE   89 )                          
 359: 6c70-A gvf5-A   100 - 105 <=>   91 -  96   (ALA  102  - PRO  107  <=> VAL   91  - ASN   96 )                          
 359: 6c70-A gvf5-A   255 - 278 <=>  101 - 124   (THR  341  - LEU  364  <=> THR  101  - VAL  124 )                          
 359: 6c70-A gvf5-A   281 - 284 <=>  125 - 128   (TYR  367  - THR  370  <=> LYS  125  - ASN  128 )                          
 359: 6c70-A gvf5-A   299 - 302 <=>  130 - 133   (TYR  385  - TYR  388  <=> GLU  130  - TYR  133 )                          
 359: 6c70-A gvf5-A   304 - 312 <=>  134 - 142   (LEU  390  - ILE  398  <=> ILE  134  - MET  142 )                          
 359: 6c70-A gvf5-A   318 - 321 <=>  232 - 235   (ILE  404  - SER  407  <=> LEU  232  - ILE  235 )                          
 359: 6c70-A gvf5-A   336 - 342 <=>  261 - 267   (GLY  422  - THR  428  <=> ASP  261  - SER  267 )                          
 360: 6c70-A gwi5-A    10 -  17 <=>   42 -  49   (LEU   12  - MET   19  <=> GLY   42  - LEU   49 )                          
 360: 6c70-A gwi5-A    63 -  96 <=>  141 - 174   (ASP   65  - TYR   98  <=> ILE  141  - PHE  174 )                          
 360: 6c70-A gwi5-A    97 - 100 <=>  181 - 184   (LYS   99  - ALA  102  <=> THR  181  - PHE  184 )                          
 360: 6c70-A gwi5-A   119 - 125 <=>  189 - 195   (HIS  121  - LYS  127  <=> LYS  189  - VAL  195 )                          
 360: 6c70-A gwi5-A   132 - 137 <=>  207 - 212   (CYS  134  - THR  139  <=> VAL  207  - VAL  212 )                          
 360: 6c70-A gwi5-A   139 - 142 <=>  213 - 216   (PHE  141  - ILE  144  <=> GLY  213  - GLU  216 )                          
 360: 6c70-A gwi5-A   144 - 151 <=>  217 - 224   (TRP  146  - GLU  153  <=> VAL  217  - GLU  224 )                          
 360: 6c70-A gwi5-A   155 - 158 <=>  225 - 228   (ILE  172  - LEU  175  <=> SER  225  - PRO  228 )                          
 360: 6c70-A gwi5-A   175 - 202 <=>  229 - 256   (VAL  192  - TRP  219  <=> LYS  229  - ALA  256 )                          
 360: 6c70-A gwi5-A   203 - 207 <=>  258 - 262   (LEU  220  - CYS  224  <=> ILE  258  - ASP  262 )                          
 360: 6c70-A gwi5-A   260 - 263 <=>  279 - 282   (ALA  346  - VAL  349  <=> ILE  279  - ASP  282 )                          
 360: 6c70-A gwi5-A   265 - 281 <=>  290 - 306   (LEU  351  - TYR  367  <=> ALA  290  - ASN  306 )                          
 360: 6c70-A gwi5-A   287 - 290 <=>  315 - 318   (ASN  373  - ASN  376  <=> MET  315  - SER  318 )                          
 360: 6c70-A gwi5-A   382 - 388 <=>  348 - 354   (MET  468  - LYS  474  <=> ALA  348  - ILE  354 )                          
 361: 6c70-A gwad-A     9 -  17 <=>   39 -  47   (ASP   11  - MET   19  <=> GLY   39  - MET   47 )                          
 361: 6c70-A gwad-A    61 -  96 <=>  135 - 170   (GLU   63  - TYR   98  <=> PHE  135  - PHE  170 )                          
 361: 6c70-A gwad-A    97 - 100 <=>  180 - 183   (LYS   99  - ALA  102  <=> ALA  180  - THR  183 )                          
 361: 6c70-A gwad-A   119 - 125 <=>  187 - 193   (HIS  121  - LYS  127  <=> SER  187  - PRO  193 )                          
 361: 6c70-A gwad-A   132 - 137 <=>  205 - 210   (CYS  134  - THR  139  <=> ILE  205  - PHE  210 )                          
 361: 6c70-A gwad-A   139 - 142 <=>  211 - 214   (PHE  141  - ILE  144  <=> ILE  211  - GLU  214 )                          
 361: 6c70-A gwad-A   144 - 151 <=>  215 - 222   (TRP  146  - GLU  153  <=> LEU  215  - GLU  222 )                          
 361: 6c70-A gwad-A   173 - 201 <=>  225 - 253   (GLY  190  - SER  218  <=> ASP  225  - MET  253 )                          
 361: 6c70-A gwad-A   202 - 206 <=>  256 - 260   (TRP  219  - ALA  223  <=> ILE  256  - ASP  260 )                          
 361: 6c70-A gwad-A   260 - 263 <=>  270 - 273   (ALA  346  - VAL  349  <=> LYS  270  - THR  273 )                          
 361: 6c70-A gwad-A   265 - 277 <=>  281 - 293   (LEU  351  - THR  363  <=> ALA  281  - ALA  293 )                          
 361: 6c70-A gwad-A   295 - 298 <=>  298 - 301   (THR  381  - GLY  384  <=> SER  298  - TYR  301 )                          
 361: 6c70-A gwad-A   382 - 385 <=>  344 - 347   (MET  468  - VAL  471  <=> ALA  344  - ASN  347 )                          
 362: 6c70-A gwsp-A    65 -  79 <=>    1 -  15   (VAL   67  - LEU   81  <=> MET    1  - SER   15 )                          
 362: 6c70-A gwsp-A    80 -  94 <=>   17 -  31   (HIS   82  - ILE   96  <=> LEU   17  - LYS   31 )                          
 362: 6c70-A gwsp-A   132 - 136 <=>   54 -  58   (CYS  134  - ALA  138  <=> ARG   54  - ILE   58 )                          
 362: 6c70-A gwsp-A   266 - 280 <=>   66 -  80   (LEU  352  - ALA  366  <=> ILE   66  - ALA   80 )                          
 363: 6c70-A gwl5-A   110 - 113 <=>    1 -   4   (LEU  112  - GLU  115  <=> MET    1  - LYS    4 )                          
 363: 6c70-A gwl5-A   280 - 284 <=>   37 -  41   (ALA  366  - THR  370  <=> VAL   37  - LYS   41 )                          
 363: 6c70-A gwl5-A   285 - 288 <=>   43 -  46   (LYS  371  - GLY  374  <=> VAL   43  - TRP   46 )                          
 363: 6c70-A gwl5-A   289 - 331 <=>   56 -  98   (VAL  375  - CYS  417  <=> TYR   56  - LYS   98 )                          
 363: 6c70-A gwl5-A   332 - 338 <=>  101 - 107   (HIS  418  - GLU  424  <=> GLU  101  - ARG  107 )                          
 363: 6c70-A gwl5-A   349 - 352 <=>  121 - 124   (GLN  435  - GLN  438  <=> GLN  121  - LYS  124 )                          
 363: 6c70-A gwl5-A   353 - 358 <=>  127 - 132   (LYS  439  - SER  444  <=> ASP  127  - LYS  132 )                          
 363: 6c70-A gwl5-A   364 - 367 <=>  134 - 137   (THR  450  - LEU  453  <=> MET  134  - CYS  137 )                          
 363: 6c70-A gwl5-A   369 - 388 <=>  138 - 157   (LEU  455  - LYS  474  <=> LEU  138  - GLN  157 )                          
 364: 6c70-A guw5-A    50 -  55 <=>   16 -  21   (GLN   52  - ALA   57  <=> LYS   16  - LEU   21 )                          
 364: 6c70-A guw5-A    61 -  84 <=>   23 -  46   (GLU   63  - LYS   86  <=> TYR   23  - LEU   46 )                          
 364: 6c70-A guw5-A   267 - 286 <=>   48 -  67   (LEU  353  - VAL  372  <=> SER   48  - LYS   67 )                          
 365: 6c70-A gv2t-A     4 -   9 <=>   76 -  81   (GLN    6  - ASP   11  <=> LYS   76  - THR   81 )                          
 365: 6c70-A gv2t-A    11 -  19 <=>   84 -  92   (LEU   13  - GLY   21  <=> TRP   84  - GLY   92 )                          
 365: 6c70-A gv2t-A    54 -  57 <=>  208 - 211   (MET   56  - ASN   59  <=> SER  208  - ILE  211 )                          
 365: 6c70-A gv2t-A    59 -  62 <=>  215 - 218   (MET   61  - SER   64  <=> THR  215  - ASP  218 )                          
 365: 6c70-A gv2t-A    67 -  88 <=>  220 - 241   (ASP   69  - PHE   90  <=> LYS  220  - TYR  241 )                          
 365: 6c70-A gv2t-A    90 -  93 <=>  242 - 245   (VAL   92  - LYS   95  <=> THR  242  - LYS  245 )                          
 365: 6c70-A gv2t-A   119 - 127 <=>  342 - 350   (HIS  121  - ARG  129  <=> ARG  342  - THR  350 )                          
 365: 6c70-A gv2t-A   128 - 131 <=>  352 - 355   (ARG  130  - PHE  133  <=> ILE  352  - THR  355 )                          
 365: 6c70-A gv2t-A   150 - 153 <=>  381 - 384   (ILE  152  - SER  155  <=> THR  381  - LEU  384 )                          
 365: 6c70-A gv2t-A   171 - 178 <=>  399 - 406   (GLY  188  - LEU  195  <=> HIS  399  - MET  406 )                          
 365: 6c70-A gv2t-A   181 - 185 <=>  409 - 413   (GLN  198  - LEU  202  <=> LEU  409  - SER  413 )                          
 365: 6c70-A gv2t-A   253 - 256 <=>  436 - 439   (LEU  339  - ALA  342  <=> LYS  436  - GLY  439 )                          
 365: 6c70-A gv2t-A   258 - 261 <=>  440 - 443   (GLY  344  - TYR  347  <=> GLU  440  - ARG  443 )                          
 365: 6c70-A gv2t-A   262 - 281 <=>  445 - 464   (GLY  348  - TYR  367  <=> ASN  445  - GLY  464 )                          
 365: 6c70-A gv2t-A   377 - 385 <=>  468 - 476   (VAL  463  - VAL  471  <=> ALA  468  - SER  476 )                          
 366: 6c70-A gwfh-A    56 -  63 <=>   25 -  32   (VAL   58  - ASP   65  <=> PHE   25  - LEU   32 )                          
 366: 6c70-A gwfh-A    64 -  75 <=>   67 -  78   (ASP   66  - MET   77  <=> THR   67  - LEU   78 )                          
 366: 6c70-A gwfh-A    76 -  96 <=>   80 - 100   (LEU   78  - TYR   98  <=> VAL   80  - TYR  100 )                          
 366: 6c70-A gwfh-A    97 - 101 <=>  161 - 165   (LYS   99  - ILE  103  <=> GLN  161  - SER  165 )                          
 366: 6c70-A gwfh-A   102 - 105 <=>  168 - 171   (TRP  104  - PRO  107  <=> VAL  168  - ALA  171 )                          
 366: 6c70-A gwfh-A   255 - 265 <=>  185 - 195   (THR  341  - LEU  351  <=> HIS  185  - ALA  195 )                          
 366: 6c70-A gwfh-A   266 - 279 <=>  197 - 210   (LEU  352  - LEU  365  <=> ILE  197  - SER  210 )                          
 366: 6c70-A gwfh-A   289 - 315 <=>  244 - 270   (VAL  375  - ASN  401  <=> MET  244  - ASP  270 )                          
 366: 6c70-A gwfh-A   317 - 330 <=>  271 - 284   (LEU  403  - SER  416  <=> PRO  271  - LYS  284 )                          
 366: 6c70-A gwfh-A   331 - 334 <=>  286 - 289   (CYS  417  - TYR  420  <=> VAL  286  - SER  289 )                          
 367: 6c70-A gwvj-A    63 -  91 <=>  253 - 281   (ASP   65  - ARG   93  <=> PRO  253  - GLU  281 )                          
 367: 6c70-A gwvj-A   261 - 286 <=>  282 - 307   (TYR  347  - VAL  372  <=> ASP  282  - GLU  307 )                          
 367: 6c70-A gwvj-A   377 - 383 <=>  312 - 318   (VAL  463  - VAL  469  <=> ILE  312  - SER  318 )                          
 368: 6c70-A gu3i-A     1 -   5 <=>  111 - 115   (PHE    3  - GLY    7  <=> LYS  111  - ARG  115 )                          
 368: 6c70-A gu3i-A    33 -  36 <=>  132 - 135   (LYS   35  - HIS   38  <=> GLU  132  - SER  135 )                          
 368: 6c70-A gu3i-A    51 -  54 <=>  204 - 207   (TYR   53  - MET   56  <=> GLU  204  - VAL  207 )                          
 368: 6c70-A gu3i-A    58 -  64 <=>  226 - 232   (LEU   60  - ASP   66  <=> VAL  226  - MET  232 )                          
 368: 6c70-A gu3i-A    67 -  94 <=>  234 - 261   (ASP   69  - ILE   96  <=> GLU  234  - TYR  261 )                          
 368: 6c70-A gu3i-A   194 - 197 <=>  283 - 286   (SER  211  - VAL  214  <=> GLN  283  - HIS  286 )                          
 368: 6c70-A gu3i-A   263 - 286 <=>  288 - 311   (VAL  349  - VAL  372  <=> GLN  288  - MET  311 )                          
 368: 6c70-A gu3i-A   298 - 303 <=>  319 - 324   (GLY  384  - THR  389  <=> LEU  319  - LEU  324 )                          
 369: 6c70-A gwwv-A    77 -  90 <=>    1 -  14   (PHE   79  - VAL   92  <=> MET    1  - ASN   14 )                          
 369: 6c70-A gwwv-A    92 - 102 <=>   15 -  25   (SER   94  - TRP  104  <=> SER   15  - GLY   25 )                          
 369: 6c70-A gwwv-A   129 - 132 <=>   31 -  34   (LEU  131  - CYS  134  <=> ASN   31  - VAL   34 )                          
 369: 6c70-A gwwv-A   146 - 149 <=>  159 - 162   (GLY  148  - PHE  151  <=> VAL  159  - ALA  162 )                          
 369: 6c70-A gwwv-A   151 - 154 <=>  167 - 170   (GLU  153  - PRO  171  <=> SER  167  - LEU  170 )                          
 369: 6c70-A gwwv-A   161 - 165 <=>  187 - 191   (ARG  178  - PRO  182  <=> LYS  187  - SER  191 )                          
 369: 6c70-A gwwv-A   175 - 179 <=>  197 - 201   (VAL  192  - ILE  196  <=> LYS  197  - ASP  201 )                          
 369: 6c70-A gwwv-A   187 - 193 <=>  289 - 295   (ILE  204  - ASN  210  <=> GLU  289  - SER  295 )                          
 369: 6c70-A gwwv-A   196 - 201 <=>  298 - 303   (ASP  213  - SER  218  <=> VAL  298  - LYS  303 )                          
 369: 6c70-A gwwv-A   203 - 207 <=>  304 - 308   (LEU  220  - CYS  224  <=> PRO  304  - LYS  308 )                          
 369: 6c70-A gwwv-A   254 - 277 <=>  310 - 333   (VAL  340  - THR  363  <=> VAL  310  - LYS  333 )                          
 370: 6c70-A gwro-A     1 -   5 <=>   24 -  28   (PHE    3  - GLY    7  <=> THR   24  - GLU   28 )                          
 370: 6c70-A gwro-A    10 -  13 <=>   60 -  63   (LEU   12  - ASN   15  <=> GLU   60  - ASP   63 )                          
 370: 6c70-A gwro-A    19 -  23 <=>   94 -  98   (GLY   21  - PHE   25  <=> THR   94  - GLU   98 )                          
 370: 6c70-A gwro-A    52 -  55 <=>  112 - 115   (GLY   54  - ALA   57  <=> PRO  112  - VAL  115 )                          
 370: 6c70-A gwro-A    75 -  91 <=>  117 - 133   (MET   77  - ARG   93  <=> SER  117  - PRO  133 )                          
 370: 6c70-A gwro-A   260 - 286 <=>  134 - 160   (ALA  346  - VAL  372  <=> ASN  134  - HIS  160 )                          
 370: 6c70-A gwro-A   287 - 290 <=>  162 - 165   (ASN  373  - ASN  376  <=> ARG  162  - ARG  165 )                          
 371: 6c70-A gvva-A    31 -  38 <=>   14 -  21   (GLY   33  - ILE   40  <=> LEU   14  - ILE   21 )                          
 371: 6c70-A gvva-A    39 -  42 <=>  138 - 141   (TYR   41  - VAL   44  <=> VAL  138  - ILE  141 )                          
 371: 6c70-A gvva-A    59 -  62 <=>  249 - 252   (MET   61  - SER   64  <=> PRO  249  - GLU  252 )                          
 371: 6c70-A gvva-A    67 -  97 <=>  253 - 283   (ASP   69  - LYS   99  <=> PHE  253  - GLN  283 )                          
 371: 6c70-A gvva-A   100 - 103 <=>  284 - 287   (ALA  102  - ASN  105  <=> GLU  284  - GLY  287 )                          
 371: 6c70-A gvva-A   145 - 150 <=>  312 - 317   (THR  147  - ILE  152  <=> HIS  312  - LYS  317 )                          
 371: 6c70-A gvva-A   192 - 203 <=>  331 - 342   (SER  209  - LEU  220  <=> LEU  331  - ILE  342 )                          
 371: 6c70-A gvva-A   254 - 281 <=>  413 - 440   (VAL  340  - TYR  367  <=> GLY  413  - GLU  440 )                          
 371: 6c70-A gvva-A   384 - 387 <=>  442 - 445   (LEU  470  - LEU  473  <=> SER  442  - SER  445 )                          
 372: 6c70-A gv3k-A    64 -  67 <=>    8 -  11   (ASP   66  - ASP   69  <=> SER    8  - ALA   11 )                          
 372: 6c70-A gv3k-A    69 -  77 <=>   12 -  20   (THR   71  - PHE   79  <=> LYS   12  - VAL   20 )                          
 372: 6c70-A gv3k-A    78 -  95 <=>   22 -  39   (PHE   80  - PHE   97  <=> PHE   22  - TRP   39 )                          
 372: 6c70-A gv3k-A    96 -  99 <=>   41 -  44   (TYR   98  - LEU  101  <=> PHE   41  - ILE   44 )                          
 372: 6c70-A gv3k-A   256 - 274 <=>   46 -  64   (ALA  342  - ILE  360  <=> ASP   46  - PHE   64 )                          
 372: 6c70-A gv3k-A   275 - 288 <=>   66 -  79   (THR  361  - GLY  374  <=> LEU   66  - TYR   79 )                          
 372: 6c70-A gv3k-A   289 - 292 <=>  133 - 136   (VAL  375  - TYR  378  <=> ALA  133  - GLU  136 )                          
 373: 6c70-A gva6-A    27 -  30 <=>  107 - 110   (TYR   29  - GLU   32  <=> ALA  107  - ASP  110 )                          
 373: 6c70-A gva6-A    31 -  34 <=>  112 - 115   (GLY   33  - PHE   36  <=> HIS  112  - ASP  115 )                          
 373: 6c70-A gva6-A    37 -  47 <=>  159 - 169   (ARG   39  - LEU   49  <=> ARG  159  - TYR  169 )                          
 373: 6c70-A gva6-A    52 -  55 <=>  171 - 174   (GLY   54  - ALA   57  <=> PRO  171  - LEU  174 )                          
 373: 6c70-A gva6-A    57 -  60 <=>  175 - 178   (ASN   59  - MET   62  <=> LYS  175  - GLU  178 )                          
 373: 6c70-A gva6-A    61 -  65 <=>  212 - 216   (GLU   63  - VAL   67  <=> MET  212  - TYR  216 )                          
 373: 6c70-A gva6-A    67 -  88 <=>  217 - 238   (ASP   69  - PHE   90  <=> VAL  217  - LEU  238 )                          
 373: 6c70-A gva6-A   260 - 276 <=>  239 - 255   (ALA  346  - LEU  362  <=> GLU  239  - PHE  255 )                          
 373: 6c70-A gva6-A   277 - 289 <=>  258 - 270   (THR  363  - VAL  375  <=> SER  258  - GLU  270 )                          
 373: 6c70-A gva6-A   292 - 310 <=>  271 - 289   (TYR  378  - PHE  396  <=> ASP  271  - ARG  289 )                          
 373: 6c70-A gva6-A   369 - 372 <=>  294 - 297   (LEU  455  - SER  458  <=> VAL  294  - LYS  297 )                          
 373: 6c70-A gva6-A   374 - 377 <=>  298 - 301   (LEU  460  - VAL  463  <=> LEU  298  - LEU  301 )                          
 373: 6c70-A gva6-A   380 - 388 <=>  313 - 321   (TYR  466  - LYS  474  <=> TYR  313  - ARG  321 )                          
 374: 6c70-A gwqp-A     4 -  15 <=>   18 -  29   (GLN    6  - ARG   17  <=> GLN   18  - LYS   29 )                          
 374: 6c70-A gwqp-A    16 -  22 <=>   31 -  37   (VAL   18  - HIS   24  <=> SER   31  - VAL   37 )                          
 374: 6c70-A gwqp-A    33 -  63 <=>  104 - 134   (LYS   35  - ASP   65  <=> LEU  104  - PRO  134 )                          
 374: 6c70-A gwqp-A    65 -  80 <=>  154 - 169   (VAL   67  - HIS   82  <=> ARG  154  - GLY  169 )                          
 374: 6c70-A gwqp-A   188 - 192 <=>  172 - 176   (SER  205  - SER  209  <=> PHE  172  - ILE  176 )                          
 374: 6c70-A gwqp-A   197 - 200 <=>  214 - 217   (VAL  214  - CYS  217  <=> MET  214  - VAL  217 )                          
 374: 6c70-A gwqp-A   265 - 277 <=>  223 - 235   (LEU  351  - THR  363  <=> SER  223  - ARG  235 )                          
 374: 6c70-A gwqp-A   280 - 283 <=>  236 - 239   (ALA  366  - ALA  369  <=> GLY  236  - SER  239 )                          
 375: 6c70-A gvz2-A    10 -  14 <=>   43 -  47   (LEU   12  - ILE   16  <=> LEU   43  - ILE   47 )                          
 375: 6c70-A gvz2-A    38 -  43 <=>  131 - 136   (ILE   40  - THR   45  <=> VAL  131  - PHE  136 )                          
 375: 6c70-A gvz2-A    47 -  53 <=>  170 - 176   (LEU   49  - MET   55  <=> ILE  170  - VAL  176 )                          
 375: 6c70-A gvz2-A    54 -  61 <=>  178 - 185   (MET   56  - GLU   63  <=> SER  178  - VAL  185 )                          
 375: 6c70-A gvz2-A    63 -  89 <=>  204 - 230   (ASP   65  - PRO   91  <=> ILE  204  - GLU  230 )                          
 375: 6c70-A gvz2-A    91 -  99 <=>  257 - 265   (ARG   93  - LEU  101  <=> LEU  257  - ALA  265 )                          
 375: 6c70-A gvz2-A   103 - 106 <=>  268 - 271   (ASN  105  - ASN  108  <=> PRO  268  - GLU  271 )                          
 375: 6c70-A gvz2-A   253 - 282 <=>  276 - 305   (LEU  339  - GLN  368  <=> ALA  276  - PHE  305 )                          
 376: 6c70-A gv4g-A   174 - 213 <=>    3 -  42   (HIS  191  - LEU  230  <=> ASN    3  - ASN   42 )                          
 376: 6c70-A gv4g-A   247 - 268 <=>   43 -  64   (HIS  333  - HIS  354  <=> ALA   43  - ASN   64 )                          
 376: 6c70-A gv4g-A   306 - 322 <=>   67 -  83   (GLN  392  - SER  408  <=> HIS   67  - LYS   83 )                          
 377: 6c70-A gwvw-A    28 -  57 <=>    7 -  36   (TYR   30  - ASN   59  <=> TYR    7  - TYR   36 )                          
 377: 6c70-A gwvw-A    65 -  90 <=>   89 - 114   (VAL   67  - VAL   92  <=> ASN   89  - VAL  114 )                          
 377: 6c70-A gwvw-A   265 - 286 <=>  137 - 158   (LEU  351  - VAL  372  <=> VAL  137  - LYS  158 )                          
 377: 6c70-A gwvw-A   287 - 290 <=>  161 - 164   (ASN  373  - ASN  376  <=> GLY  161  - HIS  164 )                          
 378: 6c70-A gu7s-A     1 -   4 <=>    1 -   4   (PHE    3  - GLN    6  <=> MET    1  - ASP    4 )                          
 378: 6c70-A gu7s-A    65 -  68 <=>   56 -  59   (VAL   67  - LEU   70  <=> GLU   56  - GLU   59 )                          
 378: 6c70-A gu7s-A    70 -  97 <=>   60 -  87   (ALA   72  - LYS   99  <=> LEU   60  - GLU   87 )                          
 378: 6c70-A gu7s-A   190 - 193 <=>  101 - 104   (ALA  207  - ASN  210  <=> LEU  101  - LEU  104 )                          
 378: 6c70-A gu7s-A   196 - 206 <=>  148 - 158   (ASP  213  - ALA  223  <=> ILE  148  - ILE  158 )                          
 378: 6c70-A gu7s-A   250 - 253 <=>  164 - 167   (VAL  336  - LEU  339  <=> ASP  164  - ASN  167 )                          
 378: 6c70-A gu7s-A   255 - 260 <=>  168 - 173   (THR  341  - ALA  346  <=> ALA  168  - ILE  173 )                          
 378: 6c70-A gu7s-A   261 - 277 <=>  175 - 191   (TYR  347  - THR  363  <=> SER  175  - ALA  191 )                          
 378: 6c70-A gu7s-A   278 - 286 <=>  193 - 201   (LEU  364  - VAL  372  <=> TYR  193  - GLY  201 )                          
 379: 6c70-A gvyx-A    10 -  15 <=>   32 -  37   (LEU   12  - ARG   17  <=> LEU   32  - MET   37 )                          
 379: 6c70-A gvyx-A   127 - 131 <=>   38 -  42   (ARG  129  - PHE  133  <=> PHE   38  - SER   42 )                          
 379: 6c70-A gvyx-A   133 - 140 <=>   43 -  50   (VAL  135  - SER  142  <=> LEU   43  - ILE   50 )                          
 379: 6c70-A gvyx-A   291 - 328 <=>   56 -  93   (VAL  377  - ALA  414  <=> VAL   56  - SER   93 )                          
 379: 6c70-A gvyx-A   364 - 386 <=>  103 - 125   (THR  450  - GLN  472  <=> VAL  103  - THR  125 )                          
 380: 6c70-A gwc7-A     4 -  21 <=>    9 -  26   (GLN    6  - GLY   23  <=> ARG    9  - SER   26 )                          
 380: 6c70-A gwc7-A    43 -  50 <=>   29 -  36   (THR   45  - GLN   52  <=> LEU   29  - ALA   36 )                          
 380: 6c70-A gwc7-A   163 - 166 <=>   41 -  44   (PHE  180  - PHE  183  <=> ASN   41  - LYS   44 )                          
 380: 6c70-A gwc7-A   167 - 217 <=>  218 - 268   (ASN  184  - MET  234  <=> ILE  218  - GLY  268 )                          
 380: 6c70-A gwc7-A   255 - 263 <=>  276 - 284   (THR  341  - VAL  349  <=> ASN  276  - ILE  284 )                          
 380: 6c70-A gwc7-A   311 - 320 <=>  333 - 342   (CYS  397  - GLU  406  <=> LEU  333  - ILE  342 )                          
 380: 6c70-A gwc7-A   323 - 326 <=>  343 - 346   (SER  409  - GLU  412  <=> ASP  343  - LYS  346 )                          
 381: 6c70-A gwuy-A    15 -  22 <=>   90 -  97   (ARG   17  - HIS   24  <=> SER   90  - PHE   97 )                          
 381: 6c70-A gwuy-A    43 -  62 <=>   99 - 118   (THR   45  - SER   64  <=> PHE   99  - THR  118 )                          
 381: 6c70-A gwuy-A    65 -  92 <=>  140 - 167   (VAL   67  - SER   94  <=> HIS  140  - VAL  167 )                          
 381: 6c70-A gwuy-A    93 -  99 <=>  170 - 176   (LYS   95  - LEU  101  <=> GLY  170  - LYS  176 )                          
 381: 6c70-A gwuy-A   259 - 267 <=>  180 - 188   (ASP  345  - LEU  353  <=> VAL  180  - VAL  188 )                          
 381: 6c70-A gwuy-A   268 - 282 <=>  190 - 204   (HIS  354  - GLN  368  <=> LEU  190  - MET  204 )                          
 382: 6c70-A gv8t-A    29 -  38 <=>  117 - 126   (SER   31  - ILE   40  <=> ILE  117  - LEU  126 )                          
 382: 6c70-A gv8t-A    54 -  62 <=>  157 - 165   (MET   56  - SER   64  <=> LEU  157  - SER  165 )                          
 382: 6c70-A gv8t-A    63 -  96 <=>  191 - 224   (ASP   65  - TYR   98  <=> LYS  191  - GLY  224 )                          
 382: 6c70-A gv8t-A   253 - 287 <=>  229 - 263   (LEU  339  - ASN  373  <=> ASP  229  - LYS  263 )                          
 382: 6c70-A gv8t-A   303 - 312 <=>  277 - 286   (THR  389  - ILE  398  <=> SER  277  - GLY  286 )                          
 382: 6c70-A gv8t-A   376 - 387 <=>  320 - 331   (ALA  462  - LEU  473  <=> ILE  320  - ILE  331 )                          
 383: 6c70-A gvom-A    48 -  57 <=>    1 -  10   (LEU   50  - ASN   59  <=> MET    1  - ILE   10 )                          
 383: 6c70-A gvom-A    63 -  88 <=>   54 -  79   (ASP   65  - PHE   90  <=> MET   54  - ASP   79 )                          
 383: 6c70-A gvom-A   260 - 270 <=>   81 -  91   (ALA  346  - LEU  356  <=> SER   81  - ILE   91 )                          
 383: 6c70-A gvom-A   271 - 289 <=>   93 - 111   (THR  357  - VAL  375  <=> THR   93  - VAL  111 )                          
 383: 6c70-A gvom-A   301 - 318 <=>  120 - 137   (LEU  387  - ILE  404  <=> ILE  120  - LYS  137 )                          
 383: 6c70-A gvom-A   321 - 331 <=>  141 - 151   (SER  407  - CYS  417  <=> ASP  141  - LYS  151 )                          
 384: 6c70-A gwev-A     2 -   6 <=>   62 -  66   (LYS    4  - LEU    8  <=> LYS   62  - ILE   66 )                          
 384: 6c70-A gwev-A    53 -  61 <=>  104 - 112   (MET   55  - GLU   63  <=> MET  104  - SER  112 )                          
 384: 6c70-A gwev-A    67 -  90 <=>  113 - 136   (ASP   69  - VAL   92  <=> ASN  113  - PRO  136 )                          
 384: 6c70-A gwev-A   135 - 140 <=>  142 - 147   (GLY  137  - SER  142  <=> ARG  142  - LEU  147 )                          
 384: 6c70-A gwev-A   152 - 155 <=>  259 - 262   (ASP  154  - ILE  172  <=> THR  259  - GLN  262 )                          
 384: 6c70-A gwev-A   164 - 168 <=>  276 - 280   (TYR  181  - ALA  185  <=> THR  276  - SER  280 )                          
 384: 6c70-A gwev-A   171 - 174 <=>  281 - 284   (GLY  188  - HIS  191  <=> THR  281  - GLY  284 )                          
 384: 6c70-A gwev-A   181 - 202 <=>  293 - 314   (GLN  198  - TRP  219  <=> ILE  293  - PHE  314 )                          
 384: 6c70-A gwev-A   253 - 256 <=>  317 - 320   (LEU  339  - ALA  342  <=> ILE  317  - LYS  320 )                          
 384: 6c70-A gwev-A   258 - 281 <=>  321 - 344   (GLY  344  - TYR  367  <=> VAL  321  - ALA  344 )                          
 384: 6c70-A gwev-A   326 - 331 <=>  377 - 382   (GLU  412  - CYS  417  <=> ARG  377  - ILE  382 )                          
 384: 6c70-A gwev-A   339 - 342 <=>  421 - 424   (GLU  425  - THR  428  <=> PRO  421  - ILE  424 )                          
 385: 6c70-A gwtw-A    31 -  48 <=>    3 -  20   (GLY   33  - LEU   50  <=> PHE    3  - PHE   20 )                          
 385: 6c70-A gwtw-A    50 -  53 <=>   21 -  24   (GLN   52  - MET   55  <=> LYS   21  - ASN   24 )                          
 385: 6c70-A gwtw-A    55 -  58 <=>   25 -  28   (ALA   57  - LEU   60  <=> VAL   25  - LYS   28 )                          
 385: 6c70-A gwtw-A    64 -  94 <=>   33 -  63   (ASP   66  - ILE   96  <=> THR   33  - PRO   63 )                          
 385: 6c70-A gwtw-A   129 - 136 <=>  122 - 129   (LEU  131  - ALA  138  <=> SER  122  - VAL  129 )                          
 385: 6c70-A gwtw-A   207 - 210 <=>  139 - 142   (CYS  224  - LEU  227  <=> ALA  139  - THR  142 )                          
 385: 6c70-A gwtw-A   249 - 252 <=>  144 - 147   (HIS  335  - ARG  338  <=> TRP  144  - VAL  147 )                          
 385: 6c70-A gwtw-A   254 - 286 <=>  148 - 180   (VAL  340  - VAL  372  <=> VAL  148  - MET  180 )                          
 386: 6c70-A gviz-A    39 -  42 <=>    2 -   5   (TYR   41  - VAL   44  <=> THR    2  - MET    5 )                          
 386: 6c70-A gviz-A    46 -  50 <=>    6 -  10   (LEU   48  - GLN   52  <=> LYS    6  - TYR   10 )                          
 386: 6c70-A gviz-A    56 -  60 <=>   13 -  17   (VAL   58  - MET   62  <=> ALA   13  - ALA   17 )                          
 386: 6c70-A gviz-A    64 -  88 <=>   38 -  62   (ASP   66  - PHE   90  <=> TYR   38  - LEU   62 )                          
 386: 6c70-A gviz-A   261 - 279 <=>   65 -  83   (TYR  347  - LEU  365  <=> ASP   65  - ILE   83 )                          
 386: 6c70-A gviz-A   280 - 283 <=>   85 -  88   (ALA  366  - ALA  369  <=> THR   85  - LEU   88 )                          
 386: 6c70-A gviz-A   296 - 306 <=>   91 - 101   (VAL  382  - GLN  392  <=> MET   91  - ILE  101 )                          
 386: 6c70-A gviz-A   316 - 319 <=>  111 - 114   (ARG  402  - GLU  405  <=> SER  111  - ASN  114 )                          
 387: 6c70-A gwd0-A    64 -  95 <=>  121 - 152   (ASP   66  - PHE   97  <=> TYR  121  - MET  152 )                          
 387: 6c70-A gwd0-A   202 - 206 <=>  155 - 159   (TRP  219  - ALA  223  <=> TYR  155  - GLN  159 )                          
 387: 6c70-A gwd0-A   253 - 256 <=>  161 - 164   (LEU  339  - ALA  342  <=> ALA  161  - ILE  164 )                          
 387: 6c70-A gwd0-A   259 - 286 <=>  165 - 192   (ASP  345  - VAL  372  <=> SER  165  - ASP  192 )                          
 387: 6c70-A gwd0-A   287 - 290 <=>  220 - 223   (ASN  373  - ASN  376  <=> GLY  220  - TYR  223 )                          
 387: 6c70-A gwd0-A   300 - 312 <=>  243 - 255   (LEU  386  - ILE  398  <=> ILE  243  - GLU  255 )                          
 387: 6c70-A gwd0-A   324 - 331 <=>  384 - 391   (VAL  410  - CYS  417  <=> THR  384  - LYS  391 )                          
 387: 6c70-A gwd0-A   336 - 346 <=>  406 - 416   (GLY  422  - ILE  432  <=> VAL  406  - SER  416 )                          
 388: 6c70-A gvoi-A    68 -  72 <=>    5 -   9   (LEU   70  - THR   74  <=> HIS    5  - SER    9 )                          
 388: 6c70-A gvoi-A   297 - 331 <=>   21 -  55   (ILE  383  - CYS  417  <=> TYR   21  - PHE   55 )                          
 388: 6c70-A gvoi-A   349 - 352 <=>  193 - 196   (GLN  435  - GLN  438  <=> HIS  193  - LEU  196 )                          
 388: 6c70-A gvoi-A   353 - 358 <=>  264 - 269   (LYS  439  - SER  444  <=> ILE  264  - LYS  269 )                          
 388: 6c70-A gvoi-A   364 - 388 <=>  271 - 295   (THR  450  - LYS  474  <=> PHE  271  - THR  295 )                          
 389: 6c70-A gvat-A     2 -   5 <=>  423 - 426   (LYS    4  - GLY    7  <=> SER  423  - GLU  426 )                          
 389: 6c70-A gvat-A     7 -  14 <=>  428 - 435   (VAL    9  - ILE   16  <=> ARG  428  - ARG  435 )                          
 389: 6c70-A gvat-A    67 -  88 <=>  466 - 487   (ASP   69  - PHE   90  <=> VAL  466  - GLU  487 )                          
 389: 6c70-A gvat-A    90 -  93 <=>  488 - 491   (VAL   92  - LYS   95  <=> ASP  488  - MET  491 )                          
 389: 6c70-A gvat-A   249 - 253 <=>  495 - 499   (HIS  335  - LEU  339  <=> GLN  495  - ASN  499 )                          
 389: 6c70-A gvat-A   255 - 280 <=>  500 - 525   (THR  341  - ALA  366  <=> GLN  500  - ARG  525 )                          
 389: 6c70-A gvat-A   282 - 285 <=>  526 - 529   (GLN  368  - LYS  371  <=> ASN  526  - ARG  529 )                          
 389: 6c70-A gvat-A   286 - 289 <=>  540 - 543   (VAL  372  - VAL  375  <=> ARG  540  - GLU  543 )                          
 389: 6c70-A gvat-A   307 - 310 <=>  553 - 556   (VAL  393  - PHE  396  <=> PHE  553  - ALA  556 )                          
 389: 6c70-A gvat-A   373 - 376 <=>  561 - 564   (VAL  459  - ALA  462  <=> GLN  561  - TYR  564 )                          
 390: 6c70-A gu4s-A    63 -  87 <=>  110 - 134   (ASP   65  - TYR   89  <=> ALA  110  - SER  134 )                          
 390: 6c70-A gu4s-A    90 -  93 <=>  135 - 138   (VAL   92  - LYS   95  <=> GLN  135  - GLU  138 )                          
 390: 6c70-A gu4s-A    96 -  99 <=>  142 - 145   (TYR   98  - LEU  101  <=> GLU  142  - GLN  145 )                          
 390: 6c70-A gu4s-A   106 - 109 <=>  339 - 342   (ASN  108  - PRO  111  <=> SER  339  - ALA  342 )                          
 390: 6c70-A gu4s-A   112 - 120 <=>  345 - 353   (ALA  114  - ALA  122  <=> SER  345  - GLU  353 )                          
 390: 6c70-A gu4s-A   208 - 216 <=>  363 - 371   (GLU  225  - ILE  233  <=> LEU  363  - ALA  371 )                          
 390: 6c70-A gu4s-A   255 - 262 <=>  397 - 404   (THR  341  - GLY  348  <=> ALA  397  - ALA  404 )                          
 390: 6c70-A gu4s-A   263 - 284 <=>  493 - 514   (VAL  349  - THR  370  <=> PRO  493  - THR  514 )                          
 390: 6c70-A gu4s-A   385 - 388 <=>  515 - 518   (VAL  471  - LYS  474  <=> GLU  515  - VAL  518 )                          
 391: 6c70-A guyf-A     9 -  16 <=>   39 -  46   (ASP   11  - VAL   18  <=> GLY   39  - TYR   46 )                          
 391: 6c70-A guyf-A    61 -  96 <=>  135 - 170   (GLU   63  - TYR   98  <=> PHE  135  - LEU  170 )                          
 391: 6c70-A guyf-A    97 - 100 <=>  180 - 183   (LYS   99  - ALA  102  <=> ALA  180  - THR  183 )                          
 391: 6c70-A guyf-A   121 - 125 <=>  188 - 192   (LEU  123  - LYS  127  <=> HIS  188  - ALA  192 )                          
 391: 6c70-A guyf-A   132 - 137 <=>  204 - 209   (CYS  134  - THR  139  <=> MET  204  - PHE  209 )                          
 391: 6c70-A guyf-A   139 - 142 <=>  210 - 213   (PHE  141  - ILE  144  <=> VAL  210  - GLU  213 )                          
 391: 6c70-A guyf-A   144 - 151 <=>  214 - 221   (TRP  146  - GLU  153  <=> MET  214  - GLU  221 )                          
 391: 6c70-A guyf-A   173 - 201 <=>  224 - 252   (GLY  190  - SER  218  <=> ASP  224  - MET  252 )                          
 391: 6c70-A guyf-A   202 - 206 <=>  255 - 259   (TRP  219  - ALA  223  <=> ILE  255  - GLN  259 )                          
 391: 6c70-A guyf-A   262 - 265 <=>  265 - 268   (GLY  348  - LEU  351  <=> SER  265  - VAL  268 )                          
 391: 6c70-A guyf-A   266 - 280 <=>  281 - 295   (LEU  352  - ALA  366  <=> GLY  281  - CYS  295 )                          
 391: 6c70-A guyf-A   290 - 293 <=>  303 - 306   (ASN  376  - ALA  379  <=> SER  303  - LEU  306 )                          
 391: 6c70-A guyf-A   368 - 372 <=>  351 - 355   (ASP  454  - SER  458  <=> ASP  351  - VAL  355 )                          
 392: 6c70-A gvly-A    29 -  39 <=>   44 -  54   (SER   31  - TYR   41  <=> MET   44  - THR   54 )                          
 392: 6c70-A gvly-A    46 -  49 <=>  143 - 146   (LEU   48  - LEU   51  <=> SER  143  - GLY  146 )                          
 392: 6c70-A gvly-A    59 -  62 <=>  255 - 258   (MET   61  - SER   64  <=> ILE  255  - LYS  258 )                          
 392: 6c70-A gvly-A    67 -  84 <=>  261 - 278   (ASP   69  - LYS   86  <=> GLU  261  - PHE  278 )                          
 392: 6c70-A gvly-A    86 -  91 <=>  279 - 284   (ILE   88  - ARG   93  <=> ALA  279  - VAL  284 )                          
 392: 6c70-A gvly-A    95 -  99 <=>  285 - 289   (PHE   97  - LEU  101  <=> ALA  285  - VAL  289 )                          
 392: 6c70-A gvly-A   100 - 103 <=>  291 - 294   (ALA  102  - ASN  105  <=> GLN  291  - GLY  294 )                          
 392: 6c70-A gvly-A   138 - 148 <=>  316 - 326   (ILE  140  - THR  150  <=> ARG  316  - GLY  326 )                          
 392: 6c70-A gvly-A   190 - 200 <=>  337 - 347   (ALA  207  - CYS  217  <=> ILE  337  - LEU  347 )                          
 392: 6c70-A gvly-A   202 - 205 <=>  348 - 351   (TRP  219  - PHE  222  <=> VAL  348  - PRO  351 )                          
 392: 6c70-A gvly-A   251 - 280 <=>  423 - 452   (VAL  337  - ALA  366  <=> THR  423  - PRO  452 )                          
 392: 6c70-A gvly-A   290 - 293 <=>  456 - 459   (ASN  376  - ALA  379  <=> LYS  456  - LYS  459 )                          
 393: 6c70-A gwls-A   108 - 111 <=>    1 -   4   (HIS  110  - PHE  113  <=> MET    1  - ASN    4 )                          
 393: 6c70-A gwls-A   112 - 141 <=>    6 -  35   (ALA  114  - VAL  143  <=> ILE    6  - PHE   35 )                          
 393: 6c70-A gwls-A   143 - 149 <=>  129 - 135   (SER  145  - PHE  151  <=> LEU  129  - PHE  135 )                          
 393: 6c70-A gwls-A   150 - 153 <=>  140 - 143   (ILE  152  - SER  155  <=> ILE  140  - LYS  143 )                          
 393: 6c70-A gwls-A   162 - 165 <=>  310 - 313   (THR  179  - PRO  182  <=> ALA  310  - SER  313 )                          
 393: 6c70-A gwls-A   170 - 173 <=>  499 - 502   (SER  187  - GLY  190  <=> ALA  499  - SER  502 )                          
 393: 6c70-A gwls-A   174 - 207 <=>  504 - 537   (HIS  191  - CYS  224  <=> SER  504  - THR  537 )                          
 393: 6c70-A gwls-A   256 - 271 <=>  564 - 579   (ALA  342  - THR  357  <=> LYS  564  - HIS  579 )                          
 393: 6c70-A gwls-A   303 - 325 <=>  607 - 629   (THR  389  - MET  411  <=> ILE  607  - ILE  629 )                          
 394: 6c70-A gv4y-A    29 -  35 <=>   17 -  23   (SER   31  - PRO   37  <=> THR   17  - PHE   23 )                          
 394: 6c70-A gv4y-A    48 -  51 <=>   50 -  53   (LEU   50  - TYR   53  <=> LEU   50  - VAL   53 )                          
 394: 6c70-A gv4y-A    61 -  65 <=>   68 -  72   (GLU   63  - VAL   67  <=> ALA   68  - ILE   72 )                          
 394: 6c70-A gv4y-A    75 -  88 <=>   77 -  90   (MET   77  - PHE   90  <=> ASP   77  - ILE   90 )                          
 394: 6c70-A gv4y-A    92 - 104 <=>   91 - 103   (SER   94  - ASN  106  <=> THR   91  - GLY  103 )                          
 394: 6c70-A gv4y-A   120 - 145 <=>  298 - 323   (ALA  122  - THR  147  <=> ALA  298  - THR  323 )                          
 394: 6c70-A gv4y-A   185 - 210 <=>  329 - 354   (LEU  202  - LEU  227  <=> GLY  329  - ILE  354 )                          
 394: 6c70-A gv4y-A   214 - 217 <=>  439 - 442   (LYS  231  - MET  234  <=> LYS  439  - ASP  442 )                          
 394: 6c70-A gv4y-A   244 - 247 <=>  445 - 448   (VAL  330  - HIS  333  <=> ASN  445  - ASP  448 )                          
 394: 6c70-A gv4y-A   250 - 258 <=>  449 - 457   (VAL  336  - GLY  344  <=> VAL  449  - ILE  457 )                          
 394: 6c70-A gv4y-A   260 - 277 <=>  458 - 475   (ALA  346  - THR  363  <=> VAL  458  - PRO  475 )                          
 394: 6c70-A gv4y-A   294 - 297 <=>  484 - 487   (ALA  380  - ILE  383  <=> PHE  484  - PRO  487 )                          
 395: 6c70-A gv53-A    78 -  88 <=>  393 - 403   (PHE   80  - PHE   90  <=> HIS  393  - ARG  403 )                          
 395: 6c70-A gv53-A    90 -  93 <=>  404 - 407   (VAL   92  - LYS   95  <=> SER  404  - LYS  407 )                          
 395: 6c70-A gv53-A    96 -  99 <=>  408 - 411   (TYR   98  - LEU  101  <=> ASN  408  - LYS  411 )                          
 395: 6c70-A gv53-A   256 - 285 <=>  414 - 443   (ALA  342  - LYS  371  <=> TYR  414  - LYS  443 )                          
 395: 6c70-A gv53-A   286 - 289 <=>  445 - 448   (VAL  372  - VAL  375  <=> ASN  445  - GLY  448 )                          
 396: 6c70-A gv8n-A    49 -  52 <=>   64 -  67   (LEU   51  - GLY   54  <=> LYS   64  - MET   67 )                          
 396: 6c70-A gv8n-A    66 -  87 <=>   91 - 112   (ASP   68  - TYR   89  <=> LEU   91  - ASN  112 )                          
 396: 6c70-A gv8n-A   263 - 284 <=>  114 - 135   (VAL  349  - THR  370  <=> PRO  114  - SER  135 )                          
 396: 6c70-A gv8n-A   286 - 290 <=>  136 - 140   (VAL  372  - ASN  376  <=> MET  136  - ILE  140 )                          
 396: 6c70-A gv8n-A   323 - 331 <=>  218 - 226   (SER  409  - CYS  417  <=> THR  218  - LEU  226 )                          
 396: 6c70-A gv8n-A   346 - 353 <=>  229 - 236   (ILE  432  - LYS  439  <=> SER  229  - LYS  236 )                          
 396: 6c70-A gv8n-A   367 - 372 <=>  252 - 257   (LEU  453  - SER  458  <=> LEU  252  - LYS  257 )                          
 396: 6c70-A gv8n-A   385 - 388 <=>  622 - 625   (VAL  471  - LYS  474  <=> MET  622  - PHE  625 )                          

# Translation-rotation matrices
-matrix  "6c70-A gwmi-A  U(1,.)   0.247391 -0.253716  0.935107          212.576309"
-matrix  "6c70-A gwmi-A  U(2,.)   0.183597 -0.935347 -0.302354          175.930237"
-matrix  "6c70-A gwmi-A  U(3,.)   0.951362  0.246483 -0.184815          111.802536"
-matrix  "6c70-A gvmz-A  U(1,.)  -0.797941 -0.430149 -0.422210          217.718124"
-matrix  "6c70-A gvmz-A  U(2,.)   0.191950 -0.845372  0.498499          196.380966"
-matrix  "6c70-A gvmz-A  U(3,.)  -0.571354  0.316730  0.757124          177.612885"
-matrix  "6c70-A gush-A  U(1,.)   0.040853 -0.998911 -0.022533          217.459930"
-matrix  "6c70-A gush-A  U(2,.)   0.545638  0.003412  0.838014          208.843414"
-matrix  "6c70-A gush-A  U(3,.)  -0.837025 -0.046530  0.545183          174.140305"
-matrix  "6c70-A gus7-A  U(1,.)  -0.102279 -0.359711 -0.927441          218.274612"
-matrix  "6c70-A gus7-A  U(2,.)  -0.203477  0.920182 -0.334457          192.521515"
-matrix  "6c70-A gus7-A  U(3,.)   0.973723  0.154505 -0.167309          172.260330"
-matrix  "6c70-A gwgk-A  U(1,.)   0.290114  0.126102  0.948648          228.082565"
-matrix  "6c70-A gwgk-A  U(2,.)  -0.418619  0.908133  0.007305          182.707535"
-matrix  "6c70-A gwgk-A  U(3,.)  -0.860577 -0.399241  0.316251          176.032837"
-matrix  "6c70-A guw3-A  U(1,.)  -0.420178  0.621153  0.661528          215.467926"
-matrix  "6c70-A guw3-A  U(2,.)  -0.889669 -0.138411 -0.435122          197.399551"
-matrix  "6c70-A guw3-A  U(3,.)  -0.178715 -0.771369  0.610778          176.649551"
-matrix  "6c70-A gvr2-A  U(1,.)  -0.170409 -0.971081 -0.167217          211.536987"
-matrix  "6c70-A gvr2-A  U(2,.)   0.090867 -0.184463  0.978630          165.203979"
-matrix  "6c70-A gvr2-A  U(3,.)  -0.981175  0.151573  0.119673          146.808914"
-matrix  "6c70-A guzq-A  U(1,.)  -0.226021  0.661335 -0.715227          213.131500"
-matrix  "6c70-A guzq-A  U(2,.)   0.637828  0.655421  0.404473          192.453201"
-matrix  "6c70-A guzq-A  U(3,.)   0.736267 -0.364773 -0.569957          170.982346"
-matrix  "6c70-A gwh4-A  U(1,.)   0.992612  0.005459  0.121208          205.073837"
-matrix  "6c70-A gwh4-A  U(2,.)   0.038430 -0.961698 -0.271405          192.804596"
-matrix  "6c70-A gwh4-A  U(3,.)   0.115084  0.274058 -0.954803          161.187729"
-matrix  "6c70-A gvle-A  U(1,.)   0.680657 -0.464829  0.566251          211.194183"
-matrix  "6c70-A gvle-A  U(2,.)  -0.107940 -0.828126 -0.550052          198.977371"
-matrix  "6c70-A gvle-A  U(3,.)   0.724607  0.313276 -0.613843          164.384613"
-matrix  "6c70-A gwh2-A  U(1,.)  -0.493672 -0.854050 -0.163971          219.466476"
-matrix  "6c70-A gwh2-A  U(2,.)   0.557473 -0.455498  0.694080          195.424744"
-matrix  "6c70-A gwh2-A  U(3,.)  -0.667467  0.251239  0.700976          174.916687"
-matrix  "6c70-A gvyb-A  U(1,.)  -0.455452 -0.794890 -0.400890          218.673141"
-matrix  "6c70-A gvyb-A  U(2,.)   0.450953 -0.594252  0.665962          192.223373"
-matrix  "6c70-A gvyb-A  U(3,.)  -0.767597  0.122531  0.629111          178.567642"
-matrix  "6c70-A gwqk-A  U(1,.)  -0.183384  0.647289  0.739857          221.605957"
-matrix  "6c70-A gwqk-A  U(2,.)  -0.919076  0.154157 -0.362676          192.761032"
-matrix  "6c70-A gwqk-A  U(3,.)  -0.348810 -0.746494  0.566638          170.188049"
-matrix  "6c70-A gwgt-A  U(1,.)   0.773649 -0.293976  0.561289          211.013901"
-matrix  "6c70-A gwgt-A  U(2,.)   0.129226  0.940441  0.314439          188.973007"
-matrix  "6c70-A gwgt-A  U(3,.)  -0.620296 -0.170732  0.765561          170.165573"
-matrix  "6c70-A gu3q-A  U(1,.)   0.604597 -0.099820 -0.790252          183.041718"
-matrix  "6c70-A gu3q-A  U(2,.)   0.794281  0.001021  0.607550          181.009735"
-matrix  "6c70-A gu3q-A  U(3,.)  -0.059839 -0.995005  0.079902          184.986740"
-matrix  "6c70-A gwsr-A  U(1,.)  -0.500647 -0.863902  0.055006          211.244614"
-matrix  "6c70-A gwsr-A  U(2,.)   0.146424 -0.021885  0.988980          188.864838"
-matrix  "6c70-A gwsr-A  U(3,.)  -0.853178  0.503184  0.137452          179.590256"
-matrix  "6c70-A gvrz-A  U(1,.)  -0.809776  0.566336 -0.153382          201.137405"
-matrix  "6c70-A gvrz-A  U(2,.)  -0.312192 -0.637222 -0.704616          194.131699"
-matrix  "6c70-A gvrz-A  U(3,.)  -0.496788 -0.522697  0.692813          170.235886"
-matrix  "6c70-A gu3k-A  U(1,.)  -0.128175  0.979793  0.153547          214.585266"
-matrix  "6c70-A gu3k-A  U(2,.)  -0.874815 -0.038764 -0.482903          192.546707"
-matrix  "6c70-A gu3k-A  U(3,.)  -0.467193 -0.196222  0.862107          173.097214"
-matrix  "6c70-A gv5e-A  U(1,.)   0.897270  0.369946 -0.240927          228.984375"
-matrix  "6c70-A gv5e-A  U(2,.)   0.389931 -0.919995  0.039533          163.383728"
-matrix  "6c70-A gv5e-A  U(3,.)  -0.207027 -0.129416 -0.969738          194.883759"
-matrix  "6c70-A gwgm-A  U(1,.)   0.385123 -0.645995  0.659068          219.357269"
-matrix  "6c70-A gwgm-A  U(2,.)   0.262049  0.761307  0.593078          192.410767"
-matrix  "6c70-A gwgm-A  U(3,.)  -0.884879 -0.055700  0.462480          180.430145"
-matrix  "6c70-A gvk0-A  U(1,.)  -0.819307 -0.416986  0.393521          182.099838"
-matrix  "6c70-A gvk0-A  U(2,.)  -0.251689  0.878251  0.406606          183.529373"
-matrix  "6c70-A gvk0-A  U(3,.)  -0.515160  0.234090 -0.824507          189.842087"
-matrix  "6c70-A gve7-A  U(1,.)  -0.771570  0.583243 -0.253982          213.457779"
-matrix  "6c70-A gve7-A  U(2,.)  -0.534089 -0.810813 -0.239440          188.679779"
-matrix  "6c70-A gve7-A  U(3,.)  -0.345583 -0.049096  0.937103          169.546753"
-matrix  "6c70-A gvhh-A  U(1,.)   0.508468 -0.764176  0.396857          215.664215"
-matrix  "6c70-A gvhh-A  U(2,.)   0.296840  0.588189  0.752276          191.124420"
-matrix  "6c70-A gvhh-A  U(3,.)  -0.808298 -0.264706  0.525913          178.068253"
-matrix  "6c70-A gwb2-A  U(1,.)   0.332884 -0.840619 -0.427256          216.709579"
-matrix  "6c70-A gwb2-A  U(2,.)  -0.567065  0.183558 -0.802960          193.194839"
-matrix  "6c70-A gwb2-A  U(3,.)   0.753409  0.509575 -0.415581          173.345078"
-matrix  "6c70-A gu0i-A  U(1,.)   0.431270  0.437198  0.789217          208.578369"
-matrix  "6c70-A gu0i-A  U(2,.)   0.629354 -0.772559  0.084058          197.970184"
-matrix  "6c70-A gu0i-A  U(3,.)   0.646467  0.460446 -0.608334          161.549057"
-matrix  "6c70-A gvoo-A  U(1,.)   0.908992 -0.371013  0.189956          222.184799"
-matrix  "6c70-A gvoo-A  U(2,.)  -0.142691 -0.705185 -0.694516          197.245178"
-matrix  "6c70-A gvoo-A  U(3,.)   0.391629  0.604204 -0.693948          171.166901"
-matrix  "6c70-A gwra-A  U(1,.)   0.386242  0.362953 -0.847987          215.993546"
-matrix  "6c70-A gwra-A  U(2,.)  -0.144252  0.931786  0.333116          192.853455"
-matrix  "6c70-A gwra-A  U(3,.)   0.911048 -0.006339  0.412251          173.202286"
-matrix  "6c70-A gvie-A  U(1,.)  -0.365069 -0.493056 -0.789696          214.427841"
-matrix  "6c70-A gvie-A  U(2,.)  -0.266008  0.868123 -0.419050          189.943924"
-matrix  "6c70-A gvie-A  U(3,.)   0.892168  0.057083 -0.448081           81.463066"
-matrix  "6c70-A gu3e-A  U(1,.)  -0.817813 -0.542111 -0.193125          228.135513"
-matrix  "6c70-A gu3e-A  U(2,.)  -0.283618  0.671675 -0.684407          190.825211"
-matrix  "6c70-A gu3e-A  U(3,.)   0.500742 -0.504943 -0.703058          166.235504"
-matrix  "6c70-A gwma-A  U(1,.)   0.631507  0.483445  0.606201          207.188675"
-matrix  "6c70-A gwma-A  U(2,.)   0.377248  0.491472 -0.784945          141.612732"
-matrix  "6c70-A gwma-A  U(3,.)  -0.677409  0.724387  0.127989          167.000870"
-matrix  "6c70-A gwhv-A  U(1,.)  -0.293474  0.411031 -0.863092          219.706863"
-matrix  "6c70-A gwhv-A  U(2,.)   0.056865  0.908754  0.413440          191.560501"
-matrix  "6c70-A gwhv-A  U(3,.)   0.954274  0.072254 -0.290069          170.034515"
-matrix  "6c70-A gu6b-A  U(1,.)  -0.975420 -0.179743 -0.127468          172.688904"
-matrix  "6c70-A gu6b-A  U(2,.)  -0.137183  0.042643  0.989627          153.595612"
-matrix  "6c70-A gu6b-A  U(3,.)  -0.172443  0.982789 -0.066253          182.482651"
-matrix  "6c70-A gwhz-A  U(1,.)   0.600511  0.677468  0.424763          216.504227"
-matrix  "6c70-A gwhz-A  U(2,.)   0.779475 -0.614440 -0.121996          192.688873"
-matrix  "6c70-A gwhz-A  U(3,.)   0.178343  0.404351 -0.897047          177.881180"
-matrix  "6c70-A gwce-A  U(1,.)   0.402707 -0.908344 -0.112860          207.588058"
-matrix  "6c70-A gwce-A  U(2,.)   0.831348  0.311376  0.460332          187.501312"
-matrix  "6c70-A gwce-A  U(3,.)  -0.382998 -0.279205  0.880544          191.797531"
-matrix  "6c70-A gwj0-A  U(1,.)  -0.553480  0.809539  0.195722          215.713089"
-matrix  "6c70-A gwj0-A  U(2,.)  -0.788667 -0.433899 -0.435587          192.954666"
-matrix  "6c70-A gwj0-A  U(3,.)  -0.267701 -0.395448  0.878611          171.397095"
-matrix  "6c70-A guwl-A  U(1,.)   0.355606  0.193735  0.914336          213.140121"
-matrix  "6c70-A guwl-A  U(2,.)  -0.773335  0.610379  0.171437          190.471222"
-matrix  "6c70-A guwl-A  U(3,.)  -0.524879 -0.768052  0.366876          172.063385"
-matrix  "6c70-A gu6p-A  U(1,.)  -0.862557 -0.172387 -0.475687          218.592178"
-matrix  "6c70-A gu6p-A  U(2,.)   0.106691 -0.980998  0.162048          193.941223"
-matrix  "6c70-A gu6p-A  U(3,.)  -0.494583  0.089024  0.864559          178.465073"
-matrix  "6c70-A guvl-A  U(1,.)  -0.715305  0.698281  0.027262          204.807404"
-matrix  "6c70-A guvl-A  U(2,.)  -0.574284 -0.565162 -0.592276          192.888168"
-matrix  "6c70-A guvl-A  U(3,.)  -0.398167 -0.439314  0.805274          158.245346"
-matrix  "6c70-A gvv9-A  U(1,.)   0.803510 -0.252741  0.538975          218.190384"
-matrix  "6c70-A gvv9-A  U(2,.)   0.077036 -0.853637 -0.515140          194.500305"
-matrix  "6c70-A gvv9-A  U(3,.)   0.590286  0.455440 -0.666435          170.101334"
-matrix  "6c70-A gwbr-A  U(1,.)   0.725230  0.343022  0.596973          202.144943"
-matrix  "6c70-A gwbr-A  U(2,.)  -0.053087 -0.836615  0.545213          208.298935"
-matrix  "6c70-A gwbr-A  U(3,.)   0.686457 -0.427096 -0.588529          137.828217"
-matrix  "6c70-A gwy1-A  U(1,.)   0.419924  0.090044  0.903082          226.826431"
-matrix  "6c70-A gwy1-A  U(2,.)  -0.713526  0.647674  0.267205          187.353134"
-matrix  "6c70-A gwy1-A  U(3,.)  -0.560843 -0.756578  0.336222          153.612503"
-matrix  "6c70-A gv8u-A  U(1,.)  -0.330777 -0.462347 -0.822692          215.443588"
-matrix  "6c70-A gv8u-A  U(2,.)  -0.058341  0.880115 -0.471162          196.771988"
-matrix  "6c70-A gv8u-A  U(3,.)   0.941904 -0.107852 -0.318096          169.811890"
-matrix  "6c70-A gwf7-A  U(1,.)   0.237724 -0.964220 -0.117336          218.786484"
-matrix  "6c70-A gwf7-A  U(2,.)  -0.245500  0.057233 -0.967706          194.759613"
-matrix  "6c70-A gwf7-A  U(3,.)   0.939796  0.258853 -0.223110          180.182449"
-matrix  "6c70-A gwqj-A  U(1,.)   0.160702 -0.951852  0.261061          184.764191"
-matrix  "6c70-A gwqj-A  U(2,.)  -0.951904 -0.219376 -0.213901          175.799362"
-matrix  "6c70-A gwqj-A  U(3,.)   0.260872 -0.214130 -0.941326          168.665787"
-matrix  "6c70-A gu2k-A  U(1,.)  -0.857689 -0.064322 -0.510129          221.328430"
-matrix  "6c70-A gu2k-A  U(2,.)   0.200849 -0.955229 -0.217248          174.383240"
-matrix  "6c70-A gu2k-A  U(3,.)  -0.473316 -0.288790  0.832209          255.790436"
-matrix  "6c70-A gwxi-A  U(1,.)   0.417091  0.904260 -0.091369          213.496460"
-matrix  "6c70-A gwxi-A  U(2,.)   0.890682 -0.386667  0.239110          194.472122"
-matrix  "6c70-A gwxi-A  U(3,.)   0.180888 -0.181112 -0.966684          180.228775"
-matrix  "6c70-A gvay-A  U(1,.)  -0.536401  0.711271 -0.454277          220.652481"
-matrix  "6c70-A gvay-A  U(2,.)   0.626225  0.696285  0.350754          191.127914"
-matrix  "6c70-A gvay-A  U(3,.)   0.565787 -0.096335 -0.818904          171.626160"
-matrix  "6c70-A gvkz-A  U(1,.)   0.513070 -0.044923  0.857170          218.943573"
-matrix  "6c70-A gvkz-A  U(2,.)  -0.237104 -0.967191  0.091232          206.586945"
-matrix  "6c70-A gvkz-A  U(3,.)   0.824949 -0.250047 -0.506889          158.594482"
-matrix  "6c70-A gu9x-A  U(1,.)   0.129001 -0.918054 -0.374881          215.297195"
-matrix  "6c70-A gu9x-A  U(2,.)   0.520077  0.384511 -0.762674          164.685822"
-matrix  "6c70-A gu9x-A  U(3,.)   0.844321 -0.096581  0.527061          155.352570"
-matrix  "6c70-A gwbe-A  U(1,.)   0.166853 -0.973002 -0.159461          215.099609"
-matrix  "6c70-A gwbe-A  U(2,.)  -0.246413  0.115446 -0.962264          191.763901"
-matrix  "6c70-A gwbe-A  U(3,.)   0.954694  0.199850 -0.220498          178.872391"
-matrix  "6c70-A gvc5-A  U(1,.)   0.383845 -0.758431  0.526731          218.095688"
-matrix  "6c70-A gvc5-A  U(2,.)   0.265125  0.636930  0.723899          194.468964"
-matrix  "6c70-A gvc5-A  U(3,.)  -0.884518 -0.138215  0.445561          180.451752"
-matrix  "6c70-A gwue-A  U(1,.)  -0.690400  0.449204 -0.567066          216.399948"
-matrix  "6c70-A gwue-A  U(2,.)  -0.356240 -0.893336 -0.273941          190.165787"
-matrix  "6c70-A gwue-A  U(3,.)  -0.629636  0.012883  0.776783          172.867523"
-matrix  "6c70-A gwxf-A  U(1,.)  -0.671144 -0.671738 -0.313582          216.088043"
-matrix  "6c70-A gwxf-A  U(2,.)  -0.299974  0.632905 -0.713755          176.266510"
-matrix  "6c70-A gwxf-A  U(3,.)   0.677924 -0.384966 -0.626275          177.562912"
-matrix  "6c70-A gvrk-A  U(1,.)  -0.234583 -0.852864 -0.466470          218.921616"
-matrix  "6c70-A gvrk-A  U(2,.)  -0.308286  0.520359 -0.796358          188.443130"
-matrix  "6c70-A gvrk-A  U(3,.)   0.921917 -0.043006 -0.384994          172.714096"
-matrix  "6c70-A gv7m-A  U(1,.)   0.820651  0.230942  0.522683          215.185745"
-matrix  "6c70-A gv7m-A  U(2,.)   0.315451 -0.945780 -0.077398          195.004517"
-matrix  "6c70-A gv7m-A  U(3,.)   0.476469  0.228397 -0.849007          173.625504"
-matrix  "6c70-A gwrq-A  U(1,.)  -0.181125  0.973598  0.138928          219.828903"
-matrix  "6c70-A gwrq-A  U(2,.)   0.594137 -0.004246  0.804352          177.130783"
-matrix  "6c70-A gwrq-A  U(3,.)   0.783706  0.228230 -0.577682          212.489410"
-matrix  "6c70-A gvkn-A  U(1,.)  -0.135772  0.896748 -0.421200          210.504486"
-matrix  "6c70-A gvkn-A  U(2,.)   0.765612  0.364796  0.529870          188.911072"
-matrix  "6c70-A gvkn-A  U(3,.)   0.628812 -0.250535 -0.736090          187.035324"
-matrix  "6c70-A gvet-A  U(1,.)  -0.356748 -0.815496  0.455738          225.629318"
-matrix  "6c70-A gvet-A  U(2,.)   0.267545  0.378216  0.886212          179.814346"
-matrix  "6c70-A gvet-A  U(3,.)  -0.895070  0.438085  0.083254          178.996872"
-matrix  "6c70-A gu3u-A  U(1,.)   0.076526 -0.991819  0.102168          219.188858"
-matrix  "6c70-A gu3u-A  U(2,.)   0.514945  0.127060  0.847754          202.390579"
-matrix  "6c70-A gu3u-A  U(3,.)  -0.853801 -0.012264  0.520456          171.936478"
-matrix  "6c70-A gvig-A  U(1,.)  -0.282307 -0.458230 -0.842809          212.354141"
-matrix  "6c70-A gvig-A  U(2,.)  -0.399451  0.854910 -0.331009          192.952499"
-matrix  "6c70-A gvig-A  U(3,.)   0.872205  0.243214 -0.424388          169.863098"
-matrix  "6c70-A gwq2-A  U(1,.)  -0.065726 -0.907456  0.414973          231.349213"
-matrix  "6c70-A gwq2-A  U(2,.)  -0.983500  0.129160  0.126673          198.015594"
-matrix  "6c70-A gwq2-A  U(3,.)  -0.168548 -0.399800 -0.900972          131.756973"
-matrix  "6c70-A guzs-A  U(1,.)  -0.087879  0.955795 -0.280593          243.322693"
-matrix  "6c70-A guzs-A  U(2,.)   0.795110 -0.102380 -0.597761          259.464630"
-matrix  "6c70-A guzs-A  U(3,.)  -0.600064 -0.275633 -0.750965          160.955200"
-matrix  "6c70-A guzv-A  U(1,.)   0.858420  0.102765  0.502548          217.524948"
-matrix  "6c70-A guzv-A  U(2,.)   0.285881 -0.909306 -0.302381          194.904510"
-matrix  "6c70-A guzv-A  U(3,.)   0.425895  0.403239 -0.809945          175.523209"
-matrix  "6c70-A gwzn-A  U(1,.)   0.114783 -0.769859 -0.627807          206.779770"
-matrix  "6c70-A gwzn-A  U(2,.)   0.031345  0.634477 -0.772306          185.027771"
-matrix  "6c70-A gwzn-A  U(3,.)   0.992896  0.068969  0.096959          151.653229"
-matrix  "6c70-A gwjt-A  U(1,.)   0.767581 -0.523040  0.370471          211.553833"
-matrix  "6c70-A gwjt-A  U(2,.)  -0.123049 -0.687500 -0.715683          190.039810"
-matrix  "6c70-A gwjt-A  U(3,.)   0.629030  0.503758 -0.592071          167.654404"
-matrix  "6c70-A gwec-A  U(1,.)   0.650687 -0.755445  0.076872          211.561859"
-matrix  "6c70-A gwec-A  U(2,.)  -0.362666 -0.398116 -0.842601          192.993607"
-matrix  "6c70-A gwec-A  U(3,.)   0.667143  0.520391 -0.533023          170.104752"
-matrix  "6c70-A guv7-A  U(1,.)  -0.408741  0.378767 -0.830341          214.994232"
-matrix  "6c70-A guv7-A  U(2,.)   0.372722  0.899760  0.226958          188.796310"
-matrix  "6c70-A guv7-A  U(3,.)   0.833072 -0.216720 -0.508943          169.671967"
-matrix  "6c70-A gv5y-A  U(1,.)   0.021584 -0.799623  0.600114          195.373260"
-matrix  "6c70-A gv5y-A  U(2,.)   0.301092  0.577585  0.758775          173.132629"
-matrix  "6c70-A gv5y-A  U(3,.)  -0.953351  0.164312  0.253226          142.781998"
-matrix  "6c70-A gu4l-A  U(1,.)   0.371075  0.845816 -0.383274          192.815872"
-matrix  "6c70-A gu4l-A  U(2,.)   0.171142  0.343380  0.923472          206.450729"
-matrix  "6c70-A gu4l-A  U(3,.)   0.912696 -0.408272 -0.017336          141.770615"
-matrix  "6c70-A gvsk-A  U(1,.)   0.244332 -0.889039 -0.387185          230.413681"
-matrix  "6c70-A gvsk-A  U(2,.)  -0.394695 -0.455893  0.797733          138.268021"
-matrix  "6c70-A gvsk-A  U(3,.)  -0.885730 -0.042091 -0.462288          143.924500"
-matrix  "6c70-A gwd9-A  U(1,.)   0.895394  0.048452 -0.442631          193.950562"
-matrix  "6c70-A gwd9-A  U(2,.)  -0.440230  0.245545 -0.863658          180.362854"
-matrix  "6c70-A gwd9-A  U(3,.)   0.066840  0.968174  0.241189          180.241013"
-matrix  "6c70-A gwhh-A  U(1,.)  -0.075963 -0.977829 -0.195144          217.030823"
-matrix  "6c70-A gwhh-A  U(2,.)  -0.592927  0.201645 -0.779600          187.051804"
-matrix  "6c70-A gwhh-A  U(3,.)   0.801665  0.056486 -0.595099          172.087631"
-matrix  "6c70-A gwki-A  U(1,.)  -0.080665 -0.996175 -0.033585          215.456970"
-matrix  "6c70-A gwki-A  U(2,.)   0.360082 -0.060544  0.930954          193.184998"
-matrix  "6c70-A gwki-A  U(3,.)  -0.929427  0.063002  0.363588          173.863220"
-matrix  "6c70-A gvy3-A  U(1,.)  -0.647089  0.500585 -0.575057          210.719238"
-matrix  "6c70-A gvy3-A  U(2,.)   0.443437  0.860668  0.250228          190.089340"
-matrix  "6c70-A gvy3-A  U(3,.)   0.620193 -0.093082 -0.778907          177.128296"
-matrix  "6c70-A gvax-A  U(1,.)  -0.619490  0.675295 -0.400262          216.557724"
-matrix  "6c70-A gvax-A  U(2,.)  -0.515339 -0.734474 -0.441558          194.054672"
-matrix  "6c70-A gvax-A  U(3,.)  -0.592164 -0.067270  0.803005          180.867401"
-matrix  "6c70-A gvnr-A  U(1,.)  -0.173869 -0.900274 -0.399094          216.048508"
-matrix  "6c70-A gvnr-A  U(2,.)   0.713078 -0.394605  0.579489          194.546707"
-matrix  "6c70-A gvnr-A  U(3,.)  -0.679183 -0.183829  0.710575          222.418106"
-matrix  "6c70-A gv75-A  U(1,.)  -0.473616 -0.865813 -0.161421          220.159805"
-matrix  "6c70-A gv75-A  U(2,.)   0.353613 -0.354794  0.865493          190.127090"
-matrix  "6c70-A gv75-A  U(3,.)  -0.806626  0.352831  0.474199          180.403870"
-matrix  "6c70-A gwdw-A  U(1,.)   0.849018 -0.502035  0.164707          214.219101"
-matrix  "6c70-A gwdw-A  U(2,.)  -0.154990 -0.534657 -0.830735          194.291580"
-matrix  "6c70-A gwdw-A  U(3,.)   0.505120  0.679781 -0.531744          172.816132"
-matrix  "6c70-A gwl2-A  U(1,.)  -0.579838  0.730505 -0.360764          214.088669"
-matrix  "6c70-A gwl2-A  U(2,.)   0.697672  0.673878  0.243192          189.387848"
-matrix  "6c70-A gwl2-A  U(3,.)   0.420764 -0.110683 -0.900393          177.474655"
-matrix  "6c70-A gu7x-A  U(1,.)   0.828426  0.200608  0.522941          221.123901"
-matrix  "6c70-A gu7x-A  U(2,.)   0.312619 -0.940304 -0.134527          184.084595"
-matrix  "6c70-A gu7x-A  U(3,.)   0.464736  0.274928 -0.841686          181.473694"
-matrix  "6c70-A gux4-A  U(1,.)   0.637819 -0.769666  0.028302          215.679749"
-matrix  "6c70-A gux4-A  U(2,.)  -0.608321 -0.525969 -0.594392          199.971359"
-matrix  "6c70-A gux4-A  U(3,.)   0.472369  0.361898 -0.803677          168.327484"
-matrix  "6c70-A guwi-A  U(1,.)   0.407238  0.903960  0.130433          215.338470"
-matrix  "6c70-A guwi-A  U(2,.)   0.823636 -0.425200  0.375271          196.832245"
-matrix  "6c70-A guwi-A  U(3,.)   0.394690 -0.045395 -0.917692          177.312820"
-matrix  "6c70-A gwt0-A  U(1,.)   0.879276  0.085230  0.468625          219.561188"
-matrix  "6c70-A gwt0-A  U(2,.)  -0.067943  0.996243 -0.053708          197.765442"
-matrix  "6c70-A gwt0-A  U(3,.)  -0.471442  0.015384  0.881763          209.972229"
-matrix  "6c70-A gv0z-A  U(1,.)   0.250205 -0.930385  0.267921          206.435211"
-matrix  "6c70-A gv0z-A  U(2,.)   0.525331  0.362904  0.769628          185.188599"
-matrix  "6c70-A gv0z-A  U(3,.)  -0.813280 -0.051818  0.579561          137.715820"
-matrix  "6c70-A gv2w-A  U(1,.)  -0.820121  0.022778 -0.571737          219.560944"
-matrix  "6c70-A gv2w-A  U(2,.)  -0.145263 -0.974759  0.169536          192.438339"
-matrix  "6c70-A gv2w-A  U(3,.)  -0.553444  0.222093  0.802730          172.768692"
-matrix  "6c70-A gv8o-A  U(1,.)   0.735296  0.143088  0.662469          221.922806"
-matrix  "6c70-A gv8o-A  U(2,.)   0.041090  0.966250 -0.254309          199.338791"
-matrix  "6c70-A gv8o-A  U(3,.)  -0.676499  0.214213  0.704600          161.895920"
-matrix  "6c70-A guxk-A  U(1,.)   0.292193 -0.773405  0.562555          217.410736"
-matrix  "6c70-A guxk-A  U(2,.)   0.445610  0.630571  0.635462          187.218414"
-matrix  "6c70-A guxk-A  U(3,.)  -0.846200  0.065003  0.528886          175.230316"
-matrix  "6c70-A gv51-A  U(1,.)   0.235082 -0.940001 -0.247256          223.624649"
-matrix  "6c70-A gv51-A  U(2,.)   0.554051 -0.079415  0.828686          167.683517"
-matrix  "6c70-A gv51-A  U(3,.)  -0.798601 -0.331801  0.502139          119.576637"
-matrix  "6c70-A gws8-A  U(1,.)   0.223539 -0.914844  0.336290          212.735641"
-matrix  "6c70-A gws8-A  U(2,.)   0.171588  0.376568  0.910359          189.000900"
-matrix  "6c70-A gws8-A  U(3,.)  -0.959473 -0.145798  0.241154          166.538055"
-matrix  "6c70-A gwqv-A  U(1,.)  -0.381415  0.415638 -0.825692          214.961929"
-matrix  "6c70-A gwqv-A  U(2,.)   0.089350  0.905610  0.414593          192.251785"
-matrix  "6c70-A gwqv-A  U(3,.)   0.920075  0.084357 -0.382551          169.074524"
-matrix  "6c70-A gu8r-A  U(1,.)  -0.776466 -0.574287 -0.259414          220.426727"
-matrix  "6c70-A gu8r-A  U(2,.)   0.347353 -0.733529  0.584193          194.483002"
-matrix  "6c70-A gu8r-A  U(3,.)  -0.525782  0.363498  0.769040          175.778549"
-matrix  "6c70-A gvb8-A  U(1,.)  -0.429900  0.836489 -0.339811          207.916138"
-matrix  "6c70-A gvb8-A  U(2,.)   0.440345  0.522820  0.729901          185.908829"
-matrix  "6c70-A gvb8-A  U(3,.)   0.788214  0.164150 -0.593104          179.488800"
-matrix  "6c70-A gvb1-A  U(1,.)  -0.703812 -0.702572 -0.105081          222.665695"
-matrix  "6c70-A gvb1-A  U(2,.)   0.498705 -0.593996  0.631238          195.525253"
-matrix  "6c70-A gvb1-A  U(3,.)  -0.505908  0.391869  0.768438          173.854843"
-matrix  "6c70-A gwy5-A  U(1,.)   0.789406  0.519045  0.327767          215.609161"
-matrix  "6c70-A gwy5-A  U(2,.)   0.607784 -0.735855 -0.298525          195.337677"
-matrix  "6c70-A gwy5-A  U(3,.)   0.086241  0.434868 -0.896355          167.759689"
-matrix  "6c70-A gwcx-A  U(1,.)  -0.587117 -0.598116 -0.545483          183.837753"
-matrix  "6c70-A gwcx-A  U(2,.)  -0.668314  0.738378 -0.090300          170.399673"
-matrix  "6c70-A gwcx-A  U(3,.)   0.456782  0.311537 -0.833243          206.704346"
-matrix  "6c70-A gvba-A  U(1,.)  -0.448735 -0.858819 -0.247117          219.475510"
-matrix  "6c70-A gvba-A  U(2,.)   0.251239 -0.386603  0.887365          192.000031"
-matrix  "6c70-A gvba-A  U(3,.)  -0.857622  0.336107  0.389251          172.934052"
-matrix  "6c70-A guzp-A  U(1,.)  -0.208024  0.808322 -0.550765          217.000656"
-matrix  "6c70-A guzp-A  U(2,.)   0.435386  0.580745  0.687877          194.021011"
-matrix  "6c70-A guzp-A  U(3,.)   0.875880 -0.096700 -0.472741          178.798370"
-matrix  "6c70-A gwv7-A  U(1,.)  -0.081686  0.763067  0.641137          219.623627"
-matrix  "6c70-A gwv7-A  U(2,.)  -0.876456  0.251266 -0.410719          186.752075"
-matrix  "6c70-A gwv7-A  U(3,.)  -0.474502 -0.595478  0.648269          173.110123"
-matrix  "6c70-A gvm8-A  U(1,.)   0.193992 -0.884227 -0.424864          217.925262"
-matrix  "6c70-A gvm8-A  U(2,.)  -0.836530  0.077123 -0.542467          184.166687"
-matrix  "6c70-A gvm8-A  U(3,.)   0.512430  0.460645 -0.724721          192.532761"
-matrix  "6c70-A gv8h-A  U(1,.)   0.394265 -0.459302  0.795988          216.491821"
-matrix  "6c70-A gv8h-A  U(2,.)  -0.161566  0.818016  0.552038          197.011841"
-matrix  "6c70-A gv8h-A  U(3,.)  -0.904683 -0.346254  0.248308          181.463440"
-matrix  "6c70-A gwmt-A  U(1,.)  -0.102802 -0.986990  0.123624          217.394073"
-matrix  "6c70-A gwmt-A  U(2,.)   0.514073  0.053681  0.856065          190.747253"
-matrix  "6c70-A gwmt-A  U(3,.)  -0.851563  0.151557  0.501867          174.206436"
-matrix  "6c70-A gwkg-A  U(1,.)  -0.646166  0.761916  0.044209          213.022903"
-matrix  "6c70-A gwkg-A  U(2,.)  -0.693742 -0.562231 -0.450132          186.923737"
-matrix  "6c70-A gwkg-A  U(3,.)  -0.318107 -0.321529  0.891867          171.267929"
-matrix  "6c70-A gwh7-A  U(1,.)   0.561801  0.820897  0.102503          211.459793"
-matrix  "6c70-A gwh7-A  U(2,.)   0.732610 -0.551236  0.399277          191.450775"
-matrix  "6c70-A gwh7-A  U(3,.)   0.384269 -0.149220 -0.911082          173.834534"
-matrix  "6c70-A gv03-A  U(1,.)   0.295749  0.910435  0.289208          212.015305"
-matrix  "6c70-A gv03-A  U(2,.)   0.742192 -0.409600  0.530452          186.557968"
-matrix  "6c70-A gv03-A  U(3,.)   0.601401  0.057767 -0.796856          188.986008"
-matrix  "6c70-A gwvr-A  U(1,.)  -0.157531  0.869568 -0.468013          215.789520"
-matrix  "6c70-A gwvr-A  U(2,.)  -0.563193 -0.468410 -0.680739          184.856567"
-matrix  "6c70-A gwvr-A  U(3,.)  -0.811170  0.156344  0.563524          181.921127"
-matrix  "6c70-A gwcz-A  U(1,.)  -0.773894 -0.215377 -0.595568          219.526947"
-matrix  "6c70-A gwcz-A  U(2,.)  -0.260687  0.965368 -0.010367          187.838333"
-matrix  "6c70-A gwcz-A  U(3,.)   0.577175  0.147234 -0.803238          185.468353"
-matrix  "6c70-A gv59-A  U(1,.)  -0.328718  0.144638 -0.933287          224.167267"
-matrix  "6c70-A gv59-A  U(2,.)  -0.587822 -0.804791  0.082316          179.126984"
-matrix  "6c70-A gv59-A  U(3,.)  -0.739195  0.575665  0.349571          154.696045"
-matrix  "6c70-A guvz-A  U(1,.)   0.457872  0.806615 -0.373797          221.521255"
-matrix  "6c70-A guvz-A  U(2,.)   0.657725 -0.024469  0.752860          196.807770"
-matrix  "6c70-A guvz-A  U(3,.)   0.598122 -0.590570 -0.541735          174.855698"
-matrix  "6c70-A guvi-A  U(1,.)   0.775876 -0.630678  0.016181          206.577744"
-matrix  "6c70-A guvi-A  U(2,.)  -0.316560 -0.411369 -0.854731          186.054291"
-matrix  "6c70-A guvi-A  U(3,.)   0.545716  0.658043 -0.518819          153.404739"
-matrix  "6c70-A gvn1-A  U(1,.)  -0.784622  0.614663  0.080980          217.169708"
-matrix  "6c70-A gvn1-A  U(2,.)  -0.586621 -0.693786 -0.417776          194.829239"
-matrix  "6c70-A gvn1-A  U(3,.)  -0.200608 -0.375301  0.904934          169.453323"
-matrix  "6c70-A gvxu-A  U(1,.)  -0.090863  0.987236  0.130798          195.460602"
-matrix  "6c70-A gvxu-A  U(2,.)  -0.536379  0.062147 -0.841686          177.416641"
-matrix  "6c70-A gvxu-A  U(3,.)  -0.839072 -0.146636  0.523886           77.025963"
-matrix  "6c70-A gwef-A  U(1,.)   0.323079 -0.855880  0.403844          218.300568"
-matrix  "6c70-A gwef-A  U(2,.)   0.536089  0.517174  0.667188          193.391846"
-matrix  "6c70-A gwef-A  U(3,.)  -0.779890  0.000942  0.625916          178.143478"
-matrix  "6c70-A gwcp-A  U(1,.)  -0.889786  0.257918 -0.376509          192.673706"
-matrix  "6c70-A gwcp-A  U(2,.)  -0.288389 -0.957164  0.025854          183.596756"
-matrix  "6c70-A gwcp-A  U(3,.)  -0.353713  0.131586  0.926052          142.607605"
-matrix  "6c70-A guza-A  U(1,.)   0.654776  0.718849  0.233505          218.438263"
-matrix  "6c70-A guza-A  U(2,.)   0.733902 -0.678549  0.030975          201.734512"
-matrix  "6c70-A guza-A  U(3,.)   0.180711  0.151088 -0.971862          175.205597"
-matrix  "6c70-A gu4r-A  U(1,.)   0.667162  0.479436  0.570119          217.012894"
-matrix  "6c70-A gu4r-A  U(2,.)   0.355186 -0.877487  0.322271          191.731247"
-matrix  "6c70-A gu4r-A  U(3,.)   0.654781 -0.012509 -0.755715          157.799225"
-matrix  "6c70-A gwfp-A  U(1,.)  -0.936828  0.031627 -0.348359          208.999191"
-matrix  "6c70-A gwfp-A  U(2,.)   0.053615 -0.971152 -0.232355          190.524490"
-matrix  "6c70-A gwfp-A  U(3,.)  -0.345658 -0.236354  0.908106          155.240265"
-matrix  "6c70-A guy1-A  U(1,.)   0.290873  0.413999  0.862553          207.255829"
-matrix  "6c70-A guy1-A  U(2,.)  -0.601856  0.779992 -0.171412          183.910263"
-matrix  "6c70-A guy1-A  U(3,.)  -0.743748 -0.469274  0.476047          176.169464"
-matrix  "6c70-A gu58-A  U(1,.)  -0.101325  0.442743  0.890905          223.243866"
-matrix  "6c70-A gu58-A  U(2,.)  -0.117941  0.883853 -0.452652          189.385025"
-matrix  "6c70-A gu58-A  U(3,.)  -0.987838 -0.150939 -0.037339          181.721695"
-matrix  "6c70-A gv6f-A  U(1,.)   0.209403  0.966958  0.145404          218.503708"
-matrix  "6c70-A gv6f-A  U(2,.)   0.564177 -0.240929  0.789720          206.542480"
-matrix  "6c70-A gv6f-A  U(3,.)   0.798658 -0.083336 -0.595987          131.588837"
-matrix  "6c70-A gwgr-A  U(1,.)   0.751006  0.599262 -0.277264          204.711014"
-matrix  "6c70-A gwgr-A  U(2,.)   0.643435 -0.758470  0.103513          186.494263"
-matrix  "6c70-A gwgr-A  U(3,.)  -0.148265 -0.256141 -0.955201          169.723480"
-matrix  "6c70-A gvgt-A  U(1,.)   0.590243 -0.101385  0.800833          190.370682"
-matrix  "6c70-A gvgt-A  U(2,.)   0.037883  0.994467  0.097978          180.947647"
-matrix  "6c70-A gvgt-A  U(3,.)  -0.806336 -0.027492  0.590818          181.980759"
-matrix  "6c70-A gwv1-A  U(1,.)  -0.457206 -0.886009  0.077147          210.855652"
-matrix  "6c70-A gwv1-A  U(2,.)  -0.571844  0.226432 -0.788494          194.924164"
-matrix  "6c70-A gwv1-A  U(3,.)   0.681144 -0.404620 -0.610185          174.444199"
-matrix  "6c70-A gv74-A  U(1,.)   0.090443 -0.973960 -0.207898          217.693100"
-matrix  "6c70-A gv74-A  U(2,.)  -0.640252  0.103034 -0.761224          185.951599"
-matrix  "6c70-A gv74-A  U(3,.)   0.762822  0.201954 -0.614261          175.140381"
-matrix  "6c70-A gvxb-A  U(1,.)  -0.457641  0.886603  0.067082          217.853409"
-matrix  "6c70-A gvxb-A  U(2,.)  -0.847377 -0.412054 -0.334909          195.310928"
-matrix  "6c70-A gvxb-A  U(3,.)  -0.269290 -0.210112  0.939860          176.297638"
-matrix  "6c70-A guux-A  U(1,.)   0.172221  0.374800 -0.910969          190.756226"
-matrix  "6c70-A guux-A  U(2,.)   0.217755 -0.916394 -0.335864          182.430756"
-matrix  "6c70-A guux-A  U(3,.)  -0.960689 -0.140525 -0.239437          186.821274"
-matrix  "6c70-A guyn-A  U(1,.)   0.110679 -0.593677  0.797056          219.258377"
-matrix  "6c70-A guyn-A  U(2,.)  -0.261743  0.756259  0.599636          197.750443"
-matrix  "6c70-A guyn-A  U(3,.)  -0.958771 -0.274991 -0.071689          181.633621"
-matrix  "6c70-A gvi6-A  U(1,.)   0.554475  0.812404  0.180436          214.001465"
-matrix  "6c70-A gvi6-A  U(2,.)   0.716836 -0.576386  0.392333          198.691879"
-matrix  "6c70-A gvi6-A  U(3,.)   0.422734 -0.088196 -0.901952          162.153854"
-matrix  "6c70-A gu3m-A  U(1,.)  -0.132027 -0.971181  0.198435          224.443024"
-matrix  "6c70-A gu3m-A  U(2,.)   0.518860  0.102862  0.848648          194.418304"
-matrix  "6c70-A gu3m-A  U(3,.)  -0.844602  0.215004  0.490327          177.069260"
-matrix  "6c70-A gwvk-A  U(1,.)  -0.918413 -0.019004 -0.395167          219.467743"
-matrix  "6c70-A gwvk-A  U(2,.)  -0.049172 -0.985617  0.161680          189.279327"
-matrix  "6c70-A gwvk-A  U(3,.)  -0.392556  0.167920  0.904269          174.187836"
-matrix  "6c70-A gvtp-A  U(1,.)  -0.712150 -0.688751 -0.135886          222.043549"
-matrix  "6c70-A gvtp-A  U(2,.)   0.406558 -0.562421  0.719995          193.267654"
-matrix  "6c70-A gvtp-A  U(3,.)  -0.572322  0.457499  0.680545          168.055084"
-matrix  "6c70-A gvv6-A  U(1,.)   0.135396 -0.990743  0.009800          215.256683"
-matrix  "6c70-A gvv6-A  U(2,.)  -0.113368 -0.025318 -0.993230          187.285507"
-matrix  "6c70-A gvv6-A  U(3,.)   0.984284  0.133368 -0.115746          173.330688"
-matrix  "6c70-A gwso-A  U(1,.)  -0.750676  0.390926 -0.532600          215.124115"
-matrix  "6c70-A gwso-A  U(2,.)   0.322439  0.920404  0.221109          190.447250"
-matrix  "6c70-A gwso-A  U(3,.)   0.576645 -0.005750 -0.816975          173.551331"
-matrix  "6c70-A gvyl-A  U(1,.)  -0.544072  0.827563  0.138294          214.640442"
-matrix  "6c70-A gvyl-A  U(2,.)  -0.810342 -0.475538 -0.342359          188.751724"
-matrix  "6c70-A gvyl-A  U(3,.)  -0.217559 -0.298333  0.929336          171.148163"
-matrix  "6c70-A gwns-A  U(1,.)  -0.067007  0.921029 -0.383687          216.748520"
-matrix  "6c70-A gwns-A  U(2,.)  -0.991726 -0.103683 -0.075691          149.127594"
-matrix  "6c70-A gwns-A  U(3,.)  -0.109496  0.375441  0.920356          148.440979"
-matrix  "6c70-A gvna-A  U(1,.)  -0.836024  0.465320  0.290761          201.291092"
-matrix  "6c70-A gvna-A  U(2,.)  -0.247790 -0.792981  0.556580          178.940506"
-matrix  "6c70-A gvna-A  U(3,.)   0.489555  0.393267  0.778252          160.297989"
-matrix  "6c70-A gwcd-A  U(1,.)  -0.431570 -0.450774 -0.781377          214.672531"
-matrix  "6c70-A gwcd-A  U(2,.)  -0.129590  0.888191 -0.440820          189.081207"
-matrix  "6c70-A gwcd-A  U(3,.)   0.892723 -0.088986 -0.441732          172.264145"
-matrix  "6c70-A gwu8-A  U(1,.)   0.451931 -0.677649 -0.580129          152.732391"
-matrix  "6c70-A gwu8-A  U(2,.)  -0.834924 -0.092336 -0.542564          172.127350"
-matrix  "6c70-A gwu8-A  U(3,.)   0.314102  0.729565 -0.607515           68.108200"
-matrix  "6c70-A gvaz-A  U(1,.)   0.431560  0.701958  0.566578          211.773712"
-matrix  "6c70-A gvaz-A  U(2,.)  -0.295122  0.703379 -0.646654          199.163895"
-matrix  "6c70-A gvaz-A  U(3,.)  -0.852443  0.111860  0.510714          186.921417"
-matrix  "6c70-A gvwd-A  U(1,.)   0.683899  0.363266  0.632709          221.949127"
-matrix  "6c70-A gvwd-A  U(2,.)   0.611527 -0.758385 -0.225581          191.482651"
-matrix  "6c70-A gvwd-A  U(3,.)   0.397891  0.541193 -0.740806          166.083084"
-matrix  "6c70-A gwsq-A  U(1,.)   0.884772 -0.278010  0.374017          219.113220"
-matrix  "6c70-A gwsq-A  U(2,.)  -0.089179 -0.888742 -0.449650          194.084274"
-matrix  "6c70-A gwsq-A  U(3,.)   0.457411  0.364483 -0.811127          173.494705"
-matrix  "6c70-A guyr-A  U(1,.)  -0.398312 -0.703070 -0.589101          209.312271"
-matrix  "6c70-A guyr-A  U(2,.)   0.280382 -0.704831  0.651613          199.712372"
-matrix  "6c70-A guyr-A  U(3,.)  -0.873346  0.094372  0.477871          174.694244"
-matrix  "6c70-A gwsl-A  U(1,.)   0.243169 -0.925539  0.290253          214.824493"
-matrix  "6c70-A gwsl-A  U(2,.)   0.537787  0.377675  0.753755          191.580521"
-matrix  "6c70-A gwsl-A  U(3,.)  -0.807251 -0.027196  0.589582          156.369171"
-matrix  "6c70-A gwi4-A  U(1,.)   0.182835  0.861531  0.473640          217.786026"
-matrix  "6c70-A gwi4-A  U(2,.)  -0.835792  0.389894 -0.386568          197.382477"
-matrix  "6c70-A gwi4-A  U(3,.)  -0.517710 -0.325187  0.791347          177.650040"
-matrix  "6c70-A gvyu-A  U(1,.)   0.573536 -0.292063  0.765347          214.685760"
-matrix  "6c70-A gvyu-A  U(2,.)   0.076492 -0.911108 -0.405008          190.758896"
-matrix  "6c70-A gvyu-A  U(3,.)   0.815601  0.290830 -0.500213          172.682693"
-matrix  "6c70-A gu85-A  U(1,.)   0.932758  0.018214  0.360042          209.940369"
-matrix  "6c70-A gu85-A  U(2,.)   0.211629 -0.836189 -0.505965          189.097824"
-matrix  "6c70-A gu85-A  U(3,.)   0.291848  0.548139 -0.783817          168.274780"
-matrix  "6c70-A gv1t-A  U(1,.)   0.605404  0.555771  0.569741          216.102036"
-matrix  "6c70-A gv1t-A  U(2,.)   0.681855 -0.731403 -0.011066          192.900681"
-matrix  "6c70-A gv1t-A  U(3,.)   0.410560  0.395180 -0.821750          176.194839"
-matrix  "6c70-A gu5m-A  U(1,.)  -0.824168  0.051073 -0.564038          220.914505"
-matrix  "6c70-A gu5m-A  U(2,.)  -0.127503 -0.987091  0.096926          191.638123"
-matrix  "6c70-A gu5m-A  U(3,.)  -0.551806  0.151800  0.820041          178.299667"
-matrix  "6c70-A gwp9-A  U(1,.)  -0.709233 -0.576928 -0.405145          211.151062"
-matrix  "6c70-A gwp9-A  U(2,.)   0.259356 -0.747921  0.611023          194.031784"
-matrix  "6c70-A gwp9-A  U(3,.)  -0.655533  0.328280  0.680080          166.058197"
-matrix  "6c70-A gu18-A  U(1,.)  -0.259744 -0.959498 -0.109077          214.940796"
-matrix  "6c70-A gu18-A  U(2,.)  -0.964648  0.252591  0.075179          197.498718"
[truncated: 62,330 more chars]
