# Supplementary material for: Structural screens identify candidate human homologs of insect chemoreceptors and cryptic Drosophila gustatory receptor-like proteins
Source: eLife. 2023 Feb 20;12:e85537. doi: 10.7554/eLife.85537 (PMC9998090; doi:10.7554/eLife.85537)
Supplement: Source data 2. — Individual text files represent the output of the Dali AF-DB search using A. bakeri Or co-receptor (Orco) chain A (PDB 6C70-A) as query and the structural proteome dataset of the indicated species (note the datasets are from version 1 of the AlphaFold Protein Structure Database; subsequent, improved models were used for the pairwise comparisons in Table 1). The four-letter codes in the file names and job titles are as described for Source data 1. [file elife-85537-data2.zip › Scer_6c70A.txt]

# Job: Scer_6C70A
# Query: 6c70A
# No:  Chain   Z    rmsd lali nres  %id PDB  Description
   1:  ev3z-A  5.9  5.7  181   551    9   YEAST:AF-Q08109-F1 ERAD-ASSOCIATED E3 UBIQUITIN-PROTEIN LIGASE HRD1;
   2:  eu5r-A  5.6  4.6  114   423    9   YEAST:AF-P47130-F1 COP9 SIGNALOSOME COMPLEX SUBUNIT 12;
   3:  evlb-A  5.5  3.2   63   515    3   YEAST:AF-P32609-F1 VACUOLAR SEGREGATION PROTEIN PEP7;
   4:  eys3-A  5.4  6.0  115  1195    6   YEAST:AF-P36168-F1 EST/SMG-LIKE PROTEIN 2;
   5:  ex7y-A  5.4  8.6   93   769    4   YEAST:AF-P04786-F1 DNA TOPOISOMERASE 1;
   6:  ey7f-A  5.4  6.2  188  1218    7   YEAST:AF-P0CE68-F1 ABC TRANSPORTER NFT1;
   7:  euvu-A  5.4  2.3   60    62    5   YEAST:AF-Q3E7B5-F1 UNCHARACTERIZED PROTEIN YMR230W-A;
   8:  exgj-A  5.3  5.5   81   730    4   YEAST:AF-Q99248-F1 UNCHARACTERIZED PROTEIN YOR019W;
   9:  euvb-A  5.2 10.0   72   479    8   YEAST:AF-Q03942-F1 RIBOSOMAL LYSINE N-METHYLTRANSFERASE 2;
  10:  evbb-A  5.2  5.4   77   185    9   YEAST:AF-Q12032-F1 ALTERED INHERITANCE OF MITOCHONDRIA PROTEIN 41,
  11:  ey27-A  5.2  1.9   58   385    2   YEAST:AF-P25604-F1 SUPPRESSOR PROTEIN STP22 OF TEMPERATURE-SENSITIVE
  12:  evuf-A  5.1  4.1  157  1559    8   YEAST:AF-P14772-F1 BILE PIGMENT TRANSPORTER 1;
  13:  exou-A  5.1  2.8   58   409    7   YEAST:AF-P24813-F1 AP-1-LIKE TRANSCRIPTION FACTOR YAP2;
  14:  ew7o-A  5.1  6.8   78  1733    8   YEAST:AF-P04050-F1 DNA-DIRECTED RNA POLYMERASE II SUBUNIT RPB1;
  15:  eymb-A  5.1  4.1   71   446    8   YEAST:AF-P38705-F1 SERINE--TRNA LIGASE, MITOCHONDRIAL;
  16:  eurb-A  5.1  4.3   78   540    6   YEAST:AF-P36112-F1 MICOS COMPLEX SUBUNIT MIC60;
  17:  evvw-A  5.1 24.5   77  1178    6   YEAST:AF-P48231-F1 TRICALBIN-2;
  18:  eyaa-A  5.1 22.7  115  1031    7   YEAST:AF-P07276-F1 DNA REPAIR PROTEIN RAD2;
  19:  eyk2-A  5.1  4.3  121   745    5   YEAST:AF-P47101-F1 UPF0508 PROTEIN YJR030C;
  20:  eusf-A  5.0 11.1   85   876    9   YEAST:AF-Q03361-F1 UNCHARACTERIZED PROTEIN JIP4;
  21:  ey33-A  5.0  3.5   64   752    0   YEAST:AF-P43535-F1 PROTEIN GCN20;
  22:  ex9s-A  5.0 11.1   97   796    8   YEAST:AF-P43573-F1 BUD SITE SELECTION PROTEIN 27;
  23:  ev91-A  5.0 19.0   73   626    7   YEAST:AF-P39081-F1 PROTEIN PCF11;
  24:  eurv-A  4.9 21.1   82   981    6   YEAST:AF-Q12751-F1 RNA POLYMERASE II ASSEMBLY FACTOR RTP1;
  25:  eu4s-A  4.9  3.8   64   462    8   YEAST:AF-P07284-F1 SERINE--TRNA LIGASE, CYTOPLASMIC;
  26:  eyw9-A  4.9  6.1   93   232    9   YEAST:AF-P36108-F1 DOA4-INDEPENDENT DEGRADATION PROTEIN 4;
  27:  exjd-A  4.8  6.5   97   192    7   YEAST:AF-Q08749-F1 MITOCHONDRIAL IMPORT INNER MEMBRANE TRANSLOCASE S
  28:  eyvn-A  4.8  4.9  154   832    4   YEAST:AF-P25611-F1 REGULATOR OF DRUG SENSITIVITY 1;
  29:  eusi-A  4.8  4.3   75   878    8   YEAST:AF-P40965-F1 MUTS PROTEIN HOMOLOG 4;
  30:  exb2-A  4.8  3.6   69   178    6   YEAST:AF-Q04969-F1 SIGNAL PEPTIDASE COMPLEX SUBUNIT SPC2;
  31:  euzn-A  4.8  4.1   55   155    4   YEAST:AF-P40491-F1 ATP SYNTHASE ASSEMBLY FACTOR FMC1, MITOCHONDRIAL;
  32:  euvt-A  4.8  4.3   76   286    5   YEAST:AF-Q02795-F1 DOLICHYL-DIPHOSPHOOLIGOSACCHARIDE--PROTEIN
  33:  ev4p-A  4.7  3.7  123   975    4   YEAST:AF-P40511-F1 SPORULATION-SPECIFIC PROTEIN 22;
  34:  evcb-A  4.7  7.4  159   366   10   YEAST:AF-P53938-F1 N-GLYCOSYLATION PROTEIN EOS1;
  35:  ew1r-A  4.7  6.3  128  1592    4   YEAST:AF-P38735-F1 ABC TRANSPORTER ATP-BINDING PROTEIN/PERMEASE VMR1
  36:  ew5m-A  4.7  5.1   70  1066    4   YEAST:AF-P39104-F1 PHOSPHATIDYLINOSITOL 4-KINASE PIK1;
  37:  eumc-A  4.7 10.1   99   822    6   YEAST:AF-P47061-F1 VACUOLAR PROTEIN SORTING-ASSOCIATED PROTEIN 53;
  38:  ewnm-A  4.7  5.8   98   181    5   YEAST:AF-P37298-F1 SUCCINATE DEHYDROGENASE  CYTOCHROME B
  39:  exli-A  4.7  4.2  103   144    7   YEAST:AF-P25584-F1 PEROXISOMAL MEMBRANE PROTEIN PEX34;
  40:  evir-A  4.7 11.4   80   505    5   YEAST:AF-P43132-F1 COMPASS COMPONENT BRE2;
  41:  ey0p-A  4.7  4.0   76  1169    1   YEAST:AF-P32849-F1 DNA REPAIR PROTEIN RAD5;
  42:  eym6-A  4.7  2.5   64   222   11   YEAST:AF-Q08278-F1 MEDIATOR OF RNA POLYMERASE II TRANSCRIPTION SUBUN
  43:  eyuq-A  4.7  4.5  147  1515    9   YEAST:AF-P39109-F1 METAL RESISTANCE PROTEIN YCF1;
  44:  ex3t-A  4.7  5.9   98   168    7   YEAST:AF-Q06236-F1 MITOCHONDRIAL INNER MEMBRANE PROTEIN SHH4;
  45:  eyxq-A  4.6  7.9   90   683    3   YEAST:AF-P34243-F1 DNA POLYMERASE ALPHA-ASSOCIATED DNA HELICASE A;
  46:  eymc-A  4.6  4.3   74  1242   11   YEAST:AF-Q03834-F1 DNA MISMATCH REPAIR PROTEIN MSH6;
  47:  ev0f-A  4.6 13.3   80   516    5   YEAST:AF-P40492-F1 PROTEIN FYV10;
  48:  ew1n-A  4.6 13.2   76   115    8   YEAST:AF-Q99278-F1 MEDIATOR OF RNA POLYMERASE II TRANSCRIPTION SUBUN
  49:  ewmm-A  4.6  9.8  147   204    7   YEAST:AF-P69771-F1 VACUOLAR PROTEIN-SORTING-ASSOCIATED PROTEIN 46;
  50:  evb9-A  4.6  5.8  158   996    5   YEAST:AF-P52960-F1 PEROXISOME PROLIFERATION TRANSCRIPTIONAL REGULATO
  51:  eybu-A  4.6  8.4   74  1104    8   YEAST:AF-P07806-F1 VALINE--TRNA LIGASE, MITOCHONDRIAL;
  52:  evh0-A  4.6  8.2   74   566    7   YEAST:AF-P25370-F1 GOOD FOR FULL DBP5 ACTIVITY PROTEIN 2;
  53:  eyl4-A  4.6  7.7   78   190    1   YEAST:AF-P53073-F1 ER MEMBRANE PROTEIN COMPLEX SUBUNIT 4;
  54:  evtm-A  4.5  5.2  145  1157    5   YEAST:AF-P36161-F1 NUCLEOPORIN NUP133;
  55:  exxv-A  4.5  3.2   73   850    1   YEAST:AF-P32843-F1 MITOCHONDRIAL ESCAPE PROTEIN 2;
  56:  ex3l-A  4.5  4.5  152   883    9   YEAST:AF-P38781-F1 CHROMATIN STRUCTURE-REMODELING COMPLEX PROTEIN RS
  57:  eylg-A  4.5 14.4   94   428    9   YEAST:AF-Q12110-F1 UNCHARACTERIZED PROTEIN YLR049C;
  58:  eurm-A  4.5  5.0  146   794    3   YEAST:AF-P39961-F1 TRANSCRIPTION FACTOR TOG1;
  59:  ey5l-A  4.5  6.0  101   217    9   YEAST:AF-Q04338-F1 T-SNARE VTI1;
  60:  exdy-A  4.5  8.5   83   215    7   YEAST:AF-P38166-F1 PROTEIN TRANSPORT PROTEIN SFT2;
  61:  ev77-A  4.5  4.9  104  1460    5   YEAST:AF-P04051-F1 DNA-DIRECTED RNA POLYMERASE III SUBUNIT RPC1;
  62:  eyef-A  4.4  5.0   98   926    7   YEAST:AF-P32571-F1 UBIQUITIN CARBOXYL-TERMINAL HYDROLASE 4;
  63:  ey1s-A  4.4 10.2  105   868   10   YEAST:AF-P33420-F1 PROTEIN NIP100;
  64:  exs9-A  4.4  4.2   75   261    5   YEAST:AF-Q07508-F1 PROTEIN LUC7;
  65:  eupx-A  4.4  9.5   94   511    9   YEAST:AF-Q12499-F1 NUCLEOLAR PROTEIN 58;
  66:  ev78-A  4.4 20.3   84  1536   10   YEAST:AF-P22579-F1 TRANSCRIPTIONAL REGULATORY PROTEIN SIN3;
  67:  ew7t-A  4.4  4.6   79   403    8   YEAST:AF-P53951-F1 CONSERVED OLIGOMERIC GOLGI COMPLEX SUBUNIT 5;
  68:  eu8r-A  4.4  6.1   73   560    3   YEAST:AF-P40215-F1 EXTERNAL NADH-UBIQUINONE OXIDOREDUCTASE 1, MITOCH
  69:  eu70-A  4.4 24.2   79  1186    4   YEAST:AF-Q12466-F1 TRICALBIN-1;
  70:  ewz3-A  4.4 19.8   75   530    5   YEAST:AF-P36119-F1 UNCHARACTERIZED PROTEIN YKR023W;
  71:  ewcj-A  4.4  5.6   98   870    2   YEAST:AF-P41909-F1 PEROXISOMAL LONG-CHAIN FATTY ACID IMPORT PROTEIN
  72:  eynr-A  4.4  4.7  110   645    8   YEAST:AF-Q12348-F1 COP9 SIGNALOSOME COMPLEX SUBUNIT 10;
  73:  ew55-A  4.4  5.6   67   661    4   YEAST:AF-Q06160-F1 PROTEIN SPH1;
  74:  eyci-A  4.3  4.1   62   572    3   YEAST:AF-P22204-F1 CELL CYCLE PROTEIN KINASE DBF2;
  75:  eyd0-A  4.3  5.6   73   447    1   YEAST:AF-P53687-F1 NAD-DEPENDENT HISTONE DEACETYLASE HST3;
  76:  exqd-A  4.3 12.9   90   539    7   YEAST:AF-Q03761-F1 TRANSCRIPTION INITIATION FACTOR TFIID SUBUNIT 12;
  77:  ex1i-A  4.3 17.3  103  1287   11   YEAST:AF-P35207-F1 ANTIVIRAL HELICASE SKI2;
  78:  ew4l-A  4.3  3.1   62    68    6   YEAST:AF-P62651-F1 PHOSPHATIDYLINOSITOL N-ACETYLGLUCOSAMINYLTRANSFER
  79:  evsw-A  4.3  4.9   95   702    6   YEAST:AF-Q04924-F1 GLUCOSIDASE 2 SUBUNIT BETA;
  80:  ewcg-A  4.2 19.0   83  1283    6   YEAST:AF-Q12451-F1 OXYSTEROL-BINDING PROTEIN HOMOLOG 2;
  81:  ew7w-A  4.2  7.5  119   904    9   YEAST:AF-P07272-F1 PYRIMIDINE PATHWAY REGULATORY PROTEIN 1;
  82:  ex75-A  4.2  5.2  124   511    7   YEAST:AF-P40959-F1 SORTING NEXIN MVP1;
  83:  eu3o-A  4.2  5.7   67   159    9   YEAST:AF-P40548-F1 HSP70 CO-CHAPERONE SNL1;
  84:  ewae-A  4.2  4.9   58   642    7   YEAST:AF-P53235-F1 EUKARYOTIC TRANSLATION INITIATION FACTOR 2A;
  85:  ex93-A  4.2  9.7   89  1468   10   YEAST:AF-P13382-F1 DNA POLYMERASE ALPHA CATALYTIC SUBUNIT A;
  86:  evo3-A  4.2 11.8   96   527    4   YEAST:AF-P10869-F1 ASPARTOKINASE;
  87:  ev9k-A  4.2  6.0  136   607    5   YEAST:AF-P53749-F1 UNCHARACTERIZED TRANSCRIPTIONAL REGULATORY PROTEI
  88:  eu32-A  4.2  3.2   60   208   10   YEAST:AF-Q12488-F1 DNA REPLICATION COMPLEX GINS PROTEIN PSF1;
  89:  ewei-A  4.2  7.5  118   762   13   YEAST:AF-Q12424-F1 PUTATIVE CATION EXCHANGER YDL206W;
  90:  eyfz-A  4.1  7.2   66    85    6   YEAST:AF-Q3E834-F1 PROTEIN TRANSPORT PROTEIN YOS1;
  91:  evr6-A  4.1  8.3   65   234    5   YEAST:AF-P39552-F1 MULTICOPY SUPPRESSOR OF SEC21 PROTEIN 28;
  92:  ex6o-A  4.1 19.4   80   670    8   YEAST:AF-Q06436-F1 RING-FINGER PROTEIN MAG2;
  93:  euo4-A  4.1  9.9  101  1803    7   YEAST:AF-P47024-F1 TRANSPOSON TY4-J GAG-POL POLYPROTEIN;
  94:  ewax-A  4.1  7.1  107   223    4   YEAST:AF-P38736-F1 GOLGI SNAP RECEPTOR COMPLEX MEMBER 1;
  95:  extt-A  4.1 15.1   77   560    4   YEAST:AF-Q12514-F1 GENERAL NEGATIVE REGULATOR OF TRANSCRIPTION SUBUN
  96:  euy8-A  4.1  3.9   70   144    4   YEAST:AF-P40571-F1 RIBONUCLEASE P PROTEIN SUBUNIT RPR2;
  97:  evn5-A  4.1  4.5   81   397    7   YEAST:AF-P40356-F1 MEDIATOR OF RNA POLYMERASE II TRANSCRIPTION SUBUN
  98:  evyr-A  4.1  4.0   60   321    3   YEAST:AF-P10662-F1 37S RIBOSOMAL PROTEIN MRP1, MITOCHONDRIAL;
  99:  ewi0-A  4.0  6.2   76   137    8   YEAST:AF-P87275-F1 ALTERED INHERITANCE OF MITOCHONDRIA PROTEIN 11;
 100:  ev81-A  4.0  5.0   97   569    8   YEAST:AF-Q06567-F1 ABC1 FAMILY PROTEIN MCP2;
 101:  eu2u-A  4.0  4.1  100   759    8   YEAST:AF-P47988-F1 TY1 ENHANCER ACTIVATOR;
 102:  eyx2-A  4.0 10.2   98   767   14   YEAST:AF-P53852-F1 CYSTEINE--TRNA LIGASE;
 103:  ew9f-A  4.0  7.1  124   340    6   YEAST:AF-Q01590-F1 INTEGRAL MEMBRANE PROTEIN SED5;
 104:  ey6a-A  4.0  7.4   69   265    3   YEAST:AF-P40572-F1 UNCHARACTERIZED PROTEIN YIR016W;
 105:  eybc-A  4.0  5.2  114  1118    3   YEAST:AF-P40456-F1 EST/SMG-LIKE PROTEIN 1;
 106:  eyh3-A  4.0  5.3  120   922    9   YEAST:AF-P35736-F1 UNCHARACTERIZED PROTEIN YKL050C;
 107:  ey0g-A  4.0  5.0   63   657    5   YEAST:AF-Q05931-F1 IRON-SULFUR CLUSTER BIOGENESIS CHAPERONE, MITOCHO
 108:  evu5-A  4.0  5.3   73   319    4   YEAST:AF-P36517-F1 54S RIBOSOMAL PROTEIN L4, MITOCHONDRIAL;
 109:  euox-A  4.0  4.0   66   307    6   YEAST:AF-P38747-F1 OTU DOMAIN-CONTAINING PROTEIN 2;
 110:  eu97-A  4.0  6.9   76   289    7   YEAST:AF-P39731-F1 KINETOCHORE-ASSOCIATED PROTEIN MTW1;
 111:  ew88-A  4.0  9.2   85   109    5   YEAST:AF-P46988-F1 PREFOLDIN SUBUNIT 1;
 112:  ew8y-A  4.0  6.6   73   129    7   YEAST:AF-P53900-F1 PREFOLDIN SUBUNIT 4;
 113:  eu7t-A  4.0  3.1   65   130   12   YEAST:AF-P46964-F1 DOLICHYL-DIPHOSPHOOLIGOSACCHARIDE--PROTEIN
 114:  ey4h-A  4.0  9.2  122   256    7   YEAST:AF-P32610-F1 V-TYPE PROTON ATPASE SUBUNIT D;
 115:  ex4j-A  4.0  7.4   67   219    9   YEAST:AF-P47055-F1 OUTER SPORE WALL PROTEIN 4;
 116:  eupz-A  4.0  7.5   74   268    7   YEAST:AF-P46670-F1 TUBULIN-SPECIFIC CHAPERONE C;
 117:  ev43-A  4.0  8.1  140   969   11   YEAST:AF-P35724-F1 MANGANESE RESISTANCE PROTEIN MNR2;
 118:  exyf-A  4.0  6.4   85   121    8   YEAST:AF-P32570-F1 MEDIATOR OF RNA POLYMERASE II TRANSCRIPTION SUBUN
 119:  eylp-A  4.0  6.6   81   226   10   YEAST:AF-Q05789-F1 AUTOPHAGY-RELATED PROTEIN 38;
 120:  evj7-A  4.0  7.3  114   551    4   YEAST:AF-P36113-F1 E3 UBIQUITIN-PROTEIN LIGASE HEL1;
 121:  eulm-A  3.9  5.9  154   470    8   YEAST:AF-Q01926-F1 MAGNESIUM TRANSPORTER MRS2, MITOCHONDRIAL;
 122:  euyk-A  3.9  8.8   91   661    5   YEAST:AF-P53835-F1 PLASMA MEMBRANE FUSION PROTEIN PRM1;
 123:  ey2k-A  3.9  7.4   77   557    9   YEAST:AF-Q06336-F1 ADP-RIBOSYLATION FACTOR-BINDING PROTEIN GGA1;
 124:  ev9z-A  3.9 11.3   79   240    6   YEAST:AF-P39929-F1 VACUOLAR-SORTING PROTEIN SNF7;
 125:  eu3y-A  3.9  5.3  105   684    6   YEAST:AF-P50273-F1 MITOCHONDRIAL TRANSLATION FACTOR ATP22;
 126:  ewn3-A  3.9  7.5   87   430    5   YEAST:AF-P38255-F1 TRANSCRIPTIONAL REGULATORY PROTEIN RXT2;
 127:  expo-A  3.9  8.1   81   506   11   YEAST:AF-Q08923-F1 HISTONE DEACETYLASE COMPLEX SUBUNIT CTI6;
 128:  euqx-A  3.9 10.0   89   114    3   YEAST:AF-P52553-F1 PREFOLDIN SUBUNIT 6;
 129:  evwz-A  3.9 13.0  121   724   12   YEAST:AF-Q03455-F1 PROBABLE ZINC TRANSPORTER MSC2;
 130:  euw1-A  3.9  4.3   71   141    1   YEAST:AF-P40540-F1 ER MEMBRANE PROTEIN COMPLEX SUBUNIT 5;
 131:  eu6x-A  3.9 14.4  101   206    5   YEAST:AF-P33754-F1 TRANSLOCATION PROTEIN SEC66;
 132:  exan-A  3.9  8.4   85   632    4   YEAST:AF-P36041-F1 PROTEIN EAP1;
 133:  exkc-A  3.9 22.7   83   157    5   YEAST:AF-Q06213-F1 MEDIATOR OF RNA POLYMERASE II TRANSCRIPTION SUBUN
 134:  evxj-A  3.9  8.6   77   298    9   YEAST:AF-P39551-F1 PHEROMONE-REGULATED MEMBRANE PROTEIN 9;
 135:  ex77-A  3.9  4.7  149   585    5   YEAST:AF-P36158-F1 UNCHARACTERIZED PROTEIN YKR078W;
 136:  eyow-A  3.9  5.3   76   533    8   YEAST:AF-P42073-F1 RNA END FORMATION PROTEIN 2;
 137:  evwp-A  3.9  9.7   98   640    8   YEAST:AF-P38688-F1 SIGNAL RECOGNITION PARTICLE SUBUNIT SRP72;
 138:  euug-A  3.9  9.6   67   100    7   YEAST:AF-Q04597-F1 UNCHARACTERIZED PROTEIN YDR114C;
 139:  ex1h-A  3.9 11.3   98   184   10   YEAST:AF-P38801-F1 EXOSOME COMPLEX PROTEIN LRP1;
 140:  ex5e-A  3.9  9.7   89   111    4   YEAST:AF-P40005-F1 PREFOLDIN SUBUNIT 2;
 141:  eyc7-A  3.9  5.1   96   106    7   YEAST:AF-P48606-F1 TUBULIN-SPECIFIC CHAPERONE A;
 142:  ev1l-A  3.8  4.4  117   599    7   YEAST:AF-P38687-F1 SIGNAL RECOGNITION PARTICLE SUBUNIT SRP68;
 143:  ewdt-A  3.8  4.4   75   324    9   YEAST:AF-P38313-F1 INNER KINETOCHORE SUBUNIT AME1;
 144:  evop-A  3.8  5.0   93   282    9   YEAST:AF-P38806-F1 CHROMATIN MODIFICATION-RELATED PROTEIN YNG2;
 145:  eutj-A  3.8  9.2  103  1430    5   YEAST:AF-P40061-F1 TARGET OF RAPAMYCIN COMPLEX 2 SUBUNIT TSC11;
 146:  ev5p-A  3.8  5.0  152   625    6   YEAST:AF-Q04053-F1 SORTING NEXIN-41;
 147:  ev46-A  3.8 11.4  114   647    6   YEAST:AF-Q02892-F1 NUCLEOLAR GTP-BINDING PROTEIN 1;
 148:  exmy-A  3.8 10.2   70   415    0   YEAST:AF-P39727-F1 ER-DERIVED VESICLES PROTEIN ERV46;
 149:  evwf-A  3.8  3.8   68   221    7   YEAST:AF-Q04272-F1 VACUOLAR PROTEIN SORTING-ASSOCIATED PROTEIN 20;
 150:  ewmc-A  3.8  7.2  131   646    5   YEAST:AF-P53140-F1 PROTEIN RMD9, MITOCHONDRIAL;
 151:  ewno-A  3.8  4.2  120  1420    7   YEAST:AF-Q03496-F1 TRNA (CYTIDINE(32)-2'-O)-METHYLTRANSFERASE NON-CA
 152:  exk9-A  3.8  4.9  115   298    6   YEAST:AF-P40167-F1 SPORULATION-SPECIFIC WITH A LEUCINE ZIPPER MOTIF
 153:  ex38-A  3.8  6.8  156  1661    7   YEAST:AF-P32386-F1 ATP-DEPENDENT BILE ACID PERMEASE;
 154:  ewpi-A  3.8 12.0   84   403   10   YEAST:AF-Q04697-F1 GLUCOSE-SIGNALING FACTOR 2;
 155:  evm3-A  3.8  4.0   50    85   10   YEAST:AF-Q2V2Q0-F1 PUTATIVE UNCHARACTERIZED PROTEIN YDL007C-A;
 156:  ewpm-A  3.8  7.6   77  1664    6   YEAST:AF-P10964-F1 DNA-DIRECTED RNA POLYMERASE I SUBUNIT RPA190;
 157:  evdu-A  3.8  5.3  150   843    5   YEAST:AF-Q12244-F1 UNCHARACTERIZED TRANSCRIPTIONAL REGULATORY PROTEI
 158:  eyks-A  3.8  4.1   85  1219    9   YEAST:AF-P53120-F1 UNCHARACTERIZED MEMBRANE PROTEIN YGL140C;
 159:  ew9r-A  3.8  5.2  159  1150    8   YEAST:AF-P40541-F1 COHESIN SUBUNIT SCC3;
 160:  ewf3-A  3.8  4.4   97  1081    7   YEAST:AF-P32767-F1 IMPORTIN BETA-LIKE PROTEIN KAP122;
 161:  eye9-A  3.8  5.9   71   169    8   YEAST:AF-P38956-F1 TRANSCRIPTION REGULATORY PROTEIN SNF11;
 162:  eylx-A  3.8 12.3   73   385    7   YEAST:AF-Q12373-F1 HAT1-INTERACTING FACTOR 1;
 163:  ewic-A  3.8  8.5  102   828    6   YEAST:AF-P43585-F1 VACUOLAR TRANSPORTER CHAPERONE 2;
 164:  eu6l-A  3.8  4.6   69   140    6   YEAST:AF-P47822-F1 MEDIATOR OF RNA POLYMERASE II TRANSCRIPTION SUBUN
 165:  ewmu-A  3.8 12.4  116   519    9   YEAST:AF-P46367-F1 POTASSIUM-ACTIVATED ALDEHYDE DEHYDROGENASE, MITOC
 166:  ewma-A  3.8  9.4  107   766    7   YEAST:AF-P20134-F1 FLOCCULATION SUPPRESSION PROTEIN;
 167:  eymq-A  3.8  3.3   65    76   12   YEAST:AF-P61829-F1 ATP SYNTHASE SUBUNIT 9, MITOCHONDRIAL;
 168:  ev2j-A  3.7 11.6   87   502    2   YEAST:AF-Q07979-F1 CHROMATIN STRUCTURE-REMODELING COMPLEX PROTEIN RS
 169:  exnw-A  3.7  7.5   80   106    5   YEAST:AF-P38341-F1 MICOS COMPLEX SUBUNIT MIC12;
 170:  ewzs-A  3.7  5.7   78   259    6   YEAST:AF-P25554-F1 SAGA-ASSOCIATED FACTOR 29;
 171:  ey2q-A  3.7  5.6  120   870    8   YEAST:AF-P25623-F1 SUPPRESSOR OF YEAST PROFILIN DELETION;
 172:  exnn-A  3.7  4.4   79   627    6   YEAST:AF-P38750-F1 UNCHARACTERIZED TRANSPORTER YHL008C;
 173:  eupu-A  3.7  6.8   69   405   12   YEAST:AF-P38746-F1 OBG-LIKE ATPASE HOMOLOG;
 174:  exyp-A  3.7  6.2   97   644    5   YEAST:AF-P32526-F1 KARYOGAMY PROTEIN KAR9;
 175:  ey7s-A  3.7  4.7   58    73    2   YEAST:AF-Q3E7B6-F1 V-TYPE PROTON ATPASE SUBUNIT E;
 176:  exat-A  3.7  7.5   85   327    9   YEAST:AF-Q00618-F1 GERANYLGERANYL TRANSFERASE TYPE-2 SUBUNIT ALPHA;
 177:  eygl-A  3.7  5.2  105   791    8   YEAST:AF-Q08817-F1 LEUCINE-RICH REPEAT-CONTAINING PROTEIN SOG2;
 178:  evnt-A  3.7  6.1   81  1085    5   YEAST:AF-P40352-F1 DNA REPAIR AND RECOMBINATION PROTEIN RAD26;
 179:  ex5h-A  3.7  6.6  115   747    8   YEAST:AF-P32795-F1 MITOCHONDRIAL INNER MEMBRANE I-AAA PROTEASE SUPER
 180:  euxf-A  3.7  5.5  106   533    8   YEAST:AF-P48565-F1 PH-RESPONSE REGULATOR PROTEIN PALH/RIM21;
 181:  eynv-A  3.7  7.5  135   702    4   YEAST:AF-P32494-F1 CHROMATIN-REMODELING COMPLEXES SUBUNIT NGG1;
 182:  eyz6-A  3.7 24.6   81   153   14   YEAST:AF-Q06162-F1 INNER KINETOCHORE SUBUNIT NKP2;
 183:  eu7l-A  3.6  7.8  136   265    4   YEAST:AF-P53133-F1 UNCHARACTERIZED PROTEIN YGL117W;
 184:  eymt-A  3.6  4.5  147   675    6   YEAST:AF-Q92331-F1 VACUOLAR PROTEIN SORTING-ASSOCIATED PROTEIN 5;
 185:  ev1w-A  3.6  7.8   84   113    5   YEAST:AF-Q08245-F1 PROTEIN ZEO1;
 186:  evbh-A  3.6  9.7   82   354   10   YEAST:AF-Q12154-F1 ATPASE GET3;
 187:  eu0l-A  3.6  5.8  146   414    3   YEAST:AF-Q05648-F1 MIOREX COMPLEX COMPONENT 10;
 188:  ewab-A  3.6  6.9  119   507    9   YEAST:AF-Q04712-F1 RNA POLYMERASE I-SPECIFIC TRANSCRIPTION INITIATIO
 189:  evtc-A  3.6  6.3  128   608    9   YEAST:AF-P40969-F1 CENTROMERE DNA-BINDING PROTEIN COMPLEX CBF3 SUBUN
 190:  euwh-A  3.6  6.8   78  1073    4   YEAST:AF-P47047-F1 ATP-DEPENDENT RNA HELICASE DOB1;
 191:  ey4i-A  3.6  7.0  149   640    5   YEAST:AF-Q07528-F1 AUTOPHAGY-RELATED PROTEIN 20;
 192:  ewtx-A  3.6 11.7  136  1770    8   YEAST:AF-P43565-F1 SERINE/THREONINE-PROTEIN KINASE RIM15;
 193:  eyql-A  3.6  6.4  170  1433    5   YEAST:AF-P39113-F1 REGULATORY PROTEIN CAT8;
 194:  evnl-A  3.6  4.6   66   671    8   YEAST:AF-Q12242-F1 UBA DOMAIN-CONTAINING PROTEIN RUP1;
 195:  ev8z-A  3.6  6.5   94  1480    9   YEAST:AF-P32521-F1 ACTIN CYTOSKELETON-REGULATORY COMPLEX PROTEIN PAN
 196:  evhx-A  3.6 11.2  111   510    2   YEAST:AF-Q03218-F1 MITOCHONDRIAL METAL TRANSPORTER 1;
 197:  ew5a-A  3.6  7.7   76   207   13   YEAST:AF-Q03079-F1 MIOREX COMPLEX COMPONENT 11;
 198:  euys-A  3.6  5.9  152  1092    9   YEAST:AF-P33327-F1 NAD-SPECIFIC GLUTAMATE DEHYDROGENASE;
 199:  eund-A  3.5  5.3  100   747    7   YEAST:AF-Q04377-F1 DNA DAMAGE CHECKPOINT PROTEIN LCD1;
 200:  evzd-A  3.5  6.7  104   583    9   YEAST:AF-Q08961-F1 RIBOSOMAL LYSINE N-METHYLTRANSFERASE 1;
 201:  evno-A  3.5  5.0   72   699    1   YEAST:AF-P47002-F1 SPS-SENSOR SERINE PROTEASE COMPONENT SSY5;
 202:  ewwl-A  3.5  6.6  104  1226    4   YEAST:AF-Q06836-F1 ARF GUANINE NUCLEOTIDE EXCHANGE FACTOR SYT1;
 203:  ev3l-A  3.5  3.7   67   151   12   YEAST:AF-P05756-F1 40S RIBOSOMAL PROTEIN S13;
 204:  ex9x-A  3.5  6.7   76   110    5   YEAST:AF-P38220-F1 UNCHARACTERIZED PROTEIN YBR027C;
 205:  ewyu-A  3.5  6.8  127   677    3   YEAST:AF-P25298-F1 MRNA 3'-END-PROCESSING PROTEIN RNA14;
 206:  eyv6-A  3.5  6.5   65   101    9   YEAST:AF-P53089-F1 UNCHARACTERIZED PROTEIN YGL204C;
 207:  ey7d-A  3.5  5.0  108   235    2   YEAST:AF-P21374-F1 PRE-MRNA-SPLICING FACTOR ISY1;
 208:  eyta-A  3.5  3.7   76   122   11   YEAST:AF-Q03880-F1 V-TYPE ATPASE ASSEMBLY FACTOR PKR1;
 209:  eu7m-A  3.5 20.2   89   391    4   YEAST:AF-P25656-F1 CELL DIVISION CONTROL PROTEIN 50;
 210:  eu6e-A  3.5  6.7   97   733    6   YEAST:AF-Q02197-F1 N-ALPHA-ACETYLTRANSFERASE 35, NATC AUXILIARY SUBU
 211:  exgx-A  3.5 19.9   92   482   11   YEAST:AF-Q04412-F1 ADP-RIBOSYLATION FACTOR GTPASE-ACTIVATING PROTEIN
 212:  eu2t-A  3.5 12.8   94   330    6   YEAST:AF-P50947-F1 TRANSCRIPTIONAL REGULATORY PROTEIN PHO23;
 213:  exok-A  3.5  6.2   86   126    2   YEAST:AF-Q03675-F1 UNCHARACTERIZED PROTEIN YMR007W;
 214:  eyg7-A  3.5  5.8  112   283    7   YEAST:AF-Q12241-F1 SYNTAXIN VAM3;
 215:  eyzj-A  3.5  5.9  117   429    3   YEAST:AF-Q06103-F1 26S PROTEASOME REGULATORY SUBUNIT RPN7;
 216:  eu4y-A  3.5 13.0  146  1289    8   YEAST:AF-Q04183-F1 TRAFFICKING PROTEIN PARTICLE COMPLEX II-SPECIFIC
 217:  exv6-A  3.5 26.8   91  1356    9   YEAST:AF-P31374-F1 SERINE/THREONINE-PROTEIN KINASE PSK1;
 218:  ex27-A  3.5  5.7   80  1018   10   YEAST:AF-P25336-F1 DNA MISMATCH REPAIR PROTEIN MSH3;
 219:  ex4z-A  3.5  3.4   53   179    8   YEAST:AF-D6VPM8-F1 PUTATIVE DUP240 PROTEIN YAR023C;
 220:  evez-A  3.5  3.9   65   220    6   YEAST:AF-P40555-F1 PROBABLE 26S PROTEASOME REGULATORY SUBUNIT P27;
 221:  eyse-A  3.5 11.9  136   532    8   YEAST:AF-Q04458-F1 FATTY ALDEHYDE DEHYDROGENASE HFD1;
 222:  exz1-A  3.4  5.5  131   830    6   YEAST:AF-P40367-F1 GPI ETHANOLAMINE PHOSPHATE TRANSFERASE 2;
 223:  eyia-A  3.4 11.7  109   520    3   YEAST:AF-P40047-F1 ALDEHYDE DEHYDROGENASE 5, MITOCHONDRIAL;
 224:  exl3-A  3.4  7.9   70   234    6   YEAST:AF-P39548-F1 DUP240 PROTEIN YAR028W;
 225:  evb2-A  3.4 13.1   77   415    6   YEAST:AF-P03877-F1 INTRON-ENCODED DNA ENDONUCLEASE AI3;
 226:  eyh4-A  3.4  3.1   55   126    7   YEAST:AF-P53130-F1 HETEROTRIMERIC G PROTEIN GAMMA SUBUNIT GPG1;
 227:  eu0b-A  3.4  7.6   92   992   11   YEAST:AF-P38959-F1 VACUOLAR PROTEIN SORTING-ASSOCIATED PROTEIN 41;
 228:  ew7b-A  3.4  4.9  126   731    2   YEAST:AF-P38330-F1 PROTEIN RMD9-LIKE, MITOCHONDRIAL;
 229:  eu2x-A  3.4  5.1   84   205   10   YEAST:AF-P40500-F1 UNCHARACTERIZED MEMBRANE PROTEIN YIL089W;
 230:  evcu-A  3.4 10.1   84   585    5   YEAST:AF-P38818-F1 CYTOCHROME C LYSINE N-METHYLTRANSFERASE 1;
 231:  expc-A  3.4 14.1   83   293   11   YEAST:AF-Q02749-F1 UNCHARACTERIZED PROTEIN YPL068C;
 232:  evoz-A  3.4  4.4   78   369    6   YEAST:AF-P39729-F1 RIBOSOME-INTERACTING GTPASE 1;
 233:  ewj6-A  3.4 13.9   76  1337    8   YEAST:AF-P39685-F1 NUCLEOPORIN POM152;
 234:  eyil-A  3.4  5.7   93   162    6   YEAST:AF-P53846-F1 PROTEIN LTO1;
 235:  ew65-A  3.4 16.0   83  1489    6   YEAST:AF-P53115-F1 CHROMATIN-REMODELING ATPASE INO80;
 236:  ewyy-A  3.4  6.1  121   383    4   YEAST:AF-P28791-F1 PROTEIN TRANSPORT PROTEIN SEC20;
 237:  evq7-A  3.4  5.9   75   189    3   YEAST:AF-P38865-F1 COPPER TRANSPORT PROTEIN CTR2;
 238:  ewv7-A  3.4 13.0   63   809   10   YEAST:AF-P25037-F1 UBIQUITIN CARBOXYL-TERMINAL HYDROLASE 1;
 239:  ewan-A  3.4  8.3  136   457    5   YEAST:AF-P38221-F1 PHOSPHATIDATE CYTIDYLYLTRANSFERASE;
 240:  euuy-A  3.4  8.9   84   203    7   YEAST:AF-P40080-F1 VPS4-ASSOCIATED PROTEIN 1;
 241:  ev4u-A  3.4  4.6   80   437    3   YEAST:AF-P52917-F1 VACUOLAR PROTEIN SORTING-ASSOCIATED PROTEIN 4;
 242:  evkp-A  3.4  5.4   87   421    5   YEAST:AF-Q12508-F1 E3 UBIQUITIN-PROTEIN LIGASE RMD5;
 243:  eyp5-A  3.4 17.1  126   278    6   YEAST:AF-P38878-F1 ENDOPLASMIC RETICULUM JUNCTION FORMATION PROTEIN
 244:  evzv-A  3.4  7.5   89   102    7   YEAST:AF-Q04838-F1 UNCHARACTERIZED PROTEIN YMR254C;
 245:  extj-A  3.4  3.8   77   242    8   YEAST:AF-Q02767-F1 VACUOLAR PROTEIN SORTING-ASSOCIATED PROTEIN 28;
 246:  ew0c-A  3.4 12.6   88   140    2   YEAST:AF-Q12160-F1 UNCHARACTERIZED PROTEIN YPR063C;
 247:  eu7b-A  3.4 16.6   75   804    5   YEAST:AF-P53009-F1 PROTEIN KINASE-LIKE PROTEIN SCY1;
 248:  exh9-A  3.4  9.0  122   456    9   YEAST:AF-Q04172-F1 SENSITIVE TO HIGH EXPRESSION PROTEIN 9, MITOCHOND
 249:  ewlc-A  3.4  5.8  101   393    6   YEAST:AF-P47103-F1 PEPTIDYL-PROLYL CIS-TRANS ISOMERASE CYP7;
 250:  evyv-A  3.4  8.6   91  1887    3   YEAST:AF-P19097-F1 FATTY ACID SYNTHASE SUBUNIT ALPHA;
 251:  evfd-A  3.4  5.2  102   656    4   YEAST:AF-Q04373-F1 PUMILIO HOMOLOGY DOMAIN FAMILY MEMBER 6;
 252:  eybg-A  3.4  8.4  103   476    3   YEAST:AF-Q12186-F1 BRANCHPOINT-BRIDGING PROTEIN;
 253:  exce-A  3.4  4.0   53   286    8   YEAST:AF-P32773-F1 TRANSCRIPTION INITIATION FACTOR IIA LARGE SUBUNIT
 254:  evzr-A  3.3  9.9  104   663    9   YEAST:AF-Q07896-F1 NUCLEOLAR COMPLEX-ASSOCIATED PROTEIN 3;
 255:  exo1-A  3.3  4.5   92   350   13   YEAST:AF-P48439-F1 DOLICHYL-DIPHOSPHOOLIGOSACCHARIDE--PROTEIN
 256:  ey63-A  3.3  7.1   61   229    5   YEAST:AF-P53961-F1 PHOSPHATIDYLINOSITOL N-ACETYLGLUCOSAMINYLTRANSFER
 257:  ewsy-A  3.3 10.7   90   861    4   YEAST:AF-P34160-F1 NUCLEAR CAP-BINDING PROTEIN COMPLEX SUBUNIT 1;
 258:  ex9k-A  3.3  3.0   59   229    7   YEAST:AF-Q03390-F1 VACUOLAR PROTEIN-SORTING-ASSOCIATED PROTEIN 60;
 259:  ex65-A  3.3  4.3  135   263   11   YEAST:AF-P25565-F1 PUTATIVE UNCHARACTERIZED PROTEIN YCL002C;
 260:  eycy-A  3.3  4.9  140   546    9   YEAST:AF-P38734-F1 LOW-AFFINITY METHIONINE PERMEASE;
 261:  eu2b-A  3.3  5.1   95   885    5   YEAST:AF-P50275-F1 ANAPHASE SPINDLE ELONGATION PROTEIN;
 262:  evpk-A  3.3 16.1   77  1272    9   YEAST:AF-Q01476-F1 UBIQUITIN CARBOXYL-TERMINAL HYDROLASE 2;
 263:  eypx-A  3.3  9.1  129   394    4   YEAST:AF-Q02969-F1 PEROXISOMAL MEMBRANE PROTEIN PEX25;
 264:  ew0b-A  3.3  4.8   71   107    8   YEAST:AF-P40097-F1 UNCHARACTERIZED PROTEIN YER181C, MITOCHONDRIAL;
 265:  ex68-A  3.3  4.7  102   589    7   YEAST:AF-P53248-F1 PEROXISOMAL BIOGENESIS FACTOR 8;
 266:  eupw-A  3.3  7.3  127   558    7   YEAST:AF-P53870-F1 UNCHARACTERIZED PROTEIN YNL193W;
 267:  eyj5-A  3.3  7.9   85   353    4   YEAST:AF-Q03012-F1 COMPASS COMPONENT SPP1;
 268:  ewpg-A  3.3  9.0  102   393    6   YEAST:AF-Q04062-F1 26S PROTEASOME REGULATORY SUBUNIT RPN9;
 269:  euw4-A  3.3  4.7  138  1122    5   YEAST:AF-P53280-F1 PROTEIN CAF130;
 270:  exnz-A  3.3  4.7  143   239    6   YEAST:AF-P32584-F1 PROTEIN-S-ISOPRENYLCYSTEINE O-METHYLTRANSFERASE;
 271:  eu56-A  3.3  6.6   80   583    8   YEAST:AF-P46997-F1 J PROTEIN JJJ2;
 272:  ewxd-A  3.3  8.5   81   142    7   YEAST:AF-P38312-F1 ER-DERIVED VESICLES PROTEIN ERV15;
 273:  evc8-A  3.3  4.6   83   316    5   YEAST:AF-P32912-F1 VACUOLAR MORPHOGENESIS PROTEIN 7;
 274:  ew8q-A  3.3  9.2   89   163    6   YEAST:AF-Q04493-F1 PREFOLDIN SUBUNIT 5;
 275:  euv7-A  3.3 16.9   82  1528    2   YEAST:AF-P22147-F1 5'-3' EXORIBONUCLEASE 1;
 276:  ewfv-A  3.3  9.0  128   639    9   YEAST:AF-P38825-F1 PROTEIN TOM71;
 277:  ev6s-A  3.3 12.9  112   663    4   YEAST:AF-P14906-F1 PROTEIN TRANSLOCATION PROTEIN SEC63;
 278:  ey5n-A  3.3  5.0  145  1307    6   YEAST:AF-Q06412-F1 RHO1 GUANINE NUCLEOTIDE EXCHANGE FACTOR TUS1;
 279:  euww-A  3.3  4.6   79   368    3   YEAST:AF-P53295-F1 RIBOSOME-INTERACTING GTPASE 2;
 280:  exf2-A  3.3  8.1   93   291    4   YEAST:AF-Q07555-F1 UNCHARACTERIZED PROTEIN YDL129W;
 281:  ex7x-A  3.3 11.7   89   393    8   YEAST:AF-P53740-F1 PROBABLE PHOSPHOLIPID TRANSLOCASE NON-CATALYTIC S
 282:  evh5-A  3.3 10.8   99   250    3   YEAST:AF-P34247-F1 U3 SMALL NUCLEOLAR RNA-ASSOCIATED PROTEIN 11;
 283:  ewm5-A  3.3  4.6   62    77    8   YEAST:AF-P41806-F1 VACUOLAR ATPASE ASSEMBLY INTEGRAL MEMBRANE PROTEI
 284:  ewoa-A  3.3 11.6  113   409    3   YEAST:AF-Q05543-F1 REGULATOR OF TY1 TRANSPOSITION PROTEIN 103;
 285:  eun0-A  3.3  6.9   67   342    4   YEAST:AF-Q08219-F1 OUTER SPORE WALL PROTEIN RRT8;
 286:  ex7e-A  3.3  3.5   58   237    7   YEAST:AF-Q03246-F1 37S RIBOSOMAL PROTEIN S17, MITOCHONDRIAL;
 287:  ew12-A  3.3  7.7  114  1432    4   YEAST:AF-P17883-F1 SUPERKILLER PROTEIN 3;
 288:  ewox-A  3.3  3.7   83   396    6   YEAST:AF-Q12185-F1 UNCHARACTERIZED ACYLTRANSFERASE YDR018C;
 289:  ew5i-A  3.2  5.1  137   579    5   YEAST:AF-Q06820-F1 MITOCHONDRIAL DISTRIBUTION AND MORPHOLOGY PROTEIN
 290:  eygp-A  3.2  3.7   89   157   12   YEAST:AF-P25337-F1 PRE-MRNA-SPLICING FACTOR BUD31;
 291:  ev1c-A  3.2 12.1   88   393    9   YEAST:AF-Q12443-F1 RETICULON-LIKE PROTEIN 2;
 292:  ey4k-A  3.2  9.1  104   984    9   YEAST:AF-Q07454-F1 UPF0592 PROTEIN YDL073W;
 293:  ew50-A  3.2  4.0  108   273    6   YEAST:AF-P34730-F1 PROTEIN BMH2;
 294:  exf0-A  3.2 13.9  122   669    2   YEAST:AF-Q05080-F1 CYTOKINESIS PROTEIN 2;
 295:  exp1-A  3.2  9.6   68   102    6   YEAST:AF-P40211-F1 UNCHARACTERIZED PROTEIN YMR141C;
 296:  evx3-A  3.2  3.6   66    96   12   YEAST:AF-Q9ZZX7-F1 PUTATIVE UNCHARACTERIZED PROTEIN Q0032, MITOCHOND
 297:  ey5x-A  3.2  7.7  125   752    6   YEAST:AF-P17629-F1 THO COMPLEX SUBUNIT HPR1;
 298:  exfg-A  3.2 10.3   88  1435   13   YEAST:AF-P38904-F1 PROTEIN SPP41;
 299:  euyz-A  3.2 13.7  146   337    9   YEAST:AF-P40107-F1 GDP-MANNOSE TRANSPORTER 1;
 300:  evwa-A  3.2 15.0   85  1545   13   YEAST:AF-Q03640-F1 TRICALBIN-3;
 301:  eu8i-A  3.2  6.9   89  1264    7   YEAST:AF-P53125-F1 IMITATION SWITCH TWO COMPLEX PROTEIN 1;
 302:  ex0q-A  3.2  8.8   77  1161    8   YEAST:AF-P47179-F1 CELL WALL PROTEIN DAN4;
 303:  evlx-A  3.2  6.2  109   470    5   YEAST:AF-P38934-F1 NUCLEAR SEGREGATION PROTEIN BFR1;
 304:  ev52-A  3.2  6.4   81   413    7   YEAST:AF-P30775-F1 PEPTIDE CHAIN RELEASE FACTOR 1, MITOCHONDRIAL;
 305:  euv8-A  3.2  7.7  107   239    7   YEAST:AF-Q04734-F1 PH-RESPONSE REGULATOR PROTEIN PALI/RIM9;
 306:  exrh-A  3.2 10.6  114   714    5   YEAST:AF-P43556-F1 RHO-GTPASE-ACTIVATING PROTEIN RGD2;
 307:  ewpr-A  3.2  4.0  131   199    2   YEAST:AF-P38962-F1 GOLGI APPARATUS MEMBRANE PROTEIN TVP23;
 308:  ewt7-A  3.2  5.5   99   836    8   YEAST:AF-P06102-F1 GENERAL NEGATIVE REGULATOR OF TRANSCRIPTION SUBUN
 309:  ewqk-A  3.2 10.5  124   642    7   YEAST:AF-P32776-F1 GENERAL TRANSCRIPTION AND DNA REPAIR FACTOR IIH S
 310:  evse-A  3.2  3.7   76   197    1   YEAST:AF-P53062-F1 NUCLEUS EXPORT PROTEIN BRR6;
 311:  ewyo-A  3.2  6.4   66  1875    8   YEAST:AF-Q02455-F1 PROTEIN MLP1;
 312:  ex5t-A  3.2  5.8   74   150    9   YEAST:AF-Q12513-F1 TRANSLATION MACHINERY-ASSOCIATED PROTEIN 17;
 313:  ewdn-A  3.2 18.6  107   506    7   YEAST:AF-P06101-F1 HSP90 CO-CHAPERONE CDC37;
 314:  exk7-A  3.2  4.4   54    94   15   YEAST:AF-P46965-F1 SIGNAL PEPTIDASE COMPLEX SUBUNIT SPC1;
 315:  ey3o-A  3.2  5.5  154  1246    8   YEAST:AF-Q12276-F1 HMG2-INDUCED ER-REMODELING PROTEIN 1;
 316:  eyro-A  3.2 14.4   82   574    6   YEAST:AF-P40360-F1 AMINO-ACID ACETYLTRANSFERASE, MITOCHONDRIAL;
 317:  ew9k-A  3.2  9.5  133   311    7   YEAST:AF-P38077-F1 ATP SYNTHASE SUBUNIT GAMMA, MITOCHONDRIAL;
 318:  expg-A  3.2  4.7   58   748    5   YEAST:AF-Q12311-F1 NUA3 HAT COMPLEX COMPONENT NTO1;
 319:  eyy0-A  3.2 13.2   77   292    6   YEAST:AF-P47133-F1 ER MEMBRANE PROTEIN COMPLEX SUBUNIT 2;
 320:  ey3b-A  3.2 15.6   89   184   10   YEAST:AF-Q12016-F1 VACUOLAR PROTEIN SORTING-ASSOCIATED PROTEIN 68;
 321:  exyl-A  3.2  8.6   82   138    6   YEAST:AF-P53173-F1 ER-DERIVED VESICLES PROTEIN ERV14;
 322:  evn7-A  3.2  7.7  127   811    5   YEAST:AF-P33416-F1 HEAT SHOCK PROTEIN 78, MITOCHONDRIAL;
 323:  eyr1-A  3.2  7.5  124   782    6   YEAST:AF-Q06538-F1 CALCIUM PERMEABLE STRESS-GATED CATION CHANNEL 1;
 324:  eydm-A  3.2  5.4   79   103    9   YEAST:AF-P38192-F1 REGULATOR OF RDNA TRANSCRIPTION PROTEIN 1;
 325:  exku-A  3.1  4.7  116   968    8   YEAST:AF-P33338-F1 PROTEIN SLA2;
 326:  ew1g-A  3.1  5.5  102   193    9   YEAST:AF-P39742-F1 TRANSLOCATION PROTEIN SEC72;
 327:  eyka-A  3.1  9.6  105   844    3   YEAST:AF-P48582-F1 VACUOLAR-SORTING PROTEIN BRO1;
 328:  ey4t-A  3.1  4.7  124   587   10   YEAST:AF-Q08986-F1 S-ADENOSYLMETHIONINE PERMEASE SAM3;
 329:  ewtk-A  3.1  9.3  140   393    4   YEAST:AF-P17898-F1 CHOLINEPHOSPHOTRANSFERASE 1;
 330:  ex5s-A  3.1 16.3  100   855    9   YEAST:AF-P38970-F1 SERINE/THREONINE-PROTEIN KINASE HAL5;
 331:  exjm-A  3.1  3.7   66   609    9   YEAST:AF-Q12411-F1 SPORULATION-SPECIFIC PROTEIN 21;
 332:  evxn-A  3.1  4.5   89  1454    8   YEAST:AF-P22219-F1 SERINE/THREONINE-PROTEIN KINASE VPS15;
 333:  ewv3-A  3.1  9.2   71   135    8   YEAST:AF-Q03375-F1 PRE-MRNA-SPLICING FACTOR CWC21;
 334:  eyaz-A  3.1  6.4  136   296   11   YEAST:AF-P38279-F1 PROBABLE VACUOLAR AMINO ACID TRANSPORTER YPQ3;
 335:  evpc-A  3.1  4.6  120   494    5   YEAST:AF-P49704-F1 PRE-MRNA-PROCESSING FACTOR 31;
 336:  ev65-A  3.1  4.7   62   126    3   YEAST:AF-P0CY11-F1 SILENCED MATING-TYPE PROTEIN A1;
 337:  eys7-A  3.1  6.3   84   235    4   YEAST:AF-P53093-F1 PROTEIN YIP4;
 338:  eyst-A  3.1  4.1   44    50    7   YEAST:AF-Q3E818-F1 UNCHARACTERIZED PROTEIN YDR194W-A;
 339:  eywo-A  3.1  4.6  137  1155    7   YEAST:AF-P53046-F1 RHO1 GDP-GTP EXCHANGE PROTEIN 1;
 340:  eyn8-A  3.1  4.4  141   423    6   YEAST:AF-P47057-F1 SORTING NEXIN-4;
 341:  evnn-A  3.1  3.3   91  1312    5   YEAST:AF-P12753-F1 DNA REPAIR PROTEIN RAD50;
 342:  ex6b-A  3.1 10.4   91   219    9   YEAST:AF-P53747-F1 UNCHARACTERIZED VACUOLAR MEMBRANE PROTEIN YNR061C
 343:  exgc-A  3.1 16.6  159   644    8   YEAST:AF-P53925-F1 UNCHARACTERIZED VACUOLAR MEMBRANE PROTEIN YNL115C
 344:  ew48-A  3.1  4.2   93   256    5   YEAST:AF-P53736-F1 UNCHARACTERIZED PROTEIN YNR040W;
 345:  evpy-A  3.1  6.0   95   217    4   YEAST:AF-P40857-F1 VERY-LONG-CHAIN (3R)-3-HYDROXYACYL-COA DEHYDRATAS
 346:  exlr-A  3.1  5.1   90   644    7   YEAST:AF-P53129-F1 VACUOLAR FUSION PROTEIN MON1;
 347:  exb0-A  3.1 15.3   84   508    4   YEAST:AF-P38109-F1 PUTATIVE SERINE CARBOXYPEPTIDASE YBR139W;
 348:  ey4o-A  3.1  4.1  125   308    9   YEAST:AF-Q12010-F1 PROBABLE VACUOLAR AMINO ACID TRANSPORTER YPQ1;
 349:  eyun-A  3.1  7.5   82   188    6   YEAST:AF-P38264-F1 SRP-INDEPENDENT TARGETING PROTEIN 3;
 350:  ewzx-A  3.1  3.6   76   654    9   YEAST:AF-P32349-F1 DNA-DIRECTED RNA POLYMERASE III SUBUNIT RPC3;
 351:  evg3-A  3.1  5.8  119   303    8   YEAST:AF-P40100-F1 PROTOPORPHYRIN UPTAKE PROTEIN 1;
 352:  exs8-A  3.1  9.7   92   224    5   YEAST:AF-Q03322-F1 T-SNARE AFFECTING A LATE GOLGI COMPARTMENT PROTEI
 353:  exom-A  3.1  7.3   71   611   11   YEAST:AF-P46987-F1 UPF0508 PROTEIN YJL181W;
 354:  ewjc-A  3.1  9.0   58   105   14   YEAST:AF-P47131-F1 TMEM14 PROTEIN HOMOLOG YJR085C;
 355:  ev1r-A  3.1  4.6   76  1025    7   YEAST:AF-P38065-F1 AP-2 COMPLEX SUBUNIT ALPHA;
 356:  exae-A  3.1  8.3   98  1435    8   YEAST:AF-Q06698-F1 PUTATIVE ATP-DEPENDENT RNA HELICASE YLR419W;
 357:  evlu-A  3.1  5.9  143   551    8   YEAST:AF-P32913-F1 VACUOLAR PROTEIN SORTING-ASSOCIATED PROTEIN 17;
 358:  evui-A  3.0  4.2  116   219    5   YEAST:AF-P18414-F1 ER LUMEN PROTEIN-RETAINING RECEPTOR;
 359:  eyrh-A  3.0  5.5  160   885    6   YEAST:AF-Q06639-F1 CHROMATIN STRUCTURE-REMODELING COMPLEX PROTEIN RS
 360:  eu59-A  3.0  4.8  155   854    4   YEAST:AF-P12945-F1 N-TERMINAL ACETYLTRANSFERASE A COMPLEX SUBUNIT NA
 361:  ex1p-A  3.0  9.8   64   352   11   YEAST:AF-Q04651-F1 ER-DERIVED VESICLES PROTEIN ERV41;
 362:  ey48-A  3.0  9.6  159  1228    5   YEAST:AF-P38851-F1 MEMBRANE-ANCHORED LIPID-BINDING PROTEIN LAM1;
 363:  euwy-A  3.0  4.7  135   480   10   YEAST:AF-P39981-F1 VACUOLAR AMINO ACID TRANSPORTER 2;
 364:  ex1q-A  3.0  4.6  123   571   10   YEAST:AF-P32837-F1 GABA-SPECIFIC PERMEASE;
 365:  ey6f-A  3.0  8.5   74  1037    7   YEAST:AF-P25389-F1 PROBABLE SERINE/THREONINE-PROTEIN KINASE KCC4;
 366:  eyco-A  3.0 12.2  117  1619    4   YEAST:AF-Q08562-F1 ATP-DEPENDENT HELICASE ULS1;
 367:  exn5-A  3.0  5.5   80   402    6   YEAST:AF-P43124-F1 NON-STRUCTURAL MAINTENANCE OF CHROMOSOME ELEMENT
 368:  ew8r-A  3.0 11.0   87   244    8   YEAST:AF-P25385-F1 PROTEIN TRANSPORT PROTEIN BOS1;
 369:  eyhh-A  3.0 10.3  103   610    4   YEAST:AF-P22470-F1 PROTEIN SAN1;
 370:  eveu-A  3.0  7.7   78   245   12   YEAST:AF-P53146-F1 PROTEIN TRANSPORT PROTEIN USE1;
 371:  eyym-A  3.0  4.5   71   203    8   YEAST:AF-Q07986-F1 UNCHARACTERIZED PROTEIN YLR036C;
 372:  ewvw-A  3.0  7.4  136   294    6   YEAST:AF-Q06104-F1 GOLGI/ENDOSOME-LOCALIZED DSC PROTEIN 1;
 373:  ewlr-A  3.0  7.4  110   759   10   YEAST:AF-P42934-F1 DOLICHYL-PHOSPHATE-MANNOSE--PROTEIN MANNOSYLTRANS
 374:  evyc-A  3.0  5.6  130   412    6   YEAST:AF-Q08421-F1 ENHANCER OF TRANSLATION TERMINATION 1;
 375:  exvp-A  3.0  4.9   91   190   12   YEAST:AF-P53209-F1 UNCHARACTERIZED MEMBRANE PROTEIN YGR016W;
 376:  ewts-A  3.0  8.4  137   547   10   YEAST:AF-Q12301-F1 UNCHARACTERIZED MEMBRANE PROTEIN YDL180W;
 377:  exj9-A  3.0  4.0   97   577    6   YEAST:AF-P40351-F1 DOLICHYL PYROPHOSPHATE GLC1MAN9GLCNAC2
 378:  eu48-A  3.0  4.7   70  1683    6   YEAST:AF-P36126-F1 PHOSPHOLIPASE D1;
 379:  evj0-A  3.0  3.3   55   120    7   YEAST:AF-P0CX84-F1 60S RIBOSOMAL PROTEIN L35-A;
 380:  evl9-A  3.0  9.8   88   140    7   YEAST:AF-Q06537-F1 UNCHARACTERIZED PROTEIN YPR153W;
 381:  evka-A  3.0  4.8  108   772   10   YEAST:AF-Q04411-F1 URACIL CATABOLISM PROTEIN 2;
 382:  exod-A  3.0  5.5   94   316   14   YEAST:AF-P53239-F1 CYTOCHROME C OXIDASE ASSEMBLY PROTEIN COX18, MITO
 383:  ew9u-A  3.0  4.5   71   456    7   YEAST:AF-P53050-F1 PROTEIN MGA1;
 384:  evtw-A  3.0  4.8   61   312    8   YEAST:AF-Q12746-F1 PLASMA MEMBRANE-ASSOCIATED COENZYME Q6 REDUCTASE
 385:  eyt7-A  3.0 10.4  107   607    5   YEAST:AF-Q04632-F1 CONSERVED OLIGOMERIC GOLGI COMPLEX SUBUNIT 8;
 386:  ew3k-A  3.0 17.1   97   487    9   YEAST:AF-Q12218-F1 CELL WALL PROTEIN TIR4;
 387:  ex3q-A  2.9 14.5  131   519    8   YEAST:AF-P20048-F1 DOLICHOL KINASE;
 388:  ey69-A  2.9 10.7  108   592    7   YEAST:AF-P38695-F1 PROBABLE GLUCOSE TRANSPORTER HXT5;
 389:  ew3l-A  2.9 17.8   82   482    5   YEAST:AF-P36100-F1 TRANSCRIPTION INITIATION FACTOR IIE SUBUNIT ALPHA
 390:  exu4-A  2.9  6.3  103   767    7   YEAST:AF-P53313-F1 PROTEIN SDA1;
 391:  eyuu-A  2.9 10.8   72   622    8   YEAST:AF-P39723-F1 SPINDLE POLE COMPONENT SPC72;
 392:  ev9g-A  2.9  6.6  111   971    4   YEAST:AF-P30771-F1 ATP-DEPENDENT HELICASE NAM7;
 393:  ew0u-A  2.9  3.3   77   897   12   YEAST:AF-P39955-F1 PROTEIN SAP1;
 394:  evat-A  2.9  7.4  111  1077    4   YEAST:AF-P89105-F1 RNA POLYMERASE-ASSOCIATED PROTEIN CTR9;
 395:  ewap-A  2.9 10.9   87   590    7   YEAST:AF-Q05021-F1 TRANSCRIPTION INITIATION FACTOR TFIID SUBUNIT 7;
 396:  ewu1-A  2.9  3.5   65   312    9   YEAST:AF-Q04516-F1 UNCHARACTERIZED OXIDOREDUCTASE AIM33;
 397:  evv4-A  2.9  2.6   46   238    2   YEAST:AF-Q12493-F1 INNER KINETOCHORE SUBUNIT NKP1;
 398:  ey1n-A  2.9  5.5  125   279   10   YEAST:AF-Q12164-F1 PORE MEMBRANE PROTEIN OF 33 KDA;
 399:  eyx3-A  2.9  3.3   59    86    2   YEAST:AF-Q92316-F1 DOLICHYL-DIPHOSPHOOLIGOSACCHARIDE--PROTEIN
 400:  ex2d-A  2.9 12.1  148   618    9   YEAST:AF-P36029-F1 POLYAMINE TRANSPORTER TPO5;
 401:  evix-A  2.9 12.4  110   385    5   YEAST:AF-Q04431-F1 SPINDLE POLE BODY COMPONENT KRE28;
 402:  eyit-A  2.9  6.4   90   354    8   YEAST:AF-P25369-F1 LAS SEVENTEEN-BINDING PROTEIN 5;
 403:  ew0y-A  2.9  9.0  100   404    8   YEAST:AF-P21957-F1 TRANSCRIPTIONAL REPRESSOR OPI1;
 404:  ew27-A  2.9 10.7  108   805    6   YEAST:AF-P32844-F1 EXOCYST COMPLEX COMPONENT SEC6;
 405:  ew4r-A  2.9  5.5  108   242    9   YEAST:AF-P40570-F1 VACUOLE LOCALIZED DSC PROTEIN 1;
 406:  eyk6-A  2.9 11.0  146   442    7   YEAST:AF-P20107-F1 ZINC/CADMIUM RESISTANCE PROTEIN;
 407:  exzf-A  2.9  4.1   70   203    4   YEAST:AF-Q07451-F1 ENDOPLASMIC RETICULUM TRANSMEMBRANE PROTEIN 3;
 408:  exti-A  2.9  7.0   94   506    9   YEAST:AF-P54114-F1 ALDEHYDE DEHYDROGENASE  2;
 409:  ewm8-A  2.9 11.5  164   823    5   YEAST:AF-P38863-F1 SPINDLE POLE BODY COMPONENT SPC97;
 410:  eyzp-A  2.9  9.6  106   199    7   YEAST:AF-P48363-F1 PREFOLDIN SUBUNIT 3;
 411:  evbz-A  2.9  4.4  127   317   11   YEAST:AF-Q06328-F1 PROBABLE VACUOLAR AMINO ACID TRANSPORTER YPQ2;
 412:  eu2w-A  2.9 10.4  117   858    7   YEAST:AF-P40164-F1 SERINE/THREONINE-PROTEIN PHOSPHATASE 4 REGULATORY
 413:  exno-A  2.9  5.6  156   575    8   YEAST:AF-P38925-F1 MANGANESE TRANSPORTER SMF1;
 414:  exid-A  2.9  4.1  132   490   10   YEAST:AF-P40501-F1 VACUOLAR AMINO ACID TRANSPORTER 7;
 415:  ey5t-A  2.9  5.0   69   240    3   YEAST:AF-Q02831-F1 UNCHARACTERIZED PROTEIN YPL077C;
 416:  exde-A  2.9  4.8  148  1790    4   YEAST:AF-P25386-F1 INTRACELLULAR PROTEIN TRANSPORT PROTEIN USO1;
 417:  exaf-A  2.9  4.6   95   861    8   YEAST:AF-Q06142-F1 IMPORTIN SUBUNIT BETA-1;
 418:  eu1u-A  2.8 12.7   73   472    7   YEAST:AF-Q02199-F1 NUCLEOPORIN NUP49/NSP49;
 419:  eyhw-A  2.8  5.9   54  1273   15   YEAST:AF-P38968-F1 PROTEIN TRANSPORT PROTEIN SEC31;
 420:  evmy-A  2.8  4.6   67   122    3   YEAST:AF-P38194-F1 UNCHARACTERIZED PROTEIN YBL044W;
 421:  ewle-A  2.8  9.3   85   215    6   YEAST:AF-P32341-F1 VACUOLAR ATPASE ASSEMBLY INTEGRAL MEMBRANE PROTEI
 422:  extg-A  2.8  4.1   78   295    5   YEAST:AF-P39926-F1 PROTEIN SSO2;
 423:  ew00-A  2.8  7.2  170   971    6   YEAST:AF-P89102-F1 EXOCYST COMPLEX COMPONENT SEC5;
 424:  eul9-A  2.8 16.6   81  1145    4   YEAST:AF-P24384-F1 PRE-MRNA-SPLICING FACTOR ATP-DEPENDENT RNA HELICA
 425:  evg2-A  2.8  7.7  111   289    9   YEAST:AF-P53895-F1 PROTEIN ASI2;
 426:  ex5p-A  2.8  8.5   80  1149    9   YEAST:AF-P22276-F1 DNA-DIRECTED RNA POLYMERASE III SUBUNIT RPC2;
 427:  exth-A  2.8  9.8   78  1133    8   YEAST:AF-P36775-F1 LON PROTEASE HOMOLOG, MITOCHONDRIAL;
 428:  eyjn-A  2.8 13.7  165   622    5   YEAST:AF-Q06451-F1 POLYAMINE TRANSPORTER 3;
 429:  eyd3-A  2.8  8.7  118   633    7   YEAST:AF-P38822-F1 PROTEIN BZZ1;
 430:  eye4-A  2.8  5.4   88   406    8   YEAST:AF-P49573-F1 COPPER TRANSPORT PROTEIN CTR1;
 431:  ey2x-A  2.8  4.9  132   260   10   YEAST:AF-P17261-F1 CYSTINE TRANSPORTER;
 432:  evoj-A  2.8  6.3   97   614    3   YEAST:AF-P38156-F1 MALTOSE PERMEASE MAL31;
 433:  exgu-A  2.8  5.0   94   274    6   YEAST:AF-P32496-F1 26S PROTEASOME REGULATORY SUBUNIT RPN12;
 434:  ew5h-A  2.8 18.8  115   859    6   YEAST:AF-Q08269-F1 MAGNESIUM TRANSPORTER ALR1;
 435:  euwl-A  2.8  3.9  130   602   11   YEAST:AF-P47082-F1 VACUOLAR AMINO ACID TRANSPORTER 1;
 436:  evde-A  2.8  6.4  105   526    8   YEAST:AF-P54783-F1 D-ARABINONO-1,4-LACTONE OXIDASE;
 437:  exax-A  2.8 12.1  137   220    8   YEAST:AF-P06197-F1 CDP-DIACYLGLYCEROL--INOSITOL 3-PHOSPHATIDYLTRANSF
 438:  exk4-A  2.8  6.3  136   840    4   YEAST:AF-P39531-F1 RECYCLIN-1;
 439:  evhj-A  2.8  6.9   82   996    7   YEAST:AF-P38713-F1 OXYSTEROL-BINDING PROTEIN HOMOLOG 3;
 440:  evud-A  2.8  5.6  116   270    7   YEAST:AF-Q12253-F1 UNCHARACTERIZED MEMBRANE PROTEIN YLR046C;
 441:  ewea-A  2.8  4.5  104   763    7   YEAST:AF-P38883-F1 PRE-RRNA-PROCESSING PROTEIN RIX1;
 442:  ev0t-A  2.8  9.5  108   623    8   YEAST:AF-Q07622-F1 ACTIVATOR OF C KINASE PROTEIN 1;
 443:  exio-A  2.8  7.6   73   230    4   YEAST:AF-P38771-F1 RIBOSOME-RECYCLING FACTOR, MITOCHONDRIAL;
 444:  ey00-A  2.8  6.7   75   170    7   YEAST:AF-P38728-F1 PROTEIN ECM34;
 445:  euk3-A  2.8  4.5   76   174    5   YEAST:AF-P53279-F1 NON-CLASSICAL EXPORT PROTEIN 2 HOMOLOG 1;
 446:  eyhx-A  2.8  5.2   95   817    5   YEAST:AF-P46951-F1 CARGO-TRANSPORT PROTEIN YPP1;
 447:  ev1d-A  2.8  4.9   68   149    3   YEAST:AF-P33308-F1 MEDIATOR OF RNA POLYMERASE II TRANSCRIPTION SUBUN
 448:  eywz-A  2.8  5.1  111   374    4   YEAST:AF-Q03289-F1 PALMITOYLTRANSFERASE PFA5;
 449:  exp9-A  2.8  6.9   71   440   11   YEAST:AF-P10849-F1 MITOCHONDRIAL TRANSCRIPTION FACTOR 2;
 450:  ew4z-A  2.8 14.7   75   573    7   YEAST:AF-Q08179-F1 MITOCHONDRIAL DISTRIBUTION AND MORPHOLOGY PROTEIN
 451:  exxq-A  2.7  4.4   92   782   12   YEAST:AF-Q03653-F1 PROTEIN EFR3;
 452:  eybf-A  2.7  8.7   88   881    7   YEAST:AF-P32266-F1 DYNAMIN-LIKE GTPASE MGM1, MITOCHONDRIAL;
 453:  ewip-A  2.7 16.8   66   280   11   YEAST:AF-P46961-F1 PHOSPHATIDYLINOSITOL N-ACETYLGLUCOSAMINYLTRANSFER
 454:  ev14-A  2.7  6.1   87   706    7   YEAST:AF-Q12296-F1 PROTEIN MAM3;
 455:  ewfh-A  2.7  6.7   97   575    8   YEAST:AF-P22438-F1 METHIONINE--TRNA LIGASE, MITOCHONDRIAL;
 456:  ew61-A  2.7  4.9   72   737   10   YEAST:AF-P32580-F1 ATP-DEPENDENT RNA HELICASE SUV3, MITOCHONDRIAL;
 457:  eux6-A  2.7  9.6  106   453    7   YEAST:AF-Q06671-F1 AUTOPHAGY-RELATED PROTEIN 23;
 458:  ewj9-A  2.7  4.8  126   408    7   YEAST:AF-P29467-F1 MEIOSIS-SPECIFIC PROTEIN MEI4;
 459:  ewn6-A  2.7  5.4   68   178    9   YEAST:AF-Q08687-F1 TRANSLATION MACHINERY-ASSOCIATED PROTEIN 16;
 460:  ewq7-A  2.7  5.4  120  2672    8   YEAST:AF-P33892-F1 EIF-2-ALPHA KINASE ACTIVATOR GCN1;
 461:  evo5-A  2.7  4.9   65  2195    9   YEAST:AF-P48415-F1 COPII COAT ASSEMBLY PROTEIN SEC16;
 462:  exow-A  2.7  5.8  144  1380    3   YEAST:AF-P46974-F1 RESPIRATION FACTOR 2;
 463:  ewjd-A  2.7  3.7   72   173    3   YEAST:AF-Q12207-F1 NON-CLASSICAL EXPORT PROTEIN 2;
 464:  eype-A  2.7  3.6   87   355    8   YEAST:AF-Q05881-F1 UNCHARACTERIZED PROTEIN YLR287C;
 465:  ew2y-A  2.7  5.8   88   754    7   YEAST:AF-P40328-F1 PROBABLE 26S PROTEASOME SUBUNIT YTA6;
 466:  evxx-A  2.7  4.6   80   423    3   YEAST:AF-P25591-F1 VACUOLE-RELATED PROTEIN 17;
 467:  exho-A  2.7  8.8  101   974   10   YEAST:AF-P27636-F1 CELL DIVISION CONTROL PROTEIN 15;
 468:  eyuo-A  2.7  7.3  120   488    5   YEAST:AF-P08417-F1 FUMARATE HYDRATASE, MITOCHONDRIAL;
 469:  exa8-A  2.7  8.0   78   337    8   YEAST:AF-P38278-F1 25S RRNA (ADENINE(2142)-N(1))-METHYLTRANSFERASE;
 470:  euo8-A  2.7  6.7   77   310    4   YEAST:AF-P53337-F1 ER-DERIVED VESICLES PROTEIN ERV29;
 471:  ex61-A  2.7  5.7  100   835    7   YEAST:AF-Q02725-F1 VACUOLAR TRANSPORTER CHAPERONE 3;
 472:  ewos-A  2.7  5.0  103   593    6   YEAST:AF-P53241-F1 VITAMIN H TRANSPORTER;
 473:  ex6r-A  2.7  6.4   49   215    8   YEAST:AF-Q06449-F1  INDUCIBILITY PROTEIN 3;
 474:  ey7l-A  2.7 11.5  117   889    4   YEAST:AF-Q12071-F1 VACUOLAR PROTEIN SORTING-ASSOCIATED PROTEIN 54;
 475:  eywy-A  2.7 10.7   68   313    7   YEAST:AF-P34253-F1 PROTEIN KTI12;
 476:  eyww-A  2.7  5.8   97   210    4   YEAST:AF-Q02774-F1 SECRETORY COMPONENT PROTEIN SHR3;
 477:  ewd3-A  2.7  5.3   82   135    1   YEAST:AF-A0A023PZF2-F1 UNCHARACTERIZED PROTEIN YEL009C-A;
 478:  ey3s-A  2.7  8.4   96   662    8   YEAST:AF-Q06644-F1 PROBABLE DOLICHYL-PHOSPHATE-MANNOSE--PROTEIN
 479:  evd4-A  2.7  5.8   80   549    8   YEAST:AF-P22580-F1 PROBABLE AMIDASE;
 480:  euoc-A  2.7 11.5   65   513    5   YEAST:AF-P53043-F1 SERINE/THREONINE-PROTEIN PHOSPHATASE T;
 481:  ewl3-A  2.7  9.9   70   827    3   YEAST:AF-P09880-F1 TRNA LIGASE;
 482:  eygf-A  2.7 10.7  109   785    9   YEAST:AF-P38870-F1 UNCHARACTERIZED PROTEIN YHR182W;
 483:  eu47-A  2.7  6.7   55   172    4   YEAST:AF-P47138-F1 DIPHTHAMIDE BIOSYNTHESIS PROTEIN 4;
 484:  eyrl-A  2.7  6.1  107   643    7   YEAST:AF-P38714-F1 ARGININE--TRNA LIGASE, MITOCHONDRIAL;
 485:  eyxz-A  2.7  6.3   99   660    6   YEAST:AF-Q92325-F1 CULLIN-ASSOCIATED NEDD8-DISSOCIATED PROTEIN 1 HOM
 486:  ewmg-A  2.7  4.9  102  1447    5   YEAST:AF-P35187-F1 ATP-DEPENDENT HELICASE SGS1;
 487:  ev0h-A  2.7  8.9   94   918    9   YEAST:AF-P27801-F1 VACUOLAR MEMBRANE PROTEIN PEP3;
 488:  exks-A  2.7 16.9   82   272    5   YEAST:AF-P53754-F1 UNCHARACTERIZED PROTEIN YNR068C;
 489:  expf-A  2.7  8.6  146   793    7   YEAST:AF-Q08967-F1 FLAVIN CARRIER PROTEIN 1;
 490:  eywi-A  2.6 15.5   72   257   10   YEAST:AF-P38195-F1 PROTEIN ECM13;
 491:  ex2t-A  2.6  2.6   51   516    4   YEAST:AF-Q04174-F1 GPI MANNOSYLTRANSFERASE 4;
 492:  ew4j-A  2.6  7.4   69   113    6   YEAST:AF-Q02889-F1 PROTEIN MGR2;
 493:  eu5z-A  2.6  4.5   58   545    9   YEAST:AF-Q07500-F1 EXTERNAL NADH-UBIQUINONE OXIDOREDUCTASE 2, MITOCH
 494:  eyc2-A  2.6  7.3  126   470    8   YEAST:AF-P06783-F1 PHEROMONE A FACTOR RECEPTOR;
 495:  evdx-A  2.6 10.6   75   454    9   YEAST:AF-Q06493-F1 LETM1 DOMAIN-CONTAINING PROTEIN YLH47, MITOCHONDR
 496:  evux-A  2.6  5.5  121   458   13   YEAST:AF-P41930-F1 SULFITE EFFLUX PUMP SSU1;
 497:  evb5-A  2.6  7.6   91   285    9   YEAST:AF-Q06058-F1 SEIPIN;
 498:  ewlp-A  2.6  4.2   65   240    5   YEAST:AF-Q08954-F1 SMR DOMAIN-CONTAINING PROTEIN YPL199C;
 499:  evq5-A  2.6  4.1   47   237    4   YEAST:AF-P43615-F1 INCREASED RECOMBINATION CENTERS PROTEIN 6;
 500:  eyer-A  2.6  7.2   92   624    3   YEAST:AF-P40090-F1 MAU2 CHROMATID COHESION FACTOR HOMOLOG;
 501:  eyi5-A  2.6  5.7   54    58    9   YEAST:AF-P0C289-F1 PUTATIVE UNCHARACTERIZED PROTEIN YDR034C-A;
 502:  ev5j-A  2.6  6.0   83   408    7   YEAST:AF-Q06705-F1 PHOSPHATIDYLINOSITOL TRANSFER PROTEIN CSR1;
 503:  eu7n-A  2.6  9.7  115  1435    9   YEAST:AF-P07866-F1 GUANINE NUCLEOTIDE EXCHANGE FACTOR LTE1;
 504:  exy7-A  2.6 10.3  162   609    7   YEAST:AF-P53306-F1 PHOSPHATIDYLINOSITOL N-ACETYLGLUCOSAMINYLTRANSFER
 505:  ewtz-A  2.6  5.0  113   437    3   YEAST:AF-Q12516-F1 REGULATOR OF PHOSPHOLIPASE D SRF1;
 506:  ex5x-A  2.6  4.1   93  1211    6   YEAST:AF-P48016-F1 PERIPLASMIC ACID TREHALASE ATH1;
 507:  eyml-A  2.6  3.9   90  1274    6   YEAST:AF-P39702-F1 VACUOLAR PROTEIN SORTING-ASSOCIATED PROTEIN 8;
 508:  ex8b-A  2.6  4.3   58    66   12   YEAST:AF-Q8TGS1-F1 UNCHARACTERIZED PROTEIN YOR032W-A;
 509:  eusl-A  2.6  7.1   76   283    8   YEAST:AF-P38855-F1 PEROXISOMAL MEMBRANE PROTEIN PEX18;
 510:  ewk9-A  2.6  5.6   97   371    5   YEAST:AF-P53691-F1 PEPTIDYL-PROLYL CIS-TRANS ISOMERASE CPR6;
 511:  ew0s-A  2.6 10.9  112  1073    3   YEAST:AF-P43564-F1 PROBABLE LIPASE MIL1;
 512:  exbb-A  2.6  5.0  140  1356    5   YEAST:AF-P51862-F1 RHO1 GDP-GTP EXCHANGE PROTEIN 2;
 513:  euo1-A  2.6  6.7   97   855    3   YEAST:AF-P38297-F1 MITOFUSIN FZO1;
 514:  ewn7-A  2.6  3.1   53   277    6   YEAST:AF-Q99316-F1 PROTEIN DISULFIDE ISOMERASE MPD2;
 515:  ev5l-A  2.6  5.3   57   122    7   YEAST:AF-P32774-F1 TRANSCRIPTION INITIATION FACTOR IIA SUBUNIT 2;
 516:  ext3-A  2.6  9.4  146   620    6   YEAST:AF-Q07395-F1 SYNCHRONIZED IMPORT PROTEIN 1;
 517:  eyz4-A  2.6  9.9  126   523    8   YEAST:AF-P32857-F1 MEMBRANE PROTEIN PTM1;
 518:  euz0-A  2.6 13.6  116   745    8   YEAST:AF-P25569-F1 GLUCOSE-INDUCED DEGRADATION PROTEIN 7;
 519:  ewsa-A  2.6  5.6  126   750   10   YEAST:AF-P34231-F1 UNCHARACTERIZED PROTEIN YKL187C;
 520:  eu55-A  2.6  4.0  106   475    7   YEAST:AF-Q04213-F1 ISWI ONE COMPLEX PROTEIN 4;
 521:  ever-A  2.6  5.4  136   619    6   YEAST:AF-Q99234-F1 PROTEIN DFG16;
 522:  exbs-A  2.6  9.0  104   434    8   YEAST:AF-Q12377-F1 26S PROTEASOME REGULATORY SUBUNIT RPN6;
 523:  ewsi-A  2.6  8.9  126   317    5   YEAST:AF-P53047-F1 PROTEIN RTA1;
 524:  ew24-A  2.6  8.5   86   610    6   YEAST:AF-P40024-F1 ABC TRANSPORTER ATP-BINDING PROTEIN ARB1;
 525:  evsv-A  2.6  5.8  149  1047    6   YEAST:AF-P39720-F1 OLEATE-ACTIVATED TRANSCRIPTION FACTOR 1;
 526:  eycl-A  2.6  5.5   71    89   13   YEAST:AF-Q2V2P8-F1 INNER KINETOCHORE SUBUNIT WIP1;
 527:  ewse-A  2.6  8.8  125   651   10   YEAST:AF-P40357-F1 PROTEIN TRANSPORT PROTEIN SEC9;
 528:  euxe-A  2.6  6.5   85   179    8   YEAST:AF-Q07887-F1 PROTEIN LDB18;
 529:  exhq-A  2.6  9.1   87   141    6   YEAST:AF-P32616-F1 UNCHARACTERIZED PROTEIN YEL045C;
 530:  ey79-A  2.5  6.5  122  1178    7   YEAST:AF-P17442-F1 PHOSPHATE SYSTEM POSITIVE REGULATORY PROTEIN PHO8
 531:  ev6e-A  2.5 12.9  136   652    3   YEAST:AF-Q04601-F1 ANAPHASE-PROMOTING COMPLEX SUBUNIT 4;
 532:  euxc-A  2.5  6.1  134   391    4   YEAST:AF-P22140-F1 CHOLINE/ETHANOLAMINEPHOSPHOTRANSFERASE 1;
 533:  eyyi-A  2.5  4.1   91   262    8   YEAST:AF-P53271-F1 CONSERVED OLIGOMERIC GOLGI COMPLEX SUBUNIT 2;
 534:  exri-A  2.5  4.4  100   346    5   YEAST:AF-P41834-F1 SYNTAXIN UFE1;
 535:  ewft-A  2.5  9.7   84   831    4   YEAST:AF-P34218-F1 HISTONE ACETYLTRANSFERASE SAS3;
 536:  exyq-A  2.5  4.4  133   448    5   YEAST:AF-P40074-F1 VACUOLAR AMINO ACID TRANSPORTER 6;
 537:  exj5-A  2.5  9.5  133   562    8   YEAST:AF-Q04301-F1 VACUOLAR BASIC AMINO ACID TRANSPORTER 1;
 538:  evep-A  2.5 17.4   95   842    4   YEAST:AF-P47050-F1 CULLIN-8;
 539:  eyfa-A  2.5  6.3  103   261    7   YEAST:AF-P47086-F1 UNCHARACTERIZED PROTEIN YJR011C;
 540:  ewjo-A  2.5  4.8  152  1224    7   YEAST:AF-P52918-F1 PROTEIN MSN5;
 541:  ewdb-A  2.5  5.1  122   196    4   YEAST:AF-P38162-F1 MITOCHONDRIAL INTERMEMBRANE SPACE CYSTEINE MOTIF-
 542:  ewba-A  2.5  4.9   82   744    5   YEAST:AF-P53202-F1 CULLIN-3;
 543:  exe9-A  2.5  7.1   74   129    9   YEAST:AF-P40046-F1 VACUOLAR TRANSPORTER CHAPERONE 1;
 544:  eum1-A  2.5  5.1  102   575    7   YEAST:AF-P53617-F1 PROTEIN NRD1;
 545:  ew3w-A  2.5  5.6  135   602    8   YEAST:AF-P19145-F1 GENERAL AMINO-ACID PERMEASE GAP1;
 546:  ewt0-A  2.5  5.1   76   373    7   YEAST:AF-P03871-F1 PARTITIONING PROTEIN REP1;
 547:  ewm9-A  2.5 17.1  132   314    8   YEAST:AF-P53257-F1 MITOCHONDRIAL THIAMINE PYROPHOSPHATE CARRIER 1;
 548:  eyd8-A  2.5  9.0  119   259    7   YEAST:AF-P00854-F1 ATP SYNTHASE SUBUNIT A;
 549:  euon-A  2.5  6.5  105   530    1   YEAST:AF-P19736-F1 PRE-MRNA-SPLICING FACTOR PRP9;
 550:  ex37-A  2.5  6.0   94   840    4   YEAST:AF-P09798-F1 ANAPHASE-PROMOTING COMPLEX SUBUNIT CDC16;
 551:  evp9-A  2.5  4.6   61   118   10   YEAST:AF-Q12082-F1 UNCHARACTERIZED PROTEIN YDL157C, MITOCHONDRIAL;
 552:  evah-A  2.5  6.8   60    90    7   YEAST:AF-Q3E835-F1 INNER KINETOCHORE SUBUNIT MHF1;
 553:  eyp8-A  2.5  4.5   92   283   11   YEAST:AF-Q07560-F1 CARDIOLIPIN SYNTHASE (CMP-FORMING);
 554:  exb9-A  2.5  7.5  131  1656    5   YEAST:AF-Q12674-F1 PROBABLE PHOSPHOLIPID-TRANSPORTING ATPASE DNF3;
 555:  exml-A  2.5 12.3   70  1659    9   YEAST:AF-P15442-F1 EIF-2-ALPHA KINASE GCN2;
 556:  ewy9-A  2.5  6.4   57    72    7   YEAST:AF-Q8TGJ3-F1 PROTEIN KISH;
 557:  ev3e-A  2.5  5.2   98   297    8   YEAST:AF-P48558-F1 BAX INHIBITOR 1;
 558:  ey5g-A  2.5  8.0   91   261    8   YEAST:AF-O13539-F1 THO COMPLEX SUBUNIT THP2;
 559:  evp4-A  2.5 15.3   89  1498    6   YEAST:AF-Q7LHG5-F1 TRANSPOSON TY3-I GAG-POL POLYPROTEIN;
 560:  ew96-A  2.5  6.4  101   319    8   YEAST:AF-P38637-F1 TETHERING FACTOR FOR NUCLEAR PROTEASOME STS1;
 561:  eyod-A  2.5 13.3   99   452    7   YEAST:AF-P38753-F1 CLASS E VACUOLAR PROTEIN-SORTING MACHINERY PROTEI
 562:  ex0k-A  2.5  4.8   71   110    8   YEAST:AF-P45820-F1 PUTATIVE UNCHARACTERIZED PROTEIN HUR1;
 563:  ew4p-A  2.5  6.7  126   731   10   YEAST:AF-P47031-F1 INCLUSION BODY CLEARANCE PROTEIN IML2;
 564:  eu1q-A  2.5  4.6  132   810    5   YEAST:AF-Q12172-F1 ZINC FINGER TRANSCRIPTION FACTOR YRR1;
 565:  eyph-A  2.5  4.4  108   898    9   YEAST:AF-Q04748-F1 PROTEIN SOV1, MITOCHONDRIAL;
 566:  ev8q-A  2.5 13.9  133   491    9   YEAST:AF-P53170-F1  KI
 567:  exeb-A  2.5 13.0  105   586    4   YEAST:AF-Q07824-F1 POLYAMINE TRANSPORTER 1;
 568:  exsd-A  2.5 16.5   89   137    7   YEAST:AF-P50106-F1 DNA-DIRECTED RNA POLYMERASE I SUBUNIT RPA14;
 569:  exu3-A  2.5 13.0  129   705   10   YEAST:AF-Q03824-F1 INHERITANCE OF PEROXISOMES PROTEIN 2;
 570:  ev26-A  2.5 10.7  100   566    4   YEAST:AF-P53197-F1 APC/C ACTIVATOR PROTEIN CDH1;
 571:  eyoy-A  2.5  2.7   56   105   13   YEAST:AF-P40524-F1 UNCHARACTERIZED MEMBRANE PROTEIN YIL054W;
 572:  evjo-A  2.5  7.5   70   111    1   YEAST:AF-P36064-F1 COX ASSEMBLY MITOCHONDRIAL PROTEIN;
 573:  ev7y-A  2.5 10.0   96   387    3   YEAST:AF-Q03771-F1 ASSEMBLY CHAPERONE OF RPL4;
 574:  euuw-A  2.5 10.3  106   448    7   YEAST:AF-P47159-F1 UNCHARACTERIZED MEMBRANE PROTEIN YJR124C;
 575:  ewur-A  2.5  4.9  134   758    4   YEAST:AF-P36096-F1 TRANSMEMBRANE E3 UBIQUITIN-PROTEIN LIGASE 1;
 576:  ewqe-A  2.5  8.9   65   146   11   YEAST:AF-P42834-F1 MITOCHONDRIAL DNAJ HOMOLOG 2;
 577:  ex9i-A  2.5 13.6  147   571    3   YEAST:AF-P38871-F1 SPORULATION-SPECIFIC PROTEIN 1;
 578:  exk2-A  2.5  6.4   80   577    5   YEAST:AF-P53333-F1 PRE-MRNA-SPLICING FACTOR CWC22;
 579:  eu3z-A  2.5  4.0   67   985    4   YEAST:AF-P12689-F1 DNA REPAIR PROTEIN REV1;
 580:  ex00-A  2.5  9.2   68   575    3   YEAST:AF-Q12031-F1 MITOCHONDRIAL 2-METHYLISOCITRATE LYASE;
 581:  evit-A  2.5  4.5  135   964    7   YEAST:AF-P40467-F1 ACTIVATOR OF STRESS GENES 1;
 582:  eu39-A  2.5  7.0  125   273    7   YEAST:AF-Q12144-F1 PORE AND ENDOPLASMIC RETICULUM PROTEIN OF 33 KDA;
 583:  evbk-A  2.4 11.2   89   953    8   YEAST:AF-P25618-F1 PROTEIN CWH43;
 584:  evv0-A  2.4  5.3  100   389    5   YEAST:AF-P53266-F1 CYTOCHROME OXIDASE ASSEMBLY PROTEIN SHY1;
 585:  ewcf-A  2.4  4.3   77   298    3   YEAST:AF-P53843-F1 VACUOLAR PROTEIN SORTING-ASSOCIATED PROTEIN IST1;
 586:  evo2-A  2.4  5.1   81   148    4   YEAST:AF-P40030-F1 ERGOSTEROL BIOSYNTHETIC PROTEIN 28;
 587:  ewgu-A  2.4  6.1  103  1174   13   YEAST:AF-P47108-F1 NUCLEOLAR PRE-RIBOSOMAL-ASSOCIATED PROTEIN 2;
 588:  ew0g-A  2.4  6.2  115   273    8   YEAST:AF-P36125-F1 PROTEIN GMH1;
 589:  exlf-A  2.4  6.8  109   540    8   YEAST:AF-P42833-F1 HEXOSE TRANSPORTER HXT14;
 590:  evza-A  2.4  7.3  129  1655    8   YEAST:AF-P52593-F1 NUCLEOPORIN NUP188;
 591:  eym5-A  2.4 24.9  128   952    9   YEAST:AF-P39935-F1 EUKARYOTIC INITIATION FACTOR 4F SUBUNIT P150;
 592:  evkm-A  2.4  5.2   58   459    5   YEAST:AF-P39102-F1 DNAJ PROTEIN HOMOLOG XDJ1;
 593:  ey0n-A  2.4  4.7   83  1228    5   YEAST:AF-Q12754-F1 RIBOSOMAL RNA-PROCESSING PROTEIN 12;
 594:  evtv-A  2.4  5.0   77   661    8   YEAST:AF-Q12033-F1 PH-RESPONSE REGULATOR PROTEIN PALA/RIM20;
 595:  evhp-A  2.4 16.8  102   687   10   YEAST:AF-Q12407-F1 PUTATIVE METABOLITE TRANSPORT PROTEIN YDL199C;
 596:  ew4m-A  2.4  3.7   76   187    4   YEAST:AF-P32564-F1 PROTEIN SCM4;
 597:  eyev-A  2.4  9.4  124   615    9   YEAST:AF-P36173-F1 GLUTATHIONE EXCHANGER 2;
 598:  ev5o-A  2.4  5.5   82   854    9   YEAST:AF-P03876-F1 PUTATIVE COX1/OXI3 INTRON 2 PROTEIN;
 599:  ex9r-A  2.4 12.2   92   288    8   YEAST:AF-P37293-F1 PUTATIVE N-TERMINAL ACETYLTRANSFERASE 2;
 600:  exx1-A  2.4 11.5   93   502    5   YEAST:AF-P27825-F1 CALNEXIN HOMOLOG;
 601:  ev69-A  2.4  5.1  137   633    8   YEAST:AF-P25376-F1 GENERAL AMINO ACID PERMEASE AGP1;
 602:  ev74-A  2.4  6.8  111   236    7   YEAST:AF-Q12462-F1 PEROXISOMAL MEMBRANE PROTEIN PMP27;
 603:  eyoj-A  2.4  4.3  134   345    8   YEAST:AF-P49723-F1 RIBONUCLEOSIDE-DIPHOSPHATE REDUCTASE SMALL CHAIN
 604:  exd0-A  2.4  9.6   78   134    8   YEAST:AF-P38325-F1 MITOCHONDRIAL OUTER MEMBRANE PROTEIN OM14;
 605:  evxv-A  2.4 13.5   73   241    5   YEAST:AF-Q02685-F1 RECQ-MEDIATED GENOME INSTABILITY PROTEIN 1;
 606:  ew3j-A  2.4 12.7   85   560   11   YEAST:AF-P40209-F1 PROTEIN GAT2;
 607:  ewao-A  2.4  8.5  120   737   10   YEAST:AF-P0CF17-F1 UPF0507 PROTEIN YML002W;
 608:  ewe2-A  2.4  4.5   84   572    7   YEAST:AF-P38228-F1 MITOCHONDRIAL CHAPERONE TCM62;
 609:  ewjq-A  2.4 13.3   65   492   17   YEAST:AF-Q03782-F1 56 KDA U1 SMALL NUCLEAR RIBONUCLEOPROTEIN COMPONE
 610:  ewow-A  2.4 13.6  132   574    7   YEAST:AF-P50276-F1 HIGH-AFFINITY METHIONINE PERMEASE;
 611:  ewko-A  2.4  9.3  137   656    7   YEAST:AF-P53955-F1 PHOSPHATIDYLINOSITOL 4,5-BISPHOSPHATE-BINDING PRO
 612:  euux-A  2.4  7.4  103   265    5   YEAST:AF-P25343-F1 REDUCED VIABILITY UPON STARVATION PROTEIN 161;
 613:  ex1e-A  2.4  7.3   66   288    6   YEAST:AF-Q06834-F1 ALCOHOL-SENSITIVE RING FINGER PROTEIN 1;
 614:  eva2-A  2.4  7.7  112   150    8   YEAST:AF-P38343-F1 PROTEIN SLM6;
 615:  ewxv-A  2.4  9.2   56   144    0   YEAST:AF-P13434-F1 TRANSCRIPTIONAL ACTIVATOR HAP3;
 616:  ex0d-A  2.4  4.8   61    66   10   YEAST:AF-Q3E6R4-F1 UNCHARACTERIZED PROTEIN YDR524C-B;
 617:  ev3a-A  2.4  4.2   99   259    4   YEAST:AF-P18410-F1 SPORULATION-SPECIFIC PROTEIN SPO7;
 618:  evbr-A  2.4  8.8   62   554    2   YEAST:AF-P46945-F1 UNCHARACTERIZED PROTEIN YGL176C;
 619:  ewy0-A  2.4  8.7   87  2026    6   YEAST:AF-P08678-F1 ADENYLATE CYCLASE;
 620:  ev6b-A  2.4  6.3  116   910    4   YEAST:AF-P22224-F1 EXOCYST COMPLEX COMPONENT SEC15;
 621:  evyf-A  2.4  7.3   92  1170    9   YEAST:AF-P38989-F1 STRUCTURAL MAINTENANCE OF CHROMOSOMES PROTEIN 2;
 622:  ey2d-A  2.4  6.2  132   477    4   YEAST:AF-Q06134-F1 SPORULATION-SPECIFIC PROTEIN 77;
 623:  ewdk-A  2.4 23.1  112  1835    7   YEAST:AF-P32528-F1 UREA AMIDOLYASE;
 624:  euxu-A  2.4  5.0  137   590   10   YEAST:AF-P04817-F1 ARGININE PERMEASE CAN1;
 625:  ewm0-A  2.4  4.4  102   470    8   YEAST:AF-Q06595-F1 MALTOSE FERMENTATION REGULATORY PROTEIN YPR196W;
 626:  ewov-A  2.4  5.4  100   161    7   YEAST:AF-Q06089-F1 UNCHARACTERIZED MITOCHONDRIAL OUTER MEMBRANE PROT
 627:  ew7g-A  2.3 11.4  132   577    6   YEAST:AF-P53075-F1 OUTER SPORE WALL ASSEMBLY PROTEIN SHE10;
 628:  evwj-A  2.3  6.1   90   761    7   YEAST:AF-Q08206-F1 UNCHARACTERIZED PROTEIN YOL036W;
 629:  evvr-A  2.3  5.3  120  1513    8   YEAST:AF-P38198-F1 PROTEIN STU1;
 630:  eyb1-A  2.3  4.1   62   365    5   YEAST:AF-Q05610-F1 DONUTS PROTEIN 1;
 631:  exzl-A  2.3  9.7   91   299   13   YEAST:AF-Q12445-F1 NUCLEOPORIN POM34;
 632:  exhz-A  2.3  9.1   69   688    6   YEAST:AF-P53038-F1 TELOMERE LENGTH REGULATION PROTEIN TEL2;
 633:  exib-A  2.3 13.9   59   109   12   YEAST:AF-Q12506-F1 UNCHARACTERIZED PROTEIN YOR314W;
 634:  ey49-A  2.3  7.1   86   206    6   YEAST:AF-P05375-F1 PHOSPHATIDYL-N-METHYLETHANOLAMINE N-METHYLTRANSFE
 635:  eyad-A  2.3 15.6  129   432    6   YEAST:AF-P40564-F1 DNAJ-LIKE PROTEIN 1;
 636:  eyzw-A  2.3  6.1   58   136    5   YEAST:AF-P34245-F1 UNCHARACTERIZED PROTEIN YKL097C;
 637:  evvv-A  2.3  6.8   69   198    7   YEAST:AF-P33421-F1 SUCCINATE DEHYDROGENASE  CYTOCHROME B
 638:  ev5m-A  2.3  4.9   80   211    6   YEAST:AF-Q12346-F1 UNCHARACTERIZED MEMBRANE PROTEIN YPR071W;
 639:  eu1z-A  2.3  4.7   90   524    7   YEAST:AF-P48564-F1 MIOREX COMPLEX COMPONENT 6;
 640:  ew9h-A  2.3  7.0  128   881    6   YEAST:AF-P04386-F1 REGULATORY PROTEIN GAL4;
 641:  ev8t-A  2.3 10.0   69   649   12   YEAST:AF-P32191-F1 GLYCEROL-3-PHOSPHATE DEHYDROGENASE, MITOCHONDRIAL
 642:  exwd-A  2.3  5.7  124   422    6   YEAST:AF-Q12436-F1 ZINC-REGULATED TRANSPORTER 2;
 643:  eyl2-A  2.3  4.4   94   521    7   YEAST:AF-Q08777-F1 RIBOFLAVIN TRANSPORTER MCH5;
 644:  ex6h-A  2.3  4.7  128   609    8   YEAST:AF-P38084-F1 LEU/VAL/ILE AMINO-ACID PERMEASE;
 645:  ex7f-A  2.3 12.5  112   638    9   YEAST:AF-Q07442-F1 BROMODOMAIN-CONTAINING FACTOR 2;
 646:  eymz-A  2.3  4.6   66   117    8   YEAST:AF-P25650-F1 UNCHARACTERIZED PROTEIN YCR085W;
 647:  ev7d-A  2.3 18.4   83  1276    6   YEAST:AF-Q03016-F1 GLC7-INTERACTING PROTEIN 3;
 648:  ewre-A  2.3  4.2   78   110    9   YEAST:AF-P37265-F1 UNCHARACTERIZED PROTEIN YCR041W;
 649:  eyj2-A  2.3  9.1   58   879    2   YEAST:AF-Q07807-F1 MRNA-BINDING PROTEIN PUF3;
 650:  ex3w-A  2.3  6.8   71    87    6   YEAST:AF-O74700-F1 MITOCHONDRIAL IMPORT INNER MEMBRANE TRANSLOCASE S
 651:  ey0a-A  2.3  7.9  134   526    5   YEAST:AF-P32559-F1 TRNA MODIFICATION GTPASE MSS1, MITOCHONDRIAL;
 652:  exdz-A  2.3 15.6  126   796    9   YEAST:AF-P25644-F1 DNA TOPOISOMERASE 2-ASSOCIATED PROTEIN PAT1;
 653:  ew03-A  2.3  4.4   82   255    9   YEAST:AF-P31377-F1 SYNTAXIN-8;
 654:  evly-A  2.3  4.5  101   869    4   YEAST:AF-P05374-F1 PHOSPHATIDYLETHANOLAMINE N-METHYLTRANSFERASE;
 655:  eu4q-A  2.3  3.8   60   440    8   YEAST:AF-Q12122-F1 HOMOCITRATE SYNTHASE, MITOCHONDRIAL;
 656:  exic-A  2.3  9.1   93  1102    6   YEAST:AF-Q08964-F1 PUTATIVE ISWI CHROMATIN-REMODELING COMPLEX SUBUNI
 657:  ewty-A  2.3  4.1   75   241    4   YEAST:AF-Q06686-F1 COPPER TRANSPORT PROTEIN CTR3;
 658:  evqm-A  2.3  6.8  124   274    5   YEAST:AF-Q04396-F1 LIPID PHOSPHATE PHOSPHATASE 1;
 659:  evmp-A  2.3 10.0  130   604    5   YEAST:AF-Q03944-F1 VACUOLAR PROTEIN SORTING-ASSOCIATED PROTEIN 64;
 660:  ev7k-A  2.3  4.9   91   616    3   YEAST:AF-P53048-F1 GENERAL ALPHA-GLUCOSIDE PERMEASE;
 661:  euor-A  2.3  4.9   77   307    8   YEAST:AF-P36155-F1 UNCHARACTERIZED PROTEIN YKR075C;
 662:  exo2-A  2.3  3.4   82   213    7   YEAST:AF-P23968-F1 V-TYPE PROTON ATPASE SUBUNIT C'';
 663:  eumd-A  2.3  4.2  136   627    5   YEAST:AF-P15380-F1 PROLINE-SPECIFIC PERMEASE;
 664:  ew59-A  2.3  6.3  114   327    6   YEAST:AF-P53748-F1 UNCHARACTERIZED MEMBRANE PROTEIN YNR062C;
 665:  euwv-A  2.3  6.0  104   423    8   YEAST:AF-P03873-F1 CYTOCHROME B MRNA MATURASE BI2;
 666:  euo2-A  2.3  8.0   56   224    9   YEAST:AF-Q03362-F1 UNCHARACTERIZED PROTEIN YDR476C;
 667:  evp1-A  2.3  8.8   75   108    8   YEAST:AF-Q12431-F1 ER MEMBRANE PROTEIN COMPLEX SUBUNIT 6;
 668:  ew0n-A  2.3  4.9  108   518    6   YEAST:AF-P25346-F1 GLYCEROPHOSPHOINOSITOL TRANSPORTER 1;
 669:  ewpy-A  2.3  4.8   93   666    2   YEAST:AF-P47077-F1 NUCLEOLAR PROTEIN 9;
 670:  exmg-A  2.3  9.9   49   253    8   YEAST:AF-Q99373-F1 PROTEIN PET20, MITOCHONDRIAL;
 671:  evmk-A  2.3  6.0   48  1648    4   YEAST:AF-Q12275-F1 UNCHARACTERIZED PROTEIN YOR093C;
 672:  eys0-A  2.3  4.0  112   552   10   YEAST:AF-Q06512-F1 NUCLEOLAR COMPLEX PROTEIN 4;
 673:  eulj-A  2.3  5.5   60   437   12   YEAST:AF-P12385-F1 EUKARYOTIC PEPTIDE CHAIN RELEASE FACTOR SUBUNIT 1
 674:  euo3-A  2.3 12.8  107   666   10   YEAST:AF-P38339-F1 RHO GTPASE-ACTIVATING PROTEIN RGD1;
 675:  ewtr-A  2.3  7.9  143  2009    2   YEAST:AF-P11075-F1 PROTEIN TRANSPORT PROTEIN SEC7;
 676:  ex09-A  2.3  7.2  103   279    5   YEAST:AF-P47153-F1 TOPOISOMERASE I DAMAGE AFFECTED PROTEIN 4;
 677:  ew4e-A  2.3  5.6  122   641    8   YEAST:AF-P39904-F1 VACUOLAR PROTEIN SORTING-ASSOCIATED PROTEIN 52;
 678:  ewnf-A  2.3  5.2  125  1472    6   YEAST:AF-Q12697-F1 VACUOLAR CATION-TRANSPORTING ATPASE YPK9;
 679:  euoh-A  2.3  4.2   46    49   13   YEAST:AF-Q3E820-F1 UNCHARACTERIZED PROTEIN YBR196C-A;
 680:  euub-A  2.3  9.3   58   306    3   YEAST:AF-P10962-F1 PROTEIN MAK16;
 681:  evwo-A  2.3  7.1  111   404    5   YEAST:AF-P40088-F1 PLASMA MEMBRANE IRON PERMEASE;
 682:  evj6-A  2.3 11.5   96   624    5   YEAST:AF-P54074-F1 PROTEIN ASI1;
 683:  ey2e-A  2.3 10.7   82   410    4   YEAST:AF-Q06505-F1 TRANSCRIPTION FACTOR SPN1;
 684:  eu5b-A  2.3  8.2   99   732    7   YEAST:AF-Q08496-F1 PROTEIN DIA2;
 685:  ev17-A  2.3  9.0   95   478    4   YEAST:AF-P41807-F1 V-TYPE PROTON ATPASE SUBUNIT H;
 686:  eu7x-A  2.3 13.3   72   515    7   YEAST:AF-P47074-F1 SPINDLE ASSEMBLY CHECKPOINT COMPONENT MAD3;
 687:  exbe-A  2.3  4.7  103   512   10   YEAST:AF-P25621-F1 PANTOTHENATE TRANSPORTER FEN2;
 688:  ex5c-A  2.3  4.0  118   269   10   YEAST:AF-P00420-F1 CYTOCHROME C OXIDASE SUBUNIT 3;
 689:  ewxs-A  2.2  7.3   96   925    5   YEAST:AF-P32896-F1 PROTEIN PDC2;
 690:  ew9p-A  2.2  5.6  148  1215    7   YEAST:AF-P39986-F1 ENDOPLASMIC RETICULUM TRANSMEMBRANE HELIX TRANSLO
 691:  euli-A  2.2  7.1   85   926    7   YEAST:AF-P40482-F1 PROTEIN TRANSPORT PROTEIN SEC24;
 692:  ewvb-A  2.2  9.2  125   517    8   YEAST:AF-Q9ZZW7-F1 CYTOCHROME B MRNA MATURASE BI3;
 693:  euv0-A  2.2  3.7  106   385    8   YEAST:AF-P00163-F1 CYTOCHROME B;
 694:  exru-A  2.2 10.2  125   413    9   YEAST:AF-Q02783-F1 MITOCHONDRIAL INNER MEMBRANE MAGNESIUM TRANSPORTE
 695:  exyh-A  2.2  6.3  112   908    6   YEAST:AF-P31539-F1 HEAT SHOCK PROTEIN 104;
 696:  eu62-A  2.2  9.1   77   161    9   YEAST:AF-Q12155-F1 UNCHARACTERIZED MEMBRANE PROTEIN YLR050C;
 697:  evjv-A  2.2  7.0   67    85    9   YEAST:AF-P0C5R9-F1 UNCHARACTERIZED PROTEIN YPR170W-B;
 698:  evu4-A  2.2  7.6  111   298    8   YEAST:AF-P38224-F1 FACTOR-INDUCED GENE 1 PROTEIN;
 699:  ewkp-A  2.2 10.4   93   717    4   YEAST:AF-P23561-F1 SERINE/THREONINE-PROTEIN KINASE STE11;
 700:  ewrp-A  2.2  3.3   99   233    7   YEAST:AF-P41735-F1 5-DEMETHOXYUBIQUINONE HYDROXYLASE, MITOCHONDRIAL;
 701:  exfx-A  2.2  5.1   65   201    5   YEAST:AF-P47149-F1 KINETOCHORE-ASSOCIATED PROTEIN NNF1;
 702:  eyo3-A  2.2  4.8   62    88    5   YEAST:AF-Q3E833-F1 EKC/KEOPS COMPLEX SUBUNIT PCC1;
 703:  evfo-A  2.2 17.5   59   239    8   YEAST:AF-P25354-F1 DUP240 PROTEIN YCR007C;
 704:  eusj-A  2.2 11.9   75  1056    7   YEAST:AF-P40395-F1 GUANINE NUCLEOTIDE EXCHANGE FACTOR SUBUNIT RIC1;
 705:  exy4-A  2.2  7.6  142   627    6   YEAST:AF-P38731-F1 SIDEROPHORE IRON TRANSPORTER ARN1;
 706:  evj2-A  2.2  8.4   87   189    7   YEAST:AF-P27882-F1 MITOCHONDRIAL FAD-LINKED SULFHYDRYL OXIDASE ERV1;
 707:  ew2u-A  2.2 12.0   87   776    5   YEAST:AF-Q99287-F1 PROTEIN SEY1;
 708:  ewfy-A  2.2  8.9  147  1571    6   YEAST:AF-P32660-F1 PHOSPHOLIPID-TRANSPORTING ATPASE DNF1;
 709:  ex9c-A  2.2  6.9   62   131    6   YEAST:AF-P28778-F1 37S RIBOSOMAL PROTEIN MRP17, MITOCHONDRIAL;
 710:  eyjy-A  2.2  7.3   92   479    2   YEAST:AF-Q08750-F1 PROTEIN MUM3;
 711:  expd-A  2.2  6.3   67    76    9   YEAST:AF-Q8TGS9-F1 UNCHARACTERIZED PROTEIN YMR001C-A;
 712:  eymm-A  2.2  5.8  129   310    6   YEAST:AF-Q99190-F1 VERY-LONG-CHAIN ENOYL-COA REDUCTASE;
 713:  eu5l-A  2.2  6.5  111   337    6   YEAST:AF-Q05568-F1 PEROXISOME BIOGENESIS FACTOR 10;
 714:  exbd-A  2.2  8.5  129   645    5   YEAST:AF-P40358-F1 DNAJ-LIKE CHAPERONE JEM1;
 715:  evye-A  2.2 12.5   76   932    7   YEAST:AF-Q08951-F1 AP-3 COMPLEX SUBUNIT DELTA;
 716:  evvp-A  2.2  5.5  137   453    7   YEAST:AF-P47125-F1 INDOLEAMINE 2,3-DIOXYGENASE;
 717:  exec-A  2.2  7.3   73   304    7   YEAST:AF-P20459-F1 EUKARYOTIC TRANSLATION INITIATION FACTOR 2 SUBUNI
 718:  eyl7-A  2.2  5.3   64    96    9   YEAST:AF-Q6WNK7-F1 TRANSCRIPTION AND MRNA EXPORT FACTOR SUS1;
 719:  euqr-A  2.2  5.9  140  2233    6   YEAST:AF-Q00955-F1 ACETYL-COA CARBOXYLASE;
 720:  euuc-A  2.2  6.0  139  2273    6   YEAST:AF-P32874-F1 ACETYL-COA CARBOXYLASE, MITOCHONDRIAL;
 721:  eyje-A  2.2  9.0   94  1769    7   YEAST:AF-P42945-F1 U3 SMALL NUCLEOLAR RNA-ASSOCIATED PROTEIN 10;
 722:  eu9j-A  2.2  4.0   75   380    7   YEAST:AF-P07285-F1 ANTHRANILATE PHOSPHORIBOSYLTRANSFERASE;
 723:  eup9-A  2.2  6.7   96   512    5   YEAST:AF-P39000-F1 PROTEIN SHC1;
 724:  ev45-A  2.2  3.9   87   179    6   YEAST:AF-Q03036-F1 UNCHARACTERIZED PROTEIN IRC4;
 725:  ewri-A  2.2  9.5   70   344    4   YEAST:AF-Q02950-F1 37S RIBOSOMAL PROTEIN MRP51, MITOCHONDRIAL;
 726:  ex85-A  2.2  5.4  122   540    7   YEAST:AF-Q03263-F1 UNCHARACTERIZED TRANSPORTER YMR279C;
 727:  ewid-A  2.2  8.3   58   168    2   YEAST:AF-Q02872-F1 UNCHARACTERIZED PROTEIN YPL108W;
 728:  exgn-A  2.2  6.6  101   973    4   YEAST:AF-P41810-F1 COATOMER SUBUNIT BETA;
 729:  evgf-A  2.2  5.1  110  1120   11   YEAST:AF-P38329-F1 VACUOLAR CATION-CHLORIDE COTRANSPORTER 1;
 730:  exur-A  2.2 14.8  146  1065    5   YEAST:AF-P32855-F1 EXOCYST COMPLEX COMPONENT SEC8;
 731:  eyqe-A  2.2  5.2  125   561    8   YEAST:AF-P53744-F1 7-KETO 8-AMINOPELARGONIC ACID TRANSPORTER;
 732:  eyfx-A  2.2  7.1   79   200    8   YEAST:AF-Q08003-F1 REGULATOR OF FREE UBIQUITIN CHAINS 1;
 733:  evmv-A  2.2  3.8   62   589    3   YEAST:AF-P15705-F1 HEAT SHOCK PROTEIN STI1;
 734:  evzl-A  2.2 10.4  129   532    8   YEAST:AF-P38745-F1 UNCHARACTERIZED MEMBRANE PROTEIN YHL071W;
 735:  exus-A  2.2 16.3   97   502    4   YEAST:AF-P36146-F1 PROTEIN LAS1;
 736:  evbi-A  2.2  4.5   81  1071    5   YEAST:AF-P40453-F1 UBIQUITIN CARBOXYL-TERMINAL HYDROLASE 7;
 737:  ewhf-A  2.2  8.7  112   295    5   YEAST:AF-P43613-F1 ER-LOCALIZED J DOMAIN-CONTAINING PROTEIN 5;
 738:  evaq-A  2.2  9.9  143   459    6   YEAST:AF-P53584-F1 PROTEIN YTP1;
 739:  ewrb-A  2.2  6.3  135   463    7   YEAST:AF-P36066-F1 PROTEIN MRG3-LIKE;
 740:  exf9-A  2.2 10.8  108   759   10   YEAST:AF-P40028-F1 HOLLIDAY JUNCTION RESOLVASE YEN1;
 741:  excp-A  2.2  5.3  103   668    7   YEAST:AF-P53135-F1 DNA REPLICATION REGULATOR SLD3;
 742:  eveq-A  2.2  9.6   85   306    4   YEAST:AF-P43588-F1 UBIQUITIN CARBOXYL-TERMINAL HYDROLASE RPN11;
 743:  exi7-A  2.2 12.7  132   417    7   YEAST:AF-P53079-F1 CONSERVED OLIGOMERIC GOLGI COMPLEX SUBUNIT 1;
 744:  ex3d-A  2.2  3.9   55   104    9   YEAST:AF-Q12111-F1 UNCHARACTERIZED PROTEIN YDR029W;
 745:  eyxr-A  2.2 10.4   68   109    3   YEAST:AF-Q3E743-F1 UNCHARACTERIZED PROTEIN YJR112W-A;
 746:  eyoa-A  2.2  4.1   87   180    6   YEAST:AF-P46998-F1 MITOCHONDRIAL MEMBRANE PROTEIN FMP33;
 747:  exla-A  2.2  8.9   78   111    6   YEAST:AF-P38834-F1 UNCHARACTERIZED PROTEIN YHR130C;
 748:  eyhn-A  2.2  5.4  131   673    8   YEAST:AF-P53918-F1 UNCHARACTERIZED TRANSPORTER ESBP6;
 749:  evmq-A  2.2  6.9   97   894   10   YEAST:AF-P11325-F1 LEUCINE--TRNA LIGASE, MITOCHONDRIAL;
 750:  eyki-A  2.2  4.9   97  1254    2   YEAST:AF-P15801-F1 DNA POLYMERASE GAMMA;
 751:  ewx3-A  2.1  4.9  101   534    7   YEAST:AF-P39077-F1 T-COMPLEX PROTEIN 1 SUBUNIT GAMMA;
 752:  evp2-A  2.1  4.1   92   200    9   YEAST:AF-P43614-F1 BETA-1,6-GLUCAN SYNTHESIS-ASSOCIATED PROTEIN KEG1
 753:  eynq-A  2.1  8.5  137  1100    7   YEAST:AF-P33418-F1 EXPORTIN-T;
 754:  ex1j-A  2.1  4.4   49   241    8   YEAST:AF-P53281-F1 LAS SEVENTEEN-BINDING PROTEIN 1;
 755:  exew-A  2.1  5.0  132   909    5   YEAST:AF-P53185-F1 UNCHARACTERIZED PROTEIN YGL036W;
 756:  ewc5-A  2.1 10.5   93   585    9   YEAST:AF-P38732-F1 PROTEIN-LYSINE N-METHYLTRANSFERASE EFM1;
 757:  eyvu-A  2.1  5.1  102   785    5   YEAST:AF-Q01329-F1 PRE-TRNA-PROCESSING PROTEIN PTA1;
 758:  evgi-A  2.1  4.2   67   692    4   YEAST:AF-Q08818-F1 MEIOTIC SISTER-CHROMATID RECOMBINATION PROTEIN 6,
 759:  ewgz-A  2.1  5.7  131   563    4   YEAST:AF-P19807-F1 CHOLINE TRANSPORT PROTEIN;
 760:  eu81-A  2.1  6.8   81   279    7   YEAST:AF-P53195-F1 CONSERVED OLIGOMERIC GOLGI COMPLEX SUBUNIT 7;
 761:  ewrr-A  2.1  4.4   94   291   10   YEAST:AF-P38837-F1 PROTEIN NSG1;
 762:  ewas-A  2.1  4.2   60   246    5   YEAST:AF-Q08202-F1 PROTEIN OPI10;
 763:  ex31-A  2.1  4.7   98   675    6   YEAST:AF-Q06689-F1 CELL MEMBRANE PROTEIN YLR413W;
 764:  exij-A  2.1  9.3   70   105    4   YEAST:AF-P53299-F1 MITOCHONDRIAL IMPORT INNER MEMBRANE TRANSLOCASE S
 765:  eyq7-A  2.1 11.4   56    69    2   YEAST:AF-Q12287-F1 CYTOCHROME C OXIDASE COPPER CHAPERONE;
 766:  eywr-A  2.1  8.1   70    79    7   YEAST:AF-Q2V2Q2-F1 UNCHARACTERIZED PROTEIN YCL048W-A;
 767:  euq1-A  2.1 19.5   88   146    7   YEAST:AF-P53311-F1 MITOCHONDRIAL PYRUVATE CARRIER 3;
 768:  eu9k-A  2.1  5.2  106   354    9   YEAST:AF-P23202-F1 TRANSCRIPTIONAL REGULATOR URE2;
 769:  euz6-A  2.1  5.7   73   541    4   YEAST:AF-P20424-F1 SIGNAL RECOGNITION PARTICLE SUBUNIT SRP54;
 770:  evuq-A  2.1  6.6  127   733    6   YEAST:AF-Q12748-F1 INNER KINETOCHORE SUBUNIT CTF3;
 771:  ew89-A  2.1  6.6  129  1753    6   YEAST:AF-P32634-F1 NEGATIVE REGULATOR OF SPORULATION PMD1;
 772:  ev5i-A  2.1  8.7  133   628    6   YEAST:AF-P39980-F1 SIDEROPHORE IRON TRANSPORTER 1;
 773:  ex7k-A  2.1  6.2   88   164    7   YEAST:AF-P32842-F1 V-TYPE PROTON ATPASE SUBUNIT C';
 774:  ewa7-A  2.1 19.2   96   538    7   YEAST:AF-Q12315-F1 NUCLEOPORIN GLE1;
 775:  eu2i-A  2.1  4.9   98   875    5   YEAST:AF-P32480-F1 PROTEIN HIR2;
 776:  ev8v-A  2.1  6.2  103   543    8   YEAST:AF-P33335-F1 PROTEIN SGE1;
 777:  exll-A  2.1  5.2  100   564    7   YEAST:AF-P38126-F1 PACHYTENE CHECKPOINT PROTEIN 2;
 778:  eysr-A  2.1  9.5   58   323   10   YEAST:AF-P40339-F1 REPLICATION FACTOR C SUBUNIT 4;
 779:  ex52-A  2.1  8.7  126   435    3   YEAST:AF-Q06523-F1 UNCHARACTERIZED PROTEIN YPR148C;
 780:  ey4b-A  2.1 10.3   69   501    4   YEAST:AF-P27697-F1 ATYPICAL KINASE COQ8, MITOCHONDRIAL;
 781:  eyxk-A  2.1  6.3  104   128    8   YEAST:AF-Q9ZZX9-F1 PUTATIVE UNCHARACTERIZED PROTEIN Q0010, MITOCHOND
 782:  ew5c-A  2.1 10.0  126   686    7   YEAST:AF-P40485-F1 PHOSPHATIDYLINOSITOL 4,5-BISPHOSPHATE-BINDING PRO
 783:  eusp-A  2.1  5.2   70   354    6   YEAST:AF-P38251-F1 REPLICATION FACTOR C SUBUNIT 5;
 784:  eu8f-A  2.1  3.2   53   409    9   YEAST:AF-P25491-F1 MITOCHONDRIAL PROTEIN IMPORT PROTEIN MAS5;
 785:  ev79-A  2.1  9.2   66   121    2   YEAST:AF-Q04341-F1 MITOCHONDRIAL INTERMEMBRANE SPACE CYSTEINE MOTIF-
 786:  eyeq-A  2.1  4.7  149   852    6   YEAST:AF-Q03770-F1 SPS-SENSOR COMPONENT SSY1;
 787:  eukt-A  2.1  5.1   79   635    3   YEAST:AF-P31383-F1 PROTEIN PHOSPHATASE PP2A REGULATORY SUBUNIT A;
 788:  exg3-A  2.1  4.8   63   501    3   YEAST:AF-P38081-F1 UNCHARACTERIZED GLYCOSYL HYDROLASE YBR056W;
 789:  ex5w-A  2.1  4.5   62   187    2   YEAST:AF-P38828-F1 PROTEIN LSM12;
 790:  ey2c-A  2.1  5.9   84   224    6   YEAST:AF-P36095-F1 VACUOLAR PROTEIN-SORTING-ASSOCIATED PROTEIN 24;
 791:  eu9n-A  2.1  8.1   96   533    6   YEAST:AF-P17064-F1 PURINE-CYTOSINE PERMEASE FCY2;
 792:  evp0-A  2.1  7.1  103   276    5   YEAST:AF-P08456-F1 CDP-DIACYLGLYCEROL--SERINE O-PHOSPHATIDYLTRANSFER
 793:  evv5-A  2.1 16.3  136   758    7   YEAST:AF-P39529-F1 PUTATIVE TRANSCRIPTIONAL REGULATORY PROTEIN YJL20
 794:  eul7-A  2.1  5.0  130   496    9   YEAST:AF-P32476-F1 SQUALENE MONOOXYGENASE;
 795:  evma-A  2.1 10.2   99   451    2   YEAST:AF-P24521-F1 PHOSPHOMEVALONATE KINASE;
 796:  ew7e-A  2.1  7.5  136  2143   10   YEAST:AF-P43583-F1 PROTEASOME ACTIVATOR BLM10;
 797:  extd-A  2.1 11.0  106   327    5   YEAST:AF-Q12029-F1 SIDEROFLEXIN FSF1;
 798:  ew2f-A  2.1  8.6  107   765    4   YEAST:AF-P36122-F1 PROTEIN BCH2;
 799:  exfe-A  2.1  5.0  126   493    4   YEAST:AF-Q05955-F1 ACCUMULATES DYADS PROTEIN 4;
 800:  euqf-A  2.1  3.8   49   227   14   YEAST:AF-P32626-F1 ENOLASE-PHOSPHATASE E1;
 801:  eyum-A  2.1 14.9   63   243    6   YEAST:AF-P51601-F1 GTP CYCLOHYDROLASE 1;
 802:  ewkj-A  2.1 18.0   93   294    5   YEAST:AF-Q12219-F1 UNCHARACTERIZED PROTEIN YOR114W;
 803:  eu5a-A  2.1 13.2   83   899   10   YEAST:AF-P19735-F1 PRE-MRNA-SPLICING FACTOR 6;
 804:  exp6-A  2.1  6.5   89  1557   10   YEAST:AF-P38873-F1 TARGET OF RAPAMYCIN COMPLEX 1 SUBUNIT KOG1;
 805:  ex0b-A  2.1 12.7   70  1077   10   YEAST:AF-Q05549-F1 ATP-DEPENDENT HELICASE HRQ1;
 806:  ewss-A  2.1 10.0  140  1487    5   YEAST:AF-P53094-F1 NEGATIVE REGULATOR OF SPORULATION MDS3;
 807:  eyqx-A  2.1 10.5   67   154    6   YEAST:AF-P0C5N3-F1 UNCHARACTERIZED PROTEIN YGL041W-A, MITOCHONDRIAL;
 808:  exl7-A  2.1  5.0  133   611   10   YEAST:AF-P32487-F1 LYSINE-SPECIFIC PERMEASE;
 809:  ewzc-A  2.1  5.0   74   513   11   YEAST:AF-Q02939-F1 GENERAL TRANSCRIPTION AND DNA REPAIR FACTOR IIH S
 810:  ewjz-A  2.1  6.0   92   610    7   YEAST:AF-P25628-F1 STEROL O-ACYLTRANSFERASE 1;
 811:  evju-A  2.1 13.7  109   861    6   YEAST:AF-Q06096-F1 CONSERVED OLIGOMERIC GOLGI COMPLEX SUBUNIT 4;
 812:  evsq-A  2.1  6.0  114   568    6   YEAST:AF-P36111-F1 UNCHARACTERIZED PROTEIN YKR015C;
 813:  ew6r-A  2.1  7.6   75   982    5   YEAST:AF-Q06337-F1 CHROMATIN MODIFICATION-RELATED PROTEIN EAF1;
 814:  eu9i-A  2.1  7.1   89   781    6   YEAST:AF-P53316-F1 UNCHARACTERIZED RNA-BINDING PROTEIN YGR250C;
 815:  ew6h-A  2.1  5.8   86   213    7   YEAST:AF-Q99176-F1 PROTEIN SRN2;
 816:  eyly-A  2.1  6.6  146   748    7   YEAST:AF-P13711-F1 ACYL-COENZYME A OXIDASE;
 817:  euml-A  2.1  5.1  104   569    7   YEAST:AF-P40886-F1 HEXOSE TRANSPORTER HXT8;
 818:  exb8-A  2.1  8.3   90   243    4   YEAST:AF-Q12134-F1 PROTEIN HUA2;
 819:  ewy1-A  2.1  7.1  113   337    7   YEAST:AF-P36164-F1 GOLGI APPARATUS MEMBRANE PROTEIN TVP38;
 820:  evod-A  2.1  8.0   66   247    5   YEAST:AF-P47150-F1 37S RIBOSOMAL PROTEIN S7, MITOCHONDRIAL;
 821:  eulh-A  2.1  9.1  115   492    7   YEAST:AF-P40260-F1 AMMONIUM TRANSPORTER MEP1;
 822:  ew5n-A  2.1  6.5   68    94    6   YEAST:AF-P69850-F1 DASH COMPLEX SUBUNIT DAD3;
 823:  exvh-A  2.0  8.9  101  1050    8   YEAST:AF-Q12494-F1 INOSITOL HEXAKISPHOSPHATE KINASE 1;
 824:  ewb9-A  2.0 13.2  106   901    7   YEAST:AF-Q12152-F1 PUTATIVE SERINE/THREONINE-PROTEIN KINASE YPL150W;
 825:  eu4o-A  2.0  8.3   97   766    9   YEAST:AF-P36085-F1 PROTEIN STB6;
 826:  evny-A  2.0  5.2  127  2167    9   YEAST:AF-P39960-F1 GTPASE-ACTIVATING PROTEIN BEM2/IPL2;
 827:  ex15-A  2.0  3.6   81   392    5   YEAST:AF-P31412-F1 V-TYPE PROTON ATPASE SUBUNIT C;
 828:  exrm-A  2.0  4.3   91   488    3   YEAST:AF-P38142-F1 PROBABLE METABOLITE TRANSPORT PROTEIN YBR241C;
 829:  ewcu-A  2.0 13.7  101   665    6   YEAST:AF-Q07799-F1 ELMO FAMILY PROTEIN LMO1;
 830:  eygt-A  2.0  8.6  121   397    2   YEAST:AF-Q04359-F1 SPORULATION-SPECIFIC PROTEIN 20;
 831:  eyhg-A  2.0  6.1   62   486    6   YEAST:AF-P27929-F1 37S RIBOSOMAL PROTEIN NAM9, MITOCHONDRIAL;
 832:  ew8m-A  2.0  6.4  100   630    7   YEAST:AF-Q9ZZX1-F1 INTRON-ENCODED DNA ENDONUCLEASE AI5 ALPHA;
 833:  eu3c-A  2.0  9.9   97  1698    5   YEAST:AF-Q03921-F1 PROTEIN DOPEY;
 834:  ey15-A  2.0 24.2   94   397    6   YEAST:AF-Q08144-F1 T-SNARE AFFECTING A LATE GOLGI COMPARTMENT PROTEI
 835:  evxt-A  2.0 11.0   90   797   10   YEAST:AF-P38150-F1 INACTIVE DEAMINASE YBR284W;
 836:  ex8v-A  2.0  9.1  122   590    6   YEAST:AF-P53863-F1 J PROTEIN JJJ1;
 837:  ewjp-A  2.0 13.1  127   326    9   YEAST:AF-Q12251-F1 UNCHARACTERIZED MITOCHONDRIAL CARRIER YPR011C;
 838:  evrs-A  2.0  1.9   35    44    6   YEAST:AF-Q3E758-F1 UNCHARACTERIZED PROTEIN YHL048C-A;
 839:  ewo7-A  2.0  4.5   87   352    6   YEAST:AF-P08524-F1 FARNESYL PYROPHOSPHATE SYNTHASE;
 840:  eu5n-A  2.0  4.6   81   128    5   YEAST:AF-P25649-F1 ADA HISTONE ACETYLTRANSFERASE COMPLEX COMPONENT 2
 841:  euzq-A  2.0  6.6   77   120    8   YEAST:AF-Q3E776-F1 UNCHARACTERIZED PROTEIN YBR255C-A;
 842:  evlh-A  2.0 10.7  112   944    8   YEAST:AF-P34110-F1 VACUOLAR PROTEIN SORTING-ASSOCIATED PROTEIN 35;
 843:  evms-A  2.0  8.3   99   633    7   YEAST:AF-P39011-F1 BUD EMERGENCE PROTEIN 4;
 844:  ewn1-A  2.0 10.0   63   104    2   YEAST:AF-Q3E846-F1 CYTOCHROME C OXIDASE ASSEMBLY FACTOR 6;
 845:  ev7s-A  2.0 13.5  109   431    5   YEAST:AF-D6VTK4-F1 PHEROMONE ALPHA FACTOR RECEPTOR;
 846:  eul3-A  2.0  3.2   66   629    8   YEAST:AF-Q04437-F1 ATP-DEPENDENT DNA HELICASE II SUBUNIT 2;
 847:  ewgv-A  2.0 10.3   80   233   14   YEAST:AF-P22203-F1 V-TYPE PROTON ATPASE SUBUNIT E;
 848:  ev68-A  2.0  7.7   93   676    6   YEAST:AF-Q08647-F1 MULTISUBSTRATE PSEUDOURIDINE SYNTHASE 7;
 849:  eu5h-A  2.0 10.2   71   192    7   YEAST:AF-P43622-F1 UNCHARACTERIZED PROTEIN YFR054C;
 850:  eu5s-A  2.0  6.1  104   246    6   YEAST:AF-P36068-F1 SWI5-DEPENDENT HO EXPRESSION PROTEIN 2;
 851:  exjq-A  2.0  9.2  100   441    7   YEAST:AF-P38193-F1 SERINE/THREONINE-PROTEIN PHOSPHATASE 4 REGULATORY
 852:  ey6e-A  2.0  5.3  121   573    9   YEAST:AF-P38971-F1 BASIC AMINO-ACID PERMEASE;
 853:  evci-A  2.0  6.8  116   585    5   YEAST:AF-P38817-F1 ADP-RIBOSYLATION FACTOR-BINDING PROTEIN GGA2;
 854:  eyto-A  2.0  7.9  137  1355    7   YEAST:AF-P39524-F1 PROBABLE PHOSPHOLIPID-TRANSPORTING ATPASE DRS2;
 855:  ewte-A  2.0  9.9   69   210   10   YEAST:AF-P0CY09-F1 SILENCED MATING-TYPE PROTEIN ALPHA2;
 856:  ev6z-A  2.0 10.3  125   888   10   YEAST:AF-O13585-F1 DILUTE DOMAIN-CONTAINING PROTEIN YPR089W;
 857:  euzg-A  2.0 11.5  111   456    9   YEAST:AF-P54885-F1 GAMMA-GLUTAMYL PHOSPHATE REDUCTASE;

# Structural equivalences
   1: 6c70-A ev3z-A    29 -  32 <=>    6 -   9   (SER   31  - LYS   34  <=> ARG    6  - GLN    9 )                          
   1: 6c70-A ev3z-A    33 -  39 <=>   11 -  17   (LYS   35  - TYR   41  <=> ALA   11  - THR   17 )                          
   1: 6c70-A ev3z-A    41 -  47 <=>   50 -  56   (ILE   43  - LEU   49  <=> VAL   50  - LEU   56 )                          
   1: 6c70-A ev3z-A    86 -  90 <=>   58 -  62   (ILE   88  - VAL   92  <=> ASN   58  - LEU   62 )                          
   1: 6c70-A ev3z-A    92 - 101 <=>   64 -  73   (SER   94  - ILE  103  <=> GLN   64  - GLU   73 )                          
   1: 6c70-A ev3z-A   121 - 145 <=>   77 - 101   (LEU  123  - THR  147  <=> ILE   77  - HIS  101 )                          
   1: 6c70-A ev3z-A   182 - 213 <=>  104 - 135   (PHE  199  - LEU  230  <=> TYR  104  - SER  135 )                          
   1: 6c70-A ev3z-A   241 - 244 <=>  138 - 141   (LYS  327  - VAL  330  <=> ASP  138  - THR  141 )                          
   1: 6c70-A ev3z-A   251 - 258 <=>  147 - 154   (VAL  337  - GLY  344  <=> PHE  147  - LEU  154 )                          
   1: 6c70-A ev3z-A   262 - 285 <=>  155 - 178   (GLY  348  - LYS  371  <=> VAL  155  - SER  178 )                          
   1: 6c70-A ev3z-A   292 - 323 <=>  179 - 210   (TYR  378  - SER  409  <=> ASP  179  - ASN  210 )                          
   1: 6c70-A ev3z-A   324 - 327 <=>  212 - 215   (VAL  410  - ALA  413  <=> TRP  212  - TYR  215 )                          
   1: 6c70-A ev3z-A   328 - 338 <=>  217 - 227   (ALA  414  - GLU  424  <=> SER  217  - HIS  227 )                          
   1: 6c70-A ev3z-A   368 - 371 <=>  278 - 281   (ASP  454  - ALA  457  <=> THR  278  - LEU  281 )                          
   1: 6c70-A ev3z-A   374 - 377 <=>  285 - 288   (LEU  460  - VAL  463  <=> LEU  285  - SER  288 )                          
   2: 6c70-A eu5r-A    47 -  50 <=>   27 -  30   (LEU   49  - GLN   52  <=> LYS   27  - LYS   30 )                          
   2: 6c70-A eu5r-A    52 -  55 <=>   32 -  35   (GLY   54  - ALA   57  <=> THR   32  - ILE   35 )                          
   2: 6c70-A eu5r-A    58 -  61 <=>   36 -  39   (LEU   60  - GLU   63  <=> LEU   36  - PRO   39 )                          
   2: 6c70-A eu5r-A    63 -  94 <=>   42 -  73   (ASP   65  - ILE   96  <=> THR   42  - GLY   73 )                          
   2: 6c70-A eu5r-A   260 - 286 <=>   74 - 100   (ALA  346  - VAL  372  <=> ARG   74  - GLU  100 )                          
   2: 6c70-A eu5r-A   292 - 295 <=>  101 - 104   (TYR  378  - THR  381  <=> THR  101  - ILE  104 )                          
   2: 6c70-A eu5r-A   297 - 312 <=>  105 - 120   (ILE  383  - ILE  398  <=> ILE  105  - ASN  120 )                          
   2: 6c70-A eu5r-A   361 - 364 <=>  123 - 126   (LYS  447  - THR  450  <=> SER  123  - ASN  126 )                          
   2: 6c70-A eu5r-A   368 - 378 <=>  128 - 138   (ASP  454  - VAL  464  <=> ASP  128  - HIS  138 )                          
   2: 6c70-A eu5r-A   380 - 387 <=>  139 - 146   (TYR  466  - LEU  473  <=> ARG  139  - ASN  146 )                          
   3: 6c70-A evlb-A    63 -  95 <=>  452 - 484   (ASP   65  - PHE   97  <=> ILE  452  - ARG  484 )                          
   3: 6c70-A evlb-A   259 - 284 <=>  486 - 511   (ASP  345  - THR  370  <=> GLU  486  - ASP  511 )                          
   3: 6c70-A evlb-A   295 - 298 <=>  512 - 515   (THR  381  - GLY  384  <=> HIS  512  - ASN  515 )                          
   4: 6c70-A eys3-A    26 -  31 <=>   61 -  66   (ASN   28  - GLY   33  <=> LYS   61  - ASN   66 )                          
   4: 6c70-A eys3-A    64 -  82 <=>  277 - 295   (ASP   66  - ILE   84  <=> GLN  277  - GLU  295 )                          
   4: 6c70-A eys3-A   192 - 199 <=>  296 - 303   (SER  209  - PHE  216  <=> ARG  296  - SER  303 )                          
   4: 6c70-A eys3-A   259 - 286 <=>  305 - 332   (ASP  345  - VAL  372  <=> THR  305  - ALA  332 )                          
   4: 6c70-A eys3-A   287 - 290 <=>  345 - 348   (ASN  373  - ASN  376  <=> GLY  345  - ILE  348 )                          
   4: 6c70-A eys3-A   291 - 294 <=>  350 - 353   (VAL  377  - ALA  380  <=> GLU  350  - ARG  353 )                          
   4: 6c70-A eys3-A   296 - 302 <=>  354 - 360   (VAL  382  - TYR  388  <=> ILE  354  - VAL  360 )                          
   4: 6c70-A eys3-A   303 - 315 <=>  362 - 374   (THR  389  - ASN  401  <=> GLY  362  - SER  374 )                          
   4: 6c70-A eys3-A   355 - 358 <=>  375 - 378   (MET  441  - SER  444  <=> ASN  375  - ASP  378 )                          
   4: 6c70-A eys3-A   366 - 387 <=>  381 - 402   (SER  452  - LEU  473  <=> VAL  381  - SER  402 )                          
   5: 6c70-A ex7y-A     2 -   5 <=>  105 - 108   (LYS    4  - GLY    7  <=> GLU  105  - GLU  108 )                          
   5: 6c70-A ex7y-A    29 -  41 <=>  239 - 251   (SER   31  - ILE   43  <=> ASP  239  - LEU  251 )                          
   5: 6c70-A ex7y-A    53 -  60 <=>  574 - 581   (MET   55  - MET   62  <=> ASN  574  - GLU  581 )                          
   5: 6c70-A ex7y-A    63 -  99 <=>  612 - 648   (ASP   65  - LEU  101  <=> LEU  612  - GLU  648 )                          
   5: 6c70-A ex7y-A   259 - 285 <=>  651 - 677   (ASP  345  - LYS  371  <=> LEU  651  - GLY  677 )                          
   5: 6c70-A ex7y-A   380 - 383 <=>  679 - 682   (TYR  466  - VAL  469  <=> VAL  679  - LYS  682 )                          
   6: 6c70-A ey7f-A    56 -  59 <=>    5 -   8   (VAL   58  - MET   61  <=> GLY    5  - PRO    8 )                          
   6: 6c70-A ey7f-A    62 -  66 <=>   10 -  14   (SER   64  - ASP   68  <=> TRP   10  - ASP   14 )                          
   6: 6c70-A ey7f-A    68 -  75 <=>   15 -  22   (LEU   70  - MET   77  <=> LEU   15  - GLU   22 )                          
   6: 6c70-A ey7f-A    76 -  91 <=>   24 -  39   (LEU   78  - ARG   93  <=> ILE   24  - TYR   39 )                          
   6: 6c70-A ey7f-A    95 - 100 <=>   40 -  45   (PHE   97  - ALA  102  <=> ALA   40  - PHE   45 )                          
   6: 6c70-A ey7f-A   101 - 106 <=>   47 -  52   (ILE  103  - ASN  108  <=> ALA   47  - GLY   52 )                          
   6: 6c70-A ey7f-A   107 - 111 <=>   55 -  59   (SER  109  - PHE  113  <=> HIS   55  - ALA   59 )                          
   6: 6c70-A ey7f-A   125 - 142 <=>  105 - 122   (LYS  127  - ILE  144  <=> ILE  105  - SER  122 )                          
   6: 6c70-A ey7f-A   145 - 148 <=>  123 - 126   (THR  147  - THR  150  <=> SER  123  - MET  126 )                          
   6: 6c70-A ey7f-A   157 - 160 <=>  127 - 130   (ARG  174  - ILE  177  <=> ASP  127  - LYS  130 )                          
   6: 6c70-A ey7f-A   181 - 209 <=>  131 - 159   (GLN  198  - GLN  226  <=> PHE  131  - GLN  159 )                          
   6: 6c70-A ey7f-A   252 - 280 <=>  166 - 194   (ARG  338  - ALA  366  <=> ALA  166  - PHE  194 )                          
   6: 6c70-A ey7f-A   281 - 284 <=>  196 - 199   (TYR  367  - THR  370  <=> GLY  196  - LYS  199 )                          
   6: 6c70-A ey7f-A   292 - 318 <=>  200 - 226   (TYR  378  - ILE  404  <=> ASP  200  - ILE  226 )                          
   6: 6c70-A ey7f-A   326 - 329 <=>  231 - 234   (GLU  412  - TYR  415  <=> TYR  231  - LEU  234 )                          
   6: 6c70-A ey7f-A   339 - 342 <=>  236 - 239   (GLU  425  - THR  428  <=> GLU  236  - ASN  239 )                          
   6: 6c70-A ey7f-A   345 - 348 <=>  240 - 243   (GLN  431  - CYS  434  <=> LYS  240  - PRO  243 )                          
   6: 6c70-A ey7f-A   352 - 356 <=>  244 - 248   (GLN  438  - SER  442  <=> PRO  244  - VAL  248 )                          
   6: 6c70-A ey7f-A   382 - 387 <=>  346 - 351   (MET  468  - LEU  473  <=> SER  346  - SER  351 )                          
   7: 6c70-A euvu-A    64 -  78 <=>    1 -  15   (ASP   66  - PHE   80  <=> MET    1  - GLN   15 )                          
   7: 6c70-A euvu-A    79 -  98 <=>   17 -  36   (LEU   81  - THR  100  <=> VAL   17  - LEU   36 )                          
   7: 6c70-A euvu-A   259 - 283 <=>   38 -  62   (ASP  345  - ALA  369  <=> SER   38  - ASN   62 )                          
   8: 6c70-A exgj-A     9 -  12 <=>    5 -   8   (ASP   11  - PRO   14  <=> CYS    5  - ASN    8 )                          
   8: 6c70-A exgj-A    35 -  38 <=>  434 - 437   (PRO   37  - ILE   40  <=> ILE  434  - ILE  437 )                          
   8: 6c70-A exgj-A    41 -  44 <=>  438 - 441   (ILE   43  - LEU   46  <=> SER  438  - ILE  441 )                          
   8: 6c70-A exgj-A    47 -  50 <=>  442 - 445   (LEU   49  - GLN   52  <=> SER  442  - SER  445 )                          
   8: 6c70-A exgj-A    63 -  88 <=>  465 - 490   (ASP   65  - PHE   90  <=> ASP  465  - GLN  490 )                          
   8: 6c70-A exgj-A    90 -  93 <=>  491 - 494   (VAL   92  - LYS   95  <=> ASP  491  - LYS  494 )                          
   8: 6c70-A exgj-A    95 -  98 <=>  495 - 498   (PHE   97  - THR  100  <=> ASP  495  - CYS  498 )                          
   8: 6c70-A exgj-A   256 - 278 <=>  499 - 521   (ALA  342  - LEU  364  <=> THR  499  - ALA  521 )                          
   8: 6c70-A exgj-A   281 - 284 <=>  542 - 545   (TYR  367  - THR  370  <=> PHE  542  - ALA  545 )                          
   8: 6c70-A exgj-A   380 - 383 <=>  549 - 552   (TYR  466  - VAL  469  <=> ASN  549  - LYS  552 )                          
   9: 6c70-A euvb-A     3 -   6 <=>  155 - 158   (HIS    5  - LEU    8  <=> TRP  155  - MET  158 )                          
   9: 6c70-A euvb-A    11 -  14 <=>  171 - 174   (LEU   13  - ILE   16  <=> ASP  171  - SER  174 )                          
   9: 6c70-A euvb-A    55 -  62 <=>  350 - 357   (ALA   57  - SER   64  <=> ILE  350  - LEU  357 )                          
   9: 6c70-A euvb-A    64 -  91 <=>  424 - 451   (ASP   66  - ARG   93  <=> VAL  424  - GLU  451 )                          
   9: 6c70-A euvb-A   260 - 287 <=>  452 - 479   (ALA  346  - ASN  373  <=> ASN  452  - SER  479 )                          
  10: 6c70-A evbb-A    50 -  62 <=>   53 -  65   (GLN   52  - SER   64  <=> ASN   53  - LEU   65 )                          
  10: 6c70-A evbb-A    63 -  66 <=>   68 -  71   (ASP   65  - ASP   68  <=> LYS   68  - ASP   71 )                          
  10: 6c70-A evbb-A    69 -  95 <=>   72 -  98   (THR   71  - PHE   97  <=> GLU   72  - ARG   98 )                          
  10: 6c70-A evbb-A   259 - 278 <=>  100 - 119   (ASP  345  - LEU  364  <=> ASP  100  - LEU  119 )                          
  10: 6c70-A evbb-A   281 - 284 <=>  120 - 123   (TYR  367  - THR  370  <=> PRO  120  - SER  123 )                          
  10: 6c70-A evbb-A   288 - 296 <=>  158 - 166   (GLY  374  - VAL  382  <=> TRP  158  - LYS  166 )                          
  11: 6c70-A ey27-A    64 -  91 <=>  326 - 353   (ASP   66  - ARG   93  <=> ASN  326  - THR  353 )                          
  11: 6c70-A ey27-A   260 - 284 <=>  355 - 379   (ALA  346  - THR  370  <=> PRO  355  - ARG  379 )                          
  11: 6c70-A ey27-A   285 - 289 <=>  381 - 385   (LYS  371  - VAL  375  <=> THR  381  - SER  385 )                          
  12: 6c70-A evuf-A    53 -  58 <=>   12 -  17   (MET   55  - LEU   60  <=> TYR   12  - TYR   17 )                          
  12: 6c70-A evuf-A    61 -  66 <=>   18 -  23   (GLU   63  - ASP   68  <=> PRO   18  - ASN   23 )                          
  12: 6c70-A evuf-A    69 -  72 <=>   24 -  27   (THR   71  - THR   74  <=> ALA   24  - PRO   27 )                          
  12: 6c70-A evuf-A    74 -  97 <=>   28 -  51   (THR   76  - LYS   99  <=> CYS   28  - LYS   51 )                          
  12: 6c70-A evuf-A    99 - 108 <=>   52 -  61   (LEU  101  - HIS  110  <=> LEU   52  - ARG   61 )                          
  12: 6c70-A evuf-A   115 - 119 <=>   68 -  72   (ASN  117  - HIS  121  <=> LEU   68  - ILE   72 )                          
  12: 6c70-A evuf-A   132 - 143 <=>   88 -  99   (CYS  134  - SER  145  <=> THR   88  - GLN   99 )                          
  12: 6c70-A evuf-A   145 - 148 <=>  100 - 103   (THR  147  - THR  150  <=> SER  100  - ARG  103 )                          
  12: 6c70-A evuf-A   182 - 197 <=>  106 - 121   (PHE  199  - VAL  214  <=> PRO  106  - LEU  121 )                          
  12: 6c70-A evuf-A   198 - 206 <=>  123 - 131   (LEU  215  - ALA  223  <=> ILE  123  - ALA  131 )                          
  12: 6c70-A evuf-A   249 - 252 <=>  133 - 136   (HIS  335  - ARG  338  <=> PHE  133  - THR  136 )                          
  12: 6c70-A evuf-A   255 - 258 <=>  137 - 140   (THR  341  - GLY  344  <=> PHE  137  - GLY  140 )                          
  12: 6c70-A evuf-A   260 - 286 <=>  141 - 167   (ALA  346  - VAL  372  <=> ASN  141  - ASN  167 )                          
  12: 6c70-A evuf-A   295 - 316 <=>  174 - 195   (THR  381  - ARG  402  <=> SER  174  - TYR  195 )                          
  12: 6c70-A evuf-A   318 - 321 <=>  198 - 201   (ILE  404  - SER  407  <=> CYS  198  - GLU  201 )                          
  13: 6c70-A exou-A    63 -  91 <=>   80 - 108   (ASP   65  - ARG   93  <=> GLN   80  - ALA  108 )                          
  13: 6c70-A exou-A   261 - 285 <=>  110 - 134   (TYR  347  - LYS  371  <=> ASN  110  - GLY  134 )                          
  13: 6c70-A exou-A   385 - 388 <=>  135 - 138   (VAL  471  - LYS  474  <=> THR  135  - ALA  138 )                          
  14: 6c70-A ew7o-A    63 -  91 <=>  673 - 701   (ASP   65  - ARG   93  <=> GLY  673  - LEU  701 )                          
  14: 6c70-A ew7o-A   256 - 282 <=>  706 - 732   (ALA  342  - GLN  368  <=> HIS  706  - LEU  732 )                          
  14: 6c70-A ew7o-A   290 - 294 <=>  804 - 808   (ASN  376  - ALA  380  <=> TYR  804  - LEU  808 )                          
  14: 6c70-A ew7o-A   308 - 311 <=> 1084 -1087   (PHE  394  - CYS  397  <=> PHE 1084  - ALA 1087 )                          
  14: 6c70-A ew7o-A   313 - 316 <=> 1092 -1095   (PHE  399  - ARG  402  <=> LYS 1092  - THR 1095 )                          
  14: 6c70-A ew7o-A   319 - 322 <=> 1307 -1310   (GLU  405  - SER  408  <=> GLU 1307  - GLY 1310 )                          
  14: 6c70-A ew7o-A   334 - 338 <=> 1651 -1655   (TYR  420  - GLU  424  <=> SER 1651  - SER 1655 )                          
  15: 6c70-A eymb-A    64 -  94 <=>   53 -  83   (ASP   66  - ILE   96  <=> GLN   53  - ILE   83 )                          
  15: 6c70-A eymb-A    96 -  99 <=>   85 -  88   (TYR   98  - LEU  101  <=> LYS   85  - THR   88 )                          
  15: 6c70-A eymb-A   255 - 284 <=>   91 - 120   (THR  341  - THR  370  <=> THR   91  - GLU  120 )                          
  15: 6c70-A eymb-A   285 - 290 <=>  122 - 127   (LYS  371  - ASN  376  <=> CYS  122  - ASN  127 )                          
  16: 6c70-A eurb-A    63 -  93 <=>  312 - 342   (ASP   65  - LYS   95  <=> SER  312  - ASN  342 )                          
  16: 6c70-A eurb-A    96 -  99 <=>  343 - 346   (TYR   98  - LEU  101  <=> ASN  343  - PRO  346 )                          
  16: 6c70-A eurb-A   259 - 280 <=>  348 - 369   (ASP  345  - ALA  366  <=> VAL  348  - LYS  369 )                          
  16: 6c70-A eurb-A   283 - 286 <=>  370 - 373   (ALA  369  - VAL  372  <=> LYS  370  - CYS  373 )                          
  16: 6c70-A eurb-A   287 - 290 <=>  375 - 378   (ASN  373  - ASN  376  <=> ASP  375  - CYS  378 )                          
  16: 6c70-A eurb-A   304 - 312 <=>  406 - 414   (LEU  390  - ILE  398  <=> SER  406  - GLU  414 )                          
  16: 6c70-A eurb-A   355 - 358 <=>  417 - 420   (MET  441  - SER  444  <=> SER  417  - SER  420 )                          
  17: 6c70-A evvw-A     2 -   5 <=>  450 - 453   (LYS    4  - GLY    7  <=> LYS  450  - THR  453 )                          
  17: 6c70-A evvw-A    66 -  95 <=>  785 - 814   (ASP   68  - PHE   97  <=> SER  785  - ILE  814 )                          
  17: 6c70-A evvw-A   257 - 280 <=>  815 - 838   (VAL  343  - ALA  366  <=> SER  815  - TYR  838 )                          
  17: 6c70-A evvw-A   282 - 285 <=>  839 - 842   (GLN  368  - LYS  371  <=> LYS  839  - LEU  842 )                          
  17: 6c70-A evvw-A   287 - 290 <=>  846 - 849   (ASN  373  - ASN  376  <=> GLU  846  - GLN  849 )                          
  17: 6c70-A evvw-A   328 - 332 <=> 1072 -1076   (ALA  414  - HIS  418  <=> PRO 1072  - ILE 1076 )                          
  17: 6c70-A evvw-A   334 - 339 <=> 1082 -1087   (TYR  420  - GLU  425  <=> THR 1082  - PRO 1087 )                          
  18: 6c70-A eyaa-A    64 -  94 <=>   93 - 123   (ASP   66  - ILE   96  <=> GLU   93  - LYS  123 )                          
  18: 6c70-A eyaa-A   101 - 104 <=>  147 - 150   (ILE  103  - ASN  106  <=> ILE  147  - PHE  150 )                          
  18: 6c70-A eyaa-A   107 - 111 <=>  219 - 223   (SER  109  - PHE  113  <=> LYS  219  - GLU  223 )                          
  18: 6c70-A eyaa-A   113 - 117 <=>  226 - 230   (GLU  115  - ARG  119  <=> PHE  226  - MET  230 )                          
  18: 6c70-A eyaa-A   149 - 152 <=>  416 - 419   (PHE  151  - ASP  154  <=> ASP  416  - SER  419 )                          
  18: 6c70-A eyaa-A   171 - 174 <=>  712 - 715   (GLY  188  - HIS  191  <=> GLU  712  - ASN  715 )                          
  18: 6c70-A eyaa-A   175 - 187 <=>  717 - 729   (VAL  192  - ILE  204  <=> VAL  717  - THR  729 )                          
  18: 6c70-A eyaa-A   193 - 199 <=>  735 - 741   (ASN  210  - PHE  216  <=> LEU  735  - ARG  741 )                          
  18: 6c70-A eyaa-A   261 - 283 <=>  743 - 765   (TYR  347  - ALA  369  <=> VAL  743  - ASP  765 )                          
  18: 6c70-A eyaa-A   285 - 289 <=>  766 - 770   (LYS  371  - VAL  375  <=> GLU  766  - ASP  770 )                          
  18: 6c70-A eyaa-A   330 - 335 <=>  898 - 903   (SER  416  - ASP  421  <=> GLN  898  - LYS  903 )                          
  18: 6c70-A eyaa-A   336 - 339 <=>  905 - 908   (GLY  422  - GLU  425  <=> GLU  905  - ASN  908 )                          
  18: 6c70-A eyaa-A   342 - 345 <=>  910 - 913   (THR  428  - GLN  431  <=> PHE  910  - ASP  913 )                          
  19: 6c70-A eyk2-A    13 -  18 <=>    1 -   6   (ASN   15  - GLN   20  <=> MET    1  - LYS    6 )                          
  19: 6c70-A eyk2-A    58 -  61 <=>   26 -  29   (LEU   60  - GLU   63  <=> SER   26  - HIS   29 )                          
  19: 6c70-A eyk2-A    63 -  95 <=>   36 -  68   (ASP   65  - PHE   97  <=> MET   36  - GLN   68 )                          
  19: 6c70-A eyk2-A   256 - 266 <=>   69 -  79   (ALA  342  - LEU  352  <=> SER   69  - LYS   79 )                          
  19: 6c70-A eyk2-A   267 - 285 <=>   82 - 100   (LEU  353  - LYS  371  <=> GLN   82  - ASP  100 )                          
  19: 6c70-A eyk2-A   287 - 290 <=>  107 - 110   (ASN  373  - ASN  376  <=> ARG  107  - SER  110 )                          
  19: 6c70-A eyk2-A   292 - 295 <=>  111 - 114   (TYR  378  - THR  381  <=> GLN  111  - PHE  114 )                          
  19: 6c70-A eyk2-A   297 - 310 <=>  115 - 128   (ILE  383  - PHE  396  <=> ALA  115  - ILE  128 )                          
  19: 6c70-A eyk2-A   362 - 365 <=>  133 - 136   (PHE  448  - VAL  451  <=> ASN  133  - ARG  136 )                          
  19: 6c70-A eyk2-A   367 - 388 <=>  138 - 159   (LEU  453  - LYS  474  <=> GLY  138  - SER  159 )                          
  20: 6c70-A eusf-A     1 -   4 <=>  524 - 527   (PHE    3  - GLN    6  <=> LYS  524  - ASN  527 )                          
  20: 6c70-A eusf-A     9 -  12 <=>  528 - 531   (ASP   11  - PRO   14  <=> ASP  528  - ILE  531 )                          
  20: 6c70-A eusf-A    50 -  53 <=>  535 - 538   (GLN   52  - MET   55  <=> CYS  535  - PRO  538 )                          
  20: 6c70-A eusf-A    63 -  88 <=>  576 - 601   (ASP   65  - PHE   90  <=> ILE  576  - ASP  601 )                          
  20: 6c70-A eusf-A    90 -  94 <=>  602 - 606   (VAL   92  - ILE   96  <=> HIS  602  - ILE  606 )                          
  20: 6c70-A eusf-A   256 - 285 <=>  607 - 636   (ALA  342  - LYS  371  <=> PRO  607  - SER  636 )                          
  20: 6c70-A eusf-A   290 - 293 <=>  655 - 658   (ASN  376  - ALA  379  <=> GLU  655  - LYS  658 )                          
  20: 6c70-A eusf-A   329 - 332 <=>  779 - 782   (TYR  415  - HIS  418  <=> LEU  779  - LEU  782 )                          
  20: 6c70-A eusf-A   335 - 338 <=>  783 - 786   (ASP  421  - GLU  424  <=> ALA  783  - LYS  786 )                          
  21: 6c70-A ey33-A    64 -  89 <=>  281 - 306   (ASP   66  - PRO   91  <=> VAL  281  - GLU  306 )                          
  21: 6c70-A ey33-A    91 -  95 <=>  307 - 311   (ARG   93  - PHE   97  <=> PHE  307  - SER  311 )                          
  21: 6c70-A ey33-A   259 - 286 <=>  312 - 339   (ASP  345  - VAL  372  <=> LEU  312  - GLU  339 )                          
  21: 6c70-A ey33-A   287 - 291 <=>  342 - 346   (ASN  373  - VAL  377  <=> LYS  342  - ARG  346 )                          
  22: 6c70-A ex9s-A    64 -  89 <=>    3 -  28   (ASP   66  - PRO   91  <=> LEU    3  - HIS   28 )                          
  22: 6c70-A ex9s-A    91 - 102 <=>   29 -  40   (ARG   93  - TRP  104  <=> TYR   29  - ILE   40 )                          
  22: 6c70-A ex9s-A   104 - 108 <=>   41 -  45   (ASN  106  - HIS  110  <=> ASN   41  - ASP   45 )                          
  22: 6c70-A ex9s-A   112 - 116 <=>   46 -  50   (ALA  114  - ALA  118  <=> GLY   46  - GLY   50 )                          
  22: 6c70-A ex9s-A   120 - 123 <=>   51 -  54   (ALA  122  - ILE  125  <=> GLU   51  - GLY   54 )                          
  22: 6c70-A ex9s-A   130 - 133 <=>   72 -  75   (LEU  132  - VAL  135  <=> GLY   72  - TYR   75 )                          
  22: 6c70-A ex9s-A   251 - 260 <=>   79 -  88   (VAL  337  - ALA  346  <=> LYS   79  - VAL   88 )                          
  22: 6c70-A ex9s-A   261 - 283 <=>   92 - 114   (TYR  347  - ALA  369  <=> LEU   92  - ASP  114 )                          
  22: 6c70-A ex9s-A   284 - 287 <=>  116 - 119   (THR  370  - ASN  373  <=> LEU  116  - MET  119 )                          
  22: 6c70-A ex9s-A   288 - 291 <=>  121 - 124   (GLY  374  - VAL  377  <=> ASP  121  - GLY  124 )                          
  23: 6c70-A ev91-A    59 -  62 <=>  149 - 152   (MET   61  - SER   64  <=> MET  149  - THR  152 )                          
  23: 6c70-A ev91-A    67 -  91 <=>  153 - 177   (ASP   69  - ARG   93  <=> PRO  153  - PRO  177 )                          
  23: 6c70-A ev91-A   260 - 284 <=>  178 - 202   (ALA  346  - THR  370  <=> ASN  178  - THR  202 )                          
  23: 6c70-A ev91-A   325 - 331 <=>  239 - 245   (MET  411  - CYS  417  <=> GLN  239  - GLN  245 )                          
  23: 6c70-A ev91-A   332 - 335 <=>  248 - 251   (HIS  418  - ASP  421  <=> GLN  248  - GLN  251 )                          
  23: 6c70-A ev91-A   336 - 339 <=>  253 - 256   (GLY  422  - GLU  425  <=> GLN  253  - GLU  256 )                          
  23: 6c70-A ev91-A   342 - 345 <=>  394 - 397   (THR  428  - GLN  431  <=> SER  394  - THR  397 )                          
  24: 6c70-A eurv-A    56 -  59 <=>  468 - 471   (VAL   58  - MET   61  <=> ASN  468  - TYR  471 )                          
  24: 6c70-A eurv-A    63 -  93 <=>  542 - 572   (ASP   65  - LYS   95  <=> LEU  542  - ASP  572 )                          
  24: 6c70-A eurv-A    96 -  99 <=>  573 - 576   (TYR   98  - LEU  101  <=> ASN  573  - GLY  576 )                          
  24: 6c70-A eurv-A   259 - 285 <=>  577 - 603   (ASP  345  - LYS  371  <=> MET  577  - LYS  603 )                          
  24: 6c70-A eurv-A   292 - 295 <=>  606 - 609   (TYR  378  - THR  381  <=> ASN  606  - LYS  609 )                          
  24: 6c70-A eurv-A   305 - 308 <=>  655 - 658   (GLY  391  - PHE  394  <=> SER  655  - LYS  658 )                          
  24: 6c70-A eurv-A   332 - 335 <=>  867 - 870   (HIS  418  - ASP  421  <=> ASP  867  - TRP  870 )                          
  24: 6c70-A eurv-A   336 - 339 <=>  873 - 876   (GLY  422  - GLU  425  <=> SER  873  - SER  876 )                          
  25: 6c70-A eu4s-A    64 -  95 <=>   40 -  71   (ASP   66  - PHE   97  <=> LYS   40  - GLU   71 )                          
  25: 6c70-A eu4s-A   260 - 283 <=>   72 -  95   (ALA  346  - ALA  369  <=> ASP   72  - GLN   95 )                          
  25: 6c70-A eu4s-A   284 - 287 <=>   97 - 100   (THR  370  - ASN  373  <=> GLU   97  - ASP  100 )                          
  25: 6c70-A eu4s-A   288 - 291 <=>  103 - 106   (GLY  374  - VAL  377  <=> LYS  103  - PHE  106 )                          
  26: 6c70-A eyw9-A    63 -  89 <=>   12 -  38   (ASP   65  - PRO   91  <=> VAL   12  - LYS   38 )                          
  26: 6c70-A eyw9-A    91 - 101 <=>   39 -  49   (ARG   93  - ILE  103  <=> LEU   39  - GLU   49 )                          
  26: 6c70-A eyw9-A   102 - 106 <=>   51 -  55   (TRP  104  - ASN  108  <=> LYS   51  - LYS   55 )                          
  26: 6c70-A eyw9-A   245 - 260 <=>   58 -  73   (GLU  331  - ALA  346  <=> GLN   58  - ARG   73 )                          
  26: 6c70-A eyw9-A   261 - 286 <=>   76 - 101   (TYR  347  - VAL  372  <=> ILE   76  - GLN  101 )                          
  26: 6c70-A eyw9-A   287 - 290 <=>  104 - 107   (ASN  373  - ASN  376  <=> ARG  104  - SER  107 )                          
  26: 6c70-A eyw9-A   385 - 388 <=>  136 - 139   (VAL  471  - LYS  474  <=> SER  136  - MET  139 )                          
  27: 6c70-A exjd-A    31 -  34 <=>   67 -  70   (GLY   33  - PHE   36  <=> PRO   67  - PHE   70 )                          
  27: 6c70-A exjd-A    37 -  62 <=>   71 -  96   (ARG   39  - SER   64  <=> SER   71  - PRO   96 )                          
  27: 6c70-A exjd-A    63 -  92 <=>  106 - 135   (ASP   65  - SER   94  <=> ILE  106  - PRO  135 )                          
  27: 6c70-A exjd-A    95 -  98 <=>  136 - 139   (PHE   97  - THR  100  <=> LYS  136  - TYR  139 )                          
  27: 6c70-A exjd-A   257 - 285 <=>  140 - 168   (VAL  343  - LYS  371  <=> PRO  140  - ASN  168 )                          
  27: 6c70-A exjd-A   291 - 294 <=>  176 - 179   (VAL  377  - ALA  380  <=> LYS  176  - TRP  179 )                          
  28: 6c70-A eyvn-A     2 -   6 <=>  500 - 504   (LYS    4  - LEU    8  <=> GLU  500  - THR  504 )                          
  28: 6c70-A eyvn-A    10 -  22 <=>  542 - 554   (LEU   12  - HIS   24  <=> ILE  542  - VAL  554 )                          
  28: 6c70-A eyvn-A    46 -  51 <=>  559 - 564   (LEU   48  - TYR   53  <=> PHE  559  - VAL  564 )                          
  28: 6c70-A eyvn-A   177 - 209 <=>  567 - 599   (ALA  194  - GLN  226  <=> TRP  567  - LYS  599 )                          
  28: 6c70-A eyvn-A   211 - 214 <=>  600 - 603   (GLN  228  - LYS  231  <=> PHE  600  - ASN  603 )                          
  28: 6c70-A eyvn-A   246 - 287 <=>  605 - 646   (ARG  332  - ASN  373  <=> LEU  605  - SER  646 )                          
  28: 6c70-A eyvn-A   288 - 320 <=>  653 - 685   (GLY  374  - GLU  406  <=> ASP  653  - LYS  685 )                          
  28: 6c70-A eyvn-A   361 - 364 <=>  694 - 697   (LYS  447  - THR  450  <=> TYR  694  - VAL  697 )                          
  28: 6c70-A eyvn-A   366 - 375 <=>  700 - 709   (SER  452  - GLY  461  <=> PHE  700  - VAL  709 )                          
  28: 6c70-A eyvn-A   376 - 379 <=>  711 - 714   (ALA  462  - THR  465  <=> GLY  711  - SER  714 )                          
  29: 6c70-A eusi-A    66 -  97 <=>  445 - 476   (ASP   68  - LYS   99  <=> LYS  445  - LYS  476 )                          
  29: 6c70-A eusi-A   197 - 200 <=>  483 - 486   (VAL  214  - CYS  217  <=> HIS  483  - ASP  486 )                          
  29: 6c70-A eusi-A   206 - 210 <=>  515 - 519   (ALA  223  - LEU  227  <=> THR  515  - ASN  519 )                          
  29: 6c70-A eusi-A   257 - 286 <=>  524 - 553   (VAL  343  - VAL  372  <=> THR  524  - LEU  553 )                          
  29: 6c70-A eusi-A   287 - 290 <=>  556 - 559   (ASN  373  - ASN  376  <=> LYS  556  - THR  559 )                          
  30: 6c70-A exb2-A    63 -  66 <=>   33 -  36   (ASP   65  - ASP   68  <=> GLU   33  - TYR   36 )                          
  30: 6c70-A exb2-A    68 -  93 <=>   37 -  62   (LEU   70  - LYS   95  <=> ALA   37  - LYS   62 )                          
  30: 6c70-A exb2-A    96 -  99 <=>   63 -  66   (TYR   98  - LEU  101  <=> PHE   63  - ASP   66 )                          
  30: 6c70-A exb2-A   256 - 280 <=>   67 -  91   (ALA  342  - ALA  366  <=> GLN   67  - ARG   91 )                          
  30: 6c70-A exb2-A   281 - 286 <=>   93 -  98   (TYR  367  - VAL  372  <=> ILE   93  - VAL   98 )                          
  30: 6c70-A exb2-A   287 - 290 <=>  113 - 116   (ASN  373  - ASN  376  <=> LYS  113  - PHE  116 )                          
  31: 6c70-A euzn-A    63 -  89 <=>   20 -  46   (ASP   65  - PRO   91  <=> TYR   20  - GLN   46 )                          
  31: 6c70-A euzn-A    91 -  94 <=>   47 -  50   (ARG   93  - ILE   96  <=> ASN   47  - ASP   50 )                          
  31: 6c70-A euzn-A   260 - 274 <=>   51 -  65   (ALA  346  - ILE  360  <=> SER   51  - LEU   65 )                          
  31: 6c70-A euzn-A   277 - 281 <=>   66 -  70   (THR  363  - TYR  367  <=> ASP   66  - ASP   70 )                          
  31: 6c70-A euzn-A   288 - 291 <=>  132 - 135   (GLY  374  - VAL  377  <=> PRO  132  - LYS  135 )                          
  32: 6c70-A euvt-A     4 -   7 <=>  185 - 188   (GLN    6  - VAL    9  <=> HIS  185  - PRO  188 )                          
  32: 6c70-A euvt-A    28 -  31 <=>  191 - 194   (TYR   30  - GLY   33  <=> VAL  191  - PRO  194 )                          
  32: 6c70-A euvt-A    34 -  40 <=>  197 - 203   (PHE   36  - CYS   42  <=> VAL  197  - ILE  203 )                          
  32: 6c70-A euvt-A    61 -  91 <=>  225 - 255   (GLU   63  - ARG   93  <=> ILE  225  - THR  255 )                          
  32: 6c70-A euvt-A   260 - 285 <=>  256 - 281   (ALA  346  - LYS  371  <=> SER  256  - SER  281 )                          
  32: 6c70-A euvt-A   286 - 289 <=>  283 - 286   (VAL  372  - VAL  375  <=> GLY  283  - ILE  286 )                          
  33: 6c70-A ev4p-A    34 -  64 <=>    1 -  31   (PHE   36  - ASP   66  <=> MET    1  - ALA   31 )                          
  33: 6c70-A ev4p-A    66 -  85 <=>  102 - 121   (ASP   68  - MET   87  <=> GLU  102  - LEU  121 )                          
  33: 6c70-A ev4p-A   264 - 286 <=>  124 - 146   (ALA  350  - VAL  372  <=> THR  124  - ARG  146 )                          
  33: 6c70-A ev4p-A   292 - 314 <=>  147 - 169   (TYR  378  - GLY  400  <=> PHE  147  - VAL  169 )                          
  33: 6c70-A ev4p-A   356 - 359 <=>  170 - 173   (SER  442  - GLY  445  <=> GLU  170  - SER  173 )                          
  33: 6c70-A ev4p-A   361 - 364 <=>  174 - 177   (LYS  447  - THR  450  <=> ASN  174  - LYS  177 )                          
  33: 6c70-A ev4p-A   368 - 385 <=>  178 - 195   (ASP  454  - VAL  471  <=> THR  178  - TYR  195 )                          
  34: 6c70-A evcb-A    29 -  53 <=>   43 -  67   (SER   31  - MET   55  <=> GLN   43  - ARG   67 )                          
  34: 6c70-A evcb-A    54 -  63 <=>   69 -  78   (MET   56  - ASP   65  <=> ALA   69  - ILE   78 )                          
  34: 6c70-A evcb-A    64 -  92 <=>  125 - 153   (ASP   66  - SER   94  <=> LEU  125  - ILE  153 )                          
  34: 6c70-A evcb-A    95 -  98 <=>  156 - 159   (PHE   97  - THR  100  <=> SER  156  - VAL  159 )                          
  34: 6c70-A evcb-A   135 - 145 <=>  187 - 197   (GLY  137  - THR  147  <=> LEU  187  - ASP  197 )                          
  34: 6c70-A evcb-A   185 - 217 <=>  200 - 232   (LEU  202  - MET  234  <=> LEU  200  - GLY  232 )                          
  34: 6c70-A evcb-A   227 - 231 <=>  301 - 305   (GLY  313  - LYS  317  <=> PRO  301  - PRO  305 )                          
  34: 6c70-A evcb-A   245 - 248 <=>  312 - 315   (GLU  331  - LYS  334  <=> THR  312  - ARG  315 )                          
  34: 6c70-A evcb-A   251 - 284 <=>  316 - 349   (VAL  337  - THR  370  <=> THR  316  - ARG  349 )                          
  34: 6c70-A evcb-A   285 - 288 <=>  351 - 354   (LYS  371  - GLY  374  <=> ASP  351  - GLN  354 )                          
  35: 6c70-A ew1r-A    63 -  69 <=>   12 -  18   (ASP   65  - THR   71  <=> GLY   12  - ASP   18 )                          
  35: 6c70-A ew1r-A    71 -  78 <=>   19 -  26   (ASN   73  - PHE   80  <=> ASP   19  - THR   26 )                          
  35: 6c70-A ew1r-A    79 -  97 <=>   29 -  47   (LEU   81  - LYS   99  <=> LEU   29  - CYS   47 )                          
  35: 6c70-A ew1r-A   107 - 112 <=>   63 -  68   (SER  109  - ALA  114  <=> VAL   63  - PHE   68 )                          
  35: 6c70-A ew1r-A   132 - 139 <=>  151 - 158   (CYS  134  - PHE  141  <=> ILE  151  - VAL  158 )                          
  35: 6c70-A ew1r-A   141 - 144 <=>  159 - 162   (VAL  143  - TRP  146  <=> THR  159  - ASN  162 )                          
  35: 6c70-A ew1r-A   185 - 206 <=>  166 - 187   (LEU  202  - ALA  223  <=> THR  166  - ARG  187 )                          
  35: 6c70-A ew1r-A   249 - 252 <=>  190 - 193   (HIS  335  - ARG  338  <=> LYS  190  - THR  193 )                          
  35: 6c70-A ew1r-A   255 - 258 <=>  194 - 197   (THR  341  - GLY  344  <=> ASN  194  - ALA  197 )                          
  35: 6c70-A ew1r-A   260 - 283 <=>  198 - 221   (ALA  346  - ALA  369  <=> ILE  198  - ASN  221 )                          
  35: 6c70-A ew1r-A   295 - 312 <=>  223 - 240   (THR  381  - ILE  398  <=> ASP  223  - THR  240 )                          
  35: 6c70-A ew1r-A   363 - 366 <=>  243 - 246   (PHE  449  - SER  452  <=> PRO  243  - LEU  246 )                          
  36: 6c70-A ew5m-A    12 -  15 <=>  511 - 514   (PRO   14  - ARG   17  <=> SER  511  - LYS  514 )                          
  36: 6c70-A ew5m-A    43 -  52 <=>  639 - 648   (THR   45  - GLY   54  <=> ARG  639  - ALA  648 )                          
  36: 6c70-A ew5m-A    63 -  86 <=>  685 - 708   (ASP   65  - ILE   88  <=> HIS  685  - SER  708 )                          
  36: 6c70-A ew5m-A    88 -  91 <=>  709 - 712   (PHE   90  - ARG   93  <=> PRO  709  - LEU  712 )                          
  36: 6c70-A ew5m-A   261 - 284 <=>  713 - 736   (TYR  347  - THR  370  <=> SER  713  - TYR  736 )                          
  36: 6c70-A ew5m-A   373 - 376 <=>  740 - 743   (VAL  459  - ALA  462  <=> GLU  740  - HIS  743 )                          
  37: 6c70-A eumc-A     1 -  16 <=>  340 - 355   (PHE    3  - VAL   18  <=> CYS  340  - MET  355 )                          
  37: 6c70-A eumc-A    56 -  60 <=>  366 - 370   (VAL   58  - MET   62  <=> GLU  366  - PRO  370 )                          
  37: 6c70-A eumc-A    64 -  94 <=>  444 - 474   (ASP   66  - ILE   96  <=> GLU  444  - SER  474 )                          
  37: 6c70-A eumc-A   256 - 284 <=>  476 - 504   (ALA  342  - THR  370  <=> ASN  476  - ASN  504 )                          
  37: 6c70-A eumc-A   285 - 288 <=>  507 - 510   (LYS  371  - GLY  374  <=> ILE  507  - ASP  510 )                          
  37: 6c70-A eumc-A   291 - 294 <=>  560 - 563   (VAL  377  - ALA  380  <=> SER  560  - ALA  563 )                          
  37: 6c70-A eumc-A   298 - 301 <=>  573 - 576   (GLY  384  - LEU  387  <=> VAL  573  - TRP  576 )                          
  37: 6c70-A eumc-A   383 - 388 <=>  580 - 585   (VAL  469  - LYS  474  <=> ASP  580  - ILE  585 )                          
  38: 6c70-A ewnm-A     6 -  10 <=>   42 -  46   (LEU    8  - LEU   12  <=> GLN   42  - GLY   46 )                          
  38: 6c70-A ewnm-A    31 -  34 <=>   56 -  59   (GLY   33  - PHE   36  <=> VAL   56  - PRO   59 )                          
  38: 6c70-A ewnm-A    37 -  40 <=>   60 -  63   (ARG   39  - CYS   42  <=> GLU   60  - LEU   63 )                          
  38: 6c70-A ewnm-A    41 -  62 <=>   65 -  86   (ILE   43  - SER   64  <=> GLY   65  - ALA   86 )                          
  38: 6c70-A ewnm-A    63 -  66 <=>   92 -  95   (ASP   65  - ASP   68  <=> PRO   92  - THR   95 )                          
  38: 6c70-A ewnm-A    67 -  92 <=>   97 - 122   (ASP   69  - SER   94  <=> ALA   97  - SER  122 )                          
  38: 6c70-A ewnm-A    95 -  98 <=>  123 - 126   (PHE   97  - THR  100  <=> GLU  123  - TYR  126 )                          
  38: 6c70-A ewnm-A   257 - 285 <=>  127 - 155   (VAL  343  - LYS  371  <=> GLY  127  - ASN  155 )                          
  39: 6c70-A exli-A    54 -  63 <=>   16 -  25   (MET   56  - ASP   65  <=> TRP   16  - SER   25 )                          
  39: 6c70-A exli-A    64 -  89 <=>   52 -  77   (ASP   66  - PRO   91  <=> VAL   52  - LYS   77 )                          
  39: 6c70-A exli-A    91 -  96 <=>   78 -  83   (ARG   93  - TYR   98  <=> ILE   78  - ASP   83 )                          
  39: 6c70-A exli-A    99 - 102 <=>   84 -  87   (LEU  101  - TRP  104  <=> GLY   84  - ASN   87 )                          
  39: 6c70-A exli-A   251 - 307 <=>   88 - 144   (VAL  337  - VAL  393  <=> GLY   88  - VAL  144 )                          
  40: 6c70-A evir-A    63 -  86 <=>  249 - 272   (ASP   65  - ILE   88  <=> LYS  249  - PRO  272 )                          
  40: 6c70-A evir-A    89 -  95 <=>  274 - 280   (PRO   91  - PHE   97  <=> ARG  274  - GLY  280 )                          
  40: 6c70-A evir-A   259 - 281 <=>  281 - 303   (ASP  345  - TYR  367  <=> PRO  281  - ILE  303 )                          
  40: 6c70-A evir-A   284 - 287 <=>  304 - 307   (THR  370  - ASN  373  <=> GLU  304  - ASP  307 )                          
  40: 6c70-A evir-A   327 - 331 <=>  316 - 320   (ALA  413  - CYS  417  <=> ARG  316  - GLN  320 )                          
  40: 6c70-A evir-A   367 - 374 <=>  386 - 393   (LEU  453  - LEU  460  <=> LYS  386  - GLN  393 )                          
  40: 6c70-A evir-A   376 - 380 <=>  422 - 426   (ALA  462  - TYR  466  <=> LEU  422  - ASN  426 )                          
  40: 6c70-A evir-A   384 - 387 <=>  429 - 432   (LEU  470  - LEU  473  <=> VAL  429  - ASN  432 )                          
  41: 6c70-A ey0p-A     1 -   4 <=>   37 -  40   (PHE    3  - GLN    6  <=> ALA   37  - HIS   40 )                          
  41: 6c70-A ey0p-A    66 -  91 <=>  797 - 822   (ASP   68  - ARG   93  <=> SER  797  - GLY  822 )                          
  41: 6c70-A ey0p-A   261 - 281 <=>  824 - 844   (TYR  347  - TYR  367  <=> LEU  824  - HIS  844 )                          
  41: 6c70-A ey0p-A   282 - 285 <=>  993 - 996   (GLN  368  - LYS  371  <=> SER  993  - ILE  996 )                          
  41: 6c70-A ey0p-A   286 - 289 <=>  998 -1001   (VAL  372  - VAL  375  <=> ALA  998  - LYS 1001 )                          
  41: 6c70-A ey0p-A   295 - 299 <=> 1126 -1130   (THR  381  - TYR  385  <=> ILE 1126  - SER 1130 )                          
  41: 6c70-A ey0p-A   300 - 303 <=> 1132 -1135   (LEU  386  - THR  389  <=> GLU 1132  - MET 1135 )                          
  41: 6c70-A ey0p-A   315 - 318 <=> 1148 -1151   (ASN  401  - ILE  404  <=> ALA 1148  - THR 1151 )                          
  41: 6c70-A ey0p-A   355 - 358 <=> 1155 -1158   (MET  441  - SER  444  <=> GLU 1155  - LYS 1158 )                          
  42: 6c70-A eym6-A    64 -  95 <=>  110 - 141   (ASP   66  - PHE   97  <=> THR  110  - PRO  141 )                          
  42: 6c70-A eym6-A   259 - 286 <=>  142 - 169   (ASP  345  - VAL  372  <=> ASP  142  - GLN  169 )                          
  42: 6c70-A eym6-A   287 - 290 <=>  172 - 175   (ASN  373  - ASN  376  <=> GLU  172  - ILE  175 )                          
  43: 6c70-A eyuq-A    52 -  55 <=>   17 -  20   (GLY   54  - ALA   57  <=> GLU   17  - GLY   20 )                          
  43: 6c70-A eyuq-A    66 -  69 <=>   24 -  27   (ASP   68  - THR   71  <=> PHE   24  - ASP   27 )                          
  43: 6c70-A eyuq-A    71 -  78 <=>   28 -  35   (ASN   73  - PHE   80  <=> PHE   28  - GLY   35 )                          
  43: 6c70-A eyuq-A    79 - 101 <=>   37 -  59   (LEU   81  - ILE  103  <=> ILE   37  - LYS   59 )                          
  43: 6c70-A eyuq-A   103 - 106 <=>   60 -  63   (ASN  105  - ASN  108  <=> LYS   60  - GLY   63 )                          
  43: 6c70-A eyuq-A   132 - 140 <=>   84 -  92   (CYS  134  - SER  142  <=> ALA   84  - ASN   92 )                          
  43: 6c70-A eyuq-A   143 - 146 <=>   93 -  96   (SER  145  - GLY  148  <=> ILE   93  - GLU   96 )                          
  43: 6c70-A eyuq-A   181 - 204 <=>   99 - 122   (GLN  198  - LEU  221  <=> GLU   99  - TRP  122 )                          
  43: 6c70-A eyuq-A   250 - 253 <=>  125 - 128   (VAL  336  - LEU  339  <=> TYR  125  - SER  128 )                          
  43: 6c70-A eyuq-A   255 - 258 <=>  130 - 133   (THR  341  - GLY  344  <=> VAL  130  - THR  133 )                          
  43: 6c70-A eyuq-A   260 - 286 <=>  134 - 160   (ALA  346  - VAL  372  <=> VAL  134  - GLU  160 )                          
  43: 6c70-A eyuq-A   292 - 295 <=>  161 - 164   (TYR  378  - THR  381  <=> GLY  161  - TYR  164 )                          
  43: 6c70-A eyuq-A   297 - 315 <=>  167 - 185   (ILE  383  - ASN  401  <=> GLN  167  - LEU  185 )                          
  43: 6c70-A eyuq-A   318 - 322 <=>  189 - 193   (ILE  404  - SER  408  <=> LEU  189  - PRO  193 )                          
  43: 6c70-A eyuq-A   347 - 350 <=>  195 - 198   (VAL  433  - GLN  436  <=> MET  195  - GLN  198 )                          
  44: 6c70-A ex3t-A     1 -   5 <=>   36 -  40   (PHE    3  - GLY    7  <=> PRO   36  - SER   40 )                          
  44: 6c70-A ex3t-A    37 -  62 <=>   53 -  78   (ARG   39  - SER   64  <=> SER   53  - PRO   78 )                          
  44: 6c70-A ex3t-A    63 -  92 <=>   85 - 114   (ASP   65  - SER   94  <=> ILE   85  - SER  114 )                          
  44: 6c70-A ex3t-A    95 -  98 <=>  115 - 118   (PHE   97  - THR  100  <=> GLU  115  - TYR  118 )                          
  44: 6c70-A ex3t-A   257 - 285 <=>  119 - 147   (VAL  343  - LYS  371  <=> GLY  119  - GLU  147 )                          
  44: 6c70-A ex3t-A   286 - 289 <=>  165 - 168   (VAL  372  - VAL  375  <=> LYS  165  - GLN  168 )                          
  45: 6c70-A eyxq-A     1 -   5 <=>   91 -  95   (PHE    3  - GLY    7  <=> THR   91  - THR   95 )                          
  45: 6c70-A eyxq-A     9 -  12 <=>  103 - 106   (ASP   11  - PRO   14  <=> LYS  103  - GLU  106 )                          
  45: 6c70-A eyxq-A    15 -  18 <=>  138 - 141   (ARG   17  - GLN   20  <=> ILE  138  - THR  141 )                          
  45: 6c70-A eyxq-A    25 -  31 <=>  143 - 149   (PHE   27  - GLY   33  <=> TYR  143  - TYR  149 )                          
  45: 6c70-A eyxq-A    66 -  69 <=>  301 - 304   (ASP   68  - THR   71  <=> ILE  301  - LYS  304 )                          
  45: 6c70-A eyxq-A    70 -  91 <=>  306 - 327   (ALA   72  - ARG   93  <=> ASN  306  - LYS  327 )                          
  45: 6c70-A eyxq-A   257 - 286 <=>  328 - 357   (VAL  343  - VAL  372  <=> ASN  328  - LEU  357 )                          
  45: 6c70-A eyxq-A   287 - 290 <=>  360 - 363   (ASN  373  - ASN  376  <=> GLN  360  - ILE  363 )                          
  45: 6c70-A eyxq-A   379 - 388 <=>  373 - 382   (THR  465  - LYS  474  <=> SER  373  - ASP  382 )                          
  46: 6c70-A eymc-A    60 -  63 <=>  778 - 781   (MET   62  - ASP   65  <=> GLN  778  - PHE  781 )                          
  46: 6c70-A eymc-A    64 -  92 <=>  783 - 811   (ASP   66  - SER   94  <=> ILE  783  - LYS  811 )                          
  46: 6c70-A eymc-A   193 - 196 <=>  814 - 817   (ASN  210  - ASP  213  <=> ASN  814  - TYR  817 )                          
  46: 6c70-A eymc-A   198 - 202 <=>  828 - 832   (LEU  215  - TRP  219  <=> GLU  828  - SER  832 )                          
  46: 6c70-A eymc-A   256 - 259 <=>  835 - 838   (ALA  342  - ASP  345  <=> LYS  835  - PRO  838 )                          
  46: 6c70-A eymc-A   263 - 284 <=>  853 - 874   (VAL  349  - THR  370  <=> TYR  853  - THR  874 )                          
  46: 6c70-A eymc-A   285 - 290 <=>  876 - 881   (LYS  371  - ASN  376  <=> GLU  876  - ASN  881 )                          
  47: 6c70-A ev0f-A    64 -  96 <=>   28 -  60   (ASP   66  - TYR   98  <=> GLU   28  - GLU   60 )                          
  47: 6c70-A ev0f-A    99 - 102 <=>   61 -  64   (LEU  101  - TRP  104  <=> HIS   61  - VAL   64 )                          
  47: 6c70-A ev0f-A   252 - 286 <=>   65 -  99   (ARG  338  - VAL  372  <=> GLU   65  - LEU   99 )                          
  47: 6c70-A ev0f-A   287 - 290 <=>  102 - 105   (ASN  373  - ASN  376  <=> ILE  102  - ARG  105 )                          
  47: 6c70-A ev0f-A   332 - 335 <=>  241 - 244   (HIS  418  - ASP  421  <=> ASP  241  - THR  244 )                          
  48: 6c70-A ew1n-A    63 -  98 <=>    6 -  41   (ASP   65  - THR  100  <=> ILE    6  - ASN   41 )                          
  48: 6c70-A ew1n-A   256 - 285 <=>   43 -  72   (ALA  342  - LYS  371  <=> SER   43  - LEU   72 )                          
  48: 6c70-A ew1n-A   286 - 290 <=>   74 -  78   (VAL  372  - ASN  376  <=> ASP   74  - GLY   78 )                          
  48: 6c70-A ew1n-A   332 - 336 <=>  105 - 109   (HIS  418  - GLY  422  <=> LEU  105  - LEU  109 )                          
  49: 6c70-A ewmm-A     4 -  21 <=>    7 -  24   (GLN    6  - GLY   23  <=> ALA    7  - GLN   24 )                          
  49: 6c70-A ewmm-A    43 -  50 <=>   27 -  34   (THR   45  - GLN   52  <=> ALA   27  - GLU   34 )                          
  49: 6c70-A ewmm-A   164 - 167 <=>   38 -  41   (TYR  181  - ASN  184  <=> THR   38  - LEU   41 )                          
  49: 6c70-A ewmm-A   169 - 173 <=>   50 -  54   (MET  186  - GLY  190  <=> ASP   50  - ILE   54 )                          
  49: 6c70-A ewmm-A   174 - 216 <=>   56 -  98   (HIS  191  - ILE  233  <=> ALA   56  - GLN   98 )                          
  49: 6c70-A ewmm-A   217 - 226 <=>  100 - 109   (MET  234  - THR  243  <=> CYS  100  - ASN  109 )                          
  49: 6c70-A ewmm-A   232 - 286 <=>  111 - 165   (GLN  318  - VAL  372  <=> ASN  111  - GLY  165 )                          
  49: 6c70-A ewmm-A   287 - 290 <=>  168 - 171   (ASN  373  - ASN  376  <=> LEU  168  - SER  171 )                          
  50: 6c70-A evb9-A    20 -  23 <=>  122 - 125   (VAL   22  - PHE   25  <=> ILE  122  - TYR  125 )                          
  50: 6c70-A evb9-A    24 -  27 <=>  127 - 130   (MET   26  - TYR   29  <=> THR  127  - ARG  130 )                          
  50: 6c70-A evb9-A    36 -  42 <=>  550 - 556   (HIS   38  - VAL   44  <=> SER  550  - PRO  556 )                          
  50: 6c70-A evb9-A    47 -  64 <=>  560 - 577   (LEU   49  - ASP   66  <=> LEU  560  - LEU  577 )                          
  50: 6c70-A evb9-A    65 -  85 <=>  601 - 621   (VAL   67  - MET   87  <=> ASN  601  - ALA  621 )                          
  50: 6c70-A evb9-A    94 -  97 <=>  629 - 632   (ILE   96  - LYS   99  <=> LEU  629  - GLU  632 )                          
  50: 6c70-A evb9-A   256 - 285 <=>  635 - 664   (ALA  342  - LYS  371  <=> GLU  635  - GLY  664 )                          
  50: 6c70-A evb9-A   290 - 331 <=>  676 - 717   (ASN  376  - CYS  417  <=> PHE  676  - ARG  717 )                          
  50: 6c70-A evb9-A   343 - 346 <=>  718 - 721   (PHE  429  - ILE  432  <=> GLY  718  - SER  721 )                          
  50: 6c70-A evb9-A   350 - 355 <=>  725 - 730   (GLN  436  - MET  441  <=> GLU  725  - ILE  730 )                          
  50: 6c70-A evb9-A   366 - 379 <=>  736 - 749   (SER  452  - THR  465  <=> ILE  736  - LEU  749 )                          
  50: 6c70-A evb9-A   380 - 383 <=>  847 - 850   (TYR  466  - VAL  469  <=> ILE  847  - ALA  850 )                          
  51: 6c70-A eybu-A     1 -   4 <=>   30 -  33   (PHE    3  - GLN    6  <=> ASN   30  - LEU   33 )                          
  51: 6c70-A eybu-A     8 -  12 <=>   34 -  38   (ALA   10  - PRO   14  <=> LYS   34  - THR   38 )                          
  51: 6c70-A eybu-A    64 -  90 <=> 1038 -1064   (ASP   66  - VAL   92  <=> ALA 1038  - LYS 1064 )                          
  51: 6c70-A eybu-A    91 -  95 <=> 1066 -1070   (ARG   93  - PHE   97  <=> TYR 1066  - ALA 1070 )                          
  51: 6c70-A eybu-A   257 - 284 <=> 1071 -1098   (VAL  343  - THR  370  <=> ASN 1071  - ASN 1098 )                          
  51: 6c70-A eybu-A   285 - 289 <=> 1100 -1104   (LYS  371  - VAL  375  <=> LYS 1100  - LEU 1104 )                          
  52: 6c70-A evh0-A    64 -  93 <=>  154 - 183   (ASP   66  - LYS   95  <=> MET  154  - PRO  183 )                          
  52: 6c70-A evh0-A   190 - 193 <=>  201 - 204   (ALA  207  - ASN  210  <=> ASN  201  - CYS  204 )                          
  52: 6c70-A evh0-A   199 - 203 <=>  206 - 210   (PHE  216  - LEU  220  <=> GLN  206  - MET  210 )                          
  52: 6c70-A evh0-A   256 - 286 <=>  211 - 241   (ALA  342  - VAL  372  <=> SER  211  - ALA  241 )                          
  52: 6c70-A evh0-A   287 - 290 <=>  244 - 247   (ASN  373  - ASN  376  <=> LYS  244  - VAL  247 )                          
  53: 6c70-A eyl4-A     1 -  10 <=>   56 -  65   (PHE    3  - LEU   12  <=> THR   56  - ILE   65 )                          
  53: 6c70-A eyl4-A    63 -  87 <=>  100 - 124   (ASP   65  - TYR   89  <=> ILE  100  - PHE  124 )                          
  53: 6c70-A eyl4-A    89 -  92 <=>  125 - 128   (PRO   91  - SER   94  <=> LYS  125  - LEU  128 )                          
  53: 6c70-A eyl4-A    95 -  98 <=>  129 - 132   (PHE   97  - THR  100  <=> GLY  129  - ALA  132 )                          
  53: 6c70-A eyl4-A   256 - 286 <=>  133 - 163   (ALA  342  - VAL  372  <=> THR  133  - GLY  163 )                          
  53: 6c70-A eyl4-A   287 - 290 <=>  166 - 169   (ASN  373  - ASN  376  <=> PRO  166  - LYS  169 )                          
  54: 6c70-A evtm-A    41 -  62 <=>  551 - 572   (ILE   43  - SER   64  <=> ASN  551  - ALA  572 )                          
  54: 6c70-A evtm-A    63 -  90 <=>  579 - 606   (ASP   65  - VAL   92  <=> ILE  579  - GLN  606 )                          
  54: 6c70-A evtm-A    92 -  95 <=>  607 - 610   (SER   94  - PHE   97  <=> SER  607  - LEU  610 )                          
  54: 6c70-A evtm-A   132 - 137 <=>  616 - 621   (CYS  134  - THR  139  <=> LYS  616  - TYR  621 )                          
  54: 6c70-A evtm-A   185 - 188 <=>  632 - 635   (LEU  202  - SER  205  <=> LYS  632  - VAL  635 )                          
  54: 6c70-A evtm-A   192 - 206 <=>  646 - 660   (SER  209  - ALA  223  <=> PHE  646  - SER  660 )                          
  54: 6c70-A evtm-A   253 - 270 <=>  661 - 678   (LEU  339  - LEU  356  <=> GLN  661  - TYR  678 )                          
  54: 6c70-A evtm-A   271 - 274 <=>  680 - 683   (THR  357  - ILE  360  <=> GLY  680  - GLU  683 )                          
  54: 6c70-A evtm-A   281 - 285 <=>  701 - 705   (TYR  367  - LYS  371  <=> VAL  701  - LYS  705 )                          
  54: 6c70-A evtm-A   302 - 305 <=>  708 - 711   (TYR  388  - GLY  391  <=> TRP  708  - ASN  711 )                          
  54: 6c70-A evtm-A   307 - 314 <=>  714 - 721   (VAL  393  - GLY  400  <=> TYR  714  - CYS  721 )                          
  54: 6c70-A evtm-A   351 - 355 <=>  731 - 735   (CYS  437  - MET  441  <=> GLU  731  - LEU  735 )                          
  54: 6c70-A evtm-A   360 - 363 <=>  741 - 744   (ALA  446  - PHE  449  <=> GLY  741  - LYS  744 )                          
  54: 6c70-A evtm-A   369 - 382 <=>  748 - 761   (LEU  455  - MET  468  <=> ILE  748  - ASN  761 )                          
  54: 6c70-A evtm-A   384 - 387 <=>  762 - 765   (LEU  470  - LEU  473  <=> THR  762  - VAL  765 )                          
  55: 6c70-A exxv-A    56 -  64 <=>  701 - 709   (VAL   58  - ASP   66  <=> ASP  701  - TRP  709 )                          
  55: 6c70-A exxv-A    65 -  92 <=>  786 - 813   (VAL   67  - SER   94  <=> LYS  786  - LYS  813 )                          
  55: 6c70-A exxv-A    95 -  98 <=>  814 - 817   (PHE   97  - THR  100  <=> VAL  814  - GLN  817 )                          
  55: 6c70-A exxv-A   256 - 287 <=>  819 - 850   (ALA  342  - ASN  373  <=> LEU  819  - LYS  850 )                          
  56: 6c70-A ex3l-A    15 -  19 <=>  596 - 600   (ARG   17  - GLY   21  <=> ASN  596  - LEU  600 )                          
  56: 6c70-A ex3l-A    24 -  28 <=>  602 - 606   (MET   26  - TYR   30  <=> PHE  602  - GLU  606 )                          
  56: 6c70-A ex3l-A    52 -  55 <=>  631 - 634   (GLY   54  - ALA   57  <=> GLN  631  - SER  634 )                          
  56: 6c70-A ex3l-A    56 -  59 <=>  650 - 653   (VAL   58  - MET   61  <=> SER  650  - GLU  653 )                          
  56: 6c70-A ex3l-A    75 -  82 <=>  658 - 665   (MET   77  - ILE   84  <=> ASP  658  - ASN  665 )                          
  56: 6c70-A ex3l-A   192 - 201 <=>  666 - 675   (SER  209  - SER  218  <=> MET  666  - ASN  675 )                          
  56: 6c70-A ex3l-A   202 - 207 <=>  678 - 683   (TRP  219  - CYS  224  <=> PHE  678  - ILE  683 )                          
  56: 6c70-A ex3l-A   208 - 211 <=>  691 - 694   (GLU  225  - GLN  228  <=> ASN  691  - HIS  694 )                          
  56: 6c70-A ex3l-A   249 - 256 <=>  695 - 702   (HIS  335  - ALA  342  <=> SER  695  - PHE  702 )                          
  56: 6c70-A ex3l-A   258 - 284 <=>  703 - 729   (GLY  344  - THR  370  <=> ALA  703  - TYR  729 )                          
  56: 6c70-A ex3l-A   285 - 288 <=>  733 - 736   (LYS  371  - GLY  374  <=> TYR  733  - LEU  736 )                          
  56: 6c70-A ex3l-A   289 - 323 <=>  738 - 772   (VAL  375  - SER  409  <=> ASN  738  - SER  772 )                          
  56: 6c70-A ex3l-A   350 - 353 <=>  773 - 776   (GLN  436  - LYS  439  <=> ASN  773  - PHE  776 )                          
  56: 6c70-A ex3l-A   355 - 358 <=>  779 - 782   (MET  441  - SER  444  <=> ILE  779  - PHE  782 )                          
  56: 6c70-A ex3l-A   363 - 366 <=>  783 - 786   (PHE  449  - SER  452  <=> ASN  783  - LEU  786 )                          
  56: 6c70-A ex3l-A   368 - 387 <=>  787 - 806   (ASP  454  - LEU  473  <=> ASN  787  - SER  806 )                          
  57: 6c70-A eylg-A     4 -  12 <=>   22 -  30   (GLN    6  - PRO   14  <=> ARG   22  - GLU   30 )                          
  57: 6c70-A eylg-A    28 -  31 <=>   73 -  76   (TYR   30  - GLY   33  <=> GLN   73  - PRO   76 )                          
  57: 6c70-A eylg-A    64 -  90 <=>  130 - 156   (ASP   66  - VAL   92  <=> SER  130  - THR  156 )                          
  57: 6c70-A eylg-A    92 -  95 <=>  157 - 160   (SER   94  - PHE   97  <=> LEU  157  - HIS  160 )                          
  57: 6c70-A eylg-A   259 - 286 <=>  161 - 188   (ASP  345  - VAL  372  <=> THR  161  - PHE  188 )                          
  57: 6c70-A eylg-A   287 - 290 <=>  191 - 194   (ASN  373  - ASN  376  <=> GLU  191  - LEU  194 )                          
  57: 6c70-A eylg-A   326 - 331 <=>  318 - 323   (GLU  412  - CYS  417  <=> ASN  318  - LEU  323 )                          
  57: 6c70-A eylg-A   332 - 335 <=>  326 - 329   (HIS  418  - ASP  421  <=> LYS  326  - LEU  329 )                          
  57: 6c70-A eylg-A   340 - 343 <=>  399 - 402   (ALA  426  - PHE  429  <=> ASN  399  - GLU  402 )                          
  57: 6c70-A eylg-A   385 - 388 <=>  420 - 423   (VAL  471  - LYS  474  <=> ASP  420  - SER  423 )                          
  58: 6c70-A eurm-A     7 -  12 <=>  395 - 400   (VAL    9  - PRO   14  <=> LEU  395  - MET  400 )                          
  58: 6c70-A eurm-A    21 -  24 <=>  414 - 417   (GLY   23  - MET   26  <=> VAL  414  - SER  417 )                          
  58: 6c70-A eurm-A    83 -  87 <=>  423 - 427   (VAL   85  - TYR   89  <=> LEU  423  - VAL  427 )                          
  58: 6c70-A eurm-A   184 - 204 <=>  433 - 453   (TYR  201  - LEU  221  <=> LYS  433  - PHE  453 )                          
  58: 6c70-A eurm-A   205 - 208 <=>  455 - 458   (PHE  222  - GLU  225  <=> GLY  455  - TYR  458 )                          
  58: 6c70-A eurm-A   209 - 212 <=>  461 - 464   (GLN  226  - HIS  229  <=> HIS  461  - ASP  464 )                          
  58: 6c70-A eurm-A   215 - 222 <=>  466 - 473   (ALA  232  - GLU  239  <=> ARG  466  - ALA  473 )                          
  58: 6c70-A eurm-A   242 - 259 <=>  475 - 492   (TYR  328  - ASP  345  <=> ASP  475  - LYS  492 )                          
  58: 6c70-A eurm-A   261 - 267 <=>  493 - 499   (TYR  347  - LEU  353  <=> ILE  493  - ASP  499 )                          
  58: 6c70-A eurm-A   268 - 271 <=>  501 - 504   (HIS  354  - THR  357  <=> LEU  501  - PHE  504 )                          
  58: 6c70-A eurm-A   295 - 328 <=>  510 - 543   (THR  381  - ALA  414  <=> GLU  510  - LEU  543 )                          
  58: 6c70-A eurm-A   344 - 355 <=>  544 - 555   (VAL  430  - MET  441  <=> GLN  544  - VAL  555 )                          
  58: 6c70-A eurm-A   366 - 373 <=>  561 - 568   (SER  452  - VAL  459  <=> GLN  561  - ASP  568 )                          
  58: 6c70-A eurm-A   378 - 388 <=>  614 - 624   (VAL  464  - LYS  474  <=> LEU  614  - ASP  624 )                          
  59: 6c70-A ey5l-A    64 -  91 <=>    3 -  30   (ASP   66  - ARG   93  <=> SER    3  - PRO   30 )                          
  59: 6c70-A ey5l-A   259 - 287 <=>   32 -  60   (ASP  345  - ASN  373  <=> SER   32  - ASN   60 )                          
  59: 6c70-A ey5l-A   288 - 305 <=>   68 -  85   (GLY  374  - GLY  391  <=> GLU   68  - SER   85 )                          
  59: 6c70-A ey5l-A   306 - 312 <=>   87 -  93   (GLN  392  - ILE  398  <=> ILE   87  - SER   93 )                          
  59: 6c70-A ey5l-A   334 - 337 <=>  107 - 110   (TYR  420  - SER  423  <=> LEU  107  - SER  110 )                          
  59: 6c70-A ey5l-A   340 - 350 <=>  111 - 121   (ALA  426  - GLN  436  <=> ASN  111  - LEU  121 )                          
  59: 6c70-A ey5l-A   351 - 354 <=>  123 - 126   (CYS  437  - ALA  440  <=> ASN  123  - ILE  126 )                          
  60: 6c70-A exdy-A    63 -  89 <=>   74 - 100   (ASP   65  - PRO   91  <=> GLN   74  - PHE  100 )                          
  60: 6c70-A exdy-A    91 -  98 <=>  101 - 108   (ARG   93  - THR  100  <=> LEU  101  - LYS  108 )                          
  60: 6c70-A exdy-A   259 - 281 <=>  110 - 132   (ASP  345  - TYR  367  <=> ARG  110  - GLY  132 )                          
  60: 6c70-A exdy-A   295 - 298 <=>  134 - 137   (THR  381  - GLY  384  <=> LEU  134  - LEU  137 )                          
  60: 6c70-A exdy-A   308 - 314 <=>  152 - 158   (PHE  394  - GLY  400  <=> PHE  152  - MET  158 )                          
  60: 6c70-A exdy-A   370 - 379 <=>  183 - 192   (PHE  456  - THR  465  <=> VAL  183  - PRO  192 )                          
  60: 6c70-A exdy-A   381 - 384 <=>  193 - 196   (PHE  467  - LEU  470  <=> PHE  193  - THR  196 )                          
  61: 6c70-A ev77-A    66 -  92 <=>  720 - 746   (ASP   68  - SER   94  <=> ALA  720  - ASN  746 )                          
  61: 6c70-A ev77-A    93 -  96 <=>  748 - 751   (LYS   95  - TYR   98  <=> GLY  748  - GLU  751 )                          
  61: 6c70-A ev77-A   253 - 256 <=>  754 - 757   (LEU  339  - ALA  342  <=> PRO  754  - ASN  757 )                          
  61: 6c70-A ev77-A   257 - 283 <=>  759 - 785   (VAL  343  - ALA  369  <=> GLU  759  - LEU  785 )                          
  61: 6c70-A ev77-A   285 - 290 <=>  786 - 791   (LYS  371  - ASN  376  <=> ASP  786  - PRO  791 )                          
  61: 6c70-A ev77-A   297 - 300 <=>  809 - 812   (ILE  383  - LEU  386  <=> MET  809  - VAL  812 )                          
  61: 6c70-A ev77-A   305 - 308 <=>  813 - 816   (GLY  391  - PHE  394  <=> VAL  813  - GLN  816 )                          
  61: 6c70-A ev77-A   311 - 314 <=>  817 - 820   (CYS  397  - GLY  400  <=> ILE  817  - GLY  820 )                          
  61: 6c70-A ev77-A   316 - 319 <=> 1107 -1110   (ARG  402  - GLU  405  <=> LYS 1107  - HIS 1110 )                          
  61: 6c70-A ev77-A   320 - 323 <=> 1118 -1121   (GLU  406  - SER  409  <=> ASN 1118  - LEU 1121 )                          
  61: 6c70-A ev77-A   324 - 331 <=> 1124 -1131   (VAL  410  - CYS  417  <=> PRO 1124  - ASN 1131 )                          
  61: 6c70-A ev77-A   344 - 347 <=> 1133 -1136   (VAL  430  - VAL  433  <=> SER 1133  - ILE 1136 )                          
  61: 6c70-A ev77-A   350 - 353 <=> 1137 -1140   (GLN  436  - LYS  439  <=> SER 1137  - ILE 1140 )                          
  62: 6c70-A eyef-A    59 -  66 <=>   40 -  47   (MET   61  - ASP   68  <=> THR   40  - ASP   47 )                          
  62: 6c70-A eyef-A    67 -  98 <=>   49 -  80   (ASP   69  - THR  100  <=> SER   49  - ALA   80 )                          
  62: 6c70-A eyef-A   256 - 259 <=>   81 -  84   (ALA  342  - ASP  345  <=> MET   81  - SER   84 )                          
  62: 6c70-A eyef-A   261 - 280 <=>   86 - 105   (TYR  347  - ALA  366  <=> SER   86  - THR  105 )                          
  62: 6c70-A eyef-A   281 - 284 <=>  107 - 110   (TYR  367  - THR  370  <=> ASN  107  - HIS  110 )                          
  62: 6c70-A eyef-A   285 - 289 <=>  114 - 118   (LYS  371  - VAL  375  <=> PHE  114  - LYS  118 )                          
  62: 6c70-A eyef-A   290 - 306 <=>  136 - 152   (ASN  376  - GLN  392  <=> PHE  136  - ASP  152 )                          
  62: 6c70-A eyef-A   309 - 312 <=>  153 - 156   (LEU  395  - ILE  398  <=> GLU  153  - ALA  156 )                          
  62: 6c70-A eyef-A   359 - 362 <=>  161 - 164   (GLY  445  - PHE  448  <=> PHE  161  - SER  164 )                          
  63: 6c70-A ey1s-A    40 -  58 <=>  414 - 432   (CYS   42  - LEU   60  <=> ASN  414  - SER  432 )                          
  63: 6c70-A ey1s-A    61 -  90 <=>  495 - 524   (GLU   63  - VAL   92  <=> LEU  495  - ASN  524 )                          
  63: 6c70-A ey1s-A    92 -  95 <=>  525 - 528   (SER   94  - PHE   97  <=> SER  525  - ASN  528 )                          
  63: 6c70-A ey1s-A   257 - 286 <=>  529 - 558   (VAL  343  - VAL  372  <=> ASP  529  - GLU  558 )                          
  63: 6c70-A ey1s-A   287 - 292 <=>  560 - 565   (ASN  373  - TYR  378  <=> SER  560  - ARG  565 )                          
  63: 6c70-A ey1s-A   323 - 331 <=>  668 - 676   (SER  409  - CYS  417  <=> MET  668  - ILE  676 )                          
  63: 6c70-A ey1s-A   332 - 338 <=>  679 - 685   (HIS  418  - GLU  424  <=> ILE  679  - GLU  685 )                          
  64: 6c70-A exs9-A    65 - 101 <=>  121 - 157   (VAL   67  - ILE  103  <=> HIS  121  - ASP  157 )                          
  64: 6c70-A exs9-A   252 - 284 <=>  160 - 192   (ARG  338  - THR  370  <=> SER  160  - GLN  192 )                          
  64: 6c70-A exs9-A   285 - 289 <=>  196 - 200   (LYS  371  - VAL  375  <=> GLN  196  - VAL  200 )                          
  65: 6c70-A eupx-A    64 -  92 <=>  161 - 189   (ASP   66  - SER   94  <=> VAL  161  - GLY  189 )                          
  65: 6c70-A eupx-A    93 -  96 <=>  191 - 194   (LYS   95  - TYR   98  <=> HIS  191  - GLU  194 )                          
  65: 6c70-A eupx-A   194 - 197 <=>  201 - 204   (SER  211  - VAL  214  <=> ASP  201  - ALA  204 )                          
  65: 6c70-A eupx-A   203 - 207 <=>  227 - 231   (LEU  220  - CYS  224  <=> LEU  227  - ILE  231 )                          
  65: 6c70-A eupx-A   259 - 286 <=>  253 - 280   (ASP  345  - VAL  372  <=> ASP  253  - MET  280 )                          
  65: 6c70-A eupx-A   287 - 292 <=>  283 - 288   (ASN  373  - TYR  378  <=> ILE  283  - THR  288 )                          
  65: 6c70-A eupx-A   294 - 297 <=>  292 - 295   (ALA  380  - ILE  383  <=> GLY  292  - VAL  295 )                          
  65: 6c70-A eupx-A   335 - 339 <=>  447 - 451   (ASP  421  - GLU  425  <=> GLU  447  - LYS  451 )                          
  65: 6c70-A eupx-A   342 - 350 <=>  452 - 460   (THR  428  - GLN  436  <=> LYS  452  - LYS  460 )                          
  66: 6c70-A ev78-A    56 -  60 <=>  133 - 137   (VAL   58  - MET   62  <=> VAL  133  - SER  137 )                          
  66: 6c70-A ev78-A    64 -  93 <=>  812 - 841   (ASP   66  - LYS   95  <=> GLU  812  - MET  841 )                          
  66: 6c70-A ev78-A    96 -  99 <=>  842 - 845   (TYR   98  - LEU  101  <=> THR  842  - GLU  845 )                          
  66: 6c70-A ev78-A   183 - 186 <=>  858 - 861   (TYR  200  - VAL  203  <=> THR  858  - THR  861 )                          
  66: 6c70-A ev78-A   193 - 199 <=>  880 - 886   (ASN  210  - PHE  216  <=> ILE  880  - HIS  886 )                          
  66: 6c70-A ev78-A   261 - 285 <=>  888 - 912   (TYR  347  - LYS  371  <=> ALA  888  - TRP  912 )                          
  66: 6c70-A ev78-A   286 - 290 <=>  914 - 918   (VAL  372  - ASN  376  <=> LYS  914  - GLU  918 )                          
  66: 6c70-A ev78-A   334 - 337 <=> 1047 -1050   (TYR  420  - SER  423  <=> ASP 1047  - SER 1050 )                          
  67: 6c70-A ew7t-A    63 -  93 <=>  122 - 152   (ASP   65  - LYS   95  <=> ALA  122  - THR  152 )                          
  67: 6c70-A ew7t-A    96 -  99 <=>  153 - 156   (TYR   98  - LEU  101  <=> ALA  153  - SER  156 )                          
  67: 6c70-A ew7t-A   255 - 277 <=>  157 - 179   (THR  341  - THR  363  <=> THR  157  - ASN  179 )                          
  67: 6c70-A ew7t-A   299 - 302 <=>  182 - 185   (TYR  385  - TYR  388  <=> SER  182  - LYS  185 )                          
  67: 6c70-A ew7t-A   314 - 322 <=>  237 - 245   (GLY  400  - SER  408  <=> SER  237  - ILE  245 )                          
  67: 6c70-A ew7t-A   368 - 375 <=>  297 - 304   (ASP  454  - GLY  461  <=> ASP  297  - ARG  304 )                          
  68: 6c70-A eu8r-A    42 -  45 <=>  104 - 107   (VAL   44  - LEU   47  <=> ASP  104  - PRO  107 )                          
  68: 6c70-A eu8r-A    46 -  49 <=>  111 - 114   (LEU   48  - LEU   51  <=> LYS  111  - THR  114 )                          
  68: 6c70-A eu8r-A    50 -  53 <=>  134 - 137   (GLN   52  - MET   55  <=> THR  134  - ASN  137 )                          
  68: 6c70-A eu8r-A    57 -  60 <=>  218 - 221   (ASN   59  - MET   62  <=> LEU  218  - GLY  221 )                          
  68: 6c70-A eu8r-A    63 -  88 <=>  439 - 464   (ASP   65  - PHE   90  <=> ALA  439  - THR  464 )                          
  68: 6c70-A eu8r-A    90 -  93 <=>  465 - 468   (VAL   92  - LYS   95  <=> HIS  465  - ASP  468 )                          
  68: 6c70-A eu8r-A   258 - 275 <=>  469 - 486   (GLY  344  - THR  361  <=> ASP  469  - ILE  486 )                          
  68: 6c70-A eu8r-A   279 - 282 <=>  487 - 490   (LEU  365  - GLN  368  <=> GLU  487  - LYS  490 )                          
  68: 6c70-A eu8r-A   285 - 289 <=>  491 - 495   (LYS  371  - VAL  375  <=> TYR  491  - GLY  495 )                          
  69: 6c70-A eu70-A     4 -   8 <=>  458 - 462   (GLN    6  - ALA   10  <=> LYS  458  - LEU  462 )                          
  69: 6c70-A eu70-A    66 -  95 <=>  794 - 823   (ASP   68  - PHE   97  <=> THR  794  - ILE  823 )                          
  69: 6c70-A eu70-A   257 - 281 <=>  824 - 848   (VAL  343  - TYR  367  <=> SER  824  - ARG  848 )                          
  69: 6c70-A eu70-A   283 - 286 <=>  849 - 852   (ALA  369  - VAL  372  <=> GLN  849  - ASP  852 )                          
  69: 6c70-A eu70-A   287 - 290 <=>  855 - 858   (ASN  373  - ASN  376  <=> GLU  855  - GLN  858 )                          
  69: 6c70-A eu70-A   326 - 330 <=> 1080 -1084   (GLU  412  - SER  416  <=> PRO 1080  - VAL 1084 )                          
  69: 6c70-A eu70-A   334 - 339 <=> 1092 -1097   (TYR  420  - GLU  425  <=> LEU 1092  - GLU 1097 )                          
  70: 6c70-A ewz3-A    63 -  86 <=>  145 - 168   (ASP   65  - ILE   88  <=> GLU  145  - ARG  168 )                          
  70: 6c70-A ewz3-A    89 -  92 <=>  206 - 209   (PRO   91  - SER   94  <=> ASN  206  - LYS  209 )                          
  70: 6c70-A ewz3-A   260 - 291 <=>  219 - 250   (ALA  346  - VAL  377  <=> SER  219  - GLY  250 )                          
  70: 6c70-A ewz3-A   323 - 328 <=>  322 - 327   (SER  409  - ALA  414  <=> ASN  322  - ALA  327 )                          
  70: 6c70-A ewz3-A   330 - 333 <=>  507 - 510   (SER  416  - TRP  419  <=> ASP  507  - SER  510 )                          
  70: 6c70-A ewz3-A   335 - 339 <=>  511 - 515   (ASP  421  - GLU  425  <=> ARG  511  - ASP  515 )                          
  71: 6c70-A ewcj-A    28 -  39 <=>   57 -  68   (TYR   30  - TYR   41  <=> ARG   57  - PHE   68 )                          
  71: 6c70-A ewcj-A    48 -  51 <=>  214 - 217   (LEU   50  - TYR   53  <=> ILE  214  - LEU  217 )                          
  71: 6c70-A ewcj-A    53 -  61 <=>  266 - 274   (MET   55  - GLU   63  <=> ALA  266  - LEU  274 )                          
  71: 6c70-A ewcj-A    62 -  65 <=>  276 - 279   (SER   64  - VAL   67  <=> LEU  276  - ARG  279 )                          
  71: 6c70-A ewcj-A    66 -  96 <=>  325 - 355   (ASP   68  - TYR   98  <=> PHE  325  - GLY  355 )                          
  71: 6c70-A ewcj-A   195 - 198 <=>  362 - 365   (LEU  212  - LEU  215  <=> ILE  362  - ASN  365 )                          
  71: 6c70-A ewcj-A   254 - 257 <=>  459 - 462   (VAL  340  - VAL  343  <=> TYR  459  - ALA  462 )                          
  71: 6c70-A ewcj-A   261 - 273 <=>  492 - 504   (TYR  347  - THR  359  <=> MET  492  - HIS  504 )                          
  71: 6c70-A ewcj-A   275 - 283 <=>  505 - 513   (THR  361  - ALA  369  <=> SER  505  - THR  513 )                          
  71: 6c70-A ewcj-A   284 - 287 <=>  515 - 518   (THR  370  - ASN  373  <=> TYR  515  - ARG  518 )                          
  71: 6c70-A ewcj-A   288 - 291 <=>  521 - 524   (GLY  374  - VAL  377  <=> THR  521  - SER  524 )                          
  72: 6c70-A eynr-A    19 -  22 <=>  295 - 298   (GLY   21  - HIS   24  <=> ASN  295  - ARG  298 )                          
  72: 6c70-A eynr-A    42 -  60 <=>  300 - 318   (VAL   44  - MET   62  <=> ASN  300  - LYS  318 )                          
  72: 6c70-A eynr-A    62 -  65 <=>  319 - 322   (SER   64  - VAL   67  <=> SER  319  - PHE  322 )                          
  72: 6c70-A eynr-A    67 -  90 <=>  324 - 347   (ASP   69  - VAL   92  <=> GLN  324  - ASN  347 )                          
  72: 6c70-A eynr-A    92 -  95 <=>  348 - 351   (SER   94  - PHE   97  <=> ASP  348  - PHE  351 )                          
  72: 6c70-A eynr-A   256 - 259 <=>  352 - 355   (ALA  342  - ASP  345  <=> ALA  352  - ARG  355 )                          
  72: 6c70-A eynr-A   261 - 283 <=>  356 - 378   (TYR  347  - ALA  369  <=> TYR  356  - GLY  378 )                          
  72: 6c70-A eynr-A   299 - 309 <=>  389 - 399   (TYR  385  - LEU  395  <=> PHE  389  - PHE  399 )                          
  72: 6c70-A eynr-A   363 - 366 <=>  402 - 405   (PHE  449  - SER  452  <=> MET  402  - GLU  405 )                          
  72: 6c70-A eynr-A   367 - 372 <=>  411 - 416   (LEU  453  - SER  458  <=> LYS  411  - GLY  416 )                          
  72: 6c70-A eynr-A   374 - 380 <=>  417 - 423   (LEU  460  - TYR  466  <=> PHE  417  - ALA  423 )                          
  73: 6c70-A ew55-A     1 -   4 <=>   73 -  76   (PHE    3  - GLN    6  <=> SER   73  - ASP   76 )                          
  73: 6c70-A ew55-A    10 -  13 <=>  540 - 543   (LEU   12  - ASN   15  <=> LEU  540  - SER  543 )                          
  73: 6c70-A ew55-A    64 -  87 <=>  583 - 606   (ASP   66  - TYR   89  <=> GLU  583  - GLY  606 )                          
  73: 6c70-A ew55-A    89 -  92 <=>  607 - 610   (PRO   91  - SER   94  <=> CYS  607  - THR  610 )                          
  73: 6c70-A ew55-A   260 - 286 <=>  613 - 639   (ALA  346  - VAL  372  <=> GLY  613  - VAL  639 )                          
  73: 6c70-A ew55-A   287 - 290 <=>  642 - 645   (ASN  373  - ASN  376  <=> ALA  642  - GLN  645 )                          
  74: 6c70-A eyci-A    13 -  16 <=>    1 -   4   (ASN   15  - VAL   18  <=> MET    1  - LYS    4 )                          
  74: 6c70-A eyci-A    63 -  88 <=>  115 - 140   (ASP   65  - PHE   90  <=> TYR  115  - SER  140 )                          
  74: 6c70-A eyci-A    90 -  93 <=>  141 - 144   (VAL   92  - LYS   95  <=> GLN  141  - ASN  144 )                          
  74: 6c70-A eyci-A   260 - 283 <=>  146 - 169   (ALA  346  - ALA  369  <=> ASP  146  - ARG  169 )                          
  74: 6c70-A eyci-A   384 - 387 <=>  170 - 173   (LEU  470  - LEU  473  <=> LEU  170  - LYS  173 )                          
  75: 6c70-A eyd0-A    63 -  93 <=>  350 - 380   (ASP   65  - LYS   95  <=> THR  350  - THR  380 )                          
  75: 6c70-A eyd0-A   247 - 250 <=>  384 - 387   (HIS  333  - VAL  336  <=> THR  384  - ARG  387 )                          
  75: 6c70-A eyd0-A   253 - 256 <=>  388 - 391   (LEU  339  - ALA  342  <=> THR  388  - GLY  391 )                          
  75: 6c70-A eyd0-A   259 - 284 <=>  392 - 417   (ASP  345  - THR  370  <=> ILE  392  - PRO  417 )                          
  75: 6c70-A eyd0-A   380 - 387 <=>  419 - 426   (TYR  466  - LEU  473  <=> ASN  419  - GLU  426 )                          
  76: 6c70-A exqd-A    63 -  89 <=>  149 - 175   (ASP   65  - PRO   91  <=> GLU  149  - ARG  175 )                          
  76: 6c70-A exqd-A    91 -  98 <=>  176 - 183   (ARG   93  - THR  100  <=> LEU  176  - GLN  183 )                          
  76: 6c70-A exqd-A   250 - 286 <=>  185 - 221   (VAL  336  - VAL  372  <=> ASP  185  - LYS  221 )                          
  76: 6c70-A exqd-A   287 - 290 <=>  224 - 227   (ASN  373  - ASN  376  <=> PHE  224  - GLU  227 )                          
  76: 6c70-A exqd-A   329 - 332 <=>  365 - 368   (TYR  415  - HIS  418  <=> SER  365  - ILE  368 )                          
  76: 6c70-A exqd-A   334 - 339 <=>  369 - 374   (TYR  420  - GLU  425  <=> SER  369  - ALA  374 )                          
  76: 6c70-A exqd-A   369 - 372 <=>  485 - 488   (LEU  455  - SER  458  <=> ASN  485  - ILE  488 )                          
  77: 6c70-A ex1i-A    64 -  94 <=>  862 - 892   (ASP   66  - ILE   96  <=> GLU  862  - SER  892 )                          
  77: 6c70-A ex1i-A    96 - 100 <=>  893 - 897   (TYR   98  - ALA  102  <=> PRO  893  - HIS  897 )                          
  77: 6c70-A ex1i-A   139 - 142 <=>  937 - 940   (PHE  141  - ILE  144  <=> PRO  937  - LEU  940 )                          
  77: 6c70-A ex1i-A   182 - 185 <=>  944 - 947   (PHE  199  - LEU  202  <=> GLU  944  - HIS  947 )                          
  77: 6c70-A ex1i-A   193 - 197 <=>  979 - 983   (ASN  210  - VAL  214  <=> ALA  979  - ILE  983 )                          
  77: 6c70-A ex1i-A   201 - 204 <=>  984 - 987   (SER  218  - LEU  221  <=> THR  984  - LYS  987 )                          
  77: 6c70-A ex1i-A   208 - 220 <=>  988 -1000   (GLU  225  - LEU  237  <=> PHE  988  - VAL 1000 )                          
  77: 6c70-A ex1i-A   256 - 260 <=> 1024 -1028   (ALA  342  - ALA  346  <=> ASN 1024  - GLN 1028 )                          
  77: 6c70-A ex1i-A   261 - 278 <=> 1032 -1049   (TYR  347  - LEU  364  <=> ILE 1032  - LEU 1049 )                          
  77: 6c70-A ex1i-A   280 - 283 <=> 1050 -1053   (ALA  366  - ALA  369  <=> LYS 1050  - LYS 1053 )                          
  77: 6c70-A ex1i-A   292 - 295 <=> 1054 -1057   (TYR  378  - THR  381  <=> CYS 1054  - LEU 1057 )                          
  77: 6c70-A ex1i-A   333 - 338 <=> 1203 -1208   (TRP  419  - GLU  424  <=> PHE 1203  - ARG 1208 )                          
  78: 6c70-A ew4l-A   291 - 322 <=>    1 -  32   (VAL  377  - SER  408  <=> MET    1  - ASP   32 )                          
  78: 6c70-A ew4l-A   353 - 357 <=>   33 -  37   (LYS  439  - ILE  443  <=> SER   33  - TYR   37 )                          
  78: 6c70-A ew4l-A   362 - 365 <=>   39 -  42   (PHE  448  - VAL  451  <=> CYS   39  - LEU   42 )                          
  78: 6c70-A ew4l-A   368 - 388 <=>   43 -  63   (ASP  454  - LYS  474  <=> LEU   43  - ALA   63 )                          
  79: 6c70-A evsw-A    64 -  89 <=>  193 - 218   (ASP   66  - PRO   91  <=> GLU  193  - GLN  218 )                          
  79: 6c70-A evsw-A    91 - 100 <=>  219 - 228   (ARG   93  - ALA  102  <=> LEU  219  - SER  228 )                          
  79: 6c70-A evsw-A   102 - 105 <=>  229 - 232   (TRP  104  - PRO  107  <=> HIS  229  - ILE  232 )                          
  79: 6c70-A evsw-A   129 - 133 <=>  246 - 250   (LEU  131  - VAL  135  <=> SER  246  - THR  250 )                          
  79: 6c70-A evsw-A   207 - 212 <=>  424 - 429   (CYS  224  - HIS  229  <=> SER  424  - PHE  429 )                          
  79: 6c70-A evsw-A   242 - 245 <=>  433 - 436   (TYR  328  - GLU  331  <=> ASN  433  - LYS  436 )                          
  79: 6c70-A evsw-A   255 - 284 <=>  481 - 510   (THR  341  - THR  370  <=> VAL  481  - LEU  510 )                          
  79: 6c70-A evsw-A   285 - 290 <=>  512 - 517   (LYS  371  - ASN  376  <=> ASP  512  - GLU  517 )                          
  79: 6c70-A evsw-A   383 - 386 <=>  579 - 582   (VAL  469  - GLN  472  <=> PHE  579  - SER  582 )                          
  80: 6c70-A ewcg-A     1 -   5 <=>   14 -  18   (PHE    3  - GLY    7  <=> GLN   14  - PRO   18 )                          
  80: 6c70-A ewcg-A     7 -  15 <=>   19 -  27   (VAL    9  - ARG   17  <=> LEU   19  - VAL   27 )                          
  80: 6c70-A ewcg-A    63 -  90 <=>  583 - 610   (ASP   65  - VAL   92  <=> TYR  583  - GLN  610 )                          
  80: 6c70-A ewcg-A    92 -  95 <=>  611 - 614   (SER   94  - PHE   97  <=> GLU  611  - SER  614 )                          
  80: 6c70-A ewcg-A   258 - 284 <=>  615 - 641   (GLY  344  - THR  370  <=> PRO  615  - LYS  641 )                          
  80: 6c70-A ewcg-A   285 - 290 <=>  643 - 648   (LYS  371  - ASN  376  <=> ASP  643  - ASP  648 )                          
  80: 6c70-A ewcg-A   335 - 338 <=>  800 - 803   (ASP  421  - GLU  424  <=> ASN  800  - LYS  803 )                          
  81: 6c70-A ew7w-A     6 -  11 <=>  258 - 263   (LEU    8  - LEU   13  <=> GLN  258  - TYR  263 )                          
  81: 6c70-A ew7w-A    23 -  27 <=>  410 - 414   (PHE   25  - TYR   29  <=> LEU  410  - ILE  414 )                          
  81: 6c70-A ew7w-A    28 -  32 <=>  417 - 421   (TYR   30  - LYS   34  <=> VAL  417  - LYS  421 )                          
  81: 6c70-A ew7w-A    42 -  45 <=>  619 - 622   (VAL   44  - LEU   47  <=> LYS  619  - SER  622 )                          
  81: 6c70-A ew7w-A    47 -  60 <=>  623 - 636   (LEU   49  - MET   62  <=> ILE  623  - LEU  636 )                          
  81: 6c70-A ew7w-A    65 -  87 <=>  647 - 669   (VAL   67  - TYR   89  <=> ASN  647  - CYS  669 )                          
  81: 6c70-A ew7w-A    88 -  91 <=>  671 - 674   (PHE   90  - ARG   93  <=> ASN  671  - ILE  674 )                          
  81: 6c70-A ew7w-A   261 - 283 <=>  677 - 699   (TYR  347  - ALA  369  <=> THR  677  - LYS  699 )                          
  81: 6c70-A ew7w-A   293 - 296 <=>  700 - 703   (ALA  379  - VAL  382  <=> ASN  700  - ASN  703 )                          
  81: 6c70-A ew7w-A   299 - 302 <=>  704 - 707   (TYR  385  - TYR  388  <=> ASP  704  - GLU  707 )                          
  81: 6c70-A ew7w-A   303 - 308 <=>  709 - 714   (THR  389  - PHE  394  <=> VAL  709  - GLU  714 )                          
  81: 6c70-A ew7w-A   360 - 365 <=>  730 - 735   (ALA  446  - VAL  451  <=> ALA  730  - THR  735 )                          
  81: 6c70-A ew7w-A   369 - 379 <=>  740 - 750   (LEU  455  - THR  465  <=> LEU  740  - MET  750 )                          
  81: 6c70-A ew7w-A   385 - 388 <=>  804 - 807   (VAL  471  - LYS  474  <=> PRO  804  - ILE  807 )                          
  82: 6c70-A ex75-A     3 -  11 <=>  293 - 301   (HIS    5  - LEU   13  <=> MET  293  - LEU  301 )                          
  82: 6c70-A ex75-A    13 -  18 <=>  303 - 308   (ASN   15  - GLN   20  <=> LEU  303  - LYS  308 )                          
  82: 6c70-A ex75-A    20 -  23 <=>  309 - 312   (VAL   22  - PHE   25  <=> ARG  309  - GLN  312 )                          
  82: 6c70-A ex75-A    45 -  61 <=>  315 - 331   (LEU   47  - GLU   63  <=> HIS  315  - THR  331 )                          
  82: 6c70-A ex75-A    63 - 103 <=>  343 - 383   (ASP   65  - ASN  105  <=> ILE  343  - THR  383 )                          
  82: 6c70-A ex75-A   240 - 243 <=>  465 - 468   (ILE  326  - TRP  329  <=> THR  465  - GLN  468 )                          
  82: 6c70-A ex75-A   245 - 282 <=>  469 - 506   (GLU  331  - GLN  368  <=> GLU  469  - MET  506 )                          
  82: 6c70-A ex75-A   284 - 288 <=>  507 - 511   (THR  370  - GLY  374  <=> PRO  507  - GLU  511 )                          
  83: 6c70-A eu3o-A    31 -  34 <=>   61 -  64   (GLY   33  - PHE   36  <=> PHE   61  - ALA   64 )                          
  83: 6c70-A eu3o-A    38 -  41 <=>   65 -  68   (ILE   40  - ILE   43  <=> PRO   65  - LEU   68 )                          
  83: 6c70-A eu3o-A    63 -  86 <=>  101 - 124   (ASP   65  - ILE   88  <=> GLU  101  - ILE  124 )                          
  83: 6c70-A eu3o-A    90 -  93 <=>  125 - 128   (VAL   92  - LYS   95  <=> ASP  125  - ASN  128 )                          
  83: 6c70-A eu3o-A    95 -  98 <=>  129 - 132   (PHE   97  - THR  100  <=> VAL  129  - SER  132 )                          
  83: 6c70-A eu3o-A   256 - 282 <=>  133 - 159   (ALA  342  - GLN  368  <=> LEU  133  - LYS  159 )                          
  84: 6c70-A ewae-A    64 -  95 <=>  584 - 615   (ASP   66  - PHE   97  <=> LYS  584  - LYS  615 )                          
  84: 6c70-A ewae-A   258 - 279 <=>  617 - 638   (GLY  344  - LEU  365  <=> GLU  617  - GLY  638 )                          
  84: 6c70-A ewae-A   299 - 302 <=>  639 - 642   (TYR  385  - TYR  388  <=> TRP  639  - GLU  642 )                          
  85: 6c70-A ex93-A     1 -   4 <=>  203 - 206   (PHE    3  - GLN    6  <=> ASP  203  - THR  206 )                          
  85: 6c70-A ex93-A    19 -  22 <=>  209 - 212   (GLY   21  - HIS   24  <=> TYR  209  - ILE  212 )                          
  85: 6c70-A ex93-A    63 -  88 <=>  903 - 928   (ASP   65  - PHE   90  <=> GLN  903  - THR  928 )                          
  85: 6c70-A ex93-A   261 - 288 <=>  930 - 957   (TYR  347  - GLY  374  <=> PRO  930  - VAL  957 )                          
  85: 6c70-A ex93-A   290 - 293 <=>  968 - 971   (ASN  376  - ALA  379  <=> MET  968  - THR  971 )                          
  85: 6c70-A ex93-A   322 - 333 <=> 1082 -1093   (SER  408  - TRP  419  <=> SER 1082  - ILE 1093 )                          
  85: 6c70-A ex93-A   335 - 345 <=> 1097 -1107   (ASP  421  - GLN  431  <=> LYS 1097  - TYR 1107 )                          
  86: 6c70-A evo3-A     4 -  10 <=>   34 -  40   (GLN    6  - LEU   12  <=> ASP   34  - SER   40 )                          
  86: 6c70-A evo3-A    43 -  46 <=>   57 -  60   (THR   45  - LEU   48  <=> SER   57  - THR   60 )                          
  86: 6c70-A evo3-A    49 -  52 <=>   61 -  64   (LEU   51  - GLY   54  <=> LYS   61  - GLY   64 )                          
  86: 6c70-A evo3-A    66 -  69 <=>   78 -  81   (ASP   68  - THR   71  <=> GLN   78  - GLU   81 )                          
  86: 6c70-A evo3-A    72 -  94 <=>   82 - 104   (THR   74  - ILE   96  <=> PHE   82  - PRO  104 )                          
  86: 6c70-A evo3-A   259 - 286 <=>  106 - 133   (ASP  345  - VAL  372  <=> LEU  106  - GLU  133 )                          
  86: 6c70-A evo3-A   301 - 309 <=>  140 - 148   (LEU  387  - LEU  395  <=> ASP  140  - LYS  148 )                          
  86: 6c70-A evo3-A   312 - 315 <=>  167 - 170   (ILE  398  - ASN  401  <=> TYR  167  - LEU  170 )                          
  86: 6c70-A evo3-A   319 - 326 <=>  198 - 205   (GLU  405  - GLU  412  <=> LYS  198  - ALA  205 )                          
  86: 6c70-A evo3-A   334 - 338 <=>  523 - 527   (TYR  420  - GLU  424  <=> LYS  523  - ILE  527 )                          
  87: 6c70-A ev9k-A     1 -   4 <=>  125 - 128   (PHE    3  - GLN    6  <=> SER  125  - ILE  128 )                          
  87: 6c70-A ev9k-A     9 -  12 <=>  370 - 373   (ASP   11  - PRO   14  <=> ASN  370  - ILE  373 )                          
  87: 6c70-A ev9k-A    13 -  16 <=>  375 - 378   (ASN   15  - VAL   18  <=> LEU  375  - ILE  378 )                          
  87: 6c70-A ev9k-A    19 -  22 <=>  379 - 382   (GLY   21  - HIS   24  <=> THR  379  - LEU  382 )                          
  87: 6c70-A ev9k-A    46 -  49 <=>  385 - 388   (LEU   48  - LEU   51  <=> GLU  385  - PRO  388 )                          
  87: 6c70-A ev9k-A    52 -  55 <=>  389 - 392   (GLY   54  - ALA   57  <=> ARG  389  - THR  392 )                          
  87: 6c70-A ev9k-A    74 -  81 <=>  393 - 400   (THR   76  - PRO   83  <=> ASN  393  - MET  400 )                          
  87: 6c70-A ev9k-A   191 - 209 <=>  401 - 419   (VAL  208  - GLN  226  <=> GLN  401  - THR  419 )                          
  87: 6c70-A ev9k-A   246 - 249 <=>  422 - 425   (ARG  332  - HIS  335  <=> THR  422  - GLU  425 )                          
  87: 6c70-A ev9k-A   252 - 274 <=>  426 - 448   (ARG  338  - ILE  360  <=> VAL  426  - PHE  448 )                          
  87: 6c70-A ev9k-A   291 - 323 <=>  451 - 483   (VAL  377  - SER  409  <=> PHE  451  - ILE  483 )                          
  87: 6c70-A ev9k-A   351 - 356 <=>  484 - 489   (CYS  437  - SER  442  <=> THR  484  - GLN  489 )                          
  87: 6c70-A ev9k-A   366 - 380 <=>  493 - 507   (SER  452  - TYR  466  <=> MET  493  - LYS  507 )                          
  87: 6c70-A ev9k-A   382 - 385 <=>  508 - 511   (MET  468  - VAL  471  <=> GLN  508  - ASP  511 )                          
  88: 6c70-A eu32-A    63 -  91 <=>   34 -  62   (ASP   65  - ARG   93  <=> GLU   34  - MET   62 )                          
  88: 6c70-A eu32-A   260 - 286 <=>   64 -  90   (ALA  346  - VAL  372  <=> ASP   64  - GLN   90 )                          
  88: 6c70-A eu32-A   287 - 290 <=>   93 -  96   (ASN  373  - ASN  376  <=> ARG   93  - ILE   96 )                          
  89: 6c70-A ewei-A    59 -  63 <=>   21 -  25   (MET   61  - ASP   65  <=> ILE   21  - LEU   25 )                          
  89: 6c70-A ewei-A    64 -  87 <=>   32 -  55   (ASP   66  - TYR   89  <=> SER   32  - CYS   55 )                          
  89: 6c70-A ewei-A    88 -  96 <=>   57 -  65   (PHE   90  - TYR   98  <=> THR   57  - SER   65 )                          
  89: 6c70-A ewei-A    97 - 101 <=>   67 -  71   (LYS   99  - ILE  103  <=> ILE   67  - SER   71 )                          
  89: 6c70-A ewei-A   194 - 197 <=>   82 -  85   (SER  211  - VAL  214  <=> LEU   82  - ALA   85 )                          
  89: 6c70-A ewei-A   204 - 213 <=>  191 - 200   (LEU  221  - LEU  230  <=> TYR  191  - LYS  200 )                          
  89: 6c70-A ewei-A   220 - 226 <=>  206 - 212   (LEU  237  - THR  243  <=> CYS  206  - LEU  212 )                          
  89: 6c70-A ewei-A   228 - 231 <=>  216 - 219   (LEU  314  - LYS  317  <=> VAL  216  - LYS  219 )                          
  89: 6c70-A ewei-A   261 - 287 <=>  596 - 622   (TYR  347  - ASN  373  <=> PHE  596  - ASN  622 )                          
  89: 6c70-A ewei-A   293 - 297 <=>  625 - 629   (ALA  379  - ILE  383  <=> GLU  625  - GLY  629 )                          
  89: 6c70-A ewei-A   298 - 305 <=>  631 - 638   (GLY  384  - GLY  391  <=> THR  631  - SER  638 )                          
  89: 6c70-A ewei-A   312 - 315 <=>  669 - 672   (ILE  398  - ASN  401  <=> PHE  669  - GLY  672 )                          
  89: 6c70-A ewei-A   366 - 371 <=>  675 - 680   (SER  452  - ALA  457  <=> PHE  675  - ILE  680 )                          
  90: 6c70-A eyfz-A   291 - 313 <=>    1 -  23   (VAL  377  - PHE  399  <=> MET    1  - LEU   23 )                          
  90: 6c70-A eyfz-A   316 - 324 <=>   24 -  32   (ARG  402  - VAL  410  <=> SER   24  - ILE   32 )                          
  90: 6c70-A eyfz-A   330 - 333 <=>   39 -  42   (SER  416  - TRP  419  <=> ASP   39  - PRO   42 )                          
  90: 6c70-A eyfz-A   336 - 339 <=>   43 -  46   (GLY  422  - GLU  425  <=> VAL   43  - GLN   46 )                          
  90: 6c70-A eyfz-A   343 - 346 <=>   47 -  50   (PHE  429  - ILE  432  <=> ASP   47  - THR   50 )                          
  90: 6c70-A eyfz-A   356 - 359 <=>   59 -  62   (SER  442  - GLY  445  <=> ILE   59  - VAL   62 )                          
  90: 6c70-A eyfz-A   368 - 385 <=>   68 -  85   (ASP  454  - VAL  471  <=> ILE   68  - GLY   85 )                          
  91: 6c70-A evr6-A    62 -  69 <=>   38 -  45   (SER   64  - THR   71  <=> LEU   38  - ILE   45 )                          
  91: 6c70-A evr6-A    70 -  92 <=>   48 -  70   (ALA   72  - SER   94  <=> TYR   48  - ASP   70 )                          
  91: 6c70-A evr6-A   258 - 281 <=>   72 -  95   (GLY  344  - TYR  367  <=> GLU   72  - ASP   95 )                          
  91: 6c70-A evr6-A   283 - 288 <=>   96 - 101   (ALA  369  - GLY  374  <=> GLY   96  - VAL  101 )                          
  91: 6c70-A evr6-A   289 - 292 <=>  140 - 143   (VAL  375  - TYR  378  <=> HIS  140  - TRP  143 )                          
  92: 6c70-A ex6o-A     1 -   4 <=>    2 -   5   (PHE    3  - GLN    6  <=> VAL    2  - ASP    5 )                          
  92: 6c70-A ex6o-A    40 -  44 <=>  199 - 203   (CYS   42  - LEU   46  <=> LEU  199  - PRO  203 )                          
  92: 6c70-A ex6o-A    50 -  53 <=>  261 - 264   (GLN   52  - MET   55  <=> VAL  261  - GLU  264 )                          
  92: 6c70-A ex6o-A    60 -  63 <=>  313 - 316   (MET   62  - ASP   65  <=> PRO  313  - LEU  316 )                          
  92: 6c70-A ex6o-A    67 -  95 <=>  328 - 356   (ASP   69  - PHE   97  <=> CYS  328  - ASN  356 )                          
  92: 6c70-A ex6o-A   260 - 288 <=>  358 - 386   (ALA  346  - GLY  374  <=> SER  358  - LEU  386 )                          
  92: 6c70-A ex6o-A   335 - 339 <=>  452 - 456   (ASP  421  - GLU  425  <=> THR  452  - ASN  456 )                          
  93: 6c70-A euo4-A     8 -  12 <=>    4 -   8   (ALA   10  - PRO   14  <=> PRO    4  - GLU    8 )                          
  93: 6c70-A euo4-A    52 -  57 <=>   29 -  34   (GLY   54  - ASN   59  <=> ASP   29  - THR   34 )                          
  93: 6c70-A euo4-A    64 -  93 <=>   42 -  71   (ASP   66  - LYS   95  <=> SER   42  - LYS   71 )                          
  93: 6c70-A euo4-A    95 -  98 <=>   72 -  75   (PHE   97  - THR  100  <=> LEU   72  - ALA   75 )                          
  93: 6c70-A euo4-A   256 - 285 <=>   77 - 106   (ALA  342  - LYS  371  <=> ASP   77  - ILE  106 )                          
  93: 6c70-A euo4-A   286 - 290 <=>  108 - 112   (VAL  372  - ASN  376  <=> LEU  108  - ASN  112 )                          
  93: 6c70-A euo4-A   332 - 335 <=>  573 - 576   (HIS  418  - ASP  421  <=> ILE  573  - SER  576 )                          
  93: 6c70-A euo4-A   336 - 339 <=>  578 - 581   (GLY  422  - GLU  425  <=> LYS  578  - HIS  581 )                          
  93: 6c70-A euo4-A   352 - 356 <=> 1206 -1210   (GLN  438  - SER  442  <=> GLN 1206  - LYS 1210 )                          
  93: 6c70-A euo4-A   369 - 372 <=> 1213 -1216   (LEU  455  - SER  458  <=> PHE 1213  - LYS 1216 )                          
  93: 6c70-A euo4-A   385 - 388 <=> 1264 -1267   (VAL  471  - LYS  474  <=> SER 1264  - LYS 1267 )                          
  94: 6c70-A ewax-A    64 -  85 <=>    5 -  26   (ASP   66  - MET   87  <=> PRO    5  - SER   26 )                          
  94: 6c70-A ewax-A   195 - 198 <=>   27 -  30   (LEU  212  - LEU  215  <=> LYS   27  - THR   30 )                          
  94: 6c70-A ewax-A   254 - 287 <=>   36 -  69   (VAL  340  - ASN  373  <=> SER   36  - ASP   69 )                          
  94: 6c70-A ewax-A   288 - 316 <=>   74 - 102   (GLY  374  - ARG  402  <=> ILE   74  - SER  102 )                          
  94: 6c70-A ewax-A   335 - 352 <=>  143 - 160   (ASP  421  - GLN  438  <=> ARG  143  - TRP  160 )                          
  95: 6c70-A extt-A    59 -  63 <=>  113 - 117   (MET   61  - ASP   65  <=> PRO  113  - LYS  117 )                          
  95: 6c70-A extt-A    64 -  95 <=>  119 - 150   (ASP   66  - PHE   97  <=> PRO  119  - ASN  150 )                          
  95: 6c70-A extt-A   259 - 281 <=>  152 - 174   (ASP  345  - TYR  367  <=> GLU  152  - ASN  174 )                          
  95: 6c70-A extt-A   306 - 309 <=>  213 - 216   (GLN  392  - LEU  395  <=> GLU  213  - PRO  216 )                          
  95: 6c70-A extt-A   312 - 316 <=>  217 - 221   (ILE  398  - ARG  402  <=> SER  217  - ASN  221 )                          
  95: 6c70-A extt-A   330 - 333 <=>  315 - 318   (SER  416  - TRP  419  <=> LYS  315  - SER  318 )                          
  95: 6c70-A extt-A   336 - 339 <=>  319 - 322   (GLY  422  - GLU  425  <=> GLU  319  - SER  322 )                          
  96: 6c70-A euy8-A    63 -  91 <=>   27 -  55   (ASP   65  - ARG   93  <=> THR   27  - ARG   55 )                          
  96: 6c70-A euy8-A   260 - 264 <=>   56 -  60   (ALA  346  - ALA  350  <=> THR   56  - THR   60 )                          
  96: 6c70-A euy8-A   266 - 283 <=>   61 -  78   (LEU  352  - ALA  369  <=> PRO   61  - LYS   78 )                          
  96: 6c70-A euy8-A   295 - 302 <=>   80 -  87   (THR  381  - TYR  388  <=> SER   80  - ARG   87 )                          
  96: 6c70-A euy8-A   305 - 309 <=>   88 -  92   (GLY  391  - LEU  395  <=> THR   88  - LYS   92 )                          
  96: 6c70-A euy8-A   364 - 368 <=>  116 - 120   (THR  450  - ASP  454  <=> GLY  116  - VAL  120 )                          
  97: 6c70-A evn5-A    64 -  88 <=>   34 -  58   (ASP   66  - PHE   90  <=> ASN   34  - ASP   58 )                          
  97: 6c70-A evn5-A    90 -  94 <=>   59 -  63   (VAL   92  - ILE   96  <=> GLN   59  - LYS   63 )                          
  97: 6c70-A evn5-A   258 - 284 <=>   64 -  90   (GLY  344  - THR  370  <=> GLN   64  - SER   90 )                          
  97: 6c70-A evn5-A   285 - 288 <=>   93 -  96   (LYS  371  - GLY  374  <=> GLU   93  - GLN   96 )                          
  97: 6c70-A evn5-A   290 - 293 <=>  120 - 123   (ASN  376  - ALA  379  <=> GLU  120  - SER  123 )                          
  97: 6c70-A evn5-A   318 - 322 <=>  337 - 341   (ILE  404  - SER  408  <=> ILE  337  - SER  341 )                          
  97: 6c70-A evn5-A   343 - 346 <=>  347 - 350   (PHE  429  - ILE  432  <=> GLN  347  - GLN  350 )                          
  97: 6c70-A evn5-A   367 - 373 <=>  376 - 382   (LEU  453  - VAL  459  <=> GLY  376  - LEU  382 )                          
  98: 6c70-A evyr-A    54 -  57 <=>   75 -  78   (MET   56  - ASN   59  <=> ALA   75  - LYS   78 )                          
  98: 6c70-A evyr-A    64 -  67 <=>  209 - 212   (ASP   66  - ASP   69  <=> ASN  209  - THR  212 )                          
  98: 6c70-A evyr-A    69 -  91 <=>  213 - 235   (THR   71  - ARG   93  <=> SER  213  - GLY  235 )                          
  98: 6c70-A evyr-A   261 - 280 <=>  237 - 256   (TYR  347  - ALA  366  <=> LEU  237  - GLN  256 )                          
  98: 6c70-A evyr-A   281 - 289 <=>  258 - 266   (TYR  367  - VAL  375  <=> LYS  258  - SER  266 )                          
  99: 6c70-A ewi0-A    63 -  94 <=>    9 -  40   (ASP   65  - ILE   96  <=> LYS    9  - ARG   40 )                          
  99: 6c70-A ewi0-A   118 - 122 <=>   48 -  52   (PHE  120  - ALA  124  <=> GLN   48  - LYS   52 )                          
  99: 6c70-A ewi0-A   252 - 282 <=>   56 -  86   (ARG  338  - GLN  368  <=> PHE   56  - TRP   86 )                          
  99: 6c70-A ewi0-A   381 - 388 <=>   93 - 100   (PHE  467  - LYS  474  <=> ALA   93  - THR  100 )                          
 100: 6c70-A ev81-A    63 -  88 <=>   62 -  87   (ASP   65  - PHE   90  <=> THR   62  - LEU   87 )                          
 100: 6c70-A ev81-A    90 -  93 <=>   88 -  91   (VAL   92  - LYS   95  <=> ASN   88  - TYR   91 )                          
 100: 6c70-A ev81-A    96 -  99 <=>   92 -  95   (TYR   98  - LEU  101  <=> GLU   92  - LYS   95 )                          
 100: 6c70-A ev81-A   258 - 282 <=>   98 - 122   (GLY  344  - GLN  368  <=> GLU   98  - ILE  122 )                          
 100: 6c70-A ev81-A   285 - 288 <=>  215 - 218   (LYS  371  - GLY  374  <=> SER  215  - GLU  218 )                          
 100: 6c70-A ev81-A   292 - 305 <=>  219 - 232   (TYR  378  - GLY  391  <=> PHE  219  - GLU  232 )                          
 100: 6c70-A ev81-A   324 - 331 <=>  429 - 436   (VAL  410  - CYS  417  <=> SER  429  - TYR  436 )                          
 100: 6c70-A ev81-A   343 - 346 <=>  439 - 442   (PHE  429  - ILE  432  <=> SER  439  - ARG  442 )                          
 100: 6c70-A ev81-A   349 - 352 <=>  445 - 448   (GLN  435  - GLN  438  <=> GLU  445  - ASP  448 )                          
 100: 6c70-A ev81-A   353 - 356 <=>  452 - 455   (LYS  439  - SER  442  <=> ASN  452  - LEU  455 )                          
 101: 6c70-A eu2u-A    47 -  50 <=>  497 - 500   (LEU   49  - GLN   52  <=> THR  497  - LEU  500 )                          
 101: 6c70-A eu2u-A    53 -  56 <=>  501 - 504   (MET   55  - VAL   58  <=> SER  501  - ASN  504 )                          
 101: 6c70-A eu2u-A    60 -  63 <=>  508 - 511   (MET   62  - ASP   65  <=> PRO  508  - ASP  511 )                          
 101: 6c70-A eu2u-A    64 -  83 <=>  533 - 552   (ASP   66  - VAL   85  <=> SER  533  - LYS  552 )                          
 101: 6c70-A eu2u-A    84 -  88 <=>  554 - 558   (LYS   86  - PHE   90  <=> PHE  554  - GLU  558 )                          
 101: 6c70-A eu2u-A   260 - 282 <=>  559 - 581   (ALA  346  - GLN  368  <=> ASP  559  - LEU  581 )                          
 101: 6c70-A eu2u-A   284 - 287 <=>  585 - 588   (THR  370  - ASN  373  <=> LEU  585  - SER  588 )                          
 101: 6c70-A eu2u-A   288 - 291 <=>  598 - 601   (GLY  374  - VAL  377  <=> SER  598  - PRO  601 )                          
 101: 6c70-A eu2u-A   292 - 299 <=>  603 - 610   (TYR  378  - TYR  385  <=> ILE  603  - TYR  610 )                          
 101: 6c70-A eu2u-A   301 - 312 <=>  611 - 622   (LEU  387  - ILE  398  <=> TYR  611  - ILE  622 )                          
 101: 6c70-A eu2u-A   365 - 376 <=>  623 - 634   (VAL  451  - ALA  462  <=> GLU  623  - GLU  634 )                          
 102: 6c70-A eyx2-A     2 -   5 <=>   61 -  64   (LYS    4  - GLY    7  <=> TYR   61  - GLY   64 )                          
 102: 6c70-A eyx2-A    14 -  19 <=>   89 -  94   (ILE   16  - GLY   21  <=> ILE   89  - GLY   94 )                          
 102: 6c70-A eyx2-A    26 -  29 <=>   96 -  99   (ASN   28  - SER   31  <=> ASP   96  - PHE   99 )                          
 102: 6c70-A eyx2-A    66 -  92 <=>  504 - 530   (ASP   68  - SER   94  <=> PHE  504  - LEU  530 )                          
 102: 6c70-A eyx2-A   261 - 285 <=>  532 - 556   (TYR  347  - LYS  371  <=> THR  532  - ALA  556 )                          
 102: 6c70-A eyx2-A   296 - 309 <=>  558 - 571   (VAL  382  - LEU  395  <=> LYS  558  - LYS  571 )                          
 102: 6c70-A eyx2-A   310 - 313 <=>  578 - 581   (PHE  396  - PHE  399  <=> PHE  578  - ARG  581 )                          
 102: 6c70-A eyx2-A   314 - 317 <=>  587 - 590   (GLY  400  - LEU  403  <=> TRP  587  - GLN  590 )                          
 102: 6c70-A eyx2-A   320 - 324 <=>  591 - 595   (GLU  406  - VAL  410  <=> ALA  591  - ASP  595 )                          
 102: 6c70-A eyx2-A   334 - 338 <=>  657 - 661   (TYR  420  - GLU  424  <=> GLN  657  - ILE  661 )                          
 103: 6c70-A ew9f-A    63 -  93 <=>   51 -  81   (ASP   65  - LYS   95  <=> VAL   51  - ARG   81 )                          
 103: 6c70-A ew9f-A    97 - 100 <=>   82 -  85   (LYS   99  - ALA  102  <=> LYS   82  - PHE   85 )                          
 103: 6c70-A ew9f-A   256 - 287 <=>   87 - 118   (ALA  342  - ASN  373  <=> ASP   87  - LYS  118 )                          
 103: 6c70-A ew9f-A   289 - 312 <=>  136 - 159   (VAL  375  - ILE  398  <=> VAL  136  - ASP  159 )                          
 103: 6c70-A ew9f-A   326 - 332 <=>  179 - 185   (GLU  412  - HIS  418  <=> THR  179  - ALA  185 )                          
 103: 6c70-A ew9f-A   334 - 339 <=>  186 - 191   (TYR  420  - GLU  425  <=> PRO  186  - THR  191 )                          
 103: 6c70-A ew9f-A   356 - 359 <=>  259 - 262   (SER  442  - GLY  445  <=> VAL  259  - ILE  262 )                          
 103: 6c70-A ew9f-A   363 - 366 <=>  263 - 266   (PHE  449  - SER  452  <=> GLU  263  - ILE  266 )                          
 103: 6c70-A ew9f-A   368 - 379 <=>  267 - 278   (ASP  454  - THR  465  <=> GLN  267  - SER  278 )                          
 104: 6c70-A ey6a-A     2 -   6 <=>   29 -  33   (LYS    4  - LEU    8  <=> PRO   29  - PRO   33 )                          
 104: 6c70-A ey6a-A     9 -  12 <=>   34 -  37   (ASP   11  - PRO   14  <=> GLY   34  - SER   37 )                          
 104: 6c70-A ey6a-A    64 -  92 <=>  203 - 231   (ASP   66  - SER   94  <=> ALA  203  - TRP  231 )                          
 104: 6c70-A ey6a-A   260 - 284 <=>  233 - 257   (ALA  346  - THR  370  <=> SER  233  - LEU  257 )                          
 104: 6c70-A ey6a-A   285 - 290 <=>  259 - 264   (LYS  371  - ASN  376  <=> SER  259  - TYR  264 )                          
 105: 6c70-A eybc-A     8 -  11 <=>  115 - 118   (ALA   10  - LEU   13  <=> SER  115  - PRO  118 )                          
 105: 6c70-A eybc-A    14 -  17 <=>  119 - 122   (ILE   16  - MET   19  <=> THR  119  - VAL  122 )                          
 105: 6c70-A eybc-A    47 -  50 <=>  125 - 128   (LEU   49  - GLN   52  <=> SER  125  - TYR  128 )                          
 105: 6c70-A eybc-A    65 -  97 <=>  203 - 235   (VAL   67  - LYS   99  <=> PRO  203  - SER  235 )                          
 105: 6c70-A eybc-A   252 - 259 <=>  238 - 245   (ARG  338  - ASP  345  <=> THR  238  - ALA  245 )                          
 105: 6c70-A eybc-A   261 - 281 <=>  246 - 266   (TYR  347  - TYR  367  <=> ILE  246  - LEU  266 )                          
 105: 6c70-A eybc-A   283 - 287 <=>  269 - 273   (ALA  369  - ASN  373  <=> GLN  269  - ASP  273 )                          
 105: 6c70-A eybc-A   294 - 301 <=>  275 - 282   (ALA  380  - LEU  387  <=> ILE  275  - ASP  282 )                          
 105: 6c70-A eybc-A   302 - 309 <=>  285 - 292   (TYR  388  - LEU  395  <=> ARG  285  - VAL  292 )                          
 105: 6c70-A eybc-A   361 - 365 <=>  316 - 320   (LYS  447  - VAL  451  <=> GLN  316  - TYR  320 )                          
 105: 6c70-A eybc-A   368 - 377 <=>  322 - 331   (ASP  454  - VAL  463  <=> PHE  322  - ASP  331 )                          
 105: 6c70-A eybc-A   380 - 383 <=>  332 - 335   (TYR  466  - VAL  469  <=> ILE  332  - LYS  335 )                          
 106: 6c70-A eyh3-A   169 - 173 <=>  547 - 551   (MET  186  - GLY  190  <=> ASP  547  - ARG  551 )                          
 106: 6c70-A eyh3-A   174 - 226 <=>  553 - 605   (HIS  191  - THR  243  <=> LEU  553  - ALA  605 )                          
 106: 6c70-A eyh3-A   228 - 258 <=>  647 - 677   (LEU  314  - GLY  344  <=> GLU  647  - MET  677 )                          
 106: 6c70-A eyh3-A   260 - 286 <=>  678 - 704   (ALA  346  - VAL  372  <=> LEU  678  - ASN  704 )                          
 106: 6c70-A eyh3-A   288 - 291 <=>  711 - 714   (GLY  374  - VAL  377  <=> ASP  711  - MET  714 )                          
 107: 6c70-A ey0g-A    63 -  94 <=>  559 - 590   (ASP   65  - ILE   96  <=> ARG  559  - GLU  590 )                          
 107: 6c70-A ey0g-A    96 -  99 <=>  592 - 595   (TYR   98  - LEU  101  <=> LEU  592  - SER  595 )                          
 107: 6c70-A ey0g-A   253 - 258 <=>  596 - 601   (LEU  339  - GLY  344  <=> GLU  596  - ASN  601 )                          
 107: 6c70-A ey0g-A   261 - 281 <=>  603 - 623   (TYR  347  - TYR  367  <=> VAL  603  - MET  623 )                          
 108: 6c70-A evu5-A    29 -  35 <=>   56 -  62   (SER   31  - PRO   37  <=> THR   56  - CYS   62 )                          
 108: 6c70-A evu5-A    45 -  48 <=>   68 -  71   (LEU   47  - LEU   50  <=> LEU   68  - PHE   71 )                          
 108: 6c70-A evu5-A    65 -  95 <=>  102 - 132   (VAL   67  - PHE   97  <=> SER  102  - GLY  132 )                          
 108: 6c70-A evu5-A   260 - 286 <=>  134 - 160   (ALA  346  - VAL  372  <=> THR  134  - GLU  160 )                          
 108: 6c70-A evu5-A   287 - 290 <=>  163 - 166   (ASN  373  - ASN  376  <=> TYR  163  - SER  166 )                          
 109: 6c70-A euox-A    63 -  95 <=>   10 -  42   (ASP   65  - PHE   97  <=> LEU   10  - LYS   42 )                          
 109: 6c70-A euox-A   258 - 286 <=>   44 -  72   (GLY  344  - VAL  372  <=> LYS   44  - ASN   72 )                          
 109: 6c70-A euox-A   384 - 387 <=>   75 -  78   (LEU  470  - LEU  473  <=> VAL   75  - ALA   78 )                          
 110: 6c70-A eu97-A    63 -  67 <=>   16 -  20   (ASP   65  - ASP   69  <=> LEU   16  - PRO   20 )                          
 110: 6c70-A eu97-A    69 -  93 <=>   21 -  45   (THR   71  - LYS   95  <=> ILE   21  - TYR   45 )                          
 110: 6c70-A eu97-A    95 -  99 <=>   46 -  50   (PHE   97  - LEU  101  <=> LEU   46  - SER   50 )                          
 110: 6c70-A eu97-A   101 - 105 <=>   51 -  55   (ILE  103  - PRO  107  <=> LYS   51  - GLU   55 )                          
 110: 6c70-A eu97-A   254 - 285 <=>   59 -  90   (VAL  340  - LYS  371  <=> GLU   59  - ASN   90 )                          
 110: 6c70-A eu97-A   286 - 289 <=>   93 -  96   (VAL  372  - VAL  375  <=> ARG   93  - GLU   96 )                          
 111: 6c70-A ew88-A    64 -  89 <=>   10 -  35   (ASP   66  - PRO   91  <=> VAL   10  - LEU   35 )                          
 111: 6c70-A ew88-A    91 - 100 <=>   36 -  45   (ARG   93  - ALA  102  <=> ALA   36  - SER   45 )                          
 111: 6c70-A ew88-A   102 - 105 <=>   46 -  49   (TRP  104  - PRO  107  <=> TYR   46  - ASP   49 )                          
 111: 6c70-A ew88-A   126 - 129 <=>   55 -  58   (MET  128  - LEU  131  <=> CYS   55  - SER   58 )                          
 111: 6c70-A ew88-A   250 - 260 <=>   62 -  72   (VAL  336  - ALA  346  <=> GLN   62  - SER   72 )                          
 111: 6c70-A ew88-A   261 - 286 <=>   75 - 100   (TYR  347  - VAL  372  <=> GLU   75  - ILE  100 )                          
 111: 6c70-A ew88-A   287 - 290 <=>  103 - 106   (ASN  373  - ASN  376  <=> LEU  103  - LEU  106 )                          
 112: 6c70-A ew8y-A    64 -  93 <=>   30 -  59   (ASP   66  - LYS   95  <=> MET   30  - ILE   59 )                          
 112: 6c70-A ew8y-A    96 -  99 <=>   60 -  63   (TYR   98  - LEU  101  <=> ASP   60  - GLU   63 )                          
 112: 6c70-A ew8y-A   198 - 201 <=>   66 -  69   (LEU  215  - SER  218  <=> GLN   66  - VAL   69 )                          
 112: 6c70-A ew8y-A   256 - 286 <=>   77 - 107   (ALA  342  - VAL  372  <=> LYS   77  - ASP  107 )                          
 112: 6c70-A ew8y-A   287 - 290 <=>  110 - 113   (ASN  373  - ASN  376  <=> LEU  110  - LEU  113 )                          
 113: 6c70-A eu7t-A    64 -  92 <=>   42 -  70   (ASP   66  - SER   94  <=> PRO   42  - ASP   70 )                          
 113: 6c70-A eu7t-A   259 - 288 <=>   72 - 101   (ASP  345  - GLY  374  <=> PHE   72  - SER  101 )                          
 113: 6c70-A eu7t-A   382 - 387 <=>  108 - 113   (MET  468  - LEU  473  <=> ASN  108  - GLU  113 )                          
 114: 6c70-A ey4h-A    64 - 102 <=>   20 -  58   (ASP   66  - TRP  104  <=> THR   20  - GLY   58 )                          
 114: 6c70-A ey4h-A   103 - 106 <=>   61 -  64   (ASN  105  - ASN  108  <=> MET   61  - ALA   64 )                          
 114: 6c70-A ey4h-A   107 - 112 <=>   67 -  72   (SER  109  - ALA  114  <=> SER   67  - SER   72 )                          
 114: 6c70-A ey4h-A   190 - 193 <=>  100 - 103   (ALA  207  - ASN  210  <=> ASN  100  - GLY  103 )                          
 114: 6c70-A ey4h-A   205 - 208 <=>  110 - 113   (PHE  222  - GLU  225  <=> GLU  110  - ILE  113 )                          
 114: 6c70-A ey4h-A   218 - 223 <=>  118 - 123   (LYS  235  - LEU  240  <=> ASN  118  - THR  123 )                          
 114: 6c70-A ey4h-A   232 - 260 <=>  125 - 153   (GLN  318  - ALA  346  <=> LEU  125  - GLN  153 )                          
 114: 6c70-A ey4h-A   261 - 280 <=>  156 - 175   (TYR  347  - ALA  366  <=> PHE  156  - HIS  175 )                          
 114: 6c70-A ey4h-A   281 - 284 <=>  177 - 180   (TYR  367  - THR  370  <=> ILE  177  - ARG  180 )                          
 114: 6c70-A ey4h-A   285 - 290 <=>  182 - 187   (LYS  371  - ASN  376  <=> GLU  182  - TYR  187 )                          
 115: 6c70-A ex4j-A    63 -  89 <=>  121 - 147   (ASP   65  - PRO   91  <=> LYS  121  - ASN  147 )                          
 115: 6c70-A ex4j-A    91 -  94 <=>  148 - 151   (ARG   93  - ILE   96  <=> GLY  148  - GLU  151 )                          
 115: 6c70-A ex4j-A   258 - 289 <=>  152 - 183   (GLY  344  - VAL  375  <=> ASP  152  - GLN  183 )                          
 115: 6c70-A ex4j-A   301 - 304 <=>  190 - 193   (LEU  387  - LEU  390  <=> ALA  190  - PRO  193 )                          
 116: 6c70-A eupz-A    64 -  67 <=>   16 -  19   (ASP   66  - ASP   69  <=> GLU   16  - ASP   19 )                          
 116: 6c70-A eupz-A    69 -  89 <=>   20 -  40   (THR   71  - PRO   91  <=> TYR   20  - SER   40 )                          
 116: 6c70-A eupz-A   260 - 284 <=>   42 -  66   (ALA  346  - THR  370  <=> THR   42  - GLU   66 )                          
 116: 6c70-A eupz-A   285 - 291 <=>   68 -  74   (LYS  371  - VAL  377  <=> LYS   68  - PHE   74 )                          
 116: 6c70-A eupz-A   317 - 321 <=>  235 - 239   (LEU  403  - SER  407  <=> ASN  235  - SER  239 )                          
 116: 6c70-A eupz-A   324 - 327 <=>  242 - 245   (VAL  410  - ALA  413  <=> THR  242  - ASN  245 )                          
 116: 6c70-A eupz-A   330 - 333 <=>  248 - 251   (SER  416  - TRP  419  <=> PHE  248  - GLU  251 )                          
 116: 6c70-A eupz-A   336 - 339 <=>  252 - 255   (GLY  422  - GLU  425  <=> ASP  252  - ILE  255 )                          
 117: 6c70-A ev43-A     1 -   4 <=>  565 - 568   (PHE    3  - GLN    6  <=> GLU  565  - GLU  568 )                          
 117: 6c70-A ev43-A    28 -  35 <=>  573 - 580   (TYR   30  - PRO   37  <=> ASP  573  - ARG  580 )                          
 117: 6c70-A ev43-A   109 - 112 <=>  723 - 726   (PRO  111  - ALA  114  <=> PHE  723  - MET  726 )                          
 117: 6c70-A ev43-A   113 - 118 <=>  728 - 733   (GLU  115  - PHE  120  <=> GLU  728  - GLU  733 )                          
 117: 6c70-A ev43-A   176 - 179 <=>  789 - 792   (PHE  193  - ILE  196  <=> SER  789  - SER  792 )                          
 117: 6c70-A ev43-A   182 - 226 <=>  793 - 837   (PHE  199  - THR  243  <=> MET  793  - VAL  837 )                          
 117: 6c70-A ev43-A   229 - 286 <=>  861 - 918   (THR  315  - VAL  372  <=> LEU  861  - VAL  918 )                          
 117: 6c70-A ev43-A   287 - 290 <=>  921 - 924   (ASN  373  - ASN  376  <=> MET  921  - ILE  924 )                          
 117: 6c70-A ev43-A   381 - 387 <=>  960 - 966   (PHE  467  - LEU  473  <=> TYR  960  - ARG  966 )                          
 118: 6c70-A exyf-A    64 -  89 <=>    1 -  26   (ASP   66  - PRO   91  <=> MET    1  - ASN   26 )                          
 118: 6c70-A exyf-A    91 -  97 <=>   27 -  33   (ARG   93  - LYS   99  <=> MET   27  - ARG   33 )                          
 118: 6c70-A exyf-A   100 - 106 <=>   34 -  40   (ALA  102  - ASN  108  <=> ASN   34  - SER   40 )                          
 118: 6c70-A exyf-A   246 - 260 <=>   41 -  55   (ARG  332  - ALA  346  <=> PHE   41  - VAL   55 )                          
 118: 6c70-A exyf-A   261 - 286 <=>   58 -  83   (TYR  347  - VAL  372  <=> VAL   58  - TRP   83 )                          
 118: 6c70-A exyf-A   287 - 290 <=>   86 -  89   (ASN  373  - ASN  376  <=> ASN   86  - PRO   89 )                          
 119: 6c70-A eylp-A    43 -  54 <=>    2 -  13   (THR   45  - MET   56  <=> SER    2  - ASP   13 )                          
 119: 6c70-A eylp-A    64 -  67 <=>   19 -  22   (ASP   66  - ASP   69  <=> ARG   19  - ASP   22 )                          
 119: 6c70-A eylp-A    69 -  95 <=>   23 -  49   (THR   71  - PHE   97  <=> PHE   23  - LEU   49 )                          
 119: 6c70-A eylp-A   256 - 259 <=>   50 -  53   (ALA  342  - ASP  345  <=> SER   50  - VAL   53 )                          
 119: 6c70-A eylp-A   261 - 286 <=>   54 -  79   (TYR  347  - VAL  372  <=> THR   54  - SER   79 )                          
 119: 6c70-A eylp-A   287 - 290 <=>   81 -  84   (ASN  373  - ASN  376  <=> GLU   81  - ASN   84 )                          
 119: 6c70-A eylp-A   323 - 326 <=>  149 - 152   (SER  409  - GLU  412  <=> LYS  149  - GLY  152 )                          
 120: 6c70-A evj7-A    55 -  59 <=>  331 - 335   (ALA   57  - MET   61  <=> LEU  331  - LEU  335 )                          
 120: 6c70-A evj7-A    63 - 102 <=>  405 - 444   (ASP   65  - TRP  104  <=> LEU  405  - GLY  444 )                          
 120: 6c70-A evj7-A   252 - 258 <=>  446 - 452   (ARG  338  - GLY  344  <=> SER  446  - PHE  452 )                          
 120: 6c70-A evj7-A   261 - 289 <=>  454 - 482   (TYR  347  - VAL  375  <=> SER  454  - ASN  482 )                          
 120: 6c70-A evj7-A   300 - 307 <=>  491 - 498   (LEU  386  - VAL  393  <=> GLN  491  - VAL  498 )                          
 120: 6c70-A evj7-A   360 - 365 <=>  520 - 525   (ALA  446  - VAL  451  <=> PHE  520  - GLY  525 )                          
 120: 6c70-A evj7-A   369 - 383 <=>  530 - 544   (LEU  455  - VAL  469  <=> ARG  530  - LYS  544 )                          
 120: 6c70-A evj7-A   384 - 387 <=>  547 - 550   (LEU  470  - LEU  473  <=> CYS  547  - ALA  550 )                          
 121: 6c70-A eulm-A    32 -  39 <=>   46 -  53   (LYS   34  - TYR   41  <=> LEU   46  - LEU   53 )                          
 121: 6c70-A eulm-A    58 -  61 <=>  114 - 117   (LEU   60  - GLU   63  <=> CYS  114  - ASN  117 )                          
 121: 6c70-A eulm-A    78 -  82 <=>  122 - 126   (PHE   80  - ILE   84  <=> ASN  122  - ILE  126 )                          
 121: 6c70-A eulm-A   160 - 165 <=>  128 - 133   (ILE  177  - PRO  182  <=> ALA  128  - ASP  133 )                          
 121: 6c70-A eulm-A   177 - 180 <=>  157 - 160   (ALA  194  - TYR  197  <=> GLU  157  - LEU  160 )                          
 121: 6c70-A eulm-A   183 - 214 <=>  177 - 208   (TYR  200  - LYS  231  <=> SER  177  - VAL  208 )                          
 121: 6c70-A eulm-A   247 - 281 <=>  209 - 243   (HIS  333  - TYR  367  <=> ASN  209  - ASN  243 )                          
 121: 6c70-A eulm-A   287 - 331 <=>  260 - 304   (ASN  373  - CYS  417  <=> ASP  260  - ASN  304 )                          
 121: 6c70-A eulm-A   332 - 338 <=>  306 - 312   (HIS  418  - GLU  424  <=> ASN  306  - GLU  312 )                          
 121: 6c70-A eulm-A   375 - 382 <=>  404 - 411   (GLY  461  - MET  468  <=> ARG  404  - THR  411 )                          
 122: 6c70-A euyk-A    63 -  99 <=>   91 - 127   (ASP   65  - LEU  101  <=> ALA   91  - ASP  127 )                          
 122: 6c70-A euyk-A   102 - 105 <=>  216 - 219   (TRP  104  - PRO  107  <=> LEU  216  - LEU  219 )                          
 122: 6c70-A euyk-A   261 - 290 <=>  227 - 256   (TYR  347  - ASN  376  <=> ALA  227  - ILE  256 )                          
 122: 6c70-A euyk-A   311 - 330 <=>  515 - 534   (CYS  397  - SER  416  <=> VAL  515  - LEU  534 )                          
 123: 6c70-A ey2k-A     1 -   4 <=>   51 -  54   (PHE    3  - GLN    6  <=> SER   51  - GLY   54 )                          
 123: 6c70-A ey2k-A    16 -  20 <=>  186 - 190   (VAL   18  - VAL   22  <=> GLU  186  - GLU  190 )                          
 123: 6c70-A ey2k-A    65 -  89 <=>  263 - 287   (VAL   67  - PRO   91  <=> GLU  263  - GLU  287 )                          
 123: 6c70-A ey2k-A    91 -  94 <=>  288 - 291   (ARG   93  - ILE   96  <=> GLU  288  - ASP  291 )                          
 123: 6c70-A ey2k-A   259 - 283 <=>  293 - 317   (ASP  345  - ALA  369  <=> ALA  293  - GLY  317 )                          
 123: 6c70-A ey2k-A   307 - 311 <=>  323 - 327   (VAL  393  - CYS  397  <=> LEU  323  - ASP  327 )                          
 123: 6c70-A ey2k-A   314 - 317 <=>  328 - 331   (GLY  400  - LEU  403  <=> THR  328  - PRO  331 )                          
 123: 6c70-A ey2k-A   320 - 324 <=>  332 - 336   (GLU  406  - VAL  410  <=> ALA  332  - ASN  336 )                          
 124: 6c70-A ev9z-A    64 - 102 <=>   21 -  59   (ASP   66  - TRP  104  <=> LYS   21  - ASN   59 )                          
 124: 6c70-A ev9z-A   255 - 286 <=>   64 -  95   (THR  341  - VAL  372  <=> LYS   64  - GLU   95 )                          
 124: 6c70-A ev9z-A   287 - 290 <=>   98 - 101   (ASN  373  - ASN  376  <=> ASN   98  - LEU  101 )                          
 124: 6c70-A ev9z-A   335 - 338 <=>  202 - 205   (ASP  421  - GLU  424  <=> VAL  202  - ASN  205 )                          
 125: 6c70-A eu3y-A     9 -  12 <=>  193 - 196   (ASP   11  - PRO   14  <=> ARG  193  - LYS  196 )                          
 125: 6c70-A eu3y-A    20 -  23 <=>  236 - 239   (VAL   22  - PHE   25  <=> LEU  236  - GLY  239 )                          
 125: 6c70-A eu3y-A    24 -  27 <=>  242 - 245   (MET   26  - TYR   29  <=> LYS  242  - ASN  245 )                          
 125: 6c70-A eu3y-A    37 -  53 <=>  246 - 262   (ARG   39  - MET   55  <=> PHE  246  - GLN  262 )                          
 125: 6c70-A eu3y-A    56 -  59 <=>  263 - 266   (VAL   58  - MET   61  <=> HIS  263  - SER  266 )                          
 125: 6c70-A eu3y-A    68 -  95 <=>  267 - 294   (LEU   70  - PHE   97  <=> GLY  267  - ASN  294 )                          
 125: 6c70-A eu3y-A   259 - 276 <=>  296 - 313   (ASP  345  - LEU  362  <=> GLU  296  - GLY  313 )                          
 125: 6c70-A eu3y-A   299 - 307 <=>  317 - 325   (TYR  385  - VAL  393  <=> HIS  317  - LEU  325 )                          
 125: 6c70-A eu3y-A   315 - 318 <=>  348 - 351   (ASN  401  - ILE  404  <=> VAL  348  - CYS  351 )                          
 125: 6c70-A eu3y-A   361 - 365 <=>  670 - 674   (LYS  447  - VAL  451  <=> ASN  670  - ASN  674 )                          
 125: 6c70-A eu3y-A   368 - 375 <=>  677 - 684   (ASP  454  - GLY  461  <=> ARG  677  - ASN  684 )                          
 126: 6c70-A ewn3-A    64 -  68 <=>  183 - 187   (ASP   66  - LEU   70  <=> ARG  183  - SER  187 )                          
 126: 6c70-A ewn3-A    71 - 103 <=>  188 - 220   (ASN   73  - ASN  105  <=> PRO  188  - GLY  220 )                          
 126: 6c70-A ewn3-A   107 - 110 <=>  313 - 316   (SER  109  - LEU  112  <=> ILE  313  - LEU  316 )                          
 126: 6c70-A ewn3-A   255 - 286 <=>  337 - 368   (THR  341  - VAL  372  <=> ILE  337  - ASN  368 )                          
 126: 6c70-A ewn3-A   287 - 290 <=>  371 - 374   (ASN  373  - ASN  376  <=> ARG  371  - LEU  374 )                          
 126: 6c70-A ewn3-A   315 - 319 <=>  417 - 421   (ASN  401  - GLU  405  <=> VAL  417  - ASN  421 )                          
 126: 6c70-A ewn3-A   322 - 325 <=>  422 - 425   (SER  408  - MET  411  <=> GLU  422  - GLU  425 )                          
 127: 6c70-A expo-A     1 -   4 <=>   20 -  23   (PHE    3  - GLN    6  <=> LYS   20  - VAL   23 )                          
 127: 6c70-A expo-A    49 -  52 <=>  407 - 410   (LEU   51  - GLY   54  <=> ALA  407  - GLY  410 )                          
 127: 6c70-A expo-A    64 -  89 <=>  428 - 453   (ASP   66  - PRO   91  <=> GLU  428  - ASP  453 )                          
 127: 6c70-A expo-A    91 -  96 <=>  454 - 459   (ARG   93  - TYR   98  <=> ARG  454  - ARG  459 )                          
 127: 6c70-A expo-A   250 - 284 <=>  463 - 497   (VAL  336  - THR  370  <=> ASN  463  - LYS  497 )                          
 127: 6c70-A expo-A   285 - 290 <=>  499 - 504   (LYS  371  - ASN  376  <=> SER  499  - ALA  504 )                          
 128: 6c70-A euqx-A    64 -  89 <=>    6 -  31   (ASP   66  - PRO   91  <=> ALA    6  - GLU   31 )                          
 128: 6c70-A euqx-A    91 - 101 <=>   32 -  42   (ARG   93  - ILE  103  <=> ASN   32  - LEU   42 )                          
 128: 6c70-A euqx-A   103 - 106 <=>   43 -  46   (ASN  105  - ASN  108  <=> GLU   43  - THR   46 )                          
 128: 6c70-A euqx-A   122 - 126 <=>   52 -  56   (ALA  124  - MET  128  <=> THR   52  - LEU   56 )                          
 128: 6c70-A euqx-A   248 - 286 <=>   59 -  97   (LYS  334  - VAL  372  <=> VAL   59  - ARG   97 )                          
 128: 6c70-A euqx-A   287 - 290 <=>  100 - 103   (ASN  373  - ASN  376  <=> LEU  100  - LEU  103 )                          
 129: 6c70-A evwz-A    11 -  19 <=>  393 - 401   (LEU   13  - GLY   21  <=> LEU  393  - VAL  401 )                          
 129: 6c70-A evwz-A    30 -  62 <=>  407 - 439   (GLU   32  - SER   64  <=> PHE  407  - LYS  439 )                          
 129: 6c70-A evwz-A    63 -  93 <=>  449 - 479   (ASP   65  - LYS   95  <=> GLY  449  - ARG  479 )                          
 129: 6c70-A evwz-A   141 - 154 <=>  507 - 520   (VAL  143  - PRO  171  <=> LEU  507  - THR  520 )                          
 129: 6c70-A evwz-A   185 - 189 <=>  532 - 536   (LEU  202  - MET  206  <=> ILE  532  - THR  536 )                          
 129: 6c70-A evwz-A   262 - 285 <=>  564 - 587   (GLY  348  - LYS  371  <=> LEU  564  - ARG  587 )                          
 129: 6c70-A evwz-A   384 - 388 <=>  588 - 592   (LEU  470  - LYS  474  <=> LEU  588  - LYS  592 )                          
 130: 6c70-A euw1-A    65 -  89 <=>    1 -  25   (VAL   67  - PRO   91  <=> MET    1  - GLU   25 )                          
 130: 6c70-A euw1-A    91 - 102 <=>   26 -  37   (ARG   93  - TRP  104  <=> PHE   26  - ASN   37 )                          
 130: 6c70-A euw1-A   251 - 254 <=>   39 -  42   (VAL  337  - VAL  340  <=> GLN   39  - ILE   42 )                          
 130: 6c70-A euw1-A   259 - 283 <=>   44 -  68   (ASP  345  - ALA  369  <=> LYS   44  - PHE   68 )                          
 130: 6c70-A euw1-A   285 - 289 <=>   69 -  73   (LYS  371  - VAL  375  <=> GLU   69  - TYR   73 )                          
 131: 6c70-A eu6x-A    52 -  55 <=>   68 -  71   (GLY   54  - ALA   57  <=> GLU   68  - ALA   71 )                          
 131: 6c70-A eu6x-A    56 -  63 <=>   73 -  80   (VAL   58  - ASP   65  <=> ASP   73  - GLU   80 )                          
 131: 6c70-A eu6x-A    64 -  98 <=>   91 - 125   (ASP   66  - THR  100  <=> VAL   91  - SER  125 )                          
 131: 6c70-A eu6x-A   256 - 259 <=>  127 - 130   (ALA  342  - ASP  345  <=> GLY  127  - TYR  130 )                          
 131: 6c70-A eu6x-A   261 - 286 <=>  131 - 156   (TYR  347  - VAL  372  <=> TRP  131  - GLN  156 )                          
 131: 6c70-A eu6x-A   291 - 299 <=>  158 - 166   (VAL  377  - TYR  385  <=> GLY  158  - VAL  166 )                          
 131: 6c70-A eu6x-A   323 - 333 <=>  186 - 196   (SER  409  - TRP  419  <=> ARG  186  - LEU  196 )                          
 131: 6c70-A eu6x-A   339 - 342 <=>  203 - 206   (GLU  425  - THR  428  <=> ARG  203  - ASN  206 )                          
 132: 6c70-A exan-A     3 -   6 <=>  139 - 142   (HIS    5  - LEU    8  <=> LEU  139  - ARG  142 )                          
 132: 6c70-A exan-A     8 -  14 <=>  143 - 149   (ALA   10  - ILE   16  <=> LYS  143  - MET  149 )                          
 132: 6c70-A exan-A    17 -  20 <=>  150 - 153   (MET   19  - VAL   22  <=> GLY  150  - ASP  153 )                          
 132: 6c70-A exan-A    63 -  66 <=>  195 - 198   (ASP   65  - ASP   68  <=> LYS  195  - SER  198 )                          
 132: 6c70-A exan-A    68 -  90 <=>  199 - 221   (LEU   70  - VAL   92  <=> GLN  199  - GLY  221 )                          
 132: 6c70-A exan-A   257 - 280 <=>  227 - 250   (VAL  343  - ALA  366  <=> SER  227  - LYS  250 )                          
 132: 6c70-A exan-A   283 - 286 <=>  251 - 254   (ALA  369  - VAL  372  <=> GLY  251  - ASN  254 )                          
 132: 6c70-A exan-A   326 - 331 <=>  378 - 383   (GLU  412  - CYS  417  <=> SER  378  - PHE  383 )                          
 132: 6c70-A exan-A   333 - 337 <=>  385 - 389   (TRP  419  - SER  423  <=> LYS  385  - SER  389 )                          
 132: 6c70-A exan-A   352 - 355 <=>  431 - 434   (GLN  438  - MET  441  <=> PRO  431  - ASN  434 )                          
 133: 6c70-A exkc-A    63 -  89 <=>   12 -  38   (ASP   65  - PRO   91  <=> GLN   12  - ASP   38 )                          
 133: 6c70-A exkc-A    91 -  94 <=>   39 -  42   (ARG   93  - ILE   96  <=> PHE   39  - THR   42 )                          
 133: 6c70-A exkc-A   258 - 282 <=>   43 -  67   (GLY  344  - GLN  368  <=> PRO   43  - SER   67 )                          
 133: 6c70-A exkc-A   285 - 291 <=>   75 -  81   (LYS  371  - VAL  377  <=> SER   75  - LEU   81 )                          
 133: 6c70-A exkc-A   325 - 331 <=>  118 - 124   (MET  411  - CYS  417  <=> LEU  118  - SER  124 )                          
 133: 6c70-A exkc-A   332 - 335 <=>  127 - 130   (HIS  418  - ASP  421  <=> ASP  127  - VAL  130 )                          
 133: 6c70-A exkc-A   337 - 345 <=>  137 - 145   (SER  423  - GLN  431  <=> LYS  137  - LYS  145 )                          
 134: 6c70-A evxj-A     4 -  12 <=>    2 -  10   (GLN    6  - PRO   14  <=> SER    2  - VAL   10 )                          
 134: 6c70-A evxj-A    28 -  32 <=>   17 -  21   (TYR   30  - LYS   34  <=> LEU   17  - CYS   21 )                          
 134: 6c70-A evxj-A    61 -  68 <=>  100 - 107   (GLU   63  - LEU   70  <=> LEU  100  - VAL  107 )                          
 134: 6c70-A evxj-A    70 -  92 <=>  110 - 132   (ALA   72  - SER   94  <=> HIS  110  - ASN  132 )                          
 134: 6c70-A evxj-A   258 - 289 <=>  134 - 165   (GLY  344  - VAL  375  <=> GLU  134  - ARG  165 )                          
 135: 6c70-A ex77-A     2 -   5 <=>  157 - 160   (LYS    4  - GLY    7  <=> TYR  157  - TYR  160 )                          
 135: 6c70-A ex77-A     9 -  12 <=>  174 - 177   (ASP   11  - PRO   14  <=> PRO  174  - ARG  177 )                          
 135: 6c70-A ex77-A    16 -  19 <=>  212 - 215   (VAL   18  - GLY   21  <=> ILE  212  - LEU  215 )                          
 135: 6c70-A ex77-A    39 -  42 <=>  258 - 261   (TYR   41  - VAL   44  <=> THR  258  - GLY  261 )                          
 135: 6c70-A ex77-A   107 - 111 <=>  306 - 310   (SER  109  - PHE  113  <=> SER  306  - LEU  310 )                          
 135: 6c70-A ex77-A   126 - 150 <=>  377 - 401   (MET  128  - ILE  152  <=> LYS  377  - VAL  401 )                          
 135: 6c70-A ex77-A   169 - 172 <=>  426 - 429   (MET  186  - ALA  189  <=> LEU  426  - SER  429 )                          
 135: 6c70-A ex77-A   173 - 224 <=>  431 - 482   (GLY  190  - SER  241  <=> LEU  431  - GLU  482 )                          
 135: 6c70-A ex77-A   225 - 228 <=>  485 - 488   (ALA  242  - LEU  314  <=> LEU  485  - LYS  488 )                          
 135: 6c70-A ex77-A   229 - 271 <=>  516 - 558   (THR  315  - THR  357  <=> TYR  516  - SER  558 )                          
 136: 6c70-A eyow-A    51 -  54 <=>   16 -  19   (TYR   53  - MET   56  <=> GLN   16  - THR   19 )                          
 136: 6c70-A eyow-A    64 -  92 <=>   39 -  67   (ASP   66  - SER   94  <=> ILE   39  - ARG   67 )                          
 136: 6c70-A eyow-A    95 -  98 <=>   68 -  71   (PHE   97  - THR  100  <=> LYS   68  - ASN   71 )                          
 136: 6c70-A eyow-A   257 - 284 <=>   73 - 100   (VAL  343  - THR  370  <=> THR   73  - GLU  100 )                          
 136: 6c70-A eyow-A   285 - 290 <=>  102 - 107   (LYS  371  - ASN  376  <=> GLN  102  - PRO  107 )                          
 136: 6c70-A eyow-A   334 - 338 <=>  249 - 253   (TYR  420  - GLU  424  <=> SER  249  - MET  253 )                          
 137: 6c70-A evwp-A     3 -  13 <=>   45 -  55   (HIS    5  - ASN   15  <=> ARG   45  - ASP   55 )                          
 137: 6c70-A evwp-A    29 -  32 <=>  120 - 123   (SER   31  - LYS   34  <=> GLY  120  - HIS  123 )                          
 137: 6c70-A evwp-A    39 -  42 <=>  154 - 157   (TYR   41  - VAL   44  <=> ASP  154  - ILE  157 )                          
 137: 6c70-A evwp-A    49 -  52 <=>  183 - 186   (LEU   51  - GLY   54  <=> MET  183  - SER  186 )                          
 137: 6c70-A evwp-A    64 -  67 <=>  200 - 203   (ASP   66  - ASP   69  <=> SER  200  - LYS  203 )                          
 137: 6c70-A evwp-A    69 -  87 <=>  204 - 222   (THR   71  - TYR   89  <=> TYR  204  - GLY  222 )                          
 137: 6c70-A evwp-A   264 - 283 <=>  223 - 242   (ALA  350  - ALA  369  <=> TYR  223  - GLY  242 )                          
 137: 6c70-A evwp-A   296 - 311 <=>  243 - 258   (VAL  382  - CYS  397  <=> LYS  243  - LEU  258 )                          
 137: 6c70-A evwp-A   365 - 368 <=>  259 - 262   (VAL  451  - ASP  454  <=> LYS  259  - SER  262 )                          
 137: 6c70-A evwp-A   369 - 380 <=>  264 - 275   (LEU  455  - TYR  466  <=> PHE  264  - PHE  275 )                          
 138: 6c70-A euug-A    50 -  53 <=>    1 -   4   (GLN   52  - MET   55  <=> MET    1  - PHE    4 )                          
 138: 6c70-A euug-A   128 - 131 <=>    8 -  11   (ARG  130  - PHE  133  <=> GLU    8  - ARG   11 )                          
 138: 6c70-A euug-A   158 - 161 <=>   19 -  22   (LEU  175  - ARG  178  <=> ARG   19  - ILE   22 )                          
 138: 6c70-A euug-A   258 - 261 <=>   31 -  34   (GLY  344  - TYR  347  <=> SER   31  - PHE   34 )                          
 138: 6c70-A euug-A   292 - 313 <=>   43 -  64   (TYR  378  - PHE  399  <=> THR   43  - ARG   64 )                          
 138: 6c70-A euug-A   315 - 318 <=>   65 -  68   (ASN  401  - ILE  404  <=> ALA   65  - ASP   68 )                          
 138: 6c70-A euug-A   364 - 388 <=>   70 -  94   (THR  450  - LYS  474  <=> SER   70  - SER   94 )                          
 139: 6c70-A ex1h-A    28 -  55 <=>    2 -  29   (TYR   30  - ALA   57  <=> GLU    2  - THR   29 )                          
 139: 6c70-A ex1h-A    56 -  62 <=>   31 -  37   (VAL   58  - SER   64  <=> LYS   31  - LEU   37 )                          
 139: 6c70-A ex1h-A    63 -  93 <=>   41 -  71   (ASP   65  - LYS   95  <=> SER   41  - LYS   71 )                          
 139: 6c70-A ex1h-A   260 - 278 <=>   72 -  90   (ALA  346  - LEU  364  <=> ASP   72  - ALA   90 )                          
 139: 6c70-A ex1h-A   283 - 286 <=>   94 -  97   (ALA  369  - VAL  372  <=> ASP   94  - ILE   97 )                          
 139: 6c70-A ex1h-A   287 - 290 <=>   99 - 102   (ASN  373  - ASN  376  <=> LYS   99  - GLU  102 )                          
 139: 6c70-A ex1h-A   334 - 338 <=>  180 - 184   (TYR  420  - GLU  424  <=> LYS  180  - LYS  184 )                          
 140: 6c70-A ex5e-A    64 -  89 <=>   10 -  35   (ASP   66  - PRO   91  <=> ALA   10  - GLU   35 )                          
 140: 6c70-A ex5e-A    91 - 105 <=>   36 -  50   (ARG   93  - PRO  107  <=> HIS   36  - ARG   50 )                          
 140: 6c70-A ex5e-A   126 - 129 <=>   56 -  59   (MET  128  - LEU  131  <=> ILE   56  - ALA   59 )                          
 140: 6c70-A ex5e-A   247 - 250 <=>   62 -  65   (HIS  333  - VAL  336  <=> GLU   62  - VAL   65 )                          
 140: 6c70-A ex5e-A   252 - 286 <=>   67 - 101   (ARG  338  - VAL  372  <=> THR   67  - LYS  101 )                          
 140: 6c70-A ex5e-A   287 - 291 <=>  104 - 108   (ASN  373  - VAL  377  <=> ASN  104  - VAL  108 )                          
 141: 6c70-A eyc7-A    63 -  97 <=>    3 -  37   (ASP   65  - LYS   99  <=> PRO    3  - LEU   37 )                          
 141: 6c70-A eyc7-A    99 - 103 <=>   38 -  42   (LEU  101  - ASN  105  <=> LYS   38  - SER   42 )                          
 141: 6c70-A eyc7-A   249 - 259 <=>   44 -  54   (HIS  335  - ASP  345  <=> ASP   44  - VAL   54 )                          
 141: 6c70-A eyc7-A   261 - 287 <=>   55 -  81   (TYR  347  - ASN  373  <=> LEU   55  - LYS   81 )                          
 141: 6c70-A eyc7-A   290 - 307 <=>   89 - 106   (ASN  376  - VAL  393  <=> VAL   89  - LYS  106 )                          
 142: 6c70-A ev1l-A    16 -  19 <=>   15 -  18   (VAL   18  - GLY   21  <=> ALA   15  - PHE   18 )                          
 142: 6c70-A ev1l-A    21 -  24 <=>   19 -  22   (GLY   23  - MET   26  <=> LEU   19  - ASP   22 )                          
 142: 6c70-A ev1l-A    41 -  60 <=>   26 -  45   (ILE   43  - MET   62  <=> ALA   26  - LEU   45 )                          
 142: 6c70-A ev1l-A    65 -  68 <=>   68 -  71   (VAL   67  - LEU   70  <=> ASP   68  - THR   71 )                          
 142: 6c70-A ev1l-A    70 -  99 <=>   72 - 101   (ALA   72  - LEU  101  <=> LYS   72  - LYS  101 )                          
 142: 6c70-A ev1l-A   259 - 283 <=>  108 - 132   (ASP  345  - ALA  369  <=> LYS  108  - GLN  132 )                          
 142: 6c70-A ev1l-A   296 - 309 <=>  133 - 146   (VAL  382  - LEU  395  <=> GLN  133  - LEU  146 )                          
 142: 6c70-A ev1l-A   354 - 357 <=>  159 - 162   (ALA  440  - ILE  443  <=> LYS  159  - ASP  162 )                          
 142: 6c70-A ev1l-A   365 - 372 <=>  165 - 172   (VAL  451  - SER  458  <=> LYS  165  - LEU  172 )                          
 142: 6c70-A ev1l-A   375 - 378 <=>  231 - 234   (GLY  461  - VAL  464  <=> ASP  231  - VAL  234 )                          
 143: 6c70-A ewdt-A     9 -  12 <=>   41 -  44   (ASP   11  - PRO   14  <=> SER   41  - GLN   44 )                          
 143: 6c70-A ewdt-A    64 -  80 <=>  130 - 146   (ASP   66  - HIS   82  <=> THR  130  - PHE  146 )                          
 143: 6c70-A ewdt-A    81 -  93 <=>  148 - 160   (PRO   83  - LYS   95  <=> ASN  148  - LYS  160 )                          
 143: 6c70-A ewdt-A    95 -  98 <=>  161 - 164   (PHE   97  - THR  100  <=> SER  161  - ASP  164 )                          
 143: 6c70-A ewdt-A   254 - 286 <=>  165 - 197   (VAL  340  - VAL  372  <=> GLN  165  - VAL  197 )                          
 143: 6c70-A ewdt-A   287 - 290 <=>  200 - 203   (ASN  373  - ASN  376  <=> ASN  200  - CYS  203 )                          
 144: 6c70-A evop-A    64 -  89 <=>   12 -  37   (ASP   66  - PRO   91  <=> GLN   12  - GLU   37 )                          
 144: 6c70-A evop-A    91 - 101 <=>   38 -  48   (ARG   93  - ILE  103  <=> GLU   38  - GLN   48 )                          
 144: 6c70-A evop-A   102 - 105 <=>   50 -  53   (TRP  104  - PRO  107  <=> HIS   50  - ILE   53 )                          
 144: 6c70-A evop-A   106 - 109 <=>   58 -  61   (ASN  108  - PRO  111  <=> SER   58  - LYS   61 )                          
 144: 6c70-A evop-A   255 - 286 <=>   73 - 104   (THR  341  - VAL  372  <=> LYS   73  - LEU  104 )                          
 144: 6c70-A evop-A   287 - 290 <=>  107 - 110   (ASN  373  - ASN  376  <=> ASN  107  - LEU  110 )                          
 144: 6c70-A evop-A   312 - 315 <=>  226 - 229   (ILE  398  - ASN  401  <=> PHE  226  - ARG  229 )                          
 144: 6c70-A evop-A   318 - 321 <=>  230 - 233   (ILE  404  - SER  407  <=> VAL  230  - GLY  233 )                          
 144: 6c70-A evop-A   368 - 371 <=>  251 - 254   (ASP  454  - ALA  457  <=> ASP  251  - ASN  254 )                          
 145: 6c70-A eutj-A    64 -  89 <=>  100 - 125   (ASP   66  - PRO   91  <=> LYS  100  - ASP  125 )                          
 145: 6c70-A eutj-A    91 -  97 <=>  126 - 132   (ARG   93  - LYS   99  <=> ILE  126  - SER  132 )                          
 145: 6c70-A eutj-A    99 - 102 <=>  133 - 136   (LEU  101  - TRP  104  <=> THR  133  - ASP  136 )                          
 145: 6c70-A eutj-A   104 - 107 <=>  137 - 140   (ASN  106  - SER  109  <=> ILE  137  - GLY  140 )                          
 145: 6c70-A eutj-A   244 - 247 <=>  141 - 144   (VAL  330  - HIS  333  <=> SER  141  - THR  144 )                          
 145: 6c70-A eutj-A   249 - 262 <=>  145 - 158   (HIS  335  - GLY  348  <=> ASN  145  - THR  158 )                          
 145: 6c70-A eutj-A   263 - 286 <=>  162 - 185   (VAL  349  - VAL  372  <=> GLU  162  - ARG  185 )                          
 145: 6c70-A eutj-A   287 - 290 <=>  188 - 191   (ASN  373  - ASN  376  <=> SER  188  - THR  191 )                          
 145: 6c70-A eutj-A   323 - 329 <=>  946 - 952   (SER  409  - TYR  415  <=> ARG  946  - HIS  952 )                          
 145: 6c70-A eutj-A   330 - 333 <=>  954 - 957   (SER  416  - TRP  419  <=> GLY  954  - LEU  957 )                          
 145: 6c70-A eutj-A   334 - 338 <=>  959 - 963   (TYR  420  - GLU  424  <=> GLU  959  - THR  963 )                          
 146: 6c70-A ev5p-A    24 -  27 <=>  161 - 164   (MET   26  - TYR   29  <=> ARG  161  - LEU  164 )                          
 146: 6c70-A ev5p-A    41 -  44 <=>  206 - 209   (ILE   43  - LEU   46  <=> LEU  206  - PHE  209 )                          
 146: 6c70-A ev5p-A    89 -  92 <=>  216 - 219   (PRO   91  - SER   94  <=> ILE  216  - ILE  219 )                          
 146: 6c70-A ev5p-A    98 - 101 <=>  256 - 259   (THR  100  - ILE  103  <=> PRO  256  - PRO  259 )                          
 146: 6c70-A ev5p-A   103 - 106 <=>  262 - 265   (ASN  105  - ASN  108  <=> PRO  262  - LEU  265 )                          
 146: 6c70-A ev5p-A   118 - 121 <=>  270 - 273   (PHE  120  - LEU  123  <=> PRO  270  - SER  273 )                          
 146: 6c70-A ev5p-A   123 - 127 <=>  274 - 278   (ILE  125  - ARG  129  <=> ASN  274  - ARG  278 )                          
 146: 6c70-A ev5p-A   132 - 147 <=>  315 - 330   (CYS  134  - ILE  149  <=> ASN  315  - ASN  330 )                          
 146: 6c70-A ev5p-A   159 - 162 <=>  331 - 334   (MET  176  - THR  179  <=> ILE  331  - ASN  334 )                          
 146: 6c70-A ev5p-A   164 - 167 <=>  339 - 342   (TYR  181  - ASN  184  <=> HIS  339  - SER  342 )                          
 146: 6c70-A ev5p-A   170 - 173 <=>  398 - 401   (SER  187  - GLY  190  <=> SER  398  - ILE  401 )                          
 146: 6c70-A ev5p-A   174 - 189 <=>  403 - 418   (HIS  191  - MET  206  <=> ILE  403  - LEU  418 )                          
 146: 6c70-A ev5p-A   191 - 226 <=>  419 - 454   (VAL  208  - THR  243  <=> GLN  419  - SER  454 )                          
 146: 6c70-A ev5p-A   228 - 270 <=>  544 - 586   (LEU  314  - LEU  356  <=> GLU  544  - ASN  586 )                          
 147: 6c70-A ev46-A     8 -  12 <=>    3 -   7   (ALA   10  - PRO   14  <=> LEU    3  - ASP    7 )                          
 147: 6c70-A ev46-A    17 -  20 <=>    9 -  12   (MET   19  - VAL   22  <=> PRO    9  - ALA   12 )                          
 147: 6c70-A ev46-A    48 -  51 <=>   22 -  25   (LEU   50  - TYR   53  <=> LEU   22  - THR   25 )                          
 147: 6c70-A ev46-A    52 -  55 <=>   27 -  30   (GLY   54  - ALA   57  <=> ARG   27  - PRO   30 )                          
 147: 6c70-A ev46-A    59 -  62 <=>   31 -  34   (MET   61  - SER   64  <=> THR   31  - ARG   34 )                          
 147: 6c70-A ev46-A    63 -  92 <=>   37 -  66   (ASP   65  - SER   94  <=> PHE   37  - LYS   66 )                          
 147: 6c70-A ev46-A    99 - 105 <=>   70 -  76   (LEU  101  - PRO  107  <=> ASN   70  - PRO   76 )                          
 147: 6c70-A ev46-A   205 - 209 <=>   82 -  86   (PHE  222  - GLN  226  <=> MET   82  - TYR   86 )                          
 147: 6c70-A ev46-A   250 - 282 <=>   88 - 120   (VAL  336  - GLN  368  <=> LYS   88  - GLN  120 )                          
 147: 6c70-A ev46-A   329 - 332 <=>  171 - 174   (TYR  415  - HIS  418  <=> LEU  171  - GLY  174 )                          
 147: 6c70-A ev46-A   333 - 336 <=>  225 - 228   (TRP  419  - GLY  422  <=> LEU  225  - PRO  228 )                          
 147: 6c70-A ev46-A   337 - 346 <=>  270 - 279   (SER  423  - ILE  432  <=> LEU  270  - ALA  279 )                          
 148: 6c70-A exmy-A    63 -  93 <=>   20 -  50   (ASP   65  - LYS   95  <=> ARG   20  - SER   50 )                          
 148: 6c70-A exmy-A   117 - 120 <=>  366 - 369   (ARG  119  - ALA  122  <=> LYS  366  - ASN  369 )                          
 148: 6c70-A exmy-A   256 - 286 <=>  376 - 406   (ALA  342  - VAL  372  <=> THR  376  - GLN  406 )                          
 148: 6c70-A exmy-A   287 - 290 <=>  409 - 412   (ASN  373  - ASN  376  <=> ILE  409  - LYS  412 )                          
 149: 6c70-A evwf-A    64 -  93 <=>   22 -  51   (ASP   66  - LYS   95  <=> ARG   22  - LYS   51 )                          
 149: 6c70-A evwf-A    95 -  98 <=>   52 -  55   (PHE   97  - THR  100  <=> ASN   52  - ASN   55 )                          
 149: 6c70-A evwf-A   256 - 259 <=>   58 -  61   (ALA  342  - ASP  345  <=> SER   58  - LYS   61 )                          
 149: 6c70-A evwf-A   261 - 286 <=>   62 -  87   (TYR  347  - VAL  372  <=> VAL   62  - GLU   87 )                          
 149: 6c70-A evwf-A   287 - 290 <=>   90 -  93   (ASN  373  - ASN  376  <=> VAL   90  - LEU   93 )                          
 150: 6c70-A ewmc-A    12 -  15 <=>   46 -  49   (PRO   14  - ARG   17  <=> SER   46  - ILE   49 )                          
 150: 6c70-A ewmc-A    30 -  34 <=>   56 -  60   (GLU   32  - PHE   36  <=> LYS   56  - ASP   60 )                          
 150: 6c70-A ewmc-A    37 -  45 <=>   61 -  69   (ARG   39  - LEU   47  <=> LYS   61  - LYS   69 )                          
 150: 6c70-A ewmc-A    64 -  67 <=>   79 -  82   (ASP   66  - ASP   69  <=> PRO   79  - PRO   82 )                          
 150: 6c70-A ewmc-A    70 -  80 <=>   83 -  93   (ALA   72  - HIS   82  <=> TRP   83  - CYS   93 )                          
 150: 6c70-A ewmc-A   193 - 198 <=>   98 - 103   (ASN  210  - LEU  215  <=> LEU   98  - THR  103 )                          
 150: 6c70-A ewmc-A   202 - 205 <=>  104 - 107   (TRP  219  - PHE  222  <=> PRO  104  - ASN  107 )                          
 150: 6c70-A ewmc-A   250 - 256 <=>  113 - 119   (VAL  336  - ALA  342  <=> GLY  113  - LYS  119 )                          
 150: 6c70-A ewmc-A   259 - 282 <=>  120 - 143   (ASP  345  - GLN  368  <=> ASN  120  - SER  143 )                          
 150: 6c70-A ewmc-A   295 - 325 <=>  146 - 176   (THR  381  - MET  411  <=> PHE  146  - PRO  176 )                          
 150: 6c70-A ewmc-A   350 - 353 <=>  177 - 180   (GLN  436  - LYS  439  <=> ASP  177  - SER  180 )                          
 150: 6c70-A ewmc-A   364 - 385 <=>  185 - 206   (THR  450  - VAL  471  <=> LYS  185  - LYS  206 )                          
 151: 6c70-A ewno-A    36 -  46 <=>  266 - 276   (HIS   38  - LEU   48  <=> LYS  266  - PHE  276 )                          
 151: 6c70-A ewno-A    53 -  58 <=>  284 - 289   (MET   55  - LEU   60  <=> ASP  284  - LEU  289 )                          
 151: 6c70-A ewno-A    65 -  68 <=>  321 - 324   (VAL   67  - LEU   70  <=> GLU  321  - GLU  324 )                          
 151: 6c70-A ewno-A    71 -  79 <=>  325 - 333   (ASN   73  - LEU   81  <=> TYR  325  - LEU  333 )                          
 151: 6c70-A ewno-A   193 - 196 <=>  336 - 339   (ASN  210  - ASP  213  <=> SER  336  - LYS  339 )                          
 151: 6c70-A ewno-A   268 - 279 <=>  344 - 355   (HIS  354  - LEU  365  <=> ARG  344  - LEU  355 )                          
 151: 6c70-A ewno-A   281 - 288 <=>  356 - 363   (TYR  367  - GLY  374  <=> TYR  356  - GLU  363 )                          
 151: 6c70-A ewno-A   290 - 324 <=>  364 - 398   (ASN  376  - VAL  410  <=> LEU  364  - ALA  398 )                          
 151: 6c70-A ewno-A   350 - 353 <=>  399 - 402   (GLN  436  - LYS  439  <=> GLU  399  - PRO  402 )                          
 151: 6c70-A ewno-A   354 - 357 <=>  404 - 407   (ALA  440  - ILE  443  <=> GLU  404  - GLU  407 )                          
 151: 6c70-A ewno-A   364 - 386 <=>  409 - 431   (THR  450  - GLN  472  <=> LEU  409  - ALA  431 )                          
 152: 6c70-A exk9-A    28 -  50 <=>   41 -  63   (TYR   30  - GLN   52  <=> ARG   41  - ASN   63 )                          
 152: 6c70-A exk9-A    64 -  99 <=>  145 - 180   (ASP   66  - LEU  101  <=> ASP  145  - MET  180 )                          
 152: 6c70-A exk9-A   132 - 136 <=>  187 - 191   (CYS  134  - ALA  138  <=> ARG  187  - ASN  191 )                          
 152: 6c70-A exk9-A   139 - 142 <=>  192 - 195   (PHE  141  - ILE  144  <=> CYS  192  - THR  195 )                          
 152: 6c70-A exk9-A   145 - 151 <=>  200 - 206   (THR  147  - GLU  153  <=> THR  200  - ASP  206 )                          
 152: 6c70-A exk9-A   262 - 285 <=>  239 - 262   (GLY  348  - LYS  371  <=> HIS  239  - GLY  262 )                          
 152: 6c70-A exk9-A   286 - 289 <=>  264 - 267   (VAL  372  - VAL  375  <=> GLU  264  - CYS  267 )                          
 152: 6c70-A exk9-A   312 - 315 <=>  287 - 290   (ILE  398  - ASN  401  <=> SER  287  - PRO  290 )                          
 152: 6c70-A exk9-A   318 - 321 <=>  291 - 294   (ILE  404  - SER  407  <=> THR  291  - ASP  294 )                          
 152: 6c70-A exk9-A   323 - 326 <=>  295 - 298   (SER  409  - GLU  412  <=> GLN  295  - ILE  298 )                          
 153: 6c70-A ex38-A    60 -  64 <=>  375 - 379   (MET   62  - ASP   66  <=> LEU  375  - LEU  379 )                          
 153: 6c70-A ex38-A   105 - 108 <=>  557 - 560   (PRO  107  - HIS  110  <=> ILE  557  - LEU  560 )                          
 153: 6c70-A ex38-A   109 - 151 <=>  578 - 620   (PRO  111  - GLU  153  <=> ASN  578  - PHE  620 )                          
 153: 6c70-A ex38-A   153 - 156 <=>  629 - 632   (SER  155  - PRO  173  <=> GLU  629  - THR  632 )                          
 153: 6c70-A ex38-A   160 - 163 <=> 1046 -1049   (ILE  177  - PHE  180  <=> TRP 1046  - ALA 1049 )                          
 153: 6c70-A ex38-A   167 - 170 <=> 1053 -1056   (ASN  184  - SER  187  <=> HIS 1053  - ILE 1056 )                          
 153: 6c70-A ex38-A   171 - 223 <=> 1098 -1150   (GLY  188  - LEU  240  <=> GLY 1098  - ILE 1150 )                          
 153: 6c70-A ex38-A   261 - 280 <=> 1178 -1197   (TYR  347  - ALA  366  <=> PRO 1178  - ILE 1197 )                          
 153: 6c70-A ex38-A   318 - 328 <=> 1347 -1357   (ILE  404  - ALA  414  <=> MET 1347  - MET 1357 )                          
 153: 6c70-A ex38-A   330 - 333 <=> 1358 -1361   (SER  416  - TRP  419  <=> GLU 1358  - GLN 1361 )                          
 153: 6c70-A ex38-A   336 - 339 <=> 1362 -1365   (GLY  422  - GLU  425  <=> GLU 1362  - ASN 1365 )                          
 154: 6c70-A ewpi-A    59 -  62 <=>   29 -  32   (MET   61  - SER   64  <=> ILE   29  - ILE   32 )                          
 154: 6c70-A ewpi-A    63 -  66 <=>   38 -  41   (ASP   65  - ASP   68  <=> GLY   38  - ASP   41 )                          
 154: 6c70-A ewpi-A   285 - 288 <=>   49 -  52   (LYS  371  - GLY  374  <=> ILE   49  - GLU   52 )                          
 154: 6c70-A ewpi-A   289 - 308 <=>  111 - 130   (VAL  375  - PHE  394  <=> SER  111  - LEU  130 )                          
 154: 6c70-A ewpi-A   311 - 314 <=>  131 - 134   (CYS  397  - GLY  400  <=> PRO  131  - ILE  134 )                          
 154: 6c70-A ewpi-A   324 - 331 <=>  150 - 157   (VAL  410  - CYS  417  <=> LEU  150  - MET  157 )                          
 154: 6c70-A ewpi-A   344 - 350 <=>  159 - 165   (VAL  430  - GLN  436  <=> LEU  159  - LYS  165 )                          
 154: 6c70-A ewpi-A   352 - 355 <=>  166 - 169   (GLN  438  - MET  441  <=> LEU  166  - GLU  169 )                          
 154: 6c70-A ewpi-A   356 - 359 <=>  174 - 177   (SER  442  - GLY  445  <=> TYR  174  - LEU  177 )                          
 154: 6c70-A ewpi-A   364 - 388 <=>  178 - 202   (THR  450  - LYS  474  <=> VAL  178  - ILE  202 )                          
 155: 6c70-A evm3-A    63 -  86 <=>   33 -  56   (ASP   65  - ILE   88  <=> LYS   33  - SER   56 )                          
 155: 6c70-A evm3-A    88 -  91 <=>   57 -  60   (PHE   90  - ARG   93  <=> SER   57  - THR   60 )                          
 155: 6c70-A evm3-A   257 - 265 <=>   63 -  71   (VAL  343  - LEU  351  <=> ASP   63  - GLN   71 )                          
 155: 6c70-A evm3-A   266 - 278 <=>   73 -  85   (LEU  352  - LEU  364  <=> ASP   73  - PHE   85 )                          
 156: 6c70-A ewpm-A    53 -  57 <=>   33 -  37   (MET   55  - ASN   59  <=> THR   33  - VAL   37 )                          
 156: 6c70-A ewpm-A    63 -  95 <=>  379 - 411   (ASP   65  - PHE   97  <=> GLU  379  - VAL  411 )                          
 156: 6c70-A ewpm-A   257 - 286 <=>  412 - 441   (VAL  343  - VAL  372  <=> SER  412  - THR  441 )                          
 156: 6c70-A ewpm-A   288 - 292 <=>  448 - 452   (GLY  374  - TYR  378  <=> SER  448  - PRO  452 )                          
 156: 6c70-A ewpm-A   385 - 388 <=>  457 - 460   (VAL  471  - LYS  474  <=> LYS  457  - LEU  460 )                          
 157: 6c70-A evdu-A     2 -   5 <=>  514 - 517   (LYS    4  - GLY    7  <=> GLN  514  - PRO  517 )                          
 157: 6c70-A evdu-A     8 -  11 <=>  518 - 521   (ALA   10  - LEU   13  <=> LEU  518  - SER  521 )                          
 157: 6c70-A evdu-A    83 -  86 <=>  566 - 569   (VAL   85  - ILE   88  <=> THR  566  - ILE  569 )                          
 157: 6c70-A evdu-A   159 - 162 <=>  580 - 583   (MET  176  - THR  179  <=> GLN  580  - LYS  583 )                          
 157: 6c70-A evdu-A   177 - 209 <=>  584 - 616   (ALA  194  - GLN  226  <=> ASN  584  - GLY  616 )                          
 157: 6c70-A evdu-A   245 - 248 <=>  620 - 623   (GLU  331  - LYS  334  <=> HIS  620  - GLU  623 )                          
 157: 6c70-A evdu-A   249 - 282 <=>  625 - 658   (HIS  335  - GLN  368  <=> PHE  625  - CYS  658 )                          
 157: 6c70-A evdu-A   285 - 288 <=>  661 - 664   (LYS  371  - GLY  374  <=> SER  661  - ALA  664 )                          
 157: 6c70-A evdu-A   289 - 292 <=>  670 - 673   (VAL  375  - TYR  378  <=> ASP  670  - GLY  673 )                          
 157: 6c70-A evdu-A   294 - 323 <=>  674 - 703   (ALA  380  - SER  409  <=> ARG  674  - LYS  703 )                          
 157: 6c70-A evdu-A   361 - 364 <=>  709 - 712   (LYS  447  - THR  450  <=> PHE  709  - VAL  712 )                          
 157: 6c70-A evdu-A   367 - 375 <=>  716 - 724   (LEU  453  - GLY  461  <=> ARG  716  - THR  724 )                          
 157: 6c70-A evdu-A   376 - 387 <=>  726 - 737   (ALA  462  - LEU  473  <=> ALA  726  - SER  737 )                          
 158: 6c70-A eyks-A    63 -  94 <=>  203 - 234   (ASP   65  - ILE   96  <=> TRP  203  - ASP  234 )                          
 158: 6c70-A eyks-A    96 -  99 <=>  235 - 238   (TYR   98  - LEU  101  <=> PRO  235  - SER  238 )                          
 158: 6c70-A eyks-A   196 - 199 <=>  242 - 245   (ASP  213  - PHE  216  <=> TYR  242  - ASP  245 )                          
 158: 6c70-A eyks-A   262 - 283 <=>  359 - 380   (GLY  348  - ALA  369  <=> SER  359  - ASP  380 )                          
 158: 6c70-A eyks-A   296 - 300 <=>  382 - 386   (VAL  382  - LEU  386  <=> LYS  382  - VAL  386 )                          
 158: 6c70-A eyks-A   364 - 367 <=>  393 - 396   (THR  450  - LEU  453  <=> LYS  393  - ASN  396 )                          
 158: 6c70-A eyks-A   370 - 373 <=>  397 - 400   (PHE  456  - VAL  459  <=> PHE  397  - PHE  400 )                          
 158: 6c70-A eyks-A   376 - 379 <=>  406 - 409   (ALA  462  - THR  465  <=> ASN  406  - ASN  409 )                          
 158: 6c70-A eyks-A   383 - 388 <=>  479 - 484   (VAL  469  - LYS  474  <=> LYS  479  - GLU  484 )                          
 159: 6c70-A ew9r-A     2 -   5 <=>  771 - 774   (LYS    4  - GLY    7  <=> LEU  771  - ILE  774 )                          
 159: 6c70-A ew9r-A     7 -  23 <=>  775 - 791   (VAL    9  - PHE   25  <=> ALA  775  - PRO  791 )                          
 159: 6c70-A ew9r-A    40 -  44 <=>  792 - 796   (CYS   42  - LEU   46  <=> ASN  792  - ASP  796 )                          
 159: 6c70-A ew9r-A   183 - 191 <=>  797 - 805   (TYR  200  - VAL  208  <=> ASP  797  - LEU  805 )                          
 159: 6c70-A ew9r-A   194 - 197 <=>  835 - 838   (SER  211  - VAL  214  <=> ASN  835  - SER  838 )                          
 159: 6c70-A ew9r-A   199 - 223 <=>  857 - 881   (PHE  216  - LEU  240  <=> PHE  857  - TYR  881 )                          
 159: 6c70-A ew9r-A   235 - 238 <=>  883 - 886   (LEU  321  - SER  324  <=> ASN  883  - SER  886 )                          
 159: 6c70-A ew9r-A   244 - 247 <=>  889 - 892   (VAL  330  - HIS  333  <=> LEU  889  - VAL  892 )                          
 159: 6c70-A ew9r-A   251 - 271 <=>  893 - 913   (VAL  337  - THR  357  <=> TRP  893  - THR  913 )                          
 159: 6c70-A ew9r-A   296 - 329 <=>  916 - 949   (VAL  382  - TYR  415  <=> THR  916  - PRO  949 )                          
 159: 6c70-A ew9r-A   343 - 352 <=>  951 - 960   (PHE  429  - GLN  438  <=> ASP  951  - SER  960 )                          
 159: 6c70-A ew9r-A   355 - 358 <=>  965 - 968   (MET  441  - SER  444  <=> PHE  965  - HIS  968 )                          
 159: 6c70-A ew9r-A   361 - 364 <=>  969 - 972   (LYS  447  - THR  450  <=> ASP  969  - SER  972 )                          
 159: 6c70-A ew9r-A   369 - 382 <=>  973 - 986   (LEU  455  - MET  468  <=> LYS  973  - PHE  986 )                          
 160: 6c70-A ewf3-A    56 -  60 <=>   38 -  42   (VAL   58  - MET   62  <=> GLN   38  - LEU   42 )                          
 160: 6c70-A ewf3-A    65 -  92 <=>   75 - 102   (VAL   67  - SER   94  <=> ASP   75  - ASN  102 )                          
 160: 6c70-A ewf3-A   263 - 284 <=>  106 - 127   (VAL  349  - THR  370  <=> GLN  106  - ASP  127 )                          
 160: 6c70-A ewf3-A   285 - 292 <=>  130 - 137   (LYS  371  - TYR  378  <=> LEU  130  - ASN  137 )                          
 160: 6c70-A ewf3-A   295 - 298 <=>  139 - 142   (THR  381  - GLY  384  <=> ILE  139  - TRP  142 )                          
 160: 6c70-A ewf3-A   301 - 305 <=>  143 - 147   (LEU  387  - GLY  391  <=> ASN  143  - ASN  147 )                          
 160: 6c70-A ewf3-A   308 - 319 <=>  227 - 238   (PHE  394  - GLU  405  <=> ILE  227  - THR  238 )                          
 160: 6c70-A ewf3-A   320 - 328 <=>  278 - 286   (GLU  406  - ALA  414  <=> ASN  278  - SER  286 )                          
 160: 6c70-A ewf3-A   343 - 346 <=>  344 - 347   (PHE  429  - ILE  432  <=> SER  344  - LEU  347 )                          
 161: 6c70-A eye9-A    64 -  94 <=>   64 -  94   (ASP   66  - ILE   96  <=> TYR   64  - ASN   94 )                          
 161: 6c70-A eye9-A    96 -  99 <=>   95 -  98   (TYR   98  - LEU  101  <=> ILE   95  - SER   98 )                          
 161: 6c70-A eye9-A   256 - 259 <=>   99 - 102   (ALA  342  - ASP  345  <=> ASN   99  - ASN  102 )                          
 161: 6c70-A eye9-A   261 - 288 <=>  103 - 130   (TYR  347  - GLY  374  <=> ILE  103  - GLY  130 )                          
 161: 6c70-A eye9-A   308 - 311 <=>  143 - 146   (PHE  394  - CYS  397  <=> GLN  143  - ASN  146 )                          
 162: 6c70-A eylx-A     1 -   4 <=>   32 -  35   (PHE    3  - GLN    6  <=> LEU   32  - GLN   35 )                          
 162: 6c70-A eylx-A     9 -  12 <=>   91 -  94   (ASP   11  - PRO   14  <=> ASP   91  - SER   94 )                          
 162: 6c70-A eylx-A    56 -  60 <=>  165 - 169   (VAL   58  - MET   62  <=> LEU  165  - GLU  169 )                          
 162: 6c70-A eylx-A    64 -  92 <=>  293 - 321   (ASP   66  - SER   94  <=> VAL  293  - LYS  321 )                          
 162: 6c70-A eylx-A   260 - 286 <=>  322 - 348   (ALA  346  - VAL  372  <=> ASP  322  - SER  348 )                          
 162: 6c70-A eylx-A   311 - 314 <=>  357 - 360   (CYS  397  - GLY  400  <=> THR  357  - GLY  360 )                          
 163: 6c70-A ewic-A    64 - 102 <=>  682 - 720   (ASP   66  - TRP  104  <=> ASN  682  - GLU  720 )                          
 163: 6c70-A ewic-A   249 - 286 <=>  721 - 758   (HIS  335  - VAL  372  <=> TYR  721  - SER  758 )                          
 163: 6c70-A ewic-A   297 - 300 <=>  760 - 763   (ILE  383  - LEU  386  <=> GLN  760  - ASP  763 )                          
 163: 6c70-A ewic-A   304 - 312 <=>  764 - 772   (LEU  390  - ILE  398  <=> ALA  764  - SER  772 )                          
 163: 6c70-A ewic-A   323 - 334 <=>  817 - 828   (SER  409  - TYR  420  <=> ASN  817  - ASP  828 )                          
 164: 6c70-A eu6l-A    63 -  93 <=>    2 -  32   (ASP   65  - LYS   95  <=> THR    2  - PHE   32 )                          
 164: 6c70-A eu6l-A    99 - 104 <=>   34 -  39   (LEU  101  - ASN  106  <=> ARG   34  - GLU   39 )                          
 164: 6c70-A eu6l-A   258 - 285 <=>   53 -  80   (GLY  344  - LYS  371  <=> GLU   53  - LEU   80 )                          
 164: 6c70-A eu6l-A   384 - 387 <=>   83 -  86   (LEU  470  - LEU  473  <=> VAL   83  - SER   86 )                          
 165: 6c70-A ewmu-A     1 -   4 <=>   61 -  64   (PHE    3  - GLN    6  <=> THR   61  - VAL   64 )                          
 165: 6c70-A ewmu-A     5 -   8 <=>   72 -  75   (GLY    7  - ALA   10  <=> GLU   72  - HIS   75 )                          
 165: 6c70-A ewmu-A    28 -  31 <=>   77 -  80   (TYR   30  - GLY   33  <=> TYR   77  - ARG   80 )                          
 165: 6c70-A ewmu-A    60 -  64 <=>   98 - 102   (MET   62  - ASP   66  <=> GLY   98  - GLY  102 )                          
 165: 6c70-A ewmu-A    67 -  99 <=>  103 - 135   (ASP   69  - LEU  101  <=> ILE  103  - GLY  135 )                          
 165: 6c70-A ewmu-A   256 - 279 <=>  137 - 160   (ALA  342  - LEU  365  <=> ALA  137  - ASP  160 )                          
 165: 6c70-A ewmu-A   282 - 285 <=>  161 - 164   (GLN  368  - LYS  371  <=> LYS  161  - GLY  164 )                          
 165: 6c70-A ewmu-A   287 - 290 <=>  165 - 168   (ASN  373  - ASN  376  <=> ARG  165  - ASP  168 )                          
 165: 6c70-A ewmu-A   326 - 329 <=>  299 - 302   (GLU  412  - TYR  415  <=> VAL  299  - ASP  302 )                          
 165: 6c70-A ewmu-A   347 - 352 <=>  304 - 309   (VAL  433  - GLN  438  <=> GLU  304  - VAL  309 )                          
 165: 6c70-A ewmu-A   353 - 356 <=>  312 - 315   (LYS  439  - SER  442  <=> ILE  312  - GLY  315 )                          
 165: 6c70-A ewmu-A   363 - 366 <=>  479 - 482   (PHE  449  - SER  452  <=> ASN  479  - HIS  482 )                          
 165: 6c70-A ewmu-A   369 - 372 <=>  484 - 487   (LEU  455  - SER  458  <=> ALA  484  - PHE  487 )                          
 165: 6c70-A ewmu-A   374 - 381 <=>  501 - 508   (LEU  460  - PHE  467  <=> VAL  501  - LEU  508 )                          
 165: 6c70-A ewmu-A   385 - 388 <=>  509 - 512   (VAL  471  - LYS  474  <=> GLN  509  - ALA  512 )                          
 166: 6c70-A ewma-A    29 -  37 <=>   95 - 103   (SER   31  - ARG   39  <=> PRO   95  - LEU  103 )                          
 166: 6c70-A ewma-A    39 -  42 <=>  104 - 107   (TYR   41  - VAL   44  <=> ALA  104  - PHE  107 )                          
 166: 6c70-A ewma-A    63 -  66 <=>  293 - 296   (ASP   65  - ASP   68  <=> ARG  293  - ASN  296 )                          
 166: 6c70-A ewma-A    69 -  89 <=>  297 - 317   (THR   71  - PRO   91  <=> PHE  297  - GLU  317 )                          
 166: 6c70-A ewma-A    91 - 103 <=>  318 - 330   (ARG   93  - ASN  105  <=> SER  318  - CYS  330 )                          
 166: 6c70-A ewma-A   104 - 107 <=>  332 - 335   (ASN  106  - SER  109  <=> GLN  332  - THR  335 )                          
 166: 6c70-A ewma-A   115 - 119 <=>  339 - 343   (ASN  117  - HIS  121  <=> VAL  339  - LYS  343 )                          
 166: 6c70-A ewma-A   248 - 286 <=>  349 - 387   (LYS  334  - VAL  372  <=> LYS  349  - ALA  387 )                          
 166: 6c70-A ewma-A   287 - 290 <=>  390 - 393   (ASN  373  - ASN  376  <=> ALA  390  - ALA  393 )                          
 166: 6c70-A ewma-A   335 - 338 <=>  652 - 655   (ASP  421  - GLU  424  <=> ASN  652  - PRO  655 )                          
 167: 6c70-A eymq-A    64 -  96 <=>   10 -  42   (ASP   66  - TYR   98  <=> ILE   10  - SER   42 )                          
 167: 6c70-A eymq-A   257 - 284 <=>   44 -  71   (VAL  343  - THR  370  <=> LYS   44  - LEU   71 )                          
 167: 6c70-A eymq-A   285 - 288 <=>   73 -  76   (LYS  371  - GLY  374  <=> LEU   73  - VAL   76 )                          
 168: 6c70-A ev2j-A     1 -   5 <=>  142 - 146   (PHE    3  - GLY    7  <=> LEU  142  - ASN  146 )                          
 168: 6c70-A ev2j-A     9 -  13 <=>  164 - 168   (ASP   11  - ASN   15  <=> TYR  164  - ASP  168 )                          
 168: 6c70-A ev2j-A    15 -  19 <=>  169 - 173   (ARG   17  - GLY   21  <=> ALA  169  - ASP  173 )                          
 168: 6c70-A ev2j-A    28 -  33 <=>  177 - 182   (TYR   30  - LYS   35  <=> SER  177  - LYS  182 )                          
 168: 6c70-A ev2j-A    63 -  66 <=>  411 - 414   (ASP   65  - ASP   68  <=> ARG  411  - THR  414 )                          
 168: 6c70-A ev2j-A    69 -  91 <=>  415 - 437   (THR   71  - ARG   93  <=> PRO  415  - LYS  437 )                          
 168: 6c70-A ev2j-A   261 - 286 <=>  438 - 463   (TYR  347  - VAL  372  <=> VAL  438  - LYS  463 )                          
 168: 6c70-A ev2j-A   292 - 295 <=>  465 - 468   (TYR  378  - THR  381  <=> VAL  465  - VAL  468 )                          
 168: 6c70-A ev2j-A   329 - 333 <=>  479 - 483   (TYR  415  - TRP  419  <=> LEU  479  - TYR  483 )                          
 168: 6c70-A ev2j-A   336 - 339 <=>  484 - 487   (GLY  422  - GLU  425  <=> ASN  484  - ILE  487 )                          
 169: 6c70-A exnw-A    63 -  91 <=>    3 -  31   (ASP   65  - ARG   93  <=> LYS    3  - ASN   31 )                          
 169: 6c70-A exnw-A    92 -  98 <=>   33 -  39   (SER   94  - THR  100  <=> GLY   33  - ASP   39 )                          
 169: 6c70-A exnw-A    99 - 102 <=>   42 -  45   (LEU  101  - TRP  104  <=> TRP   42  - GLN   45 )                          
 169: 6c70-A exnw-A   103 - 106 <=>   47 -  50   (ASN  105  - ASN  108  <=> HIS   47  - GLN   50 )                          
 169: 6c70-A exnw-A   118 - 121 <=>   57 -  60   (PHE  120  - LEU  123  <=> GLU   57  - PRO   60 )                          
 169: 6c70-A exnw-A   124 - 127 <=>   61 -  64   (THR  126  - ARG  129  <=> GLY   61  - ARG   64 )                          
 169: 6c70-A exnw-A   258 - 285 <=>   79 - 106   (GLY  344  - LYS  371  <=> ARG   79  - ASN  106 )                          
 170: 6c70-A ewzs-A    66 -  87 <=>    1 -  22   (ASP   68  - TYR   89  <=> MET    1  - ILE   22 )                          
 170: 6c70-A ewzs-A   195 - 198 <=>   23 -  26   (LEU  212  - LEU  215  <=> PRO   23  - ASP   26 )                          
 170: 6c70-A ewzs-A   208 - 211 <=>   34 -  37   (GLU  225  - GLN  228  <=> ASN   34  - ASN   37 )                          
 170: 6c70-A ewzs-A   247 - 286 <=>   39 -  78   (HIS  333  - VAL  372  <=> SER   39  - SER   78 )                          
 170: 6c70-A ewzs-A   287 - 290 <=>   81 -  84   (ASN  373  - ASN  376  <=> GLU   81  - GLU   84 )                          
 170: 6c70-A ewzs-A   379 - 382 <=>  106 - 109   (THR  465  - MET  468  <=> ALA  106  - LYS  109 )                          
 171: 6c70-A ey2q-A     1 -   4 <=>   28 -  31   (PHE    3  - GLN    6  <=> ARG   28  - GLN   31 )                          
 171: 6c70-A ey2q-A     8 -  22 <=>   33 -  47   (ALA   10  - HIS   24  <=> LYS   33  - ALA   47 )                          
 171: 6c70-A ey2q-A    43 -  61 <=>   49 -  67   (THR   45  - GLU   63  <=> LEU   49  - ILE   67 )                          
 171: 6c70-A ey2q-A    64 -  92 <=>   98 - 126   (ASP   66  - SER   94  <=> ARG   98  - VAL  126 )                          
 171: 6c70-A ey2q-A    96 -  99 <=>  198 - 201   (TYR   98  - LEU  101  <=> THR  198  - ASN  201 )                          
 171: 6c70-A ey2q-A   259 - 263 <=>  204 - 208   (ASP  345  - VAL  349  <=> LEU  204  - THR  208 )                          
 171: 6c70-A ey2q-A   264 - 290 <=>  210 - 236   (ALA  350  - ASN  376  <=> PHE  210  - GLU  236 )                          
 171: 6c70-A ey2q-A   344 - 347 <=>  526 - 529   (VAL  430  - VAL  433  <=> LEU  526  - SER  529 )                          
 171: 6c70-A ey2q-A   352 - 356 <=>  564 - 568   (GLN  438  - SER  442  <=> PRO  564  - PRO  568 )                          
 171: 6c70-A ey2q-A   364 - 367 <=>  569 - 572   (THR  450  - LEU  453  <=> VAL  569  - LEU  572 )                          
 171: 6c70-A ey2q-A   371 - 374 <=>  573 - 576   (ALA  457  - LEU  460  <=> SER  573  - ILE  576 )                          
 172: 6c70-A exnn-A    64 -  98 <=>   30 -  64   (ASP   66  - THR  100  <=> ASP   30  - ASN   64 )                          
 172: 6c70-A exnn-A   257 - 279 <=>   65 -  87   (VAL  343  - LEU  365  <=> PRO   65  - GLY   87 )                          
 172: 6c70-A exnn-A   285 - 288 <=>   97 - 100   (LYS  371  - GLY  374  <=> PHE   97  - VAL  100 )                          
 172: 6c70-A exnn-A   290 - 294 <=>  113 - 117   (ASN  376  - ALA  380  <=> MET  113  - VAL  117 )                          
 172: 6c70-A exnn-A   301 - 304 <=>  177 - 180   (LEU  387  - LEU  390  <=> CYS  177  - ILE  180 )                          
 172: 6c70-A exnn-A   307 - 310 <=>  196 - 199   (VAL  393  - PHE  396  <=> MET  196  - PRO  199 )                          
 172: 6c70-A exnn-A   380 - 383 <=>  288 - 291   (TYR  466  - VAL  469  <=> MET  288  - ARG  291 )                          
 173: 6c70-A eupu-A    56 -  62 <=>  104 - 110   (VAL   58  - SER   64  <=> LYS  104  - ARG  110 )                          
 173: 6c70-A eupu-A    64 -  89 <=>  143 - 168   (ASP   66  - PRO   91  <=> VAL  143  - MET  168 )                          
 173: 6c70-A eupu-A    91 -  95 <=>  169 - 173   (ARG   93  - PHE   97  <=> VAL  169  - SER  173 )                          
 173: 6c70-A eupu-A   259 - 282 <=>  174 - 197   (ASP  345  - GLN  368  <=> LYS  174  - LYS  197 )                          
 173: 6c70-A eupu-A   284 - 290 <=>  254 - 260   (THR  370  - ASN  376  <=> PHE  254  - PHE  260 )                          
 174: 6c70-A exyp-A    59 -  62 <=>  202 - 205   (MET   61  - SER   64  <=> THR  202  - PHE  205 )                          
 174: 6c70-A exyp-A    64 -  91 <=>  311 - 338   (ASP   66  - ARG   93  <=> ILE  311  - LYS  338 )                          
 174: 6c70-A exyp-A   257 - 286 <=>  340 - 369   (VAL  343  - VAL  372  <=> THR  340  - LEU  369 )                          
 174: 6c70-A exyp-A   287 - 309 <=>  373 - 395   (ASN  373  - LEU  395  <=> LEU  373  - THR  395 )                          
 174: 6c70-A exyp-A   317 - 320 <=>  408 - 411   (LEU  403  - GLU  406  <=> LYS  408  - THR  411 )                          
 174: 6c70-A exyp-A   323 - 326 <=>  412 - 415   (SER  409  - GLU  412  <=> SER  412  - LYS  415 )                          
 174: 6c70-A exyp-A   371 - 374 <=>  432 - 435   (ALA  457  - LEU  460  <=> GLY  432  - THR  435 )                          
 175: 6c70-A ey7s-A    63 -  88 <=>    1 -  26   (ASP   65  - PHE   90  <=> MET    1  - PRO   26 )                          
 175: 6c70-A ey7s-A   259 - 290 <=>   29 -  60   (ASP  345  - ASN  376  <=> ASN   29  - VAL   60 )                          
 176: 6c70-A exat-A    35 -  39 <=>  177 - 181   (PRO   37  - TYR   41  <=> ASN  177  - ASN  181 )                          
 176: 6c70-A exat-A    49 -  53 <=>  210 - 214   (LEU   51  - MET   55  <=> THR  210  - TYR  214 )                          
 176: 6c70-A exat-A    65 -  95 <=>  243 - 273   (VAL   67  - PHE   97  <=> LYS  243  - GLY  273 )                          
 176: 6c70-A exat-A   260 - 279 <=>  275 - 294   (ALA  346  - LEU  365  <=> GLN  275  - GLU  294 )                          
 176: 6c70-A exat-A   299 - 303 <=>  295 - 299   (TYR  385  - THR  389  <=> ALA  295  - ARG  299 )                          
 176: 6c70-A exat-A   306 - 311 <=>  300 - 305   (GLN  392  - CYS  397  <=> SER  300  - LEU  305 )                          
 176: 6c70-A exat-A   361 - 367 <=>  315 - 321   (LYS  447  - LEU  453  <=> ARG  315  - HIS  321 )                          
 176: 6c70-A exat-A   369 - 374 <=>  322 - 327   (LEU  455  - LEU  460  <=> LEU  322  - LYS  327 )                          
 177: 6c70-A eygl-A    30 -  33 <=>  287 - 290   (GLU   32  - LYS   35  <=> GLY  287  - LEU  290 )                          
 177: 6c70-A eygl-A    36 -  39 <=>  291 - 294   (HIS   38  - TYR   41  <=> TYR  291  - THR  294 )                          
 177: 6c70-A eygl-A    63 - 105 <=>  629 - 671   (ASP   65  - PRO  107  <=> ASN  629  - GLY  671 )                          
 177: 6c70-A eygl-A   159 - 165 <=>  706 - 712   (MET  176  - PRO  182  <=> VAL  706  - SER  712 )                          
 177: 6c70-A eygl-A   193 - 203 <=>  738 - 748   (ASN  210  - LEU  220  <=> ILE  738  - MET  748 )                          
 177: 6c70-A eygl-A   254 - 259 <=>  751 - 756   (VAL  340  - ASP  345  <=> VAL  751  - GLU  756 )                          
 177: 6c70-A eygl-A   261 - 281 <=>  757 - 777   (TYR  347  - TYR  367  <=> LEU  757  - LEU  777 )                          
 177: 6c70-A eygl-A   282 - 285 <=>  780 - 783   (GLN  368  - LYS  371  <=> TYR  780  - VAL  783 )                          
 177: 6c70-A eygl-A   286 - 290 <=>  785 - 789   (VAL  372  - ASN  376  <=> VAL  785  - SER  789 )                          
 178: 6c70-A evnt-A    64 -  94 <=>   42 -  72   (ASP   66  - ILE   96  <=> PHE   42  - LEU   72 )                          
 178: 6c70-A evnt-A    96 -  99 <=>   74 -  77   (TYR   98  - LEU  101  <=> ARG   74  - ASN   77 )                          
 178: 6c70-A evnt-A   247 - 252 <=>   81 -  86   (HIS  333  - ARG  338  <=> ARG   81  - GLN   86 )                          
 178: 6c70-A evnt-A   255 - 262 <=>   89 -  96   (THR  341  - GLY  348  <=> ARG   89  - GLN   96 )                          
 178: 6c70-A evnt-A   263 - 285 <=>   98 - 120   (VAL  349  - LYS  371  <=> ASP   98  - GLN  120 )                          
 178: 6c70-A evnt-A   286 - 290 <=>  122 - 126   (VAL  372  - ASN  376  <=> ASP  122  - GLU  126 )                          
 178: 6c70-A evnt-A   371 - 374 <=>  912 - 915   (ALA  457  - LEU  460  <=> HIS  912  - SER  915 )                          
 179: 6c70-A ex5h-A     2 -   5 <=>  389 - 392   (LYS    4  - GLY    7  <=> ARG  389  - LYS  392 )                          
 179: 6c70-A ex5h-A    22 -  25 <=>  423 - 426   (HIS   24  - PHE   27  <=> THR  423  - PRO  426 )                          
 179: 6c70-A ex5h-A    26 -  32 <=>  428 - 434   (ASN   28  - LYS   34  <=> ALA  428  - THR  434 )                          
 179: 6c70-A ex5h-A    36 -  39 <=>  441 - 444   (HIS   38  - TYR   41  <=> LYS  441  - ASN  444 )                          
 179: 6c70-A ex5h-A    42 -  45 <=>  445 - 448   (VAL   44  - LEU   47  <=> VAL  445  - PRO  448 )                          
 179: 6c70-A ex5h-A    52 -  58 <=>  514 - 520   (GLY   54  - LEU   60  <=> ALA  514  - MET  520 )                          
 179: 6c70-A ex5h-A   149 - 153 <=>  527 - 531   (PHE  151  - SER  155  <=> MET  527  - ASP  531 )                          
 179: 6c70-A ex5h-A   158 - 161 <=>  563 - 566   (LEU  175  - ARG  178  <=> LEU  563  - GLY  566 )                          
 179: 6c70-A ex5h-A   267 - 286 <=>  583 - 602   (LEU  353  - VAL  372  <=> ILE  583  - GLU  602 )                          
 179: 6c70-A ex5h-A   287 - 290 <=>  608 - 611   (ASN  373  - ASN  376  <=> LYS  608  - THR  611 )                          
 179: 6c70-A ex5h-A   293 - 313 <=>  612 - 632   (ALA  379  - PHE  399  <=> THR  612  - GLN  632 )                          
 179: 6c70-A ex5h-A   353 - 358 <=>  650 - 655   (LYS  439  - SER  444  <=> SER  650  - ILE  655 )                          
 179: 6c70-A ex5h-A   364 - 388 <=>  657 - 681   (THR  450  - LYS  474  <=> ASP  657  - LYS  681 )                          
 180: 6c70-A euxf-A     1 -   4 <=>   55 -  58   (PHE    3  - GLN    6  <=> VAL   55  - SER   58 )                          
 180: 6c70-A euxf-A     9 -  18 <=>   94 - 103   (ASP   11  - GLN   20  <=> ALA   94  - THR  103 )                          
 180: 6c70-A euxf-A    48 -  58 <=>  110 - 120   (LEU   50  - LEU   60  <=> VAL  110  - ILE  120 )                          
 180: 6c70-A euxf-A    61 -  64 <=>  121 - 124   (GLU   63  - ASP   66  <=> SER  121  - ALA  124 )                          
 180: 6c70-A euxf-A    66 -  94 <=>  125 - 153   (ASP   68  - ILE   96  <=> TYR  125  - ARG  153 )                          
 180: 6c70-A euxf-A   259 - 262 <=>  171 - 174   (ASP  345  - GLY  348  <=> HIS  171  - SER  174 )                          
 180: 6c70-A euxf-A   263 - 290 <=>  178 - 205   (VAL  349  - ASN  376  <=> THR  178  - ALA  205 )                          
 180: 6c70-A euxf-A   307 - 318 <=>  295 - 306   (VAL  393  - ILE  404  <=> LEU  295  - LEU  306 )                          
 180: 6c70-A euxf-A   385 - 388 <=>  444 - 447   (VAL  471  - LYS  474  <=> THR  444  - ILE  447 )                          
 181: 6c70-A eynv-A    16 -  21 <=>   50 -  55   (VAL   18  - GLY   23  <=> GLY   50  - SER   55 )                          
 181: 6c70-A eynv-A    23 -  26 <=>   56 -  59   (PHE   25  - ASN   28  <=> ILE   56  - LYS   59 )                          
 181: 6c70-A eynv-A    28 -  32 <=>   62 -  66   (TYR   30  - LYS   34  <=> LEU   62  - GLN   66 )                          
 181: 6c70-A eynv-A   106 - 113 <=>  164 - 171   (ASN  108  - GLU  115  <=> LYS  164  - LYS  171 )                          
 181: 6c70-A eynv-A   132 - 135 <=>  320 - 323   (CYS  134  - GLY  137  <=> LYS  320  - ILE  323 )                          
 181: 6c70-A eynv-A   138 - 144 <=>  334 - 340   (ILE  140  - TRP  146  <=> ASP  334  - PHE  340 )                          
 181: 6c70-A eynv-A   146 - 149 <=>  341 - 344   (GLY  148  - PHE  151  <=> ILE  341  - LYS  344 )                          
 181: 6c70-A eynv-A   170 - 177 <=>  523 - 530   (SER  187  - ALA  194  <=> GLY  523  - LYS  530 )                          
 181: 6c70-A eynv-A   289 - 331 <=>  553 - 595   (VAL  375  - CYS  417  <=> ALA  553  - ASP  595 )                          
 181: 6c70-A eynv-A   332 - 335 <=>  598 - 601   (HIS  418  - ASP  421  <=> LYS  598  - ASP  601 )                          
 181: 6c70-A eynv-A   337 - 353 <=>  646 - 662   (SER  423  - LYS  439  <=> LEU  646  - ASP  662 )                          
 181: 6c70-A eynv-A   360 - 363 <=>  670 - 673   (ALA  446  - PHE  449  <=> ILE  670  - GLU  673 )                          
 181: 6c70-A eynv-A   368 - 388 <=>  674 - 694   (ASP  454  - LYS  474  <=> SER  674  - ASN  694 )                          
 182: 6c70-A eyz6-A    63 -  75 <=>    1 -  13   (ASP   65  - MET   77  <=> MET    1  - ASP   13 )                          
 182: 6c70-A eyz6-A    77 -  80 <=>   14 -  17   (PHE   79  - HIS   82  <=> SER   14  - THR   17 )                          
 182: 6c70-A eyz6-A    81 -  96 <=>   19 -  34   (PRO   83  - TYR   98  <=> LEU   19  - SER   34 )                          
 182: 6c70-A eyz6-A   257 - 285 <=>   36 -  64   (VAL  343  - LYS  371  <=> GLU   36  - PHE   64 )                          
 182: 6c70-A eyz6-A   286 - 290 <=>   67 -  71   (VAL  372  - ASN  376  <=> THR   67  - ARG   71 )                          
 182: 6c70-A eyz6-A   325 - 331 <=>   91 -  97   (MET  411  - CYS  417  <=> ILE   91  - ILE   97 )                          
 182: 6c70-A eyz6-A   332 - 338 <=>  100 - 106   (HIS  418  - GLU  424  <=> LEU  100  - GLN  106 )                          
 183: 6c70-A eu7l-A    53 -  58 <=>   45 -  50   (MET   55  - LEU   60  <=> ASP   45  - PHE   50 )                          
 183: 6c70-A eu7l-A    60 -  64 <=>   51 -  55   (MET   62  - ASP   66  <=> THR   51  - LYS   55 )                          
 183: 6c70-A eu7l-A   113 - 148 <=>  105 - 140   (GLU  115  - THR  150  <=> GLN  105  - CYS  140 )                          
 183: 6c70-A eu7l-A   178 - 213 <=>  141 - 176   (LEU  195  - LEU  230  <=> ASN  141  - ASP  176 )                          
 183: 6c70-A eu7l-A   243 - 246 <=>  177 - 180   (TRP  329  - ARG  332  <=> SER  177  - ALA  180 )                          
 183: 6c70-A eu7l-A   248 - 272 <=>  181 - 205   (LYS  334  - THR  358  <=> ASN  181  - SER  205 )                          
 183: 6c70-A eu7l-A   273 - 276 <=>  207 - 210   (THR  359  - LEU  362  <=> ALA  207  - GLU  210 )                          
 183: 6c70-A eu7l-A   360 - 363 <=>  238 - 241   (ALA  446  - PHE  449  <=> SER  238  - ASN  241 )                          
 183: 6c70-A eu7l-A   369 - 384 <=>  244 - 259   (LEU  455  - LEU  470  <=> ASN  244  - ILE  259 )                          
 184: 6c70-A eymt-A     2 -   5 <=>  325 - 328   (LYS    4  - GLY    7  <=> ARG  325  - TYR  328 )                          
 184: 6c70-A eymt-A     9 -  12 <=>  342 - 345   (ASP   11  - PRO   14  <=> PRO  342  - GLU  345 )                          
 184: 6c70-A eymt-A    21 -  24 <=>  359 - 362   (GLY   23  - MET   26  <=> ASN  359  - PHE  362 )                          
 184: 6c70-A eymt-A    94 -  97 <=>  369 - 372   (ILE   96  - LYS   99  <=> LYS  369  - CYS  372 )                          
 184: 6c70-A eymt-A   107 - 112 <=>  419 - 424   (SER  109  - ALA  114  <=> ILE  419  - LEU  424 )                          
 184: 6c70-A eymt-A   127 - 150 <=>  476 - 499   (ARG  129  - ILE  152  <=> GLU  476  - SER  499 )                          
 184: 6c70-A eymt-A   170 - 174 <=>  525 - 529   (SER  187  - HIS  191  <=> ASN  525  - VAL  529 )                          
 184: 6c70-A eymt-A   175 - 226 <=>  531 - 582   (VAL  192  - THR  243  <=> LYS  531  - ASP  582 )                          
 184: 6c70-A eymt-A   228 - 271 <=>  608 - 651   (LEU  314  - THR  357  <=> GLU  608  - ILE  651 )                          
 185: 6c70-A ev1w-A    63 -  94 <=>    2 -  33   (ASP   65  - ILE   96  <=> SER    2  - VAL   33 )                          
 185: 6c70-A ev1w-A    96 -  99 <=>   35 -  38   (TYR   98  - LEU  101  <=> GLU   35  - GLU   38 )                          
 185: 6c70-A ev1w-A   246 - 250 <=>   51 -  55   (ARG  332  - VAL  336  <=> GLU   51  - VAL   55 )                          
 185: 6c70-A ev1w-A   254 - 290 <=>   60 -  96   (VAL  340  - ASN  376  <=> GLN   60  - LYS   96 )                          
 185: 6c70-A ev1w-A   292 - 297 <=>   97 - 102   (TYR  378  - ILE  383  <=> GLU   97  - LYS  102 )                          
 186: 6c70-A evbh-A     1 -   4 <=>  111 - 114   (PHE    3  - GLN    6  <=> ASP  111  - GLY  114 )                          
 186: 6c70-A evbh-A    56 -  61 <=>  133 - 138   (VAL   58  - GLU   63  <=> ILE  133  - GLU  138 )                          
 186: 6c70-A evbh-A    63 -  70 <=>  171 - 178   (ASP   65  - ALA   72  <=> GLY  171  - GLN  178 )                          
 186: 6c70-A evbh-A    72 -  99 <=>  179 - 206   (THR   74  - LEU  101  <=> LEU  179  - GLY  206 )                          
 186: 6c70-A evbh-A   256 - 259 <=>  207 - 210   (ALA  342  - ASP  345  <=> ALA  207  - VAL  210 )                          
 186: 6c70-A evbh-A   262 - 283 <=>  211 - 232   (GLY  348  - ALA  369  <=> ASP  211  - ASP  232 )                          
 186: 6c70-A evbh-A   284 - 287 <=>  236 - 239   (THR  370  - ASN  373  <=> THR  236  - VAL  239 )                          
 186: 6c70-A evbh-A   291 - 296 <=>  258 - 263   (VAL  377  - VAL  382  <=> GLU  258  - ASP  263 )                          
 187: 6c70-A eu0l-A     1 -   4 <=>   65 -  68   (PHE    3  - GLN    6  <=> LEU   65  - PRO   68 )                          
 187: 6c70-A eu0l-A     7 -  12 <=>   69 -  74   (VAL    9  - PRO   14  <=> LYS   69  - TYR   74 )                          
 187: 6c70-A eu0l-A    19 -  23 <=>  108 - 112   (GLY   21  - PHE   25  <=> ILE  108  - THR  112 )                          
 187: 6c70-A eu0l-A    45 -  48 <=>  153 - 156   (LEU   47  - LEU   50  <=> ASP  153  - ILE  156 )                          
 187: 6c70-A eu0l-A    82 -  85 <=>  158 - 161   (ILE   84  - MET   87  <=> GLY  158  - GLY  161 )                          
 187: 6c70-A eu0l-A    89 -  92 <=>  185 - 188   (PRO   91  - SER   94  <=> SER  185  - PRO  188 )                          
 187: 6c70-A eu0l-A   151 - 155 <=>  219 - 223   (GLU  153  - ILE  172  <=> LYS  219  - ARG  223 )                          
 187: 6c70-A eu0l-A   156 - 160 <=>  225 - 229   (PRO  173  - ILE  177  <=> ALA  225  - PHE  229 )                          
 187: 6c70-A eu0l-A   174 - 221 <=>  240 - 287   (HIS  191  - MET  238  <=> LEU  240  - THR  287 )                          
 187: 6c70-A eu0l-A   239 - 259 <=>  288 - 308   (ALA  325  - ASP  345  <=> LYS  288  - GLY  308 )                          
 187: 6c70-A eu0l-A   261 - 270 <=>  309 - 318   (TYR  347  - LEU  356  <=> LYS  309  - GLU  318 )                          
 187: 6c70-A eu0l-A   299 - 324 <=>  338 - 363   (TYR  385  - VAL  410  <=> ARG  338  - LEU  363 )                          
 187: 6c70-A eu0l-A   346 - 349 <=>  366 - 369   (ILE  432  - GLN  435  <=> LEU  366  - GLU  369 )                          
 188: 6c70-A ewab-A    33 -  36 <=>  328 - 331   (LYS   35  - HIS   38  <=> SER  328  - ILE  331 )                          
 188: 6c70-A ewab-A    39 -  42 <=>  332 - 335   (TYR   41  - VAL   44  <=> ASP  332  - PHE  335 )                          
 188: 6c70-A ewab-A    48 -  62 <=>  339 - 353   (LEU   50  - SER   64  <=> ASN  339  - VAL  353 )                          
 188: 6c70-A ewab-A    63 -  66 <=>  358 - 361   (ASP   65  - ASP   68  <=> PHE  358  - ASP  361 )                          
 188: 6c70-A ewab-A    67 -  95 <=>  363 - 391   (ASP   69  - PHE   97  <=> GLU  363  - ASP  391 )                          
 188: 6c70-A ewab-A   257 - 286 <=>  393 - 422   (VAL  343  - VAL  372  <=> ILE  393  - GLY  422 )                          
 188: 6c70-A ewab-A   295 - 298 <=>  425 - 428   (THR  381  - GLY  384  <=> ALA  425  - SER  428 )                          
 188: 6c70-A ewab-A   301 - 309 <=>  429 - 437   (LEU  387  - LEU  395  <=> ARG  429  - SER  437 )                          
 188: 6c70-A ewab-A   316 - 327 <=>  446 - 457   (ARG  402  - ALA  413  <=> ALA  446  - VAL  457 )                          
 188: 6c70-A ewab-A   329 - 332 <=>  458 - 461   (TYR  415  - HIS  418  <=> TYR  458  - ILE  461 )                          
 188: 6c70-A ewab-A   335 - 338 <=>  462 - 465   (ASP  421  - GLU  424  <=> ASP  462  - SER  465 )                          
 189: 6c70-A evtc-A    28 -  33 <=>  260 - 265   (TYR   30  - LYS   35  <=> CYS  260  - LYS  265 )                          
 189: 6c70-A evtc-A    34 -  37 <=>  267 - 270   (PHE   36  - ARG   39  <=> PHE  267  - ASP  270 )                          
 189: 6c70-A evtc-A    39 -  42 <=>  271 - 274   (TYR   41  - VAL   44  <=> ASP  271  - PRO  274 )                          
 189: 6c70-A evtc-A    43 -  46 <=>  286 - 289   (THR   45  - LEU   48  <=> LYS  286  - LEU  289 )                          
 189: 6c70-A evtc-A    98 - 103 <=>  320 - 325   (THR  100  - ASN  105  <=> LEU  320  - TYR  325 )                          
 189: 6c70-A evtc-A   186 - 205 <=>  338 - 357   (VAL  203  - PHE  222  <=> GLU  338  - GLN  357 )                          
 189: 6c70-A evtc-A   208 - 214 <=>  358 - 364   (GLU  225  - LYS  231  <=> TYR  358  - LYS  364 )                          
 189: 6c70-A evtc-A   250 - 271 <=>  366 - 387   (VAL  336  - THR  357  <=> PRO  366  - LEU  387 )                          
 189: 6c70-A evtc-A   275 - 278 <=>  388 - 391   (THR  361  - LEU  364  <=> GLU  388  - PHE  391 )                          
 189: 6c70-A evtc-A   296 - 325 <=>  393 - 422   (VAL  382  - MET  411  <=> SER  393  - TYR  422 )                          
 189: 6c70-A evtc-A   350 - 354 <=>  423 - 427   (GLN  436  - ALA  440  <=> ASP  423  - SER  427 )                          
 189: 6c70-A evtc-A   366 - 381 <=>  434 - 449   (SER  452  - PHE  467  <=> TYR  434  - LYS  449 )                          
 190: 6c70-A euwh-A    59 -  63 <=>  298 - 302   (MET   61  - ASP   65  <=> ASN  298  - PHE  302 )                          
 190: 6c70-A euwh-A    65 -  88 <=>  610 - 633   (VAL   67  - PHE   90  <=> PHE  610  - ASP  633 )                          
 190: 6c70-A euwh-A    90 -  93 <=>  634 - 637   (VAL   92  - LYS   95  <=> GLY  634  - VAL  637 )                          
 190: 6c70-A euwh-A    96 -  99 <=>  638 - 641   (TYR   98  - LEU  101  <=> GLU  638  - GLU  641 )                          
 190: 6c70-A euwh-A   201 - 208 <=>  646 - 653   (SER  218  - GLU  225  <=> TYR  646  - ILE  653 )                          
 190: 6c70-A euwh-A   257 - 260 <=>  850 - 853   (VAL  343  - ALA  346  <=> TYR  850  - TYR  853 )                          
 190: 6c70-A euwh-A   261 - 281 <=>  856 - 876   (TYR  347  - TYR  367  <=> LYS  856  - VAL  876 )                          
 190: 6c70-A euwh-A   381 - 388 <=>  877 - 884   (PHE  467  - LYS  474  <=> ILE  877  - ARG  884 )                          
 191: 6c70-A ey4i-A    34 -  44 <=>  195 - 205   (PHE   36  - LEU   46  <=> ASP  195  - ARG  205 )                          
 191: 6c70-A ey4i-A    47 -  50 <=>  211 - 214   (LEU   49  - GLN   52  <=> LEU  211  - PRO  214 )                          
 191: 6c70-A ey4i-A    57 -  60 <=>  218 - 221   (ASN   59  - MET   62  <=> LYS  218  - ILE  221 )                          
 191: 6c70-A ey4i-A    86 -  90 <=>  321 - 325   (ILE   88  - VAL   92  <=> CYS  321  - ASP  325 )                          
 191: 6c70-A ey4i-A    91 -  99 <=>  329 - 337   (ARG   93  - LEU  101  <=> THR  329  - PRO  337 )                          
 191: 6c70-A ey4i-A   127 - 133 <=>  341 - 347   (ARG  129  - VAL  135  <=> SER  341  - LEU  347 )                          
 191: 6c70-A ey4i-A   137 - 150 <=>  364 - 377   (THR  139  - ILE  152  <=> PHE  364  - LEU  377 )                          
 191: 6c70-A ey4i-A   169 - 173 <=>  446 - 450   (MET  186  - GLY  190  <=> TYR  446  - ASN  450 )                          
 191: 6c70-A ey4i-A   174 - 225 <=>  452 - 503   (HIS  191  - ALA  242  <=> PRO  452  - ASP  503 )                          
 191: 6c70-A ey4i-A   226 - 229 <=>  506 - 509   (THR  243  - THR  315  <=> LYS  506  - ASP  509 )                          
 191: 6c70-A ey4i-A   237 - 258 <=>  558 - 579   (ARG  323  - GLY  344  <=> THR  558  - GLU  579 )                          
 191: 6c70-A ey4i-A   260 - 271 <=>  580 - 591   (ALA  346  - THR  357  <=> VAL  580  - VAL  591 )                          
 192: 6c70-A ewtx-A     1 -   4 <=>  146 - 149   (PHE    3  - GLN    6  <=> ARG  146  - LEU  149 )                          
 192: 6c70-A ewtx-A     8 -  12 <=>  150 - 154   (ALA   10  - PRO   14  <=> ILE  150  - HIS  154 )                          
 192: 6c70-A ewtx-A    29 -  60 <=>  259 - 290   (SER   31  - MET   62  <=> SER  259  - ASP  290 )                          
 192: 6c70-A ewtx-A    63 -  83 <=>  302 - 322   (ASP   65  - VAL   85  <=> SER  302  - ASP  322 )                          
 192: 6c70-A ewtx-A    86 -  89 <=>  323 - 326   (ILE   88  - PRO   91  <=> ILE  323  - SER  326 )                          
 192: 6c70-A ewtx-A    91 -  94 <=>  327 - 330   (ARG   93  - ILE   96  <=> GLU  327  - PRO  330 )                          
 192: 6c70-A ewtx-A    97 - 101 <=>  331 - 335   (LYS   99  - ILE  103  <=> ASP  331  - SER  335 )                          
 192: 6c70-A ewtx-A   140 - 146 <=>  392 - 398   (SER  142  - GLY  148  <=> SER  392  - PHE  398 )                          
 192: 6c70-A ewtx-A   152 - 157 <=>  400 - 405   (ASP  154  - ARG  174  <=> ASN  400  - PRO  405 )                          
 192: 6c70-A ewtx-A   158 - 161 <=>  408 - 411   (LEU  175  - ARG  178  <=> ALA  408  - ILE  411 )                          
 192: 6c70-A ewtx-A   182 - 192 <=>  412 - 422   (PHE  199  - SER  209  <=> HIS  412  - VAL  422 )                          
 192: 6c70-A ewtx-A   215 - 218 <=>  542 - 545   (ALA  232  - LYS  235  <=> LEU  542  - SER  545 )                          
 192: 6c70-A ewtx-A   225 - 231 <=>  548 - 554   (ALA  242  - LYS  317  <=> ASN  548  - PRO  554 )                          
 192: 6c70-A ewtx-A   346 - 349 <=>  813 - 816   (ILE  432  - GLN  435  <=> LYS  813  - THR  816 )                          
 192: 6c70-A ewtx-A   361 - 366 <=> 1295 -1300   (LYS  447  - SER  452  <=> ASP 1295  - ASN 1300 )                          
 192: 6c70-A ewtx-A   369 - 372 <=> 1301 -1304   (LEU  455  - SER  458  <=> ALA 1301  - LEU 1304 )                          
 192: 6c70-A ewtx-A   375 - 378 <=> 1305 -1308   (GLY  461  - VAL  464  <=> PHE 1305  - HIS 1308 )                          
 192: 6c70-A ewtx-A   383 - 386 <=> 1309 -1312   (VAL  469  - GLN  472  <=> GLY 1309  - THR 1312 )                          
 193: 6c70-A eyql-A    29 -  37 <=>  122 - 130   (SER   31  - ARG   39  <=> GLU  122  - LEU  130 )                          
 193: 6c70-A eyql-A    89 -  93 <=>  166 - 170   (PRO   91  - LYS   95  <=> LYS  166  - LEU  170 )                          
 193: 6c70-A eyql-A    96 -  99 <=>  171 - 174   (TYR   98  - LEU  101  <=> ASN  171  - SER  174 )                          
 193: 6c70-A eyql-A   100 - 105 <=>  176 - 181   (ALA  102  - PRO  107  <=> ASN  176  - ASN  181 )                          
 193: 6c70-A eyql-A   107 - 115 <=>  242 - 250   (SER  109  - ASN  117  <=> ILE  242  - PRO  250 )                          
 193: 6c70-A eyql-A   121 - 127 <=>  601 - 607   (LEU  123  - ARG  129  <=> VAL  601  - ASP  607 )                          
 193: 6c70-A eyql-A   177 - 180 <=>  622 - 625   (ALA  194  - TYR  197  <=> LYS  622  - LEU  625 )                          
 193: 6c70-A eyql-A   185 - 209 <=>  644 - 668   (LEU  202  - GLN  226  <=> GLN  644  - LYS  668 )                          
 193: 6c70-A eyql-A   246 - 267 <=>  673 - 694   (ARG  332  - LEU  353  <=> ASP  673  - GLN  694 )                          
 193: 6c70-A eyql-A   268 - 271 <=>  700 - 703   (HIS  354  - THR  357  <=> TYR  700  - ILE  703 )                          
 193: 6c70-A eyql-A   273 - 281 <=>  711 - 719   (THR  359  - TYR  367  <=> LEU  711  - GLN  719 )                          
 193: 6c70-A eyql-A   284 - 289 <=>  720 - 725   (THR  370  - VAL  375  <=> ARG  720  - LYS  725 )                          
 193: 6c70-A eyql-A   293 - 324 <=>  726 - 757   (ALA  379  - VAL  410  <=> PHE  726  - THR  757 )                          
 193: 6c70-A eyql-A   327 - 330 <=>  758 - 761   (ALA  413  - SER  416  <=> LYS  758  - PRO  761 )                          
 193: 6c70-A eyql-A   333 - 338 <=>  762 - 767   (TRP  419  - GLU  424  <=> LYS  762  - ALA  767 )                          
 193: 6c70-A eyql-A   352 - 355 <=>  801 - 804   (GLN  438  - MET  441  <=> THR  801  - SER  804 )                          
 193: 6c70-A eyql-A   366 - 379 <=>  811 - 824   (SER  452  - THR  465  <=> ALA  811  - SER  824 )                          
 194: 6c70-A evnl-A    64 -  78 <=>  439 - 453   (ASP   66  - PHE   80  <=> THR  439  - SER  453 )                          
 194: 6c70-A evnl-A    79 -  93 <=>  459 - 473   (LEU   81  - LYS   95  <=> ILE  459  - ILE  473 )                          
 194: 6c70-A evnl-A    96 -  99 <=>  474 - 477   (TYR   98  - LEU  101  <=> PRO  474  - ALA  477 )                          
 194: 6c70-A evnl-A   259 - 286 <=>  480 - 507   (ASP  345  - VAL  372  <=> GLU  480  - ALA  507 )                          
 194: 6c70-A evnl-A   385 - 388 <=>  511 - 514   (VAL  471  - LYS  474  <=> HIS  511  - TRP  514 )                          
 195: 6c70-A ev8z-A    63 -  96 <=>  816 - 849   (ASP   65  - TYR   98  <=> SER  816  - GLN  849 )                          
 195: 6c70-A ev8z-A   246 - 254 <=>  902 - 910   (ARG  332  - VAL  340  <=> MET  902  - GLU  910 )                          
 195: 6c70-A ev8z-A   255 - 262 <=>  912 - 919   (THR  341  - GLY  348  <=> LYS  912  - GLY  919 )                          
 195: 6c70-A ev8z-A   263 - 284 <=>  921 - 942   (VAL  349  - THR  370  <=> ASN  921  - THR  942 )                          
 195: 6c70-A ev8z-A   285 - 288 <=>  944 - 947   (LYS  371  - GLY  374  <=> THR  944  - ASN  947 )                          
 195: 6c70-A ev8z-A   298 - 302 <=>  957 - 961   (GLY  384  - TYR  388  <=> TRP  957  - ILE  961 )                          
 195: 6c70-A ev8z-A   319 - 326 <=> 1147 -1154   (GLU  405  - GLU  412  <=> LEU 1147  - LEU 1154 )                          
 195: 6c70-A ev8z-A   339 - 342 <=> 1164 -1167   (GLU  425  - THR  428  <=> LYS 1164  - ALA 1167 )                          
 196: 6c70-A evhx-A    13 -  19 <=>  188 - 194   (ASN   15  - GLY   21  <=> GLN  188  - ALA  194 )                          
 196: 6c70-A evhx-A    23 -  26 <=>  282 - 285   (PHE   25  - ASN   28  <=> ILE  282  - ASP  285 )                          
 196: 6c70-A evhx-A    32 -  62 <=>  287 - 317   (LYS   34  - SER   64  <=> THR  287  - ASN  317 )                          
 196: 6c70-A evhx-A    68 -  92 <=>  318 - 342   (LEU   70  - SER   94  <=> SER  318  - ILE  342 )                          
 196: 6c70-A evhx-A    96 -  99 <=>  348 - 351   (TYR   98  - LEU  101  <=> VAL  348  - GLN  351 )                          
 196: 6c70-A evhx-A   258 - 286 <=>  355 - 383   (GLY  344  - VAL  372  <=> THR  355  - GLN  383 )                          
 196: 6c70-A evhx-A   290 - 293 <=>  422 - 425   (ASN  376  - ALA  379  <=> THR  422  - SER  425 )                          
 196: 6c70-A evhx-A   329 - 335 <=>  504 - 510   (TYR  415  - ASP  421  <=> ASP  504  - ILE  510 )                          
 197: 6c70-A ew5a-A    62 -  79 <=>   88 - 105   (SER   64  - LEU   81  <=> SER   88  - VAL  105 )                          
 197: 6c70-A ew5a-A    80 -  92 <=>  107 - 119   (HIS   82  - SER   94  <=> ALA  107  - TYR  119 )                          
 197: 6c70-A ew5a-A    93 -  99 <=>  121 - 127   (LYS   95  - LEU  101  <=> LEU  121  - PHE  127 )                          
 197: 6c70-A ew5a-A   101 - 105 <=>  128 - 132   (ILE  103  - PRO  107  <=> LYS  128  - PHE  132 )                          
 197: 6c70-A ew5a-A   119 - 127 <=>  137 - 145   (HIS  121  - ARG  129  <=> MET  137  - GLU  145 )                          
 197: 6c70-A ew5a-A   263 - 282 <=>  171 - 190   (VAL  349  - GLN  368  <=> THR  171  - PHE  190 )                          
 197: 6c70-A ew5a-A   292 - 295 <=>  195 - 198   (TYR  378  - THR  381  <=> LEU  195  - PHE  198 )                          
 198: 6c70-A euys-A    13 -  16 <=>  731 - 734   (ASN   15  - VAL   18  <=> TYR  731  - LYS  734 )                          
 198: 6c70-A euys-A    26 -  31 <=>  740 - 745   (ASN   28  - GLY   33  <=> ASN  740  - THR  745 )                          
 198: 6c70-A euys-A    38 -  41 <=>  763 - 766   (ILE   40  - ILE   43  <=> ILE  763  - SER  766 )                          
 198: 6c70-A euys-A   108 - 113 <=>  877 - 882   (HIS  110  - GLU  115  <=> ASP  877  - LYS  882 )                          
 198: 6c70-A euys-A   118 - 121 <=>  902 - 905   (PHE  120  - LEU  123  <=> ASN  902  - GLU  905 )                          
 198: 6c70-A euys-A   125 - 128 <=>  910 - 913   (LYS  127  - ARG  130  <=> ILE  910  - LYS  913 )                          
 198: 6c70-A euys-A   131 - 150 <=>  914 - 933   (PHE  133  - ILE  152  <=> ASP  914  - LEU  933 )                          
 198: 6c70-A euys-A   151 - 154 <=>  935 - 938   (GLU  153  - PRO  171  <=> LEU  935  - ASN  938 )                          
 198: 6c70-A euys-A   155 - 158 <=>  941 - 944   (ILE  172  - LEU  175  <=> VAL  941  - PHE  944 )                          
 198: 6c70-A euys-A   168 - 189 <=>  946 - 967   (ALA  185  - MET  206  <=> GLY  946  - ILE  967 )                          
 198: 6c70-A euys-A   191 - 210 <=>  968 - 987   (VAL  208  - LEU  227  <=> GLN  968  - THR  987 )                          
 198: 6c70-A euys-A   277 - 283 <=> 1020 -1026   (THR  363  - ALA  369  <=> LEU 1020  - LEU 1026 )                          
 198: 6c70-A euys-A   289 - 315 <=> 1045 -1071   (VAL  375  - ASN  401  <=> GLU 1045  - ASP 1071 )                          
 198: 6c70-A euys-A   366 - 385 <=> 1073 -1092   (SER  452  - VAL  471  <=> ASN 1073  - ALA 1092 )                          
 199: 6c70-A eund-A    53 -  59 <=>  453 - 459   (MET   55  - MET   61  <=> CYS  453  - ALA  459 )                          
 199: 6c70-A eund-A    65 -  70 <=>  566 - 571   (VAL   67  - ALA   72  <=> ASP  566  - ASN  571 )                          
 199: 6c70-A eund-A    71 -  95 <=>  573 - 597   (ASN   73  - PHE   97  <=> GLU  573  - ASP  597 )                          
 199: 6c70-A eund-A   259 - 285 <=>  599 - 625   (ASP  345  - LYS  371  <=> PRO  599  - GLN  625 )                          
 199: 6c70-A eund-A   292 - 298 <=>  627 - 633   (TYR  378  - GLY  384  <=> ARG  627  - GLN  633 )                          
 199: 6c70-A eund-A   303 - 311 <=>  638 - 646   (THR  389  - CYS  397  <=> LEU  638  - LEU  646 )                          
 199: 6c70-A eund-A   317 - 320 <=>  650 - 653   (LEU  403  - GLU  406  <=> THR  650  - VAL  653 )                          
 199: 6c70-A eund-A   322 - 325 <=>  654 - 657   (SER  408  - MET  411  <=> THR  654  - GLU  657 )                          
 199: 6c70-A eund-A   362 - 365 <=>  714 - 717   (PHE  448  - VAL  451  <=> ASP  714  - PHE  717 )                          
 199: 6c70-A eund-A   372 - 378 <=>  723 - 729   (SER  458  - VAL  464  <=> THR  723  - SER  729 )                          
 200: 6c70-A evzd-A     1 -   6 <=>  118 - 123   (PHE    3  - LEU    8  <=> LEU  118  - SER  123 )                          
 200: 6c70-A evzd-A    25 -  28 <=>  135 - 138   (PHE   27  - TYR   30  <=> ASN  135  - HIS  138 )                          
 200: 6c70-A evzd-A    29 -  32 <=>  141 - 144   (SER   31  - LYS   34  <=> PHE  141  - ILE  144 )                          
 200: 6c70-A evzd-A    43 -  46 <=>  300 - 303   (THR   45  - LEU   48  <=> LYS  300  - LEU  303 )                          
 200: 6c70-A evzd-A    52 -  55 <=>  375 - 378   (GLY   54  - ALA   57  <=> TYR  375  - LYS  378 )                          
 200: 6c70-A evzd-A    58 -  62 <=>  379 - 383   (LEU   60  - SER   64  <=> ALA  379  - ASP  383 )                          
 200: 6c70-A evzd-A    67 -  88 <=>  385 - 406   (ASP   69  - PHE   90  <=> HIS  385  - ASN  406 )                          
 200: 6c70-A evzd-A    90 -  93 <=>  407 - 410   (VAL   92  - LYS   95  <=> SER  407  - GLY  410 )                          
 200: 6c70-A evzd-A   103 - 106 <=>  418 - 421   (ASN  105  - ASN  108  <=> TYR  418  - ASP  421 )                          
 200: 6c70-A evzd-A   247 - 285 <=>  422 - 460   (HIS  333  - LYS  371  <=> PRO  422  - GLN  460 )                          
 200: 6c70-A evzd-A   288 - 291 <=>  464 - 467   (GLY  374  - VAL  377  <=> MET  464  - ILE  467 )                          
 200: 6c70-A evzd-A   302 - 305 <=>  570 - 573   (TYR  388  - GLY  391  <=> ARG  570  - SER  573 )                          
 201: 6c70-A evno-A    29 -  32 <=>   35 -  38   (SER   31  - LYS   34  <=> ASN   35  - GLY   38 )                          
 201: 6c70-A evno-A    46 -  49 <=>  386 - 389   (LEU   48  - LEU   51  <=> GLY  386  - PRO  389 )                          
 201: 6c70-A evno-A    54 -  57 <=>  432 - 435   (MET   56  - ASN   59  <=> LYS  432  - GLY  435 )                          
 201: 6c70-A evno-A    61 -  64 <=>  436 - 439   (GLU   63  - ASP   66  <=> THR  436  - GLY  439 )                          
 201: 6c70-A evno-A    69 -  88 <=>  478 - 497   (THR   71  - PHE   90  <=> MET  478  - ASP  497 )                          
 201: 6c70-A evno-A    90 -  95 <=>  498 - 503   (VAL   92  - PHE   97  <=> ARG  498  - SER  503 )                          
 201: 6c70-A evno-A   259 - 284 <=>  504 - 529   (ASP  345  - THR  370  <=> VAL  504  - GLY  529 )                          
 201: 6c70-A evno-A   285 - 288 <=>  551 - 554   (LYS  371  - GLY  374  <=> VAL  551  - SER  554 )                          
 202: 6c70-A ewwl-A     1 -   4 <=>  541 - 544   (PHE    3  - GLN    6  <=> LYS  541  - LYS  544 )                          
 202: 6c70-A ewwl-A    11 -  14 <=>  550 - 553   (LEU   13  - ILE   16  <=> LYS  550  - GLU  553 )                          
 202: 6c70-A ewwl-A    26 -  32 <=>  555 - 561   (ASN   28  - LYS   34  <=> PRO  555  - GLN  561 )                          
 202: 6c70-A ewwl-A    34 -  37 <=>  600 - 603   (PHE   36  - ARG   39  <=> SER  600  - ASN  603 )                          
 202: 6c70-A ewwl-A    62 -  65 <=> 1075 -1078   (SER   64  - VAL   67  <=> GLY 1075  - VAL 1078 )                          
 202: 6c70-A ewwl-A    67 -  89 <=> 1093 -1115   (ASP   69  - PRO   91  <=> LEU 1093  - LYS 1115 )                          
 202: 6c70-A ewwl-A    91 - 102 <=> 1116 -1127   (ARG   93  - TRP  104  <=> PHE 1116  - VAL 1127 )                          
 202: 6c70-A ewwl-A   245 - 263 <=> 1129 -1147   (GLU  331  - VAL  349  <=> ILE 1129  - ARG 1147 )                          
 202: 6c70-A ewwl-A   264 - 286 <=> 1151 -1173   (ALA  350  - VAL  372  <=> LEU 1151  - ALA 1173 )                          
 202: 6c70-A ewwl-A   287 - 290 <=> 1176 -1179   (ASN  373  - ASN  376  <=> ASN 1176  - GLU 1179 )                          
 203: 6c70-A ev3l-A    56 -  60 <=>   45 -  49   (VAL   58  - MET   62  <=> LEU   45  - GLN   49 )                          
 203: 6c70-A ev3l-A    63 -  66 <=>   80 -  83   (ASP   65  - ASP   68  <=> LEU   80  - GLU   83 )                          
 203: 6c70-A ev3l-A    69 -  91 <=>   84 - 106   (THR   71  - ARG   93  <=> ILE   84  - ARG  106 )                          
 203: 6c70-A ev3l-A   260 - 286 <=>  107 - 133   (ALA  346  - VAL  372  <=> LYS  107  - ALA  133 )                          
 203: 6c70-A ev3l-A   292 - 295 <=>  136 - 139   (TYR  378  - THR  381  <=> PRO  136  - TRP  139 )                          
 203: 6c70-A ev3l-A   299 - 302 <=>  140 - 143   (TYR  385  - TYR  388  <=> LYS  140  - SER  143 )                          
 204: 6c70-A ex9x-A    63 -  92 <=>    3 -  32   (ASP   65  - SER   94  <=> LYS    3  - ASN   32 )                          
 204: 6c70-A ex9x-A    96 -  99 <=>   36 -  39   (TYR   98  - LEU  101  <=> ASP   36  - SER   39 )                          
 204: 6c70-A ex9x-A   255 - 261 <=>   41 -  47   (THR  341  - TYR  347  <=> PRO   41  - PHE   47 )                          
 204: 6c70-A ex9x-A   262 - 281 <=>   49 -  68   (GLY  348  - TYR  367  <=> ILE   49  - ARG   68 )                          
 204: 6c70-A ex9x-A   283 - 286 <=>   69 -  72   (ALA  369  - VAL  372  <=> VAL   69  - LEU   72 )                          
 204: 6c70-A ex9x-A   308 - 318 <=>   81 -  91   (PHE  394  - ILE  404  <=> GLN   81  - GLU   91 )                          
 205: 6c70-A ewyu-A    32 -  47 <=>   25 -  40   (LYS   34  - LEU   49  <=> HIS   25  - THR   40 )                          
 205: 6c70-A ewyu-A    52 -  55 <=>  340 - 343   (GLY   54  - ALA   57  <=> THR  340  - LEU  343 )                          
 205: 6c70-A ewyu-A    63 -  93 <=>  362 - 392   (ASP   65  - LYS   95  <=> ASP  362  - SER  392 )                          
 205: 6c70-A ewyu-A    96 -  99 <=>  393 - 396   (TYR   98  - LEU  101  <=> GLY  393  - ASN  396 )                          
 205: 6c70-A ewyu-A   256 - 286 <=>  397 - 427   (ALA  342  - VAL  372  <=> ASN  397  - SER  427 )                          
 205: 6c70-A ewyu-A   292 - 307 <=>  428 - 443   (TYR  378  - VAL  393  <=> GLY  428  - LYS  443 )                          
 205: 6c70-A ewyu-A   311 - 315 <=>  479 - 483   (CYS  397  - ASN  401  <=> PHE  479  - GLY  483 )                          
 205: 6c70-A ewyu-A   316 - 319 <=>  513 - 516   (ARG  402  - GLU  405  <=> VAL  513  - LEU  516 )                          
 205: 6c70-A ewyu-A   320 - 323 <=>  519 - 522   (GLU  406  - SER  409  <=> LEU  519  - ILE  522 )                          
 205: 6c70-A ewyu-A   326 - 329 <=>  545 - 548   (GLU  412  - TYR  415  <=> ARG  545  - GLU  548 )                          
 205: 6c70-A ewyu-A   343 - 346 <=>  554 - 557   (PHE  429  - ILE  432  <=> ASN  554  - GLU  557 )                          
 205: 6c70-A ewyu-A   361 - 364 <=>  593 - 596   (LYS  447  - THR  450  <=> GLY  593  - HIS  596 )                          
 206: 6c70-A eyv6-A    63 -  90 <=>   23 -  50   (ASP   65  - VAL   92  <=> ILE   23  - GLY   50 )                          
 206: 6c70-A eyv6-A    92 -  95 <=>   51 -  54   (SER   94  - PHE   97  <=> LYS   51  - THR   54 )                          
 206: 6c70-A eyv6-A   260 - 287 <=>   55 -  82   (ALA  346  - ASN  373  <=> SER   55  - GLU   82 )                          
 206: 6c70-A eyv6-A   297 - 301 <=>   89 -  93   (ILE  383  - LEU  387  <=> ALA   89  - LEU   93 )                          
 207: 6c70-A ey7d-A    53 -  57 <=>   28 -  32   (MET   55  - ASN   59  <=> ASP   28  - TYR   32 )                          
 207: 6c70-A ey7d-A    65 -  89 <=>   43 -  67   (VAL   67  - PRO   91  <=> SER   43  - ASP   67 )                          
 207: 6c70-A ey7d-A    92 -  95 <=>   68 -  71   (SER   94  - PHE   97  <=> PRO   68  - ASN   71 )                          
 207: 6c70-A ey7d-A   258 - 285 <=>   72 -  99   (GLY  344  - LYS  371  <=> GLU   72  - THR   99 )                          
 207: 6c70-A ey7d-A   286 - 289 <=>  101 - 104   (VAL  372  - VAL  375  <=> MET  101  - LYS  104 )                          
 207: 6c70-A ey7d-A   291 - 294 <=>  105 - 108   (VAL  377  - ALA  380  <=> THR  105  - LYS  108 )                          
 207: 6c70-A ey7d-A   297 - 307 <=>  109 - 119   (ILE  383  - VAL  393  <=> ARG  109  - SER  119 )                          
 207: 6c70-A ey7d-A   309 - 313 <=>  120 - 124   (LEU  395  - PHE  399  <=> GLY  120  - ASN  124 )                          
 207: 6c70-A ey7d-A   315 - 326 <=>  141 - 152   (ASN  401  - GLU  412  <=> TRP  141  - GLY  152 )                          
 207: 6c70-A ey7d-A   328 - 331 <=>  153 - 156   (ALA  414  - CYS  417  <=> SER  153  - THR  156 )                          
 207: 6c70-A ey7d-A   337 - 342 <=>  187 - 192   (SER  423  - THR  428  <=> LEU  187  - ASN  192 )                          
 208: 6c70-A eyta-A    53 -  62 <=>    3 -  12   (MET   55  - SER   64  <=> ASN    3  - VAL   12 )                          
 208: 6c70-A eyta-A    63 -  67 <=>   14 -  18   (ASP   65  - ASP   69  <=> GLU   14  - SER   18 )                          
 208: 6c70-A eyta-A    70 -  92 <=>   19 -  41   (ALA   72  - SER   94  <=> PRO   19  - TYR   41 )                          
 208: 6c70-A eyta-A    93 -  96 <=>   43 -  46   (LYS   95  - TYR   98  <=> THR   43  - ASN   46 )                          
 208: 6c70-A eyta-A   258 - 286 <=>   47 -  75   (GLY  344  - VAL  372  <=> ILE   47  - LEU   75 )                          
 208: 6c70-A eyta-A   287 - 291 <=>   78 -  82   (ASN  373  - VAL  377  <=> ASN   78  - ASP   82 )                          
 209: 6c70-A eu7m-A    62 -  79 <=>   38 -  55   (SER   64  - LEU   81  <=> PRO   38  - ILE   55 )                          
 209: 6c70-A eu7m-A    80 -  94 <=>   57 -  71   (HIS   82  - ILE   96  <=> THR   57  - GLN   71 )                          
 209: 6c70-A eu7m-A    97 - 100 <=>  100 - 103   (LYS   99  - ALA  102  <=> HIS  100  - SER  103 )                          
 209: 6c70-A eu7m-A   102 - 110 <=>  104 - 112   (TRP  104  - LEU  112  <=> LYS  104  - ARG  112 )                          
 209: 6c70-A eu7m-A   117 - 122 <=>  207 - 212   (ARG  119  - ALA  124  <=> SER  207  - THR  212 )                          
 209: 6c70-A eu7m-A   219 - 222 <=>  302 - 305   (PRO  236  - GLU  239  <=> ILE  302  - ASN  305 )                          
 209: 6c70-A eu7m-A   260 - 287 <=>  329 - 356   (ALA  346  - ASN  373  <=> ASN  329  - PHE  356 )                          
 209: 6c70-A eu7m-A   334 - 338 <=>  381 - 385   (TYR  420  - GLU  424  <=> HIS  381  - THR  385 )                          
 210: 6c70-A eu6e-A    45 -  58 <=>  429 - 442   (LEU   47  - LEU   60  <=> ASN  429  - LEU  442 )                          
 210: 6c70-A eu6e-A    66 -  89 <=>  471 - 494   (ASP   68  - PRO   91  <=> TYR  471  - ALA  494 )                          
 210: 6c70-A eu6e-A    91 - 102 <=>  495 - 506   (ARG   93  - TRP  104  <=> ILE  495  - LYS  506 )                          
 210: 6c70-A eu6e-A   250 - 254 <=>  508 - 512   (VAL  336  - VAL  340  <=> GLY  508  - ASP  512 )                          
 210: 6c70-A eu6e-A   261 - 285 <=>  526 - 550   (TYR  347  - LYS  371  <=> MET  526  - CYS  550 )                          
 210: 6c70-A eu6e-A   286 - 290 <=>  552 - 556   (VAL  372  - ASN  376  <=> ILE  552  - GLN  556 )                          
 210: 6c70-A eu6e-A   376 - 379 <=>  640 - 643   (ALA  462  - THR  465  <=> SER  640  - ASP  643 )                          
 210: 6c70-A eu6e-A   381 - 388 <=>  673 - 680   (PHE  467  - LYS  474  <=> TYR  673  - SER  680 )                          
 211: 6c70-A exgx-A    31 -  35 <=>    1 -   5   (GLY   33  - PRO   37  <=> MET    1  - THR    5 )                          
 211: 6c70-A exgx-A    63 -  66 <=>   26 -  29   (ASP   65  - ASP   68  <=> SER   26  - GLN   29 )                          
 211: 6c70-A exgx-A    69 -  93 <=>   30 -  54   (THR   71  - LYS   95  <=> TYR   30  - THR   54 )                          
 211: 6c70-A exgx-A    96 -  99 <=>   55 -  58   (TYR   98  - LEU  101  <=> ASN   55  - GLU   58 )                          
 211: 6c70-A exgx-A   255 - 281 <=>   60 -  86   (THR  341  - TYR  367  <=> ASP   60  - LEU   86 )                          
 211: 6c70-A exgx-A   283 - 289 <=>   87 -  93   (ALA  369  - VAL  375  <=> GLN   87  - PRO   93 )                          
 211: 6c70-A exgx-A   315 - 318 <=>  108 - 111   (ASN  401  - ILE  404  <=> LEU  108  - ARG  111 )                          
 211: 6c70-A exgx-A   322 - 325 <=>  112 - 115   (SER  408  - MET  411  <=> LEU  112  - SER  115 )                          
 211: 6c70-A exgx-A   329 - 332 <=>  116 - 119   (TYR  415  - HIS  418  <=> GLN  116  - SER  119 )                          
 211: 6c70-A exgx-A   335 - 338 <=>  120 - 123   (ASP  421  - GLU  424  <=> THR  120  - HIS  123 )                          
 211: 6c70-A exgx-A   339 - 342 <=>  445 - 448   (GLU  425  - THR  428  <=> ALA  445  - ARG  448 )                          
 212: 6c70-A eu2t-A    63 -  97 <=>   22 -  56   (ASP   65  - LYS   99  <=> PRO   22  - LYS   56 )                          
 212: 6c70-A eu2t-A   100 - 103 <=>   57 -  60   (ALA  102  - ASN  105  <=> ASP   57  - LYS   60 )                          
 212: 6c70-A eu2t-A   249 - 259 <=>   61 -  71   (HIS  335  - ASP  345  <=> ASP   61  - ASN   71 )                          
 212: 6c70-A eu2t-A   261 - 285 <=>   72 -  96   (TYR  347  - LYS  371  <=> ILE   72  - ASN   96 )                          
 212: 6c70-A eu2t-A   286 - 290 <=>   98 - 102   (VAL  372  - ASN  376  <=> ASP   98  - SER  102 )                          
 212: 6c70-A eu2t-A   330 - 336 <=>  295 - 301   (SER  416  - GLY  422  <=> GLY  295  - CYS  301 )                          
 212: 6c70-A eu2t-A   339 - 345 <=>  324 - 330   (GLU  425  - GLN  431  <=> ASP  324  - LEU  330 )                          
 213: 6c70-A exok-A    38 -  41 <=>    1 -   4   (ILE   40  - ILE   43  <=> MET    1  - LYS    4 )                          
 213: 6c70-A exok-A    44 -  62 <=>    5 -  23   (LEU   46  - SER   64  <=> CYS    5  - PHE   23 )                          
 213: 6c70-A exok-A    64 -  90 <=>   61 -  87   (ASP   66  - VAL   92  <=> ASN   61  - CYS   87 )                          
 213: 6c70-A exok-A    92 -  95 <=>   89 -  92   (SER   94  - PHE   97  <=> SER   89  - THR   92 )                          
 213: 6c70-A exok-A   259 - 285 <=>   94 - 120   (ASP  345  - LYS  371  <=> LEU   94  - GLN  120 )                          
 213: 6c70-A exok-A   286 - 290 <=>  122 - 126   (VAL  372  - ASN  376  <=> ALA  122  - SER  126 )                          
 214: 6c70-A eyg7-A    63 -  94 <=>   20 -  51   (ASP   65  - ILE   96  <=> GLN   20  - ILE   51 )                          
 214: 6c70-A eyg7-A    96 -  99 <=>   53 -  56   (TYR   98  - LEU  101  <=> SER   53  - ASP   56 )                          
 214: 6c70-A eyg7-A   255 - 262 <=>   58 -  65   (THR  341  - GLY  348  <=> LYS   58  - GLU   65 )                          
 214: 6c70-A eyg7-A   263 - 278 <=>   67 -  82   (VAL  349  - LEU  364  <=> GLU   67  - ASN   82 )                          
 214: 6c70-A eyg7-A   280 - 283 <=>   83 -  86   (ALA  366  - ALA  369  <=> ILE   83  - HIS   86 )                          
 214: 6c70-A eyg7-A   295 - 311 <=>   87 - 103   (THR  381  - CYS  397  <=> GLN   87  - GLN  103 )                          
 214: 6c70-A eyg7-A   335 - 352 <=>  191 - 208   (ASP  421  - GLN  438  <=> ILE  191  - GLN  208 )                          
 214: 6c70-A eyg7-A   353 - 356 <=>  210 - 213   (LYS  439  - SER  442  <=> VAL  210  - ILE  213 )                          
 214: 6c70-A eyg7-A   366 - 374 <=>  219 - 227   (SER  452  - LEU  460  <=> SER  219  - GLN  227 )                          
 215: 6c70-A eyzj-A     4 -  23 <=>   41 -  60   (GLN    6  - PHE   25  <=> GLU   41  - ALA   60 )                          
 215: 6c70-A eyzj-A    24 -  28 <=>   63 -  67   (MET   26  - TYR   30  <=> TYR   63  - CYS   67 )                          
 215: 6c70-A eyzj-A    32 -  62 <=>   94 - 124   (LYS   34  - SER   64  <=> PHE   94  - ASP  124 )                          
 215: 6c70-A eyzj-A    67 -  87 <=>  126 - 146   (ASP   69  - TYR   89  <=> GLY  126  - ASP  146 )                          
 215: 6c70-A eyzj-A   266 - 270 <=>  172 - 176   (LEU  352  - LEU  356  <=> LEU  172  - ARG  176 )                          
 215: 6c70-A eyzj-A   287 - 290 <=>  200 - 203   (ASN  373  - ASN  376  <=> LYS  200  - ASP  203 )                          
 215: 6c70-A eyzj-A   307 - 327 <=>  241 - 261   (VAL  393  - ALA  413  <=> ILE  241  - LEU  261 )                          
 215: 6c70-A eyzj-A   331 - 335 <=>  297 - 301   (CYS  417  - ASP  421  <=> TYR  297  - TYR  301 )                          
 215: 6c70-A eyzj-A   345 - 349 <=>  330 - 334   (GLN  431  - GLN  435  <=> VAL  330  - ARG  334 )                          
 216: 6c70-A eu4y-A     4 -  12 <=>   33 -  41   (GLN    6  - PRO   14  <=> ASN   33  - PHE   41 )                          
 216: 6c70-A eu4y-A    15 -  18 <=>   42 -  45   (ARG   17  - GLN   20  <=> ASN   42  - HIS   45 )                          
 216: 6c70-A eu4y-A    32 -  35 <=>   48 -  51   (LYS   34  - PRO   37  <=> ASP   48  - PRO   51 )                          
 216: 6c70-A eu4y-A    43 -  61 <=>  288 - 306   (THR   45  - GLU   63  <=> ARG  288  - VAL  306 )                          
 216: 6c70-A eu4y-A    67 -  91 <=>  307 - 331   (ASP   69  - ARG   93  <=> ARG  307  - LEU  331 )                          
 216: 6c70-A eu4y-A   104 - 110 <=>  352 - 358   (ASN  106  - LEU  112  <=> SER  352  - SER  358 )                          
 216: 6c70-A eu4y-A   170 - 175 <=>  394 - 399   (SER  187  - VAL  192  <=> SER  394  - ALA  399 )                          
 216: 6c70-A eu4y-A   263 - 287 <=>  408 - 432   (VAL  349  - ASN  373  <=> ASN  408  - SER  432 )                          
 216: 6c70-A eu4y-A   295 - 317 <=>  435 - 457   (THR  381  - LEU  403  <=> ALA  435  - SER  457 )                          
 216: 6c70-A eu4y-A   320 - 323 <=>  475 - 478   (GLU  406  - SER  409  <=> ALA  475  - ASP  478 )                          
 216: 6c70-A eu4y-A   354 - 357 <=>  480 - 483   (ALA  440  - ILE  443  <=> PRO  480  - PRO  483 )                          
 216: 6c70-A eu4y-A   364 - 379 <=>  484 - 499   (THR  450  - THR  465  <=> MET  484  - GLU  499 )                          
 217: 6c70-A exv6-A     1 -   4 <=>   87 -  90   (PHE    3  - GLN    6  <=> LYS   87  - PRO   90 )                          
 217: 6c70-A exv6-A    63 -  90 <=>  142 - 169   (ASP   65  - VAL   92  <=> ASN  142  - THR  169 )                          
 217: 6c70-A exv6-A   182 - 185 <=>  202 - 205   (PHE  199  - LEU  202  <=> SER  202  - TRP  205 )                          
 217: 6c70-A exv6-A   204 - 207 <=>  220 - 223   (LEU  221  - CYS  224  <=> SER  220  - SER  223 )                          
 217: 6c70-A exv6-A   213 - 216 <=>  224 - 227   (LEU  230  - ILE  233  <=> ALA  224  - SER  227 )                          
 217: 6c70-A exv6-A   223 - 226 <=>  229 - 232   (LEU  240  - THR  243  <=> LEU  229  - LYS  232 )                          
 217: 6c70-A exv6-A   227 - 231 <=>  298 - 302   (GLY  313  - LYS  317  <=> ASP  298  - ASN  302 )                          
 217: 6c70-A exv6-A   238 - 241 <=>  304 - 307   (SER  324  - LYS  327  <=> ARG  304  - SER  307 )                          
 217: 6c70-A exv6-A   259 - 285 <=>  326 - 352   (ASP  345  - LYS  371  <=> PRO  326  - ASN  352 )                          
 217: 6c70-A exv6-A   378 - 384 <=>  354 - 360   (VAL  464  - LEU  470  <=> SER  354  - LEU  360 )                          
 218: 6c70-A ex27-A    63 -  67 <=>  603 - 607   (ASP   65  - ASP   69  <=> ASN  603  - CYS  607 )                          
 218: 6c70-A ex27-A    70 -  97 <=>  608 - 635   (ALA   72  - LYS   99  <=> SER  608  - TYR  635 )                          
 218: 6c70-A ex27-A   101 - 105 <=>  653 - 657   (ILE  103  - PRO  107  <=> VAL  653  - GLN  657 )                          
 218: 6c70-A ex27-A   201 - 204 <=>  664 - 667   (SER  218  - LEU  221  <=> ASP  664  - LYS  667 )                          
 218: 6c70-A ex27-A   251 - 254 <=>  674 - 677   (VAL  337  - VAL  340  <=> VAL  674  - PHE  677 )                          
 218: 6c70-A ex27-A   257 - 286 <=>  678 - 707   (VAL  343  - VAL  372  <=> THR  678  - PHE  707 )                          
 218: 6c70-A ex27-A   287 - 290 <=>  710 - 713   (ASN  373  - ASN  376  <=> LYS  710  - ALA  713 )                          
 219: 6c70-A ex4z-A    71 -  92 <=>    1 -  22   (ASN   73  - SER   94  <=> MET    1  - GLY   22 )                          
 219: 6c70-A ex4z-A   260 - 285 <=>   24 -  49   (ALA  346  - LYS  371  <=> LEU   24  - PRO   49 )                          
 219: 6c70-A ex4z-A   287 - 291 <=>   95 -  99   (ASN  373  - VAL  377  <=> PRO   95  - PHE   99 )                          
 220: 6c70-A evez-A    64 -  88 <=>   32 -  56   (ASP   66  - PHE   90  <=> SER   32  - GLY   56 )                          
 220: 6c70-A evez-A   196 - 199 <=>   60 -  63   (ASP  213  - PHE  216  <=> ASP   60  - LEU   63 )                          
 220: 6c70-A evez-A   202 - 206 <=>   64 -  68   (TRP  219  - ALA  223  <=> VAL   64  - GLY   68 )                          
 220: 6c70-A evez-A   260 - 286 <=>   75 - 101   (ALA  346  - VAL  372  <=> ASP   75  - HIS  101 )                          
 220: 6c70-A evez-A   287 - 290 <=>  103 - 106   (ASN  373  - ASN  376  <=> LEU  103  - GLN  106 )                          
 221: 6c70-A eyse-A     2 -   5 <=>    1 -   4   (LYS    4  - GLY    7  <=> MET    1  - ASP    4 )                          
 221: 6c70-A eyse-A     7 -  12 <=>    5 -  10   (VAL    9  - PRO   14  <=> GLY    5  - ASN   10 )                          
 221: 6c70-A eyse-A    58 -  61 <=>   32 -  35   (LEU   60  - GLU   63  <=> GLN   32  - LEU   35 )                          
 221: 6c70-A eyse-A    63 -  99 <=>   40 -  76   (ASP   65  - LEU  101  <=> ASN   40  - HIS   76 )                          
 221: 6c70-A eyse-A   256 - 262 <=>   78 -  84   (ALA  342  - GLY  348  <=> ASN   78  - LEU   84 )                          
 221: 6c70-A eyse-A   263 - 283 <=>   86 - 106   (VAL  349  - ALA  369  <=> GLU   86  - LYS  106 )                          
 221: 6c70-A eyse-A   285 - 289 <=>  107 - 111   (LYS  371  - VAL  375  <=> PRO  107  - SER  111 )                          
 221: 6c70-A eyse-A   305 - 308 <=>  145 - 148   (GLY  391  - PHE  394  <=> ALA  145  - PRO  148 )                          
 221: 6c70-A eyse-A   316 - 319 <=>  272 - 275   (ARG  402  - GLU  405  <=> ILE  272  - SER  275 )                          
 221: 6c70-A eyse-A   322 - 325 <=>  276 - 279   (SER  408  - MET  411  <=> PRO  276  - LEU  279 )                          
 221: 6c70-A eyse-A   327 - 330 <=>  376 - 379   (ALA  413  - SER  416  <=> PRO  376  - GLU  379 )                          
 221: 6c70-A eyse-A   336 - 346 <=>  381 - 391   (GLY  422  - ILE  432  <=> GLU  381  - ILE  391 )                          
 221: 6c70-A eyse-A   353 - 357 <=>  425 - 429   (LYS  439  - ILE  443  <=> GLY  425  - ILE  429 )                          
 221: 6c70-A eyse-A   363 - 366 <=>  430 - 433   (PHE  449  - SER  452  <=> HIS  430  - ILE  433 )                          
 221: 6c70-A eyse-A   369 - 372 <=>  434 - 437   (LEU  455  - SER  458  <=> THR  434  - PRO  437 )                          
 221: 6c70-A eyse-A   373 - 380 <=>  451 - 458   (VAL  459  - TYR  466  <=> GLY  451  - PHE  458 )                          
 221: 6c70-A eyse-A   384 - 387 <=>  460 - 463   (LEU  470  - LEU  473  <=> HIS  460  - THR  463 )                          
 222: 6c70-A exz1-A   104 - 107 <=>  221 - 224   (ASN  106  - SER  109  <=> HIS  221  - PHE  224 )                          
 222: 6c70-A exz1-A   108 - 111 <=>  228 - 231   (HIS  110  - PHE  113  <=> LYS  228  - GLU  231 )                          
 222: 6c70-A exz1-A   119 - 145 <=>  523 - 549   (HIS  121  - THR  147  <=> ASN  523  - VAL  549 )                          
 222: 6c70-A exz1-A   186 - 211 <=>  552 - 577   (VAL  203  - GLN  228  <=> PHE  552  - ALA  577 )                          
 222: 6c70-A exz1-A   254 - 258 <=>  596 - 600   (VAL  340  - GLY  344  <=> GLU  596  - ILE  600 )                          
 222: 6c70-A exz1-A   260 - 278 <=>  601 - 619   (ALA  346  - LEU  364  <=> VAL  601  - VAL  619 )                          
 222: 6c70-A exz1-A   282 - 285 <=>  621 - 624   (GLN  368  - LYS  371  <=> THR  621  - LYS  624 )                          
 222: 6c70-A exz1-A   292 - 313 <=>  627 - 648   (TYR  378  - PHE  399  <=> ASN  627  - SER  648 )                          
 222: 6c70-A exz1-A   355 - 358 <=>  715 - 718   (MET  441  - SER  444  <=> ALA  715  - GLY  718 )                          
 222: 6c70-A exz1-A   366 - 369 <=>  731 - 734   (SER  452  - LEU  455  <=> LEU  731  - VAL  734 )                          
 222: 6c70-A exz1-A   372 - 383 <=>  816 - 827   (SER  458  - VAL  469  <=> LEU  816  - CYS  827 )                          
 223: 6c70-A eyia-A     1 -   4 <=>   24 -  27   (PHE    3  - GLN    6  <=> SER   24  - PRO   27 )                          
 223: 6c70-A eyia-A    15 -  18 <=>   30 -  33   (ARG   17  - GLN   20  <=> VAL   30  - THR   33 )                          
 223: 6c70-A eyia-A    19 -  22 <=>   39 -  42   (GLY   21  - HIS   24  <=> THR   39  - GLN   42 )                          
 223: 6c70-A eyia-A    25 -  31 <=>   72 -  78   (PHE   27  - GLY   33  <=> ILE   72  - ALA   78 )                          
 223: 6c70-A eyia-A    63 -  95 <=>  101 - 133   (ASP   65  - PHE   97  <=> VAL  101  - GLY  133 )                          
 223: 6c70-A eyia-A   259 - 284 <=>  135 - 160   (ASP  345  - THR  370  <=> SER  135  - ILE  160 )                          
 223: 6c70-A eyia-A   286 - 289 <=>  161 - 164   (VAL  372  - VAL  375  <=> TYR  161  - VAL  164 )                          
 223: 6c70-A eyia-A   315 - 318 <=>  309 - 312   (ASN  401  - ILE  404  <=> ASN  309  - PHE  312 )                          
 223: 6c70-A eyia-A   355 - 358 <=>  314 - 317   (MET  441  - SER  444  <=> ILE  314  - ASN  317 )                          
 223: 6c70-A eyia-A   366 - 370 <=>  476 - 480   (SER  452  - PHE  456  <=> TYR  476  - HIS  480 )                          
 223: 6c70-A eyia-A   373 - 376 <=>  481 - 484   (VAL  459  - ALA  462  <=> GLN  481  - PRO  484 )                          
 223: 6c70-A eyia-A   377 - 386 <=>  498 - 507   (VAL  463  - GLN  472  <=> GLY  498  - GLN  507 )                          
 224: 6c70-A exl3-A    62 -  69 <=>   38 -  45   (SER   64  - THR   71  <=> LEU   38  - ILE   45 )                          
 224: 6c70-A exl3-A    70 -  92 <=>   48 -  70   (ALA   72  - SER   94  <=> CYS   48  - ASP   70 )                          
 224: 6c70-A exl3-A   258 - 288 <=>   72 - 102   (GLY  344  - GLY  374  <=> ASP   72  - THR  102 )                          
 224: 6c70-A exl3-A   289 - 292 <=>  138 - 141   (VAL  375  - TYR  378  <=> LYS  138  - TRP  141 )                          
 224: 6c70-A exl3-A   385 - 388 <=>  188 - 191   (VAL  471  - LYS  474  <=> LYS  188  - ASN  191 )                          
 225: 6c70-A evb2-A    60 -  63 <=>    4 -   7   (MET   62  - ASP   65  <=> ARG    4  - TYR    7 )                          
 225: 6c70-A evb2-A    64 -  93 <=>   13 -  42   (ASP   66  - LYS   95  <=> ASP   13  - ALA   42 )                          
 225: 6c70-A evb2-A   255 - 274 <=>   49 -  68   (THR  341  - ILE  360  <=> HIS   49  - PHE   68 )                          
 225: 6c70-A evb2-A   275 - 281 <=>   70 -  76   (THR  361  - TYR  367  <=> LEU   70  - ILE   76 )                          
 225: 6c70-A evb2-A   282 - 290 <=>   78 -  86   (GLN  368  - ASN  376  <=> GLY   78  - GLU   86 )                          
 225: 6c70-A evb2-A   332 - 338 <=>  317 - 323   (HIS  418  - GLU  424  <=> ASN  317  - ASN  323 )                          
 226: 6c70-A eyh4-A    64 -  88 <=>   32 -  56   (ASP   66  - PHE   90  <=> GLU   32  - GLU   56 )                          
 226: 6c70-A eyh4-A   261 - 285 <=>   58 -  82   (TYR  347  - LYS  371  <=> ARG   58  - LEU   82 )                          
 226: 6c70-A eyh4-A   286 - 290 <=>   85 -  89   (VAL  372  - ASN  376  <=> ASP   85  - MET   89 )                          
 227: 6c70-A eu0b-A     1 -   5 <=>    1 -   5   (PHE    3  - GLY    7  <=> MET    1  - ASN    5 )                          
 227: 6c70-A eu0b-A    31 -  35 <=>   39 -  43   (GLY   33  - PRO   37  <=> ASP   39  - THR   43 )                          
 227: 6c70-A eu0b-A    45 -  50 <=>  518 - 523   (LEU   47  - GLN   52  <=> LYS  518  - GLY  523 )                          
 227: 6c70-A eu0b-A    64 -  67 <=>  545 - 548   (ASP   66  - ASP   69  <=> THR  545  - ASP  548 )                          
 227: 6c70-A eu0b-A    69 -  88 <=>  549 - 568   (THR   71  - PHE   90  <=> TRP  549  - ASP  568 )                          
 227: 6c70-A eu0b-A   259 - 283 <=>  570 - 594   (ASP  345  - ALA  369  <=> ASN  570  - ASN  594 )                          
 227: 6c70-A eu0b-A   295 - 299 <=>  597 - 601   (THR  381  - TYR  385  <=> GLU  597  - LEU  601 )                          
 227: 6c70-A eu0b-A   303 - 308 <=>  602 - 607   (THR  389  - PHE  394  <=> ILE  602  - ALA  607 )                          
 227: 6c70-A eu0b-A   370 - 380 <=>  609 - 619   (PHE  456  - TYR  466  <=> ARG  609  - TYR  619 )                          
 227: 6c70-A eu0b-A   382 - 386 <=>  620 - 624   (MET  468  - GLN  472  <=> PHE  620  - ASP  624 )                          
 228: 6c70-A ew7b-A    31 -  35 <=>  112 - 116   (GLY   33  - PRO   37  <=> ARG  112  - GLN  116 )                          
 228: 6c70-A ew7b-A    37 -  40 <=>  117 - 120   (ARG   39  - CYS   42  <=> ASN  117  - ASN  120 )                          
 228: 6c70-A ew7b-A    43 -  46 <=>  121 - 124   (THR   45  - LEU   48  <=> HIS  121  - TYR  124 )                          
 228: 6c70-A ew7b-A    48 -  51 <=>  125 - 128   (LEU   50  - TYR   53  <=> ASN  125  - ASN  128 )                          
 228: 6c70-A ew7b-A    57 -  61 <=>  132 - 136   (ASN   59  - GLU   63  <=> SER  132  - ASP  136 )                          
 228: 6c70-A ew7b-A    67 -  70 <=>  137 - 140   (ASP   69  - ALA   72  <=> SER  137  - PHE  140 )                          
 228: 6c70-A ew7b-A    72 -  80 <=>  141 - 149   (THR   74  - HIS   82  <=> HIS  141  - CYS  149 )                          
 228: 6c70-A ew7b-A   192 - 197 <=>  153 - 158   (SER  209  - VAL  214  <=> THR  153  - GLN  158 )                          
 228: 6c70-A ew7b-A   198 - 201 <=>  173 - 176   (LEU  215  - SER  218  <=> ASN  173  - ALA  176 )                          
 228: 6c70-A ew7b-A   262 - 282 <=>  177 - 197   (GLY  348  - GLN  368  <=> ASN  177  - THR  197 )                          
 228: 6c70-A ew7b-A   296 - 325 <=>  201 - 230   (VAL  382  - MET  411  <=> ASN  201  - PRO  230 )                          
 228: 6c70-A ew7b-A   350 - 357 <=>  231 - 238   (GLN  436  - ILE  443  <=> ASP  231  - HIS  238 )                          
 228: 6c70-A ew7b-A   364 - 385 <=>  239 - 260   (THR  450  - VAL  471  <=> LYS  239  - LYS  260 )                          
 229: 6c70-A eu2x-A     4 -  16 <=>   55 -  67   (GLN    6  - VAL   18  <=> HIS   55  - VAL   67 )                          
 229: 6c70-A eu2x-A    63 -  89 <=>  117 - 143   (ASP   65  - PRO   91  <=> LYS  117  - LYS  143 )                          
 229: 6c70-A eu2x-A    91 -  97 <=>  144 - 150   (ARG   93  - LYS   99  <=> PHE  144  - THR  150 )                          
 229: 6c70-A eu2x-A   253 - 285 <=>  151 - 183   (LEU  339  - LYS  371  <=> VAL  151  - HIS  183 )                          
 229: 6c70-A eu2x-A   286 - 289 <=>  185 - 188   (VAL  372  - VAL  375  <=> ALA  185  - ASP  188 )                          
 230: 6c70-A evcu-A     1 -   4 <=>  186 - 189   (PHE    3  - GLN    6  <=> LEU  186  - SER  189 )                          
 230: 6c70-A evcu-A     5 -  13 <=>  191 - 199   (GLY    7  - ASN   15  <=> ILE  191  - ILE  199 )                          
 230: 6c70-A evcu-A    48 -  57 <=>  303 - 312   (LEU   50  - ASN   59  <=> ASP  303  - GLY  312 )                          
 230: 6c70-A evcu-A    60 -  63 <=>  359 - 362   (MET   62  - ASP   65  <=> LEU  359  - ILE  362 )                          
 230: 6c70-A evcu-A    64 -  84 <=>  464 - 484   (ASP   66  - LYS   86  <=> THR  464  - ILE  484 )                          
 230: 6c70-A evcu-A    86 -  89 <=>  485 - 488   (ILE   88  - PRO   91  <=> ARG  485  - SER  488 )                          
 230: 6c70-A evcu-A   257 - 283 <=>  490 - 516   (VAL  343  - ALA  369  <=> SER  490  - THR  516 )                          
 230: 6c70-A evcu-A   383 - 387 <=>  520 - 524   (VAL  469  - LEU  473  <=> SER  520  - VAL  524 )                          
 231: 6c70-A expc-A    63 -  68 <=>   27 -  32   (ASP   65  - LEU   70  <=> THR   27  - SER   32 )                          
 231: 6c70-A expc-A    71 -  93 <=>   91 - 113   (ASN   73  - LYS   95  <=> SER   91  - ASP  113 )                          
 231: 6c70-A expc-A    95 -  98 <=>  114 - 117   (PHE   97  - THR  100  <=> ILE  114  - PRO  117 )                          
 231: 6c70-A expc-A   126 - 129 <=>  122 - 125   (MET  128  - LEU  131  <=> LEU  122  - PHE  125 )                          
 231: 6c70-A expc-A   259 - 290 <=>  129 - 160   (ASP  345  - ASN  376  <=> ARG  129  - THR  160 )                          
 231: 6c70-A expc-A   318 - 321 <=>  252 - 255   (ILE  404  - SER  407  <=> ILE  252  - GLU  255 )                          
 231: 6c70-A expc-A   329 - 332 <=>  272 - 275   (TYR  415  - HIS  418  <=> ARG  272  - PRO  275 )                          
 231: 6c70-A expc-A   334 - 339 <=>  276 - 281   (TYR  420  - GLU  425  <=> SER  276  - LEU  281 )                          
 232: 6c70-A evoz-A    67 -  84 <=>    2 -  19   (ASP   69  - LYS   86  <=> SER    2  - GLN   19 )                          
 232: 6c70-A evoz-A   261 - 287 <=>   21 -  47   (TYR  347  - ASN  373  <=> ASN   21  - SER   47 )                          
 232: 6c70-A evoz-A   291 - 294 <=>  124 - 127   (VAL  377  - ALA  380  <=> ASP  124  - LYS  127 )                          
 232: 6c70-A evoz-A   297 - 301 <=>  165 - 169   (ILE  383  - LEU  387  <=> GLU  165  - VAL  169 )                          
 232: 6c70-A evoz-A   316 - 319 <=>  194 - 197   (ARG  402  - GLU  405  <=> ASN  194  - PRO  197 )                          
 232: 6c70-A evoz-A   362 - 365 <=>  200 - 203   (PHE  448  - VAL  451  <=> HIS  200  - ASN  203 )                          
 232: 6c70-A evoz-A   367 - 377 <=>  226 - 236   (LEU  453  - VAL  463  <=> ALA  226  - GLU  236 )                          
 232: 6c70-A evoz-A   379 - 383 <=>  237 - 241   (THR  465  - VAL  469  <=> ALA  237  - ARG  241 )                          
 233: 6c70-A ewj6-A    63 -  87 <=>  107 - 131   (ASP   65  - TYR   89  <=> SER  107  - LEU  131 )                          
 233: 6c70-A ewj6-A    88 -  91 <=>  133 - 136   (PHE   90  - ARG   93  <=> SER  133  - PRO  136 )                          
 233: 6c70-A ewj6-A   257 - 260 <=>  141 - 144   (VAL  343  - ALA  346  <=> LEU  141  - ASN  144 )                          
 233: 6c70-A ewj6-A   261 - 281 <=>  146 - 166   (TYR  347  - TYR  367  <=> ARG  146  - SER  166 )                          
 233: 6c70-A ewj6-A   283 - 286 <=>  167 - 170   (ALA  369  - VAL  372  <=> PHE  167  - PRO  170 )                          
 233: 6c70-A ewj6-A   298 - 309 <=>  178 - 189   (GLY  384  - LEU  395  <=> VAL  178  - LEU  189 )                          
 233: 6c70-A ewj6-A   332 - 337 <=> 1332 -1337   (HIS  418  - SER  423  <=> ASP 1332  - ASN 1337 )                          
 234: 6c70-A eyil-A    63 -  94 <=>   30 -  61   (ASP   65  - ILE   96  <=> PHE   30  - TYR   61 )                          
 234: 6c70-A eyil-A    96 -  99 <=>   63 -  66   (TYR   98  - LEU  101  <=> LEU   63  - PRO   66 )                          
 234: 6c70-A eyil-A   159 - 162 <=>   83 -  86   (MET  176  - THR  179  <=> LYS   83  - ASN   86 )                          
 234: 6c70-A eyil-A   177 - 183 <=>   87 -  93   (ALA  194  - TYR  200  <=> ASP   87  - GLU   93 )                          
 234: 6c70-A eyil-A   185 - 204 <=>   95 - 114   (LEU  202  - LEU  221  <=> GLU   95  - ARG  114 )                          
 234: 6c70-A eyil-A   250 - 253 <=>  118 - 121   (VAL  336  - LEU  339  <=> ASP  118  - THR  121 )                          
 234: 6c70-A eyil-A   265 - 278 <=>  127 - 140   (LEU  351  - LEU  364  <=> GLU  127  - ILE  140 )                          
 234: 6c70-A eyil-A   281 - 284 <=>  141 - 144   (TYR  367  - THR  370  <=> ARG  141  - VAL  144 )                          
 234: 6c70-A eyil-A   286 - 289 <=>  145 - 148   (VAL  372  - VAL  375  <=> GLU  145  - ASP  148 )                          
 235: 6c70-A ew65-A    64 -  94 <=>   64 -  94   (ASP   66  - ILE   96  <=> ASP   64  - TRP   94 )                          
 235: 6c70-A ew65-A    99 - 102 <=>   96 -  99   (LEU  101  - TRP  104  <=> PHE   96  - THR   99 )                          
 235: 6c70-A ew65-A   253 - 256 <=>  100 - 103   (LEU  339  - ALA  342  <=> ASN  100  - GLN  103 )                          
 235: 6c70-A ew65-A   258 - 287 <=>  104 - 133   (GLY  344  - ASN  373  <=> ASP  104  - SER  133 )                          
 235: 6c70-A ew65-A   288 - 291 <=>  136 - 139   (GLY  374  - VAL  377  <=> ILE  136  - LYS  139 )                          
 235: 6c70-A ew65-A   326 - 330 <=>  331 - 335   (GLU  412  - SER  416  <=> ASP  331  - ILE  335 )                          
 235: 6c70-A ew65-A   334 - 338 <=>  417 - 421   (TYR  420  - GLU  424  <=> GLU  417  - GLU  421 )                          
 236: 6c70-A ewyy-A    65 -  97 <=>    1 -  33   (VAL   67  - LYS   99  <=> MET    1  - GLY   33 )                          
 236: 6c70-A ewyy-A    99 - 107 <=>   34 -  42   (LEU  101  - SER  109  <=> GLU   34  - SER   42 )                          
 236: 6c70-A ewyy-A   255 - 287 <=>   53 -  85   (THR  341  - ASN  373  <=> GLU   53  - THR   85 )                          
 236: 6c70-A ewyy-A   289 - 312 <=>  124 - 147   (VAL  375  - ILE  398  <=> LEU  124  - GLU  147 )                          
 236: 6c70-A ewyy-A   335 - 352 <=>  221 - 238   (ASP  421  - GLN  438  <=> GLN  221  - THR  238 )                          
 236: 6c70-A ewyy-A   366 - 369 <=>  378 - 381   (SER  452  - LEU  455  <=> VAL  378  - ASP  381 )                          
 237: 6c70-A evq7-A    34 -  39 <=>    1 -   6   (PHE   36  - TYR   41  <=> MET    1  - THR    6 )                          
 237: 6c70-A evq7-A    64 -  94 <=>   90 - 120   (ASP   66  - ILE   96  <=> LEU   90  - ARG  120 )                          
 237: 6c70-A evq7-A   255 - 258 <=>  122 - 125   (THR  341  - GLY  344  <=> LEU  122  - ILE  125 )                          
 237: 6c70-A evq7-A   261 - 286 <=>  126 - 151   (TYR  347  - VAL  372  <=> ASN  126  - PHE  151 )                          
 237: 6c70-A evq7-A   287 - 294 <=>  153 - 160   (ASN  373  - ALA  380  <=> THR  153  - LEU  160 )                          
 238: 6c70-A ewv7-A    63 -  86 <=>  386 - 409   (ASP   65  - ILE   88  <=> GLU  386  - LYS  409 )                          
 238: 6c70-A ewv7-A    88 -  91 <=>  410 - 413   (PHE   90  - ARG   93  <=> PRO  410  - SER  413 )                          
 238: 6c70-A ewv7-A   264 - 286 <=>  415 - 437   (ALA  350  - VAL  372  <=> PRO  415  - VAL  437 )                          
 238: 6c70-A ewv7-A   288 - 291 <=>  513 - 516   (GLY  374  - VAL  377  <=> LEU  513  - ARG  516 )                          
 238: 6c70-A ewv7-A   330 - 333 <=>  622 - 625   (SER  416  - TRP  419  <=> ASN  622  - VAL  625 )                          
 238: 6c70-A ewv7-A   336 - 339 <=>  626 - 629   (GLY  422  - GLU  425  <=> LYS  626  - GLU  629 )                          
 239: 6c70-A ewan-A    36 -  60 <=>   80 - 104   (HIS   38  - MET   62  <=> LEU   80  - ALA  104 )                          
 239: 6c70-A ewan-A    64 -  90 <=>  116 - 142   (ASP   66  - VAL   92  <=> PRO  116  - PHE  142 )                          
 239: 6c70-A ewan-A    92 -  95 <=>  143 - 146   (SER   94  - PHE   97  <=> GLN  143  - PHE  146 )                          
 239: 6c70-A ewan-A   256 - 288 <=>  148 - 180   (ALA  342  - GLY  374  <=> GLU  148  - LYS  180 )                          
 239: 6c70-A ewan-A   289 - 297 <=>  183 - 191   (VAL  375  - ILE  383  <=> LEU  183  - CYS  191 )                          
 239: 6c70-A ewan-A   313 - 316 <=>  409 - 412   (PHE  399  - ARG  402  <=> LEU  409  - LEU  412 )                          
 239: 6c70-A ewan-A   319 - 330 <=>  413 - 424   (GLU  405  - SER  416  <=> ASN  413  - LEU  424 )                          
 239: 6c70-A ewan-A   331 - 334 <=>  427 - 430   (CYS  417  - TYR  420  <=> PHE  427  - LYS  430 )                          
 239: 6c70-A ewan-A   335 - 352 <=>  433 - 450   (ASP  421  - GLN  438  <=> ILE  433  - LYS  450 )                          
 240: 6c70-A euuy-A    69 - 101 <=>   56 -  88   (THR   71  - ILE  103  <=> TYR   56  - ASP   88 )                          
 240: 6c70-A euuy-A   102 - 105 <=>   90 -  93   (TRP  104  - PRO  107  <=> TRP   90  - LYS   93 )                          
 240: 6c70-A euuy-A   107 - 113 <=>   99 - 105   (SER  109  - GLU  115  <=> GLU   99  - SER  105 )                          
 240: 6c70-A euuy-A   124 - 127 <=>  114 - 117   (THR  126  - ARG  129  <=> ASP  114  - ASP  117 )                          
 240: 6c70-A euuy-A   254 - 282 <=>  122 - 150   (VAL  340  - GLN  368  <=> ALA  122  - ASN  150 )                          
 240: 6c70-A euuy-A   284 - 290 <=>  151 - 157   (THR  370  - ASN  376  <=> ARG  151  - LYS  157 )                          
 241: 6c70-A ev4u-A    20 -  23 <=>    1 -   4   (VAL   22  - PHE   25  <=> MET    1  - GLY    4 )                          
 241: 6c70-A ev4u-A    65 -  89 <=>   22 -  46   (VAL   67  - PRO   91  <=> THR   22  - TYR   46 )                          
 241: 6c70-A ev4u-A    91 -  94 <=>   47 -  50   (ARG   93  - ILE   96  <=> GLU   47  - PRO   50 )                          
 241: 6c70-A ev4u-A   259 - 286 <=>   51 -  78   (ASP  345  - VAL  372  <=> LYS   51  - GLU   78 )                          
 241: 6c70-A ev4u-A   287 - 290 <=>   81 -  84   (ASN  373  - ASN  376  <=> ALA   81  - LYS   84 )                          
 241: 6c70-A ev4u-A   313 - 316 <=>  200 - 203   (PHE  399  - ARG  402  <=> SER  200  - VAL  203 )                          
 241: 6c70-A ev4u-A   319 - 325 <=>  234 - 240   (GLU  405  - MET  411  <=> VAL  234  - THR  240 )                          
 241: 6c70-A ev4u-A   347 - 350 <=>  242 - 245   (VAL  433  - GLN  436  <=> GLY  242  - GLU  245 )                          
 242: 6c70-A evkp-A    61 -  65 <=>   18 -  22   (GLU   63  - VAL   67  <=> ASP   18  - GLU   22 )                          
 242: 6c70-A evkp-A    67 -  89 <=>   23 -  45   (ASP   69  - PRO   91  <=> GLU   23  - ALA   45 )                          
 242: 6c70-A evkp-A    91 - 100 <=>   46 -  55   (ARG   93  - ALA  102  <=> HIS   46  - LYS   55 )                          
 242: 6c70-A evkp-A   102 - 105 <=>   58 -  61   (TRP  104  - PRO  107  <=> VAL   58  - LYS   61 )                          
 242: 6c70-A evkp-A   246 - 286 <=>   63 - 103   (ARG  332  - VAL  372  <=> SER   63  - SER  103 )                          
 242: 6c70-A evkp-A   287 - 290 <=>  106 - 109   (ASN  373  - ASN  376  <=> PHE  106  - SER  109 )                          
 243: 6c70-A eyp5-A    64 - 104 <=>   17 -  57   (ASP   66  - ASN  106  <=> ASP   17  - TYR   57 )                          
 243: 6c70-A eyp5-A   105 - 108 <=>   61 -  64   (PRO  107  - HIS  110  <=> LEU   61  - LEU   64 )                          
 243: 6c70-A eyp5-A   109 - 112 <=>   67 -  70   (PRO  111  - ALA  114  <=> SER   67  - TYR   70 )                          
 243: 6c70-A eyp5-A   231 - 234 <=>   74 -  77   (LYS  317  - MET  320  <=> HIS   74  - ARG   77 )                          
 243: 6c70-A eyp5-A   236 - 260 <=>   78 - 102   (VAL  322  - ALA  346  <=> PRO   78  - TYR  102 )                          
 243: 6c70-A eyp5-A   261 - 284 <=>  106 - 129   (TYR  347  - THR  370  <=> ASN  106  - GLU  129 )                          
 243: 6c70-A eyp5-A   285 - 288 <=>  132 - 135   (LYS  371  - GLY  374  <=> HIS  132  - ALA  135 )                          
 243: 6c70-A eyp5-A   292 - 303 <=>  136 - 147   (TYR  378  - THR  389  <=> THR  136  - GLU  147 )                          
 243: 6c70-A eyp5-A   305 - 308 <=>  148 - 151   (GLY  391  - PHE  394  <=> ASP  148  - ASP  151 )                          
 243: 6c70-A eyp5-A   331 - 334 <=>  187 - 190   (CYS  417  - TYR  420  <=> LEU  187  - GLU  190 )                          
 244: 6c70-A evzv-A    11 -  20 <=>    1 -  10   (LEU   13  - VAL   22  <=> MET    1  - LEU   10 )                          
 244: 6c70-A evzv-A    43 -  62 <=>   13 -  32   (THR   45  - SER   64  <=> LYS   13  - ILE   32 )                          
 244: 6c70-A evzv-A    64 - 100 <=>   43 -  79   (ASP   66  - ALA  102  <=> ILE   43  - PRO   79 )                          
 244: 6c70-A evzv-A   255 - 258 <=>   81 -  84   (THR  341  - GLY  344  <=> HIS   81  - ASP   84 )                          
 244: 6c70-A evzv-A   261 - 278 <=>   85 - 102   (TYR  347  - LEU  364  <=> PHE   85  - VAL  102 )                          
 245: 6c70-A extj-A    64 -  91 <=>   34 -  61   (ASP   66  - ARG   93  <=> LYS   34  - SER   61 )                          
 245: 6c70-A extj-A   260 - 281 <=>   63 -  84   (ALA  346  - TYR  367  <=> ASP   63  - SER   84 )                          
 245: 6c70-A extj-A   282 - 285 <=>   86 -  89   (GLN  368  - LYS  371  <=> ASN   86  - GLU   89 )                          
 245: 6c70-A extj-A   295 - 299 <=>   93 -  97   (THR  381  - TYR  385  <=> HIS   93  - ILE   97 )                          
 245: 6c70-A extj-A   303 - 307 <=>  115 - 119   (THR  389  - VAL  393  <=> LEU  115  - ILE  119 )                          
 245: 6c70-A extj-A   316 - 328 <=>  230 - 242   (ARG  402  - ALA  414  <=> LEU  230  - ASP  242 )                          
 246: 6c70-A ew0c-A    12 -  15 <=>   18 -  21   (PRO   14  - ARG   17  <=> ILE   18  - PRO   21 )                          
 246: 6c70-A ew0c-A    18 -  22 <=>   22 -  26   (GLN   20  - HIS   24  <=> LYS   22  - SER   26 )                          
 246: 6c70-A ew0c-A    66 -  99 <=>   45 -  78   (ASP   68  - LEU  101  <=> PHE   45  - LYS   78 )                          
 246: 6c70-A ew0c-A   256 - 259 <=>   80 -  83   (ALA  342  - ASP  345  <=> PRO   80  - MET   83 )                          
 246: 6c70-A ew0c-A   261 - 291 <=>   84 - 114   (TYR  347  - VAL  377  <=> ASP   84  - PRO  114 )                          
 246: 6c70-A ew0c-A   323 - 326 <=>  131 - 134   (SER  409  - GLU  412  <=> THR  131  - GLU  134 )                          
 246: 6c70-A ew0c-A   329 - 334 <=>  135 - 140   (TYR  415  - TYR  420  <=> THR  135  - GLN  140 )                          
 247: 6c70-A eu7b-A     5 -  16 <=>  511 - 522   (GLY    7  - VAL   18  <=> THR  511  - CYS  522 )                          
 247: 6c70-A eu7b-A    21 -  24 <=>  547 - 550   (GLY   23  - MET   26  <=> SER  547  - THR  550 )                          
 247: 6c70-A eu7b-A    71 -  78 <=>  571 - 578   (ASN   73  - PHE   80  <=> THR  571  - ASP  578 )                          
 247: 6c70-A eu7b-A    79 -  88 <=>  580 - 589   (LEU   81  - PHE   90  <=> VAL  580  - MET  589 )                          
 247: 6c70-A eu7b-A    91 -  94 <=>  590 - 593   (ARG   93  - ILE   96  <=> ALA  590  - LEU  593 )                          
 247: 6c70-A eu7b-A   257 - 283 <=>  594 - 620   (VAL  343  - ALA  369  <=> THR  594  - LEU  620 )                          
 247: 6c70-A eu7b-A   285 - 290 <=>  621 - 626   (LYS  371  - ASN  376  <=> ASP  621  - ASP  626 )                          
 247: 6c70-A eu7b-A   334 - 337 <=>  662 - 665   (TYR  420  - SER  423  <=> VAL  662  - LYS  665 )                          
 248: 6c70-A exh9-A    61 -  89 <=>  166 - 194   (GLU   63  - PRO   91  <=> THR  166  - ALA  194 )                          
 248: 6c70-A exh9-A    91 - 101 <=>  195 - 205   (ARG   93  - ILE  103  <=> THR  195  - GLN  205 )                          
 248: 6c70-A exh9-A   209 - 226 <=>  209 - 226   (GLN  226  - THR  243  <=> ALA  209  - ARG  226 )                          
 248: 6c70-A exh9-A   227 - 260 <=>  229 - 262   (GLY  313  - ALA  346  <=> ALA  229  - ILE  262 )                          
 248: 6c70-A exh9-A   261 - 286 <=>  266 - 291   (TYR  347  - VAL  372  <=> GLU  266  - ILE  291 )                          
 248: 6c70-A exh9-A   287 - 290 <=>  294 - 297   (ASN  373  - ASN  376  <=> THR  294  - TRP  297 )                          
 249: 6c70-A ewlc-A    35 -  38 <=>   66 -  69   (PRO   37  - ILE   40  <=> VAL   66  - PHE   69 )                          
 249: 6c70-A ewlc-A    48 -  52 <=>  217 - 221   (LEU   50  - GLY   54  <=> VAL  217  - TYR  221 )                          
 249: 6c70-A ewlc-A    65 -  88 <=>  252 - 275   (VAL   67  - PHE   90  <=> LYS  252  - PRO  275 )                          
 249: 6c70-A ewlc-A    91 -  95 <=>  276 - 280   (ARG   93  - PHE   97  <=> GLU  276  - ASP  280 )                          
 249: 6c70-A ewlc-A   259 - 283 <=>  282 - 306   (ASP  345  - ALA  369  <=> GLU  282  - GLU  306 )                          
 249: 6c70-A ewlc-A   296 - 310 <=>  307 - 321   (VAL  382  - PHE  396  <=> ARG  307  - MET  321 )                          
 249: 6c70-A ewlc-A   363 - 385 <=>  322 - 344   (PHE  449  - VAL  471  <=> ASP  322  - LYS  344 )                          
 250: 6c70-A evyv-A    63 -  94 <=> 1446 -1477   (ASP   65  - ILE   96  <=> LYS 1446  - ILE 1477 )                          
 250: 6c70-A evyv-A    96 -  99 <=> 1478 -1481   (TYR   98  - LEU  101  <=> PRO 1478  - ASP 1481 )                          
 250: 6c70-A evyv-A   259 - 262 <=> 1484 -1487   (ASP  345  - GLY  348  <=> GLU 1484  - LEU 1487 )                          
 250: 6c70-A evyv-A   263 - 281 <=> 1489 -1507   (VAL  349  - TYR  367  <=> ARG 1489  - GLN 1507 )                          
 250: 6c70-A evyv-A   282 - 285 <=> 1509 -1512   (GLN  368  - LYS  371  <=> GLY 1509  - PHE 1512 )                          
 250: 6c70-A evyv-A   288 - 294 <=> 1660 -1666   (GLY  374  - ALA  380  <=> TYR 1660  - THR 1666 )                          
 250: 6c70-A evyv-A   325 - 328 <=> 1710 -1713   (MET  411  - ALA  414  <=> LEU 1710  - ASP 1713 )                          
 250: 6c70-A evyv-A   339 - 342 <=> 1727 -1730   (GLU  425  - THR  428  <=> LYS 1727  - SER 1730 )                          
 250: 6c70-A evyv-A   349 - 353 <=> 1733 -1737   (GLN  435  - LYS  439  <=> PHE 1733  - ASN 1737 )                          
 250: 6c70-A evyv-A   354 - 357 <=> 1739 -1742   (ALA  440  - ILE  443  <=> GLN 1739  - ASP 1742 )                          
 250: 6c70-A evyv-A   364 - 367 <=> 1744 -1747   (THR  450  - LEU  453  <=> TYR 1744  - ALA 1747 )                          
 251: 6c70-A evfd-A     4 -   7 <=>   20 -  23   (GLN    6  - VAL    9  <=> SER   20  - LYS   23 )                          
 251: 6c70-A evfd-A    10 -  14 <=>   24 -  28   (LEU   12  - ILE   16  <=> LEU   24  - PRO   28 )                          
 251: 6c70-A evfd-A    28 -  32 <=>   84 -  88   (TYR   30  - LYS   34  <=> GLU   84  - GLU   88 )                          
 251: 6c70-A evfd-A    41 -  44 <=>  199 - 202   (ILE   43  - LEU   46  <=> VAL  199  - THR  202 )                          
 251: 6c70-A evfd-A    49 -  52 <=>  232 - 235   (LEU   51  - GLY   54  <=> SER  232  - LYS  235 )                          
 251: 6c70-A evfd-A    57 -  62 <=>  269 - 274   (ASN   59  - SER   64  <=> SER  269  - PHE  274 )                          
 251: 6c70-A evfd-A    64 -  83 <=>  289 - 308   (ASP   66  - VAL   85  <=> SER  289  - SER  308 )                          
 251: 6c70-A evfd-A   192 - 196 <=>  309 - 313   (SER  209  - ASP  213  <=> VAL  309  - SER  313 )                          
 251: 6c70-A evfd-A   264 - 279 <=>  315 - 330   (ALA  350  - LEU  365  <=> GLY  315  - ALA  330 )                          
 251: 6c70-A evfd-A   296 - 312 <=>  331 - 347   (VAL  382  - ILE  398  <=> ASN  331  - ALA  347 )                          
 251: 6c70-A evfd-A   313 - 319 <=>  377 - 383   (PHE  399  - GLU  405  <=> ALA  377  - GLU  383 )                          
 251: 6c70-A evfd-A   361 - 364 <=>  388 - 391   (LYS  447  - THR  450  <=> ASN  388  - GLY  391 )                          
 251: 6c70-A evfd-A   379 - 383 <=>  458 - 462   (THR  465  - VAL  469  <=> GLU  458  - ALA  462 )                          
 252: 6c70-A eybg-A    32 -  35 <=>   27 -  30   (LYS   34  - PRO   37  <=> PRO   27  - VAL   30 )                          
 252: 6c70-A eybg-A    38 -  55 <=>   31 -  48   (ILE   40  - ALA   57  <=> ASN   31  - ASN   48 )                          
 252: 6c70-A eybg-A    57 -  60 <=>   49 -  52   (ASN   59  - MET   62  <=> SER   49  - SER   52 )                          
 252: 6c70-A eybg-A    64 -  80 <=>   63 -  79   (ASP   66  - HIS   82  <=> ILE   63  - LEU   79 )                          
 252: 6c70-A eybg-A    81 -  84 <=>   82 -  85   (PRO   83  - LYS   86  <=> ASN   82  - VAL   85 )                          
 252: 6c70-A eybg-A    87 -  90 <=>   86 -  89   (TYR   89  - VAL   92  <=> PRO   86  - ARG   89 )                          
 252: 6c70-A eybg-A   252 - 255 <=>  102 - 105   (ARG  338  - THR  341  <=> ALA  102  - LYS  105 )                          
 252: 6c70-A eybg-A   259 - 287 <=>  106 - 134   (ASP  345  - ASN  373  <=> ARG  106  - PRO  134 )                          
 252: 6c70-A eybg-A   293 - 296 <=>  135 - 138   (ALA  379  - VAL  382  <=> TYR  135  - PRO  138 )                          
 252: 6c70-A eybg-A   300 - 305 <=>  139 - 144   (LEU  386  - GLY  391  <=> PRO  139  - ARG  144 )                          
 252: 6c70-A eybg-A   373 - 376 <=>  145 - 148   (VAL  459  - ALA  462  <=> PRO  145  - PHE  148 )                          
 252: 6c70-A eybg-A   379 - 383 <=>  222 - 226   (THR  465  - VAL  469  <=> ASP  222  - LYS  226 )                          
 253: 6c70-A exce-A    63 -  91 <=>    1 -  29   (ASP   65  - ARG   93  <=> MET    1  - GLY   29 )                          
 253: 6c70-A exce-A   263 - 281 <=>   31 -  49   (VAL  349  - TYR  367  <=> ASP   31  - THR   49 )                          
 253: 6c70-A exce-A   375 - 379 <=>   58 -  62   (GLY  461  - THR  465  <=> ASN   58  - GLU   62 )                          
 254: 6c70-A evzr-A    27 -  36 <=>  286 - 295   (TYR   29  - HIS   38  <=> SER  286  - ILE  295 )                          
 254: 6c70-A evzr-A    52 -  56 <=>  416 - 420   (GLY   54  - VAL   58  <=> ASN  416  - ASN  420 )                          
 254: 6c70-A evzr-A    65 -  83 <=>  441 - 459   (VAL   67  - VAL   85  <=> ASN  441  - THR  459 )                          
 254: 6c70-A evzr-A   195 - 199 <=>  460 - 464   (LEU  212  - PHE  216  <=> GLU  460  - LEU  464 )                          
 254: 6c70-A evzr-A   261 - 281 <=>  465 - 485   (TYR  347  - TYR  367  <=> SER  465  - ASN  485 )                          
 254: 6c70-A evzr-A   283 - 287 <=>  486 - 490   (ALA  369  - ASN  373  <=> THR  486  - LYS  490 )                          
 254: 6c70-A evzr-A   293 - 296 <=>  491 - 494   (ALA  379  - VAL  382  <=> VAL  491  - ASP  494 )                          
 254: 6c70-A evzr-A   300 - 315 <=>  495 - 510   (LEU  386  - ASN  401  <=> LEU  495  - CYS  510 )                          
 254: 6c70-A evzr-A   361 - 364 <=>  514 - 517   (LYS  447  - THR  450  <=> ASP  514  - LEU  517 )                          
 254: 6c70-A evzr-A   368 - 382 <=>  544 - 558   (ASP  454  - MET  468  <=> GLU  544  - LYS  558 )                          
 255: 6c70-A exo1-A    45 -  63 <=>  216 - 234   (LEU   47  - ASP   65  <=> SER  216  - ALA  234 )                          
 255: 6c70-A exo1-A    64 -  80 <=>  271 - 287   (ASP   66  - HIS   82  <=> GLN  271  - LEU  287 )                          
 255: 6c70-A exo1-A    81 -  95 <=>  289 - 303   (PRO   83  - PHE   97  <=> LYS  289  - LYS  303 )                          
 255: 6c70-A exo1-A   259 - 286 <=>  304 - 331   (ASP  345  - VAL  372  <=> LYS  304  - PHE  331 )                          
 255: 6c70-A exo1-A   287 - 290 <=>  334 - 337   (ASN  373  - ASN  376  <=> LYS  334  - ALA  337 )                          
 255: 6c70-A exo1-A   378 - 381 <=>  341 - 344   (VAL  464  - PHE  467  <=> PRO  341  - ARG  344 )                          
 255: 6c70-A exo1-A   384 - 388 <=>  345 - 349   (LEU  470  - LYS  474  <=> LEU  345  - PHE  349 )                          
 256: 6c70-A ey63-A    63 -  78 <=>   61 -  76   (ASP   65  - PHE   80  <=> TYR   61  - VAL   76 )                          
 256: 6c70-A ey63-A    79 -  82 <=>   78 -  81   (LEU   81  - ILE   84  <=> CYS   78  - SER   81 )                          
 256: 6c70-A ey63-A    83 -  92 <=>   83 -  92   (VAL   85  - SER   94  <=> PHE   83  - GLU   92 )                          
 256: 6c70-A ey63-A   261 - 270 <=>   94 - 103   (TYR  347  - LEU  356  <=> THR   94  - ILE  103 )                          
 256: 6c70-A ey63-A   271 - 282 <=>  105 - 116   (THR  357  - GLN  368  <=> MET  105  - VAL  116 )                          
 256: 6c70-A ey63-A   284 - 288 <=>  117 - 121   (THR  370  - GLY  374  <=> ARG  117  - VAL  121 )                          
 256: 6c70-A ey63-A   385 - 388 <=>  145 - 148   (VAL  471  - LYS  474  <=> GLN  145  - ASN  148 )                          
 257: 6c70-A ewsy-A     1 -   4 <=>  540 - 543   (PHE    3  - GLN    6  <=> LEU  540  - GLU  543 )                          
 257: 6c70-A ewsy-A    56 -  60 <=>  712 - 716   (VAL   58  - MET   62  <=> THR  712  - ILE  716 )                          
 257: 6c70-A ewsy-A    63 -  66 <=>  753 - 756   (ASP   65  - ASP   68  <=> GLU  753  - ASN  756 )                          
 257: 6c70-A ewsy-A    68 -  89 <=>  757 - 778   (LEU   70  - PRO   91  <=> ASN  757  - VAL  778 )                          
 257: 6c70-A ewsy-A   194 - 197 <=>  782 - 785   (SER  211  - VAL  214  <=> GLU  782  - GLU  785 )                          
 257: 6c70-A ewsy-A   205 - 208 <=>  789 - 792   (PHE  222  - GLU  225  <=> VAL  789  - GLU  792 )                          
 257: 6c70-A ewsy-A   250 - 256 <=>  793 - 799   (VAL  336  - ALA  342  <=> MET  793  - GLU  799 )                          
 257: 6c70-A ewsy-A   259 - 285 <=>  800 - 826   (ASP  345  - LYS  371  <=> ASP  800  - GLU  826 )                          
 257: 6c70-A ewsy-A   292 - 295 <=>  831 - 834   (TYR  378  - THR  381  <=> ALA  831  - PHE  834 )                          
 257: 6c70-A ewsy-A   301 - 304 <=>  849 - 852   (LEU  387  - LEU  390  <=> ARG  849  - SER  852 )                          
 257: 6c70-A ewsy-A   380 - 384 <=>  857 - 861   (TYR  466  - LEU  470  <=> GLU  857  - VAL  861 )                          
 258: 6c70-A ex9k-A    64 -  91 <=>   33 -  60   (ASP   66  - ARG   93  <=> ASN   33  - ASN   60 )                          
 258: 6c70-A ex9k-A   260 - 285 <=>   62 -  87   (ALA  346  - LYS  371  <=> LYS   62  - LEU   87 )                          
 258: 6c70-A ex9k-A   286 - 290 <=>   89 -  93   (VAL  372  - ASN  376  <=> SER   89  - SER   93 )                          
 259: 6c70-A ex65-A    67 -  94 <=>    1 -  28   (ASP   69  - ILE   96  <=> MET    1  - HIS   28 )                          
 259: 6c70-A ex65-A    96 -  99 <=>   29 -  32   (TYR   98  - LEU  101  <=> ARG   29  - TYR   32 )                          
 259: 6c70-A ex65-A   131 - 150 <=>   40 -  59   (PHE  133  - ILE  152  <=> LEU   40  - SER   59 )                          
 259: 6c70-A ex65-A   154 - 157 <=>   77 -  80   (PRO  171  - ARG  174  <=> ASN   77  - ARG   80 )                          
 259: 6c70-A ex65-A   184 - 194 <=>   90 - 100   (TYR  201  - SER  211  <=> LEU   90  - MET  100 )                          
 259: 6c70-A ex65-A   196 - 207 <=>  176 - 187   (ASP  213  - CYS  224  <=> TYR  176  - CYS  187 )                          
 259: 6c70-A ex65-A   258 - 261 <=>  189 - 192   (GLY  344  - TYR  347  <=> THR  189  - LEU  192 )                          
 259: 6c70-A ex65-A   262 - 290 <=>  194 - 222   (GLY  348  - ASN  376  <=> SER  194  - GLU  222 )                          
 259: 6c70-A ex65-A   292 - 296 <=>  223 - 227   (TYR  378  - VAL  382  <=> ILE  223  - SER  227 )                          
 259: 6c70-A ex65-A   298 - 311 <=>  228 - 241   (GLY  384  - CYS  397  <=> THR  228  - LEU  241 )                          
 259: 6c70-A ex65-A   356 - 359 <=>  245 - 248   (SER  442  - GLY  445  <=> CYS  245  - GLN  248 )                          
 260: 6c70-A eycy-A     5 -  15 <=>   97 - 107   (GLY    7  - ARG   17  <=> ASN   97  - PHE  107 )                          
 260: 6c70-A eycy-A    64 -  91 <=>  201 - 228   (ASP   66  - ARG   93  <=> VAL  201  - GLY  228 )                          
 260: 6c70-A eycy-A    92 -  95 <=>  230 - 233   (SER   94  - PHE   97  <=> TYR  230  - PHE  233 )                          
 260: 6c70-A eycy-A   101 - 105 <=>  240 - 244   (ILE  103  - PRO  107  <=> GLN  240  - ASP  244 )                          
 260: 6c70-A eycy-A   112 - 116 <=>  251 - 255   (ALA  114  - ALA  118  <=> GLU  251  - LEU  255 )                          
 260: 6c70-A eycy-A   118 - 135 <=>  256 - 273   (PHE  120  - GLY  137  <=> LEU  256  - SER  273 )                          
 260: 6c70-A eycy-A   140 - 144 <=>  274 - 278   (SER  142  - TRP  146  <=> GLY  274  - VAL  278 )                          
 260: 6c70-A eycy-A   146 - 151 <=>  279 - 284   (GLY  148  - GLU  153  <=> HIS  279  - GLU  284 )                          
 260: 6c70-A eycy-A   174 - 188 <=>  288 - 302   (HIS  191  - SER  205  <=> PRO  288  - ILE  302 )                          
 260: 6c70-A eycy-A   193 - 196 <=>  304 - 307   (ASN  210  - ASP  213  <=> PHE  304  - TYR  307 )                          
 260: 6c70-A eycy-A   249 - 255 <=>  319 - 325   (HIS  335  - THR  341  <=> THR  319  - SER  325 )                          
 260: 6c70-A eycy-A   258 - 261 <=>  332 - 335   (GLY  344  - TYR  347  <=> SER  332  - PHE  335 )                          
 260: 6c70-A eycy-A   262 - 279 <=>  345 - 362   (GLY  348  - LEU  365  <=> GLY  345  - VAL  362 )                          
 260: 6c70-A eycy-A   291 - 294 <=>  367 - 370   (VAL  377  - ALA  380  <=> ILE  367  - VAL  370 )                          
 260: 6c70-A eycy-A   381 - 386 <=>  403 - 408   (PHE  467  - GLN  472  <=> GLY  403  - ALA  408 )                          
 261: 6c70-A eu2b-A    60 -  63 <=>  476 - 479   (MET   62  - ASP   65  <=> ARG  476  - GLN  479 )                          
 261: 6c70-A eu2b-A    64 -  90 <=>  527 - 553   (ASP   66  - VAL   92  <=> LYS  527  - SER  553 )                          
 261: 6c70-A eu2b-A    91 -  94 <=>  555 - 558   (ARG   93  - ILE   96  <=> ARG  555  - SER  558 )                          
 261: 6c70-A eu2b-A   256 - 287 <=>  560 - 591   (ALA  342  - ASN  373  <=> ASN  560  - GLU  591 )                          
 261: 6c70-A eu2b-A   290 - 309 <=>  606 - 625   (ASN  376  - LEU  395  <=> LYS  606  - ARG  625 )                          
 261: 6c70-A eu2b-A   376 - 379 <=>  627 - 630   (ALA  462  - THR  465  <=> ARG  627  - MET  630 )                          
 261: 6c70-A eu2b-A   382 - 385 <=>  631 - 634   (MET  468  - VAL  471  <=> GLN  631  - LYS  634 )                          
 262: 6c70-A evpk-A    64 -  77 <=> 1101 -1114   (ASP   66  - PHE   79  <=> GLN 1101  - LEU 1114 )                          
 262: 6c70-A evpk-A    78 -  97 <=> 1122 -1141   (PHE   80  - LYS   99  <=> THR 1122  - LYS 1141 )                          
 262: 6c70-A evpk-A    99 - 102 <=> 1142 -1145   (LEU  101  - TRP  104  <=> THR 1142  - LYS 1145 )                          
 262: 6c70-A evpk-A   255 - 259 <=> 1147 -1151   (THR  341  - ASP  345  <=> GLU 1147  - ASP 1151 )                          
 262: 6c70-A evpk-A   261 - 286 <=> 1153 -1178   (TYR  347  - VAL  372  <=> ILE 1153  - GLU 1178 )                          
 262: 6c70-A evpk-A   287 - 290 <=> 1181 -1184   (ASN  373  - ASN  376  <=> ILE 1181  - GLN 1184 )                          
 262: 6c70-A evpk-A   330 - 333 <=> 1227 -1230   (SER  416  - TRP  419  <=> ASN 1227  - THR 1230 )                          
 263: 6c70-A eypx-A    45 -  63 <=>  205 - 223   (LEU   47  - ASP   65  <=> PHE  205  - GLU  223 )                          
 263: 6c70-A eypx-A    64 - 103 <=>  242 - 281   (ASP   66  - ASN  105  <=> VAL  242  - VAL  281 )                          
 263: 6c70-A eypx-A   104 - 107 <=>  283 - 286   (ASN  106  - SER  109  <=> ASN  283  - LEU  286 )                          
 263: 6c70-A eypx-A   108 - 113 <=>  289 - 294   (HIS  110  - GLU  115  <=> SER  289  - HIS  294 )                          
 263: 6c70-A eypx-A   228 - 231 <=>  299 - 302   (LEU  314  - LYS  317  <=> ASP  299  - SER  302 )                          
 263: 6c70-A eypx-A   234 - 248 <=>  303 - 317   (MET  320  - LYS  334  <=> GLN  303  - ASN  317 )                          
 263: 6c70-A eypx-A   249 - 261 <=>  320 - 332   (HIS  335  - TYR  347  <=> ALA  320  - LYS  332 )                          
 263: 6c70-A eypx-A   262 - 284 <=>  336 - 358   (GLY  348  - THR  370  <=> THR  336  - ASN  358 )                          
 263: 6c70-A eypx-A   375 - 379 <=>  364 - 368   (GLY  461  - THR  465  <=> GLY  364  - VAL  368 )                          
 264: 6c70-A ew0b-A    63 -  78 <=>   10 -  25   (ASP   65  - PHE   80  <=> VAL   10  - GLU   25 )                          
 264: 6c70-A ew0b-A    79 -  92 <=>   27 -  40   (LEU   81  - SER   94  <=> SER   27  - LYS   40 )                          
 264: 6c70-A ew0b-A    93 -  97 <=>   43 -  47   (LYS   95  - LYS   99  <=> GLY   43  - PHE   47 )                          
 264: 6c70-A ew0b-A   256 - 283 <=>   48 -  75   (ALA  342  - ALA  369  <=> ASN   48  - LEU   75 )                          
 264: 6c70-A ew0b-A   284 - 287 <=>   77 -  80   (THR  370  - ASN  373  <=> PHE   77  - PRO   80 )                          
 264: 6c70-A ew0b-A   288 - 291 <=>   83 -  86   (GLY  374  - VAL  377  <=> LEU   83  - LEU   86 )                          
 265: 6c70-A ex68-A    45 -  48 <=>   35 -  38   (LEU   47  - LEU   50  <=> TYR   35  - PRO   38 )                          
 265: 6c70-A ex68-A    53 -  62 <=>   49 -  58   (MET   55  - SER   64  <=> LEU   49  - PHE   58 )                          
 265: 6c70-A ex68-A    67 -  95 <=>  105 - 133   (ASP   69  - PHE   97  <=> THR  105  - ILE  133 )                          
 265: 6c70-A ex68-A   259 - 273 <=>  135 - 149   (ASP  345  - THR  359  <=> GLU  135  - LEU  149 )                          
 265: 6c70-A ex68-A   274 - 285 <=>  151 - 162   (ILE  360  - LYS  371  <=> LEU  151  - THR  162 )                          
 265: 6c70-A ex68-A   286 - 304 <=>  165 - 183   (VAL  372  - LEU  390  <=> VAL  165  - PHE  183 )                          
 265: 6c70-A ex68-A   308 - 311 <=>  184 - 187   (PHE  394  - CYS  397  <=> ASN  184  - ASN  187 )                          
 265: 6c70-A ex68-A   373 - 377 <=>  191 - 195   (VAL  459  - VAL  463  <=> LEU  191  - VAL  195 )                          
 265: 6c70-A ex68-A   380 - 383 <=>  196 - 199   (TYR  466  - VAL  469  <=> ASP  196  - TRP  199 )                          
 266: 6c70-A eupw-A    30 -  38 <=>  323 - 331   (GLU   32  - ILE   40  <=> LEU  323  - ALA  331 )                          
 266: 6c70-A eupw-A    45 -  49 <=>  351 - 355   (LEU   47  - LEU   51  <=> ASP  351  - GLN  355 )                          
 266: 6c70-A eupw-A    54 -  59 <=>  385 - 390   (MET   56  - MET   61  <=> ALA  385  - ASN  390 )                          
 266: 6c70-A eupw-A    69 - 104 <=>  394 - 429   (THR   71  - ASN  106  <=> SER  394  - THR  429 )                          
 266: 6c70-A eupw-A   252 - 286 <=>  432 - 466   (ARG  338  - VAL  372  <=> GLU  432  - GLN  466 )                          
 266: 6c70-A eupw-A   292 - 309 <=>  467 - 484   (TYR  378  - LEU  395  <=> LYS  467  - VAL  484 )                          
 266: 6c70-A eupw-A   359 - 362 <=>  488 - 491   (GLY  445  - PHE  448  <=> ASN  488  - ALA  491 )                          
 266: 6c70-A eupw-A   363 - 366 <=>  515 - 518   (PHE  449  - SER  452  <=> GLN  515  - GLU  518 )                          
 266: 6c70-A eupw-A   367 - 372 <=>  520 - 525   (LEU  453  - SER  458  <=> LEU  520  - ARG  525 )                          
 266: 6c70-A eupw-A   376 - 379 <=>  554 - 557   (ALA  462  - THR  465  <=> TYR  554  - TYR  557 )                          
 267: 6c70-A eyj5-A    64 -  70 <=>  190 - 196   (ASP   66  - ALA   72  <=> ASP  190  - GLN  196 )                          
 267: 6c70-A eyj5-A    71 -  89 <=>  198 - 216   (ASN   73  - PRO   91  <=> ILE  198  - TRP  216 )                          
 267: 6c70-A eyj5-A    91 - 101 <=>  217 - 227   (ARG   93  - ILE  103  <=> LEU  217  - LEU  227 )                          
 267: 6c70-A eyj5-A   102 - 105 <=>  229 - 232   (TRP  104  - PRO  107  <=> ASP  229  - ALA  232 )                          
 267: 6c70-A eyj5-A   106 - 111 <=>  235 - 240   (ASN  108  - PHE  113  <=> VAL  235  - GLU  240 )                          
 267: 6c70-A eyj5-A   120 - 123 <=>  254 - 257   (ALA  122  - ILE  125  <=> SER  254  - ARG  257 )                          
 267: 6c70-A eyj5-A   190 - 194 <=>  268 - 272   (ALA  207  - SER  211  <=> THR  268  - ILE  272 )                          
 267: 6c70-A eyj5-A   262 - 286 <=>  306 - 330   (GLY  348  - VAL  372  <=> ASP  306  - GLN  330 )                          
 267: 6c70-A eyj5-A   287 - 290 <=>  333 - 336   (ASN  373  - ASN  376  <=> ILE  333  - ARG  336 )                          
 268: 6c70-A ewpg-A     8 -  11 <=>   34 -  37   (ALA   10  - LEU   13  <=> GLU   34  - LEU   37 )                          
 268: 6c70-A ewpg-A    53 -  56 <=>   61 -  64   (MET   55  - VAL   58  <=> LEU   61  - ASN   64 )                          
 268: 6c70-A ewpg-A    62 -  86 <=>   88 - 112   (SER   64  - ILE   88  <=> ASP   88  - LYS  112 )                          
 268: 6c70-A ewpg-A    88 -  91 <=>  113 - 116   (PHE   90  - ARG   93  <=> LYS  113  - ASN  116 )                          
 268: 6c70-A ewpg-A   260 - 263 <=>  117 - 120   (ALA  346  - VAL  349  <=> ASN  117  - LYS  120 )                          
 268: 6c70-A ewpg-A   266 - 286 <=>  121 - 141   (LEU  352  - VAL  372  <=> ASP  121  - ASN  141 )                          
 268: 6c70-A ewpg-A   292 - 312 <=>  142 - 162   (TYR  378  - ILE  398  <=> ASP  142  - SER  162 )                          
 268: 6c70-A ewpg-A   369 - 387 <=>  163 - 181   (LEU  455  - LEU  473  <=> ILE  163  - PHE  181 )                          
 269: 6c70-A euw4-A    52 -  56 <=>  317 - 321   (GLY   54  - VAL   58  <=> THR  317  - THR  321 )                          
 269: 6c70-A euw4-A    57 -  60 <=>  323 - 326   (ASN   59  - MET   62  <=> LEU  323  - LEU  326 )                          
 269: 6c70-A euw4-A    64 -  82 <=>  378 - 396   (ASP   66  - ILE   84  <=> TRP  378  - ARG  396 )                          
 269: 6c70-A euw4-A   192 - 199 <=>  401 - 408   (SER  209  - PHE  216  <=> ASP  401  - VAL  408 )                          
 269: 6c70-A euw4-A   202 - 205 <=>  409 - 412   (TRP  219  - PHE  222  <=> ASN  409  - ASP  412 )                          
 269: 6c70-A euw4-A   252 - 259 <=>  415 - 422   (ARG  338  - ASP  345  <=> VAL  415  - HIS  422 )                          
 269: 6c70-A euw4-A   261 - 264 <=>  423 - 426   (TYR  347  - ALA  350  <=> ARG  423  - PRO  426 )                          
 269: 6c70-A euw4-A   267 - 284 <=>  433 - 450   (LEU  353  - THR  370  <=> ASP  433  - LYS  450 )                          
 269: 6c70-A euw4-A   285 - 293 <=>  452 - 460   (LYS  371  - ALA  379  <=> TYR  452  - ASN  460 )                          
 269: 6c70-A euw4-A   295 - 324 <=>  461 - 490   (THR  381  - VAL  410  <=> PRO  461  - ASN  490 )                          
 269: 6c70-A euw4-A   351 - 356 <=>  491 - 496   (CYS  437  - SER  442  <=> GLY  491  - PRO  496 )                          
 269: 6c70-A euw4-A   362 - 365 <=>  497 - 500   (PHE  448  - VAL  451  <=> LEU  497  - ARG  500 )                          
 269: 6c70-A euw4-A   367 - 379 <=>  503 - 515   (LEU  453  - THR  465  <=> ILE  503  - THR  515 )                          
 269: 6c70-A euw4-A   382 - 387 <=>  519 - 524   (MET  468  - LEU  473  <=> GLY  519  - ASN  524 )                          
 270: 6c70-A exnz-A     1 -   4 <=>    6 -   9   (PHE    3  - GLN    6  <=> GLN    6  - GLU    9 )                          
 270: 6c70-A exnz-A    25 -  28 <=>   13 -  16   (PHE   27  - TYR   30  <=> PRO   13  - ARG   16 )                          
 270: 6c70-A exnz-A    36 -  62 <=>   19 -  45   (HIS   38  - SER   64  <=> PRO   19  - ARG   45 )                          
 270: 6c70-A exnz-A    67 -  95 <=>   46 -  74   (ASP   69  - PHE   97  <=> PHE   46  - LYS   74 )                          
 270: 6c70-A exnz-A   134 - 147 <=>   85 -  98   (ALA  136  - ILE  149  <=> GLY   85  - GLU   98 )                          
 270: 6c70-A exnz-A   148 - 153 <=>  100 - 105   (THR  150  - SER  155  <=> LEU  100  - LEU  105 )                          
 270: 6c70-A exnz-A   198 - 202 <=>  148 - 152   (LEU  215  - TRP  219  <=> SER  148  - LYS  152 )                          
 270: 6c70-A exnz-A   252 - 255 <=>  159 - 162   (ARG  338  - THR  341  <=> HIS  159  - VAL  162 )                          
 270: 6c70-A exnz-A   265 - 278 <=>  175 - 188   (LEU  351  - LEU  364  <=> TYR  175  - LEU  188 )                          
 270: 6c70-A exnz-A   295 - 318 <=>  191 - 214   (THR  381  - ILE  404  <=> ASN  191  - GLU  214 )                          
 270: 6c70-A exnz-A   351 - 354 <=>  222 - 225   (CYS  437  - ALA  440  <=> SER  222  - TYR  225 )                          
 270: 6c70-A exnz-A   362 - 365 <=>  232 - 235   (PHE  448  - VAL  451  <=> VAL  232  - GLY  235 )                          
 270: 6c70-A exnz-A   369 - 372 <=>  236 - 239   (LEU  455  - SER  458  <=> ILE  236  - ILE  239 )                          
 271: 6c70-A eu56-A    29 -  39 <=>  414 - 424   (SER   31  - TYR   41  <=> SER  414  - ARG  424 )                          
 271: 6c70-A eu56-A    64 -  89 <=>  508 - 533   (ASP   66  - PRO   91  <=> LEU  508  - GLN  533 )                          
 271: 6c70-A eu56-A    91 -  99 <=>  534 - 542   (ARG   93  - LEU  101  <=> PHE  534  - GLN  542 )                          
 271: 6c70-A eu56-A   256 - 259 <=>  543 - 546   (ALA  342  - ASP  345  <=> SER  543  - VAL  546 )                          
 271: 6c70-A eu56-A   261 - 286 <=>  547 - 572   (TYR  347  - VAL  372  <=> TRP  547  - ILE  572 )                          
 271: 6c70-A eu56-A   287 - 290 <=>  575 - 578   (ASN  373  - ASN  376  <=> PHE  575  - ARG  578 )                          
 272: 6c70-A ewxd-A    64 -  94 <=>    4 -  34   (ASP   66  - ILE   96  <=> THR    4  - GLU   34 )                          
 272: 6c70-A ewxd-A    96 -  99 <=>   38 -  41   (TYR   98  - LEU  101  <=> ILE   38  - ILE   41 )                          
 272: 6c70-A ewxd-A   187 - 190 <=>   53 -  56   (ILE  204  - ALA  207  <=> PRO   53  - ILE   56 )                          
 272: 6c70-A ewxd-A   200 - 203 <=>   93 -  96   (CYS  217  - LEU  220  <=> HIS   93  - ASP   96 )                          
 272: 6c70-A ewxd-A   252 - 256 <=>   99 - 103   (ARG  338  - ALA  342  <=> ASP   99  - LYS  103 )                          
 272: 6c70-A ewxd-A   258 - 261 <=>  104 - 107   (GLY  344  - TYR  347  <=> LEU  104  - CYS  107 )                          
 272: 6c70-A ewxd-A   262 - 286 <=>  109 - 133   (GLY  348  - VAL  372  <=> ILE  109  - LEU  133 )                          
 272: 6c70-A ewxd-A   287 - 290 <=>  136 - 139   (ASN  373  - ASN  376  <=> ASN  136  - ASN  139 )                          
 273: 6c70-A evc8-A    62 -  65 <=>  132 - 135   (SER   64  - VAL   67  <=> GLN  132  - GLU  135 )                          
 273: 6c70-A evc8-A    67 -  91 <=>  136 - 160   (ASP   69  - ARG   93  <=> THR  136  - THR  160 )                          
 273: 6c70-A evc8-A   261 - 286 <=>  162 - 187   (TYR  347  - VAL  372  <=> SER  162  - LYS  187 )                          
 273: 6c70-A evc8-A   292 - 312 <=>  190 - 210   (TYR  378  - ILE  398  <=> PRO  190  - ASP  210 )                          
 273: 6c70-A evc8-A   319 - 325 <=>  220 - 226   (GLU  405  - MET  411  <=> ARG  220  - VAL  226 )                          
 274: 6c70-A ew8q-A    64 - 104 <=>   18 -  58   (ASP   66  - ASN  106  <=> ALA   18  - GLY   58 )                          
 274: 6c70-A ew8q-A   105 - 108 <=>   60 -  63   (PRO  107  - HIS  110  <=> GLU   60  - LYS   63 )                          
 274: 6c70-A ew8q-A   126 - 129 <=>   89 -  92   (MET  128  - LEU  131  <=> GLY   89  - TYR   92 )                          
 274: 6c70-A ew8q-A   251 - 260 <=>   97 - 106   (VAL  337  - ALA  346  <=> SER   97  - GLN  106 )                          
 274: 6c70-A ew8q-A   261 - 286 <=>  109 - 134   (TYR  347  - VAL  372  <=> VAL  109  - GLU  134 )                          
 274: 6c70-A ew8q-A   287 - 290 <=>  137 - 140   (ASN  373  - ASN  376  <=> ILE  137  - ALA  140 )                          
 275: 6c70-A euv7-A    69 -  88 <=>  384 - 403   (THR   71  - PHE   90  <=> VAL  384  - GLN  403 )                          
 275: 6c70-A euv7-A    90 -  93 <=>  404 - 407   (VAL   92  - LYS   95  <=> GLU  404  - SER  407 )                          
 275: 6c70-A euv7-A   158 - 163 <=>  422 - 427   (LEU  175  - PHE  180  <=> LYS  422  - LYS  427 )                          
 275: 6c70-A euv7-A   175 - 178 <=>  449 - 452   (VAL  192  - LEU  195  <=> SER  449  - SER  452 )                          
 275: 6c70-A euv7-A   184 - 187 <=>  453 - 456   (TYR  201  - ILE  204  <=> TYR  453  - LYS  456 )                          
 275: 6c70-A euv7-A   197 - 200 <=>  460 - 463   (VAL  214  - CYS  217  <=> ASP  460  - ASN  463 )                          
 275: 6c70-A euv7-A   256 - 277 <=>  467 - 488   (ALA  342  - THR  363  <=> THR  467  - ALA  488 )                          
 275: 6c70-A euv7-A   280 - 283 <=>  489 - 492   (ALA  366  - ALA  369  <=> ILE  489  - GLU  492 )                          
 275: 6c70-A euv7-A   285 - 290 <=>  496 - 501   (LYS  371  - ASN  376  <=> GLU  496  - LYS  501 )                          
 275: 6c70-A euv7-A   331 - 334 <=>  777 - 780   (CYS  417  - TYR  420  <=> THR  777  - VAL  780 )                          
 275: 6c70-A euv7-A   335 - 338 <=> 1407 -1410   (ASP  421  - GLU  424  <=> THR 1407  - ASN 1410 )                          
 276: 6c70-A ewfv-A    14 -  21 <=>   38 -  45   (ILE   16  - GLY   23  <=> LYS   38  - LEU   45 )                          
 276: 6c70-A ewfv-A    32 -  35 <=>   50 -  53   (LYS   34  - PRO   37  <=> ASP   50  - ARG   53 )                          
 276: 6c70-A ewfv-A    52 -  56 <=>  169 - 173   (GLY   54  - VAL   58  <=> ALA  169  - SER  173 )                          
 276: 6c70-A ewfv-A    61 -  64 <=>  185 - 188   (GLU   63  - ASP   66  <=> THR  185  - LEU  188 )                          
 276: 6c70-A ewfv-A    65 -  80 <=>  194 - 209   (VAL   67  - HIS   82  <=> HIS  194  - GLY  209 )                          
 276: 6c70-A ewfv-A   271 - 287 <=>  210 - 226   (THR  357  - ASN  373  <=> ASN  210  - ASP  226 )                          
 276: 6c70-A ewfv-A   292 - 322 <=>  228 - 258   (TYR  378  - SER  408  <=> ASP  228  - ARG  258 )                          
 276: 6c70-A ewfv-A   331 - 337 <=>  322 - 328   (CYS  417  - SER  423  <=> LYS  322  - HIS  328 )                          
 276: 6c70-A ewfv-A   342 - 353 <=>  349 - 360   (THR  428  - LYS  439  <=> CYS  349  - ASN  360 )                          
 276: 6c70-A ewfv-A   361 - 364 <=>  589 - 592   (LYS  447  - THR  450  <=> ASP  589  - ILE  592 )                          
 276: 6c70-A ewfv-A   369 - 384 <=>  604 - 619   (LEU  455  - LEU  470  <=> THR  604  - ASP  619 )                          
 276: 6c70-A ewfv-A   385 - 388 <=>  622 - 625   (VAL  471  - LYS  474  <=> ILE  622  - LYS  625 )                          
 277: 6c70-A ev6s-A    61 -  93 <=>    7 -  39   (GLU   63  - LYS   95  <=> TYR    7  - PHE   39 )                          
 277: 6c70-A ev6s-A   112 - 121 <=>   57 -  66   (ALA  114  - LEU  123  <=> GLU   57  - TYR   66 )                          
 277: 6c70-A ev6s-A   245 - 256 <=>   73 -  84   (GLU  331  - ALA  342  <=> GLN   73  - LYS   84 )                          
 277: 6c70-A ev6s-A   258 - 261 <=>   85 -  88   (GLY  344  - TYR  347  <=> LYS   85  - ILE   88 )                          
 277: 6c70-A ev6s-A   262 - 286 <=>   90 - 114   (GLY  348  - VAL  372  <=> SER   90  - ASP  114 )                          
 277: 6c70-A ev6s-A   287 - 290 <=>  117 - 120   (ASN  373  - ASN  376  <=> LYS  117  - ALA  120 )                          
 277: 6c70-A ev6s-A   321 - 332 <=>  324 - 335   (SER  407  - HIS  418  <=> ARG  324  - GLY  335 )                          
 277: 6c70-A ev6s-A   333 - 336 <=>  337 - 340   (TRP  419  - GLY  422  <=> LEU  337  - ALA  340 )                          
 277: 6c70-A ev6s-A   337 - 344 <=>  345 - 352   (SER  423  - VAL  430  <=> ASN  345  - ALA  352 )                          
 278: 6c70-A ey5n-A    38 -  45 <=>  434 - 441   (ILE   40  - LEU   47  <=> ILE  434  - ASN  441 )                          
 278: 6c70-A ey5n-A    49 -  52 <=>  442 - 445   (LEU   51  - GLY   54  <=> LYS  442  - GLY  445 )                          
 278: 6c70-A ey5n-A    54 -  57 <=>  446 - 449   (MET   56  - ASN   59  <=> LEU  446  - GLU  449 )                          
 278: 6c70-A ey5n-A    63 -  92 <=>  461 - 490   (ASP   65  - SER   94  <=> ILE  461  - VAL  490 )                          
 278: 6c70-A ey5n-A    93 -  97 <=>  492 - 496   (LYS   95  - LYS   99  <=> ILE  492  - ARG  496 )                          
 278: 6c70-A ey5n-A   103 - 106 <=>  500 - 503   (ASN  105  - ASN  108  <=> SER  500  - PRO  503 )                          
 278: 6c70-A ey5n-A   186 - 189 <=>  525 - 528   (VAL  203  - MET  206  <=> GLU  525  - LEU  528 )                          
 278: 6c70-A ey5n-A   199 - 206 <=>  563 - 570   (PHE  216  - ALA  223  <=> TYR  563  - VAL  570 )                          
 278: 6c70-A ey5n-A   249 - 252 <=>  574 - 577   (HIS  335  - ARG  338  <=> ILE  574  - GLU  577 )                          
 278: 6c70-A ey5n-A   259 - 262 <=>  605 - 608   (ASP  345  - GLY  348  <=> ASP  605  - PHE  608 )                          
 278: 6c70-A ey5n-A   263 - 282 <=>  610 - 629   (VAL  349  - GLN  368  <=> GLY  610  - ASN  629 )                          
 278: 6c70-A ey5n-A   284 - 287 <=>  630 - 633   (THR  370  - ASN  373  <=> THR  630  - SER  633 )                          
 278: 6c70-A ey5n-A   291 - 324 <=>  635 - 668   (VAL  377  - VAL  410  <=> GLU  635  - VAL  668 )                          
 278: 6c70-A ey5n-A   325 - 328 <=>  670 - 673   (MET  411  - ALA  414  <=> PHE  670  - GLN  673 )                          
 278: 6c70-A ey5n-A   330 - 333 <=>  744 - 747   (SER  416  - TRP  419  <=> LEU  744  - THR  747 )                          
 278: 6c70-A ey5n-A   334 - 337 <=>  760 - 763   (TYR  420  - SER  423  <=> LEU  760  - ARG  763 )                          
 279: 6c70-A euww-A    67 -  84 <=>    1 -  18   (ASP   69  - LYS   86  <=> MET    1  - GLN   18 )                          
 279: 6c70-A euww-A   261 - 287 <=>   20 -  46   (TYR  347  - ASN  373  <=> ASN   20  - ALA   46 )                          
 279: 6c70-A euww-A   290 - 293 <=>  129 - 132   (ASN  376  - ALA  379  <=> GLY  129  - ARG  132 )                          
 279: 6c70-A euww-A   297 - 301 <=>  163 - 167   (ILE  383  - LEU  387  <=> GLU  163  - VAL  167 )                          
 279: 6c70-A euww-A   316 - 319 <=>  190 - 193   (ARG  402  - GLU  405  <=> VAL  190  - THR  193 )                          
 279: 6c70-A euww-A   354 - 358 <=>  194 - 198   (ALA  440  - SER  444  <=> SER  194  - THR  198 )                          
 279: 6c70-A euww-A   363 - 366 <=>  199 - 202   (PHE  449  - SER  452  <=> ASN  199  - GLU  202 )                          
 279: 6c70-A euww-A   369 - 380 <=>  228 - 239   (LEU  455  - TYR  466  <=> ILE  228  - HIS  239 )                          
 280: 6c70-A exf2-A     1 -   4 <=>   36 -  39   (PHE    3  - GLN    6  <=> THR   36  - ALA   39 )                          
 280: 6c70-A exf2-A    10 -  13 <=>   40 -  43   (LEU   12  - ASN   15  <=> LYS   40  - ASN   43 )                          
 280: 6c70-A exf2-A   130 - 133 <=>   44 -  47   (LEU  132  - VAL  135  <=> THR   44  - PHE   47 )                          
 280: 6c70-A exf2-A   136 - 139 <=>   48 -  51   (ALA  138  - PHE  141  <=> SER   48  - TYR   51 )                          
 280: 6c70-A exf2-A   154 - 157 <=>   57 -  60   (PRO  171  - ARG  174  <=> THR   57  - SER   60 )                          
 280: 6c70-A exf2-A   289 - 325 <=>   63 -  99   (VAL  375  - MET  411  <=> VAL   63  - GLY   99 )                          
 280: 6c70-A exf2-A   347 - 353 <=>  100 - 106   (VAL  433  - LYS  439  <=> ASP  100  - SER  106 )                          
 280: 6c70-A exf2-A   356 - 359 <=>  110 - 113   (SER  442  - GLY  445  <=> LEU  110  - SER  113 )                          
 280: 6c70-A exf2-A   364 - 388 <=>  115 - 139   (THR  450  - LYS  474  <=> LEU  115  - GLU  139 )                          
 281: 6c70-A ex7x-A    62 -  79 <=>   40 -  57   (SER   64  - LEU   81  <=> PRO   40  - VAL   57 )                          
 281: 6c70-A ex7x-A    80 -  93 <=>   59 -  72   (HIS   82  - LYS   95  <=> ALA   59  - VAL   72 )                          
 281: 6c70-A ex7x-A    97 - 101 <=>  102 - 106   (LYS   99  - ILE  103  <=> HIS  102  - LYS  106 )                          
 281: 6c70-A ex7x-A   103 - 110 <=>  107 - 114   (ASN  105  - LEU  112  <=> VAL  107  - MET  114 )                          
 281: 6c70-A ex7x-A   118 - 122 <=>  211 - 215   (PHE  120  - ALA  124  <=> GLY  211  - THR  215 )                          
 281: 6c70-A ex7x-A   208 - 211 <=>  216 - 219   (GLU  225  - GLN  228  <=> ALA  216  - LEU  219 )                          
 281: 6c70-A ex7x-A   222 - 225 <=>  306 - 309   (GLU  239  - ALA  242  <=> GLU  306  - TYR  309 )                          
 281: 6c70-A ex7x-A   260 - 286 <=>  332 - 358   (ALA  346  - VAL  372  <=> ASN  332  - ILE  358 )                          
 281: 6c70-A ex7x-A   288 - 291 <=>  387 - 390   (GLY  374  - VAL  377  <=> ILE  387  - ARG  390 )                          
 282: 6c70-A evh5-A    63 -  88 <=>   91 - 116   (ASP   65  - PHE   90  <=> LEU   91  - LYS  116 )                          
 282: 6c70-A evh5-A    90 - 100 <=>  117 - 127   (VAL   92  - ALA  102  <=> LYS  117  - PHE  127 )                          
 282: 6c70-A evh5-A   115 - 118 <=>  155 - 158   (ASN  117  - PHE  120  <=> THR  155  - MET  158 )                          
 282: 6c70-A evh5-A   120 - 123 <=>  159 - 162   (ALA  122  - ILE  125  <=> VAL  159  - SER  162 )                          
 282: 6c70-A evh5-A   215 - 221 <=>  170 - 176   (ALA  232  - MET  238  <=> GLN  170  - SER  176 )                          
 282: 6c70-A evh5-A   236 - 241 <=>  179 - 184   (VAL  322  - LYS  327  <=> ARG  179  - ILE  184 )                          
 282: 6c70-A evh5-A   244 - 260 <=>  185 - 201   (VAL  330  - ALA  346  <=> MET  185  - VAL  201 )                          
 282: 6c70-A evh5-A   261 - 279 <=>  205 - 223   (TYR  347  - LEU  365  <=> LEU  205  - GLU  223 )                          
 282: 6c70-A evh5-A   382 - 386 <=>  228 - 232   (MET  468  - GLN  472  <=> GLY  228  - LYS  232 )                          
 283: 6c70-A ewm5-A   287 - 290 <=>    1 -   4   (ASN  373  - ASN  376  <=> MET    1  - ASP    4 )                          
 283: 6c70-A ewm5-A   293 - 325 <=>    5 -  37   (ALA  379  - MET  411  <=> VAL    5  - ASN   37 )                          
 283: 6c70-A ewm5-A   364 - 388 <=>   46 -  70   (THR  450  - LYS  474  <=> ALA   46  - VAL   70 )                          
 284: 6c70-A ewoa-A    19 -  22 <=>   48 -  51   (GLY   21  - HIS   24  <=> LEU   48  - SER   51 )                          
 284: 6c70-A ewoa-A    40 -  43 <=>   52 -  55   (CYS   42  - THR   45  <=> VAL   52  - ARG   55 )                          
 284: 6c70-A ewoa-A    45 -  49 <=>   94 -  98   (LEU   47  - LEU   51  <=> ILE   94  - PHE   98 )                          
 284: 6c70-A ewoa-A    56 -  60 <=>  136 - 140   (VAL   58  - MET   62  <=> SER  136  - ALA  140 )                          
 284: 6c70-A ewoa-A    63 -  66 <=>  141 - 144   (ASP   65  - ASP   68  <=> LEU  141  - PRO  144 )                          
 284: 6c70-A ewoa-A    68 - 106 <=>  145 - 183   (LEU   70  - ASN  108  <=> GLN  145  - SER  183 )                          
 284: 6c70-A ewoa-A   248 - 260 <=>  184 - 196   (LYS  334  - ALA  346  <=> VAL  184  - GLY  196 )                          
 284: 6c70-A ewoa-A   261 - 286 <=>  199 - 224   (TYR  347  - VAL  372  <=> ALA  199  - GLU  224 )                          
 284: 6c70-A ewoa-A   287 - 290 <=>  227 - 230   (ASN  373  - ASN  376  <=> HIS  227  - GLU  230 )                          
 284: 6c70-A ewoa-A   329 - 333 <=>  354 - 358   (TYR  415  - TRP  419  <=> LYS  354  - ASP  358 )                          
 284: 6c70-A ewoa-A   336 - 339 <=>  359 - 362   (GLY  422  - GLU  425  <=> SER  359  - SER  362 )                          
 285: 6c70-A eun0-A    63 -  85 <=>  108 - 130   (ASP   65  - MET   87  <=> LYS  108  - VAL  130 )                          
 285: 6c70-A eun0-A    86 -  92 <=>  132 - 138   (ILE   88  - SER   94  <=> LEU  132  - THR  138 )                          
 285: 6c70-A eun0-A   254 - 276 <=>  143 - 165   (VAL  340  - LEU  362  <=> LEU  143  - ALA  165 )                          
 285: 6c70-A eun0-A   277 - 286 <=>  314 - 323   (THR  363  - VAL  372  <=> PHE  314  - ASN  323 )                          
 285: 6c70-A eun0-A   287 - 290 <=>  326 - 329   (ASN  373  - ASN  376  <=> GLY  326  - LYS  329 )                          
 286: 6c70-A ex7e-A   148 - 151 <=>  105 - 108   (THR  150  - GLU  153  <=> LYS  105  - LEU  108 )                          
 286: 6c70-A ex7e-A   290 - 317 <=>  111 - 138   (ASN  376  - LEU  403  <=> ARG  111  - GLY  138 )                          
 286: 6c70-A ex7e-A   363 - 388 <=>  154 - 179   (PHE  449  - LYS  474  <=> GLN  154  - GLN  179 )                          
 287: 6c70-A ew12-A     1 -   4 <=>  897 - 900   (PHE    3  - GLN    6  <=> ASP  897  - ASP  900 )                          
 287: 6c70-A ew12-A    28 -  36 <=>  902 - 910   (TYR   30  - HIS   38  <=> ILE  902  - SER  910 )                          
 287: 6c70-A ew12-A    38 -  43 <=>  911 - 916   (ILE   40  - THR   45  <=> THR  911  - VAL  916 )                          
 287: 6c70-A ew12-A    49 -  52 <=> 1132 -1135   (LEU   51  - GLY   54  <=> SER 1132  - SER 1135 )                          
 287: 6c70-A ew12-A    64 -  67 <=> 1148 -1151   (ASP   66  - ASP   69  <=> ARG 1148  - HIS 1151 )                          
 287: 6c70-A ew12-A    69 -  91 <=> 1152 -1174   (THR   71  - ARG   93  <=> TYR 1152  - GLN 1174 )                          
 287: 6c70-A ew12-A   261 - 283 <=> 1175 -1197   (TYR  347  - ALA  369  <=> ASP 1175  - GLY 1197 )                          
 287: 6c70-A ew12-A   296 - 309 <=> 1198 -1211   (VAL  382  - LEU  395  <=> ASN 1198  - GLY 1211 )                          
 287: 6c70-A ew12-A   312 - 315 <=> 1214 -1217   (ILE  398  - ASN  401  <=> SER 1214  - SER 1217 )                          
 287: 6c70-A ew12-A   363 - 366 <=> 1218 -1221   (PHE  449  - SER  452  <=> ASP 1218  - SER 1221 )                          
 287: 6c70-A ew12-A   368 - 386 <=> 1222 -1240   (ASP  454  - GLN  472  <=> MET 1222  - ASN 1240 )                          
 288: 6c70-A ewox-A    63 -  94 <=>   23 -  54   (ASP   65  - ILE   96  <=> GLY   23  - SER   54 )                          
 288: 6c70-A ewox-A   259 - 285 <=>   56 -  82   (ASP  345  - LYS  371  <=> ILE   56  - PRO   82 )                          
 288: 6c70-A ewox-A   309 - 312 <=>  160 - 163   (LEU  395  - ILE  398  <=> PHE  160  - ILE  163 )                          
 288: 6c70-A ewox-A   315 - 318 <=>  179 - 182   (ASN  401  - ILE  404  <=> SER  179  - SER  182 )                          
 288: 6c70-A ewox-A   354 - 357 <=>  184 - 187   (ALA  440  - ILE  443  <=> ASP  184  - ALA  187 )                          
 288: 6c70-A ewox-A   361 - 364 <=>  204 - 207   (LYS  447  - THR  450  <=> ASN  204  - ILE  207 )                          
 288: 6c70-A ewox-A   368 - 371 <=>  210 - 213   (ASP  454  - ALA  457  <=> TYR  210  - ILE  213 )                          
 288: 6c70-A ewox-A   385 - 388 <=>  299 - 302   (VAL  471  - LYS  474  <=> TYR  299  - LYS  302 )                          
 289: 6c70-A ew5i-A    48 -  51 <=>   47 -  50   (LEU   50  - TYR   53  <=> ASP   47  - ILE   50 )                          
 289: 6c70-A ew5i-A    54 -  57 <=>   51 -  54   (MET   56  - ASN   59  <=> ASN   51  - ARG   54 )                          
 289: 6c70-A ew5i-A    60 -  63 <=>   55 -  58   (MET   62  - ASP   65  <=> ASN   55  - TRP   58 )                          
 289: 6c70-A ew5i-A    64 -  80 <=>   96 - 112   (ASP   66  - HIS   82  <=> VAL   96  - SER  112 )                          
 289: 6c70-A ew5i-A    82 -  85 <=>  113 - 116   (ILE   84  - MET   87  <=> TRP  113  - ARG  116 )                          
 289: 6c70-A ew5i-A   191 - 199 <=>  117 - 125   (VAL  208  - PHE  216  <=> SER  117  - GLN  125 )                          
 289: 6c70-A ew5i-A   201 - 204 <=>  126 - 129   (SER  218  - LEU  221  <=> PHE  126  - GLU  129 )                          
 289: 6c70-A ew5i-A   255 - 287 <=>  152 - 184   (THR  341  - ASN  373  <=> ASN  152  - ASP  184 )                          
 289: 6c70-A ew5i-A   289 - 315 <=>  215 - 241   (VAL  375  - ASN  401  <=> TRP  215  - ILE  241 )                          
 289: 6c70-A ew5i-A   317 - 322 <=>  314 - 319   (LEU  403  - SER  408  <=> TYR  314  - LEU  319 )                          
 289: 6c70-A ew5i-A   323 - 329 <=>  321 - 327   (SER  409  - TYR  415  <=> TRP  321  - LYS  327 )                          
 289: 6c70-A ew5i-A   330 - 337 <=>  329 - 336   (SER  416  - SER  423  <=> LEU  329  - PRO  336 )                          
 289: 6c70-A ew5i-A   371 - 380 <=>  551 - 560   (ALA  457  - TYR  466  <=> SER  551  - ILE  560 )                          
 290: 6c70-A eygp-A    66 -  89 <=>   16 -  39   (ASP   68  - PRO   91  <=> PHE   16  - SER   39 )                          
 290: 6c70-A eygp-A    92 -  95 <=>   40 -  43   (SER   94  - PHE   97  <=> LYS   40  - ALA   43 )                          
 290: 6c70-A eygp-A   260 - 283 <=>   44 -  67   (ALA  346  - ALA  369  <=> LYS   44  - TYR   67 )                          
 290: 6c70-A eygp-A   284 - 287 <=>   72 -  75   (THR  370  - ASN  373  <=> ALA   72  - LYS   75 )                          
 290: 6c70-A eygp-A   291 - 297 <=>   76 -  82   (VAL  377  - ILE  383  <=> ASP   76  - ILE   82 )                          
 290: 6c70-A eygp-A   298 - 302 <=>   85 -  89   (GLY  384  - TYR  388  <=> LYS   85  - LYS   89 )                          
 290: 6c70-A eygp-A   307 - 313 <=>  104 - 110   (VAL  393  - PHE  399  <=> CYS  104  - GLN  110 )                          
 290: 6c70-A eygp-A   316 - 321 <=>  112 - 117   (ARG  402  - SER  407  <=> ASN  112  - GLY  117 )                          
 290: 6c70-A eygp-A   362 - 365 <=>  144 - 147   (PHE  448  - VAL  451  <=> GLN  144  - HIS  147 )                          
 290: 6c70-A eygp-A   369 - 372 <=>  152 - 155   (LEU  455  - SER  458  <=> GLY  152  - SER  155 )                          
 291: 6c70-A ev1c-A    60 -  63 <=>   28 -  31   (MET   62  - ASP   65  <=> GLN   28  - THR   31 )                          
 291: 6c70-A ev1c-A    67 - 101 <=>   37 -  71   (ASP   69  - ILE  103  <=> THR   37  - MET   71 )                          
 291: 6c70-A ev1c-A   102 - 105 <=>   73 -  76   (TRP  104  - PRO  107  <=> LEU   73  - SER   76 )                          
 291: 6c70-A ev1c-A   108 - 111 <=>   84 -  87   (HIS  110  - PHE  113  <=> LYS   84  - PHE   87 )                          
 291: 6c70-A ev1c-A   113 - 121 <=>   89 -  97   (GLU  115  - LEU  123  <=> LYS   89  - MET   97 )                          
 291: 6c70-A ev1c-A   124 - 127 <=>  100 - 103   (THR  126  - ARG  129  <=> SER  100  - LEU  103 )                          
 291: 6c70-A ev1c-A   262 - 284 <=>  155 - 177   (GLY  348  - THR  370  <=> SER  155  - LYS  177 )                          
 291: 6c70-A ev1c-A   384 - 388 <=>  178 - 182   (LEU  470  - LYS  474  <=> GLN  178  - ASP  182 )                          
 292: 6c70-A ey4k-A     8 -  12 <=>   50 -  54   (ALA   10  - PRO   14  <=> SER   50  - GLN   54 )                          
 292: 6c70-A ey4k-A    55 -  59 <=>   98 - 102   (ALA   57  - MET   61  <=> VAL   98  - ASN  102 )                          
 292: 6c70-A ey4k-A    64 -  94 <=>  152 - 182   (ASP   66  - ILE   96  <=> ILE  152  - ASN  182 )                          
 292: 6c70-A ey4k-A   255 - 285 <=>  188 - 218   (THR  341  - LYS  371  <=> SER  188  - TYR  218 )                          
 292: 6c70-A ey4k-A   290 - 293 <=>  221 - 224   (ASN  376  - ALA  379  <=> GLU  221  - HIS  224 )                          
 292: 6c70-A ey4k-A   295 - 298 <=>  225 - 228   (THR  381  - GLY  384  <=> PHE  225  - ILE  228 )                          
 292: 6c70-A ey4k-A   301 - 305 <=>  280 - 284   (LEU  387  - GLY  391  <=> VAL  280  - LYS  284 )                          
 292: 6c70-A ey4k-A   370 - 388 <=>  285 - 303   (PHE  456  - LYS  474  <=> ASN  285  - PHE  303 )                          
 293: 6c70-A ew50-A    63 -  66 <=>    1 -   4   (ASP   65  - ASP   68  <=> MET    1  - THR    4 )                          
 293: 6c70-A ew50-A    67 -  80 <=>    6 -  19   (ASP   69  - HIS   82  <=> GLU    6  - GLU   19 )                          
 293: 6c70-A ew50-A   271 - 287 <=>   20 -  36   (THR  357  - ASN  373  <=> ARG   20  - GLN   36 )                          
 293: 6c70-A ew50-A   292 - 329 <=>   38 -  75   (TYR  378  - TYR  415  <=> LEU   38  - GLU   75 )                          
 293: 6c70-A ew50-A   347 - 354 <=>   77 -  84   (VAL  433  - ALA  440  <=> SER   77  - ILE   84 )                          
 293: 6c70-A ew50-A   355 - 358 <=>   87 -  90   (MET  441  - SER  444  <=> TYR   87  - LYS   90 )                          
 293: 6c70-A ew50-A   366 - 388 <=>   91 - 113   (SER  452  - LYS  474  <=> ILE   91  - SER  113 )                          
 294: 6c70-A exf0-A     2 -   5 <=>   23 -  26   (LYS    4  - GLY    7  <=> HIS   23  - GLN   26 )                          
 294: 6c70-A exf0-A     8 -  22 <=>   28 -  42   (ALA   10  - HIS   24  <=> ILE   28  - SER   42 )                          
 294: 6c70-A exf0-A    44 -  62 <=>   46 -  64   (LEU   46  - SER   64  <=> LYS   46  - GLY   64 )                          
 294: 6c70-A exf0-A    64 -  92 <=>   73 - 101   (ASP   66  - SER   94  <=> ASN   73  - ILE  101 )                          
 294: 6c70-A exf0-A   102 - 105 <=>  216 - 219   (TRP  104  - PRO  107  <=> MET  216  - ALA  219 )                          
 294: 6c70-A exf0-A   259 - 290 <=>  229 - 260   (ASP  345  - ASN  376  <=> GLN  229  - ASP  260 )                          
 294: 6c70-A exf0-A   325 - 339 <=>  459 - 473   (MET  411  - GLU  425  <=> ILE  459  - ASN  473 )                          
 294: 6c70-A exf0-A   366 - 369 <=>  582 - 585   (SER  452  - LEU  455  <=> ARG  582  - GLY  585 )                          
 295: 6c70-A exp1-A    63 -  86 <=>   11 -  34   (ASP   65  - ILE   88  <=> LYS   11  - SER   34 )                          
 295: 6c70-A exp1-A    88 -  91 <=>   35 -  38   (PHE   90  - ARG   93  <=> SER   35  - PRO   38 )                          
 295: 6c70-A exp1-A   261 - 282 <=>   39 -  60   (TYR  347  - GLN  368  <=> LYS   39  - ARG   60 )                          
 295: 6c70-A exp1-A   283 - 286 <=>   62 -  65   (ALA  369  - VAL  372  <=> PHE   62  - PRO   65 )                          
 295: 6c70-A exp1-A   287 - 291 <=>   67 -  71   (ASN  373  - VAL  377  <=> LYS   67  - ARG   71 )                          
 295: 6c70-A exp1-A   312 - 320 <=>   94 - 102   (ILE  398  - GLU  406  <=> GLN   94  - ARG  102 )                          
 296: 6c70-A evx3-A    63 -  95 <=>   30 -  62   (ASP   65  - PHE   97  <=> THR   30  - TYR   62 )                          
 296: 6c70-A evx3-A   256 - 284 <=>   63 -  91   (ALA  342  - THR  370  <=> ASN   63  - LYS   91 )                          
 296: 6c70-A evx3-A   285 - 288 <=>   93 -  96   (LYS  371  - GLY  374  <=> LEU   93  - LEU   96 )                          
 297: 6c70-A ey5x-A     2 -   6 <=>  185 - 189   (LYS    4  - LEU    8  <=> LEU  185  - GLU  189 )                          
 297: 6c70-A ey5x-A    14 -  20 <=>  227 - 233   (ILE   16  - VAL   22  <=> SER  227  - GLU  233 )                          
 297: 6c70-A ey5x-A    36 -  40 <=>  236 - 240   (HIS   38  - CYS   42  <=> ASN  236  - ARG  240 )                          
 297: 6c70-A ey5x-A    43 -  46 <=>  241 - 244   (THR   45  - LEU   48  <=> SER  241  - GLU  244 )                          
 297: 6c70-A ey5x-A    48 -  51 <=>  245 - 248   (LEU   50  - TYR   53  <=> ARG  245  - ASN  248 )                          
 297: 6c70-A ey5x-A    78 -  81 <=>  250 - 253   (PHE   80  - PRO   83  <=> SER  250  - VAL  253 )                          
 297: 6c70-A ey5x-A   270 - 278 <=>  256 - 264   (LEU  356  - LEU  364  <=> ALA  256  - TYR  264 )                          
 297: 6c70-A ey5x-A   279 - 286 <=>  266 - 273   (LEU  365  - VAL  372  <=> LEU  266  - PHE  273 )                          
 297: 6c70-A ey5x-A   287 - 339 <=>  275 - 327   (ASN  373  - GLU  425  <=> PHE  275  - ASN  327 )                          
 297: 6c70-A ey5x-A   363 - 388 <=>  388 - 413   (PHE  449  - LYS  474  <=> GLN  388  - ILE  413 )                          
 298: 6c70-A exfg-A     2 -   6 <=>  239 - 243   (LYS    4  - LEU    8  <=> SER  239  - SER  243 )                          
 298: 6c70-A exfg-A    29 -  40 <=>  615 - 626   (SER   31  - CYS   42  <=> LYS  615  - ARG  626 )                          
 298: 6c70-A exfg-A   154 - 157 <=>  824 - 827   (PRO  171  - ARG  174  <=> THR  824  - SER  827 )                          
 298: 6c70-A exfg-A   290 - 293 <=>  830 - 833   (ASN  376  - ALA  379  <=> VAL  830  - GLU  833 )                          
 298: 6c70-A exfg-A   295 - 326 <=>  834 - 865   (THR  381  - GLU  412  <=> GLY  834  - GLY  865 )                          
 298: 6c70-A exfg-A   350 - 355 <=>  867 - 872   (GLN  436  - MET  441  <=> THR  867  - ARG  872 )                          
 298: 6c70-A exfg-A   363 - 366 <=>  876 - 879   (PHE  449  - SER  452  <=> ALA  876  - ILE  879 )                          
 298: 6c70-A exfg-A   368 - 388 <=>  881 - 901   (ASP  454  - LYS  474  <=> HIS  881  - ALA  901 )                          
 299: 6c70-A euyz-A     4 -  19 <=>  113 - 128   (GLN    6  - GLY   21  <=> ILE  113  - GLY  128 )                          
 299: 6c70-A euyz-A    88 -  91 <=>  137 - 140   (PHE   90  - ARG   93  <=> VAL  137  - MET  140 )                          
 299: 6c70-A euyz-A    92 - 103 <=>  142 - 153   (SER   94  - ASN  105  <=> LEU  142  - VAL  153 )                          
 299: 6c70-A euyz-A   104 - 107 <=>  156 - 159   (ASN  106  - SER  109  <=> THR  156  - ASP  159 )                          
 299: 6c70-A euyz-A   108 - 111 <=>  162 - 165   (HIS  110  - PHE  113  <=> ALA  162  - ALA  165 )                          
 299: 6c70-A euyz-A   130 - 140 <=>  196 - 206   (LEU  132  - SER  142  <=> ALA  196  - ILE  206 )                          
 299: 6c70-A euyz-A   142 - 149 <=>  218 - 225   (ILE  144  - PHE  151  <=> PHE  218  - LEU  225 )                          
 299: 6c70-A euyz-A   150 - 153 <=>  227 - 230   (ILE  152  - SER  155  <=> ILE  227  - LEU  230 )                          
 299: 6c70-A euyz-A   169 - 172 <=>  252 - 255   (MET  186  - ALA  189  <=> LEU  252  - MET  255 )                          
 299: 6c70-A euyz-A   173 - 217 <=>  257 - 301   (GLY  190  - MET  234  <=> ILE  257  - ASP  301 )                          
 299: 6c70-A euyz-A   242 - 245 <=>  303 - 306   (TYR  328  - GLU  331  <=> PRO  303  - PHE  306 )                          
 299: 6c70-A euyz-A   246 - 271 <=>  308 - 333   (ARG  332  - THR  357  <=> SER  308  - GLN  333 )                          
 299: 6c70-A euyz-A   274 - 277 <=>  334 - 337   (ILE  360  - THR  363  <=> PRO  334  - LYS  337 )                          
 300: 6c70-A evwa-A     1 -   4 <=>    1 -   4   (PHE    3  - GLN    6  <=> MET    1  - ILE    4 )                          
 300: 6c70-A evwa-A    35 -  39 <=>  108 - 112   (PRO   37  - TYR   41  <=> ASN  108  - SER  112 )                          
 300: 6c70-A evwa-A    59 -  65 <=>  168 - 174   (MET   61  - VAL   67  <=> ASP  168  - GLN  174 )                          
 300: 6c70-A evwa-A   154 - 158 <=>  186 - 190   (PRO  171  - LEU  175  <=> SER  186  - LYS  190 )                          
 300: 6c70-A evwa-A   289 - 322 <=>  195 - 228   (VAL  375  - SER  408  <=> ILE  195  - GLY  228 )                          
 300: 6c70-A evwa-A   353 - 357 <=>  230 - 234   (LYS  439  - ILE  443  <=> SER  230  - MET  234 )                          
 300: 6c70-A evwa-A   363 - 366 <=>  235 - 238   (PHE  449  - SER  452  <=> ILE  235  - PHE  238 )                          
 300: 6c70-A evwa-A   368 - 388 <=>  239 - 259   (ASP  454  - LYS  474  <=> LEU  239  - ASP  259 )                          
 301: 6c70-A eu8i-A    64 -  94 <=>  773 - 803   (ASP   66  - ILE   96  <=> SER  773  - LEU  803 )                          
 301: 6c70-A eu8i-A    96 - 100 <=>  804 - 808   (TYR   98  - ALA  102  <=> ASN  804  - GLU  808 )                          
 301: 6c70-A eu8i-A   103 - 111 <=>  810 - 818   (ASN  105  - PHE  113  <=> THR  810  - LYS  818 )                          
 301: 6c70-A eu8i-A   250 - 253 <=>  824 - 827   (VAL  336  - LEU  339  <=> SER  824  - GLU  827 )                          
 301: 6c70-A eu8i-A   255 - 286 <=>  828 - 859   (THR  341  - VAL  372  <=> PRO  828  - ASP  859 )                          
 301: 6c70-A eu8i-A   288 - 291 <=> 1045 -1048   (GLY  374  - VAL  377  <=> PRO 1045  - GLU 1048 )                          
 301: 6c70-A eu8i-A   385 - 388 <=> 1251 -1254   (VAL  471  - LYS  474  <=> ILE 1251  - GLN 1254 )                          
 302: 6c70-A ex0q-A    74 -  77 <=>   30 -  33   (THR   76  - PHE   79  <=> ASP   30  - VAL   33 )                          
 302: 6c70-A ex0q-A    78 - 103 <=>   35 -  60   (PHE   80  - ASN  105  <=> LEU   35  - LYS   60 )                          
 302: 6c70-A ex0q-A   185 - 199 <=>   83 -  97   (LEU  202  - PHE  216  <=> THR   83  - VAL   97 )                          
 302: 6c70-A ex0q-A   259 - 262 <=>   98 - 101   (ASP  345  - GLY  348  <=> PRO   98  - SER  101 )                          
 302: 6c70-A ex0q-A   263 - 276 <=>  103 - 116   (VAL  349  - LEU  362  <=> ARG  103  - GLY  116 )                          
 302: 6c70-A ex0q-A   288 - 291 <=>  131 - 134   (GLY  374  - VAL  377  <=> LYS  131  - THR  134 )                          
 302: 6c70-A ex0q-A   335 - 338 <=>  633 - 636   (ASP  421  - GLU  424  <=> ALA  633  - THR  636 )                          
 302: 6c70-A ex0q-A   349 - 354 <=> 1156 -1161   (GLN  435  - ALA  440  <=> VAL 1156  - LEU 1161 )                          
 303: 6c70-A evlx-A    65 -  89 <=>   12 -  36   (VAL   67  - PRO   91  <=> ASP   12  - LEU   36 )                          
 303: 6c70-A evlx-A    91 -  98 <=>   37 -  44   (ARG   93  - THR  100  <=> ILE   37  - HIS   44 )                          
 303: 6c70-A evlx-A   100 - 103 <=>   45 -  48   (ALA  102  - ASN  105  <=> GLN   45  - ASP   48 )                          
 303: 6c70-A evlx-A   104 - 107 <=>   50 -  53   (ASN  106  - SER  109  <=> THR   50  - GLU   53 )                          
 303: 6c70-A evlx-A   108 - 111 <=>   57 -  60   (HIS  110  - PHE  113  <=> LEU   57  - LYS   60 )                          
 303: 6c70-A evlx-A   227 - 260 <=>  178 - 211   (GLY  313  - ALA  346  <=> ASN  178  - PHE  211 )                          
 303: 6c70-A evlx-A   261 - 286 <=>  214 - 239   (TYR  347  - VAL  372  <=> ARG  214  - PHE  239 )                          
 303: 6c70-A evlx-A   287 - 290 <=>  242 - 245   (ASN  373  - ASN  376  <=> PHE  242  - LYS  245 )                          
 304: 6c70-A ev52-A    27 -  30 <=>   35 -  38   (TYR   29  - GLU   32  <=> ASN   35  - SER   38 )                          
 304: 6c70-A ev52-A    54 -  62 <=>   60 -  68   (MET   56  - SER   64  <=> TYR   60  - ASP   68 )                          
 304: 6c70-A ev52-A    63 -  89 <=>   81 - 107   (ASP   65  - PRO   91  <=> LYS   81  - SER  107 )                          
 304: 6c70-A ev52-A    91 - 100 <=>  108 - 117   (ARG   93  - ALA  102  <=> LEU  108  - SER  117 )                          
 304: 6c70-A ev52-A   256 - 281 <=>  121 - 146   (ALA  342  - TYR  367  <=> GLU  121  - PRO  146 )                          
 304: 6c70-A ev52-A   384 - 388 <=>  148 - 152   (LEU  470  - LYS  474  <=> HIS  148  - ASP  152 )                          
 305: 6c70-A euv8-A     1 -   4 <=>   38 -  41   (PHE    3  - GLN    6  <=> ARG   38  - TYR   41 )                          
 305: 6c70-A euv8-A     9 -  16 <=>   79 -  86   (ASP   11  - VAL   18  <=> LEU   79  - VAL   86 )                          
 305: 6c70-A euv8-A    18 -  22 <=>   87 -  91   (GLN   20  - HIS   24  <=> VAL   87  - LEU   91 )                          
 305: 6c70-A euv8-A    43 -  61 <=>   93 - 111   (THR   45  - GLU   63  <=> VAL   93  - ILE  111 )                          
 305: 6c70-A euv8-A    62 -  65 <=>  114 - 117   (SER   64  - VAL   67  <=> THR  114  - GLY  117 )                          
 305: 6c70-A euv8-A    66 -  92 <=>  120 - 146   (ASP   68  - SER   94  <=> PRO  120  - LEU  146 )                          
 305: 6c70-A euv8-A    94 -  98 <=>  148 - 152   (ILE   96  - THR  100  <=> PHE  148  - LEU  152 )                          
 305: 6c70-A euv8-A   255 - 259 <=>  154 - 158   (THR  341  - ASP  345  <=> TRP  154  - LEU  158 )                          
 305: 6c70-A euv8-A   261 - 286 <=>  160 - 185   (TYR  347  - VAL  372  <=> LEU  160  - TYR  185 )                          
 305: 6c70-A euv8-A   287 - 290 <=>  188 - 191   (ASN  373  - ASN  376  <=> GLN  188  - ILE  191 )                          
 306: 6c70-A exrh-A     4 -   9 <=>   14 -  19   (GLN    6  - ASP   11  <=> VAL   14  - VAL   19 )                          
 306: 6c70-A exrh-A    57 -  63 <=>   44 -  50   (ASN   59  - ASP   65  <=> PHE   44  - ARG   50 )                          
 306: 6c70-A exrh-A    64 -  75 <=>   91 - 102   (ASP   66  - MET   77  <=> THR   91  - SER  102 )                          
 306: 6c70-A exrh-A    76 -  93 <=>  104 - 121   (LEU   78  - LYS   95  <=> VAL  104  - TYR  121 )                          
 306: 6c70-A exrh-A   104 - 107 <=>  131 - 134   (ASN  106  - SER  109  <=> ASN  131  - ARG  134 )                          
 306: 6c70-A exrh-A   108 - 111 <=>  138 - 141   (HIS  110  - PHE  113  <=> LYS  138  - GLY  141 )                          
 306: 6c70-A exrh-A   221 - 226 <=>  148 - 153   (MET  238  - THR  243  <=> PHE  148  - GLN  153 )                          
 306: 6c70-A exrh-A   228 - 237 <=>  357 - 366   (LEU  314  - ARG  323  <=> MET  357  - LYS  366 )                          
 306: 6c70-A exrh-A   244 - 285 <=>  380 - 421   (VAL  330  - LYS  371  <=> CYS  380  - SER  421 )                          
 306: 6c70-A exrh-A   286 - 290 <=>  423 - 427   (VAL  372  - ASN  376  <=> ARG  423  - ASP  427 )                          
 307: 6c70-A ewpr-A   137 - 144 <=>    7 -  14   (THR  139  - TRP  146  <=> PHE    7  - SER   14 )                          
 307: 6c70-A ewpr-A   185 - 206 <=>   16 -  37   (LEU  202  - ALA  223  <=> HIS   16  - GLY   37 )                          
 307: 6c70-A ewpr-A   249 - 270 <=>   41 -  62   (HIS  335  - LEU  356  <=> LEU   41  - LYS   62 )                          
 307: 6c70-A ewpr-A   271 - 274 <=>   64 -  67   (THR  357  - ILE  360  <=> ILE   64  - ARG   67 )                          
 307: 6c70-A ewpr-A   275 - 278 <=>   70 -  73   (THR  361  - LEU  364  <=> VAL   70  - ARG   73 )                          
 307: 6c70-A ewpr-A   280 - 287 <=>   90 -  97   (ALA  366  - ASN  373  <=> GLU   90  - PRO   97 )                          
 307: 6c70-A ewpr-A   292 - 295 <=>   99 - 102   (TYR  378  - THR  381  <=> PRO   99  - ASN  102 )                          
 307: 6c70-A ewpr-A   297 - 325 <=>  103 - 131   (ILE  383  - MET  411  <=> ALA  103  - LEU  131 )                          
 307: 6c70-A ewpr-A   351 - 355 <=>  132 - 136   (CYS  437  - MET  441  <=> LYS  132  - LEU  136 )                          
 307: 6c70-A ewpr-A   356 - 359 <=>  139 - 142   (SER  442  - GLY  445  <=> VAL  139  - ALA  142 )                          
 307: 6c70-A ewpr-A   363 - 366 <=>  144 - 147   (PHE  449  - SER  452  <=> CYS  144  - ALA  147 )                          
 307: 6c70-A ewpr-A   369 - 380 <=>  148 - 159   (LEU  455  - TYR  466  <=> TRP  148  - TRP  159 )                          
 307: 6c70-A ewpr-A   384 - 388 <=>  160 - 164   (LEU  470  - LYS  474  <=> GLU  160  - GLY  164 )                          
 308: 6c70-A ewt7-A    64 -  89 <=>  123 - 148   (ASP   66  - PRO   91  <=> ASP  123  - LYS  148 )                          
 308: 6c70-A ewt7-A    91 - 100 <=>  149 - 158   (ARG   93  - ALA  102  <=> LEU  149  - THR  158 )                          
 308: 6c70-A ewt7-A   255 - 288 <=>  161 - 194   (THR  341  - GLY  374  <=> THR  161  - GLU  194 )                          
 308: 6c70-A ewt7-A   295 - 319 <=>  238 - 262   (THR  381  - GLU  405  <=> ILE  238  - SER  262 )                          
 308: 6c70-A ewt7-A   335 - 338 <=>  316 - 319   (ASP  421  - GLU  424  <=> SER  316  - THR  319 )                          
 309: 6c70-A ewqk-A    39 -  43 <=>  180 - 184   (TYR   41  - THR   45  <=> LEU  180  - LEU  184 )                          
 309: 6c70-A ewqk-A    85 -  88 <=>  192 - 195   (MET   87  - PHE   90  <=> MET  192  - PHE  195 )                          
 309: 6c70-A ewqk-A   192 - 196 <=>  198 - 202   (SER  209  - ASP  213  <=> THR  198  - ALA  202 )                          
 309: 6c70-A ewqk-A   227 - 232 <=>  525 - 530   (GLY  313  - GLN  318  <=> SER  525  - THR  530 )                          
 309: 6c70-A ewqk-A   235 - 238 <=>  531 - 534   (LEU  321  - SER  324  <=> SER  531  - ASN  534 )                          
 309: 6c70-A ewqk-A   242 - 245 <=>  536 - 539   (TYR  328  - GLU  331  <=> LEU  536  - LYS  539 )                          
 309: 6c70-A ewqk-A   248 - 279 <=>  540 - 571   (LYS  334  - LEU  365  <=> SER  540  - GLY  571 )                          
 309: 6c70-A ewqk-A   295 - 324 <=>  574 - 603   (THR  381  - VAL  410  <=> LYS  574  - GLY  603 )                          
 309: 6c70-A ewqk-A   350 - 354 <=>  605 - 609   (GLN  436  - ALA  440  <=> GLY  605  - SER  609 )                          
 309: 6c70-A ewqk-A   355 - 358 <=>  612 - 615   (MET  441  - SER  444  <=> CYS  612  - TYR  615 )                          
 309: 6c70-A ewqk-A   363 - 366 <=>  617 - 620   (PHE  449  - SER  452  <=> LYS  617  - LEU  620 )                          
 309: 6c70-A ewqk-A   368 - 388 <=>  621 - 641   (ASP  454  - LYS  474  <=> ASN  621  - SER  641 )                          
 310: 6c70-A evse-A    64 -  93 <=>   55 -  84   (ASP   66  - LYS   95  <=> PHE   55  - HIS   84 )                          
 310: 6c70-A evse-A   100 - 103 <=>  129 - 132   (ALA  102  - ASN  105  <=> ILE  129  - GLY  132 )                          
 310: 6c70-A evse-A   249 - 270 <=>  133 - 154   (HIS  335  - LEU  356  <=> SER  133  - GLU  154 )                          
 310: 6c70-A evse-A   271 - 286 <=>  156 - 171   (THR  357  - VAL  372  <=> PHE  156  - ILE  171 )                          
 310: 6c70-A evse-A   287 - 290 <=>  174 - 177   (ASN  373  - ASN  376  <=> VAL  174  - THR  177 )                          
 311: 6c70-A ewyo-A    63 -  87 <=> 1582 -1606   (ASP   65  - TYR   89  <=> ALA 1582  - VAL 1606 )                          
 311: 6c70-A ewyo-A    90 -  95 <=> 1607 -1612   (VAL   92  - PHE   97  <=> PRO 1607  - ILE 1612 )                          
 311: 6c70-A ewyo-A   256 - 286 <=> 1613 -1643   (ALA  342  - VAL  372  <=> SER 1613  - SER 1643 )                          
 311: 6c70-A ewyo-A   287 - 290 <=> 1646 -1649   (ASN  373  - ASN  376  <=> GLU 1646  - GLN 1649 )                          
 312: 6c70-A ex5t-A    65 -  89 <=>   24 -  48   (VAL   67  - PRO   91  <=> SER   24  - ARG   48 )                          
 312: 6c70-A ex5t-A    91 - 100 <=>   49 -  58   (ARG   93  - ALA  102  <=> LEU   49  - GLY   58 )                          
 312: 6c70-A ex5t-A   252 - 285 <=>   77 - 110   (ARG  338  - LYS  371  <=> GLY   77  - ARG  110 )                          
 312: 6c70-A ex5t-A   286 - 290 <=>  115 - 119   (VAL  372  - ASN  376  <=> GLY  115  - HIS  119 )                          
 313: 6c70-A ewdn-A    63 -  97 <=>   39 -  73   (ASP   65  - LYS   99  <=> HIS   39  - LEU   73 )                          
 313: 6c70-A ewdn-A   100 - 103 <=>   74 -  77   (ALA  102  - ASN  105  <=> PRO   74  - SER   77 )                          
 313: 6c70-A ewdn-A   186 - 189 <=>   96 -  99   (VAL  203  - MET  206  <=> GLU   96  - LYS   99 )                          
 313: 6c70-A ewdn-A   197 - 210 <=>  116 - 129   (VAL  214  - LEU  227  <=> ASP  116  - GLY  129 )                          
 313: 6c70-A ewdn-A   249 - 260 <=>  133 - 144   (HIS  335  - ALA  346  <=> LYS  133  - LYS  144 )                          
 313: 6c70-A ewdn-A   261 - 286 <=>  146 - 171   (TYR  347  - VAL  372  <=> ARG  146  - ILE  171 )                          
 313: 6c70-A ewdn-A   291 - 294 <=>  173 - 176   (VAL  377  - ALA  380  <=> SER  173  - ILE  176 )                          
 313: 6c70-A ewdn-A   332 - 335 <=>  440 - 443   (HIS  418  - ASP  421  <=> GLU  440  - LEU  443 )                          
 313: 6c70-A ewdn-A   336 - 339 <=>  501 - 504   (GLY  422  - GLU  425  <=> THR  501  - THR  504 )                          
 314: 6c70-A exk7-A    63 -  79 <=>   18 -  34   (ASP   65  - LEU   81  <=> PHE   18  - ILE   34 )                          
 314: 6c70-A exk7-A    80 -  91 <=>   36 -  47   (HIS   82  - ARG   93  <=> ALA   36  - GLN   47 )                          
 314: 6c70-A exk7-A   261 - 281 <=>   49 -  69   (TYR  347  - TYR  367  <=> LEU   49  - PRO   69 )                          
 314: 6c70-A exk7-A   283 - 286 <=>   70 -  73   (ALA  369  - VAL  372  <=> ALA   70  - TRP   73 )                          
 315: 6c70-A ey3o-A    12 -  15 <=>  802 - 805   (PRO   14  - ARG   17  <=> CYS  802  - LEU  805 )                          
 315: 6c70-A ey3o-A    18 -  21 <=>  806 - 809   (GLN   20  - GLY   23  <=> SER  806  - SER  809 )                          
 315: 6c70-A ey3o-A    43 -  46 <=>  810 - 813   (THR   45  - LEU   48  <=> LEU  810  - GLN  813 )                          
 315: 6c70-A ey3o-A    49 -  52 <=>  814 - 817   (LEU   51  - GLY   54  <=> SER  814  - PRO  817 )                          
 315: 6c70-A ey3o-A    54 -  59 <=>  818 - 823   (MET   56  - MET   61  <=> ASP  818  - SER  823 )                          
 315: 6c70-A ey3o-A    63 -  68 <=>  830 - 835   (ASP   65  - LEU   70  <=> ASP  830  - GLU  835 )                          
 315: 6c70-A ey3o-A    73 -  86 <=>  839 - 852   (ILE   75  - ILE   88  <=> GLN  839  - TYR  852 )                          
 315: 6c70-A ey3o-A    87 -  98 <=>  874 - 885   (TYR   89  - THR  100  <=> GLU  874  - HIS  885 )
[truncated: 828,874 more chars]
