# Supplementary material for: Structural screens identify candidate human homologs of insect chemoreceptors and cryptic Drosophila gustatory receptor-like proteins
Source: eLife. 2023 Feb 20;12:e85537. doi: 10.7554/eLife.85537 (PMC9998090; doi:10.7554/eLife.85537)
Supplement: Source data 2. — Individual text files represent the output of the Dali AF-DB search using A. bakeri Or co-receptor (Orco) chain A (PDB 6C70-A) as query and the structural proteome dataset of the indicated species (note the datasets are from version 1 of the AlphaFold Protein Structure Database; subsequent, improved models were used for the pairwise comparisons in Table 1). The four-letter codes in the file names and job titles are as described for Source data 1. [file elife-85537-data2.zip › Sdys_6C70A.txt]

#	Job: Sdys_6C70A
#	Query: 6c70A
#	No: Chain Z	rmsd	lali n	res	%id	PD	B De	script	ion
	1: jfz1-A 3.3	5	138	258	4		SHIDS	/AFDB:	AF-Q3	2A1	6-F1	Sec-	indep	ende	nt pr	ote	in t	ransl	ocase protein T
	2: jewo-A 2.9	3.6	83	136	11		SHIDS	/swiss	prot/	AFD	B:AF	0	Y4-F1	Pro	tein	Psi	E PR	OTEIN	PSIE;
#	Structural equiva	lences
	1: 6c70-A jfz1-A	1	-4	<=>	21	-	24	(PHE	3	-	GLN	6	<=>	LEU	21	-	ILE	24	)
	1: 6c70-A jfz1-A	27	-30	<=>	27	-	30	(TYR	29	-	GLU	32	<=>	VAL	27	-	ILE	30	)
	1: 6c70-A jfz1-A	31	-40	<=>	32	-	41	(GLY	33	-	CYS	42	<=>	LEU	32	-	ILE	41	)
	1: 6c70-A jfz1-A	46	-49	<=>	61	-	64	(LEU	48	-	LEU	51	<=>	ALA	61	-	VAL	64	)
	1: 6c70-A jfz1-A	100	-103	<=>	87	-	90	(ALA	102	-	ASN	105	<=>	ILE	87	-	GLN	90	)
	1: 6c70-A jfz1-A	104	-107	<=>	93	-	96	(ASN	106	-	SER	109	<=>	ALA	93	-	ALA	96	)
	1: 6c70-A jfz1-A	108	-136	<=>	100	-	128	(HIS	110	-	ALA	138	<=>	TYR	100	-	VAL	128	)
	1: 6c70-A jfz1-A	156	-160	<=>	143	-	147	(PRO	173	-	ILE	177	<=>	GLU	143	-	VAL	147	)
	1: 6c70-A jfz1-A	184	-217	<=>	149	-	182	(TYR	201	-	MET	234	<=>	THR	149	-	GLY	182	)
	1: 6c70-A jfz1-A	261	-265	<=>	203	-	207	(TYR	347	-	LEU	351	<=>	VAL	203	-	LEU	207	)
	1: 6c70-A jfz1-A	268	-272	<=>	208	-	212	(HIS	354	-	THR	358	<=>	THR	208	-	VAL	212	)
	1: 6c70-A jfz1-A	304	-329	<=>	213	-	238	(LEU	390	-	TYR	415	<=>	PHE	213	-	GLY	238	)
	1: 6c70-A jfz1-A	336	-339	<=>	245	-	248	(GLY	422	-	GLU	425	<=>	GLU	245	-	ASP	248	)
	2: 6c70-A jewo-A	29	-60	<=>	51	-	82	(SER	31	-	MET	62	<=>	GLN	51	-	PHE	82	)
	2: 6c70-A jewo-A	74	-92	<=>	84	-	102	(THR	76	-	SER	94	<=>	PHE	84	-	ILE	102	)
	2: 6c70-A jewo-A	95	-98	<=>	105	-	108	(PHE	97	-	THR	100	<=>	HIS	105	-	PRO	108	)
	2: 6c70-A jewo-A	255	-282	<=>	109	-	136	(THR	341	-	GLN	368	<=>	LEU	109	-	GLU	136	)
#	Translation-rotat	ion ma	trices
-	matrix "6c70-A jf	z1-A	U(1,.)	0	0.4236	23	0.1	92568	-0.88	513	4		215	0.996	643"
-	matrix "6c70-A jf	z1-A	U(2,.)	0	0.0373	32	-0.9	72601	-0.22	946	4		189	0.126	343"
-	matrix "6c70-A jf	z1-A	U(3,.)	0	0.905	69	-0.1	30250	0.4	482	7		189	0.325	775"
-	matrix "6c70-A je	wo-A	U(1,.)	0	0.261	60	0.9	61637	0.08	427	0		226	0.728	973"
-	matrix "6c70-A je	wo-A	U(2,.)	0	0.581	82	-0.2	26256	0.78	176	2		199	0.998	215"
-	matrix "6c70-A je	wo-A	U(3,.)	0	0.7708	38	-0.1	55119	-0.61	785	6		175	0.127	426"
