# Supplementary material for: Structural screens identify candidate human homologs of insect chemoreceptors and cryptic Drosophila gustatory receptor-like proteins
Source: eLife. 2023 Feb 20;12:e85537. doi: 10.7554/eLife.85537 (PMC9998090; doi:10.7554/eLife.85537)
Supplement: Source data 2. — Individual text files represent the output of the Dali AF-DB search using A. bakeri Or co-receptor (Orco) chain A (PDB 6C70-A) as query and the structural proteome dataset of the indicated species (note the datasets are from version 1 of the AlphaFold Protein Structure Database; subsequent, improved models were used for the pairwise comparisons in Table 1). The four-letter codes in the file names and job titles are as described for Source data 1. [file elife-85537-data2.zip › Sman_6C70A.txt]

# Job: Sman_6C70A
# Query: 6c70A
# No:  Chain   Z    rmsd lali nres  %id PDB  Description
   1:  k4wk-A  5.5  8.6  137   381    7   SCHMA/AFDB:AF-A0A5K4F3V3-F1 G_PROTEIN_RECEP_F1_2 domain-containing pr
   2:  k9b6-A  4.4  5.2  134   483    7   SCHMA/AFDB:AF-A0A3Q0KGV8-F1 Uncharacterized protein UNCHARACTERIZED P
   3:  kbeb-A  4.1  4.7  165  1795    6   SCHMA/AFDB:AF-A0A3Q0KS61-F1 Nucleoporin_C domain-containing protein N
   4:  k78e-A  4.0  4.9  139   497    6   SCHMA/AFDB:AF-C4Q8W8-F1 GPR-3 GPR-3;
   5:  kagx-A  3.7  5.5  134   435   10   SCHMA/AFDB:AF-A0A3Q0KN23-F1 Putative g-protein coupled receptor PUTAT
   6:  k5eb-A  3.5  5.3  126  1115    6   SCHMA/AFDB:AF-A0A3Q0KUP2-F1 G-protein coupled receptor,putative G-PRO
   7:  k8h3-A  3.4 15.2   96   614    2   SCHMA/AFDB:AF-A0A3Q0KUC7-F1 Basic helix-loop-helix transcription fact
   8:  kckb-A  3.3 11.4   97   243    4   SCHMA/AFDB:AF-A0A5K4FDJ5-F1 Hydrogen voltage-gated channel 1 HYDROGEN
   9:  k3p0-A  3.3  3.8  123   384    5   SCHMA/AFDB:AF-A0A3Q0KLV1-F1 G_PROTEIN_RECEP_F1_2 domain-containing pr
  10:  kcx1-A  3.1  5.3  121   961    7   SCHMA/AFDB:AF-A0A3Q0KKM0-F1 Vacuolar protein sorting-associated prote
  11:  k4ar-A  2.8  9.1  131   322    6   SCHMA/AFDB:AF-A0A5K4EF28-F1 Uncharacterized protein UNCHARACTERIZED P
  12:  kahi-A  2.6  3.8   79   134    5   SCHMA/AFDB:AF-G4VQ47-F1 Glutathione transferase GLUTATHIONE TRANSFERA
  13:  k46o-A  2.4 10.5  112  1102    5   SCHMA/AFDB:AF-A0A5K4EUF5-F1 Serine/threonine kinase SERINE/THREONINE 
  14:  kc31-A  2.2 11.7  108   340    5   SCHMA/AFDB:AF-A0A5K4F088-F1 t-SNARE coiled-coil homology domain-conta

# Structural equivalences
   1: 6c70-A k4wk-A    29 -  32 <=>   16 -  19   (SER   31  - LYS   34  <=> VAL   16  - ASN   19 )                          
   1: 6c70-A k4wk-A    33 -  63 <=>   21 -  51   (LYS   35  - ASP   65  <=> LEU   21  - ILE   51 )                          
   1: 6c70-A k4wk-A    65 -  79 <=>   65 -  79   (VAL   67  - LEU   81  <=> TYR   65  - LEU   79 )                          
   1: 6c70-A k4wk-A    80 -  90 <=>   81 -  91   (HIS   82  - VAL   92  <=> ASN   81  - ILE   91 )                          
   1: 6c70-A k4wk-A    92 -  95 <=>   92 -  95   (SER   94  - PHE   97  <=> GLY   92  - GLU   95 )                          
   1: 6c70-A k4wk-A   259 - 285 <=>   96 - 122   (ASP  345  - LYS  371  <=> HIS   96  - SER  122 )                          
   1: 6c70-A k4wk-A   289 - 297 <=>  149 - 157   (VAL  375  - ILE  383  <=> LEU  149  - ALA  157 )                          
   1: 6c70-A k4wk-A   299 - 305 <=>  158 - 164   (TYR  385  - GLY  391  <=> PRO  158  - LEU  164 )                          
   1: 6c70-A k4wk-A   308 - 312 <=>  169 - 173   (PHE  394  - ILE  398  <=> GLN  169  - SER  173 )                          
   1: 6c70-A k4wk-A   365 - 376 <=>  190 - 201   (VAL  451  - ALA  462  <=> PRO  190  - VAL  201 )                          
   1: 6c70-A k4wk-A   377 - 388 <=>  203 - 214   (VAL  463  - LYS  474  <=> PHE  203  - LEU  214 )                          
   2: 6c70-A k9b6-A     1 -   4 <=>  113 - 116   (PHE    3  - GLN    6  <=> THR  113  - LEU  116 )                          
   2: 6c70-A k9b6-A     5 -  21 <=>  131 - 147   (GLY    7  - GLY   23  <=> VAL  131  - VAL  147 )                          
   2: 6c70-A k9b6-A    43 -  47 <=>  150 - 154   (THR   45  - LEU   49  <=> TRP  150  - ARG  154 )                          
   2: 6c70-A k9b6-A   176 - 186 <=>  158 - 168   (PHE  193  - VAL  203  <=> ASN  158  - ARG  168 )                          
   2: 6c70-A k9b6-A   188 - 216 <=>  169 - 197   (SER  205  - ILE  233  <=> LEU  169  - ARG  197 )                          
   2: 6c70-A k9b6-A   239 - 242 <=>  200 - 203   (ALA  325  - TYR  328  <=> ILE  200  - PRO  203 )                          
   2: 6c70-A k9b6-A   245 - 270 <=>  204 - 229   (GLU  331  - LEU  356  <=> ASN  204  - ILE  229 )                          
   2: 6c70-A k9b6-A   302 - 327 <=>  241 - 266   (TYR  388  - ALA  413  <=> ILE  241  - LEU  266 )                          
   2: 6c70-A k9b6-A   329 - 332 <=>  267 - 270   (TYR  415  - HIS  418  <=> SER  267  - SER  270 )                          
   2: 6c70-A k9b6-A   333 - 336 <=>  272 - 275   (TRP  419  - GLY  422  <=> MET  272  - GLY  275 )                          
   2: 6c70-A k9b6-A   385 - 388 <=>  379 - 382   (VAL  471  - LYS  474  <=> THR  379  - ASN  382 )                          
   3: 6c70-A kbeb-A    49 -  61 <=>  743 - 755   (LEU   51  - GLU   63  <=> LEU  743  - LEU  755 )                          
   3: 6c70-A kbeb-A    62 -  65 <=>  757 - 760   (SER   64  - VAL   67  <=> THR  757  - GLU  760 )                          
   3: 6c70-A kbeb-A    68 -  79 <=>  950 - 961   (LEU   70  - LEU   81  <=> LEU  950  - LYS  961 )                          
   3: 6c70-A kbeb-A    80 -  83 <=>  963 - 966   (HIS   82  - VAL   85  <=> LEU  963  - LYS  966 )                          
   3: 6c70-A kbeb-A    89 -  93 <=>  970 - 974   (PRO   91  - LYS   95  <=> GLU  970  - LEU  974 )                          
   3: 6c70-A kbeb-A   184 - 206 <=> 1005 -1027   (TYR  201  - ALA  223  <=> THR 1005  - ILE 1027 )                          
   3: 6c70-A kbeb-A   208 - 212 <=> 1028 -1032   (GLU  225  - HIS  229  <=> THR 1028  - SER 1032 )                          
   3: 6c70-A kbeb-A   242 - 245 <=> 1035 -1038   (TYR  328  - GLU  331  <=> GLU 1035  - VAL 1038 )                          
   3: 6c70-A kbeb-A   248 - 284 <=> 1039 -1075   (LYS  334  - THR  370  <=> SER 1039  - PRO 1075 )                          
   3: 6c70-A kbeb-A   285 - 288 <=> 1077 -1080   (LYS  371  - GLY  374  <=> LEU 1077  - THR 1080 )                          
   3: 6c70-A kbeb-A   289 - 292 <=> 1096 -1099   (VAL  375  - TYR  378  <=> VAL 1096  - LEU 1099 )                          
   3: 6c70-A kbeb-A   297 - 301 <=> 1100 -1104   (ILE  383  - LEU  387  <=> PRO 1100  - THR 1104 )                          
   3: 6c70-A kbeb-A   302 - 317 <=> 1110 -1125   (TYR  388  - LEU  403  <=> GLY 1110  - VAL 1125 )                          
   3: 6c70-A kbeb-A   318 - 322 <=> 1127 -1131   (ILE  404  - SER  408  <=> SER 1127  - SER 1131 )                          
   3: 6c70-A kbeb-A   350 - 353 <=> 1132 -1135   (GLN  436  - LYS  439  <=> SER 1132  - VAL 1135 )                          
   3: 6c70-A kbeb-A   361 - 365 <=> 1155 -1159   (LYS  447  - VAL  451  <=> VAL 1155  - VAL 1159 )                          
   3: 6c70-A kbeb-A   367 - 381 <=> 1162 -1176   (LEU  453  - PHE  467  <=> ALA 1162  - ARG 1176 )                          
   4: 6c70-A k78e-A     1 -  21 <=>   65 -  85   (PHE    3  - GLY   23  <=> ASN   65  - VAL   85 )                          
   4: 6c70-A k78e-A    43 -  55 <=>   89 - 101   (THR   45  - ALA   57  <=> VAL   89  - TYR  101 )                          
   4: 6c70-A k78e-A   176 - 215 <=>  105 - 144   (PHE  193  - ALA  232  <=> GLU  105  - GLN  144 )                          
   4: 6c70-A k78e-A   217 - 224 <=>  370 - 377   (MET  234  - SER  241  <=> PHE  370  - CYS  377 )                          
   4: 6c70-A k78e-A   227 - 283 <=>  395 - 451   (GLY  313  - ALA  369  <=> CYS  395  - CYS  451 )                          
   5: 6c70-A kagx-A     2 -  21 <=>   38 -  57   (LYS    4  - GLY   23  <=> GLY   38  - ASP   57 )                          
   5: 6c70-A kagx-A    43 -  58 <=>   60 -  75   (THR   45  - LEU   60  <=> VAL   60  - GLY   75 )                          
   5: 6c70-A kagx-A   173 - 209 <=>   82 - 118   (GLY  190  - GLN  226  <=> GLY   82  - PRO  118 )                          
   5: 6c70-A kagx-A   289 - 302 <=>  204 - 217   (VAL  375  - TYR  388  <=> GLU  204  - SER  217 )                          
   5: 6c70-A kagx-A   303 - 330 <=>  219 - 246   (THR  389  - SER  416  <=> ALA  219  - CYS  246 )                          
   5: 6c70-A kagx-A   331 - 334 <=>  248 - 251   (CYS  417  - TYR  420  <=> ALA  248  - THR  251 )                          
   5: 6c70-A kagx-A   336 - 339 <=>  252 - 255   (GLY  422  - GLU  425  <=> PRO  252  - GLY  255 )                          
   5: 6c70-A kagx-A   377 - 382 <=>  328 - 333   (VAL  463  - MET  468  <=> PHE  328  - PHE  333 )                          
   5: 6c70-A kagx-A   384 - 388 <=>  334 - 338   (LEU  470  - LYS  474  <=> ASN  334  - ASP  338 )                          
   6: 6c70-A k5eb-A     1 -   5 <=>   49 -  53   (PHE    3  - GLY    7  <=> ARG   49  - ARG   53 )                          
   6: 6c70-A k5eb-A     6 -  21 <=>   55 -  70   (LEU    8  - GLY   23  <=> SER   55  - ALA   70 )                          
   6: 6c70-A k5eb-A    43 -  49 <=>   73 -  79   (THR   45  - LEU   51  <=> VAL   73  - LEU   79 )                          
   6: 6c70-A k5eb-A    51 -  56 <=>   80 -  85   (TYR   53  - VAL   58  <=> ASN   80  - LYS   85 )                          
   6: 6c70-A k5eb-A   176 - 212 <=>   88 - 124   (PHE  193  - HIS  229  <=> LEU   88  - CYS  124 )                          
   6: 6c70-A k5eb-A   247 - 250 <=>  125 - 128   (HIS  333  - VAL  336  <=> VAL  125  - ILE  128 )                          
   6: 6c70-A k5eb-A   294 - 305 <=>  178 - 189   (ALA  380  - GLY  391  <=> LYS  178  - GLY  189 )                          
   6: 6c70-A k5eb-A   306 - 331 <=>  191 - 216   (GLN  392  - CYS  417  <=> PHE  191  - ARG  216 )                          
   6: 6c70-A k5eb-A   332 - 338 <=>  218 - 224   (HIS  418  - GLU  424  <=> LEU  218  - VAL  224 )                          
   6: 6c70-A k5eb-A   380 - 385 <=> 1057 -1062   (TYR  466  - VAL  471  <=> PHE 1057  - CYS 1062 )                          
   7: 6c70-A k8h3-A    29 -  63 <=>   92 - 126   (SER   31  - ASP   65  <=> GLU   92  - GLY  126 )                          
   7: 6c70-A k8h3-A    64 -  92 <=>  128 - 156   (ASP   66  - SER   94  <=> ASN  128  - TYR  156 )                          
   7: 6c70-A k8h3-A   103 - 109 <=>  247 - 253   (ASN  105  - PRO  111  <=> VAL  247  - ASN  253 )                          
   7: 6c70-A k8h3-A   110 - 113 <=>  348 - 351   (LEU  112  - GLU  115  <=> GLY  348  - ILE  351 )                          
   7: 6c70-A k8h3-A   121 - 124 <=>  354 - 357   (LEU  123  - THR  126  <=> CYS  354  - ASN  357 )                          
   7: 6c70-A k8h3-A   127 - 130 <=>  358 - 361   (ARG  129  - LEU  132  <=> TYR  358  - THR  361 )                          
   7: 6c70-A k8h3-A   134 - 138 <=>  501 - 505   (ALA  136  - ILE  140  <=> SER  501  - GLN  505 )                          
   7: 6c70-A k8h3-A   302 - 305 <=>  507 - 510   (TYR  388  - GLY  391  <=> SER  507  - LYS  510 )                          
   7: 6c70-A k8h3-A   369 - 372 <=>  512 - 515   (LEU  455  - SER  458  <=> HIS  512  - PRO  515 )                          
   8: 6c70-A kckb-A     4 -  10 <=>   60 -  66   (GLN    6  - LEU   12  <=> THR   60  - PHE   66 )                          
   8: 6c70-A kckb-A    27 -  61 <=>   70 - 104   (TYR   29  - GLU   63  <=> ILE   70  - LEU  104 )                          
   8: 6c70-A kckb-A    63 -  98 <=>  105 - 140   (ASP   65  - THR  100  <=> LYS  105  - TRP  140 )                          
   8: 6c70-A kckb-A   151 - 154 <=>  187 - 190   (GLU  153  - PRO  171  <=> LEU  187  - GLU  190 )                          
   8: 6c70-A kckb-A   170 - 173 <=>  197 - 200   (SER  187  - GLY  190  <=> GLU  197  - ILE  200 )                          
   8: 6c70-A kckb-A   174 - 184 <=>  202 - 212   (HIS  191  - TYR  201  <=> THR  202  - VAL  212 )                          
   9: 6c70-A k3p0-A     3 -   6 <=>   98 - 101   (HIS    5  - LEU    8  <=> ILE   98  - ASN  101 )                          
   9: 6c70-A k3p0-A     8 -  11 <=>  121 - 124   (ALA   10  - LEU   13  <=> GLN  121  - THR  124 )                          
   9: 6c70-A k3p0-A    12 -  21 <=>  126 - 135   (PRO   14  - GLY   23  <=> PHE  126  - PHE  135 )                          
   9: 6c70-A k3p0-A    29 -  35 <=>  233 - 239   (SER   31  - PRO   37  <=> ASP  233  - LEU  239 )                          
   9: 6c70-A k3p0-A    36 -  57 <=>  241 - 262   (HIS   38  - ASN   59  <=> TYR  241  - HIS  262 )                          
   9: 6c70-A k3p0-A    63 -  92 <=>  268 - 297   (ASP   65  - SER   94  <=> VAL  268  - TRP  297 )                          
   9: 6c70-A k3p0-A    93 -  96 <=>  328 - 331   (LYS   95  - TYR   98  <=> TRP  328  - MET  331 )                          
   9: 6c70-A k3p0-A   261 - 272 <=>  334 - 345   (TYR  347  - THR  358  <=> SER  334  - ASN  345 )                          
   9: 6c70-A k3p0-A   303 - 309 <=>  346 - 352   (THR  389  - LEU  395  <=> LYS  346  - PHE  352 )                          
   9: 6c70-A k3p0-A   365 - 368 <=>  355 - 358   (VAL  451  - ASP  454  <=> ALA  355  - CYS  358 )                          
   9: 6c70-A k3p0-A   370 - 388 <=>  362 - 380   (PHE  456  - LYS  474  <=> CYS  362  - HIS  380 )                          
  10: 6c70-A kcx1-A    60 -  64 <=>   13 -  17   (MET   62  - ASP   66  <=> ASP   13  - ARG   17 )                          
  10: 6c70-A kcx1-A    65 -  74 <=>  345 - 354   (VAL   67  - THR   76  <=> ARG  345  - GLY  354 )                          
  10: 6c70-A kcx1-A    77 -  80 <=>  362 - 365   (PHE   79  - HIS   82  <=> ALA  362  - LEU  365 )                          
  10: 6c70-A kcx1-A   136 - 139 <=>  371 - 374   (ALA  138  - PHE  141  <=> SER  371  - ILE  374 )                          
  10: 6c70-A kcx1-A   186 - 196 <=>  376 - 386   (VAL  203  - ASP  213  <=> CYS  376  - ILE  386 )                          
  10: 6c70-A kcx1-A   264 - 280 <=>  388 - 404   (ALA  350  - ALA  366  <=> GLN  388  - CYS  404 )                          
  10: 6c70-A kcx1-A   282 - 286 <=>  405 - 409   (GLN  368  - VAL  372  <=> HIS  405  - ASP  409 )                          
  10: 6c70-A kcx1-A   293 - 317 <=>  410 - 434   (ALA  379  - LEU  403  <=> PRO  410  - THR  434 )                          
  10: 6c70-A kcx1-A   319 - 325 <=>  435 - 441   (GLU  405  - MET  411  <=> SER  435  - THR  441 )                          
  10: 6c70-A kcx1-A   347 - 350 <=>  442 - 445   (VAL  433  - GLN  436  <=> THR  442  - ASN  445 )                          
  10: 6c70-A kcx1-A   353 - 358 <=>  446 - 451   (LYS  439  - SER  444  <=> ASN  446  - HIS  451 )                          
  10: 6c70-A kcx1-A   363 - 366 <=>  452 - 455   (PHE  449  - SER  452  <=> TYR  452  - GLU  455 )                          
  10: 6c70-A kcx1-A   368 - 386 <=>  456 - 474   (ASP  454  - GLN  472  <=> ALA  456  - LEU  474 )                          
  11: 6c70-A k4ar-A     6 -   9 <=>   35 -  38   (LEU    8  - ASP   11  <=> HIS   35  - ARG   38 )                          
  11: 6c70-A k4ar-A    26 -  29 <=>   42 -  45   (ASN   28  - SER   31  <=> PHE   42  - SER   45 )                          
  11: 6c70-A k4ar-A    30 -  33 <=>   52 -  55   (GLU   32  - LYS   35  <=> PRO   52  - PHE   55 )                          
  11: 6c70-A k4ar-A    34 -  56 <=>   57 -  79   (PHE   36  - VAL   58  <=> MET   57  - ILE   79 )                          
  11: 6c70-A k4ar-A    57 -  62 <=>   81 -  86   (ASN   59  - SER   64  <=> HIS   81  - LYS   86 )                          
  11: 6c70-A k4ar-A    71 -  74 <=>   89 -  92   (ASN   73  - THR   76  <=> TRP   89  - TYR   92 )                          
  11: 6c70-A k4ar-A    77 -  88 <=>   93 - 104   (PHE   79  - PHE   90  <=> ALA   93  - VAL  104 )                          
  11: 6c70-A k4ar-A    93 -  96 <=>  128 - 131   (LYS   95  - TYR   98  <=> GLN  128  - TRP  131 )                          
  11: 6c70-A k4ar-A   138 - 142 <=>  145 - 149   (ILE  140  - ILE  144  <=> SER  145  - TRP  149 )                          
  11: 6c70-A k4ar-A   143 - 148 <=>  151 - 156   (SER  145  - THR  150  <=> SER  151  - PRO  156 )                          
  11: 6c70-A k4ar-A   157 - 160 <=>  157 - 160   (ARG  174  - ILE  177  <=> LEU  157  - PHE  160 )                          
  11: 6c70-A k4ar-A   178 - 190 <=>  162 - 174   (LEU  195  - ALA  207  <=> SER  162  - ILE  174 )                          
  11: 6c70-A k4ar-A   201 - 204 <=>  187 - 190   (SER  218  - LEU  221  <=> MET  187  - ILE  190 )                          
  11: 6c70-A k4ar-A   263 - 281 <=>  194 - 212   (VAL  349  - TYR  367  <=> TYR  194  - LEU  212 )                          
  11: 6c70-A k4ar-A   294 - 297 <=>  225 - 228   (ALA  380  - ILE  383  <=> PRO  225  - ASP  228 )                          
  11: 6c70-A k4ar-A   303 - 310 <=>  239 - 246   (THR  389  - PHE  396  <=> CYS  239  - THR  246 )                          
  11: 6c70-A k4ar-A   328 - 334 <=>  316 - 322   (ALA  414  - TYR  420  <=> GLN  316  - GLU  322 )                          
  12: 6c70-A kahi-A    28 -  64 <=>    1 -  37   (TYR   30  - ASP   66  <=> MET    1  - SER   37 )                          
  12: 6c70-A kahi-A    66 -  92 <=>   42 -  68   (ASP   68  - SER   94  <=> GLN   42  - GLY   68 )                          
  12: 6c70-A kahi-A   185 - 188 <=>   93 -  96   (LEU  202  - SER  205  <=> ILE   93  - THR   96 )                          
  12: 6c70-A kahi-A   192 - 198 <=>  112 - 118   (SER  209  - LEU  215  <=> PHE  112  - VAL  118 )                          
  12: 6c70-A kahi-A   256 - 259 <=>  124 - 127   (ALA  342  - ASP  345  <=> LEU  124  - ILE  127 )                          
  13: 6c70-A k46o-A     4 -   8 <=>    1 -   5   (GLN    6  - ALA   10  <=> MET    1  - GLU    5 )                          
  13: 6c70-A k46o-A    25 -  28 <=>   14 -  17   (PHE   27  - TYR   30  <=> TYR   14  - SER   17 )                          
  13: 6c70-A k46o-A    29 -  33 <=>   24 -  28   (SER   31  - LYS   35  <=> SER   24  - GLU   28 )                          
  13: 6c70-A k46o-A    34 -  65 <=>   30 -  61   (PHE   36  - VAL   67  <=> LYS   30  - VAL   61 )                          
  13: 6c70-A k46o-A    69 -  92 <=>   93 - 116   (THR   71  - SER   94  <=> VAL   93  - LEU  116 )                          
  13: 6c70-A k46o-A   133 - 139 <=>  180 - 186   (VAL  135  - PHE  141  <=> HIS  180  - ARG  186 )                          
  13: 6c70-A k46o-A   286 - 290 <=>  621 - 625   (VAL  372  - ASN  376  <=> PHE  621  - ASN  625 )                          
  13: 6c70-A k46o-A   323 - 331 <=>  825 - 833   (SER  409  - CYS  417  <=> ARG  825  - ALA  833 )                          
  13: 6c70-A k46o-A   344 - 348 <=>  835 - 839   (VAL  430  - CYS  434  <=> HIS  835  - ILE  839 )                          
  13: 6c70-A k46o-A   349 - 355 <=>  915 - 921   (GLN  435  - MET  441  <=> LYS  915  - LEU  921 )                          
  13: 6c70-A k46o-A   361 - 365 <=>  939 - 943   (LYS  447  - VAL  451  <=> PRO  939  - ALA  943 )                          
  13: 6c70-A k46o-A   373 - 376 <=>  949 - 952   (VAL  459  - ALA  462  <=> ASP  949  - TYR  952 )                          
  14: 6c70-A kc31-A     2 -   5 <=>   26 -  29   (LYS    4  - GLY    7  <=> ILE   26  - GLU   29 )                          
  14: 6c70-A kc31-A    29 -  65 <=>   35 -  71   (SER   31  - VAL   67  <=> SER   35  - THR   71 )                          
  14: 6c70-A kc31-A    66 -  92 <=>   75 - 101   (ASP   68  - SER   94  <=> SER   75  - GLN  101 )                          
  14: 6c70-A kc31-A   276 - 286 <=>  162 - 172   (LEU  362  - VAL  372  <=> ARG  162  - GLY  172 )                          
  14: 6c70-A kc31-A   287 - 290 <=>  175 - 178   (ASN  373  - ASN  376  <=> ALA  175  - VAL  178 )                          
  14: 6c70-A kc31-A   315 - 331 <=>  294 - 310   (ASN  401  - CYS  417  <=> VAL  294  - ALA  310 )                          
  14: 6c70-A kc31-A   332 - 335 <=>  312 - 315   (HIS  418  - ASP  421  <=> ASN  312  - ALA  315 )                          
  14: 6c70-A kc31-A   336 - 339 <=>  317 - 320   (GLY  422  - GLU  425  <=> VAL  317  - TRP  320 )                          

# Translation-rotation matrices
-matrix  "6c70-A k4wk-A  U(1,.)  -0.506870  0.597816 -0.621047          214.857651"
-matrix  "6c70-A k4wk-A  U(2,.)   0.681118  0.719332  0.136528          184.769150"
-matrix  "6c70-A k4wk-A  U(3,.)   0.528357 -0.353804 -0.771791          165.177826"
-matrix  "6c70-A k9b6-A  U(1,.)  -0.350764 -0.932396 -0.087185          225.405685"
-matrix  "6c70-A k9b6-A  U(2,.)  -0.819269  0.350631 -0.453713          179.871140"
-matrix  "6c70-A k9b6-A  U(3,.)   0.453610 -0.087719 -0.886873          183.459076"
-matrix  "6c70-A kbeb-A  U(1,.)  -0.258278 -0.336946  0.905406          201.816727"
-matrix  "6c70-A kbeb-A  U(2,.)  -0.540020  0.827463  0.153893          192.155792"
-matrix  "6c70-A kbeb-A  U(3,.)  -0.801044 -0.449190 -0.395673          163.069992"
-matrix  "6c70-A k78e-A  U(1,.)   0.004788 -0.789710 -0.613462          222.510773"
-matrix  "6c70-A k78e-A  U(2,.)   0.755028 -0.399386  0.520022          188.340576"
-matrix  "6c70-A k78e-A  U(3,.)  -0.655675 -0.465671  0.594341          186.313400"
-matrix  "6c70-A kagx-A  U(1,.)  -0.282557 -0.879749 -0.382364          222.444992"
-matrix  "6c70-A kagx-A  U(2,.)  -0.724120  0.457050 -0.516483          190.399002"
-matrix  "6c70-A kagx-A  U(3,.)   0.629136  0.130942 -0.766187          181.687134"
-matrix  "6c70-A k5eb-A  U(1,.)   0.424941 -0.899764  0.099242          226.105957"
-matrix  "6c70-A k5eb-A  U(2,.)   0.755700  0.412968  0.508306          193.968887"
-matrix  "6c70-A k5eb-A  U(3,.)  -0.498340 -0.141003  0.855439          186.792023"
-matrix  "6c70-A k8h3-A  U(1,.)  -0.749740  0.659187  0.057991          238.506912"
-matrix  "6c70-A k8h3-A  U(2,.)  -0.660537 -0.740239 -0.125448          186.782318"
-matrix  "6c70-A k8h3-A  U(3,.)  -0.039767 -0.132359  0.990404          188.834259"
-matrix  "6c70-A kckb-A  U(1,.)   0.307333 -0.594518  0.743031          234.288040"
-matrix  "6c70-A kckb-A  U(2,.)   0.329135  0.799040  0.503196          192.551056"
-matrix  "6c70-A kckb-A  U(3,.)  -0.892870  0.089909  0.441248          177.584595"
-matrix  "6c70-A k3p0-A  U(1,.)  -0.168247  0.942849 -0.287625          227.150543"
-matrix  "6c70-A k3p0-A  U(2,.)   0.750236  0.311744  0.583062          190.279480"
-matrix  "6c70-A k3p0-A  U(3,.)   0.639405 -0.117688 -0.759810          190.139847"
-matrix  "6c70-A kcx1-A  U(1,.)   0.253918  0.203255 -0.945628          184.420578"
-matrix  "6c70-A kcx1-A  U(2,.)   0.876850 -0.461021  0.136358          193.397781"
-matrix  "6c70-A kcx1-A  U(3,.)  -0.408239 -0.863798 -0.295286          150.182343"
-matrix  "6c70-A k4ar-A  U(1,.)  -0.754402 -0.158639 -0.636955          224.254593"
-matrix  "6c70-A k4ar-A  U(2,.)   0.141304 -0.986855  0.078427          187.024521"
-matrix  "6c70-A k4ar-A  U(3,.)  -0.641023 -0.030839  0.766902          181.206024"
-matrix  "6c70-A kahi-A  U(1,.)  -0.146028  0.945158 -0.292152          222.798355"
-matrix  "6c70-A kahi-A  U(2,.)   0.755749  0.297146  0.583564          198.029495"
-matrix  "6c70-A kahi-A  U(3,.)   0.638372 -0.135577 -0.757694          183.728943"
-matrix  "6c70-A k46o-A  U(1,.)  -0.994420 -0.011035  0.104912          195.821259"
-matrix  "6c70-A k46o-A  U(2,.)   0.085632 -0.665243  0.741700          207.783600"
-matrix  "6c70-A k46o-A  U(3,.)   0.061607  0.746545  0.662476          194.893539"
-matrix  "6c70-A kc31-A  U(1,.)   0.678104  0.374096  0.632635          210.591599"
-matrix  "6c70-A kc31-A  U(2,.)   0.183101 -0.919616  0.347535          189.950424"
-matrix  "6c70-A kc31-A  U(3,.)   0.711792 -0.119829 -0.692093          174.534546"
