# Supplementary material for: Structural screens identify candidate human homologs of insect chemoreceptors and cryptic Drosophila gustatory receptor-like proteins
Source: eLife. 2023 Feb 20;12:e85537. doi: 10.7554/eLife.85537 (PMC9998090; doi:10.7554/eLife.85537)
Supplement: Source data 2. — Individual text files represent the output of the Dali AF-DB search using A. bakeri Or co-receptor (Orco) chain A (PDB 6C70-A) as query and the structural proteome dataset of the indicated species (note the datasets are from version 1 of the AlphaFold Protein Structure Database; subsequent, improved models were used for the pairwise comparisons in Table 1). The four-letter codes in the file names and job titles are as described for Source data 1. [file elife-85537-data2.zip › Spom_6C70A.txt]

# Job: Spom_6C70A
# Query: 6c70A
# No:  Chain   Z    rmsd lali nres  %id PDB  Description
   1:  gukr-A  5.9  4.8  174  1478    7   SCHPO:AF-Q10185-F1 ATP-BINDING CASSETTE TRANSPORTER ABC2;
   2:  gtth-A  5.9  4.5  166  1142    5   SCHPO:AF-Q9P797-F1 NUCLEOPORIN NUP131;
   3:  gqzn-A  5.9  8.6  151   364    5   SCHPO:AF-O94516-F1 PEROXISOMAL MEMBRANE PROTEIN PEX16;
   4:  grm3-A  5.4  3.8   64   450    8   SCHPO:AF-O14018-F1 SERINE--TRNA LIGASE, CYTOPLASMIC;
   5:  gt8p-A  5.4  2.9   64   264    6   SCHPO:AF-Q9USM4-F1 U1 SNRNP-ASSOCIATED PROTEIN USP106;
   6:  gr3z-A  5.3  5.5  114   344    6   SCHPO:AF-P0CU14-F1 UNCHARACTERIZED MEMBRANE PROTEIN SPBC1348.02;
   7:  gt7b-A  5.3 13.4  105   988    6   SCHPO:AF-P36582-F1 PROTEIN KINASE C-LIKE 1;
   8:  gq0l-A  5.2  7.7   74   193    3   SCHPO:AF-O94520-F1 ER MEMBRANE PROTEIN COMPLEX SUBUNIT 4;
   9:  gs22-A  5.2  4.2   67   736    1   SCHPO:AF-O59672-F1 UNCHARACTERIZED ABC TRANSPORTER ATP-BINDING PROTE
  10:  gsrg-A  5.2  8.7   76   950    5   SCHPO:AF-O14160-F1 VALINE--TRNA LIGASE, MITOCHONDRIAL;
  11:  gq0q-A  5.2  4.1   60   487    5   SCHPO:AF-Q7Z992-F1 ESCRT-I COMPLEX SUBUNIT VPS23;
  12:  gtrt-A  5.1 11.9   82   226   10   SCHPO:AF-O94318-F1 VACUOLAR PROTEIN SORTING-ASSOCIATED PROTEIN 20;
  13:  gsqp-A  5.1  5.1   71   132   10   SCHPO:AF-O94593-F1 PUTATIVE UNCHARACTERIZED MEMBRANE PROTEIN C622.03
  14:  gs8f-A  5.1  7.2   79   660    3   SCHPO:AF-O94247-F1 DNA POLYMERASE ALPHA-ASSOCIATED DNA HELICASE A;
  15:  gq87-A  5.1  8.9  105  1294   10   SCHPO:AF-Q09716-F1 UNCHARACTERIZED PROTEIN C18B11.11;
  16:  gseo-A  5.0  7.4   78  1689    6   SCHPO:AF-P15398-F1 DNA-DIRECTED RNA POLYMERASE I SUBUNIT RPA1;
  17:  gqwx-A  5.0  3.2   61   229   11   SCHPO:AF-Q9US56-F1 MEIOTICALLY UP-REGULATED GENE 31 PROTEIN;
  18:  gror-A  5.0  3.4   58   271    7   SCHPO:AF-O74943-F1 UNCHARACTERIZED PROTEIN C553.06;
  19:  gtto-A  4.9 12.1  113   522   11   SCHPO:AF-Q9P7K9-F1 PUTATIVE ALDEHYDE DEHYDROGENASE-LIKE PROTEIN C21C
  20:  gul6-A  4.9  7.2  113   754    4   SCHPO:AF-O42958-F1 DNA TOPOISOMERASE 2-ASSOCIATED PROTEIN PAT1;
  21:  gtyc-A  4.9  2.5   56   124    2   SCHPO:AF-O74342-F1 UNCHARACTERIZED PROTEIN C1A4.11C;
  22:  gq6p-A  4.9 14.2  106  1016    5   SCHPO:AF-P36583-F1 PROTEIN KINASE C-LIKE 2;
  23:  gr74-A  4.8  6.5  162  1315    7   SCHPO:AF-O74431-F1 PROBABLE CATION-TRANSPORTING ATPASE C1672.11C;
  24:  gtrd-A  4.8  4.8   76   479    3   SCHPO:AF-Q9UTB2-F1 SERINE--TRNA LIGASE, MITOCHONDRIAL;
  25:  gq6q-A  4.8 11.4   72   324    1   SCHPO:AF-Q9UUK3-F1 UBIQUITIN THIOESTERASE OTU2;
  26:  gq6k-A  4.7  6.5   98   519    5   SCHPO:AF-O60163-F1 PROBABLE ASPARTOKINASE;
  27:  gt17-A  4.7  7.8   99   185    8   SCHPO:AF-O13715-F1 MEIOTICALLY UP-REGULATED GENE 5 PROTEIN;
  28:  gri7-A  4.7  4.3   77   591    9   SCHPO:AF-Q9C106-F1 DNA-DIRECTED RNA POLYMERASE III SUBUNIT RPC3;
  29:  gruy-A  4.7  8.5   81   973    4   SCHPO:AF-Q9Y7Q7-F1 DENN DOMAIN-CONTAINING PROTEIN C297.05;
  30:  grjp-A  4.6  3.2   63   536    8   SCHPO:AF-O13786-F1 VACUOLAR SEGREGATION PROTEIN PEP7;
  31:  gtbm-A  4.6  7.2   97   506    7   SCHPO:AF-P78811-F1 PROBABLE UTP--GLUCOSE-1-PHOSPHATE URIDYLYLTRANSFE
  32:  gtom-A  4.6 17.2   99  1010    6   SCHPO:AF-Q9USN1-F1 SORTING NEXIN-12;
  33:  gt9o-A  4.6  9.3   81   255    5   SCHPO:AF-Q9C0W3-F1 UNCHARACTERIZED MEMBRANE PROTEIN P22H7.04;
  34:  gsdj-A  4.6  8.0   97  1141    6   SCHPO:AF-Q9P3U0-F1 PROBABLE UBIQUITIN CARBOXYL-TERMINAL HYDROLASE 2;
  35:  gtvw-A  4.6  9.6   90   234    6   SCHPO:AF-O94664-F1 MEIOTICALLY UP-REGULATED GENE 166 PROTEIN;
  36:  gt4p-A  4.6 13.6  104   269    5   SCHPO:AF-O13743-F1 UNCHARACTERIZED PROTEIN C16E8.08;
  37:  grop-A  4.6  8.0  106  1112    6   SCHPO:AF-P28706-F1 DNA REPAIR PROTEIN RAD13;
  38:  gruv-A  4.6  5.0   73   393   10   SCHPO:AF-O13701-F1 TRANSCRIPTION INITIATION FACTOR TFIID SUBUNIT 7;
  39:  gsdn-A  4.5 13.5  117   263    9   SCHPO:AF-O74316-F1 UNCHARACTERIZED PROTEIN C15D4.11C;
  40:  gs2y-A  4.5  7.6   96   468    7   SCHPO:AF-Q9P3W6-F1 UNCHARACTERIZED PROTEIN C458.02C;
  41:  gum8-A  4.5  7.7   96   249    6   SCHPO:AF-Q10106-F1 PROBABLE U3 SMALL NUCLEOLAR RNA-ASSOCIATED PROTEI
  42:  gqwg-A  4.5  4.4   82   633    4   SCHPO:AF-O59795-F1 PROTEIN CASP;
  43:  gt1t-A  4.5  7.8  126   235    6   SCHPO:AF-Q9P7G5-F1 PROTEIN TRANSPORT PROTEIN BOS1;
  44:  gszk-A  4.5  3.5   61   266   11   SCHPO:AF-Q9Y7R1-F1 UNCHARACTERIZED PROTEIN C2H8.04;
  45:  gss9-A  4.5 10.8  114   703    5   SCHPO:AF-Q9P771-F1 PLASMA MEMBRANE FUSION PROTEIN PRM1;
  46:  grr1-A  4.5 14.4   71   973    3   SCHPO:AF-Q9UR24-F1 DNA REPAIR PROTEIN RHP26;
  47:  gs66-A  4.4  6.2  107   877    9   SCHPO:AF-P36617-F1 DNA REPAIR PROTEIN RAD16;
  48:  grpz-A  4.4  8.5   66   603    8   SCHPO:AF-O42967-F1 UNCHARACTERIZED UBIQUITIN-LIKE PROTEIN C1E8.02;
  49:  gryt-A  4.4 11.5  115  1253    4   SCHPO:AF-O59704-F1 ELONGATOR COMPLEX PROTEIN 1;
  50:  gsxw-A  4.4  5.1   68   143    4   SCHPO:AF-Q9UU95-F1 MEIOTICALLY UP-REGULATED GENE 128 PROTEIN;
  51:  gsjf-A  4.4  4.7   78   213    6   SCHPO:AF-O94393-F1 PROBABLE 26S PROTEASOME REGULATORY SUBUNIT P27;
  52:  gsh4-A  4.4  5.1  105   483    2   SCHPO:AF-O94256-F1 SET DOMAIN AND MYND-TYPE ZINC FINGER PROTEIN 6;
  53:  gsvy-A  4.4 22.4   88   434   11   SCHPO:AF-Q9P3W1-F1 TRANSCRIPTION INITIATION FACTOR IIE SUBUNIT ALPHA
  54:  gs1f-A  4.4  6.1  110   615    9   SCHPO:AF-Q10339-F1 EXOCYST COMPLEX COMPONENT EXO70;
  55:  gt53-A  4.4  4.9   86   449    3   SCHPO:AF-O94730-F1 UNCHARACTERIZED PROTEIN C1604.18C;
  56:  grtu-A  4.4  5.1   71   308    6   SCHPO:AF-P41878-F1 26S PROTEASOME REGULATORY SUBUNIT RPN11;
  57:  gr6m-A  4.4  4.3  121   677    8   SCHPO:AF-O74757-F1 ERAD-ASSOCIATED E3 UBIQUITIN-PROTEIN LIGASE HRD1;
  58:  gr6l-A  4.4 12.6   84   412    6   SCHPO:AF-Q09871-F1 UNCHARACTERIZED PROTEIN C12G12.07C;
  59:  gtfi-A  4.3  4.7  140   301    7   SCHPO:AF-Q9P6P1-F1 T-SNARE AFFECTING A LATE GOLGI COMPARTMENT PROTEI
  60:  gtft-A  4.3  4.6   67   210    9   SCHPO:AF-O74422-F1 UNCHARACTERIZED PROTEIN C162.06C;
  61:  guek-A  4.3  4.4   78   201    4   SCHPO:AF-Q9P6K1-F1 PROTEIN TRANSPORT PROTEIN SFT2;
  62:  gsuf-A  4.3  4.9   92   472   10   SCHPO:AF-Q9UU82-F1 PROBABLE STEROL O-ACYLTRANSFERASE 2;
  63:  gsp6-A  4.3  4.1   77   551    5   SCHPO:AF-Q9USU8-F1 CHROMATIN-REMODELING COMPLEXES SUBUNIT NGG1;
  64:  gt00-A  4.3  3.5   66   112    9   SCHPO:AF-Q9P6Q0-F1 MEDIATOR OF RNA POLYMERASE II TRANSCRIPTION SUBUN
  65:  grvs-A  4.3 20.4   89   661    7   SCHPO:AF-O94452-F1 MEIOTIC COILED-COIL PROTEIN 1;
  66:  gt4k-A  4.3  4.6  135  1465   12   SCHPO:AF-Q9P5N0-F1 ATP-BINDING CASSETTE TRANSPORTER ABC3;
  67:  gq7j-A  4.3  9.5  118   815    3   SCHPO:AF-Q9C107-F1 MINICHROMOSOME LOSS PROTEIN 1;
  68:  gr3t-A  4.2  4.5  127   708    8   SCHPO:AF-Q9P7H9-F1 UNCHARACTERIZED TRANSCRIPTIONAL REGULATORY PROTEI
  69:  gqvu-A  4.2  9.7   90   112    1   SCHPO:AF-O14334-F1 PROBABLE PREFOLDIN SUBUNIT 1;
  70:  grg3-A  4.2  4.8   77  1254    6   SCHPO:AF-O74502-F1 DNA MISMATCH REPAIR PROTEIN MSH6;
  71:  gtia-A  4.2  4.1   78   530    9   SCHPO:AF-G2TRT0-F1 SYNEMBRYN-LIKE PROTEIN C3E7.04C;
  72:  gqzi-A  4.2  3.3   46    66    2   SCHPO:AF-G2TRR3-F1 UNCHARACTERIZED PROTEIN TAM12;
  73:  gr50-A  4.2  4.6   97   733    6   SCHPO:AF-O14233-F1 MRNA 3'-END-PROCESSING PROTEIN RNA14;
  74:  gr7x-A  4.2  4.5  115   378    4   SCHPO:AF-Q96WW5-F1 CONSERVED OLIGOMERIC GOLGI COMPLEX SUBUNIT 8;
  75:  grkf-A  4.1  5.5   74   424    7   SCHPO:AF-Q1MTR4-F1 PUTATIVE HISTONE DEACETYLASE COMPLEX SUBUNIT CTI6
  76:  gr7m-A  4.1  3.3   51   522   22   SCHPO:AF-P21565-F1 SIGNAL RECOGNITION PARTICLE 54 KDA PROTEIN HOMOLO
  77:  gr6h-A  4.1  5.1   87   450    3   SCHPO:AF-O13722-F1 TRANSCRIPTION INITIATION FACTOR TFIID SUBUNIT 12;
  78:  gq77-A  4.1  7.7   96   396    6   SCHPO:AF-Q9USQ4-F1 NASP-RELATED PROTEIN SIM3;
  79:  gq0p-A  4.1  5.7  154   277    7   SCHPO:AF-O74348-F1 UNCHARACTERIZED PROTEIN C21D10.08C;
  80:  gq6j-A  4.1  4.0   66    70    8   SCHPO:AF-G2TRM2-F1 UNCHARACTERIZED PROTEIN PJ695.02;
  81:  gswr-A  4.1  6.4  103  1029    6   SCHPO:AF-O59809-F1 PROBABLE IMPORTIN C550.11;
  82:  gtq8-A  4.1 10.4   70   390    9   SCHPO:AF-Q09895-F1 UNCHARACTERIZED PROTEIN C24B11.08C;
  83:  grl6-A  4.1  3.2   59   167   12   SCHPO:AF-Q9UTQ9-F1 SIGNAL PEPTIDASE COMPLEX SUBUNIT SPC2;
  84:  grlt-A  4.1  7.4   64   218    0   SCHPO:AF-Q9P7W0-F1 OPA3-LIKE PROTEIN;
  85:  gtyw-A  4.1  5.5   65   127   11   SCHPO:AF-O94592-F1 PUTATIVE UNCHARACTERIZED MEMBRANE PROTEIN C622.02
  86:  grau-A  4.1  7.5  100   529    5   SCHPO:AF-Q9HE16-F1 UNCHARACTERIZED TRANSCRIPTIONAL REGULATORY PROTEI
  87:  grk0-A  4.1  9.5   98   357    5   SCHPO:AF-O74380-F1 UNCHARACTERIZED MEMBRANE PROTEIN C3H7.05C;
  88:  gtiq-A  4.1 13.4   76  1310    7   SCHPO:AF-O14340-F1 OXYSTEROL-BINDING PROTEIN HOMOLOG C2F12.05C;
  89:  guai-A  4.1  7.8  129   923    6   SCHPO:AF-Q10165-F1 PROBABLE RIBOSYLATION FACTOR GTPASE-ACTIVATING PR
  90:  gruc-A  4.1  7.4  109   249    6   SCHPO:AF-U3H0P2-F1 MEIOTIC DRIVE SUPPRESSOR WTF25;
  91:  gq0i-A  4.1  8.8  153   498    6   SCHPO:AF-Q92360-F1 UNCHARACTERIZED PROTEIN C6G9.15C;
  92:  gq32-A  4.0  9.5  103   123   12   SCHPO:AF-Q9UTD4-F1 PROBABLE PREFOLDIN SUBUNIT 4;
  93:  gsl0-A  4.0  6.7   73   140    8   SCHPO:AF-O94594-F1 PUTATIVE UNCHARACTERIZED MEMBRANE PROTEIN C622.04
  94:  gstf-A  4.0  7.3  125   615    8   SCHPO:AF-O13681-F1 INTEGRAL INNER NUCLEAR MEMBRANE PROTEIN IMA1;
  95:  gs61-A  4.0 10.0   90   114    4   SCHPO:AF-O14450-F1 PROBABLE PREFOLDIN SUBUNIT 6;
  96:  gr8u-A  4.0  4.5   66   160   14   SCHPO:AF-Q9Y7L7-F1 PHOSPHATIDYLINOSITOL N-ACETYLGLUCOSAMINYLTRANSFER
  97:  guiw-A  4.0  9.1   91   900    5   SCHPO:AF-O74925-F1 VACUOLAR MEMBRANE PROTEIN PEP3;
  98:  gs3u-A  4.0  5.8   57  1400   11   SCHPO:AF-Q96UP3-F1 TELOMERE LENGTH REGULATOR PROTEIN RIF1;
  99:  gs82-A  4.0  6.7   78   699   12   SCHPO:AF-O74953-F1 UNCHARACTERIZED PROTEIN C736.07C;
 100:  gt5v-A  4.0  7.5  118   630    7   SCHPO:AF-O14115-F1 TRIACYLGLYCEROL LIPASE PTL2;
 101:  gsmu-A  4.0  6.9  137  1461    5   SCHPO:AF-O94532-F1 FORMIN-3;
 102:  gq1g-A  4.0 11.8  148   501    8   SCHPO:AF-Q9UUD0-F1 UNCHARACTERIZED PROTEIN C19C2.10;
 103:  gqyg-A  4.0  6.2   98   208    5   SCHPO:AF-O14346-F1 PROBABLE VERY-LONG-CHAIN (3R)-3-HYDROXYACYL-COA
 104:  gquf-A  4.0  3.7   66   202    5   SCHPO:AF-Q9P7X6-F1 DNA REPLICATION COMPLEX GINS PROTEIN PSF1;
 105:  gq34-A  4.0  5.2  133   249   11   SCHPO:AF-Q9P799-F1 UNCHARACTERIZED PROTEIN P35G2.04C;
 106:  grms-A  4.0  5.7   88   109    9   SCHPO:AF-C6Y4A4-F1 UNCHARACTERIZED MEMBRANE PROTEIN C688.16;
 107:  gs51-A  4.0  4.3  100   137    3   SCHPO:AF-Q10214-F1 UNCHARACTERIZED PROTEIN C4H3.06;
 108:  gt66-A  4.0  4.2   76   240    8   SCHPO:AF-P36589-F1 CELL DIVISION CONTROL PROTEIN 14;
 109:  gqyo-A  4.0 13.7   83  1385   11   SCHPO:AF-O13735-F1 ACTIN-INTERACTING PROTEIN 3 HOMOLOG;
 110:  gq4s-A  4.0  4.7   88   863    5   SCHPO:AF-O13864-F1 IMPORTIN SUBUNIT BETA-1;
 111:  gtlt-A  4.0  5.0   89   640    9   SCHPO:AF-O13870-F1 GENERAL NEGATIVE REGULATOR OF TRANSCRIPTION SUBUN
 112:  gr9u-A  4.0 10.9   57   147    9   SCHPO:AF-Q9P7P1-F1 DNA-DIRECTED RNA POLYMERASE I SUBUNIT RPA14;
 113:  gssx-A  4.0  5.5   99   617    8   SCHPO:AF-O13779-F1 PUTATIVE METAL ION TRANSPORTER C17A12.14;
 114:  gt57-A  3.9  2.3   74   575    7   SCHPO:AF-Q9UT96-F1 UNCHARACTERIZED PROTEIN C323.03C;
 115:  gq4q-A  3.9  6.2   70   527    6   SCHPO:AF-Q9USY4-F1 ARS-BINDING PROTEIN 2;
 116:  gtv5-A  3.9 14.1   86   889    9   SCHPO:AF-Q9USQ6-F1 INOSITOL-1,4,5-TRISPHOSPHATE 5-PHOSPHATASE 2;
 117:  gs43-A  3.9  4.9  103   119    4   SCHPO:AF-Q9Y703-F1 TUBULIN-SPECIFIC CHAPERONE A;
 118:  gtdb-A  3.9  4.1   62   206    3   SCHPO:AF-Q9UTP4-F1 SMR DOMAIN-CONTAINING PROTEIN C11H11.03C;
 119:  gt2s-A  3.9  5.5  141   535    8   SCHPO:AF-O13912-F1 UNCHARACTERIZED PROTEIN C23C11.06C;
 120:  gtoz-A  3.9  9.9   89   114    8   SCHPO:AF-Q9UTC9-F1 PROBABLE PREFOLDIN SUBUNIT 2;
 121:  gt4o-A  3.9  4.5   75   215    7   SCHPO:AF-Q7Z9I5-F1 WTF ELEMENT WTF7;
 122:  gt32-A  3.9  2.9   61    67   10   SCHPO:AF-Q69Z14-F1 V-TYPE PROTON ATPASE SUBUNIT E;
 123:  gt64-A  3.9  4.7   72    87    6   SCHPO:AF-Q65ZA5-F1 UNCHARACTERIZED PROTEIN C19D5.10C;
 124:  gteq-A  3.9  4.5   91   122    8   SCHPO:AF-O14238-F1 PROBABLE DOLICHYL-DIPHOSPHOOLIGOSACCHARIDE--PROTE
 125:  grqc-A  3.9  8.4   62   206   13   SCHPO:AF-O59739-F1 BAG FAMILY MOLECULAR CHAPERONE REGULATOR 1B;
 126:  gq2z-A  3.9 14.6   55   239    5   SCHPO:AF-Q9Y821-F1 MEDIATOR OF RNA POLYMERASE II TRANSCRIPTION SUBUN
 127:  grsc-A  3.9  6.1  100   159    3   SCHPO:AF-Q9P7X0-F1 SUCCINATE DEHYDROGENASE  CYTOCHROME B
 128:  gq65-A  3.8  6.4  116   767    9   SCHPO:AF-O13790-F1 CULLIN-1;
 129:  gtvh-A  3.8  9.5   99  1587    9   SCHPO:AF-Q09725-F1 SISTER CHROMATID COHESION PROTEIN MIS4;
 130:  grcu-A  3.8  3.6   69   132   10   SCHPO:AF-Q9P7Y3-F1 V-TYPE ATPASE ASSEMBLY FACTOR PKR1;
 131:  gri5-A  3.8  7.6  105  1687   10   SCHPO:AF-Q92355-F1 HELICASE SEN1;
 132:  gscf-A  3.8  8.9  101   242   11   SCHPO:AF-O60148-F1 UNCHARACTERIZED MEMBRANE PROTEIN C18H10.18C;
 133:  grrd-A  3.8 14.8  120   743   10   SCHPO:AF-P87122-F1 PUTATIVE CATION EXCHANGER C3A12.06C;
 134:  gtfk-A  3.8 12.2   96   262    9   SCHPO:AF-Q9P7Q0-F1 GDT1-LIKE PROTEIN C186.05C;
 135:  gtck-A  3.8 11.0   81   642   10   SCHPO:AF-O94659-F1 PROBABLE NUCLEOLAR GTP-BINDING PROTEIN 1;
 136:  gsy2-A  3.8  3.7   62   182    3   SCHPO:AF-Q09835-F1 PROTEIN TRANSPORT PROTEIN GOS1;
 137:  gttn-A  3.8  8.1   71    96    4   SCHPO:AF-O14067-F1 UNCHARACTERIZED PROTEIN C1687.08;
 138:  gr4k-A  3.8  3.8  102   160    7   SCHPO:AF-Q9C0W5-F1 UNCHARACTERIZED MITOCHONDRIAL MEMBRANE PROTEIN C8
 139:  gs8i-A  3.7  4.2  118   636    9   SCHPO:AF-O74915-F1 UNCHARACTERIZED TRANSCRIPTIONAL REGULATORY PROTEI
 140:  gtgy-A  3.7  5.1  161   732    9   SCHPO:AF-Q9HGQ3-F1 PROBABLE ZINC TRANSPORTER CIS4;
 141:  gsm0-A  3.7  5.1   99  1405    3   SCHPO:AF-O94666-F1 DNA-DIRECTED RNA POLYMERASE III SUBUNIT RPC1;
 142:  gtvo-A  3.7  7.3  100   542    3   SCHPO:AF-Q09726-F1 ATPASE SYNTHESIS PROTEIN 25, MITOCHONDRIAL;
 143:  gqz7-A  3.7  6.2  108   443    6   SCHPO:AF-Q9UUG6-F1 UPF0656 PROTEIN C926.02;
 144:  gr0u-A  3.7 15.4   98  1647    5   SCHPO:AF-Q10435-F1 PROBABLE UBIQUITIN FUSION DEGRADATION PROTEIN C12
 145:  gug9-A  3.7  4.4   74   222    3   SCHPO:AF-Q9P7F7-F1 VACUOLAR-SORTING PROTEIN SNF7;
 146:  gt9y-A  3.7  7.5  164   549    9   SCHPO:AF-Q9URW7-F1 VACUOLAR PROTEIN SORTING-ASSOCIATED PROTEIN 17;
 147:  grbk-A  3.7 11.7   66   611   11   SCHPO:AF-O14127-F1 UNCHARACTERIZED PROTEIN C3C7.01C;
 148:  grh7-A  3.7  5.5   74   897    5   SCHPO:AF-O13762-F1 UNCHARACTERIZED ATP-DEPENDENT HELICASE C17A2.12;
 149:  grf2-A  3.7  4.7  144   401    8   SCHPO:AF-O14243-F1 SORTING NEXIN-4;
 150:  gr9s-A  3.7  5.3   68   960    6   SCHPO:AF-Q9USQ1-F1 CHROMOSOME TRANSMISSION FIDELITY PROTEIN 18;
 151:  gsb9-A  3.7  5.6   64   598   14   SCHPO:AF-O60162-F1 UNCHARACTERIZED PROTEIN C19F5.03;
 152:  gsiq-A  3.7  3.4   60   128    3   SCHPO:AF-Q9UUH1-F1 VACUOLAR PROTEIN SORTING-ASSOCIATED PROTEIN 55;
 153:  gr1p-A  3.7 11.5  125   926    6   SCHPO:AF-O14261-F1 TAZ1-INTERACTING FACTOR 1;
 154:  gtgw-A  3.7 10.5   92   290    5   SCHPO:AF-Q9Y810-F1 CYTOCHROME OXIDASE ASSEMBLY PROTEIN SHY1;
 155:  grr4-A  3.7  3.9   71   138    4   SCHPO:AF-O94376-F1 MEDIATOR OF RNA POLYMERASE II TRANSCRIPTION SUBUN
 156:  gq8b-A  3.6  4.6  124   649    8   SCHPO:AF-O60167-F1 ENTH DOMAIN-CONTAINING PROTEIN C19F8.03C;
 157:  guel-A  3.6  7.2  153  1106    8   SCHPO:AF-Q9USN5-F1 PROBABLE NAD-SPECIFIC GLUTAMATE DEHYDROGENASE;
 158:  grvi-A  3.6  4.0   71   649    4   SCHPO:AF-O94538-F1 U4/U6.U5 TRI-SNRNP-ASSOCIATED PROTEIN SNU66;
 159:  gq67-A  3.6  4.4   68   100    3   SCHPO:AF-Q9C0X0-F1 UNCHARACTERIZED PROTEIN C29A3.21;
 160:  grpt-A  3.6  5.3  122   183    9   SCHPO:AF-O74333-F1 NON-CLASSICAL EXPORT PROTEIN 2 HOMOLOG;
 161:  grqn-A  3.6  4.2  134   284    7   SCHPO:AF-Q9USH7-F1 SYNTAXIN-LIKE PROTEIN PSY1;
 162:  gtwr-A  3.6  9.6   96   221    7   SCHPO:AF-Q10244-F1 UNCHARACTERIZED PROTEIN C4G9.14;
 163:  grxt-A  3.6 10.0  122  1208    7   SCHPO:AF-Q92351-F1 SPINDLE POLE BODY PROTEIN PCP1;
 164:  gs7f-A  3.6  6.3   70   381   10   SCHPO:AF-Q9HDV1-F1 PUTATIVE STERYL ACETYL HYDROLASE MUG81;
 165:  gq7a-A  3.6  2.6   42   131    0   SCHPO:AF-O94470-F1 UNCHARACTERIZED PROTEIN C23G7.14;
 166:  gq9j-A  3.6  3.8   88   402   14   SCHPO:AF-Q09722-F1 EUKARYOTIC TRANSLATION INITIATION FACTOR 3 SUBUNI
 167:  gq1f-A  3.6 11.7  108   611    8   SCHPO:AF-Q9HGN7-F1 TRANSLOCATION PROTEIN SEC63;
 168:  gs35-A  3.6  9.5   72  1628    4   SCHPO:AF-Q09779-F1 THO COMPLEX SUBUNIT 2;
 169:  gt4u-A  3.6  8.8  123  1706   13   SCHPO:AF-O42900-F1 SERINE/THREONINE-PROTEIN KINASE PPK19;
 170:  grgh-A  3.6  8.7   90   115    7   SCHPO:AF-O94353-F1 NUCLEAR MEMBRANE ORGANIZATION PROTEIN APQ12;
 171:  gr2g-A  3.6  6.7  154  1469    9   SCHPO:AF-Q9P7V2-F1 ATP-BINDING CASSETTE TRANSPORTER ABC4;
 172:  gqyy-A  3.6  3.6   59    74    5   SCHPO:AF-P21537-F1 ATP SYNTHASE SUBUNIT 9, MITOCHONDRIAL;
 173:  grs2-A  3.6  5.3   67   459    6   SCHPO:AF-O13724-F1 ZINC FINGER PROTEIN ZPR1;
 174:  gtof-A  3.6  5.1   55   200    7   SCHPO:AF-O94646-F1 MEDIATOR OF RNA POLYMERASE II TRANSCRIPTION SUBUN
 175:  gs6y-A  3.6 11.8  136   700    5   SCHPO:AF-O74338-F1 MITOSIS INDUCER PROTEIN BLT1;
 176:  gukq-A  3.6  6.4  138   209    9   SCHPO:AF-Q8TFH6-F1 N-GLYCOSYLATION PROTEIN EOS1;
 177:  grq3-A  3.6  6.3  105   403    6   SCHPO:AF-Q10412-F1 CHROMATIN STRUCTURE-REMODELING COMPLEX SUBUNIT RS
 178:  gsms-A  3.6 16.8   77   136    5   SCHPO:AF-O14010-F1 MEDIATOR OF RNA POLYMERASE II TRANSCRIPTION SUBUN
 179:  gtzi-A  3.6 24.1   71   551    8   SCHPO:AF-O94589-F1 RANBD1 DOMAIN-CONTAINING PROTEIN C584.03C;
 180:  gqyr-A  3.6  6.8   76   183    1   SCHPO:AF-Q09867-F1 RRNA-PROCESSING PROTEIN EFG1;
 181:  gqwb-A  3.6  6.7   73   638    5   SCHPO:AF-Q10237-F1 UNCHARACTERIZED PROTEIN C4G9.04C;
 182:  gss8-A  3.6  7.7   76   244    9   SCHPO:AF-O74734-F1 PUTATIVE RIBOSOMAL RECYCLING FACTOR, MITOCHONDRIA
 183:  gsyv-A  3.6  9.9   76   333    8   SCHPO:AF-O94283-F1 ER-DERIVED VESICLES PROTEIN 41;
 184:  gq88-A  3.6  3.5   57   122   11   SCHPO:AF-O74904-F1 60S RIBOSOMAL PROTEIN L35;
 185:  gtqf-A  3.6 19.0  118   211    6   SCHPO:AF-Q9C117-F1 UNCHARACTERIZED PROTEIN C16E8.12C;
 186:  grxm-A  3.6  4.4   81  1014    4   SCHPO:AF-Q9USY2-F1 UNCHARACTERIZED RNA-BINDING PROTEIN C1861.04C;
 187:  grbn-A  3.5 12.6   97   258    8   SCHPO:AF-O74487-F1 MEIOTIC DRIVE SUPPRESSOR WTF20;
 188:  gsz1-A  3.5  3.6   73   308   10   SCHPO:AF-Q9P7D5-F1 UNCHARACTERIZED PROTEIN P4H10.14C;
 189:  guka-A  3.5 11.1  137   664    5   SCHPO:AF-O14120-F1 SORTING NEXIN MVP1;
 190:  grzl-A  3.5  4.1  124   271    7   SCHPO:AF-Q10482-F1 SEVEN TRANSMEMBRANE PROTEIN 1;
 191:  gq94-A  3.5  4.6   82   240   11   SCHPO:AF-O94584-F1 CDP-DIACYLGLYCEROL--SERINE O-PHOSPHATIDYLTRANSFER
 192:  gtt2-A  3.5  7.3  132   431    8   SCHPO:AF-Q10223-F1 F-BOX PROTEIN POF14;
 193:  grvu-A  3.5 10.2  112   503    3   SCHPO:AF-O14293-F1 PUTATIVE ALDEHYDE DEHYDROGENASE-LIKE PROTEIN C9E9
 194:  gs6j-A  3.5  9.3   81   188    5   SCHPO:AF-O13952-F1 INNER KINETOCHORE SUBUNIT CNL2;
 195:  gr5e-A  3.5  3.7   97   146    8   SCHPO:AF-Q9P3V7-F1 UPF0742 PROTEIN C1348.03;
 196:  gsdr-A  3.5  6.4  104   384    6   SCHPO:AF-O42707-F1 L-TYPE LECTIN-LIKE DOMAIN-CONTAINING PROTEIN C4F6
 197:  gs6i-A  3.5  7.4   80   122    9   SCHPO:AF-Q9UR17-F1 VACUOLAR TRANSPORTER CHAPERONE 1;
 198:  gucv-A  3.5  9.3   91   259   10   SCHPO:AF-Q9P3T8-F1 TUBULIN-SPECIFIC CHAPERONE C;
 199:  grws-A  3.5  9.9  119   836    8   SCHPO:AF-Q9Y7J8-F1 UNCHARACTERIZED PROTEIN C216.01C;
 200:  gtg5-A  3.5 13.0   98   192    6   SCHPO:AF-Q9UUA4-F1 TRANSLOCATION PROTEIN SEC66;
 201:  gq1h-A  3.5  3.8   67    98   10   SCHPO:AF-A6X978-F1 PUTATIVE UNCHARACTERIZED PROTEIN C9E9.02;
 202:  gtxz-A  3.5  2.8   58   589    7   SCHPO:AF-Q9USP9-F1 UNCHARACTERIZED RNA-BINDING PROTEIN C902.04;
 203:  gsd7-A  3.5  6.4  131   762    4   SCHPO:AF-Q9UTE0-F1 PROTEIN SEY1;
 204:  gqwn-A  3.5  5.9   88   240    6   SCHPO:AF-O94355-F1 TRANSCRIPTIONAL REGULATORY PROTEIN RXT2;
 205:  gqxv-A  3.5  9.9   68   127    3   SCHPO:AF-Q8NIL4-F1 UNCHARACTERIZED PROTEIN PB21E7.05;
 206:  gsvh-A  3.5 10.3   60   576    8   SCHPO:AF-O74965-F1 EUKARYOTIC TRANSLATION INITIATION FACTOR 2A;
 207:  gsa5-A  3.5  7.8  168  1822    8   SCHPO:AF-Q9P7V5-F1 PROTEIN TRANSPORT PROTEIN SEC72;
 208:  gtbj-A  3.5  7.5   64   122    8   SCHPO:AF-O94596-F1 PUTATIVE UNCHARACTERIZED MEMBRANE PROTEIN C622.06
 209:  gqxz-A  3.5  7.3   96   210    5   SCHPO:AF-O14177-F1 ESCRT-III COMPLEX SUBUNIT DID4;
 210:  gq0r-A  3.5  4.4   76   366    7   SCHPO:AF-Q9UT21-F1 UNCHARACTERIZED GTP-BINDING PROTEIN C9.07C;
 211:  gubh-A  3.5  3.8   85   195    4   SCHPO:AF-O60125-F1 BAG FAMILY MOLECULAR CHAPERONE REGULATOR 1A;
 212:  grrx-A  3.5  4.8  149   390    4   SCHPO:AF-Q9P779-F1 SORTING NEXIN C1711.11;
 213:  gts5-A  3.5  7.3   71   101    6   SCHPO:AF-Q10219-F1 PUTATIVE UNCHARACTERIZED PROTEIN SPAC4H3.12C;
 214:  gs5f-A  3.5  9.3  113   886    6   SCHPO:AF-O94294-F1 LEUCINE-RICH REPEAT-CONTAINING PROTEIN SOG2;
 215:  grxc-A  3.5 14.1   92   762    5   SCHPO:AF-O59741-F1 UNCHARACTERIZED TRANSCRIPTIONAL REGULATORY PROTEI
 216:  gtl2-A  3.5  5.8   67   790    3   SCHPO:AF-Q9P7R9-F1 PRE-MRNA-SPLICING FACTOR CWF3;
 217:  gt28-A  3.5  8.6   88   674    5   SCHPO:AF-P87312-F1 PRE-MRNA-SPLICING FACTOR CWF4;
 218:  gtkc-A  3.5  9.3  104   169   11   SCHPO:AF-Q10143-F1 PROBABLE PREFOLDIN SUBUNIT 3;
 219:  gsej-A  3.5  4.6   66   200    3   SCHPO:AF-Q9USR5-F1 UNCHARACTERIZED THOC5 FAMILY PROTEIN;
 220:  gtic-A  3.5  3.1   57   597   12   SCHPO:AF-Q1MTS0-F1 UNCHARACTERIZED PROTEIN C3B8.09;
 221:  gr0w-A  3.4  5.5  133  1158    8   SCHPO:AF-O94679-F1 CONDENSIN COMPLEX SUBUNIT 1;
 222:  gqyb-A  3.4  6.6  104   756    8   SCHPO:AF-Q10268-F1 MEMBRANE-ANCHORED PROTEIN 1;
 223:  gqvk-A  3.4  4.9  143   738    8   SCHPO:AF-O74990-F1 CONSERVED OLIGOMERIC GOLGI COMPLEX SUBUNIT 4;
 224:  gtwa-A  3.4  3.8   90   137    9   SCHPO:AF-Q9P6K6-F1 ER-DERIVED VESICLES PROTEIN ERV14;
 225:  gtjs-A  3.4 15.1   84   583    7   SCHPO:AF-Q9P7E1-F1 UNCHARACTERIZED RING FINGER PROTEIN P4H10.07;
 226:  gun7-A  3.4  4.4   65   259    3   SCHPO:AF-Q9Y738-F1 CENTROMERE PROTEIN MIS12;
 227:  gsxp-A  3.4  7.7   79   337    8   SCHPO:AF-O14216-F1 DNA REPLICATION REGULATOR SLD2;
 228:  gsbz-A  3.4  7.4   64   533   13   SCHPO:AF-Q9P7X2-F1 RNA POLYMERASE II ELONGATION FACTOR ELL1;
 229:  gq5c-A  3.4  6.3  115   319    5   SCHPO:AF-O74467-F1 SET DOMAIN-CONTAINING PROTEIN 5;
 230:  gtra-A  3.4 12.1  137   420    9   SCHPO:AF-O94478-F1 MEIOTICALLY UP-REGULATED GENE 137 PROTEIN;
 231:  gquc-A  3.4  5.1  140   983    9   SCHPO:AF-O94545-F1 IMPORTIN BETA-LIKE PROTEIN KAP113;
 232:  guql-A  3.4  9.3   84   231   10   SCHPO:AF-O74955-F1 TRANSLIN-ASSOCIATED PROTEIN X HOMOLOG;
 233:  gs8t-A  3.4  4.4   56    78    7   SCHPO:AF-G2TRR4-F1 MICROSOMAL SIGNAL PEPTIDASE SUBUNIT 1;
 234:  gryj-A  3.4  7.1  131   419    8   SCHPO:AF-O74786-F1 PROTEIN TRANSPORT PROTEIN SEC9;
 235:  grtg-A  3.4  7.3   94   910    5   SCHPO:AF-O14089-F1 IMPORTIN SUBUNIT BETA-2;
 236:  guqb-A  3.4  9.3   82   278    4   SCHPO:AF-O74517-F1 PROTEIN SAF1;
 237:  gtz4-A  3.4  5.7   87   126    3   SCHPO:AF-O60127-F1 PDP3-INTERACTING FACTOR 2;
 238:  gtlg-A  3.4  4.7  157  1162    5   SCHPO:AF-Q9UTH0-F1 NUCLEOPORIN NUP132;
 239:  gr31-A  3.4  6.8   79  1040    5   SCHPO:AF-O60177-F1 UNCHARACTERIZED ATP-DEPENDENT HELICASE C23E6.02;
 240:  gr42-A  3.4  4.6   77   244    6   SCHPO:AF-Q9USW9-F1 SAGA-ASSOCIATED FACTOR 29;
 241:  gqt1-A  3.4  8.5  137   248    8   SCHPO:AF-Q9USS9-F1 DELAYED MINUS-NITROGEN INDUCTION PROTEIN 2;
 242:  gs0r-A  3.3 11.5   66   819   11   SCHPO:AF-O94254-F1 MEIOTICALLY UP-REGULATED GENE 45 PROTEIN;
 243:  gquy-A  3.3 17.6   89  1309    4   SCHPO:AF-Q09743-F1 TARGET OF RAPAMYCIN COMPLEX 2 SUBUNIT STE20;
 244:  gsda-A  3.3  5.2  142  1647    8   SCHPO:AF-P78847-F1 NUCLEOPORIN NUP186;
 245:  gqyn-A  3.3 10.0  121   188    4   SCHPO:AF-Q8TFG8-F1 PUTATIVE UNCHARACTERIZED MEMBRANE PROTEIN PB15E9.
 246:  gs05-A  3.3 14.3  152   374    4   SCHPO:AF-Q10354-F1 UNCHARACTERIZED TRANSPORTER C22E12.01;
 247:  gubz-A  3.3  8.5  106   818    7   SCHPO:AF-O43059-F1 CYTOSKELETAL PROTEIN SYP1;
 248:  gq2m-A  3.3 11.8   78   496    8   SCHPO:AF-Q09708-F1 UNCHARACTERIZED PROTEIN C12G12.16C;
 249:  gs2b-A  3.3  6.2  146   758    5   SCHPO:AF-Q9USY7-F1 TRANSMEMBRANE GTPASE FZO1;
 250:  gsmh-A  3.3 18.9   67   419    9   SCHPO:AF-Q9P6M0-F1 STRUCTURE-SPECIFIC ENDONUCLEASE SUBUNIT SLX4;
 251:  gq2d-A  3.3 13.3   64   522    5   SCHPO:AF-P49777-F1 ARS-BINDING PROTEIN 1;
 252:  gupw-A  3.3  4.8   80   364    5   SCHPO:AF-P32235-F1 GTP-BINDING PROTEIN 1;
 253:  gtca-A  3.3  3.6   80   217    3   SCHPO:AF-O74370-F1 PRE-MRNA-SPLICING FACTOR CWF12;
 254:  gujc-A  3.3  4.0   80   250    9   SCHPO:AF-Q4PIR3-F1 E3 SUMO-PROTEIN LIGASE NSE2;
 255:  grpy-A  3.3  5.2   62   390    5   SCHPO:AF-O42862-F1 AUTOPHAGY-RELATED PROTEIN 14;
 256:  gs6z-A  3.3  2.9   57    81    9   SCHPO:AF-G2TRJ5-F1 UNCHARACTERIZED PROTEIN TAM6, MITOCHONDRIAL;
 257:  gr3p-A  3.3  5.0   74   150    8   SCHPO:AF-G2TRT7-F1 PUTATIVE UNCHARACTERIZED TRANSMEMBRANE PROTEIN C1
 258:  gre5-A  3.3  3.1   58   563    3   SCHPO:AF-O43011-F1 HISTIDINE--TRNA LIGASE, MITOCHONDRIAL;
 259:  guoo-A  3.3  7.1  103   303    7   SCHPO:AF-Q9P7C1-F1 UNCHARACTERIZED J DOMAIN-CONTAINING PROTEIN C2E1P
 260:  gr7d-A  3.3  8.4   77   302    5   SCHPO:AF-O14278-F1 MEIOTICALLY UP-REGULATED GENE 129 PROTEIN;
 261:  gte4-A  3.3  3.6   66   210    6   SCHPO:AF-Q9P6M3-F1 KINETOCHORE PROTEIN MIS14;
 262:  gsy0-A  3.3  8.3  125   439    7   SCHPO:AF-Q9P381-F1 PUTATIVE PHOSPHATIDATE CYTIDYLYLTRANSFERASE;
 263:  gr9f-A  3.3  2.8   40    43    5   SCHPO:AF-A6X995-F1 PUTATIVE UNCHARACTERIZED PROTEIN C417.15;
 264:  gqv5-A  3.3  5.0  136   897    7   SCHPO:AF-Q9UTS5-F1 ZINC FINGER PROTEIN ZAS1;
 265:  gujr-A  3.2  4.8   84   421    7   SCHPO:AF-Q9P7S2-F1 PROBABLE 26S PROTEASOME REGULATORY SUBUNIT RPN6;
 266:  gtyb-A  3.2  4.6  148  1402    5   SCHPO:AF-Q09891-F1 PUTATIVE PHOSPHOLIPID-TRANSPORTING ATPASE C24B11.
 267:  gtbz-A  3.2 11.1   93  1250    9   SCHPO:AF-O94385-F1 NUCLEOPORIN POM152;
 268:  grfc-A  3.2  2.3   57   223    9   SCHPO:AF-O43047-F1 GRPE PROTEIN HOMOLOG, MITOCHONDRIAL;
 269:  gtzg-A  3.2  7.1  102   518    6   SCHPO:AF-O42904-F1 PRE-MRNA-PROCESSING FACTOR 31;
 270:  gr5p-A  3.2 10.8  105   562    5   SCHPO:AF-O94599-F1 LIMR FAMILY PROTEIN C622.11;
 271:  gt0h-A  3.2  8.0   77   134    5   SCHPO:AF-O14038-F1 UNCHARACTERIZED PROTEIN C2C4.05;
 272:  gr2x-A  3.2  3.6   66   197    9   SCHPO:AF-Q8NIP8-F1 UNCHARACTERIZED PROTEIN WTF12;
 273:  gtbp-A  3.2  5.7   98   356    4   SCHPO:AF-Q11004-F1 40 KDA PEPTIDYL-PROLYL CIS-TRANS ISOMERASE;
 274:  gtdz-A  3.2  6.5  134  1375    7   SCHPO:AF-Q9UTL9-F1 UNCHARACTERIZED ATP-DEPENDENT HELICASE C144.05;
 275:  gr67-A  3.2  9.2   91   753    7   SCHPO:AF-Q09763-F1 RHO GUANINE NUCLEOTIDE EXCHANGE FACTOR GEF1;
 276:  gqyj-A  3.2 17.3   97   814    8   SCHPO:AF-P07799-F1 DNA TOPOISOMERASE 1;
 277:  gq7t-A  3.2  9.4  100   466    6   SCHPO:AF-O94740-F1 HSP90 CO-CHAPERONE CDC37;
 278:  grqt-A  3.2  6.0  107   238   10   SCHPO:AF-Q10333-F1 PEROXISOMAL BIOGENESIS FACTOR 11;
 279:  gsp9-A  3.2  4.7  100   560    8   SCHPO:AF-O60131-F1 UNCHARACTERIZED TRANSCRIPTIONAL REGULATORY PROTEI
 280:  gsv3-A  3.2  6.3  131   234   10   SCHPO:AF-O14107-F1 CELL FUSION PROTEIN DNI1;
 281:  gqub-A  3.2 26.9  106   969    8   SCHPO:AF-O14014-F1 PROBABLE RHO-TYPE GTPASE-ACTIVATING PROTEIN 3;
 282:  gtmk-A  3.2 10.3   88   442    5   SCHPO:AF-O94725-F1 DAMAGE-CONTROL PHOSPHATASE SPCC1393.13;
 283:  gsde-A  3.2  9.2   70   389    7   SCHPO:AF-O13703-F1 VACUOLAR PROTEIN SORTING-ASSOCIATED PROTEIN VTS1;
 284:  gt9x-A  3.2 11.6   56   327   11   SCHPO:AF-Q09713-F1 UNCHARACTERIZED PROTEIN C18B11.06;
 285:  gtsv-A  3.2  6.0   95   559    7   SCHPO:AF-O94459-F1 MAU2 CHROMATID COHESION FACTOR HOMOLOG;
 286:  gtl9-A  3.2  4.4  117   402    9   SCHPO:AF-P53693-F1 PROTEIN RDS1;
 287:  gudy-A  3.2 15.5   67   612    9   SCHPO:AF-Q10187-F1 UBA DOMAIN-CONTAINING PROTEIN 6;
 288:  gtsq-A  3.2  3.4   58    86   10   SCHPO:AF-P62505-F1 DASH COMPLEX SUBUNIT DAD3;
 289:  gsip-A  3.2  5.0   83   747    6   SCHPO:AF-O42977-F1 RNA POLYMERASE II ASSEMBLY FACTOR RTP1;
 290:  gt5w-A  3.2  8.4   81   580    7   SCHPO:AF-O13902-F1 DIHYDROXYACETONE KINASE 1;
 291:  gttf-A  3.2  6.1   72   743    7   SCHPO:AF-O14270-F1 FORK HEAD TRANSCRIPTION FACTOR 1;
 292:  gsm5-A  3.2  6.5  120   709    5   SCHPO:AF-O59824-F1 ATP-DEPENDENT ZINC METALLOPROTEASE YME1 HOMOLOG;
 293:  gq2r-A  3.2  5.1   76   134    4   SCHPO:AF-Q9Y7Q1-F1 LTO1 FAMILY PROTEIN C191.08;
 294:  gshg-A  3.2 11.1  103   578    0   SCHPO:AF-O14158-F1 AB HYDROLASE SUPERFAMILY PROTEIN C4A8.06C;
 295:  gqx3-A  3.2  8.1  116   778    9   SCHPO:AF-O42933-F1 DOLICHYL-PHOSPHATE-MANNOSE--PROTEIN MANNOSYLTRANS
 296:  gtti-A  3.2  6.3   83   535    7   SCHPO:AF-O42653-F1 ABC1 FAMILY PROTEIN C10F6.14C;
 297:  gtb7-A  3.2  3.7   67   151    9   SCHPO:AF-P28189-F1 40S RIBOSOMAL PROTEIN S13;
 298:  grrb-A  3.1  9.3  129   797    5   SCHPO:AF-Q9UTK6-F1 G-PATCH DOMAIN-CONTAINING PROTEIN C1486.03;
 299:  gt3c-A  3.1  5.5   78   150    5   SCHPO:AF-Q96WS6-F1 MEIOTIC EXPRESSION UP-REGULATED PROTEIN 15;
 300:  gth2-A  3.1  7.8  105   285    8   SCHPO:AF-O59823-F1 V-TYPE PROTON ATPASE SUBUNIT D;
 301:  gs5b-A  3.1 22.0   86  1165    7   SCHPO:AF-Q10233-F1 DNA-DIRECTED RNA POLYMERASE III SUBUNIT RPC2;
 302:  gt02-A  3.1  9.6  121   952    6   SCHPO:AF-Q9UTR7-F1 MEIOTIC COILED-COIL PROTEIN 3;
 303:  gse3-A  3.1  6.2   67  1680    9   SCHPO:AF-O94421-F1 SWI/SNF CHROMATIN-REMODELING COMPLEX SUBUNIT SNF2
 304:  gsnq-A  3.1 12.9   92   396    4   SCHPO:AF-Q09691-F1 PUTATIVE PEPTIDE CHAIN RELEASE FACTOR 1, MITOCHON
 305:  grp6-A  3.1  6.1   82   271    6   SCHPO:AF-O74490-F1 VACUOLAR PROTEIN SORTING-ASSOCIATED PROTEIN IST1;
 306:  gt91-A  3.1  9.5   97  1692    8   SCHPO:AF-P14605-F1 ADENYLATE CYCLASE;
 307:  gt1j-A  3.1  6.7  108   192    4   SCHPO:AF-O14085-F1 TRANSLOCATION PROTEIN SEC72;
 308:  gsu0-A  3.1 12.3   77   273    6   SCHPO:AF-Q10477-F1 MEDIATOR OF RNA POLYMERASE II TRANSCRIPTION SUBUN
 309:  gtr0-A  3.1  4.9   80   424    8   SCHPO:AF-O94427-F1 MEIOTICALLY UP-REGULATED GENE 167 PROTEIN;
 310:  grdf-A  3.1  4.9  122   393   11   SCHPO:AF-Q9USJ7-F1 NEGATIVE REGULATOR OF OFD1;
 311:  gujd-A  3.1  4.5   76   108   12   SCHPO:AF-Q9P6S2-F1 UNCHARACTERIZED PROTEIN C27.05;
 312:  gs5z-A  3.1  6.5   77   455    6   SCHPO:AF-O13855-F1 UNCHARACTERIZED PROTEIN C1A6.01C;
 313:  grbw-A  3.1  5.7  136   269    7   SCHPO:AF-P14575-F1 CYTOCHROME C OXIDASE SUBUNIT 3;
 314:  gtkd-A  3.1  4.8   75   891    5   SCHPO:AF-P87048-F1 26S PROTEASOME REGULATORY SUBUNIT RPN1;
 315:  grb0-A  3.1  9.8  105  1098    5   SCHPO:AF-O94600-F1 TEL2-INTERACTING PROTEIN 1;
 316:  gttq-A  3.1 13.1   92   170    3   SCHPO:AF-O43073-F1 UPF0220 PROTEIN C8D2.02C;
 317:  gq6s-A  3.1  3.9   59   303    5   SCHPO:AF-P40389-F1 PROTEIN-LYSINE N-METHYLTRANSFERASE RRG1;
 318:  gtxd-A  3.1 16.7   97   670    9   SCHPO:AF-Q10199-F1 SEPTATION PROTEIN IMP2;
 319:  gq7d-A  3.1 17.1  135   355    7   SCHPO:AF-O59731-F1 UNCHARACTERIZED J DOMAIN-CONTAINING PROTEIN C3E7.
 320:  gsr2-A  3.1  5.2   59   342    8   SCHPO:AF-O14003-F1 REPLICATION FACTOR C SUBUNIT 3;
 321:  gtum-A  3.1 10.6   93   438    6   SCHPO:AF-Q9UT55-F1 DAMAGE-CONTROL PHOSPHATASE SPAC806.04C;
 322:  gt0g-A  3.1  9.8  114   587    6   SCHPO:AF-O74555-F1 BRANCHPOINT-BRIDGING PROTEIN;
 323:  gtal-A  3.1 12.7  104   415    7   SCHPO:AF-O14259-F1 UBP4-INTERACTOR SFP47;
 324:  gryf-A  3.1  5.4   88   932    8   SCHPO:AF-O74760-F1 EUKARYOTIC TRANSLATION INITIATION FACTOR 3 SUBUNI
 325:  gq1m-A  3.1  6.4  141   343    6   SCHPO:AF-Q8TFH8-F1 PEROXISOME ASSEMBLY PROTEIN 12;
 326:  gt14-A  3.1  5.8  146  1275    4   SCHPO:AF-Q9Y7U5-F1 RHO1 GUANINE NUCLEOTIDE EXCHANGE FACTOR 3;
 327:  gsky-A  3.1  4.5   80   225    8   SCHPO:AF-Q9P6P8-F1 PROTEIN YIP4;
 328:  gs3s-A  3.1 14.9   89   398    9   SCHPO:AF-O59668-F1 LISH DOMAIN-CONTAINING PROTEIN C29A3.03C;
 329:  gsav-A  3.0  5.8  110   188   10   SCHPO:AF-O14290-F1 UNCHARACTERIZED PROTEIN C9E9.04;
 330:  grln-A  3.0  5.0   96   681   11   SCHPO:AF-P87159-F1 MITOSIS INHIBITOR NIF1;
 331:  grp9-A  3.0  8.8  107   344    3   SCHPO:AF-P87052-F1 MEIOTICALLY UP-REGULATED GENE 10 PROTEIN;
 332:  gtcv-A  3.0 12.4   92  1190    8   SCHPO:AF-O14114-F1 UNCHARACTERIZED AAA DOMAIN-CONTAINING PROTEIN C31
 333:  gukx-A  3.0 10.8  133   925    4   SCHPO:AF-Q09820-F1 ATP-DEPENDENT HELICASE UPF1;
 334:  gro3-A  3.0  3.9   67   106    7   SCHPO:AF-C6Y4A7-F1 ER MEMBRANE PROTEIN COMPLEX SUBUNIT 5;
 335:  gsn5-A  3.0  4.4   54    72    7   SCHPO:AF-Q9USW6-F1 DOLICHOL PHOSPHATE-MANNOSE BIOSYNTHESIS REGULATOR
 336:  gr1s-A  3.0  6.7  115   237   10   SCHPO:AF-Q10153-F1 CDP-DIACYLGLYCEROL--INOSITOL 3-PHOSPHATIDYLTRANSF
 337:  guj1-A  3.0  5.0   85   242   12   SCHPO:AF-Q9P6J2-F1 FE(2+)/MN(2+) TRANSPORTER PCL1;
 338:  gt5y-A  3.0 10.4   84   825    5   SCHPO:AF-Q9UTL8-F1 AP-3 COMPLEX SUBUNIT DELTA;
 339:  gsb8-A  3.0 10.7   83   561   10   SCHPO:AF-Q09894-F1 UNCHARACTERIZED PROTEIN C24B11.07C;
 340:  gtoa-A  3.0  9.5  125   584    8   SCHPO:AF-O14226-F1 EXOCYST COMPLEX COMPONENT EXO84;
 341:  gto6-A  3.0  8.1   88  1318   11   SCHPO:AF-Q92349-F1 MEIOTICALLY UP-REGULATED GENE 79 PROTEIN;
 342:  gtmn-A  3.0 15.5  135  1273    6   SCHPO:AF-Q10135-F1 LYSINE-SPECIFIC HISTONE DEMETHYLASE 2;
 343:  gqyl-A  3.0  3.0   54   632    6   SCHPO:AF-Q09699-F1 SWI/SNF CHROMATIN-REMODELING COMPLEX SUBUNIT SNF5
 344:  grip-A  3.0  7.3  110   231    5   SCHPO:AF-O14296-F1 VACUOLAR PROTEIN SORTING-ASSOCIATED PROTEIN 24;
 345:  gto0-A  3.0  8.0  112   140    5   SCHPO:AF-O94341-F1 UNCHARACTERIZED PROTEIN C1271.08C;
 346:  gs3m-A  3.0  5.6   62   232    3   SCHPO:AF-Q10485-F1 UNCHARACTERIZED PROTEIN C17C9.14;
 347:  gri1-A  3.0 13.6   95   383    4   SCHPO:AF-O14128-F1 PROBABLE SPHINGOLIPID LONG CHAIN BASE-RESPONSIVE
 348:  gt7u-A  3.0  6.1   55   301    7   SCHPO:AF-O74557-F1 NADH-CYTOCHROME B5 REDUCTASE 1;
 349:  gr6o-A  3.0  3.6   87   115   11   SCHPO:AF-Q10493-F1 MEIOTICALLY UP-REGULATED GENE 106 PROTEIN;
 350:  gs47-A  3.0 11.5  108   526    7   SCHPO:AF-Q9P6M7-F1 MEIOTICALLY UP-REGULATED GENE 99 PROTEIN, MITOCHO
 351:  gt73-A  3.0  2.9   53   533   15   SCHPO:AF-Q09837-F1 GPI MANNOSYLTRANSFERASE 4;
 352:  gq7m-A  3.0  7.2   71   307    8   SCHPO:AF-O13713-F1 NUCLEAR POLYADENYLATED RNA-BINDING PROTEIN NAB2;
 353:  grxv-A  3.0  8.4   78   492    4   SCHPO:AF-Q9P6R0-F1 TRANSCRIPTION FACTOR IIIB 60 KDA SUBUNIT;
 354:  gs64-A  3.0  4.9   79   144    1   SCHPO:AF-P87232-F1 54S RIBOSOMAL PROTEIN L4, MITOCHONDRIAL;
 355:  gule-A  3.0  4.6  115   525    4   SCHPO:AF-O59830-F1 UNCHARACTERIZED TRANSCRIPTIONAL REGULATORY PROTEI
 356:  gso6-A  2.9  6.4  122   719    8   SCHPO:AF-O42839-F1 ANAPHASE-PROMOTING COMPLEX SUBUNIT 4;
 357:  gsnh-A  2.9  4.5   75   248    7   SCHPO:AF-O13872-F1 VACUOLAR PROTEIN SORTING-ASSOCIATED PROTEIN 28 HO
 358:  gq2j-A  2.9  5.0   79   632    6   SCHPO:AF-P87111-F1 PROBABLE ELECTRON TRANSFER FLAVOPROTEIN-UBIQUINON
 359:  gsk2-A  2.9  7.1  100   672   11   SCHPO:AF-P87227-F1 INNER KINETOCHORE SUBUNIT MIS6;
 360:  gsi3-A  2.9  4.8   48    73    6   SCHPO:AF-G2TRL2-F1 INNER KINETOCHORE SUBUNIT WIP1;
 361:  grjw-A  2.9  9.4  118   442    3   SCHPO:AF-Q9Y820-F1 PCI DOMAIN-CONTAINING PROTEIN C1105.07C;
 362:  gr8q-A  2.9  6.7   65  1323    9   SCHPO:AF-O13686-F1 UNCHARACTERIZED RWD, RING FINGER AND WD REPEAT-CO
 363:  gsjy-A  2.9  7.2   74   502   11   SCHPO:AF-O74840-F1 SMR DOMAIN-CONTAINING PROTEIN C1235.03;
 364:  gq2i-A  2.9  7.9   97   381    8   SCHPO:AF-Q9US13-F1 PROBABLE 26S PROTEASOME REGULATORY SUBUNIT RPN9;
 365:  gs33-A  2.9  6.1   64    84    5   SCHPO:AF-Q9P7K0-F1 MITOCHONDRIAL IMPORT INNER MEMBRANE TRANSLOCASE S
 366:  gucf-A  2.9  3.2   58  1429   12   SCHPO:AF-O14065-F1 UNCHARACTERIZED PROTEIN C962.01;
 367:  gslh-A  2.9  8.8  121   775    6   SCHPO:AF-P36598-F1 THIAMINE REPRESSIBLE GENES REGULATORY PROTEIN THI
 368:  gsa6-A  2.9  4.9   71   533   14   SCHPO:AF-P87157-F1 PROBABLE ADP-RIBOSYLATION FACTOR-BINDING PROTEIN
 369:  grmz-A  2.9  6.3  117  1471   11   SCHPO:AF-O74805-F1 MYOSIN-51;
 370:  gss4-A  2.9 11.2   98   150   10   SCHPO:AF-Q9C115-F1 MEIOTIC RECOMBINATION PROTEIN REC25;
 371:  gtip-A  2.9  8.9  164   815    4   SCHPO:AF-O94598-F1 EXOCYST COMPLEX COMPONENT SEC5;
 372:  grck-A  2.9  8.8  102   443    3   SCHPO:AF-Q9USP3-F1 PENTATRICOPEPTIDE REPEAT-CONTAINING PROTEIN 6,
 373:  gtr9-A  2.9  9.5  123   531    9   SCHPO:AF-Q09752-F1 MULTIDRUG RESISTANCE PROTEIN FNX1;
 374:  gt0v-A  2.9 11.7   86   255    8   SCHPO:AF-G2TRU7-F1 WTF ELEMENT WTF15;
 375:  gtg7-A  2.9 14.8   75   787    4   SCHPO:AF-Q10313-F1 TRNA LIGASE 1;
 376:  gtz7-A  2.9  6.0   77   117    5   SCHPO:AF-Q9US01-F1 UNCHARACTERIZED PROTEIN C664.13;
 377:  gsei-A  2.9 13.5  101  1313    8   SCHPO:AF-P87141-F1 TARGET OF RAPAMYCIN COMPLEX 1 SUBUNIT MIP1;
 378:  gudk-A  2.9  5.1   96   288    8   SCHPO:AF-Q9HGP8-F1 UPF0494 MEMBRANE PROTEIN C212.04C;
 379:  grvv-A  2.9  8.7   92   803   12   SCHPO:AF-O13657-F1 PUTATIVE METAL ION TRANSPORTER C27B12.12C;
 380:  gs8e-A  2.9  6.4   63   108   13   SCHPO:AF-G2TRS5-F1 PUTATIVE UNCHARACTERIZED TRANSMEMBRANE PROTEIN SP
 381:  gtey-A  2.9  7.0  107   601    6   SCHPO:AF-O13961-F1 NUCLEAR ENVELOPE PROTEIN NDC1;
 382:  gtys-A  2.9  9.2  110   721    5   SCHPO:AF-Q9Y7X8-F1 ACTIN-LIKE PROTEIN ARP5;
 383:  gsug-A  2.9  4.5  121   594    5   SCHPO:AF-O94569-F1 UNCHARACTERIZED TRANSCRIPTIONAL REGULATORY PROTEI
 384:  gtis-A  2.9 18.5   85   549    7   SCHPO:AF-O94687-F1 RNA-INDUCED TRANSCRIPTIONAL SILENCING COMPLEX PRO
 385:  gugb-A  2.9 11.3  123   201    5   SCHPO:AF-O13927-F1 TWIN HORSETAIL PROTEIN 2;
 386:  gq5e-A  2.9 10.0   85   344    7   SCHPO:AF-O94412-F1 GERANYLGERANYL TRANSFERASE TYPE-2 SUBUNIT ALPHA;
 387:  gtkw-A  2.9 10.5   87  2335    8   SCHPO:AF-O14356-F1 SERINE/THREONINE-PROTEIN KINASE TOR1;
 388:  gthl-A  2.9  3.7   83   288    6   SCHPO:AF-O13602-F1 PROBABLE 37S RIBOSOMAL PROTEIN S28, MITOCHONDRIAL
 389:  gr5a-A  2.9  5.7  106   551    2   SCHPO:AF-P36621-F1 ADENYLYL CYCLASE-ASSOCIATED PROTEIN;
 390:  gr4w-A  2.9  7.1   81   373    9   SCHPO:AF-Q9Y7J3-F1 CARNOSINE N-METHYLTRANSFERASE;
 391:  gtos-A  2.9  5.9   90   899    8   SCHPO:AF-Q09778-F1 TUBEROUS SCLEROSIS 1 PROTEIN HOMOLOG;
 392:  gtvk-A  2.9  4.8   70   163    4   SCHPO:AF-Q9P7C2-F1 MEIOTICALLY UP-REGULATED GENE 109 PROTEIN;
 393:  grqz-A  2.9  4.6  128   422    8   SCHPO:AF-O94308-F1 COP9 SIGNALOSOME COMPLEX SUBUNIT 1;
 394:  gs5q-A  2.8  9.1  116  1228    8   SCHPO:AF-O94383-F1 STRUCTURAL MAINTENANCE OF CHROMOSOMES PROTEIN 1;
 395:  grib-A  2.8  9.6   83   175   12   SCHPO:AF-P87146-F1 MITOCHONDRIAL IMPORT INNER MEMBRANE TRANSLOCASE S
 396:  gse2-A  2.8 14.4   94   504    2   SCHPO:AF-Q9P6H9-F1 DNA-BINDING PROTEIN REB1;
 397:  gs2s-A  2.8  7.2  144   962    5   SCHPO:AF-O13816-F1 COHESIN SUBUNIT PSC3;
 398:  gq7o-A  2.8  4.8  118   782    2   SCHPO:AF-Q09922-F1 UNCHARACTERIZED TRANSCRIPTIONAL REGULATORY PROTEI
 399:  gum1-A  2.8  7.4   97   437    6   SCHPO:AF-Q9HFR0-F1 COP9 SIGNALOSOME COMPLEX SUBUNIT 2;
 400:  gun1-A  2.8  7.2   77   213    5   SCHPO:AF-O74920-F1 VACUOLAR ATPASE ASSEMBLY INTEGRAL MEMBRANE PROTEI
 401:  gs55-A  2.8  8.7   83   154    6   SCHPO:AF-O94307-F1 PROBABLE PREFOLDIN SUBUNIT 5;
 402:  gugr-A  2.8 12.8   63   369    6   SCHPO:AF-Q9USU9-F1 TRANSCRIPTION INITIATION FACTOR IIA LARGE SUBUNIT
 403:  gtqe-A  2.8  4.9   67   270    4   SCHPO:AF-Q10247-F1 UNCHARACTERIZED J DOMAIN-CONTAINING PROTEIN C4G9.
 404:  gqzp-A  2.8 11.1   67   317    7   SCHPO:AF-O13797-F1 SMALL GLUTAMINE-RICH TETRATRICOPEPTIDE REPEAT-CON
 405:  grc8-A  2.8  9.2   89   283    4   SCHPO:AF-O42871-F1 CHROMATIN MODIFICATION-RELATED PROTEIN PNG1;
 406:  gry4-A  2.8  4.3  110  1076    5   SCHPO:AF-Q9C104-F1 GLYCEROPHOSPHODIESTER PHOSPHODIESTERASE GDE1;
 407:  gq7e-A  2.8  4.5  148  1073    7   SCHPO:AF-O74562-F1 EXOCYST COMPLEX COMPONENT SEC8;
 408:  guja-A  2.8  4.8  142   767    5   SCHPO:AF-O94490-F1 UNCHARACTERIZED TRANSCRIPTIONAL REGULATORY PROTEI
 409:  gubj-A  2.8  4.4   92   133    5   SCHPO:AF-O74469-F1 EXOSOME COMPLEX PROTEIN C1739.07;
 410:  gubk-A  2.8  6.4   64    97    9   SCHPO:AF-Q10360-F1 RNA POLYMERASE I-SPECIFIC TRANSCRIPTION INITIATIO
 411:  gun3-A  2.8 20.1  111   775    4   SCHPO:AF-O13783-F1 VACUOLAR PROTEIN-SORTING PROTEIN BRO1;
 412:  gtbk-A  2.8 10.1   64   848   11   SCHPO:AF-Q10061-F1 HEAT SHOCK PROTEIN 70 HOMOLOG LHS1;
 413:  gq33-A  2.8  6.5  112   447    8   SCHPO:AF-O42889-F1 UNCHARACTERIZED PROTEIN C8E4.05C;
 414:  gq0k-A  2.8  5.5   92   422   10   SCHPO:AF-Q9UUH0-F1 UNCHARACTERIZED PROTEIN C630.12;
 415:  gtin-A  2.8  5.2   66   879    9   SCHPO:AF-Q9P7Y4-F1 MEDIATOR OF RNA POLYMERASE II TRANSCRIPTION SUBUN
 416:  gszx-A  2.8  5.8   73   544    8   SCHPO:AF-O14023-F1 ELONGATOR COMPLEX PROTEIN 3;
 417:  grkx-A  2.8  5.6   69   105    6   SCHPO:AF-Q96VG0-F1 UNCHARACTERIZED PROTEIN C16G5.19;
 418:  gr7g-A  2.8  6.0   57   133   11   SCHPO:AF-G2TRM1-F1 UPF0768 PROTEIN C977.18;
 419:  gtzq-A  2.8  2.7   82   491    9   SCHPO:AF-O94712-F1 UNCHARACTERIZED PROTEIN C1259.12C;
 420:  grw5-A  2.8 11.7   83   945    7   SCHPO:AF-O13944-F1 OXYSTEROL-BINDING PROTEIN HOMOLOG C23H4.01C;
 421:  grmd-A  2.8  8.3   77   242    1   SCHPO:AF-Q9P3B2-F1 RESPIRATORY SUPERCOMPLEX FACTOR 2 HOMOLOG C1565.0
 422:  gs9f-A  2.8  4.6   90   294   11   SCHPO:AF-O13851-F1 DECAPRENYL-DIPHOSPHATE SYNTHASE SUBUNIT 2;
 423:  gsf4-A  2.8  4.5   71   118    8   SCHPO:AF-Q9P7G8-F1 UPF0382 MEMBRANE PROTEIN C1782.12C;
 424:  grbr-A  2.8  4.8  149  2386    5   SCHPO:AF-Q02099-F1 PROTEIN KINASE RAD3;
 425:  gti9-A  2.8  4.4   81   977    6   SCHPO:AF-Q10495-F1 UNCHARACTERIZED PROTEIN C26F1.08C;
 426:  gt0o-A  2.8  5.5  126   182    6   SCHPO:AF-O94583-F1 UNCHARACTERIZED PROTEIN C1442.11C;
 427:  grst-A  2.7  4.0   97   497    7   SCHPO:AF-O42897-F1 PROBABLE 26S PROTEASOME REGULATORY SUBUNIT RPN3;
 428:  guj4-A  2.7  2.9   48   270    4   SCHPO:AF-Q9UUH2-F1 25S RRNA ADENINE-N(1) METHYLTRANSFERASE;
 429:  gssr-A  2.7 11.3   97   297    8   SCHPO:AF-Q9UT30-F1 NUCLEUS EXPORT PROTEIN BRR6;
 430:  gqwt-A  2.7  6.0  132  1462    9   SCHPO:AF-Q9P7R8-F1 UNCHARACTERIZED PROTEIN C211.03;
 431:  gtql-A  2.7  3.8   86   309    6   SCHPO:AF-Q8TFH3-F1 DOLICHYL-DIPHOSPHOOLIGOSACCHARIDE--PROTEIN
 432:  grut-A  2.7  5.2  137   521    9   SCHPO:AF-Q10177-F1 MANGANESE TRANSPORTER PDT1;
 433:  gt68-A  2.7 11.8   72   522    8   SCHPO:AF-O13688-F1 NON-STRUCTURAL MAINTENANCE OF CHROMOSOME ELEMENT
 434:  grwv-A  2.7  5.8  106   637    7   SCHPO:AF-Q10086-F1 UNCHARACTERIZED TRANSCRIPTIONAL REGULATORY PROTEI
 435:  grv3-A  2.7  6.1   98   972    8   SCHPO:AF-O42975-F1 PROTEIN NRDE2 HOMOLOG;
 436:  gqwc-A  2.7  5.7   95   305    2   SCHPO:AF-O74736-F1 CHROMATIN MODIFICATION-RELATED PROTEIN PNG2;
 437:  gswh-A  2.7  4.9  135   591   10   SCHPO:AF-Q9UT18-F1 THIAMINE TRANSPORTER THI9;
 438:  gsl8-A  2.7  5.1  129   379    8   SCHPO:AF-P0CT96-F1 UNCHARACTERIZED TRANSPORTER SPBPB10D8.06C;
 439:  gsj9-A  2.7  3.8   53   128    8   SCHPO:AF-Q9C1W5-F1 MITOCHONDRIAL IMPORT INNER MEMBRANE TRANSLOCASE S
 440:  grup-A  2.7  8.3  105   752    9   SCHPO:AF-O94335-F1 DOLICHYL-DIPHOSPHOOLIGOSACCHARIDE--PROTEIN
 441:  gtvg-A  2.7  9.1   57   960   12   SCHPO:AF-Q10103-F1 CHROMO DOMAIN-CONTAINING PROTEIN 1;
 442:  gue4-A  2.7  6.0   74   142    3   SCHPO:AF-Q9Y816-F1 UNCHARACTERIZED PROTEIN C1105.13C;
 443:  gsj2-A  2.7  6.3   96   695    7   SCHPO:AF-O43085-F1 DSC E3 UBIQUITIN LIGASE COMPLEX SUBUNIT 1;
 444:  gsxb-A  2.7  8.5  143  1367    8   SCHPO:AF-O36028-F1 PUTATIVE PHOSPHOLIPID-TRANSPORTING ATPASE C4F10.1
 445:  gro4-A  2.7  5.5  166   857    6   SCHPO:AF-O94278-F1 THIAMINE REPRESSIBLE GENES REGULATORY PROTEIN THI
 446:  gszu-A  2.7  9.7   91   817    5   SCHPO:AF-O36033-F1 TPR REPEAT-CONTAINING PROTEIN C19B12.01;
 447:  gtm2-A  2.7  4.4  105   735    6   SCHPO:AF-Q9Y7Z4-F1 CONSERVED OLIGOMERIC GOLGI COMPLEX SUBUNIT 3;
 448:  gtji-A  2.7  4.6   89   101    8   SCHPO:AF-Q9C112-F1 UNCHARACTERIZED MEMBRANE PROTEIN C27F1.10;
 449:  grmr-A  2.7 11.4  127   803    6   SCHPO:AF-O74402-F1 HEAT SHOCK PROTEIN 78, MITOCHONDRIAL;
 450:  gsd9-A  2.7  5.4  111   684    6   SCHPO:AF-Q9Y7X6-F1 STRESS RESPONSE PROTEIN ISH1;
 451:  gtmi-A  2.7  7.4   98   679    6   SCHPO:AF-Q9USJ3-F1 UNCHARACTERIZED PROTEIN C4B3.03C;
 452:  gtij-A  2.7  7.1  122   830    7   SCHPO:AF-Q02592-F1 HEAVY METAL TOLERANCE PROTEIN;
 453:  gq9f-A  2.7  6.6  111  1199    5   SCHPO:AF-Q9UTN6-F1 CHROMATIN STRUCTURE-REMODELING COMPLEX SUBUNIT SN
 454:  gukb-A  2.7  5.6   80   214    6   SCHPO:AF-P78768-F1 VESICLE TRANSPORT V-SNARE PROTEIN VTI1;
 455:  gqv4-A  2.7  5.5  121  1888    6   SCHPO:AF-O14207-F1 PROTEIN MMS22;
 456:  gscp-A  2.7  6.1   67    86    3   SCHPO:AF-G2TRM9-F1 PUTATIVE UNCHARACTERIZED PROTEIN C4H3.17;
 457:  gsqt-A  2.7  6.2  137  1096    7   SCHPO:AF-O14022-F1 CATION-TRANSPORTING ATPASE 5;
 458:  gqu2-A  2.7  7.9  141   832    5   SCHPO:AF-Q9USQ2-F1 SPINDLE POLE BODY COMPONENT ALP6;
 459:  gt7n-A  2.7  6.1   64    85    3   SCHPO:AF-Q9P7R6-F1 UNCHARACTERIZED PROTEIN C211.05;
 460:  gs25-A  2.7 13.0   99   225    6   SCHPO:AF-Q9UTL6-F1 J-TYPE CO-CHAPERONE JAC1, MITOCHONDRIAL;
 461:  guo8-A  2.7 13.0  139   386    8   SCHPO:AF-O13901-F1 UNCHARACTERIZED CDP-ALCOHOL PHOSPHATIDYLTRANSFERA
 462:  gtv9-A  2.7  4.2   76   173    7   SCHPO:AF-Q9P7F9-F1 COPPER TRANSPORT PROTEIN CTR5;
 463:  gsqb-A  2.7  4.2  115   949    3   SCHPO:AF-O14093-F1 VACUOLAR PROTEIN SORTING-ASSOCIATED PROTEIN 54;
 464:  grbh-A  2.7  6.8   78   527    4   SCHPO:AF-P50999-F1 T-COMPLEX PROTEIN 1 SUBUNIT DELTA;
 465:  gr13-A  2.7  7.7   88   363    1   SCHPO:AF-O74331-F1 DNA REPAIR PROTEIN RLP1;
 466:  gtks-A  2.7  4.8   76   148    8   SCHPO:AF-Q9USV7-F1 COPPER TRANSPORT PROTEIN CTR6;
 467:  gsl9-A  2.7  7.5  124  1403    7   SCHPO:AF-Q10475-F1 EUKARYOTIC TRANSLATION INITIATION FACTOR 4 GAMMA;
 468:  gulh-A  2.7  9.0  104   329    5   SCHPO:AF-Q9UUB5-F1 KINETOCHORE PROTEIN MIS13;
 469:  gqus-A  2.7  5.6  125   466    7   SCHPO:AF-Q9USN2-F1 UPF0652 PROTEIN C16A11.03C;
 470:  gt1l-A  2.7 13.3   92   240   10   SCHPO:AF-Q10446-F1 UNCHARACTERIZED PROTEIN C12B10.13;
 471:  gskm-A  2.6 10.4  101   878    4   SCHPO:AF-Q9C0W7-F1 AP-2 COMPLEX SUBUNIT ALPHA;
 472:  gsin-A  2.6  9.5   77   145    6   SCHPO:AF-Q9UUD4-F1 MEIOTICALLY UP-REGULATED GENE 124 PROTEIN;
 473:  gt8f-A  2.6  8.6   60   131    2   SCHPO:AF-Q10095-F1 UNCHARACTERIZED PROTEIN C11D3.16C;
 474:  gryp-A  2.6 11.8   97   343    3   SCHPO:AF-O94406-F1 PRE-MRNA-SPLICING FACTOR 18;
 475:  grh9-A  2.6 17.7   67   311   10   SCHPO:AF-O94519-F1 SPLICING FACTOR SPF30;
 476:  gtla-A  2.6  5.4   80   122    9   SCHPO:AF-Q9P7L7-F1 UNCHARACTERIZED MEMBRANE PROTEIN C21C3.06;
 477:  gt0n-A  2.6  7.2   83   528    6   SCHPO:AF-O74341-F1 T-COMPLEX PROTEIN 1 SUBUNIT GAMMA;
 478:  gs5j-A  2.6  7.2   89   200    6   SCHPO:AF-O60074-F1 VACUOLAR PROTEIN-SORTING-ASSOCIATED PROTEIN 46;
 479:  gswu-A  2.6  3.5   77   172   10   SCHPO:AF-O94433-F1 UNCHARACTERIZED MEMBRANE PROTEIN C660.17C;
 480:  grpf-A  2.6  5.4  105   397    9   SCHPO:AF-O59758-F1 UNCHARACTERIZED METAL TRANSPORTER C1020.03;
 481:  gudp-A  2.6  9.4   72   407    8   SCHPO:AF-O74752-F1 MITOCHONDRIAL PROTEIN IMPORT PROTEIN MAS5;
 482:  guq5-A  2.6  6.2   96  1215    2   SCHPO:AF-O14227-F1 RNA-DEPENDENT RNA POLYMERASE 1;
 483:  gssg-A  2.6  4.8  144   585   10   SCHPO:AF-Q9HDV2-F1 UNCHARACTERIZED AMINO-ACID PERMEASE PB2B2.01;
 484:  gq5l-A  2.6  4.2   92   336   10   SCHPO:AF-O74472-F1 MEIOTICALLY UP-REGULATED GENE 33 PROTEIN;
 485:  gtcz-A  2.6  5.8   87   334    2   SCHPO:AF-O94414-F1 ENDOPLASMIC RETICULUM JUNCTION FORMATION PROTEIN
 486:  gti5-A  2.6  4.9   53   345    8   SCHPO:AF-Q9Y800-F1 MEIOTICALLY UP-REGULATED GENE 97 PROTEIN;
 487:  gtcf-A  2.6  7.3   74   153    8   SCHPO:AF-O59716-F1 UNCHARACTERIZED PROTEIN C3B8.8;
 488:  gt9v-A  2.6  4.6   59    90    5   SCHPO:AF-Q8J1M7-F1 UNCHARACTERIZED PROTEIN C330.19C;
 489:  gs4i-A  2.6  4.1   88   262    7   SCHPO:AF-P38937-F1 TETHERING FACTOR FOR NUCLEAR PROTEASOME CUT8;
 490:  gtvf-A  2.6  3.6   70   980    9   SCHPO:AF-O75005-F1 VALINE--TRNA LIGASE;
 491:  gray-A  2.6 13.9   95  1023    5   SCHPO:AF-Q9HFF4-F1 SERINE/THREONINE-PROTEIN KINASE PPK1;
 492:  grix-A  2.6  7.6  100   492    5   SCHPO:AF-O59706-F1 PRE-MRNA-SPLICING FACTOR SAP61;
 493:  greh-A  2.6  7.7  113   927    4   SCHPO:AF-Q09822-F1 CELL DIVISION CONTROL PROTEIN 15;
 494:  gt8e-A  2.6 11.2   92  1337   10   SCHPO:AF-P87136-F1 UNCHARACTERIZED PROTEIN C57A7.05;
 495:  grzp-A  2.6  7.6   78    85    6   SCHPO:AF-Q8NIQ1-F1 UNCHARACTERIZED MEMBRANE PROTEIN C2F3.18C;
 496:  gq73-A  2.6  7.2   99   535   10   SCHPO:AF-O74849-F1 HIGH-AFFINITY FRUCTOSE TRANSPORTER GHT6;
 497:  grly-A  2.6  9.8  114   554    6   SCHPO:AF-Q12705-F1 SERINE/THREONINE-PROTEIN PHOSPHATASE 2B CATALYTIC
 498:  gr8y-A  2.6  2.3   41   124   10   SCHPO:AF-G2TRK3-F1 PUTATIVE UNCHARACTERIZED PROTEIN C2H10.04;
 499:  gtqb-A  2.6  7.9   78   537    4   SCHPO:AF-Q10269-F1 PROBABLE STEROL O-ACYLTRANSFERASE 1;
 500:  gt65-A  2.6 13.2  108   322    6   SCHPO:AF-O13793-F1 SIDEROFLEXIN FSF1;
 501:  gtrl-A  2.6  4.5   87   394    5   SCHPO:AF-Q9HDW6-F1 V-TYPE PROTON ATPASE SUBUNIT C;
 502:  gs3z-A  2.6 16.1   91   293    8   SCHPO:AF-O14161-F1 PRE-MRNA-SPLICING FACTOR CWF21;
 503:  grdy-A  2.6  6.6   98   361    6   SCHPO:AF-Q9UUJ8-F1 UPF0658 GOLGI APPARATUS MEMBRANE PROTEIN C1952.10
 504:  groc-A  2.6  4.7  131   594   10   SCHPO:AF-Q92367-F1 AMINO-ACID PERMEASE 1;
 505:  grx4-A  2.6 10.4   82   649    7   SCHPO:AF-O14400-F1 GLYCEROL-3-PHOSPHATE DEHYDROGENASE, MITOCHONDRIAL
 506:  gs7b-A  2.6  9.7   91   260    8   SCHPO:AF-P40385-F1 MEIOTIC RECOMBINATION PROTEIN REC6;
 507:  gt6s-A  2.6  5.5  124   811    6   SCHPO:AF-P87145-F1 PROTEIN VAC14 HOMOLOG;
 508:  gsoh-A  2.6  4.9  110   413    4   SCHPO:AF-O94718-F1 PRE-RRNA-PROCESSING PROTEIN IPI1;
 509:  gtiu-A  2.6  5.0   90   696    7   SCHPO:AF-O94287-F1 UNCHARACTERIZED CHLORIDE CHANNEL PROTEIN C887.02;
 510:  gsn6-A  2.5  5.2  108   721    7   SCHPO:AF-P78810-F1 VACUOLAR TRANSPORTER CHAPERONE 4;
 511:  gs27-A  2.5  8.2   62   188    8   SCHPO:AF-O42647-F1 MEIOTICALLY UP-REGULATED GENE 94 PROTEIN;
 512:  gt1p-A  2.5  7.6  123   619    6   SCHPO:AF-P31406-F1 V-TYPE PROTON ATPASE CATALYTIC SUBUNIT A;
 513:  grno-A  2.5 11.2   83   610    5   SCHPO:AF-O74942-F1 PEPTIDYL-PROLYL CIS-TRANS ISOMERASE 9;
 514:  grs9-A  2.5 11.4  127   469    9   SCHPO:AF-O94349-F1 UNCHARACTERIZED MEMBRANE PROTEIN C61.05;
 515:  gtg0-A  2.5  3.9   64   817    5   SCHPO:AF-Q9US03-F1 KINESIN-LIKE PROTEIN 2;
 516:  gtjp-A  2.5  6.6   65   413    5   SCHPO:AF-O94657-F1 DNAJ PROTEIN HOMOLOG XDJ1;
 517:  gtp9-A  2.5 19.7  130   345    7   SCHPO:AF-Q9UTK8-F1 GDP-MANNOSE TRANSPORTER;
 518:  gtie-A  2.5  4.2   96   244   13   SCHPO:AF-O74525-F1 UNCHARACTERIZED MEMBRANE PROTEIN C70.04C;
 519:  gsg5-A  2.5  5.3   68   363    7   SCHPO:AF-P22192-F1 DOUBLE-STRAND-SPECIFIC PAC1 RIBONUCLEASE;
 520:  gswq-A  2.5  8.6  111   348    7   SCHPO:AF-Q00619-F1 PHEROMONE P-FACTOR RECEPTOR;
 521:  gq8u-A  2.5  4.5   93   264    6   SCHPO:AF-Q9UTP5-F1 MEIOTICALLY UP-REGULATED GENE 162 PROTEIN;
 522:  gs3t-A  2.5  6.8   60   379    7   SCHPO:AF-Q09912-F1 PROTEIN PSI1;
 523:  gukw-A  2.5  5.2  126   554   12   SCHPO:AF-O59813-F1 UNCHARACTERIZED AMINO-ACID PERMEASE C794.03;
 524:  gqwk-A  2.5  5.5  110   573    6   SCHPO:AF-Q9P6J9-F1 PUTATIVE INORGANIC PHOSPHATE TRANSPORTER C1683.01
 525:  gsps-A  2.5  6.0   95   347    9   SCHPO:AF-O14230-F1 FARNESYL PYROPHOSPHATE SYNTHASE;
 526:  grij-A  2.5 11.5  140   387    6   SCHPO:AF-O13918-F1 ZINC HOMEOSTASIS FACTOR 1;
 527:  guq1-A  2.5  9.1   93   670    6   SCHPO:AF-Q9UUJ3-F1 PROBABLE RHO-GTPASE-ACTIVATING PROTEIN 9;
 528:  guay-A  2.5  5.3   84   160    5   SCHPO:AF-Q9USZ8-F1 MITOCHONDRIAL FISSION 1 PROTEIN;
 529:  gr2p-A  2.5 15.6   87   752    9   SCHPO:AF-Q9URT2-F1 UNCHARACTERIZED PROTEIN P25A2.03;
 530:  guo7-A  2.5  6.0   74   194   12   SCHPO:AF-O42940-F1 SRP-INDEPENDENT TARGETING PROTEIN 3 HOMOLOG;
 531:  gq2x-A  2.5  7.2  129  1082    2   SCHPO:AF-O13817-F1 PROTEIN TRANSPORT PROTEIN SEC73;
 532:  gs7i-A  2.5  8.9  143  1258    8   SCHPO:AF-O94296-F1 PROBABLE PHOSPHOLIPID-TRANSPORTING ATPASE C887.12
 533:  gtyv-A  2.5  5.1  124   457    8   SCHPO:AF-Q9C1W3-F1 PROBABLE SQUALENE MONOOXYGENASE;
 534:  gq4w-A  2.5  9.6   96  1029   10   SCHPO:AF-Q1K9C4-F1 PROBABLE E3 UBIQUITIN PROTEIN LIGASE C167.07C;
 535:  gsq3-A  2.5  7.5  127  1794    9   SCHPO:AF-Q10172-F1 ACTIN CYTOSKELETON-REGULATORY COMPLEX PROTEIN PAN
 536:  guhg-A  2.5  9.3   93   171    6   SCHPO:AF-Q9UUN5-F1 PRA1-LIKE PROTEIN;
 537:  gs5t-A  2.5  7.1   66    88    5   SCHPO:AF-C6Y4C8-F1 VACUOLAR ATPASE ASSEMBLY INTEGRAL MEMBRANE PROTEI
 538:  gt3i-A  2.5  6.1   97   180    3   SCHPO:AF-Q9USQ0-F1 SPORULATION-SPECIFIC PROTEIN SPO7;
 539:  gs2d-A  2.5  3.3   52   129    4   SCHPO:AF-P0CS85-F1 UNCHARACTERIZED PROTEIN CPT2R1.03;
 540:  gs57-A  2.5  5.5   64   145    5   SCHPO:AF-Q09858-F1 KINETOCHORE PROTEIN NNF1;
 541:  guiu-A  2.5  7.6   92   692    9   SCHPO:AF-Q1MTQ0-F1 E3 UBIQUITIN-PROTEIN LIGASE BRL1;
 542:  gq51-A  2.5  3.8   68   780    4   SCHPO:AF-Q9P7W8-F1 CHROMATIN STRUCTURE-REMODELING COMPLEX SUBUNIT RS
 543:  gq26-A  2.5  4.1   93  1039    4   SCHPO:AF-O42668-F1 TETRATRICOPEPTIDE REPEAT PROTEIN 1;
 544:  grks-A  2.5 11.6   84   811    4   SCHPO:AF-O13705-F1 EXOCYST COMPLEX COMPONENT SEC10;
 545:  grp2-A  2.5  3.8  106   270    7   SCHPO:AF-P42656-F1 CHECKPOINT SIGNAL TRANSDUCER RAD24;
 546:  grbl-A  2.5  4.7   94   166    4   SCHPO:AF-O14043-F1 UNCHARACTERIZED PROTEIN C2C4.10C;
 547:  gtuh-A  2.5  5.7   90   404    4   SCHPO:AF-Q9URU9-F1 PROTEIN FYV10;
 548:  gr02-A  2.4 13.8   75   141    8   SCHPO:AF-O74847-F1 PROBABLE MITOCHONDRIAL PYRUVATE CARRIER 1;
 549:  gt8j-A  2.4  4.3   99   734    7   SCHPO:AF-O13718-F1 VACUOLAR TRANSPORTER CHAPERONE 2;
 550:  gtci-A  2.4  8.5  130   478    8   SCHPO:AF-Q9Y7S5-F1 UNCHARACTERIZED MEMBRANE PROTEIN C569.06;
 551:  grp3-A  2.4 15.6  150   567    5   SCHPO:AF-Q9US40-F1 UNCHARACTERIZED AMINO-ACID PERMEASE C1039.01;
 552:  guj8-A  2.4  7.2   85   744    9   SCHPO:AF-Q9P4W7-F1 ANAPHASE-PROMOTING COMPLEX SUBUNIT 5;
 553:  gubp-A  2.4 10.4  135   567    7   SCHPO:AF-B5BP47-F1 UNCHARACTERIZED TRANSPORTER C460.03;
 554:  gsgl-A  2.4  7.2   67   269   10   SCHPO:AF-Q8TF80-F1 MEIOTIC DRIVE SUPPRESSOR WTF5;
 555:  grcz-A  2.4  8.2   77   282    4   SCHPO:AF-Q9P7H3-F1 PROHIBITIN-1;
 556:  gt1y-A  2.4  5.0  115  1158    5   SCHPO:AF-Q9UTR5-F1 RHO1 GUANINE NUCLEOTIDE EXCHANGE FACTOR 2;
 557:  gtkn-A  2.4  9.5  108   727    3   SCHPO:AF-Q9HGP4-F1 BROMODOMAIN-CONTAINING PROTEIN C631.02;
 558:  gtdn-A  2.4  4.2   97   242    5   SCHPO:AF-O59743-F1 UNCHARACTERIZED PROTEIN C530.07C;
 559:  gs2k-A  2.4  4.7   87   203    5   SCHPO:AF-Q9URY9-F1 UNCHARACTERIZED HEMERYTHRIN-LIKE PROTEIN C869.06C
 560:  gsw8-A  2.4 15.9  134   543    9   SCHPO:AF-Q9C0Z0-F1 UNCHARACTERIZED AMINO-ACID PERMEASE PB24D3.02C;
 561:  gt89-A  2.4  8.2   89   336   10   SCHPO:AF-Q10368-F1 UNCHARACTERIZED PROTEIN C22E12.18;
 562:  gudq-A  2.4  9.9   89   561    9   SCHPO:AF-O59787-F1 SIGNAL RECOGNITION PARTICLE SUBUNIT SRP72;
 563:  gs1n-A  2.4 11.0   92   356    4   SCHPO:AF-Q9P7N6-F1 TPR REPEAT-CONTAINING PROTEIN P27G11.02;
 564:  gt7r-A  2.4  9.7   85   429    7   SCHPO:AF-O14135-F1 SET DOMAIN-CONTAINING PROTEIN 8;
 565:  gs41-A  2.4  6.6  118   871   11   SCHPO:AF-Q9P7N3-F1 VACUOLAR PROTEIN SORTING-ASSOCIATED PROTEIN 41;
 566:  gsw1-A  2.4 13.7   88   994    7   SCHPO:AF-O59773-F1 CHROMATIN MODIFICATION-RELATED PROTEIN VID21;
 567:  gros-A  2.4  6.8  108   878    7   SCHPO:AF-Q9USU3-F1 F-BOX DNA HELICASE PROTEIN 1;
 568:  gq01-A  2.4  8.1  128   264    7   SCHPO:AF-Q96WS1-F1 WTF ELEMENT WTF11;
 569:  gt7d-A  2.4 10.0   56   216    4   SCHPO:AF-Q9P6Q2-F1 ENOLASE-PHOSPHATASE E1;
 570:  gtj0-A  2.4  5.2   90   199    6   SCHPO:AF-O14046-F1 PROBABLE V-TYPE PROTON ATPASE 20 KDA PROTEOLIPID
 571:  gspr-A  2.4  4.4  101   306    6   SCHPO:AF-O74870-F1 MEIOTICALLY UP-REGULATED GENE 73 PROTEIN;
 572:  guao-A  2.4 10.8   73   537   11   SCHPO:AF-Q9UST5-F1 RNA POLYMERASE I-SPECIFIC TRANSCRIPTION INITIATIO
 573:  guid-A  2.4  5.4  106   286    7   SCHPO:AF-Q10253-F1 MEIOTICALLY UP-REGULATED GENE 64 PROTEIN;
 574:  gs0g-A  2.4  4.9   84   379    4   SCHPO:AF-O59709-F1 GLUCOSE-INSENSITIVE TRANSCRIPTION PROTEIN 7;
 575:  grwr-A  2.4 14.6   78   425    5   SCHPO:AF-Q09793-F1 NUCLEOPORIN NUP45;
 576:  gs4h-A  2.4  5.6   75   556    4   SCHPO:AF-O94501-F1 T-COMPLEX PROTEIN 1 SUBUNIT ALPHA;
 577:  gsfy-A  2.4  4.8  115   625    6   SCHPO:AF-Q9UTN0-F1 UNCHARACTERIZED TRANSCRIPTIONAL REGULATORY PROTEI
 578:  gr3c-A  2.4  6.0  137   534    3   SCHPO:AF-Q9USM8-F1 AUTOPHAGY-RELATED PROTEIN 20;
 579:  gry8-A  2.4  8.3  129   411    9   SCHPO:AF-O42962-F1 CONSERVED OLIGOMERIC GOLGI COMPLEX SUBUNIT 5;
 580:  gsth-A  2.4  4.1  115   212   10   SCHPO:AF-O94270-F1 ER LUMEN PROTEIN-RETAINING RECEPTOR;
 581:  gruz-A  2.4  6.4   91   642    3   SCHPO:AF-Q09746-F1 PROTEIN BZZ1;
 582:  gsqf-A  2.4  4.2   92   620    8   SCHPO:AF-Q9UTE3-F1 RPB7-BINDING PROTEIN SEB1;
 583:  gsyd-A  2.4  6.0   89   140    6   SCHPO:AF-A6X970-F1 PUTATIVE UNCHARACTERIZED PROTEIN C23C4.04C;
 584:  gtmf-A  2.4 10.9  144   470    9   SCHPO:AF-Q9USW2-F1 INHERITANCE OF PEROXISOMES PROTEIN 2;
 585:  gsjg-A  2.4  5.7  116   886    7   SCHPO:AF-O14260-F1 UPF0592 MEMBRANE PROTEIN C7D4.03C;
 586:  gujp-A  2.4 14.7  117   316    8   SCHPO:AF-P87236-F1 MEIOTICALLY UP-REGULATED GENE 154 PROTEIN;
 587:  gs6h-A  2.4 20.9   82   528    6   SCHPO:AF-P87239-F1 DNAJ HOMOLOG 1, MITOCHONDRIAL;
 588:  gqzl-A  2.4  6.5   89  1030    4   SCHPO:AF-O13799-F1 UNCHARACTERIZED HELICASE C17H9.02;
 589:  gr87-A  2.4  9.1   89   689    7   SCHPO:AF-P87169-F1 SPINDLE ASSEMBLY CHECKPOINT COMPONENT MAD1;
 590:  gr3l-A  2.4  3.3   82   164    4   SCHPO:AF-O94327-F1 TRANSLOCATOR PROTEIN HOMOLOG;
 591:  gsz0-A  2.4  4.5  153   586    7   SCHPO:AF-O60107-F1 SORTING NEXIN-41;
 592:  grn9-A  2.4  4.2   78   539    9   SCHPO:AF-O14000-F1 PROBABLE METHIONINE--TRNA LIGASE, MITOCHONDRIAL;
 593:  gtyu-A  2.4  7.3   55   122   13   SCHPO:AF-O13647-F1 UNCHARACTERIZED PROTEIN C8D2.11;
 594:  gunh-A  2.4  8.0   77   598    6   SCHPO:AF-O94325-F1 PEROXISOMAL TARGETING SIGNAL RECEPTOR;
 595:  gupx-A  2.4  5.2  111   533    7   SCHPO:AF-O43013-F1 UNCHARACTERIZED PROTEIN C2G2.14;
 596:  gr3a-A  2.4  5.1   67    81   13   SCHPO:AF-O13825-F1 PROTEIN TRANSPORT PROTEIN YOS1;
 597:  gsol-A  2.3  6.0   57   362    9   SCHPO:AF-O42953-F1 HMG BOX-CONTAINING PROTEIN C19G7.04;
 598:  gsbb-A  2.3  5.8  102   618    6   SCHPO:AF-Q9P6I9-F1 UNCHARACTERIZED TRANSCRIPTIONAL REGULATORY PROTEI
 599:  gtxp-A  2.3 11.4  121   647    9   SCHPO:AF-O59855-F1 PROBABLE HEAT SHOCK PROTEIN SSA2;
 600:  gtq5-A  2.3  8.3  116   304    6   SCHPO:AF-P87308-F1 PROTEIN LSB5;
 601:  gq3k-A  2.3  4.2   82   325   10   SCHPO:AF-O74324-F1 UNCHARACTERIZED PROTEIN C1685.04;
 602:  gr8l-A  2.3  7.8  138   365    8   SCHPO:AF-Q7LKX0-F1 PUTATIVE ELONGATION OF FATTY ACIDS PROTEIN 2;
 603:  gq71-A  2.3  3.1   45    64    7   SCHPO:AF-P0CF96-F1 MITOTIC-SPINDLE ORGANIZING PROTEIN 1;
 604:  gtk5-A  2.3 10.6  129   504    5   SCHPO:AF-Q9P3U4-F1 E3 UBIQUITIN-PROTEIN LIGASE DBL4;
 605:  gtsi-A  2.3  7.2   97   336    5   SCHPO:AF-Q1MTN8-F1 PROBABLE ASSEMBLY CHAPERONE OF RPL4;
 606:  gtac-A  2.3  5.0   85   111    5   SCHPO:AF-Q9C0X3-F1 PUTATIVE UNCHARACTERIZED PROTEIN C13G1.15C;
 607:  gul9-A  2.3  8.9   81   128    5   SCHPO:AF-O94597-F1 PUTATIVE UNCHARACTERIZED MEMBRANE PROTEIN C622.07
 608:  grv5-A  2.3  6.1   87   162    2   SCHPO:AF-Q9URZ8-F1 V-TYPE PROTON ATPASE 16 KDA PROTEOLIPID SUBUNIT 2
 609:  gtle-A  2.3  6.8   85   906   11   SCHPO:AF-Q12381-F1 PRE-MRNA-SPLICING FACTOR PRP1;
 610:  gquh-A  2.3  3.4   52   299    4   SCHPO:AF-O94454-F1 COP9 SIGNALOSOME COMPLEX SUBUNIT 5;
 611:  grgl-A  2.3  7.9   90   221    6   SCHPO:AF-O74827-F1 PHOSPHATIDYL-N-METHYLETHANOLAMINE N-METHYLTRANSFE
 612:  gq61-A  2.3  4.5   45   108   13   SCHPO:AF-O59764-F1 ER MEMBRANE PROTEIN COMPLEX SUBUNIT 6;
 613:  guiy-A  2.3 11.4   94   118   10   SCHPO:AF-G2TRQ4-F1 UNCHARACTERIZED PROTEIN P23A10.17;
 614:  gur1-A  2.3  6.5  130   588    7   SCHPO:AF-O13693-F1 UNCHARACTERIZED PROTEIN C11E3.14;
 615:  gs81-A  2.3  3.8   55   144    7   SCHPO:AF-P87310-F1 MEDIATOR OF RNA POLYMERASE II TRANSCRIPTION SUBUN
 616:  gr0o-A  2.3  4.1   79   695    6   SCHPO:AF-Q9HGM8-F1 ATP-DEPENDENT DNA HELICASE II SUBUNIT 2;
 617:  gurx-A  2.3  5.1  112   269    6   SCHPO:AF-O94440-F1 UNCHARACTERIZED PROTEIN C637.03;
 618:  grm7-A  2.3 13.1   82   910    7   SCHPO:AF-O59796-F1 VACUOLAR PROTEIN SORTING-ASSOCIATED PROTEIN 3;
 619:  gtc8-A  2.3  5.9  147   505    7   SCHPO:AF-Q9C0V0-F1 PROBABLE AMINO-ACID PERMEASE PB1C11.02;
 620:  gttz-A  2.3  5.7   96   418    6   SCHPO:AF-O14303-F1 UNCHARACTERIZED PROTEIN C9G1.07;
 621:  gsbh-A  2.3 14.5  135   544    5   SCHPO:AF-Q09887-F1 UNCHARACTERIZED AMINO-ACID PERMEASE C584.13;
 622:  gskf-A  2.3  7.6  108  1225    6   SCHPO:AF-Q9UT00-F1 UNCHARACTERIZED PROTEIN PYUK71.03C;
 623:  gul1-A  2.3  3.6  104   387    7   SCHPO:AF-P05501-F1 CYTOCHROME B;
 624:  gq4x-A  2.3  3.9   83   497   10   SCHPO:AF-O94514-F1 NUCLEOLAR PROTEIN 56;
 625:  gsqh-A  2.3  7.0  156  1010    6   SCHPO:AF-P28876-F1 PLASMA MEMBRANE ATPASE 2;
 626:  gtnq-A  2.3 10.4   88   497    5   SCHPO:AF-O42650-F1 SERINE/THREONINE-PROTEIN KINASE RIO1;
 627:  gs15-A  2.3  4.2   61  1690    3   SCHPO:AF-O74835-F1 RRNA BIOGENESIS PROTEIN RRP5;
 628:  gso8-A  2.3  4.8  128   574    8   SCHPO:AF-O60170-F1 PROBABLE AMINO-ACID PERMEASE MEU22;
 629:  gq7u-A  2.3  6.8   71   191    8   SCHPO:AF-O59705-F1 CONSERVED OLIGOMERIC GOLGI COMPLEX SUBUNIT 2;
 630:  gtyf-A  2.3  9.9   66    89    8   SCHPO:AF-Q9UTE9-F1 MITOCHONDRIAL IMPORT INNER MEMBRANE TRANSLOCASE S
 631:  gtjz-A  2.3  5.3   75   688    7   SCHPO:AF-Q9HGQ2-F1 MULTISITE-SPECIFIC TRNA:(CYTOSINE-C(5))-METHYLTRA
 632:  gq3c-A  2.3  9.8  103  1055    6   SCHPO:AF-Q10752-F1 PRE-MRNA-SPLICING FACTOR ATP-DEPENDENT RNA HELICA
 633:  gspp-A  2.3  9.8   98   640    5   SCHPO:AF-Q9USK0-F1 INOSITOL-PENTAKISPHOSPHATE 2-KINASE;
 634:  gt23-A  2.3  6.0  135   355    7   SCHPO:AF-O14323-F1 MEIOTIC COILED-COIL PROTEIN 4;
 635:  gs48-A  2.3  4.9   56   193    7   SCHPO:AF-P05734-F1 60S RIBOSOMAL PROTEIN L19-A;
 636:  gquu-A  2.3  5.1  129   302    8   SCHPO:AF-O14166-F1 UNCHARACTERIZED PROTEIN C4C5.03;
 637:  gr4g-A  2.3  4.5   94   500    5   SCHPO:AF-Q12519-F1 UNCHARACTERIZED MFS-TYPE TRANSPORTER C330.07C;
 638:  gtex-A  2.3  6.6   95   409    3   SCHPO:AF-O43092-F1 MITOCHONDRIAL INNER MEMBRANE PROTEIN OXA1-2;
 639:  gqys-A  2.3  4.0   53   102    0   SCHPO:AF-O60068-F1 PROTEIN ISD11;
 640:  gsst-A  2.3  7.2   63   265    5   SCHPO:AF-O13915-F1 U6 SNRNA PHOSPHODIESTERASE;
 641:  gsfq-A  2.3 18.9  112  1021    5   SCHPO:AF-Q9USN8-F1 RIBOSOME QUALITY CONTROL COMPLEX SUBUNIT 2;
 642:  gtxa-A  2.3  4.4   92   213   11   SCHPO:AF-O74758-F1 PEROXISOMAL PROTEIN 2;
 643:  gtk8-A  2.3  9.3   98   291    5   SCHPO:AF-Q9UT16-F1 PROTEIN ATP12, MITOCHONDRIAL;
 644:  grnj-A  2.3 13.4  120   203    4   SCHPO:AF-Q9USS4-F1 UNCHARACTERIZED PROTEIN C557.02C;
 645:  gsg4-A  2.3  7.3  117   431    7   SCHPO:AF-O59815-F1 PUTATIVE MALIC ACID TRANSPORT PROTEIN;
 646:  gqxc-A  2.3  5.8  144   783    8   SCHPO:AF-O14130-F1 UNCHARACTERIZED TRANSCRIPTIONAL REGULATORY PROTEI
 647:  gtk9-A  2.3  6.0   52   120   10   SCHPO:AF-P79082-F1 PROTEIN MGR2;
 648:  gs4p-A  2.3  1.4   40   167    3   SCHPO:AF-Q9P6R6-F1 ATP SYNTHASE SUBUNIT DELTA, MITOCHONDRIAL;
 649:  grrj-A  2.3 14.2   69   300    7   SCHPO:AF-Q6BDR8-F1 NON-STRUCTURAL MAINTENANCE OF CHROMOSOME ELEMENT
 650:  guk1-A  2.3  9.1  113   167   10   SCHPO:AF-O74982-F1 PROTEIN MIX23;
 651:  gsar-A  2.3  6.6  132   708    6   SCHPO:AF-Q9USY3-F1 N-ALPHA-ACETYLTRANSFERASE 35, NATC AUXILIARY SUBU
 652:  gtik-A  2.3  8.0   73   501   12   SCHPO:AF-O94513-F1 EUKARYOTIC TRANSLATION INITIATION FACTOR 3 SUBUNI
 653:  gtvv-A  2.3  5.5   96   258    8   SCHPO:AF-O94344-F1 UNCHARACTERIZED MITOCHONDRIAL CARRIER C1271.11;
 654:  gs1u-A  2.3  8.9   64   281    6   SCHPO:AF-Q9P7V4-F1 PROTEIN KTI12;
 655:  gr0t-A  2.2 10.2  124   257    5   SCHPO:AF-P21535-F1 ATP SYNTHASE SUBUNIT A;
 656:  gt6j-A  2.2  8.4   70   526    7   SCHPO:AF-Q9C1X2-F1 PUTATIVE D-LACTATE DEHYDROGENASE C713.03, MITOCHO
 657:  gsaa-A  2.2  6.0   95   591    6   SCHPO:AF-Q9USI5-F1 HEAT SHOCK PROTEIN STI1 HOMOLOG;
 658:  gtue-A  2.2  5.6  106  1210   11   SCHPO:AF-O14251-F1 TRANSPORT PROTEIN PARTICLE SUBUNIT TRS120;
 659:  gsss-A  2.2  9.0  104   422    7   SCHPO:AF-P87149-F1 MITOCHONDRIAL INNER MEMBRANE MAGNESIUM TRANSPORTE
 660:  gqur-A  2.2  6.9   60    69    7   SCHPO:AF-Q96VG1-F1 UNCHARACTERIZED PROTEIN C119.18;
 661:  gt6v-A  2.2  6.5  128   659   11   SCHPO:AF-O42869-F1 UNCHARACTERIZED PROTEIN C3G9.05;
 662:  gud2-A  2.2  5.2   76   136    8   SCHPO:AF-O74820-F1 ERGOSTEROL BIOSYNTHETIC PROTEIN 28;
 663:  gsvt-A  2.2  8.1  122   977    4   SCHPO:AF-Q09872-F1 UNCHARACTERIZED PROTEIN C12G12.09;
 664:  gueg-A  2.2  4.0   89   948    8   SCHPO:AF-O94603-F1 PUTATIVE JMJC DOMAIN-CONTAINING HISTONE DEMETHYLA
 665:  gr7t-A  2.2  5.1  102   562    9   SCHPO:AF-Q76PC4-F1 UPF0649 PROTEIN C1442.02;
 666:  grn4-A  2.2  3.4   75   303    8   SCHPO:AF-O74432-F1 GOLGI TO ER TRAFFIC PROTEIN 4;
 667:  gq22-A  2.2 13.3  105   633    6   SCHPO:AF-O94614-F1 CHITIN SYNTHASE REGULATORY FACTOR 4;
 668:  gtuz-A  2.2  4.8   71   553   10   SCHPO:AF-Q9UUB3-F1 MEIOTIC EXPRESSION UP-REGULATED PROTEIN 18;
 669:  gske-A  2.2  9.1   96   747    9   SCHPO:AF-O94288-F1 NUCLEOLAR COMPLEX-ASSOCIATED PROTEIN 3;
 670:  gsqq-A  2.2  9.4   98   557    7   SCHPO:AF-O59932-F1 HIGH-AFFINITY HEXOSE TRANSPORTER GHT4;
 671:  guha-A  2.2 20.9   58   296    5   SCHPO:AF-O43125-F1 PROTEIN CSH3;
 672:  gsjt-A  2.2  8.0   86   900    7   SCHPO:AF-Q9UUD1-F1 STEROL REGULATORY ELEMENT-BINDING PROTEIN 1;
 673:  gs3e-A  2.2  3.1   65   127    6   SCHPO:AF-Q9C0X1-F1 UNCHARACTERIZED MEMBRANE PROTEIN C18E5.14C;
 674:  grys-A  2.2  5.1  119   350    5   SCHPO:AF-O74384-F1 PALMITOYLTRANSFERASE ERF2;
 675:  gurl-A  2.2  4.6   97   499    5   SCHPO:AF-Q9US44-F1 UNCHARACTERIZED TRANSPORTER C1002.16C;
 676:  gry0-A  2.2  6.8  112   701    4   SCHPO:AF-Q09807-F1 PH-RESPONSE REGULATOR PROTEIN PALA/RIM20;
 677:  gqwf-A  2.2 20.2   87   382    7   SCHPO:AF-O74446-F1 SAD1-INTERACTING FACTOR 2;
 678:  grwj-A  2.2  5.8   72    89   14   SCHPO:AF-G2TRN3-F1 PUTATIVE UNCHARACTERIZED TRANSMEMBRANE PROTEIN PB
 679:  gsab-A  2.2 14.1   96   785    7   SCHPO:AF-Q09760-F1 CULLIN-3;
 680:  gqv0-A  2.2 11.7  130   695    8   SCHPO:AF-O94466-F1 PROBABLE RHO-GTPASE-ACTIVATING PROTEIN 7;
 681:  gtow-A  2.2  4.1   83   219    6   SCHPO:AF-Q9Y7K7-F1 GOLGI APPARATUS MEMBRANE PROTEIN TVP23;
 682:  gue7-A  2.2 10.5  114   333    9   SCHPO:AF-O74564-F1 MEIOTIC DRIVE SUPPRESSOR WTF9;
 683:  gspd-A  2.2 17.6   88   435    5   SCHPO:AF-Q9P371-F1 AMSH-LIKE PROTEASE SST2;
 684:  gq6x-A  2.2  9.2  115   374    9   SCHPO:AF-O14300-F1 MITOCHONDRIAL INNER MEMBRANE PROTEIN OXA1-1;
 685:  gr4p-A  2.2  6.8   69    95    4   SCHPO:AF-Q10481-F1 MITOCHONDRIAL IMPORT INNER MEMBRANE TRANSLOCASE S
 686:  gr7i-A  2.2  5.3  110   279   10   SCHPO:AF-Q9Y7Z5-F1 TETRA-SPANNING PROTEIN 1;
 687:  grm2-A  2.2  5.6  126  1211   13   SCHPO:AF-O14072-F1 MANGANESE-TRANSPORTING ATPASE 4;
 688:  gq7h-A  2.2  4.2  127   391    4   SCHPO:AF-P36603-F1 RIBONUCLEOSIDE-DIPHOSPHATE REDUCTASE SMALL CHAIN;
 689:  gsbj-A  2.2  5.8  117   288    6   SCHPO:AF-O13729-F1 SUR7 FAMILY PROTEIN PUN1;
 690:  gshb-A  2.2  6.3   83   811    5   SCHPO:AF-Q9Y7Y8-F1 PROBABLE GLUTAMINE--TRNA LIGASE;
 691:  gt2f-A  2.2  7.7   65   230    3   SCHPO:AF-Q9UUN3-F1 UNCHARACTERIZED PROTEIN C297.06C;
 692:  gsya-A  2.2  3.7   67   125    6   SCHPO:AF-Q9UT54-F1 UPF0593 MITOCHONDRIAL PROTEIN C806.05;
 693:  gqy2-A  2.2  4.0   73    81    0   SCHPO:AF-G2TRK6-F1 PUTATIVE UNCHARACTERIZED PROTEIN C9G1.14;
 694:  gtgl-A  2.2  8.2   69  1291   12   SCHPO:AF-O59810-F1 VIGILIN 1;
 695:  gry2-A  2.2 15.8  110   822    5   SCHPO:AF-Q9USH9-F1 UNCHARACTERIZED ABC TRANSPORTER ATP-BINDING PROTE
 696:  gq74-A  2.2  7.0   93   768    6   SCHPO:AF-O75006-F1 EXOCYST COMPLEX COMPONENT SEC15;
 697:  gssz-A  2.2 11.1   95   317    3   SCHPO:AF-Q9P6N3-F1 SENSITIVE TO HIGH EXPRESSION PROTEIN 9 HOMOLOG,
 698:  gq9i-A  2.2  9.3  145  1037    5   SCHPO:AF-P22189-F1 CALCIUM-TRANSPORTING ATPASE 3;
 699:  gur3-A  2.1  8.4  119   337    8   SCHPO:AF-Q9P7G4-F1 MITOCHONDRIAL METALLOENDOPEPTIDASE OMA1;
 700:  gsyr-A  2.1  4.6   82   426    5   SCHPO:AF-Q9UT88-F1 PROBABLE PHOSPHOMEVALONATE KINASE;
 701:  gtte-A  2.1  4.6   70   132   11   SCHPO:AF-O14223-F1 GOLGI APPARATUS MEMBRANE PROTEIN TVP15;
 702:  gur5-A  2.1  8.5   69   133    4   SCHPO:AF-C6Y4C2-F1 SPORULATION-SPECIFIC PROTEIN 2;
 703:  gtmz-A  2.1 10.6   66   376    5   SCHPO:AF-Q9UT29-F1 UNCHARACTERIZED PROTEIN C8F11.08C;
 704:  gr81-A  2.1  5.1   98   959    5   SCHPO:AF-O13914-F1 ALANINE--TRNA LIGASE;
 705:  grc7-A  2.1 10.7  117   393    6   SCHPO:AF-O74486-F1 MEIOTIC DRIVER WTF19;
 706:  grhm-A  2.1  8.3   87   202    8   SCHPO:AF-Q9HDZ8-F1 UNCHARACTERIZED PROTEIN C589.06C;
 707:  gsvz-A  2.1  4.1   62   418    8   SCHPO:AF-Q9Y823-F1 HOMOCITRATE SYNTHASE, MITOCHONDRIAL;
 708:  grtj-A  2.1  6.8  100   235    8   SCHPO:AF-P87155-F1 PROTEIN GMH1 HOMOLOG;
 709:  gsut-A  2.1  6.2  124   899    9   SCHPO:AF-O59868-F1 CALCIUM-TRANSPORTING ATPASE 1;
 710:  gsur-A  2.1  5.4  144   648    4   SCHPO:AF-Q9C469-F1 ZINC FINGER PROTEIN GRT1;
 711:  grj2-A  2.1  7.8   83   161    7   SCHPO:AF-P50515-F1 V-TYPE PROTON ATPASE 16 KDA PROTEOLIPID SUBUNIT;
 712:  gudn-A  2.1  9.8  125   646    8   SCHPO:AF-Q10302-F1 UNCHARACTERIZED PROTEIN C22H10.09;
 713:  gr41-A  2.1  9.6   82   783    5   SCHPO:AF-Q9HE09-F1 PUTATIVE ATP-DEPENDENT DNA HELICASE FML2;
 714:  gqy1-A  2.1  4.5   59    83    8   SCHPO:AF-C6Y4B7-F1 UNCHARACTERIZED PROTEIN C227.19C;
 715:  gt2i-A  2.1  5.4  124   678    8   SCHPO:AF-Q9C0W8-F1 PROTEIN TRANSPORT PROTEIN TIP20;
 716:  gt63-A  2.1 11.3   56   104    5   SCHPO:AF-G2TRM0-F1 ATP SYNTHASE ASSEMBLY FACTOR FMC1, MITOCHONDRIAL;
 717:  gt7z-A  2.1  7.3  144  1953    5   SCHPO:AF-O43065-F1 PROBABLE HELICASE MOT1;
 718:  gsvg-A  2.1  7.7   70   156   10   SCHPO:AF-G2TRM7-F1 UNCHARACTERIZED PROTEIN TAM5;
 719:  gsk7-A  2.1  9.3  109   411    7   SCHPO:AF-O42651-F1 AUTOPHAGY-RELATED PROTEIN 17;
 720:  gtqt-A  2.1  7.0   53   104    9   SCHPO:AF-O94546-F1 MEIOTICALLY UP-REGULATED GENE 150 PROTEIN;
 721:  gth5-A  2.1 10.4  132   867    6   SCHPO:AF-O59712-F1 UNCHARACTERIZED TRANSPORTER C3B8.04C;
 722:  grvp-A  2.1  5.8  100   458    7   SCHPO:AF-Q9USI4-F1 SAC3 FAMILY PROTEIN 2;
 723:  gtml-A  2.1  9.0   92   132    7   SCHPO:AF-Q10321-F1 SET1 COMPLEX COMPONENT SHG1;
 724:  gr0f-A  2.1 12.7   86   373    7   SCHPO:AF-O74749-F1 CLASS E VACUOLAR PROTEIN-SORTING MACHINERY PROTEI
 725:  gra1-A  2.1  7.4   94   146    5   SCHPO:AF-O94339-F1 MEIOTICALLY UP-REGULATED GENE 96 PROTEIN;
 726:  gumi-A  2.1  6.6  113   313   11   SCHPO:AF-O14322-F1 MEIOTICALLY UP-REGULATED GENE 100 PROTEIN, MITOCH
 727:  gscz-A  2.1  9.7   97   378    5   SCHPO:AF-Q9UTM7-F1 HISTONE ACETYLTRANSFERASE TYPE B CATALYTIC SUBUNI
 728:  gugg-A  2.1 14.8  100  1001    6   SCHPO:AF-Q9Y824-F1 UNCHARACTERIZED PROTEIN C1105.01;
 729:  gr1r-A  2.1  5.0   67   464    7   SCHPO:AF-O74799-F1 GLUCAN 1,3-BETA-GLUCOSIDASE 3;
 730:  gtl8-A  2.1 15.7  103   506    4   SCHPO:AF-Q9USH8-F1 GLUCOSIDASE 2 SUBUNIT BETA;
 731:  gsht-A  2.1 11.1   78   764    8   SCHPO:AF-O42976-F1 UNCHARACTERIZED MEMBRANE PROTEIN C20F10.07;
 732:  grc3-A  2.1 15.9  125   392    6   SCHPO:AF-Q10209-F1 UNCHARACTERIZED J DOMAIN-CONTAINING PROTEIN C4H3.
 733:  gsrl-A  2.1 16.6   79   639    4   SCHPO:AF-O74534-F1 PROTEIN SLY1;
 734:  gs14-A  2.1  8.0   88   798   10   SCHPO:AF-O59817-F1 PROTEIN EFR3;
 735:  gsiv-A  2.1  7.2   87   468    6   SCHPO:AF-Q9P6L2-F1 RIBOSOMAL LYSINE N-METHYLTRANSFERASE 4;
 736:  gtms-A  2.1  4.5  109   210    7   SCHPO:AF-O94360-F1 MAINTENANCE OF PLOIDY PROTEIN MOB1;
 737:  gr56-A  2.1  6.5   73   342    4   SCHPO:AF-O74627-F1 CYCLIN PCH1;
 738:  gtse-A  2.1  8.1   81   329    6   SCHPO:AF-Q9P7F8-F1 ATPASE GET3;
 739:  gsgs-A  2.1 14.8   83  1837    5   SCHPO:AF-O74424-F1 NUCLEOPORIN NUP211;
 740:  gt7m-A  2.1  8.5  132   542    5   SCHPO:AF-Q09948-F1 CHROMATIN STRUCTURE-REMODELING COMPLEX SUBUNIT RS
 741:  gt3z-A  2.1  9.3  122  2196    5   SCHPO:AF-Q9HDV6-F1 CELL POLARITY PROTEIN MOR2;
 742:  gt4d-A  2.1  4.0   72   158    8   SCHPO:AF-G2TRK0-F1 UNCHARACTERIZED TRANSMEMBRANE PROTEIN C343.21;
 743:  gulx-A  2.1  5.5   59   697   10   SCHPO:AF-O94368-F1 PENTATRICOPEPTIDE REPEAT-CONTAINING PROTEIN 1,
 744:  gttr-A  2.1  8.2  121   428    7   SCHPO:AF-O42964-F1 TRANSCRIPTION FACTOR IWS1;
 745:  gr5u-A  2.1  5.0  145   580   11   SCHPO:AF-P40901-F1 SEXUAL DIFFERENTIATION PROCESS PUTATIVE AMINO-ACI
 746:  gsfi-A  2.1  8.6  117   671   11   SCHPO:AF-P41889-F1 ANAPHASE-PROMOTING COMPLEX SUBUNIT CUT9;
 747:  grg9-A  2.1  6.5  124   695    5   SCHPO:AF-Q9Y7X2-F1 N-TERMINAL ACETYLTRANSFERASE A COMPLEX SUBUNIT-LI
 748:  gucx-A  2.1 13.7   80   608    6   SCHPO:AF-O94268-F1 25S RRNA (CYTOSINE-C(5))-METHYLTRANSFERASE NOP2;
 749:  gugm-A  2.1  5.0   61   119    2   SCHPO:AF-Q9C0V2-F1 PUTATIVE UNCHARACTERIZED PROTEIN C576.19C;
 750:  gs6x-A  2.0  6.8  107   271    7   SCHPO:AF-Q09834-F1 UNCHARACTERIZED MITOCHONDRIAL CARRIER C4G8.08;
 751:  gtpj-A  2.0  5.4   93   515    8   SCHPO:AF-Q10340-F1 UNCHARACTERIZED PROTEIN C106.19;
 752:  gr3e-A  2.0 13.1   91   182    9   SCHPO:AF-Q9UU91-F1 PROTEIN YOP1;
 753:  gq9g-A  2.0  5.0   71   164    3   SCHPO:AF-O14285-F1 DASH COMPLEX SUBUNIT SPC34;
 754:  grn2-A  2.0  9.1   84   282   10   SCHPO:AF-Q9UTQ5-F1 UNCHARACTERIZED J DOMAIN-CONTAINING PROTEIN C1071
 755:  gudw-A  2.0  8.5   91   249    9   SCHPO:AF-Q9UTD3-F1 PROTEIN YIP5;
 756:  gr29-A  2.0  4.7   45    48    9   SCHPO:AF-P0CU22-F1 UNCHARACTERIZED PROTEIN SPAC823.17;
 757:  gty4-A  2.0  6.0   72   913   11   SCHPO:AF-O74833-F1 DNA LIGASE 4;
 758:  grlm-A  2.0  4.1   96   290   11   SCHPO:AF-O13752-F1 UNCHARACTERIZED TLC DOMAIN-CONTAINING PROTEIN C17
 759:  gs0p-A  2.0  7.6   80   481    5   SCHPO:AF-O94615-F1 PENTATRICOPEPTIDE REPEAT-CONTAINING PROTEIN 8,
 760:  gr83-A  2.0  8.2  145  1336    7   SCHPO:AF-P78966-F1 MATING FACTOR M SECRETION PROTEIN MAM1;
 761:  gs8p-A  2.0  4.0   61  1576    3   SCHPO:AF-Q9HGN1-F1 EIF-2-ALPHA KINASE GCN2;
 762:  gtg3-A  2.0  5.9   72   306    8   SCHPO:AF-P56286-F1 EUKARYOTIC TRANSLATION INITIATION FACTOR 2 SUBUNI
 763:  groy-A  2.0 13.9   66   407    9   SCHPO:AF-O59721-F1 TRNA PSEUDOURIDINE SYNTHASE 4;
 764:  guep-A  2.0  5.9   98   186    4   SCHPO:AF-O42901-F1 UNCHARACTERIZED PROTEIN C119.09C;
 765:  gs9u-A  2.0 13.1   86   277    2   SCHPO:AF-O94494-F1 INNER KINETOCHORE SUBUNIT SIM4;
 766:  gr8p-A  2.0  7.9  121   426   10   SCHPO:AF-Q09906-F1 TRANSMEMBRANE PROTEIN 184 HOMOLOG C30D11.06C;
 767:  gq1n-A  2.0  3.8   62   149   15   SCHPO:AF-O94591-F1 UNCHARACTERIZED MEMBRANE PROTEIN C622.01C;
 768:  gsjj-A  2.0  9.5  132   777    8   SCHPO:AF-Q09697-F1 RHO-GTPASE-ACTIVATING PROTEIN 8;
 769:  gshi-A  2.0 13.8  127   766    8   SCHPO:AF-P48383-F1 PROTEIN SAK1;
 770:  gul7-A  2.0  7.8  126   687   13   SCHPO:AF-O74520-F1 UNCHARACTERIZED MEMBRANE PROTEIN C663.14C;
 771:  gtq1-A  2.0 15.2   74   875    5   SCHPO:AF-Q10429-F1 CONDENSIN COMPLEX SUBUNIT 3;
 772:  grlc-A  2.0  7.3   96  1076    6   SCHPO:AF-O13710-F1 STRUCTURAL MAINTENANCE OF CHROMOSOMES PROTEIN 5;
 773:  gtjr-A  2.0  8.7  117   324    8   SCHPO:AF-Q09875-F1 UNCHARACTERIZED PROTEIN C12G12.12;
 774:  gsn2-A  2.0  5.0   97   539    6   SCHPO:AF-Q9USK3-F1 UNCHARACTERIZED TRANSPORTER C4B3.13;
 775:  gsim-A  2.0  6.5   86   222   10   SCHPO:AF-O13737-F1 2-HYDROXY-PALMITIC ACID DIOXYGENASE MPO1;
 776:  gt2c-A  2.0 10.2   91   306    2   SCHPO:AF-P36615-F1 SERINE/THREONINE-PROTEIN KINASE CSK1;
 777:  gssc-A  2.0  6.5   49  1151   10   SCHPO:AF-O13987-F1 ANKYRIN AND IPT/TIG REPEAT-CONTAINING PROTEIN C26
 778:  gr3f-A  2.0  8.7   83   288    6   SCHPO:AF-O94550-F1 PROHIBITIN-2;
 779:  gq3f-A  2.0  5.7  118   319    8   SCHPO:AF-O94531-F1 SYNTAXIN UFE1;
 780:  gr0a-A  2.0 18.8   82   577    5   SCHPO:AF-O74991-F1 F-BOX/TPR REPEAT PROTEIN POF3;

# Structural equivalences
   1: 6c70-A gukr-A    63 -  91 <=>   16 -  44   (ASP   65  - ARG   93  <=> MET   16  - GLN   44 )                          
   1: 6c70-A gukr-A    92 -  97 <=>   46 -  51   (SER   94  - LYS   99  <=> PHE   46  - LYS   51 )                          
   1: 6c70-A gukr-A   100 - 103 <=>   52 -  55   (ALA  102  - ASN  105  <=> ARG   52  - TYR   55 )                          
   1: 6c70-A gukr-A   118 - 122 <=>   57 -  61   (PHE  120  - ALA  124  <=> HIS   57  - PHE   61 )                          
   1: 6c70-A gukr-A   125 - 149 <=>   62 -  86   (LYS  127  - PHE  151  <=> TRP   62  - ASN   86 )                          
   1: 6c70-A gukr-A   182 - 204 <=>   87 - 109   (PHE  199  - LEU  221  <=> GLU   87  - GLN  109 )                          
   1: 6c70-A gukr-A   253 - 256 <=>  111 - 114   (LEU  339  - ALA  342  <=> THR  111  - ILE  114 )                          
   1: 6c70-A gukr-A   261 - 281 <=>  116 - 136   (TYR  347  - TYR  367  <=> MET  116  - LEU  136 )                          
   1: 6c70-A gukr-A   283 - 286 <=>  137 - 140   (ALA  369  - VAL  372  <=> ARG  137  - TYR  140 )                          
   1: 6c70-A gukr-A   292 - 317 <=>  143 - 168   (TYR  378  - LEU  403  <=> PHE  143  - PRO  168 )                          
   1: 6c70-A gukr-A   340 - 343 <=>  180 - 183   (ALA  426  - PHE  429  <=> ALA  180  - GLU  183 )                          
   1: 6c70-A gukr-A   344 - 347 <=>  185 - 188   (VAL  430  - VAL  433  <=> THR  185  - ARG  188 )                          
   1: 6c70-A gukr-A   350 - 358 <=>  189 - 197   (GLN  436  - SER  444  <=> PRO  189  - ILE  197 )                          
   1: 6c70-A gukr-A   360 - 363 <=>  198 - 201   (ALA  446  - PHE  449  <=> PHE  198  - ILE  201 )                          
   1: 6c70-A gukr-A   383 - 388 <=>  307 - 312   (VAL  469  - LYS  474  <=> PRO  307  - SER  312 )                          
   2: 6c70-A gtth-A    41 -  62 <=>  525 - 546   (ILE   43  - SER   64  <=> MET  525  - PHE  546 )                          
   2: 6c70-A gtth-A    63 -  66 <=>  549 - 552   (ASP   65  - ASP   68  <=> LEU  549  - SER  552 )                          
   2: 6c70-A gtth-A    67 -  90 <=>  555 - 578   (ASP   69  - VAL   92  <=> ASN  555  - CYS  578 )                          
   2: 6c70-A gtth-A    92 -  98 <=>  579 - 585   (SER   94  - THR  100  <=> ASN  579  - LEU  585 )                          
   2: 6c70-A gtth-A   132 - 135 <=>  592 - 595   (CYS  134  - GLY  137  <=> ILE  592  - SER  595 )                          
   2: 6c70-A gtth-A   184 - 187 <=>  604 - 607   (TYR  201  - ILE  204  <=> LEU  604  - CYS  607 )                          
   2: 6c70-A gtth-A   190 - 209 <=>  608 - 627   (ALA  207  - GLN  226  <=> LEU  608  - GLN  627 )                          
   2: 6c70-A gtth-A   246 - 249 <=>  628 - 631   (ARG  332  - HIS  335  <=> ASP  628  - ASN  631 )                          
   2: 6c70-A gtth-A   251 - 277 <=>  632 - 658   (VAL  337  - THR  363  <=> ALA  632  - GLN  658 )                          
   2: 6c70-A gtth-A   281 - 285 <=>  665 - 669   (TYR  367  - LYS  371  <=> THR  665  - SER  669 )                          
   2: 6c70-A gtth-A   297 - 300 <=>  673 - 676   (ILE  383  - LEU  386  <=> SER  673  - TRP  676 )                          
   2: 6c70-A gtth-A   302 - 317 <=>  677 - 692   (TYR  388  - LEU  403  <=> THR  677  - ASP  692 )                          
   2: 6c70-A gtth-A   353 - 356 <=>  694 - 697   (LYS  439  - SER  442  <=> ILE  694  - HIS  697 )                          
   2: 6c70-A gtth-A   360 - 363 <=>  718 - 721   (ALA  446  - PHE  449  <=> GLN  718  - HIS  721 )                          
   2: 6c70-A gtth-A   369 - 381 <=>  725 - 737   (LEU  455  - PHE  467  <=> GLN  725  - THR  737 )                          
   2: 6c70-A gtth-A   384 - 387 <=>  738 - 741   (LEU  470  - LEU  473  <=> ASP  738  - ILE  741 )                          
   3: 6c70-A gqzn-A    16 -  19 <=>  112 - 115   (VAL   18  - GLY   21  <=> PHE  112  - GLU  115 )                          
   3: 6c70-A gqzn-A    31 -  37 <=>  120 - 126   (GLY   33  - ARG   39  <=> LYS  120  - GLN  126 )                          
   3: 6c70-A gqzn-A    39 -  59 <=>  129 - 149   (TYR   41  - MET   61  <=> SER  129  - GLY  149 )                          
   3: 6c70-A gqzn-A    63 -  94 <=>  221 - 252   (ASP   65  - ILE   96  <=> THR  221  - LYS  252 )                          
   3: 6c70-A gqzn-A    96 - 101 <=>  253 - 258   (TYR   98  - ILE  103  <=> GLN  253  - LEU  258 )                          
   3: 6c70-A gqzn-A   259 - 284 <=>  260 - 285   (ASP  345  - THR  370  <=> VAL  260  - SER  285 )                          
   3: 6c70-A gqzn-A   285 - 290 <=>  287 - 292   (LYS  371  - ASN  376  <=> THR  287  - GLY  292 )                          
   3: 6c70-A gqzn-A   292 - 312 <=>  293 - 313   (TYR  378  - ILE  398  <=> PHE  293  - THR  313 )                          
   3: 6c70-A gqzn-A   314 - 329 <=>  320 - 335   (GLY  400  - TYR  415  <=> GLU  320  - SER  335 )                          
   3: 6c70-A gqzn-A   341 - 352 <=>  337 - 348   (LYS  427  - GLN  438  <=> PRO  337  - GLU  348 )                          
   4: 6c70-A grm3-A    64 -  95 <=>   40 -  71   (ASP   66  - PHE   97  <=> LYS   40  - GLU   71 )                          
   4: 6c70-A grm3-A   260 - 283 <=>   72 -  95   (ALA  346  - ALA  369  <=> ASP   72  - THR   95 )                          
   4: 6c70-A grm3-A   284 - 287 <=>   97 - 100   (THR  370  - ASN  373  <=> LYS   97  - GLU  100 )                          
   4: 6c70-A grm3-A   288 - 291 <=>  103 - 106   (GLY  374  - VAL  377  <=> ASN  103  - SER  106 )                          
   5: 6c70-A gt8p-A    64 -  95 <=>  114 - 145   (ASP   66  - PHE   97  <=> GLU  114  - LEU  145 )                          
   5: 6c70-A gt8p-A   259 - 285 <=>  147 - 173   (ASP  345  - LYS  371  <=> ASN  147  - MET  173 )                          
   5: 6c70-A gt8p-A   286 - 290 <=>  175 - 179   (VAL  372  - ASN  376  <=> GLU  175  - GLN  179 )                          
   6: 6c70-A gr3z-A     2 -   5 <=>   46 -  49   (LYS    4  - GLY    7  <=> THR   46  - TRP   49 )                          
   6: 6c70-A gr3z-A    10 -  13 <=>   74 -  77   (LEU   12  - ASN   15  <=> PHE   74  - ASP   77 )                          
   6: 6c70-A gr3z-A    29 -  40 <=>  223 - 234   (SER   31  - CYS   42  <=> VAL  223  - GLN  234 )                          
   6: 6c70-A gr3z-A    41 -  63 <=>  236 - 258   (ILE   43  - ASP   65  <=> GLU  236  - THR  258 )                          
   6: 6c70-A gr3z-A    64 -  98 <=>  262 - 296   (ASP   66  - THR  100  <=> ALA  262  - PHE  296 )                          
   6: 6c70-A gr3z-A   256 - 271 <=>  297 - 312   (ALA  342  - THR  357  <=> ASP  297  - GLU  312 )                          
   6: 6c70-A gr3z-A   272 - 287 <=>  314 - 329   (THR  358  - ASN  373  <=> ILE  314  - LEU  329 )                          
   6: 6c70-A gr3z-A   288 - 291 <=>  332 - 335   (GLY  374  - VAL  377  <=> ASN  332  - VAL  335 )                          
   7: 6c70-A gt7b-A    56 -  60 <=>  103 - 107   (VAL   58  - MET   62  <=> PHE  103  - ASN  107 )                          
   7: 6c70-A gt7b-A    65 - 101 <=>  113 - 149   (VAL   67  - ILE  103  <=> SER  113  - GLN  149 )                          
   7: 6c70-A gt7b-A   253 - 259 <=>  151 - 157   (LEU  339  - ASP  345  <=> ASP  151  - ILE  157 )                          
   7: 6c70-A gt7b-A   261 - 282 <=>  159 - 180   (TYR  347  - GLN  368  <=> LEU  159  - HIS  180 )                          
   7: 6c70-A gt7b-A   284 - 290 <=>  181 - 187   (THR  370  - ASN  376  <=> ILE  181  - THR  187 )                          
   7: 6c70-A gt7b-A   308 - 311 <=>  276 - 279   (PHE  394  - CYS  397  <=> ILE  276  - GLU  279 )                          
   7: 6c70-A gt7b-A   315 - 318 <=>  280 - 283   (ASN  401  - ILE  404  <=> LYS  280  - ASP  283 )                          
   7: 6c70-A gt7b-A   326 - 329 <=>  456 - 459   (GLU  412  - TYR  415  <=> LYS  456  - ALA  459 )                          
   7: 6c70-A gt7b-A   332 - 338 <=>  474 - 480   (HIS  418  - GLU  424  <=> GLY  474  - PRO  480 )                          
   7: 6c70-A gt7b-A   340 - 343 <=>  529 - 532   (ALA  426  - PHE  429  <=> TYR  529  - MET  532 )                          
   7: 6c70-A gt7b-A   346 - 349 <=>  533 - 536   (ILE  432  - GLN  435  <=> SER  533  - LEU  536 )                          
   8: 6c70-A gq0l-A     2 -   9 <=>   59 -  66   (LYS    4  - ASP   11  <=> PHE   59  - LEU   66 )                          
   8: 6c70-A gq0l-A    63 -  95 <=>  102 - 134   (ASP   65  - PHE   97  <=> ILE  102  - PRO  134 )                          
   8: 6c70-A gq0l-A   259 - 286 <=>  136 - 163   (ASP  345  - VAL  372  <=> THR  136  - GLY  163 )                          
   8: 6c70-A gq0l-A   287 - 291 <=>  167 - 171   (ASN  373  - VAL  377  <=> THR  167  - ASP  171 )                          
   9: 6c70-A gs22-A    64 -  91 <=>  264 - 291   (ASP   66  - ARG   93  <=> VAL  264  - SER  291 )                          
   9: 6c70-A gs22-A    92 -  95 <=>  293 - 296   (SER   94  - PHE   97  <=> ASP  293  - ALA  296 )                          
   9: 6c70-A gs22-A   256 - 259 <=>  297 - 300   (ALA  342  - ASP  345  <=> ASP  297  - ILE  300 )                          
   9: 6c70-A gs22-A   261 - 286 <=>  301 - 326   (TYR  347  - VAL  372  <=> SER  301  - ASP  326 )                          
   9: 6c70-A gs22-A   287 - 291 <=>  329 - 333   (ASN  373  - VAL  377  <=> ARG  329  - ARG  333 )                          
  10: 6c70-A gsrg-A     1 -   4 <=>  417 - 420   (PHE    3  - GLN    6  <=> LYS  417  - PRO  420 )                          
  10: 6c70-A gsrg-A     8 -  16 <=>  698 - 706   (ALA   10  - VAL   18  <=> GLN  698  - ASP  706 )                          
  10: 6c70-A gsrg-A    63 -  90 <=>  887 - 914   (ASP   65  - VAL   92  <=> PRO  887  - SER  914 )                          
  10: 6c70-A gsrg-A    91 -  94 <=>  916 - 919   (ARG   93  - ILE   96  <=> TYR  916  - ALA  919 )                          
  10: 6c70-A gsrg-A   257 - 287 <=>  920 - 950   (VAL  343  - ASN  373  <=> PRO  920  - ILE  950 )                          
  11: 6c70-A gq0q-A    27 -  31 <=>  166 - 170   (TYR   29  - GLY   33  <=> PRO  166  - PRO  170 )                          
  11: 6c70-A gq0q-A    64 -  91 <=>  432 - 459   (ASP   66  - ARG   93  <=> LEU  432  - SER  459 )                          
  11: 6c70-A gq0q-A   260 - 286 <=>  461 - 487   (ALA  346  - VAL  372  <=> MET  461  - SER  487 )                          
  12: 6c70-A gtrt-A    63 - 101 <=>   12 -  50   (ASP   65  - ILE  103  <=> ASP   12  - SER   50 )                          
  12: 6c70-A gtrt-A   252 - 286 <=>   53 -  87   (ARG  338  - VAL  372  <=> ARG   53  - GLU   87 )                          
  12: 6c70-A gtrt-A   287 - 290 <=>   90 -  93   (ASN  373  - ASN  376  <=> LEU   90  - LYS   93 )                          
  12: 6c70-A gtrt-A   330 - 333 <=>  223 - 226   (SER  416  - TRP  419  <=> PRO  223  - GLY  226 )                          
  13: 6c70-A gsqp-A    63 -  94 <=>   34 -  65   (ASP   65  - ILE   96  <=> LYS   34  - PHE   65 )                          
  13: 6c70-A gsqp-A    96 -  99 <=>   66 -  69   (TYR   98  - LEU  101  <=> LYS   66  - PRO   69 )                          
  13: 6c70-A gsqp-A   255 - 289 <=>   70 - 104   (THR  341  - VAL  375  <=> SER   70  - GLU  104 )                          
  14: 6c70-A gs8f-A     1 -   4 <=>   55 -  58   (PHE    3  - GLN    6  <=> ALA   55  - ASN   58 )                          
  14: 6c70-A gs8f-A     9 -  12 <=>  102 - 105   (ASP   11  - PRO   14  <=> ARG  102  - PHE  105 )                          
  14: 6c70-A gs8f-A    16 -  19 <=>  143 - 146   (VAL   18  - GLY   21  <=> PRO  143  - VAL  146 )                          
  14: 6c70-A gs8f-A    66 -  89 <=>  304 - 327   (ASP   68  - PRO   91  <=> THR  304  - LYS  327 )                          
  14: 6c70-A gs8f-A    91 -  94 <=>  328 - 331   (ARG   93  - ILE   96  <=> THR  328  - GLY  331 )                          
  14: 6c70-A gs8f-A   259 - 286 <=>  332 - 359   (ASP  345  - VAL  372  <=> ARG  332  - ILE  359 )                          
  14: 6c70-A gs8f-A   287 - 290 <=>  362 - 365   (ASN  373  - ASN  376  <=> ALA  362  - VAL  365 )                          
  14: 6c70-A gs8f-A   382 - 388 <=>  375 - 381   (MET  468  - LYS  474  <=> SER  375  - GLN  381 )                          
  15: 6c70-A gq87-A    52 -  56 <=>  821 - 825   (GLY   54  - VAL   58  <=> ILE  821  - SER  825 )                          
  15: 6c70-A gq87-A    64 -  95 <=>  852 - 883   (ASP   66  - PHE   97  <=> LEU  852  - ASN  883 )                          
  15: 6c70-A gq87-A   259 - 281 <=>  885 - 907   (ASP  345  - TYR  367  <=> ASN  885  - GLY  907 )                          
  15: 6c70-A gq87-A   283 - 286 <=>  908 - 911   (ALA  369  - VAL  372  <=> CYS  908  - THR  911 )                          
  15: 6c70-A gq87-A   292 - 302 <=>  912 - 922   (TYR  378  - TYR  388  <=> GLU  912  - LYS  922 )                          
  15: 6c70-A gq87-A   306 - 309 <=>  936 - 939   (GLN  392  - LEU  395  <=> TYR  936  - VAL  939 )                          
  15: 6c70-A gq87-A   318 - 321 <=> 1074 -1077   (ILE  404  - SER  407  <=> SER 1074  - ALA 1077 )                          
  15: 6c70-A gq87-A   330 - 334 <=> 1119 -1123   (SER  416  - TYR  420  <=> LYS 1119  - GLY 1123 )                          
  15: 6c70-A gq87-A   344 - 347 <=> 1167 -1170   (VAL  430  - VAL  433  <=> PRO 1167  - LEU 1170 )                          
  15: 6c70-A gq87-A   357 - 360 <=> 1244 -1247   (ILE  443  - ALA  446  <=> GLN 1244  - PHE 1247 )                          
  15: 6c70-A gq87-A   361 - 369 <=> 1250 -1258   (LYS  447  - LEU  455  <=> PHE 1250  - LEU 1258 )                          
  16: 6c70-A gseo-A    53 -  57 <=>   33 -  37   (MET   55  - ASN   59  <=> VAL   33  - LEU   37 )                          
  16: 6c70-A gseo-A    63 -  87 <=>  384 - 408   (ASP   65  - TYR   89  <=> GLU  384  - SER  408 )                          
  16: 6c70-A gseo-A    90 -  93 <=>  409 - 412   (VAL   92  - LYS   95  <=> THR  409  - VAL  412 )                          
  16: 6c70-A gseo-A    96 -  99 <=>  413 - 416   (TYR   98  - LEU  101  <=> ASN  413  - GLU  416 )                          
  16: 6c70-A gseo-A   255 - 286 <=>  417 - 448   (THR  341  - VAL  372  <=> LYS  417  - ASN  448 )                          
  16: 6c70-A gseo-A   289 - 292 <=>  457 - 460   (VAL  375  - TYR  378  <=> SER  457  - VAL  460 )                          
  16: 6c70-A gseo-A   385 - 388 <=>  466 - 469   (VAL  471  - LYS  474  <=> GLN  466  - GLU  469 )                          
  17: 6c70-A gqwx-A    64 -  89 <=>  114 - 139   (ASP   66  - PRO   91  <=> ALA  114  - TYR  139 )                          
  17: 6c70-A gqwx-A    91 -  94 <=>  140 - 143   (ARG   93  - ILE   96  <=> LEU  140  - THR  143 )                          
  17: 6c70-A gqwx-A   258 - 284 <=>  144 - 170   (GLY  344  - THR  370  <=> THR  144  - ARG  170 )                          
  17: 6c70-A gqwx-A   286 - 289 <=>  171 - 174   (VAL  372  - VAL  375  <=> PRO  171  - THR  174 )                          
  18: 6c70-A gror-A    33 -  36 <=>  191 - 194   (LYS   35  - HIS   38  <=> ILE  191  - SER  194 )                          
  18: 6c70-A gror-A    60 -  90 <=>  217 - 247   (MET   62  - VAL   92  <=> VAL  217  - SER  247 )                          
  18: 6c70-A gror-A   260 - 282 <=>  249 - 271   (ALA  346  - GLN  368  <=> SER  249  - LEU  271 )                          
  19: 6c70-A gtto-A     1 -   4 <=>    5 -   8   (PHE    3  - GLN    6  <=> LEU    5  - TYR    8 )                          
  19: 6c70-A gtto-A     5 -   8 <=>   14 -  17   (GLY    7  - ALA   10  <=> SER   14  - GLY   17 )                          
  19: 6c70-A gtto-A    27 -  31 <=>   19 -  23   (TYR   29  - GLY   33  <=> VAL   19  - ASN   23 )                          
  19: 6c70-A gtto-A    59 -  64 <=>   38 -  43   (MET   61  - ASP   66  <=> GLN   38  - SER   43 )                          
  19: 6c70-A gtto-A    67 -  99 <=>   44 -  76   (ASP   69  - LEU  101  <=> THR   44  - GLY   76 )                          
  19: 6c70-A gtto-A   256 - 262 <=>   78 -  84   (ALA  342  - GLY  348  <=> THR   78  - PHE   84 )                          
  19: 6c70-A gtto-A   263 - 277 <=>   86 - 100   (VAL  349  - THR  363  <=> GLU   86  - ASN  100 )                          
  19: 6c70-A gtto-A   278 - 282 <=>  102 - 106   (LEU  364  - GLN  368  <=> GLU  102  - ARG  106 )                          
  19: 6c70-A gtto-A   285 - 289 <=>  107 - 111   (LYS  371  - VAL  375  <=> PRO  107  - PRO  111 )                          
  19: 6c70-A gtto-A   319 - 322 <=>  256 - 259   (GLU  405  - SER  408  <=> GLU  256  - SER  259 )                          
  19: 6c70-A gtto-A   353 - 356 <=>  261 - 264   (LYS  439  - SER  442  <=> VAL  261  - GLY  264 )                          
  19: 6c70-A gtto-A   366 - 370 <=>  431 - 435   (SER  452  - PHE  456  <=> PHE  431  - TYR  435 )                          
  19: 6c70-A gtto-A   372 - 375 <=>  437 - 440   (SER  458  - GLY  461  <=> LEU  437  - PRO  440 )                          
  19: 6c70-A gtto-A   376 - 383 <=>  454 - 461   (ALA  462  - VAL  469  <=> GLY  454  - ILE  461 )                          
  19: 6c70-A gtto-A   385 - 388 <=>  462 - 465   (VAL  471  - LYS  474  <=> CYS  462  - LYS  465 )                          
  20: 6c70-A gul6-A     1 -   5 <=>  165 - 169   (PHE    3  - GLY    7  <=> VAL  165  - GLN  169 )                          
  20: 6c70-A gul6-A    31 -  39 <=>  326 - 334   (GLY   33  - TYR   41  <=> ALA  326  - MET  334 )                          
  20: 6c70-A gul6-A    42 -  49 <=>  335 - 342   (VAL   44  - LEU   51  <=> SER  335  - ASP  342 )                          
  20: 6c70-A gul6-A    64 -  89 <=>  454 - 479   (ASP   66  - PRO   91  <=> LYS  454  - THR  479 )                          
  20: 6c70-A gul6-A    91 -  94 <=>  480 - 483   (ARG   93  - ILE   96  <=> LEU  480  - THR  483 )                          
  20: 6c70-A gul6-A   257 - 280 <=>  484 - 507   (VAL  343  - ALA  366  <=> ASP  484  - TYR  507 )                          
  20: 6c70-A gul6-A   282 - 285 <=>  521 - 524   (GLN  368  - LYS  371  <=> PRO  521  - SER  524 )                          
  20: 6c70-A gul6-A   292 - 307 <=>  527 - 542   (TYR  378  - VAL  393  <=> SER  527  - LEU  542 )                          
  20: 6c70-A gul6-A   370 - 380 <=>  543 - 553   (PHE  456  - TYR  466  <=> SER  543  - VAL  553 )                          
  20: 6c70-A gul6-A   383 - 388 <=>  555 - 560   (VAL  469  - LYS  474  <=> VAL  555  - SER  560 )                          
  21: 6c70-A gtyc-A    64 -  87 <=>   69 -  92   (ASP   66  - TYR   89  <=> PRO   69  - MET   92 )                          
  21: 6c70-A gtyc-A    90 -  93 <=>   93 -  96   (VAL   92  - LYS   95  <=> ASP   93  - PRO   96 )                          
  21: 6c70-A gtyc-A   260 - 287 <=>   97 - 124   (ALA  346  - ASN  373  <=> SER   97  - PRO  124 )                          
  22: 6c70-A gq6p-A    55 -  60 <=>  106 - 111   (ALA   57  - MET   62  <=> ASN  106  - ASN  111 )                          
  22: 6c70-A gq6p-A    63 -  66 <=>  114 - 117   (ASP   65  - ASP   68  <=> THR  114  - THR  117 )                          
  22: 6c70-A gq6p-A    67 - 102 <=>  119 - 154   (ASP   69  - TRP  104  <=> SER  119  - ASP  154 )                          
  22: 6c70-A gq6p-A   255 - 259 <=>  159 - 163   (THR  341  - ASP  345  <=> ALA  159  - LYS  163 )                          
  22: 6c70-A gq6p-A   261 - 282 <=>  165 - 186   (TYR  347  - GLN  368  <=> TYR  165  - HIS  186 )                          
  22: 6c70-A gq6p-A   285 - 292 <=>  187 - 194   (LYS  371  - TYR  378  <=> ILE  187  - VAL  194 )                          
  22: 6c70-A gq6p-A   308 - 311 <=>  274 - 277   (PHE  394  - CYS  397  <=> VAL  274  - GLU  277 )                          
  22: 6c70-A gq6p-A   315 - 318 <=>  278 - 281   (ASN  401  - ILE  404  <=> LYS  278  - GLU  281 )                          
  22: 6c70-A gq6p-A   330 - 333 <=>  491 - 494   (SER  416  - TRP  419  <=> GLY  491  - LEU  494 )                          
  22: 6c70-A gq6p-A   336 - 339 <=>  495 - 498   (GLY  422  - GLU  425  <=> PRO  495  - ARG  498 )                          
  22: 6c70-A gq6p-A   342 - 346 <=>  499 - 503   (THR  428  - ILE  432  <=> LYS  499  - LYS  503 )                          
  22: 6c70-A gq6p-A   349 - 352 <=>  504 - 507   (GLN  435  - GLN  438  <=> CYS  504  - CYS  507 )                          
  23: 6c70-A gr74-A     1 -   4 <=>  577 - 580   (PHE    3  - GLN    6  <=> PRO  577  - PRO  580 )                          
  23: 6c70-A gr74-A     5 -  10 <=> 1071 -1076   (GLY    7  - LEU   12  <=> PHE 1071  - LEU 1076 )                          
  23: 6c70-A gr74-A    11 -  19 <=> 1078 -1086   (LEU   13  - GLY   21  <=> SER 1078  - SER 1086 )                          
  23: 6c70-A gr74-A    20 -  23 <=> 1094 -1097   (VAL   22  - PHE   25  <=> ASN 1094  - ASP 1097 )                          
  23: 6c70-A gr74-A    85 -  91 <=> 1100 -1106   (MET   87  - ARG   93  <=> PHE 1100  - VAL 1106 )                          
  23: 6c70-A gr74-A    93 - 100 <=> 1109 -1116   (LYS   95  - ALA  102  <=> LEU 1109  - GLY 1116 )                          
  23: 6c70-A gr74-A   109 - 117 <=> 1127 -1135   (PRO  111  - ARG  119  <=> LYS 1127  - SER 1135 )                          
  23: 6c70-A gr74-A   118 - 145 <=> 1137 -1164   (PHE  120  - THR  147  <=> ARG 1137  - PRO 1164 )                          
  23: 6c70-A gr74-A   180 - 183 <=> 1166 -1169   (TYR  197  - TYR  200  <=> TYR 1166  - PRO 1169 )                          
  23: 6c70-A gr74-A   184 - 207 <=> 1180 -1203   (TYR  201  - CYS  224  <=> ASN 1180  - ILE 1203 )                          
  23: 6c70-A gr74-A   244 - 253 <=> 1205 -1214   (VAL  330  - LEU  339  <=> PRO 1205  - ASN 1214 )                          
  23: 6c70-A gr74-A   255 - 273 <=> 1215 -1233   (THR  341  - THR  359  <=> TYR 1215  - ARG 1233 )                          
  23: 6c70-A gr74-A   295 - 316 <=> 1251 -1272   (THR  381  - ARG  402  <=> SER 1251  - GLY 1272 )                          
  23: 6c70-A gr74-A   331 - 334 <=> 1302 -1305   (CYS  417  - TYR  420  <=> LEU 1302  - ARG 1305 )                          
  23: 6c70-A gr74-A   335 - 338 <=> 1307 -1310   (ASP  421  - GLU  424  <=> PHE 1307  - LEU 1310 )                          
  24: 6c70-A gtrd-A    64 -  89 <=>   79 - 104   (ASP   66  - PRO   91  <=> PRO   79  - GLU  104 )                          
  24: 6c70-A gtrd-A    91 -  98 <=>  105 - 112   (ARG   93  - THR  100  <=> ILE  105  - CYS  112 )                          
  24: 6c70-A gtrd-A   250 - 283 <=>  114 - 147   (VAL  336  - ALA  369  <=> ASP  114  - TYR  147 )                          
  24: 6c70-A gtrd-A   284 - 287 <=>  149 - 152   (THR  370  - ASN  373  <=> TYR  149  - ALA  152 )                          
  24: 6c70-A gtrd-A   289 - 292 <=>  417 - 420   (VAL  375  - TYR  378  <=> ARG  417  - LEU  420 )                          
  25: 6c70-A gq6q-A    63 -  93 <=>   22 -  52   (ASP   65  - LYS   95  <=> SER   22  - GLU   52 )                          
  25: 6c70-A gq6q-A    96 -  99 <=>   53 -  56   (TYR   98  - LEU  101  <=> GLY   53  - LYS   56 )                          
  25: 6c70-A gq6q-A   258 - 289 <=>   59 -  90   (GLY  344  - VAL  375  <=> ARG   59  - THR   90 )                          
  25: 6c70-A gq6q-A   334 - 338 <=>  320 - 324   (TYR  420  - GLU  424  <=> LEU  320  - ASN  324 )                          
  26: 6c70-A gq6k-A    17 -  21 <=>   76 -  80   (MET   19  - GLY   23  <=> PRO   76  - SER   80 )                          
  26: 6c70-A gq6k-A    63 -  92 <=>  103 - 132   (ASP   65  - SER   94  <=> VAL  103  - GLU  132 )                          
  26: 6c70-A gq6k-A   260 - 284 <=>  133 - 157   (ALA  346  - THR  370  <=> VAL  133  - LEU  157 )                          
  26: 6c70-A gq6k-A   285 - 288 <=>  159 - 162   (LYS  371  - GLY  374  <=> ASP  159  - ILE  162 )                          
  26: 6c70-A gq6k-A   304 - 307 <=>  168 - 171   (LEU  390  - VAL  393  <=> ASP  168  - HIS  171 )                          
  26: 6c70-A gq6k-A   308 - 311 <=>  212 - 215   (PHE  394  - CYS  397  <=> PHE  212  - VAL  215 )                          
  26: 6c70-A gq6k-A   314 - 317 <=>  221 - 224   (GLY  400  - LEU  403  <=> SER  221  - GLY  224 )                          
  26: 6c70-A gq6k-A   330 - 333 <=>  361 - 364   (SER  416  - TRP  419  <=> ILE  361  - GLN  364 )                          
  26: 6c70-A gq6k-A   337 - 350 <=>  368 - 381   (SER  423  - GLN  436  <=> LYS  368  - ILE  381 )                          
  26: 6c70-A gq6k-A   351 - 354 <=>  383 - 386   (CYS  437  - ALA  440  <=> ASP  383  - LYS  386 )                          
  27: 6c70-A gt17-A     8 -  18 <=>    3 -  13   (ALA   10  - GLN   20  <=> TYR    3  - GLN   13 )                          
  27: 6c70-A gt17-A    56 -  62 <=>   58 -  64   (VAL   58  - SER   64  <=> HIS   58  - MET   64 )                          
  27: 6c70-A gt17-A    64 -  89 <=>   82 - 107   (ASP   66  - PRO   91  <=> THR   82  - ASN  107 )                          
  27: 6c70-A gt17-A    91 -  94 <=>  108 - 111   (ARG   93  - ILE   96  <=> ILE  108  - PHE  111 )                          
  27: 6c70-A gt17-A   254 - 283 <=>  113 - 142   (VAL  340  - ALA  369  <=> LEU  113  - SER  142 )                          
  27: 6c70-A gt17-A   284 - 287 <=>  144 - 147   (THR  370  - ASN  373  <=> THR  144  - SER  147 )                          
  27: 6c70-A gt17-A   291 - 295 <=>  148 - 152   (VAL  377  - THR  381  <=> TYR  148  - ASP  152 )                          
  27: 6c70-A gt17-A   301 - 307 <=>  157 - 163   (LEU  387  - VAL  393  <=> ASN  157  - LEU  163 )                          
  27: 6c70-A gt17-A   360 - 364 <=>  170 - 174   (ALA  446  - THR  450  <=> ILE  170  - LEU  174 )                          
  28: 6c70-A gri7-A    50 -  53 <=>   10 -  13   (GLN   52  - MET   55  <=> GLU   10  - VAL   13 )                          
  28: 6c70-A gri7-A    64 -  88 <=>  512 - 536   (ASP   66  - PHE   90  <=> LEU  512  - ALA  536 )                          
  28: 6c70-A gri7-A   194 - 201 <=>  537 - 544   (SER  211  - SER  218  <=> GLN  537  - ARG  544 )                          
  28: 6c70-A gri7-A   202 - 205 <=>  547 - 550   (TRP  219  - PHE  222  <=> ILE  547  - ASN  550 )                          
  28: 6c70-A gri7-A   253 - 284 <=>  555 - 586   (LEU  339  - THR  370  <=> LEU  555  - VAL  586 )                          
  28: 6c70-A gri7-A   285 - 288 <=>  588 - 591   (LYS  371  - GLY  374  <=> ARG  588  - LEU  591 )                          
  29: 6c70-A gruy-A    64 -  96 <=>  285 - 317   (ASP   66  - TYR   98  <=> GLU  285  - ASP  317 )                          
  29: 6c70-A gruy-A   259 - 287 <=>  318 - 346   (ASP  345  - ASN  373  <=> SER  318  - TYR  346 )                          
  29: 6c70-A gruy-A   292 - 295 <=>  349 - 352   (TYR  378  - THR  381  <=> PRO  349  - VAL  352 )                          
  29: 6c70-A gruy-A   298 - 301 <=>  353 - 356   (GLY  384  - LEU  387  <=> HIS  353  - THR  356 )                          
  29: 6c70-A gruy-A   325 - 331 <=>  814 - 820   (MET  411  - CYS  417  <=> VAL  814  - LYS  820 )                          
  29: 6c70-A gruy-A   336 - 339 <=>  824 - 827   (GLY  422  - GLU  425  <=> MET  824  - VAL  827 )                          
  30: 6c70-A grjp-A    64 -  95 <=>  472 - 503   (ASP   66  - PHE   97  <=> LYS  472  - LYS  503 )                          
  30: 6c70-A grjp-A   259 - 284 <=>  505 - 530   (ASP  345  - THR  370  <=> SER  505  - ASP  530 )                          
  30: 6c70-A grjp-A   285 - 289 <=>  532 - 536   (LYS  371  - VAL  375  <=> ASP  532  - ILE  536 )                          
  31: 6c70-A gtbm-A    63 -  94 <=>   13 -  44   (ASP   65  - ILE   96  <=> SER   13  - VAL   44 )                          
  31: 6c70-A gtbm-A    96 -  99 <=>   45 -  48   (TYR   98  - LEU  101  <=> LYS   45  - LEU   48 )                          
  31: 6c70-A gtbm-A   256 - 281 <=>   50 -  75   (ALA  342  - TYR  367  <=> LYS   50  - SER   75 )                          
  31: 6c70-A gtbm-A   286 - 289 <=>   78 -  81   (VAL  372  - VAL  375  <=> ASN   78  - LEU   81 )                          
  31: 6c70-A gtbm-A   320 - 336 <=>  169 - 185   (GLU  406  - GLY  422  <=> THR  169  - ILE  185 )                          
  31: 6c70-A gtbm-A   353 - 357 <=>  189 - 193   (LYS  439  - ILE  443  <=> THR  189  - SER  193 )                          
  31: 6c70-A gtbm-A   363 - 366 <=>  226 - 229   (PHE  449  - SER  452  <=> PHE  226  - LEU  229 )                          
  31: 6c70-A gtbm-A   370 - 374 <=>  342 - 346   (PHE  456  - LEU  460  <=> GLU  342  - GLU  346 )                          
  32: 6c70-A gtom-A    31 -  34 <=>  578 - 581   (GLY   33  - PHE   36  <=> SER  578  - PRO  581 )                          
  32: 6c70-A gtom-A    41 -  44 <=>  583 - 586   (ILE   43  - LEU   46  <=> ILE  583  - SER  586 )                          
  32: 6c70-A gtom-A    63 -  66 <=>  620 - 623   (ASP   65  - ASP   68  <=> PRO  620  - LEU  623 )                          
  32: 6c70-A gtom-A    68 -  89 <=>  624 - 645   (LEU   70  - PRO   91  <=> GLN  624  - ALA  645 )                          
  32: 6c70-A gtom-A    91 - 102 <=>  646 - 657   (ARG   93  - TRP  104  <=> ILE  646  - ALA  657 )                          
  32: 6c70-A gtom-A   253 - 260 <=>  658 - 665   (LEU  339  - ALA  346  <=> ASP  658  - LEU  665 )                          
  32: 6c70-A gtom-A   261 - 288 <=>  669 - 696   (TYR  347  - GLY  374  <=> HIS  669  - PHE  696 )                          
  32: 6c70-A gtom-A   289 - 292 <=>  797 - 800   (VAL  375  - TYR  378  <=> GLU  797  - ASP  800 )                          
  32: 6c70-A gtom-A   327 - 330 <=>  828 - 831   (ALA  413  - SER  416  <=> TRP  828  - LEU  831 )                          
  32: 6c70-A gtom-A   331 - 334 <=>  834 - 837   (CYS  417  - TYR  420  <=> VAL  834  - PHE  837 )                          
  32: 6c70-A gtom-A   337 - 341 <=>  885 - 889   (SER  423  - LYS  427  <=> ILE  885  - LEU  889 )                          
  33: 6c70-A gt9o-A     9 -  19 <=>    1 -  11   (ASP   11  - GLY   21  <=> MET    1  - ALA   11 )                          
  33: 6c70-A gt9o-A    64 -  90 <=>  101 - 127   (ASP   66  - VAL   92  <=> LEU  101  - ALA  127 )                          
  33: 6c70-A gt9o-A    92 -  98 <=>  128 - 134   (SER   94  - THR  100  <=> LYS  128  - ASN  134 )                          
  33: 6c70-A gt9o-A   255 - 259 <=>  136 - 140   (THR  341  - ASP  345  <=> VAL  136  - TYR  140 )                          
  33: 6c70-A gt9o-A   261 - 267 <=>  143 - 149   (TYR  347  - LEU  353  <=> LYS  143  - SER  149 )                          
  33: 6c70-A gt9o-A   268 - 287 <=>  151 - 170   (HIS  354  - ASN  373  <=> PHE  151  - ASN  170 )                          
  33: 6c70-A gt9o-A   288 - 291 <=>  186 - 189   (GLY  374  - VAL  377  <=> THR  186  - LEU  189 )                          
  34: 6c70-A gsdj-A    53 -  56 <=>  893 - 896   (MET   55  - VAL   58  <=> PHE  893  - VAL  896 )                          
  34: 6c70-A gsdj-A    63 -  92 <=>  957 - 986   (ASP   65  - SER   94  <=> ASP  957  - THR  986 )                          
  34: 6c70-A gsdj-A    93 - 101 <=>  993 -1001   (LYS   95  - ILE  103  <=> SER  993  - LEU 1001 )                          
  34: 6c70-A gsdj-A   102 - 105 <=> 1003 -1006   (TRP  104  - PRO  107  <=> LYS 1003  - ALA 1006 )                          
  34: 6c70-A gsdj-A   106 - 109 <=> 1009 -1012   (ASN  108  - PRO  111  <=> GLN 1009  - ARG 1012 )                          
  34: 6c70-A gsdj-A   243 - 246 <=> 1014 -1017   (TRP  329  - ARG  332  <=> PRO 1014  - PRO 1017 )                          
  34: 6c70-A gsdj-A   248 - 262 <=> 1018 -1032   (LYS  334  - GLY  348  <=> LYS 1018  - ALA 1032 )                          
  34: 6c70-A gsdj-A   263 - 281 <=> 1036 -1054   (VAL  349  - TYR  367  <=> MET 1036  - ASN 1054 )                          
  34: 6c70-A gsdj-A   283 - 290 <=> 1055 -1062   (ALA  369  - ASN  376  <=> TYR 1055  - LEU 1062 )                          
  35: 6c70-A gtvw-A    64 -  89 <=>   69 -  94   (ASP   66  - PRO   91  <=> ILE   69  - ASN   94 )                          
  35: 6c70-A gtvw-A    91 -  97 <=>   95 - 101   (ARG   93  - LYS   99  <=> TYR   95  - ASN  101 )                          
  35: 6c70-A gtvw-A    99 - 102 <=>  102 - 105   (LEU  101  - TRP  104  <=> SER  102  - THR  105 )                          
  35: 6c70-A gtvw-A   104 - 111 <=>  106 - 113   (ASN  106  - PHE  113  <=> VAL  106  - LYS  113 )                          
  35: 6c70-A gtvw-A   154 - 158 <=>  155 - 159   (PRO  171  - LEU  175  <=> ALA  155  - ASP  159 )                          
  35: 6c70-A gtvw-A   161 - 166 <=>  161 - 166   (ARG  178  - PHE  183  <=> CYS  161  - ASP  166 )                          
  35: 6c70-A gtvw-A   197 - 200 <=>  179 - 182   (VAL  214  - CYS  217  <=> GLU  179  - THR  182 )                          
  35: 6c70-A gtvw-A   261 - 286 <=>  185 - 210   (TYR  347  - VAL  372  <=> PRO  185  - GLN  210 )                          
  35: 6c70-A gtvw-A   287 - 290 <=>  213 - 216   (ASN  373  - ASN  376  <=> MET  213  - LEU  216 )                          
  36: 6c70-A gt4p-A    41 -  53 <=>    4 -  16   (ILE   43  - MET   55  <=> SER    4  - CYS   16 )                          
  36: 6c70-A gt4p-A    54 -  57 <=>   18 -  21   (MET   56  - ASN   59  <=> SER   18  - VAL   21 )                          
  36: 6c70-A gt4p-A    60 -  64 <=>   22 -  26   (MET   62  - ASP   66  <=> GLU   22  - ALA   26 )                          
  36: 6c70-A gt4p-A    65 -  88 <=>   28 -  51   (VAL   67  - PHE   90  <=> LEU   28  - ALA   51 )                          
  36: 6c70-A gt4p-A    90 - 103 <=>   52 -  65   (VAL   92  - ASN  105  <=> TYR   52  - LYS   65 )                          
  36: 6c70-A gt4p-A   250 - 259 <=>   67 -  76   (VAL  336  - ASP  345  <=> SER   67  - LYS   76 )                          
  36: 6c70-A gt4p-A   261 - 282 <=>   77 -  98   (TYR  347  - GLN  368  <=> LEU   77  - SER   98 )                          
  36: 6c70-A gt4p-A   283 - 286 <=>  100 - 103   (ALA  369  - VAL  372  <=> GLU  100  - LEU  103 )                          
  36: 6c70-A gt4p-A   287 - 290 <=>  106 - 109   (ASN  373  - ASN  376  <=> LEU  106  - LEU  109 )                          
  36: 6c70-A gt4p-A   329 - 332 <=>  197 - 200   (TYR  415  - HIS  418  <=> HIS  197  - SER  200 )                          
  37: 6c70-A grop-A    64 -  97 <=>   93 - 126   (ASP   66  - LYS   99  <=> ALA   93  - LYS  126 )                          
  37: 6c70-A grop-A   103 - 106 <=>  184 - 187   (ASN  105  - ASN  108  <=> SER  184  - PRO  187 )                          
  37: 6c70-A grop-A   111 - 115 <=>  203 - 207   (PHE  113  - ASN  117  <=> THR  203  - ASP  207 )                          
  37: 6c70-A grop-A   117 - 120 <=>  208 - 211   (ARG  119  - ALA  122  <=> ILE  208  - PHE  211 )                          
  37: 6c70-A grop-A   170 - 173 <=>  694 - 697   (SER  187  - GLY  190  <=> GLU  694  - GLU  697 )                          
  37: 6c70-A grop-A   174 - 195 <=>  699 - 720   (HIS  191  - LEU  212  <=> MET  699  - ARG  720 )                          
  37: 6c70-A grop-A   200 - 203 <=>  722 - 725   (CYS  217  - LEU  220  <=> GLU  722  - GLU  725 )                          
  37: 6c70-A grop-A   261 - 283 <=>  728 - 750   (TYR  347  - ALA  369  <=> GLN  728  - ASP  750 )                          
  37: 6c70-A grop-A   285 - 290 <=>  751 - 756   (LYS  371  - ASN  376  <=> GLU  751  - MET  756 )                          
  38: 6c70-A gruv-A    29 -  35 <=>  215 - 221   (SER   31  - PRO   37  <=> LEU  215  - ALA  221 )                          
  38: 6c70-A gruv-A    62 -  89 <=>  326 - 353   (SER   64  - PRO   91  <=> ALA  326  - LYS  353 )                          
  38: 6c70-A gruv-A    91 -  98 <=>  354 - 361   (ARG   93  - THR  100  <=> ARG  354  - ALA  361 )                          
  38: 6c70-A gruv-A   250 - 279 <=>  363 - 392   (VAL  336  - LEU  365  <=> ASN  363  - PRO  392 )                          
  39: 6c70-A gsdn-A    63 -  89 <=>   35 -  61   (ASP   65  - PRO   91  <=> PHE   35  - GLU   61 )                          
  39: 6c70-A gsdn-A    91 -  94 <=>   62 -  65   (ARG   93  - ILE   96  <=> THR   62  - LYS   65 )                          
  39: 6c70-A gsdn-A    96 - 104 <=>   66 -  74   (TYR   98  - ASN  106  <=> LYS   66  - SER   74 )                          
  39: 6c70-A gsdn-A   128 - 133 <=>  109 - 114   (ARG  130  - VAL  135  <=> SER  109  - LYS  114 )                          
  39: 6c70-A gsdn-A   136 - 139 <=>  115 - 118   (ALA  138  - PHE  141  <=> PRO  115  - HIS  118 )                          
  39: 6c70-A gsdn-A   197 - 204 <=>  131 - 138   (VAL  214  - LEU  221  <=> GLU  131  - SER  138 )                          
  39: 6c70-A gsdn-A   206 - 210 <=>  158 - 162   (ALA  223  - LEU  227  <=> LEU  158  - MET  162 )                          
  39: 6c70-A gsdn-A   216 - 219 <=>  167 - 170   (ILE  233  - PRO  236  <=> SER  167  - PHE  170 )                          
  39: 6c70-A gsdn-A   234 - 246 <=>  202 - 214   (MET  320  - ARG  332  <=> PRO  202  - ASP  214 )                          
  39: 6c70-A gsdn-A   248 - 260 <=>  218 - 230   (LYS  334  - ALA  346  <=> ILE  218  - SER  230 )                          
  39: 6c70-A gsdn-A   261 - 280 <=>  232 - 251   (TYR  347  - ALA  366  <=> ARG  232  - PRO  251 )                          
  39: 6c70-A gsdn-A   380 - 383 <=>  252 - 255   (TYR  466  - VAL  469  <=> SER  252  - SER  255 )                          
  40: 6c70-A gs2y-A    64 -  91 <=>   74 - 101   (ASP   66  - ARG   93  <=> GLN   74  - VAL  101 )                          
  40: 6c70-A gs2y-A    93 - 101 <=>  104 - 112   (LYS   95  - ILE  103  <=> LYS  104  - HIS  112 )                          
  40: 6c70-A gs2y-A   102 - 105 <=>  114 - 117   (TRP  104  - PRO  107  <=> LYS  114  - GLN  117 )                          
  40: 6c70-A gs2y-A   106 - 109 <=>  120 - 123   (ASN  108  - PRO  111  <=> VAL  120  - GLY  123 )                          
  40: 6c70-A gs2y-A   239 - 258 <=>  126 - 145   (ALA  325  - GLY  344  <=> LYS  126  - LYS  145 )                          
  40: 6c70-A gs2y-A   260 - 290 <=>  146 - 176   (ALA  346  - ASN  376  <=> SER  146  - SER  176 )                          
  41: 6c70-A gum8-A    63 -  94 <=>   90 - 121   (ASP   65  - ILE   96  <=> ASP   90  - MET  121 )                          
  41: 6c70-A gum8-A    98 - 101 <=>  126 - 129   (THR  100  - ILE  103  <=> ALA  126  - ASN  129 )                          
  41: 6c70-A gum8-A   103 - 110 <=>  133 - 140   (ASN  105  - LEU  112  <=> SER  133  - VAL  140 )                          
  41: 6c70-A gum8-A   212 - 218 <=>  150 - 156   (HIS  229  - LYS  235  <=> ASN  150  - GLN  156 )                          
  41: 6c70-A gum8-A   247 - 250 <=>  163 - 166   (HIS  333  - VAL  336  <=> GLY  163  - GLU  166 )                          
  41: 6c70-A gum8-A   255 - 290 <=>  194 - 229   (THR  341  - ASN  376  <=> GLU  194  - ARG  229 )                          
  41: 6c70-A gum8-A   374 - 378 <=>  236 - 240   (LEU  460  - VAL  464  <=> ASN  236  - VAL  240 )                          
  42: 6c70-A gqwg-A    64 - 102 <=>   22 -  60   (ASP   66  - TRP  104  <=> GLU   22  - PRO   60 )                          
  42: 6c70-A gqwg-A   248 - 285 <=>   62 -  99   (LYS  334  - LYS  371  <=> GLU   62  - THR   99 )                          
  42: 6c70-A gqwg-A   286 - 290 <=>  101 - 105   (VAL  372  - ASN  376  <=> GLY  101  - ASP  105 )                          
  43: 6c70-A gt1t-A    65 -  95 <=>    1 -  31   (VAL   67  - PHE   97  <=> MET    1  - SER   31 )                          
  43: 6c70-A gt1t-A   257 - 287 <=>   32 -  62   (VAL  343  - ASN  373  <=> ASN   32  - GLN   62 )                          
  43: 6c70-A gt1t-A   288 - 312 <=>   69 -  93   (GLY  374  - ILE  398  <=> LYS   69  - GLU   93 )                          
  43: 6c70-A gt1t-A   335 - 353 <=>  141 - 159   (ASP  421  - LYS  439  <=> SER  141  - GLN  159 )                          
  43: 6c70-A gt1t-A   355 - 358 <=>  167 - 170   (MET  441  - SER  444  <=> GLY  167  - ILE  170 )                          
  43: 6c70-A gt1t-A   361 - 364 <=>  171 - 174   (LYS  447  - THR  450  <=> LEU  171  - LEU  174 )                          
  43: 6c70-A gt1t-A   367 - 378 <=>  178 - 189   (LEU  453  - VAL  464  <=> GLY  178  - LEU  189 )                          
  44: 6c70-A gszk-A    64 -  91 <=>  172 - 199   (ASP   66  - ARG   93  <=> ASN  172  - SER  199 )                          
  44: 6c70-A gszk-A   259 - 287 <=>  201 - 229   (ASP  345  - ASN  373  <=> GLU  201  - LYS  229 )                          
  44: 6c70-A gszk-A   288 - 291 <=>  232 - 235   (GLY  374  - VAL  377  <=> HIS  232  - SER  235 )                          
  45: 6c70-A gss9-A    64 -  94 <=>   23 -  53   (ASP   66  - ILE   96  <=> CYS   23  - CYS   53 )                          
  45: 6c70-A gss9-A    96 - 101 <=>   54 -  59   (TYR   98  - ILE  103  <=> ASN   54  - LYS   59 )                          
  45: 6c70-A gss9-A   102 - 105 <=>   61 -  64   (TRP  104  - PRO  107  <=> ASP   61  - LEU   64 )                          
  45: 6c70-A gss9-A   107 - 111 <=>   70 -  74   (SER  109  - PHE  113  <=> ILE   70  - ALA   74 )                          
  45: 6c70-A gss9-A   229 - 232 <=>  245 - 248   (THR  315  - GLN  318  <=> TYR  245  - ASP  248 )                          
  45: 6c70-A gss9-A   235 - 239 <=>  249 - 253   (LEU  321  - ALA  325  <=> THR  249  - SER  253 )                          
  45: 6c70-A gss9-A   242 - 245 <=>  254 - 257   (TYR  328  - GLU  331  <=> SER  254  - LYS  257 )                          
  45: 6c70-A gss9-A   250 - 253 <=>  259 - 262   (VAL  336  - LEU  339  <=> HIS  259  - VAL  262 )                          
  45: 6c70-A gss9-A   256 - 286 <=>  264 - 294   (ALA  342  - VAL  372  <=> SER  264  - ILE  294 )                          
  45: 6c70-A gss9-A   287 - 290 <=>  297 - 300   (ASN  373  - ASN  376  <=> LEU  297  - ILE  300 )                          
  45: 6c70-A gss9-A   301 - 312 <=>  393 - 404   (LEU  387  - ILE  398  <=> LEU  393  - SER  404 )                          
  45: 6c70-A gss9-A   335 - 338 <=>  437 - 440   (ASP  421  - GLU  424  <=> LEU  437  - GLN  440 )                          
  46: 6c70-A grr1-A    64 -  89 <=>   42 -  67   (ASP   66  - PRO   91  <=> LYS   42  - SER   67 )                          
  46: 6c70-A grr1-A    92 -  95 <=>   68 -  71   (SER   94  - PHE   97  <=> ARG   68  - LYS   71 )                          
  46: 6c70-A grr1-A   258 - 286 <=>   72 - 100   (GLY  344  - VAL  372  <=> ILE   72  - LYS  100 )                          
  46: 6c70-A grr1-A   287 - 290 <=>  103 - 106   (ASN  373  - ASN  376  <=> LEU  103  - GLU  106 )                          
  46: 6c70-A grr1-A   331 - 338 <=>  930 - 937   (CYS  417  - GLU  424  <=> ALA  930  - PRO  937 )                          
  47: 6c70-A gs66-A    66 -  96 <=>  212 - 242   (ASP   68  - TYR   98  <=> SER  212  - ASP  242 )                          
  47: 6c70-A gs66-A   191 - 194 <=>  247 - 250   (VAL  208  - SER  211  <=> ASN  247  - SER  250 )                          
  47: 6c70-A gs66-A   257 - 260 <=>  261 - 264   (VAL  343  - ALA  346  <=> ARG  261  - LEU  264 )                          
  47: 6c70-A gs66-A   263 - 281 <=>  277 - 295   (VAL  349  - TYR  367  <=> GLN  277  - TYR  295 )                          
  47: 6c70-A gs66-A   284 - 290 <=>  360 - 366   (THR  370  - ASN  376  <=> GLN  360  - LEU  366 )                          
  47: 6c70-A gs66-A   294 - 305 <=>  580 - 591   (ALA  380  - GLY  391  <=> MET  580  - TYR  591 )                          
  47: 6c70-A gs66-A   308 - 322 <=>  593 - 607   (PHE  394  - SER  408  <=> PHE  593  - LYS  607 )                          
  47: 6c70-A gs66-A   323 - 326 <=>  609 - 612   (SER  409  - GLU  412  <=> ARG  609  - MET  612 )                          
  47: 6c70-A gs66-A   329 - 335 <=>  614 - 620   (TYR  415  - ASP  421  <=> ILE  614  - SER  620 )                          
  47: 6c70-A gs66-A   336 - 339 <=>  622 - 625   (GLY  422  - GLU  425  <=> ARG  622  - SER  625 )                          
  48: 6c70-A grpz-A     2 -   5 <=>  147 - 150   (LYS    4  - GLY    7  <=> PRO  147  - HIS  150 )                          
  48: 6c70-A grpz-A    29 -  32 <=>  154 - 157   (SER   31  - LYS   34  <=> GLU  154  - GLY  157 )                          
  48: 6c70-A grpz-A    64 -  89 <=>  464 - 489   (ASP   66  - PRO   91  <=> HIS  464  - ASN  489 )                          
  48: 6c70-A grpz-A   260 - 280 <=>  491 - 511   (ALA  346  - ALA  366  <=> SER  491  - GLY  511 )                          
  48: 6c70-A grpz-A   377 - 383 <=>  513 - 519   (VAL  463  - VAL  469  <=> LEU  513  - ASP  519 )                          
  48: 6c70-A grpz-A   385 - 388 <=>  520 - 523   (VAL  471  - LYS  474  <=> ASN  520  - ILE  523 )                          
  49: 6c70-A gryt-A    64 - 100 <=> 1059 -1095   (ASP   66  - ALA  102  <=> GLU 1059  - SER 1095 )                          
  49: 6c70-A gryt-A   101 - 105 <=> 1097 -1101   (ILE  103  - PRO  107  <=> MET 1097  - MET 1101 )                          
  49: 6c70-A gryt-A   106 - 110 <=> 1103 -1107   (ASN  108  - LEU  112  <=> ASP 1103  - ASP 1107 )                          
  49: 6c70-A gryt-A   119 - 122 <=> 1122 -1125   (HIS  121  - ALA  124  <=> LEU 1122  - GLN 1125 )                          
  49: 6c70-A gryt-A   214 - 218 <=> 1133 -1137   (LYS  231  - LYS  235  <=> SER 1133  - ARG 1137 )                          
  49: 6c70-A gryt-A   259 - 287 <=> 1159 -1187   (ASP  345  - ASN  373  <=> PHE 1159  - GLU 1187 )                          
  49: 6c70-A gryt-A   289 - 309 <=> 1195 -1215   (VAL  375  - LEU  395  <=> THR 1195  - LYS 1215 )                          
  49: 6c70-A gryt-A   361 - 365 <=> 1236 -1240   (LYS  447  - VAL  451  <=> GLN 1236  - VAL 1240 )                          
  49: 6c70-A gryt-A   371 - 374 <=> 1241 -1244   (ALA  457  - LEU  460  <=> PRO 1241  - LYS 1244 )                          
  50: 6c70-A gsxw-A    63 -  91 <=>   23 -  51   (ASP   65  - ARG   93  <=> SER   23  - SER   51 )                          
  50: 6c70-A gsxw-A   261 - 284 <=>   53 -  76   (TYR  347  - THR  370  <=> THR   53  - TYR   76 )                          
  50: 6c70-A gsxw-A   285 - 290 <=>   78 -  83   (LYS  371  - ASN  376  <=> PHE   78  - VAL   83 )                          
  50: 6c70-A gsxw-A   301 - 304 <=>  101 - 104   (LEU  387  - LEU  390  <=> GLN  101  - GLU  104 )                          
  50: 6c70-A gsxw-A   315 - 319 <=>  138 - 142   (ASN  401  - GLU  405  <=> ALA  138  - HIS  142 )                          
  51: 6c70-A gsjf-A    63 -  91 <=>    1 -  29   (ASP   65  - ARG   93  <=> MET    1  - ARG   29 )                          
  51: 6c70-A gsjf-A   195 - 198 <=>   31 -  34   (LEU  212  - LEU  215  <=> THR   31  - THR   34 )                          
  51: 6c70-A gsjf-A   206 - 209 <=>   38 -  41   (ALA  223  - GLN  226  <=> THR   38  - GLY   41 )                          
  51: 6c70-A gsjf-A   253 - 256 <=>   43 -  46   (LEU  339  - ALA  342  <=> PRO   43  - ASP   46 )                          
  51: 6c70-A gsjf-A   260 - 286 <=>   51 -  77   (ALA  346  - VAL  372  <=> SER   51  - LEU   77 )                          
  51: 6c70-A gsjf-A   289 - 298 <=>  115 - 124   (VAL  375  - GLY  384  <=> ASP  115  - GLY  124 )                          
  52: 6c70-A gsh4-A    43 -  62 <=>  313 - 332   (THR   45  - SER   64  <=> ASP  313  - GLU  332 )                          
  52: 6c70-A gsh4-A    64 -  95 <=>  334 - 365   (ASP   66  - PHE   97  <=> LEU  334  - LYS  365 )                          
  52: 6c70-A gsh4-A   201 - 204 <=>  367 - 370   (SER  218  - LEU  221  <=> LEU  367  - GLU  370 )                          
  52: 6c70-A gsh4-A   245 - 248 <=>  375 - 378   (GLU  331  - LYS  334  <=> SER  375  - GLN  378 )                          
  52: 6c70-A gsh4-A   264 - 286 <=>  411 - 433   (ALA  350  - VAL  372  <=> LEU  411  - HIS  433 )                          
  52: 6c70-A gsh4-A   292 - 307 <=>  435 - 450   (TYR  378  - VAL  393  <=> SER  435  - PHE  450 )                          
  52: 6c70-A gsh4-A   359 - 364 <=>  457 - 462   (GLY  445  - THR  450  <=> CYS  457  - GLN  462 )                          
  53: 6c70-A gsvy-A    56 -  60 <=>   62 -  66   (VAL   58  - MET   62  <=> GLU   62  - LEU   66 )                          
  53: 6c70-A gsvy-A    64 -  94 <=>   90 - 120   (ASP   66  - ILE   96  <=> ASP   90  - LYS  120 )                          
  53: 6c70-A gsvy-A    96 - 107 <=>  132 - 143   (TYR   98  - SER  109  <=> SER  132  - GLU  143 )                          
  53: 6c70-A gsvy-A   247 - 250 <=>  152 - 155   (HIS  333  - VAL  336  <=> GLY  152  - LEU  155 )                          
  53: 6c70-A gsvy-A   261 - 286 <=>  168 - 193   (TYR  347  - VAL  372  <=> GLN  168  - VAL  193 )                          
  53: 6c70-A gsvy-A   328 - 333 <=>  214 - 219   (ALA  414  - TRP  419  <=> ASN  214  - ASN  219 )                          
  53: 6c70-A gsvy-A   336 - 339 <=>  220 - 223   (GLY  422  - GLU  425  <=> LEU  220  - SER  223 )                          
  54: 6c70-A gs1f-A     2 -  11 <=>   60 -  69   (LYS    4  - LEU   13  <=> ARG   60  - LEU   69 )                          
  54: 6c70-A gs1f-A    15 -  18 <=>   73 -  76   (ARG   17  - GLN   20  <=> GLU   73  - GLN   76 )                          
  54: 6c70-A gs1f-A    59 -  62 <=>   94 -  97   (MET   61  - SER   64  <=> ASN   94  - LYS   97 )                          
  54: 6c70-A gs1f-A    68 -  92 <=>   98 - 122   (LEU   70  - SER   94  <=> SER   98  - GLY  122 )                          
  54: 6c70-A gs1f-A    95 -  98 <=>  123 - 126   (PHE   97  - THR  100  <=> SER  123  - GLN  126 )                          
  54: 6c70-A gs1f-A   256 - 286 <=>  127 - 157   (ALA  342  - VAL  372  <=> PHE  127  - TYR  157 )                          
  54: 6c70-A gs1f-A   289 - 304 <=>  178 - 193   (VAL  375  - LEU  390  <=> PRO  178  - ASP  193 )                          
  54: 6c70-A gs1f-A   373 - 388 <=>  205 - 220   (VAL  459  - LYS  474  <=> ASP  205  - LYS  220 )                          
  55: 6c70-A gt53-A    56 -  60 <=>  186 - 190   (VAL   58  - MET   62  <=> TRP  186  - GLN  190 )                          
  55: 6c70-A gt53-A    64 - 101 <=>  250 - 287   (ASP   66  - ILE  103  <=> GLY  250  - GLY  287 )                          
  55: 6c70-A gt53-A   253 - 260 <=>  289 - 296   (LEU  339  - ALA  346  <=> LYS  289  - LEU  296 )                          
  55: 6c70-A gt53-A   261 - 286 <=>  299 - 324   (TYR  347  - VAL  372  <=> LYS  299  - ASP  324 )                          
  55: 6c70-A gt53-A   287 - 290 <=>  327 - 330   (ASN  373  - ASN  376  <=> VAL  327  - LYS  330 )                          
  55: 6c70-A gt53-A   362 - 366 <=>  384 - 388   (PHE  448  - SER  452  <=> ASN  384  - GLU  388 )                          
  56: 6c70-A grtu-A    65 -  92 <=>  232 - 259   (VAL   67  - SER   94  <=> ASN  232  - GLN  259 )                          
  56: 6c70-A grtu-A    94 -  97 <=>  260 - 263   (ILE   96  - LYS   99  <=> ASN  260  - THR  263 )                          
  56: 6c70-A grtu-A    99 - 102 <=>  264 - 267   (LEU  101  - TRP  104  <=> LEU  264  - GLU  267 )                          
  56: 6c70-A grtu-A   254 - 258 <=>  270 - 274   (VAL  340  - GLY  344  <=> ARG  270  - VAL  274 )                          
  56: 6c70-A grtu-A   261 - 286 <=>  276 - 301   (TYR  347  - VAL  372  <=> LYS  276  - CYS  301 )                          
  56: 6c70-A grtu-A   287 - 290 <=>  304 - 307   (ASN  373  - ASN  376  <=> ASP  304  - ALA  307 )                          
  57: 6c70-A gr6m-A    10 -  13 <=>   73 -  76   (LEU   12  - ASN   15  <=> LEU   73  - LEU   76 )                          
  57: 6c70-A gr6m-A    19 -  22 <=>  117 - 120   (GLY   21  - HIS   24  <=> SER  117  - SER  120 )                          
  57: 6c70-A gr6m-A    23 -  26 <=>  123 - 126   (PHE   25  - ASN   28  <=> THR  123  - LEU  126 )                          
  57: 6c70-A gr6m-A    27 -  32 <=>  128 - 133   (TYR   29  - LYS   34  <=> ILE  128  - GLN  133 )                          
  57: 6c70-A gr6m-A    34 -  54 <=>  135 - 155   (PHE   36  - MET   56  <=> PHE  135  - LEU  155 )                          
  57: 6c70-A gr6m-A    55 -  59 <=>  157 - 161   (ALA   57  - MET   61  <=> TYR  157  - THR  161 )                          
  57: 6c70-A gr6m-A    61 -  65 <=>  162 - 166   (GLU   63  - VAL   67  <=> SER  162  - GLY  166 )                          
  57: 6c70-A gr6m-A    67 -  91 <=>  167 - 191   (ASP   69  - ARG   93  <=> ASP  167  - LYS  191 )                          
  57: 6c70-A gr6m-A    96 -  99 <=>  209 - 212   (TYR   98  - LEU  101  <=> LYS  209  - TYR  212 )                          
  57: 6c70-A gr6m-A   259 - 284 <=>  215 - 240   (ASP  345  - THR  370  <=> ARG  215  - SER  240 )                          
  57: 6c70-A gr6m-A   300 - 312 <=>  242 - 254   (LEU  386  - ILE  398  <=> PRO  242  - TYR  254 )                          
  57: 6c70-A gr6m-A   355 - 358 <=>  257 - 260   (MET  441  - SER  444  <=> PHE  257  - ILE  260 )                          
  58: 6c70-A gr6l-A    63 - 100 <=>   20 -  57   (ASP   65  - ALA  102  <=> GLY   20  - SER   57 )                          
  58: 6c70-A gr6l-A   197 - 200 <=>   61 -  64   (VAL  214  - CYS  217  <=> ASP   61  - LYS   64 )                          
  58: 6c70-A gr6l-A   261 - 286 <=>   66 -  91   (TYR  347  - VAL  372  <=> LEU   66  - ILE   91 )                          
  58: 6c70-A gr6l-A   287 - 290 <=>   94 -  97   (ASN  373  - ASN  376  <=> GLU   94  - LYS   97 )                          
  58: 6c70-A gr6l-A   324 - 327 <=>  377 - 380   (VAL  410  - ALA  413  <=> ARG  377  - PHE  380 )                          
  58: 6c70-A gr6l-A   330 - 333 <=>  381 - 384   (SER  416  - TRP  419  <=> PHE  381  - SER  384 )                          
  58: 6c70-A gr6l-A   336 - 339 <=>  385 - 388   (GLY  422  - GLU  425  <=> LYS  385  - GLN  388 )                          
  59: 6c70-A gtfi-A     5 -  10 <=>   63 -  68   (GLY    7  - LEU   12  <=> GLY   63  - LEU   68 )                          
  59: 6c70-A gtfi-A    11 -  21 <=>   70 -  80   (LEU   13  - GLY   23  <=> LEU   70  - ASP   80 )                          
  59: 6c70-A gtfi-A    43 -  48 <=>   82 -  87   (THR   45  - LEU   50  <=> GLN   82  - VAL   87 )                          
  59: 6c70-A gtfi-A    51 -  54 <=>   88 -  91   (TYR   53  - MET   56  <=> LEU   88  - PHE   91 )                          
  59: 6c70-A gtfi-A   180 - 216 <=>   93 - 129   (TYR  197  - ILE  233  <=> ASP   93  - ALA  129 )                          
  59: 6c70-A gtfi-A   239 - 266 <=>  130 - 157   (ALA  325  - LEU  352  <=> THR  130  - LYS  157 )                          
  59: 6c70-A gtfi-A   268 - 285 <=>  186 - 203   (HIS  354  - LYS  371  <=> ASP  186  - GLN  203 )                          
  59: 6c70-A gtfi-A   291 - 294 <=>  204 - 207   (VAL  377  - ALA  380  <=> GLY  204  - GLU  207 )                          
  59: 6c70-A gtfi-A   297 - 300 <=>  210 - 213   (ILE  383  - LEU  386  <=> ILE  210  - GLU  213 )                          
  59: 6c70-A gtfi-A   302 - 319 <=>  218 - 235   (TYR  388  - GLU  405  <=> LYS  218  - VAL  235 )                          
  59: 6c70-A gtfi-A   350 - 353 <=>  239 - 242   (GLN  436  - LYS  439  <=> GLU  239  - ALA  242 )                          
  60: 6c70-A gtft-A    63 -  99 <=>   86 - 122   (ASP   65  - LEU  101  <=> SER   86  - ASN  122 )                          
  60: 6c70-A gtft-A   260 - 289 <=>  124 - 153   (ALA  346  - VAL  375  <=> SER  124  - MET  153 )                          
  61: 6c70-A guek-A    63 -  89 <=>   61 -  87   (ASP   65  - PRO   91  <=> SER   61  - PHE   87 )                          
  61: 6c70-A guek-A    91 -  98 <=>   88 -  95   (ARG   93  - THR  100  <=> MET   88  - LYS   95 )                          
  61: 6c70-A guek-A   259 - 284 <=>   97 - 122   (ASP  345  - THR  370  <=> ARG   97  - ALA  122 )                          
  61: 6c70-A guek-A   360 - 366 <=>  163 - 169   (ALA  446  - SER  452  <=> GLY  163  - SER  169 )                          
  61: 6c70-A guek-A   367 - 376 <=>  171 - 180   (LEU  453  - ALA  462  <=> VAL  171  - PHE  180 )                          
  62: 6c70-A gsuf-A    53 -  60 <=>   74 -  81   (MET   55  - MET   62  <=> ILE   74  - LEU   81 )                          
  62: 6c70-A gsuf-A    64 -  78 <=>  270 - 284   (ASP   66  - PHE   80  <=> LEU  270  - ASP  284 )                          
  62: 6c70-A gsuf-A    79 -  93 <=>  286 - 300   (LEU   81  - LYS   95  <=> PHE  286  - GLU  300 )                          
  62: 6c70-A gsuf-A    99 - 102 <=>  301 - 304   (LEU  101  - TRP  104  <=> ALA  301  - ASP  304 )                          
  62: 6c70-A gsuf-A   253 - 283 <=>  306 - 336   (LEU  339  - ALA  369  <=> SER  306  - ILE  336 )                          
  62: 6c70-A gsuf-A   284 - 287 <=>  338 - 341   (THR  370  - ASN  373  <=> GLU  338  - CYS  341 )                          
  62: 6c70-A gsuf-A   288 - 291 <=>  344 - 347   (GLY  374  - VAL  377  <=> SER  344  - ILE  347 )                          
  62: 6c70-A gsuf-A   312 - 316 <=>  422 - 426   (ILE  398  - ARG  402  <=> GLY  422  - PHE  426 )                          
  62: 6c70-A gsuf-A   368 - 373 <=>  453 - 458   (ASP  454  - VAL  459  <=> ALA  453  - ILE  458 )                          
  63: 6c70-A gsp6-A    60 -  63 <=>  246 - 249   (MET   62  - ASP   65  <=> ARG  246  - ASN  249 )                          
  63: 6c70-A gsp6-A    64 -  96 <=>  452 - 484   (ASP   66  - TYR   98  <=> MET  452  - LYS  484 )                          
  63: 6c70-A gsp6-A    99 - 102 <=>  485 - 488   (LEU  101  - TRP  104  <=> ARG  485  - THR  488 )                          
  63: 6c70-A gsp6-A   252 - 255 <=>  490 - 493   (ARG  338  - THR  341  <=> LYS  490  - SER  493 )                          
  63: 6c70-A gsp6-A   259 - 286 <=>  494 - 521   (ASP  345  - VAL  372  <=> SER  494  - PHE  521 )                          
  63: 6c70-A gsp6-A   291 - 294 <=>  523 - 526   (VAL  377  - ALA  380  <=> ASP  523  - THR  526 )                          
  64: 6c70-A gt00-A    63 -  95 <=>   17 -  49   (ASP   65  - PHE   97  <=> ASP   17  - ASN   49 )                          
  64: 6c70-A gt00-A   258 - 286 <=>   51 -  79   (GLY  344  - VAL  372  <=> LEU   51  - LEU   79 )                          
  64: 6c70-A gt00-A   287 - 290 <=>   81 -  84   (ASN  373  - ASN  376  <=> LYS   81  - VAL   84 )                          
  65: 6c70-A grvs-A    64 -  92 <=>  324 - 352   (ASP   66  - SER   94  <=> GLY  324  - GLY  352 )                          
  65: 6c70-A grvs-A   260 - 263 <=>  353 - 356   (ALA  346  - VAL  349  <=> SER  353  - GLN  356 )                          
  65: 6c70-A grvs-A   265 - 283 <=>  357 - 375   (LEU  351  - ALA  369  <=> PRO  357  - ILE  375 )                          
  65: 6c70-A grvs-A   284 - 287 <=>  377 - 380   (THR  370  - ASN  373  <=> ALA  377  - GLU  380 )                          
  65: 6c70-A grvs-A   289 - 292 <=>  386 - 389   (VAL  375  - TYR  378  <=> GLU  386  - ILE  389 )                          
  65: 6c70-A grvs-A   294 - 301 <=>  395 - 402   (ALA  380  - LEU  387  <=> PRO  395  - MET  402 )                          
  65: 6c70-A grvs-A   304 - 307 <=>  403 - 406   (LEU  390  - VAL  393  <=> ILE  403  - PRO  406 )                          
  65: 6c70-A grvs-A   310 - 313 <=>  408 - 411   (PHE  396  - PHE  399  <=> ILE  408  - ASN  411 )                          
  65: 6c70-A grvs-A   319 - 322 <=>  413 - 416   (GLU  405  - SER  408  <=> GLU  413  - SER  416 )                          
  65: 6c70-A grvs-A   328 - 332 <=>  418 - 422   (ALA  414  - HIS  418  <=> ASN  418  - LYS  422 )                          
  65: 6c70-A grvs-A   334 - 337 <=>  457 - 460   (TYR  420  - SER  423  <=> PRO  457  - LEU  460 )                          
  66: 6c70-A gt4k-A    69 - 105 <=>    1 -  37   (THR   71  - PRO  107  <=> MET    1  - ARG   37 )                          
  66: 6c70-A gt4k-A   118 - 121 <=>   39 -  42   (PHE  120  - LEU  123  <=> HIS   39  - GLN   42 )                          
  66: 6c70-A gt4k-A   131 - 145 <=>   54 -  68   (PHE  133  - THR  147  <=> ALA   54  - LYS   68 )                          
  66: 6c70-A gt4k-A   185 - 207 <=>   69 -  91   (LEU  202  - CYS  224  <=> ASN   69  - GLN   91 )                          
  66: 6c70-A gt4k-A   251 - 254 <=>   94 -  97   (VAL  337  - VAL  340  <=> LEU   94  - PRO   97 )                          
  66: 6c70-A gt4k-A   258 - 283 <=>   98 - 123   (GLY  344  - ALA  369  <=> MET   98  - ALA  123 )                          
  66: 6c70-A gt4k-A   295 - 315 <=>  124 - 144   (THR  381  - ASN  401  <=> ILE  124  - ILE  144 )                          
  66: 6c70-A gt4k-A   382 - 386 <=>  288 - 292   (MET  468  - GLN  472  <=> SER  288  - GLY  292 )                          
  67: 6c70-A gq7j-A     2 -   5 <=>  477 - 480   (LYS    4  - GLY    7  <=> LEU  477  - GLU  480 )                          
  67: 6c70-A gq7j-A     9 -  12 <=>  526 - 529   (ASP   11  - PRO   14  <=> LEU  526  - SER  529 )                          
  67: 6c70-A gq7j-A    13 -  16 <=>  566 - 569   (ASN   15  - VAL   18  <=> PHE  566  - THR  569 )                          
  67: 6c70-A gq7j-A    33 -  36 <=>  594 - 597   (LYS   35  - HIS   38  <=> SER  594  - GLU  597 )                          
  67: 6c70-A gq7j-A    38 -  41 <=>  598 - 601   (ILE   40  - ILE   43  <=> MET  598  - THR  601 )                          
  67: 6c70-A gq7j-A    46 -  49 <=>  644 - 647   (LEU   48  - LEU   51  <=> GLN  644  - TRP  647 )                          
  67: 6c70-A gq7j-A    52 -  56 <=>  648 - 652   (GLY   54  - VAL   58  <=> ILE  648  - ASP  652 )                          
  67: 6c70-A gq7j-A    57 -  63 <=>  701 - 707   (ASN   59  - ASP   65  <=> ARG  701  - ASN  707 )                          
  67: 6c70-A gq7j-A    65 -  91 <=>  714 - 740   (VAL   67  - ARG   93  <=> SER  714  - ASP  740 )                          
  67: 6c70-A gq7j-A   261 - 286 <=>  742 - 767   (TYR  347  - VAL  372  <=> THR  742  - ALA  767 )                          
  67: 6c70-A gq7j-A   287 - 300 <=>  770 - 783   (ASN  373  - LEU  386  <=> GLU  770  - LEU  783 )                          
  67: 6c70-A gq7j-A   374 - 388 <=>  785 - 799   (LEU  460  - LYS  474  <=> ARG  785  - HIS  799 )                          
  68: 6c70-A gr3t-A     6 -  13 <=>  253 - 260   (LEU    8  - ASN   15  <=> TYR  253  - ILE  260 )                          
  68: 6c70-A gr3t-A    17 -  22 <=>  276 - 281   (MET   19  - HIS   24  <=> ASP  276  - PRO  281 )                          
  68: 6c70-A gr3t-A    42 -  62 <=>  282 - 302   (VAL   44  - SER   64  <=> HIS  282  - VAL  302 )                          
  68: 6c70-A gr3t-A    63 -  82 <=>  369 - 388   (ASP   65  - ILE   84  <=> LEU  369  - LEU  388 )                          
  68: 6c70-A gr3t-A   268 - 281 <=>  390 - 403   (HIS  354  - TYR  367  <=> ARG  390  - GLY  403 )                          
  68: 6c70-A gr3t-A   283 - 286 <=>  404 - 407   (ALA  369  - VAL  372  <=> ARG  404  - ILE  407 )                          
  68: 6c70-A gr3t-A   292 - 309 <=>  408 - 425   (TYR  378  - LEU  395  <=> ASN  408  - ILE  425 )                          
  68: 6c70-A gr3t-A   310 - 313 <=>  427 - 430   (PHE  396  - PHE  399  <=> GLY  427  - LEU  430 )                          
  68: 6c70-A gr3t-A   316 - 319 <=>  431 - 434   (ARG  402  - GLU  405  <=> ASP  431  - GLU  434 )                          
  68: 6c70-A gr3t-A   355 - 359 <=>  436 - 440   (MET  441  - GLY  445  <=> GLN  436  - GLU  440 )                          
  68: 6c70-A gr3t-A   363 - 377 <=>  441 - 455   (PHE  449  - VAL  463  <=> GLU  441  - ASN  455 )                          
  68: 6c70-A gr3t-A   380 - 383 <=>  614 - 617   (TYR  466  - VAL  469  <=> TRP  614  - SER  617 )                          
  68: 6c70-A gr3t-A   385 - 388 <=>  618 - 621   (VAL  471  - LYS  474  <=> GLN  618  - PHE  621 )                          
  69: 6c70-A gqvu-A    64 -  89 <=>   10 -  35   (ASP   66  - PRO   91  <=> GLU   10  - ILE   35 )                          
  69: 6c70-A gqvu-A    91 - 106 <=>   36 -  51   (ARG   93  - ASN  108  <=> SER   36  - ALA   51 )                          
  69: 6c70-A gqvu-A   122 - 125 <=>   56 -  59   (ALA  124  - LYS  127  <=> LEU   56  - MET   59 )                          
  69: 6c70-A gqvu-A   247 - 286 <=>   62 - 101   (HIS  333  - VAL  372  <=> LYS   62  - GLU  101 )                          
  69: 6c70-A gqvu-A   287 - 290 <=>  104 - 107   (ASN  373  - ASN  376  <=> LEU  104  - ILE  107 )                          
  70: 6c70-A grg3-A    61 -  64 <=>  833 - 836   (GLU   63  - ASP   66  <=> GLU  833  - PHE  836 )                          
  70: 6c70-A grg3-A    67 -  97 <=>  837 - 867   (ASP   69  - LYS   99  <=> GLU  837  - CYS  867 )                          
  70: 6c70-A grg3-A   130 - 133 <=>  875 - 878   (LEU  132  - VAL  135  <=> ILE  875  - GLU  878 )                          
  70: 6c70-A grg3-A   196 - 199 <=>  880 - 883   (ASP  213  - PHE  216  <=> TYR  880  - GLU  883 )                          
  70: 6c70-A grg3-A   203 - 207 <=>  898 - 902   (LEU  220  - CYS  224  <=> SER  898  - LYS  902 )                          
  70: 6c70-A grg3-A   261 - 284 <=>  908 - 931   (TYR  347  - THR  370  <=> ASN  908  - ARG  931 )                          
  70: 6c70-A grg3-A   285 - 289 <=>  933 - 937   (LYS  371  - VAL  375  <=> GLN  933  - TYR  937 )                          
  71: 6c70-A gtia-A    51 -  54 <=>  114 - 117   (TYR   53  - MET   56  <=> VAL  114  - PRO  117 )                          
  71: 6c70-A gtia-A    63 -  66 <=>  150 - 153   (ASP   65  - ASP   68  <=> ASP  150  - LEU  153 )                          
  71: 6c70-A gtia-A    68 -  87 <=>  154 - 173   (LEU   70  - TYR   89  <=> ASP  154  - ASN  173 )                          
  71: 6c70-A gtia-A    88 -  91 <=>  175 - 178   (PHE   90  - ARG   93  <=> SER  175  - ASN  178 )                          
  71: 6c70-A gtia-A   260 - 283 <=>  179 - 202   (ALA  346  - ALA  369  <=> ASN  179  - TYR  202 )                          
  71: 6c70-A gtia-A   295 - 312 <=>  203 - 220   (THR  381  - ILE  398  <=> LEU  203  - ALA  220 )                          
  71: 6c70-A gtia-A   356 - 359 <=>  227 - 230   (SER  442  - GLY  445  <=> PRO  227  - PRO  230 )                          
  72: 6c70-A gqzi-A    63 -  91 <=>   20 -  48   (ASP   65  - ARG   93  <=> SER   20  - ASN   48 )                          
  72: 6c70-A gqzi-A   260 - 276 <=>   50 -  66   (ALA  346  - LEU  362  <=> SER   50  - SER   66 )                          
  73: 6c70-A gr50-A    16 -  19 <=>   42 -  45   (VAL   18  - GLY   21  <=> THR   42  - SER   45 )                          
  73: 6c70-A gr50-A    42 -  46 <=>   65 -  69   (VAL   44  - LEU   48  <=> GLN   65  - ASN   69 )                          
  73: 6c70-A gr50-A    53 -  58 <=>  358 - 363   (MET   55  - LEU   60  <=> GLY  358  - PRO  363 )                          
  73: 6c70-A gr50-A    66 -  94 <=>  386 - 414   (ASP   68  - ILE   96  <=> ARG  386  - SER  414 )                          
  73: 6c70-A gr50-A   259 - 262 <=>  422 - 425   (ASP  345  - GLY  348  <=> LYS  422  - PRO  425 )                          
  73: 6c70-A gr50-A   263 - 286 <=>  427 - 450   (VAL  349  - VAL  372  <=> HIS  427  - ILE  450 )                          
  73: 6c70-A gr50-A   287 - 301 <=>  454 - 468   (ASN  373  - LEU  387  <=> GLU  454  - LYS  468 )                          
  73: 6c70-A gr50-A   302 - 305 <=>  470 - 473   (TYR  388  - GLY  391  <=> PRO  470  - SER  473 )                          
  73: 6c70-A gr50-A   366 - 371 <=>  507 - 512   (SER  452  - ALA  457  <=> ASP  507  - VAL  512 )                          
  74: 6c70-A gr7x-A    52 -  55 <=>  179 - 182   (GLY   54  - ALA   57  <=> LEU  179  - GLN  182 )                          
  74: 6c70-A gr7x-A    59 -  62 <=>  195 - 198   (MET   61  - SER   64  <=> THR  195  - ARG  198 )                          
  74: 6c70-A gr7x-A    63 -  88 <=>  203 - 228   (ASP   65  - PHE   90  <=> LEU  203  - VAL  228 )                          
  74: 6c70-A gr7x-A    90 -  95 <=>  229 - 234   (VAL   92  - PHE   97  <=> PRO  229  - ASN  234 )                          
  74: 6c70-A gr7x-A   256 - 287 <=>  235 - 266   (ALA  342  - ASN  373  <=> ASN  235  - SER  266 )                          
  74: 6c70-A gr7x-A   290 - 313 <=>  298 - 321   (ASN  376  - PHE  399  <=> ASN  298  - LYS  321 )                          
  74: 6c70-A gr7x-A   353 - 356 <=>  329 - 332   (LYS  439  - SER  442  <=> SER  329  - LYS  332 )                          
  74: 6c70-A gr7x-A   361 - 365 <=>  334 - 338   (LYS  447  - VAL  451  <=> SER  334  - GLN  338 )                          
  74: 6c70-A gr7x-A   369 - 378 <=>  341 - 350   (LEU  455  - VAL  464  <=> TYR  341  - GLY  350 )                          
  75: 6c70-A grkf-A    45 -  48 <=>  342 - 345   (LEU   47  - LEU   50  <=> PHE  342  - THR  345 )                          
  75: 6c70-A grkf-A    52 -  56 <=>  346 - 350   (GLY   54  - VAL   58  <=> ILE  346  - LYS  350 )                          
  75: 6c70-A grkf-A    63 -  88 <=>  359 - 384   (ASP   65  - PHE   90  <=> THR  359  - ALA  384 )                          
  75: 6c70-A grkf-A    90 -  93 <=>  385 - 388   (VAL   92  - LYS   95  <=> GLY  385  - SER  388 )                          
  75: 6c70-A grkf-A    95 -  98 <=>  389 - 392   (PHE   97  - THR  100  <=> SER  389  - SER  392 )                          
  75: 6c70-A grkf-A   256 - 259 <=>  393 - 396   (ALA  342  - ASP  345  <=> SER  393  - GLY  396 )                          
  75: 6c70-A grkf-A   261 - 283 <=>  397 - 419   (TYR  347  - ALA  369  <=> PRO  397  - GLN  419 )                          
  75: 6c70-A grkf-A   284 - 287 <=>  421 - 424   (THR  370  - ASN  373  <=> PHE  421  - THR  424 )                          
  76: 6c70-A gr7m-A   291 - 310 <=>    1 -  20   (VAL  377  - PHE  396  <=> MET    1  - ALA   20 )                          
  76: 6c70-A gr7m-A   312 - 315 <=>   21 -  24   (ILE  398  - ASN  401  <=> THR   21  - ASN   24 )                          
  76: 6c70-A gr7m-A   362 - 365 <=>   63 -  66   (PHE  448  - VAL  451  <=> SER   63  - PRO   66 )                          
  76: 6c70-A gr7m-A   366 - 388 <=>   68 -  90   (SER  452  - LYS  474  <=> GLY   68  - LYS   90 )                          
  77: 6c70-A gr6h-A    63 -  97 <=>  116 - 150   (ASP   65  - LYS   99  <=> GLN  116  - ASN  150 )                          
  77: 6c70-A gr6h-A    99 - 102 <=>  151 - 154   (LEU  101  - TRP  104  <=> GLU  151  - ASP  154 )                          
  77: 6c70-A gr6h-A   252 - 286 <=>  156 - 190   (ARG  338  - VAL  372  <=> SER  156  - GLN  190 )                          
  77: 6c70-A gr6h-A   287 - 290 <=>  192 - 195   (ASN  373  - ASN  376  <=> ARG  192  - SER  195 )                          
  77: 6c70-A gr6h-A   343 - 346 <=>  246 - 249   (PHE  429  - ILE  432  <=> PRO  246  - PRO  249 )                          
  77: 6c70-A gr6h-A   375 - 379 <=>  308 - 312   (GLY  461  - THR  465  <=> SER  308  - LEU  312 )                          
  78: 6c70-A gq77-A    30 -  37 <=>   22 -  29   (GLU   32  - ARG   39  <=> LYS   22  - SER   29 )                          
  78: 6c70-A gq77-A    45 -  48 <=>   67 -  70   (LEU   47  - LEU   50  <=> GLY   67  - SER   70 )                          
  78: 6c70-A gq77-A    63 -  91 <=>  161 - 189   (ASP   65  - ARG   93  <=> GLU  161  - PRO  189 )                          
  78: 6c70-A gq77-A   260 - 283 <=>  190 - 213   (ALA  346  - ALA  369  <=> ASP  190  - GLU  213 )                          
  78: 6c70-A gq77-A   300 - 306 <=>  218 - 224   (LEU  386  - GLN  392  <=> ALA  218  - THR  224 )                          
  78: 6c70-A gq77-A   314 - 317 <=>  234 - 237   (GLY  400  - LEU  403  <=> ASN  234  - ASN  237 )                          
  78: 6c70-A gq77-A   364 - 383 <=>  238 - 257   (THR  450  - VAL  469  <=> ASN  238  - PRO  257 )                          
  79: 6c70-A gq0p-A    28 -  37 <=>    8 -  17   (TYR   30  - ARG   39  <=> PHE    8  - ASN   17 )                          
  79: 6c70-A gq0p-A    40 -  43 <=>   18 -  21   (CYS   42  - THR   45  <=> LEU   18  - TYR   21 )                          
  79: 6c70-A gq0p-A    44 -  64 <=>   24 -  44   (LEU   46  - ASP   66  <=> ILE   24  - GLU   44 )                          
  79: 6c70-A gq0p-A    65 -  78 <=>   48 -  61   (VAL   67  - PHE   80  <=> ALA   48  - CYS   61 )                          
  79: 6c70-A gq0p-A    79 -  98 <=>   63 -  82   (LEU   81  - THR  100  <=> ASP   63  - PHE   82 )                          
  79: 6c70-A gq0p-A   100 - 103 <=>   83 -  86   (ALA  102  - ASN  105  <=> LEU   83  - GLN   86 )                          
  79: 6c70-A gq0p-A   119 - 128 <=>  116 - 125   (HIS  121  - ARG  130  <=> GLN  116  - LYS  125 )                          
  79: 6c70-A gq0p-A   164 - 168 <=>  148 - 152   (TYR  181  - ALA  185  <=> GLY  148  - GLY  152 )                          
  79: 6c70-A gq0p-A   183 - 207 <=>  166 - 190   (TYR  200  - CYS  224  <=> VAL  166  - LYS  190 )                          
  79: 6c70-A gq0p-A   249 - 254 <=>  193 - 198   (HIS  335  - VAL  340  <=> ASN  193  - LEU  198 )                          
  79: 6c70-A gq0p-A   256 - 262 <=>  199 - 205   (ALA  342  - GLY  348  <=> GLY  199  - GLY  205 )                          
  79: 6c70-A gq0p-A   263 - 286 <=>  207 - 230   (VAL  349  - VAL  372  <=> ALA  207  - ASP  230 )                          
  79: 6c70-A gq0p-A   287 - 290 <=>  232 - 235   (ASN  373  - ASN  376  <=> ASN  232  - SER  235 )                          
  80: 6c70-A gq6j-A    63 -  90 <=>    2 -  29   (ASP   65  - VAL   92  <=> SER    2  - ILE   29 )                          
  80: 6c70-A gq6j-A    92 -  95 <=>   31 -  34   (SER   94  - PHE   97  <=> LYS   31  - LEU   34 )                          
  80: 6c70-A gq6j-A   257 - 286 <=>   35 -  64   (VAL  343  - VAL  372  <=> LYS   35  - ASP   64 )                          
  80: 6c70-A gq6j-A   287 - 290 <=>   67 -  70   (ASN  373  - ASN  376  <=> GLU   67  - SER   70 )                          
  81: 6c70-A gswr-A     1 -   4 <=>   62 -  65   (PHE    3  - GLN    6  <=> ARG   62  - ARG   65 )                          
  81: 6c70-A gswr-A    56 -  60 <=>  545 - 549   (VAL   58  - MET   62  <=> HIS  545  - ILE  549 )                          
  81: 6c70-A gswr-A    64 -  94 <=>  579 - 609   (ASP   66  - ILE   96  <=> GLU  579  - VAL  609 )                          
  81: 6c70-A gswr-A    96 -  99 <=>  610 - 613   (TYR   98  - LEU  101  <=> ASP  610  - ASP  613 )                          
  81: 6c70-A gswr-A   259 - 286 <=>  614 - 641   (ASP  345  - VAL  372  <=> SER  614  - VAL  641 )                          
  81: 6c70-A gswr-A   291 - 301 <=>  642 - 652   (VAL  377  - LEU  387  <=> ASP  642  - LEU  652 )                          
  81: 6c70-A gswr-A   306 - 309 <=>  666 - 669   (GLN  392  - LEU  395  <=> VAL  666  - GLU  669 )                          
  81: 6c70-A gswr-A   314 - 318 <=>  698 - 702   (GLY  400  - ILE  404  <=> VAL  698  - SER  702 )                          
  81: 6c70-A gswr-A   366 - 372 <=>  705 - 711   (SER  452  - SER  458  <=> GLU  705  - THR  711 )                          
  81: 6c70-A gswr-A   374 - 377 <=>  712 - 715   (LEU  460  - VAL  463  <=> PRO  712  - SER  715 )                          
  82: 6c70-A gtq8-A    63 -  93 <=>   21 -  51   (ASP   65  - LYS   95  <=> ARG   21  - ARG   51 )                          
  82: 6c70-A gtq8-A   117 - 120 <=>  345 - 348   (ARG  119  - ALA  122  <=> ARG  345  - GLU  348 )                          
  82: 6c70-A gtq8-A   256 - 286 <=>  355 - 385   (ALA  342  - VAL  372  <=> THR  355  - GLN  385 )                          
  82: 6c70-A gtq8-A   287 - 290 <=>  387 - 390   (ASN  373  - ASN  376  <=> LEU  387  - ASN  390 )                          
  83: 6c70-A grl6-A    63 -  92 <=>   29 -  58   (ASP   65  - SER   94  <=> SER   29  - GLY   58 )                          
  83: 6c70-A grl6-A   261 - 285 <=>   63 -  87   (TYR  347  - LYS  371  <=> LYS   63  - VAL   87 )                          
  83: 6c70-A grl6-A   286 - 289 <=>   89 -  92   (VAL  372  - VAL  375  <=> GLY   89  - VAL   92 )                          
  84: 6c70-A grlt-A   292 - 322 <=>    1 -  31   (TYR  378  - SER  408  <=> MET    1  - HIS   31 )                          
  84: 6c70-A grlt-A   352 - 355 <=>   32 -  35   (GLN  438  - MET  441  <=> LYS   32  - ARG   35 )                          
  84: 6c70-A grlt-A   359 - 362 <=>   42 -  45   (GLY  445  - PHE  448  <=> ALA   42  - MET   45 )                          
  84: 6c70-A grlt-A   364 - 367 <=>   78 -  81   (THR  450  - LEU  453  <=> ALA   78  - THR   81 )                          
  84: 6c70-A grlt-A   368 - 388 <=>   83 - 103   (ASP  454  - LYS  474  <=> LEU   83  - ALA  103 )                          
  85: 6c70-A gtyw-A    63 -  90 <=>   40 -  67   (ASP   65  - VAL   92  <=> LEU   40  - HIS   67 )                          
  85: 6c70-A gtyw-A    92 -  95 <=>   68 -  71   (SER   94  - PHE   97  <=> PRO   68  - ARG   71 )                          
  85: 6c70-A gtyw-A   259 - 284 <=>   72 -  97   (ASP  345  - THR  370  <=> LYS   72  - PHE   97 )                          
  85: 6c70-A gtyw-A   285 - 291 <=>   99 - 105   (LYS  371  - VAL  377  <=> SER   99  - VAL  105 )                          
  86: 6c70-A grau-A     1 -   4 <=>  223 - 226   (PHE    3  - GLN    6  <=> LEU  223  - LYS  226 )                          
  86: 6c70-A grau-A    17 -  21 <=>  283 - 287   (MET   19  - GLY   23  <=> GLY  283  - HIS  287 )                          
  86: 6c70-A grau-A    43 -  46 <=>  288 - 291   (THR   45  - LEU   48  <=> ALA  288  - ASP  291 )                          
  86: 6c70-A grau-A    48 -  58 <=>  292 - 302   (LEU   50  - LEU   60  <=> GLU  292  - LEU  302 )                          
  86: 6c70-A grau-A    60 -  63 <=>  303 - 306   (MET   62  - ASP   65  <=> THR  303  - LYS  306 )                          
  86: 6c70-A grau-A    67 -  92 <=>  307 - 332   (ASP   69  - SER   94  <=> ALA  307  - THR  332 )                          
  86: 6c70-A grau-A   260 - 282 <=>  334 - 356   (ALA  346  - GLN  368  <=> ASP  334  - PRO  356 )                          
  86: 6c70-A grau-A   296 - 299 <=>  357 - 360   (VAL  382  - TYR  385  <=> GLU  357  - TYR  360 )                          
  86: 6c70-A grau-A   302 - 305 <=>  363 - 366   (TYR  388  - GLY  391  <=> ILE  363  - PHE  366 )                          
  86: 6c70-A grau-A   311 - 314 <=>  395 - 398   (CYS  397  - GLY  400  <=> MET  395  - SER  398 )                          
  86: 6c70-A grau-A   319 - 323 <=>  449 - 453   (GLU  405  - SER  409  <=> ILE  449  - LYS  453 )                          
  86: 6c70-A grau-A   328 - 333 <=>  491 - 496   (ALA  414  - TRP  419  <=> VAL  491  - ALA  496 )                          
  87: 6c70-A grk0-A    11 -  14 <=>   67 -  70   (LEU   13  - ILE   16  <=> VAL   67  - LYS   70 )                          
  87: 6c70-A grk0-A    62 -  94 <=>  147 - 179   (SER   64  - ILE   96  <=> LYS  147  - MET  179 )                          
  87: 6c70-A grk0-A    96 - 101 <=>  180 - 185   (TYR   98  - ILE  103  <=> LEU  180  - ALA  185 )                          
  87: 6c70-A grk0-A   255 - 284 <=>  188 - 217   (THR  341  - THR  370  <=> TRP  188  - PHE  217 )                          
  87: 6c70-A grk0-A   285 - 288 <=>  219 - 222   (LYS  371  - GLY  374  <=> PRO  219  - ILE  222 )                          
  87: 6c70-A grk0-A   319 - 328 <=>  260 - 269   (GLU  405  - ALA  414  <=> ILE  260  - THR  269 )                          
  87: 6c70-A grk0-A   347 - 353 <=>  271 - 277   (VAL  433  - LYS  439  <=> SER  271  - CYS  277 )                          
  87: 6c70-A grk0-A   366 - 369 <=>  287 - 290   (SER  452  - LEU  455  <=> HIS  287  - ALA  290 )                          
  88: 6c70-A gtiq-A    66 -  94 <=>  403 - 431   (ASP   68  - ILE   96  <=> SER  403  - THR  431 )                          
  88: 6c70-A gtiq-A    96 -  99 <=>  432 - 435   (TYR   98  - LEU  101  <=> GLU  432  - LYS  435 )                          
  88: 6c70-A gtiq-A   253 - 257 <=>  436 - 440   (LEU  339  - VAL  343  <=> LYS  436  - LEU  440 )                          
  88: 6c70-A gtiq-A   259 - 262 <=>  441 - 444   (ASP  345  - GLY  348  <=> SER  441  - PHE  444 )                          
  88: 6c70-A gtiq-A   263 - 286 <=>  446 - 469   (VAL  349  - VAL  372  <=> GLY  446  - GLU  469 )                          
  88: 6c70-A gtiq-A   287 - 290 <=>  472 - 475   (ASN  373  - ASN  376  <=> TYR  472  - LYS  475 )                          
  88: 6c70-A gtiq-A   328 - 333 <=>  626 - 631   (ALA  414  - TRP  419  <=> ILE  626  - LEU  631 )                          
  89: 6c70-A guai-A     4 -   9 <=>  214 - 219   (GLN    6  - ASP   11  <=> LEU  214  - THR  219 )                          
  89: 6c70-A guai-A    29 -  63 <=>  248 - 282   (SER   31  - ASP   65  <=> MET  248  - GLU  282 )                          
  89: 6c70-A guai-A    64 -  68 <=>  292 - 296   (ASP   66  - LEU   70  <=> ASP  292  - ASP  296 )                          
  89: 6c70-A guai-A    69 -  92 <=>  298 - 321   (THR   71  - SER   94  <=> TYR  298  - LEU  321 )                          
  89: 6c70-A guai-A    93 -  96 <=>  403 - 406   (LYS   95  - TYR   98  <=> GLY  403  - LEU  406 )                          
  89: 6c70-A guai-A   261 - 286 <=>  409 - 434   (TYR  347  - VAL  372  <=> PHE  409  - ASN  434 )                          
  89: 6c70-A guai-A   287 - 290 <=>  437 - 440   (ASN  373  - ASN  376  <=> LEU  437  - THR  440 )                          
  89: 6c70-A guai-A   318 - 321 <=>  736 - 739   (ILE  404  - SER  407  <=> VAL  736  - VAL  739 )                          
  89: 6c70-A guai-A   323 - 331 <=>  751 - 759   (SER  409  - CYS  417  <=> CYS  751  - ARG  759 )                          
  89: 6c70-A guai-A   332 - 336 <=>  761 - 765   (HIS  418  - GLY  422  <=> LEU  761  - ILE  765 )                          
  89: 6c70-A guai-A   343 - 349 <=>  812 - 818   (PHE  429  - GLN  435  <=> ASN  812  - ALA  818 )                          
  90: 6c70-A gruc-A    16 -  19 <=>   92 -  95   (VAL   18  - GLY   21  <=> PHE   92  - LEU   95 )                          
  90: 6c70-A gruc-A    28 -  63 <=>  101 - 136   (TYR   30  - ASP   65  <=> PHE  101  - LYS  136 )                          
  90: 6c70-A gruc-A    64 -  79 <=>  142 - 157   (ASP   66  - LEU   81  <=> ILE  142  - CYS  157 )                          
  90: 6c70-A gruc-A    80 -  89 <=>  159 - 168   (HIS   82  - PRO   91  <=> SER  159  - LYS  168 )                          
  90: 6c70-A gruc-A    91 - 103 <=>  169 - 181   (ARG   93  - ASN  105  <=> ALA  169  - ARG  181 )                          
  90: 6c70-A gruc-A   197 - 200 <=>  186 - 189   (VAL  214  - CYS  217  <=> CYS  186  - SER  189 )                          
  90: 6c70-A gruc-A   261 - 279 <=>  191 - 209   (TYR  347  - LEU  365  <=> PHE  191  - PRO  209 )                          
  90: 6c70-A gruc-A   296 - 302 <=>  210 - 216   (VAL  382  - TYR  388  <=> GLY  210  - LEU  216 )                          
  91: 6c70-A gq0i-A     3 -  11 <=>  218 - 226   (HIS    5  - LEU   13  <=> LEU  218  - VAL  226 )                          
  91: 6c70-A gq0i-A    18 -  21 <=>  251 - 254   (GLN   20  - GLY   23  <=> LYS  251  - VAL  254 )                          
  91: 6c70-A gq0i-A    40 -  64 <=>  255 - 279   (CYS   42  - ASP   66  <=> ASN  255  - LYS  279 )                          
  91: 6c70-A gq0i-A    65 -  78 <=>  284 - 297   (VAL   67  - PHE   80  <=> PHE  284  - VAL  297 )                          
  91: 6c70-A gq0i-A    79 -  90 <=>  299 - 310   (LEU   81  - VAL   92  <=> PHE  299  - ASN  310 )                          
  91: 6c70-A gq0i-A   268 - 288 <=>  314 - 334   (HIS  354  - GLY  374  <=> THR  314  - LYS  334 )                          
  91: 6c70-A gq0i-A   289 - 330 <=>  336 - 377   (VAL  375  - SER  416  <=> ASP  336  - SER  377 )                          
  91: 6c70-A gq0i-A   345 - 357 <=>  379 - 391   (GLN  431  - ILE  443  <=> GLY  379  - ASN  391 )                          
  91: 6c70-A gq0i-A   364 - 376 <=>  393 - 405   (THR  450  - ALA  462  <=> CYS  393  - HIS  405 )                          
  92: 6c70-A gq32-A    63 - 103 <=>    7 -  47   (ASP   65  - ASN  105  <=> LEU    7  - GLU   47 )                          
  92: 6c70-A gq32-A   104 - 108 <=>   49 -  53   (ASN  106  - HIS  110  <=> GLU   49  - GLU   53 )                          
  92: 6c70-A gq32-A   112 - 115 <=>   55 -  58   (ALA  114  - ASN  117  <=> ASP   55  - ASP   58 )                          
  92: 6c70-A gq32-A   122 - 125 <=>   64 -  67   (ALA  124  - LYS  127  <=> VAL   64  - ALA   67 )                          
  92: 6c70-A gq32-A   244 - 262 <=>   71 -  89   (VAL  330  - GLY  348  <=> VAL   71  - LYS   89 )                          
  92: 6c70-A gq32-A   263 - 286 <=>   93 - 116   (VAL  349  - VAL  372  <=> VAL   93  - PHE  116 )                          
  92: 6c70-A gq32-A   292 - 297 <=>  118 - 123   (TYR  378  - ILE  383  <=> ASP  118  - ASP  123 )                          
  93: 6c70-A gsl0-A    63 -  99 <=>   20 -  56   (ASP   65  - LEU  101  <=> SER   20  - PHE   56 )                          
  93: 6c70-A gsl0-A   253 - 280 <=>   58 -  85   (LEU  339  - ALA  366  <=> HIS   58  - ILE   85 )                          
  93: 6c70-A gsl0-A   283 - 286 <=>   86 -  89   (ALA  369  - VAL  372  <=> PRO   86  - GLU   89 )                          
  93: 6c70-A gsl0-A   287 - 290 <=>   91 -  94   (ASN  373  - ASN  376  <=> GLU   91  - TYR   94 )                          
  94: 6c70-A gstf-A    19 -  22 <=>  241 - 244   (GLY   21  - HIS   24  <=> ASP  241  - SER  244 )                          
  94: 6c70-A gstf-A    44 -  48 <=>  245 - 249   (LEU   46  - LEU   50  <=> SER  245  - TYR  249 )                          
  94: 6c70-A gstf-A    50 -  60 <=>  250 - 260   (GLN   52  - MET   62  <=> PHE  250  - TRP  260 )                          
  94: 6c70-A gstf-A    64 -  93 <=>  279 - 308   (ASP   66  - LYS   95  <=> ASP  279  - ASN  308 )                          
  94: 6c70-A gstf-A    96 -  99 <=>  309 - 312   (TYR   98  - LEU  101  <=> LEU  309  - ASP  312 )                          
  94: 6c70-A gstf-A   256 - 288 <=>  313 - 345   (ALA  342  - GLY  374  <=> THR  313  - PRO  345 )                          
  94: 6c70-A gstf-A   299 - 302 <=>  570 - 573   (TYR  385  - TYR  388  <=> THR  570  - PHE  573 )                          
  94: 6c70-A gstf-A   304 - 310 <=>  574 - 580   (LEU  390  - PHE  396  <=> LEU  574  - GLY  580 )                          
  94: 6c70-A gstf-A   312 - 315 <=>  581 - 584   (ILE  398  - ASN  401  <=> TRP  581  - ASN  584 )                          
  94: 6c70-A gstf-A   366 - 388 <=>  585 - 607   (SER  452  - LYS  474  <=> ARG  585  - ASN  607 )                          
  95: 6c70-A gs61-A    64 -  89 <=>    6 -  31   (ASP   66  - PRO   91  <=> LYS    6  - GLU   31 )                          
  95: 6c70-A gs61-A    91 - 106 <=>   32 -  47   (ARG   93  - ASN  108  <=> ASN   32  - ASN   47 )                          
  95: 6c70-A gs61-A   122 - 126 <=>   52 -  56   (ALA  124  - MET  128  <=> ILE   52  - LEU   56 )                          
  95: 6c70-A gs61-A   248 - 286 <=>   59 -  97   (LYS  334  - VAL  372  <=> GLN   59  - LYS   97 )                          
  95: 6c70-A gs61-A   287 - 290 <=>  100 - 103   (ASN  373  - ASN  376  <=> ILE  100  - ALA  103 )                          
  96: 6c70-A gr8u-A    65 -  68 <=>   16 -  19   (VAL   67  - LEU   70  <=> HIS   16  - LYS   19 )                          
  96: 6c70-A gr8u-A    71 -  94 <=>   20 -  43   (ASN   73  - ILE   96  <=> SER   20  - GLY   43 )                          
  96: 6c70-A gr8u-A   257 - 278 <=>   46 -  67   (VAL  343  - LEU  364  <=> PRO   46  - GLY   67 )                          
  96: 6c70-A gr8u-A   281 - 284 <=>   68 -  71   (TYR  367  - THR  370  <=> VAL   68  - GLU   71 )                          
  96: 6c70-A gr8u-A   286 - 289 <=>   72 -  75   (VAL  372  - VAL  375  <=> SER   72  - VAL   75 )                          
  96: 6c70-A gr8u-A   377 - 380 <=>   89 -  92   (VAL  463  - TYR  466  <=> VAL   89  - LYS   92 )                          
  96: 6c70-A gr8u-A   384 - 387 <=>   93 -  96   (LEU  470  - LEU  473  <=> SER   93  - LYS   96 )                          
  97: 6c70-A guiw-A    49 -  57 <=>    1 -   9   (LEU   51  - ASN   59  <=> MET    1  - ASP    9 )                          
  97: 6c70-A guiw-A    64 -  92 <=>  463 - 491   (ASP   66  - SER   94  <=> THR  463  - ARG  491 )                          
  97: 6c70-A guiw-A    95 -  98 <=>  492 - 495   (PHE   97  - THR  100  <=> LEU  492  - PHE  495 )                          
  97: 6c70-A guiw-A   258 - 280 <=>  497 - 519   (GLY  344  - ALA  366  <=> GLU  497  - ASP  519 )                          
  97: 6c70-A guiw-A   296 - 299 <=>  522 - 525   (VAL  382  - TYR  385  <=> ASN  522  - ALA  525 )                          
  97: 6c70-A guiw-A   305 - 308 <=>  537 - 540   (GLY  391  - PHE  394  <=> GLU  537  - LEU  540 )                          
  97: 6c70-A guiw-A   315 - 319 <=>  556 - 560   (ASN  401  - GLU  405  <=> TRP  556  - GLU  560 )                          
  97: 6c70-A guiw-A   323 - 326 <=>  584 - 587   (SER  409  - GLU  412  <=> ALA  584  - THR  587 )                          
  97: 6c70-A guiw-A   327 - 330 <=>  589 - 592   (ALA  413  - SER  416  <=> ARG  589  - GLU  592 )                          
  97: 6c70-A guiw-A   338 - 342 <=>  622 - 626   (GLU  424  - THR  428  <=> PRO  622  - ASN  626 )                          
  98: 6c70-A gs3u-A     1 -   6 <=> 1199 -1204   (PHE    3  - LEU    8  <=> GLY 1199  - ASN 1204 )                          
  98: 6c70-A gs3u-A    59 -  62 <=> 1350 -1353   (MET   61  - SER   64  <=> PHE 1350  - SER 1353 )                          
  98: 6c70-A gs3u-A    68 -  88 <=> 1354 -1374   (LEU   70  - PHE   90  <=> GLY 1354  - GLN 1374 )                          
  98: 6c70-A gs3u-A    90 -  93 <=> 1375 -1378   (VAL   92  - LYS   95  <=> ASP 1375  - SER 1378 )                          
  98: 6c70-A gs3u-A   258 - 279 <=> 1379 -1400   (GLY  344  - LEU  365  <=> GLU 1379  - ALA 1400 )                          
  99: 6c70-A gs82-A    63 -  92 <=>    9 -  38   (ASP   65  - SER   94  <=> ILE    9  - LYS   38 )                          
  99: 6c70-A gs82-A   259 - 283 <=>   45 -  69   (ASP  345  - ALA  369  <=> ALA   45  - ILE   69 )                          
  99: 6c70-A gs82-A   284 - 287 <=>   71 -  74   (THR  370  - ASN  373  <=> LYS   71  - SER   74 )                          
  99: 6c70-A gs82-A   288 - 291 <=>  108 - 111   (GLY  374  - VAL  377  <=> ARG  108  - SER  111 )                          
  99: 6c70-A gs82-A   315 - 324 <=>  260 - 269   (ASN  401  - VAL  410  <=> LEU  260  - ASN  269 )                          
  99: 6c70-A gs82-A   335 - 339 <=>  275 - 279   (ASP  421  - GLU  425  <=> ASP  275  - GLU  279 )                          
 100: 6c70-A gt5v-A    64 -  92 <=>   77 - 105   (ASP   66  - SER   94  <=> PRO   77  - TYR  105 )                          
 100: 6c70-A gt5v-A    93 -  96 <=>  107 - 110   (LYS   95  - TYR   98  <=> ILE  107  - ARG  110 )                          
 100: 6c70-A gt5v-A    98 - 103 <=>  113 - 118   (THR  100  - ASN  105  <=> ALA  113  - LYS  118 )                          
 100: 6c70-A gt5v-A   247 - 254 <=>  130 - 137   (HIS  333  - VAL  340  <=> LYS  130  - ASP  137 )                          
 100: 6c70-A gt5v-A   258 - 261 <=>  473 - 476   (GLY  344  - TYR  347  <=> PRO  473  - HIS  476 )                          
 100: 6c70-A gt5v-A   263 - 284 <=>  487 - 508   (VAL  349  - THR  370  <=> VAL  487  - SER  508 )                          
 100: 6c70-A gt5v-A   285 - 289 <=>  511 - 515   (LYS  371  - VAL  375  <=> LEU  511  - PRO  515 )                          
 100: 6c70-A gt5v-A   290 - 293 <=>  517 - 520   (ASN  376  - ALA  379  <=> GLY  517  - TRP  520 )                          
 100: 6c70-A gt5v-A   296 - 301 <=>  521 - 526   (VAL  382  - LEU  387  <=> SER  521  - GLN  526 )                          
 100: 6c70-A gt5v-A   311 - 314 <=>  533 - 536   (CYS  397  - GLY  400  <=> THR  533  - PRO  536 )                          
 100: 6c70-A gt5v-A   315 - 331 <=>  565 - 581   (ASN  401  - CYS  417  <=> ALA  565  - LYS  581 )                          
 100: 6c70-A gt5v-A   332 - 336 <=>  584 - 588   (HIS  418  - GLY  422  <=> GLU  584  - MET  588 )                          
 100: 6c70-A gt5v-A   339 - 342 <=>  601 - 604   (GLU  425  - THR  428  <=> GLY  601  - GLY  604 )                          
 101: 6c70-A gsmu-A     1 -   4 <=>  316 - 319   (PHE    3  - GLN    6  <=> ILE  316  - VAL  319 )                          
 101: 6c70-A gsmu-A    28 -  34 <=>  383 - 389   (TYR   30  - PHE   36  <=> ASP  383  - ARG  389 )                          
 101: 6c70-A gsmu-A   145 - 150 <=>  470 - 475   (THR  147  - ILE  152  <=> ILE  470  - THR  475 )                          
 101: 6c70-A gsmu-A   161 - 164 <=>  517 - 520   (ARG  178  - TYR  181  <=> PHE  517  - ALA  520 )                          
 101: 6c70-A gsmu-A   176 - 226 <=>  522 - 572   (PHE  193  - THR  243  <=> ALA  522  - GLN  572 )                          
 101: 6c70-A gsmu-A   227 - 259 <=>  579 - 611   (GLY  313  - ASP  345  <=> ASP  579  - THR  611 )                          
 101: 6c70-A gsmu-A   261 - 288 <=>  612 - 639   (TYR  347  - GLY  374  <=> ARG  612  - GLN  639 )                          
 101: 6c70-A gsmu-A   361 - 364 <=>  673 - 676   (LYS  447  - THR  450  <=> HIS  673  - PRO  676 )                          
 102: 6c70-A gq1g-A    93 -  96 <=>   38 -  41   (LYS   95  - TYR   98  <=> ALA   38  - VAL   41 )                          
 102: 6c70-A gq1g-A   135 - 142 <=>   51 -  58   (GLY  137  - ILE  144  <=> THR   51  - ASP   58 )                          
 102: 6c70-A gq1g-A   144 - 147 <=>   59 -  62   (TRP  146  - ILE  149  <=> LYS   59  - GLY   62 )                          
 102: 6c70-A gq1g-A   149 - 153 <=>   63 -  67   (PHE  151  - SER  155  <=> LEU   63  - LYS   67 )                          
 102: 6c70-A gq1g-A   157 - 160 <=>   69 -  72   (ARG  174  - ILE  177  <=> LYS   69  - PRO   72 )                          
 102: 6c70-A gq1g-A   167 - 170 <=>   76 -  79   (ASN  184  - SER  187  <=> VAL   76  - SER   79 )                          
 102: 6c70-A gq1g-A   171 - 226 <=>  101 - 156   (GLY  188  - THR  243  <=> GLY  101  - LYS  156 )                          
 102: 6c70-A gq1g-A   227 - 259 <=>  162 - 194   (GLY  313  - ASP  345  <=> LYS  162  - GLU  194 )                          
 102: 6c70-A gq1g-A   261 - 270 <=>  195 - 204   (TYR  347  - LEU  356  <=> LEU  195  - VAL  204 )                          
 102: 6c70-A gq1g-A   327 - 330 <=>  369 - 372   (ALA  413  - SER  416  <=> GLN  369  - PHE  372 )                          
 102: 6c70-A gq1g-A   363 - 378 <=>  486 - 501   (PHE  449  - VAL  464  <=> HIS  486  - LYS  501 )                          
 103: 6c70-A gqyg-A    22 -  25 <=>   89 -  92   (HIS   24  - PHE   27  <=> VAL   89  - PRO   92 )                          
 103: 6c70-A gqyg-A    40 -  43 <=>   97 - 100   (CYS   42  - THR   45  <=> ILE   97  - SER  100 )                          
 103: 6c70-A gqyg-A    46 -  63 <=>  101 - 118   (LEU   48  - ASP   65  <=> PRO  101  - TYR  118 )                          
 103: 6c70-A gqyg-A    64 -  99 <=>  133 - 168   (ASP   66  - LEU  101  <=> LEU  133  - SER  168 )                          
 103: 6c70-A gqyg-A   255 - 285 <=>  169 - 199   (THR  341  - LYS  371  <=> LEU  169  - ILE  199 )                          
 103: 6c70-A gqyg-A   286 - 290 <=>  201 - 205   (VAL  372  - ASN  376  <=> LYS  201  - ALA  205 )                          
 104: 6c70-A gquf-A    63 -  90 <=>   30 -  57   (ASP   65  - VAL   92  <=> ALA   30  - GLU   57 )                          
 104: 6c70-A gquf-A    92 -  95 <=>   58 -  61   (SER   94  - PHE   97  <=> ALA   58  - PRO   61 )                          
 104: 6c70-A gquf-A   257 - 286 <=>   63 -  92   (VAL  343  - VAL  372  <=> GLN   63  - HIS   92 )                          
 104: 6c70-A gquf-A   287 - 290 <=>   95 -  98   (ASN  373  - ASN  376  <=> ARG   95  - ARG   98 )                          
 105: 6c70-A gq34-A    18 -  21 <=>   48 -  51   (GLN   20  - GLY   23  <=> VAL   48  - ASN   51 )                          
 105: 6c70-A gq34-A   123 - 147 <=>   70 -  94   (ILE  125  - ILE  149  <=> PHE   70  - ILE   94 )                          
 105: 6c70-A gq34-A   159 - 162 <=>   97 - 100   (MET  176  - THR  179  <=> LEU   97  - GLU  100 )                          
 105: 6c70-A gq34-A   193 - 201 <=>  116 - 124   (ASN  210  - SER  218  <=> THR  116  - LEU  124 )                          
 105: 6c70-A gq34-A   253 - 272 <=>  130 - 149   (LEU  339  - THR  358  <=> TYR  130  - PRO  149 )                          
 105: 6c70-A gq34-A   276 - 283 <=>  159 - 166   (LEU  362  - ALA  369  <=> MET  159  - TYR  166 )                          
 105: 6c70-A gq34-A   293 - 325 <=>  167 - 199   (ALA  379  - MET  411  <=> ASP  167  - LEU  199 )                          
 105: 6c70-A gq34-A   347 - 350 <=>  200 - 203   (VAL  433  - GLN  436  <=> SER  200  - PHE  203 )                          
 105: 6c70-A gq34-A   361 - 364 <=>  220 - 223   (LYS  447  - THR  450  <=> HIS  220  - GLN  223 )                          
 105: 6c70-A gq34-A   367 - 388 <=>  226 - 247   (LEU  453  - LYS  474  <=> ASP  226  - ALA  247 )                          
 106: 6c70-A grms-A    27 -  30 <=>    1 -   4   (TYR   29  - GLU   32  <=> MET    1  - LEU    4 )                          
 106: 6c70-A grms-A    32 -  35 <=>    5 -   8   (LYS   34  - PRO   37  <=> ASN    5  - VAL    8 )                          
 106: 6c70-A grms-A    40 -  43 <=>   11 -  14   (CYS   42  - THR   45  <=> ASN   11  - GLY   14 )                          
 106: 6c70-A grms-A    45 -  54 <=>   15 -  24   (LEU   47  - MET   56  <=> LYS   15  - GLN   24 )                          
 106: 6c70-A grms-A    59 -  64 <=>   40 -  45   (MET   61  - ASP   66  <=> GLU   40  - PHE   45 )                          
 106: 6c70-A grms-A    67 -  99 <=>   46 -  78   (ASP   69  - LEU  101  <=> LEU   46  - LEU   78 )                          
 106: 6c70-A grms-A   253 - 256 <=>   79 -  82   (LEU  339  - ALA  342  <=> PRO   79  - SER   82 )                          
 106: 6c70-A grms-A   261 - 283 <=>   87 - 109   (TYR  347  - ALA  369  <=> ILE   87  - ALA  109 )                          
 107: 6c70-A gs51-A    17 -  20 <=>   29 -  32   (MET   19  - VAL   22  <=> GLU   29  - LEU   32 )                          
 107: 6c70-A gs51-A    33 -  53 <=>   38 -  58   (LYS   35  - MET   55  <=> LYS   38  - GLU   58 )                          
 107: 6c70-A gs51-A    54 -  63 <=>   60 -  69   (MET   56  - ASP   65  <=> SER   60  - SER   69 )                          
 107: 6c70-A gs51-A    64 -  67 <=>   72 -  75   (ASP   66  - ASP   69  <=> LYS   72  - LYS   75 )                          
 107: 6c70-A gs51-A    69 -  93 <=>   77 - 101   (THR   71  - LYS   95  <=> LEU   77  - VAL  101 )                          
 107: 6c70-A gs51-A    95 -  98 <=>  102 - 105   (PHE   97  - THR  100  <=> SER  102  - SER  105 )                          
 107: 6c70-A gs51-A   255 - 286 <=>  106 - 137   (THR  341  - VAL  372  <=> PRO  106  - ILE  137 )                          
 108: 6c70-A gt66-A    56 -  60 <=>    3 -   7   (VAL   58  - MET   62  <=> ASP    3  - ASN    7 )                          
 108: 6c70-A gt66-A    64 -  68 <=>   47 -  51   (ASP   66  - LEU   70  <=> ILE   47  - LEU   51 )                          
 108: 6c70-A gt66-A    71 -  92 <=>   58 -  79   (ASN   73  - SER   94  <=> ASN   58  - ALA   79 )                          
 108: 6c70-A gt66-A   259 - 283 <=>   82 - 106   (ASP  345  - ALA  369  <=> LYS   82  - PRO  106 )                          
 108: 6c70-A gt66-A   296 - 299 <=>  109 - 112   (VAL  382  - TYR  385  <=> GLN  109  - PHE  112 )                          
 108: 6c70-A gt66-A   307 - 310 <=>  133 - 136   (VAL  393  - PHE  396  <=> LEU  133  - ALA  136 )                          
 108: 6c70-A gt66-A   318 - 321 <=>  169 - 172   (ILE  404  - SER  407  <=> LYS  169  - GLN  172 )                          
 108: 6c70-A gt66-A   366 - 372 <=>  177 - 183   (SER  452  - SER  458  <=> THR  177  - GLU  183 )                          
 109: 6c70-A gqyo-A    29 -  35 <=>  255 - 261   (SER   31  - PRO   37  <=> MET  255  - ASN  261 )                          
 109: 6c70-A gqyo-A    63 -  94 <=> 1011 -1042   (ASP   65  - ILE   96  <=> LEU 1011  - VAL 1042 )                          
 109: 6c70-A gqyo-A    96 -  99 <=> 1045 -1048   (TYR   98  - LEU  101  <=> ARG 1045  - ARG 1048 )                          
 109: 6c70-A gqyo-A   256 - 259 <=> 1049 -1052   (ALA  342  - ASP  345  <=> PRO 1049  - ASP 1052 )                          
 109: 6c70-A gqyo-A   261 - 287 <=> 1054 -1080   (TYR  347  - ASN  373  <=> THR 1054  - PRO 1080 )                          
 109: 6c70-A gqyo-A   316 - 319 <=> 1302 -1305   (ARG  402  - GLU  405  <=> ASP 1302  - ILE 1305 )                          
 109: 6c70-A gqyo-A   335 - 339 <=> 1313 -1317   (ASP  421  - GLU  425  <=> SER 1313  - GLU 1317 )                          
 110: 6c70-A gq4s-A    55 -  60 <=>  497 - 502   (ALA   57  - MET   62  <=> GLU  497  - SER  502 )                          
 110: 6c70-A gq4s-A    64 -  88 <=>  534 - 558   (ASP   66  - PHE   90  <=> SER  534  - SER  558 )                          
 110: 6c70-A gq4s-A    90 -  94 <=>  559 - 563   (VAL   92  - ILE   96  <=> GLN  559  - VAL  563 )                          
 110: 6c70-A gq4s-A   259 - 283 <=>  564 - 588   (ASP  345  - ALA  369  <=> GLU  564  - GLY  588 )                          
 110: 6c70-A gq4s-A   294 - 309 <=>  589 - 604   (ALA  380  - LEU  395  <=> PRO  589  - GLN  604 )                          
 110: 6c70-A gq4s-A   311 - 321 <=>  641 - 651   (CYS  397  - SER  407  <=> PHE  641  - ASN  651 )                          
 111: 6c70-A gtlt-A    59 -  97 <=>  110 - 148   (MET   61  - LYS   99  <=> ALA  110  - LEU  148 )                          
 111: 6c70-A gtlt-A    99 - 106 <=>  149 - 156   (LEU  101  - ASN  108  <=> LYS  149  - LYS  156 )                          
 111: 6c70-A gtlt-A   257 - 260 <=>  166 - 169   (VAL  343  - ALA  346  <=> SER  166  - GLU  169 )                          
 111: 6c70-A gtlt-A   261 - 281 <=>  172 - 192   (TYR  347  - TYR  367  <=> ILE  172  - SER  192 )                          
 111: 6c70-A gtlt-A   311 - 315 <=>  241 - 245   (CYS  397  - ASN  401  <=> ARG  241  - SER  245 )                          
 111: 6c70-A gtlt-A   318 - 321 <=>  246 - 249   (ILE  404  - SER  407  <=> SER  246  - SER  249 )                          
 111: 6c70-A gtlt-A   327 - 330 <=>  251 - 254   (ALA  413  - SER  416  <=> SER  251  - PRO  254 )                          
 111: 6c70-A gtlt-A   335 - 338 <=>  256 - 259   (ASP  421  - GLU  424  <=> ALA  256  - SER  259 )                          
 112: 6c70-A gr9u-A     1 -   6 <=>    1 -   6   (PHE    3  - LEU    8  <=> MET    1  - PRO    6 )                          
 112: 6c70-A gr9u-A    59 -  62 <=>   13 -  16   (MET   61  - SER   64  <=> LYS   13  - LYS   16 )                          
 112: 6c70-A gr9u-A    67 -  88 <=>   17 -  38   (ASP   69  - PHE   90  <=> LEU   17  - ASP   38 )                          
 112: 6c70-A gr9u-A   259 - 262 <=>   39 -  42   (ASP  345  - GLY  348  <=> GLU   39  - GLY   42 )                          
 112: 6c70-A gr9u-A   264 - 280 <=>   43 -  59   (ALA  350  - ALA  366  <=> SER   43  - GLY   59 )                          
 112: 6c70-A gr9u-A   369 - 372 <=>   64 -  67   (LEU  455  - SER  458  <=> LEU   64  - LEU   67 )                          
 113: 6c70-A gssx-A    29 -  37 <=>  327 - 335   (SER   31  - ARG   39  <=> ILE  327  - ILE  335 )                          
 113: 6c70-A gssx-A    38 -  41 <=>  338 - 341   (ILE   40  - ILE   43  <=> GLU  338  - ARG  341 )                          
 113: 6c70-A gssx-A    45 -  48 <=>  356 - 359   (LEU   47  - LEU   50  <=> ARG  356  - ASN  359 )                          
 113: 6c70-A gssx-A    49 -  52 <=>  366 - 369   (LEU   51  - GLY   54  <=> GLU  366  - LYS  369 )                          
 113: 6c70-A gssx-A    63 -  97 <=>  459 - 493   (ASP   65  - LYS   99  <=> GLU  459  - CYS  493 )                          
 113: 6c70-A gssx-A    99 - 103 <=>  494 - 498   (LEU  101  - ASN  105  <=> ASN  494  - GLN  498 )                          
 113: 6c70-A gssx-A   252 - 260 <=>  502 - 510   (ARG  338  - ALA  346  <=> ARG  502  - GLY  510 )                          
 113: 6c70-A gssx-A   261 - 285 <=>  513 - 537   (TYR  347  - LYS  371  <=> GLN  513  - TYR  537 )                          
 113: 6c70-A gssx-A   385 - 388 <=>  539 - 542   (VAL  471  - LYS  474  <=> ALA  539  - SER  542 )                          
 114: 6c70-A gt57-A    69 -  84 <=>    1 -  16   (THR   71  - LYS   86  <=> MET    1  - SER   16 )                          
 114: 6c70-A gt57-A   267 - 282 <=>   18 -  33   (LEU  353  - GLN  368  <=> SER   18  - LEU   33 )                          
 114: 6c70-A gt57-A   292 - 306 <=>   35 -  49   (TYR  378  - GLN  392  <=> ASN   35  - CYS   49 )                          
 114: 6c70-A gt57-A   307 - 312 <=>   52 -  57   (VAL  393  - ILE  398  <=> ILE   52  - ASN   57 )                          
 114: 6c70-A gt57-A   365 - 385 <=>   58 -  78   (VAL  451  - VAL  471  <=> GLU   58  - ASN   78 )                          
 115: 6c70-A gq4q-A     1 -   5 <=>    4 -   8   (PHE    3  - GLY    7  <=> TYR    4  - PRO    8 )                          
 115: 6c70-A gq4q-A     8 -  12 <=>    9 -  13   (ALA   10  - PRO   14  <=> SER    9  - VAL   13 )                          
 115: 6c70-A gq4q-A    17 -  20 <=>  281 - 284   (MET   19  - VAL   22  <=> SER  281  - PRO  284 )                          
 115: 6c70-A gq4q-A    63 -  92 <=>  353 - 382   (ASP   65  - SER   94  <=> THR  353  - ARG  382 )                          
 115: 6c70-A gq4q-A   260 - 280 <=>  384 - 404   (ALA  346  - ALA  366  <=> PRO  384  - PRO  404 )                          
 115: 6c70-A gq4q-A   384 - 388 <=>  406 - 410   (LEU  470  - LYS  474  <=> SER  406  - PRO  410 )                          
 116: 6c70-A gtv5-A    10 -  13 <=>  288 - 291   (LEU   12  - ASN   15  <=> ALA  288  - VAL  291 )                          
 116: 6c70-A gtv5-A    42 -  48 <=>  393 - 399   (VAL   44  - LEU   50  <=> ARG  393  - ALA  399 )                          
 116: 6c70-A gtv5-A    52 -  55 <=>  425 - 428   (GLY   54  - ALA   57  <=> PHE  425  - ASN  428 )                          
 116: 6c70-A gtv5-A    70 -  91 <=>  431 - 452   (ALA   72  - ARG   93  <=> ASP  431  - PHE  452 )                          
 116: 6c70-A gtv5-A    92 -  95 <=>  455 - 458   (SER   94  - PHE   97  <=> LEU  455  - GLY  458 )                          
 116: 6c70-A gtv5-A   260 - 284 <=>  460 - 484   (ALA  346  - THR  370  <=> THR  460  - GLY  484 )                          
 116: 6c70-A gtv5-A   298 - 306 <=>  488 - 496   (GLY  384  - GLN  392  <=> ILE  488  - GLY  496 )                          
 116: 6c70-A gtv5-A   329 - 334 <=>  543 - 548   (TYR  415  - TYR  420  <=> ILE  543  - SER  548 )                          
 116: 6c70-A gtv5-A   337 - 341 <=>  874 - 878   (SER  423  - LYS  427  <=> ILE  874  - ARG  878 )                          
 117: 6c70-A gs43-A    64 - 102 <=>    6 -  44   (ASP   66  - TRP  104  <=> ARG    6  - GLU   44 )                          
 117: 6c70-A gs43-A   249 - 259 <=>   45 -  55   (HIS  335  - ASP  345  <=> ASP   45  - VAL   55 )                          
 117: 6c70-A gs43-A   261 - 287 <=>   56 -  82   (TYR  347  - ASN  373  <=> LEU   56  - SER   82 )                          
 117: 6c70-A gs43-A   290 - 311 <=>   93 - 114   (ASN  376  - CYS  397  <=> GLU   93  - PRO  114 )                          
 117: 6c70-A gs43-A   365 - 368 <=>  115 - 118   (VAL  451  - ASP  454  <=> THR  115  - TYR  118 )                          
 118: 6c70-A gtdb-A    63 -  95 <=>    1 -  33   (ASP   65  - PHE   97  <=> MET    1  - ASN   33 )                          
 118: 6c70-A gtdb-A   259 - 276 <=>   35 -  52   (ASP  345  - LEU  362  <=> ALA   35  - GLU   52 )                          
 118: 6c70-A gtdb-A   279 - 285 <=>   56 -  62   (LEU  365  - LYS  371  <=> ARG   56  - ILE   62 )                          
 118: 6c70-A gtdb-A   381 - 384 <=>   85 -  88   (PHE  467  - LEU  470  <=> ALA   85  - ALA   88 )                          
 119: 6c70-A gt2s-A    26 -  30 <=>   37 -  41   (ASN   28  - GLU   32  <=> TYR   37  - PRO   41 )                          
 119: 6c70-A gt2s-A    32 -  63 <=>   42 -  73   (LYS   34  - ASP   65  <=> LEU   42  - PRO   73 )                          
 119: 6c70-A gt2s-A    64 -  67 <=>   76 -  79   (ASP   66  - ASP   69  <=> SER   76  - SER   79 )                          
 119: 6c70-A gt2s-A    70 -  93 <=>   80 - 103   (ALA   72  - LYS   95  <=> PRO   80  - TYR  103 )                          
 119: 6c70-A gt2s-A    96 -  99 <=>  104 - 107   (TYR   98  - LEU  101  <=> SER  104  - ALA  107 )                          
 119: 6c70-A gt2s-A   137 - 149 <=>  120 - 132   (THR  139  - PHE  151  <=> LEU  120  - ILE  132 )                          
 119: 6c70-A gt2s-A   157 - 160 <=>  137 - 140   (ARG  174  - ILE  177  <=> GLU  137  - ARG  140 )                          
 119: 6c70-A gt2s-A   184 - 197 <=>  144 - 157   (TYR  201  - VAL  214  <=> PHE  144  - ILE  157 )                          
 119: 6c70-A gt2s-A   208 - 213 <=>  176 - 181   (GLU  225  - LEU  230  <=> ILE  176  - TYR  181 )                          
 119: 6c70-A gt2s-A   246 - 249 <=>  183 - 186   (ARG  332  - HIS  335  <=> TRP  183  - SER  186 )                          
 119: 6c70-A gt2s-A   257 - 273 <=>  198 - 214   (VAL  343  - THR  359  <=> LEU  198  - HIS  214 )                          
 119: 6c70-A gt2s-A   274 - 277 <=>  407 - 410   (ILE  360  - THR  363  <=> PRO  407  - ILE  410 )                          
 119: 6c70-A gt2s-A   376 - 379 <=>  413 - 416   (ALA  462  - THR  465  <=> ILE  413  - SER  416 )                          
 119: 6c70-A gt2s-A   383 - 388 <=>  425 - 430   (VAL  469  - LYS  474  <=> ASP  425  - MET  430 )                          
 120: 6c70-A gtoz-A    64 -  89 <=>   13 -  38   (ASP   66  - PRO   91  <=> THR   13  - GLU   38 )                          
 120: 6c70-A gtoz-A    91 - 105 <=>   39 -  53   (ARG   93  - PRO  107  <=> HIS   39  - ARG   53 )                          
 120: 6c70-A gtoz-A   126 - 129 <=>   59 -  62   (MET  128  - LEU  131  <=> ILE   59  - VAL   62 )                          
 120: 6c70-A gtoz-A   246 - 249 <=>   64 -  67   (ARG  332  - HIS  335  <=> VAL   64  - THR   67 )                          
 120: 6c70-A gtoz-A   252 - 286 <=>   70 - 104   (ARG  338  - VAL  372  <=> THR   70  - GLN  104 )                          
 120: 6c70-A gtoz-A   287 - 291 <=>  107 - 111   (ASN  373  - VAL  377  <=> ASN  107  - VAL  111 )                          
 121: 6c70-A gt4o-A     1 -   7 <=>  106 - 112   (PHE    3  - VAL    9  <=> ARG  106  - GLY  112 )                          
 121: 6c70-A gt4o-A    62 -  90 <=>  144 - 172   (SER   64  - VAL   92  <=> PHE  144  - TYR  172 )                          
 121: 6c70-A gt4o-A    92 -  98 <=>  173 - 179   (SER   94  - THR  100  <=> HIS  173  - PHE  179 )                          
 121: 6c70-A gt4o-A   256 - 287 <=>  183 - 214   (ALA  342  - ASN  373  <=> ARG  183  - TYR  214 )                          
 122: 6c70-A gt32-A    68 -  91 <=>    1 -  24   (LEU   70  - ARG   93  <=> MET    1  - SER   24 )                          
 122: 6c70-A gt32-A    95 -  98 <=>   25 -  28   (PHE   97  - THR  100  <=> PRO   25  - ASN   28 )                          
 122: 6c70-A gt32-A   256 - 260 <=>   29 -  33   (ALA  342  - ALA  346  <=> ASN   29  - TRP   33 )                          
 122: 6c70-A gt32-A   261 - 284 <=>   35 -  58   (TYR  347  - THR  370  <=> MET   35  - PRO   58 )                          
 122: 6c70-A gt32-A   385 - 388 <=>   59 -  62   (VAL  471  - LYS  474  <=> LEU   59  - PRO   62 )                          
 123: 6c70-A gt64-A    63 -  93 <=>   10 -  40   (ASP   65  - LYS   95  <=> ILE   10  - SER   40 )                          
 123: 6c70-A gt64-A    96 -  99 <=>   41 -  44   (TYR   98  - LEU  101  <=> SER   41  - ASN   44 )                          
 123: 6c70-A gt64-A   254 - 285 <=>   45 -  76   (VAL  340  - LYS  371  <=> PHE   45  - LEU   76 )                          
 123: 6c70-A gt64-A   286 - 290 <=>   78 -  82   (VAL  372  - ASN  376  <=> PHE   78  - PRO   82 )                          
 124: 6c70-A gteq-A    35 -  38 <=>   16 -  19   (PRO   37  - ILE   40  <=> THR   16  - ASN   19 )                          
 124: 6c70-A gteq-A    42 -  62 <=>   27 -  47   (VAL   44  - SER   64  <=> LYS   27  - ALA   47 )                          
 124: 6c70-A gteq-A    64 -  97 <=>   55 -  88   (ASP   66  - LYS   99  <=> PHE   55  - SER   88 )                          
 124: 6c70-A gteq-A    99 - 102 <=>   89 -  92   (LEU  101  - TRP  104  <=> SER   89  - LYS   92 )                          
 124: 6c70-A gteq-A   253 - 256 <=>   93 -  96   (LEU  339  - ALA  342  <=> SER   93  - VAL   96 )                          
 124: 6c70-A gteq-A   259 - 282 <=>   97 - 120   (ASP  345  - GLN  368  <=> SER   97  - PHE  120 )                          
 125: 6c70-A grqc-A     8 -  11 <=>  111 - 114   (ALA   10  - LEU   13  <=> GLU  111  - LYS  114 )                          
 125: 6c70-A grqc-A    63 -  86 <=>  149 - 172   (ASP   65  - ILE   88  <=> GLN  149  - VAL  172 )                          
 125: 6c70-A grqc-A    90 -  95 <=>  173 - 178   (VAL   92  - PHE   97  <=> ASN  173  - PRO  178 )                          
 125: 6c70-A grqc-A   259 - 286 <=>  179 - 206   (ASP  345  - VAL  372  <=> GLU  179  - LYS  206 )                          
 126: 6c70-A gq2z-A    64 -  87 <=>    1 -  24   (ASP   66  - TYR   89  <=> MET    1  - LYS   24 )                          
 126: 6c70-A gq2z-A   264 - 286 <=>   26 -  48   (ALA  350  - VAL  372  <=> ASP   26  - ILE   48 )                          
 126: 6c70-A gq2z-A   287 - 290 <=>   51 -  54   (ASN  373  - ASN  376  <=> TYR   51  - GLY   54 )                          
 126: 6c70-A gq2z-A   334 - 337 <=>  221 - 224   (TYR  420  - SER  423  <=> ASN  221  - VAL  224 )                          
 127: 6c70-A grsc-A     2 -   5 <=>   31 -  34   (LYS    4  - GLY    7  <=> ILE   31  - PRO   34 )                          
 127: 6c70-A grsc-A    29 -  32 <=>   49 -  52   (SER   31  - LYS   34  <=> PHE   49  - HIS   52 )                          
 127: 6c70-A grsc-A    34 -  37 <=>   53 -  56   (PHE   36  - ARG   39  <=> SER   53  - HIS   56 )                          
 127: 6c70-A grsc-A    38 -  63 <=>   58 -  83   (ILE   40  - ASP   65  <=> SER   58  - THR   83 )                          
 127: 6c70-A grsc-A    67 -  96 <=>   84 - 113   (ASP   69  - TYR   98  <=> SER   84  - PRO  113 )                          
 127: 6c70-A grsc-A    98 - 101 <=>  114 - 117   (THR  100  - ILE  103  <=> ALA  114  - PHE  117 )                          
 127: 6c70-A grsc-A   254 - 257 <=>  119 - 122   (VAL  340  - VAL  343  <=> LYS  119  - PRO  122 )                          
 127: 6c70-A grsc-A   259 - 262 <=>  123 - 126   (ASP  345  - GLY  348  <=> LEU  123  - TRP  126 )                          
 127: 6c70-A grsc-A   263 - 282 <=>  128 - 147   (VAL  349  - GLN  368  <=> LEU  128  - ILE  147 )                          
 128: 6c70-A gq65-A     1 -   4 <=>  180 - 183   (PHE    3  - GLN    6  <=> TYR  180  - THR  183 )                          
 128: 6c70-A gq65-A     8 -  12 <=>  185 - 189   (ALA   10  - PRO   14  <=> LYS  185  - GLU  189 )                          
 128: 6c70-A gq65-A    85 - 101 <=>  248 - 264   (MET   87  - ILE  103  <=> HIS  248  - GLU  264 )                          
 128: 6c70-A gq65-A   102 - 105 <=>  266 - 269   (TRP  104  - PRO  107  <=> GLU  266  - ARG  269 )                          
 128: 6c70-A gq65-A   246 - 255 <=>  277 - 286   (ARG  332  - THR  341  <=> LEU  277  - ASP  286 )                          
 128: 6c70-A gq65-A   256 - 259 <=>  288 - 291   (ALA  342  - ASP  345  <=> LEU  288  - GLN  291 )                          
 128: 6c70-A gq65-A   261 - 268 <=>  293 - 300   (TYR  347  - HIS  354  <=> GLU  293  - PHE  300 )                          
 128: 6c70-A gq65-A   272 - 276 <=>  333 - 337   (THR  358  - LEU  362  <=> PHE  333  - VAL  337 )                          
 128: 6c70-A gq65-A   277 - 286 <=>  339 - 348   (THR  363  - VAL  372  <=> ARG  339  - ILE  348 )                          
 128: 6c70-A gq65-A   287 - 312 <=>  358 - 383   (ASN  373  - ILE  398  <=> VAL  358  - HIS  383 )                          
 128: 6c70-A gq65-A   366 - 388 <=>  385 - 407   (SER  452  - LYS  474  <=> ASP  385  - GLN  407 )                          
 129: 6c70-A gtvh-A    30 -  34 <=>  851 - 855   (GLU   32  - PHE   36  <=> GLU  851  - GLN  855 )                          
 129: 6c70-A gtvh-A    53 -  57 <=>  935 - 939   (MET   55  - ASN   59  <=> GLY  935  - LEU  939 )                          
 129: 6c70-A gtvh-A    63 -  88 <=>  986 -1011   (ASP   65  - PHE   90  <=> SER  986  - GLN 1011 )                          
 129: 6c70-A gtvh-A   261 - 284 <=> 1013 -1036   (TYR  347  - THR  370  <=> ASP 1013  - PHE 1036 )                          
 129: 6c70-A gtvh-A   296 - 302 <=> 1039 -1045   (VAL  382  - TYR  388  <=> ASP 1039  - LEU 1045 )                          
 129: 6c70-A gtvh-A   304 - 309 <=> 1046 -1051   (LEU  390  - LEU  395  <=> LEU 1046  - ARG 1051 )                          
 129: 6c70-A gtvh-A   311 - 314 <=> 1052 -1055   (CYS  397  - GLY  400  <=> SER 1052  - THR 1055 )                          
 129: 6c70-A gtvh-A   364 - 367 <=> 1056 -1059   (THR  450  - LEU  453  <=> ILE 1056  - GLN 1059 )                          
 129: 6c70-A gtvh-A   369 - 386 <=> 1060 -1077   (LEU  455  - GLN  472  <=> ARG 1060  - LYS 1077 )                          
 130: 6c70-A grcu-A    59 -  66 <=>    9 -  16   (MET   61  - ASP   68  <=> GLU    9  - VAL   16 )                          
 130: 6c70-A grcu-A    69 -  95 <=>   17 -  43   (THR   71  - PHE   97  <=> THR   17  - LYS   43 )                          
 130: 6c70-A grcu-A   257 - 286 <=>   44 -  73   (VAL  343  - VAL  372  <=> SER   44  - VAL   73 )                          
 130: 6c70-A grcu-A   287 - 290 <=>   75 -  78   (ASN  373  - ASN  376  <=> ASN   75  - GLN   78 )                          
 131: 6c70-A gri5-A    34 -  42 <=> 1206 -1214   (PHE   36  - VAL   44  <=> GLU 1206  - GLY 1214 )                          
 131: 6c70-A gri5-A    46 -  50 <=> 1240 -1244   (LEU   48  - GLN   52  <=> VAL 1240  - SER 1244 )                          
 131: 6c70-A gri5-A    52 - 102 <=> 1248 -1298   (GLY   54  - TRP  104  <=> GLN 1248  - GLU 1298 )                          
 131: 6c70-A gri5-A   256 - 259 <=> 1302 -1305   (ALA  342  - ASP  345  <=> SER 1302  - LYS 1305 )                          
 131: 6c70-A gri5-A   261 - 287 <=> 1307 -1333   (TYR  347  - ASN  373  <=> LEU 1307  - LYS 1333 )                          
 131: 6c70-A gri5-A   347 - 355 <=> 1549 -1557   (VAL  433  - MET  441  <=> ALA 1549  - SER 1557 )                          
 132: 6c70-A gscf-A    63 -  98 <=>   70 - 105   (ASP   65  - THR  100  <=> LEU   70  - LEU  105 )                          
 132: 6c70-A gscf-A   252 - 283 <=>  106 - 137   (ARG  338  - ALA  369  <=> ASN  106  - LYS  137 )                          
 132: 6c70-A gscf-A   284 - 287 <=>  139 - 142   (THR  370  - ASN  373  <=> ALA  139  - GLU  142 )                          
 132: 6c70-A gscf-A   288 - 291 <=>  154 - 157   (GLY  374  - VAL  377  <=> ASN  154  - LEU  157 )                          
 132: 6c70-A gscf-A   304 - 313 <=>  169 - 178   (LEU  390  - PHE  399  <=> VAL  169  - GLY  178 )                          
 132: 6c70-A gscf-A   322 - 326 <=>  193 - 197   (SER  408  - GLU  412  <=> LEU  193  - GLU  197 )                          
 132: 6c70-A gscf-A   329 - 332 <=>  198 - 201   (TYR  415  - HIS  418  <=> GLN  198  - GLU  201 )                          
 132: 6c70-A gscf-A   334 - 339 <=>  202 - 207   (TYR  420  - GLU  425  <=> THR  202  - MET  207 )                          
 133: 6c70-A grrd-A    29 -  33 <=>   14 -  18   (SER   31  - LYS   35  <=> ILE   14  - CYS   18 )                          
 133: 6c70-A grrd-A    63 -  86 <=>  109 - 132   (ASP   65  - ILE   88  <=> PHE  109  - ASP  132 )                          
 133: 6c70-A grrd-A    87 - 101 <=>  134 - 148   (TYR   89  - ILE  103  <=> PHE  134  - PRO  148 )                          
 133: 6c70-A grrd-A   137 - 142 <=>  188 - 193   (THR  139  - ILE  144  <=> SER  188  - VAL  193 )                          
 133: 6c70-A grrd-A   173 - 176 <=>  201 - 204   (GLY  190  - PHE  193  <=> CYS  201  - LYS  204 )                          
 133: 6c70-A grrd-A   203 - 213 <=>  246 - 256   (LEU  220  - LEU  230  <=> ILE  246  - VAL  256 )                          
 133: 6c70-A grrd-A   223 - 226 <=>  286 - 289   (LEU  240  - THR  243  <=> ASN  286  - ASP  289 )                          
 133: 6c70-A grrd-A   227 - 230 <=>  291 - 294   (GLY  313  - LYS  316  <=> SER  291  - TYR  294 )                          
 133: 6c70-A grrd-A   261 - 287 <=>  589 - 615   (TYR  347  - ASN  373  <=> PHE  589  - ASN  615 )                          
 133: 6c70-A grrd-A   293 - 297 <=>  618 - 622   (ALA  379  - ILE  383  <=> GLU  618  - GLY  622 )                          
 133: 6c70-A grrd-A   298 - 303 <=>  624 - 629   (GLY  384  - THR  389  <=> THR  624  - GLY  629 )                          
 133: 6c70-A grrd-A   311 - 314 <=>  665 - 668   (CYS  397  - GLY  400  <=> GLY  665  - ILE  668 )                          
 133: 6c70-A grrd-A   365 - 369 <=>  669 - 673   (VAL  451  - LEU  455  <=> SER  669  - SER  673 )                          
 134: 6c70-A gtfk-A    59 -  62 <=>   82 -  85   (MET   61  - SER   64  <=> PRO   82  - PHE   85 )                          
 134: 6c70-A gtfk-A    64 - 101 <=>   86 - 123   (ASP   66  - ILE  103  <=> PRO   86  - PHE  123 )                          
 134: 6c70-A gtfk-A   110 - 126 <=>  172 - 188   (LEU  112  - MET  128  <=> SER  172  - VAL  188 )                          
 134: 6c70-A gtfk-A   131 - 136 <=>  216 - 221   (PHE  133  - ALA  138  <=> ASN  216  - LEU  221 )                          
 134: 6c70-A gtfk-A   251 - 255 <=>  232 - 236   (VAL  337  - THR  341  <=> TYR  232  - LYS  236 )                          
 134: 6c70-A gtfk-A   258 - 283 <=>  237 - 262   (GLY  344  - ALA  369  <=> ILE  237  - PHE  262 )                          
 135: 6c70-A gtck-A     6 -  10 <=>   35 -  39   (LEU    8  - LEU   12  <=> ARG   35  - LYS   39 )                          
 135: 6c70-A gtck-A    63 -  93 <=>   89 - 119   (ASP   65  - LYS   95  <=> ARG   89  - TYR  119 )                          
 135: 6c70-A gtck-A    96 -  99 <=>  120 - 123   (TYR   98  - LEU  101  <=> GLY  120  - LEU  123 )                          
 135: 6c70-A gtck-A   255 - 286 <=>  124 - 155   (THR  341  - VAL  372  <=> TYR  124  - ARG  155 )                          
 135: 6c70-A gtck-A   287 - 290 <=>  158 - 161   (ASN  373  - ASN  376  <=> LEU  158  - LEU  161 )                          
 135: 6c70-A gtck-A   330 - 334 <=>  634 - 638   (SER  416  - TYR  420  <=> ARG  634  - LYS  638 )                          
 136: 6c70-A gsy2-A    66 -  88 <=>   21 -  43   (ASP   68  - PHE   90  <=> HIS   21  - SER   43 )                          
 136: 6c70-A gsy2-A    90 -  95 <=>   44 -  49   (VAL   92  - PHE   97  <=> SER   44  - ASP   49 )                          
 136: 6c70-A gsy2-A   258 - 284 <=>   50 -  76   (GLY  344  - THR  370  <=> SER   50  - LYS   76 )                          
 136: 6c70-A gsy2-A   285 - 290 <=>   78 -  83   (LYS  371  - ASN  376  <=> ASP   78  - VAL   83 )                          
 137: 6c70-A gttn-A    10 -  17 <=>    1 -   8   (LEU   12  - MET   19  <=> MET    1  - THR    8 )                          
 137: 6c70-A gttn-A    63 -  93 <=>   33 -  63   (ASP   65  - LYS   95  <=> SER   33  - ARG   63 )                          
 137: 6c70-A gttn-A    95 -  98 <=>   64 -  67   (PHE   97  - THR  100  <=> VAL   64  - GLY   67 )                          
 137: 6c70-A gttn-A   257 - 284 <=>   69 -  96   (VAL  343  - THR  370  <=> THR   69  - LEU   96 )                          
 138: 6c70-A gr4k-A    63 -  92 <=>    1 -  30   (ASP   65  - SER   94  <=> MET    1  - LEU   30 )                          
 138: 6c70-A gr4k-A    93 -  96 <=>   32 -  35   (LYS   95  - TYR   98  <=> ALA   32  - ILE   35 )                          
 138: 6c70-A gr4k-A    99 - 102 <=>   36 -  39   (LEU  101  - TRP  104  <=> GLY   36  - ASP   39 )                          
 138: 6c70-A gr4k-A   254 - 285 <=>   42 -  73   (VAL  340  - LYS  371  <=> LEU   42  - SER   73 )                          
 138: 6c70-A gr4k-A   286 - 317 <=>   75 - 106   (VAL  372  - LEU  403  <=> ARG   75  - ASP  106 )                          
 139: 6c70-A gs8i-A     9 -  12 <=>  349 - 352   (ASP   11  - PRO   14  <=> ASP  349  - SER  352 )                          
 139: 6c70-A gs8i-A    63 -  82 <=>  392 - 411   (ASP   65  - ILE   84  <=> ASN  392  - LYS  411 )                          
 139: 6c70-A gs8i-A    85 -  88 <=>  412 - 415   (MET   87  - PHE   90  <=> LEU  412  - THR  415 )                          
 139: 6c70-A gs8i-A   190 - 193 <=>  416 - 419   (ALA  207  - ASN  210  <=> ILE  416  - ARG  419 )                          
 139: 6c70-A gs8i-A   196 - 202 <=>  420 - 426   (ASP  213  - TRP  219  <=> THR  420  - ASP  426 )                          
 139: 6c70-A gs8i-A   261 - 287 <=>  428 - 454   (TYR  347  - ASN  373  <=> ILE  428  - GLU  454 )                          
 139: 6c70-A gs8i-A   290 - 293 <=>  457 - 460   (ASN  376  - ALA  379  <=> ALA  457  - LEU  460 )                          
 139: 6c70-A gs8i-A   295 - 319 <=>  461 - 485   (THR  381  - GLU  405  <=> THR  461  - GLY  485 )                          
 139: 6c70-A gs8i-A   355 - 358 <=>  487 - 490   (MET  441  - SER  444  <=> ARG  487  - THR  490 )                          
 139: 6c70-A gs8i-A   368 - 380 <=>  494 - 506   (ASP  454  - TYR  466  <=> VAL  494  - LEU  506 )                          
 139: 6c70-A gs8i-A   383 - 388 <=>  622 - 627   (VAL  469  - LYS  474  <=> LEU  622  - TYR  627 )                          
 140: 6c70-A gtgy-A    28 -  39 <=>   56 -  67   (TYR   30  - TYR   41  <=> TRP   56  - GLY   67 )                          
 140: 6c70-A gtgy-A    45 -  48 <=>   72 -  75   (LEU   47  - LEU   50  <=> VAL   72  - MET   75 )                          
 140: 6c70-A gtgy-A    85 - 101 <=>   78 -  94   (MET   87  - ILE  103  <=> PRO   78  - GLN   94 )                          
 140: 6c70-A gtgy-A   102 - 105 <=>   96 -  99   (TRP  104  - PRO  107  <=> LEU   96  - TYR   99 )                          
 140: 6c70-A gtgy-A   111 - 117 <=>  329 - 335   (PHE  113  - ARG  119  <=> ILE  329  - ASP  335 )                          
 140: 6c70-A gtgy-A   118 - 122 <=>  337 - 341   (PHE  120  - ALA  124  <=> ILE  337  - VAL  341 )                          
 140: 6c70-A gtgy-A   123 - 145 <=>  347 - 369   (ILE  125  - THR  147  <=> SER  347  - LEU  369 )                          
 140: 6c70-A gtgy-A   182 - 211 <=>  372 - 401   (PHE  199  - GLN  228  <=> ASN  372  - LYS  401 )                          
 140: 6c70-A gtgy-A   214 - 217 <=>  402 - 405   (LYS  231  - MET  234  <=> MET  402  - ASN  405 )                          
 140: 6c70-A gtgy-A   238 - 243 <=>  406 - 411   (SER  324  - TRP  329  <=> TYR  406  - GLY  411 )                          
 140: 6c70-A gtgy-A   246 - 259 <=>  412 - 425   (ARG  332  - ASP  345  <=> PHE  412  - ILE  425 )                          
 140: 6c70-A gtgy-A   261 - 270 <=>  426 - 435   (TYR  347  - LEU  356  <=> PHE  426  - VAL  435 )                          
 140: 6c70-A gtgy-A   292 - 306 <=>  450 - 464   (TYR  378  - GLN  392  <=> THR  450  - ASN  464 )                          
 140: 6c70-A gtgy-A   352 - 356 <=>  577 - 581   (GLN  438  - SER  442  <=> HIS  577  - HIS  581 )                          
 140: 6c70-A gtgy-A   360 - 364 <=>  627 - 631   (ALA  446  - THR  450  <=> ILE  627  - VAL  631 )                          
 141: 6c70-A gsm0-A    66 -  91 <=>  700 - 725   (ASP   68  - ARG   93  <=> GLY  700  - TYR  725 )                          
 141: 6c70-A gsm0-A    92 -  95 <=>  728 - 731   (SER   94  - PHE   97  <=> GLY  728  - GLU  731 )                          
 141: 6c70-A gsm0-A   253 - 256 <=>  734 - 737   (LEU  339  - ALA  342  <=> PRO  734  - ASP  737 )                          
 141: 6c70-A gsm0-A   257 - 283 <=>  739 - 765   (VAL  343  - ALA  369  <=> GLU  739  - LEU  765 )                          
 141: 6c70-A gsm0-A   285 - 290 <=>  766 - 771   (LYS  371  - ASN  376  <=> GLY  766  - PRO  771 )                          
 141: 6c70-A gsm0-A   297 - 300 <=>  788 - 791   (ILE  383  - LEU  386  <=> GLN  788  - ALA  791 )                          
 141: 6c70-A gsm0-A   304 - 308 <=>  792 - 796   (LEU  390  - PHE  394  <=> CYS  792  - GLN  796 )                          
 141: 6c70-A gsm0-A   311 - 314 <=>  797 - 800   (CYS  397  - GLY  400  <=> ILE  797  - GLY  800 )                          
 141: 6c70-A gsm0-A   320 - 323 <=> 1075 -1078   (GLU  406  - SER  409  <=> GLN 1075  - LEU 1078 )                          
 141: 6c70-A gsm0-A   326 - 331 <=> 1082 -1087   (GLU  412  - CYS  417  <=> ARG 1082  - ILE 1087 )                          
 141: 6c70-A gsm0-A   343 - 346 <=> 1089 -1092   (PHE  429  - ILE  432  <=> ALA 1089  - THR 1092 )                          
 141: 6c70-A gsm0-A   349 - 353 <=> 1093 -1097   (GLN  435  - LYS  439  <=> ILE 1093  - ILE 1097 )                          
 142: 6c70-A gtvo-A     6 -   9 <=>   25 -  28   (LEU    8  - ASP   11  <=> LYS   25  - PHE   28 )                          
 142: 6c70-A gtvo-A    36 -  40 <=>  294 - 298   (HIS   38  - CYS   42  <=> LEU  294  - LEU  298 )                          
 142: 6c70-A gtvo-A    50 -  53 <=>  313 - 316   (GLN   52  - MET   55  <=> SER  313  - PHE  316 )                          
 142: 6c70-A gtvo-A    61 -  92 <=>  350 - 381   (GLU   63  - SER   94  <=> LYS  350  - THR  381 )                          
 142: 6c70-A gtvo-A   260 - 278 <=>  383 - 401   (ALA  346  - LEU  364  <=> ASP  383  - VAL  401 )                          
 142: 6c70-A gtvo-A   280 - 283 <=>  407 - 410   (ALA  366  - ALA  369  <=> PHE  407  - ASP  410 )                          
 142: 6c70-A gtvo-A   298 - 308 <=>  411 - 421   (GLY  384  - PHE  394  <=> ASN  411  - ASN  421 )                          
 142: 6c70-A gtvo-A   309 - 312 <=>  424 - 427   (LEU  395  - ILE  398  <=> GLY  424  - MET  427 )                          
 142: 6c70-A gtvo-A   367 - 383 <=>  428 - 444   (LEU  453  - VAL  469  <=> THR  428  - ARG  444 )                          
 143: 6c70-A gqz7-A    17 -  20 <=>    1 -   4   (MET   19  - VAL   22  <=> MET    1  - SER    4 )                          
 143: 6c70-A gqz7-A    45 -  48 <=>  112 - 115   (LEU   47  - LEU   50  <=> LEU  112  - ALA  115 )                          
 143: 6c70-A gqz7-A    67 -  97 <=>  144 - 174   (ASP   69  - LYS   99  <=> PRO  144  - SER  174 )                          
 143: 6c70-A gqz7-A   100 - 103 <=>  178 - 181   (ALA  102  - ASN  105  <=> LYS  178  - GLU  181 )                          
 143: 6c70-A gqz7-A   256 - 287 <=>  184 - 215   (ALA  342  - ASN  373  <=> ASP  184  - LEU  215 )                          
 143: 6c70-A gqz7-A   292 - 302 <=>  217 - 227   (TYR  378  - TYR  388  <=> GLU  217  - ILE  227 )                          
 143: 6c70-A gqz7-A   304 - 310 <=>  228 - 234   (LEU  390  - PHE  396  <=> MET  228  - LYS  234 )                          
 143: 6c70-A gqz7-A   369 - 379 <=>  235 - 245   (LEU  455  - THR  465  <=> LEU  235  - LEU  245 )                          
 143: 6c70-A gqz7-A   385 - 388 <=>  308 - 311   (VAL  471  - LYS  474  <=> ASP  308  - GLU  311 )                          
 144: 6c70-A gr0u-A     1 -   6 <=>   97 - 102   (PHE    3  - LEU    8  <=> LEU   97  - THR  102 )                          
 144: 6c70-A gr0u-A    56 -  60 <=>  756 - 760   (VAL   58  - MET   62  <=> SER  756  - SER  760 )                          
 144: 6c70-A gr0u-A    63 -  91 <=>  793 - 821   (ASP   65  - ARG   93  <=> GLU  793  - GLN  821 )                          
 144: 6c70-A gr0u-A   260 - 291 <=>  823 - 854   (ALA  346  - VAL  377  <=> LYS  823  - GLU  854 )                          
 144: 6c70-A gr0u-A   318 - 332 <=>  963 - 977   (ILE  404  - HIS  418  <=> PRO  963  - GLN  977 )                          
 144: 6c70-A gr0u-A   333 - 338 <=> 1002 -1007   (TRP  419  - GLU  424  <=> ASN 1002  - ILE 1007 )                          
 144: 6c70-A gr0u-A   339 - 343 <=> 1096 -1100   (GLU  425  - PHE  429  <=> LYS 1096  - ARG 1100 )                          
 145: 6c70-A gug9-A    64 -  97 <=>   19 -  52   (ASP   66  - LYS   99  <=> ASP   19  - ASN   52 )                          
 145: 6c70-A gug9-A    99 - 102 <=>   53 -  56   (LEU  101  - TRP  104  <=> ALA   53  - ASN   56 )                          
 145: 6c70-A gug9-A   255 - 286 <=>   61 -  92   (THR  341  - VAL  372  <=> LEU   61  - GLN   92 )                          
 145: 6c70-A gug9-A   287 - 290 <=>   95 -  98   (ASN  373  - ASN  376  <=> ASN   95  - PHE   98 )                          
 146: 6c70-A gt9y-A    29 -  32 <=>  133 - 136   (SER   31  - LYS   34  <=> LYS  133  - ARG  136 )                          
 146: 6c70-A gt9y-A    34 -  41 <=>  137 - 144   (PHE   36  - ILE   43  <=> ARG  137  - LYS  144 )                          
 146: 6c70-A gt9y-A    49 -  52 <=>  177 - 180   (LEU   51  - GLY   54  <=> ILE  177  - LYS  180 )                          
 146: 6c70-A gt9y-A    86 -  93 <=>  188 - 195   (ILE   88  - LYS   95  <=> ASN  188  - ASN  195 )                          
 146: 6c70-A gt9y-A   120 - 123 <=>  234 - 237   (ALA  122  - ILE  125  <=> PRO  234  - PRO  237 )                          
 146: 6c70-A gt9y-A   128 - 150 <=>  245 - 267   (ARG  130  - ILE  152  <=> ASN  245  - LEU  267 )                          
 146: 6c70-A gt9y-A   169 - 172 <=>  312 - 315   (MET  186  - ALA  189  <=> SER  312  - ARG  315 )                          
 146: 6c70-A gt9y-A   173 - 220 <=>  317 - 364   (GLY  190  - LEU  237  <=> MET  317  - TYR  364 )                          
 146: 6c70-A gt9y-A   221 - 225 <=>  366 - 370   (MET  238  - ALA  242  <=> SER  366  - ARG  370 )                          
 146: 6c70-A gt9y-A   227 - 271 <=>  376 - 420   (GLY  313  - THR  357  <=> LYS  376  - LYS  420 )                          
 146: 6c70-A gt9y-A   378 - 388 <=>  539 - 549   (VAL  464  - LYS  474  <=> PRO  539  - ILE  549 )                          
 147: 6c70-A grbk-A    63 -  66 <=>  513 - 516   (ASP   65  - ASP   68  <=> LEU  513  - HIS  516 )                          
 147: 6c70-A grbk-A    68 -  92 <=>  517 - 541   (LEU   70  - SER   94  <=> TRP  517  - ASN  541 )                          
 147: 6c70-A grbk-A   260 - 283 <=>  543 - 566   (ALA  346  - ALA  369  <=> SER  543  - ARG  566 )                          
 147: 6c70-A grbk-A   285 - 289 <=>  569 - 573   (LYS  371  - VAL  375  <=> VAL  569  - ARG  573 )                          
 147: 6c70-A grbk-A   331 - 338 <=>  601 - 608   (CYS  417  - GLU  424  <=> PHE  601  - LYS  608 )                          
 148: 6c70-A grh7-A    28 -  33 <=>   26 -  31   (TYR   30  - LYS   35  <=> LEU   26  - ASN   31 )                          
 148: 6c70-A grh7-A    66 -  91 <=>  515 - 540   (ASP   68  - ARG   93  <=> LEU  515  - ASP  540 )                          
 148: 6c70-A grh7-A   261 - 281 <=>  542 - 562   (TYR  347  - TYR  367  <=> ASP  542  - HIS  562 )                          
 148: 6c70-A grh7-A   283 - 287 <=>  724 - 728   (ALA  369  - ASN  373  <=> LYS  724  - ALA  728 )                          
 148: 6c70-A grh7-A   289 - 292 <=>  845 - 848   (VAL  375  - TYR  378  <=> VAL  845  - PHE  848 )                          
 148: 6c70-A grh7-A   295 - 298 <=>  849 - 852   (THR  381  - GLY  384  <=> ILE  849  - ASP  852 )                          
 148: 6c70-A grh7-A   299 - 302 <=>  854 - 857   (TYR  385  - TYR  388  <=> ILE  854  - ARG  857 )                          
 148: 6c70-A grh7-A   309 - 312 <=>  884 - 887   (LEU  395  - ILE  398  <=> LEU  884  - GLU  887 )                          
 149: 6c70-A grf2-A    24 -  27 <=>   68 -  71   (MET   26  - TYR   29  <=> GLN   68  - LEU   71 )                          
 149: 6c70-A grf2-A    44 -  49 <=>  105 - 110   (LEU   46  - LEU   51  <=> ARG  105  - ASN  110 )                          
 149: 6c70-A grf2-A    89 -  92 <=>  119 - 122   (PRO   91  - SER   94  <=> HIS  119  - LEU  122 )                          
 149: 6c70-A grf2-A   116 - 121 <=>  160 - 165   (ALA  118  - LEU  123  <=> ASP  160  - ALA  165 )                          
 149: 6c70-A grf2-A   127 - 149 <=>  177 - 199   (ARG  129  - PHE  151  <=> ASP  177  - LYS  199 )                          
 149: 6c70-A grf2-A   169 - 172 <=>  243 - 246   (MET  186  - ALA  189  <=> GLY  243  - TYR  246 )                          
 149: 6c70-A grf2-A   173 - 190 <=>  248 - 265   (GLY  190  - ALA  207  <=> ASN  248  - SER  265 )                          
 149: 6c70-A grf2-A   192 - 226 <=>  266 - 300   (SER  209  - THR  243  <=> TYR  266  - LYS  300 )                          
 149: 6c70-A grf2-A   228 - 271 <=>  326 - 369   (LEU  314  - THR  357  <=> THR  326  - VAL  369 )                          
 150: 6c70-A gr9s-A    14 -  23 <=>   30 -  39   (ILE   16  - PHE   25  <=> GLU   30  - LEU   39 )                          
 150: 6c70-A gr9s-A    49 -  53 <=>  137 - 141   (LEU   51  - MET   55  <=> SER  137  - ALA  141 )                          
 150: 6c70-A gr9s-A    64 -  91 <=>  684 - 711   (ASP   66  - ARG   93  <=> ASP  684  - ASN  711 )                          
 150: 6c70-A gr9s-A   261 - 265 <=>  712 - 716   (TYR  347  - LEU  351  <=> TYR  712  - ARG  716 )                          
 150: 6c70-A gr9s-A   267 - 280 <=>  717 - 730   (LEU  353  - ALA  366  <=> TYR  717  - ALA  730 )                          
 150: 6c70-A gr9s-A   381 - 386 <=>  731 - 736   (PHE  467  - GLN  472  <=> THR  731  - ARG  736 )                          
 151: 6c70-A gsb9-A    63 -  66 <=>  503 - 506   (ASP   65  - ASP   68  <=> ASP  503  - PRO  506 )                          
 151: 6c70-A gsb9-A    68 -  90 <=>  507 - 529   (LEU   70  - VAL   92  <=> LEU  507  - SER  529 )                          
 151: 6c70-A gsb9-A    92 -  95 <=>  530 - 533   (SER   94  - PHE   97  <=> ARG  530  - SER  533 )                          
 151: 6c70-A gsb9-A   257 - 284 <=>  534 - 561   (VAL  343  - THR  370  <=> THR  534  - LEU  561 )                          
 151: 6c70-A gsb9-A   286 - 290 <=>  564 - 568   (VAL  372  - ASN  376  <=> ILE  564  - ARG  568 )                          
 152: 6c70-A gsiq-A    64 -  86 <=>   34 -  56   (ASP   66  - ILE   88  <=> LEU   34  - SER   56 )                          
 152: 6c70-A gsiq-A    88 -  91 <=>   57 -  60   (PHE   90  - ARG   93  <=> HIS   57  - LEU   60 )                          
 152: 6c70-A gsiq-A   261 - 285 <=>   61 -  85   (TYR  347  - LYS  371  <=> GLN   61  - LEU   85 )                          
 152: 6c70-A gsiq-A   292 - 299 <=>  108 - 115   (TYR  378  - TYR  385  <=> SER  108  - THR  115 )                          
 153: 6c70-A gr1p-A    26 -  29 <=>   12 -  15   (ASN   28  - SER   31  <=> LYS   12  - THR   15 )                          
 153: 6c70-A gr1p-A    36 -  39 <=>   76 -  79   (HIS   38  - TYR   41  <=> TYR   76  - ASP   79 )                          
 153: 6c70-A gr1p-A    42 -  45 <=>   80 -  83   (VAL   44  - LEU   47  <=> LYS   80  - SER   83 )                          
 153: 6c70-A gr1p-A    51 -  54 <=>   85 -  88   (TYR   53  - MET   56  <=> PRO   85  - LYS   88 )                          
 153: 6c70-A gr1p-A    56 -  59 <=>   89 -  92   (VAL   58  - MET   61  <=> GLY   89  - ILE   92 )                          
 153: 6c70-A gr1p-A    64 - 105 <=>  107 - 148   (ASP   66  - PRO  107  <=> GLN  107  - GLU  148 )                          
 153: 6c70-A gr1p-A   107 - 111 <=>  153 - 157   (SER  109  - PHE  113  <=> TYR  153  - ARG  157 )                          
 153: 6c70-A gr1p-A   227 - 241 <=>  220 - 234   (GLY  313  - LYS  327  <=> GLU  220  - SER  234 )                          
 153: 6c70-A gr1p-A   243 - 246 <=>  235 - 238   (TRP  329  - ARG  332  <=> ILE  235  - SER  238 )                          
 153: 6c70-A gr1p-A   249 - 252 <=>  239 - 242   (HIS  335  - ARG  338  <=> PRO  239  - GLU  242 )                          
 153: 6c70-A gr1p-A   256 - 259 <=>  244 - 247   (ALA  342  - ASP  345  <=> PRO  244  - LYS  247 )                          
 153: 6c70-A gr1p-A   261 - 291 <=>  250 - 280   (TYR  347  - VAL  377  <=> ASP  250  - SER  280 )                          
 154: 6c70-A gtgw-A    63 -  89 <=>   37 -  63   (ASP   65  - PRO   91  <=> LYS   37  - TRP   63 )                          
 154: 6c70-A gtgw-A    91 - 101 <=>   64 -  74   (ARG   93  - ILE  103  <=> LYS   64  - ARG   74 )                          
 154: 6c70-A gtgw-A   102 - 105 <=>   76 -  79   (TRP  104  - PRO  107  <=> GLN   76  - ALA   79 )                          
 154: 6c70-A gtgw-A   106 - 109 <=>   99 - 102   (ASN  108  - PRO  111  <=> VAL   99  - ARG  102 )                          
 154: 6c70-A gtgw-A   110 - 113 <=>  164 - 167   (LEU  112  - GLU  115  <=> PRO  164  - ILE  167 )                          
 154: 6c70-A gtgw-A   122 - 125 <=>  215 - 218   (ALA  124  - LYS  127  <=> PRO  215  - THR  218 )                          
 154: 6c70-A gtgw-A   207 - 210 <=>  232 - 235   (CYS  224  - LEU  227  <=> LEU  232  - PRO  235 )                          
 154: 6c70-A gtgw-A   255 - 258 <=>  238 - 241   (THR  341  - GLY  344  <=> VAL  238  - PHE  241 )                          
 154: 6c70-A gtgw-A   262 - 284 <=>  242 - 264   (GLY  348  - THR  370  <=> ASN  242  - VAL  264 )                          
 154: 6c70-A gtgw-A   285 - 291 <=>  266 - 272   (LYS  371  - VAL  377  <=> PHE  266  - THR  272 )                          
 155: 6c70-A grr4-A    63 -  93 <=>    2 -  32   (ASP   65  - LYS   95  <=> ALA    2  - PHE   32 )                          
 155: 6c70-A grr4-A    99 - 104 <=>   33 -  38   (LEU  101  - ASN  106  <=> VAL   33  - GLN   38 )                          
 155: 6c70-A grr4-A   257 - 286 <=>   50 -  79   (VAL  343  - VAL  372  <=> SER   50  - LEU   79 )                          
 155: 6c70-A grr4-A   287 - 290 <=>   82 -  85   (ASN  373  - ASN  376  <=> ILE   82  - ALA   85 )                          
 156: 6c70-A gq8b-A    46 -  64 <=>   78 -  96   (LEU   48  - ASP   66  <=> ALA   78  - LEU   96 )                          
 156: 6c70-A gq8b-A    65 -  78 <=>  109 - 122   (VAL   67  - PHE   80  <=> TYR  109  - TYR  122 )                          
 156: 6c70-A gq8b-A    79 -  82 <=>  124 - 127   (LEU   81  - ILE   84  <=> ARG  124  - VAL  127 )                          
 156: 6c70-A gq8b-A   189 - 199 <=>  133 - 143   (MET  206  - PHE  216  <=> GLY  133  - MET  143 )                          
 156: 6c70-A gq8b-A   261 - 282 <=>  145 - 166   (TYR  347  - GLN  368  <=> LEU  145  - CYS  166 )                          
 156: 6c70-A gq8b-A   284 - 287 <=>  167 - 170   (THR  370  - ASN  373  <=> GLN  167  - ALA  170 )                          
 156: 6c70-A gq8b-A   289 - 315 <=>  178 - 204   (VAL  375  - ASN  401  <=> ALA  178  - LEU  204 )                          
 156: 6c70-A gq8b-A   361 - 364 <=>  212 - 215   (LYS  447  - THR  450  <=> HIS  212  - ALA  215 )                          
 156: 6c70-A gq8b-A   368 - 386 <=>  219 - 237   (ASP  454  - GLN  472  <=> LEU  219  - SER  237 )                          
 157: 6c70-A guel-A    13 -  16 <=>  756 - 759   (ASN   15  - VAL   18  <=> TYR  756  - GLY  759 )                          
 157: 6c70-A guel-A    25 -  30 <=>  766 - 771   (PHE   27  - GLU   32  <=> ILE  766  - LYS  771 )                          
 157: 6c70-A guel-A    38 -  41 <=>  789 - 792   (ILE   40  - ILE   43  <=> ILE  789  - SER  792 )                          
 157: 6c70-A guel-A   109 - 112 <=>  896 - 899   (PRO  111  - ALA  114  <=> ASP  896  - GLY  899 )                          
 157: 6c70-A guel-A   118 - 121 <=>  920 - 923   (PHE  120  - LEU  123  <=> SER  920  - GLU  923 )                          
 157: 6c70-A guel-A   125 - 128 <=>  928 - 931   (LYS  127  - ARG  130  <=> ILE  928  - ARG  931 )                          
 157: 6c70-A guel-A   131 - 150 <=>  932 - 951   (PHE  133  - ILE  152  <=> ASP  932  - LEU  951 )                          
 157: 6c70-A guel-A   151 - 154 <=>  953 - 956   (GLU  153  - PRO  171  <=> PHE  953  - ALA  956 )                          
 157: 6c70-A guel-A   155 - 158 <=>  959 - 962   (ILE  172  - LEU  175  <=> LYS  959  - MET  962 )                          
 157: 6c70-A guel-A   168 - 172 <=>  964 - 968   (ALA  185  - ALA  189  <=> VAL  964  - LYS  968 )                          
 157: 6c70-A guel-A   174 - 189 <=>  969 - 984   (HIS  191  - MET  206  <=> VAL  969  - ILE  984 )                          
 157: 6c70-A guel-A   191 - 209 <=>  985 -1003   (VAL  208  - GLN  226  <=> GLN  985  - LYS 1003 )                          
 157: 6c70-A guel-A   269 - 275 <=> 1018 -1024   (MET  355  - THR  361  <=> VAL 1018  - ILE 1024 )                          
 157: 6c70-A guel-A   280 - 283 <=> 1036 -1039   (ALA  366  - ALA  369  <=> PHE 1036  - ALA 1039 )                          
 157: 6c70-A guel-A   288 - 315 <=> 1059 -1086   (GLY  374  - ASN  401  <=> LEU 1059  - SER 1086 )                          
 157: 6c70-A guel-A   365 - 384 <=> 1087 -1106   (VAL  451  - LEU  470  <=> SER 1087  - ALA 1106 )                          
 158: 6c70-A grvi-A    63 -  92 <=>  522 - 551   (ASP   65  - SER   94  <=> GLU  522  - ARG  551 )                          
 158: 6c70-A grvi-A    96 -  99 <=>  555 - 558   (TYR   98  - LEU  101  <=> LYS  555  - LYS  558 )                          
 158: 6c70-A grvi-A   252 - 282 <=>  560 - 590   (ARG  338  - GLN  368  <=> THR  560  - TYR  590 )                          
 158: 6c70-A grvi-A   284 - 289 <=>  591 - 596   (THR  370  - VAL  375  <=> LYS  591  - ILE  596 )                          
 159: 6c70-A gq67-A    11 -  19 <=>    1 -   9   (LEU   13  - GLY   21  <=> MET    1  - LEU    9 )                          
 159: 6c70-A gq67-A    64 -  91 <=>   41 -  68   (ASP   66  - ARG   93  <=> VAL   41  - HIS   68 )                          
 159: 6c70-A gq67-A   260 - 285 <=>   69 -  94   (ALA  346  - LYS  371  <=> ASN   69  - ALA   94 )                          
 159: 6c70-A gq67-A   286 - 290 <=>   96 - 100   (VAL  372  - ASN  376  <=> ILE   96  - LEU  100 )                          
 160: 6c70-A grpt-A    75 -  78 <=>    1 -   4   (MET   77  - PHE   80  <=> MET    1  - ILE    4 )                          
 160: 6c70-A grpt-A    90 - 103 <=>   10 -  23   (VAL   92  - ASN  105  <=> PHE   10  - THR   23 )                          
 160: 6c70-A grpt-A   104 - 107 <=>   26 -  29   (ASN  106  - SER  109  <=> LEU   26  - ALA   29 )                          
 160: 6c70-A grpt-A   108 - 111 <=>   32 -  35   (HIS  110  - PHE  113  <=> LEU   32  - GLN   35 )                          
 160: 6c70-A grpt-A   113 - 122 <=>   42 -  51   (GLU  115  - ALA  124  <=> PRO   42  - VAL   51 )                          
 160: 6c70-A grpt-A   185 - 192 <=>   67 -  74   (LEU  202  - SER  209  <=> PHE   67  - ASN   74 )                          
 160: 6c70-A grpt-A   193 - 218 <=>   76 - 101   (ASN  210  - LYS  235  <=> TRP   76  - ARG  101 )                          
 160: 6c70-A grpt-A   222 - 225 <=>  110 - 113   (GLU  239  - ALA  242  <=> TYR  110  - ARG  113 )                          
 160: 6c70-A grpt-A   235 - 259 <=>  119 - 143   (LEU  321  - ASP  345  <=> GLY  119  - ALA  143 )                          
 160: 6c70-A grpt-A   262 - 272 <=>  146 - 156   (GLY  348  - THR  358  <=> ILE  146  - THR  156 )                          
 160: 6c70-A grpt-A   275 - 278 <=>  157 - 160   (THR  361  - LEU  364  <=> PRO  157  - THR  160 )                          
 160: 6c70-A grpt-A   281 - 284 <=>  161 - 164   (TYR  367  - THR  370  <=> PHE  161  - ARG  164 )                          
 160: 6c70-A grpt-A   286 - 289 <=>  165 - 168   (VAL  372  - VAL  375  <=> GLY  165  - LYS  168 )                          
 161: 6c70-A grqn-A     4 -   9 <=>   19 -  24   (GLN    6  - ASP   11  <=> GLY   19  - GLU   24 )                          
 161: 6c70-A grqn-A    83 -  86 <=>   34 -  37   (VAL   85  - ILE   88  <=> GLN   34  - ASP   37 )                          
 161: 6c70-A grqn-A   159 - 162 <=>   48 -  51   (MET  176  - THR  179  <=> GLN   48  - GLN   51 )                          
 161: 6c70-A grqn-A   174 - 213 <=>   54 -  93   (HIS  191  - LEU  230  <=> ASP   54  - LEU   93 )                          
 161: 6c70-A grqn-A   242 - 277 <=>   94 - 129   (TYR  328  - THR  363  <=> PRO   94  - ALA  129 )                          
 161: 6c70-A grqn-A   285 - 288 <=>  151 - 154   (LYS  371  - GLY  374  <=> PHE  151  - ALA  154 )                          
 161: 6c70-A grqn-A   289 - 292 <=>  157 - 160   (VAL  375  - TYR  378  <=> GLU  157  - GLY  160 )                          
 161: 6c70-A grqn-A   296 - 312 <=>  191 - 207   (VAL  382  - ILE  398  <=> ILE  191  - ASP  207 )                          
 161: 6c70-A grqn-A   314 - 318 <=>  208 - 212   (GLY  400  - ILE  404  <=> MET  208  - VAL  212 )                          
 161: 6c70-A grqn-A   366 - 379 <=>  215 - 228   (SER  452  - THR  465  <=> GLN  215  - ASN  228 )                          
 162: 6c70-A gtwr-A    31 -  63 <=>   86 - 118   (GLY   33  - ASP   65  <=> LYS   86  - GLN  118 )                          
 162: 6c70-A gtwr-A    64 -  77 <=>  122 - 135   (ASP   66  - PHE   79  <=> PRO  122  - PHE  135 )                          
 162: 6c70-A gtwr-A    78 -  92 <=>  137 - 151   (PHE   80  - SER   94  <=> PHE  137  - ILE  151 )                          
 162: 6c70-A gtwr-A    95 -  99 <=>  155 - 159   (PHE   97  - LEU  101  <=> LYS  155  - ARG  159 )                          
 162: 6c70-A gtwr-A   259 - 262 <=>  162 - 165   (ASP  345  - GLY  348  <=> SER  162  - ARG  165 )                          
 162: 6c70-A gtwr-A   263 - 278 <=>  167 - 182   (VAL  349  - LEU  364  <=> HIS  167  - VAL  182 )                          
 162: 6c70-A gtwr-A   311 - 314 <=>  213 - 216   (CYS  397  - GLY  400  <=> LYS  213  - SER  216 )                          
 162: 6c70-A gtwr-A   316 - 320 <=>  217 - 221   (ARG  402  - GLU  406  <=> PRO  217  - VAL  221 )                          
 163: 6c70-A grxt-A    31 -  34 <=>    9 -  12   (GLY   33  - PHE   36  <=> GLN    9  - LYS   12 )                          
 163: 6c70-A grxt-A    63 -  88 <=>  544 - 569   (ASP   65  - PHE   90  <=> ASP  544  - ASP  569 )                          
 163: 6c70-A grxt-A    90 - 104 <=>  570 - 584   (VAL   92  - ASN  106  <=> GLU  570  - GLU  584 )                          
 163: 6c70-A grxt-A   105 - 108 <=>  586 - 589   (PRO  107  - HIS  110  <=> MET  586  - PHE  589 )                          
 163: 6c70-A grxt-A   219 - 226 <=>  594 - 601   (PRO  236  - THR  243  <=> ASN  594  - GLU  601 )                          
 163: 6c70-A grxt-A   227 - 259 <=>  695 - 727   (GLY  313  - ASP  345  <=> LYS  695  - LEU  727 )                          
 163: 6c70-A grxt-A   261 - 284 <=>  728 - 751   (TYR  347  - THR  370  <=> LEU  728  - GLY  751 )                          
 163: 6c70-A grxt-A   381 - 388 <=>  752 - 759   (PHE  467  - LYS  474  <=> SER  752  - ASN  759 )                          
 164: 6c70-A gs7f-A    64 -  91 <=>    1 -  28   (ASP   66  - ARG   93  <=> MET    1  - GLY   28 )                          
 164: 6c70-A gs7f-A   258 - 281 <=>   34 -  57   (GLY  344  - TYR  367  <=> ASP   34  - THR   57 )                          
 164: 6c70-A gs7f-A   282 - 285 <=>   60 -  63   (GLN  368  - LYS  371  <=> ASP   60  - ILE   63 )                          
 164: 6c70-A gs7f-A   286 - 290 <=>  167 - 171   (VAL  372  - ASN  376  <=> SER  167  - THR  171 )                          
 164: 6c70-A gs7f-A   309 - 313 <=>  351 - 355   (LEU  395  - PHE  399  <=> SER  351  - GLY  355 )                          
 164: 6c70-A gs7f-A   316 - 319 <=>  356 - 359   (ARG  402  - GLU  405  <=> MET  356  - LEU  359 )                          
 165: 6c70-A gq7a-A    63 -  91 <=>   88 - 116   (ASP   65  - ARG   93  <=> GLU   88  - SER  116 )                          
 165: 6c70-A gq7a-A   261 - 273 <=>  119 - 131   (TYR  347  - THR  359  <=> PRO  119  - GLU  131 )                          
 166: 6c70-A gq9j-A    47 -  50 <=>    7 -  10   (LEU   49  - GLN   52  <=> ILE    7  - VAL   10 )                          
 166: 6c70-A gq9j-A    54 -  57 <=>   72 -  75   (MET   56  - ASN   59  <=> GLU   72  - LEU   75 )                          
 166: 6c70-A gq9j-A    64 -  84 <=>  105 - 125   (ASP   66  - LYS   86  <=> GLN  105  - VAL  125 )                          
 166: 6c70-A gq9j-A   263 - 283 <=>  127 - 147   (VAL  349  - ALA  369  <=> GLU  127  - SER  147 )                          
 166: 6c70-A gq9j-A   296 - 302 <=>  149 - 155   (VAL  382  - TYR  388  <=> PHE  149  - ASN  155 )                          
 166: 6c70-A gq9j-A   304 - 312 <=>  156 - 164   (LEU  390  - ILE  398  <=> LEU  156  - LYS  164 )                          
 166: 6c70-A gq9j-A   364 - 385 <=>  167 - 188   (THR  450  - VAL  471  <=> GLY  167  - ASP  188 )                          
 167: 6c70-A gq1f-A    60 -  92 <=>    6 -  38   (MET   62  - SER   94  <=> LYS    6  - SER   38 )                          
 167: 6c70-A gq1f-A    95 -  98 <=>   39 -  42   (PHE   97  - THR  100  <=> ALA   39  - GLU   42 )                          
 167: 6c70-A gq1f-A   100 - 107 <=>   43 -  50   (ALA  102  - SER  109  <=> LYS   43  - PHE   50 )                          
 167: 6c70-A gq1f-A   113 - 116 <=>   52 -  55   (GLU  115  - ALA  118  <=> LYS   52  - PRO   55 )                          
 167: 6c70-A gq1f-A   119 - 122 <=>   56 -  59   (HIS  121  - ALA  124  <=> LYS   56  - LYS   59 )                          
 167: 6c70-A gq1f-A   255 - 258 <=>   62 -  65   (THR  341  - GLY  344  <=> ARG   62  - ILE   65 )                          
 167: 6c70-A gq1f-A   261 - 289 <=>   66 -  94   (TYR  347  - VAL  375  <=> PHE   66  - LEU   94 )                          
 167: 6c70-A gq1f-A   321 - 331 <=>  294 - 304   (SER  407  - CYS  417  <=> SER  294  - LEU  304 )                          
 167: 6c70-A gq1f-A   332 - 336 <=>  307 - 311   (HIS  418  - GLY  422  <=> ALA  307  - GLY  311 )                          
 167: 6c70-A gq1f-A   337 - 342 <=>  496 - 501   (SER  423  - THR  428  <=> VAL  496  - PHE  501 )                          
 168: 6c70-A gs35-A    60 -  65 <=>  793 - 798   (MET   62  - VAL   67  <=> ASP  793  - GLY  798 )                          
 168: 6c70-A gs35-A    66 -  88 <=>  992 -1014   (ASP   68  - PHE   90  <=> LEU  992  - THR 1014 )                          
 168: 6c70-A gs35-A   260 - 286 <=> 1015 -1041   (ALA  346  - VAL  372  <=> PHE 1015  - ILE 1041 )                          
 168: 6c70-A gs35-A   287 - 290 <=> 1044 -1047   (ASN  373  - ASN  376  <=> LEU 1044  - VAL 1047 )                          
 168: 6c70-A gs35-A   316 - 323 <=> 1603 -1610   (ARG  402  - SER  409  <=> ASP 1603  - ARG 1610 )                          
 168: 6c70-A gs35-A   325 - 328 <=> 1611 -1614   (MET  411  - ALA  414  <=> PRO 1611  - ARG 1614 )                          
 169: 6c70-A gt4u-A    38 -  46 <=>  463 - 471   (ILE   40  - LEU   48  <=> ILE  463  - THR  471 )                          
 169: 6c70-A gt4u-A    56 -  60 <=>  487 - 491   (VAL   58  - MET   62  <=> VAL  487  - ALA  491 )                          
 169: 6c70-A gt4u-A    64 -  97 <=>  528 - 561   (ASP   66  - LYS   99  <=> MET  528  - GLY  561 )                          
 169: 6c70-A gt4u-A    99 - 105 <=>  563 - 569   (LEU  101  - PRO  107  <=> LEU  563  - GLU  569 )                          
 169: 6c70-A gt4u-A   251 - 281 <=>  573 - 603   (VAL  337  - TYR  367  <=> ILE  573  - ASP  603 )                          
 169: 6c70-A gt4u-A   283 - 286 <=>  604 - 607   (ALA  369  - VAL  372  <=> SER  604  - ILE  607 )                          
 169: 6c70-A gt4u-A   295 - 309 <=>  611 - 625   (THR  381  - LEU  395  <=> SER  611  - LYS  625 )                          
 169: 6c70-A gt4u-A   315 - 320 <=>  975 - 980   (ASN  401  - GLU  406  <=> MET  975  - GLY  980 )                          
 169: 6c70-A gt4u-A   323 - 326 <=>  981 - 984   (SER  409  - GLU  412  <=> THR  981  - LYS  984 )                          
 169: 6c70-A gt4u-A   329 - 332 <=>  985 - 988   (TYR  415  - HIS  418  <=> PRO  985  - VAL  988 )                          
 169: 6c70-A gt4u-A   335 - 338 <=>  989 - 992   (ASP  421  - GLU  424  <=> SER  989  - ASP  992 )                          
 170: 6c70-A grgh-A    10 -  21 <=>    3 -  14   (LEU   12  - GLY   23  <=> LEU    3  - LEU   14 )                          
 170: 6c70-A grgh-A    36 -  40 <=>   17 -  21   (HIS   38  - CYS   42  <=> ASP   17  - ASN   21 )                          
 170: 6c70-A grgh-A    53 -  62 <=>   40 -  49   (MET   55  - SER   64  <=> LYS   40  - LEU   49 )                          
 170: 6c70-A grgh-A    63 -  68 <=>   52 -  57   (ASP   65  - LEU   70  <=> GLY   52  - SER   57 )                          
 170: 6c70-A grgh-A    70 -  94 <=>   58 -  82   (ALA   72  - ILE   96  <=> LEU   58  - THR   82 )                          
 170: 6c70-A grgh-A   258 - 284 <=>   83 - 109   (GLY  344  - THR  370  <=> SER   83  - PHE  109 )                          
 170: 6c70-A grgh-A   285 - 289 <=>  111 - 115   (LYS  371  - VAL  375  <=> ASN  111  - PHE  115 )                          
 171: 6c70-A gr2g-A    61 -  64 <=>  321 - 324   (GLU   63  - ASP   66  <=> LEU  321  - LEU  324 )                          
 171: 6c70-A gr2g-A   108 - 151 <=>  495 - 538   (HIS  110  - GLU  153  <=> LEU  495  - PHE  538 )                          
 171: 6c70-A gr2g-A   153 - 157 <=>  545 - 549   (SER  155  - ARG  174  <=> MET  545  - ILE  549 )                          
 171: 6c70-A gr2g-A   160 - 164 <=>  917 - 921   (ILE  177  - TYR  181  <=> TRP  917  - TRP  921 )                          
 171: 6c70-A gr2g-A   170 - 220 <=>  929 - 979   (SER  187  - LEU  237  <=> PRO  929  - GLY  979 )                          
 171: 6c70-A gr2g-A   222 - 225 <=>  980 - 983   (GLU  239  - ALA  242  <=> THR  980  - SER  983 )                          
 171: 6c70-A gr2g-A   247 - 253 <=>  998 -1004   (HIS  333  - LEU  339  <=> ALA  998  - ILE 1004 )                          
 171: 6c70-A gr2g-A   254 - 261 <=> 1006 -1013   (VAL  340  - TYR  347  <=> MET 1006  - PHE 1013 )                          
 171: 6c70-A gr2g-A   265 - 280 <=> 1014 -1029   (LEU  351  - ALA  366  <=> PHE 1014  - VAL 1029 )                          
 171: 6c70-A gr2g-A   379 - 388 <=> 1124 -1133   (THR  465  - LYS  474  <=> THR 1124  - ALA 1133 )                          
 172: 6c70-A gqyy-A    64 -  67 <=>   12 -  15   (ASP   66  - ASP   69  <=> LEU   12  - ILE   15 )                          
 172: 6c70-A gqyy-A    69 -  92 <=>   16 -  39   (THR   71  - SER   94  <=> GLY   16  - PRO   39 )                          
 172: 6c70-A gqyy-A   260 - 286 <=>   41 -  67   (ALA  346  - VAL  372  <=> VAL   41  - ALA   67 )                          
 172: 6c70-A gqyy-A   287 - 290 <=>   70 -  73   (ASN  373  - ASN  376  <=> ILE   70  - ALA   73 )                          
 173: 6c70-A grs2-A    39 -  42 <=>   38 -  41   (TYR   41  - VAL   44  <=> CYS   38  - CYS   41 )                          
 173: 6c70-A grs2-A    45 -  48 <=>   70 -  73   (LEU   47  - LEU   50  <=> CYS   70  - LYS   73 )                          
 173: 6c70-A grs2-A    52 -  55 <=>   74 -  77   (GLY   54  - ALA   57  <=> ASN   74  - VAL   77 )                          
 173: 6c70-A grs2-A    56 -  59 <=>  126 - 129   (VAL   58  - MET   61  <=> GLY  126  - THR  129 )                          
 173: 6c70-A grs2-A    71 -  85 <=>  130 - 144   (ASN   73  - MET   87  <=> THR  130  - LYS  144 )                          
 173: 6c70-A grs2-A    87 -  95 <=>  145 - 153   (TYR   89  - PHE   97  <=> GLU  145  - ALA  153 )                          
 173: 6c70-A grs2-A   259 - 277 <=>  155 - 173   (ASP  345  - THR  363  <=> GLN  155  - GLY  173 )                          
 173: 6c70-A grs2-A   280 - 283 <=>  176 - 179   (ALA  366  - ALA  369  <=> PRO  176  - ILE  179 )                          
 173: 6c70-A grs2-A   385 - 388 <=>  197 - 200   (VAL  471  - LYS  474  <=> ASP  197  - ARG  200 )                          
 174: 6c70-A gtof-A    63 -  89 <=>   10 -  36   (ASP   65  - PRO   91  <=> VAL   10  - GLN   36 )                          
 174: 6c70-A gtof-A    92 -  95 <=>   37 -  40   (SER   94  - PHE   97  <=> SER   37  - LEU   40 )                          
 174: 6c70-A gtof-A   260 - 279 <=>   42 -  61   (ALA  346  - LEU  365  <=> PRO   42  - SER   61 )                          
 174: 6c70-A gtof-A   286 - 289 <=>   76 -  79   (VAL  372  - VAL  375  <=> ILE   76  - SER   79 )                          
 175: 6c70-A gs6y-A    31 -  37 <=>   48 -  54   (GLY   33  - ARG   39  <=> LEU   48  - ARG   54 )                          
 175: 6c70-A gs6y-A    39 -  42 <=>   55 -  58   (TYR   41  - VAL   44  <=> LEU   55  - TYR   58 )                          
 175: 6c70-A gs6y-A    45 -  48 <=>   59 -  62   (LEU   47  - LEU   50  <=> SER   59  - ASN   62 )                          
 175: 6c70-A gs6y-A   219 - 225 <=>   94 - 100   (PRO  236  - ALA  242  <=> LEU   94  - ASP  100 )                          
 175: 6c70-A gs6y-A   228 - 231 <=>  104 - 107   (LEU  314  - LYS  317  <=> TYR  104  - ASP  107 )                          
 175: 6c70-A gs6y-A   241 - 262 <=>  178 - 199   (LYS  327  - GLY  348  <=> LEU  178  - ASN  199 )                          
 175: 6c70-A gs6y-A   264 - 286 <=>  200 - 222   (ALA  350  - VAL  372  <=> VAL  200  - THR  222 )                          
 175: 6c70-A gs6y-A   287 - 331 <=>  224 - 268   (ASN  373  - CYS  417  <=> THR  224  - ASN  268 )                          
 175: 6c70-A gs6y-A   361 - 364 <=>  308 - 311   (LYS  447  - THR  450  <=> GLU  308  - GLY  311 )                          
 175: 6c70-A gs6y-A   368 - 383 <=>  312 - 327   (ASP  454  - VAL  469  <=> VAL  312  - LEU  327 )                          
 176: 6c70-A gukq-A     1 -   4 <=>   15 -  18   (PHE    3  - GLN    6  <=> ALA   15  - LEU   18 )                          
 176: 6c70-A gukq-A    29 -  58 <=>   25 -  54   (SER   31  - LEU   60  <=> VAL   25  - ALA   54 )                          
 176: 6c70-A gukq-A    68 -  71 <=>   55 -  58   (LEU   70  - ASN   73  <=> ASP   55  - LYS   58 )                          
 176: 6c70-A gukq-A    73 -  78 <=>   59 -  64   (ILE   75  - PHE   80  <=> TRP   59  - SER   64 )                          
 176: 6c70-A gukq-A    79 -  89 <=>   66 -  76   (LEU   81  - PRO   91  <=> LEU   66  - PHE   76 )                          
 176: 6c70-A gukq-A   141 - 145 <=>  115 - 119   (VAL  143  - THR  147  <=> SER  115  - HIS  119 )                          
 176: 6c70-A gukq-A   158 - 161 <=>  120 - 123   (LEU  175  - ARG  178  <=> GLY  120  - ALA  123 )                          
 176: 6c70-A gukq-A   187 - 212 <=>  128 - 153   (ILE  204  - HIS  229  <=> ALA  128  - THR  153 )                          
 176: 6c70-A gukq-A   214 - 217 <=>  154 - 157   (LYS  231  - MET  234  <=> LEU  154  - ARG  157 )                          
 176: 6c70-A gukq-A   239 - 242 <=>  159 - 162   (ALA  325  - TYR  328  <=> SER  159  - SER  162 )                          
 176: 6c70-A gukq-A   245 - 264 <=>  163 - 182   (GLU  331  - ALA  350  <=> SER  163  - PRO  182 )                          
 176: 6c70-A gukq-A   266 - 281 <=>  184 - 199   (LEU  352  - TYR  367  <=> GLY  184  - TYR  199 )                          
 176: 6c70-A gukq-A   283 - 286 <=>  204 - 207   (ALA  369  - VAL  372  <=> SER  204  - VAL  207 )                          
 177: 6c70-A grq3-A     1 -   6 <=>  182 - 187   (PHE    3  - LEU    8  <=> THR  182  - ALA  187 )                          
 177: 6c70-A grq3-A    36 -  39 <=>  247 - 250   (HIS   38  - TYR   41  <=> GLU  247  - ILE  250 )                          
 177: 6c70-A grq3-A    42 -  50 <=>  251 - 259   (VAL   44  - GLN   52  <=> ASP  251  - LEU  259 )                          
 177: 6c70-A grq3-A    52 -  55 <=>  260 - 263   (GLY   54  - ALA   57  <=> SER  260  - GLU  263 )                          
 177: 6c70-A grq3-A    58 -  91 <=>  264 - 297   (LEU   60  - ARG   93  <=> GLU  264  - HIS  297 )                          
 177: 6c70-A grq3-A   263 - 287 <=>  299 - 323   (VAL  349  - ASN  373  <=> VAL  299  - ASP  323 )                          
 177: 6c70-A grq3-A   288 - 292 <=>  325 - 329   (GLY  374  - TYR  378  <=> SER  325  - PHE  329 )                          
 177: 6c70-A grq3-A   315 - 318 <=>  337 - 340   (ASN  401  - ILE  404  <=> SER  337  - GLN  340 )                          
 177: 6c70-A grq3-A   322 - 325 <=>  341 - 344   (SER  408  - MET  411  <=> TYR  341  - PHE  344 )                          
 177: 6c70-A grq3-A   329 - 332 <=>  345 - 348   (TYR  415  - HIS  418  <=> TYR  345  - THR  348 )                          
 177: 6c70-A grq3-A   334 - 339 <=>  349 - 354   (TYR  420  - GLU  425  <=> LEU  349  - GLN  354 )                          
 178: 6c70-A gsms-A    63 -  88 <=>   11 -  36   (ASP   65  - PHE   90  <=> VAL   11  - LEU   36 )                          
 178: 6c70-A gsms-A    90 -  93 <=>   37 -  40   (VAL   92  - LYS   95  <=> ASP   37  - ILE   40 )                          
 178: 6c70-A gsms-A    99 - 102 <=>   42 -  45   (LEU  101  - TRP  104  <=> GLU   42  - ASP   45 )                          
 178: 6c70-A gsms-A   252 - 286 <=>   47 -  81   (ARG  338  - VAL  372  <=> TYR   47  - TRP   81 )                          
 178: 6c70-A gsms-A   287 - 290 <=>   84 -  87   (ASN  373  - ASN  376  <=> ASN   84  - SER   87 )                          
 178: 6c70-A gsms-A   334 - 337 <=>  118 - 121   (TYR  420  - SER  423  <=> SER  118  - GLU  121 )                          
 179: 6c70-A gtzi-A    63 -  87 <=>   19 -  43   (ASP   65  - TYR   89  <=> ALA   19  - SER   43 )                          
 179: 6c70-A gtzi-A   261 - 285 <=>   44 -  68   (TYR  347  - LYS  371  <=> ALA   44  - ILE   68 )                          
 179: 6c70-A gtzi-A   289 - 293 <=>  402 - 406   (VAL  375  - ALA  379  <=> VAL  402  - PRO  406 )                          
 179: 6c70-A gtzi-A   318 - 322 <=>  468 - 472   (ILE  404  - SER  408  <=> ILE  468  - THR  472 )                          
 179: 6c70-A gtzi-A   328 - 332 <=>  474 - 478   (ALA  414  - HIS  418  <=> GLU  474  - ARG  478 )                          
 179: 6c70-A gtzi-A   334 - 339 <=>  527 - 532   (TYR  420  - GLU  425  <=> SER  527  - SER  532 )                          
 180: 6c70-A gqyr-A    64 -  67 <=>    2 -   5   (ASP   66  - ASP   69  <=> PRO    2  - LYS    5 )                          
 180: 6c70-A gqyr-A    70 -  89 <=>    6 -  25   (ALA   72  - PRO   91  <=> GLY    6  - LYS   25 )                          
 180: 6c70-A gqyr-A    92 -  95 <=>   26 -  29   (SER   94  - PHE   97  <=> GLU   26  - PRO   29 )                          
 180: 6c70-A gqyr-A   259 - 286 <=>   31 -  58   (ASP  345  - VAL  372  <=> ASN   31  - LYS   58 )                          
 180: 6c70-A gqyr-A   287 - 290 <=>   61 -  64   (ASN  373  - ASN  376  <=> GLU   61  - LYS   64 )                          
 180: 6c70-A gqyr-A   310 - 313 <=>  166 - 169   (PHE  396  - PHE  399  <=> VAL  166  - LYS  169 )                          
 180: 6c70-A gqyr-A   316 - 319 <=>  170 - 173   (ARG  402  - GLU  405  <=> SER  170  - GLY  173 )                          
 180: 6c70-A gqyr-A   322 - 325 <=>  174 - 177   (SER  408  - MET  411  <=> GLY  174  - GLU  177 )                          
 180: 6c70-A gqyr-A   329 - 332 <=>  179 - 182   (TYR  415  - HIS  418  <=> GLU  179  - GLN  182 )                          
 181: 6c70-A gqwb-A     3 -  15 <=>    3 -  15   (HIS    5  - ARG   17  <=> LEU    3  - LEU   15 )                          
 181: 6c70-A gqwb-A    63 -  66 <=>  199 - 202   (ASP   65  - ASP   68  <=> PRO  199  - ILE  202 )                          
 181: 6c70-A gqwb-A    68 -  91 <=>  203 - 226   (LEU   70  - ARG   93  <=> THR  203  - PRO  226 )                          
 181: 6c70-A gqwb-A   260 - 286 <=>  227 - 253   (ALA  346  - VAL  372  <=> TYR  227  - ASP  253 )                          
 181: 6c70-A gqwb-A   317 - 321 <=>  618 - 622   (LEU  403  - SER  407  <=> ARG  618  - ASP  622 )                          
 182: 6c70-A gss8-A     2 -  10 <=>   46 -  54   (LYS    4  - LEU   12  <=> ASP   46  - SER   54 )                          
 182: 6c70-A gss8-A    63 -  94 <=>  169 - 200   (ASP   65  - ILE   96  <=> GLU  169  - ILE  200 )                          
 182: 6c70-A gss8-A    99 - 102 <=>  209 - 212   (LEU  101  - TRP  104  <=> TRP  209  - ASP  212 )                          
 182: 6c70-A gss8-A   253 - 283 <=>  214 - 244   (LEU  339  - ALA  369  <=> CYS  214  - ILE  244 )                          
 183: 6c70-A gsyv-A    63 -  91 <=>   29 -  57   (ASP   65  - ARG   93  <=> SER   29  - ILE   57 )                          
 183: 6c70-A gsyv-A    98 - 101 <=>  235 - 238   (THR  100  - ILE  103  <=> SER  235  - ARG  238 )                          
 183: 6c70-A gsyv-A   103 - 108 <=>  239 - 244   (ASN  105  - HIS  110  <=> SER  239  - GLN  244 )                          
 183: 6c70-A gsyv-A   110 - 115 <=>  270 - 275   (LEU  112  - ASN  117  <=> ASP  270  - ALA  275 )                          
 183: 6c70-A gsyv-A   260 - 286 <=>  284 - 310   (ALA  346  - VAL  372  <=> ASN  284  - TYR  310 )                          
 183: 6c70-A gsyv-A   287 - 290 <=>  313 - 316   (ASN  373  - ASN  376  <=> ARG  313  - ARG  316 )                          
 184: 6c70-A gq88-A    64 -  90 <=>   11 -  37   (ASP   66  - VAL   92  <=> GLN   11  - GLY   37 )                          
 184: 6c70-A gq88-A   261 - 286 <=>   39 -  64   (TYR  347  - VAL  372  <=> SER   39  - ASN   64 )                          
 184: 6c70-A gq88-A   287 - 290 <=>   67 -  70   (ASN  373  - ASN  376  <=> ALA   67  - GLU   70 )                          
 185: 6c70-A gtqf-A    63 - 103 <=>    6 -  46   (ASP   65  - ASN  105  <=> LYS    6  - SER   46 )                          
 185: 6c70-A gtqf-A   104 - 107 <=>   49 -  52   (ASN  106  - SER  109  <=> LEU   49  - ILE   52 )                          
 185: 6c70-A gtqf-A   108 - 111 <=>   55 -  58   (HIS  110  - PHE  113  <=> LEU   55  - ARG   58 )                          
 185: 6c70-A gtqf-A   235 - 262 <=>   61 -  88   (LEU  321  - GLY  348  <=> SER   61  - HIS   88 )                          
 185: 6c70-A gtqf-A   263 - 286 <=>   92 - 115   (VAL  349  - VAL  372  <=> TYR   92  - LEU  115 )                          
 185: 6c70-A gtqf-A   291 - 295 <=>  117 - 121   (VAL  377  - THR  381  <=> ASN  117  - PRO  121 )                          
 185: 6c70-A gtqf-A   332 - 335 <=>  152 - 155   (HIS  418  - ASP  421  <=> GLU  152  - ALA  155 )                          
 185: 6c70-A gtqf-A   336 - 339 <=>  158 - 161   (GLY  422  - GLU  425  <=> ASN  158  - GLU  161 )                          
 185: 6c70-A gtqf-A   365 - 368 <=>  195 - 198   (VAL  451  - ASP  454  <=> SER  195  - SER  198 )                          
 186: 6c70-A grxm-A    55 -  58 <=>  337 - 340   (ALA   57  - LEU   60  <=> CYS  337  - ILE  340 )                          
 186: 6c70-A grxm-A    67 -  91 <=>  375 - 399   (ASP   69  - ARG   93  <=> VAL  375  - ASP  399 )                          
 186: 6c70-A grxm-A   261 - 282 <=>  402 - 423   (TYR  347  - GLN  368  <=> GLN  402  - SER  423 )                          
 186: 6c70-A grxm-A   296 - 299 <=>  425 - 428   (VAL  382  - TYR  385  <=> ASP  425  - MET  428 )                          
 186: 6c70-A grxm-A   302 - 309 <=>  429 - 436   (TYR  388  - LEU  395  <=> ARG  429  - TYR  436 )                          
 186: 6c70-A grxm-A   313 - 316 <=>  442 - 445   (PHE  399  - ARG  402  <=> SER  442  - GLU  445 )                          
 186: 6c70-A grxm-A   366 - 375 <=>  446 - 455   (SER  452  - GLY  461  <=> SER  446  - PHE  455 )                          
 186: 6c70-A grxm-A   385 - 388 <=>  577 - 580   (VAL  471  - LYS  474  <=> LYS  577  - PRO  580 )                          
 187: 6c70-A grbn-A    29 -  92 <=>   79 - 142   (SER   31  - SER   94  <=> ASP   79  - THR  142 )                          
 187: 6c70-A grbn-A    96 -  99 <=>  151 - 154   (TYR   98  - LEU  101  <=> ILE  151  - PHE  154 )                          
 187: 6c70-A grbn-A   198 - 201 <=>  158 - 161   (LEU  215  - SER  218  <=> TRP  158  - MET  161 )                          
 187: 6c70-A grbn-A   205 - 215 <=>  219 - 229   (PHE  222  - ALA  232  <=> GLY  219  - VAL  229 )                          
 187: 6c70-A grbn-A   216 - 225 <=>  231 - 240   (ILE  233  - ALA  242  <=> ALA  231  - TYR  240 )                          
 187: 6c70-A grbn-A   228 - 231 <=>  244 - 247   (LEU  314  - LYS  317  <=> ASN  244  - ILE  247 )                          
 188: 6c70-A gsz1-A    13 -  16 <=>  166 - 169   (ASN   15  - VAL   18  <=> LEU  166  - PHE  169 )                          
 188: 6c70-A gsz1-A    25 -  31 <=>  170 - 176   (PHE   27  - GLY   33  <=> LEU  170  - VAL  176 )                          
 188: 6c70-A gsz1-A    56 -  59 <=>  226 - 229   (VAL   58  - MET   61  <=> GLN  226  - SER  229 )                          
 188: 6c70-A gsz1-A    64 -  92 <=>  249 - 277   (ASP   66  - SER   94  <=> LYS  249  - TRP  277 )                          
 188: 6c70-A gsz1-A   260 - 284 <=>  279 - 303   (ALA  346  - THR  370  <=> SER  279  - PRO  303 )                          
 188: 6c70-A gsz1-A   285 - 288 <=>  305 - 308   (LYS  371  - GLY  374  <=> LYS  305  - CYS  308 )                          
 189: 6c70-A guka-A    23 -  26 <=>   34 -  37   (PHE   25  - ASN   28  <=> SER   34  - PRO   37 )                          
 189: 6c70-A guka-A    29 -  32 <=>   93 -  96   (SER   31  - LYS   34  <=> PHE   93  - LEU   96 )                          
 189: 6c70-A guka-A    34 -  41 <=>  110 - 117   (PHE   36  - ILE   43  <=> LEU  110  - ARG  117 )                          
 189: 6c70-A guka-A    63 -  66 <=>  179 - 182   (ASP   65  - ASP   68  <=> ASN  179  - LEU  182 )                          
 189: 6c70-A guka-A    69 -  79 <=>  183 - 193   (THR   71  - LEU   81  <=> PRO  183  - PHE  193 )                          
 189: 6c70-A guka-A   150 - 153 <=>  335 - 338   (ILE  152  - SER  155  <=> TYR  335  - ARG  338 )                          
 189: 6c70-A guka-A   170 - 173 <=>  424 - 427   (SER  187  - GLY  190  <=> ALA  424  - THR  427 )                          
 189: 6c70-A guka-A   174 - 183 <=>  429 - 438   (HIS  191  - TYR  200  <=> LYS  429  - SER  438 )                          
 189: 6c70-A guka-A   185 - 224 <=>  439 - 478   (LEU  202  - SER  241  <=> THR  439  - LEU  478 )                          
 189: 6c70-A guka-A   225 - 228 <=>  480 - 483   (ALA  242  - LEU  314  <=> SER  480  - TYR  483 )                          
 189: 6c70-A guka-A   229 - 268 <=>  492 - 531   (THR  315  - HIS  354  <=> ALA  492  - GLU  531 )                          
 189: 6c70-A guka-A   363 - 366 <=>  635 - 638   (PHE  449  - SER  452  <=> VAL  635  - CYS  638 )                          
 190: 6c70-A grzl-A    64 -  93 <=>   16 -  45   (ASP   66  - LYS   95  <=> GLU   16  - SER   45 )                          
 190: 6c70-A grzl-A   130 - 152 <=>   50 -  72   (LEU  132  - ASP  154  <=> SER   50  - ASN   72 )                          
 190: 6c70-A grzl-A   184 - 192 <=>   83 -  91   (TYR  201  - SER  209  <=> TYR   83  - LEU   91 )                          
 190: 6c70-A grzl-A   199 - 207 <=>  196 - 204   (PHE  216  - CYS  224  <=> GLN  196  - LYS  204 )                          
 190: 6c70-A grzl-A   262 - 265 <=>  208 - 211   (GLY  348  - LEU  351  <=> GLY  208  - ILE  211 )                          
 190: 6c70-A grzl-A   267 - 285 <=>  212 - 230   (LEU  353  - LYS  371  <=> ILE  212  - VAL  230 )                          
 190: 6c70-A grzl-A   287 - 290 <=>  239 - 242   (ASN  373  - ASN  376  <=> TYR  239  - ALA  242 )                          
 190: 6c70-A grzl-A   292 - 301 <=>  243 - 252   (TYR  378  - LEU  387  <=> ASN  243  - SER  252 )                          
 190: 6c70-A grzl-A   303 - 318 <=>  253 - 268   (THR  389  - ILE  404  <=> THR  253  - ARG  268 )                          
 191: 6c70-A gq94-A    59 -  62 <=>   40 -  43   (MET   61  - SER   64  <=> ILE   40  - LEU   43 )                          
 191: 6c70-A gq94-A    64 -  91 <=>   44 -  71   (ASP   66  - ARG   93  <=> HIS   44  - GLY   71 )                          
 191: 6c70-A gq94-A   260 - 285 <=>   73 -  98   (ALA  346  - LYS  371  <=> GLN   73  - VAL   98 )                          
 191: 6c70-A gq94-A   288 - 291 <=>  155 - 158   (GLY  374  - VAL  377  <=> ALA  155  - ASN  158 )                          
 191: 6c70-A gq94-A   298 - 302 <=>  179 - 183   (GLY  384  - TYR  388  <=> PRO  179  - THR  183 )                          
 191: 6c70-A gq94-A   304 - 313 <=>  184 - 193   (LEU  390  - PHE  399  <=> LEU  184  - CYS  193 )                          
 191: 6c70-A gq94-A   317 - 321 <=>  203 - 207   (LEU  403  - SER  407  <=> LEU  203  - GLU  207 )                          
 192: 6c70-A gtt2-A    29 -  61 <=>   16 -  48   (SER   31  - GLU   63  <=> MET   16  - PRO   48 )                          
 192: 6c70-A gtt2-A    63 -  89 <=>   49 -  75   (ASP   65  - PRO   91  <=> GLN   49  - ASP   75 )                          
 192: 6c70-A gtt2-A    91 -  94 <=>   76 -  79   (ARG   93  - ILE   96  <=> GLU   76  - ASN   79 )                          
 192: 6c70-A gtt2-A    98 - 106 <=>   80 -  88   (THR  100  - ASN  108  <=> TRP   80  - VAL   88 )                          
 192: 6c70-A gtt2-A   114 - 117 <=>   90 -  93   (SER  116  - ARG  119  <=> ASP   90  - SER   93 )                          
 192: 6c70-A gtt2-A   254 - 257 <=>  105 - 108   (VAL  340  - VAL  343  <=> LEU  105  - CYS  108 )                          
 192: 6c70-A gtt2-A   260 - 276 <=>  109 - 125   (ALA  346  - LEU  362  <=> SER  109  - THR  125 )                          
 192: 6c70-A gtt2-A   288 - 291 <=>  162 - 165   (GLY  374  - VAL  377  <=> GLU  162  - LYS  165 )                          
 192: 6c70-A gtt2-A   301 - 304 <=>  170 - 173   (LEU  387  - LEU  390  <=> LEU  170  - PRO  173 )                          
 192: 6c70-A gtt2-A   307 - 318 <=>  176 - 187   (VAL  393  - ILE  404  <=> ILE  176  - ALA  187 )                          
 192: 6c70-A gtt2-A   330 - 333 <=>  283 - 286   (SER  416  - TRP  419  <=> SER  283  - SER  286 )                          
 192: 6c70-A gtt2-A   335 - 339 <=>  287 - 291   (ASP  421  - GLU  425  <=> SER  287  - SER  291 )                          
 192: 6c70-A gtt2-A   382 - 386 <=>  402 - 406   (MET  468  - GLN  472  <=> ALA  402  - ILE  406 )                          
 193: 6c70-A grvu-A    15 -  18 <=>    9 -  12   (ARG   17  - GLN   20  <=> VAL    9  - THR   12 )                          
 193: 6c70-A grvu-A    19 -  22 <=>   18 -  21   (GLY   21  - HIS   24  <=> THR   18  - GLN   21 )                          
 193: 6c70-A grvu-A    25 -  31 <=>   51 -  57   (PHE   27  - GLY   33  <=> ILE   51  - ALA   57 )                          
 193: 6c70-A grvu-A    60 -  79 <=>   78 -  97   (MET   62  - LEU   81  <=> PRO   78  - CYS   97 )                          
 193: 6c70-A grvu-A    80 -  95 <=>   99 - 114   (HIS   82  - PHE   97  <=> GLU   99  - GLY  114 )                          
 193: 6c70-A grvu-A   259 - 284 <=>  116 - 141   (ASP  345  - THR  370  <=> SER  116  - ASP  141 )                          
 193: 6c70-A grvu-A   286 - 289 <=>  142 - 145   (VAL  372  - VAL  375  <=> TYR  142  - THR  145 )                          
 193: 6c70-A grvu-A   302 - 305 <=>  177 - 180   (TYR  388  - GLY  391  <=> CYS  177  - LYS  180 )                          
 193: 6c70-A grvu-A   316 - 319 <=>  290 - 293   (ARG  402  - GLU  405  <=> VAL  290  - ASN  293 )                          
 193: 6c70-A grvu-A   355 - 358 <=>  296 - 299   (MET  441  - SER  444  <=> ILE  296  - ASN  299 )                          
 193: 6c70-A grvu-A   366 - 369 <=>  458 - 461   (SER  452  - LEU  455  <=> TYR  458  - LEU  461 )                          
 193: 6c70-A grvu-A   372 - 376 <=>  462 - 466   (SER  458  - ALA  462  <=> HIS  462  - PRO  466 )                          
 193: 6c70-A grvu-A   377 - 386 <=>  480 - 489   (VAL  463  - GLN  472  <=> GLY  480  - GLN  489 )                          
 194: 6c70-A gs6j-A    65 -  81 <=>    1 -  17   (VAL   67  - PRO   83  <=> MET    1  - ARG   17 )                          
 194: 6c70-A gs6j-A    83 -  88 <=>   18 -  23   (VAL   85  - PHE   90  <=> LEU   18  - SER   23 )                          
 194: 6c70-A gs6j-A    89 -  93 <=>   25 -  29   (PRO   91  - LYS   95  <=> GLU   25  - GLN   29 )                          
 194: 6c70-A gs6j-A    96 -  99 <=>   36 -  39   (TYR   98  - LEU  101  <=> ARG   36  - PRO   39 )                          
 194: 6c70-A gs6j-A   255 - 283 <=>   40 -  68   (THR  341  - ALA  369  <=> LEU   40  - GLN   68 )                          
 194: 6c70-A gs6j-A   284 - 287 <=>   70 -  73   (THR  370  - ASN  373  <=> ILE   70  - SER   73 )                          
 194: 6c70-A gs6j-A   288 - 291 <=>   76 -  79   (GLY  374  - VAL  377  <=> ASP   76  - LEU   79 )                          
 194: 6c70-A gs6j-A   323 - 334 <=>  150 - 161   (SER  409  - TYR  420  <=> SER  150  - ASN  161 )                          
 195: 6c70-A gr5e-A    15 -  21 <=>    1 -   7   (ARG   17  - GLY   23  <=> MET    1  - ILE    7 )                          
 195: 6c70-A gr5e-A    59 -  65 <=>   32 -  38   (MET   61  - VAL   67  <=> PHE   32  - LEU   38 )                          
 195: 6c70-A gr5e-A    67 -  92 <=>   39 -  64   (ASP   69  - SER   94  <=> THR   39  - SER   64 )                          
 195: 6c70-A gr5e-A   260 - 276 <=>   65 -  81   (ALA  346  - LEU  362  <=> ALA   65  - HIS   81 )                          
 195: 6c70-A gr5e-A   277 - 286 <=>   83 -  92   (THR  363  - VAL  372  <=> LYS   83  - HIS   92 )                          
 195: 6c70-A gr5e-A   292 - 311 <=>   93 - 112   (TYR  378  - CYS  397  <=> SER   93  - GLU  112 )                          
 195: 6c70-A gr5e-A   354 - 357 <=>  126 - 129   (ALA  440  - ILE  443  <=> LYS  126  - ILE  129 )                          
 195: 6c70-A gr5e-A   366 - 371 <=>  132 - 137   (SER  452  - ALA  457  <=> LEU  132  - ASN  137 )                          
 196: 6c70-A gsdr-A    17 -  21 <=>   34 -  38   (MET   19  - GLY   23  <=> ALA   34  - GLU   38 )                          
 196: 6c70-A gsdr-A    28 -  33 <=>   41 -  46   (TYR   30  - LYS   35  <=> TRP   41  - ASP   46 )                          
 196: 6c70-A gsdr-A    38 -  41 <=>   68 -  71   (ILE   40  - ILE   43  <=> TRP   68  - SER   71 )                          
 196: 6c70-A gsdr-A    63 -  89 <=>  260 - 286   (ASP   65  - PRO   91  <=> LEU  260  - PHE  286 )                          
 196: 6c70-A gsdr-A    91 - 107 <=>  287 - 303   (ARG   93  - SER  109  <=> ALA  287  - GLN  303 )                          
 196: 6c70-A gsdr-A   246 - 286 <=>  305 - 345   (ARG  332  - VAL  372  <=> PRO  305  - MET  345 )                          
 196: 6c70-A gsdr-A   287 - 290 <=>  348 - 351   (ASN  373  - ASN  376  <=> ALA  348  - PRO  351 )                          
 197: 6c70-A gs6i-A    65 -  97 <=>   21 -  53   (VAL   67  - LYS   99  <=> VAL   21  - PHE   53 )                          
 197: 6c70-A gs6i-A    99 - 102 <=>   54 -  57   (LEU  101  - TRP  104  <=> GLY   54  - ILE   57 )                          
 197: 6c70-A gs6i-A   258 - 286 <=>   63 -  91   (GLY  344  - VAL  372  <=> GLY   63  - GLY   91 )                          
 197: 6c70-A gs6i-A   292 - 295 <=>   92 -  95   (TYR  378  - THR  381  <=> SER   92  - TYR   95 )                          
 197: 6c70-A gs6i-A   303 - 312 <=>   97 - 106   (THR  389  - ILE  398  <=> ASP   97  - PHE  106 )                          
 198: 6c70-A gucv-A    37 -  55 <=>    2 -  20   (ARG   39  - ALA   57  <=> SER    2  - THR   20 )                          
 198: 6c70-A gucv-A    66 -  94 <=>   24 -  52   (ASP   68  - ILE   96  <=> GLN   24  - GLN   52 )                          
 198: 6c70-A gucv-A    96 -  99 <=>   53 -  56   (TYR   98  - LEU  101  <=> ASP   53  - ALA   56 )                          
 198: 6c70-A gucv-A   261 - 280 <=>   64 -  83   (TYR  347  - ALA  366  <=> MET   64  - PRO   83 )                          
 198: 6c70-A gucv-A   283 - 289 <=>   84 -  90   (ALA  369  - VAL  375  <=> ARG   84  - GLN   90 )                          
 198: 6c70-A gucv-A   320 - 323 <=>  160 - 163   (GLU  406  - SER  409  <=> ASN  160  - SER  163 )                          
 198: 6c70-A gucv-A   339 - 342 <=>  170 - 173   (GLU  425  - THR  428  <=> THR  170  - ASN  173 )                          
 198: 6c70-A gucv-A   345 - 348 <=>  192 - 195   (GLN  431  - CYS  434  <=> THR  192  - VAL  195 )                          
 199: 6c70-A grws-A     2 -  12 <=>  177 - 187   (LYS    4  - PRO   14  <=> ASN  177  - GLY  187 )                          
 199: 6c70-A grws-A    25 -  28 <=>  227 - 230   (PHE   27  - TYR   30  <=> LEU  227  - LEU  230 )                          
 199: 6c70-A grws-A    33 -  40 <=>  267 - 274   (LYS   35  - CYS   42  <=> PRO  267  - ALA  274 )                          
 199: 6c70-A grws-A    43 -  50 <=>  275 - 282   (THR   45  - GLN   52  <=> ASN  275  - ASP  282 )                          
 199: 6c70-A grws-A    52 -  56 <=>  283 - 287   (GLY   54  - VAL   58  <=> SER  283  - LYS  287 )                          
 199: 6c70-A grws-A    65 -  91 <=>  293 - 319   (VAL   67  - ARG   93  <=> GLN  293  - VAL  319 )                          
 199: 6c70-A grws-A   260 - 287 <=>  320 - 347   (ALA  346  - ASN  373  <=> ASP  320  - LYS  347 )                          
 199: 6c70-A grws-A   288 - 291 <=>  350 - 353   (GLY  374  - VAL  377  <=> HIS  350  - PHE  353 )                          
 199: 6c70-A grws-A   297 - 306 <=>  373 - 382   (ILE  383  - GLN  392  <=> ILE  373  - GLY  382 )                          
 199: 6c70-A grws-A   373 - 386 <=>  383 - 396   (VAL  459  - GLN  472  <=> LEU  383  - VAL  396 )                          
 200: 6c70-A gtg5-A    52 -  55 <=>   42 -  45   (GLY   54  - ALA   57  <=> GLY   42  - TYR   45 )                          
 200: 6c70-A gtg5-A    57 -  60 <=>   46 -  49   (ASN   59  - MET   62  <=> SER   46  - ILE   49 )                          
 200: 6c70-A gtg5-A    61 -  64 <=>   51 -  54   (GLU   63  - ASP   66  <=> PHE   51  - LEU   54 )                          
 200: 6c70-A gtg5-A    65 -  98 <=>   65 -  98   (VAL   67  - THR  100  <=> LEU   65  - GLY   98 )                          
 200: 6c70-A gtg5-A   256 - 259 <=>  100 - 103   (ALA  342  - ASP  345  <=> GLY  100  - LEU  103 )                          
 200: 6c70-A gtg5-A   261 - 286 <=>  104 - 129   (TYR  347  - VAL  372  <=> ILE  104  - GLN  129 )                          
 200: 6c70-A gtg5-A   293 - 299 <=>  130 - 136   (ALA  379  - TYR  385  <=> PRO  130  - ILE  136 )                          
 200: 6c70-A gtg5-A   324 - 331 <=>  161 - 168   (VAL  410  - CYS  417  <=> ASP  161  - GLN  168 )                          
 200: 6c70-A gtg5-A   332 - 338 <=>  171 - 177   (HIS  418  - GLU  424  <=> LYS  171  - ALA  177 )                          
 201: 6c70-A gq1h-A    63 -  78 <=>    2 -  17   (ASP   65  - PHE   80  <=> ASP    2  - LYS   17 )                          
 201: 6c70-A gq1h-A    79 -  96 <=>   19 -  36   (LEU   81  - TYR   98  <=> ASN   19  - PRO   36 )                          
 201: 6c70-A gq1h-A   195 - 198 <=>   41 -  44   (LEU  212  - LEU  215  <=> LEU   41  - ILE   44 )                          
 201: 6c70-A gq1h-A   250 - 255 <=>   67 -  72   (VAL  336  - THR  341  <=> ASN   67  - LYS   72 )                          
 201: 6c70-A gq1h-A   256 - 259 <=>   74 -  77   (ALA  342  - ASP  345  <=> SER   74  - SER   77 )                          
 201: 6c70-A gq1h-A   261 - 279 <=>   80 -  98   (TYR  347  - LEU  365  <=> THR   80  - LEU   98 )                          
 202: 6c70-A gtxz-A    63 -  89 <=>  382 - 408   (ASP   65  - PRO   91  <=> GLU  382  - GLU  408 )                          
 202: 6c70-A gtxz-A    91 -  94 <=>  409 - 412   (ARG   93  - ILE   96  <=> THR  409  - SER  412 )                          
 202: 6c70-A gtxz-A   258 - 280 <=>  413 - 435   (GLY  344  - ALA  366  <=> GLY  413  - GLY  435 )                          
 202: 6c70-A gtxz-A   372 - 375 <=>  437 - 440   (SER  458  - GLY  461  <=> PRO  437  - ASN  440 )                          
 203: 6c70-A gsd7-A    21 -  24 <=>  387 - 390   (GLY   23  - MET   26  <=> SER  387  - PHE  390 )                          
 203: 6c70-A gsd7-A    45 -  52 <=>  402 - 409   (LEU   47  - GLY   54  <=> ILE  402  - ASN  409 )                          
 203: 6c70-A gsd7-A   172 - 201 <=>  426 - 455   (ALA  189  - SER  218  <=> ASP  426  - GLU  455 )                          
 203: 6c70-A gsd7-A   202 - 216 <=>  457 - 471   (TRP  219  - ILE  233  <=> LEU  457  - VAL  471 )                          
 203: 6c70-A gsd7-A   217 - 220 <=>  473 - 476   (MET  234  - LEU  237  <=> PHE  473  - LEU  476 )                          
 203: 6c70-A gsd7-A   236 - 264 <=>  477 - 505   (VAL  322  - ALA  350  <=> SER  477  - PHE  505 )                          
 203: 6c70-A gsd7-A   269 - 272 <=>  508 - 511   (MET  355  - THR  358  <=> ASP  508  - ASP  511 )                          
 203: 6c70-A gsd7-A   304 - 329 <=>  513 - 538   (LEU  390  - TYR  415  <=> LYS  513  - MET  538 )                          
 203: 6c70-A gsd7-A   332 - 335 <=>  542 - 545   (HIS  418  - ASP  421  <=> LEU  542  - GLN  545 )                          
 203: 6c70-A gsd7-A   337 - 343 <=>  587 - 593   (SER  423  - PHE  429  <=> ILE  587  - ILE  593 )                          
 204: 6c70-A gqwn-A    62 -  65 <=>  119 - 122   (SER   64  - VAL   67  <=> ILE  119  - GLN  122 )                          
 204: 6c70-A gqwn-A    67 -  89 <=>  123 - 145   (ASP   69  - PRO   91  <=> ASN  123  - HIS  145 )                          
 204: 6c70-A gqwn-A    91 - 100 <=>  146 - 155   (ARG   93  - ALA  102  <=> LEU  146  - GLY  155 )                          
 204: 6c70-A gqwn-A   101 - 104 <=>  164 - 167   (ILE  103  - ASN  106  <=> PRO  164  - VAL  167 )                          
 204: 6c70-A gqwn-A   248 - 260 <=>  171 - 183   (LYS  334  - ALA  346  <=> SER  171  - GLN  183 )                          
 204: 6c70-A gqwn-A   261 - 287 <=>  186 - 212   (TYR  347  - ASN  373  <=> LEU  186  - LYS  212 )                          
 204: 6c70-A gqwn-A   288 - 294 <=>  222 - 228   (GLY  374  - ALA  380  <=> TYR  222  - VAL  228 )                          
 205: 6c70-A gqxv-A     9 -  18 <=>    1 -  10   (ASP   11  - GLN   20  <=> MET    1  - ILE   10 )                          
 205: 6c70-A gqxv-A    29 -  32 <=>   38 -  41   (SER   31  - LYS   34  <=> LYS   38  - GLY   41 )                          
 205: 6c70-A gqxv-A    63 -  91 <=>   73 - 101   (ASP   65  - ARG   93  <=> LYS   73  - GLY  101 )                          
 205: 6c70-A gqxv-A   260 - 274 <=>  103 - 117   (ALA  346  - ILE  360  <=> TYR  103  - THR  117 )                          
 205: 6c70-A gqxv-A   276 - 281 <=>  118 - 123   (LEU  362  - TYR  367  <=> HIS  118  - CYS  123 )                          
 205: 6c70-A gqxv-A   284 - 287 <=>  124 - 127   (THR  370  - ASN  373  <=> GLN  124  - SER  127 )                          
 206: 6c70-A gsvh-A     1 -   5 <=>  211 - 215   (PHE    3  - GLY    7  <=> THR  211  - ALA  215 )                          
 206: 6c70-A gsvh-A    63 -  87 <=>  519 - 543   (ASP   65  - TYR   89  <=> GLU  519  - LEU  543 )                          
 206: 6c70-A gsvh-A    88 -  91 <=>  545 - 548   (PHE   90  - ARG   93  <=> ASN  545  - LYS  548 )                          
 206: 6c70-A gsvh-A   261 - 270 <=>  550 - 559   (TYR  347  - LEU  356  <=> GLU  550  - SER  559 )                          
 206: 6c70-A gsvh-A   272 - 283 <=>  560 - 571   (THR  358  - ALA  369  <=> GLU  560  - GLY  571 )                          
 206: 6c70-A gsvh-A   295 - 298 <=>  573 - 576   (THR  381  - GLY  384  <=> THR  573  - ALA  576 )                          
 207: 6c70-A gsa5-A    25 -  41 <=>  491 - 507   (PHE   27  - ILE   43  <=> VAL  491  - ARG  507 )                          
 207: 6c70-A gsa5-A    42 -  48 <=>  509 - 515   (VAL   44  - LEU   50  <=> VAL  509  - ASP  515 )                          
 207: 6c70-A gsa5-A    49 -  52 <=>  523 - 526   (LEU   51  - GLY   54  <=> GLN  523  - HIS  526 )                          
 207: 6c70-A gsa5-A    90 -  93 <=>  544 - 547   (VAL   92  - LYS   95  <=> LEU  544  - ASN  547 )                          
 207: 6c70-A gsa5-A   145 - 149 <=>  581 - 585   (THR  147  - PHE  151  <=> ASP  581  - ILE  585 )                          
 207: 6c70-A gsa5-A   165 - 168 <=>  608 - 611   (PRO  182  - ALA  185  <=> LYS  608  - VAL  611 )                          
 207: 6c70-A gsa5-A   173 - 179 <=>  612 - 618   (GLY  190  - ILE  196  <=> VAL  612  - SER  618 )                          
 207: 6c70-A gsa5-A   181 - 212 <=>  619 - 650   (GLN  198  - HIS  229  <=> ASP  619  - ARG  650 )                          
 207: 6c70-A gsa5-A   214 - 217 <=>  651 - 654   (LYS  231  - MET  234  <=> GLY  651  - THR  654 )                          
 207: 6c70-A gsa5-A   220 - 223 <=>  655 - 658   (LEU  237  - LEU  240  <=> ASP  655  - GLY  658 )                          
 207: 6c70-A gsa5-A   226 - 231 <=>  659 - 664   (THR  243  - LYS  317  <=> PHE  659  - ASP  664 )                          
 207: 6c70-A gsa5-A   251 - 254 <=>  966 - 969   (VAL  337  - VAL  340  <=> THR  966  - GLU  969 )                          
 207: 6c70-A gsa5-A   256 - 279 <=>  970 - 993   (ALA  342  - LEU  365  <=> HIS  970  - SER  993 )                          
 207: 6c70-A gsa5-A   295 - 318 <=>  994 -1017   (THR  381  - ILE  404  <=> ASP  994  - ASP 1017 )                          
 207: 6c70-A gsa5-A   363 - 366 <=> 1019 -1022   (PHE  449  - SER  452  <=> ASP 1019  - ARG 1022 )                          
 207: 6c70-A gsa5-A   368 - 379 <=> 1023 -1034   (ASP  454  - THR  465  <=> ASP 1023  - ASN 1034 )                          
 207: 6c70-A gsa5-A   382 - 387 <=> 1035 -1040   (MET  468  - LEU  473  <=> LEU 1035  - GLU 1040 )                          
 208: 6c70-A gtbj-A    61 -  64 <=>   26 -  29   (GLU   63  - ASP   66  <=> ASN   26  - THR   29 )                          
 208: 6c70-A gtbj-A   287 - 318 <=>   36 -  67   (ASN  373  - ILE  404  <=> ARG   36  - ASN   67 )                          
 208: 6c70-A gtbj-A   354 - 359 <=>   68 -  73   (ALA  440  - GLY  445  <=> LYS   68  - GLU   73 )                          
 208: 6c70-A gtbj-A   367 - 388 <=>   77 -  98   (LEU  453  - LYS  474  <=> VAL   77  - SER   98 )                          
 209: 6c70-A gqxz-A    63 -  89 <=>   12 -  38   (ASP   65  - PRO   91  <=> LYS   12  - LYS   38 )                          
 209: 6c70-A gqxz-A    91 - 101 <=>   39 -  49   (ARG   93  - ILE  103  <=> LEU   39  - GLU   49 )                          
 209: 6c70-A gqxz-A   102 - 106 <=>   51 -  55   (TRP  104  - ASN  108  <=> LYS   51  - LYS   55 )                          
 209: 6c70-A gqxz-A   245 - 260 <=>   58 -  73   (GLU  331  - ALA  346  <=> ASN   58  - ARG   73 )                          
 209: 6c70-A gqxz-A   261 - 281 <=>   76 -  96   (TYR  347  - TYR  367  <=> ARG   76  - MET   96 )                          
 209: 6c70-A gqxz-A   283 - 286 <=>   97 - 100   (ALA  369  - VAL  372  <=> ARG   97  - GLU  100 )                          
 209: 6c70-A gqxz-A   300 - 311 <=>  106 - 117   (LEU  386  - CYS  397  <=> MET  106  - ASN  117 )                          
 210: 6c70-A gq0r-A    67 -  84 <=>    2 -  19   (ASP   69  - LYS   86  <=> ALA    2  - GLN   19 )                          
 210: 6c70-A gq0r-A   261 - 287 <=>   21 -  47   (TYR  347  - ASN  373  <=> ASN   21  - GLY   47 )                          
 210: 6c70-A gq0r-A   290 - 293 <=>  129 - 132   (ASN  376  - ALA  379  <=> GLY  129  - LYS  132 )                          
 210: 6c70-A gq0r-A   297 - 301 <=>  163 - 167   (ILE  383  - LEU  387  <=> GLU  163  - PHE  167 )                          
 210: 6c70-A gq0r-A   316 - 319 <=>  192 - 195   (ARG  402  - GLU  405  <=> ASN  192  - PRO  195 )                          
 210: 6c70-A gq0r-A   362 - 365 <=>  198 - 201   (PHE  448  - VAL  451  <=> HIS  198  - LEU  201 )                          
 210: 6c70-A gq0r-A   367 - 380 <=>  224 - 237   (LEU  453  - TYR  466  <=> ALA  224  - ARG  237 )                          
 211: 6c70-A gubh-A    63 -  93 <=>  100 - 130   (ASP   65  - LYS   95  <=> ASN  100  - ASN  130 )                          
 211: 6c70-A gubh-A    96 -  99 <=>  131 - 134   (TYR   98  - LEU  101  <=> LYS  131  - ASN  134 )                          
 211: 6c70-A gubh-A   253 - 278 <=>  135 - 160   (LEU  339  - LEU  364  <=> ASP  135  - VAL  160 )                          
 211: 6c70-A gubh-A   281 - 284 <=>  161 - 164   (TYR  367  - THR  370  <=> ASP  161  - GLY  164 )                          
 211: 6c70-A gubh-A   292 - 311 <=>  165 - 184   (TYR  378  - CYS  397  <=> SER  165  - ASP  184 )                          
 212: 6c70-A grrx-A     2 -   5 <=>   53 -  56   (LYS    4  - GLY    7  <=> ASN   53  - SER   56 )                          
 212: 6c70-A grrx-A     9 -  12 <=>   66 -  69   (ASP   11  - PRO   14  <=> PRO   66  - ARG   69 )                          
 212: 6c70-A grrx-A    18 -  23 <=>   85 -  90   (GLN   20  - PHE   25  <=> PHE   85  - MET   90 )                          
 212: 6c70-A grrx-A    92 -  98 <=>   97 - 103   (SER   94  - THR  100  <=> LEU   97  - HIS  103 )                          
 212: 6c70-A grrx-A   127 - 148 <=>  172 - 193   (ARG  129  - THR  150  <=> ASP  172  - PRO  193 )                          
 212: 6c70-A grrx-A   152 - 155 <=>  196 - 199   (ASP  154  - ILE  172  <=> ILE  196  - PRO  199 )                          
 212: 6c70-A grrx-A   169 - 173 <=>  208 - 212   (MET  186  - GLY  190  <=> ASP  208  - VAL  212 )                          
 212: 6c70-A grrx-A   174 - 225 <=>  214 - 265   (HIS  191  - ALA  242  <=> PHE  214  - GLN  265 )                          
 212: 6c70-A grrx-A   226 - 229 <=>  268 - 271   (THR  243  - THR  315  <=> GLN  268  - SER  271 )                          
 212: 6c70-A grrx-A   230 - 270 <=>  329 - 369   (LYS  316  - LEU  356  <=> ALA  329  - GLN  369 )                          
 213: 6c70-A gts5-A    62 -  65 <=>   21 -  24   (SER   64  - VAL   67  <=> GLN   21  - CYS   24 )                          
 213: 6c70-A gts5-A    67 -  94 <=>   25 -  52   (ASP   69  - ILE   96  <=> PHE   25  - ASN   52 )                          
 213: 6c70-A gts5-A   259 - 288 <=>   53 -  82   (ASP  345  - GLY  374  <=> GLU   53  - ASN   82 )                          
 213: 6c70-A gts5-A   301 - 309 <=>   92 - 100   (LEU  387  - LEU  395  <=> ILE   92  - PHE  100 )                          
 214: 6c70-A gs5f-A    64 -  94 <=>  500 - 530   (ASP   66  - ILE   96  <=> HIS  500  - PHE  530 )                          
 214: 6c70-A gs5f-A    99 - 102 <=>  532 - 535   (LEU  101  - TRP  104  <=> SER  532  - VAL  535 )                          
 214: 6c70-A gs5f-A   147 - 153 <=>  560 - 566   (ILE  149  - SER  155  <=> ASP  560  - ASP  566 )                          
 214: 6c70-A gs5f-A   155 - 158 <=>  567 - 570   (ILE  172  - LEU  175  <=> GLY  567  - ASN  570 )                          
 214: 6c70-A gs5f-A   159 - 162 <=>  573 - 576   (MET  176  - THR  179  <=> SER  573  - ASN  576 )                          
 214: 6c70-A gs5f-A   187 - 205 <=>  580 - 598   (ILE  204  - PHE  222  <=> SER  580  - GLU  598 )                          
 214: 6c70-A gs5f-A   258 - 280 <=>  608 - 630   (GLY  344  - ALA  366  <=> VAL  608  - SER  630 )                          
 214: 6c70-A gs5f-A   283 - 288 <=>  631 - 636   (ALA  369  - GLY  374  <=> PRO  631  - SER  636 )                          
 214: 6c70-A gs5f-A   335 - 338 <=>  650 - 653   (ASP  421  - GLU  424  <=> THR  650  - ILE  653 )                          
 214: 6c70-A gs5f-A   348 - 354 <=>  875 - 881   (CYS  434  - ALA  440  <=> THR  875  - VAL  881 )                          
 214: 6c70-A gs5f-A   355 - 358 <=>  883 - 886   (MET  441  - SER  444  <=> GLY  883  - ARG  886 )                          
 215: 6c70-A grxc-A     1 -   4 <=>  255 - 258   (PHE    3  - GLN    6  <=> TYR  255  - VAL  258 )                          
 215: 6c70-A grxc-A     5 -  15 <=>  302 - 312   (GLY    7  - ARG   17  <=> ASN  302  - VAL  312 )                          
 215: 6c70-A grxc-A    32 -  41 <=>  470 - 479   (LYS   34  - ILE   43  <=> PRO  470  - LEU  479 )                          
 215: 6c70-A grxc-A    49 -  52 <=>  525 - 528   (LEU   51  - GLY   54  <=> SER  525  - ASN  528 )                          
 215: 6c70-A grxc-A    66 -  91 <=>  565 - 590   (ASP   68  - ARG   93  <=> ALA  565  - PHE  590 )                          
 215: 6c70-A grxc-A   263 - 286 <=>  592 - 615   (VAL  349  - VAL  372  <=> ARG  592  - LYS  615 )                          
 215: 6c70-A grxc-A   287 - 290 <=>  618 - 621   (ASN  373  - ASN  376  <=> ALA  618  - PHE  621 )                          
 215: 6c70-A grxc-A   329 - 332 <=>  725 - 728   (TYR  415  - HIS  418  <=> SER  725  - PRO  728 )                          
 215: 6c70-A grxc-A   334 - 338 <=>  729 - 733   (TYR  420  - GLU  424  <=> PHE  729  - LEU  733 )                          
 216: 6c70-A gtl2-A    53 -  57 <=>  260 - 264   (MET   55  - ASN   59  <=> LEU  260  - TYR  264 )                          
 216: 6c70-A gtl2-A    64 -  88 <=>  289 - 313   (ASP   66  - PHE   90  <=> ASN  289  - SER  313 )                          
 216: 6c70-A gtl2-A   260 - 286 <=>  314 - 340   (ALA  346  - VAL  372  <=> GLY  314  - ILE  340 )                          
 216: 6c70-A gtl2-A   287 - 290 <=>  343 - 346   (ASN  373  - ASN  376  <=> VAL  343  - ARG  346 )                          
 216: 6c70-A gtl2-A   382 - 387 <=>  359 - 364   (MET  468  - LEU  473  <=> VAL  359  - ASP  364 )                          
 217: 6c70-A gt28-A    31 -  35 <=>  499 - 503   (GLY   33  - PRO   37  <=> ILE  499  - PRO  503 )                          
 217: 6c70-A gt28-A    45 -  49 <=>  525 - 529   (LEU   47  - LEU   51  <=> SER  525  - GLN  529 )                          
 217: 6c70-A gt28-A    57 -  62 <=>  550 - 555   (ASN   59  - SER   64  <=> HIS  550  - ASP  555 )                          
 217: 6c70-A gt28-A    63 -  66 <=>  557 - 560   (ASP   65  - ASP   68  <=> GLU  557  - ASN  560 )                          
 217: 6c70-A gt28-A    69 -  91 <=>  565 - 587   (THR   71  - ARG   93  <=> SER  565  - GLY  587 )                          
 217: 6c70-A gt28-A   260 - 279 <=>  588 - 607   (ALA  346  - LEU  365  <=> LEU  588  - GLY  607 )                          
 217: 6c70-A gt28-A   299 - 311 <=>  608 - 620   (TYR  385  - CYS  397  <=> THR  608  - PRO  620 )                          
 217: 6c70-A gt28-A   314 - 317 <=>  621 - 624   (GLY  400  - LEU  403  <=> GLN  621  - LYS  624 )                          
 217: 6c70-A gt28-A   321 - 324 <=>  625 - 628   (SER  407  - VAL  410  <=> LYS  625  - ARG  628 )                          
 217: 6c70-A gt28-A   327 - 330 <=>  629 - 632   (ALA  413  - SER  416  <=> LEU  629  - GLY  632 )                          
 218: 6c70-A gtkc-A    64 - 103 <=>   27 -  66   (ASP   66  - ASN  105  <=> GLY   27  - SER   66 )                          
 218: 6c70-A gtkc-A   104 - 108 <=>   69 -  73   (ASN  106  - HIS  110  <=> PHE   69  - ARG   73 )                          
 218: 6c70-A gtkc-A   111 - 114 <=>   75 -  78   (PHE  113  - SER  116  <=> GLY   75  - PHE   78 )                          
 218: 6c70-A gtkc-A   120 - 124 <=>   80 -  84   (ALA  122  - THR  126  <=> VAL   80  - LEU   84 )                          
 218: 6c70-A gtkc-A   241 - 244 <=>   97 - 100   (LYS  327  - VAL  330  <=> LYS   97  - VAL  100 )                          
 218: 6c70-A gtkc-A   245 - 262 <=>  113 - 130   (GLU  331  - GLY  348  <=> THR  113  - GLU  130 )                          
 218: 6c70-A gtkc-A   263 - 286 <=>  134 - 157   (VAL  349  - VAL  372  <=> ALA  134  - TYR  157 )                          
 218: 6c70-A gtkc-A   287 - 290 <=>  160 - 163   (ASN  373  - ASN  376  <=> THR  160  - LEU  163 )                          
 219: 6c70-A gsej-A    65 -  94 <=>    1 -  30   (VAL   67  - ILE   96  <=> MET    1  - SER   30 )                          
 219: 6c70-A gsej-A    96 -  99 <=>   31 -  34   (TYR   98  - LEU  101  <=> ARG   31  - ASP   34 )                          
 219: 6c70-A gsej-A   259 - 286 <=>   36 -  63   (ASP  345  - VAL  372  <=> GLN   36  - LEU   63 )                          
 219: 6c70-A gsej-A   287 - 290 <=>   66 -  69   (ASN  373  - ASN  376  <=> ALA   66  - ILE   69 )                          
 220: 6c70-A gtic-A    64 -  91 <=>  214 - 241   (ASP   66  - ARG   93  <=> PRO  214  - PRO  241 )                          
 220: 6c70-A gtic-A   260 - 284 <=>  242 - 266   (ALA  346  - THR  370  <=> SER  242  - LEU  266 )                          
 220: 6c70-A gtic-A   385 - 388 <=>  270 - 273   (VAL  471  - LYS  474  <=> GLY  270  - ASP  273 )                          
 221: 6c70-A gr0w-A    15 -  21 <=>   19 -  25   (ARG   17  - GLY   23  <=> SER   19  - TYR   25 )                          
 221: 6c70-A gr0w-A    36 -  57 <=>   29 -  50   (HIS   38  - ASN   59  <=> GLU   29  - SER   50 )                          
 221: 6c70-A gr0w-A   181 - 195 <=>   53 -  67   (GLN  198  - LEU  212  <=> ASP   53  - PHE   67 )                          
 221: 6c70-A gr0w-A   196 - 203 <=>  122 - 129   (ASP  213  - LEU  220  <=> VAL  122  - ASN  129 )                          
 221: 6c70-A gr0w-A   214 - 217 <=>  139 - 142   (LYS  231  - MET  234  <=> ASN  139  - LYS  142 )                          
 221: 6c70-A gr0w-A   245 - 248 <=>  144 - 147   (GLU  331  - LYS  334  <=> ARG  144  - ASN  147 )                          
 221: 6c70-A gr0w-A   251 - 254 <=>  148 - 151   (VAL  337  - VAL  340  <=> PRO  148  - ASN  151 )                          
 221: 6c70-A gr0w-A   258 - 261 <=>  152 - 155   (GLY  344  - TYR  347  <=> SER  152  - ASN  155 )                          
 221: 6c70-A gr0w-A   264 - 286 <=>  156 - 178   (ALA  350  - VAL  372  <=> GLY  156  - VAL  178 )                          
 221: 6c70-A gr0w-A   291 - 313 <=>  180 - 202   (VAL  377  - PHE  399  <=> THR  180  - SER  202 )                          
 221: 6c70-A gr0w-A   363 - 366 <=>  203 - 206   (PHE  449  - SER  452  <=> GLU  203  - ILE  206 )                          
 221: 6c70-A gr0w-A   367 - 381 <=>  212 - 226   (LEU  453  - PHE  467  <=> ARG  212  - HIS  226 )                          
 222: 6c70-A gqyb-A     2 -   6 <=>   66 -  70   (LYS    4  - LEU    8  <=> SER   66  - ILE   70 )                          
 222: 6c70-A gqyb-A    10 -  18 <=>   76 -  84   (LEU   12  - GLN   20  <=> LYS   76  - SER   84 )                          
 222: 6c70-A gqyb-A    20 -  23 <=>   85 -  88   (VAL   22  - PHE   25  <=> LYS   85  - ILE   88 )                          
 222: 6c70-A gqyb-A    52 -  59 <=>   98 - 105   (GLY   54  - MET   61  <=> PHE   98  - PHE  105 )                          
 222: 6c70-A gqyb-A    61 -  64 <=>  107 - 110   (GLU   63  - ASP   66  <=> SER  107  - LEU  110 )                          
 222: 6c70-A gqyb-A    65 -  92 <=>  112 - 139   (VAL   67  - SER   94  <=> ASN  112  - VAL  139 )                          
 222: 6c70-A gqyb-A    95 -  98 <=>  141 - 144   (PHE   97  - THR  100  <=> PHE  141  - HIS  144 )                          
 222: 6c70-A gqyb-A   256 - 259 <=>  145 - 148   (ALA  342  - ASP  345  <=> ASN  145  - GLN  148 )                          
 222: 6c70-A gqyb-A   261 - 286 <=>  149 - 174   (TYR  347  - VAL  372  <=> SER  149  - SER  174 )                          
 222: 6c70-A gqyb-A   287 - 290 <=>  177 - 180   (ASN  373  - ASN  376  <=> GLY  177  - SER  180 )                          
 222: 6c70-A gqyb-A   346 - 349 <=>  720 - 723   (ILE  432  - GLN  435  <=> PRO  720  - SER  723 )                          
 222: 6c70-A gqyb-A   352 - 355 <=>  724 - 727   (GLN  438  - MET  441  <=> ASN  724  - ASP  727 )                          
 223: 6c70-A gqvk-A     1 -   4 <=>  183 - 186   (PHE    3  - GLN    6  <=> ARG  183  - ASP  186 )                          
 223: 6c70-A gqvk-A     5 -  20 <=>  213 - 228   (GLY    7  - VAL   22  <=> PHE  213  - GLU  228 )                          
 223: 6c70-A gqvk-A   137 - 140 <=>  230 - 233   (THR  139  - SER  142  <=> PRO  230  - ALA  233 )                          
 223: 6c70-A gqvk-A   192 - 212 <=>  237 - 257   (SER  209  - HIS  229  <=> ALA  237  - LEU  257 )                          
 223: 6c70-A gqvk-A   243 - 267 <=>  260 - 284   (TRP  329  - LEU  353  <=> LYS  260  - ILE  284 )                          
 223: 6c70-A gqvk-A   290 - 332 <=>  328 - 370   (ASN  376  - HIS  418  <=> ARG  328  - ASN  370 )                          
 223: 6c70-A gqvk-A   353 - 356 <=>  379 - 382   (LYS  439  - SER  442  <=> ILE  379  - SER  382 )                          
 223: 6c70-A gqvk-A   358 - 363 <=>  387 - 392   (SER  444  - PHE  449  <=> SER  387  - LEU  392 )                          
 223: 6c70-A gqvk-A   369 - 379 <=>  452 - 462   (LEU  455  - THR  465  <=> VAL  452  - ASN  462 )                          
 223: 6c70-A gqvk-A   380 - 388 <=>  464 - 472   (TYR  466  - LYS  474  <=> SER  464  - ASP  472 )                          
 224: 6c70-A gtwa-A    63 -  94 <=>    2 -  33   (ASP   65  - ILE   96  <=> MET    2  - LEU   33 )                          
 224: 6c70-A gtwa-A    96 -  99 <=>   37 -  40   (TYR   98  - LEU  101  <=> TYR   37  - PRO   40 )                          
 224: 6c70-A gtwa-A   256 - 283 <=>   42 -  69   (ALA  342  - ALA  369  <=> ASP   42  - LYS   69 )                          
 224: 6c70-A gtwa-A   296 - 317 <=>   70 -  91   (VAL  382  - LEU  403  <=> LYS   70  - LYS   91 )                          
 224: 6c70-A gtwa-A   356 - 359 <=>   92 -  95   (SER  442  - GLY  445  <=> THR   92  - LEU   95 )                          
 225: 6c70-A gtjs-A     1 -   4 <=>   30 -  33   (PHE    3  - GLN    6  <=> ASP   30  - ARG   33 )                          
 225: 6c70-A gtjs-A   103 - 107 <=>   34 -  38   (ASN  105  - SER  109  <=> GLN   34  - PHE   38 )                          
 225: 6c70-A gtjs-A   154 - 158 <=>  121 - 125   (PRO  171  - LEU  175  <=> ALA  121  - THR  125 )                          
 225: 6c70-A gtjs-A   289 - 323 <=>  130 - 164   (VAL  375  - SER  409  <=> LEU  130  - ALA  164 )                          
 225: 6c70-A gtjs-A   325 - 328 <=>  165 - 168   (MET  411  - ALA  414  <=> SER  165  - GLU  168 )                          
 225: 6c70-A gtjs-A   331 - 335 <=>  169 - 173   (CYS  417  - ASP  421  <=> ASP  169  - SER  173 )                          
 225: 6c70-A gtjs-A   360 - 364 <=>  206 - 210   (ALA  446  - THR  450  <=> SER  206  - SER  210 )                          
 225: 6c70-A gtjs-A   367 - 383 <=>  213 - 229   (LEU  453  - VAL  469  <=> GLU  213  - THR  229 )                          
 225: 6c70-A gtjs-A   385 - 388 <=>  230 - 233   (VAL  471  - LYS  474  <=> GLN  230  - SER  233 )                          
 226: 6c70-A gun7-A     2 -  10 <=>  125 - 133   (LYS    4  - LEU   12  <=> GLN  125  - ARG  133 )                          
 226: 6c70-A gun7-A    65 -  91 <=>  164 - 190   (VAL   67  - ARG   93  <=> THR  164  - SER  190 )                          
 226: 6c70-A gun7-A   260 - 264 <=>  191 - 195   (ALA  346  - ALA  350  <=> PRO  191  - SER  195 )                          
 226: 6c70-A gun7-A   266 - 284 <=>  196 - 214   (LEU  352  - THR  370  <=> ARG  196  - ASN  214 )                          
 226: 6c70-A gun7-A   384 - 388 <=>  215 - 219   (LEU  470  - LYS  474  <=> PRO  215  - GLN  219 )                          
 227: 6c70-A gsxp-A    64 -  92 <=>    1 -  29   (ASP   66  - SER   94  <=> MET    1  - ASN   29 )                          
 227: 6c70-A gsxp-A   261 - 264 <=>   34 -  37   (TYR  347  - ALA  350  <=> LYS   34  - VAL   37 )                          
 227: 6c70-A gsxp-A   265 - 290 <=>   40 -  65   (LEU  351  - ASN  376  <=> GLN   40  - LYS   65 )                          
 227: 6c70-A gsxp-A   316 - 319 <=>  308 - 311   (ARG  402  - GLU  405  <=> MET  308  - GLY  311 )                          
 227: 6c70-A gsxp-A   322 - 325 <=>  312 - 315   (SER  408  - MET  411  <=> LEU  312  - GLY  315 )                          
 227: 6c70-A gsxp-A   328 - 332 <=>  316 - 320   (ALA  414  - HIS  418  <=> LYS  316  - GLN  320 )                          
 227: 6c70-A gsxp-A   333 - 339 <=>  322 - 328   (TRP  419  - GLU  425  <=> TYR  322  - LYS  328 )                          
 228: 6c70-A gsbz-A    32 -  35 <=>   71 -  74   (LYS   34  - PRO   37  <=> GLU   71  - PRO   74 )                          
 228: 6c70-A gsbz-A    65 - 100 <=>  464 - 499   (VAL   67  - ALA  102  <=> THR  464  - ASN  499 )                          
 228: 6c70-A gsbz-A   261 - 273 <=>  507 - 519   (TYR  347  - THR  359  <=> GLN  507  - SER  519 )                          
 228: 6c70-A gsbz-A   274 - 277 <=>  521 - 524   (ILE  360  - THR  363  <=> LYS  521  - LEU  524 )                          
 228: 6c70-A gsbz-A   279 - 285 <=>  527 - 533   (LEU  365  - LYS  371  <=> ALA  527  - LEU  533 )                          
 229: 6c70-A gq5c-A     1 -   6 <=>   12 -  17   (PHE    3  - LEU    8  <=> VAL   12  - LYS   17 )                          
 229: 6c70-A gq5c-A    10 -  13 <=>  134 - 137   (LEU   12  - ASN   15  <=> GLU  134  - LEU  137 )                          
 229: 6c70-A gq5c-A    22 -  25 <=>  165 - 168   (HIS   24  - PHE   27  <=> SER  165  - SER  168 )                          
 229: 6c70-A gq5c-A    36 -  54 <=>  170 - 188   (HIS   38  - MET   56  <=> GLU  170  - TYR  188 )                          
 229: 6c70-A gq5c-A    66 -  87 <=>  197 - 218   (ASP   68  - TYR   89  <=> ILE  197  - LEU  218 )                          
 229: 6c70-A gq5c-A   264 - 283 <=>  220 - 239   (ALA  350  - ALA  369  <=> PHE  220  - GLY  239 )                          
 229: 6c70-A gq5c-A   296 - 313 <=>  240 - 257   (VAL  382  - PHE  399  <=> ASP  240  - LEU  257 )                          
 229: 6c70-A gq5c-A   364 - 367 <=>  258 - 261   (THR  450  - LEU  453  <=> TYR  258  - THR  261 )                          
 229: 6c70-A gq5c-A   368 - 376 <=>  264 - 272   (ASP  454  - ALA  462  <=> GLU  264  - TYR  272 )                          
 229: 6c70-A gq5c-A   378 - 381 <=>  278 - 281   (VAL  464  - PHE  467  <=> SER  278  - LEU  281 )                          
 229: 6c70-A gq5c-A   384 - 388 <=>  282 - 286   (LEU  470  - LYS  474  <=> ALA  282  - PRO  286 )                          
 230: 6c70-A gtra-A    93 -  96 <=>   34 -  37   (LYS   95  - TYR   98  <=> ILE   34  - GLU   37 )                          
 230: 6c70-A gtra-A   137 - 146 <=>   46 -  55   (THR  139  - GLY  148  <=> THR   46  - LYS   55 )                          
 230: 6c70-A gtra-A   149 - 154 <=>   56 -  61   (PHE  151  - PRO  171  <=> LYS   56  - ASP   61 )                          
 230: 6c70-A gtra-A   167 - 170 <=>   71 -  74   (ASN  184  - SER  187  <=> LEU   71  - VAL   74 )                          
 230: 6c70-A gtra-A   171 - 226 <=>   96 - 151   (GLY  188  - THR  243  <=> GLY   96  - LYS  151 )                          
 230: 6c70-A gtra-A   227 - 259 <=>  157 - 189   (GLY  313  - ASP  345  <=> LYS  157  - ASP  189 )                          
 230: 6c70-A gtra-A   261 - 268 <=>  190 - 197   (TYR  347  - HIS  354  <=> VAL  190  - GLN  197 )                          
 230: 6c70-A gtra-A   278 - 281 <=>  286 - 289   (LEU  364  - TYR  367  <=> ALA  286  - SER  289 )                          
 230: 6c70-A gtra-A   284 - 287 <=>  290 - 293   (THR  370  - ASN  373  <=> PHE  290  - ARG  293 )                          
 230: 6c70-A gtra-A   375 - 378 <=>  407 - 410   (GLY  461  - VAL  464  <=> PRO  407  - ILE  410 )                          
 230: 6c70-A gtra-A   382 - 385 <=>  411 - 414   (MET  468  - VAL  471  <=> ARG  411  - LEU  414 )                          
 231: 6c70-A gquc-A     1 -   4 <=>  169 - 172   (PHE    3  - GLN    6  <=> ILE  169  - LYS  172 )                          
 231: 6c70-A gquc-A    26 -  29 <=>  177 - 180   (ASN   28  - SER   31  <=> LEU  177  - ILE  180 )                          
 231: 6c70-A gquc-A    32 -  49 <=>  181 - 198   (LYS   34  - LEU   51  <=> LEU  181  - SER  198 )                          
 231: 6c70-A gquc-A    96 -  99 <=>  236 - 239   (TYR   98  - LEU  101  <=> GLU  236  - GLU  239 )                          
 231: 6c70-A gquc-A   160 - 163 <=>  260 - 263   (ILE  177  - PHE  180  <=> LEU  260  - SER  263 )                          
 231: 6c70-A gquc-A   177 - 207 <=>  265 - 295   (ALA  194  - CYS  224  <=> SER  265  - PRO  295 )                          
 231: 6c70-A gquc-A   253 - 257 <=>  296 - 300   (LEU  339  - VAL  343  <=> CYS  296  - PHE  300 )                          
 231: 6c70-A gquc-A   259 - 273 <=>  301 - 315   (ASP  345  - THR  359  <=> PRO  301  - GLY  315 )                          
 231: 6c70-A gquc-A   275 - 279 <=>  316 - 320   (THR  361  - LEU  365  <=> GLN  316  - HIS  320 )                          
 231: 6c70-A gquc-A   298 - 318 <=>  333 - 353   (GLY  384  - ILE  404  <=> LYS  333  - PHE  353 )                          
 231: 6c70-A gquc-A   320 - 323 <=>  354 - 357   (GLU  406  - SER  409  <=> CYS  354  - LYS  357 )                          
 231: 6c70-A gquc-A   353 - 356 <=>  361 - 364   (LYS  439  - SER  442  <=> PRO  361  - ALA  364 )                          
 231: 6c70-A gquc-A   361 - 364 <=>  369 - 372   (LYS  447  - THR  450  <=> ASN  369  - LEU  372 )                          
 231: 6c70-A gquc-A   370 - 375 <=>  380 - 385   (PHE  456  - GLY  461  <=> LEU  380  - ILE  385 )                          
 231: 6c70-A gquc-A   376 - 379 <=>  387 - 390   (ALA  462  - THR  465  <=> LYS  387  - ILE  390 )                          
 231: 6c70-A gquc-A   382 - 388 <=>  391 - 397   (MET  468  - LYS  474  <=> LEU  391  - GLU  397 )                          
 232: 6c70-A guql-A    63 -  97 <=>   12 -  46   (ASP   65  - LYS   99  <=> LEU   12  - SER   46 )                          
 232: 6c70-A guql-A    99 - 102 <=>   47 -  50   (LEU  101  - TRP  104  <=> ASP   47  - PRO   50 )                          
 232: 6c70-A guql-A   253 - 256 <=>   52 -  55   (LEU  339  - ALA  342  <=> PRO   52  - PHE   55 )                          
 232: 6c70-A guql-A   259 - 280 <=>   56 -  77   (ASP  345  - ALA  366  <=> ASP   56  - ALA   77 )                          
 232: 6c70-A guql-A   283 - 286 <=>   78 -  81   (ALA  369  - VAL  372  <=> GLY   78  - ALA   81 )                          
 232: 6c70-A guql-A   294 - 298 <=>   82 -  86   (ALA  380  - GLY  384  <=> ASP   82  - SER   86 )                          
 232: 6c70-A guql-A   308 - 311 <=>  115 - 118   (PHE  394  - CYS  397  <=> ASP  115  - PHE  118 )                          
 232: 6c70-A guql-A   332 - 337 <=>  215 - 220   (HIS  418  - SER  423  <=> LEU  215  - ALA  220 )                          
 233: 6c70-A gs8t-A    63 -  92 <=>   10 -  39   (ASP   65  - SER   94  <=> PHE   10  - GLN   39 )                          
 233: 6c70-A gs8t-A   260 - 281 <=>   40 -  61   (ALA  346  - TYR  367  <=> ASP   40  - PRO   61 )                          
 233: 6c70-A gs8t-A   283 - 286 <=>   62 -  65   (ALA  369  - VAL  372  <=> ALA   62  - MET   65 )                          
 234: 6c70-A gryj-A    31 -  34 <=>    9 -  12   (GLY   33  - PHE   36  <=> LYS    9  - SER   12 )                          
 234: 6c70-A gryj-A    37 -  41 <=>   13 -  17   (ARG   39  - ILE   43  <=> PRO   13  - MET   17 )                          
 234: 6c70-A gryj-A    72 -  75 <=>  254 - 257   (THR   74  - MET   77  <=> HIS  254  - ARG  257 )                          
 234: 6c70-A gryj-A   153 - 156 <=>  276 - 279   (SER  155  - PRO  173  <=> HIS  276  - LYS  279 )                          
 234: 6c70-A gryj-A   169 - 173 <=>  280 - 284   (MET  186  - GLY  190  <=> PRO  280  - ALA  284 )                          
 234: 6c70-A gryj-A   174 - 222 <=>  286 - 334   (HIS  191  - GLU  239  <=> ARG  286  - GLY  334 )                          
 234: 6c70-A gryj-A   225 - 228 <=>  336 - 339   (ALA  242  - LEU  314  <=> SER  336  - VAL  339 )                          
 234: 6c70-A gryj-A   232 - 287 <=>  364 - 419   (GLN  318  - ASN  373  <=> GLY  364  - HIS  419 )                          
 235: 6c70-A grtg-A     1 -   5 <=>   78 -  82   (PHE    3  - GLY    7  <=> ARG   78  - LEU   82 )                          
 235: 6c70-A grtg-A    52 -  56 <=>  592 - 596   (GLY   54  - VAL   58  <=> GLN  592  - MET  596 )                          
 235: 6c70-A grtg-A    64 -  91 <=>  621 - 648   (ASP   66  - ARG   93  <=> GLY  621  - GLN  648 )                          
 235: 6c70-A grtg-A    92 -  95 <=>  650 - 653   (SER   94  - PHE   97  <=> ASP  650  - VAL  653 )                          
 235: 6c70-A grtg-A   263 - 285 <=>  656 - 678   (VAL  349  - LYS  371  <=> PRO  656  - GLN  678 )                          
 235: 6c70-A grtg-A   293 - 298 <=>  680 - 685   (ALA  379  - GLY  384  <=> SER  680  - GLN  685 )                          
 235: 6c70-A grtg-A   302 - 310 <=>  689 - 697   (TYR  388  - PHE  396  <=> PRO  689  - CYS  697 )                          
 235: 6c70-A grtg-A   362 - 365 <=>  701 - 704   (PHE  448  - VAL  451  <=> GLU  701  - GLU  704 )                          
 235: 6c70-A grtg-A   372 - 381 <=>  710 - 719   (SER  458  - PHE  467  <=> TYR  710  - TYR  719 )                          
 236: 6c70-A guqb-A    64 -  70 <=>   32 -  38   (ASP   66  - ALA   72  <=> ARG   32  - SER   38 )                          
 236: 6c70-A guqb-A    71 -  91 <=>   40 -  60   (ASN   73  - ARG   93  <=> ARG   40  - ALA   60 )                          
 236: 6c70-A guqb-A   261 - 282 <=>   62 -  83   (TYR  347  - GLN  368  <=> ASN   62  - ASN   83 )                          
 236: 6c70-A guqb-A   286 - 289 <=>   91 -  94   (VAL  372  - VAL  375  <=> ARG   91  - SER   94 )                          
 236: 6c70-A guqb-A   332 - 336 <=>  236 - 240   (HIS  418  - GLY  422  <=> ALA  236  - GLN  240 )                          
 236: 6c70-A guqb-A   339 - 343 <=>  242 - 246   (GLU  425  - PHE  429  <=> LEU  242  - GLN  246 )                          
 236: 6c70-A guqb-A   348 - 355 <=>  251 - 258   (CYS  434  - MET  441  <=> PRO  251  - GLN  258 )                          
 236: 6c70-A guqb-A   366 - 375 <=>  264 - 273   (SER  452  - GLY  461  <=> ASP  264  - GLU  273 )                          
 237: 6c70-A gtz4-A    63 - 103 <=>   23 -  63   (ASP   65  - ASN  105  <=> VAL   23  - ASP   63 )                          
 237: 6c70-A gtz4-A   245 - 260 <=>   65 -  80   (GLU  331  - ALA  346  <=> PRO   65  - LEU   80 )                          
 237: 6c70-A gtz4-A   261 - 285 <=>   83 - 107   (TYR  347  - LYS  371  <=> SER   83  - HIS  107 )                          
 237: 6c70-A gtz4-A   286 - 290 <=>  109 - 113   (VAL  372  - ASN  376  <=> CYS  109  - LYS  113 )                          
 238: 6c70-A gtlg-A    38 -  41 <=>  513 - 516   (ILE   40  - ILE   43  <=> LEU  513  - SER  516 )                          
 238: 6c70-A gtlg-A    43 -  62 <=>  517 - 536   (THR   45  - SER   64  <=> LEU  517  - ARG  536 )                          
 238: 6c70-A gtlg-A    63 -  92 <=>  542 - 571   (ASP   65  - SER   94  <=> VAL  542  - PHE  571 )                          
 238: 6c70-A gtlg-A    93 -  96 <=>  575 - 578   (LYS   95  - TYR   98  <=> SER  575  - LEU  578 )                          
 238: 6c70-A gtlg-A   131 - 135 <=>  585 - 589   (PHE  133  - GLY  137  <=> TYR  585  - GLN  589 )                          
 238: 6c70-A gtlg-A   185 - 190 <=>  602 - 607   (LEU  202  - ALA  207  <=> LEU  602  - SER  607 )                          
 238: 6c70-A gtlg-A   196 - 209 <=>  613 - 626   (ASP  213  - GLN  226  <=> ALA  613  - VAL  626 )                          
 238: 6c70-A gtlg-A   247 - 250 <=>  627 - 630   (HIS  333  - VAL  336  <=> GLN  627  - PRO  630 )                          
 238: 6c70-A gtlg-A   252 - 270 <=>  631 - 649   (ARG  338  - LEU  356  <=> LEU  631  - SER  649 )                          
 238: 6c70-A gtlg-A   271 - 275 <=>  651 - 655   (THR  357  - THR  361  <=> ALA  651  - ARG  655 )                          
 238: 6c70-A gtlg-A   278 - 282 <=>  665 - 669   (LEU  364  - GLN  368  <=> SER  665  - PHE  669 )                          
 238: 6c70-A gtlg-A   300 - 305 <=>  673 - 678   (LEU  386  - GLY  391  <=> VAL  673  - THR  678 )                          
 238: 6c70-A gtlg-A   307 - 314 <=>  681 - 688   (VAL  393  - GLY  400  <=> THR  681  - GLN  688 )                          
 238: 6c70-A gtlg-A   350 - 353 <=>  700 - 703   (GLN  436  - LYS  439  <=> HIS  700  - THR  703 )                          
 238: 6c70-A gtlg-A   360 - 364 <=>  728 - 732   (ALA  446  - THR  450  <=> GLN  728  - LEU  732 )                          
 238: 6c70-A gtlg-A   369 - 378 <=>  735 - 744   (LEU  455  - VAL  464  <=> VAL  735  - ILE  744 )                          
 238: 6c70-A gtlg-A   380 - 387 <=>  745 - 752   (TYR  466  - LEU  473  <=> ARG  745  - GLY  752 )                          
 239: 6c70-A gr31-A     1 -   6 <=>   98 - 103   (PHE    3  - LEU    8  <=> ASN   98  - LEU  103 )                          
 239: 6c70-A gr31-A    66 -  91 <=>  655 - 680   (ASP   68  - ARG   93  <=> SER  655  - GLY  680 )                          
 239: 6c70-A gr31-A   261 - 281 <=>  682 - 702   (TYR  347  - TYR  367  <=> ILE  682  - HIS  702 )                          
 239: 6c70-A gr31-A   284 - 288 <=>  866 - 870   (THR  370  - GLY  374  <=> LYS  866  - ALA  870 )                          
 239: 6c70-A gr31-A   290 - 293 <=>  988 - 991   (ASN  376  - ALA  379  <=> LEU  988  - VAL  991 )                          
 239: 6c70-A gr31-A   296 - 299 <=>  992 - 995   (VAL  382  - TYR  385  <=> THR  992  - THR  995 )                          
 239: 6c70-A gr31-A   300 - 303 <=>  997 -1000   (LEU  386  - THR  389  <=> GLU  997  - VAL 1000 )                          
 239: 6c70-A gr31-A   319 - 322 <=> 1014 -1017   (GLU  405  - SER  408  <=> ALA 1014  - GLU 1017 )                          
 239: 6c70-A gr31-A   366 - 370 <=> 1022 -1026   (SER  452  - PHE  456  <=> GLU 1022  - LEU 1026 )                          
 240: 6c70-A gr42-A    64 -  89 <=>    9 -  34   (ASP   66  - PRO   91  <=> GLU    9  - GLU   34 )                          
 240: 6c70-A gr42-A    91 -  96 <=>   36 -  41   (ARG   93  - TYR   98  <=> TYR   36  - GLY   41 )                          
 240: 6c70-A gr42-A    99 - 102 <=>   44 -  47   (LEU  101  - TRP  104  <=> ASN   44  - GLU   47 )                          
 240: 6c70-A gr42-A   255 - 285 <=>   50 -  80   (THR  341  - LYS  371  <=> ILE   50  - VAL   80 )                          
 240: 6c70-A gr42-A   286 - 290 <=>   82 -  86   (VAL  372  - ASN  376  <=> GLU   82  - GLU   86 )                          
 240: 6c70-A gr42-A   371 - 375 <=>  179 - 183   (ALA  457  - GLY  461  <=> PRO  179  - THR  183 )                          
 241: 6c70-A gqt1-A    64 -  67 <=>    5 -   8   (ASP   66  - ASP   69  <=> THR    5  - PHE    8 )                          
 241: 6c70-A gqt1-A    70 -  79 <=>    9 -  18   (ALA   72  - LEU   81  <=> SER    9  - TYR   18 )                          
 241: 6c70-A gqt1-A    85 - 101 <=>   25 -  41   (MET   87  - ILE  103  <=> SER   25  - PHE   41 )                          
 241: 6c70-A gqt1-A   102 - 105 <=>   43 -  46   (TRP  104  - PRO  107  <=> CYS   43  - CYS   46 )                          
 241: 6c70-A gqt1-A   109 - 119 <=>  100 - 110   (PRO  111  - HIS  121  <=> TYR  100  - VAL  110 )                          
 241: 6c70-A gqt1-A   122 - 128 <=>  111 - 117   (ALA  124  - ARG  130  <=> HIS  111  - ILE  117 )                          
 241: 6c70-A gqt1-A   190 - 216 <=>  145 - 171   (ALA  207  - ILE  233  <=> SER  145  - TYR  171 )                          
 241: 6c70-A gqt1-A   217 - 224 <=>  173 - 180   (MET  234  - SER  241  <=> VAL  173  - LYS  180 )                          
 241: 6c70-A gqt1-A   239 - 242 <=>  182 - 185   (ALA  325  - TYR  328  <=> THR  182  - PHE  185 )                          
 241: 6c70-A gqt1-A   246 - 272 <=>  186 - 212   (ARG  332  - THR  358  <=> GLY  186  - THR  212 )                          
 241: 6c70-A gqt1-A   273 - 286 <=>  214 - 227   (THR  359  - VAL  372  <=> GLU  214  - SER  227 )                          
 241: 6c70-A gqt1-A   287 - 290 <=>  230 - 233   (ASN  373  - ASN  376  <=> PHE  230  - THR  233 )                          
 242: 6c70-A gs0r-A    27 -  32 <=>  646 - 651   (TYR   29  - LYS   34  <=> LYS  646  - MET  651 )                          
 242: 6c70-A gs0r-A    36 -  39 <=>  693 - 696   (HIS   38  - TYR   41  <=> PRO  693  - TYR  696 )                          
 242: 6c70-A gs0r-A   154 - 160 <=>  761 - 767   (PRO  171  - ILE  177  <=> PHE  761  - SER  767 )                          
 242: 6c70-A gs0r-A   291 - 294 <=>  769 - 772   (VAL  377  - ALA  380  <=> SER  769  - GLY  772 )                          
 242: 6c70-A gs0r-A   296 - 313 <=>  773 - 790   (VAL  382  - PHE  399  <=> PRO  773  - ASN  790 )                          
 242: 6c70-A gs0r-A   316 - 319 <=>  791 - 794   (ARG  402  - GLU  405  <=> VAL  791  - SER  794 )                          
 242: 6c70-A gs0r-A   366 - 388 <=>  797 - 819   (SER  452  - LYS  474  <=> ALA  797  - ASN  819 )                          
 243: 6c70-A gquy-A    63 - 103 <=>   30 -  70   (ASP   65  - ASN  105  <=> ASN   30  - LYS   70 )                          
 243: 6c70-A gquy-A   249 - 262 <=>   72 -  85   (HIS  335  - GLY  348  <=> THR   72  - ASP   85 )                          
 243: 6c70-A gquy-A   263 - 280 <=>   89 - 106   (VAL  349  - ALA  366  <=> SER   89  - GLY  106 )                          
 243: 6c70-A gquy-A   283 - 289 <=>  107 - 113   (ALA  369  - VAL  375  <=> GLU  107  - THR  113 )                          
 243: 6c70-A gquy-A   331 - 334 <=>  448 - 451   (CYS  417  - TYR  420  <=> GLU  448  - SER  451 )                          
 243: 6c70-A gquy-A   335 - 339 <=>  743 - 747   (ASP  421  - GLU  425  <=> ARG  743  - PHE  747 )                          
 244: 6c70-A gsda-A     4 -   9 <=>   35 -  40   (GLN    6  - ASP   11  <=> GLN   35  - TYR   40 )                          
 244: 6c70-A gsda-A    35 -  39 <=>   67 -  71   (PRO   37  - TYR   41  <=> GLU   67  - VAL   71 )                          
 244: 6c70-A gsda-A    48 -  54 <=>   79 -  85   (LEU   50  - MET   56  <=> PHE   79  - THR   85 )                          
 244: 6c70-A gsda-A   141 - 144 <=>  111 - 114   (VAL  143  - TRP  146  <=> LEU  111  - THR  114 )                          
 244: 6c70-A gsda-A   184 - 211 <=>  115 - 142   (TYR  201  - GLN  228  <=> PRO  115  - GLY  142 )                          
 244: 6c70-A gsda-A   213 - 216 <=>  143 - 146   (LEU  230  - ILE  233  <=> LEU  143  - LEU  146 )                          
 244: 6c70-A gsda-A   240 - 243 <=>  147 - 150   (ILE  326  - TRP  329  <=> GLU  147  - ILE  150 )                          
 244: 6c70-A gsda-A   244 - 254 <=>  152 - 162   (VAL  330  - VAL  340  <=> THR  152  - CYS  162 )                          
 244: 6c70-A gsda-A   256 - 286 <=>  167 - 197   (ALA  342  - VAL  372  <=> ASN  167  - GLY  197 )                          
 244: 6c70-A gsda-A   292 - 324 <=>  200 - 232   (TYR  378  - VAL  410  <=> GLU  200  - VAL  232 )                          
 244: 6c70-A gsda-A   331 - 335 <=>  273 - 277   (CYS  417  - ASP  421  <=> GLU  273  - LEU  277 )                          
 244: 6c70-A gsda-A   368 - 371 <=>  392 - 395   (ASP  454  - ALA  457  <=> TRP  392  - ILE  395 )                          
 245: 6c70-A gqyn-A   169 - 173 <=>    3 -   7   (MET  186  - GLY  190  <=> GLY    3  - PHE    7 )                          
 245: 6c70-A gqyn-A   174 - 224 <=>    9 -  59   (HIS  191  - SER  241  <=> SER    9  - LEU   59 )                          
 245: 6c70-A gqyn-A   236 - 239 <=>   60 -  63   (VAL  322  - ALA  325  <=> LYS   60  - TYR   63 )                          
 245: 6c70-A gqyn-A   242 - 245 <=>   64 -  67   (TYR  328  - GLU  331  <=> HIS   64  - HIS   67 )                          
 245: 6c70-A gqyn-A   248 - 274 <=>   68 -  94   (LYS  334  - ILE  360  <=> THR   68  - ALA   94 )                          
 245: 6c70-A gqyn-A   301 - 326 <=>  108 - 133   (LEU  387  - GLU  412  <=> PHE  108  - PHE  133 )                          
 245: 6c70-A gqyn-A   346 - 349 <=>  134 - 137   (ILE  432  - GLN  435  <=> ARG  134  - ARG  137 )                          
 246: 6c70-A gs05-A     4 -   8 <=>  156 - 160   (GLN    6  - ALA   10  <=> CYS  156  - ILE  160 )                          
 246: 6c70-A gs05-A    12 -  18 <=>  163 - 169   (PRO   14  - GLN   20  <=> PHE  163  - VAL  169 )                          
 246: 6c70-A gs05-A    21 -  24 <=>  173 - 176   (GLY   23  - MET   26  <=> ILE  173  - PHE  176 )                          
 246: 6c70-A gs05-A    89 -  92 <=>  177 - 180   (PRO   91  - SER   94  <=> ASP  177  - LEU  180 )                          
 246: 6c70-A gs05-A    93 - 103 <=>  182 - 192   (LYS   95  - ASN  105  <=> CYS  182  - VAL  192 )                          
 246: 6c70-A gs05-A   105 - 110 <=>  195 - 200   (PRO  107  - LEU  112  <=> VAL  195  - GLN  200 )                          
 246: 6c70-A gs05-A   134 - 138 <=>  224 - 228   (ALA  136  - ILE  140  <=> GLN  224  - LEU  228 )                          
 246: 6c70-A gs05-A   139 - 151 <=>  234 - 246   (PHE  141  - GLU  153  <=> SER  234  - LEU  246 )                          
 246: 6c70-A gs05-A   152 - 155 <=>  249 - 252   (ASP  154  - ILE  172  <=> LEU  249  - LEU  252 )                          
 246: 6c70-A gs05-A   170 - 173 <=>  279 - 282   (SER  187  - GLY  190  <=> VAL  279  - LEU  282 )                          
 246: 6c70-A gs05-A   174 - 217 <=>  284 - 327   (HIS  191  - MET  234  <=> PRO  284  - HIS  327 )                          
 246: 6c70-A gs05-A   242 - 277 <=>  330 - 365   (TYR  328  - THR  363  <=> LEU  330  - VAL  365 )                          
 246: 6c70-A gs05-A   376 - 384 <=>  366 - 374   (ALA  462  - LEU  470  <=> GLU  366  - ALA  374 )                          
 247: 6c70-A gubz-A     1 -  10 <=>   27 -  36   (PHE    3  - LEU   12  <=> ARG   27  - ASP   36 )                          
 247: 6c70-A gubz-A    49 -  62 <=>   53 -  66   (LEU   51  - SER   64  <=> GLN   53  - GLN   66 )                          
 247: 6c70-A gubz-A    64 -  87 <=>   80 - 103   (ASP   66  - TYR   89  <=> LYS   80  - GLN  103 )                          
 247: 6c70-A gubz-A    88 -  93 <=>  105 - 110   (PHE   90  - LYS   95  <=> TYR  105  - ASP  110 )                          
 247: 6c70-A gubz-A   255 - 285 <=>  188 - 218   (THR  341  - LYS  371  <=> LEU  188  - VAL  218 )                          
 247: 6c70-A gubz-A   286 - 290 <=>  220 - 224   (VAL  372  - ASN  376  <=> SER  220  - ILE  224 )                          
 247: 6c70-A gubz-A   343 - 346 <=>  526 - 529   (PHE  429  - ILE  432  <=> LEU  526  - LEU  529 )                          
 247: 6c70-A gubz-A   353 - 356 <=>  533 - 536   (LYS  439  - SER  442  <=> SER  533  - SER  536 )                          
 247: 6c70-A gubz-A   361 - 368 <=>  537 - 544   (LYS  447  - ASP  454  <=> GLY  537  - TRP  544 )                          
 248: 6c70-A gq2m-A    63 -  92 <=>   97 - 126   (ASP   65  - SER   94  <=> SER   97  - ASP  126 )                          
 248: 6c70-A gq2m-A   192 - 202 <=>  235 - 245   (SER  209  - TRP  219  <=> CYS  235  - GLY  245 )                          
 248: 6c70-A gq2m-A   260 - 283 <=>  248 - 271   (ALA  346  - ALA  369  <=> THR  248  - TYR  271 )                          
 248: 6c70-A gq2m-A   285 - 290 <=>  272 - 277   (LYS  371  - ASN  376  <=> ARG  272  - ASN  277 )                          
 248: 6c70-A gq2m-A   327 - 333 <=>  487 - 493   (ALA  413  - TRP  419  <=> GLU  487  - THR  493 )                          
 249: 6c70-A gs2b-A    63 -  94 <=>   39 -  70   (ASP   65  - ILE   96  <=> HIS   39  - ARG   70 )                          
 249: 6c70-A gs2b-A    96 -  99 <=>   72 -  75   (TYR   98  - LEU  101  <=> ASP   72  - PHE   75 )                          
 249: 6c70-A gs2b-A   119 - 123 <=>   89 -  93   (HIS  121  - ILE  125  <=> SER   89  - TYR   93 )                          
 249: 6c70-A gs2b-A   127 - 130 <=>   94 -  97   (ARG  129  - LEU  132  <=> PRO   94  - PRO   97 )                          
 249: 6c70-A gs2b-A   133 - 139 <=>   98 - 104   (VAL  135  - PHE  141  <=> SER   98  - THR  104 )                          
 249: 6c70-A gs2b-A   150 - 153 <=>  290 - 293   (ILE  152  - SER  155  <=> GLU  290  - VAL  293 )                          
 249: 6c70-A gs2b-A   158 - 162 <=>  400 - 404   (LEU  175  - THR  179  <=> LYS  400  - ALA  404 )                          
 249: 6c70-A gs2b-A   186 - 225 <=>  412 - 451   (VAL  203  - ALA  242  <=> GLY  412  - HIS  451 )                          
 249: 6c70-A gs2b-A   226 - 229 <=>  454 - 457   (THR  243  - THR  315  <=> GLN  454  - TYR  457 )                          
 249: 6c70-A gs2b-A   238 - 258 <=>  710 - 730   (SER  324  - GLY  344  <=> LYS  710  - LYS  730 )                          
 249: 6c70-A gs2b-A   260 - 279 <=>  731 - 750   (ALA  346  - LEU  365  <=> PHE  731  - GLN  750 )                          
 250: 6c70-A gsmh-A     1 -   5 <=>  189 - 193   (PHE    3  - GLY    7  <=> LEU  189  - ALA  193 )                          
 250: 6c70-A gsmh-A   104 - 109 <=>  194 - 199   (ASN  106  - PRO  111  <=> ASN  194  - VAL  199 )                          
 250: 6c70-A gsmh-A   163 - 167 <=>  206 - 210   (PHE  180  - ASN  184  <=> VAL  206  - GLN  210 )                          
 250: 6c70-A gsmh-A   226 - 231 <=>  237 - 242   (THR  243  - LYS  317  <=> HIS  237  - THR  242 )                          
 250: 6c70-A gsmh-A   293 - 310 <=>  270 - 287   (ALA  379  - PHE  396  <=> ASN  270  - PHE  287 )                          
 250: 6c70-A gsmh-A   362 - 365 <=>  288 - 291   (PHE  448  - VAL  451  <=> PRO  288  - LYS  291 )                          
 250: 6c70-A gsmh-A   366 - 388 <=>  307 - 329   (SER  452  - LYS  474  <=> LYS  307  - LYS  329 )                          
 251: 6c70-A gq2d-A     1 -   4 <=>  334 - 337   (PHE    3  - GLN    6  <=> LYS  334  - TYR  337 )                          
 251: 6c70-A gq2d-A     8 -  11 <=>  371 - 374   (ALA   10  - LEU   13  <=> ALA  371  - THR  374 )                          
 251: 6c70-A gq2d-A    55 -  58 <=>  466 - 469   (ALA   57  - LEU   60  <=> THR  466  - GLN  469 )                          
 251: 6c70-A gq2d-A    71 -  92 <=>  470 - 491   (ASN   73  - SER   94  <=> ILE  470  - ASP  491 )                          
 251: 6c70-A gq2d-A   260 - 289 <=>  493 - 522   (ALA  346  - VAL  375  <=> ASN  493  - THR  522 )                          
 252: 6c70-A gupw-A    67 -  84 <=>    1 -  18   (ASP   69  - LYS   86  <=> MET    1  - GLN   18 )                          
 252: 6c70-A gupw-A   261 - 287 <=>   20 -  46   (TYR  347  - ASN  373  <=> ASN   20  - SER   46 )                          
 252: 6c70-A gupw-A   290 - 293 <=>  127 - 130   (ASN  376  - ALA  379  <=> ARG  127  - ARG  130 )                          
 252: 6c70-A gupw-A   297 - 301 <=>  161 - 165   (ILE  383  - LEU  387  <=> GLU  161  - VAL  165 )                          
 252: 6c70-A gupw-A   316 - 319 <=>  188 - 191   (ARG  402  - GLU  405  <=> PHE  188  - THR  191 )                          
 252: 6c70-A gupw-A   354 - 357 <=>  192 - 195   (ALA  440  - ILE  443  <=> VAL  192  - THR  195 )                          
 252: 6c70-A gupw-A   363 - 366 <=>  196 - 199   (PHE  449  - SER  452  <=> HIS  196  - TYR  199 )                          
 252: 6c70-A gupw-A   367 - 380 <=>  222 - 235   (LEU  453  - TYR  466  <=> ILE  222  - ARG  235 )                          
 253: 6c70-A gtca-A    52 -  55 <=>   12 -  15   (GLY   54  - ALA   57  <=> PRO   12  - LYS   15 )                          
 253: 6c70-A gtca-A    65 -  89 <=>   25 -  49   (VAL   67  - PRO   91  <=> SER   25  - SER   49 )                          
 253: 6c70-A gtca-A    92 -  95 <=>   50 -  53   (SER   94  - PHE   97  <=> ALA   50  - PRO   53 )                          
 253: 6c70-A gtca-A   258 - 286 <=>   54 -  82   (GLY  344  - VAL  372  <=> GLU   54  - GLY   82 )                          
 253: 6c70-A gtca-A   295 - 298 <=>   85 -  88   (THR  381  - GLY  384  <=> ASN   85  - TYR   88 )                          
 253: 6c70-A gtca-A   301 - 305 <=>   91 -  95   (LEU  387  - GLY  391  <=> ALA   91  - GLU   95 )                          
 253: 6c70-A gtca-A   309 - 312 <=>   98 - 101   (LEU  395  - ILE  398  <=> GLY   98  - ILE  101 )                          
 253: 6c70-A gtca-A   366 - 370 <=>  102 - 106   (SER  452  - PHE  456  <=> SER  102  - ASP  106 )                          
 254: 6c70-A gujc-A    59 -  62 <=>   20 -  23   (MET   61  - SER   64  <=> GLY   20  - ASN   23 )                          
 254: 6c70-A gujc-A    67 -  88 <=>   25 -  46   (ASP   69  - PHE   90  <=> CYS   25  - LEU   46 )                          
 254: 6c70-A gujc-A    90 -  95 <=>   47 -  52   (VAL   92  - PHE   97  <=> VAL   47  - LYS   52 )                          
 254: 6c70-A gujc-A   259 - 286 <=>   55 -  82   (ASP  345  - VAL  372  <=> GLU   55  - ASP   82 )                          
 254: 6c70-A gujc-A   287 - 290 <=>   85 -  88   (ASN  373  - ASN  376  <=> ALA   85  - THR   88 )                          
 254: 6c70-A gujc-A   305 - 309 <=>  122 - 126   (GLY  391  - LEU  395  <=> GLY  122  - THR  126 )                          
 254: 6c70-A gujc-A   311 - 317 <=>  151 - 157   (CYS  397  - LEU  403  <=> MET  151  - VAL  157 )                          
 254: 6c70-A gujc-A   319 - 322 <=>  158 - 161   (GLU  405  - SER  408  <=> MET  158  - GLU  161 )                          
 255: 6c70-A grpy-A    63 -  93 <=>  142 - 172   (ASP   65  - LYS   95  <=> LEU  142  - CYS  172 )                          
 255: 6c70-A grpy-A    99 - 102 <=>  176 - 179   (LEU  101  - TRP  104  <=> SER  176  - MET  179 )                          
 255: 6c70-A grpy-A   253 - 256 <=>  180 - 183   (LEU  339  - ALA  342  <=> GLY  180  - PHE  183 )                          
 255: 6c70-A grpy-A   259 - 277 <=>  184 - 202   (ASP  345  - THR  363  <=> ASN  184  - GLY  202 )                          
 255: 6c70-A grpy-A   380 - 383 <=>  204 - 207   (TYR  466  - VAL  469  <=> SER  204  - ASP  207 )                          
 256: 6c70-A gs6z-A    63 -  88 <=>   24 -  49   (ASP   65  - PHE   90  <=> TYR   24  - ARG   49 )                          
 256: 6c70-A gs6z-A    95 -  99 <=>   51 -  55   (PHE   97  - LEU  101  <=> PRO   51  - PRO   55 )                          
 256: 6c70-A gs6z-A   256 - 281 <=>   56 -  81   (ALA  342  - TYR  367  <=> ASN   56  - GLN   81 )                          
 257: 6c70-A gr3p-A    63 -  94 <=>    3 -  34   (ASP   65  - ILE   96  <=> ARG    3  - MET   34 )                          
 257: 6c70-A gr3p-A    99 - 102 <=>   37 -  40   (LEU  101  - TRP  104  <=> ASN   37  - GLY   40 )                          
 257: 6c70-A gr3p-A   253 - 285 <=>   41 -  73   (LEU  339  - LYS  371  <=> ASN   41  - HIS   73 )                          
 257: 6c70-A gr3p-A   286 - 290 <=>   75 -  79   (VAL  372  - ASN  376  <=> LEU   75  - THR   79 )                          
 258: 6c70-A gre5-A    63 -  91 <=>   23 -  51   (ASP   65  - ARG   93  <=> LEU   23  - GLY   51 )                          
 258: 6c70-A gre5-A   260 - 280 <=>   53 -  73   (ALA  346  - ALA  366  <=> SER   53  - GLY   73 )                          
 258: 6c70-A gre5-A   377 - 380 <=>   74 -  77   (VAL  463  - TYR  466  <=> GLY   74  - VAL   77 )                          
 258: 6c70-A gre5-A   385 - 388 <=>   80 -  83   (VAL  471  - LYS  474  <=> LYS   80  - ASP   83 )                          
 259: 6c70-A guoo-A    14 -  22 <=>    1 -   9   (ILE   16  - HIS   24  <=> MET    1  - LEU    9 )                          
 259: 6c70-A guoo-A    43 -  47 <=>   12 -  16   (THR   45  - LEU   49  <=> GLY   12  - ALA   16 )                          
 259: 6c70-A guoo-A   154 - 159 <=>  115 - 120   (PRO  171  - MET  176  <=> LEU  115  - ARG  120 )                          
 259: 6c70-A guoo-A   291 - 338 <=>  122 - 169   (VAL  377  - GLU  424  <=> GLY  122  - SER  169 )                          
 259: 6c70-A guoo-A   343 - 346 <=>  185 - 188   (PHE  429  - ILE  432  <=> ILE  185  - VAL  188 )                          
 259: 6c70-A guoo-A   349 - 357 <=>  206 - 214   (GLN  435  - ILE  443  <=> TYR  206  - ALA  214 )                          
 259: 6c70-A guoo-A   366 - 369 <=>  215 - 218   (SER  452  - LEU  455  <=> SER  215  - ILE  218 )                          
 259: 6c70-A guoo-A   371 - 374 <=>  219 - 222   (ALA  457  - LEU  460  <=> SER  219  - PHE  222 )                          
 259: 6c70-A guoo-A   375 - 388 <=>  224 - 237   (GLY  461  - LYS  474  <=> TYR  224  - ARG  237 )                          
 260: 6c70-A gr7d-A    47 -  56 <=>    1 -  10   (LEU   49  - VAL   58  <=> MET    1  - LYS   10 )                          
 260: 6c70-A gr7d-A    63 -  91 <=>   42 -  70   (ASP   65  - ARG   93  <=> SER   42  - ASN   70 )                          
 260: 6c70-A gr7d-A   260 - 280 <=>   72 -  92   (ALA  346  - ALA  366  <=> SER   72  - ASP   92 )                          
 260: 6c70-A gr7d-A   283 - 291 <=>   94 - 102   (ALA  369  - VAL  377  <=> TYR   94  - SER  102 )                          
 260: 6c70-A gr7d-A   307 - 310 <=>  193 - 196   (VAL  393  - PHE  396  <=> ALA  193  - VAL  196 )                          
 260: 6c70-A gr7d-A   363 - 366 <=>  197 - 200   (PHE  449  - SER  452  <=> SER  197  - PRO  200 )                          
 261: 6c70-A gte4-A    65 -  92 <=>   14 -  41   (VAL   67  - SER   94  <=> ALA   14  - PRO   41 )                          
 261: 6c70-A gte4-A    94 - 102 <=>   42 -  50   (ILE   96  - TRP  104  <=> GLU   42  - MET   50 )                          
 261: 6c70-A gte4-A   256 - 279 <=>   53 -  76   (ALA  342  - LEU  365  <=> GLU   53  - GLN   76 )                          
 261: 6c70-A gte4-A   281 - 285 <=>   85 -  89   (TYR  367  - LYS  371  <=> ASP   85  - ALA   89 )                          
 262: 6c70-A gsy0-A    35 -  60 <=>   70 -  95   (PRO   37  - MET   62  <=> LEU   70  - ILE   95 )                          
 262: 6c70-A gsy0-A    64 -  93 <=>  106 - 135   (ASP   66  - LYS   95  <=> PRO  106  - LEU  135 )                          
 262: 6c70-A gsy0-A   256 - 287 <=>  138 - 169   (ALA  342  - ASN  373  <=> MET  138  - LYS  169 )                          
 262: 6c70-A gsy0-A   288 - 297 <=>  172 - 181   (GLY  374  - ILE  383  <=> ASN  172  - CYS  181 )                          
 262: 6c70-A gsy0-A   317 - 330 <=>  401 - 414   (LEU  403  - SER  416  <=> TYR  401  - ASP  414 )                          
 262: 6c70-A gsy0-A   331 - 334 <=>  417 - 420   (CYS  417  - TYR  420  <=> ASN  417  - ILE  420 )                          
 262: 6c70-A gsy0-A   335 - 343 <=>  425 - 433   (ASP  421  - PHE  429  <=> THR  425  - LYS  433 )                          
 263: 6c70-A gr9f-A   287 - 314 <=>    4 -  31   (ASN  373  - GLY  400  <=> LYS    4  - ILE   31 )                          
 263: 6c70-A gr9f-A   366 - 377 <=>   32 -  43   (SER  452  - VAL  463  <=> ASN   32  - ILE   43 )                          
 264: 6c70-A gqv5-A     4 -  12 <=>   71 -  79   (GLN    6  - PRO   14  <=> LEU   71  - HIS   79 )                          
 264: 6c70-A gqv5-A    26 -  29 <=>   84 -  87   (ASN   28  - SER   31  <=> ASN   84  - GLU   87 )                          
 264: 6c70-A gqv5-A    30 -  37 <=>   89 -  96   (GLU   32  - ARG   39  <=> ARG   89  - PHE   96 )                          
 264: 6c70-A gqv5-A    42 -  47 <=>  316 - 321   (VAL   44  - LEU   49  <=> SER  316  - SER  321 )                          
 264: 6c70-A gqv5-A    48 -  51 <=>  586 - 589   (LEU   50  - TYR   53  <=> PRO  586  - TYR  589 )                          
 264: 6c70-A gqv5-A    52 -  60 <=>  591 - 599   (GLY   54  - MET   62  <=> THR  591  - ALA  599 )                          
 264: 6c70-A gqv5-A    64 -  89 <=>  644 - 669   (ASP   66  - PRO   91  <=> LEU  644  - VAL  669 )                          
 264: 6c70-A gqv5-A    92 -  95 <=>  670 - 673   (SER   94  - PHE   97  <=> PRO  670  - LYS  673 )                          
 264: 6c70-A gqv5-A   260 - 283 <=>  675 - 698   (ALA  346  - ALA  369  <=> SER  675  - TYR  698 )                          
 264: 6c70-A gqv5-A   284 - 287 <=>  700 - 703   (THR  370  - ASN  373  <=> ILE  700  - ASN  703 )                          
 264: 6c70-A gqv5-A   288 - 305 <=>  709 - 726   (GLY  374  - GLY  391  <=> PHE  709  - ILE  726 )                          
 264: 6c70-A gqv5-A   306 - 309 <=>  728 - 731   (GLN  392  - LEU  395  <=> SER  728  - ARG  731 )                          
 264: 6c70-A gqv5-A   313 - 316 <=>  760 - 763   (PHE  399  - ARG  402  <=> TYR  760  - ILE  763 )                          
 264: 6c70-A gqv5-A   365 - 376 <=>  764 - 775   (VAL  451  - ALA  462  <=> TRP  764  - SER  775 )                          
 265: 6c70-A gujr-A    41 -  44 <=>    1 -   4   (ILE   43  - LEU   46  <=> MET    1  - LYS    4 )                          
 265: 6c70-A gujr-A    65 -  83 <=>   15 -  33   (VAL   67  - VAL   85  <=> LYS   15  - GLY   33 )                          
 265: 6c70-A gujr-A   260 - 283 <=>   36 -  59   (ALA  346  - ALA  369  <=> LYS   36  - ASN   59 )                          
 265: 6c70-A gujr-A   296 - 312 <=>   60 -  76   (VAL  382  - ILE  398  <=> ARG   60  - ALA   76 )                          
 265: 6c70-A gujr-A   363 - 378 <=>   79 -  94   (PHE  449  - VAL  464  <=> SER   79  - PHE   94 )                          
 265: 6c70-A gujr-A   380 - 383 <=>   95 -  98   (TYR  466  - VAL  469  <=> SER   95  - LYS   98 )                          
 266: 6c70-A gtyb-A     1 -   4 <=>  517 - 520   (PHE    3  - GLN    6  <=> ILE  517  - TYR  520 )                          
 266: 6c70-A gtyb-A     6 -  16 <=> 1072 -1082   (LEU    8  - VAL   18  <=> ASN 1072  - PHE 1082 )                          
 266: 6c70-A gtyb-A    21 -  24 <=> 1103 -1106   (GLY   23  - MET   26  <=> TYR 1103  - LEU 1106 )                          
 266: 6c70-A gtyb-A    96 - 104 <=> 1113 -1121   (TYR   98  - ASN  106  <=> SER 1113  - VAL 1121 )                          
 266: 6c70-A gtyb-A   108 - 112 <=> 1141 -1145   (HIS  110  - ALA  114  <=> GLY 1141  - LEU 1145 )                          
 266: 6c70-A gtyb-A   114 - 143 <=> 1147 -1176   (SER  116  - SER  145  <=> SER 1147  - ASN 1176 )                          
 266: 6c70-A gtyb-A   145 - 148 <=> 1177 -1180   (THR  147  - THR  150  <=> VAL 1177  - ALA 1180 )                          
 266: 6c70-A gtyb-A   156 - 160 <=> 1183 -1187   (PRO  173  - ILE  177  <=> ASN 1183  - THR 1187 )                          
 266: 6c70-A gtyb-A   181 - 205 <=> 1188 -1212   (GLN  198  - PHE  222  <=> MET 1188  - ASN 1212 )                          
 266: 6c70-A gtyb-A   249 - 252 <=> 1213 -1216   (HIS  335  - ARG  338  <=> GLN 1213  - TRP 1216 )                          
 266: 6c70-A gtyb-A   255 - 267 <=> 1218 -1230   (THR  341  - LEU  353  <=> VAL 1218  - THR 1230 )                          
 266: 6c70-A gtyb-A   298 - 306 <=> 1259 -1267   (GLY  384  - GLN  392  <=> ASN 1259  - THR 1267 )                          
 266: 6c70-A gtyb-A   308 - 328 <=> 1269 -1289   (PHE  394  - ALA  414  <=> VAL 1269  - ASP 1289 )                          
 266: 6c70-A gtyb-A   346 - 349 <=> 1293 -1296   (ILE  432  - GLN  435  <=> ILE 1293  - SER 1296 )                          
 267: 6c70-A gtbz-A     4 -   7 <=>    6 -   9   (GLN    6  - VAL    9  <=> ALA    6  - GLU    9 )                          
 267: 6c70-A gtbz-A    14 -  18 <=>   11 -  15   (ILE   16  - GLN   20  <=> PRO   11  - VAL   15 )                          
 267: 6c70-A gtbz-A    32 -  62 <=>   18 -  48   (LYS   34  - SER   64  <=> SER   18  - GLU   48 )                          
 267: 6c70-A gtbz-A    64 -  67 <=>   54 -  57   (ASP   66  - ASP   69  <=> ASP   54  - LYS   57 )                          
 267: 6c70-A gtbz-A    69 -  89 <=>   58 -  78   (THR   71  - PRO   91  <=> SER   58  - PHE   78 )                          
 267: 6c70-A gtbz-A   260 - 276 <=>   86 - 102   (ALA  346  - LEU  362  <=> GLN   86  - LEU  102 )                          
 267: 6c70-A gtbz-A   328 - 334 <=> 1159 -1165   (ALA  414  - TYR  420  <=> ILE 1159  - VAL 1165 )                          
 267: 6c70-A gtbz-A   338 - 341 <=> 1226 -1229   (GLU  424  - LYS  427  <=> GLY 1226  - THR 1229 )                          
 268: 6c70-A grfc-A    64 -  83 <=>  109 - 128   (ASP   66  - VAL   85  <=> LYS  109  - VAL  128 )                          
 268: 6c70-A grfc-A   193 - 196 <=>  129 - 132   (ASN  210  - ASP  213  <=> PRO  129  - LYS  132 )                          
 268: 6c70-A grfc-A   258 - 286 <=>  136 - 164   (GLY  344  - VAL  372  <=> ARG  136  - GLY  164 )                          
 268: 6c70-A grfc-A   292 - 295 <=>  166 - 169   (TYR  378  - THR  381  <=> VAL  166  - ASP  169 )                          
 269: 6c70-A gtzg-A    28 -  31 <=>   62 -  65   (TYR   30  - GLY   33  <=> ALA   62  - LEU   65 )                          
 269: 6c70-A gtzg-A    33 -  39 <=>   66 -  72   (LYS   35  - TYR   41  <=> PRO   66  - LYS   72 )                          
 269: 6c70-A gtzg-A    48 -  53 <=>   86 -  91   (LEU   50  - MET   55  <=> SER   86  - ASP   91 )                          
 269: 6c70-A gtzg-A    63 -  66 <=>  109 - 112   (ASP   65  - ASP   68  <=> GLY  109  - GLU  112 )                          
 269: 6c70-A gtzg-A    67 -  94 <=>  114 - 141   (ASP   69  - ILE   96  <=> ASP  114  - VAL  141 )                          
 269: 6c70-A gtzg-A    98 - 102 <=>  152 - 156   (THR  100  - TRP  104  <=> LEU  152  - VAL  156 )                          
 269: 6c70-A gtzg-A   201 - 205 <=>  165 - 169   (SER  218  - PHE  222  <=> THR  165  - LEU  169 )                          
 269: 6c70-A gtzg-A   207 - 210 <=>  178 - 181   (CYS  224  - LEU  227  <=> THR  178  - SER  181 )                          
 269: 6c70-A gtzg-A   246 - 253 <=>  184 - 191   (ARG  332  - LEU  339  <=> PRO  184  - ILE  191 )                          
 269: 6c70-A gtzg-A   261 - 283 <=>  218 - 240   (TYR  347  - ALA  369  <=> ILE  218  - ALA  240 )                          
 269: 6c70-A gtzg-A   294 - 297 <=>  242 - 245   (ALA  380  - ILE  383  <=> ASN  242  - ALA  245 )                          
 269: 6c70-A gtzg-A   301 - 304 <=>  248 - 251   (LEU  387  - LEU  390  <=> GLY  248  - THR  251 )                          
 270: 6c70-A gr5p-A    55 -  58 <=>  220 - 223   (ALA   57  - LEU   60  <=> SER  220  - LYS  223 )                          
 270: 6c70-A gr5p-A    67 -  96 <=>  225 - 254   (ASP   69  - TYR   98  <=> ALA  225  - LEU  254 )                          
 270: 6c70-A gr5p-A    99 - 102 <=>  255 - 258   (LEU  101  - TRP  104  <=> PRO  255  - SER  258 )                          
 270: 6c70-A gr5p-A   103 - 106 <=>  260 - 263   (ASN  105  - ASN  108  <=> SER  260  - ASN  263 )                          
 270: 6c70-A gr5p-A   107 - 114 <=>  266 - 273   (SER  109  - SER  116  <=> ASN  266  - PHE  273 )                          
 270: 6c70-A gr5p-A   116 - 122 <=>  274 - 280   (ALA  118  - ALA  124  <=> THR  274  - HIS  280 )                          
 270: 6c70-A gr5p-A   254 - 284 <=>  287 - 317   (VAL  340  - THR  370  <=> SER  287  - ALA  317 )                          
 270: 6c70-A gr5p-A   285 - 290 <=>  319 - 324   (LYS  371  - ASN  376  <=> ALA  319  - ARG  324 )                          
 270: 6c70-A gr5p-A   301 - 311 <=>  552 - 562   (LEU  387  - CYS  397  <=> ALA  552  - VAL  562 )                          
 271: 6c70-A gt0h-A    64 -  88 <=>    2 -  26   (ASP   66  - PHE   90  <=> VAL    2  - VAL   26 )                          
 271: 6c70-A gt0h-A    90 -  97 <=>   27 -  34   (VAL   92  - LYS   99  <=> MET   27  - ASP   34 )                          
 271: 6c70-A gt0h-A   190 - 193 <=>   50 -  53   (ALA  207  - ASN  210  <=> LEU   50  - MET   53 )                          
 271: 6c70-A gt0h-A   200 - 203 <=>   91 -  94   (CYS  217  - LEU  220  <=> HIS   91  - ASP   94 )                          
 271: 6c70-A gt0h-A   252 - 283 <=>   97 - 128   (ARG  338  - ALA  369  <=> THR   97  - VAL  128 )                          
 271: 6c70-A gt0h-A   284 - 287 <=>  130 - 133   (THR  370  - ASN  373  <=> ARG  130  - ASP  133 )                          
 272: 6c70-A gr2x-A    63 -  94 <=>   81 - 112   (ASP   65  - ILE   96  <=> HIS   81  - GLU  112 )                          
 272: 6c70-A gr2x-A   257 - 286 <=>  114 - 143   (VAL  343  - VAL  372  <=> SER  114  - ILE  143 )                          
 272: 6c70-A gr2x-A   287 - 290 <=>  146 - 149   (ASN  373  - ASN  376  <=> SER  146  - LYS  149 )                          
 273: 6c70-A gtbp-A    31 -  35 <=>   95 -  99   (GLY   33  - PRO   37  <=> HIS   95  - PHE   99 )                          
 273: 6c70-A gtbp-A    53 -  57 <=>  178 - 182   (MET   55  - ASN   59  <=> ASP  178  - ASP  182 )                          
 273: 6c70-A gtbp-A    65 -  88 <=>  216 - 239   (VAL   67  - PHE   90  <=> ALA  216  - VAL  239 )                          
 273: 6c70-A gtbp-A    91 -  96 <=>  240 - 245   (ARG   93  - TYR   98  <=> PRO  240  - LYS  245 )                          
 273: 6c70-A gtbp-A   256 - 259 <=>  247 - 250   (ALA  342  - ASP  345  <=> SER  247  - PHE  250 )                          
 273: 6c70-A gtbp-A   261 - 283 <=>  251 - 273   (TYR  347  - ALA  369  <=> TRP  251  - ASN  273 )                          
 273: 6c70-A gtbp-A   300 - 310 <=>  278 - 288   (LEU  386  - PHE  396  <=> ALA  278  - ALA  288 )                          
 273: 6c70-A gtbp-A   363 - 382 <=>  289 - 308   (PHE  449  - MET  468  <=> SER  289  - GLY  308 )                          
 274: 6c70-A gtdz-A     1 -   4 <=>  765 - 768   (PHE    3  - GLN    6  <=> LYS  765  - ILE  768 )                          
 274: 6c70-A gtdz-A    29 -  61 <=>  772 - 804   (SER   31  - GLU   63  <=> GLY  772  - LEU  804 )                          
 274: 6c70-A gtdz-A    64 -  92 <=>  820 - 848   (ASP   66  - SER   94  <=> GLU  820  - GLY  848 )                          
 274: 6c70-A gtdz-A   138 - 152 <=>  859 - 873   (ILE  140  - ASP  154  <=> GLU  859  - GLU  873 )                          
 274: 6c70-A gtdz-A   153 - 157 <=>  877 - 881   (SER  155  - ARG  174  <=> ASP  877  - GLU  881 )                          
 274: 6c70-A gtdz-A   158 - 161 <=>  884 - 887   (LEU  175  - ARG  178  <=> ASP  884  - TYR  887 )                          
 274: 6c70-A gtdz-A   183 - 191 <=>  889 - 897   (TYR  200  - VAL  208  <=> LEU  889  - ALA  897 )                          
 274: 6c70-A gtdz-A   258 - 285 <=>  942 - 969   (GLY  344  - LYS  371  <=> LYS  942  - TYR  969 )                          
 274: 6c70-A gtdz-A   382 - 388 <=>  971 - 977   (MET  468  - LYS  474  <=> GLN  971  - ASP  977 )                          
 275: 6c70-A gr67-A     9 -  15 <=>   13 -  19   (ASP   11  - ARG   17  <=> ASP   13  - GLU   19 )                          
 275: 6c70-A gr67-A    26 -  30 <=>   21 -  25   (ASN   28  - GLU   32  <=> LEU   21  - ASP   25 )                          
 275: 6c70-A gr67-A    38 -  46 <=>  486 - 494   (ILE   40  - LEU   48  <=> GLU  486  - TYR  494 )                          
 275: 6c70-A gr67-A    63 -  72 <=>  629 - 638   (ASP   65  - THR   74  <=> PRO  629  - SER  638 )                          
 275: 6c70-A gr67-A    73 -  93 <=>  640 - 660   (ILE   75  - LYS   95  <=> ILE  640  - SER  660 )                          
 275: 6c70-A gr67-A    95 -  98 <=>  661 - 664   (PHE   97  - THR  100  <=> ALA  661  - VAL  664 )                          
 275: 6c70-A gr67-A   256 - 259 <=>  666 - 669   (ALA  342  - ASP  345  <=> PRO  666  - LYS  669 )                          
 275: 6c70-A gr67-A   261 - 287 <=>  670 - 696   (TYR  347  - ASN  373  <=> LEU  670  - TYR  696 )                          
 275: 6c70-A gr67-A   288 - 291 <=>  729 - 732   (GLY  374  - VAL  377  <=> PHE  729  - MET  732 )                          
 276: 6c70-A gqyj-A    41 -  44 <=>  140 - 143   (ILE   43  - LEU   46  <=> ASP  140  - PRO  143 )                          
 276: 6c70-A gqyj-A    48 -  51 <=>  144 - 147   (LEU   50  - TYR   53  <=> LEU  144  - VAL  147 )                          
 276: 6c70-A gqyj-A    64 - 101 <=>  611 - 648   (ASP   66  - ILE  103  <=> LYS  611  - SER  648 )                          
 276: 6c70-A gqyj-A   137 - 140 <=>  660 - 663   (THR  139  - SER  142  <=> THR  660  - TRP  663 )                          
 276: 6c70-A gqyj-A   183 - 186 <=>  665 - 668   (TYR  200  - VAL  203  <=> VAL  665  - HIS  668 )                          
 276: 6c70-A gqyj-A   214 - 222 <=>  688 - 696   (LYS  231  - GLU  239  <=> GLU  688  - LYS  696 )                          
 276: 6c70-A gqyj-A   257 - 286 <=>  734 - 763   (VAL  343  - VAL  372  <=> MET  734  - THR  763 )                          
 276: 6c70-A gqyj-A   385 - 388 <=>  764 - 767   (VAL  471  - LYS  474  <=> THR  764  - GLY  767 )                          
 277: 6c70-A gq7t-A    63 - 104 <=>   39 -  80   (ASP   65  - ASN  106  <=> HIS   39  - ASP   80 )                          
 277: 6c70-A gq7t-A   186 - 189 <=>   98 - 101   (VAL  203  - MET  206  <=> ASP   98  - ILE  101 )                          
 277: 6c70-A gq7t-A   200 - 204 <=>  116 - 120   (CYS  217  - LEU  221  <=> LYS  116  - ASP  120 )                          
 277: 6c70-A gq7t-A   207 - 210 <=>  121 - 124   (CYS  224  - LEU  227  <=> ALA  121  - THR  124 )                          
 277: 6c70-A gq7t-A   246 - 260 <=>  128 - 142   (ARG  332  - ALA  346  <=> LYS  128  - SER  142 )                          
 277: 6c70-A gq7t-A   261 - 286 <=>  144 - 169   (TYR  347  - VAL  372  <=> LYS  144  - ILE  169 )                          
 277: 6c70-A gq7t-A   290 - 293 <=>  171 - 174   (ASN  376  - ALA  379  <=> SER  171  - LEU  174 )                          
 278: 6c70-A grqt-A    34 -  41 <=>   89 -  96   (PHE   36  - ILE   43  <=> ASN   89  - SER   96 )                          
 278: 6c70-A grqt-A    43 -  63 <=>   97 - 117   (THR   45  - ASP   65  <=> ALA   97  - LEU  117 )                          
 278: 6c70-A grqt-A    65 - 102 <=>  136 - 173   (VAL   67  - TRP  104  <=> SER  136  - SER  173 )                          
 278: 6c70-A grqt-A   250 - 260 <=>  174 - 184   (VAL  336  - ALA  346  <=> GLU  174  - GLN  184 )                          
 278: 6c70-A grqt-A   261 - 283 <=>  187 - 209   (TYR  347  - ALA  369  <=> ARG  187  - ASP  209 )                          
 278: 6c70-A grqt-A   374 - 379 <=>  215 - 220   (LEU  460  - THR  465  <=> ASP  215  - ALA  220 )                          
 279: 6c70-A gsp9-A    17 -  20 <=>  355 - 358   (MET   19  - VAL   22  <=> TYR  355  - ILE  358 )                          
 279: 6c70-A gsp9-A    37 -  60 <=>  367 - 390   (ARG   39  - MET   62  <=> VAL  367  - ASN  390 )                          
 279: 6c70-A gsp9-A    62 -  88 <=>  391 - 417   (SER   64  - PHE   90  <=> ILE  391  - GLY  417 )                          
 279: 6c70-A gsp9-A    90 -  93 <=>  418 - 421   (VAL   92  - LYS   95  <=> PHE  418  - VAL  421 )                          
 279: 6c70-A gsp9-A    96 -  99 <=>  422 - 425   (TYR   98  - LEU  101  <=> SER  422  - LEU  425 )                          
 279: 6c70-A gsp9-A   266 - 285 <=>  438 - 457   (LEU  352  - LYS  371  <=> GLN  438  - TYR  457 )                          
 279: 6c70-A gsp9-A   295 - 307 <=>  459 - 471   (THR  381  - VAL  393  <=> TRP  459  - PHE  471 )                          
 279: 6c70-A gsp9-A   363 - 366 <=>  516 - 519   (PHE  449  - SER  452  <=> LEU  516  - TYR  519 )                          
 280: 6c70-A gsv3-A    86 - 100 <=>   10 -  24   (ILE   88  - ALA  102  <=> GLY   10  - ALA   24 )                          
 280: 6c70-A gsv3-A   101 - 104 <=>   26 -  29   (ILE  103  - ASN  106  <=> VAL   26  - GLY   29 )                          
 280: 6c70-A gsv3-A   105 - 108 <=>   39 -  42   (PRO  107  - HIS  110  <=> GLN   39  - SER   42 )                          
 280: 6c70-A gsv3-A   109 - 112 <=>   84 -  87   (PRO  111  - ALA  114  <=> THR   84  - ARG   87 )                          
 280: 6c70-A gsv3-A   113 - 117 <=>   89 -  93   (GLU  115  - ARG  119  <=> LYS   89  - ASN   93 )                          
 280: 6c70-A gsv3-A   120 - 123 <=>   95 -  98   (ALA  122  - ILE  125  <=> VAL   95  - TRP   98 )                          
 280: 6c70-A gsv3-A   181 - 184 <=>  122 - 125   (GLN  198  - TYR  201  <=> ILE  122  - LEU  125 )                          
 280: 6c70-A gsv3-A   186 - 224 <=>  127 - 165   (VAL  203  - SER  241  <=> PHE  127  - THR  165 )                          
 280: 6c70-A gsv3-A   232 - 235 <=>  166 - 169   (GLN  318  - LEU  321  <=> GLN  166  - VAL  169 )                          
 280: 6c70-A gsv3-A   240 - 243 <=>  170 - 173   (ILE  326  - TRP  329  <=> THR  170  - LEU  173 )                          
 280: 6c70-A gsv3-A   246 - 258 <=>  174 - 186   (ARG  332  - GLY  344  <=> GLY  174  - GLY  186 )                          
 280: 6c70-A gsv3-A   260 - 286 <=>  187 - 213   (ALA  346  - VAL  372  <=> LEU  187  - LEU  213 )                          
 280: 6c70-A gsv3-A   287 - 290 <=>  216 - 219   (ASN  373  - ASN  376  <=> SER  216  - LEU  219 )                          
 281: 6c70-A gqub-A    28 -  61 <=>  447 - 480   (TYR   30  - GLU   63  <=> PRO  447  - SER  480 )                          
 281: 6c70-A gqub-A    63 -  94 <=>  484 - 515   (ASP   65  - ILE   96  <=> ASN  484  - ASP  515 )                          
 281: 6c70-A gqub-A    97 - 101 <=>  516 - 520   (LYS   99  - ILE  103  <=> ASP  516  - LYS  520 )                          
 281: 6c70-A gqub-A   138 - 151 <=>  539 - 552   (ILE  140  - GLU  153  <=> ARG  539  - ARG  552 )                          
 281: 6c70-A gqub-A   218 - 225 <=>  600 - 607   (LYS  235  - ALA  242  <=> PRO  600  - LEU  607 )                          
 281: 6c70-A gqub-A   226 - 230 <=>  761 - 765   (THR  243  - LYS  316  <=> MET  761  - PRO  765 )                          
 281: 6c70-A gqub-A   379 - 382 <=>  936 - 939   (THR  465  - MET  468  <=> MET  936  - LYS  939 )                          
 281: 6c70-A gqub-A   385 - 388 <=>  940 - 943   (VAL  471  - LYS  474  <=> VAL  940  - PHE  943 )                          
 282: 6c70-A gtmk-A    64 -  68 <=>   21 -  25   (ASP   66  - LEU   70  <=> TYR   21  - CYS   25 )                          
 282: 6c70-A gtmk-A    69 -  95 <=>   27 -  53   (THR   71  - PHE   97  <=> MET   27  - MET   53 )                          
 282: 6c70-A gtmk-A   256 - 259 <=>   54 -  57   (ALA  342  - ASP  345  <=> SER   54  - ALA   57 )                          
 282: 6c70-A gtmk-A   261 - 281 <=>   60 -  80   (TYR  347  - TYR  367  <=> VAL   60  - ASN   80 )                          
 282: 6c70-A gtmk-A   283 - 286 <=>  108 - 111   (ALA  369  - VAL  372  <=> TRP  108  - ALA  111 )                          
 282: 6c70-A gtmk-A   291 - 311 <=>  112 - 132   (VAL  377  - CYS  397  <=> PRO  112  - SER  132 )                          
 282: 6c70-A gtmk-A   326 - 331 <=>  322 - 327   (GLU  412  - CYS  417  <=> PHE  322  - LYS  327 )                          
 283: 6c70-A gsde-A    51 -  54 <=>   17 -  20   (TYR   53  - MET   56  <=> PHE   17  - ARG   20 )                          
 283: 6c70-A gsde-A    66 -  89 <=>   26 -  49   (ASP   68  - PRO   91  <=> ALA   26  - GLY   49 )                          
 283: 6c70-A gsde-A   261 - 283 <=>   51 -  73   (TYR  347  - ALA  369  <=> SER   51  - GLY   73 )                          
 283: 6c70-A gsde-A   292 - 298 <=>   74 -  80   (TYR  378  - GLY  384  <=> GLU   74  - ASP   80 )                          
 283: 6c70-A gsde-A   321 - 324 <=>  217 - 220   (SER  407  - VAL  410  <=> SER  217  - ASN  220 )                          
 283: 6c70-A gsde-A   330 - 333 <=>  222 - 225   (SER  416  - TRP  419  <=> GLU  222  - VAL  225 )                          
 283: 6c70-A gsde-A   336 - 339 <=>  226 - 229   (GLY  422  - GLU  425  <=> LYS  226  - SER  229 )                          
 284: 6c70-A gt9x-A    64 -  87 <=>   30 -  53   (ASP   66  - TYR   89  <=> SER   30  - ASP   53 )                          
 284: 6c70-A gt9x-A   263 - 266 <=>   55 -  58   (VAL  349  - LEU  352  <=> SER   55  - GLN   58 )                          
 284: 6c70-A gt9x-A   268 - 286 <=>   59 -  77   (HIS  354  - VAL  372  <=> HIS   59  - ARG   77 )                          
 284: 6c70-A gt9x-A   287 - 290 <=>   80 -  83   (ASN  373  - ASN  376  <=> GLU   80  - ILE   83 )                          
 284: 6c70-A gt9x-A   334 - 338 <=>  207 - 211   (TYR  420  - GLU  424  <=> SER  207  - VAL  211 )                          
 285: 6c70-A gtsv-A     5 -  10 <=>   42 -  47   (GLY    7  - LEU   12  <=> ASP   42  - LEU   47 )                          
 285: 6c70-A gtsv-A    34 -  37 <=>  252 - 255   (PHE   36  - ARG   39  <=> GLU  252  - VAL  255 )                          
 285: 6c70-A gtsv-A    65 -  68 <=>  296 - 299   (VAL   67  - LEU   70  <=> ASP  296  - SER  299 )                          
 285: 6c70-A gtsv-A    70 -  86 <=>  300 - 316   (ALA   72  - ILE   88  <=> GLY  300  - PHE  316 )                          
 285: 6c70-A gtsv-A    90 -  93 <=>  317 - 320   (VAL   92  - LYS   95  <=> LYS  317  - GLU  320 )                          
 285: 6c70-A gtsv-A   253 - 283 <=>  322 - 352   (LEU  339  - ALA  369  <=> CYS  322  - SER  352 )                          
 285: 6c70-A gtsv-A   296 - 308 <=>  353 - 365   (VAL  382  - PHE  394  <=> ARG  353  - GLU  365 )                          
 285: 6c70-A gtsv-A   369 - 384 <=>  367 - 382   (LEU  455  - LEU  470  <=> ASP  367  - LYS  382 )                          
 286: 6c70-A gtl9-A    64 -  93 <=>   76 - 105   (ASP   66  - LYS   95  <=> ASP   76  - ASP  105 )                          
 286: 6c70-A gtl9-A    94 -  99 <=>  107 - 112   (ILE   96  - LEU  101  <=> GLU  107  - GLY  112 )                          
 286: 6c70-A gtl9-A   157 - 162 <=>  140 - 145   (ARG  174  - THR  179  <=> GLY  140  - LYS  145 )                          
 286: 6c70-A gtl9-A   185 - 188 <=>  146 - 149   (LEU  202  - SER  205  <=> ALA  146  - TYR  149 )                          
 286: 6c70-A gtl9-A   259 - 288 <=>  154 - 183   (ASP  345  - GLY  374  <=> ASP  154  - SER  183 )                          
 286: 6c70-A gtl9-A   290 - 312 <=>  184 - 206   (ASN  376  - ILE  398  <=> ARG  184  - GLN  206 )                          
 286: 6c70-A gtl9-A   364 - 367 <=>  209 - 212   (THR  450  - LEU  453  <=> GLY  209  - PRO  212 )                          
 286: 6c70-A gtl9-A   370 - 373 <=>  213 - 216   (PHE  456  - VAL  459  <=> TYR  213  - TRP  216 )                          
 286: 6c70-A gtl9-A   375 - 378 <=>  217 - 220   (GLY  461  - VAL  464  <=> PHE  217  - GLY  220 )                          
 286: 6c70-A gtl9-A   383 - 388 <=>  381 - 386   (VAL  469  - LYS  474  <=> THR  381  - THR  386 )                          
 287: 6c70-A gudy-A    64 -  78 <=>  353 - 367   (ASP   66  - PHE   80  <=> LYS  353  - GLY  367 )                          
 287: 6c70-A gudy-A    79 -  94 <=>  375 - 390   (LEU   81  - ILE   96  <=> ILE  375  - ASN  390 )                          
 287: 6c70-A gudy-A   259 - 284 <=>  392 - 417   (ASP  345  - THR  370  <=> ALA  392  - ALA  417 )                          
 287: 6c70-A gudy-A   285 - 290 <=>  419 - 424   (LYS  371  - ASN  376  <=> GLN  419  - THR  424 )                          
 287: 6c70-A gudy-A   334 - 337 <=>  478 - 481   (TYR  420  - SER  423  <=> THR  478  - ALA  481 )                          
 288: 6c70-A gtsq-A    63 -  91 <=>   11 -  39   (ASP   65  - ARG   93  <=> ASN   11  - SER   39 )                          
 288: 6c70-A gtsq-A   259 - 281 <=>   41 -  63   (ASP  345  - TYR  367  <=> ASN   41  - SER   63 )                          
 288: 6c70-A gtsq-A   383 - 388 <=>   66 -  71   (VAL  469  - LYS  474  <=> ALA   66  - LEU   71 )                          
 289: 6c70-A gsip-A    56 -  59 <=>  386 - 389   (VAL   58  - MET   61  <=> PHE  386  - ASN  389 )                          
 289: 6c70-A gsip-A    63 -  89 <=>  420 - 446   (ASP   65  - PRO   91  <=> GLU  420  - THR  446 )                          
 289: 6c70-A gsip-A    92 -  95 <=>  447 - 450   (SER   94  - PHE   97  <=> GLU  447  - GLN  450 )                          
 289: 6c70-A gsip-A   258 - 283 <=>  451 - 476   (GLY  344  - ALA  369  <=> ILE  451  - ILE  476 )                          
 289: 6c70-A gsip-A   284 - 287 <=>  478 - 481   (THR  370  - ASN  373  <=> ARG  478  - GLU  481 )                          
 289: 6c70-A gsip-A   297 - 305 <=>  492 - 500   (ILE  383  - GLY  391  <=> LEU  492  - ASN  500 )                          
 289: 6c70-A gsip-A   308 - 311 <=>  501 - 504   (PHE  394  - CYS  397  <=> TYR  501  - ARG  504 )                          
 289: 6c70-A gsip-A   376 - 380 <=>  512 - 516   (ALA  462  - TYR  466  <=> ASP  512  - THR  516 )                          
 290: 6c70-A gt5w-A     1 -   9 <=>  273 - 281   (PHE    3  - ASP   11  <=> GLY  273  - SER  281 )                          
 290: 6c70-A gt5w-A    64 -  92 <=>  382 - 410   (ASP   66  - SER   94  <=> ASP  382  - MET  410 )                          
 290: 6c70-A gt5w-A   260 - 283 <=>  413 - 436   (ALA  346  - ALA  369  <=> ASP  413  - PHE  436 )                          
 290: 6c70-A gt5w-A   291 - 297 <=>  439 - 445   (VAL  377  - ILE  383  <=> ASP  439  - ARG  445 )                          
 290: 6c70-A gt5w-A   304 - 307 <=>  452 - 455   (LEU  390  - VAL  393  <=> GLU  452  - MET  455 )                          
 290: 6c70-A gt5w-A   309 - 312 <=>  459 - 462   (LEU  395  - ILE  398  <=> SER  459  - LEU  462 )                          
 290: 6c70-A gt5w-A   317 - 320 <=>  503 - 506   (LEU  403  - GLU  406  <=> TYR  503  - ALA  506 )                          
 291: 6c70-A gttf-A    35 -  39 <=>   71 -  75   (PRO   37  - TYR   41  <=> SER   71  - GLN   75 )                          
 291: 6c70-A gttf-A    65 -  68 <=>  473 - 476   (VAL   67  - LEU   70  <=> GLY  473  - GLN  476 )                          
 291: 6c70-A gttf-A    71 -  98 <=>  477 - 504   (ASN   73  - THR  100  <=> ALA  477  - ASN  504 )                          
 291: 6c70-A gttf-A   257 - 284 <=>  505 - 532   (VAL  343  - THR  370  <=> PRO  505  - GLY  532 )                          
 291: 6c70-A gttf-A   382 - 388 <=>  533 - 539   (MET  468  - LYS  474  <=> PRO  533  - GLN  539 )                          
 292: 6c70-A gsm5-A     1 -   5 <=>  374 - 378   (PHE    3  - GLY    7  <=> LYS  374  - ARG  378 )                          
 292: 6c70-A gsm5-A    23 -  28 <=>  414 - 419   (PHE   25  - TYR   30  <=> ASN  414  - LEU  419 )                          
 292: 6c70-A gsm5-A    29 -  32 <=>  421 - 424   (SER   31  - LYS   34  <=> PRO  421  - THR  424 )                          
 292: 6c70-A gsm5-A    38 -  42 <=>  434 - 438   (ILE   40  - VAL   44  <=> HIS  434  - PRO  438 )                          
 292: 6c70-A gsm5-A    45 -  49 <=>  473 - 477   (LEU   47  - LEU   51  <=> ALA  473  - LEU  477 )                          
 292: 6c70-A gsm5-A    53 -  56 <=>  505 - 508   (MET   55  - VAL   58  <=> LYS  505  - ILE  508 )                          
 292: 6c70-A gsm5-A    64 -  67 <=>  549 - 552   (ASP   66  - ASP   69  <=> LYS  549  - ILE  552 )                          
 292: 6c70-A gsm5-A    68 -  72 <=>  560 - 564   (LEU   70  - THR   74  <=> GLY  560  - SER  564 )                          
 292: 6c70-A gsm5-A    81 -  84 <=>  568 - 571   (PRO   83  - LYS   86  <=> MET  568  - ASP  571 )                          
 292: 6c70-A gsm5-A   267 - 286 <=>  573 - 592   (LEU  353  - VAL  372  <=> TRP  573  - GLU  592 )                          
 292: 6c70-A gsm5-A   287 - 290 <=>  598 - 601   (ASN  373  - ASN  376  <=> LYS  598  - ILE  601 )                          
 292: 6c70-A gsm5-A   293 - 313 <=>  602 - 622   (ALA  379  - PHE  399  <=> THR  602  - GLU  622 )                          
 292: 6c70-A gsm5-A   319 - 322 <=>  638 - 641   (GLU  405  - SER  408  <=> MET  638  - LEU  641 )                          
 292: 6c70-A gsm5-A   354 - 357 <=>  642 - 645   (ALA  440  - ILE  443  <=> SER  642  - THR  645 )                          
 292: 6c70-A gsm5-A   364 - 388 <=>  647 - 671   (THR  450  - LYS  474  <=> ALA  647  - HIS  671 )                          
 293: 6c70-A gq2r-A     2 -  10 <=>   29 -  37   (LYS    4  - LEU   12  <=> GLY   29  - GLY   37 )                          
 293: 6c70-A gq2r-A    54 -  58 <=>   59 -  63   (MET   56  - LEU   60  <=> LEU   59  - ASN   63 )                          
 293: 6c70-A gq2r-A    67 -  89 <=>   66 -  88   (ASP   69  - PRO   91  <=> HIS   66  - THR   88 )                          
 293: 6c70-A gq2r-A    92 -  96 <=>   89 -  93   (SER   94  - TYR   98  <=> ASN   89  - GLU   93 )                          
 293: 6c70-A gq2r-A   259 - 280 <=>   97 - 118   (ASP  345  - ALA  366  <=> ALA   97  - GLY  118 )                          
 293: 6c70-A gq2r-A   302 - 305 <=>  120 - 123   (TYR  388  - GLY  391  <=> LYS  120  - PRO  123 )                          
 293: 6c70-A gq2r-A   310 - 313 <=>  124 - 127   (PHE  396  - PHE  399  <=> ALA  124  - ILE  127 )                          
 293: 6c70-A gq2r-A   316 - 319 <=>  128 - 131   (ARG  402  - GLU  405  <=> ASP  128  - ASP  131 )                          
 294: 6c70-A gshg-A    54 -  57 <=>  283 - 286   (MET   56  - ASN   59  <=> SER  283  - THR  286 )                          
 294: 6c70-A gshg-A    63 -  83 <=>  300 - 320   (ASP   65  - VAL   85  <=> GLU  300  - ILE  320 )                          
 294: 6c70-A gshg-A    85 -  95 <=>  321 - 331   (MET   87  - PHE   97  <=> PRO  321  - ALA  331 )                          
 294: 6c70-A gshg-A   198 - 201 <=>  333 - 336   (LEU  215  - SER  218  <=> ILE  333  - ASP  336 )                          
 294: 6c70-A gshg-A   207 - 211 <=>  369 - 373   (CYS  224  - GLN  228  <=> SER  369  - THR  373 )                          
 294: 6c70-A gshg-A   213 - 216 <=>  374 - 377   (LEU  230  - ILE  233  <=> GLU  374  - GLY  377 )                          
 294: 6c70-A gshg-A   217 - 222 <=>  406 - 411   (MET  234  - GLU  239  <=> ASP  406  - LYS  411 )                          
 294: 6c70-A gshg-A   229 - 232 <=>  471 - 474   (THR  315  - GLN  318  <=> HIS  471  - GLU  474 )                          
 294: 6c70-A gshg-A   235 - 238 <=>  475 - 478   (LEU  321  - SER  324  <=> ASP  475  - ARG  478 )                          
 294: 6c70-A gshg-A   247 - 254 <=>  499 - 506   (HIS  333  - VAL  340  <=> LEU  499  - LEU  506 )                          
 294: 6c70-A gshg-A   257 - 284 <=>  508 - 535   (VAL  343  - THR  370  <=> THR  508  - TYR  535 )                          
 294: 6c70-A gshg-A   287 - 290 <=>  567 - 570   (ASN  373  - ASN  376  <=> VAL  567  - CYS  570 )                          
 295: 6c70-A gqx3-A    62 -  88 <=>   51 -  77   (SER   64  - PHE   90  <=> LYS   51  - LEU   77 )                          
 295: 6c70-A gqx3-A    91 -  94 <=>   78 -  81   (ARG   93  - ILE   96  <=> ASN   78  - GLY   81 )                          
 295: 6c70-A gqx3-A    97 - 100 <=>   82 -  85   (LYS   99  - ALA  102  <=> GLU   82  - PHE   85 )                          
 295: 6c70-A gqx3-A   204 - 217 <=>   90 - 103   (LEU  221  - MET  234  <=> PHE   90  - PHE  103 )                          
 295: 6c70-A gqx3-A   247 - 250 <=>  126 - 129   (HIS  333  - VAL  336  <=> GLY  126  - LEU  129 )                          
 295: 6c70-A gqx3-A   256 - 283 <=>  144 - 171   (ALA  342  - ALA  369  <=> TYR  144  - TYR  171 )                          
 295: 6c70-A gqx3-A   295 - 306 <=>  172 - 183   (THR  381  - GLN  392  <=> ASP  172  - VAL  183 )                          
 295: 6c70-A gqx3-A   364 - 367 <=>  199 - 202   (THR  450  - LEU  453  <=> ASP  199  - LEU  202 )                          
 295: 6c70-A gqx3-A   369 - 387 <=>  203 - 221   (LEU  455  - LEU  473  <=> LEU  203  - HIS  221 )                          
 296: 6c70-A gtti-A    29 -  32 <=>   23 -  26   (SER   31  - LYS   34  <=> LYS   23  - ALA   26 )                          
 296: 6c70-A gtti-A    60 -  64 <=>   61 -  65   (MET   62  - ASP   66  <=> VAL   61  - ASP   65 )                          
 296: 6c70-A gtti-A    65 -  88 <=>   71 -  94   (VAL   67  - PHE   90  <=> HIS   71  - PHE   94 )                          
 296: 6c70-A gtti-A    91 -  95 <=>   95 -  99   (ARG   93  - PHE   97  <=> SER   95  - ALA   99 )                          
 296: 6c70-A gtti-A   259 - 281 <=>  100 - 122   (ASP  345  - TYR  367  <=> ASP  100  - GLY  122 )                          
 296: 6c70-A gtti-A   283 - 286 <=>  123 - 126   (ALA  369  - VAL  372  <=> LEU  123  - LYS  126 )                          
 296: 6c70-A gtti-A   308 - 311 <=>  136 - 139   (PHE  394  - CYS  397  <=> ASN  136  - PRO  139 )                          
 296: 6c70-A gtti-A   370 - 374 <=>  143 - 147   (PHE  456  - LEU  460  <=> GLY  143  - GLN  147 )                          
 296: 6c70-A gtti-A   376 - 379 <=>  148 - 151   (ALA  462  - THR  465  <=> GLY  148  - ASP  151 )                          
 296: 6c70-A gtti-A   383 - 387 <=>  152 - 156   (VAL  469  - LEU  473  <=> ASN  152  - VAL  156 )                          
 297: 6c70-A gtb7-A    56 -  60 <=>   45 -  49   (VAL   58  - MET   62  <=> MET   45  - GLN   49 )                          
 297: 6c70-A gtb7-A    63 -  66 <=>   80 -  83   (ASP   65  - ASP   68  <=> LEU   80  - GLU   83 )                          
 297: 6c70-A gtb7-A    69 -  91 <=>   84 - 106   (THR   71  - ARG   93  <=> LEU   84  - ARG  106 )                          
 297: 6c70-A gtb7-A   260 - 286 <=>  107 - 133   (ALA  346  - VAL  372  <=> LYS  107  - GLY  133 )                          
 297: 6c70-A gtb7-A   292 - 295 <=>  136 - 139   (TYR  378  - THR  381  <=> PRO  136  - TRP  139 )                          
 297: 6c70-A gtb7-A   299 - 302 <=>  140 - 143   (TYR  385  - TYR  388  <=> LYS  140  - SER  143 )                          
 298: 6c70-A grrb-A    31 -  34 <=>   19 -  22   (GLY   33  - PHE   36  <=> SER   19  - GLU   22 )                          
 298: 6c70-A grrb-A    68 -  71 <=>   25 -  28   (LEU   70  - ASN   73  <=> ARG   25  - PRO   28 )                          
 298: 6c70-A grrb-A   151 - 155 <=>   33 -  37   (GLU  153  - ILE  172  <=> GLN   33  - ARG   37 )                          
 298: 6c70-A grrb-A   170 - 173 <=>  276 - 279   (SER  187  - GLY  190  <=> GLN  276  - ARG  279 )                          
 298: 6c70-A grrb-A   174 - 213 <=>  281 - 320   (HIS  191  - LEU  230  <=> TYR  281  - PHE  320 )                          
 298: 6c70-A grrb-A   215 - 218 <=>  321 - 324   (ALA  232  - LYS  235  <=> THR  321  - GLU  324 )                          
 298: 6c70-A grrb-A   239 - 256 <=>  326 - 343   (ALA  325  - ALA  342  <=> GLU  326  - THR  343 )                          
 298: 6c70-A grrb-A   258 - 264 <=>  344 - 350   (GLY  344  - ALA  350  <=> LEU  344  - GLU  350 )                          
 298: 6c70-A grrb-A   266 - 269 <=>  351 - 354   (LEU  352  - MET  355  <=> ALA  351  - HIS  354 )                          
 298: 6c70-A grrb-A   310 - 329 <=>  357 - 376   (PHE  396  - TYR  415  <=> LEU  357  - TRP  376 )                          
 298: 6c70-A grrb-A   340 - 343 <=>  378 - 381   (ALA  426  - PHE  429  <=> VAL  378  - HIS  381 )                          
 298: 6c70-A grrb-A   345 - 350 <=>  382 - 387   (GLN  431  - GLN  436  <=> PRO  382  - GLU  387 )                          
 298: 6c70-A grrb-A   361 - 364 <=>  398 - 401   (LYS  447  - THR  450  <=> SER  398  - PHE  401 )                          
 298: 6c70-A grrb-A   375 - 379 <=>  422 - 426   (GLY  461  - THR  465  <=> LEU  422  - SER  426 )                          
 299: 6c70-A gt3c-A    63 -  88 <=>   29 -  54   (ASP   65  - PHE   90  <=> GLU   29  - LEU   54 )                          
 299: 6c70-A gt3c-A    90 - 102 <=>   55 -  67   (VAL   92  - TRP  104  <=> GLY   55  - GLU   67 )                          
 299: 6c70-A gt3c-A   253 - 283 <=>   68 -  98   (LEU  339  - ALA  369  <=> VAL   68  - ASP   98 )                          
 299: 6c70-A gt3c-A   284 - 287 <=>  100 - 103   (THR  370  - ASN  373  <=> TRP  100  - ALA  103 )                          
 299: 6c70-A gt3c-A   385 - 388 <=>  116 - 119   (VAL  471  - LYS  474  <=> LEU  116  - TRP  119 )                          
 300: 6c70-A gth2-A    64 - 103 <=>   35 -  74   (ASP   66  - ASN  105  <=> ARG   35  - PHE   74 )                          
 300: 6c70-A gth2-A   104 - 107 <=>   76 -  79   (ASN  106  - SER  109  <=> MET   76  - ASN   79 )                          
 300: 6c70-A gth2-A   119 - 123 <=>   84 -  88   (HIS  121  - ILE  125  <=> ILE   84  - VAL   88 )                          
 300: 6c70-A gth2-A   126 - 129 <=>   89 -  92   (MET  128  - LEU  131  <=> LYS   89  - ARG   92 )                          
 300: 6c70-A gth2-A   204 - 209 <=>  119 - 124   (LEU  221  - GLN  226  <=> ASP  119  - THR  124 )                          
 300: 6c70-A gth2-A   246 - 260 <=>  126 - 140   (ARG  332  - ALA  346  <=> LEU  126  - TYR  140 )                          
 300: 6c70-A gth2-A   261 - 283 <=>  143 - 165   (TYR  347  - ALA  369  <=> ALA  143  - GLN  165 )                          
 300: 6c70-A gth2-A   284 - 287 <=>  167 - 170   (THR  370  - ASN  373  <=> THR  167  - ARG  170 )                          
 300: 6c70-A gth2-A   288 - 291 <=>  173 - 176   (GLY  374  - VAL  377  <=> SER  173  - HIS  176 )                          
 301: 6c70-A gs5b-A    21 -  24 <=>   92 -  95   (GLY   23  - MET   26  <=> ASP   92  - PRO   95 )                          
 301: 6c70-A gs5b-A    47 -  50 <=>   98 - 101   (LEU   49  - GLN   52  <=> TYR   98  - TYR  101 )                          
 301: 6c70-A gs5b-A    57 -  60 <=>  232 - 235   (ASN   59  - MET   62  <=> THR  232  - ARG  235 )                          
 301: 6c70-A gs5b-A    64 -  78 <=>  393 - 407   (ASP   66  - PHE   80  <=> GLN  393  - ASN  407 )                          
 301: 6c70-A gs5b-A    79 -  90 <=>  409 - 420   (LEU   81  - VAL   92  <=> ASP  409  - LYS  420 )                          
 301: 6c70-A gs5b-A    93 -  96 <=>  421 - 424   (LYS   95  - TYR   98  <=> PRO  421  - THR  424 )                          
 301: 6c70-A gs5b-A   263 - 285 <=>  428 - 450   (VAL  349  - LYS  371  <=> ASP  428  - THR  450 )                          
 301: 6c70-A gs5b-A   286 - 289 <=>  466 - 469   (VAL  372  - VAL  375  <=> THR  466  - LEU  469 )                          
 301: 6c70-A gs5b-A   321 - 325 <=>  869 - 873   (SER  407  - MET  411  <=> SER  869  - GLY  873 )                          
 301: 6c70-A gs5b-A   328 - 333 <=>  874 - 879   (ALA  414  - TRP  419  <=> HIS  874  - GLU  879 )                          
 301: 6c70-A gs5b-A   334 - 338 <=>  986 - 990   (TYR  420  - GLU  424  <=> ARG  986  - GLU  990 )                          
 302: 6c70-A gt02-A    63 -  66 <=>   18 -  21   (ASP   65  - ASP   68  <=> PRO   18  - LEU   21 )                          
 302: 6c70-A gt02-A    93 -  96 <=>  783 - 786   (LYS   95  - TYR   98  <=> GLU  783  - ASP  786 )                          
 302: 6c70-A gt02-A   140 - 150 <=>  798 - 808   (SER  142  - ILE  152  <=> LEU  798  - ILE  808 )                          
 302: 6c70-A gt02-A   152 - 155 <=>  814 - 817   (ASP  154  - ILE  172  <=> GLU  814  - ASN  817 )                          
 302: 6c70-A gt02-A   170 - 223 <=>  826 - 879   (SER  187  - LEU  240  <=> VAL  826  - PHE  879 )                          
 302: 6c70-A gt02-A   227 - 270 <=>  904 - 947   (GLY  313  - LEU  356  <=> SER  904  - GLN  947 )                          
 303: 6c70-A gse3-A   164 - 169 <=>  592 - 597   (TYR  181  - MET  186  <=> PRO  592  - PRO  597 )                          
 303: 6c70-A gse3-A   289 - 300 <=>  602 - 613   (VAL  375  - LEU  386  <=> ASP  602  - ALA  613 )                          
 303: 6c70-A gse3-A   302 - 316 <=>  614 - 628   (TYR  388  - ARG  402  <=> CYS  614  - ARG  628 )                          
 303: 6c70-A gse3-A   319 - 323 <=>  629 - 633   (GLU  405  - SER  409  <=> PRO  629  - ASN  633 )                          
 303: 6c70-A gse3-A   351 - 354 <=>  634 - 637   (CYS  437  - ALA  440  <=> LYS  634  - LEU  637 )                          
 303: 6c70-A gse3-A   363 - 366 <=>  642 - 645   (PHE  449  - SER  452  <=> SER  642  - MET  645 )                          
 303: 6c70-A gse3-A   368 - 388 <=>  646 - 666   (ASP  454  - LYS  474  <=> ILE  646  - SER  666 )                          
 304: 6c70-A gsnq-A    55 -  62 <=>   45 -  52   (ALA   57  - SER   64  <=> SER   45  - HIS   52 )                          
 304: 6c70-A gsnq-A    64 -  94 <=>   72 - 102   (ASP   66  - ILE   96  <=> ILE   72  - GLU  102 )                          
 304: 6c70-A gsnq-A    96 -  99 <=>  103 - 106   (TYR   98  - LEU  101  <=> SER  103  - GLU  106 )                          
 304: 6c70-A gsnq-A   259 - 283 <=>  110 - 134   (ASP  345  - ALA  369  <=> MET  110  - LEU  134 )                          
 304: 6c70-A gsnq-A   285 - 290 <=>  135 - 140   (LYS  371  - ASN  376  <=> PRO  135  - TYR  140 )                          
 304: 6c70-A gsnq-A   332 - 337 <=>  346 - 351   (HIS  418  - SER  423  <=> ASN  346  - ARG  351 )                          
 304: 6c70-A gsnq-A   340 - 343 <=>  363 - 366   (ALA  426  - PHE  429  <=> ASP  363  - THR  366 )                          
 304: 6c70-A gsnq-A   378 - 385 <=>  383 - 390   (VAL  464  - VAL  471  <=> ILE  383  - LEU  390 )                          
 305: 6c70-A grp6-A    64 - 101 <=>    3 -  40   (ASP   66  - ILE  103  <=> ARG    3  - TYR   40 )                          
 305: 6c70-A grp6-A   249 - 258 <=>   41 -  50   (HIS  335  - GLY  344  <=> SER   41  - GLU   50 )                          
 305: 6c70-A grp6-A   261 - 286 <=>   52 -  77   (TYR  347  - VAL  372  <=> LEU   52  - VAL   77 )                          
 305: 6c70-A grp6-A   287 - 290 <=>   80 -  83   (ASN  373  - ASN  376  <=> GLU   80  - ALA   83 )                          
 305: 6c70-A grp6-A   382 - 385 <=>   88 -  91   (MET  468  - VAL  471  <=> MET   88  - LYS   91 )                          
 306: 6c70-A gt91-A     8 -  12 <=>   13 -  17   (ALA   10  - PRO   14  <=> PRO   13  - GLU   17 )                          
 306: 6c70-A gt91-A    83 -  93 <=>   21 -  31   (VAL   85  - LYS   95  <=> THR   21  - GLU   31 )                          
 306: 6c70-A gt91-A   154 - 157 <=>  901 - 904   (PRO  171  - ARG  174  <=> SER  901  - PHE  904 )                          
 306: 6c70-A gt91-A   161 - 165 <=>  933 - 937   (ARG  178  - PRO  182  <=> TYR  933  - SER  937 )                          
 306: 6c70-A gt91-A   179 - 183 <=>  951 - 955   (ILE  196  - TYR  200  <=> ASN  951  - SER  955 )                          
 306: 6c70-A gt91-A   187 - 190 <=>  974 - 977   (ILE  204  - ALA  207  <=> ASN  974  - SER  977 )                          
 306: 6c70-A gt91-A   202 - 205 <=> 1018 -1021   (TRP  219  - PHE  222  <=> ASN 1018  - HIS 1021 )                          
 306: 6c70-A gt91-A   290 - 294 <=> 1035 -1039   (ASN  376  - ALA  380  <=> SER 1035  - ASN 1039 )                          
 306: 6c70-A gt91-A   298 - 317 <=> 1040 -1059   (GLY  384  - LEU  403  <=> ASN 1040  - ASN 1059 )                          
 306: 6c70-A gt91-A   319 - 322 <=> 1060 -1063   (GLU  405  - SER  408  <=> ALA 1060  - SER 1063 )                          
 306: 6c70-A gt91-A   351 - 356 <=> 1064 -1069   (CYS  437  - SER  442  <=> SER 1064  - CYS 1069 )                          
 306: 6c70-A gt91-A   364 - 387 <=> 1073 -1096   (THR  450  - LEU  473  <=> ARG 1073  - GLU 1096 )                          
 307: 6c70-A gt1j-A     1 -  20 <=>   16 -  35   (PHE    3  - VAL   22  <=> SER   16  - SER   35 )                          
 307: 6c70-A gt1j-A    33 -  37 <=>   41 -  45   (LYS   35  - ARG   39  <=> TYR   41  - ILE   45 )                          
 307: 6c70-A gt1j-A    65 -  85 <=>   74 -  94   (VAL   67  - MET   87  <=> LYS   74  - ASN   94 )                          
 307: 6c70-A gt1j-A    87 -  91 <=>   95 -  99   (TYR   89  - ARG   93  <=> ARG   95  - GLU   99 )                          
 307: 6c70-A gt1j-A   260 - 283 <=>  100 - 123   (ALA  346  - ALA  369  <=> PRO  100  - SER  123 )                          
 307: 6c70-A gt1j-A   296 - 311 <=>  124 - 139   (VAL  382  - CYS  397  <=> GLN  124  - ARG  139 )                          
 307: 6c70-A gt1j-A   368 - 371 <=>  140 - 143   (ASP  454  - ALA  457  <=> ASN  140  - GLY  143 )                          
 307: 6c70-A gt1j-A   373 - 377 <=>  144 - 148   (VAL  459  - VAL  463  <=> LYS  144  - ARG  148 )                          
 307: 6c70-A gt1j-A   379 - 386 <=>  150 - 157   (THR  465  - GLN  472  <=> ALA  150  - HIS  157 )                          
 308: 6c70-A gsu0-A    64 -  88 <=>   13 -  37   (ASP   66  - PHE   90  <=> LYS   13  - LEU   37 )                          
 308: 6c70-A gsu0-A    90 -  93 <=>   38 -  41   (VAL   92  - LYS   95  <=> LYS   38  - HIS   41 )                          
 308: 6c70-A gsu0-A    96 -  99 <=>   42 -  45   (TYR   98  - LEU  101  <=> PRO   42  - GLY   45 )                          
 308: 6c70-A gsu0-A   257 - 286 <=>   46 -  75   (VAL  343  - VAL  372  <=> THR   46  - PHE   75 )                          
 308: 6c70-A gsu0-A   287 - 291 <=>   78 -  82   (ASN  373  - VAL  377  <=> ALA   78  - LEU   82 )                          
 308: 6c70-A gsu0-A   326 - 329 <=>  146 - 149   (GLU  412  - TYR  415  <=> GLY  146  - GLU  149 )                          
 308: 6c70-A gsu0-A   331 - 335 <=>  153 - 157   (CYS  417  - ASP  421  <=> SER  153  - THR  157 )                          
 309: 6c70-A gtr0-A    21 -  24 <=>    1 -   4   (GLY   23  - MET   26  <=> MET    1  - TYR    4 )                          
 309: 6c70-A gtr0-A    64 -  67 <=>   21 -  24   (ASP   66  - ASP   69  <=> VAL   21  - GLU   24 )                          
 309: 6c70-A gtr0-A    69 -  88 <=>   25 -  44   (THR   71  - PHE   90  <=> ILE   25  - GLN   44 )                          
 309: 6c70-A gtr0-A    90 -  93 <=>   45 -  48   (VAL   92  - LYS   95  <=> ASN   45  - GLN   48 )                          
 309: 6c70-A gtr0-A   259 - 281 <=>   50 -  72   (ASP  345  - TYR  367  <=> LEU   50  - SER   72 )                          
 309: 6c70-A gtr0-A   283 - 286 <=>   73 -  76   (ALA  369  - VAL  372  <=> LEU   73  - LYS   76 )                          
 309: 6c70-A gtr0-A   292 - 295 <=>   77 -  80   (TYR  378  - THR  381  <=> GLN   77  - ILE   80 )                          
 309: 6c70-A gtr0-A   301 - 304 <=>  129 - 132   (LEU  387  - LEU  390  <=> SER  129  - ASP  132 )                          
 309: 6c70-A gtr0-A   316 - 319 <=>  230 - 233   (ARG  402  - GLU  405  <=> THR  230  - PRO  233 )                          
 309: 6c70-A gtr0-A   322 - 325 <=>  234 - 237   (SER  408  - MET  411  <=> TYR  234  - GLU  237 )                          
 309: 6c70-A gtr0-A   335 - 339 <=>  251 - 255   (ASP  421  - GLU  425  <=> ASP  251  - SER  255 )                          
 310: 6c70-A grdf-A     6 -  16 <=>   15 -  25   (LEU    8  - VAL   18  <=> LEU   15  - LYS   25 )                          
 310: 6c70-A grdf-A    32 -  35 <=>   30 -  33   (LYS   34  - PRO   37  <=> TYR   30  - SER   33 )                          
 310: 6c70-A grdf-A    46 -  49 <=>  127 - 130   (LEU   48  - LEU   51  <=> VAL  127  - LEU  130 )                          
 310: 6c70-A grdf-A    52 -  63 <=>  149 - 160   (GLY   54  - ASP   65  <=> ASP  149  - ASP  160 )                          
 310: 6c70-A grdf-A    64 -  92 <=>  164 - 192   (ASP   66  - SER   94  <=> ASN  164  - SER  192 )                          
 310: 6c70-A grdf-A   260 - 284 <=>  194 - 218   (ALA  346  - THR  370  <=> ALA  194  - GLN  218 )                          
 310: 6c70-A grdf-A   285 - 288 <=>  221 - 224   (LYS  371  - GLY  374  <=> THR  221  - PHE  224 )                          
 310: 6c70-A grdf-A   292 - 296 <=>  228 - 232   (TYR  378  - VAL  382  <=> THR  228  - LEU  232 )                          
 310: 6c70-A grdf-A   298 - 311 <=>  233 - 246   (GLY  384  - CYS  397  <=> ARG  233  - GLY  246 )                          
 310: 6c70-A grdf-A   365 - 368 <=>  247 - 250   (VAL  451  - ASP  454  <=> ASP  247  - SER  250 )                          
 310: 6c70-A grdf-A   371 - 380 <=>  251 - 260   (ALA  457  - TYR  466  <=> GLU  251  - ILE  260 )                          
 311: 6c70-A gujd-A    63 -  94 <=>   32 -  63   (ASP   65  - ILE   96  <=> TYR   32  - ILE   63 )                          
 311: 6c70-A gujd-A    96 - 103 <=>   64 -  71   (TYR   98  - ASN  105  <=> TYR   64  - ASN   71 )                          
 311: 6c70-A gujd-A   249 - 284 <=>   73 - 108   (HIS  335  - THR  370  <=> HIS   73  - LYS  108 )                          
 312: 6c70-A gs5z-A    63 -  89 <=>  161 - 187   (ASP   65  - PRO   91  <=> ASN  161  - ILE  187 )                          
 312: 6c70-A gs5z-A    90 -  93 <=>  224 - 227   (VAL   92  - LYS   95  <=> ILE  224  - CYS  227 )                          
 312: 6c70-A gs5z-A    96 -  99 <=>  228 - 231   (TYR   98  - LEU  101  <=> THR  228  - ASP  231 )                          
 312: 6c70-A gs5z-A   260 - 286 <=>  236 - 262   (ALA  346  - VAL  372  <=> SER  236  - ARG  262 )                          
 312: 6c70-A gs5z-A   287 - 290 <=>  265 - 268   (ASN  373  - ASN  376  <=> LYS  265  - SER  268 )                          
 312: 6c70-A gs5z-A   319 - 324 <=>  444 - 449   (GLU  405  - VAL  410  <=> LYS  444  - ASP  449 )                          
 312: 6c70-A gs5z-A   330 - 334 <=>  451 - 455   (SER  416  - TYR  420  <=> MET  451  - LEU  455 )                          
 313: 6c70-A grbw-A     4 -  11 <=>   18 -  25   (GLN    6  - LEU   13  <=> SER   18  - SER   25 )                          
 313: 6c70-A grbw-A    12 -  21 <=>   27 -  36   (PRO   14  - GLY   23  <=> VAL   27  - THR   36 )                          
 313: 6c70-A grbw-A    39 -  43 <=>   38 -  42   (TYR   41  - THR   45  <=> TYR   38  - TYR   42 )                          
 313: 6c70-A grbw-A   123 - 127 <=>   55 -  59   (ILE  125  - ARG  129  <=> GLY   55  - THR   59 )                          
 313: 6c70-A grbw-A   207 - 212 <=>   64 -  69   (CYS  224  - HIS  229  <=> PHE   64  - THR   69 )                          
 313: 6c70-A grbw-A   242 - 246 <=>   73 -  77   (TYR  328  - ARG  332  <=> ILE   73  - HIS   77 )                          
 313: 6c70-A grbw-A   254 - 280 <=>   85 - 111   (VAL  340  - ALA  366  <=> LEU   85  - SER  111 )                          
 313: 6c70-A grbw-A   283 - 287 <=>  122 - 126   (ALA  369  - ASN  373  <=> TRP  122  - GLY  126 )                          
 313: 6c70-A grbw-A   293 - 328 <=>  198 - 233   (ALA  379  - ALA  414  <=> ASP  198  - TYR  233 )                          
 313: 6c70-A grbw-A   347 - 351 <=>  236 - 240   (VAL  433  - CYS  437  <=> THR  236  - HIS  240 )                          
 313: 6c70-A grbw-A   354 - 357 <=>  243 - 246   (ALA  440  - ILE  443  <=> PHE  243  - GLY  246 )                          
 313: 6c70-A grbw-A   363 - 366 <=>  248 - 251   (PHE  449  - SER  452  <=> TYR  248  - HIS  251 )                          
 313: 6c70-A grbw-A   367 - 377 <=>  253 - 263   (LEU  453  - VAL  463  <=> CYS  253  - THR  263 )                          
 313: 6c70-A grbw-A   378 - 382 <=>  265 - 269   (VAL  464  - MET  468  <=> TYR  265  - SER  269 )                          
 314: 6c70-A gtkd-A     1 -   5 <=>    4 -   8   (PHE    3  - GLY    7  <=> LYS    4  - SER    8 )                          
 314: 6c70-A gtkd-A    59 -  65 <=>   84 -  90   (MET   61  - VAL   67  <=> ARG   84  - MET   90 )                          
 314: 6c70-A gtkd-A    68 -  91 <=>  157 - 180   (LEU   70  - ARG   93  <=> TRP  157  - GLU  180 )                          
 314: 6c70-A gtkd-A   263 - 266 <=>  182 - 185   (VAL  349  - LEU  352  <=> PRO  182  - ASP  185 )                          
 314: 6c70-A gtkd-A   268 - 280 <=>  186 - 198   (HIS  354  - ALA  366  <=> LEU  186  - LEU  198 )                          
 314: 6c70-A gtkd-A   295 - 308 <=>  201 - 214   (THR  381  - PHE  394  <=> ASN  201  - GLY  214 )                          
 314: 6c70-A gtkd-A   372 - 379 <=>  217 - 224   (SER  458  - THR  465  <=> GLU  217  - GLU  224 )                          
 315: 6c70-A grb0-A    29 -  32 <=>  225 - 228   (SER   31  - LYS   34  <=> ALA  225  - GLY  228 )                          
 315: 6c70-A grb0-A    55 -  58 <=>  327 - 330   (ALA   57  - LEU   60  <=> LYS  327  - ARG  330 )                          
 315: 6c70-A grb0-A    64 -  91 <=>  364 - 391   (ASP   66  - ARG   93  <=> PHE  364  - ALA  391 )                          
 315: 6c70-A grb0-A   260 - 277 <=>  392 - 409   (ALA  346  - THR  363  <=> SER  392  - ILE  409 )                          
 315: 6c70-A grb0-A   279 - 282 <=>  410 - 413   (LEU  365  - GLN  368  <=> SER  410  - LEU  413 )                          
 315: 6c70-A grb0-A   298 - 301 <=>  418 - 421   (GLY  384  - LEU  387  <=> GLN  418  - GLU  421 )                          
 315: 6c70-A grb0-A   307 - 313 <=>  427 - 433   (VAL  393  - PHE  399  <=> ILE  427  - PRO  433 )                          
 315: 6c70-A grb0-A   316 - 333 <=>  434 - 451   (ARG  402  - TRP  419  <=> LYS  434  - SER  451 )                          
 315: 6c70-A grb0-A   356 - 359 <=>  462 - 465   (SER  442  - GLY  445  <=> GLY  462  - MET  465 )                          
 315: 6c70-A grb0-A   371 - 380 <=>  470 - 479   (ALA  457  - TYR  466  <=> GLN  470  - ALA  479 )                          
 315: 6c70-A grb0-A   382 - 385 <=>  516 - 519   (MET  468  - VAL  471  <=> VAL  516  - VAL  519 )                          
 316: 6c70-A gttq-A    31 -  34 <=>   13 -  16   (GLY   33  - PHE   36  <=> LEU   13  - LEU   16 )                          
 316: 6c70-A gttq-A   249 - 253 <=>   48 -  52   (HIS  335  - LEU  339  <=> PHE   48  - ARG   52 )                          
 316: 6c70-A gttq-A   255 - 258 <=>   53 -  56   (THR  341  - GLY  344  <=> ASN   53  - ILE   56 )                          
 316: 6c70-A gttq-A   262 - 266 <=>   57 -  61   (GLY  348  - LEU  352  <=> THR   57  - TRP   61 )                          
 316: 6c70-A gttq-A   275 - 278 <=>   69 -  72   (THR  361  - LEU  364  <=> LEU   69  - VAL   72 )                          
 316: 6c70-A gttq-A   279 - 282 <=>   74 -  77   (LEU  365  - GLN  368  <=> VAL   74  - ILE   77 )                          
 316: 6c70-A gttq-A   285 - 289 <=>   78 -  82   (LYS  371  - VAL  375  <=> ASP   78  - LEU   82 )                          
 316: 6c70-A gttq-A   291 - 316 <=>   96 - 121   (VAL  377  - ARG  402  <=> ARG   96  - ILE  121 )                          
 316: 6c70-A gttq-A   317 - 323 <=>  123 - 129   (LEU  403  - SER  409  <=> LYS  123  - TYR  129 )                          
 316: 6c70-A gttq-A   351 - 355 <=>  130 - 134   (CYS  437  - MET  441  <=> GLU  130  - LEU  134 )                          
 316: 6c70-A gttq-A   366 - 388 <=>  140 - 162   (SER  452  - LYS  474  <=> ASN  140  - ASP  162 )                          
 317: 6c70-A gq6s-A    57 -  60 <=>    4 -   7   (ASN   59  - MET   62  <=> GLU    4  - ASP    7 )                          
 317: 6c70-A gq6s-A    65 -  88 <=>   37 -  60   (VAL   67  - PHE   90  <=> PRO   37  - THR   60 )                          
 317: 6c70-A gq6s-A   260 - 280 <=>   61 -  81   (ALA  346  - ALA  366  <=> VAL   61  - GLY   81 )                          
 317: 6c70-A gq6s-A   373 - 376 <=>   86 -  89   (VAL  459  - ALA  462  <=> PRO   86  - LYS   89 )                          
 317: 6c70-A gq6s-A   382 - 387 <=>  285 - 290   (MET  468  - LEU  473  <=> ASP  285  - TYR  290 )                          
 318: 6c70-A gtxd-A     4 -   8 <=>   34 -  38   (GLN    6  - ALA   10  <=> LEU   34  - SER   38 )                          
 318: 6c70-A gtxd-A    53 -  63 <=>   60 -  70   (MET   55  - ASP   65  <=> ASP   60  - ARG   70 )                          
 318: 6c70-A gtxd-A    64 -  96 <=>   90 - 122   (ASP   66  - TYR   98  <=> ALA   90  - LYS  122 )                          
 318: 6c70-A gtxd-A   248 - 286 <=>  219 - 257   (LYS  334  - VAL  372  <=> ASP  219  - ILE  257 )                          
 318: 6c70-A gtxd-A   287 - 290 <=>  260 - 263   (ASN  373  - ASN  376  <=> ASN  260  - GLN  263 )                          
 318: 6c70-A gtxd-A   334 - 338 <=>  345 - 349   (TYR  420  - GLU  424  <=> ASN  345  - ALA  349 )                          
 319: 6c70-A gq7d-A     2 -   6 <=>   79 -  83   (LYS    4  - LEU    8  <=> ALA   79  - ALA   83 )                          
 319: 6c70-A gq7d-A    31 -  40 <=>  127 - 136   (GLY   33  - CYS   42  <=> ILE  127  - GLN  136 )                          
 319: 6c70-A gq7d-A    52 -  60 <=>  175 - 183   (GLY   54  - MET   62  <=> ARG  175  - LYS  183 )                          
 319: 6c70-A gq7d-A   263 - 285 <=>  194 - 216   (VAL  349  - LYS  371  <=> GLU  194  - ILE  216 )                          
 319: 6c70-A gq7d-A   286 - 289 <=>  218 - 221   (VAL  372  - VAL  375  <=> SER  218  - PHE  221 )                          
 319: 6c70-A gq7d-A   290 - 333 <=>  223 - 266   (ASN  376  - TRP  419  <=> GLY  223  - GLU  266 )                          
 319: 6c70-A gq7d-A   340 - 343 <=>  267 - 270   (ALA  426  - PHE  429  <=> GLN  267  - LYS  270 )                          
 319: 6c70-A gq7d-A   347 - 354 <=>  273 - 280   (VAL  433  - ALA  440  <=> ARG  273  - LEU  280 )                          
 319: 6c70-A gq7d-A   355 - 358 <=>  283 - 286   (MET  441  - SER  444  <=> LYS  283  - SER  286 )                          
 319: 6c70-A gq7d-A   364 - 387 <=>  288 - 311   (THR  450  - LEU  473  <=> THR  288  - LYS  311 )                          
 320: 6c70-A gsr2-A     2 -   5 <=>   65 -  68   (LYS    4  - GLY    7  <=> PRO   65  - GLY   68 )                          
 320: 6c70-A gsr2-A    29 -  32 <=>  128 - 131   (SER   31  - LYS   34  <=> GLU  128  - ALA  131 )                          
 320: 6c70-A gsr2-A    33 -  36 <=>  159 - 162   (LYS   35  - HIS   38  <=> TYR  159  - LYS  162 )                          
 320: 6c70-A gsr2-A    69 -  91 <=>  296 - 318   (THR   71  - ARG   93  <=> LYS  296  - CYS  318 )                          
 320: 6c70-A gsr2-A   260 - 283 <=>  319 - 342   (ALA  346  - ALA  369  <=> SER  319  - ASN  342 )                          
 321: 6c70-A gtum-A    64 -  68 <=>   19 -  23   (ASP   66  - LEU   70  <=> PHE   19  - CYS   23 )                          
 321: 6c70-A gtum-A    69 -  95 <=>   25 -  51   (THR   71  - PHE   97  <=> THR   25  - LYS   51 )                          
 321: 6c70-A gtum-A   256 - 259 <=>   52 -  55   (ALA  342  - ASP  345  <=> ASP   52  - VAL   55 )                          
 321: 6c70-A gtum-A   261 - 281 <=>   56 -  76   (TYR  347  - TYR  367  <=> VAL   56  - ASP   76 )                          
 321: 6c70-A gtum-A   283 - 286 <=>  104 - 107   (ALA  369  - VAL  372  <=> TRP  104  - ALA  107 )                          
 321: 6c70-A gtum-A   291 - 310 <=>  108 - 127   (VAL  377  - PHE  396  <=> PRO  108  - TYR  127 )                          
 321: 6c70-A gtum-A   323 - 330 <=>  311 - 318   (SER  409  - SER  416  <=> PHE  311  - PHE  318 )                          
 321: 6c70-A gtum-A   331 - 334 <=>  320 - 323   (CYS  417  - TYR  420  <=> ALA  320  - GLN  323 )                          
 322: 6c70-A gt0g-A     1 -   4 <=>   66 -  69   (PHE    3  - GLN    6  <=> ARG   66  - ARG   69 )                          
 322: 6c70-A gt0g-A    16 -  19 <=>   73 -  76   (VAL   18  - GLY   21  <=> TRP   73  - PRO   76 )                          
 322: 6c70-A gt0g-A    36 -  41 <=>   78 -  83   (HIS   38  - ILE   43  <=> PRO   78  - LEU   83 )                          
 322: 6c70-A gt0g-A    43 -  48 <=>   84 -  89   (THR   45  - LEU   50  <=> PRO   84  - LEU   89 )                          
 322: 6c70-A gt0g-A    51 -  54 <=>   90 -  93   (TYR   53  - MET   56  <=> GLU   90  - VAL   93 )                          
 322: 6c70-A gt0g-A    59 -  62 <=>   94 -  97   (MET   61  - SER   64  <=> LYS   94  - MET   97 )                          
 322: 6c70-A gt0g-A    67 -  91 <=>   98 - 122   (ASP   69  - ARG   93  <=> THR   98  - ASP  122 )                          
 322: 6c70-A gt0g-A    94 -  97 <=>  124 - 127   (ILE   96  - LYS   99  <=> VAL  124  - HIS  127 )                          
 322: 6c70-A gt0g-A   246 - 249 <=>  140 - 143   (ARG  332  - HIS  335  <=> ASN  140  - ARG  143 )                          
 322: 6c70-A gt0g-A   252 - 279 <=>  144 - 171   (ARG  338  - LEU  365  <=> ARG  144  - VAL  171 )                          
 322: 6c70-A gt0g-A   297 - 300 <=>  172 - 175   (ILE  383  - LEU  386  <=> PRO  172  - ARG  175 )                          
 322: 6c70-A gt0g-A   303 - 307 <=>  176 - 180   (THR  389  - VAL  393  <=> ALA  176  - TYR  180 )                          
 322: 6c70-A gt0g-A   309 - 312 <=>  181 - 184   (LEU  395  - ILE  398  <=> ARG  181  - ALA  184 )                          
 322: 6c70-A gt0g-A   323 - 326 <=>  518 - 521   (SER  409  - GLU  412  <=> ASN  518  - GLN  521 )                          
 322: 6c70-A gt0g-A   329 - 332 <=>  522 - 525   (TYR  415  - HIS  418  <=> PRO  522  - VAL  525 )                          
 322: 6c70-A gt0g-A   335 - 338 <=>  526 - 529   (ASP  421  - GLU  424  <=> PRO  526  - MET  529 )                          
 323: 6c70-A gtal-A    63 -  89 <=>   12 -  38   (ASP   65  - PRO   91  <=> GLU   12  - LYS   38 )                          
 323: 6c70-A gtal-A    91 - 101 <=>   39 -  49   (ARG   93  - ILE  103  <=> LEU   39  - ILE   49 )                          
 323: 6c70-A gtal-A   103 - 107 <=>   50 -  54   (ASN  105  - SER  109  <=> LYS   50  - PRO   54 )                          
 323: 6c70-A gtal-A   256 - 273 <=>   65 -  82   (ALA  342  - THR  359  <=> GLU   65  - THR   82 )                          
 323: 6c70-A gtal-A   274 - 284 <=>   84 -  94   (ILE  360  - THR  370  <=> VAL   84  - ARG   94 )                          
 323: 6c70-A gtal-A   285 - 288 <=>   96 -  99   (LYS  371  - GLY  374  <=> ASN   96  - SER   99 )                          
 323: 6c70-A gtal-A   299 - 309 <=>  114 - 124   (TYR  385  - LEU  395  <=> SER  114  - PRO  124 )                          
 323: 6c70-A gtal-A   311 - 315 <=>  127 - 131   (CYS  397  - ASN  401  <=> HIS  127  - GLN  131 )                          
 323: 6c70-A gtal-A   336 - 339 <=>  241 - 244   (GLY  422  - GLU  425  <=> SER  241  - PHE  244 )                          
 323: 6c70-A gtal-A   346 - 349 <=>  247 - 250   (ILE  432  - GLN  435  <=> ALA  247  - PRO  250 )                          
 323: 6c70-A gtal-A   352 - 355 <=>  251 - 254   (GLN  438  - MET  441  <=> GLY  251  - TRP  254 )                          
 324: 6c70-A gryf-A    59 -  63 <=>   54 -  58   (MET   61  - ASP   65  <=> ARG   54  - LEU   58 )                          
 324: 6c70-A gryf-A    64 -  89 <=>   93 - 118   (ASP   66  - PRO   91  <=> HIS   93  - ASP  118 )                          
 324: 6c70-A gryf-A    91 -  98 <=>  119 - 126   (ARG   93  - THR  100  <=> ASP  119  - PRO  126 )                          
 324: 6c70-A gryf-A   201 - 204 <=>  131 - 134   (SER  218  - LEU  221  <=> MET  131  - VAL  134 )                          
 324: 6c70-A gryf-A   262 - 285 <=>  138 - 161   (GLY  348  - LYS  371  <=> LEU  138  - THR  161 )                          
 324: 6c70-A gryf-A   287 - 290 <=>  175 - 178   (ASN  373  - ASN  376  <=> MET  175  - LEU  178 )                          
 324: 6c70-A gryf-A   291 - 302 <=>  181 - 192   (VAL  377  - TYR  388  <=> ASN  181  - ARG  192 )                          
 324: 6c70-A gryf-A   384 - 388 <=>  198 - 202   (LEU  470  - LYS  474  <=> ARG  198  - LEU  202 )                          
 325: 6c70-A gq1m-A    59 -  62 <=>    2 -   5   (MET   61  - SER   64  <=> ASP    2  - SER    5 )                          
 325: 6c70-A gq1m-A    68 -  78 <=>    6 -  16   (LEU   70  - PHE   80  <=> LEU    6  - GLU   16 )                          
 325: 6c70-A gq1m-A   131 - 148 <=>   44 -  61   (PHE  133  - THR  150  <=> SER   44  - LEU   61 )                          
 325: 6c70-A gq1m-A   157 - 160 <=>   64 -  67   (ARG  174  - ILE  177  <=> TRP   64  - THR   67 )                          
 325: 6c70-A gq1m-A   164 - 167 <=>   79 -  82   (TYR  181  - ASN  184  <=> ILE   79  - ARG   82 )                          
 325: 6c70-A gq1m-A   170 - 174 <=>   96 - 100   (SER  187  - HIS  191  <=> GLU   96  - SER  100 )                          
 325: 6c70-A gq1m-A   176 - 219 <=>  101 - 144   (PHE  193  - PRO  236  <=> LEU  101  - ARG  144 )                          
 325: 6c70-A gq1m-A   221 - 224 <=>  145 - 148   (MET  238  - SER  241  <=> ASP  145  - LYS  148 )                          
 325: 6c70-A gq1m-A   243 - 273 <=>  156 - 186   (TRP  329  - THR  359  <=> SER  156  - LEU  186 )                          
 325: 6c70-A gq1m-A   289 - 297 <=>  235 - 243   (VAL  375  - ILE  383  <=> ILE  235  - PHE  243 )                          
 325: 6c70-A gq1m-A   377 - 383 <=>  251 - 257   (VAL  463  - VAL  469  <=> ASP  251  - ASN  257 )                          
 326: 6c70-A gt14-A    45 -  48 <=>  436 - 439   (LEU   47  - LEU   50  <=> PRO  436  - SER  439 )                          
 326: 6c70-A gt14-A    52 -  60 <=>  440 - 448   (GLY   54  - MET   62  <=> SER  440  - ASN  448 )                          
 326: 6c70-A gt14-A    63 -  92 <=>  459 - 488   (ASP   65  - SER   94  <=> LEU  459  - ALA  488 )                          
 326: 6c70-A gt14-A    93 -  96 <=>  490 - 493   (LYS   95  - TYR   98  <=> LEU  490  - ASP  493 )                          
 326: 6c70-A gt14-A   102 - 105 <=>  508 - 511   (TRP  104  - PRO  107  <=> VAL  508  - PHE  511 )                          
 326: 6c70-A gt14-A   158 - 161 <=>  540 - 543   (LEU  175  - ARG  178  <=> LEU  540  - PRO  543 )                          
 326: 6c70-A gt14-A   196 - 207 <=>  560 - 571   (ASP  213  - CYS  224  <=> LYS  560  - PRO  571 )                          
 326: 6c70-A gt14-A   250 - 253 <=>  574 - 577   (VAL  336  - LEU  339  <=> ASP  574  - TYR  577 )                          
 326: 6c70-A gt14-A   258 - 284 <=>  606 - 632   (GLY  344  - THR  370  <=> GLN  606  - GLN  632 )                          
 326: 6c70-A gt14-A   292 - 330 <=>  633 - 671   (TYR  378  - SER  416  <=> SER  633  - SER  671 )                          
 326: 6c70-A gt14-A   334 - 338 <=>  724 - 728   (TYR  420  - GLU  424  <=> ALA  724  - LYS  728 )                          
 326: 6c70-A gt14-A   339 - 342 <=>  733 - 736   (GLU  425  - THR  428  <=> ASN  733  - ARG  736 )                          
 327: 6c70-A gsky-A     9 -  16 <=>   81 -  88   (ASP   11  - VAL   18  <=> TYR   81  - LEU   88 )                          
 327: 6c70-A gsky-A    18 -  21 <=>   89 -  92   (GLN   20  - GLY   23  <=> ARG   89  - ASP   92 )                          
 327: 6c70-A gsky-A    62 -  92 <=>  112 - 142   (SER   64  - SER   94  <=> ASP  112  - GLY  142 )                          
 327: 6c70-A gsky-A   189 - 193 <=>  151 - 155   (MET  206  - ASN  210  <=> MET  151  - GLY  155 )                          
 327: 6c70-A gsky-A   196 - 203 <=>  193 - 200   (ASP  213  - LEU  220  <=> MET  193  - ASN  200 )                          
 327: 6c70-A gsky-A   254 - 257 <=>  202 - 205   (VAL  340  - VAL  343  <=> SER  202  - LYS  205 )                          
 327: 6c70-A gsky-A   259 - 278 <=>  206 - 225   (ASP  345  - LEU  364  <=> LEU  206  - LEU  225 )                          
 328: 6c70-A gs3s-A    65 -  77 <=>    1 -  13   (VAL   67  - PHE   79  <=> MET    1  - ALA   13 )                          
 328: 6c70-A gs3s-A    78 -  89 <=>   16 -  27   (PHE   80  - PRO   91  <=> ASN   16  - SER   27 )                          
 328: 6c70-A gs3s-A    91 - 104 <=>   28 -  41   (ARG   93  - ASN  106  <=> ILE   28  - THR   41 )                          
 328: 6c70-A gs3s-A   251 - 285 <=>   44 -  78   (VAL  337  - LYS  371  <=> MET   44  - THR   78 )                          
 328: 6c70-A gs3s-A   286 - 290 <=>   80 -  84   (VAL  372  - ASN  376  <=> GLU   80  - ASN   84 )                          
 328: 6c70-A gs3s-A   329 - 332 <=>  193 - 196   (TYR  415  - HIS  418  <=> ASP  193  - ALA  196 )                          
 328: 6c70-A gs3s-A   333 - 338 <=>  198 - 203   (TRP  419  - GLU  424  <=> ILE  198  - THR  203 )                          
 329: 6c70-A gsav-A   258 - 278 <=>    1 -  21   (GLY  344  - LEU  364  <=> MET    1  - ILE   21 )                          
 329: 6c70-A gsav-A   285 - 288 <=>   34 -  37   (LYS  371  - GLY  374  <=> ILE   34  - ALA   37 )                          
 329: 6c70-A gsav-A   289 - 333 <=>   40 -  84   (VAL  375  - TRP  419  <=> ASN   40  - SER   84 )                          
 329: 6c70-A gsav-A   343 - 354 <=>   86 -  97   (PHE  429  - ALA  440  <=> THR   86  - GLN   97 )                          
 329: 6c70-A gsav-A   355 - 358 <=>  100 - 103   (MET  441  - SER  444  <=> ALA  100  - ASN  103 )                          
 329: 6c70-A gsav-A   364 - 367 <=>  105 - 108   (THR  450  - LEU  453  <=> TYR  105  - GLY  108 )                          
 329: 6c70-A gsav-A   369 - 388 <=>  109 - 128   (LEU  455  - LYS  474  <=> SER  109  - ILE  128 )                          
 330: 6c70-A grln-A    50 -  56 <=>  420 - 426   (GLN   52  - VAL   58  <=> GLN  420  - GLY  426 )                          
 330: 6c70-A grln-A    61 -  65 <=>  491 - 495   (GLU   63  - VAL   67  <=> LEU  491  - PRO  495 )                          
 330: 6c70-A grln-A    68 -  94 <=>  496 - 522   (LEU   70  - ILE   96  <=> LYS  496  - SER  522 )                          
 330: 6c70-A grln-A    96 -  99 <=>  523 - 526   (TYR   98  - LEU  101  <=> ASP  523  - LEU  526 )                          
 330: 6c70-A grln-A   101 - 104 <=>  527 - 530   (ILE  103  - ASN  106  <=> ASN  527  - THR  530 )                          
 330: 6c70-A grln-A   259 - 282 <=>  537 - 560   (ASP  345  - GLN  368  <=> THR  537  - GLY  560 )                          
 330: 6c70-A grln-A   295 - 298 <=>  564 - 567   (THR  381  - GLY  384  <=> THR  564  - ARG  567 )                          
 330: 6c70-A grln-A   300 - 307 <=>  570 - 577   (LEU  386  - VAL  393  <=> ALA  570  - SER  577 )                          
 330: 6c70-A grln-A   311 - 314 <=>  641 - 644   (CYS  397  - GLY  400  <=> PRO  641  - SER  644 )                          
 330: 6c70-A grln-A   317 - 325 <=>  648 - 656   (LEU  403  - MET  411  <=> TYR  648  - LEU  656 )                          
 331: 6c70-A grp9-A     4 -   8 <=>   35 -  39   (GLN    6  - ALA   10  <=> TYR   35  - LYS   39 )                          
 331: 6c70-A grp9-A    30 -  62 <=>   47 -  79   (GLU   32  - SER   64  <=> THR   47  - GLU   79 )                          
 331: 6c70-A grp9-A    63 -  92 <=>   83 - 112   (ASP   65  - SER   94  <=> MET   83  - GLY  112 )                          
 331: 6c70-A grp9-A   266 - 283 <=>  119 - 136   (LEU  352  - ALA  369  <=> SER  119  - LEU  136 )                          
 331: 6c70-A grp9-A   363 - 366 <=>  192 - 195   (PHE  449  - SER  452  <=> LYS  192  - ASP  195 )                          
 331: 6c70-A grp9-A   372 - 388 <=>  199 - 215   (SER  458  - LYS  474  <=> GLU  199  - GLN  215 )                          
 332: 6c70-A gtcv-A     1 -   5 <=>  232 - 236   (PHE    3  - GLY    7  <=> ASP  232  - SER  236 )                          
 332: 6c70-A gtcv-A    19 -  22 <=>  246 - 249   (GLY   21  - HIS   24  <=> ARG  246  - SER  249 )                          
 332: 6c70-A gtcv-A    39 -  42 <=>  250 - 253   (TYR   41  - VAL   44  <=> ASP  250  - ASP  253 )                          
 332: 6c70-A gtcv-A   165 - 169 <=>  768 - 772   (PRO  182  - MET  186  <=> GLU  768  - ALA  772 )                          
 332: 6c70-A gtcv-A   291 - 294 <=>  777 - 780   (VAL  377  - ALA  380  <=> PRO  777  - SER  780 )                          
 332: 6c70-A gtcv-A   296 - 332 <=>  781 - 817   (VAL  382  - HIS  418  <=> GLN  781  - PHE  817 )                          
 332: 6c70-A gtcv-A   334 - 339 <=>  819 - 824   (TYR  420  - GLU  425  <=> LYS  819  - PHE  824 )                          
 332: 6c70-A gtcv-A   359 - 364 <=>  923 - 928   (GLY  445  - THR  450  <=> GLU  923  - SER  928 )                          
 332: 6c70-A gtcv-A   368 - 388 <=>  932 - 952   (ASP  454  - LYS  474  <=> GLU  932  - HIS  952 )                          
 333: 6c70-A gukx-A    30 -  35 <=>  185 - 190   (GLU   32  - PRO   37  <=> ARG  185  - TRP  190 )                          
 333: 6c70-A gukx-A    40 -  43 <=>  205 - 208   (CYS   42  - THR   45  <=> ILE  205  - ASP  208 )                          
 333: 6c70-A gukx-A    46 -  49 <=>  209 - 212   (LEU   48  - LEU   51  <=> SER  209  - SER  212 )                          
 333: 6c70-A gukx-A    51 -  54 <=>  213 - 216   (TYR   53  - MET   56  <=> VAL  213  - ARG  216 )                          
 333: 6c70-A gukx-A    70 -  93 <=>  218 - 241   (ALA   72  - LYS   95  <=> LYS  218  - LEU  241 )                          
 333: 6c70-A gukx-A    95 -  98 <=>  242 - 245   (PHE   97  - THR  100  <=> LYS  242  - GLN  245 )                          
 333: 6c70-A gukx-A   101 - 108 <=>  246 - 253   (ILE  103  - HIS  110  <=> THR  246  - ARG  253 )                          
 333: 6c70-A gukx-A   112 - 115 <=>  254 - 257   (ALA  114  - ASN  117  <=> TRP  254  - ALA  257 )                          
 333: 6c70-A gukx-A   121 - 124 <=>  304 - 307   (LEU  123  - THR  126  <=> LYS  304  - ASN  307 )                          
 333: 6c70-A gukx-A   209 - 212 <=>  314 - 317   (GLN  226  - HIS  229  <=> GLY  314  - LEU  317 )                          
 333: 6c70-A gukx-A   217 - 220 <=>  320 - 323   (MET  234  - LEU  237  <=> SER  320  - VAL  323 )                          
 333: 6c70-A gukx-A   239 - 242 <=>  325 - 328   (ALA  325  - TYR  328  <=> ILE  325  - THR  328 )                          
 333: 6c70-A gukx-A   259 - 278 <=>  337 - 356   (ASP  345  - LEU  364  <=> TRP  337  - GLY  356 )                          
 333: 6c70-A gukx-A   280 - 284 <=>  359 - 363   (ALA  366  - THR  370  <=> LEU  359  - LEU  363 )                          
 333: 6c70-A gukx-A   287 - 291 <=>  372 - 376   (ASN  373  - VAL  377  <=> ILE  372  - PHE  376 )                          
 333: 6c70-A gukx-A   315 - 321 <=>  474 - 480   (ASN  401  - SER  407  <=> ALA  474  - ILE  480 )                          
 333: 6c70-A gukx-A   343 - 346 <=>  512 - 515   (PHE  429  - ILE  432  <=> ASN  512  - LEU  515 )                          
 333: 6c70-A gukx-A   361 - 364 <=>  544 - 547   (LYS  447  - THR  450  <=> THR  544  - GLY  547 )                          
 333: 6c70-A gukx-A   365 - 370 <=>  549 - 554   (VAL  451  - PHE  456  <=> GLY  549  - SER  554 )                          
 333: 6c70-A gukx-A   372 - 375 <=>  555 - 558   (SER  458  - GLY  461  <=> LYS  555  - PHE  558 )                          
 333: 6c70-A gukx-A   376 - 379 <=>  580 - 583   (ALA  462  - THR  465  <=> LEU  580  - LYS  583 )                          
 334: 6c70-A gro3-A    64 -  93 <=>    1 -  30   (ASP   66  - LYS   95  <=> MET    1  - GLU   30 )                          
 334: 6c70-A gro3-A    95 - 102 <=>   31 -  38   (PHE   97  - TRP  104  <=> SER   31  - ASP   38 )
[truncated: 669,345 more chars]
