# Supplementary material for: Structural screens identify candidate human homologs of insect chemoreceptors and cryptic Drosophila gustatory receptor-like proteins
Source: eLife. 2023 Feb 20;12:e85537. doi: 10.7554/eLife.85537 (PMC9998090; doi:10.7554/eLife.85537)
Supplement: Source data 2. — Individual text files represent the output of the Dali AF-DB search using A. bakeri Or co-receptor (Orco) chain A (PDB 6C70-A) as query and the structural proteome dataset of the indicated species (note the datasets are from version 1 of the AlphaFold Protein Structure Database; subsequent, improved models were used for the pairwise comparisons in Table 1). The four-letter codes in the file names and job titles are as described for Source data 1. [file elife-85537-data2.zip › Ssch_6c70A.txt]

# Job: Ssch_6C70A
# Query: 6c70A
# No:  Chain   Z    rmsd lali nres  %id PDB  Description
   1:  vzff-A  5.1  5.1  154   741    6   SPOS1/AFDB:AF-U7Q3K0-F1 Zn(2)-C6 fungal-type domain-containing protei
   2:  w18w-A  4.3  5.4  134  1036    4   SPOS1/AFDB:AF-U7PRS5-F1 Uncharacterized protein UNCHARACTERIZED PROTE
   3:  w1fa-A  3.7  4.0  115  1535    4   SPOS1/AFDB:AF-U7PKA5-F1 Uncharacterized protein UNCHARACTERIZED PROTE
   4:  vznf-A  3.6  6.6  132  1071   11   SPOS1/AFDB:AF-U7Q0V7-F1 Exportin-T EXPORTIN-T;
   5:  vwjt-A  3.3  3.6  109   282    2   SPOS1/AFDB:AF-U7PQ35-F1 Uncharacterized protein UNCHARACTERIZED PROTE
   6:  vwg9-A  3.1  7.7  132   682    5   SPOS1/AFDB:AF-U7Q3E8-F1 Glycerophosphocholine acyltransferase 1 GLYCE
   7:  w1w6-A  3.0  4.8  132   560    8   SPOS1/AFDB:AF-U7PU68-F1 Uncharacterized protein UNCHARACTERIZED PROTE
   8:  vvn4-A  2.9  4.4  130  2229    5   SPOS1/AFDB:AF-U7PWJ0-F1 Uncharacterized protein UNCHARACTERIZED PROTE
   9:  w14a-A  2.8  4.2  125  1239   10   SPOS1/AFDB:AF-U7PIH7-F1 Condensin complex subunit 1 CONDENSIN COMPLEX
  10:  vxmp-A  2.7  8.7   91   775    5   SPOS1/AFDB:AF-U7PT37-F1 Plasma membrane fusion protein PRM1 PLASMA ME
  11:  vywc-A  2.6  3.2  116   505    8   SPOS1/AFDB:AF-U7PZ28-F1 Uncharacterized protein UNCHARACTERIZED PROTE
  12:  vyix-A  2.5 17.1   99  1076    2   SPOS1/AFDB:AF-U7PLX6-F1 PH domain-containing protein PH DOMAIN-CONTAI
  13:  vyzq-A  2.4  9.8  132   427    8   SPOS1/AFDB:AF-U7Q256-F1 Uncharacterized protein UNCHARACTERIZED PROTE
  14:  vyqo-A  2.2  5.6  116   774    9   SPOS1/AFDB:AF-U7PNU9-F1 Uncharacterized protein UNCHARACTERIZED PROTE

# Structural equivalences
   1: 6c70-A vzff-A     1 -   5 <=>  153 - 157   (PHE    3  - GLY    7  <=> ILE  153  - SER  157 )                          
   1: 6c70-A vzff-A    11 -  16 <=>  159 - 164   (LEU   13  - VAL   18  <=> ARG  159  - GLY  164 )                          
   1: 6c70-A vzff-A    18 -  23 <=>  476 - 481   (GLN   20  - PHE   25  <=> SER  476  - PRO  481 )                          
   1: 6c70-A vzff-A    45 -  57 <=>  487 - 499   (LEU   47  - ASN   59  <=> ALA  487  - LEU  499 )                          
   1: 6c70-A vzff-A    59 -  62 <=>  500 - 503   (MET   61  - SER   64  <=> PRO  500  - PHE  503 )                          
   1: 6c70-A vzff-A    64 -  82 <=>  518 - 536   (ASP   66  - ILE   84  <=> ILE  518  - LEU  536 )                          
   1: 6c70-A vzff-A   192 - 206 <=>  537 - 551   (SER  209  - ALA  223  <=> HIS  537  - SER  551 )                          
   1: 6c70-A vzff-A   252 - 257 <=>  553 - 558   (ARG  338  - VAL  343  <=> THR  553  - THR  558 )                          
   1: 6c70-A vzff-A   259 - 288 <=>  559 - 588   (ASP  345  - GLY  374  <=> SER  559  - HIS  588 )                          
   1: 6c70-A vzff-A   290 - 319 <=>  597 - 626   (ASN  376  - GLU  405  <=> TRP  597  - GLN  626 )                          
   1: 6c70-A vzff-A   361 - 364 <=>  629 - 632   (LYS  447  - THR  450  <=> ASP  629  - HIS  632 )                          
   1: 6c70-A vzff-A   368 - 383 <=>  633 - 648   (ASP  454  - VAL  469  <=> ASN  633  - ALA  648 )                          
   2: 6c70-A w18w-A    38 -  41 <=>   42 -  45   (ILE   40  - ILE   43  <=> ASP   42  - SER   45 )                          
   2: 6c70-A w18w-A    43 -  63 <=>   80 - 100   (THR   45  - ASP   65  <=> HIS   80  - GLY  100 )                          
   2: 6c70-A w18w-A    64 -  85 <=>  108 - 129   (ASP   66  - MET   87  <=> GLY  108  - PRO  129 )                          
   2: 6c70-A w18w-A   191 - 194 <=>  130 - 133   (VAL  208  - SER  211  <=> ASN  130  - GLY  133 )                          
   2: 6c70-A w18w-A   195 - 199 <=>  141 - 145   (LEU  212  - PHE  216  <=> LEU  141  - LEU  145 )                          
   2: 6c70-A w18w-A   261 - 287 <=>  148 - 174   (TYR  347  - ASN  373  <=> ASP  148  - PHE  174 )                          
   2: 6c70-A w18w-A   290 - 319 <=>  186 - 215   (ASN  376  - GLU  405  <=> ILE  186  - GLY  215 )                          
   2: 6c70-A w18w-A   367 - 387 <=>  220 - 240   (LEU  453  - LEU  473  <=> LEU  220  - GLU  240 )                          
   3: 6c70-A w1fa-A    52 -  62 <=>  566 - 576   (GLY   54  - SER   64  <=> SER  566  - GLU  576 )                          
   3: 6c70-A w1fa-A    64 -  86 <=>  644 - 666   (ASP   66  - ILE   88  <=> LEU  644  - GLY  666 )                          
   3: 6c70-A w1fa-A    88 -  91 <=>  667 - 670   (PHE   90  - ARG   93  <=> SER  667  - LYS  670 )                          
   3: 6c70-A w1fa-A   260 - 284 <=>  671 - 695   (ALA  346  - THR  370  <=> GLU  671  - ASP  695 )                          
   3: 6c70-A w1fa-A   293 - 315 <=>  696 - 718   (ALA  379  - ASN  401  <=> THR  696  - ALA  718 )                          
   3: 6c70-A w1fa-A   355 - 358 <=>  722 - 725   (MET  441  - SER  444  <=> ASP  722  - SER  725 )                          
   3: 6c70-A w1fa-A   363 - 366 <=>  726 - 729   (PHE  449  - SER  452  <=> LYS  726  - LYS  729 )                          
   3: 6c70-A w1fa-A   368 - 380 <=>  730 - 742   (ASP  454  - TYR  466  <=> PRO  730  - LEU  742 )                          
   3: 6c70-A w1fa-A   381 - 388 <=>  779 - 786   (PHE  467  - LYS  474  <=> PHE  779  - ARG  786 )                          
   4: 6c70-A vznf-A    33 -  47 <=>  213 - 227   (LYS   35  - LEU   49  <=> SER  213  - MET  227 )                          
   4: 6c70-A vznf-A    52 -  56 <=>  238 - 242   (GLY   54  - VAL   58  <=> LEU  238  - GLN  242 )                          
   4: 6c70-A vznf-A    65 -  81 <=>  281 - 297   (VAL   67  - PRO   83  <=> LYS  281  - VAL  297 )                          
   4: 6c70-A vznf-A   192 - 198 <=>  298 - 304   (SER  209  - LEU  215  <=> VAL  298  - SER  304 )                          
   4: 6c70-A vznf-A   199 - 203 <=>  307 - 311   (PHE  216  - LEU  220  <=> LEU  307  - GLN  311 )                          
   4: 6c70-A vznf-A   254 - 258 <=>  312 - 316   (VAL  340  - GLY  344  <=> LYS  312  - TYR  316 )                          
   4: 6c70-A vznf-A   261 - 314 <=>  317 - 370   (TYR  347  - GLY  400  <=> ASP  317  - GLU  370 )                          
   4: 6c70-A vznf-A   363 - 366 <=>  372 - 375   (PHE  449  - SER  452  <=> ASP  372  - CYS  375 )                          
   4: 6c70-A vznf-A   368 - 383 <=>  376 - 391   (ASP  454  - VAL  469  <=> SER  376  - LYS  391 )                          
   4: 6c70-A vznf-A   385 - 388 <=>  392 - 395   (VAL  471  - LYS  474  <=> VAL  392  - LEU  395 )                          
   5: 6c70-A vwjt-A    28 -  60 <=>   80 - 112   (TYR   30  - MET   62  <=> LEU   80  - GLY  112 )                          
   5: 6c70-A vwjt-A    61 -  64 <=>  114 - 117   (GLU   63  - ASP   66  <=> GLY  114  - ALA  117 )                          
   5: 6c70-A vwjt-A    65 -  79 <=>  141 - 155   (VAL   67  - LEU   81  <=> HIS  141  - ASN  155 )                          
   5: 6c70-A vwjt-A    80 -  90 <=>  157 - 167   (HIS   82  - VAL   92  <=> MET  157  - ASP  167 )                          
   5: 6c70-A vwjt-A    96 -  99 <=>  198 - 201   (TYR   98  - LEU  101  <=> ASP  198  - GLY  201 )                          
   5: 6c70-A vwjt-A   132 - 150 <=>  211 - 229   (CYS  134  - ILE  152  <=> THR  211  - MET  229 )                          
   5: 6c70-A vwjt-A   151 - 154 <=>  232 - 235   (GLU  153  - PRO  171  <=> LYS  232  - ARG  235 )                          
   5: 6c70-A vwjt-A   171 - 174 <=>  252 - 255   (GLY  188  - HIS  191  <=> ASP  252  - PRO  255 )                          
   5: 6c70-A vwjt-A   177 - 191 <=>  256 - 270   (ALA  194  - VAL  208  <=> TYR  256  - LYS  270 )                          
   6: 6c70-A vwg9-A    30 -  53 <=>  282 - 305   (GLU   32  - MET   55  <=> GLY  282  - TYR  305 )                          
   6: 6c70-A vwg9-A    54 -  58 <=>  307 - 311   (MET   56  - LEU   60  <=> TYR  307  - GLY  311 )                          
   6: 6c70-A vwg9-A    71 -  76 <=>  312 - 317   (ASN   73  - LEU   78  <=> TYR  312  - ALA  317 )                          
   6: 6c70-A vwg9-A    79 -  91 <=>  318 - 330   (LEU   81  - ARG   93  <=> ASP  318  - SER  330 )                          
   6: 6c70-A vwg9-A    93 -  96 <=>  338 - 341   (LYS   95  - TYR   98  <=> LYS  338  - PHE  341 )                          
   6: 6c70-A vwg9-A   133 - 136 <=>  355 - 358   (VAL  135  - ALA  138  <=> ALA  355  - MET  358 )                          
   6: 6c70-A vwg9-A   139 - 142 <=>  359 - 362   (PHE  141  - ILE  144  <=> TRP  359  - SER  362 )                          
   6: 6c70-A vwg9-A   177 - 191 <=>  365 - 379   (ALA  194  - VAL  208  <=> PHE  365  - MET  379 )                          
   6: 6c70-A vwg9-A   246 - 249 <=>  411 - 414   (ARG  332  - HIS  335  <=> PRO  411  - SER  414 )                          
   6: 6c70-A vwg9-A   252 - 273 <=>  418 - 439   (ARG  338  - THR  359  <=> ALA  418  - TYR  439 )                          
   6: 6c70-A vwg9-A   274 - 277 <=>  441 - 444   (ILE  360  - THR  363  <=> PHE  441  - VAL  444 )                          
   6: 6c70-A vwg9-A   278 - 285 <=>  446 - 453   (LEU  364  - LYS  371  <=> ARG  446  - GLY  453 )                          
   6: 6c70-A vwg9-A   299 - 302 <=>  458 - 461   (TYR  385  - TYR  388  <=> PHE  458  - LEU  461 )                          
   6: 6c70-A vwg9-A   305 - 315 <=>  486 - 496   (GLY  391  - ASN  401  <=> PHE  486  - CYS  496 )                          
   6: 6c70-A vwg9-A   331 - 334 <=>  665 - 668   (CYS  417  - TYR  420  <=> ALA  665  - ALA  668 )                          
   7: 6c70-A w1w6-A     1 -   5 <=>   60 -  64   (PHE    3  - GLY    7  <=> LYS   60  - LEU   64 )                          
   7: 6c70-A w1w6-A     6 -   9 <=>   75 -  78   (LEU    8  - ASP   11  <=> ALA   75  - LEU   78 )                          
   7: 6c70-A w1w6-A    10 -  18 <=>   80 -  88   (LEU   12  - GLN   20  <=> PHE   80  - MET   88 )                          
   7: 6c70-A w1w6-A    20 -  23 <=>   89 -  92   (VAL   22  - PHE   25  <=> LEU   89  - ARG   92 )                          
   7: 6c70-A w1w6-A    74 -  81 <=>   97 - 104   (THR   76  - PRO   83  <=> ASP   97  - ALA  104 )                          
   7: 6c70-A w1w6-A   191 - 206 <=>  105 - 120   (VAL  208  - ALA  223  <=> LEU  105  - PRO  120 )                          
   7: 6c70-A w1w6-A   253 - 279 <=>  121 - 147   (LEU  339  - LEU  365  <=> SER  121  - PRO  147 )                          
   7: 6c70-A w1w6-A   288 - 291 <=>  157 - 160   (GLY  374  - VAL  377  <=> ALA  157  - GLY  160 )                          
   7: 6c70-A w1w6-A   300 - 321 <=>  179 - 200   (LEU  386  - SER  407  <=> LYS  179  - ARG  200 )                          
   7: 6c70-A w1w6-A   323 - 326 <=>  201 - 204   (SER  409  - GLU  412  <=> SER  201  - ARG  204 )                          
   7: 6c70-A w1w6-A   348 - 351 <=>  205 - 208   (CYS  434  - CYS  437  <=> PHE  205  - PRO  208 )                          
   7: 6c70-A w1w6-A   354 - 357 <=>  212 - 215   (ALA  440  - ILE  443  <=> ARG  212  - VAL  215 )                          
   7: 6c70-A w1w6-A   363 - 366 <=>  216 - 219   (PHE  449  - SER  452  <=> TYR  216  - ALA  219 )                          
   7: 6c70-A w1w6-A   368 - 378 <=>  220 - 230   (ASP  454  - VAL  464  <=> ASN  220  - ASP  230 )                          
   7: 6c70-A w1w6-A   383 - 388 <=>  360 - 365   (VAL  469  - LYS  474  <=> ARG  360  - LEU  365 )                          
   8: 6c70-A vvn4-A     9 -  18 <=>  466 - 475   (ASP   11  - GLN   20  <=> THR  466  - THR  475 )                          
   8: 6c70-A vvn4-A    21 -  24 <=>  476 - 479   (GLY   23  - MET   26  <=> VAL  476  - ASN  479 )                          
   8: 6c70-A vvn4-A    40 -  43 <=>  481 - 484   (CYS   42  - THR   45  <=> VAL  481  - HIS  484 )                          
   8: 6c70-A vvn4-A    45 -  53 <=>  485 - 493   (LEU   47  - MET   55  <=> ASP  485  - LEU  493 )                          
   8: 6c70-A vvn4-A   162 - 166 <=>  494 - 498   (THR  179  - PHE  183  <=> HIS  494  - ARG  498 )                          
   8: 6c70-A vvn4-A   177 - 209 <=>  500 - 532   (ALA  194  - GLN  226  <=> ASN  500  - ASN  532 )                          
   8: 6c70-A vvn4-A   245 - 248 <=>  586 - 589   (GLU  331  - LYS  334  <=> LEU  586  - GLU  589 )                          
   8: 6c70-A vvn4-A   251 - 279 <=>  590 - 618   (VAL  337  - LEU  365  <=> ASP  590  - LEU  618 )                          
   8: 6c70-A vvn4-A   281 - 284 <=>  622 - 625   (TYR  367  - THR  370  <=> ASP  622  - GLN  625 )                          
   8: 6c70-A vvn4-A   292 - 295 <=>  629 - 632   (TYR  378  - THR  381  <=> ALA  629  - GLN  632 )                          
   8: 6c70-A vvn4-A   298 - 308 <=>  633 - 643   (GLY  384  - PHE  394  <=> SER  633  - LEU  643 )                          
   8: 6c70-A vvn4-A   316 - 319 <=>  720 - 723   (ARG  402  - GLU  405  <=> VAL  720  - PHE  723 )                          
   8: 6c70-A vvn4-A   325 - 328 <=>  778 - 781   (MET  411  - ALA  414  <=> ARG  778  - SER  781 )                          
   8: 6c70-A vvn4-A   349 - 353 <=>  783 - 787   (GLN  435  - LYS  439  <=> SER  783  - ASP  787 )                          
   9: 6c70-A w14a-A    36 -  55 <=>   42 -  61   (HIS   38  - ALA   57  <=> THR   42  - PRO   61 )                          
   9: 6c70-A w14a-A   177 - 190 <=>   65 -  78   (ALA  194  - ALA  207  <=> THR   65  - LYS   78 )                          
   9: 6c70-A w14a-A   193 - 206 <=>  137 - 150   (ASN  210  - ALA  223  <=> SER  137  - ALA  150 )                          
   9: 6c70-A w14a-A   209 - 212 <=>  151 - 154   (GLN  226  - HIS  229  <=> PRO  151  - ARG  154 )                          
   9: 6c70-A w14a-A   242 - 245 <=>  156 - 159   (TYR  328  - GLU  331  <=> SER  156  - ALA  159 )                          
   9: 6c70-A w14a-A   259 - 262 <=>  172 - 175   (ASP  345  - GLY  348  <=> SER  172  - ASP  175 )                          
   9: 6c70-A w14a-A   264 - 286 <=>  176 - 198   (ALA  350  - VAL  372  <=> SER  176  - ILE  198 )                          
   9: 6c70-A w14a-A   292 - 314 <=>  201 - 223   (TYR  378  - GLY  400  <=> THR  201  - GLU  223 )                          
   9: 6c70-A w14a-A   361 - 364 <=>  227 - 230   (LYS  447  - THR  450  <=> LYS  227  - PRO  230 )                          
   9: 6c70-A w14a-A   367 - 381 <=>  232 - 246   (LEU  453  - PHE  467  <=> ARG  232  - HIS  246 )                          
  10: 6c70-A vxmp-A     1 -   4 <=>  135 - 138   (PHE    3  - GLN    6  <=> THR  135  - GLY  138 )                          
  10: 6c70-A vxmp-A     7 -  16 <=>  141 - 150   (VAL    9  - VAL   18  <=> ALA  141  - VAL  150 )                          
  10: 6c70-A vxmp-A    29 -  32 <=>  493 - 496   (SER   31  - LYS   34  <=> ILE  493  - ASP  496 )                          
  10: 6c70-A vxmp-A    33 -  60 <=>  498 - 525   (LYS   35  - MET   62  <=> LEU  498  - ALA  525 )                          
  10: 6c70-A vxmp-A    61 -  65 <=>  527 - 531   (GLU   63  - VAL   67  <=> PHE  527  - VAL  531 )                          
  10: 6c70-A vxmp-A    67 -  77 <=>  532 - 542   (ASP   69  - PHE   79  <=> LEU  532  - CYS  542 )                          
  10: 6c70-A vxmp-A    78 -  91 <=>  544 - 557   (PHE   80  - ARG   93  <=> ILE  544  - TRP  557 )                          
  10: 6c70-A vxmp-A   221 - 226 <=>  579 - 584   (MET  238  - THR  243  <=> LYS  579  - ASN  584 )                          
  10: 6c70-A vxmp-A   228 - 231 <=>  586 - 589   (LEU  314  - LYS  317  <=> SER  586  - THR  589 )                          
  10: 6c70-A vxmp-A   233 - 237 <=>  590 - 594   (GLU  319  - ARG  323  <=> SER  590  - ASP  594 )                          
  11: 6c70-A vywc-A    30 -  58 <=>   20 -  48   (GLU   32  - LEU   60  <=> GLY   20  - ARG   48 )                          
  11: 6c70-A vywc-A    59 -  62 <=>   50 -  53   (MET   61  - SER   64  <=> ARG   50  - ARG   53 )                          
  11: 6c70-A vywc-A    71 -  91 <=>   55 -  75   (ASN   73  - ARG   93  <=> LEU   55  - ALA   75 )                          
  11: 6c70-A vywc-A    96 -  99 <=>   99 - 102   (TYR   98  - LEU  101  <=> PRO   99  - LYS  102 )                          
  11: 6c70-A vywc-A   101 - 108 <=>  171 - 178   (ILE  103  - HIS  110  <=> TRP  171  - PRO  178 )                          
  11: 6c70-A vywc-A   119 - 152 <=>  181 - 214   (HIS  121  - ASP  154  <=> CYS  181  - VAL  214 )                          
  11: 6c70-A vywc-A   154 - 157 <=>  311 - 314   (PRO  171  - ARG  174  <=> LEU  311  - PRO  314 )                          
  11: 6c70-A vywc-A   160 - 163 <=>  374 - 377   (ILE  177  - PHE  180  <=> LEU  374  - LEU  377 )                          
  11: 6c70-A vywc-A   164 - 167 <=>  379 - 382   (TYR  181  - ASN  184  <=> PRO  379  - CYS  382 )                          
  11: 6c70-A vywc-A   170 - 173 <=>  389 - 392   (SER  187  - GLY  190  <=> TYR  389  - ALA  392 )                          
  12: 6c70-A vyix-A    12 -  15 <=>  362 - 365   (PRO   14  - ARG   17  <=> ARG  362  - ARG  365 )                          
  12: 6c70-A vyix-A    28 -  63 <=>  395 - 430   (TYR   30  - ASP   65  <=> VAL  395  - ALA  430 )                          
  12: 6c70-A vyix-A    65 -  92 <=>  527 - 554   (VAL   67  - SER   94  <=> HIS  527  - SER  554 )                          
  12: 6c70-A vyix-A    96 - 101 <=>  559 - 564   (TYR   98  - ILE  103  <=> THR  559  - ALA  564 )                          
  12: 6c70-A vyix-A   102 - 108 <=>  566 - 572   (TRP  104  - HIS  110  <=> ASN  566  - ASN  572 )                          
  12: 6c70-A vyix-A   115 - 118 <=>  574 - 577   (ASN  117  - PHE  120  <=> LEU  574  - THR  577 )                          
  12: 6c70-A vyix-A   128 - 132 <=>  594 - 598   (ARG  130  - CYS  134  <=> ASP  594  - LEU  598 )                          
  12: 6c70-A vyix-A   223 - 231 <=>  938 - 946   (LEU  240  - LYS  317  <=> LYS  938  - ARG  946 )                          
  13: 6c70-A vyzq-A    30 -  62 <=>   10 -  42   (GLU   32  - SER   64  <=> ASP   10  - ASN   42 )                          
  13: 6c70-A vyzq-A    70 -  91 <=>   44 -  65   (ALA   72  - ARG   93  <=> GLY   44  - ALA   65 )                          
  13: 6c70-A vyzq-A    93 -  96 <=>   91 -  94   (LYS   95  - TYR   98  <=> ILE   91  - MET   94 )                          
  13: 6c70-A vyzq-A   102 - 108 <=>  149 - 155   (TRP  104  - HIS  110  <=> CYS  149  - VAL  155 )                          
  13: 6c70-A vyzq-A   111 - 114 <=>  156 - 159   (PHE  113  - SER  116  <=> HIS  156  - CYS  159 )                          
  13: 6c70-A vyzq-A   117 - 147 <=>  160 - 190   (ARG  119  - ILE  149  <=> TRP  160  - ILE  190 )                          
  13: 6c70-A vyzq-A   151 - 155 <=>  196 - 200   (GLU  153  - ILE  172  <=> MET  196  - GLU  200 )                          
  13: 6c70-A vyzq-A   160 - 163 <=>  257 - 260   (ILE  177  - PHE  180  <=> ILE  257  - LEU  260 )                          
  13: 6c70-A vyzq-A   164 - 168 <=>  263 - 267   (TYR  181  - ALA  185  <=> LEU  263  - ILE  267 )                          
  13: 6c70-A vyzq-A   170 - 173 <=>  268 - 271   (SER  187  - GLY  190  <=> ARG  268  - SER  271 )                          
  13: 6c70-A vyzq-A   284 - 288 <=>  349 - 353   (THR  370  - GLY  374  <=> TYR  349  - SER  353 )                          
  13: 6c70-A vyzq-A   335 - 338 <=>  386 - 389   (ASP  421  - GLU  424  <=> ASN  386  - GLY  389 )                          
  13: 6c70-A vyzq-A   345 - 348 <=>  391 - 394   (GLN  431  - CYS  434  <=> SER  391  - ARG  394 )                          
  14: 6c70-A vyqo-A    23 -  32 <=>  118 - 127   (PHE   25  - LYS   34  <=> LEU  118  - PRO  127 )                          
  14: 6c70-A vyqo-A    42 -  50 <=>  139 - 147   (VAL   44  - GLN   52  <=> MET  139  - LEU  147 )                          
  14: 6c70-A vyqo-A    54 -  58 <=>  162 - 166   (MET   56  - LEU   60  <=> ASP  162  - VAL  166 )                          
  14: 6c70-A vyqo-A    69 -  77 <=>  210 - 218   (THR   71  - PHE   79  <=> ARG  210  - ASN  218 )                          
  14: 6c70-A vyqo-A    78 -  81 <=>  220 - 223   (PHE   80  - PRO   83  <=> SER  220  - ASP  223 )                          
  14: 6c70-A vyqo-A   192 - 197 <=>  224 - 229   (SER  209  - VAL  214  <=> LEU  224  - GLU  229 )                          
  14: 6c70-A vyqo-A   262 - 265 <=>  232 - 235   (GLY  348  - LEU  351  <=> PRO  232  - PRO  235 )                          
  14: 6c70-A vyqo-A   267 - 287 <=>  236 - 256   (LEU  353  - ASN  373  <=> LEU  236  - ASP  256 )                          
  14: 6c70-A vyqo-A   292 - 317 <=>  257 - 282   (TYR  378  - LEU  403  <=> ALA  257  - THR  282 )                          
  14: 6c70-A vyqo-A   356 - 359 <=>  283 - 286   (SER  442  - GLY  445  <=> ASP  283  - THR  286 )                          
  14: 6c70-A vyqo-A   369 - 379 <=>  290 - 300   (LEU  455  - THR  465  <=> PHE  290  - ALA  300 )                          
  14: 6c70-A vyqo-A   381 - 387 <=>  301 - 307   (PHE  467  - LEU  473  <=> PHE  301  - GLN  307 )                          

# Translation-rotation matrices
-matrix  "6c70-A vzff-A  U(1,.)   0.613754 -0.615548 -0.494376          223.499741"
-matrix  "6c70-A vzff-A  U(2,.)   0.571502 -0.085630  0.816121          183.669266"
-matrix  "6c70-A vzff-A  U(3,.)  -0.544695 -0.783434  0.299231          163.963272"
-matrix  "6c70-A w18w-A  U(1,.)  -0.919228  0.115312 -0.376461          229.209366"
-matrix  "6c70-A w18w-A  U(2,.)   0.010185 -0.948867 -0.315511          202.764420"
-matrix  "6c70-A w18w-A  U(3,.)  -0.393594 -0.293860  0.871051          178.003525"
-matrix  "6c70-A w1fa-A  U(1,.)  -0.694525 -0.633036 -0.341907          173.454956"
-matrix  "6c70-A w1fa-A  U(2,.)   0.319642 -0.697238  0.641629          155.657532"
-matrix  "6c70-A w1fa-A  U(3,.)  -0.644565  0.336340  0.686594          106.934303"
-matrix  "6c70-A vznf-A  U(1,.)   0.861206  0.374179 -0.343968          192.373276"
-matrix  "6c70-A vznf-A  U(2,.)  -0.259269  0.905511  0.335902          206.790817"
-matrix  "6c70-A vznf-A  U(3,.)   0.437154 -0.200100  0.876844          180.750900"
-matrix  "6c70-A vwjt-A  U(1,.)  -0.110941 -0.914720  0.388561          231.456131"
-matrix  "6c70-A vwjt-A  U(2,.)   0.601780  0.249320  0.758749          190.463211"
-matrix  "6c70-A vwjt-A  U(3,.)  -0.790919  0.318005  0.522800          179.942917"
-matrix  "6c70-A vwg9-A  U(1,.)  -0.475815 -0.608277 -0.635294          225.727692"
-matrix  "6c70-A vwg9-A  U(2,.)   0.086278 -0.751094  0.654533          185.871552"
-matrix  "6c70-A vwg9-A  U(3,.)  -0.875303  0.256625  0.409863          179.852509"
-matrix  "6c70-A w1w6-A  U(1,.)   0.367220 -0.260822 -0.892817          192.501297"
-matrix  "6c70-A w1w6-A  U(2,.)  -0.354186  0.848352 -0.393511          184.005966"
-matrix  "6c70-A w1w6-A  U(3,.)   0.860059  0.460728  0.219152          180.954163"
-matrix  "6c70-A vvn4-A  U(1,.)   0.346635  0.794429 -0.498726          237.324310"
-matrix  "6c70-A vvn4-A  U(2,.)  -0.624470 -0.201287 -0.754666          163.620300"
-matrix  "6c70-A vvn4-A  U(3,.)  -0.699915  0.573033  0.426324          198.379501"
-matrix  "6c70-A w14a-A  U(1,.)  -0.240875  0.694353  0.678125          177.922073"
-matrix  "6c70-A w14a-A  U(2,.)   0.569312 -0.464784  0.678130          185.792206"
-matrix  "6c70-A w14a-A  U(3,.)   0.786043  0.549409 -0.283348          215.411728"
-matrix  "6c70-A vxmp-A  U(1,.)  -0.886443 -0.033457 -0.461628          214.077591"
-matrix  "6c70-A vxmp-A  U(2,.)  -0.081873  0.992990  0.085248          190.881973"
-matrix  "6c70-A vxmp-A  U(3,.)   0.455540  0.113362 -0.882968          239.733124"
-matrix  "6c70-A vywc-A  U(1,.)   0.677548  0.367665  0.636985          224.599197"
-matrix  "6c70-A vywc-A  U(2,.)   0.482141 -0.876064 -0.007183          188.702530"
-matrix  "6c70-A vywc-A  U(3,.)   0.555399  0.311984 -0.770842          180.508698"
-matrix  "6c70-A vyix-A  U(1,.)  -0.062663 -0.356361  0.932245          209.594513"
-matrix  "6c70-A vyix-A  U(2,.)  -0.755475 -0.593446 -0.277633          177.688080"
-matrix  "6c70-A vyix-A  U(3,.)   0.652175 -0.721684 -0.232035          225.550293"
-matrix  "6c70-A vyzq-A  U(1,.)  -0.588279  0.668473 -0.455050          221.693146"
-matrix  "6c70-A vyzq-A  U(2,.)   0.576425  0.741308  0.343798          189.824768"
-matrix  "6c70-A vyzq-A  U(3,.)   0.567152 -0.060053 -0.821421          180.378342"
-matrix  "6c70-A vyqo-A  U(1,.)  -0.775927  0.419186  0.471403          191.536484"
-matrix  "6c70-A vyqo-A  U(2,.)  -0.196284 -0.870621  0.451100          188.495926"
-matrix  "6c70-A vyqo-A  U(3,.)   0.599508  0.257492  0.757818          171.932587"
