# Supplementary material for: Structural screens identify candidate human homologs of insect chemoreceptors and cryptic Drosophila gustatory receptor-like proteins
Source: eLife. 2023 Feb 20;12:e85537. doi: 10.7554/eLife.85537 (PMC9998090; doi:10.7554/eLife.85537)
Supplement: Source data 2. — Individual text files represent the output of the Dali AF-DB search using A. bakeri Or co-receptor (Orco) chain A (PDB 6C70-A) as query and the structural proteome dataset of the indicated species (note the datasets are from version 1 of the AlphaFold Protein Structure Database; subsequent, improved models were used for the pairwise comparisons in Table 1). The four-letter codes in the file names and job titles are as described for Source data 1. [file elife-85537-data2.zip › Tbru_6C70A.txt]

# Job: Tbru_6C70A
# Query: 6c70A
# No:  Chain   Z    rmsd lali nres  %id PDB  Description
   1:  vhir-A 12.9  4.5  283   740    8   TRYB2/AFDB:AF-Q57U78-F1 Uncharacterized protein UNCHARACTERIZED PROTE
   2:  vgis-A  6.3  5.5  165   304    5   TRYB2/AFDB:AF-Q57UY3-F1 Atx10homo_assoc domain-containing protein ATX
   3:  vg6j-A  5.6  6.5  114   638    8   TRYB2/AFDB:AF-Q582I0-F1 Kinesin-like protein KINESIN-LIKE PROTEIN;
   4:  vje1-A  5.5  4.3  147   488    8   TRYB2/AFDB:AF-Q38F27-F1 RING-type domain-containing protein RING-TYPE
   5:  vhto-A  5.4  9.4  113   555   12   TRYB2/AFDB:AF-Q382U1-F1 Uncharacterized protein UNCHARACTERIZED PROTE
   6:  vd3x-A  5.4 11.6  114   408    5   TRYB2/AFDB:AF-Q57Z21-F1 RING-type domain-containing protein RING-TYPE
   7:  vf84-A  5.3 10.9   79   296    9   TRYB2/AFDB:AF-Q389R6-F1 Uncharacterized protein UNCHARACTERIZED PROTE
   8:  vfc1-A  5.3  4.7   72   214    7   TRYB2/AFDB:AF-Q382C2-F1 Uncharacterized protein UNCHARACTERIZED PROTE
   9:  ve1s-A  5.3  5.3   78   595    6   TRYB2/AFDB:AF-Q57ZC6-F1 Protein kinase domain-containing protein PROT
  10:  vj7q-A  5.3  7.3  128   222    5   TRYB2/AFDB:AF-Q582L5-F1 Uncharacterized protein UNCHARACTERIZED PROTE
  11:  vg7d-A  5.2  4.6   93   568   10   TRYB2/AFDB:AF-Q38DP9-F1 CCT-eta CCT-ETA;
  12:  vh6e-A  5.1  7.4   73   485   11   TRYB2/AFDB:AF-Q580W4-F1 Uncharacterized protein UNCHARACTERIZED PROTE
  13:  viq1-A  5.1  7.0   76   311    1   TRYB2/AFDB:AF-Q584Y1-F1 Uncharacterized protein UNCHARACTERIZED PROTE
  14:  vhit-A  5.1  4.8   92   528    3   TRYB2/AFDB:AF-Q57UC4-F1 ABC1 domain-containing protein ABC1 DOMAIN-CO
  15:  ve4o-A  5.0  6.5   75   315    4   TRYB2/AFDB:AF-Q38DZ6-F1 Uncharacterized protein UNCHARACTERIZED PROTE
  16:  vid7-A  5.0 17.6   87   741   11   TRYB2/AFDB:AF-Q581A4-F1 Uncharacterized protein UNCHARACTERIZED PROTE
  17:  vhnm-A  5.0  7.8   67   274    9   TRYB2/AFDB:AF-Q385T0-F1 Enkurin domain-containing protein ENKURIN DOM
  18:  vfyg-A  5.0  9.6   91  1331    3   TRYB2/AFDB:AF-Q580J1-F1 Uncharacterized protein UNCHARACTERIZED PROTE
  19:  veng-A  5.0 10.7   79   731    5   TRYB2/AFDB:AF-Q4GYC6-F1 RING-type domain-containing protein RING-TYPE
  20:  vggn-A  4.9  8.4  107   706   11   TRYB2/AFDB:AF-Q580W3-F1 Uncharacterized protein UNCHARACTERIZED PROTE
  21:  vgtm-A  4.9 10.8  105   283   10   TRYB2/AFDB:AF-Q38BM3-F1 Vacuolar ATP synthase subunit D, putative VAC
  22:  vibk-A  4.9  3.9   62   253    6   TRYB2/AFDB:AF-Q38FI9-F1 Enkurin domain-containing protein ENKURIN DOM
  23:  vjar-A  4.9  3.4   61   415   11   TRYB2/AFDB:AF-Q38DB6-F1 Uncharacterized protein UNCHARACTERIZED PROTE
  24:  vhhe-A  4.9  8.5  111   460    6   TRYB2/AFDB:AF-Q581U1-F1 Vacuolar transport protein 4A, putative VACUO
  25:  vequ-A  4.9 12.6   78  1150    8   TRYB2/AFDB:AF-Q38D91-F1 Uncharacterized protein UNCHARACTERIZED PROTE
  26:  vil0-A  4.9  8.7  111   578    5   TRYB2/AFDB:AF-D6XFC1-F1 Uncharacterized protein UNCHARACTERIZED PROTE
  27:  vi6q-A  4.9  3.0   51    51    8   TRYB2/AFDB:AF-Q38FF9-F1 Uncharacterized protein UNCHARACTERIZED PROTE
  28:  vdf3-A  4.9  5.2  113   380    3   TRYB2/AFDB:AF-Q582G8-F1 Uncharacterized protein UNCHARACTERIZED PROTE
  29:  vis1-A  4.9  7.3  104  1079    7   TRYB2/AFDB:AF-Q582S5-F1 Uncharacterized protein UNCHARACTERIZED PROTE
  30:  vhg0-A  4.9  3.3   61   238   10   TRYB2/AFDB:AF-Q384N7-F1 Uncharacterized protein UNCHARACTERIZED PROTE
  31:  vf8a-A  4.8  5.9  106   143    5   TRYB2/AFDB:AF-Q383X1-F1 Uncharacterized protein UNCHARACTERIZED PROTE
  32:  vdpk-A  4.8 10.9   88   503   13   TRYB2/AFDB:AF-Q57V67-F1 Serine/threonine-protein kinase, putative SER
  33:  vdgq-A  4.8  4.1   69   374   10   TRYB2/AFDB:AF-Q4GZB9-F1 Enkurin domain-containing protein ENKURIN DOM
  34:  vhn4-A  4.8  7.0   75   864    7   TRYB2/AFDB:AF-Q57TS5-F1 Translation initiation factor IF-2, putative 
  35:  vdsm-A  4.8  6.8   83   674    6   TRYB2/AFDB:AF-Q38F06-F1 Cation transporter, putative CATION TRANSPORT
  36:  vd5b-A  4.8  7.4  120  1742   10   TRYB2/AFDB:AF-Q4GZ66-F1 Protein kinase, putative PROTEIN KINASE, PUTA
  37:  ve4c-A  4.8  6.4   78   120    3   TRYB2/AFDB:AF-Q388Y7-F1 Uncharacterized protein UNCHARACTERIZED PROTE
  38:  vhxw-A  4.8  5.3   75   563    3   TRYB2/AFDB:AF-Q387V6-F1 Uncharacterized protein UNCHARACTERIZED PROTE
  39:  vg20-A  4.8 10.5   93   334    6   TRYB2/AFDB:AF-Q382L0-F1 Uncharacterized protein UNCHARACTERIZED PROTE
  40:  vh40-A  4.7  4.9   64    65    8   TRYB2/AFDB:AF-Q38FN8-F1 Uncharacterized protein UNCHARACTERIZED PROTE
  41:  vfb0-A  4.7  8.6  176  1581    4   TRYB2/AFDB:AF-Q581W6-F1 Multidrug resistance protein A MULTIDRUG RESI
  42:  vj1t-A  4.7  3.0   54    55    6   TRYB2/AFDB:AF-Q4GY68-F1 Uncharacterized protein UNCHARACTERIZED PROTE
  43:  vfjo-A  4.7  3.9   69   282    3   TRYB2/AFDB:AF-Q384K1-F1 VPS37 C-terminal domain-containing protein VP
  44:  vgfc-A  4.7  3.9   73   156    7   TRYB2/AFDB:AF-Q38EJ7-F1 Uncharacterized protein UNCHARACTERIZED PROTE
  45:  vhuv-A  4.7 23.1   98   579    5   TRYB2/AFDB:AF-Q386E2-F1 DUF155 domain-containing protein DUF155 DOMAI
  46:  vj8k-A  4.7  5.0   91   614    5   TRYB2/AFDB:AF-Q38B63-F1 Uncharacterized protein UNCHARACTERIZED PROTE
  47:  vj7t-A  4.6  4.9  165  1203    7   TRYB2/AFDB:AF-Q57XP4-F1 Uncharacterized protein UNCHARACTERIZED PROTE
  48:  vdnu-A  4.6  6.0  138   296    6   TRYB2/AFDB:AF-Q57ZB3-F1 Uncharacterized protein UNCHARACTERIZED PROTE
  49:  vgf8-A  4.6  6.1  121   798    7   TRYB2/AFDB:AF-Q57U59-F1 Dynein heavy chain, cytosolic, putative DYNEI
  50:  vdy1-A  4.6  4.2   76  1530    5   TRYB2/AFDB:AF-Q38BW7-F1 DNA-directed RNA polymerase subunit DNA-DIREC
  51:  vehb-A  4.6  4.8   80   214    6   TRYB2/AFDB:AF-Q386U8-F1 Uncharacterized protein UNCHARACTERIZED PROTE
  52:  vd6o-A  4.6  8.7  112   915    7   TRYB2/AFDB:AF-Q388U4-F1 Vacuolar protein sorting complex subunit, put
  53:  vfw6-A  4.6  6.6   78   393   10   TRYB2/AFDB:AF-Q57VX2-F1 Uncharacterized protein UNCHARACTERIZED PROTE
  54:  veke-A  4.6  2.5   55   117   11   TRYB2/AFDB:AF-Q38CX8-F1 Uncharacterized protein UNCHARACTERIZED PROTE
  55:  vfzz-A  4.6  9.0   70   391    4   TRYB2/AFDB:AF-Q384U8-F1 Uncharacterized protein UNCHARACTERIZED PROTE
  56:  vh3g-A  4.6  6.5   94   559    9   TRYB2/AFDB:AF-Q57U66-F1 Aldedh domain-containing protein ALDEDH DOMAI
  57:  vj81-A  4.5 23.1   93   274    5   TRYB2/AFDB:AF-Q583X5-F1 Uncharacterized protein UNCHARACTERIZED PROTE
  58:  vd11-A  4.5  6.5   74   197    3   TRYB2/AFDB:AF-Q57TZ7-F1 Prefoldin subunit 3 PREFOLDIN SUBUNIT 3;
  59:  vhwy-A  4.5 16.4  105   235    6   TRYB2/AFDB:AF-Q57W70-F1 Uncharacterized protein UNCHARACTERIZED PROTE
  60:  ve78-A  4.5  6.9  109   570    6   TRYB2/AFDB:AF-Q381B9-F1 MYND-type domain-containing protein MYND-TYPE
  61:  vhpa-A  4.5  4.4   75   487    8   TRYB2/AFDB:AF-Q38AX0-F1 Uncharacterized protein UNCHARACTERIZED PROTE
  62:  vgws-A  4.5  3.5   70   471    9   TRYB2/AFDB:AF-Q57YU8-F1 Metal-ion transporter, putative METAL-ION TRA
  63:  vimz-A  4.5  4.7  184  1432    8   TRYB2/AFDB:AF-Q385Y9-F1 Uncharacterized protein UNCHARACTERIZED PROTE
  64:  vh66-A  4.5  5.6  104   846    8   TRYB2/AFDB:AF-Q38C94-F1 Protein kinase, putative PROTEIN KINASE, PUTA
  65:  vd0m-A  4.5 13.0  111   312    5   TRYB2/AFDB:AF-Q38E52-F1 Uncharacterized protein UNCHARACTERIZED PROTE
  66:  qru3-A  4.5 16.6  106  1692    2   swissprot/TRYB2/AFDB:AF-Q585H6-F1 Flagellar attachment zone protein 1
  67:  viuc-A  4.5  9.4  141  1164   11   TRYB2/AFDB:AF-Q38B04-F1 SCD domain-containing protein SCD DOMAIN-CONT
  68:  vdwg-A  4.5  7.9   93   756    5   TRYB2/AFDB:AF-Q382R9-F1 Uncharacterized protein UNCHARACTERIZED PROTE
  69:  vg50-A  4.5  7.8   76   701    8   TRYB2/AFDB:AF-Q57Y89-F1 Uncharacterized protein UNCHARACTERIZED PROTE
  70:  vdvk-A  4.4  4.3   79   569   10   TRYB2/AFDB:AF-Q583V6-F1 Uncharacterized protein UNCHARACTERIZED PROTE
  71:  vgid-A  4.4  4.2   72   845    6   TRYB2/AFDB:AF-Q57Z02-F1 Uncharacterized protein UNCHARACTERIZED PROTE
  72:  ve0j-A  4.4  4.7   85  1059    7   TRYB2/AFDB:AF-Q38DD4-F1 Uncharacterized protein UNCHARACTERIZED PROTE
  73:  viuu-A  4.4 17.2  116   988    5   TRYB2/AFDB:AF-Q57U58-F1 Uncharacterized protein UNCHARACTERIZED PROTE
  74:  vdqy-A  4.4  2.7   56    98   13   TRYB2/AFDB:AF-Q583U4-F1 Uncharacterized protein UNCHARACTERIZED PROTE
  75:  vi99-A  4.4  3.7   65   617    3   TRYB2/AFDB:AF-Q383K3-F1 Kinesin-like protein, putative KINESIN-LIKE P
  76:  viaf-A  4.4  5.2   85   719    5   TRYB2/AFDB:AF-Q386I3-F1 Kinesin-like protein KINESIN-LIKE PROTEIN;
  77:  vjcc-A  4.4  8.2   93  1077    9   TRYB2/AFDB:AF-Q383V1-F1 Uncharacterized protein UNCHARACTERIZED PROTE
  78:  vg58-A  4.4  5.5  100   950    3   TRYB2/AFDB:AF-Q38AL9-F1 ATP-dependent DEAD/H RNA helicase, putative A
  79:  vew8-A  4.4  5.0   74   470    5   TRYB2/AFDB:AF-Q38BH4-F1 Uncharacterized protein UNCHARACTERIZED PROTE
  80:  vd4h-A  4.4  4.0   82   138    9   TRYB2/AFDB:AF-Q38E48-F1 Uncharacterized protein UNCHARACTERIZED PROTE
  81:  veax-A  4.3  3.9   75   966    8   TRYB2/AFDB:AF-Q38E61-F1 Uncharacterized protein UNCHARACTERIZED PROTE
  82:  vecy-A  4.3 10.4  114   534    6   TRYB2/AFDB:AF-Q57TS0-F1 Variant surface glycoprotein (VSG), putative 
  83:  ven5-A  4.3  5.3  141   453   10   TRYB2/AFDB:AF-Q38ET6-F1 Peroxisomal membrane protein PEX16 PEROXISOMA
  84:  vjgy-A  4.3  4.1   75   196    7   TRYB2/AFDB:AF-Q585G3-F1 Uncharacterized protein UNCHARACTERIZED PROTE
  85:  vepg-A  4.3 11.7   84   897    4   TRYB2/AFDB:AF-Q57Y68-F1 FHA domain-containing protein FHA DOMAIN-CONT
  86:  vjdj-A  4.3  9.6  108   202    9   TRYB2/AFDB:AF-Q582G1-F1 Exosome-associated protein 3 EXOSOME-ASSOCIAT
  87:  ve0g-A  4.3  5.2  137   573    8   TRYB2/AFDB:AF-Q384F1-F1 Uncharacterized protein UNCHARACTERIZED PROTE
  88:  vj3h-A  4.3  4.3  106  1466    6   TRYB2/AFDB:AF-Q57W03-F1 Uncharacterized protein UNCHARACTERIZED PROTE
  89:  vh2e-A  4.3  7.1  110   739    9   TRYB2/AFDB:AF-Q388N3-F1 Uncharacterized protein UNCHARACTERIZED PROTE
  90:  vjgw-A  4.3 12.0   84   180    8   TRYB2/AFDB:AF-Q382H4-F1 Uncharacterized protein UNCHARACTERIZED PROTE
  91:  vg3a-A  4.3  8.6  101   270    8   TRYB2/AFDB:AF-Q387Y8-F1 Uncharacterized protein UNCHARACTERIZED PROTE
  92:  vd6f-A  4.3 10.1  126   479    2   TRYB2/AFDB:AF-Q388I7-F1 Uncharacterized protein UNCHARACTERIZED PROTE
  93:  vhtn-A  4.3 11.8  124   288    9   TRYB2/AFDB:AF-Q583N2-F1 Uncharacterized protein UNCHARACTERIZED PROTE
  94:  vhoa-A  4.3  4.7  103  2595    6   TRYB2/AFDB:AF-Q580A8-F1 Non-specific serine/threonine protein kinase 
  95:  vh4m-A  4.3  3.4   64   736    5   TRYB2/AFDB:AF-Q584V4-F1 FG-GAP repeat protein, putative FG-GAP REPEAT
  96:  vf35-A  4.3  4.2   77   757    8   TRYB2/AFDB:AF-Q381Z2-F1 Uncharacterized protein UNCHARACTERIZED PROTE
  97:  vi18-A  4.3  9.8   97   384    7   TRYB2/AFDB:AF-Q586P0-F1 Uncharacterized protein UNCHARACTERIZED PROTE
  98:  virn-A  4.2  6.7  160  1643    4   TRYB2/AFDB:AF-Q57X65-F1 Uncharacterized protein UNCHARACTERIZED PROTE
  99:  vdnj-A  4.2 11.7  110   771    5   TRYB2/AFDB:AF-Q57ZF6-F1 Uncharacterized protein UNCHARACTERIZED PROTE
 100:  vgt1-A  4.2  4.3   86  1366    6   TRYB2/AFDB:AF-Q38FG4-F1 Uncharacterized protein UNCHARACTERIZED PROTE
 101:  vd5a-A  4.2 10.0  106   884    8   TRYB2/AFDB:AF-Q57VP7-F1 Uncharacterized protein UNCHARACTERIZED PROTE
 102:  vhvh-A  4.2  7.5   94   526   11   TRYB2/AFDB:AF-Q57TR6-F1 Variant surface glycoprotein (VSG), putative 
 103:  vfsj-A  4.2  4.0   58    98    3   TRYB2/AFDB:AF-Q4GYS5-F1 Uncharacterized protein UNCHARACTERIZED PROTE
 104:  vfp6-A  4.2  3.0   72   220    6   TRYB2/AFDB:AF-Q57TW8-F1 Uncharacterized protein UNCHARACTERIZED PROTE
 105:  vey4-A  4.2  4.8  158   546    5   TRYB2/AFDB:AF-Q38A88-F1 Uncharacterized protein UNCHARACTERIZED PROTE
 106:  vfcv-A  4.2  5.5   81  1211    2   TRYB2/AFDB:AF-Q383R4-F1 Uncharacterized protein UNCHARACTERIZED PROTE
 107:  vef0-A  4.2  6.3   74   164    5   TRYB2/AFDB:AF-Q580Z6-F1 Uncharacterized protein UNCHARACTERIZED PROTE
 108:  vgu3-A  4.2  7.9  157   794   11   TRYB2/AFDB:AF-Q586Q1-F1 CTCK domain-containing protein CTCK DOMAIN-CO
 109:  vg29-A  4.2 12.3  102   521   10   TRYB2/AFDB:AF-Q383F8-F1 Conserved oligomeric Golgi complex subunit 8 
 110:  vgs6-A  4.2  9.3   91   172   10   TRYB2/AFDB:AF-Q586U5-F1 Uncharacterized protein UNCHARACTERIZED PROTE
 111:  vite-A  4.2 24.2   94   275    5   TRYB2/AFDB:AF-Q38BH1-F1 Uncharacterized protein UNCHARACTERIZED PROTE
 112:  vfaw-A  4.2  4.7   72   379   10   TRYB2/AFDB:AF-Q38G04-F1 Uncharacterized protein UNCHARACTERIZED PROTE
 113:  viy8-A  4.2  9.7   79   298    5   TRYB2/AFDB:AF-Q383X2-F1 Uncharacterized protein UNCHARACTERIZED PROTE
 114:  vgp4-A  4.2  6.2   74   128    0   TRYB2/AFDB:AF-Q38DK8-F1 Uncharacterized protein UNCHARACTERIZED PROTE
 115:  vf28-A  4.2  7.6  108   490    8   TRYB2/AFDB:AF-Q57VF4-F1 VSG_B domain-containing protein VSG_B DOMAIN-
 116:  vdwe-A  4.2  4.3  140  1213    6   TRYB2/AFDB:AF-Q381I5-F1 Uncharacterized protein UNCHARACTERIZED PROTE
 117:  vix5-A  4.2  6.0   78   478    6   TRYB2/AFDB:AF-Q57XX2-F1 Uncharacterized protein UNCHARACTERIZED PROTE
 118:  vhat-A  4.2 10.0   78   914   10   TRYB2/AFDB:AF-Q582B5-F1 Uncharacterized protein UNCHARACTERIZED PROTE
 119:  vhll-A  4.2  3.3   60    74    8   TRYB2/AFDB:AF-Q38DY1-F1 Uncharacterized protein UNCHARACTERIZED PROTE
 120:  vdz2-A  4.1  9.0  131   271    8   TRYB2/AFDB:AF-Q580T2-F1 Uncharacterized protein UNCHARACTERIZED PROTE
 121:  vgyc-A  4.1 10.8  124   369    6   TRYB2/AFDB:AF-Q584A4-F1 Uncharacterized protein UNCHARACTERIZED PROTE
 122:  veqv-A  4.1  5.3  112   409    4   TRYB2/AFDB:AF-Q386Q4-F1 Uncharacterized protein UNCHARACTERIZED PROTE
 123:  vinw-A  4.1  8.9   94   973    3   TRYB2/AFDB:AF-Q38B85-F1 TPR-repeat-containing chaperone protein DNAJ,
 124:  veem-A  4.1  8.0   76   785    8   TRYB2/AFDB:AF-Q585F2-F1 Cysteinyl-tRNA synthetase CYSTEINYL-TRNA SYNT
 125:  vi05-A  4.1  4.5   73   169    5   TRYB2/AFDB:AF-Q38E67-F1 Uncharacterized protein UNCHARACTERIZED PROTE
 126:  vgm0-A  4.1  9.9   80   563    8   TRYB2/AFDB:AF-Q587G4-F1 DNA-directed RNA polymerase III subunit RPC3 
 127:  vfch-A  4.1  6.6   99   569   10   TRYB2/AFDB:AF-Q57TR7-F1 Variant surface glycoprotein (VSG, atypical),
 128:  viy1-A  4.1  4.4   61   237   11   TRYB2/AFDB:AF-Q387W3-F1 SNARE protein, putative SNARE PROTEIN, PUTATI
 129:  vfet-A  4.1  9.7  116   563    6   TRYB2/AFDB:AF-Q38AY7-F1 Aldehyde dehydrogenase, putative ALDEHYDE DEH
 130:  vfa4-A  4.1  7.6  151   630    7   TRYB2/AFDB:AF-Q57UR8-F1 Bromo domain-containing protein BROMO DOMAIN-
 131:  vev2-A  4.1  6.3   81   325    6   TRYB2/AFDB:AF-Q388G6-F1 U2 small nuclear ribonucleoprotein 40K U2 SMA
 132:  vf76-A  4.1  6.9   82   751    9   TRYB2/AFDB:AF-Q580F4-F1 Uncharacterized protein UNCHARACTERIZED PROTE
 133:  vjb1-A  4.1  8.1   94   537    5   TRYB2/AFDB:AF-Q4GY50-F1 Variant surface glycoprotein (VSG, atypical),
 134:  ve8k-A  4.1  6.7   69   142    3   TRYB2/AFDB:AF-Q4GYW3-F1 Uncharacterized protein UNCHARACTERIZED PROTE
 135:  vfk7-A  4.1  7.5   84   574    2   TRYB2/AFDB:AF-Q389W5-F1 Uncharacterized protein UNCHARACTERIZED PROTE
 136:  vfcc-A  4.1  5.3  152   313    6   TRYB2/AFDB:AF-Q382F4-F1 J domain-containing protein J DOMAIN-CONTAINI
 137:  vi24-A  4.1  5.1  133   305    5   TRYB2/AFDB:AF-Q38DB7-F1 Syntaxin, putative SYNTAXIN, PUTATIVE;
 138:  vdpt-A  4.1  8.0   97   309    5   TRYB2/AFDB:AF-Q583Z7-F1 Uncharacterized protein UNCHARACTERIZED PROTE
 139:  vf8r-A  4.1 21.8   89   570    7   TRYB2/AFDB:AF-Q585P4-F1 Uncharacterized protein UNCHARACTERIZED PROTE
 140:  vdkr-A  4.1 10.6   89   594    4   TRYB2/AFDB:AF-Q582T4-F1 KIF-binding protein KIF-BINDING PROTEIN;
 141:  vd3r-A  4.1 18.9  100  1501    6   TRYB2/AFDB:AF-Q587H5-F1 Protein kinase, putative PROTEIN KINASE, PUTA
 142:  vhuo-A  4.1  5.0   73   222    4   TRYB2/AFDB:AF-Q57X08-F1 Proteasome 26S non-ATPase subunit 9, putative
 143:  vemx-A  4.1  5.1   70   975    6   TRYB2/AFDB:AF-Q587B4-F1 Valyl-tRNA synthetase VALYL-TRNA SYNTHETASE;
 144:  vhoh-A  4.0  4.7   90   608    2   TRYB2/AFDB:AF-Q57YW5-F1 Uncharacterized protein UNCHARACTERIZED PROTE
 145:  vjh8-A  4.0 10.0  138   791    7   TRYB2/AFDB:AF-Q4GYM8-F1 Uncharacterized protein UNCHARACTERIZED PROTE
 146:  vepn-A  4.0 10.1  143   533    6   TRYB2/AFDB:AF-Q57XG6-F1 Variant surface glycoprotein (VSG, atypical),
 147:  vin0-A  4.0  5.0   71   116   11   TRYB2/AFDB:AF-Q57UT6-F1 Uncharacterized protein UNCHARACTERIZED PROTE
 148:  vhyl-A  4.0  4.8   56   129    9   TRYB2/AFDB:AF-Q389G4-F1 Uncharacterized protein UNCHARACTERIZED PROTE
 149:  vdhl-A  4.0  5.8   83  1232    7   TRYB2/AFDB:AF-Q580V9-F1 Uncharacterized protein UNCHARACTERIZED PROTE
 150:  vdhn-A  4.0  4.3   74   215    7   TRYB2/AFDB:AF-Q57UL5-F1 Uncharacterized protein UNCHARACTERIZED PROTE
 151:  ve45-A  4.0  5.4  177   625    7   TRYB2/AFDB:AF-Q381Q1-F1 Uncharacterized protein UNCHARACTERIZED PROTE
 152:  vdl0-A  4.0 11.5   64   454    3   TRYB2/AFDB:AF-Q382B4-F1 SB domain-containing protein SB DOMAIN-CONTAI
 153:  veq1-A  4.0  4.6   71   116    6   TRYB2/AFDB:AF-Q38G11-F1 Uncharacterized protein UNCHARACTERIZED PROTE
 154:  vh0i-A  4.0 13.1   88   568    3   TRYB2/AFDB:AF-Q383N6-F1 Dynein regulatory complex protein 9 DYNEIN RE
 155:  vezq-A  4.0 10.0   58   123    3   TRYB2/AFDB:AF-Q4GZ22-F1 Uncharacterized protein UNCHARACTERIZED PROTE
 156:  vh08-A  4.0  9.3  100   298    9   TRYB2/AFDB:AF-Q38ED5-F1 Uncharacterized protein UNCHARACTERIZED PROTE
 157:  vgbv-A  4.0  7.4   80   426   11   TRYB2/AFDB:AF-Q57VI6-F1 Uncharacterized protein UNCHARACTERIZED PROTE
 158:  vjcr-A  4.0  5.5   85   115    7   TRYB2/AFDB:AF-Q38FU1-F1 Uncharacterized protein UNCHARACTERIZED PROTE
 159:  vdqd-A  4.0  9.7  104  1009    5   TRYB2/AFDB:AF-Q381L7-F1 Uncharacterized protein UNCHARACTERIZED PROTE
 160:  vfsc-A  4.0  5.0   93   181    6   TRYB2/AFDB:AF-Q388T3-F1 Uncharacterized protein UNCHARACTERIZED PROTE
 161:  ve2x-A  4.0 13.0   89   333    6   TRYB2/AFDB:AF-Q57X18-F1 Uncharacterized protein UNCHARACTERIZED PROTE
 162:  vfwn-A  4.0  8.6  106   683    8   TRYB2/AFDB:AF-Q57ZD7-F1 Uncharacterized protein UNCHARACTERIZED PROTE
 163:  vgva-A  4.0 15.3  114   592    4   TRYB2/AFDB:AF-Q580F7-F1 Serine/threonine-protein kinase, putative SER
 164:  vjg8-A  4.0  4.2   62    88    6   TRYB2/AFDB:AF-Q4GZ60-F1 Uncharacterized protein UNCHARACTERIZED PROTE
 165:  vico-A  4.0  6.1  108   354    5   TRYB2/AFDB:AF-Q38BV1-F1 Uncharacterized protein UNCHARACTERIZED PROTE
 166:  vgd7-A  4.0  7.6   84   537    2   TRYB2/AFDB:AF-Q38G06-F1 Uncharacterized protein UNCHARACTERIZED PROTE
 167:  vf8u-A  4.0  4.3   72   433    6   TRYB2/AFDB:AF-Q38B23-F1 Cilia- and flagella-associated protein 36 CIL
 168:  vgk1-A  4.0 13.1  112   222    4   TRYB2/AFDB:AF-Q57XH0-F1 Uncharacterized protein UNCHARACTERIZED PROTE
 169:  vfyx-A  3.9  5.3  171   855   14   TRYB2/AFDB:AF-Q38A40-F1 Uncharacterized protein UNCHARACTERIZED PROTE
 170:  viyf-A  3.9  7.3   96   800    1   TRYB2/AFDB:AF-Q386Y0-F1 Intraflagellar transport protein IFT88, putat
 171:  vdge-A  3.9  6.2   76  1292    5   TRYB2/AFDB:AF-Q57W90-F1 Uncharacterized protein UNCHARACTERIZED PROTE
 172:  vdxd-A  3.9  8.1   92   394    4   TRYB2/AFDB:AF-Q586H2-F1 Uncharacterized protein UNCHARACTERIZED PROTE
 173:  ve3o-A  3.9  5.4  107   276    4   TRYB2/AFDB:AF-Q581Y9-F1 Uncharacterized protein UNCHARACTERIZED PROTE
 174:  vj9d-A  3.9  6.2   68   190   13   TRYB2/AFDB:AF-Q381E2-F1 Transmembrane protein 18 TRANSMEMBRANE PROTEI
 175:  vimg-A  3.9  6.2   74   430    5   TRYB2/AFDB:AF-Q38EE7-F1 Chaperone protein DNAJ, putative CHAPERONE PR
 176:  vgvq-A  3.9  4.4   61   118   10   TRYB2/AFDB:AF-Q4GZ83-F1 Uncharacterized protein UNCHARACTERIZED PROTE
 177:  vh1v-A  3.9  3.9   79    90    8   TRYB2/AFDB:AF-Q38F85-F1 Uncharacterized protein UNCHARACTERIZED PROTE
 178:  vf33-A  3.9  5.1  145   479   10   TRYB2/AFDB:AF-Q38BK9-F1 Uncharacterized protein UNCHARACTERIZED PROTE
 179:  vdmo-A  3.9  4.0  126   222    8   TRYB2/AFDB:AF-Q587D9-F1 Uncharacterized protein UNCHARACTERIZED PROTE
 180:  vjdv-A  3.9 10.5   78   260    8   TRYB2/AFDB:AF-Q57ZD5-F1 Chaperone protein DNAJ, putative CHAPERONE PR
 181:  viz7-A  3.9  3.8   79   104   16   TRYB2/AFDB:AF-Q381S7-F1 Uncharacterized protein UNCHARACTERIZED PROTE
 182:  vi4q-A  3.9 16.5  105   487    6   TRYB2/AFDB:AF-Q4FKF4-F1 Variant surface glycoprotein (VSG), putative 
 183:  vetl-A  3.9 17.6  110   849    6   TRYB2/AFDB:AF-Q57WI9-F1 Uncharacterized protein UNCHARACTERIZED PROTE
 184:  vfzq-A  3.9  4.4  126   306    6   TRYB2/AFDB:AF-Q582Y6-F1 Uncharacterized protein UNCHARACTERIZED PROTE
 185:  vh1p-A  3.9 26.2  118  1199    6   TRYB2/AFDB:AF-Q57UB5-F1 Structural maintenance of chromosomes protein
 186:  vemd-A  3.9  7.9   75   608    3   TRYB2/AFDB:AF-Q57YC0-F1 Uncharacterized protein UNCHARACTERIZED PROTE
 187:  vecv-A  3.9  9.5   72   653    4   TRYB2/AFDB:AF-Q57XC1-F1 Uncharacterized protein UNCHARACTERIZED PROTE
 188:  vizn-A  3.9  7.9   84   503    8   TRYB2/AFDB:AF-Q380W8-F1 Variant surface glycoprotein (VSG), putative 
 189:  vhsx-A  3.9  6.1  102  1605    7   TRYB2/AFDB:AF-Q38FY7-F1 Uncharacterized protein UNCHARACTERIZED PROTE
 190:  vdi2-A  3.9  5.7   79    97    6   TRYB2/AFDB:AF-Q4GYH7-F1 Uncharacterized protein UNCHARACTERIZED PROTE
 191:  vj58-A  3.9  6.3  108   918    5   TRYB2/AFDB:AF-Q57X11-F1 Recombination initiation protein NBS1, putati
 192:  vfgn-A  3.9  4.5  179   666   10   TRYB2/AFDB:AF-Q386K9-F1 Uncharacterized protein UNCHARACTERIZED PROTE
 193:  ves8-A  3.9  9.3   62   141   10   TRYB2/AFDB:AF-Q38D46-F1 Uncharacterized protein UNCHARACTERIZED PROTE
 194:  vfov-A  3.9  4.5   94   302    7   TRYB2/AFDB:AF-Q385I6-F1 Uncharacterized protein UNCHARACTERIZED PROTE
 195:  vdrr-A  3.9  7.2  124   406    7   TRYB2/AFDB:AF-Q57U32-F1 Phosphatidate cytidylyltransferase PHOSPHATID
 196:  viz9-A  3.9  9.0   98   595    3   TRYB2/AFDB:AF-Q385P7-F1 Uncharacterized protein UNCHARACTERIZED PROTE
 197:  vi0q-A  3.9  7.7   92   254    5   TRYB2/AFDB:AF-Q57Z83-F1 Uncharacterized protein UNCHARACTERIZED PROTE
 198:  vdri-A  3.9  6.2  113  1486    3   TRYB2/AFDB:AF-Q580Z0-F1 Uncharacterized protein UNCHARACTERIZED PROTE
 199:  veyt-A  3.8  4.1   65   528    6   TRYB2/AFDB:AF-Q385Q3-F1 Uncharacterized protein UNCHARACTERIZED PROTE
 200:  vd49-A  3.8  9.0   57   558    7   TRYB2/AFDB:AF-Q384D6-F1 Uncharacterized protein UNCHARACTERIZED PROTE
 201:  vd2d-A  3.8  8.3   74   760    8   TRYB2/AFDB:AF-Q582L1-F1 Uncharacterized protein UNCHARACTERIZED PROTE
 202:  vgsl-A  3.8  2.8   59   443    8   TRYB2/AFDB:AF-Q38B06-F1 Uncharacterized protein UNCHARACTERIZED PROTE
 203:  ve4h-A  3.8  4.0   68   240    9   TRYB2/AFDB:AF-Q57VM3-F1 Uncharacterized protein UNCHARACTERIZED PROTE
 204:  vjd8-A  3.8  5.3   74   569    4   TRYB2/AFDB:AF-Q4GZE5-F1 Uncharacterized protein UNCHARACTERIZED PROTE
 205:  veyq-A  3.8  6.5  102   135    6   TRYB2/AFDB:AF-Q4GZ68-F1 Uncharacterized protein UNCHARACTERIZED PROTE
 206:  vic0-A  3.8  5.9  125   155   12   TRYB2/AFDB:AF-Q586K7-F1 Uncharacterized protein UNCHARACTERIZED PROTE
 207:  viav-A  3.8  8.5  127   200   11   TRYB2/AFDB:AF-Q385R0-F1 Uncharacterized protein UNCHARACTERIZED PROTE
 208:  vdyc-A  3.8  8.6  122   947    7   TRYB2/AFDB:AF-Q583D3-F1 Uncharacterized protein UNCHARACTERIZED PROTE
 209:  vg1h-A  3.8  6.3  136   225    9   TRYB2/AFDB:AF-Q389C3-F1 Uncharacterized protein UNCHARACTERIZED PROTE
 210:  vfdj-A  3.8 16.6  114   700    6   TRYB2/AFDB:AF-Q57WY1-F1 Uncharacterized protein UNCHARACTERIZED PROTE
 211:  venn-A  3.8 21.2  107  1351    6   TRYB2/AFDB:AF-Q38CF3-F1 Uncharacterized protein UNCHARACTERIZED PROTE
 212:  vfiu-A  3.8  4.9   83   444    5   TRYB2/AFDB:AF-Q57V58-F1 Katanin, putative KATANIN, PUTATIVE;
 213:  ve4k-A  3.8  5.7   86   554    5   TRYB2/AFDB:AF-Q384I4-F1 Katanin p60 ATPase-containing subunit A1 KATA
 214:  vi39-A  3.8  6.0   87   387    5   TRYB2/AFDB:AF-Q585U9-F1 Uncharacterized protein UNCHARACTERIZED PROTE
 215:  vjac-A  3.8  5.4   88   557    7   TRYB2/AFDB:AF-Q38DD5-F1 Dolichol kinase DOLICHOL KINASE;
 216:  vdky-A  3.8  7.2   98   650    3   TRYB2/AFDB:AF-Q584Z2-F1 DUF155 domain-containing protein DUF155 DOMAI
 217:  vgbc-A  3.8  5.4  150   793    7   TRYB2/AFDB:AF-Q382V9-F1 VTC domain-containing protein VTC DOMAIN-CONT
 218:  vemz-A  3.8  6.7   74   328    9   TRYB2/AFDB:AF-Q57WS5-F1 Uncharacterized protein UNCHARACTERIZED PROTE
 219:  vd3h-A  3.8  7.4   92   285    2   TRYB2/AFDB:AF-Q387W9-F1 Uncharacterized protein UNCHARACTERIZED PROTE
 220:  vdxx-A  3.8  9.5  109   457    6   TRYB2/AFDB:AF-Q386E5-F1 Uncharacterized protein UNCHARACTERIZED PROTE
 221:  vgmr-A  3.8  5.3   76   966    5   TRYB2/AFDB:AF-Q583W9-F1 Uncharacterized protein UNCHARACTERIZED PROTE
 222:  viql-A  3.8  9.1   81   469    6   TRYB2/AFDB:AF-Q57WP1-F1 Mitotic cyclin MITOTIC CYCLIN;
 223:  ve0i-A  3.8 14.5  100  1522    5   TRYB2/AFDB:AF-Q586D8-F1 Uncharacterized protein UNCHARACTERIZED PROTE
 224:  veg4-A  3.7  5.9   87   801    5   TRYB2/AFDB:AF-Q4GZD9-F1 Uncharacterized protein UNCHARACTERIZED PROTE
 225:  vfy2-A  3.7  6.8  114   909    5   TRYB2/AFDB:AF-Q386H5-F1 ATPase_AAA_core domain-containing protein ATP
 226:  vj87-A  3.7  3.9   94   329   11   TRYB2/AFDB:AF-Q57Y13-F1 Uncharacterized protein UNCHARACTERIZED PROTE
 227:  ve9c-A  3.7  6.1   95   248    7   TRYB2/AFDB:AF-Q386K3-F1 Vesicular protein trafficking mediator, putat
 228:  vdru-A  3.7  7.8  121   327    3   TRYB2/AFDB:AF-Q388I2-F1 Syntaxin 5 SYNTAXIN 5;
 229:  vgx1-A  3.7  4.2  104   481    8   TRYB2/AFDB:AF-Q38C13-F1 Uncharacterized protein UNCHARACTERIZED PROTE
 230:  veek-A  3.7  8.2  148  1768    6   TRYB2/AFDB:AF-Q4GYP8-F1 DUF4456 domain-containing protein DUF4456 DOM
 231:  vf63-A  3.7  8.6  107   426    9   TRYB2/AFDB:AF-Q38E76-F1 Uncharacterized protein UNCHARACTERIZED PROTE
 232:  vegz-A  3.7  4.9   77   832    4   TRYB2/AFDB:AF-Q587I3-F1 Uncharacterized protein UNCHARACTERIZED PROTE
 233:  vjg1-A  3.7  4.1   97   675    6   TRYB2/AFDB:AF-Q580S6-F1 Uncharacterized protein UNCHARACTERIZED PROTE
 234:  vfq0-A  3.7  4.5   74   220    8   TRYB2/AFDB:AF-Q38BL4-F1 SNF-7-like protein, putative SNF-7-LIKE PROTE
 235:  vd22-A  3.7  8.2   73   415    7   TRYB2/AFDB:AF-Q57UZ9-F1 Uncharacterized protein UNCHARACTERIZED PROTE
 236:  vfbu-A  3.7  4.4   81    89   10   TRYB2/AFDB:AF-Q4GYD5-F1 Uncharacterized protein UNCHARACTERIZED PROTE
 237:  vh06-A  3.7  7.2  116   428    9   TRYB2/AFDB:AF-Q389H7-F1 Geranylgeranyl transferase type-2 subunit alp
 238:  vdxk-A  3.7  6.4  140  2503    9   TRYB2/AFDB:AF-Q57ZZ0-F1 Uncharacterized protein UNCHARACTERIZED PROTE
 239:  vfrk-A  3.7  6.7   93   861   11   TRYB2/AFDB:AF-Q57Z38-F1 Uncharacterized protein UNCHARACTERIZED PROTE
 240:  vful-A  3.7  5.7  153   419    8   TRYB2/AFDB:AF-Q38D86-F1 Phosphoinositide-binding protein, putative PH
 241:  vd69-A  3.7  4.7  121   232    4   TRYB2/AFDB:AF-Q384X7-F1 Uncharacterized protein UNCHARACTERIZED PROTE
 242:  vd7i-A  3.7  5.2   90   539    6   TRYB2/AFDB:AF-Q4GYU8-F1 Lipase-like protein, putative LIPASE-LIKE PRO
 243:  vfun-A  3.7  3.9   84   338    4   TRYB2/AFDB:AF-Q38BW4-F1 Uncharacterized protein UNCHARACTERIZED PROTE
 244:  vg02-A  3.7  3.4   61    65    5   TRYB2/AFDB:AF-Q38F82-F1 Uncharacterized protein UNCHARACTERIZED PROTE
 245:  vile-A  3.7 23.2   99  1028    4   TRYB2/AFDB:AF-Q4GYA2-F1 CNH domain-containing protein CNH DOMAIN-CONT
 246:  vd3j-A  3.7  5.6  156   958    8   TRYB2/AFDB:AF-Q57VU4-F1 Uncharacterized protein UNCHARACTERIZED PROTE
 247:  viyq-A  3.7 16.0  104  1289    7   TRYB2/AFDB:AF-Q583X6-F1 Uncharacterized protein UNCHARACTERIZED PROTE
 248:  vi1n-A  3.7  9.1  100   140    1   TRYB2/AFDB:AF-Q584E5-F1 Uncharacterized protein UNCHARACTERIZED PROTE
 249:  vedu-A  3.7  4.7   81   553    9   TRYB2/AFDB:AF-Q382T2-F1 Uncharacterized protein UNCHARACTERIZED PROTE
 250:  vdf0-A  3.7  3.4   65   623   11   TRYB2/AFDB:AF-Q383D2-F1 CS domain-containing protein CS DOMAIN-CONTAI
 251:  vggu-A  3.7  3.8   72   129   10   TRYB2/AFDB:AF-Q57ZB6-F1 Uncharacterized protein UNCHARACTERIZED PROTE
 252:  vigs-A  3.7  5.1   76   228    5   TRYB2/AFDB:AF-Q383W6-F1 Uncharacterized protein UNCHARACTERIZED PROTE
 253:  vdps-A  3.7 18.0   98   338    7   TRYB2/AFDB:AF-Q384K8-F1 Uncharacterized protein UNCHARACTERIZED PROTE
 254:  vgl3-A  3.7  8.7  107   400    6   TRYB2/AFDB:AF-Q389H5-F1 Uncharacterized protein UNCHARACTERIZED PROTE
 255:  vhbg-A  3.7  4.6   57    66    9   TRYB2/AFDB:AF-Q38FP5-F1 Uncharacterized protein UNCHARACTERIZED PROTE
 256:  vfng-A  3.7  6.3   71  2060    4   TRYB2/AFDB:AF-Q586D9-F1 Uncharacterized protein UNCHARACTERIZED PROTE
 257:  vi89-A  3.7  8.6  128  1014    8   TRYB2/AFDB:AF-Q57UW8-F1 Kinesin, putative KINESIN, PUTATIVE;
 258:  vfk5-A  3.7 16.2   94  1141   14   TRYB2/AFDB:AF-Q583D8-F1 Uncharacterized protein UNCHARACTERIZED PROTE
 259:  vjbm-A  3.7  6.9   97   115    7   TRYB2/AFDB:AF-Q38DS9-F1 Uncharacterized protein UNCHARACTERIZED PROTE
 260:  vifc-A  3.7  3.5  116   158    5   TRYB2/AFDB:AF-Q583H7-F1 Uncharacterized protein UNCHARACTERIZED PROTE
 261:  viy7-A  3.7  7.4   79  1076    6   TRYB2/AFDB:AF-Q57Y71-F1 Uncharacterized protein UNCHARACTERIZED PROTE
 262:  vj5d-A  3.7  5.7  125  1232    7   TRYB2/AFDB:AF-Q57WC3-F1 Lipase domain protein, putative LIPASE DOMAIN
 263:  vghr-A  3.7  7.1  126  1117    3   TRYB2/AFDB:AF-Q388R2-F1 Uncharacterized protein UNCHARACTERIZED PROTE
 264:  vdj9-A  3.7 19.3   88   628    5   TRYB2/AFDB:AF-Q4FKA6-F1 Translation initiation factor eIF2B delta sub
 265:  vd2u-A  3.7  4.5   73   360    7   TRYB2/AFDB:AF-Q38A45-F1 Uncharacterized protein UNCHARACTERIZED PROTE
 266:  vegt-A  3.6  4.3   77   756    8   TRYB2/AFDB:AF-Q38B13-F1 Uncharacterized protein UNCHARACTERIZED PROTE
 267:  vi80-A  3.6  5.8  122   283    7   TRYB2/AFDB:AF-Q38CA3-F1 Uncharacterized protein UNCHARACTERIZED PROTE
 268:  vfaz-A  3.6 11.0  101   328    6   TRYB2/AFDB:AF-Q4GY93-F1 Expression site-associated gene (ESAG) protei
 269:  vdke-A  3.6 13.8  115   762    3   TRYB2/AFDB:AF-Q586U8-F1 Paraflagellar rod protein, putative PARAFLAGE
 270:  vgml-A  3.6  9.8   82  1029    2   TRYB2/AFDB:AF-Q583F6-F1 Uncharacterized protein UNCHARACTERIZED PROTE
 271:  vd6x-A  3.6  7.4  104   165    5   TRYB2/AFDB:AF-Q38A14-F1 Uncharacterized protein UNCHARACTERIZED PROTE
 272:  vibw-A  3.6 11.5  101   891    4   TRYB2/AFDB:AF-Q57VI2-F1 Kinesin, putative KINESIN, PUTATIVE;
 273:  vddk-A  3.6  9.9  121   536    3   TRYB2/AFDB:AF-Q38CP0-F1 Variant surface glycoprotein (VSG), putative 
 274:  vgwa-A  3.6  4.8  132   992   11   TRYB2/AFDB:AF-Q38EX6-F1 NAD-specific glutamate dehydrogenase NAD-SPEC
 275:  vi1d-A  3.6  9.4   71   188    3   TRYB2/AFDB:AF-Q38B95-F1 Uncharacterized protein UNCHARACTERIZED PROTE
 276:  vjet-A  3.6  8.7  121   757    7   TRYB2/AFDB:AF-Q38FS0-F1 Uncharacterized protein UNCHARACTERIZED PROTE
 277:  vfxs-A  3.6  6.7  152   387    8   TRYB2/AFDB:AF-Q586R4-F1 Uncharacterized protein UNCHARACTERIZED PROTE
 278:  vg2q-A  3.6 10.9  119   323    8   TRYB2/AFDB:AF-Q4GY61-F1 Expression site-associated gene (ESAG) protei
 279:  vek3-A  3.6 10.4  108   704    5   TRYB2/AFDB:AF-Q38FE6-F1 Uncharacterized protein UNCHARACTERIZED PROTE
 280:  vid6-A  3.6  3.6   65   156    6   TRYB2/AFDB:AF-Q38CP7-F1 Uncharacterized protein UNCHARACTERIZED PROTE
 281:  vh8v-A  3.6  4.1   68   426    9   TRYB2/AFDB:AF-Q38D51-F1 Short-chain dehydrogenase, putative SHORT-CHA
 282:  vh4g-A  3.6  4.1   75   120   11   TRYB2/AFDB:AF-Q38FT2-F1 Uncharacterized protein UNCHARACTERIZED PROTE
 283:  vir0-A  3.6  5.4   66    78    3   TRYB2/AFDB:AF-Q38F67-F1 Uncharacterized protein UNCHARACTERIZED PROTE
 284:  vi7y-A  3.6  4.9   76   946    4   TRYB2/AFDB:AF-Q38BR6-F1 Uncharacterized protein UNCHARACTERIZED PROTE
 285:  vdv6-A  3.6  5.0   52   232   13   TRYB2/AFDB:AF-Q380W9-F1 Uncharacterized protein UNCHARACTERIZED PROTE
 286:  vi14-A  3.6 12.2   97   537    6   TRYB2/AFDB:AF-Q38A53-F1 Uncharacterized protein UNCHARACTERIZED PROTE
 287:  vhl9-A  3.6 11.5   95   513    8   TRYB2/AFDB:AF-Q380U7-F1 Variant surface glycoprotein (VSG), putative 
 288:  vhi8-A  3.6 12.4   98  1253    4   TRYB2/AFDB:AF-Q57Z61-F1 Protein kinase, putative PROTEIN KINASE, PUTA
 289:  vi2z-A  3.6  6.7   99   330    6   TRYB2/AFDB:AF-Q57TR1-F1 Expression site-associated gene (ESAG) protei
 290:  vgii-A  3.6  3.9   89   218    7   TRYB2/AFDB:AF-Q383K5-F1 Vacuolar protein sorting-associated protein 2
 291:  vib4-A  3.6  4.7   97  1121    8   TRYB2/AFDB:AF-Q38BF4-F1 Uncharacterized protein UNCHARACTERIZED PROTE
 292:  veh1-A  3.6  9.5   72   124    8   TRYB2/AFDB:AF-Q387H0-F1 Prefoldin subunit 4 PREFOLDIN SUBUNIT 4;
 293:  vh52-A  3.6  5.0  119   752   11   TRYB2/AFDB:AF-Q385L2-F1 Uncharacterized protein UNCHARACTERIZED PROTE
 294:  vi9f-A  3.6  4.2   69   138    6   TRYB2/AFDB:AF-Q57ZW0-F1 Uncharacterized protein UNCHARACTERIZED PROTE
 295:  vh8c-A  3.6  9.1   80   670    6   TRYB2/AFDB:AF-Q585L7-F1 Uncharacterized protein UNCHARACTERIZED PROTE
 296:  vi33-A  3.6  7.0  141  1399    2   TRYB2/AFDB:AF-Q582B6-F1 Uncharacterized protein UNCHARACTERIZED PROTE
 297:  vhst-A  3.6  3.4   84   183   11   TRYB2/AFDB:AF-Q381F1-F1 Uncharacterized protein UNCHARACTERIZED PROTE
 298:  vf8l-A  3.6  7.6  149   505    9   TRYB2/AFDB:AF-Q38AT1-F1 Uncharacterized protein UNCHARACTERIZED PROTE
 299:  vh3l-A  3.6  4.3  120   204    3   TRYB2/AFDB:AF-Q38G05-F1 Uncharacterized protein UNCHARACTERIZED PROTE
 300:  vi94-A  3.6  9.7   88   135    6   TRYB2/AFDB:AF-Q57VV5-F1 Prefoldin subunit, putative PREFOLDIN SUBUNIT
 301:  vhec-A  3.6 12.2   92   993    8   TRYB2/AFDB:AF-Q57Y55-F1 AAA domain-containing protein AAA DOMAIN-CONT
 302:  vivx-A  3.6  4.2  118   274    8   TRYB2/AFDB:AF-Q584J0-F1 Uncharacterized protein UNCHARACTERIZED PROTE
 303:  vgkq-A  3.6 10.2   86   148    8   TRYB2/AFDB:AF-Q4GYZ3-F1 Uncharacterized protein UNCHARACTERIZED PROTE
 304:  viwg-A  3.6  8.8  100   572    7   TRYB2/AFDB:AF-Q584R7-F1 Uncharacterized protein UNCHARACTERIZED PROTE
 305:  vetw-A  3.6  9.9  127   475    7   TRYB2/AFDB:AF-Q57VZ6-F1 Translation initiation factor eIF-2B beta sub
 306:  veps-A  3.6  6.6   64    78    9   TRYB2/AFDB:AF-Q57XQ4-F1 zf-Tim10_DDP domain-containing protein ZF-TIM
 307:  vgaf-A  3.6  7.3   97   506   11   TRYB2/AFDB:AF-Q4FKE6-F1 Variant surface glycoprotein (VSG), putative 
 308:  vg85-A  3.6  5.9  119  1803    5   TRYB2/AFDB:AF-Q57UD0-F1 Kinesin K39, putative KINESIN K39, PUTATIVE;
 309:  vdas-A  3.6  7.2   90   342    6   TRYB2/AFDB:AF-Q585M5-F1 RRF domain-containing protein RRF DOMAIN-CONT
 310:  vhxk-A  3.6  8.1   89   170    3   TRYB2/AFDB:AF-Q57XL5-F1 Prefoldin, putative PREFOLDIN, PUTATIVE;
 311:  vhiv-A  3.5  9.9  100  1747    7   TRYB2/AFDB:AF-Q4GZ02-F1 Raptor_N domain-containing protein RAPTOR_N D
 312:  vfi3-A  3.5  6.0  115   230    7   TRYB2/AFDB:AF-Q38C59-F1 Syntaxin, putative SYNTAXIN, PUTATIVE;
 313:  vjc0-A  3.5  9.5  138   861    5   TRYB2/AFDB:AF-Q582S7-F1 Uncharacterized protein UNCHARACTERIZED PROTE
 314:  vgyy-A  3.5  6.5  118   239    8   TRYB2/AFDB:AF-Q584X5-F1 Ferric reductase transmembrane protein, putat
 315:  vfa5-A  3.5  7.7   98   245    6   TRYB2/AFDB:AF-Q57TY8-F1 Uncharacterized protein UNCHARACTERIZED PROTE
 316:  vhnb-A  3.5  5.6   70   144    4   TRYB2/AFDB:AF-Q384W2-F1 Uncharacterized protein UNCHARACTERIZED PROTE
 317:  veyg-A  3.5  2.9   59   107    5   TRYB2/AFDB:AF-Q38BQ6-F1 Uncharacterized protein UNCHARACTERIZED PROTE
 318:  vgi7-A  3.5  5.3   90   301    3   TRYB2/AFDB:AF-Q57ZZ1-F1 Rhodanese domain-containing protein RHODANESE
 319:  vgok-A  3.5  9.2   76   111    9   TRYB2/AFDB:AF-Q585Q0-F1 Uncharacterized protein UNCHARACTERIZED PROTE
 320:  vfkm-A  3.5  6.1  100   499    7   TRYB2/AFDB:AF-Q383J5-F1 Uncharacterized protein UNCHARACTERIZED PROTE
 321:  vhef-A  3.5  7.0  100   864    7   TRYB2/AFDB:AF-Q387T0-F1 Uncharacterized protein UNCHARACTERIZED PROTE
 322:  vgpr-A  3.5  6.2   88   312    7   TRYB2/AFDB:AF-Q587G5-F1 Mitochondrial carrier protein, putative MITOC
 323:  veei-A  3.5  7.3   78   881    5   TRYB2/AFDB:AF-Q57YG9-F1 Uncharacterized protein UNCHARACTERIZED PROTE
 324:  vg1j-A  3.5  5.0  113   687    8   TRYB2/AFDB:AF-Q57ZZ4-F1 Casc1_N domain-containing protein CASC1_N DOM
 325:  vhig-A  3.5  5.9   80  1348   10   TRYB2/AFDB:AF-Q388R4-F1 Uncharacterized protein UNCHARACTERIZED PROTE
 326:  vium-A  3.5  4.1  127  1157    6   TRYB2/AFDB:AF-Q388S1-F1 Uncharacterized protein UNCHARACTERIZED PROTE
 327:  vi4p-A  3.5  4.4   77   103    3   TRYB2/AFDB:AF-Q38CP1-F1 Uncharacterized protein UNCHARACTERIZED PROTE
 328:  verr-A  3.5  5.3   89  1222    9   TRYB2/AFDB:AF-Q387G1-F1 Uncharacterized protein UNCHARACTERIZED PROTE
 329:  vief-A  3.5 13.0   77   962    3   TRYB2/AFDB:AF-Q586E4-F1 Uncharacterized protein UNCHARACTERIZED PROTE
 330:  vedw-A  3.5 12.2   71   724   10   TRYB2/AFDB:AF-Q584Q1-F1 RNA-binding protein, putative RNA-BINDING PRO
 331:  vg3u-A  3.5  7.7   87   232    3   TRYB2/AFDB:AF-Q38B47-F1 Uncharacterized protein UNCHARACTERIZED PROTE
 332:  veu5-A  3.5 10.6   84   655   11   TRYB2/AFDB:AF-Q386J9-F1 Nucleolar GTP-binding protein 1 NUCLEOLAR GTP
 333:  vhuk-A  3.5  3.7   67   151    6   TRYB2/AFDB:AF-Q586C2-F1 40S ribosomal protein S13, putative 40S RIBOS
 334:  vdmz-A  3.5  9.6   86   139    3   TRYB2/AFDB:AF-Q584S2-F1 Uncharacterized protein UNCHARACTERIZED PROTE
 335:  vgah-A  3.5  6.0  164  2063    5   TRYB2/AFDB:AF-Q581Z8-F1 SEC7 domain-containing protein SEC7 DOMAIN-CO
 336:  vgib-A  3.5  6.4   80   916    6   TRYB2/AFDB:AF-Q580L5-F1 Uncharacterized protein UNCHARACTERIZED PROTE
 337:  vhwv-A  3.5 16.4   84  1023    5   TRYB2/AFDB:AF-Q38FL3-F1 Protein kinase, putative PROTEIN KINASE, PUTA
 338:  vfpa-A  3.5  8.2  105   481   11   TRYB2/AFDB:AF-Q57VU0-F1 Glucosidase 2 subunit beta GLUCOSIDASE 2 SUBU
 339:  vd6i-A  3.5  3.2   60   172    7   TRYB2/AFDB:AF-Q38G24-F1 Trypan_glycop domain-containing protein TRYPA
 340:  vgpf-A  3.5  6.2   71   100    6   TRYB2/AFDB:AF-Q4GZ07-F1 Uncharacterized protein UNCHARACTERIZED PROTE
 341:  vhou-A  3.5  6.2   99   846    5   TRYB2/AFDB:AF-Q38AP3-F1 Uncharacterized protein UNCHARACTERIZED PROTE
 342:  vd32-A  3.5  5.6   64   515    3   TRYB2/AFDB:AF-Q38E65-F1 bVLRF1 domain-containing protein BVLRF1 DOMAI
 343:  viqt-A  3.5  4.2   91   168    5   TRYB2/AFDB:AF-Q57VL8-F1 Uncharacterized protein UNCHARACTERIZED PROTE
 344:  vgse-A  3.5  6.5  119   925    3   TRYB2/AFDB:AF-Q4GYH2-F1 Serine/threonine-protein phosphatase SERINE/T
 345:  vgiv-A  3.5  5.3  119   718    4   TRYB2/AFDB:AF-Q381N6-F1 Tb-291 membrane associated protein, putative 
 346:  vg38-A  3.5  6.1  107  1570    7   TRYB2/AFDB:AF-Q389Q3-F1 Zinc carboxypeptidase, putative ZINC CARBOXYP
 347:  vj68-A  3.5  3.9  108   213    7   TRYB2/AFDB:AF-Q386A2-F1 Uncharacterized protein UNCHARACTERIZED PROTE
 348:  vh4n-A  3.5  9.8   90   177    7   TRYB2/AFDB:AF-Q384Y2-F1 Uncharacterized protein UNCHARACTERIZED PROTE
 349:  vdex-A  3.5 13.4   97   845    8   TRYB2/AFDB:AF-Q57Y66-F1 Uncharacterized protein UNCHARACTERIZED PROTE
 350:  vdia-A  3.5 11.5  126   396    6   TRYB2/AFDB:AF-Q584A0-F1 Uncharacterized protein UNCHARACTERIZED PROTE
 351:  vft2-A  3.5  4.5   66   100    9   TRYB2/AFDB:AF-Q389X3-F1 Uncharacterized protein UNCHARACTERIZED PROTE
 352:  vhwh-A  3.5  5.8   85  1190    7   TRYB2/AFDB:AF-Q583H5-F1 DNA-directed RNA polymerase subunit beta DNA-
 353:  vigy-A  3.5  9.5  131   308    8   TRYB2/AFDB:AF-Q584A3-F1 Uncharacterized protein UNCHARACTERIZED PROTE
 354:  vj3f-A  3.5  7.2  118   850    5   TRYB2/AFDB:AF-Q388B8-F1 TOG domain-containing protein TOG DOMAIN-CONT
 355:  vhh6-A  3.5  5.7  119   784    4   TRYB2/AFDB:AF-Q38BT3-F1 Uncharacterized protein UNCHARACTERIZED PROTE
 356:  vhh5-A  3.5  5.9   64   191    8   TRYB2/AFDB:AF-Q38C54-F1 Uncharacterized protein UNCHARACTERIZED PROTE
 357:  vit5-A  3.5  4.2   84   483   11   TRYB2/AFDB:AF-Q580Z5-F1 Nucleolar protein, putative NUCLEOLAR PROTEIN
 358:  vhxl-A  3.4 11.7  118   262    4   TRYB2/AFDB:AF-Q57WK2-F1 Uncharacterized protein UNCHARACTERIZED PROTE
 359:  vfuh-A  3.4 10.1   91   324    4   TRYB2/AFDB:AF-Q57VG5-F1 Expression site-associated gene (ESAG) protei
 360:  vggo-A  3.4  9.6  105   429    5   TRYB2/AFDB:AF-Q4GZ99-F1 Uncharacterized protein UNCHARACTERIZED PROTE
 361:  vj9f-A  3.4  6.6  109   471    6   TRYB2/AFDB:AF-Q38EJ2-F1 Adenylosuccinate lyase ADENYLOSUCCINATE LYASE
 362:  vfsu-A  3.4 12.9  109   858    4   TRYB2/AFDB:AF-Q581E9-F1 Uncharacterized protein UNCHARACTERIZED PROTE
 363:  vhwk-A  3.4  4.4   71    92    3   TRYB2/AFDB:AF-Q38D58-F1 Kinetoplastid membrane protein KMP-11 KINETOP
 364:  vi4a-A  3.4  9.3  138  1201    9   TRYB2/AFDB:AF-Q385Z4-F1 Uncharacterized protein UNCHARACTERIZED PROTE
 365:  vggs-A  3.4  4.4   68   159    7   TRYB2/AFDB:AF-Q381N1-F1 Uncharacterized protein UNCHARACTERIZED PROTE
 366:  viv9-A  3.4  7.3   91   939    3   TRYB2/AFDB:AF-Q38D75-F1 Uncharacterized protein UNCHARACTERIZED PROTE
 367:  vgty-A  3.4  7.1   92   960   11   TRYB2/AFDB:AF-Q383Q8-F1 Uncharacterized protein UNCHARACTERIZED PROTE
 368:  vdpd-A  3.4 20.7  125   260    4   TRYB2/AFDB:AF-Q389R5-F1 Uncharacterized protein UNCHARACTERIZED PROTE
 369:  vejn-A  3.4  3.7   72   631    7   TRYB2/AFDB:AF-Q57ZP8-F1 Uncharacterized protein UNCHARACTERIZED PROTE
 370:  vfr8-A  3.4  9.8  154   483   10   TRYB2/AFDB:AF-Q57XJ6-F1 Uncharacterized protein UNCHARACTERIZED PROTE
 371:  vgaz-A  3.4  5.8   88  1099    3   TRYB2/AFDB:AF-Q57XP1-F1 DUF1663 domain-containing protein DUF1663 DOM
 372:  viiw-A  3.4  3.3   84   189   10   TRYB2/AFDB:AF-Q383N8-F1 Uncharacterized protein UNCHARACTERIZED PROTE
 373:  vfpl-A  3.4  6.1  132  1083    8   TRYB2/AFDB:AF-Q57YW4-F1 Uncharacterized protein UNCHARACTERIZED PROTE
 374:  vj1e-A  3.4  4.9   82   572    1   TRYB2/AFDB:AF-Q584F0-F1 Uncharacterized protein UNCHARACTERIZED PROTE
 375:  viff-A  3.4  4.7   87   192    6   TRYB2/AFDB:AF-Q386J3-F1 Uncharacterized protein UNCHARACTERIZED PROTE
 376:  vhnp-A  3.4  4.6   94   568   10   TRYB2/AFDB:AF-Q382T6-F1 Uncharacterized protein UNCHARACTERIZED PROTE
 377:  vex8-A  3.4  7.2  171  1329    7   TRYB2/AFDB:AF-Q38AG4-F1 EF-hand domain-containing protein EF-HAND DOM
 378:  vgkp-A  3.4  4.2  116  2192    7   TRYB2/AFDB:AF-Q389D1-F1 Uncharacterized protein UNCHARACTERIZED PROTE
 379:  vi6o-A  3.4  8.8  109   295    7   TRYB2/AFDB:AF-Q38AS3-F1 Uncharacterized protein UNCHARACTERIZED PROTE
 380:  ve17-A  3.4  6.9   85   191    6   TRYB2/AFDB:AF-Q38EI2-F1 Uncharacterized protein UNCHARACTERIZED PROTE
 381:  vit7-A  3.4  7.7  100   929    7   TRYB2/AFDB:AF-Q57VH8-F1 Guanylate cyclase GUANYLATE CYCLASE;
 382:  vgp7-A  3.4  9.4   75   848    5   TRYB2/AFDB:AF-Q383I9-F1 Uncharacterized protein UNCHARACTERIZED PROTE
 383:  vd1k-A  3.4 10.3  117   668    5   TRYB2/AFDB:AF-Q38DN6-F1 Uncharacterized protein UNCHARACTERIZED PROTE
 384:  vjbc-A  3.4  5.2   91   308    5   TRYB2/AFDB:AF-Q383Y1-F1 Tubulin-folding cofactor C TUBULIN-FOLDING CO
 385:  vfd1-A  3.4  7.8  139  1299    7   TRYB2/AFDB:AF-Q57YF2-F1 Uncharacterized protein UNCHARACTERIZED PROTE
 386:  vh97-A  3.4  9.8   82   510    5   TRYB2/AFDB:AF-Q38CP5-F1 Variant surface glycoprotein (VSG), putative 
 387:  vefe-A  3.4 11.9  110   324    3   TRYB2/AFDB:AF-Q57X43-F1 Expression site-associated gene (ESAG) protei
 388:  vhxc-A  3.4  5.7   61   197    2   TRYB2/AFDB:AF-Q580C2-F1 Uncharacterized protein UNCHARACTERIZED PROTE
 389:  vdap-A  3.4 14.4   79   145    6   TRYB2/AFDB:AF-Q382R3-F1 Prefoldin subunit 2, putative PREFOLDIN SUBUN
 390:  vhxy-A  3.4  8.5   63   603    6   TRYB2/AFDB:AF-Q384S7-F1 Glycerol-3-phosphate dehydrogenase GLYCEROL-3
 391:  vegw-A  3.4  7.2   69   134   13   TRYB2/AFDB:AF-Q38DW5-F1 Uncharacterized protein UNCHARACTERIZED PROTE
 392:  vdfj-A  3.4  8.9  104  1040    5   TRYB2/AFDB:AF-Q57VT2-F1 Uncharacterized protein UNCHARACTERIZED PROTE
 393:  vgcr-A  3.4  4.9   69   117    3   TRYB2/AFDB:AF-Q38ED7-F1 Uncharacterized protein UNCHARACTERIZED PROTE
 394:  vdip-A  3.4  4.6  134   476    6   TRYB2/AFDB:AF-Q381T0-F1 Uncharacterized protein UNCHARACTERIZED PROTE
 395:  vg9n-A  3.4  3.2   58    68   10   TRYB2/AFDB:AF-Q4GZ12-F1 Uncharacterized protein UNCHARACTERIZED PROTE
 396:  vezk-A  3.4  4.9  148   653   11   TRYB2/AFDB:AF-Q57Z76-F1 Ribose-phosphate pyrophosphokinase, putative 
 397:  vieg-A  3.4  8.5  113   566    5   TRYB2/AFDB:AF-Q586I0-F1 Uncharacterized protein UNCHARACTERIZED PROTE
 398:  vhqe-A  3.4  5.5  129  1251    5   TRYB2/AFDB:AF-Q57UZ5-F1 Uncharacterized protein UNCHARACTERIZED PROTE
 399:  vgpb-A  3.4  6.6   74   194    7   TRYB2/AFDB:AF-Q387Y9-F1 Uncharacterized protein UNCHARACTERIZED PROTE
 400:  vgwy-A  3.4  4.6   88   896    5   TRYB2/AFDB:AF-Q385L3-F1 DNA-directed DNA polymerase DNA-DIRECTED DNA 
 401:  veq9-A  3.4  4.6   80   368    3   TRYB2/AFDB:AF-Q38AS7-F1 Developmentally regulated GTP-binding protein
 402:  vh1y-A  3.3  6.3  110  1789    9   TRYB2/AFDB:AF-Q385W6-F1 Sister chromatid cohesion protein SISTER CHRO
 403:  vj4h-A  3.3  9.1  109   234    5   TRYB2/AFDB:AF-Q57YW6-F1 V-SNARE domain-containing protein V-SNARE DOM
 404:  vdyt-A  3.3 10.8   85   201    9   TRYB2/AFDB:AF-Q387W2-F1 Uncharacterized protein UNCHARACTERIZED PROTE
 405:  vgyt-A  3.3  8.3   83   480    4   TRYB2/AFDB:AF-Q38BM5-F1 Uncharacterized protein UNCHARACTERIZED PROTE
 406:  vhwx-A  3.3  7.4   66   265    2   TRYB2/AFDB:AF-Q584J3-F1 Smr domain-containing protein SMR DOMAIN-CONT
 407:  vi0l-A  3.3  5.3   93   324    6   TRYB2/AFDB:AF-Q381U5-F1 Coatomer subunit epsilon COATOMER SUBUNIT EPS
 408:  vitg-A  3.3 14.6   63   378    6   TRYB2/AFDB:AF-Q57Y49-F1 Uncharacterized protein UNCHARACTERIZED PROTE
 409:  vg19-A  3.3  4.7   87   654    2   TRYB2/AFDB:AF-Q389E8-F1 ABC1 protein, putative ABC1 PROTEIN, PUTATIVE
 410:  vinj-A  3.3 11.1   88  1043    3   TRYB2/AFDB:AF-Q38DW3-F1 Uncharacterized protein UNCHARACTERIZED PROTE
 411:  venj-A  3.3  6.9   53   833    8   TRYB2/AFDB:AF-Q385I8-F1 Uncharacterized protein UNCHARACTERIZED PROTE
 412:  vi5d-A  3.3  4.8  117   562    7   TRYB2/AFDB:AF-Q389Z1-F1 Amino acid transporter, putative AMINO ACID T
 413:  vgee-A  3.3  6.8  139   522    9   TRYB2/AFDB:AF-Q57VX8-F1 75 kDa invariant surface glycoprotein, putati
 414:  vhws-A  3.3  5.9   98   600    2   TRYB2/AFDB:AF-Q57XN3-F1 Dynamin-type G domain-containing protein DYNA
 415:  vdo7-A  3.3  7.8  125   445   10   TRYB2/AFDB:AF-Q584J9-F1 CRAL-TRIO domain-containing protein CRAL-TRIO
 416:  vhak-A  3.3  4.8   98   355   12   TRYB2/AFDB:AF-Q389Q8-F1 Trans-splicing factor, putative TRANS-SPLICIN
 417:  vdjd-A  3.3  8.6   82   143    6   TRYB2/AFDB:AF-Q584P6-F1 ER membrane protein complex subunit 4 ER MEMB
 418:  vhpz-A  3.3  8.5   66    87    6   TRYB2/AFDB:AF-Q38FP3-F1 Uncharacterized protein UNCHARACTERIZED PROTE
 419:  vdh4-A  3.3  3.8   91   109   12   TRYB2/AFDB:AF-Q4GYK5-F1 Uncharacterized protein UNCHARACTERIZED PROTE
 420:  vfwi-A  3.3  5.1   71   283    6   TRYB2/AFDB:AF-Q582Q4-F1 DNA replication complex GINS protein SLD5 DNA
 421:  vijt-A  3.3  3.6   54    62    7   TRYB2/AFDB:AF-Q38EZ4-F1 Uncharacterized protein UNCHARACTERIZED PROTE
 422:  vj65-A  3.3  5.4   96   214    5   TRYB2/AFDB:AF-Q38C29-F1 Calcium uniporter protein CALCIUM UNIPORTER P
 423:  vebq-A  3.3  5.5   85   169    6   TRYB2/AFDB:AF-Q387C5-F1 Uncharacterized protein UNCHARACTERIZED PROTE
 424:  vi0m-A  3.3  6.3  104   143    9   TRYB2/AFDB:AF-Q4GZ33-F1 Uncharacterized protein UNCHARACTERIZED PROTE
 425:  vh2s-A  3.3  4.7   75    89    8   TRYB2/AFDB:AF-Q4GYZ0-F1 Uncharacterized protein UNCHARACTERIZED PROTE
 426:  vdtv-A  3.3  8.2  114   533    7   TRYB2/AFDB:AF-Q57XG5-F1 Variant surface glycoprotein (VSG, atypical),
 427:  vj5u-A  3.3 14.6   77   451    4   TRYB2/AFDB:AF-Q389C8-F1 Uncharacterized protein UNCHARACTERIZED PROTE
 428:  vf2i-A  3.3  4.8   81   129   16   TRYB2/AFDB:AF-Q384Q6-F1 Uncharacterized protein UNCHARACTERIZED PROTE
 429:  vftz-A  3.3  6.5   80   235    3   TRYB2/AFDB:AF-Q385P5-F1 Uncharacterized protein UNCHARACTERIZED PROTE
 430:  vf1o-A  3.3  8.3  141   806    9   TRYB2/AFDB:AF-Q382S8-F1 Uncharacterized protein UNCHARACTERIZED PROTE
 431:  vf6g-A  3.3  7.2  104   241    6   TRYB2/AFDB:AF-Q38AA6-F1 Uncharacterized protein UNCHARACTERIZED PROTE
 432:  vg08-A  3.3  6.6  115  2147    9   TRYB2/AFDB:AF-Q38EY5-F1 Uncharacterized protein UNCHARACTERIZED PROTE
 433:  vhtq-A  3.3  4.7   71   407    3   TRYB2/AFDB:AF-Q383C2-F1 Uncharacterized protein UNCHARACTERIZED PROTE
 434:  vfo7-A  3.3  4.6   99   218    9   TRYB2/AFDB:AF-Q57X16-F1 Uncharacterized protein UNCHARACTERIZED PROTE
 435:  vdgx-A  3.3  3.8   75   490    3   TRYB2/AFDB:AF-Q57ZE1-F1 Acyltransferase ACYLTRANSFERASE;
 436:  vh21-A  3.3  3.3   57   127    5   TRYB2/AFDB:AF-Q38FW8-F1 60S ribosomal protein L35, putative 60S RIBOS
 437:  vhzm-A  3.3 11.1   98   304    6   TRYB2/AFDB:AF-Q57UB7-F1 Uncharacterized protein UNCHARACTERIZED PROTE
 438:  vezu-A  3.3  7.1   73   557    5   TRYB2/AFDB:AF-Q389U4-F1 Uncharacterized protein UNCHARACTERIZED PROTE
 439:  vdr5-A  3.3  6.6  114   159    8   TRYB2/AFDB:AF-Q388Q7-F1 Uncharacterized protein UNCHARACTERIZED PROTE
 440:  vhce-A  3.3  6.5   88   207    8   TRYB2/AFDB:AF-Q38DX7-F1 Uncharacterized protein UNCHARACTERIZED PROTE
 441:  vh8l-A  3.3 15.2   91  1090    7   TRYB2/AFDB:AF-Q582H6-F1 Uncharacterized protein UNCHARACTERIZED PROTE
 442:  vdoa-A  3.3 10.5   87   859    9   TRYB2/AFDB:AF-Q384P1-F1 Oxidoreductase-like protein OXIDOREDUCTASE-LI
 443:  vity-A  3.2  4.4  133   722    5   TRYB2/AFDB:AF-Q38ES4-F1 Uncharacterized protein UNCHARACTERIZED PROTE
 444:  viqa-A  3.2  5.7   87   191    9   TRYB2/AFDB:AF-Q57VC5-F1 Uncharacterized protein UNCHARACTERIZED PROTE
 445:  vihb-A  3.2 12.5   62   948    2   TRYB2/AFDB:AF-Q384N2-F1 DNA replication licensing factor MCM2 DNA REP
 446:  viix-A  3.2  2.7   54    77    2   TRYB2/AFDB:AF-Q38CN5-F1 Uncharacterized protein UNCHARACTERIZED PROTE
 447:  vgqb-A  3.2  4.5   58   300   12   TRYB2/AFDB:AF-Q57ZM6-F1 Uncharacterized protein UNCHARACTERIZED PROTE
 448:  vd6l-A  3.2  8.3  128   755    7   TRYB2/AFDB:AF-Q57YE6-F1 Uncharacterized protein UNCHARACTERIZED PROTE
 449:  vdju-A  3.2  5.7   92   204    9   TRYB2/AFDB:AF-Q57XF7-F1 Uncharacterized protein UNCHARACTERIZED PROTE
 450:  ve4i-A  3.2  5.5  115   997   10   TRYB2/AFDB:AF-Q381M5-F1 Uncharacterized protein UNCHARACTERIZED PROTE
 451:  vhg5-A  3.2 11.7  141  1088    6   TRYB2/AFDB:AF-Q57ZS8-F1 OSM3-like kinesin, putative OSM3-LIKE KINESIN
 452:  vg5y-A  3.2 10.0   87   834    7   TRYB2/AFDB:AF-Q57XC7-F1 Uncharacterized protein UNCHARACTERIZED PROTE
 453:  vf8b-A  3.2  4.8  128   383    7   TRYB2/AFDB:AF-Q57VV8-F1 V-type proton ATPase subunit V-TYPE PROTON AT
 454:  vdes-A  3.2  8.0   92   289    3   TRYB2/AFDB:AF-Q389D7-F1 Uncharacterized protein UNCHARACTERIZED PROTE
 455:  vf8o-A  3.2 10.9  104   532    3   TRYB2/AFDB:AF-Q387P2-F1 Variant surface glycoprotein (VSG), putative 
 456:  viwo-A  3.2  8.2   85   525    9   TRYB2/AFDB:AF-Q583H8-F1 Nucleolar protein, putative NUCLEOLAR PROTEIN
 457:  vf6d-A  3.2  6.5   76    93    5   TRYB2/AFDB:AF-Q38FL6-F1 Uncharacterized protein UNCHARACTERIZED PROTE
 458:  vdya-A  3.2  6.3   97   406    7   TRYB2/AFDB:AF-Q38DW9-F1 Uncharacterized protein UNCHARACTERIZED PROTE
 459:  vi7f-A  3.2  6.4   70    85    4   TRYB2/AFDB:AF-Q580A6-F1 Uncharacterized protein UNCHARACTERIZED PROTE
 460:  vdus-A  3.2  8.1   82   148   13   TRYB2/AFDB:AF-Q4GZA0-F1 Uncharacterized protein UNCHARACTERIZED PROTE
 461:  vj2r-A  3.2  5.1   97  1118    4   TRYB2/AFDB:AF-Q57VB4-F1 MIF4G domain-containing protein MIF4G DOMAIN-
 462:  vgje-A  3.2  7.5  118   948    8   TRYB2/AFDB:AF-Q4GZD5-F1 Uncharacterized protein UNCHARACTERIZED PROTE
 463:  vd93-A  3.2 11.2  112  1019    5   TRYB2/AFDB:AF-Q57XN9-F1 Uncharacterized protein UNCHARACTERIZED PROTE
 464:  vitu-A  3.2  5.6   65   158    5   TRYB2/AFDB:AF-Q57W96-F1 Uncharacterized protein UNCHARACTERIZED PROTE
 465:  vh1g-A  3.2 10.4  111  1756    5   TRYB2/AFDB:AF-Q38CE3-F1 Uncharacterized protein UNCHARACTERIZED PROTE
 466:  vf4e-A  3.2 10.6   96   471    3   TRYB2/AFDB:AF-Q38EM7-F1 Uncharacterized protein UNCHARACTERIZED PROTE
 467:  vhp1-A  3.2 28.9   84  1548    4   TRYB2/AFDB:AF-Q57TU4-F1 ATP-dependent DEAD/H DNA helicase recQ, putat
 468:  vh0n-A  3.2  3.6   76   883    9   TRYB2/AFDB:AF-Q38AQ7-F1 Nuclear pore protein NUCLEAR PORE PROTEIN;
 469:  vfaq-A  3.2  8.4  120  1520    8   TRYB2/AFDB:AF-Q38ET5-F1 Uncharacterized protein UNCHARACTERIZED PROTE
 470:  vdjj-A  3.2  3.8   66   294    9   TRYB2/AFDB:AF-Q383T3-F1 Uncharacterized protein UNCHARACTERIZED PROTE
 471:  viib-A  3.2  4.7  124   203    7   TRYB2/AFDB:AF-Q587C8-F1 Uncharacterized protein UNCHARACTERIZED PROTE
 472:  vd1a-A  3.2  4.6  117   411    9   TRYB2/AFDB:AF-Q383P9-F1 Uncharacterized protein UNCHARACTERIZED PROTE
 473:  vi4i-A  3.2  3.4   68   160   12   TRYB2/AFDB:AF-Q383J6-F1 Uncharacterized protein UNCHARACTERIZED PROTE
 474:  ve3v-A  3.2  4.9  100   425    6   TRYB2/AFDB:AF-Q387Q5-F1 Peptidylprolyl isomerase PEPTIDYLPROLYL ISOME
 475:  veat-A  3.2  4.9   78   218    6   TRYB2/AFDB:AF-Q386R9-F1 Uncharacterized protein UNCHARACTERIZED PROTE
 476:  vimu-A  3.2  4.5   60   126    8   TRYB2/AFDB:AF-Q582V5-F1 Uncharacterized protein UNCHARACTERIZED PROTE
 477:  vfmq-A  3.2  9.8  119   577    5   TRYB2/AFDB:AF-Q57U93-F1 Uncharacterized protein UNCHARACTERIZED PROTE
 478:  viln-A  3.2  5.1   81   331    7   TRYB2/AFDB:AF-Q580E8-F1 Expression site-associated gene (ESAG) protei
 479:  vj0w-A  3.2  5.0  106   277    5   TRYB2/AFDB:AF-Q385V8-F1 Uncharacterized protein UNCHARACTERIZED PROTE
 480:  vil7-A  3.2  3.4   60    68    7   TRYB2/AFDB:AF-Q384K6-F1 Uncharacterized protein UNCHARACTERIZED PROTE
 481:  vfnv-A  3.2  6.1  105   918    4   TRYB2/AFDB:AF-Q383K7-F1 Uncharacterized protein UNCHARACTERIZED PROTE
 482:  vdep-A  3.2 12.4   65   202    3   TRYB2/AFDB:AF-Q381W4-F1 Uncharacterized protein UNCHARACTERIZED PROTE
 483:  vj78-A  3.2 10.5   92   871    4   TRYB2/AFDB:AF-Q57ZN7-F1 zf-C6H2 domain-containing protein ZF-C6H2 DOM
 484:  vfi6-A  3.2  7.9  109   740    7   TRYB2/AFDB:AF-Q38AD5-F1 Eukaryotic translation initiation factor 3 su
 485:  vif8-A  3.1  7.8  159  1361    9   TRYB2/AFDB:AF-Q38B62-F1 Uncharacterized protein UNCHARACTERIZED PROTE
 486:  vfrs-A  3.1  6.0   53   125    2   TRYB2/AFDB:AF-Q38AW3-F1 Uncharacterized protein UNCHARACTERIZED PROTE
 487:  vgr8-A  3.1  4.9   90   179    6   TRYB2/AFDB:AF-Q387R0-F1 Uncharacterized protein UNCHARACTERIZED PROTE
 488:  vj9c-A  3.1  3.7  102   252    5   TRYB2/AFDB:AF-Q384Y3-F1 14-3-3-like protein, putative 14-3-3-LIKE PRO
 489:  vh3j-A  3.1 12.9   98   155    5   TRYB2/AFDB:AF-Q57WA6-F1 Uncharacterized protein UNCHARACTERIZED PROTE
 490:  vdjl-A  3.1  5.5   98   395    6   TRYB2/AFDB:AF-Q584A2-F1 Uncharacterized protein UNCHARACTERIZED PROTE
 491:  p7qy-A  3.1 11.8   90   735    7   swissprot/TRYB2/AFDB:AF-Q587E3-F1 Post-transcriptional regulator MKT1
 492:  vhz5-A  3.1  6.5   75   713    8   TRYB2/AFDB:AF-Q57VT7-F1 Uncharacterized protein UNCHARACTERIZED PROTE
 493:  veuh-A  3.1  5.3   90  1036    9   TRYB2/AFDB:AF-Q381J7-F1 Uncharacterized protein UNCHARACTERIZED PROTE
 494:  vg4q-A  3.1  9.9  117   957    3   TRYB2/AFDB:AF-Q38B59-F1 WSD domain-containing protein WSD DOMAIN-CONT
 495:  vgy1-A  3.1 12.8  121   471    7   TRYB2/AFDB:AF-Q57ZY9-F1 PX domain-containing protein PX DOMAIN-CONTAI
 496:  vexd-A  3.1  4.9  100   647    5   TRYB2/AFDB:AF-Q38C50-F1 Uncharacterized protein UNCHARACTERIZED PROTE
 497:  vd9g-A  3.1  7.2   87   470    8   TRYB2/AFDB:AF-Q57XI0-F1 Uncharacterized protein UNCHARACTERIZED PROTE
 498:  vg1l-A  3.1  9.5   96   729   10   TRYB2/AFDB:AF-Q38AH5-F1 Uncharacterized protein UNCHARACTERIZED PROTE
 499:  viqx-A  3.1  9.1  113  1414    4   TRYB2/AFDB:AF-Q582S3-F1 CCHC-type domain-containing protein CCHC-TYPE
 500:  vemv-A  3.1  6.6   68   139    7   TRYB2/AFDB:AF-Q38EL7-F1 Uncharacterized protein UNCHARACTERIZED PROTE
 501:  vive-A  3.1  4.9   70   277   16   TRYB2/AFDB:AF-Q38FY1-F1 Mov34/MPN/PAD-1 metallopeptidase, putative MO
 502:  vdzi-A  3.1  8.8   91   150    4   TRYB2/AFDB:AF-Q38CR2-F1 Uncharacterized protein UNCHARACTERIZED PROTE
 503:  vdz9-A  3.1  3.9   95   222    6   TRYB2/AFDB:AF-Q580L7-F1 Uncharacterized protein UNCHARACTERIZED PROTE
 504:  vdnd-A  3.1 11.2   86  1178    9   TRYB2/AFDB:AF-Q582G5-F1 Uncharacterized protein UNCHARACTERIZED PROTE
 505:  vg7g-A  3.1  3.8   66   115   12   TRYB2/AFDB:AF-Q38EJ6-F1 Uncharacterized protein UNCHARACTERIZED PROTE
 506:  vhwc-A  3.1  7.2   90   246    8   TRYB2/AFDB:AF-Q38DM9-F1 Uncharacterized protein UNCHARACTERIZED PROTE
 507:  vi2r-A  3.1 10.9   79   394    8   TRYB2/AFDB:AF-Q389Y1-F1 Uncharacterized protein UNCHARACTERIZED PROTE
 508:  vhxd-A  3.1  5.7  138  1540   10   TRYB2/AFDB:AF-Q38A70-F1 Uncharacterized protein UNCHARACTERIZED PROTE
 509:  vidb-A  3.1  9.4  107   505    3   TRYB2/AFDB:AF-Q38CQ8-F1 Variant surface glycoprotein (VSG, atypical),
 510:  vg0f-A  3.1  3.3   52   101    6   TRYB2/AFDB:AF-Q4GYE9-F1 Uncharacterized protein UNCHARACTERIZED PROTE
 511:  vdl8-A  3.1  4.1   71   775    6   TRYB2/AFDB:AF-Q584T3-F1 Uncharacterized protein UNCHARACTERIZED PROTE
 512:  vem4-A  3.1  5.1   87   348    6   TRYB2/AFDB:AF-Q582T3-F1 Uncharacterized protein UNCHARACTERIZED PROTE
 513:  vi30-A  3.1  4.2  107   399    7   TRYB2/AFDB:AF-Q38FT6-F1 Uncharacterized protein UNCHARACTERIZED PROTE
 514:  vgrq-A  3.1  6.4   74   123    5   TRYB2/AFDB:AF-Q4GY99-F1 Uncharacterized protein UNCHARACTERIZED PROTE
 515:  vfoc-A  3.1  4.8   97   103    6   TRYB2/AFDB:AF-Q38EM2-F1 Uncharacterized protein UNCHARACTERIZED PROTE
 516:  vgq2-A  3.1 20.2   84   870   10   TRYB2/AFDB:AF-Q57VU9-F1 Heat shock 70 kDa protein, putative HEAT SHOC
 517:  vjgo-A  3.1  4.7  123   544    9   TRYB2/AFDB:AF-Q384Y6-F1 Uncharacterized protein UNCHARACTERIZED PROTE
 518:  ve88-A  3.1  3.2   55   196    5   TRYB2/AFDB:AF-Q38F51-F1 Uncharacterized protein UNCHARACTERIZED PROTE
 519:  vi2h-A  3.1 10.1  101   623    6   TRYB2/AFDB:AF-Q381I1-F1 Dynein axonemal assembly factor 4 DYNEIN AXON
 520:  vh2x-A  3.1  9.8   70   261    7   TRYB2/AFDB:AF-Q38CH0-F1 Uncharacterized protein UNCHARACTERIZED PROTE
 521:  vhi3-A  3.1  2.6   77   130    5   TRYB2/AFDB:AF-Q38CY0-F1 Uncharacterized protein UNCHARACTERIZED PROTE
 522:  vixb-A  3.1  4.3  109   149   14   TRYB2/AFDB:AF-Q38ES7-F1 Uncharacterized protein UNCHARACTERIZED PROTE
 523:  vhn2-A  3.0  7.9  128   236   13   TRYB2/AFDB:AF-Q57V30-F1 Uncharacterized protein UNCHARACTERIZED PROTE
 524:  vhuu-A  3.0 14.5  137   685    8   TRYB2/AFDB:AF-Q57U35-F1 Thimet oligopeptidase A, putative THIMET OLIG
 525:  viwz-A  3.0  6.2   87   604    9   TRYB2/AFDB:AF-Q57ZB9-F1 Uncharacterized protein UNCHARACTERIZED PROTE
 526:  vf9m-A  3.0 10.0   66   115    8   TRYB2/AFDB:AF-Q38CZ2-F1 Uncharacterized protein UNCHARACTERIZED PROTE
 527:  ve35-A  3.0  6.3  106  1001    8   TRYB2/AFDB:AF-Q381I7-F1 Uncharacterized protein UNCHARACTERIZED PROTE
 528:  vgul-A  3.0 21.3   81   746    9   TRYB2/AFDB:AF-Q57TZ5-F1 Uncharacterized protein UNCHARACTERIZED PROTE
 529:  vimo-A  3.0  6.3   79   282    1   TRYB2/AFDB:AF-Q383D1-F1 Uncharacterized protein UNCHARACTERIZED PROTE
 530:  vg2b-A  3.0  8.0   93   696    3   TRYB2/AFDB:AF-Q57XU1-F1 DUF4139 domain-containing protein DUF4139 DOM
 531:  vdun-A  3.0 28.3  100   346    6   TRYB2/AFDB:AF-Q385U9-F1 SURF1-like protein SURF1-LIKE PROTEIN;
 532:  vhur-A  3.0  7.2   80   176    5   TRYB2/AFDB:AF-Q38FE8-F1 Uncharacterized protein UNCHARACTERIZED PROTE
 533:  vhab-A  3.0  7.9   76   526    9   TRYB2/AFDB:AF-Q38G13-F1 Variant surface glycoprotein (VSG, atypical),
 534:  vds1-A  3.0  7.0   96   973    6   TRYB2/AFDB:AF-Q57ZI4-F1 Uncharacterized protein UNCHARACTERIZED PROTE
 535:  vd0d-A  3.0  8.1   92  1403    7   TRYB2/AFDB:AF-Q57VW3-F1 Uncharacterized protein UNCHARACTERIZED PROTE
 536:  vft5-A  3.0  4.4   54    70    4   TRYB2/AFDB:AF-Q4GYD2-F1 Uncharacterized protein UNCHARACTERIZED PROTE
 537:  vimh-A  3.0  4.5   74   329   11   TRYB2/AFDB:AF-Q586J7-F1 Uncharacterized protein UNCHARACTERIZED PROTE
 538:  vfmh-A  3.0  5.5   87   274    8   TRYB2/AFDB:AF-Q387T2-F1 Uncharacterized protein UNCHARACTERIZED PROTE
 539:  vdeq-A  3.0  5.7   67   285    4   TRYB2/AFDB:AF-Q38DH6-F1 Uncharacterized protein UNCHARACTERIZED PROTE
 540:  vem6-A  3.0  4.5   77   143    5   TRYB2/AFDB:AF-Q385V9-F1 Uncharacterized protein UNCHARACTERIZED PROTE
 541:  vhgf-A  3.0  7.4  112   909    7   TRYB2/AFDB:AF-Q38CJ6-F1 Guanine nucleotide-binding protein subunit be
 542:  vffh-A  3.0 11.8   72   554    7   TRYB2/AFDB:AF-Q386W6-F1 Ubiquitin carboxyl-terminal hydrolase UBIQUIT
 543:  venc-A  3.0  5.3   93   669    4   TRYB2/AFDB:AF-Q388E7-F1 Uncharacterized protein UNCHARACTERIZED PROTE
 544:  vhnf-A  3.0 13.8   70   295    6   TRYB2/AFDB:AF-Q57YW7-F1 RING-type domain-containing protein RING-TYPE
 545:  vevy-A  3.0  8.9   91  1025    3   TRYB2/AFDB:AF-Q583N8-F1 AP-4 complex subunit epsilon AP-4 COMPLEX SUB
 546:  vgyi-A  3.0 10.3   80   390    1   TRYB2/AFDB:AF-Q57V49-F1 SET domain-containing protein SET DOMAIN-CONT
 547:  vi06-A  3.0  6.1  129   870   10   TRYB2/AFDB:AF-Q586B8-F1 ATP-dependent Clp protease subunit, heat shoc
 548:  vgzp-A  3.0  6.0  109   205    5   TRYB2/AFDB:AF-Q38EM8-F1 Uncharacterized protein UNCHARACTERIZED PROTE
 549:  vigc-A  3.0  6.8  113   965    5   TRYB2/AFDB:AF-Q57VF9-F1 Uncharacterized protein UNCHARACTERIZED PROTE
 550:  ve5n-A  3.0  4.7   56    62    4   TRYB2/AFDB:AF-Q38E45-F1 Uncharacterized protein UNCHARACTERIZED PROTE
 551:  vhbt-A  3.0  5.4  105   193    9   TRYB2/AFDB:AF-Q57X63-F1 Signal sequence receptor subunit gamma SIGNAL
 552:  vehq-A  3.0 18.4  111   357    5   TRYB2/AFDB:AF-Q57WF0-F1 Palmitoyltransferase PALMITOYLTRANSFERASE;
 553:  vfcx-A  3.0  4.5   67   130    7   TRYB2/AFDB:AF-Q4GYN5-F1 Uncharacterized protein UNCHARACTERIZED PROTE
 554:  vgp5-A  3.0  5.7   90  1224   11   TRYB2/AFDB:AF-Q38DM6-F1 RanBP2-type domain-containing protein RANBP2-
 555:  vfur-A  3.0  8.6  103   700   10   TRYB2/AFDB:AF-Q38BM2-F1 Uncharacterized protein UNCHARACTERIZED PROTE
 556:  ves1-A  3.0  6.4   68    95    7   TRYB2/AFDB:AF-Q57Z59-F1 zf-Tim10_DDP domain-containing protein ZF-TIM
 557:  vg36-A  3.0  7.3   90   314    4   TRYB2/AFDB:AF-Q584A1-F1 Uncharacterized protein UNCHARACTERIZED PROTE
 558:  vfmr-A  3.0 13.2   79   230    9   TRYB2/AFDB:AF-Q38AH2-F1 SAS-6_N domain-containing protein SAS-6_N DOM
 559:  vdih-A  3.0 16.2   83  1736    2   TRYB2/AFDB:AF-D6XEJ8-F1 Uncharacterized protein UNCHARACTERIZED PROTE
 560:  vdx0-A  3.0  5.2   91  1182    7   TRYB2/AFDB:AF-Q4GYJ1-F1 Uncharacterized protein UNCHARACTERIZED PROTE
 561:  vhoy-A  3.0  7.2  108   141    5   TRYB2/AFDB:AF-Q38CT1-F1 Uncharacterized protein UNCHARACTERIZED PROTE
 562:  vhki-A  3.0  6.6  135   471   10   TRYB2/AFDB:AF-Q385Z5-F1 Palmitoyltransferase PALMITOYLTRANSFERASE;
 563:  vgmw-A  3.0  8.0   68   766    4   TRYB2/AFDB:AF-Q385P6-F1 Chaperone protein DNAJ, putative CHAPERONE PR
 564:  ve9r-A  3.0  5.0   74   193    3   TRYB2/AFDB:AF-Q57Z75-F1 Uncharacterized protein UNCHARACTERIZED PROTE
 565:  vg8y-A  3.0  3.5   62   278    0   TRYB2/AFDB:AF-Q583F4-F1 Uncharacterized protein UNCHARACTERIZED PROTE
 566:  vdpl-A  3.0  7.8  114   262    8   TRYB2/AFDB:AF-Q383X6-F1 14-3-3-like protein, putative 14-3-3-LIKE PRO
 567:  vf4h-A  3.0 15.7   90   629    6   TRYB2/AFDB:AF-Q386P0-F1 Uncharacterized protein UNCHARACTERIZED PROTE
 568:  vga4-A  3.0  4.9   58    83    5   TRYB2/AFDB:AF-Q385M9-F1 Uncharacterized protein UNCHARACTERIZED PROTE
 569:  vi7b-A  3.0 12.0   91   197   11   TRYB2/AFDB:AF-Q38AJ9-F1 Uncharacterized protein UNCHARACTERIZED PROTE
 570:  vejs-A  2.9  4.1  112   492    6   TRYB2/AFDB:AF-Q385T8-F1 Clathrin coat assembly protein, putative CLAT
 571:  viyj-A  2.9  4.5   78   512    9   TRYB2/AFDB:AF-Q387P1-F1 Variant surface glycoprotein (VSG), putative 
 572:  vdph-A  2.9  8.1   79   116   10   TRYB2/AFDB:AF-Q38DV6-F1 Uncharacterized protein UNCHARACTERIZED PROTE
 573:  vj06-A  2.9 11.1  108  1417   11   TRYB2/AFDB:AF-Q38E23-F1 AMP deaminase AMP DEAMINASE;
 574:  vhw7-A  2.9  8.7   77   339    6   TRYB2/AFDB:AF-Q382G9-F1 Uncharacterized protein UNCHARACTERIZED PROTE
 575:  vdxh-A  2.9  6.2   74   477    9   TRYB2/AFDB:AF-Q57Z50-F1 Variant surface glycoprotein (VSG, atypical),
 576:  vee7-A  2.9 11.4  132   621    6   TRYB2/AFDB:AF-Q381R0-F1 Uncharacterized protein UNCHARACTERIZED PROTE
 577:  vfe8-A  2.9 11.3   96  1017    6   TRYB2/AFDB:AF-Q57Y70-F1 Uncharacterized protein UNCHARACTERIZED PROTE
 578:  vedr-A  2.9  8.3  123   278    6   TRYB2/AFDB:AF-Q57TY6-F1 RING-type domain-containing protein RING-TYPE
 579:  vdj8-A  2.9 12.1  126   308    9   TRYB2/AFDB:AF-Q57YL3-F1 Uncharacterized protein UNCHARACTERIZED PROTE
 580:  vje4-A  2.9 19.7  117   959   10   TRYB2/AFDB:AF-Q388V1-F1 Uncharacterized protein UNCHARACTERIZED PROTE
 581:  vgm4-A  2.9  9.5  145  1056    6   TRYB2/AFDB:AF-Q386H0-F1 Uncharacterized protein UNCHARACTERIZED PROTE
 582:  viyp-A  2.9  5.4   73    99    1   TRYB2/AFDB:AF-Q386U0-F1 Uncharacterized protein UNCHARACTERIZED PROTE
 583:  vd7o-A  2.9  5.2   89   988    8   TRYB2/AFDB:AF-Q4GYP4-F1 Uncharacterized protein UNCHARACTERIZED PROTE
 584:  vh13-A  2.9  4.8   82   219    4   TRYB2/AFDB:AF-Q383S9-F1 Class-E vacuolar protein-sorting protein 24 (
 585:  viei-A  2.9  7.2   90   353    0   TRYB2/AFDB:AF-Q4GYG7-F1 Cytochrome C oxidase subunit IV (PMID:1246797
 586:  vgp8-A  2.9  8.8  123   914    8   TRYB2/AFDB:AF-Q581B5-F1 Uncharacterized protein UNCHARACTERIZED PROTE
 587:  vhxo-A  2.9  4.7  126   473    4   TRYB2/AFDB:AF-Q583F8-F1 Amino acid transporter, putative AMINO ACID T
 588:  vi8s-A  2.9  7.4  129  1719    5   TRYB2/AFDB:AF-Q38CF6-F1 Uncharacterized protein UNCHARACTERIZED PROTE
 589:  vdkd-A  2.9  2.4   46   182    7   TRYB2/AFDB:AF-Q586H1-F1 ATP synthase, epsilon chain, putative ATP SYN
 590:  vf8q-A  2.9  6.6   90   177    9   TRYB2/AFDB:AF-Q57VY3-F1 Uncharacterized protein UNCHARACTERIZED PROTE
 591:  vj9z-A  2.9 16.4  100   411    5   TRYB2/AFDB:AF-Q381I2-F1 Uncharacterized protein UNCHARACTERIZED PROTE
 592:  vdla-A  2.9  9.2   87   213    3   TRYB2/AFDB:AF-Q382P3-F1 Uncharacterized protein UNCHARACTERIZED PROTE
 593:  vhlc-A  2.9  5.1   70    83   10   TRYB2/AFDB:AF-Q4GYV7-F1 Uncharacterized protein UNCHARACTERIZED PROTE
 594:  vhzx-A  2.9  4.9   92   128    8   TRYB2/AFDB:AF-Q381H1-F1 Tubulin-specific chaperone A TUBULIN-SPECIFIC
 595:  vdi4-A  2.9  7.1   86   411    6   TRYB2/AFDB:AF-Q57UA3-F1 Uncharacterized protein UNCHARACTERIZED PROTE
 596:  vdak-A  2.9  5.3   53    89    4   TRYB2/AFDB:AF-Q38DT6-F1 Uncharacterized protein UNCHARACTERIZED PROTE
 597:  vd7u-A  2.9  5.4   61   227    3   TRYB2/AFDB:AF-Q584R4-F1 p22 protein P22 PROTEIN;
 598:  vj1h-A  2.9  7.7  113   582    6   TRYB2/AFDB:AF-Q38B08-F1 Uncharacterized protein UNCHARACTERIZED PROTE
 599:  ve20-A  2.9 10.3  111   127   10   TRYB2/AFDB:AF-Q38CR1-F1 Uncharacterized protein UNCHARACTERIZED PROTE
 600:  vgus-A  2.9  6.0  154   888    5   TRYB2/AFDB:AF-Q580Q3-F1 SMK-1 domain-containing protein SMK-1 DOMAIN-
 601:  vd7j-A  2.9  7.4   68   171    4   TRYB2/AFDB:AF-Q38C28-F1 Uncharacterized protein UNCHARACTERIZED PROTE
 602:  vfhj-A  2.9  5.8  129   911    8   TRYB2/AFDB:AF-Q4GYP6-F1 Uncharacterized protein UNCHARACTERIZED PROTE
 603:  viip-A  2.9  5.0   77   324    5   TRYB2/AFDB:AF-Q584V7-F1 Uncharacterized protein UNCHARACTERIZED PROTE
 604:  vfy6-A  2.9 14.2  120   322    6   TRYB2/AFDB:AF-Q386W8-F1 Cation transporter protein, putative CATION T
 605:  vhvx-A  2.9  4.0   69   670    6   TRYB2/AFDB:AF-Q57YA5-F1 AAA domain-containing protein AAA DOMAIN-CONT
 606:  viwa-A  2.9  3.1   60   322   15   TRYB2/AFDB:AF-Q583H4-F1 Uncharacterized protein UNCHARACTERIZED PROTE
 607:  vh5z-A  2.9 10.4   71   617    7   TRYB2/AFDB:AF-Q4GZA5-F1 Glycerol-3-phosphate dehydrogenase (FAD-depen
 608:  vj6x-A  2.9 10.6  102   656    2   TRYB2/AFDB:AF-Q586Q0-F1 Uncharacterized protein UNCHARACTERIZED PROTE
 609:  vg7z-A  2.9  6.1  106  1501    4   TRYB2/AFDB:AF-Q583T8-F1 Uncharacterized protein UNCHARACTERIZED PROTE
 610:  vjh5-A  2.9  4.8  127   604    8   TRYB2/AFDB:AF-Q38ED2-F1 Uncharacterized protein UNCHARACTERIZED PROTE
 611:  ver8-A  2.9  4.9  100   424    2   TRYB2/AFDB:AF-Q57UB1-F1 Uncharacterized protein UNCHARACTERIZED PROTE
 612:  ves9-A  2.9  3.7   56   100    4   TRYB2/AFDB:AF-Q38F35-F1 Uncharacterized protein UNCHARACTERIZED PROTE
 613:  vi5w-A  2.9  6.5  112   348    6   TRYB2/AFDB:AF-Q57WF4-F1 Uncharacterized protein UNCHARACTERIZED PROTE
 614:  vi9q-A  2.9  4.7  113   734   10   TRYB2/AFDB:AF-Q583T9-F1 Serine/threonine protein phosphatase, putativ
 615:  vfsr-A  2.9  7.8  130  1137    6   TRYB2/AFDB:AF-Q386Z6-F1 Uncharacterized protein UNCHARACTERIZED PROTE
 616:  vh92-A  2.9 11.6  108  1076    3   TRYB2/AFDB:AF-Q381S8-F1 Uncharacterized protein UNCHARACTERIZED PROTE
 617:  vh0b-A  2.9 11.0   96   835    4   TRYB2/AFDB:AF-Q387V9-F1 Vps53_N domain-containing protein VPS53_N DOM
 618:  vg06-A  2.9  9.7   65   587   15   TRYB2/AFDB:AF-Q385K3-F1 Replication factor C, subunit 1, putative REP
 619:  vemj-A  2.9  5.6  101   192    5   TRYB2/AFDB:AF-Q386Z2-F1 Uncharacterized protein UNCHARACTERIZED PROTE
 620:  vgr2-A  2.9  8.6  117   307    5   TRYB2/AFDB:AF-Q38FX7-F1 Peroxisomal membrane protein 4, putative PERO
 621:  vff7-A  2.9  6.7  110   747    3   TRYB2/AFDB:AF-Q38A64-F1 Uncharacterized protein UNCHARACTERIZED PROTE
 622:  veo5-A  2.9 17.8  138   737    7   TRYB2/AFDB:AF-Q57W72-F1 Uncharacterized protein UNCHARACTERIZED PROTE
 623:  vfh9-A  2.8 20.5  111   966    6   TRYB2/AFDB:AF-Q385Q8-F1 Uncharacterized protein UNCHARACTERIZED PROTE
 624:  vgkk-A  2.8 12.7   74   463    5   TRYB2/AFDB:AF-Q385D5-F1 Uncharacterized protein UNCHARACTERIZED PROTE
 625:  roga-A  2.8  7.3   58   566    7   swissprot/TRYB2/AFDB:AF-Q57ZL2-F1 Intraflagellar transport protein 56
 626:  veda-A  2.8  5.8   85   164    6   TRYB2/AFDB:AF-Q583R6-F1 Transmembrane protein 107 TRANSMEMBRANE PROTE
 627:  vdw6-A  2.8  7.0  111   372    5   TRYB2/AFDB:AF-Q4GY90-F1 Expression site-associated gene 11 (ESAG11) p
 628:  vj2h-A  2.8  7.0  131   252   10   TRYB2/AFDB:AF-Q57X51-F1 Elongation of fatty acids protein ELONGATION 
 629:  vh0c-A  2.8  5.2   72   118    7   TRYB2/AFDB:AF-Q38FR3-F1 Uncharacterized protein UNCHARACTERIZED PROTE
 630:  vjc8-A  2.8 10.3   89   305    6   TRYB2/AFDB:AF-Q38CM0-F1 ATP synthase F1 subunit gamma protein, putati
 631:  vgih-A  2.8  5.6   68   315    4   TRYB2/AFDB:AF-Q387T8-F1 Uncharacterized protein UNCHARACTERIZED PROTE
 632:  ve5y-A  2.8  9.2  117   382    3   TRYB2/AFDB:AF-Q57U18-F1 GARP domain-containing protein GARP DOMAIN-CO
 633:  vfnt-A  2.8  4.7   98   186   10   TRYB2/AFDB:AF-Q57YC4-F1 Uncharacterized protein UNCHARACTERIZED PROTE
 634:  vj50-A  2.8  5.8   64  1352    6   TRYB2/AFDB:AF-Q57ZA4-F1 Uncharacterized protein UNCHARACTERIZED PROTE
 635:  vdvv-A  2.8  8.1   88   700    8   TRYB2/AFDB:AF-Q384F6-F1 ATPase, putative ATPASE, PUTATIVE;
 636:  vezp-A  2.8  3.5   60   169    5   TRYB2/AFDB:AF-Q386R5-F1 Uncharacterized protein UNCHARACTERIZED PROTE
 637:  vjh6-A  2.8 11.1   74   200    5   TRYB2/AFDB:AF-Q585D2-F1 Uncharacterized protein UNCHARACTERIZED PROTE
 638:  vinu-A  2.8 10.2   70   167    6   TRYB2/AFDB:AF-Q587B5-F1 Uncharacterized protein UNCHARACTERIZED PROTE
 639:  vis7-A  2.8  5.1   79   281    4   TRYB2/AFDB:AF-Q4GYR2-F1 Soluble N-ethylmaleimide sensitive factor (NS
 640:  vd7k-A  2.8  6.5   94   132    7   TRYB2/AFDB:AF-Q4GZD7-F1 Uncharacterized protein UNCHARACTERIZED PROTE
 641:  ve6m-A  2.8  7.1   91   161   10   TRYB2/AFDB:AF-Q389Y2-F1 Uncharacterized protein UNCHARACTERIZED PROTE
 642:  vi7i-A  2.8  6.2  130   624    8   TRYB2/AFDB:AF-Q57XK6-F1 U-box domain-containing protein U-BOX DOMAIN-
 643:  vf2b-A  2.8  6.4  126  1144    5   TRYB2/AFDB:AF-Q57ZN3-F1 Uncharacterized protein UNCHARACTERIZED PROTE
 644:  vfaa-A  2.8  5.2   89   554   15   TRYB2/AFDB:AF-Q57W77-F1 Probable methyltransferase BMT2 homolog PROBA
 645:  vdsa-A  2.8  5.3  125   435   10   TRYB2/AFDB:AF-Q57WJ1-F1 Phosphatidyl serine synthase, putative PHOSPH
 646:  vd4l-A  2.8  9.1   87   593    3   TRYB2/AFDB:AF-Q389U7-F1 Uncharacterized protein UNCHARACTERIZED PROTE
 647:  vi7d-A  2.8  9.7   85  1063    8   TRYB2/AFDB:AF-Q582J0-F1 Uncharacterized protein UNCHARACTERIZED PROTE
 648:  vd96-A  2.8 10.5  122   426    9   TRYB2/AFDB:AF-Q584A6-F1 VSG_B domain-containing protein VSG_B DOMAIN-
 649:  vh9l-A  2.8  8.0   88   679    8   TRYB2/AFDB:AF-Q57UW6-F1 Uncharacterized protein UNCHARACTERIZED PROTE
 650:  vh2p-A  2.8  6.8   90   169    8   TRYB2/AFDB:AF-Q585H9-F1 Uncharacterized protein UNCHARACTERIZED PROTE
 651:  vdb1-A  2.8  8.9  102   159    7   TRYB2/AFDB:AF-Q384N0-F1 Uncharacterized protein UNCHARACTERIZED PROTE
 652:  vd0c-A  2.8 13.9  121   964   12   TRYB2/AFDB:AF-Q38DK5-F1 Uncharacterized protein UNCHARACTERIZED PROTE
 653:  vj03-A  2.8  4.8   76   189   11   TRYB2/AFDB:AF-Q385Y4-F1 Uncharacterized protein UNCHARACTERIZED PROTE
 654:  vdzc-A  2.8  6.5   84   725    1   TRYB2/AFDB:AF-Q384P9-F1 ATP-grasp domain-containing protein ATP-GRASP
 655:  vdvq-A  2.8  8.0  108   418    7   TRYB2/AFDB:AF-Q385F4-F1 Uncharacterized protein UNCHARACTERIZED PROTE
 656:  vha9-A  2.8  4.9   90   367    7   TRYB2/AFDB:AF-Q57WF1-F1 Farnesyl pyrophosphate synthase FARNESYL PYRO
 657:  vin3-A  2.8  9.7  135   323    7   TRYB2/AFDB:AF-Q38CM4-F1 Expression site-associated gene (ESAG) protei
 658:  vgxj-A  2.8  5.8  146   567    7   TRYB2/AFDB:AF-Q57VS5-F1 Uncharacterized protein UNCHARACTERIZED PROTE
 659:  vd3a-A  2.8  8.9  119   542    3   TRYB2/AFDB:AF-Q381L2-F1 Uncharacterized protein UNCHARACTERIZED PROTE
 660:  vi15-A  2.8  4.3   72   166    6   TRYB2/AFDB:AF-Q57YK2-F1 Hypothetical predicted multi-pass transmembra
 661:  vfvc-A  2.8  6.7   96   459    7   TRYB2/AFDB:AF-Q57XH8-F1 Uncharacterized protein UNCHARACTERIZED PROTE
 662:  verx-A  2.8  4.8   60   102    3   TRYB2/AFDB:AF-Q57ZF1-F1 Uncharacterized protein UNCHARACTERIZED PROTE
 663:  vesr-A  2.8  6.9  106   479    6   TRYB2/AFDB:AF-Q585X6-F1 Uncharacterized protein UNCHARACTERIZED PROTE
 664:  vdgu-A  2.8  9.8  104   155    6   TRYB2/AFDB:AF-Q587F6-F1 Vesicle transport protein VESICLE TRANSPORT P
 665:  vdr6-A  2.8  5.6   91  1004    8   TRYB2/AFDB:AF-Q38FS8-F1 Serine/threonine protein kinase, putative SER
 666:  ve03-A  2.8  7.1   82   425    9   TRYB2/AFDB:AF-Q389L7-F1 Procyclic form surface glycoprotein PROCYCLIC
 667:  vhy4-A  2.8  4.3   55   105    7   TRYB2/AFDB:AF-Q38G34-F1 Uncharacterized protein UNCHARACTERIZED PROTE
 668:  vet6-A  2.8  4.1  105   907   10   TRYB2/AFDB:AF-Q4GYI6-F1 Uncharacterized protein UNCHARACTERIZED PROTE
 669:  vfgw-A  2.8  5.1  120  1675    5   TRYB2/AFDB:AF-Q57ZN1-F1 Uncharacterized protein UNCHARACTERIZED PROTE
 670:  vhvs-A  2.8  5.1  117  1061    5   TRYB2/AFDB:AF-Q57ZK1-F1 Cnd3 domain-containing protein CND3 DOMAIN-CO
 671:  vhgj-A  2.8  5.2  107  1370    7   TRYB2/AFDB:AF-Q384A9-F1 Protein kinase, putative PROTEIN KINASE, PUTA
 672:  vg3d-A  2.8  5.2   93   360    4   TRYB2/AFDB:AF-Q38C56-F1 Uncharacterized protein UNCHARACTERIZED PROTE
 673:  vg12-A  2.8  5.2   78   359   13   TRYB2/AFDB:AF-Q38FV3-F1 Membrane protein YIP1, putative MEMBRANE PROT
 674:  vds0-A  2.8  9.9  112   409    1   TRYB2/AFDB:AF-Q38F55-F1 Uncharacterized protein UNCHARACTERIZED PROTE
 675:  veom-A  2.8  4.9   93  2135    3   TRYB2/AFDB:AF-Q381C0-F1 Dopey_N domain-containing protein DOPEY_N DOM
 676:  vhfp-A  2.8  3.1   51    51    2   TRYB2/AFDB:AF-Q38F39-F1 Uncharacterized protein UNCHARACTERIZED PROTE
 677:  vfna-A  2.8  4.5  135  2550    8   TRYB2/AFDB:AF-Q38ES0-F1 Uncharacterized protein UNCHARACTERIZED PROTE
 678:  vj5c-A  2.8 23.1   93   163   10   TRYB2/AFDB:AF-Q38CN6-F1 Uncharacterized protein UNCHARACTERIZED PROTE
 679:  vhah-A  2.8  7.2   89   279    6   TRYB2/AFDB:AF-Q38AK5-F1 Uncharacterized protein UNCHARACTERIZED PROTE
 680:  viv5-A  2.8  5.6  135  1716    5   TRYB2/AFDB:AF-Q381K3-F1 SpoU_methylase domain-containing protein SPOU
 681:  vhx9-A  2.8  4.1   77   650    4   TRYB2/AFDB:AF-Q385Q6-F1 SET domain-containing protein SET DOMAIN-CONT
 682:  vhmq-A  2.8  4.0  130  1831   10   TRYB2/AFDB:AF-Q382Q4-F1 E3 ubiquitin-protein ligase E3 UBIQUITIN-PROT
 683:  vdg2-A  2.8 17.6  111   539    6   TRYB2/AFDB:AF-Q57X92-F1 Uncharacterized protein UNCHARACTERIZED PROTE
 684:  vdu6-A  2.8  8.9  157   484    4   TRYB2/AFDB:AF-Q385J6-F1 Uncharacterized protein UNCHARACTERIZED PROTE
 685:  visi-A  2.8 14.5  132   849   12   TRYB2/AFDB:AF-Q381A6-F1 Uncharacterized protein UNCHARACTERIZED PROTE
 686:  vdn7-A  2.8  6.5   95   341   11   TRYB2/AFDB:AF-Q38A11-F1 Uncharacterized protein UNCHARACTERIZED PROTE
 687:  vfoe-A  2.7 12.6   97   691    7   TRYB2/AFDB:AF-Q387J7-F1 ABC transporter, putative ABC TRANSPORTER, PU
 688:  vin9-A  2.7  9.0   67   557    3   TRYB2/AFDB:AF-Q585P3-F1 Zinc finger protein, putative ZINC FINGER PRO
 689:  vif5-A  2.7 13.4   98  1461    7   TRYB2/AFDB:AF-Q57ZD1-F1 Uncharacterized protein UNCHARACTERIZED PROTE
 690:  viq7-A  2.7  6.4   99   948    5   TRYB2/AFDB:AF-Q57XV6-F1 Uncharacterized protein UNCHARACTERIZED PROTE
 691:  vhdi-A  2.7  6.5   67   582   10   TRYB2/AFDB:AF-Q57ZB0-F1 Uncharacterized protein UNCHARACTERIZED PROTE
 692:  vj8j-A  2.7 12.7   87   366    9   TRYB2/AFDB:AF-Q387S0-F1 Cation transporter, putative CATION TRANSPORT
 693:  vdz4-A  2.7 12.1   94   200   10   TRYB2/AFDB:AF-Q57W01-F1 Uncharacterized protein UNCHARACTERIZED PROTE
 694:  vi0y-A  2.7  4.6  130   471    8   TRYB2/AFDB:AF-Q57WK0-F1 Amino acid transporter, putative AMINO ACID T
 695:  vdje-A  2.7  5.2   84   133   11   TRYB2/AFDB:AF-Q584H1-F1 Uncharacterized protein UNCHARACTERIZED PROTE
 696:  vdhj-A  2.7 15.6   70   132    7   TRYB2/AFDB:AF-Q57YX7-F1 Uncharacterized protein UNCHARACTERIZED PROTE
 697:  vhne-A  2.7  4.8   99  1274   10   TRYB2/AFDB:AF-Q584C3-F1 Uncharacterized protein UNCHARACTERIZED PROTE
 698:  vdaa-A  2.7 16.6   95   203    4   TRYB2/AFDB:AF-Q57Y74-F1 Uncharacterized protein UNCHARACTERIZED PROTE
 699:  vfys-A  2.7  6.3  129   504    7   TRYB2/AFDB:AF-Q382I3-F1 Uncharacterized protein UNCHARACTERIZED PROTE
 700:  vez3-A  2.7  4.3  140   539    6   TRYB2/AFDB:AF-D6XIJ5-F1 Cationic amino acid transporter, putative CAT
 701:  ved8-A  2.7  3.4   70   322    4   TRYB2/AFDB:AF-Q57VI5-F1 ER membrane protein complex subunit 2 ER MEMB
 702:  vife-A  2.7 12.7  134   263    8   TRYB2/AFDB:AF-Q57U87-F1 Uncharacterized protein UNCHARACTERIZED PROTE
 703:  vhul-A  2.7  4.2   56   121    7   TRYB2/AFDB:AF-Q581W7-F1 Uncharacterized protein UNCHARACTERIZED PROTE
 704:  vdl3-A  2.7  3.9  119   373    6   TRYB2/AFDB:AF-Q57VX1-F1 Uncharacterized protein UNCHARACTERIZED PROTE
 705:  vgkh-A  2.7  4.9  101   221    4   TRYB2/AFDB:AF-Q384Q1-F1 Uncharacterized protein UNCHARACTERIZED PROTE
 706:  veeu-A  2.7  6.1   87   510   10   TRYB2/AFDB:AF-Q583L3-F1 Variant surface glycoprotein (VSG, atypical),
 707:  vgex-A  2.7  4.7   99   176    6   TRYB2/AFDB:AF-Q585K0-F1 Uncharacterized protein UNCHARACTERIZED PROTE
 708:  vj36-A  2.7  9.1   81   175    7   TRYB2/AFDB:AF-Q38DV0-F1 Uncharacterized protein UNCHARACTERIZED PROTE
 709:  vema-A  2.7 13.0  101   736    9   TRYB2/AFDB:AF-Q581R8-F1 Ribosomal RNA processing protein 6 RIBOSOMAL 
 710:  vi6v-A  2.7  7.3   84   547    6   TRYB2/AFDB:AF-Q57TU3-F1 Uncharacterized protein UNCHARACTERIZED PROTE
 711:  vdb7-A  2.7  4.2   62   131   10   TRYB2/AFDB:AF-Q8IFH9-F1 Uncharacterized protein UNCHARACTERIZED PROTE
 712:  vf5b-A  2.7  7.8  103   564    8   TRYB2/AFDB:AF-Q582N3-F1 Uncharacterized protein UNCHARACTERIZED PROTE
 713:  vi1k-A  2.7 13.3   74   597    5   TRYB2/AFDB:AF-Q582U1-F1 Vacuolar protein sorting 33, putative VACUOLA
 714:  ve8s-A  2.7  6.7   80   187    9   TRYB2/AFDB:AF-Q386R2-F1 Uncharacterized protein UNCHARACTERIZED PROTE
 715:  vdg1-A  2.7  5.4  138  1399    7   TRYB2/AFDB:AF-Q586L0-F1 Conserved oligomeric Golgi complex subunit 1 
 716:  vfdo-A  2.7  3.4   73  1074    8   TRYB2/AFDB:AF-Q386D9-F1 Leucyl-tRNA synthetase LEUCYL-TRNA SYNTHETASE
 717:  vj5e-A  2.7  7.3  115   444    6   TRYB2/AFDB:AF-Q586J1-F1 Variant surface glycoprotein (VSG)-related, p
 718:  vdgg-A  2.7  5.7  128   451    4   TRYB2/AFDB:AF-Q383U1-F1 Uncharacterized protein UNCHARACTERIZED PROTE
 719:  vjbs-A  2.7  8.5  109   516    6   TRYB2/AFDB:AF-Q38CQ1-F1 Variant surface glycoprotein (VSG, atypical),
 720:  vjhd-A  2.7  5.9   62   122    5   TRYB2/AFDB:AF-Q585S1-F1 Uncharacterized protein UNCHARACTERIZED PROTE
 721:  r6d9-A  2.7  5.5   74   143    5   swissprot/TRYB2/AFDB:AF-Q38FI2-F1 Pre-mRNA-splicing factor U5-Cwc21 P
 722:  vdwd-A  2.7  3.7   46    46    9   TRYB2/AFDB:AF-Q38F05-F1 Uncharacterized protein UNCHARACTERIZED PROTE
 723:  vdeg-A  2.7 10.2  142   481    9   TRYB2/AFDB:AF-Q57WJ9-F1 Chaperone protein DnaJ, putative CHAPERONE PR
 724:  vish-A  2.7  7.6  112  2463    9   TRYB2/AFDB:AF-Q580S2-F1 Tb-292 membrane associated protein TB-292 MEM
 725:  veb0-A  2.7  7.9  145  1254    4   TRYB2/AFDB:AF-Q586Q4-F1 Uncharacterized protein UNCHARACTERIZED PROTE
 726:  vi00-A  2.7  5.0   52   180   17   TRYB2/AFDB:AF-Q38BB7-F1 Uncharacterized protein UNCHARACTERIZED PROTE
 727:  vf2y-A  2.7  5.5   93   278   11   TRYB2/AFDB:AF-Q582S1-F1 Uncharacterized protein UNCHARACTERIZED PROTE
 728:  vjbg-A  2.7 16.5   89   304    4   TRYB2/AFDB:AF-Q381K5-F1 NADH dehydrogenase [ubiquinone] 1 beta subcom
 729:  vfhs-A  2.7  5.4   75   160    4   TRYB2/AFDB:AF-Q57VB5-F1 Uncharacterized protein UNCHARACTERIZED PROTE
 730:  vfi2-A  2.7  3.2   62   101    5   TRYB2/AFDB:AF-Q57Z84-F1 Uncharacterized protein UNCHARACTERIZED PROTE
 731:  vgna-A  2.7  7.7   65   151   12   TRYB2/AFDB:AF-Q57WH4-F1 Uncharacterized protein UNCHARACTERIZED PROTE
 732:  vhqr-A  2.7  4.2   55    68    2   TRYB2/AFDB:AF-Q38EZ5-F1 Uncharacterized protein UNCHARACTERIZED PROTE
 733:  vifm-A  2.7  3.3   71   118    8   TRYB2/AFDB:AF-Q38C84-F1 ATPase subunit 9, putative ATPASE SUBUNIT 9, 
 734:  vf7r-A  2.7  6.9   73  1000    8   TRYB2/AFDB:AF-Q584H3-F1 Uncharacterized protein UNCHARACTERIZED PROTE
 735:  vi0p-A  2.7  5.9  135   941    7   TRYB2/AFDB:AF-Q57Y64-F1 Mic1 domain-containing protein MIC1 DOMAIN-CO
 736:  vgf7-A  2.7 14.3  111  1349    5   TRYB2/AFDB:AF-Q384J8-F1 RAD50 DNA repair-like protein RAD50 DNA REPAI
 737:  vhf7-A  2.7  7.6  140   308    5   TRYB2/AFDB:AF-Q587H3-F1 Uncharacterized protein UNCHARACTERIZED PROTE
 738:  vj7k-A  2.7  4.3   82   235    6   TRYB2/AFDB:AF-Q38F16-F1 Uncharacterized protein UNCHARACTERIZED PROTE
 739:  vg77-A  2.7  5.9  107  1096    6   TRYB2/AFDB:AF-Q585D6-F1 Ubiquitin carboxyl-terminal hydrolase, putati
 740:  vemn-A  2.7  6.8   93   257    4   TRYB2/AFDB:AF-Q4FKQ3-F1 Stress-inducible protein STI1-like, putative 
 741:  vhte-A  2.7  4.4   65   547   17   TRYB2/AFDB:AF-Q57VS0-F1 Chaperone protein DNAJ, putative CHAPERONE PR
 742:  vgbh-A  2.7  6.9   69   203   12   TRYB2/AFDB:AF-Q580T4-F1 Uncharacterized protein UNCHARACTERIZED PROTE
 743:  vf4m-A  2.7  6.6  124   585   10   TRYB2/AFDB:AF-Q38A91-F1 Uncharacterized protein UNCHARACTERIZED PROTE
 744:  vfy4-A  2.7  5.5   75   544   12   TRYB2/AFDB:AF-Q582R4-F1 Uncharacterized protein UNCHARACTERIZED PROTE
 745:  vh8m-A  2.7  5.4   98   354    6   TRYB2/AFDB:AF-Q38E20-F1 Peptidyl-prolyl cis-trans isomerase (Cyclophi
 746:  vhjd-A  2.7 11.8  104   689    6   TRYB2/AFDB:AF-Q38A61-F1 Pre-mRNA splicing factor ATP-dependent RNA he
 747:  vey9-A  2.7 15.9   83   330    2   TRYB2/AFDB:AF-Q38BJ3-F1 Uncharacterized protein UNCHARACTERIZED PROTE
 748:  vdcm-A  2.7  9.7  128  1257    8   TRYB2/AFDB:AF-Q385H7-F1 Uncharacterized protein UNCHARACTERIZED PROTE
 749:  vipj-A  2.7  4.5   61   107   10   TRYB2/AFDB:AF-Q380Y6-F1 ER membrane protein complex subunit 6 ER MEMB
 750:  vf65-A  2.7  5.8  146   495    6   TRYB2/AFDB:AF-Q381J1-F1 Amino acid transporter, putative AMINO ACID T
 751:  vfg9-A  2.7  8.5  111   516    6   TRYB2/AFDB:AF-Q580P0-F1 Variant surface glycoprotein (VSG), putative 
 752:  vd4t-A  2.7  6.9   96   625    4   TRYB2/AFDB:AF-Q38DJ8-F1 Uncharacterized protein UNCHARACTERIZED PROTE
 753:  vi6d-A  2.7  5.2  124  1481    4   TRYB2/AFDB:AF-Q57XQ7-F1 Uncharacterized protein UNCHARACTERIZED PROTE
 754:  velb-A  2.7  6.5   97   485   12   TRYB2/AFDB:AF-Q387S1-F1 PDZ domain-containing protein PDZ DOMAIN-CONT
 755:  vgec-A  2.7  5.9   96   489    6   TRYB2/AFDB:AF-Q382Z3-F1 Uncharacterized protein UNCHARACTERIZED PROTE
 756:  vg79-A  2.7  8.8  127   180    8   TRYB2/AFDB:AF-Q382I6-F1 Uncharacterized protein UNCHARACTERIZED PROTE
 757:  viti-A  2.7 10.4   84   395    8   TRYB2/AFDB:AF-Q57X29-F1 Mov34/MPN/PAD-1 metallopeptidase, putative MO
 758:  vfhc-A  2.7  6.9  133   281    8   TRYB2/AFDB:AF-Q586M1-F1 Uncharacterized protein UNCHARACTERIZED PROTE
 759:  vf4r-A  2.7  5.8  151  2312    5   TRYB2/AFDB:AF-Q57WD8-F1 Phosphatidylinositol 4-kinase alpha, putative
 760:  vgnu-A  2.7  6.9   86   139    6   TRYB2/AFDB:AF-Q387I6-F1 Uncharacterized protein UNCHARACTERIZED PROTE
 761:  vf80-A  2.7  4.3   87  1292    5   TRYB2/AFDB:AF-Q386Q9-F1 NUC173 domain-containing protein NUC173 DOMAI
 762:  vfmp-A  2.7  4.1   79   156   11   TRYB2/AFDB:AF-Q385V5-F1 Uncharacterized protein UNCHARACTERIZED PROTE
 763:  vdzw-A  2.7  6.8  143  1100    6   TRYB2/AFDB:AF-Q389H9-F1 Calcium-transporting ATPase, putative CALCIUM
 764:  vjbn-A  2.7 19.2  120   539    7   TRYB2/AFDB:AF-Q57Y14-F1 Uncharacterized protein UNCHARACTERIZED PROTE
 765:  vhmj-A  2.7  5.1   81   397    4   TRYB2/AFDB:AF-Q57XV0-F1 Uncharacterized protein UNCHARACTERIZED PROTE
 766:  vg6v-A  2.7  7.7  128   842    5   TRYB2/AFDB:AF-Q582F1-F1 Regulator of nonsense transcripts 1, putative
 767:  vhe1-A  2.7  6.3  129   749    4   TRYB2/AFDB:AF-Q385K9-F1 ANAPC4_WD40 domain-containing protein ANAPC4_
 768:  vd53-A  2.6  3.7   83   121    6   TRYB2/AFDB:AF-Q38FY0-F1 Uncharacterized protein UNCHARACTERIZED PROTE
 769:  vh3b-A  2.6 11.1  115   507    7   TRYB2/AFDB:AF-Q57XH3-F1 Variant surface glycoprotein (VSG, atypical),
 770:  vdb6-A  2.6  8.5   79   859    8   TRYB2/AFDB:AF-Q382U9-F1 Uncharacterized protein UNCHARACTERIZED PROTE
 771:  vghw-A  2.6  6.0   62   362    2   TRYB2/AFDB:AF-Q38EP6-F1 Uncharacterized protein UNCHARACTERIZED PROTE
 772:  vd0f-A  2.6  9.5   86   511    9   TRYB2/AFDB:AF-Q38DJ3-F1 Cap-specific mRNA (nucleoside-2'-O-)-methyltr
 773:  vgqf-A  2.6  9.9   82   191    9   TRYB2/AFDB:AF-Q57WI7-F1 Uncharacterized protein UNCHARACTERIZED PROTE
 774:  vejr-A  2.6  6.3  101   603    7   TRYB2/AFDB:AF-Q38CF9-F1 Uncharacterized protein UNCHARACTERIZED PROTE
 775:  vfyp-A  2.6  7.6   86   583    8   TRYB2/AFDB:AF-Q585Q4-F1 Uncharacterized protein UNCHARACTERIZED PROTE
 776:  vftl-A  2.6 20.3  108  1387    8   TRYB2/AFDB:AF-Q57WC1-F1 Sec16_C domain-containing protein SEC16_C DOM
 777:  vfpo-A  2.6  8.5   93   285    8   TRYB2/AFDB:AF-Q389E4-F1 Syntaxin, putative SYNTAXIN, PUTATIVE;
 778:  vj80-A  2.6  3.8   54   384    9   TRYB2/AFDB:AF-Q381B2-F1 Chaperone protein DNAJ, putative CHAPERONE PR
 779:  vdc4-A  2.6 13.5  107   307    6   TRYB2/AFDB:AF-Q387B7-F1 Calcium uniporter protein CALCIUM UNIPORTER P
 780:  vjev-A  2.6  4.8   82  1092    7   TRYB2/AFDB:AF-Q583Q7-F1 Vacuolar assembly protein vps41, putative VAC
 781:  vd4p-A  2.6  4.6  112   266    6   TRYB2/AFDB:AF-Q389R7-F1 Very-long-chain (3R)-3-hydroxyacyl-CoA dehydr
 782:  vdq9-A  2.6  4.2   53   116    8   TRYB2/AFDB:AF-Q57UQ1-F1 Uncharacterized protein UNCHARACTERIZED PROTE
 783:  vd0e-A  2.6  9.5   82   218    4   TRYB2/AFDB:AF-Q389M7-F1 Uncharacterized protein UNCHARACTERIZED PROTE
 784:  vgpc-A  2.6  5.6   54   125    9   TRYB2/AFDB:AF-Q380X4-F1 Uncharacterized protein UNCHARACTERIZED PROTE
 785:  virc-A  2.6  9.0   69   746    4   TRYB2/AFDB:AF-Q57UN2-F1 Protein phosphatase 2C, putative PROTEIN PHOS
 786:  veqh-A  2.6  5.2   84   631    8   TRYB2/AFDB:AF-Q4GYA6-F1 SET domain-containing protein SET DOMAIN-CONT
 787:  vi43-A  2.6 13.1   91   235    5   TRYB2/AFDB:AF-Q57Y72-F1 Uncharacterized protein UNCHARACTERIZED PROTE
 788:  vgk7-A  2.6  3.8  105   395    9   TRYB2/AFDB:AF-Q57VQ8-F1 Uncharacterized protein UNCHARACTERIZED PROTE
 789:  vgfi-A  2.6  7.0  111  1432    6   TRYB2/AFDB:AF-Q38AK3-F1 Uncharacterized protein UNCHARACTERIZED PROTE
 790:  vj1j-A  2.6  7.9   66   717    9   TRYB2/AFDB:AF-Q57Z43-F1 Uncharacterized protein UNCHARACTERIZED PROTE
 791:  vgq6-A  2.6 10.5   73   357    5   TRYB2/AFDB:AF-Q4GZA4-F1 Transmembrane protein 231 TRANSMEMBRANE PROTE
 792:  ve4v-A  2.6  7.4   98   474    7   TRYB2/AFDB:AF-Q38CU3-F1 Variant surface glycoprotein (VSG, atypical),
 793:  vd5q-A  2.6  8.8  123   437    6   TRYB2/AFDB:AF-Q387A5-F1 65 kDa invariant surface glycoprotein-like pr
 794:  vggj-A  2.6 10.3  133   464    8   TRYB2/AFDB:AF-Q386W5-F1 Uncharacterized protein UNCHARACTERIZED PROTE
 795:  vd6c-A  2.6  5.7  132  1673    7   TRYB2/AFDB:AF-Q386B1-F1 Uncharacterized protein UNCHARACTERIZED PROTE
 796:  vikg-A  2.6  8.2   90   449    9   TRYB2/AFDB:AF-Q583H6-F1 Uncharacterized protein UNCHARACTERIZED PROTE
 797:  vink-A  2.6  4.0   75   911    4   TRYB2/AFDB:AF-Q580S3-F1 26S proteasome regulatory non-ATPase subunit 
 798:  vebn-A  2.6  9.5   87   271    6   TRYB2/AFDB:AF-Q57V02-F1 Uncharacterized protein UNCHARACTERIZED PROTE
 799:  vi8h-A  2.6  6.1   73   281   14   TRYB2/AFDB:AF-Q57WW3-F1 Uncharacterized protein UNCHARACTERIZED PROTE
 800:  vgyh-A  2.6 10.2  150   543    5   TRYB2/AFDB:AF-Q57U05-F1 Uncharacterized protein UNCHARACTERIZED PROTE
 801:  vi13-A  2.6  5.0   75   342    7   TRYB2/AFDB:AF-Q382L5-F1 Uncharacterized protein UNCHARACTERIZED PROTE
 802:  vh64-A  2.6  3.4   57    79    7   TRYB2/AFDB:AF-Q38EI7-F1 Uncharacterized protein UNCHARACTERIZED PROTE
 803:  vdmh-A  2.6  5.5   91   239    2   TRYB2/AFDB:AF-Q57UD3-F1 Mannose-P-dolichol utilization defect 1 prote
 804:  ve9o-A  2.6  9.7   88   835   11   TRYB2/AFDB:AF-Q38D30-F1 Uncharacterized protein UNCHARACTERIZED PROTE
 805:  vgtf-A  2.6  5.9  106   366    6   TRYB2/AFDB:AF-Q383T8-F1 Uncharacterized protein UNCHARACTERIZED PROTE
 806:  vfgp-A  2.6  7.5   95   433    5   TRYB2/AFDB:AF-Q382D1-F1 Uncharacterized protein UNCHARACTERIZED PROTE
 807:  viy0-A  2.6  3.6   61   108   10   TRYB2/AFDB:AF-Q4GYG3-F1 Uncharacterized protein UNCHARACTERIZED PROTE
 808:  vfrp-A  2.6  9.0   90   100    8   TRYB2/AFDB:AF-Q38FH9-F1 Uncharacterized protein UNCHARACTERIZED PROTE
 809:  vg53-A  2.6  4.9   58   404    3   TRYB2/AFDB:AF-Q585V4-F1 Chaperone protein DnaJ, putative CHAPERONE PR
 810:  veip-A  2.6 12.4   63   164    8   TRYB2/AFDB:AF-Q38CT2-F1 Uncharacterized protein UNCHARACTERIZED PROTE
 811:  vhps-A  2.6 11.3  121   507    7   TRYB2/AFDB:AF-Q385A1-F1 Amino acid permease/transporter, putative AMI
 812:  veut-A  2.6  4.4   91   211   11   TRYB2/AFDB:AF-Q38E22-F1 Uncharacterized protein UNCHARACTERIZED PROTE
 813:  vf31-A  2.6  7.7   90   401    8   TRYB2/AFDB:AF-Q582C8-F1 Hydrolase, alpha/beta fold family, putative H
 814:  vhww-A  2.6 14.7  129  2539    5   TRYB2/AFDB:AF-Q38BI3-F1 Uncharacterized protein UNCHARACTERIZED PROTE
 815:  vdlq-A  2.6  5.3  139  1113   12   TRYB2/AFDB:AF-Q57XD1-F1 Exocyst complex component Sec10 EXOCYST COMPL
 816:  vih4-A  2.6  4.7   62   666    3   TRYB2/AFDB:AF-Q57YY2-F1 Elongator complex protein 3 ELONGATOR COMPLEX
 817:  vgip-A  2.6  4.8  143   596    8   TRYB2/AFDB:AF-Q57W28-F1 Uncharacterized protein UNCHARACTERIZED PROTE
 818:  vdch-A  2.6 12.2  130   227    8   TRYB2/AFDB:AF-Q57XA4-F1 Uncharacterized protein UNCHARACTERIZED PROTE
 819:  vdkn-A  2.6  4.5   63   108   10   TRYB2/AFDB:AF-Q586J6-F1 Uncharacterized protein UNCHARACTERIZED PROTE
 820:  vdq4-A  2.6  9.2  114   272   11   TRYB2/AFDB:AF-Q385U1-F1 GARP domain-containing protein GARP DOMAIN-CO
 821:  viw3-A  2.6 11.8   81   647   10   TRYB2/AFDB:AF-Q584I8-F1 Protein kinase, putative PROTEIN KINASE, PUTA
 822:  vj3c-A  2.6  8.9  111   626    5   TRYB2/AFDB:AF-Q583J4-F1 RNA helicase RNA HELICASE;
 823:  vdfh-A  2.6  7.0  112   653    4   TRYB2/AFDB:AF-Q38DL1-F1 Uncharacterized protein UNCHARACTERIZED PROTE
 824:  vh6u-A  2.6  5.0  113   746    8   TRYB2/AFDB:AF-Q57ZG0-F1 Uncharacterized protein UNCHARACTERIZED PROTE
 825:  vdtg-A  2.6  5.0   86   124    6   TRYB2/AFDB:AF-Q57XQ3-F1 Uncharacterized protein UNCHARACTERIZED PROTE
 826:  vd4j-A  2.6  5.6   83   650   13   TRYB2/AFDB:AF-Q383I2-F1 Fe2OG dioxygenase domain-containing protein F
 827:  vh0s-A  2.6  4.3   80   200   10   TRYB2/AFDB:AF-Q382W5-F1 Uncharacterized protein UNCHARACTERIZED PROTE
 828:  vdd2-A  2.6  4.3   81   139    4   TRYB2/AFDB:AF-Q384E3-F1 Uncharacterized protein UNCHARACTERIZED PROTE
 829:  vd2n-A  2.6  4.0   67   180   10   TRYB2/AFDB:AF-Q386K5-F1 Uncharacterized protein UNCHARACTERIZED PROTE
 830:  vewd-A  2.6 13.3   94  1057    3   TRYB2/AFDB:AF-Q38C06-F1 Uncharacterized protein UNCHARACTERIZED PROTE
 831:  vim5-A  2.6  4.9   95   531    7   TRYB2/AFDB:AF-Q4GZA2-F1 Uncharacterized protein UNCHARACTERIZED PROTE
 832:  vduv-A  2.6  5.9  107  1522    5   TRYB2/AFDB:AF-Q385V2-F1 Uncharacterized protein UNCHARACTERIZED PROTE
 833:  vi3r-A  2.6  5.6  139   392    6   TRYB2/AFDB:AF-Q57XX8-F1 Uncharacterized protein UNCHARACTERIZED PROTE
 834:  vfzu-A  2.6  4.1  126   461    8   TRYB2/AFDB:AF-Q57WK7-F1 Amino acid transporter, putative AMINO ACID T
 835:  vf7p-A  2.6  8.2  104   474   10   TRYB2/AFDB:AF-Q22KU4-F1 Variant surface glycoprotein (VSG, atypical),
 836:  vgot-A  2.6  5.7   85   832    6   TRYB2/AFDB:AF-Q57Y22-F1 Uncharacterized protein UNCHARACTERIZED PROTE
 837:  vhmi-A  2.6  5.6  111   193    9   TRYB2/AFDB:AF-Q57W05-F1 Uncharacterized protein UNCHARACTERIZED PROTE
 838:  vdc3-A  2.6  6.2  149   332    5   TRYB2/AFDB:AF-Q388K6-F1 Phosphatidic acid phosphatase, putative PHOSP
 839:  vgd5-A  2.6  4.9   86   436    7   TRYB2/AFDB:AF-Q387F8-F1 Uncharacterized protein UNCHARACTERIZED PROTE
 840:  vgpl-A  2.6  4.4  109   812    7   TRYB2/AFDB:AF-Q385L8-F1 Uncharacterized protein UNCHARACTERIZED PROTE
 841:  vhvm-A  2.6 11.8  112   526    5   TRYB2/AFDB:AF-Q4GZE7-F1 Variant surface glycoprotein (VSG), putative 
 842:  vg3w-A  2.6  7.5   87   984    5   TRYB2/AFDB:AF-Q387H5-F1 DNA repair protein, putative DNA REPAIR PROTE
 843:  vf09-A  2.6  6.5  102   469    8   TRYB2/AFDB:AF-Q384C1-F1 Palmitoyltransferase PALMITOYLTRANSFERASE;
 844:  vdcs-A  2.6  5.0  115   580    4   TRYB2/AFDB:AF-Q57U95-F1 Sphingomyelin phosphodiesterase, putative SPH
 845:  vif2-A  2.5  4.6   97   515    7   TRYB2/AFDB:AF-Q582J7-F1 Monooxygenase, putative MONOOXYGENASE, PUTATI
 846:  vgu6-A  2.5  9.1   90   146    4   TRYB2/AFDB:AF-Q4GZ43-F1 Uncharacterized protein UNCHARACTERIZED PROTE
 847:  vg66-A  2.5 21.8   64   100    0   TRYB2/AFDB:AF-Q38CX6-F1 Uncharacterized protein UNCHARACTERIZED PROTE
 848:  vjd3-A  2.5  5.3   81   131    5   TRYB2/AFDB:AF-Q381P9-F1 Uncharacterized protein UNCHARACTERIZED PROTE
 849:  vff5-A  2.5  4.2   64   245    8   TRYB2/AFDB:AF-Q38BA1-F1 Uncharacterized protein UNCHARACTERIZED PROTE
 850:  vecs-A  2.5  5.7   83  1493    7   TRYB2/AFDB:AF-Q389D6-F1 F-box domain-containing protein F-BOX DOMAIN-
 851:  vhkc-A  2.5  4.6   87  1051    6   TRYB2/AFDB:AF-Q385V3-F1 Calpain-like protein, putative CALPAIN-LIKE P
 852:  vhjb-A  2.5  3.1   77   224    4   TRYB2/AFDB:AF-Q586H7-F1 V-type ATPase, C subunit, putative V-TYPE ATP
 853:  ve4f-A  2.5  9.3   75   516    8   TRYB2/AFDB:AF-Q57ZX7-F1 Uncharacterized protein UNCHARACTERIZED PROTE
 854:  vfo8-A  2.5  5.9  105   428    5   TRYB2/AFDB:AF-Q38FL7-F1 Uncharacterized protein UNCHARACTERIZED PROTE
 855:  vigh-A  2.5  5.2  127   427    7   TRYB2/AFDB:AF-Q57XY6-F1 Uncharacterized protein UNCHARACTERIZED PROTE
 856:  vfei-A  2.5 12.0  121   543    9   TRYB2/AFDB:AF-Q583M9-F1 Aldehyde dehydrogenase ALDEHYDE DEHYDROGENASE
 857:  vdnx-A  2.5  4.3  135   337    4   TRYB2/AFDB:AF-Q382Q2-F1 Ribonucleoside-diphosphate reductase small ch
 858:  vgqs-A  2.5  6.8  105   314    3   TRYB2/AFDB:AF-Q38AS5-F1 Uncharacterized protein UNCHARACTERIZED PROTE
 859:  vgqc-A  2.5  5.6  106   985   10   TRYB2/AFDB:AF-Q57VD0-F1 Uncharacterized protein UNCHARACTERIZED PROTE
 860:  vexr-A  2.5  5.5   73  1248    8   TRYB2/AFDB:AF-Q382D3-F1 Uncharacterized protein UNCHARACTERIZED PROTE
 861:  vf3n-A  2.5  7.1   74   106    3   TRYB2/AFDB:AF-Q38EK1-F1 Uncharacterized protein UNCHARACTERIZED PROTE
 862:  vfno-A  2.5  4.9   65   501    8   TRYB2/AFDB:AF-Q57YX0-F1 Uncharacterized protein UNCHARACTERIZED PROTE
 863:  vhxs-A  2.5  9.2   93   474   11   TRYB2/AFDB:AF-Q38CT8-F1 Variant surface glycoprotein (VSG, atypical),
 864:  vihi-A  2.5  7.1   82   210    4   TRYB2/AFDB:AF-Q38EB6-F1 rRNA biogenesis protein RRP36 RRNA BIOGENESIS
 865:  viw8-A  2.5  4.7   66   146    9   TRYB2/AFDB:AF-Q381D5-F1 Uncharacterized protein UNCHARACTERIZED PROTE
 866:  vhtb-A  2.5 10.7  138   406    9   TRYB2/AFDB:AF-Q57WB8-F1 Uncharacterized protein UNCHARACTERIZED PROTE
 867:  vhn8-A  2.5  6.7  112   611    9   TRYB2/AFDB:AF-Q38AY5-F1 Uncharacterized protein UNCHARACTERIZED PROTE
 868:  vfud-A  2.5  4.5  105   298    9   TRYB2/AFDB:AF-Q386G5-F1 Uncharacterized protein UNCHARACTERIZED PROTE
 869:  vg2l-A  2.5  6.0  107   624    8   TRYB2/AFDB:AF-Q584E9-F1 Sarcoplasmic reticulum glycoprotein, putative
 870:  vfqs-A  2.5  4.8  143   490    8   TRYB2/AFDB:AF-Q583G7-F1 Amino acid transporter 10, putative AMINO ACI
 871:  veti-A  2.5  5.6   90   838    4   TRYB2/AFDB:AF-Q585I0-F1 Uncharacterized protein UNCHARACTERIZED PROTE
 872:  vfe7-A  2.5  5.0   70   285    4   TRYB2/AFDB:AF-Q4GYY9-F1 Thioredoxin-like_fold domain-containing prote
 873:  vdjk-A  2.5 15.4  102   797    1   TRYB2/AFDB:AF-Q57Z69-F1 Uncharacterized protein UNCHARACTERIZED PROTE
 874:  vez6-A  2.5  8.4  154  1501    2   TRYB2/AFDB:AF-Q386I2-F1 Uncharacterized protein UNCHARACTERIZED PROTE
 875:  vhx2-A  2.5  6.5   80  1178   10   TRYB2/AFDB:AF-Q580C4-F1 Uncharacterized protein UNCHARACTERIZED PROTE
 876:  vhic-A  2.5  4.8   80   247    4   TRYB2/AFDB:AF-Q57WZ7-F1 Uncharacterized protein UNCHARACTERIZED PROTE
 877:  vhm6-A  2.5  3.8  108   688    7   TRYB2/AFDB:AF-Q38CX4-F1 Uncharacterized protein UNCHARACTERIZED PROTE
 878:  vhop-A  2.5  5.2  112   141   11   TRYB2/AFDB:AF-Q38D14-F1 Uncharacterized protein UNCHARACTERIZED PROTE
 879:  vg7y-A  2.5 13.2   67   499    6   TRYB2/AFDB:AF-Q38BB1-F1 TPR-repeat-containing chaperone protein DNAJ,
 880:  vewn-A  2.5  6.3  114   552    3   TRYB2/AFDB:AF-Q584F8-F1 Glucose transporter, putative GLUCOSE TRANSPO
 881:  vh6p-A  2.5  7.2   66   550    3   TRYB2/AFDB:AF-Q386G9-F1 Uncharacterized protein UNCHARACTERIZED PROTE
 882:  ve8n-A  2.5  5.0   61   131   10   TRYB2/AFDB:AF-Q38AX9-F1 Uncharacterized protein UNCHARACTERIZED PROTE
 883:  vg8d-A  2.5  8.0  115   335    4   TRYB2/AFDB:AF-Q582V9-F1 Uncharacterized protein UNCHARACTERIZED PROTE
 884:  vjfr-A  2.5  6.4   74   544    7   TRYB2/AFDB:AF-Q57XQ0-F1 Uncharacterized protein UNCHARACTERIZED PROTE
 885:  vgfd-A  2.5  6.9  109  1650    6   TRYB2/AFDB:AF-Q386J2-F1 LisH domain-containing protein LISH DOMAIN-CO
 886:  vj9s-A  2.5  5.3   96  1319    5   TRYB2/AFDB:AF-Q385C7-F1 Uncharacterized protein UNCHARACTERIZED PROTE
 887:  vf88-A  2.5  3.6   92   223    9   TRYB2/AFDB:AF-Q38BF9-F1 Uncharacterized protein UNCHARACTERIZED PROTE
 888:  vh2m-A  2.5  6.2   80   277    9   TRYB2/AFDB:AF-Q38BY2-F1 Uncharacterized protein UNCHARACTERIZED PROTE
 889:  vewe-A  2.5  6.0   77   304    8   TRYB2/AFDB:AF-Q57YJ2-F1 Uncharacterized protein UNCHARACTERIZED PROTE
 890:  vfrt-A  2.5  3.9   84   655    7   TRYB2/AFDB:AF-Q57W55-F1 Peroxisome targeting signal 1 receptor PEROXI
 891:  vfz9-A  2.5  5.0  100   704    6   TRYB2/AFDB:AF-Q387V2-F1 Zinc finger protein, putative ZINC FINGER PRO
 892:  vd1l-A  2.5  8.1   66   508    3   TRYB2/AFDB:AF-Q57UU0-F1 Uncharacterized protein UNCHARACTERIZED PROTE
 893:  vhzu-A  2.5 10.6  111  1223    5   TRYB2/AFDB:AF-Q38BU4-F1 Uncharacterized protein UNCHARACTERIZED PROTE
 894:  vghu-A  2.5  8.3   80   154    9   TRYB2/AFDB:AF-Q584C6-F1 Uncharacterized protein UNCHARACTERIZED PROTE
 895:  vh2i-A  2.5  6.4   91   740    9   TRYB2/AFDB:AF-Q387F7-F1 TSNAXIP1_N domain-containing protein TSNAXIP1
 896:  vix3-A  2.5 10.9  112   346    6   TRYB2/AFDB:AF-Q387X5-F1 U3 snoRNA-associated protein UTP11, putative 
 897:  veio-A  2.5  4.8   62   138    8   TRYB2/AFDB:AF-Q4GZ41-F1 Uncharacterized protein UNCHARACTERIZED PROTE
 898:  vdgl-A  2.5  7.4   83   322    6   TRYB2/AFDB:AF-Q38D38-F1 Chaperone protein DNAJ, putative CHAPERONE PR
 899:  viqf-A  2.5 12.9   53   104    6   TRYB2/AFDB:AF-Q57ZM4-F1 Uncharacterized protein UNCHARACTERIZED PROTE
 900:  vhon-A  2.5  5.6   89   838    7   TRYB2/AFDB:AF-Q385R1-F1 GPI ethanolamine phosphate transferase 3 GPI 
 901:  ve3j-A  2.5  5.6  108   463   10   TRYB2/AFDB:AF-Q581D7-F1 Adenosine transporter 1, putative ADENOSINE T
 902:  ve92-A  2.5 11.2  109   305    6   TRYB2/AFDB:AF-Q384S9-F1 Palmitoyltransferase PALMITOYLTRANSFERASE;
 903:  vj9b-A  2.5 10.9   85   773    6   TRYB2/AFDB:AF-Q38BU3-F1 Uncharacterized protein UNCHARACTERIZED PROTE
 904:  vdbb-A  2.5 12.0  120   512    8   TRYB2/AFDB:AF-Q384T5-F1 MFS domain-containing protein MFS DOMAIN-CONT
 905:  veu1-A  2.5  4.9  128   532    6   TRYB2/AFDB:AF-Q57UY1-F1 Amino acid transporter, putative AMINO ACID T
 906:  vhc8-A  2.5  9.9  117  1343    5   TRYB2/AFDB:AF-Q38D37-F1 Uncharacterized protein UNCHARACTERIZED PROTE
 907:  vgxf-A  2.5  9.0   77   110   10   TRYB2/AFDB:AF-Q38A13-F1 Uncharacterized protein UNCHARACTERIZED PROTE
 908:  vdsx-A  2.5  4.8   90   138    6   TRYB2/AFDB:AF-Q38EJ8-F1 Uncharacterized protein UNCHARACTERIZED PROTE
 909:  vgk9-A  2.5  8.4   98  1582    8   TRYB2/AFDB:AF-Q57WQ8-F1 Uncharacterized protein UNCHARACTERIZED PROTE
 910:  vhg6-A  2.5  4.6  121   485    7   TRYB2/AFDB:AF-Q57X36-F1 Variant surface glycoprotein (VSG, atypical),
 911:  vd5h-A  2.5  6.4  101   301    5   TRYB2/AFDB:AF-Q38AE9-F1 Bromo domain-containing protein BROMO DOMAIN-
 912:  vik7-A  2.5  3.2   62    93   15   TRYB2/AFDB:AF-Q38EB8-F1 Uncharacterized protein UNCHARACTERIZED PROTE
 913:  vdfy-A  2.5  4.1   89   404    7   TRYB2/AFDB:AF-Q57ZS2-F1 Uncharacterized protein UNCHARACTERIZED PROTE
 914:  vhuy-A  2.4 10.8  124  1244    7   TRYB2/AFDB:AF-Q38DB5-F1 Uncharacterized protein UNCHARACTERIZED PROTE
 915:  vfue-A  2.4  7.1  127   514   11   TRYB2/AFDB:AF-Q4FKE9-F1 Variant surface glycoprotein (VSG), putative 
 916:  vdof-A  2.4  6.3   96   544    6   TRYB2/AFDB:AF-Q386I7-F1 T-complex protein 1, zeta subunit, putative T
 917:  vgzh-A  2.4 10.5  146  1682    9   TRYB2/AFDB:AF-Q387X3-F1 Kinesin, putative KINESIN, PUTATIVE;
 918:  vhra-A  2.4 12.5  181  1028    7   TRYB2/AFDB:AF-Q57UW2-F1 Uncharacterized protein UNCHARACTERIZED PROTE
 919:  vj4d-A  2.4  9.1  101   746    5   TRYB2/AFDB:AF-Q57ZF7-F1 Uncharacterized protein UNCHARACTERIZED PROTE
 920:  vi4b-A  2.4 13.7   71   814    4   TRYB2/AFDB:AF-Q57V56-F1 Uncharacterized protein UNCHARACTERIZED PROTE
 921:  vicj-A  2.4  7.2   99   132    7   TRYB2/AFDB:AF-Q38EE6-F1 Uncharacterized protein UNCHARACTERIZED PROTE
 922:  vi79-A  2.4  4.9   69    91   12   TRYB2/AFDB:AF-Q4GZD3-F1 Uncharacterized protein UNCHARACTERIZED PROTE
 923:  vfp3-A  2.4  4.2   84   881   11   TRYB2/AFDB:AF-Q381A1-F1 Conserved oligomeric Golgi complex subunit 5 
 924:  vesq-A  2.4  4.0   80   514    1   TRYB2/AFDB:AF-Q380W2-F1 Variant surface glycoprotein (VSG, atypical),
 925:  ve6j-A  2.4 10.9   94   436    4   TRYB2/AFDB:AF-Q384U5-F1 Origin recognition complex subunit 1 ORIGIN R
 926:  vgjq-A  2.4  8.6   94   294    2   TRYB2/AFDB:AF-Q57XL2-F1 Uncharacterized protein UNCHARACTERIZED PROTE
 927:  vf7w-A  2.4  4.8   54   225    2   TRYB2/AFDB:AF-Q57W13-F1 DFRP_C domain-containing protein DFRP_C DOMAI
 928:  vdo8-A  2.4  8.1  134   411    5   TRYB2/AFDB:AF-Q387A0-F1 Isovaleryl-coA dehydrogenase, putative ISOVAL
 929:  vipw-A  2.4  5.9   85   300    8   TRYB2/AFDB:AF-Q387I7-F1 Uncharacterized protein UNCHARACTERIZED PROTE
 930:  vfvz-A  2.4  6.0   69   154   10   TRYB2/AFDB:AF-Q387G8-F1 Uncharacterized protein UNCHARACTERIZED PROTE
 931:  vedj-A  2.4  7.0  109   318    5   TRYB2/AFDB:AF-Q38A63-F1 Uncharacterized protein UNCHARACTERIZED PROTE
 932:  vgnf-A  2.4 10.4   58   357    2   TRYB2/AFDB:AF-Q38C69-F1 Uncharacterized protein UNCHARACTERIZED PROTE
 933:  vhsd-A  2.4  5.7   69   121    7   TRYB2/AFDB:AF-Q4GZ62-F1 Uncharacterized protein UNCHARACTERIZED PROTE
 934:  vg9m-A  2.4  8.9   75   277    1   TRYB2/AFDB:AF-Q57UX1-F1 Prohibitin PROHIBITIN;
 935:  vjgu-A  2.4  5.0   80   384    4   TRYB2/AFDB:AF-Q38CE1-F1 Uncharacterized protein UNCHARACTERIZED PROTE
 936:  vi8j-A  2.4  7.6  135   264    7   TRYB2/AFDB:AF-Q38EH5-F1 Uncharacterized protein UNCHARACTERIZED PROTE
 937:  vij9-A  2.4  5.1   99   437    7   TRYB2/AFDB:AF-Q57U36-F1 Uncharacterized protein UNCHARACTERIZED PROTE
 938:  vh95-A  2.4  5.2  100  1377    9   TRYB2/AFDB:AF-Q57YF9-F1 RNA-binding protein, putative RNA-BINDING PRO
 939:  vg1v-A  2.4  5.2  114   216    7   TRYB2/AFDB:AF-Q584Q3-F1 Uncharacterized protein UNCHARACTERIZED PROTE
 940:  vhm4-A  2.4  8.3  136   785    8   TRYB2/AFDB:AF-Q57ZJ7-F1 Uncharacterized protein UNCHARACTERIZED PROTE
 941:  vhfz-A  2.4  3.7   69   146   13   TRYB2/AFDB:AF-Q586S6-F1 Vitamin-K-epoxide reductase (warfarin-sensiti
 942:  vf9n-A  2.4  6.2  118   181   13   TRYB2/AFDB:AF-Q587F9-F1 Uncharacterized protein UNCHARACTERIZED PROTE
 943:  vi5s-A  2.4  4.9   99   378    5   TRYB2/AFDB:AF-Q57YI3-F1 Uncharacterized protein UNCHARACTERIZED PROTE
 944:  vgsc-A  2.4 11.3  106   278   11   TRYB2/AFDB:AF-Q57ZM7-F1 Vesicle transport protein VESICLE TRANSPORT P
 945:  vgll-A  2.4  4.9   99   218    8   TRYB2/AFDB:AF-Q383C6-F1 Glycosomal membrane protein, putative GLYCOSO
 946:  vgsd-A  2.4 14.7   81   334    5   TRYB2/AFDB:AF-Q57Z85-F1 Uncharacterized protein UNCHARACTERIZED PROTE
 947:  vh9v-A  2.4  9.8  134   640    6   TRYB2/AFDB:AF-Q382I2-F1 F-box domain-containing protein F-BOX DOMAIN-
 948:  ve34-A  2.4  7.7   91   127    7   TRYB2/AFDB:AF-Q586A4-F1 Uncharacterized protein UNCHARACTERIZED PROTE
 949:  vdq0-A  2.4  6.7  133   669    9   TRYB2/AFDB:AF-Q584R6-F1 Spindle pole body component SPINDLE POLE BODY
 950:  ve0c-A  2.4  7.1   77   166    8   TRYB2/AFDB:AF-Q57XS6-F1 Vesicle transport protein VESICLE TRANSPORT P
 951:  vet5-A  2.4  5.3   61   187    8   TRYB2/AFDB:AF-Q387J4-F1 J domain-containing protein J DOMAIN-CONTAINI
 952:  vfqi-A  2.4  3.3   50   203    2   TRYB2/AFDB:AF-Q57US3-F1 Uncharacterized protein UNCHARACTERIZED PROTE
 953:  vhqy-A  2.4 13.8  121   316    7   TRYB2/AFDB:AF-Q382X5-F1 Uncharacterized protein UNCHARACTERIZED PROTE
 954:  vi7u-A  2.4  7.0   92   508    4   TRYB2/AFDB:AF-Q38G45-F1 Variant surface glycoprotein (VSG, atypical),
 955:  vhfw-A  2.4 10.5  127   323    6   TRYB2/AFDB:AF-Q388D5-F1 Syntaxin, putative SYNTAXIN, PUTATIVE;
 956:  vh5x-A  2.4  8.0  106   249    7   TRYB2/AFDB:AF-Q385Z1-F1 Calcium uniporter protein CALCIUM UNIPORTER P
 957:  vf5e-A  2.4  4.8  111   702    7   TRYB2/AFDB:AF-Q389C5-F1 Uncharacterized protein UNCHARACTERIZED PROTE
 958:  vd0b-A  2.4  4.9   76   235    7   TRYB2/AFDB:AF-Q385L7-F1 Dynein arm light chain, axonemal, putative DY
 959:  vi67-A  2.4  3.6   50   111   12   TRYB2/AFDB:AF-Q4GYV9-F1 Uncharacterized protein UNCHARACTERIZED PROTE
 960:  vi40-A  2.4  8.4   89   550    6   TRYB2/AFDB:AF-Q57ZX0-F1 Stress-induced protein sti1, putative STRESS-
 961:  vf3a-A  2.4 11.7   91   768    9   TRYB2/AFDB:AF-Q57VI0-F1 Serine/threonine-protein kinase PLK SERINE/TH
 962:  veg9-A  2.4  7.4  125   420   10   TRYB2/AFDB:AF-Q4GZB8-F1 Protein-serine/threonine kinase PROTEIN-SERIN
 963:  vd4b-A  2.4  5.1  126   332    7   TRYB2/AFDB:AF-Q57XI5-F1 Phosphatidic acid phosphatase protein, putati
 964:  vg7m-A  2.4  7.4  114   284    7   TRYB2/AFDB:AF-Q38FF1-F1 Syntaxin, putative SYNTAXIN, PUTATIVE;
 965:  ve6o-A  2.4  8.6  102   205    7   TRYB2/AFDB:AF-Q386G8-F1 Uncharacterized protein UNCHARACTERIZED PROTE
 966:  vhhp-A  2.4  6.4  135   561    8   TRYB2/AFDB:AF-Q581R6-F1 Uncharacterized protein UNCHARACTERIZED PROTE
 967:  vd1j-A  2.4 10.2   94   570    5   TRYB2/AFDB:AF-Q4FKA7-F1 Uncharacterized protein UNCHARACTERIZED PROTE
 968:  vhk4-A  2.4  7.1  120   453    4   TRYB2/AFDB:AF-Q4GY64-F1 Variant surface glycoprotein (VSG)-related, p
 969:  vgt3-A  2.4  3.7   77  1127    8   TRYB2/AFDB:AF-Q57UA5-F1 AP-3 complex subunit delta AP-3 COMPLEX SUBUN
 970:  vgn1-A  2.4 13.9   78   515    9   TRYB2/AFDB:AF-Q57VB3-F1 Uncharacterized protein UNCHARACTERIZED PROTE
 971:  vgxh-A  2.4 10.0  112   210    5   TRYB2/AFDB:AF-Q384T2-F1 Uncharacterized protein UNCHARACTERIZED PROTE
 972:  vgvy-A  2.4  5.4   93   326   10   TRYB2/AFDB:AF-Q57ZS3-F1 Uncharacterized protein UNCHARACTERIZED PROTE
 973:  vdck-A  2.4  7.4   89  1569    4   TRYB2/AFDB:AF-Q382N5-F1 P-type phospholipid transporter P-TYPE PHOSPH
 974:  vhh2-A  2.4  3.8   66    91   11   TRYB2/AFDB:AF-Q38FU4-F1 Uncharacterized protein UNCHARACTERIZED PROTE
 975:  vi5e-A  2.4 18.9   78  1129    6   TRYB2/AFDB:AF-Q4GZE8-F1 DNA-directed RNA polymerase subunit beta DNA-
 976:  vdoh-A  2.4  4.4   53    60    6   TRYB2/AFDB:AF-Q4GYN1-F1 Uncharacterized protein UNCHARACTERIZED PROTE
 977:  vhe2-A  2.4  7.7   94   402    2   TRYB2/AFDB:AF-Q4GYS3-F1 Aminoacylase, putative AMINOACYLASE, PUTATIVE
 978:  vguq-A  2.4  4.2  118   219    7   TRYB2/AFDB:AF-Q384K5-F1 ER lumen protein-retaining receptor ER LUMEN 
 979:  vhs8-A  2.4  5.3   90   115   11   TRYB2/AFDB:AF-Q38DR6-F1 Uncharacterized protein UNCHARACTERIZED PROTE
 980:  vd3n-A  2.4  8.8   53   872    4   TRYB2/AFDB:AF-Q389L4-F1 Uncharacterized protein UNCHARACTERIZED PROTE
 981:  vehi-A  2.4  7.9  122   728    9   TRYB2/AFDB:AF-Q586U0-F1 ACOX domain-containing protein ACOX DOMAIN-CO
 982:  vebd-A  2.4  5.5   81   860    2   TRYB2/AFDB:AF-Q57ZU2-F1 Protein SDA1 PROTEIN SDA1;
 983:  vi3i-A  2.4  8.4  115   434    7   TRYB2/AFDB:AF-Q57TW1-F1 Uncharacterized protein UNCHARACTERIZED PROTE
 984:  viny-A  2.4  5.6   73    85   10   TRYB2/AFDB:AF-Q38DU3-F1 Uncharacterized protein UNCHARACTERIZED PROTE
 985:  vhqh-A  2.4  5.4   58    79    9   TRYB2/AFDB:AF-Q38BJ1-F1 Uncharacterized protein UNCHARACTERIZED PROTE
 986:  vixz-A  2.4  8.6   83    99    8   TRYB2/AFDB:AF-Q38D93-F1 Uncharacterized protein UNCHARACTERIZED PROTE
 987:  vixw-A  2.4 18.3   66   349    6   TRYB2/AFDB:AF-Q382Q7-F1 Uncharacterized protein UNCHARACTERIZED PROTE
 988:  vdbm-A  2.4 11.1  119   595    5   TRYB2/AFDB:AF-Q388S3-F1 Uncharacterized protein UNCHARACTERIZED PROTE
 989:  vict-A  2.4  8.2  117  1366    7   TRYB2/AFDB:AF-Q38CG6-F1 Structural maintenance of chromosomes protein
 990:  vhby-A  2.4  4.9  127   774    5   TRYB2/AFDB:AF-Q383P0-F1 Uncharacterized protein UNCHARACTERIZED PROTE
 991:  vijr-A  2.4  5.3   59   124    8   TRYB2/AFDB:AF-Q384W7-F1 4a-hydroxytetrahydrobiopterin dehydratase 4A-
 992:  ve0e-A  2.4  8.6   61   105    3   TRYB2/AFDB:AF-Q38D69-F1 Uncharacterized protein UNCHARACTERIZED PROTE
 993:  vf5w-A  2.4  8.1   78   500   10   TRYB2/AFDB:AF-Q57X41-F1 Variant surface glycoprotein (VSG, atypical),
 994:  vi47-A  2.4 10.2  113  1502    7   TRYB2/AFDB:AF-Q38CF5-F1 Uncharacterized protein UNCHARACTERIZED PROTE
 995:  vfag-A  2.4 10.2  110   117    5   TRYB2/AFDB:AF-Q38FH7-F1 Uncharacterized protein UNCHARACTERIZED PROTE
 996:  vgrv-A  2.3 10.9  102  1524   13   TRYB2/AFDB:AF-Q386T8-F1 Diacylglycerol acyltransferase, putative DIAC
 997:  vdfn-A  2.3 11.1  181   826    8   TRYB2/AFDB:AF-Q57U47-F1 H(+)-exporting diphosphatase H(+)-EXPORTING D
 998:  vipt-A  2.3  8.1  119  1089    5   TRYB2/AFDB:AF-Q38AB2-F1 Vps54 domain-containing protein VPS54 DOMAIN-
 999:  vhhy-A  2.3 11.2  100   189    5   TRYB2/AFDB:AF-Q388H4-F1 Mitochondrial carrier protein, putative MITOC
1000:  vh9s-A  2.3  7.5  117  1424    7   TRYB2/AFDB:AF-Q586T3-F1 RanBP2-type domain-containing protein RANBP2-
1001:  vi6h-A  2.3 11.9   66   186    8   TRYB2/AFDB:AF-Q585Y2-F1 Reticulon-like protein RETICULON-LIKE PROTEIN
1002:  viwk-A  2.3 10.4   75   116    8   TRYB2/AFDB:AF-Q38G32-F1 Uncharacterized protein UNCHARACTERIZED PROTE
1003:  vgi8-A  2.3  8.7  103   581    5   TRYB2/AFDB:AF-Q57UY4-F1 Uncharacterized protein UNCHARACTERIZED PROTE
1004:  vhgg-A  2.3 13.9   99   225    7   TRYB2/AFDB:AF-Q386F8-F1 Uncharacterized protein UNCHARACTERIZED PROTE
1005:  veqe-A  2.3 10.7   97   117    5   TRYB2/AFDB:AF-Q389I9-F1 Uncharacterized protein UNCHARACTERIZED PROTE
1006:  vh20-A  2.3  6.6   91   526    9   TRYB2/AFDB:AF-Q38CQ0-F1 Variant surface glycoprotein (VSG), putative 
1007:  vfam-A  2.3  6.7   76   157    8   TRYB2/AFDB:AF-Q38EV5-F1 Uncharacterized protein UNCHARACTERIZED PROTE
1008:  vh4a-A  2.3 13.5  117   799    5   TRYB2/AFDB:AF-Q383E4-F1 Spindle pole body component SPINDLE POLE BODY
1009:  vj9n-A  2.3 10.1   95   376    4   TRYB2/AFDB:AF-Q38FM0-F1 Uncharacterized protein UNCHARACTERIZED PROTE
1010:  veb5-A  2.3  7.3   97   752    6   TRYB2/AFDB:AF-Q38D32-F1 Uncharacterized protein UNCHARACTERIZED PROTE
1011:  vgmx-A  2.3  8.1  142   716    6   TRYB2/AFDB:AF-Q4GYE4-F1 Uncharacterized protein UNCHARACTERIZED PROTE
1012:  vi8q-A  2.3  4.7   93   559    6   TRYB2/AFDB:AF-Q38BP0-F1 Uncharacterized protein UNCHARACTERIZED PROTE
1013:  vj6f-A  2.3  6.6   62   290   11   TRYB2/AFDB:AF-Q38B97-F1 Chaperone protein DNAJ, putative CHAPERONE PR
1014:  viqb-A  2.3  5.5   85   732    5   TRYB2/AFDB:AF-Q38FE7-F1 Dymeclin DYMECLIN;
1015:  vh2r-A  2.3 15.2  120   426    5   TRYB2/AFDB:AF-Q585Z1-F1 Uncharacterized protein UNCHARACTERIZED PROTE
1016:  vf1n-A  2.3  7.3   74   220    8   TRYB2/AFDB:AF-Q385T1-F1 Uncharacterized protein UNCHARACTERIZED PROTE
1017:  vfqa-A  2.3  7.5  103  1242    4   TRYB2/AFDB:AF-Q57U99-F1 DNA repair protein, putative DNA REPAIR PROTE
1018:  vgaa-A  2.3 11.8   88   579    3   TRYB2/AFDB:AF-Q57X32-F1 Protein kinase, putative PROTEIN KINASE, PUTA
1019:  vf7u-A  2.3  6.0  104   130   10   TRYB2/AFDB:AF-Q38BT0-F1 Uncharacterized protein UNCHARACTERIZED PROTE
1020:  vgaq-A  2.3  4.0   52   639    8   TRYB2/AFDB:AF-Q38A58-F1 Uncharacterized protein UNCHARACTERIZED PROTE
1021:  vgbn-A  2.3  8.4  154  1196    6   TRYB2/AFDB:AF-Q584Z5-F1 Phospholipid-transporting ATPase PHOSPHOLIPID
1022:  vhqv-A  2.3  9.6  120   231    8   TRYB2/AFDB:AF-Q38BM8-F1 Proteasome activator protein PA26 PROTEASOME 
1023:  viir-A  2.3  3.8   92   691    7   TRYB2/AFDB:AF-Q57YM6-F1 Uncharacterized protein UNCHARACTERIZED PROTE
1024:  vesg-A  2.3 12.5   95   740    4   TRYB2/AFDB:AF-Q57VG4-F1 PSP1 C-terminal domain-containing protein PSP
1025:  vexg-A  2.3  4.2   84   123    6   TRYB2/AFDB:AF-Q38D70-F1 Uncharacterized protein UNCHARACTERIZED PROTE
1026:  vdzp-A  2.3  5.1  119   224    7   TRYB2/AFDB:AF-Q586P6-F1 Golgi apparatus membrane protein TVP23 homolo
1027:  vflu-A  2.3  5.8  104   211   13   TRYB2/AFDB:AF-Q38DI1-F1 Uncharacterized protein UNCHARACTERIZED PROTE
1028:  vgfw-A  2.3  6.3  135   435    4   TRYB2/AFDB:AF-Q57VC2-F1 65 kDa invariant surface glycoprotein, putati
1029:  vfvm-A  2.3  6.5  103   159   10   TRYB2/AFDB:AF-Q38FC4-F1 Uncharacterized protein UNCHARACTERIZED PROTE
1030:  vgjs-A  2.3  6.4   82   538    7   TRYB2/AFDB:AF-Q382B2-F1 CCT-epsilon CCT-EPSILON;
1031:  vi7e-A  2.3  7.3  118  1003    9   TRYB2/AFDB:AF-Q384V9-F1 Uncharacterized protein UNCHARACTERIZED PROTE
1032:  vi3t-A  2.3  9.8  125   779    6   TRYB2/AFDB:AF-Q38FT8-F1 Protein kinase, putative PROTEIN KINASE, PUTA
1033:  vd26-A  2.3  7.2   93  1596    2   TRYB2/AFDB:AF-Q387I8-F1 DNA-directed RNA polymerase subunit beta DNA-
1034:  vflj-A  2.3 12.1  127   812    5   TRYB2/AFDB:AF-Q587G1-F1 ATP-dependent Clp protease subunit, heat shoc
1035:  vfmb-A  2.3 14.2   94   493    5   TRYB2/AFDB:AF-Q57XI7-F1 Variant surface glycoprotein (VSG, atypical),
1036:  vewh-A  2.3  4.6  103   871    4   TRYB2/AFDB:AF-Q389Y7-F1 Uncharacterized protein UNCHARACTERIZED PROTE
1037:  vf3e-A  2.3 12.6  101  1177    9   TRYB2/AFDB:AF-Q582C1-F1 WW domain-containing protein WW DOMAIN-CONTAI
1038:  ve9z-A  2.3  5.2  104   605    5   TRYB2/AFDB:AF-Q582K9-F1 Uncharacterized protein UNCHARACTERIZED PROTE
1039:  vg3g-A  2.3  5.2  108   833    8   TRYB2/AFDB:AF-Q38BT7-F1 Uncharacterized protein UNCHARACTERIZED PROTE
1040:  vioc-A  2.3  5.7   79   134    4   TRYB2/AFDB:AF-Q388A4-F1 Uncharacterized protein UNCHARACTERIZED PROTE
1041:  vf2k-A  2.3  5.6  128   298    6   TRYB2/AFDB:AF-Q38AW7-F1 Uncharacterized protein UNCHARACTERIZED PROTE
1042:  vg2d-A  2.3  5.9  133   449    9   TRYB2/AFDB:AF-Q57WG1-F1 Uncharacterized protein UNCHARACTERIZED PROTE
1043:  vhh0-A  2.3  8.3   81   229   10   TRYB2/AFDB:AF-Q582J9-F1 Uncharacterized protein UNCHARACTERIZED PROTE
1044:  vfg7-A  2.3  9.5  110  1412    5   TRYB2/AFDB:AF-Q57YK8-F1 Basal body component BASAL BODY COMPONENT;
1045:  vi0o-A  2.3  7.7   96   651    4   TRYB2/AFDB:AF-Q38AH6-F1 Uncharacterized protein UNCHARACTERIZED PROTE
1046:  vh3k-A  2.3  4.4  122   462    6   TRYB2/AFDB:AF-Q381K0-F1 Amino acid transporter, putative AMINO ACID T
1047:  vd7q-A  2.3  5.9   91   191    8   TRYB2/AFDB:AF-Q38CL8-F1 V-type proton ATPase proteolipid subunit V-TY
1048:  vhpr-A  2.3  7.6   91   181    9   TRYB2/AFDB:AF-Q385B7-F1 Uncharacterized protein UNCHARACTERIZED PROTE
1049:  vh42-A  2.3  4.7  143   525    8   TRYB2/AFDB:AF-Q38BZ4-F1 Uncharacterized protein UNCHARACTERIZED PROTE
1050:  vfzk-A  2.3  6.7  128   819   10   TRYB2/AFDB:AF-Q586I1-F1 Uncharacterized protein UNCHARACTERIZED PROTE
1051:  vevz-A  2.3  5.4   86   238    9   TRYB2/AFDB:AF-Q57UX3-F1 Nop domain-containing protein NOP DOMAIN-CONT
1052:  viuw-A  2.3  5.8   76   274    5   TRYB2/AFDB:AF-Q386W2-F1 Uncharacterized protein UNCHARACTERIZED PROTE
1053:  visu-A  2.3  7.8   99   630    8   TRYB2/AFDB:AF-Q38BT2-F1 Uncharacterized protein UNCHARACTERIZED PROTE
1054:  vemm-A  2.3  5.4  130   993   12   TRYB2/AFDB:AF-Q389R0-F1 Uncharacterized protein UNCHARACTERIZED PROTE
1055:  vi8r-A  2.3  8.1  104   318    4   TRYB2/AFDB:AF-Q384F0-F1 Target SNARE, putative TARGET SNARE, PUTATIVE
1056:  vh59-A  2.3  7.4   99   151   12   TRYB2/AFDB:AF-Q38EZ9-F1 Uncharacterized protein UNCHARACTERIZED PROTE
1057:  vh18-A  2.3 11.5   61   451    2   TRYB2/AFDB:AF-Q38DE1-F1 Chaperone protein DNAJ, putative CHAPERONE PR
1058:  vd8t-A  2.3 22.2   71   480    6   TRYB2/AFDB:AF-Q4GZ96-F1 Chaperone protein DNAJ, putative CHAPERONE PR
1059:  vh5i-A  2.3  5.7   55   220    4   TRYB2/AFDB:AF-Q38FF6-F1 Uncharacterized protein UNCHARACTERIZED PROTE
1060:  vd6b-A  2.3 13.4   62   187    5   TRYB2/AFDB:AF-Q381G4-F1 Uncharacterized protein UNCHARACTERIZED PROTE
1061:  vgc2-A  2.3  5.5  110  1107    8   TRYB2/AFDB:AF-Q387D6-F1 Pep3_Vps18 domain-containing protein PEP3_VPS
1062:  vd8s-A  2.3  5.7   73   170    8   TRYB2/AFDB:AF-Q383Z1-F1 Uncharacterized protein UNCHARACTERIZED PROTE
1063:  vi4t-A  2.3  8.2   98   877    3   TRYB2/AFDB:AF-Q387Z5-F1 CNH domain-containing protein CNH DOMAIN-CONT
1064:  vf37-A  2.3  3.9   80   326    5   TRYB2/AFDB:AF-Q57YG4-F1 Uncharacterized protein UNCHARACTERIZED PROTE
1065:  vj14-A  2.3  5.7  124   366    2   TRYB2/AFDB:AF-Q38AG7-F1 Uncharacterized protein UNCHARACTERIZED PROTE
1066:  vi82-A  2.3 10.2   79   413    9   TRYB2/AFDB:AF-Q382H7-F1 J domain-containing protein J DOMAIN-CONTAINI
1067:  vjgp-A  2.3  8.6   93   467    8   TRYB2/AFDB:AF-Q38A07-F1 SET domain-containing protein SET DOMAIN-CONT
1068:  viyw-A  2.3  9.1  134   530    9   TRYB2/AFDB:AF-Q381I0-F1 Zinc finger protein, putative ZINC FINGER PRO
1069:  vit4-A  2.3  4.5   89   380    8   TRYB2/AFDB:AF-Q57XY9-F1 Uncharacterized protein UNCHARACTERIZED PROTE
1070:  vge8-A  2.3  3.6  123   592    7   TRYB2/AFDB:AF-Q382I7-F1 Paraflagellar rod component, putative PARAFLA
1071:  vg4a-A  2.2  8.0  129  1128    5   TRYB2/AFDB:AF-Q386H6-F1 Phospholipid-transporting ATPase PHOSPHOLIPID
1072:  veso-A  2.2  4.3   59   316    3   TRYB2/AFDB:AF-Q57UT4-F1 Cell differentiation protein, putative CELL D
1073:  vf47-A  2.2  4.5  111   366   12   TRYB2/AFDB:AF-Q57XY4-F1 Variant surface glycoprotein (VSG)-related, p
1074:  vftd-A  2.2  8.6   71   658    4   TRYB2/AFDB:AF-Q386L4-F1 Uncharacterized protein UNCHARACTERIZED PROTE
1075:  vedp-A  2.2  7.5   72   265    4   TRYB2/AFDB:AF-Q38BI7-F1 Uncharacterized protein UNCHARACTERIZED PROTE
1076:  vgl9-A  2.2 13.0   93   768   10   TRYB2/AFDB:AF-Q57WJ5-F1 Kinesin-like protein KINESIN-LIKE PROTEIN;
1077:  vip2-A  2.2  9.0   98   390    5   TRYB2/AFDB:AF-Q57WZ5-F1 SURP motif domain-containing protein SURP MOT
1078:  vg96-A  2.2  5.2  125  1004    5   TRYB2/AFDB:AF-Q38BU6-F1 Uncharacterized protein UNCHARACTERIZED PROTE
1079:  vg6y-A  2.2  8.3  119   561    4   TRYB2/AFDB:AF-Q38BS5-F1 Multifunctional fusion protein MULTIFUNCTIONA
1080:  vh14-A  2.2  8.6   74   555   12   TRYB2/AFDB:AF-Q385R3-F1 Fumarate hydratase FUMARATE HYDRATASE;
1081:  vdw1-A  2.2  7.5  113   683    5   TRYB2/AFDB:AF-Q381C3-F1 Uncharacterized protein UNCHARACTERIZED PROTE
1082:  vid0-A  2.2  8.7   75   400    5   TRYB2/AFDB:AF-Q383U2-F1 Uncharacterized protein UNCHARACTERIZED PROTE
1083:  ve6s-A  2.2  7.4  150   579    8   TRYB2/AFDB:AF-Q386I4-F1 Squalene monooxygenase SQUALENE MONOOXYGENASE
1084:  vdau-A  2.2  4.6   54    77   13   TRYB2/AFDB:AF-Q38E44-F1 Uncharacterized protein UNCHARACTERIZED PROTE
1085:  vd9x-A  2.2  5.7   78   138    9   TRYB2/AFDB:AF-Q4GZF0-F1 Uncharacterized protein UNCHARACTERIZED PROTE
1086:  vh1b-A  2.2  8.0   58   144    2   TRYB2/AFDB:AF-Q381W9-F1 Uncharacterized protein UNCHARACTERIZED PROTE
1087:  vhbj-A  2.2  5.8  130  1072    9   TRYB2/AFDB:AF-Q381P8-F1 TOG domain-containing protein TOG DOMAIN-CONT
1088:  vho1-A  2.2  6.4   93   446   10   TRYB2/AFDB:AF-Q38AI4-F1 COP9 signalosome complex subunit 4 COP9 SIGNA
1089:  vd0t-A  2.2  5.2   95   180    5   TRYB2/AFDB:AF-Q380X3-F1 Uncharacterized protein UNCHARACTERIZED PROTE
1090:  vgiy-A  2.2  6.2  132   821    8   TRYB2/AFDB:AF-Q38DZ2-F1 FPL domain-containing protein FPL DOMAIN-CONT
1091:  vfzf-A  2.2  3.7  116  1088    9   TRYB2/AFDB:AF-Q38FR1-F1 Uncharacterized protein UNCHARACTERIZED PROTE
1092:  vggr-A  2.2  8.6   66   560    5   TRYB2/AFDB:AF-Q583P9-F1 ESAG8-associated protein, putative ESAG8-ASSO
1093:  vg1n-A  2.2  9.9   62   134    6   TRYB2/AFDB:AF-Q57WG7-F1 Mitochondrial pyruvate carrier MITOCHONDRIAL 
1094:  vdz0-A  2.2  9.1   68   171    4   TRYB2/AFDB:AF-Q38CF0-F1 Uncharacterized protein UNCHARACTERIZED PROTE
1095:  vi5x-A  2.2 12.7   51   201    8   TRYB2/AFDB:AF-Q582U3-F1 DNL-type domain-containing protein DNL-TYPE D
1096:  vhje-A  2.2  4.1   92   750   11   TRYB2/AFDB:AF-Q57XC6-F1 Kinesin-like protein KINESIN-LIKE PROTEIN;
1097:  vi9g-A  2.2 10.6   94   755    6   TRYB2/AFDB:AF-Q38DV2-F1 Synaptojanin (N-terminal domain), putative SY
1098:  vddy-A  2.2  7.1   83   243    5   TRYB2/AFDB:AF-Q389M3-F1 HIRA-interacting protein 5, putative HIRA-INT
1099:  vd9k-A  2.2  4.1   59   516    7   TRYB2/AFDB:AF-Q38C58-F1 Uncharacterized protein UNCHARACTERIZED PROTE
1100:  vgng-A  2.2  5.0   89   118    6   TRYB2/AFDB:AF-Q380Z2-F1 Uncharacterized protein UNCHARACTERIZED PROTE
1101:  vh8t-A  2.2  4.0   62   129    5   TRYB2/AFDB:AF-Q584J8-F1 Uncharacterized protein UNCHARACTERIZED PROTE
1102:  vd7h-A  2.2  6.6  118   260    5   TRYB2/AFDB:AF-Q580R8-F1 Syntaxin, putative SYNTAXIN, PUTATIVE;
1103:  vgz1-A  2.2  6.5  115  1081    9   TRYB2/AFDB:AF-Q386Q1-F1 Uncharacterized protein UNCHARACTERIZED PROTE
1104:  vd62-A  2.2  7.1  140  2468    5   TRYB2/AFDB:AF-Q580H5-F1 Rav1p_C domain-containing protein RAV1P_C DOM
1105:  veap-A  2.2  4.8  112   322   10   TRYB2/AFDB:AF-Q585Z4-F1 Uncharacterized protein UNCHARACTERIZED PROTE
1106:  n9ex-A  2.2  6.1   67   469    1   swissprot/TRYB2/AFDB:AF-P86927-F1 RNA-editing ligase 1, mitochondrial
1107:  vfo5-A  2.2  3.7   61   117    8   TRYB2/AFDB:AF-Q38CM6-F1 Uncharacterized protein UNCHARACTERIZED PROTE
1108:  vdkk-A  2.2  7.6  115   407    7   TRYB2/AFDB:AF-Q57XH5-F1 Uncharacterized protein UNCHARACTERIZED PROTE
1109:  vigl-A  2.2  3.9   52   129    4   TRYB2/AFDB:AF-Q57YJ1-F1 Uncharacterized protein UNCHARACTERIZED PROTE
1110:  vdsi-A  2.2 19.5  101   254    7   TRYB2/AFDB:AF-Q388P0-F1 Transporter, putative TRANSPORTER, PUTATIVE;
1111:  vh7w-A  2.2  5.4   83   107    8   TRYB2/AFDB:AF-Q4GYZ1-F1 Uncharacterized protein UNCHARACTERIZED PROTE
1112:  vd0z-A  2.2  4.1   64   131    8   TRYB2/AFDB:AF-Q584H0-F1 Uncharacterized protein UNCHARACTERIZED PROTE
1113:  vddg-A  2.2  8.6  169   920    8   TRYB2/AFDB:AF-Q388Z2-F1 Plasma membrane ATPase PLASMA MEMBRANE ATPASE
1114:  vgsk-A  2.2  4.9   52   120    6   TRYB2/AFDB:AF-Q57YN2-F1 Uncharacterized protein UNCHARACTERIZED PROTE
1115:  vhmv-A  2.2  7.6   74   283    4   TRYB2/AFDB:AF-Q57ZU5-F1 Inositol-1-monophosphatase INOSITOL-1-MONOPHO
1116:  vehr-A  2.2 10.0  112   349    4   TRYB2/AFDB:AF-Q384E6-F1 Uncharacterized protein UNCHARACTERIZED PROTE
1117:  vheu-A  2.2  4.2   94   748   13   TRYB2/AFDB:AF-Q38C47-F1 Uncharacterized protein UNCHARACTERIZED PROTE
1118:  vgxc-A  2.2  4.6   85   417    6   TRYB2/AFDB:AF-Q386J6-F1 Uncharacterized protein UNCHARACTERIZED PROTE
1119:  vjfn-A  2.2  7.5   85   836    8   TRYB2/AFDB:AF-Q381Z0-F1 Uncharacterized protein UNCHARACTERIZED PROTE
1120:  vfa6-A  2.2  9.0   70   104    4   TRYB2/AFDB:AF-Q586B1-F1 Uncharacterized protein UNCHARACTERIZED PROTE
1121:  vh3w-A  2.2  9.9  142   342    7   TRYB2/AFDB:AF-Q38CB7-F1 Uncharacterized protein UNCHARACTERIZED PROTE
1122:  vijy-A  2.2  8.3  121   178    9   TRYB2/AFDB:AF-Q4GYH5-F1 Uncharacterized protein UNCHARACTERIZED PROTE
1123:  vija-A  2.2  5.5   79   710   10   TRYB2/AFDB:AF-Q584U7-F1 PDZ domain-containing protein PDZ DOMAIN-CONT
1124:  vhg7-A  2.2 12.2   76   954    7   TRYB2/AFDB:AF-Q57ZI0-F1 Condensin complex subunit 2 CONDENSIN COMPLEX
1125:  vg7u-A  2.2  7.8  131   564   10   TRYB2/AFDB:AF-Q57V77-F1 Uncharacterized protein UNCHARACTERIZED PROTE
1126:  vexa-A  2.2  5.6  125   587    9   TRYB2/AFDB:AF-Q382W6-F1 Uncharacterized protein UNCHARACTERIZED PROTE
1127:  vhpo-A  2.2 14.0  102   316   12   TRYB2/AFDB:AF-Q57XT4-F1 Uncharacterized protein UNCHARACTERIZED PROTE
1128:  vebz-A  2.2 22.6   88   754    0   TRYB2/AFDB:AF-Q57WW8-F1 Uncharacterized protein UNCHARACTERIZED PROTE
1129:  vdl1-A  2.2  9.7   99   427    8   TRYB2/AFDB:AF-Q57XK2-F1 Uncharacterized protein UNCHARACTERIZED PROTE
1130:  vd8h-A  2.2  8.9   86   947    6   TRYB2/AFDB:AF-Q57YM7-F1 Uncharacterized protein UNCHARACTERIZED PROTE
1131:  vil1-A  2.1  8.7   99   783    6   TRYB2/AFDB:AF-Q57VD3-F1 V-type proton ATPase subunit a V-TYPE PROTON 
1132:  vios-A  2.1  7.9   81  1386    5   TRYB2/AFDB:AF-Q389K6-F1 Uncharacterized protein UNCHARACTERIZED PROTE
1133:  vfda-A  2.1 12.2   70   454    9   TRYB2/AFDB:AF-Q57YR2-F1 Mu-adaptin 4, putative MU-ADAPTIN 4, PUTATIVE
1134:  vdsp-A  2.1  8.2  107   547    6   TRYB2/AFDB:AF-Q584U1-F1 Cell division cycle protein 16, putative CELL
1135:  vd27-A  2.1  4.0  106   506    6   TRYB2/AFDB:AF-Q388W5-F1 CTP:phosphoethanolamine cytidylyltransferase 
1136:  vfbz-A  2.1  3.5   70   195    4   TRYB2/AFDB:AF-Q38DP4-F1 Uncharacterized protein UNCHARACTERIZED PROTE
1137:  vg1p-A  2.1  6.3   67   130    3   TRYB2/AFDB:AF-Q4GYL5-F1 Uncharacterized protein UNCHARACTERIZED PROTE
1138:  vivy-A  2.1  5.6  110   586    5   TRYB2/AFDB:AF-Q583I7-F1 Uncharacterized protein UNCHARACTERIZED PROTE
1139:  vhar-A  2.1  7.8   84   212    7   TRYB2/AFDB:AF-Q586R2-F1 Uncharacterized protein UNCHARACTERIZED PROTE
1140:  vhq5-A  2.1  6.4  114   371    4   TRYB2/AFDB:AF-Q57VD2-F1 Heme O synthase HEME O SYNTHASE;
1141:  vin1-A  2.1  3.8   86   728    8   TRYB2/AFDB:AF-Q383G2-F1 Sodium/sulphate symporter, putative SODIUM/SU
1142:  veex-A  2.1  6.6   78   878    8   TRYB2/AFDB:AF-Q38F65-F1 Calcium/potassium channel (CAKC), putative CA
1143:  viq0-A  2.1  5.6   80   326    5   TRYB2/AFDB:AF-Q38CV4-F1 BARP protein BARP PROTEIN;
1144:  vhfe-A  2.1  4.5   78   209    6   TRYB2/AFDB:AF-Q383Q0-F1 Uncharacterized protein UNCHARACTERIZED PROTE
1145:  vd2o-A  2.1 14.6   69   299    4   TRYB2/AFDB:AF-Q385F8-F1 Uncharacterized protein UNCHARACTERIZED PROTE
1146:  vgki-A  2.1 10.4  101   566    3   TRYB2/AFDB:AF-Q580T6-F1 RING-type domain-containing protein RING-TYPE
1147:  vfc7-A  2.1  9.4   81   303    9   TRYB2/AFDB:AF-Q57U12-F1 GARP domain-containing protein GARP DOMAIN-CO
1148:  vgjb-A  2.1  7.0   55   913    5   TRYB2/AFDB:AF-Q385E1-F1 Pyruvate, phosphate dikinase PYRUVATE, PHOSPH
1149:  vio0-A  2.1  7.0  129  1912    9   TRYB2/AFDB:AF-Q38D88-F1 Ubiquitin-protein ligase, putative UBIQUITIN-
1150:  vixl-A  2.1  4.6   65   197    8   TRYB2/AFDB:AF-Q38AI8-F1 Uncharacterized protein UNCHARACTERIZED PROTE
1151:  vef4-A  2.1  4.2   53   103    8   TRYB2/AFDB:AF-Q4GZ94-F1 Uncharacterized protein UNCHARACTERIZED PROTE
1152:  vhp4-A  2.1  4.3  105   310    6   TRYB2/AFDB:AF-Q585R8-F1 Uncharacterized protein UNCHARACTERIZED PROTE
1153:  vhpx-A  2.1 11.5   66   242    6   TRYB2/AFDB:AF-Q57YX5-F1 Electron transfer protein, putative ELECTRON 
1154:  vh4e-A  2.1  8.8  110   751    6   TRYB2/AFDB:AF-Q57WA0-F1 FG-GAP repeat protein, putative FG-GAP REPEAT
1155:  vdov-A  2.1 12.8   64   167    6   TRYB2/AFDB:AF-Q38D74-F1 Uncharacterized protein UNCHARACTERIZED PROTE
1156:  vhlm-A  2.1  7.4   98   183    4   TRYB2/AFDB:AF-Q585K2-F1 Uncharacterized protein UNCHARACTERIZED PROTE
1157:  vegj-A  2.1  7.5  132   473    8   TRYB2/AFDB:AF-Q380V5-F1 Variant surface glycoprotein (VSG), putative 
1158:  viqr-A  2.1 10.6  110  1111    5   TRYB2/AFDB:AF-Q381G2-F1 RING-CH-type domain-containing protein RING-C
1159:  vep1-A  2.1  6.1  101   605    8   TRYB2/AFDB:AF-Q57WR3-F1 Spliced leader RNA PSE-promoter transcription
1160:  vh2f-A  2.1 11.2  114   718    4   TRYB2/AFDB:AF-Q585W9-F1 Uncharacterized protein UNCHARACTERIZED PROTE
1161:  vd85-A  2.1  7.3   86   672    6   TRYB2/AFDB:AF-Q57W95-F1 U3 small nucleolar ribonucleoprotein protein 
1162:  vi7m-A  2.1 14.2   66   134    6   TRYB2/AFDB:AF-Q581T9-F1 Uncharacterized protein UNCHARACTERIZED PROTE
1163:  vhtg-A  2.1  4.5   75   459    5   TRYB2/AFDB:AF-Q57WY8-F1 Peptide chain release factor 1, putative PEPT
1164:  vioa-A  2.1  9.2  113   746    6   TRYB2/AFDB:AF-Q38AQ0-F1 Uncharacterized protein UNCHARACTERIZED PROTE
1165:  vj35-A  2.1 11.4   70   350    7   TRYB2/AFDB:AF-Q57WR5-F1 PPR_long domain-containing protein PPR_LONG D
1166:  vdo0-A  2.1 13.5   88  1419    6   TRYB2/AFDB:AF-Q57X20-F1 Ubiquitin carboxyl-terminal hydrolase, putati
1167:  vflf-A  2.1 11.3  108   899    3   TRYB2/AFDB:AF-Q580T0-F1 Uncharacterized protein UNCHARACTERIZED PROTE
1168:  vher-A  2.1 17.4  129   488    9   TRYB2/AFDB:AF-Q57UL7-F1 Amino acid transporter, putative AMINO ACID T
1169:  vhso-A  2.1  8.7  108   490    6   TRYB2/AFDB:AF-Q57TR8-F1 Variant surface glycoprotein (VSG), putative 
1170:  vgg6-A  2.1  4.6   83  1142    6   TRYB2/AFDB:AF-Q57W38-F1 NADH-dependent fumarate reductase NADH-DEPEND
1171:  vfbn-A  2.1  4.3   67    95    7   TRYB2/AFDB:AF-Q38E37-F1 Uncharacterized protein UNCHARACTERIZED PROTE
1172:  vj9a-A  2.1  9.0   87   564   10   TRYB2/AFDB:AF-Q389Y6-F1 ABC1 protein, putative ABC1 PROTEIN, PUTATIVE
1173:  vd73-A  2.1  4.6  118   486    7   TRYB2/AFDB:AF-Q389M0-F1 3'-phosphate/5'-hydroxy nucleic acid ligase 3
1174:  vf1r-A  2.1  5.6   80   178   11   TRYB2/AFDB:AF-Q585J8-F1 Uncharacterized protein UNCHARACTERIZED PROTE
1175:  ver7-A  2.1  4.1   99   305    6   TRYB2/AFDB:AF-Q384R9-F1 Uncharacterized protein UNCHARACTERIZED PROTE
1176:  vh8o-A  2.1  5.8  129   720   10   TRYB2/AFDB:AF-Q582S8-F1 N-acetylglucosaminyltransferase, putative N-A
1177:  vgfv-A  2.1  4.6   50    64   14   TRYB2/AFDB:AF-Q4GZ75-F1 Uncharacterized protein UNCHARACTERIZED PROTE
1178:  vggl-A  2.1 13.7  122   504    7   TRYB2/AFDB:AF-Q580P2-F1 Variant surface glycoprotein (VSG), putative 
1179:  vibo-A  2.1  7.8   89   643    7   TRYB2/AFDB:AF-Q381Z9-F1 Uncharacterized protein UNCHARACTERIZED PROTE
1180:  vhhf-A  2.1  3.1   36    43    6   TRYB2/AFDB:AF-Q38FA0-F1 Uncharacterized protein UNCHARACTERIZED PROTE
1181:  vf7d-A  2.1  6.4   69   189    7   TRYB2/AFDB:AF-Q581W2-F1 Protein YIPF PROTEIN YIPF;
1182:  vew0-A  2.1  5.1   69   186    6   TRYB2/AFDB:AF-Q57XF3-F1 Uncharacterized protein UNCHARACTERIZED PROTE
1183:  vgrc-A  2.1 11.2  142   918    7   TRYB2/AFDB:AF-Q583W7-F1 Uncharacterized protein UNCHARACTERIZED PROTE
1184:  vfz4-A  2.1  7.8   88   561    6   TRYB2/AFDB:AF-Q57XT5-F1 Uncharacterized protein UNCHARACTERIZED PROTE
1185:  vgla-A  2.1  7.0   80   417    1   TRYB2/AFDB:AF-Q584B2-F1 N2227 domain-containing protein N2227 DOMAIN-
1186:  vjdk-A  2.1  3.4   86   143   13   TRYB2/AFDB:AF-Q585A5-F1 Uncharacterized protein UNCHARACTERIZED PROTE
1187:  vhcg-A  2.1  6.6  103   487    5   TRYB2/AFDB:AF-Q385M8-F1 Signal recognition particle 54 kDa protein SI
1188:  vhy3-A  2.1 12.6   88   450    2   TRYB2/AFDB:AF-Q386X8-F1 JmjC domain-containing protein JMJC DOMAIN-CO
1189:  vgk3-A  2.1  5.6   55   296    7   TRYB2/AFDB:AF-Q583M2-F1 Chaperone protein DNAJ, putative CHAPERONE PR
1190:  verl-A  2.1 10.9   68   367    7   TRYB2/AFDB:AF-Q586V0-F1 GTP binding protein, putative GTP BINDING PRO
1191:  vg46-A  2.1  9.1   74   345    7   TRYB2/AFDB:AF-Q383A5-F1 Uncharacterized protein UNCHARACTERIZED PROTE
1192:  vj1n-A  2.1 16.3  130   489    7   TRYB2/AFDB:AF-Q38CN2-F1 Variant surface glycoprotein (VSG, atypical),
1193:  vdcr-A  2.1  9.1   84   225    8   TRYB2/AFDB:AF-Q57U97-F1 Uncharacterized protein UNCHARACTERIZED PROTE
1194:  vh73-A  2.1 15.3   92   536    5   TRYB2/AFDB:AF-Q38EF4-F1 Uncharacterized protein UNCHARACTERIZED PROTE
1195:  viuk-A  2.1  8.2  122   596    8   TRYB2/AFDB:AF-Q383W1-F1 Uncharacterized protein UNCHARACTERIZED PROTE
1196:  vewr-A  2.1  8.1   66   764    2   TRYB2/AFDB:AF-Q586D6-F1 Uncharacterized protein UNCHARACTERIZED PROTE
1197:  ve16-A  2.1  5.3   67   140    3   TRYB2/AFDB:AF-Q38DR8-F1 Uncharacterized protein UNCHARACTERIZED PROTE
1198:  vja2-A  2.1  9.9  132   426    7   TRYB2/AFDB:AF-Q380V6-F1 Variant surface glycoprotein (VSG, atypical),
1199:  vd9r-A  2.1  8.0  100   133    4   TRYB2/AFDB:AF-Q4GYB6-F1 Uncharacterized protein UNCHARACTERIZED PROTE
1200:  vij0-A  2.1 10.6  138   430    7   TRYB2/AFDB:AF-Q57Y90-F1 Pre-mRNA-splicing factor 18 PRE-MRNA-SPLICING
1201:  vel7-A  2.1 10.4  102   605    6   TRYB2/AFDB:AF-Q57YM8-F1 Uncharacterized protein UNCHARACTERIZED PROTE
1202:  vdy6-A  2.1 14.8   91   458   12   TRYB2/AFDB:AF-Q389W1-F1 Uncharacterized protein UNCHARACTERIZED PROTE
1203:  vevs-A  2.1 13.3  154   953    6   TRYB2/AFDB:AF-Q583G1-F1 CULLIN_2 domain-containing protein CULLIN_2 D
1204:  vgf9-A  2.1  3.8   67   143   10   TRYB2/AFDB:AF-Q4GZ91-F1 Uncharacterized protein UNCHARACTERIZED PROTE
1205:  vfcz-A  2.1 10.7  139   481    5   TRYB2/AFDB:AF-Q57UD7-F1 Variant surface glycoprotein (VSG, atypical),
1206:  vde2-A  2.1  6.8   72   109    8   TRYB2/AFDB:AF-Q585K7-F1 Uncharacterized protein UNCHARACTERIZED PROTE
1207:  vgfu-A  2.1 12.1   81  2412    4   TRYB2/AFDB:AF-Q57UT3-F1 Serine/threonine-protein kinase TOR SERINE/TH
1208:  vivt-A  2.1  6.7   59    73   10   TRYB2/AFDB:AF-Q38BI6-F1 Protein kish PROTEIN KISH;
1209:  vf8v-A  2.1 10.0   75   140    7   TRYB2/AFDB:AF-Q38FY8-F1 Uncharacterized protein UNCHARACTERIZED PROTE
1210:  vg47-A  2.1  5.6   98   585    6   TRYB2/AFDB:AF-Q38E86-F1 Uncharacterized protein UNCHARACTERIZED PROTE
1211:  vgww-A  2.1  6.1   78   493   10   TRYB2/AFDB:AF-Q4FKU3-F1 Variant surface glycoprotein (VSG), putative 
1212:  vgl6-A  2.1  3.9   96   140   11   TRYB2/AFDB:AF-Q57Z00-F1 Uncharacterized protein UNCHARACTERIZED PROTE
1213:  vi97-A  2.1  8.8   96   474    6   TRYB2/AFDB:AF-Q38CU1-F1 Variant surface glycoprotein (VSG, atypical),
1214:  viai-A  2.1  7.3   97  1275    3   TRYB2/AFDB:AF-Q38DK9-F1 Structural maintenance of chromosomes protein
1215:  vhcx-A  2.1  6.3  119   939    3   TRYB2/AFDB:AF-Q57W09-F1 Protein kinase, putative PROTEIN KINASE, PUTA
1216:  vdjh-A  2.1 17.1   89  1215    6   TRYB2/AFDB:AF-Q4GZE3-F1 Uncharacterized protein UNCHARACTERIZED PROTE
1217:  vhh7-A  2.1  5.9  143  1261    8   TRYB2/AFDB:AF-Q57YG5-F1 Cation-transporting ATPase, putative CATION-T
1218:  vf01-A  2.1  6.8   62   188    6   TRYB2/AFDB:AF-Q389H0-F1 PABS domain-containing protein PABS DOMAIN-CO
1219:  vhyx-A  2.1  5.6   81   450    2   TRYB2/AFDB:AF-Q38CZ0-F1 Uncharacterized protein UNCHARACTERIZED PROTE
1220:  vgb3-A  2.1  9.4   81   496   10   TRYB2/AFDB:AF-Q57VW8-F1 NADH dehydrogenase [ubiquinone] flavoprotein 
1221:  vg97-A  2.1  4.8   59   142    7   TRYB2/AFDB:AF-Q57UY8-F1 Uncharacterized protein UNCHARACTERIZED PROTE
1222:  vh6t-A  2.1  5.3   84   337    2   TRYB2/AFDB:AF-Q583M7-F1 Uncharacterized protein UNCHARACTERIZED PROTE
1223:  vii7-A  2.1  4.4   50   107    6   TRYB2/AFDB:AF-Q57W31-F1 Uncharacterized protein UNCHARACTERIZED PROTE
1224:  vhwz-A  2.1  6.5   58   110    5   TRYB2/AFDB:AF-Q38FV0-F1 Uncharacterized protein UNCHARACTERIZED PROTE
1225:  vhp2-A  2.1 15.0   56   381    9   TRYB2/AFDB:AF-Q586Y0-F1 Uncharacterized protein UNCHARACTERIZED PROTE
1226:  viu3-A  2.1  6.4  103   508   10   TRYB2/AFDB:AF-Q22KT7-F1 Variant surface glycoprotein (VSG, atypical),
1227:  ve91-A  2.1  8.3   55   211    7   TRYB2/AFDB:AF-Q383Z7-F1 Uncharacterized protein UNCHARACTERIZED PROTE
1228:  vd8y-A  2.1  9.4  136   514    6   TRYB2/AFDB:AF-Q38CQ9-F1 Variant surface glycoprotein (VSG, atypical),
1229:  vjb3-A  2.1 16.5  108   231    2   TRYB2/AFDB:AF-Q584I3-F1 Uncharacterized protein UNCHARACTERIZED PROTE
1230:  vh56-A  2.1  6.0  126   623   10   TRYB2/AFDB:AF-Q57X33-F1 Uncharacterized protein UNCHARACTERIZED PROTE
1231:  vhpj-A  2.1  8.3  118  1100    3   TRYB2/AFDB:AF-Q382N0-F1 Uncharacterized protein UNCHARACTERIZED PROTE
1232:  vjey-A  2.0  6.5   85   280    7   TRYB2/AFDB:AF-Q57V38-F1 HIRA-interacting protein 5, putative HIRA-INT
1233:  vix6-A  2.0  7.3  169  1106    7   TRYB2/AFDB:AF-Q57VN6-F1 Calcium-transporting ATPase CALCIUM-TRANSPORT
1234:  vd9w-A  2.0 10.6  139  1003    7   TRYB2/AFDB:AF-Q38DL7-F1 Uncharacterized protein UNCHARACTERIZED PROTE
1235:  vdhs-A  2.0  8.9   85   213    6   TRYB2/AFDB:AF-Q586Z9-F1 Uncharacterized protein UNCHARACTERIZED PROTE
1236:  vgeh-A  2.0 20.0  107  1279    4   TRYB2/AFDB:AF-Q38EM9-F1 RNA pseudouridylate synthase protein, putativ
1237:  vhrp-A  2.0  4.8   86   149    9   TRYB2/AFDB:AF-Q38CB1-F1 Uncharacterized protein UNCHARACTERIZED PROTE
1238:  vdso-A  2.0 15.8  109   250    6   TRYB2/AFDB:AF-Q57ZZ8-F1 Uncharacterized protein UNCHARACTERIZED PROTE
1239:  oz1u-A  2.0  5.6  125   547    6   swissprot/TRYB2/AFDB:AF-Q57VW6-F1 Riboflavin transporter RibJ RIBOFLA
1240:  vfcf-A  2.0 15.8   77   216    4   TRYB2/AFDB:AF-Q38AH8-F1 Uncharacterized protein UNCHARACTERIZED PROTE
1241:  vi7k-A  2.0  6.8   74   486    4   TRYB2/AFDB:AF-Q57UD8-F1 Variant surface glycoprotein (VSG), putative 
1242:  vh9m-A  2.0  4.9  117   550    4   TRYB2/AFDB:AF-Q38BZ8-F1 Uncharacterized protein UNCHARACTERIZED PROTE
1243:  vfsl-A  2.0  5.2   74   524    7   TRYB2/AFDB:AF-Q57TR4-F1 Variant surface glycoprotein (VSG), putative 
1244:  vh0o-A  2.0 16.7   89   537   10   TRYB2/AFDB:AF-Q38EN8-F1 Uncharacterized protein UNCHARACTERIZED PROTE
1245:  vhil-A  2.0  7.1  101   319    6   TRYB2/AFDB:AF-Q583E6-F1 Uncharacterized protein UNCHARACTERIZED PROTE
1246:  vd8j-A  2.0  6.6  111   684    8   TRYB2/AFDB:AF-Q387E3-F1 ABC transporter, putative ABC TRANSPORTER, PU
1247:  vftu-A  2.0  7.6  126   377    7   TRYB2/AFDB:AF-Q57VX0-F1 Uncharacterized protein UNCHARACTERIZED PROTE
1248:  vdnr-A  2.0  9.7   84   165   10   TRYB2/AFDB:AF-Q580E1-F1 Uncharacterized protein UNCHARACTERIZED PROTE
1249:  vfuv-A  2.0  5.4   60   273    7   TRYB2/AFDB:AF-Q38EW2-F1 Sulfhydryl oxidase SULFHYDRYL OXIDASE;
1250:  vi2m-A  2.0  6.5  131   382    7   TRYB2/AFDB:AF-Q57Z33-F1 Uncharacterized protein UNCHARACTERIZED PROTE
1251:  vewz-A  2.0  5.1   73   297   10   TRYB2/AFDB:AF-Q57YX3-F1 Palmitoyltransferase PALMITOYLTRANSFERASE;
1252:  vhdz-A  2.0 14.8   88   202    7   TRYB2/AFDB:AF-Q57W69-F1 Uncharacterized protein UNCHARACTERIZED PROTE
1253:  vhh3-A  2.0  9.3   67   155    4   TRYB2/AFDB:AF-Q38BQ5-F1 Uncharacterized protein UNCHARACTERIZED PROTE
1254:  vhn6-A  2.0  5.1   66   410    3   TRYB2/AFDB:AF-Q57XW3-F1 Uncharacterized protein UNCHARACTERIZED PROTE
1255:  vjed-A  2.0  4.5   55   114    7   TRYB2/AFDB:AF-Q38C83-F1 Uncharacterized protein UNCHARACTERIZED PROTE
1256:  vfz3-A  2.0  8.8   59   599    7   TRYB2/AFDB:AF-Q57WL9-F1 C2H2-type domain-containing protein C2H2-TYPE
1257:  viq6-A  2.0  5.0  130   823    5   TRYB2/AFDB:AF-Q38FT5-F1 Uncharacterized protein UNCHARACTERIZED PROTE
1258:  vhfm-A  2.0  9.3  128   365    8   TRYB2/AFDB:AF-Q57Z35-F1 Uncharacterized protein UNCHARACTERIZED PROTE
1259:  vebj-A  2.0 10.4  129   910    6   TRYB2/AFDB:AF-Q57VZ8-F1 Uncharacterized protein UNCHARACTERIZED PROTE
1260:  vh2w-A  2.0 12.6  104   319    6   TRYB2/AFDB:AF-Q57X85-F1 GARP domain-containing protein GARP DOMAIN-CO
1261:  vf51-A  2.0  5.4  101   174    8   TRYB2/AFDB:AF-Q57U28-F1 Uncharacterized protein UNCHARACTERIZED PROTE
1262:  vdn3-A  2.0  5.7   60   452   12   TRYB2/AFDB:AF-Q386S9-F1 Eukaryotic peptide chain release factor subun
1263:  vfl7-A  2.0 12.2  107  1072    7   TRYB2/AFDB:AF-Q57ZA7-F1 Kinesin, putative KINESIN, PUTATIVE;
1264:  vdk8-A  2.0 11.8   74   546    8   TRYB2/AFDB:AF-Q57X75-F1 Chaperone protein DNAJ, putative CHAPERONE PR
1265:  vdkb-A  2.0  8.3  111   620    6   TRYB2/AFDB:AF-Q388U6-F1 Phosphodiesterase PHOSPHODIESTERASE;
1266:  vgel-A  2.0  6.8  105   239    6   TRYB2/AFDB:AF-Q57ZT9-F1 Uncharacterized protein UNCHARACTERIZED PROTE
1267:  vflg-A  2.0 14.6   90   901    9   TRYB2/AFDB:AF-Q57V64-F1 Uncharacterized protein UNCHARACTERIZED PROTE
1268:  vip4-A  2.0 10.1  119   552    3   TRYB2/AFDB:AF-Q586H5-F1 Uncharacterized protein UNCHARACTERIZED PROTE
1269:  vgwm-A  2.0  8.7  107   331    6   TRYB2/AFDB:AF-Q57VN5-F1 Uncharacterized protein UNCHARACTERIZED PROTE
1270:  vgt8-A  2.0 11.3  118   951    8   TRYB2/AFDB:AF-Q57XN5-F1 Uncharacterized protein UNCHARACTERIZED PROTE
1271:  vin5-A  2.0 16.5   93   135    1   TRYB2/AFDB:AF-Q57Z10-F1 Uncharacterized protein UNCHARACTERIZED PROTE
1272:  vio3-A  2.0  3.7  113   573    5   TRYB2/AFDB:AF-Q383M0-F1 Uncharacterized protein UNCHARACTERIZED PROTE
1273:  vefp-A  2.0  5.5  105   433    7   TRYB2/AFDB:AF-Q389F1-F1 MFS domain-containing protein MFS DOMAIN-CONT
1274:  vgyn-A  2.0  3.4   78   482    5   TRYB2/AFDB:AF-Q38C86-F1 Proteasome regulatory non-ATP-ase subunit 5 P
1275:  vf07-A  2.0  9.4  107   428   10   TRYB2/AFDB:AF-Q57VE9-F1 Acidic phosphatase, putative ACIDIC PHOSPHATA
1276:  vhv0-A  2.0  6.2   95   573    6   TRYB2/AFDB:AF-Q57ZY1-F1 Poly [ADP-ribose] polymerase POLY  POLYMERASE
1277:  vho6-A  2.0  6.8   72    99    7   TRYB2/AFDB:AF-Q38CP4-F1 Uncharacterized protein UNCHARACTERIZED PROTE
1278:  veco-A  2.0  9.6  113   401    4   TRYB2/AFDB:AF-Q57VF1-F1 Acidic phosphatase, putative ACIDIC PHOSPHATA
1279:  vdxw-A  2.0 13.1   88   483    8   TRYB2/AFDB:AF-Q583F2-F1 MYND-type domain-containing protein MYND-TYPE
1280:  ve7d-A  2.0  7.0  118   630    4   TRYB2/AFDB:AF-Q385Z6-F1 RING-type E3 ubiquitin transferase RING-TYPE 
1281:  vfat-A  2.0  3.0   62   661   10   TRYB2/AFDB:AF-Q581U8-F1 DNA topoisomerase I DNA TOPOISOMERASE I;
1282:  vigo-A  2.0 12.4  114   601   10   TRYB2/AFDB:AF-Q580H3-F1 Uncharacterized protein UNCHARACTERIZED PROTE
1283:  vgry-A  2.0  7.1   95   318    5   TRYB2/AFDB:AF-Q580V4-F1 Uncharacterized protein UNCHARACTERIZED PROTE

# Structural equivalences
   1: 6c70-A vhir-A     4 -   8 <=>  333 - 337   (GLN    6  - ALA   10  <=> LEU  333  - PHE  337 )                          
   1: 6c70-A vhir-A    17 -  21 <=>  340 - 344   (MET   19  - GLY   23  <=> PRO  340  - LEU  344 )                          
   1: 6c70-A vhir-A    42 -  53 <=>  345 - 356   (VAL   44  - MET   55  <=> THR  345  - ALA  356 )                          
   1: 6c70-A vhir-A    78 -  92 <=>  384 - 398   (PHE   80  - SER   94  <=> CYS  384  - ASN  398 )                          
   1: 6c70-A vhir-A    94 -  97 <=>  399 - 402   (ILE   96  - LYS   99  <=> SER  399  - ARG  402 )                          
   1: 6c70-A vhir-A   105 - 108 <=>  415 - 418   (PRO  107  - HIS  110  <=> THR  415  - LEU  418 )                          
   1: 6c70-A vhir-A   112 - 116 <=>  420 - 424   (ALA  114  - ALA  118  <=> ALA  420  - GLY  424 )                          
   1: 6c70-A vhir-A   117 - 120 <=>  426 - 429   (ARG  119  - ALA  122  <=> VAL  426  - LYS  429 )                          
   1: 6c70-A vhir-A   121 - 124 <=>  431 - 434   (LEU  123  - THR  126  <=> LYS  431  - ILE  434 )                          
   1: 6c70-A vhir-A   127 - 144 <=>  448 - 465   (ARG  129  - TRP  146  <=> VAL  448  - PHE  465 )                          
   1: 6c70-A vhir-A   145 - 152 <=>  467 - 474   (THR  147  - ASP  154  <=> LEU  467  - VAL  474 )                          
   1: 6c70-A vhir-A   153 - 158 <=>  476 - 481   (SER  155  - LEU  175  <=> TYR  476  - PHE  481 )                          
   1: 6c70-A vhir-A   169 - 219 <=>  482 - 532   (MET  186  - PRO  236  <=> GLY  482  - VAL  532 )                          
   1: 6c70-A vhir-A   222 - 225 <=>  548 - 551   (GLU  239  - ALA  242  <=> PHE  548  - ASP  551 )                          
   1: 6c70-A vhir-A   233 - 236 <=>  560 - 563   (GLU  319  - VAL  322  <=> PHE  560  - VAL  563 )                          
   1: 6c70-A vhir-A   237 - 250 <=>  565 - 578   (ARG  323  - VAL  336  <=> GLY  565  - SER  578 )                          
   1: 6c70-A vhir-A   254 - 257 <=>  579 - 582   (VAL  340  - VAL  343  <=> CYS  579  - HIS  582 )                          
   1: 6c70-A vhir-A   259 - 287 <=>  583 - 611   (ASP  345  - ASN  373  <=> ALA  583  - LEU  611 )                          
   1: 6c70-A vhir-A   289 - 292 <=>  621 - 624   (VAL  375  - TYR  378  <=> ARG  621  - CYS  624 )                          
   1: 6c70-A vhir-A   293 - 331 <=>  626 - 664   (ALA  379  - CYS  417  <=> HIS  626  - ALA  664 )                          
   1: 6c70-A vhir-A   332 - 335 <=>  667 - 670   (HIS  418  - ASP  421  <=> TYR  667  - THR  670 )                          
   1: 6c70-A vhir-A   343 - 353 <=>  681 - 691   (PHE  429  - LYS  439  <=> ILE  681  - ALA  691 )                          
   1: 6c70-A vhir-A   354 - 361 <=>  693 - 700   (ALA  440  - LYS  447  <=> GLU  693  - LEU  700 )                          
   1: 6c70-A vhir-A   363 - 383 <=>  701 - 721   (PHE  449  - VAL  469  <=> PHE  701  - ILE  721 )                          
   2: 6c70-A vgis-A    76 -  80 <=>    1 -   5   (LEU   78  - HIS   82  <=> MET    1  - GLU    5 )                          
   2: 6c70-A vgis-A    83 -  88 <=>    6 -  11   (VAL   85  - PHE   90  <=> GLY    6  - LEU   11 )                          
   2: 6c70-A vgis-A    91 - 103 <=>   12 -  24   (ARG   93  - ASN  105  <=> ASP   12  - ASP   24 )                          
   2: 6c70-A vgis-A   104 - 107 <=>   27 -  30   (ASN  106  - SER  109  <=> LEU   27  - CYS   30 )                          
   2: 6c70-A vgis-A   111 - 137 <=>   32 -  58   (PHE  113  - THR  139  <=> THR   32  - ARG   58 )                          
   2: 6c70-A vgis-A   186 - 189 <=>   59 -  62   (VAL  203  - MET  206  <=> GLU   59  - GLU   62 )                          
   2: 6c70-A vgis-A   191 - 222 <=>   63 -  94   (VAL  208  - GLU  239  <=> GLU   63  - ALA   94 )                          
   2: 6c70-A vgis-A   225 - 228 <=>   97 - 100   (ALA  242  - LEU  314  <=> THR   97  - THR  100 )                          
   2: 6c70-A vgis-A   235 - 261 <=>  132 - 158   (LEU  321  - TYR  347  <=> GLY  132  - HIS  158 )                          
   2: 6c70-A vgis-A   263 - 266 <=>  159 - 162   (VAL  349  - LEU  352  <=> ARG  159  - LEU  162 )                          
   2: 6c70-A vgis-A   310 - 315 <=>  165 - 170   (PHE  396  - ASN  401  <=> LEU  165  - LEU  170 )                          
   2: 6c70-A vgis-A   316 - 327 <=>  173 - 184   (ARG  402  - ALA  413  <=> GLN  173  - ILE  184 )                          
   2: 6c70-A vgis-A   341 - 345 <=>  186 - 190   (LYS  427  - GLN  431  <=> ARG  186  - ILE  190 )                          
   2: 6c70-A vgis-A   353 - 356 <=>  202 - 205   (LYS  439  - SER  442  <=> VAL  202  - VAL  205 )                          
   2: 6c70-A vgis-A   361 - 364 <=>  209 - 212   (LYS  447  - THR  450  <=> THR  209  - ASN  212 )                          
   2: 6c70-A vgis-A   368 - 371 <=>  214 - 217   (ASP  454  - ALA  457  <=> GLU  214  - SER  217 )                          
   2: 6c70-A vgis-A   376 - 379 <=>  259 - 262   (ALA  462  - THR  465  <=> GLU  259  - GLU  262 )                          
   3: 6c70-A vg6j-A    64 - 103 <=>  370 - 409   (ASP   66  - ASN  105  <=> THR  370  - MET  409 )                          
   3: 6c70-A vg6j-A   104 - 107 <=>  412 - 415   (ASN  106  - SER  109  <=> GLN  412  - GLU  415 )                          
   3: 6c70-A vg6j-A   108 - 111 <=>  419 - 422   (HIS  110  - PHE  113  <=> GLN  419  - SER  422 )                          
   3: 6c70-A vg6j-A   127 - 130 <=>  509 - 512   (ARG  129  - LEU  132  <=> GLY  509  - TYR  512 )                          
   3: 6c70-A vg6j-A   227 - 288 <=>  577 - 638   (GLY  313  - GLY  374  <=> THR  577  - VAL  638 )                          
   4: 6c70-A vje1-A    11 -  14 <=>   70 -  73   (LEU   13  - ILE   16  <=> SER   70  - GLU   73 )                          
   4: 6c70-A vje1-A    20 -  25 <=>  122 - 127   (VAL   22  - PHE   27  <=> GLU  122  - LEU  127 )                          
   4: 6c70-A vje1-A    26 -  63 <=>  129 - 166   (ASN   28  - ASP   65  <=> VAL  129  - ALA  166 )                          
   4: 6c70-A vje1-A    64 -  98 <=>  172 - 206   (ASP   66  - THR  100  <=> GLN  172  - SER  206 )                          
   4: 6c70-A vje1-A   256 - 285 <=>  208 - 237   (ALA  342  - LYS  371  <=> TYR  208  - SER  237 )                          
   4: 6c70-A vje1-A   292 - 316 <=>  240 - 264   (TYR  378  - ARG  402  <=> VAL  240  - ARG  264 )                          
   4: 6c70-A vje1-A   317 - 325 <=>  266 - 274   (LEU  403  - MET  411  <=> ARG  266  - GLU  274 )                          
   5: 6c70-A vhto-A     8 -  17 <=>   39 -  48   (ALA   10  - MET   19  <=> PRO   39  - LYS   48 )                          
   5: 6c70-A vhto-A    24 -  27 <=>  109 - 112   (MET   26  - TYR   29  <=> GLY  109  - LEU  112 )                          
   5: 6c70-A vhto-A    36 -  62 <=>  378 - 404   (HIS   38  - SER   64  <=> VAL  378  - ALA  404 )                          
   5: 6c70-A vhto-A    65 -  93 <=>  440 - 468   (VAL   67  - LYS   95  <=> PRO  440  - ASN  468 )                          
   5: 6c70-A vhto-A    95 -  98 <=>  469 - 472   (PHE   97  - THR  100  <=> ILE  469  - ILE  472 )                          
   5: 6c70-A vhto-A   255 - 283 <=>  473 - 501   (THR  341  - ALA  369  <=> THR  473  - PHE  501 )                          
   5: 6c70-A vhto-A   284 - 288 <=>  504 - 508   (THR  370  - GLY  374  <=> LEU  504  - GLY  508 )                          
   5: 6c70-A vhto-A   378 - 382 <=>  512 - 516   (VAL  464  - MET  468  <=> VAL  512  - ILE  516 )                          
   6: 6c70-A vd3x-A    63 -  89 <=>  227 - 253   (ASP   65  - PRO   91  <=> ARG  227  - LYS  253 )                          
   6: 6c70-A vd3x-A    91 - 103 <=>  254 - 266   (ARG   93  - ASN  105  <=> GLU  254  - ARG  266 )                          
   6: 6c70-A vd3x-A   104 - 107 <=>  269 - 272   (ASN  106  - SER  109  <=> GLU  269  - THR  272 )                          
   6: 6c70-A vd3x-A   108 - 113 <=>  275 - 280   (HIS  110  - GLU  115  <=> ASN  275  - GLU  280 )                          
   6: 6c70-A vd3x-A   222 - 226 <=>  289 - 293   (GLU  239  - THR  243  <=> LEU  289  - ASP  293 )                          
   6: 6c70-A vd3x-A   227 - 245 <=>  334 - 352   (GLY  313  - GLU  331  <=> HIS  334  - TYR  352 )                          
   6: 6c70-A vd3x-A   247 - 256 <=>  353 - 362   (HIS  333  - ALA  342  <=> ALA  353  - VAL  362 )                          
   6: 6c70-A vd3x-A   261 - 290 <=>  371 - 400   (TYR  347  - ASN  376  <=> ARG  371  - ASP  400 )                          
   7: 6c70-A vf84-A    63 -  91 <=>    1 -  29   (ASP   65  - ARG   93  <=> MET    1  - GLU   29 )                          
   7: 6c70-A vf84-A   260 - 289 <=>   30 -  59   (ALA  346  - VAL  375  <=> ALA   30  - GLU   59 )                          
   7: 6c70-A vf84-A   294 - 297 <=>  109 - 112   (ALA  380  - ILE  383  <=> GLU  109  - ARG  112 )                          
   7: 6c70-A vf84-A   323 - 331 <=>  250 - 258   (SER  409  - CYS  417  <=> ALA  250  - VAL  258 )                          
   7: 6c70-A vf84-A   332 - 338 <=>  261 - 267   (HIS  418  - GLU  424  <=> GLU  261  - ASP  267 )                          
   8: 6c70-A vfc1-A    37 -  42 <=>   19 -  24   (ARG   39  - VAL   44  <=> MET   19  - LEU   24 )                          
   8: 6c70-A vfc1-A    63 -  94 <=>   99 - 130   (ASP   65  - ILE   96  <=> GLY   99  - HIS  130 )                          
   8: 6c70-A vfc1-A   256 - 259 <=>  131 - 134   (ALA  342  - ASP  345  <=> GLY  131  - ARG  134 )                          
   8: 6c70-A vfc1-A   261 - 286 <=>  135 - 160   (TYR  347  - VAL  372  <=> SER  135  - GLU  160 )                          
   8: 6c70-A vfc1-A   287 - 290 <=>  163 - 166   (ASN  373  - ASN  376  <=> ASN  163  - ARG  166 )                          
   9: 6c70-A ve1s-A    56 -  59 <=>  220 - 223   (VAL   58  - MET   61  <=> CYS  220  - TRP  223 )                          
   9: 6c70-A ve1s-A    64 -  89 <=>  261 - 286   (ASP   66  - PRO   91  <=> SER  261  - GLY  286 )                          
   9: 6c70-A ve1s-A    95 -  98 <=>  288 - 291   (PHE   97  - THR  100  <=> SER  288  - CYS  291 )                          
   9: 6c70-A ve1s-A   254 - 286 <=>  292 - 324   (VAL  340  - VAL  372  <=> THR  292  - LEU  324 )                          
   9: 6c70-A ve1s-A   288 - 291 <=>  461 - 464   (GLY  374  - VAL  377  <=> ARG  461  - LEU  464 )                          
   9: 6c70-A ve1s-A   382 - 388 <=>  579 - 585   (MET  468  - LYS  474  <=> THR  579  - CYS  585 )                          
  10: 6c70-A vj7q-A    63 -  90 <=>    1 -  28   (ASP   65  - VAL   92  <=> MET    1  - THR   28 )                          
  10: 6c70-A vj7q-A   257 - 287 <=>   30 -  60   (VAL  343  - ASN  373  <=> ASP   30  - GLN   60 )                          
  10: 6c70-A vj7q-A   289 - 315 <=>   67 -  93   (VAL  375  - ASN  401  <=> GLY   67  - ALA   93 )                          
  10: 6c70-A vj7q-A   322 - 325 <=>   97 - 100   (SER  408  - MET  411  <=> VAL   97  - GLY  100 )                          
  10: 6c70-A vj7q-A   328 - 332 <=>  101 - 105   (ALA  414  - HIS  418  <=> ASP  101  - SER  105 )                          
  10: 6c70-A vj7q-A   334 - 339 <=>  106 - 111   (TYR  420  - GLU  425  <=> MET  106  - PRO  111 )                          
  10: 6c70-A vj7q-A   355 - 358 <=>  131 - 134   (MET  441  - SER  444  <=> GLN  131  - THR  134 )                          
  10: 6c70-A vj7q-A   361 - 364 <=>  135 - 138   (LYS  447  - THR  450  <=> LEU  135  - LEU  138 )                          
  10: 6c70-A vj7q-A   369 - 380 <=>  141 - 152   (LEU  455  - TYR  466  <=> ALA  141  - SER  152 )                          
  10: 6c70-A vj7q-A   382 - 388 <=>  153 - 159   (MET  468  - LYS  474  <=> VAL  153  - LEU  159 )                          
  11: 6c70-A vg7d-A    61 -  64 <=>  111 - 114   (GLU   63  - ASP   66  <=> VAL  111  - GLY  114 )                          
  11: 6c70-A vg7d-A    67 -  93 <=>  115 - 141   (ASP   69  - LYS   95  <=> ILE  115  - PRO  141 )                          
  11: 6c70-A vg7d-A    99 - 104 <=>  142 - 147   (LEU  101  - ASN  106  <=> PHE  142  - GLU  147 )                          
  11: 6c70-A vg7d-A   207 - 214 <=>  187 - 194   (CYS  224  - LYS  231  <=> ASP  187  - GLY  194 )                          
  11: 6c70-A vg7d-A   216 - 224 <=>  318 - 326   (ILE  233  - SER  241  <=> ALA  318  - GLY  326 )                          
  11: 6c70-A vg7d-A   237 - 240 <=>  362 - 365   (ARG  323  - ILE  326  <=> CYS  362  - SER  365 )                          
  11: 6c70-A vg7d-A   250 - 256 <=>  391 - 397   (VAL  336  - ALA  342  <=> ILE  391  - ALA  397 )                          
  11: 6c70-A vg7d-A   258 - 281 <=>  495 - 518   (GLY  344  - TYR  367  <=> GLU  495  - ASP  518 )                          
  11: 6c70-A vg7d-A   384 - 387 <=>  519 - 522   (LEU  470  - LEU  473  <=> GLU  519  - THR  522 )                          
  12: 6c70-A vh6e-A    64 -  91 <=>   11 -  38   (ASP   66  - ARG   93  <=> GLN   11  - HIS   38 )                          
  12: 6c70-A vh6e-A   260 - 286 <=>   39 -  65   (ALA  346  - VAL  372  <=> SER   39  - ARG   65 )                          
  12: 6c70-A vh6e-A   287 - 290 <=>   68 -  71   (ASN  373  - ASN  376  <=> SER   68  - ASN   71 )                          
  12: 6c70-A vh6e-A   314 - 321 <=>  253 - 260   (GLY  400  - SER  407  <=> TYR  253  - ARG  260 )                          
  12: 6c70-A vh6e-A   330 - 335 <=>  444 - 449   (SER  416  - ASP  421  <=> GLN  444  - GLU  449 )                          
  13: 6c70-A viq1-A    64 -  88 <=>   88 - 112   (ASP   66  - PHE   90  <=> LEU   88  - ASN  112 )                          
  13: 6c70-A viq1-A    90 -  93 <=>  113 - 116   (VAL   92  - LYS   95  <=> THR  113  - GLY  116 )                          
  13: 6c70-A viq1-A    95 -  98 <=>  117 - 120   (PHE   97  - THR  100  <=> THR  117  - LYS  120 )                          
  13: 6c70-A viq1-A   256 - 259 <=>  121 - 124   (ALA  342  - ASP  345  <=> LYS  121  - THR  124 )                          
  13: 6c70-A viq1-A   261 - 287 <=>  125 - 151   (TYR  347  - ASN  373  <=> GLU  125  - LEU  151 )                          
  13: 6c70-A viq1-A   288 - 291 <=>  154 - 157   (GLY  374  - VAL  377  <=> GLU  154  - LYS  157 )                          
  13: 6c70-A viq1-A   319 - 322 <=>  275 - 278   (GLU  405  - SER  408  <=> CYS  275  - CYS  278 )                          
  13: 6c70-A viq1-A   385 - 388 <=>  287 - 290   (VAL  471  - LYS  474  <=> GLN  287  - THR  290 )                          
  14: 6c70-A vhit-A    64 -  90 <=>   51 -  77   (ASP   66  - VAL   92  <=> LEU   51  - GLY   77 )                          
  14: 6c70-A vhit-A    92 -  95 <=>   78 -  81   (SER   94  - PHE   97  <=> VAL   78  - GLN   81 )                          
  14: 6c70-A vhit-A   259 - 281 <=>   82 - 104   (ASP  345  - TYR  367  <=> GLU   82  - GLY  104 )                          
  14: 6c70-A vhit-A   285 - 288 <=>  195 - 198   (LYS  371  - GLY  374  <=> ASP  195  - GLN  198 )                          
  14: 6c70-A vhit-A   290 - 302 <=>  201 - 213   (ASN  376  - TYR  388  <=> LYS  201  - ILE  213 )                          
  14: 6c70-A vhit-A   330 - 337 <=>  401 - 408   (SER  416  - SER  423  <=> PRO  401  - GLU  408 )                          
  14: 6c70-A vhit-A   341 - 344 <=>  410 - 413   (LYS  427  - VAL  430  <=> ARG  410  - THR  413 )                          
  14: 6c70-A vhit-A   346 - 354 <=>  414 - 422   (ILE  432  - ALA  440  <=> LYS  414  - ASP  422 )                          
  15: 6c70-A ve4o-A    19 -  23 <=>  161 - 165   (GLY   21  - PHE   25  <=> LEU  161  - ASP  165 )                          
  15: 6c70-A ve4o-A    36 -  39 <=>  167 - 170   (HIS   38  - TYR   41  <=> ASP  167  - ARG  170 )                          
  15: 6c70-A ve4o-A    59 -  62 <=>  197 - 200   (MET   61  - SER   64  <=> ALA  197  - ARG  200 )                          
  15: 6c70-A ve4o-A    67 -  95 <=>  201 - 229   (ASP   69  - PHE   97  <=> TYR  201  - ALA  229 )                          
  15: 6c70-A ve4o-A   257 - 282 <=>  230 - 255   (VAL  343  - GLN  368  <=> SER  230  - VAL  255 )                          
  15: 6c70-A ve4o-A   284 - 290 <=>  256 - 262   (THR  370  - ASN  376  <=> GLU  256  - ARG  262 )                          
  16: 6c70-A vid7-A    64 -  99 <=>  298 - 333   (ASP   66  - LEU  101  <=> GLU  298  - SER  333 )                          
  16: 6c70-A vid7-A   256 - 259 <=>  335 - 338   (ALA  342  - ASP  345  <=> GLY  335  - GLU  338 )                          
  16: 6c70-A vid7-A   261 - 284 <=>  340 - 363   (TYR  347  - THR  370  <=> LEU  340  - THR  363 )                          
  16: 6c70-A vid7-A   285 - 290 <=>  365 - 370   (LYS  371  - ASN  376  <=> GLU  365  - LYS  370 )                          
  16: 6c70-A vid7-A   334 - 338 <=>  512 - 516   (TYR  420  - GLU  424  <=> THR  512  - ARG  516 )                          
  16: 6c70-A vid7-A   347 - 350 <=>  679 - 682   (VAL  433  - GLN  436  <=> GLU  679  - PHE  682 )                          
  16: 6c70-A vid7-A   353 - 356 <=>  683 - 686   (LYS  439  - SER  442  <=> SER  683  - PRO  686 )                          
  16: 6c70-A vid7-A   368 - 371 <=>  690 - 693   (ASP  454  - ALA  457  <=> PRO  690  - SER  693 )                          
  17: 6c70-A vhnm-A    65 -  88 <=>  206 - 229   (VAL   67  - PHE   90  <=> SER  206  - GLN  229 )                          
  17: 6c70-A vhnm-A    90 -  93 <=>  230 - 233   (VAL   92  - LYS   95  <=> SER  230  - PHE  233 )                          
  17: 6c70-A vhnm-A    96 -  99 <=>  234 - 237   (TYR   98  - LEU  101  <=> SER  234  - GLN  237 )                          
  17: 6c70-A vhnm-A   254 - 284 <=>  238 - 268   (VAL  340  - THR  370  <=> THR  238  - PHE  268 )                          
  17: 6c70-A vhnm-A   287 - 290 <=>  271 - 274   (ASN  373  - ASN  376  <=> ASP  271  - ASN  274 )                          
  18: 6c70-A vfyg-A    63 - 100 <=>  719 - 756   (ASP   65  - ALA  102  <=> HIS  719  - GLY  756 )                          
  18: 6c70-A vfyg-A   102 - 105 <=>  757 - 760   (TRP  104  - PRO  107  <=> VAL  757  - GLU  760 )                          
  18: 6c70-A vfyg-A   186 - 189 <=>  778 - 781   (VAL  203  - MET  206  <=> GLU  778  - VAL  781 )                          
  18: 6c70-A vfyg-A   207 - 210 <=>  799 - 802   (CYS  224  - LEU  227  <=> ILE  799  - GLY  802 )                          
  18: 6c70-A vfyg-A   246 - 249 <=>  803 - 806   (ARG  332  - HIS  335  <=> GLY  803  - ASP  806 )                          
  18: 6c70-A vfyg-A   251 - 260 <=>  807 - 816   (VAL  337  - ALA  346  <=> ASP  807  - ARG  816 )                          
  18: 6c70-A vfyg-A   261 - 287 <=>  819 - 845   (TYR  347  - ASN  373  <=> LEU  819  - GLY  845 )                          
  19: 6c70-A veng-A    63 -  88 <=>  583 - 608   (ASP   65  - PHE   90  <=> GLU  583  - CYS  608 )                          
  19: 6c70-A veng-A    90 -  93 <=>  609 - 612   (VAL   92  - LYS   95  <=> ILE  609  - CYS  612 )                          
  19: 6c70-A veng-A    96 - 101 <=>  632 - 637   (TYR   98  - ILE  103  <=> PHE  632  - LEU  637 )                          
  19: 6c70-A veng-A   102 - 105 <=>  639 - 642   (TRP  104  - PRO  107  <=> LYS  639  - ARG  642 )                          
  19: 6c70-A veng-A   118 - 122 <=>  649 - 653   (PHE  120  - ALA  124  <=> ALA  649  - MET  653 )                          
  19: 6c70-A veng-A   225 - 231 <=>  667 - 673   (ALA  242  - LYS  317  <=> LEU  667  - GLY  673 )                          
  19: 6c70-A veng-A   244 - 247 <=>  693 - 696   (VAL  330  - HIS  333  <=> MET  693  - SER  696 )                          
  19: 6c70-A veng-A   259 - 281 <=>  709 - 731   (ASP  345  - TYR  367  <=> GLY  709  - SER  731 )                          
  20: 6c70-A vggn-A     1 -   4 <=>    3 -   6   (PHE    3  - GLN    6  <=> LYS    3  - GLY    6 )                          
  20: 6c70-A vggn-A    63 -  92 <=>  138 - 167   (ASP   65  - SER   94  <=> VAL  138  - ASP  167 )                          
  20: 6c70-A vggn-A    95 -  98 <=>  168 - 171   (PHE   97  - THR  100  <=> TRP  168  - ALA  171 )                          
  20: 6c70-A vggn-A   209 - 219 <=>  174 - 184   (GLN  226  - PRO  236  <=> LEU  174  - GLN  184 )                          
  20: 6c70-A vggn-A   222 - 226 <=>  185 - 189   (GLU  239  - THR  243  <=> PHE  185  - GLU  189 )                          
  20: 6c70-A vggn-A   251 - 256 <=>  197 - 202   (VAL  337  - ALA  342  <=> TRP  197  - GLY  202 )                          
  20: 6c70-A vggn-A   259 - 285 <=>  203 - 229   (ASP  345  - LYS  371  <=> ASN  203  - TYR  229 )                          
  20: 6c70-A vggn-A   286 - 290 <=>  231 - 235   (VAL  372  - ASN  376  <=> GLU  231  - GLU  235 )                          
  20: 6c70-A vggn-A   307 - 312 <=>  337 - 342   (VAL  393  - ILE  398  <=> ARG  337  - ALA  342 )                          
  20: 6c70-A vggn-A   365 - 368 <=>  343 - 346   (VAL  451  - ASP  454  <=> ARG  343  - ASP  346 )                          
  20: 6c70-A vggn-A   379 - 383 <=>  356 - 360   (THR  465  - VAL  469  <=> LEU  356  - PRO  360 )                          
  21: 6c70-A vgtm-A    64 - 105 <=>   34 -  75   (ASP   66  - PRO  107  <=> LYS   34  - ALA   75 )                          
  21: 6c70-A vgtm-A   119 - 125 <=>   80 -  86   (HIS  121  - LYS  127  <=> LEU   80  - LEU   86 )                          
  21: 6c70-A vgtm-A   128 - 131 <=>   87 -  90   (ARG  130  - PHE  133  <=> LYS   87  - THR   90 )                          
  21: 6c70-A vgtm-A   226 - 230 <=>  139 - 143   (THR  243  - LYS  316  <=> TYR  139  - GLY  143 )                          
  21: 6c70-A vgtm-A   243 - 246 <=>  154 - 157   (TRP  329  - ARG  332  <=> ALA  154  - GLY  157 )                          
  21: 6c70-A vgtm-A   248 - 260 <=>  158 - 170   (LYS  334  - ALA  346  <=> ARG  158  - PHE  170 )                          
  21: 6c70-A vgtm-A   261 - 285 <=>  173 - 197   (TYR  347  - LYS  371  <=> THR  173  - THR  197 )                          
  21: 6c70-A vgtm-A   286 - 290 <=>  200 - 204   (VAL  372  - ASN  376  <=> ARG  200  - LEU  204 )                          
  22: 6c70-A vibk-A    65 -  88 <=>  188 - 211   (VAL   67  - PHE   90  <=> SER  188  - HIS  211 )                          
  22: 6c70-A vibk-A    90 -  93 <=>  212 - 215   (VAL   92  - LYS   95  <=> LYS  212  - ILE  215 )                          
  22: 6c70-A vibk-A    96 -  99 <=>  216 - 219   (TYR   98  - LEU  101  <=> ARG  216  - THR  219 )                          
  22: 6c70-A vibk-A   255 - 280 <=>  220 - 245   (THR  341  - ALA  366  <=> GLN  220  - SER  245 )                          
  22: 6c70-A vibk-A   283 - 286 <=>  246 - 249   (ALA  369  - VAL  372  <=> ALA  246  - LEU  249 )                          
  23: 6c70-A vjar-A    55 -  59 <=>    5 -   9   (ALA   57  - MET   61  <=> PRO    5  - SER    9 )                          
  23: 6c70-A vjar-A    63 -  83 <=>   58 -  78   (ASP   65  - VAL   85  <=> ILE   58  - VAL   78 )                          
  23: 6c70-A vjar-A    86 -  89 <=>   79 -  82   (ILE   88  - PRO   91  <=> PRO   79  - ASP   82 )                          
  23: 6c70-A vjar-A   260 - 285 <=>   84 - 109   (ALA  346  - LYS  371  <=> SER   84  - SER  109 )                          
  23: 6c70-A vjar-A   384 - 388 <=>  111 - 115   (LEU  470  - LYS  474  <=> ASP  111  - LYS  115 )                          
  24: 6c70-A vhhe-A    36 -  62 <=>    1 -  27   (HIS   38  - SER   64  <=> MET    1  - TYR   27 )                          
  24: 6c70-A vhhe-A    64 -  92 <=>   33 -  61   (ASP   66  - SER   94  <=> ALA   33  - SER   61 )                          
  24: 6c70-A vhhe-A   259 - 277 <=>   63 -  81   (ASP  345  - THR  363  <=> HIS   63  - LEU   81 )                          
  24: 6c70-A vhhe-A   280 - 287 <=>   82 -  89   (ALA  366  - ASN  373  <=> PRO   82  - SER   89 )                          
  24: 6c70-A vhhe-A   312 - 315 <=>  200 - 203   (ILE  398  - ASN  401  <=> GLU  200  - ALA  203 )                          
  24: 6c70-A vhhe-A   319 - 324 <=>  204 - 209   (GLU  405  - VAL  410  <=> PRO  204  - SER  209 )                          
  24: 6c70-A vhhe-A   326 - 329 <=>  242 - 245   (GLU  412  - TYR  415  <=> LEU  242  - ILE  245 )                          
  24: 6c70-A vhhe-A   330 - 335 <=>  285 - 290   (SER  416  - ASP  421  <=> ALA  285  - TRP  290 )                          
  24: 6c70-A vhhe-A   336 - 343 <=>  292 - 299   (GLY  422  - PHE  429  <=> LEU  292  - ARG  299 )                          
  25: 6c70-A vequ-A     4 -   7 <=>   28 -  31   (GLN    6  - VAL    9  <=> GLU   28  - LYS   31 )                          
  25: 6c70-A vequ-A    10 -  13 <=>   32 -  35   (LEU   12  - ASN   15  <=> GLY   32  - GLU   35 )                          
  25: 6c70-A vequ-A    63 -  88 <=>  899 - 924   (ASP   65  - PHE   90  <=> SER  899  - SER  924 )                          
  25: 6c70-A vequ-A    90 -  93 <=>  925 - 928   (VAL   92  - LYS   95  <=> ARG  925  - GLY  928 )                          
  25: 6c70-A vequ-A   257 - 284 <=>  929 - 956   (VAL  343  - THR  370  <=> ASP  929  - HIS  956 )                          
  25: 6c70-A vequ-A   285 - 290 <=>  958 - 963   (LYS  371  - ASN  376  <=> CYS  958  - PHE  963 )                          
  25: 6c70-A vequ-A   334 - 339 <=> 1029 -1034   (TYR  420  - GLU  425  <=> MET 1029  - ALA 1034 )                          
  26: 6c70-A vil0-A     1 -   7 <=>  204 - 210   (PHE    3  - VAL    9  <=> ARG  204  - SER  210 )                          
  26: 6c70-A vil0-A     9 -  12 <=>  211 - 214   (ASP   11  - PRO   14  <=> SER  211  - PRO  214 )                          
  26: 6c70-A vil0-A    21 -  24 <=>  242 - 245   (GLY   23  - MET   26  <=> ILE  242  - ARG  245 )                          
  26: 6c70-A vil0-A    47 -  51 <=>  250 - 254   (LEU   49  - TYR   53  <=> GLY  250  - VAL  254 )                          
  26: 6c70-A vil0-A    53 -  63 <=>  255 - 265   (MET   55  - ASP   65  <=> ASN  255  - GLU  265 )                          
  26: 6c70-A vil0-A    65 -  97 <=>  271 - 303   (VAL   67  - LYS   99  <=> PRO  271  - LEU  303 )                          
  26: 6c70-A vil0-A   250 - 286 <=>  305 - 341   (VAL  336  - VAL  372  <=> ASP  305  - ARG  341 )                          
  26: 6c70-A vil0-A   287 - 290 <=>  381 - 384   (ASN  373  - ASN  376  <=> ILE  381  - SER  384 )                          
  26: 6c70-A vil0-A   375 - 380 <=>  393 - 398   (GLY  461  - TYR  466  <=> VAL  393  - ALA  398 )                          
  27: 6c70-A vi6q-A    63 -  94 <=>    1 -  32   (ASP   65  - ILE   96  <=> MET    1  - LYS   32 )                          
  27: 6c70-A vi6q-A   259 - 277 <=>   33 -  51   (ASP  345  - THR  363  <=> ARG   33  - ALA   51 )                          
  28: 6c70-A vdf3-A    64 -  99 <=>    1 -  36   (ASP   66  - LEU  101  <=> MET    1  - LYS   36 )                          
  28: 6c70-A vdf3-A   255 - 259 <=>   39 -  43   (THR  341  - ASP  345  <=> SER   39  - ASN   43 )                          
  28: 6c70-A vdf3-A   261 - 284 <=>   44 -  67   (TYR  347  - THR  370  <=> LEU   44  - ARG   67 )                          
  28: 6c70-A vdf3-A   285 - 288 <=>   69 -  72   (LYS  371  - GLY  374  <=> VAL   69  - ASN   72 )                          
  28: 6c70-A vdf3-A   289 - 312 <=>   77 - 100   (VAL  375  - ILE  398  <=> SER   77  - ALA  100 )                          
  28: 6c70-A vdf3-A   326 - 329 <=>  130 - 133   (GLU  412  - TYR  415  <=> ALA  130  - ASN  133 )                          
  28: 6c70-A vdf3-A   343 - 346 <=>  135 - 138   (PHE  429  - ILE  432  <=> PHE  135  - LYS  138 )                          
  28: 6c70-A vdf3-A   353 - 356 <=>  195 - 198   (LYS  439  - SER  442  <=> CYS  195  - LYS  198 )                          
  28: 6c70-A vdf3-A   365 - 368 <=>  199 - 202   (VAL  451  - ASP  454  <=> HIS  199  - GLY  202 )                          
  28: 6c70-A vdf3-A   385 - 388 <=>  338 - 341   (VAL  471  - LYS  474  <=> GLN  338  - LEU  341 )                          
  29: 6c70-A vis1-A    29 -  32 <=>   64 -  67   (SER   31  - LYS   34  <=> ASN   64  - VAL   67 )                          
  29: 6c70-A vis1-A    56 -  60 <=>  541 - 545   (VAL   58  - MET   62  <=> PRO  541  - GLU  545 )                          
  29: 6c70-A vis1-A    64 -  93 <=>  572 - 601   (ASP   66  - LYS   95  <=> GLU  572  - ALA  601 )                          
  29: 6c70-A vis1-A    95 -  98 <=>  602 - 605   (PHE   97  - THR  100  <=> MET  602  - ASN  605 )                          
  29: 6c70-A vis1-A   259 - 286 <=>  608 - 635   (ASP  345  - VAL  372  <=> GLN  608  - SER  635 )                          
  29: 6c70-A vis1-A   294 - 308 <=>  639 - 653   (ALA  380  - PHE  394  <=> LYS  639  - MET  653 )                          
  29: 6c70-A vis1-A   313 - 319 <=>  692 - 698   (PHE  399  - GLU  405  <=> LYS  692  - ILE  698 )                          
  29: 6c70-A vis1-A   366 - 372 <=>  702 - 708   (SER  452  - SER  458  <=> PHE  702  - GLU  708 )                          
  29: 6c70-A vis1-A   385 - 388 <=> 1065 -1068   (VAL  471  - LYS  474  <=> GLU 1065  - TYR 1068 )                          
  30: 6c70-A vhg0-A    62 -  92 <=>    1 -  31   (SER   64  - SER   94  <=> MET    1  - HIS   31 )                          
  30: 6c70-A vhg0-A   260 - 284 <=>   32 -  56   (ALA  346  - THR  370  <=> SER   32  - GLY   56 )                          
  30: 6c70-A vhg0-A   384 - 388 <=>   57 -  61   (LEU  470  - LYS  474  <=> GLU   57  - CYS   61 )                          
  31: 6c70-A vf8a-A    28 -  62 <=>    3 -  37   (TYR   30  - SER   64  <=> VAL    3  - VAL   37 )                          
  31: 6c70-A vf8a-A    63 -  95 <=>   40 -  72   (ASP   65  - PHE   97  <=> ALA   40  - VAL   72 )                          
  31: 6c70-A vf8a-A   100 - 103 <=>   76 -  79   (ALA  102  - ASN  105  <=> GLN   76  - PHE   79 )                          
  31: 6c70-A vf8a-A   257 - 286 <=>   85 - 114   (VAL  343  - VAL  372  <=> ARG   85  - ARG  114 )                          
  31: 6c70-A vf8a-A   287 - 290 <=>  117 - 120   (ASN  373  - ASN  376  <=> GLY  117  - GLU  120 )                          
  32: 6c70-A vdpk-A    56 -  60 <=>  122 - 126   (VAL   58  - MET   62  <=> PRO  122  - MET  126 )                          
  32: 6c70-A vdpk-A    64 -  95 <=>  277 - 308   (ASP   66  - PHE   97  <=> PHE  277  - THR  308 )                          
  32: 6c70-A vdpk-A   199 - 202 <=>  309 - 312   (PHE  216  - TRP  219  <=> LYS  309  - LYS  312 )                          
  32: 6c70-A vdpk-A   205 - 208 <=>  313 - 316   (PHE  222  - GLU  225  <=> PRO  313  - THR  316 )                          
  32: 6c70-A vdpk-A   214 - 217 <=>  318 - 321   (LYS  231  - MET  234  <=> GLU  318  - LYS  321 )                          
  32: 6c70-A vdpk-A   220 - 223 <=>  322 - 325   (LEU  237  - LEU  240  <=> GLU  322  - LYS  325 )                          
  32: 6c70-A vdpk-A   225 - 231 <=>  326 - 332   (ALA  242  - LYS  317  <=> GLU  326  - LYS  332 )                          
  32: 6c70-A vdpk-A   262 - 285 <=>  380 - 403   (GLY  348  - LYS  371  <=> ASP  380  - THR  403 )                          
  32: 6c70-A vdpk-A   384 - 387 <=>  405 - 408   (LEU  470  - LEU  473  <=> LEU  405  - HIS  408 )                          
  33: 6c70-A vdgq-A    65 -  90 <=>  287 - 312   (VAL   67  - VAL   92  <=> ASP  287  - MET  312 )                          
  33: 6c70-A vdgq-A    95 -  98 <=>  314 - 317   (PHE   97  - THR  100  <=> PHE  314  - ASP  317 )                          
  33: 6c70-A vdgq-A   254 - 285 <=>  318 - 349   (VAL  340  - LYS  371  <=> THR  318  - ILE  349 )                          
  33: 6c70-A vdgq-A   382 - 388 <=>  365 - 371   (MET  468  - LYS  474  <=> PHE  365  - PHE  371 )                          
  34: 6c70-A vhn4-A    48 -  51 <=>   12 -  15   (LEU   50  - TYR   53  <=> CYS   12  - PHE   15 )                          
  34: 6c70-A vhn4-A    54 -  57 <=>   16 -  19   (MET   56  - ASN   59  <=> TYR   16  - PRO   19 )                          
  34: 6c70-A vhn4-A    63 -  95 <=>   22 -  54   (ASP   65  - PHE   97  <=> MET   22  - ARG   54 )                          
  34: 6c70-A vhn4-A   256 - 278 <=>   55 -  77   (ALA  342  - LEU  364  <=> CYS   55  - ARG   77 )                          
  34: 6c70-A vhn4-A   280 - 286 <=>   79 -  85   (ALA  366  - VAL  372  <=> LYS   79  - VAL   85 )                          
  34: 6c70-A vhn4-A   287 - 290 <=>   88 -  91   (ASN  373  - ASN  376  <=> GLU   88  - LEU   91 )                          
  35: 6c70-A vdsm-A     8 -  12 <=>  117 - 121   (ALA   10  - PRO   14  <=> SER  117  - THR  121 )                          
  35: 6c70-A vdsm-A    29 -  33 <=>  347 - 351   (SER   31  - LYS   35  <=> LYS  347  - ILE  351 )                          
  35: 6c70-A vdsm-A    36 -  39 <=>  352 - 355   (HIS   38  - TYR   41  <=> ALA  352  - PHE  355 )                          
  35: 6c70-A vdsm-A    48 -  51 <=>  362 - 365   (LEU   50  - TYR   53  <=> PRO  362  - LEU  365 )                          
  35: 6c70-A vdsm-A    55 -  59 <=>  396 - 400   (ALA   57  - MET   61  <=> VAL  396  - THR  400 )                          
  35: 6c70-A vdsm-A    64 -  91 <=>  539 - 566   (ASP   66  - ARG   93  <=> HIS  539  - GLY  566 )                          
  35: 6c70-A vdsm-A   259 - 286 <=>  568 - 595   (ASP  345  - VAL  372  <=> CYS  568  - LYS  595 )                          
  35: 6c70-A vdsm-A   287 - 290 <=>  598 - 601   (ASN  373  - ASN  376  <=> LEU  598  - HIS  601 )                          
  36: 6c70-A vd5b-A    14 -  17 <=>  209 - 212   (ILE   16  - MET   19  <=> ARG  209  - SER  212 )                          
  36: 6c70-A vd5b-A    31 -  39 <=>  283 - 291   (GLY   33  - TYR   41  <=> ARG  283  - GLN  291 )                          
  36: 6c70-A vd5b-A    45 -  51 <=>  785 - 791   (LEU   47  - TYR   53  <=> PRO  785  - LEU  791 )                          
  36: 6c70-A vd5b-A    53 -  56 <=>  792 - 795   (MET   55  - VAL   58  <=> GLY  792  - VAL  795 )                          
  36: 6c70-A vd5b-A    59 -  63 <=>  903 - 907   (MET   61  - ASP   65  <=> ARG  903  - ASN  907 )                          
  36: 6c70-A vd5b-A    64 -  77 <=>  909 - 922   (ASP   66  - PHE   79  <=> ALA  909  - ASN  922 )                          
  36: 6c70-A vd5b-A    78 -  99 <=>  924 - 945   (PHE   80  - LEU  101  <=> VAL  924  - ASN  945 )                          
  36: 6c70-A vd5b-A   253 - 259 <=>  947 - 953   (LEU  339  - ASP  345  <=> THR  947  - LYS  953 )                          
  36: 6c70-A vd5b-A   261 - 290 <=>  955 - 984   (TYR  347  - ASN  376  <=> HIS  955  - LYS  984 )                          
  36: 6c70-A vd5b-A   322 - 325 <=> 1098 -1101   (SER  408  - MET  411  <=> CYS 1098  - SER 1101 )                          
  36: 6c70-A vd5b-A   329 - 332 <=> 1102 -1105   (TYR  415  - HIS  418  <=> GLN 1102  - ALA 1105 )                          
  36: 6c70-A vd5b-A   371 - 375 <=> 1118 -1122   (ALA  457  - GLY  461  <=> PRO 1118  - SER 1122 )                          
  36: 6c70-A vd5b-A   382 - 386 <=> 1184 -1188   (MET  468  - GLN  472  <=> ALA 1184  - GLY 1188 )                          
  37: 6c70-A ve4c-A    63 -  97 <=>    8 -  42   (ASP   65  - LYS   99  <=> THR    8  - HIS   42 )                          
  37: 6c70-A ve4c-A    99 - 102 <=>   43 -  46   (LEU  101  - TRP  104  <=> ARG   43  - THR   46 )                          
  37: 6c70-A ve4c-A   255 - 259 <=>   48 -  52   (THR  341  - ASP  345  <=> ASN   48  - GLY   52 )                          
  37: 6c70-A ve4c-A   261 - 290 <=>   54 -  83   (TYR  347  - ASN  376  <=> GLU   54  - SER   83 )                          
  37: 6c70-A ve4c-A   367 - 370 <=>   97 - 100   (LEU  453  - PHE  456  <=> THR   97  - GLN  100 )                          
  38: 6c70-A vhxw-A    64 -  99 <=>   43 -  78   (ASP   66  - LEU  101  <=> ARG   43  - LYS   78 )                          
  38: 6c70-A vhxw-A   255 - 285 <=>   80 - 110   (THR  341  - LYS  371  <=> LYS   80  - LEU  110 )                          
  38: 6c70-A vhxw-A   286 - 289 <=>  113 - 116   (VAL  372  - VAL  375  <=> LEU  113  - ASP  116 )                          
  38: 6c70-A vhxw-A   369 - 372 <=>  207 - 210   (LEU  455  - SER  458  <=> ALA  207  - THR  210 )                          
  39: 6c70-A vg20-A     2 -  17 <=>  177 - 192   (LYS    4  - MET   19  <=> ALA  177  - GLU  192 )                          
  39: 6c70-A vg20-A    64 -  89 <=>  220 - 245   (ASP   66  - PRO   91  <=> ARG  220  - GLY  245 )                          
  39: 6c70-A vg20-A    91 -  98 <=>  246 - 253   (ARG   93  - THR  100  <=> ASP  246  - LEU  253 )                          
  39: 6c70-A vg20-A   248 - 252 <=>  260 - 264   (LYS  334  - ARG  338  <=> GLY  260  - THR  264 )                          
  39: 6c70-A vg20-A   257 - 286 <=>  271 - 300   (VAL  343  - VAL  372  <=> VAL  271  - ASN  300 )                          
  39: 6c70-A vg20-A   287 - 290 <=>  303 - 306   (ASN  373  - ASN  376  <=> LYS  303  - TYR  306 )                          
  39: 6c70-A vg20-A   381 - 384 <=>  328 - 331   (PHE  467  - LEU  470  <=> MET  328  - LEU  331 )                          
  40: 6c70-A vh40-A    64 -  96 <=>    1 -  33   (ASP   66  - TYR   98  <=> MET    1  - TYR   33 )                          
  40: 6c70-A vh40-A   257 - 283 <=>   34 -  60   (VAL  343  - ALA  369  <=> LEU   34  - THR   60 )                          
  40: 6c70-A vh40-A   284 - 287 <=>   62 -  65   (THR  370  - ASN  373  <=> THR   62  - LYS   65 )                          
  41: 6c70-A vfb0-A    15 -  21 <=>   83 -  89   (ARG   17  - GLY   23  <=> ILE   83  - LYS   89 )                          
  41: 6c70-A vfb0-A    40 -  45 <=>   92 -  97   (CYS   42  - LEU   47  <=> ILE   92  - LYS   97 )                          
  41: 6c70-A vfb0-A    48 -  52 <=>  100 - 104   (LEU   50  - GLY   54  <=> LEU  100  - GLY  104 )                          
  41: 6c70-A vfb0-A   109 - 112 <=>  288 - 291   (PRO  111  - ALA  114  <=> SER  288  - TRP  291 )                          
  41: 6c70-A vfb0-A   113 - 150 <=>  293 - 330   (GLU  115  - ILE  152  <=> ARG  293  - LEU  330 )                          
  41: 6c70-A vfb0-A   153 - 157 <=>  357 - 361   (SER  155  - ARG  174  <=> LEU  357  - THR  361 )                          
  41: 6c70-A vfb0-A   160 - 163 <=> 1142 -1145   (ILE  177  - PHE  180  <=> ALA 1142  - PRO 1145 )                          
  41: 6c70-A vfb0-A   164 - 167 <=> 1147 -1150   (TYR  181  - ASN  184  <=> MET 1147  - VAL 1150 )                          
  41: 6c70-A vfb0-A   170 - 173 <=> 1168 -1171   (SER  187  - GLY  190  <=> ALA 1168  - LYS 1171 )                          
  41: 6c70-A vfb0-A   174 - 221 <=> 1173 -1220   (HIS  191  - MET  238  <=> ALA 1173  - GLY 1220 )                          
  41: 6c70-A vfb0-A   238 - 241 <=> 1222 -1225   (SER  324  - LYS  327  <=> ASP 1222  - ASP 1225 )                          
  41: 6c70-A vfb0-A   243 - 276 <=> 1226 -1259   (TRP  329  - LEU  362  <=> ILE 1226  - SER 1259 )                          
  41: 6c70-A vfb0-A   376 - 388 <=> 1260 -1272   (ALA  462  - LYS  474  <=> VAL 1260  - ASN 1272 )                          
  42: 6c70-A vj1t-A    65 -  92 <=>    1 -  28   (VAL   67  - SER   94  <=> MET    1  - PRO   28 )                          
  42: 6c70-A vj1t-A   260 - 285 <=>   30 -  55   (ALA  346  - LYS  371  <=> LYS   30  - SER   55 )                          
  43: 6c70-A vfjo-A    59 -  63 <=>  209 - 213   (MET   61  - ASP   65  <=> LEU  209  - ILE  213 )                          
  43: 6c70-A vfjo-A    64 -  88 <=>  218 - 242   (ASP   66  - PHE   90  <=> ALA  218  - LEU  242 )                          
  43: 6c70-A vfjo-A    90 -  95 <=>  243 - 248   (VAL   92  - PHE   97  <=> ALA  243  - SER  248 )                          
  43: 6c70-A vfjo-A   257 - 284 <=>  249 - 276   (VAL  343  - THR  370  <=> ASP  249  - ALA  276 )                          
  43: 6c70-A vfjo-A   285 - 289 <=>  278 - 282   (LYS  371  - VAL  375  <=> HIS  278  - ALA  282 )                          
  44: 6c70-A vgfc-A    63 -  95 <=>   12 -  44   (ASP   65  - PHE   97  <=> ILE   12  - LYS   44 )                          
  44: 6c70-A vgfc-A   259 - 285 <=>   45 -  71   (ASP  345  - LYS  371  <=> ALA   45  - VAL   71 )                          
  44: 6c70-A vgfc-A   286 - 290 <=>   73 -  77   (VAL  372  - ASN  376  <=> PHE   73  - SER   77 )                          
  44: 6c70-A vgfc-A   311 - 318 <=>  103 - 110   (CYS  397  - ILE  404  <=> SER  103  - LEU  110 )                          
  45: 6c70-A vhuv-A    11 -  14 <=>  228 - 231   (LEU   13  - ILE   16  <=> ARG  228  - TYR  231 )                          
  45: 6c70-A vhuv-A    29 -  32 <=>  252 - 255   (SER   31  - LYS   34  <=> TYR  252  - LYS  255 )                          
  45: 6c70-A vhuv-A    34 -  38 <=>  256 - 260   (PHE   36  - ILE   40  <=> PHE  256  - VAL  260 )                          
  45: 6c70-A vhuv-A    40 -  43 <=>  331 - 334   (CYS   42  - THR   45  <=> PHE  331  - GLY  334 )                          
  45: 6c70-A vhuv-A    46 -  50 <=>  364 - 368   (LEU   48  - GLN   52  <=> MET  364  - TYR  368 )                          
  45: 6c70-A vhuv-A    63 -  87 <=>  463 - 487   (ASP   65  - TYR   89  <=> THR  463  - SER  487 )                          
  45: 6c70-A vhuv-A    89 -  93 <=>  488 - 492   (PRO   91  - LYS   95  <=> ASN  488  - GLU  492 )                          
  45: 6c70-A vhuv-A    96 -  99 <=>  506 - 509   (TYR   98  - LEU  101  <=> PHE  506  - THR  509 )                          
  45: 6c70-A vhuv-A   256 - 281 <=>  511 - 536   (ALA  342  - TYR  367  <=> GLU  511  - ILE  536 )                          
  45: 6c70-A vhuv-A   282 - 286 <=>  538 - 542   (GLN  368  - VAL  372  <=> GLU  538  - GLN  542 )                          
  45: 6c70-A vhuv-A   287 - 290 <=>  545 - 548   (ASN  373  - ASN  376  <=> GLY  545  - LEU  548 )                          
  45: 6c70-A vhuv-A   329 - 335 <=>  573 - 579   (TYR  415  - ASP  421  <=> PRO  573  - LYS  579 )                          
  46: 6c70-A vj8k-A    48 -  57 <=>   43 -  52   (LEU   50  - ASN   59  <=> PRO   43  - THR   52 )                          
  46: 6c70-A vj8k-A    64 -  97 <=>  479 - 512   (ASP   66  - LYS   99  <=> VAL  479  - GLN  512 )                          
  46: 6c70-A vj8k-A    99 - 102 <=>  513 - 516   (LEU  101  - TRP  104  <=> THR  513  - SER  516 )                          
  46: 6c70-A vj8k-A   253 - 256 <=>  518 - 521   (LEU  339  - ALA  342  <=> GLY  518  - GLY  521 )                          
  46: 6c70-A vj8k-A   259 - 281 <=>  522 - 544   (ASP  345  - TYR  367  <=> LYS  522  - PHE  544 )                          
  46: 6c70-A vj8k-A   283 - 286 <=>  584 - 587   (ALA  369  - VAL  372  <=> VAL  584  - ALA  587 )                          
  46: 6c70-A vj8k-A   294 - 305 <=>  590 - 601   (ALA  380  - GLY  391  <=> ILE  590  - TRP  601 )                          
  47: 6c70-A vj7t-A    29 -  32 <=>  532 - 535   (SER   31  - LYS   34  <=> ALA  532  - ASP  535 )                          
  47: 6c70-A vj7t-A    36 -  63 <=>  540 - 567   (HIS   38  - ASP   65  <=> ASP  540  - LEU  567 )                          
  47: 6c70-A vj7t-A    65 -  90 <=>  577 - 602   (VAL   67  - VAL   92  <=> PRO  577  - ASP  602 )                          
  47: 6c70-A vj7t-A    92 -  97 <=>  665 - 670   (SER   94  - LYS   99  <=> ARG  665  - LEU  670 )                          
  47: 6c70-A vj7t-A   132 - 139 <=>  678 - 685   (CYS  134  - PHE  141  <=> CYS  678  - SER  685 )                          
  47: 6c70-A vj7t-A   185 - 190 <=>  704 - 709   (LEU  202  - ALA  207  <=> PHE  704  - ARG  709 )                          
  47: 6c70-A vj7t-A   192 - 209 <=>  710 - 727   (SER  209  - GLN  226  <=> LEU  710  - SER  727 )                          
  47: 6c70-A vj7t-A   246 - 249 <=>  728 - 731   (ARG  332  - HIS  335  <=> VAL  728  - ASP  731 )                          
  47: 6c70-A vj7t-A   251 - 275 <=>  732 - 756   (VAL  337  - THR  361  <=> ARG  732  - SER  756 )                          
  47: 6c70-A vj7t-A   281 - 284 <=>  766 - 769   (TYR  367  - THR  370  <=> ILE  766  - ASN  769 )                          
  47: 6c70-A vj7t-A   300 - 303 <=>  780 - 783   (LEU  386  - THR  389  <=> ALA  780  - TYR  783 )                          
  47: 6c70-A vj7t-A   305 - 318 <=>  784 - 797   (GLY  391  - ILE  404  <=> GLY  784  - SER  797 )                          
  47: 6c70-A vj7t-A   350 - 353 <=>  804 - 807   (GLN  436  - LYS  439  <=> LEU  804  - SER  807 )                          
  47: 6c70-A vj7t-A   361 - 364 <=>  844 - 847   (LYS  447  - THR  450  <=> LEU  844  - ILE  847 )                          
  47: 6c70-A vj7t-A   368 - 373 <=>  852 - 857   (ASP  454  - VAL  459  <=> HIS  852  - ASN  857 )                          
  47: 6c70-A vj7t-A   376 - 379 <=>  858 - 861   (ALA  462  - THR  465  <=> HIS  858  - GLY  861 )                          
  48: 6c70-A vdnu-A    19 -  22 <=>   23 -  26   (GLY   21  - HIS   24  <=> ARG   23  - ASP   26 )                          
  48: 6c70-A vdnu-A    25 -  29 <=>   32 -  36   (PHE   27  - SER   31  <=> ALA   32  - ALA   36 )                          
  48: 6c70-A vdnu-A    32 -  41 <=>   38 -  47   (LYS   34  - ILE   43  <=> SER   38  - ASN   47 )                          
  48: 6c70-A vdnu-A    42 -  64 <=>   49 -  71   (VAL   44  - ASP   66  <=> SER   49  - SER   71 )                          
  48: 6c70-A vdnu-A    65 - 100 <=>   74 - 109   (VAL   67  - ALA  102  <=> ASP   74  - THR  109 )                          
  48: 6c70-A vdnu-A   102 - 105 <=>  173 - 176   (TRP  104  - PRO  107  <=> LEU  173  - ARG  176 )                          
  48: 6c70-A vdnu-A   106 - 111 <=>  198 - 203   (ASN  108  - PHE  113  <=> CYS  198  - PHE  203 )                          
  48: 6c70-A vdnu-A   238 - 241 <=>  230 - 233   (SER  324  - LYS  327  <=> PRO  230  - LEU  233 )                          
  48: 6c70-A vdnu-A   244 - 247 <=>  248 - 251   (VAL  330  - HIS  333  <=> SER  248  - GLU  251 )                          
  48: 6c70-A vdnu-A   248 - 285 <=>  254 - 291   (LYS  334  - LYS  371  <=> LYS  254  - ALA  291 )                          
  48: 6c70-A vdnu-A   286 - 289 <=>  293 - 296   (VAL  372  - VAL  375  <=> SER  293  - PRO  296 )                          
  49: 6c70-A vgf8-A    17 -  20 <=>   27 -  30   (MET   19  - VAL   22  <=> ASN   27  - PRO   30 )                          
  49: 6c70-A vgf8-A    63 -  89 <=>  149 - 175   (ASP   65  - PRO   91  <=> LYS  149  - GLY  175 )                          
  49: 6c70-A vgf8-A    91 - 101 <=>  176 - 186   (ARG   93  - ILE  103  <=> LEU  176  - THR  186 )                          
  49: 6c70-A vgf8-A   102 - 105 <=>  188 - 191   (TRP  104  - PRO  107  <=> ARG  188  - ARG  191 )                          
  49: 6c70-A vgf8-A   106 - 109 <=>  193 - 196   (ASN  108  - PRO  111  <=> ARG  193  - ASP  196 )                          
  49: 6c70-A vgf8-A   222 - 225 <=>  274 - 277   (GLU  239  - ALA  242  <=> LYS  274  - HIS  277 )                          
  49: 6c70-A vgf8-A   228 - 260 <=>  314 - 346   (LEU  314  - ALA  346  <=> TRP  314  - GLU  346 )                          
  49: 6c70-A vgf8-A   261 - 284 <=>  349 - 372   (TYR  347  - THR  370  <=> VAL  349  - ARG  372 )                          
  49: 6c70-A vgf8-A   285 - 290 <=>  374 - 379   (LYS  371  - ASN  376  <=> THR  374  - ASN  379 )                          
  49: 6c70-A vgf8-A   369 - 372 <=>  501 - 504   (LEU  455  - SER  458  <=> ASN  501  - GLU  504 )                          
  50: 6c70-A vdy1-A    64 -  92 <=>  705 - 733   (ASP   66  - SER   94  <=> ALA  705  - LYS  733 )                          
  50: 6c70-A vdy1-A    93 -  96 <=>  735 - 738   (LYS   95  - TYR   98  <=> GLY  735  - ILE  738 )                          
  50: 6c70-A vdy1-A   252 - 282 <=>  741 - 771   (ARG  338  - GLN  368  <=> PRO  741  - THR  771 )                          
  50: 6c70-A vdy1-A   305 - 308 <=>  801 - 804   (GLY  391  - PHE  394  <=> VAL  801  - GLN  804 )                          
  50: 6c70-A vdy1-A   311 - 314 <=>  805 - 808   (CYS  397  - GLY  400  <=> THR  805  - GLY  808 )                          
  50: 6c70-A vdy1-A   366 - 369 <=> 1165 -1168   (SER  452  - LEU  455  <=> PHE 1165  - ALA 1168 )                          
  51: 6c70-A vehb-A    64 -  99 <=>   21 -  56   (ASP   66  - LEU  101  <=> ARG   21  - GLN   56 )                          
  51: 6c70-A vehb-A   255 - 286 <=>   58 -  89   (THR  341  - VAL  372  <=> ASP   58  - LEU   89 )                          
  51: 6c70-A vehb-A   287 - 290 <=>   92 -  95   (ASN  373  - ASN  376  <=> GLN   92  - GLN   95 )                          
  51: 6c70-A vehb-A   308 - 311 <=>  154 - 157   (PHE  394  - CYS  397  <=> ASP  154  - GLU  157 )                          
  51: 6c70-A vehb-A   362 - 365 <=>  158 - 161   (PHE  448  - VAL  451  <=> GLU  158  - GLU  161 )                          
  52: 6c70-A vd6o-A    49 -  60 <=>  633 - 644   (LEU   51  - MET   62  <=> SER  633  - ILE  644 )                          
  52: 6c70-A vd6o-A    67 -  92 <=>  647 - 672   (ASP   69  - SER   94  <=> THR  647  - GLY  672 )                          
  52: 6c70-A vd6o-A    95 -  98 <=>  673 - 676   (PHE   97  - THR  100  <=> GLU  673  - GLN  676 )                          
  52: 6c70-A vd6o-A   256 - 278 <=>  677 - 699   (ALA  342  - LEU  364  <=> SER  677  - GLY  699 )                          
  52: 6c70-A vd6o-A   287 - 290 <=>  720 - 723   (ASN  373  - ASN  376  <=> SER  720  - PHE  723 )                          
  52: 6c70-A vd6o-A   293 - 296 <=>  724 - 727   (ALA  379  - VAL  382  <=> ARG  724  - SER  727 )                          
  52: 6c70-A vd6o-A   298 - 321 <=>  728 - 751   (GLY  384  - SER  407  <=> ASP  728  - LYS  751 )                          
  52: 6c70-A vd6o-A   324 - 327 <=>  768 - 771   (VAL  410  - ALA  413  <=> HIS  768  - GLY  771 )                          
  52: 6c70-A vd6o-A   329 - 332 <=>  801 - 804   (TYR  415  - HIS  418  <=> THR  801  - TRP  804 )                          
  52: 6c70-A vd6o-A   333 - 339 <=>  806 - 812   (TRP  419  - GLU  425  <=> LEU  806  - ASP  812 )                          
  53: 6c70-A vfw6-A    63 -  89 <=>   61 -  87   (ASP   65  - PRO   91  <=> LYS   61  - GLY   87 )                          
  53: 6c70-A vfw6-A    91 -  97 <=>   88 -  94   (ARG   93  - LYS   99  <=> LEU   88  - GLY   94 )                          
  53: 6c70-A vfw6-A    99 - 102 <=>   95 -  98   (LEU  101  - TRP  104  <=> LYS   95  - LYS   98 )                          
  53: 6c70-A vfw6-A   253 - 284 <=>   99 - 130   (LEU  339  - THR  370  <=> ASP   99  - VAL  130 )                          
  53: 6c70-A vfw6-A   285 - 288 <=>  132 - 135   (LYS  371  - GLY  374  <=> GLN  132  - ILE  135 )                          
  53: 6c70-A vfw6-A   289 - 292 <=>  266 - 269   (VAL  375  - TYR  378  <=> ALA  266  - PRO  269 )                          
  54: 6c70-A veke-A    63 -  91 <=>   63 -  91   (ASP   65  - ARG   93  <=> LEU   63  - ASN   91 )                          
  54: 6c70-A veke-A   262 - 287 <=>   92 - 117   (GLY  348  - ASN  373  <=> ASP   92  - TYR  117 )                          
  55: 6c70-A vfzz-A    64 -  92 <=>   41 -  69   (ASP   66  - SER   94  <=> SER   41  - THR   69 )                          
  55: 6c70-A vfzz-A    93 -  96 <=>   71 -  74   (LYS   95  - TYR   98  <=> GLY   71  - ALA   74 )                          
  55: 6c70-A vfzz-A   117 - 120 <=>  348 - 351   (ARG  119  - ALA  122  <=> MET  348  - ASN  351 )                          
  55: 6c70-A vfzz-A   256 - 284 <=>  358 - 386   (ALA  342  - THR  370  <=> PRO  358  - ARG  386 )                          
  55: 6c70-A vfzz-A   285 - 288 <=>  388 - 391   (LYS  371  - GLY  374  <=> THR  388  - VAL  391 )                          
  56: 6c70-A vh3g-A     1 -   5 <=>   16 -  20   (PHE    3  - GLY    7  <=> PHE   16  - GLN   20 )                          
  56: 6c70-A vh3g-A    23 -  26 <=>   24 -  27   (PHE   25  - ASN   28  <=> GLN   24  - PRO   27 )                          
  56: 6c70-A vh3g-A    33 -  36 <=>   29 -  32   (LYS   35  - HIS   38  <=> HIS   29  - VAL   32 )                          
  56: 6c70-A vh3g-A    59 -  62 <=>   90 -  93   (MET   61  - SER   64  <=> GLU   90  - ALA   93 )                          
  56: 6c70-A vh3g-A    67 -  99 <=>   94 - 126   (ASP   69  - LEU  101  <=> LEU   94  - GLY  126 )                          
  56: 6c70-A vh3g-A   256 - 280 <=>  128 - 152   (ALA  342  - ALA  366  <=> CYS  128  - GLY  152 )                          
  56: 6c70-A vh3g-A   308 - 311 <=>  158 - 161   (PHE  394  - CYS  397  <=> ALA  158  - GLU  161 )                          
  56: 6c70-A vh3g-A   315 - 325 <=>  368 - 378   (ASN  401  - MET  411  <=> PRO  368  - THR  378 )                          
  56: 6c70-A vh3g-A   348 - 351 <=>  379 - 382   (CYS  434  - CYS  437  <=> ASP  379  - PRO  382 )                          
  57: 6c70-A vj81-A    64 -  89 <=>  120 - 145   (ASP   66  - PRO   91  <=> GLU  120  - ALA  145 )                          
  57: 6c70-A vj81-A    91 - 105 <=>  146 - 160   (ARG   93  - PRO  107  <=> ILE  146  - GLU  160 )                          
  57: 6c70-A vj81-A   249 - 260 <=>  162 - 173   (HIS  335  - ALA  346  <=> SER  162  - GLN  173 )                          
  57: 6c70-A vj81-A   261 - 286 <=>  176 - 201   (TYR  347  - VAL  372  <=> VAL  176  - GLU  201 )                          
  57: 6c70-A vj81-A   287 - 290 <=>  204 - 207   (ASN  373  - ASN  376  <=> SER  204  - LEU  207 )                          
  57: 6c70-A vj81-A   332 - 335 <=>  233 - 236   (HIS  418  - ASP  421  <=> ALA  233  - GLY  236 )                          
  57: 6c70-A vj81-A   383 - 388 <=>  255 - 260   (VAL  469  - LYS  474  <=> GLU  255  - GLU  260 )                          
  58: 6c70-A vd11-A    64 -  89 <=>   58 -  83   (ASP   66  - PRO   91  <=> SER   58  - GLN   83 )                          
  58: 6c70-A vd11-A    91 -  97 <=>   84 -  90   (ARG   93  - LYS   99  <=> LEU   84  - GLN   90 )                          
  58: 6c70-A vd11-A    99 - 102 <=>   91 -  94   (LEU  101  - TRP  104  <=> GLU   91  - GLY   94 )                          
  58: 6c70-A vd11-A   176 - 180 <=>  105 - 109   (PHE  193  - TYR  197  <=> LEU  105  - VAL  109 )                          
  58: 6c70-A vd11-A   259 - 262 <=>  117 - 120   (ASP  345  - GLY  348  <=> PRO  117  - THR  120 )                          
  58: 6c70-A vd11-A   263 - 286 <=>  134 - 157   (VAL  349  - VAL  372  <=> THR  134  - LYS  157 )                          
  58: 6c70-A vd11-A   287 - 290 <=>  160 - 163   (ASN  373  - ASN  376  <=> LEU  160  - LEU  163 )                          
  59: 6c70-A vhwy-A    32 -  39 <=>   40 -  47   (LYS   34  - TYR   41  <=> GLU   40  - ARG   47 )                          
  59: 6c70-A vhwy-A    41 -  63 <=>   48 -  70   (ILE   43  - ASP   65  <=> ILE   48  - PHE   70 )                          
  59: 6c70-A vhwy-A    64 -  94 <=>   82 - 112   (ASP   66  - ILE   96  <=> HIS   82  - LYS  112 )                          
  59: 6c70-A vhwy-A    96 -  99 <=>  115 - 118   (TYR   98  - LEU  101  <=> ALA  115  - LYS  118 )                          
  59: 6c70-A vhwy-A   256 - 284 <=>  119 - 147   (ALA  342  - THR  370  <=> THR  119  - GLN  147 )                          
  59: 6c70-A vhwy-A   329 - 332 <=>  218 - 221   (TYR  415  - HIS  418  <=> THR  218  - PRO  221 )                          
  59: 6c70-A vhwy-A   334 - 339 <=>  222 - 227   (TYR  420  - GLU  425  <=> LEU  222  - SER  227 )                          
  60: 6c70-A ve78-A    15 -  19 <=>   54 -  58   (ARG   17  - GLY   21  <=> VAL   54  - VAL   58 )                          
  60: 6c70-A ve78-A    30 -  33 <=>  105 - 108   (GLU   32  - LYS   35  <=> MET  105  - HIS  108 )                          
  60: 6c70-A ve78-A    56 -  60 <=>  330 - 334   (VAL   58  - MET   62  <=> CYS  330  - ALA  334 )                          
  60: 6c70-A ve78-A    65 -  88 <=>  373 - 396   (VAL   67  - PHE   90  <=> SER  373  - LEU  396 )                          
  60: 6c70-A ve78-A    90 -  94 <=>  397 - 401   (VAL   92  - ILE   96  <=> LYS  397  - ALA  401 )                          
  60: 6c70-A ve78-A   259 - 286 <=>  402 - 429   (ASP  345  - VAL  372  <=> HIS  402  - GLY  429 )                          
  60: 6c70-A ve78-A   290 - 312 <=>  431 - 453   (ASN  376  - ILE  398  <=> SER  431  - LEU  453 )                          
  60: 6c70-A ve78-A   354 - 357 <=>  461 - 464   (ALA  440  - ILE  443  <=> LYS  461  - VAL  464 )                          
  60: 6c70-A ve78-A   366 - 376 <=>  467 - 477   (SER  452  - ALA  462  <=> MET  467  - ASP  477 )                          
  61: 6c70-A vhpa-A    63 -  94 <=>    1 -  32   (ASP   65  - ILE   96  <=> MET    1  - ALA   32 )                          
  61: 6c70-A vhpa-A    99 - 102 <=>   34 -  37   (LEU  101  - TRP  104  <=> ASP   34  - LYS   37 )                          
  61: 6c70-A vhpa-A   253 - 284 <=>   38 -  69   (LEU  339  - THR  370  <=> GLU   38  - THR   69 )                          
  61: 6c70-A vhpa-A   382 - 388 <=>   70 -  76   (MET  468  - LYS  474  <=> TYR   70  - GLU   76 )                          
  62: 6c70-A vgws-A    63 -  99 <=>   50 -  86   (ASP   65  - LEU  101  <=> ASN   50  - SER   86 )                          
  62: 6c70-A vgws-A   256 - 284 <=>   88 - 116   (ALA  342  - THR  370  <=> ALA   88  - THR  116 )                          
  62: 6c70-A vgws-A   385 - 388 <=>  121 - 124   (VAL  471  - LYS  474  <=> TYR  121  - GLY  124 )                          
  63: 6c70-A vimz-A     2 -  21 <=> 1012 -1031   (LYS    4  - GLY   23  <=> MET 1012  - TRP 1031 )                          
  63: 6c70-A vimz-A    43 -  53 <=> 1033 -1043   (THR   45  - MET   55  <=> CYS 1033  - LEU 1043 )                          
  63: 6c70-A vimz-A    59 -  62 <=> 1049 -1052   (MET   61  - SER   64  <=> GLN 1049  - ASP 1052 )                          
  63: 6c70-A vimz-A    67 -  81 <=> 1053 -1067   (ASP   69  - PRO   83  <=> LEU 1053  - ARG 1067 )                          
  63: 6c70-A vimz-A   191 - 206 <=> 1068 -1083   (VAL  208  - ALA  223  <=> ARG 1068  - VAL 1083 )                          
  63: 6c70-A vimz-A   245 - 277 <=> 1200 -1232   (GLU  331  - THR  363  <=> HIS 1200  - PHE 1232 )                          
  63: 6c70-A vimz-A   293 - 331 <=> 1242 -1280   (ALA  379  - CYS  417  <=> HIS 1242  - GLU 1280 )                          
  63: 6c70-A vimz-A   332 - 335 <=> 1282 -1285   (HIS  418  - ASP  421  <=> GLY 1282  - GLN 1285 )                          
  63: 6c70-A vimz-A   337 - 340 <=> 1354 -1357   (SER  423  - ALA  426  <=> MET 1354  - ALA 1357 )                          
  63: 6c70-A vimz-A   342 - 352 <=> 1360 -1370   (THR  428  - GLN  438  <=> GLY 1360  - GLU 1370 )                          
  63: 6c70-A vimz-A   353 - 356 <=> 1372 -1375   (LYS  439  - SER  442  <=> VAL 1372  - VAL 1375 )                          
  63: 6c70-A vimz-A   363 - 366 <=> 1377 -1380   (PHE  449  - SER  452  <=> ALA 1377  - ALA 1380 )                          
  63: 6c70-A vimz-A   367 - 385 <=> 1383 -1401   (LEU  453  - VAL  471  <=> LEU 1383  - VAL 1401 )                          
  64: 6c70-A vh66-A    32 -  35 <=>  293 - 296   (LYS   34  - PRO   37  <=> LEU  293  - CYS  296 )                          
  64: 6c70-A vh66-A    38 -  50 <=>  297 - 309   (ILE   40  - GLN   52  <=> GLU  297  - ASP  309 )                          
  64: 6c70-A vh66-A    60 -  64 <=>  429 - 433   (MET   62  - ASP   66  <=> TYR  429  - THR  433 )                          
  64: 6c70-A vh66-A    69 -  89 <=>  578 - 598   (THR   71  - PRO   91  <=> THR  578  - TYR  598 )                          
  64: 6c70-A vh66-A    90 -  93 <=>  600 - 603   (VAL   92  - LYS   95  <=> ILE  600  - ARG  603 )                          
  64: 6c70-A vh66-A    95 -  98 <=>  604 - 607   (PHE   97  - THR  100  <=> GLU  604  - PRO  607 )                          
  64: 6c70-A vh66-A   255 - 277 <=>  608 - 630   (THR  341  - THR  363  <=> GLY  608  - SER  630 )                          
  64: 6c70-A vh66-A   287 - 300 <=>  649 - 662   (ASN  373  - LEU  386  <=> PRO  649  - LEU  662 )                          
  64: 6c70-A vh66-A   302 - 309 <=>  663 - 670   (TYR  388  - LEU  395  <=> ASP  663  - GLY  670 )                          
  64: 6c70-A vh66-A   315 - 318 <=>  705 - 708   (ASN  401  - ILE  404  <=> GLN  705  - PHE  708 )                          
  64: 6c70-A vh66-A   361 - 364 <=>  810 - 813   (LYS  447  - THR  450  <=> GLN  810  - ASN  813 )                          
  65: 6c70-A vd0m-A    29 -  59 <=>    5 -  35   (SER   31  - MET   61  <=> SER    5  - LEU   35 )                          
  65: 6c70-A vd0m-A    71 -  92 <=>   37 -  58   (ASN   73  - SER   94  <=> SER   37  - TRP   58 )                          
  65: 6c70-A vd0m-A    93 -  99 <=>   61 -  67   (LYS   95  - LEU  101  <=> PRO   61  - LYS   67 )                          
  65: 6c70-A vd0m-A   260 - 277 <=>   71 -  88   (ALA  346  - THR  363  <=> LYS   71  - ALA   88 )                          
  65: 6c70-A vd0m-A   302 - 305 <=>   89 -  92   (TYR  388  - GLY  391  <=> GLU   89  - TRP   92 )                          
  65: 6c70-A vd0m-A   309 - 314 <=>   96 - 101   (LEU  395  - GLY  400  <=> GLN   96  - CYS  101 )                          
  65: 6c70-A vd0m-A   317 - 320 <=>  102 - 105   (LEU  403  - GLU  406  <=> GLU  102  - GLY  105 )                          
  65: 6c70-A vd0m-A   322 - 325 <=>  154 - 157   (SER  408  - MET  411  <=> ARG  154  - SER  157 )                          
  65: 6c70-A vd0m-A   326 - 331 <=>  189 - 194   (GLU  412  - CYS  417  <=> CYS  189  - GLN  194 )                          
  65: 6c70-A vd0m-A   332 - 340 <=>  197 - 205   (HIS  418  - ALA  426  <=> LEU  197  - ILE  205 )                          
  66: 6c70-A qru3-A    64 -  89 <=>   60 -  85   (ASP   66  - PRO   91  <=> THR   60  - SER   85 )                          
  66: 6c70-A qru3-A    91 - 101 <=>   86 -  96   (ARG   93  - ILE  103  <=> ALA   86  - GLU   96 )                          
  66: 6c70-A qru3-A   102 - 105 <=>   98 - 101   (TRP  104  - PRO  107  <=> GLU   98  - VAL  101 )                          
  66: 6c70-A qru3-A   108 - 111 <=>  108 - 111   (HIS  110  - PHE  113  <=> PHE  108  - ALA  111 )                          
  66: 6c70-A qru3-A   227 - 237 <=>  168 - 178   (GLY  313  - ARG  323  <=> ARG  168  - ALA  178 )                          
  66: 6c70-A qru3-A   240 - 244 <=>  179 - 183   (ILE  326  - VAL  330  <=> ASP  179  - LYS  183 )                          
  66: 6c70-A qru3-A   249 - 254 <=>  231 - 236   (HIS  335  - VAL  340  <=> ARG  231  - THR  236 )                          
  66: 6c70-A qru3-A   257 - 260 <=>  239 - 242   (VAL  343  - ALA  346  <=> GLN  239  - ASN  242 )                          
  66: 6c70-A qru3-A   261 - 291 <=>  245 - 275   (TYR  347  - VAL  377  <=> ILE  245  - GLY  275 )                          
  66: 6c70-A qru3-A   333 - 336 <=> 1004 -1007   (TRP  419  - GLY  422  <=> ASN 1004  - VAL 1007 )                          
  67: 6c70-A viuc-A     2 -   5 <=>  547 - 550   (LYS    4  - GLY    7  <=> ARG  547  - VAL  550 )                          
  67: 6c70-A viuc-A    29 -  39 <=>  627 - 637   (SER   31  - TYR   41  <=> LEU  627  - ALA  637 )                          
  67: 6c70-A viuc-A    45 -  52 <=>  679 - 686   (LEU   47  - GLY   54  <=> SER  679  - GLU  686 )                          
  67: 6c70-A viuc-A    62 -  82 <=>  738 - 758   (SER   64  - ILE   84  <=> ARG  738  - ALA  758 )                          
  67: 6c70-A viuc-A   192 - 196 <=>  759 - 763   (SER  209  - ASP  213  <=> TYR  759  - VAL  763 )                          
  67: 6c70-A viuc-A   261 - 280 <=>  764 - 783   (TYR  347  - ALA  366  <=> GLY  764  - VAL  783 )                          
  67: 6c70-A viuc-A   293 - 331 <=>  790 - 828   (ALA  379  - CYS  417  <=> SER  790  - GLU  828 )                          
  67: 6c70-A viuc-A   344 - 347 <=>  830 - 833   (VAL  430  - VAL  433  <=> ASP  830  - ILE  833 )                          
  67: 6c70-A viuc-A   350 - 357 <=>  834 - 841   (GLN  436  - ILE  443  <=> PRO  834  - LYS  841 )                          
  67: 6c70-A viuc-A   364 - 384 <=>  843 - 863   (THR  450  - LEU  470  <=> SER  843  - LYS  863 )                          
  68: 6c70-A vdwg-A    63 - 103 <=>  397 - 437   (ASP   65  - ASN  105  <=> GLU  397  - VAL  437 )                          
  68: 6c70-A vdwg-A   258 - 285 <=>  450 - 477   (GLY  344  - LYS  371  <=> VAL  450  - GLY  477 )                          
  68: 6c70-A vdwg-A   286 - 289 <=>  479 - 482   (VAL  372  - VAL  375  <=> LEU  479  - SER  482 )                          
  68: 6c70-A vdwg-A   322 - 325 <=>  560 - 563   (SER  408  - MET  411  <=> VAL  560  - LYS  563 )                          
  68: 6c70-A vdwg-A   351 - 354 <=>  565 - 568   (CYS  437  - ALA  440  <=> LYS  565  - ARG  568 )                          
  68: 6c70-A vdwg-A   366 - 369 <=>  592 - 595   (SER  452  - LEU  455  <=> GLU  592  - VAL  595 )                          
  68: 6c70-A vdwg-A   375 - 378 <=>  597 - 600   (GLY  461  - VAL  464  <=> GLY  597  - VAL  600 )                          
  68: 6c70-A vdwg-A   384 - 387 <=>  601 - 604   (LEU  470  - LEU  473  <=> PRO  601  - ALA  604 )                          
  69: 6c70-A vg50-A    31 -  34 <=>    6 -   9   (GLY   33  - PHE   36  <=> GLY    6  - PRO    9 )                          
  69: 6c70-A vg50-A    49 -  52 <=>   13 -  16   (LEU   51  - GLY   54  <=> SER   13  - PRO   16 )                          
  69: 6c70-A vg50-A    59 -  62 <=>  481 - 484   (MET   61  - SER   64  <=> GLU  481  - ARG  484 )                          
  69: 6c70-A vg50-A    65 -  90 <=>  490 - 515   (VAL   67  - VAL   92  <=> THR  490  - ASP  515 )                          
  69: 6c70-A vg50-A    92 -  95 <=>  516 - 519   (SER   94  - PHE   97  <=> THR  516  - SER  519 )                          
  69: 6c70-A vg50-A   257 - 286 <=>  520 - 549   (VAL  343  - VAL  372  <=> GLU  520  - LEU  549 )                          
  69: 6c70-A vg50-A   287 - 290 <=>  552 - 555   (ASN  373  - ASN  376  <=> ARG  552  - HIS  555 )                          
  70: 6c70-A vdvk-A    63 -  66 <=>   43 -  46   (ASP   65  - ASP   68  <=> ALA   43  - SER   46 )                          
  70: 6c70-A vdvk-A    68 -  91 <=>   47 -  70   (LEU   70  - ARG   93  <=> PRO   47  - ARG   70 )                          
  70: 6c70-A vdvk-A   259 - 281 <=>   74 -  96   (ASP  345  - TYR  367  <=> TYR   74  - GLY   96 )                          
  70: 6c70-A vdvk-A   282 - 285 <=>  122 - 125   (GLN  368  - LYS  371  <=> TRP  122  - GLN  125 )                          
  70: 6c70-A vdvk-A   292 - 306 <=>  128 - 142   (TYR  378  - GLN  392  <=> GLY  128  - LEU  142 )                          
  70: 6c70-A vdvk-A   309 - 312 <=>  146 - 149   (LEU  395  - ILE  398  <=> VAL  146  - HIS  149 )                          
  70: 6c70-A vdvk-A   316 - 320 <=>  189 - 193   (ARG  402  - GLU  406  <=> VAL  189  - THR  193 )                          
  71: 6c70-A vgid-A    64 -  93 <=>  693 - 722   (ASP   66  - LYS   95  <=> ARG  693  - HIS  722 )                          
  71: 6c70-A vgid-A    95 -  98 <=>  723 - 726   (PHE   97  - THR  100  <=> PHE  723  - ILE  726 )                          
  71: 6c70-A vgid-A   253 - 286 <=>  727 - 760   (LEU  339  - VAL  372  <=> PRO  727  - GLU  760 )                          
  71: 6c70-A vgid-A   287 - 290 <=>  763 - 766   (ASN  373  - ASN  376  <=> GLN  763  - LEU  766 )                          
  72: 6c70-A ve0j-A    64 -  93 <=>  312 - 341   (ASP   66  - LYS   95  <=> ASP  312  - PHE  341 )                          
  72: 6c70-A ve0j-A    96 -  99 <=>  342 - 345   (TYR   98  - LEU  101  <=> GLY  342  - ALA  345 )                          
  72: 6c70-A ve0j-A   256 - 289 <=>  346 - 379   (ALA  342  - VAL  375  <=> GLY  346  - ASP  379 )                          
  72: 6c70-A ve0j-A   304 - 307 <=>  624 - 627   (LEU  390  - VAL  393  <=> CYS  624  - ASP  627 )                          
  72: 6c70-A ve0j-A   308 - 311 <=>  645 - 648   (PHE  394  - CYS  397  <=> HIS  645  - PRO  648 )                          
  72: 6c70-A ve0j-A   314 - 318 <=>  649 - 653   (GLY  400  - ILE  404  <=> VAL  649  - ALA  653 )                          
  72: 6c70-A ve0j-A   374 - 377 <=>  667 - 670   (LEU  460  - VAL  463  <=> ASN  667  - ARG  670 )                          
  73: 6c70-A viuu-A    64 -  94 <=>  180 - 210   (ASP   66  - ILE   96  <=> ASN  180  - THR  210 )                          
  73: 6c70-A viuu-A    96 - 105 <=>  211 - 220   (TYR   98  - PRO  107  <=> GLN  211  - THR  220 )                          
  73: 6c70-A viuu-A   106 - 110 <=>  222 - 226   (ASN  108  - LEU  112  <=> GLY  222  - GLU  226 )                          
  73: 6c70-A viuu-A   125 - 128 <=>  270 - 273   (LYS  127  - ARG  130  <=> LEU  270  - LEU  273 )                          
  73: 6c70-A viuu-A   216 - 226 <=>  380 - 390   (ILE  233  - THR  243  <=> GLU  380  - HIS  390 )                          
  73: 6c70-A viuu-A   228 - 231 <=>  394 - 397   (LEU  314  - LYS  317  <=> SER  394  - HIS  397 )                          
  73: 6c70-A viuu-A   252 - 260 <=>  434 - 442   (ARG  338  - ALA  346  <=> THR  434  - LEU  442 )                          
  73: 6c70-A viuu-A   261 - 286 <=>  445 - 470   (TYR  347  - VAL  372  <=> LEU  445  - VAL  470 )                          
  73: 6c70-A viuu-A   287 - 290 <=>  473 - 476   (ASN  373  - ASN  376  <=> GLY  473  - GLY  476 )                          
  73: 6c70-A viuu-A   366 - 369 <=>  558 - 561   (SER  452  - LEU  455  <=> PHE  558  - CYS  561 )                          
  73: 6c70-A viuu-A   372 - 375 <=>  562 - 565   (SER  458  - GLY  461  <=> LEU  562  - PHE  565 )                          
  73: 6c70-A viuu-A   385 - 388 <=>  572 - 575   (VAL  471  - LYS  474  <=> PRO  572  - LEU  575 )                          
  74: 6c70-A vdqy-A    63 -  91 <=>   24 -  52   (ASP   65  - ARG   93  <=> LEU   24  - TYR   52 )                          
  74: 6c70-A vdqy-A   261 - 283 <=>   57 -  79   (TYR  347  - ALA  369  <=> SER   57  - HIS   79 )                          
  74: 6c70-A vdqy-A   299 - 302 <=>   82 -  85   (TYR  385  - TYR  388  <=> TYR   82  - TYR   85 )                          
  75: 6c70-A vi99-A    64 -  94 <=>  541 - 571   (ASP   66  - ILE   96  <=> LYS  541  - GLU  571 )                          
  75: 6c70-A vi99-A   256 - 259 <=>  573 - 576   (ALA  342  - ASP  345  <=> VAL  573  - GLU  576 )                          
  75: 6c70-A vi99-A   261 - 286 <=>  577 - 602   (TYR  347  - VAL  372  <=> LYS  577  - ARG  602 )                          
  75: 6c70-A vi99-A   287 - 290 <=>  605 - 608   (ASN  373  - ASN  376  <=> ALA  605  - LYS  608 )                          
  76: 6c70-A viaf-A     1 -   4 <=>  102 - 105   (PHE    3  - GLN    6  <=> THR  102  - SER  105 )                          
  76: 6c70-A viaf-A    31 -  34 <=>  191 - 194   (GLY   33  - PHE   36  <=> SER  191  - GLU  194 )                          
  76: 6c70-A viaf-A    49 -  53 <=>  372 - 376   (LEU   51  - MET   55  <=> SER  372  - ASN  376 )                          
  76: 6c70-A viaf-A    63 -  88 <=>  643 - 668   (ASP   65  - PHE   90  <=> ASP  643  - MET  668 )                          
  76: 6c70-A viaf-A    90 -  97 <=>  669 - 676   (VAL   92  - LYS   99  <=> THR  669  - MET  676 )                          
  76: 6c70-A viaf-A   253 - 286 <=>  680 - 713   (LEU  339  - VAL  372  <=> SER  680  - LEU  713 )                          
  76: 6c70-A viaf-A   287 - 290 <=>  716 - 719   (ASN  373  - ASN  376  <=> ARG  716  - ARG  719 )                          
  77: 6c70-A vjcc-A    29 -  35 <=>  345 - 351   (SER   31  - PRO   37  <=> TYR  345  - GLU  351 )                          
  77: 6c70-A vjcc-A    53 -  56 <=>  372 - 375   (MET   55  - VAL   58  <=> GLU  372  - ARG  375 )                          
  77: 6c70-A vjcc-A    63 -  91 <=>  490 - 518   (ASP   65  - ARG   93  <=> TRP  490  - GLY  518 )                          
  77: 6c70-A vjcc-A   202 - 206 <=>  523 - 527   (TRP  219  - ALA  223  <=> PRO  523  - MET  527 )                          
  77: 6c70-A vjcc-A   259 - 285 <=>  550 - 576   (ASP  345  - LYS  371  <=> THR  550  - LEU  576 )                          
  77: 6c70-A vjcc-A   287 - 298 <=>  619 - 630   (ASN  373  - GLY  384  <=> CYS  619  - ALA  630 )                          
  77: 6c70-A vjcc-A   300 - 304 <=>  631 - 635   (LEU  386  - LEU  390  <=> MET  631  - LEU  635 )                          
  77: 6c70-A vjcc-A   373 - 376 <=>  636 - 639   (VAL  459  - ALA  462  <=> PRO  636  - ALA  639 )                          
  78: 6c70-A vg58-A    63 -  93 <=>  518 - 548   (ASP   65  - LYS   95  <=> CYS  518  - GLN  548 )                          
  78: 6c70-A vg58-A    94 -  97 <=>  550 - 553   (ILE   96  - LYS   99  <=> VAL  550  - ARG  553 )                          
  78: 6c70-A vg58-A    99 - 104 <=>  554 - 559   (LEU  101  - ASN  106  <=> ARG  554  - GLY  559 )                          
  78: 6c70-A vg58-A   105 - 109 <=>  649 - 653   (PRO  107  - PRO  111  <=> ASN  649  - ASP  653 )                          
  78: 6c70-A vg58-A   110 - 124 <=>  657 - 671   (LEU  112  - THR  126  <=> ALA  657  - TYR  671 )                          
  78: 6c70-A vg58-A   125 - 129 <=>  673 - 677   (LYS  127  - LEU  131  <=> ASN  673  - ASP  677 )                          
  78: 6c70-A vg58-A   255 - 259 <=>  684 - 688   (THR  341  - ASP  345  <=> GLU  684  - VAL  688 )                          
  78: 6c70-A vg58-A   261 - 281 <=>  693 - 713   (TYR  347  - TYR  367  <=> PHE  693  - VAL  713 )                          
  78: 6c70-A vg58-A   283 - 286 <=>  715 - 718   (ALA  369  - VAL  372  <=> ASN  715  - GLU  718 )                          
  78: 6c70-A vg58-A   292 - 295 <=>  721 - 724   (TYR  378  - THR  381  <=> GLU  721  - TYR  724 )                          
  79: 6c70-A vew8-A     8 -  11 <=>  106 - 109   (ALA   10  - LEU   13  <=> GLY  106  - ASN  109 )                          
  79: 6c70-A vew8-A    65 -  88 <=>  226 - 249   (VAL   67  - PHE   90  <=> THR  226  - ARG  249 )                          
  79: 6c70-A vew8-A    90 -  98 <=>  250 - 258   (VAL   92  - THR  100  <=> MET  250  - HIS  258 )                          
  79: 6c70-A vew8-A   253 - 285 <=>  259 - 291   (LEU  339  - LYS  371  <=> SER  259  - GLN  291 )                          
  79: 6c70-A vew8-A   384 - 387 <=>  293 - 296   (LEU  470  - LEU  473  <=> GLY  293  - LEU  296 )                          
  80: 6c70-A vd4h-A    63 -  89 <=>   23 -  49   (ASP   65  - PRO   91  <=> GLU   23  - LYS   49 )                          
  80: 6c70-A vd4h-A   260 - 281 <=>   51 -  72   (ALA  346  - TYR  367  <=> ASN   51  - ASN   72 )                          
  80: 6c70-A vd4h-A   283 - 286 <=>   73 -  76   (ALA  369  - VAL  372  <=> PHE   73  - HIS   76 )                          
  80: 6c70-A vd4h-A   293 - 317 <=>   77 - 101   (ALA  379  - LEU  403  <=> PHE   77  - LYS  101 )                          
  80: 6c70-A vd4h-A   319 - 322 <=>  102 - 105   (GLU  405  - SER  408  <=> LYS  102  - HIS  105 )                          
  81: 6c70-A veax-A    52 -  55 <=>  866 - 869   (GLY   54  - ALA   57  <=> PRO  866  - GLY  869 )                          
  81: 6c70-A veax-A    58 -  61 <=>  870 - 873   (LEU   60  - GLU   63  <=> ILE  870  - GLU  873 )                          
  81: 6c70-A veax-A    64 -  87 <=>  894 - 917   (ASP   66  - TYR   89  <=> ALA  894  - ALA  917 )                          
  81: 6c70-A veax-A    89 -  92 <=>  918 - 921   (PRO   91  - SER   94  <=> PRO  918  - VAL  921 )                          
  81: 6c70-A veax-A    95 -  98 <=>  922 - 925   (PHE   97  - THR  100  <=> ARG  922  - HIS  925 )                          
  81: 6c70-A veax-A   256 - 286 <=>  926 - 956   (ALA  342  - VAL  372  <=> SER  926  - GLY  956 )                          
  81: 6c70-A veax-A   292 - 295 <=>  959 - 962   (TYR  378  - THR  381  <=> THR  959  - GLU  962 )                          
  82: 6c70-A vecy-A     4 -   7 <=>   47 -  50   (GLN    6  - VAL    9  <=> THR   47  - ALA   50 )                          
  82: 6c70-A vecy-A    66 -  89 <=>  135 - 158   (ASP   68  - PRO   91  <=> ASN  135  - LYS  158 )                          
  82: 6c70-A vecy-A    94 - 101 <=>  160 - 167   (ILE   96  - ILE  103  <=> LYS  160  - THR  167 )                          
  82: 6c70-A vecy-A   104 - 107 <=>  278 - 281   (ASN  106  - SER  109  <=> ARG  278  - ALA  281 )                          
  82: 6c70-A vecy-A   108 - 113 <=>  284 - 289   (HIS  110  - GLU  115  <=> ALA  284  - THR  289 )                          
  82: 6c70-A vecy-A   221 - 224 <=>  328 - 331   (MET  238  - SER  241  <=> VAL  328  - GLY  331 )                          
  82: 6c70-A vecy-A   227 - 230 <=>  334 - 337   (GLY  313  - LYS  316  <=> ALA  334  - THR  337 )                          
  82: 6c70-A vecy-A   233 - 236 <=>  338 - 341   (GLU  319  - VAL  322  <=> LEU  338  - LYS  341 )                          
  82: 6c70-A vecy-A   239 - 260 <=>  342 - 363   (ALA  325  - ALA  346  <=> ILE  342  - ALA  363 )                          
  82: 6c70-A vecy-A   261 - 284 <=>  365 - 388   (TYR  347  - THR  370  <=> LYS  365  - GLU  388 )                          
  82: 6c70-A vecy-A   285 - 290 <=>  390 - 395   (LYS  371  - ASN  376  <=> GLN  390  - PRO  395 )                          
  82: 6c70-A vecy-A   311 - 314 <=>  531 - 534   (CYS  397  - GLY  400  <=> LEU  531  - PHE  534 )                          
  83: 6c70-A ven5-A     1 -   4 <=>   38 -  41   (PHE    3  - GLN    6  <=> ASN   38  - LEU   41 )                          
  83: 6c70-A ven5-A    16 -  19 <=>   83 -  86   (VAL   18  - GLY   21  <=> LYS   83  - CYS   86 )                          
  83: 6c70-A ven5-A    30 -  33 <=>   94 -  97   (GLU   32  - LYS   35  <=> ARG   94  - GLY   97 )                          
  83: 6c70-A ven5-A    34 -  53 <=>   99 - 118   (PHE   36  - MET   55  <=> ARG   99  - VAL  118 )                          
  83: 6c70-A ven5-A    59 -  62 <=>  130 - 133   (MET   61  - SER   64  <=> TRP  130  - LEU  133 )                          
  83: 6c70-A ven5-A    63 -  93 <=>  222 - 252   (ASP   65  - LYS   95  <=> CYS  222  - PRO  252 )                          
  83: 6c70-A ven5-A   103 - 106 <=>  292 - 295   (ASN  105  - ASN  108  <=> SER  292  - SER  295 )                          
  83: 6c70-A ven5-A   253 - 256 <=>  301 - 304   (LEU  339  - ALA  342  <=> LEU  301  - SER  304 )                          
  83: 6c70-A ven5-A   259 - 288 <=>  306 - 335   (ASP  345  - GLY  374  <=> LEU  306  - PRO  335 )                          
  83: 6c70-A ven5-A   289 - 292 <=>  379 - 382   (VAL  375  - TYR  378  <=> THR  379  - SER  382 )                          
  83: 6c70-A ven5-A   295 - 312 <=>  383 - 400   (THR  381  - ILE  398  <=> ARG  383  - LEU  400 )                          
  83: 6c70-A ven5-A   318 - 323 <=>  413 - 418   (ILE  404  - SER  409  <=> ILE  413  - ILE  418 )                          
  83: 6c70-A ven5-A   324 - 331 <=>  420 - 427   (VAL  410  - CYS  417  <=> GLY  420  - LEU  427 )                          
  84: 6c70-A vjgy-A     3 -   7 <=>    1 -   5   (HIS    5  - VAL    9  <=> MET    1  - THR    5 )                          
  84: 6c70-A vjgy-A    63 -  88 <=>  124 - 149   (ASP   65  - PHE   90  <=> VAL  124  - ALA  149 )                          
  84: 6c70-A vjgy-A    90 -  98 <=>  150 - 158   (VAL   92  - THR  100  <=> THR  150  - GLY  158 )                          
  84: 6c70-A vjgy-A   254 - 288 <=>  161 - 195   (VAL  340  - GLY  374  <=> TRP  161  - ASN  195 )                          
  85: 6c70-A vepg-A     8 -  11 <=>  568 - 571   (ALA   10  - LEU   13  <=> ARG  568  - ASN  571 )                          
  85: 6c70-A vepg-A    14 -  17 <=>  572 - 575   (ILE   16  - MET   19  <=> ASP  572  - SER  575 )                          
  85: 6c70-A vepg-A    63 -  89 <=>  613 - 639   (ASP   65  - PRO   91  <=> PRO  613  - HIS  639 )                          
  85: 6c70-A vepg-A    91 -  94 <=>  640 - 643   (ARG   93  - ILE   96  <=> ASP  640  - ASN  643 )                          
  85: 6c70-A vepg-A   258 - 286 <=>  644 - 672   (GLY  344  - VAL  372  <=> PRO  644  - SER  672 )                          
  85: 6c70-A vepg-A   287 - 290 <=>  674 - 677   (ASN  373  - ASN  376  <=> GLY  674  - GLY  677 )                          
  85: 6c70-A vepg-A   319 - 322 <=>  794 - 797   (GLU  405  - SER  408  <=> PRO  794  - LEU  797 )                          
  85: 6c70-A vepg-A   329 - 332 <=>  800 - 803   (TYR  415  - HIS  418  <=> GLY  800  - ARG  803 )                          
  85: 6c70-A vepg-A   335 - 338 <=>  804 - 807   (ASP  421  - GLU  424  <=> SER  804  - GLY  807 )                          
  86: 6c70-A vjdj-A    27 -  52 <=>    1 -  26   (TYR   29  - GLY   54  <=> MET    1  - LEU   26 )                          
  86: 6c70-A vjdj-A    53 -  59 <=>   28 -  34   (MET   55  - MET   61  <=> LEU   28  - GLU   34 )                          
  86: 6c70-A vjdj-A    60 -  63 <=>   36 -  39   (MET   62  - ASP   65  <=> MET   36  - SER   39 )                          
  86: 6c70-A vjdj-A    64 -  93 <=>   42 -  71   (ASP   66  - LYS   95  <=> THR   42  - ALA   71 )                          
  86: 6c70-A vjdj-A   259 - 286 <=>   72 -  99   (ASP  345  - VAL  372  <=> GLN   72  - SER   99 )                          
  86: 6c70-A vjdj-A   287 - 290 <=>  102 - 105   (ASN  373  - ASN  376  <=> CYS  102  - ARG  105 )                          
  86: 6c70-A vjdj-A   346 - 349 <=>  158 - 161   (ILE  432  - GLN  435  <=> LYS  158  - GLY  161 )                          
  86: 6c70-A vjdj-A   352 - 356 <=>  162 - 166   (GLN  438  - SER  442  <=> GLU  162  - VAL  166 )                          
  87: 6c70-A ve0g-A    13 -  16 <=>  334 - 337   (ASN   15  - VAL   18  <=> SER  334  - ALA  337 )                          
  87: 6c70-A ve0g-A    33 -  43 <=>  341 - 351   (LYS   35  - THR   45  <=> ARG  341  - PHE  351 )                          
  87: 6c70-A ve0g-A    60 -  63 <=>  438 - 441   (MET   62  - ASP   65  <=> GLU  438  - SER  441 )                          
  87: 6c70-A ve0g-A    64 -  89 <=>  443 - 468   (ASP   66  - PRO   91  <=> GLU  443  - TRP  468 )                          
  87: 6c70-A ve0g-A    91 -  97 <=>  469 - 475   (ARG   93  - LYS   99  <=> LEU  469  - ASN  475 )                          
  87: 6c70-A ve0g-A    99 - 102 <=>  476 - 479   (LEU  101  - TRP  104  <=> PRO  476  - GLU  479 )                          
  87: 6c70-A ve0g-A   255 - 283 <=>  481 - 509   (THR  341  - ALA  369  <=> ALA  481  - GLY  509 )                          
  87: 6c70-A ve0g-A   296 - 318 <=>  510 - 532   (VAL  382  - ILE  404  <=> THR  510  - SER  532 )                          
  87: 6c70-A ve0g-A   355 - 358 <=>  538 - 541   (MET  441  - SER  444  <=> ALA  538  - VAL  541 )                          
  87: 6c70-A ve0g-A   363 - 366 <=>  542 - 545   (PHE  449  - SER  452  <=> GLN  542  - LEU  545 )                          
  87: 6c70-A ve0g-A   368 - 388 <=>  546 - 566   (ASP  454  - LYS  474  <=> ASP  546  - GLY  566 )                          
  88: 6c70-A vj3h-A    67 -  93 <=>    1 -  27   (ASP   69  - LYS   95  <=> MET    1  - ASN   27 )                          
  88: 6c70-A vj3h-A    95 -  99 <=>   28 -  32   (PHE   97  - LEU  101  <=> ILE   28  - VAL   32 )                          
  88: 6c70-A vj3h-A   253 - 256 <=>   33 -  36   (LEU  339  - ALA  342  <=> VAL   33  - PRO   36 )                          
  88: 6c70-A vj3h-A   258 - 286 <=>   38 -  66   (GLY  344  - VAL  372  <=> TRP   38  - CYS   66 )                          
  88: 6c70-A vj3h-A   287 - 312 <=>  100 - 125   (ASN  373  - ILE  398  <=> HIS  100  - ALA  125 )                          
  88: 6c70-A vj3h-A   313 - 316 <=>  132 - 135   (PHE  399  - ARG  402  <=> ALA  132  - GLY  135 )                          
  88: 6c70-A vj3h-A   366 - 376 <=>  136 - 146   (SER  452  - ALA  462  <=> ASP  136  - GLU  146 )                          
  89: 6c70-A vh2e-A    33 -  54 <=>    1 -  22   (LYS   35  - MET   56  <=> MET    1  - LEU   22 )                          
  89: 6c70-A vh2e-A    63 -  92 <=>   51 -  80   (ASP   65  - SER   94  <=> ILE   51  - GLY   80 )                          
  89: 6c70-A vh2e-A    94 - 100 <=>   81 -  87   (ILE   96  - ALA  102  <=> LEU   81  - CYS   87 )                          
  89: 6c70-A vh2e-A   102 - 105 <=>   88 -  91   (TRP  104  - PRO  107  <=> MET   88  - LEU   91 )                          
  89: 6c70-A vh2e-A   249 - 284 <=>  117 - 152   (HIS  335  - THR  370  <=> GLN  117  - TYR  152 )                          
  89: 6c70-A vh2e-A   305 - 311 <=>  171 - 177   (GLY  391  - CYS  397  <=> VAL  171  - LEU  177 )                          
  89: 6c70-A vh2e-A   350 - 353 <=>  224 - 227   (GLN  436  - LYS  439  <=> ARG  224  - PRO  227 )                          
  90: 6c70-A vjgw-A    64 -  77 <=>   36 -  49   (ASP   66  - PHE   79  <=> GLU   36  - GLN   49 )                          
  90: 6c70-A vjgw-A    78 -  98 <=>   51 -  71   (PHE   80  - THR  100  <=> LEU   51  - HIS   71 )                          
  90: 6c70-A vjgw-A   255 - 284 <=>   73 - 102   (THR  341  - THR  370  <=> TRP   73  - PHE  102 )                          
  90: 6c70-A vjgw-A   285 - 289 <=>  104 - 108   (LYS  371  - VAL  375  <=> ASN  104  - PHE  108 )                          
  90: 6c70-A vjgw-A   306 - 312 <=>  149 - 155   (GLN  392  - ILE  398  <=> PHE  149  - MET  155 )                          
  90: 6c70-A vjgw-A   327 - 333 <=>  174 - 180   (ALA  413  - TRP  419  <=> LEU  174  - LYS  180 )                          
  91: 6c70-A vg3a-A    59 -  62 <=>  151 - 154   (MET   61  - SER   64  <=> ARG  151  - TYR  154 )                          
  91: 6c70-A vg3a-A    63 -  89 <=>  157 - 183   (ASP   65  - PRO   91  <=> LEU  157  - LYS  183 )                          
  91: 6c70-A vg3a-A    91 -  99 <=>  184 - 192   (ARG   93  - LEU  101  <=> MET  184  - SER  192 )                          
  91: 6c70-A vg3a-A   103 - 109 <=>  194 - 200   (ASN  105  - PRO  111  <=> HIS  194  - THR  200 )                          
  91: 6c70-A vg3a-A   111 - 114 <=>  201 - 204   (PHE  113  - SER  116  <=> LYS  201  - GLY  204 )                          
  91: 6c70-A vg3a-A   119 - 123 <=>  206 - 210   (HIS  121  - ILE  125  <=> GLY  206  - LEU  210 )                          
  91: 6c70-A vg3a-A   250 - 284 <=>  214 - 248   (VAL  336  - THR  370  <=> ASN  214  - ARG  248 )                          
  91: 6c70-A vg3a-A   285 - 290 <=>  250 - 255   (LYS  371  - ASN  376  <=> ASN  250  - LYS  255 )                          
  91: 6c70-A vg3a-A   371 - 374 <=>  267 - 270   (ALA  457  - LEU  460  <=> GLU  267  - PRO  270 )                          
  92: 6c70-A vd6f-A    64 -  89 <=>   78 - 103   (ASP   66  - PRO   91  <=> GLN   78  - GLU  103 )                          
  92: 6c70-A vd6f-A    91 - 103 <=>  104 - 116   (ARG   93  - ASN  105  <=> VAL  104  - ARG  116 )                          
  92: 6c70-A vd6f-A   104 - 107 <=>  118 - 121   (ASN  106  - SER  109  <=> LEU  118  - ASP  121 )                          
  92: 6c70-A vd6f-A   112 - 115 <=>  123 - 126   (ALA  114  - ASN  117  <=> GLY  123  - LYS  126 )                          
  92: 6c70-A vd6f-A   212 - 226 <=>  127 - 141   (HIS  229  - THR  243  <=> SER  127  - LYS  141 )                          
  92: 6c70-A vd6f-A   227 - 260 <=>  150 - 183   (GLY  313  - ALA  346  <=> ALA  150  - LYS  183 )                          
  92: 6c70-A vd6f-A   261 - 286 <=>  186 - 211   (TYR  347  - VAL  372  <=> GLU  186  - ARG  211 )                          
  92: 6c70-A vd6f-A   287 - 290 <=>  214 - 217   (ASN  373  - ASN  376  <=> LYS  214  - LYS  217 )                          
  93: 6c70-A vhtn-A    63 - 101 <=>   19 -  57   (ASP   65  - ILE  103  <=> ASP   19  - LEU   57 )                          
  93: 6c70-A vhtn-A   102 - 105 <=>   60 -  63   (TRP  104  - PRO  107  <=> CYS   60  - GLU   63 )                          
  93: 6c70-A vhtn-A   107 - 110 <=>   70 -  73   (SER  109  - LEU  112  <=> ASN   70  - LEU   73 )                          
  93: 6c70-A vhtn-A   114 - 117 <=>  141 - 144   (SER  116  - ARG  119  <=> PHE  141  - ARG  144 )                          
  93: 6c70-A vhtn-A   132 - 135 <=>  188 - 191   (CYS  134  - GLY  137  <=> LEU  188  - SER  191 )                          
  93: 6c70-A vhtn-A   215 - 221 <=>  212 - 218   (ALA  232  - MET  238  <=> THR  212  - ARG  218 )                          
  93: 6c70-A vhtn-A   223 - 226 <=>  219 - 222   (LEU  240  - THR  243  <=> ARG  219  - ASP  222 )                          
  93: 6c70-A vhtn-A   232 - 253 <=>  224 - 245   (GLN  318  - LEU  339  <=> PRO  224  - ILE  245 )                          
  93: 6c70-A vhtn-A   254 - 260 <=>  249 - 255   (VAL  340  - ALA  346  <=> LEU  249  - GLN  255 )                          
  93: 6c70-A vhtn-A   261 - 284 <=>  259 - 282   (TYR  347  - THR  370  <=> PHE  259  - MET  282 )                          
  93: 6c70-A vhtn-A   285 - 289 <=>  284 - 288   (LYS  371  - VAL  375  <=> ARG  284  - ALA  288 )                          
  94: 6c70-A vhoa-A    31 -  34 <=> 1412 -1415   (GLY   33  - PHE   36  <=> PRO 1412  - GLY 1415 )                          
  94: 6c70-A vhoa-A    38 -  41 <=> 1416 -1419   (ILE   40  - ILE   43  <=> LYS 1416  - LEU 1419 )                          
  94: 6c70-A vhoa-A    46 -  50 <=> 1420 -1424   (LEU   48  - GLN   52  <=> SER 1420  - LEU 1424 )                          
  94: 6c70-A vhoa-A    52 -  57 <=> 1425 -1430   (GLY   54  - ASN   59  <=> MET 1425  - LEU 1430 )                          
  94: 6c70-A vhoa-A    64 -  67 <=> 1436 -1439   (ASP   66  - ASP   69  <=> ASN 1436  - MET 1439 )                          
  94: 6c70-A vhoa-A    69 -  89 <=> 1440 -1460   (THR   71  - PRO   91  <=> TYR 1440  - GLY 1460 )                          
  94: 6c70-A vhoa-A   257 - 261 <=> 1463 -1467   (VAL  343  - TYR  347  <=> SER 1463  - ASN 1467 )                          
  94: 6c70-A vhoa-A   263 - 283 <=> 1468 -1488   (VAL  349  - ALA  369  <=> ALA 1468  - GLY 1488 )                          
  94: 6c70-A vhoa-A   296 - 309 <=> 1489 -1502   (VAL  382  - LEU  395  <=> LEU 1489  - GLU 1502 )                          
  94: 6c70-A vhoa-A   363 - 366 <=> 1509 -1512   (PHE  449  - SER  452  <=> ILE 1509  - GLU 1512 )                          
  94: 6c70-A vhoa-A   369 - 379 <=> 1517 -1527   (LEU  455  - THR  465  <=> ASP 1517  - TRP 1527 )                          
  94: 6c70-A vhoa-A   385 - 388 <=> 1659 -1662   (VAL  471  - LYS  474  <=> ARG 1659  - ASP 1662 )                          
  95: 6c70-A vh4m-A    64 -  95 <=>  622 - 653   (ASP   66  - PHE   97  <=> LYS  622  - ASP  653 )                          
  95: 6c70-A vh4m-A   259 - 286 <=>  655 - 682   (ASP  345  - VAL  372  <=> VAL  655  - PHE  682 )                          
  95: 6c70-A vh4m-A   287 - 290 <=>  685 - 688   (ASN  373  - ASN  376  <=> LEU  685  - ALA  688 )                          
  96: 6c70-A vf35-A    63 - 102 <=>   46 -  85   (ASP   65  - TRP  104  <=> PHE   46  - SER   85 )                          
  96: 6c70-A vf35-A   253 - 256 <=>   86 -  89   (LEU  339  - ALA  342  <=> SER   86  - PRO   89 )                          
  96: 6c70-A vf35-A   258 - 284 <=>   90 - 116   (GLY  344  - THR  370  <=> LEU   90  - ALA  116 )                          
  96: 6c70-A vf35-A   285 - 290 <=>  118 - 123   (LYS  371  - ASN  376  <=> ILE  118  - HIS  123 )                          
  97: 6c70-A vi18-A    30 -  60 <=>    1 -  31   (GLU   32  - MET   62  <=> MET    1  - LYS   31 )                          
  97: 6c70-A vi18-A    62 -  65 <=>   32 -  35   (SER   64  - VAL   67  <=> LEU   32  - VAL   35 )                          
  97: 6c70-A vi18-A    68 -  71 <=>   36 -  39   (LEU   70  - ASN   73  <=> ARG   36  - LEU   39 )                          
  97: 6c70-A vi18-A    73 -  78 <=>   40 -  45   (ILE   75  - PHE   80  <=> SER   40  - VAL   45 )                          
  97: 6c70-A vi18-A    79 -  89 <=>   47 -  57   (LEU   81  - PRO   91  <=> LEU   47  - LEU   57 )                          
  97: 6c70-A vi18-A    92 -  95 <=>   58 -  61   (SER   94  - PHE   97  <=> LEU   58  - ILE   61 )                          
  97: 6c70-A vi18-A   260 - 273 <=>   62 -  75   (ALA  346  - THR  359  <=> CYS   62  - PHE   75 )                          
  97: 6c70-A vi18-A   274 - 277 <=>   77 -  80   (ILE  360  - THR  363  <=> PHE   77  - HIS   80 )                          
  97: 6c70-A vi18-A   281 - 285 <=>   81 -  85   (TYR  367  - LYS  371  <=> ASP   81  - LYS   85 )                          
  97: 6c70-A vi18-A   324 - 327 <=>  106 - 109   (VAL  410  - ALA  413  <=> ARG  106  - THR  109 )                          
  97: 6c70-A vi18-A   334 - 337 <=>  112 - 115   (TYR  420  - SER  423  <=> GLY  112  - LEU  115 )                          
  97: 6c70-A vi18-A   374 - 379 <=>  126 - 131   (LEU  460  - THR  465  <=> ALA  126  - ALA  131 )                          
  98: 6c70-A virn-A     1 -   4 <=>  994 - 997   (PHE    3  - GLN    6  <=> ARG  994  - VAL  997 )                          
  98: 6c70-A virn-A     5 -  21 <=> 1004 -1020   (GLY    7  - GLY   23  <=> LYS 1004  - LEU 1020 )                          
  98: 6c70-A virn-A    42 -  49 <=> 1022 -1029   (VAL   44  - LEU   51  <=> ARG 1022  - GLY 1029 )                          
  98: 6c70-A virn-A   153 - 156 <=> 1077 -1080   (SER  155  - PRO  173  <=> THR 1077  - GLN 1080 )                          
  98: 6c70-A virn-A   169 - 173 <=> 1081 -1085   (MET  186  - GLY  190  <=> LEU 1081  - SER 1085 )                          
  98: 6c70-A virn-A   174 - 219 <=> 1087 -1132   (HIS  191  - PRO  236  <=> PHE 1087  - ASP 1132 )                          
  98: 6c70-A virn-A   221 - 224 <=> 1133 -1136   (MET  238  - SER  241  <=> VAL 1133  - ALA 1136 )                          
  98: 6c70-A virn-A   236 - 254 <=> 1137 -1155   (VAL  322  - VAL  340  <=> PRO 1137  - SER 1155 )                          
  98: 6c70-A virn-A   255 - 262 <=> 1157 -1164   (THR  341  - GLY  348  <=> ALA 1157  - ASN 1164 )                          
  98: 6c70-A virn-A   266 - 269 <=> 1194 -1197   (LEU  352  - MET  355  <=> GLN 1194  - ALA 1197 )                          
  98: 6c70-A virn-A   307 - 328 <=> 1201 -1222   (VAL  393  - ALA  414  <=> LYS 1201  - LEU 1222 )                          
  98: 6c70-A virn-A   343 - 346 <=> 1224 -1227   (PHE  429  - ILE  432  <=> SER 1224  - GLN 1227 )                          
  98: 6c70-A virn-A   374 - 388 <=> 1561 -1575   (LEU  460  - LYS  474  <=> ALA 1561  - ASP 1575 )                          
  99: 6c70-A vdnj-A     2 -  12 <=>    9 -  19   (LYS    4  - PRO   14  <=> THR    9  - GLY   19 )                          
  99: 6c70-A vdnj-A    63 -  69 <=>   93 -  99   (ASP   65  - THR   71  <=> LEU   93  - SER   99 )                          
  99: 6c70-A vdnj-A    72 -  94 <=>  100 - 122   (THR   74  - ILE   96  <=> THR  100  - THR  122 )                          
  99: 6c70-A vdnj-A   257 - 285 <=>  124 - 152   (VAL  343  - LYS  371  <=> GLY  124  - SER  152 )                          
  99: 6c70-A vdnj-A   298 - 305 <=>  185 - 192   (GLY  384  - GLY  391  <=> ASN  185  - SER  192 )                          
  99: 6c70-A vdnj-A   316 - 320 <=>  292 - 296   (ARG  402  - GLU  406  <=> SER  292  - GLU  296 )                          
  99: 6c70-A vdnj-A   322 - 325 <=>  297 - 300   (SER  408  - MET  411  <=> CYS  297  - VAL  300 )                          
  99: 6c70-A vdnj-A   330 - 336 <=>  302 - 308   (SER  416  - GLY  422  <=> GLU  302  - LEU  308 )                          
  99: 6c70-A vdnj-A   339 - 346 <=>  310 - 317   (GLU  425  - ILE  432  <=> ASP  310  - ARG  317 )                          
  99: 6c70-A vdnj-A   355 - 358 <=>  363 - 366   (MET  441  - SER  444  <=> ALA  363  - LEU  366 )                          
  99: 6c70-A vdnj-A   370 - 373 <=>  405 - 408   (PHE  456  - VAL  459  <=> GLN  405  - CYS  408 )                          
 100: 6c70-A vgt1-A    29 -  43 <=>  415 - 429   (SER   31  - THR   45  <=> CYS  415  - SER  429 )                          
 100: 6c70-A vgt1-A    64 -  93 <=> 1246 -1275   (ASP   66  - LYS   95  <=> ARG 1246  - ARG 1275 )                          
 100: 6c70-A vgt1-A    95 -  98 <=> 1276 -1279   (PHE   97  - THR  100  <=> VAL 1276  - GLY 1279 )                          
 100: 6c70-A vgt1-A   254 - 286 <=> 1280 -1312   (VAL  340  - VAL  372  <=> SER 1280  - LEU 1312 )                          
 100: 6c70-A vgt1-A   287 - 290 <=> 1315 -1318   (ASN  373  - ASN  376  <=> VAL 1315  - MET 1318 )                          
 101: 6c70-A vd5a-A    34 -  37 <=>  267 - 270   (PHE   36  - ARG   39  <=> THR  267  - ARG  270 )                          
 101: 6c70-A vd5a-A    45 -  52 <=>  275 - 282   (LEU   47  - GLY   54  <=> GLU  275  - SER  282 )                          
 101: 6c70-A vd5a-A    57 -  64 <=>  285 - 292   (ASN   59  - ASP   66  <=> SER  285  - CYS  292 )                          
 101: 6c70-A vd5a-A    65 - 102 <=>  305 - 342   (VAL   67  - TRP  104  <=> ARG  305  - GLY  342 )                          
 101: 6c70-A vd5a-A   251 - 284 <=>  343 - 376   (VAL  337  - THR  370  <=> SER  343  - GLU  376 )                          
 101: 6c70-A vd5a-A   285 - 289 <=>  378 - 382   (LYS  371  - VAL  375  <=> ARG  378  - SER  382 )                          
 101: 6c70-A vd5a-A   329 - 333 <=>  780 - 784   (TYR  415  - TRP  419  <=> HIS  780  - LYS  784 )                          
 101: 6c70-A vd5a-A   336 - 339 <=>  785 - 788   (GLY  422  - GLU  425  <=> ASP  785  - ARG  788 )                          
 102: 6c70-A vhvh-A    64 -  88 <=>  143 - 167   (ASP   66  - PHE   90  <=> GLN  143  - ALA  167 )                          
 102: 6c70-A vhvh-A    91 -  94 <=>  168 - 171   (ARG   93  - ILE   96  <=> ALA  168  - ALA  171 )                          
 102: 6c70-A vhvh-A    96 - 101 <=>  172 - 177   (TYR   98  - ILE  103  <=> ALA  172  - THR  177 )                          
 102: 6c70-A vhvh-A   102 - 105 <=>  179 - 182   (TRP  104  - PRO  107  <=> ASP  179  - VAL  182 )                          
 102: 6c70-A vhvh-A   108 - 112 <=>  266 - 270   (HIS  110  - ALA  114  <=> TYR  266  - LYS  270 )                          
 102: 6c70-A vhvh-A   113 - 116 <=>  272 - 275   (GLU  115  - ALA  118  <=> ALA  272  - LEU  275 )                          
 102: 6c70-A vhvh-A   203 - 209 <=>  283 - 289   (LEU  220  - GLN  226  <=> ALA  283  - ALA  289 )                          
 102: 6c70-A vhvh-A   256 - 286 <=>  352 - 382   (ALA  342  - VAL  372  <=> THR  352  - PRO  382 )                          
 102: 6c70-A vhvh-A   287 - 290 <=>  385 - 388   (ASN  373  - ASN  376  <=> ALA  385  - SER  388 )                          
 102: 6c70-A vhvh-A   371 - 374 <=>  511 - 514   (ALA  457  - LEU  460  <=> LYS  511  - THR  514 )                          
 103: 6c70-A vfsj-A    65 -  91 <=>   25 -  51   (VAL   67  - ARG   93  <=> SER   25  - PRO   51 )                          
 103: 6c70-A vfsj-A   260 - 284 <=>   52 -  76   (ALA  346  - THR  370  <=> SER   52  - GLU   76 )                          
 103: 6c70-A vfsj-A   285 - 290 <=>   78 -  83   (LYS  371  - ASN  376  <=> SER   78  - SER   83 )                          
 104: 6c70-A vfp6-A    66 -  88 <=>    1 -  23   (ASP   68  - PHE   90  <=> MET    1  - GLY   23 )                          
 104: 6c70-A vfp6-A   257 - 288 <=>   25 -  56   (VAL  343  - GLY  374  <=> ARG   25  - ARG   56 )                          
 104: 6c70-A vfp6-A   367 - 370 <=>   67 -  70   (LEU  453  - PHE  456  <=> SER   67  - SER   70 )                          
 104: 6c70-A vfp6-A   372 - 384 <=>   71 -  83   (SER  458  - LEU  470  <=> ALA   71  - HIS   83 )                          
 105: 6c70-A vey4-A    55 -  58 <=>   64 -  67   (ALA   57  - LEU   60  <=> THR   64  - ILE   67 )                          
 105: 6c70-A vey4-A    60 -  63 <=>   68 -  71   (MET   62  - ASP   65  <=> ASP   68  - ASP   71 )                          
 105: 6c70-A vey4-A   126 - 130 <=>  153 - 157   (MET  128  - LEU  132  <=> ALA  153  - CYS  157 )                          
 105: 6c70-A vey4-A   132 - 150 <=>  158 - 176   (CYS  134  - ILE  152  <=> LEU  158  - ASN  176 )                          
 105: 6c70-A vey4-A   169 - 173 <=>  224 - 228   (MET  186  - GLY  190  <=> ARG  224  - GLU  228 )                          
 105: 6c70-A vey4-A   174 - 217 <=>  230 - 273   (HIS  191  - MET  234  <=> VAL  230  - ASN  273 )                          
 105: 6c70-A vey4-A   243 - 278 <=>  275 - 310   (TRP  329  - LEU  364  <=> ARG  275  - SER  310 )                          
 105: 6c70-A vey4-A   293 - 323 <=>  496 - 526   (ALA  379  - SER  409  <=> LEU  496  - VAL  526 )                          
 105: 6c70-A vey4-A   330 - 339 <=>  535 - 544   (SER  416  - GLU  425  <=> ILE  535  - GLN  544 )                          
 106: 6c70-A vfcv-A    64 -  88 <=>  314 - 338   (ASP   66  - PHE   90  <=> GLU  314  - GLY  338 )                          
 106: 6c70-A vfcv-A    90 -  93 <=>  339 - 342   (VAL   92  - LYS   95  <=> ALA  339  - LEU  342 )                          
 106: 6c70-A vfcv-A   127 - 130 <=>  346 - 349   (ARG  129  - LEU  132  <=> SER  346  - THR  349 )                          
 106: 6c70-A vfcv-A   133 - 137 <=>  350 - 354   (VAL  135  - THR  139  <=> LEU  350  - SER  354 )                          
 106: 6c70-A vfcv-A   260 - 287 <=>  363 - 390   (ALA  346  - ASN  373  <=> LEU  363  - ARG  390 )                          
 106: 6c70-A vfcv-A   288 - 294 <=>  841 - 847   (GLY  374  - ALA  380  <=> GLU  841  - ARG  847 )                          
 106: 6c70-A vfcv-A   298 - 301 <=>  938 - 941   (GLY  384  - LEU  387  <=> ASP  938  - ALA  941 )                          
 106: 6c70-A vfcv-A   322 - 325 <=>  975 - 978   (SER  408  - MET  411  <=> ASP  975  - GLY  978 )                          
 107: 6c70-A vef0-A    62 -  65 <=>    3 -   6   (SER   64  - VAL   67  <=> TYR    3  - PHE    6 )                          
 107: 6c70-A vef0-A    68 -  88 <=>    7 -  27   (LEU   70  - PHE   90  <=> ARG    7  - SER   27 )                          
 107: 6c70-A vef0-A    90 -  93 <=>   28 -  31   (VAL   92  - LYS   95  <=> GLY   28  - ILE   31 )                          
 107: 6c70-A vef0-A    96 -  99 <=>   32 -  35   (TYR   98  - LEU  101  <=> PRO   32  - PRO   35 )                          
 107: 6c70-A vef0-A   255 - 258 <=>   37 -  40   (THR  341  - GLY  344  <=> PRO   37  - LEU   40 )                          
 107: 6c70-A vef0-A   260 - 285 <=>   41 -  66   (ALA  346  - LYS  371  <=> LEU   41  - LEU   66 )                          
 107: 6c70-A vef0-A   286 - 291 <=>   68 -  73   (VAL  372  - VAL  377  <=> TRP   68  - VAL   73 )                          
 107: 6c70-A vef0-A   378 - 382 <=>   98 - 102   (VAL  464  - MET  468  <=> TYR   98  - SER  102 )                          
 108: 6c70-A vgu3-A     1 -   4 <=>  214 - 217   (PHE    3  - GLN    6  <=> LEU  214  - CYS  217 )                          
 108: 6c70-A vgu3-A     7 -  12 <=>  219 - 224   (VAL    9  - PRO   14  <=> THR  219  - LEU  224 )                          
 108: 6c70-A vgu3-A    23 -  26 <=>  391 - 394   (PHE   25  - ASN   28  <=> VAL  391  - GLY  394 )                          
 108: 6c70-A vgu3-A    36 -  62 <=>  396 - 422   (HIS   38  - SER   64  <=> ILE  396  - LEU  422 )                          
 108: 6c70-A vgu3-A    63 -  92 <=>  448 - 477   (ASP   65  - SER   94  <=> PHE  448  - GLU  477 )                          
 108: 6c70-A vgu3-A   149 - 152 <=>  500 - 503   (PHE  151  - ASP  154  <=> LEU  500  - ARG  503 )                          
 108: 6c70-A vgu3-A   153 - 157 <=>  510 - 514   (SER  155  - ARG  174  <=> HIS  510  - ALA  514 )                          
 108: 6c70-A vgu3-A   158 - 161 <=>  517 - 520   (LEU  175  - ARG  178  <=> ILE  517  - PHE  520 )                          
 108: 6c70-A vgu3-A   180 - 187 <=>  522 - 529   (TYR  197  - ILE  204  <=> VAL  522  - THR  529 )                          
 108: 6c70-A vgu3-A   248 - 285 <=>  551 - 588   (LYS  334  - LYS  371  <=> VAL  551  - SER  588 )                          
 108: 6c70-A vgu3-A   290 - 312 <=>  730 - 752   (ASN  376  - ILE  398  <=> ASP  730  - LEU  752 )                          
 108: 6c70-A vgu3-A   364 - 367 <=>  753 - 756   (THR  450  - LEU  453  <=> VAL  753  - LYS  756 )                          
 109: 6c70-A vg29-A     1 -   4 <=>  110 - 113   (PHE    3  - GLN    6  <=> ALA  110  - VAL  113 )                          
 109: 6c70-A vg29-A    12 -  15 <=>  147 - 150   (PRO   14  - ARG   17  <=> GLU  147  - LEU  150 )                          
 109: 6c70-A vg29-A    20 -  23 <=>  160 - 163   (VAL   22  - PHE   25  <=> ALA  160  - LEU  163 )                          
 109: 6c70-A vg29-A    24 -  27 <=>  166 - 169   (MET   26  - TYR   29  <=> THR  166  - LEU  169 )                          
 109: 6c70-A vg29-A    28 -  31 <=>  171 - 174   (TYR   30  - GLY   33  <=> ARG  171  - VAL  174 )                          
 109: 6c70-A vg29-A    51 -  60 <=>  191 - 200   (TYR   53  - MET   62  <=> ILE  191  - ARG  200 )                          
 109: 6c70-A vg29-A    62 -  94 <=>  201 - 233   (SER   64  - ILE   96  <=> SER  201  - GLU  233 )                          
 109: 6c70-A vg29-A   256 - 285 <=>  234 - 263   (ALA  342  - LYS  371  <=> VAL  234  - ARG  263 )                          
 109: 6c70-A vg29-A   286 - 290 <=>  302 - 306   (VAL  372  - ASN  376  <=> ARG  302  - LEU  306 )                          
 109: 6c70-A vg29-A   334 - 337 <=>  518 - 521   (TYR  420  - SER  423  <=> GLU  518  - SER  521 )                          
 110: 6c70-A vgs6-A    64 -  89 <=>   38 -  63   (ASP   66  - PRO   91  <=> ASP   38  - ASN   63 )                          
 110: 6c70-A vgs6-A    91 - 103 <=>   64 -  76   (ARG   93  - ASN  105  <=> ILE   64  - GLY   76 )                          
 110: 6c70-A vgs6-A   104 - 107 <=>   78 -  81   (ASN  106  - SER  109  <=> ARG   78  - THR   81 )                          
 110: 6c70-A vgs6-A   115 - 118 <=>   83 -  86   (ASN  117  - PHE  120  <=> SER   83  - ASP   86 )                          
 110: 6c70-A vgs6-A   251 - 262 <=>   90 - 101   (VAL  337  - GLY  348  <=> LEU   90  - GLU  101 )                          
 110: 6c70-A vgs6-A   263 - 289 <=>  105 - 131   (VAL  349  - VAL  375  <=> GLU  105  - CYS  131 )                          
 110: 6c70-A vgs6-A   290 - 294 <=>  134 - 138   (ASN  376  - ALA  380  <=> ARG  134  - SER  138 )                          
 111: 6c70-A vite-A    64 - 102 <=>   72 - 110   (ASP   66  - TRP  104  <=> MET   72  - GLN  110 )                          
 111: 6c70-A vite-A   104 - 111 <=>  111 - 118   (ASN  106  - PHE  113  <=> PRO  111  - SER  118 )                          
 111: 6c70-A vite-A   113 - 121 <=>  146 - 154   (GLU  115  - LEU  123  <=> THR  146  - GLU  154 )                          
 111: 6c70-A vite-A   258 - 285 <=>  168 - 195   (GLY  344  - LYS  371  <=> ALA  168  - ARG  195 )                          
 111: 6c70-A vite-A   286 - 290 <=>  197 - 201   (VAL  372  - ASN  376  <=> GLU  197  - GLN  201 )                          
 111: 6c70-A vite-A   328 - 332 <=>  225 - 229   (ALA  414  - HIS  418  <=> PRO  225  - LEU  229 )                          
 112: 6c70-A vfaw-A    64 -  94 <=>   45 -  75   (ASP   66  - ILE   96  <=> GLY   45  - ASP   75 )                          
 112: 6c70-A vfaw-A   258 - 286 <=>   76 - 104   (GLY  344  - VAL  372  <=> GLU   76  - ARG  104 )                          
 112: 6c70-A vfaw-A   287 - 290 <=>  107 - 110   (ASN  373  - ASN  376  <=> GLN  107  - ALA  110 )                          
 112: 6c70-A vfaw-A   311 - 314 <=>  178 - 181   (CYS  397  - GLY  400  <=> ALA  178  - VAL  181 )                          
 112: 6c70-A vfaw-A   317 - 320 <=>  182 - 185   (LEU  403  - GLU  406  <=> MET  182  - GLU  185 )                          
 113: 6c70-A viy8-A    11 -  15 <=>    5 -   9   (LEU   13  - ARG   17  <=> TYR    5  - LYS    9 )                          
 113: 6c70-A viy8-A    50 -  62 <=>   80 -  92   (GLN   52  - SER   64  <=> VAL   80  - TYR   92 )                          
 113: 6c70-A viy8-A    65 -  86 <=>  188 - 209   (VAL   67  - ILE   88  <=> CYS  188  - GLN  209 )                          
 113: 6c70-A viy8-A    90 -  93 <=>  210 - 213   (VAL   92  - LYS   95  <=> ARG  210  - GLN  213 )                          
 113: 6c70-A viy8-A   252 - 286 <=>  221 - 255   (ARG  338  - VAL  372  <=> LEU  221  - ASN  255 )                          
 114: 6c70-A vgp4-A    39 -  43 <=>    3 -   7   (TYR   41  - THR   45  <=> PHE    3  - LYS    7 )                          
 114: 6c70-A vgp4-A    64 -  78 <=>   40 -  54   (ASP   66  - PHE   80  <=> VAL   40  - ILE   54 )                          
 114: 6c70-A vgp4-A    79 -  93 <=>   56 -  70   (LEU   81  - LYS   95  <=> ILE   56  - ALA   70 )                          
 114: 6c70-A vgp4-A    95 -  98 <=>   71 -  74   (PHE   97  - THR  100  <=> ARG   71  - VAL   74 )                          
 114: 6c70-A vgp4-A   257 - 283 <=>   75 - 101   (VAL  343  - ALA  369  <=> ASP   75  - PHE  101 )                          
 114: 6c70-A vgp4-A   284 - 287 <=>  103 - 106   (THR  370  - ASN  373  <=> ILE  103  - PHE  106 )                          
 114: 6c70-A vgp4-A   288 - 291 <=>  109 - 112   (GLY  374  - VAL  377  <=> PHE  109  - LEU  112 )                          
 115: 6c70-A vf28-A    65 - 102 <=>  164 - 201   (VAL   67  - TRP  104  <=> GLY  164  - SER  201 )                          
 115: 6c70-A vf28-A   104 - 107 <=>  210 - 213   (ASN  106  - SER  109  <=> GLY  210  - GLN  213 )                          
 115: 6c70-A vf28-A   111 - 114 <=>  216 - 219   (PHE  113  - SER  116  <=> VAL  216  - VAL  219 )                          
 115: 6c70-A vf28-A   210 - 213 <=>  239 - 242   (LEU  227  - LEU  230  <=> GLY  239  - LEU  242 )                          
 115: 6c70-A vf28-A   215 - 221 <=>  245 - 251   (ALA  232  - MET  238  <=> ASP  245  - ALA  251 )                          
 115: 6c70-A vf28-A   223 - 226 <=>  252 - 255   (LEU  240  - THR  243  <=> ALA  252  - GLN  255 )                          
 115: 6c70-A vf28-A   231 - 234 <=>  272 - 275   (LYS  317  - MET  320  <=> VAL  272  - TRP  275 )                          
 115: 6c70-A vf28-A   238 - 241 <=>  283 - 286   (SER  324  - LYS  327  <=> ALA  283  - ASN  286 )                          
 115: 6c70-A vf28-A   250 - 283 <=>  373 - 406   (VAL  336  - ALA  369  <=> LYS  373  - ARG  406 )                          
 115: 6c70-A vf28-A   285 - 289 <=>  407 - 411   (LYS  371  - VAL  375  <=> PRO  407  - ASN  411 )                          
 116: 6c70-A vdwe-A   118 - 136 <=>  902 - 920   (PHE  120  - ALA  138  <=> SER  902  - TYR  920 )                          
 116: 6c70-A vdwe-A   137 - 140 <=>  922 - 925   (THR  139  - SER  142  <=> LEU  922  - PRO  925 )                          
 116: 6c70-A vdwe-A   189 - 213 <=>  926 - 950   (MET  206  - LEU  230  <=> SER  926  - ARG  950 )                          
 116: 6c70-A vdwe-A   244 - 259 <=>  951 - 966   (VAL  330  - ASP  345  <=> GLU  951  - CYS  966 )                          
 116: 6c70-A vdwe-A   264 - 267 <=>  970 - 973   (ALA  350  - LEU  353  <=> PHE  970  - ALA  973 )                          
 116: 6c70-A vdwe-A   290 - 328 <=>  986 -1024   (ASN  376  - ALA  414  <=> SER  986  - GLU 1024 )                          
 116: 6c70-A vdwe-A   346 - 352 <=> 1033 -1039   (ILE  432  - GLN  438  <=> ILE 1033  - GLU 1039 )                          
 116: 6c70-A vdwe-A   353 - 356 <=> 1042 -1045   (LYS  439  - SER  442  <=> GLY 1042  - VAL 1045 )                          
 116: 6c70-A vdwe-A   364 - 380 <=> 1049 -1065   (THR  450  - TYR  466  <=> VAL 1049  - ASP 1065 )                          
 116: 6c70-A vdwe-A   384 - 388 <=> 1115 -1119   (LEU  470  - LYS  474  <=> HIS 1115  - ARG 1119 )                          
 117: 6c70-A vix5-A     4 -   9 <=>  109 - 114   (GLN    6  - ASP   11  <=> TYR  109  - GLU  114 )                          
 117: 6c70-A vix5-A    64 -  90 <=>  234 - 260   (ASP   66  - VAL   92  <=> GLN  234  - LYS  260 )                          
 117: 6c70-A vix5-A   261 - 286 <=>  262 - 287   (TYR  347  - VAL  372  <=> PRO  262  - ILE  287 )                          
 117: 6c70-A vix5-A   287 - 291 <=>  290 - 294   (ASN  373  - VAL  377  <=> TYR  290  - GLY  294 )                          
 117: 6c70-A vix5-A   315 - 319 <=>  373 - 377   (ASN  401  - GLU  405  <=> ARG  373  - PHE  377 )                          
 117: 6c70-A vix5-A   366 - 369 <=>  378 - 381   (SER  452  - LEU  455  <=> GLN  378  - PRO  381 )                          
 117: 6c70-A vix5-A   379 - 383 <=>  465 - 469   (THR  465  - VAL  469  <=> LYS  465  - ALA  469 )                          
 118: 6c70-A vhat-A     1 -   4 <=>  641 - 644   (PHE    3  - GLN    6  <=> LEU  641  - GLY  644 )                          
 118: 6c70-A vhat-A     9 -  12 <=>  782 - 785   (ASP   11  - PRO   14  <=> VAL  782  - PRO  785 )                          
 118: 6c70-A vhat-A    15 -  20 <=>  814 - 819   (ARG   17  - VAL   22  <=> CYS  814  - ASP  819 )                          
 118: 6c70-A vhat-A    22 -  25 <=>  821 - 824   (HIS   24  - PHE   27  <=> TRP  821  - ASP  824 )                          
 118: 6c70-A vhat-A    63 -  91 <=>  852 - 880   (ASP   65  - ARG   93  <=> SER  852  - GLU  880 )                          
 118: 6c70-A vhat-A    92 -  95 <=>  883 - 886   (SER   94  - PHE   97  <=> MET  883  - THR  886 )                          
 118: 6c70-A vhat-A   259 - 265 <=>  887 - 893   (ASP  345  - LEU  351  <=> ALA  887  - ARG  893 )                          
 118: 6c70-A vhat-A   266 - 285 <=>  895 - 914   (LEU  352  - LYS  371  <=> GLU  895  - ASP  914 )                          
 119: 6c70-A vhll-A    63 -  88 <=>    3 -  28   (ASP   65  - PHE   90  <=> ARG    3  - GLY   28 )                          
 119: 6c70-A vhll-A   193 - 198 <=>   31 -  36   (ASN  210  - LEU  215  <=> PHE   31  - SER   36 )                          
 119: 6c70-A vhll-A   256 - 283 <=>   47 -  74   (ALA  342  - ALA  369  <=> GLN   47  - SER   74 )                          
 120: 6c70-A vdz2-A    29 -  34 <=>   74 -  79   (SER   31  - PHE   36  <=> GLY   74  - GLU   79 )                          
 120: 6c70-A vdz2-A   111 - 147 <=>  136 - 172   (PHE  113  - ILE  149  <=> SER  136  - GLU  172 )                          
 120: 6c70-A vdz2-A   177 - 206 <=>  174 - 203   (ALA  194  - ALA  223  <=> GLU  174  - ALA  203 )                          
 120: 6c70-A vdz2-A   207 - 218 <=>  205 - 216   (CYS  224  - LYS  235  <=> TRP  205  - SER  216 )                          
 120: 6c70-A vdz2-A   236 - 253 <=>  217 - 234   (VAL  322  - LEU  339  <=> GLY  217  - PHE  234 )                          
 120: 6c70-A vdz2-A   255 - 263 <=>  236 - 244   (THR  341  - VAL  349  <=> LEU  236  - GLY  244 )                          
 120: 6c70-A vdz2-A   359 - 363 <=>  245 - 249   (GLY  445  - PHE  449  <=> GLY  245  - LEU  249 )                          
 120: 6c70-A vdz2-A   375 - 388 <=>  257 - 270   (GLY  461  - LYS  474  <=> ILE  257  - ARG  270 )                          
 121: 6c70-A vgyc-A     4 -   9 <=>   56 -  61   (GLN    6  - ASP   11  <=> THR   56  - LEU   61 )                          
 121: 6c70-A vgyc-A    64 -  89 <=>   95 - 120   (ASP   66  - PRO   91  <=> PRO   95  - ARG  120 )                          
 121: 6c70-A vgyc-A    91 - 105 <=>  121 - 135   (ARG   93  - PRO  107  <=> SER  121  - GLN  135 )                          
 121: 6c70-A vgyc-A   111 - 114 <=>  142 - 145   (PHE  113  - SER  116  <=> MET  142  - SER  145 )                          
 121: 6c70-A vgyc-A   218 - 221 <=>  253 - 256   (LYS  235  - MET  238  <=> LEU  253  - GLY  256 )                          
 121: 6c70-A vgyc-A   223 - 226 <=>  258 - 261   (LEU  240  - THR  243  <=> PHE  258  - GLN  261 )                          
 121: 6c70-A vgyc-A   227 - 230 <=>  263 - 266   (GLY  313  - LYS  316  <=> ASN  263  - MET  266 )                          
 121: 6c70-A vgyc-A   235 - 252 <=>  268 - 285   (LEU  321  - ARG  338  <=> ASN  268  - ARG  285 )                          
 121: 6c70-A vgyc-A   253 - 260 <=>  287 - 294   (LEU  339  - ALA  346  <=> THR  287  - ASN  294 )                          
 121: 6c70-A vgyc-A   261 - 290 <=>  297 - 326   (TYR  347  - ASN  376  <=> ILE  297  - ALA  326 )                          
 121: 6c70-A vgyc-A   372 - 376 <=>  338 - 342   (SER  458  - ALA  462  <=> PRO  338  - ASN  342 )                          
 122: 6c70-A veqv-A    52 -  58 <=>    4 -  10   (GLY   54  - LEU   60  <=> GLU    4  - ILE   10 )                          
 122: 6c70-A veqv-A    65 -  91 <=>   24 -  50   (VAL   67  - ARG   93  <=> SER   24  - THR   50 )                          
 122: 6c70-A veqv-A    92 -  95 <=>   53 -  56   (SER   94  - PHE   97  <=> LYS   53  - LEU   56 )                          
 122: 6c70-A veqv-A   258 - 287 <=>   58 -  87   (GLY  344  - ASN  373  <=> GLN   58  - GLY   87 )                          
 122: 6c70-A veqv-A   289 - 311 <=>  121 - 143   (VAL  375  - CYS  397  <=> CYS  121  - ASN  143 )                          
 122: 6c70-A veqv-A   312 - 328 <=>  317 - 333   (ILE  398  - ALA  414  <=> THR  317  - GLN  333 )                          
 122: 6c70-A veqv-A   363 - 366 <=>  388 - 391   (PHE  449  - SER  452  <=> ARG  388  - LEU  391 )                          
 123: 6c70-A vinw-A    31 -  34 <=>   46 -  49   (GLY   33  - PHE   36  <=> GLY   46  - ASN   49 )                          
 123: 6c70-A vinw-A    63 -  66 <=>  104 - 107   (ASP   65  - ASP   68  <=> GLY  104  - ASN  107 )                          
 123: 6c70-A vinw-A    68 -  99 <=>  108 - 139   (LEU   70  - LEU  101  <=> ASN  108  - ASP  139 )                          
 123: 6c70-A vinw-A   255 - 286 <=>  141 - 172   (THR  341  - VAL  372  <=> ARG  141  - SER  172 )                          
 123: 6c70-A vinw-A   287 - 290 <=>  175 - 178   (ASN  373  - ASN  376  <=> SER  175  - GLY  178 )                          
 123: 6c70-A vinw-A   312 - 316 <=>  212 - 216   (ILE  398  - ARG  402  <=> PHE  212  - ALA  216 )                          
 123: 6c70-A vinw-A   321 - 325 <=>  217 - 221   (SER  407  - MET  411  <=> PRO  217  - GLY  221 )                          
 123: 6c70-A vinw-A   329 - 332 <=>  222 - 225   (TYR  415  - HIS  418  <=> LEU  222  - THR  225 )                          
 123: 6c70-A vinw-A   335 - 338 <=>  226 - 229   (ASP  421  - GLU  424  <=> PRO  226  - ALA  229 )                          
 124: 6c70-A veem-A    63 -  88 <=>  673 - 698   (ASP   65  - PHE   90  <=> GLN  673  - ASN  698 )                          
 124: 6c70-A veem-A    90 -  93 <=>  699 - 702   (VAL   92  - LYS   95  <=> TYR  699  - SER  702 )                          
 124: 6c70-A veem-A    96 - 104 <=>  706 - 714   (TYR   98  - ASN  106  <=> TYR  706  - VAL  714 )                          
 124: 6c70-A veem-A   105 - 108 <=>  729 - 732   (PRO  107  - HIS  110  <=> SER  729  - GLU  732 )                          
 124: 6c70-A veem-A   115 - 123 <=>  734 - 742   (ASN  117  - ILE  125  <=> VAL  734  - LEU  742 )                          
 124: 6c70-A veem-A   261 - 284 <=>  762 - 785   (TYR  347  - THR  370  <=> MET  762  - SER  785 )                          
 125: 6c70-A vi05-A    64 -  93 <=>   84 - 113   (ASP   66  - LYS   95  <=> ARG   84  - GLU  113 )                          
 125: 6c70-A vi05-A    95 -  99 <=>  114 - 118   (PHE   97  - LEU  101  <=> ASN  114  - LYS  118 )                          
 125: 6c70-A vi05-A   253 - 282 <=>  119 - 148   (LEU  339  - GLN  368  <=> MET  119  - VAL  148 )                          
 125: 6c70-A vi05-A   283 - 286 <=>  150 - 153   (ALA  369  - VAL  372  <=> LYS  150  - GLN  153 )                          
 125: 6c70-A vi05-A   287 - 290 <=>  156 - 159   (ASN  373  - ASN  376  <=> ALA  156  - PHE  159 )                          
 126: 6c70-A vgm0-A     1 -   4 <=>   81 -  84   (PHE    3  - GLN    6  <=> SER   81  - GLY   84 )                          
 126: 6c70-A vgm0-A    29 -  36 <=>   94 - 101   (SER   31  - HIS   38  <=> ASN   94  - SER  101 )                          
 126: 6c70-A vgm0-A    64 -  90 <=>  482 - 508   (ASP   66  - VAL   92  <=> THR  482  - PRO  508 )                          
 126: 6c70-A vgm0-A   187 - 190 <=>  512 - 515   (ILE  204  - ALA  207  <=> MET  512  - PRO  515 )                          
 126: 6c70-A vgm0-A   203 - 206 <=>  526 - 529   (LEU  220  - ALA  223  <=> ILE  526  - ASP  529 )                          
 126: 6c70-A vgm0-A   253 - 256 <=>  530 - 533   (LEU  339  - ALA  342  <=> VAL  530  - THR  533 )                          
 126: 6c70-A vgm0-A   259 - 283 <=>  534 - 558   (ASP  345  - ALA  369  <=> GLY  534  - LEU  558 )                          
 126: 6c70-A vgm0-A   284 - 287 <=>  560 - 563   (THR  370  - ASN  373  <=> LEU  560  - TYR  563 )                          
 127: 6c70-A vfch-A    52 -  56 <=>  109 - 113   (GLY   54  - VAL   58  <=> SER  109  - VAL  113 )                          
 127: 6c70-A vfch-A    64 -  97 <=>  151 - 184   (ASP   66  - LYS   99  <=> PRO  151  - LEU  184 )                          
 127: 6c70-A vfch-A   111 - 115 <=>  287 - 291   (PHE  113  - ASN  117  <=> TRP  287  - GLN  291 )                          
 127: 6c70-A vfch-A   245 - 248 <=>  298 - 301   (GLU  331  - LYS  334  <=> ASN  298  - LYS  301 )                          
 127: 6c70-A vfch-A   252 - 256 <=>  303 - 307   (ARG  338  - ALA  342  <=> VAL  303  - PRO  307 )                          
 127: 6c70-A vfch-A   258 - 285 <=>  400 - 427   (GLY  344  - LYS  371  <=> LEU  400  - LEU  427 )                          
 127: 6c70-A vfch-A   286 - 290 <=>  429 - 433   (VAL  372  - ASN  376  <=> LEU  429  - LEU  433 )                          
 127: 6c70-A vfch-A   366 - 370 <=>  555 - 559   (SER  452  - PHE  456  <=> LYS  555  - MET  559 )                          
 127: 6c70-A vfch-A   372 - 379 <=>  561 - 568   (SER  458  - THR  465  <=> ALA  561  - LEU  568 )                          
 128: 6c70-A viy1-A    63 -  95 <=>    1 -  33   (ASP   65  - PHE   97  <=> MET    1  - HIS   33 )                          
 128: 6c70-A viy1-A   260 - 279 <=>   35 -  54   (ALA  346  - LEU  365  <=> MET   35  - LEU   54 )                          
 128: 6c70-A viy1-A   281 - 284 <=>   58 -  61   (TYR  367  - THR  370  <=> ARG   58  - TYR   61 )                          
 128: 6c70-A viy1-A   384 - 387 <=>   62 -  65   (LEU  470  - LEU  473  <=> GLN   62  - SER   65 )                          
 129: 6c70-A vfet-A    19 -  24 <=>   72 -  77   (GLY   21  - MET   26  <=> VAL   72  - ASN   77 )                          
 129: 6c70-A vfet-A    26 -  31 <=>  118 - 123   (ASN   28  - GLY   33  <=> ILE  118  - ASN  123 )                          
 129: 6c70-A vfet-A    60 -  64 <=>  138 - 142   (MET   62  - ASP   66  <=> LYS  138  - THR  142 )                          
 129: 6c70-A vfet-A    65 -  99 <=>  144 - 178   (VAL   67  - LEU  101  <=> LYS  144  - GLY  178 )                          
 129: 6c70-A vfet-A   256 - 281 <=>  180 - 205   (ALA  342  - TYR  367  <=> VAL  180  - ALA  205 )                          
 129: 6c70-A vfet-A   284 - 288 <=>  206 - 210   (THR  370  - GLY  374  <=> TYR  206  - VAL  210 )                          
 129: 6c70-A vfet-A   326 - 329 <=>  343 - 346   (GLU  412  - TYR  415  <=> VAL  343  - ASP  346 )                          
 129: 6c70-A vfet-A   347 - 352 <=>  348 - 353   (VAL  433  - GLN  438  <=> GLU  348  - VAL  353 )                          
 129: 6c70-A vfet-A   353 - 356 <=>  356 - 359   (LYS  439  - SER  442  <=> LEU  356  - ALA  359 )                          
 129: 6c70-A vfet-A   363 - 366 <=>  524 - 527   (PHE  449  - SER  452  <=> GLY  524  - SER  527 )                          
 129: 6c70-A vfet-A   369 - 372 <=>  529 - 532   (LEU  455  - SER  458  <=> CYS  529  - PHE  532 )                          
 129: 6c70-A vfet-A   374 - 380 <=>  546 - 552   (LEU  460  - TYR  466  <=> LYS  546  - PHE  552 )                          
 129: 6c70-A vfet-A   383 - 386 <=>  553 - 556   (VAL  469  - GLN  472  <=> LEU  553  - LYS  556 )                          
 130: 6c70-A vfa4-A     1 -   4 <=>  116 - 119   (PHE    3  - GLN    6  <=> ASP  116  - VAL  119 )                          
 130: 6c70-A vfa4-A    37 -  49 <=>  127 - 139   (ARG   39  - LEU   51  <=> ARG  127  - SER  139 )                          
 130: 6c70-A vfa4-A    50 -  62 <=>  142 - 154   (GLN   52  - SER   64  <=> VAL  142  - GLY  154 )                          
 130: 6c70-A vfa4-A    67 -  97 <=>  155 - 185   (ASP   69  - LYS   99  <=> GLU  155  - THR  185 )                          
 130: 6c70-A vfa4-A    99 - 102 <=>  187 - 190   (LEU  101  - TRP  104  <=> GLY  187  - PHE  190 )                          
 130: 6c70-A vfa4-A   113 - 117 <=>  197 - 201   (GLU  115  - ARG  119  <=> LEU  197  - ASN  201 )                          
 130: 6c70-A vfa4-A   119 - 126 <=>  202 - 209   (HIS  121  - MET  128  <=> TYR  202  - PRO  209 )                          
 130: 6c70-A vfa4-A   187 - 193 <=>  220 - 226   (ILE  204  - ASN  210  <=> TRP  220  - ASP  226 )                          
 130: 6c70-A vfa4-A   194 - 211 <=>  229 - 246   (SER  211  - GLN  228  <=> ASP  229  - GLY  246 )                          
 130: 6c70-A vfa4-A   246 - 258 <=>  248 - 260   (ARG  332  - GLY  344  <=> ASP  248  - LYS  260 )                          
 130: 6c70-A vfa4-A   260 - 263 <=>  261 - 264   (ALA  346  - VAL  349  <=> ILE  261  - ARG  264 )                          
 130: 6c70-A vfa4-A   264 - 284 <=>  266 - 286   (ALA  350  - THR  370  <=> VAL  266  - THR  286 )                          
 130: 6c70-A vfa4-A   285 - 289 <=>  288 - 292   (LYS  371  - VAL  375  <=> CYS  288  - THR  292 )                          
 130: 6c70-A vfa4-A   364 - 368 <=>  442 - 446   (THR  450  - ASP  454  <=> TRP  442  - ASP  446 )                          
 131: 6c70-A vev2-A     2 -   5 <=>  148 - 151   (LYS    4  - GLY    7  <=> ILE  148  - SER  151 )                          
 131: 6c70-A vev2-A    26 -  29 <=>  155 - 158   (ASN   28  - SER   31  <=> ALA  155  - ARG  158 )                          
 131: 6c70-A vev2-A    30 -  33 <=>  180 - 183   (GLU   32  - LYS   35  <=> ASP  180  - ASN  183 )                          
 131: 6c70-A vev2-A    35 -  40 <=>  185 - 190   (PRO   37  - CYS   42  <=> GLU  185  - GLU  190 )                          
 131: 6c70-A vev2-A    62 -  65 <=>  263 - 266   (SER   64  - VAL   67  <=> ALA  263  - ALA  266 )                          
 131: 6c70-A vev2-A    67 -  89 <=>  267 - 289   (ASP   69  - PRO   91  <=> GLY  267  - ALA  289 )                          
 131: 6c70-A vev2-A    91 -  94 <=>  290 - 293   (ARG   93  - ILE   96  <=> ALA  290  - GLU  293 )                          
 131: 6c70-A vev2-A   259 - 290 <=>  294 - 325   (ASP  345  - ASN  376  <=> GLU  294  - SER  325 )                          
 132: 6c70-A vf76-A    18 -  21 <=>  519 - 522   (GLN   20  - GLY   23  <=> LEU  519  - GLY  522 )                          
 132: 6c70-A vf76-A    26 -  31 <=>  574 - 579   (ASN   28  - GLY   33  <=> ARG  574  - TRP  579 )                          
 132: 6c70-A vf76-A    35 -  39 <=>  591 - 595   (PRO   37  - TYR   41  <=> ASP  591  - LEU  595 )                          
 132: 6c70-A vf76-A    46 -  53 <=>  666 - 673   (LEU   48  - MET   55  <=> GLU  666  - VAL  673 )                          
 132: 6c70-A vf76-A    60 -  64 <=>  687 - 691   (MET   62  - ASP   66  <=> VAL  687  - MET  691 )                          
 132: 6c70-A vf76-A    65 -  91 <=>  693 - 719   (VAL   67  - ARG   93  <=> ASN  693  - TYR  719 )                          
 132: 6c70-A vf76-A   260 - 286 <=>  722 - 748   (ALA  346  - VAL  372  <=> ALA  722  - PHE  748 )                          
 133: 6c70-A vjb1-A     4 -   7 <=>   45 -  48   (GLN    6  - VAL    9  <=> PRO   45  - GLY   48 )                          
 133: 6c70-A vjb1-A    42 -  49 <=>  105 - 112   (VAL   44  - LEU   51  <=> HIS  105  - VAL  112 )                          
 133: 6c70-A vjb1-A    63 -  88 <=>  138 - 163   (ASP   65  - PHE   90  <=> PRO  138  - LYS  163 )                          
 133: 6c70-A vjb1-A    90 -  96 <=>  164 - 170   (VAL   92  - TYR   98  <=> GLN  164  - ALA  170 )                          
 133: 6c70-A vjb1-A    99 - 102 <=>  171 - 174   (LEU  101  - TRP  104  <=> LYS  171  - ALA  174 )                          
 133: 6c70-A vjb1-A   103 - 106 <=>  177 - 180   (ASN  105  - ASN  108  <=> TYR  177  - LYS  180 )                          
 133: 6c70-A vjb1-A   110 - 116 <=>  342 - 348   (LEU  112  - ALA  118  <=> ILE  342  - LEU  348 )                          
 133: 6c70-A vjb1-A   255 - 282 <=>  359 - 386   (THR  341  - GLN  368  <=> GLU  359  - LEU  386 )                          
 133: 6c70-A vjb1-A   284 - 289 <=>  387 - 392   (THR  370  - VAL  375  <=> THR  387  - THR  392 )                          
 134: 6c70-A ve8k-A    63 -  93 <=>    3 -  33   (ASP   65  - LYS   95  <=> ILE    3  - ALA   33 )                          
 134: 6c70-A ve8k-A    94 -  97 <=>   35 -  38   (ILE   96  - LYS   99  <=> VAL   35  - MET   38 )                          
 134: 6c70-A ve8k-A   256 - 281 <=>   40 -  65   (ALA  342  - TYR  367  <=> GLN   40  - GLY   65 )                          
 134: 6c70-A ve8k-A   380 - 383 <=>   67 -  70   (TYR  466  - VAL  469  <=> ASN   67  - ARG   70 )                          
 134: 6c70-A ve8k-A   385 - 388 <=>   83 -  86   (VAL  471  - LYS  474  <=> HIS   83  - ALA   86 )                          
 135: 6c70-A vfk7-A    63 -  66 <=>  133 - 136   (ASP   65  - ASP   68  <=> GLY  133  - SER  136 )                          
 135: 6c70-A vfk7-A    68 -  91 <=>  137 - 160   (LEU   70  - ARG   93  <=> GLY  137  - ASN  160 )                          
 135: 6c70-A vfk7-A   261 - 282 <=>  163 - 184   (TYR  347  - GLN  368  <=> GLY  163  - MET  184 )                          
 135: 6c70-A vfk7-A   296 - 306 <=>  185 - 195   (VAL  382  - GLN  392  <=> ARG  185  - ALA  195 )                          
 135: 6c70-A vfk7-A   310 - 313 <=>  235 - 238   (PHE  396  - PHE  399  <=> LYS  235  - SER  238 )                          
 135: 6c70-A vfk7-A   317 - 320 <=>  270 - 273   (LEU  403  - GLU  406  <=> ARG  270  - GLN  273 )                          
 135: 6c70-A vfk7-A   332 - 335 <=>  414 - 417   (HIS  418  - ASP  421  <=> LEU  414  - THR  417 )                          
 135: 6c70-A vfk7-A   339 - 349 <=>  453 - 463   (GLU  425  - GLN  435  <=> GLU  453  - GLY  463 )                          
 136: 6c70-A vfcc-A   164 - 167 <=>   25 -  28   (TYR  181  - ASN  184  <=> PHE   25  - ALA   28 )                          
 136: 6c70-A vfcc-A   169 - 172 <=>   98 - 101   (MET  186  - ALA  189  <=> VAL   98  - ARG  101 )                          
 136: 6c70-A vfcc-A   173 - 201 <=>  103 - 131   (GLY  190  - SER  218  <=> LYS  103  - ARG  131 )                          
 136: 6c70-A vfcc-A   242 - 280 <=>  153 - 191   (TYR  328  - ALA  366  <=> ARG  153  - ARG  191 )                          
 136: 6c70-A vfcc-A   296 - 316 <=>  192 - 212   (VAL  382  - ARG  402  <=> LYS  192  - LYS  212 )                          
 136: 6c70-A vfcc-A   317 - 331 <=>  214 - 228   (LEU  403  - CYS  417  <=> VAL  214  - ARG  228 )                          
 136: 6c70-A vfcc-A   341 - 352 <=>  229 - 240   (LYS  427  - GLN  438  <=> GLY  229  - GLU  240 )                          
 136: 6c70-A vfcc-A   353 - 356 <=>  243 - 246   (LYS  439  - SER  442  <=> VAL  243  - ALA  246 )                          
 136: 6c70-A vfcc-A   362 - 365 <=>  251 - 254   (PHE  448  - VAL  451  <=> ARG  251  - ASN  254 )                          
 136: 6c70-A vfcc-A   369 - 388 <=>  256 - 275   (LEU  455  - LYS  474  <=> ASP  256  - ARG  275 )                          
 137: 6c70-A vi24-A    63 -  66 <=>   40 -  43   (ASP   65  - ASP   68  <=> VAL   40  - LEU   43 )                          
 137: 6c70-A vi24-A    67 -  96 <=>   45 -  74   (ASP   69  - TYR   98  <=> MET   45  - LYS   74 )                          
 137: 6c70-A vi24-A    99 - 103 <=>   75 -  79   (LEU  101  - ASN  105  <=> ILE   75  - SER   79 )                          
 137: 6c70-A vi24-A   259 - 287 <=>   88 - 116   (ASP  345  - ASN  373  <=> MET   88  - MET  116 )                          
 137: 6c70-A vi24-A   288 - 310 <=>  127 - 149   (GLY  374  - PHE  396  <=> GLU  127  - TYR  149 )                          
 137: 6c70-A vi24-A   315 - 327 <=>  196 - 208   (ASN  401  - ALA  413  <=> GLY  196  - ASN  208 )                          
 137: 6c70-A vi24-A   348 - 354 <=>  209 - 215   (CYS  434  - ALA  440  <=> GLN  209  - ARG  215 )                          
 137: 6c70-A vi24-A   355 - 358 <=>  218 - 221   (MET  441  - SER  444  <=> GLU  218  - HIS  221 )                          
 137: 6c70-A vi24-A   363 - 380 <=>  222 - 239   (PHE  449  - TYR  466  <=> ILE  222  - LEU  239 )                          
 138: 6c70-A vdpt-A     2 -   5 <=>   51 -  54   (LYS    4  - GLY    7  <=> ASP   51  - LEU   54 )                          
 138: 6c70-A vdpt-A     7 -  10 <=>   56 -  59   (VAL    9  - LEU   12  <=> THR   56  - HIS   59 )                          
 138: 6c70-A vdpt-A    65 -  89 <=>   88 - 112   (VAL   67  - PRO   91  <=> MET   88  - TYR  112 )                          
 138: 6c70-A vdpt-A    91 - 103 <=>  113 - 125   (ARG   93  - ASN  105  <=> LEU  113  - GLU  125 )                          
 138: 6c70-A vdpt-A   104 - 107 <=>  128 - 131   (ASN  106  - SER  109  <=> ALA  128  - VAL  131 )                          
 138: 6c70-A vdpt-A   109 - 115 <=>  259 - 265   (PRO  111  - ASN  117  <=> PHE  259  - HIS  265 )                          
 138: 6c70-A vdpt-A   248 - 287 <=>  270 - 309   (LYS  334  - ASN  373  <=> ASN  270  - VAL  309 )                          
 139: 6c70-A vf8r-A     1 -   6 <=>    2 -   7   (PHE    3  - LEU    8  <=> SER    2  - PHE    7 )                          
 139: 6c70-A vf8r-A    32 -  35 <=>  188 - 191   (LYS   34  - PRO   37  <=> SER  188  - MET  191 )                          
 139: 6c70-A vf8r-A    53 -  56 <=>  219 - 222   (MET   55  - VAL   58  <=> GLY  219  - HIS  222 )                          
 139: 6c70-A vf8r-A    63 -  91 <=>  308 - 336   (ASP   65  - ARG   93  <=> SER  308  - ARG  336 )                          
 139: 6c70-A vf8r-A   260 - 279 <=>  337 - 356   (ALA  346  - LEU  365  <=> ASP  337  - GLY  356 )                          
 139: 6c70-A vf8r-A   299 - 302 <=>  357 - 360   (TYR  385  - TYR  388  <=> LEU  357  - LYS  360 )                          
 139: 6c70-A vf8r-A   303 - 306 <=>  382 - 385   (THR  389  - GLN  392  <=> THR  382  - ALA  385 )                          
 139: 6c70-A vf8r-A   323 - 328 <=>  407 - 412   (SER  409  - ALA  414  <=> LEU  407  - LEU  412 )                          
 139: 6c70-A vf8r-A   329 - 332 <=>  456 - 459   (TYR  415  - HIS  418  <=> PRO  456  - MET  459 )                          
 139: 6c70-A vf8r-A   334 - 337 <=>  460 - 463   (TYR  420  - SER  423  <=> PRO  460  - LEU  463 )                          
 139: 6c70-A vf8r-A   339 - 342 <=>  519 - 522   (GLU  425  - THR  428  <=> PHE  519  - LYS  522 )                          
 140: 6c70-A vdkr-A     1 -   4 <=>  437 - 440   (PHE    3  - GLN    6  <=> TYR  437  - LEU  440 )                          
 140: 6c70-A vdkr-A     8 -  11 <=>  443 - 446   (ALA   10  - LEU   13  <=> GLN  443  - PHE  446 )                          
 140: 6c70-A vdkr-A    12 -  19 <=>  488 - 495   (PRO   14  - GLY   21  <=> PHE  488  - THR  495 )                          
 140: 6c70-A vdkr-A    33 -  36 <=>  499 - 502   (LYS   35  - HIS   38  <=> PRO  499  - GLY  502 )                          
 140: 6c70-A vdkr-A    39 -  42 <=>  503 - 506   (TYR   41  - VAL   44  <=> VAL  503  - GLU  506 )                          
 140: 6c70-A vdkr-A    55 -  58 <=>  529 - 532   (ALA   57  - LEU   60  <=> LYS  529  - PHE  532 )                          
 140: 6c70-A vdkr-A    67 -  94 <=>  533 - 560   (ASP   69  - ILE   96  <=> LYS  533  - PRO  560 )                          
 140: 6c70-A vdkr-A   254 - 286 <=>  562 - 594   (VAL  340  - VAL  372  <=> GLU  562  - ALA  594 )                          
 141: 6c70-A vd3r-A    64 -  88 <=>  462 - 486   (ASP   66  - PHE   90  <=> PHE  462  - SER  486 )                          
 141: 6c70-A vd3r-A    90 -  93 <=>  487 - 490   (VAL   92  - LYS   95  <=> VAL  487  - PRO  490 )                          
 141: 6c70-A vd3r-A    97 - 100 <=>  495 - 498   (LYS   99  - ALA  102  <=> GLU  495  - GLY  498 )                          
 141: 6c70-A vd3r-A   256 - 284 <=>  499 - 527   (ALA  342  - THR  370  <=> ARG  499  - TYR  527 )                          
 141: 6c70-A vd3r-A   285 - 288 <=>  529 - 532   (LYS  371  - GLY  374  <=> ILE  529  - ILE  532 )                          
 141: 6c70-A vd3r-A   290 - 296 <=>  554 - 560   (ASN  376  - VAL  382  <=> SER  554  - TRP  560 )                          
 141: 6c70-A vd3r-A   298 - 301 <=>  564 - 567   (GLY  384  - LEU  387  <=> GLY  564  - SER  567 )                          
 141: 6c70-A vd3r-A   308 - 311 <=>  704 - 707   (PHE  394  - CYS  397  <=> VAL  704  - GLN  707 )                          
 141: 6c70-A vd3r-A   315 - 318 <=>  708 - 711   (ASN  401  - ILE  404  <=> LYS  708  - GLY  711 )                          
 141: 6c70-A vd3r-A   322 - 325 <=>  712 - 715   (SER  408  - MET  411  <=> SER  712  - THR  715 )                          
 141: 6c70-A vd3r-A   329 - 332 <=>  716 - 719   (TYR  415  - HIS  418  <=> CYS  716  - LEU  719 )                          
 141: 6c70-A vd3r-A   336 - 342 <=>  996 -1002   (GLY  422  - THR  428  <=> LEU  996  - ARG 1002 )                          
 142: 6c70-A vhuo-A    64 -  95 <=>    1 -  32   (ASP   66  - PHE   97  <=> MET    1  - ASN   32 )                          
 142: 6c70-A vhuo-A    97 - 100 <=>   37 -  40   (LYS   99  - ALA  102  <=> GLY   37  - GLY   40 )                          
 142: 6c70-A vhuo-A   102 - 107 <=>   41 -  46   (TRP  104  - SER  109  <=> SER   41  - GLU   46 )                          
 142: 6c70-A vhuo-A   261 - 283 <=>   65 -  87   (TYR  347  - ALA  369  <=> VAL   65  - HIS   87 )                          
 142: 6c70-A vhuo-A   284 - 287 <=>   89 -  92   (THR  370  - ASN  373  <=> GLU   89  - GLY   92 )                          
 142: 6c70-A vhuo-A   288 - 291 <=>   95 -  98   (GLY  374  - VAL  377  <=> GLU   95  - MET   98 )                          
 143: 6c70-A vemx-A    62 -  65 <=>  903 - 906   (SER   64  - VAL   67  <=> LEU  903  - ILE  906 )                          
 143: 6c70-A vemx-A    68 -  89 <=>  907 - 928   (LEU   70  - PRO   91  <=> ASP  907  - GLY  928 )                          
 143: 6c70-A vemx-A    91 -  97 <=>  929 - 935   (ARG   93  - LYS   99  <=> VAL  929  - MET  935 )                          
 143: 6c70-A vemx-A   100 - 103 <=>  938 - 941   (ALA  102  - ASN  105  <=> TYR  938  - LYS  941 )                          
 143: 6c70-A vemx-A   250 - 282 <=>  943 - 975   (VAL  336  - GLN  368  <=> PRO  943  - LEU  975 )                          
 144: 6c70-A vhoh-A    63 -  66 <=>   19 -  22   (ASP   65  - ASP   68  <=> LEU   19  - PRO   22 )                          
 144: 6c70-A vhoh-A    68 -  92 <=>   23 -  47   (LEU   70  - SER   94  <=> PRO   23  - MET   47 )                          
 144: 6c70-A vhoh-A    96 -  99 <=>   65 -  68   (TYR   98  - LEU  101  <=> ASP   65  - LYS   68 )                          
 144: 6c70-A vhoh-A   259 - 285 <=>   72 -  98   (ASP  345  - LYS  371  <=> ALA   72  - ALA   98 )                          
 144: 6c70-A vhoh-A   286 - 290 <=>  100 - 104   (VAL  372  - ASN  376  <=> GLU  100  - TYR  104 )                          
 144: 6c70-A vhoh-A   305 - 316 <=>  113 - 124   (GLY  391  - ARG  402  <=> GLY  113  - VAL  124 )                          
 144: 6c70-A vhoh-A   318 - 321 <=>  125 - 128   (ILE  404  - SER  407  <=> SER  125  - HIS  128 )                          
 144: 6c70-A vhoh-A   351 - 355 <=>  129 - 133   (CYS  437  - MET  441  <=> GLY  129  - VAL  133 )                          
 144: 6c70-A vhoh-A   361 - 364 <=>  136 - 139   (LYS  447  - THR  450  <=> ASN  136  - PHE  139 )                          
 145: 6c70-A vjh8-A    29 -  33 <=>  106 - 110   (SER   31  - LYS   35  <=> VAL  106  - HIS  110 )                          
 145: 6c70-A vjh8-A    64 - 103 <=>  249 - 288   (ASP   66  - ASN  105  <=> SER  249  - ASP  288 )                          
 145: 6c70-A vjh8-A   104 - 107 <=>  291 - 294   (ASN  106  - SER  109  <=> THR  291  - PRO  294 )                          
 145: 6c70-A vjh8-A   110 - 114 <=>  300 - 304   (LEU  112  - SER  116  <=> GLN  300  - PHE  304 )                          
 145: 6c70-A vjh8-A   227 - 247 <=>  322 - 342   (GLY  313  - HIS  333  <=> VAL  322  - GLU  342 )                          
 145: 6c70-A vjh8-A   248 - 252 <=>  344 - 348   (LYS  334  - ARG  338  <=> VAL  344  - CYS  348 )                          
 145: 6c70-A vjh8-A   253 - 259 <=>  352 - 358   (LEU  339  - ASP  345  <=> LEU  352  - ASN  358 )                          
 145: 6c70-A vjh8-A   261 - 287 <=>  361 - 387   (TYR  347  - ASN  373  <=> ALA  361  - ALA  387 )                          
 145: 6c70-A vjh8-A   289 - 312 <=>  431 - 454   (VAL  375  - ILE  398  <=> VAL  431  - SER  454 )                          
 146: 6c70-A vepn-A     4 -   7 <=>   47 -  50   (GLN    6  - VAL    9  <=> LYS   47  - ALA   50 )                          
 146: 6c70-A vepn-A    42 -  50 <=>  104 - 112   (VAL   44  - GLN   52  <=> ALA  104  - ALA  112 )                          
 146: 6c70-A vepn-A    63 -  88 <=>  137 - 162   (ASP   65  - PHE   90  <=> ASP  137  - LYS  162 )                          
 146: 6c70-A vepn-A    90 - 100 <=>  163 - 173   (VAL   92  - ALA  102  <=> SER  163  - PRO  173 )                          
 146: 6c70-A vepn-A   101 - 105 <=>  175 - 179   (ILE  103  - PRO  107  <=> LYS  175  - LEU  179 )                          
 146: 6c70-A vepn-A   107 - 111 <=>  221 - 225   (SER  109  - PHE  113  <=> CYS  221  - ILE  225 )                          
 146: 6c70-A vepn-A   123 - 126 <=>  280 - 283   (ILE  125  - MET  128  <=> THR  280  - GLU  283 )                          
 146: 6c70-A vepn-A   205 - 220 <=>  285 - 300   (PHE  222  - LEU  237  <=> THR  285  - ILE  300 )                          
 146: 6c70-A vepn-A   223 - 226 <=>  301 - 304   (LEU  240  - THR  243  <=> LYS  301  - LYS  304 )                          
 146: 6c70-A vepn-A   227 - 230 <=>  315 - 318   (GLY  313  - LYS  316  <=> ALA  315  - CYS  318 )                          
 146: 6c70-A vepn-A   234 - 238 <=>  329 - 333   (MET  320  - SER  324  <=> LYS  329  - TYR  333 )                          
 146: 6c70-A vepn-A   240 - 251 <=>  342 - 353   (ILE  326  - VAL  337  <=> GLU  342  - ALA  353 )                          
 146: 6c70-A vepn-A   257 - 260 <=>  360 - 363   (VAL  343  - ALA  346  <=> ALA  360  - ALA  363 )                          
 146: 6c70-A vepn-A   261 - 286 <=>  366 - 391   (TYR  347  - VAL  372  <=> SER  366  - ALA  391 )                          
 146: 6c70-A vepn-A   287 - 290 <=>  394 - 397   (ASN  373  - ASN  376  <=> THR  394  - GLN  397 )                          
 146: 6c70-A vepn-A   371 - 374 <=>  514 - 517   (ALA  457  - LEU  460  <=> PHE  514  - LYS  517 )                          
 147: 6c70-A vin0-A   288 - 333 <=>    3 -  48   (GLY  374  - TRP  419  <=> ASP    3  - TRP   48 )                          
 147: 6c70-A vin0-A   364 - 388 <=>   57 -  81   (THR  450  - LYS  474  <=> ALA   57  - PHE   81 )                          
 148: 6c70-A vhyl-A    63 -  78 <=>   72 -  87   (ASP   65  - PHE   80  <=> ALA   72  - LYS   87 )                          
 148: 6c70-A vhyl-A    79 -  91 <=>   89 - 101   (LEU   81  - ARG   93  <=> MET   89  - VAL  101 )                          
 148: 6c70-A vhyl-A   260 - 286 <=>  103 - 129   (ALA  346  - VAL  372  <=> ASP  103  - VAL  129 )                          
 149: 6c70-A vdhl-A     5 -  16 <=>  478 - 489   (GLY    7  - VAL   18  <=> ARG  478  - ASN  489 )                          
 149: 6c70-A vdhl-A    32 -  38 <=> 1059 -1065   (LYS   34  - ILE   40  <=> SER 1059  - ARG 1065 )                          
 149: 6c70-A vdhl-A    43 -  46 <=> 1101 -1104   (THR   45  - LEU   48  <=> GLY 1101  - ALA 1104 )                          
 149: 6c70-A vdhl-A    62 -  88 <=> 1172 -1198   (SER   64  - PHE   90  <=> LEU 1172  - PHE 1198 )                          
 149: 6c70-A vdhl-A    91 -  94 <=> 1199 -1202   (ARG   93  - ILE   96  <=> PRO 1199  - GLU 1202 )                          
 149: 6c70-A vdhl-A   258 - 286 <=> 1204 -1232   (GLY  344  - VAL  372  <=> CYS 1204  - LYS 1232 )                          
 150: 6c70-A vdhn-A    64 -  88 <=>   28 -  52   (ASP   66  - PHE   90  <=> ARG   28  - GLU   52 )                          
 150: 6c70-A vdhn-A    90 - 102 <=>   53 -  65   (VAL   92  - TRP  104  <=> GLY   53  - GLY   65 )                          
 150: 6c70-A vdhn-A   255 - 284 <=>   71 - 100   (THR  341  - THR  370  <=> LEU   71  - THR  100 )                          
 150: 6c70-A vdhn-A   285 - 290 <=>  102 - 107   (LYS  371  - ASN  376  <=> GLU  102  - GLU  107 )                          
 151: 6c70-A ve45-A    63 - 104 <=>  260 - 301   (ASP   65  - ASN  106  <=> PRO  260  - HIS  301 )                          
 151: 6c70-A ve45-A   105 - 108 <=>  306 - 309   (PRO  107  - HIS  110  <=> GLY  306  - GLU  309 )                          
 151: 6c70-A ve45-A   121 - 133 <=>  320 - 332   (LEU  123  - VAL  135  <=> VAL  320  - SER  332 )                          
 151: 6c70-A ve45-A   135 - 138 <=>  333 - 336   (GLY  137  - ILE  140  <=> GLU  333  - ARG  336 )                          
 151: 6c70-A ve45-A   142 - 146 <=>  337 - 341   (ILE  144  - GLY  148  <=> ILE  337  - GLU  341 )                          
 151: 6c70-A ve45-A   174 - 202 <=>  375 - 403   (HIS  191  - TRP  219  <=> LEU  375  - PHE  403 )                          
 151: 6c70-A ve45-A   246 - 249 <=>  412 - 415   (ARG  332  - HIS  335  <=> TYR  412  - ALA  415 )                          
 151: 6c70-A ve45-A   256 - 260 <=>  430 - 434   (ALA  342  - ALA  346  <=> LEU  430  - ASN  434 )                          
 151: 6c70-A ve45-A   261 - 271 <=>  437 - 447   (TYR  347  - THR  357  <=> SER  437  - ARG  447 )                          
 151: 6c70-A ve45-A   310 - 332 <=>  482 - 504   (PHE  396  - HIS  418  <=> ALA  482  - GLN  504 )                          
 151: 6c70-A ve45-A   346 - 353 <=>  567 - 574   (ILE  432  - LYS  439  <=> PRO  567  - SER  574 )                          
 151: 6c70-A ve45-A   354 - 357 <=>  580 - 583   (ALA  440  - ILE  443  <=> VAL  580  - LEU  583 )                          
 151: 6c70-A ve45-A   364 - 388 <=>  585 - 609   (THR  450  - LYS  474  <=> TYR  585  - GLY  609 )                          
 152: 6c70-A vdl0-A    64 -  91 <=>  322 - 349   (ASP   66  - ARG   93  <=> ALA  322  - GLN  349 )                          
 152: 6c70-A vdl0-A   260 - 286 <=>  351 - 377   (ALA  346  - VAL  372  <=> THR  351  - THR  377 )                          
 152: 6c70-A vdl0-A   287 - 290 <=>  380 - 383   (ASN  373  - ASN  376  <=> VAL  380  - THR  383 )                          
 152: 6c70-A vdl0-A   330 - 334 <=>  426 - 430   (SER  416  - TYR  420  <=> VAL  426  - VAL  430 )                          
 153: 6c70-A veq1-A    63 -  90 <=>    3 -  30   (ASP   65  - VAL   92  <=> PRO    3  - SER   30 )                          
 153: 6c70-A veq1-A    92 -  95 <=>   31 -  34   (SER   94  - PHE   97  <=> LEU   31  - ILE   34 )                          
 153: 6c70-A veq1-A   260 - 280 <=>   36 -  56   (ALA  346  - ALA  366  <=> ILE   36  - THR   56 )                          
 153: 6c70-A veq1-A   305 - 310 <=>   62 -  67   (GLY  391  - PHE  396  <=> SER   62  - GLU   67 )                          
 153: 6c70-A veq1-A   311 - 318 <=>   69 -  76   (CYS  397  - ILE  404  <=> ILE   69  - LYS   76 )                          
 153: 6c70-A veq1-A   350 - 353 <=>   82 -  85   (GLN  436  - LYS  439  <=> SER   82  - CYS   85 )                          
 154: 6c70-A vh0i-A    61 -  64 <=>   81 -  84   (GLU   63  - ASP   66  <=> PRO   81  - GLY   84 )                          
 154: 6c70-A vh0i-A    65 -  89 <=>  152 - 176   (VAL   67  - PRO   91  <=> THR  152  - ARG  176 )                          
 154: 6c70-A vh0i-A    91 -  94 <=>  177 - 180   (ARG   93  - ILE   96  <=> VAL  177  - SER  180 )                          
 154: 6c70-A vh0i-A   100 - 103 <=>  187 - 190   (ALA  102  - ASN  105  <=> ASP  187  - CYS  190 )                          
 154: 6c70-A vh0i-A   252 - 255 <=>  191 - 194   (ARG  338  - THR  341  <=> PHE  191  - VAL  194 )                          
 154: 6c70-A vh0i-A   257 - 283 <=>  195 - 221   (VAL  343  - ALA  369  <=> GLN  195  - PHE  221 )                          
 154: 6c70-A vh0i-A   284 - 287 <=>  223 - 226   (THR  370  - ASN  373  <=> ARG  223  - ASP  226 )                          
 154: 6c70-A vh0i-A   323 - 331 <=>  467 - 475   (SER  409  - CYS  417  <=> TRP  467  - VAL  475 )                          
 154: 6c70-A vh0i-A   332 - 338 <=>  478 - 484   (HIS  418  - GLU  424  <=> ALA  478  - ASP  484 )                          
 155: 6c70-A vezq-A    32 -  35 <=>    1 -   4   (LYS   34  - PRO   37  <=> MET    1  - GLN    4 )                          
 155: 6c70-A vezq-A    41 -  44 <=>    6 -   9   (ILE   43  - LEU   46  <=> PRO    6  - SER    9 )                          
 155: 6c70-A vezq-A    47 -  50 <=>   10 -  13   (LEU   49  - GLN   52  <=> LYS   10  - THR   13 )                          
 155: 6c70-A vezq-A   145 - 148 <=>   17 -  20   (THR  147  - THR  150  <=> LEU   17  - GLN   20 )                          
 155: 6c70-A vezq-A   291 - 312 <=>   21 -  42   (VAL  377  - ILE  398  <=> THR   21  - GLU   42 )                          
 155: 6c70-A vezq-A   369 - 388 <=>   44 -  63   (LEU  455  - LYS  474  <=> HIS   44  - LYS   63 )                          
 156: 6c70-A vh08-A     2 -  20 <=>   49 -  67   (LYS    4  - VAL   22  <=> PHE   49  - ILE   67 )                          
 156: 6c70-A vh08-A    48 -  57 <=>   72 -  81   (LEU   50  - ASN   59  <=> LEU   72  - PHE   81 )                          
 156: 6c70-A vh08-A    63 -  93 <=>  148 - 178   (ASP   65  - LYS   95  <=> LYS  148  - ILE  178 )                          
 156: 6c70-A vh08-A    95 -  98 <=>  179 - 182   (PHE   97  - THR  100  <=> PHE  179  - ASN  182 )                          
 156: 6c70-A vh08-A   256 - 287 <=>  183 - 214   (ALA  342  - ASN  373  <=> ASP  183  - GLU  214 )                          
 156: 6c70-A vh08-A   369 - 372 <=>  220 - 223   (LEU  455  - SER  458  <=> PHE  220  - LEU  223 )                          
 157: 6c70-A vgbv-A     3 -  11 <=>  163 - 171   (HIS    5  - LEU   13  <=> MET  163  - ARG  171 )                          
 157: 6c70-A vgbv-A    28 -  35 <=>  176 - 183   (TYR   30  - PRO   37  <=> ASP  176  - THR  183 )                          
 157: 6c70-A vgbv-A    63 -  94 <=>  361 - 392   (ASP   65  - ILE   96  <=> GLU  361  - ALA  392 )                          
 157: 6c70-A vgbv-A   260 - 290 <=>  396 - 426   (ALA  346  - ASN  376  <=> ASP  396  - VAL  426 )                          
 158: 6c70-A vjcr-A    52 -  57 <=>    3 -   8   (GLY   54  - ASN   59  <=> PHE    3  - PHE    8 )                          
 158: 6c70-A vjcr-A    64 -  97 <=>   22 -  55   (ASP   66  - LYS   99  <=> LEU   22  - LYS   55 )                          
 158: 6c70-A vjcr-A    99 - 103 <=>   56 -  60   (LEU  101  - ASN  105  <=> LYS   56  - VAL   60 )                          
 158: 6c70-A vjcr-A   252 - 284 <=>   63 -  95   (ARG  338  - THR  370  <=> SER   63  - HIS   95 )                          
 158: 6c70-A vjcr-A   382 - 388 <=>   96 - 102   (MET  468  - LYS  474  <=> PRO   96  - ILE  102 )                          
 159: 6c70-A vdqd-A     1 -   5 <=>  515 - 519   (PHE    3  - GLY    7  <=> LYS  515  - LYS  519 )                          
 159: 6c70-A vdqd-A    31 -  35 <=>  637 - 641   (GLY   33  - PRO   37  <=> ASP  637  - SER  641 )                          
 159: 6c70-A vdqd-A    39 -  42 <=>  670 - 673   (TYR   41  - VAL   44  <=> PHE  670  - SER  673 )                          
 159: 6c70-A vdqd-A    46 -  49 <=>  715 - 718   (LEU   48  - LEU   51  <=> LYS  715  - SER  718 )                          
 159: 6c70-A vdqd-A    64 -  67 <=>  740 - 743   (ASP   66  - ASP   69  <=> LEU  740  - ASP  743 )                          
 159: 6c70-A vdqd-A    69 -  88 <=>  744 - 763   (THR   71  - PHE   90  <=> ALA  744  - GLN  763 )                          
 159: 6c70-A vdqd-A    90 -  93 <=>  764 - 767   (VAL   92  - LYS   95  <=> HIS  764  - HIS  767 )                          
 159: 6c70-A vdqd-A   259 - 284 <=>  768 - 793   (ASP  345  - THR  370  <=> ASN  768  - GLY  793 )                          
 159: 6c70-A vdqd-A   300 - 310 <=>  798 - 808   (LEU  386  - PHE  396  <=> LEU  798  - LEU  808 )                          
 159: 6c70-A vdqd-A   314 - 317 <=>  810 - 813   (GLY  400  - LEU  403  <=> LYS  810  - GLY  813 )                          
 159: 6c70-A vdqd-A   356 - 359 <=>  814 - 817   (SER  442  - GLY  445  <=> CYS  814  - VAL  817 )                          
 159: 6c70-A vdqd-A   368 - 376 <=>  820 - 828   (ASP  454  - ALA  462  <=> GLY  820  - ASP  828 )                          
 159: 6c70-A vdqd-A   378 - 381 <=>  829 - 832   (VAL  464  - PHE  467  <=> LEU  829  - PRO  832 )                          
 160: 6c70-A vfsc-A    63 - 104 <=>   54 -  95   (ASP   65  - ASN  106  <=> LYS   54  - ARG   95 )                          
 160: 6c70-A vfsc-A   105 - 108 <=>   98 - 101   (PRO  107  - HIS  110  <=> ARG   98  - LYS  101 )                          
 160: 6c70-A vfsc-A   239 - 280 <=>  102 - 143   (ALA  325  - ALA  366  <=> GLY  102  - GLY  143 )                          
 160: 6c70-A vfsc-A   372 - 376 <=>  147 - 151   (SER  458  - ALA  462  <=> ILE  147  - CYS  151 )                          
 161: 6c70-A ve2x-A    52 -  56 <=>  109 - 113   (GLY   54  - VAL   58  <=> ALA  109  - PRO  113 )                          
 161: 6c70-A ve2x-A    62 -  65 <=>  115 - 118   (SER   64  - VAL   67  <=> ARG  115  - PRO  118 )                          
 161: 6c70-A ve2x-A    66 -  89 <=>  149 - 172   (ASP   68  - PRO   91  <=> VAL  149  - ARG  172 )                          
 161: 6c70-A ve2x-A    91 -  95 <=>  173 - 177   (ARG   93  - PHE   97  <=> GLY  173  - PHE  177 )                          
 161: 6c70-A ve2x-A   257 - 284 <=>  178 - 205   (VAL  343  - THR  370  <=> LYS  178  - ASP  205 )                          
 161: 6c70-A ve2x-A   285 - 288 <=>  207 - 210   (LYS  371  - GLY  374  <=> GLY  207  - SER  210 )                          
 161: 6c70-A ve2x-A   290 - 297 <=>  241 - 248   (ASN  376  - ILE  383  <=> LEU  241  - GLY  248 )                          
 161: 6c70-A ve2x-A   326 - 329 <=>  284 - 287   (GLU  412  - TYR  415  <=> ARG  284  - VAL  287 )                          
 161: 6c70-A ve2x-A   334 - 340 <=>  290 - 296   (TYR  420  - ALA  426  <=> ALA  290  - LYS  296 )                          
 162: 6c70-A vfwn-A    18 -  21 <=>   94 -  97   (GLN   20  - GLY   23  <=> ASP   94  - GLY   97 )                          
 162: 6c70-A vfwn-A    25 -  28 <=>  100 - 103   (PHE   27  - TYR   30  <=> LEU  100  - TYR  103 )                          
 162: 6c70-A vfwn-A    29 -  32 <=>  130 - 133   (SER   31  - LYS   34  <=> VAL  130  - ILE  133 )                          
 162: 6c70-A vfwn-A    35 -  38 <=>  137 - 140   (PRO   37  - ILE   40  <=> GLN  137  - SER  140 )                          
 162: 6c70-A vfwn-A    56 -  59 <=>  186 - 189   (VAL   58  - MET   61  <=> GLU  186  - LYS  189 )                          
 162: 6c70-A vfwn-A    67 -  88 <=>  190 - 211   (ASP   69  - PHE   90  <=> ARG  190  - ASP  211 )                          
 162: 6c70-A vfwn-A   196 - 199 <=>  213 - 216   (ASP  213  - PHE  216  <=> GLU  213  - ASP  216 )                          
 162: 6c70-A vfwn-A   227 - 231 <=>  251 - 255   (GLY  313  - LYS  317  <=> VAL  251  - HIS  255 )                          
 162: 6c70-A vfwn-A   234 - 253 <=>  256 - 275   (MET  320  - LEU  339  <=> GLU  256  - VAL  275 )                          
 162: 6c70-A vfwn-A   256 - 259 <=>  279 - 282   (ALA  342  - ASP  345  <=> ASP  279  - SER  282 )                          
 162: 6c70-A vfwn-A   261 - 284 <=>  536 - 559   (TYR  347  - THR  370  <=> ARG  536  - ALA  559 )                          
 162: 6c70-A vfwn-A   376 - 382 <=>  563 - 569   (ALA  462  - MET  468  <=> ARG  563  - HIS  569 )                          
 163: 6c70-A vgva-A     8 -  15 <=>   39 -  46   (ALA   10  - ARG   17  <=> GLY   39  - VAL   46 )                          
 163: 6c70-A vgva-A    24 -  27 <=>   48 -  51   (MET   26  - TYR   29  <=> VAL   48  - ARG   51 )                          
 163: 6c70-A vgva-A    36 -  39 <=>   73 -  76   (HIS   38  - TYR   41  <=> VAL   73  - TYR   76 )                          
 163: 6c70-A vgva-A    49 -  53 <=>   81 -  85   (LEU   51  - MET   55  <=> ASP   81  - HIS   85 )                          
 163: 6c70-A vgva-A    59 -  62 <=>   92 -  95   (MET   61  - SER   64  <=> ARG   92  - ALA   95 )                          
 163: 6c70-A vgva-A    71 -  95 <=>   97 - 121   (ASN   73  - PHE   97  <=> PRO   97  - MET  121 )                          
 163: 6c70-A vgva-A   181 - 185 <=>  133 - 137   (GLN  198  - LEU  202  <=> ASN  133  - SER  137 )                          
 163: 6c70-A vgva-A   188 - 191 <=>  138 - 141   (SER  205  - VAL  208  <=> GLU  138  - LEU  141 )                          
 163: 6c70-A vgva-A   204 - 207 <=>  153 - 156   (LEU  221  - CYS  224  <=> SER  153  - LEU  156 )                          
 163: 6c70-A vgva-A   210 - 213 <=>  157 - 160   (LEU  227  - LEU  230  <=> THR  157  - PHE  160 )                          
 163: 6c70-A vgva-A   248 - 251 <=>  172 - 175   (LYS  334  - VAL  337  <=> LEU  172  - MET  175 )                          
 163: 6c70-A vgva-A   254 - 259 <=>  176 - 181   (VAL  340  - ASP  345  <=> PRO  176  - SER  181 )                          
 163: 6c70-A vgva-A   263 - 290 <=>  245 - 272   (VAL  349  - ASN  376  <=> GLY  245  - ALA  272 )                          
 163: 6c70-A vgva-A   329 - 333 <=>  535 - 539   (TYR  415  - TRP  419  <=> ALA  535  - LYS  539 )                          
 163: 6c70-A vgva-A   340 - 343 <=>  543 - 546   (ALA  426  - PHE  429  <=> GLU  543  - LYS  546 )                          
 164: 6c70-A vjg8-A    64 -  89 <=>    1 -  26   (ASP   66  - PRO   91  <=> MET    1  - ILE   26 )                          
 164: 6c70-A vjg8-A   184 - 187 <=>   31 -  34   (TYR  201  - ILE  204  <=> VAL   31  - GLU   34 )                          
 164: 6c70-A vjg8-A   254 - 257 <=>   57 -  60   (VAL  340  - VAL  343  <=> ASN   57  - HIS   60 )                          
 164: 6c70-A vjg8-A   259 - 282 <=>   61 -  84   (ASP  345  - GLN  368  <=> ASP   61  - PHE   84 )                          
 164: 6c70-A vjg8-A   284 - 287 <=>   85 -  88   (THR  370  - ASN  373  <=> SER   85  - GLU   88 )                          
 165: 6c70-A vico-A    31 -  34 <=>   67 -  70   (GLY   33  - PHE   36  <=> LYS   67  - SER   70 )                          
 165: 6c70-A vico-A    36 -  42 <=>   71 -  77   (HIS   38  - VAL   44  <=> LEU   71  - ILE   77 )                          
 165: 6c70-A vico-A    46 -  49 <=>  109 - 112   (LEU   48  - LEU   51  <=> SER  109  - GLY  112 )                          
 165: 6c70-A vico-A    63 -  95 <=>  152 - 184   (ASP   65  - PHE   97  <=> LYS  152  - ASN  184 )                          
 165: 6c70-A vico-A   259 - 279 <=>  185 - 205   (ASP  345  - LEU  365  <=> SER  185  - GLY  205 )                          
 165: 6c70-A vico-A   299 - 313 <=>  206 - 220   (TYR  385  - PHE  399  <=> ASP  206  - ILE  220 )                          
 165: 6c70-A vico-A   355 - 358 <=>  242 - 245   (MET  441  - SER  444  <=> ARG  242  - GLN  245 )                          
 165: 6c70-A vico-A   366 - 374 <=>  248 - 256   (SER  452  - LEU  460  <=> ASN  248  - ILE  256 )                          
 165: 6c70-A vico-A   375 - 385 <=>  320 - 330   (GLY  461  - VAL  471  <=> ASN  320  - VAL  330 )                          
 166: 6c70-A vgd7-A    64 -  88 <=>   32 -  56   (ASP   66  - PHE   90  <=> ASN   32  - ALA   56 )                          
 166: 6c70-A vgd7-A    90 -  93 <=>   57 -  60   (VAL   92  - LYS   95  <=> GLU   57  - GLU   60 )                          
 166: 6c70-A vgd7-A    95 -  98 <=>   61 -  64   (PHE   97  - THR  100  <=> GLY   61  - SER   64 )                          
 166: 6c70-A vgd7-A   256 - 259 <=>   65 -  68   (ALA  342  - ASP  345  <=> LEU   65  - PHE   68 )                          
 166: 6c70-A vgd7-A   261 - 281 <=>   69 -  89   (TYR  347  - TYR  367  <=> GLU   69  - ASP   89 )                          
 166: 6c70-A vgd7-A   311 - 324 <=>  154 - 167   (CYS  397  - VAL  410  <=> THR  154  - LEU  167 )                          
 166: 6c70-A vgd7-A   327 - 330 <=>  169 - 172   (ALA  413  - SER  416  <=> HIS  169  - GLU  172 )                          
 166: 6c70-A vgd7-A   343 - 350 <=>  203 - 210   (PHE  429  - GLN  436  <=> SER  203  - TYR  210 )                          
 167: 6c70-A vf8u-A    63 -  99 <=>  168 - 204   (ASP   65  - LEU  101  <=> LEU  168  - GLY  204 )                          
 167: 6c70-A vf8u-A   255 - 281 <=>  207 - 233   (THR  341  - TYR  367  <=> ALA  207  - ARG  233 )                          
 167: 6c70-A vf8u-A   283 - 286 <=>  326 - 329   (ALA  369  - VAL  372  <=> HIS  326  - SER  329 )                          
 167: 6c70-A vf8u-A   287 - 290 <=>  332 - 335   (ASN  373  - ASN  376  <=> GLN  332  - ALA  335 )                          
 168: 6c70-A vgk1-A    11 -  14 <=>    1 -   4   (LEU   13  - ILE   16  <=> MET    1  - MET    4 )                          
 168: 6c70-A vgk1-A    18 -  21 <=>    5 -   8   (GLN   20  - GLY   23  <=> CYS    5  - ASN    8 )                          
 168: 6c70-A vgk1-A    39 -  42 <=>    9 -  12   (TYR   41  - VAL   44  <=> PRO    9  - SER   12 )                          
 168: 6c70-A vgk1-A    48 -  55 <=>   20 -  27   (LEU   50  - ALA   57  <=> SER   20  - PRO   27 )                          
 168: 6c70-A vgk1-A    65 -  68 <=>   44 -  47   (VAL   67  - LEU   70  <=> PRO   44  - ASN   47 )                          
 168: 6c70-A vgk1-A    70 -  90 <=>   48 -  68   (ALA   72  - VAL   92  <=> VAL   48  - ILE   68 )                          
 168: 6c70-A vgk1-A    92 -  95 <=>   69 -  72   (SER   94  - PHE   97  <=> ASN   69  - GLU   72 )                          
 168: 6c70-A vgk1-A   260 - 286 <=>   73 -  99   (ALA  346  - VAL  372  <=> ALA   73  - SER   99 )                          
 168: 6c70-A vgk1-A   292 - 319 <=>  100 - 127   (TYR  378  - GLU  405  <=> VAL  100  - PHE  127 )                          
 168: 6c70-A vgk1-A   330 - 333 <=>  213 - 216   (SER  416  - TRP  419  <=> THR  213  - GLN  216 )                          
 168: 6c70-A vgk1-A   336 - 339 <=>  217 - 220   (GLY  422  - GLU  425  <=> LEU  217  - ASN  220 )                          
 169: 6c70-A vfyx-A     1 -   4 <=>   44 -  47   (PHE    3  - GLN    6  <=> PHE   44  - THR   47 )                          
 169: 6c70-A vfyx-A     7 -  11 <=>   49 -  53   (VAL    9  - LEU   13  <=> ILE   49  - ASN   53 )                          
 169: 6c70-A vfyx-A    12 -  17 <=>   55 -  60   (PRO   14  - MET   19  <=> LEU   55  - VAL   60 )                          
 169: 6c70-A vfyx-A    62 -  65 <=>  143 - 146   (SER   64  - VAL   67  <=> HIS  143  - ARG  146 )                          
 169: 6c70-A vfyx-A    67 -  71 <=>  147 - 151   (ASP   69  - ASN   73  <=> SER  147  - HIS  151 )                          
 169: 6c70-A vfyx-A    73 -  81 <=>  152 - 160   (ILE   75  - PRO   83  <=> SER  152  - SER  160 )                          
 169: 6c70-A vfyx-A   192 - 226 <=>  163 - 197   (SER  209  - THR  243  <=> HIS  163  - ARG  197 )                          
 169: 6c70-A vfyx-A   228 - 232 <=>  198 - 202   (LEU  314  - GLN  318  <=> GLN  198  - GLY  202 )                          
 169: 6c70-A vfyx-A   235 - 256 <=>  204 - 225   (LEU  321  - ALA  342  <=> SER  204  - SER  225 )                          
 169: 6c70-A vfyx-A   259 - 266 <=>  226 - 233   (ASP  345  - LEU  352  <=> LEU  226  - SER  233 )                          
 169: 6c70-A vfyx-A   269 - 277 <=>  234 - 242   (MET  355  - THR  363  <=> ALA  234  - ARG  242 )                          
 169: 6c70-A vfyx-A   278 - 283 <=>  244 - 249   (LEU  364  - ALA  369  <=> GLU  244  - ALA  249 )                          
 169: 6c70-A vfyx-A   284 - 288 <=>  251 - 255   (THR  370  - GLY  374  <=> GLU  251  - THR  255 )                          
 169: 6c70-A vfyx-A   290 - 293 <=>  259 - 262   (ASN  376  - ALA  379  <=> LYS  259  - PRO  262 )                          
 169: 6c70-A vfyx-A   295 - 317 <=>  263 - 285   (THR  381  - LEU  403  <=> THR  263  - GLY  285 )                          
 169: 6c70-A vfyx-A   355 - 358 <=>  286 - 289   (MET  441  - SER  444  <=> HIS  286  - ASN  289 )                          
 169: 6c70-A vfyx-A   361 - 364 <=>  397 - 400   (LYS  447  - THR  450  <=> PRO  397  - SER  400 )                          
 169: 6c70-A vfyx-A   368 - 371 <=>  402 - 405   (ASP  454  - ALA  457  <=> ASP  402  - SER  405 )                          
 169: 6c70-A vfyx-A   372 - 380 <=>  408 - 416   (SER  458  - TYR  466  <=> VAL  408  - ALA  416 )                          
 170: 6c70-A viyf-A     8 -  16 <=>    7 -  15   (ALA   10  - VAL   18  <=> ASP    7  - ALA   15 )                          
 170: 6c70-A viyf-A    32 -  35 <=>   19 -  22   (LYS   34  - PRO   37  <=> PRO   19  - GLN   22 )                          
 170: 6c70-A viyf-A    60 -  63 <=>  131 - 134   (MET   62  - ASP   65  <=> LYS  131  - GLU  134 )                          
 170: 6c70-A viyf-A    67 -  95 <=>  135 - 163   (ASP   69  - PHE   97  <=> ASN  135  - ASP  163 )                          
 170: 6c70-A viyf-A   259 - 283 <=>  165 - 189   (ASP  345  - ALA  369  <=> GLY  165  - GLY  189 )                          
 170: 6c70-A viyf-A   296 - 300 <=>  190 - 194   (VAL  382  - LEU  386  <=> LEU  190  - ILE  194 )                          
 170: 6c70-A viyf-A   303 - 309 <=>  195 - 201   (THR  389  - LEU  395  <=> ASN  195  - ALA  201 )                          
 170: 6c70-A viyf-A   355 - 358 <=>  216 - 219   (MET  441  - SER  444  <=> TYR  216  - ALA  219 )                          
 170: 6c70-A viyf-A   364 - 372 <=>  221 - 229   (THR  450  - SER  458  <=> ASN  221  - ASN  229 )                          
 171: 6c70-A vdge-A    63 -  88 <=>  283 - 308   (ASP   65  - PHE   90  <=> ASP  283  - GLU  308 )                          
 171: 6c70-A vdge-A    90 -  94 <=>  309 - 313   (VAL   92  - ILE   96  <=> ARG  309  - ASP  313 )                          
 171: 6c70-A vdge-A   259 - 262 <=>  314 - 317   (ASP  345  - GLY  348  <=> GLU  314  - ASN  317 )                          
 171: 6c70-A vdge-A   263 - 290 <=>  319 - 346   (VAL  349  - ASN  376  <=> LYS  319  - LYS  346 )                          
 171: 6c70-A vdge-A   335 - 338 <=>  402 - 405   (ASP  421  - GLU  424  <=> GLY  402  - PRO  405 )                          
 171: 6c70-A vdge-A   344 - 352 <=>  407 - 415   (VAL  430  - GLN  438  <=> GLU  407  - LYS  415 )                          
 172: 6c70-A vdxd-A    64 -  89 <=>   55 -  80   (ASP   66  - PRO   91  <=> ARG   55  - LYS   80 )                          
 172: 6c70-A vdxd-A    91 - 102 <=>   81 -  92   (ARG   93  - TRP  104  <=> PHE   81  - TYR   92 )                          
 172: 6c70-A vdxd-A   119 - 122 <=>   97 - 100   (HIS  121  - ALA  124  <=> GLY   97  - VAL  100 )                          
 172: 6c70-A vdxd-A   204 - 216 <=>  104 - 116   (LEU  221  - ILE  233  <=> THR  104  - SER  116 )                          
 172: 6c70-A vdxd-A   254 - 257 <=>  320 - 323   (VAL  340  - VAL  343  <=> ASP  320  - GLN  323 )                          
 172: 6c70-A vdxd-A   259 - 262 <=>  325 - 328   (ASP  345  - GLY  348  <=> PHE  325  - ALA  328 )                          
 172: 6c70-A vdxd-A   263 - 287 <=>  331 - 355   (VAL  349  - ASN  373  <=> ALA  331  - PRO  355 )                          
 172: 6c70-A vdxd-A   288 - 291 <=>  358 - 361   (GLY  374  - VAL  377  <=> GLU  358  - LEU  361 )                          
 173: 6c70-A ve3o-A    29 -  32 <=>   16 -  19   (SER   31  - LYS   34  <=> MET   16  - TYR   19 )                          
 173: 6c70-A ve3o-A    33 -  43 <=>   21 -  31   (LYS   35  - THR   45  <=> ARG   21  - ARG   31 )                          
 173: 6c70-A ve3o-A    53 -  63 <=>   46 -  56   (MET   55  - ASP   65  <=> ALA   46  - ILE   56 )                          
 173: 6c70-A ve3o-A    65 -  92 <=>   68 -  95   (VAL   67  - SER   94  <=> ASP   68  - LEU   95 )                          
 173: 6c70-A ve3o-A    94 -  98 <=>   97 - 101   (ILE   96  - THR  100  <=> SER   97  - HIS  101 )                          
 173: 6c70-A ve3o-A   256 - 259 <=>  102 - 105   (ALA  342  - ASP  345  <=> GLY  102  - VAL  105 )                          
 173: 6c70-A ve3o-A   261 - 287 <=>  106 - 132   (TYR  347  - ASN  373  <=> VAL  106  - GLY  132 )                          
 173: 6c70-A ve3o-A   304 - 307 <=>  140 - 143   (LEU  390  - VAL  393  <=> PRO  140  - ILE  143 )                          
 173: 6c70-A ve3o-A   310 - 322 <=>  153 - 165   (PHE  396  - SER  408  <=> GLU  153  - HIS  165 )                          
 174: 6c70-A vj9d-A    64 -  93 <=>   82 - 111   (ASP   66  - LYS   95  <=> ALA   82  - HIS  111 )                          
 174: 6c70-A vj9d-A    95 - 102 <=>  112 - 119   (PHE   97  - TRP  104  <=> ALA  112  - LYS  119 )                          
 174: 6c70-A vj9d-A   261 - 266 <=>  128 - 133   (TYR  347  - LEU  352  <=> GLY  128  - VAL  133 )                          
 174: 6c70-A vj9d-A   267 - 286 <=>  135 - 154   (LEU  353  - VAL  372  <=> LEU  135  - LEU  154 )                          
 174: 6c70-A vj9d-A   287 - 290 <=>  157 - 160   (ASN  373  - ASN  376  <=> LEU  157  - VAL  160 )                          
 175: 6c70-A vimg-A    63 -  96 <=>   88 - 121   (ASP   65  - TYR   98  <=> PRO   88  - TYR  121 )                          
 175: 6c70-A vimg-A   247 - 253 <=>  340 - 346   (HIS  333  - LEU  339  <=> TRP  340  - PRO  346 )                          
 175: 6c70-A vimg-A   258 - 284 <=>  350 - 376   (GLY  344  - THR  370  <=> VAL  350  - VAL  376 )                          
 175: 6c70-A vimg-A   285 - 290 <=>  378 - 383   (LYS  371  - ASN  376  <=> GLU  378  - GLY  383 )                          
 176: 6c70-A vgvq-A    65 -  91 <=>    1 -  27   (VAL   67  - ARG   93  <=> MET    1  - LYS   27 )                          
 176: 6c70-A vgvq-A    93 -  96 <=>   30 -  33   (LYS   95  - TYR   98  <=> VAL   30  - PRO   33 )                          
 176: 6c70-A vgvq-A   259 - 262 <=>   34 -  37   (ASP  345  - GLY  348  <=> SER   34  - LEU   37 )                          
 176: 6c70-A vgvq-A   264 - 285 <=>   38 -  59   (ALA  350  - LYS  371  <=> PHE   38  - THR   59 )                          
 176: 6c70-A vgvq-A   385 - 388 <=>   61 -  64   (VAL  471  - LYS  474  <=> TYR   61  - HIS   64 )                          
 177: 6c70-A vh1v-A    63 -  92 <=>    1 -  30   (ASP   65  - SER   94  <=> MET    1  - PRO   30 )                          
 177: 6c70-A vh1v-A    96 -  99 <=>   37 -  40   (TYR   98  - LEU  101  <=> VAL   37  - ALA   40 )                          
 177: 6c70-A vh1v-A   256 - 283 <=>   41 -  68   (ALA  342  - ALA  369  <=> ASN   41  - CYS   68 )                          
 177: 6c70-A vh1v-A   284 - 287 <=>   70 -  73   (THR  370  - ASN  373  <=> LEU   70  - GLY   73 )                          
 177: 6c70-A vh1v-A   289 - 301 <=>   76 -  88   (VAL  375  - LEU  387  <=> ALA   76  - ASN   88 )                          
 178: 6c70-A vf33-A    64 -  89 <=>   22 -  47   (ASP   66  - PRO   91  <=> LEU   22  - SER   47 )                          
 178: 6c70-A vf33-A    91 -  94 <=>   48 -  51   (ARG   93  - ILE   96  <=> ALA   48  - CYS   51 )                          
 178: 6c70-A vf33-A    98 - 101 <=>   52 -  55   (THR  100  - ILE  103  <=> THR   52  - SER   55 )                          
 178: 6c70-A vf33-A   103 - 106 <=>   56 -  59   (ASN  105  - ASN  108  <=> LEU   56  - THR   59 )                          
 178: 6c70-A vf33-A   122 - 126 <=>  129 - 133   (ALA  124  - MET  128  <=> GLY  129  - ASP  133 )                          
 178: 6c70-A vf33-A   130 - 153 <=>  143 - 166   (LEU  132  - SER  155  <=> PRO  143  - TYR  166 )                          
 178: 6c70-A vf33-A   182 - 188 <=>  179 - 185   (PHE  199  - SER  205  <=> SER  179  - LEU  185 )                          
 178: 6c70-A vf33-A   212 - 218 <=>  210 - 216   (HIS  229  - LYS  235  <=> LEU  210  - GLY  216 )                          
 178: 6c70-A vf33-A   220 - 223 <=>  217 - 220   (LEU  237  - LEU  240  <=> LEU  217  - ARG  220 )                          
 178: 6c70-A vf33-A   228 - 231 <=>  223 - 226   (LEU  314  - LYS  317  <=> SER  223  - HIS  226 )                          
 178: 6c70-A vf33-A   260 - 287 <=>  389 - 416   (ALA  346  - ASN  373  <=> HIS  389  - LEU  416 )                          
 178: 6c70-A vf33-A   289 - 312 <=>  429 - 452   (VAL  375  - ILE  398  <=> LEU  429  - LEU  452 )                          
 178: 6c70-A vf33-A   364 - 367 <=>  453 - 456   (THR  450  - LEU  453  <=> LEU  453  - SER  456 )                          
 179: 6c70-A vdmo-A    32 -  35 <=>   47 -  50   (LYS   34  - PRO   37  <=> SER   47  - HIS   50 )                          
 179: 6c70-A vdmo-A    37 -  61 <=>   51 -  75   (ARG   39  - GLU   63  <=> TYR   51  - SER   75 )                          
 179: 6c70-A vdmo-A    63 -  86 <=>  118 - 141   (ASP   65  - ILE   88  <=> CYS  118  - SER  141 )                          
 179: 6c70-A vdmo-A    88 -  91 <=>  142 - 145   (PHE   90  - ARG   93  <=> ILE  142  - HIS  145 )                          
 179: 6c70-A vdmo-A   259 - 286 <=>  146 - 173   (ASP  345  - VAL  372  <=> LYS  146  - CYS  173 )                          
 179: 6c70-A vdmo-A   292 - 309 <=>  174 - 191   (TYR  378  - LEU  395  <=> THR  174  - SER  191 )                          
 179: 6c70-A vdmo-A   312 - 315 <=>  195 - 198   (ILE  398  - ASN  401  <=> PHE  195  - THR  198 )                          
 179: 6c70-A vdmo-A   366 - 373 <=>  201 - 208   (SER  452  - VAL  459  <=> MET  201  - ILE  208 )                          
 179: 6c70-A vdmo-A   378 - 388 <=>  210 - 220   (VAL  464  - LYS  474  <=> PHE  210  - HIS  220 )                          
 180: 6c70-A vjdv-A     1 -   6 <=>    8 -  13   (PHE    3  - LEU    8  <=> ARG    8  - THR   13 )                          
 180: 6c70-A vjdv-A    17 -  20 <=>   49 -  52   (MET   19  - VAL   22  <=> ASP   49  - ALA   52 )                          
 180: 6c70-A vjdv-A    32 -  35 <=>   56 -  59   (LYS   34  - PRO   37  <=> GLN   56  - TYR   59 )                          
 180: 6c70-A vjdv-A    64 -  95 <=>  193 - 224   (ASP   66  - PHE   97  <=> GLU  193  - ASP  224 )                          
 180: 6c70-A vjdv-A   259 - 284 <=>  226 - 251   (ASP  345  - THR  370  <=> GLN  226  - ASN  251 )                          
 180: 6c70-A vjdv-A   285 - 290 <=>  253 - 258   (LYS  371  - ASN  376  <=> ASN  253  - LYS  258 )                          
 181: 6c70-A viz7-A    37 -  62 <=>   23 -  48   (ARG   39  - SER   64  <=> SER   23  - LEU   48 )                          
 181: 6c70-A viz7-A    63 -  91 <=>   52 -  80   (ASP   65  - ARG   93  <=> SER   52  - ARG   80 )                          
 181: 6c70-A viz7-A   261 - 284 <=>   81 - 104   (TYR  347  - THR  370  <=> LYS   81  - PHE  104 )                          
 182: 6c70-A vi4q-A     1 -   4 <=>   48 -  51   (PHE    3  - GLN    6  <=> ASN   48  - PRO   51 )                          
 182: 6c70-A vi4q-A    45 -  53 <=>  105 - 113   (LEU   47  - MET   55  <=> TRP  105  - HIS  113 )                          
 182: 6c70-A vi4q-A    64 -  89 <=>  139 - 164   (ASP   66  - PRO   91  <=> ALA  139  - GLU  164 )                          
 182: 6c70-A vi4q-A    91 -  97 <=>  165 - 171   (ARG   93  - LYS   99  <=> LEU  165  - LYS  171 )                          
 182: 6c70-A vi4q-A   100 - 104 <=>  172 - 176   (ALA  102  - ASN  106  <=> VAL  172  - PRO  176 )                          
 182: 6c70-A vi4q-A   110 - 118 <=>  340 - 348   (LEU  112  - PHE  120  <=> LYS  340  - GLU  348 )                          
 182: 6c70-A vi4q-A   253 - 289 <=>  356 - 392   (LEU  339  - VAL  375  <=> GLU  356  - ASP  392 )                          
 182: 6c70-A vi4q-A   329 - 332 <=>  480 - 483   (TYR  415  - HIS  418  <=> CYS  480  - LYS  483 )                          
 182: 6c70-A vi4q-A   335 - 338 <=>  484 - 487   (ASP  421  - GLU  424  <=> GLU  484  - ASP  487 )                          
 183: 6c70-A vetl-A    63 -  89 <=>  508 - 534   (ASP   65  - PRO   91  <=> LEU  508  - ARG  534 )                          
 183: 6c70-A vetl-A    91 -  97 <=>  535 - 541   (ARG   93  - LYS   99  <=> LYS  535  - ALA  541 )                          
 183: 6c70-A vetl-A    99 - 102 <=>  542 - 545   (LEU  101  - TRP  104  <=> ALA  542  - SER  545 )                          
 183: 6c70-A vetl-A   104 - 110 <=>  546 - 552   (ASN  106  - LEU  112  <=> SER  546  - GLY  552 )                          
 183: 6c70-A vetl-A   172 - 175 <=>  570 - 573   (ALA  189  - VAL  192  <=> GLY  570  - SER  573 )                          
 183: 6c70-A vetl-A   180 - 183 <=>  574 - 577   (TYR  197  - TYR  200  <=> GLY  574  - SER  577 )                          
 183: 6c70-A vetl-A   197 - 200 <=>  582 - 585   (VAL  214  - CYS  217  <=> ASP  582  - GLY  585 )                          
 183: 6c70-A vetl-A   261 - 285 <=>  589 - 613   (TYR  347  - LYS  371  <=> VAL  589  - ASN  613 )                          
 183: 6c70-A vetl-A   286 - 290 <=>  615 - 619   (VAL  372  - ASN  376  <=> LEU  615  - ASP  619 )                          
 183: 6c70-A vetl-A   326 - 339 <=>  639 - 652   (GLU  412  - GLU  425  <=> GLN  639  - GLY  652 )                          
 183: 6c70-A vetl-A   341 - 349 <=>  653 - 661   (LYS  427  - GLN  435  <=> ALA  653  - GLU  661 )                          
 184: 6c70-A vfzq-A    19 -  22 <=>   13 -  16   (GLY   21  - HIS   24  <=> ALA   13  - PHE   16 )                          
 184: 6c70-A vfzq-A    33 -  60 <=>   22 -  49   (LYS   35  - MET   62  <=> GLY   22  - LEU   49 )                          
 184: 6c70-A vfzq-A    61 -  64 <=>   60 -  63   (GLU   63  - ASP   66  <=> LEU   60  - ALA   63 )                          
 184: 6c70-A vfzq-A    67 -  90 <=>   66 -  89   (ASP   69  - VAL   92  <=> HIS   66  - SER   89 )                          
 184: 6c70-A vfzq-A    92 -  95 <=>   90 -  93   (SER   94  - PHE   97  <=> ILE   90  - SER   93 )                          
 184: 6c70-A vfzq-A   261 - 273 <=>   95 - 107   (TYR  347  - THR  359  <=> GLU   95  - ALA  107 )                          
 184: 6c70-A vfzq-A   274 - 278 <=>  109 - 113   (ILE  360  - LEU  364  <=> ASP  109  - ASP  113 )                          
 184: 6c70-A vfzq-A   279 - 286 <=>  116 - 123   (LEU  365  - VAL  372  <=> LEU  116  - PHE  123 )                          
 184: 6c70-A vfzq-A   288 - 307 <=>  138 - 157   (GLY  374  - VAL  393  <=> PRO  138  - ALA  157 )                          
 184: 6c70-A vfzq-A   309 - 312 <=>  158 - 161   (LEU  395  - ILE  398  <=> PHE  158  - PHE  161 )                          
 184: 6c70-A vfzq-A   366 - 369 <=>  164 - 167   (SER  452  - LEU  455  <=> ASP  164  - GLY  167 )                          
 184: 6c70-A vfzq-A   371 - 374 <=>  168 - 171   (ALA  457  - LEU  460  <=> ASP  168  - LEU  171 )                          
 184: 6c70-A vfzq-A   376 - 379 <=>  174 - 177   (ALA  462  - THR  465  <=> HIS  174  - LYS  177 )                          
 185: 6c70-A vh1p-A    64 -  98 <=>  353 - 387   (ASP   66  - THR  100  <=> ALA  353  - LEU  387 )                          
 185: 6c70-A vh1p-A   100 - 105 <=>  388 - 393   (ALA  102  - PRO  107  <=> LEU  388  - GLN  393 )                          
 185: 6c70-A vh1p-A   125 - 136 <=>  401 - 412   (LYS  127  - ALA  138  <=> GLU  401  - ASN  412 )                          
 185: 6c70-A vh1p-A   146 - 149 <=>  751 - 754   (GLY  148  - PHE  151  <=> LYS  751  - LEU  754 )                          
 185: 6c70-A vh1p-A   180 - 183 <=>  757 - 760   (TYR  197  - TYR  200  <=> SER  757  - GLN  760 )                          
 185: 6c70-A vh1p-A   185 - 191 <=>  761 - 767   (LEU  202  - VAL  208  <=> LEU  761  - THR  767 )                          
 185: 6c70-A vh1p-A   194 - 198 <=>  769 - 773   (SER  211  - LEU  215  <=> GLN  769  - ALA  773 )                          
 185: 6c70-A vh1p-A   252 - 255 <=>  785 - 788   (ARG  338  - THR  341  <=> SER  785  - SER  788 )                          
 185: 6c70-A vh1p-A   261 - 275 <=>  795 - 809   (TYR  347  - THR  361  <=> LEU  795  - LEU  809 )                          
 185: 6c70-A vh1p-A   276 - 283 <=>  811 - 818   (LEU  362  - ALA  369  <=> LYS  811  - GLN  818 )                          
 185: 6c70-A vh1p-A   284 - 288 <=>  821 - 825   (THR  370  - GLY  374  <=> ALA  821  - ALA  825 )                          
 185: 6c70-A vh1p-A   330 - 334 <=>  853 - 857   (SER  416  - TYR  420  <=> SER  853  - ILE  857 )                          
 185: 6c70-A vh1p-A   335 - 338 <=>  859 - 862   (ASP  421  - GLU  424  <=> ASN  859  - GLU  862 )                          
 185: 6c70-A vh1p-A   339 - 342 <=> 1119 -1122   (GLU  425  - THR  428  <=> ASP 1119  - LEU 1122 )                          
 186: 6c70-A vemd-A    69 -  94 <=>   56 -  81   (THR   71  - ILE   96  <=> ASP   56  - ARG   81 )                          
 186: 6c70-A vemd-A   253 - 286 <=>   90 - 123   (LEU  339  - VAL  372  <=> THR   90  - ASP  123 )                          
 186: 6c70-A vemd-A   290 - 299 <=>  124 - 133   (ASN  376  - TYR  385  <=> SER  124  - GLU  133 )                          
 186: 6c70-A vemd-A   366 - 370 <=>  171 - 175   (SER  452  - PHE  456  <=> LEU  171  - GLU  175 )                          
 187: 6c70-A vecv-A     3 -   7 <=>   26 -  30   (HIS    5  - VAL    9  <=> ALA   26  - ALA   30 )                          
 187: 6c70-A vecv-A    13 -  16 <=>   32 -  35   (ASN   15  - VAL   18  <=> LEU   32  - SER   35 )                          
 187: 6c70-A vecv-A    29 -  35 <=>  358 - 364   (SER   31  - PRO   37  <=> LEU  358  - GLY  364 )                          
 187: 6c70-A vecv-A    60 -  63 <=>  513 - 516   (MET   62  - ASP   65  <=> GLY  513  - ASP  516 )                          
 187: 6c70-A vecv-A    67 -  91 <=>  544 - 568   (ASP   69  - ARG   93  <=> ALA  544  - ASN  568 )                          
 187: 6c70-A vecv-A   260 - 278 <=>  570 - 588   (ALA  346  - LEU  364  <=> SER  570  - TYR  588 )                          
 187: 6c70-A vecv-A   280 - 283 <=>  589 - 592   (ALA  366  - ALA  369  <=> PRO  589  - ARG  592 )                          
 187: 6c70-A vecv-A   288 - 291 <=>  597 - 600   (GLY  374  - VAL  377  <=> VAL  597  - GLN  600 )                          
 188: 6c70-A vizn-A    64 -  88 <=>   51 -  75   (ASP   66  - PHE   90  <=> SER   51  - ALA   75 )                          
 188: 6c70-A vizn-A    90 -  93 <=>   76 -  79   (VAL   92  - LYS   95  <=> ALA   76  - THR   79 )                          
 188: 6c70-A vizn-A   259 - 284 <=>   81 - 106   (ASP  345  - THR  370  <=> GLN   81  - THR  106 )                          
 188: 6c70-A vizn-A   285 - 288 <=>  108 - 111   (LYS  371  - GLY  374  <=> LYS  108  - ALA  111 )                          
 188: 6c70-A vizn-A   289 - 296 <=>  293 - 300   (VAL  375  - VAL  382  <=> VAL  293  - GLN  300 )                          
 188: 6c70-A vizn-A   305 - 312 <=>  307 - 314   (GLY  391  - ILE  398  <=> ILE  307  - THR  314 )                          
 188: 6c70-A vizn-A   357 - 361 <=>  323 - 327   (ILE  443  - LYS  447  <=> ASN  323  - LEU  327 )                          
 188: 6c70-A vizn-A   366 - 369 <=>  344 - 347   (SER  452  - LEU  455  <=> LEU  344  - LEU  347 )                          
 189: 6c70-A vhsx-A    64 -  89 <=>  198 - 223   (ASP   66  - PRO   91  <=> ILE  198  - GLN  223 )                          
 189: 6c70-A vhsx-A    91 - 105 <=>  224 - 238   (ARG   93  - PRO  107  <=> GLN  224  - ALA  238 )                          
 189: 6c70-A vhsx-A   255 - 286 <=>  246 - 277   (THR  341  - VAL  372  <=> GLN  246  - GLU  277 )                          
 189: 6c70-A vhsx-A   287 - 290 <=>  280 - 283   (ASN  373  - ASN  376  <=> ASN  280  - LEU  283 )                          
 189: 6c70-A vhsx-A   326 - 330 <=> 1152 -1156   (GLU  412  - SER  416  <=> THR 1152  - THR 1156 )                          
 189: 6c70-A vhsx-A   331 - 334 <=> 1158 -1161   (CYS  417  - TYR  420  <=> SER 1158  - GLU 1161 )                          
 189: 6c70-A vhsx-A   335 - 339 <=> 1163 -1167   (ASP  421  - GLU  425  <=> VAL 1163  - LEU 1167 )                          
 189: 6c70-A vhsx-A   351 - 354 <=> 1516 -1519   (CYS  437  - ALA  440  <=> ASN 1516  - ALA 1519 )                          
 189: 6c70-A vhsx-A   366 - 372 <=> 1534 -1540   (SER  452  - SER  458  <=> PHE 1534  - LYS 1540 )                          
 190: 6c70-A vdi2-A    63 -  93 <=>   11 -  41   (ASP   65  - LYS   95  <=> CYS   11  - LEU   41 )                          
 190: 6c70-A vdi2-A    96 - 103 <=>   43 -  50   (TYR   98  - ASN  105  <=> SER   43  - THR   50 )                          
 190: 6c70-A vdi2-A   251 - 286 <=>   53 -  88   (VAL  337  - VAL  372  <=> PRO   53  - LEU   88 )                          
 190: 6c70-A vdi2-A   287 - 290 <=>   91 -  94   (ASN  373  - ASN  376  <=> PHE   91  - ALA   94 )                          
 191: 6c70-A vj58-A     9 -  12 <=>  155 - 158   (ASP   11  - PRO   14  <=> ASP  155  - LEU  158 )                          
 191: 6c70-A vj58-A    28 -  32 <=>  686 - 690   (TYR   30  - LYS   34  <=> SER  686  - VAL  690 )                          
 191: 6c70-A vj58-A    63 -  91 <=>  784 - 812   (ASP   65  - ARG   93  <=> SER  784  - VAL  812 )                          
 191: 6c70-A vj58-A    92 - 103 <=>  814 - 825   (SER   94  - ASN  105  <=> THR  814  - LYS  825 )                          
 191: 6c70-A vj58-A   104 - 107 <=>  828 - 831   (ASN  106  - SER  109  <=> MET  828  - GLY  831 )                          
 191: 6c70-A vj58-A   245 - 279 <=>  832 - 866   (GLU  331  - LEU  365  <=> TYR  832  - GLN  866 )                          
 191: 6c70-A vj58-A   299 - 302 <=>  867 - 870   (TYR  385  - TYR  388  <=> SER  867  - SER  870 )                          
 191: 6c70-A vj58-A   353 - 357 <=>  899 - 903   (LYS  439  - ILE  443  <=> GLU  899  - TRP  903 )                          
 191: 6c70-A vj58-A   360 - 365 <=>  907 - 912   (ALA  446  - VAL  451  <=> LEU  907  - SER  912 )                          
 191: 6c70-A vj58-A   372 - 375 <=>  915 - 918   (SER  458  - GLY  461  <=> PRO  915  - VAL  918 )                          
 192: 6c70-A vfgn-A    62 -  65 <=>  319 - 322   (SER   64  - VAL   67  <=> ALA  319  - GLY  322 )                          
 192: 6c70-A vfgn-A    67 -  97 <=>  323 - 353   (ASP   69  - LYS   99  <=> TRP  323  - THR  353 )                          
 192: 6c70-A vfgn-A    99 - 103 <=>  354 - 358   (LEU  101  - ASN  105  <=> SER  354  - SER  358 )                          
 192: 6c70-A vfgn-A   128 - 147 <=>  366 - 385   (ARG  130  - ILE  149  <=> ILE  366  - ALA  385 )                          
 192: 6c70-A vfgn-A   149 - 152 <=>  386 - 389   (PHE  151  - ASP  154  <=> ARG  386  - ASN  389 )                          
 192: 6c70-A vfgn-A   154 - 159 <=>  395 - 400   (PRO  171  - MET  176  <=> VAL  395  - PRO  400 )                          
 192: 6c70-A vfgn-A   181 - 187 <=>  401 - 407   (GLN  198  - ILE  204  <=> SER  401  - LEU  407 )                          
 192: 6c70-A vfgn-A   193 - 206 <=>  455 - 468   (ASN  210  - ALA  223  <=> LEU  455  - SER  468 )                          
 192: 6c70-A vfgn-A   250 - 253 <=>  470 - 473   (VAL  336  - LEU  339  <=> VAL  470  - GLU  473 )                          
 192: 6c70-A vfgn-A   255 - 260 <=>  474 - 479   (THR  341  - ALA  346  <=> LEU  474  - ARG  479 )                          
 192: 6c70-A vfgn-A   261 - 289 <=>  482 - 510   (TYR  347  - VAL  375  <=> PHE  482  - ILE  510 )                          
 192: 6c70-A vfgn-A   293 - 296 <=>  511 - 514   (ALA  379  - VAL  382  <=> ASN  511  - GLY  514 )                          
 192: 6c70-A vfgn-A   307 - 315 <=>  542 - 550   (VAL  393  - ASN  401  <=> PHE  542  - ILE  550 )                          
 192: 6c70-A vfgn-A   323 - 328 <=>  557 - 562   (SER  409  - ALA  414  <=> SER  557  - HIS  562 )                          
 192: 6c70-A vfgn-A   347 - 359 <=>  617 - 629   (VAL  433  - GLY  445  <=> PRO  617  - TYR  629 )                          
 192: 6c70-A vfgn-A   364 - 380 <=>  631 - 647   (THR  450  - TYR  466  <=> ARG  631  - LEU  647 )                          
 193: 6c70-A ves8-A     9 -  12 <=>    9 -  12   (ASP   11  - PRO   14  <=> SER    9  - LYS   12 )                          
 193: 6c70-A ves8-A    63 -  89 <=>   49 -  75   (ASP   65  - PRO   91  <=> PRO   49  - PRO   75 )                          
 193: 6c70-A ves8-A   261 - 283 <=>   77 -  99   (TYR  347  - ALA  369  <=> ARG   77  - TYR   99 )                          
 193: 6c70-A ves8-A   284 - 287 <=>  101 - 104   (THR  370  - ASN  373  <=> CYS  101  - THR  104 )                          
 193: 6c70-A ves8-A   288 - 291 <=>  107 - 110   (GLY  374  - VAL  377  <=> ILE  107  - ILE  110 )                          
 194: 6c70-A vfov-A     1 -   4 <=>   84 -  87   (PHE    3  - GLN    6  <=> SER   84  - GLY   87 )                          
 194: 6c70-A vfov-A    11 -  14 <=>   89 -  92   (LEU   13  - ILE   16  <=> THR   89  - SER   92 )                          
 194: 6c70-A vfov-A    19 -  22 <=>  206 - 209   (GLY   21  - HIS   24  <=> LEU  206  - ARG  209 )                          
 194: 6c70-A vfov-A    43 -  63 <=>  211 - 231   (THR   45  - ASP   65  <=> SER  211  - VAL  231 )                          
 194: 6c70-A vfov-A    64 -  95 <=>  241 - 272   (ASP   66  - PHE   97  <=> VAL  241  - ALA  272 )                          
 194: 6c70-A vfov-A   260 - 288 <=>  274 - 302   (ALA  346  - GLY  374  <=> ASP  274  - ARG  302 )                          
 195: 6c70-A vdrr-A    32 -  59 <=>   60 -  87   (LYS   34  - MET   61  <=> VAL   60  - GLN   87 )                          
 195: 6c70-A vdrr-A    63 -  67 <=>   92 -  96   (ASP   65  - ASP   69  <=> ASN   92  - PRO   96 )                          
 195: 6c70-A vdrr-A    69 -  99 <=>   97 - 127   (THR   71  - LEU  101  <=> SER   97  - PRO  127 )                          
 195: 6c70-A vdrr-A   256 - 282 <=>  128 - 154   (ALA  342  - GLN  368  <=> GLY  128  - SER  154 )                          
 195: 6c70-A vdrr-A   284 - 287 <=>  155 - 158   (THR  370  - ASN  373  <=> LEU  155  - GLY  158 )                          
 195: 6c70-A vdrr-A   292 - 299 <=>  160 - 167   (TYR  378  - TYR  385  <=> TYR  160  - LEU  167 )                          
 195: 6c70-A vdrr-A   319 - 334 <=>  376 - 391   (GLU  405  - TYR  420  <=> PRO  376  - GLU  391 )                          
 195: 6c70-A vdrr-A   342 - 346 <=>  394 - 398   (THR  428  - ILE  432  <=> ARG  394  - SER  398 )                          
 196: 6c70-A viz9-A     4 -  10 <=>  218 - 224   (GLN    6  - LEU   12  <=> CYS  218  - TYR  224 )                          
 196: 6c70-A viz9-A    13 -  21 <=>  225 - 233   (ASN   15  - GLY   23  <=> ASP  225  - LEU  233 )                          
 196: 6c70-A viz9-A    45 -  48 <=>  235 - 238   (LEU   47  - LEU   50  <=> ALA  235  - LEU  238 )                          
 196: 6c70-A viz9-A    51 -  54 <=>  239 - 242   (TYR   53  - MET   56  <=> ARG  239  - ALA  242 )                          
 196: 6c70-A viz9-A    56 -  60 <=>  243 - 247   (VAL   58  - MET   62  <=> ALA  243  - THR  247 )                          
 196: 6c70-A viz9-A    62 -  98 <=>  248 - 284   (SER   64  - THR  100  <=> ILE  248  - GLY  284 )                          
 196: 6c70-A viz9-A   259 - 286 <=>  286 - 313   (ASP  345  - VAL  372  <=> CYS  286  - ILE  313 )                          
 196: 6c70-A viz9-A   287 - 290 <=>  316 - 319   (ASN  373  - ASN  376  <=> VAL  316  - THR  319 )                          
 197: 6c70-A vi0q-A    30 -  35 <=>   28 -  33   (GLU   32  - PRO   37  <=> GLY   28  - GLY   33 )                          
 197: 6c70-A vi0q-A    39 -  42 <=>   34 -  37   (TYR   41  - VAL   44  <=> ARG   34  - ASN   37 )                          
 197: 6c70-A vi0q-A    45 -  53 <=>   38 -  46   (LEU   47  - MET   55  <=> ILE   38  - ASP   46 )                          
 197: 6c70-A vi0q-A    63 -  94 <=>  119 - 150   (ASP   65  - ILE   96  <=> ASP  119  - ALA  150 )                          
 197: 6c70-A vi0q-A   258 - 290 <=>  154 - 186   (GLY  344  - ASN  376  <=> LYS  154  - ASN  186 )                          
 197: 6c70-A vi0q-A   306 - 309 <=>  204 - 207   (GLN  392  - LEU  395  <=> GLY  204  - MET  207 )                          
 197: 6c70-A vi0q-A   315 - 318 <=>  241 - 244   (ASN  401  - ILE  404  <=> PHE  241  - THR  244 )                          
 198: 6c70-A vdri-A    15 -  20 <=>  583 - 588   (ARG   17  - VAL   22  <=> ASN  583  - ASN  588 )                          
 198: 6c70-A vdri-A    63 - 103 <=>  616 - 656   (ASP   65  - ASN  105  <=> GLU  616  - GLU  656 )                          
 198: 6c70-A vdri-A   255 - 286 <=>  664 - 695   (THR  341  - VAL  372  <=> GLU  664  - ARG  695 )                          
 198: 6c70-A vdri-A   287 - 290 <=>  698 - 701   (ASN  373  - ASN  376  <=> VAL  698  - LYS  701 )                          
 198: 6c70-A vdri-A   316 - 331 <=> 1276 -1291   (ARG  402  - CYS  417  <=> ASN 1276  - LEU 1291 )                          
 198: 6c70-A vdri-A   332 - 339 <=> 1293 -1300   (HIS  418  - GLU  425  <=> LYS 1293  - CYS 1300 )                          
 198: 6c70-A vdri-A   367 - 372 <=> 1372 -1377   (LEU  453  - SER  458  <=> PHE 1372  - ARG 1377 )                          
 199: 6c70-A veyt-A    64 -  90 <=>  330 - 356   (ASP   66  - VAL   92  <=> GLN  330  - SER  356 )                          
 199: 6c70-A veyt-A    92 -  95 <=>  357 - 360   (SER   94  - PHE   97  <=> GLU  357  - VAL  360 )                          
 199: 6c70-A veyt-A   103 - 106 <=>  367 - 370   (ASN  105  - ASN  108  <=> GLY  367  - GLU  370 )                          
 199: 6c70-A veyt-A   261 - 286 <=>  379 - 404   (TYR  347  - VAL  372  <=> THR  379  - GLU  404 )                          
 199: 6c70-A veyt-A   287 - 290 <=>  407 - 410   (ASN  373  - ASN  376  <=> MET  407  - LEU  410 )                          
 200: 6c70-A vd49-A     2 -   5 <=>  316 - 319   (LYS    4  - GLY    7  <=> LYS  316  - VAL  319 )                          
 200: 6c70-A vd49-A    63 -  92 <=>  503 - 532   (ASP   65  - SER   94  <=> VAL  503  - VAL  532 )                          
 200: 6c70-A vd49-A   260 - 282 <=>  536 - 558   (ALA  346  - GLN  368  <=> ASP  536  - PHE  558 )                          
 201: 6c70-A vd2d-A     1 -   4 <=>  341 - 344   (PHE    3  - GLN    6  <=> GLU  341  - LYS  344 )                          
 201: 6c70-A vd2d-A    29 -  32 <=>  354 - 357   (SER   31  - LYS   34  <=> GLU  354  - ASP  357 )                          
 201: 6c70-A vd2d-A    60 -  63 <=>  693 - 696   (MET   62  - ASP   65  <=> SER  693  - GLN  696 )                          
 201: 6c70-A vd2d-A    65 -  94 <=>  699 - 728   (VAL   67  - ILE   96  <=> VAL  699  - SER  728 )                          
 201: 6c70-A vd2d-A   256 - 259 <=>  729 - 732   (ALA  342  - ASP  345  <=> ARG  729  - GLN  732 )                          
 201: 6c70-A vd2d-A   262 - 289 <=>  733 - 760   (GLY  348  - VAL  375  <=> THR  733  - ARG  760 )                          
 202: 6c70-A vgsl-A    64 -  91 <=>  332 - 359   (ASP   66  - ARG   93  <=> GLU  332  - GLU  359 )                          
 202: 6c70-A vgsl-A   260 - 284 <=>  361 - 385   (ALA  346  - THR  370  <=> SER  361  - LEU  385 )                          
 202: 6c70-A vgsl-A   285 - 290 <=>  387 - 392   (LYS  371  - ASN  376  <=> LYS  387  - ASP  392 )                          
 203: 6c70-A ve4h-A    64 -  93 <=>   34 -  63   (ASP   66  - LYS   95  <=> ASP   34  - THR   63 )                          
 203: 6c70-A ve4h-A    96 -  99 <=>   64 -  67   (TYR   98  - LEU  101  <=> GLU   64  - ALA   67 )                          
 203: 6c70-A ve4h-A   256 - 285 <=>   68 -  97   (ALA  342  - LYS  371  <=> VAL   68  - LYS   97 )                          
 203: 6c70-A ve4h-A   384 - 387 <=>   98 - 101   (LEU  470  - LEU  473  <=> HIS   98  - VAL  101 )                          
 204: 6c70-A vjd8-A    35 -  42 <=>  451 - 458   (PRO   37  - VAL   44  <=> ASP  451  - LEU  458 )                          
 204: 6c70-A vjd8-A    48 -  51 <=>  475 - 478   (LEU   50  - TYR   53  <=> GLU  475  - LEU  478 )                          
 204: 6c70-A vjd8-A    54 -  57 <=>  507 - 510   (MET   56  - ASN   59  <=> ARG  507  - CYS  510 )                          
 204: 6c70-A vjd8-A    59 -  62 <=>  511 - 514   (MET   61  - SER   64  <=> ALA  511  - VAL  514 )                          
 204: 6c70-A vjd8-A    67 -  95 <=>  515 - 543   (ASP   69  - PHE   97  <=> LEU  515  - GLU  543 )                          
 204: 6c70-A vjd8-A   260 - 278 <=>  545 - 563   (ALA  346  - LEU  364  <=> VAL  545  - GLY  563 )                          
 204: 6c70-A vjd8-A   280 - 285 <=>  564 - 569   (ALA  366  - LYS  371  <=> LYS  564  - LYS  569 )                          
 205: 6c70-A veyq-A    33 -  38 <=>    1 -   6   (LYS   35  - ILE   40  <=> MET    1  - VAL    6 )                          
 205: 6c70-A veyq-A    41 -  44 <=>    7 -  10   (ILE   43  - LEU   46  <=> VAL    7  - PRO   10 )                          
 205: 6c70-A veyq-A    47 -  63 <=>   14 -  30   (LEU   49  - ASP   65  <=> SER   14  - THR   30 )                          
 205: 6c70-A veyq-A    64 -  92 <=>   40 -  68   (ASP   66  - SER   94  <=> ASN   40  - LEU   68 )                          
 205: 6c70-A veyq-A   259 - 262 <=>   70 -  73   (ASP  345  - GLY  348  <=> SER   70  - ILE   73 )                          
 205: 6c70-A veyq-A   263 - 287 <=>   75 -  99   (VAL  349  - ASN  373  <=> PHE   75  - THR   99 )                          
 205: 6c70-A veyq-A   305 - 317 <=>  110 - 122   (GLY  391  - LEU  403  <=> TYR  110  - ILE  122 )                          
 205: 6c70-A veyq-A   354 - 357 <=>  124 - 127   (ALA  440  - ILE  443  <=> ILE  124  - LEU  127 )                          
 206: 6c70-A vic0-A    14 -  20 <=>    5 -  11   (ILE   16  - VAL   22  <=> VAL    5  - PHE   11 )                          
 206: 6c70-A vic0-A    31 -  35 <=>   17 -  21   (GLY   33  - PRO   37  <=> TYR   17  - TYR   21 )                          
 206: 6c70-A vic0-A    38 -  56 <=>   23 -  41   (ILE   40  - VAL   58  <=> HIS   23  - VAL   41 )                          
 206: 6c70-A vic0-A    63 -  97 <=>   47 -  81   (ASP   65  - LYS   99  <=> VAL   47  - ASN   81 )                          
 206: 6c70-A vic0-A   101 - 105 <=>   82 -  86   (ILE  103  - PRO  107  <=> ILE   82  - TYR   86 )                          
 206: 6c70-A vic0-A   245 - 253 <=>   89 -  97   (GLU  331  - LEU  339  <=> SER   89  - PRO   97 )                          
 206: 6c70-A vic0-A   255 - 285 <=>  100 - 130   (THR  341  - LYS  371  <=> ILE  100  - CYS  130 )                          
 206: 6c70-A vic0-A   288 - 301 <=>  142 - 155   (GLY  374  - LEU  387  <=> LEU  142  - LEU  155 )                          
 207: 6c70-A viav-A    19 -  22 <=>    1 -   4   (GLY   21  - HIS   24  <=> MET    1  - VAL    4 )                          
 207: 6c70-A viav-A    46 -  59 <=>    9 -  22   (LEU   48  - MET   61  <=> VAL    9  - ASP   22 )                          
 207: 6c70-A viav-A    67 -  97 <=>   24 -  54   (ASP   69  - LYS   99  <=> LYS   24  - ARG   54 )                          
 207: 6c70-A viav-A    99 - 103 <=>   55 -  59   (LEU  101  - ASN  105  <=> LYS   55  - GLY   59 )                          
 207: 6c70-A viav-A   248 - 251 <=>   62 -  65   (LYS  334  - VAL  337  <=> THR   62  - SER   65 )                          
 207: 6c70-A viav-A   254 - 257 <=>   68 -  71   (VAL  340  - VAL  343  <=> HIS   68  - VAL   71 )                          
 207: 6c70-A viav-A   258 - 279 <=>   73 -  94   (GLY  344  - LEU  365  <=> GLU   73  - PRO   94 )                          
 207: 6c70-A viav-A   282 - 287 <=>   95 - 100   (GLN  368  - ASN  373  <=> SER   95  - SER  100 )                          
 207: 6c70-A viav-A   297 - 324 <=>  111 - 138   (ILE  383  - VAL  410  <=> LEU  111  - ARG  138 )                          
 207: 6c70-A viav-A   334 - 342 <=>  165 - 173   (TYR  420  - THR  428  <=> PRO  165  - ARG  173 )                          
 208: 6c70-A vdyc-A    64 - 100 <=>  163 - 199   (ASP   66  - ALA  102  <=> LYS  163  - GLY  199 )                          
 208: 6c70-A vdyc-A   102 - 105 <=>  247 - 250   (TRP  104  - PRO  107  <=> THR  247  - LYS  250 )                          
 208: 6c70-A vdyc-A   207 - 224 <=>  254 - 271   (CYS  224  - SER  241  <=> LEU  254  - LEU  271 )                          
 208: 6c70-A vdyc-A   225 - 228 <=>  275 - 278   (ALA  242  - LEU  314  <=> ASN  275  - LEU  278 )                          
 208: 6c70-A vdyc-A   229 - 239 <=>  386 - 396   (THR  315  - ALA  325  <=> PRO  386  - ASP  396 )                          
 208: 6c70-A vdyc-A   240 - 243 <=>  398 - 401   (ILE  326  - TRP  329  <=> SER  398  - ALA  401 )                          
 208: 6c70-A vdyc-A   252 - 260 <=>  418 - 426   (ARG  338  - ALA  346  <=> PRO  418  - LEU  426 )                          
 208: 6c70-A vdyc-A   261 - 286 <=>  429 - 454   (TYR  347  - VAL  372  <=> LEU  429  - ALA  454 )                          
 208: 6c70-A vdyc-A   287 - 290 <=>  457 - 460   (ASN  373  - ASN  376  <=> GLY  457  - GLY  460 )                          
 208: 6c70-A vdyc-A   382 - 386 <=>  566 - 570   (MET  468  - GLN  472  <=> ARG  566  - GLU  570 )                          
 209: 6c70-A vg1h-A     5 -  21 <=>   10 -  26   (GLY    7  - GLY   23  <=> ARG   10  - ILE   26 )                          
 209: 6c70-A vg1h-A    42 -  65 <=>   28 -  51   (VAL   44  - VAL   67  <=> ASN   28  - ASP   51 )                          
 209: 6c70-A vg1h-A   173 - 219 <=>   69 - 115   (GLY  190  - PRO  236  <=> PRO   69  - GLY  115 )                          
 209: 6c70-A vg1h-A   221 - 224 <=>  116 - 119   (MET  238  - SER  241  <=> LYS  116  - ASP  119 )                          
 209: 6c70-A vg1h-A   232 - 270 <=>  121 - 159   (GLN  318  - LEU  356  <=> ASN  121  - ASP  159 )                          
 209: 6c70-A vg1h-A   360 - 364 <=>  172 - 176   (ALA  446  - THR  450  <=> PHE  172  - HIS  176 )                          
 210: 6c70-A vfdj-A     1 -   4 <=>   34 -  37   (PHE    3  - GLN    6  <=> CYS   34  - HIS   37 )                          
 210: 6c70-A vfdj-A     7 -  12 <=>   39 -  44   (VAL    9  - PRO   14  <=> GLN   39  - SER   44 )                          
 210: 6c70-A vfdj-A    17 -  20 <=>   72 -  75   (MET   19  - VAL   22  <=> SER   72  - MET   75 )                          
 210: 6c70-A vfdj-A    30 -  33 <=>  195 - 198   (GLU   32  - LYS   35  <=> SER  195  - ARG  198 )                          
 210: 6c70-A vfdj-A    49 -  54 <=>  386 - 391   (LEU   51  - MET   56  <=> THR  386  - LEU  391 )                          
 210: 6c70-A vfdj-A    56 -  59 <=>  395 - 398   (VAL   58  - MET   61  <=> ARG  395  - PHE  398 )                          
 210: 6c70-A vfdj-A    71 -  93 <=>  399 - 421   (ASN   73  - LYS   95  <=> THR  399  - GLU  421 )                          
 210: 6c70-A vfdj-A   143 - 146 <=>  444 - 447   (SER  145  - GLY  148  <=> PRO  444  - VAL  447 )                          
 210: 6c70-A vfdj-A   149 - 152 <=>  448 - 451   (PHE  151  - ASP  154  <=> PRO  448  - SER  451 )                          
 210: 6c70-A vfdj-A   186 - 189 <=>  502 - 505   (VAL  203  - MET  206  <=> GLU  502  - ALA  505 )                          
 210: 6c70-A vfdj-A   213 - 218 <=>  571 - 576   (LEU  230  - LYS  235  <=> ALA  571  - ASP  576 )                          
 210: 6c70-A vfdj-A   221 - 224 <=>  577 - 580   (MET  238  - SER  241  <=> ASP  577  - VAL  580 )                          
 210: 6c70-A vfdj-A   235 - 238 <=>  581 - 584   (LEU  321  - SER  324  <=> SER  581  - VAL  584 )                          
 210: 6c70-A vfdj-A   247 - 252 <=>  615 - 620   (HIS  333  - ARG  338  <=> PRO  615  - GLU  620 )                          
 210: 6c70-A vfdj-A   255 - 258 <=>  621 - 624   (THR  341  - GLY  344  <=> ALA  621  - GLY  624 )                          
 210: 6c70-A vfdj-A   262 - 288 <=>  625 - 651   (GLY  348  - GLY  374  <=> LEU  625  - LEU  651 )                          
 211: 6c70-A venn-A    65 - 105 <=>  159 - 199   (VAL   67  - PRO  107  <=> SER  159  - ARG  199 )                          
 211: 6c70-A venn-A   114 - 117 <=>  204 - 207   (SER  116  - ARG  119  <=> SER  204  - VAL  207 )                          
 211: 6c70-A venn-A   236 - 239 <=>  212 - 215   (VAL  322  - ALA  325  <=> ASP  212  - LYS  215 )                          
 211: 6c70-A venn-A   242 - 260 <=>  216 - 234   (TYR  328  - ALA  346  <=> CYS  216  - GLU  234 )                          
 211: 6c70-A venn-A   261 - 286 <=>  237 - 262   (TYR  347  - VAL  372  <=> LEU  237  - SER  262 )                          
 211: 6c70-A venn-A   287 - 290 <=>  265 - 268   (ASN  373  - ASN  376  <=> LEU  265  - LYS  268 )                          
 211: 6c70-A venn-A   328 - 332 <=> 1238 -1242   (ALA  414  - HIS  418  <=> THR 1238  - GLY 1242 )                          
 211: 6c70-A venn-A   334 - 337 <=> 1243 -1246   (TYR  420  - SER  423  <=> LEU 1243  - ASP 1246 )                          
 212: 6c70-A vfiu-A    19 -  22 <=>    1 -   4   (GLY   21  - HIS   24  <=> MET    1  - ASP    4 )                          
 212: 6c70-A vfiu-A    65 -  89 <=>   21 -  45   (VAL   67  - PRO   91  <=> GLU   21  - TYR   45 )                          
 212: 6c70-A vfiu-A    91 -  95 <=>   46 -  50   (ARG   93  - PHE   97  <=> GLU   46  - VAL   50 )                          
 212: 6c70-A vfiu-A   259 - 286 <=>   51 -  78   (ASP  345  - VAL  372  <=> THR   51  - ASP   78 )                          
 212: 6c70-A vfiu-A   287 - 290 <=>   81 -  84   (ASN  373  - ASN  376  <=> ARG   81  - GLY   84 )                          
 212: 6c70-A vfiu-A   302 - 305 <=>  202 - 205   (TYR  388  - GLY  391  <=> TRP  202  - ASP  205 )                          
 212: 6c70-A vfiu-A   313 - 316 <=>  237 - 240   (PHE  399  - ARG  402  <=> SER  237  - SER  240 )                          
 212: 6c70-A vfiu-A   320 - 323 <=>  279 - 282   (GLU  406  - SER  409  <=> ILE  279  - ALA  282 )                          
 212: 6c70-A vfiu-A   345 - 349 <=>  430 - 434   (GLN  431  - GLN  435  <=> ILE  430  - VAL  434 )                          
 213: 6c70-A ve4k-A    19 -  22 <=>    1 -   4   (GLY   21  - HIS   24  <=> MET    1  - SER    4 )                          
 213: 6c70-A ve4k-A    43 -  51 <=>    6 -  14   (THR   45  - TYR   53  <=> ASP    6  - SER   14 )                          
 213: 6c70-A ve4k-A    64 -  67 <=>   23 -  26   (ASP   66  - ASP   69  <=> LEU   23  - ASN   26 )                          
 213: 6c70-A ve4k-A    69 -  89 <=>   27 -  47   (THR   71  - PRO   91  <=> TYR   27  - SER   47 )                          
 213: 6c70-A ve4k-A    91 -  94 <=>   48 -  51   (ARG   93  - ILE   96  <=> CYS   48  - LYS   51 )                          
 213: 6c70-A ve4k-A   259 - 286 <=>   52 -  79   (ASP  345  - VAL  372  <=> GLN   52  - ARG   79 )                          
 213: 6c70-A ve4k-A   287 - 290 <=>   82 -  85   (ASN  373  - ASN  376  <=> VAL   82  - SER   85 )                          
 213: 6c70-A ve4k-A   326 - 329 <=>  108 - 111   (GLU  412  - TYR  415  <=> GLY  108  - ASN  111 )                          
 213: 6c70-A ve4k-A   353 - 356 <=>  115 - 118   (LYS  439  - SER  442  <=> ASP  115  - ALA  118 )                          
 213: 6c70-A ve4k-A   366 - 369 <=>  120 - 123   (SER  452  - LEU  455  <=> LYS  120  - ARG  123 )                          
 214: 6c70-A vi39-A    18 -  21 <=>    5 -   8   (GLN   20  - GLY   23  <=> TYR    5  - PRO    8 )                          
 214: 6c70-A vi39-A    64 -  89 <=>   70 -  95   (ASP   66  - PRO   91  <=> ASN   70  - ALA   95 )                          
 214: 6c70-A vi39-A    91 - 105 <=>   96 - 110   (ARG   93  - PRO  107  <=> SER   96  - SER  110 )                          
 214: 6c70-A vi39-A   249 - 260 <=>  112 - 123   (HIS  335  - ALA  346  <=> GLY  112  - ILE  123 )                          
 214: 6c70-A vi39-A   261 - 286 <=>  126 - 151   (TYR  347  - VAL  372  <=> VAL  126  - ARG  151 )                          
 214: 6c70-A vi39-A   287 - 290 <=>  154 - 157   (ASN  373  - ASN  376  <=> LEU  154  - SER  157 )                          
 215: 6c70-A vjac-A    43 -  46 <=>  149 - 152   (THR   45  - LEU   48  <=> VAL  149  - LYS  152 )                          
 215: 6c70-A vjac-A    48 -  61 <=>  160 - 173   (LEU   50  - GLU   63  <=> ALA  160  - ASP  173 )                          
 215: 6c70-A vjac-A    64 -  93 <=>  203 - 232   (ASP   66  - LYS   95  <=> THR  203  - VAL  232 )                          
 215: 6c70-A vjac-A   258 - 263 <=>  247 - 252   (GLY  344  - VAL  349  <=> VAL  247  - PHE  252 )                          
 215: 6c70-A vjac-A   264 - 280 <=>  254 - 270   (ALA  350  - ALA  366  <=> PHE  254  - SER  270 )                          
 215: 6c70-A vjac-A   281 - 285 <=>  276 - 280   (TYR  367  - LYS  371  <=> ASP  276  - TRP  280 )                          
 215: 6c70-A vjac-A   286 - 289 <=>  284 - 287   (VAL  372  - VAL  375  <=> TYR  284  - ALA  287 )                          
 215: 6c70-A vjac-A   309 - 316 <=>  368 - 375   (LEU  395  - ARG  402  <=> GLY  368  - PHE  375 )                          
 216: 6c70-A vdky-A     9 -  12 <=>  122 - 125   (ASP   11  - PRO   14  <=> THR  122  - MET  125 )                          
 216: 6c70-A vdky-A    24 -  27 <=>  403 - 406   (MET   26  - TYR   29  <=> GLY  403  - VAL  406 )                          
 216: 6c70-A vdky-A    31 -  36 <=>  431 - 436   (GLY   33  - HIS   38  <=> VAL  431  - GLN  436 )                          
 216: 6c70-A vdky-A    39 -  42 <=>  437 - 440   (TYR   41  - VAL   44  <=> GLU  437  - THR  440 )                          
 216: 6c70-A vdky-A    64 -  94 <=>  532 - 562   (ASP   66  - ILE   96  <=> ARG  532  - PHE  562 )                          
 216: 6c70-A vdky-A   104 - 107 <=>  574 - 577   (ASN  106  - SER  109  <=> LEU  574  - TYR  577 )                          
 216: 6c70-A vdky-A   246 - 286 <=>  580 - 620   (ARG  332  - VAL  372  <=> ILE  580  - SER  620 )                          
 216: 6c70-A vdky-A   287 - 290 <=>  623 - 626   (ASN  373  - ASN  376  <=> PHE  623  - LEU  626 )                          
 217: 6c70-A vgbc-A   120 - 126 <=>    5 -  11   (ALA  122  - MET  128  <=> LYS    5  - VAL   11 )                          
 217: 6c70-A vgbc-A   197 - 200 <=>   13 -  16   (VAL  214  - CYS  217  <=> PRO   13  - ARG   16 )                          
 217: 6c70-A vgbc-A   201 - 204 <=>   18 -  21   (SER  218  - LEU  221  <=> GLN   18  - TYR   21 )                          
 217: 6c70-A vgbc-A   209 - 224 <=>   23 -  38   (GLN  226  - SER  241  <=> ASN   23  - ILE   38 )                          
 217: 6c70-A vgbc-A   236 - 261 <=>   40 -  65   (VAL  322  - TYR  347  <=> ASN   40  - LYS   65 )                          
 217: 6c70-A vgbc-A   265 - 275 <=>   66 -  76   (LEU  351  - THR  361  <=> VAL   66  - LEU   76 )                          
 217: 6c70-A vgbc-A   288 - 291 <=>   82 -  85   (GLY  374  - VAL  377  <=> TYR   82  - GLU   85 )                          
 217: 6c70-A vgbc-A   292 - 331 <=>  108 - 147   (TYR  378  - CYS  417  <=> PRO  108  - TYR  147 )                          
 217: 6c70-A vgbc-A   341 - 344 <=>  149 - 152   (LYS  427  - VAL  430  <=> VAL  149  - PRO  152 )                          
 217: 6c70-A vgbc-A   346 - 351 <=>  155 - 160   (ILE  432  - CYS  437  <=> ASP  155  - ILE  160 )                          
 217: 6c70-A vgbc-A   355 - 360 <=>  165 - 170   (MET  441  - ALA  446  <=> ASP  165  - SER  170 )                          
 217: 6c70-A vgbc-A   367 - 383 <=>  221 - 237   (LEU  453  - VAL  469  <=> GLN  221  - SER  237 )                          
 217: 6c70-A vgbc-A   384 - 388 <=>  395 - 399   (LEU  470  - LYS  474  <=> GLN  395  - ASP  399 )                          
 218: 6c70-A vemz-A    66 -  91 <=>    1 -  26   (ASP   68  - ARG   93  <=> MET    1  - GLY   26 )                          
 218: 6c70-A vemz-A   260 - 283 <=>   38 -  61   (ALA  346  - ALA  369  <=> THR   38  - GLY   61 )                          
 218: 6c70-A vemz-A   299 - 302 <=>   63 -  66   (TYR  385  - TYR  388  <=> CYS   63  - ASP   66 )                          
 218: 6c70-A vemz-A   351 - 357 <=>  111 - 117   (CYS  437  - ILE  443  <=> SER  111  - PRO  117 )                          
 218: 6c70-A vemz-A   362 - 365 <=>  118 - 121   (PHE  448  - VAL  451  <=> LEU  118  - ALA  121 )                          
 218: 6c70-A vemz-A   368 - 376 <=>  124 - 132   (ASP  454  - ALA  462  <=> GLU  124  - GLU  132 )                          
 219: 6c70-A vd3h-A    64 -  89 <=>   29 -  54   (ASP   66  - PRO   91  <=> ASN   29  - GLU   54 )                          
 219: 6c70-A vd3h-A    91 - 107 <=>   55 -  71   (ARG   93  - SER  109  <=> VAL   55  - ALA   71 )                          
 219: 6c70-A vd3h-A   242 - 260 <=>   73 -  91   (TYR  328  - ALA  346  <=> THR   73  - ILE   91 )                          
 219: 6c70-A vd3h-A   261 - 286 <=>   95 - 120   (TYR  347  - VAL  372  <=> THR   95  - HIS  120 )                          
 219: 6c70-A vd3h-A   287 - 290 <=>  123 - 126   (ASN  373  - ASN  376  <=> GLU  123  - LEU  126 )                          
 220: 6c70-A vdxx-A    26 -  30 <=>    1 -   5   (ASN   28  - GLU   32  <=> MET    1  - CYS    5 )                          
 220: 6c70-A vdxx-A    37 -  40 <=>   17 -  20   (ARG   39  - CYS   42  <=> MET   17  - CYS   20 )                          
 220: 6c70-A vdxx-A    63 -  93 <=>   63 -  93   (ASP   65  - LYS   95  <=> THR   63  - ARG   93 )                          
 220: 6c70-A vdxx-A    95 -  98 <=>   97 - 100   (PHE   97  - THR  100  <=> ALA   97  - PRO  100 )                          
 220: 6c70-A vdxx-A   101 - 106 <=>  101 - 106   (ILE  103  - ASN  108  <=> PRO  101  - GLY  106 )                          
 220: 6c70-A vdxx-A   203 - 206 <=>  336 - 339   (LEU  220  - ALA  223  <=> ARG  336  - ASP  339 )                          
 220: 6c70-A vdxx-A   213 - 222 <=>  351 - 360   (LEU  230  - GLU  239  <=> PRO  351  - VAL  360 )                          
 220: 6c70-A vdxx-A   223 - 228 <=>  362 - 367   (LEU  240  - LEU  314  <=> CYS  362  - TYR  367 )                          
 220: 6c70-A vdxx-A   231 - 235 <=>  370 - 374   (LYS  317  - LEU  321  <=> TYR  370  - PHE  374 )                          
 220: 6c70-A vdxx-A   248 - 281 <=>  424 - 457   (LYS  334  - TYR  367  <=> CYS  424  - ALA  457 )                          
 221: 6c70-A vgmr-A    63 -  95 <=>  529 - 561   (ASP   65  - PHE   97  <=> SER  529  - ALA  561 )                          
 221: 6c70-A vgmr-A    97 - 100 <=>  562 - 565   (LYS   99  - ALA  102  <=> ILE  562  - THR  565 )                          
 221: 6c70-A vgmr-A   253 - 283 <=>  566 - 596   (LEU  339  - ALA  369  <=> ASP  566  - LEU  596 )                          
 221: 6c70-A vgmr-A   284 - 287 <=>  598 - 601   (THR  370  - ASN  373  <=> ASP  598  - SER  601 )                          
 221: 6c70-A vgmr-A   288 - 291 <=>  604 - 607   (GLY  374  - VAL  377  <=> ALA  604  - TRP  607 )                          
 222: 6c70-A viql-A    63 -  66 <=>   62 -  65   (ASP   65  - ASP   68  <=> SER   62  - PRO   65 )                          
 222: 6c70-A viql-A    72 -  95 <=>   70 -  93   (THR   74  - PHE   97  <=> THR   70  - THR   93 )                          
 222: 6c70-A viql-A   258 - 276 <=>   94 - 112   (GLY  344  - LEU  362  <=> GLU   94  - ALA  112 )                          
 222: 6c70-A viql-A   298 - 306 <=>  114 - 122   (GLY  384  - GLN  392  <=> ARG  114  - SER  122 )                          
 222: 6c70-A viql-A   308 - 312 <=>  123 - 127   (PHE  394  - ILE  398  <=> THR  123  - PRO  127 )                          
 222: 6c70-A viql-A   316 - 321 <=>  168 - 173   (ARG  402  - SER  407  <=> ASP  168  - LEU  173 )                          
 222: 6c70-A viql-A   325 - 330 <=>  191 - 196   (MET  411  - SER  416  <=> ALA  191  - GLY  196 )                          
 222: 6c70-A viql-A   350 - 353 <=>  204 - 207   (GLN  436  - LYS  439  <=> GLN  204  - MET  207 )                          
 222: 6c70-A viql-A   385 - 388 <=>  423 - 426   (VAL  471  - LYS  474  <=> VAL  423  - LEU  426 )                          
 223: 6c70-A ve0i-A     1 -   4 <=>  319 - 322   (PHE    3  - GLN    6  <=> TYR  319  - ILE  322 )                          
 223: 6c70-A ve0i-A    31 -  34 <=>  335 - 338   (GLY   33  - PHE   36  <=> THR  335  - VAL  338 )                          
 223: 6c70-A ve0i-A    37 -  40 <=>  339 - 342   (ARG   39  - CYS   42  <=> TYR  339  - GLN  342 )                          
 223: 6c70-A ve0i-A    45 -  48 <=>  343 - 346   (LEU   47  - LEU   50  <=> MET  343  - GLY  346 )                          
 223: 6c70-A ve0i-A    60 -  63 <=>  512 - 515   (MET   62  - ASP   65  <=> LEU  512  - ASN  515 )                          
 223: 6c70-A ve0i-A    64 -  67 <=>  647 - 650   (ASP   66  - ASP   69  <=> THR  647  - VAL  650 )                          
 223: 6c70-A ve0i-A    68 -  88 <=>  727 - 747   (LEU   70  - PHE   90  <=> ASN  727  - GLU  747 )                          
 223: 6c70-A ve0i-A    90 -  94 <=>  748 - 752   (VAL   92  - ILE   96  <=> ARG  748  - ALA  752 )                          
 223: 6c70-A ve0i-A   259 - 287 <=>  753 - 781   (ASP  345  - ASN  373  <=> ALA  753  - GLU  781 )                          
 223: 6c70-A ve0i-A   308 - 313 <=>  788 - 793   (PHE  394  - PHE  399  <=> PRO  788  - SER  793 )                          
 223: 6c70-A ve0i-A   335 - 338 <=>  829 - 832   (ASP  421  - GLU  424  <=> ALA  829  - LEU  832 )                          
 223: 6c70-A ve0i-A   345 - 351 <=> 1056 -1062   (GLN  431  - CYS  437  <=> PRO 1056  - GLU 1062 )                          
 223: 6c70-A ve0i-A   353 - 356 <=> 1105 -1108   (LYS  439  - SER  442  <=> ILE 1105  - LYS 1108 )                          
 224: 6c70-A veg4-A    65 -  89 <=>    1 -  25   (VAL   67  - PRO   91  <=> MET    1  - GLU   25 )                          
 224: 6c70-A veg4-A    91 -  94 <=>   26 -  29   (ARG   93  - ILE   96  <=> THR   26  - PRO   29 )                          
 224: 6c70-A veg4-A   256 - 279 <=>   30 -  53   (ALA  342  - LEU  365  <=> SER   30  - THR   53 )                          
 224: 6c70-A veg4-A   295 - 308 <=>   54 -  67   (THR  381  - PHE  394  <=> ARG   54  - GLU   67 )                          
 224: 6c70-A veg4-A   310 - 318 <=>  118 - 126   (PHE  396  - ILE  404  <=> LEU  118  - LEU  126 )                          
 224: 6c70-A veg4-A   320 - 326 <=>  127 - 133   (GLU  406  - GLU  412  <=> THR  127  - SER  133 )                          
 224: 6c70-A veg4-A   385 - 388 <=>  260 - 263   (VAL  471  - LYS  474  <=> GLU  260  - ALA  263 )                          
 225: 6c70-A vfy2-A    64 -  88 <=>    4 -  28   (ASP   66  - PHE   90  <=> LEU    4  - SER   28 )                          
 225: 6c70-A vfy2-A    90 -  93 <=>   29 -  32   (VAL   92  - LYS   95  <=> LYS   29  - VAL   32 )                          
 225: 6c70-A vfy2-A    96 -  99 <=>   33 -  36   (TYR   98  - LEU  101  <=> MET   33  - GLY   36 )                          
 225: 6c70-A vfy2-A   256 - 288 <=>   38 -  70   (ALA  342  - GLY  374  <=> GLN   38  - GLN   70 )                          
 225: 6c70-A vfy2-A   290 - 314 <=>   71 -  95   (ASN  376  - GLY  400  <=> PRO   71  - LEU   95 )                          
 225: 6c70-A vfy2-A   318 - 321 <=>  777 - 780   (ILE  404  - SER  407  <=> ALA  777  - VAL  780 )                          
 225: 6c70-A vfy2-A   336 - 354 <=>  863 - 881   (GLY  422  - ALA  440  <=> PRO  863  - LEU  881 )                          
 226: 6c70-A vj87-A    66 -  95 <=>    1 -  30   (ASP   68  - PHE   97  <=> MET    1  - VAL   30 )                          
 226: 6c70-A vj87-A   259 - 284 <=>   32 -  57   (ASP  345  - THR  370  <=> GLN   32  - GLN   57 )                          
 226: 6c70-A vj87-A   285 - 288 <=>   59 -  62   (LYS  371  - GLY  374  <=> MET   59  - ASN   62 )                          
 226: 6c70-A vj87-A   291 - 308 <=>   84 - 101   (VAL  377  - PHE  394  <=> GLY   84  - LEU  101 )                          
 226: 6c70-A vj87-A   309 - 312 <=>  103 - 106   (LEU  395  - ILE  398  <=> SER  103  - PRO  106 )                          
 226: 6c70-A vj87-A   366 - 369 <=>  107 - 110   (SER  452  - LEU  455  <=> HIS  107  - VAL  110 )                          
 226: 6c70-A vj87-A   372 - 375 <=>  111 - 114   (SER  458  - GLY  461  <=> PRO  111  - CYS  114 )                          
 226: 6c70-A vj87-A   382 - 385 <=>  145 - 148   (MET  468  - VAL  471  <=> VAL  145  - SER  148 )                          
 227: 6c70-A ve9c-A    63 - 105 <=>   47 -  89   (ASP   65  - PRO  107  <=> THR   47  - ASP   89 )                          
 227: 6c70-A ve9c-A   259 - 286 <=>  103 - 130   (ASP  345  - VAL  372  <=> ARG  103  - GLN  130 )                          
 227: 6c70-A ve9c-A   287 - 290 <=>  133 - 136   (ASN  373  - ASN  376  <=> ALA  133  - ARG  136 )                          
 227: 6c70-A ve9c-A   300 - 303 <=>  185 - 188   (LEU  386  - THR  389  <=> SER  185  - SER  188 )                          
 227: 6c70-A ve9c-A   318 - 321 <=>  210 - 213   (ILE  404  - SER  407  <=> ILE  210  - GLN  213 )                          
 227: 6c70-A ve9c-A   354 - 357 <=>  214 - 217   (ALA  440  - ILE  443  <=> ILE  214  - ALA  217 )                          
 227: 6c70-A ve9c-A   365 - 372 <=>  220 - 227   (VAL  451  - SER  458  <=> TYR  220  - ALA  227 )                          
 228: 6c70-A vdru-A    64 -  80 <=>   53 -  69   (ASP   66  - HIS   82  <=> GLN   53  - VAL   69 )                          
 228: 6c70-A vdru-A    81 -  94 <=>   71 -  84   (PRO   83  - ILE   96  <=> GLU   71  - THR   84 )                          
 228: 6c70-A vdru-A    96 -  99 <=>   85 -  88   (TYR   98  - LEU  101  <=> VAL   85  - ASP   88 )                          
 228: 6c70-A vdru-A   257 - 287 <=>   89 - 119   (VAL  343  - ASN  373  <=> ARG   89  - ALA  119 )                          
 228: 6c70-A vdru-A   289 - 312 <=>  158 - 181   (VAL  375  - ILE  398  <=> THR  158  - SER  181 )                          
 228: 6c70-A vdru-A   330 - 335 <=>  204 - 209   (SER  416  - ASP  421  <=> ASP  204  - PHE  209 )                          
 228: 6c70-A vdru-A   336 - 340 <=>  211 - 215   (GLY  422  - ALA  426  <=> SER  211  - HIS  215 )                          
 228: 6c70-A vdru-A   356 - 359 <=>  244 - 247   (SER  442  - GLY  445  <=> VAL  244  - ILE  247 )                          
 228: 6c70-A vdru-A   363 - 366 <=>  248 - 251   (PHE  449  - SER  452  <=> GLU  248  - VAL  251 )                          
 228: 6c70-A vdru-A   368 - 379 <=>  252 - 263   (ASP  454  - THR  465  <=> VAL  252  - ARG  263 )                          
 229: 6c70-A vgx1-A    62 -  65 <=>   10 -  13   (SER   64  - VAL   67  <=> THR   10  - VAL   13 )                          
 229: 6c70-A vgx1-A    68 -  97 <=>   14 -  43   (LEU   70  - LYS   99  <=> HIS   14  - ARG   43 )                          
 229: 6c70-A vgx1-A    99 - 103 <=>   44 -  48   (LEU  101  - ASN  105  <=> GLU   44  - PRO   48 )                          
 229: 6c70-A vgx1-A   252 - 256 <=>   51 -  55   (ARG  338  - ALA  342  <=> ALA   51  - ARG   55 )                          
 229: 6c70-A vgx1-A   258 - 283 <=>   56 -  81   (GLY  344  - ALA  369  <=> GLN   56  - GLY   81 )                          
 229: 6c70-A vgx1-A   294 - 309 <=>   82 -  97   (ALA  380  - LEU  395  <=> VAL   82  - ILE   97 )                          
 229: 6c70-A vgx1-A   312 - 316 <=>  131 - 135   (ILE  398  - ARG  402  <=> VAL  131  - LEU  135 )                          
 229: 6c70-A vgx1-A   319 - 323 <=>  137 - 141   (GLU  405  - SER  409  <=> ALA  137  - PRO  141 )                          
 229: 6c70-A vgx1-A   354 - 357 <=>  145 - 148   (ALA  440  - ILE  443  <=> GLY  145  - CYS  148 )                          
 229: 6c70-A vgx1-A   371 - 374 <=>  197 - 200   (ALA  457  - LEU  460  <=> ASP  197  - VAL  200 )                          
 230: 6c70-A veek-A    16 -  19 <=> 1195 -1198   (VAL   18  - GLY   21  <=> SER 1195  - GLU 1198 )                          
 230: 6c70-A veek-A    24 -  29 <=> 1199 -1204   (MET   26  - SER   31  <=> PHE 1199  - PRO 1204 )                          
 230: 6c70-A veek-A    49 -  63 <=> 1224 -1238   (LEU   51  - ASP   65  <=> GLN 1224  - GLN 1238 )                          
 230: 6c70-A veek-A    65 -  89 <=> 1444 -1468   (VAL   67  - PRO   91  <=> SER 1444  - ALA 1468 )                          
 230: 6c70-A veek-A    94 - 101 <=> 1470 -1477   (ILE   96  - ILE  103  <=> ARG 1470  - MET 1477 )                          
 230: 6c70-A veek-A   102 - 106 <=> 1479 -1483   (TRP  104  - ASN  108  <=> THR 1479  - SER 1483 )                          
 230: 6c70-A veek-A   245 - 287 <=> 1485 -1527   (GLU  331  - ASN  373  <=> ALA 1485  - SER 1527 )                          
 230: 6c70-A veek-A   288 - 315 <=> 1714 -1741   (GLY  374  - ASN  401  <=> SER 1714  - GLU 1741 )                          
 230: 6c70-A veek-A   322 - 327 <=> 1755 -1760   (SER  408  - ALA  413  <=> ARG 1755  - SER 1760 )                          
 230: 6c70-A veek-A   330 - 333 <=> 1761 -1764   (SER  416  - TRP  419  <=> THR 1761  - PHE 1764 )                          
 230: 6c70-A veek-A   336 - 339 <=> 1765 -1768   (GLY  422  - GLU  425  <=> GLY 1765  - ARG 1768 )                          
 231: 6c70-A vf63-A    57 -  61 <=>    4 -   8   (ASN   59  - GLU   63  <=> SER    4  - PHE    8 )                          
 231: 6c70-A vf63-A    64 -  78 <=>  102 - 116   (ASP   66  - PHE   80  <=> SER  102  - ARG  116 )                          
 231: 6c70-A vf63-A    79 -  92 <=>  118 - 131   (LEU   81  - SER   94  <=> VAL  118  - LYS  131 )                          
 231: 6c70-A vf63-A    94 - 105 <=>  132 - 143   (ILE   96  - PRO  107  <=> ARG  132  - SER  143 )                          
 231: 6c70-A vf63-A   113 - 117 <=>  148 - 152   (GLU  115  - ARG  119  <=> ALA  148  - ARG  152 )                          
 231: 6c70-A vf63-A   227 - 231 <=>  159 - 163   (GLY  313  - LYS  317  <=> GLY  159  - SER  163 )                          
 231: 6c70-A vf63-A   235 - 238 <=>  164 - 167   (LEU  321  - SER  324  <=> ALA  164  - LYS  167 )                          
 231: 6c70-A vf63-A   241 - 255 <=>  168 - 182   (LYS  327  - THR  341  <=> THR  168  - GLU  182 )                          
 231: 6c70-A vf63-A   260 - 283 <=>  189 - 212   (ALA  346  - ALA  369  <=> SER  189  - GLY  212 )                          
 231: 6c70-A vf63-A   284 - 287 <=>  214 - 217   (THR  370  - ASN  373  <=> VAL  214  - HIS  217 )                          
 231: 6c70-A vf63-A   288 - 291 <=>  220 - 223   (GLY  374  - VAL  377  <=> ASN  220  - ALA  223 )                          
 232: 6c70-A vegz-A    10 -  15 <=>   16 -  21   (LEU   12  - ARG   17  <=> TYR   16  - LYS   21 )                          
 232: 6c70-A vegz-A    63 -  90 <=>  104 - 131   (ASP   65  - VAL   92  <=> GLY  104  - SER  131 )                          
 232: 6c70-A vegz-A    92 -  95 <=>  132 - 135   (SER   94  - PHE   97  <=> PRO  132  - GLY  135 )                          
 232: 6c70-A vegz-A   252 - 255 <=>  137 - 140   (ARG  338  - THR  341  <=> GLU  137  - VAL  140 )                          
 232: 6c70-A vegz-A   257 - 282 <=>  141 - 166   (VAL  343  - GLN  368  <=> CYS  141  - GLN  166 )                          
 232: 6c70-A vegz-A   293 - 301 <=>  804 - 812   (ALA  379  - LEU  387  <=> ILE  804  - ARG  812 )                          
 233: 6c70-A vjg1-A    63 -  98 <=>  383 - 418   (ASP   65  - THR  100  <=> GLN  383  - GLN  418 )                          
 233: 6c70-A vjg1-A   253 - 286 <=>  419 - 452   (LEU  339  - VAL  372  <=> ASP  419  - GLU  452 )                          
 233: 6c70-A vjg1-A   292 - 308 <=>  453 - 469   (TYR  378  - PHE  394  <=> ASN  453  - SER  469 )                          
 233: 6c70-A vjg1-A   370 - 379 <=>  470 - 479   (PHE  456  - THR  465  <=> GLU  470  - ALA  479 )                          
 234: 6c70-A vfq0-A    64 -  89 <=>   18 -  43   (ASP   66  - PRO   91  <=> ASP   18  - LYS   43 )                          
 234: 6c70-A vfq0-A    91 -  98 <=>   44 -  51   (ARG   93  - THR  100  <=> LEU   44  - THR   51 )                          
 234: 6c70-A vfq0-A   251 - 286 <=>   53 -  88   (VAL  337  - VAL  372  <=> GLY   53  - ASP   88 )                          
 234: 6c70-A vfq0-A   287 - 290 <=>   91 -  94   (ASN  373  - ASN  376  <=> GLN   91  - THR   94 )                          
 235: 6c70-A vd22-A     9 -  12 <=>  151 - 154   (ASP   11  - PRO   14  <=> SER  151  - ARG  154 )                          
 235: 6c70-A vd22-A    30 -  33 <=>  279 - 282   (GLU   32  - LYS   35  <=> GLU  279  - LEU  282 )                          
 235: 6c70-A vd22-A    35 -  38 <=>  283 - 286   (PRO   37  - ILE   40  <=> ALA  283  - LYS  286 )                          
 235: 6c70-A vd22-A    45 -  49 <=>  288 - 292   (LEU   47  - LEU   51  <=> VAL  288  - LYS  292 )                          
 235: 6c70-A vd22-A    56 -  59 <=>  314 - 317   (VAL   58  - MET   61  <=> GLU  314  - PRO  317 )                          
 235: 6c70-A vd22-A    65 -  85 <=>  363 - 383   (VAL   67  - MET   87  <=> THR  363  - GLY  383 )                          
 235: 6c70-A vd22-A    87 -  91 <=>  384 - 388   (TYR   89  - ARG   93  <=> LEU  384  - GLU  388 )                          
 235: 6c70-A vd22-A   258 - 279 <=>  389 - 410   (GLY  344  - LEU  365  <=> ASP  389  - LYS  410 )                          
 235: 6c70-A vd22-A   294 - 297 <=>  412 - 415   (ALA  380  - ILE  383  <=> ASP  412  - VAL  415 )                          
 236: 6c70-A vfbu-A    64 -  99 <=>    1 -  36   (ASP   66  - LEU  101  <=> MET    1  - PRO   36 )                          
 236: 6c70-A vfbu-A   256 - 280 <=>   38 -  62   (ALA  342  - ALA  366  <=> VAL   38  - GLU   62 )                          
 236: 6c70-A vfbu-A   281 - 286 <=>   64 -  69   (TYR  367  - VAL  372  <=> MET   64  - VAL   69 )                          
 236: 6c70-A vfbu-A   287 - 291 <=>   72 -  76   (ASN  373  - VAL  377  <=> GLY   72  - LYS   76 )                          
 236: 6c70-A vfbu-A   297 - 301 <=>   78 -  82   (ILE  383  - LEU  387  <=> VAL   78  - PHE   82 )                          
 236: 6c70-A vfbu-A   368 - 371 <=>   86 -  89   (ASP  454  - ALA  457  <=> ARG   86  - HIS   89 )                          
 237: 6c70-A vh06-A    72 -  88 <=>    1 -  17   (THR   74  - PHE   90  <=> MET    1  - PRO   17 )                          
 237: 6c70-A vh06-A    95 -  98 <=>   20 -  23   (PHE   97  - THR  100  <=> ALA   20  - GLU   23 )                          
 237: 6c70-A vh06-A   101 - 107 <=>   24 -  30   (ILE  103  - SER  109  <=> THR   24  - ALA   30 )                          
 237: 6c70-A vh06-A   262 - 265 <=>   41 -  44   (GLY  348  - LEU  351  <=> VAL   41  - THR   44 )                          
 237: 6c70-A vh06-A   268 - 286 <=>   45 -  63   (HIS  354  - VAL  372  <=> GLN   45  - ASP   63 )                          
 237: 6c70-A vh06-A   292 - 318 <=>   65 -  91   (TYR  378  - ILE  404  <=> LYS   65  - VAL   91 )                          
 237: 6c70-A vh06-A   320 - 324 <=>   92 -  96   (GLU  406  - VAL  410  <=> GLY   92  - LYS   96 )                          
 237: 6c70-A vh06-A   327 - 330 <=>   97 - 100   (ALA  413  - SER  416  <=> PRO   97  - PRO  100 )                          
 237: 6c70-A vh06-A   339 - 342 <=>  102 - 105   (GLU  425  - THR  428  <=> GLY  102  - LEU  105 )                          
 237: 6c70-A vh06-A   364 - 388 <=>  117 - 141   (THR  450  - LYS  474  <=> PRO  117  - ASP  141 )                          
 238: 6c70-A vdxk-A    39 -  66 <=> 1692 -1719   (TYR   41  - ASP   68  <=> THR 1692  - ASP 1719 )                          
 238: 6c70-A vdxk-A    67 -  81 <=> 1721 -1735   (ASP   69  - PRO   83  <=> LYS 1721  - PRO 1735 )                          
 238: 6c70-A vdxk-A   192 - 198 <=> 1737 -1743   (SER  209  - LEU  215  <=> VAL 1737  - THR 1743 )                          
 238: 6c70-A vdxk-A   260 - 264 <=> 1745 -1749   (ALA  346  - ALA  350  <=> LYS 1745  - ASP 1749 )                          
 238: 6c70-A vdxk-A   266 - 284 <=> 1750 -1768   (LEU  352  - THR  370  <=> LYS 1750  - ASP 1768 )                          
 238: 6c70-A vdxk-A   285 - 288 <=> 1770 -1773   (LYS  371  - GLY  374  <=> LEU 1770  - GLU 1773 )                          
 238: 6c70-A vdxk-A   289 - 316 <=> 1793 -1820   (VAL  375  - ARG  402  <=> ALA 1793  - GLN 1820 )                          
 238: 6c70-A vdxk-A   319 - 330 <=> 1849 -1860   (GLU  405  - SER  416  <=> ARG 1849  - LEU 1860 )                          
 238: 6c70-A vdxk-A   331 - 334 <=> 1862 -1865   (CYS  417  - TYR  420  <=> ASP 1862  - ASN 1865 )                          
 238: 6c70-A vdxk-A   336 - 339 <=> 1866 -1869   (GLY  422  - GLU  425  <=> ALA 1866  - PRO 1869 )                          
 238: 6c70-A vdxk-A   355 - 358 <=> 1883 -1886   (MET  441  - SER  444  <=> SER 1883  - SER 1886 )                          
 238: 6c70-A vdxk-A   361 - 364 <=> 1887 -1890   (LYS  447  - THR  450  <=> HIS 1887  - ILE 1890 )                          
 238: 6c70-A vdxk-A   371 - 376 <=> 1892 -1897   (ALA  457  - ALA  462  <=> LEU 1892  - ASN 1897 )                          
 239: 6c70-A vfrk-A    11 -  14 <=>  272 - 275   (LEU   13  - ILE   16  <=> ASP  272  - MET  275 )                          
 239: 6c70-A vfrk-A    19 -  22 <=>  276 - 279   (GLY   21  - HIS   24  <=> PRO  276  - ARG  279 )                          
 239: 6c70-A vfrk-A    64 -  95 <=>  314 - 345   (ASP   66  - PHE   97  <=> LYS  314  - ASP  345 )                          
 239: 6c70-A vfrk-A   259 - 279 <=>  347 - 367   (ASP  345  - LEU  365  <=> ASP  347  - VAL  367 )                          
 239: 6c70-A vfrk-A   282 - 285 <=>  368 - 371   (GLN  368  - LYS  371  <=> GLN  368  - GLN  371 )                          
 239: 6c70-A vfrk-A   287 - 290 <=>  372 - 375   (ASN  373  - ASN  376  <=> LEU  372  - VAL  375 )                          
 239: 6c70-A vfrk-A   315 - 329 <=>  709 - 723   (ASN  401  - TYR  415  <=> ARG  709  - LEU  723 )                          
 239: 6c70-A vfrk-A   332 - 336 <=>  773 - 777   (HIS  418  - GLY  422  <=> SER  773  - TYR  777 )                          
 239: 6c70-A vfrk-A   337 - 340 <=>  780 - 783   (SER  423  - ALA  426  <=> SER  780  - LYS  783 )                          
 240: 6c70-A vful-A     2 -   5 <=>   56 -  59   (LYS    4  - GLY    7  <=> TRP   56  - THR   59 )                          
 240: 6c70-A vful-A    19 -  22 <=>   96 -  99   (GLY   21  - HIS   24  <=> THR   96  - TYR   99 )                          
 240: 6c70-A vful-A    23 -  26 <=>  102 - 105   (PHE   25  - ASN   28  <=> ARG  102  - LYS  105 )                          
 240: 6c70-A vful-A    92 -  97 <=>  107 - 112   (SER   94  - LYS   99  <=> PHE  107  - GLY  112 )                          
 240: 6c70-A vful-A   120 - 137 <=>  197 - 214   (ALA  122  - THR  139  <=> ARG  197  - GLN  214 )                          
 240: 6c70-A vful-A   139 - 146 <=>  215 - 222   (PHE  141  - GLY  148  <=> VAL  215  - ASN  222 )                          
 240: 6c70-A vful-A   159 - 162 <=>  224 - 227   (MET  176  - THR  179  <=> SER  224  - LEU  227 )                          
 240: 6c70-A vful-A   164 - 167 <=>  232 - 235   (TYR  181  - ASN  184  <=> VAL  232  - GLU  235 )                          
 240: 6c70-A vful-A   169 - 172 <=>  253 - 256   (MET  186  - ALA  189  <=> LEU  253  - VAL  256 )                          
 240: 6c70-A vful-A   173 - 192 <=>  258 - 277   (GLY  190  - SER  209  <=> GLN  258  - GLN  277 )                          
 240: 6c70-A vful-A   193 - 226 <=>  279 - 312   (ASN  210  - THR  243  <=> VAL  279  - GLN  312 )                          
 240: 6c70-A vful-A   228 - 270 <=>  339 - 381   (LEU  314  - LEU  356  <=> GLU  339  - LYS  381 )                          
 241: 6c70-A vd69-A   229 - 258 <=>    1 -  30   (THR  315  - GLY  344  <=> MET    1  - LEU   30 )                          
 241: 6c70-A vd69-A   264 - 283 <=>   33 -  52   (ALA  350  - ALA  369  <=> TRP   33  - ARG   52 )                          
 241: 6c70-A vd69-A   293 - 329 <=>   53 -  89   (ALA  379  - TYR  415  <=> THR   53  - THR   89 )                          
 241: 6c70-A vd69-A   344 - 347 <=>   90 -  93   (VAL  430  - VAL  433  <=> GLU   90  - LEU   93 )                          
 241: 6c70-A vd69-A   352 - 358 <=>   98 - 104   (GLN  438  - SER  444  <=> VAL   98  - LEU  104 )                          
 241: 6c70-A vd69-A   363 - 366 <=>  105 - 108   (PHE  449  - SER  452  <=> GLU  105  - ARG  108 )                          
 241: 6c70-A vd69-A   368 - 386 <=>  109 - 127   (ASP  454  - GLN  472  <=> ALA  109  - GLU  127 )                          
 242: 6c70-A vd7i-A    65 -  89 <=>  103 - 127   (VAL   67  - PRO   91  <=> CYS  103  - ALA  127 )                          
 242: 6c70-A vd7i-A    92 -  95 <=>  128 - 131   (SER   94  - PHE   97  <=> GLY  128  - GLY  131 )                          
 242: 6c70-A vd7i-A   260 - 266 <=>  132 - 138   (ALA  346  - LEU  352  <=> TRP  132  - GLU  138 )                          
 242: 6c70-A vd7i-A   267 - 287 <=>  140 - 160   (LEU  353  - ASN  373  <=> GLU  140  - GLY  160 )                          
 242: 6c70-A vd7i-A   291 - 294 <=>  166 - 169   (VAL  377  - ALA  380  <=> GLN  166  - THR  169 )                          
 242: 6c70-A vd7i-A   295 - 309 <=>  179 - 193   (THR  381  - LEU  395  <=> PRO  179  - ASP  193 )                          
 242: 6c70-A vd7i-A   312 - 319 <=>  501 - 508   (ILE  398  - GLU  405  <=> LYS  501  - LEU  508 )                          
 242: 6c70-A vd7i-A   320 - 325 <=>  512 - 517   (GLU  406  - MET  411  <=> CYS  512  - GLU  517 )                          
 243: 6c70-A vfun-A    64 - 100 <=>   27 -  63   (ASP   66  - ALA  102  <=> GLY   27  - THR   63 )                          
 243: 6c70-A vfun-A   244 - 284 <=>  269 - 309   (VAL  330  - THR  370  <=> GLU  269  - LYS  309 )                          
 243: 6c70-A vfun-A   285 - 290 <=>  311 - 316   (LYS  371  - ASN  376  <=> THR  311  - LYS  316 )                          
 244: 6c70-A vg02-A    63 -  66 <=>    5 -   8   (ASP   65  - ASP   68  <=> ILE    5  - PHE    8 )                          
 244: 6c70-A vg02-A    68 -  88 <=>    9 -  29   (LEU   70  - PHE   90  <=> GLY    9  - SER   29 )                          
 244: 6c70-A vg02-A    90 -  93 <=>   30 -  33   (VAL   92  - LYS   95  <=> THR   30  - PHE   33 )                          
 244: 6c70-A vg02-A    96 -  99 <=>   34 -  37   (TYR   98  - LEU  101  <=> VAL   34  - VAL   37 )                          
 244: 6c70-A vg02-A   255 - 282 <=>   38 -  65   (THR  341  - GLN  368  <=> LYS   38  - GLY   65 )                          
 245: 6c70-A vile-A     4 -  15 <=>  600 - 611   (GLN    6  - ARG   17  <=> VAL  600  - SER  611 )                          
 245: 6c70-A vile-A    53 -  56 <=>  721 - 724   (MET   55  - VAL   58  <=> LEU  721  - THR  724 )                          
 245: 6c70-A vile-A    63 -  92 <=>  753 - 782   (ASP   65  - SER   94  <=> CYS  753  - VAL  782 )                          
 245: 6c70-A vile-A   257 - 282 <=>  783 - 808   (VAL  343  - GLN  368  <=> GLY  783  - SER  808 )                          
 245: 6c70-A vile-A   292 - 298 <=>  812 - 818   (TYR  378  - GLY  384  <=> ASN  812  - ALA  818 )                          
 245: 6c70-A vile-A   301 - 305 <=>  830 - 834   (LEU  387  - GLY  391  <=> TYR  830  - ALA  834 )                          
 245: 6c70-A vile-A   322 - 328 <=>  892 - 898   (SER  408  - ALA  414  <=> ARG  892  - SER  898 )                          
 245: 6c70-A vile-A   330 - 333 <=>  923 - 926   (SER  416  - TRP  419  <=> VAL  923  - ASP  926 )                          
 245: 6c70-A vile-A   334 - 337 <=>  979 - 982   (TYR  420  - SER  423  <=> CYS  979  - LYS  982 )                          
 246: 6c70-A vd3j-A     1 -   4 <=>  126 - 129   (PHE    3  - GLN    6  <=> SER  126  - GLU  129 )                          
 246: 6c70-A vd3j-A    14 -  22 <=>  136 - 144   (ILE   16  - HIS   24  <=> CYS  136  - LEU  144 )                          
 246: 6c70-A vd3j-A    40 -  43 <=>  147 - 150   (CYS   42  - THR   45  <=> ILE  147  - GLY  150 )                          
 246: 6c70-A vd3j-A    46 -  52 <=>  168 - 174   (LEU   48  - GLY   54  <=> LEU  168  - PRO  174 )                          
 246: 6c70-A vd3j-A    73 -  81 <=>  219 - 227   (ILE   75  - PRO   83  <=> ALA  219  - ALA  227 )                          
 246: 6c70-A vd3j-A   191 - 205 <=>  228 - 242   (VAL  208  - PHE  222  <=> ILE  228  - ALA  242 )                          
 246: 6c70-A vd3j-A   208 - 211 <=>  243 - 246   (GLU  225  - GLN  228  <=> GLN  243  - LEU  246 )                          
 246: 6c70-A vd3j-A   250 - 279 <=>  247 - 276   (VAL  336  - LEU  365  <=> THR  247  - ALA  276 )                          
 246: 6c70-A vd3j-A   281 - 284 <=>  277 - 280   (TYR  367  - THR  370  <=> SER  277  - GLU  280 )                          
 246: 6c70-A vd3j-A   294 - 326 <=>  282 - 314   (ALA  380  - GLU  412  <=> GLN  282  - HIS  314 )                          
 246: 6c70-A vd3j-A   328 - 333 <=>  315 - 320   (ALA  414  - TRP  419  <=> ILE  315  - SER  320 )                          
 246: 6c70-A vd3j-A   340 - 343 <=>  321 - 324   (ALA  426  - PHE  429  <=> SER  321  - VAL  324 )                          
 246: 6c70-A vd3j-A   355 - 358 <=>  335 - 338   (MET  441  - SER  444  <=> ARG  335  - TYR  338 )                          
 246: 6c70-A vd3j-A   363 - 366 <=>  339 - 342   (PHE  449  - SER  452  <=> ILE  339  - MET  342 )                          
 246: 6c70-A vd3j-A   368 - 386 <=>  343 - 361   (ASP  454  - GLN  472  <=> HIS  343  - GLU  361 )                          
 247: 6c70-A viyq-A    31 -  34 <=> 1112 -1115   (GLY   33  - PHE   36  <=> LYS 1112  - CYS 1115 )                          
 247: 6c70-A viyq-A    37 -  61 <=> 1116 -1140   (ARG   39  - GLU   63  <=> ARG 1116  - ASN 1140 )                          
 247: 6c70-A viyq-A    63 -  90 <=> 1143 -1170   (ASP   65  - VAL   92  <=> ILE 1143  - PRO 1170 )                          
 247: 6c70-A viyq-A   109 - 112 <=> 1185 -1188   (PRO  111  - ALA  114  <=> ALA 1185  - SER 1188 )                          
 247: 6c70-A viyq-A   131 - 134 <=> 1218 -1221   (PHE  133  - ALA  136  <=> ASN 1218  - SER 1221 )                          
 247: 6c70-A viyq-A   200 - 203 <=> 1223 -1226   (CYS  217  - LEU  220  <=> GLN 1223  - ALA 1226 )                          
 247: 6c70-A viyq-A   256 - 261 <=> 1228 -1233   (ALA  342  - TYR  347  <=> ASP 1228  - PRO 1233 )                          
 247: 6c70-A viyq-A   262 - 286 <=> 1235 -1259   (GLY  348  - VAL  372  <=> LYS 1235  - ASN 1259 )                          
 247: 6c70-A viyq-A   369 - 372 <=> 1263 -1266   (LEU  455  - SER  458  <=> SER 1263  - PRO 1266 )                          
 248: 6c70-A vi1n-A    15 -  21 <=>    1 -   7   (ARG   17  - GLY   23  <=> MET    1  - LEU    7 )                          
 248: 6c70-A vi1n-A    43 -  55 <=>   10 -  22   (THR   45  - ALA   57  <=> VAL   10  - CYS   22 )                          
 248: 6c70-A vi1n-A    58 -  61 <=>   23 -  26   (LEU   60  - GLU   63  <=> ALA   23  - LEU   26 )                          
 248: 6c70-A vi1n-A    63 -  93 <=>   29 -  59   (ASP   65  - LYS   95  <=> HIS   29  - MET   59 )                          
 248: 6c70-A vi1n-A    99 - 102 <=>   64 -  67   (LEU  101  - TRP  104  <=> PHE   64  - HIS   67 )                          
 248: 6c70-A vi1n-A   251 - 283 <=>   68 - 100   (VAL  337  - ALA  369  <=> ARG   68  - CYS  100 )                          
 248: 6c70-A vi1n-A   284 - 287 <=>  102 - 105   (THR  370  - ASN  373  <=> ALA  102  - VAL  105 )                          
 248: 6c70-A vi1n-A   288 - 291 <=>  108 - 111   (GLY  374  - VAL  377  <=> VAL  108  - LEU  111 )                          
 249: 6c70-A vedu-A    63 -  92 <=>   80 - 109   (ASP   65  - SER   94  <=> SER   80  - GLY  109 )                          
 249: 6c70-A vedu-A   187 - 194 <=>  115 - 122   (ILE  204  - SER  211  <=> THR  115  - PHE  122 )                          
 249: 6c70-A vedu-A   196 - 202 <=>  133 - 139   (ASP  213  - TRP  219  <=> TYR  133  - ASP  139 )                          
 249: 6c70-A vedu-A   254 - 257 <=>  143 - 146   (VAL  340  - VAL  343  <=> ASP  143  - HIS  146 )                          
 249: 6c70-A vedu-A   259 - 286 <=>  147 - 174   (ASP  345  - VAL  372  <=> VAL  147  - VAL  174 )                          
 249: 6c70-A vedu-A   287 - 290 <=>  177 - 180   (ASN  373  - ASN  376  <=> LYS  177  - TYR  180 )                          
 250: 6c70-A vdf0-A    63 -  91 <=>  191 - 219   (ASP   65  - ARG   93  <=> ASN  191  - ALA  219 )                          
 250: 6c70-A vdf0-A   258 - 288 <=>  221 - 251   (GLY  344  - GLY  374  <=> GLY  221  - PRO  251 )                          
 250: 6c70-A vdf0-A   382 - 386 <=>  258 - 262   (MET  468  - GLN  472  <=> ILE  258  - GLN  262 )                          
 251: 6c70-A vggu-A    64 -  89 <=>    1 -  26   (ASP   66  - PRO   91  <=> MET    1  - THR   26 )                          
 251: 6c70-A vggu-A    91 -  95 <=>   27 -  31   (ARG   93  - PHE   97  <=> VAL   27  - SER   31 )                          
 251: 6c70-A vggu-A   194 - 197 <=>   34 -  37   (SER  211  - VAL  214  <=> LEU   34  - PHE   37 )                          
 251: 6c70-A vggu-A   254 - 260 <=>   89 -  95   (VAL  340  - ALA  346  <=> HIS   89  - LEU   95 )                          
 251: 6c70-A vggu-A   261 - 285 <=>   97 - 121   (TYR  347  - LYS  371  <=> ALA   97  - GLN  121 )                          
 251: 6c70-A vggu-A   286 - 290 <=>  123 - 127   (VAL  372  - ASN  376  <=> GLU  123  - TYR  127 )                          
 252: 6c70-A vigs-A    64 -  89 <=>   26 -  51   (ASP   66  - PRO   91  <=> SER   26  - ASP   51 )                          
 252: 6c70-A vigs-A    91 - 102 <=>   52 -  63   (ARG   93  - TRP  104  <=> GLU   52  - LYS   63 )                          
 252: 6c70-A vigs-A   253 - 256 <=>   64 -  67   (LEU  339  - ALA  342  <=> ASN   64  - MET   67 )                          
 252: 6c70-A vigs-A   257 - 260 <=>   69 -  72   (VAL  343  - ALA  346  <=> LEU   69  - MET   72 )                          
 252: 6c70-A vigs-A   261 - 286 <=>   75 - 100   (TYR  347  - VAL  372  <=> LYS   75  - GLN  100 )                          
 252: 6c70-A vigs-A   287 - 290 <=>  103 - 106   (ASN  373  - ASN  376  <=> THR  103  - MET  106 )                          
 253: 6c70-A vdps-A    31 -  38 <=>   77 -  84   (GLY   33  - ILE   40  <=> HIS   77  - ILE   84 )                          
 253: 6c70-A vdps-A    50 -  53 <=>  166 - 169   (GLN   52  - MET   55  <=> HIS  166  - VAL  169 )                          
 253: 6c70-A vdps-A    59 -  62 <=>  174 - 177   (MET   61  - SER   64  <=> HIS  174  - THR  177 )                          
 253: 6c70-A vdps-A   151 - 156 <=>  215 - 220   (GLU  153  - PRO  173  <=> THR  215  - THR  220 )                          
 253: 6c70-A vdps-A   168 - 179 <=>  223 - 234   (ALA  185  - ILE  196  <=> TYR  223  - ASN  234 )                          
 253: 6c70-A vdps-A   291 - 325 <=>  240 - 274   (VAL  377  - MET  411  <=> PHE  240  - THR  274 )                          
 253: 6c70-A vdps-A   350 - 356 <=>  276 - 282   (GLN  436  - SER  442  <=> SER  276  - PHE  282 )                          
 253: 6c70-A vdps-A   364 - 385 <=>  286 - 307   (THR  450  - VAL  471  <=> LEU  286  - GLY  307 )                          
 254: 6c70-A vgl3-A    64 -  89 <=>   52 -  77   (ASP   66  - PRO   91  <=> ARG   52  - GLU   77 )                          
 254: 6c70-A vgl3-A    91 - 103 <=>   78 -  90   (ARG   93  - ASN  105  <=> LEU   78  - SER   90 )                          
 254: 6c70-A vgl3-A   227 - 286 <=>  129 - 188   (GLY  313  - VAL  372  <=> LEU  129  - GLU  188 )                          
 254: 6c70-A vgl3-A   287 - 290 <=>  191 - 194   (ASN  373  - ASN  376  <=> TYR  191  - SER  194 )                          
 254: 6c70-A vgl3-A   385 - 388 <=>  390 - 393   (VAL  471  - LYS  474  <=> LEU  390  - LEU  393 )                          
 255: 6c70-A vhbg-A    63 -  92 <=>    1 -  30   (ASP   65  - SER   94  <=> MET    1  - GLY   30 )                          
 255: 6c70-A vhbg-A   260 - 264 <=>   31 -  35   (ALA  346  - ALA  350  <=> ALA   31  - LEU   35 )                          
 255: 6c70-A vhbg-A   267 - 284 <=>   36 -  53   (LEU  353  - THR  370  <=> SER   36  - PHE   53 )                          
 255: 6c70-A vhbg-A   285 - 288 <=>   55 -  58   (LYS  371  - GLY  374  <=> HIS   55  - VAL   58 )                          
 256: 6c70-A vfng-A     5 -   8 <=> 1007 -1010   (GLY    7  - ALA   10  <=> SER 1007  - GLY 1010 )                          
 256: 6c70-A vfng-A    31 -  35 <=> 1227 -1231   (GLY   33  - PRO   37  <=> TYR 1227  - LEU 1231 )                          
 256: 6c70-A vfng-A    61 -  64 <=> 1415 -1418   (GLU   63  - ASP   66  <=> LEU 1415  - ASN 1418 )                          
 256: 6c70-A vfng-A    67 -  77 <=> 1626 -1636   (ASP   69  - PHE   79  <=> GLY 1626  - ARG 1636 )                          
 256: 6c70-A vfng-A    78 -  91 <=> 1638 -1651   (PHE   80  - ARG   93  <=> ASP 1638  - ASN 1651 )                          
 256: 6c70-A vfng-A   260 - 287 <=> 1652 -1679   (ALA  346  - ASN  373  <=> LYS 1652  - SER 1679 )                          
 256: 6c70-A vfng-A   365 - 369 <=> 1687 -1691   (VAL  451  - LEU  455  <=> SER 1687  - THR 1691 )                          
 257: 6c70-A vi89-A    27 -  32 <=>   17 -  22   (TYR   29  - LYS   34  <=> LEU   17  - ALA   22 )                          
 257: 6c70-A vi89-A   149 - 152 <=>   51 -  54   (PHE  151  - ASP  154  <=> SER   51  - ASN   54 )                          
 257: 6c70-A vi89-A   165 - 168 <=>  533 - 536   (PRO  182  - ALA  185  <=> ASP  533  - LEU  536 )                          
 257: 6c70-A vi89-A   174 - 223 <=>  537 - 586   (HIS  191  - LEU  240  <=> THR  537  - LEU  586 )                          
 257: 6c70-A vi89-A   226 - 231 <=>  615 - 620   (THR  243  - LYS  317  <=> LEU  615  - ASP  620 )                          
 257: 6c70-A vi89-A   234 - 259 <=>  622 - 647   (MET  320  - ASP  345  <=> GLU  622  - THR  647 )                          
 257: 6c70-A vi89-A   261 - 277 <=>  648 - 664   (TYR  347  - THR  363  <=> MET  648  - GLU  664 )                          
 257: 6c70-A vi89-A   278 - 284 <=>  666 - 672   (LEU  364  - THR  370  <=> GLN  666  - GLN  672 )                          
 257: 6c70-A vi89-A   285 - 288 <=>  674 - 677   (LYS  371  - GLY  374  <=> GLU  674  - LEU  677 )                          
 257: 6c70-A vi89-A   382 - 385 <=>  720 - 723   (MET  468  - VAL  471  <=> LYS  720  - ALA  723 )                          
 258: 6c70-A vfk5-A     5 -   9 <=>  244 - 248   (GLY    7  - ASP   11  <=> LEU  244  - ARG  248 )                          
 258: 6c70-A vfk5-A    10 -  13 <=>  250 - 253   (LEU   12  - ASN   15  <=> ASN  250  - ARG  253 )                          
 258: 6c70-A vfk5-A    40 -  43 <=>  737 - 740   (CYS   42  - THR   45  <=> VAL  737  - GLN  740 )                          
 258: 6c70-A vfk5-A    63 -  93 <=>  813 - 843   (ASP   65  - LYS   95  <=> LYS  813  - PRO  843 )                          
 258: 6c70-A vfk5-A   255 - 258 <=>  851 - 854   (THR  341  - GLY  344  <=> THR  851  - GLY  854 )                          
 258: 6c70-A vfk5-A   261 - 284 <=>  855 - 878   (TYR  347  - THR  370  <=> LEU  855  - VAL  878 )                          
 258: 6c70-A vfk5-A   285 - 290 <=>  880 - 885   (LYS  371  - ASN  376  <=> TYR  880  - ALA  885 )                          
 258: 6c70-A vfk5-A   324 - 339 <=>  991 -1006   (VAL  410  - GLU  425  <=> LEU  991  - LEU 1006 )                          
 259: 6c70-A vjbm-A    28 -  62 <=>    3 -  37   (TYR   30  - SER   64  <=> SER    3  - PRO   37 )                          
 259: 6c70-A vjbm-A    64 -  93 <=>   39 -  68   (ASP   66  - LYS   95  <=> SER   39  - PHE   68 )                          
 259: 6c70-A vjbm-A   259 - 262 <=>   70 -  73   (ASP  345  - GLY  348  <=> SER   70  - LEU   73 )                          
 259: 6c70-A vjbm-A   263 - 286 <=>   75 -  98   (VAL  349  - VAL  372  <=> SER   75  - VAL   98 )                          
 259: 6c70-A vjbm-A   287 - 290 <=>  101 - 104   (ASN  373  - ASN  376  <=> LEU  101  - GLN  104 )                          
 260: 6c70-A vifc-A   243 - 253 <=>    2 -  12   (TRP  329  - LEU  339  <=> GLU    2  - GLN   12 )                          
 260: 6c70-A vifc-A   254 - 261 <=>   14 -  21   (VAL  340  - TYR  347  <=> VAL   14  - VAL   21 )                          
 260: 6c70-A vifc-A   265 - 284 <=>   22 -  41   (LEU  351  - THR  370  <=> ILE   22  - GLN   41 )                          
 260: 6c70-A vifc-A   285 - 288 <=>   44 -  47   (LYS  371  - GLY  374  <=> GLY   44  - ALA   47 )                          
 260: 6c70-A vifc-A   292 - 327 <=>   48 -  83   (TYR  378  - ALA  413  <=> VAL   48  - GLY   83 )                          
 260: 6c70-A vifc-A   329 - 333 <=>   84 -  88   (TYR  415  - TRP  419  <=> ARG   84  - GLU   88 )                          
 260: 6c70-A vifc-A   344 - 354 <=>   90 - 100   (VAL  430  - ALA  440  <=> CYS   90  - LEU  100 )                          
 260: 6c70-A vifc-A   364 - 384 <=>  105 - 125   (THR  450  - LEU  470  <=> SER  105  - SER  125 )                          
 261: 6c70-A viy7-A    63 -  94 <=>   43 -  74   (ASP   65  - ILE   96  <=> PHE   43  - ASP   74 )                          
 261: 6c70-A viy7-A    96 -  99 <=>   77 -  80   (TYR   98  - LEU  101  <=> GLY   77  - THR   80 )                          
 261: 6c70-A viy7-A   256 - 286 <=>   81 - 111   (ALA  342  - VAL  372  <=> PHE   81  - HIS  111 )                          
 261: 6c70-A viy7-A   287 - 290 <=>  114 - 117   (ASN  373  - ASN  376  <=> VAL  114  - ILE  117 )                          
 261: 6c70-A viy7-A   310 - 313 <=>  205 - 208   (PHE  396  - PHE  399  <=> SER  205  - THR  208 )                          
 261: 6c70-A viy7-A   330 - 333 <=>  652 - 655   (SER  416  - TRP  419  <=> GLY  652  - GLU  655 )                          
 262: 6c70-A vj5d-A    65 -  89 <=>  122 - 146   (VAL   67  - PRO   91  <=> LEU  122  - SER  146 )                          
 262: 6c70-A vj5d-A    91 -  97 <=>  147 - 153   (ARG   93  - LYS   99  <=> LEU  147  - ARG  153 )                          
 262: 6c70-A vj5d-A   105 - 111 <=>  464 - 470   (PRO  107  - PHE  113  <=> CYS  464  - GLY  470 )                          
 262: 6c70-A vj5d-A   113 - 116 <=>  471 - 474   (GLU  115  - ALA  118  <=> ARG  471  - GLY  474 )                          
 262: 6c70-A vj5d-A   118 - 140 <=>  475 - 497   (PHE  120  - SER  142  <=> LYS  475  - LEU  497 )                          
 262: 6c70-A vj5d-A   142 - 145 <=>  498 - 501   (ILE  144  - THR  147  <=> TYR  498  - ARG  501 )                          
 262: 6c70-A vj5d-A   150 - 153 <=>  511 - 514   (ILE  152  - SER  155  <=> ASP  511  - PRO  514 )                          
 262: 6c70-A vj5d-A   184 - 198 <=>  524 - 538   (TYR  201  - LEU  215  <=> PHE  524  - ALA  538 )                          
 262: 6c70-A vj5d-A   251 - 254 <=>  548 - 551   (VAL  337  - VAL  340  <=> PRO  548  - LEU  551 )                          
 262: 6c70-A vj5d-A   261 - 279 <=>  557 - 575   (TYR  347  - LEU  365  <=> ILE  557  - ILE  575 )                          
 262: 6c70-A vj5d-A   285 - 289 <=>  578 - 582   (LYS  371  - VAL  375  <=> THR  578  - PRO  582 )                          
 262: 6c70-A vj5d-A   381 - 388 <=>  836 - 843   (PHE  467  - LYS  474  <=> ALA  836  - GLU  843 )                          
 263: 6c70-A vghr-A     4 -  11 <=>  244 - 251   (GLN    6  - LEU   13  <=> VAL  244  - GLN  251 )                          
 263: 6c70-A vghr-A    30 -  36 <=>  606 - 612   (GLU   32  - HIS   38  <=> THR  606  - GLN  612 )
[truncated: 1,404,351 more chars]
