# Supplementary material for: Structural screens identify candidate human homologs of insect chemoreceptors and cryptic Drosophila gustatory receptor-like proteins
Source: eLife. 2023 Feb 20;12:e85537. doi: 10.7554/eLife.85537 (PMC9998090; doi:10.7554/eLife.85537)
Supplement: Source data 2. — Individual text files represent the output of the Dali AF-DB search using A. bakeri Or co-receptor (Orco) chain A (PDB 6C70-A) as query and the structural proteome dataset of the indicated species (note the datasets are from version 1 of the AlphaFold Protein Structure Database; subsequent, improved models were used for the pairwise comparisons in Table 1). The four-letter codes in the file names and job titles are as described for Source data 1. [file elife-85537-data2.zip › Tcru_6c70A.txt]

# Job: Tcru_6C70A
# Query: 6c70A
# No:  Chain   Z    rmsd lali nres  %id PDB  Description
   1:  foqy-A  6.3  8.9  182   669    7   TRYCC:AF-Q4DZW8-F1 PARAFLAGELLAR ROD PROTEIN, PUTATIVE;
   2:  fjx8-A  5.6  5.6  155   535   10   TRYCC:AF-Q4E0X7-F1 RING-TYPE DOMAIN-CONTAINING PROTEIN;
   3:  fre8-A  5.5  4.1   83   835    5   TRYCC:AF-Q4CPQ5-F1 UNCHARACTERIZED PROTEIN;
   4:  fve3-A  5.4  5.8  146   231    7   TRYCC:AF-Q4DIN2-F1 UNCHARACTERIZED PROTEIN;
   5:  fod6-A  5.4  5.7  153   314    7   TRYCC:AF-Q4E4D9-F1 UNCHARACTERIZED PROTEIN;
   6:  fj8a-A  5.3  6.6   89   390    2   TRYCC:AF-Q4DIZ6-F1 J DOMAIN-CONTAINING PROTEIN;
   7:  fi3s-A  5.3  3.1   66  1141   11   TRYCC:AF-Q4DI22-F1 UNCHARACTERIZED PROTEIN;
   8:  fq95-A  5.2  4.5   71   143    1   TRYCC:AF-Q4E532-F1 UNCHARACTERIZED PROTEIN;
   9:  fqbz-A  5.1  4.0  145   894   11   TRYCC:AF-Q4DEA4-F1 GUANINE NUCLEOTIDE-BINDING PROTEIN SUBUNIT BETA-L
  10:  fp1e-A  5.1  4.9  127   623    5   TRYCC:AF-Q4CYJ0-F1 UNCHARACTERIZED PROTEIN;
  11:  fqt8-A  5.1  3.8   69   684    7   TRYCC:AF-Q4CP81-F1 UNCHARACTERIZED PROTEIN;
  12:  fkfo-A  5.0  9.1   82   143    2   TRYCC:AF-Q4CXL5-F1 ER MEMBRANE PROTEIN COMPLEX SUBUNIT 4;
  13:  fn2b-A  5.0  6.6   84   636    7   TRYCC:AF-Q4D4Q0-F1 NUCLEOSIDE PHOSPHATASE, PUTATIVE;
  14:  fmif-A  5.0  4.2   63    64    8   TRYCC:AF-Q4D9T6-F1 NOT3 DOMAIN-CONTAINING PROTEIN;
  15:  fudb-A  5.0  6.1   93   518   12   TRYCC:AF-Q4DHL7-F1 UNCHARACTERIZED PROTEIN;
  16:  flpw-A  5.0 11.4   81   802    5   TRYCC:AF-Q4D775-F1 RICIN B-TYPE LECTIN DOMAIN-CONTAINING PROTEIN;
  17:  fut4-A  5.0  8.9  105  1527    6   TRYCC:AF-Q4DE65-F1 ATP PYROPHOSPHATE-LYASE;
  18:  fn1x-A  5.0  4.9   74   413    9   TRYCC:AF-Q4D7F3-F1 UNCHARACTERIZED PROTEIN;
  19:  flza-A  5.0  4.7  166  1189    8   TRYCC:AF-Q4DH02-F1 UNCHARACTERIZED PROTEIN;
  20:  fo27-A  5.0 15.8   74   640    1   TRYCC:AF-Q4E1T2-F1 RF_PROK_I DOMAIN-CONTAINING PROTEIN;
  21:  flxt-A  5.0 17.3  107   572    3   TRYCC:AF-Q4E0S8-F1 UNCHARACTERIZED PROTEIN;
  22:  fie7-A  4.9  6.7   93  1216    1   TRYCC:AF-Q4D6Z3-F1 GUANINE NUCLEOTIDE-BINDING PROTEIN SUBUNIT BETA-L
  23:  fjja-A  4.9  5.4   87   577    5   TRYCC:AF-Q4CNP5-F1 PROTEIN RFT1 HOMOLOG;
  24:  fufg-A  4.9  5.6   69   610    6   TRYCC:AF-Q4CS37-F1 TRANSLATION INITIATION FACTOR EIF2B SUBUNIT-LIKE
  25:  fh3h-A  4.8  4.5  144  1171    6   TRYCC:AF-Q4E270-F1 UNCHARACTERIZED PROTEIN;
  26:  ficg-A  4.8  4.5   73   194    1   TRYCC:AF-Q4E417-F1 UNCHARACTERIZED PROTEIN;
  27:  fm77-A  4.8  4.9  115   374    6   TRYCC:AF-Q4DYZ9-F1 UNCHARACTERIZED PROTEIN;
  28:  fufw-A  4.8  4.3   95   937   13   TRYCC:AF-Q4CU83-F1 SET DOMAIN-CONTAINING PROTEIN;
  29:  fukv-A  4.8  7.3   67   274    7   TRYCC:AF-Q4DRV2-F1 ENKURIN DOMAIN-CONTAINING PROTEIN;
  30:  figa-A  4.8 10.4  101   890    4   TRYCC:AF-Q4D769-F1 UNCHARACTERIZED PROTEIN;
  31:  foze-A  4.8  4.3   58   217    3   TRYCC:AF-Q4DCV1-F1 UNCHARACTERIZED PROTEIN;
  32:  fsji-A  4.7  6.9  105   869    5   TRYCC:AF-Q4DJ36-F1 UNCHARACTERIZED PROTEIN;
  33:  fn3l-A  4.7 12.4  100   306    9   TRYCC:AF-Q4DAV6-F1 ATP SYNTHASE F1 SUBUNIT GAMMA PROTEIN, PUTATIVE;
  34:  ftnk-A  4.7 10.2   92   712   10   TRYCC:AF-Q4DNT0-F1 UNCHARACTERIZED PROTEIN;
  35:  fkyh-A  4.6  3.2   76  2517    4   TRYCC:AF-Q4E572-F1 ANTIGENIC PROTEIN, PUTATIVE;
  36:  fq8w-A  4.6  7.0  159   595    7   TRYCC:AF-Q4CNS4-F1 UNCHARACTERIZED PROTEIN;
  37:  fmxi-A  4.6  6.2   96   259    2   TRYCC:AF-Q4DU64-F1 UNCHARACTERIZED PROTEIN;
  38:  fkc6-A  4.6 11.4   79   285    6   TRYCC:AF-Q4D675-F1 UNCHARACTERIZED PROTEIN;
  39:  fnkz-A  4.6  4.3   78   585    9   TRYCC:AF-Q4DUA1-F1 UNCHARACTERIZED PROTEIN;
  40:  fm16-A  4.6  5.3  114   646    8   TRYCC:AF-Q4D3F4-F1 UNCHARACTERIZED PROTEIN;
  41:  fmhb-A  4.6 13.7   71   627    7   TRYCC:AF-Q4E2E3-F1 SEC1 FAMILY TRANSPORT PROTEIN, PUTATIVE;
  42:  fqp9-A  4.6  5.2  143   240    6   TRYCC:AF-Q4DB10-F1 FERRIC REDUCTASE TRANSMEMBRANE PROTEIN, PUTATIVE;
  43:  ftlw-A  4.6  9.3   96   177    5   TRYCC:AF-Q4E3W6-F1 PREFOLDIN SUBUNIT, PUTATIVE;
  44:  fiia-A  4.6  3.5   67   357    1   TRYCC:AF-Q4D6G9-F1 UNCHARACTERIZED PROTEIN;
  45:  fuw5-A  4.5  5.3   65   273    8   TRYCC:AF-Q4D288-F1 PALMITOYLTRANSFERASE;
  46:  fk3t-A  4.5 18.6   93   588    6   TRYCC:AF-Q4E0C5-F1 UNCHARACTERIZED PROTEIN;
  47:  fsiu-A  4.5  5.9   88   486    6   TRYCC:AF-Q4DUS2-F1 UNCHARACTERIZED PROTEIN;
  48:  fniv-A  4.5  3.7   77   566    6   TRYCC:AF-Q4DD02-F1 UNCHARACTERIZED PROTEIN;
  49:  fhs5-A  4.5 11.2   79   448    6   TRYCC:AF-Q4D935-F1 CAP-GLY DOMAIN-CONTAINING PROTEIN;
  50:  fhs1-A  4.5  3.8   89   945    6   TRYCC:AF-Q4DLK3-F1 UNCHARACTERIZED PROTEIN;
  51:  fvvb-A  4.5  9.9   77   240    4   TRYCC:AF-Q4DA61-F1 UNCHARACTERIZED PROTEIN;
  52:  fql4-A  4.5  6.9   87   271    6   TRYCC:AF-Q4D5Y3-F1 UNCHARACTERIZED PROTEIN;
  53:  ft27-A  4.5  7.7   86  1700    7   TRYCC:AF-Q4DRW8-F1 E3 UBIQUITIN-PROTEIN LIGASE LISTERIN;
  54:  flbt-A  4.5  3.4   68   340   10   TRYCC:AF-Q4DER2-F1 UNCHARACTERIZED PROTEIN;
  55:  fi1f-A  4.5 18.3   91  1348    4   TRYCC:AF-Q4CTR4-F1 DYNEIN HEAVY CHAIN, PUTATIVE;
  56:  flj3-A  4.5 11.7  100   558    5   TRYCC:AF-Q4D731-F1 KATANIN P60 ATPASE-CONTAINING SUBUNIT A1;
  57:  fj3z-A  4.5  4.0   73   229   10   TRYCC:AF-Q4DM21-F1 UNCHARACTERIZED PROTEIN;
  58:  fh8n-A  4.5  8.0  106   805    7   TRYCC:AF-Q4DD41-F1 UNCHARACTERIZED PROTEIN;
  59:  fkiv-A  4.5  3.7   68   277    6   TRYCC:AF-Q4CYE2-F1 VPS37 C-TERMINAL DOMAIN-CONTAINING PROTEIN;
  60:  fjiz-A  4.5  7.6   68   724    3   TRYCC:AF-Q4D1U1-F1 KINESIN-LIKE PROTEIN;
  61:  fjmw-A  4.5  5.9  136   534    5   TRYCC:AF-Q4DGE4-F1 UNCHARACTERIZED PROTEIN;
  62:  fp93-A  4.5  8.4   97  1587    7   TRYCC:AF-Q4DSZ8-F1 UNCHARACTERIZED PROTEIN;
  63:  fljn-A  4.4  8.9   92   469    4   TRYCC:AF-Q4E1D0-F1 UNCHARACTERIZED PROTEIN;
  64:  fsar-A  4.4 10.4   77  1354    4   TRYCC:AF-Q4DR79-F1 UNCHARACTERIZED PROTEIN;
  65:  fqvk-A  4.4  3.7   65   757    3   TRYCC:AF-Q4D758-F1 UNCHARACTERIZED PROTEIN;
  66:  fjnt-A  4.4  7.2  114  1357    6   TRYCC:AF-Q4DRL8-F1 PROTEIN KINASE, PUTATIVE;
  67:  fl0l-A  4.4  8.1  102   703    6   TRYCC:AF-Q4DCN5-F1 UNCHARACTERIZED PROTEIN;
  68:  ft1n-A  4.3  9.6   80   999    3   TRYCC:AF-Q4CUE0-F1 UNCHARACTERIZED PROTEIN;
  69:  floy-A  4.3 11.0   91   175    9   TRYCC:AF-Q4DTU4-F1 UNCHARACTERIZED PROTEIN;
  70:  fjjy-A  4.3  6.1  120  1125    6   TRYCC:AF-Q4DNX0-F1 UNCHARACTERIZED PROTEIN;
  71:  fp0e-A  4.3  6.5   88   540    6   TRYCC:AF-Q4D8C2-F1 DNA-DIRECTED RNA POLYMERASE III SUBUNIT RPC3;
  72:  fmyu-A  4.3  9.6   95   165    5   TRYCC:AF-Q4DJ99-F1 PREFOLDIN, PUTATIVE;
  73:  fogn-A  4.3  4.7  104   480    3   TRYCC:AF-Q4CZZ4-F1 PEROXISOMAL MEMBRANE PROTEIN PEX16;
  74:  fshk-A  4.3  6.3   75   975    5   TRYCC:AF-Q4DQQ7-F1 VALYL-TRNA SYNTHETASE;
  75:  fs77-A  4.3  8.6  104  1641    5   TRYCC:AF-Q4DN34-F1 MICROTUBULE-ASSOCIATED PROTEIN GB4, PUTATIVE;
  76:  fmbn-A  4.3  8.7   81  1207   12   TRYCC:AF-Q4DIG0-F1 KINESIN, PUTATIVE;
  77:  fp2y-A  4.3  5.7   87   949    7   TRYCC:AF-Q4E081-F1 DDT DOMAIN-CONTAINING PROTEIN;
  78:  fh25-A  4.3  2.8   56   416    9   TRYCC:AF-Q4DPI8-F1 UNCHARACTERIZED PROTEIN;
  79:  ft6u-A  4.3  4.7   73   879   12   TRYCC:AF-Q4DM47-F1 UNCHARACTERIZED PROTEIN;
  80:  fiq8-A  4.3 12.5   85   937    4   TRYCC:AF-Q4D8C4-F1 UNCHARACTERIZED PROTEIN;
  81:  fpaj-A  4.3  7.4  102   262    7   TRYCC:AF-Q4CVD1-F1 UNCHARACTERIZED PROTEIN;
  82:  fjuo-A  4.3  3.4   69   238    9   TRYCC:AF-Q4DGJ7-F1 UNCHARACTERIZED PROTEIN;
  83:  fo6u-A  4.2  4.8   70   149    9   TRYCC:AF-Q4CSI5-F1 UNCHARACTERIZED PROTEIN;
  84:  frzx-A  4.2  6.1   86   448    8   TRYCC:AF-Q4DNT6-F1 VACUOLAR TRANSPORT PROTEIN 4A, PUTATIVE;
  85:  fjr7-A  4.2 12.4   82   781    4   TRYCC:AF-Q4DB82-F1 NUP-1 PROTEIN, PUTATIVE;
  86:  fo2n-A  4.2 23.8   76   495    4   TRYCC:AF-Q4DYQ2-F1 UNCHARACTERIZED PROTEIN;
  87:  fhq6-A  4.2  9.0  150  1321    7   TRYCC:AF-Q4E130-F1 UNCHARACTERIZED PROTEIN;
  88:  fo9c-A  4.2  8.0   89   602    6   TRYCC:AF-Q4D3H0-F1 UNCHARACTERIZED PROTEIN;
  89:  fmly-A  4.2 11.3   77   274    4   TRYCC:AF-Q4E4N6-F1 UNCHARACTERIZED PROTEIN;
  90:  fl6c-A  4.2  8.6   93   122    5   TRYCC:AF-Q4D2G5-F1 UNCHARACTERIZED PROTEIN;
  91:  fmys-A  4.2  6.3   98   897    4   TRYCC:AF-Q4DRP1-F1 KINESIN-LIKE PROTEIN;
  92:  fqik-A  4.2  5.0   79    83    6   TRYCC:AF-Q4CZL5-F1 UNCHARACTERIZED PROTEIN;
  93:  ftd4-A  4.2  5.4   71   492    8   TRYCC:AF-Q4CKS7-F1 DYNEIN HEAVY CHAIN, PUTATIVE;
  94:  focy-A  4.2  9.1  109  1553    6   TRYCC:AF-Q4DZA9-F1 DNA-DIRECTED RNA POLYMERASE SUBUNIT;
  95:  fls3-A  4.2  7.4   87   418    5   TRYCC:AF-Q4CT00-F1 UNCHARACTERIZED PROTEIN;
  96:  fhz7-A  4.2  4.4   90   968    8   TRYCC:AF-Q4CR78-F1 DISPERSED GENE FAMILY PROTEIN 1 (DGF-1), PUTATIVE
  97:  fhsq-A  4.2  9.9   93   248    8   TRYCC:AF-Q4CX74-F1 CID DOMAIN-CONTAINING PROTEIN;
  98:  fuv9-A  4.1  5.2  117   791    5   TRYCC:AF-Q4CY55-F1 UNCHARACTERIZED PROTEIN;
  99:  fm0u-A  4.1  8.7   90   385    3   TRYCC:AF-Q4DHN9-F1 RAB6 GTPASE ACTIVATING PROTEIN, PUTATIVE;
 100:  fmmw-A  4.1  4.0   96   302    7   TRYCC:AF-Q4CZD8-F1 UNCHARACTERIZED PROTEIN;
 101:  fhht-A  4.1  4.6  168   703   11   TRYCC:AF-Q4E5L8-F1 UNCHARACTERIZED PROTEIN;
 102:  fsh8-A  4.1 23.5   91   473    3   TRYCC:AF-Q4CPB2-F1 UNCHARACTERIZED PROTEIN;
 103:  fjky-A  4.1  4.9   85   251    6   TRYCC:AF-Q4DZJ9-F1 CYTOCHROME B5-LIKE, PUTATIVE;
 104:  fq9x-A  4.1 10.1  120   503   11   TRYCC:AF-Q4DK32-F1 UNCHARACTERIZED PROTEIN;
 105:  fpy2-A  4.1  4.8  137   297    5   TRYCC:AF-Q4DCA3-F1 VESICLE-ASSOCIATED MEMBRANE PROTEIN, PUTATIVE;
 106:  fk99-A  4.1  5.8  101   602    2   TRYCC:AF-Q4DSB5-F1 BRCT DOMAIN-CONTAINING PROTEIN;
 107:  fszk-A  4.1  8.3  101   720    6   TRYCC:AF-Q4D0L2-F1 UNCHARACTERIZED PROTEIN;
 108:  fhtm-A  4.1 10.8   79   219    6   TRYCC:AF-Q4DRI6-F1 UNCHARACTERIZED PROTEIN;
 109:  fmie-A  4.1  4.9   95   376    5   TRYCC:AF-Q4DXY1-F1 UNCHARACTERIZED PROTEIN;
 110:  fj70-A  4.1  5.3  156   698    8   TRYCC:AF-Q4CSH3-F1 UNCHARACTERIZED PROTEIN;
 111:  fuuu-A  4.1  6.5   75    99    3   TRYCC:AF-Q4DLK0-F1 UNCHARACTERIZED PROTEIN;
 112:  fqmf-A  4.1  5.5   79   333    5   TRYCC:AF-Q4DZ72-F1 UNCHARACTERIZED PROTEIN;
 113:  fq20-A  4.1  6.7  138   211    7   TRYCC:AF-Q4CVH4-F1 GLUTAMATE DEHYDROGENASE, PUTATIVE;
 114:  fhit-A  4.1  4.7   73   227    8   TRYCC:AF-Q4DNQ2-F1 UNCHARACTERIZED PROTEIN;
 115:  fskc-A  4.1  9.5   62   920    8   TRYCC:AF-Q4DZH2-F1 UNCHARACTERIZED PROTEIN;
 116:  fhs7-A  4.1  5.3   61   225    7   TRYCC:AF-Q4DG13-F1 P22 PROTEIN, PUTATIVE;
 117:  fim4-A  4.1  4.3   94  1009    4   TRYCC:AF-Q4D211-F1 PROTEIN KINASE, PUTATIVE;
 118:  fl5c-A  4.1 13.2   93   288   10   TRYCC:AF-Q4DL26-F1 UNCHARACTERIZED PROTEIN;
 119:  fq4a-A  4.1  4.3   73   221    8   TRYCC:AF-Q4DKZ2-F1 SNF-7-LIKE PROTEIN, PUTATIVE;
 120:  fi8n-A  4.1  4.0  102   917    4   TRYCC:AF-Q4D4Z8-F1 VACUOLAR PROTEIN SORTING COMPLEX SUBUNIT, PUTATIV
 121:  fjgx-A  4.1  6.2   94   646    9   TRYCC:AF-Q4CVP5-F1 UNCHARACTERIZED PROTEIN;
 122:  fndy-A  4.0  9.4   79  2097   10   TRYCC:AF-Q4D315-F1 UNCHARACTERIZED PROTEIN;
 123:  fkiw-A  4.0  7.6  114   716   12   TRYCC:AF-Q4DQJ3-F1 EUKARYOTIC TRANSLATION INITIATION FACTOR 3 SUBUNI
 124:  fm0x-A  4.0  5.4  178  1580    8   TRYCC:AF-Q4DUN1-F1 UNCHARACTERIZED PROTEIN;
 125:  fjnb-A  4.0  6.5  105   233    6   TRYCC:AF-Q4D532-F1 UNCHARACTERIZED PROTEIN;
 126:  fonz-A  4.0  6.3  103   877    7   TRYCC:AF-Q4DDS3-F1 LIPASE_3 DOMAIN-CONTAINING PROTEIN;
 127:  fpgz-A  4.0  7.4   54   146    2   TRYCC:AF-Q4D8S8-F1 UNCHARACTERIZED PROTEIN;
 128:  ft2x-A  4.0  4.6   91   252   10   TRYCC:AF-Q4D3G8-F1 UNCHARACTERIZED PROTEIN;
 129:  fu7k-A  4.0  8.3  104   680    5   TRYCC:AF-Q4DJV6-F1 UNCHARACTERIZED PROTEIN;
 130:  fs7y-A  4.0  5.6  138   266   10   TRYCC:AF-Q4DJP6-F1 UNCHARACTERIZED PROTEIN;
 131:  fs6g-A  4.0  3.3   85   402    4   TRYCC:AF-Q4E268-F1 PROTEASOME REGULATORY NON-ATPASE SUBUNIT 7, PUTAT
 132:  fiqv-A  4.0  8.9   96   678    4   TRYCC:AF-Q4D5Z3-F1 GRAM DOMAIN-CONTAINING PROTEIN;
 133:  fop5-A  4.0  8.3   69   113    7   TRYCC:AF-Q4DMI9-F1 UNCHARACTERIZED PROTEIN;
 134:  fj26-A  4.0  9.1  109   821    7   TRYCC:AF-Q4CYL3-F1 UNCHARACTERIZED PROTEIN;
 135:  fi9o-A  4.0  5.5  165   626   10   TRYCC:AF-Q4DM50-F1 UNCHARACTERIZED PROTEIN;
 136:  fvse-A  4.0  6.5   90   923   11   TRYCC:AF-Q4DDH2-F1 COMPONENT OF OLIGOMERIC GOLGI COMPLEX 4;
 137:  fi81-A  4.0 12.3   77   361    5   TRYCC:AF-Q4DPL6-F1 UNCHARACTERIZED PROTEIN;
 138:  fq7a-A  4.0  6.8   99   359    6   TRYCC:AF-Q4DFY1-F1 UNCHARACTERIZED PROTEIN;
 139:  fu3i-A  4.0  5.5  117  1550    3   TRYCC:AF-Q4E3R7-F1 UNCHARACTERIZED PROTEIN;
 140:  fiqg-A  4.0  4.1  153   783    7   TRYCC:AF-Q4DQR3-F1 AMINO ACID PERMEASE, PUTATIVE;
 141:  fjql-A  3.9  5.7  146   801    8   TRYCC:AF-Q4DRN6-F1 UNCHARACTERIZED PROTEIN;
 142:  fnsx-A  3.9  8.4   79   611    4   TRYCC:AF-Q4DEW2-F1 UNCHARACTERIZED PROTEIN;
 143:  ft2t-A  3.9  4.6   84  1759    7   TRYCC:AF-Q4CWH4-F1 NEUROBEACHIN/BEIGE PROTEIN, PUTATIVE;
 144:  fjhd-A  3.9  7.9  143   808    9   TRYCC:AF-Q4CYE8-F1 UNCHARACTERIZED PROTEIN;
 145:  fl5v-A  3.9  6.0  129   516   10   TRYCC:AF-Q4DPA4-F1 GERANYLGERANYL TRANSFERASE TYPE-2 SUBUNIT ALPHA;
 146:  fij2-A  3.9  4.5   93   967    6   TRYCC:AF-Q4DF91-F1 TPR-REPEAT-CONTAINING CHAPERONE PROTEIN DNAJ, PUT
 147:  fkee-A  3.9 13.0   86   609   12   TRYCC:AF-Q4E3Y2-F1 UNCHARACTERIZED PROTEIN;
 148:  fqqu-A  3.9  3.9   69   202    3   TRYCC:AF-Q4D9B6-F1 UNCHARACTERIZED PROTEIN;
 149:  fqm0-A  3.9 12.8   97   518    8   TRYCC:AF-Q4DGJ3-F1 UNCHARACTERIZED PROTEIN;
 150:  fhfl-A  3.9  5.8  121   950    7   TRYCC:AF-Q4CWW2-F1 UNCHARACTERIZED PROTEIN;
 151:  fp9n-A  3.9  8.8  130   194   12   TRYCC:AF-Q4E612-F1 VESICLE TRANSPORT PROTEIN;
 152:  flke-A  3.9  4.8   94   181    5   TRYCC:AF-Q4D2U9-F1 UNCHARACTERIZED PROTEIN;
 153:  fjup-A  3.9 11.1   83   654    7   TRYCC:AF-Q4DXX8-F1 NUCLEOLAR GTP-BINDING PROTEIN 1;
 154:  for6-A  3.9  8.6  115   298    8   TRYCC:AF-Q4CTF3-F1 UNCHARACTERIZED PROTEIN;
 155:  fu3c-A  3.9  5.2   76   207   11   TRYCC:AF-Q4DY48-F1 UNCHARACTERIZED PROTEIN;
 156:  fqbw-A  3.9 10.8  124  1129    6   TRYCC:AF-Q4CY01-F1 UNCHARACTERIZED PROTEIN;
 157:  fk6p-A  3.9  8.3   84   296   15   TRYCC:AF-Q4E5R9-F1 UNCHARACTERIZED PROTEIN;
 158:  fl9z-A  3.9  6.3   69   208    7   TRYCC:AF-Q4DAM3-F1 TRANSMEMBRANE PROTEIN 18;
 159:  fpxl-A  3.9 13.0   86   429    9   TRYCC:AF-Q4DWJ8-F1 UNCHARACTERIZED PROTEIN;
 160:  fuhn-A  3.8  5.8   84   249    7   TRYCC:AF-Q4DPQ2-F1 UNCHARACTERIZED PROTEIN;
 161:  fi9e-A  3.8  4.1  123   240    8   TRYCC:AF-Q4DNX7-F1 GOLGI APPARATUS MEMBRANE PROTEIN TVP23 HOMOLOG;
 162:  flpp-A  3.8 10.3   70   580    7   TRYCC:AF-Q4D7V3-F1 LYSINE--TRNA LIGASE;
 163:  ftok-A  3.8  7.6   97  1462    4   TRYCC:AF-Q4DI51-F1 UNCHARACTERIZED PROTEIN;
 164:  fko1-A  3.8  6.1  141  1642   11   TRYCC:AF-Q4E608-F1 UNCHARACTERIZED PROTEIN;
 165:  fqx3-A  3.8  5.7  117   294    4   TRYCC:AF-Q4DJQ0-F1 UNCHARACTERIZED PROTEIN;
 166:  fl7p-A  3.8  4.7   83  1048    7   TRYCC:AF-Q4D7Z8-F1 PHOSPHATIDYLINOSITOL-4-PHOSPHATE 5-KINASE-LIKE PR
 167:  fncw-A  3.8  5.3  129   319   15   TRYCC:AF-Q4E368-F1 UNCHARACTERIZED PROTEIN;
 168:  fpnb-A  3.8  5.9   86  1591    6   TRYCC:AF-Q4E4P5-F1 DNA-DIRECTED RNA POLYMERASE SUBUNIT BETA;
 169:  fvhl-A  3.8  8.3  112   566    9   TRYCC:AF-Q4DWM6-F1 MYND-TYPE DOMAIN-CONTAINING PROTEIN;
 170:  fss1-A  3.8  8.8  180   979    8   TRYCC:AF-Q4DZA8-F1 CONSERVED OLIGOMERIC GOLGI COMPLEX SUBUNIT 6;
 171:  fpzk-A  3.8  9.2  123   154    6   TRYCC:AF-Q4CYB3-F1 UNCHARACTERIZED PROTEIN;
 172:  frh0-A  3.8  8.2  169  1472    7   TRYCC:AF-Q4E5B8-F1 MULTIDRUG RESISTANCE-ASSOCIATED PROTEIN, PUTATIVE
 173:  fqxk-A  3.8 11.2  101   355    3   TRYCC:AF-Q4CTV7-F1 VAST DOMAIN-CONTAINING PROTEIN;
 174:  fqt0-A  3.8 14.0  126  1154    6   TRYCC:AF-Q4DY13-F1 UNCHARACTERIZED PROTEIN;
 175:  flfm-A  3.8 10.1   88   576    7   TRYCC:AF-Q4D9Q3-F1 UNCHARACTERIZED PROTEIN;
 176:  fmzt-A  3.8 21.3  108  1014    6   TRYCC:AF-Q4DZ36-F1 PHOSPHATIDYLINOSITOL-4-PHOSPHATE 5-KINASE-LIKE, P
 177:  foem-A  3.8  4.9  127   528    6   TRYCC:AF-Q4CXX3-F1 UNCHARACTERIZED PROTEIN;
 178:  fm2h-A  3.8  5.0   66   357    8   TRYCC:AF-Q4DK72-F1 UNCHARACTERIZED PROTEIN;
 179:  fo3o-A  3.8  3.8   68    84    6   TRYCC:AF-Q4DLP4-F1 UNCHARACTERIZED PROTEIN;
 180:  fuyx-A  3.8 11.0   84   579    8   TRYCC:AF-Q4DUW4-F1 UNCHARACTERIZED PROTEIN;
 181:  fp6f-A  3.8  6.5   64    74    3   TRYCC:AF-Q4E1C1-F1 ZF-TIM10_DDP DOMAIN-CONTAINING PROTEIN;
 182:  fk5h-A  3.8  5.4  111  1341    7   TRYCC:AF-Q4DXC3-F1 PROTEIN KINASE, PUTATIVE;
 183:  fhfd-A  3.8  9.9   77   894    4   TRYCC:AF-Q4CTJ0-F1 UNCHARACTERIZED PROTEIN;
 184:  fhrl-A  3.8  5.2   96   248    6   TRYCC:AF-Q4CM34-F1 UNCHARACTERIZED PROTEIN;
 185:  fvgn-A  3.8 12.3   82   455    5   TRYCC:AF-Q4DJW7-F1 PHOSPHATIDYLINOSITOL-3,4,5-TRISPHOSPHATE 3-PHOSPH
 186:  ftvi-A  3.8  5.6   83   313    6   TRYCC:AF-Q4DTI0-F1 UNCHARACTERIZED PROTEIN;
 187:  fqsj-A  3.8  4.9   78   192    9   TRYCC:AF-Q4DP66-F1 UNCHARACTERIZED PROTEIN;
 188:  fnfu-A  3.8  4.8  114   810   10   TRYCC:AF-Q4DV41-F1 UNCHARACTERIZED PROTEIN;
 189:  fif4-A  3.8 20.9   82   887   12   TRYCC:AF-Q4E400-F1 CHASE DOMAIN-CONTAINING PROTEIN;
 190:  fs17-A  3.8 20.9  103   421    6   TRYCC:AF-Q4DPA7-F1 UNCHARACTERIZED PROTEIN;
 191:  fst1-A  3.7  5.0   97   351    5   TRYCC:AF-Q4DYR7-F1 UNCHARACTERIZED PROTEIN;
 192:  fpw7-A  3.7  9.5  151  1336   11   TRYCC:AF-Q4CWJ3-F1 UNCHARACTERIZED PROTEIN;
 193:  fj0b-A  3.7  6.1  161   714    8   TRYCC:AF-Q4CVQ6-F1 AGP2BETA-2, PUTATIVE;
 194:  fux0-A  3.7 15.2  107  1649    5   TRYCC:AF-Q4DXY6-F1 LISH DOMAIN-CONTAINING PROTEIN;
 195:  fs94-A  3.7 10.7   72   282    6   TRYCC:AF-Q4D6Z9-F1 UNCHARACTERIZED PROTEIN;
 196:  flai-A  3.7  7.0   82   428    5   TRYCC:AF-Q4DAU6-F1 N2227 DOMAIN-CONTAINING PROTEIN;
 197:  ftvm-A  3.7  7.5   80   474   10   TRYCC:AF-Q4CNL5-F1 PROTEIN KINASE, PUTATIVE;
 198:  fifq-A  3.7  5.5  124  1086    8   TRYCC:AF-Q4D1A2-F1 UNCHARACTERIZED PROTEIN;
 199:  fvxm-A  3.7 11.9  106  2493    4   TRYCC:AF-Q4D6G7-F1 MT DOMAIN-CONTAINING PROTEIN;
 200:  fick-A  3.7  6.5  120   238    5   TRYCC:AF-Q4DXS9-F1 GOLGI SNARE PROTEIN-LIKE, PUTATIVE;
 201:  fk8m-A  3.7  7.3   94  1144    7   TRYCC:AF-Q4E1T7-F1 PB1 DOMAIN-CONTAINING PROTEIN;
 202:  fmju-A  3.7 14.8   69   546    9   TRYCC:AF-Q4DSD2-F1 UNCHARACTERIZED PROTEIN;
 203:  fsno-A  3.7  6.2   96   285    6   TRYCC:AF-Q4E2I3-F1 UNCHARACTERIZED PROTEIN;
 204:  fswb-A  3.7  9.7   91   354    9   TRYCC:AF-Q4CKA4-F1 DYNEIN HEAVY CHAIN, PUTATIVE;
 205:  fhu5-A  3.7  8.9  121   937    7   TRYCC:AF-Q4D3C2-F1 FORMIN C;
 206:  ftwd-A  3.7  8.3   85   493    8   TRYCC:AF-Q4E102-F1 MUCIN-ASSOCIATED SURFACE PROTEIN (MASP), PUTATIVE
 207:  fqtm-A  3.7  4.7  105   279   10   TRYCC:AF-Q4DMV6-F1 UNCHARACTERIZED PROTEIN;
 208:  frhf-A  3.7  9.0   95   538    4   TRYCC:AF-Q4D221-F1 PROBABLE METHYLTRANSFERASE BMT2 HOMOLOG;
 209:  fike-A  3.7  5.2  114   727    6   TRYCC:AF-Q4DTJ4-F1 CASC1_N DOMAIN-CONTAINING PROTEIN;
 210:  fvm7-A  3.7  7.1  123   409    6   TRYCC:AF-Q4D7D0-F1 PHOSPHATIDATE CYTIDYLYLTRANSFERASE;
 211:  fmwa-A  3.7 13.1   91  1439    7   TRYCC:AF-Q4E3J9-F1 CCHC-TYPE DOMAIN-CONTAINING PROTEIN;
 212:  fnyb-A  3.7  8.3   83   152    6   TRYCC:AF-Q4E545-F1 MITOCHONDRIAL IMPORT INNER MEMBRANE TRANSLOCASE S
 213:  fqts-A  3.7 22.2   95   259    5   TRYCC:AF-Q4E4W8-F1 MUCIN-ASSOCIATED SURFACE PROTEIN (MASP), PUTATIVE
 214:  fqux-A  3.7 17.0   74   409    9   TRYCC:AF-Q4DFF1-F1 UNCHARACTERIZED PROTEIN;
 215:  fikp-A  3.7  4.9  145   422    6   TRYCC:AF-Q4DS34-F1 PHOSPHOINOSITIDE-BINDING PROTEIN, PUTATIVE;
 216:  fi0p-A  3.7 10.9   82   754    5   TRYCC:AF-Q4DWD1-F1 UNCHARACTERIZED PROTEIN;
 217:  fq2t-A  3.7  7.0  133   467    7   TRYCC:AF-Q4DDB8-F1 UNCHARACTERIZED PROTEIN;
 218:  fj3w-A  3.7  5.2  104  1363    3   TRYCC:AF-Q4DC65-F1 GRIP DOMAIN-CONTAINING PROTEIN;
 219:  fuzx-A  3.7  4.8   58   597    5   TRYCC:AF-Q4D4X4-F1 FATTY ACYL-COA REDUCTASE;
 220:  fqha-A  3.7 15.0   86   562    7   TRYCC:AF-Q4DDP8-F1 DYNEIN REGULATORY COMPLEX PROTEIN 9;
 221:  fmpa-A  3.7 12.1   91   178    3   TRYCC:AF-Q4E4V5-F1 UNCHARACTERIZED PROTEIN;
 222:  fm3r-A  3.7  6.9   74   455    5   TRYCC:AF-Q4DJZ4-F1 UNCHARACTERIZED PROTEIN;
 223:  fn9u-A  3.7  5.9   87   413    2   TRYCC:AF-Q4DX75-F1 UNCHARACTERIZED PROTEIN;
 224:  fsvd-A  3.7 13.5   91  1590    8   TRYCC:AF-Q4E644-F1 SAM DOMAIN-CONTAINING PROTEIN;
 225:  folk-A  3.7  3.3   59   104    5   TRYCC:AF-Q4DAI5-F1 UNCHARACTERIZED PROTEIN;
 226:  fr09-A  3.7  2.8   79   292    8   TRYCC:AF-Q4E261-F1 UNCHARACTERIZED PROTEIN;
 227:  fjla-A  3.7  7.1   68   230    6   TRYCC:AF-Q4D981-F1 UNCHARACTERIZED PROTEIN;
 228:  fixh-A  3.7 10.1   74   477    5   TRYCC:AF-Q4CTJ9-F1 UNCHARACTERIZED PROTEIN;
 229:  fvnr-A  3.7 20.7   81   853    5   TRYCC:AF-Q4DEL8-F1 UNCHARACTERIZED PROTEIN;
 230:  fjnc-A  3.6  6.9   94   444    4   TRYCC:AF-Q4E658-F1 KATANIN-LIKE PROTEIN, PUTATIVE;
 231:  fp2f-A  3.6  9.1   85   124    5   TRYCC:AF-Q4E4M8-F1 PREFOLDIN SUBUNIT 4;
 232:  fhti-A  3.6  8.8  101   147    2   TRYCC:AF-Q4DQ79-F1 UNCHARACTERIZED PROTEIN;
 233:  fpnn-A  3.6  9.9  111  1345    8   TRYCC:AF-Q4DSU5-F1 UNCHARACTERIZED PROTEIN;
 234:  fiur-A  3.6  7.4   65   532    5   TRYCC:AF-Q4DSZ1-F1 UNCHARACTERIZED PROTEIN;
 235:  fmzv-A  3.6  7.0  171  1065    8   TRYCC:AF-Q4DSH2-F1 UNCHARACTERIZED PROTEIN;
 236:  fso9-A  3.6  8.0   86   428   13   TRYCC:AF-Q4DY02-F1 MUCIN-ASSOCIATED SURFACE PROTEIN (MASP), PUTATIVE
 237:  fjz0-A  3.6  5.9  104   687    5   TRYCC:AF-Q4E0W3-F1 CATION TRANSPORTER, PUTATIVE;
 238:  fl54-A  3.6  6.5   87   235    6   TRYCC:AF-Q4DHJ5-F1 CALCIUM UNIPORTER PROTEIN;
 239:  ftdu-A  3.6  6.9   82  1176   12   TRYCC:AF-Q4DTQ8-F1 UNCHARACTERIZED PROTEIN;
 240:  fh9n-A  3.6  5.6  137  2302    5   TRYCC:AF-Q4D3R3-F1 PHOSPHATIDYLINOSITOL-KINASE DOMAIN PROTEIN, PUTAT
 241:  frpf-A  3.6  8.6  120   605    5   TRYCC:AF-Q4CYE0-F1 UNCHARACTERIZED PROTEIN;
 242:  fqq3-A  3.6  7.8  121   727   10   TRYCC:AF-Q4E117-F1 UNCHARACTERIZED PROTEIN;
 243:  fkfb-A  3.6 17.7  104   501    7   TRYCC:AF-Q4CNM0-F1 VHS DOMAIN-CONTAINING PROTEIN;
 244:  fhzd-A  3.6  6.9  132   655    5   TRYCC:AF-Q4DTF5-F1 UNCHARACTERIZED PROTEIN;
 245:  flnu-A  3.6  6.6   77   866    5   TRYCC:AF-Q4DJE8-F1 TRANSLATION INITIATION FACTOR IF-2, PUTATIVE;
 246:  fm0e-A  3.6  4.7   89   426    6   TRYCC:AF-Q4DWG4-F1 SB DOMAIN-CONTAINING PROTEIN;
 247:  fhui-A  3.6  6.2   86   687    5   TRYCC:AF-Q4D934-F1 UNCHARACTERIZED PROTEIN;
 248:  fmrd-A  3.6  8.0   94   652    3   TRYCC:AF-Q4CNQ1-F1 UNCHARACTERIZED PROTEIN;
 249:  ftg4-A  3.6 17.8  109  1118    5   TRYCC:AF-Q4E2D6-F1 UNCHARACTERIZED PROTEIN;
 250:  frhv-A  3.6  5.4   65   397    5   TRYCC:AF-Q4D8N2-F1 PROTEIN PHOSPHATASE 2C, PUTATIVE;
 251:  foqv-A  3.5  5.3  164   495    5   TRYCC:AF-Q4D255-F1 UNCHARACTERIZED PROTEIN;
 252:  fsgs-A  3.5 20.8   85   477    8   TRYCC:AF-Q4DC68-F1 SERYL-TRNA SYNTHETASE;
 253:  fjxq-A  3.5  6.1  130   217    9   TRYCC:AF-Q4DBJ3-F1 UNCHARACTERIZED PROTEIN;
 254:  fjy2-A  3.5  3.5   59   234    2   TRYCC:AF-Q4DM30-F1 ENKURIN DOMAIN-CONTAINING PROTEIN;
 255:  flsf-A  3.5  5.8  137   792    7   TRYCC:AF-Q4DRF1-F1 UNCHARACTERIZED PROTEIN;
 256:  fjew-A  3.5  6.3   70   132    7   TRYCC:AF-Q4CN25-F1 UNCHARACTERIZED PROTEIN;
 257:  fosc-A  3.5  4.3   55   212    9   TRYCC:AF-Q4DZQ1-F1 UNCHARACTERIZED PROTEIN;
 258:  fjka-A  3.5  6.3   72   745    4   TRYCC:AF-Q4CX16-F1 UNCHARACTERIZED PROTEIN;
 259:  flpd-A  3.5  8.5   95   637    6   TRYCC:AF-Q4DLX0-F1 UNCHARACTERIZED PROTEIN;
 260:  ftjf-A  3.5  5.4   77   660    4   TRYCC:AF-Q4DXJ2-F1 DUF155 DOMAIN-CONTAINING PROTEIN;
 261:  fm24-A  3.5  6.6   88   204    9   TRYCC:AF-Q4D445-F1 UNCHARACTERIZED PROTEIN;
 262:  fhil-A  3.5  9.0   95  1241    4   TRYCC:AF-Q4D499-F1 ABC TRANSPORTER, PUTATIVE;
 263:  fs20-A  3.5  3.9   78   629    5   TRYCC:AF-Q4DC56-F1 ALPHA-1,2-MANNOSIDASE;
 264:  fl4q-A  3.5  6.9  102   189    7   TRYCC:AF-Q4D6G6-F1 UNCHARACTERIZED PROTEIN;
 265:  fmxu-A  3.5  6.1   68   942    7   TRYCC:AF-Q4E0X8-F1 MISMATCH REPAIR PROTEIN MSH3, PUTATIVE;
 266:  fnx5-A  3.5  6.3   89   192    8   TRYCC:AF-Q4DXX3-F1 CHARGED MULTIVESICULAR BODY PROTEIN 1A;
 267:  fmq4-A  3.5  5.2   99   354   10   TRYCC:AF-Q4D684-F1 TRANS-SPLICING FACTOR, PUTATIVE;
 268:  fsih-A  3.5  6.5   97   803    9   TRYCC:AF-Q4CU54-F1 DYNEIN HEAVY CHAIN, CYTOSOLIC, PUTATIVE;
 269:  fkw1-A  3.5  8.6   94   338    7   TRYCC:AF-Q4E4U1-F1 TPR_REGION DOMAIN-CONTAINING PROTEIN;
 270:  fuod-A  3.5  6.8  130  1276    5   TRYCC:AF-Q4DX31-F1 HECT DOMAIN-CONTAINING PROTEIN;
 271:  frmi-A  3.5  9.1   98   472    4   TRYCC:AF-Q4CVK8-F1 UNCHARACTERIZED PROTEIN;
 272:  fvjy-A  3.5 13.7   94  1004    6   TRYCC:AF-Q4DJ21-F1 ENDO-BETA-N-ACETYLGLUCOSAMINIDASE, PUTATIVE;
 273:  fvp0-A  3.5 19.0  128  1903    2   TRYCC:AF-Q4DTQ4-F1 KINESIN, PUTATIVE;
 274:  fh9b-A  3.5  5.8  130   603   11   TRYCC:AF-Q4CNM5-F1 ATP-DEPENDENT CLP PROTEASE SUBUNIT, HEAT SHOCK PR
 275:  fkoj-A  3.5  6.2   80   380   13   TRYCC:AF-Q4CUS0-F1 UNCHARACTERIZED PROTEIN;
 276:  fl4c-A  3.5  8.9  107  1065    9   TRYCC:AF-Q4E0A1-F1 C2 DOMAIN-CONTAINING PROTEIN;
 277:  fsod-A  3.5  6.4   50   435   12   TRYCC:AF-Q4CKK0-F1 UNCHARACTERIZED PROTEIN;
 278:  fmeo-A  3.5  4.9  152  1710    9   TRYCC:AF-Q4E351-F1 UNCHARACTERIZED PROTEIN;
 279:  fsi6-A  3.4  5.5   98   730    5   TRYCC:AF-Q4DV51-F1 ANAPC4_WD40 DOMAIN-CONTAINING PROTEIN;
 280:  fotf-A  3.4  4.3  146   743    4   TRYCC:AF-Q4DBP4-F1 RNA-BINDING PROTEIN, PUTATIVE;
 281:  fivg-A  3.4  6.5   99  1331    4   TRYCC:AF-Q4DQ20-F1 CHAT DOMAIN-CONTAINING PROTEIN;
 282:  fuqh-A  3.4 11.0  114   452    9   TRYCC:AF-Q4DDL1-F1 U3 SNORNA-ASSOCIATED PROTEIN UTP11, PUTATIVE;
 283:  frro-A  3.4  5.1   91  1096    8   TRYCC:AF-Q4D0E4-F1 UNCHARACTERIZED PROTEIN;
 284:  fmh7-A  3.4  3.4   67   237    4   TRYCC:AF-Q4E276-F1 RHODANESE DOMAIN-CONTAINING PROTEIN;
 285:  flxb-A  3.4  4.6   99   490    8   TRYCC:AF-Q4DYI1-F1 UNCHARACTERIZED PROTEIN;
 286:  fvbl-A  3.4  5.0   70   120   17   TRYCC:AF-Q4CVI2-F1 UNCHARACTERIZED PROTEIN;
 287:  fsc8-A  3.4  4.9  133  2034    9   TRYCC:AF-Q4E556-F1 UNCHARACTERIZED PROTEIN;
 288:  fhmg-A  3.4  5.3   93   284   11   TRYCC:AF-Q4CNV7-F1 INTRAFLAGELLAR TRANSPORT PROTEIN IFT88, PUTATIVE;
 289:  fps6-A  3.4 11.6  131  1535    5   TRYCC:AF-Q4CYA2-F1 UNCHARACTERIZED PROTEIN;
 290:  fkr1-A  3.4  5.8  108   217    8   TRYCC:AF-Q4CLK3-F1 UNCHARACTERIZED PROTEIN;
 291:  fiek-A  3.4  4.9  127   337    5   TRYCC:AF-Q4D470-F1 T-SNARE COILED-COIL HOMOLOGY DOMAIN-CONTAINING PR
 292:  fq49-A  3.4  5.9   77  1134   12   TRYCC:AF-Q4DJ80-F1 UNCHARACTERIZED PROTEIN;
 293:  fji4-A  3.4  9.6   93   607   10   TRYCC:AF-Q4CWX3-F1 UNCHARACTERIZED PROTEIN;
 294:  fktt-A  3.4 10.3  117   741   10   TRYCC:AF-Q4DNY3-F1 PARAFLAGELLAR ROD PROTEIN, PUTATIVE;
 295:  fr6e-A  3.4  5.7  117   235   10   TRYCC:AF-Q4DLS3-F1 EXOSOME-ASSOCIATED PROTEIN 3, PUTATIVE;
 296:  fra2-A  3.4  5.1   85   409   14   TRYCC:AF-Q4CQ98-F1 UNCHARACTERIZED PROTEIN;
 297:  ft0q-A  3.4 11.7  118  1097    7   TRYCC:AF-Q4DJ48-F1 FORMIN A;
 298:  fjqy-A  3.4  8.3  135  1150   10   TRYCC:AF-Q4D5X5-F1 SCD DOMAIN-CONTAINING PROTEIN;
 299:  fnld-B  3.4  4.3  120  1387    8   TRYCC:AF-Q4CY82-F1 
 300:  frrk-A  3.4 11.7  125   778    9   TRYCC:AF-Q4CYM2-F1 UNCHARACTERIZED PROTEIN;
 301:  fiei-A  3.4  7.5  122  1402   10   TRYCC:AF-Q4E1T5-F1 STRUCTURAL MAINTENANCE OF CHROMOSOMES PROTEIN;
 302:  fsck-A  3.4  7.8   93   138   13   TRYCC:AF-Q4CUF3-F1 UNCHARACTERIZED PROTEIN;
 303:  ftld-A  3.4  8.2  109   430    5   TRYCC:AF-Q4DWC0-F1 CILIA- AND FLAGELLA-ASSOCIATED PROTEIN 36;
 304:  fqui-A  3.4  4.7   87   343    9   TRYCC:AF-Q4DZA6-F1 UNCHARACTERIZED PROTEIN;
 305:  fs7k-A  3.4  4.4   55   452    5   TRYCC:AF-Q4D595-F1 PHOSPHONOPYRUVATE DECARBOXYLASE, PUTATIVE;
 306:  fvih-A  3.4 12.7  150   300    7   TRYCC:AF-Q4DKU4-F1 MITOCHONDRIAL CARRIER PROTEIN, PUTATIVE;
 307:  fowv-A  3.4  5.1   58   219    5   TRYCC:AF-Q4CNG3-F1 CO-CHAPERONE GRPE, PUTATIVE;
 308:  fodn-A  3.4  9.3  119   714    4   TRYCC:AF-Q4E2R4-F1 UNCHARACTERIZED PROTEIN;
 309:  fs2f-A  3.4  4.2  142  1161    7   TRYCC:AF-Q4CW84-F1 CULLIN_NEDD8 DOMAIN-CONTAINING PROTEIN;
 310:  fuo4-A  3.4  9.3   95   793    6   TRYCC:AF-Q4D8C9-F1 EXONUCLEASE DOMAIN-CONTAINING PROTEIN;
 311:  fj6z-A  3.4 28.8   89   513    4   TRYCC:AF-Q4DSW5-F1 UNCHARACTERIZED PROTEIN;
 312:  ficj-A  3.4  4.6  119   659    3   TRYCC:AF-Q4E5Q9-F1 UNCHARACTERIZED PROTEIN;
 313:  fttd-A  3.4  7.0  152  1482    5   TRYCC:AF-Q4E4A6-F1 SEC7 DOMAIN-CONTAINING PROTEIN;
 314:  fiep-A  3.4 16.0   89  1396    3   TRYCC:AF-Q4DAQ4-F1 UNCHARACTERIZED PROTEIN;
 315:  fkyv-A  3.4  6.3  126   926    8   TRYCC:AF-Q4DZF2-F1 UNCHARACTERIZED PROTEIN;
 316:  fip1-A  3.4  9.1   76   664    3   TRYCC:AF-Q4DAY0-F1 UNCHARACTERIZED PROTEIN;
 317:  fm8h-A  3.4  4.3   70   104    1   TRYCC:AF-Q4DRX8-F1 UNCHARACTERIZED PROTEIN;
 318:  fmcy-A  3.4  8.3  103   279    2   TRYCC:AF-Q4D9D1-F1 UNCHARACTERIZED PROTEIN;
 319:  fl7c-A  3.4  6.1   79    92    1   TRYCC:AF-Q4D7Y4-F1 KINETOPLASTID MEMBRANE PROTEIN KMP-11, PUTATIVE;
 320:  ft8f-A  3.4  8.7  101   781    5   TRYCC:AF-Q4D8V9-F1 UNCHARACTERIZED PROTEIN;
 321:  frs0-A  3.4  7.0   79   580    4   TRYCC:AF-Q4E3K2-F1 UNCHARACTERIZED PROTEIN;
 322:  fo89-A  3.4 15.0   62   127    6   TRYCC:AF-Q4E2E0-F1 60S RIBOSOMAL PROTEIN L35, PUTATIVE;
 323:  fsxf-A  3.4  4.2   70  1056    6   TRYCC:AF-Q4DZ06-F1 GUANINE NUCLEOTIDE-BINDING PROTEIN SUBUNIT BETA-L
 324:  fj53-A  3.4  5.9   71   102    7   TRYCC:AF-Q4DQZ7-F1 UNCHARACTERIZED PROTEIN;
 325:  fiar-A  3.4 15.2   91   706    9   TRYCC:AF-Q4D2Y8-F1 UNCHARACTERIZED PROTEIN;
 326:  flli-A  3.4  8.4  108   537    3   TRYCC:AF-Q4DZ62-F1 SPLICING FACTOR 3A, PUTATIVE;
 327:  fts4-A  3.4 11.9  103   510    4   TRYCC:AF-Q4DVV3-F1 ALDEHYDE DEHYDROGENASE;
 328:  fkgi-A  3.3  8.9  120   262    6   TRYCC:AF-Q4DWT4-F1 UNCHARACTERIZED PROTEIN;
 329:  fvws-A  3.3  9.8   88  1409    6   TRYCC:AF-Q4CY04-F1 UNCHARACTERIZED PROTEIN;
 330:  flvi-A  3.3  3.8   96   905    5   TRYCC:AF-Q4E0Q1-F1 AP COMPLEX SUBUNIT BETA;
 331:  fldt-A  3.3  6.7  116   945   10   TRYCC:AF-Q4DSH8-F1 AAA DOMAIN-CONTAINING PROTEIN;
 332:  flg6-A  3.3 18.4  110   662    9   TRYCC:AF-Q4D9M1-F1 PESCADILLO HOMOLOG;
 333:  fp8t-A  3.3  7.2   66    85    3   TRYCC:AF-Q4DX32-F1 UNCHARACTERIZED PROTEIN;
 334:  fjtr-A  3.3  4.7   70   179   10   TRYCC:AF-Q4DKX8-F1 SMALL ACIDIC PROTEIN;
 335:  ftoj-A  3.3 16.0   99   132   10   TRYCC:AF-Q4DKU7-F1 UNCHARACTERIZED PROTEIN;
 336:  frga-A  3.3  4.6   76   828    7   TRYCC:AF-Q4DSQ9-F1 UNCHARACTERIZED PROTEIN;
 337:  fhp9-A  3.3  3.1   63   151    8   TRYCC:AF-Q4CU64-F1 UNCHARACTERIZED PROTEIN;
 338:  fn76-A  3.3  5.4  100   538    1   TRYCC:AF-Q4DXE1-F1 UNCHARACTERIZED PROTEIN;
 339:  fkca-A  3.3 15.1   87   707    8   TRYCC:AF-Q4DVL4-F1 UNCHARACTERIZED PROTEIN;
 340:  fhqr-A  3.3  8.2   91   151    9   TRYCC:AF-Q4E4F9-F1 UNCHARACTERIZED PROTEIN;
 341:  fmkx-A  3.3  5.6   95   130    8   TRYCC:AF-Q4CNZ5-F1 UNCHARACTERIZED PROTEIN;
 342:  fhks-A  3.3  4.1   66   501    8   TRYCC:AF-Q4E4J1-F1 BVLRF1 DOMAIN-CONTAINING PROTEIN;
 343:  frwy-A  3.3  6.5  122   396    8   TRYCC:AF-Q4DTN9-F1 CYTOCHROME OXIDASE ASSEMBLY PROTEIN, PUTATIVE;
 344:  fjqe-A  3.3  5.4   79   169   13   TRYCC:AF-Q4DL45-F1 UNCHARACTERIZED PROTEIN;
 345:  fjfx-A  3.3 11.2   80   597    1   TRYCC:AF-Q4E5A2-F1 UNCHARACTERIZED PROTEIN;
 346:  fizg-A  3.3  8.5  101   215    6   TRYCC:AF-Q4E3B1-F1 UNCHARACTERIZED PROTEIN;
 347:  fo5l-A  3.3  6.4  111   657    5   TRYCC:AF-Q4DZT3-F1 MITOCHONDRIAL ATP-DEPENDENT ZINC METALLOPEPTIDASE
 348:  frob-A  3.3  5.8  123   919    9   TRYCC:AF-Q4CP02-F1 KINESIN, PUTATIVE;
 349:  fmxe-A  3.3  4.5   71   303    7   TRYCC:AF-Q4D7B7-F1 PROTEIN-S-ISOPRENYLCYSTEINE O-METHYLTRANSFERASE;
 350:  fo9v-A  3.3  4.4   73   673    3   TRYCC:AF-Q4DZ84-F1 UNCHARACTERIZED PROTEIN;
 351:  fiwj-A  3.3  5.8  110   291    5   TRYCC:AF-Q4DRC0-F1 UNCHARACTERIZED PROTEIN;
 352:  ft5w-A  3.3 10.3   73   312    5   TRYCC:AF-Q4CNS7-F1 UNCHARACTERIZED PROTEIN;
 353:  fqst-A  3.3  7.3   91   119   11   TRYCC:AF-Q4CVG6-F1 UNCHARACTERIZED PROTEIN;
 354:  ft2f-A  3.3  6.0  106   999    6   TRYCC:AF-Q4E272-F1 UNCHARACTERIZED PROTEIN;
 355:  flhs-A  3.3  5.4  104   690    7   TRYCC:AF-Q4D7S1-F1 FYVE-TYPE DOMAIN-CONTAINING PROTEIN;
 356:  fm0v-A  3.3  5.7   76   522   13   TRYCC:AF-Q4DZC3-F1 MUCIN-ASSOCIATED SURFACE PROTEIN (MASP), PUTATIVE
 357:  fk69-A  3.3  7.7   64   187    9   TRYCC:AF-Q4CY19-F1 UNCHARACTERIZED PROTEIN;
 358:  fqob-A  3.3  8.6   78   220    4   TRYCC:AF-Q4CZ46-F1 COP-COATED VESICLE MEMBRANE PROTEIN P24, PUTATIVE
 359:  fpix-A  3.3  4.3   86   567    9   TRYCC:AF-Q4D1Q7-F1 SET DOMAIN-CONTAINING PROTEIN;
 360:  fta6-A  3.3  8.5   68   441    3   TRYCC:AF-Q4D9B3-F1 SET DOMAIN-CONTAINING PROTEIN;
 361:  fosr-A  3.3  9.6   84   134    2   TRYCC:AF-Q4CTB4-F1 UNCHARACTERIZED PROTEIN;
 362:  fmgr-A  3.3  7.8   85  1360    8   TRYCC:AF-Q4D3G3-F1 UNCHARACTERIZED PROTEIN;
 363:  fkzf-A  3.3  6.8  117   466    8   TRYCC:AF-Q4CYP8-F1 UNCHARACTERIZED PROTEIN;
 364:  fl1t-A  3.3  7.7   69   433    4   TRYCC:AF-Q4DP58-F1 UNCHARACTERIZED PROTEIN;
 365:  fqbp-A  3.3  7.5   68    95    6   TRYCC:AF-Q4CKP2-F1 UNCHARACTERIZED PROTEIN;
 366:  fnb6-A  3.3  8.3  138   559    8   TRYCC:AF-Q4DNJ0-F1 J DOMAIN-CONTAINING PROTEIN;
 367:  fi1a-A  3.3  8.8   96   176    7   TRYCC:AF-Q4E3E6-F1 UNCHARACTERIZED PROTEIN;
 368:  fnl5-A  3.3  5.0  125   930    9   TRYCC:AF-Q4DE59-F1 UNCHARACTERIZED PROTEIN;
 369:  foco-A  3.3  6.1  110   355    4   TRYCC:AF-Q4E2I2-F1 UNCHARACTERIZED PROTEIN;
 370:  fmb6-A  3.3  8.6  103   179    6   TRYCC:AF-Q4D0R6-F1 UNCHARACTERIZED PROTEIN;
 371:  fly6-A  3.3 10.2  128   212    8   TRYCC:AF-Q4DSG9-F1 UNCHARACTERIZED PROTEIN;
 372:  fssf-A  3.3  3.5   53   471    6   TRYCC:AF-Q4DX26-F1 UNCHARACTERIZED PROTEIN;
 373:  fptd-A  3.3 11.3  102  1063    9   TRYCC:AF-Q4CSD7-F1 UNCHARACTERIZED PROTEIN;
 374:  fl6y-A  3.3 11.5   73   688    4   TRYCC:AF-Q4DD66-F1 UNCHARACTERIZED PROTEIN;
 375:  fm08-A  3.3  4.9   94   429    7   TRYCC:AF-Q4D210-F1 UNCHARACTERIZED PROTEIN;
 376:  fkv6-A  3.3  4.9  147  1230    7   TRYCC:AF-Q4DVD1-F1 CULLIN_2 DOMAIN-CONTAINING PROTEIN;
 377:  fk9z-A  3.3  5.5  126  1650    9   TRYCC:AF-Q4D4L0-F1 UNCHARACTERIZED PROTEIN;
 378:  fm5c-A  3.3  4.6  137  2575    8   TRYCC:AF-Q4D4Q8-F1 UNCHARACTERIZED PROTEIN;
 379:  fn0z-A  3.3  9.0  100   595    7   TRYCC:AF-Q4E2I4-F1 KIF-BINDING PROTEIN;
 380:  fqh7-A  3.3 10.5  167   704   11   TRYCC:AF-Q4E2P9-F1 UNCHARACTERIZED PROTEIN;
 381:  fog5-A  3.3  5.1  144   508    7   TRYCC:AF-Q4D584-F1 UNCHARACTERIZED PROTEIN;
 382:  fk6e-A  3.3  3.4   84   184   10   TRYCC:AF-Q4DMZ3-F1 UNCHARACTERIZED PROTEIN;
 383:  fkfk-A  3.3  5.2   70   187    7   TRYCC:AF-Q4CWS8-F1 UNCHARACTERIZED PROTEIN;
 384:  fsr3-A  3.3  4.9   70   399    4   TRYCC:AF-Q4DQA5-F1 UNCHARACTERIZED PROTEIN;
 385:  fsai-A  3.2  2.9   86   597    8   TRYCC:AF-Q4DYQ8-F1 UNCHARACTERIZED PROTEIN;
 386:  fpq3-A  3.2  5.8  137   696    8   TRYCC:AF-Q4D6L7-F1 UNCHARACTERIZED PROTEIN;
 387:  fsda-A  3.2 11.0   91  1456    4   TRYCC:AF-Q4E3T5-F1 UNCHARACTERIZED PROTEIN;
 388:  fi6x-A  3.2  5.7  107   583    7   TRYCC:AF-Q4DSE1-F1 UNCHARACTERIZED PROTEIN;
 389:  fj7f-A  3.2  4.7   68   692    7   TRYCC:AF-Q4D6W4-F1 UNCHARACTERIZED PROTEIN;
 390:  flhm-A  3.2 12.3   86   449    2   TRYCC:AF-Q4D142-F1 UNCHARACTERIZED PROTEIN;
 391:  fipw-A  3.2 12.3   93   500    8   TRYCC:AF-Q4E650-F1 SERINE/THREONINE PROTEIN KINASE, PUTATIVE;
 392:  fk1b-A  3.2 14.7   96   148    6   TRYCC:AF-Q4D554-F1 PREFOLDIN SUBUNIT 2, PUTATIVE;
 393:  ftzt-A  3.2  8.5   76   390    5   TRYCC:AF-Q4DWD9-F1 UNCHARACTERIZED PROTEIN;
 394:  fjr5-A  3.2 10.6   90   330    9   TRYCC:AF-Q4D7C7-F1 UNCHARACTERIZED PROTEIN;
 395:  fipa-A  3.2 10.9  146   342    5   TRYCC:AF-Q4D0X6-F1 MITOCHONDRIAL CARRIER PROTEIN, PUTATIVE;
 396:  fma6-A  3.2  7.2   60   475    5   TRYCC:AF-Q4CQR6-F1 UNCHARACTERIZED PROTEIN;
 397:  fn2a-A  3.2  5.4  103   749    7   TRYCC:AF-Q4CTK9-F1 UNCHARACTERIZED PROTEIN;
 398:  fq9n-A  3.2  9.2   99   220    4   TRYCC:AF-Q4DUM2-F1 UNCHARACTERIZED PROTEIN;
 399:  fiw6-A  3.2  7.6  101   654    5   TRYCC:AF-Q4D4F3-F1 UNCHARACTERIZED PROTEIN;
 400:  fqf8-A  3.2  3.2   82   163    6   TRYCC:AF-Q4CRQ5-F1 UNCHARACTERIZED PROTEIN;
 401:  fhpo-A  3.2  3.1   59   196    3   TRYCC:AF-Q4CQ05-F1 UNCHARACTERIZED PROTEIN;
 402:  fqh5-A  3.2  3.8   87   174    6   TRYCC:AF-Q4CUR2-F1 UNCHARACTERIZED PROTEIN;
 403:  fitc-A  3.2  7.9  111   495   13   TRYCC:AF-Q4CZU5-F1 UNCHARACTERIZED PROTEIN;
 404:  frqg-A  3.2  9.0  127   988    8   TRYCC:AF-Q4E584-F1 UNCHARACTERIZED PROTEIN;
 405:  fsx4-A  3.2  9.2   78   587    8   TRYCC:AF-Q4DHQ3-F1 FLAGELLAR RADIAL SPOKE PROTEIN-LIKE, PUTATIVE;
 406:  fhjc-A  3.2  4.3  122   207    6   TRYCC:AF-Q4CQ89-F1 UNCHARACTERIZED PROTEIN;
 407:  ftlo-A  3.2 16.4  115   579    6   TRYCC:AF-Q4DCX1-F1 DUF4139 DOMAIN-CONTAINING PROTEIN;
 408:  fl35-A  3.2  9.1   74   285    3   TRYCC:AF-Q4D0J4-F1 LEUCINE ZIPPER TRANSCRIPTION FACTOR-LIKE PROTEIN
 409:  fq0u-A  3.2 10.5  102  1194   10   TRYCC:AF-Q4DY39-F1 SERINE/THREONINE PROTEIN KINASE, PUTATIVE;
 410:  fubw-A  3.2 16.7   90   338   10   TRYCC:AF-Q4DMJ1-F1 UNCHARACTERIZED PROTEIN;
 411:  fhyf-A  3.2  7.1  132   834    8   TRYCC:AF-Q4CTU0-F1 UNCHARACTERIZED PROTEIN;
 412:  foj2-A  3.2  8.0  116   461    6   TRYCC:AF-Q4D4Q5-F1 UNCHARACTERIZED PROTEIN;
 413:  fmtz-A  3.2  4.5   77   129   10   TRYCC:AF-Q4D6I7-F1 UNCHARACTERIZED PROTEIN;
 414:  fpk7-A  3.2  4.9  129   548    9   TRYCC:AF-Q4CYX3-F1 CATIONIC AMINO ACID TRANSPORTER, PUTATIVE;
 415:  fo53-A  3.2  6.6  121   902    3   TRYCC:AF-Q4DZE6-F1 LANOSTEROL SYNTHASE, PUTATIVE;
 416:  fnlc-A  3.2  3.6   80   983    5   TRYCC:AF-Q4CT11-F1 UNCHARACTERIZED PROTEIN;
 417:  fvty-A  3.2  5.8   82   632    9   TRYCC:AF-Q4DK89-F1 EF-HAND DOMAIN-CONTAINING PROTEIN;
 418:  fotk-A  3.2  4.8  101   833   13   TRYCC:AF-Q4DRS7-F1 UNCHARACTERIZED PROTEIN;
 419:  fh5d-A  3.2  7.5   94   465    3   TRYCC:AF-Q4E2E9-F1 UNCHARACTERIZED PROTEIN;
 420:  fj9n-A  3.2  5.4  103   600    7   TRYCC:AF-Q4D1K1-F1 UNCHARACTERIZED PROTEIN;
 421:  fuwp-A  3.2  4.3   65  1451    8   TRYCC:AF-Q4CV25-F1 ATP-DEPENDENT DEAD/H DNA HELICASE RECQ, PUTATIVE;
 422:  fobz-A  3.2  9.6   91  1767    4   TRYCC:AF-Q4D1Q0-F1 UNCHARACTERIZED PROTEIN;
 423:  fjz9-A  3.2  8.3   88   281    3   TRYCC:AF-Q4DQP1-F1 THIOREDOXIN-LIKE_FOLD DOMAIN-CONTAINING PROTEIN;
 424:  fsjl-A  3.2 11.8   99   604    5   TRYCC:AF-Q4DB33-F1 POLY  POLYMERASE;
 425:  ft9x-A  3.2  5.5   77   564    4   TRYCC:AF-Q4CLL9-F1 UNCHARACTERIZED PROTEIN;
 426:  fsd8-A  3.2  7.2   94   467   11   TRYCC:AF-Q4E1P7-F1 RING-TYPE DOMAIN-CONTAINING PROTEIN;
 427:  fhp7-A  3.2 11.7  122   608    7   TRYCC:AF-Q4E390-F1 CATION TRANSPORTER PROTEIN, PUTATIVE;
 428:  fhng-A  3.2 22.7   96  1118    3   TRYCC:AF-Q4D067-F1 DNA EXCISION REPAIR PROTEIN, PUTATIVE;
 429:  fpc1-A  3.2  4.5   85   464    5   TRYCC:AF-Q4D283-F1 UNCHARACTERIZED PROTEIN;
 430:  fk3k-A  3.2  4.1  100   727    8   TRYCC:AF-Q4DX24-F1 SODIUM/SULPHATE SYMPORTER, PUTATIVE;
 431:  fta3-A  3.2  7.5  100   457    6   TRYCC:AF-Q4DTV6-F1 UNCHARACTERIZED PROTEIN;
 432:  fhx7-A  3.2  5.8   99   163   11   TRYCC:AF-Q4DBW9-F1 UNCHARACTERIZED PROTEIN;
 433:  fltt-A  3.2  8.0  128   451    6   TRYCC:AF-Q4D9L8-F1 HEAT SHOCK PROTEIN, PUTATIVE;
 434:  fuor-A  3.1  6.2   72   187   10   TRYCC:AF-Q4DJ16-F1 CWF21 DOMAIN-CONTAINING PROTEIN;
 435:  fnqw-A  3.1  4.2   88   166    5   TRYCC:AF-Q4DJT9-F1 PHOSPHATIDYLINOSITOL 3-RELATED KINASE, PUTATIVE;
 436:  fndj-A  3.1  8.1  101   597    4   TRYCC:AF-Q4DIM2-F1 ENDO/EXONUCLEASE/PHOSPHATASE DOMAIN-CONTAINING PR
 437:  fkaq-A  3.1  3.9  103   252    6   TRYCC:AF-Q4DRH6-F1 14-3-3 PROTEIN, PUTATIVE;
 438:  foij-A  3.1  5.2   75   734    5   TRYCC:AF-Q4DLZ1-F1 UNCHARACTERIZED PROTEIN;
 439:  fhom-A  3.1  5.0  101  1198    7   TRYCC:AF-Q4CPY2-F1 TLDC DOMAIN-CONTAINING PROTEIN;
 440:  fmkw-A  3.1  8.0  111   262    7   TRYCC:AF-Q4DJB6-F1 14-3-3 PROTEIN, PUTATIVE;
 441:  fikk-A  3.1  5.7   95   421   12   TRYCC:AF-Q4E091-F1 UNCHARACTERIZED PROTEIN;
 442:  frfw-A  3.1  9.4   94   559    5   TRYCC:AF-Q4CUL7-F1 UNCHARACTERIZED PROTEIN;
 443:  fk20-A  3.1  5.5  139   663    6   TRYCC:AF-Q4CRJ3-F1 UNCHARACTERIZED PROTEIN;
 444:  fmal-A  3.1  7.2  140  1484    6   TRYCC:AF-Q4DNF1-F1 UNCHARACTERIZED PROTEIN;
 445:  fn5l-A  3.1  6.9   74   960    8   TRYCC:AF-Q4DXT5-F1 UNCHARACTERIZED PROTEIN;
 446:  fmcb-A  3.1  6.3  117   236    3   TRYCC:AF-Q4CWH6-F1 UNCHARACTERIZED PROTEIN;
 447:  fo6q-A  3.1  9.3   77  1381    4   TRYCC:AF-Q4DDE7-F1 UNCHARACTERIZED PROTEIN;
 448:  fjnj-A  3.1  9.2  122   265    7   TRYCC:AF-Q4D281-F1 VACUOLAR ATP SYNTHASE SUBUNIT D, PUTATIVE;
 449:  fqkl-A  3.1  5.0   91   810    7   TRYCC:AF-Q4D5L7-F1 CULLIN 2, PUTATIVE;
 450:  fubr-A  3.1  3.6   71  1002    6   TRYCC:AF-Q4E4A8-F1 MISMATCH REPAIR PROTEIN MSH6, PUTATIVE;
 451:  fqn2-A  3.1  2.9  107   607    9   TRYCC:AF-Q4D571-F1 UNCHARACTERIZED PROTEIN;
 452:  fvc6-A  3.1  9.8   78   291    4   TRYCC:AF-Q4DMU7-F1 CHAPERONE DNAJ PROTEIN, PUTATIVE;
 453:  fkls-A  3.1  6.6   84   199    8   TRYCC:AF-Q4DHA7-F1 UNCHARACTERIZED PROTEIN;
 454:  fveu-A  3.1  9.9  106  1440    1   TRYCC:AF-Q4D0Q7-F1 UNCHARACTERIZED PROTEIN;
 455:  foxc-A  3.1 10.2  132   403    2   TRYCC:AF-Q4CYF7-F1 UNCHARACTERIZED PROTEIN;
 456:  fncl-A  3.1  4.9  102   822   10   TRYCC:AF-Q4DNX3-F1 UNCHARACTERIZED PROTEIN;
 457:  fm7k-A  3.1  5.5  149  1153    5   TRYCC:AF-Q4D8G8-F1 UNCHARACTERIZED PROTEIN;
 458:  fjai-A  3.1  3.9   82   994    7   TRYCC:AF-Q4DTI1-F1 UNCHARACTERIZED PROTEIN;
 459:  fjde-A  3.1  5.5  109   184    8   TRYCC:AF-Q4DUX6-F1 SIGNAL SEQUENCE RECEPTOR SUBUNIT GAMMA;
 460:  fvmi-A  3.1  5.2   81   231    2   TRYCC:AF-Q4DKV4-F1 UNCHARACTERIZED PROTEIN;
 461:  fmx6-A  3.1  9.2   62   521    2   TRYCC:AF-Q4D2N1-F1 LIPASE_3 DOMAIN-CONTAINING PROTEIN;
 462:  fouk-A  3.1  5.6  151   812    6   TRYCC:AF-Q4E3J4-F1 UNCHARACTERIZED PROTEIN;
 463:  fhni-A  3.1  5.8   54    89    7   TRYCC:AF-Q4E4U3-F1 UNCHARACTERIZED PROTEIN;
 464:  frfl-A  3.1 10.4   98   587    3   TRYCC:AF-Q4DES2-F1 UNCHARACTERIZED PROTEIN;
 465:  fp6z-A  3.1  5.1  167  1394    9   TRYCC:AF-Q4CYG4-F1 UNCHARACTERIZED PROTEIN;
 466:  fi25-A  3.1  7.0   68   500    3   TRYCC:AF-Q4DPY5-F1 RAB-GAP TBC DOMAIN-CONTAINING PROTEIN;
 467:  fkbw-A  3.1  5.5  125  1476    7   TRYCC:AF-Q4E1C5-F1 UNCHARACTERIZED PROTEIN;
 468:  fh5l-A  3.1 16.7   90   398    6   TRYCC:AF-Q4DCS0-F1 UNCHARACTERIZED PROTEIN;
 469:  fva9-A  3.1  7.5   86   163    3   TRYCC:AF-Q4D6I8-F1 UNCHARACTERIZED PROTEIN;
 470:  fosy-A  3.1  5.7   93   261    5   TRYCC:AF-Q4D463-F1 MUCIN-ASSOCIATED SURFACE PROTEIN (MASP), PUTATIVE
 471:  fh8q-A  3.1 11.3   69   167   10   TRYCC:AF-Q4D0V2-F1 UNCHARACTERIZED PROTEIN;
 472:  fqsn-A  3.1  5.3   96   174    6   TRYCC:AF-Q4DPA6-F1 UNCHARACTERIZED PROTEIN;
 473:  fuhu-A  3.1 11.7   84   561    8   TRYCC:AF-Q4DET2-F1 UNCHARACTERIZED PROTEIN;
 474:  fk3n-A  3.1  3.5   54    97    6   TRYCC:AF-Q4DE87-F1 UNCHARACTERIZED PROTEIN;
 475:  fm1f-A  3.1  9.4  166   565    8   TRYCC:AF-Q4DA75-F1 UNCHARACTERIZED PROTEIN;
 476:  flmk-A  3.1  8.1  154   864    8   TRYCC:AF-Q4DH54-F1 KINESIN, PUTATIVE;
 477:  fola-A  3.1 12.9   69   299    3   TRYCC:AF-Q4CVC3-F1 UNCHARACTERIZED PROTEIN;
 478:  fsad-A  3.1  9.2   85   162    5   TRYCC:AF-Q4CN38-F1 UNCHARACTERIZED PROTEIN;
 479:  fhab-A  3.1  4.4  138   590    4   TRYCC:AF-Q4DHG2-F1 MAGNESIUM AND COBALT TRANSPORT PROTEIN, PUTATIVE;
 480:  fpyr-A  3.1  5.1   64   237    8   TRYCC:AF-Q4DHC8-F1 UNCHARACTERIZED PROTEIN;
 481:  fpxe-A  3.1  3.3   67  1774    1   TRYCC:AF-Q4DJM6-F1 UNCHARACTERIZED PROTEIN;
 482:  fnvp-A  3.1 12.4   80  2434    5   TRYCC:AF-Q4D578-F1 SERINE/THREONINE-PROTEIN KINASE TOR;
 483:  fvbh-A  3.1  7.1  136  1559    7   TRYCC:AF-Q4E5A5-F1 UNCHARACTERIZED PROTEIN;
 484:  fkbj-A  3.1  7.7  142   521    4   TRYCC:AF-Q4DW31-F1 UNCHARACTERIZED PROTEIN;
 485:  ftou-A  3.0  5.7  136   306   10   TRYCC:AF-Q4CUL6-F1 ATX10HOMO_ASSOC DOMAIN-CONTAINING PROTEIN;
 486:  fq73-A  3.0  4.0  106  1302    7   TRYCC:AF-Q4CTJ4-F1 TB-291 MEMBRANE-ASSOCIATED PROTEIN-LIKE, PUTATIVE
 487:  fskq-A  3.0  5.4  117   418    5   TRYCC:AF-Q4DX38-F1 PROTEIN-SERINE/THREONINE KINASE;
 488:  frbf-A  3.0  6.1  100  1221    8   TRYCC:AF-Q4DFZ6-F1 UNCHARACTERIZED PROTEIN;
 489:  fulh-A  3.0  4.6   71  1218   10   TRYCC:AF-Q4DC07-F1 RANBP2-TYPE DOMAIN-CONTAINING PROTEIN;
 490:  fkkg-A  3.0  4.7  126   497   12   TRYCC:AF-Q4CKU0-F1 UNCHARACTERIZED PROTEIN;
 491:  fkn8-A  3.0  5.6   78   190    8   TRYCC:AF-Q4DSA3-F1 UNCHARACTERIZED PROTEIN;
 492:  fhmc-A  3.0  3.2   65   109    6   TRYCC:AF-Q4D8T9-F1 ATPASE SUBUNIT 9, PUTATIVE;
 493:  fpj8-A  3.0 11.8   81   463    4   TRYCC:AF-Q4DCR4-F1 T-SNARE COILED-COIL HOMOLOGY DOMAIN-CONTAINING PR
 494:  fo29-A  3.0  3.5   56   284    7   TRYCC:AF-Q4DJP9-F1 SMR DOMAIN-CONTAINING PROTEIN;
 495:  flcm-A  3.0  7.0  149   280    4   TRYCC:AF-Q4DBB5-F1 MG++ TRANSPORTER, PUTATIVE;
 496:  fu5a-A  3.0  5.4  123   256    8   TRYCC:AF-Q4D9X4-F1 PALMITOYLTRANSFERASE;
 497:  fl5y-A  3.0 13.6  126   855    4   TRYCC:AF-Q4D2Q3-F1 UNCHARACTERIZED PROTEIN;
 498:  fojt-A  3.0  3.9   80   325    6   TRYCC:AF-Q4DE89-F1 UNCHARACTERIZED PROTEIN;
 499:  fm7g-A  3.0  6.3  146   383    8   TRYCC:AF-Q4DG48-F1 UNCHARACTERIZED PROTEIN;
 500:  fno5-A  3.0  5.9   86   249    6   TRYCC:AF-Q4DIC3-F1 UNCHARACTERIZED PROTEIN;
 501:  fspq-A  3.0  8.9  127   769    9   TRYCC:AF-Q4DV48-F1 UNCHARACTERIZED PROTEIN;
 502:  fmld-A  3.0  6.8  130   489    6   TRYCC:AF-Q4DTI9-F1 PX DOMAIN-CONTAINING PROTEIN;
 503:  fokb-A  3.0  6.1  142   630    6   TRYCC:AF-Q4D9X8-F1 KINESIN-LIKE PROTEIN;
 504:  fhd9-A  3.0  9.9   90   199    3   TRYCC:AF-Q4DR63-F1 UNCHARACTERIZED PROTEIN;
 505:  fl65-A  3.0  8.2  115   423    4   TRYCC:AF-Q4DMT9-F1 UNCHARACTERIZED PROTEIN;
 506:  fk33-A  3.0  5.8  109   274    7   TRYCC:AF-Q4CMV2-F1 PALMITOYLTRANSFERASE;
 507:  fm68-A  3.0  5.9  128   854    7   TRYCC:AF-Q4E1M3-F1 OSM3-LIKE KINESIN, PUTATIVE;
 508:  futf-A  3.0 14.4   86   912    5   TRYCC:AF-Q4E652-F1 TPR_REGION DOMAIN-CONTAINING PROTEIN;
 509:  flnb-A  3.0 14.7   99  1822   11   TRYCC:AF-Q4DA95-F1 PROTEIN KINASE, PUTATIVE;
 510:  flf6-A  3.0  6.7   88   490    2   TRYCC:AF-Q4DJG7-F1 UNCHARACTERIZED PROTEIN;
 511:  fsob-A  3.0  3.8   82   245    7   TRYCC:AF-Q4E119-F1 UNCHARACTERIZED PROTEIN;
 512:  fi18-A  3.0  4.9   83   218    4   TRYCC:AF-Q4DKY5-F1 SNF7-LIKE PROTEIN, PUTATIVE;
 513:  fjkq-A  3.0 11.8  100   399    6   TRYCC:AF-Q4DBX0-F1 T-SNARE COILED-COIL HOMOLOGY DOMAIN-CONTAINING PR
 514:  fpl3-A  3.0  5.9   63   334   11   TRYCC:AF-Q4DIT8-F1 DIPHTHINE METHYL ESTER SYNTHASE;
 515:  fkt9-A  3.0 22.1  109   408    4   TRYCC:AF-Q4E4N9-F1 UNCHARACTERIZED PROTEIN;
 516:  flqx-A  3.0  5.3  112   807   11   TRYCC:AF-Q4E4S3-F1 UNCHARACTERIZED PROTEIN;
 517:  fnq1-A  3.0 11.5   62   603    6   TRYCC:AF-Q4DC80-F1 GLYCEROL-3-PHOSPHATE DEHYDROGENASE;
 518:  fnsz-A  3.0  6.7   66   106    8   TRYCC:AF-Q4D0Z4-F1 UNCHARACTERIZED PROTEIN;
 519:  fk8a-A  3.0  5.7   86   184    8   TRYCC:AF-Q4E3L8-F1 UNCHARACTERIZED PROTEIN;
 520:  fj64-A  3.0  9.4  111   279   13   TRYCC:AF-Q4DSV3-F1 UNCHARACTERIZED PROTEIN;
 521:  frtj-A  3.0  8.4   68   280   15   TRYCC:AF-Q4DV63-F1 UNCHARACTERIZED PROTEIN;
 522:  fi5s-A  3.0  8.2   89   531    2   TRYCC:AF-Q4D270-F1 BSD DOMAIN-CONTAINING PROTEIN;
 523:  fmna-A  3.0  5.3   73  1028    5   TRYCC:AF-Q4D436-F1 UNCHARACTERIZED PROTEIN;
 524:  fh33-A  3.0  5.0   64   168    5   TRYCC:AF-Q4E4W4-F1 UNCHARACTERIZED PROTEIN;
 525:  fhck-A  3.0  3.7   75   589    1   TRYCC:AF-Q4DM48-F1 UNCHARACTERIZED PROTEIN;
 526:  fjqb-A  3.0  5.8   71   192    7   TRYCC:AF-Q4E2E4-F1 ZINC CARBOXYPEPTIDASE, PUTATIVE;
 527:  fvn7-A  3.0 10.7  108   114    6   TRYCC:AF-Q4DML2-F1 UNCHARACTERIZED PROTEIN;
 528:  fha9-A  3.0 10.2  159   622   10   TRYCC:AF-Q4D2U1-F1 UNCHARACTERIZED PROTEIN;
 529:  fhxs-A  3.0  5.8  110   367    8   TRYCC:AF-Q4D443-F1 UNCHARACTERIZED PROTEIN;
 530:  ftif-A  3.0  8.0   69   569    3   TRYCC:AF-Q4DK46-F1 UNCHARACTERIZED PROTEIN;
 531:  fh4a-A  3.0  4.2   83   227    5   TRYCC:AF-Q4CXA8-F1 UNCHARACTERIZED PROTEIN;
 532:  fqm2-A  3.0  4.2  113   734   13   TRYCC:AF-Q4E1V9-F1 UNCHARACTERIZED PROTEIN;
 533:  fjjj-A  3.0 10.5  112   854    3   TRYCC:AF-Q4DKG3-F1 UNCHARACTERIZED PROTEIN;
 534:  fqtl-A  3.0 13.0   73   350   11   TRYCC:AF-Q4DID4-F1 UNCHARACTERIZED PROTEIN;
 535:  fsn1-A  3.0  7.7  113  1437    8   TRYCC:AF-Q4DMG5-F1 UNCHARACTERIZED PROTEIN;
 536:  fq9h-A  3.0  7.6  118   907    8   TRYCC:AF-Q4DFY2-F1 UNCHARACTERIZED PROTEIN;
 537:  fhgm-A  3.0  9.0   88   365    2   TRYCC:AF-Q4CTI1-F1 UNCHARACTERIZED PROTEIN;
 538:  fldb-A  3.0 14.1  104   326    5   TRYCC:AF-Q4D3W1-F1 UNCHARACTERIZED PROTEIN;
 539:  foo0-A  3.0 11.3  106   328    6   TRYCC:AF-Q4CWC0-F1 UNCHARACTERIZED PROTEIN;
 540:  fojx-A  3.0  8.1   88   467    9   TRYCC:AF-Q4D994-F1 UNCHARACTERIZED PROTEIN;
 541:  flp4-A  3.0  5.5   78   224   14   TRYCC:AF-Q4DX45-F1 UNCHARACTERIZED PROTEIN;
 542:  fiwm-A  3.0  3.9   90   333   13   TRYCC:AF-Q4E655-F1 SP-RING-TYPE DOMAIN-CONTAINING PROTEIN;
 543:  focr-A  2.9  4.3  134   447    5   TRYCC:AF-Q4DXY9-F1 AMINO ACID PERMEASE, PUTATIVE;
 544:  flxn-A  2.9  5.1  136   494    9   TRYCC:AF-Q4CYP4-F1 TRANSMEMBRANE AMINO ACID TRANSPORTER, PUTATIVE;
 545:  fpta-A  2.9 20.6   77   347    8   TRYCC:AF-Q4DXZ6-F1 MUCIN-ASSOCIATED SURFACE PROTEIN (MASP), PUTATIVE
 546:  fm9g-A  2.9  4.7  116   340    8   TRYCC:AF-Q4DDB7-F1 UNCHARACTERIZED PROTEIN;
 547:  fo1y-A  2.9  5.5  135   927    8   TRYCC:AF-Q4DZW0-F1 UNCHARACTERIZED PROTEIN;
 548:  fk6t-A  2.9  8.2  107  1535    5   TRYCC:AF-Q4DYS3-F1 UNCHARACTERIZED PROTEIN;
 549:  fkwy-A  2.9  5.0  106   205    2   TRYCC:AF-Q4CPK7-F1 5-DEMETHOXYUBIQUINONE HYDROXYLASE, MITOCHONDRIAL;
 550:  fids-A  2.9  9.0   92   526    9   TRYCC:AF-Q4E342-F1 PROTEASOME REGULATORY NON-ATPASE SUBUNIT 6, PUTAT
 551:  fkqz-A  2.9  7.1   90   101   16   TRYCC:AF-Q4D4A8-F1 UNCHARACTERIZED PROTEIN;
 552:  ftkh-A  2.9  5.4   60   669    3   TRYCC:AF-Q4DKU2-F1 ELONGATOR COMPLEX PROTEIN 3;
 553:  fosd-A  2.9  4.9   69   200    6   TRYCC:AF-Q4CVP0-F1 UNCHARACTERIZED PROTEIN;
 554:  fpgl-A  2.9 10.1  123   807    6   TRYCC:AF-Q4DYR8-F1 5'-3' EXONUCLEASE XRND, PUTATIVE;
 555:  frc4-A  2.9 16.0   84   155    7   TRYCC:AF-Q4D1T3-F1 UNCHARACTERIZED PROTEIN;
 556:  fvd7-A  2.9  6.7   75    95    1   TRYCC:AF-Q4CRC2-F1 UNCHARACTERIZED PROTEIN;
 557:  fvu3-A  2.9 12.1  134   469    8   TRYCC:AF-Q4CYC7-F1 METAL-ION TRANSPORTER, PUTATIVE;
 558:  fmc9-A  2.9  7.4  102   237    7   TRYCC:AF-Q4DPZ8-F1 UNCHARACTERIZED PROTEIN;
 559:  fpdw-A  2.9  5.8   85   767    5   TRYCC:AF-Q4E4Q7-F1 ANAPHASE-PROMOTING COMPLEX SUBUNIT 2;
 560:  fq37-A  2.9  3.6   60   106    3   TRYCC:AF-Q4DTH8-F1 UNCHARACTERIZED PROTEIN;
 561:  fpw3-A  2.9 16.0  106   765   13   TRYCC:AF-Q4D6G8-F1 UNCHARACTERIZED PROTEIN;
 562:  flvh-A  2.9 13.3   82  1053    7   TRYCC:AF-Q4DR38-F1 UNCHARACTERIZED PROTEIN;
 563:  fub9-A  2.9  8.1  132  1085   11   TRYCC:AF-Q4DV67-F1 UNCHARACTERIZED PROTEIN;
 564:  fh1j-A  2.9  4.7   66   197    8   TRYCC:AF-Q4CKV2-F1 UNCHARACTERIZED PROTEIN;
 565:  fh9w-A  2.9  7.1   99   424    6   TRYCC:AF-Q4E0K3-F1 UNCHARACTERIZED PROTEIN;
 566:  flv9-A  2.9  5.3  152  1556    9   TRYCC:AF-Q4DI43-F1 DIACYLGLYCEROL ACYLTRANSFERASE, PUTATIVE;
 567:  fmdj-A  2.9  5.8  136   498   10   TRYCC:AF-Q4DUX3-F1 PX DOMAIN-CONTAINING PROTEIN;
 568:  fi2g-A  2.9  5.3  115  1660    7   TRYCC:AF-Q4DJ39-F1 UNCHARACTERIZED PROTEIN;
 569:  fnl4-A  2.9 17.7  147   441    3   TRYCC:AF-Q4E194-F1 MUCIN-ASSOCIATED SURFACE PROTEIN (MASP), PUTATIVE
 570:  fr2o-A  2.9  8.7  142  1143    3   TRYCC:AF-Q4DSF6-F1 PHOSPHOLIPID-TRANSPORTING ATPASE;
 571:  fk0s-A  2.9  4.9  140   515    8   TRYCC:AF-Q4DZF8-F1 UNCHARACTERIZED PROTEIN;
 572:  fmj8-A  2.9  7.2   87   667    9   TRYCC:AF-Q4DJ12-F1 TPR_REGION DOMAIN-CONTAINING PROTEIN;
 573:  fic3-A  2.9  5.9   71   464    4   TRYCC:AF-Q4DRD9-F1 METHYLTRANSF_11 DOMAIN-CONTAINING PROTEIN;
 574:  fukz-A  2.9  4.8  130  1215    6   TRYCC:AF-Q4E1K8-F1 UNCHARACTERIZED PROTEIN;
 575:  fo0p-A  2.9  4.3   58   204    7   TRYCC:AF-Q4CTR6-F1 UNCHARACTERIZED PROTEIN;
 576:  ft9l-A  2.9  5.1  124   599   10   TRYCC:AF-Q4CV75-F1 TPR_REGION DOMAIN-CONTAINING PROTEIN;
 577:  fqii-A  2.9  7.6  116   508    5   TRYCC:AF-Q4DX27-F1 CONSERVED OLIGOMERIC GOLGI COMPLEX SUBUNIT 8;
 578:  fru3-A  2.9  8.1   71   951    6   TRYCC:AF-Q4E640-F1 DNA HELICASE;
 579:  fkcm-A  2.9  3.4   61   147    3   TRYCC:AF-Q4D5E5-F1 UNCHARACTERIZED PROTEIN;
 580:  fj3t-A  2.9  4.2   66   342    6   TRYCC:AF-Q4D2E1-F1 UNCHARACTERIZED PROTEIN;
 581:  fqxi-A  2.9  6.4   60   221    3   TRYCC:AF-Q4D6J9-F1 UNCHARACTERIZED PROTEIN;
 582:  fpq1-A  2.9  3.7   64   269    8   TRYCC:AF-Q4DAZ9-F1 UNCHARACTERIZED PROTEIN;
 583:  fva2-A  2.9  5.2  136  1679    8   TRYCC:AF-Q4DB57-F1 UNCHARACTERIZED PROTEIN;
 584:  fnz6-A  2.9  9.8  106   342    6   TRYCC:AF-Q4DQ52-F1 UNCHARACTERIZED PROTEIN;
 585:  fogl-A  2.9 11.1  108   210    9   TRYCC:AF-Q4DMD8-F1 UNCHARACTERIZED PROTEIN;
 586:  flnf-A  2.9  4.5   54   128   11   TRYCC:AF-Q4E5X6-F1 UNCHARACTERIZED PROTEIN;
 587:  fsv2-A  2.9  3.5   64   110    8   TRYCC:AF-Q4CRG8-F1 UNCHARACTERIZED PROTEIN;
 588:  fo6r-A  2.9 16.9   59   163    2   TRYCC:AF-Q4CW06-F1 UNCHARACTERIZED PROTEIN;
 589:  fkxk-A  2.9  7.3   85   325    8   TRYCC:AF-Q4DEN8-F1 MITOCHONDRIAL CARRIER PROTEIN, PUTATIVE;
 590:  fllg-A  2.9  7.2  113  1237    8   TRYCC:AF-Q4E5N3-F1 UNCHARACTERIZED PROTEIN;
 591:  fhd8-A  2.9  7.6   80   403    8   TRYCC:AF-Q4DN48-F1 UNCHARACTERIZED PROTEIN;
 592:  flox-A  2.9  4.3  153   657    8   TRYCC:AF-Q4DRI8-F1 UNCHARACTERIZED PROTEIN;
 593:  fiqk-A  2.9  4.9  100   664    7   TRYCC:AF-Q4E4J9-F1 ABC TRANSPORTER, PUTATIVE;
 594:  fuc8-A  2.9  4.3   80  1247    1   TRYCC:AF-Q4DKB2-F1 CONDENSIN COMPLEX SUBUNIT 1;
 595:  fseg-A  2.9  7.7  105   312    5   TRYCC:AF-Q4E542-F1 UNCHARACTERIZED PROTEIN;
 596:  fu03-A  2.9  8.8   83   498   11   TRYCC:AF-Q4DUC4-F1 UNCHARACTERIZED PROTEIN;
 597:  fs5j-A  2.9  6.3   67    95    9   TRYCC:AF-Q4D9I4-F1 ZF-TIM10_DDP DOMAIN-CONTAINING PROTEIN;
 598:  fhz2-A  2.9  7.0  149   735    7   TRYCC:AF-Q4DTT8-F1 ACOX DOMAIN-CONTAINING PROTEIN;
 599:  fjli-A  2.9  4.9  109   164    6   TRYCC:AF-Q4DF13-F1 UNCHARACTERIZED PROTEIN;
 600:  fj6n-A  2.9  5.4   76   442    7   TRYCC:AF-Q4E2J5-F1 COP9 SIGNALOSOME COMPLEX SUBUNIT 2;
 601:  fr8y-A  2.9  6.1  110   547    5   TRYCC:AF-Q4DVQ1-F1 DOLICHOL KINASE;
 602:  fk8w-A  2.8  8.5   85   321    4   TRYCC:AF-Q4DDY8-F1 ADP/ATP TRANSLOCASE;
 603:  frjx-A  2.8 20.0   96   650    4   TRYCC:AF-Q4DF96-F1 UNCHARACTERIZED PROTEIN;
 604:  foy2-A  2.8  5.0  152   925    7   TRYCC:AF-Q4CUP7-F1 B30.2/SPRY DOMAIN-CONTAINING PROTEIN;
 605:  fmh2-A  2.8  4.5   94   568    9   TRYCC:AF-Q4E4R8-F1 CCT-ETA;
 606:  fq09-A  2.8  7.9   61   711    7   TRYCC:AF-Q4DCS8-F1 UNCHARACTERIZED PROTEIN;
 607:  fptf-A  2.8  7.9   82   523    5   TRYCC:AF-Q4D3B4-F1 LIPASE_3 DOMAIN-CONTAINING PROTEIN;
 608:  fpvl-A  2.8 12.6   82   231    2   TRYCC:AF-Q4E014-F1 J DOMAIN-CONTAINING PROTEIN;
 609:  fiml-A  2.8  4.0   84   387   11   TRYCC:AF-Q4CU30-F1 NUCLEOLAR PROTEIN, PUTATIVE;
 610:  fh52-A  2.8  5.3   78   185    6   TRYCC:AF-Q4DDT9-F1 UNCHARACTERIZED PROTEIN;
 611:  flba-A  2.8  8.7  118   200    7   TRYCC:AF-Q4DT21-F1 UNCHARACTERIZED PROTEIN;
 612:  fll0-A  2.8 12.5   74   654    3   TRYCC:AF-Q4DD68-F1 UNCHARACTERIZED PROTEIN;
 613:  frs2-A  2.8  4.3  126  1017    3   TRYCC:AF-Q4E0W4-F1 MIF4G DOMAIN-CONTAINING PROTEIN;
 614:  fm7o-A  2.8  6.4  102   462   10   TRYCC:AF-Q4DIX4-F1 J DOMAIN-CONTAINING PROTEIN;
 615:  fq8e-A  2.8  6.7  106   484    5   TRYCC:AF-Q4DTG4-F1 UNCHARACTERIZED PROTEIN;
 616:  fmd2-A  2.8  3.9   55   148    4   TRYCC:AF-Q4E4R2-F1 UNCHARACTERIZED PROTEIN;
 617:  fnfx-A  2.8  5.0   61   319   11   TRYCC:AF-Q4DQY1-F1 UNCHARACTERIZED PROTEIN;
 618:  fqxa-A  2.8  5.5   97   255   14   TRYCC:AF-Q4D623-F1 UNCHARACTERIZED PROTEIN;
 619:  fjv5-A  2.8 18.1   83   849   11   TRYCC:AF-Q4DKQ3-F1 UNCHARACTERIZED PROTEIN;
 620:  frvz-A  2.8  9.8   85  1547   14   TRYCC:AF-Q4DYQ6-F1 UNCHARACTERIZED PROTEIN;
 621:  fkcv-A  2.8  8.2  107   170    5   TRYCC:AF-Q4DCB1-F1 UNCHARACTERIZED PROTEIN;
 622:  fhe4-A  2.8  4.5   82   765   10   TRYCC:AF-Q4D6H2-F1 METHIONINE--TRNA LIGASE;
 623:  fqzh-A  2.8  7.5   64  1086    6   TRYCC:AF-Q4E2U5-F1 UNCHARACTERIZED PROTEIN;
 624:  fhz9-A  2.8 12.7  137   323    1   TRYCC:AF-Q4CUH1-F1 T-SNARE COILED-COIL HOMOLOGY DOMAIN-CONTAINING PR
 625:  flzy-A  2.8  3.4   54   709    7   TRYCC:AF-Q4DPE5-F1 CHAPERONE DNAJ PROTEIN, PUTATIVE;
 626:  fvp8-A  2.8  4.8  168   663    8   TRYCC:AF-Q4DXW8-F1 UNCHARACTERIZED PROTEIN;
 627:  fmei-A  2.8 16.8  112   348    9   TRYCC:AF-Q4CXZ9-F1 PALMITOYLTRANSFERASE;
 628:  ft7l-A  2.8 12.2   77   480    9   TRYCC:AF-Q4E0H2-F1 DNA-DAMAGE INDUCIBLE PROTEIN DDI1-LIKE PROTEIN, P
 629:  fkbm-A  2.8  5.6   63   132   10   TRYCC:AF-Q4D2D0-F1 UNCHARACTERIZED PROTEIN;
 630:  fnqc-A  2.8  8.9   87   517    8   TRYCC:AF-Q4D2L0-F1 MUCIN-ASSOCIATED SURFACE PROTEIN (MASP), PUTATIVE
 631:  flze-A  2.8  8.7   95   344    8   TRYCC:AF-Q4D3X2-F1 UNCHARACTERIZED PROTEIN;
 632:  fh45-A  2.8  9.3  126   903    7   TRYCC:AF-Q4DKT4-F1 UNCHARACTERIZED PROTEIN;
 633:  frum-A  2.8  6.3   90   380   11   TRYCC:AF-Q4DHE1-F1 CNNM TRANSMEMBRANE DOMAIN-CONTAINING PROTEIN;
 634:  fvts-A  2.8  5.5   90   287    3   TRYCC:AF-Q4CZQ8-F1 UNCHARACTERIZED PROTEIN;
 635:  filn-A  2.8  9.4  116   496    3   TRYCC:AF-Q4CRG1-F1 UNCHARACTERIZED PROTEIN;
 636:  fl1e-A  2.8  5.4  110   533    9   TRYCC:AF-Q4DMN3-F1 UNCHARACTERIZED PROTEIN;
 637:  fh7q-A  2.8  6.9  148   717   12   TRYCC:AF-Q4E3T7-F1 MALONYL-COA DECARBOXYLASE, MITOCHONDRIAL, PUTATIV
 638:  fttz-A  2.8  4.9   73    83    5   TRYCC:AF-Q4DH49-F1 UNCHARACTERIZED PROTEIN;
 639:  fpim-A  2.8  5.2   80   192   11   TRYCC:AF-Q4DXY5-F1 UNCHARACTERIZED PROTEIN;
 640:  fq3m-A  2.8  5.8   78   169   10   TRYCC:AF-Q4DG74-F1 UNCHARACTERIZED PROTEIN;
 641:  fou8-A  2.8  4.7   94   423    9   TRYCC:AF-Q4CNU4-F1 UNCHARACTERIZED PROTEIN;
 642:  figs-A  2.8 20.7   90   578    3   TRYCC:AF-Q4D0D2-F1 UNCHARACTERIZED PROTEIN;
 643:  fite-A  2.8 11.3  121   605    9   TRYCC:AF-Q4D9E7-F1 UNCHARACTERIZED PROTEIN;
 644:  fvot-A  2.8  5.6  139  1088    4   TRYCC:AF-Q4D0V5-F1 VPS54 DOMAIN-CONTAINING PROTEIN;
 645:  fsc1-A  2.8 11.0  135   514    6   TRYCC:AF-Q4DHX1-F1 ION TRANSPORT PROTEIN, PUTATIVE;
 646:  ftfn-A  2.8  7.5  133   419    7   TRYCC:AF-Q4DI38-F1 POLYPRENOL REDUCTASE;
 647:  fl8v-A  2.8  8.0   91   872    9   TRYCC:AF-Q4D9V5-F1 UNCHARACTERIZED PROTEIN;
 648:  fp3n-A  2.8  7.4   76   154    4   TRYCC:AF-Q4D4C2-F1 UNCHARACTERIZED PROTEIN;
 649:  fpor-A  2.8  5.6  125   412    9   TRYCC:AF-Q4DTH7-F1 FATTY ACID DESATURASE, PUTATIVE;
 650:  fp90-A  2.8  6.7  136  2066    6   TRYCC:AF-Q4DTV1-F1 UNCHARACTERIZED PROTEIN;
 651:  fkrr-A  2.8  4.3   75   330   12   TRYCC:AF-Q4CTP9-F1 UNCHARACTERIZED PROTEIN;
 652:  fisf-A  2.8  7.0   94   890    4   TRYCC:AF-Q4DBS5-F1 TPR_REGION DOMAIN-CONTAINING PROTEIN;
 653:  ftpo-A  2.8  4.4   97  1294    3   TRYCC:AF-Q4D1V7-F1 RNA HELICASE, PUTATIVE;
 654:  finf-A  2.8  4.5  141   337    6   TRYCC:AF-Q4D6V2-F1 RIBONUCLEOSIDE-DIPHOSPHATE REDUCTASE SMALL CHAIN,
 655:  frpi-A  2.8  4.0   81   138   10   TRYCC:AF-Q4D317-F1 UNCHARACTERIZED PROTEIN;
 656:  fkti-A  2.8  2.6   52   574    6   TRYCC:AF-Q4DBQ4-F1 UNCHARACTERIZED PROTEIN;
 657:  fjvy-A  2.8  9.2   80   393    6   TRYCC:AF-Q4CYV1-F1 UNCHARACTERIZED PROTEIN;
 658:  fiyt-A  2.8  3.5   84   189   12   TRYCC:AF-Q4DLH3-F1 UNCHARACTERIZED PROTEIN;
 659:  fubc-A  2.8  7.3   91  1102    9   TRYCC:AF-Q4DK37-F1 SPLICING FACTOR 3B SUBUNIT 1, PUTATIVE;
 660:  fm1p-A  2.8  8.1  121   290    3   TRYCC:AF-Q4CMW4-F1 UNCHARACTERIZED PROTEIN;
 661:  fil9-A  2.7  5.6  109   240    7   TRYCC:AF-Q4CVW7-F1 UNCHARACTERIZED PROTEIN;
 662:  fklq-A  2.7  9.8  100  2089   14   TRYCC:AF-Q4D889-F1 UNCHARACTERIZED PROTEIN;
 663:  ftmp-A  2.7  5.2   85   177   12   TRYCC:AF-Q4CLE2-F1 MKT1_C DOMAIN-CONTAINING PROTEIN;
 664:  fsmw-A  2.7  6.5  117   448    9   TRYCC:AF-Q4DQF7-F1 NUCLEOSIDE TRANSPORTER-LIKE, PUTATIVE;
 665:  fmn6-A  2.7  6.2   74    95    7   TRYCC:AF-Q4E3B9-F1 UNCHARACTERIZED PROTEIN;
 666:  flf1-A  2.7  6.0  163   547    7   TRYCC:AF-Q4DVV1-F1 UNCHARACTERIZED PROTEIN;
 667:  fj5o-A  2.7  9.4   78  1005    5   TRYCC:AF-Q4DBX3-F1 UNCHARACTERIZED PROTEIN;
 668:  fliw-A  2.7  5.4   99   910    7   TRYCC:AF-Q4CX33-F1 CULLIN_2 DOMAIN-CONTAINING PROTEIN;
 669:  flun-A  2.7 10.6   99   407    9   TRYCC:AF-Q4D7F2-F1 EUKARYOTIC TRANSLATION INITIATION FACTOR 3 SUBUNI
 670:  fki2-A  2.7  6.0  103   812   11   TRYCC:AF-Q4DRK8-F1 CRTC DOMAIN-CONTAINING PROTEIN;
 671:  frdu-A  2.7  7.6   56   178   14   TRYCC:AF-Q4CNT2-F1 TFIIA_GAMMA_C DOMAIN-CONTAINING PROTEIN;
 672:  fnrt-A  2.7 16.7  107  1124    7   TRYCC:AF-Q4DAS2-F1 UNCHARACTERIZED PROTEIN;
 673:  fm42-A  2.7  7.6   84   789    7   TRYCC:AF-Q4DSD1-F1 UNCHARACTERIZED PROTEIN;
 674:  fmkr-A  2.7  6.5  137   676    8   TRYCC:AF-Q4CS36-F1 UNCHARACTERIZED PROTEIN;
 675:  fo77-A  2.7  3.7   72   282    4   TRYCC:AF-Q4DWU3-F1 26S PROTEASOME REGULATORY NON-ATPASE SUBUNIT, PUT
 676:  fqvg-A  2.7  6.5   70   651    9   TRYCC:AF-Q4D620-F1 GLUCOSE-REGULATED PROTEIN 78, PUTATIVE;
 677:  frfn-A  2.7  3.9   65   104   12   TRYCC:AF-Q4DYF5-F1 UNCHARACTERIZED PROTEIN;
 678:  fpjt-A  2.7  8.3   69   129    6   TRYCC:AF-Q4CL16-F1 PHOSPHATIDYLINOSITOL KINASE DOMAIN PROTEIN, PUTAT
 679:  fmz2-A  2.7  4.5  131   448    6   TRYCC:AF-Q4CUL4-F1 AMINO ACID TRANSPORTER, PUTATIVE;
 680:  fpab-A  2.7  4.1   69   157    6   TRYCC:AF-Q4DT49-F1 VKC DOMAIN-CONTAINING PROTEIN;
 681:  fm85-A  2.7  5.6   74   192    8   TRYCC:AF-Q4D5I4-F1 J DOMAIN-CONTAINING PROTEIN;
 682:  ftmt-A  2.7 10.3  114   642    4   TRYCC:AF-Q4DTJ6-F1 UNCHARACTERIZED PROTEIN;
 683:  fjfy-A  2.7  7.0  142  2120    6   TRYCC:AF-Q4DWM8-F1 DOPEY_N DOMAIN-CONTAINING PROTEIN;
 684:  fh2l-A  2.7  6.6  129   252   11   TRYCC:AF-Q4CNX8-F1 UNCHARACTERIZED PROTEIN;
 685:  fpc0-A  2.7  5.3  137   793    9   TRYCC:AF-Q4D9E4-F1 UNCHARACTERIZED PROTEIN;
 686:  fuh5-A  2.7 15.3  116   418    8   TRYCC:AF-Q4CQ99-F1 UNCHARACTERIZED PROTEIN;
 687:  fs5g-A  2.7  8.5   78   290    9   TRYCC:AF-Q4DCA0-F1 UNCHARACTERIZED PROTEIN;
 688:  fifp-A  2.7  6.4  136  1056    9   TRYCC:AF-Q4DTD0-F1 UNCHARACTERIZED PROTEIN;
 689:  ftca-A  2.7 10.9   90   548    7   TRYCC:AF-Q4E1M7-F1 UNCHARACTERIZED PROTEIN;
 690:  fkdk-A  2.7  6.2  129  1096    9   TRYCC:AF-Q4DHJ0-F1 UNCHARACTERIZED PROTEIN;
 691:  frgv-A  2.7 15.1  156   390    5   TRYCC:AF-Q4D8E3-F1 UDP-GLUCURONIC ACID/UDP-N-ACETYLGALACTOSAMINE TRA
 692:  fowb-A  2.7  5.7  122  1202    4   TRYCC:AF-Q4DSR7-F1 UNCHARACTERIZED PROTEIN;
 693:  fl9j-A  2.7  4.1   86   102    5   TRYCC:AF-Q4D3L3-F1 UNCHARACTERIZED PROTEIN;
 694:  fje2-A  2.7  8.6  132   998   10   TRYCC:AF-Q4CWP3-F1 UNCHARACTERIZED PROTEIN;
 695:  fnjj-A  2.7  9.2  136   394    6   TRYCC:AF-Q4DTF3-F1 UNCHARACTERIZED PROTEIN;
 696:  fj9v-A  2.7  4.3   64   807    6   TRYCC:AF-Q4E5S0-F1 RING-TYPE DOMAIN-CONTAINING PROTEIN;
 697:  fsmf-A  2.7  4.6   91   550    7   TRYCC:AF-Q4DTE6-F1 UNCHARACTERIZED PROTEIN;
 698:  fhnq-A  2.7  3.8   59   525    8   TRYCC:AF-Q4DSP8-F1 UNCHARACTERIZED PROTEIN;
 699:  fibn-A  2.7  7.0   93   202   14   TRYCC:AF-Q4D7V6-F1 UNCHARACTERIZED PROTEIN;
 700:  fsrt-A  2.7  8.0   77   818    9   TRYCC:AF-Q4DEM5-F1 UNCHARACTERIZED PROTEIN;
 701:  fqz9-A  2.7  4.9  103   403    9   TRYCC:AF-Q4DNU1-F1 UNCHARACTERIZED PROTEIN;
 702:  fhs6-A  2.7  8.6   70   849    6   TRYCC:AF-Q4DZA0-F1 UNCHARACTERIZED PROTEIN;
 703:  fkmg-A  2.7 25.7   87   394    5   TRYCC:AF-Q4DEG1-F1 UNCHARACTERIZED PROTEIN;
 704:  fqpk-A  2.7 12.1  159  1017    5   TRYCC:AF-Q4CRP5-F1 CULLIN_2 DOMAIN-CONTAINING PROTEIN;
 705:  fhqc-A  2.7 12.2   87   524    9   TRYCC:AF-Q4CY06-F1 UNCHARACTERIZED PROTEIN;
 706:  fk5q-A  2.7  8.2  107   238    8   TRYCC:AF-Q4E4C5-F1 UNCHARACTERIZED PROTEIN;
 707:  fmtf-A  2.7 13.7   69   283    4   TRYCC:AF-Q4E1D5-F1 UNCHARACTERIZED PROTEIN;
 708:  fnnq-A  2.7  3.9   71   189   10   TRYCC:AF-Q4CXV3-F1 UNCHARACTERIZED PROTEIN;
 709:  fs3v-A  2.7  6.9  123  1346    4   TRYCC:AF-Q4DKE4-F1 DNA REPAIR PROTEIN RAD50, PUTATIVE;
 710:  flhy-A  2.7  7.7   89   239    2   TRYCC:AF-Q4DWX3-F1 UNCHARACTERIZED PROTEIN;
 711:  frma-A  2.7  8.3  117   880    5   TRYCC:AF-Q4E3Y5-F1 UNCHARACTERIZED PROTEIN;
 712:  frno-A  2.7  5.1  113   460    7   TRYCC:AF-Q4CX84-F1 CCR4-NOT TRANSCRIPTION COMPLEX SUBUNIT 11;
 713:  fumv-A  2.7  5.5   84   340    2   TRYCC:AF-Q4DJC1-F1 TUBULIN-FOLDING COFACTOR C;
 714:  fuba-A  2.7  4.6   85   939    2   TRYCC:AF-Q4D1P7-F1 UNCHARACTERIZED PROTEIN;
 715:  fuy5-A  2.7  7.3   85   258    4   TRYCC:AF-Q4E040-F1 MUCIN-ASSOCIATED SURFACE PROTEIN (MASP), PUTATIVE
 716:  fhyt-A  2.7 11.1  119   416    7   TRYCC:AF-Q4DF88-F1 UNCHARACTERIZED PROTEIN;
 717:  fnvb-A  2.7  6.0  103   975    5   TRYCC:AF-Q4CU87-F1 FHA DOMAIN-CONTAINING PROTEIN;
 718:  fl8u-A  2.7  8.5   96   235    2   TRYCC:AF-Q4D9T7-F1 MUCIN-ASSOCIATED SURFACE PROTEIN (MASP), PUTATIVE
 719:  fjx0-A  2.7  4.3   83   663    7   TRYCC:AF-Q4DQQ1-F1 UNCHARACTERIZED PROTEIN;
 720:  fs0y-A  2.7  5.7   95   307    4   TRYCC:AF-Q4DAL4-F1 DISPERSED GENE FAMILY PROTEIN 1 (DGF-1), PUTATIVE
 721:  fob9-A  2.6  9.9  128  1927    5   TRYCC:AF-Q4DCD4-F1 UNCHARACTERIZED PROTEIN;
 722:  fhph-A  2.6  7.5   48   165    6   TRYCC:AF-Q4CXC3-F1 CYTOCHROME C OXIDASE VII, PUTATIVE;
 723:  fm6u-A  2.6 12.8   87   535    3   TRYCC:AF-Q4DW83-F1 UNCHARACTERIZED PROTEIN;
 724:  foyo-A  2.6  4.6   89   123    9   TRYCC:AF-Q4CQ41-F1 UNCHARACTERIZED PROTEIN;
 725:  fo03-A  2.6  7.6   86   180    9   TRYCC:AF-Q4DDY3-F1 VACUOLAR TRANSPORTER CHAPERONE, PUTATIVE;
 726:  fkwi-A  2.6  8.6   92  1039    2   TRYCC:AF-Q4DVQ2-F1 UNCHARACTERIZED PROTEIN;
 727:  frka-A  2.6  4.2   96   305    7   TRYCC:AF-Q4DKV2-F1 PALMITOYLTRANSFERASE;
 728:  fjh8-A  2.6  5.4  106   458    8   TRYCC:AF-Q4DXS7-F1 UNCHARACTERIZED PROTEIN;
 729:  fn9h-A  2.6  4.4   77   863    8   TRYCC:AF-Q4DG26-F1 UNCHARACTERIZED PROTEIN;
 730:  fjyl-A  2.6  4.1  119   401    7   TRYCC:AF-Q4D4J9-F1 UNCHARACTERIZED PROTEIN;
 731:  ftqf-A  2.6  8.3  144   827    8   TRYCC:AF-Q4E3J3-F1 DNA-DIRECTED RNA POLYMERASE II SUBUNIT 3, PUTATIV
 732:  fonn-A  2.6  5.7  100   244    4   TRYCC:AF-Q4CR48-F1 GIM5A PROTEIN, PUTATIVE;
 733:  fmzq-A  2.6 13.2  101  1002    8   TRYCC:AF-Q4CTN8-F1 UNCHARACTERIZED PROTEIN;
 734:  fjae-A  2.6  4.7  147   631    7   TRYCC:AF-Q4DY09-F1 UNCHARACTERIZED PROTEIN;
 735:  fpdk-A  2.6 10.2   91  1155    5   TRYCC:AF-Q4DVQ0-F1 LEUCINE CARBOXYL METHYLTRANSFERASE 2;
 736:  fkky-A  2.6  4.8  102  1213    7   TRYCC:AF-Q4E4L8-F1 TPR_REGION DOMAIN-CONTAINING PROTEIN;
 737:  fnte-A  2.6  4.4   78   465    6   TRYCC:AF-Q4CKP9-F1 DYNEIN HEAVY CHAIN, PUTATIVE;
 738:  foih-A  2.6 14.3  118  1574    9   TRYCC:AF-Q4D652-F1 UNCHARACTERIZED PROTEIN;
 739:  fvyl-A  2.6  5.5  121   691   11   TRYCC:AF-Q4D094-F1 MEMBRANE ASSOCIATED PROTEIN, PUTATIVE;
 740:  fj4j-A  2.6  8.9   73   191   10   TRYCC:AF-Q4DW52-F1 UNCHARACTERIZED PROTEIN;
 741:  fhvi-A  2.6  4.3   71   171    3   TRYCC:AF-Q4CQ83-F1 UNCHARACTERIZED PROTEIN;
 742:  fmc3-A  2.6  9.7  102  1025    6   TRYCC:AF-Q4DHK3-F1 UNCHARACTERIZED PROTEIN;
 743:  flbk-A  2.6  7.3  113   481    4   TRYCC:AF-Q4DL72-F1 UNCHARACTERIZED PROTEIN;
 744:  fkm0-A  2.6 14.1   76   282    7   TRYCC:AF-Q4CX03-F1 DNAJ CHAPERONE PROTEIN, PUTATIVE;
 745:  ftj2-A  2.6  6.6   60   630    7   TRYCC:AF-Q4D401-F1 UNCHARACTERIZED PROTEIN;
 746:  fluw-A  2.6 11.2   92   312    5   TRYCC:AF-Q4DD98-F1 DNA_POL_B_THUMB DOMAIN-CONTAINING PROTEIN;
 747:  fss6-A  2.6  8.4   83   472    7   TRYCC:AF-Q4DD61-F1 MUCIN-ASSOCIATED SURFACE PROTEIN (MASP), PUTATIVE
 748:  fvt5-A  2.6  3.2   56   237    9   TRYCC:AF-Q4DV42-F1 DYNEIN ARM LIGHT CHAIN, PUTATIVE;
 749:  fh0x-A  2.6  8.4   84  1207    8   TRYCC:AF-Q4DCS7-F1 UBIQUITIN HYDROLASE, PUTATIVE;
 750:  fm5x-A  2.6 10.1   82   471    7   TRYCC:AF-Q4D6C2-F1 MUCIN-ASSOCIATED SURFACE PROTEIN (MASP), PUTATIVE
 751:  fk4c-A  2.6  4.1  127   594    7   TRYCC:AF-Q4DWB6-F1 AMINO ACID TANSPORTER, PUTATIVE;
 752:  fqp8-A  2.6  5.7  122   408    9   TRYCC:AF-Q4E0Z3-F1 UNCHARACTERIZED PROTEIN;
 753:  fmcc-A  2.6  9.3   65   559   11   TRYCC:AF-Q4DFD3-F1 UNCHARACTERIZED PROTEIN;
 754:  fr20-A  2.6  3.8   70   128    4   TRYCC:AF-Q4D9T1-F1 UNCHARACTERIZED PROTEIN;
 755:  fn5u-A  2.6  5.6   85   131    4   TRYCC:AF-Q4DM52-F1 UNCHARACTERIZED PROTEIN;
 756:  fmg8-A  2.6  7.7   96   277    5   TRYCC:AF-Q4E3K1-F1 UNCHARACTERIZED PROTEIN;
 757:  fh9t-A  2.6  9.6   97   367    6   TRYCC:AF-Q4CVF0-F1 UNCHARACTERIZED PROTEIN;
 758:  fsoo-A  2.6  5.7   82   911   11   TRYCC:AF-Q4DK94-F1 GUANINE NUCLEOTIDE-BINDING PROTEIN SUBUNIT BETA-L
 759:  fkwx-A  2.6  5.7   84   411    4   TRYCC:AF-Q4DKJ5-F1 MUCIN-ASSOCIATED SURFACE PROTEIN (MASP), PUTATIVE
 760:  fuak-A  2.6 18.1   58   135    5   TRYCC:AF-Q4E2K8-F1 UNCHARACTERIZED PROTEIN;
 761:  fpqg-A  2.6  5.0   65   538    5   TRYCC:AF-Q4DFD0-F1 ZN-FINGER PROTEIN, PUTATIVE;
 762:  fiys-A  2.6  6.1  100   892    6   TRYCC:AF-Q4DPE9-F1 RANBP2-TYPE DOMAIN-CONTAINING PROTEIN;
 763:  fllm-A  2.6  9.8   92   557   11   TRYCC:AF-Q4DIY5-F1 UNCHARACTERIZED PROTEIN;
 764:  fhlz-A  2.6 18.1   93  1214   11   TRYCC:AF-Q4E554-F1 AAA ATPASE, PUTATIVE;
 765:  fspp-A  2.6 16.2   87   396    7   TRYCC:AF-Q4E3N8-F1 UNCHARACTERIZED PROTEIN;
 766:  fj1f-A  2.6  6.1   83   266    8   TRYCC:AF-Q4DHJ7-F1 UNCHARACTERIZED PROTEIN;
 767:  fll7-A  2.6 11.8   80   760    5   TRYCC:AF-Q4D3G9-F1 DNAJ CHAPERONE PROTEIN, PUTATIVE;
 768:  fjcu-A  2.6 13.7   72  1189    6   TRYCC:AF-Q4DLW1-F1 UNCHARACTERIZED PROTEIN;
 769:  fub6-A  2.6 17.3  102  1082    9   TRYCC:AF-Q4D2S6-F1 UNCHARACTERIZED PROTEIN;
 770:  fsv8-A  2.6  5.7   57   297    9   TRYCC:AF-Q4D2X5-F1 UNCHARACTERIZED PROTEIN;
 771:  fqn0-A  2.6  4.9   74   228    5   TRYCC:AF-Q4DPP0-F1 PROTEASOME 26S NON-ATPASE SUBUNIT 9, PUTATIVE;
 772:  fmsg-A  2.6  8.4  124   802    8   TRYCC:AF-Q4DTH5-F1 ATP-DEPENDENT CLP PROTEASE SUBUNIT, HEAT SHOCK PR
 773:  ftf4-A  2.6  5.5   90   254    2   TRYCC:AF-Q4DSF9-F1 MUCIN-ASSOCIATED SURFACE PROTEIN (MASP), PUTATIVE
 774:  fou2-A  2.6  4.0   84   674    6   TRYCC:AF-Q4D9G7-F1 PEROXISOME TARGETING SIGNAL 1 RECEPTOR, PUTATIVE;
 775:  furi-A  2.6  3.1   48   183    6   TRYCC:AF-Q4DX76-F1 ATP SYNTHASE, EPSILON CHAIN, PUTATIVE;
 776:  fu8n-A  2.6 11.3   97   220    7   TRYCC:AF-Q4CZ93-F1 UNCHARACTERIZED PROTEIN;
 777:  fjxi-A  2.6  3.7   72   488    8   TRYCC:AF-Q4D116-F1 UNCHARACTERIZED PROTEIN;
 778:  ft10-A  2.6  7.1   65   342    5   TRYCC:AF-Q4CNB4-F1 UNCHARACTERIZED PROTEIN;
 779:  fj6g-A  2.6  5.3   67   806    1   TRYCC:AF-Q4DD69-F1 UNCHARACTERIZED PROTEIN;
 780:  fjsr-A  2.6  9.9   75   357    5   TRYCC:AF-Q4E3E7-F1 MUCIN-ASSOCIATED SURFACE PROTEIN (MASP), PUTATIVE
 781:  fqyq-A  2.6 11.5  110   883    9   TRYCC:AF-Q4DHA5-F1 UNCHARACTERIZED PROTEIN;
 782:  fs58-A  2.6  6.6  115   331    7   TRYCC:AF-Q4DB68-F1 PALMITOYLTRANSFERASE;
 783:  fp57-A  2.6  4.4   53   174    8   TRYCC:AF-Q4DHX4-F1 UNCHARACTERIZED PROTEIN;
 784:  fm75-A  2.6 11.1   67   614    3   TRYCC:AF-Q4DS07-F1 GLYCEROL-3-PHOSPHATE DEHYDROGENASE (FAD-DEPENDENT
 785:  fnbi-A  2.6  7.7   86  1533   10   TRYCC:AF-Q4D9F6-F1 WD_REPEATS_REGION DOMAIN-CONTAINING PROTEIN;
 786:  flb1-A  2.6 13.2  136   917    7   TRYCC:AF-Q4DMM2-F1 UNCHARACTERIZED PROTEIN;
 787:  ft9j-A  2.6  4.5  127   463    5   TRYCC:AF-Q4DMS3-F1 AMINO ACID TRANSPORTER, PUTATIVE;
 788:  fna9-A  2.6  4.1  126   866    7   TRYCC:AF-Q4CRG4-F1 CRAL-TRIO DOMAIN-CONTAINING PROTEIN;
 789:  fj8p-A  2.6  5.2   87   126    8   TRYCC:AF-Q4CT87-F1 TUBULIN-SPECIFIC CHAPERONE A;
 790:  fk4u-A  2.6  3.5   70   334    3   TRYCC:AF-Q4E3B3-F1 PROTEASOME REGULATORY NON-ATPASE SUBUNIT 3, PUTAT
 791:  fh9d-A  2.6 21.9  126   260    6   TRYCC:AF-Q4CTS6-F1 SYNTAXIN, PUTATIVE;
 792:  fko2-A  2.6  4.7   88   868    3   TRYCC:AF-Q4DPP1-F1 UNCHARACTERIZED PROTEIN;
 793:  fjkt-A  2.6  8.7  119   504    4   TRYCC:AF-Q4DYS1-F1 ALDEHYDE DEHYDROGENASE, PUTATIVE;
 794:  foet-A  2.6  5.9  114   534    8   TRYCC:AF-Q4D7Q6-F1 UNCHARACTERIZED PROTEIN;
 795:  fid2-A  2.6  9.8   89  1064    4   TRYCC:AF-Q4DIU7-F1 UNCHARACTERIZED PROTEIN;
 796:  ftgg-A  2.6  8.7   99   667    6   TRYCC:AF-Q4DUF2-F1 UNCHARACTERIZED PROTEIN;
 797:  fhyy-A  2.6 15.0  113   526    6   TRYCC:AF-Q4E264-F1 FYVE-TYPE DOMAIN-CONTAINING PROTEIN;
 798:  flic-A  2.6 10.6  110   218    6   TRYCC:AF-Q4CZH7-F1 UNCHARACTERIZED PROTEIN;
 799:  flqh-A  2.6  8.5   52   267    0   TRYCC:AF-Q4CWT6-F1 UNCHARACTERIZED PROTEIN;
 800:  fhb3-A  2.6 12.7  106   707    2   TRYCC:AF-Q4CTK0-F1 MITOCHONDRIAL CARRIER PROTEIN, PUTATIVE;
 801:  fk72-A  2.6  6.3   78   485    4   TRYCC:AF-Q4DY80-F1 SHORT CHAIN DEHYDROGENASE/REDUCTASE, PUTATIVE;
 802:  fo5v-A  2.6  7.6   87   273    7   TRYCC:AF-Q4CMQ3-F1 PHOSPHOLIPID-TRANSPORTING ATPASE, PUTATIVE;
 803:  fkej-A  2.6  6.3  129   836    5   TRYCC:AF-Q4DNJ2-F1 UNCHARACTERIZED PROTEIN;
 804:  fkkz-A  2.6  4.8   59   169    7   TRYCC:AF-Q4DAS9-F1 UNCHARACTERIZED PROTEIN;
 805:  focs-A  2.6  7.6   85   720    9   TRYCC:AF-Q4E4L4-F1 TSNAXIP1_N DOMAIN-CONTAINING PROTEIN;
 806:  fjy0-A  2.5  2.8   50   953    4   TRYCC:AF-Q4DCB3-F1 DNA REPLICATION LICENSING FACTOR MCM2;
 807:  fjv2-A  2.5  5.7   89   618    8   TRYCC:AF-Q4CLD6-F1 FUCOSE KINASE, PUTATIVE;
 808:  fiq2-A  2.5  4.5   71   455    8   TRYCC:AF-Q4CRV5-F1 UNCHARACTERIZED PROTEIN;
 809:  fhl9-A  2.5  9.8  122   503    7   TRYCC:AF-Q4DQF4-F1 AMINO ACID PERMEASE/TRANSPORTER, PUTATIVE;
 810:  fo59-A  2.5 17.5   99   224    6   TRYCC:AF-Q4CVS3-F1 UNCHARACTERIZED PROTEIN;
 811:  fnex-A  2.5  8.3  156   784    6   TRYCC:AF-Q4DTN0-F1 SPINDLE POLE BODY COMPONENT;
 812:  fj5y-A  2.5 17.8   71   229   13   TRYCC:AF-Q4D4Y2-F1 UNCHARACTERIZED PROTEIN;
 813:  fps1-A  2.5  9.4  120   367    8   TRYCC:AF-Q4CUW0-F1 UNCHARACTERIZED PROTEIN;
 814:  fltj-A  2.5  4.6  104   459   10   TRYCC:AF-Q4D0I2-F1 CATION TRANSPORTER, PUTATIVE;
 815:  fjfw-A  2.5 10.2  143   422   11   TRYCC:AF-Q4E2Z7-F1 UNCHARACTERIZED PROTEIN;
 816:  fuul-A  2.5  5.9   86   657    5   TRYCC:AF-Q4E116-F1 UNCHARACTERIZED PROTEIN;
 817:  fith-A  2.5  7.2  150   656    7   TRYCC:AF-Q4DVH4-F1 UNCHARACTERIZED PROTEIN;
 818:  fs9u-A  2.5  9.6   73   430    4   TRYCC:AF-Q4DIY3-F1 UNCHARACTERIZED PROTEIN;
 819:  ftdl-A  2.5  4.7   78   107    6   TRYCC:AF-Q4DS27-F1 UNCHARACTERIZED PROTEIN;
 820:  fsao-A  2.5  5.8   73   229    3   TRYCC:AF-Q4E1D2-F1 UNCHARACTERIZED PROTEIN;
 821:  fmm1-A  2.5  5.0   97   456    5   TRYCC:AF-Q4CZN2-F1 PEPTIDYLPROLYL ISOMERASE;
 822:  fr2p-A  2.5  7.3  160   611    9   TRYCC:AF-Q4E603-F1 UNCHARACTERIZED PROTEIN;
 823:  fi2f-A  2.5  9.3  121   883    7   TRYCC:AF-Q4DZP3-F1 UNCHARACTERIZED PROTEIN;
 824:  fmnn-A  2.5  9.1  123   419    4   TRYCC:AF-Q4E210-F1 MUCIN-ASSOCIATED SURFACE PROTEIN (MASP), PUTATIVE
 825:  fmel-A  2.5  5.3   74   180    3   TRYCC:AF-Q4DM91-F1 UNCHARACTERIZED PROTEIN;
 826:  fman-A  2.5  7.2   85   451   11   TRYCC:AF-Q4E247-F1 CNNM TRANSMEMBRANE DOMAIN-CONTAINING PROTEIN;
 827:  ficn-A  2.5  5.8  158  2351   10   TRYCC:AF-Q4CTL7-F1 B30.2/SPRY DOMAIN-CONTAINING PROTEIN;
 828:  fhgn-A  2.5  4.7  107   705    9   TRYCC:AF-Q4DSS9-F1 RIBOSE-PHOSPHATE PYROPHOSPHOKINASE, PUTATIVE;
 829:  fonm-A  2.5  5.6   88   284   14   TRYCC:AF-Q4DKQ8-F1 UNCHARACTERIZED PROTEIN;
 830:  flyc-A  2.5  6.9   81  1555    6   TRYCC:AF-Q4DY20-F1 UNCHARACTERIZED PROTEIN;
 831:  frfv-A  2.5  5.9  136   923    2   TRYCC:AF-Q4D4Y6-F1 KATANIN-LIKE PROTEIN, PUTATIVE;
 832:  fh00-A  2.5  6.2   87   263   10   TRYCC:AF-Q4CXY0-F1 DNA REPLICATION COMPLEX GINS PROTEIN SLD5;
 833:  fmhn-A  2.5  7.1  115   220    6   TRYCC:AF-Q4DBE4-F1 PEROXISOMAL MEMBRANE PROTEIN 4, PUTATIVE;
 834:  fqfg-A  2.5  7.6  122   677    4   TRYCC:AF-Q4DD05-F1 UNCHARACTERIZED PROTEIN;
 835:  fhwd-A  2.5  3.7   90   634    8   TRYCC:AF-Q4DSU1-F1 UNCHARACTERIZED PROTEIN;
 836:  fk22-A  2.5 10.2   84   281    7   TRYCC:AF-Q4D5G7-F1 SOLUBLE N-ETHYLMALEIMIDE SENSITIVE FACTOR (NSF) A
 837:  fljo-A  2.5 13.1  133   299    7   TRYCC:AF-Q4D693-F1 UNCHARACTERIZED PROTEIN;
 838:  fivi-A  2.5  4.8  123   448    7   TRYCC:AF-Q4DL06-F1 AMINO ACID PERMEASE, PUTATIVE;
 839:  fq4d-A  2.5  4.6  123   883    4   TRYCC:AF-Q4DQD0-F1 EXOCYST COMPLEX COMPONENT SEC6;
 840:  fury-A  2.5  3.2   60   101    8   TRYCC:AF-Q4CUW6-F1 UNCHARACTERIZED PROTEIN;
 841:  fll9-A  2.5  4.3  111   394    9   TRYCC:AF-Q4DMH9-F1 UNCHARACTERIZED PROTEIN;
 842:  fnw7-A  2.5 19.2   73   342    8   TRYCC:AF-Q4CWP4-F1 NLI-INTERACTING FACTOR, PUTATIVE;
 843:  fo5d-A  2.5  9.8   63  1232    8   TRYCC:AF-Q4E0P0-F1 GUANINE NUCLEOTIDE-BINDING PROTEIN SUBUNIT BETA-L
 844:  fi6v-A  2.5  4.9  127   474   12   TRYCC:AF-Q4CNY2-F1 AMINO ACID PERMEASE, PUTATIVE;
 845:  fu4y-A  2.5  7.3  121   456    3   TRYCC:AF-Q4DIB4-F1 PEPTIDE CHAIN RELEASE FACTOR 1, PUTATIVE;
 846:  fiae-A  2.5 12.2  103   615    9   TRYCC:AF-Q4E685-F1 UNCHARACTERIZED PROTEIN;
 847:  fmpr-A  2.5  6.2  129   369    5   TRYCC:AF-Q4CVF4-F1 CATION TRANSPORTER, PUTATIVE;
 848:  funj-A  2.5  4.6   87   499    7   TRYCC:AF-Q4CPA7-F1 UNCHARACTERIZED PROTEIN;
 849:  fpq0-A  2.5 11.0   68   502    7   TRYCC:AF-Q4DK66-F1 UNCHARACTERIZED PROTEIN;
 850:  ftkx-A  2.5 12.6   69   188    4   TRYCC:AF-Q4DKQ6-F1 UNCHARACTERIZED PROTEIN;
 851:  fla8-A  2.5  7.2  147   758    7   TRYCC:AF-Q4DY66-F1 UNCHARACTERIZED PROTEIN;
 852:  fpeo-A  2.5 13.9  107   276    4   TRYCC:AF-Q4DMP0-F1 UNCHARACTERIZED PROTEIN;
 853:  fjsh-A  2.5  5.8  109  1399    1   TRYCC:AF-Q4D0T8-F1 UNCHARACTERIZED PROTEIN;
 854:  fu89-A  2.5  6.8   93   267    6   TRYCC:AF-Q4CNK3-F1 BRANCHPOINT-BRIDGING PROTEIN;
 855:  fkyj-A  2.5 14.6   90  1084    8   TRYCC:AF-Q4DSV8-F1 UNCHARACTERIZED PROTEIN;
 856:  fvdu-A  2.5  5.7   95   425    7   TRYCC:AF-Q4CXZ8-F1 FARNESYL PYROPHOSPHATE SYNTHASE, PUTATIVE;
 857:  fnqq-A  2.5  4.0   83   496   11   TRYCC:AF-Q4E0X3-F1 NUCLEOLAR RNA BINDING PROTEIN, PUTATIVE;
 858:  fsc4-A  2.5  9.6  105   191    8   TRYCC:AF-Q4DIX0-F1 PREFOLDIN SUBUNIT 3;
 859:  fh3v-A  2.5  8.3   64   274    9   TRYCC:AF-Q4E1M6-F1 UNCHARACTERIZED PROTEIN;
 860:  fon0-A  2.5  6.1   72   372    8   TRYCC:AF-Q4DM10-F1 MUCIN-ASSOCIATED SURFACE PROTEIN (MASP), PUTATIVE
 861:  fhci-A  2.5 13.7   72   258    4   TRYCC:AF-Q4CX47-F1 DNA-J PROTEIN, PUTATIVE;
 862:  fnwf-A  2.5  8.4   86  1119    3   TRYCC:AF-Q4DIY9-F1 PEP3_VPS18 DOMAIN-CONTAINING PROTEIN;
 863:  fhah-A  2.5  8.4   74   427    3   TRYCC:AF-Q4DHA3-F1 UNCHARACTERIZED PROTEIN;
 864:  fk48-A  2.5  6.0   82   375    7   TRYCC:AF-Q4E1C6-F1 UNCHARACTERIZED PROTEIN;
 865:  fstl-A  2.5  8.4   61   557    7   TRYCC:AF-Q4D6N2-F1 UBIQUITIN HYDROLASE, PUTATIVE;
 866:  fiz5-A  2.5  5.2  136   686    5   TRYCC:AF-Q4CVA3-F1 THIMET OLIGOPEPTIDASE, PUTATIVE;
 867:  fl9w-A  2.5  4.6   66   294    3   TRYCC:AF-Q4D2V6-F1 UNCHARACTERIZED PROTEIN;
 868:  fvcu-A  2.5 16.3   85  1062    4   TRYCC:AF-Q4D7L4-F1 PROTEIN TRANSPORT PROTEIN SEC24C, PUTATIVE;
 869:  flmv-A  2.5 27.5   90   320    7   TRYCC:AF-Q4DYJ5-F1 T-SNARE COILED-COIL HOMOLOGY DOMAIN-CONTAINING PR
 870:  fh2w-A  2.5  8.4  136   776    3   TRYCC:AF-Q4CT52-F1 COMPONENT OF OLIGOMERIC GOLGI COMPLEX 3;
 871:  focv-A  2.5  8.3   98   208    5   TRYCC:AF-Q4DBV0-F1 UNCHARACTERIZED PROTEIN;
 872:  fp4v-A  2.5  7.0  123   572    4   TRYCC:AF-Q4DX67-F1 UNCHARACTERIZED PROTEIN;
 873:  fn73-A  2.5  9.4   90   428    7   TRYCC:AF-Q4E0N8-F1 UNCHARACTERIZED PROTEIN;
 874:  fq6l-A  2.5 10.1   85   218    9   TRYCC:AF-Q4DRV6-F1 GLYCOSOMAL MEMBRANE PROTEIN, PUTATIVE;
 875:  fh46-A  2.5  6.5  104   800    7   TRYCC:AF-Q4E4M7-F1 UNCHARACTERIZED PROTEIN;
 876:  fo84-A  2.5  7.0  104   248    8   TRYCC:AF-Q4DT83-F1 UNCHARACTERIZED PROTEIN;
 877:  fhmd-A  2.5  5.9   68   107    7   TRYCC:AF-Q4CNB0-F1 MITOCHONDRIAL CARRIER PROTEIN, PUTATIVE;
 878:  fh61-A  2.5  5.9   80   179    5   TRYCC:AF-Q4DDD6-F1 UNCHARACTERIZED PROTEIN;
 879:  fukr-A  2.5 12.6   98   263   10   TRYCC:AF-Q4DXQ3-F1 J DOMAIN-CONTAINING PROTEIN;
 880:  fj8x-A  2.5  5.3   79   134   11   TRYCC:AF-Q4DG69-F1 UNCHARACTERIZED PROTEIN;
 881:  fkt4-A  2.5  7.8  128   259    8   TRYCC:AF-Q4DA72-F1 UNCHARACTERIZED PROTEIN;
 882:  fjn6-A  2.5 10.7   87   854   15   TRYCC:AF-Q4CWE0-F1 CNH DOMAIN-CONTAINING PROTEIN;
 883:  fvid-A  2.5 11.8  124   302    7   TRYCC:AF-Q4CZP7-F1 CALCIUM UNIPORTER PROTEIN;
 884:  fhto-A  2.5  6.7   85   174    9   TRYCC:AF-Q4DAU1-F1 AMASTIN, PUTATIVE;
 885:  fh6z-A  2.5  8.7  121  1170    7   TRYCC:AF-Q4DDL0-F1 KINESIN, PUTATIVE;
 886:  fjr8-A  2.5 10.6   90   264    3   TRYCC:AF-Q4CLP9-F1 PARAXONEMAL ROD PROTEIN PAR2, PUTATIVE;
 887:  fl2p-A  2.5  4.8  122   589    7   TRYCC:AF-Q4DQ90-F1 PARAFLAGELLAR ROD PROTEIN, PUTATIVE;
 888:  fiq1-A  2.4  7.1  123   494    6   TRYCC:AF-Q4DZ38-F1 UNCHARACTERIZED PROTEIN;
 889:  fjrk-A  2.4  6.4  125   683   11   TRYCC:AF-Q4DG16-F1 SPINDLE POLE BODY COMPONENT;
 890:  fqku-A  2.4  6.6   86   289    5   TRYCC:AF-Q4DKW9-F1 UNCHARACTERIZED PROTEIN;
 891:  fuuk-A  2.4 10.0   99   551    5   TRYCC:AF-Q4DN13-F1 UNCHARACTERIZED PROTEIN;
 892:  fu8k-A  2.4  6.2   68   504    6   TRYCC:AF-Q4D0L5-F1 UNCHARACTERIZED PROTEIN;
 893:  fh5f-A  2.4  4.7  100   716    8   TRYCC:AF-Q4DG49-F1 UNCHARACTERIZED PROTEIN;
 894:  fkn5-A  2.4  5.1  143   514    6   TRYCC:AF-Q4CZK6-F1 UNCHARACTERIZED PROTEIN;
 895:  fjdm-A  2.4  7.7  129   839    5   TRYCC:AF-Q4D7X5-F1 REGULATOR OF NONSENSE TRANSCRIPTS 1, PUTATIVE;
 896:  fjc1-A  2.4  5.2   63   392    3   TRYCC:AF-Q4DU84-F1 UNCHARACTERIZED PROTEIN;
 897:  flxv-A  2.4  4.5   67   562    9   TRYCC:AF-Q4E1B7-F1 UNCHARACTERIZED PROTEIN;
 898:  fh4h-A  2.4  5.3  116   378    4   TRYCC:AF-Q4E2R0-F1 UNCHARACTERIZED PROTEIN;
 899:  fhqn-A  2.4  9.4  136   492    4   TRYCC:AF-Q4D1T4-F1 UNCHARACTERIZED PROTEIN;
 900:  fjqx-A  2.4  6.8  105   163   11   TRYCC:AF-Q4D1W7-F1 TRANSMEMBRANE PROTEIN 107;
 901:  ft2v-A  2.4  6.3   58   997   12   TRYCC:AF-Q4E577-F1 UNCHARACTERIZED PROTEIN;
 902:  foiw-A  2.4 11.5   72   748    7   TRYCC:AF-Q4DMK1-F1 DNA REPAIR PROTEIN, PUTATIVE;
 903:  fhkm-A  2.4  4.3   55   127    4   TRYCC:AF-Q4D1F3-F1 UNCHARACTERIZED PROTEIN;
 904:  fscx-A  2.4 20.7   97  1123    6   TRYCC:AF-Q4CMM6-F1 GUANINE NUCLEOTIDE-BINDING PROTEIN SUBUNIT BETA-L
 905:  fiem-A  2.4 12.1   74   198    5   TRYCC:AF-Q4DEY2-F1 UNCHARACTERIZED PROTEIN;
 906:  fhfs-A  2.4  7.7   71   127    6   TRYCC:AF-Q4DM34-F1 UNCHARACTERIZED PROTEIN;
 907:  fmm7-A  2.4 13.4  123   625    8   TRYCC:AF-Q4DXL1-F1 UNCHARACTERIZED PROTEIN;
 908:  fq5m-A  2.4  6.1   88   663    8   TRYCC:AF-Q4DAV0-F1 UNCHARACTERIZED PROTEIN;
 909:  fs2c-A  2.4  4.8   80   187    6   TRYCC:AF-Q4CYS0-F1 PROTEIN YIPF;
 910:  flwc-A  2.4  4.2  119   474    9   TRYCC:AF-Q4CY96-F1 AMINO ACID TRANSPORTER, PUTATIVE;
 911:  fnv4-A  2.4  7.5   89   369    8   TRYCC:AF-Q4E676-F1 UNCHARACTERIZED PROTEIN;
 912:  fqcu-A  2.4  5.1   86   470    6   TRYCC:AF-Q4D3B1-F1 SERINE/THREONINE-PROTEIN PHOSPHATASE;
 913:  fod3-A  2.4 10.3   96   896    6   TRYCC:AF-Q4E4M5-F1 UNCHARACTERIZED PROTEIN;
 914:  fp6b-A  2.4 12.7   89   386    2   TRYCC:AF-Q4DAN0-F1 UNCHARACTERIZED PROTEIN;
 915:  fuf2-A  2.4  5.5   98   208    5   TRYCC:AF-Q4CS46-F1 UNCHARACTERIZED PROTEIN;
 916:  fhiq-A  2.4 10.7  100  1052    4   TRYCC:AF-Q4CPL8-F1 UNCHARACTERIZED PROTEIN;
 917:  fibh-A  2.4  5.4   74   499   12   TRYCC:AF-Q4DVL7-F1 UNCHARACTERIZED PROTEIN;
 918:  fibt-A  2.4  9.2   75   272    1   TRYCC:AF-Q4D8I7-F1 PROHIBITIN;
 919:  fsmn-A  2.4  4.7   86   496    5   TRYCC:AF-Q4DFK6-F1 UNCHARACTERIZED PROTEIN;
 920:  fs1j-A  2.4  8.0   90   292   11   TRYCC:AF-Q4DZN6-F1 UNCHARACTERIZED PROTEIN;
 921:  for9-A  2.4 13.6   86   177    6   TRYCC:AF-Q4CSH5-F1 UNCHARACTERIZED PROTEIN;
 922:  flmu-A  2.4  9.0   82   998    6   TRYCC:AF-Q4DG63-F1 PROTEIN TRANSPORT PROTEIN SEC23, PUTATIVE;
 923:  fkwp-A  2.4  8.4  146   966    7   TRYCC:AF-Q4D7W0-F1 UNCHARACTERIZED PROTEIN;
 924:  fpqu-A  2.4  9.7   98   486    7   TRYCC:AF-Q4DHX0-F1 ION_TRANS_2 DOMAIN-CONTAINING PROTEIN;
 925:  fo8m-A  2.4  7.0  103   549    7   TRYCC:AF-Q4DPC0-F1 UNCHARACTERIZED PROTEIN;
 926:  fk1e-A  2.4  5.7   99   443    9   TRYCC:AF-Q4D486-F1 UNCHARACTERIZED PROTEIN;
 927:  fjri-A  2.4  9.0   66   640    8   TRYCC:AF-Q4DX42-F1 UNCHARACTERIZED PROTEIN;
 928:  fq12-A  2.4 16.8   85   512    5   TRYCC:AF-Q4DH59-F1 TFIIS N-TERMINAL DOMAIN-CONTAINING PROTEIN;
 929:  fs5o-A  2.4  4.0   69   425    6   TRYCC:AF-Q4D128-F1 MUCIN-ASSOCIATED SURFACE PROTEIN (MASP), PUTATIVE
 930:  fhrs-A  2.4  8.0   93   484    4   TRYCC:AF-Q4CRQ4-F1 UNCHARACTERIZED PROTEIN;
 931:  fjtp-A  2.4  5.9   96   185    9   TRYCC:AF-Q4E0S1-F1 AMASTIN, PUTATIVE;
 932:  fi6c-A  2.4  5.5  101  1301   12   TRYCC:AF-Q4DP37-F1 UNCHARACTERIZED PROTEIN;
 933:  fhdo-A  2.4  6.1   84   914    8   TRYCC:AF-Q4E5Y5-F1 MP99, PUTATIVE;
 934:  fsfo-A  2.4  5.8   99   546    3   TRYCC:AF-Q4DS76-F1 UNCHARACTERIZED PROTEIN;
 935:  fuxr-A  2.4 14.1  137   829    9   TRYCC:AF-Q4D1Q5-F1 UNCHARACTERIZED PROTEIN;
 936:  fo04-A  2.4  5.2   77   197    6   TRYCC:AF-Q4E5R2-F1 UNCHARACTERIZED PROTEIN;
 937:  fkz2-A  2.4 11.3  132   506    8   TRYCC:AF-Q4DME1-F1 MFS DOMAIN-CONTAINING PROTEIN;
 938:  fthk-A  2.4  5.4  117   958    6   TRYCC:AF-Q4DXF1-F1 UNCHARACTERIZED PROTEIN;
 939:  fqij-A  2.4  6.5  148  1449    7   TRYCC:AF-Q4DAP1-F1 UNCHARACTERIZED PROTEIN;
 940:  fu1b-A  2.4  9.2  168  1060    6   TRYCC:AF-Q4DPA3-F1 CALCIUM-TRANSPORTING ATPASE, PUTATIVE;
 941:  fm1x-A  2.4 11.3  118   278    5   TRYCC:AF-Q4D6X7-F1 UNCHARACTERIZED PROTEIN;
 942:  fj6m-A  2.4  8.0  101   697   10   TRYCC:AF-Q4DZ25-F1 UNCHARACTERIZED PROTEIN;
 943:  fs6x-A  2.4 10.3  111   710    6   TRYCC:AF-Q4DXF2-F1 UNCHARACTERIZED PROTEIN;
 944:  fsqa-A  2.4 12.3   88   571    5   TRYCC:AF-Q4DVR0-F1 UNCHARACTERIZED PROTEIN;
 945:  foif-A  2.4  8.8  101   617    8   TRYCC:AF-Q4CQA6-F1 UNCHARACTERIZED PROTEIN;
 946:  frdv-A  2.4  9.2   80   398   10   TRYCC:AF-Q4DU99-F1 UNCHARACTERIZED PROTEIN;
 947:  fojr-A  2.4  3.0   78   224    1   TRYCC:AF-Q4DX70-F1 V-TYPE ATPASE, C SUBUNIT, PUTATIVE;
 948:  fis7-A  2.4  5.6   98   198    8   TRYCC:AF-Q4D4X2-F1 UNCHARACTERIZED PROTEIN;
 949:  fmem-A  2.4  7.3  102   720    2   TRYCC:AF-Q4CTV6-F1 VAST DOMAIN-CONTAINING PROTEIN;
 950:  fl4n-A  2.4  6.1   87   695    3   TRYCC:AF-Q4CSS0-F1 PROTEIN KINASE, PUTATIVE;
 951:  fmyo-A  2.4 19.0   94   296    7   TRYCC:AF-Q4CRE2-F1 NADH DEHYDROGENASE  1 BETA SUBCOMPLEX
 952:  fnwx-A  2.4 10.5   89   414    4   TRYCC:AF-Q4DV81-F1 CIS-PRENYLTRANSFERASE, PUTATIVE;
 953:  fuyf-A  2.4  4.7   75   929    5   TRYCC:AF-Q4E4I6-F1 UNCHARACTERIZED PROTEIN;
 954:  fh5o-A  2.4  6.9   51   913    4   TRYCC:AF-Q4E0Q0-F1 PYRUVATE, PHOSPHATE DIKINASE;
 955:  fkey-A  2.4  4.8  104   311    8   TRYCC:AF-Q4DCK1-F1 TLC DOMAIN-CONTAINING PROTEIN;
 956:  fj9m-A  2.4  8.5   85   917    9   TRYCC:AF-Q4DT73-F1 ATP-DEPENDENT DEAD/H DNA HELICASE RECQ FAMILY, PU
 957:  fh06-A  2.4 11.4   76   212    7   TRYCC:AF-Q4CWL5-F1 UNCHARACTERIZED PROTEIN;
 958:  fvri-A  2.4  7.1   65   235    6   TRYCC:AF-Q4CSM1-F1 UNCHARACTERIZED PROTEIN;
 959:  fkc5-A  2.4  5.5  121   530   10   TRYCC:AF-Q4DA62-F1 UNCHARACTERIZED PROTEIN;
 960:  fibc-A  2.4 12.1   81   172    6   TRYCC:AF-Q4DQQ8-F1 UNCHARACTERIZED PROTEIN;
 961:  firv-A  2.4  3.8   79   861   11   TRYCC:AF-Q4DDI8-F1 NUCLEAR PORE PROTEIN;
 962:  fkv7-A  2.4  7.8   80   227    6   TRYCC:AF-Q4DSS6-F1 UNCHARACTERIZED PROTEIN;
 963:  fjhu-A  2.4 11.5  108   282    8   TRYCC:AF-Q4DSV1-F1 UNCHARACTERIZED PROTEIN;
 964:  fjar-A  2.4  6.6  137   500    4   TRYCC:AF-Q4E0C4-F1 CLATHRIN COAT ASSEMBLY PROTEIN, PUTATIVE;
 965:  fjne-A  2.4  8.9   80  1405   10   TRYCC:AF-Q4DHV7-F1 UNCHARACTERIZED PROTEIN;
 966:  fosl-A  2.4 10.9   80   724    6   TRYCC:AF-Q4E338-F1 UNCHARACTERIZED PROTEIN;
 967:  frys-A  2.4  5.3   88   137    7   TRYCC:AF-Q4E579-F1 UNCHARACTERIZED PROTEIN;
 968:  fho1-A  2.4  5.3  100   678   11   TRYCC:AF-Q4D268-F1 KINESIN-LIKE PROTEIN;
 969:  ftmb-A  2.4  6.3   64   239    5   TRYCC:AF-Q4DNL4-F1 UNCHARACTERIZED PROTEIN;
 970:  fkb8-A  2.4 12.3  103   211    4   TRYCC:AF-Q4DM61-F1 UNCHARACTERIZED PROTEIN;
 971:  fle8-A  2.4  5.8  133   560    8   TRYCC:AF-Q4CN74-F1 UNCHARACTERIZED PROTEIN;
 972:  frqw-A  2.4  7.6   89   429   11   TRYCC:AF-Q4DS13-F1 UNCHARACTERIZED PROTEIN;
 973:  fjug-A  2.4 10.8   67   210    9   TRYCC:AF-Q4E0L5-F1 UNCHARACTERIZED PROTEIN;
 974:  fkni-A  2.4  4.8  114   506    4   TRYCC:AF-Q4DZY5-F1 CHOLINEPHOSPHATE CYTIDYLYLTRANSFERASE A, PUTATIVE
 975:  ftle-A  2.4  9.6  119   553    4   TRYCC:AF-Q4DX72-F1 UNCHARACTERIZED PROTEIN;
 976:  flj6-A  2.4  6.9   87   178    8   TRYCC:AF-Q4CKP1-F1 UNCHARACTERIZED PROTEIN;
 977:  fprr-A  2.4  5.3  110   837    8   TRYCC:AF-Q4CQH6-F1 UNCHARACTERIZED PROTEIN;
 978:  flqo-A  2.4  7.0   66   132   15   TRYCC:AF-Q4D1D8-F1 UNCHARACTERIZED PROTEIN;
 979:  fok7-A  2.4  9.7  118   860    4   TRYCC:AF-Q4CRS0-F1 UNCHARACTERIZED PROTEIN;
 980:  fskk-A  2.4  4.4   94   661   10   TRYCC:AF-Q4E3Y7-F1 UNCHARACTERIZED PROTEIN;
 981:  fjm1-A  2.4  4.3   56   120    7   TRYCC:AF-Q4CQG4-F1 UNCHARACTERIZED PROTEIN;
 982:  fqlx-A  2.4 10.1  132   764    6   TRYCC:AF-Q4DEI0-F1 UNCHARACTERIZED PROTEIN;
 983:  fifl-A  2.4 19.3   78   673    6   TRYCC:AF-Q4CUS5-F1 PSP1 C-TERMINAL DOMAIN-CONTAINING PROTEIN;
 984:  fo7q-A  2.4  4.2   95  1597   12   TRYCC:AF-Q4CRN7-F1 R27-2 PROTEIN, PUTATIVE;
 985:  fs0c-A  2.3  8.3   55   101   11   TRYCC:AF-Q4CZ70-F1 UNCHARACTERIZED PROTEIN;
 986:  fn4r-A  2.3  6.9  104   617    9   TRYCC:AF-Q4CUF8-F1 UNCHARACTERIZED PROTEIN;
 987:  fh3t-A  2.3  6.6   89   486    2   TRYCC:AF-Q4DKP0-F1 UNCHARACTERIZED PROTEIN;
 988:  frc0-A  2.3  4.0   91   351    5   TRYCC:AF-Q4D1B5-F1 UNCHARACTERIZED PROTEIN;
 989:  fo4o-A  2.3  7.6   63   534   10   TRYCC:AF-Q4DU50-F1 MUCIN-ASSOCIATED SURFACE PROTEIN (MASP), PUTATIVE
 990:  fjie-A  2.3 24.3   90   846    7   TRYCC:AF-Q4CRB2-F1 UNCHARACTERIZED PROTEIN;
 991:  fpkc-A  2.3  7.5  107   481    8   TRYCC:AF-Q4CVL5-F1 UNCHARACTERIZED PROTEIN;
 992:  fo45-A  2.3  8.8   77   356    9   TRYCC:AF-Q4DGI3-F1 TRANSMEMBRANE PROTEIN 231;
 993:  ftio-A  2.3  5.2   96   623    5   TRYCC:AF-Q4DPV2-F1 RNA HELICASE;
 994:  fmlo-A  2.3  5.7  100   295    7   TRYCC:AF-Q4E147-F1 DNA-BINDING PROTEIN, PUTATIVE;
 995:  fmag-A  2.3  9.3   74   398    0   TRYCC:AF-Q4CX15-F1 UNCHARACTERIZED PROTEIN;
 996:  fjej-A  2.3  4.1  132  1266    7   TRYCC:AF-Q4DHW3-F1 UNCHARACTERIZED PROTEIN;
 997:  fn82-A  2.3  6.3  116   672    6   TRYCC:AF-Q4DB60-F1 UNCHARACTERIZED PROTEIN;
 998:  fkyw-A  2.3  7.0   95   237    6   TRYCC:AF-Q4DFA3-F1 T-SNARE COILED-COIL HOMOLOGY DOMAIN-CONTAINING PR
 999:  ftuc-A  2.3  6.6   99   422    9   TRYCC:AF-Q4DYP2-F1 UNCHARACTERIZED PROTEIN;
1000:  flgg-A  2.3  8.1   90   452    2   TRYCC:AF-Q4CNQ6-F1 UNCHARACTERIZED PROTEIN;
1001:  flax-A  2.3  6.7  117   466    5   TRYCC:AF-Q4E3V5-F1 MUCIN-ASSOCIATED SURFACE PROTEIN (MASP), PUTATIVE
1002:  frso-A  2.3  5.9  114   864    7   TRYCC:AF-Q4CRT9-F1 UNCHARACTERIZED PROTEIN;
1003:  fkzj-A  2.3 10.1   74   556    4   TRYCC:AF-Q4DYD9-F1 STRESS-INDUCED PROTEIN STI1, PUTATIVE;
1004:  fmhu-A  2.3  8.4  108  1294    5   TRYCC:AF-Q4E5B3-F1 UNCHARACTERIZED PROTEIN;
1005:  fm0c-A  2.3 12.7  113   341    6   TRYCC:AF-Q4DVU9-F1 UNCHARACTERIZED PROTEIN;
1006:  fhhv-A  2.3  5.6   70   208   11   TRYCC:AF-Q4DMZ0-F1 UNCHARACTERIZED PROTEIN;
1007:  fucd-A  2.3  4.2   94   360    5   TRYCC:AF-Q4D7A9-F1 UNCHARACTERIZED PROTEIN;
1008:  fjx5-A  2.3 10.5  128   759    2   TRYCC:AF-Q4DKD7-F1 TRICHOHYALIN, PUTATIVE;
1009:  fm09-A  2.3  6.9   91   380    8   TRYCC:AF-Q4DV74-F1 TRANS-SIALIDASE, PUTATIVE;
1010:  flha-A  2.3 12.9   70   475    7   TRYCC:AF-Q4DLN2-F1 EPSILON TUBULIN, PUTATIVE;
1011:  fppf-A  2.3  5.1  118   580    4   TRYCC:AF-Q4D6P0-F1 UNCHARACTERIZED PROTEIN;
1012:  fvhv-A  2.3  7.1   94   722   10   TRYCC:AF-Q4DA50-F1 PDZ DOMAIN-CONTAINING PROTEIN;
1013:  fuef-A  2.3  3.8   65   181   14   TRYCC:AF-Q4DXX1-F1 UNCHARACTERIZED PROTEIN;
1014:  fp0j-A  2.3 12.9   72   746   10   TRYCC:AF-Q4E0U1-F1 RNA-BINDING PROTEIN, PUTATIVE;
1015:  fkru-A  2.3  4.9   88   117   11   TRYCC:AF-Q4DAB6-F1 UNCHARACTERIZED PROTEIN;
1016:  fm4l-A  2.3  3.3   70   215    3   TRYCC:AF-Q4DQS5-F1 MUCIN-ASSOCIATED SURFACE PROTEIN (MASP), PUTATIVE
1017:  flsx-A  2.3  5.7   47   209    4   TRYCC:AF-Q4D0I6-F1 CHAPERONE DNAJ PROTEIN, PUTATIVE;
1018:  fqdx-A  2.3  7.4  136   898   11   TRYCC:AF-Q4DE37-F1 PLASMA MEMBRANE ATPASE;
1019:  futc-A  2.3  6.1  123  1276    7   TRYCC:AF-Q4DKK8-F1 LIPASE DOMAIN PROTEIN, PUTATIVE;
1020:  fptt-A  2.3 11.4   76   655    3   TRYCC:AF-Q4CVR9-F1 HEAT SHOCK 70 KDA PROTEIN, MITOCHONDRIAL, PUTATIV
1021:  fiyf-A  2.3  8.1   90   702    4   TRYCC:AF-Q4CR74-F1 UNCHARACTERIZED PROTEIN;
1022:  fs9n-A  2.3  5.8   75   267    9   TRYCC:AF-Q4DCV6-F1 UNCHARACTERIZED PROTEIN;
1023:  flac-A  2.3 11.8   96   827    7   TRYCC:AF-Q4DMF1-F1 SYNAPTOJANIN (N-TERMINAL DOMAIN), PUTATIVE;
1024:  fnwb-A  2.3  6.0  109   335    6   TRYCC:AF-Q4DZL5-F1 UNCHARACTERIZED PROTEIN;
1025:  fj2r-A  2.3  7.6   61   723    7   TRYCC:AF-Q4CZE5-F1 UNCHARACTERIZED PROTEIN;
1026:  fhpj-A  2.3  6.6   94   278    3   TRYCC:AF-Q4CVD2-F1 V-SNARE DOMAIN-CONTAINING PROTEIN;
1027:  fle6-A  2.3  5.4  112  1087    5   TRYCC:AF-Q4DEV9-F1 UNCHARACTERIZED PROTEIN;
1028:  fm62-A  2.3  5.5  115   971    6   TRYCC:AF-Q4E0F8-F1 PROTEIN KINASE, PUTATIVE;
1029:  fl4j-A  2.3  9.8   93   623    4   TRYCC:AF-Q4E1S8-F1 UNCHARACTERIZED PROTEIN;
1030:  fqc3-A  2.3 12.4   83   465    5   TRYCC:AF-Q4D820-F1 CHAPERONE DNAJ PROTEIN, PUTATIVE;
1031:  flwx-A  2.3  4.6   95   300   13   TRYCC:AF-Q4E2K4-F1 PALMITOYLTRANSFERASE;
1032:  fp52-A  2.3  5.7  124  1006    6   TRYCC:AF-Q4DUF4-F1 KINESIN, PUTATIVE;
1033:  fiyl-A  2.3  9.7  109   266    5   TRYCC:AF-Q4CM93-F1 SYNTAXIN, PUTATIVE;
1034:  fpmd-A  2.3 12.2   66   519    6   TRYCC:AF-Q4DNG3-F1 MUCIN-ASSOCIATED SURFACE PROTEIN (MASP), PUTATIVE
1035:  fj75-A  2.3 17.6  112   552   10   TRYCC:AF-Q4DPU2-F1 UNCHARACTERIZED PROTEIN;
1036:  fine-A  2.3  4.8   79  1369    5   TRYCC:AF-Q4DZU2-F1 PROTEIN KINASE, PUTATIVE;
1037:  fm8z-A  2.3  8.7   90   534    6   TRYCC:AF-Q4DM31-F1 BETA_HELIX DOMAIN-CONTAINING PROTEIN;
1038:  ft9z-A  2.3 10.3   66   163    9   TRYCC:AF-Q4E328-F1 UNCHARACTERIZED PROTEIN;
1039:  fp7b-A  2.3  8.7   85   351    8   TRYCC:AF-Q4DZN1-F1 UNCHARACTERIZED PROTEIN;
1040:  fom3-A  2.3 11.3  108  1148    6   TRYCC:AF-Q4CN49-F1 UNCHARACTERIZED PROTEIN;
1041:  fov6-A  2.3  5.2   91   521   11   TRYCC:AF-Q4DJK0-F1 AMINO ACID PERMEASE, PUTATIVE;
1042:  fpe5-A  2.3  4.7   50   121    6   TRYCC:AF-Q4D4K0-F1 UNCHARACTERIZED PROTEIN;
1043:  fu6z-A  2.3  4.4   79   149    8   TRYCC:AF-Q4D2D2-F1 UNCHARACTERIZED PROTEIN;
1044:  fmw0-A  2.3  6.4   96   193    4   TRYCC:AF-Q4DQD1-F1 UNCHARACTERIZED PROTEIN;
1045:  fs9x-A  2.3  9.1  124   912    9   TRYCC:AF-Q4CPI2-F1 RING-TYPE DOMAIN-CONTAINING PROTEIN;
1046:  fpd1-A  2.3 12.4  153   783    5   TRYCC:AF-Q4CZY9-F1 UNCHARACTERIZED PROTEIN;
1047:  fpo9-A  2.3  4.4   81   253    2   TRYCC:AF-Q4DAW9-F1 MUCIN-ASSOCIATED SURFACE PROTEIN (MASP), PUTATIVE
1048:  fh2y-A  2.3  5.4   63   442    5   TRYCC:AF-Q4D1N5-F1 UNCHARACTERIZED PROTEIN;
1049:  flrg-A  2.3  8.9   90   437    6   TRYCC:AF-Q4DCS4-F1 UNCHARACTERIZED PROTEIN;
1050:  fpx1-A  2.3  5.8   96   349   10   TRYCC:AF-Q4DQH6-F1 PROTEIN YIPF;
1051:  fmkn-A  2.3  7.1  109   581    7   TRYCC:AF-Q4DZJ1-F1 NODULIN-LIKE DOMAIN-CONTAINING PROTEIN;
1052:  fhbf-A  2.3 12.7  102   982    6   TRYCC:AF-Q4D3E2-F1 UNCHARACTERIZED PROTEIN;
1053:  frjb-A  2.3  7.2  126   278    8   TRYCC:AF-Q4E348-F1 RHOMBOID DOMAIN-CONTAINING PROTEIN;
1054:  fql1-A  2.3 10.8  108   156    6   TRYCC:AF-Q4DSY9-F1 VESICLE TRANSPORT PROTEIN;
1055:  fhdr-A  2.3  5.4  104   176   12   TRYCC:AF-Q4DCM6-F1 UNCHARACTERIZED PROTEIN;
1056:  frj9-A  2.3 12.5   77   158    5   TRYCC:AF-Q4CY15-F1 UNCHARACTERIZED PROTEIN;
1057:  fhs8-A  2.3 13.7  137   327    8   TRYCC:AF-Q4DWK9-F1 MITOCHONDRIAL CARRIER PROTEIN, PUTATIVE;
1058:  fh81-A  2.3  9.7   77   172    8   TRYCC:AF-Q4DH25-F1 UNCHARACTERIZED PROTEIN;
1059:  fiw3-A  2.3  4.7   93   938   10   TRYCC:AF-Q4DMS8-F1 UNCHARACTERIZED PROTEIN;
1060:  fsoc-A  2.3  8.9  123   234    9   TRYCC:AF-Q4CTD5-F1 VERY-LONG-CHAIN (3R)-3-HYDROXYACYL-COA DEHYDRATAS
1061:  fkq9-A  2.3  4.8   85   560    6   TRYCC:AF-Q4DRV4-F1 GUANINE NUCLEOTIDE-BINDING PROTEIN BETA SUBUNIT-L
1062:  fmrb-A  2.3  7.2   92   395    3   TRYCC:AF-Q4D7V2-F1 ACETYLORNITHINE DEACETYLASE-LIKE, PUTATIVE;
1063:  fmgb-A  2.3  4.3   87  1211    7   TRYCC:AF-Q4E4L6-F1 TIP120 DOMAIN-CONTAINING PROTEIN;
1064:  fokj-A  2.3  9.3   94  1766    4   TRYCC:AF-Q4DXC7-F1 UNCHARACTERIZED PROTEIN;
1065:  fq4u-A  2.3  9.1  109   445   10   TRYCC:AF-Q4CSA6-F1 UNCHARACTERIZED PROTEIN;
1066:  fsc3-A  2.3  8.3  142  1356   13   TRYCC:AF-Q4D911-F1 PHOSPHOLIPID-TRANSPORTING ATPASE;
1067:  fpul-A  2.3  8.0   99   542    5   TRYCC:AF-Q4DUA5-F1 ACYL TRANSFERASE-LIKE PROTEIN, PUTATIVE;
1068:  fqm7-A  2.3  7.1   67   267    6   TRYCC:AF-Q4CQC6-F1 UNCHARACTERIZED PROTEIN;
1069:  fr0l-A  2.3  3.7   58   342    5   TRYCC:AF-Q4CMP9-F1 UNCHARACTERIZED PROTEIN;
1070:  fkp6-A  2.3  6.4  171  1146    5   TRYCC:AF-Q4DFN5-F1 PERMEASE-LIKE PROTEIN, PUTATIVE;
1071:  fk4d-A  2.3  4.9   73   178    1   TRYCC:AF-Q4E0S2-F1 AMASTIN, PUTATIVE;
1072:  fmjc-A  2.3 12.3  146   682    8   TRYCC:AF-Q4DW41-F1 ATP-BINDING CASSETTE PROTEIN, PUTATIVE;
1073:  fogs-A  2.3  5.5   80   430    5   TRYCC:AF-Q4DQ58-F1 UNCHARACTERIZED PROTEIN;
1074:  fly7-A  2.3  5.7   61   114   15   TRYCC:AF-Q4CVZ5-F1 UNCHARACTERIZED PROTEIN;
1075:  fjp0-A  2.3  5.7   67   798    3   TRYCC:AF-Q4D2C9-F1 DOLICHYL-DIPHOSPHOOLIGOSACCHARIDE--PROTEIN
1076:  fi34-A  2.3  6.9  134  1019    7   TRYCC:AF-Q4DCM7-F1 UNCHARACTERIZED PROTEIN;
1077:  fh9u-A  2.3  9.1  104   849    3   TRYCC:AF-Q4DV62-F1 UNCHARACTERIZED PROTEIN;
1078:  fnmo-A  2.3  3.4   47   138    2   TRYCC:AF-Q4D5F1-F1 UNCHARACTERIZED PROTEIN;
1079:  flge-A  2.2 21.2  137   486    6   TRYCC:AF-Q4DTC8-F1 UNCHARACTERIZED PROTEIN;
1080:  fvmm-A  2.2  9.7  110   842    3   TRYCC:AF-Q4DUB7-F1 RNA PSEUDOURIDYLATE SYNTHASE PROTEIN, PUTATIVE;
1081:  fq35-A  2.2 10.6   89   591    7   TRYCC:AF-Q4D5B3-F1 UNCHARACTERIZED PROTEIN;
1082:  fodk-A  2.2  5.9   93   495   11   TRYCC:AF-Q4CS70-F1 UNCHARACTERIZED PROTEIN;
1083:  fjpo-A  2.2  4.1   58   302    7   TRYCC:AF-Q4CUK9-F1 SULFHYDRYL OXIDASE;
1084:  flm8-A  2.2  7.1   58    79    9   TRYCC:AF-Q4D8K0-F1 UNCHARACTERIZED PROTEIN;
1085:  fjqr-A  2.2  6.1  109   388    4   TRYCC:AF-Q4DSC8-F1 HEME O SYNTHASE;
1086:  fktn-A  2.2  5.4  110   584    6   TRYCC:AF-Q4DES9-F1 UNCHARACTERIZED PROTEIN;
1087:  fn77-A  2.2  8.2  118  1178    8   TRYCC:AF-Q4D1V1-F1 FORMIN A;
1088:  fm34-A  2.2 12.1   94  1009    1   TRYCC:AF-Q4DVU3-F1 AP-4 COMPLEX SUBUNIT EPSILON;
1089:  fhpz-A  2.2  6.7  117   644    9   TRYCC:AF-Q4CQZ1-F1 UNCHARACTERIZED PROTEIN;
1090:  fkrn-A  2.2  4.2   80   213    5   TRYCC:AF-Q4DFG4-F1 VACUOLAR PROTEIN SORTING-ASSOCIATED PROTEIN 28 HO
1091:  fpib-A  2.2  5.2  135  1411    8   TRYCC:AF-Q4E341-F1 UNCHARACTERIZED PROTEIN;
1092:  fqv7-A  2.2  5.9   85   340    2   TRYCC:AF-Q4E185-F1 PUB DOMAIN-CONTAINING PROTEIN;
1093:  fs0e-A  2.2  6.5  110   487    5   TRYCC:AF-Q4DJ64-F1 SIGNAL RECOGNITION PARTICLE 54 KDA PROTEIN;
1094:  firy-A  2.2  4.1   75   315    9   TRYCC:AF-Q4DL81-F1 ER MEMBRANE PROTEIN COMPLEX SUBUNIT 2;
1095:  frzg-A  2.2  4.9   73   453    8   TRYCC:AF-Q4CWC1-F1 DNA REPAIR PROTEIN, PUTATIVE;
1096:  flzp-A  2.2  6.4  104   687    8   TRYCC:AF-Q4E3Q1-F1 PALMITOYLTRANSFERASE;
1097:  find-A  2.2  6.4   99   507    9   TRYCC:AF-Q4DGI1-F1 UNCHARACTERIZED PROTEIN;
1098:  fm2l-A  2.2  7.2  111   396    5   TRYCC:AF-Q4CRB9-F1 UNCHARACTERIZED PROTEIN;
1099:  fqsp-A  2.2  4.0   57   115    4   TRYCC:AF-Q4DBY3-F1 UNCHARACTERIZED PROTEIN;
1100:  fo26-A  2.2  9.7   90  2049    4   TRYCC:AF-Q4D8V3-F1 UNCHARACTERIZED PROTEIN;
1101:  fp4e-A  2.2 10.7   75   488    8   TRYCC:AF-Q4E484-F1 MUCIN-ASSOCIATED SURFACE PROTEIN (MASP), PUTATIVE
1102:  fm48-A  2.2  5.1   88   330    8   TRYCC:AF-Q4D754-F1 UNCHARACTERIZED PROTEIN;
1103:  fi99-A  2.2  7.3   58    98    9   TRYCC:AF-Q4D2R5-F1 UNCHARACTERIZED PROTEIN;
1104:  fsky-A  2.2  9.1   79   188    4   TRYCC:AF-Q4DJW9-F1 UNCHARACTERIZED PROTEIN;
1105:  flyj-A  2.2  5.6  120   523    9   TRYCC:AF-Q4DRG3-F1 ACYL-COA DEHYDROGENASE, MITOCHONDRIAL, PUTATIVE;
1106:  fmf2-A  2.2  9.8  102   505    8   TRYCC:AF-Q4D0N9-F1 DYNEIN REGULATORY COMPLEX PROTEIN 10;
1107:  flr6-A  2.2 12.3  110   244    8   TRYCC:AF-Q4E131-F1 UNCHARACTERIZED PROTEIN;
1108:  fhvr-A  2.2  5.2   82   235   12   TRYCC:AF-Q4CPR5-F1 PROTEASOME ACTIVATOR PROTEIN PA26, PUTATIVE;
1109:  fn8s-A  2.2  7.1  120   780    5   TRYCC:AF-Q4DCL3-F1 NUCLEAR PORE COMPLEX PROTEIN;
1110:  fpho-A  2.2  6.0  106  1172    8   TRYCC:AF-Q4D5A9-F1 STRUCTURAL MAINTENANCE OF CHROMOSOMES PROTEIN;
1111:  fnq0-A  2.2  9.2   71   213   11   TRYCC:AF-Q4DWT2-F1 UNCHARACTERIZED PROTEIN;
1112:  flaw-A  2.2  7.3  114  1602    5   TRYCC:AF-Q4E3T6-F1 VACUOLAR PROTEIN SORTING PROTEIN 18, PUTATIVE;
1113:  flen-A  2.2  3.8   60   127   10   TRYCC:AF-Q4E580-F1 UNCHARACTERIZED PROTEIN;
1114:  flkl-A  2.2  6.0   92   387    7   TRYCC:AF-Q4DMS6-F1 VAST DOMAIN-CONTAINING PROTEIN;
1115:  fr3k-A  2.2  9.7  120   544    7   TRYCC:AF-Q4D3I3-F1 UNCHARACTERIZED PROTEIN;
1116:  fnsw-A  2.2  4.7  118   369    5   TRYCC:AF-Q4DR03-F1 UNCHARACTERIZED PROTEIN;
1117:  fkyz-A  2.2 17.3   95   476    8   TRYCC:AF-Q4D641-F1 BIFUNCTIONAL LYSINE-SPECIFIC DEMETHYLASE AND HIST
1118:  fprl-A  2.2  5.3  125   243    7   TRYCC:AF-Q4DBL1-F1 UNCHARACTERIZED PROTEIN;
1119:  fsrj-A  2.2  4.5   95   148    6   TRYCC:AF-Q4DP64-F1 UNCHARACTERIZED PROTEIN;
1120:  fsfn-A  2.2  7.6   65   476    8   TRYCC:AF-Q4DTX8-F1 UNCHARACTERIZED PROTEIN;
1121:  fkqq-A  2.2  6.7   83   401    2   TRYCC:AF-Q4DGW8-F1 AMINOACYLASE, PUTATIVE;
1122:  fpzl-A  2.2  6.0   73   265    7   TRYCC:AF-Q4D8K6-F1 UNCHARACTERIZED PROTEIN;
1123:  flrx-A  2.2  6.4  105   715    9   TRYCC:AF-Q4DJJ2-F1 UNCHARACTERIZED PROTEIN;
1124:  fhjz-A  2.2  5.4   73   282    4   TRYCC:AF-Q4DCI7-F1 UNCHARACTERIZED PROTEIN;
1125:  fk6s-A  2.2  5.3   75   979    3   TRYCC:AF-Q4DI58-F1 CONDENSIN COMPLEX SUBUNIT 2;
1126:  frrw-A  2.2  5.8  144   560    5   TRYCC:AF-Q4DGS8-F1 TYR_PHOSPHATASE_2 DOMAIN-CONTAINING PROTEIN;
1127:  fsft-A  2.2 10.8  101   335    7   TRYCC:AF-Q4DMB3-F1 MUCIN-ASSOCIATED SURFACE PROTEIN (MASP), PUTATIVE
1128:  fr10-A  2.2  8.4   82   699   12   TRYCC:AF-Q4E0W9-F1 RAB-GAP TBC DOMAIN-CONTAINING PROTEIN;
1129:  fpoy-A  2.2  4.5   83   415    5   TRYCC:AF-Q4CUG3-F1 UNCHARACTERIZED PROTEIN;
1130:  fqwe-A  2.2  5.7   67   701    3   TRYCC:AF-Q4DGP3-F1 DNA LIGASE;
1131:  fmds-A  2.2 10.0  121   507    4   TRYCC:AF-Q4DHF6-F1 UNCHARACTERIZED PROTEIN;
1132:  fhfp-A  2.2  8.2   62   571    8   TRYCC:AF-Q4E319-F1 RANBP2-TYPE DOMAIN-CONTAINING PROTEIN;
1133:  frzc-A  2.2  5.2   58   372    2   TRYCC:AF-Q4E2W4-F1 60S RIBOSOMAL PROTEIN L19, PUTATIVE;
1134:  fs4l-A  2.2 10.5   71   437    6   TRYCC:AF-Q4CQH5-F1 MEIOTIC RECOMBINATION PROTEIN SPO11, PUTATIVE;
1135:  fspb-A  2.2 10.2   93   209    5   TRYCC:AF-Q4DSP3-F1 UNCHARACTERIZED PROTEIN;
1136:  fhth-A  2.2  6.0   91   399    8   TRYCC:AF-Q4D485-F1 UNCHARACTERIZED PROTEIN;
1137:  fkli-A  2.2  5.8  127   672    6   TRYCC:AF-Q4DUQ3-F1 NODULIN-LIKE DOMAIN-CONTAINING PROTEIN;
1138:  ftyt-A  2.2  8.0  120  1055    5   TRYCC:AF-Q4DY44-F1 RAS-GAP DOMAIN-CONTAINING PROTEIN;
1139:  fjmx-A  2.2 12.2   97   426    9   TRYCC:AF-Q4E1Y4-F1 MUCIN-ASSOCIATED SURFACE PROTEIN (MASP), PUTATIVE
1140:  fvc2-A  2.2  5.6  132   863    9   TRYCC:AF-Q4CZK8-F1 CONSERVED OLIGOMERIC GOLGI COMPLEX SUBUNIT 5;
1141:  flf3-A  2.2  5.9   94   965    3   TRYCC:AF-Q4E135-F1 BETA-ADAPTIN, PUTATIVE;
1142:  fngk-A  2.2  6.0  102   198   11   TRYCC:AF-Q4CWA1-F1 UNCHARACTERIZED PROTEIN;
1143:  fha0-A  2.2  6.0   91   744    8   TRYCC:AF-Q4DHP5-F1 KU80 PROTEIN, PUTATIVE;
1144:  fq1d-A  2.2  5.9   90   199    7   TRYCC:AF-Q4CXI5-F1 V-TYPE PROTON ATPASE PROTEOLIPID SUBUNIT;
1145:  fiwk-A  2.2  3.8   73   108   10   TRYCC:AF-Q4D834-F1 UNCHARACTERIZED PROTEIN;
1146:  fny2-A  2.2  7.3   64   561    9   TRYCC:AF-Q4DEV0-F1 ESAG8-ASSOCIATED PROTEIN, PUTATIVE;
1147:  fsoj-A  2.2  8.3   86   175    6   TRYCC:AF-Q4DFD9-F1 UNCHARACTERIZED PROTEIN;
1148:  fldz-A  2.2  4.6  108   853    6   TRYCC:AF-Q4DVK6-F1 UNCHARACTERIZED PROTEIN;
1149:  fod2-A  2.2  6.1   99   481   10   TRYCC:AF-Q4CWJ7-F1 UNCHARACTERIZED PROTEIN;
1150:  flhr-A  2.2  7.5   65   102    9   TRYCC:AF-Q4D076-F1 UNCHARACTERIZED PROTEIN;
1151:  fsyi-A  2.2  4.7  111   507    8   TRYCC:AF-Q4E4K2-F1 UNCHARACTERIZED PROTEIN;
1152:  frcs-A  2.2  5.7   87   667    3   TRYCC:AF-Q4CZM3-F1 TPR_REGION DOMAIN-CONTAINING PROTEIN;
1153:  fh27-A  2.2  9.7   85   183    6   TRYCC:AF-Q4DI23-F1 SUCCINATE DEHYDROGENASE ASSEMBLY FACTOR 3, MITOCH
1154:  ft0b-A  2.2  6.7  122   871    5   TRYCC:AF-Q4DH52-F1 FPL DOMAIN-CONTAINING PROTEIN;
1155:  fsv9-A  2.2  6.4  133   819    9   TRYCC:AF-Q4DX66-F1 UNCHARACTERIZED PROTEIN;
1156:  fkq0-A  2.2  6.9   66   559    8   TRYCC:AF-Q4CXZ0-F1 UNCHARACTERIZED PROTEIN;
1157:  fn9y-A  2.2  6.7   94   178    9   TRYCC:AF-Q4DSJ6-F1 UNCHARACTERIZED PROTEIN;
1158:  fnfj-A  2.2  4.6  113   821    5   TRYCC:AF-Q4E5N6-F1 TPR_REGION DOMAIN-CONTAINING PROTEIN;
1159:  fmms-A  2.2  4.3   99   238    2   TRYCC:AF-Q4CU82-F1 UNCHARACTERIZED PROTEIN;
1160:  fh9h-A  2.2  7.1  140   572    6   TRYCC:AF-Q4D1U2-F1 SQUALENE MONOOXYGENASE;
1161:  fkkv-A  2.2 10.9   97   889    8   TRYCC:AF-Q4E0G5-F1 ANK_REP_REGION DOMAIN-CONTAINING PROTEIN;
1162:  fmiz-A  2.2  6.9   66   144    9   TRYCC:AF-Q4DJM8-F1 UNCHARACTERIZED PROTEIN;
1163:  fl9y-A  2.2 12.1   84   451    7   TRYCC:AF-Q4CXU5-F1 JMJC DOMAIN-CONTAINING PROTEIN;
1164:  fp28-A  2.2  4.1  103   882   11   TRYCC:AF-Q4CXE0-F1 RAS-GEF DOMAIN-CONTAINING PROTEIN;
1165:  fr34-A  2.2 17.5   88   623    6   TRYCC:AF-Q4DIN6-F1 PRICT_2 DOMAIN-CONTAINING PROTEIN;
1166:  fux6-A  2.2  4.8  119   574    7   TRYCC:AF-Q4D4S2-F1 UNCHARACTERIZED PROTEIN;
1167:  fixk-A  2.2  4.6  102   247   15   TRYCC:AF-Q4DH99-F1 UNCHARACTERIZED PROTEIN;
1168:  fm49-A  2.2  5.0   83   784    6   TRYCC:AF-Q4D633-F1 MISMATCH REPAIR PROTEIN MSH5, PUTATIVE;
1169:  fneu-A  2.2  5.5  129  1297    4   TRYCC:AF-Q4D4T8-F1 UNCHARACTERIZED PROTEIN;
1170:  fo7u-A  2.2 14.9   68  1051    4   TRYCC:AF-Q4DRH4-F1 ATP-DEPENDENT DNA HELICASE;
1171:  filc-A  2.2  9.8  122   519    7   TRYCC:AF-Q4D5Q3-F1 TRANSLATION INITIATION FACTOR EIF-2B BETA SUBUNIT
1172:  fiti-A  2.2  4.4   80   250   16   TRYCC:AF-Q4CQ00-F1 GPR1/FUN34/YAAH FAMILY, PUTATIVE;
1173:  fqub-A  2.2  9.1   74   279    4   TRYCC:AF-Q4DGL0-F1 DNAK PROTEIN, PUTATIVE;
1174:  fng9-A  2.2  7.4   95   511    8   TRYCC:AF-Q4DA85-F1 PHOSPHATIDYL SERINE SYNTHASE, PUTATIVE;
1175:  fpv7-A  2.2  4.9   98   458    3   TRYCC:AF-Q4D1S8-F1 UNCHARACTERIZED PROTEIN;
1176:  fmyr-A  2.2  8.8   84   722    5   TRYCC:AF-Q4DTA4-F1 SYNAPTOJANIN (N-TERMINAL DOMAIN), PUTATIVE;
1177:  flx6-A  2.2  8.0   95   228    9   TRYCC:AF-Q4D3S1-F1 CDP-DIACYLGLYCEROL--INOSITOL 3-PHOSPHATIDYLTRANSF
1178:  fn0o-A  2.2 16.0   85   508   12   TRYCC:AF-Q4CYV8-F1 UNCHARACTERIZED PROTEIN;
1179:  fk1u-A  2.2 14.1   88   159    7   TRYCC:AF-Q4DPS3-F1 UNCHARACTERIZED PROTEIN;
1180:  fieb-A  2.2  3.7   92   141    8   TRYCC:AF-Q4D9G1-F1 UNCHARACTERIZED PROTEIN;
1181:  fo3e-A  2.2  8.8  100   218   12   TRYCC:AF-Q4D7L9-F1 UNCHARACTERIZED PROTEIN;
1182:  fh9j-A  2.2 10.6   87   168    3   TRYCC:AF-Q4CQ53-F1 PROTON MOTIVE ATPASE 1, PUTATIVE;
1183:  fiio-A  2.2  4.5   59  2117    8   TRYCC:AF-Q4DZ34-F1 UNCHARACTERIZED PROTEIN;
1184:  fi1l-A  2.2  4.7  105   549   10   TRYCC:AF-Q4DE48-F1 CACTINC_CACTUS DOMAIN-CONTAINING PROTEIN;
1185:  fueu-A  2.2  4.1   81   201    9   TRYCC:AF-Q4E121-F1 SAS-6_N DOMAIN-CONTAINING PROTEIN;
1186:  fkj6-A  2.2 20.5   72  1208    6   TRYCC:AF-Q4CMW8-F1 UNCHARACTERIZED PROTEIN;
1187:  fh96-A  2.2  6.5   74   677    7   TRYCC:AF-Q4DTM8-F1 HEAT SHOCK PROTEIN 70 (HSP70), PUTATIVE;
1188:  ftq2-A  2.1  6.6   66   174    5   TRYCC:AF-Q4E1N8-F1 UNCHARACTERIZED PROTEIN;
1189:  ft0m-A  2.1  4.9  122   225    9   TRYCC:AF-Q4DZ03-F1 CELL CYCLE ASSOCIATED PROTEIN MOB1, PUTATIVE;
1190:  fthh-A  2.1  6.4  101   480    8   TRYCC:AF-Q4CS72-F1 GLUCOSIDASE 2 SUBUNIT BETA;
1191:  fizx-A  2.1  7.9  130   280    5   TRYCC:AF-Q4DDY2-F1 UBIQUINONE BIOSYNTHESIS PROTEIN;
1192:  fsz5-A  2.1  7.9   57   481    9   TRYCC:AF-Q4DN10-F1 DNAJ CHAPERONE PROTEIN, PUTATIVE;
1193:  fkxc-A  2.1 10.1  153  2361    8   TRYCC:AF-Q4DRF8-F1 RAV1P_C DOMAIN-CONTAINING PROTEIN;
1194:  fn52-A  2.1 16.8   84   430    4   TRYCC:AF-Q4DXB6-F1 UNCHARACTERIZED PROTEIN;
1195:  fsxq-A  2.1 10.5  138   701    7   TRYCC:AF-Q4DJM1-F1 UNCHARACTERIZED PROTEIN;
1196:  fte0-A  2.1  3.7   52   166    6   TRYCC:AF-Q4DRG2-F1 UNCHARACTERIZED PROTEIN;
1197:  fln3-A  2.1  9.7  140   417    7   TRYCC:AF-Q4DLI3-F1 UNCHARACTERIZED PROTEIN;
1198:  fkx2-A  2.1  5.9   74   452    1   TRYCC:AF-Q4DBS7-F1 MEIOSIS RECOMBINATION PROTEIN SPO11, PUTATIVE;
1199:  fuj8-A  2.1  4.1   51   566    0   TRYCC:AF-Q4E631-F1 TPR_REGION DOMAIN-CONTAINING PROTEIN;
1200:  fmce-A  2.1  6.5  133   680    5   TRYCC:AF-Q4DIK9-F1 UNCHARACTERIZED PROTEIN;
1201:  fmh5-A  2.1  8.2   62   190    8   TRYCC:AF-Q4CVG9-F1 SULFHYDRYL OXIDASE;
1202:  fs64-A  2.1  5.9  128   554    8   TRYCC:AF-Q4E422-F1 UNCHARACTERIZED PROTEIN;
1203:  fs8k-A  2.1  6.3   74   623    8   TRYCC:AF-Q4D252-F1 U3 SMALL NUCLEOLAR RIBONUCLEOPROTEIN PROTEIN MPP1
1204:  fh9c-A  2.1 10.4   73    99   10   TRYCC:AF-Q4D3N2-F1 MUCIN TCMUCII, PUTATIVE;
1205:  fnju-A  2.1  8.0  111   338   13   TRYCC:AF-Q4DWI3-F1 UNCHARACTERIZED PROTEIN;
1206:  fktl-A  2.1  9.5  130   931    8   TRYCC:AF-Q4DP90-F1 UNCHARACTERIZED PROTEIN;
1207:  fpbi-A  2.1  9.8  105   870    7   TRYCC:AF-Q4DIP5-F1 UNCHARACTERIZED PROTEIN;
1208:  fsrh-A  2.1  9.1  131  1089    7   TRYCC:AF-Q4DN30-F1 UNCHARACTERIZED PROTEIN;
1209:  fkxf-A  2.1  9.7   92   206    8   TRYCC:AF-Q4DGY3-F1 PRA1 FAMILY PROTEIN;
1210:  fuoy-A  2.1  5.9  106  2180    4   TRYCC:AF-Q4DNU7-F1 UNCHARACTERIZED PROTEIN;
1211:  foqu-A  2.1  3.4   70   115    7   TRYCC:AF-Q4CNY9-F1 UNCHARACTERIZED PROTEIN;
1212:  fog4-A  2.1  6.2   76   746    3   TRYCC:AF-Q4CX12-F1 PROTEIN TRANSPORT PROTEIN SEC23;
1213:  fp88-A  2.1  4.1   90   401    4   TRYCC:AF-Q4DFF2-F1 UNCHARACTERIZED PROTEIN;
1214:  fs1h-A  2.1  7.2  115   313    3   TRYCC:AF-Q4E4D7-F1 UNCHARACTERIZED PROTEIN;
1215:  frcv-A  2.1  4.3  119   219    8   TRYCC:AF-Q4DMI8-F1 ER LUMEN PROTEIN-RETAINING RECEPTOR;
1216:  fon5-A  2.1  9.8  139   772    5   TRYCC:AF-Q4D9V6-F1 UNCHARACTERIZED PROTEIN;
1217:  fvwj-A  2.1 13.4  148   693    7   TRYCC:AF-Q4DZ02-F1 GLUTAMINE--FRUCTOSE-6-PHOSPHATE TRANSAMINASE (ISO
1218:  foou-A  2.1  6.0   91   876   10   TRYCC:AF-Q4DSK5-F1 TPR_REGION DOMAIN-CONTAINING PROTEIN;
1219:  fop9-A  2.1  5.0   93   547    8   TRYCC:AF-Q4DD37-F1 CCT-ALPHA;
1220:  fodj-A  2.1  6.0   96   543    7   TRYCC:AF-Q4CPG3-F1 CHAPERONIN TCP20, PUTATIVE;
1221:  fjip-A  2.1  6.2   89   239    2   TRYCC:AF-Q4DG06-F1 UNCHARACTERIZED PROTEIN;
1222:  fp4l-A  2.1  3.4   50   203    6   TRYCC:AF-Q4D9Y2-F1 UNCHARACTERIZED PROTEIN;
1223:  fntl-A  2.1  7.2   77   609    4   TRYCC:AF-Q4DL00-F1 ASCH DOMAIN-CONTAINING PROTEIN;
1224:  fne3-A  2.1  9.6   71    97   15   TRYCC:AF-Q4DM20-F1 MITOCHONDRIAL PYRUVATE CARRIER;
1225:  fiye-A  2.1  5.4  104   339   12   TRYCC:AF-Q4CRV3-F1 UNCHARACTERIZED PROTEIN;
1226:  fuff-A  2.1  7.1  113  1236    8   TRYCC:AF-Q4E0Q8-F1 ATPASE, PUTATIVE;
1227:  fsya-A  2.1  7.9   52   589    6   TRYCC:AF-Q4DST9-F1 UNCHARACTERIZED PROTEIN;
1228:  fhnt-A  2.1  5.3   98   539    6   TRYCC:AF-Q4E354-F1 UNCHARACTERIZED PROTEIN;
1229:  fkr7-A  2.1 10.3  102  1837    4   TRYCC:AF-Q4CQ59-F1 DYNEIN HEAVY CHAIN, PUTATIVE;
1230:  fp42-A  2.1  6.1   45   446    0   TRYCC:AF-Q4DEV1-F1 GUANINE NUCLEOTIDE-BINDING PROTEIN SUBUNIT BETA-L
1231:  fvp2-A  2.1 11.9  103   549    8   TRYCC:AF-Q4CS45-F1 UNCHARACTERIZED PROTEIN;
1232:  fi3g-A  2.1  8.5   90   226    9   TRYCC:AF-Q4D6U9-F1 UBIQUITIN-PROTEIN LIGASE, PUTATIVE;
1233:  fnbb-A  2.1  5.6  133   633    8   TRYCC:AF-Q4DPV0-F1 UNCHARACTERIZED PROTEIN;
1234:  fqvt-A  2.1 11.2   65   257    6   TRYCC:AF-Q4CWI3-F1 UNCHARACTERIZED PROTEIN;
1235:  fjl1-A  2.1  7.5   74   319    5   TRYCC:AF-Q4DP36-F1 CHAPERONE DNAJ PROTEIN, PUTATIVE;
1236:  fk7j-A  2.1 10.7  111   302    7   TRYCC:AF-Q4DF21-F1 SYNTAXIN, PUTATIVE;
1237:  fj0g-A  2.1  9.9   97   396    4   TRYCC:AF-Q4CPW6-F1 GLUTAMAMYL CARBOXYPEPTIDASE, PUTATIVE;
1238:  fsza-A  2.1 17.1   63   260    8   TRYCC:AF-Q4E327-F1 J DOMAIN-CONTAINING PROTEIN;
1239:  fm81-A  2.1  6.1  141   608   11   TRYCC:AF-Q4CXA9-F1 MANNOSYLTRANSFERASE;
1240:  ftpf-A  2.1  5.0   71   275    7   TRYCC:AF-Q4E395-F1 UNCHARACTERIZED PROTEIN;
1241:  fix8-A  2.1  9.9   78  1203    8   TRYCC:AF-Q4DX51-F1 WD_REPEATS_REGION DOMAIN-CONTAINING PROTEIN;
1242:  fio1-A  2.1  9.7  131   463    8   TRYCC:AF-Q4DHU7-F1 UNCHARACTERIZED PROTEIN;
1243:  flnz-A  2.1 11.6   73   472    7   TRYCC:AF-Q4E0C0-F1 UNCHARACTERIZED PROTEIN;
1244:  frwn-A  2.1  4.2   88  1246    8   TRYCC:AF-Q4DY34-F1 RIC1 DOMAIN-CONTAINING PROTEIN;
1245:  fjre-A  2.1 11.7  120   329    8   TRYCC:AF-Q4DWH7-F1 MITOCHONDRIAL CARRIER PROTEIN, PUTATIVE;
1246:  fqah-A  2.1  4.3  110   358    6   TRYCC:AF-Q4DZ93-F1 UNCHARACTERIZED PROTEIN;
1247:  fo2j-A  2.1  9.4   91  1597    5   TRYCC:AF-Q4DA60-F1 UNCHARACTERIZED PROTEIN;
1248:  fj4e-A  2.1  3.4   72   488    7   TRYCC:AF-Q4DXQ8-F1 ACYLTRANSFERASE;
1249:  frlc-A  2.1  8.9   77   209    9   TRYCC:AF-Q4D0S2-F1 UNCHARACTERIZED PROTEIN;
1250:  fnuc-A  2.1  6.6   90   175    6   TRYCC:AF-Q4DAD0-F1 UNCHARACTERIZED PROTEIN;
1251:  fhb4-A  2.1  9.8   88   296    6   TRYCC:AF-Q4D6E6-F1 MUCIN TCMUCII, PUTATIVE;
1252:  fkuh-A  2.1  8.0   97   571    3   TRYCC:AF-Q4DFB8-F1 UNCHARACTERIZED PROTEIN;
1253:  fqgm-A  2.1  8.1   66   393    5   TRYCC:AF-Q4DWQ4-F1 ENKURIN DOMAIN-CONTAINING PROTEIN;
1254:  fpn2-A  2.1  7.5  108   428    5   TRYCC:AF-Q4DUI8-F1 UBIQUITIN-ACTIVATING ENZYME E1, PUTATIVE;
1255:  flmb-A  2.1 10.6   65   264   11   TRYCC:AF-Q4DXA0-F1 MUCIN TCMUCII, PUTATIVE;
1256:  fvgj-A  2.1  5.6  128   825    6   TRYCC:AF-Q4E1C3-F1 UNCHARACTERIZED PROTEIN;
1257:  flbi-A  2.1  5.0  107   328    3   TRYCC:AF-Q4DTJ1-F1 UNCHARACTERIZED PROTEIN;
1258:  fjml-A  2.1  4.6  117   954    3   TRYCC:AF-Q4DIX9-F1 COPPER-TRANSPORTING ATPASE-LIKE PROTEIN, PUTATIVE
1259:  fsqw-A  2.1 13.4   63   538   10   TRYCC:AF-Q4E2R5-F1 UDP-N-ACETYLGLUCOSAMINE PYROPHOSPHORYLASE, PUTATI
1260:  fhof-A  2.1  8.4  124   292   10   TRYCC:AF-Q4E5F7-F1 PHOSPHATIDIC ACID PHOSPHATASE, PUTATIVE;
1261:  fp2a-A  2.1  5.9   91   196    8   TRYCC:AF-Q4DAV7-F1 V-TYPE PROTON ATPASE PROTEOLIPID SUBUNIT;
1262:  fpms-A  2.1  6.3  116   458    9   TRYCC:AF-Q4D2E4-F1 UNCHARACTERIZED PROTEIN;
1263:  fhcd-A  2.1  5.2  119   322   11   TRYCC:AF-Q4DYP9-F1 UNCHARACTERIZED PROTEIN;
1264:  fsv7-A  2.1  2.6   57   345    4   TRYCC:AF-Q4DKX7-F1 UNCHARACTERIZED PROTEIN;
1265:  fi2j-A  2.1  6.1  145  2340    9   TRYCC:AF-Q4CXT4-F1 UNCHARACTERIZED PROTEIN;
1266:  fqdu-A  2.1  5.7   61   377    5   TRYCC:AF-Q4E1K9-F1 UNCHARACTERIZED PROTEIN;
1267:  fjsl-A  2.1  4.7  121   981   12   TRYCC:AF-Q4D688-F1 UNCHARACTERIZED PROTEIN;
1268:  fpol-A  2.1  4.4  104   583    2   TRYCC:AF-Q4DNX4-F1 UNCHARACTERIZED PROTEIN;
1269:  fkgy-A  2.1  9.4   69   623    6   TRYCC:AF-Q4DAE4-F1 PHOSPHATIDYLINOSITOL-3,4,5-TRISPHOSPHATE 3-PHOSPH
1270:  fohy-A  2.1  4.1   86   792   10   TRYCC:AF-Q4CTH9-F1 UNCHARACTERIZED PROTEIN;
1271:  fmnc-A  2.1 12.1  134   783    8   TRYCC:AF-Q4DCV5-F1 IFT81_CH DOMAIN-CONTAINING PROTEIN;
1272:  fpzb-A  2.1 13.4  114   964    9   TRYCC:AF-Q4DPY9-F1 UNCHARACTERIZED PROTEIN;
1273:  fojv-A  2.1  8.1   84   939    7   TRYCC:AF-Q4CR24-F1 SERINE/THREONINE PROTEIN KINASE, PUTATIVE;
1274:  fmyf-A  2.1  4.0  104   627    6   TRYCC:AF-Q4CUX1-F1 UNCHARACTERIZED PROTEIN;
1275:  ft09-A  2.1  7.2  127   309    7   TRYCC:AF-Q4DX79-F1 ZINC FINGER-DOMAIN PROTEIN, PUTATIVE;
1276:  fr0r-A  2.1 10.7  132  1467   10   TRYCC:AF-Q4D5Q0-F1 UNCHARACTERIZED PROTEIN;
1277:  fhgz-A  2.1  8.4   71   183    6   TRYCC:AF-Q4DQ11-F1 UNCHARACTERIZED PROTEIN;
1278:  fhvt-A  2.1  8.5  100   622    6   TRYCC:AF-Q4CY43-F1 UNCHARACTERIZED PROTEIN;
1279:  fk5o-A  2.1  9.5   82   583    9   TRYCC:AF-Q4D7C6-F1 UNCHARACTERIZED PROTEIN;
1280:  fudm-A  2.1  9.4  134  1161    3   TRYCC:AF-Q4CMU7-F1 UNCHARACTERIZED PROTEIN;
1281:  ft0k-A  2.1 10.0   98   929    5   TRYCC:AF-Q4DGU3-F1 HELICASE-LIKE PROTEIN, PUTATIVE;
1282:  fjlc-A  2.1  6.6  111  1468    8   TRYCC:AF-Q4DC93-F1 F-BOX DOMAIN-CONTAINING PROTEIN;
1283:  fvq2-A  2.1  7.4   80   482    6   TRYCC:AF-Q4DXF5-F1 UNCHARACTERIZED PROTEIN;
1284:  fud9-A  2.1  5.9  103   282    7   TRYCC:AF-Q4D9D6-F1 V-SNARE COILED-COIL HOMOLOGY DOMAIN-CONTAINING PR
1285:  fm79-A  2.1  6.3  117   485   10   TRYCC:AF-Q4DFI7-F1 MEMBRANE TRANSPORTER PROTEIN, PUTATIVE;
1286:  fi15-A  2.1  9.8   98   301    7   TRYCC:AF-Q4DIH0-F1 UNCHARACTERIZED PROTEIN;
1287:  fqig-A  2.1  6.1  151   349    5   TRYCC:AF-Q4E1L6-F1 UNCHARACTERIZED PROTEIN;
1288:  fkhu-A  2.1 11.1   91   732   10   TRYCC:AF-Q4DIK7-F1 KINASE;
1289:  fif3-A  2.0  8.7   93   131   12   TRYCC:AF-Q4D456-F1 UNCHARACTERIZED PROTEIN;
1290:  fr1y-A  2.0  9.3  135   814   12   TRYCC:AF-Q4DKH4-F1 H(+)-EXPORTING DIPHOSPHATASE;
1291:  fq06-A  2.0  9.3  100   643    8   TRYCC:AF-Q4DWI0-F1 UNCHARACTERIZED PROTEIN;
1292:  fl1a-A  2.0  9.3   87   538   11   TRYCC:AF-Q4DWG6-F1 CCT-EPSILON;
1293:  fq8m-A  2.0 12.7  102   406    4   TRYCC:AF-Q4CW90-F1 UNCHARACTERIZED PROTEIN;
1294:  fm8g-A  2.0  8.8   65   457    3   TRYCC:AF-Q4D9B4-F1 EF-HAND DOMAIN-CONTAINING PROTEIN;
1295:  fi7r-A  2.0  5.2  122  1572   10   TRYCC:AF-Q4D1E2-F1 UNCHARACTERIZED PROTEIN;
1296:  fkyr-A  2.0  7.3  118  1044    8   TRYCC:AF-Q4D8Q6-F1 ABC TRANSMEMBRANE TYPE-1 DOMAIN-CONTAINING PROTEI
1297:  fhrz-A  2.0  6.4   81   263    6   TRYCC:AF-Q4DML3-F1 UNCHARACTERIZED PROTEIN;
1298:  fita-A  2.0  6.5   62   122    0   TRYCC:AF-Q4DNL6-F1 UNCHARACTERIZED PROTEIN;
1299:  fja7-A  2.0 23.9   91   143    2   TRYCC:AF-Q4E597-F1 UNCHARACTERIZED PROTEIN;
1300:  frnx-A  2.0  5.3   98  2592    8   TRYCC:AF-Q4DX34-F1 NON-SPECIFIC SERINE/THREONINE PROTEIN KINASE;
1301:  fhhg-A  2.0  6.9  142  1246    8   TRYCC:AF-Q4DK98-F1 CATION-TRANSPORTING ATPASE, PUTATIVE;
1302:  fra6-A  2.0  7.9  120   418    3   TRYCC:AF-Q4DYB4-F1 PRE-MRNA-SPLICING FACTOR 18;
1303:  flay-A  2.0  4.0  114   329    4   TRYCC:AF-Q4DR43-F1 TYR_PHOSPHATASE_2 DOMAIN-CONTAINING PROTEIN;
1304:  fmc4-A  2.0  5.0   51   317    8   TRYCC:AF-Q4D843-F1 MUCIN-ASSOCIATED SURFACE PROTEIN (MASP), PUTATIVE
1305:  fikf-A  2.0  9.5   68   257    6   TRYCC:AF-Q4DN38-F1 UNCHARACTERIZED PROTEIN;
1306:  fua7-A  2.0  6.8   97   475    9   TRYCC:AF-Q4DG68-F1 UNCHARACTERIZED PROTEIN;
1307:  fntv-A  2.0  3.4   67   172    6   TRYCC:AF-Q4CY37-F1 VESICLE TRANSPORT PROTEIN;
1308:  fmqc-A  2.0  7.1  141  1238   14   TRYCC:AF-Q4DIA0-F1 UNCHARACTERIZED PROTEIN;
1309:  fi02-A  2.0  6.8   73   127   14   TRYCC:AF-Q4D956-F1 MUCIN TCMUCI, PUTATIVE;
1310:  fhgb-A  2.0  8.6   91   210    5   TRYCC:AF-Q4D6S0-F1 UNCHARACTERIZED PROTEIN;
1311:  fpo4-A  2.0  7.6  120   241    7   TRYCC:AF-Q4DQJ8-F1 UNCHARACTERIZED PROTEIN;
1312:  fvb8-A  2.0  5.3   91   679    3   TRYCC:AF-Q4DH55-F1 UNCHARACTERIZED PROTEIN;
1313:  frjp-A  2.0  6.8   87   300    8   TRYCC:AF-Q4E4P4-F1 UNCHARACTERIZED PROTEIN;
1314:  fimg-A  2.0  5.2   85   476    7   TRYCC:AF-Q4DLH8-F1 UNCHARACTERIZED PROTEIN;
1315:  fjft-A  2.0 22.8   65   476    2   TRYCC:AF-Q4DD59-F1 MUCIN-ASSOCIATED SURFACE PROTEIN (MASP), PUTATIVE
1316:  fi8d-A  2.0  6.2   79   225    6   TRYCC:AF-Q4DWV3-F1 RIBOSOMAL P PROTEIN AGP2BETA-1, PUTATIVE;
1317:  flkm-A  2.0  5.9   63   487   11   TRYCC:AF-Q4DPU6-F1 GUANINE NUCLEOTIDE-BINDING PROTEIN SUBUNIT BETA-L
1318:  fk52-A  2.0  9.3   93   627    4   TRYCC:AF-Q4D143-F1 AMINO ACID PERMEASE, PUTATIVE;
1319:  fs0b-A  2.0 11.6  106   206    6   TRYCC:AF-Q4CVT9-F1 UNCHARACTERIZED PROTEIN;
1320:  fmu8-A  2.0  6.3   64   570    9   TRYCC:AF-Q4D5B0-F1 TPR_REGION DOMAIN-CONTAINING PROTEIN;
1321:  fslf-A  2.0 12.2   55   114    4   TRYCC:AF-Q4D2D1-F1 UNCHARACTERIZED PROTEIN;
1322:  fks9-A  2.0  9.1  117   733    4   TRYCC:AF-Q4DNL1-F1 UNCHARACTERIZED PROTEIN;
1323:  fs3o-A  2.0  9.9  104  1067    7   TRYCC:AF-Q4DM53-F1 TOG DOMAIN-CONTAINING PROTEIN;
1324:  fkf7-A  2.0  4.7  127   592    7   TRYCC:AF-Q4DCI6-F1 TRANSPORTER, PUTATIVE;
1325:  fjlj-A  2.0  4.6   64   438   14   TRYCC:AF-Q4DVP2-F1 1-ALKYL-2-ACETYLGLYCEROPHOSPHOCHOLINE ESTERASE;
1326:  fvcx-A  2.0  9.4  109   359    6   TRYCC:AF-Q4D0N7-F1 69 KDA PARAFLAGELLAR ROD PROTEIN, PUTATIVE;

# Structural equivalences
   1: 6c70-A foqy-A     5 -  10 <=>  262 - 267   (GLY    7  - LEU   12  <=> GLU  262  - VAL  267 )                          
   1: 6c70-A foqy-A    46 -  63 <=>  278 - 295   (LEU   48  - ASP   65  <=> GLU  278  - GLU  295 )                          
   1: 6c70-A foqy-A    64 -  89 <=>  305 - 330   (ASP   66  - PRO   91  <=> ARG  305  - VAL  330 )                          
   1: 6c70-A foqy-A    91 -  97 <=>  331 - 337   (ARG   93  - LYS   99  <=> ILE  331  - ASP  337 )                          
   1: 6c70-A foqy-A    98 - 105 <=>  339 - 346   (THR  100  - PRO  107  <=> ALA  339  - VAL  346 )                          
   1: 6c70-A foqy-A   106 - 109 <=>  349 - 352   (ASN  108  - PRO  111  <=> LEU  349  - GLU  352 )                          
   1: 6c70-A foqy-A   219 - 226 <=>  357 - 364   (PRO  236  - THR  243  <=> LEU  357  - LYS  364 )                          
   1: 6c70-A foqy-A   228 - 249 <=>  478 - 499   (LEU  314  - HIS  335  <=> VAL  478  - LEU  499 )                          
   1: 6c70-A foqy-A   251 - 287 <=>  505 - 541   (VAL  337  - ASN  373  <=> ASN  505  - GLU  541 )                          
   1: 6c70-A foqy-A   289 - 312 <=>  586 - 609   (VAL  375  - ILE  398  <=> MET  586  - LYS  609 )                          
   1: 6c70-A foqy-A   361 - 364 <=>  614 - 617   (LYS  447  - THR  450  <=> SER  614  - GLN  617 )                          
   1: 6c70-A foqy-A   371 - 388 <=>  619 - 636   (ALA  457  - LYS  474  <=> ARG  619  - LEU  636 )                          
   2: 6c70-A fjx8-A    11 -  14 <=>   70 -  73   (LEU   13  - ILE   16  <=> ASN   70  - GLU   73 )                          
   2: 6c70-A fjx8-A    20 -  23 <=>  122 - 125   (VAL   22  - PHE   25  <=> GLU  122  - THR  125 )                          
   2: 6c70-A fjx8-A    24 -  58 <=>  127 - 161   (MET   26  - LEU   60  <=> LEU  127  - VAL  161 )                          
   2: 6c70-A fjx8-A    59 -  63 <=>  163 - 167   (MET   61  - ASP   65  <=> VAL  163  - ARG  167 )                          
   2: 6c70-A fjx8-A    64 -  92 <=>  172 - 200   (ASP   66  - SER   94  <=> TYR  172  - THR  200 )                          
   2: 6c70-A fjx8-A    93 -  98 <=>  202 - 207   (LYS   95  - THR  100  <=> VAL  202  - ASP  207 )                          
   2: 6c70-A fjx8-A   256 - 285 <=>  208 - 237   (ALA  342  - LYS  371  <=> HIS  208  - VAL  237 )                          
   2: 6c70-A fjx8-A   294 - 319 <=>  242 - 267   (ALA  380  - GLU  405  <=> PHE  242  - SER  267 )                          
   2: 6c70-A fjx8-A   321 - 331 <=>  333 - 343   (SER  407  - CYS  417  <=> LEU  333  - SER  343 )                          
   2: 6c70-A fjx8-A   332 - 336 <=>  345 - 349   (HIS  418  - GLY  422  <=> HIS  345  - PHE  349 )                          
   3: 6c70-A fre8-A    53 -  57 <=>  365 - 369   (MET   55  - ASN   59  <=> SER  365  - CYS  369 )                          
   3: 6c70-A fre8-A    63 -  89 <=>  400 - 426   (ASP   65  - PRO   91  <=> ARG  400  - GLU  426 )                          
   3: 6c70-A fre8-A    91 -  95 <=>  427 - 431   (ARG   93  - PHE   97  <=> LEU  427  - SER  431 )                          
   3: 6c70-A fre8-A   258 - 283 <=>  432 - 457   (GLY  344  - ALA  369  <=> ARG  432  - GLN  457 )                          
   3: 6c70-A fre8-A   296 - 299 <=>  460 - 463   (VAL  382  - TYR  385  <=> PRO  460  - LEU  463 )                          
   3: 6c70-A fre8-A   301 - 305 <=>  485 - 489   (LEU  387  - GLY  391  <=> THR  485  - VAL  489 )                          
   3: 6c70-A fre8-A   375 - 379 <=>  492 - 496   (GLY  461  - THR  465  <=> HIS  492  - VAL  496 )                          
   3: 6c70-A fre8-A   382 - 387 <=>  499 - 504   (MET  468  - LEU  473  <=> TRP  499  - SER  504 )                          
   4: 6c70-A fve3-A    28 - 101 <=>   15 -  88   (TYR   30  - ILE  103  <=> ARG   15  - CYS   88 )                          
   4: 6c70-A fve3-A   253 - 278 <=>   89 - 114   (LEU  339  - LEU  364  <=> ARG   89  - SER  114 )                          
   4: 6c70-A fve3-A   280 - 284 <=>  115 - 119   (ALA  366  - THR  370  <=> ALA  115  - SER  119 )                          
   4: 6c70-A fve3-A   295 - 318 <=>  120 - 143   (THR  381  - ILE  404  <=> VAL  120  - THR  143 )                          
   4: 6c70-A fve3-A   320 - 324 <=>  144 - 148   (GLU  406  - VAL  410  <=> ALA  144  - CYS  148 )                          
   4: 6c70-A fve3-A   328 - 331 <=>  158 - 161   (ALA  414  - CYS  417  <=> SER  158  - GLY  161 )                          
   4: 6c70-A fve3-A   332 - 339 <=>  164 - 171   (HIS  418  - GLU  425  <=> ARG  164  - LEU  171 )                          
   5: 6c70-A fod6-A   109 - 112 <=>   59 -  62   (PRO  111  - ALA  114  <=> LYS   59  - VAL   62 )                          
   5: 6c70-A fod6-A   113 - 150 <=>   64 - 101   (GLU  115  - ILE  152  <=> PHE   64  - HIS  101 )                          
   5: 6c70-A fod6-A   175 - 181 <=>  105 - 111   (VAL  192  - GLN  198  <=> ARG  105  - ARG  111 )                          
   5: 6c70-A fod6-A   183 - 226 <=>  113 - 156   (TYR  200  - THR  243  <=> LEU  113  - GLY  156 )                          
   5: 6c70-A fod6-A   228 - 283 <=>  195 - 250   (LEU  314  - ALA  369  <=> ASP  195  - ARG  250 )                          
   5: 6c70-A fod6-A   284 - 287 <=>  252 - 255   (THR  370  - ASN  373  <=> ARG  252  - GLU  255 )                          
   6: 6c70-A fj8a-A    51 -  54 <=>  146 - 149   (TYR   53  - MET   56  <=> VAL  146  - ARG  149 )                          
   6: 6c70-A fj8a-A    63 -  90 <=>  168 - 195   (ASP   65  - VAL   92  <=> LYS  168  - LEU  195 )                          
   6: 6c70-A fj8a-A    92 -  95 <=>  196 - 199   (SER   94  - PHE   97  <=> VAL  196  - GLY  199 )                          
   6: 6c70-A fj8a-A   258 - 279 <=>  200 - 221   (GLY  344  - LEU  365  <=> ARG  200  - ASP  221 )                          
   6: 6c70-A fj8a-A   282 - 285 <=>  222 - 225   (GLN  368  - LYS  371  <=> ARG  222  - TYR  225 )                          
   6: 6c70-A fj8a-A   286 - 289 <=>  227 - 230   (VAL  372  - VAL  375  <=> VAL  227  - ASP  230 )                          
   6: 6c70-A fj8a-A   292 - 295 <=>  272 - 275   (TYR  378  - THR  381  <=> GLU  272  - ASP  275 )                          
   6: 6c70-A fj8a-A   302 - 305 <=>  296 - 299   (TYR  388  - GLY  391  <=> PRO  296  - HIS  299 )                          
   6: 6c70-A fj8a-A   312 - 315 <=>  314 - 317   (ILE  398  - ASN  401  <=> ILE  314  - GLY  317 )                          
   6: 6c70-A fj8a-A   318 - 321 <=>  318 - 321   (ILE  404  - SER  407  <=> VAL  318  - ASN  321 )                          
   6: 6c70-A fj8a-A   322 - 328 <=>  323 - 329   (SER  408  - ALA  414  <=> VAL  323  - ASP  329 )                          
   7: 6c70-A fi3s-A    64 -  92 <=>  978 -1006   (ASP   66  - SER   94  <=> LYS  978  - GLN 1006 )                          
   7: 6c70-A fi3s-A    93 -  96 <=> 1008 -1011   (LYS   95  - TYR   98  <=> ALA 1008  - ASP 1011 )                          
   7: 6c70-A fi3s-A   256 - 259 <=> 1013 -1016   (ALA  342  - ASP  345  <=> ARG 1013  - GLY 1016 )                          
   7: 6c70-A fi3s-A   262 - 284 <=> 1017 -1039   (GLY  348  - THR  370  <=> LEU 1017  - THR 1039 )                          
   7: 6c70-A fi3s-A   285 - 290 <=> 1041 -1046   (LYS  371  - ASN  376  <=> ARG 1041  - GLU 1046 )                          
   8: 6c70-A fq95-A    63 -  93 <=>    1 -  31   (ASP   65  - LYS   95  <=> MET    1  - GLY   31 )                          
   8: 6c70-A fq95-A    96 -  99 <=>   32 -  35   (TYR   98  - LEU  101  <=> ARG   32  - SER   35 )                          
   8: 6c70-A fq95-A   256 - 283 <=>   36 -  63   (ALA  342  - ALA  369  <=> VAL   36  - SER   63 )                          
   8: 6c70-A fq95-A   284 - 287 <=>   65 -  68   (THR  370  - ASN  373  <=> VAL   65  - ALA   68 )                          
   8: 6c70-A fq95-A   288 - 291 <=>   71 -  74   (GLY  374  - VAL  377  <=> HIS   71  - ASN   74 )                          
   9: 6c70-A fqbz-A    55 -  60 <=>  670 - 675   (ALA   57  - MET   62  <=> ILE  670  - ARG  675 )                          
   9: 6c70-A fqbz-A    61 -  64 <=>  677 - 680   (GLU   63  - ASP   66  <=> GLU  677  - CYS  680 )                          
   9: 6c70-A fqbz-A    75 -  78 <=>  710 - 713   (MET   77  - PHE   80  <=> TYR  710  - PHE  713 )                          
   9: 6c70-A fqbz-A   158 - 161 <=>  720 - 723   (LEU  175  - ARG  178  <=> LEU  720  - VAL  723 )                          
   9: 6c70-A fqbz-A   174 - 208 <=>  726 - 760   (HIS  191  - GLU  225  <=> LYS  726  - GLU  760 )                          
   9: 6c70-A fqbz-A   211 - 214 <=>  761 - 764   (GLN  228  - LYS  231  <=> THR  761  - PHE  764 )                          
   9: 6c70-A fqbz-A   247 - 286 <=>  765 - 804   (HIS  333  - VAL  372  <=> SER  765  - GLU  804 )                          
   9: 6c70-A fqbz-A   292 - 325 <=>  805 - 838   (TYR  378  - MET  411  <=> ILE  805  - LYS  838 )                          
   9: 6c70-A fqbz-A   347 - 352 <=>  839 - 844   (VAL  433  - GLN  438  <=> MET  839  - ARG  844 )                          
   9: 6c70-A fqbz-A   360 - 363 <=>  854 - 857   (ALA  446  - PHE  449  <=> PHE  854  - GLN  857 )                          
   9: 6c70-A fqbz-A   376 - 379 <=>  865 - 868   (ALA  462  - THR  465  <=> SER  865  - LYS  868 )                          
  10: 6c70-A fp1e-A    18 -  21 <=>  405 - 408   (GLN   20  - GLY   23  <=> THR  405  - ASN  408 )                          
  10: 6c70-A fp1e-A    38 -  43 <=>  409 - 414   (ILE   40  - THR   45  <=> ARG  409  - LEU  414 )                          
  10: 6c70-A fp1e-A    63 -  89 <=>  493 - 519   (ASP   65  - PRO   91  <=> ASN  493  - TRP  519 )                          
  10: 6c70-A fp1e-A    91 -  94 <=>  520 - 523   (ARG   93  - ILE   96  <=> LEU  520  - GLY  523 )                          
  10: 6c70-A fp1e-A    97 - 101 <=>  524 - 528   (LYS   99  - ILE  103  <=> LYS  524  - THR  528 )                          
  10: 6c70-A fp1e-A   252 - 283 <=>  529 - 560   (ARG  338  - ALA  369  <=> GLU  529  - GLY  560 )                          
  10: 6c70-A fp1e-A   296 - 317 <=>  561 - 582   (VAL  382  - LEU  403  <=> SER  561  - GLN  582 )                          
  10: 6c70-A fp1e-A   361 - 366 <=>  590 - 595   (LYS  447  - SER  452  <=> GLU  590  - LEU  595 )                          
  10: 6c70-A fp1e-A   368 - 388 <=>  596 - 616   (ASP  454  - LYS  474  <=> HIS  596  - LYS  616 )                          
  11: 6c70-A fqt8-A    64 -  93 <=>  281 - 310   (ASP   66  - LYS   95  <=> GLU  281  - GLN  310 )                          
  11: 6c70-A fqt8-A    95 -  98 <=>  311 - 314   (PHE   97  - THR  100  <=> GLN  311  - THR  314 )                          
  11: 6c70-A fqt8-A   256 - 285 <=>  315 - 344   (ALA  342  - LYS  371  <=> ASP  315  - LEU  344 )                          
  11: 6c70-A fqt8-A   286 - 290 <=>  346 - 350   (VAL  372  - ASN  376  <=> GLU  346  - GLY  350 )                          
  12: 6c70-A fkfo-A     1 -   9 <=>    6 -  14   (PHE    3  - ASP   11  <=> SER    6  - GLN   14 )                          
  12: 6c70-A fkfo-A    63 -  89 <=>   49 -  75   (ASP   65  - PRO   91  <=> ILE   49  - GLU   75 )                          
  12: 6c70-A fkfo-A    91 -  98 <=>   76 -  83   (ARG   93  - THR  100  <=> PHE   76  - ASP   83 )                          
  12: 6c70-A fkfo-A   254 - 286 <=>   84 - 116   (VAL  340  - VAL  372  <=> ALA   84  - GLY  116 )                          
  12: 6c70-A fkfo-A   287 - 291 <=>  120 - 124   (ASN  373  - VAL  377  <=> VAL  120  - ASP  124 )                          
  13: 6c70-A fn2b-A    29 -  32 <=>   21 -  24   (SER   31  - LYS   34  <=> ALA   21  - CYS   24 )                          
  13: 6c70-A fn2b-A    33 -  39 <=>   26 -  32   (LYS   35  - TYR   41  <=> PHE   26  - TYR   32 )                          
  13: 6c70-A fn2b-A    63 -  92 <=>  128 - 157   (ASP   65  - SER   94  <=> GLY  128  - GLY  157 )                          
  13: 6c70-A fn2b-A    95 -  98 <=>  158 - 161   (PHE   97  - THR  100  <=> SER  158  - VAL  161 )                          
  13: 6c70-A fn2b-A   256 - 286 <=>  162 - 192   (ALA  342  - VAL  372  <=> GLY  162  - THR  192 )                          
  13: 6c70-A fn2b-A   287 - 290 <=>  195 - 198   (ASN  373  - ASN  376  <=> ASN  195  - MET  198 )                          
  13: 6c70-A fn2b-A   385 - 388 <=>  285 - 288   (VAL  471  - LYS  474  <=> LEU  285  - CYS  288 )                          
  14: 6c70-A fmif-A    63 -  88 <=>    1 -  26   (ASP   65  - PHE   90  <=> MET    1  - GLU   26 )                          
  14: 6c70-A fmif-A    90 -  98 <=>   27 -  35   (VAL   92  - THR  100  <=> GLU   27  - ALA   35 )                          
  14: 6c70-A fmif-A   250 - 277 <=>   37 -  64   (VAL  336  - THR  363  <=> THR   37  - ALA   64 )                          
  15: 6c70-A fudb-A    13 -  16 <=>    4 -   7   (ASN   15  - VAL   18  <=> ARG    4  - VAL    7 )                          
  15: 6c70-A fudb-A    64 -  94 <=>   81 - 111   (ASP   66  - ILE   96  <=> ASP   81  - SER  111 )                          
  15: 6c70-A fudb-A   253 - 256 <=>  113 - 116   (LEU  339  - ALA  342  <=> SER  113  - GLY  116 )                          
  15: 6c70-A fudb-A   259 - 277 <=>  117 - 135   (ASP  345  - THR  363  <=> MET  117  - THR  135 )                          
  15: 6c70-A fudb-A   278 - 285 <=>  137 - 144   (LEU  364  - LYS  371  <=> VAL  137  - MET  144 )                          
  15: 6c70-A fudb-A   289 - 308 <=>  225 - 244   (VAL  375  - PHE  394  <=> SER  225  - ASP  244 )                          
  15: 6c70-A fudb-A   373 - 379 <=>  246 - 252   (VAL  459  - THR  465  <=> GLU  246  - LEU  252 )                          
  16: 6c70-A flpw-A     6 -   9 <=>  360 - 363   (LEU    8  - ASP   11  <=> SER  360  - ASN  363 )                          
  16: 6c70-A flpw-A    11 -  17 <=>  364 - 370   (LEU   13  - MET   19  <=> ARG  364  - ALA  370 )                          
  16: 6c70-A flpw-A    64 -  91 <=>  412 - 439   (ASP   66  - ARG   93  <=> GLU  412  - GLY  439 )                          
  16: 6c70-A flpw-A   260 - 284 <=>  440 - 464   (ALA  346  - THR  370  <=> PRO  440  - GLN  464 )                          
  16: 6c70-A flpw-A   285 - 290 <=>  467 - 472   (LYS  371  - ASN  376  <=> SER  467  - LEU  472 )                          
  16: 6c70-A flpw-A   316 - 319 <=>  518 - 521   (ARG  402  - GLU  405  <=> ALA  518  - GLU  521 )                          
  16: 6c70-A flpw-A   366 - 372 <=>  526 - 532   (SER  452  - SER  458  <=> GLN  526  - ILE  532 )                          
  17: 6c70-A fut4-A     8 -  11 <=>   79 -  82   (ALA   10  - LEU   13  <=> ALA   79  - GLU   82 )                          
  17: 6c70-A fut4-A    27 -  30 <=>   87 -  90   (TYR   29  - GLU   32  <=> ILE   87  - ARG   90 )                          
  17: 6c70-A fut4-A    31 -  38 <=>   92 -  99   (GLY   33  - ILE   40  <=> LEU   92  - ARG   99 )                          
  17: 6c70-A fut4-A    63 -  95 <=>  202 - 234   (ASP   65  - PHE   97  <=> ILE  202  - ILE  234 )                          
  17: 6c70-A fut4-A    99 - 102 <=>  235 - 238   (LEU  101  - TRP  104  <=> ILE  235  - GLU  238 )                          
  17: 6c70-A fut4-A   103 - 106 <=>  241 - 244   (ASN  105  - ASN  108  <=> LEU  241  - ILE  244 )                          
  17: 6c70-A fut4-A   113 - 116 <=>  469 - 472   (GLU  115  - ALA  118  <=> ASN  469  - PRO  472 )                          
  17: 6c70-A fut4-A   204 - 207 <=>  483 - 486   (LEU  221  - CYS  224  <=> GLY  483  - SER  486 )                          
  17: 6c70-A fut4-A   255 - 285 <=>  522 - 552   (THR  341  - LYS  371  <=> ARG  522  - SER  552 )                          
  17: 6c70-A fut4-A   286 - 290 <=>  554 - 558   (VAL  372  - ASN  376  <=> SER  554  - GLN  558 )                          
  17: 6c70-A fut4-A   334 - 337 <=> 1023 -1026   (TYR  420  - SER  423  <=> TYR 1023  - PRO 1026 )                          
  18: 6c70-A fn1x-A    64 -  88 <=>  312 - 336   (ASP   66  - PHE   90  <=> LYS  312  - GLN  336 )                          
  18: 6c70-A fn1x-A    90 -  96 <=>  337 - 343   (VAL   92  - TYR   98  <=> ASP  337  - ASN  343 )                          
  18: 6c70-A fn1x-A    98 - 101 <=>  344 - 347   (THR  100  - ILE  103  <=> ASP  344  - VAL  347 )                          
  18: 6c70-A fn1x-A   253 - 286 <=>  348 - 381   (LEU  339  - VAL  372  <=> ASP  348  - GLU  381 )                          
  18: 6c70-A fn1x-A   287 - 290 <=>  384 - 387   (ASN  373  - ASN  376  <=> LEU  384  - HIS  387 )                          
  19: 6c70-A flza-A    29 -  33 <=>  539 - 543   (SER   31  - LYS   35  <=> ALA  539  - LEU  543 )                          
  19: 6c70-A flza-A    36 -  62 <=>  547 - 573   (HIS   38  - SER   64  <=> ASP  547  - LEU  573 )                          
  19: 6c70-A flza-A    63 -  66 <=>  581 - 584   (ASP   65  - ASP   68  <=> CYS  581  - ALA  584 )                          
  19: 6c70-A flza-A    67 -  90 <=>  586 - 609   (ASP   69  - VAL   92  <=> ALA  586  - ASP  609 )                          
  19: 6c70-A flza-A    92 -  98 <=>  664 - 670   (SER   94  - THR  100  <=> LYS  664  - LEU  670 )                          
  19: 6c70-A flza-A   133 - 136 <=>  678 - 681   (VAL  135  - ALA  138  <=> VAL  678  - THR  681 )                          
  19: 6c70-A flza-A   186 - 190 <=>  704 - 708   (VAL  203  - ALA  207  <=> GLY  704  - ARG  708 )                          
  19: 6c70-A flza-A   192 - 209 <=>  709 - 726   (SER  209  - GLN  226  <=> LEU  709  - SER  726 )                          
  19: 6c70-A flza-A   246 - 249 <=>  727 - 730   (ARG  332  - HIS  335  <=> VAL  727  - ASP  730 )                          
  19: 6c70-A flza-A   251 - 276 <=>  731 - 756   (VAL  337  - LEU  362  <=> GLN  731  - ARG  756 )                          
  19: 6c70-A flza-A   281 - 284 <=>  765 - 768   (TYR  367  - THR  370  <=> VAL  765  - ASN  768 )                          
  19: 6c70-A flza-A   299 - 302 <=>  776 - 779   (TYR  385  - TYR  388  <=> SER  776  - LEU  779 )                          
  19: 6c70-A flza-A   305 - 318 <=>  783 - 796   (GLY  391  - ILE  404  <=> GLY  783  - SER  796 )                          
  19: 6c70-A flza-A   350 - 353 <=>  803 - 806   (GLN  436  - LYS  439  <=> THR  803  - SER  806 )                          
  19: 6c70-A flza-A   361 - 364 <=>  836 - 839   (LYS  447  - THR  450  <=> LEU  836  - ILE  839 )                          
  19: 6c70-A flza-A   367 - 374 <=>  843 - 850   (LEU  453  - LEU  460  <=> ILE  843  - HIS  850 )                          
  19: 6c70-A flza-A   376 - 379 <=>  851 - 854   (ALA  462  - THR  465  <=> SER  851  - GLY  854 )                          
  20: 6c70-A fo27-A    64 -  92 <=>  262 - 290   (ASP   66  - SER   94  <=> MET  262  - LYS  290 )                          
  20: 6c70-A fo27-A    95 -  98 <=>  291 - 294   (PHE   97  - THR  100  <=> SER  291  - ALA  294 )                          
  20: 6c70-A fo27-A   256 - 285 <=>  295 - 324   (ALA  342  - LYS  371  <=> GLN  295  - LEU  324 )                          
  20: 6c70-A fo27-A   286 - 291 <=>  326 - 331   (VAL  372  - VAL  377  <=> ARG  326  - LEU  331 )                          
  20: 6c70-A fo27-A   335 - 339 <=>  528 - 532   (ASP  421  - GLU  425  <=> GLY  528  - TYR  532 )                          
  21: 6c70-A flxt-A    64 -  88 <=>   94 - 118   (ASP   66  - PHE   90  <=> GLU   94  - ALA  118 )                          
  21: 6c70-A flxt-A    90 -  93 <=>  119 - 122   (VAL   92  - LYS   95  <=> ALA  119  - ALA  122 )                          
  21: 6c70-A flxt-A    95 - 101 <=>  123 - 129   (PHE   97  - ILE  103  <=> VAL  123  - LYS  129 )                          
  21: 6c70-A flxt-A   102 - 105 <=>  131 - 134   (TRP  104  - PRO  107  <=> GLU  131  - LEU  134 )                          
  21: 6c70-A flxt-A   109 - 114 <=>  143 - 148   (PRO  111  - SER  116  <=> GLY  143  - ALA  148 )                          
  21: 6c70-A flxt-A   116 - 121 <=>  150 - 155   (ALA  118  - LEU  123  <=> MET  150  - GLY  155 )                          
  21: 6c70-A flxt-A   241 - 259 <=>  159 - 177   (LYS  327  - ASP  345  <=> LYS  159  - LEU  177 )                          
  21: 6c70-A flxt-A   261 - 284 <=>  181 - 204   (TYR  347  - THR  370  <=> ARG  181  - GLU  204 )                          
  21: 6c70-A flxt-A   285 - 288 <=>  206 - 209   (LYS  371  - GLY  374  <=> THR  206  - ARG  209 )                          
  21: 6c70-A flxt-A   329 - 332 <=>  333 - 336   (TYR  415  - HIS  418  <=> ALA  333  - ARG  336 )                          
  21: 6c70-A flxt-A   334 - 337 <=>  337 - 340   (TYR  420  - SER  423  <=> PRO  337  - ALA  340 )                          
  22: 6c70-A fie7-A    64 -  89 <=>  840 - 865   (ASP   66  - PRO   91  <=> PRO  840  - GLN  865 )                          
  22: 6c70-A fie7-A    91 - 104 <=>  866 - 879   (ARG   93  - ASN  106  <=> LEU  866  - ALA  879 )                          
  22: 6c70-A fie7-A   105 - 108 <=>  881 - 884   (PRO  107  - HIS  110  <=> GLU  881  - SER  884 )                          
  22: 6c70-A fie7-A   242 - 256 <=>  885 - 899   (TYR  328  - ALA  342  <=> ARG  885  - VAL  899 )                          
  22: 6c70-A fie7-A   257 - 260 <=>  901 - 904   (VAL  343  - ALA  346  <=> ASN  901  - LYS  904 )                          
  22: 6c70-A fie7-A   261 - 285 <=>  907 - 931   (TYR  347  - LYS  371  <=> ILE  907  - LEU  931 )                          
  22: 6c70-A fie7-A   286 - 290 <=>  933 - 937   (VAL  372  - ASN  376  <=> HIS  933  - GLN  937 )                          
  23: 6c70-A fjja-A     2 -  17 <=>   30 -  45   (LYS    4  - MET   19  <=> ARG   30  - LEU   45 )                          
  23: 6c70-A fjja-A    21 -  24 <=>  316 - 319   (GLY   23  - MET   26  <=> ALA  316  - GLY  319 )                          
  23: 6c70-A fjja-A    63 -  91 <=>  438 - 466   (ASP   65  - ARG   93  <=> ALA  438  - ARG  466 )                          
  23: 6c70-A fjja-A   258 - 290 <=>  470 - 502   (GLY  344  - ASN  376  <=> VAL  470  - THR  502 )                          
  23: 6c70-A fjja-A   384 - 388 <=>  516 - 520   (LEU  470  - LYS  474  <=> ARG  516  - PHE  520 )                          
  24: 6c70-A fufg-A    63 -  88 <=>   14 -  39   (ASP   65  - PHE   90  <=> ALA   14  - ARG   39 )                          
  24: 6c70-A fufg-A    90 -  95 <=>   40 -  45   (VAL   92  - PHE   97  <=> SER   40  - SER   45 )                          
  24: 6c70-A fufg-A   259 - 282 <=>   46 -  69   (ASP  345  - GLN  368  <=> PRO   46  - LEU   69 )                          
  24: 6c70-A fufg-A   295 - 298 <=>   70 -  73   (THR  381  - GLY  384  <=> GLY   70  - THR   73 )                          
  24: 6c70-A fufg-A   345 - 348 <=>  327 - 330   (GLN  431  - CYS  434  <=> ALA  327  - VAL  330 )                          
  24: 6c70-A fufg-A   352 - 356 <=>  331 - 335   (GLN  438  - SER  442  <=> THR  331  - LEU  335 )                          
  25: 6c70-A fh3h-A     4 -   9 <=>  857 - 862   (GLN    6  - ASP   11  <=> ILE  857  - TYR  862 )                          
  25: 6c70-A fh3h-A   122 - 136 <=>  863 - 877   (ALA  124  - ALA  138  <=> TRP  863  - TYR  877 )                          
  25: 6c70-A fh3h-A   137 - 140 <=>  879 - 882   (THR  139  - SER  142  <=> LEU  879  - PRO  882 )                          
  25: 6c70-A fh3h-A   189 - 213 <=>  883 - 907   (MET  206  - LEU  230  <=> THR  883  - ARG  907 )                          
  25: 6c70-A fh3h-A   246 - 249 <=>  908 - 911   (ARG  332  - HIS  335  <=> LYS  908  - TYR  911 )                          
  25: 6c70-A fh3h-A   252 - 268 <=>  912 - 928   (ARG  338  - HIS  354  <=> ASN  912  - SER  928 )                          
  25: 6c70-A fh3h-A   289 - 328 <=>  942 - 981   (VAL  375  - ALA  414  <=> GLY  942  - LYS  981 )                          
  25: 6c70-A fh3h-A   347 - 352 <=>  991 - 996   (VAL  433  - GLN  438  <=> THR  991  - GLU  996 )                          
  25: 6c70-A fh3h-A   353 - 356 <=>  999 -1002   (LYS  439  - SER  442  <=> GLY  999  - VAL 1002 )                          
  25: 6c70-A fh3h-A   364 - 380 <=> 1006 -1022   (THR  450  - TYR  466  <=> THR 1006  - GLY 1022 )                          
  25: 6c70-A fh3h-A   383 - 388 <=> 1071 -1076   (VAL  469  - LYS  474  <=> ILE 1071  - ALA 1076 )                          
  26: 6c70-A ficg-A    47 -  50 <=>    9 -  12   (LEU   49  - GLN   52  <=> THR    9  - ALA   12 )                          
  26: 6c70-A ficg-A    56 -  59 <=>   38 -  41   (VAL   58  - MET   61  <=> SER   38  - ARG   41 )                          
  26: 6c70-A ficg-A    63 -  89 <=>   62 -  88   (ASP   65  - PRO   91  <=> LEU   62  - GLU   88 )                          
  26: 6c70-A ficg-A    91 -  95 <=>   89 -  93   (ARG   93  - PHE   97  <=> VAL   89  - ARG   93 )                          
  26: 6c70-A ficg-A   258 - 286 <=>   94 - 122   (GLY  344  - VAL  372  <=> ILE   94  - ALA  122 )                          
  26: 6c70-A ficg-A   287 - 290 <=>  125 - 128   (ASN  373  - ASN  376  <=> SER  125  - LEU  128 )                          
  27: 6c70-A fm77-A    64 -  99 <=>    1 -  36   (ASP   66  - LEU  101  <=> MET    1  - LYS   36 )                          
  27: 6c70-A fm77-A   255 - 259 <=>   39 -  43   (THR  341  - ASP  345  <=> HIS   39  - ARG   43 )                          
  27: 6c70-A fm77-A   261 - 287 <=>   44 -  70   (TYR  347  - ASN  373  <=> LEU   44  - ALA   70 )                          
  27: 6c70-A fm77-A   288 - 312 <=>   76 - 100   (GLY  374  - ILE  398  <=> ARG   76  - LYS  100 )                          
  27: 6c70-A fm77-A   323 - 326 <=>  129 - 132   (SER  409  - GLU  412  <=> VAL  129  - GLY  132 )                          
  27: 6c70-A fm77-A   341 - 345 <=>  138 - 142   (LYS  427  - GLN  431  <=> LYS  138  - PRO  142 )                          
  27: 6c70-A fm77-A   353 - 356 <=>  195 - 198   (LYS  439  - SER  442  <=> CYS  195  - ARG  198 )                          
  27: 6c70-A fm77-A   364 - 368 <=>  199 - 203   (THR  450  - ASP  454  <=> ARG  199  - VAL  203 )                          
  27: 6c70-A fm77-A   383 - 386 <=>  243 - 246   (VAL  469  - GLN  472  <=> PRO  243  - ALA  246 )                          
  28: 6c70-A fufw-A    66 -  92 <=>   46 -  72   (ASP   68  - SER   94  <=> VAL   46  - ASP   72 )                          
  28: 6c70-A fufw-A    95 -  98 <=>   73 -  76   (PHE   97  - THR  100  <=> ASP   73  - ASP   76 )                          
  28: 6c70-A fufw-A   256 - 259 <=>   77 -  80   (ALA  342  - ASP  345  <=> ALA   77  - GLY   80 )                          
  28: 6c70-A fufw-A   262 - 286 <=>   81 - 105   (GLY  348  - VAL  372  <=> THR   81  - CYS  105 )                          
  28: 6c70-A fufw-A   288 - 302 <=>  144 - 158   (GLY  374  - TYR  388  <=> ASP  144  - ALA  158 )                          
  28: 6c70-A fufw-A   306 - 309 <=>  248 - 251   (GLN  392  - LEU  395  <=> PHE  248  - HIS  251 )                          
  28: 6c70-A fufw-A   372 - 387 <=>  254 - 269   (SER  458  - LEU  473  <=> ALA  254  - THR  269 )                          
  29: 6c70-A fukv-A    65 -  88 <=>  206 - 229   (VAL   67  - PHE   90  <=> SER  206  - GLN  229 )                          
  29: 6c70-A fukv-A    90 -  93 <=>  230 - 233   (VAL   92  - LYS   95  <=> SER  230  - PHE  233 )                          
  29: 6c70-A fukv-A    96 -  99 <=>  234 - 237   (TYR   98  - LEU  101  <=> SER  234  - GLN  237 )                          
  29: 6c70-A fukv-A   253 - 259 <=>  238 - 244   (LEU  339  - ASP  345  <=> THR  238  - HIS  244 )                          
  29: 6c70-A fukv-A   261 - 284 <=>  245 - 268   (TYR  347  - THR  370  <=> HIS  245  - PHE  268 )                          
  29: 6c70-A fukv-A   287 - 290 <=>  270 - 273   (ASN  373  - ASN  376  <=> TYR  270  - GLN  273 )                          
  30: 6c70-A figa-A    64 - 104 <=>  484 - 524   (ASP   66  - ASN  106  <=> ARG  484  - PHE  524 )                          
  30: 6c70-A figa-A   105 - 108 <=>  527 - 530   (PRO  107  - HIS  110  <=> SER  527  - PRO  530 )                          
  30: 6c70-A figa-A   239 - 251 <=>  531 - 543   (ALA  325  - VAL  337  <=> ALA  531  - ARG  543 )                          
  30: 6c70-A figa-A   253 - 260 <=>  596 - 603   (LEU  339  - ALA  346  <=> ARG  596  - VAL  603 )                          
  30: 6c70-A figa-A   261 - 286 <=>  606 - 631   (TYR  347  - VAL  372  <=> ILE  606  - ASN  631 )                          
  30: 6c70-A figa-A   287 - 290 <=>  634 - 637   (ASN  373  - ASN  376  <=> LEU  634  - SER  637 )                          
  30: 6c70-A figa-A   332 - 336 <=>  754 - 758   (HIS  418  - GLY  422  <=> ASN  754  - LEU  758 )                          
  31: 6c70-A foze-A    63 -  88 <=>   33 -  58   (ASP   65  - PHE   90  <=> ASP   33  - ASP   58 )                          
  31: 6c70-A foze-A   260 - 280 <=>   60 -  80   (ALA  346  - ALA  366  <=> GLY   60  - THR   80 )                          
  31: 6c70-A foze-A   282 - 286 <=>   81 -  85   (GLN  368  - VAL  372  <=> VAL   81  - ALA   85 )                          
  31: 6c70-A foze-A   363 - 368 <=>  107 - 112   (PHE  449  - ASP  454  <=> ILE  107  - PHE  112 )                          
  32: 6c70-A fsji-A    53 -  56 <=>   36 -  39   (MET   55  - VAL   58  <=> SER   36  - GLN   39 )                          
  32: 6c70-A fsji-A    58 -  61 <=>   40 -  43   (LEU   60  - GLU   63  <=> LEU   40  - ILE   43 )                          
  32: 6c70-A fsji-A    63 - 102 <=>   45 -  84   (ASP   65  - TRP  104  <=> ASP   45  - ALA   84 )                          
  32: 6c70-A fsji-A   103 - 106 <=>   86 -  89   (ASN  105  - ASN  108  <=> LYS   86  - SER   89 )                          
  32: 6c70-A fsji-A   107 - 110 <=>   94 -  97   (SER  109  - LEU  112  <=> ILE   94  - THR   97 )                          
  32: 6c70-A fsji-A   112 - 119 <=>  293 - 300   (ALA  114  - HIS  121  <=> ALA  293  - LYS  300 )                          
  32: 6c70-A fsji-A   252 - 260 <=>  303 - 311   (ARG  338  - ALA  346  <=> ALA  303  - GLN  311 )                          
  32: 6c70-A fsji-A   261 - 282 <=>  314 - 335   (TYR  347  - GLN  368  <=> HIS  314  - LEU  335 )                          
  32: 6c70-A fsji-A   284 - 289 <=>  336 - 341   (THR  370  - VAL  375  <=> PRO  336  - ALA  341 )                          
  32: 6c70-A fsji-A   290 - 293 <=>  378 - 381   (ASN  376  - ALA  379  <=> CYS  378  - VAL  381 )                          
  33: 6c70-A fn3l-A    64 -  98 <=>    3 -  37   (ASP   66  - THR  100  <=> GLY    3  - GLN   37 )                          
  33: 6c70-A fn3l-A   100 - 103 <=>   38 -  41   (ALA  102  - ASN  105  <=> GLY   38  - LYS   41 )                          
  33: 6c70-A fn3l-A   104 - 107 <=>   43 -  46   (ASN  106  - SER  109  <=> ARG   43  - THR   46 )                          
  33: 6c70-A fn3l-A   111 - 117 <=>   49 -  55   (PHE  113  - ARG  119  <=> TYR   49  - SER   55 )                          
  33: 6c70-A fn3l-A   127 - 133 <=>  108 - 114   (ARG  129  - VAL  135  <=> ILE  108  - ASP  114 )                          
  33: 6c70-A fn3l-A   229 - 232 <=>  152 - 155   (THR  315  - GLN  318  <=> SER  152  - ALA  155 )                          
  33: 6c70-A fn3l-A   251 - 255 <=>  164 - 168   (VAL  337  - THR  341  <=> ARG  164  - ALA  168 )                          
  33: 6c70-A fn3l-A   258 - 283 <=>  240 - 265   (GLY  344  - ALA  369  <=> ALA  240  - ASN  265 )                          
  33: 6c70-A fn3l-A   284 - 287 <=>  267 - 270   (THR  370  - ASN  373  <=> THR  267  - SER  270 )                          
  33: 6c70-A fn3l-A   288 - 291 <=>  273 - 276   (GLY  374  - VAL  377  <=> THR  273  - LEU  276 )                          
  34: 6c70-A ftnk-A    28 -  33 <=>  378 - 383   (TYR   30  - LYS   35  <=> GLU  378  - ILE  383 )                          
  34: 6c70-A ftnk-A    64 -  88 <=>  570 - 594   (ASP   66  - PHE   90  <=> SER  570  - ARG  594 )                          
  34: 6c70-A ftnk-A    90 -  93 <=>  595 - 598   (VAL   92  - LYS   95  <=> ASP  595  - ARG  598 )                          
  34: 6c70-A ftnk-A    96 - 100 <=>  599 - 603   (TYR   98  - ALA  102  <=> VAL  599  - THR  603 )                          
  34: 6c70-A ftnk-A   132 - 135 <=>  625 - 628   (CYS  134  - GLY  137  <=> ASP  625  - GLN  628 )                          
  34: 6c70-A ftnk-A   256 - 289 <=>  632 - 665   (ALA  342  - VAL  375  <=> ALA  632  - SER  665 )                          
  34: 6c70-A ftnk-A   315 - 319 <=>  698 - 702   (ASN  401  - GLU  405  <=> VAL  698  - SER  702 )                          
  34: 6c70-A ftnk-A   322 - 325 <=>  703 - 706   (SER  408  - MET  411  <=> HIS  703  - SER  706 )                          
  34: 6c70-A ftnk-A   330 - 334 <=>  708 - 712   (SER  416  - TYR  420  <=> SER  708  - GLN  712 )                          
  35: 6c70-A fkyh-A    64 - 100 <=>   68 - 104   (ASP   66  - ALA  102  <=> GLU   68  - ASP  104 )                          
  35: 6c70-A fkyh-A   102 - 105 <=>  209 - 212   (TRP  104  - PRO  107  <=> LEU  209  - LEU  212 )                          
  35: 6c70-A fkyh-A   260 - 284 <=>  228 - 252   (ALA  346  - THR  370  <=> THR  228  - VAL  252 )                          
  35: 6c70-A fkyh-A   285 - 288 <=>  254 - 257   (LYS  371  - GLY  374  <=> GLU  254  - PRO  257 )                          
  35: 6c70-A fkyh-A   382 - 387 <=>  259 - 264   (MET  468  - LEU  473  <=> GLN  259  - SER  264 )                          
  36: 6c70-A fq8w-A    60 -  63 <=>   77 -  80   (MET   62  - ASP   65  <=> HIS   77  - CYS   80 )                          
  36: 6c70-A fq8w-A   109 - 112 <=>  174 - 177   (PRO  111  - ALA  114  <=> VAL  174  - LEU  177 )                          
  36: 6c70-A fq8w-A   115 - 118 <=>  178 - 181   (ASN  117  - PHE  120  <=> ASP  178  - GLY  181 )                          
  36: 6c70-A fq8w-A   126 - 133 <=>  245 - 252   (MET  128  - VAL  135  <=> ASN  245  - ILE  252 )                          
  36: 6c70-A fq8w-A   136 - 139 <=>  253 - 256   (ALA  138  - PHE  141  <=> LEU  253  - LYS  256 )                          
  36: 6c70-A fq8w-A   189 - 192 <=>  257 - 260   (MET  206  - SER  209  <=> VAL  257  - PHE  260 )                          
  36: 6c70-A fq8w-A   202 - 205 <=>  323 - 326   (TRP  219  - PHE  222  <=> GLU  323  - ASP  326 )                          
  36: 6c70-A fq8w-A   226 - 229 <=>  367 - 370   (THR  243  - THR  315  <=> THR  367  - ASN  370 )                          
  36: 6c70-A fq8w-A   232 - 235 <=>  371 - 374   (GLN  318  - LEU  321  <=> PRO  371  - GLU  374 )                          
  36: 6c70-A fq8w-A   238 - 257 <=>  405 - 424   (SER  324  - VAL  343  <=> THR  405  - LEU  424 )                          
  36: 6c70-A fq8w-A   264 - 278 <=>  427 - 441   (ALA  350  - LEU  364  <=> LYS  427  - GLY  441 )                          
  36: 6c70-A fq8w-A   296 - 331 <=>  445 - 480   (VAL  382  - CYS  417  <=> LYS  445  - LEU  480 )                          
  36: 6c70-A fq8w-A   332 - 336 <=>  482 - 486   (HIS  418  - GLY  422  <=> THR  482  - LEU  486 )                          
  36: 6c70-A fq8w-A   339 - 353 <=>  487 - 501   (GLU  425  - LYS  439  <=> PRO  487  - THR  501 )                          
  36: 6c70-A fq8w-A   354 - 357 <=>  503 - 506   (ALA  440  - ILE  443  <=> SER  503  - ALA  506 )                          
  36: 6c70-A fq8w-A   364 - 367 <=>  508 - 511   (THR  450  - LEU  453  <=> GLU  508  - ASP  511 )                          
  36: 6c70-A fq8w-A   369 - 388 <=>  512 - 531   (LEU  455  - LYS  474  <=> GLN  512  - HIS  531 )                          
  37: 6c70-A fmxi-A    31 -  36 <=>   13 -  18   (GLY   33  - HIS   38  <=> ALA   13  - ARG   18 )                          
  37: 6c70-A fmxi-A    55 -  63 <=>   32 -  40   (ALA   57  - ASP   65  <=> GLU   32  - GLY   40 )                          
  37: 6c70-A fmxi-A    65 -  89 <=>   53 -  77   (VAL   67  - PRO   91  <=> ASP   53  - ASN   77 )                          
  37: 6c70-A fmxi-A    90 -  95 <=>   80 -  85   (VAL   92  - PHE   97  <=> LEU   80  - THR   85 )                          
  37: 6c70-A fmxi-A   258 - 286 <=>   88 - 116   (GLY  344  - VAL  372  <=> GLU   88  - THR  116 )                          
  37: 6c70-A fmxi-A   292 - 295 <=>  117 - 120   (TYR  378  - THR  381  <=> GLY  117  - TYR  120 )                          
  37: 6c70-A fmxi-A   311 - 314 <=>  125 - 128   (CYS  397  - GLY  400  <=> SER  125  - LEU  128 )                          
  37: 6c70-A fmxi-A   319 - 322 <=>  129 - 132   (GLU  405  - SER  408  <=> TYR  129  - CYS  132 )                          
  37: 6c70-A fmxi-A   324 - 328 <=>  189 - 193   (VAL  410  - ALA  414  <=> ASP  189  - CYS  193 )                          
  37: 6c70-A fmxi-A   344 - 347 <=>  197 - 200   (VAL  430  - VAL  433  <=> LYS  197  - GLU  200 )                          
  38: 6c70-A fkc6-A    63 -  91 <=>    1 -  29   (ASP   65  - ARG   93  <=> MET    1  - GLN   29 )                          
  38: 6c70-A fkc6-A   260 - 289 <=>   30 -  59   (ALA  346  - VAL  375  <=> ALA   30  - GLU   59 )                          
  38: 6c70-A fkc6-A   294 - 297 <=>  109 - 112   (ALA  380  - ILE  383  <=> ASP  109  - CYS  112 )                          
  38: 6c70-A fkc6-A   323 - 331 <=>  239 - 247   (SER  409  - CYS  417  <=> ALA  239  - MET  247 )                          
  38: 6c70-A fkc6-A   332 - 338 <=>  250 - 256   (HIS  418  - GLU  424  <=> GLN  250  - GLU  256 )                          
  39: 6c70-A fnkz-A    49 -  62 <=>  398 - 411   (LEU   51  - SER   64  <=> LYS  398  - ALA  411 )                          
  39: 6c70-A fnkz-A    64 -  94 <=>  521 - 551   (ASP   66  - ILE   96  <=> SER  521  - CYS  551 )                          
  39: 6c70-A fnkz-A    96 -  99 <=>  552 - 555   (TYR   98  - LEU  101  <=> LYS  552  - SER  555 )                          
  39: 6c70-A fnkz-A   255 - 274 <=>  556 - 575   (THR  341  - ILE  360  <=> ARG  556  - HIS  575 )                          
  39: 6c70-A fnkz-A   275 - 283 <=>  577 - 585   (THR  361  - ALA  369  <=> LEU  577  - MET  585 )                          
  40: 6c70-A fm16-A    51 -  58 <=>  256 - 263   (TYR   53  - LEU   60  <=> GLN  256  - MET  263 )                          
  40: 6c70-A fm16-A    67 -  91 <=>  267 - 291   (ASP   69  - ARG   93  <=> GLU  267  - ARG  291 )                          
  40: 6c70-A fm16-A   137 - 143 <=>  300 - 306   (THR  139  - SER  145  <=> SER  300  - GLU  306 )                          
  40: 6c70-A fm16-A   145 - 148 <=>  307 - 310   (THR  147  - THR  150  <=> GLN  307  - GLY  310 )                          
  40: 6c70-A fm16-A   194 - 198 <=>  331 - 335   (SER  211  - LEU  215  <=> ASN  331  - GLU  335 )                          
  40: 6c70-A fm16-A   261 - 283 <=>  336 - 358   (TYR  347  - ALA  369  <=> ASP  336  - ARG  358 )                          
  40: 6c70-A fm16-A   296 - 313 <=>  359 - 376   (VAL  382  - PHE  399  <=> GLU  359  - GLN  376 )                          
  40: 6c70-A fm16-A   364 - 367 <=>  377 - 380   (THR  450  - LEU  453  <=> GLU  377  - GLU  380 )                          
  40: 6c70-A fm16-A   369 - 388 <=>  381 - 400   (LEU  455  - LYS  474  <=> ARG  381  - TYR  400 )                          
  41: 6c70-A fmhb-A    63 -  89 <=>  320 - 346   (ASP   65  - PRO   91  <=> SER  320  - ALA  346 )                          
  41: 6c70-A fmhb-A    91 -  95 <=>  347 - 351   (ARG   93  - PHE   97  <=> GLY  347  - THR  351 )                          
  41: 6c70-A fmhb-A   258 - 286 <=>  353 - 381   (GLY  344  - VAL  372  <=> ALA  353  - TYR  381 )                          
  41: 6c70-A fmhb-A   287 - 290 <=>  384 - 387   (ASN  373  - ASN  376  <=> LEU  384  - ILE  387 )                          
  41: 6c70-A fmhb-A   331 - 336 <=>  556 - 561   (CYS  417  - GLY  422  <=> TYR  556  - LYS  561 )                          
  42: 6c70-A fqp9-A    29 -  32 <=>   27 -  30   (SER   31  - LYS   34  <=> GLY   27  - PHE   30 )                          
  42: 6c70-A fqp9-A    33 -  63 <=>   32 -  62   (LYS   35  - ASP   65  <=> MET   32  - THR   62 )                          
  42: 6c70-A fqp9-A    64 -  67 <=>   64 -  67   (ASP   66  - ASP   69  <=> PHE   64  - ASP   67 )                          
  42: 6c70-A fqp9-A    69 -  81 <=>   68 -  80   (THR   71  - PRO   83  <=> VAL   68  - PHE   80 )                          
  42: 6c70-A fqp9-A    82 -  97 <=>   82 -  97   (ILE   84  - LYS   99  <=> ALA   82  - TYR   97 )                          
  42: 6c70-A fqp9-A    99 - 102 <=>   98 - 101   (LEU  101  - TRP  104  <=> ALA   98  - PRO  101 )                          
  42: 6c70-A fqp9-A   256 - 284 <=>  106 - 134   (ALA  342  - THR  370  <=> GLY  106  - PHE  134 )                          
  42: 6c70-A fqp9-A   285 - 288 <=>  136 - 139   (LYS  371  - GLY  374  <=> ARG  136  - ALA  139 )                          
  42: 6c70-A fqp9-A   292 - 316 <=>  142 - 166   (TYR  378  - ARG  402  <=> VAL  142  - ILE  166 )                          
  42: 6c70-A fqp9-A   317 - 325 <=>  168 - 176   (LEU  403  - MET  411  <=> TYR  168  - THR  176 )                          
  42: 6c70-A fqp9-A   351 - 354 <=>  177 - 180   (CYS  437  - ALA  440  <=> THR  177  - ARG  180 )                          
  43: 6c70-A ftlw-A     2 -   6 <=>    1 -   5   (LYS    4  - LEU    8  <=> MET    1  - LEU    5 )                          
  43: 6c70-A ftlw-A    46 -  49 <=>   14 -  17   (LEU   48  - LEU   51  <=> HIS   14  - THR   17 )                          
  43: 6c70-A ftlw-A    64 -  89 <=>   59 -  84   (ASP   66  - PRO   91  <=> LYS   59  - GLU   84 )                          
  43: 6c70-A ftlw-A    91 - 100 <=>   85 -  94   (ARG   93  - ALA  102  <=> ASN   85  - LYS   94 )                          
  43: 6c70-A ftlw-A   102 - 105 <=>   95 -  98   (TRP  104  - PRO  107  <=> LEU   95  - ASP   98 )                          
  43: 6c70-A ftlw-A   126 - 129 <=>  105 - 108   (MET  128  - LEU  131  <=> ILE  105  - ALA  108 )                          
  43: 6c70-A ftlw-A   248 - 286 <=>  112 - 150   (LYS  334  - VAL  372  <=> GLN  112  - GLN  150 )                          
  43: 6c70-A ftlw-A   287 - 290 <=>  153 - 156   (ASN  373  - ASN  376  <=> ALA  153  - LEU  156 )                          
  44: 6c70-A fiia-A    63 -  90 <=>    1 -  28   (ASP   65  - VAL   92  <=> MET    1  - ALA   28 )                          
  44: 6c70-A fiia-A    92 -  95 <=>   29 -  32   (SER   94  - PHE   97  <=> CYS   29  - ASP   32 )                          
  44: 6c70-A fiia-A   258 - 286 <=>   33 -  61   (GLY  344  - VAL  372  <=> ALA   33  - LYS   61 )                          
  44: 6c70-A fiia-A   383 - 388 <=>   64 -  69   (VAL  469  - LYS  474  <=> TYR   64  - LEU   69 )                          
  45: 6c70-A fuw5-A    63 -  92 <=>   30 -  59   (ASP   65  - SER   94  <=> ALA   30  - HIS   59 )                          
  45: 6c70-A fuw5-A   260 - 282 <=>   61 -  83   (ALA  346  - GLN  368  <=> ASP   61  - TRP   83 )                          
  45: 6c70-A fuw5-A   284 - 290 <=>   84 -  90   (THR  370  - ASN  376  <=> ALA   84  - VAL   90 )                          
  45: 6c70-A fuw5-A   378 - 382 <=>  148 - 152   (VAL  464  - MET  468  <=> HIS  148  - PHE  152 )                          
  46: 6c70-A fk3t-A    64 -  93 <=>  122 - 151   (ASP   66  - LYS   95  <=> GLU  122  - MET  151 )                          
  46: 6c70-A fk3t-A    95 -  98 <=>  152 - 155   (PHE   97  - THR  100  <=> VAL  152  - ASP  155 )                          
  46: 6c70-A fk3t-A   256 - 286 <=>  157 - 187   (ALA  342  - VAL  372  <=> LEU  157  - GLN  187 )                          
  46: 6c70-A fk3t-A   287 - 290 <=>  190 - 193   (ASN  373  - ASN  376  <=> LEU  190  - THR  193 )                          
  46: 6c70-A fk3t-A   326 - 331 <=>  324 - 329   (GLU  412  - CYS  417  <=> VAL  324  - LEU  329 )                          
  46: 6c70-A fk3t-A   332 - 336 <=>  332 - 336   (HIS  418  - GLY  422  <=> THR  332  - VAL  336 )                          
  46: 6c70-A fk3t-A   337 - 349 <=>  413 - 425   (SER  423  - GLN  435  <=> LEU  413  - VAL  425 )                          
  47: 6c70-A fsiu-A    45 -  61 <=>   75 -  91   (LEU   47  - GLU   63  <=> GLY   75  - ILE   91 )                          
  47: 6c70-A fsiu-A    63 -  95 <=>   92 - 124   (ASP   65  - PHE   97  <=> GLN   92  - GLY  124 )                          
  47: 6c70-A fsiu-A   261 - 278 <=>  127 - 144   (TYR  347  - LEU  364  <=> GLU  127  - LEU  144 )                          
  47: 6c70-A fsiu-A   281 - 285 <=>  147 - 151   (TYR  367  - LYS  371  <=> ALA  147  - CYS  151 )                          
  47: 6c70-A fsiu-A   312 - 321 <=>  447 - 456   (ILE  398  - SER  407  <=> TYR  447  - GLY  456 )                          
  47: 6c70-A fsiu-A   347 - 351 <=>  463 - 467   (VAL  433  - CYS  437  <=> GLY  463  - ASN  467 )                          
  48: 6c70-A fniv-A    66 -  91 <=>   41 -  66   (ASP   68  - ARG   93  <=> VAL   41  - ARG   66 )                          
  48: 6c70-A fniv-A   259 - 281 <=>   70 -  92   (ASP  345  - TYR  367  <=> TYR   70  - ARG   92 )                          
  48: 6c70-A fniv-A   284 - 287 <=>  117 - 120   (THR  370  - ASN  373  <=> GLU  117  - ARG  120 )                          
  48: 6c70-A fniv-A   291 - 306 <=>  123 - 138   (VAL  377  - GLN  392  <=> ASP  123  - LEU  138 )                          
  48: 6c70-A fniv-A   309 - 312 <=>  142 - 145   (LEU  395  - ILE  398  <=> ILE  142  - ASP  145 )                          
  48: 6c70-A fniv-A   316 - 319 <=>  185 - 188   (ARG  402  - GLU  405  <=> THR  185  - ASP  188 )                          
  49: 6c70-A fhs5-A     1 -   6 <=>   88 -  93   (PHE    3  - LEU    8  <=> GLY   88  - VAL   93 )                          
  49: 6c70-A fhs5-A     9 -  13 <=>   94 -  98   (ASP   11  - ASN   15  <=> ARG   94  - GLU   98 )                          
  49: 6c70-A fhs5-A    64 -  94 <=>  230 - 260   (ASP   66  - ILE   96  <=> GLU  230  - ALA  260 )                          
  49: 6c70-A fhs5-A   254 - 286 <=>  262 - 294   (VAL  340  - VAL  372  <=> VAL  262  - GLU  294 )                          
  49: 6c70-A fhs5-A   287 - 290 <=>  297 - 300   (ASN  373  - ASN  376  <=> ARG  297  - GLN  300 )                          
  50: 6c70-A fhs1-A    57 -  61 <=>  593 - 597   (ASN   59  - GLU   63  <=> HIS  593  - HIS  597 )                          
  50: 6c70-A fhs1-A    64 -  86 <=>  632 - 654   (ASP   66  - ILE   88  <=> ALA  632  - ARG  654 )                          
  50: 6c70-A fhs1-A    88 -  91 <=>  655 - 658   (PHE   90  - ARG   93  <=> GLY  655  - GLN  658 )                          
  50: 6c70-A fhs1-A   260 - 287 <=>  659 - 686   (ALA  346  - ASN  373  <=> GLU  659  - GLN  686 )                          
  50: 6c70-A fhs1-A   288 - 305 <=>  707 - 724   (GLY  374  - GLY  391  <=> SER  707  - THR  724 )                          
  50: 6c70-A fhs1-A   373 - 376 <=>  725 - 728   (VAL  459  - ALA  462  <=> CYS  725  - PHE  728 )                          
  50: 6c70-A fhs1-A   381 - 387 <=>  848 - 854   (PHE  467  - LEU  473  <=> THR  848  - ARG  854 )                          
  51: 6c70-A fvvb-A    64 -  96 <=>   87 - 119   (ASP   66  - TYR   98  <=> ALA   87  - LEU  119 )                          
  51: 6c70-A fvvb-A   100 - 103 <=>  122 - 125   (ALA  102  - ASN  105  <=> SER  122  - GLU  125 )                          
  51: 6c70-A fvvb-A   252 - 256 <=>  127 - 131   (ARG  338  - ALA  342  <=> GLU  127  - GLU  131 )                          
  51: 6c70-A fvvb-A   259 - 279 <=>  132 - 152   (ASP  345  - LEU  365  <=> ALA  132  - PRO  152 )                          
  51: 6c70-A fvvb-A   282 - 285 <=>  153 - 156   (GLN  368  - LYS  371  <=> GLY  153  - PRO  156 )                          
  51: 6c70-A fvvb-A   286 - 290 <=>  159 - 163   (VAL  372  - ASN  376  <=> SER  159  - GLU  163 )                          
  51: 6c70-A fvvb-A   330 - 334 <=>  234 - 238   (SER  416  - TYR  420  <=> ARG  234  - GLY  238 )                          
  52: 6c70-A fql4-A    59 -  62 <=>  154 - 157   (MET   61  - SER   64  <=> VAL  154  - ALA  157 )                          
  52: 6c70-A fql4-A    63 -  93 <=>  159 - 189   (ASP   65  - LYS   95  <=> ILE  159  - GLN  189 )                          
  52: 6c70-A fql4-A   109 - 119 <=>  210 - 220   (PRO  111  - HIS  121  <=> ILE  210  - PHE  220 )                          
  52: 6c70-A fql4-A   250 - 284 <=>  224 - 258   (VAL  336  - THR  370  <=> ASP  224  - GLN  258 )                          
  52: 6c70-A fql4-A   285 - 290 <=>  260 - 265   (LYS  371  - ASN  376  <=> ASP  260  - LYS  265 )                          
  53: 6c70-A ft27-A    52 -  56 <=>  515 - 519   (GLY   54  - VAL   58  <=> LYS  515  - ASN  519 )                          
  53: 6c70-A ft27-A    64 -  95 <=>  548 - 579   (ASP   66  - PHE   97  <=> PRO  548  - GLU  579 )                          
  53: 6c70-A ft27-A   260 - 282 <=>  580 - 602   (ALA  346  - GLN  368  <=> GLU  580  - ASN  602 )                          
  53: 6c70-A ft27-A   296 - 308 <=>  603 - 615   (VAL  382  - PHE  394  <=> ASP  603  - ALA  615 )                          
  53: 6c70-A ft27-A   316 - 324 <=>  641 - 649   (ARG  402  - VAL  410  <=> GLY  641  - GLU  649 )                          
  53: 6c70-A ft27-A   335 - 338 <=>  708 - 711   (ASP  421  - GLU  424  <=> GLN  708  - SER  711 )                          
  54: 6c70-A flbt-A    63 -  96 <=>  268 - 301   (ASP   65  - TYR   98  <=> GLN  268  - LEU  301 )                          
  54: 6c70-A flbt-A   249 - 282 <=>  307 - 340   (HIS  335  - GLN  368  <=> SER  307  - LEU  340 )                          
  55: 6c70-A fi1f-A    17 -  20 <=>  162 - 165   (MET   19  - VAL   22  <=> TRP  162  - ASN  165 )                          
  55: 6c70-A fi1f-A    33 -  36 <=>  170 - 173   (LYS   35  - HIS   38  <=> GLN  170  - ILE  173 )                          
  55: 6c70-A fi1f-A    46 -  49 <=>  289 - 292   (LEU   48  - LEU   51  <=> LYS  289  - THR  292 )                          
  55: 6c70-A fi1f-A    63 -  93 <=>  420 - 450   (ASP   65  - LYS   95  <=> GLU  420  - ASN  450 )                          
  55: 6c70-A fi1f-A   253 - 286 <=>  457 - 490   (LEU  339  - VAL  372  <=> ASP  457  - THR  490 )                          
  55: 6c70-A fi1f-A   287 - 290 <=>  493 - 496   (ASN  373  - ASN  376  <=> ARG  493  - TYR  496 )                          
  55: 6c70-A fi1f-A   330 - 333 <=> 1058 -1061   (SER  416  - TRP  419  <=> GLY 1058  - ALA 1061 )                          
  55: 6c70-A fi1f-A   336 - 341 <=> 1062 -1067   (GLY  422  - LYS  427  <=> THR 1062  - GLU 1067 )                          
  56: 6c70-A flj3-A    37 -  40 <=>    1 -   4   (ARG   39  - CYS   42  <=> MET    1  - PRO    4 )                          
  56: 6c70-A flj3-A    42 -  54 <=>    5 -  17   (VAL   44  - MET   56  <=> ILE    5  - LEU   17 )                          
  56: 6c70-A flj3-A    65 -  89 <=>   23 -  47   (VAL   67  - PRO   91  <=> MET   23  - CYS   47 )                          
  56: 6c70-A flj3-A    91 -  94 <=>   48 -  51   (ARG   93  - ILE   96  <=> SER   48  - ALA   51 )                          
  56: 6c70-A flj3-A   259 - 286 <=>   52 -  79   (ASP  345  - VAL  372  <=> PRO   52  - LYS   79 )                          
  56: 6c70-A flj3-A   287 - 290 <=>   82 -  85   (ASN  373  - ASN  376  <=> VAL   82  - ALA   85 )                          
  56: 6c70-A flj3-A   320 - 341 <=>  392 - 413   (GLU  406  - LYS  427  <=> ARG  392  - VAL  413 )                          
  57: 6c70-A fj3z-A    63 -  90 <=>   61 -  88   (ASP   65  - VAL   92  <=> ASN   61  - GLY   88 )                          
  57: 6c70-A fj3z-A    92 -  97 <=>   89 -  94   (SER   94  - LYS   99  <=> LYS   89  - PRO   94 )                          
  57: 6c70-A fj3z-A   257 - 282 <=>   95 - 120   (VAL  343  - GLN  368  <=> TYR   95  - GLN  120 )                          
  57: 6c70-A fj3z-A   284 - 287 <=>  121 - 124   (THR  370  - ASN  373  <=> ALA  121  - ARG  124 )                          
  57: 6c70-A fj3z-A   288 - 291 <=>  156 - 159   (GLY  374  - VAL  377  <=> ARG  156  - GLU  159 )                          
  57: 6c70-A fj3z-A   382 - 386 <=>  178 - 182   (MET  468  - GLN  472  <=> PRO  178  - SER  182 )                          
  58: 6c70-A fh8n-A    51 -  54 <=>  172 - 175   (TYR   53  - MET   56  <=> VAL  172  - ASP  175 )                          
  58: 6c70-A fh8n-A    55 -  60 <=>  194 - 199   (ALA   57  - MET   62  <=> VAL  194  - ARG  199 )                          
  58: 6c70-A fh8n-A    62 -  65 <=>  600 - 603   (SER   64  - VAL   67  <=> PHE  600  - ALA  603 )                          
  58: 6c70-A fh8n-A    66 -  93 <=>  605 - 632   (ASP   68  - LYS   95  <=> GLY  605  - THR  632 )                          
  58: 6c70-A fh8n-A    96 -  99 <=>  633 - 636   (TYR   98  - LEU  101  <=> SER  633  - ASP  636 )                          
  58: 6c70-A fh8n-A   259 - 287 <=>  639 - 667   (ASP  345  - ASN  373  <=> HIS  639  - GLU  667 )                          
  58: 6c70-A fh8n-A   288 - 302 <=>  676 - 690   (GLY  374  - TYR  388  <=> LEU  676  - ARG  690 )                          
  58: 6c70-A fh8n-A   311 - 315 <=>  790 - 794   (CYS  397  - ASN  401  <=> ARG  790  - MET  794 )                          
  58: 6c70-A fh8n-A   317 - 320 <=>  795 - 798   (LEU  403  - GLU  406  <=> ASP  795  - GLY  798 )                          
  58: 6c70-A fh8n-A   322 - 328 <=>  799 - 805   (SER  408  - ALA  414  <=> ALA  799  - LEU  805 )                          
  59: 6c70-A fkiv-A    60 -  63 <=>  205 - 208   (MET   62  - ASP   65  <=> LEU  205  - ILE  208 )                          
  59: 6c70-A fkiv-A    64 -  90 <=>  213 - 239   (ASP   66  - VAL   92  <=> SER  213  - LEU  239 )                          
  59: 6c70-A fkiv-A    94 -  97 <=>  240 - 243   (ILE   96  - LYS   99  <=> ASP  240  - THR  243 )                          
  59: 6c70-A fkiv-A   257 - 284 <=>  244 - 271   (VAL  343  - THR  370  <=> ASP  244  - ALA  271 )                          
  59: 6c70-A fkiv-A   285 - 289 <=>  273 - 277   (LYS  371  - VAL  375  <=> CYS  273  - THR  277 )                          
  60: 6c70-A fjiz-A    16 -  19 <=>  601 - 604   (VAL   18  - GLY   21  <=> SER  601  - THR  604 )                          
  60: 6c70-A fjiz-A    27 -  31 <=>  605 - 609   (TYR   29  - GLY   33  <=> SER  605  - ALA  609 )                          
  60: 6c70-A fjiz-A    64 -  91 <=>  656 - 683   (ASP   66  - ARG   93  <=> LEU  656  - GLY  683 )                          
  60: 6c70-A fjiz-A   260 - 286 <=>  685 - 711   (ALA  346  - VAL  372  <=> SER  685  - ILE  711 )                          
  60: 6c70-A fjiz-A   287 - 290 <=>  714 - 717   (ASN  373  - ASN  376  <=> LEU  714  - HIS  717 )                          
  61: 6c70-A fjmw-A    45 -  50 <=>   12 -  17   (LEU   47  - GLN   52  <=> ALA   12  - SER   17 )                          
  61: 6c70-A fjmw-A    51 -  55 <=>   64 -  68   (TYR   53  - ALA   57  <=> VAL   64  - ARG   68 )                          
  61: 6c70-A fjmw-A    56 -  62 <=>   70 -  76   (VAL   58  - SER   64  <=> THR   70  - GLU   76 )                          
  61: 6c70-A fjmw-A    64 -  90 <=>   93 - 119   (ASP   66  - VAL   92  <=> VAL   93  - GLU  119 )                          
  61: 6c70-A fjmw-A    94 -  97 <=>  120 - 123   (ILE   96  - LYS   99  <=> PRO  120  - GLY  123 )                          
  61: 6c70-A fjmw-A   103 - 106 <=>  127 - 130   (ASN  105  - ASN  108  <=> GLY  127  - GLU  130 )                          
  61: 6c70-A fjmw-A   248 - 251 <=>  131 - 134   (LYS  334  - VAL  337  <=> GLY  131  - GLY  134 )                          
  61: 6c70-A fjmw-A   259 - 288 <=>  137 - 166   (ASP  345  - GLY  374  <=> LYS  137  - SER  166 )                          
  61: 6c70-A fjmw-A   289 - 295 <=>  178 - 184   (VAL  375  - THR  381  <=> VAL  178  - ASP  184 )                          
  61: 6c70-A fjmw-A   297 - 312 <=>  185 - 200   (ILE  383  - ILE  398  <=> THR  185  - ARG  200 )                          
  61: 6c70-A fjmw-A   362 - 366 <=>  203 - 207   (PHE  448  - SER  452  <=> SER  203  - ILE  207 )                          
  61: 6c70-A fjmw-A   368 - 388 <=>  208 - 228   (ASP  454  - LYS  474  <=> ASP  208  - ALA  228 )                          
  62: 6c70-A fp93-A    63 -  89 <=>   59 -  85   (ASP   65  - PRO   91  <=> ALA   59  - THR   85 )                          
  62: 6c70-A fp93-A    91 - 101 <=>   86 -  96   (ARG   93  - ILE  103  <=> SER   86  - GLU   96 )                          
  62: 6c70-A fp93-A   102 - 105 <=>   98 - 101   (TRP  104  - PRO  107  <=> GLU   98  - VAL  101 )                          
  62: 6c70-A fp93-A   108 - 111 <=>  109 - 112   (HIS  110  - PHE  113  <=> GLU  109  - LYS  112 )                          
  62: 6c70-A fp93-A   112 - 119 <=>  218 - 225   (ALA  114  - HIS  121  <=> TRP  218  - TYR  225 )                          
  62: 6c70-A fp93-A   246 - 252 <=>  229 - 235   (ARG  332  - ARG  338  <=> HIS  229  - ASP  235 )                          
  62: 6c70-A fp93-A   254 - 260 <=>  236 - 242   (VAL  340  - ALA  346  <=> MET  236  - ASN  242 )                          
  62: 6c70-A fp93-A   261 - 284 <=>  245 - 268   (TYR  347  - THR  370  <=> ILE  245  - ARG  268 )                          
  62: 6c70-A fp93-A   286 - 290 <=>  269 - 273   (VAL  372  - ASN  376  <=> ARG  269  - ALA  273 )                          
  63: 6c70-A fljn-A     1 -   6 <=>    7 -  12   (PHE    3  - LEU    8  <=> ALA    7  - ILE   12 )                          
  63: 6c70-A fljn-A    53 -  56 <=>  302 - 305   (MET   55  - VAL   58  <=> LYS  302  - VAL  305 )                          
  63: 6c70-A fljn-A    57 -  60 <=>  382 - 385   (ASN   59  - MET   62  <=> LEU  382  - ALA  385 )                          
  63: 6c70-A fljn-A    62 -  83 <=>  389 - 410   (SER   64  - VAL   85  <=> TYR  389  - ILE  410 )                          
  63: 6c70-A fljn-A   192 - 195 <=>  411 - 414   (SER  209  - LEU  212  <=> ILE  411  - GLY  414 )                          
  63: 6c70-A fljn-A   261 - 282 <=>  417 - 438   (TYR  347  - GLN  368  <=> THR  417  - LEU  438 )                          
  63: 6c70-A fljn-A   284 - 287 <=>  439 - 442   (THR  370  - ASN  373  <=> GLN  439  - GLU  442 )                          
  63: 6c70-A fljn-A   290 - 311 <=>  443 - 464   (ASN  376  - CYS  397  <=> GLY  443  - ASN  464 )                          
  63: 6c70-A fljn-A   362 - 365 <=>  466 - 469   (PHE  448  - VAL  451  <=> ASP  466  - SER  469 )                          
  64: 6c70-A fsar-A    43 -  46 <=>   82 -  85   (THR   45  - LEU   48  <=> VAL   82  - PRO   85 )                          
  64: 6c70-A fsar-A    64 -  95 <=> 1193 -1224   (ASP   66  - PHE   97  <=> LYS 1193  - ASP 1224 )                          
  64: 6c70-A fsar-A   258 - 286 <=> 1225 -1253   (GLY  344  - VAL  372  <=> ALA 1225  - THR 1253 )                          
  64: 6c70-A fsar-A   287 - 290 <=> 1256 -1259   (ASN  373  - ASN  376  <=> LEU 1256  - GLU 1259 )                          
  64: 6c70-A fsar-A   329 - 332 <=> 1317 -1320   (TYR  415  - HIS  418  <=> GLU 1317  - ARG 1320 )                          
  64: 6c70-A fsar-A   335 - 338 <=> 1321 -1324   (ASP  421  - GLU  424  <=> PHE 1321  - HIS 1324 )                          
  65: 6c70-A fqvk-A    64 -  95 <=>  643 - 674   (ASP   66  - PHE   97  <=> ALA  643  - ASP  674 )                          
  65: 6c70-A fqvk-A   259 - 283 <=>  676 - 700   (ASP  345  - ALA  369  <=> THR  676  - CYS  700 )                          
  65: 6c70-A fqvk-A   284 - 287 <=>  702 - 705   (THR  370  - ASN  373  <=> ASN  702  - GLU  705 )                          
  65: 6c70-A fqvk-A   288 - 291 <=>  708 - 711   (GLY  374  - VAL  377  <=> ALA  708  - LYS  711 )                          
  66: 6c70-A fjnt-A    27 -  31 <=>  548 - 552   (TYR   29  - GLY   33  <=> CYS  548  - SER  552 )                          
  66: 6c70-A fjnt-A    40 -  46 <=>  592 - 598   (CYS   42  - LEU   48  <=> ARG  592  - ASP  598 )                          
  66: 6c70-A fjnt-A    47 -  50 <=>  600 - 603   (LEU   49  - GLN   52  <=> GLY  600  - LEU  603 )                          
  66: 6c70-A fjnt-A    63 -  93 <=>  624 - 654   (ASP   65  - LYS   95  <=> ALA  624  - GLY  654 )                          
  66: 6c70-A fjnt-A   130 - 134 <=>  661 - 665   (LEU  132  - ALA  136  <=> LEU  661  - ILE  665 )                          
  66: 6c70-A fjnt-A   256 - 280 <=>  681 - 705   (ALA  342  - ALA  366  <=> GLN  681  - SER  705 )                          
  66: 6c70-A fjnt-A   302 - 312 <=>  707 - 717   (TYR  388  - ILE  398  <=> PRO  707  - SER  717 )                          
  66: 6c70-A fjnt-A   313 - 326 <=>  761 - 774   (PHE  399  - GLU  412  <=> SER  761  - PRO  774 )                          
  66: 6c70-A fjnt-A   329 - 332 <=>  775 - 778   (TYR  415  - HIS  418  <=> VAL  775  - ILE  778 )                          
  66: 6c70-A fjnt-A   335 - 338 <=>  779 - 782   (ASP  421  - GLU  424  <=> CYS  779  - THR  782 )                          
  66: 6c70-A fjnt-A   346 - 349 <=>  843 - 846   (ILE  432  - GLN  435  <=> SER  843  - LEU  846 )                          
  67: 6c70-A fl0l-A     2 -   5 <=>  208 - 211   (LYS    4  - GLY    7  <=> GLY  208  - PRO  211 )                          
  67: 6c70-A fl0l-A    25 -  31 <=>  225 - 231   (PHE   27  - GLY   33  <=> GLY  225  - SER  231 )                          
  67: 6c70-A fl0l-A    45 -  48 <=>  499 - 502   (LEU   47  - LEU   50  <=> LEU  499  - ASN  502 )                          
  67: 6c70-A fl0l-A    64 -  67 <=>  516 - 519   (ASP   66  - ASP   69  <=> ASN  516  - ARG  519 )                          
  67: 6c70-A fl0l-A    69 -  95 <=>  520 - 546   (THR   71  - PHE   97  <=> PHE  520  - SER  546 )                          
  67: 6c70-A fl0l-A   256 - 259 <=>  547 - 550   (ALA  342  - ASP  345  <=> GLU  547  - ALA  550 )                          
  67: 6c70-A fl0l-A   261 - 283 <=>  551 - 573   (TYR  347  - ALA  369  <=> THR  551  - GLY  573 )                          
  67: 6c70-A fl0l-A   296 - 312 <=>  574 - 590   (VAL  382  - ILE  398  <=> HIS  574  - PRO  590 )                          
  67: 6c70-A fl0l-A   369 - 380 <=>  591 - 602   (LEU  455  - TYR  466  <=> ASP  591  - CYS  602 )                          
  68: 6c70-A ft1n-A     9 -  12 <=>   99 - 102   (ASP   11  - PRO   14  <=> ASP   99  - HIS  102 )                          
  68: 6c70-A ft1n-A    29 -  34 <=>  112 - 117   (SER   31  - PHE   36  <=> ALA  112  - GLY  117 )                          
  68: 6c70-A ft1n-A    38 -  42 <=>  118 - 122   (ILE   40  - VAL   44  <=> LYS  118  - LYS  122 )                          
  68: 6c70-A ft1n-A    60 -  63 <=>  707 - 710   (MET   62  - ASP   65  <=> ASP  707  - ASN  710 )                          
  68: 6c70-A ft1n-A    67 -  88 <=>  912 - 933   (ASP   69  - PHE   90  <=> GLY  912  - GLN  933 )                          
  68: 6c70-A ft1n-A    90 -  94 <=>  934 - 938   (VAL   92  - ILE   96  <=> LYS  934  - PRO  938 )                          
  68: 6c70-A ft1n-A   259 - 287 <=>  939 - 967   (ASP  345  - ASN  373  <=> LYS  939  - GLU  967 )                          
  68: 6c70-A ft1n-A   364 - 368 <=>  975 - 979   (THR  450  - ASP  454  <=> ALA  975  - ASP  979 )                          
  69: 6c70-A floy-A    63 -  89 <=>   38 -  64   (ASP   65  - PRO   91  <=> LYS   38  - GLU   64 )                          
  69: 6c70-A floy-A    91 - 105 <=>   65 -  79   (ARG   93  - PRO  107  <=> ILE   65  - SER   79 )                          
  69: 6c70-A floy-A   106 - 111 <=>   81 -  86   (ASN  108  - PHE  113  <=> ASN   81  - SER   86 )                          
  69: 6c70-A floy-A   215 - 218 <=>   88 -  91   (ALA  232  - LYS  235  <=> ALA   88  - ALA   91 )                          
  69: 6c70-A floy-A   251 - 259 <=>   96 - 104   (VAL  337  - ASP  345  <=> GLU   96  - GLU  104 )                          
  69: 6c70-A floy-A   261 - 290 <=>  106 - 135   (TYR  347  - ASN  376  <=> LEU  106  - SER  135 )                          
  70: 6c70-A fjjy-A    63 -  98 <=>  520 - 555   (ASP   65  - THR  100  <=> ALA  520  - ARG  555 )                          
  70: 6c70-A fjjy-A   100 - 103 <=>  557 - 560   (ALA  102  - ASN  105  <=> ARG  557  - LYS  560 )                          
  70: 6c70-A fjjy-A   109 - 113 <=>  595 - 599   (PRO  111  - GLU  115  <=> GLU  595  - GLY  599 )                          
  70: 6c70-A fjjy-A   117 - 120 <=>  600 - 603   (ARG  119  - ALA  122  <=> ALA  600  - GLU  603 )                          
  70: 6c70-A fjjy-A   127 - 131 <=>  605 - 609   (ARG  129  - PHE  133  <=> GLU  605  - GLU  609 )                          
  70: 6c70-A fjjy-A   186 - 189 <=>  625 - 628   (VAL  203  - MET  206  <=> ALA  625  - THR  628 )                          
  70: 6c70-A fjjy-A   196 - 204 <=>  636 - 644   (ASP  213  - LEU  221  <=> PRO  636  - GLU  644 )                          
  70: 6c70-A fjjy-A   249 - 252 <=>  648 - 651   (HIS  335  - ARG  338  <=> HIS  648  - ALA  651 )                          
  70: 6c70-A fjjy-A   261 - 284 <=>  669 - 692   (TYR  347  - THR  370  <=> ASP  669  - LEU  692 )                          
  70: 6c70-A fjjy-A   286 - 289 <=>  693 - 696   (VAL  372  - VAL  375  <=> ARG  693  - ASN  696 )                          
  70: 6c70-A fjjy-A   290 - 293 <=>  750 - 753   (ASN  376  - ALA  379  <=> PRO  750  - ARG  753 )                          
  70: 6c70-A fjjy-A   361 - 364 <=>  814 - 817   (LYS  447  - THR  450  <=> GLU  814  - VAL  817 )                          
  70: 6c70-A fjjy-A   373 - 379 <=>  820 - 826   (VAL  459  - THR  465  <=> PRO  820  - PHE  826 )                          
  70: 6c70-A fjjy-A   383 - 388 <=>  827 - 832   (VAL  469  - LYS  474  <=> PRO  827  - ALA  832 )                          
  71: 6c70-A fp0e-A    49 -  53 <=>   27 -  31   (LEU   51  - MET   55  <=> ILE   27  - LEU   31 )                          
  71: 6c70-A fp0e-A    64 -  97 <=>  433 - 466   (ASP   66  - LYS   99  <=> ALA  433  - THR  466 )                          
  71: 6c70-A fp0e-A    99 - 104 <=>  467 - 472   (LEU  101  - ASN  106  <=> THR  467  - ASN  472 )                          
  71: 6c70-A fp0e-A   106 - 110 <=>  474 - 478   (ASN  108  - LEU  112  <=> ASN  474  - HIS  478 )                          
  71: 6c70-A fp0e-A   124 - 127 <=>  482 - 485   (THR  126  - ARG  129  <=> CYS  482  - SER  485 )                          
  71: 6c70-A fp0e-A   248 - 251 <=>  501 - 504   (LYS  334  - VAL  337  <=> GLY  501  - GLY  504 )                          
  71: 6c70-A fp0e-A   258 - 283 <=>  510 - 535   (GLY  344  - ALA  369  <=> ILE  510  - LEU  535 )                          
  71: 6c70-A fp0e-A   284 - 287 <=>  537 - 540   (THR  370  - ASN  373  <=> LEU  537  - TYR  540 )                          
  72: 6c70-A fmyu-A    65 - 102 <=>   20 -  57   (VAL   67  - TRP  104  <=> PRO   20  - GLU   57 )                          
  72: 6c70-A fmyu-A   103 - 106 <=>   60 -  63   (ASN  105  - ASN  108  <=> SER   60  - GLN   63 )                          
  72: 6c70-A fmyu-A   107 - 114 <=>   66 -  73   (SER  109  - SER  116  <=> CYS   66  - PRO   73 )                          
  72: 6c70-A fmyu-A   236 - 239 <=>   91 -  94   (VAL  322  - ALA  325  <=> GLY   91  - VAL   94 )                          
  72: 6c70-A fmyu-A   242 - 245 <=>   95 -  98   (TYR  328  - GLU  331  <=> PRO   95  - ARG   98 )                          
  72: 6c70-A fmyu-A   248 - 254 <=>  112 - 118   (LYS  334  - VAL  340  <=> SER  112  - SER  118 )                          
  72: 6c70-A fmyu-A   261 - 285 <=>  131 - 155   (TYR  347  - LYS  371  <=> ILE  131  - LYS  155 )                          
  72: 6c70-A fmyu-A   286 - 290 <=>  157 - 161   (VAL  372  - ASN  376  <=> ALA  157  - GLN  161 )                          
  73: 6c70-A fogn-A    10 -  22 <=>    1 -  13   (LEU   12  - HIS   24  <=> MET    1  - ARG   13 )                          
  73: 6c70-A fogn-A    39 -  58 <=>   15 -  34   (TYR   41  - LEU   60  <=> ASN   15  - THR   34 )                          
  73: 6c70-A fogn-A    61 -  64 <=>   35 -  38   (GLU   63  - ASP   66  <=> ASP   35  - ASN   38 )                          
  73: 6c70-A fogn-A    68 -  91 <=>   39 -  62   (LEU   70  - ARG   93  <=> PHE   39  - THR   62 )                          
  73: 6c70-A fogn-A    92 -  95 <=>   64 -  67   (SER   94  - PHE   97  <=> GLY   64  - VAL   67 )                          
  73: 6c70-A fogn-A   257 - 286 <=>   68 -  97   (VAL  343  - VAL  372  <=> GLY   68  - HIS   97 )                          
  73: 6c70-A fogn-A   371 - 375 <=>  105 - 109   (ALA  457  - GLY  461  <=> LEU  105  - SER  109 )                          
  73: 6c70-A fogn-A   385 - 388 <=>  252 - 255   (VAL  471  - LYS  474  <=> ARG  252  - ILE  255 )                          
  74: 6c70-A fshk-A    56 -  60 <=>  830 - 834   (VAL   58  - MET   62  <=> ALA  830  - LEU  834 )                          
  74: 6c70-A fshk-A    64 -  96 <=>  903 - 935   (ASP   66  - TYR   98  <=> LEU  903  - ILE  935 )                          
  74: 6c70-A fshk-A   100 - 103 <=>  938 - 941   (ALA  102  - ASN  105  <=> TYR  938  - LYS  941 )                          
  74: 6c70-A fshk-A   250 - 282 <=>  943 - 975   (VAL  336  - GLN  368  <=> PRO  943  - LEU  975 )                          
  75: 6c70-A fs77-A     9 -  14 <=>   45 -  50   (ASP   11  - ILE   16  <=> PRO   45  - VAL   50 )                          
  75: 6c70-A fs77-A    59 -  62 <=>   64 -  67   (MET   61  - SER   64  <=> GLN   64  - PHE   67 )                          
  75: 6c70-A fs77-A    64 -  89 <=>   73 -  98   (ASP   66  - PRO   91  <=> GLN   73  - GLU   98 )                          
  75: 6c70-A fs77-A    91 - 102 <=>   99 - 110   (ARG   93  - TRP  104  <=> LEU   99  - ILE  110 )                          
  75: 6c70-A fs77-A   103 - 106 <=>  112 - 115   (ASN  105  - ASN  108  <=> ARG  112  - ASP  115 )                          
  75: 6c70-A fs77-A   256 - 260 <=>  264 - 268   (ALA  342  - ALA  346  <=> LEU  264  - ILE  268 )                          
  75: 6c70-A fs77-A   261 - 286 <=>  271 - 296   (TYR  347  - VAL  372  <=> ILE  271  - ARG  296 )                          
  75: 6c70-A fs77-A   287 - 290 <=>  299 - 302   (ASN  373  - ASN  376  <=> GLN  299  - SER  302 )                          
  75: 6c70-A fs77-A   313 - 316 <=>  356 - 359   (PHE  399  - ARG  402  <=> SER  356  - VAL  359 )                          
  75: 6c70-A fs77-A   332 - 337 <=>  452 - 457   (HIS  418  - SER  423  <=> TYR  452  - LYS  457 )                          
  75: 6c70-A fs77-A   340 - 346 <=>  460 - 466   (ALA  426  - ILE  432  <=> ALA  460  - CYS  466 )                          
  76: 6c70-A fmbn-A    64 -  88 <=>  516 - 540   (ASP   66  - PHE   90  <=> TYR  516  - MET  540 )                          
  76: 6c70-A fmbn-A    90 -  93 <=>  541 - 544   (VAL   92  - LYS   95  <=> GLU  541  - ASN  544 )                          
  76: 6c70-A fmbn-A   258 - 286 <=>  545 - 573   (GLY  344  - VAL  372  <=> GLU  545  - ARG  573 )                          
  76: 6c70-A fmbn-A   287 - 291 <=>  577 - 581   (ASN  373  - VAL  377  <=> TYR  577  - VAL  581 )                          
  76: 6c70-A fmbn-A   322 - 331 <=>  599 - 608   (SER  408  - CYS  417  <=> GLU  599  - LEU  608 )                          
  76: 6c70-A fmbn-A   332 - 339 <=>  611 - 618   (HIS  418  - GLU  425  <=> GLU  611  - GLU  618 )                          
  77: 6c70-A fp2y-A    45 -  49 <=>  450 - 454   (LEU   47  - LEU   51  <=> ALA  450  - GLU  454 )                          
  77: 6c70-A fp2y-A    63 -  93 <=>  725 - 755   (ASP   65  - LYS   95  <=> GLU  725  - SER  755 )                          
  77: 6c70-A fp2y-A    96 -  99 <=>  756 - 759   (TYR   98  - LEU  101  <=> SER  756  - ALA  759 )                          
  77: 6c70-A fp2y-A   255 - 286 <=>  761 - 792   (THR  341  - VAL  372  <=> GLY  761  - GLN  792 )                          
  77: 6c70-A fp2y-A   287 - 290 <=>  799 - 802   (ASN  373  - ASN  376  <=> ALA  799  - ARG  802 )                          
  77: 6c70-A fp2y-A   376 - 386 <=>  914 - 924   (ALA  462  - GLN  472  <=> GLU  914  - LYS  924 )                          
  78: 6c70-A fh25-A    63 -  95 <=>  351 - 383   (ASP   65  - PHE   97  <=> SER  351  - LEU  383 )                          
  78: 6c70-A fh25-A   261 - 283 <=>  387 - 409   (TYR  347  - ALA  369  <=> SER  387  - TYR  409 )                          
  79: 6c70-A ft6u-A    64 -  94 <=>  752 - 782   (ASP   66  - ILE   96  <=> PHE  752  - GLU  782 )                          
  79: 6c70-A ft6u-A    96 -  99 <=>  784 - 787   (TYR   98  - LEU  101  <=> GLN  784  - LYS  787 )                          
  79: 6c70-A ft6u-A   256 - 259 <=>  788 - 791   (ALA  342  - ASP  345  <=> THR  788  - SER  791 )                          
  79: 6c70-A ft6u-A   261 - 290 <=>  792 - 821   (TYR  347  - ASN  376  <=> GLY  792  - GLU  821 )                          
  79: 6c70-A ft6u-A   385 - 388 <=>  845 - 848   (VAL  471  - LYS  474  <=> PHE  845  - GLU  848 )                          
  80: 6c70-A fiq8-A    63 -  79 <=>   20 -  36   (ASP   65  - LEU   81  <=> PRO   20  - PHE   36 )                          
  80: 6c70-A fiq8-A    81 -  94 <=>   37 -  50   (PRO   83  - ILE   96  <=> GLU   37  - LEU   50 )                          
  80: 6c70-A fiq8-A    96 -  99 <=>   51 -  54   (TYR   98  - LEU  101  <=> GLU   51  - GLU   54 )                          
  80: 6c70-A fiq8-A   253 - 286 <=>   56 -  89   (LEU  339  - VAL  372  <=> LEU   56  - SER   89 )                          
  80: 6c70-A fiq8-A   287 - 290 <=>   92 -  95   (ASN  373  - ASN  376  <=> GLU   92  - THR   95 )                          
  80: 6c70-A fiq8-A   331 - 336 <=>  260 - 265   (CYS  417  - GLY  422  <=> GLU  260  - ILE  265 )                          
  80: 6c70-A fiq8-A   337 - 342 <=>  268 - 273   (SER  423  - THR  428  <=> LEU  268  - ALA  273 )                          
  81: 6c70-A fpaj-A    64 -  93 <=>   32 -  61   (ASP   66  - LYS   95  <=> GLY   32  - GLN   61 )                          
  81: 6c70-A fpaj-A   256 - 259 <=>   70 -  73   (ALA  342  - ASP  345  <=> PRO   70  - GLY   73 )                          
  81: 6c70-A fpaj-A   260 - 287 <=>   76 - 103   (ALA  346  - ASN  373  <=> SER   76  - ASN  103 )                          
  81: 6c70-A fpaj-A   288 - 312 <=>  110 - 134   (GLY  374  - ILE  398  <=> LEU  110  - ARG  134 )                          
  81: 6c70-A fpaj-A   325 - 330 <=>  158 - 163   (MET  411  - SER  416  <=> GLU  158  - ARG  163 )                          
  81: 6c70-A fpaj-A   331 - 335 <=>  165 - 169   (CYS  417  - ASP  421  <=> PHE  165  - ASN  169 )                          
  81: 6c70-A fpaj-A   336 - 339 <=>  172 - 175   (GLY  422  - GLU  425  <=> ARG  172  - GLN  175 )                          
  82: 6c70-A fjuo-A    65 -  92 <=>  125 - 152   (VAL   67  - SER   94  <=> PRO  125  - PRO  152 )                          
  82: 6c70-A fjuo-A    95 -  98 <=>  153 - 156   (PHE   97  - THR  100  <=> THR  153  - LEU  156 )                          
  82: 6c70-A fjuo-A   194 - 198 <=>  160 - 164   (SER  211  - LEU  215  <=> VAL  160  - ALA  164 )                          
  82: 6c70-A fjuo-A   258 - 284 <=>  202 - 228   (GLY  344  - THR  370  <=> PHE  202  - VAL  228 )                          
  82: 6c70-A fjuo-A   285 - 289 <=>  230 - 234   (LYS  371  - VAL  375  <=> SER  230  - PHE  234 )                          
  83: 6c70-A fo6u-A    63 -  88 <=>    2 -  27   (ASP   65  - PHE   90  <=> SER    2  - LEU   27 )                          
  83: 6c70-A fo6u-A    90 -  93 <=>   28 -  31   (VAL   92  - LYS   95  <=> ARG   28  - PHE   31 )                          
  83: 6c70-A fo6u-A   259 - 284 <=>   32 -  57   (ASP  345  - THR  370  <=> VAL   32  - GLY   57 )                          
  83: 6c70-A fo6u-A   286 - 290 <=>   58 -  62   (VAL  372  - ASN  376  <=> ASP   58  - SER   62 )                          
  83: 6c70-A fo6u-A   308 - 312 <=>   95 -  99   (PHE  394  - ILE  398  <=> TRP   95  - SER   99 )                          
  83: 6c70-A fo6u-A   364 - 367 <=>  100 - 103   (THR  450  - LEU  453  <=> VAL  100  - MET  103 )                          
  84: 6c70-A frzx-A    64 -  90 <=>    4 -  30   (ASP   66  - VAL   92  <=> ALA    4  - SER   30 )                          
  84: 6c70-A frzx-A   259 - 287 <=>   32 -  60   (ASP  345  - ASN  373  <=> LYS   32  - GLN   60 )                          
  84: 6c70-A frzx-A   291 - 294 <=>   61 -  64   (VAL  377  - ALA  380  <=> THR   61  - HIS   64 )                          
  84: 6c70-A frzx-A   297 - 314 <=>   65 -  82   (ILE  383  - GLY  400  <=> SER   65  - GLN   82 )                          
  84: 6c70-A frzx-A   321 - 324 <=>   86 -  89   (SER  407  - VAL  410  <=> ASP   86  - SER   89 )                          
  84: 6c70-A frzx-A   330 - 333 <=>   91 -  94   (SER  416  - TRP  419  <=> GLY   91  - GLY   94 )                          
  85: 6c70-A fjr7-A    64 -  97 <=>  158 - 191   (ASP   66  - LYS   99  <=> GLN  158  - LEU  191 )                          
  85: 6c70-A fjr7-A    99 - 103 <=>  192 - 196   (LEU  101  - ASN  105  <=> GLU  192  - ASP  196 )                          
  85: 6c70-A fjr7-A   252 - 260 <=>  198 - 206   (ARG  338  - ALA  346  <=> PRO  198  - SER  206 )                          
  85: 6c70-A fjr7-A   261 - 286 <=>  209 - 234   (TYR  347  - VAL  372  <=> LEU  209  - GLU  234 )                          
  85: 6c70-A fjr7-A   287 - 290 <=>  237 - 240   (ASN  373  - ASN  376  <=> ARG  237  - ALA  240 )                          
  85: 6c70-A fjr7-A   332 - 335 <=>  618 - 621   (HIS  418  - ASP  421  <=> ARG  618  - GLN  621 )                          
  86: 6c70-A fo2n-A    63 -  94 <=>  322 - 353   (ASP   65  - ILE   96  <=> THR  322  - ARG  353 )                          
  86: 6c70-A fo2n-A    99 - 102 <=>  355 - 358   (LEU  101  - TRP  104  <=> THR  355  - VAL  358 )                          
  86: 6c70-A fo2n-A   255 - 286 <=>  361 - 392   (THR  341  - VAL  372  <=> ASP  361  - ASN  392 )                          
  86: 6c70-A fo2n-A   287 - 290 <=>  395 - 398   (ASN  373  - ASN  376  <=> ARG  395  - ARG  398 )                          
  86: 6c70-A fo2n-A   334 - 337 <=>  489 - 492   (TYR  420  - SER  423  <=> ARG  489  - THR  492 )                          
  87: 6c70-A fhq6-A    29 -  35 <=>  411 - 417   (SER   31  - PRO   37  <=> PRO  411  - ARG  417 )                          
  87: 6c70-A fhq6-A    47 -  62 <=>  701 - 716   (LEU   49  - SER   64  <=> TRP  701  - HIS  716 )                          
  87: 6c70-A fhq6-A    65 -  97 <=>  794 - 826   (VAL   67  - LYS   99  <=> LYS  794  - LEU  826 )                          
  87: 6c70-A fhq6-A   102 - 105 <=>  831 - 834   (TRP  104  - PRO  107  <=> PHE  831  - VAL  834 )                          
  87: 6c70-A fhq6-A   143 - 148 <=>  855 - 860   (SER  145  - THR  150  <=> ALA  855  - GLU  860 )                          
  87: 6c70-A fhq6-A   189 - 218 <=>  891 - 920   (MET  206  - LYS  235  <=> VAL  891  - GLU  920 )                          
  87: 6c70-A fhq6-A   221 - 224 <=>  921 - 924   (MET  238  - SER  241  <=> ASN  921  - THR  924 )                          
  87: 6c70-A fhq6-A   236 - 239 <=>  925 - 928   (VAL  322  - ALA  325  <=> SER  925  - ALA  928 )                          
  87: 6c70-A fhq6-A   241 - 247 <=>  929 - 935   (LYS  327  - HIS  333  <=> VAL  929  - LEU  935 )                          
  87: 6c70-A fhq6-A   250 - 284 <=>  942 - 976   (VAL  336  - THR  370  <=> PHE  942  - ARG  976 )                          
  87: 6c70-A fhq6-A   285 - 288 <=>  978 - 981   (LYS  371  - GLY  374  <=> LYS  978  - MET  981 )                          
  88: 6c70-A fo9c-A     1 -   4 <=>  219 - 222   (PHE    3  - GLN    6  <=> CYS  219  - LEU  222 )                          
  88: 6c70-A fo9c-A    11 -  21 <=>  225 - 235   (LEU   13  - GLY   23  <=> HIS  225  - LEU  235 )                          
  88: 6c70-A fo9c-A    46 -  49 <=>  237 - 240   (LEU   48  - LEU   51  <=> PRO  237  - LEU  240 )                          
  88: 6c70-A fo9c-A    54 -  57 <=>  241 - 244   (MET   56  - ASN   59  <=> VAL  241  - HIS  244 )                          
  88: 6c70-A fo9c-A    67 - 102 <=>  246 - 281   (ASP   69  - TRP  104  <=> SER  246  - LEU  281 )                          
  88: 6c70-A fo9c-A   261 - 286 <=>  288 - 313   (TYR  347  - VAL  372  <=> SER  288  - ALA  313 )                          
  88: 6c70-A fo9c-A   287 - 290 <=>  316 - 319   (ASN  373  - ASN  376  <=> CYS  316  - SER  319 )                          
  89: 6c70-A fmly-A    63 -  95 <=>   41 -  73   (ASP   65  - PHE   97  <=> ILE   41  - LEU   73 )                          
  89: 6c70-A fmly-A   259 - 277 <=>   75 -  93   (ASP  345  - THR  363  <=> ILE   75  - SER   93 )                          
  89: 6c70-A fmly-A   280 - 286 <=>   94 - 100   (ALA  366  - VAL  372  <=> PRO   94  - GLN  100 )                          
  89: 6c70-A fmly-A   287 - 290 <=>  103 - 106   (ASN  373  - ASN  376  <=> TRP  103  - MET  106 )                          
  89: 6c70-A fmly-A   324 - 331 <=>  171 - 178   (VAL  410  - CYS  417  <=> GLY  171  - PHE  178 )                          
  89: 6c70-A fmly-A   334 - 339 <=>  182 - 187   (TYR  420  - GLU  425  <=> GLU  182  - VAL  187 )                          
  90: 6c70-A fl6c-A    63 -  89 <=>    8 -  34   (ASP   65  - PRO   91  <=> GLY    8  - GLN   34 )                          
  90: 6c70-A fl6c-A    91 - 106 <=>   35 -  50   (ARG   93  - ASN  108  <=> TYR   35  - ASP   50 )                          
  90: 6c70-A fl6c-A   129 - 132 <=>   57 -  60   (LEU  131  - CYS  134  <=> GLY   57  - PHE   60 )                          
  90: 6c70-A fl6c-A   247 - 284 <=>   64 - 101   (HIS  333  - THR  370  <=> ASN   64  - GLU  101 )                          
  90: 6c70-A fl6c-A   285 - 288 <=>  103 - 106   (LYS  371  - GLY  374  <=> GLU  103  - ASP  106 )                          
  90: 6c70-A fl6c-A   289 - 292 <=>  109 - 112   (VAL  375  - TYR  378  <=> LEU  109  - LEU  112 )                          
  91: 6c70-A fmys-A    31 -  35 <=>  250 - 254   (GLY   33  - PRO   37  <=> ASN  250  - THR  254 )                          
  91: 6c70-A fmys-A    37 -  46 <=>  255 - 264   (ARG   39  - LEU   48  <=> ASN  255  - ALA  264 )                          
  91: 6c70-A fmys-A    64 -  92 <=>  749 - 777   (ASP   66  - SER   94  <=> ILE  749  - GLU  777 )                          
  91: 6c70-A fmys-A    93 - 100 <=>  780 - 787   (LYS   95  - ALA  102  <=> GLY  780  - ASP  787 )                          
  91: 6c70-A fmys-A   101 - 104 <=>  789 - 792   (ILE  103  - ASN  106  <=> MET  789  - PHE  792 )                          
  91: 6c70-A fmys-A   105 - 108 <=>  795 - 798   (PRO  107  - HIS  110  <=> ARG  795  - GLN  798 )                          
  91: 6c70-A fmys-A   257 - 286 <=>  833 - 862   (VAL  343  - VAL  372  <=> LEU  833  - LEU  862 )                          
  91: 6c70-A fmys-A   287 - 290 <=>  865 - 868   (ASN  373  - ASN  376  <=> VAL  865  - MET  868 )                          
  91: 6c70-A fmys-A   368 - 371 <=>  890 - 893   (ASP  454  - ALA  457  <=> VAL  890  - HIS  893 )                          
  92: 6c70-A fqik-A    62 -  65 <=>    1 -   4   (SER   64  - VAL   67  <=> MET    1  - ASN    4 )                          
  92: 6c70-A fqik-A    67 -  89 <=>    5 -  27   (ASP   69  - PRO   91  <=> THR    5  - ASN   27 )                          
  92: 6c70-A fqik-A    91 - 101 <=>   28 -  38   (ARG   93  - ILE  103  <=> SER   28  - HIS   38 )                          
  92: 6c70-A fqik-A   102 - 105 <=>   40 -  43   (TRP  104  - PRO  107  <=> TRP   40  - ASP   43 )                          
  92: 6c70-A fqik-A   249 - 260 <=>   45 -  56   (HIS  335  - ALA  346  <=> TYR   45  - LEU   56 )                          
  92: 6c70-A fqik-A   261 - 285 <=>   59 -  83   (TYR  347  - LYS  371  <=> LEU   59  - LYS   83 )                          
  93: 6c70-A ftd4-A    66 -  94 <=>    1 -  29   (ASP   68  - ILE   96  <=> ILE    1  - MET   29 )                          
  93: 6c70-A ftd4-A    96 -  99 <=>   30 -  33   (TYR   98  - LEU  101  <=> PRO   30  - LEU   33 )                          
  93: 6c70-A ftd4-A   257 - 260 <=>   36 -  39   (VAL  343  - ALA  346  <=> CYS   36  - ASN   39 )                          
  93: 6c70-A ftd4-A   261 - 286 <=>   41 -  66   (TYR  347  - VAL  372  <=> LEU   41  - LYS   66 )                          
  93: 6c70-A ftd4-A   287 - 290 <=>   68 -  71   (ASN  373  - ASN  376  <=> ASN   68  - PRO   71 )                          
  93: 6c70-A ftd4-A   385 - 388 <=>  387 - 390   (VAL  471  - LYS  474  <=> ALA  387  - LYS  390 )                          
  94: 6c70-A focy-A    66 -  92 <=>  707 - 733   (ASP   68  - SER   94  <=> THR  707  - LYS  733 )                          
  94: 6c70-A focy-A    93 -  96 <=>  735 - 738   (LYS   95  - TYR   98  <=> GLY  735  - GLU  738 )                          
  94: 6c70-A focy-A   253 - 256 <=>  741 - 744   (LEU  339  - ALA  342  <=> PRO  741  - THR  744 )                          
  94: 6c70-A focy-A   257 - 281 <=>  746 - 770   (VAL  343  - TYR  367  <=> ARG  746  - GLU  770 )                          
  94: 6c70-A focy-A   283 - 286 <=>  771 - 774   (ALA  369  - VAL  372  <=> THR  771  - VAL  774 )                          
  94: 6c70-A focy-A   287 - 290 <=>  776 - 779   (ASN  373  - ASN  376  <=> THR  776  - PRO  779 )                          
  94: 6c70-A focy-A   297 - 300 <=>  797 - 800   (ILE  383  - LEU  386  <=> MET  797  - CYS  800 )                          
  94: 6c70-A focy-A   305 - 308 <=>  801 - 804   (GLY  391  - PHE  394  <=> VAL  801  - GLN  804 )                          
  94: 6c70-A focy-A   311 - 314 <=>  805 - 808   (CYS  397  - GLY  400  <=> THR  805  - GLY  808 )                          
  94: 6c70-A focy-A   319 - 331 <=>  862 - 874   (GLU  405  - CYS  417  <=> ASP  862  - TYR  874 )                          
  94: 6c70-A focy-A   332 - 336 <=>  877 - 881   (HIS  418  - GLY  422  <=> LEU  877  - MET  881 )                          
  94: 6c70-A focy-A   337 - 343 <=> 1152 -1158   (SER  423  - PHE  429  <=> GLY 1152  - SER 1158 )                          
  94: 6c70-A focy-A   366 - 369 <=> 1171 -1174   (SER  452  - LEU  455  <=> PHE 1171  - ALA 1174 )                          
  95: 6c70-A fls3-A    63 - 103 <=>  177 - 217   (ASP   65  - ASN  105  <=> GLY  177  - LYS  217 )                          
  95: 6c70-A fls3-A   252 - 259 <=>  219 - 226   (ARG  338  - ASP  345  <=> ASP  219  - GLU  226 )                          
  95: 6c70-A fls3-A   261 - 285 <=>  227 - 251   (TYR  347  - LYS  371  <=> ARG  227  - VAL  251 )                          
  95: 6c70-A fls3-A   286 - 290 <=>  253 - 257   (VAL  372  - ASN  376  <=> GLN  253  - SER  257 )                          
  95: 6c70-A fls3-A   330 - 333 <=>  385 - 388   (SER  416  - TRP  419  <=> PHE  385  - LEU  388 )                          
  95: 6c70-A fls3-A   336 - 339 <=>  389 - 392   (GLY  422  - GLU  425  <=> PRO  389  - ARG  392 )                          
  96: 6c70-A fhz7-A     4 -   9 <=>  463 - 468   (GLN    6  - ASP   11  <=> PHE  463  - GLY  468 )                          
  96: 6c70-A fhz7-A    18 -  22 <=>  772 - 776   (GLN   20  - HIS   24  <=> VAL  772  - HIS  776 )                          
  96: 6c70-A fhz7-A    43 -  63 <=>  778 - 798   (THR   45  - ASP   65  <=> LEU  778  - MET  798 )                          
  96: 6c70-A fhz7-A    64 -  91 <=>  802 - 829   (ASP   66  - ARG   93  <=> ALA  802  - PRO  829 )                          
  96: 6c70-A fhz7-A   261 - 286 <=>  830 - 855   (TYR  347  - VAL  372  <=> SER  830  - CYS  855 )                          
  96: 6c70-A fhz7-A   287 - 290 <=>  858 - 861   (ASN  373  - ASN  376  <=> LEU  858  - VAL  861 )                          
  97: 6c70-A fhsq-A    63 -  95 <=>  149 - 181   (ASP   65  - PHE   97  <=> GLY  149  - PRO  181 )                          
  97: 6c70-A fhsq-A   259 - 284 <=>  182 - 207   (ASP  345  - THR  370  <=> GLU  182  - ASP  207 )                          
  97: 6c70-A fhsq-A   296 - 309 <=>  209 - 222   (VAL  382  - LEU  395  <=> GLY  209  - ALA  222 )                          
  97: 6c70-A fhsq-A   310 - 313 <=>  225 - 228   (PHE  396  - PHE  399  <=> GLY  225  - PRO  228 )                          
  97: 6c70-A fhsq-A   316 - 319 <=>  229 - 232   (ARG  402  - GLU  405  <=> SER  229  - SER  232 )                          
  97: 6c70-A fhsq-A   322 - 325 <=>  233 - 236   (SER  408  - MET  411  <=> SER  233  - GLY  236 )                          
  97: 6c70-A fhsq-A   329 - 332 <=>  237 - 240   (TYR  415  - HIS  418  <=> GLN  237  - GLU  240 )                          
  97: 6c70-A fhsq-A   337 - 340 <=>  242 - 245   (SER  423  - ALA  426  <=> ASP  242  - GLY  245 )                          
  98: 6c70-A fuv9-A    13 -  17 <=>  444 - 448   (ASN   15  - MET   19  <=> ASP  444  - LEU  448 )                          
  98: 6c70-A fuv9-A    30 -  63 <=>  467 - 500   (GLU   32  - ASP   65  <=> LEU  467  - ASP  500 )                          
  98: 6c70-A fuv9-A    66 -  91 <=>  509 - 534   (ASP   68  - ARG   93  <=> ALA  509  - LEU  534 )                          
  98: 6c70-A fuv9-A    93 -  96 <=>  573 - 576   (LYS   95  - TYR   98  <=> GLU  573  - ILE  576 )                          
  98: 6c70-A fuv9-A   259 - 286 <=>  578 - 605   (ASP  345  - VAL  372  <=> ASP  578  - ASP  605 )                          
  98: 6c70-A fuv9-A   287 - 290 <=>  608 - 611   (ASN  373  - ASN  376  <=> ARG  608  - GLN  611 )                          
  98: 6c70-A fuv9-A   316 - 331 <=>  776 - 791   (ARG  402  - CYS  417  <=> ASN  776  - SER  791 )                          
  99: 6c70-A fm0u-A    62 -  90 <=>   46 -  74   (SER   64  - VAL   92  <=> ALA   46  - THR   74 )                          
  99: 6c70-A fm0u-A    92 -  95 <=>   75 -  78   (SER   94  - PHE   97  <=> ALA   75  - CYS   78 )                          
  99: 6c70-A fm0u-A   257 - 286 <=>   79 - 108   (VAL  343  - VAL  372  <=> SER   79  - GLY  108 )                          
  99: 6c70-A fm0u-A   288 - 301 <=>  292 - 305   (GLY  374  - LEU  387  <=> ASP  292  - GLY  305 )                          
  99: 6c70-A fm0u-A   327 - 339 <=>  373 - 385   (ALA  413  - GLU  425  <=> LYS  373  - GLU  385 )                          
 100: 6c70-A fmmw-A    64 -  89 <=>    1 -  26   (ASP   66  - PRO   91  <=> MET    1  - ALA   26 )                          
 100: 6c70-A fmmw-A    91 -  95 <=>   27 -  31   (ARG   93  - PHE   97  <=> ASP   27  - ALA   31 )                          
 100: 6c70-A fmmw-A   260 - 263 <=>   32 -  35   (ALA  346  - VAL  349  <=> CYS   32  - GLU   35 )                          
 100: 6c70-A fmmw-A   264 - 287 <=>   38 -  61   (ALA  350  - ASN  373  <=> LYS   38  - THR   61 )                          
 100: 6c70-A fmmw-A   289 - 310 <=>   69 -  90   (VAL  375  - PHE  396  <=> ARG   69  - SER   90 )                          
 100: 6c70-A fmmw-A   363 - 366 <=>   96 -  99   (PHE  449  - SER  452  <=> GLY   96  - PRO   99 )                          
 100: 6c70-A fmmw-A   368 - 374 <=>  100 - 106   (ASP  454  - LEU  460  <=> LEU  100  - LEU  106 )                          
 100: 6c70-A fmmw-A   376 - 379 <=>  107 - 110   (ALA  462  - THR  465  <=> CYS  107  - ARG  110 )                          
 101: 6c70-A fhht-A     5 -  15 <=>  173 - 183   (GLY    7  - ARG   17  <=> GLY  173  - VAL  183 )                          
 101: 6c70-A fhht-A    40 -  45 <=>  186 - 191   (CYS   42  - LEU   47  <=> SER  186  - LYS  191 )                          
 101: 6c70-A fhht-A    48 -  51 <=>  192 - 195   (LEU   50  - TYR   53  <=> ASP  192  - THR  195 )                          
 101: 6c70-A fhht-A   162 - 165 <=>  196 - 199   (THR  179  - PRO  182  <=> PHE  196  - GLN  199 )                          
 101: 6c70-A fhht-A   169 - 172 <=>  201 - 204   (MET  186  - ALA  189  <=> ASN  201  - SER  204 )                          
 101: 6c70-A fhht-A   174 - 224 <=>  205 - 255   (HIS  191  - SER  241  <=> PRO  205  - GLU  255 )                          
 101: 6c70-A fhht-A   225 - 228 <=>  258 - 261   (ALA  242  - LEU  314  <=> LYS  258  - LEU  261 )                          
 101: 6c70-A fhht-A   229 - 245 <=>  302 - 318   (THR  315  - GLU  331  <=> ASP  302  - GLY  318 )                          
 101: 6c70-A fhht-A   246 - 249 <=>  336 - 339   (ARG  332  - HIS  335  <=> LEU  336  - SER  339 )                          
 101: 6c70-A fhht-A   251 - 272 <=>  340 - 361   (VAL  337  - THR  358  <=> THR  340  - ARG  361 )                          
 101: 6c70-A fhht-A   294 - 326 <=>  407 - 439   (ALA  380  - GLU  412  <=> GLU  407  - ARG  439 )                          
 101: 6c70-A fhht-A   346 - 349 <=>  440 - 443   (ILE  432  - GLN  435  <=> SER  440  - GLY  443 )                          
 101: 6c70-A fhht-A   373 - 376 <=>  485 - 488   (VAL  459  - ALA  462  <=> ASP  485  - ALA  488 )                          
 102: 6c70-A fsh8-A    64 - 100 <=>   72 - 108   (ASP   66  - ALA  102  <=> GLU   72  - THR  108 )                          
 102: 6c70-A fsh8-A   102 - 105 <=>  109 - 112   (TRP  104  - PRO  107  <=> GLU  109  - LYS  112 )                          
 102: 6c70-A fsh8-A   110 - 113 <=>  119 - 122   (LEU  112  - GLU  115  <=> GLU  119  - SER  122 )                          
 102: 6c70-A fsh8-A   135 - 138 <=>  149 - 152   (GLY  137  - ILE  140  <=> SER  149  - VAL  152 )                          
 102: 6c70-A fsh8-A   165 - 168 <=>  157 - 160   (PRO  182  - ALA  185  <=> VAL  157  - MET  160 )                          
 102: 6c70-A fsh8-A   174 - 177 <=>  161 - 164   (HIS  191  - ALA  194  <=> SER  161  - PRO  164 )                          
 102: 6c70-A fsh8-A   261 - 286 <=>  181 - 206   (TYR  347  - VAL  372  <=> GLU  181  - GLU  206 )                          
 102: 6c70-A fsh8-A   287 - 290 <=>  209 - 212   (ASN  373  - ASN  376  <=> SER  209  - THR  212 )                          
 102: 6c70-A fsh8-A   332 - 335 <=>  288 - 291   (HIS  418  - ASP  421  <=> SER  288  - GLU  291 )                          
 103: 6c70-A fjky-A    63 -  94 <=>   10 -  41   (ASP   65  - ILE   96  <=> GLY   10  - LEU   41 )                          
 103: 6c70-A fjky-A    96 - 100 <=>   43 -  47   (TYR   98  - ALA  102  <=> THR   43  - ILE   47 )                          
 103: 6c70-A fjky-A   102 - 105 <=>   48 -  51   (TRP  104  - PRO  107  <=> PHE   48  - LYS   51 )                          
 103: 6c70-A fjky-A   249 - 284 <=>   52 -  87   (HIS  335  - THR  370  <=> TYR   52  - LEU   87 )                          
 103: 6c70-A fjky-A   285 - 288 <=>   89 -  92   (LYS  371  - GLY  374  <=> VAL   89  - GLY   92 )                          
 103: 6c70-A fjky-A   385 - 388 <=>   94 -  97   (VAL  471  - LYS  474  <=> ARG   94  - PHE   97 )                          
 104: 6c70-A fq9x-A    64 - 101 <=>   71 - 108   (ASP   66  - ILE  103  <=> LYS   71  - HIS  108 )                          
 104: 6c70-A fq9x-A   102 - 106 <=>  111 - 115   (TRP  104  - ASN  108  <=> ARG  111  - LEU  115 )                          
 104: 6c70-A fq9x-A   108 - 111 <=>  122 - 125   (HIS  110  - PHE  113  <=> LEU  122  - PHE  125 )                          
 104: 6c70-A fq9x-A   216 - 226 <=>  127 - 137   (ILE  233  - THR  243  <=> THR  127  - PHE  137 )                          
 104: 6c70-A fq9x-A   228 - 251 <=>  154 - 177   (LEU  314  - VAL  337  <=> ARG  154  - GLU  177 )                          
 104: 6c70-A fq9x-A   253 - 260 <=>  183 - 190   (LEU  339  - ALA  346  <=> LYS  183  - GLN  190 )                          
 104: 6c70-A fq9x-A   261 - 286 <=>  193 - 218   (TYR  347  - VAL  372  <=> TRP  193  - GLU  218 )                          
 104: 6c70-A fq9x-A   287 - 290 <=>  221 - 224   (ASN  373  - ASN  376  <=> ILE  221  - SER  224 )                          
 105: 6c70-A fpy2-A     5 -  19 <=>   72 -  86   (GLY    7  - GLY   21  <=> HIS   72  - ARG   86 )                          
 105: 6c70-A fpy2-A    51 -  54 <=>   95 -  98   (TYR   53  - MET   56  <=> LEU   95  - LYS   98 )                          
 105: 6c70-A fpy2-A   177 - 210 <=>  101 - 134   (ALA  194  - LEU  227  <=> SER  101  - MET  134 )                          
 105: 6c70-A fpy2-A   213 - 217 <=>  135 - 139   (LEU  230  - MET  234  <=> ARG  135  - PRO  139 )                          
 105: 6c70-A fpy2-A   239 - 277 <=>  141 - 179   (ALA  325  - THR  363  <=> ASN  141  - ARG  179 )                          
 105: 6c70-A fpy2-A   287 - 299 <=>  221 - 233   (ASN  373  - TYR  385  <=> LEU  221  - ARG  233 )                          
 105: 6c70-A fpy2-A   300 - 322 <=>  235 - 257   (LEU  386  - SER  408  <=> VAL  235  - VAL  257 )                          
 105: 6c70-A fpy2-A   348 - 351 <=>  261 - 264   (CYS  434  - CYS  437  <=> SER  261  - ASP  264 )                          
 106: 6c70-A fk99-A    63 -  92 <=>    7 -  36   (ASP   65  - SER   94  <=> LEU    7  - LEU   36 )                          
 106: 6c70-A fk99-A    96 -  99 <=>   54 -  57   (TYR   98  - LEU  101  <=> CYS   54  - GLN   57 )                          
 106: 6c70-A fk99-A   259 - 262 <=>   60 -  63   (ASP  345  - GLY  348  <=> THR   60  - LEU   63 )                          
 106: 6c70-A fk99-A   263 - 294 <=>   65 -  96   (VAL  349  - ALA  380  <=> PHE   65  - GLU   96 )                          
 106: 6c70-A fk99-A   304 - 313 <=>  102 - 111   (LEU  390  - PHE  399  <=> HIS  102  - ALA  111 )                          
 106: 6c70-A fk99-A   318 - 321 <=>  139 - 142   (ILE  404  - SER  407  <=> LYS  139  - ILE  142 )                          
 106: 6c70-A fk99-A   322 - 326 <=>  167 - 171   (SER  408  - GLU  412  <=> HIS  167  - VAL  171 )                          
 106: 6c70-A fk99-A   332 - 335 <=>  176 - 179   (HIS  418  - ASP  421  <=> GLU  176  - LYS  179 )                          
 106: 6c70-A fk99-A   340 - 343 <=>  195 - 198   (ALA  426  - PHE  429  <=> PRO  195  - PRO  198 )                          
 106: 6c70-A fk99-A   371 - 374 <=>  405 - 408   (ALA  457  - LEU  460  <=> GLU  405  - ALA  408 )                          
 107: 6c70-A fszk-A    29 -  37 <=>  199 - 207   (SER   31  - ARG   39  <=> ALA  199  - GLU  207 )                          
 107: 6c70-A fszk-A    64 - 103 <=>  618 - 657   (ASP   66  - ASN  105  <=> GLU  618  - ARG  657 )                          
 107: 6c70-A fszk-A   104 - 108 <=>  659 - 663   (ASN  106  - HIS  110  <=> SER  659  - HIS  663 )                          
 107: 6c70-A fszk-A   241 - 244 <=>  664 - 667   (LYS  327  - VAL  330  <=> LEU  664  - SER  667 )                          
 107: 6c70-A fszk-A   248 - 260 <=>  668 - 680   (LYS  334  - ALA  346  <=> THR  668  - ALA  680 )                          
 107: 6c70-A fszk-A   261 - 286 <=>  683 - 708   (TYR  347  - VAL  372  <=> LYS  683  - GLU  708 )                          
 107: 6c70-A fszk-A   287 - 290 <=>  711 - 714   (ASN  373  - ASN  376  <=> GLU  711  - LEU  714 )                          
 108: 6c70-A fhtm-A    64 - 102 <=>   28 -  66   (ASP   66  - TRP  104  <=> ARG   28  - ASN   66 )                          
 108: 6c70-A fhtm-A   255 - 259 <=>   71 -  75   (THR  341  - ASP  345  <=> LEU   71  - LYS   75 )                          
 108: 6c70-A fhtm-A   261 - 286 <=>   77 - 102   (TYR  347  - VAL  372  <=> GLU   77  - GLU  102 )                          
 108: 6c70-A fhtm-A   287 - 290 <=>  105 - 108   (ASN  373  - ASN  376  <=> GLN  105  - VAL  108 )                          
 108: 6c70-A fhtm-A   334 - 338 <=>  197 - 201   (TYR  420  - GLU  424  <=> LEU  197  - ILE  201 )                          
 109: 6c70-A fmie-A    67 -  93 <=>    1 -  27   (ASP   69  - LYS   95  <=> MET    1  - GLY   27 )                          
 109: 6c70-A fmie-A    95 -  98 <=>   28 -  31   (PHE   97  - THR  100  <=> GLY   28  - GLN   31 )                          
 109: 6c70-A fmie-A   256 - 259 <=>   32 -  35   (ALA  342  - ASP  345  <=> ASP   32  - ALA   35 )                          
 109: 6c70-A fmie-A   261 - 286 <=>   36 -  61   (TYR  347  - VAL  372  <=> LEU   36  - ALA   61 )                          
 109: 6c70-A fmie-A   287 - 312 <=>   70 -  95   (ASN  373  - ILE  398  <=> ILE   70  - GLY   95 )                          
 109: 6c70-A fmie-A   373 - 380 <=>   98 - 105   (VAL  459  - TYR  466  <=> MET   98  - GLU  105 )                          
 110: 6c70-A fj70-A     5 -  21 <=>  307 - 323   (GLY    7  - GLY   23  <=> GLU  307  - ARG  323 )                          
 110: 6c70-A fj70-A    43 -  50 <=>  326 - 333   (THR   45  - GLN   52  <=> LEU  326  - ARG  333 )                          
 110: 6c70-A fj70-A   175 - 178 <=>  335 - 338   (VAL  192  - LEU  195  <=> ALA  335  - SER  338 )                          
 110: 6c70-A fj70-A   180 - 216 <=>  339 - 375   (TYR  197  - ILE  233  <=> LYS  339  - ASN  375 )                          
 110: 6c70-A fj70-A   217 - 224 <=>  377 - 384   (MET  234  - SER  241  <=> ASN  377  - GLU  384 )                          
 110: 6c70-A fj70-A   248 - 287 <=>  551 - 590   (LYS  334  - ASN  373  <=> TYR  551  - ASN  590 )                          
 110: 6c70-A fj70-A   288 - 319 <=>  595 - 626   (GLY  374  - GLU  405  <=> LEU  595  - LYS  626 )                          
 110: 6c70-A fj70-A   350 - 353 <=>  632 - 635   (GLN  436  - LYS  439  <=> GLU  632  - ASP  635 )                          
 110: 6c70-A fj70-A   358 - 363 <=>  640 - 645   (SER  444  - PHE  449  <=> PRO  640  - GLU  645 )                          
 111: 6c70-A fuuu-A    63 -  86 <=>    1 -  24   (ASP   65  - ILE   88  <=> MET    1  - PHE   24 )                          
 111: 6c70-A fuuu-A    87 -  92 <=>   26 -  31   (TYR   89  - SER   94  <=> GLY   26  - ARG   31 )                          
 111: 6c70-A fuuu-A    93 - 101 <=>   34 -  42   (LYS   95  - ILE  103  <=> SER   34  - ASN   42 )                          
 111: 6c70-A fuuu-A   256 - 283 <=>   45 -  72   (ALA  342  - ALA  369  <=> ASP   45  - ILE   72 )                          
 111: 6c70-A fuuu-A   284 - 287 <=>   74 -  77   (THR  370  - ASN  373  <=> THR   74  - SER   77 )                          
 111: 6c70-A fuuu-A   288 - 291 <=>   79 -  82   (GLY  374  - VAL  377  <=> ALA   79  - GLN   82 )                          
 112: 6c70-A fqmf-A     4 -   9 <=>   86 -  91   (GLN    6  - ASP   11  <=> VAL   86  - LEU   91 )                          
 112: 6c70-A fqmf-A    10 -  16 <=>   93 -  99   (LEU   12  - VAL   18  <=> MET   93  - GLU   99 )                          
 112: 6c70-A fqmf-A    64 -  79 <=>  264 - 279   (ASP   66  - LEU   81  <=> VAL  264  - THR  279 )                          
 112: 6c70-A fqmf-A    80 -  94 <=>  281 - 295   (HIS   82  - ILE   96  <=> ASP  281  - ILE  295 )                          
 112: 6c70-A fqmf-A   254 - 259 <=>  297 - 302   (VAL  340  - ASP  345  <=> SER  297  - ALA  302 )                          
 112: 6c70-A fqmf-A   261 - 284 <=>  304 - 327   (TYR  347  - THR  370  <=> LYS  304  - GLU  327 )                          
 112: 6c70-A fqmf-A   285 - 289 <=>  329 - 333   (LYS  371  - VAL  375  <=> SER  329  - ARG  333 )                          
 113: 6c70-A fq20-A     5 -   8 <=>   19 -  22   (GLY    7  - ALA   10  <=> ALA   19  - ARG   22 )                          
 113: 6c70-A fq20-A     9 -  13 <=>   24 -  28   (ASP   11  - ASN   15  <=> GLY   24  - PHE   28 )                          
 113: 6c70-A fq20-A   130 - 135 <=>   29 -  34   (LEU  132  - GLY  137  <=> LYS   29  - ASN   34 )                          
 113: 6c70-A fq20-A   137 - 141 <=>   35 -  39   (THR  139  - VAL  143  <=> LYS   35  - THR   39 )                          
 113: 6c70-A fq20-A   142 - 150 <=>   41 -  49   (ILE  144  - ILE  152  <=> SER   41  - LEU   49 )                          
 113: 6c70-A fq20-A   151 - 154 <=>   51 -  54   (GLU  153  - PRO  171  <=> LEU   51  - GLU   54 )                          
 113: 6c70-A fq20-A   155 - 158 <=>   57 -  60   (ILE  172  - LEU  175  <=> GLU   57  - MET   60 )                          
 113: 6c70-A fq20-A   164 - 168 <=>   65 -  69   (TYR  181  - ALA  185  <=> LYS   65  - PRO   69 )                          
 113: 6c70-A fq20-A   173 - 207 <=>   70 - 104   (GLY  190  - CYS  224  <=> GLU   70  - MET  104 )                          
 113: 6c70-A fq20-A   267 - 272 <=>  115 - 120   (LEU  353  - THR  358  <=> GLU  115  - VAL  120 )                          
 113: 6c70-A fq20-A   280 - 283 <=>  135 - 138   (ALA  366  - ALA  369  <=> LEU  135  - TYR  138 )                          
 113: 6c70-A fq20-A   288 - 306 <=>  158 - 176   (GLY  374  - GLN  392  <=> MET  158  - SER  176 )                          
 113: 6c70-A fq20-A   307 - 314 <=>  178 - 185   (VAL  393  - GLY  400  <=> TYR  178  - ASP  185 )                          
 113: 6c70-A fq20-A   365 - 388 <=>  186 - 209   (VAL  451  - LYS  474  <=> SER  186  - GLN  209 )                          
 114: 6c70-A fhit-A    64 -  89 <=>   29 -  54   (ASP   66  - PRO   91  <=> GLN   29  - MET   54 )                          
 114: 6c70-A fhit-A    91 - 102 <=>   55 -  66   (ARG   93  - TRP  104  <=> GLU   55  - LYS   66 )                          
 114: 6c70-A fhit-A   256 - 286 <=>   73 - 103   (ALA  342  - VAL  372  <=> GLN   73  - GLN  103 )                          
 114: 6c70-A fhit-A   287 - 290 <=>  106 - 109   (ASN  373  - ASN  376  <=> ASN  106  - ASN  109 )                          
 115: 6c70-A fskc-A     2 -   5 <=>  793 - 796   (LYS    4  - GLY    7  <=> LEU  793  - GLU  796 )                          
 115: 6c70-A fskc-A    31 -  35 <=>  819 - 823   (GLY   33  - PRO   37  <=> GLU  819  - ALA  823 )                          
 115: 6c70-A fskc-A    62 -  65 <=>  867 - 870   (SER   64  - VAL   67  <=> GLY  867  - PRO  870 )                          
 115: 6c70-A fskc-A    67 -  89 <=>  871 - 893   (ASP   69  - PRO   91  <=> GLN  871  - THR  893 )                          
 115: 6c70-A fskc-A   260 - 285 <=>  895 - 920   (ALA  346  - LYS  371  <=> PRO  895  - ALA  920 )                          
 116: 6c70-A fhs7-A    46 -  49 <=>    6 -   9   (LEU   48  - LEU   51  <=> PHE    6  - ALA    9 )                          
 116: 6c70-A fhs7-A    63 -  86 <=>   40 -  63   (ASP   65  - ILE   88  <=> GLN   40  - ARG   63 )                          
 116: 6c70-A fhs7-A    88 -  91 <=>   64 -  67   (PHE   90  - ARG   93  <=> SER   64  - PRO   67 )                          
 116: 6c70-A fhs7-A    99 - 104 <=>   70 -  75   (LEU  101  - ASN  106  <=> PRO   70  - GLY   75 )                          
 116: 6c70-A fhs7-A   252 - 255 <=>   77 -  80   (ARG  338  - THR  341  <=> THR   77  - ARG   80 )                          
 116: 6c70-A fhs7-A   261 - 279 <=>  207 - 225   (TYR  347  - LEU  365  <=> TRP  207  - SER  225 )                          
 117: 6c70-A fim4-A    64 -  91 <=>   14 -  41   (ASP   66  - ARG   93  <=> ASP   14  - SER   41 )                          
 117: 6c70-A fim4-A   261 - 264 <=>   43 -  46   (TYR  347  - ALA  350  <=> SER   43  - THR   46 )                          
 117: 6c70-A fim4-A   266 - 288 <=>   47 -  69   (LEU  352  - GLY  374  <=> PRO   47  - SER   69 )                          
 117: 6c70-A fim4-A   289 - 303 <=>   81 -  95   (VAL  375  - THR  389  <=> ASP   81  - PHE   95 )                          
 117: 6c70-A fim4-A   304 - 307 <=>   97 - 100   (LEU  390  - VAL  393  <=> ASP   97  - THR  100 )                          
 117: 6c70-A fim4-A   327 - 334 <=>  923 - 930   (ALA  413  - TYR  420  <=> PRO  923  - LEU  930 )                          
 117: 6c70-A fim4-A   340 - 343 <=>  932 - 935   (ALA  426  - PHE  429  <=> LEU  932  - MET  935 )                          
 117: 6c70-A fim4-A   346 - 349 <=>  936 - 939   (ILE  432  - GLN  435  <=> THR  936  - VAL  939 )                          
 117: 6c70-A fim4-A   353 - 356 <=>  965 - 968   (LYS  439  - SER  442  <=> LYS  965  - THR  968 )                          
 118: 6c70-A fl5c-A     1 -   5 <=>   48 -  52   (PHE    3  - GLY    7  <=> ARG   48  - LEU   52 )                          
 118: 6c70-A fl5c-A    32 -  36 <=>   57 -  61   (LYS   34  - HIS   38  <=> SER   57  - SER   61 )                          
 118: 6c70-A fl5c-A    63 -  98 <=>  162 - 197   (ASP   65  - THR  100  <=> PRO  162  - SER  197 )                          
 118: 6c70-A fl5c-A   259 - 262 <=>  199 - 202   (ASP  345  - GLY  348  <=> PRO  199  - ASN  202 )                          
 118: 6c70-A fl5c-A   264 - 285 <=>  203 - 224   (ALA  350  - LYS  371  <=> GLU  203  - GLU  224 )                          
 118: 6c70-A fl5c-A   294 - 303 <=>  227 - 236   (ALA  380  - THR  389  <=> VAL  227  - MET  236 )                          
 118: 6c70-A fl5c-A   324 - 330 <=>  271 - 277   (VAL  410  - SER  416  <=> ALA  271  - GLY  277 )                          
 118: 6c70-A fl5c-A   336 - 339 <=>  283 - 286   (GLY  422  - GLU  425  <=> PRO  283  - GLN  286 )                          
 119: 6c70-A fq4a-A    64 -  89 <=>   18 -  43   (ASP   66  - PRO   91  <=> ASP   18  - LYS   43 )                          
 119: 6c70-A fq4a-A    91 -  98 <=>   44 -  51   (ARG   93  - THR  100  <=> LEU   44  - THR   51 )                          
 119: 6c70-A fq4a-A   252 - 284 <=>   54 -  86   (ARG  338  - THR  370  <=> THR   54  - ASN   86 )                          
 119: 6c70-A fq4a-A   285 - 290 <=>   88 -  93   (LYS  371  - ASN  376  <=> ASP   88  - THR   93 )                          
 120: 6c70-A fi8n-A    52 -  56 <=>  630 - 634   (GLY   54  - VAL   58  <=> LEU  630  - PHE  634 )                          
 120: 6c70-A fi8n-A    59 -  62 <=>  639 - 642   (MET   61  - SER   64  <=> ARG  639  - LEU  642 )                          
 120: 6c70-A fi8n-A    63 -  95 <=>  644 - 676   (ASP   65  - PHE   97  <=> GLU  644  - ASN  676 )                          
 120: 6c70-A fi8n-A   259 - 283 <=>  677 - 701   (ASP  345  - ALA  369  <=> SER  677  - ILE  701 )                          
 120: 6c70-A fi8n-A   285 - 288 <=>  702 - 705   (LYS  371  - GLY  374  <=> PRO  702  - PHE  705 )                          
 120: 6c70-A fi8n-A   293 - 319 <=>  725 - 751   (ALA  379  - GLU  405  <=> SER  725  - GLU  751 )                          
 120: 6c70-A fi8n-A   354 - 357 <=>  752 - 755   (ALA  440  - ILE  443  <=> TYR  752  - LYS  755 )                          
 121: 6c70-A fjgx-A    16 -  19 <=>  122 - 125   (VAL   18  - GLY   21  <=> GLU  122  - PRO  125 )                          
 121: 6c70-A fjgx-A    63 - 105 <=>  330 - 372   (ASP   65  - PRO  107  <=> LYS  330  - LEU  372 )                          
 121: 6c70-A fjgx-A   109 - 112 <=>  383 - 386   (PRO  111  - ALA  114  <=> ALA  383  - LYS  386 )                          
 121: 6c70-A fjgx-A   247 - 250 <=>  480 - 483   (HIS  333  - VAL  336  <=> ALA  480  - VAL  483 )                          
 121: 6c70-A fjgx-A   252 - 285 <=>  486 - 519   (ARG  338  - LYS  371  <=> LEU  486  - ARG  519 )                          
 121: 6c70-A fjgx-A   286 - 290 <=>  521 - 525   (VAL  372  - ASN  376  <=> LYS  521  - ASP  525 )                          
 122: 6c70-A fndy-A     2 -   6 <=>  146 - 150   (LYS    4  - LEU    8  <=> PHE  146  - LEU  150 )                          
 122: 6c70-A fndy-A     9 -  13 <=>  151 - 155   (ASP   11  - ASN   15  <=> ASP  151  - HIS  155 )                          
 122: 6c70-A fndy-A    31 -  34 <=>  167 - 170   (GLY   33  - PHE   36  <=> PHE  167  - ALA  170 )                          
 122: 6c70-A fndy-A    45 -  48 <=> 1021 -1024   (LEU   47  - LEU   50  <=> ALA 1021  - GLU 1024 )                          
 122: 6c70-A fndy-A    60 -  63 <=> 1452 -1455   (MET   62  - ASP   65  <=> LEU 1452  - ASN 1455 )                          
 122: 6c70-A fndy-A    67 -  77 <=> 1663 -1673   (ASP   69  - PHE   79  <=> GLY 1663  - ARG 1673 )                          
 122: 6c70-A fndy-A    78 -  91 <=> 1675 -1688   (PHE   80  - ARG   93  <=> ASP 1675  - ASP 1688 )                          
 122: 6c70-A fndy-A   261 - 287 <=> 1690 -1716   (TYR  347  - ASN  373  <=> ARG 1690  - ASP 1716 )                          
 122: 6c70-A fndy-A   365 - 369 <=> 1724 -1728   (VAL  451  - LEU  455  <=> ASN 1724  - GLU 1728 )                          
 123: 6c70-A fkiw-A     8 -  11 <=>  179 - 182   (ALA   10  - LEU   13  <=> GLU  179  - THR  182 )                          
 123: 6c70-A fkiw-A    16 -  23 <=>  205 - 212   (VAL   18  - PHE   25  <=> GLU  205  - THR  212 )                          
 123: 6c70-A fkiw-A    61 -  66 <=>  229 - 234   (GLU   63  - ASP   68  <=> GLU  229  - PRO  234 )                          
 123: 6c70-A fkiw-A    69 -  87 <=>  237 - 255   (THR   71  - TYR   89  <=> ALA  237  - ILE  255 )                          
 123: 6c70-A fkiw-A    89 -  92 <=>  257 - 260   (PRO   91  - SER   94  <=> GLU  257  - ALA  260 )                          
 123: 6c70-A fkiw-A   260 - 263 <=>  262 - 265   (ALA  346  - VAL  349  <=> ALA  262  - GLU  265 )                          
 123: 6c70-A fkiw-A   266 - 312 <=>  280 - 326   (LEU  352  - ILE  398  <=> ASP  280  - GLY  326 )                          
 123: 6c70-A fkiw-A   361 - 366 <=>  330 - 335   (LYS  447  - SER  452  <=> GLN  330  - LYS  335 )                          
 123: 6c70-A fkiw-A   368 - 379 <=>  336 - 347   (ASP  454  - THR  465  <=> ALA  336  - GLY  347 )                          
 123: 6c70-A fkiw-A   382 - 385 <=>  493 - 496   (MET  468  - VAL  471  <=> ASP  493  - VAL  496 )                          
 124: 6c70-A fm0x-A     1 -   4 <=>  848 - 851   (PHE    3  - GLN    6  <=> ALA  848  - PHE  851 )                          
 124: 6c70-A fm0x-A     5 -  14 <=>  870 - 879   (GLY    7  - ILE   16  <=> LYS  870  - LEU  879 )                          
 124: 6c70-A fm0x-A    22 -  25 <=>  882 - 885   (HIS   24  - PHE   27  <=> PHE  882  - LEU  885 )                          
 124: 6c70-A fm0x-A    37 -  43 <=>  887 - 893   (ARG   39  - THR   45  <=> VAL  887  - LEU  893 )                          
 124: 6c70-A fm0x-A   163 - 167 <=>  899 - 903   (PHE  180  - ASN  184  <=> VAL  899  - PRO  903 )                          
 124: 6c70-A fm0x-A   170 - 173 <=>  925 - 928   (SER  187  - GLY  190  <=> THR  925  - GLN  928 )                          
 124: 6c70-A fm0x-A   174 - 226 <=>  930 - 982   (HIS  191  - THR  243  <=> GLU  930  - VAL  982 )                          
 124: 6c70-A fm0x-A   228 - 231 <=>  996 - 999   (LEU  314  - LYS  317  <=> GLN  996  - VAL  999 )                          
 124: 6c70-A fm0x-A   233 - 243 <=> 1000 -1010   (GLU  319  - TRP  329  <=> LYS 1000  - SER 1010 )                          
 124: 6c70-A fm0x-A   245 - 270 <=> 1011 -1036   (GLU  331  - LEU  356  <=> GLY 1011  - VAL 1036 )                          
 124: 6c70-A fm0x-A   301 - 334 <=> 1090 -1123   (LEU  387  - TYR  420  <=> PHE 1090  - VAL 1123 )                          
 124: 6c70-A fm0x-A   372 - 375 <=> 1354 -1357   (SER  458  - GLY  461  <=> GLY 1354  - MET 1357 )                          
 124: 6c70-A fm0x-A   377 - 388 <=> 1564 -1575   (VAL  463  - LYS  474  <=> ALA 1564  - TYR 1575 )                          
 125: 6c70-A fjnb-A    63 -  85 <=>    2 -  24   (ASP   65  - MET   87  <=> ALA    2  - GLU   24 )                          
 125: 6c70-A fjnb-A   256 - 287 <=>   30 -  61   (ALA  342  - ASN  373  <=> ASP   30  - ARG   61 )                          
 125: 6c70-A fjnb-A   289 - 312 <=>   69 -  92   (VAL  375  - ILE  398  <=> ARG   69  - ARG   92 )                          
 125: 6c70-A fjnb-A   314 - 317 <=>   95 -  98   (GLY  400  - LEU  403  <=> TYR   95  - ARG   98 )                          
 125: 6c70-A fjnb-A   321 - 330 <=>  102 - 111   (SER  407  - SER  416  <=> ARG  102  - GLU  111 )                          
 125: 6c70-A fjnb-A   331 - 336 <=>  113 - 118   (CYS  417  - GLY  422  <=> GLU  113  - GLY  118 )                          
 125: 6c70-A fjnb-A   337 - 342 <=>  130 - 135   (SER  423  - THR  428  <=> GLN  130  - ALA  135 )                          
 126: 6c70-A fonz-A    64 -  96 <=>   52 -  84   (ASP   66  - TYR   98  <=> TYR   52  - GLU   84 )                          
 126: 6c70-A fonz-A    99 - 104 <=>   86 -  91   (LEU  101  - ASN  106  <=> GLN   86  - SER   91 )                          
 126: 6c70-A fonz-A   246 - 284 <=>   92 - 130   (ARG  332  - THR  370  <=> CYS   92  - GLU  130 )                          
 126: 6c70-A fonz-A   285 - 288 <=>  132 - 135   (LYS  371  - GLY  374  <=> MET  132  - ALA  135 )                          
 126: 6c70-A fonz-A   291 - 294 <=>  291 - 294   (VAL  377  - ALA  380  <=> PRO  291  - VAL  294 )                          
 126: 6c70-A fonz-A   361 - 364 <=>  334 - 337   (LYS  447  - THR  450  <=> LEU  334  - PHE  337 )                          
 126: 6c70-A fonz-A   367 - 375 <=>  459 - 467   (LEU  453  - GLY  461  <=> VAL  459  - SER  467 )                          
 126: 6c70-A fonz-A   385 - 388 <=>  476 - 479   (VAL  471  - LYS  474  <=> PHE  476  - VAL  479 )                          
 127: 6c70-A fpgz-A    60 -  63 <=>   85 -  88   (MET   62  - ASP   65  <=> GLY   85  - PHE   88 )                          
 127: 6c70-A fpgz-A    64 -  91 <=>   93 - 120   (ASP   66  - ARG   93  <=> ASN   93  - ALA  120 )                          
 127: 6c70-A fpgz-A   260 - 277 <=>  121 - 138   (ALA  346  - THR  363  <=> SER  121  - PHE  138 )                          
 127: 6c70-A fpgz-A   302 - 305 <=>  142 - 145   (TYR  388  - GLY  391  <=> GLU  142  - VAL  145 )                          
 128: 6c70-A ft2x-A     1 -   5 <=>   34 -  38   (PHE    3  - GLY    7  <=> PRO   34  - PHE   38 )                          
 128: 6c70-A ft2x-A     7 -  11 <=>   39 -  43   (VAL    9  - LEU   13  <=> GLU   39  - GLY   43 )                          
 128: 6c70-A ft2x-A    30 -  33 <=>  144 - 147   (GLU   32  - LYS   35  <=> ALA  144  - ALA  147 )                          
 128: 6c70-A ft2x-A    36 -  39 <=>  148 - 151   (HIS   38  - TYR   41  <=> LYS  148  - ARG  151 )                          
 128: 6c70-A ft2x-A    43 -  46 <=>  152 - 155   (THR   45  - LEU   48  <=> LYS  152  - ALA  155 )                          
 128: 6c70-A ft2x-A    63 -  66 <=>  173 - 176   (ASP   65  - ASP   68  <=> ARG  173  - THR  176 )                          
 128: 6c70-A ft2x-A    69 -  89 <=>  177 - 197   (THR   71  - PRO   91  <=> SER  177  - THR  197 )                          
 128: 6c70-A ft2x-A    91 -  98 <=>  198 - 205   (ARG   93  - THR  100  <=> ILE  198  - ALA  205 )                          
 128: 6c70-A ft2x-A   252 - 278 <=>  209 - 235   (ARG  338  - LEU  364  <=> ALA  209  - ASN  235 )                          
 128: 6c70-A ft2x-A   280 - 284 <=>  236 - 240   (ALA  366  - THR  370  <=> ALA  236  - SER  240 )                          
 128: 6c70-A ft2x-A   286 - 289 <=>  241 - 244   (VAL  372  - VAL  375  <=> GLY  241  - SER  244 )                          
 129: 6c70-A fu7k-A     4 -   7 <=>  167 - 170   (GLN    6  - VAL    9  <=> GLU  167  - PHE  170 )                          
 129: 6c70-A fu7k-A    26 -  31 <=>  173 - 178   (ASN   28  - GLY   33  <=> GLY  173  - GLU  178 )                          
 129: 6c70-A fu7k-A    48 -  53 <=>  375 - 380   (LEU   50  - MET   55  <=> SER  375  - TRP  380 )                          
 129: 6c70-A fu7k-A    62 -  65 <=>  414 - 417   (SER   64  - VAL   67  <=> LYS  414  - VAL  417 )                          
 129: 6c70-A fu7k-A    66 -  90 <=>  433 - 457   (ASP   68  - VAL   92  <=> LEU  433  - ARG  457 )                          
 129: 6c70-A fu7k-A    92 -  95 <=>  458 - 461   (SER   94  - PHE   97  <=> ARG  458  - ASN  461 )                          
 129: 6c70-A fu7k-A   258 - 276 <=>  462 - 480   (GLY  344  - LEU  362  <=> ASP  462  - GLU  480 )                          
 129: 6c70-A fu7k-A   277 - 280 <=>  482 - 485   (THR  363  - ALA  366  <=> THR  482  - ASN  485 )                          
 129: 6c70-A fu7k-A   281 - 287 <=>  487 - 493   (TYR  367  - ASN  373  <=> PHE  487  - SER  493 )                          
 129: 6c70-A fu7k-A   288 - 307 <=>  519 - 538   (GLY  374  - VAL  393  <=> ILE  519  - PHE  538 )                          
 129: 6c70-A fu7k-A   312 - 316 <=>  591 - 595   (ILE  398  - ARG  402  <=> LEU  591  - THR  595 )                          
 130: 6c70-A fs7y-A     7 -  22 <=>   11 -  26   (VAL    9  - HIS   24  <=> THR   11  - ARG   26 )                          
 130: 6c70-A fs7y-A    44 -  48 <=>   29 -  33   (LEU   46  - LEU   50  <=> ASN   29  - LEU   33 )                          
 130: 6c70-A fs7y-A    50 -  53 <=>   34 -  37   (GLN   52  - MET   55  <=> ASP   34  - GLU   37 )                          
 130: 6c70-A fs7y-A    86 -  89 <=>   48 -  51   (ILE   88  - PRO   91  <=> ASP   48  - PRO   51 )                          
 130: 6c70-A fs7y-A    91 - 103 <=>  109 - 121   (ARG   93  - ASN  105  <=> ILE  109  - PHE  121 )                          
 130: 6c70-A fs7y-A   104 - 107 <=>  125 - 128   (ASN  106  - SER  109  <=> LEU  125  - THR  128 )                          
 130: 6c70-A fs7y-A   115 - 139 <=>  138 - 162   (ASN  117  - PHE  141  <=> PRO  138  - HIS  162 )                          
 130: 6c70-A fs7y-A   182 - 185 <=>  166 - 169   (PHE  199  - LEU  202  <=> TYR  166  - VAL  169 )                          
 130: 6c70-A fs7y-A   189 - 210 <=>  176 - 197   (MET  206  - LEU  227  <=> LEU  176  - GLY  197 )                          
 130: 6c70-A fs7y-A   250 - 285 <=>  198 - 233   (VAL  336  - LYS  371  <=> ALA  198  - VAL  233 )                          
 130: 6c70-A fs7y-A   286 - 290 <=>  235 - 239   (VAL  372  - ASN  376  <=> GLY  235  - ILE  239 )                          
 131: 6c70-A fs6g-A    63 -  91 <=>   83 - 111   (ASP   65  - ARG   93  <=> GLU   83  - LEU  111 )                          
 131: 6c70-A fs6g-A   260 - 279 <=>  112 - 131   (ALA  346  - LEU  365  <=> GLY  112  - GLY  131 )                          
 131: 6c70-A fs6g-A   299 - 314 <=>  132 - 147   (TYR  385  - GLY  400  <=> ASP  132  - THR  147 )                          
 131: 6c70-A fs6g-A   363 - 366 <=>  150 - 153   (PHE  449  - SER  452  <=> ALA  150  - LYS  153 )                          
 131: 6c70-A fs6g-A   368 - 383 <=>  154 - 169   (ASP  454  - VAL  469  <=> LEU  154  - ASP  169 )                          
 132: 6c70-A fiqv-A    53 -  62 <=>   17 -  26   (MET   55  - SER   64  <=> ALA   17  - VAL   26 )                          
 132: 6c70-A fiqv-A    64 -  99 <=>   48 -  83   (ASP   66  - LEU  101  <=> ARG   48  - PRO   83 )                          
 132: 6c70-A fiqv-A   256 - 285 <=>   85 - 114   (ALA  342  - LYS  371  <=> GLU   85  - LYS  114 )                          
 132: 6c70-A fiqv-A   286 - 290 <=>  117 - 121   (VAL  372  - ASN  376  <=> VAL  117  - GLN  121 )                          
 132: 6c70-A fiqv-A   325 - 328 <=>  497 - 500   (MET  411  - ALA  414  <=> ASN  497  - THR  500 )                          
 132: 6c70-A fiqv-A   330 - 335 <=>  501 - 506   (SER  416  - ASP  421  <=> ALA  501  - GLN  506 )                          
 132: 6c70-A fiqv-A   366 - 370 <=>  547 - 551   (SER  452  - PHE  456  <=> GLY  547  - GLY  551 )                          
 133: 6c70-A fop5-A     9 -  14 <=>    1 -   6   (ASP   11  - ILE   16  <=> MET    1  - THR    6 )                          
 133: 6c70-A fop5-A    63 -  88 <=>   42 -  67   (ASP   65  - PHE   90  <=> ALA   42  - PRO   67 )                          
 133: 6c70-A fop5-A    90 -  94 <=>   68 -  72   (VAL   92  - ILE   96  <=> LEU   68  - SER   72 )                          
 133: 6c70-A fop5-A   259 - 290 <=>   73 - 104   (ASP  345  - ASN  376  <=> GLN   73  - LEU  104 )                          
 134: 6c70-A fj26-A    31 -  35 <=>   42 -  46   (GLY   33  - PRO   37  <=> HIS   42  - GLU   46 )                          
 134: 6c70-A fj26-A    64 - 105 <=>   79 - 120   (ASP   66  - PRO  107  <=> GLU   79  - VAL  120 )                          
 134: 6c70-A fj26-A   108 - 111 <=>  128 - 131   (HIS  110  - PHE  113  <=> ASP  128  - ARG  131 )                          
 134: 6c70-A fj26-A   112 - 119 <=>  255 - 262   (ALA  114  - HIS  121  <=> TRP  255  - CYS  262 )                          
 134: 6c70-A fj26-A   248 - 260 <=>  267 - 279   (LYS  334  - ALA  346  <=> GLU  267  - GLU  279 )                          
 134: 6c70-A fj26-A   261 - 283 <=>  283 - 305   (TYR  347  - ALA  369  <=> GLN  283  - LEU  305 )                          
 134: 6c70-A fj26-A   284 - 287 <=>  307 - 310   (THR  370  - ASN  373  <=> LYS  307  - ALA  310 )                          
 134: 6c70-A fj26-A   288 - 291 <=>  313 - 316   (GLY  374  - VAL  377  <=> GLY  313  - PRO  316 )                          
 134: 6c70-A fj26-A   334 - 339 <=>  769 - 774   (TYR  420  - GLU  425  <=> THR  769  - HIS  774 )                          
 135: 6c70-A fi9o-A    63 - 104 <=>  260 - 301   (ASP   65  - ASN  106  <=> LEU  260  - ILE  301 )                          
 135: 6c70-A fi9o-A   122 - 136 <=>  321 - 335   (ALA  124  - ALA  138  <=> GLY  321  - GLY  335 )                          
 135: 6c70-A fi9o-A   174 - 202 <=>  375 - 403   (HIS  191  - TRP  219  <=> ARG  375  - PHE  403 )                          
 135: 6c70-A fi9o-A   246 - 249 <=>  412 - 415   (ARG  332  - HIS  335  <=> TYR  412  - SER  415 )                          
 135: 6c70-A fi9o-A   256 - 270 <=>  430 - 444   (ALA  342  - LEU  356  <=> LEU  430  - SER  444 )                          
 135: 6c70-A fi9o-A   297 - 300 <=>  450 - 453   (ILE  383  - LEU  386  <=> VAL  450  - GLN  453 )                          
 135: 6c70-A fi9o-A   312 - 330 <=>  486 - 504   (ILE  398  - SER  416  <=> ILE  486  - ASP  504 )                          
 135: 6c70-A fi9o-A   340 - 343 <=>  507 - 510   (ALA  426  - PHE  429  <=> SER  507  - THR  510 )                          
 135: 6c70-A fi9o-A   347 - 353 <=>  572 - 578   (VAL  433  - LYS  439  <=> LEU  572  - SER  578 )                          
 135: 6c70-A fi9o-A   363 - 366 <=>  582 - 585   (PHE  449  - SER  452  <=> PRO  582  - TYR  585 )                          
 135: 6c70-A fi9o-A   367 - 388 <=>  587 - 608   (LEU  453  - LYS  474  <=> ALA  587  - THR  608 )                          
 136: 6c70-A fvse-A    28 -  37 <=>  444 - 453   (TYR   30  - ARG   39  <=> MET  444  - LEU  453 )                          
 136: 6c70-A fvse-A    49 -  53 <=>  625 - 629   (LEU   51  - MET   55  <=> ASP  625  - PHE  629 )                          
 136: 6c70-A fvse-A    63 -  93 <=>  691 - 721   (ASP   65  - LYS   95  <=> SER  691  - ASN  721 )                          
 136: 6c70-A fvse-A    95 -  98 <=>  722 - 725   (PHE   97  - THR  100  <=> PHE  722  - LYS  725 )                          
 136: 6c70-A fvse-A   256 - 259 <=>  726 - 729   (ALA  342  - ASP  345  <=> ASP  726  - ARG  729 )                          
 136: 6c70-A fvse-A   261 - 286 <=>  731 - 756   (TYR  347  - VAL  372  <=> THR  731  - ALA  756 )                          
 136: 6c70-A fvse-A   294 - 298 <=>  813 - 817   (ALA  380  - GLY  384  <=> THR  813  - ASP  817 )                          
 136: 6c70-A fvse-A   384 - 388 <=>  822 - 826   (LEU  470  - LYS  474  <=> ALA  822  - ARG  826 )                          
 137: 6c70-A fi81-A    64 -  93 <=>   53 -  82   (ASP   66  - LYS   95  <=> ALA   53  - GLY   82 )                          
 137: 6c70-A fi81-A    95 -  98 <=>   83 -  86   (PHE   97  - THR  100  <=> ALA   83  - THR   86 )                          
 137: 6c70-A fi81-A   254 - 286 <=>   88 - 120   (VAL  340  - VAL  372  <=> GLY   88  - HIS  120 )                          
 137: 6c70-A fi81-A   287 - 290 <=>  123 - 126   (ASN  373  - ASN  376  <=> GLU  123  - GLN  126 )                          
 137: 6c70-A fi81-A   326 - 331 <=>  356 - 361   (GLU  412  - CYS  417  <=> LYS  356  - GLU  361 )                          
 138: 6c70-A fq7a-A    67 -  98 <=>  113 - 144   (ASP   69  - THR  100  <=> ASP  113  - MET  144 )                          
 138: 6c70-A fq7a-A   255 - 287 <=>  146 - 178   (THR  341  - ASN  373  <=> ALA  146  - LYS  178 )                          
 138: 6c70-A fq7a-A   288 - 312 <=>  195 - 219   (GLY  374  - ILE  398  <=> GLU  195  - MET  219 )                          
 138: 6c70-A fq7a-A   337 - 345 <=>  285 - 293   (SER  423  - GLN  431  <=> LEU  285  - ASP  293 )                          
 139: 6c70-A fu3i-A     3 -   6 <=>  587 - 590   (HIS    5  - LEU    8  <=> GLN  587  - ALA  590 )                          
 139: 6c70-A fu3i-A    10 -  15 <=>  695 - 700   (LEU   12  - ARG   17  <=> ASP  695  - THR  700 )                          
 139: 6c70-A fu3i-A    31 -  34 <=>  712 - 715   (GLY   33  - PHE   36  <=> ILE  712  - SER  715 )                          
 139: 6c70-A fu3i-A    36 -  43 <=>  717 - 724   (HIS   38  - THR   45  <=> THR  717  - PRO  724 )                          
 139: 6c70-A fu3i-A    62 -  79 <=>  857 - 874   (SER   64  - LEU   81  <=> PRO  857  - ARG  874 )                          
 139: 6c70-A fu3i-A   248 - 263 <=>  886 - 901   (LYS  334  - VAL  349  <=> ASP  886  - LYS  901 )                          
 139: 6c70-A fu3i-A   268 - 271 <=>  936 - 939   (HIS  354  - THR  357  <=> ALA  936  - VAL  939 )                          
 139: 6c70-A fu3i-A   290 - 323 <=>  996 -1029   (ASN  376  - SER  409  <=> TYR  996  - GLY 1029 )                          
 139: 6c70-A fu3i-A   366 - 388 <=> 1036 -1058   (SER  452  - LYS  474  <=> VAL 1036  - ALA 1058 )                          
 140: 6c70-A fiqg-A    28 -  31 <=>   35 -  38   (TYR   30  - GLY   33  <=> GLU   35  - CYS   38 )                          
 140: 6c70-A fiqg-A    34 -  63 <=>   43 -  72   (PHE   36  - ASP   65  <=> LEU   43  - PRO   72 )                          
 140: 6c70-A fiqg-A    66 -  96 <=>  308 - 338   (ASP   68  - TYR   98  <=> SER  308  - GLY  338 )                          
 140: 6c70-A fiqg-A   122 - 128 <=>  349 - 355   (ALA  124  - ARG  130  <=> PRO  349  - PRO  355 )                          
 140: 6c70-A fiqg-A   132 - 141 <=>  365 - 374   (CYS  134  - VAL  143  <=> PHE  365  - ALA  374 )                          
 140: 6c70-A fiqg-A   143 - 153 <=>  375 - 385   (SER  145  - SER  155  <=> THR  375  - GLU  385 )                          
 140: 6c70-A fiqg-A   154 - 157 <=>  389 - 392   (PRO  171  - ARG  174  <=> GLU  389  - TYR  392 )                          
 140: 6c70-A fiqg-A   175 - 197 <=>  393 - 415   (VAL  192  - VAL  214  <=> PRO  393  - ILE  415 )                          
 140: 6c70-A fiqg-A   198 - 201 <=>  417 - 420   (LEU  215  - SER  218  <=> VAL  417  - ILE  420 )                          
 140: 6c70-A fiqg-A   202 - 205 <=>  422 - 425   (TRP  219  - PHE  222  <=> VAL  422  - LYS  425 )                          
 140: 6c70-A fiqg-A   260 - 263 <=>  437 - 440   (ALA  346  - VAL  349  <=> ILE  437  - GLY  440 )                          
 140: 6c70-A fiqg-A   264 - 280 <=>  443 - 459   (ALA  350  - ALA  366  <=> LEU  443  - VAL  459 )                          
 140: 6c70-A fiqg-A   290 - 293 <=>  464 - 467   (ASN  376  - ALA  379  <=> VAL  464  - GLN  467 )                          
 141: 6c70-A fjql-A   120 - 126 <=>    5 -  11   (ALA  122  - MET  128  <=> LYS    5  - VAL   11 )                          
 141: 6c70-A fjql-A   197 - 201 <=>   12 -  16   (VAL  214  - SER  218  <=> TYR   12  - ARG   16 )                          
 141: 6c70-A fjql-A   202 - 206 <=>   18 -  22   (TRP  219  - ALA  223  <=> GLN   18  - ILE   22 )                          
 141: 6c70-A fjql-A   209 - 224 <=>   23 -  38   (GLN  226  - SER  241  <=> ASN   23  - ILE   38 )                          
 141: 6c70-A fjql-A   236 - 267 <=>   40 -  71   (VAL  322  - LEU  353  <=> ASN   40  - THR   71 )                          
 141: 6c70-A fjql-A   287 - 290 <=>   81 -  84   (ASN  373  - ASN  376  <=> ASP   81  - THR   84 )                          
 141: 6c70-A fjql-A   291 - 331 <=>  107 - 147   (VAL  377  - CYS  417  <=> LEU  107  - TYR  147 )                          
 141: 6c70-A fjql-A   340 - 344 <=>  148 - 152   (ALA  426  - VAL  430  <=> ALA  148  - PRO  152 )                          
 141: 6c70-A fjql-A   346 - 350 <=>  156 - 160   (ILE  432  - GLN  436  <=> HIS  156  - ILE  160 )                          
 141: 6c70-A fjql-A   356 - 360 <=>  166 - 170   (SER  442  - ALA  446  <=> TYR  166  - SER  170 )                          
 141: 6c70-A fjql-A   366 - 380 <=>  221 - 235   (SER  452  - TYR  466  <=> GLN  221  - PRO  235 )                          
 141: 6c70-A fjql-A   383 - 388 <=>  395 - 400   (VAL  469  - LYS  474  <=> GLN  395  - GLN  400 )                          
 142: 6c70-A fnsx-A    69 -  94 <=>   56 -  81   (THR   71  - ILE   96  <=> ASP   56  - ARG   81 )                          
 142: 6c70-A fnsx-A    98 - 101 <=>   85 -  88   (THR  100  - ILE  103  <=> THR   85  - LYS   88 )                          
 142: 6c70-A fnsx-A   253 - 286 <=>   90 - 123   (LEU  339  - VAL  372  <=> THR   90  - ASP  123 )                          
 142: 6c70-A fnsx-A   290 - 299 <=>  124 - 133   (ASN  376  - TYR  385  <=> THR  124  - GLU  133 )                          
 142: 6c70-A fnsx-A   366 - 370 <=>  171 - 175   (SER  452  - PHE  456  <=> LEU  171  - GLU  175 )                          
 143: 6c70-A ft2t-A    55 -  59 <=>  530 - 534   (ALA   57  - MET   61  <=> ARG  530  - GLN  534 )                          
 143: 6c70-A ft2t-A    64 -  87 <=>  569 - 592   (ASP   66  - TYR   89  <=> THR  569  - LYS  592 )                          
 143: 6c70-A ft2t-A   193 - 196 <=>  593 - 596   (ASN  210  - ASP  213  <=> LEU  593  - PHE  596 )                          
 143: 6c70-A ft2t-A   198 - 201 <=>  597 - 600   (LEU  215  - SER  218  <=> ASP  597  - ALA  600 )                          
 143: 6c70-A ft2t-A   262 - 287 <=>  620 - 645   (GLY  348  - ASN  373  <=> GLN  620  - VAL  645 )                          
 143: 6c70-A ft2t-A   289 - 297 <=>  652 - 660   (VAL  375  - ILE  383  <=> ARG  652  - GLU  660 )                          
 143: 6c70-A ft2t-A   305 - 308 <=>  673 - 676   (GLY  391  - PHE  394  <=> LEU  673  - SER  676 )                          
 143: 6c70-A ft2t-A   372 - 375 <=>  719 - 722   (SER  458  - GLY  461  <=> LYS  719  - THR  722 )                          
 143: 6c70-A ft2t-A   377 - 380 <=>  723 - 726   (VAL  463  - TYR  466  <=> SER  723  - ASP  726 )                          
 144: 6c70-A fjhd-A     4 -  14 <=>  463 - 473   (GLN    6  - ILE   16  <=> GLN  463  - THR  473 )                          
 144: 6c70-A fjhd-A    23 -  26 <=>  475 - 478   (PHE   25  - ASN   28  <=> GLY  475  - PHE  478 )                          
 144: 6c70-A fjhd-A    36 -  42 <=>  480 - 486   (HIS   38  - VAL   44  <=> ALA  480  - LEU  486 )                          
 144: 6c70-A fjhd-A   154 - 157 <=>  501 - 504   (PRO  171  - ARG  174  <=> PRO  501  - LEU  504 )                          
 144: 6c70-A fjhd-A   173 - 207 <=>  505 - 539   (GLY  190  - CYS  224  <=> ASN  505  - THR  539 )                          
 144: 6c70-A fjhd-A   208 - 227 <=>  541 - 560   (GLU  225  - GLY  313  <=> ARG  541  - ILE  560 )                          
 144: 6c70-A fjhd-A   229 - 286 <=>  579 - 636   (THR  315  - VAL  372  <=> ASP  579  - LYS  636 )                          
 144: 6c70-A fjhd-A   287 - 290 <=>  639 - 642   (ASN  373  - ASN  376  <=> VAL  639  - MET  642 )                          
 145: 6c70-A fl5v-A    49 -  53 <=>   35 -  39   (LEU   51  - MET   55  <=> ARG   35  - ASN   39 )                          
 145: 6c70-A fl5v-A    67 -  70 <=>   52 -  55   (ASP   69  - ALA   72  <=> GLU   52  - GLN   55 )                          
 145: 6c70-A fl5v-A    73 -  94 <=>   64 -  85   (ILE   75  - ILE   96  <=> TYR   64  - LYS   85 )                          
 145: 6c70-A fl5v-A    97 - 100 <=>   86 -  89   (LYS   99  - ALA  102  <=> VAL   86  - ALA   89 )                          
 145: 6c70-A fl5v-A   102 - 106 <=>   90 -  94   (TRP  104  - ASN  108  <=> ASP   90  - ASN   94 )                          
 145: 6c70-A fl5v-A   266 - 286 <=>  121 - 141   (LEU  352  - VAL  372  <=> GLN  121  - ASP  141 )                          
 145: 6c70-A fl5v-A   292 - 326 <=>  143 - 177   (TYR  378  - GLU  412  <=> LYS  143  - VAL  177 )                          
 145: 6c70-A fl5v-A   328 - 331 <=>  178 - 181   (ALA  414  - CYS  417  <=> ALA  178  - SER  181 )                          
 145: 6c70-A fl5v-A   353 - 356 <=>  185 - 188   (LYS  439  - SER  442  <=> ARG  185  - CYS  188 )                          
 145: 6c70-A fl5v-A   364 - 388 <=>  189 - 213   (THR  450  - LYS  474  <=> PRO  189  - ASP  213 )                          
 146: 6c70-A fij2-A    63 -  92 <=>    1 -  30   (ASP   65  - SER   94  <=> MET    1  - GLN   30 )                          
 146: 6c70-A fij2-A    93 -  96 <=>   32 -  35   (LYS   95  - TYR   98  <=> TRP   32  - THR   35 )                          
 146: 6c70-A fij2-A   132 - 135 <=>   39 -  42   (CYS  134  - GLY  137  <=> LEU   39  - ASP   42 )                          
 146: 6c70-A fij2-A   138 - 145 <=>   43 -  50   (ILE  140  - THR  147  <=> THR   43  - GLN   50 )                          
 146: 6c70-A fij2-A   159 - 164 <=>   56 -  61   (MET  176  - TYR  181  <=> LEU   56  - ASN   61 )                          
 146: 6c70-A fij2-A   195 - 199 <=>   97 - 101   (LEU  212  - PHE  216  <=> VAL   97  - LEU  101 )                          
 146: 6c70-A fij2-A   254 - 257 <=>  106 - 109   (VAL  340  - VAL  343  <=> LEU  106  - ILE  109 )                          
 146: 6c70-A fij2-A   261 - 284 <=>  127 - 150   (TYR  347  - THR  370  <=> GLU  127  - GLY  150 )                          
 146: 6c70-A fij2-A   315 - 318 <=>  166 - 169   (ASN  401  - ILE  404  <=> GLU  166  - ASN  169 )                          
 146: 6c70-A fij2-A   363 - 366 <=>  172 - 175   (PHE  449  - SER  452  <=> SER  172  - ARG  175 )                          
 147: 6c70-A fkee-A    63 -  92 <=>   80 - 109   (ASP   65  - SER   94  <=> PRO   80  - GLY  109 )                          
 147: 6c70-A fkee-A   189 - 194 <=>  116 - 121   (MET  206  - SER  211  <=> TRP  116  - TYR  121 )                          
 147: 6c70-A fkee-A   197 - 202 <=>  134 - 139   (VAL  214  - TRP  219  <=> PHE  134  - ASP  139 )                          
 147: 6c70-A fkee-A   254 - 257 <=>  143 - 146   (VAL  340  - VAL  343  <=> GLN  143  - HIS  146 )                          
 147: 6c70-A fkee-A   259 - 286 <=>  147 - 174   (ASP  345  - VAL  372  <=> THR  147  - VAL  174 )                          
 147: 6c70-A fkee-A   287 - 290 <=>  177 - 180   (ASN  373  - ASN  376  <=> LYS  177  - TYR  180 )                          
 147: 6c70-A fkee-A   334 - 337 <=>  351 - 354   (TYR  420  - SER  423  <=> GLY  351  - GLY  354 )                          
 147: 6c70-A fkee-A   349 - 352 <=>  364 - 367   (GLN  435  - GLN  438  <=> LYS  364  - ILE  367 )                          
 148: 6c70-A fqqu-A    63 -  66 <=>    4 -   7   (ASP   65  - ASP   68  <=> LYS    4  - GLY    7 )                          
 148: 6c70-A fqqu-A    68 -  94 <=>    8 -  34   (LEU   70  - ILE   96  <=> ASP    8  - THR   34 )                          
 148: 6c70-A fqqu-A   251 - 254 <=>   39 -  42   (VAL  337  - VAL  340  <=> MET   39  - GLU   42 )                          
 148: 6c70-A fqqu-A   256 - 285 <=>   43 -  72   (ALA  342  - LYS  371  <=> LEU   43  - GLN   72 )                          
 148: 6c70-A fqqu-A   288 - 291 <=>  162 - 165   (GLY  374  - VAL  377  <=> ASP  162  - GLU  165 )                          
 149: 6c70-A fqm0-A    62 -  89 <=>  102 - 129   (SER   64  - PRO   91  <=> GLU  102  - CYS  129 )                          
 149: 6c70-A fqm0-A    91 -  94 <=>  130 - 133   (ARG   93  - ILE   96  <=> GLU  130  - LEU  133 )                          
 149: 6c70-A fqm0-A    99 - 105 <=>  135 - 141   (LEU  101  - PRO  107  <=> THR  135  - LYS  141 )                          
 149: 6c70-A fqm0-A   114 - 125 <=>  145 - 156   (SER  116  - LYS  127  <=> LEU  145  - ARG  156 )                          
 149: 6c70-A fqm0-A   214 - 217 <=>  170 - 173   (LYS  231  - MET  234  <=> LEU  170  - THR  173 )                          
 149: 6c70-A fqm0-A   228 - 231 <=>  326 - 329   (LEU  314  - LYS  317  <=> ASN  326  - ASP  329 )                          
 149: 6c70-A fqm0-A   244 - 251 <=>  381 - 388   (VAL  330  - VAL  337  <=> PHE  381  - SER  388 )                          
 149: 6c70-A fqm0-A   255 - 280 <=>  489 - 514   (THR  341  - ALA  366  <=> TRP  489  - VAL  514 )                          
 149: 6c70-A fqm0-A   283 - 286 <=>  515 - 518   (ALA  369  - VAL  372  <=> LYS  515  - ILE  518 )                          
 150: 6c70-A fhfl-A    29 -  32 <=>  164 - 167   (SER   31  - LYS   34  <=> ARG  164  - ALA  167 )                          
 150: 6c70-A fhfl-A    34 -  46 <=>  215 - 227   (PHE   36  - LEU   48  <=> TYR  215  - LEU  227 )                          
 150: 6c70-A fhfl-A    52 -  56 <=>  255 - 259   (GLY   54  - VAL   58  <=> ASP  255  - GLU  259 )                          
 150: 6c70-A fhfl-A    64 -  83 <=>  318 - 337   (ASP   66  - VAL   85  <=> GLY  318  - TYR  337 )                          
 150: 6c70-A fhfl-A   192 - 199 <=>  338 - 345   (SER  209  - PHE  216  <=> HIS  338  - LEU  345 )                          
 150: 6c70-A fhfl-A   201 - 204 <=>  346 - 349   (SER  218  - LEU  221  <=> ASN  346  - VAL  349 )                          
 150: 6c70-A fhfl-A   257 - 284 <=>  350 - 377   (VAL  343  - THR  370  <=> ASN  350  - GLY  377 )                          
 150: 6c70-A fhfl-A   287 - 292 <=>  398 - 403   (ASN  373  - TYR  378  <=> ASN  398  - ARG  403 )                          
 150: 6c70-A fhfl-A   293 - 311 <=>  405 - 423   (ALA  379  - CYS  397  <=> TRP  405  - GLU  423 )                          
 150: 6c70-A fhfl-A   369 - 372 <=>  424 - 427   (LEU  455  - SER  458  <=> GLU  424  - ALA  427 )                          
 150: 6c70-A fhfl-A   373 - 382 <=>  429 - 438   (VAL  459  - MET  468  <=> LYS  429  - THR  438 )                          
 151: 6c70-A fp9n-A     1 -   4 <=>   21 -  24   (PHE    3  - GLN    6  <=> MET   21  - GLU   24 )                          
 151: 6c70-A fp9n-A     7 -  19 <=>   25 -  37   (VAL    9  - GLY   21  <=> ASN   25  - LEU   37 )                          
 151: 6c70-A fp9n-A    36 -  64 <=>   38 -  66   (HIS   38  - ASP   66  <=> THR   38  - SER   66 )                          
 151: 6c70-A fp9n-A    65 -  89 <=>   71 -  95   (VAL   67  - PRO   91  <=> PRO   71  - ILE   95 )                          
 151: 6c70-A fp9n-A    90 -  93 <=>   97 - 100   (VAL   92  - LYS   95  <=> GLN   97  - ARG  100 )                          
 151: 6c70-A fp9n-A   258 - 263 <=>  103 - 108   (GLY  344  - VAL  349  <=> PHE  103  - MET  108 )                          
 151: 6c70-A fp9n-A   265 - 285 <=>  109 - 129   (LEU  351  - LYS  371  <=> GLU  109  - LYS  129 )                          
 151: 6c70-A fp9n-A   312 - 315 <=>  162 - 165   (ILE  398  - ASN  401  <=> ILE  162  - SER  165 )                          
 151: 6c70-A fp9n-A   365 - 388 <=>  166 - 189   (VAL  451  - LYS  474  <=> TYR  166  - LEU  189 )                          
 152: 6c70-A flke-A    62 - 104 <=>   54 -  96   (SER   64  - ASN  106  <=> ARG   54  - ARG   96 )                          
 152: 6c70-A flke-A   105 - 108 <=>   99 - 102   (PRO  107  - HIS  110  <=> ARG   99  - LYS  102 )                          
 152: 6c70-A flke-A   239 - 281 <=>  103 - 145   (ALA  325  - TYR  367  <=> GLY  103  - LYS  145 )                          
 152: 6c70-A flke-A   292 - 295 <=>  149 - 152   (TYR  378  - THR  381  <=> ASP  149  - TYR  152 )                          
 153: 6c70-A fjup-A     6 -  10 <=>   36 -  40   (LEU    8  - LEU   12  <=> HIS   36  - HIS   40 )                          
 153: 6c70-A fjup-A    63 -  93 <=>   90 - 120   (ASP   65  - LYS   95  <=> ARG   90  - TYR  120 )                          
 153: 6c70-A fjup-A    96 -  99 <=>  121 - 124   (TYR   98  - LEU  101  <=> GLY  121  - LEU  124 )                          
 153: 6c70-A fjup-A   256 - 286 <=>  126 - 156   (ALA  342  - VAL  372  <=> ARG  126  - ARG  156 )                          
 153: 6c70-A fjup-A   287 - 290 <=>  159 - 162   (ASN  373  - ASN  376  <=> MET  159  - LEU  162 )                          
 153: 6c70-A fjup-A   334 - 337 <=>  642 - 645   (TYR  420  - SER  423  <=> THR  642  - VAL  645 )                          
 153: 6c70-A fjup-A   340 - 343 <=>  646 - 649   (ALA  426  - PHE  429  <=> LYS  646  - GLY  649 )                          
 154: 6c70-A for6-A    59 -  62 <=>   60 -  63   (MET   61  - SER   64  <=> ARG   60  - VAL   63 )                          
 154: 6c70-A for6-A   175 - 224 <=>  131 - 180   (VAL  192  - SER  241  <=> GLU  131  - ARG  180 )                          
 154: 6c70-A for6-A   225 - 228 <=>  183 - 186   (ALA  242  - LEU  314  <=> ILE  183  - TRP  186 )                          
 154: 6c70-A for6-A   229 - 258 <=>  191 - 220   (THR  315  - GLY  344  <=> SER  191  - SER  220 )                          
 154: 6c70-A for6-A   264 - 281 <=>  225 - 242   (ALA  350  - TYR  367  <=> LEU  225  - TRP  242 )                          
 154: 6c70-A for6-A   380 - 388 <=>  243 - 251   (TYR  466  - LYS  474  <=> SER  243  - LEU  251 )                          
 155: 6c70-A fu3c-A    28 -  31 <=>   53 -  56   (TYR   30  - GLY   33  <=> ARG   53  - ASP   56 )                          
 155: 6c70-A fu3c-A    32 -  36 <=>   58 -  62   (LYS   34  - HIS   38  <=> TYR   58  - ARG   62 )                          
 155: 6c70-A fu3c-A    61 -  65 <=>   90 -  94   (GLU   63  - VAL   67  <=> ARG   90  - VAL   94 )                          
 155: 6c70-A fu3c-A    67 -  95 <=>   95 - 123   (ASP   69  - PHE   97  <=> THR   95  - HIS  123 )                          
 155: 6c70-A fu3c-A   257 - 281 <=>  124 - 148   (VAL  343  - TYR  367  <=> SER  124  - ARG  148 )                          
 155: 6c70-A fu3c-A   381 - 388 <=>  149 - 156   (PHE  467  - LYS  474  <=> ARG  149  - ALA  156 )                          
 156: 6c70-A fqbw-A    64 - 103 <=>   93 - 132   (ASP   66  - ASN  105  <=> GLN   93  - ASP  132 )                          
 156: 6c70-A fqbw-A   104 - 107 <=>  135 - 138   (ASN  106  - SER  109  <=> GLU  135  - ARG  138 )                          
 156: 6c70-A fqbw-A   108 - 111 <=>  141 - 144   (HIS  110  - PHE  113  <=> LEU  141  - VAL  144 )                          
 156: 6c70-A fqbw-A   112 - 118 <=>  198 - 204   (ALA  114  - PHE  120  <=> ILE  198  - TYR  204 )                          
 156: 6c70-A fqbw-A   205 - 208 <=>  206 - 209   (PHE  222  - GLU  225  <=> PRO  206  - GLU  209 )                          
 156: 6c70-A fqbw-A   225 - 232 <=>  238 - 245   (ALA  242  - GLN  318  <=> ARG  238  - SER  245 )                          
 156: 6c70-A fqbw-A   234 - 262 <=>  246 - 274   (MET  320  - GLY  348  <=> VAL  246  - ALA  274 )                          
 156: 6c70-A fqbw-A   263 - 286 <=>  278 - 301   (VAL  349  - VAL  372  <=> GLU  278  - ILE  301 )                          
 156: 6c70-A fqbw-A   287 - 290 <=>  304 - 307   (ASN  373  - ASN  376  <=> GLN  304  - TYR  307 )                          
 157: 6c70-A fk6p-A    64 -  91 <=>    1 -  28   (ASP   66  - ARG   93  <=> MET    1  - ALA   28 )                          
 157: 6c70-A fk6p-A    92 -  95 <=>   30 -  33   (SER   94  - PHE   97  <=> CYS   30  - MET   33 )                          
 157: 6c70-A fk6p-A   256 - 279 <=>   34 -  57   (ALA  342  - LEU  365  <=> PRO   34  - THR   57 )                          
 157: 6c70-A fk6p-A   295 - 298 <=>   62 -  65   (THR  381  - GLY  384  <=> GLY   62  - ALA   65 )                          
 157: 6c70-A fk6p-A   304 - 312 <=>  103 - 111   (LEU  390  - ILE  398  <=> ILE  103  - GLN  111 )                          
 157: 6c70-A fk6p-A   313 - 316 <=>  144 - 147   (PHE  399  - ARG  402  <=> ALA  144  - SER  147 )                          
 157: 6c70-A fk6p-A   319 - 325 <=>  207 - 213   (GLU  405  - MET  411  <=> ASN  207  - VAL  213 )                          
 157: 6c70-A fk6p-A   351 - 354 <=>  214 - 217   (CYS  437  - ALA  440  <=> GLY  214  - LEU  217 )                          
 158: 6c70-A fl9z-A    63 -  93 <=>   83 - 113   (ASP   65  - LYS   95  <=> ARG   83  - HIS  113 )                          
 158: 6c70-A fl9z-A    95 - 102 <=>  114 - 121   (PHE   97  - TRP  104  <=> ALA  114  - LYS  121 )                          
 158: 6c70-A fl9z-A   261 - 266 <=>  130 - 135   (TYR  347  - LEU  352  <=> GLY  130  - VAL  135 )                          
 158: 6c70-A fl9z-A   267 - 286 <=>  137 - 156   (LEU  353  - VAL  372  <=> TYR  137  - MET  156 )                          
 158: 6c70-A fl9z-A   287 - 290 <=>  159 - 162   (ASN  373  - ASN  376  <=> LEU  159  - ASP  162 )                          
 159: 6c70-A fpxl-A    63 -  94 <=>    1 -  32   (ASP   65  - ILE   96  <=> MET    1  - ALA   32 )                          
 159: 6c70-A fpxl-A    96 -  99 <=>   33 -  36   (TYR   98  - LEU  101  <=> ARG   33  - ARG   36 )                          
 159: 6c70-A fpxl-A   259 - 266 <=>   37 -  44   (ASP  345  - LEU  352  <=> GLU   37  - GLN   44 )                          
 159: 6c70-A fpxl-A   268 - 285 <=>   45 -  62   (HIS  354  - LYS  371  <=> LEU   45  - LEU   62 )                          
 159: 6c70-A fpxl-A   287 - 290 <=>   93 -  96   (ASN  373  - ASN  376  <=> TYR   93  - SER   96 )                          
 159: 6c70-A fpxl-A   327 - 330 <=>  112 - 115   (ALA  413  - SER  416  <=> SER  112  - TRP  115 )                          
 159: 6c70-A fpxl-A   367 - 375 <=>  171 - 179   (LEU  453  - GLY  461  <=> VAL  171  - ALA  179 )                          
 159: 6c70-A fpxl-A   382 - 388 <=>  187 - 193   (MET  468  - LYS  474  <=> HIS  187  - HIS  193 )                          
 160: 6c70-A fuhn-A    47 -  52 <=>  134 - 139   (LEU   49  - GLY   54  <=> SER  134  - GLN  139 )                          
 160: 6c70-A fuhn-A    57 -  60 <=>  141 - 144   (ASN   59  - MET   62  <=> ARG  141  - PRO  144 )                          
 160: 6c70-A fuhn-A    63 -  93 <=>  170 - 200   (ASP   65  - LYS   95  <=> TYR  170  - GLU  200 )                          
 160: 6c70-A fuhn-A    98 - 101 <=>  201 - 204   (THR  100  - ILE  103  <=> PRO  201  - GLY  204 )                          
 160: 6c70-A fuhn-A   252 - 290 <=>  206 - 244   (ARG  338  - ASN  376  <=> ALA  206  - ASN  244 )                          
 161: 6c70-A fi9e-A    62 -  67 <=>   65 -  70   (SER   64  - ASP   69  <=> GLN   65  - ILE   70 )                          
 161: 6c70-A fi9e-A    70 -  73 <=>   71 -  74   (ALA   72  - ILE   75  <=> TYR   71  - VAL   74 )                          
 161: 6c70-A fi9e-A    76 -  81 <=>   75 -  80   (LEU   78  - PRO   83  <=> HIS   75  - PHE   80 )                          
 161: 6c70-A fi9e-A   193 - 205 <=>   83 -  95   (ASN  210  - PHE  222  <=> VAL   83  - LEU   95 )                          
 161: 6c70-A fi9e-A   249 - 269 <=>  101 - 121   (HIS  335  - MET  355  <=> SER  101  - THR  121 )                          
 161: 6c70-A fi9e-A   270 - 273 <=>  123 - 126   (LEU  356  - THR  359  <=> ASN  123  - GLY  126 )                          
 161: 6c70-A fi9e-A   274 - 277 <=>  128 - 131   (ILE  360  - THR  363  <=> MET  128  - ARG  131 )                          
 161: 6c70-A fi9e-A   281 - 284 <=>  153 - 156   (TYR  367  - THR  370  <=> ASP  153  - THR  156 )                          
 161: 6c70-A fi9e-A   296 - 323 <=>  159 - 186   (VAL  382  - SER  409  <=> ASN  159  - MET  186 )                          
 161: 6c70-A fi9e-A   351 - 354 <=>  187 - 190   (CYS  437  - ALA  440  <=> SER  187  - LEU  190 )                          
 161: 6c70-A fi9e-A   355 - 358 <=>  193 - 196   (MET  441  - SER  444  <=> ALA  193  - GLY  196 )                          
 161: 6c70-A fi9e-A   364 - 388 <=>  198 - 222   (THR  450  - LYS  474  <=> VAL  198  - MET  222 )                          
 162: 6c70-A flpp-A    71 -  95 <=>    2 -  26   (ASN   73  - PHE   97  <=> SER    2  - GLY   26 )                          
 162: 6c70-A flpp-A   257 - 275 <=>   28 -  46   (VAL  343  - THR  361  <=> ALA   28  - LEU   46 )                          
 162: 6c70-A flpp-A   278 - 281 <=>   47 -  50   (LEU  364  - TYR  367  <=> PRO   47  - LYS   50 )                          
 162: 6c70-A flpp-A   285 - 289 <=>   52 -  56   (LYS  371  - VAL  375  <=> GLU   52  - GLU   56 )                          
 162: 6c70-A flpp-A   321 - 325 <=>  121 - 125   (SER  407  - MET  411  <=> SER  121  - LEU  125 )                          
 162: 6c70-A flpp-A   327 - 334 <=>  142 - 149   (ALA  413  - TYR  420  <=> ALA  142  - ASP  149 )                          
 162: 6c70-A flpp-A   343 - 346 <=>  153 - 156   (PHE  429  - ILE  432  <=> ALA  153  - GLY  156 )                          
 163: 6c70-A ftok-A    29 -  33 <=>   12 -  16   (SER   31  - LYS   35  <=> ARG   12  - ARG   16 )                          
 163: 6c70-A ftok-A    64 - 102 <=>   93 - 131   (ASP   66  - TRP  104  <=> GLU   93  - HIS  131 )                          
 163: 6c70-A ftok-A   252 - 286 <=>  133 - 167   (ARG  338  - VAL  372  <=> THR  133  - SER  167 )                          
 163: 6c70-A ftok-A   287 - 290 <=>  170 - 173   (ASN  373  - ASN  376  <=> SER  170  - ALA  173 )                          
 163: 6c70-A ftok-A   330 - 333 <=>  570 - 573   (SER  416  - TRP  419  <=> ALA  570  - LEU  573 )                          
 163: 6c70-A ftok-A   337 - 342 <=>  634 - 639   (SER  423  - THR  428  <=> GLN  634  - VAL  639 )                          
 163: 6c70-A ftok-A   349 - 352 <=>  982 - 985   (GLN  435  - GLN  438  <=> GLY  982  - GLY  985 )                          
 164: 6c70-A fko1-A     1 -   4 <=>  146 - 149   (PHE    3  - GLN    6  <=> PRO  146  - VAL  149 )                          
 164: 6c70-A fko1-A     5 -  16 <=>  178 - 189   (GLY    7  - VAL   18  <=> GLY  178  - ALA  189 )                          
 164: 6c70-A fko1-A    21 -  24 <=>  197 - 200   (GLY   23  - MET   26  <=> PRO  197  - HIS  200 )                          
 164: 6c70-A fko1-A    77 -  80 <=>  222 - 225   (PHE   79  - HIS   82  <=> ILE  222  - VAL  225 )                          
 164: 6c70-A fko1-A   189 - 205 <=>  228 - 244   (MET  206  - PHE  222  <=> VAL  228  - SER  244 )                          
 164: 6c70-A fko1-A   256 - 282 <=>  247 - 273   (ALA  342  - GLN  368  <=> SER  247  - SER  273 )                          
 164: 6c70-A fko1-A   292 - 327 <=>  276 - 311   (TYR  378  - ALA  413  <=> ARG  276  - ASP  311 )                          
 164: 6c70-A fko1-A   329 - 332 <=>  312 - 315   (TYR  415  - HIS  418  <=> ALA  312  - GLY  315 )                          
 164: 6c70-A fko1-A   340 - 343 <=>  316 - 319   (ALA  426  - PHE  429  <=> ASN  316  - LYS  319 )                          
 164: 6c70-A fko1-A   354 - 357 <=>  327 - 330   (ALA  440  - ILE  443  <=> SER  327  - HIS  330 )                          
 164: 6c70-A fko1-A   363 - 366 <=>  332 - 335   (PHE  449  - SER  452  <=> LYS  332  - GLU  335 )                          
 164: 6c70-A fko1-A   368 - 375 <=>  336 - 343   (ASP  454  - GLY  461  <=> GLU  336  - ALA  343 )                          
 164: 6c70-A fko1-A   376 - 388 <=>  347 - 359   (ALA  462  - LYS  474  <=> VAL  347  - ASP  359 )                          
 165: 6c70-A fqx3-A     8 -  13 <=>    2 -   7   (ALA   10  - ASN   15  <=> TRP    2  - ALA    7 )                          
 165: 6c70-A fqx3-A    35 -  43 <=>   71 -  79   (PRO   37  - THR   45  <=> GLY   71  - PHE   79 )                          
 165: 6c70-A fqx3-A    44 -  50 <=>   81 -  87   (LEU   46  - GLN   52  <=> GLY   81  - PHE   87 )                          
 165: 6c70-A fqx3-A    65 -  93 <=>  114 - 142   (VAL   67  - LYS   95  <=> ASP  114  - ALA  142 )                          
 165: 6c70-A fqx3-A   260 - 279 <=>  150 - 169   (ALA  346  - LEU  365  <=> ASP  150  - GLU  169 )                          
 165: 6c70-A fqx3-A   280 - 283 <=>  171 - 174   (ALA  366  - ALA  369  <=> GLY  171  - GLY  174 )                          
 165: 6c70-A fqx3-A   296 - 310 <=>  175 - 189   (VAL  382  - PHE  396  <=> ASN  175  - VAL  189 )                          
 165: 6c70-A fqx3-A   356 - 359 <=>  195 - 198   (SER  442  - GLY  445  <=> ILE  195  - LEU  198 )                          
 165: 6c70-A fqx3-A   365 - 378 <=>  202 - 215   (VAL  451  - VAL  464  <=> GLU  202  - THR  215 )                          
 165: 6c70-A fqx3-A   380 - 388 <=>  216 - 224   (TYR  466  - LYS  474  <=> VAL  216  - CYS  224 )                          
 166: 6c70-A fl7p-A    15 -  21 <=>  511 - 517   (ARG   17  - GLY   23  <=> LEU  511  - ALA  517 )                          
 166: 6c70-A fl7p-A    32 -  35 <=>  522 - 525   (LYS   34  - PRO   37  <=> LEU  522  - GLN  525 )                          
 166: 6c70-A fl7p-A    64 -  97 <=>  609 - 642   (ASP   66  - LYS   99  <=> ASP  609  - ALA  642 )                          
 166: 6c70-A fl7p-A   253 - 284 <=>  645 - 676   (LEU  339  - THR  370  <=> GLN  645  - ARG  676 )                          
 166: 6c70-A fl7p-A   285 - 290 <=>  678 - 683   (LYS  371  - ASN  376  <=> LEU  678  - THR  683 )                          
 167: 6c70-A fncw-A    30 -  62 <=>   24 -  56   (GLU   32  - SER   64  <=> HIS   24  - VAL   56 )                          
 167: 6c70-A fncw-A    63 -  96 <=>  162 - 195   (ASP   65  - TYR   98  <=> SER  162  - THR  195 )                          
 167: 6c70-A fncw-A   259 - 274 <=>  196 - 211   (ASP  345  - ILE  360  <=> HIS  196  - GLY  211 )                          
 167: 6c70-A fncw-A   283 - 286 <=>  222 - 225   (ALA  369  - VAL  372  <=> TRP  222  - ILE  225 )                          
 167: 6c70-A fncw-A   296 - 309 <=>  228 - 241   (VAL  382  - LEU  395  <=> GLU  228  - TYR  241 )                          
 167: 6c70-A fncw-A   312 - 315 <=>  267 - 270   (ILE  398  - ASN  401  <=> LEU  267  - THR  270 )                          
 167: 6c70-A fncw-A   365 - 388 <=>  271 - 294   (VAL  451  - LYS  474  <=> SER  271  - LEU  294 )                          
 168: 6c70-A fpnb-A    64 -  94 <=>  303 - 333   (ASP   66  - ILE   96  <=> ASP  303  - GLY  333 )                          
 168: 6c70-A fpnb-A   256 - 283 <=>  336 - 363   (ALA  342  - ALA  369  <=> VAL  336  - MET  363 )                          
 168: 6c70-A fpnb-A   284 - 287 <=>  365 - 368   (THR  370  - ASN  373  <=> SER  365  - LEU  368 )                          
 168: 6c70-A fpnb-A   288 - 291 <=>  371 - 374   (GLY  374  - VAL  377  <=> ALA  371  - TYR  374 )                          
 168: 6c70-A fpnb-A   319 - 322 <=>  671 - 674   (GLU  405  - SER  408  <=> ASN  671  - THR  674 )                          
 168: 6c70-A fpnb-A   324 - 331 <=>  691 - 698   (VAL  410  - CYS  417  <=> SER  691  - LEU  698 )                          
 168: 6c70-A fpnb-A   332 - 338 <=>  701 - 707   (HIS  418  - GLU  424  <=> LYS  701  - ALA  707 )                          
 169: 6c70-A fvhl-A    15 -  19 <=>   53 -  57   (ARG   17  - GLY   21  <=> VAL   53  - VAL   57 )                          
 169: 6c70-A fvhl-A    28 -  32 <=>  112 - 116   (TYR   30  - LYS   34  <=> TYR  112  - PHE  116 )                          
 169: 6c70-A fvhl-A    50 -  56 <=>  333 - 339   (GLN   52  - VAL   58  <=> ALA  333  - TYR  339 )                          
 169: 6c70-A fvhl-A    65 -  88 <=>  372 - 395   (VAL   67  - PHE   90  <=> SER  372  - LEU  395 )                          
 169: 6c70-A fvhl-A    90 -  94 <=>  396 - 400   (VAL   92  - ILE   96  <=> LYS  396  - ALA  400 )                          
 169: 6c70-A fvhl-A   259 - 282 <=>  401 - 424   (ASP  345  - GLN  368  <=> LEU  401  - CYS  424 )                          
 169: 6c70-A fvhl-A   284 - 287 <=>  425 - 428   (THR  370  - ASN  373  <=> HIS  425  - LYS  428 )                          
 169: 6c70-A fvhl-A   290 - 312 <=>  430 - 452   (ASN  376  - ILE  398  <=> LYS  430  - LEU  452 )                          
 169: 6c70-A fvhl-A   354 - 357 <=>  460 - 463   (ALA  440  - ILE  443  <=> LYS  460  - GLY  463 )                          
 169: 6c70-A fvhl-A   366 - 376 <=>  466 - 476   (SER  452  - ALA  462  <=> LEU  466  - ASP  476 )                          
 170: 6c70-A fss1-A    31 -  36 <=>  294 - 299   (GLY   33  - HIS   38  <=> THR  294  - ALA  299 )                          
 170: 6c70-A fss1-A    38 -  42 <=>  300 - 304   (ILE   40  - VAL   44  <=> GLU  300  - PRO  304 )                          
 170: 6c70-A fss1-A    45 -  48 <=>  411 - 414   (LEU   47  - LEU   50  <=> VAL  411  - GLY  414 )                          
 170: 6c70-A fss1-A    85 -  93 <=>  420 - 428   (MET   87  - LYS   95  <=> LEU  420  - ASP  428 )                          
 170: 6c70-A fss1-A    99 - 102 <=>  478 - 481   (LEU  101  - TRP  104  <=> PRO  478  - ALA  481 )                          
 170: 6c70-A fss1-A   119 - 122 <=>  484 - 487   (HIS  121  - ALA  124  <=> ALA  484  - TYR  487 )                          
 170: 6c70-A fss1-A   160 - 163 <=>  525 - 528   (ILE  177  - PHE  180  <=> GLY  525  - THR  528 )                          
 170: 6c70-A fss1-A   166 - 169 <=>  531 - 534   (PHE  183  - MET  186  <=> ALA  531  - GLY  534 )                          
 170: 6c70-A fss1-A   174 - 181 <=>  536 - 543   (HIS  191  - GLN  198  <=> GLU  536  - VAL  543 )                          
 170: 6c70-A fss1-A   182 - 215 <=>  545 - 578   (PHE  199  - ALA  232  <=> ASP  545  - THR  578 )                          
 170: 6c70-A fss1-A   216 - 219 <=>  580 - 583   (ILE  233  - PRO  236  <=> LEU  580  - LEU  583 )                          
 170: 6c70-A fss1-A   228 - 231 <=>  665 - 668   (LEU  314  - LYS  317  <=> HIS  665  - GLY  668 )                          
 170: 6c70-A fss1-A   233 - 248 <=>  669 - 684   (GLU  319  - LYS  334  <=> LEU  669  - TYR  684 )                          
 170: 6c70-A fss1-A   263 - 281 <=>  696 - 714   (VAL  349  - TYR  367  <=> SER  696  - ILE  714 )                          
 170: 6c70-A fss1-A   290 - 320 <=>  731 - 761   (ASN  376  - GLU  406  <=> SER  731  - GLN  761 )                          
 170: 6c70-A fss1-A   323 - 326 <=>  767 - 770   (SER  409  - GLU  412  <=> ALA  767  - GLU  770 )                          
 170: 6c70-A fss1-A   350 - 356 <=>  771 - 777   (GLN  436  - SER  442  <=> PRO  771  - GLN  777 )                          
 170: 6c70-A fss1-A   366 - 378 <=>  780 - 792   (SER  452  - VAL  464  <=> THR  780  - PRO  792 )                          
 171: 6c70-A fpzk-A    64 -  89 <=>   11 -  36   (ASP   66  - PRO   91  <=> ARG   11  - ARG   36 )                          
 171: 6c70-A fpzk-A    91 - 102 <=>   37 -  48   (ARG   93  - TRP  104  <=> HIS   37  - PHE   48 )                          
 171: 6c70-A fpzk-A   104 - 107 <=>   51 -  54   (ASN  106  - SER  109  <=> SER   51  - MET   54 )                          
 171: 6c70-A fpzk-A   112 - 115 <=>   58 -  61   (ALA  114  - ASN  117  <=> LYS   58  - GLY   61 )                          
 171: 6c70-A fpzk-A   217 - 220 <=>   62 -  65   (MET  234  - LEU  237  <=> PRO   62  - ILE   65 )                          
 171: 6c70-A fpzk-A   234 - 237 <=>   67 -  70   (MET  320  - ARG  323  <=> LYS   67  - MET   70 )                          
 171: 6c70-A fpzk-A   239 - 242 <=>   71 -  74   (ALA  325  - TYR  328  <=> TYR   71  - ARG   74 )                          
 171: 6c70-A fpzk-A   244 - 286 <=>   75 - 117   (VAL  330  - VAL  372  <=> PRO   75  - ASN  117 )                          
 171: 6c70-A fpzk-A   288 - 309 <=>  120 - 141   (GLY  374  - LEU  395  <=> HIS  120  - GLY  141 )                          
 172: 6c70-A frh0-A     7 -  11 <=>  152 - 156   (VAL    9  - LEU   13  <=> LEU  152  - THR  156 )                          
 172: 6c70-A frh0-A    15 -  23 <=>  158 - 166   (ARG   17  - PHE   25  <=> VAL  158  - ASN  166 )                          
 172: 6c70-A frh0-A    39 -  42 <=>  168 - 171   (TYR   41  - VAL   44  <=> ILE  168  - VAL  171 )                          
 172: 6c70-A frh0-A    45 -  48 <=>  210 - 213   (LEU   47  - LEU   50  <=> PHE  210  - PRO  213 )                          
 172: 6c70-A frh0-A   109 - 112 <=>  295 - 298   (PRO  111  - ALA  114  <=> GLY  295  - ILE  298 )                          
 172: 6c70-A frh0-A   113 - 150 <=>  300 - 337   (GLU  115  - ILE  152  <=> MET  300  - LEU  337 )                          
 172: 6c70-A frh0-A   160 - 163 <=> 1100 -1103   (ILE  177  - PHE  180  <=> ALA 1100  - PRO 1103 )                          
 172: 6c70-A frh0-A   164 - 167 <=> 1105 -1108   (TYR  181  - ASN  184  <=> LEU 1105  - MET 1108 )                          
 172: 6c70-A frh0-A   170 - 173 <=> 1128 -1131   (SER  187  - GLY  190  <=> PHE 1128  - HIS 1131 )                          
 172: 6c70-A frh0-A   174 - 217 <=> 1133 -1176   (HIS  191  - MET  234  <=> VAL 1133  - TYR 1176 )                          
 172: 6c70-A frh0-A   239 - 274 <=> 1178 -1213   (ALA  325  - ILE  360  <=> GLY 1178  - LEU 1213 )                          
 172: 6c70-A frh0-A   276 - 280 <=> 1214 -1218   (LEU  362  - ALA  366  <=> ILE 1214  - ARG 1218 )                          
 172: 6c70-A frh0-A   380 - 383 <=> 1220 -1223   (TYR  466  - VAL  469  <=> LEU 1220  - PHE 1223 )                          
 172: 6c70-A frh0-A   385 - 388 <=> 1224 -1227   (VAL  471  - LYS  474  <=> TYR 1224  - ARG 1227 )                          
 173: 6c70-A fqxk-A    29 -  35 <=>  149 - 155   (SER   31  - PRO   37  <=> LEU  149  - PHE  155 )                          
 173: 6c70-A fqxk-A    38 -  42 <=>  183 - 187   (ILE   40  - VAL   44  <=> ASP  183  - LYS  187 )                          
 173: 6c70-A fqxk-A    63 -  92 <=>  254 - 283   (ASP   65  - SER   94  <=> LEU  254  - PHE  283 )                          
 173: 6c70-A fqxk-A    94 -  97 <=>  284 - 287   (ILE   96  - LYS   99  <=> PHE  284  - SER  287 )                          
 173: 6c70-A fqxk-A   100 - 110 <=>  288 - 298   (ALA  102  - LEU  112  <=> LYS  288  - ILE  298 )                          
 173: 6c70-A fqxk-A   116 - 125 <=>  307 - 316   (ALA  118  - LYS  127  <=> LEU  307  - THR  316 )                          
 173: 6c70-A fqxk-A   251 - 284 <=>  322 - 355   (VAL  337  - THR  370  <=> LEU  322  - ARG  355 )                          
 174: 6c70-A fqt0-A    63 - 103 <=>   81 - 121   (ASP   65  - ASN  105  <=> VAL   81  - GLY  121 )                          
 174: 6c70-A fqt0-A   104 - 107 <=>  124 - 127   (ASN  106  - SER  109  <=> HIS  124  - ASP  127 )                          
 174: 6c70-A fqt0-A   165 - 169 <=>  349 - 353   (PRO  182  - MET  186  <=> LYS  349  - ALA  353 )                          
 174: 6c70-A fqt0-A   194 - 199 <=>  361 - 366   (SER  211  - PHE  216  <=> ARG  361  - THR  366 )                          
 174: 6c70-A fqt0-A   207 - 211 <=>  374 - 378   (CYS  224  - GLN  228  <=> VAL  374  - LEU  378 )                          
 174: 6c70-A fqt0-A   214 - 219 <=>  543 - 548   (LYS  231  - PRO  236  <=> GLN  543  - GLN  548 )                          
 174: 6c70-A fqt0-A   227 - 231 <=>  580 - 584   (GLY  313  - LYS  317  <=> SER  580  - MET  584 )                          
 174: 6c70-A fqt0-A   235 - 238 <=>  585 - 588   (LEU  321  - SER  324  <=> GLN  585  - ALA  588 )                          
 174: 6c70-A fqt0-A   244 - 250 <=>  590 - 596   (VAL  330  - VAL  336  <=> THR  590  - ARG  596 )                          
 174: 6c70-A fqt0-A   253 - 260 <=>  598 - 605   (LEU  339  - ALA  346  <=> GLY  598  - ILE  605 )                          
 174: 6c70-A fqt0-A   261 - 279 <=>  608 - 626   (TYR  347  - LEU  365  <=> VAL  608  - VAL  626 )                          
 174: 6c70-A fqt0-A   285 - 289 <=>  633 - 637   (LYS  371  - VAL  375  <=> VAL  633  - THR  637 )                          
 174: 6c70-A fqt0-A   369 - 372 <=>  778 - 781   (LEU  455  - SER  458  <=> ARG  778  - ARG  781 )                          
 174: 6c70-A fqt0-A   382 - 388 <=>  850 - 856   (MET  468  - LYS  474  <=> THR  850  - LEU  856 )                          
 175: 6c70-A flfm-A     5 -   9 <=>  178 - 182   (GLY    7  - ASP   11  <=> ALA  178  - GLN  182 )                          
 175: 6c70-A flfm-A    11 -  14 <=>  183 - 186   (LEU   13  - ILE   16  <=> GLN  183  - THR  186 )                          
 175: 6c70-A flfm-A    29 -  32 <=>  329 - 332   (SER   31  - LYS   34  <=> PRO  329  - HIS  332 )                          
 175: 6c70-A flfm-A    38 -  43 <=>  356 - 361   (ILE   40  - THR   45  <=> SER  356  - LEU  361 )                          
 175: 6c70-A flfm-A    67 -  94 <=>  434 - 461   (ASP   69  - ILE   96  <=> LYS  434  - ALA  461 )                          
 175: 6c70-A flfm-A   255 - 290 <=>  463 - 498   (THR  341  - ASN  376  <=> ALA  463  - ASN  498 )                          
 175: 6c70-A flfm-A   327 - 331 <=>  556 - 560   (ALA  413  - CYS  417  <=> HIS  556  - CYS  560 )                          
 176: 6c70-A fmzt-A    64 -  97 <=>   18 -  51   (ASP   66  - LYS   99  <=> GLU   18  - GLY   51 )                          
 176: 6c70-A fmzt-A   170 - 173 <=>   69 -  72   (SER  187  - GLY  190  <=> VAL   69  - ILE   72 )                          
 176: 6c70-A fmzt-A   175 - 178 <=>   73 -  76   (VAL  192  - LEU  195  <=> ASN   73  - GLU   76 )                          
 176: 6c70-A fmzt-A   226 - 231 <=>  125 - 130   (THR  243  - LYS  317  <=> ASP  125  - THR  130 )                          
 176: 6c70-A fmzt-A   248 - 284 <=>  168 - 204   (LYS  334  - THR  370  <=> LEU  168  - ILE  204 )                          
 176: 6c70-A fmzt-A   285 - 288 <=>  207 - 210   (LYS  371  - GLY  374  <=> PHE  207  - ASP  210 )                          
 176: 6c70-A fmzt-A   311 - 316 <=>  395 - 400   (CYS  397  - ARG  402  <=> THR  395  - ASN  400 )                          
 176: 6c70-A fmzt-A   318 - 322 <=>  401 - 405   (ILE  404  - SER  408  <=> ASP  401  - GLY  405 )                          
 176: 6c70-A fmzt-A   373 - 376 <=>  618 - 621   (VAL  459  - ALA  462  <=> SER  618  - LEU  621 )                          
 176: 6c70-A fmzt-A   385 - 388 <=>  861 - 864   (VAL  471  - LYS  474  <=> HIS  861  - ALA  864 )                          
 177: 6c70-A foem-A     8 -  11 <=>   20 -  23   (ALA   10  - LEU   13  <=> ARG   20  - ASP   23 )                          
 177: 6c70-A foem-A    14 -  17 <=>   24 -  27   (ILE   16  - MET   19  <=> MET   24  - ALA   27 )                          
 177: 6c70-A foem-A    36 -  63 <=>   29 -  56   (HIS   38  - ASP   65  <=> ASN   29  - ALA   56 )                          
 177: 6c70-A foem-A    64 -  73 <=>   61 -  70   (ASP   66  - ILE   75  <=> PRO   61  - ILE   70 )                          
 177: 6c70-A foem-A    75 -  78 <=>   71 -  74   (MET   77  - PHE   80  <=> ILE   71  - ILE   74 )                          
 177: 6c70-A foem-A    79 -  92 <=>   76 -  89   (LEU   81  - SER   94  <=> ILE   76  - ASP   89 )                          
 177: 6c70-A foem-A   261 - 286 <=>   91 - 116   (TYR  347  - VAL  372  <=> ARG   91  - TYR  116 )                          
 177: 6c70-A foem-A   287 - 318 <=>  222 - 253   (ASN  373  - ILE  404  <=> GLU  222  - LEU  253 )                          
 177: 6c70-A foem-A   383 - 387 <=>  333 - 337   (VAL  469  - LEU  473  <=> GLU  333  - ALA  337 )                          
 178: 6c70-A fm2h-A    63 -  66 <=>    1 -   4   (ASP   65  - ASP   68  <=> MET    1  - ASP    4 )                          
 178: 6c70-A fm2h-A    68 -  92 <=>    5 -  29   (LEU   70  - SER   94  <=> VAL    5  - LEU   29 )                          
 178: 6c70-A fm2h-A    95 -  98 <=>   30 -  33   (PHE   97  - THR  100  <=> VAL   30  - ASP   33 )                          
 178: 6c70-A fm2h-A   255 - 258 <=>   34 -  37   (THR  341  - GLY  344  <=> GLY   34  - VAL   37 )                          
 178: 6c70-A fm2h-A   262 - 286 <=>   38 -  62   (GLY  348  - VAL  372  <=> ARG   38  - HIS   62 )                          
 178: 6c70-A fm2h-A   374 - 377 <=>   66 -  69   (LEU  460  - VAL  463  <=> PRO   66  - ALA   69 )                          
 179: 6c70-A fo3o-A    63 -  91 <=>    2 -  30   (ASP   65  - ARG   93  <=> TRP    2  - SER   30 )                          
 179: 6c70-A fo3o-A   257 - 283 <=>   32 -  58   (VAL  343  - ALA  369  <=> SER   32  - VAL   58 )                          
 179: 6c70-A fo3o-A   284 - 287 <=>   60 -  63   (THR  370  - ASN  373  <=> VAL   60  - TYR   63 )                          
 179: 6c70-A fo3o-A   381 - 388 <=>   66 -  73   (PHE  467  - LYS  474  <=> PRO   66  - VAL   73 )                          
 180: 6c70-A fuyx-A    30 -  33 <=>  101 - 104   (GLU   32  - LYS   35  <=> ALA  101  - VAL  104 )                          
 180: 6c70-A fuyx-A    40 -  43 <=>  106 - 109   (CYS   42  - THR   45  <=> PRO  106  - ALA  109 )                          
 180: 6c70-A fuyx-A    47 -  50 <=>  110 - 113   (LEU   49  - GLN   52  <=> VAL  110  - PRO  113 )                          
 180: 6c70-A fuyx-A    63 -  66 <=>  353 - 356   (ASP   65  - ASP   68  <=> PRO  353  - ALA  356 )                          
 180: 6c70-A fuyx-A    69 -  91 <=>  358 - 380   (THR   71  - ARG   93  <=> HIS  358  - HIS  380 )                          
 180: 6c70-A fuyx-A   261 - 281 <=>  381 - 401   (TYR  347  - TYR  367  <=> TYR  381  - TYR  401 )                          
 180: 6c70-A fuyx-A   320 - 331 <=>  456 - 467   (GLU  406  - CYS  417  <=> CYS  456  - ILE  467 )                          
 180: 6c70-A fuyx-A   332 - 338 <=>  470 - 476   (HIS  418  - GLU  424  <=> ALA  470  - ALA  476 )                          
 180: 6c70-A fuyx-A   365 - 369 <=>  515 - 519   (VAL  451  - LEU  455  <=> SER  515  - ILE  519 )                          
 181: 6c70-A fp6f-A   289 - 316 <=>    1 -  28   (VAL  375  - ARG  402  <=> MET    1  - CYS   28 )                          
 181: 6c70-A fp6f-A   319 - 322 <=>   29 -  32   (GLU  405  - SER  408  <=> LYS   29  - ARG   32 )                          
 181: 6c70-A fp6f-A   351 - 357 <=>   33 -  39   (CYS  437  - ILE  443  <=> SER   33  - GLN   39 )                          
 181: 6c70-A fp6f-A   364 - 388 <=>   42 -  66   (THR  450  - LYS  474  <=> ARG   42  - GLN   66 )                          
 182: 6c70-A fk5h-A    35 -  42 <=>  472 - 479   (PRO   37  - VAL   44  <=> CYS  472  - ASP  479 )                          
 182: 6c70-A fk5h-A    52 -  56 <=>  501 - 505   (GLY   54  - VAL   58  <=> ILE  501  - THR  505 )                          
 182: 6c70-A fk5h-A    64 -  99 <=>  541 - 576   (ASP   66  - LEU  101  <=> THR  541  - TRP  576 )                          
 182: 6c70-A fk5h-A   256 - 259 <=>  577 - 580   (ALA  342  - ASP  345  <=> GLN  577  - PHE  580 )                          
 182: 6c70-A fk5h-A   261 - 280 <=>  581 - 600   (TYR  347  - ALA  366  <=> GLY  581  - LYS  600 )                          
 182: 6c70-A fk5h-A   283 - 286 <=>  601 - 604   (ALA  369  - VAL  372  <=> HIS  601  - THR  604 )                          
 182: 6c70-A fk5h-A   295 - 310 <=>  609 - 624   (THR  381  - PHE  396  <=> VAL  609  - GLU  624 )                          
 182: 6c70-A fk5h-A   370 - 383 <=>  626 - 639   (PHE  456  - VAL  469  <=> ALA  626  - ALA  639 )                          
 182: 6c70-A fk5h-A   385 - 388 <=>  640 - 643   (VAL  471  - LYS  474  <=> SER  640  - ASP  643 )                          
 183: 6c70-A fhfd-A    63 -  92 <=>  467 - 496   (ASP   65  - SER   94  <=> ARG  467  - ASN  496 )                          
 183: 6c70-A fhfd-A    95 -  98 <=>  497 - 500   (PHE   97  - THR  100  <=> ALA  497  - ASP  500 )                          
 183: 6c70-A fhfd-A   257 - 286 <=>  501 - 530   (VAL  343  - VAL  372  <=> HIS  501  - LEU  530 )                          
 183: 6c70-A fhfd-A   287 - 290 <=>  533 - 536   (ASN  373  - ASN  376  <=> VAL  533  - ARG  536 )                          
 183: 6c70-A fhfd-A   329 - 332 <=>  736 - 739   (TYR  415  - HIS  418  <=> GLY  736  - ILE  739 )                          
 183: 6c70-A fhfd-A   335 - 339 <=>  740 - 744   (ASP  421  - GLU  425  <=> THR  740  - ILE  744 )                          
 184: 6c70-A fhrl-A    42 -  45 <=>   20 -  23   (VAL   44  - LEU   47  <=> THR   20  - VAL   23 )                          
 184: 6c70-A fhrl-A    55 -  58 <=>   65 -  68   (ALA   57  - LEU   60  <=> ASN   65  - PHE   68 )                          
 184: 6c70-A fhrl-A    63 -  96 <=>   77 - 110   (ASP   65  - TYR   98  <=> ARG   77  - VAL  110 )                          
 184: 6c70-A fhrl-A    99 - 102 <=>  111 - 114   (LEU  101  - TRP  104  <=> GLY  111  - PRO  114 )                          
 184: 6c70-A fhrl-A   253 - 283 <=>  116 - 146   (LEU  339  - ALA  369  <=> ASP  116  - GLY  146 )                          
 184: 6c70-A fhrl-A   296 - 301 <=>  148 - 153   (VAL  382  - LEU  387  <=> SER  148  - SER  153 )                          
 184: 6c70-A fhrl-A   304 - 312 <=>  154 - 162   (LEU  390  - ILE  398  <=> LYS  154  - ASP  162 )                          
 184: 6c70-A fhrl-A   362 - 365 <=>  165 - 168   (PHE  448  - VAL  451  <=> ARG  165  - MET  168 )                          
 185: 6c70-A fvgn-A    64 -  90 <=>    1 -  27   (ASP   66  - VAL   92  <=> MET    1  - THR   27 )                          
 185: 6c70-A fvgn-A   258 - 284 <=>   29 -  55   (GLY  344  - THR  370  <=> LEU   29  - ASP   55 )                          
 185: 6c70-A fvgn-A   285 - 288 <=>   57 -  60   (LYS  371  - GLY  374  <=> MET   57  - GLN   60 )                          
 185: 6c70-A fvgn-A   290 - 294 <=>  129 - 133   (ASN  376  - ALA  380  <=> ASN  129  - ALA  133 )                          
 185: 6c70-A fvgn-A   323 - 333 <=>  361 - 371   (SER  409  - TRP  419  <=> ILE  361  - LEU  371 )                          
 185: 6c70-A fvgn-A   336 - 339 <=>  372 - 375   (GLY  422  - GLU  425  <=> LYS  372  - PRO  375 )                          
 185: 6c70-A fvgn-A   344 - 347 <=>  380 - 383   (VAL  430  - VAL  433  <=> PHE  380  - GLU  383 )                          
 186: 6c70-A ftvi-A    64 -  89 <=>   71 -  96   (ASP   66  - PRO   91  <=> GLU   71  - GLY   96 )                          
 186: 6c70-A ftvi-A    91 - 105 <=>   97 - 111   (ARG   93  - PRO  107  <=> GLN   97  - THR  111 )                          
 186: 6c70-A ftvi-A   248 - 251 <=>  113 - 116   (LYS  334  - VAL  337  <=> THR  113  - GLU  116 )                          
 186: 6c70-A ftvi-A   253 - 286 <=>  117 - 150   (LEU  339  - VAL  372  <=> ASP  117  - CYS  150 )                          
 186: 6c70-A ftvi-A   287 - 290 <=>  153 - 156   (ASN  373  - ASN  376  <=> ALA  153  - GLU  156 )                          
 187: 6c70-A fqsj-A     6 -  10 <=>    1 -   5   (LEU    8  - LEU   12  <=> MET    1  - CYS    5 )                          
 187: 6c70-A fqsj-A    13 -  17 <=>    8 -  12   (ASN   15  - MET   19  <=> LEU    8  - ASN   12 )                          
 187: 6c70-A fqsj-A   157 - 160 <=>   18 -  21   (ARG  174  - ILE  177  <=> MET   18  - ARG   21 )                          
 187: 6c70-A fqsj-A   188 - 191 <=>   23 -  26   (SER  205  - VAL  208  <=> VAL   23  - THR   26 )                          
 187: 6c70-A fqsj-A   195 - 199 <=>   27 -  31   (LEU  212  - PHE  216  <=> LEU   27  - PHE   31 )                          
 187: 6c70-A fqsj-A   290 - 313 <=>  129 - 152   (ASN  376  - PHE  399  <=> SER  129  - SER  152 )                          
 187: 6c70-A fqsj-A   354 - 359 <=>  156 - 161   (ALA  440  - GLY  445  <=> LYS  156  - TRP  161 )                          
 187: 6c70-A fqsj-A   364 - 388 <=>  163 - 187   (THR  450  - LYS  474  <=> ARG  163  - ARG  187 )                          
 188: 6c70-A fnfu-A    35 -  39 <=>  186 - 190   (PRO   37  - TYR   41  <=> ASN  186  - LEU  190 )                          
 188: 6c70-A fnfu-A    43 -  47 <=>  216 - 220   (THR   45  - LEU   49  <=> LEU  216  - VAL  220 )                          
 188: 6c70-A fnfu-A    49 -  53 <=>  294 - 298   (LEU   51  - MET   55  <=> VAL  294  - MET  298 )                          
 188: 6c70-A fnfu-A    60 -  63 <=>  325 - 328   (MET   62  - ASP   65  <=> THR  325  - PRO  328 )                          
 188: 6c70-A fnfu-A    67 -  96 <=>  384 - 413   (ASP   69  - TYR   98  <=> SER  384  - SER  413 )                          
 188: 6c70-A fnfu-A    99 - 102 <=>  415 - 418   (LEU  101  - TRP  104  <=> GLY  415  - GLU  418 )                          
 188: 6c70-A fnfu-A   256 - 259 <=>  422 - 425   (ALA  342  - ASP  345  <=> ASP  422  - VAL  425 )                          
 188: 6c70-A fnfu-A   261 - 277 <=>  427 - 443   (TYR  347  - THR  363  <=> ALA  427  - ALA  443 )                          
 188: 6c70-A fnfu-A   278 - 284 <=>  445 - 451   (LEU  364  - THR  370  <=> LEU  445  - GLY  451 )                          
 188: 6c70-A fnfu-A   298 - 303 <=>  453 - 458   (GLY  384  - THR  389  <=> ASN  453  - LEU  458 )                          
 188: 6c70-A fnfu-A   306 - 309 <=>  461 - 464   (GLN  392  - LEU  395  <=> ILE  461  - LEU  464 )                          
 188: 6c70-A fnfu-A   312 - 315 <=>  471 - 474   (ILE  398  - ASN  401  <=> GLU  471  - MET  474 )                          
 188: 6c70-A fnfu-A   365 - 379 <=>  475 - 489   (VAL  451  - THR  465  <=> ALA  475  - ALA  489 )                          
 188: 6c70-A fnfu-A   381 - 384 <=>  490 - 493   (PHE  467  - LEU  470  <=> LEU  490  - GLY  493 )                          
 189: 6c70-A fif4-A    63 -  96 <=>    6 -  39   (ASP   65  - TYR   98  <=> LEU    6  - GLN   39 )                          
 189: 6c70-A fif4-A   253 - 263 <=>  297 - 307   (LEU  339  - VAL  349  <=> THR  297  - VAL  307 )                          
 189: 6c70-A fif4-A   264 - 283 <=>  309 - 328   (ALA  350  - ALA  369  <=> LEU  309  - LYS  328 )                          
 189: 6c70-A fif4-A   285 - 290 <=>  329 - 334   (LYS  371  - ASN  376  <=> GLU  329  - ALA  334 )                          
 189: 6c70-A fif4-A   329 - 332 <=>  695 - 698   (TYR  415  - HIS  418  <=> LYS  695  - GLN  698 )                          
 189: 6c70-A fif4-A   336 - 342 <=>  799 - 805   (GLY  422  - THR  428  <=> THR  799  - ILE  805 )                          
 190: 6c70-A fs17-A    64 -  89 <=>   91 - 116   (ASP   66  - PRO   91  <=> LYS   91  - ARG  116 )                          
 190: 6c70-A fs17-A    91 - 100 <=>  117 - 126   (ARG   93  - ALA  102  <=> LEU  117  - LYS  126 )                          
 190: 6c70-A fs17-A   102 - 105 <=>  127 - 130   (TRP  104  - PRO  107  <=> PRO  127  - THR  130 )                          
 190: 6c70-A fs17-A   108 - 111 <=>  169 - 172   (HIS  110  - PHE  113  <=> HIS  169  - LEU  172 )                          
 190: 6c70-A fs17-A   112 - 122 <=>  174 - 184   (ALA  114  - ALA  124  <=> ALA  174  - SER  184 )                          
 190: 6c70-A fs17-A   249 - 283 <=>  187 - 221   (HIS  335  - ALA  369  <=> THR  187  - GLN  221 )                          
 190: 6c70-A fs17-A   284 - 287 <=>  223 - 226   (THR  370  - ASN  373  <=> SER  223  - LEU  226 )                          
 190: 6c70-A fs17-A   288 - 291 <=>  229 - 232   (GLY  374  - VAL  377  <=> ALA  229  - GLY  232 )                          
 190: 6c70-A fs17-A   329 - 333 <=>  340 - 344   (TYR  415  - TRP  419  <=> ASP  340  - VAL  344 )                          
 191: 6c70-A fst1-A    28 -  62 <=>   24 -  58   (TYR   30  - SER   64  <=> ASP   24  - GLU   58 )                          
 191: 6c70-A fst1-A    63 -  94 <=>   61 -  92   (ASP   65  - ILE   96  <=> GLY   61  - ASN   92 )                          
 191: 6c70-A fst1-A   248 - 277 <=>  253 - 282   (LYS  334  - THR  363  <=> ALA  253  - LYS  282 )                          
 192: 6c70-A fpw7-A    29 -  32 <=>  429 - 432   (SER   31  - LYS   34  <=> VAL  429  - LEU  432 )                          
 192: 6c70-A fpw7-A    34 -  37 <=>  463 - 466   (PHE   36  - ARG   39  <=> HIS  463  - LYS  466 )                          
 192: 6c70-A fpw7-A    45 -  49 <=>  501 - 505   (LEU   47  - LEU   51  <=> PRO  501  - ASP  505 )                          
 192: 6c70-A fpw7-A    59 -  62 <=>  538 - 541   (MET   61  - SER   64  <=> THR  538  - MET  541 )                          
 192: 6c70-A fpw7-A    64 -  81 <=>  542 - 559   (ASP   66  - PRO   83  <=> ASN  542  - SER  559 )                          
 192: 6c70-A fpw7-A   192 - 201 <=>  561 - 570   (SER  209  - SER  218  <=> LEU  561  - THR  570 )                          
 192: 6c70-A fpw7-A   219 - 224 <=>  583 - 588   (PRO  236  - SER  241  <=> ARG  583  - SER  588 )                          
 192: 6c70-A fpw7-A   228 - 231 <=>  590 - 593   (LEU  314  - LYS  317  <=> VAL  590  - SER  593 )                          
 192: 6c70-A fpw7-A   249 - 252 <=>  611 - 614   (HIS  335  - ARG  338  <=> SER  611  - LEU  614 )                          
 192: 6c70-A fpw7-A   255 - 258 <=>  615 - 618   (THR  341  - GLY  344  <=> THR  615  - ILE  618 )                          
 192: 6c70-A fpw7-A   261 - 288 <=>  620 - 647   (TYR  347  - GLY  374  <=> PRO  620  - SER  647 )                          
 192: 6c70-A fpw7-A   290 - 305 <=>  648 - 663   (ASN  376  - GLY  391  <=> GLN  648  - TYR  663 )                          
 192: 6c70-A fpw7-A   306 - 312 <=>  667 - 673   (GLN  392  - ILE  398  <=> GLY  667  - SER  673 )                          
 192: 6c70-A fpw7-A   313 - 316 <=>  675 - 678   (PHE  399  - ARG  402  <=> LEU  675  - VAL  678 )                          
 192: 6c70-A fpw7-A   319 - 322 <=>  679 - 682   (GLU  405  - SER  408  <=> GLU  679  - ALA  682 )                          
 192: 6c70-A fpw7-A   355 - 358 <=>  687 - 690   (MET  441  - SER  444  <=> THR  687  - THR  690 )                          
 192: 6c70-A fpw7-A   363 - 366 <=>  691 - 694   (PHE  449  - SER  452  <=> SER  691  - ALA  694 )                          
 192: 6c70-A fpw7-A   368 - 388 <=>  695 - 715   (ASP  454  - LYS  474  <=> ALA  695  - PHE  715 )                          
 193: 6c70-A fj0b-A     1 -   5 <=>    9 -  13   (PHE    3  - GLY    7  <=> VAL    9  - PHE   13 )                          
 193: 6c70-A fj0b-A    35 -  42 <=>  294 - 301   (PRO   37  - VAL   44  <=> VAL  294  - ALA  301 )                          
 193: 6c70-A fj0b-A    52 -  56 <=>  328 - 332   (GLY   54  - VAL   58  <=> PHE  328  - GLN  332 )                          
 193: 6c70-A fj0b-A    76 -  79 <=>  368 - 371   (LEU   78  - LEU   81  <=> HIS  368  - TYR  371 )                          
 193: 6c70-A fj0b-A   138 - 144 <=>  383 - 389   (ILE  140  - TRP  146  <=> PRO  383  - MET  389 )                          
 193: 6c70-A fj0b-A   172 - 213 <=>  417 - 458   (ALA  189  - LEU  230  <=> ARG  417  - LEU  458 )                          
 193: 6c70-A fj0b-A   234 - 237 <=>  464 - 467   (MET  320  - ARG  323  <=> ARG  464  - ILE  467 )                          
 193: 6c70-A fj0b-A   241 - 263 <=>  471 - 493   (LYS  327  - VAL  349  <=> GLU  471  - SER  493 )                          
 193: 6c70-A fj0b-A   269 - 272 <=>  507 - 510   (MET  355  - THR  358  <=> PRO  507  - TYR  510 )                          
 193: 6c70-A fj0b-A   304 - 331 <=>  512 - 539   (LEU  390  - CYS  417  <=> ILE  512  - LEU  539 )                          
 193: 6c70-A fj0b-A   341 - 353 <=>  541 - 553   (LYS  427  - LYS  439  <=> ASP  541  - LYS  553 )                          
 193: 6c70-A fj0b-A   361 - 364 <=>  561 - 564   (LYS  447  - THR  450  <=> GLY  561  - LEU  564 )                          
 193: 6c70-A fj0b-A   366 - 369 <=>  567 - 570   (SER  452  - LEU  455  <=> VAL  567  - PRO  570 )                          
 193: 6c70-A fj0b-A   373 - 377 <=>  691 - 695   (VAL  459  - VAL  463  <=> THR  691  - PHE  695 )                          
 193: 6c70-A fj0b-A   380 - 384 <=>  696 - 700   (TYR  466  - LEU  470  <=> SER  696  - LEU  700 )                          
 194: 6c70-A fux0-A    65 -  97 <=>   53 -  85   (VAL   67  - LYS   99  <=> PRO   53  - VAL   85 )                          
 194: 6c70-A fux0-A   103 - 106 <=>   89 -  92   (ASN  105  - ASN  108  <=> ASP   89  - PRO   92 )                          
 194: 6c70-A fux0-A   249 - 252 <=>   93 -  96   (HIS  335  - ARG  338  <=> LEU   93  - ASN   96 )                          
 194: 6c70-A fux0-A   254 - 260 <=>   97 - 103   (VAL  340  - ALA  346  <=> ASN   97  - GLY  103 )                          
 194: 6c70-A fux0-A   261 - 285 <=>  105 - 129   (TYR  347  - LYS  371  <=> ILE  105  - GLU  129 )                          
 194: 6c70-A fux0-A   286 - 289 <=>  131 - 134   (VAL  372  - VAL  375  <=> GLN  131  - ALA  134 )                          
 194: 6c70-A fux0-A   290 - 294 <=>  146 - 150   (ASN  376  - ALA  380  <=> ARG  146  - GLU  150 )                          
 194: 6c70-A fux0-A   306 - 309 <=>  198 - 201   (GLN  392  - LEU  395  <=> SER  198  - LYS  201 )                          
 194: 6c70-A fux0-A   329 - 333 <=>  287 - 291   (TYR  415  - TRP  419  <=> TYR  287  - GLN  291 )                          
 194: 6c70-A fux0-A   336 - 339 <=>  292 - 295   (GLY  422  - GLU  425  <=> ASN  292  - PHE  295 )                          
 194: 6c70-A fux0-A   371 - 378 <=>  498 - 505   (ALA  457  - VAL  464  <=> SER  498  - ILE  505 )                          
 194: 6c70-A fux0-A   385 - 388 <=>  596 - 599   (VAL  471  - LYS  474  <=> ILE  596  - ARG  599 )                          
 195: 6c70-A fs94-A    63 -  66 <=>   94 -  97   (ASP   65  - ASP   68  <=> PHE   94  - HIS   97 )                          
 195: 6c70-A fs94-A    68 -  88 <=>   98 - 118   (LEU   70  - PHE   90  <=> THR   98  - GLY  118 )                          
 195: 6c70-A fs94-A   195 - 198 <=>  120 - 123   (LEU  212  - LEU  215  <=> PRO  120  - ALA  123 )                          
 195: 6c70-A fs94-A   261 - 285 <=>  124 - 148   (TYR  347  - LYS  371  <=> GLY  124  - ALA  148 )                          
 195: 6c70-A fs94-A   288 - 301 <=>  168 - 181   (GLY  374  - LEU  387  <=> ILE  168  - CYS  181 )                          
 195: 6c70-A fs94-A   323 - 326 <=>  242 - 245   (SER  409  - GLU  412  <=> ARG  242  - LYS  245 )                          
 196: 6c70-A flai-A    63 -  93 <=>   51 -  81   (ASP   65  - LYS   95  <=> ILE   51  - PHE   81 )                          
 196: 6c70-A flai-A    95 - 101 <=>   82 -  88   (PHE   97  - ILE  103  <=> HIS   82  - THR   88 )                          
 196: 6c70-A flai-A   256 - 259 <=>   90 -  93   (ALA  342  - ASP  345  <=> CYS   90  - LEU   93 )                          
 196: 6c70-A flai-A   261 - 286 <=>   94 - 119   (TYR  347  - VAL  372  <=> GLU   94  - SER  119 )                          
 196: 6c70-A flai-A   287 - 290 <=>  121 - 124   (ASN  373  - ASN  376  <=> LEU  121  - THR  124 )                          
 196: 6c70-A flai-A   298 - 301 <=>  150 - 153   (GLY  384  - LEU  387  <=> THR  150  - ARG  153 )                          
 196: 6c70-A flai-A   381 - 386 <=>  230 - 235   (PHE  467  - GLN  472  <=> ILE  230  - VAL  235 )                          
 197: 6c70-A ftvm-A     1 -   6 <=>   21 -  26   (PHE    3  - LEU    8  <=> TYR   21  - PRO   26 )                          
 197: 6c70-A ftvm-A     9 -  12 <=>   27 -  30   (ASP   11  - PRO   14  <=> ILE   27  - GLY   30 )                          
 197: 6c70-A ftvm-A    32 -  35 <=>  318 - 321   (LYS   34  - PRO   37  <=> THR  318  - ASP  321 )                          
 197: 6c70-A ftvm-A    42 -  46 <=>  394 - 398   (VAL   44  - LEU   48  <=> GLY  394  - LYS  398 )                          
 197: 6c70-A ftvm-A    50 -  53 <=>  399 - 402   (GLN   52  - MET   55  <=> PRO  399  - ASP  402 )                          
 197: 6c70-A ftvm-A    55 -  60 <=>  403 - 408   (ALA   57  - MET   62  <=> ALA  403  - VAL  408 )                          
 197: 6c70-A ftvm-A    63 -  84 <=>  420 - 441   (ASP   65  - LYS   86  <=> SER  420  - LYS  441 )                          
 197: 6c70-A ftvm-A    86 -  90 <=>  442 - 446   (ILE   88  - VAL   92  <=> GLN  442  - PHE  446 )                          
 197: 6c70-A ftvm-A   258 - 281 <=>  451 - 474   (GLY  344  - TYR  367  <=> ASP  451  - LEU  474 )                          
 198: 6c70-A fifq-A    31 -  41 <=>  229 - 239   (GLY   33  - ILE   43  <=> ASN  229  - GLU  239 )                          
 198: 6c70-A fifq-A    45 -  48 <=>  260 - 263   (LEU   47  - LEU   50  <=> CYS  260  - ILE  263 )                          
 198: 6c70-A fifq-A    50 -  56 <=>  294 - 300   (GLN   52  - VAL   58  <=> TRP  294  - PRO  300 )                          
 198: 6c70-A fifq-A    59 -  62 <=>  301 - 304   (MET   61  - SER   64  <=> CYS  301  - PRO  304 )                          
 198: 6c70-A fifq-A    67 -  88 <=>  306 - 327   (ASP   69  - PHE   90  <=> PHE  306  - ARG  327 )                          
 198: 6c70-A fifq-A    90 -  95 <=>  328 - 333   (VAL   92  - PHE   97  <=> ASN  328  - ALA  333 )                          
 198: 6c70-A fifq-A   258 - 280 <=>  334 - 356   (GLY  344  - ALA  366  <=> ASP  334  - GLN  356 )                          
 198: 6c70-A fifq-A   283 - 291 <=>  357 - 365   (ALA  369  - VAL  377  <=> PRO  357  - THR  365 )                          
 198: 6c70-A fifq-A   295 - 298 <=>  384 - 387   (THR  381  - GLY  384  <=> PHE  384  - ASN  387 )                          
 198: 6c70-A fifq-A   299 - 315 <=>  389 - 405   (TYR  385  - ASN  401  <=> SER  389  - GLU  405 )                          
 198: 6c70-A fifq-A   355 - 358 <=>  408 - 411   (MET  441  - SER  444  <=> ASN  408  - SER  411 )                          
 198: 6c70-A fifq-A   361 - 364 <=>  412 - 415   (LYS  447  - THR  450  <=> LEU  412  - PHE  415 )                          
 198: 6c70-A fifq-A   368 - 376 <=>  419 - 427   (ASP  454  - ALA  462  <=> VAL  419  - ALA  427 )                          
 199: 6c70-A fvxm-A    64 - 105 <=>  106 - 147   (ASP   66  - PRO  107  <=> GLU  106  - VAL  147 )                          
 199: 6c70-A fvxm-A   108 - 112 <=>  229 - 233   (HIS  110  - ALA  114  <=> ARG  229  - LEU  233 )                          
 199: 6c70-A fvxm-A   249 - 261 <=>  273 - 285   (HIS  335  - TYR  347  <=> HIS  273  - SER  285 )                          
 199: 6c70-A fvxm-A   262 - 286 <=>  289 - 313   (GLY  348  - VAL  372  <=> GLU  289  - CYS  313 )                          
 199: 6c70-A fvxm-A   287 - 290 <=>  316 - 319   (ASN  373  - ASN  376  <=> LEU  316  - VAL  319 )                          
 199: 6c70-A fvxm-A   323 - 331 <=> 2425 -2433   (SER  409  - CYS  417  <=> LEU 2425  - GLN 2433 )                          
 199: 6c70-A fvxm-A   332 - 339 <=> 2435 -2442   (HIS  418  - GLU  425  <=> ARG 2435  - PRO 2442 )                          
 200: 6c70-A fick-A    64 -  88 <=>    2 -  26   (ASP   66  - PHE   90  <=> GLU    2  - LEU   26 )                          
 200: 6c70-A fick-A    94 - 105 <=>   29 -  40   (ILE   96  - PRO  107  <=> LEU   29  - GLY   40 )                          
 200: 6c70-A fick-A   106 - 109 <=>   42 -  45   (ASN  108  - PRO  111  <=> TYR   42  - ARG   45 )                          
 200: 6c70-A fick-A   239 - 285 <=>   47 -  93   (ALA  325  - LYS  371  <=> THR   47  - LEU   93 )                          
 200: 6c70-A fick-A   290 - 293 <=>   94 -  97   (ASN  376  - ALA  379  <=> PRO   94  - SER   97 )                          
 200: 6c70-A fick-A   295 - 312 <=>   98 - 115   (THR  381  - ILE  398  <=> THR   98  - ARG  115 )                          
 200: 6c70-A fick-A   327 - 330 <=>  138 - 141   (ALA  413  - SER  416  <=> THR  138  - LEU  141 )                          
 200: 6c70-A fick-A   331 - 336 <=>  143 - 148   (CYS  417  - GLY  422  <=> ALA  143  - GLU  148 )                          
 201: 6c70-A fk8m-A     2 -   5 <=>   83 -  86   (LYS    4  - GLY    7  <=> ASN   83  - ALA   86 )                          
 201: 6c70-A fk8m-A     7 -  10 <=>   88 -  91   (VAL    9  - LEU   12  <=> ALA   88  - GLU   91 )                          
 201: 6c70-A fk8m-A    24 -  31 <=>  124 - 131   (MET   26  - GLY   33  <=> THR  124  - ARG  131 )                          
 201: 6c70-A fk8m-A    38 -  41 <=>  142 - 145   (ILE   40  - ILE   43  <=> PRO  142  - SER  145 )                          
 201: 6c70-A fk8m-A    65 -  93 <=>  171 - 199   (VAL   67  - LYS   95  <=> GLN  171  - ARG  199 )                          
 201: 6c70-A fk8m-A    99 - 102 <=>  208 - 211   (LEU  101  - TRP  104  <=> VAL  208  - PHE  211 )                          
 201: 6c70-A fk8m-A   256 - 287 <=>  215 - 246   (ALA  342  - ASN  373  <=> ASN  215  - ARG  246 )                          
 201: 6c70-A fk8m-A   376 - 380 <=>  253 - 257   (ALA  462  - TYR  466  <=> LYS  253  - GLU  257 )                          
 201: 6c70-A fk8m-A   385 - 388 <=>  276 - 279   (VAL  471  - LYS  474  <=> PHE  276  - MET  279 )                          
 202: 6c70-A fmju-A    63 -  90 <=>  171 - 198   (ASP   65  - VAL   92  <=> LEU  171  - HIS  198 )                          
 202: 6c70-A fmju-A   257 - 286 <=>  200 - 229   (VAL  343  - VAL  372  <=> SER  200  - GLY  229 )                          
 202: 6c70-A fmju-A   287 - 290 <=>  232 - 235   (ASN  373  - ASN  376  <=> LYS  232  - THR  235 )                          
 202: 6c70-A fmju-A   332 - 338 <=>  462 - 468   (HIS  418  - GLU  424  <=> TRP  462  - ILE  468 )                          
 203: 6c70-A fsno-A    29 -  33 <=>    1 -   5   (SER   31  - LYS   35  <=> MET    1  - MET    5 )                          
 203: 6c70-A fsno-A    63 -  89 <=>   38 -  64   (ASP   65  - PRO   91  <=> MET   38  - GLY   64 )                          
 203: 6c70-A fsno-A    91 -  95 <=>   65 -  69   (ARG   93  - PHE   97  <=> LEU   65  - ALA   69 )                          
 203: 6c70-A fsno-A   257 - 286 <=>   70 -  99   (VAL  343  - VAL  372  <=> SER   70  - ALA   99 )                          
 203: 6c70-A fsno-A   290 - 309 <=>  105 - 124   (ASN  376  - LEU  395  <=> MET  105  - GLU  124 )                          
 203: 6c70-A fsno-A   310 - 313 <=>  126 - 129   (PHE  396  - PHE  399  <=> TYR  126  - GLY  129 )                          
 203: 6c70-A fsno-A   318 - 322 <=>  134 - 138   (ILE  404  - SER  408  <=> LYS  134  - SER  138 )                          
 204: 6c70-A fswb-A     2 -   5 <=>  218 - 221   (LYS    4  - GLY    7  <=> HIS  218  - SER  221 )                          
 204: 6c70-A fswb-A     7 -  10 <=>  223 - 226   (VAL    9  - LEU   12  <=> LEU  223  - ASP  226 )                          
 204: 6c70-A fswb-A    64 -  89 <=>  250 - 275   (ASP   66  - PRO   91  <=> GLN  250  - LYS  275 )                          
 204: 6c70-A fswb-A    91 - 102 <=>  276 - 287   (ARG   93  - TRP  104  <=> PHE  276  - THR  287 )                          
 204: 6c70-A fswb-A   103 - 106 <=>  291 - 294   (ASN  105  - ASN  108  <=> TYR  291  - GLY  294 )                          
 204: 6c70-A fswb-A   249 - 259 <=>  297 - 307   (HIS  335  - ASP  345  <=> SER  297  - LEU  307 )                          
 204: 6c70-A fswb-A   261 - 286 <=>  308 - 333   (TYR  347  - VAL  372  <=> PRO  308  - ARG  333 )                          
 204: 6c70-A fswb-A   287 - 290 <=>  336 - 339   (ASN  373  - ASN  376  <=> LEU  336  - ASP  339 )                          
 205: 6c70-A fhu5-A     1 -   4 <=>  549 - 552   (PHE    3  - GLN    6  <=> VAL  549  - VAL  552 )                          
 205: 6c70-A fhu5-A    50 -  63 <=>  630 - 643   (GLN   52  - ASP   65  <=> SER  630  - THR  643 )                          
 205: 6c70-A fhu5-A    66 - 106 <=>  677 - 717   (ASP   68  - ASN  108  <=> GLU  677  - TYR  717 )                          
 205: 6c70-A fhu5-A   108 - 116 <=>  773 - 781   (HIS  110  - ALA  118  <=> VAL  773  - LEU  781 )                          
 205: 6c70-A fhu5-A   258 - 286 <=>  800 - 828   (GLY  344  - VAL  372  <=> TRP  800  - LEU  828 )                          
 205: 6c70-A fhu5-A   287 - 292 <=>  832 - 837   (ASN  373  - TYR  378  <=> GLY  832  - ASP  837 )                          
 205: 6c70-A fhu5-A   294 - 311 <=>  838 - 855   (ALA  380  - CYS  397  <=> PRO  838  - GLN  855 )                          
 206: 6c70-A ftwd-A    32 -  35 <=>    2 -   5   (LYS   34  - PRO   37  <=> ALA    2  - MET    5 )                          
 206: 6c70-A ftwd-A    38 -  50 <=>    6 -  18   (ILE   40  - GLN   52  <=> THR    6  - LEU   18 )                          
 206: 6c70-A ftwd-A    69 -  72 <=>   23 -  26   (THR   71  - THR   74  <=> SER   23  - ALA   26 )                          
 206: 6c70-A ftwd-A   288 - 291 <=>   29 -  32   (GLY  374  - VAL  377  <=> GLY   29  - GLY   32 )                          
 206: 6c70-A ftwd-A   294 - 297 <=>   33 -  36   (ALA  380  - ILE  383  <=> GLY   33  - SER   36 )                          
 206: 6c70-A ftwd-A   299 - 324 <=>   37 -  62   (TYR  385  - VAL  410  <=> ALA   37  - GLY   62 )                          
 206: 6c70-A ftwd-A   354 - 358 <=>   65 -  69   (ALA  440  - SER  444  <=> GLU   65  - VAL   69 )                          
 206: 6c70-A ftwd-A   364 - 388 <=>   72 -  96   (THR  450  - LYS  474  <=> GLU   72  - ILE   96 )                          
 207: 6c70-A fqtm-A    50 -  62 <=>   82 -  94   (GLN   52  - SER   64  <=> MET   82  - LEU   94 )                          
 207: 6c70-A fqtm-A    64 -  89 <=>  152 - 177   (ASP   66  - PRO   91  <=> VAL  152  - SER  177 )                          
 207: 6c70-A fqtm-A    92 -  95 <=>  178 - 181   (SER   94  - PHE   97  <=> GLY  178  - VAL  181 )                          
 207: 6c70-A fqtm-A   260 - 287 <=>  182 - 209   (ALA  346  - ASN  373  <=> THR  182  - LEU  209 )                          
 207: 6c70-A fqtm-A   288 - 308 <=>  220 - 240   (GLY  374  - PHE  394  <=> TYR  220  - PRO  240 )                          
 207: 6c70-A fqtm-A   370 - 373 <=>  241 - 244   (PHE  456  - VAL  459  <=> LYS  241  - PRO  244 )                          
 207: 6c70-A fqtm-A   374 - 382 <=>  246 - 254   (LEU  460  - MET  468  <=> ASP  246  - MET  254 )                          
 208: 6c70-A frhf-A   165 - 169 <=>    5 -   9   (PRO  182  - MET  186  <=> LYS    5  - ARG    9 )                          
 208: 6c70-A frhf-A   289 - 331 <=>   14 -  56   (VAL  375  - CYS  417  <=> THR   14  - SER   56 )                          
 208: 6c70-A frhf-A   333 - 336 <=>   57 -  60   (TRP  419  - GLY  422  <=> PRO   57  - GLY   60 )                          
 208: 6c70-A frhf-A   340 - 343 <=>   61 -  64   (ALA  426  - PHE  429  <=> GLN   61  - GLU   64 )                          
 208: 6c70-A frhf-A   345 - 355 <=>   65 -  75   (GLN  431  - MET  441  <=> GLU   65  - LEU   75 )                          
 208: 6c70-A frhf-A   356 - 359 <=>   79 -  82   (SER  442  - GLY  445  <=> GLU   79  - ASN   82 )                          
 208: 6c70-A frhf-A   364 - 380 <=>   83 -  99   (THR  450  - TYR  466  <=> MET   83  - ASP   99 )                          
 208: 6c70-A frhf-A   382 - 388 <=>  100 - 106   (MET  468  - LYS  474  <=> PRO  100  - GLU  106 )                          
 209: 6c70-A fike-A    28 -  39 <=>  137 - 148   (TYR   30  - TYR   41  <=> GLU  137  - PRO  148 )                          
 209: 6c70-A fike-A    41 -  44 <=>  149 - 152   (ILE   43  - LEU   46  <=> HIS  149  - ARG  152 )                          
 209: 6c70-A fike-A    65 -  89 <=>  209 - 233   (VAL   67  - PRO   91  <=> SER  209  - ALA  233 )                          
 209: 6c70-A fike-A    91 - 102 <=>  234 - 245   (ARG   93  - TRP  104  <=> ILE  234  - LEU  245 )                          
 209: 6c70-A fike-A   252 - 285 <=>  248 - 281   (ARG  338  - LYS  371  <=> GLU  248  - VAL  281 )                          
 209: 6c70-A fike-A   288 - 292 <=>  285 - 289   (GLY  374  - TYR  378  <=> GLY  285  - GLU  289 )                          
 209: 6c70-A fike-A   295 - 298 <=>  290 - 293   (THR  381  - GLY  384  <=> PHE  290  - MET  293 )                          
 209: 6c70-A fike-A   304 - 307 <=>  355 - 358   (LEU  390  - VAL  393  <=> ILE  355  - GLY  358 )                          
 209: 6c70-A fike-A   308 - 311 <=>  377 - 380   (PHE  394  - CYS  397  <=> CYS  377  - LYS  380 )                          
 209: 6c70-A fike-A   374 - 378 <=>  382 - 386   (LEU  460  - VAL  464  <=> ASP  382  - PHE  386 )                          
 209: 6c70-A fike-A   382 - 386 <=>  387 - 391   (MET  468  - GLN  472  <=> THR  387  - LYS  391 )                          
 210: 6c70-A fvm7-A    32 -  60 <=>   61 -  89   (LYS   34  - MET   62  <=> ILE   61  - ARG   89 )                          
 210: 6c70-A fvm7-A    62 -  67 <=>   92 -  97   (SER   64  - ASP   69  <=> LYS   92  - VAL   97 )                          
 210: 6c70-A fvm7-A    69 -  99 <=>   98 - 128   (THR   71  - LEU  101  <=> SER   98  - PRO  128 )                          
 210: 6c70-A fvm7-A   256 - 282 <=>  129 - 155   (ALA  342  - GLN  368  <=> TRP  129  - SER  155 )                          
 210: 6c70-A fvm7-A   284 - 287 <=>  156 - 159   (THR  370  - ASN  373  <=> LEU  156  - GLY  159 )                          
 210: 6c70-A fvm7-A   292 - 297 <=>  160 - 165   (TYR  378  - ILE  383  <=> MET  160  - PHE  165 )                          
 210: 6c70-A fvm7-A   319 - 333 <=>  378 - 392   (GLU  405  - TRP  419  <=> SER  378  - GLU  392 )                          
 210: 6c70-A fvm7-A   342 - 346 <=>  395 - 399   (THR  428  - ILE  432  <=> ILE  395  - ARG  399 )                          
 211: 6c70-A fmwa-A    64 -  93 <=>  913 - 942   (ASP   66  - LYS   95  <=> ALA  913  - GLY  942 )                          
 211: 6c70-A fmwa-A    96 -  99 <=>  988 - 991   (TYR   98  - LEU  101  <=> TYR  988  - LEU  991 )                          
 211: 6c70-A fmwa-A   126 - 129 <=> 1002 -1005   (MET  128  - LEU  131  <=> GLY 1002  - LYS 1005 )                          
 211: 6c70-A fmwa-A   173 - 179 <=> 1035 -1041   (GLY  190  - ILE  196  <=> ARG 1035  - ASP 1041 )                          
 211: 6c70-A fmwa-A   184 - 187 <=> 1042 -1045   (TYR  201  - ILE  204  <=> PHE 1042  - ALA 1045 )                          
 211: 6c70-A fmwa-A   189 - 193 <=> 1046 -1050   (MET  206  - ASN  210  <=> LEU 1046  - TYR 1050 )                          
 211: 6c70-A fmwa-A   259 - 262 <=> 1053 -1056   (ASP  345  - GLY  348  <=> ALA 1053  - MET 1056 )                          
 211: 6c70-A fmwa-A   264 - 283 <=> 1099 -1118   (ALA  350  - ALA  369  <=> LYS 1099  - ASN 1118 )                          
 211: 6c70-A fmwa-A   284 - 287 <=> 1120 -1123   (THR  370  - ASN  373  <=> ALA 1120  - GLU 1123 )                          
 211: 6c70-A fmwa-A   288 - 291 <=> 1126 -1129   (GLY  374  - VAL  377  <=> LEU 1126  - LEU 1129 )                          
 211: 6c70-A fmwa-A   332 - 336 <=> 1196 -1200   (HIS  418  - GLY  422  <=> THR 1196  - GLU 1200 )                          
 212: 6c70-A fnyb-A    61 -  79 <=>   21 -  39   (GLU   63  - LEU   81  <=> ALA   21  - MET   39 )                          
 212: 6c70-A fnyb-A    80 -  98 <=>   41 -  59   (HIS   82  - THR  100  <=> PHE   41  - MET   59 )                          
 212: 6c70-A fnyb-A   256 - 263 <=>   60 -  67   (ALA  342  - VAL  349  <=> GLY   60  - HIS   67 )                          
 212: 6c70-A fnyb-A   264 - 277 <=>   69 -  82   (ALA  350  - THR  363  <=> LEU   69  - PHE   82 )                          
 212: 6c70-A fnyb-A   278 - 286 <=>   84 -  92   (LEU  364  - VAL  372  <=> PHE   84  - ALA   92 )                          
 212: 6c70-A fnyb-A   287 - 290 <=>   95 -  98   (ASN  373  - ASN  376  <=> LYS   95  - GLY   98 )                          
 212: 6c70-A fnyb-A   378 - 387 <=>  106 - 115   (VAL  464  - LEU  473  <=> THR  106  - ALA  115 )                          
 213: 6c70-A fqts-A    36 -  39 <=>    2 -   5   (HIS   38  - TYR   41  <=> ALA    2  - MET    5 )                          
 213: 6c70-A fqts-A    41 -  60 <=>    6 -  25   (ILE   43  - MET   62  <=> THR    6  - CYS   25 )                          
 213: 6c70-A fqts-A    63 -  89 <=>   53 -  79   (ASP   65  - PRO   91  <=> ILE   53  - THR   79 )                          
 213: 6c70-A fqts-A    91 -  94 <=>   80 -  83   (ARG   93  - ILE   96  <=> LEU   80  - HIS   83 )                          
 213: 6c70-A fqts-A   260 - 280 <=>   84 - 104   (ALA  346  - ALA  366  <=> ASP   84  - SER  104 )                          
 213: 6c70-A fqts-A   283 - 289 <=>  105 - 111   (ALA  369  - VAL  375  <=> ARG  105  - ALA  111 )                          
 213: 6c70-A fqts-A   325 - 328 <=>  149 - 152   (MET  411  - ALA  414  <=> PRO  149  - ASP  152 )                          
 213: 6c70-A fqts-A   329 - 332 <=>  196 - 199   (TYR  415  - HIS  418  <=> ALA  196  - ALA  199 )                          
 213: 6c70-A fqts-A   335 - 338 <=>  200 - 203   (ASP  421  - GLU  424  <=> THR  200  - PRO  203 )                          
 214: 6c70-A fqux-A    63 -  88 <=>  127 - 152   (ASP   65  - PHE   90  <=> CYS  127  - ARG  152 )                          
 214: 6c70-A fqux-A    89 -  92 <=>  154 - 157   (PRO   91  - SER   94  <=> LEU  154  - ARG  157 )                          
 214: 6c70-A fqux-A    97 - 100 <=>  163 - 166   (LYS   99  - ALA  102  <=> GLY  163  - ARG  166 )                          
 214: 6c70-A fqux-A   102 - 106 <=>  167 - 171   (TRP  104  - ASN  108  <=> ARG  167  - ASP  171 )                          
 214: 6c70-A fqux-A   261 - 286 <=>  188 - 213   (TYR  347  - VAL  372  <=> ARG  188  - LYS  213 )                          
 214: 6c70-A fqux-A   287 - 290 <=>  216 - 219   (ASN  373  - ASN  376  <=> ARG  216  - GLY  219 )                          
 214: 6c70-A fqux-A   334 - 338 <=>  398 - 402   (TYR  420  - GLU  424  <=> ARG  398  - CYS  402 )                          
 215: 6c70-A fikp-A    24 -  27 <=>   58 -  61   (MET   26  - TYR   29  <=> ARG   58  - LEU   61 )                          
 215: 6c70-A fikp-A    42 -  49 <=>   98 - 105   (VAL   44  - LEU   51  <=> ASP   98  - ARG  105 )                          
 215: 6c70-A fikp-A    89 -  92 <=>  114 - 117   (PRO   91  - SER   94  <=> HIS  114  - LEU  117 )                          
 215: 6c70-A fikp-A   123 - 149 <=>  189 - 215   (ILE  125  - PHE  151  <=> PRO  189  - LEU  215 )                          
 215: 6c70-A fikp-A   169 - 173 <=>  264 - 268   (MET  186  - GLY  190  <=> PHE  264  - SER  268 )                          
 215: 6c70-A fikp-A   174 - 226 <=>  270 - 322   (HIS  191  - THR  243  <=> TYR  270  - ARG  322 )                          
 215: 6c70-A fikp-A   227 - 258 <=>  328 - 359   (GLY  313  - GLY  344  <=> GLY  328  - THR  359 )                          
 215: 6c70-A fikp-A   260 - 271 <=>  360 - 371   (ALA  346  - THR  357  <=> ILE  360  - GLU  371 )                          
 216: 6c70-A fi0p-A    64 -  91 <=>  394 - 421   (ASP   66  - ARG   93  <=> GLU  394  - MET  421 )                          
 216: 6c70-A fi0p-A    92 -  95 <=>  427 - 430   (SER   94  - PHE   97  <=> GLU  427  - TYR  430 )                          
 216: 6c70-A fi0p-A   259 - 284 <=>  432 - 457   (ASP  345  - THR  370  <=> MET  432  - ARG  457 )                          
 216: 6c70-A fi0p-A   285 - 290 <=>  459 - 464   (LYS  371  - ASN  376  <=> MET  459  - GLU  464 )                          
 216: 6c70-A fi0p-A   322 - 329 <=>  570 - 577   (SER  408  - TYR  415  <=> LEU  570  - VAL  577 )                          
 216: 6c70-A fi0p-A   330 - 333 <=>  579 - 582   (SER  416  - TRP  419  <=> ALA  579  - ILE  582 )                          
 216: 6c70-A fi0p-A   334 - 339 <=>  584 - 589   (TYR  420  - GLU  425  <=> HIS  584  - ASP  589 )                          
 217: 6c70-A fq2t-A    58 -  63 <=>  152 - 157   (LEU   60  - ASP   65  <=> ALA  152  - ARG  157 )                          
 217: 6c70-A fq2t-A   169 - 215 <=>  213 - 259   (MET  186  - ALA  232  <=> GLU  213  - GLY  259 )                          
 217: 6c70-A fq2t-A   217 - 220 <=>  260 - 263   (MET  234  - LEU  237  <=> CYS  260  - ALA  263 )                          
 217: 6c70-A fq2t-A   232 - 235 <=>  267 - 270   (GLN  318  - LEU  321  <=> ARG  267  - HIS  270 )                          
 217: 6c70-A fq2t-A   241 - 245 <=>  272 - 276   (LYS  327  - GLU  331  <=> CYS  272  - ALA  276 )                          
 217: 6c70-A fq2t-A   248 - 251 <=>  277 - 280   (LYS  334  - VAL  337  <=> ASP  277  - VAL  280 )                          
 217: 6c70-A fq2t-A   255 - 275 <=>  281 - 301   (THR  341  - THR  361  <=> PRO  281  - ARG  301 )                          
 217: 6c70-A fq2t-A   278 - 281 <=>  302 - 305   (LEU  364  - TYR  367  <=> ASP  302  - PHE  305 )                          
 217: 6c70-A fq2t-A   283 - 286 <=>  306 - 309   (ALA  369  - VAL  372  <=> ILE  306  - SER  309 )                          
 217: 6c70-A fq2t-A   292 - 295 <=>  310 - 313   (TYR  378  - THR  381  <=> PRO  310  - THR  313 )                          
 217: 6c70-A fq2t-A   297 - 313 <=>  314 - 330   (ILE  383  - PHE  399  <=> THR  314  - SER  330 )                          
 217: 6c70-A fq2t-A   364 - 376 <=>  332 - 344   (THR  450  - ALA  462  <=> LEU  332  - TYR  344 )                          
 218: 6c70-A fj3w-A    63 -  97 <=> 1049 -1083   (ASP   65  - LYS   99  <=> LYS 1049  - VAL 1083 )                          
 218: 6c70-A fj3w-A   182 - 185 <=> 1095 -1098   (PHE  199  - LEU  202  <=> HIS 1095  - ASP 1098 )                          
 218: 6c70-A fj3w-A   188 - 191 <=> 1099 -1102   (SER  205  - VAL  208  <=> ASP 1099  - LEU 1102 )                          
 218: 6c70-A fj3w-A   193 - 213 <=> 1104 -1124   (ASN  210  - LEU  230  <=> LEU 1104  - ASP 1124 )                          
 218: 6c70-A fj3w-A   245 - 248 <=> 1126 -1129   (GLU  331  - LYS  334  <=> SER 1126  - THR 1129 )                          
 218: 6c70-A fj3w-A   254 - 259 <=> 1133 -1138   (VAL  340  - ASP  345  <=> ILE 1133  - SER 1138 )                          
 218: 6c70-A fj3w-A   261 - 286 <=> 1139 -1164   (TYR  347  - VAL  372  <=> LEU 1139  - LEU 1164 )                          
 218: 6c70-A fj3w-A   287 - 290 <=> 1167 -1170   (ASN  373  - ASN  376  <=> THR 1167  - ARG 1170 )                          
 219: 6c70-A fuzx-A    64 -  75 <=>  461 - 472   (ASP   66  - MET   77  <=> GLU  461  - LEU  472 )                          
 219: 6c70-A fuzx-A    76 -  88 <=>  474 - 486   (LEU   78  - PHE   90  <=> ARG  474  - ASN  486 )                          
 219: 6c70-A fuzx-A    89 -  92 <=>  491 - 494   (PRO   91  - SER   94  <=> ILE  491  - GLU  494 )                          
 219: 6c70-A fuzx-A   261 - 283 <=>  497 - 519   (TYR  347  - ALA  369  <=> GLN  497  - ALA  519 )                          
 219: 6c70-A fuzx-A   284 - 289 <=>  521 - 526   (THR  370  - VAL  375  <=> VAL  521  - VAL  526 )                          
 220: 6c70-A fqha-A    65 -  88 <=>  146 - 169   (VAL   67  - PHE   90  <=> THR  146  - LYS  169 )                          
 220: 6c70-A fqha-A    90 -  93 <=>  170 - 173   (VAL   92  - LYS   95  <=> LYS  170  - PRO  173 )                          
 220: 6c70-A fqha-A    99 - 102 <=>  177 - 180   (LEU  101  - TRP  104  <=> GLU  177  - LEU  180 )                          
 220: 6c70-A fqha-A   249 - 286 <=>  181 - 218   (HIS  335  - VAL  372  <=> ASP  181  - LEU  218 )                          
 220: 6c70-A fqha-A   287 - 291 <=>  221 - 225   (ASN  373  - VAL  377  <=> ASN  221  - VAL  225 )                          
 220: 6c70-A fqha-A   328 - 331 <=>  438 - 441   (ALA  414  - CYS  417  <=> HIS  438  - PHE  441 )                          
 220: 6c70-A fqha-A   332 - 338 <=>  444 - 450   (HIS  418  - GLU  424  <=> HIS  444  - GLU  450 )                          
 221: 6c70-A fmpa-A    28 -  32 <=>   57 -  61   (TYR   30  - LYS   34  <=> GLU   57  - ASN   61 )                          
 221: 6c70-A fmpa-A    33 -  43 <=>   63 -  73   (LYS   35  - THR   45  <=> ALA   63  - ALA   73 )                          
 221: 6c70-A fmpa-A    45 -  56 <=>   75 -  86   (LEU   47  - VAL   58  <=> MET   75  - ARG   86 )                          
 221: 6c70-A fmpa-A   147 - 151 <=>   92 -  96   (ILE  149  - GLU  153  <=> LEU   92  - GLN   96 )                          
 221: 6c70-A fmpa-A   290 - 324 <=>   97 - 131   (ASN  376  - VAL  410  <=> SER   97  - GLY  131 )                          
 221: 6c70-A fmpa-A   366 - 388 <=>  141 - 163   (SER  452  - LYS  474  <=> MET  141  - MET  163 )                          
 222: 6c70-A fm3r-A    63 -  66 <=>    2 -   5   (ASP   65  - ASP   68  <=> MET    2  - VAL    5 )                          
 222: 6c70-A fm3r-A    69 -  90 <=>    6 -  27   (THR   71  - VAL   92  <=> LEU    6  - VAL   27 )                          
 222: 6c70-A fm3r-A    96 -  99 <=>   29 -  32   (TYR   98  - LEU  101  <=> THR   29  - HIS   32 )                          
 222: 6c70-A fm3r-A   191 - 195 <=>   36 -  40   (VAL  208  - LEU  212  <=> SER   36  - GLY   40 )                          
 222: 6c70-A fm3r-A   252 - 286 <=>   47 -  81   (ARG  338  - VAL  372  <=> GLN   47  - PHE   81 )                          
 222: 6c70-A fm3r-A   287 - 290 <=>   84 -  87   (ASN  373  - ASN  376  <=> HIS   84  - GLU   87 )                          
 223: 6c70-A fn9u-A    64 - 102 <=>   55 -  93   (ASP   66  - TRP  104  <=> LYS   55  - GLY   93 )                          
 223: 6c70-A fn9u-A   203 - 209 <=>   99 - 105   (LEU  220  - GLN  226  <=> GLY   99  - LEU  105 )                          
 223: 6c70-A fn9u-A   246 - 249 <=>  109 - 112   (ARG  332  - HIS  335  <=> ILE  109  - LYS  112 )                          
 223: 6c70-A fn9u-A   254 - 286 <=>  341 - 373   (VAL  340  - VAL  372  <=> VAL  341  - GLY  373 )                          
 223: 6c70-A fn9u-A   287 - 290 <=>  376 - 379   (ASN  373  - ASN  376  <=> LEU  376  - LEU  379 )                          
 224: 6c70-A fsvd-A    35 -  39 <=>  702 - 706   (PRO   37  - TYR   41  <=> ARG  702  - ASN  706 )                          
 224: 6c70-A fsvd-A    50 -  53 <=>  725 - 728   (GLN   52  - MET   55  <=> SER  725  - GLN  728 )                          
 224: 6c70-A fsvd-A    55 -  60 <=>  729 - 734   (ALA   57  - MET   62  <=> SER  729  - THR  734 )                          
 224: 6c70-A fsvd-A    68 -  96 <=>  736 - 764   (LEU   70  - TYR   98  <=> PRO  736  - ALA  764 )                          
 224: 6c70-A fsvd-A   259 - 290 <=>  767 - 798   (ASP  345  - ASN  376  <=> PRO  767  - GLY  798 )                          
 224: 6c70-A fsvd-A   321 - 327 <=>  871 - 877   (SER  407  - ALA  413  <=> SER  871  - PRO  877 )                          
 224: 6c70-A fsvd-A   342 - 349 <=>  904 - 911   (THR  428  - GLN  435  <=> ASN  904  - GLY  911 )                          
 225: 6c70-A folk-A    63 -  91 <=>   23 -  51   (ASP   65  - ARG   93  <=> ALA   23  - PRO   51 )                          
 225: 6c70-A folk-A   260 - 285 <=>   52 -  77   (ALA  346  - LYS  371  <=> ASP   52  - ILE   77 )                          
 225: 6c70-A folk-A   385 - 388 <=>   79 -  82   (VAL  471  - LYS  474  <=> ASN   79  - SER   82 )                          
 226: 6c70-A fr09-A    69 -  86 <=>    1 -  18   (THR   71  - ILE   88  <=> MET    1  - GLY   18 )                          
 226: 6c70-A fr09-A    88 -  93 <=>   19 -  24   (PHE   90  - LYS   95  <=> PHE   19  - TYR   24 )                          
 226: 6c70-A fr09-A   260 - 283 <=>   25 -  48   (ALA  346  - ALA  369  <=> PHE   25  - SER   48 )                          
 226: 6c70-A fr09-A   296 - 312 <=>   49 -  65   (VAL  382  - ILE  398  <=> ASN   49  - MET   65 )                          
 226: 6c70-A fr09-A   365 - 378 <=>   68 -  81   (VAL  451  - VAL  464  <=> LYS   68  - ALA   81 )                          
 227: 6c70-A fjla-A    63 -  88 <=>  122 - 147   (ASP   65  - PHE   90  <=> THR  122  - CYS  147 )                          
 227: 6c70-A fjla-A    91 -  97 <=>  148 - 154   (ARG   93  - LYS   99  <=> THR  148  - SER  154 )                          
 227: 6c70-A fjla-A   100 - 103 <=>  172 - 175   (ALA  102  - ASN  105  <=> LEU  172  - ARG  175 )                          
 227: 6c70-A fjla-A   104 - 107 <=>  181 - 184   (ASN  106  - SER  109  <=> ALA  181  - GLU  184 )                          
 227: 6c70-A fjla-A   194 - 197 <=>  200 - 203   (SER  211  - VAL  214  <=> VAL  200  - GLU  203 )                          
 227: 6c70-A fjla-A   263 - 285 <=>  208 - 230   (VAL  349  - LYS  371  <=> GLY  208  - LEU  230 )                          
 228: 6c70-A fixh-A    63 -  91 <=>   30 -  58   (ASP   65  - ARG   93  <=> GLY   30  - GLN   58 )                          
 228: 6c70-A fixh-A   260 - 289 <=>   61 -  90   (ALA  346  - VAL  375  <=> ARG   61  - LEU   90 )                          
 228: 6c70-A fixh-A   316 - 324 <=>  344 - 352   (ARG  402  - VAL  410  <=> ASP  344  - ARG  352 )                          
 228: 6c70-A fixh-A   334 - 339 <=>  363 - 368   (TYR  420  - GLU  425  <=> ILE  363  - LEU  368 )                          
 229: 6c70-A fvnr-A    15 -  18 <=>  282 - 285   (ARG   17  - GLN   20  <=> ASP  282  - VAL  285 )                          
 229: 6c70-A fvnr-A    63 -  95 <=>  321 - 353   (ASP   65  - PHE   97  <=> ALA  321  - ASP  353 )                          
 229: 6c70-A fvnr-A   259 - 281 <=>  355 - 377   (ASP  345  - TYR  367  <=> ASP  355  - LEU  377 )                          
 229: 6c70-A fvnr-A   284 - 289 <=>  378 - 383   (THR  370  - VAL  375  <=> PRO  378  - ASP  383 )                          
 229: 6c70-A fvnr-A   324 - 327 <=>  454 - 457   (VAL  410  - ALA  413  <=> ASN  454  - ASN  457 )                          
 229: 6c70-A fvnr-A   329 - 332 <=>  755 - 758   (TYR  415  - HIS  418  <=> HIS  755  - ARG  758 )                          
 229: 6c70-A fvnr-A   333 - 339 <=>  761 - 767   (TRP  419  - GLU  425  <=> ARG  761  - THR  767 )                          
 230: 6c70-A fjnc-A    19 -  22 <=>    1 -   4   (GLY   21  - HIS   24  <=> MET    1  - ASP    4 )                          
 230: 6c70-A fjnc-A    65 -  89 <=>   21 -  45   (VAL   67  - PRO   91  <=> GLU   21  - TYR   45 )                          
 230: 6c70-A fjnc-A    91 -  94 <=>   46 -  49   (ARG   93  - ILE   96  <=> GLU   46  - ASN   49 )                          
 230: 6c70-A fjnc-A   259 - 286 <=>   51 -  78   (ASP  345  - VAL  372  <=> THR   51  - LYS   78 )                          
 230: 6c70-A fjnc-A   287 - 290 <=>   80 -  83   (ASN  373  - ASN  376  <=> GLY   80  - ASN   83 )                          
 230: 6c70-A fjnc-A   305 - 308 <=>  200 - 203   (GLY  391  - PHE  394  <=> SER  200  - LEU  203 )                          
 230: 6c70-A fjnc-A   317 - 321 <=>  237 - 241   (LEU  403  - SER  407  <=> SER  237  - SER  241 )                          
 230: 6c70-A fjnc-A   322 - 332 <=>  283 - 293   (SER  408  - HIS  418  <=> LEU  283  - ARG  293 )                          
 230: 6c70-A fjnc-A   337 - 345 <=>  433 - 441   (SER  423  - GLN  431  <=> HIS  433  - GLY  441 )                          
 231: 6c70-A fp2f-A    64 -  89 <=>   20 -  45   (ASP   66  - PRO   91  <=> CYS   20  - ARG   45 )                          
 231: 6c70-A fp2f-A    91 - 102 <=>   46 -  57   (ARG   93  - TRP  104  <=> LEU   46  - ASP   57 )                          
 231: 6c70-A fp2f-A   126 - 129 <=>   63 -  66   (MET  128  - LEU  131  <=> PHE   63  - THR   66 )                          
 231: 6c70-A fp2f-A   251 - 261 <=>   70 -  80   (VAL  337  - TYR  347  <=> THR   70  - GLU   80 )                          
 231: 6c70-A fp2f-A   262 - 285 <=>   84 - 107   (GLY  348  - LYS  371  <=> GLY   84  - LEU  107 )                          
 231: 6c70-A fp2f-A   286 - 289 <=>  110 - 113   (VAL  372  - VAL  375  <=> ASN  110  - ALA  113 )                          
 231: 6c70-A fp2f-A   290 - 293 <=>  119 - 122   (ASN  376  - ALA  379  <=> VAL  119  - GLU  122 )                          
 232: 6c70-A fhti-A    12 -  16 <=>   12 -  16   (PRO   14  - VAL   18  <=> SER   12  - HIS   16 )                          
 232: 6c70-A fhti-A    26 -  29 <=>   18 -  21   (ASN   28  - SER   31  <=> GLU   18  - GLY   21 )                          
 232: 6c70-A fhti-A    32 -  35 <=>   22 -  25   (LYS   34  - PRO   37  <=> GLY   22  - GLU   25 )                          
 232: 6c70-A fhti-A    37 -  58 <=>   26 -  47   (ARG   39  - LEU   60  <=> ILE   26  - ALA   47 )                          
 232: 6c70-A fhti-A    61 -  65 <=>   48 -  52   (GLU   63  - VAL   67  <=> PRO   48  - ALA   52 )                          
 232: 6c70-A fhti-A    66 -  86 <=>   55 -  75   (ASP   68  - ILE   88  <=> LEU   55  - ALA   75 )                          
 232: 6c70-A fhti-A    88 -  91 <=>   76 -  79   (PHE   90  - ARG   93  <=> SER   76  - SER   79 )                          
 232: 6c70-A fhti-A   259 - 276 <=>   80 -  97   (ASP  345  - LEU  362  <=> ALA   80  - TYR   97 )                          
 232: 6c70-A fhti-A   277 - 284 <=>   99 - 106   (THR  363  - THR  370  <=> ALA   99  - ARG  106 )                          
 232: 6c70-A fhti-A   377 - 380 <=>  110 - 113   (VAL  463  - TYR  466  <=> ALA  110  - CYS  113 )                          
 232: 6c70-A fhti-A   383 - 388 <=>  114 - 119   (VAL  469  - LYS  474  <=> ALA  114  - ARG  119 )                          
 233: 6c70-A fpnn-A     1 -   4 <=>  124 - 127   (PHE    3  - GLN    6  <=> ARG  124  - GLN  127 )                          
 233: 6c70-A fpnn-A    11 -  15 <=>  136 - 140   (LEU   13  - ARG   17  <=> ARG  136  - GLU  140 )                          
 233: 6c70-A fpnn-A    31 -  34 <=>  844 - 847   (GLY   33  - PHE   36  <=> GLY  844  - ALA  847 )                          
 233: 6c70-A fpnn-A    47 -  50 <=>  856 - 859   (LEU   49  - GLN   52  <=> VAL  856  - VAL  859 )                          
 233: 6c70-A fpnn-A    68 -  90 <=>  870 - 892   (LEU   70  - VAL   92  <=> GLN  870  - LEU  892 )                          
 233: 6c70-A fpnn-A    95 -  98 <=>  893 - 896   (PHE   97  - THR  100  <=> CYS  893  - ARG  896 )                          
 233: 6c70-A fpnn-A   256 - 288 <=>  897 - 929   (ALA  342  - GLY  374  <=> TYR  897  - PRO  929 )                          
 233: 6c70-A fpnn-A   312 - 315 <=>  996 - 999   (ILE  398  - ASN  401  <=> GLU  996  - TYR  999 )                          
 233: 6c70-A fpnn-A   316 - 331 <=> 1241 -1256   (ARG  402  - CYS  417  <=> VAL 1241  - ALA 1256 )                          
 233: 6c70-A fpnn-A   332 - 335 <=> 1259 -1262   (HIS  418  - ASP  421  <=> SER 1259  - HIS 1262 )                          
 233: 6c70-A fpnn-A   338 - 347 <=> 1284 -1293   (GLU  424  - VAL  433  <=> ASP 1284  - PHE 1293 )                          
 234: 6c70-A fiur-A    66 -  90 <=>   33 -  57   (ASP   68  - VAL   92  <=> ASN   33  - ASN   57 )                          
 234: 6c70-A fiur-A    92 -  95 <=>   58 -  61   (SER   94  - PHE   97  <=> ASN   58  - SER   61 )                          
 234: 6c70-A fiur-A   258 - 285 <=>   63 -  90   (GLY  344  - LYS  371  <=> SER   63  - ILE   90 )                          
 234: 6c70-A fiur-A   335 - 338 <=>  232 - 235   (ASP  421  - GLU  424  <=> THR  232  - PHE  235 )                          
 234: 6c70-A fiur-A   349 - 352 <=>  239 - 242   (GLN  435  - GLN  438  <=> GLN  239  - LYS  242 )                          
 235: 6c70-A fmzv-A    29 -  34 <=>  146 - 151   (SER   31  - PHE   36  <=> PRO  146  - PRO  151 )                          
 235: 6c70-A fmzv-A    38 -  48 <=>  195 - 205   (ILE   40  - LEU   50  <=> GLN  195  - GLY  205 )                          
 235: 6c70-A fmzv-A    51 -  54 <=>  206 - 209   (TYR   53  - MET   56  <=> VAL  206  - MET  209 )                          
 235: 6c70-A fmzv-A    68 -  92 <=>  217 - 241   (LEU   70  - SER   94  <=> SER  217  - GLY  241 )                          
 235: 6c70-A fmzv-A    94 -  97 <=>  285 - 288   (ILE   96  - LYS   99  <=> ARG  285  - HIS  288 )                          
 235: 6c70-A fmzv-A   170 - 173 <=>  303 - 306   (SER  187  - GLY  190  <=> THR  303  - SER  306 )                          
 235: 6c70-A fmzv-A   175 - 179 <=>  307 - 311   (VAL  192  - ILE  196  <=> ASN  307  - THR  311 )                          
 235: 6c70-A fmzv-A   186 - 207 <=>  313 - 334   (VAL  203  - CYS  224  <=> VAL  313  - GLN  334 )                          
 235: 6c70-A fmzv-A   247 - 278 <=>  335 - 366   (HIS  333  - LEU  364  <=> ASP  335  - GLY  366 )                          
 235: 6c70-A fmzv-A   298 - 303 <=>  371 - 376   (GLY  384  - THR  389  <=> ILE  371  - TRP  376 )                          
 235: 6c70-A fmzv-A   307 - 310 <=>  384 - 387   (VAL  393  - PHE  396  <=> PHE  384  - SER  387 )                          
 235: 6c70-A fmzv-A   324 - 327 <=>  476 - 479   (VAL  410  - ALA  413  <=> SER  476  - ARG  479 )                          
 235: 6c70-A fmzv-A   329 - 332 <=>  480 - 483   (TYR  415  - HIS  418  <=> SER  480  - TRP  483 )                          
 235: 6c70-A fmzv-A   334 - 339 <=>  484 - 489   (TYR  420  - GLU  425  <=> ARG  484  - GLU  489 )                          
 235: 6c70-A fmzv-A   342 - 345 <=>  490 - 493   (THR  428  - GLN  431  <=> CYS  490  - GLY  493 )                          
 235: 6c70-A fmzv-A   353 - 357 <=>  573 - 577   (LYS  439  - ILE  443  <=> SER  573  - ALA  577 )                          
 235: 6c70-A fmzv-A   364 - 388 <=>  579 - 603   (THR  450  - LYS  474  <=> TRP  579  - LEU  603 )                          
 236: 6c70-A fso9-A    33 -  36 <=>    2 -   5   (LYS   35  - HIS   38  <=> ALA    2  - MET    5 )                          
 236: 6c70-A fso9-A    39 -  55 <=>    6 -  22   (TYR   41  - ALA   57  <=> THR    6  - VAL   22 )                          
 236: 6c70-A fso9-A    66 -  69 <=>   26 -  29   (ASP   68  - THR   71  <=> ALA   26  - ASP   29 )                          
 236: 6c70-A fso9-A   291 - 294 <=>   31 -  34   (VAL  377  - ALA  380  <=> GLY   31  - ASP   34 )                          
 236: 6c70-A fso9-A   297 - 324 <=>   35 -  62   (ILE  383  - VAL  410  <=> GLY   35  - GLY   62 )                          
 236: 6c70-A fso9-A   354 - 357 <=>   66 -  69   (ALA  440  - ILE  443  <=> ASN   66  - ALA   69 )                          
 236: 6c70-A fso9-A   364 - 388 <=>   72 -  96   (THR  450  - LYS  474  <=> GLU   72  - SER   96 )                          
 237: 6c70-A fjz0-A    28 -  36 <=>  364 - 372   (TYR   30  - HIS   38  <=> ILE  364  - ARG  372 )                          
 237: 6c70-A fjz0-A    38 -  42 <=>  373 - 377   (ILE   40  - VAL   44  <=> ASP  373  - VAL  377 )                          
 237: 6c70-A fjz0-A    52 -  55 <=>  402 - 405   (GLY   54  - ALA   57  <=> ILE  402  - ASP  405 )                          
 237: 6c70-A fjz0-A    59 -  62 <=>  526 - 529   (MET   61  - SER   64  <=> SER  526  - LEU  529 )                          
 237: 6c70-A fjz0-A    64 - 103 <=>  541 - 580   (ASP   66  - ASN  105  <=> VAL  541  - LEU  580 )                          
 237: 6c70-A fjz0-A   249 - 286 <=>  582 - 619   (HIS  335  - VAL  372  <=> SER  582  - SER  619 )                          
 237: 6c70-A fjz0-A   287 - 290 <=>  622 - 625   (ASN  373  - ASN  376  <=> SER  622  - LEU  625 )                          
 238: 6c70-A fl54-A    63 -  95 <=>   94 - 126   (ASP   65  - PHE   97  <=> ASN   94  - ASP  126 )                          
 238: 6c70-A fl54-A    96 - 101 <=>  128 - 133   (TYR   98  - ILE  103  <=> ARG  128  - LEU  133 )                          
 238: 6c70-A fl54-A   102 - 105 <=>  135 - 138   (TRP  104  - PRO  107  <=> CYS  135  - LEU  138 )                          
 238: 6c70-A fl54-A   106 - 109 <=>  142 - 145   (ASN  108  - PRO  111  <=> VAL  142  - PHE  145 )                          
 238: 6c70-A fl54-A   110 - 114 <=>  147 - 151   (LEU  112  - SER  116  <=> VAL  147  - TRP  151 )                          
 238: 6c70-A fl54-A   217 - 223 <=>  162 - 168   (MET  234  - LEU  240  <=> GLU  162  - LEU  168 )                          
 238: 6c70-A fl54-A   253 - 258 <=>  193 - 198   (LEU  339  - GLY  344  <=> LEU  193  - HIS  198 )                          
 238: 6c70-A fl54-A   265 - 280 <=>  212 - 227   (LEU  351  - ALA  366  <=> VAL  212  - ARG  227 )                          
 238: 6c70-A fl54-A   281 - 286 <=>  230 - 235   (TYR  367  - VAL  372  <=> SER  230  - GLN  235 )                          
 239: 6c70-A ftdu-A     1 -   5 <=>  970 - 974   (PHE    3  - GLY    7  <=> SER  970  - ALA  974 )                          
 239: 6c70-A ftdu-A    34 -  37 <=>  988 - 991   (PHE   36  - ARG   39  <=> PRO  988  - ARG  991 )                          
 239: 6c70-A ftdu-A    40 -  43 <=>  992 - 995   (CYS   42  - THR   45  <=> CYS  992  - SER  995 )                          
 239: 6c70-A ftdu-A    64 -  94 <=> 1091 -1121   (ASP   66  - ILE   96  <=> THR 1091  - GLU 1121 )                          
 239: 6c70-A ftdu-A   253 - 284 <=> 1125 -1156   (LEU  339  - THR  370  <=> SER 1125  - ARG 1156 )                          
 239: 6c70-A ftdu-A   285 - 290 <=> 1158 -1163   (LYS  371  - ASN  376  <=> ARG 1158  - ILE 1163 )                          
 240: 6c70-A fh9n-A     9 -  12 <=>  258 - 261   (ASP   11  - PRO   14  <=> TYR  258  - GLN  261 )                          
 240: 6c70-A fh9n-A    25 -  28 <=>  264 - 267   (PHE   27  - TYR   30  <=> GLY  264  - ILE  267 )                          
 240: 6c70-A fh9n-A    30 -  33 <=>  269 - 272   (GLU   32  - LYS   35  <=> LEU  269  - PHE  272 )                          
 240: 6c70-A fh9n-A    35 -  48 <=>  273 - 286   (PRO   37  - LEU   50  <=> ASP  273  - PRO  286 )                          
 240: 6c70-A fh9n-A    52 -  55 <=>  287 - 290   (GLY   54  - ALA   57  <=> SER  287  - ASP  290 )                          
 240: 6c70-A fh9n-A   177 - 190 <=>  295 - 308   (ALA  194  - ALA  207  <=> ASN  295  - THR  308 )                          
 240: 6c70-A fh9n-A   192 - 197 <=>  353 - 358   (SER  209  - VAL  214  <=> ILE  353  - GLY  358 )                          
 240: 6c70-A fh9n-A   264 - 277 <=>  360 - 373   (ALA  350  - THR  363  <=> ASN  360  - GLN  373 )                          
 240: 6c70-A fh9n-A   278 - 286 <=>  375 - 383   (LEU  364  - VAL  372  <=> ASP  375  - GLN  383 )                          
 240: 6c70-A fh9n-A   292 - 325 <=>  384 - 417   (TYR  378  - MET  411  <=> LYS  384  - ALA  417 )                          
 240: 6c70-A fh9n-A   349 - 355 <=>  418 - 424   (GLN  435  - MET  441  <=> GLY  418  - ILE  424 )                          
 240: 6c70-A fh9n-A   366 - 388 <=>  432 - 454   (SER  452  - LYS  474  <=> GLU  432  - TRP  454 )                          
 241: 6c70-A frpf-A    64 - 103 <=>   10 -  49   (ASP   66  - ASN  105  <=> SER   10  - GLN   49 )                          
 241: 6c70-A frpf-A   104 - 107 <=>   52 -  55   (ASN  106  - SER  109  <=> GLU   52  - ARG   55 )                          
 241: 6c70-A frpf-A   108 - 111 <=>   58 -  61   (HIS  110  - PHE  113  <=> GLY   58  - GLY   61 )                          
 241: 6c70-A frpf-A   227 - 260 <=>  277 - 310   (GLY  313  - ALA  346  <=> GLU  277  - GLY  310 )                          
 241: 6c70-A frpf-A   261 - 286 <=>  313 - 338   (TYR  347  - VAL  372  <=> LEU  313  - GLU  338 )                          
 241: 6c70-A frpf-A   287 - 290 <=>  341 - 344   (ASN  373  - ASN  376  <=> ARG  341  - GLN  344 )                          
 241: 6c70-A frpf-A   328 - 331 <=>  551 - 554   (ALA  414  - CYS  417  <=> CYS  551  - PRO  554 )                          
 241: 6c70-A frpf-A   366 - 369 <=>  569 - 572   (SER  452  - LEU  455  <=> PRO  569  - ILE  572 )                          
 242: 6c70-A fqq3-A     1 -   4 <=>   90 -  93   (PHE    3  - GLN    6  <=> ASN   90  - VAL   93 )                          
 242: 6c70-A fqq3-A    29 -  35 <=>  113 - 119   (SER   31  - PRO   37  <=> ILE  113  - TYR  119 )                          
 242: 6c70-A fqq3-A    49 -  53 <=>  176 - 180   (LEU   51  - MET   55  <=> ARG  176  - GLU  180 )                          
 242: 6c70-A fqq3-A    63 -  83 <=>  212 - 232   (ASP   65  - VAL   85  <=> THR  212  - GLU  232 )                          
 242: 6c70-A fqq3-A   192 - 199 <=>  233 - 240   (SER  209  - PHE  216  <=> VAL  233  - VAL  240 )                          
 242: 6c70-A fqq3-A   257 - 287 <=>  241 - 271   (VAL  343  - ASN  373  <=> ASP  241  - ILE  271 )                          
 242: 6c70-A fqq3-A   294 - 315 <=>  276 - 297   (ALA  380  - ASN  401  <=> SER  276  - GLU  297 )                          
 242: 6c70-A fqq3-A   361 - 364 <=>  324 - 327   (LYS  447  - THR  450  <=> GLU  324  - ALA  327 )                          
 242: 6c70-A fqq3-A   367 - 385 <=>  330 - 348   (LEU  453  - VAL  471  <=> PHE  330  - PRO  348 )                          
 243: 6c70-A fkfb-A     1 -   4 <=>    2 -   5   (PHE    3  - GLN    6  <=> VAL    2  - SER    5 )                          
 243: 6c70-A fkfb-A    29 -  34 <=>  147 - 152   (SER   31  - PHE   36  <=> LEU  147  - THR  152 )                          
 243: 6c70-A fkfb-A    38 -  41 <=>  215 - 218   (ILE   40  - ILE   43  <=> ASP  215  - GLY  218 )                          
 243: 6c70-A fkfb-A    66 -  90 <=>  255 - 279   (ASP   68  - VAL   92  <=> ASP  255  - ASP  279 )                          
 243: 6c70-A fkfb-A    92 -  95 <=>  280 - 283   (SER   94  - PHE   97  <=> LEU  280  - ASN  283 )                          
 243: 6c70-A fkfb-A   260 - 282 <=>  284 - 306   (ALA  346  - GLN  368  <=> ASN  284  - VAL  306 )                          
 243: 6c70-A fkfb-A   284 - 289 <=>  307 - 312   (THR  370  - VAL  375  <=> LYS  307  - GLN  312 )                          
 243: 6c70-A fkfb-A   330 - 334 <=>  335 - 339   (SER  416  - TYR  420  <=> PRO  335  - ALA  339 )                          
 243: 6c70-A fkfb-A   335 - 338 <=>  376 - 379   (ASP  421  - GLU  424  <=> THR  376  - ALA  379 )                          
 243: 6c70-A fkfb-A   345 - 348 <=>  381 - 384   (GLN  431  - CYS  434  <=> GLY  381  - GLU  384 )                          
 243: 6c70-A fkfb-A   352 - 358 <=>  385 - 391   (GLN  438  - SER  444  <=> GLY  385  - ALA  391 )                          
 243: 6c70-A fkfb-A   363 - 367 <=>  393 - 397   (PHE  449  - LEU  453  <=> GLU  393  - VAL  397 )                          
 243: 6c70-A fkfb-A   369 - 375 <=>  398 - 404   (LEU  455  - GLY  461  <=> MET  398  - SER  404 )                          
 244: 6c70-A fhzd-A     7 -  21 <=>  497 - 511   (VAL    9  - GLY   23  <=> ILE  497  - TYR  511 )                          
 244: 6c70-A fhzd-A    46 -  51 <=>  516 - 521   (LEU   48  - TYR   53  <=> THR  516  - SER  521 )                          
 244: 6c70-A fhzd-A   160 - 164 <=>  523 - 527   (ILE  177  - TYR  181  <=> PRO  523  - THR  527 )                          
 244: 6c70-A fhzd-A   172 - 175 <=>  529 - 532   (ALA  189  - VAL  192  <=> SER  529  - ARG  532 )                          
 244: 6c70-A fhzd-A   177 - 224 <=>  533 - 580   (ALA  194  - SER  241  <=> ARG  533  - GLY  580 )                          
 244: 6c70-A fhzd-A   236 - 260 <=>  581 - 605   (VAL  322  - ALA  346  <=> ARG  581  - GLY  605 )                          
 244: 6c70-A fhzd-A   261 - 275 <=>  607 - 621   (TYR  347  - THR  361  <=> ILE  607  - MET  621 )                          
 244: 6c70-A fhzd-A   298 - 307 <=>  625 - 634   (GLY  384  - VAL  393  <=> ASP  625  - GLU  634 )                          
 244: 6c70-A fhzd-A   352 - 355 <=>  645 - 648   (GLN  438  - MET  441  <=> LEU  645  - LEU  648 )                          
 245: 6c70-A flnu-A    49 -  55 <=>   11 -  17   (LEU   51  - ALA   57  <=> PHE   11  - PRO   17 )                          
 245: 6c70-A flnu-A    59 -  95 <=>   18 -  54   (MET   61  - PHE   97  <=> LEU   18  - ARG   54 )                          
 245: 6c70-A flnu-A   256 - 276 <=>   55 -  75   (ALA  342  - LEU  362  <=> SER   55  - SER   75 )                          
 245: 6c70-A flnu-A   279 - 286 <=>   76 -  83   (LEU  365  - VAL  372  <=> LEU   76  - ARG   83 )                          
 245: 6c70-A flnu-A   287 - 290 <=>   86 -  89   (ASN  373  - ASN  376  <=> TRP   86  - HIS   89 )                          
 246: 6c70-A fm0e-A    64 -  91 <=>  292 - 319   (ASP   66  - ARG   93  <=> THR  292  - GLN  319 )                          
 246: 6c70-A fm0e-A   260 - 284 <=>  321 - 345   (ALA  346  - THR  370  <=> SER  321  - ARG  345 )                          
 246: 6c70-A fm0e-A   285 - 288 <=>  348 - 351   (LYS  371  - GLY  374  <=> GLU  348  - ASN  351 )                          
 246: 6c70-A fm0e-A   290 - 293 <=>  360 - 363   (ASN  376  - ALA  379  <=> ARG  360  - SER  363 )                          
 246: 6c70-A fm0e-A   296 - 299 <=>  364 - 367   (VAL  382  - TYR  385  <=> ILE  364  - ARG  367 )                          
 246: 6c70-A fm0e-A   312 - 315 <=>  379 - 382   (ILE  398  - ASN  401  <=> ILE  379  - PRO  382 )                          
 246: 6c70-A fm0e-A   318 - 321 <=>  383 - 386   (ILE  404  - SER  407  <=> THR  383  - ASN  386 )                          
 246: 6c70-A fm0e-A   323 - 326 <=>  389 - 392   (SER  409  - GLU  412  <=> ASP  389  - LEU  392 )                          
 246: 6c70-A fm0e-A   330 - 333 <=>  399 - 402   (SER  416  - TRP  419  <=> GLY  399  - MET  402 )                          
 246: 6c70-A fm0e-A   343 - 350 <=>  408 - 415   (PHE  429  - GLN  436  <=> ASN  408  - SER  415 )                          
 247: 6c70-A fhui-A    64 -  93 <=>  138 - 167   (ASP   66  - LYS   95  <=> GLU  138  - ARG  167 )                          
 247: 6c70-A fhui-A    96 -  99 <=>  169 - 172   (TYR   98  - LEU  101  <=> GLN  169  - ARG  172 )                          
 247: 6c70-A fhui-A   245 - 281 <=>  192 - 228   (GLU  331  - TYR  367  <=> ALA  192  - LEU  228 )                          
 247: 6c70-A fhui-A   282 - 285 <=>  230 - 233   (GLN  368  - LYS  371  <=> PHE  230  - ASP  233 )                          
 247: 6c70-A fhui-A   289 - 294 <=>  517 - 522   (VAL  375  - ALA  380  <=> SER  517  - GLU  522 )                          
 247: 6c70-A fhui-A   366 - 370 <=>  580 - 584   (SER  452  - PHE  456  <=> MET  580  - TYR  584 )                          
 248: 6c70-A fmrd-A    28 -  31 <=>  359 - 362   (TYR   30  - GLY   33  <=> LYS  359  - LYS  362 )                          
 248: 6c70-A fmrd-A    63 -  97 <=>  517 - 551   (ASP   65  - LYS   99  <=> LYS  517  - PHE  551 )                          
 248: 6c70-A fmrd-A    99 - 103 <=>  552 - 556   (LEU  101  - ASN  105  <=> SER  552  - ASN  556 )                          
 248: 6c70-A fmrd-A   237 - 240 <=>  564 - 567   (ARG  323  - ILE  326  <=> ARG  564  - LYS  567 )                          
 248: 6c70-A fmrd-A   243 - 246 <=>  568 - 571   (TRP  329  - ARG  332  <=> SER  568  - VAL  571 )                          
 248: 6c70-A fmrd-A   248 - 284 <=>  572 - 608   (LYS  334  - THR  370  <=> THR  572  - GLU  608 )                          
 248: 6c70-A fmrd-A   285 - 289 <=>  610 - 614   (LYS  371  - VAL  375  <=> GLN  610  - LEU  614 )                          
 249: 6c70-A ftg4-A     3 -   7 <=>  440 - 444   (HIS    5  - VAL    9  <=> MET  440  - ARG  444 )                          
 249: 6c70-A ftg4-A     9 -  17 <=>  445 - 453   (ASP   11  - MET   19  <=> ARG  445  - VAL  453 )                          
 249: 6c70-A ftg4-A    49 -  61 <=>  465 - 477   (LEU   51  - GLU   63  <=> GLU  465  - PHE  477 )                          
 249: 6c70-A ftg4-A    64 -  95 <=>  783 - 814   (ASP   66  - PHE   97  <=> PHE  783  - GLN  814 )                          
 249: 6c70-A ftg4-A   248 - 289 <=>  849 - 890   (LYS  334  - VAL  375  <=> GLU  849  - PRO  890 )                          
 249: 6c70-A ftg4-A   332 - 335 <=>  929 - 932   (HIS  418  - ASP  421  <=> THR  929  - LYS  932 )                          
 249: 6c70-A ftg4-A   336 - 339 <=>  935 - 938   (GLY  422  - GLU  425  <=> LYS  935  - VAL  938 )                          
 250: 6c70-A frhv-A    63 -  95 <=>   12 -  44   (ASP   65  - PHE   97  <=> LEU   12  - GLY   44 )                          
 250: 6c70-A frhv-A   259 - 263 <=>   46 -  50   (ASP  345  - VAL  349  <=> ILE   46  - PHE   50 )                          
 250: 6c70-A frhv-A   264 - 290 <=>   52 -  78   (ALA  350  - ASN  376  <=> LEU   52  - THR   78 )                          
 251: 6c70-A foqv-A    58 -  62 <=>   43 -  47   (LEU   60  - SER   64  <=> SER   43  - SER   47 )                          
 251: 6c70-A foqv-A   132 - 147 <=>  139 - 154   (CYS  134  - ILE  149  <=> THR  139  - THR  154 )                          
 251: 6c70-A foqv-A   148 - 151 <=>  156 - 159   (THR  150  - GLU  153  <=> ALA  156  - PHE  159 )                          
 251: 6c70-A foqv-A   152 - 155 <=>  162 - 165   (ASP  154  - ILE  172  <=> ILE  162  - GLN  165 )                          
 251: 6c70-A foqv-A   170 - 174 <=>  185 - 189   (SER  187  - HIS  191  <=> GLN  185  - ASP  189 )                          
 251: 6c70-A foqv-A   176 - 201 <=>  192 - 217   (PHE  193  - SER  218  <=> ASP  192  - TYR  217 )                          
 251: 6c70-A foqv-A   202 - 220 <=>  219 - 237   (TRP  219  - LEU  237  <=> LEU  219  - ARG  237 )                          
 251: 6c70-A foqv-A   239 - 259 <=>  239 - 259   (ALA  325  - ASP  345  <=> SER  239  - LEU  259 )                          
 251: 6c70-A foqv-A   261 - 285 <=>  260 - 284   (TYR  347  - LYS  371  <=> LEU  260  - ARG  284 )                          
 251: 6c70-A foqv-A   287 - 290 <=>  436 - 439   (ASN  373  - ASN  376  <=> PRO  436  - ILE  439 )                          
 251: 6c70-A foqv-A   292 - 295 <=>  441 - 444   (TYR  378  - THR  381  <=> ASP  441  - LEU  444 )                          
 251: 6c70-A foqv-A   299 - 325 <=>  450 - 476   (TYR  385  - MET  411  <=> PHE  450  - TYR  476 )                          
 251: 6c70-A foqv-A   343 - 346 <=>  482 - 485   (PHE  429  - ILE  432  <=> ARG  482  - TRP  485 )                          
 252: 6c70-A fsgs-A    60 -  63 <=>    7 -  10   (MET   62  - ASP   65  <=> LEU    7  - ASP   10 )                          
 252: 6c70-A fsgs-A    64 -  89 <=>   32 -  57   (ASP   66  - PRO   91  <=> ASP   32  - THR   57 )                          
 252: 6c70-A fsgs-A    91 - 102 <=>   58 -  69   (ARG   93  - TRP  104  <=> CYS   58  - LYS   69 )                          
 252: 6c70-A fsgs-A   188 - 191 <=>   88 -  91   (SER  205  - VAL  208  <=> GLU   88  - LEU   91 )                          
 252: 6c70-A fsgs-A   255 - 260 <=>  100 - 105   (THR  341  - ALA  346  <=> CYS  100  - LYS  105 )                          
 252: 6c70-A fsgs-A   261 - 285 <=>  108 - 132   (TYR  347  - LYS  371  <=> SER  108  - LEU  132 )                          
 252: 6c70-A fsgs-A   288 - 291 <=>  397 - 400   (GLY  374  - VAL  377  <=> ARG  397  - ASN  400 )                          
 252: 6c70-A fsgs-A   334 - 337 <=>  474 - 477   (TYR  420  - SER  423  <=> THR  474  - LYS  477 )                          
 253: 6c70-A fjxq-A    38 -  41 <=>    3 -   6   (ILE   40  - ILE   43  <=> PRO    3  - SER    6 )                          
 253: 6c70-A fjxq-A    87 - 105 <=>    9 -  27   (TYR   89  - PRO  107  <=> LEU    9  - PHE   27 )                          
 253: 6c70-A fjxq-A   125 - 128 <=>   31 -  34   (LYS  127  - ARG  130  <=> CYS   31  - PHE   34 )                          
 253: 6c70-A fjxq-A   135 - 138 <=>   36 -  39   (GLY  137  - ILE  140  <=> CYS   36  - SER   39 )                          
 253: 6c70-A fjxq-A   170 - 176 <=>   79 -  85   (SER  187  - PHE  193  <=> ALA   79  - GLY   85 )                          
 253: 6c70-A fjxq-A   179 - 191 <=>   86 -  98   (ILE  196  - VAL  208  <=> ASP   86  - ALA   98 )                          
 253: 6c70-A fjxq-A   193 - 213 <=>   99 - 119   (ASN  210  - LEU  230  <=> PRO   99  - ALA  119 )                          
 253: 6c70-A fjxq-A   243 - 267 <=>  120 - 144   (TRP  329  - LEU  353  <=> LYS  120  - GLN  144 )                          
 253: 6c70-A fjxq-A   290 - 296 <=>  184 - 190   (ASN  376  - VAL  382  <=> THR  184  - ASP  190 )                          
 253: 6c70-A fjxq-A   298 - 323 <=>  191 - 216   (GLY  384  - SER  409  <=> ARG  191  - GLY  216 )                          
 254: 6c70-A fjy2-A    64 -  87 <=>  171 - 194   (ASP   66  - TYR   89  <=> GLU  171  - ILE  194 )                          
 254: 6c70-A fjy2-A    90 -  93 <=>  195 - 198   (VAL   92  - LYS   95  <=> PRO  195  - TYR  198 )                          
 254: 6c70-A fjy2-A   257 - 287 <=>  199 - 229   (VAL  343  - ASN  373  <=> ASP  199  - GLN  229 )                          
 255: 6c70-A flsf-A     1 -   4 <=>   40 -  43   (PHE    3  - GLN    6  <=> ILE   40  - SER   43 )                          
 255: 6c70-A flsf-A    89 -  92 <=>  198 - 201   (PRO   91  - SER   94  <=> ARG  198  - ASP  201 )                          
 255: 6c70-A flsf-A    95 - 100 <=>  220 - 225   (PHE   97  - ALA  102  <=> LEU  220  - SER  225 )                          
 255: 6c70-A flsf-A   125 - 128 <=>  229 - 232   (LYS  127  - ARG  130  <=> LYS  229  - SER  232 )                          
 255: 6c70-A flsf-A   130 - 133 <=>  241 - 244   (LEU  132  - VAL  135  <=> ARG  241  - VAL  244 )                          
 255: 6c70-A flsf-A   160 - 163 <=>  261 - 264   (ILE  177  - PHE  180  <=> PRO  261  - TYR  264 )                          
 255: 6c70-A flsf-A   165 - 168 <=>  322 - 325   (PRO  182  - ALA  185  <=> ALA  322  - ASP  325 )                          
 255: 6c70-A flsf-A   174 - 226 <=>  327 - 379   (HIS  191  - THR  243  <=> VAL  327  - ASN  379 )                          
 255: 6c70-A flsf-A   228 - 273 <=>  450 - 495   (LEU  314  - THR  359  <=> LEU  450  - LYS  495 )                          
 255: 6c70-A flsf-A   286 - 289 <=>  611 - 614   (VAL  372  - VAL  375  <=> MET  611  - GLN  614 )                          
 255: 6c70-A flsf-A   385 - 388 <=>  621 - 624   (VAL  471  - LYS  474  <=> ILE  621  - THR  624 )                          
 256: 6c70-A fjew-A     1 -   6 <=>    5 -  10   (PHE    3  - LEU    8  <=> CYS    5  - PRO   10 )                          
 256: 6c70-A fjew-A     8 -  13 <=>   11 -  16   (ALA   10  - ASN   15  <=> GLY   11  - ALA   16 )                          
 256: 6c70-A fjew-A    63 -  91 <=>   62 -  90   (ASP   65  - ARG   93  <=> SER   62  - ARG   90 )                          
 256: 6c70-A fjew-A   261 - 284 <=>   92 - 115   (TYR  347  - THR  370  <=> ASP   92  - VAL  115 )                          
 256: 6c70-A fjew-A   384 - 388 <=>  117 - 121   (LEU  470  - LYS  474  <=> PRO  117  - PHE  121 )                          
 257: 6c70-A fosc-A    63 -  88 <=>  103 - 128   (ASP   65  - PHE   90  <=> ASP  103  - SER  128 )                          
 257: 6c70-A fosc-A   261 - 289 <=>  130 - 158   (TYR  347  - VAL  375  <=> SER  130  - THR  158 )                          
 258: 6c70-A fjka-A    45 -  48 <=>  184 - 187   (LEU   47  - LEU   50  <=> SER  184  - GLY  187 )                          
 258: 6c70-A fjka-A    50 -  53 <=>  274 - 277   (GLN   52  - MET   55  <=> GLY  274  - GLU  277 )                          
 258: 6c70-A fjka-A    60 -  63 <=>  462 - 465   (MET   62  - ASP   65  <=> MET  462  - ASN  465 )                          
 258: 6c70-A fjka-A    67 -  89 <=>  681 - 703   (ASP   69  - PRO   91  <=> GLY  681  - GLU  703 )                          
 258: 6c70-A fjka-A    91 -  94 <=>  704 - 707   (ARG   93  - ILE   96  <=> VAL  704  - GLY  707 )                          
 258: 6c70-A fjka-A   259 - 287 <=>  708 - 736   (ASP  345  - ASN  373  <=> PRO  708  - THR  736 )                          
 258: 6c70-A fjka-A   307 - 310 <=>  742 - 745   (VAL  393  - PHE  396  <=> TYR  742  - GLN  745 )                          
 259: 6c70-A flpd-A    63 -  92 <=>  225 - 254   (ASP   65  - SER   94  <=> MET  225  - LEU  254 )                          
 259: 6c70-A flpd-A    94 - 103 <=>  327 - 336   (ILE   96  - ASN  105  <=> ALA  327  - HIS  336 )                          
 259: 6c70-A flpd-A   104 - 108 <=>  339 - 343   (ASN  106  - HIS  110  <=> SER  339  - LEU  343 )                          
 259: 6c70-A flpd-A   116 - 119 <=>  525 - 528   (ALA  118  - HIS  121  <=> PRO  525  - THR  528 )                          
 259: 6c70-A flpd-A   244 - 284 <=>  532 - 572   (VAL  330  - THR  370  <=> GLY  532  - GLN  572 )                          
 259: 6c70-A flpd-A   368 - 372 <=>  582 - 586   (ASP  454  - SER  458  <=> THR  582  - ALA  586 )                          
 260: 6c70-A ftjf-A     4 -   7 <=>   62 -  65   (GLN    6  - VAL    9  <=> GLU   62  - SER   65 )                          
 260: 6c70-A ftjf-A     9 -  12 <=>   66 -  69   (ASP   11  - PRO   14  <=> HIS   66  - SER   69 )                          
 260: 6c70-A ftjf-A    49 -  53 <=>  155 - 159   (LEU   51  - MET   55  <=> VAL  155  - GLU  159 )                          
 260: 6c70-A ftjf-A    64 -  89 <=>  544 - 569   (ASP   66  - PRO   91  <=> SER  544  - SER  569 )                          
 260: 6c70-A ftjf-A   253 - 286 <=>  585 - 618   (LEU  339  - VAL  372  <=> LEU  585  - PHE  618 )                          
 260: 6c70-A ftjf-A   287 - 290 <=>  621 - 624   (ASN  373  - ASN  376  <=> PHE  621  - GLY  624 )                          
 261: 6c70-A fm24-A    64 -  88 <=>    1 -  25   (ASP   66  - PHE   90  <=> MET    1  - THR   25 )                          
 261: 6c70-A fm24-A    90 - 101 <=>   26 -  37   (VAL   92  - ILE  103  <=> ARG   26  - LYS   37 )                          
 261: 6c70-A fm24-A   102 - 106 <=>   39 -  43   (TRP  104  - ASN  108  <=> LYS   39  - GLU   43 )                          
 261: 6c70-A fm24-A   245 - 262 <=>   45 -  62   (GLU  331  - GLY  348  <=> GLY   45  - ASN   62 )                          
 261: 6c70-A fm24-A   263 - 286 <=>   66 -  89   (VAL  349  - VAL  372  <=> ASN   66  - MET   89 )                          
 261: 6c70-A fm24-A   287 - 290 <=>   92 -  95   (ASN  373  - ASN  376  <=> LYS   92  - GLY   95 )                          
 262: 6c70-A fhil-A    64 -  91 <=>   13 -  40   (ASP   66  - ARG   93  <=> ASN   13  - MET   40 )                          
 262: 6c70-A fhil-A   260 - 286 <=>   41 -  67   (ALA  346  - VAL  372  <=> ARG   41  - VAL   67 )                          
 262: 6c70-A fhil-A   287 - 290 <=>   70 -  73   (ASN  373  - ASN  376  <=> LEU   70  - ALA   73 )                          
 262: 6c70-A fhil-A   301 - 311 <=>  116 - 126   (LEU  387  - CYS  397  <=> VAL  116  - GLY  126 )                          
 262: 6c70-A fhil-A   315 - 318 <=>  143 - 146   (ASN  401  - ILE  404  <=> LEU  143  - ILE  146 )                          
 262: 6c70-A fhil-A   330 - 333 <=>  196 - 199   (SER  416  - TRP  419  <=> ARG  196  - PHE  199 )                          
 262: 6c70-A fhil-A   341 - 353 <=>  219 - 231   (LYS  427  - LYS  439  <=> TYR  219  - GLU  231 )                          
 262: 6c70-A fhil-A   361 - 364 <=>  241 - 244   (LYS  447  - THR  450  <=> ILE  241  - LEU  244 )                          
 263: 6c70-A fs20-A    64 -  95 <=>   56 -  87   (ASP   66  - PHE   97  <=> ALA   56  - ASP   87 )                          
 263: 6c70-A fs20-A   192 - 207 <=>  119 - 134   (SER  209  - CYS  224  <=> PHE  119  - VAL  134 )                          
 263: 6c70-A fs20-A   249 - 252 <=>  136 - 139   (HIS  335  - ARG  338  <=> PHE  136  - ASP  139 )                          
 263: 6c70-A fs20-A   263 - 268 <=>  457 - 462   (VAL  349  - HIS  354  <=> MET  457  - LEU  462 )                          
 263: 6c70-A fs20-A   269 - 280 <=>  464 - 475   (MET  355  - ALA  366  <=> GLU  464  - GLU  475 )                          
 263: 6c70-A fs20-A   299 - 302 <=>  476 - 479   (TYR  385  - TYR  388  <=> CYS  476  - VAL  479 )                          
 263: 6c70-A fs20-A   369 - 372 <=>  515 - 518   (LEU  455  - SER  458  <=> HIS  515  - PRO  518 )                          
 264: 6c70-A fl4q-A    63 -  81 <=>   11 -  29   (ASP   65  - PRO   83  <=> PRO   11  - ASP   29 )                          
 264: 6c70-A fl4q-A    82 -  89 <=>   31 -  38   (ILE   84  - PRO   91  <=> VAL   31  - LYS   38 )                          
 264: 6c70-A fl4q-A    91 - 103 <=>   39 -  51   (ARG   93  - ASN  105  <=> VAL   39  - SER   51 )                          
 264: 6c70-A fl4q-A   104 - 107 <=>   54 -  57   (ASN  106  - SER  109  <=> CYS   54  - ARG   57 )                          
 264: 6c70-A fl4q-A   108 - 113 <=>   60 -  65   (HIS  110  - GLU  115  <=> PHE   60  - ALA   65 )                          
 264: 6c70-A fl4q-A   232 - 235 <=>  120 - 123   (GLN  318  - LEU  321  <=> ASP  120  - GLN  123 )                          
 264: 6c70-A fl4q-A   237 - 260 <=>  137 - 160   (ARG  323  - ALA  346  <=> SER  137  - SER  160 )                          
 264: 6c70-A fl4q-A   261 - 284 <=>  163 - 186   (TYR  347  - THR  370  <=> ALA  163  - GLY  186 )                          
 265: 6c70-A fmxu-A    62 -  66 <=>  533 - 537   (SER   64  - ASP   68  <=> SER  533  - SER  537 )                          
 265: 6c70-A fmxu-A    69 -  97 <=>  538 - 566   (THR   71  - LYS   99  <=> VAL  538  - THR  566 )                          
 265: 6c70-A fmxu-A   198 - 201 <=>  574 - 577   (LEU  215  - SER  218  <=> TYR  574  - ILE  577 )                          
 265: 6c70-A fmxu-A   261 - 286 <=>  615 - 640   (TYR  347  - VAL  372  <=> ILE  615  - LYS  640 )                          
 265: 6c70-A fmxu-A   287 - 290 <=>  643 - 646   (ASN  373  - ASN  376  <=> GLU  643  - ASN  646 )                          
 266: 6c70-A fnx5-A    64 - 102 <=>    1 -  39   (ASP   66  - TRP  104  <=> MET    1  - LYS   39 )                          
 266: 6c70-A fnx5-A   103 - 106 <=>   42 -  45   (ASN  105  - ASN  108  <=> LEU   42  - GLY   45 )                          
 266: 6c70-A fnx5-A   245 - 262 <=>   46 -  63   (GLU  331  - GLY  348  <=> ASN   46  - GLU   63 )                          
 266: 6c70-A fnx5-A   263 - 286 <=>   66 -  89   (VAL  349  - VAL  372  <=> ASN   66  - ALA   89 )                          
 266: 6c70-A fnx5-A   287 - 290 <=>   92 -  95   (ASN  373  - ASN  376  <=> LYS   92  - ALA   95 )                          
 267: 6c70-A fmq4-A    46 -  49 <=>   34 -  37   (LEU   48  - LEU   51  <=> ALA   34  - GLN   37 )                          
 267: 6c70-A fmq4-A    55 -  59 <=>   60 -  64   (ALA   57  - MET   61  <=> SER   60  - SER   64 )                          
 267: 6c70-A fmq4-A    64 -  97 <=>   91 - 124   (ASP   66  - LYS   99  <=> GLN   91  - GLU  124 )                          
 267: 6c70-A fmq4-A   191 - 198 <=>  131 - 138   (VAL  208  - LEU  215  <=> ASP  131  - ILE  138 )                          
 267: 6c70-A fmq4-A   204 - 207 <=>  163 - 166   (LEU  221  - CYS  224  <=> LEU  163  - VAL  166 )                          
 267: 6c70-A fmq4-A   250 - 256 <=>  168 - 174   (VAL  336  - ALA  342  <=> ILE  168  - THR  174 )                          
 267: 6c70-A fmq4-A   261 - 286 <=>  187 - 212   (TYR  347  - VAL  372  <=> VAL  187  - MET  212 )                          
 267: 6c70-A fmq4-A   287 - 290 <=>  217 - 220   (ASN  373  - ASN  376  <=> PRO  217  - CYS  220 )                          
 267: 6c70-A fmq4-A   291 - 297 <=>  224 - 230   (VAL  377  - ILE  383  <=> GLY  224  - GLN  230 )                          
 268: 6c70-A fsih-A    63 -  89 <=>  119 - 145   (ASP   65  - PRO   91  <=> THR  119  - ALA  145 )                          
 268: 6c70-A fsih-A    91 - 102 <=>  146 - 157   (ARG   93  - TRP  104  <=> ILE  146  - TYR  157 )                          
 268: 6c70-A fsih-A   103 - 106 <=>  159 - 162   (ASN  105  - ASN  108  <=> VAL  159  - ARG  162 )                          
 268: 6c70-A fsih-A   250 - 262 <=>  302 - 314   (VAL  336  - GLY  348  <=> HIS  302  - GLU  314 )                          
 268: 6c70-A fsih-A   263 - 284 <=>  318 - 339   (VAL  349  - THR  370  <=> ALA  318  - GLY  339 )                          
 268: 6c70-A fsih-A   288 - 292 <=>  372 - 376   (GLY  374  - TYR  378  <=> VAL  372  - THR  376 )                          
 268: 6c70-A fsih-A   322 - 331 <=>  435 - 444   (SER  408  - CYS  417  <=> ASN  435  - HIS  444 )                          
 268: 6c70-A fsih-A   336 - 339 <=>  450 - 453   (GLY  422  - GLU  425  <=> ARG  450  - GLU  453 )                          
 269: 6c70-A fkw1-A    29 -  32 <=>    7 -  10   (SER   31  - LYS   34  <=> LEU    7  - ALA   10 )                          
 269: 6c70-A fkw1-A    45 -  49 <=>   67 -  71   (LEU   47  - LEU   51  <=> LEU   67  - ARG   71 )                          
 269: 6c70-A fkw1-A    68 -  88 <=>   84 - 104   (LEU   70  - PHE   90  <=> ASP   84  - ARG  104 )                          
 269: 6c70-A fkw1-A    90 -  93 <=>  105 - 108   (VAL   92  - LYS   95  <=> SER  105  - LYS  108 )                          
 269: 6c70-A fkw1-A   258 - 280 <=>  109 - 131   (GLY  344  - ALA  366  <=> LYS  109  - LEU  131 )                          
 269: 6c70-A fkw1-A   281 - 284 <=>  133 - 136   (TYR  367  - THR  370  <=> ASP  133  - TYR  136 )                          
 269: 6c70-A fkw1-A   293 - 307 <=>  137 - 151   (ALA  379  - VAL  393  <=> ALA  137  - ALA  151 )                          
 269: 6c70-A fkw1-A   365 - 382 <=>  156 - 173   (VAL  451  - MET  468  <=> GLY  156  - ASN  173 )                          
 270: 6c70-A fuod-A    25 -  31 <=>   74 -  80   (PHE   27  - GLY   33  <=> LEU   74  - SER   80 )                          
 270: 6c70-A fuod-A    32 -  49 <=>   82 -  99   (LYS   34  - LEU   51  <=> VAL   82  - LYS   99 )                          
 270: 6c70-A fuod-A    53 -  56 <=>  111 - 114   (MET   55  - VAL   58  <=> GLU  111  - LEU  114 )                          
 270: 6c70-A fuod-A    70 -  79 <=>  150 - 159   (ALA   72  - LEU   81  <=> ASP  150  - VAL  159 )                          
 270: 6c70-A fuod-A   192 - 199 <=>  163 - 170   (SER  209  - PHE  216  <=> CYS  163  - GLY  170 )                          
 270: 6c70-A fuod-A   260 - 282 <=>  173 - 195   (ALA  346  - GLN  368  <=> LYS  173  - VAL  195 )                          
 270: 6c70-A fuod-A   293 - 318 <=>  198 - 223   (ALA  379  - ILE  404  <=> ASP  198  - LEU  223 )                          
 270: 6c70-A fuod-A   321 - 324 <=>  224 - 227   (SER  407  - VAL  410  <=> PRO  224  - LYS  227 )                          
 270: 6c70-A fuod-A   328 - 331 <=>  228 - 231   (ALA  414  - CYS  417  <=> ARG  228  - ALA  231 )                          
 270: 6c70-A fuod-A   334 - 337 <=>  232 - 235   (TYR  420  - SER  423  <=> SER  232  - GLY  235 )                          
 270: 6c70-A fuod-A   361 - 364 <=>  247 - 250   (LYS  447  - THR  450  <=> ASP  247  - PRO  250 )                          
 270: 6c70-A fuod-A   370 - 373 <=>  251 - 254   (PHE  456  - VAL  459  <=> LEU  251  - THR  254 )                          
 270: 6c70-A fuod-A   375 - 388 <=>  255 - 268   (GLY  461  - LYS  474  <=> THR  255  - SER  268 )                          
 271: 6c70-A frmi-A     1 -   4 <=>   62 -  65   (PHE    3  - GLN    6  <=> LYS   62  - GLN   65 )                          
 271: 6c70-A frmi-A     9 -  20 <=>   66 -  77   (ASP   11  - VAL   22  <=> PRO   66  - ALA   77 )                          
 271: 6c70-A frmi-A    63 -  89 <=>  108 - 134   (ASP   65  - PRO   91  <=> LEU  108  - LEU  134 )                          
 271: 6c70-A frmi-A    91 -  96 <=>  135 - 140   (ARG   93  - TYR   98  <=> LEU  135  - GLN  140 )                          
 271: 6c70-A frmi-A    98 - 102 <=>  143 - 147   (THR  100  - TRP  104  <=> VAL  143  - LYS  147 )                          
 271: 6c70-A frmi-A   259 - 284 <=>  154 - 179   (ASP  345  - THR  370  <=> ARG  154  - LEU  179 )                          
 271: 6c70-A frmi-A   285 - 290 <=>  181 - 186   (LYS  371  - ASN  376  <=> ALA  181  - VAL  186 )                          
 271: 6c70-A frmi-A   301 - 304 <=>  270 - 273   (LEU  387  - LEU  390  <=> MET  270  - ASP  273 )                          
 271: 6c70-A frmi-A   345 - 348 <=>  321 - 324   (GLN  431  - CYS  434  <=> PRO  321  - PRO  324 )                          
 271: 6c70-A frmi-A   366 - 369 <=>  346 - 349   (SER  452  - LEU  455  <=> VAL  346  - VAL  349 )                          
 272: 6c70-A fvjy-A     1 -   6 <=>  165 - 170   (PHE    3  - LEU    8  <=> ALA  165  - GLU  170 )                          
 272: 6c70-A fvjy-A    62 -  90 <=>  203 - 231   (SER   64  - VAL   92  <=> SER  203  - PRO  231 )                          
 272: 6c70-A fvjy-A   140 - 144 <=>  240 - 244   (SER  142  - TRP  146  <=> LEU  240  - GLN  244 )                          
 272: 6c70-A fvjy-A   159 - 162 <=>  251 - 254   (MET  176  - THR  179  <=> LEU  251  - GLU  254 )                          
 272: 6c70-A fvjy-A   193 - 197 <=>  262 - 266   (ASN  210  - VAL  214  <=> PHE  262  - GLY  266 )                          
 272: 6c70-A fvjy-A   260 - 282 <=>  288 - 310   (ALA  346  - GLN  368  <=> SER  288  - ALA  310 )                          
 272: 6c70-A fvjy-A   285 - 288 <=>  312 - 315   (LYS  371  - GLY  374  <=> VAL  312  - SER  315 )                          
 272: 6c70-A fvjy-A   315 - 323 <=>  533 - 541   (ASN  401  - SER  409  <=> LEU  533  - ARG  541 )                          
 272: 6c70-A fvjy-A   326 - 329 <=>  542 - 545   (GLU  412  - TYR  415  <=> PRO  542  - SER  545 )                          
 272: 6c70-A fvjy-A   335 - 339 <=>  681 - 685   (ASP  421  - GLU  425  <=> ILE  681  - THR  685 )                          
 273: 6c70-A fvp0-A    29 -  36 <=>  443 - 450   (SER   31  - HIS   38  <=> GLU  443  - GLU  450 )                          
 273: 6c70-A fvp0-A    64 - 102 <=> 1153 -1191   (ASP   66  - TRP  104  <=> GLU 1153  - GLU 1191 )                          
 273: 6c70-A fvp0-A   103 - 106 <=> 1194 -1197   (ASN  105  - ASN  108  <=> ARG 1194  - LYS 1197 )                          
 273: 6c70-A fvp0-A   107 - 113 <=> 1200 -1206   (SER  109  - GLU  115  <=> LEU 1200  - ASN 1206 )                          
 273: 6c70-A fvp0-A   231 - 256 <=> 1210 -1235   (LYS  317  - ALA  342  <=> LEU 1210  - GLN 1235 )                          
 273: 6c70-A fvp0-A   257 - 260 <=> 1237 -1240   (VAL  343  - ALA  346  <=> ALA 1237  - ALA 1240 )                          
 273: 6c70-A fvp0-A   261 - 285 <=> 1243 -1267   (TYR  347  - LYS  371  <=> LEU 1243  - GLU 1267 )                          
 273: 6c70-A fvp0-A   286 - 290 <=> 1269 -1273   (VAL  372  - ASN  376  <=> ARG 1269  - GLU 1273 )                          
 273: 6c70-A fvp0-A   329 - 332 <=> 1785 -1788   (TYR  415  - HIS  418  <=> PHE 1785  - PRO 1788 )                          
 273: 6c70-A fvp0-A   334 - 339 <=> 1789 -1794   (TYR  420  - GLU  425  <=> GLN 1789  - LEU 1794 )                          
 274: 6c70-A fh9b-A    49 -  54 <=>  348 - 353   (LEU   51  - MET   56  <=> ILE  348  - LYS  353 )                          
 274: 6c70-A fh9b-A    75 -  82 <=>  357 - 364   (MET   77  - ILE   84  <=> GLU  357  - ILE  364 )                          
 274: 6c70-A fh9b-A   172 - 197 <=>  381 - 406   (ALA  189  - VAL  214  <=> THR  381  - SER  406 )                          
 274: 6c70-A fh9b-A   199 - 224 <=>  407 - 432   (PHE  216  - SER  241  <=> ARG  407  - LYS  432 )                          
 274: 6c70-A fh9b-A   232 - 284 <=>  433 - 485   (GLN  318  - THR  370  <=> LYS  433  - LYS  485 )                          
 274: 6c70-A fh9b-A   285 - 290 <=>  487 - 492   (LYS  371  - ASN  376  <=> GLU  487  - MET  492 )                          
 274: 6c70-A fh9b-A   383 - 387 <=>  500 - 504   (VAL  469  - LEU  473  <=> ASP  500  - ASN  504 )                          
 275: 6c70-A fkoj-A    64 -  94 <=>   43 -  73   (ASP   66  - ILE   96  <=> GLY   43  - ASP   73 )                          
 275: 6c70-A fkoj-A   258 - 286 <=>   74 - 102   (GLY  344  - VAL  372  <=> GLU   74  - ARG  102 )                          
 275: 6c70-A fkoj-A   287 - 290 <=>  105 - 108   (ASN  373  - ASN  376  <=> GLN  105  - VAL  108 )                          
 275: 6c70-A fkoj-A   315 - 318 <=>  184 - 187   (ASN  401  - ILE  404  <=> GLU  184  - GLN  187 )                          
 275: 6c70-A fkoj-A   321 - 324 <=>  188 - 191   (SER  407  - VAL  410  <=> GLY  188  - HIS  191 )                          
 275: 6c70-A fkoj-A   330 - 333 <=>  193 - 196   (SER  416  - TRP  419  <=> PRO  193  - GLU  196 )                          
 275: 6c70-A fkoj-A   336 - 339 <=>  197 - 200   (GLY  422  - GLU  425  <=> MET  197  - GLU  200 )                          
 276: 6c70-A fl4c-A    63 -  89 <=>  159 - 185   (ASP   65  - PRO   91  <=> ALA  159  - ASP  185 )                          
 276: 6c70-A fl4c-A    95 - 101 <=>  188 - 194   (PHE   97  - ILE  103  <=> GLU  188  - GLY  194 )                          
 276: 6c70-A fl4c-A   102 - 105 <=>  196 - 199   (TRP  104  - PRO  107  <=> GLY  196  - ARG  199 )                          
 276: 6c70-A fl4c-A   112 - 118 <=>  202 - 208   (ALA  114  - PHE  120  <=> PRO  202  - THR  208 )                          
 276: 6c70-A fl4c-A   227 - 231 <=>  305 - 309   (GLY  313  - LYS  317  <=> THR  305  - GLU  309 )                          
 276: 6c70-A fl4c-A   234 - 286 <=>  310 - 362   (MET  320  - VAL  372  <=> GLY  310  - GLU  362 )                          
 276: 6c70-A fl4c-A   385 - 388 <=>  365 - 368   (VAL  471  - LYS  474  <=> MET  365  - GLU  368 )                          
 277: 6c70-A fsod-A    63 -  87 <=>    8 -  32   (ASP   65  - TYR   89  <=> SER    8  - ASN   32 )                          
 277: 6c70-A fsod-A   264 - 284 <=>   33 -  53   (ALA  350  - THR  370  <=> LYS   33  - GLY   53 )                          
 277: 6c70-A fsod-A   308 - 311 <=>   63 -  66   (PHE  394  - CYS  397  <=> THR   63  - GLU   66 )                          
 278: 6c70-A fmeo-A     1 -   4 <=>  534 - 537   (PHE    3  - GLN    6  <=> ASN  534  - CYS  537 )                          
 278: 6c70-A fmeo-A     5 -  11 <=>  539 - 545   (GLY    7  - LEU   13  <=> VAL  539  - GLN  545 )                          
 278: 6c70-A fmeo-A    12 -  16 <=>  548 - 552   (PRO   14  - VAL   18  <=> GLY  548  - LEU  552 )                          
 278: 6c70-A fmeo-A    38 -  42 <=>  565 - 569   (ILE   40  - VAL   44  <=> GLN  565  - PRO  569 )                          
 278: 6c70-A fmeo-A    82 -  86 <=>  605 - 609   (ILE   84  - ILE   88  <=> GLU  605  - SER  609 )                          
 278: 6c70-A fmeo-A   160 - 163 <=>  615 - 618   (ILE  177  - PHE  180  <=> ARG  615  - GLY  618 )                          
 278: 6c70-A fmeo-A   170 - 173 <=>  646 - 649   (SER  187  - GLY  190  <=> MET  646  - GLY  649 )                          
 278: 6c70-A fmeo-A   174 - 214 <=>  651 - 691   (HIS  191  - LYS  231  <=> GLU  651  - SER  691 )                          
 278: 6c70-A fmeo-A   265 - 279 <=>  709 - 723   (LEU  351  - LEU  365  <=> GLN  709  - LEU  723 )                          
 278: 6c70-A fmeo-A   285 - 288 <=>  725 - 728   (LYS  371  - GLY  374  <=> SER  725  - ARG  728 )                          
 278: 6c70-A fmeo-A   292 - 327 <=>  751 - 786   (TYR  378  - ALA  413  <=> ASP  751  - ALA  786 )                          
 278: 6c70-A fmeo-A   347 - 350 <=>  787 - 790   (VAL  433  - GLN  436  <=> CYS  787  - VAL  790 )                          
 278: 6c70-A fmeo-A   361 - 364 <=>  797 - 800   (LYS  447  - THR  450  <=> CYS  797  - MET  800 )                          
 278: 6c70-A fmeo-A   371 - 380 <=>  804 - 813   (ALA  457  - TYR  466  <=> GLY  804  - ILE  813 )                          
 278: 6c70-A fmeo-A   382 - 385 <=>  833 - 836   (MET  468  - VAL  471  <=> VAL  833  - PRO  836 )                          
 279: 6c70-A fsi6-A    28 -  33 <=>  163 - 168   (TYR   30  - LYS   35  <=> VAL  163  - SER  168 )                          
 279: 6c70-A fsi6-A    36 -  39 <=>  169 - 172   (HIS   38  - TYR   41  <=> ALA  169  - SER  172 )                          
 279: 6c70-A fsi6-A    41 -  52 <=>  173 - 184   (ILE   43  - GLY   54  <=> HIS  173  - VAL  184 )                          
 279: 6c70-A fsi6-A    63 -  78 <=>  389 - 404   (ASP   65  - PHE   80  <=> GLU  389  - ASN  404 )                          
 279: 6c70-A fsi6-A    79 -  92 <=>  406 - 419   (LEU   81  - SER   94  <=> ALA  406  - ALA  419 )                          
 279: 6c70-A fsi6-A    95 -  98 <=>  421 - 424   (PHE   97  - THR  100  <=> SER  421  - ARG  424 )                          
 279: 6c70-A fsi6-A   255 - 285 <=>  425 - 455   (THR  341  - LYS  371  <=> GLN  425  - GLU  455 )                          
 279: 6c70-A fsi6-A   286 - 289 <=>  458 - 461   (VAL  372  - VAL  375  <=> LEU  458  - TRP  461 )                          
 279: 6c70-A fsi6-A   382 - 388 <=>  485 - 491   (MET  468  - LYS  474  <=> TYR  485  - THR  491 )                          
 280: 6c70-A fotf-A     4 -  18 <=>  411 - 425   (GLN    6  - GLN   20  <=> ASP  411  - SER  425 )                          
 280: 6c70-A fotf-A    20 -  23 <=>  426 - 429   (VAL   22  - PHE   25  <=> VAL  426  - GLY  429 )                          
 280: 6c70-A fotf-A    40 -  46 <=>  431 - 437   (CYS   42  - LEU   48  <=> ILE  431  - LEU  437 )                          
 280: 6c70-A fotf-A    48 -  51 <=>  438 - 441   (LEU   50  - TYR   53  <=> GLU  438  - LYS  441 )                          
 280: 6c70-A fotf-A   155 - 160 <=>  450 - 455   (ILE  172  - ILE  177  <=> ASN  450  - GLU  455 )                          
 280: 6c70-A fotf-A   181 - 210 <=>  456 - 485   (GLN  198  - LEU  227  <=> GLU  456  - GLY  485 )                          
 280: 6c70-A fotf-A   250 - 268 <=>  486 - 504   (VAL  336  - HIS  354  <=> LYS  486  - ILE  504 )                          
 280: 6c70-A fotf-A   271 - 274 <=>  505 - 508   (THR  357  - ILE  360  <=> PRO  505  - LYS  508 )                          
 280: 6c70-A fotf-A   279 - 282 <=>  509 - 512   (LEU  365  - GLN  368  <=> ALA  509  - THR  512 )                          
 280: 6c70-A fotf-A   289 - 316 <=>  616 - 643   (VAL  375  - ARG  402  <=> GLY  616  - SER  643 )                          
 280: 6c70-A fotf-A   318 - 321 <=>  644 - 647   (ILE  404  - SER  407  <=> MET  644  - VAL  647 )                          
 280: 6c70-A fotf-A   354 - 357 <=>  648 - 651   (ALA  440  - ILE  443  <=> GLN  648  - VAL  651 )                          
 280: 6c70-A fotf-A   363 - 366 <=>  653 - 656   (PHE  449  - SER  452  <=> ARG  653  - TYR  656 )                          
 280: 6c70-A fotf-A   368 - 376 <=>  657 - 665   (ASP  454  - ALA  462  <=> VAL  657  - GLU  665 )                          
 280: 6c70-A fotf-A   377 - 380 <=>  667 - 670   (VAL  463  - TYR  466  <=> PHE  667  - THR  670 )                          
 281: 6c70-A fivg-A    24 -  27 <=>  276 - 279   (MET   26  - TYR   29  <=> ARG  276  - LEU  279 )                          
 281: 6c70-A fivg-A    32 -  35 <=>  284 - 287   (LYS   34  - PRO   37  <=> LYS  284  - LYS  287 )                          
 281: 6c70-A fivg-A    42 -  46 <=>  561 - 565   (VAL   44  - LEU   48  <=> LYS  561  - ARG  565 )                          
 281: 6c70-A fivg-A    60 -  63 <=>  589 - 592   (MET   62  - ASP   65  <=> VAL  589  - THR  592 )                          
 281: 6c70-A fivg-A    65 -  84 <=>  667 - 686   (VAL   67  - LYS   86  <=> SER  667  - VAL  686 )                          
 281: 6c70-A fivg-A   262 - 283 <=>  689 - 710   (GLY  348  - ALA  369  <=> GLU  689  - ASN  710 )                          
 281: 6c70-A fivg-A   296 - 313 <=>  711 - 728   (VAL  382  - PHE  399  <=> GLN  711  - GLU  728 )                          
 281: 6c70-A fivg-A   365 - 386 <=>  729 - 750   (VAL  451  - GLN  472  <=> LEU  729  - SER  750 )                          
 282: 6c70-A fuqh-A    63 -  89 <=>  199 - 225   (ASP   65  - PRO   91  <=> GLU  199  - ALA  225 )                          
 282: 6c70-A fuqh-A    91 - 100 <=>  226 - 235   (ARG   93  - ALA  102  <=> ASP  226  - ASN  235 )                          
 282: 6c70-A fuqh-A   101 - 105 <=>  237 - 241   (ILE  103  - PRO  107  <=> ASP  237  - ALA  241 )                          
 282: 6c70-A fuqh-A   117 - 120 <=>  304 - 307   (ARG  119  - ALA  122  <=> PRO  304  - LEU  307 )                          
 282: 6c70-A fuqh-A   126 - 129 <=>  314 - 317   (MET  128  - LEU  131  <=> ARG  314  - ARG  317 )                          
 282: 6c70-A fuqh-A   227 - 262 <=>  378 - 413   (GLY  313  - GLY  348  <=> PRO  378  - ARG  413 )                          
 282: 6c70-A fuqh-A   263 - 286 <=>  416 - 439   (VAL  349  - VAL  372  <=> SER  416  - ARG  439 )                          
 282: 6c70-A fuqh-A   287 - 290 <=>  442 - 445   (ASN  373  - ASN  376  <=> ARG  442  - PRO  445 )                          
 283: 6c70-A frro-A     4 -   8 <=>  772 - 776   (GLN    6  - ALA   10  <=> CYS  772  - GLU  776 )                          
 283: 6c70-A frro-A    26 -  30 <=>  781 - 785   (ASN   28  - GLU   32  <=> ALA  781  - LEU  785 )                          
 283: 6c70-A frro-A    32 -  38 <=>  787 - 793   (LYS   34  - ILE   40  <=> SER  787  - VAL  793 )                          
 283: 6c70-A frro-A    52 -  56 <=>  823 - 827   (GLY   54  - VAL   58  <=> VAL  823  - GLU  827 )                          
 283: 6c70-A frro-A    63 -  89 <=>  882 - 908   (ASP   65  - PRO   91  <=> GLN  882  - LEU  908 )                          
 283: 6c70-A frro-A    91 -  94 <=>  909 - 912   (ARG   93  - ILE   96  <=> GLY  909  - SER  912 )                          
 283: 6c70-A frro-A   258 - 284 <=>  914 - 940   (GLY  344  - THR  370  <=> GLN  914  - GLU  940 )                          
 283: 6c70-A frro-A   286 - 289 <=>  941 - 944   (VAL  372  - VAL  375  <=> PRO  941  - LYS  944 )                          
 283: 6c70-A frro-A   367 - 373 <=>  956 - 962   (LEU  453  - VAL  459  <=> LYS  956  - LEU  962 )                          
 284: 6c70-A fmh7-A    63 -  89 <=>    1 -  27   (ASP   65  - PRO   91  <=> MET    1  - CYS   27 )                          
 284: 6c70-A fmh7-A    91 -  94 <=>   28 -  31   (ARG   93  - ILE   96  <=> VAL   28  - TRP   31 )                          
 284: 6c70-A fmh7-A   255 - 258 <=>   32 -  35   (THR  341  - GLY  344  <=> GLY   32  - ALA   35 )                          
 284: 6c70-A fmh7-A   260 - 285 <=>   36 -  61   (ALA  346  - LYS  371  <=> LEU   36  - CYS   61 )                          
 284: 6c70-A fmh7-A   286 - 291 <=>   64 -  69   (VAL  372  - VAL  377  <=> PHE   64  - HIS   69 )                          
 285: 6c70-A flxb-A    59 -  62 <=>    9 -  12   (MET   61  - SER   64  <=> LEU    9  - SER   12 )                          
 285: 6c70-A flxb-A    67 -  88 <=>   13 -  34   (ASP   69  - PHE   90  <=> GLU   13  - GLN   34 )                          
 285: 6c70-A flxb-A    90 -  93 <=>   35 -  38   (VAL   92  - LYS   95  <=> GLN   35  - ALA   38 )                          
 285: 6c70-A flxb-A    96 -  99 <=>   44 -  47   (TYR   98  - LEU  101  <=> ALA   44  - LYS   47 )                          
 285: 6c70-A flxb-A   261 - 283 <=>   52 -  74   (TYR  347  - ALA  369  <=> GLY   52  - GLY   74 )                          
 285: 6c70-A flxb-A   294 - 309 <=>   75 -  90   (ALA  380  - LEU  395  <=> VAL   75  - LEU   90 )                          
 285: 6c70-A flxb-A   312 - 323 <=>  122 - 133   (ILE  398  - SER  409  <=> GLU  122  - PRO  133 )                          
 285: 6c70-A flxb-A   354 - 358 <=>  137 - 141   (ALA  440  - SER  444  <=> LEU  137  - CYS  141 )                          
 285: 6c70-A flxb-A   368 - 372 <=>  185 - 189   (ASP  454  - SER  458  <=> ALA  185  - LEU  189 )                          
 285: 6c70-A flxb-A   385 - 388 <=>  357 - 360   (VAL  471  - LYS  474  <=> ALA  357  - ILE  360 )                          
 286: 6c70-A fvbl-A    63 -  68 <=>    1 -   6   (ASP   65  - LEU   70  <=> MET    1  - PHE    6 )                          
 286: 6c70-A fvbl-A    70 -  99 <=>    7 -  36   (ALA   72  - LEU  101  <=> PRO    7  - ARG   36 )                          
 286: 6c70-A fvbl-A   255 - 280 <=>   37 -  62   (THR  341  - ALA  366  <=> TYR   37  - VAL   62 )                          
 286: 6c70-A fvbl-A   283 - 290 <=>   63 -  70   (ALA  369  - ASN  376  <=> PRO   63  - THR   70 )                          
 287: 6c70-A fsc8-A    14 -  19 <=>  123 - 128   (ILE   16  - GLY   21  <=> ARG  123  - GLY  128 )                          
 287: 6c70-A fsc8-A    63 -  66 <=>  166 - 169   (ASP   65  - ASP   68  <=> MET  166  - GLY  169 )                          
 287: 6c70-A fsc8-A    68 -  73 <=>  170 - 175   (LEU   70  - ILE   75  <=> THR  170  - LEU  175 )                          
 287: 6c70-A fsc8-A    80 -  83 <=>  182 - 185   (HIS   82  - VAL   85  <=> THR  182  - ARG  185 )                          
 287: 6c70-A fsc8-A   138 - 141 <=>  198 - 201   (ILE  140  - VAL  143  <=> ALA  198  - ILE  201 )                          
 287: 6c70-A fsc8-A   188 - 202 <=>  203 - 217   (SER  205  - TRP  219  <=> SER  203  - SER  217 )
[truncated: 1,453,562 more chars]
